# Supplementary material for: Bioinformatic Assessment of Factors Affecting the Correlation between Protein Abundance and Elongation Efficiency in Prokaryotes
Source: Int J Mol Sci. 2022 Oct 9;23(19):11996. doi: 10.3390/ijms231911996 (PMC9570070; doi:10.3390/ijms231911996)
Supplement: Supplementary file 1 [file ijms-23-11996-s001.zip › EloE/output_folder/Halobacterium_salinarum_64091/halobacterium salinarum nrc-1_eei4.txt]

#	##	locus_tag	protein_id	gene_id	gene_name	COG	EEI
1	365	VNG_6236G	AAG20891.1	GI:10584286	gvpG2	-	7.361743446911287
2	1641	VNG_1423H	AAG19738.1	null	-	-	6.2823780341883415
3	988	VNG_0568C	AAG19085.1	null	-	-	6.253728709139506
4	2225	VNG_2187H	AAG20322.1	null	-	-	6.0631586417981955
5	1649	VNG_1433G	AAG19746.1	null	rps17e	-	6.044899873943638
6	1208	VNG_0860G	AAG19305.1	null	rpoL	-	6.0126738947265235
7	2260	VNG_2234G	AAG20357.1	null	eif1a1	-	5.934342775095763
8	2498	VNG_2535H	AAG20595.1	null	-	-	5.708644720649453
9	1377	VNG_1071G	AAG19474.1	null	cinR	-	5.689439910959682
10	853	VNG_0394C	AAG18950.1	null	-	-	5.533537078186446
11	1328	VNG_1009G	AAG19425.1	null	flaA2	-	5.524146020810857
12	1900	VNG_1773G	AAG19997.1	null	cad	-	5.518881817737611
13	2176	VNG_2135G	AAG20273.1	null	atpD	-	5.508511458290117
14	1288	VNG_0962G	AAG19385.1	null	flaB3	-	5.492588552439517
15	1648	VNG_1432G	AAG19745.1	null	dhs	-	5.492212329084713
16	903	VNG_0459G	AAG19000.1	null	nodP	-	5.486121497316338
17	943	VNG_0508H	AAG19040.1	null	-	-	5.449059961906612
18	985	VNG_0564H	AAG19082.1	null	-	-	5.441167434737585
19	802	VNG_0321G	AAG18899.1	null	ids	-	5.418341592082748
20	2044	VNG_1962C	AAG20141.1	null	-	-	5.39976274513041
21	1895	VNG_1768G	AAG19992.1	null	eif5a	-	5.371345497606826
22	1537	VNG_1283H	AAG19634.1	null	-	-	5.371262448269544
23	1017	VNG_0604H	AAG19114.1	null	-	-	5.366205494419417
24	2377	VNG_2379H	AAG20474.1	null	-	-	5.346468440499462
25	2309	VNG_2293G	AAG20406.1	null	fer2	-	5.344779317067589
26	1443	VNG_1160G	AAG19540.1	null	ndk	-	5.33229892751448
27	905	VNG_0462C	AAG19002.1	null	-	-	5.328039751452643
28	812	VNG_0335G	AAG18909.1	null	gptA1	-	5.323795030311764
29	882	VNG_0431G	AAG18979.1	null	apa	-	5.312833495713285
30	2203	VNG_2164C	AAG20300.1	null	-	-	5.30949398005588
31	1976	VNG_1873G	AAG20073.1	null	icd	-	5.301007802800966
32	2454	VNG_2477H	AAG20551.1	null	-	-	5.297570235037418
33	2099	VNG_2035H	AAG20196.1	null	-	-	5.294120503600718
34	2142	VNG_2094G	AAG20239.1	null	trh4	-	5.276451152705772
35	2298	VNG_2281C	AAG20395.1	null	-	-	5.275233249859335
36	955	VNG_0525C	AAG19052.1	null	-	-	5.264046629378433
37	1705	VNG_1506G	AAG19802.1	null	pelA	-	5.254643036424977
38	2445	VNG_2469G	AAG20542.1	null	rpl39e	-	5.24358775261425
39	952	VNG_0521G	AAG19049.1	null	polB1	-	5.229357406271408
40	1389	VNG_1088C	AAG19486.1	null	-	-	5.228182605932713
41	757	VNG_0259G	AAG18854.1	null	ipp	-	5.217494211042307
42	2415	VNG_2426G	AAG20512.1	null	act	-	5.2155876641431735
43	804	VNG_0323H	AAG18901.1	null	-	-	5.2123807656655465
44	2442	VNG_2465C	AAG20539.1	null	-	-	5.21055049595047
45	1995	VNG_1899G	AAG20092.1	null	kaiC	-	5.185400871993282
46	842	VNG_0380G	AAG18939.1	null	caa	-	5.184648659348974
47	2492	VNG_2529G	AAG20589.1	null	dppB2	-	5.168614455059077
48	1571	VNG_1329H	AAG19668.1	null	-	-	5.154499354472751
49	2427	VNG_2443G	AAG20524.1	null	dpsA	-	5.1534953367664444
50	1223	VNG_0878G	AAG19320.1	null	gul1	-	5.152593978341618
51	1911	VNG_1786H	AAG20008.1	null	-	-	5.151603592813356
52	2164	VNG_2121C	AAG20261.1	null	-	-	5.1493007974539085
53	1129	VNG_0751C	AAG19226.1	null	-	-	5.136089068195072
54	2255	VNG_2227C	AAG20352.1	null	-	-	5.135606451705142
55	1441	VNG_1158G	AAG19538.1	null	rps28e	-	5.133262803306144
56	636	VNG_0106G	AAG18733.1	null	rmeM	-	5.119958057619473
57	2075	VNG_2001G	AAG20172.1	null	yjbG	-	5.118695842952527
58	2297	VNG_2280G	AAG20394.1	null	rfcA	-	5.1165661696543925
59	902	VNG_0458G	AAG18999.1	null	prp1	-	5.103981115573205
60	2594	VNG_2662G	AAG20691.1	null	rpoC	-	5.099949664762073
61	838	VNG_0374G	AAG18935.1	null	nusG	-	5.09089581136816
62	1844	VNG_1695G	AAG19941.1	null	rpl22p	-	5.08972808862075
63	946	VNG_0511H	AAG19043.1	null	-	-	5.08726811883203
64	1518	VNG_1257H	AAG19615.1	null	-	-	5.086436611632173
65	2159	VNG_2116C	AAG20256.1	null	-	-	5.083247903158152
66	1127	VNG_0749G	AAG19224.1	null	prk	-	5.082969514056842
67	1509	VNG_1246H	AAG19606.1	null	-	-	5.079958506133029
68	1075	VNG_0679G	AAG19172.1	null	acd4	-	5.079197745720342
69	1491	VNG_1224G	AAG19588.1	null	orc8	-	5.078974333327017
70	2165	VNG_2122G	AAG20262.1	null	ilvE2	-	5.068966493936942
71	1507	VNG_1244C	AAG19604.1	null	-	-	5.06746543948788
72	1490	VNG_1220H	AAG19587.1	null	-	-	5.061843693083543
73	2534	VNG_2587C	AAG20631.1	null	-	-	5.055264047097216
74	1434	VNG_1149C	AAG19531.1	null	-	-	5.0514906805664825
75	344	VNG_6208C	AAG20870.1	GI:10584263	-	-	5.049503666720708
76	806	VNG_0326G	AAG18903.1	null	metS	-	5.045263129845206
77	906	VNG_0463C	AAG19003.1	null	-	-	5.044843730244009
78	999	VNG_0583G	AAG19096.1	null	cyb	-	5.0342757134405485
79	489	VNG_6407H	AAG21015.1	GI:10584432	-	-	5.0309703127970495
80	1303	VNG_0982C	AAG19400.1	null	-	-	5.027959494496098
81	1229	VNG_0884G	AAG19326.1	null	top6A	-	5.02727731859641
82	2173	VNG_2131G	AAG20270.1	null	erf1	-	5.026509165960787
83	1543	VNG_1292H	AAG19640.1	null	-	-	5.01967522986551
84	1286	VNG_0960G	AAG19383.1	null	flaB1	-	5.016443326706707
85	992	VNG_0574C	AAG19089.1	null	-	-	5.01430447883404
86	1541	VNG_1289H	AAG19638.1	null	-	-	5.0063353125255725
87	2319	VNG_2305C	AAG20416.1	null	-	-	5.006020175244553
88	2380	VNG_2383G	AAG20477.1	null	nrdA	-	5.00439271534677
89	1042	VNG_0637G	AAG19139.1	null	ndhG5	-	5.002162242407095
90	1477	VNG_1204G	AAG19574.1	null	gdhA2	-	5.000477724353181
91	2399	VNG_2408C	AAG20496.1	null	-	-	4.999119147818276
92	1238	VNG_0897G	AAG19335.1	null	rbsC1	-	4.99443097152411
93	739	VNG_0234C	AAG18836.1	null	-	-	4.994133228168323
94	1933	VNG_1818G	AAG20030.1	null	idi	-	4.990863684617572
95	1585	VNG_1349C	AAG19682.1	null	-	-	4.990101235088873
96	1754	VNG_1574G	AAG19851.1	null	cobI	-	4.98894630279266
97	1871	VNG_1733G	AAG19968.1	null	htr17	-	4.979874635419455
98	810	VNG_0331H	AAG18907.1	null	-	-	4.974456189943004
99	850	VNG_0390G	AAG18947.1	null	graD1	-	4.973499935516429
100	1802	VNG_1644G	AAG19899.1	null	nrdB2	-	4.9706272335393455
101	1408	VNG_1114G	AAG19505.1	null	glo1	-	4.969638777043053
102	2589	VNG_2654G	AAG20686.1	null	eef2	-	4.967762558592045
103	2571	VNG_2634H	AAG20668.1	null	-	-	4.966365271957554
104	1626	VNG_1405C	AAG19723.1	null	-	-	4.961684582760103
105	954	VNG_0524G	AAG19051.1	null	yurY	-	4.961244232043825
106	833	VNG_0367H	AAG18930.1	null	-	-	4.958986560091418
107	2195	VNG_2155C	AAG20292.1	null	-	-	4.957180118724463
108	2446	VNG_2468C	AAG20543.1	null	-	-	4.95352795947939
109	1968	VNG_1864G	AAG20065.1	null	hit2	-	4.948209954548235
110	2248	VNG_2218G	AAG20345.1	null	pdhB	-	4.941065899537999
111	2564	VNG_2626H	AAG20661.1	null	-	-	4.940349130726951
112	1846	VNG_1698G	AAG19943.1	null	rpl29p	-	4.933537701158226
113	2290	VNG_2271G	AAG20387.1	null	orc6	-	4.93305977162973
114	2385	VNG_2390G	AAG20482.1	null	uvrB	-	4.932221034893617
115	1430	VNG_1143G	AAG19527.1	null	rps2p	-	4.931818199368048
116	1141	VNG_0765H	AAG19238.1	null	-	-	4.931103065566949
117	1211	VNG_0863H	AAG19308.1	null	-	-	4.9302314938537695
118	2302	VNG_2285C	AAG20399.1	null	-	-	4.930018707672654
119	649	VNG_0123G	AAG18746.1	null	trp1	-	4.928878145964367
120	1464	VNG_1187G	AAG19561.1	null	pan1	-	4.927455062096124
121	2514	VNG_2560G	AAG20611.1	null	yfmD2	-	4.927216660088987
122	1050	VNG_0648G	AAG19147.1	null	ndhG3	-	4.925494648511443
123	2292	VNG_2273H	AAG20389.1	null	-	-	4.924011397610019
124	665	VNG_0142C	AAG18762.1	null	-	-	4.9201023427798765
125	1642	VNG_1425H	AAG19739.1	null	-	-	4.918130497449037
126	2430	VNG_2446H	AAG20527.1	null	-	-	4.9172912665835895
127	2583	VNG_2647G	AAG20680.1	null	vacB	-	4.915403126345474
128	1573	VNG_1332G	AAG19670.1	null	sod2	-	4.915327723308257
129	1927	VNG_1807H	AAG20024.1	null	-	-	4.91201047527471
130	1886	VNG_1756G	AAG19983.1	null	eif1a2	-	4.907796296898356
131	1841	VNG_1691G	AAG19938.1	null	rpl23p	-	4.9012553873616005
132	2071	VNG_1997G	AAG20168.1	null	infB	-	4.901063070463613
133	1030	VNG_0623G	AAG19127.1	null	yngE	-	4.89956392409363
134	1167	VNG_0801C	AAG19264.1	null	-	-	4.89690265100152
135	2590	VNG_2656H	AAG20687.1	null	-	-	4.8956553816333255
136	2432	VNG_2449G	AAG20529.1	null	pepB2	-	4.889488664655643
137	2261	VNG_2236H	AAG20358.1	null	-	-	4.888616553901183
138	2284	VNG_2263G	AAG20381.1	null	ftsJ	-	4.88753714928409
139	2322	VNG_2308G	AAG20419.1	null	hlp	-	4.887270547684526
140	1881	VNG_1749G	AAG19978.1	null	gbp1	-	4.886927810436544
141	2287	VNG_2267G	AAG20384.1	null	tatC2	-	4.88379166815488
142	2146	VNG_2099C	AAG20243.1	null	-	-	4.883544763456176
143	859	VNG_0403G	AAG18956.1	null	proS	-	4.881632128115679
144	707	VNG_0192G	AAG18804.1	null	ftsZ2	-	4.877163608696555
145	1204	VNG_0853C	AAG19301.1	null	-	-	4.874146830260595
146	1709	VNG_1513H	AAG19806.1	null	-	-	4.873322813282212
147	931	VNG_0494G	AAG19028.1	null	grpE	-	4.87159021884417
148	1451	VNG_1172G	AAG19548.1	null	metB	-	4.86341682031256
149	1716	VNG_1524C	AAG19813.1	null	-	-	4.8629062646593235
150	1046	VNG_0642C	AAG19143.1	null	-	-	4.862436043262163
151	800	VNG_0319H	AAG18897.1	null	-	-	4.858580408567214
152	1146	VNG_0771G	AAG19243.1	null	aldY2	-	4.857210980743879
153	628	VNG_0095G	AAG18725.1	null	gapB	-	4.843366134283931
154	1780	VNG_1615G	AAG19877.1	null	mvaB	-	4.841492764394626
155	1004	VNG_0590H	AAG19101.1	null	-	-	4.834129157109493
156	742	VNG_0238H	AAG18839.1	null	-	-	4.831913970719397
157	1387	VNG_1086C	AAG19484.1	null	-	-	4.830173490967553
158	2179	VNG_2138G	AAG20276.1	null	atpB	-	4.8286195794376034
159	629	VNG_0097G	AAG18726.1	null	hsp2	-	4.828457115134446
160	1795	VNG_1634G	AAG19892.1	null	cbiN	-	4.821637271715011
161	1148	VNG_0775G	AAG19245.1	null	acd2	-	4.821535368279561
162	1532	VNG_1276C	AAG19629.1	null	-	-	4.821234858037308
163	1461	VNG_1184G	AAG19558.1	null	nirJ	-	4.82036119593292
164	1916	VNG_1793C	AAG20013.1	null	-	-	4.8191660698344085
165	2468	VNG_2501C	AAG20565.1	null	-	-	4.818013895688769
166	1695	VNG_1492C	AAG19792.1	null	-	-	4.817714574850571
167	929	VNG_0491G	AAG19026.1	null	dnaK	-	4.814099303917399
168	2365	VNG_2366C	AAG20462.1	null	-	-	4.809183382957544
169	1186	VNG_0828H	AAG19283.1	null	-	-	4.805971151560317
170	2469	VNG_2502C	AAG20566.1	null	-	-	4.803927534447159
171	2381	VNG_2384G	AAG20478.1	null	nrdB1	-	4.802859898998833
172	1707	VNG_1510C	AAG19804.1	null	-	-	4.802694433844943
173	2279	VNG_2256G	AAG20376.1	null	pcn	-	4.801617287630005
174	1058	VNG_0659H	AAG19155.1	null	-	-	4.800762610972589
175	2174	VNG_2132G	AAG20271.1	null	fer1	-	4.798270197808312
176	2089	VNG_2021C	AAG20186.1	null	-	-	4.794521283590236
177	1896	VNG_1769C	AAG19993.1	null	-	-	4.794155602469448
178	2378	VNG_2380H	AAG20475.1	null	-	-	4.793583617220606
179	2048	VNG_1967G	AAG20145.1	null	glpK	-	4.7935553538513105
180	1406	VNG_1111G	AAG19503.1	null	drg	-	4.793174654632454
181	704	VNG_0188H	AAG18801.1	null	-	-	4.790971850319917
182	966	VNG_0540G	AAG19063.1	null	imp	-	4.788785352681743
183	2286	VNG_2268H	AAG20383.1	null	-	-	4.787342629974734
184	1536	VNG_1282G	AAG19633.1	null	trkA5	-	4.78588823686312
185	1205	VNG_0854C	AAG19302.1	null	-	-	4.784810129760507
186	2419	VNG_2432C	AAG20516.1	null	-	-	4.782769775084379
187	405	VNG_6294G	AAG20931.1	GI:10584332	perA	-	4.7794327154675385
188	2229	VNG_2193G	AAG20326.1	null	coxA1	-	4.778379269236607
189	2117	VNG_2062G	AAG20214.1	null	atp	-	4.776187064016536
190	2021	VNG_1933G	AAG20118.1	null	ftsZ3	-	4.776088855348415
191	2449	VNG_2472G	AAG20546.1	null	nifU	-	4.774353234217168
192	1152	VNG_0780H	AAG19249.1	null	-	-	4.770241651735321
193	1946	VNG_1835G	AAG20043.1	null	thrS	-	4.769187242930251
194	2268	VNG_2243G	AAG20365.1	null	tbpE	-	4.768995502336087
195	2439	VNG_2459G	AAG20536.1	null	srp54	-	4.768083349317973
196	2132	VNG_2081H	AAG20229.1	null	-	-	4.767372245317864
197	2108	VNG_2047G	AAG20205.1	null	rps27ae	-	4.764825761846823
198	1254	VNG_0919G	AAG19351.1	null	gst	-	4.763536672949325
199	2088	VNG_2020C	AAG20185.1	null	-	-	4.759262099664685
200	2084	VNG_2014H	AAG20181.1	null	-	-	4.7578618471487
201	2028	VNG_1941C	AAG20125.1	null	-	-	4.757710447975437
202	1833	VNG_1681C	AAG19930.1	null	-	-	4.756463978140808
203	2351	VNG_2343G	AAG20448.1	null	ykfD	-	4.756309962382895
204	1788	VNG_1624G	AAG19885.1	null	mdh	-	4.755658603563014
205	1706	VNG_1508C	AAG19803.1	null	-	-	4.755571311148936
206	1868	VNG_1727G	AAG19965.1	null	cmk	-	4.753971402213582
207	1620	VNG_1395G	AAG19717.1	null	htr9	-	4.7530971755534805
208	1866	VNG_1724G	AAG19963.1	null	adk	-	4.7524422799040975
209	1156	VNG_0787G	AAG19253.1	null	rps3e	-	4.750582252445662
210	2063	VNG_1987G	AAG20160.1	null	secD	-	4.74938636962981
211	1001	VNG_0585H	AAG19098.1	null	-	-	4.748712121972888
212	2354	VNG_2347G	AAG20451.1	null	dppB1	-	4.746726357286791
213	1231	VNG_0887G	AAG19328.1	null	gyrB	-	4.746708800141023
214	1009	VNG_0595H	AAG19106.1	null	-	-	4.740332505264349
215	1925	VNG_1804G	AAG20022.1	null	noxA	-	4.738986480310439
216	888	VNG_0438G	AAG18985.1	null	ferA3	-	4.738823863460548
217	1966	VNG_1861C	AAG20063.1	null	-	-	4.738321587030245
218	367	VNG_6239G	AAG20893.1	GI:10584288	gvpE2	-	4.735764374461909
219	2407	VNG_2417G	AAG20504.1	null	polA1	-	4.731831971025468
220	1279	VNG_0949G	AAG19376.1	null	gspE3	-	4.73136151517728
221	2141	VNG_2093G	AAG20238.1	null	glnA	-	4.729938984524037
222	1740	VNG_1555G	AAG19837.1	null	cobH	-	4.729307410498017
223	1913	VNG_1788C	AAG20010.1	null	-	-	4.729130940616976
224	1054	VNG_0653G	AAG19151.1	null	mcmA1	-	4.729103427205794
225	2331	VNG_2320G	AAG20428.1	null	hdrD	-	4.728810401626353
226	2435	VNG_2454C	AAG20532.1	null	-	-	4.7266233451116655
227	1119	VNG_0737H	AAG19216.1	null	-	-	4.725814714437842
228	2376	VNG_2378G	AAG20473.1	null	nosF1	-	4.722541664694221
229	1025	VNG_0614G	AAG19122.1	null	htr16	-	4.7224447771019635
230	2080	VNG_2008H	AAG20177.1	null	-	-	4.721896575437521
231	772	VNG_0283C	AAG18869.1	null	-	-	4.7213142485133535
232	2069	VNG_1994C	AAG20166.1	null	-	-	4.7212697578907905
233	904	VNG_0461G	AAG19001.1	null	aspS	-	4.720448731634092
234	787	VNG_0303G	AAG18884.1	null	lon	-	4.719686291053843
235	1032	VNG_0626G	AAG19129.1	null	maoC2	-	4.7190376658584565
236	2197	VNG_2157C	AAG20294.1	null	-	-	4.718703538506298
237	824	VNG_0354C	AAG18921.1	null	-	-	4.718133966519669
238	2324	VNG_2311H	AAG20421.1	null	-	-	4.716776776026627
239	1671	VNG_1463G	AAG19768.1	null	blp	-	4.714020574463265
240	332	VNG_6193H	AAG20858.1	GI:10584249	-	-	4.712767744684782
241	2595	VNG_2664G	AAG20692.1	null	rpoA	-	4.71275611601225
242	774	VNG_0284C	AAG18871.1	null	-	-	4.710684316847108
243	642	VNG_0115G	AAG18739.1	null	yusZ1	-	4.710388007188118
244	638	VNG_0108G	AAG18735.1	null	rmeR	-	4.7103165750229055
245	897	VNG_0451G	AAG18994.1	null	phoU	-	4.709510031185888
246	1079	VNG_0683C	AAG19176.1	null	-	-	4.70812773187289
247	2265	VNG_2240G	AAG20362.1	null	rfcC	-	4.70811481178003
248	1835	VNG_1684G	AAG19932.1	null	crtI1	-	4.707701809562777
249	1115	VNG_0734G	AAG19212.1	null	tfbB	-	4.707648561044891
250	1941	VNG_1830G	AAG20038.1	null	pyrG	-	4.707487204108676
251	854	VNG_0396C	AAG18951.1	null	-	-	4.707257686458529
252	1416	VNG_1125G	AAG19513.1	null	korB	-	4.7054427869750635
253	1237	VNG_0896G	AAG19334.1	null	cda	-	4.705303710699268
254	2014	VNG_1922G	AAG20111.1	null	trh5	-	4.703908469831964
255	1043	VNG_0639G	AAG19140.1	null	ndhG4	-	4.699299617461735
256	651	VNG_0125H	AAG18748.1	null	-	-	4.698712499324623
257	2253	VNG_2224G	AAG20350.1	null	ocd1	-	4.698270639192418
258	1351	VNG_1038C	AAG19448.1	null	-	-	4.69811925966162
259	705	VNG_0189C	AAG18802.1	null	-	-	4.697257382528556
260	1109	VNG_0727C	AAG19206.1	null	-	-	4.696550378523593
261	2074	VNG_2000G	AAG20171.1	null	prrIV1	-	4.696266086384813
262	693	VNG_0175G	AAG18790.1	null	trkA1	-	4.694023877693981
263	1915	VNG_1791C	AAG20012.1	null	-	-	4.69264608175661
264	358	VNG_6225C	AAG20884.1	GI:10584279	-	-	4.691222569238968
265	2557	VNG_2616G	AAG20654.1	null	cxp	-	4.6896122797562345
266	1845	VNG_1697G	AAG19942.1	null	rps3p	-	4.688772523537436
267	2448	VNG_2471G	AAG20545.1	null	nifS	-	4.687538556777989
268	910	VNG_0468C	AAG19007.1	null	-	-	4.686136130476359
269	700	VNG_0183G	AAG18797.1	null	xthA	-	4.685820314660728
270	817	VNG_0343H	AAG18914.1	null	-	-	4.685709969064802
271	1232	VNG_0889G	AAG19329.1	null	gyrA	-	4.6838444914761475
272	1124	VNG_0745G	AAG19221.1	null	spoVR	-	4.683189082648657
273	1688	VNG_1482G	AAG19785.1	null	acd5	-	4.682246561055759
274	2575	VNG_2639G	AAG20672.1	null	uae	-	4.681556540985788
275	2043	VNG_1960H	AAG20140.1	null	-	-	4.678116057343062
276	2476	VNG_2511H	AAG20573.1	null	-	-	4.677889781261216
277	1060	VNG_0662G	AAG19157.1	null	coxC	-	4.677002423980329
278	1921	VNG_1798H	AAG20018.1	null	-	-	4.676540166563758
279	1382	VNG_1079G	AAG19479.1	null	menB	-	4.67641181717714
280	1401	VNG_1103G	AAG19498.1	null	rpl12p	-	4.674957622973025
281	1897	VNG_1770C	AAG19994.1	null	-	-	4.674555544706267
282	1471	VNG_1196H	AAG19568.1	null	-	-	4.6743240006364
283	1099	VNG_0715G	AAG19196.1	null	thiC	-	4.673624307630742
284	695	VNG_0177G	AAG18792.1	null	rpl15e	-	4.6732082811724025
285	2600	VNG_2673H	AAG20697.1	null	-	-	4.667280437727733
286	2560	VNG_2620G	AAG20657.1	null	uvrD	-	4.665260837074163
287	2125	VNG_2072G	AAG20222.1	null	serS	-	4.665148025151008
288	1173	VNG_0812G	AAG19270.1	null	htr18	-	4.664651433928564
289	2100	VNG_2036G	AAG20197.1	null	hlx1	-	4.660611825037091
290	87	null	AAC82871.1	GI:2822365	-	-	4.660532292546523
291	273	VNG_6123G	AAG20799.1	GI:10584178	sojD	-	4.660532292546523
292	2274	VNG_2251G	AAG20371.1	null	achY	-	4.658563440720846
293	1878	VNG_1744H	AAG19975.1	null	-	-	4.6584821648618515
294	2039	VNG_1954H	AAG20136.1	null	-	-	4.656869209395326
295	856	VNG_0399H	AAG18953.1	null	-	-	4.656249069562164
296	2403	VNG_2413H	AAG20500.1	null	-	-	4.655805990055308
297	1815	VNG_1658C	AAG19912.1	null	-	-	4.655794207887161
298	1177	VNG_0816G	AAG19274.1	null	chi	-	4.65544790490761
299	2434	VNG_2452C	AAG20531.1	null	-	-	4.653942230924395
300	2207	VNG_2168C	AAG20304.1	null	-	-	4.652606473903732
301	1402	VNG_1104G	AAG19499.1	null	rpl10p	-	4.651592227876774
302	761	VNG_0265G	AAG18858.1	null	ftsZ4	-	4.6492734266125595
303	1472	VNG_1197G	AAG19569.1	null	bcp	-	4.64905253445968
304	1656	VNG_1446H	AAG19753.1	null	-	-	4.64691887713064
305	1926	VNG_1806H	AAG20023.1	null	-	-	4.646819605380497
306	2280	VNG_2257G	AAG20377.1	null	nce	-	4.645869325175024
307	2259	VNG_2233C	AAG20356.1	null	-	-	4.64525748083064
308	2369	VNG_2369C	AAG20466.1	null	-	-	4.644885404987894
309	2211	VNG_2173G	AAG20308.1	null	rad24a	-	4.644121562272702
310	1822	VNG_1667G	AAG19919.1	null	cdc48c	-	4.642718960279894
311	1577	VNG_1339C	AAG19674.1	null	-	-	4.64233639424543
312	1398	VNG_1099C	AAG19495.1	null	-	-	4.641137177310672
313	857	VNG_0401G	AAG18954.1	null	epf2	-	4.639186342247146
314	962	VNG_0535C	AAG19059.1	null	-	-	4.638565687676722
315	765	VNG_0270C	AAG18862.1	null	-	-	4.637119008294385
316	1718	VNG_1526G	AAG19815.1	null	trp6	-	4.635001230351838
317	1778	VNG_1611C	AAG19875.1	null	-	-	4.634180192503128
318	1539	VNG_1285G	AAG19636.1	null	trh2	-	4.633840751513325
319	706	VNG_0190C	AAG18803.1	null	-	-	4.632911928834301
320	1734	VNG_1546H	AAG19831.1	null	-	-	4.631678099713896
321	1919	VNG_1795C	AAG20016.1	null	-	-	4.6313044226307545
322	697	VNG_0179C	AAG18794.1	null	-	-	4.630916027733265
323	2313	VNG_2296C	AAG20410.1	null	-	-	4.629159944022859
324	2149	VNG_2102G	AAG20246.1	null	citZ	-	4.629044442078067
325	2070	VNG_1995C	AAG20167.1	null	-	-	4.628229171072892
326	2366	VNG_2367G	AAG20463.1	null	mdhA	-	4.626088881914502
327	1720	VNG_1529G	AAG19817.1	null	mmdA	-	4.623859102286063
328	816	VNG_0342G	AAG18913.1	null	smc1	-	4.623843049875739
329	1554	VNG_1306G	AAG19651.1	null	sdhA	-	4.623041257413482
330	1910	VNG_1785G	AAG20007.1	null	panF	-	4.622665574571384
331	2010	VNG_1918C	AAG20107.1	null	-	-	4.622454796863735
332	2061	VNG_1985C	AAG20158.1	null	-	-	4.619768403663435
333	1940	VNG_1829G	AAG20037.1	null	guaAb	-	4.618758667214173
334	418	VNG_6312G	AAG20944.1	GI:10584349	argS	-	4.618342877900363
335	1034	VNG_0628G	AAG19131.1	null	gdhA1	-	4.61720015033503
336	1258	VNG_0924G	AAG19355.1	null	ibp	-	4.616739500124488
337	2000	VNG_1904H	AAG20097.1	null	-	-	4.61375878521699
338	1520	VNG_1260C	AAG19617.1	null	-	-	4.613251156653389
339	1018	VNG_0606G	AAG19115.1	null	yrhA	-	4.611987790400711
340	2373	VNG_2374G	AAG20470.1	null	lysC	-	4.606722716358372
341	1837	VNG_1687C	AAG19934.1	null	-	-	4.603301222168623
342	2387	VNG_2393G	AAG20484.1	null	tssA	-	4.59827666454079
343	2250	VNG_2220G	AAG20347.1	null	lpdA	-	4.5967749414952195
344	2122	VNG_2068C	AAG20219.1	null	-	-	4.596329220197409
345	2136	VNG_2086G	AAG20233.1	null	hpb	-	4.595746771619093
346	2493	VNG_2531G	AAG20590.1	null	dppC1	-	4.593143143261454
347	945	VNG_0510G	AAG19042.1	null	prrIV2	-	4.592663101443193
348	1077	VNG_0681G	AAG19174.1	null	hbd1	-	4.590982608637334
349	2462	VNG_2493C	AAG20559.1	null	-	-	4.590614288848134
350	2134	VNG_2084G	AAG20231.1	null	phnE	-	4.589866028923885
351	2596	VNG_2665G	AAG20693.1	null	rpoB'	-	4.589800800121535
352	2303	VNG_2286G	AAG20400.1	null	mamA	-	4.588983918863513
353	2202	VNG_2163H	AAG20299.1	null	-	-	4.588101803356281
354	1556	VNG_1309G	AAG19653.1	null	sdhD	-	4.586583073630335
355	2597	VNG_2666G	AAG20694.1	null	rpoB''	-	4.586504182841007
356	1435	VNG_1150G	AAG19532.1	null	idsA	-	4.582174420460598
357	2461	VNG_2490H	AAG20558.1	null	-	-	4.581835611035687
358	1722	VNG_1532G	AAG19819.1	null	acc	-	4.581734466107326
359	1386	VNG_1085H	AAG19483.1	null	-	-	4.5814892476678395
360	797	VNG_0315G	AAG18894.1	null	tfbF	-	4.581282191347171
361	1730	VNG_1542G	AAG19827.1	null	sucD	-	4.580625156468948
362	1814	VNG_1656H	AAG19911.1	null	-	-	4.580011079470523
363	781	VNG_0294G	AAG18878.1	null	pnm	-	4.579012889508721
364	1616	VNG_1388H	AAG19713.1	null	-	-	4.578754690773932
365	1327	VNG_1008G	AAG19424.1	null	flaA1a	-	4.577477971272607
366	1999	VNG_1903C	AAG20096.1	null	-	-	4.5762460602255945
367	896	VNG_0450C	AAG18993.1	null	-	-	4.575421853092259
368	1221	VNG_0875C	AAG19318.1	null	-	-	4.574946256341966
369	1816	VNG_1659G	AAG19913.1	null	htr1	-	4.574631631073401
370	1547	VNG_1297C	AAG19644.1	null	-	-	4.574474698233785
371	1888	VNG_1759G	AAG19985.1	null	htr7	-	4.568348871976938
372	1467	VNG_1190G	AAG19564.1	null	sod1	-	4.566823590940579
373	1049	VNG_0647G	AAG19146.1	null	nuoM	-	4.566206380334792
374	702	VNG_0186G	AAG18799.1	null	pepB1	-	4.565614178825902
375	2515	VNG_2562H	AAG20612.1	null	-	-	4.565430520497822
376	647	VNG_0120H	AAG18744.1	null	-	-	4.56539449454522
377	745	VNG_0244H	AAG18842.1	null	-	-	4.564295634760046
378	1506	VNG_1241G	AAG19603.1	null	surE	-	4.563480579368483
379	351	VNG_6216G	AAG20877.1	GI:10584270	iucC	-	4.563039722228269
380	1052	VNG_0651G	AAG19149.1	null	imd1	-	4.561963156238143
381	1174	VNG_0813G	AAG19271.1	null	potD	-	4.561330449371196
382	2042	VNG_1959G	AAG20139.1	null	tgtA1	-	4.5613200416588064
383	675	VNG_0153C	AAG18772.1	null	-	-	4.559609574103695
384	1783	VNG_1617H	AAG19880.1	null	-	-	4.558079902184868
385	2006	VNG_1912G	AAG20103.1	null	trpD2	-	4.556796943476805
386	1990	VNG_1893G	AAG20087.1	null	trp2	-	4.556290579618607
387	1247	VNG_0911H	AAG19344.1	null	-	-	4.556222628750122
388	1531	VNG_1275G	AAG19628.1	null	hflX2	-	4.555486588940177
389	1875	VNG_1739G	AAG19972.1	null	htlC	-	4.553798202083846
390	2507	VNG_2551G	AAG20604.1	null	fhuG	-	4.553785414338445
391	2226	VNG_2189H	AAG20323.1	null	-	-	4.552877083562037
392	996	VNG_0579H	AAG19093.1	null	-	-	4.552091336986116
393	1932	VNG_1816G	AAG20029.1	null	trh3	-	4.5513086707668595
394	1544	VNG_1294G	AAG19641.1	null	slyD	-	4.551056769822385
395	1417	VNG_1128G	AAG19514.1	null	korA	-	4.551053059527239
396	1239	VNG_0898G	AAG19336.1	null	rbsC2	-	4.548120729571973
397	1000	VNG_0584H	AAG19097.1	null	-	-	4.54754443041337
398	1843	VNG_1693G	AAG19940.1	null	rps19p	-	4.545760296380257
399	1317	VNG_0997G	AAG19414.1	null	acs2	-	4.545499352700358
400	1593	VNG_1359G	AAG19690.1	null	rad2	-	4.544826128617435
401	420	VNG_6315G	AAG20946.1	GI:10584351	arcB	-	4.543566334633783
402	2224	VNG_2186G	AAG20321.1	null	hit1	-	4.542579902068916
403	1422	VNG_1134G	AAG19519.1	null	rps11p	-	4.5424022508739315
404	1053	VNG_0652H	AAG19150.1	null	-	-	4.542225346723082
405	2187	VNG_2147G	AAG20284.1	null	hmp	-	4.541591200288221
406	914	VNG_0472H	AAG19011.1	null	-	-	4.540767180085144
407	1068	VNG_0671H	AAG19165.1	null	-	-	4.540070466412441
408	736	VNG_0230C	AAG18833.1	null	-	-	4.539404039678561
409	815	VNG_0340C	AAG18912.1	null	-	-	4.539398448409419
410	652	VNG_0127C	AAG18749.1	null	-	-	4.537997467652436
411	1426	VNG_1139G	AAG19523.1	null	rps9p	-	4.535535388830483
412	1006	VNG_0592G	AAG19103.1	null	nthA2	-	4.5343615256064425
413	2464	VNG_2496G	AAG20561.1	null	ferB	-	4.533775953752416
414	1031	VNG_0624H	AAG19128.1	null	-	-	4.53371457954575
415	2218	VNG_2180C	AAG20315.1	null	-	-	4.533566493347375
416	1689	VNG_1483C	AAG19786.1	null	-	-	4.530469911867242
417	2326	VNG_2313H	AAG20423.1	null	-	-	4.529542484917028
418	2135	VNG_2085G	AAG20232.1	null	phnC	-	4.529242117271376
419	2401	VNG_2411G	AAG20498.1	null	orc7	-	4.5289755457658245
420	2491	VNG_2527G	AAG20588.1	null	dppD	-	4.528496725450304
421	2151	VNG_2105H	AAG20248.1	null	-	-	4.527360055086565
422	2582	VNG_2645H	AAG20679.1	null	-	-	4.5268039177854416
423	1318	VNG_0998G	AAG19415.1	null	yajO2	-	4.526645161501939
424	1057	VNG_0657G	AAG19154.1	null	coxA2	-	4.525171055958477
425	2262	VNG_2237G	AAG20359.1	null	tyrS	-	4.524663691894303
426	2101	VNG_2037C	AAG20198.1	null	-	-	4.521708269255512
427	1233	VNG_0890G	AAG19330.1	null	imd2	-	4.520384722175279
428	2471	VNG_2505G	AAG20568.1	null	pheY	-	4.517956259146087
429	1872	VNG_1734H	AAG19969.1	null	-	-	4.515299373943636
430	2008	VNG_1916H	AAG20105.1	null	-	-	4.5145486832086865
431	2389	VNG_2395C	AAG20486.1	null	-	-	4.512220726654694
432	1385	VNG_1084G	AAG19482.1	null	yuiH	-	4.5118912146100545
433	1931	VNG_1815G	AAG20028.1	null	carA	-	4.511607857759584
434	2362	VNG_2361G	AAG20459.1	null	appC	-	4.50993033187862
435	2485	VNG_2521H	AAG20582.1	null	-	-	4.509070153980892
436	2444	VNG_2467G	AAG20541.1	null	rpl31e	-	4.508629909388594
437	1381	VNG_1077G	AAG19478.1	null	opuD	-	4.508202666630481
438	1952	VNG_1843C	AAG20049.1	null	-	-	4.507941059805038
439	2346	VNG_2338G	AAG20443.1	null	polA2	-	4.506996467185588
440	627	VNG_0096C	AAG18724.1	null	-	-	4.505617908149463
441	2170	VNG_2128C	AAG20267.1	null	-	-	4.504375684583962
442	915	VNG_0473G	AAG19012.1	null	porB	-	4.503857258885069
443	2276	VNG_2253H	AAG20373.1	null	-	-	4.5034938433255265
444	2007	VNG_1914G	AAG20104.1	null	ppiA	-	4.503463924619254
445	1261	VNG_0927C	AAG19358.1	null	-	-	4.502692312657564
446	2004	VNG_1910H	AAG20101.1	null	-	-	4.500598911997601
447	1660	VNG_1451C	AAG19757.1	null	-	-	4.500190852028374
448	1187	VNG_0829G	AAG19284.1	null	dmsA	-	4.499379463959396
449	2450	VNG_2473G	AAG20547.1	null	radA1	-	4.498138607771109
450	1275	VNG_0943C	AAG19372.1	null	-	-	4.497289034562362
451	1473	VNG_1198C	AAG19570.1	null	-	-	4.497213834938683
452	979	VNG_0557H	AAG19076.1	null	-	-	4.496355517074916
453	734	VNG_0227H	AAG18831.1	null	-	-	4.4960257995332125
454	2540	VNG_2596G	AAG20637.1	null	hisI	-	4.495893380609394
455	1290	VNG_0964C	AAG19387.1	null	-	-	4.495404954357553
456	1182	VNG_0823G	AAG19279.1	null	gspE2	-	4.494771955904583
457	1225	VNG_0880G	AAG19322.1	null	psmA	-	4.494103817778303
458	920	VNG_0481G	AAG19017.1	null	mcmA1	-	4.493652460708859
459	939	VNG_0504G	AAG19036.1	null	gbp5	-	4.493078301259112
460	1011	VNG_0597H	AAG19108.1	null	-	-	4.491858899992753
461	2538	VNG_2595G	AAG20635.1	null	gbp4	-	4.491134450184405
462	2473	VNG_2508C	AAG20570.1	null	-	-	4.490661454816625
463	2345	VNG_2337C	AAG20442.1	null	-	-	4.48984164390802
464	2505	VNG_2547G	AAG20602.1	null	valS	-	4.489742307465339
465	980	VNG_0559G	AAG19077.1	null	apt	-	4.48884521526937
466	1823	VNG_1668G	AAG19920.1	null	rps8e	-	4.4887793441519275
467	1347	VNG_1034H	AAG19444.1	null	-	-	4.488538866190916
468	1653	VNG_1440H	AAG19750.1	null	-	-	4.48844431044417
469	1343	VNG_1029C	AAG19440.1	null	-	-	4.486406078486005
470	1159	VNG_0790G	AAG19256.1	null	rps15p	-	4.485994252665882
471	753	VNG_0254G	AAG18850.1	null	tfbG	-	4.485233915167892
472	1504	VNG_1238C	AAG19601.1	null	-	-	4.4850862337210335
473	1333	VNG_1015H	AAG19430.1	null	-	-	4.480243485993478
474	2166	VNG_2123G	AAG20263.1	null	nhaC2	-	4.479964166791106
475	1889	VNG_1760G	AAG19986.1	null	htr5	-	4.477107357206299
476	2167	VNG_2124C	AAG20264.1	null	-	-	4.476818813546679
477	2277	VNG_2254C	AAG20374.1	null	-	-	4.4749590237524455
478	2386	VNG_2392H	AAG20483.1	null	-	-	4.471127097376665
479	1268	VNG_0935G	AAG19365.1	null	noxC	-	4.471051721922191
480	2163	VNG_2120G	AAG20260.1	null	yusM	-	4.470809435592567
481	916	VNG_0474G	AAG19013.1	null	porA	-	4.470684213072292
482	1542	VNG_1291H	AAG19639.1	null	-	-	4.470643233644703
483	2530	VNG_2582H	AAG20627.1	null	-	-	4.470275924191969
484	2320	VNG_2306H	AAG20417.1	null	-	-	4.468909232157918
485	2483	VNG_2519H	AAG20580.1	null	-	-	4.466459710926928
486	696	VNG_0178H	AAG18793.1	null	-	-	4.466115153516761
487	2029	VNG_1942H	AAG20126.1	null	-	-	4.465744152425735
488	2352	VNG_2344G	AAG20449.1	null	oppD2	-	4.465569006146478
489	978	VNG_0556G	AAG19075.1	null	sgb	-	4.464352848537341
490	2411	VNG_2421G	AAG20508.1	null	hal	-	4.464077087658814
491	1865	VNG_1723H	AAG19962.1	null	-	-	4.463405828181005
492	1108	VNG_0726C	AAG19205.1	null	-	-	4.463220486232684
493	2079	VNG_2006C	AAG20176.1	null	-	-	4.462496138275685
494	1070	VNG_0674C	AAG19167.1	null	-	-	4.459153235174286
495	1887	VNG_1758H	AAG19984.1	null	-	-	4.458093592767868
496	1787	VNG_1623G	AAG19884.1	null	ccp	-	4.458059772348359
497	1993	VNG_1896C	AAG20090.1	null	-	-	4.457431352278592
498	2222	VNG_2184G	AAG20319.1	null	tfbA	-	4.457221236277473
499	1391	VNG_1090H	AAG19488.1	null	-	-	4.45674662834367
500	393	VNG_6279G	AAG20919.1	GI:10584318	ugpA	-	4.456587086994912
501	1812	VNG_1655H	AAG19909.1	null	-	-	4.4561421146204365
502	2350	VNG_2342H	AAG20447.1	null	-	-	4.452728874708834
503	1538	VNG_1284G	AAG19635.1	null	trkH1	-	4.452476029206654
504	2396	VNG_2402H	AAG20493.1	null	-	-	4.450570376103466
505	1405	VNG_1110C	AAG19502.1	null	-	-	4.449906172729187
506	2078	VNG_2005G	AAG20175.1	null	hisS	-	4.44968760128555
507	878	VNG_0427G	AAG18975.1	null	yfmO2	-	4.449503789183522
508	2266	VNG_2241H	AAG20363.1	null	-	-	4.448676209323282
509	1890	VNG_1762G	AAG19987.1	null	proX	-	4.448595623359931
510	2563	VNG_2625C	AAG20660.1	null	-	-	4.447962212207682
511	1282	VNG_0954C	AAG19379.1	null	-	-	4.447612748740596
512	1817	VNG_1660G	AAG19914.1	null	sop1	-	4.4475967534972245
513	1584	VNG_1347C	AAG19681.1	null	-	-	4.4473179037300286
514	2459	VNG_2486G	AAG20556.1	null	yqgG	-	4.44638010135965
515	2269	VNG_2244H	AAG20366.1	null	-	-	4.4463270451892365
516	2547	VNG_2604G	AAG20644.1	null	thi1	-	4.445735089596352
517	1236	VNG_0893G	AAG19333.1	null	udp2	-	4.444899588776292
518	2087	VNG_2019C	AAG20184.1	null	-	-	4.443922450935894
519	1555	VNG_1308G	AAG19652.1	null	sdhB	-	4.440388841986532
520	2556	VNG_2615C	AAG20653.1	null	-	-	4.4396548654427415
521	2123	VNG_2071G	AAG20220.1	null	lfl2	-	4.439125729788531
522	2230	VNG_2195G	AAG20327.1	null	coxB2	-	4.438035187939118
523	2500	VNG_2539H	AAG20597.1	null	-	-	4.4377340551251665
524	1395	VNG_1095H	AAG19492.1	null	-	-	4.43564030905784
525	1048	VNG_0646G	AAG19145.1	null	nuoL	-	4.435268546444482
526	1923	VNG_1801G	AAG20020.1	null	hsp1	-	4.43401901499442
527	1074	VNG_0677H	AAG19171.1	null	-	-	4.432912302100904
528	1125	VNG_0746C	AAG19222.1	null	-	-	4.432769760403437
529	1338	VNG_1023C	AAG19435.1	null	-	-	4.431615204581723
530	2425	VNG_2441G	AAG20522.1	null	rad3b	-	4.431423854834375
531	1010	VNG_0596H	AAG19107.1	null	-	-	4.430877193783703
532	840	VNG_0376G	AAG18937.1	null	ftsZ1	-	4.430801461513207
533	1126	VNG_0748G	AAG19223.1	null	prkA	-	4.429582238810931
534	1738	VNG_1553G	AAG19835.1	null	cbiF	-	4.428790442147381
535	1583	VNG_1345H	AAG19680.1	null	-	-	4.428560287945486
536	41	null	AAC82825.1	GI:2822319	-	-	4.427240168388066
537	168	null	AAC82952.1	GI:2822446	-	-	4.427240168388066
538	222	VNG_6057C	AAG20748.1	GI:10584119	-	-	4.427240168388066
539	534	VNG_6469C	AAG21060.1	GI:10584485	-	-	4.427240168388066
540	1852	VNG_1705G	AAG19949.1	null	rpl5p	-	4.427098090337074
541	2227	VNG_2190G	AAG20324.1	null	ileS	-	4.424387720022435
542	1796	VNG_1635G	AAG19893.1	null	cbiM	-	4.423839576703438
543	654	VNG_0129G	AAG18751.1	null	hsp4	-	4.421994534760722
544	2579	VNG_2643H	AAG20676.1	null	-	-	4.421429580730994
545	2335	VNG_2324H	AAG20432.1	null	-	-	4.420433805059314
546	1776	VNG_1609C	AAG19873.1	null	-	-	4.420255538344545
547	2397	VNG_2404G	AAG20494.1	null	dip1	-	4.418955454264441
548	1591	VNG_1356G	AAG19688.1	null	fumC	-	4.417032005959195
549	891	VNG_0442G	AAG18988.1	null	rspA	-	4.417025286365571
550	2190	VNG_2150G	AAG20287.1	null	etfB	-	4.416876902123293
551	2157	VNG_2113C	AAG20254.1	null	-	-	4.415849675670303
552	832	VNG_0365G	AAG18929.1	null	arsA1	-	4.4153607151666865
553	1854	VNG_1707G	AAG19951.1	null	rps8p	-	4.413985945453545
554	1470	VNG_1194H	AAG19567.1	null	-	-	4.411294117830749
555	1292	VNG_0966G	AAG19389.1	null	cheR	-	4.4098122894040515
556	973	VNG_0549G	AAG19070.1	null	eif2a	-	4.4097347579038795
557	923	VNG_0484G	AAG19020.1	null	acs1	-	4.40845145138057
558	967	VNG_0541G	AAG19064.1	null	thrC2	-	4.408325023515933
559	618	VNG_0080H	AAG18715.1	null	-	-	4.407356836946434
560	2543	VNG_2599H	AAG20640.1	null	-	-	4.4068614012343845
561	1609	VNG_1380H	AAG19706.1	null	-	-	4.406209551909393
562	947	VNG_0512G	AAG19044.1	null	ppe	-	4.406045167848518
563	2388	VNG_2394G	AAG20485.1	null	tssB	-	4.405978152339009
564	2191	VNG_2151G	AAG20288.1	null	etfA	-	4.405742851546438
565	1489	VNG_1219G	AAG19586.1	null	urk	-	4.405263768179521
566	2357	VNG_2352G	AAG20454.1	null	glyS	-	4.403273125256646
567	1272	VNG_0940G	AAG19369.1	null	acs3	-	4.401933149931889
568	2180	VNG_2139G	AAG20277.1	null	atpA	-	4.401682200981292
569	1117	VNG_0736G	AAG19214.1	null	kinA2	-	4.401144969268428
570	2333	VNG_2322G	AAG20430.1	null	hem2	-	4.400986242088795
571	1139	VNG_0763G	AAG19236.1	null	ybjG	-	4.3992871446743145
572	1276	VNG_0945H	AAG19373.1	null	-	-	4.399128908431449
573	984	VNG_0565C	AAG19081.1	null	-	-	4.398120426094535
574	2428	VNG_2444C	AAG20525.1	null	-	-	4.397765642465472
575	2467	VNG_2499G	AAG20564.1	null	gcdH	-	4.396928513052309
576	981	VNG_0560C	AAG19078.1	null	-	-	4.396477020194811
577	2506	VNG_2549C	AAG20603.1	null	-	-	4.395606975589891
578	893	VNG_0447H	AAG18990.1	null	-	-	4.395398516491459
579	1970	VNG_1866G	AAG20067.1	null	map	-	4.394210741941937
580	1885	VNG_1755G	AAG19982.1	null	crtI2	-	4.394034089828568
581	1241	VNG_0903C	AAG19338.1	null	-	-	4.393210100338153
582	2355	VNG_2349G	AAG20452.1	null	dppA	-	4.392562328422065
583	291	VNG_6144G	AAG20817.1	GI:10584200	trsE	-	4.392382772750407
584	1056	VNG_0656H	AAG19153.1	null	-	-	4.3919403013539675
585	2400	VNG_2410G	AAG20497.1	null	gbp3	-	4.389756120724449
586	1047	VNG_0643G	AAG19144.1	null	nolC	-	4.3875676805670105
587	1625	VNG_1403H	AAG19722.1	null	-	-	4.387387815425675
588	686	VNG_0166G	AAG18783.1	null	psmB	-	4.38735628000653
589	621	VNG_0085G	AAG18718.1	null	moaA	-	4.386300373687231
590	1668	VNG_1459H	AAG19765.1	null	-	-	4.38586330093326
591	2360	VNG_2358G	AAG20457.1	null	appA	-	4.385028784900596
592	1856	VNG_1711G	AAG19953.1	null	rpl32e	-	4.384404199111861
593	2545	VNG_2602G	AAG20642.1	null	arsB	-	4.383620323444738
594	1110	VNG_0729H	AAG19207.1	null	-	-	4.383597312855752
595	2519	VNG_2567C	AAG20616.1	null	-	-	4.382381365092871
596	1271	VNG_0938G	AAG19368.1	null	gufA	-	4.3820859212139185
597	694	VNG_0176H	AAG18791.1	null	-	-	4.3774733360577915
598	2572	VNG_2636G	AAG20669.1	null	uvrA	-	4.375604169576526
599	1300	VNG_0978H	AAG19397.1	null	-	-	4.37552238774206
600	895	VNG_0448G	AAG18992.1	null	pyrE1	-	4.375165697287191
601	1715	VNG_1523G	AAG19812.1	null	htr8	-	4.375065104021814
602	2009	VNG_1917H	AAG20106.1	null	-	-	4.3737719855412
603	2169	VNG_2126C	AAG20266.1	null	-	-	4.373383026251198
604	1904	VNG_1777H	AAG20001.1	null	-	-	4.373238574044916
605	1741	VNG_1557G	AAG19838.1	null	cbiH	-	4.371990105076076
606	780	VNG_0293H	AAG18877.1	null	-	-	4.3704882354773815
607	2371	VNG_2372G	AAG20468.1	null	rad24c	-	4.3694486519912825
608	2144	VNG_2097C	AAG20241.1	null	-	-	4.368506174785005
609	667	VNG_0144H	AAG18764.1	null	-	-	4.368382785675853
610	359	VNG_6226H	AAG20885.1	GI:10584280	-	-	4.367480871282667
611	875	VNG_0424C	AAG18972.1	null	-	-	4.366798574989359
612	2553	VNG_2612G	AAG20650.1	null	rli	-	4.3654552262352455
613	1062	VNG_0665G	AAG19159.1	null	coxB1	-	4.365241564656348
614	549	VNG_0002G	AAG18646.1	null	yvrO	-	4.36415614568804
615	1669	VNG_1461H	AAG19766.1	null	-	-	4.363346054597849
616	1903	VNG_1776G	AAG20000.1	null	nirH	-	4.36328068068546
617	2005	VNG_1911G	AAG20102.1	null	nirD	-	4.362489194900505
618	1909	VNG_1783H	AAG20006.1	null	-	-	4.362056225710405
619	1891	VNG_1764G	AAG19988.1	null	sop2	-	4.361509273342452
620	1719	VNG_1528G	AAG19816.1	null	nac	-	4.359469077622564
621	653	VNG_0128C	AAG18750.1	null	-	-	4.359463384413952
622	921	VNG_0482H	AAG19018.1	null	-	-	4.359394069495363
623	2508	VNG_2552G	AAG20605.1	null	yfmF	-	4.358767861598019
624	818	VNG_0345G	AAG18915.1	null	gatB2	-	4.358201331555133
625	1867	VNG_1726G	AAG19964.1	null	htlB	-	4.35706031600042
626	2090	VNG_2023G	AAG20187.1	null	gsp	-	4.356432982404225
627	1586	VNG_1350C	AAG19683.1	null	-	-	4.355898352956705
628	2254	VNG_2226G	AAG20351.1	null	cctA	-	4.354453420597036
629	1390	VNG_1089G	AAG19487.1	null	purA	-	4.3540895992430935
630	1304	VNG_0983C	AAG19401.1	null	-	-	4.354060603538104
631	2106	VNG_2044H	AAG20203.1	null	-	-	4.353075417013123
632	1982	VNG_1882G	AAG20079.1	null	nadA	-	4.351720272294593
633	2219	VNG_2181G	AAG20316.1	null	mcm	-	4.351433839951819
634	1264	VNG_0931G	AAG19361.1	null	acaB2	-	4.351171324321476
635	2585	VNG_2649G	AAG20682.1	null	eef1a	-	4.3509877383482785
636	1627	VNG_1404G	AAG19724.1	null	trh1	-	4.348845686094169
637	1658	VNG_1448H	AAG19755.1	null	-	-	4.3483552507323555
638	1587	VNG_1351G	AAG19684.1	null	trh6	-	4.3482521458098375
639	963	VNG_0536G	AAG19060.1	null	sirR	-	4.347831255276713
640	975	VNG_0551G	AAG19072.1	null	rpl44e	-	4.34758855765954
641	1055	VNG_0654C	AAG19152.1	null	-	-	4.345572601915052
642	1519	VNG_1259G	AAG19616.1	null	trxB2	-	4.345479792652031
643	1650	VNG_1435G	AAG19747.1	null	asd	-	4.34531704081221
644	928	VNG_0489G	AAG19025.1	null	dnaJ	-	4.345248044797259
645	1160	VNG_0793G	AAG19257.1	null	htr6	-	4.344855170280438
646	960	VNG_0533H	AAG19057.1	null	-	-	4.343297944905625
647	2311	VNG_2295G	AAG20408.1	null	hisB	-	4.342626786303809
648	1818	VNG_1663C	AAG19915.1	null	-	-	4.341995361397324
649	1496	VNG_1230G	AAG19593.1	null	aroC	-	4.341012672940303
650	1851	VNG_1703G	AAG19948.1	null	rps4e	-	4.340637618970702
651	1498	VNG_1233G	AAG19595.1	null	pepQ2	-	4.340604557848817
652	2289	VNG_2270G	AAG20386.1	null	mutS3	-	4.340083766397436
653	1997	VNG_1901C	AAG20094.1	null	-	-	4.340008981600491
654	880	VNG_0429H	AAG18977.1	null	-	-	4.339746347176186
655	1623	VNG_1402H	AAG19720.1	null	-	-	4.338922347429522
656	2447	VNG_2470C	AAG20544.1	null	-	-	4.338569308397037
657	1259	VNG_0925C	AAG19356.1	null	-	-	4.336378150825607
658	1291	VNG_0965C	AAG19388.1	null	-	-	4.335938398921551
659	909	VNG_0467G	AAG19006.1	null	yafB	-	4.335522255246222
660	901	VNG_0457G	AAG18998.1	null	phoX	-	4.334162336826749
661	2392	VNG_2398G	AAG20489.1	null	scm	-	4.333281805259489
662	752	VNG_0252C	AAG18849.1	null	-	-	4.332719429087117
663	2554	VNG_2613H	AAG20651.1	null	-	-	4.332383614757706
664	1631	VNG_1409C	AAG19728.1	null	-	-	4.332144503390815
665	1628	VNG_1406G	AAG19725.1	null	rhl	-	4.331233628751031
666	394	VNG_6280G	AAG20920.1	GI:10584319	ugpE	-	4.331188375905412
667	2504	VNG_2546G	AAG20601.1	null	pepB3	-	4.328779348796378
668	1266	VNG_0933G	AAG19363.1	null	yqjM	-	4.328752087212192
669	412	VNG_6303G	AAG20938.1	GI:10584341	exsB	-	4.328616146899543
670	2300	VNG_2283G	AAG20397.1	null	alaS	-	4.3285478342026735
671	1039	VNG_0633G	AAG19136.1	null	purE	-	4.32766305872247
672	2025	VNG_1938C	AAG20122.1	null	-	-	4.326110510823328
673	2470	VNG_2504G	AAG20567.1	null	pheS	-	4.324787221823305
674	1162	VNG_0795G	AAG19259.1	null	hcpC	-	4.324619266463271
675	2121	VNG_2067H	AAG20218.1	null	-	-	4.323262147590115
676	611	VNG_0070H	AAG18708.1	null	-	-	4.3226649632686645
677	848	VNG_0388C	AAG18945.1	null	-	-	4.322569153722725
678	2580	VNG_2644C	AAG20677.1	null	-	-	4.321328422419756
679	2124	VNG_2073C	AAG20221.1	null	-	-	4.320373961690295
680	2510	VNG_2554H	AAG20607.1	null	-	-	4.3202481424910655
681	1679	VNG_1472G	AAG19776.1	null	cdc48b	-	4.319538559008631
682	2281	VNG_2259C	AAG20378.1	null	-	-	4.319479805876009
683	1737	VNG_1551G	AAG19834.1	null	cbiL	-	4.318907413314572
684	825	VNG_0355G	AAG18922.1	null	htr14	-	4.318589799938639
685	382	VNG_6262G	AAG20908.1	GI:10584305	zurM	-	4.3164765161641085
686	2047	VNG_1965H	AAG20144.1	null	-	-	4.31581537497131
687	956	VNG_0527C	AAG19053.1	null	-	-	4.315702170832429
688	2526	VNG_2577C	AAG20623.1	null	-	-	4.31556354880072
689	971	VNG_0546C	AAG19068.1	null	-	-	4.314874636308945
690	2593	VNG_2661G	AAG20690.1	null	nusA	-	4.314494204824044
691	1188	VNG_0830G	AAG19285.1	null	hmoA	-	4.313640814974578
692	2263	VNG_2238C	AAG20360.1	null	-	-	4.312671069705897
693	1559	VNG_1313G	AAG19656.1	null	hbd2	-	4.311351638583722
694	1962	VNG_1853G	AAG20059.1	null	eif2ba	-	4.3111477932208135
695	1980	VNG_1879G	AAG20077.1	null	thb	-	4.3106642900732695
696	822	VNG_0351C	AAG18919.1	null	-	-	4.310343791532553
697	1240	VNG_0901G	AAG19337.1	null	rbsA	-	4.310292898259319
698	2275	VNG_2252G	AAG20372.1	null	hjr	-	4.309388732306531
699	1419	VNG_1131G	AAG19516.1	null	mrp	-	4.308890170313785
700	2422	VNG_2437G	AAG20519.1	null	argG	-	4.308557756139285
701	760	VNG_0264H	AAG18857.1	null	-	-	4.307905987033948
702	2051	VNG_1972G	AAG20148.1	null	gpdC	-	4.306754956909939
703	2420	VNG_2433H	AAG20517.1	null	-	-	4.305694445312449
704	2145	VNG_2098H	AAG20242.1	null	-	-	4.303973704892566
705	2049	VNG_1969G	AAG20146.1	null	gpdA2	-	4.302900666648848
706	2183	VNG_2142G	AAG20280.1	null	atpE	-	4.302494462545878
707	2336	VNG_2326G	AAG20433.1	null	hemL	-	4.30141970819024
708	292	VNG_6145H	AAG20818.1	GI:10584201	-	-	4.300162802541374
709	2353	VNG_2346G	AAG20450.1	null	dppC2	-	4.299121590263452
710	1672	VNG_1464G	AAG19769.1	null	bat	-	4.298288231151993
711	2416	VNG_2429G	AAG20513.1	null	dld	-	4.297830023115665
712	2523	VNG_2574G	AAG20620.1	null	can	-	4.297476379104306
713	1826	VNG_1673G	AAG19923.1	null	pyrF	-	4.2970721897061415
714	116	null	AAC82900.1	GI:2822394	-	-	4.297029920140045
715	1	null	AAC82785.1	GI:2822279	-	-	4.296477880204957
716	177	VNG_6001H	AAG20703.1	GI:10584066	-	-	4.296477880204957
717	416	VNG_6309G	AAG20942.1	GI:10584345	pyrB	-	4.296007052536981
718	1044	VNG_0640G	AAG19141.1	null	nolD	-	4.295340483607538
719	995	VNG_0578H	AAG19092.1	null	-	-	4.2920625918241395
720	2453	VNG_2476C	AAG20550.1	null	-	-	4.291842950624136
721	1770	VNG_1601G	AAG19867.1	null	gcvP2	-	4.29176386239043
722	1296	VNG_0971G	AAG19393.1	null	cheA	-	4.288535033421352
723	1824	VNG_1670C	AAG19921.1	null	-	-	4.288484547257455
724	1836	VNG_1686G	AAG19933.1	null	mch	-	4.286151050656482
725	2241	VNG_2208G	AAG20338.1	null	trpS1	-	4.28582932311922
726	953	VNG_0523G	AAG19050.1	null	inb	-	4.283957750281714
727	2129	VNG_2079G	AAG20226.1	null	mutT	-	4.283788210654216
728	2486	VNG_2522C	AAG20583.1	null	-	-	4.2824809849438195
729	805	VNG_0324G	AAG18902.1	null	pykA	-	4.2822534095221725
730	1478	VNG_1205C	AAG19575.1	null	-	-	4.28214965176234
731	2338	VNG_2329C	AAG20435.1	null	-	-	4.281200147847299
732	1595	VNG_1362H	AAG19692.1	null	-	-	4.280065187651437
733	791	VNG_0308G	AAG18888.1	null	trpA	-	4.279643084253171
734	2546	VNG_2603H	AAG20643.1	null	-	-	4.27946184912301
735	2361	VNG_2359G	AAG20458.1	null	appB	-	4.279379646182749
736	2332	VNG_2321G	AAG20429.1	null	ydaJ	-	4.27890981413427
737	2156	VNG_2112C	AAG20253.1	null	-	-	4.2786726236307775
738	1168	VNG_0804C	AAG19265.1	null	-	-	4.276871641717111
739	2158	VNG_2115H	AAG20255.1	null	-	-	4.275517855050353
740	1834	VNG_1682C	AAG19931.1	null	-	-	4.275432392420383
741	1748	VNG_1566G	AAG19845.1	null	cobN	-	4.274556920175962
742	2017	VNG_1926G	AAG20114.1	null	pdhA1	-	4.272395036547196
743	2273	VNG_2249G	AAG20370.1	null	trzA	-	4.272207854752232
744	998	VNG_0582C	AAG19095.1	null	-	-	4.27074243733377
745	1393	VNG_1093C	AAG19490.1	null	-	-	4.270494425165868
746	1191	VNG_0834C	AAG19288.1	null	-	-	4.267514941749412
747	1143	VNG_0767H	AAG19240.1	null	-	-	4.267126577494868
748	1295	VNG_0970G	AAG19392.1	null	cheC1	-	4.266429483674952
749	872	VNG_0420H	AAG18969.1	null	-	-	4.265876304872369
750	1661	VNG_1452G	AAG19758.1	null	eif2bd	-	4.265668825622911
751	2584	VNG_2648G	AAG20681.1	null	rps10p	-	4.265467098676697
752	2160	VNG_2117C	AAG20257.1	null	-	-	4.265127239239343
753	964	VNG_0537C	AAG19061.1	null	-	-	4.264532573806935
754	1331	VNG_1013G	AAG19428.1	null	htr13	-	4.263040088834483
755	794	VNG_0310C	AAG18891.1	null	-	-	4.26126785620107
756	353	VNG_6220G	AAG20879.1	GI:10584272	cat2	-	4.261215446793508
757	1035	VNG_0629G	AAG19132.1	null	aspB2	-	4.261065033832903
758	1256	VNG_0921G	AAG19353.1	null	potA1	-	4.260983057224636
759	835	VNG_0370H	AAG18932.1	null	-	-	4.260460301965976
760	2085	VNG_2015C	AAG20182.1	null	-	-	4.260169043495374
761	2539	VNG_2594C	AAG20636.1	null	-	-	4.259927663982284
762	1213	VNG_0865C	AAG19310.1	null	-	-	4.258681031522987
763	368	VNG_6240G	AAG20894.1	GI:10584289	gvpD2	-	4.258345560741223
764	1230	VNG_0885G	AAG19327.1	null	top6B	-	4.258168790922042
765	821	VNG_0349G	AAG18918.1	null	topA	-	4.257140232003282
766	1534	VNG_1280C	AAG19631.1	null	-	-	4.257047155391454
767	2110	VNG_2049C	AAG20207.1	null	-	-	4.256661742855288
768	987	VNG_0570H	AAG19084.1	null	-	-	4.254129664858631
769	583	VNG_0041C	AAG18680.1	null	-	-	4.253756105165677
770	2368	VNG_2368G	AAG20465.1	null	rad24b	-	4.2533806418390245
771	900	VNG_0455G	AAG18997.1	null	pstC2	-	4.253130450925729
772	1130	VNG_0752G	AAG19227.1	null	galE1	-	4.252983520715882
773	858	VNG_0402H	AAG18955.1	null	-	-	4.252977390651935
774	1428	VNG_1141G	AAG19525.1	null	rpoK	-	4.2526173454180025
775	2244	VNG_2213G	AAG20341.1	null	brr2	-	4.2525757311296175
776	1617	VNG_1389C	AAG19714.1	null	-	-	4.251531757807714
777	754	VNG_0255C	AAG18851.1	null	-	-	4.251469627820045
778	2566	VNG_2628H	AAG20663.1	null	-	-	4.251367342954012
779	2356	VNG_2351C	AAG20453.1	null	-	-	4.24931913865855
780	1234	VNG_0891G	AAG19331.1	null	yjlD	-	4.249232517992486
781	2096	VNG_2031G	AAG20193.1	null	nadE	-	4.24854581185749
782	55	null	AAC82839.1	GI:2822333	trxB	-	4.24791869759063
783	154	null	AAC82938.1	GI:2822432	-	-	4.24791869759063
784	235	VNG_6074G	AAG20761.1	GI:10584132	trxB1_1	-	4.24791869759063
785	521	VNG_6452G	AAG21047.1	GI:10584470	trxB1_2	-	4.24791869759063
786	2528	VNG_2580C	AAG20625.1	null	-	-	4.24655397094034
787	1992	VNG_1895H	AAG20089.1	null	-	-	4.246293722351146
788	851	VNG_0391C	AAG18948.1	null	-	-	4.245424473384941
789	982	VNG_0562C	AAG19079.1	null	-	-	4.244864332355799
790	2328	VNG_2315H	AAG20425.1	null	-	-	4.244620117276946
791	633	VNG_0102C	AAG18730.1	null	-	-	4.244618548958024
792	43	null	AAC82827.1	GI:2822321	-	-	4.24451296839132
793	166	null	AAC82950.1	GI:2822444	-	-	4.24451296839132
794	224	VNG_6060C	AAG20750.1	GI:10584121	-	-	4.24451296839132
795	532	VNG_6466C	AAG21058.1	GI:10584481	-	-	4.24451296839132
796	2591	VNG_2657G	AAG20688.1	null	rps7p	-	4.243577653766777
797	631	VNG_0099G	AAG18728.1	null	rpl10e	-	4.2434936972567225
798	626	VNG_0094C	AAG18723.1	null	-	-	4.242377556897359
799	1088	VNG_0698H	AAG19185.1	null	-	-	4.2422889644203705
800	1574	VNG_1335G	AAG19671.1	null	phr2	-	4.2422102669560795
801	1664	VNG_1455H	AAG19761.1	null	-	-	4.240253658505662
802	1862	VNG_1719G	AAG19959.1	null	secY	-	4.240238936741671
803	942	VNG_0507C	AAG19039.1	null	-	-	4.24013737057679
804	1163	VNG_0796G	AAG19260.1	null	cgs	-	4.238095226651406
805	1091	VNG_0703H	AAG19188.1	null	-	-	4.237976331671126
806	2257	VNG_2231C	AAG20354.1	null	-	-	4.237961311542949
807	1244	VNG_0907H	AAG19341.1	null	-	-	4.237778268295729
808	1494	VNG_1228C	AAG19591.1	null	-	-	4.23716594075016
809	1929	VNG_1811G	AAG20026.1	null	eye	-	4.236802320094436
810	2032	VNG_1944C	AAG20129.1	null	-	-	4.236658548040386
811	1245	VNG_0908G	AAG19342.1	null	putP	-	4.2359526456691965
812	2359	VNG_2356G	AAG20456.1	null	eif4a	-	4.234424961319439
813	2181	VNG_2140G	AAG20278.1	null	atpF	-	4.233779716868246
814	2030	VNG_1943H	AAG20127.1	null	-	-	4.233776681924144
815	986	VNG_0566C	AAG19083.1	null	-	-	4.232555672731342
816	2111	VNG_2051G	AAG20208.1	null	rpoE''	-	4.232547418281994
817	1694	VNG_1490H	AAG19791.1	null	-	-	4.232232416042984
818	1729	VNG_1541G	AAG19826.1	null	sucC	-	4.231994591924789
819	885	VNG_0436G	AAG18982.1	null	nhaC1	-	4.231750540870951
820	2479	VNG_2514G	AAG20576.1	null	rps6e	-	4.231633681727804
821	839	VNG_0375G	AAG18936.1	null	secE	-	4.230810147256925
822	1884	VNG_1754G	AAG19981.1	null	phr1	-	4.230776590809269
823	392	VNG_6277G	AAG20918.1	GI:10584317	ugpB	-	4.230379441701108
824	932	VNG_0496H	AAG19029.1	null	-	-	4.2253081692653724
825	1045	VNG_0641C	AAG19142.1	null	-	-	4.22435700931908
826	1016	VNG_0602C	AAG19113.1	null	-	-	4.223484375533394
827	2412	VNG_2422G	AAG20509.1	null	glcD	-	4.2234390501902075
828	799	VNG_0318G	AAG18896.1	null	dpg	-	4.223379820803579
829	1392	VNG_1092C	AAG19489.1	null	-	-	4.221075063900436
830	1914	VNG_1790H	AAG20011.1	null	-	-	4.21896710536365
831	756	VNG_0258H	AAG18853.1	null	-	-	4.21863441494054
832	2016	VNG_1925H	AAG20113.1	null	-	-	4.218391970087551
833	1682	VNG_1475C	AAG19779.1	null	-	-	4.2183391678949045
834	2119	VNG_2063G	AAG20216.1	null	aca	-	4.21770402179483
835	2474	VNG_2509H	AAG20571.1	null	-	-	4.216006198436853
836	1860	VNG_1716G	AAG19957.1	null	rpl30p	-	4.215636720585024
837	1924	VNG_1802H	AAG20021.1	null	-	-	4.214027217769745
838	2339	VNG_2330G	AAG20436.1	null	hem3	-	4.2129511207092065
839	1597	VNG_1365C	AAG19694.1	null	-	-	4.212734998793829
840	1768	VNG_1595C	AAG19865.1	null	-	-	4.212353651201391
841	1629	VNG_1407C	AAG19726.1	null	-	-	4.21171768892808
842	1513	VNG_1251G	AAG19610.1	null	helA	-	4.21154370497196
843	1468	VNG_1191G	AAG19565.1	null	acd3	-	4.211169696584943
844	750	VNG_0250C	AAG18847.1	null	-	-	4.2109927905007085
845	1530	VNG_1273G	AAG19627.1	null	moaC	-	4.210894751665798
846	2551	VNG_2610C	AAG20648.1	null	-	-	4.210445667158368
847	2130	VNG_2078G	AAG20227.1	null	hat2	-	4.208018849137145
848	1973	VNG_1869C	AAG20070.1	null	-	-	4.20775185279729
849	1209	VNG_0862G	AAG19306.1	null	hisF	-	4.207456472296594
850	1169	VNG_0806G	AAG19266.1	null	htr4	-	4.205646417415277
851	898	VNG_0452G	AAG18995.1	null	pstB2	-	4.205482586964891
852	2182	VNG_2141G	AAG20279.1	null	atpC	-	4.205342231605267
853	1651	VNG_1437G	AAG19748.1	null	serA2	-	4.204318421301165
854	935	VNG_0500G	AAG19032.1	null	ppd	-	4.2041020199308745
855	2364	VNG_2365G	AAG20461.1	null	appF	-	4.20399111825263
856	778	VNG_0289H	AAG18875.1	null	-	-	4.2033344498195
857	1712	VNG_1518H	AAG19809.1	null	-	-	4.202486302029485
858	2288	VNG_2269G	AAG20385.1	null	tatC1	-	4.201751608499957
859	876	VNG_0425G	AAG18973.1	null	pimT2	-	4.201312707461594
860	2517	VNG_2565G	AAG20614.1	null	trkH3	-	4.200373285835297
861	1792	VNG_1630H	AAG19889.1	null	-	-	4.20016327877141
862	2143	VNG_2096G	AAG20240.1	null	cctB	-	4.1987426558112
863	1131	VNG_0753G	AAG19228.1	null	ylnA	-	4.19812997649445
864	2185	VNG_2144G	AAG20282.1	null	atpI	-	4.197449971754163
865	691	VNG_0172G	AAG18788.1	null	mutS2	-	4.1959698183428165
866	766	VNG_0271C	AAG18863.1	null	-	-	4.195350003154692
867	823	VNG_0352H	AAG18920.1	null	-	-	4.194945896891765
868	1605	VNG_1375C	AAG19702.1	null	-	-	4.194747481039832
869	746	VNG_0245G	AAG18843.1	null	dtd	-	4.194586263973745
870	1601	VNG_1370G	AAG19698.1	null	hemU	-	4.194501077378818
871	1257	VNG_0923G	AAG19354.1	null	sfuB	-	4.193732947075556
872	1189	VNG_0831G	AAG19286.1	null	moz	-	4.193622596476056
873	1284	VNG_0958G	AAG19381.1	null	htr15	-	4.193299319964168
874	44	null	AAC82828.1	GI:2822322	-	-	4.192280356851324
875	165	null	AAC82949.1	GI:2822443	-	-	4.192280356851324
876	225	VNG_6061H	AAG20751.1	GI:10584122	-	-	4.192280356851324
877	531	VNG_6465H	AAG21057.1	GI:10584480	-	-	4.192280356851324
878	1635	VNG_1414G	AAG19732.1	null	glyA	-	4.191215286201349
879	1928	VNG_1809H	AAG20025.1	null	-	-	4.190681272575714
880	2036	VNG_1951G	AAG20133.1	null	sub	-	4.188889269904063
881	2363	VNG_2363G	AAG20460.1	null	oppD1	-	4.188266051005456
882	1876	VNG_1740C	AAG19973.1	null	-	-	4.187660069225593
883	1930	VNG_1814G	AAG20027.1	null	carB	-	4.187587866993145
884	1299	VNG_0976G	AAG19396.1	null	cheW1	-	4.187507109506791
885	1287	VNG_0961G	AAG19384.1	null	flaB2	-	4.186581177406508
886	993	VNG_0575G	AAG19090.1	null	ywaD	-	4.186465534086355
887	1522	VNG_1262G	AAG19619.1	null	eif2b	-	4.185663854558708
888	1178	VNG_0818C	AAG19275.1	null	-	-	4.185362327005793
889	1142	VNG_0766G	AAG19239.1	null	prp2	-	4.1849655785478275
890	1745	VNG_1562H	AAG19842.1	null	-	-	4.184881192814944
891	1790	VNG_1626C	AAG19887.1	null	-	-	4.184650847685818
892	2433	VNG_2451H	AAG20530.1	null	-	-	4.184514961624651
893	2126	VNG_2074H	AAG20223.1	null	-	-	4.182715367829631
894	2081	VNG_2010G	AAG20178.1	null	rps19e	-	4.182346052190536
895	1278	VNG_0947G	AAG19375.1	null	fapJ	-	4.181921745979573
896	2436	VNG_2455C	AAG20533.1	null	-	-	4.181708055298904
897	2109	VNG_2048G	AAG20206.1	null	rps24e	-	4.181135926309504
898	378	VNG_6256G	AAG20904.1	GI:10584301	lipB	-	4.180606403473162
899	1380	VNG_1075G	AAG19477.1	null	menA	-	4.179520135302621
900	2015	VNG_1924G	AAG20112.1	null	trkA6	-	4.178378469292197
901	1731	VNG_1543G	AAG19828.1	null	zim	-	4.178334556186863
902	1989	VNG_1891H	AAG20086.1	null	-	-	4.1782552510749245
903	2306	VNG_2290G	AAG20403.1	null	maoC1	-	4.178113066775125
904	983	VNG_0563G	AAG19080.1	null	ndhG2	-	4.175961977221717
905	2013	VNG_1920H	AAG20110.1	null	-	-	4.1725657679327774
906	1793	VNG_1631G	AAG19890.1	null	cbiO2	-	4.172082809948968
907	1027	VNG_0617H	AAG19124.1	null	-	-	4.171463065633885
908	870	VNG_0417H	AAG18967.1	null	-	-	4.171385083833137
909	396	VNG_6283H	AAG20922.1	GI:10584323	-	-	4.1703425189587815
910	2390	VNG_2396G	AAG20487.1	null	cysT1	-	4.169950942279419
911	1645	VNG_1428G	AAG19742.1	null	htlA	-	4.169868002552252
912	42	null	AAC82826.1	GI:2822320	-	-	4.169736257835809
913	167	null	AAC82951.1	GI:2822445	-	-	4.169736257835809
914	223	VNG_6059C	AAG20749.1	GI:10584120	-	-	4.169736257835809
915	533	VNG_6467C	AAG21059.1	GI:10584484	-	-	4.169736257835809
916	934	VNG_0499G	AAG19031.1	null	cna	-	4.169124646804172
917	2304	VNG_2288G	AAG20401.1	null	mamB	-	4.168860534322026
918	1850	VNG_1702G	AAG19947.1	null	rpl24p	-	4.166978499482353
919	1864	VNG_1721G	AAG19961.1	null	trkH2	-	4.166604876160247
920	676	VNG_0154G	AAG18773.1	null	merA	-	4.165491533663781
921	1630	VNG_1408G	AAG19727.1	null	ush	-	4.165042006586986
922	1446	VNG_1164C	AAG19543.1	null	-	-	4.164487655565642
923	735	VNG_0228G	AAG18832.1	null	guaAa	-	4.163617532148435
924	2532	VNG_2585H	AAG20629.1	null	-	-	4.162165247746684
925	1459	VNG_1181G	AAG19556.1	null	flaA1b	-	4.1615168242877845
926	1063	VNG_0666G	AAG19160.1	null	ctaB	-	4.161173730038695
927	2372	VNG_2373G	AAG20469.1	null	tnaA	-	4.160530663211283
928	1397	VNG_1097G	AAG19494.1	null	cysS	-	4.159857338363611
929	692	VNG_0174G	AAG18789.1	null	cat1	-	4.1596610964881995
930	941	VNG_0506H	AAG19038.1	null	-	-	4.158808443093336
931	1711	VNG_1515G	AAG19808.1	null	tdk	-	4.157869091055952
932	1201	VNG_0849C	AAG19298.1	null	-	-	4.156643599260745
933	1218	VNG_0872G	AAG19315.1	null	gatA	-	4.155265808910423
934	345	VNG_6209H	AAG20871.1	GI:10584264	-	-	4.1551792735240385
935	1226	VNG_0881G	AAG19323.1	null	lig	-	4.153955739457009
936	2152	VNG_2106G	AAG20249.1	null	sdh	-	4.153484213344236
937	1702	VNG_1501G	AAG19799.1	null	hel	-	4.153267578177175
938	1501	VNG_1236C	AAG19598.1	null	-	-	4.153261300597912
939	699	VNG_0181G	AAG18796.1	null	lpl	-	4.153225556758641
940	1883	VNG_1752C	AAG19980.1	null	-	-	4.153116416459259
941	21	null	AAC82805.1	GI:2822299	gvpG	-	4.152456531779125
942	196	VNG_6025G	AAG20722.1	GI:10584087	gvpG1	-	4.152456531779125
943	1614	VNG_1385G	AAG19711.1	null	yvoF	-	4.152027184747158
944	1821	VNG_1666H	AAG19918.1	null	-	-	4.151998236703066
945	1963	VNG_1856G	AAG20060.1	null	htr3	-	4.150598310609624
946	46	null	AAC82830.1	GI:2822324	-	-	4.1479660009012225
947	164	null	AAC82948.1	GI:2822442	-	-	4.1479660009012225
948	226	VNG_6062H	AAG20752.1	GI:10584123	-	-	4.1479660009012225
949	530	VNG_6464H	AAG21056.1	GI:10584479	-	-	4.1479660009012225
950	1535	VNG_1281H	AAG19632.1	null	-	-	4.14726759990615
951	1480	VNG_1208G	AAG19577.1	null	hutU	-	4.147048740409385
952	2511	VNG_2555C	AAG20608.1	null	-	-	4.143379695605017
953	620	VNG_0084G	AAG18717.1	null	moeB	-	4.142714927188754
954	689	VNG_0170C	AAG18786.1	null	-	-	4.141820807214821
955	2477	VNG_2512G	AAG20574.1	null	epf1	-	4.141387448173758
956	1089	VNG_0700G	AAG19186.1	null	yvgX	-	4.141066548817764
957	376	VNG_6254C	AAG20902.1	GI:10584299	-	-	4.139151078634669
958	1799	VNG_1640H	AAG19896.1	null	-	-	4.139134767985531
959	2310	VNG_2294G	AAG20407.1	null	hisA	-	4.138746717286826
960	1859	VNG_1715G	AAG19956.1	null	rps5p	-	4.138414874416206
961	1782	VNG_1616C	AAG19879.1	null	-	-	4.138206383983983
962	2293	VNG_2274C	AAG20390.1	null	-	-	4.13711439497619
963	2478	VNG_2513G	AAG20575.1	null	aldY1	-	4.137042742840101
964	1080	VNG_0684G	AAG19177.1	null	fbp	-	4.13617976593492
965	2246	VNG_2216G	AAG20343.1	null	lip	-	4.1360968576620385
966	869	VNG_0415G	AAG18966.1	null	purB	-	4.1359644009042125
967	1546	VNG_1296C	AAG19643.1	null	-	-	4.135811690809593
968	85	null	AAC82869.1	GI:2822363	-	-	4.135582626036599
969	270	VNG_6119H	AAG20796.1	GI:10584173	-	-	4.135582626036599
970	1216	VNG_0869G	AAG19313.1	null	tfbD	-	4.135571099311596
971	2318	VNG_2304H	AAG20415.1	null	-	-	4.135033688709216
972	386	VNG_6268C	AAG20912.1	GI:10584311	-	-	4.13400327590645
973	2429	VNG_2445C	AAG20526.1	null	-	-	4.133388278666178
974	1691	VNG_1486H	AAG19788.1	null	-	-	4.132963834335206
975	123	null	AAC82907.1	GI:2822401	arsA	-	4.132355032234253
976	552	VNG_0006G	AAG18649.1	null	glmS	-	4.130553482651469
977	1362	VNG_1055G	AAG19459.1	null	graD4	-	4.130358616212445
978	894	VNG_0446G	AAG18991.1	null	gcd	-	4.129256341258266
979	1861	VNG_1718G	AAG19958.1	null	rpl15p	-	4.128878095350807
980	933	VNG_0498C	AAG19030.1	null	-	-	4.128864113917786
981	2285	VNG_2264C	AAG20382.1	null	-	-	4.12737446217302
982	2529	VNG_2581H	AAG20626.1	null	-	-	4.126871007711128
983	1094	VNG_0707C	AAG19191.1	null	-	-	4.126346428770389
984	1774	VNG_1607G	AAG19871.1	null	cheC2	-	4.125069031110634
985	2550	VNG_2608C	AAG20647.1	null	-	-	4.1247030754018965
986	2358	VNG_2353H	AAG20455.1	null	-	-	4.124479481090373
987	1771	VNG_1603G	AAG19868.1	null	gcvP1	-	4.124431537652399
988	2086	VNG_2017G	AAG20183.1	null	lysS	-	4.123893262705901
989	1683	VNG_1476C	AAG19780.1	null	-	-	4.123302053802682
990	1356	VNG_1046H	AAG19453.1	null	-	-	4.122353325699687
991	1619	VNG_1394H	AAG19716.1	null	-	-	4.12223567750596
992	1093	VNG_0705C	AAG19190.1	null	-	-	4.122047594393779
993	1283	VNG_0955G	AAG19380.1	null	fapE	-	4.121815245419122
994	2038	VNG_1953C	AAG20135.1	null	-	-	4.120984974490277
995	1431	VNG_1144H	AAG19528.1	null	-	-	4.119522601842233
996	1588	VNG_1352G	AAG19685.1	null	gatB1	-	4.118334640724551
997	1026	VNG_0615C	AAG19123.1	null	-	-	4.116889907900383
998	1972	VNG_1868G	AAG20069.1	null	potB	-	4.116585547534889
999	2405	VNG_2415H	AAG20502.1	null	-	-	4.115189459094808
1000	2062	VNG_1986C	AAG20159.1	null	-	-	4.1148204155314785
1001	1144	VNG_0768H	AAG19241.1	null	-	-	4.114614957221775
1002	1220	VNG_0874G	AAG19317.1	null	traB	-	4.113651644876888
1003	577	VNG_0034H	AAG18674.1	null	-	-	4.112209998811059
1004	1640	VNG_1422H	AAG19737.1	null	-	-	4.11020723381392
1005	1798	VNG_1638H	AAG19895.1	null	-	-	4.1099148270283905
1006	790	VNG_0307G	AAG18887.1	null	trpB	-	4.108507745101705
1007	877	VNG_0426G	AAG18974.1	null	rpoM	-	4.108483389183168
1008	1604	VNG_1374G	AAG19701.1	null	kinA1	-	4.10832385519725
1009	2531	VNG_2584C	AAG20628.1	null	-	-	4.108228086807069
1010	1893	VNG_1766C	AAG19990.1	null	-	-	4.108223962732784
1011	339	VNG_6201G	AAG20865.1	GI:10584256	hsp5	-	4.107768908136897
1012	1739	VNG_1554G	AAG19836.1	null	cbiG	-	4.105751608907873
1013	2064	VNG_1988G	AAG20161.1	null	secF	-	4.1051431497768585
1014	363	VNG_6233G	AAG20889.1	GI:10584284	gvpI2	-	4.104954261002237
1015	1971	VNG_1867G	AAG20068.1	null	potC	-	4.104380959555117
1016	1704	VNG_1505G	AAG19801.1	null	htr10	-	4.104117449759595
1017	2375	VNG_2377G	AAG20472.1	null	nosY	-	4.10324581480808
1018	2271	VNG_2247G	AAG20368.1	null	hisG	-	4.1020101333533825
1019	924	VNG_0485H	AAG19021.1	null	-	-	4.100546372822385
1020	1440	VNG_1157G	AAG19537.1	null	rphs6	-	4.100393159406033
1021	2605	VNG_2679G	AAG20702.1	null	csg	-	4.100259611872153
1022	2116	VNG_2060G	AAG20213.1	null	phnP	-	4.100003738470565
1023	1832	VNG_1680G	AAG19929.1	null	crtB2	-	4.099747017882741
1024	2327	VNG_2314H	AAG20424.1	null	-	-	4.098368076982853
1025	2521	VNG_2570G	AAG20618.1	null	dcd	-	4.097782388894867
1026	485	VNG_6402H	AAG21011.1	GI:10584428	-	-	4.097522738372832
1027	2083	VNG_2012C	AAG20180.1	null	-	-	4.097173128503489
1028	1636	VNG_1416G	AAG19733.1	null	folD	-	4.097032837435138
1029	1297	VNG_0973G	AAG19394.1	null	cheB	-	4.096310310146229
1030	1959	VNG_1850G	AAG20056.1	null	udp1	-	4.095226453279237
1031	1021	VNG_0610G	AAG19118.1	null	hhoA	-	4.094038218607811
1032	40	null	AAC82824.1	GI:2822318	cydB	-	4.093520176621928
1033	169	null	AAC82953.1	GI:2822447	-	-	4.093520176621928
1034	221	VNG_6055G	AAG20747.1	GI:10584116	cydB_1	-	4.093520176621928
1035	535	VNG_6471G	AAG21061.1	GI:10584486	cydB_2	-	4.093520176621928
1036	2209	VNG_2170H	AAG20306.1	null	-	-	4.093460518943558
1037	1829	VNG_1676G	AAG19926.1	null	gbp2	-	4.0928680409982565
1038	356	VNG_6223C	AAG20882.1	GI:10584277	-	-	4.092610387798722
1039	1654	VNG_1442G	AAG19751.1	null	htr12	-	4.089878253620256
1040	2562	VNG_2624G	AAG20659.1	null	ribC	-	4.089118419106182
1041	1607	VNG_1377G	AAG19704.1	null	asnC	-	4.089067096836565
1042	1181	VNG_0822C	AAG19278.1	null	-	-	4.088119164678981
1043	803	VNG_0322H	AAG18900.1	null	-	-	4.086926969651609
1044	1116	VNG_0735G	AAG19213.1	null	hlx2	-	4.0867244046412505
1045	940	VNG_0505C	AAG19037.1	null	-	-	4.08651174585683
1046	659	VNG_0136G	AAG18756.1	null	aup	-	4.086488559567415
1047	1750	VNG_1568G	AAG19847.1	null	cbiJ	-	4.083984720325558
1048	53	null	AAC82837.1	GI:2822331	-	-	4.081609891561656
1049	156	null	AAC82940.1	GI:2822434	-	-	4.081609891561656
1050	233	VNG_6072C	AAG20759.1	GI:10584130	-	-	4.081609891561656
1051	523	VNG_6454C	AAG21049.1	GI:10584472	-	-	4.081609891561656
1052	1673	VNG_1465G	AAG19770.1	null	brp	-	4.080473911124844
1053	865	VNG_0409C	AAG18962.1	null	-	-	4.079631781791936
1054	683	VNG_0162G	AAG18780.1	null	alkK	-	4.078717762430118
1055	2196	VNG_2156C	AAG20293.1	null	-	-	4.077745267866645
1056	1516	VNG_1255C	AAG19613.1	null	-	-	4.0775973237572
1057	2592	VNG_2658G	AAG20689.1	null	rps12p	-	4.076042122976951
1058	554	VNG_0009G	AAG18651.1	null	graD2	-	4.075909607495164
1059	1360	VNG_1053G	AAG19457.1	null	gtl	-	4.074208530892508
1060	1329	VNG_1011C	AAG19426.1	null	-	-	4.074115610383833
1061	968	VNG_0542C	AAG19065.1	null	-	-	4.072361723952298
1062	2066	VNG_1991H	AAG20163.1	null	-	-	4.071385846430114
1063	2252	VNG_2223G	AAG20349.1	null	leuS	-	4.070215086051921
1064	1374	VNG_1068G	AAG19471.1	null	tot	-	4.069475330348076
1065	2393	VNG_2399H	AAG20490.1	null	-	-	4.069013783970918
1066	1248	VNG_0913H	AAG19345.1	null	-	-	4.06874489980137
1067	1937	VNG_1823C	AAG20034.1	null	-	-	4.068396404325482
1068	5	null	AAC82789.1	GI:2822283	-	-	4.0680759634315775
1069	180	VNG_6007H	AAG20706.1	GI:10584069	-	-	4.0680759634315775
1070	130	null	AAC82914.1	GI:2822408	-	-	4.06775065778884
1071	1553	VNG_1305G	AAG19650.1	null	purD	-	4.067160287902966
1072	1582	VNG_1344G	AAG19679.1	null	dchpS	-	4.067015328578863
1073	1820	VNG_1665G	AAG19917.1	null	radA2	-	4.065426689938634
1074	1663	VNG_1454C	AAG19760.1	null	-	-	4.064872277612498
1075	2524	VNG_2575G	AAG20621.1	null	rimI	-	4.06431177284324
1076	2558	VNG_2617G	AAG20655.1	null	adh2	-	4.063488579862133
1077	2251	VNG_2222G	AAG20348.1	null	pheA	-	4.062670902227947
1078	2568	VNG_2631H	AAG20665.1	null	-	-	4.0624576383430275
1079	1219	VNG_0873G	AAG19316.1	null	ykhA	-	4.062291569173083
1080	829	VNG_0361C	AAG18926.1	null	-	-	4.061194579074832
1081	1438	VNG_1154H	AAG19535.1	null	-	-	4.060217431573259
1082	674	VNG_0152G	AAG18771.1	null	prrC	-	4.059573160225964
1083	1894	VNG_1767G	AAG19991.1	null	speB	-	4.059423540858037
1084	788	VNG_0306C	AAG18885.1	null	-	-	4.058608385151408
1085	1137	VNG_0761G	AAG19234.1	null	dip3	-	4.058499476009861
1086	936	VNG_0501G	AAG19033.1	null	yfmO1	-	4.05793130146901
1087	687	VNG_0167H	AAG18784.1	null	-	-	4.057457510682164
1088	1437	VNG_1153G	AAG19534.1	null	gltS	-	4.056868844755697
1089	2440	VNG_2461H	AAG20537.1	null	-	-	4.05650050459077
1090	2379	VNG_2381G	AAG20476.1	null	uvrC	-	4.0562307822681944
1091	1665	VNG_1456H	AAG19762.1	null	-	-	4.0558531676973315
1092	349	VNG_6213G	AAG20875.1	GI:10584268	iucB	-	4.0556370441268825
1093	410	VNG_6301G	AAG20936.1	GI:10584339	aph	-	4.054198970271779
1094	698	VNG_0180G	AAG18795.1	null	hop	-	4.0531262805968415
1095	1696	VNG_1493G	AAG19793.1	null	purF	-	4.052611915751939
1096	2586	VNG_2650G	AAG20683.1	null	hom	-	4.052441270130348
1097	1766	VNG_1591H	AAG19863.1	null	-	-	4.052180738293068
1098	2549	VNG_2607C	AAG20646.1	null	-	-	4.0518103741987375
1099	2102	VNG_2039H	AAG20199.1	null	-	-	4.050657184840689
1100	1703	VNG_1503C	AAG19800.1	null	-	-	4.050083945277817
1101	1415	VNG_1123G	AAG19512.1	null	trh7	-	4.049807597868674
1102	2329	VNG_2316C	AAG20426.1	null	-	-	4.048909791141517
1103	1646	VNG_1429C	AAG19743.1	null	-	-	4.04835931356749
1104	2398	VNG_2406C	AAG20495.1	null	-	-	4.047705058282385
1105	1359	VNG_1052H	AAG19456.1	null	-	-	4.047310767705686
1106	879	VNG_0428G	AAG18976.1	null	fad2	-	4.04705727354691
1107	1567	VNG_1324C	AAG19664.1	null	-	-	4.046639756259053
1108	1987	VNG_1889H	AAG20084.1	null	-	-	4.046483018068893
1109	847	VNG_0387G	AAG18944.1	null	ilvE1	-	4.046177388252646
1110	1465	VNG_1188G	AAG19562.1	null	hcpD	-	4.045117489390016
1111	710	VNG_0196H	AAG18807.1	null	-	-	4.044905945124945
1112	1320	VNG_1000H	AAG19417.1	null	-	-	4.044179432910294
1113	1611	VNG_1382H	AAG19708.1	null	-	-	4.043895723719647
1114	827	VNG_0359C	AAG18924.1	null	-	-	4.043707504618327
1115	1301	VNG_0979H	AAG19398.1	null	-	-	4.0420624124529585
1116	2451	VNG_2474C	AAG20548.1	null	-	-	4.0409327416003125
1117	1511	VNG_1249C	AAG19608.1	null	-	-	4.040695070247204
1118	1857	VNG_1713G	AAG19954.1	null	rpl19e	-	4.040143841979804
1119	1003	VNG_0587H	AAG19100.1	null	-	-	4.039945006317594
1120	1733	VNG_1547C	AAG19830.1	null	-	-	4.039474942900688
1121	1153	VNG_0782H	AAG19250.1	null	-	-	4.038993180079293
1122	1714	VNG_1520G	AAG19811.1	null	mutY	-	4.037254262920037
1123	2041	VNG_1957G	AAG20138.1	null	tgtA2	-	4.036630397791894
1124	342	VNG_6205C	AAG20868.1	GI:10584259	-	-	4.035511819651641
1125	1744	VNG_1561C	AAG19841.1	null	-	-	4.034698804362246
1126	2247	VNG_2217G	AAG20344.1	null	pdhA2	-	4.034594901271466
1127	2020	VNG_1932G	AAG20117.1	null	nolA	-	4.034353279527072
1128	684	VNG_0163G	AAG18781.1	null	mutS1	-	4.034171010866139
1129	2574	VNG_2638G	AAG20671.1	null	bchP	-	4.033482825242399
1130	1170	VNG_0808G	AAG19267.1	null	gabD	-	4.032282038058203
1131	2267	VNG_2242C	AAG20364.1	null	-	-	4.031374256600054
1132	1448	VNG_1168C	AAG19545.1	null	-	-	4.030381810711967
1133	1151	VNG_0779C	AAG19248.1	null	-	-	4.028504937422244
1134	1450	VNG_1170G	AAG19547.1	null	rpl21e	-	4.028316574679118
1135	747	VNG_0247C	AAG18844.1	null	-	-	4.028022069450374
1136	1969	VNG_1865H	AAG20066.1	null	-	-	4.028015207032521
1137	1134	VNG_0757G	AAG19231.1	null	tfeA	-	4.026814711509432
1138	908	VNG_0466C	AAG19005.1	null	-	-	4.026805078007359
1139	2118	VNG_2064H	AAG20215.1	null	-	-	4.026723246724226
1140	384	VNG_6265G	AAG20910.1	GI:10584307	ycdH	-	4.024895302538203
1141	2370	VNG_2371C	AAG20467.1	null	-	-	4.024461135386264
1142	961	VNG_0534C	AAG19058.1	null	-	-	4.02381344478626
1143	1135	VNG_0758C	AAG19232.1	null	-	-	4.023020386070011
1144	918	VNG_0478C	AAG19015.1	null	-	-	4.021658669322903
1145	1732	VNG_1544G	AAG19829.1	null	clc	-	4.021555743035286
1146	1986	VNG_1887G	AAG20083.1	null	gpm	-	4.02136002818492
1147	2343	VNG_2334C	AAG20440.1	null	-	-	4.021200892452767
1148	732	VNG_0223G	AAG18829.1	null	moxR	-	4.021015209529144
1149	482	VNG_6397H	AAG21008.1	GI:10584425	-	-	4.020255671836494
1150	1289	VNG_0963G	AAG19386.1	null	cpcE	-	4.02018021373749
1151	1224	VNG_0879C	AAG19321.1	null	-	-	4.020171047497915
1152	236	VNG_6075G	AAG20762.1	GI:10584135	trh_1	-	4.0199811566950485
1153	520	VNG_6451G	AAG21046.1	GI:10584469	trh_2	-	4.0199811566950485
1154	1403	VNG_1105G	AAG19500.1	null	rpl1p	-	4.019537719304712
1155	2236	VNG_2203G	AAG20333.1	null	prsA	-	4.019195566724568
1156	1698	VNG_1496G	AAG19795.1	null	snp	-	4.017308260571874
1157	1192	VNG_0835G	AAG19289.1	null	idr2	-	4.016458918929775
1158	2003	VNG_1907H	AAG20100.1	null	-	-	4.0149181853222515
1159	1502	VNG_1237C	AAG19599.1	null	-	-	4.014859502045887
1160	1123	VNG_0743H	AAG19220.1	null	-	-	4.012641795607561
1161	1041	VNG_0636G	AAG19138.1	null	ndhG1	-	4.012410600608932
1162	1510	VNG_1247G	AAG19607.1	null	ybhF	-	4.011765826706034
1163	2308	VNG_2292H	AAG20405.1	null	-	-	4.010618585479507
1164	786	VNG_0301C	AAG18883.1	null	-	-	4.009432464446643
1165	2340	VNG_2331G	AAG20437.1	null	uroM	-	4.008786276585858
1166	553	VNG_0008G	AAG18650.1	null	graD5	-	4.008621321591543
1167	2414	VNG_2424G	AAG20511.1	null	serA1	-	4.006368567167219
1168	1892	VNG_1765G	AAG19989.1	null	htr2	-	4.005633466151593
1169	2502	VNG_2543C	AAG20599.1	null	-	-	4.003894566341891
1170	362	VNG_6232G	AAG20888.1	GI:10584283	gvpJ2	-	4.0033578339308775
1171	371	VNG_6244G	AAG20897.1	GI:10584294	gvpN2	-	4.003336852639333
1172	51	null	AAC82835.1	GI:2822329	-	-	4.002372510773234
1173	158	null	AAC82942.1	GI:2822436	-	-	4.002372510773234
1174	230	VNG_6068C	AAG20756.1	GI:10584127	-	-	4.002372510773234
1175	526	VNG_6457C	AAG21052.1	GI:10584475	-	-	4.002372510773234
1176	1791	VNG_1628G	AAG19888.1	null	aad	-	4.000720977444039
1177	1525	VNG_1266G	AAG19622.1	null	ogg	-	3.999615866282627
1178	1176	VNG_0815G	AAG19273.1	null	yfmJ	-	3.9991310518486958
1179	31	null	AAC82815.1	GI:2822309	-	-	3.999008397591411
1180	361	VNG_6230G	AAG20887.1	GI:10584282	gvpK2	-	3.998993389190223
1181	1095	VNG_0708H	AAG19192.1	null	-	-	3.9974908241957228
1182	1643	VNG_1426H	AAG19740.1	null	-	-	3.9972604200837374
1183	369	VNG_6241G	AAG20895.1	GI:10584292	gvpA2	-	3.996102805364204
1184	2424	VNG_2440H	AAG20521.1	null	-	-	3.9955048731502343
1185	2002	VNG_1906H	AAG20099.1	null	-	-	3.9938765805076306
1186	741	VNG_0239C	AAG18838.1	null	-	-	3.9938426705008343
1187	350	VNG_6214G	AAG20876.1	GI:10584269	hxyA	-	3.9934334953467827
1188	1692	VNG_1487H	AAG19789.1	null	-	-	3.989515160183628
1189	2347	VNG_2339C	AAG20444.1	null	-	-	3.98893634949178
1190	2291	VNG_2272G	AAG20388.1	null	rpi	-	3.9884148350762336
1191	836	VNG_0371G	AAG18933.1	null	acd1	-	3.9869001511979465
1192	1954	VNG_1845C	AAG20051.1	null	-	-	3.9868998511489866
1193	2426	VNG_2442H	AAG20523.1	null	-	-	3.986800992419296
1194	2487	VNG_2523H	AAG20584.1	null	-	-	3.9862634970075677
1195	1505	VNG_1240G	AAG19602.1	null	yhdG	-	3.9835355858465946
1196	1557	VNG_1310G	AAG19654.1	null	sdhC	-	3.9833920023886877
1197	1475	VNG_1201G	AAG19572.1	null	fucA	-	3.9830624946326183
1198	1104	VNG_0720G	AAG19201.1	null	dip2	-	3.9827147556755937
1199	2349	VNG_2341H	AAG20446.1	null	-	-	3.982294404273965
1200	2249	VNG_2219G	AAG20346.1	null	dsa	-	3.981777936140375
1201	352	VNG_6218G	AAG20878.1	GI:10584271	trkA3	-	3.981265819662802
1202	422	VNG_6317G	AAG20948.1	GI:10584353	arcA	-	3.9810528315064686
1203	1064	VNG_0667G	AAG19161.1	null	trp4	-	3.9810138164870654
1204	1458	VNG_1180G	AAG19555.1	null	msrA	-	3.9809267910632884
1205	688	VNG_0168H	AAG18785.1	null	-	-	3.9808497379381893
1206	1085	VNG_0692C	AAG19182.1	null	-	-	3.980668617163627
1207	2458	VNG_2484G	AAG20555.1	null	pstC1	-	3.980506920614532
1208	1404	VNG_1108G	AAG19501.1	null	rpl11p	-	3.9795445506735847
1209	2406	VNG_2416G	AAG20503.1	null	sec11	-	3.979256927837943
1210	1948	VNG_1837G	AAG20045.1	null	ykfB1	-	3.977428864981062
1211	2567	VNG_2629G	AAG20664.1	null	glcK	-	3.9763660203341304
1212	413	VNG_6305C	AAG20939.1	GI:10584342	-	-	3.9762999265131
1213	397	VNG_6284H	AAG20923.1	GI:10584324	-	-	3.9741312410534504
1214	2161	VNG_2118G	AAG20258.1	null	pyrE2	-	3.9737404076692613
1215	769	VNG_0277G	AAG18866.1	null	crtI3	-	3.973733630896453
1216	1523	VNG_1263C	AAG19620.1	null	-	-	3.973604333888648
1217	2367	VNG_2370C	AAG20464.1	null	-	-	3.9735572775083994
1218	899	VNG_0453G	AAG18996.1	null	pstA2	-	3.9722872636432975
1219	2178	VNG_2137G	AAG20275.1	null	ggt	-	3.9714275339390914
1220	346	VNG_6210G	AAG20872.1	GI:10584265	gabT	-	3.969304207275439
1221	1013	VNG_0600C	AAG19110.1	null	-	-	3.969172217051274
1222	2105	VNG_2043G	AAG20202.1	null	ham1	-	3.96834970084715
1223	883	VNG_0433C	AAG18980.1	null	-	-	3.968198658479737
1224	2499	VNG_2537G	AAG20596.1	null	entB	-	3.967900468681641
1225	1388	VNG_1087C	AAG19485.1	null	-	-	3.967536423963267
1226	2033	VNG_1946G	AAG20130.1	null	purU	-	3.9665285502681034
1227	39	null	AAC82823.1	GI:2822317	cydA	-	3.9664492000183733
1228	170	null	AAC82954.1	GI:2822448	-	-	3.9664492000183733
1229	220	VNG_6053G	AAG20746.1	GI:10584115	cydA_1	-	3.9664492000183733
1230	536	VNG_6473G	AAG21062.1	GI:10584487	cydA_2	-	3.9664492000183733
1231	207	VNG_6037G	AAG20733.1	GI:10584100	tbpA	-	3.965668349863306
1232	861	VNG_0405C	AAG18958.1	null	-	-	3.9650651707127964
1233	1853	VNG_1706G	AAG19950.1	null	rps14p	-	3.9648749366204847
1234	2245	VNG_2214G	AAG20342.1	null	dinF	-	3.9634159443555004
1235	2457	VNG_2483G	AAG20554.1	null	pstA1	-	3.963187595081658
1236	2258	VNG_2232G	AAG20355.1	null	trpS2	-	3.962367364674886
1237	1460	VNG_1182H	AAG19557.1	null	-	-	3.9621825387041247
1238	1701	VNG_1500H	AAG19798.1	null	-	-	3.9621709847334765
1239	2395	VNG_2403H	AAG20492.1	null	-	-	3.9615686182516696
1240	852	VNG_0393C	AAG18949.1	null	-	-	3.9611415871071483
1241	1736	VNG_1550G	AAG19833.1	null	cbiT	-	3.960790728816725
1242	1215	VNG_0868H	AAG19312.1	null	-	-	3.9605459609534748
1243	783	VNG_0297H	AAG18880.1	null	-	-	3.959824986697295
1244	2184	VNG_2143G	AAG20281.1	null	atpK	-	3.9596742423259257
1245	1839	VNG_1689G	AAG19936.1	null	rpl3p	-	3.9594209569750958
1246	679	VNG_0158G	AAG18776.1	null	kdgK	-	3.9587943144013793
1247	1540	VNG_1287C	AAG19637.1	null	-	-	3.9582928745381882
1248	1452	VNG_1173G	AAG19549.1	null	eef1b	-	3.9571708122589344
1249	1624	VNG_1401C	AAG19721.1	null	-	-	3.9568761111440094
1250	811	VNG_0332C	AAG18908.1	null	-	-	3.9565813124848237
1251	1514	VNG_1252G	AAG19611.1	null	yhcR	-	3.9554218871522044
1252	1323	VNG_1003H	AAG19420.1	null	-	-	3.955318946361596
1253	809	VNG_0330G	AAG18906.1	null	ppsA	-	3.955031280670795
1254	2533	VNG_2586C	AAG20630.1	null	-	-	3.9543345918893844
1255	2189	VNG_2149H	AAG20286.1	null	-	-	3.9535274709172894
1256	1568	VNG_1325C	AAG19665.1	null	-	-	3.9532103214310945
1257	1521	VNG_1261H	AAG19618.1	null	-	-	3.9526727416491405
1258	808	VNG_0329G	AAG18905.1	null	caaX	-	3.9520161337289905
1259	589	VNG_0047G	AAG18686.1	null	graD6	-	3.951928515967043
1260	2171	VNG_2129H	AAG20268.1	null	-	-	3.9493372116320926
1261	1590	VNG_1355H	AAG19687.1	null	-	-	3.9492400894864486
1262	1735	VNG_1548C	AAG19832.1	null	-	-	3.9492212624808527
1263	1277	VNG_0946G	AAG19374.1	null	minD1	-	3.9480251489872638
1264	657	VNG_0133G	AAG18754.1	null	rpa	-	3.9469994883372954
1265	1456	VNG_1178H	AAG19553.1	null	-	-	3.9467796606313104
1266	764	VNG_0268C	AAG18861.1	null	-	-	3.9449077123091896
1267	2112	VNG_2053G	AAG20209.1	null	rpoE'	-	3.944640481803765
1268	2456	VNG_2482G	AAG20553.1	null	pstB1	-	3.9444742339861874
1269	925	VNG_0486G	AAG19022.1	null	hat1	-	3.9434203078990353
1270	2578	VNG_2642H	AAG20675.1	null	-	-	3.942936707559057
1271	1453	VNG_1175G	AAG19550.1	null	phoR	-	3.94287571065761
1272	648	VNG_0121H	AAG18745.1	null	-	-	3.942671702287448
1273	2053	VNG_1974H	AAG20150.1	null	-	-	3.9420477097297395
1274	2024	VNG_1937C	AAG20121.1	null	-	-	3.9412155442982293
1275	887	VNG_0439C	AAG18984.1	null	-	-	3.940086391715541
1276	2536	VNG_2591C	AAG20633.1	null	-	-	3.940076266659473
1277	862	VNG_0406C	AAG18959.1	null	-	-	3.9397763649559043
1278	1423	VNG_1136G	AAG19520.1	null	rpb3	-	3.9396886066946166
1279	1040	VNG_0635G	AAG19137.1	null	nolB	-	3.939658177688661
1280	958	VNG_0530G	AAG19055.1	null	troR	-	3.937865353141523
1281	1873	VNG_1735C	AAG19970.1	null	-	-	3.9366994229321985
1282	2128	VNG_2076G	AAG20225.1	null	rpl40e	-	3.935750500553205
1283	2192	VNG_2152C	AAG20289.1	null	-	-	3.9356032607621394
1284	1298	VNG_0974G	AAG19395.1	null	cheY	-	3.935059008670954
1285	1939	VNG_1827H	AAG20036.1	null	-	-	3.933311437162933
1286	2535	VNG_2589C	AAG20632.1	null	-	-	3.9331981615955236
1287	1667	VNG_1458G	AAG19764.1	null	crtB1	-	3.932483194194014
1288	2107	VNG_2045G	AAG20204.1	null	gcp	-	3.931110741970305
1289	1207	VNG_0858C	AAG19304.1	null	-	-	3.930932852890178
1290	122	null	AAC82906.1	GI:2822400	-	-	3.930826363240724
1291	335	VNG_6196G	AAG20861.1	GI:10584252	phoT2	-	3.9307608283982387
1292	550	VNG_0003C	AAG18647.1	null	-	-	3.928323510896122
1293	2601	VNG_2674H	AAG20698.1	null	-	-	3.9281545175234833
1294	1149	VNG_0777G	AAG19246.1	null	taqD	-	3.9280248120924157
1295	1474	VNG_1200H	AAG19571.1	null	-	-	3.926165873061298
1296	846	VNG_0386G	AAG18943.1	null	trpG2	-	3.9260365851468015
1297	1455	VNG_1176G	AAG19552.1	null	fib	-	3.925590391592321
1298	2188	VNG_2148H	AAG20285.1	null	-	-	3.9252759880545196
1299	1102	VNG_0718C	AAG19199.1	null	-	-	3.925044988627541
1300	1965	VNG_1859G	AAG20062.1	null	deoC	-	3.9196559982078636
1301	2022	VNG_1934H	AAG20119.1	null	-	-	3.9196154597658905
1302	2555	VNG_2614H	AAG20652.1	null	-	-	3.9194332280224806
1303	1319	VNG_0999H	AAG19416.1	null	-	-	3.91860543994072
1304	417	VNG_6311G	AAG20943.1	GI:10584346	pyrI	-	3.9184794421035516
1305	1569	VNG_1326H	AAG19666.1	null	-	-	3.9180433725831003
1306	1179	VNG_0819C	AAG19276.1	null	-	-	3.917993203262848
1307	1252	VNG_0917G	AAG19349.1	null	hrg	-	3.917843970897141
1308	2488	VNG_2524H	AAG20585.1	null	-	-	3.917118680185183
1309	54	null	AAC82838.1	GI:2822332	trxA	-	3.9156892528019385
1310	155	null	AAC82939.1	GI:2822433	-	-	3.9156892528019385
1311	234	VNG_6073G	AAG20760.1	GI:10584131	trxA1_1	-	3.9156892528019385
1312	522	VNG_6453G	AAG21048.1	GI:10584471	trxA1_2	-	3.9156892528019385
1313	1991	VNG_1894C	AAG20088.1	null	-	-	3.9144167909822474
1314	1421	VNG_1133G	AAG19518.1	null	rps4p	-	3.9132134072622162
1315	1572	VNG_1330H	AAG19669.1	null	-	-	3.9117461514122973
1316	1726	VNG_1537C	AAG19823.1	null	-	-	3.911405799406404
1317	669	VNG_0147C	AAG18766.1	null	-	-	3.911119761147035
1318	630	VNG_0098G	AAG18727.1	null	rimK	-	3.9110215348321127
1319	370	VNG_6242G	AAG20896.1	GI:10584293	gvpC2	-	3.9108763687997223
1320	2019	VNG_1929G	AAG20116.1	null	tmk	-	3.9107015685004587
1321	1073	VNG_0678G	AAG19170.1	null	acaB1	-	3.910566950256457
1322	1180	VNG_0821C	AAG19277.1	null	-	-	3.9105456205203635
1323	1346	VNG_1033G	AAG19443.1	null	hisC1	-	3.9104898309055134
1324	2059	VNG_1982C	AAG20156.1	null	-	-	3.9104791421189664
1325	2139	VNG_2089H	AAG20236.1	null	-	-	3.909003448592466
1326	1612	VNG_1383G	AAG19709.1	null	rad3a	-	3.9087859553406945
1327	2522	VNG_2573G	AAG20619.1	null	hly	-	3.908560363598588
1328	1777	VNG_1610C	AAG19874.1	null	-	-	3.90792470663547
1329	1373	VNG_1067G	AAG19470.1	null	exoM	-	3.9078741990194175
1330	1858	VNG_1714G	AAG19955.1	null	rpl18p	-	3.9057070915495573
1331	1210	VNG_0861H	AAG19307.1	null	-	-	3.9045074842668726
1332	459	VNG_6365H	AAG20985.1	GI:10584398	-	-	3.9019992403023784
1333	1202	VNG_0851C	AAG19299.1	null	-	-	3.901565464861447
1334	470	VNG_6379C	AAG20996.1	GI:10584411	-	-	3.9011654811012804
1335	329	VNG_6188H	AAG20855.1	GI:10584246	-	-	3.8954115753415524
1336	991	VNG_0573C	AAG19088.1	null	-	-	3.893478610565633
1337	1550	VNG_1301G	AAG19647.1	null	cysK	-	3.893008966992316
1338	472	VNG_6383G	AAG20998.1	GI:10584413	lctP	-	3.8924304601378292
1339	1575	VNG_1336C	AAG19672.1	null	-	-	3.8880375085009997
1340	372	VNG_6246G	AAG20898.1	GI:10584295	gvpO2	-	3.88725628981826
1341	784	VNG_0298H	AAG18881.1	null	-	-	3.8872182082625972
1342	1198	VNG_0845C	AAG19295.1	null	-	-	3.8867313783904183
1343	1772	VNG_1605G	AAG19869.1	null	gdcH	-	3.88493769816028
1344	937	VNG_0502G	AAG19034.1	null	aspB1	-	3.8842383070004742
1345	1322	VNG_1002H	AAG19419.1	null	-	-	3.88386947851267
1346	1084	VNG_0690C	AAG19181.1	null	-	-	3.883522339104222
1347	300	VNG_6155H	AAG20826.1	GI:10584211	-	-	3.8832999974943276
1348	2210	VNG_2172C	AAG20307.1	null	-	-	3.88329901749038
1349	1273	VNG_0941C	AAG19370.1	null	-	-	3.883279353765472
1350	2599	VNG_2669G	AAG20696.1	null	cyo	-	3.882395681138887
1351	2312	VNG_2297H	AAG20409.1	null	-	-	3.881907615203982
1352	849	VNG_0389C	AAG18946.1	null	-	-	3.8818418607474223
1353	2147	VNG_2100G	AAG20244.1	null	iluA	-	3.881652521441838
1354	2465	VNG_2497H	AAG20562.1	null	-	-	3.8808223672559348
1355	1956	VNG_1848H	AAG20053.1	null	-	-	3.8795993682970806
1356	2264	VNG_2239C	AAG20361.1	null	-	-	3.8780554109810796
1357	2509	VNG_2553G	AAG20606.1	null	yqeC	-	3.877069556836679
1358	2602	VNG_2675C	AAG20699.1	null	-	-	3.876724980180418
1359	1708	VNG_1511C	AAG19805.1	null	-	-	3.8766339296331553
1360	373	VNG_6247G	AAG20899.1	GI:10584296	trkA4	-	3.8766123254433653
1361	1659	VNG_1450G	AAG19756.1	null	yfkN	-	3.8763585813164076
1362	1580	VNG_1342G	AAG19677.1	null	mer	-	3.8722176652418905
1363	1059	VNG_0660H	AAG19156.1	null	-	-	3.8716315295110086
1364	762	VNG_0266H	AAG18859.1	null	-	-	3.8711104884466288
1365	2193	VNG_2153G	AAG20290.1	null	fps	-	3.8698793766385173
1366	801	VNG_0320H	AAG18898.1	null	-	-	3.868147610001392
1367	1749	VNG_1567G	AAG19846.1	null	cbiC	-	3.866330715597553
1368	1760	VNG_1582G	AAG19857.1	null	hisC2	-	3.8661819727558813
1369	1482	VNG_1211G	AAG19579.1	null	hutI	-	3.8657016079634876
1370	2150	VNG_2104G	AAG20247.1	null	pchB	-	3.8654271592388616
1371	2	null	AAC82786.1	GI:2822280	-	-	3.865392283453916
1372	178	VNG_6003H	AAG20704.1	GI:10584067	-	-	3.865392283453916
1373	1321	VNG_1001G	AAG19418.1	null	guaB	-	3.8650240926810504
1374	2402	VNG_2412H	AAG20499.1	null	-	-	3.864936507648867
1375	1677	VNG_1470G	AAG19774.1	null	pri	-	3.8643343803980157
1376	646	VNG_0119H	AAG18743.1	null	-	-	3.864217439422064
1377	2516	VNG_2563H	AAG20613.1	null	-	-	3.8641836097602638
1378	1090	VNG_0702H	AAG19187.1	null	-	-	3.8636668813832697
1379	1710	VNG_1514H	AAG19807.1	null	-	-	3.8632744395423013
1380	1150	VNG_0778C	AAG19247.1	null	-	-	3.862777136894007
1381	381	VNG_6261G	AAG20907.1	GI:10584304	yocR	-	3.861335622436899
1382	1907	VNG_1782C	AAG20004.1	null	-	-	3.8605910561053745
1383	2114	VNG_2056G	AAG20211.1	null	eif2g	-	3.8601250895035806
1384	377	VNG_6255C	AAG20903.1	GI:10584300	-	-	3.8580728110851426
1385	323	VNG_6182H	AAG20849.1	GI:10584238	-	-	3.857460256597122
1386	1512	VNG_1250H	AAG19609.1	null	-	-	3.8573448311949092
1387	1606	VNG_1376H	AAG19703.1	null	-	-	3.856958788589997
1388	767	VNG_0272H	AAG18864.1	null	-	-	3.8569010102064665
1389	1558	VNG_1311G	AAG19655.1	null	alkA	-	3.8548921786298807
1390	1949	VNG_1839H	AAG20046.1	null	-	-	3.85465896162681
1391	1449	VNG_1169C	AAG19546.1	null	-	-	3.854573469574444
1392	1051	VNG_0650C	AAG19148.1	null	-	-	3.8542231965752394
1393	411	VNG_6302C	AAG20937.1	GI:10584340	-	-	3.8534833555417474
1394	1442	VNG_1159G	AAG19539.1	null	rpl24e	-	3.8521898413077245
1395	874	VNG_0422G	AAG18971.1	null	cyc	-	3.8516514871500545
1396	1251	VNG_0916G	AAG19348.1	null	ark	-	3.850783319758737
1397	1786	VNG_1622G	AAG19883.1	null	rfcB	-	3.8507029033822575
1398	1002	VNG_0586C	AAG19099.1	null	-	-	3.850435745730902
1399	828	VNG_0360C	AAG18925.1	null	-	-	3.850185338873598
1400	743	VNG_0240C	AAG18840.1	null	-	-	3.850162090875526
1401	1621	VNG_1397C	AAG19718.1	null	-	-	3.849984888298005
1402	400	VNG_6288C	AAG20926.1	GI:10584327	-	-	3.849892074460429
1403	1267	VNG_0934H	AAG19364.1	null	-	-	3.8493330823238674
1404	1339	VNG_1024C	AAG19436.1	null	-	-	3.8490485304251605
1405	1420	VNG_1132G	AAG19517.1	null	rps13p	-	3.8489598768310964
1406	1155	VNG_0786G	AAG19252.1	null	pcy	-	3.8460201618433003
1407	1805	VNG_1647G	AAG19902.1	null	trpE1	-	3.845621113055198
1408	2026	VNG_1939G	AAG20123.1	null	purC	-	3.845477963417451
1409	867	VNG_0412G	AAG18964.1	null	folP	-	3.8451554739235823
1410	1476	VNG_1202C	AAG19573.1	null	-	-	3.8447895058623227
1411	1083	VNG_0689G	AAG19180.1	null	trp5	-	3.844069569105273
1412	2569	VNG_2632G	AAG20666.1	null	yusZ2	-	3.8435202312053813
1413	641	VNG_0113H	AAG18738.1	null	-	-	3.8421807322691706
1414	1332	VNG_1014G	AAG19429.1	null	yqjH	-	3.8415861047557613
1415	1164	VNG_0798H	AAG19261.1	null	-	-	3.8410405392799456
1416	388	VNG_6270G	AAG20914.1	GI:10584313	gldA	-	3.8405568816215685
1417	421	VNG_6316G	AAG20947.1	GI:10584352	arcC	-	3.8404474380751172
1418	1596	VNG_1364G	AAG19693.1	null	ocd2	-	3.8404187197974227
1419	1693	VNG_1488G	AAG19790.1	null	boa2	-	3.8403280107423026
1420	2239	VNG_2206G	AAG20336.1	null	pmu1	-	3.837512491600797
1421	2513	VNG_2558G	AAG20610.1	null	fepC	-	3.837431898101433
1422	2201	VNG_2162C	AAG20298.1	null	-	-	3.8373804963198643
1423	2186	VNG_2146H	AAG20283.1	null	-	-	3.837078449412123
1424	2518	VNG_2566H	AAG20615.1	null	-	-	3.8364679299507474
1425	1445	VNG_1163G	AAG19542.1	null	hemK	-	3.8360980146002563
1426	2570	VNG_2633H	AAG20667.1	null	-	-	3.8356449413841283
1427	1967	VNG_1862G	AAG20064.1	null	cef	-	3.835517929058867
1428	1743	VNG_1559H	AAG19840.1	null	-	-	3.83511667751829
1429	2394	VNG_2400H	AAG20491.1	null	-	-	3.834924226564281
1430	2238	VNG_2205H	AAG20335.1	null	-	-	3.8345419973107964
1431	2272	VNG_2248H	AAG20369.1	null	-	-	3.832997594881547
1432	1069	VNG_0673G	AAG19166.1	null	mcmA2	-	3.832905668145662
1433	711	VNG_0197C	AAG18808.1	null	-	-	3.8324060866875005
1434	807	VNG_0327G	AAG18904.1	null	gadD	-	3.8314634541742727
1435	213	VNG_6045H	AAG20739.1	GI:10584108	-	-	3.8313918566850402
1436	543	VNG_6481H	AAG21069.1	GI:10584494	-	-	3.8313918566850402
1437	632	VNG_0101G	AAG18729.1	null	cspD1	-	3.8310200658379805
1438	1399	VNG_1100C	AAG19496.1	null	-	-	3.8305611545486484
1439	319	VNG_6178G	AAG20845.1	GI:10584234	kdpC	-	3.830390551355676
1440	289	VNG_6142C	AAG20815.1	GI:10584198	-	-	3.8298577648189465
1441	2204	VNG_2165H	AAG20301.1	null	-	-	3.82937575557901
1442	1157	VNG_0788H	AAG19254.1	null	-	-	3.825167280416667
1443	1020	VNG_0609C	AAG19117.1	null	-	-	3.824837348752444
1444	907	VNG_0465G	AAG19004.1	null	nosF2	-	3.824138722540847
1445	792	VNG_0309C	AAG18889.1	null	-	-	3.8238341763785355
1446	1469	VNG_1193C	AAG19566.1	null	-	-	3.8233608798802123
1447	1114	VNG_0733H	AAG19211.1	null	-	-	3.8232971881212983
1448	913	VNG_0471C	AAG19010.1	null	-	-	3.8206364331305145
1449	1901	VNG_1774G	AAG19998.1	null	hemA	-	3.819055317419322
1450	912	VNG_0470G	AAG19009.1	null	trp3	-	3.818321960973169
1451	1849	VNG_1701G	AAG19946.1	null	rpl14p	-	3.8177725139710006
1452	2194	VNG_2154C	AAG20291.1	null	-	-	3.8171592797013547
1453	834	VNG_0368C	AAG18931.1	null	-	-	3.8149398540157833
1454	374	VNG_6250G	AAG20900.1	GI:10584297	phoT3	-	3.814221135203641
1455	1655	VNG_1444G	AAG19752.1	null	hisD	-	3.8128791597555933
1456	837	VNG_0373H	AAG18934.1	null	-	-	3.8102701040791196
1457	290	VNG_6143H	AAG20816.1	GI:10584199	-	-	3.810034712584563
1458	1413	VNG_1120H	AAG19510.1	null	-	-	3.8100046171883615
1459	2382	VNG_2385H	AAG20479.1	null	-	-	3.8090061826900197
1460	671	VNG_0149G	AAG18768.1	null	zntA	-	3.808904206709794
1461	1483	VNG_1212G	AAG19580.1	null	hutH	-	3.8074191801451946
1462	391	VNG_6276H	AAG20917.1	GI:10584316	-	-	3.806492589826633
1463	1033	VNG_0627G	AAG19130.1	null	citE	-	3.8047873094077254
1464	2437	VNG_2456C	AAG20534.1	null	-	-	3.803539978616694
1465	1354	VNG_1042H	AAG19451.1	null	-	-	3.802784927699587
1466	1433	VNG_1148G	AAG19530.1	null	argB	-	3.802441625713087
1467	1804	VNG_1646G	AAG19901.1	null	trpG1	-	3.8020507433091812
1468	1863	VNG_1720H	AAG19960.1	null	-	-	3.8013449853741896
1469	2065	VNG_1989H	AAG20162.1	null	-	-	3.8009285313543657
1470	678	VNG_0157G	AAG18775.1	null	oxlT	-	3.8002238534683332
1471	1953	VNG_1844G	AAG20050.1	null	ansA	-	3.7993218594311395
1472	1947	VNG_1836G	AAG20044.1	null	cspD2	-	3.7991443198728034
1473	1563	VNG_1318H	AAG19660.1	null	-	-	3.7968364246822124
1474	2565	VNG_2627C	AAG20662.1	null	-	-	3.796733437043844
1475	1486	VNG_1215G	AAG19583.1	null	pai1	-	3.7966321154599965
1476	1767	VNG_1592G	AAG19864.1	null	cysT2	-	3.7963573646474966
1477	1396	VNG_1096H	AAG19493.1	null	-	-	3.7954893205615625
1478	2317	VNG_2302G	AAG20414.1	null	yuxL	-	3.795481307609463
1479	733	VNG_0226G	AAG18830.1	null	htrA	-	3.7950959003450158
1480	2431	VNG_2447G	AAG20528.1	null	lta	-	3.7940757913448744
1481	2348	VNG_2340H	AAG20445.1	null	-	-	3.7930552894177465
1482	2314	VNG_2298H	AAG20411.1	null	-	-	3.7926502901929253
1483	1784	VNG_1619H	AAG19881.1	null	-	-	3.791246345943372
1484	660	VNG_0137G	AAG18757.1	null	cca	-	3.79098774432819
1485	1427	VNG_1140G	AAG19524.1	null	rpoN	-	3.7902134082513745
1486	364	VNG_6235G	AAG20890.1	GI:10584285	gvpH2	-	3.7889757126682735
1487	2334	VNG_2323H	AAG20431.1	null	-	-	3.7887560670879012
1488	1330	VNG_1012H	AAG19427.1	null	-	-	3.7880905126149975
1489	1243	VNG_0906H	AAG19340.1	null	-	-	3.7870734378073982
1490	486	VNG_6403H	AAG21012.1	GI:10584429	-	-	3.7869999857581496
1491	655	VNG_0130H	AAG18752.1	null	-	-	3.7866899163038057
1492	948	VNG_0514C	AAG19045.1	null	-	-	3.7864680389198138
1493	2490	VNG_2526G	AAG20587.1	null	dppF	-	3.785589687539782
1494	1589	VNG_1353C	AAG19686.1	null	-	-	3.784660315259608
1495	1029	VNG_0622H	AAG19126.1	null	-	-	3.783791608056267
1496	1697	VNG_1494G	AAG19794.1	null	rpl37e	-	3.7830578495733347
1497	1217	VNG_0870G	AAG19314.1	null	gatC	-	3.7829182841415094
1498	2092	VNG_2025G	AAG20189.1	null	yyaI	-	3.7808558568834694
1499	1066	VNG_0669H	AAG19163.1	null	-	-	3.779937362659807
1500	1560	VNG_1314H	AAG19657.1	null	-	-	3.7796861423251764
1501	1103	VNG_0719G	AAG19200.1	null	araL	-	3.7787291986629974
1502	814	VNG_0339H	AAG18911.1	null	-	-	3.7786051957558597
1503	1728	VNG_1540G	AAG19825.1	null	ywfD	-	3.7774782086921133
1504	2057	VNG_1980C	AAG20154.1	null	-	-	3.7749213820618155
1505	317	VNG_6176G	AAG20843.1	GI:10584232	kdpA	-	3.770970956802739
1506	664	VNG_0141H	AAG18761.1	null	-	-	3.7670946731095505
1507	1819	VNG_1664H	AAG19916.1	null	-	-	3.766790804303385
1508	1008	VNG_0594H	AAG19105.1	null	-	-	3.7656022900461634
1509	917	VNG_0475C	AAG19014.1	null	-	-	3.765526132693548
1510	1357	VNG_1048G	AAG19454.1	null	udg1	-	3.76329192905046
1511	318	VNG_6177G	AAG20844.1	GI:10584233	kdpB	-	3.762997102130616
1512	559	VNG_0016H	AAG18656.1	null	-	-	3.7629630240439917
1513	682	VNG_0161G	AAG18779.1	null	gdhB	-	3.762434786808893
1514	1945	VNG_1834G	AAG20042.1	null	hyrA	-	3.7602425053024984
1515	52	null	AAC82836.1	GI:2822330	-	-	3.7592561446982184
1516	157	null	AAC82941.1	GI:2822435	-	-	3.7592561446982184
1517	232	VNG_6071C	AAG20758.1	GI:10584129	-	-	3.7592561446982184
1518	524	VNG_6455C	AAG21050.1	GI:10584473	-	-	3.7592561446982184
1519	1375	VNG_1069C	AAG19472.1	null	-	-	3.7579209355579977
1520	425	VNG_6320C	AAG20951.1	GI:10584356	-	-	3.756918948086351
1521	389	VNG_6272G	AAG20915.1	GI:10584314	orc5	-	3.756898995986839
1522	1974	VNG_1871G	AAG20071.1	null	potA2	-	3.756825544386538
1523	1869	VNG_1729G	AAG19966.1	null	sus	-	3.7554658414380326
1524	297	VNG_6150G	AAG20823.1	GI:10584208	orc1	-	3.7551216606210014
1525	2581	VNG_2646C	AAG20678.1	null	-	-	3.7545758155087814
1526	2604	VNG_2678H	AAG20701.1	null	-	-	3.7543087747123134
1527	768	VNG_0274C	AAG18865.1	null	-	-	3.7542516735669773
1528	2299	VNG_2282C	AAG20396.1	null	-	-	3.752906485541943
1529	555	VNG_0011C	AAG18652.1	null	-	-	3.7522466068117573
1530	1096	VNG_0709C	AAG19193.1	null	-	-	3.7518489259177543
1531	2438	VNG_2458C	AAG20535.1	null	-	-	3.7516054265543124
1532	449	VNG_6351G	AAG20975.1	GI:10584386	tfbC	-	3.7511963601785054
1533	1725	VNG_1536C	AAG19822.1	null	-	-	3.747646856680441
1534	383	VNG_6264G	AAG20909.1	GI:10584306	zurA	-	3.7467982250487553
1535	2391	VNG_2397G	AAG20488.1	null	cysA	-	3.7460587930564135
1536	1934	VNG_1820H	AAG20031.1	null	-	-	3.745639333295806
1537	1983	VNG_1883G	AAG20080.1	null	nadB	-	3.7454429774261206
1538	2177	VNG_2136G	AAG20274.1	null	blh	-	3.7451672144340584
1539	1675	VNG_1467G	AAG19772.1	null	bop	-	3.7448522378950178
1540	1773	VNG_1606G	AAG19870.1	null	gcvT1	-	3.743719105621959
1541	1345	VNG_1031C	AAG19442.1	null	-	-	3.743248404688494
1542	2093	VNG_2027H	AAG20190.1	null	-	-	3.7420881519033635
1543	1996	VNG_1900C	AAG20093.1	null	-	-	3.740823697259617
1544	1752	VNG_1572C	AAG19849.1	null	-	-	3.740269124261429
1545	1358	VNG_1050H	AAG19455.1	null	-	-	3.7389534738851578
1546	1700	VNG_1497C	AAG19797.1	null	-	-	3.738933724075743
1547	1334	VNG_1017H	AAG19431.1	null	-	-	3.738822469017479
1548	380	VNG_6260G	AAG20906.1	GI:10584303	ftsZ5	-	3.736305350314942
1549	1879	VNG_1746C	AAG19976.1	null	-	-	3.7356154472974237
1550	2198	VNG_2158G	AAG20295.1	null	oxrA	-	3.735188750290987
1551	1206	VNG_0857C	AAG19303.1	null	-	-	3.735057812793903
1552	740	VNG_0237H	AAG18837.1	null	-	-	3.734372686409066
1553	114	null	AAC82898.1	GI:2822392	tbpD	-	3.7329406378790413
1554	2113	VNG_2054H	AAG20210.1	null	-	-	3.7329387523836464
1555	414	VNG_6306C	AAG20940.1	GI:10584343	-	-	3.7323789881774805
1556	1005	VNG_0591C	AAG19102.1	null	-	-	3.731696876397323
1557	1781	VNG_1618H	AAG19878.1	null	-	-	3.731552022737622
1558	1633	VNG_1412H	AAG19730.1	null	-	-	3.730157780648772
1559	2138	VNG_2088G	AAG20235.1	null	trm1	-	3.73003247264478
1560	1447	VNG_1165G	AAG19544.1	null	ksgA	-	3.7298586895768038
1561	2301	VNG_2284G	AAG20398.1	null	hisJ	-	3.729479583340072
1562	977	VNG_0555C	AAG19074.1	null	-	-	3.7286520735168702
1563	728	VNG_0218G	AAG18825.1	null	gspE1	-	3.728472693297597
1564	1492	VNG_1227H	AAG19589.1	null	-	-	3.727575852343102
1565	871	VNG_0419C	AAG18968.1	null	-	-	3.727179682354334
1566	2133	VNG_2082G	AAG20230.1	null	polC	-	3.726646261768665
1567	347	VNG_6211G	AAG20873.1	GI:10584266	bdb	-	3.726168197205088
1568	773	VNG_0282H	AAG18870.1	null	-	-	3.7254101704627445
1569	2256	VNG_2230H	AAG20353.1	null	-	-	3.7249249132218982
1570	1622	VNG_1398C	AAG19719.1	null	-	-	3.724883539416685
1571	1979	VNG_1877C	AAG20076.1	null	-	-	3.724081460698195
1572	2072	VNG_1998H	AAG20169.1	null	-	-	3.723369021937544
1573	606	VNG_0065G	AAG18703.1	null	gmd	-	3.723079816436904
1574	2199	VNG_2159G	AAG20296.1	null	manC	-	3.7230108428197863
1575	1121	VNG_0741H	AAG19218.1	null	-	-	3.7228724714154557
1576	1411	VNG_1117C	AAG19508.1	null	-	-	3.7214727247202304
1577	1727	VNG_1538H	AAG19824.1	null	-	-	3.721000780633703
1578	1424	VNG_1137G	AAG19521.1	null	rpl18e	-	3.7204404179139896
1579	1203	VNG_0852C	AAG19300.1	null	-	-	3.720379826141716
1580	1154	VNG_0784G	AAG19251.1	null	pssA	-	3.7157733718232087
1581	214	VNG_6046H	AAG20740.1	GI:10584109	-	-	3.7154079991731934
1582	542	VNG_6480H	AAG21068.1	GI:10584493	-	-	3.7154079991731934
1583	134	null	AAC82918.1	GI:2822412	-	-	3.715174481573267
1584	1958	VNG_1849H	AAG20055.1	null	-	-	3.7143588577641204
1585	1147	VNG_0772H	AAG19244.1	null	-	-	3.7126795127935415
1586	242	VNG_6081G	AAG20768.1	GI:10584141	crt_1	-	3.712268304180971
1587	514	VNG_6445G	AAG21040.1	GI:10584461	crt_2	-	3.712268304180971
1588	2598	VNG_2668G	AAG20695.1	null	rpoH	-	3.711892550752735
1589	2154	VNG_2109H	AAG20251.1	null	-	-	3.710771145364726
1590	919	VNG_0479G	AAG19016.1	null	yajO1	-	3.71023639783508
1591	622	VNG_0086G	AAG18719.1	null	moeA2	-	3.70993497591818
1592	1161	VNG_0794G	AAG19258.1	null	yufN	-	3.7090448766781643
1593	685	VNG_0164G	AAG18782.1	null	hef	-	3.7087583116705707
1594	1294	VNG_0969H	AAG19391.1	null	-	-	3.7083972100971083
1595	644	VNG_0117H	AAG18741.1	null	-	-	3.7081148187217665
1596	1122	VNG_0742H	AAG19219.1	null	-	-	3.7079652817203645
1597	1882	VNG_1751H	AAG19979.1	null	-	-	3.707690042539811
1598	1072	VNG_0676C	AAG19169.1	null	-	-	3.707176104180255
1599	1015	VNG_0601H	AAG19112.1	null	-	-	3.7052800670073363
1600	2127	VNG_2075C	AAG20224.1	null	-	-	3.704340003546797
1601	1634	VNG_1413H	AAG19731.1	null	-	-	3.7040653532797663
1602	717	VNG_0205H	AAG18814.1	null	-	-	3.702522237393068
1603	1723	VNG_1533H	AAG19820.1	null	-	-	3.7024520936420044
1604	997	VNG_0581H	AAG19094.1	null	-	-	3.7020240036206364
1605	866	VNG_0410G	AAG18963.1	null	rfbU2	-	3.699523046943564
1606	1935	VNG_1821G	AAG20032.1	null	adh4	-	3.6993466764502414
1607	1880	VNG_1748C	AAG19977.1	null	-	-	3.6987132426594695
1608	2228	VNG_2191H	AAG20325.1	null	-	-	3.6975496556166867
1609	424	VNG_6319H	AAG20950.1	GI:10584355	-	-	3.69715665707
1610	1082	VNG_0688H	AAG19179.1	null	-	-	3.69680388298845
1611	1263	VNG_0930G	AAG19360.1	null	yvbT	-	3.696576879169009
1612	1855	VNG_1709G	AAG19952.1	null	rpl6p	-	3.69652876708956
1613	408	VNG_6298C	AAG20934.1	GI:10584337	-	-	3.696383946461493
1614	375	VNG_6251H	AAG20901.1	GI:10584298	-	-	3.696137170207056
1615	38	null	AAC82822.1	GI:2822316	tbpB	-	3.69584708156557
1616	171	null	AAC82955.1	GI:2822449	-	-	3.69584708156557
1617	217	VNG_6050G	AAG20743.1	GI:10584112	tbpB_1	-	3.69584708156557
1618	539	VNG_6476G	AAG21065.1	GI:10584490	tbpB_2	-	3.69584708156557
1619	1107	VNG_0725H	AAG19204.1	null	-	-	3.6955929238340244
1620	468	VNG_6377H	AAG20994.1	GI:10584409	-	-	3.694095480311823
1621	2018	VNG_1927H	AAG20115.1	null	-	-	3.693760265284545
1622	1012	VNG_0598C	AAG19109.1	null	-	-	3.692879727669846
1623	1803	VNG_1645H	AAG19900.1	null	-	-	3.690598948915087
1624	27	null	AAC82811.1	GI:2822305	gvpN	-	3.6895373003838925
1625	202	VNG_6032G	AAG20728.1	GI:10584095	gvpN1	-	3.6895373003838925
1626	944	VNG_0509H	AAG19041.1	null	-	-	3.6885312501326206
1627	892	VNG_0444G	AAG18989.1	null	dapA	-	3.688514382067754
1628	2418	VNG_2431C	AAG20515.1	null	-	-	3.6878045701649307
1629	1647	VNG_1431C	AAG19744.1	null	-	-	3.685552180998511
1630	18	null	AAC82802.1	GI:2822296	gvpJ	-	3.684372565321546
1631	193	VNG_6022G	AAG20719.1	GI:10584084	gvpJ1	-	3.684372565321546
1632	2035	VNG_1949G	AAG20132.1	null	gul2	-	3.684287283412662
1633	1246	VNG_0909H	AAG19343.1	null	-	-	3.6842055106166365
1634	890	VNG_0441H	AAG18987.1	null	-	-	3.681449399012454
1635	615	VNG_0076H	AAG18712.1	null	-	-	3.6813863048605473
1636	2067	VNG_1992G	AAG20164.1	null	pgi	-	3.6793081959256546
1637	2441	VNG_2462G	AAG20538.1	null	dpa	-	3.6791453762014403
1638	1994	VNG_1898C	AAG20091.1	null	-	-	3.6773968496692846
1639	2501	VNG_2541C	AAG20598.1	null	-	-	3.6772900087829457
1640	457	VNG_6363G	AAG20983.1	GI:10584396	orc4	-	3.677096126439398
1641	1270	VNG_0937G	AAG19367.1	null	gap	-	3.6767209788790307
1642	1280	VNG_0950G	AAG19377.1	null	fapH	-	3.67546935231765
1643	1840	VNG_1690G	AAG19937.1	null	rpl4e	-	3.674698742300158
1644	2404	VNG_2414H	AAG20501.1	null	-	-	3.6735657062455678
1645	1638	VNG_1418C	AAG19735.1	null	-	-	3.673338832178004
1646	2153	VNG_2108G	AAG20250.1	null	thrC3	-	3.673272294458623
1647	1484	VNG_1213C	AAG19581.1	null	-	-	3.672188986568803
1648	2223	VNG_2185H	AAG20320.1	null	-	-	3.6720018034443545
1649	1436	VNG_1151H	AAG19533.1	null	-	-	3.669957209297545
1650	1105	VNG_0723G	AAG19202.1	null	pepQ1	-	3.6680518055919964
1651	2325	VNG_2312C	AAG20422.1	null	-	-	3.666596236237657
1652	2294	VNG_2276G	AAG20391.1	null	pmm	-	3.6659134354559555
1653	1678	VNG_1471C	AAG19775.1	null	-	-	3.6654476859446743
1654	2409	VNG_2419C	AAG20506.1	null	-	-	3.6626313083105915
1655	415	VNG_6308G	AAG20941.1	GI:10584344	gltP	-	3.662120057054439
1656	1038	VNG_0632G	AAG19135.1	null	purK	-	3.661145990300197
1657	1418	VNG_1130H	AAG19515.1	null	-	-	3.6610428963776194
1658	1376	VNG_1070G	AAG19473.1	null	gpdA1	-	3.6605851182187674
1659	2472	VNG_2507G	AAG20569.1	null	pyrD	-	3.6595869187139156
1660	1842	VNG_1692G	AAG19939.1	null	rpl2p	-	3.6572764286098534
1661	1977	VNG_1874C	AAG20074.1	null	-	-	3.655384115102531
1662	561	VNG_0018H	AAG18658.1	null	-	-	3.655009188000045
1663	795	VNG_0312H	AAG18892.1	null	-	-	3.6545849846074647
1664	2475	VNG_2510H	AAG20572.1	null	-	-	3.6531787030603877
1665	456	VNG_6362G	AAG20982.1	GI:10584395	polB2	-	3.6531632436686405
1666	613	VNG_0073C	AAG18710.1	null	-	-	3.652639181595719
1667	120	null	AAC82904.1	GI:2822398	-	-	3.6515384804396187
1668	47	null	AAC82831.1	GI:2822325	-	-	3.6503402690526814
1669	162	null	AAC82946.1	GI:2822440	-	-	3.6503402690526814
1670	227	VNG_6064G	AAG20753.1	GI:10584124	phoT1_1	-	3.6503402690526814
1671	529	VNG_6462G	AAG21055.1	GI:10584478	phoT1_2	-	3.6503402690526814
1672	1998	VNG_1902H	AAG20095.1	null	-	-	3.6482841946298565
1673	497	VNG_6419H	AAG21023.1	GI:10584442	-	-	3.6470547729424836
1674	2417	VNG_2430G	AAG20514.1	null	thrC1	-	3.6462908589736647
1675	1674	VNG_1466H	AAG19771.1	null	-	-	3.6462880473678005
1676	2494	VNG_2532H	AAG20591.1	null	-	-	3.6452101485177173
1677	1281	VNG_0953C	AAG19378.1	null	-	-	3.6445894158691723
1678	2034	VNG_1948H	AAG20131.1	null	-	-	3.644420904884711
1679	759	VNG_0262C	AAG18856.1	null	-	-	3.6437329876438116
1680	1212	VNG_0864G	AAG19309.1	null	purL	-	3.643127159766876
1681	467	VNG_6375H	AAG20993.1	GI:10584408	-	-	3.641747182080639
1682	2307	VNG_2291G	AAG20404.1	null	cat	-	3.6414163424015236
1683	1801	VNG_1642H	AAG19898.1	null	-	-	3.637971614335185
1684	831	VNG_0364G	AAG18928.1	null	yusZ3	-	3.637215336549326
1685	2559	VNG_2619H	AAG20656.1	null	-	-	3.6358990548126506
1686	438	VNG_6337G	AAG20964.1	GI:10584373	sojE	-	3.6355938907044663
1687	2495	VNG_2533G	AAG20592.1	null	pyrC	-	3.633854376909923
1688	29	null	AAC82813.1	GI:2822307	sojB	-	3.6336565608434492
1689	204	VNG_6034G	AAG20730.1	GI:10584097	sojB	-	3.6336565608434492
1690	1249	VNG_0914H	AAG19346.1	null	-	-	3.63336327030019
1691	215	VNG_6047H	AAG20741.1	GI:10584110	-	-	3.6331575750223277
1692	541	VNG_6479H	AAG21067.1	GI:10584492	-	-	3.6331575750223277
1693	1618	VNG_1390H	AAG19715.1	null	-	-	3.6323639388238043
1694	1503	VNG_1239H	AAG19600.1	null	-	-	3.628793765123363
1695	1185	VNG_0826C	AAG19282.1	null	-	-	3.6277733924764273
1696	2466	VNG_2498H	AAG20563.1	null	-	-	3.6258596836594545
1697	1789	VNG_1625H	AAG19886.1	null	-	-	3.624822425149781
1698	1981	VNG_1880C	AAG20078.1	null	-	-	3.6243500261380293
1699	1610	VNG_1381H	AAG19707.1	null	-	-	3.62326538361921
1700	1136	VNG_0759H	AAG19233.1	null	-	-	3.623253131093482
1701	1549	VNG_1300H	AAG19646.1	null	-	-	3.621978906025388
1702	1978	VNG_1875G	AAG20075.1	null	mvaA	-	3.6198944212675803
1703	1086	VNG_0694G	AAG19183.1	null	nthB	-	3.619871609926428
1704	437	VNG_6335H	AAG20963.1	GI:10584372	-	-	3.619167597824659
1705	738	VNG_0233H	AAG18835.1	null	-	-	3.618751189445447
1706	1262	VNG_0928G	AAG19359.1	null	mak	-	3.618667302913162
1707	99	null	AAC82883.1	GI:2822377	-	-	3.617878809639903
1708	286	VNG_6139G	AAG20812.1	GI:10584193	hepA	-	3.617878809639903
1709	1097	VNG_0711C	AAG19194.1	null	-	-	3.616010306939052
1710	401	VNG_6290H	AAG20927.1	GI:10584328	-	-	3.6151519449845546
1711	1222	VNG_0876G	AAG19319.1	null	purM	-	3.614836090488677
1712	1938	VNG_1826H	AAG20035.1	null	-	-	3.614601760763651
1713	1081	VNG_0686C	AAG19178.1	null	-	-	3.613850897423436
1714	2232	VNG_2197H	AAG20329.1	null	-	-	3.613833317727085
1715	49	null	AAC82833.1	GI:2822327	-	-	3.6118608936091077
1716	160	null	AAC82944.1	GI:2822438	-	-	3.6118608936091077
1717	229	VNG_6066C	AAG20755.1	GI:10584126	-	-	3.6118608936091077
1718	527	VNG_6460C	AAG21053.1	GI:10584476	-	-	3.6118608936091077
1719	1581	VNG_1343C	AAG19678.1	null	-	-	3.610999236063014
1720	1425	VNG_1138G	AAG19522.1	null	rpl13p	-	3.6100079334182236
1721	1681	VNG_1474G	AAG19778.1	null	est	-	3.609480130412955
1722	1487	VNG_1216G	AAG19584.1	null	pgk	-	3.6083895509005157
1723	785	VNG_0300C	AAG18882.1	null	-	-	3.6081034761852036
1724	1807	VNG_1649G	AAG19904.1	null	trpD1	-	3.60787741175824
1725	1753	VNG_1573G	AAG19850.1	null	cbiA	-	3.606562271134612
1726	922	VNG_0483C	AAG19019.1	null	-	-	3.604925513473189
1727	2525	VNG_2576H	AAG20622.1	null	-	-	3.6017483801383903
1728	1578	VNG_1340C	AAG19675.1	null	-	-	3.600497202889533
1729	1407	VNG_1112H	AAG19504.1	null	-	-	3.6002469077474
1730	1344	VNG_1030G	AAG19441.1	null	pgsA	-	3.5998304401075787
1731	423	VNG_6318G	AAG20949.1	GI:10584354	arcR	-	3.5995903486411827
1732	2512	VNG_2556H	AAG20609.1	null	-	-	3.598515857247655
1733	830	VNG_0363G	AAG18927.1	null	nfi	-	3.5981626146924595
1734	855	VNG_0398G	AAG18952.1	null	nthA1	-	3.5979098857247767
1735	1132	VNG_0754C	AAG19229.1	null	-	-	3.5970080645123477
1736	2484	VNG_2520C	AAG20581.1	null	-	-	3.5969973929394
1737	1019	VNG_0608C	AAG19116.1	null	-	-	3.595405045973688
1738	562	VNG_0019H	AAG18659.1	null	-	-	3.594977612651093
1739	1905	VNG_1779C	AAG20002.1	null	-	-	3.593691524131057
1740	703	VNG_0187H	AAG18800.1	null	-	-	3.593502779089597
1741	1828	VNG_1675H	AAG19925.1	null	-	-	3.5934556894719467
1742	886	VNG_0437C	AAG18983.1	null	-	-	3.5928913023869105
1743	2155	VNG_2110C	AAG20252.1	null	-	-	3.592886911832875
1744	1775	VNG_1608C	AAG19872.1	null	-	-	3.591682894259568
1745	989	VNG_0571C	AAG19086.1	null	-	-	3.591628405595413
1746	1785	VNG_1621H	AAG19882.1	null	-	-	3.591567404016098
1747	1899	VNG_1772G	AAG19996.1	null	pgp	-	3.5905917338965807
1748	1197	VNG_0841G	AAG19294.1	null	icfA	-	3.5898498441632483
1749	2220	VNG_2182H	AAG20317.1	null	-	-	3.5898411291589016
1750	844	VNG_0383H	AAG18941.1	null	-	-	3.5882564470922724
1751	1128	VNG_0750C	AAG19225.1	null	-	-	3.5880087780711336
1752	2480	VNG_2515H	AAG20577.1	null	-	-	3.586793841322037
1753	1608	VNG_1379G	AAG19705.1	null	suhB	-	3.5867641522543527
1754	2520	VNG_2569H	AAG20617.1	null	-	-	3.5837184666593394
1755	951	VNG_0520H	AAG19048.1	null	-	-	3.5827568776003664
1756	464	VNG_6371G	AAG20990.1	GI:10584405	mrr	-	3.5821518383763795
1757	2206	VNG_2167G	AAG20303.1	null	dbp	-	3.5812322334855535
1758	1269	VNG_0936C	AAG19366.1	null	-	-	3.580454184135313
1759	1603	VNG_1372C	AAG19700.1	null	-	-	3.579035930984968
1760	2337	VNG_2328H	AAG20434.1	null	-	-	3.578927445942405
1761	2548	VNG_2606G	AAG20645.1	null	thiD	-	3.578032633429984
1762	348	VNG_6212G	AAG20874.1	GI:10584267	iucA	-	3.5771548238710733
1763	1432	VNG_1145G	AAG19529.1	null	mvk	-	3.576757016673636
1764	1755	VNG_1576G	AAG19852.1	null	cbiP	-	3.575766726288201
1765	658	VNG_0134G	AAG18755.1	null	hpyA	-	3.5752465112469096
1766	1336	VNG_1020C	AAG19433.1	null	-	-	3.574701275907892
1767	366	VNG_6237G	AAG20892.1	GI:10584287	gvpF2	-	3.574319391456792
1768	2217	VNG_2179H	AAG20314.1	null	-	-	3.573455478318983
1769	28	null	AAC82812.1	GI:2822306	gvpO	-	3.573282520590287
1770	203	VNG_6033G	AAG20729.1	GI:10584096	gvpO1	-	3.573282520590287
1771	2541	VNG_2597C	AAG20638.1	null	-	-	3.5732011672174857
1772	1112	VNG_0731H	AAG19209.1	null	-	-	3.5728479693830724
1773	1565	VNG_1320G	AAG19662.1	null	cbp	-	3.572284629079447
1774	1964	VNG_1857C	AAG20061.1	null	-	-	3.5718140839574186
1775	498	VNG_6420H	AAG21024.1	GI:10584443	-	-	3.57167673990052
1776	360	VNG_6229G	AAG20886.1	GI:10584281	gvpL2	-	3.5712855555001535
1777	677	VNG_0156C	AAG18774.1	null	-	-	3.5703113444067314
1778	1508	VNG_1245C	AAG19605.1	null	-	-	3.570063628783901
1779	86	null	AAC82870.1	GI:2822364	-	-	3.568882076534012
1780	272	VNG_6121H	AAG20798.1	GI:10584177	-	-	3.568882076534012
1781	2131	VNG_2080C	AAG20228.1	null	-	-	3.5688294989817644
1782	1076	VNG_0680G	AAG19173.1	null	fdfT	-	3.5687606472701177
1783	1463	VNG_1185G	AAG19560.1	null	pqqE	-	3.5678347837565254
1784	338	VNG_6199G	AAG20864.1	GI:10584255	cdc48d	-	3.567361599170143
1785	1662	VNG_1453H	AAG19759.1	null	-	-	3.5664203658945883
1786	782	VNG_0296H	AAG18879.1	null	-	-	3.565574698155051
1787	701	VNG_0184H	AAG18798.1	null	-	-	3.5647083322943898
1788	1874	VNG_1737H	AAG19971.1	null	-	-	3.5633506825061656
1789	1592	VNG_1357C	AAG19689.1	null	-	-	3.5624514470377626
1790	1600	VNG_1369G	AAG19697.1	null	hemV1	-	3.5621497946291214
1791	56	null	AAC82840.1	GI:2822334	-	-	3.560587283492927
1792	153	null	AAC82937.1	GI:2822431	-	-	3.560587283492927
1793	237	VNG_6076H	AAG20763.1	GI:10584136	-	-	3.560587283492927
1794	519	VNG_6450H	AAG21045.1	GI:10584468	-	-	3.560587283492927
1795	930	VNG_0492H	AAG19027.1	null	-	-	3.560282591622569
1796	661	VNG_0138H	AAG18758.1	null	-	-	3.560050588543441
1797	101	null	AAC82885.1	GI:2822379	-	-	3.5598220887495824
1798	1652	VNG_1438H	AAG19749.1	null	-	-	3.5596015889405
1799	2383	VNG_2386C	AAG20480.1	null	-	-	3.558135860557899
1800	2537	VNG_2593H	AAG20634.1	null	-	-	3.5578473938008703
1801	1414	VNG_1121G	AAG19511.1	null	aspC2	-	3.557498883350888
1802	2231	VNG_2196G	AAG20328.1	null	hcpB	-	3.5564257422271677
1803	911	VNG_0469H	AAG19008.1	null	-	-	3.5558523474685613
1804	2489	VNG_2525H	AAG20586.1	null	-	-	3.5554574652200492
1805	2073	VNG_1999H	AAG20170.1	null	-	-	3.555207784493014
1806	1383	VNG_1081G	AAG19480.1	null	menD	-	3.552112021384162
1807	2050	VNG_1971G	AAG20147.1	null	gpdB	-	3.549792736094252
1808	1028	VNG_0620G	AAG19125.1	null	edp	-	3.5487441138179054
1809	950	VNG_0518H	AAG19047.1	null	-	-	3.546594417126153
1810	1576	VNG_1337C	AAG19673.1	null	-	-	3.5452213875807037
1811	78	null	AAC82862.1	GI:2822356	-	-	3.5449970666606014
1812	261	VNG_6105H	AAG20787.1	GI:10584162	-	-	3.5449970666606014
1813	868	VNG_0414G	AAG18965.1	null	purH	-	3.54498912565463
1814	1200	VNG_0847H	AAG19297.1	null	-	-	3.5438540463519232
1815	965	VNG_0539C	AAG19062.1	null	-	-	3.543622686858368
1816	299	VNG_6153G	AAG20825.1	GI:10584210	sojC2	-	3.543341469884517
1817	2497	VNG_2534C	AAG20594.1	null	-	-	3.5419273967465275
1818	1524	VNG_1264C	AAG19621.1	null	-	-	3.539088477431689
1819	2577	VNG_2641H	AAG20674.1	null	-	-	3.538848091040373
1820	634	VNG_0104G	AAG18731.1	null	serA3	-	3.5380284479747104
1821	379	VNG_6258C	AAG20905.1	GI:10584302	-	-	3.5366809900247964
1822	1324	VNG_1005H	AAG19421.1	null	-	-	3.5350907613431426
1823	586	VNG_0044H	AAG18683.1	null	-	-	3.534611905475592
1824	1007	VNG_0593G	AAG19104.1	null	dmd	-	3.5344949315690273
1825	612	VNG_0072H	AAG18709.1	null	-	-	3.534008533636774
1826	1908	VNG_1784C	AAG20005.1	null	-	-	3.533545481157342
1827	1479	VNG_1207C	AAG19576.1	null	-	-	3.53332276644794
1828	2077	VNG_2003G	AAG20174.1	null	truA	-	3.533248755096633
1829	1684	VNG_1478G	AAG19781.1	null	panB	-	3.5300931472266766
1830	1092	VNG_0704C	AAG19189.1	null	-	-	3.529320542231549
1831	1265	VNG_0932C	AAG19362.1	null	-	-	3.526878654010322
1832	2421	VNG_2436G	AAG20518.1	null	argH	-	3.5260568933124956
1833	1917	VNG_1794C	AAG20014.1	null	-	-	3.5259081303465893
1834	1779	VNG_1613H	AAG19876.1	null	-	-	3.5257943248516637
1835	749	VNG_0249G	AAG18846.1	null	fbr	-	3.523949900914978
1836	2200	VNG_2160C	AAG20297.1	null	-	-	3.523364589269877
1837	2234	VNG_2201G	AAG20331.1	null	cpx	-	3.5207922510673644
1838	1184	VNG_0825C	AAG19281.1	null	-	-	3.5191741389656426
1839	2460	VNG_2488C	AAG20557.1	null	-	-	3.5185057053620974
1840	60	null	AAC82844.1	GI:2822338	-	-	3.5183028622166983
1841	149	null	AAC82933.1	GI:2822427	-	-	3.5183028622166983
1842	614	VNG_0075H	AAG18711.1	null	-	-	3.5178387186551534
1843	2410	VNG_2420G	AAG20507.1	null	metA	-	3.5177525525650633
1844	30	null	AAC82814.1	GI:2822308	-	-	3.517619024867737
1845	205	VNG_6035G	AAG20731.1	GI:10584098	htlD	-	3.517619024867737
1846	2295	VNG_2277H	AAG20392.1	null	-	-	3.5149038489972666
1847	1499	VNG_1234C	AAG19596.1	null	-	-	3.5145759212040506
1848	1378	VNG_1073G	AAG19475.1	null	lfl1	-	3.5116929951731732
1849	1098	VNG_0713C	AAG19195.1	null	-	-	3.5114796586057575
1850	1898	VNG_1771C	AAG19995.1	null	-	-	3.5111942146030097
1851	2208	VNG_2171G	AAG20305.1	null	adh1	-	3.510955926154558
1852	1813	VNG_1657H	AAG19910.1	null	-	-	3.50613298282596
1853	1957	VNG_1847G	AAG20054.1	null	pchA	-	3.505550377869877
1854	2321	VNG_2307C	AAG20418.1	null	-	-	3.5048375801004457
1855	1337	VNG_1021C	AAG19434.1	null	-	-	3.504547236430049
1856	343	VNG_6206H	AAG20869.1	GI:10584260	-	-	3.5044723103923343
1857	2408	VNG_2418G	AAG20505.1	null	aspC1	-	3.5032608166194286
1858	439	VNG_6339H	AAG20965.1	GI:10584374	-	-	3.5028582522360607
1859	2076	VNG_2002H	AAG20173.1	null	-	-	3.5017102517614322
1860	884	VNG_0435H	AAG18981.1	null	-	-	3.501658186653542
1861	26	null	AAC82810.1	GI:2822304	gvpC	-	3.501007294412749
1862	201	VNG_6031G	AAG20727.1	GI:10584094	gvpC1	-	3.501007294412749
1863	96	null	AAC82880.1	GI:2822374	-	-	3.4997018565448443
1864	1195	VNG_0838G	AAG19292.1	null	ssrA	-	3.498106642507935
1865	1699	VNG_1498G	AAG19796.1	null	celM	-	3.4979660315405714
1866	1410	VNG_1118G	AAG19507.1	null	lds	-	3.4978050195894954
1867	1235	VNG_0892H	AAG19332.1	null	-	-	3.4970291635737785
1868	395	VNG_6281G	AAG20921.1	GI:10584320	ugpC	-	3.4957733992143725
1869	1348	VNG_1035C	AAG19445.1	null	-	-	3.4950421536160925
1870	1255	VNG_0920H	AAG19352.1	null	-	-	3.492675087898507
1871	93	null	AAC82877.1	GI:2822371	-	-	3.491872652157315
1872	279	VNG_6130G	AAG20805.1	GI:10584184	rad25	-	3.491872652157315
1873	551	VNG_0005H	AAG18648.1	null	-	-	3.4884405835904406
1874	751	VNG_0251C	AAG18848.1	null	-	-	3.48763965957408
1875	2175	VNG_2133H	AAG20272.1	null	-	-	3.4871652448122767
1876	2482	VNG_2518C	AAG20579.1	null	-	-	3.4865780549898306
1877	1570	VNG_1327G	AAG19667.1	null	fprA	-	3.4863998344992395
1878	1717	VNG_1525C	AAG19814.1	null	-	-	3.485254718272523
1879	2137	VNG_2087G	AAG20234.1	null	hisH2	-	3.4847835640032567
1880	1199	VNG_0846C	AAG19296.1	null	-	-	3.4846875991757633
1881	716	VNG_0203C	AAG18813.1	null	-	-	3.483761808393508
1882	889	VNG_0440C	AAG18986.1	null	-	-	3.48193627346992
1883	1751	VNG_1570H	AAG19848.1	null	-	-	3.481669577118719
1884	1462	VNG_1183H	AAG19559.1	null	-	-	3.4797836310085026
1885	730	VNG_0220H	AAG18827.1	null	-	-	3.477536238525369
1886	672	VNG_0150H	AAG18769.1	null	-	-	3.4760050530761295
1887	990	VNG_0572G	AAG19087.1	null	dfp	-	3.4739069605058197
1888	1848	VNG_1700G	AAG19945.1	null	rps17p	-	3.4737521217388685
1889	1274	VNG_0942G	AAG19371.1	null	cheW2	-	3.4723455351773365
1890	1439	VNG_1156G	AAG19536.1	null	hsp3	-	3.4716087420751944
1891	2542	VNG_2598G	AAG20639.1	null	hisH1	-	3.471438364312371
1892	619	VNG_0081G	AAG18716.1	null	moaE	-	3.4702102012152745
1893	430	VNG_6326G	AAG20956.1	GI:10584363	trp6	-	3.4691087762745365
1894	1140	VNG_0764C	AAG19237.1	null	-	-	3.4689665026708907
1895	2342	VNG_2333C	AAG20439.1	null	-	-	3.468357189622347
1896	406	VNG_6296C	AAG20932.1	GI:10584333	-	-	3.4658645510560953
1897	2205	VNG_2166C	AAG20302.1	null	-	-	3.4654599163712727
1898	796	VNG_0314G	AAG18893.1	null	aroD	-	3.463662014525532
1899	1685	VNG_1479H	AAG19782.1	null	-	-	3.4605380114258297
1900	624	VNG_0089G	AAG18721.1	null	pimT1	-	3.460415585977194
1901	1466	VNG_1189H	AAG19563.1	null	-	-	3.458903272769514
1902	2242	VNG_2210G	AAG20339.1	null	endA	-	3.458495091684883
1903	1100	VNG_0716G	AAG19197.1	null	afsQ2	-	3.4582982767888173
1904	2120	VNG_2065G	AAG20217.1	null	dgs	-	3.457358246229398
1905	2168	VNG_2125G	AAG20265.1	null	ribA	-	3.457194857184221
1906	2603	VNG_2677H	AAG20700.1	null	-	-	3.457021561073181
1907	789	VNG_0305G	AAG18886.1	null	trpC	-	3.4551379107411755
1908	1194	VNG_0837H	AAG19291.1	null	-	-	3.4543438817186884
1909	1023	VNG_0612H	AAG19120.1	null	-	-	3.4536230961445793
1910	873	VNG_0421C	AAG18970.1	null	-	-	3.4510264189009705
1911	1639	VNG_1420H	AAG19736.1	null	-	-	3.449557137747737
1912	623	VNG_0090G	AAG18720.1	null	moeA1	-	3.4480989918419356
1913	938	VNG_0503C	AAG19035.1	null	-	-	3.447730191766994
1914	585	VNG_0043H	AAG18682.1	null	-	-	3.445261572435284
1915	398	VNG_6286H	AAG20924.1	GI:10584325	-	-	3.4443605864774516
1916	2172	VNG_2130G	AAG20269.1	null	minD2	-	3.4425373722201202
1917	48	null	AAC82832.1	GI:2822326	-	-	3.4393364711131733
1918	161	null	AAC82945.1	GI:2822439	-	-	3.4393364711131733
1919	228	VNG_6065G	AAG20754.1	GI:10584125	boa3_1	-	3.4393364711131733
1920	528	VNG_6461G	AAG21054.1	GI:10584477	boa3_2	-	3.4393364711131733
1921	1364	VNG_1057C	AAG19461.1	null	-	-	3.4389862603018053
1922	1065	VNG_0668C	AAG19162.1	null	-	-	3.435910595067703
1923	2330	VNG_2317G	AAG20427.1	null	cbiO1	-	3.435840167453128
1924	1794	VNG_1632G	AAG19891.1	null	cbiQ	-	3.435668277760068
1925	16	null	AAC82800.1	GI:2822294	gvpL	-	3.4354929717404876
1926	191	VNG_6020G	AAG20717.1	GI:10584082	gvpL1	-	3.4354929717404876
1927	1944	VNG_1833C	AAG20041.1	null	-	-	3.4313744394409023
1928	1950	VNG_1838H	AAG20047.1	null	-	-	3.431223443874989
1929	582	VNG_0040C	AAG18679.1	null	-	-	3.431160543766868
1930	284	VNG_6135C	AAG20810.1	GI:10584191	-	-	3.430134582592107
1931	1497	VNG_1232G	AAG19594.1	null	psc	-	3.4274406399928026
1932	663	VNG_0140H	AAG18760.1	null	-	-	3.4266405133663707
1933	755	VNG_0256H	AAG18852.1	null	-	-	3.4232475575256687
1934	25	null	AAC82809.1	GI:2822303	gvpA	-	3.4216202524347676
1935	200	VNG_6029G	AAG20726.1	GI:10584091	gvpA1	-	3.4216202524347676
1936	1293	VNG_0967G	AAG19390.1	null	cheD	-	3.420406331111666
1937	320	VNG_6179G	AAG20846.1	GI:10584235	cat3	-	3.41870080682794
1938	2001	VNG_1905C	AAG20098.1	null	-	-	3.4180599602207327
1939	1666	VNG_1457C	AAG19763.1	null	-	-	3.4172656617381305
1940	1111	VNG_0730C	AAG19208.1	null	-	-	3.4168336919635403
1941	1133	VNG_0755C	AAG19230.1	null	-	-	3.4165001719097368
1942	139	null	AAC82923.1	GI:2822417	-	-	3.4160106292079213
1943	1171	VNG_0810H	AAG19268.1	null	-	-	3.4150281455529163
1944	2316	VNG_2301G	AAG20413.1	null	txrB3	-	3.414021296123814
1945	404	VNG_6293C	AAG20930.1	GI:10584331	-	-	3.413975522028438
1946	1175	VNG_0814C	AAG19272.1	null	-	-	3.41152617607502
1947	680	VNG_0159G	AAG18777.1	null	mutL	-	3.411120615327717
1948	426	VNG_6321H	AAG20952.1	GI:10584359	-	-	3.4102522772826496
1949	1936	VNG_1822G	AAG20033.1	null	moaB	-	3.409078884833005
1950	845	VNG_0384G	AAG18942.1	null	trpE2	-	3.408189226235029
1951	1797	VNG_1637G	AAG19894.1	null	hcpA	-	3.4073505531357533
1952	132	null	AAC82916.1	GI:2822410	-	-	3.4073232510809133
1953	1196	VNG_0840H	AAG19293.1	null	-	-	3.4067607498065633
1954	1350	VNG_1037G	AAG19447.1	null	hpcE	-	3.4065009794739685
1955	83	null	AAC82867.1	GI:2822361	-	-	3.4057939185341217
1956	268	VNG_6116H	AAG20794.1	GI:10584171	-	-	3.4057939185341217
1957	860	VNG_0404H	AAG18957.1	null	-	-	3.4041565598683228
1958	2305	VNG_2289G	AAG20402.1	null	mal	-	3.403057491310067
1959	1340	VNG_1025H	AAG19437.1	null	-	-	3.4013951053163045
1960	1429	VNG_1142G	AAG19526.1	null	eno	-	3.401285473390962
1961	354	VNG_6221H	AAG20880.1	GI:10584275	-	-	3.4003748019756546
1962	668	VNG_0146H	AAG18765.1	null	-	-	3.400037451082692
1963	1825	VNG_1672H	AAG19922.1	null	-	-	3.3972024903514493
1964	2278	VNG_2255C	AAG20375.1	null	-	-	3.3970410265179485
1965	1071	VNG_0675C	AAG19168.1	null	-	-	3.3966405680466085
1966	1409	VNG_1115H	AAG19506.1	null	-	-	3.396222376116737
1967	1566	VNG_1323C	AAG19663.1	null	-	-	3.394798589773048
1968	1228	VNG_0883H	AAG19325.1	null	-	-	3.3947319635300004
1969	548	VNG_0001H	AAG18645.1	null	-	-	3.3939825838578197
1970	673	VNG_0151C	AAG18770.1	null	-	-	3.3929940613465392
1971	763	VNG_0267H	AAG18860.1	null	-	-	3.3929152952490558
1972	820	VNG_0347H	AAG18917.1	null	-	-	3.392194875164548
1973	15	null	AAC82799.1	GI:2822293	gvpM	-	3.39076861890282
1974	190	VNG_6019G	AAG20716.1	GI:10584081	gvpM1	-	3.39076861890282
1975	1961	VNG_1852H	AAG20058.1	null	-	-	3.389050473542526
1976	2283	VNG_2262H	AAG20380.1	null	-	-	3.3888012410472568
1977	2235	VNG_2202H	AAG20332.1	null	-	-	3.3877498938797412
1978	91	null	AAC82875.1	GI:2822369	-	-	3.387615441635864
1979	277	VNG_6128H	AAG20803.1	GI:10584182	-	-	3.387615441635864
1980	481	VNG_6396H	AAG21007.1	GI:10584424	-	-	3.3862356331585146
1981	103	null	AAC82887.1	GI:2822381	-	-	3.386122166076587
1982	17	null	AAC82801.1	GI:2822295	gvpK	-	3.384179734100174
1983	192	VNG_6021G	AAG20718.1	GI:10584083	gvpK1	-	3.384179734100174
1984	2374	VNG_2376H	AAG20471.1	null	-	-	3.3815659374232774
1985	1713	VNG_1519H	AAG19810.1	null	-	-	3.381305495870985
1986	1316	VNG_0996G	AAG19413.1	null	boa4	-	3.3808294498422855
1987	1533	VNG_1279H	AAG19630.1	null	-	-	3.3801513653986275
1988	639	VNG_0110C	AAG18736.1	null	-	-	3.3797964364535176
1989	1847	VNG_1699C	AAG19944.1	null	-	-	3.3786746633863163
1990	460	VNG_6366H	AAG20986.1	GI:10584399	-	-	3.378506146951747
1991	309	VNG_6164G	AAG20835.1	GI:10584222	orc2	-	3.3770113927823195
1992	588	VNG_0046G	AAG18685.1	null	ugd	-	3.3762309327586757
1993	2576	VNG_2640G	AAG20673.1	null	gcvT2	-	3.3761497043839253
1994	441	VNG_6341H	AAG20967.1	GI:10584376	-	-	3.3761233653263014
1995	34	null	AAC82818.1	GI:2822312	-	-	3.3754754540603886
1996	175	null	AAC82959.1	GI:2822453	-	-	3.3754754540603886
1997	210	VNG_6040H	AAG20736.1	GI:10584105	-	-	3.3754754540603886
1998	546	VNG_6486H	AAG21072.1	GI:10584497	-	-	3.3754754540603886
1999	681	VNG_0160G	AAG18778.1	null	boa1	-	3.374504742268698
[truncated: 606 more rows]
