# Supplementary material for: Bioinformatic Assessment of Factors Affecting the Correlation between Protein Abundance and Elongation Efficiency in Prokaryotes
Source: Int J Mol Sci. 2022 Oct 9;23(19):11996. doi: 10.3390/ijms231911996 (PMC9570070; doi:10.3390/ijms231911996)
Supplement: Supplementary file 1 [file ijms-23-11996-s001.zip › EloE/output_folder/Halobacterium_salinarum_64091/halobacterium salinarum nrc-1_genes_and_flanks.txt]

>1	N operona: 1	first	null	gene_poz=(601-1050)	-	unknown	ORF H0006	/position=-237 - 1412 (363 - 812)	/lenght=1650 (450)	/codons=550 (150)	/complement=true	GC-compoz=62.0%	/LCI1=1.2997762863534676	/LCI2=0.4172259507829978	p_i1=0.09596381051906479	p_i2=0.043796056627469035	/Tai=0.2728283128643422	/Tei=0.13941645096472216	/EEI=4.296477880204957
atgcccctccagtttgagcggattcgacgaccgcgatcattagtgccggcaatcatggagacccagtcatcacaatcgaatcacaccgcgaagtgggcaggtgtagtgaacggatagtccgcctcgtttgagagaaaaacgccatataaatcgtttagaacaccctctagaagaaccacccctgcgttggtcttctcaccaatacccttattgcattggctgacgaaccaatagacgaggatggcctcacccaccggcgacgacctggatggtgtaaacgaggcgaagaagtacccagacggaaccgtcgtccgcgtgttctgcatgcggaccaaccgcgacacatacccatccgggtgggcctacaaactccactacggcgcgacggaaccggacccaccccacacgcttgacgatgggacgattcgccggtacgacaactcgcacgaagacaccaaaggacacgaactgcacgtcgcaccagacccggacccaaacatcatcgagttccccggaatggtcgaactctgggagcgattctggagcgaaatcccaaaatcccagttcgaagtcacgtgaggccatcacaaggtgatacccatgactgaatccacgccgccactgcacccgatggagcgcgaacagcttcgcgccgaatcaaccctcgtcgtgaccgtgacgccgtccagcgagttccacgacgacatcaccgacagcatcgcggcgctcgaacagggtgacgcgatggactcgacaccgacgctctcgttcaccagctacgacgatctgatggacacgctgaccccgcgcgttctcgagctcatcgaggccatccggcaagaagaaccagccagcatcaacgaaaccgcacgggtcgttgaccgggacgtgaaaaacgtccacgaggagctcagtcggcttgcccacctggggattatcttcttcgaagaagacggccagcggaagcgcccagtcgtctggttcgacgaactcgtcatcaacctcccgttcgatcccgaagctggcgacacggccgctgcggcaccgtaaaccagctctaaagacgtgttttcccgccctcacccccccaaatatagatattcttatctgttccgtggccaggagttgcttaatatggttcgtacaccagatgccggccccagagttgttcgcagtgagtagaaaacccacgatcagaatcgtcggtagattgtaagtgaatcgtgctcttgattggctcaccccatggaattcgtgttccggtttcgctccaaaatacaagtggctccccgtcaactgccggtcgctcgccagttacctgaaagtgcacattaacggtggtcggtaacgtaacagcgtcatgagcggtccaccacgctaacccgtgatagccagaattccgatacgtagcctcagttctggcggagtgccagcagcgccgcaccgaggaccgcgacgagcgcaacaccgacaccgaagccggggatgctgccgcctgactcgccatcggaagtgccctccgagccgttctcggtggtgttctcctgcgtggtggtcatctcggtggtcgtctcggtggtcgtctcggtcatcgtcgtcgtcatcgtctggttgttctcgggctgatcgacggtcgtctgatcaggctcc
>2	N operona: 1	last	null	gene_poz=(601-939)	-	unknown	ORF H0011	/position=234 - 1772 (834 - 1172)	/lenght=1539 (339)	/codons=513 (113)	/complement=true	GC-compoz=59.587020648967545%	/LCI1=1.1458333333333333	/LCI2=0.28839285714285723	p_i1=0.06854326140369389	p_i2=0.015268538556662818	/Tai=0.35131723277432675	/Tei=0.11374168470099655	/EEI=3.865392283453916
ttcaaacatatatcagtgaagcctatgcatcatggacctatcttcgcaacatcagcgcttcgaattccgtattgcagcatgcggtttacacaccgcgtttggagggtgttctccagctgtcacccccaggtagcggcgtgtagagcaccatcgtcgggacgtgaatcccgggggagaacccagacagacgcgtgttctcgccgtctccgtggcttctggtgctgtctaggcggattagaatattatctcctcacgcggttcgtaacgggtgctgtagaacgatgccggcacgattggcgcatcaatgaaggcatcaacacggacgcgctcgacggactcttccaaaacaaccagctcacgatgcccctccagtttgagcggattcgacgaccgcgatcattagtgccggcaatcatggagacccagtcatcacaatcgaatcacaccgcgaagtgggcaggtgtagtgaacggatagtccgcctcgtttgagagaaaaacgccatataaatcgtttagaacaccctctagaagaaccacccctgcgttggtcttctcaccaatacccttattgcattggctgacgaaccaatagacgaggatggcctcacccaccggcgacgacctggatggtgtaaacgaggcgaagaagtacccagacggaaccgtcgtccgcgtgttctgcatgcggaccaaccgcgacacatacccatccgggtgggcctacaaactccactacggcgcgacggaaccggacccaccccacacgcttgacgatgggacgattcgccggtacgacaactcgcacgaagacaccaaaggacacgaactgcacgtcgcaccagacccggacccaaacatcatcgagttccccggaatggtcgaactctgggagcgattctggagcgaaatcccaaaatcccagttcgaagtcacgtgaggccatcacaaggtgatacccatgactgaatccacgccgccactgcacccgatggagcgcgaacagcttcgcgccgaatcaaccctcgtcgtgaccgtgacgccgtccagcgagttccacgacgacatcaccgacagcatcgcggcgctcgaacagggtgacgcgatggactcgacaccgacgctctcgttcaccagctacgacgatctgatggacacgctgaccccgcgcgttctcgagctcatcgaggccatccggcaagaagaaccagccagcatcaacgaaaccgcacgggtcgttgaccgggacgtgaaaaacgtccacgaggagctcagtcggcttgcccacctggggattatcttcttcgaagaagacggccagcggaagcgcccagtcgtctggttcgacgaactcgtcatcaacctcccgttcgatcccgaagctggcgacacggccgctgcggcaccgtaaaccagctctaaagacgtgttttcccgccctcacccccccaaatatagatattcttatctgttccgtggccaggagttgcttaatatggttcgtacaccagatgccggccccagagttgttcgcagtgag
>3	N operona: 2	first-last	null	gene_poz=(601-1053)	-	unknown	ORF H0016; 5' interruption by ISH7-1	/position=696 - 2348 (1296 - 1748)	/lenght=1653 (453)	/codons=551 (151)	/complement=true	GC-compoz=56.07064017660044%	/LCI1=1.0555555555555556	/LCI2=0.26288888888888895	p_i1=0.05460549597788465	p_i2=0.011582075004078674	/Tai=0.6911525913856009	/Tei=0.11042386750367081	/EEI=2.35076373166286
ctctcggaggaccgcgacggcgactcgccgctgagcaaccttctcaatgaggtcgccgaagaggaggagatcgacgagccagcgcgggtcgaagcgccgaccctgccctttgagacgaatctcccgtgggtggatgtcgatcccgccgaccagcaggagatgaaacaccagattgggcgactgatggcccgatacaagcggcgttggggtatcgagaacggcttcaagaaactgaagacgttcctcgcagagacgcagtcgcccgaccaccggttccggtacttcaacttcgcgttcgcctgcgtgctgtacaactgctggcgacttgtggacatcctcgtgcagttggaactgtacggcgagatcggcgatcagccggcagtgtcctcgaactcgttcctgacgttcgccaagaaaagctacggcctcgacccgcccgactaactctctcattcctctgggcttgctcggtcgtgagcggcagcgctgtcctaaacgccgattttccactggatttgtgagcgctatccgacaggttcctcagaagcgcgttccgagatttgctcggctatttctttcaaacatatatcagtgaagcctatgcatcatggacctatcttcgcaacatcagcgcttcgaattccgtattgcagcatgcggtttacacaccgcgtttggagggtgttctccagctgtcacccccaggtagcggcgtgtagagcaccatcgtcgggacgtgaatcccgggggagaacccagacagacgcgtgttctcgccgtctccgtggcttctggtgctgtctaggcggattagaatattatctcctcacgcggttcgtaacgggtgctgtagaacgatgccggcacgattggcgcatcaatgaaggcatcaacacggacgcgctcgacggactcttccaaaacaaccagctcacgatgcccctccagtttgagcggattcgacgaccgcgatcattagtgccggcaatcatggagacccagtcatcacaatcgaatcacaccgcgaagtgggcaggtgtagtgaacggatagtccgcctcgtttgagagaaaaacgccatataaatcgtttagaacaccctctagaagaaccacccctgcgttggtcttctcaccaatacccttattgcattggctgacgaaccaatagacgaggatggcctcacccaccggcgacgacctggatggtgtaaacgaggcgaagaagtacccagacggaaccgtcgtccgcgtgttctgcatgcggaccaaccgcgacacatacccatccgggtgggcctacaaactccactacggcgcgacggaaccggacccaccccacacgcttgacgatgggacgattcgccggtacgacaactcgcacgaagacaccaaaggacacgaactgcacgtcgcaccagacccggacccaaacatcatcgagttccccggaatggtcgaactctgggagcgattctggagcgaaatcccaaaatcccagttcgaagtcacgtgaggccatcacaaggtgatacccatgactgaatccacgccgccactgcacccgatggagcgcgaacagcttcgcgccgaatcaaccctcgtcgtgaccgtgacgccgtccagcgagttccacgacgacatcaccgacagc
>4	N operona: 3	first-last	null	gene_poz=(601-1749)	-	unknown	ORF H0026; encoded by ISH7-1;H0026 is a homolog of	/position=1296 - 3644 (1896 - 3044)	/lenght=2349 (1149)	/codons=783 (383)	/complement=false	GC-compoz=60.92254134029591%	/LCI1=1.2338568935427574	/LCI2=0.3460732984293194	p_i1=0.08367849515563228	p_i2=0.02595950074321458	/Tai=0.4989244453432555	/Tei=0.12336355066889312	/EEI=2.902073764166925
ctatccgttcactacacctgcccacttcgcggtgtgattcgattgtgatgactgggtctccatgattgccggcactaatgatcgcggtcgtcgaatccgctcaaactggaggggcatcgtgagctggttgttttggaagagtccgtcgagcgcgtccgtgttgatgccttcattgatgcgccaatcgtgccggcatcgttctacagcacccgttacgaaccgcgtgaggagataatattctaatccgcctagacagcaccagaagccacggagacggcgagaacacgcgtctgtctgggttctcccccgggattcacgtcccgacgatggtgctctacacgccgctacctgggggtgacagctggagaacaccctccaaacgcggtgtgtaaaccgcatgctgcaatacggaattcgaagcgctgatgttgcgaagataggtccatgatgcataggcttcactgatatatgtttgaaagaaatagccgagcaaatctcggaacgcgcttctgaggaacctgtcggatagcgctcacaaatccagtggaaaatcggcgtttaggacagcgctgccgctcacgaccgagcaagcccagaggaatgagagagttagtcgggcgggtcgaggccgtagcttttcttggcgaacgtcaggaacgagttcgaggacactgccggctgatcgccgatctcgccgtacagttccaactgcacgaggatgtccacaagtcgccagcagttgtacagcacgcaggcgaacgcgaagttgaagtaccggaaccggtggtcgggcgactgcgtctctgcgaggaacgtcttcagtttcttgaagccgttctcgataccccaacgccgcttgtatcgggccatcagtcgcccaatctggtgtttcatctcctgctggtcggcgggatcgacatccacccacgggagattcgtctcaaagggcagggtcggcgcttcgacccgcgctggctcgtcgatctcctcctcttcggcgacctcattgagaaggttgctcagcggcgagtcgccgtcgcggtcctccgagagcggcgtcgtgttgccgacgtccttgaagtcctcgatgagttcctgtcggatcgtcacatccgtcccgtcgttgtcttcgtcctcgcgttcccactcgcgcttcgggaggtaaaccgccttccgcgtcggaccgtcgtccaatcgctcctgcttgatgacatcgaagtctttgtcttcactggcaagcttagcgatctggtgttcgtggtcgctgctggaccggacgacaccggggttgaggtagtggacgtcgtgcgtctcgcagacgtctttgacgccgtccggggcgaactcgcggtccatcatcaccaaatcgagtccagggacgatgtcggttgcgccttcgaggagatcgtctacgatatccgctcgctttcgaccacgaacaaccgggacggcatcaaggatcagcgggacgtcgtggccgacgagtttgatgactgcccactggaagaacggcccgtcatcgcccttgtagccgagaatccacggctcctgattctgtccactactatcgcgttccacgtggccgctccacgggttgcccttcgtgaagtcgatggccgtcatctgcttgcgccccatcttgtccttcgatttcgctcgcgccacaagcgtccggccagtctcccggagcatcgtccggatgcgctcaacgccgagcgtcttcgtctgcaaccggtgggagtcgcctgatggcgtctttctgcgggtggagtccgcagcgaaggactgtgcgccgtcgttcgggtgcatatccgttcgcattccgaggtaggactgttgctcccagaacgcgccctcgggaatcgaggcgttgtcgctgcggtccagatggaaggcgtcctcgacgatgggcttcgcgcccttccaaacctcacgggctttctcacgggcgagcgtgtccttgctctttgagttcgtcaccgtatcggttggctgatcggggaggaactcgggttcgggcgcggggatgtcgtggtagcgggcgatgtccacgacgacctcggcggcgtctcgtactgcgtcgtggacatcttcgagacggtcgtcccacgcgcggtagagtgtggactggtcgggaatgtctttgaagcccaactgcgtgcagagaaacggctgctgtttcaggtagcgatggagcgcggtcgcgttcttccagcctttgacgcatcggaggacgtgcgcgcggaagacggcaccccagggtttcgggtggccctgatcgtggtcgtactcgtcgtagaaccggaggtacgtgacgggcacttcagtgacgaggtcctctaacgtgac
>5	N operona: 4	first-last	null	gene_poz=(601-2415)	-	unknown	ORF H0027; encoded by ISH7-1	/position=1305 - 4319 (1905 - 3719)	/lenght=3015 (1815)	/codons=1005 (605)	/complement=true	GC-compoz=61.5426997245179%	/LCI1=1.2759381898454747	/LCI2=0.3506622516556293	p_i1=0.09143007103596844	p_i2=0.02695399715246808	/Tai=0.3024749490931838	/Tei=0.12425859743722129	/EEI=4.0680759634315775
gtactggactgttgcagcagtcacgccaaatgtgaacactgctccgacgagcatcaggtatccgttgcgtttctggcgctggatgttctcggggagttcgctcatagtatcactggtgaatcttgctttgagttcacttcttgagtagcgtccctctcaaatgtgtccgtattagcagacaatatggaatacatgctttccatattggaaccaatctgttccattgacttaagtgcttcgctgcggagtctggttaagcctagaatcggaggacgatggaaactagttgacctgtacttattggtgtaatagcatcgatagacggagtatggtaacgattgtatgatacccttattccggtaagagcgtagcagaccaacgaatagcgtacccccagtaggcaaatgcttttatagcaaaacgccagaattgacagtagtgtcacagacggcgcgtccgcccgcaaattcccggtggaagtggctcggtccaacgaagaatatcgagagtgccagctacgaatccacaccaagagattaccccgtagacggcctctacggctctgacgacggcactctcgtccgcgcggcctcattcgatatgacgttccgcgagatggtggacggcgcactcaaaacctacccccgcgaacaacaagtccgccataaccgctcggtcacgttagaggacctcgtcactgaagtgcccgtcacgtacctccggttctacgacgagtacgaccacgatcagggccacccgaaaccctggggtgccgtcttccgcgcgcacgtcctccgatgcgtcaaaggctggaagaacgcgaccgcgctccatcgctacctgaaacagcagccgtttctctgcacgcagttgggcttcaaagacattcccgaccagtccacactctaccgcgcgtgggacgaccgtctcgaagatgtccacgacgcagtacgagacgccgccgaggtcgtcgtggacatcgcccgctaccacgacatccccgcgcccgaacccgagttcctccccgatcagccaaccgatacggtgacgaactcaaagagcaaggacacgctcgcccgtgagaaagcccgtgaggtttggaagggcgcgaagcccatcgtcgaggacgccttccatctggaccgcagcgacaacgcctcgattcccgagggcgcgttctgggagcaacagtcctacctcggaatgcgaacggatatgcacccgaacgacggcgcacagtccttcgctgcggactccacccgcagaaagacgccatcaggcgactcccaccggttgcagacgaagacgctcggcgttgagcgcatccggacgatgctccgggagactggccggacgcttgtggcgcgagcgaaatcgaaggacaagatggggcgcaagcagatgacggccatcgacttcacgaagggcaacccgtggagcggccacgtggaacgcgatagtagtggacagaatcaggagccgtggattctcggctacaagggcgatgacgggccgttcttccagtgggcagtcatcaaactcgtcggccacgacgtcccgctgatccttgatgccgtcccggttgttcgtggtcgaaagcgagcggatatcgtagacgatctcctcgaaggcgcaaccgacatcgtccctggactcgatttggtgatgatggaccgcgagttcgccccggacggcgtcaaagacgtctgcgagacgcacgacgtccactacctcaaccccggtgtcgtccggtccagcagcgaccacgaacaccagatcgctaagcttgccagtgaagacaaagacttcgatgtcatcaagcaggagcgattggacgacggtccgacgcggaaggcggtttacctcccgaagcgcgagtgggaacgcgaggacgaagacaacgacgggacggatgtgacgatccgacaggaactcatcgaggacttcaaggacgtcggcaacacgacgccgctctcggaggaccgcgacggcgactcgccgctgagcaaccttctcaatgaggtcgccgaagaggaggagatcgacgagccagcgcgggtcgaagcgccgaccctgccctttgagacgaatctcccgtgggtggatgtcgatcccgccgaccagcaggagatgaaacaccagattgggcgactgatggcccgatacaagcggcgttggggtatcgagaacggcttcaagaaactgaagacgttcctcgcagagacgcagtcgcccgaccaccggttccggtacttcaacttcgcgttcgcctgcgtgctgtacaactgctggcgacttgtggacatcctcgtgcagttggaactgtacggcgagatcggcgatcagccggcagtgtcctcgaactcgttcctgacgttcgccaagaaaagctacggcctcgacccgcccgactaactctctcattcctctgggcttgctcggtcgtgagcggcagcgctgtcctaaacgccgattttccactggatttgtgagcgctatccgacaggttcctcagaagcgcgttccgagatttgctcggctatttctttcaaacatatatcagtgaagcctatgcatcatggacctatcttcgcaacatcagcgcttcgaattccgtattgcagcatgcggtttacacaccgcgtttggagggtgttctccagctgtcacccccaggtagcggcgtgtagagcaccatcgtcgggacgtgaatcccgggggagaacccagacagacgcgtgttctcgccgtctccgtggcttctggtgctgtctaggcggattagaatattatctcctcacgcggttcgtaacgggtgctgtagaacgatgccggcacgattggcgcatcaatgaaggcatcaacacggacgcgctcgacggactcttccaaaacaaccagctcacgatgcccctccagtttgagcggattcgacgaccgcgatcattagtgccggcaatcatggagacccagtcatcacaatcgaatcacaccgcgaagtgggcaggtgtagtg
>6	N operona: 5	first	null	gene_poz=(601-996)	-	unknown	ORF H0052; encoded by ISH7-1	/position=3615 - 5210 (4215 - 4610)	/lenght=1596 (396)	/codons=532 (132)	/complement=false	GC-compoz=49.74747474747475%	/LCI1=1.2315521628498727	/LCI2=0.1900763358778626	p_i1=0.08326340258055076	p_i2=0.004269631409524614	/Tai=0.6041438441315299	/Tei=0.10384266826857216	/EEI=2.555134160011587
cacttcagtgacgaggtcctctaacgtgaccgagcggttatggcggacttgttgttcgcgggggtaggttttgagtgcgccgtccaccatctcgcggaacgtcatatcgaatgaggccgcgcggacgagagtgccgtcgtcagagccgtagaggccgtctacggggtaatctcttggtgtggattcgtagctggcactctcgatattcttcgttggaccgagccacttccaccgggaatttgcgggcggacgcgccgtctgtgacactactgtcaattctggcgttttgctataaaagcatttgcctactgggggtacgctattcgttggtctgctacgctcttaccggaataagggtatcatacaatcgttaccatactccgtctatcgatgctattacaccaataagtacaggtcaactagtttccatcgtcctccgattctaggcttaaccagactccgcagcgaagcacttaagtcaatggaacagattggttccaatatggaaagcatgtattccatattgtctgctaatacggacacatttgagagggacgctactcaagaagtgaactcaaagcaagattcaccagtgatactatgagcgaactccccgagaacatccagcgccagaaacgcaacggatacctgatgctcgtcggagcagtgttcacatttggcgtgactgctgcaacagtccagtactacgaactctcaccaatcagctatcttggtggactcgttccagccggaattctcgtattctttggctatcgagcagtttctgcgggccgggaacgaaaggcactgggcgacgaacgaacccagcagttgtatggcaaagttggtatcaactcgttttggattttgatgtctgtaataatggttgatatggcgttcagtatcttcccggaagacagtgcaaccagtatctacgtgtggattggactggcatgttacggtctatacttcgtctactacagatacgtggagtgagacatggagaacgaattaaaggtctatcgagcgaagcacgacctaacgcaagaggaccttgcgaaagaggttggagttactcgacagaccattaacgcacttgaagcagagagatatgacccatctctggaacttgcgttcaaactcgcaatatatttcgattgttcgatagaagatattttttcctacgatagtgattgagtcgttcagtatgcacatctactgatcaactgatttaacgcaatttggttgaacaaacgaagtctgtttcctgctagcggaaacaaattttcccattgttctggtaaaatcgggcgatccacttgtgagcaggggtatgcgagaccattcagtcctgcgagtgatcgtcgtcagacctgtgcattattccctatcttcgcaacacgtccagctccttggacgactagttcatcgaggtcgtcaagggtgagctgccccatctcagagaggacgtcatagagcgcgtactcaccctcccgatactgctcgcggtggccgagtttgagtgtgagtccaccctgtggatcagcatcaacagccaggacatcgtgtcctctgtcggcaagcgcaccggcgaga
>7	N operona: 5	last	null	gene_poz=(601-798)	-	unknown	ORF H0057; similar to Streptococcus pneumoniae	/position=4014 - 5411 (4614 - 4811)	/lenght=1398 (198)	/codons=466 (66)	/complement=false	GC-compoz=42.42424242424242%	/LCI1=1.1948717948717948	/LCI2=0.37435897435897436	p_i1=0.0767917717063869	p_i2=0.03243148517778224	/Tai=0.744413592047886	/Tei=0.129188336660004	/EEI=2.184584467785287
caccaataagtacaggtcaactagtttccatcgtcctccgattctaggcttaaccagactccgcagcgaagcacttaagtcaatggaacagattggttccaatatggaaagcatgtattccatattgtctgctaatacggacacatttgagagggacgctactcaagaagtgaactcaaagcaagattcaccagtgatactatgagcgaactccccgagaacatccagcgccagaaacgcaacggatacctgatgctcgtcggagcagtgttcacatttggcgtgactgctgcaacagtccagtactacgaactctcaccaatcagctatcttggtggactcgttccagccggaattctcgtattctttggctatcgagcagtttctgcgggccgggaacgaaaggcactgggcgacgaacgaacccagcagttgtatggcaaagttggtatcaactcgttttggattttgatgtctgtaataatggttgatatggcgttcagtatcttcccggaagacagtgcaaccagtatctacgtgtggattggactggcatgttacggtctatacttcgtctactacagatacgtggagtgagacatggagaacgaattaaaggtctatcgagcgaagcacgacctaacgcaagaggaccttgcgaaagaggttggagttactcgacagaccattaacgcacttgaagcagagagatatgacccatctctggaacttgcgttcaaactcgcaatatatttcgattgttcgatagaagatattttttcctacgatagtgattgagtcgttcagtatgcacatctactgatcaactgatttaacgcaatttggttgaacaaacgaagtctgtttcctgctagcggaaacaaattttcccattgttctggtaaaatcgggcgatccacttgtgagcaggggtatgcgagaccattcagtcctgcgagtgatcgtcgtcagacctgtgcattattccctatcttcgcaacacgtccagctccttggacgactagttcatcgaggtcgtcaagggtgagctgccccatctcagagaggacgtcatagagcgcgtactcaccctcccgatactgctcgcggtggccgagtttgagtgtgagtccaccctgtggatcagcatcaacagccaggacatcgtgtcctctgtcggcaagcgcaccggcgagattgatgcttgtcgtcgttttcccaactcctcctttctgcattccgacgtcgatcctcatgctaccaccctccgtatatctcgtataatacgggtttttcgagccattcgagtaacacacgttcctcgtataatataaatctccgtcagacaaccggagagtactctctaccaaatcacggccaaaggccatgatgtaagcg
>8	N operona: 6	first-last	null	gene_poz=(601-1020)	-	SojA	3' interruption by ISH7-1;similar to Caulobacter	/position=4382 - 6001 (4982 - 5401)	/lenght=1620 (420)	/codons=540 (140)	/complement=true	GC-compoz=52.85714285714286%	/LCI1=1.1558752997601918	/LCI2=0.31702637889688245	p_i1=0.07019419956477999	p_i2=0.020159915797991933	/Tai=0.655568363103386	/Tei=0.11814392421819275	/EEI=2.44008774851451
caatctcaatacaagtgaagagactgcgattcgagtaccgaaagaacatctacaatccgatgaagactggattctcaaagtgccaagcaagtggcataacccggagacaaaccagcaggagacgacacatattgaaggattgttgaattgggccgttaatcacgaacaagagctttactcgtcaacaagcggcgtagaatccttcttatcaatggtcaacgagagcatagggatagaaggttctcgtgagagccatctcacgatggccctcggcacacatcttgctgaacgcggagcacccccatggttcattcaaaagcagactggtgtcggatttcgaggaatggatgcagaagtagaagacttctatctctggaattatgttcaccagggaattaaccacccagactacaatccaccagatgttgtcctcaacccgactggtcgcatcatcgattaatcctctggtaccactggttatggctttagccacaagcgtgcgataagtcgcccgtgtagggtgaatcattgctcagctttgcacgtcagcgtcagagaagtccgtgatcggcatcacccgtctttgctaccgcttacatcatggcctttggccgtgatttggtagagagtactctccggttgtctgacggagatttatattatacgaggaacgtgtgttactcgaatggctcgaaaaacccgtattatacgagatatacggagggtggtagcatgaggatcgacgtcggaatgcagaaaggaggagttgggaaaacgacgacaagcatcaatctcgccggtgcgcttgccgacagaggacacgatgtcctggctgttgatgctgatccacagggtggactcacactcaaactcggccaccgcgagcagtatcgggagggtgagtacgcgctctatgacgtcctctctgagatggggcagctcacccttgacgacctcgatgaactagtcgtccaaggagctggacgtgttgcgaagatagggaataatgcacaggtctgacgacgatcactcgcaggactgaatggtctcgcatacccctgctcacaagtggatcgcccgattttaccagaacaatgggaaaatttgtttccgctagcaggaaacagacttcgtttgttcaaccaaattgcgttaaatcagttgatcagtagatgtgcatactgaacgactcaatcactatcgtaggaaaaaatatcttctatcgaacaatcgaaatatattgcgagtttgaacgcaagttccagagatgggtcatatctctctgcttcaagtgcgttaatggtctgtcgagtaactccaacctctttcgcaaggtcctcttgcgttaggtcgtgcttcgctcgatagacctttaattcgttctccatgtctcactccacgtatctgtagtagacgaagtatagaccgtaacatgccagtccaatccacacgtagatactggttgcactgtcttccgggaagatactgaacgccatatcaaccattattacagacatcaaaatccaaaacgagttgataccaactttgccatacaactgctgggttcgttcgtcgcccagtgcctttcgttcccggcccgcagaaactgctcgatagcca
>9	N operona: 7	first	null	gene_poz=(601-2919)	-	unknown	ORF H0073	/position=4942 - 8460 (5542 - 7860)	/lenght=3519 (2319)	/codons=1173 (773)	/complement=true	GC-compoz=46.78740836567486%	/LCI1=1.038860103626943	/LCI2=0.17055267702936097	p_i1=0.05220928811961495	p_i2=0.0030318873228572735	/Tai=0.8154492350625513	/Tei=0.10272869859057156	/EEI=2.0774783653278757
tcagataaatgtcgtaagggcaacggagacggaacttgcggacactgtgaagatggtggacaatacaatccgaaaaccgaggccggagacggtcgaataattctaattccgaactcttggcacaaccacgccaatgaaggagaagaagaatattttggcctgaaagatcacgtcgaggcttattttgcactggatgggaagaacgcccccgacaacgtccggtatgggaaagatatgattcaaggaaacggggtgagcaaaggtcctctgaataagtgggtgagagatgtagccgccaagtcagcaatacagcctcaactccgaatgaagcggctagagcaggcgggagtgcctaatggcaatggagaagatgagccgaagaaaatcaaagacttcggccacgacgatgaggggaacaaaattccagatatgatcttccatgatttgcgagcctgctattgtacgcaattgatgcgaaacgaagtgccaccccacaaggcaattaacaaaacagggcacgccgacccagactcgctcaaaccatatgtgatgtttgctgcaaacgagatcgatgccaaagaagagcaacagtggtactgaatgagaaagagagtctcacccgaagaactggtagctgacatacgccagactgccgacaaacttaaccaagaatatctcacagcggacgagtatgatcgtagaggagaatacaacaagtccacccctatcgataggtttggttcttggaacgccgctgtgaggaaagctggactagaggtcgctcacaaagcccagcgaaactccaaagaaactctactagcggatctccgtcgagtagccgacagtctcaatcaagaccatcttacgataactgagtacgaagacaaaggtaaccacggagtagctacgattaccaggagactggggtcttggaatgatgctcttagagaagcgggattgacgccttttcaaaaaaagaatattgaacctgaagacatactacgcgatttgcgccgggtagccgacgatacgaacggaaacagcgttataataccagagtacgagacccacggtgactacggtattactactatagcggcaaagttcggctcatggaccaatgctgttagaaaagccggttttacgcctgctacagaaatcactgaggaggaattgttaatcgacctccgtcgaatagccaacgagacagttggagataccctcctcaaatcagattataaagaatatggtgaatacagtcccagcacagcgttgcgacggttcggaacgtgggatgaggtcgttgagaaagtcggagcaacctcgggtgatcaaaagatacctgacgaagacctattcgctgatctacgccgggtagccgatgagattgaccgtcggtgtttgacaaaggctgattacgatgaaagaggaaaatacagcgccagtaccatcacagcacggttcgaatcgtggggaagtgctgttaaggaagctggtctattgccagtctcccagtggtacggtactactgaacagccgtcatggacccaacttggaagaagtcctaatgaatgtaaaattgccaaagaagaccttttaatcgatctccgccgagtagccaacaaaattgaaggagaccggatcaaagcacgcgattacgaccaggaagggaaatattctgcaacaacagtaatcagacagtttgaatcttgggtcaatgctgttgaaaaagttggatacaagtcgcatataaaaagaatagcaactgaagacctcaagcacagtcttcaaaatgtcggttctgaagacgaagtaccgacatctactgagtatgcagaaaacggcaaatatcattatcaaacggtaatagagcgttttggcagctggagcaatgcagttcaggccgctggatatacatcgtactctcctccacgtacttcgtggattccttcagaagaattaatcgccagtattcagacgctcagctctgaagatgagccaccaacatctatagagtatgatgagagtggaaagtttgggacagctactgtagtaaggcgctttggcacatgggccaatgctcttcaggaagctggatacaccagcaaacagatcgacagactccttccatatacagacgatgtagaagatgaagagttgcttcgtgaacttcgcagattagcagatggagaggtcggacccacaacccatacaatcaaaaccgaaggagattacagtacaacaccatacttcgaccgttttgggacaatatggcaatcagtagtatgtgcggggctaaaaccatattccagaacaccagtaacaaaaacccagtacgtggattttattgagactgttcttgattacggacatccgacccgccaactcacaggcttgttactcgcgtttactggactcgaaacaactctcacggggaaattctcaactgagtgggttgtcaatctcaatacaagtgaagagactgcgattcgagtaccgaaagaacatctacaatccgatgaagactggattctcaaagtgccaagcaagtggcataacccggagacaaaccagcaggagacgacacatattgaaggattgttgaattgggccgttaatcacgaacaagagctttactcgtcaacaagcggcgtagaatccttcttatcaatggtcaacgagagcatagggatagaaggttctcgtgagagccatctcacgatggccctcggcacacatcttgctgaacgcggagcacccccatggttcattcaaaagcagactggtgtcggatttcgaggaatggatgcagaagtagaagacttctatctctggaattatgttcaccagggaattaaccacccagactacaatccaccagatgttgtcctcaacccgactggtcgcatcatcgattaatcctctggtaccactggttatggctttagccacaagcgtgcgataagtcgcccgtgtagggtgaatcattgctcagctttgcacgtcagcgtcagagaagtccgtgatcggcatcacccgtctttgctaccgcttacatcatggcctttggccgtgatttggtagagagtactctccggttgtctgacggagatttatattatacgaggaacgtgtgttactcgaatggctcgaaaaacccgtattatacgagatatacggagggtggtagcatgaggatcgacgtcggaatgcagaaaggaggagttgggaaaacgacgacaagcatcaatctcgccggtgcgcttgccgacagaggacacgatgtcctggctgttgatgctgatccacagggtggactcacactcaaactcggccaccgcgagcagtatcgggagggtgagtacgcgctctatgacgtcctctctgagatggggcagctcacccttgacgacctcgatgaactagtcgtccaaggagctggacgtgttgcgaagatagggaataatgcacaggtctgacgacgatcactcgcaggactgaatggtctcgcatacccct
>10	N operona: 7	last	null	gene_poz=(601-1401)	-	unknown	ORF H0114	/position=7261 - 9261 (7861 - 8661)	/lenght=2001 (801)	/codons=667 (267)	/complement=true	GC-compoz=47.815230961298376%	/LCI1=0.924812030075188	/LCI2=0.1600250626566416	p_i1=0.03738931568943186	p_i2=0.0024748393529553723	/Tai=0.6847771489512	/Tei=0.10222735541765984	/EEI=2.4201519004163603
gtccgctgcgacgatgcttcacaacgacatccggggcgaagcctggcagcatcggacccggattgtcgtttgagtctgtacctgtgagtcattggtctggagtagcgtcagctactcgcggtcacctcggtcttggtgtgtctgtgtagtttgcatcgctgtcatcgtgatgaggacatttcatttggcagcgcagcggctacgtggggtaacgcttaagcccacagcggaagaaggccgaggtagcaacctgtggggacacgagaggttcgtgtccggggccttcttcaggcttccaacgccgaccagtgattactctgtcctgccttggccccttgttttcacggatgcaacttaaaggtaacagtcggtgtctgacgatcccgcacagtgtagaaccaccaaatttcgatgatgtgtttcccattcgtcaaatattctactcaactctatggtttcgagtgtagagtaaaatccaatattcaatcttaaaatcttgaaaaatagctattttaccgctgattgccggttactttactctatagcttacccccaagagtttagttagtcaacagtaaaatactctataatcaaaaatccatgcgacggcaagcagttcccctacataaaaagcggcactatcatattctcaatgcaattcacgagcatccaaatgatgacaaagccatgtctgtccacttagggatcggaactggtatgagaaacaacacgattggtcatgtgtataaggattggttcttctacgacagcgatggaaatctatacattcagattccgggctcagataaatgtcgtaagggcaacggagacggaacttgcggacactgtgaagatggtggacaatacaatccgaaaaccgaggccggagacggtcgaataattctaattccgaactcttggcacaaccacgccaatgaaggagaagaagaatattttggcctgaaagatcacgtcgaggcttattttgcactggatgggaagaacgcccccgacaacgtccggtatgggaaagatatgattcaaggaaacggggtgagcaaaggtcctctgaataagtgggtgagagatgtagccgccaagtcagcaatacagcctcaactccgaatgaagcggctagagcaggcgggagtgcctaatggcaatggagaagatgagccgaagaaaatcaaagacttcggccacgacgatgaggggaacaaaattccagatatgatcttccatgatttgcgagcctgctattgtacgcaattgatgcgaaacgaagtgccaccccacaaggcaattaacaaaacagggcacgccgacccagactcgctcaaaccatatgtgatgtttgctgcaaacgagatcgatgccaaagaagagcaacagtggtactgaatgagaaagagagtctcacccgaagaactggtagctgacatacgccagactgccgacaaacttaaccaagaatatctcacagcggacgagtatgatcgtagaggagaatacaacaagtccacccctatcgataggtttggttcttggaacgccgctgtgaggaaagctggactagaggtcgctcacaaagcccagcgaaactccaaagaaactctactagcggatctccgtcgagtagccgacagtctcaatcaagaccatcttacgataactgagtacgaagacaaaggtaaccacggagtagctacgattaccaggagactggggtcttggaatgatgctcttagagaagcgggattgacgccttttcaaaaaaagaatattgaacctgaagacatactacgcgatttgcgccgggtagccgacgatacgaacggaaacagcgttataataccagagtacgagacccacggtgactacggtattactactatagcggcaaagttcggctcatggaccaatgctgttagaaaagccggttttacgcctgctacagaaatcactgaggaggaattgttaatcgacctccgtcgaatagcc
>11	N operona: 8	first-last	null	gene_poz=(601-3822)	-	RepH	identical to Halobacterium halobium gp:gi-30530; %	/position=8610 - 13031 (9210 - 12431)	/lenght=4422 (3222)	/codons=1474 (1074)	/complement=false	GC-compoz=54.84171322160149%	/LCI1=1.1230195712954334	/LCI2=0.2340789064927	p_i1=0.06486662407477048	p_i2=0.008144249454580848	/Tai=0.6116245210242686	/Tei=0.10732982450912278	/EEI=2.5666784399270837
tgagaatatgatagtgccgctttttatgtaggggaactgcttgccgtcgcatggatttttgattatagagtattttactgttgactaactaaactcttgggggtaagctatagagtaaagtaaccggcaatcagcggtaaaatagctatttttcaagattttaagattgaatattggattttactctacactcgaaaccatagagttgagtagaatatttgacgaatgggaaacacatcatcgaaatttggtggttctacactgtgcgggatcgtcagacaccgactgttacctttaagttgcatccgtgaaaacaaggggccaaggcaggacagagtaatcactggtcggcgttggaagcctgaagaaggccccggacacgaacctctcgtgtccccacaggttgctacctcggccttcttccgctgtgggcttaagcgttaccccacgtagccgctgcgctgccaaatgaaatgtcctcatcacgatgacagcgatgcaaactacacagacacaccaagaccgaggtgaccgcgagtagctgacgctactccagaccaatgactcacaggtacagactcaaacgacaatccgggtccgatgctgccaggcttcgccccggatgtcgttgtgaagcatcgtcgcagcggaccagcagagccggtcctcaacacggatggagcggtattatcagtacgctcctatctacaatgtggacgcgaggggtcaaattggtttcgggaccctcgcatttgccggcttccacgcagtccgcacttctccacggactgcatgcacacgcctaatcaacaacaaggaatccggaagatcgttccaggagggaccctctctactgctggaattaccattaccgaggtcaccccacgggtaacagaatggatacctgaccttcttgaggaactactgccacggagtattcaatcggttcgaaaattcatccggcaagaagacccagaagtcctcacgcacgcacgatacaacaccgtctatcgccgtcttcaagaggaaaccctgaggttcgaccatcaagaatggtgctccacaacggatatttggagtgatgcagaggctgaagcggttgaatacgtagaatcacttgtcgagttcgcagtcaaatattctgacgttgacgaagatgatctcgacgaactttcggagtatcaccagcagcggtgcaaatcgcttaaacagactctcactacgatcagtaccggacgtggcccactcaacgctggccttgaagccctcgccaagggacccgtacgactccacgatgagctcgatgacgcaccgcaaccgatcacgcttgtccttgatggcgagttgtggtcaaaactcgacgatagaggaacaggtatccgagcacttgcagctatcgccgtgctcggctccaccttcgacgtccgcctggttatttcaccagcgttagacgccgcgattgagcgacggtatccagactggtatgactcccatctccgtcttactgaaacccgtgagacctcctctgtagaatcagcgggtggcgacggacaaccatcggcggagcagctcgaggaagcatgggaagcaatacagaacctcccagaggaatcagggagactccgtcttctccggaacctccctatagagggctctcgagactatcgtgatctcaagcaggatgatgagattgacgtgcaggcagggactgtcggccgttacatcctcgatctagaagaattagggcttgtggatatcgaccgtcgtggacaatacaacagcgcatccctcaccggcttaggacaagtagcagttgagcagtatgtcaccacggactaccgggtgatccatccgacccaatcgacgctggagacgcatcttacgccgacccctcagccccaagcaagtacagtgtatcccgcgcgatcggacacgagggagggggatcagcctgggacagcggaggattggatagctgcgacaggcagtcctagtgagggtgctgactacgttcaatggctcgatgggccgtctggtgttctcgacgcttggggaatgcatcagcggtaccttgctggccgtcgagatcgtggtgtcaccctagtcgatgaccgtatcgagcgtttcgaggacggtcgcgtatcgtatctcagttgcttcgacgatgatctcttcgtagccactcagtggggcggcccccttcctaccctgggacgtattgcgggtgccttactcagcgacaaagcactgagtaagatccttaccccttctcgtctcggaaaccagttcgaagaaatcaacgatgcggtcgttgaacaactcgatagagaagctggggaaatcatccgtagaggacaccaaatcggctggttcagcgaggacgaagaagactacgatggttggcgtgagcgtattggctccgttcgcagtctgtgtttgcaacaagttggtgaactcacaaacagtgacgacgtcgaagcccggactgagttactacgtgacctgcacggcttggttgcctcagcgacacagctgtactacgcagccggtgtagacgtcacaatcaacgttcgagtccctgacacgggaatgctcatcagcgatgaacgccgtctcgacgatttcctcggtttcgcccggtacaccattccgaaacagtccgtgtacgggattcattcggggtataggatgctcctcgaggatcgaccggagaaactcaaacgacgtcttccctacgaggtggatgatgctgattccacaatgcatctgaccgcatcgtgggttttctccggatcaacgatgatcgatcttcacgatgacatcgaggacgccattgaaatggagaccaacgaaattcgtgaagcaattgctaatggacaggagtcagcaccggtaatggaaatccccgtccagattgggaactcctactcagcaattcgtaatcacgtcgaagactacgcttcagcgaagaactaccaggtagctcaccaggaggatattcacgaaggaaaacaggatctcgagcgactcgtccgcctgttcctccgtgtcctcgggacagaggatcgaccacatcgagcgtgtcctcacgacgttgccgaggcaatgcttcatgttgctcaatcctcccggaactacgatttcatcaccgtgcgagacatctcgtacggactgtcgaatctccccacgaaacgactcttacccgagctcccaccaacagcaacgaagctcctcaaaaccctgcttgatgcggatgacccgatgggacggtctgaaatcatcgataccgctgacatttcggaaagtagctatgatcgctacatcaacgaactcgccgcttgggatatcattgaaccccgcgaaatcgagggacaccgtcggtgggaagctcacttagagccgtggtggacaccgcagagtgatcgagacgaaccctatgccgaccctgaccccgacacgggaatactgtacgctgaatttccccgtgatgtcgctagtgcggtgatgtgccacctcatcacccactacgacttacccgaccttgagacagcgtatcttgagggtatccaaccgggggacgacatcaaggccctcttcgatgatcacgaccgactcagacgatggcggccattcctctggggtgcattcgccgactcggacaaacttgaaagaggcccatctggtacagcagcttcggactcgaccgtagttcgtctcggtcaatctccaggacccgacacagcacaatcgagcttccaagacgtctcagaaacagcaacccaacgagatcgtctcagtcaaccgtcgccagggctggactaatgattgacggcaatcgataactacgcaatgaatcctccacaaccagcatctgaaccgtactcgaaaggtgatgcagtaaccgtatacgtgggcgaagacgaccccgatgtccggtaccacggcgttaaatgcgtcgtcactgaccgcctgcaagatgatttgaacaccgagacaggccgtgaccgtgaccagtacctctaccgcataaaaagacggtcaacgggcaaggttcagtacctcacaaagcattctcggctagctgtttctgaagcctgagttccacggcggagctgttgtgctggtggtcttgacgagaagatctccgacgaaccgacggagagctgtcgctgtcggcggcggctgccgccgacgcgacagcgtcgccactcctggcgaaggctaccctggtcggggattagcgggtaaaccggtcgtctggcggtcggtttgcggggacggcccgacgcgtcgcgagggccgtccacgctgcccgttgaatcatgttgatgaactccttgaacgaccacttccagaggcgacgccccccacggcggggcgtcgccacgtactcccaatgtaaataccgccagacgttttgta
>12	N operona: 9	first-last	null	gene_poz=(601-1875)	-	unknown	ORF H0196; putative ISH8 transposase	/position=13708 - 16182 (14308 - 15582)	/lenght=2475 (1275)	/codons=825 (425)	/complement=false	GC-compoz=55.13725490196079%	/LCI1=1.3529874213836477	/LCI2=0.6236635220125787	p_i1=0.10644409935419148	p_i2=0.12298073134850795	/Tai=0.5126928167828497	/Tei=0.21068265821365717	/EEI=2.8015112300621863
aaggacgtcgagaacgtccttctgaaggagcgcgtttccgacttgctcaagcgtctcaaggtcgaatttggtgcggagatggtagagaaccgaattttcgtggggggcatcttcgcttttctcacagagcgttgagaccgaggtcccgtcggcgcacgcgccgacgaggacctcgtagatgtcttcagcatcgatctcggcgttttcagcgagtgtgagggcgacttcctcgtcaagagcgttgacgaggaagttaagaagctggtcctcgtggatttcaccgtctgcttgctgggttgtagacacaccttcagcaagcagacgtctcaactaaccggctttgtgatgtactgaagctccatacccccacacacatcaatgtatacgtcgttgaggcagcgttcgagacgaaaccgatccccgtctatctgcacgaaatatccggacttgtcgtattgatgctgtggctcgtcgtaccgctgggaccatccgtctttagttaagcgagaaaccgcgtgatagcggcggcttatcgaggcacctttcggaaggaatgaggaagtccagtctgtgcacgacaaggactcctcatctcggattatgcgtcggctcactacactgtttccctctgagttccttgaagagcacgccgaggaactcggcgtggtcgaacgtgaccgcaagctccagatccctgccttcgtttgggcattcgtgttcggcttcgccgcaggcgaaagccgaacactcgccgggtttagacgctgttacaactcgactgccgatgagacgatctctccgggtggattctatcagcggttgacaccgacgcttgcggagtatctccgcgacctcgttgagcatggtctcgacgaggtcgctgttcctaacgctgttgacgctgatatcgaccgatttagagacgtgatgatcgctgatggaacggtgttgcggttacacgaatttctctcagatcagttcgaagcccgccacgaggagcaggctggagcgaagctccacctgctccacaatgccacagagcagacgattgaacggctcgatactgctaacgagaaaacgcacgacagcaccttgttcaaaacagggccgtggcttgagaatcgcctcgtgttgttcgatctcgcctacttcaagtaccgccggtttgcgctgatcgacgaaaacgacggctacttcgtgagtcggctgaagcagaacgcgaatccgctgattacgagggagttacgggaatggcgcggtcgcgccattcccttagagggcaagcagctccgagctgttctcgacgatctcgatcggaagtacatcgatgtagaagtcgaagtcgaattcaaacgagggccgtacaatgggacgcggtcactagatacgaagcgatttcgcgtcgtcggcgtccgcgacgaagacgccgacgactaccatctgtacatgacgaatttggtgagaaaagagttcttcccggctgatttagcacagatctaccgatgtcggtgggaagttgagttgttgttccgtgagctgaagacgcagtacaacttggatgagttcaacacgagcgacgaacacgtggtgaagatcttactatacgcagcactgctgtcgctgcttgtaagccgcgatttattggatctggtcactgagcaggcggatgatgagctcgtgtttccgacagaacgctgggcggcgaccttccggtcgcacgcccagcttttcctccacaaactgggtgagtatctcggctactcaccaccgccgctgcttgaacgactgactgaagacgctcaaaagatccacaagcagcgaccgatcttacaagagacgctcgctaccgctacacaaccgaggtgtgagtcttaactgaagacgaatgccgtgtcgggattgagcgagcagaaacgcacctcacggactccgaagtccaggagaagacctcctatgacgggaacgtggatcagatcgagacctgcatcgtttacgatggaatcgacgaggaatacctcgagaagtgccggaacgaatgggacaactgccgggaaaagctagagaaactcgaagaacaaaccgccatcctcacacagggacatggagagtcattgcggttgctcactggagagttcgactctactcgactacaatcccgcttcgagagcggtatcgatctcccggtgaatccgaagacagagttcgtcgctgccgtccccggcagtgggctcgtcgtttgtcgccgaacccgatccggaacgactccgatcagcgagaacagtggtcttgcccgtcctgtcaccgaaaatttcgctcacaccgcgggttacagcgccactacgacaccaaccgcgaacacgcggaggcgatgatcgacgtcgatcgggaactggagcaggatgagagtaccagcgccggaactgaatgggtcgagttcgtcgaccgagttgagacgttctgtaaactctcggatgg
>13	N operona: 10	first	null	gene_poz=(601-1209)	-	unknown	ORF H0211	/position=15143 - 16951 (15743 - 16351)	/lenght=1809 (609)	/codons=603 (203)	/complement=false	GC-compoz=57.799671592775034%	/LCI1=1.2607260726072607	/LCI2=0.3468646864686468	p_i1=0.08859044307669334	p_i2=0.026129476270909925	/Tai=0.5602472119853226	/Tei=0.12351652864381893	/EEI=2.658162209282151
accatctgtacatgacgaatttggtgagaaaagagttcttcccggctgatttagcacagatctaccgatgtcggtgggaagttgagttgttgttccgtgagctgaagacgcagtacaacttggatgagttcaacacgagcgacgaacacgtggtgaagatcttactatacgcagcactgctgtcgctgcttgtaagccgcgatttattggatctggtcactgagcaggcggatgatgagctcgtgtttccgacagaacgctgggcggcgaccttccggtcgcacgcccagcttttcctccacaaactgggtgagtatctcggctactcaccaccgccgctgcttgaacgactgactgaagacgctcaaaagatccacaagcagcgaccgatcttacaagagacgctcgctaccgctacacaaccgaggtgtgagtcttaactgaagacgaatgccgtgtcgggattgagcgagcagaaacgcacctcacggactccgaagtccaggagaagacctcctatgacgggaacgtggatcagatcgagacctgcatcgtttacgatggaatcgacgaggaatacctcgagaagtgccggaacgaatgggacaactgccgggaaaagctagagaaactcgaagaacaaaccgccatcctcacacagggacatggagagtcattgcggttgctcactggagagttcgactctactcgactacaatcccgcttcgagagcggtatcgatctcccggtgaatccgaagacagagttcgtcgctgccgtccccggcagtgggctcgtcgtttgtcgccgaacccgatccggaacgactccgatcagcgagaacagtggtcttgcccgtcctgtcaccgaaaatttcgctcacaccgcgggttacagcgccactacgacaccaaccgcgaacacgcggaggcgatgatcgacgtcgatcgggaactggagcaggatgagagtaccagcgccggaactgaatgggtcgagttcgtcgaccgagttgagacgttctgtaaactctcggatggattcgacgagagtgagatcaccgtcacgcacgattcagctacccactgcgtccgtatctccggcgcacacgagaattcaatcgatacgagtcccgtctccgagacgatcgacggcgacgtggagtggcgttcgtctggacgctaccttgtcctctcgttcccgctgtgaaccggtggtctttcgcctcgccaccgctgtgattcaacatatcccagttgggtttccgcattatccctctcctttattctcacgcgacacgacctcgaatcagtcctctcgccgatcggcagtgggcgaggtcgtgaacgcttcgctctgttgtcgatgcgcagcatcccactcctcgaacaggccgtactccgtcatggtggtcatgccagcaatcgctgcccggaggctgatcccgatcaggggaatgtcggcgaccgtcacgatcacgtccgcttgaatcacggctccgtcgcgcagtaacacgtcgacgaactcaacgatcgcgtgtgtctcgtcttttgttggctccattatttaccaatatctggcgcgaacgtgtacggtggccacggccccgtgaatctgatctctacaccctcgtgttcgacgatcgtatccaatcgatcaccgagagcggtctcgtcgtcctcgtccgcgagaacggcgaaccgcacgatctgttctttctcgatggacgagtgttcgtcctgtagcggcgtattcgtgtcctgttcggtcaggtcgttcacgaccggggtaatggcctctttcagttga
>14	N operona: 10	last	null	gene_poz=(601-1125)	-	unknown	ORF 0215	/position=15507 - 17231 (16107 - 16631)	/lenght=1725 (525)	/codons=575 (175)	/complement=false	GC-compoz=58.285714285714285%	/LCI1=1.3065134099616857	/LCI2=0.3507662835249042	p_i1=0.0972634729850259	p_i2=0.02697679116348772	/Tai=0.7272687923228291	/Tei=0.12427911204713896	/EEI=2.1984822449364865
tcaaaagatccacaagcagcgaccgatcttacaagagacgctcgctaccgctacacaaccgaggtgtgagtcttaactgaagacgaatgccgtgtcgggattgagcgagcagaaacgcacctcacggactccgaagtccaggagaagacctcctatgacgggaacgtggatcagatcgagacctgcatcgtttacgatggaatcgacgaggaatacctcgagaagtgccggaacgaatgggacaactgccgggaaaagctagagaaactcgaagaacaaaccgccatcctcacacagggacatggagagtcattgcggttgctcactggagagttcgactctactcgactacaatcccgcttcgagagcggtatcgatctcccggtgaatccgaagacagagttcgtcgctgccgtccccggcagtgggctcgtcgtttgtcgccgaacccgatccggaacgactccgatcagcgagaacagtggtcttgcccgtcctgtcaccgaaaatttcgctcacaccgcgggttacagcgccactacgacaccaaccgcgaacacgcggaggcgatgatcgacgtcgatcgggaactggagcaggatgagagtaccagcgccggaactgaatgggtcgagttcgtcgaccgagttgagacgttctgtaaactctcggatggattcgacgagagtgagatcaccgtcacgcacgattcagctacccactgcgtccgtatctccggcgcacacgagaattcaatcgatacgagtcccgtctccgagacgatcgacggcgacgtggagtggcgttcgtctggacgctaccttgtcctctcgttcccgctgtgaaccggtggtctttcgcctcgccaccgctgtgattcaacatatcccagttgggtttccgcattatccctctcctttattctcacgcgacacgacctcgaatcagtcctctcgccgatcggcagtgggcgaggtcgtgaacgcttcgctctgttgtcgatgcgcagcatcccactcctcgaacaggccgtactccgtcatggtggtcatgccagcaatcgctgcccggaggctgatcccgatcaggggaatgtcggcgaccgtcacgatcacgtccgcttgaatcacggctccgtcgcgcagtaacacgtcgacgaactcaacgatcgcgtgtgtctcgtcttttgttggctccattatttaccaatatctggcgcgaacgtgtacggtggccacggccccgtgaatctgatctctacaccctcgtgttcgacgatcgtatccaatcgatcaccgagagcggtctcgtcgtcctcgtccgcgagaacggcgaaccgcacgatctgttctttctcgatggacgagtgttcgtcctgtagcggcgtattcgtgtcctgttcggtcaggtcgttcacgaccggggtaatggcctctttcagttgatctgctagttccgtccggcgctctcgtttcagctcttggagtcgctgatcggactgtttctcgaggaggaactttttccctgcgcccgattgttgctggcgctgtcgtagttctcggagccggtcgtctcggtctgcgatggtctcctcgaacggtgcggaatcccacaacagattgattcgatactcccacactcccgcgaacgacgctaattcgtcgcggaagccctcgtagtggtcttctaaccaccgttcgatactcgcatcaccgccctcgagga
>15	N operona: 11	first	null	gene_poz=(601-855)	gvpM	GvpM	gp:gi-43526; % similarity 100.0, % identity 100.0,	/position=15851 - 17305 (16451 - 16705)	/lenght=1455 (255)	/codons=485 (85)	/complement=true	GC-compoz=60.3921568627451%	/LCI1=1.373015873015873	/LCI2=0.2876984126984127	p_i1=0.11051398145177257	p_i2=0.015159904930509227	/Tai=0.3780232558737256	/Tei=0.1136439144374583	/EEI=3.39076861890282
ggtcacgcaccagcaggtcgtcgacgcggcgagcgacgcgttcggtacgccgctgccgatgcgattcgacacggtcctcgagggcggtgatgcgagtatcgaacggtggttagaagaccactacgagggcttccgcgacgaattagcgtcgttcgcgggagtgtgggagtatcgaatcaatctgttgtgggattccgcaccgttcgaggagaccatcgcagaccgagacgaccggctccgagaactacgacagcgccagcaacaatcgggcgcagggaaaaagttcctcctcgagaaacagtccgatcagcgactccaagagctgaaacgagagcgccggacggaactagcagatcaactgaaagaggccattaccccggtcgtgaacgacctgaccgaacaggacacgaatacgccgctacaggacgaacactcgtccatcgagaaagaacagatcgtgcggttcgccgttctcgcggacgaggacgacgagaccgctctcggtgatcgattggatacgatcgtcgaacacgagggtgtagagatcagattcacggggccgtggccaccgtacacgttcgcgccagatattggtaaataatggagccaacaaaagacgagacacacgcgatcgttgagttcgtcgacgtgttactgcgcgacggagccgtgattcaagcggacgtgatcgtgacggtcgccgacattcccctgatcgggatcagcctccgggcagcgattgctggcatgaccaccatgacggagtacggcctgttcgaggagtgggatgctgcgcatcgacaacagagcgaagcgttcacgacctcgcccactgccgatcggcgagaggactgattcgaggtcgtgtcgcgtgagaataaaggagagggataatgcggaaacccaactgggatatgttgaatcacagcggtggcgaggcgaaagaccaccggttcacagcgggaacgagaggacaaggtagcgtccagacgaacgccactccacgtcgccgtcgatcgtctcggagacgggactcgtatcgattgaattctcgtgtgcgccggagatacggacgcagtgggtagctgaatcgtgcgtgacggtgatctcactctcgtcgaatccatccgagagtttacagaacgtctcaactcggtcgacgaactcgacccattcagttccggcgctggtactctcatcctgctccagttcccgatcgacgtcgatcatcgcctccgcgtgttcgcggttggtgtcgtagtggcgctgtaacccgcggtgtgagcgaaattttcggtgacaggacgggcaagaccactgttctcgctgatcggagtcgttccggatcgggttcggcgacaaacgacgagcccactgccggggacggcagcgacgaactctgtcttcggattcaccgggagatcgataccgctctcgaagcgggattgtagtcga
>16	N operona: 11	middle	null	gene_poz=(601-1446)	gvpL	GvpL	gp:gi-43525; % similarity 98.2, % identity 98,	/position=16105 - 18150 (16705 - 17550)	/lenght=2046 (846)	/codons=682 (282)	/complement=true	GC-compoz=59.692671394799056%	/LCI1=1.4733096085409252	/LCI2=0.4779359430604984	p_i1=0.13186589611053956	p_i2=0.0630438039958706	/Tai=0.3581781785303812	/Tei=0.15673942359628357	/EEI=3.4354929717404876
gcggatatcgcagtcagcgtcggggacacggaactcctcggtatcgagttacgggccgcgattgcttcgttcgagacagcggccgaatacgggctcgagttcccaacggggacggatatggagcgcgtcgagtccgccgcgaatatctcaccggaccagtccgacccggcgtcggaaacccaatcggagaccgagtcgacgaacccactgtcggacgattcgacgccgacggcatccacgtcagcggaggagaccaaatgagatggaactagcactcgacgacgacgcggacgatttgcaaggcgggctcacggcgctggtcgtaactgtcgtcgaattgctggtcgaggccctcgaacaagaagcggtgcgtcggatggaatccgggtcgctctcagaggacgaaatcgaacgattggggcgacaattacaggccctcgaagacgagctcgagcgactgaaacagcaagaggatatcaacgccgaggtctccgagtttagggaggacctcgatcacgtgatccgcgacgccatcgaacagctatccgagcacgagacaccgtcaggtcacggctcgccggaatcccagcgtgatgacgtatgactgaccaccggcccagcccggaagaagagcagaccacagcgaacgaggaacggacggtcagcaacggccgctatctatactgcgtggtcgataccacgtcgtcggaatcggcgaccctgtccacgaccggggtcgacgacaaccctgtctacgtcgtcgaggccgatggcgtgggcgccgtcgtccatgactgtgagacggtctacgagacggaagacctcgaacaggtgaagcgatggctggtcacgcaccagcaggtcgtcgacgcggcgagcgacgcgttcggtacgccgctgccgatgcgattcgacacggtcctcgagggcggtgatgcgagtatcgaacggtggttagaagaccactacgagggcttccgcgacgaattagcgtcgttcgcgggagtgtgggagtatcgaatcaatctgttgtgggattccgcaccgttcgaggagaccatcgcagaccgagacgaccggctccgagaactacgacagcgccagcaacaatcgggcgcagggaaaaagttcctcctcgagaaacagtccgatcagcgactccaagagctgaaacgagagcgccggacggaactagcagatcaactgaaagaggccattaccccggtcgtgaacgacctgaccgaacaggacacgaatacgccgctacaggacgaacactcgtccatcgagaaagaacagatcgtgcggttcgccgttctcgcggacgaggacgacgagaccgctctcggtgatcgattggatacgatcgtcgaacacgagggtgtagagatcagattcacggggccgtggccaccgtacacgttcgcgccagatattggtaaataatggagccaacaaaagacgagacacacgcgatcgttgagttcgtcgacgtgttactgcgcgacggagccgtgattcaagcggacgtgatcgtgacggtcgccgacattcccctgatcgggatcagcctccgggcagcgattgctggcatgaccaccatgacggagtacggcctgttcgaggagtgggatgctgcgcatcgacaacagagcgaagcgttcacgacctcgcccactgccgatcggcgagaggactgattcgaggtcgtgtcgcgtgagaataaaggagagggataatgcggaaacccaactgggatatgttgaatcacagcggtggcgaggcgaaagaccaccggttcacagcgggaacgagaggacaaggtagcgtccagacgaacgccactccacgtcgccgtcgatcgtctcggagacgggactcgtatcgattgaattctcgtgtgcgccggagatacggacgcagtgggtagctgaatcgtgcgtgacggtgatctcactctcgtcgaatccatccgagagtttacagaacgtctcaactcggtcgacgaactcgacccattcagttccggcgctggtactctcatcc
>17	N operona: 11	middle	null	gene_poz=(601-942)	gvpK	GvpK	gp:gi-43524; % similarity 100.0, % identity 100.0,	/position=16947 - 18488 (17547 - 17888)	/lenght=1542 (342)	/codons=514 (114)	/complement=true	GC-compoz=58.77192982456141%	/LCI1=1.2536873156342183	/LCI2=0.20973451327433626	p_i1=0.08729081716932276	p_i2=0.0058056661419771255	/Tai=0.4035285429471441	/Tei=0.10522509952777942	/EEI=3.384179734100174
cgacgatactgacggggagacggtcaagaatccagcggctcactcgacgatgccgcctcagaagtcgaacgcggagaacgcggtacgcaactcccactcgaccgtcccgaagactccgaagtactcggatgtgacggctcgagagcgattgtacggccaacggcttcaccagaaaacagccggtggaaactcggaggcatccgccccgtcggatgagagcgcgtccgggagtcccactgaggacgaggtgaacgatgagtgaccccaaaccgacgcgctcgcagggcgacctcgccgagatgctggagatgctcctagacaaaggagtcgtcgtcaacgcggatatcgcagtcagcgtcggggacacggaactcctcggtatcgagttacgggccgcgattgcttcgttcgagacagcggccgaatacgggctcgagttcccaacggggacggatatggagcgcgtcgagtccgccgcgaatatctcaccggaccagtccgacccggcgtcggaaacccaatcggagaccgagtcgacgaacccactgtcggacgattcgacgccgacggcatccacgtcagcggaggagaccaaatgagatggaactagcactcgacgacgacgcggacgatttgcaaggcgggctcacggcgctggtcgtaactgtcgtcgaattgctggtcgaggccctcgaacaagaagcggtgcgtcggatggaatccgggtcgctctcagaggacgaaatcgaacgattggggcgacaattacaggccctcgaagacgagctcgagcgactgaaacagcaagaggatatcaacgccgaggtctccgagtttagggaggacctcgatcacgtgatccgcgacgccatcgaacagctatccgagcacgagacaccgtcaggtcacggctcgccggaatcccagcgtgatgacgtatgactgaccaccggcccagcccggaagaagagcagaccacagcgaacgaggaacggacggtcagcaacggccgctatctatactgcgtggtcgataccacgtcgtcggaatcggcgaccctgtccacgaccggggtcgacgacaaccctgtctacgtcgtcgaggccgatggcgtgggcgccgtcgtccatgactgtgagacggtctacgagacggaagacctcgaacaggtgaagcgatggctggtcacgcaccagcaggtcgtcgacgcggcgagcgacgcgttcggtacgccgctgccgatgcgattcgacacggtcctcgagggcggtgatgcgagtatcgaacggtggttagaagaccactacgagggcttccgcgacgaattagcgtcgttcgcgggagtgtgggagtatcgaatcaatctgttgtgggattccgcaccgttcgaggagaccatcgcagaccgagacgaccggctccgagaactacgacagcgccagcaacaatcgggcgcagggaaaaagttcctcctcgagaaacagtccgatcagcgactccaagagctgaaacgagagcgccggacggaactagcagatcaac
>18	N operona: 11	middle	null	gene_poz=(601-945)	gvpJ	GvpJ	gp:gi-43523; % similarity 100.0, % identity 100.0,	/position=17290 - 18834 (17890 - 18234)	/lenght=1545 (345)	/codons=515 (115)	/complement=true	GC-compoz=62.31884057971014%	/LCI1=1.456140350877193	/LCI2=0.44883040935672514	p_i1=0.1280999721210543	p_i2=0.05336282134581376	/Tai=0.319832222305327	/Tei=0.14802653921123238	/EEI=3.684372565321546
gacgtcgcactcgataccgacgagcaggcactcacgctacgcgtcgacgacgacgtggtcgagcgagtcgtactcgaccggccggacgtggcgatcaccgatatgactctcagaaatcaggttctcgaaattcggctagcacgaacatcggacaccgatggaggtgaatccacatgagcgacaaacaacagcaaaaacacaagcagaaagcacgacaggcacgagtaaaggcgcagatcaaccgcgataaagcccggcgcaatctgcttcggcagcgcgaaaaactcgcccggcgtcggacccgcaaccggaaacagtcggaaccccggcgtgacgattccgacggcgacgatactgacggggagacggtcaagaatccagcggctcactcgacgatgccgcctcagaagtcgaacgcggagaacgcggtacgcaactcccactcgaccgtcccgaagactccgaagtactcggatgtgacggctcgagagcgattgtacggccaacggcttcaccagaaaacagccggtggaaactcggaggcatccgccccgtcggatgagagcgcgtccgggagtcccactgaggacgaggtgaacgatgagtgaccccaaaccgacgcgctcgcagggcgacctcgccgagatgctggagatgctcctagacaaaggagtcgtcgtcaacgcggatatcgcagtcagcgtcggggacacggaactcctcggtatcgagttacgggccgcgattgcttcgttcgagacagcggccgaatacgggctcgagttcccaacggggacggatatggagcgcgtcgagtccgccgcgaatatctcaccggaccagtccgacccggcgtcggaaacccaatcggagaccgagtcgacgaacccactgtcggacgattcgacgccgacggcatccacgtcagcggaggagaccaaatgagatggaactagcactcgacgacgacgcggacgatttgcaaggcgggctcacggcgctggtcgtaactgtcgtcgaattgctggtcgaggccctcgaacaagaagcggtgcgtcggatggaatccgggtcgctctcagaggacgaaatcgaacgattggggcgacaattacaggccctcgaagacgagctcgagcgactgaaacagcaagaggatatcaacgccgaggtctccgagtttagggaggacctcgatcacgtgatccgcgacgccatcgaacagctatccgagcacgagacaccgtcaggtcacggctcgccggaatcccagcgtgatgacgtatgactgaccaccggcccagcccggaagaagagcagaccacagcgaacgaggaacggacggtcagcaacggccgctatctatactgcgtggtcgataccacgtcgtcggaatcggcgaccctgtccacgaccggggtcgacgacaaccctgtctacgtcgtcgaggccgatggcgtgggcgccgtcgtccatgactgtgagacggtctacgagacggaagacctcgaacaggtgaagcgatggctggtcacgcaccagcag
>19	N operona: 11	middle	null	gene_poz=(601-1035)	gvpI	GvpI	gp:gi-43522; % similarity 95.7, % identity 95.7,	/position=17627 - 19261 (18227 - 18661)	/lenght=1635 (435)	/codons=545 (145)	/complement=true	GC-compoz=60.45977011494252%	/LCI1=1.2384259259259258	/LCI2=0.3967592592592593	p_i1=0.0845043268307591	p_i2=0.03813677567521326	/Tai=0.43077737122228194	/Tei=0.13432309810769194	/EEI=3.276989922760596
agatggccgagcaggtccaagaacagatgcgtgaccgcatggaggtcaagaaataatggtacccgacgaaaacgacgacgcgtccgacgaccagtcttcccagctcagcgggctgctcgaccaattgcacacgctcgtcgaggtgctcgccgacatcgaagaggagggcggtcaccgacacgagtcaggccgtatcgaccggggaaacgcccgaattgattacgactacgacgtttccatcgggctgggacgagcggacgggtcgtcctacgacgaggaaccatcgtccaatcggtcccgctccgaacagcgatccggtcagcaaaggacgacggaggattcgattcacgtcgagactcgtggaggaacgagcggcgacgaactcgtcgtggtcgcagatttgccgggcgtgacggacgacgacgtcgacgtcgcactcgataccgacgagcaggcactcacgctacgcgtcgacgacgacgtggtcgagcgagtcgtactcgaccggccggacgtggcgatcaccgatatgactctcagaaatcaggttctcgaaattcggctagcacgaacatcggacaccgatggaggtgaatccacatgagcgacaaacaacagcaaaaacacaagcagaaagcacgacaggcacgagtaaaggcgcagatcaaccgcgataaagcccggcgcaatctgcttcggcagcgcgaaaaactcgcccggcgtcggacccgcaaccggaaacagtcggaaccccggcgtgacgattccgacggcgacgatactgacggggagacggtcaagaatccagcggctcactcgacgatgccgcctcagaagtcgaacgcggagaacgcggtacgcaactcccactcgaccgtcccgaagactccgaagtactcggatgtgacggctcgagagcgattgtacggccaacggcttcaccagaaaacagccggtggaaactcggaggcatccgccccgtcggatgagagcgcgtccgggagtcccactgaggacgaggtgaacgatgagtgaccccaaaccgacgcgctcgcagggcgacctcgccgagatgctggagatgctcctagacaaaggagtcgtcgtcaacgcggatatcgcagtcagcgtcggggacacggaactcctcggtatcgagttacgggccgcgattgcttcgttcgagacagcggccgaatacgggctcgagttcccaacggggacggatatggagcgcgtcgagtccgccgcgaatatctcaccggaccagtccgacccggcgtcggaaacccaatcggagaccgagtcgacgaacccactgtcggacgattcgacgccgacggcatccacgtcagcggaggagaccaaatgagatggaactagcactcgacgacgacgcggacgatttgcaaggcgggctcacggcgctggtcgtaactgtcgtcgaattgctggtcgaggccctcgaacaagaagcggtgcgtcggatggaatccgggtcgctctcagaggacgaaatcgaacgattggggcgacaattacaggccctcgaagacgagctcgagcgactgaaacagcaagaggatatcaacgccgaggtctccgagtttagggaggacctcgatcacgtgatcc
>20	N operona: 11	middle	null	gene_poz=(601-1149)	gvpH	GvpH	gp:gi-43521; % similarity 100.0, % identity 100.0,	/position=18058 - 19806 (18658 - 19206)	/lenght=1749 (549)	/codons=583 (183)	/complement=true	GC-compoz=61.02003642987249%	/LCI1=1.8663003663003663	/LCI2=0.5584249084249084	p_i1=0.22811168952613128	p_i2=0.09392830182086058	/Tai=0.4084901448817448	/Tei=0.18453547163877454	/EEI=2.7593519583667163
tgcattgcgcagtacgctgaatgacatcgagggaaccgtcgaacttggcgtgaagatactcggtcctggcgacgatacagtccctcgagaagaaatccaggaaaacgtcacggatcaactagcagatctgagtatcaacgagaccgagaacgatctcttcacagaccgcctgatcatcaataagtcgtacctcgtcgacttcgagaaacgcgatgctttcgactccgccatcgacgatgtcgaagcggaatacgacgaactgacgattcagtacacggggccgtggccgccgtacaatttcgtggacattcacatcggcgcggaacagcaacaaggaggccgataatgcatgttcatcatagacgatctcttcgtgagcccgtttttctccttgctggatatcctccagacgatggctctcgacgagatgtacgacaccaaatcgattcgagacgacatcaaggagaaccaactcctgtacgaagttggtgaacgatccgacgaggagtaccagcagcgcaagcaagcactcgaatcgcaactggagatggccgagcaggtccaagaacagatgcgtgaccgcatggaggtcaagaaataatggtacccgacgaaaacgacgacgcgtccgacgaccagtcttcccagctcagcgggctgctcgaccaattgcacacgctcgtcgaggtgctcgccgacatcgaagaggagggcggtcaccgacacgagtcaggccgtatcgaccggggaaacgcccgaattgattacgactacgacgtttccatcgggctgggacgagcggacgggtcgtcctacgacgaggaaccatcgtccaatcggtcccgctccgaacagcgatccggtcagcaaaggacgacggaggattcgattcacgtcgagactcgtggaggaacgagcggcgacgaactcgtcgtggtcgcagatttgccgggcgtgacggacgacgacgtcgacgtcgcactcgataccgacgagcaggcactcacgctacgcgtcgacgacgacgtggtcgagcgagtcgtactcgaccggccggacgtggcgatcaccgatatgactctcagaaatcaggttctcgaaattcggctagcacgaacatcggacaccgatggaggtgaatccacatgagcgacaaacaacagcaaaaacacaagcagaaagcacgacaggcacgagtaaaggcgcagatcaaccgcgataaagcccggcgcaatctgcttcggcagcgcgaaaaactcgcccggcgtcggacccgcaaccggaaacagtcggaaccccggcgtgacgattccgacggcgacgatactgacggggagacggtcaagaatccagcggctcactcgacgatgccgcctcagaagtcgaacgcggagaacgcggtacgcaactcccactcgaccgtcccgaagactccgaagtactcggatgtgacggctcgagagcgattgtacggccaacggcttcaccagaaaacagccggtggaaactcggaggcatccgccccgtcggatgagagcgcgtccgggagtcccactgaggacgaggtgaacgatgagtgaccccaaaccgacgcgctcgcagggcgacctcgccgagatgctggagatgctcctagacaaaggagtcgtcgtcaacgcggatatcgcagtcagcgtcggggacacggaactcctcggtatcgagttacgggccgcgattgcttcgttcgagacagcggccgaatacggg
>21	N operona: 11	middle	null	gene_poz=(601-852)	gvpG	GvpG	gp:gi-455303	/position=18606 - 20057 (19206 - 19457)	/lenght=1452 (252)	/codons=484 (84)	/complement=true	GC-compoz=51.19047619047619%	/LCI1=1.1204819277108433	/LCI2=0.2967871485943775	p_i1=0.06446405327363365	p_i2=0.016618829511119763	/Tai=0.3195132053179484	/Tei=0.11495694656000778	/EEI=4.152456531779125
ctcgaattagatgtcgaaggcgttgccggagcggaacaggtctatacggtcgattacaagacactctccgctgtcgtctctgacattgatacgaccgaccccgagcgcaccgatgaggacgtggaagctcataacaacgtgctccaggaggtattgaagcacgaagaagaacgcacagtcgtcccgatgagcttcgggatggcgttcaaaagtgcgcgcacgctaaagggtgtattgcgcggggcgcgacgtgcattgcgcagtacgctgaatgacatcgagggaaccgtcgaacttggcgtgaagatactcggtcctggcgacgatacagtccctcgagaagaaatccaggaaaacgtcacggatcaactagcagatctgagtatcaacgagaccgagaacgatctcttcacagaccgcctgatcatcaataagtcgtacctcgtcgacttcgagaaacgcgatgctttcgactccgccatcgacgatgtcgaagcggaatacgacgaactgacgattcagtacacggggccgtggccgccgtacaatttcgtggacattcacatcggcgcggaacagcaacaaggaggccgataatgcatgttcatcatagacgatctcttcgtgagcccgtttttctccttgctggatatcctccagacgatggctctcgacgagatgtacgacaccaaatcgattcgagacgacatcaaggagaaccaactcctgtacgaagttggtgaacgatccgacgaggagtaccagcagcgcaagcaagcactcgaatcgcaactggagatggccgagcaggtccaagaacagatgcgtgaccgcatggaggtcaagaaataatggtacccgacgaaaacgacgacgcgtccgacgaccagtcttcccagctcagcgggctgctcgaccaattgcacacgctcgtcgaggtgctcgccgacatcgaagaggagggcggtcaccgacacgagtcaggccgtatcgaccggggaaacgcccgaattgattacgactacgacgtttccatcgggctgggacgagcggacgggtcgtcctacgacgaggaaccatcgtccaatcggtcccgctccgaacagcgatccggtcagcaaaggacgacggaggattcgattcacgtcgagactcgtggaggaacgagcggcgacgaactcgtcgtggtcgcagatttgccgggcgtgacggacgacgacgtcgacgtcgcactcgataccgacgagcaggcactcacgctacgcgtcgacgacgacgtggtcgagcgagtcgtactcgaccggccggacgtggcgatcaccgatatgactctcagaaatcaggttctcgaaattcggctagcacgaacatcggacaccgatggaggtgaatccacatgagcgacaaacaacagcaaaaacacaagcagaaagcacgacaggcacgagtaaa
>22	N operona: 11	middle	null	gene_poz=(601-1242)	gvpF	GvpF	gp:gi-43519; % similarity 99.5, % identity 99.5,	/position=18861 - 20702 (19461 - 20102)	/lenght=1842 (642)	/codons=614 (214)	/complement=true	GC-compoz=53.58255451713395%	/LCI1=1.3615023474178405	/LCI2=0.3450704225352112	p_i1=0.10816617315557461	p_i2=0.025745017252960745	/Tai=0.4514364129130393	/Tei=0.12317051552766467	/EEI=3.063166153631443
cccaaaatcacgctcacggagatggtctaacaatggacgacttgctggaggaactcaccgcagacatcgatgctaacgccgcgatctcgttcgcagtcacagatctcgaatcagtgatcgaatccgacggtgcgtcagatcacgcagaccagccgcctgatgagggggcaacgcaacgctacacggacacgccgctgactgatgacgcggtcgctacgatggacgggtggcttgataatgaccagcttcacacgatcagtgatgccatcgtcaccgaacatatcgacgagattctccttcttctgattactgtgcgagacggtgcctgtggaaaagaactgctccaggatctccggcggctgtttggggcagacctgagtccgggtacagtatacccgcatttaaatgaccttgcagtcgaaggtgtacttgaggtacagaaattgagcaagcgcaaagtgtatcgcctctccgatcctgaaggagcgttcacccgaatagaccacatggttgatcagttgctgctgttttcgctcgtactcaaggcggttatgaccgattgcaaggcgcgtcaatcacaatcccaaggaagagagaccaatgactgagaacctatacacatacggtatcatcgaacaggaagatctcgaattagatgtcgaaggcgttgccggagcggaacaggtctatacggtcgattacaagacactctccgctgtcgtctctgacattgatacgaccgaccccgagcgcaccgatgaggacgtggaagctcataacaacgtgctccaggaggtattgaagcacgaagaagaacgcacagtcgtcccgatgagcttcgggatggcgttcaaaagtgcgcgcacgctaaagggtgtattgcgcggggcgcgacgtgcattgcgcagtacgctgaatgacatcgagggaaccgtcgaacttggcgtgaagatactcggtcctggcgacgatacagtccctcgagaagaaatccaggaaaacgtcacggatcaactagcagatctgagtatcaacgagaccgagaacgatctcttcacagaccgcctgatcatcaataagtcgtacctcgtcgacttcgagaaacgcgatgctttcgactccgccatcgacgatgtcgaagcggaatacgacgaactgacgattcagtacacggggccgtggccgccgtacaatttcgtggacattcacatcggcgcggaacagcaacaaggaggccgataatgcatgttcatcatagacgatctcttcgtgagcccgtttttctccttgctggatatcctccagacgatggctctcgacgagatgtacgacaccaaatcgattcgagacgacatcaaggagaaccaactcctgtacgaagttggtgaacgatccgacgaggagtaccagcagcgcaagcaagcactcgaatcgcaactggagatggccgagcaggtccaagaacagatgcgtgaccgcatggaggtcaagaaataatggtacccgacgaaaacgacgacgcgtccgacgaccagtcttcccagctcagcgggctgctcgaccaattgcacacgctcgtcgaggtgctcgccgacatcgaagaggagggcggtcaccgacacgagtcaggccgtatcgaccggggaaacgcccgaattgattacgactacgacgtttccatcgggctgggacgagcggacgggtcgtcctacgacgaggaaccatcgtccaatcggtcccgctccgaacagcgatccggtcagcaaaggacgacggaggattcgattcacgtcgagactcgtggaggaacgagcggcgacgaactcgtcgtggtcgcagatt
>23	N operona: 11	middle	null	gene_poz=(601-1176)	gvpE	GvpE	gp:gi-43505; % similarity 100.0, % identity 100.0,	/position=19495 - 21270 (20095 - 20670)	/lenght=1776 (576)	/codons=592 (192)	/complement=true	GC-compoz=53.81944444444444%	/LCI1=1.0837696335078535	/LCI2=0.19825479930191972	p_i1=0.058784631683015454	p_i2=0.004872002624008127	/Tai=0.5619095991563787	/Tei=0.10438480236160731	/EEI=2.7571059569471794
ggtcttcgatacctactgccacgtcttcgaaacatacgccggcccctctgacagtgcggatcggtacgaccaaccggacagcactgagtcattttctgagatggcaacgacaacgccgccggacgatgcaccgacggcgacgcatgagactgatggtgcggacgatggctcacgttcgacggatggagttacggggagtgaccagccgcatccgattgatgaggactttgagtcaccgatagagggcgggcaactcgcgtacgagccatacatggcctacgttgaacaggtgcgagaagaaagtgaagatccgttgttgcacgtgatcagcatggacacggcgcaggaggcatttgagacccggctaggtgactttgcaaattacgtcgctctccacaacgacctgacactgctcatcaccaagcaaggtactgaactccgcacgcgagcggatcgggttgccgatatgcacttccggctggaacggtccggtgacgccatcatcctgtatggcgaaaacccgttgacgcccctgctcggaatcggcatcagccagtcagagtcgatccccaaaatcacgctcacggagatggtctaacaatggacgacttgctggaggaactcaccgcagacatcgatgctaacgccgcgatctcgttcgcagtcacagatctcgaatcagtgatcgaatccgacggtgcgtcagatcacgcagaccagccgcctgatgagggggcaacgcaacgctacacggacacgccgctgactgatgacgcggtcgctacgatggacgggtggcttgataatgaccagcttcacacgatcagtgatgccatcgtcaccgaacatatcgacgagattctccttcttctgattactgtgcgagacggtgcctgtggaaaagaactgctccaggatctccggcggctgtttggggcagacctgagtccgggtacagtatacccgcatttaaatgaccttgcagtcgaaggtgtacttgaggtacagaaattgagcaagcgcaaagtgtatcgcctctccgatcctgaaggagcgttcacccgaatagaccacatggttgatcagttgctgctgttttcgctcgtactcaaggcggttatgaccgattgcaaggcgcgtcaatcacaatcccaaggaagagagaccaatgactgagaacctatacacatacggtatcatcgaacaggaagatctcgaattagatgtcgaaggcgttgccggagcggaacaggtctatacggtcgattacaagacactctccgctgtcgtctctgacattgatacgaccgaccccgagcgcaccgatgaggacgtggaagctcataacaacgtgctccaggaggtattgaagcacgaagaagaacgcacagtcgtcccgatgagcttcgggatggcgttcaaaagtgcgcgcacgctaaagggtgtattgcgcggggcgcgacgtgcattgcgcagtacgctgaatgacatcgagggaaccgtcgaacttggcgtgaagatactcggtcctggcgacgatacagtccctcgagaagaaatccaggaaaacgtcacggatcaactagcagatctgagtatcaacgagaccgagaacgatctcttcacagaccgcctgatcatcaataagtcgtacctcgtcgacttcgagaaacgcgatgctttcgactccgccatcgacgatgtcgaagcggaatacgacgaactgacgattcagtacacggggccgtggccgccgtacaatttcgtggacattca
>24	N operona: 11	last	null	gene_poz=(601-2211)	gvpD	GvpD	gp:gi-43504; % similarity 100.0, % identity 100.0,	/position=20073 - 22883 (20673 - 22283)	/lenght=2811 (1611)	/codons=937 (537)	/complement=true	GC-compoz=56.859093730602105%	/LCI1=1.0497512437810945	/LCI2=0.24079601990049757	p_i1=0.05376593742889673	p_i2=0.00887910153202088	/Tai=0.47519742492216727	/Tei=0.10799119137881881	/EEI=3.160545315144433
tatgattcgaactcctgctgtgattctgcgaacttatcgcgggcagtactcatctcgtcgcgtttgtctgtgacactcatgggattagtgtgtacccgagaagggtgttaatagtatggtttgcaagcgattcacctcccttacgccgggccgaagggaggcctgtgcgtcaggcctcgggtgccgcctcggcgccggcggtaagttcggcttgttcgatcttggcgatttcttctgcgtagtggaggaaggtgtccaccgaggcggcgacgacccgcgcctcgacggtcaggatttcgatgccgacaagcgacacacgagcccacacgtccacaacgacacctttgtctagtacacgatcaaggacttctgccaagcctgaagaatctggttgcgccattggtgatctgggattaacccatctctaactatactcgggcatcacataaggatgtgtatggtttcaccagtcgttatgtctcctgtaatgagtcgtacttctaagtacggagagtgtaaagcttcttagacagtcgtgaagcgaagaaagcctcacctactagtcgggagtgctctaccgccatcgactggagagaagtaatgagttcacccaatctagctcacccgcccacagactacaccggaatcgtgttattcccccgcgagctcagccagtttttcatgggtgacgccggggaaacgctcctcattaacggtgcaccaggcacgggtaagaccttgttcacgatccgcggcctcgatgtgttggaccgagacagtgatgtcctctacgtgtccacacgtgttgatcaggagacggttcacgagatgtacttcgccgatcactcctcactcgacacaaccgcgattcttgacctcttccaagacccattcgaactcccactggacgtagacgtgccattcgagaaactcgatctggattcgctcctcgaatggatccaagagatcaacgccgcgaccacgcaactcacaatcgcattcgatagctgggaactcatctacgagtatttggctgttcgccacgatgacccccctgacatcaagactgtgacgaatcaactggccgttcttgcccgcgaagagaacattcgtctgatgttagtgacagaaacagcggcgccctcatcgcttgaatacatcgtcgatggggtcgtcaccctccaggttaaggaggatgaccgtggccgaacgcgtcgggatctccgcttggataagcttcggggcgttcgaatcggcaaccgcttacagccctttacgcttgccgacggccagttccaggtgatcacgccggtcgaattactaaccatccaaacaggaaccgggaatggcacgtgggatcccctggcaaattcgaaggcgaaattctcgactggcatccgtgatcttgaccgtatcctctcgggtggctacaaccgcggcagcgtcgttcatctcgacctcgggcccgatctgtctcgtgacgcgtggagcgtgttgacgctcccgacgattcgcaacttcctctctcaggagatgggggttgcggttgtcccgccccgggagggcagccctggcttactccacaacgatctcaatactgtgctctcctcacaggtcttcgatacctactgccacgtcttcgaaacatacgccggcccctctgacagtgcggatcggtacgaccaaccggacagcactgagtcattttctgagatggcaacgacaacgccgccggacgatgcaccgacggcgacgcatgagactgatggtgcggacgatggctcacgttcgacggatggagttacggggagtgaccagccgcatccgattgatgaggactttgagtcaccgatagagggcgggcaactcgcgtacgagccatacatggcctacgttgaacaggtgcgagaagaaagtgaagatccgttgttgcacgtgatcagcatggacacggcgcaggaggcatttgagacccggctaggtgactttgcaaattacgtcgctctccacaacgacctgacactgctcatcaccaagcaaggtactgaactccgcacgcgagcggatcgggttgccgatatgcacttccggctggaacggtccggtgacgccatcatcctgtatggcgaaaacccgttgacgcccctgctcggaatcggcatcagccagtcagagtcgatccccaaaatcacgctcacggagatggtctaacaatggacgacttgctggaggaactcaccgcagacatcgatgctaacgccgcgatctcgttcgcagtcacagatctcgaatcagtgatcgaatccgacggtgcgtcagatcacgcagaccagccgcctgatgagggggcaacgcaacgctacacggacacgccgctgactgatgacgcggtcgctacgatggacgggtggcttgataatgaccagcttcacacgatcagtgatgccatcgtcaccgaacatatcgacgagattctccttcttctgattactgtgcgagacggtgcctgtggaaaagaactgctccaggatctccggcggctgtttggggcagacctgagtccgggtacagtatacccgcatttaaatgaccttgcagtcgaaggtgtacttgaggtacagaaattgagcaagcgcaaagtgtatcgcctctccgatcctgaaggagcgttcacccgaatagaccacatggttgatcagttgctgctgttttcgctcgtactcaaggcggttatgaccgattgcaaggcgcgtcaatcacaatcccaaggaagagagaccaatgactgagaacctatacacatacggtatc
>25	N operona: 12	first-last	null	gene_poz=(601-831)	gvpA	GvpA	gp:gi-43530; % similarity 100.0, % identity 100.0,	/position=21884 - 23314 (22484 - 22714)	/lenght=1431 (231)	/codons=477 (77)	/complement=false	GC-compoz=60.17316017316018%	/LCI1=1.1842105263157894	/LCI2=0.6342105263157896	p_i1=0.0749588329862174	p_i2=0.1279794939278516	/Tai=0.4139502194427865	/Tei=0.21518154453506644	/EEI=3.4216202524347676
atgcgattgtgagttgcgtggtcgcggcgttgatctcttggatccattcgaggagcgaatccagatcgagtttctcgaatggcacgtctacgtccagtgggagttcgaatgggtcttggaagaggtcaagaatcgcggttgtgtcgagtgaggagtgatcggcgaagtacatctcgtgaaccgtctcctgatcaacacgtgtggacacgtagaggacatcactgtctcggtccaacacatcgaggccgcggatcgtgaacaaggtcttacccgtgcctggtgcaccgttaatgaggagcgtttccccggcgtcacccatgaaaaactggctgagctcgcgggggaataacacgattccggtgtagtctgtgggcgggtgagctagattgggtgaactcattacttctctccagtcgatggcggtagagcactcccgactagtaggtgaggctttcttcgcttcacgactgtctaagaagctttacactctccgtacttagaagtacgactcattacaggagacataacgactggtgaaaccatacacatccttatgtgatgcccgagtatagttagagatgggttaatcccagatcaccaatggcgcaaccagattcttcaggcttggcagaagtccttgatcgtgtactagacaaaggtgtcgttgtggacgtgtgggctcgtgtgtcgcttgtcggcatcgaaatcctgaccgtcgaggcgcgggtcgtcgccgcctcggtggacaccttcctccactacgcagaagaaatcgccaagatcgaacaagccgaacttaccgccggcgccgaggcggcacccgaggcctgacgcacaggcctcccttcggcccggcgtaagggaggtgaatcgcttgcaaaccatactattaacacccttctcgggtacacactaatcccatgagtgtcacagacaaacgcgacgagatgagtactgcccgcgataagttcgcagaatcacagcaggagttcgaatcatacgctgacgagtttgcagccgatatcacggcaaagcaagacgatgtcagcgaccttgtcgatgcgatcaccgacttccaggcggagatgaccaacacgacggatgcatttcacacatatggtgacgagttcgccgctgaggttgaccacctccgtgccgatattgacgcccagcgggacgtgatccgtgagatgcaggatgcgttcgaggcatatgctgacatcttcgctacagatatcgcagacaaacaagatatcggcaatcttctggctgcgattgaggcgctccgaacagagatgaactcaacccacggggcattcgaagcatatgcggacgacttcgcagccgatgtcgctgcgctccgtgatatatctgatctggttgcagcaatcgacgacttccaagaggaattcatcgccgtgcaggacgcat
>26	N operona: 13	first	null	gene_poz=(601-1749)	gvpC	GvpC	gp:gi-43531; % similarity 100.0, % identity 100.0,	/position=22204 - 24552 (22804 - 23952)	/lenght=2349 (1149)	/codons=783 (383)	/complement=false	GC-compoz=57.09312445604874%	/LCI1=1.0907504363001745	/LCI2=0.2876090750436299	p_i1=0.05984363931814505	p_i2=0.01514596358606039	/Tai=0.40529727526182396	/Tei=0.11363136722745436	/EEI=3.501007294412749
aaaaactggctgagctcgcgggggaataacacgattccggtgtagtctgtgggcgggtgagctagattgggtgaactcattacttctctccagtcgatggcggtagagcactcccgactagtaggtgaggctttcttcgcttcacgactgtctaagaagctttacactctccgtacttagaagtacgactcattacaggagacataacgactggtgaaaccatacacatccttatgtgatgcccgagtatagttagagatgggttaatcccagatcaccaatggcgcaaccagattcttcaggcttggcagaagtccttgatcgtgtactagacaaaggtgtcgttgtggacgtgtgggctcgtgtgtcgcttgtcggcatcgaaatcctgaccgtcgaggcgcgggtcgtcgccgcctcggtggacaccttcctccactacgcagaagaaatcgccaagatcgaacaagccgaacttaccgccggcgccgaggcggcacccgaggcctgacgcacaggcctcccttcggcccggcgtaagggaggtgaatcgcttgcaaaccatactattaacacccttctcgggtacacactaatcccatgagtgtcacagacaaacgcgacgagatgagtactgcccgcgataagttcgcagaatcacagcaggagttcgaatcatacgctgacgagtttgcagccgatatcacggcaaagcaagacgatgtcagcgaccttgtcgatgcgatcaccgacttccaggcggagatgaccaacacgacggatgcatttcacacatatggtgacgagttcgccgctgaggttgaccacctccgtgccgatattgacgcccagcgggacgtgatccgtgagatgcaggatgcgttcgaggcatatgctgacatcttcgctacagatatcgcagacaaacaagatatcggcaatcttctggctgcgattgaggcgctccgaacagagatgaactcaacccacggggcattcgaagcatatgcggacgacttcgcagccgatgtcgctgcgctccgtgatatatctgatctggttgcagcaatcgacgacttccaagaggaattcatcgccgtgcaggacgcatttgacaactacgctggtgacttcgatgcggagatcgaccagctccacgctgccatcgctgaccagcacgacagcttcgacgctaccgcggacgccttcgcagagtaccgagatgagttctatcgcatagaggtggaagcactgcttgaggcgatcaacgacttccagcaggacatcggtgacttccgagcggagtttgaaacgactgaggacgcgttcgttgccttcgcccgtgacttctatggccacgagatcacggccgaggaaggcgccgccgaagcggaagccgaacccgtcgaggctgacgcggacgtcgaagcggaagcagaagtctctccagacgaagctggcggagaatccgccggtaccgaggaagaagagacagagccggccgaggtggaaacagcggctccagaagtagaggggagtcctgcggacacggcagacgaagcggaagatacggaagcagaggaggagacagaggaagaggcaccggaagacatggtgcagtgccgggtgtgcggcgaatactatcaggccatcacggagccccatctccagacccatgatatgacgattcaggagtaccgcgacgagtacggtgaggatgtcccccttcggccggatgataaaacatgacgaacgagtcccgtaaacgcaaggtacgagggtcgcagatccgctcctcacgcggcgacaagaaacaggggcgatcacagagccgtgatgataaggagatcgagcgtctcgagaggcagaacgacgctcgtggccaggagtcgtctacccacgtcgacgaggggttcgttcccgaggaacagtccttcatcgagaccgaatcggtcaatcgagtcgagtcgcggatggaacggtggctcgatgtcggacgtccggttcacctgatcgggccgaccggctgtgggaaaacgtcgctggcgatgcacgtcgcgcgcgagcgcgatcgcccggtcgtctggatcaacggcgacgccgaactcacgaccagcgatctcgtcggcgaatacgcggaaaaagagcgcatctcggagcacgatcaattcatccacaacgtcgttaagagcaaggacatcatccgtgatcgatgggtggacaaccccctgacgctcgccgtacaagagggggcaacgctggtctacaacgagttctcccgcaccaagcccgtcgcaaacaacgtgctgttgtcggtcttcgaggaaggggtgctcgaactgccgggga
>27	N operona: 13	middle	null	gene_poz=(601-1644)	gvpN	GvpN	gp:gi-43655; % similarity 98.3, % identity 98.3,	/position=23349 - 25592 (23949 - 24992)	/lenght=2244 (1044)	/codons=748 (348)	/complement=false	GC-compoz=60.440613026819925%	/LCI1=1.4553314121037464	/LCI2=0.5156580211335257	p_i1=0.1279236314681039	p_i2=0.07678983196955333	/Tai=0.3197359056964038	/Tei=0.169110848772598	/EEI=3.6895373003838925
cgaccagctccacgctgccatcgctgaccagcacgacagcttcgacgctaccgcggacgccttcgcagagtaccgagatgagttctatcgcatagaggtggaagcactgcttgaggcgatcaacgacttccagcaggacatcggtgacttccgagcggagtttgaaacgactgaggacgcgttcgttgccttcgcccgtgacttctatggccacgagatcacggccgaggaaggcgccgccgaagcggaagccgaacccgtcgaggctgacgcggacgtcgaagcggaagcagaagtctctccagacgaagctggcggagaatccgccggtaccgaggaagaagagacagagccggccgaggtggaaacagcggctccagaagtagaggggagtcctgcggacacggcagacgaagcggaagatacggaagcagaggaggagacagaggaagaggcaccggaagacatggtgcagtgccgggtgtgcggcgaatactatcaggccatcacggagccccatctccagacccatgatatgacgattcaggagtaccgcgacgagtacggtgaggatgtcccccttcggccggatgataaaacatgacgaacgagtcccgtaaacgcaaggtacgagggtcgcagatccgctcctcacgcggcgacaagaaacaggggcgatcacagagccgtgatgataaggagatcgagcgtctcgagaggcagaacgacgctcgtggccaggagtcgtctacccacgtcgacgaggggttcgttcccgaggaacagtccttcatcgagaccgaatcggtcaatcgagtcgagtcgcggatggaacggtggctcgatgtcggacgtccggttcacctgatcgggccgaccggctgtgggaaaacgtcgctggcgatgcacgtcgcgcgcgagcgcgatcgcccggtcgtctggatcaacggcgacgccgaactcacgaccagcgatctcgtcggcgaatacgcggaaaaagagcgcatctcggagcacgatcaattcatccacaacgtcgttaagagcaaggacatcatccgtgatcgatgggtggacaaccccctgacgctcgccgtacaagagggggcaacgctggtctacaacgagttctcccgcaccaagcccgtcgcaaacaacgtgctgttgtcggtcttcgaggaaggggtgctcgaactgccggggaaacgcggcaaatctcggtatgtagatgtgcatcctgagttccgaaccatcctgacctcgaactccgtcgagtacgctggcgtccacgagccgcaagacgccctgctcgaccgcctcatcgggatctacatggatttctacgatctcgacacggagatcgagatcgttcgggcgcacgtcgacaagtcggccgacacaaacgtcgaggacatcgtgcgggttctgcgtgaactccgcgagcggctcgatatcaccgtgggtacacgggccgcgattatggccaacgaaggcgctaccaccgtcgacaccgtcgaccaggccgtcctgaccgatatctgtaccgacgtgctggcatcgaaggtcgcccagcggagcgacgttcgcgggctgcgcgaagaaatagaatccgcgatcgacgacatggaagtcgccctttcttaagatccggggtctctacatagaagcatggcagatccagcaaacgatcgatctgaacgcgaggaaggcggcgaggacgacgaaacaccgccagcgtccgacgggaacccctcgccgtcggccaattcattcactctctccaacgcgcagacgcgcgcacgagaggcggcacaggacctgttggaacaccagttcgaggggatgatcaaagccgagtcgaacgacgaaggctggcggaccgtcgtcgaagtcgtcgaacggaacgccgtacccgatacacaagacatcatcggtcgctacgagatcacgcttgacgggacgggggacgtcaccggctacgagctcctagaacgctatcgtcggggcgacatgaaagaggaactgtagcggtgcgtcaaatgcacgagcaatagatatggcccatcgactgaccgtagcgaacgagaaaggcggcgtggggaagacgacgatcgcgatcaacgtcgccggagccctcgctgaccgcgggcacgacgttctgttcgtcgacctcgatgcgcaggggaacggaacgatcggactcggtctcgatgcagcctacaccggcgacggaatctccctgta
>28	N operona: 13	middle	null	gene_poz=(601-960)	gvpO	GvpO	gp:gi-1154780; % similarity 64.5, % identity 59.1,	/position=24417 - 25976 (25017 - 25376)	/lenght=1560 (360)	/codons=520 (120)	/complement=false	GC-compoz=60.83333333333333%	/LCI1=1.3249299719887955	/LCI2=0.4543417366946779	p_i1=0.10085688965642138	p_i2=0.055132635224925786	/Tai=0.36472030508964576	/Tei=0.14961937170243322	/EEI=3.573282520590287
tgggtggacaaccccctgacgctcgccgtacaagagggggcaacgctggtctacaacgagttctcccgcaccaagcccgtcgcaaacaacgtgctgttgtcggtcttcgaggaaggggtgctcgaactgccggggaaacgcggcaaatctcggtatgtagatgtgcatcctgagttccgaaccatcctgacctcgaactccgtcgagtacgctggcgtccacgagccgcaagacgccctgctcgaccgcctcatcgggatctacatggatttctacgatctcgacacggagatcgagatcgttcgggcgcacgtcgacaagtcggccgacacaaacgtcgaggacatcgtgcgggttctgcgtgaactccgcgagcggctcgatatcaccgtgggtacacgggccgcgattatggccaacgaaggcgctaccaccgtcgacaccgtcgaccaggccgtcctgaccgatatctgtaccgacgtgctggcatcgaaggtcgcccagcggagcgacgttcgcgggctgcgcgaagaaatagaatccgcgatcgacgacatggaagtcgccctttcttaagatccggggtctctacatagaagcatggcagatccagcaaacgatcgatctgaacgcgaggaaggcggcgaggacgacgaaacaccgccagcgtccgacgggaacccctcgccgtcggccaattcattcactctctccaacgcgcagacgcgcgcacgagaggcggcacaggacctgttggaacaccagttcgaggggatgatcaaagccgagtcgaacgacgaaggctggcggaccgtcgtcgaagtcgtcgaacggaacgccgtacccgatacacaagacatcatcggtcgctacgagatcacgcttgacgggacgggggacgtcaccggctacgagctcctagaacgctatcgtcggggcgacatgaaagaggaactgtagcggtgcgtcaaatgcacgagcaatagatatggcccatcgactgaccgtagcgaacgagaaaggcggcgtggggaagacgacgatcgcgatcaacgtcgccggagccctcgctgaccgcgggcacgacgttctgttcgtcgacctcgatgcgcaggggaacggaacgatcggactcggtctcgatgcagcctacaccggcgacggaatctccctgtacgatatactcacggatctggacgcacaacagcagatcgacgcggtgattcgttcacacgaggagttcgacgtgctcccctcccacatcgacatgttcagtgcagagtccgagttgcagacggcgatgcgcgggcgtgaacgcctatggatggccctggacgaactacacgccgactacgactacatcatcatcgacgcacccccctcgttggggctgcttacggacaacgcgctcctcgcctgtcggaacgtcctcatcccggcgttgcccgaagaggcgtcccggcacgcgttggacatcctgttcgggcacgtcgatacgctcgaagacggatacggcgtcgacatcgatccgatcggtcttgtcgccaatcgaatcgaggt
>29	N operona: 13	last	null	gene_poz=(601-1365)	sojB	SojB	Similar to Methanococcus jannaschii Soj,	/position=24805 - 26769 (25405 - 26169)	/lenght=1965 (765)	/codons=655 (255)	/complement=false	GC-compoz=61.30718954248366%	/LCI1=1.4330708661417322	/LCI2=0.32729658792650906	p_i1=0.12311025681668028	p_i2=0.022113121319068493	/Tai=0.3300043827350377	/Tei=0.11990180918716165	/EEI=3.6336565608434492
ccgtgggtacacgggccgcgattatggccaacgaaggcgctaccaccgtcgacaccgtcgaccaggccgtcctgaccgatatctgtaccgacgtgctggcatcgaaggtcgcccagcggagcgacgttcgcgggctgcgcgaagaaatagaatccgcgatcgacgacatggaagtcgccctttcttaagatccggggtctctacatagaagcatggcagatccagcaaacgatcgatctgaacgcgaggaaggcggcgaggacgacgaaacaccgccagcgtccgacgggaacccctcgccgtcggccaattcattcactctctccaacgcgcagacgcgcgcacgagaggcggcacaggacctgttggaacaccagttcgaggggatgatcaaagccgagtcgaacgacgaaggctggcggaccgtcgtcgaagtcgtcgaacggaacgccgtacccgatacacaagacatcatcggtcgctacgagatcacgcttgacgggacgggggacgtcaccggctacgagctcctagaacgctatcgtcggggcgacatgaaagaggaactgtagcggtgcgtcaaatgcacgagcaatagatatggcccatcgactgaccgtagcgaacgagaaaggcggcgtggggaagacgacgatcgcgatcaacgtcgccggagccctcgctgaccgcgggcacgacgttctgttcgtcgacctcgatgcgcaggggaacggaacgatcggactcggtctcgatgcagcctacaccggcgacggaatctccctgtacgatatactcacggatctggacgcacaacagcagatcgacgcggtgattcgttcacacgaggagttcgacgtgctcccctcccacatcgacatgttcagtgcagagtccgagttgcagacggcgatgcgcgggcgtgaacgcctatggatggccctggacgaactacacgccgactacgactacatcatcatcgacgcacccccctcgttggggctgcttacggacaacgcgctcctcgcctgtcggaacgtcctcatcccggcgttgcccgaagaggcgtcccggcacgcgttggacatcctgttcgggcacgtcgatacgctcgaagacggatacggcgtcgacatcgatccgatcggtcttgtcgccaatcgaatcgaggtcgacggcgaggccgatcggatactggagtggttcgacgagcagtacaagtcactcccactctggcgaatccggaaccgggtcgggatcaaacgagcatgggcaaacgggacctccgtcttcggtcactcggaaacgacggatatggacgagcgatttcaggccatcgctgcccacctcgaacgaaccgagtgagacgcgccgggcacgacggaatcccactcggtctcacttcgggtcacgagatcgaccgaaagggccgcattacgaagtctcacgggggtgtacactcacagatcttgccgagacgattgatatcgataaatcgacggcaagcacgattttccgtcgaggtgaattgtcagtattcaaacggctttttgaccggtgcagaacggaaaggcaggtatcttcgttgacatctccccgtttgggttcctattcatgattcactccagtcatcgggttagcgtacgcggccatcctgtgggccaccgacgcgatgagtgcgagcatatgccgaatacgagatacccgaacacagtacctcctcccaccaatcatcctcggttaattgtttctgaatagggtgtcattgaacagttcacaaggttaatcggtttcattaccgttgggtatgaatcacctgctcagtaggtgtgggaatcttgcagatcgaccggcgctgaacaccgacgttacgtacactcagccctccatctgaaccccgataatctcgaaccgcgcgccgccatcgctgctttcggtcacctcgatctcccacccatgtgcctc
>30	N operona: 14	first-last	null	gene_poz=(601-3354)	-	unknown	ORF H0337; similar to Escherichia coli protein	/position=26083 - 30036 (26683 - 29436)	/lenght=3954 (2754)	/codons=1318 (918)	/complement=true	GC-compoz=60.27596223674655%	/LCI1=1.2366412213740459	/LCI2=0.32653580516175923	p_i1=0.08418128695014761	p_i2=0.02196479597069494	/Tai=0.3874169223628347	/Tei=0.11976831637362545	/EEI=3.517619024867737
ttaaaaagagtatgaaaccatcatataggttgggaccgctcccaatttgactggtgtcgtgagtgctctgttgataggggtacggcgtcgggataggtcataaacttggtgagagtgaagccgaggaagtcgggaatgatggaaatcgacatcctcgacttcatggcggtacggctactcaattcgctctgtggtgttgagtcatcgtgaggagccagttttgccttctcgaacgtcctgggttacctcatttcggactaacgacgccctcacaggtagagcactctgcccagatacccgtctcgccgtcatctttctcgtactcgaccaatagccatgcttccgaaatacgctcaccacagtccggacagcgaccgagtattgaggcgtcaccgttcatggaacgaagagggacggagcgtgtgacagtggtccgtccaaacagatctcagcaggccgtgtatgtaagcctttggcgagttggtggcctgaacccgccagattctcgggaattgaagccaaccactaggattaattcgctgtcccccgtagcctgacagacgatgggtgtccgcacagtcctcgctcgactactctccgatgaccaatgcatggttgtcgtcgagtgtcgtcagtgcggaacaacagttgaccccaacacggacgactgccctgagtgtggctcagatgagattggttgctacagaatcaatctccatggacagagtcgaattcctcggcttcacccttctactccgtgatattagccgattagatcgctattcaacagggcagtatttaaaggtccctggatataatcacctggtatggcgtatggcccgaacaagaaatcctggccgcgggggggggggtagcatccaagtactccacgtggatgacgagccggacttcgctgacatggctgccgaattcctcgaacgcgaggacgaccggctcaccgtcgagtcagcgaccagtgccagcgagggcctcgaccgtctcgacgagcacgactacgactgcatcgtctccgactacgacatgcccggaatggacggcgtcgaattcctcgaaaccgtccgcaaagcgtaccccaatctgccgttcatcctgtttaccggcaagggaagcgagcaggtcgccagcgaggccatcgccgccggggtgaatgattatctccagaagggctccgggagcgaggtttacgaactgctgggcaatcggatcacgaaccacgtcgaacgtgtgcgggcgcagcgcaaacagcagcgtcaccttgacgcgattgaaacggctcaagaagggatcagcattctcgatgaggacgagcatttcaggtacgtcaatcagagtttcgcagacctgtatgggtacgaaccggccgagatgatcggcgaacactgggaactgatatatccagacgaggaggttcaagcgatcaacgaggaggtcctctcaatcgtggaagaaactgggtactggcggggcgaaaccaccgggcttcgcgccgacgacagcacgttcatcgaagcccacaccctctcgcagactgacgagggcggactcatctgtacggcccgggacatcaccgaagcccaggagcaagcacaggaactcgaagaagtaacgcagcagtaccgaacggtcgtcgagcagagtcgtgctggcatccggatcgtccaagacgggaccgttaagttcgtcaatgaccggttggcggagatgctcggctacccgaaacacgaactcctcggcgcgccggctgaggagataatcacctcggagacggaggacatcgtccgaaggcatcatgcaactcggatgcaaggtgagccggcccctgaccgctacgaggtggaagtcgacacagaggcaggtgacagactctgcgtcgaattgtccgtggctaggattcagtatgcgggaaagccagcatcactctcgctgatcagggatatcaccgagcgcaaggagggcgagcaggcactcgaacggtacgccgcactgttcgacaacgcgcccgatgccaccgccctggtcgaataccgggacgaaaccccgatcattcgtgacgccaacccggcgttcgaggccctgttcgccggcggggatggggatatcgtcggccaggatatcgacggggtcgtggcgtcgagcgaccaagtagcggaagcgaggacgatcagccaacaggtgcaggaaggcgaaccgatccaaaaggaactcacccgcgagaccgccgatgggctccgaaccttcgactttaggagcgtgcccgttgaagaccgtgagacgggcgagatcgagagcgcctttgtcatctaccctgatatcaccgagcgcaaggcgcacaggcgggaactcgaacgctacgaaaccctcgtcgaagcgacagccgatccgatgtacatgcttgacgaagagggacgcttcacctacgtcgacgacgcgatggtcgaaaccaccgggtacagcgaggagacgttattgggcgagcacgtctcgaaagttatggaggaggaccatgtcgaacggggcgaacaactcatcgagtcgctcctctcttctggcgaaaagcgaggtacgttcgagatggtcatcgagacggccggcggtgagcgattctccactgagaaccacatctcgctccttgatggcgatggggagttccacggaacggccggtgtcctcagggatatcacggaccgcctcgaacgggaacgccagctcaaacgcgaacgtgaccggctcgacgagttcgccagcgtcgtgagccacgaccttcgaaacccgctgaacgtggcggaaggccggttggaactcgccatggaaaactgtgagagcgagcaccacgattccgtagcccagtccctcgaccggatggagtccctcatcgatgacgtgctctcactcgcccgggccggggaagccgtgggcgaaacggagcctgtcgagcttgcagacctcgtcgaggcctgttggcagaccgtcgagacagcctcggcggggctcgtcgtcgaaacggagaccacgattcaggccgacccaagccgtctccagcaactatttgagaacctgctgcggaacgcggtcgaacacggcggggaggatgtcacgatcaccatcggcgacctcccggacggcttctacgtcgaagacgacgggcagggcatcccggaggacgaacgggggaacgtcctcgacgccggctactccaccgcagcggacggcacgggtttaggactgagtatcgttcgggaggtggccgaggcacatgggtgggagatcgaggtgaccgaaagcagcgatggcggcgcgcggttcgagattatcggggttcagatggagggctgagtgtacgtaacgtcggtgttcagcgccggtcgatctgcaagattcccacacctactgagcaggtgattcatacccaacggtaatgaaaccgattaaccttgtgaactgttcaatgacaccctattcagaaacaattaaccgaggatgattggtgggaggaggtactgtgttcgggtatctcgtattcggcatatgctcgcactcatcgcgtcggtggcccacaggatggccgcgtacgctaacccgatgactggagtgaatcatgaataggaacccaaacggggagatgtcaacgaagatacctgcctttccgttctgcaccggtcaaaaagccgtttgaatactgacaattcacctcgacggaaaatcgtgcttgccgtcgatttatcgatatcaatcgtctcggcaagatctgtgagtgtacacccccgtgagacttcgtaatgcggccctttcggtcgatctcgtgacccgaagtgagaccgagtgggattccgtcgtgcccggcgcgtctcactcggttcgttcgaggtgggcagcgatggcctgaaatcgctcgtccatatccgtcgtttccgagtgaccgaagacggaggtccc
>31	N operona: 15	first-last	null	gene_poz=(601-903)	-	TbpA	similar to Pyrococcus woesei TATA-box binding	/position=29444 - 30946 (30044 - 30346)	/lenght=1503 (303)	/codons=501 (101)	/complement=false	GC-compoz=63.366336633663366%	/LCI1=1.63	/LCI2=0.6649999999999999	p_i1=0.16813617646329615	p_i2=0.14300997066007023	/Tai=0.2412236775526741	/Tei=0.22870897359406323	/EEI=3.999008397591411
tagtcgagcgaggactgtgcggacacccatcgtctgtcaggctacgggggacagcgaattaatcctagtggttggcttcaattcccgagaatctggcgggttcaggccaccaactcgccaaaggcttacatacacggcctgctgagatctgtttggacggaccactgtcacacgctccgtccctcttcgttccatgaacggtgacgcctcaatactcggtcgctgtccggactgtggtgagcgtatttcggaagcatggctattggtcgagtacgagaaagatgacggcgagacgggtatctgggcagagtgctctacctgtgagggcgtcgttagtccgaaatgaggtaacccaggacgttcgagaaggcaaaactggctcctcacgatgactcaacaccacagagcgaattgagtagccgtaccgccatgaagtcgaggatgtcgatttccatcattcccgacttcctcggcttcactctcaccaagtttatgacctatcccgacgccgtacccctatcaacagagcactcacgacaccagtcaaattgggagcggtcccaacctatatgatggtttcatactctttttaagtagctaatggaagatccgaaggacaccatcaccatcgaaaacgtggttgcgtcgaccgcgatcgagcaggaactcgatctctcgcgggtcgcaatggacctcgagggggctgactacgatccggagcagttccctgggctcgtctaccgcctcgacgagccgtcggtcgtcgcgctgctgttcggcagcgggaagctcgtcatcaccggcggcaagcatcctgtggacgccgaacacgcggtggacacgatcgactctcgcctggaggacctcggcctgctcgatgggtacggcgatcgggcgaaataaggtaacgaccgtacagttcgaaccggtcacgggcgcgggaaatcgccgggcgtgacgtaccgagacccttcgacgcttcccatctcgagaggtcgcctttcggcaccatttcgaacaccgcgtcgatgtcgtgatggttatttcctcaaaattgtttatcactcacggcgcgcgggatcattcgaaacgccccgatctgtcgtgggaaatcacgttcccgacggatttggtgatcagaacacgatgcgtatacgtatcggagcatccgtctttagttaagcctcacacctcggttgtgtagtggtagcgagcgtctcttgtaagattggtcgttgcttgtggatcttttgagcgtcttcgatcagccggtcgagaagcggcggtggtgagtagccaaggaactcaccgagttcgtggagaataagctgggcgtgcgaccgaaaggtcgccgcccagcgctctgtcggaaacacaagctcatcatccgcctgctcagtgactagatccaacagatcgcggcttacaagcagcgacagcagcgctgcgtacaataagatcctcaccacgtgttcgtcactcgtgtcgaactcgtccaattcg
>32	N operona: 16	first-last	null	gene_poz=(601-1875)	-	unknown	ORF H0386; putative ISH8 transposase	/position=30022 - 32496 (30622 - 31896)	/lenght=2475 (1275)	/codons=825 (425)	/complement=true	GC-compoz=56.15686274509804%	/LCI1=1.2916666666666667	/LCI2=0.7295597484276731	p_i1=0.09441005001378441	p_i2=0.17642775523568538	/Tai=0.5043194568080258	/Tei=0.25878497971211684	/EEI=2.887597193420169
gttcctcgcttcgcctcggagtgatagaggttctccgtgtcgtcttcatcaccgtagtagggccgcaggtggaggtctgcgcagacctccacctgctcggggagcagttcgacgatgtctcggcgaagaagcgtgttagcgacgcgttcgagccgttccggctcgaacttcgtccgtagatgatagagaatcgtgttcgccgatggggagtcttcactggagttgcacagcgtcgagatcgaggtcccgtcggcggtcgcgccgacgaggacctcgtagatgtcctctgcaccgatttcagcgttgttggcgaggttgagagaaacttcctcgtcaaggcagttgacgaggaagttaaggagctggtcctcgtgaatctcactgtctgcttgctgggtcgtagacacaccttcagcaagcagacgttctaactaagcggctttgtgatgtactgatcattggcattagcaatgatcaggggcgtgtcatccgtctttagttaagcgagaaaccgcgtgatagcggcggcttatcgaggcatctttcggaaggaatgaggaagtccagtctgtgcacgacaaggactcctcacctcggattatgcgtcggctcactacactgtttccctctgagttcctcgaagaccacgccgaggaactcggcgtggtcgaacgtgaccgcaagctccagatccctgccttcgtttgggcgttcgtgttcggcttcgccgcaggcgaaagccgaacactcgccggttttagacgctgttacaactctactgccgatgagacgatttctccgggtggattctatcagcggttgacaccgacgcttgcggagtatctccgcgacctcgtcgagcatggtctcgacgaggtcgccgttcctaacgctgttgacgctgatatcgaccgatttagagacgtgatgatcgctgatggaacggtgttgcggttacacgaatttctctcagatcagttcgaagcccgccacgaggagcaggctggagcgaagctccacctgctccacaatgccacagagcagacgattgaacagctcgatactgctaacgagaaaacgcacgacagcaccttgttcaaaacagggccgtggcttgagaatcgcctcatgctgttcgatctcgcctacttcaagtaccgccggtttgcgctgatcgacgaaaatgacggctacttcgtgagtcggctgaagcagaacgcgaatccgctgattaccggagagctacgggaatggcgcggccgcgccattcccttagagggcaagcagctccgagctgttctcgatgatcttgaccggaaatacatcgatgtggaggtcgaagtcgaattcaaacgggggccgtacaatgggacacagtcgctggatacgaagcggtttcgcgtcgtcggcgtccgcgacgaggacgccgacgactaccacctgtacatgacgaatttagcgaggaaagagttctttccggcggatttagcggagatctaccgctgtcggtgggaagttgagttgctgttccgggagctgaagacgcagtacgaattggacgagttcgacacgagtgacgaacacgtggtgaggatcttattgtacgcagcgctgctgtcgctgcttgtaagccgcgatctgttggatctagtcactgagcaggcggatgatgagcttgtgtttccgacagagcgctgggcggcgacctttcggtcgcacgcccagcttattctccacgaactcggtgagttccttggctactcaccaccgccgcttctcgaccggctgatcgaagacgctcaaaagatccacaagcaacgaccaatcttacaagagacgctcgctaccactacacaaccgaggtgtgaggcttaactaaagacggatgctccgatacgtatacgcatcgtgttctgatcaccaaatccgtcgggaacgtgatttcccacgacagatcggggcgtttcgaatgatcccgcgcgccgtgagtgataaacaattttgaggaaataaccatcacgacatcgacgcggtgttcgaaatggtgccgaaaggcgacctctcgagatgggaagcgtcgaagggtctcggtacgtcacgcccggcgatttcccgcgcccgtgaccggttcgaactgtacggtcgttaccttatttcgcccgatcgccgtacccatcgagcaggccgaggtcctccaggcgagagtcgatcgtgtccaccgcgtgttcggcgtccacaggatgcttgccgccggtgatgacgagcttcccgctgccgaacagcagcgcgacgaccgacggctcgtcgaggcggtagacgagcccagggaactgctccggatcgtagtcagccccctcgaggtccattgcgacccgcgagagatcgagttcctgctcgatcgcggtcgacgcaaccacgttttcgatggtgatggtgtccttcggatcttccattagctacttaaaaagagtatga
>33	N operona: 17	first-last	null	gene_poz=(601-1461)	-	unknown	ORF H0411; 3' interruption by ISH3;same as H1942 in	/position=32804 - 34864 (33404 - 34264)	/lenght=2061 (861)	/codons=687 (287)	/complement=true	GC-compoz=51.800232288037165%	/LCI1=1.0186480186480187	/LCI2=0.1637529137529138	p_i1=0.049385270353453393	p_i2=0.002663638462495365	/Tai=0.6487001811442947	/Tei=0.10239727461624584	/EEI=2.479178683063789
gtccgctcgggtcgtgcagctgcgccgacaggcgcagcagcactcgccagagtgctgttttgagtctgtcaaacgccttcactagcgtcgagtggtcggggagatcggcctcgttgaggccgatctcggccagtatgtgtggcatctcgctcagcagatcaagcgtttcccggtacgatttctccaggtacacccgcagacagtgcagcgacacaatcgcgtagtcggcgaagccgccacccccttcgggggcggcgacttcgcctcggccaccgacagcatttttagctaactgaaccgctttcttcgtgaagcgggaaatcttcgacatggatcatcggcggtttcccgcttcattccactagttctgacggtcgaagccggcgctgtccagcgattcaccagagccgaacggactactccagtgctaagcttctagtacggtgtgataaaatctctactgctcaaggtttggaagatgtctacagcagccatgggcttgatgttgaggcgattcattcggaccggacgtccaaacaaaatgcagagacgatcagcgcacttcaagatggagaacttgacggggtcgttgctgttgggatgctcggtgaggggatcgatattgcggatctgatggttgcagtgcttcatcagcccccgaagtcgtttgctttcacactccaactaattggccgtgtcactcgacctgcggaagattcggatgtcgctgcaacagttatcgctgacccagacaagttgcgtgaggccggggttgatgatgtcgtcaagcgattgtatcatgaggatgcaggctggcgtcagctcgttccagaactcgtcgacaaatatattgagacaaacgtagcagcgactactgccggacaagatgcgcttcgaggcgtcaatgagcaagacctccaaccataccgcagcactcgactttacgagagtacggagtctgacgtcgacttggtagctgacgtttcacttgacgatgacactatcgtctacaaactgccccgatccgacgaggtgtttcttgggctgatcaccgagaaaatcgataaaccgacctgggggactagaactccgcttgactaccgtcaatatgacctccatctctactactatcacgacgaaaccgagactctgtttgaagcttcctcatccgatgagctatctgaccgtattcgtagccagatagtatccgatgaaattgaaatctacggcggtgaatcactcgtccgaatgctgcaggcagaggtcgatattgagtaccaagttgcaggactagccaacgcactggggccgtctgggagtctcccttcctataaaatgtatcttggtgaccgggtggagggagctgtgaggcaaacagatgcacaggccttcgctcaaggccatgcagttgcagaggttgatgaagagatcatcagtacctcacaaagcatcgccggctaatccgacttgagccatctgttctgttgtggtgagtcgtcgatcacggttgagcaacgctgatcgaaggcggagctgtcgctgtcggcggcgctcagccgccgacgcgacagcgttgccacttgcggagacgccgtactcggtgggtgactaccggtggaaccggtcgtctggtggccggttcgcggggacggcccgacgcaccgcgagggccgtccacgctgcccgtcgaaccatattcacgaactccttgtacggccaccaccagaggcgacgcccgcctcggcgcggcgtcgccacgtattcgtagtgcagataccgccacgtgttctgcaacagcagactcaccacgacgtacagcagtctcaccgtggagtctcgcgtcgttgtcgtcgctatcgcttgctcagacaaccgatagctcgactcgataccgaaccgtttcgagtagtggtatcgagcgtcgcgtggattctcgatgaacggcgcgtcagcggcgtagccgtgacgcgccacgccgtgctcgtcgtaccgtccgttcaggtacgtacagtcgatgtagacgggaaactcgacggtccagctgtgaccgtcgagtttccc
>34	N operona: 18	first-last	null	gene_poz=(601-1428)	-	unknown	ORF H0428; probable ISH9 transposase;homology to	/position=33934 - 35961 (34534 - 35361)	/lenght=2028 (828)	/codons=676 (276)	/complement=false	GC-compoz=61.35265700483091%	/LCI1=1.4654545454545456	/LCI2=0.9629090909090913	p_i1=0.13013748201545486	p_i2=0.31110428065592144	/Tai=0.3718556480029492	/Tei=0.3799938525903293	/EEI=3.3754754540603886
tgcggtatggttggaggtcttgctcattgacgcctcgaagcgcatcttgtccggcagtagtcgctgctacgtttgtctcaatatatttgtcgacgagttctggaacgagctgacgccagcctgcatcctcatgatacaatcgcttgacgacatcatcaaccccggcctcacgcaacttgtctgggtcagcgataactgttgcagcgacatccgaatcttccgcaggtcgagtgacacggccaattagttggagtgtgaaagcaaacgacttcgggggctgatgaagcactgcaaccatcagatccgcaatatcgatcccctcaccgagcatcccaacagcaacgaccccgtcaagttctccatcttgaagtgcgctgatcgtctctgcattttgtttggacgtccggtccgaatgaatcgcctcaacatcaagcccatggctgctgtagacatcttccaaaccttgagcagtagagattttatcacaccgtactagaagcttagcactggagtagtccgttcggctctggtgaatcgctggacagcgccggcttcgaccgtcagaactagtggaatgaagcgggaaaccgccgatgatccatgtcgaagatttcccgcttcacgaagaaagcggttcagttagctaaaaatgctgtcggtggccgaggcgaagtcgccgcccccgaagggggtggcggcttcgccgactacgcgattgtgtcgctgcactgtctgcgggtgtacctggagaaatcgtaccgggaaacgcttgatctgctgagcgagatgccacacatactggccgagatcggcctcaacgaggccgatctccccgaccactcgacgctagtgaaggcgtttgacagactcaaaacagcactctggcgagtgctgctgcgcctgtcggcgcagctgcacgacccgagcggacacgccgccatcgacgcgacgttcttcgaccgcgaaaccgccagcaagcactactgccgtcggacgaactaccgcgttcagacgctcaaaaccaccgcactcgtcgatacagaaacgcaggctatcctcgacgtgcattgctcgaccgggaaaccacacgacacacagctcggctggcaggtcgcccgccgcaacgcgggcgacctcgccagcctcgccgctgacaagggctacgattggatggaactccgcaagaaactcagggaagatggcgtgagaccgttgatcaagcatcggatcttccggcccatcgaccacgcgcacaacgcgcgggtcgatgggcctcgctaccgccaacgagcgatgtgtgagaccgtcttctcgacgatcaagcgcacgctcggcgacgccgtgcgtgcgcgagcgtggttccgcgagtttcgagaaatcgtcttgaaatgtgtcgtccacaatatcaagcgggccgtcacaccgtgaaatcaaacgccttctggcgattcaccagagccgaaagaccagctttcccagtgtagaagccggttgcgggcaggccaaggcctgcgatcgccccaaatacgagatcgataccggtggcgacgccagtgttgcagtacacattgccgacctgactctgtgcggcggctggaccgacggcaacgacgaggaacgcgagccccatcgtgagggatataactcgtggacgcgcctgtgtgagagtcggtttgagacggttactgctcgaggactggggcgactggctattggccgagagcgactgagtggccgatgcatcgctcgccgagtcagagggtggattgttcatctggtggtcatccgttctagtttagtggagaatcctgtcgctatctgctgattagatatcgtcgcaactacccggttgaggaacccggtgggaagtgtgtactctccaccggactcggtagttgttgaccgaattcaaagagcgtttccctctgatgagttgcgcgagcgcgctcgcgcaacgaatctcgttgagcgtgagcggaagttcgacatcgttgcgctgttttacacactctcgtttggcttcgctgc
>35	N operona: 19	first	null	gene_poz=(601-1437)	-	unknown	ORF H0441; 3' interruption by ISH11, likely fused to	/position=35408 - 37444 (36008 - 36844)	/lenght=2037 (837)	/codons=679 (279)	/complement=false	GC-compoz=58.30346475507766%	/LCI1=1.4568345323741008	/LCI2=0.7901678657074341	p_i1=0.12825137574583179	p_i2=0.20974593271962724	/Tai=0.46398802640302367	/Tei=0.28877133944766453	/EEI=2.887499510805181
cccagtgtagaagccggttgcgggcaggccaaggcctgcgatcgccccaaatacgagatcgataccggtggcgacgccagtgttgcagtacacattgccgacctgactctgtgcggcggctggaccgacggcaacgacgaggaacgcgagccccatcgtgagggatataactcgtggacgcgcctgtgtgagagtcggtttgagacggttactgctcgaggactggggcgactggctattggccgagagcgactgagtggccgatgcatcgctcgccgagtcagagggtggattgttcatctggtggtcatccgttctagtttagtggagaatcctgtcgctatctgctgattagatatcgtcgcaactacccggttgaggaacccggtgggaagtgtgtactctccaccggactcggtagttgttgaccgaattcaaagagcgtttccctctgatgagttgcgcgagcgcgctcgcgcaacgaatctcgttgagcgtgagcggaagttcgacatcgttgcgctgttttacacactctcgtttggcttcgctgctggctcagaccgctctctgcaagcatttctcgaacgctatgtcgagatggctgactgcgacgacctctcttacgcggcgttccacgactggttcgaaccggggttcgttgcactccttcgagagattctcgatgatgctatcgagaatctcgatactggacgagccgacttgagcggacgtctcgaacgctttcgagacgtcctcattgctgacgcgactattgtttcgctgtatcaagacgccgctgatgtctacgccgcaaccggcgaagaccaggctgaactgaaactccacctcatcgagtcactctcgacaggtcttccaacacggttccgcacaaccgacggcacgactcacgaacggagtcagctacccaccggagagtgggtagctgacgccctcatcctgcttgatttgggcttctacgatttctggttgttcgatcgtatcgaccagaacggcggctggttcgtctcccgcgtcaaggacaacgcgaacttcgagattgtcgaagaactgcggacttggcgaggcaacagcattccgctggaaggagagtcgctgcaggccgtcctcgacgacctgcagcgacaggagatcgacgtccgcatcacgctttcattcgagcgcaaacgagggtcgggcgccagcgcgacccggacgtttcgactggtcggcctgcgcaacgaggagaccgaagagtaccatctgtatctgacgaatctcggcaacgacgactacagcgcgcccgatatcgcgcagctctatcgggcgcgctgggaggtcgaactgctgttcaagggagggtgtcatagaacgagtagcacaccaaagagcagggtgaatgctgaggtggatgagtccagcgaccctgcaggatgatccttcggtagactcgttcttcaatgtcgtggagaccgagacgctagcgctgttcgagcacctctccttcgagtttctcgaagagttcgacgtgttcgccccggcggagacggggcgaacacgggaccacgaaccaccagagctgatgcgtgggtttctccactgctactacaaggacatctacggcattcgtcccgttgaacgagaacttcggaacacggttgtctggctgagctgtggcttcgatcgaccgccgtcgagagacgcggtcgatcgcttccttacggacctcgaacacgtcgtcaacaaggttttcgaccacctcgttgagcaggccgccctacggggcctgctcgatttgacctactgcattgattcaactgacgtgagggcgatgcctgccgatcaagatgcgtcgaagtgctacgatccaactgacgacgagtactaccacggctacggctgtacaatcgtctcgaccgggcaaaagatcccgatcgcggcggagttcacagagagtaaacaagcgccagaggagacggcgatgcgcgtcacgcgtgacgcgctcgccgtcgccaagccgatctggatggtcggtga
>36	N operona: 19	middle	null	gene_poz=(601-1605)	-	unknown	ORF H0448; putative ISH11 transposase;same as H1909	/position=36207 - 38411 (36807 - 37811)	/lenght=2205 (1005)	/codons=735 (335)	/complement=false	GC-compoz=59.40298507462687%	/LCI1=1.4241516966067864	/LCI2=0.7037924151696607	p_i1=0.12120316611293935	p_i2=0.16280440665005053	/Tai=0.4272078147919856	/Tei=0.2465239659850455	/EEI=3.1081469120556617
ctgatgtctacgccgcaaccggcgaagaccaggctgaactgaaactccacctcatcgagtcactctcgacaggtcttccaacacggttccgcacaaccgacggcacgactcacgaacggagtcagctacccaccggagagtgggtagctgacgccctcatcctgcttgatttgggcttctacgatttctggttgttcgatcgtatcgaccagaacggcggctggttcgtctcccgcgtcaaggacaacgcgaacttcgagattgtcgaagaactgcggacttggcgaggcaacagcattccgctggaaggagagtcgctgcaggccgtcctcgacgacctgcagcgacaggagatcgacgtccgcatcacgctttcattcgagcgcaaacgagggtcgggcgccagcgcgacccggacgtttcgactggtcggcctgcgcaacgaggagaccgaagagtaccatctgtatctgacgaatctcggcaacgacgactacagcgcgcccgatatcgcgcagctctatcgggcgcgctgggaggtcgaactgctgttcaagggagggtgtcatagaacgagtagcacaccaaagagcagggtgaatgctgaggtggatgagtccagcgaccctgcaggatgatccttcggtagactcgttcttcaatgtcgtggagaccgagacgctagcgctgttcgagcacctctccttcgagtttctcgaagagttcgacgtgttcgccccggcggagacggggcgaacacgggaccacgaaccaccagagctgatgcgtgggtttctccactgctactacaaggacatctacggcattcgtcccgttgaacgagaacttcggaacacggttgtctggctgagctgtggcttcgatcgaccgccgtcgagagacgcggtcgatcgcttccttacggacctcgaacacgtcgtcaacaaggttttcgaccacctcgttgagcaggccgccctacggggcctgctcgatttgacctactgcattgattcaactgacgtgagggcgatgcctgccgatcaagatgcgtcgaagtgctacgatccaactgacgacgagtactaccacggctacggctgtacaatcgtctcgaccgggcaaaagatcccgatcgcggcggagttcacagagagtaaacaagcgccagaggagacggcgatgcgcgtcacgcgtgacgcgctcgccgtcgccaagccgatctggatggtcggtgacagcgcctacgacacgcttgactggcacgaccacctgctggccgcaggggtcgtgccagtcgccccatacaacgcgcgaaacaccgacgacccgaaagacatcgagtacagggtcgaagaccgcatcgaacaacacagcgaggacgttcagctgaagcaatccacgttggatgagacgtacaaccgccgtactggagtcgaacgaaccaatgaatcagtgaaggactgcggcctcgggcgaacgcatgcccgaggccgcgttcacgcacgagcgcaggtgttcctcgctctgtgccttcgtctcgtcgtcgcaatcaccaactacgaacgcggagacaatccgggaagcccgatcatcacggtgtgacaagacttctatgacaccctcgttcaaggagttgaagtcgcggttcggcctggacgagatcaacacgaccgacgcctacatcattgaggcgctgatcatcatggcggcaatttcgttgatgatgagtcgtgtgatcgtggatgagttacggtcgcttgaggcaagacagcgtgaggtcgaagccgccgcagacgccgacgagtcggcgtcgcggctccctcgccgtcgctgttcgctagccgttgaacggcacgctcatctgatccagctgtatctcatggtcgagttgggctacgaactgccggatttggacgaactgttgctgtgggcatcacgaaatccaaatccacacagagatcggttacgtgagcaggttgaacgaggtgagttcggctttggccgccactaaactagaacgaatgatctggtggtgtatctgttagtcggaggcgggatccgtttcgagcagggtgttcaagtcctcgatactggaggtctgttcgaggaggtcgtcgaggtcccgactggtttcagtgagtgcctcttcggtgagcgtcgagagttcgtcgcggtcgatgtctcgatacatcatttgctcgg
>37	N operona: 19	last	null	gene_poz=(601-1131)	-	unknown	ORF H0455; likely fused to H0441;putative ISH5	/position=37090 - 38820 (37690 - 38220)	/lenght=1731 (531)	/codons=577 (177)	/complement=false	GC-compoz=57.6271186440678%	/LCI1=1.3768939393939394	/LCI2=0.4157196969696969	p_i1=0.11130974139581462	p_i2=0.043365100974058254	/Tai=0.5124700904968409	/Tei=0.13902859087665242	/EEI=2.767872105214217
atcgaccgccgtcgagagacgcggtcgatcgcttccttacggacctcgaacacgtcgtcaacaaggttttcgaccacctcgttgagcaggccgccctacggggcctgctcgatttgacctactgcattgattcaactgacgtgagggcgatgcctgccgatcaagatgcgtcgaagtgctacgatccaactgacgacgagtactaccacggctacggctgtacaatcgtctcgaccgggcaaaagatcccgatcgcggcggagttcacagagagtaaacaagcgccagaggagacggcgatgcgcgtcacgcgtgacgcgctcgccgtcgccaagccgatctggatggtcggtgacagcgcctacgacacgcttgactggcacgaccacctgctggccgcaggggtcgtgccagtcgccccatacaacgcgcgaaacaccgacgacccgaaagacatcgagtacagggtcgaagaccgcatcgaacaacacagcgaggacgttcagctgaagcaatccacgttggatgagacgtacaaccgccgtactggagtcgaacgaaccaatgaatcagtgaaggactgcggcctcgggcgaacgcatgcccgaggccgcgttcacgcacgagcgcaggtgttcctcgctctgtgccttcgtctcgtcgtcgcaatcaccaactacgaacgcggagacaatccgggaagcccgatcatcacggtgtgacaagacttctatgacaccctcgttcaaggagttgaagtcgcggttcggcctggacgagatcaacacgaccgacgcctacatcattgaggcgctgatcatcatggcggcaatttcgttgatgatgagtcgtgtgatcgtggatgagttacggtcgcttgaggcaagacagcgtgaggtcgaagccgccgcagacgccgacgagtcggcgtcgcggctccctcgccgtcgctgttcgctagccgttgaacggcacgctcatctgatccagctgtatctcatggtcgagttgggctacgaactgccggatttggacgaactgttgctgtgggcatcacgaaatccaaatccacacagagatcggttacgtgagcaggttgaacgaggtgagttcggctttggccgccactaaactagaacgaatgatctggtggtgtatctgttagtcggaggcgggatccgtttcgagcagggtgttcaagtcctcgatactggaggtctgttcgaggaggtcgtcgaggtcccgactggtttcagtgagtgcctcttcggtgagcgtcgagagttcgtcgcggtcgatgtctcgatacatcatttgctcggccactgcttcacggaagagcccggatgcgttggtgccggttgcccagctgaggaataaggcatcggcgggcttgattgagacagtggtgttgacggtattctgtgacattcgttagttgggtatgtgtgtttgaacgatatcagggattgttccatgctgccatatatgctttttgtgcgagctattttctagtgaataatatatggacttacttatataagaaatactatcgaggaggttctactacaccgcctaaataagcagattcagccgaattcctcgtggagaacctctcgtagatcgtagaagttcgcaacaactgcgcagatgaccatcaggagggcggcggcgaagaaggcgactaatcccacagtactttcgaagagccgggtgggcatgatgaagccg
>38	N operona: 20	first-last	null	gene_poz=(601-1161)	tbpB	TbpB	similar to Pyrococcus woesei TATA-box binding	/position=39279 - 41039 (39879 - 40439)	/lenght=1761 (561)	/codons=587 (187)	/complement=true	GC-compoz=59.001782531194294%	/LCI1=1.2580645161290323	/LCI2=0.2007168458781362	p_i1=0.08809794923226066	p_i2=0.005063456013075862	/Tai=0.3593181586652719	/Tei=0.10455711041176828	/EEI=3.69584708156557
ctcggacgctggactgtggcgaggcacactcgtggcatcacgcactcttcgaacatccgacgctacctagtcgcaaaactacgtacctatttgagaatctctccgagggactgtacaaattctcggtaacagggaatctcgaaactggcgtggagattactcgtgaaacccagttcgaggtgcagagacaactaccaccacagaccaagactgatgaataagctcccctatctgaacactgccgaacgaataggcccccaaatattcccctcgtcagcgacaatcccttggtatgggtgagaactgtgataagtgtgggacggaacttggctcatctcaggaacgccaccagcggtaccgaatcgagcatccgtcggattcggtcgagacactagaagggcgtctgtgctcggattgtttctgggagctcaaagagtggctcgaaacggaggaggtcacgtaactgcgttccaccgattgagcgatacagcttctgtccttactaatctacgctcgaatctagtagccgttgagagtttcaacagagccccaaattttcacccgccgtactttaagtgagttgtccgacgaataccccgtatgagcacgctggcggacacgatccatatcgagaacgttgttgcatccagtgatctcggccaagaactcgccctcgaccaactctccacagacctccccggcgccgagtacaacccagaggacttccctggggtcgtctaccgcttgcaggagccgaagtcagccacgctgatcttccgatcgggcaaagtcgtctgcaccggcgccaaaagcgtcgatgacgttcacgaagctctcggcatcgttttcggtgacattcgcgagttaggcatcgatgtcacgagtaatccgcccatcgaggtgcaaaacatcgtctccagcgcaagtctcgagcagtcgctgaacttgaacgcgattgcgatcggcctggggctggagcaaatcgagtacgaacccgaacagttccccgggctcgtctaccgccttgacgatcccgatgtcgtcgtcctcctcttcggcagtggcaaactcgtgattaccggcgggcaaaacccagacgaagccgagcaagcactcgctcacgtccaagaccgactcaccgaactcggcctgcttgactgagcccatggtctctaaaccgatagctgtccgaagggagtcatattgttggagtgagtgacagccacccgtccctgatcgctgaaaaccgggaagttactcgctgaggtcgacgtactgttgttcccagtcgcgacgagcagtaatctctcggtgaccacgctgtgtgagcgtataggagtttgtgcgctcatcgagttcgcccttctcgacgaggcctttgtcgacgaggtcgtcgagattcggatagagccggccgtgattgatctcttgttcgtagtagacctcaagttcgtctttgagtgcgagcccgtgtggttcctcaaagtcagcgatcacgtacaagatgtcccgctggaatccagttaaatcgtgcatccgtctctttgccttctactgggttgaataagtcccctctgatatcctagtgggtcttgcagtcctatggccgaaagccgcagtgagaaccttcgaacctttatgtggtgggcaggcgaaacctgcgatggaatgtctgacctgatcgtcaaagcagccgtaaaggacgaactttcggagcacaacgtctcggccgatttctacgccgccctcaacgaggaagtc
>39	N operona: 21	first	null	gene_poz=(601-2049)	cydA	CydA	similar to E. coli cytochrome d oxidase subunit I	/position=41657 - 44305 (42257 - 43705)	/lenght=2649 (1449)	/codons=883 (483)	/complement=false	GC-compoz=63.14699792960663%	/LCI1=1.3008298755186722	/LCI2=0.38596127247579554	p_i1=0.09616652968130746	p_i2=0.035322615761018174	/Tai=0.3166928878405106	/Tei=0.13179035418491636	/EEI=3.9664492000183733
cgcgacacccatcaagccacctacggcgaggatcacgtcatcgaatgggaactcaccggggagagcgaccaagccaccgactgaccagtattttcgacgttagggggatagaccaacacgagaagcgacgagtcccgctggcacctgaatagggaagctaccattatctcactaattcaccttggttgtcctgaaaccaacaaccctgtgagctgttctatgagacgctgatagccagcagattgtgcgaactcttttaccagtattacccaataacagaggtctgtacgatttgacggggtttcagcgtgatagatctttgtcgtcactcactgacggcgcagcgtgagcggttaggttcctaccgaagaccaccctctcccttctgatagcactagttttctcgcacggcctcggtggtcctcgcgttgagaggttcaatgctgttcctctcgtttccaaacccagcgtatgtcagaacccgaacttttctagggtatttgggaacttatatcctcacctataaaattttgtgggggtatcccgaaattcgggaaatcgcctaattactaatcatattgcgccccgcagtgtctacccatggtcccagcgacacttctatccaccgtcgacctggggtggatggccttgctctctccagaaatcgcgagccgtatgcagttcgggtggacgatctccgtgcacatcattttcgcgtctctctcgatcgggctcgcaccgtttattatctacttcacgtggaaagacgtacggactaacgagcagcggtatgcgcggttacgctcgttttgggtgaaggtgttcgccgttggcttcgtgatgggaacggtcaccggtatcccaatgagcttccagttcgggacgaacttcccgcagttcgccacaatcgccggtgaactgatcggtgggccactcgcgttcgaggcgaagatggcgttcttcttggaagccgtcttcctcggcgtgttgctgtacggccgagagcgggtcgcggaccgaacgtacgtcctctcctcggtcctcgtcggcgtcggtgcctggctgtcggggttctggatcctggtcgtcaacgcgtggatgcagacgcctcggggctacgagatggtcacccgcaacgggatggaggtcgccaagcttactgacccggtcgcggcgttcctcaccccgcgaatgccgtggatgtacgttcacatgatgaacgcgtcggtgatctcggtcgcgctgctcgtcgcgggcgtctcggcatacctcgtctggaagaagccggacgcggatgcctggaactccgcgctcaaactcgccgtcgtcctgctactcgtctcggcgccgttccaagcggtccacggtgacgcctacggccggcacgttgaggatacgcagccccagaagttcgccgcgatggaagcccactacgagacggggtcggccgacctccacctgctcgcgttcccgaagtccctcgacgcgctcaccgacccgcgcacggagaacctcttcacggtgagtctccccggaatcgggtcgttcctcgccagtggcggggacttcgacgccgaggtcatcggcctgaacgagtacgaggagaacccacccgtcgcgctcgtgttctggtcgttccgattcatggtcgggctcgggttcctgttcatcgggctcgcgctctggggcgggtacctcacgtaccgcggacggttgacagagagtacgcgctacctgaagtcgatgatcgcggcatcgccattcggctatgcggcgttactcaccggctggtacgtcaccgagatcggccgccaaccgtgggtcatccagggcgaactcaagacgagcgaggcggtctcctcaacgctcactgggaccgaggcgaccctgactctcgtcgggtttgtcgtcctctacatcgcgttgatactgactgcgctgtacgtcctgaagtggctaattcgtggagagctccggtcgctcggcgtccaggagtcgagtgcgggccgctggcgtggccccctcccgtgggtgaccagcgatgactgacccactgattcccgtcgacacgtacctcgtcgactcccttccggaggtctggttcggcgccgtggtgttcgcgttggggatgtacatcgtcctcgatggcttcgacttcggtatcgggatgctgtacgcgacccggacggacgaacacgagcgggagacgttcctggcggcgttcggcccggtgtgggacgccaacgaggtgtggatcgtagcgttcgggacgatgttgctggcggcgttcccgcgcgtgtactcgcggctcctggcggacaactatctgctcgcactcgggttcgtcgtcgcgttggtgttccgtgggctcggcccggagctccgcgagcagcgcgaggacgagcgctggaagcgctacaccgactacgccttcgtcggcgggagcgtgttcgcgccgctgctgttggggatgctcgccggccggtggctcttcgctggggcgaccctaccggtggtgctgaccggcgtcggtctggtcgcggtctcgatagtcacgggggcggcgttcctcgcggcgaagaccgactctgggttggcgtcggagttgcgttcgtacggcgtcggcgcgacggtcgcgtacctcggcgg
>40	N operona: 21	last	null	gene_poz=(601-1596)	cydB	CydB	similar to E. coli cytochrome d oxidase subunit I	/position=43098 - 45293 (43698 - 44693)	/lenght=2196 (996)	/codons=732 (332)	/complement=false	GC-compoz=67.570281124498%	/LCI1=1.448136958710977	/LCI2=0.5461228600201415	p_i1=0.12635968186431104	p_i2=0.0888354965152315	/Tai=0.27330269812126623	/Tei=0.17995194686370836	/EEI=4.093520176621928
ggtcggccgacctccacctgctcgcgttcccgaagtccctcgacgcgctcaccgacccgcgcacggagaacctcttcacggtgagtctccccggaatcgggtcgttcctcgccagtggcggggacttcgacgccgaggtcatcggcctgaacgagtacgaggagaacccacccgtcgcgctcgtgttctggtcgttccgattcatggtcgggctcgggttcctgttcatcgggctcgcgctctggggcgggtacctcacgtaccgcggacggttgacagagagtacgcgctacctgaagtcgatgatcgcggcatcgccattcggctatgcggcgttactcaccggctggtacgtcaccgagatcggccgccaaccgtgggtcatccagggcgaactcaagacgagcgaggcggtctcctcaacgctcactgggaccgaggcgaccctgactctcgtcgggtttgtcgtcctctacatcgcgttgatactgactgcgctgtacgtcctgaagtggctaattcgtggagagctccggtcgctcggcgtccaggagtcgagtgcgggccgctggcgtggccccctcccgtgggtgaccagcgatgactgacccactgattcccgtcgacacgtacctcgtcgactcccttccggaggtctggttcggcgccgtggtgttcgcgttggggatgtacatcgtcctcgatggcttcgacttcggtatcgggatgctgtacgcgacccggacggacgaacacgagcgggagacgttcctggcggcgttcggcccggtgtgggacgccaacgaggtgtggatcgtagcgttcgggacgatgttgctggcggcgttcccgcgcgtgtactcgcggctcctggcggacaactatctgctcgcactcgggttcgtcgtcgcgttggtgttccgtgggctcggcccggagctccgcgagcagcgcgaggacgagcgctggaagcgctacaccgactacgccttcgtcggcgggagcgtgttcgcgccgctgctgttggggatgctcgccggccggtggctcttcgctggggcgaccctaccggtggtgctgaccggcgtcggtctggtcgcggtctcgatagtcacgggggcggcgttcctcgcggcgaagaccgactctgggttggcgtcggagttgcgttcgtacggcgtcggcgcgacggtcgcgtacctcggcggcgtggtcgtcctgttggggaccgtcgtcgcgaccgatgcgggtggggccgccagcgcggtgctctcgctgcccgtcgctgcagtcgtcgcgctctctatcgtcgccgggttgggcgggagcgtgctggccagacgcggccggtaccgagcctggctcgcgagcgcgctggcgctccccacgctgctgacgctcttggtcgcggtgttgctgtatccgacggtctatccgccgaccggactgctggtgagagaagccgtcgtgtcgccgctagcgttgaacctcgtgaccgtcctcggattcccggtcctgctgctggtcttgtggtacttcaaattcctttacggcgtgttcagcggtccaatcgagggagagggttacggcgggtgacatcctcccagaccgaccttagctggacaacacgagcaggtcgaccgcttcggtggtttctgcccgcctaaggcactggaaagctgggaatcgggctcccgggtttgtgcatcggagttcagacaaggagctggatgtcggcctcggccatgtcttggagggctgttgcggcgccgacgccggtggtgacgccgtcgtagaagtcgtcctcgtcgtagtccatcagatcgatggtcatctgacatgcctgaaactcgacgcccatgtcgaggctcgtctcgatgagttcctcgatggtggcggtgtcgttgtcgtcgattttcttctccatcatcttcgtcgtcacgcggtccatgccggggagcgctgcgacggcgttcggaacgggcatgttggggttgccgacggaactgagtttgaggttcttcgaacgttcctcgtggaggatttccagcccccagaacgtgtgaaagacggtcacctcgtagccgaacgcggccgcggtgctggcgaggatgagcggcgggtacgccatgtcgagcgtgccctttgtcgagatgatgctcatcttcttggcgtcgtcttcgctggtggcttcgg
>41	N operona: 22	first	null	gene_poz=(601-1173)	-	unknown	ORF H0526; similar to Bacillus subtilis YrkE;	/position=44212 - 45984 (44812 - 45384)	/lenght=1773 (573)	/codons=591 (191)	/complement=true	GC-compoz=62.129144851657934%	/LCI1=1.53859649122807	/LCI2=0.5638596491228073	p_i1=0.14657698522229864	p_i2=0.09621881634524575	/Tai=0.21825012867196542	/Tei=0.1865969347107212	/EEI=4.427240168388066
cgaggagcgtgacgtcctcgccggcgtcgatgcgatctttgagcgattccgggtcgacggattccacgtcggcgtctggagtcgggaagtcgtcggcgttcatattgtgcagtcgattctactgggtggacgcacaaaagcatttgcatagtaattcccattctaagcaatactgtgggatgtcgatattctgaataccacgcctaaatgcctatatgcaggtattacggcgttcaaacccgattccatcgcccaacagtagttggtagtgtccacaagaatcgacaatcttttagtttcgaagtaggtattgtgcgatagctccaagacagactatcggagcagacaaactatgagtgcagattacgacatcacggagacgctcgacgtaaaaggcgcatcgtgtcccatgccagtagtgaagacgaagtccgccatcgacgacctcgcggagggtgaaatcctcgaagtgttggcgactgactctggaagcatgagcgacatcgacggctgggcgtccggcaccgcgggcgtcgagctcgtcgaccaggaggaaggcgacgacgtgtacaagcactacgtccgcaagacgaagtaacgatgagcacggacacacccgacgcgtccgtcgatgacgcgccctcgcgtgcagagctcgccgcgcgcgtcaacgaactcgaggacgcactcgccgaagccaccagcgaagacgacgccaagaagatgagcatcatctcgacaaagggcacgctcgacatggcgtacccgccgctcatcctcgccagcaccgcggccgcgttcggctacgaggtgaccgtctttcacacgttctgggggctggaaatcctccacgaggaacgttcgaagaacctcaaactcagttccgtcggcaaccccaacatgcccgttccgaacgccgtcgcagcgctccccggcatggaccgcgtgacgacgaagatgatggagaagaaaatcgacgacaacgacaccgccaccatcgaggaactcatcgagacgagcctcgacatgggcgtcgagtttcaggcatgtcagatgaccatcgatctgatggactacgacgaggacgacttctacgacggcgtcaccaccggcgtcggcgccgcaacagccctccaagacatggccgaggccgacatccagctccttgtctgaactccgatgcacaaacccgggagcccgattcccagctttccagtgccttaggcgggcagaaaccaccgaagcggtcgacctgctcgtgttgtccagctaaggtcggtctgggaggatgtcacccgccgtaaccctctccctcgattggaccgctgaacacgccgtaaaggaatttgaagtaccacaagaccagcagcaggaccgggaatccgaggacggtcacgaggttcaacgctagcggcgacacgacggcttctctcaccagcagtccggtcggcggatagaccgtcggatacagcaacaccgcgaccaagagcgtcagcagcgtggggagcgccagcgcgctcgcgagccaggctcggtaccggccgcgtctggccagcacgctcccgcccaacccggcgacgatagagagcgcgacgactgcagcgacgggcagcgagagcaccgcgctggcggccccacccgcatcggtcgcgacgacggtccccaacaggacgaccacgccgccgaggtacgcgaccgtcgcgccgacgccgtacgaacgcaactccgacgccaacccagagtcggtcttcgccgcgaggaacgccgcccccg
>42	N operona: 22	last	null	gene_poz=(601-846)	-	unknown	ORF H0532; similar to Bacillus subtilis YrkF	/position=44787 - 46232 (45387 - 45632)	/lenght=1446 (246)	/codons=482 (82)	/complement=true	GC-compoz=59.34959349593496%	/LCI1=1.2222222222222223	/LCI2=0.28641975308641965	p_i1=0.0815931963619105	p_i2=0.014961104106513043	/Tai=0.3089707216746817	/Tei=0.11346499369586173	/EEI=4.169736257835809
gcgcgcccagccgttcattccgtcttcgaggtggtcgacgtcgtagtcacgctccgcgagcgtgcccgcgacgaactcgctggcgccgcccttcgcgcagaggacggtcacctcgcggtcgtcgggaatctggtcaaggacgtcctcgtcgatgtcgtcctcgaggaactcgaagtacgggacgttgatcgacgtgacgttttcaccgtcgatgtgccactcttcgtagtcgctggtcattcgtgcgtcgaggagcgtgacgtcctcgccggcgtcgatgcgatctttgagcgattccgggtcgacggattccacgtcggcgtctggagtcgggaagtcgtcggcgttcatattgtgcagtcgattctactgggtggacgcacaaaagcatttgcatagtaattcccattctaagcaatactgtgggatgtcgatattctgaataccacgcctaaatgcctatatgcaggtattacggcgttcaaacccgattccatcgcccaacagtagttggtagtgtccacaagaatcgacaatcttttagtttcgaagtaggtattgtgcgatagctccaagacagactatcggagcagacaaactatgagtgcagattacgacatcacggagacgctcgacgtaaaaggcgcatcgtgtcccatgccagtagtgaagacgaagtccgccatcgacgacctcgcggagggtgaaatcctcgaagtgttggcgactgactctggaagcatgagcgacatcgacggctgggcgtccggcaccgcgggcgtcgagctcgtcgaccaggaggaaggcgacgacgtgtacaagcactacgtccgcaagacgaagtaacgatgagcacggacacacccgacgcgtccgtcgatgacgcgccctcgcgtgcagagctcgccgcgcgcgtcaacgaactcgaggacgcactcgccgaagccaccagcgaagacgacgccaagaagatgagcatcatctcgacaaagggcacgctcgacatggcgtacccgccgctcatcctcgccagcaccgcggccgcgttcggctacgaggtgaccgtctttcacacgttctgggggctggaaatcctccacgaggaacgttcgaagaacctcaaactcagttccgtcggcaaccccaacatgcccgttccgaacgccgtcgcagcgctccccggcatggaccgcgtgacgacgaagatgatggagaagaaaatcgacgacaacgacaccgccaccatcgaggaactcatcgagacgagcctcgacatgggcgtcgagtttcaggcatgtcagatgaccatcgatctgatggactacgacgaggacgacttctacgacggcgtcaccaccggcgtcggcgccgcaacagccctccaagacatggccgaggccgacatccagctccttgtctgaactccgatgcacaaacccgggagcc
>43	N operona: 23	first	null	gene_poz=(601-1794)	-	unknown	ORF H0539; similar to Bacillus subtilis YrkH,	/position=45282 - 47675 (45882 - 47075)	/lenght=2394 (1194)	/codons=798 (398)	/complement=false	GC-compoz=65.82914572864321%	/LCI1=1.7061293031066331	/LCI2=0.7282955499580183	p_i1=0.18685654672057783	p_i2=0.17575117910659194	/Tai=0.1999358127527202	/Tei=0.2581760611959327	/EEI=4.24451296839132
tggtggcttcggcgagtgcgtcctcgagttcgttgacgcgcgcggcgagctctgcacgcgagggcgcgtcatcgacggacgcgtcgggtgtgtccgtgctcatcgttacttcgtcttgcggacgtagtgcttgtacacgtcgtcgccttcctcctggtcgacgagctcgacgcccgcggtgccggacgcccagccgtcgatgtcgctcatgcttccagagtcagtcgccaacacttcgaggatttcaccctccgcgaggtcgtcgatggcggacttcgtcttcactactggcatgggacacgatgcgccttttacgtcgagcgtctccgtgatgtcgtaatctgcactcatagtttgtctgctccgatagtctgtcttggagctatcgcacaatacctacttcgaaactaaaagattgtcgattcttgtggacactaccaactactgttgggcgatggaatcgggtttgaacgccgtaatacctgcatataggcatttaggcgtggtattcagaatatcgacatcccacagtattgcttagaatgggaattactatgcaaatgcttttgtgcgtccacccagtagaatcgactgcacaatatgaacgccgacgacttcccgactccagacgccgacgtggaatccgtcgacccggaatcgctcaaagatcgcatcgacgccggcgaggacgtcacgctcctcgacgcacgaatgaccagcgactacgaagagtggcacatcgacggtgaaaacgtcacgtcgatcaacgtcccgtacttcgagttcctcgaggacgacatcgacgaggacgtccttgaccagattcccgacgaccgcgaggtgaccgtcctctgcgcgaagggcggcgccagcgagttcgtcgcgggcacgctcgcggagcgtgactacgacgtcgaccacctcgaagacggaatgaacggctgggcgcgcatctacgacgccgtcgaagtcgaaggctacgacggcgccggcacgctgctgcagtaccagcgcccctcctcgggctgtctcggctacctcctctacgacgatggcgaagccgcaatcatcgatccgttgcgtgcgttcaccgaccgctaccttgacgacgccgacaatctcggcgtcgacctgcagtacgccctagatacccacgtccacgccgaccacatctccggtgttcgcaatctcgctgaggaggacatcgagggcgtcatccccgaggccgctgtcgaccgtggcatcacgtacgccgacgacatgacgaccgccgcagacggcgacaccttcgacgtcggcgacgccaccatcgaagctgtctacacccccggacacacgaccgggatgacctcctacctcgtcgacgacagcctgctcgcgaccggcgacgggctattcatcgagagcgtcgcccgccccgacctcgaggagggcgacgacggcgcgcccgacgcagcgcgcatgctctacgagtcgctccaggagcgcgtcctcacgctacccgatgacacgctcgtcggtggcgcgcacttcagcgacgccgccgaccccgccgccgacggcacgtacaccgcacccatcggcgaactcgtcgacgagatggacgcgctcacgatggacgaacaggcgttcgtcgacctggtcctctcggacatgccgccgcggccggccaactacgaggacatcatcgcgacgaacctcggccagaacgccgtcgacgacgaggaagcgttcaccctggaactcggcccgaacaactgcgcggccagccaggactctctcgcaggtgactaacgacgccgatggtaatcgatccacttccactacaggtcgccgcggagctgttcccgaacggcattagccgctacgctatcggcgggctgctggtcggcctcggtgtcactgtcatctacctaggcaccggcattagcgccggcgccagcacgttcctggagtcgacgctgtcgtacgtctccgaccagtcccgcttccagcagtacgtcagctcccgggactggcggctcgtgttcacgctcggcatcgtcctcggcgcggccgtgtacgccgtcgtctaccagggcggcgcgtggacgaccgacgtccagccgtggcgactgctcgtcggcggcgtcttcgtcggcatcggcacgcgcgtcggcaaggggtgtacgtccggccacggcgtctgtggcgtcggctcagcctcgaagacgtccatcgtgggcgtcctcgcgttcctcaccgtcgccatcgtgaccgcgcaagtggtcgctgcactgggggtgagcccgtaatgagtgaccggcatccagcgttcatgccgttgattctcgtcggcggcctcatcttcgggttcgggctcgcgtatagccagatggctcggcctgaggtcgt
>44	N operona: 23	last	null	gene_poz=(601-1092)	-	unknown	ORF H0549; same as H1813 in IR-L	/position=46484 - 48175 (47084 - 47575)	/lenght=1692 (492)	/codons=564 (164)	/complement=false	GC-compoz=67.47967479674797%	/LCI1=1.4028629856850716	/LCI2=0.4666666666666669	p_i1=0.11670191007632284	p_i2=0.05919796228580849	/Tai=0.27167414436958687	/Tei=0.15327816605722763	/EEI=4.192280356851324
catcgagggcgtcatccccgaggccgctgtcgaccgtggcatcacgtacgccgacgacatgacgaccgccgcagacggcgacaccttcgacgtcggcgacgccaccatcgaagctgtctacacccccggacacacgaccgggatgacctcctacctcgtcgacgacagcctgctcgcgaccggcgacgggctattcatcgagagcgtcgcccgccccgacctcgaggagggcgacgacggcgcgcccgacgcagcgcgcatgctctacgagtcgctccaggagcgcgtcctcacgctacccgatgacacgctcgtcggtggcgcgcacttcagcgacgccgccgaccccgccgccgacggcacgtacaccgcacccatcggcgaactcgtcgacgagatggacgcgctcacgatggacgaacaggcgttcgtcgacctggtcctctcggacatgccgccgcggccggccaactacgaggacatcatcgcgacgaacctcggccagaacgccgtcgacgacgaggaagcgttcaccctggaactcggcccgaacaactgcgcggccagccaggactctctcgcaggtgactaacgacgccgatggtaatcgatccacttccactacaggtcgccgcggagctgttcccgaacggcattagccgctacgctatcggcgggctgctggtcggcctcggtgtcactgtcatctacctaggcaccggcattagcgccggcgccagcacgttcctggagtcgacgctgtcgtacgtctccgaccagtcccgcttccagcagtacgtcagctcccgggactggcggctcgtgttcacgctcggcatcgtcctcggcgcggccgtgtacgccgtcgtctaccagggcggcgcgtggacgaccgacgtccagccgtggcgactgctcgtcggcggcgtcttcgtcggcatcggcacgcgcgtcggcaaggggtgtacgtccggccacggcgtctgtggcgtcggctcagcctcgaagacgtccatcgtgggcgtcctcgcgttcctcaccgtcgccatcgtgaccgcgcaagtggtcgctgcactgggggtgagcccgtaatgagtgaccggcatccagcgttcatgccgttgattctcgtcggcggcctcatcttcgggttcgggctcgcgtatagccagatggctcggcctgaggtcgtcttgaacttcctccagttcgaagacttcgggttggtgttcgtgatgttcggcggcgccgccgtgacgggcgtgacgttcttcgtcgcgccgcggctgctgggccgcgcgccgctgaccggcgacagcttccagcgccgcctgaagtccttcgaccggaacgtcctcatcggtggcgccatcttcggcgtcggctgggggctctccggcatctgtccgggcgccgcctacgcgagcctcggcatcgggaacatcaccattctctgggcgctcgccgggatgttcctcggcgcgtacacccagggcttctggcgcagccacagccagagccgcgacgcgtcctcggcgggcgcagactaactcactgtttatggaccccgctctcatcgccctcttcgccggtgcagcgctcgccagcctgttcatggcgtgggtcatcggcgccggctcgagtggggcgacgccgtatgcccctgccgtcggggcgaacgctatctcgacg
>45	N operona: 24	first-last	null	gene_poz=(601-1590)	-	unknown	ORF H0552; same as H1808 in IR-L	/position=46753 - 48942 (47353 - 48342)	/lenght=2190 (990)	/codons=730 (330)	/complement=true	GC-compoz=67.67676767676768%	/LCI1=1.5319148936170213	/LCI2=0.6830800405268489	p_i1=0.1450438875019982	p_i2=0.15212277041158942	/Tai=0.4708062769770745	/Tei=0.2369104933704305	/EEI=2.8598200077310536
atccgtggcgcacccgtccacgagccaacgagcatccccaaaccgccgccgacaagcacggcgaacgtcgacaccatcccgacctcgtcgagcagcgggagaagcggcccaacggcgagcccgacctggctcccgcccgcggagaacgctacgagcgacccgagcgcgagcagcacacgccgcaggccaccgcgctcgtcgcgactgacgtcccaccagacgaccgtcgcgacgacgagcgctgcgaagccggtaatcccgactgccgacgtgagtccgtcaactgccagcacgcgctgtccaacaccgcgaacggtacctgccgcactccccgcacccaggaagctgaactggatattcacgaggacggccccgacgaggcccgcaaggacggggatactgtatcgctcggggacgccgggacgtgggaggagactcgcgatggtgaacgcgatgccgccgccgacgaacggcgtcaacacccagacggcggcaatctgctggtacttcggccagaccggggaaccaccaagcgcgaggccgacgccgataacggcgccagtcacggtgaacgcagtcgcgatcggatagccggtcgtaatgccgattgccatcagccctgcccccaacacgagtacgaggatgacgccggcgatcgggagactgattccaccgacgaggccgctcccgatggcttccgagacgttgccgccttgcgtgacggcaccgacgaaaccgaaaataccgacgaggagggcggcacgcatcgtcgagatagcgttcgccccgacggcaggggcatacggcgtcgccccactcgagccggcgccgatgacccacgccatgaacaggctggcgagcgctgcaccggcgaagagggcgatgagagcggggtccataaacagtgagttagtctgcgcccgccgaggacgcgtcgcggctctggctgtggctgcgccagaagccctgggtgtacgcgccgaggaacatcccggcgagcgcccagagaatggtgatgttcccgatgccgaggctcgcgtaggcggcgcccggacagatgccggagagcccccagccgacgccgaagatggcgccaccgatgaggacgttccggtcgaaggacttcaggcggcgctggaagctgtcgccggtcagcggcgcgcggcccagcagccgcggcgcgacgaagaacgtcacgcccgtcacggcggcgccgccgaacatcacgaacaccaacccgaagtcttcgaactggaggaagttcaagacgacctcaggccgagccatctggctatacgcgagcccgaacccgaagatgaggccgccgacgagaatcaacggcatgaacgctggatgccggtcactcattacgggctcacccccagtgcagcgaccacttgcgcggtcacgatggcgacggtgaggaacgcgaggacgcccacgatggacgtcttcgaggctgagccgacgccacagacgccgtggccggacgtacaccccttgccgacgcgcgtgccgatgccgacgaagacgccgccgacgagcagtcgccacggctggacgtcggtcgtccacgcgccgccctggtagacgacggcgtacacggccgcgccgaggacgatgccgagcgtgaacacgagccgccagtcccgggagctgacgtactgctggaagcgggactggtcggagacgtacgacagcgtcgactccaggaacgtgctggcgccggcgctaatgccggtgcctaggtagatgacagtgacaccgaggccgaccagcagcccgccgatagcgtagcggctaatgccgttcgggaacagctccgcggcgacctgtagtggaagtggatcgattaccatcggcgtcgttagtcacctgcgagagagtcctggctggccgcgcagttgttcgggccgagttccagggtgaacgcttcctcgtcgtcgacggcgttctggccgaggttcgtcgcgatgatgtcctcgtagttggccggccgcggcggcatgtccgagaggaccaggtcgacgaacgcctgttcgtccatcgtgagcgcgtccatctcgtcgacgagttcgccgatgggtgcggtgtacgtgccgtcggcggcggggtcggcggcgtcgctgaagtgcgcgccaccgacgagcgtgtcatcgggtagcgtgaggacgcgctcctggagcgact
>46	N operona: 25	first	null	gene_poz=(601-1059)	-	unknown	ORF H0554; same as H1810 in IR-L	/position=46975 - 48633 (47575 - 48033)	/lenght=1659 (459)	/codons=553 (153)	/complement=false	GC-compoz=67.3202614379085%	/LCI1=1.605263157894737	/LCI2=0.831578947368421	p_i1=0.16219745956844134	p_i2=0.23335874167467238	/Tai=0.2356022942158335	/Tei=0.31002286750720515	/EEI=4.1479660009012225
cgaacctcggccagaacgccgtcgacgacgaggaagcgttcaccctggaactcggcccgaacaactgcgcggccagccaggactctctcgcaggtgactaacgacgccgatggtaatcgatccacttccactacaggtcgccgcggagctgttcccgaacggcattagccgctacgctatcggcgggctgctggtcggcctcggtgtcactgtcatctacctaggcaccggcattagcgccggcgccagcacgttcctggagtcgacgctgtcgtacgtctccgaccagtcccgcttccagcagtacgtcagctcccgggactggcggctcgtgttcacgctcggcatcgtcctcggcgcggccgtgtacgccgtcgtctaccagggcggcgcgtggacgaccgacgtccagccgtggcgactgctcgtcggcggcgtcttcgtcggcatcggcacgcgcgtcggcaaggggtgtacgtccggccacggcgtctgtggcgtcggctcagcctcgaagacgtccatcgtgggcgtcctcgcgttcctcaccgtcgccatcgtgaccgcgcaagtggtcgctgcactgggggtgagcccgtaatgagtgaccggcatccagcgttcatgccgttgattctcgtcggcggcctcatcttcgggttcgggctcgcgtatagccagatggctcggcctgaggtcgtcttgaacttcctccagttcgaagacttcgggttggtgttcgtgatgttcggcggcgccgccgtgacgggcgtgacgttcttcgtcgcgccgcggctgctgggccgcgcgccgctgaccggcgacagcttccagcgccgcctgaagtccttcgaccggaacgtcctcatcggtggcgccatcttcggcgtcggctgggggctctccggcatctgtccgggcgccgcctacgcgagcctcggcatcgggaacatcaccattctctgggcgctcgccgggatgttcctcggcgcgtacacccagggcttctggcgcagccacagccagagccgcgacgcgtcctcggcgggcgcagactaactcactgtttatggaccccgctctcatcgccctcttcgccggtgcagcgctcgccagcctgttcatggcgtgggtcatcggcgccggctcgagtggggcgacgccgtatgcccctgccgtcggggcgaacgctatctcgacgatgcgtgccgccctcctcgtcggtattttcggtttcgtcggtgccgtcacgcaaggcggcaacgtctcggaagccatcgggagcggcctcgtcggtggaatcagtctcccgatcgccggcgtcatcctcgtactcgtgttgggggcagggctgatggcaatcggcattacgaccggctatccgatcgcgactgcgttcaccgtgactggcgccgttatcggcgtcggcctcgcgcttggtggttccccggtctggccgaagtaccagcagattgccgccgtctgggtgttgacgccgttcgtcggcggcggcatcgcgttcaccatcgcgagtctcctcccacgtcccggcgtccccgagcgatacagtatccccgtccttgcgggcctcgtcggggccgtcctcgtgaatatccagttcagcttcctgggtgcggggagtgcggcaggtaccgttcg
>47	N operona: 25	last	null	gene_poz=(601-1776)	-	unknown	ORF H0556; similar to Haemophilis influenza	/position=47444 - 49819 (48044 - 49219)	/lenght=2376 (1176)	/codons=792 (392)	/complement=false	GC-compoz=66.66666666666666%	/LCI1=1.3307757885763	/LCI2=0.5947144075021314	p_i1=0.10200985644693504	p_i2=0.10967934223345466	/Tai=0.3548255008784135	/Tei=0.1987114080101092	/EEI=3.6503402690526814
gggtgtacgtccggccacggcgtctgtggcgtcggctcagcctcgaagacgtccatcgtgggcgtcctcgcgttcctcaccgtcgccatcgtgaccgcgcaagtggtcgctgcactgggggtgagcccgtaatgagtgaccggcatccagcgttcatgccgttgattctcgtcggcggcctcatcttcgggttcgggctcgcgtatagccagatggctcggcctgaggtcgtcttgaacttcctccagttcgaagacttcgggttggtgttcgtgatgttcggcggcgccgccgtgacgggcgtgacgttcttcgtcgcgccgcggctgctgggccgcgcgccgctgaccggcgacagcttccagcgccgcctgaagtccttcgaccggaacgtcctcatcggtggcgccatcttcggcgtcggctgggggctctccggcatctgtccgggcgccgcctacgcgagcctcggcatcgggaacatcaccattctctgggcgctcgccgggatgttcctcggcgcgtacacccagggcttctggcgcagccacagccagagccgcgacgcgtcctcggcgggcgcagactaactcactgtttatggaccccgctctcatcgccctcttcgccggtgcagcgctcgccagcctgttcatggcgtgggtcatcggcgccggctcgagtggggcgacgccgtatgcccctgccgtcggggcgaacgctatctcgacgatgcgtgccgccctcctcgtcggtattttcggtttcgtcggtgccgtcacgcaaggcggcaacgtctcggaagccatcgggagcggcctcgtcggtggaatcagtctcccgatcgccggcgtcatcctcgtactcgtgttgggggcagggctgatggcaatcggcattacgaccggctatccgatcgcgactgcgttcaccgtgactggcgccgttatcggcgtcggcctcgcgcttggtggttccccggtctggccgaagtaccagcagattgccgccgtctgggtgttgacgccgttcgtcggcggcggcatcgcgttcaccatcgcgagtctcctcccacgtcccggcgtccccgagcgatacagtatccccgtccttgcgggcctcgtcggggccgtcctcgtgaatatccagttcagcttcctgggtgcggggagtgcggcaggtaccgttcgcggtgttggacagcgcgtgctggcagttgacggactcacgtcggcagtcgggattaccggcttcgcagcgctcgtcgtcgcgacggtcgtctggtgggacgtcagtcgcgacgagcgcggtggcctgcggcgtgtgctgctcgcgctcgggtcgctcgtagcgttctccgcgggcgggagccaggtcgggctcgccgttgggccgcttctcccgctgctcgacgaggtcgggatggtgtcgacgttcgccgtgcttgtcggcggcggtttggggatgctcgttggctcgtggacgggtgcgccacggatgatcaagtcgctggcgcaggactactcatcgcttgggccgcgacgctctatctcggcgctcgtgccctcgttcctgatcgcacagctggcagtattgcttggcgtaccggtctcgttcaacgagatcgtcgtcagcgccatcatcggaagtggtgccgctgtcggcggtcgagaagcggtagacgcccggaaaatcggtgtgacgattggtgcgtggatcggctcgttcgccctctcgttcgccctcgcgtatgccgctggtgcgttgctgctgtagtctttgccgaccgtcgttagtcagcggtctgttcggttcgtcgaccgctctcgacacccagagggttggtcgtcgaggtcgcggtgaccagccggaggaattggcccgcgttcgtgagcagtttattctctgccttccggaggtgttcttcgtacgtcgagcgagcgacggccgtccgttcggcgaggtcgcggagcgacgtcttccgtggctgttcgtagtacccgctttcgagggcaagctggagtgcggctagctgccggtcagtgatgtcttcgaacaactgattcgccggcgccagcatactatgcggaatctgtgtctccgagattgacgtcttcgagaggagttcgatctctctgtcggatcgaagcgagtcgagcagttcgcgcacgtcctcgctgtcgaacgcgacgaccgtgtagtgctcccagccctggcggtagatcgtcggtgactggtacaggcagttgtgctcctcgaagcggtcgatgacggagtcttcgagcgagcaaagacaggactgggtgacgacgtgatatccgttgtcgtccgccgattcgtacagtacggtgccgatctcgttgatttcgtcgagta
>48	N operona: 26	first-last	null	gene_poz=(601-1377)	-	unknown	ORF H0562; similar to Halobacterium Bat,	/position=48636 - 50612 (49236 - 50012)	/lenght=1977 (777)	/codons=659 (259)	/complement=true	GC-compoz=59.07335907335908%	/LCI1=1.3359173126614987	/LCI2=0.376485788113695	p_i1=0.1030287871998921	p_i2=0.03295116082075233	/Tai=0.3808752050881609	/Tei=0.1296560447386771	/EEI=3.4393364711131733
ggcggtcagcgaggtctgccgcccctgaaacgtggtcggcgtgggcgtgcgtgtcgaagacgccgacaagctcggcatcatactcgtcgaggacagtgtcgtactcgttgaggtagtgtgacgggtcgaagacggcagcctcgccgtcggagacgagcacgtgagagagacagcccttccccggacgggcgacttgcacgagggtcccatcgacgtctacggggagttccgcgtgccggtggacgcggctccagccgttcatcccgtccgtcagcgtcaccgcgtcgtaccccagctctcggaggacggccgtcgcagtctgggagacgacgcctgcggcacagacggtaacgatttgttcgtcactgggcaggtcgtcgagtggttcgatggcctgttccgggtcgtcagtcagttcgtcgtagacgtcgacgttacggctgcccggaatgtgccactcctggaagtcttcttcgtggcgaatatccagcacgagtgggccatcatcatcctgtacctgttcgccgagttccgctggcgagagttcctgcatcggtagtccggattagcagagatattagcatatgggtactgccggccatgaccggcaccgctaattacgtcgagttcgaacctacgcgtatgggactgtacgaggcctccattcgagtgaaacacgaatgcccgtaccgacggatctcggagcgatacccggatctgacaatacgtgagtggccgttgagcgactgccaagtgctcgaaatcacgacggagacgacgccaaccgacgaactactcgacgaaatcaacgagatcggcaccgtactgtacgaatcggcggacgacaacggatatcacgtcgtcacccagtcctgtctttgctcgctcgaagactccgtcatcgaccgcttcgaggagcacaactgcctgtaccagtcaccgacgatctaccgccagggctgggagcactacacggtcgtcgcgttcgacagcgaggacgtgcgcgaactgctcgactcgcttcgatccgacagagagatcgaactcctctcgaagacgtcaatctcggagacacagattccgcatagtatgctggcgccggcgaatcagttgttcgaagacatcactgaccggcagctagccgcactccagcttgccctcgaaagcgggtactacgaacagccacggaagacgtcgctccgcgacctcgccgaacggacggccgtcgctcgctcgacgtacgaagaacacctccggaaggcagagaataaactgctcacgaacgcgggccaattcctccggctggtcaccgcgacctcgacgaccaaccctctgggtgtcgagagcggtcgacgaaccgaacagaccgctgactaacgacggtcggcaaagactacagcagcaacgcaccagcggcatacgcgagggcgaacgagagggcgaacgagccgatccacgcaccaatcgtcacaccgattttccgggcgtctaccgcttctcgaccgccgacagcggcaccacttccgatgatggcgctgacgacgatctcgttgaacgagaccggtacgccaagcaatactgccagctgtgcgatcaggaacgagggcacgagcgccgagatagagcgtcgcggcccaagcgatgagtagtcctgcgccagcgacttgatcatccgtggcgcacccgtccacgagccaacgagcatccccaaaccgccgccgacaagcacggcgaacgtcgacaccatcccgacctcgtcgagcagcgggagaagcggcccaacggcgagcccgacctggctcccgcccgcggagaacgctacgagcgacccgagcgcgagcagcacacgccgcaggccaccgcgctcgtcgcgactgacgtcccaccagacgaccgtcgcgacgacgagcgctgcgaagccggtaatcccgactgccgacgtgagtccgtcaactgccagcacgcgctgtccaacac
>49	N operona: 27	first-last	null	gene_poz=(601-1710)	-	unknown	ORF H0571; similar to Bacillus subtilis YrkH,	/position=49460 - 51769 (50060 - 51169)	/lenght=2310 (1110)	/codons=770 (370)	/complement=false	GC-compoz=65.58558558558558%	/LCI1=1.6169828364950316	/LCI2=0.6188798554652215	p_i1=0.16500182243303368	p_i2=0.1207398270713316	/Tai=0.2986449007994018	/Tei=0.20866584436419844	/EEI=3.6118608936091077
gctggagtgcggctagctgccggtcagtgatgtcttcgaacaactgattcgccggcgccagcatactatgcggaatctgtgtctccgagattgacgtcttcgagaggagttcgatctctctgtcggatcgaagcgagtcgagcagttcgcgcacgtcctcgctgtcgaacgcgacgaccgtgtagtgctcccagccctggcggtagatcgtcggtgactggtacaggcagttgtgctcctcgaagcggtcgatgacggagtcttcgagcgagcaaagacaggactgggtgacgacgtgatatccgttgtcgtccgccgattcgtacagtacggtgccgatctcgttgatttcgtcgagtagttcgtcggttggcgtcgtctccgtcgtgatttcgagcacttggcagtcgctcaacggccactcacgtattgtcagatccgggtatcgctccgagatccgtcggtacgggcattcgtgtttcactcgaatggaggcctcgtacagtcccatacgcgtaggttcgaactcgacgtaattagcggtgccggtcatggccggcagtacccatatgctaatatctctgctaatccggactaccgatgcaggaactctcgccagcggaactcggcgaacaggtacaggatgatgatggcccactcgtgctggatattcgccacgaagaagacttccaggagtggcacattccgggcagccgtaacgtcgacgtctacgacgaactgactgacgacccggaacaggccatcgaaccactcgacgacctgcccagtgacgaacaaatcgttaccgtctgtgccgcaggcgtcgtctcccagactgcgacggccgtcctccgagagctggggtacgacgcggtgacgctgacggacgggatgaacggctggagccgcgtccaccggcacgcggaactccccgtagacgtcgatgggaccctcgtgcaagtcgcccgtccggggaagggctgtctctctcacgtgctcgtctccgacggcgaggctgccgtcttcgacccgtcacactacctcaacgagtacgacactgtcctcgacgagtatgatgccgagcttgtcggcgtcttcgacacgcacgcccacgccgaccacgtttcaggggcggcagacctcgctgaccgccacgacgttccatactatctccaccagaaggatgcgctcgctgtcgacgcgacaccgctcgaggacgggcagactgtgacggtcgggcgcctcgacatcgaggtcatccacacgcccggccacagcgagggcagcgtctccttcgacgtcgagggggcggcgcttctgactggcgacacgctgtttcacgacagcgtcggccgcgtcgaactcggcgtcgaggccggcatcgaggacgccgacgtcgaggggaacgccgcgacgctgtacgagagcctccagcggttgctggaccgccctgatgacgcgctggtcctgccggcgcacgatccgggctcgcccgaaccgccggtggccgccacgcttgcggaggtcagagaacggaacgacgacctcggtcgcgaccgggaggcgttcgtcgaggagcttgcgtcggacatcccggaccatccgccgaacttcgaacgcgtcaagcggacgaacgtcgggcaggagtcggtccccgaggaggaactagccgaactggaactaggcccaaacaactgtgcggccgagtaatccatgagtacgaccactgaactccgccaagggatccgcgaacacctcgggcagttctcgctgcacgtcctgctcgtcttcgcgaccggcctgaccatcggttccgaacggacagtcgtccccgtactcggggaggacgtcctcggcgtcgagtcgttccttgtgatcggctcgttcgtcgtctcgttcgggatcgtgaagtcgatcctcaatctctacgccggcaagtggggcgaggcgtacggtcgcaaacccgtcctcatcgccggatgggcgacggcgctcccgctgccgatcatcctcatcttcgccccgagctggggctggatcacggtcgggaacgtcctgctggggatcaaccaggcgttgacgtggagtatggcgatcaacgcgaagatcgacctcgcgggtcccgaccagcgcgggctcgcggtcggcatcgacgaggcgttcggctacactggcgtcgctgtcggcgcctggatcacgggtgtcatcgcaggccagtggagtctgcggcccgaaccgttctacttcctcgccgtggtcgtcgtactggcgttcctcatctccatcttcctgattaaggagaccgtccag
>50	N operona: 28	first-last	null	gene_poz=(601-1851)	-	unknown	ORF H0580	/position=50540 - 52990 (51140 - 52390)	/lenght=2451 (1251)	/codons=817 (417)	/complement=true	GC-compoz=64.58832933653078%	/LCI1=1.3060897435897436	/LCI2=0.4451923076923077	p_i1=0.0971815071623836	p_i2=0.05221093483520157	/Tai=0.4896898626064033	/Tei=0.14698984135168142	/EEI=2.8992985358167505
cgaacacgaacgcgagtccgctaccaacggcgacccgcgaggggtaacccatcacgagtagtgcgggcgtgacgaggaacgacccgcccatcccgaagaagccgaagaggatgccgatgagcaacccgaacccggcgaagaagctgacgagcagcagactcatcccgagcagttccacagcttactcacctccgagcgcttgttttacgttcggcccaagcgccttcgtaacgacaccgtagccgacgtggaggactatcgcttcgagcaatacggtgccgatcagtcctgctgcttgtacggtcggtgggagcgacagcgtgtcgatcatcgctgcggtccacccatccgaaccgggtttgtgcgaatcatacttttctgcacatggcaccgtaaccggcagtgggtattaacacttttgggacgactgcacaatactatttgcggcagcactctataacttatcgaatgaacacgagtaggtaaacaccaaagagaggggcgataaaatcgtagatactgtcgaaattggatacttcgacaggtcagttatcaatcggagggcgcaggcgcaggtggttcgtgcgtaccaaagtcaggatgggtctcctccatccaaacgtacactactgcacccgacgcaaacatcaggcccgcagtcaggtaaaacgcggctgctgcattcacgaactccatcgagagtccaatcaggaccgcgccgacagcgtagccggaatcacgccacatccggtagacgcccatccccgccgaccgccaagtcgggtgagctgcgtcgctcggaaccgtcatcaggttcgggtacagcaacgccatcccgagcccggagaccccagccaagacggcccacgggaggtagccatcgacgagcaccatcccgaggacgcccgcgcccgcgaggaacatcccggcaacgacgggcggacggcggccgatgcggtccgcgagccccccggtcgcaatctggaggaagtacatcgcactgtggacaccgacgacgaccccaaccgccgcgataccgaggccctgactcgtcaggtacagcgggacggcaatccagaacagtgtatcgacgaagttctctatgtggccggcctgcgccgccgcgaacagcgtccggtcgccgtacgtcgcgcgcttcagcacctcgttgaacggcagattcgcgtcgtggtggtcgtcgttaccctcggcttgggcgtactggacggtctccttaatcaggaagatggagatgaggaacgccagtacgacgaccacggcgaggaagtagaacggttcgggccgcagactccactggcctgcgatgacacccgtgatccaggcgccgacagcgacgccagtgtagccgaacgcctcgtcgatgccgaccgcgagcccgcgctggtcgggacccgcgaggtcgatcttcgcgttgatcgccatactccacgtcaacgcctggttgatccccagcaggacgttcccgaccgtgatccagccccagctcggggcgaagatgaggatgatcggcagcgggagcgccgtcgcccatccggcgatgaggacgggtttgcgaccgtacgcctcgccccacttgccggcgtagagattgaggatcgacttcacgatcccgaacgagacgacgaacgagccgatcacaaggaacgactcgacgccgaggacgtcctccccgagtacggggacgactgtccgttcggaaccgatggtcaggccggtcgcgaagacgagcaggacgtgcagcgagaactgcccgaggtgttcgcggatcccttggcggagttcagtggtcgtactcatggattactcggccgcacagttgtttgggcctagttccagttcggctagttcctcctcggggaccgactcctgcccgacgttcgtccgcttgacgcgttcgaagttcggcggatggtccgggatgtccgacgcaagctcctcgacgaacgcctcccggtcgcgaccgaggtcgtcgttccgttctctgacctccgcaagcgtggcggccaccggcggttcgggcgagcccggatcgtgcgccggcaggaccagcgcgtcatcagggcggtccagcaaccgctggaggctctcgtacagcgtcgcggcgttcccctcgacgtcggcgtcctcgatgccggcctcgacgccgagttcgacgcggccgacgctgtcgtgaaacagcgtgtcgccagtcagaagcgccgccccctcgacgtcgaaggagacgctgccctcgctgtggccgggcgtgtggatgacctcgatgtcgaggcgcccgaccgtcacagtctgcccgtcctcgagcggtgtcgcgtcgacagcgagcgcatccttctggtggagatagtatggaacgtcgtggcggtcagcgaggtctgccgcccctgaaacgtggtcggcgtgggcgtgcgtgtcgaagacgccgacaagctc
>51	N operona: 29	first-last	null	gene_poz=(601-1866)	-	unknown	ORF H0581; similar to Sulfolobus solfataricus ORF	/position=50573 - 53038 (51173 - 52438)	/lenght=2466 (1266)	/codons=822 (422)	/complement=false	GC-compoz=64.69194312796208%	/LCI1=1.3056215360253365	/LCI2=0.4610451306413303	p_i1=0.09709096084770681	p_i2=0.05732536815932922	/Tai=0.31307708989138566	/Tei=0.1515928313433963	/EEI=4.002372510773234
gccgaccacgtttcaggggcggcagacctcgctgaccgccacgacgttccatactatctccaccagaaggatgcgctcgctgtcgacgcgacaccgctcgaggacgggcagactgtgacggtcgggcgcctcgacatcgaggtcatccacacgcccggccacagcgagggcagcgtctccttcgacgtcgagggggcggcgcttctgactggcgacacgctgtttcacgacagcgtcggccgcgtcgaactcggcgtcgaggccggcatcgaggacgccgacgtcgaggggaacgccgcgacgctgtacgagagcctccagcggttgctggaccgccctgatgacgcgctggtcctgccggcgcacgatccgggctcgcccgaaccgccggtggccgccacgcttgcggaggtcagagaacggaacgacgacctcggtcgcgaccgggaggcgttcgtcgaggagcttgcgtcggacatcccggaccatccgccgaacttcgaacgcgtcaagcggacgaacgtcgggcaggagtcggtccccgaggaggaactagccgaactggaactaggcccaaacaactgtgcggccgagtaatccatgagtacgaccactgaactccgccaagggatccgcgaacacctcgggcagttctcgctgcacgtcctgctcgtcttcgcgaccggcctgaccatcggttccgaacggacagtcgtccccgtactcggggaggacgtcctcggcgtcgagtcgttccttgtgatcggctcgttcgtcgtctcgttcgggatcgtgaagtcgatcctcaatctctacgccggcaagtggggcgaggcgtacggtcgcaaacccgtcctcatcgccggatgggcgacggcgctcccgctgccgatcatcctcatcttcgccccgagctggggctggatcacggtcgggaacgtcctgctggggatcaaccaggcgttgacgtggagtatggcgatcaacgcgaagatcgacctcgcgggtcccgaccagcgcgggctcgcggtcggcatcgacgaggcgttcggctacactggcgtcgctgtcggcgcctggatcacgggtgtcatcgcaggccagtggagtctgcggcccgaaccgttctacttcctcgccgtggtcgtcgtactggcgttcctcatctccatcttcctgattaaggagaccgtccagtacgcccaagccgagggtaacgacgaccaccacgacgcgaatctgccgttcaacgaggtgctgaagcgcgcgacgtacggcgaccggacgctgttcgcggcggcgcaggccggccacatagagaacttcgtcgatacactgttctggattgccgtcccgctgtacctgacgagtcagggcctcggtatcgcggcggttggggtcgtcgtcggtgtccacagtgcgatgtacttcctccagattgcgaccggggggctcgcggaccgcatcggccgccgtccgcccgtcgttgccgggatgttcctcgcgggcgcgggcgtcctcgggatggtgctcgtcgatggctacctcccgtgggccgtcttggctggggtctccgggctcgggatggcgttgctgtacccgaacctgatgacggttccgagcgacgcagctcacccgacttggcggtcggcggggatgggcgtctaccggatgtggcgtgattccggctacgctgtcggcgcggtcctgattggactctcgatggagttcgtgaatgcagcagccgcgttttacctgactgcgggcctgatgtttgcgtcgggtgcagtagtgtacgtttggatggaggagacccatcctgactttggtacgcacgaaccacctgcgcctgcgccctccgattgataactgacctgtcgaagtatccaatttcgacagtatctacgattttatcgcccctctctttggtgtttacctactcgtgttcattcgataagttatagagtgctgccgcaaatagtattgtgcagtcgtcccaaaagtgttaatacccactgccggttacggtgccatgtgcagaaaagtatgattcgcacaaacccggttcggatgggtggaccgcagcgatgatcgacacgctgtcgctcccaccgaccgtacaagcagcaggactgatcggcaccgtattgctcgaagcgatagtcctccacgtcggctacggtgtcgttacgaaggcgcttgggccgaacgtaaaacaagcgctcggaggtgagtaagctgtggaactgctcgggatgagtctgctgctcgtcagcttcttcgccgggttcgggttgctcatcggcatcctcttcggcttcttcgggatgggcgggtcgttcctcgtcacgcccgcactactcgtgatgggttacccctcgcgggtcgccgttggtagcggactcgcgttcgtgttcggtacgagcgtcatcggcgcgctccgccaccgcgatcacggtcacgtcg
>52	N operona: 30	first-last	null	gene_poz=(601-1578)	-	unknown	ORF H0594; similar to Bacillus subtilis YrkJ,	/position=52228 - 54405 (52828 - 53805)	/lenght=2178 (978)	/codons=726 (326)	/complement=false	GC-compoz=65.439672801636%	/LCI1=1.6041025641025641	/LCI2=0.7028717948717947	p_i1=0.1619206635131763	p_i2=0.16232437331478863	/Tai=0.2864557042062685	/Tei=0.24609193598330978	/EEI=3.7592561446982184
gatgggcgtctaccggatgtggcgtgattccggctacgctgtcggcgcggtcctgattggactctcgatggagttcgtgaatgcagcagccgcgttttacctgactgcgggcctgatgtttgcgtcgggtgcagtagtgtacgtttggatggaggagacccatcctgactttggtacgcacgaaccacctgcgcctgcgccctccgattgataactgacctgtcgaagtatccaatttcgacagtatctacgattttatcgcccctctctttggtgtttacctactcgtgttcattcgataagttatagagtgctgccgcaaatagtattgtgcagtcgtcccaaaagtgttaatacccactgccggttacggtgccatgtgcagaaaagtatgattcgcacaaacccggttcggatgggtggaccgcagcgatgatcgacacgctgtcgctcccaccgaccgtacaagcagcaggactgatcggcaccgtattgctcgaagcgatagtcctccacgtcggctacggtgtcgttacgaaggcgcttgggccgaacgtaaaacaagcgctcggaggtgagtaagctgtggaactgctcgggatgagtctgctgctcgtcagcttcttcgccgggttcgggttgctcatcggcatcctcttcggcttcttcgggatgggcgggtcgttcctcgtcacgcccgcactactcgtgatgggttacccctcgcgggtcgccgttggtagcggactcgcgttcgtgttcggtacgagcgtcatcggcgcgctccgccaccgcgatcacggtcacgtcgactacaaactcgccgtcatcatgaccgtcgcgatgacgatcggcatcgaagccggcaagcgtgtcgtcgacgccctccacgcggcagggaacgccgacctggtcatcagcgtcgcgtacgttggcctgctggcgacggtggggatattcacgctccgtgacgcccgcgctagcggcaccacagcgagtgtcgacctttccgagcgcgtacaggcactcgaaattcctccgatggtgacgctccgcggagacgttcgggtatctgcgagcatcatcttcggtatcggtctggtcgtcggcgtcctctccgggcttctcggcgtcggcggcggcttcctgttgatgcccgcgatgatgtacgggctgggcgtccccgctgccatcgccatcggcacggacatcctccagattacgatttcgggagcgttcggcgccttcgtctacgcccgcgacgggttcgtcgcgattccggtcgtggcgacgctgctcgccgggagcgcgctcggcgcgcgcatcggcgcgggcgtctcgaacatcgtcgacgaggacgacatcaaggggtacttcgcgacgatgctactcgccggcagcgtcgccgtcgccgccaaacgcgtcggcaccgcctacgacatcgccgtcctcaacactgtgagtatcgcgctcatcttcggcgcgaccgtcgtcgtaagtggtgcgatcctgttggctgcggtgtgccagcttcgcgacgacaacgctgacttctggtgtcgcctgtcggcgacgtaacccgtggtcacggggagcgtctaaccctgtttctcgggccgctatagcgcacaattgtgcaatccatacaaaaatcttataactgcacagcccctacgattgagtgatactaatgccagattcgatgtccgaacaactccgtcaggatatggagtgtgaggggctgctggagtgtttccacggtctcaaagaactcgacaaagagtgcttccaagcgctcgtcgaggccgaggaaccgatgaccgtcgacgaactcgcagaggccgtcgaccgggagcgctcgacggcctaccgagccgttcagcgcctcctccagacgggattcatcgagaaagagcaggtcaactacgagcagggcggctactaccacgtctactcgccaagcgatccgtctcagattacggatgacatgcagcggatgctcaacgactggtacgcgaagatgggccagctcatccaggagttcgagacgaagtacgaacagcccgatagcgtaccccaatctgccgaaagctaacgtttcttctcctgacggcgcgtatctctgcgttcctacggatttagctggtcggctgattttccctggtactcatagcggcg
>53	N operona: 31	first-last	null	gene_poz=(601-1005)	-	unknown	ORF H0600; similar to Methanococcus jannschii ORF	/position=53318 - 54922 (53918 - 54322)	/lenght=1605 (405)	/codons=535 (135)	/complement=false	GC-compoz=58.0246913580247%	/LCI1=1.271144278606965	/LCI2=0.4858208955223882	p_i1=0.09053066080321412	p_i2=0.0658069257747897	/Tai=0.3065886729438078	/Tei=0.15922623319731072	/EEI=4.081609891561656
gtatcggtctggtcgtcggcgtcctctccgggcttctcggcgtcggcggcggcttcctgttgatgcccgcgatgatgtacgggctgggcgtccccgctgccatcgccatcggcacggacatcctccagattacgatttcgggagcgttcggcgccttcgtctacgcccgcgacgggttcgtcgcgattccggtcgtggcgacgctgctcgccgggagcgcgctcggcgcgcgcatcggcgcgggcgtctcgaacatcgtcgacgaggacgacatcaaggggtacttcgcgacgatgctactcgccggcagcgtcgccgtcgccgccaaacgcgtcggcaccgcctacgacatcgccgtcctcaacactgtgagtatcgcgctcatcttcggcgcgaccgtcgtcgtaagtggtgcgatcctgttggctgcggtgtgccagcttcgcgacgacaacgctgacttctggtgtcgcctgtcggcgacgtaacccgtggtcacggggagcgtctaaccctgtttctcgggccgctatagcgcacaattgtgcaatccatacaaaaatcttataactgcacagcccctacgattgagtgatactaatgccagattcgatgtccgaacaactccgtcaggatatggagtgtgaggggctgctggagtgtttccacggtctcaaagaactcgacaaagagtgcttccaagcgctcgtcgaggccgaggaaccgatgaccgtcgacgaactcgcagaggccgtcgaccgggagcgctcgacggcctaccgagccgttcagcgcctcctccagacgggattcatcgagaaagagcaggtcaactacgagcagggcggctactaccacgtctactcgccaagcgatccgtctcagattacggatgacatgcagcggatgctcaacgactggtacgcgaagatgggccagctcatccaggagttcgagacgaagtacgaacagcccgatagcgtaccccaatctgccgaaagctaacgtttcttctcctgacggcgcgtatctctgcgttcctacggatttagctggtcggctgattttccctggtactcatagcggcgagcggttacggtgtggtaggtgagttaccgaccagtagtattgtgtggcacgtccaaaactcttaacttctatacccgcctactaccgtgtgatggcaaccgatactgcagccacgactggcaccgcatcgcctgacgaaccgctttacgtgaacggccagacagagctcgacgacgtcaccagcgacaacgacgtcgtgctcgcggacttctacgccgactggtgtggcccctgccagatgctcgaacccgtcgtcgagacgctcgccgagcagaccgacgcggccgtcgcgaaaatcgacgtcgacgagaatcaagccctcgccagcgcgtacggcgtgcgcggcgtccccacgctcgttctcttcgcggacggcgagcaagtcgaggaagtcgtcggccttcaggatgaagacgcgctcaaggacctcatcgagagctacaccgagtaaatgactgaggacagccacgacctagtcatcgccgggtcgggaatcgccggcctctcggcagcggt
>54	N operona: 32	first	null	gene_poz=(601-960)	trxA	TrxA	similar to Chlamydia psittaci thioredoxin,	/position=53898 - 55457 (54498 - 54857)	/lenght=1560 (360)	/codons=520 (120)	/complement=false	GC-compoz=63.888888888888886%	/LCI1=1.6442577030812324	/LCI2=0.47338935574229707	p_i1=0.17159232484248982	p_i2=0.06147750754195109	/Tai=0.25502907127175817	/Tei=0.15532975678775598	/EEI=3.9156892528019385
cctacgattgagtgatactaatgccagattcgatgtccgaacaactccgtcaggatatggagtgtgaggggctgctggagtgtttccacggtctcaaagaactcgacaaagagtgcttccaagcgctcgtcgaggccgaggaaccgatgaccgtcgacgaactcgcagaggccgtcgaccgggagcgctcgacggcctaccgagccgttcagcgcctcctccagacgggattcatcgagaaagagcaggtcaactacgagcagggcggctactaccacgtctactcgccaagcgatccgtctcagattacggatgacatgcagcggatgctcaacgactggtacgcgaagatgggccagctcatccaggagttcgagacgaagtacgaacagcccgatagcgtaccccaatctgccgaaagctaacgtttcttctcctgacggcgcgtatctctgcgttcctacggatttagctggtcggctgattttccctggtactcatagcggcgagcggttacggtgtggtaggtgagttaccgaccagtagtattgtgtggcacgtccaaaactcttaacttctatacccgcctactaccgtgtgatggcaaccgatactgcagccacgactggcaccgcatcgcctgacgaaccgctttacgtgaacggccagacagagctcgacgacgtcaccagcgacaacgacgtcgtgctcgcggacttctacgccgactggtgtggcccctgccagatgctcgaacccgtcgtcgagacgctcgccgagcagaccgacgcggccgtcgcgaaaatcgacgtcgacgagaatcaagccctcgccagcgcgtacggcgtgcgcggcgtccccacgctcgttctcttcgcggacggcgagcaagtcgaggaagtcgtcggccttcaggatgaagacgcgctcaaggacctcatcgagagctacaccgagtaaatgactgaggacagccacgacctagtcatcgccgggtcgggaatcgccggcctctcggcagcggtctacgcagcgcgtgccgacctcgaacccctcgtcttggagggcgacgagccgggcggccagctcacgctgacgaccgacgtcgagaactacctcggcttccccgacggcgtcggcggcatggacctcgtccaacgcggcaaagagcaggccgagcagttcggcgcccagttcgaacacggccgcatcgaggctgcggacctggacggccagccgctggagctatcgctgtcgaccggcgacacgctctacacgcggtcgctgatcgtcgccaccggcgcgagcgcgcgctgggtcggtgccgagaacgaagacgagctgatgggggccgggctctcgacgtgtgcgacctgtgacggcgcgttccaccgcggcgacgatgtcctcgtcgtcggcggcggcgacagcgccatggaggaagcgttgttcctcgcgaagttcgccgactctgtgacggtcgtccaccgacgtgaggagctgcgtgcgtccgagatcatggccgaccgcgctcgcgaccacgacgacgtccagttccgc
>55	N operona: 32	last	null	gene_poz=(601-1218)	trxB	TrxB	similar to Mycobacterium leprae thioredoxin	/position=54258 - 56075 (54858 - 55475)	/lenght=1818 (618)	/codons=606 (206)	/complement=false	GC-compoz=68.77022653721683%	/LCI1=1.6796747967479675	/LCI2=0.7248780487804882	p_i1=0.18027855314857288	p_i2=0.1739263087488854	/Tai=0.20563304969421653	/Tei=0.25653367787399683	/EEI=4.24791869759063
tcatccaggagttcgagacgaagtacgaacagcccgatagcgtaccccaatctgccgaaagctaacgtttcttctcctgacggcgcgtatctctgcgttcctacggatttagctggtcggctgattttccctggtactcatagcggcgagcggttacggtgtggtaggtgagttaccgaccagtagtattgtgtggcacgtccaaaactcttaacttctatacccgcctactaccgtgtgatggcaaccgatactgcagccacgactggcaccgcatcgcctgacgaaccgctttacgtgaacggccagacagagctcgacgacgtcaccagcgacaacgacgtcgtgctcgcggacttctacgccgactggtgtggcccctgccagatgctcgaacccgtcgtcgagacgctcgccgagcagaccgacgcggccgtcgcgaaaatcgacgtcgacgagaatcaagccctcgccagcgcgtacggcgtgcgcggcgtccccacgctcgttctcttcgcggacggcgagcaagtcgaggaagtcgtcggccttcaggatgaagacgcgctcaaggacctcatcgagagctacaccgagtaaatgactgaggacagccacgacctagtcatcgccgggtcgggaatcgccggcctctcggcagcggtctacgcagcgcgtgccgacctcgaacccctcgtcttggagggcgacgagccgggcggccagctcacgctgacgaccgacgtcgagaactacctcggcttccccgacggcgtcggcggcatggacctcgtccaacgcggcaaagagcaggccgagcagttcggcgcccagttcgaacacggccgcatcgaggctgcggacctggacggccagccgctggagctatcgctgtcgaccggcgacacgctctacacgcggtcgctgatcgtcgccaccggcgcgagcgcgcgctgggtcggtgccgagaacgaagacgagctgatgggggccgggctctcgacgtgtgcgacctgtgacggcgcgttccaccgcggcgacgatgtcctcgtcgtcggcggcggcgacagcgccatggaggaagcgttgttcctcgcgaagttcgccgactctgtgacggtcgtccaccgacgtgaggagctgcgtgcgtccgagatcatggccgaccgcgctcgcgaccacgacgacgtccagttccgctggaacacggagctctaagccatccacggctcccaggagacgggcgtcaccggtgccacgctcgtctcccaccccgatggctaccccacggagaaggccgagtccggggtcgacgtcgagcgggagaccgtcgatgttggcggcgtgttctacgcggtgggccacacgccgaacacgcggttcctggatgagactgccgtcgaacgagacgaaagcggctacatcttcacgcaggcagacgatgtcggccgaccgacggcccggacgagcgtcgatggcgtgttcgccgccggcgacgtcgccgacccccggtaccgccaggcgatcacgtccgccggcaccgggagtatggctgccctcgatgccgaggagttcctcgagacgctgcgcgaatcagacgagctgacggcgactgcgaccgcctaactgttcacccttctcaggaggcggtgttcagataaggattgaaaggtgaggcggagcgttttctgagtgatctatgcccgaaaacgctcgcctcgacgagaatatcgacctctgtgttgaggaggcgatataggtcaacgcggctcagtgtactgtccgaggtttcaggcttttcgagcctcggtcagcgag
>56	N operona: 33	first-last	null	gene_poz=(601-1719)	-	unknown	ORF H0618; same as H1739 in IR-L	/position=55531 - 57849 (56131 - 57249)	/lenght=2319 (1119)	/codons=773 (373)	/complement=true	GC-compoz=63.092046470062556%	/LCI1=1.4310035842293907	/LCI2=0.46586021505376385	p_i1=0.12266712723973837	p_i2=0.05892744090384405	/Tai=0.3450969952647213	/Tei=0.15303469681345966	/EEI=3.560587283492927
atcagtagagacgcggaccagtacgtgatcctctgacctgagaatctggtagttgtttctgcgtgatttctgacggtataccggaatagaattggaatcagcagatagaaccccattcagaacggaatcagtgttggttaactgtcgttttgtacagatgtaccctccgaacttctgtcaacttcaaatcccagagttttgtatagcgatatatagtttataaccccgcttatccagctatagcaggcgcttcagagcccgaaagccgtgatttcgctccgctgcagttggtttggtttagaacagtaaaacaaaccagaactaagagggtggccgccctcccgtaagcacgaacaatggaagtcccacagcgagcgtctataccccaccaaaacgtcgaagctggcccggtcgccaaacgcaccgtcatgaacaacagcgaagtcgtcgcctgtgctggctgcgacgaggacctcgataccagcaactaccatctccacaccaccctcagattcggcgctggcggtggccgaggcgtccgctacaaatccttcgtactccacgatgcggagtgtttcaacgcgtggaagcgtgatttagatgtctaataacgacgctacccctggggttcgcggcctcgaaaccctcctcgacgaccgcatggtctccctcgaaagcccacagacccagcaaatcacgagggtcgccgtcaacaatctgttccagttcctcaccgagaacaacgatgtcgactccgtcgcggacgtcgacgaacaggacgctcgagattgggttatccacctcgtgaaagaagacgatctcgccgcgaactccatccggacgtatttcgcgctcgcgcgcgccacgtttggctggtggcaacgcagcggtgagatcggccagaacccgctcgcgacgaccaccgccgaagaagtactcccgtcgaagagcaacgacgtcgagcaacagttctggactgccgatgctcgcgaacgattgctcaactacgtcgacgagcgcgcccatgctgcactcgagaacgacagcagcgacgccgcacgcgcgttccgggaccgctcccttgtctacatccttgcggataccggcgtccgtggcgcggagatctgcagcgtcagccgcgacaaccgccgcaacggcctccgatggacggacgttgacctcgaggcgggcgtgatgactgtcctcgggaagtccggcgaccaggaatcggtatcgctcccgggggtgacttccgagaagctggcgcgctaccggcgactcgtcgacgcccccgccgaatggccggttatcccgaccggagacgcaacctcgaaataccgggccgttcgcaagcagctacgcgaacgcgagtacggggacgaggcaatcgagggagtcctggaagactgcgaaatcgacgaggtgctgcgcgagtatgaggttgcgccgcctgcgttgacgacagagggcgcgagaacgctcttgaagcggctttgcggggaggcggacgtcgatatcgacggcgattatttgaagccccacggcggccggcgtgggctcggagacgaactctacggcgaggtcgccgccgaaagcgcacaggaggtccttcgacacaagtccatcgagacaacgcatgcctcctatcgggagcgacgggctgaggacctgagcgcggatatcgagaaggtccggtatagcaacactgacgaagagtgaggcgcgaaacgccggcagtgaggaactttagaggctaaaacagacgtatgggatcctcgctgaccgaggctcgaaaagcctgaaacctcggacagtacactgagccgcgttgacctatatcgcctcctcaacacagaggtcgatattctcgtcgaggcgagcgttttcgggcatagatcactcagaaaacgctccgcctcacctttcaatccttatctgaacaccgcctcctgagaagggtgaacagttaggcggtcgcagtcgccgtcagctcgtctgattcgcgcagcgtctcgaggaactcctcggcatcgagggcagccatactcccggtgccggcggacgtgatcgcctggcggtaccgggggtcggcgacgtcgccggcggcgaacacgccatcgacgctcgtccgggccgtcggtcggccgacatcgtctgcctgcgtgaagatgtagccgctttcgtctcgttcgacggcagtctcatccaggaaccgcgtgttcggcgtgtggcccaccgcgtagaacacgccgccaacatcgacggtctcccgctcgacgtcgaccccggactcggccttctccgtggggtagccatcgg
>57	N operona: 34	first-last	null	gene_poz=(601-1050)	-	unknown	ORF H0625; same as H1737 in IR-L	/position=56224 - 57873 (56824 - 57273)	/lenght=1650 (450)	/codons=550 (150)	/complement=false	GC-compoz=59.77777777777777%	/LCI1=1.447427293064877	/LCI2=0.44004474272930644	p_i1=0.12620584001000076	p_i2=0.05060349136201859	/Tai=0.48892941691728037	/Tei=0.14554314222581674	/EEI=2.815944109923572
gatggacttgtgtcgaaggacctcctgtgcgctttcggcggcgacctcgccgtagagttcgtctccgagcccacgccggccgccgtggggcttcaaataatcgccgtcgatatcgacgtccgcctccccgcaaagccgcttcaagagcgttctcgcgccctctgtcgtcaacgcaggcggcgcaacctcatactcgcgcagcacctcgtcgatttcgcagtcttccaggactccctcgattgcctcgtccccgtactcgcgttcgcgtagctgcttgcgaacggcccggtatttcgaggttgcgtctccggtcgggataaccggccattcggcgggggcgtcgacgagtcgccggtagcgcgccagcttctcggaagtcacccccgggagcgataccgattcctggtcgccggacttcccgaggacagtcatcacgcccgcctcgaggtcaacgtccgtccatcggaggccgttgcggcggttgtcgcggctgacgctgcagatctccgcgccacggacgccggtatccgcaaggatgtagacaagggagcggtcccggaacgcgcgtgcggcgtcgctgctgtcgttctcgagtgcagcatgggcgcgctcgtcgacgtagttgagcaatcgttcgcgagcatcggcagtccagaactgttgctcgacgtcgttgctcttcgacgggagtacttcttcggcggtggtcgtcgcgagcgggttctggccgatctcaccgctgcgttgccaccagccaaacgtggcgcgcgcgagcgcgaaatacgtccggatggagttcgcggcgagatcgtcttctttcacgaggtggataacccaatctcgagcgtcctgttcgtcgacgtccgcgacggagtcgacatcgttgttctcggtgaggaactggaacagattgttgacggcgaccctcgtgatttgctgggtctgtgggctttcgagggagaccatgcggtcgtcgaggagggtttcgaggccgcgaaccccaggggtagcgtcgttattagacatctaaatcacgcttccacgcgttgaaacactccgcatcgtggagtacgaaggatttgtagcggacgcctcggccaccgccagcgccgaatctgagggtggtgtggagatggtagttgctggtatcgaggtcctcgtcgcagccagcacaggcgacgacttcgctgttgttcatgacggtgcgtttggcgaccgggccagcttcgacgttttggtggggtatagacgctcgctgtgggacttccattgttcgtgcttacgggagggcggccaccctcttagttctggtttgttttactgttctaaaccaaaccaactgcagcggagcgaaatcacggctttcgggctctgaagcgcctgctatagctggataagcggggttataaactatatatcgctatacaaaactctgggatttgaagttgacagaagttcggagggtacatctgtacaaaacgacagttaaccaacactgattccgttctgaatggggttctatctgctgattccaattctattccggtataccgtcagaaatcacgcagaaacaactaccagattctcaggtcagaggatcacgtactggtccgcgtctctactgattgagctgttccacgccaaatccag
>58	N operona: 35	first-last	null	gene_poz=(601-843)	-	unknown	ORF H0630; same as H1734 in IR-L	/position=56756 - 58198 (57356 - 57598)	/lenght=1443 (243)	/codons=481 (81)	/complement=false	GC-compoz=55.96707818930041%	/LCI1=1.0291666666666666	/LCI2=0.3800000000000001	p_i1=0.05084438821485241	p_i2=0.03381997052215455	/Tai=0.6263055625455272	/Tei=0.1304379734699391	/EEI=2.597898326618261
aggatgtagacaagggagcggtcccggaacgcgcgtgcggcgtcgctgctgtcgttctcgagtgcagcatgggcgcgctcgtcgacgtagttgagcaatcgttcgcgagcatcggcagtccagaactgttgctcgacgtcgttgctcttcgacgggagtacttcttcggcggtggtcgtcgcgagcgggttctggccgatctcaccgctgcgttgccaccagccaaacgtggcgcgcgcgagcgcgaaatacgtccggatggagttcgcggcgagatcgtcttctttcacgaggtggataacccaatctcgagcgtcctgttcgtcgacgtccgcgacggagtcgacatcgttgttctcggtgaggaactggaacagattgttgacggcgaccctcgtgatttgctgggtctgtgggctttcgagggagaccatgcggtcgtcgaggagggtttcgaggccgcgaaccccaggggtagcgtcgttattagacatctaaatcacgcttccacgcgttgaaacactccgcatcgtggagtacgaaggatttgtagcggacgcctcggccaccgccagcgccgaatctgagggtggtgtggagatggtagttgctggtatcgaggtcctcgtcgcagccagcacaggcgacgacttcgctgttgttcatgacggtgcgtttggcgaccgggccagcttcgacgttttggtggggtatagacgctcgctgtgggacttccattgttcgtgcttacgggagggcggccaccctcttagttctggtttgttttactgttctaaaccaaaccaactgcagcggagcgaaatcacggctttcgggctctgaagcgcctgctatagctggataagcggggttataaactatatatcgctatacaaaactctgggatttgaagttgacagaagttcggagggtacatctgtacaaaacgacagttaaccaacactgattccgttctgaatggggttctatctgctgattccaattctattccggtataccgtcagaaatcacgcagaaacaactaccagattctcaggtcagaggatcacgtactggtccgcgtctctactgattgagctgttccacgccaaatccagttaaggagaacccatctcgatgtggtgcgacatttcgctaagtacagagggtttaatgaatggcgtaggcttttcttggccgaagggataagtctggtatggtctctggctggcaggtaatccgagtggcgtgcatcttatctgtgtctgtcggcgtgggcttactcgctatttcgatttctctcggcctaacagcgggtacagcaccgccagtactagtcggattcggtgggtcagtctgtacggcgtatctcttgctccggaagcaccctaatatcgagactgggcctctgtggcggttcagtggtcttgtttttgtactgtt
>59	N operona: 36	first-last	null	gene_poz=(601-1875)	-	unknown	ORF H0646; putative ISH8 transposase;same as H1709	/position=58017 - 60491 (58617 - 59891)	/lenght=2475 (1275)	/codons=825 (425)	/complement=false	GC-compoz=59.05882352941176%	/LCI1=1.4575471698113207	/LCI2=0.7595911949685533	p_i1=0.12840688044603796	p_i2=0.19273071378817855	/Tai=0.39128558389835805	/Tei=0.2734576424093607	/EEI=3.256128178932441
gtgtctgtcggcgtgggcttactcgctatttcgatttctctcggcctaacagcgggtacagcaccgccagtactagtcggattcggtgggtcagtctgtacggcgtatctcttgctccggaagcaccctaatatcgagactgggcctctgtggcggttcagtggtcttgtttttgtactgttcattcttgggaatgccgtttccacagagggtatctatgcccctcaaagtgagcaatcgccgctcgcaattggtggtgtatgggctctttcactactgatttgctacacggtgatatttaaagtggaatggacgaatcgttctccttctcaataaccgtctggtagatttgtacacctactgagcggctgtttcattcaggattcgctggtaagaattcgcctcaatgtgatgcgtaacttcgctaagtacagaggaacagtatatcggttagtgaaaattcgttgtgtcacaggggacaaagccatccgtctttagttaggagacgaaccgcgtgacagtggcggcttatcgaggctacttttcggaaggaatgaggaggtgtcgagtgtgcacaacgaaacctcctcatcacggattatgcgtcggctcactacactgtttccctccgagttcctcgaagagcacgccgaggaactcggcgtggtcgaacgcgaccgcaagctccagattcccgtcttcgtctgggcattcgtgttcggcttcgccgcaggcgaacgccgaacactcgcagggtttcgacgcagctacaactccacagctgacgagccgatctcaccgggtgggttctatcagcggttgacgccgacgctcgcggagtacttccgcgacctcgtcgagcacggtctcgacgaggtcgctgttcccgacactgttgacgttgacatcgaccgattcagtgatgtaatgatcgctgatggaacggtgttgcggttacacgagtttctcgctgatcagttcgaagcccgccacgaggagcaggctggagcgaagctccacctgctccacaatgccactgaacagacgattgaacggatcgacgttaccgacgagaaagcacacgacagcacgctgttcaagacagggtcgtggcttgagaaccgcctcgtattgttcgacctcgcgtacttcaagtaccgacggtttgcgcggatcgacgagaacggcggctccttcgtgagccggctgaaacagaacgcgaatccggtgattacggatgaattacgggaatggcgcggccgcgccattcccttggagggcaagcaactccgtgatgtgctcgacgatctcgaccggacgtacatcgatgtggaagtcgaagtcgagttcaagcgcgggccgtacaacgggacgcggtcgctggatacgaagcggttccgcgtcgtcggcgtccgcgacgaggacgccgacgactaccatctatacgtgacaaatctgtcgcgagaggagttctttccggcggatttagcgcagatctaccggtgtcggtgggaagtggagttgctgttccgtgagttgaagacgcagtacgacctggacgagttcgacacgagcaacgagcacgtggtgaagatcttgctgtacgcagcgttgctgtcactgcttgtgagccgtgatctgttggatctggtcaccgagcaggcggatgatgagctcgtgtttccaccggaacgctgggcggcgaccttccggtcgcacgcccagctcatcctccacgaactcggtgagcacctcggttattcgccaccgccgctgttggagcggctgatcgaggacgcacagaagatccacaagcaacgaccgatcttacaagagacgctcgctaccgctacacaaccgaggtgtgagtcttaactaaagacgaatggggacaaagcttattctacaagaaattcgtctgtgacacatggacctgagctgggcacttctccttgttgtcgccgtcctcgtaatcgggtacggtctttacactgtgtacaatctctcaaatttcctcggggactaccttcgttcctgacaaccaaattctggtgttcttgcttccgtatacccggtacattcgcacacctactgaacggttatttcacgacgaattcgctggtgagaacccgcctcgttgtggtgcgtagttcggtaagtacaggttggacagatatcggagtcggctctctctttcccgctgttgttctatccgtcctgctgagactggggaatccgggactactcgctactggttcgttgttccacgtactcgcgcgtctttccgtgcaacacgtactccacctgctggagctcgtcgatcgaccccgagccggtgacgaacatcgctgttcgcagctcggcgatcaggtccccgacgcgttcgatgacagcgtctggcccgtctgtagctggtttcaggaatggtttcgccaacccgccggcgcgggcacccagggcaatcgcttttgccac
>60	N operona: 37	first-last	null	gene_poz=(601-1740)	-	unknown	ORF H0660; similar to ORF in Sulfolobus solfataricus	/position=59658 - 61997 (60258 - 61397)	/lenght=2340 (1140)	/codons=780 (380)	/complement=true	GC-compoz=61.140350877192986%	/LCI1=1.3201407211961302	/LCI2=0.4555848724714156	p_i1=0.09991672157992099	p_i2=0.05553595617579862	/Tai=0.3747210189862558	/Tei=0.14998236055821876	/EEI=3.5183028622166983
ggcgattacctcgatgattttgggagtgatcgagacttccgtctcacggaccgtcaacgttagctcgaactcctgagcggtgtatacggcagtcccggtctcgtcgccaaccttgctgatcaggcccgcctgctccagtttatgcaagtagtcgtacaccgtctttttggagacggtcgttgtttcgacgagttcgggacctgttgcagtctctgcctgtctaatcgatgtatagaggtccgcgagggacgggttctcaagtaattctgcgaacgtcggaattccagtgatggttcctggagtgtcccccgcgtttcgcacgtgttctgtatcgtaactcatcttgtgtagagttacgaaactggaaaccataaatgtttgccacggaaccgggtcactgtagtgtttacaaacgggcccgaccgcagaggatagctttgttacgtgccttaattacacactactctcgcccacaacgcccattaagtagagacgcgaacttatcactggtatctctgtcaatttacgtcgtatagcagcgcaatgctgaatacagacacatagcgacccctgaatattatcatttcaagaatagttaggatgggggagagtcgatacaacagtattgttttcccatctcttgtacaaacccgactaatgacggcgcaggactccacgcagactgaagaccgaaaagacgaccaccttcaaatcgtccaagagcgggacgtcgaaacgacaggcacgggcttcgacgacgtccacctcgtccacaacgcgcttccggaactcgattacgacgcgatcgacccctccatcgacttcctgggtcacgacctctctgccccaatcttcatcgagagcatgactggcgggcaccacaacacgacggagatcaatcgggcgctggcccgggccgccagcgaaaccggtatcgccatgggtctcggtagccagcgagcaggcctcgaactcgacgacgaacgcgtcctcgaatcgtacaccgtcgtccgcgatgccgcacccgatgcgttcatctacgggaacctcggcgctgcacagctccgagagtacgacatcgaaatggtcgagcaggcagtcgagatgatcgacgccgacgcgctcgcggtccacctgaacttcctccaggaagccacccaaccagaaggcgacgtcgatggccggaactgtgtagctgcgatcgaacgagtgtccgaggcactctcggtgccgattatcgtcaaggaaacgggcaacggcatctccggggagactgcccgagagctaactgcggcaggcgttgacgctctcgacgtcgctggcaaaggcggaacgacgtggtccgggatcgaagcctatcgcgcagcagccgcgaacgcgccgcgacagaaacaaatcggcaccctgttccgagaatggggcattccaaccgctgcaagcacgatcgagtgtgttgccgaacacgactgcgtcattgcgagtggtggtgtccgaacgggattggacgtggcaaaagcgattgccctgggtgcccgcgccggcgggttggcgaaaccattcctgaaaccagctacagacgggccagacgctgtcatcgaacgcgtcggggacctgatcgccgagctgcgaacagcgatgttcgtcaccggctcggggtcgatcgacgagctccagcaggtggagtacgtgttgcacggaaagacgcgcgagtacgtggaacaacgaaccagtagcgagtagtcccggattccccagtctcagcaggacggatagaacaacagcgggaaagagagagccgactccgatatctgtccaacctgtacttaccgaactacgcaccacaacgaggcgggttctcaccagcgaattcgtcgtgaaataaccgttcagtaggtgtgcgaatgtaccgggtatacggaagcaagaacaccagaatttggttgtcaggaacgaaggtagtccccgaggaaatttgagagattgtacacagtgtaaagaccgtacccgattacgaggacggcgacaacaaggagaagtgcccagctcaggtccatgtgtcacagacgaatttcttgtagaataagctttgtccccattcgtctttagttaagactcacacctcggttgtgtagcggtagcgagcgtctcttgtaagatcggtcgttgcttgtggatcttctgtgcgtcctcgatcagccgctccaacagcggcggtggcgaataaccgaggtgctcaccgagttcgtggaggatgagctgggcgtgcgaccggaaggtcgccgcccagcgttccggtggaaacacgagctcatcatccgcctgctcggtgaccagatccaa
>61	N operona: 38	first	null	gene_poz=(601-1254)	-	unknown	ORF H0675; same as H1684 in IR-L	/position=61026 - 62879 (61626 - 62279)	/lenght=1854 (654)	/codons=618 (218)	/complement=false	GC-compoz=54.43425076452599%	/LCI1=1.2596006144393241	/LCI2=0.23425499231950836	p_i1=0.08838203030446512	p_i2=0.00816300742181097	/Tai=0.46755451416274424	/Tei=0.10734670667962988	/EEI=3.0567013018237272
ttcgaggcctgctcgctggctaccgagacccatggcgataccggtttcgctggcggcccgggccagcgcccgattgatctccgtcgtgttgtggtgcccgccagtcatgctctcgatgaagattggggcagagaggtcgtgacccaggaagtcgatggaggggtcgatcgcgtcgtaatcgagttccggaagcgcgttgtggacgaggtggacgtcgtcgaagcccgtgcctgtcgtttcgacgtcccgctcttggacgatttgaaggtggtcgtcttttcggtcttcagtctgcgtggagtcctgcgccgtcattagtcgggtttgtacaagagatgggaaaacaatactgttgtatcgactctcccccatcctaactattcttgaaatgataatattcaggggtcgctatgtgtctgtattcagcattgcgctgctatacgacgtaaattgacagagataccagtgataagttcgcgtctctacttaatgggcgttgtgggcgagagtagtgtgtaattaaggcacgtaacaaagctatcctctgcggtcgggcccgtttgtaaacactacagtgacccggttccgtggcaaacatttatggtttccagtttcgtaactctacacaagatgagttacgatacagaacacgtgcgaaacgcgggggacactccaggaaccatcactggaattccgacgttcgcagaattacttgagaacccgtccctcgcggacctctatacatcgattagacaggcagagactgcaacaggtcccgaactcgtcgaaacaacgaccgtctccaaaaagacggtgtacgactacttgcataaactggagcaggcgggcctgatcagcaaggttggcgacgagaccgggactgccgtatacaccgctcaggagttcgagctaacgttgacggtccgtgagacggaagtctcgatcactcccaaaatcatcgaggtaatcgcccagaaaaacgagtacccagcgatcgaacgagtcctcgaagactacggcatcgtcacgttcgcgctcgcatacgatctcgtgaacgcacacagtgagggcgaggtcacaatccggcaaatcgcgagcctcacagatctctctcctggaactacgtatgatctcgtcgaagcgctctattcggttctcgacctcggtgatgacgattcgaccccgacgacgtacacaccggatgagttcgatgcggaggggggcgatctcctcgaggaatacgccgataagtgaaccgagcgaggatgtatactgcgaacattgcggacacggtgatgtttcggaacttggggaagcaccccagtccacacctacaatcgctcaagagtgccgtagaggaagctggaactgaagtttgggtgccagcagcggtctaccacgagctggcggataccgggagtgccgactcaccgacgaatccatacctcgatacggctatcgaagaagggtggcttcgggtagccacaccgctaccaggtgatcgtacagcgggattcgagagtagtgctggaccggttgagaaagcacggttcgttgcagatgagtttctcaaccagcagagcaagtatccagagacgaacaactggcaggacgcggcggtggtcgcgttggcagttcgattgttcgatgcgaatgctcgaatccgtgtgatcactcacacagcggacgaaaatctggcaaaggcgtgcgctcgtatccctccggaattcggatactacgatatcaagtcccgatactacaacccaccccaaacagcgaaggttgagtttccaaccgttggccagctcacgtggagtgagtagagagcattttggcggttagaccagtattagc
>62	N operona: 38	last	null	gene_poz=(601-1158)	-	unknown	ORF H0683; same as H1679 in IR-L	/position=61691 - 63448 (62291 - 62848)	/lenght=1758 (558)	/codons=586 (186)	/complement=false	GC-compoz=55.19713261648745%	/LCI1=1.300900900900901	/LCI2=0.4043243243243244	p_i1=0.09618020261728931	p_i2=0.04017910506040964	/Tai=0.6009811723279495	/Tei=0.13616119455436868	/EEI=2.52983270264812
ggacactccaggaaccatcactggaattccgacgttcgcagaattacttgagaacccgtccctcgcggacctctatacatcgattagacaggcagagactgcaacaggtcccgaactcgtcgaaacaacgaccgtctccaaaaagacggtgtacgactacttgcataaactggagcaggcgggcctgatcagcaaggttggcgacgagaccgggactgccgtatacaccgctcaggagttcgagctaacgttgacggtccgtgagacggaagtctcgatcactcccaaaatcatcgaggtaatcgcccagaaaaacgagtacccagcgatcgaacgagtcctcgaagactacggcatcgtcacgttcgcgctcgcatacgatctcgtgaacgcacacagtgagggcgaggtcacaatccggcaaatcgcgagcctcacagatctctctcctggaactacgtatgatctcgtcgaagcgctctattcggttctcgacctcggtgatgacgattcgaccccgacgacgtacacaccggatgagttcgatgcggaggggggcgatctcctcgaggaatacgccgataagtgaaccgagcgaggatgtatactgcgaacattgcggacacggtgatgtttcggaacttggggaagcaccccagtccacacctacaatcgctcaagagtgccgtagaggaagctggaactgaagtttgggtgccagcagcggtctaccacgagctggcggataccgggagtgccgactcaccgacgaatccatacctcgatacggctatcgaagaagggtggcttcgggtagccacaccgctaccaggtgatcgtacagcgggattcgagagtagtgctggaccggttgagaaagcacggttcgttgcagatgagtttctcaaccagcagagcaagtatccagagacgaacaactggcaggacgcggcggtggtcgcgttggcagttcgattgttcgatgcgaatgctcgaatccgtgtgatcactcacacagcggacgaaaatctggcaaaggcgtgcgctcgtatccctccggaattcggatactacgatatcaagtcccgatactacaacccaccccaaacagcgaaggttgagtttccaaccgttggccagctcacgtggagtgagtagagagcattttggcggttagaccagtattagcacgtttacgactttaatgtcaacgtcagcgcgatgtactggtcgccttggaatgggtagcttcccggctttctgtgattagaagtaaaatcgacgaaaatgtcgaaggatcaccttgtccatagccacaaaccagtccgagaaccgtatgcattgagaaggccggtctcatcttctggtgggcgtccattttcgagttgttttaccgatctagtacgtgtttagccccagtgaatttcggcactgtctcgtagcaggcgaccaatcggggagatatgcaccctcagcaagggctaattgaacttcttcagggatggtctccgctcggaaaccatcccggtgaccctgctgaggtaacgctgaggtggtcatagtggatagggatgacctcagcaaagacgaacttctctcacggtttctccaaatggaagagcgaatcgacgagttggaggagaaactcgagcagaaggacgaacgaatcgaagaactcgaaacacgtcttcgcaaatacgagaatccacatacaccgcctagtaagcgacggtcggggactgacgagtccccgacctc
>63	N operona: 39	first-last	null	gene_poz=(601-1965)	-	unknown	ORF H0698; same as H1655 in IR-L	/position=62703 - 65267 (63303 - 64667)	/lenght=2565 (1365)	/codons=855 (455)	/complement=false	GC-compoz=59.413919413919416%	/LCI1=1.3458149779735682	/LCI2=0.746989720998532	p_i1=0.10500302810195689	p_i2=0.18583731795672181	/Tai=0.48846264555671587	/Tei=0.26725358616104966	/EEI=2.895876361946436
acacagcggacgaaaatctggcaaaggcgtgcgctcgtatccctccggaattcggatactacgatatcaagtcccgatactacaacccaccccaaacagcgaaggttgagtttccaaccgttggccagctcacgtggagtgagtagagagcattttggcggttagaccagtattagcacgtttacgactttaatgtcaacgtcagcgcgatgtactggtcgccttggaatgggtagcttcccggctttctgtgattagaagtaaaatcgacgaaaatgtcgaaggatcaccttgtccatagccacaaaccagtccgagaaccgtatgcattgagaaggccggtctcatcttctggtgggcgtccattttcgagttgttttaccgatctagtacgtgtttagccccagtgaatttcggcactgtctcgtagcaggcgaccaatcggggagatatgcaccctcagcaagggctaattgaacttcttcagggatggtctccgctcggaaaccatcccggtgaccctgctgaggtaacgctgaggtggtcatagtggatagggatgacctcagcaaagacgaacttctctcacggtttctccaaatggaagagcgaatcgacgagttggaggagaaactcgagcagaaggacgaacgaatcgaagaactcgaaacacgtcttcgcaaatacgagaatccacatacaccgcctagtaagcgacggtcggggactgacgagtccccgacctctcaagacgacgaagacgacgatgtccgaactgacggcggcacccccggacgaaaagacggtcacgacccggagtggcgttctacaactgatcccgacgaagaaatcgaagtcacctgtgactgttgtcctgagtgtggcgaccacttcgacgagtcggtgggcgtcagcccccgactcgtcgaggagatccctgatccgcagcccccagaaatcacccggtacaaccgccactactaccagtgcgattcctgtggaacagagacagttgcggctcaccccgactgccccgatgaggggcagttcggggtgaacgtcatcgctcaatcagctctgtcacggtacgatcaccgccttccctaccggaaaatcgctgaccgcttcgagcaactgcatgaactcgaactctcgggtgcatccgcgtggcacgcgaccgagcgcgctgcgcgcgccggtcgctgtgagtacgagcagatccgtcgagagatccaagatgccgacgtggtccacatcgacgaaacaggcatcaaacgtgacggtgagcaggcgtggatttggacgttcaagaccgctcagcatacgttatacgcggtgagagagagtcgcgggagtgatgttcccgcggaagtcctcggcgaggacttcgcgggaacggtcatctgtgacgggtggacggcgtacccagctttcagcagcaacctccagcggtgttgggcgcatattcttcgagaggctgaagacgccgccgaaaagcaggcagaaggtgaaccgatctaccacgctctcagacaggtgtacgtcgctctccaggcccggctggagagcgacccaagtcctcgtgagagagcagacctccagcgtgtggcgcgaagagagcttgaatcgctgattgaacggtcagtacccgacggaccagtggcaacactgctcgggaagatcgaaggaggtcttgaccactggctcaccttcgtcggtgagccagcggtctctccgacaaacaatgccgcagagaacgcgcttcgtgagccagtagttctccggaaaatcatcggaacgctccgcaatgaccgaggaatgttcgttcacgagacggtcttgtccctgctggcgacgtggcgccagcagggacgcaatccatacgaagagcttcgtcgagtcgtcagcagcaatgagatgctctcacgggctcacgctgtgccggctgtcgagacctcggggtaaacacgtacccgatctataacgtagaaacccgttctctctggtcagatacgcgaatatagttcgtcgggcagcgatggacgcatccagaattcatgcgtcccgtgcccttgtggaggtgcatatataaatagaatacttttcatgctatttgacctattccagtaaacctccttcctgaagagatggacatccccccgtcgttctccttgaaaagaaatagaatgctattcaggctattttgaaatcgcattctttcgttcttgctcgaaccgttcagccacctcgtcaaccaagtcttcctctacaaccgtgcgcagcaacgcatcagtcatctcacggacaacgatattctgatagccgcgagtacttagctcgcgctctaattcgtagttcagccaggaatcgaagttctcgatagtctcttcgcgagcgtaaaacggccgttgattggctgcctcgtatgaaaaggcagtatctgtcatcgggtccagttcctcgacgtccccctcatccggttcgtcgacgtgttcggttgtcgtgtctgaggcgggtggctcgcgcggttcctgttcactcttcgtctcgtcctgatcgtcagca
>64	N operona: 40	first	null	gene_poz=(601-1020)	-	unknown	ORF H0718; same as H1643 in IR-L	/position=64301 - 65920 (64901 - 65320)	/lenght=1620 (420)	/codons=540 (140)	/complement=true	GC-compoz=53.80952380952381%	/LCI1=1.0167865707434052	/LCI2=0.2618705035971223	p_i1=0.0491294424067656	p_i2=0.01144763621090233	/Tai=0.511543137425964	/Tei=0.11030287258981211	/EEI=2.997491956851736
atatccttccctcgagcgaggatctcgagcaagtcgagcgagaaatcgtcgtcggtgacgtcttccagccgtctgctctgttgaagcgcgaagtcgttgagccgctgctgggcgacgaatacgacttcatcgtcacggactcgcccgcatatcgctcgcgactgaccgacaacgctctcgtcgcgacgtctaatcttgttcttccactagcgcccggcaacgaggcgatgtccggactggaacgcactatcgagcgccagattgctccgctgcgaaagcacatggacgtcgacgtcctcgcactcgtcccgaatatgctggatgggcgtatcgaccagcaaacgcaagatcgccagctcctcgaacggctgaactcccacaacagcttgcaggaccgtattccgaacttcgctcgaatcacggattgggaggctgtgggcagcggcgacattagtccgacaccaggtatccgagaccgaacgagtatcacgaaagcgtacggtgaacgcaaaccgctattggactacgacgccaactgtgatcaactgaagaatttcgacgaactcgcgcacatcgtcgaggccggtgaggtggtccggcatggctgacgacggtgacccgttcgcagatcttagtcagacgctggatgacgatgctgacgatcaggacgagacgaagagtgaacaggaaccgcgcgagccacccgcctcagacacgacaaccgaacacgtcgacgaaccggatgagggggacgtcgaggaactggacccgatgacagatactgccttttcatacgaggcagccaatcaacggccgttttacgctcgcgaagagactatcgagaacttcgattcctggctgaactacgaattagagcgcgagctaagtactcgcggctatcagaatatcgttgtccgtgagatgactgatgcgttgctgcgcacggttgtagaggaagacttggttgacgaggtggctgaacggttcgagcaagaacgaaagaatgcgatttcaaaatagcctgaatagcattctatttcttttcaaggagaacgacggggggatgtccatctcttcaggaaggaggtttactggaataggtcaaatagcatgaaaagtattctatttatatatgcacctccacaagggcacgggacgcatgaattctggatgcgtccatcgctgcccgacgaactatattcgcgtatctgaccagagagaacgggtttctacgttatagatcgggtacgtgtttaccccgaggtctcgacagccggcacagcgtgagcccgtgagagcatctcattgctgctgacgactcgacgaagctcttcgtatggattgcgtccctgctggcgccacgtcgccagcagggacaagaccgtctcgtgaacgaacattcctcggtcattgcggagcgttccgatgattttccggagaactactggctcacgaagcgcgttctctgcggcattgtttgtcggagagaccgctggctcaccgacgaaggtgagccagtggtcaagacctccttcgatcttcccgagcagtgttgccactggtccgtcgggtactgaccgttcaatcagcgattcaagctctcttcgcgccacacgctgg
>65	N operona: 40	last	null	gene_poz=(601-1539)	sojC	SojC	similar to Methanococcus jannaschii Soj,	/position=64713 - 66851 (65313 - 66251)	/lenght=2139 (939)	/codons=713 (313)	/complement=true	GC-compoz=56.54952076677316%	/LCI1=1.2297008547008548	/LCI2=0.32521367521367506	p_i1=0.08293069228640318	p_i2=0.02170841566845772	/Tai=0.48837182978675814	/Tei=0.11953757410161195	/EEI=2.983421445689681
gagttcgaactgcaggcgtatagtgtcgaagagatcttcgcggagaaacttcgggcgatcttccaacggggtgctgccagagactactacgatctttatcagctcttagagaccgaatctgttgagattgagttcgacgttgtcctgcctgccttcgaagcaaagtgcgaccacgacgaccttgacgtcgatctcaccacaggtctgccgggtgaccagcgcgaggacattcagcgccagtgggaaacctcacttccagacctgaccggtgatccaccgctgttcgatactgtttggaagagactggacgaggccgtcattgacaaagggacggagtaggtacgaatcctctcgcctgcggcacgtactagccctgcactattaggggtattctgaaatcggatactattctaagatagcatcctattcatagagattttctatcgatactacttatgctattctaacaattcaggctacctttgctactcatactattcatgctattctaactattcaaactatacgggctatcttgacgattcaggctattcactgcccttagttataagaggggatagggcactattccagaatagcatggcgggaacgaatagcgggaatagcatagatagcacgaatagcccaaatagcccgtacgactccgtggatacagcggggaattctcgggctgtctcagtctgcatgctgaagggtggcgttggcaagtcaaccatcgcagtgaatctcgcgcgtcaactcgccacccacgaccatgatgtcctcctcattgacctcgatccgaatggacacgcttcagtcggtctcgggttcgatgaccactatcacaatacagacgagggcatcggtgaggtattcttcgatgaggcagatccaacctcagtcgtctacgataccgaatatgaattcgatatccttccctcgagcgaggatctcgagcaagtcgagcgagaaatcgtcgtcggtgacgtcttccagccgtctgctctgttgaagcgcgaagtcgttgagccgctgctgggcgacgaatacgacttcatcgtcacggactcgcccgcatatcgctcgcgactgaccgacaacgctctcgtcgcgacgtctaatcttgttcttccactagcgcccggcaacgaggcgatgtccggactggaacgcactatcgagcgccagattgctccgctgcgaaagcacatggacgtcgacgtcctcgcactcgtcccgaatatgctggatgggcgtatcgaccagcaaacgcaagatcgccagctcctcgaacggctgaactcccacaacagcttgcaggaccgtattccgaacttcgctcgaatcacggattgggaggctgtgggcagcggcgacattagtccgacaccaggtatccgagaccgaacgagtatcacgaaagcgtacggtgaacgcaaaccgctattggactacgacgccaactgtgatcaactgaagaatttcgacgaactcgcgcacatcgtcgaggccggtgaggtggtccggcatggctgacgacggtgacccgttcgcagatcttagtcagacgctggatgacgatgctgacgatcaggacgagacgaagagtgaacaggaaccgcgcgagccacccgcctcagacacgacaaccgaacacgtcgacgaaccggatgagggggacgtcgaggaactggacccgatgacagatactgccttttcatacgaggcagccaatcaacggccgttttacgctcgcgaagagactatcgagaacttcgattcctggctgaactacgaattagagcgcgagctaagtactcgcggctatcagaatatcgttgtccgtgagatgactgatgcgttgctgcgcacggttgtagaggaagacttggttgacgaggtggctgaacggttcgagcaagaacgaaagaatgcgatttcaaaatagcctgaatagcattctatttcttttcaaggagaacgacggggggatgtccatctcttcaggaaggaggtttactggaataggtcaaatagcatgaaaagtattctatttatatatgcacctccacaagggcacgggacgcatgaattctggatgcgtccatcgctgcccgacgaactatattcgcgtat
>66	N operona: 41	first	null	gene_poz=(601-1404)	-	unknown	ORF H0735; same as H1620 in IR-L	/position=65913 - 67916 (66513 - 67316)	/lenght=2004 (804)	/codons=668 (268)	/complement=true	GC-compoz=54.975124378109456%	/LCI1=1.146067415730337	/LCI2=0.2099875156054932	p_i1=0.06858151961545032	p_i2=0.005827431483705545	/Tai=0.44947328116219415	/Tei=0.10524468833533498	/EEI=3.2283251629260414
ggaggccgtgtacacgacccacgagtatctcatcgcctcgcacgtcgctgagccgatgtacatcggctactacagcgccctcagccatcacgggctgaccgaacaggttccccgaaccgtgtacgtcgtcaccccgacgcgagcccagagtcgcgagattcacggcgtcccctatcgcgtcgcgacggtcaccgagcggaagttcttcggctacgagccgacgtccatcgagggaactgtcgtgaacgtcgccgacctggcgaagacgcttgtcgactgtgccgaccatcccgagtactgcggtggcatccgcgaactcgcaacggcgatggtcgcggcggacgaccaagcctgttcgtgggcgacggtcggcgagtatctccagcggcttgacaacggcgcggcgaccaagcgaatcgtctacttggccgaccagctgagtatcgacctcccaacgcgtgagacgctcgtcgagtcgttcacgagcgggtactcgctgctcgacccaacgcagagcgagcagggatcatacgacagtgagtatcgcctccgaattaacgtcgacccgggcacgctcggtccgacggagtcctgattctaatgatcagtcaaaaccgactccgtgtccttgcccgtgagctaggtgtccgccagggctatgctgagaagaactacgtcaactcctggattctctggggtatcttcacgagtgactttggcgagaacctcatgttcaaaggtggaacggcgctgagcaaactgtacttcccccagtcgtggcgattttcagaggatctcgatttcggcgtcgaaggtcagtacaacggatcagaagacgacctccgtgatgtccttgacacagttaccgagcgctccgggattgagttcaccatcagcgagcaccacgagtcccgccagcaacactatccgacacactacgtcgacatgagcatccagtatcgggcggtgcttgaccacccgaatacgaccagtctcgacgtgatggtcgacgagtacgtcgcattcgactcggttcaccatacgcactcctacgaggatatcccggagttcgaactgcaggcgtatagtgtcgaagagatcttcgcggagaaacttcgggcgatcttccaacggggtgctgccagagactactacgatctttatcagctcttagagaccgaatctgttgagattgagttcgacgttgtcctgcctgccttcgaagcaaagtgcgaccacgacgaccttgacgtcgatctcaccacaggtctgccgggtgaccagcgcgaggacattcagcgccagtgggaaacctcacttccagacctgaccggtgatccaccgctgttcgatactgtttggaagagactggacgaggccgtcattgacaaagggacggagtaggtacgaatcctctcgcctgcggcacgtactagccctgcactattaggggtattctgaaatcggatactattctaagatagcatcctattcatagagattttctatcgatactacttatgctattctaacaattcaggctacctttgctactcatactattcatgctattctaactattcaaactatacgggctatcttgacgattcaggctattcactgcccttagttataagaggggatagggcactattccagaatagcatggcgggaacgaatagcgggaatagcatagatagcacgaatagcccaaatagcccgtacgactccgtggatacagcggggaattctcgggctgtctcagtctgcatgctgaagggtggcgttggcaagtcaaccatcgcagtgaatctcgcgcgtcaactcgccacccacgaccatgatgtcctcctcattgacctcgatccgaatggacacgcttcagtcggtctcgggttcgatgaccactatcacaatacagacgagggcatcggtgaggtattcttcgatgaggcagatccaacctcagtcgtctacgataccgaatatgaattcgatatcctt
>67	N operona: 41	last	null	gene_poz=(601-1431)	-	unknown	ORF H0745; same as H1617 in IR-L	/position=66722 - 68752 (67322 - 68152)	/lenght=2031 (831)	/codons=677 (277)	/complement=true	GC-compoz=63.898916967509024%	/LCI1=1.6268115942028984	/LCI2=0.7021739130434782	p_i1=0.16736657398975666	p_i2=0.1619607997810559	/Tai=0.3337420459478206	/Tei=0.2457647198029503	/EEI=3.3685632501702996
agccttcctgaatagatacctctcttcgcggaagataaccgattaactaccaggggctgtaggtcagcgtatggttgaggttccagagtcgctccagagtctgtttagcgcaactgtagaaaaacgaggcgagacatatacactcgaagttccgcaaactgaggttgatcacggcgctatctctcctggtgaaacataccggatcggcgtactcacgcaacgacaatcctcgacgaagacagctgacgaacgcacagcacaggagcagcccgctccgtccgaacggaattctggaccacctaccccaccggtcactgaaggggaagtccgtgacgtgacgatcgagacagtcggcgatcaaggcgatggaatcgcgaaggtcgaacgcggctatgtcgttatcattccaggtgcgcagcccggtgacgagccgaccatcgaaatcgaccaggtccaagagaacgtcgcatttgccagcgttgtcgataccggccctcaatcactctaactaggctcataatccggtgtctgtccggcaaggaggaggaggcgcaacgttgatgcctgccgggcttcatattctatgtacgaaacgcaggtatgagttccacacaagagacacaaactatacggcagggcctttcgacccgtgagagccgactcctctcgcatctcgccgcggagggccaccaaataatctcgatcgacgacgtcgaggcgaccctcgaggtcgcgccgaacaccgcccgcgagatcgcctcccgcctcaccgagaaagggtggctggaccggctgctccccggccgatatctcatcatccccctcgctgctggcgaggaggccgtgtacacgacccacgagtatctcatcgcctcgcacgtcgctgagccgatgtacatcggctactacagcgccctcagccatcacgggctgaccgaacaggttccccgaaccgtgtacgtcgtcaccccgacgcgagcccagagtcgcgagattcacggcgtcccctatcgcgtcgcgacggtcaccgagcggaagttcttcggctacgagccgacgtccatcgagggaactgtcgtgaacgtcgccgacctggcgaagacgcttgtcgactgtgccgaccatcccgagtactgcggtggcatccgcgaactcgcaacggcgatggtcgcggcggacgaccaagcctgttcgtgggcgacggtcggcgagtatctccagcggcttgacaacggcgcggcgaccaagcgaatcgtctacttggccgaccagctgagtatcgacctcccaacgcgtgagacgctcgtcgagtcgttcacgagcgggtactcgctgctcgacccaacgcagagcgagcagggatcatacgacagtgagtatcgcctccgaattaacgtcgacccgggcacgctcggtccgacggagtcctgattctaatgatcagtcaaaaccgactccgtgtccttgcccgtgagctaggtgtccgccagggctatgctgagaagaactacgtcaactcctggattctctggggtatcttcacgagtgactttggcgagaacctcatgttcaaaggtggaacggcgctgagcaaactgtacttcccccagtcgtggcgattttcagaggatctcgatttcggcgtcgaaggtcagtacaacggatcagaagacgacctccgtgatgtccttgacacagttaccgagcgctccgggattgagttcaccatcagcgagcaccacgagtcccgccagcaacactatccgacacactacgtcgacatgagcatccagtatcgggcggtgcttgaccacccgaatacgaccagtctcgacgtgatggtcgacgagtacgtcgcattcgactcggttcaccatacgcactcctacgaggatatcccggagttcgaactgcaggcgtatagtgtcgaagagatcttcgcggagaaacttcgggcgatcttccaacggggtgctgccagagactactacgatctttatcagctcttagagaccgaatctgttgagattg
>68	N operona: 42	first-last	null	gene_poz=(601-1221)	-	unknown	ORF H0748; same as H1613 in IR-L	/position=67028 - 68848 (67628 - 68248)	/lenght=1821 (621)	/codons=607 (207)	/complement=false	GC-compoz=62.31884057971014%	/LCI1=1.5242718446601942	/LCI2=0.6619741100323624	p_i1=0.14329771034447483	p_i2=0.14150497959937267	/Tai=0.5247077074582218	/Tei=0.2273544816394354	/EEI=2.618875934022588
tgaactcaatcccggagcgctcggtaactgtgtcaaggacatcacggaggtcgtcttctgatccgttgtactgaccttcgacgccgaaatcgagatcctctgaaaatcgccacgactgggggaagtacagtttgctcagcgccgttccacctttgaacatgaggttctcgccaaagtcactcgtgaagataccccagagaatccaggagttgacgtagttcttctcagcatagccctggcggacacctagctcacgggcaaggacacggagtcggttttgactgatcattagaatcaggactccgtcggaccgagcgtgcccgggtcgacgttaattcggaggcgatactcactgtcgtatgatccctgctcgctctgcgttgggtcgagcagcgagtacccgctcgtgaacgactcgacgagcgtctcacgcgttgggaggtcgatactcagctggtcggccaagtagacgattcgcttggtcgccgcgccgttgtcaagccgctggagatactcgccgaccgtcgcccacgaacaggcttggtcgtccgccgcgaccatcgccgttgcgagttcgcggatgccaccgcagtactcgggatggtcggcacagtcgacaagcgtcttcgccaggtcggcgacgttcacgacagttccctcgatggacgtcggctcgtagccgaagaacttccgctcggtgaccgtcgcgacgcgataggggacgccgtgaatctcgcgactctgggctcgcgtcggggtgacgacgtacacggttcggggaacctgttcggtcagcccgtgatggctgagggcgctgtagtagccgatgtacatcggctcagcgacgtgcgaggcgatgagatactcgtgggtcgtgtacacggcctcctcgccagcagcgagggggatgatgagatatcggccggggagcagccggtccagccaccctttctcggtgaggcgggaggcgatctcgcgggcggtgttcggcgcgacctcgagggtcgcctcgacgtcgtcgatcgagattatttggtggccctccgcggcgagatgcgagaggagtcggctctcacgggtcgaaaggccctgccgtatagtttgtgtctcttgtgtggaactcatacctgcgtttcgtacatagaatatgaagcccggcaggcatcaacgttgcgcctcctcctccttgccggacagacaccggattatgagcctagttagagtgattgagggccggtatcgacaacgctggcaaatgcgacgttctcttggacctggtcgatttcgatggtcggctcgtcaccgggctgcgcacctggaatgataacgacatagccgcgttcgaccttcgcgattccatcgccttgatcgccgactgtctcgatcgtcacgtcacggacttccccttcagtgaccggtggggtaggtggtccagaattccgttcggacggagcgggctgctcctgtgctgtgcgttcgtcagctgtcttcgtcgaggattgtcgttgcgtgagtacgccgatccggtatgtttcaccaggagagatagcgccgtgatcaacctcagtttgcggaacttcgagtgtatatgtctcgcctcgtttttctacagttgcgctaaacagactctggagcgactctggaacctcaaccatacgctgacctacagcccctggtagttaatcggttatcttccgcgaagagaggtatctattcaggaaggctcgtgtttcctggaatttcaggaaaactatgaggtgcaattccagcagaatcgcctgccagcgatacagtatccgggtagagcccaattacaagtgc
>69	N operona: 43	first-last	null	gene_poz=(601-1038)	-	unknown	ORF H0754; similar to Methanococcus jannascii ORF	/position=67645 - 69282 (68245 - 68682)	/lenght=1638 (438)	/codons=546 (146)	/complement=true	GC-compoz=55.93607305936074%	/LCI1=1.0804597701149425	/LCI2=0.19034482758620688	p_i1=0.0582859699322824	p_i2=0.004288597959898246	/Tai=0.590052668762431	/Tei=0.10385973816390844	/EEI=2.6902205837900897
ccgtggcccgtcgtactgttggagtcggtcgatgagttcgtcgtggggtgtcgactggcggtggatatcaatggtttcgccgaaatcatcgaggatctggtagagcgtccggaagcgcgtatagttgcgccagcagttgacataggtggcttcaacgttgagaacctcttcgcggaggcgttcggtgacgaactgtgagatacacgtctttcccgttccgctggggcccgtgacgatagcggtgtcggcgggttctccgttcgtgattggttcgaggacgctggagaggtggttgacttcggcgtcacgatgctcgacttctcgagggacgaacccggcgcggagaacgcgagcatcgcgtatcatgaaattcggtacgaaagtgattctgcggcaggtcatataagagtgaccgggtcgtttccggaaaggaagcacttgtaattgggctctacccggatactgtatcgctggcaggcgattctgctggaattgcacctcatagttttcctgaaattccaggaaacacgagccttcctgaatagatacctctcttcgcggaagataaccgattaactaccaggggctgtaggtcagcgtatggttgaggttccagagtcgctccagagtctgtttagcgcaactgtagaaaaacgaggcgagacatatacactcgaagttccgcaaactgaggttgatcacggcgctatctctcctggtgaaacataccggatcggcgtactcacgcaacgacaatcctcgacgaagacagctgacgaacgcacagcacaggagcagcccgctccgtccgaacggaattctggaccacctaccccaccggtcactgaaggggaagtccgtgacgtgacgatcgagacagtcggcgatcaaggcgatggaatcgcgaaggtcgaacgcggctatgtcgttatcattccaggtgcgcagcccggtgacgagccgaccatcgaaatcgaccaggtccaagagaacgtcgcatttgccagcgttgtcgataccggccctcaatcactctaactaggctcataatccggtgtctgtccggcaaggaggaggaggcgcaacgttgatgcctgccgggcttcatattctatgtacgaaacgcaggtatgagttccacacaagagacacaaactatacggcagggcctttcgacccgtgagagccgactcctctcgcatctcgccgcggagggccaccaaataatctcgatcgacgacgtcgaggcgaccctcgaggtcgcgccgaacaccgcccgcgagatcgcctcccgcctcaccgagaaagggtggctggaccggctgctccccggccgatatctcatcatccccctcgctgctggcgaggaggccgtgtacacgacccacgagtatctcatcgcctcgcacgtcgctgagccgatgtacatcggctactacagcgccctcagccatcacgggctgaccgaacaggttccccgaaccgtgtacgtcgtcaccccgacgcgagcccagagtcgcgagattcacggcgtcccctatcgcgtcgcgacggtcaccgagcggaagttcttcggctacgagccgacgtccatcgagggaactgtcgtgaacgtcgccgacctggcgaagacgcttg
>70	N operona: 44	first-last	null	gene_poz=(601-1665)	-	unknown	ORF H0761	/position=68281 - 70545 (68881 - 69945)	/lenght=2265 (1065)	/codons=755 (355)	/complement=false	GC-compoz=57.74647887323944%	/LCI1=1.2306967984934087	/LCI2=0.22128060263653493	p_i1=0.08310959999786091	p_i2=0.006852540775025495	/Tai=0.4093782976833105	/Tei=0.10616728669752294	/EEI=3.371456940533995
aaatgcgacgttctcttggacctggtcgatttcgatggtcggctcgtcaccgggctgcgcacctggaatgataacgacatagccgcgttcgaccttcgcgattccatcgccttgatcgccgactgtctcgatcgtcacgtcacggacttccccttcagtgaccggtggggtaggtggtccagaattccgttcggacggagcgggctgctcctgtgctgtgcgttcgtcagctgtcttcgtcgaggattgtcgttgcgtgagtacgccgatccggtatgtttcaccaggagagatagcgccgtgatcaacctcagtttgcggaacttcgagtgtatatgtctcgcctcgtttttctacagttgcgctaaacagactctggagcgactctggaacctcaaccatacgctgacctacagcccctggtagttaatcggttatcttccgcgaagagaggtatctattcaggaaggctcgtgtttcctggaatttcaggaaaactatgaggtgcaattccagcagaatcgcctgccagcgatacagtatccgggtagagcccaattacaagtgcttcctttccggaaacgacccggtcactcttatatgacctgccgcagaatcactttcgtaccgaatttcatgatacgcgatgctcgcgttctccgcgccgggttcgtccctcgagaagtcgagcatcgtgacgccgaagtcaaccacctctccagcgtcctcgaaccaatcacgaacggagaacccgccgacaccgctatcgtcacgggccccagcggaacgggaaagacgtgtatctcacagttcgtcaccgaacgcctccgcgaagaggttctcaacgttgaagccacctatgtcaactgctggcgcaactatacgcgcttccggacgctctaccagatcctcgatgatttcggcgaaaccattgatatccaccgccagtcgacaccccacgacgaactcatcgaccgactccaacagtacgacgggccacggacagtcatcatcctcgacgaggtcgaccagctcgaagatccgggtatcatctacgacctgcacagcctcccacacttcgcggtgatctgtatcgccaacaaggaagaagacctcttcagccgcgtcgacgaccgcctcgtgagtcgacttcgatccagcgaacacgtccggatggacaagtatcacgacgagcaactccacgacatcctcgctgctcgtgtgaaaggagggctcgaccaggacgtcattacgactaaccaactcgaccgtattgccgacgccgctgctggtgatgctcgtctcgcgattggcatccttcggaccgccgcgagcaaagccgaccgcgagagtagagagcgaatcaccgatgatatcctcctcaacgctgcggaagacgctcgcgctcagatcaagcagaaaaatctcgactcgcttatcccgcaccagcggctcgtctacgacgtcgtccgggaacacggacccctcgggccaagtgagatttacgaccactacaagcggaaagtcgacgatccacggacaaaacgcaccatccgcacgtatctgtcgaagatgacgcagtacaacgttctcgaggcagagggtacgagtcgtgaccgtgagtactcgctcgtcgattcgacggcaccatcagtaacccaataagctgcgaaaatccaagatatcatagacgcgttctcatatcttcgttacacccagccggcaaacgctcgaaccaagtgatattatgaaatgtccatcagcggttcgactgaaatacgataggtttgaaaatgtgatgcttagagagatcagtagtataagaaccctttagatagaacggttaggaatgctaattctgttttctagtgggaacggataagtggtgtttgttttaatctatcctctatgcgcggaattgctgaaagttggatcgatgaatgtgtggaggatagcgctgaggggtctatgctccaagtgtgggcagaggttgatggtgactggagagtatattttgctcttgggacgacacaatctttggatgaaacggtccatgaagtgcgtcaagattgtttcgtggcggtcgatcctgtccccctaagcgatctattaacactgattccggtagatccaactgatagagtcgatcggtttgagtcgacgctggagcgaagtacacccgatgacgagcaggttattgatcagcttcagggcgatgtgaggatggagcgtgtatacccgaatgatgatctacaatggggttcg
>71	N operona: 45	first-last	null	gene_poz=(601-1191)	-	unknown	ORF H0773; 3' interrupted by ISH2	/position=69589 - 71379 (70189 - 70779)	/lenght=1791 (591)	/codons=597 (197)	/complement=false	GC-compoz=49.57698815566836%	/LCI1=0.9166666666666666	/LCI2=0.1025510204081633	p_i1=0.03643507858820911	p_i2=5.818464993544868E-4	/Tai=0.7720809418236545	/Tei=0.10052366184941905	/EEI=2.203932105910037
attggcatccttcggaccgccgcgagcaaagccgaccgcgagagtagagagcgaatcaccgatgatatcctcctcaacgctgcggaagacgctcgcgctcagatcaagcagaaaaatctcgactcgcttatcccgcaccagcggctcgtctacgacgtcgtccgggaacacggacccctcgggccaagtgagatttacgaccactacaagcggaaagtcgacgatccacggacaaaacgcaccatccgcacgtatctgtcgaagatgacgcagtacaacgttctcgaggcagagggtacgagtcgtgaccgtgagtactcgctcgtcgattcgacggcaccatcagtaacccaataagctgcgaaaatccaagatatcatagacgcgttctcatatcttcgttacacccagccggcaaacgctcgaaccaagtgatattatgaaatgtccatcagcggttcgactgaaatacgataggtttgaaaatgtgatgcttagagagatcagtagtataagaaccctttagatagaacggttaggaatgctaattctgttttctagtgggaacggataagtggtgtttgttttaatctatcctctatgcgcggaattgctgaaagttggatcgatgaatgtgtggaggatagcgctgaggggtctatgctccaagtgtgggcagaggttgatggtgactggagagtatattttgctcttgggacgacacaatctttggatgaaacggtccatgaagtgcgtcaagattgtttcgtggcggtcgatcctgtccccctaagcgatctattaacactgattccggtagatccaactgatagagtcgatcggtttgagtcgacgctggagcgaagtacacccgatgacgagcaggttattgatcagcttcagggcgatgtgaggatggagcgtgtatacccgaatgatgatctacaatggggttcgacgcgaccggctttacagtttgagcactgggtgagggaagatgagattccagaactctcagacgaccagcaggcgaaggcccatgagatagttgaagaggagattggcgttgatttgactcggtatcacgactactggggaagccattcgtctttagttaagaaatcgcgtgacagcggtaggatctcttcgctgtgcaagacgcggctgagatctcttttgataatattttaacctaaatcgaaataagacgataatcttaccgtgcacccggtgcacgtatttctaagagcgtctaagactatggctcgaaccaaaatgggcgtctccatccgaactgaactcgttgatgaactcgattcactcgtcgatgagtgttcagatctcggagcaagccgctccgagatcgttgaagccatcctcacagcatattttcagaacgatgaagaccaaatcaaacagacgcgagagctgattatccgcaacagaaaacgctctaactcgtagagaagttcgtgcaccgagtgcacgaacttcttagagcgtcattcaaaaccacgacctagctaaattaatatcggattggtcttgggcgaatagaaatcttctcttcactgttcagccctacgccatgtggcggtttcgctcttaactaaagacgaatgctggggaagcttggttatccagtttgaggacttccgagtcgacgctgagttcgacaatcagtggagagtagacctgaacgccgacctcgtaagtcgggaagacgttgctgtggtattggaacgaagggaatacggagagcttctatggcaggactctattgaatttgag
>72	N operona: 46	first-last	null	gene_poz=(601-1317)	-	unknown	ORF H0801	/position=71730 - 73646 (72330 - 73046)	/lenght=1917 (717)	/codons=639 (239)	/complement=true	GC-compoz=60.52998605299861%	/LCI1=1.1764705882352942	/LCI2=0.2883753501400559	p_i1=0.07364186609067791	p_i2=0.01526579414387758	/Tai=0.4239283059462519	/Tei=0.11373921472948982	/EEI=3.3435190827306704
ggaggtattggttcgagacttcattgacagagaactcgctctagcaagcgatggaggcacgttctggggtgaagtcccgaacgatgtgaactcgaacgttcagcggcgtattagcgaggagcaagacagtaatcccgagttcactgttgactctgatcgagacaaacttgacttctgtaacgtgatggactacgcaaagatcatcaacgctcgctgggacgttttcggggattatctaccatcgaaatcagcggttcaaacccggtttgaggacttcgcagaattccgcaacgccctcgctcatcaccgagaaatcgatcgattcaccgaaatggatgggcaggtcgccatcgaatggataaacagctgcattaccgaagagtactgaaccaccttcggttaggggccggagaaacgctctccagtattccggttctgactctcggaacgtaccgtctagaagtggttcaggaactgaatttaggtacacggcagccacctatgttaaccaacacgccgtaggacaactcctaactgttggttaatactgttgaacgactcccctgttctcgttctacgtcgcacagctaccatactttgatgctcactctcctcgagaagagagatatgtgtgggcgaaacgcgctgttcgtcacccaggaagacctcgagaagcatttcggagcggaggtcgtcacggacggcgggtacgccccgagatacaatatcgcccctggagagcagctggacgtcatcaccaaccgggccgctgccgagatcgaccagtatcattggggcctcctcccgtcgtgggcggacgatcccggagaggggattatcaacgctcgctctgaaactgcagccgagaaacgatccttccgcgatgcctgggactcgcggccctgtctcgttctctcgtcggggttctacgagtggcagaagcgggacagcgggcccaagcaaccttatcgaatctaccgcgaggacgccccggcgttcgcgatggccggcctctgggaggtctgggaaggggaggaatcagccatcccgtgcgtgactatcctgacgaccgaaccgaacgatctgatgcaaccaattcacgaccggatgccggttgtcctccccgacggcgacgaggagacatggctcactgctagcccggacgaacgcgaggaattgtgccagccctatccggaggaggacttgactgcgtacgaagtttcgacgcgggtcaacaattcagggaatgacgacgccacagtaatcgaacccctggatcacgagcaatcgggactcgacgaatttagctcgagatgaccgatactgattttcggatagaatgtctcctgagcaggttcatttcgaaggaaaactgtaccagcttcgtcaaccaatgctggctatagtctcgtcattacctctaatcagagctggctgatcccacttctagatttattgcaattctgcctctcgtctttctgctcaactggttctgtccaccaacggttgaactgtctatctaaagtctgagtaacacgcatagggagctcggagatgatcgagacgttcgtatctaacgagttgaaagacgtccccagtatccaactccggcttttttcggtgataatgaaccggtcgtgaagcggagttagcttcggaccgccattctggtccataatccttagaatctctacggtttgtccctgattcttgtacctggtcaattcgctttccaactgcgatgcatttcgtaataccgaagttatgaaccagacatcgatatcagaatctagactgtctacgaagtccgtcagaccgtcgacatccagatacgggtcaaccacctttacggttgaagaaacatctctttgaatactgtcaagtgccctatccgcaacggcactctctgcctcagtt
>73	N operona: 47	first-last	null	gene_poz=(601-1998)	-	unknown	ORF H0809; 5'-interruption by ISH2	/position=72659 - 75256 (73259 - 74656)	/lenght=2598 (1398)	/codons=866 (466)	/complement=true	GC-compoz=50.500715307582254%	/LCI1=1.1741935483870967	/LCI2=0.1898924731182796	p_i1=0.07325662974363575	p_i2=0.004256674453315359	/Tai=0.5646135729823394	/Tei=0.10383100700798382	/EEI=2.7144273117213524
gtagacgtatggccggttaattccatgtcgaatatcgcacgccgaggagcaagtatctatccgggcctcattatcgcagggacattcgtctttagttaagaaatcgcgtgacagcggtaggatctcttcgctgtgcaagacgcggctgagatctcttttgataatattttaacctaaatcgaaataagacgataatcttaccgtgcacccggtgcacgtatttctaagagcgtctaagactatggctcgaaccaaaatgggcgtctccatccgaactgaactcgttgatgaactcgattcactcgtcgatgagtgttcagatctcggagcaagccgctccgagatcgttgaagccatcctcacagcatattttcagaacgatgaagaccaaatcaaacagacgcgagagctgattatccgcaacagaaaacgctctaactcgtagagaagttcgtgcaccgagtgcacgaacttcttagagcgtcattcaaaaccacgacctagctaaattaatatcggattggtcttgggcgaatagaaatcttctcttcactgttcagccctacgccatgtggcggtttcgctcttaactaaagacgaatggttaacgccaacatctggtcaagggatttcaatcttcgtagccgcatcgacgaggatattttcgagcacttagaccagatcgggttcggggagattgacagaggtaccgtgacccagaccctggctctcaacattgatggaacgtgcagcacggacgctcagaagaatctcgatcccgatgatgtcagagagaactgggaggataccaaggaggctatgatctccgcgattggctatctcagaaaacaacacggagtgaaacggtccgagttcattccgtacgaaggaatgattcctgtgctcgcatattatatgtatgagacagatcgcaggaatgtcgatccagaccaccaggaacagatagaccgctggttctggcgggtcgctctctcgggtcggtacagcagttctgcacagaccagaatgactgaagatagcaaactggtcgacaggatcatcgcaggagaagatgttgaaatcaacttcacgccgcagattagcacagaacgcctcaaaacaaccaatatcaagcggtccacttcaggcctcaggaatgcattcctctgtctccttgcacggaaccgacctcttcacttcgaggacggatcagaaattgacctgacggaaaacgagtacgctgacttccgtctcaacaagcatcacatctttccgaacgcctatctgcgggggttagactactcgaaaaaggaacggaagagcattatggacattaccttcattcctgccgagcttaaccgccgtctctcggacacctccgcaaaagagtactttggaagactcgcaaatgatgtaaatgagtttgagcgaatcatggattcgcaccttatcccccatgacgaggactcgggtatctgggacaacgattatgatacgttccaggaacagagggcggaactcgtgtactccgaattcatggaactgatcggggagtattccgctctcgaatctgatctccgaaatgacccacagagcgccgtcaaagagacggaggtattggttcgagacttcattgacagagaactcgctctagcaagcgatggaggcacgttctggggtgaagtcccgaacgatgtgaactcgaacgttcagcggcgtattagcgaggagcaagacagtaatcccgagttcactgttgactctgatcgagacaaacttgacttctgtaacgtgatggactacgcaaagatcatcaacgctcgctgggacgttttcggggattatctaccatcgaaatcagcggttcaaacccggtttgaggacttcgcagaattccgcaacgccctcgctcatcaccgagaaatcgatcgattcaccgaaatggatgggcaggtcgccatcgaatggataaacagctgcattaccgaagagtactgaaccaccttcggttaggggccggagaaacgctctccagtattccggttctgactctcggaacgtaccgtctagaagtggttcaggaactgaatttaggtacacggcagccacctatgttaaccaacacgccgtaggacaactcctaactgttggttaatactgttgaacgactcccctgttctcgttctacgtcgcacagctaccatactttgatgctcactctcctcgagaagagagatatgtgtgggcgaaacgcgctgttcgtcacccaggaagacctcgagaagcatttcggagcggaggtcgtcacggacggcgggtacgccccgagatacaatatcgcccctggagagcagctggacgtcatcaccaaccgggccgctgccgagatcgaccagtatcattggggcctcctcccgtcgtgggcggacgatcccggagaggggattatcaacgctcgctctgaaactgcagccgagaaacgatccttccgcgatgcctgggactcgcggccctgtctcgttctctcgtcggggttctacgagtggcagaagcgggacagcgggcccaagcaaccttatcgaatctaccgcgaggacg
>74	N operona: 48	first	null	gene_poz=(601-1296)	-	unknown	ORF H0832; 3'- interrupted by ISH2	/position=74558 - 76453 (75158 - 75853)	/lenght=1896 (696)	/codons=632 (232)	/complement=true	GC-compoz=52.87356321839081%	/LCI1=1.051948051948052	/LCI2=0.2225108225108225	p_i1=0.054082879076840305	p_i2=0.006970630331472378	/Tai=0.6436805714662928	/Tei=0.10627356729832516	/EEI=2.5185077468545716
cgggcggaagggaaacttcgtttgatctcgtcggacagagcaccgacggctacacaccgggaacgcaccggctcgttgccgtcaagaatgatgaaacgctcggcgagataacgctcgacctcgaaccagaggtgacgcttaccgagttccagtgggcgaaaaatcatcctgacatggagtgggacaagtcagcaaataattgggagacccacgccgcatttctcctgaaaaacacggggagtggaccagcaatgctcgctcgaactcgctggcggaatgcaccgttcgtccttcgcaccgatgaagacgaacagacattcgaacatacgaagtcgctcccaccaggtgaaacaacggcggtctacgcgatcccgccagtctacgaaaccagtggcggtctcgtcggtgcgtctgccgtcgagtgcgaaaacatcgacacaaaaacgctgcacctgaccgccattgtcgaaccgggatctaacccatcgtattcgcagacgattgagtacggtggggaagaaggagcctgtgaactcacgattgtcggtagcgagacaactgaccaaacctcgacaacatcgaacgggagtgatacctgatatgggatggctcgaagaagaggtgaagaatgccatcattgatgtccttactcggataaaggacgggctgcttggacttgcacaagacgtctttcaagcgctcttacagccgatcgtcggtgttcctgcgccagaatccaattcccggtacatcgtcgtcggcgcaccatcgaatgacccgtggcagtcaatataccaggatttctatctcccgtatatcctgccactgacgattatgctgttagtcgtcgctctcgcctttatcggactccgagcgggctctattagcgagtaccgccgcaagcgactccttcgccggattggcatcgtgttcatgggatcgttcgtctggttcccgctcatctcgattccactccagttcgtgaactcgattggaatgacactcgcacccattgagcagatgtcatctgggtttggagggatggcgaaagcaggactcggaggcctgattgccgtgttagtgatggtctttgtagagaatattctccttctcttggccgcattcgtctatggtcttcgatggctcggtgtgatcgtactgacgccactgatgccgttactcggcgttctgtgggcggtagacgtatggccggttaattccatgtcgaatatcgcacgccgaggagcaagtatctatccgggcctcattatcgcagggacattcgtctttagttaagaaatcgcgtgacagcggtaggatctcttcgctgtgcaagacgcggctgagatctcttttgataatattttaacctaaatcgaaataagacgataatcttaccgtgcacccggtgcacgtatttctaagagcgtctaagactatggctcgaaccaaaatgggcgtctccatccgaactgaactcgttgatgaactcgattcactcgtcgatgagtgttcagatctcggagcaagccgctccgagatcgttgaagccatcctcacagcatattttcagaacgatgaagaccaaatcaaacagacgcgagagctgattatccgcaacagaaaacgctctaactcgtagagaagttcgtgcaccgagtgcacgaacttcttagagcgtcattcaaaaccacgacctagctaaattaatatcggattggtcttgggcgaatagaaatcttctcttcactgttcagccctacgccatgtggcggtttcgctcttaactaaagacgaatggttaacgccaacatctggtcaagggatttcaatcttcgtagccgcatcgacgaggatattttcgagcacttagaccagatcgggttcggggagatt
>75	N operona: 48	middle	null	gene_poz=(601-1503)	-	unknown	ORF H0844	/position=75255 - 77357 (75855 - 76757)	/lenght=2103 (903)	/codons=701 (301)	/complement=true	GC-compoz=56.47840531561462%	/LCI1=1.0622222222222222	/LCI2=0.2585555555555557	p_i1=0.05557831179339411	p_i2=0.011016692948523874	/Tai=0.589824407349524	/Tei=0.10991502365367149	/EEI=2.678823668685179
agaaacgtggggaacagagctgacagggccgtcgctgccggtgaacatcgatctcgagtctgctgacccgtacgtgaatgcagattcgatagctgtgagttccacaaccctcgacgagagcgccttccgcaaggtcacagtgcaaggcatcgtccgcgggcaatcacgaacagtctccctctcggagcaacagaccgtccgcgaaacgaatctcgacttgaccgtcaccgaagccaacgctacccacgcggtcgtccgggcgatggtcaccgagaacgcgagcgatgacgctgtcacgactggccgcgtgacaatccggaatcagaccgcgacactcaacagtagcggaatggccgtcgttaccatctcgaagccatccctgctcgttcacggccagtaccagtcggccgcatggtggcgcactgaccagccctacgcggcgtcggaagacatcacgaaaacccccgcgaacttccccgatttccagacgctcatccagctcgccgtcgtgacgattctctggtttatccccgtcgctgtcctggtcttcggcttcgactacatgtccgatggcgcgctgcttggaatctcaaaccgaacatgaacgacaacaccaactcacccagtcacagcaggtgtatcgaccgccgaacagtcctcagtggactcagcggtgcccttgtcgcgctcgctggatgcacagacaaccccggtactggcagcgacacacccgcaaacaataccaatccgatgactgagtcacctgcatcacagtcaggcgtgtttgcgggggttagagtcgccggcagtcaactcgtcgttacactcgctaatgatacgtccgctgattgggtgcgtcgctttggtccagacgggaatctctcagagaaggcgaaggtcgcaccgggcggaagggaaacttcgtttgatctcgtcggacagagcaccgacggctacacaccgggaacgcaccggctcgttgccgtcaagaatgatgaaacgctcggcgagataacgctcgacctcgaaccagaggtgacgcttaccgagttccagtgggcgaaaaatcatcctgacatggagtgggacaagtcagcaaataattgggagacccacgccgcatttctcctgaaaaacacggggagtggaccagcaatgctcgctcgaactcgctggcggaatgcaccgttcgtccttcgcaccgatgaagacgaacagacattcgaacatacgaagtcgctcccaccaggtgaaacaacggcggtctacgcgatcccgccagtctacgaaaccagtggcggtctcgtcggtgcgtctgccgtcgagtgcgaaaacatcgacacaaaaacgctgcacctgaccgccattgtcgaaccgggatctaacccatcgtattcgcagacgattgagtacggtggggaagaaggagcctgtgaactcacgattgtcggtagcgagacaactgaccaaacctcgacaacatcgaacgggagtgatacctgatatgggatggctcgaagaagaggtgaagaatgccatcattgatgtccttactcggataaaggacgggctgcttggacttgcacaagacgtctttcaagcgctcttacagccgatcgtcggtgttcctgcgccagaatccaattcccggtacatcgtcgtcggcgcaccatcgaatgacccgtggcagtcaatataccaggatttctatctcccgtatatcctgccactgacgattatgctgttagtcgtcgctctcgcctttatcggactccgagcgggctctattagcgagtaccgccgcaagcgactccttcgccggattggcatcgtgttcatgggatcgttcgtctggttcccgctcatctcgattccactccagttcgtgaactcgattggaatgacactcgcacccattgagcagatgtcatctgggtttggagggatggcgaaagcaggactcggaggcctgattgccgtgttagtgatggtctttgtagagaatattctccttctcttggccgcattcgtctatggtcttcgatggctcggtgtgatcgtactgacgccactgatgccgttactcggcgttctgtgggcggt
>76	N operona: 48	last	null	gene_poz=(601-2361)	-	unknown	ORF H0854	/position=76154 - 79114 (76754 - 78514)	/lenght=2961 (1761)	/codons=987 (587)	/complement=true	GC-compoz=59.00056785917093%	/LCI1=1.2263936291240045	/LCI2=0.2897610921501708	p_i1=0.08233792649471157	p_i2=0.015483945008361958	/Tai=0.48024715684570735	/Tei=0.11393555050752578	/EEI=3.0219208247936327
gaggatatgaacgccctgctcgaagcagactcttccaccgactagctccttagacaacgtctatgagccaagcaccctctgactccgcgagcgatgcaccgtccactgaaacagcctctactgacgatcagaccgccgagtcgacgatcagtcaccgtttcaaagcagtcctcgcccgagcgcccccgcggtttgtctccctctcgatggggctcgcgttcctcgtcgtcgctgttggcccggccgccgcacagagtcaggtcggcgacgtgtactgtgacactggcgtcgcgaccgggattgacctcgtgttcggcgcggtcgctggtcttggactccccgcaaccggtttctacaccgggaaagctggtctctcgtacatgcgtgccggcggtaaccccgagaagaagaacgatgccaaggaaaaactcgtcatgtccggcatcggcttcggcatcgtcaccctcgcactcgtctcgcccgaactcatcgacaaggtcggcagtcagatgggctttggcttctctgactgcgtaaagcccttctaatcccatctgaggccgtcagcgaactgtccccgcgcccctcgcccggaatagaatgcactccccccgtccgatggctgccgcgcttgccctttttctcgtgagcagcagcgctgtagttgtcgttgcaggaggcatggctaccgttacaccatccgattccgggtccgttgttcctaatgatggcccggactacggcgtgaacaacagtacgtttcagcgtctttggtccgaggacgccgacaacggcaatctctcagcagacgatttcgacgatgcaaacgtttcatcgcgtgccgagttcgcacaccgacttgctcggtcaacggacatcccgttcgatcagccaccacaggctgctggggactggaacaatggagatttcggtgattacagtcctggtgaccgagattcgtccatccatcctgaaagtgcatccctcgaagacggtgtgtacataaaggatgcgtatgttagcatcttcgccacccaaccgtcgacgatcctccaccaagggaacgagacgacgcaatacgttgccccagacggccaggttcgcgcactcagtgactatcgcgttgccgttccccagggtgatcagaacgggtcacagcgtgaacgctggtcgatcgaccaaacgagtatcgagtctgttgagctctccgctgatggacgaaccatcgacactgggaacggccatcaggcaacgctccagtataccggcctctcgggttcgccacagctgaccgtcgaggccaatatcacggtaacgcttcgtcatgtcacgctggattgcccagactggaactcctcgatatccggttgtgacggcgactggactcgcgacgtcgaaaccctcgaagcgtcgaaaacggtgtcgacgtcacagaaggtcgttgtcaatcgactctccggcatttctgggaaccgcgtccagttcgagacacacaagaaccgggtcggcgcagtcatccatccaagcactgagtggtcgacgattaccgtcgacggcgacgttcgagcccggagcaactggtggttctacacggccggccgatccggctggcagacgatggtcacgaccactgcgaccaacacgtcgcgtgctgagtcgtcggtgcgtcccgtccaagttcatgcattcccgagtcagcaagcgccgtacgtaccgactgaaccgaccgacgacgggaagcgaccattggccatcgaagaaacgtggggaacagagctgacagggccgtcgctgccggtgaacatcgatctcgagtctgctgacccgtacgtgaatgcagattcgatagctgtgagttccacaaccctcgacgagagcgccttccgcaaggtcacagtgcaaggcatcgtccgcgggcaatcacgaacagtctccctctcggagcaacagaccgtccgcgaaacgaatctcgacttgaccgtcaccgaagccaacgctacccacgcggtcgtccgggcgatggtcaccgagaacgcgagcgatgacgctgtcacgactggccgcgtgacaatccggaatcagaccgcgacactcaacagtagcggaatggccgtcgttaccatctcgaagccatccctgctcgttcacggccagtaccagtcggccgcatggtggcgcactgaccagccctacgcggcgtcggaagacatcacgaaaacccccgcgaacttccccgatttccagacgctcatccagctcgccgtcgtgacgattctctggtttatccccgtcgctgtcctggtcttcggcttcgactacatgtccgatggcgcgctgcttggaatctcaaaccgaacatgaacgacaacaccaactcacccagtcacagcaggtgtatcgaccgccgaacagtcctcagtggactcagcggtgcccttgtcgcgctcgctggatgcacagacaaccccggtactggcagcgacacacccgcaaacaataccaatccgatgactgagtcacctgcatcacagtcaggcgtgtttgcgggggttagagtcgccggcagtcaactcgtcgttacactcgctaatgatacgtccgctgattgggtgcgtcgctttggtccagacgggaatctctcagagaaggcgaaggtcgcaccgggcggaagggaaacttcgtttgatctcgtcggacagagcaccgacggctacacaccgggaacgcaccggctcgttgccgtcaagaatgatgaaacgctcggcgagataacgctcgacctcgaaccagaggtgacgcttaccgagttccagtgggcgaaaaatcatcctgacatggagtgggacaagtcagcaaataattgggagacccacgccgcatttctcctgaaaaacacggggagtggaccagcaatgctcgctcgaactcgctggcggaatgcaccgttcgtccttcgcaccg
>77	N operona: 49	first	null	gene_poz=(601-1086)	-	unknown	ORF H0875	/position=77967 - 79652 (78567 - 79052)	/lenght=1686 (486)	/codons=562 (162)	/complement=true	GC-compoz=61.52263374485597%	/LCI1=1.3623188405797102	/LCI2=0.3227743271221531	p_i1=0.10833194183562228	p_i2=0.021240009091113045	/Tai=0.39843672604852126	/Tei=0.11911600818200174	/EEI=3.3663485711160392
ggtgtagtcgccgcaattatcgcaccgatagccgtcgaggattccaccaccacagtcgccgcaactatccatcgggtgacgcgtttctcctgcagcgtcttacctccggtgtagaataactctgctacaggagtcggtgccctgtacttcgtattgccgtatcgccattctgctattcgagtgataacgcgatagagaattattatataatactcaatatatttattcatctatgtctgtctcggacagaaagcatatacgagggcaagcaacatcacggattatcggtcaatcgcacataaccaactgacgaatgtcacggaacaccgtcaacaccactgtgtcgatcatgcccgccgatgcgttgttcctcagctgggcgaccggcatcaacgcatccgggctcttccgtgaggcattggccgagcagatggcctatcgagatatcgaccgcgacgagctctccaacctcgtcgacgacgcgcttactgatagcgaccgagatctcgacgatctcctggaacagacttccagcatcgaggatatgaacgccctgctcgaagcagactcttccaccgactagctccttagacaacgtctatgagccaagcaccctctgactccgcgagcgatgcaccgtccactgaaacagcctctactgacgatcagaccgccgagtcgacgatcagtcaccgtttcaaagcagtcctcgcccgagcgcccccgcggtttgtctccctctcgatggggctcgcgttcctcgtcgtcgctgttggcccggccgccgcacagagtcaggtcggcgacgtgtactgtgacactggcgtcgcgaccgggattgacctcgtgttcggcgcggtcgctggtcttggactccccgcaaccggtttctacaccgggaaagctggtctctcgtacatgcgtgccggcggtaaccccgagaagaagaacgatgccaaggaaaaactcgtcatgtccggcatcggcttcggcatcgtcaccctcgcactcgtctcgcccgaactcatcgacaaggtcggcagtcagatgggctttggcttctctgactgcgtaaagcccttctaatcccatctgaggccgtcagcgaactgtccccgcgcccctcgcccggaatagaatgcactccccccgtccgatggctgccgcgcttgccctttttctcgtgagcagcagcgctgtagttgtcgttgcaggaggcatggctaccgttacaccatccgattccgggtccgttgttcctaatgatggcccggactacggcgtgaacaacagtacgtttcagcgtctttggtccgaggacgccgacaacggcaatctctcagcagacgatttcgacgatgcaaacgtttcatcgcgtgccgagttcgcacaccgacttgctcggtcaacggacatcccgttcgatcagccaccacaggctgctggggactggaacaatggagatttcggtgattacagtcctggtgaccgagattcgtccatccatcctgaaagtgcatccctcgaagacggtgtgtacataaaggatgcgtatgttagcatcttcgccacccaaccgtcgacgatcctccaccaagggaacgagacgacgcaatacgttgccccagacggccaggttcgcgcactcagtgactatcgcgttgccgttccccagggtgatcagaa
>78	N operona: 49	last	null	gene_poz=(601-870)	-	unknown	ORF H0878	/position=78470 - 79939 (79070 - 79339)	/lenght=1470 (270)	/codons=490 (90)	/complement=true	GC-compoz=58.51851851851851%	/LCI1=1.4606741573033708	/LCI2=0.45056179775280886	p_i1=0.1290901264891601	p_i2=0.05391559249155899	/Tai=0.3340676833450232	/Tei=0.1485240332424031	/EEI=3.5449970666606014
gccgaacacgagcgcccatacgaggacgggtatctggagcgtacggttgcgttcgaccacgccgagttcctcggcgtgctcttcgaggaactcagagggaaacagtgtagtgagccgacgcataattctcgatggggaggcgtcttggtgcacacttgccgcctcctcattcctctcgaaaaatagcctcgataagccgctgctgtcacgcgattcctcgactaactaaagacggatgtggttacgattaggccctttgaggggagatatacgaaacagccctcacaggtgtagtcgccgcaattatcgcaccgatagccgtcgaggattccaccaccacagtcgccgcaactatccatcgggtgacgcgtttctcctgcagcgtcttacctccggtgtagaataactctgctacaggagtcggtgccctgtacttcgtattgccgtatcgccattctgctattcgagtgataacgcgatagagaattattatataatactcaatatatttattcatctatgtctgtctcggacagaaagcatatacgagggcaagcaacatcacggattatcggtcaatcgcacataaccaactgacgaatgtcacggaacaccgtcaacaccactgtgtcgatcatgcccgccgatgcgttgttcctcagctgggcgaccggcatcaacgcatccgggctcttccgtgaggcattggccgagcagatggcctatcgagatatcgaccgcgacgagctctccaacctcgtcgacgacgcgcttactgatagcgaccgagatctcgacgatctcctggaacagacttccagcatcgaggatatgaacgccctgctcgaagcagactcttccaccgactagctccttagacaacgtctatgagccaagcaccctctgactccgcgagcgatgcaccgtccactgaaacagcctctactgacgatcagaccgccgagtcgacgatcagtcaccgtttcaaagcagtcctcgcccgagcgcccccgcggtttgtctccctctcgatggggctcgcgttcctcgtcgtcgctgttggcccggccgccgcacagagtcaggtcggcgacgtgtactgtgacactggcgtcgcgaccgggattgacctcgtgttcggcgcggtcgctggtcttggactccccgcaaccggtttctacaccgggaaagctggtctctcgtacatgcgtgccggcggtaaccccgagaagaagaacgatgccaaggaaaaactcgtcatgtccggcatcggcttcggcatcgtcaccctcgcactcgtctcgcccgaactcatcgacaaggtcggcagtcagatgggctttggcttctctgactgcgtaaagcccttctaatcccatctgaggccgtcagcgaactgtccccgcgcccctcgcccggaatagaatgcactccccccgtccgatggctgccgcgcttgccctttttctc
>79	N operona: 50	first-last	null	gene_poz=(601-1023)	-	unknown	ORF H0911	/position=80985 - 82607 (81585 - 82007)	/lenght=1623 (423)	/codons=541 (141)	/complement=false	GC-compoz=50.11820330969267%	/LCI1=0.969047619047619	/LCI2=0.18547619047619046	p_i1=0.04281485191262802	p_i2=0.003953051376453316	/Tai=0.6535609200098527	/Tei=0.103557746238808	/EEI=2.4794553343918126
cgccgttgctggaacggctgatcgacgacgcacagaagatccaccagcaacgaccgatcttacaagagacgctcgctaccgctacacaaccgaggtgtgagggctaactaaagacggatgcgtatcggagagtgtgtgcgtctgaaattcgatgcgccactccgtttcggtctcatcgacgtcggtaacatcaccgaattgaccgacgcactcactatcggcgtactccttcgcgagttcgatcgctacctcttgatccgggacgtcctcactcataggtacaactaccccgccctcacggaagtgattgagccggtcactcggacgctggaatctgaatcgtatccaagtccgtcgggatatgaacggttgccgtcacgtagtcgctcacaatctgtcgcattgcgtcagcgttggcggccgcatccggatagaagtgggtcaggtagaactcaccgatatccacgtcgtttcttcatcgactgagatttcggtcatcatttctcgataagcaaggccaatacgattgcccaccgggctgtacagatcctccaagttcatgaggactactgagggtgggagtatacaatcttcgacgagatgtacgctatacgacgtcgaatcgttcatcagggtgttcggaatctacctgagtccgaataccagctggaccggcttcggcagcggtcacgacagataatctccgctgttacctaccgtgtggaggattgcgattctatcgacgaagttgtcgaaacgattcaagccgaagaggagcaattgaagcaagataagactgacaggtcaccgctcgcagtgggggaggctttcgagacagaagcgacattgcaaacccctgatggacgtactgttggtactgtcgagttaaaagccgagttctgtgatgatggacgatacgtgtattatgaaggagagattcactcgatagaacacggtgaccaggcgaagattcaggggacggatgattacgagcttcagtacatcacaaagccggttagttgagacgtctgcttgctgaaggtgtgtctacaacccagcaagcagacggtgaaatccacgaggaccagcttcttaacttcctcgtcaacgctcttgacgaggaagtcgccctcacactcgctgaaaacgccgagatcgatgctgaagacatctacgaggtcctcgtcggcgcgtgcgccgacgggacctcggtctcaacgctctgtgagaaaagcgaagatgccccccacgaaaattcggttctctaccatctccgcaccaaattcgaccttgagacgcttgagcaagtcggaaacgcgctccttcagaaggacgttctcgacgtccttccccagcaggtggaggtcgtttcggacctccacctgcggccctactacggcgatgaagacgggacagacggcctgtatcactcacaagcgaagcgtggaacaactgcgttccacgcctacgccacactctacgcgcgtgtgaagaacaaacgctacacgctggcggtgcgccgtctcgaagacggcgacaccgccagcagtgtcctcgcagagtttctcggtatcctcgacggccttgacctcgacgtcaaggccgtctttcttgaccgcgaat
>80	N operona: 51	first	null	gene_poz=(601-1842)	-	unknown	ORF H0928	/position=82925 - 85366 (83525 - 84766)	/lenght=2442 (1242)	/codons=814 (414)	/complement=true	GC-compoz=64.09017713365539%	/LCI1=1.3397901533494754	/LCI2=0.4645682001614206	p_i1=0.10379929101573752	p_i2=0.05849535255382703	/Tai=0.39005928695653985	/Tei=0.15264581729844434	/EEI=3.370636026053363
acacggtatccgatcttggtcgatacggacgcgctgatcgccgtcgcgaacagccccttgtggaccgagataaccgaccaaatcggcctcacgacgacaaacgtctgcaaacaggaactcaagcggcacgtcgaaaatacgcgtgagaccgcaccggagggaagccgtccgtaccagcttcattacgggagccgtaccgcgctcgatgcgctcgaggataacgaaacaccgctcacccaggtgacgagcgtcccccgtccccacggagcggacgccggcgaggaatcgctccgacaggaagtgctacagaacccgggggccgttgactacgtcatcttgatggacgcggcgggccggcgctcgattcgtcgtgctgtcgacgaccaagacgaagatatccgtgtcgtgacaccgccgtttttgttctacattctctacgacaacgaactaatttcgcgttgtgagttctgcgaagcgtgcggcgagatgttggaacgtgagggctggaccggatacaacgccgtgaaagctgcgtgggaggcgatcccgattgattgtagtgatattctggacgaccacctgctcccgtgacgaaaccgtatgaatcagaacacctcatcgacacgcgatggttcgacaccgctcgacgacagcttcgagcggtacctccaggacaaggggaaaggccgcggtggcgacggcgggaactatcgacgcaacgcggcgcgcgagctcgagcggcttgctgagtgggccgctggggaccgcggtgatgacgactggaccgggatcgtccccgacgatgtcgaccgcgaccccacctttgaggacctcgacgagcgcgtctttcgggagtacgcccggcatctcgctggtgaccgtggactcaaacagaatacggtacaaacctattatcgctatatctctgcgtggtgtggctggtgcgtaaacgaggggtacctcgaggcgcactacgcgcagcgggcgagcgcgatggcaccacttcctgaagacgatggacgtaagcccggtgaccagcaggcctggacgtccgagcagcgccacacgctcacccggcacgtcgacgaacgggcccgcgacgccgtcgaggcgtacgcgacactcccggcggatactgatcccctcgacaagcagcgagcgcgctatgcagcgctgaaggcggctcgtgaccgggctttggtgttcgtcctcgcgtacacggccgttcgggtcggggaactccttcgggatccgaacgatccgcgccggcgcggggttcggtgggaggacctctcgctcgacgacgggagtatggacgtctaccggaagaaacagcagtgggacgccgccagtctccccgacccggtgatctcgccgctgcggagctaccgccagctgatggacccgccgacggaacgctggccggtgtttccgacgtttgaccaccggacgctcgcgacgatcgtgcaggacgggctggccgaccaaggggaacgtccggatacgatcactgagcaacgggacgagtacgcacgtaacctcttactggcgctcgacgaggatgtccgaccgccgtcgatcacgacggatggcgcacggtcgattctccagcgactctcagacgcagcggagatcgacatcgaccatccgaaacacgattatctcgcccctcacggcggtcgacgtgggatgggagaggtgctcgtccgcgcgttcgggtacacggtggcggcccgatatctcgacaattctgaggagatggtgcgagagcggtactctcatattgaggccggggaattgggtgatgtcgctacggaagctctggaagaaatcgaccaataaaggactacgttagtcggactcttggatatcgtaccaccggattttgaatggataggtggggtcaaccactaattcaaacgccgagttttcggggaagctcacgtccaagccgacatacccgataccatcgagttcaaaggaaagctcagtacctcacaaagcattctcggctagctgtttctgaagcctgagttccacggcggagctgttgtgctggtggtcttgacgagaagatctccgacgaaccgacggagagctgtcgctgtcggcggcggctgccgccgacgcgacagcgtcgccactcctggcgaaggctaccctggtcggggattagcgggtaaaccggtcgtctggcggtcggtttgcggggacggcccgacgcgtcgcgagggccgtccacgctgcccgttgaatcatgttgatgaactccttgaacgaccacttccagaggcgacgccccccacggcggggcgtcgccacgtactcccaatgtaaataccgccagacgttttgtaacaacaagctcaccacgacgtacagcagccgtacgaccggattttgtgttgaggtcgtcgcaatactttgttcagagagtcgata
>81	N operona: 51	middle	null	gene_poz=(601-1206)	-	unknown	ORF H0935	/position=84176 - 85981 (84776 - 85381)	/lenght=1806 (606)	/codons=602 (202)	/complement=true	GC-compoz=59.240924092409244%	/LCI1=1.1940298507462686	/LCI2=0.39203980099502495	p_i1=0.07664622681192115	p_i2=0.03689217154152528	/Tai=0.4198997849763157	/Tei=0.13320295438737276	/EEI=3.3239304360235766
gggacgctcgccgagggcgatctcgacgccgacgaagaagaccggcgccctgagatcgcccgcgagtgggaacacctccagcggcgtatccagatcgtcggctttgccatccgcgaatgggacttcctcgctccgacgacagagcctgccgaagcaagcagctaaggatgtcggtctcgcatccgggtggtgatccgaacgcgaacccctacactcgatagaagctcgccacccacgtgttcacacatgggggaacaacttatcactctgccccgcgtaattcgtatcatgagccaggaatcgcttgacgatacgatcaaattccgagctgggccgctcaaagaagcggcgaacgaactcgattccgtccatctgggcggcatcaatattagtgaactcgcacgcgaggggctcacccagatgcttcggcgagcgatgacggacgacgacaagatcgcgatttaccaacgctattcagcggatgacctctcagaggacgctgctcgagtgctcctcggtgacgagttcgacctactcgaagaggatattgacgccttccgcgaggctgctgaggacgacaccagcgactatctcgtctaaatggctagtgacgacacacggtatccgatcttggtcgatacggacgcgctgatcgccgtcgcgaacagccccttgtggaccgagataaccgaccaaatcggcctcacgacgacaaacgtctgcaaacaggaactcaagcggcacgtcgaaaatacgcgtgagaccgcaccggagggaagccgtccgtaccagcttcattacgggagccgtaccgcgctcgatgcgctcgaggataacgaaacaccgctcacccaggtgacgagcgtcccccgtccccacggagcggacgccggcgaggaatcgctccgacaggaagtgctacagaacccgggggccgttgactacgtcatcttgatggacgcggcgggccggcgctcgattcgtcgtgctgtcgacgaccaagacgaagatatccgtgtcgtgacaccgccgtttttgttctacattctctacgacaacgaactaatttcgcgttgtgagttctgcgaagcgtgcggcgagatgttggaacgtgagggctggaccggatacaacgccgtgaaagctgcgtgggaggcgatcccgattgattgtagtgatattctggacgaccacctgctcccgtgacgaaaccgtatgaatcagaacacctcatcgacacgcgatggttcgacaccgctcgacgacagcttcgagcggtacctccaggacaaggggaaaggccgcggtggcgacggcgggaactatcgacgcaacgcggcgcgcgagctcgagcggcttgctgagtgggccgctggggaccgcggtgatgacgactggaccgggatcgtccccgacgatgtcgaccgcgaccccacctttgaggacctcgacgagcgcgtctttcgggagtacgcccggcatctcgctggtgaccgtggactcaaacagaatacggtacaaacctattatcgctatatctctgcgtggtgtggctggtgcgtaaacgaggggtacctcgaggcgcactacgcgcagcgggcgagcgcgatggcaccacttcctgaagacgatggacgtaagcccggtgaccagcaggcctggacgtccgagcagcgccacacgctcacccggcacgtcgacgaacgggcccgcgacgccgtcgaggcgtacgcgacactcccggcggatactgatcccctcgacaagcagcgagcgcgctatgcagcgctgaaggcggctcgtgac
>82	N operona: 51	last	null	gene_poz=(601-954)	-	unknown	ORF H0939	/position=84782 - 86335 (85382 - 85735)	/lenght=1554 (354)	/codons=518 (118)	/complement=true	GC-compoz=55.6497175141243%	/LCI1=1.1851851851851851	/LCI2=0.33019943019943016	p_i1=0.07512549322996263	p_i2=0.02268443583186003	/Tai=0.4501811884932621	/Tei=0.12041599224867403	/EEI=3.1524223659610344
tctgtgggcctgatggaacgccagaccacgggtgaagaccgcgtgcggatgaccgcccggcagctgtcggaaccccggacggccaactggatcgcttccgaagcgggctggtcacacgaaccaaccaaacgcgtcctcgaacgcctcgtcgacgacggaatcctccaccgtgacgatagtggtactcacacgacgtattaccctgatcaccgccgccaagcgatgcaagaggcgatgcggctgcgggacagcgggcacactgtcgaggagctcacggaccgtctcgccgatatgaagacacaaatacgcgactgggaggacgaattcgacgtcgagtcaccgaaccagcttcgtgggacgctcgccgagggcgatctcgacgccgacgaagaagaccggcgccctgagatcgcccgcgagtgggaacacctccagcggcgtatccagatcgtcggctttgccatccgcgaatgggacttcctcgctccgacgacagagcctgccgaagcaagcagctaaggatgtcggtctcgcatccgggtggtgatccgaacgcgaacccctacactcgatagaagctcgccacccacgtgttcacacatgggggaacaacttatcactctgccccgcgtaattcgtatcatgagccaggaatcgcttgacgatacgatcaaattccgagctgggccgctcaaagaagcggcgaacgaactcgattccgtccatctgggcggcatcaatattagtgaactcgcacgcgaggggctcacccagatgcttcggcgagcgatgacggacgacgacaagatcgcgatttaccaacgctattcagcggatgacctctcagaggacgctgctcgagtgctcctcggtgacgagttcgacctactcgaagaggatattgacgccttccgcgaggctgctgaggacgacaccagcgactatctcgtctaaatggctagtgacgacacacggtatccgatcttggtcgatacggacgcgctgatcgccgtcgcgaacagccccttgtggaccgagataaccgaccaaatcggcctcacgacgacaaacgtctgcaaacaggaactcaagcggcacgtcgaaaatacgcgtgagaccgcaccggagggaagccgtccgtaccagcttcattacgggagccgtaccgcgctcgatgcgctcgaggataacgaaacaccgctcacccaggtgacgagcgtcccccgtccccacggagcggacgccggcgaggaatcgctccgacaggaagtgctacagaacccgggggccgttgactacgtcatcttgatggacgcggcgggccggcgctcgattcgtcgtgctgtcgacgaccaagacgaagatatccgtgtcgtgacaccgccgtttttgttctacattctctacgacaacgaactaatttcgcgttgtgagttctgcgaagcgtgcggcgagatgttggaacgtgagggctggaccggatacaacgccgtgaaagctgcgtgggaggcgatcccgattgattgtagtgatattctggacgaccacctgctc
>83	N operona: 52	first-last	null	gene_poz=(601-1182)	-	unknown	ORF H0943	/position=85217 - 86998 (85817 - 86398)	/lenght=1782 (582)	/codons=594 (194)	/complement=true	GC-compoz=60.996563573883165%	/LCI1=1.293609671848014	/LCI2=0.32314335060449056	p_i1=0.09478125380568343	p_i2=0.021310485158988684	/Tai=0.3929056329055309	/Tei=0.11917943664308982	/EEI=3.4057939185341217
tggacatactcgtgcagttggaactgtacggcgagatcggcgatcagccggcggtgtcctcgaactcgttcctgacgttcgccaagaaaagctacggcctcgacccgcccgactaactctctcatttcctctggacttgctcggtcgtgagcggcagcgctgtcctaaacaccgattttccactggatttgtgagcgctatccgacaggttcctcagaagcgcgttccgagacttgctcggctatttctttcaaacatatatcagtgaagcctatgcattatggacttatcttcgcaacatcagcaccccggattccatatagcggaatgtggtttataaggtgggataacccctcaggaaactctctacccctggaattcgggcgatgatggcgaaaacaatggtggttatgattactccaataatcacgaccactttgaagtatcccgacgccgtcggtgaagcacgaatcgtggaactacctctcgacgacgcttcccccgcggggtagagccgccaaggacggtgttcgagattgctctgtgcctcctcggctgaggtcgaggcgatagcgaggaagtagcttcgatatagaactaatggcctcaacttatattaagacaaagcgcgaacggtgttgtatgaccgaagacgaatcaaactctgtgggcctgatggaacgccagaccacgggtgaagaccgcgtgcggatgaccgcccggcagctgtcggaaccccggacggccaactggatcgcttccgaagcgggctggtcacacgaaccaaccaaacgcgtcctcgaacgcctcgtcgacgacggaatcctccaccgtgacgatagtggtactcacacgacgtattaccctgatcaccgccgccaagcgatgcaagaggcgatgcggctgcgggacagcgggcacactgtcgaggagctcacggaccgtctcgccgatatgaagacacaaatacgcgactgggaggacgaattcgacgtcgagtcaccgaaccagcttcgtgggacgctcgccgagggcgatctcgacgccgacgaagaagaccggcgccctgagatcgcccgcgagtgggaacacctccagcggcgtatccagatcgtcggctttgccatccgcgaatgggacttcctcgctccgacgacagagcctgccgaagcaagcagctaaggatgtcggtctcgcatccgggtggtgatccgaacgcgaacccctacactcgatagaagctcgccacccacgtgttcacacatgggggaacaacttatcactctgccccgcgtaattcgtatcatgagccaggaatcgcttgacgatacgatcaaattccgagctgggccgctcaaagaagcggcgaacgaactcgattccgtccatctgggcggcatcaatattagtgaactcgcacgcgaggggctcacccagatgcttcggcgagcgatgacggacgacgacaagatcgcgatttaccaacgctattcagcggatgacctctcagaggacgctgctcgagtgctcctcggtgacgagttcgacctactcgaagaggatattgacgccttccgcgaggctgctgaggacgacaccagcgactatctcgtctaaatggctagtgacgacacacggtatccgatcttggtcgatacggacgcgctgatcgccgtcgcgaacagccccttgtggaccgagataaccgaccaaatcggcctcacgacgacaaacgtctgcaaacaggaactcaagcggcacgtcgaaaatacgcgtgagacc
>84	N operona: 53	first-last	null	gene_poz=(601-1749)	-	unknown	ORF H0951; encoded by ISH7-2;homolog of ORF H0026	/position=86274 - 88622 (86874 - 88022)	/lenght=2349 (1149)	/codons=783 (383)	/complement=false	GC-compoz=61.00957354221062%	/LCI1=1.2486910994764397	/LCI2=0.3078534031413612	p_i1=0.08637384784236493	p_i2=0.018504651796867704	/Tai=0.4906055915401069	/Tei=0.11665418661718095	/EEI=2.9340248210051807
tgccgggcggtcatccgcacgcggtcttcacccgtggtctggcgttccatcaggcccacagagtttgattcgtcttcggtcatacaacaccgttcgcgctttgtcttaatataagttgaggccattagttctatatcgaagctacttcctcgctatcgcctcgacctcagccgaggaggcacagagcaatctcgaacaccgtccttggcggctctaccccgcgggggaagcgtcgtcgagaggtagttccacgattcgtgcttcaccgacggcgtcgggatacttcaaagtggtcgtgattattggagtaatcataaccaccattgttttcgccatcatcgcccgaattccaggggtagagagtttcctgaggggttatcccaccttataaaccacattccgctatatggaatccggggtgctgatgttgcgaagataagtccataatgcataggcttcactgatatatgtttgaaagaaatagccgagcaagtctcggaacgcgcttctgaggaacctgtcggatagcgctcacaaatccagtggaaaatcggtgtttaggacagcgctgccgctcacgaccgagcaagtccagaggaaatgagagagttagtcgggcgggtcgaggccgtagcttttcttggcgaacgtcaggaacgagttcgaggacaccgccggctgatcgccgatctcgccgtacagttccaactgcacgagtatgtccacaagtcgccagcagttgtagaggacgcaagcgaacgcgaagttgaagtaccggaaccggtggtcgggcgactgcgtctctgcgaggaacgtcttcagtttcttgaagccgttctcgataccccaacgccgtttgtatctggccatcagtcgcccaatctggtgtttcatctcctgctggtcggcgggatcgacatccacccacgggagattcgtctcaaagggcacggtcggcgcttcgacccgcgctggctcgtcgatctcctcctcttcggcgacctcgttgagaaggttgctcagcggcgagtcgccgtcgcggtcctccgagagcggcgtcgtgttgccgacgtcctcgaagtcctcgatgagttcctgtcggatcgtcacatccgtcccgtcgttgtcttcgtcctcacgttcccactcgcgcttcgggaggtaaaccgccttccgcgtcggaccggcgtccaagcgctcctgctcgatgacatcgaagtctttgtcttcactggcaagcttagcgatctggtgttcgtggtcgctgctggaccggacgacaccggggttgaggtagtggacgtcgtgcgtctcgcagacgtctttgacgccgtccggggcgaactcgcggtccatcatcaccaaatcgagtccagggacgatgtcggtcgcgccttcgaggagatcgtctacgatatccgctcgcttccgaccacgaacaaccgggacggcatcaaggatcagcgggacgtcgtggccgacgagtttgatgactgcccactggaagaacggcccgtcatcgcccttgtagccaagaatccacggctcctgattctgtccgctgctatcgcgttcaacgtggccgctccacgggttgcccttcgtgaagtcgatggccgtcatctgcttgcgccccatcttgtccttcgatttcgctcgcgcaacaagcgtccggccagtctcccggagcatcgtccggatgtgctcaacgccgagcgtcttcgtctgcaaccggtgggagtcgcctgatggcgtctttctgcgggtggagtccgcagcgaaggactgtgcgccgtcgttcgggtgcatatccgttcgcattccgaggtaggactgttgctcccagaacgcgccctcgggaatcgaggcgttgtcgctgcggtccagatggaaggcgtcctcaacgatgggcttcgcgcccttccagacctcacgggctttctcgcgggcgagcgtgtccttgctcttcgagttcgtcaccgtatcggtcggctggtcggggaggaactcggtttcgggcgcggggatgtcgtggtagcgggcgatgtccacgacgacctcggcggcgtctcgcactgcgtcgtggacatcttcgaggcggtcgtcccacgcgcggtagagtgttgactggtcgggaatgtctttgaagcccagctgcgtgcagagaaacggctgctgtttcaggtagcgatggagcgcggtcgcgttcttccagcctttgacgcatcggaggacgtgcgcgcggaagacggcaccccagggtttcgggtggccctgatcgtggtcgtactcgtcgtagaaccggaggtacgaggcgggaacttcagtgacgaggtcctctaacgtgac
>85	N operona: 54	first-last	null	gene_poz=(601-2415)	-	unknown	ORF H0952; encoded by ISH7-2;homolog of ORF H0027	/position=86283 - 89297 (86883 - 88697)	/lenght=3015 (1815)	/codons=1005 (605)	/complement=true	GC-compoz=61.8732782369146%	/LCI1=1.2781456953642385	/LCI2=0.32522075055187655	p_i1=0.09184562987271777	p_i2=0.021709782993721546	/Tai=0.2943404533418122	/Tei=0.1195388046943494	/EEI=4.135582626036599
tcgcacggccagcacttccggtggcgcttgcccttgcgctcggtgtcaccgtcttcgtggccggtatttctcccgccgtccgcgagcggctcccgtcctataaccgtcttatcggcgcctattgcggtgtcttcggccttgctagattcgccagcgagggatggacctctgtgagcgcggcattagtcttggtcggtgtcgtctctgtccttgaactcgcttacgagcgaatgactgggcgctccgccgatattgtttaattattatccggtgttgagcagtccttagcctgtacttatcggtgtaacagtatcgatagaaggggaatgcgaacggttggatgataccctcactaccggtaagaggtgtagcggatcaacgaatagcgtacccccagtaggcgaatgcttttatgccaaaacgccagaattgacagtagtgtcacagacggcgcgtccgcccgcaaattcccggtggaagtggctcggtccaacgaagaatatcgaaagtgccagctatgaatcaacaccaggggattaccccgtagacggcctctacggctctgacgacggcactctcgtccgcgcggcctcattcgatatgacgttccgcgagatggtggacggcgcactcaaaacctacccccgcgaacaacaagtccgccataaccgctcggtcacgttagaggacctcgtcactgaagttcccgcctcgtacctccggttctacgacgagtacgaccacgatcagggccacccgaaaccctggggtgccgtcttccgcgcgcacgtcctccgatgcgtcaaaggctggaagaacgcgaccgcgctccatcgctacctgaaacagcagccgtttctctgcacgcagctgggcttcaaagacattcccgaccagtcaacactctaccgcgcgtgggacgaccgcctcgaagatgtccacgacgcagtgcgagacgccgccgaggtcgtcgtggacatcgcccgctaccacgacatccccgcgcccgaaaccgagttcctccccgaccagccgaccgatacggtgacgaactcgaagagcaaggacacgctcgcccgcgagaaagcccgtgaggtctggaagggcgcgaagcccatcgttgaggacgccttccatctggaccgcagcgacaacgcctcgattcccgagggcgcgttctgggagcaacagtcctacctcggaatgcgaacggatatgcacccgaacgacggcgcacagtccttcgctgcggactccacccgcagaaagacgccatcaggcgactcccaccggttgcagacgaagacgctcggcgttgagcacatccggacgatgctccgggagactggccggacgcttgttgcgcgagcgaaatcgaaggacaagatggggcgcaagcagatgacggccatcgacttcacgaagggcaacccgtggagcggccacgttgaacgcgatagcagcggacagaatcaggagccgtggattcttggctacaagggcgatgacgggccgttcttccagtgggcagtcatcaaactcgtcggccacgacgtcccgctgatccttgatgccgtcccggttgttcgtggtcggaagcgagcggatatcgtagacgatctcctcgaaggcgcgaccgacatcgtccctggactcgatttggtgatgatggaccgcgagttcgccccggacggcgtcaaagacgtctgcgagacgcacgacgtccactacctcaaccccggtgtcgtccggtccagcagcgaccacgaacaccagatcgctaagcttgccagtgaagacaaagacttcgatgtcatcgagcaggagcgcttggacgccggtccgacgcggaaggcggtttacctcccgaagcgcgagtgggaacgtgaggacgaagacaacgacgggacggatgtgacgatccgacaggaactcatcgaggacttcgaggacgtcggcaacacgacgccgctctcggaggaccgcgacggcgactcgccgctgagcaaccttctcaacgaggtcgccgaagaggaggagatcgacgagccagcgcgggtcgaagcgccgaccgtgccctttgagacgaatctcccgtgggtggatgtcgatcccgccgaccagcaggagatgaaacaccagattgggcgactgatggccagatacaaacggcgttggggtatcgagaacggcttcaagaaactgaagacgttcctcgcagagacgcagtcgcccgaccaccggttccggtacttcaacttcgcgttcgcttgcgtcctctacaactgctggcgacttgtggacatactcgtgcagttggaactgtacggcgagatcggcgatcagccggcggtgtcctcgaactcgttcctgacgttcgccaagaaaagctacggcctcgacccgcccgactaactctctcatttcctctggacttgctcggtcgtgagcggcagcgctgtcctaaacaccgattttccactggatttgtgagcgctatccgacaggttcctcagaagcgcgttccgagacttgctcggctatttctttcaaacatatatcagtgaagcctatgcattatggacttatcttcgcaacatcagcaccccggattccatatagcggaatgtggtttataaggtgggataacccctcaggaaactctctacccctggaattcgggcgatgatggcgaaaacaatggtggttatgattactccaataatcacgaccactttgaagtatcccgacgccgtcggtgaagcacgaatcgtggaactacctctcgacgacgcttcccccgcggggtagagccgccaaggacggtgttcgagattgctctgtgcctcctcggctgaggtcgaggcgatagcgaggaagtagcttcgatatagaactaatggcctcaacttatattaagacaaagcgcgaacggtgttgtatgaccgaagacgaatcaaactctgtgggcctgatggaacgccagaccacgggtgaagaccgcgtgcggatgac
>86	N operona: 55	first	null	gene_poz=(601-1062)	-	unknown	ORF H0984	/position=89103 - 90764 (89703 - 90164)	/lenght=1662 (462)	/codons=554 (154)	/complement=true	GC-compoz=58.00865800865801%	/LCI1=1.1111111111111112	/LCI2=0.19956427015250547	p_i1=0.0629886223569698	p_i2=0.004973239581729367	/Tai=0.3982801283071817	/Tei=0.10447591562355643	/EEI=3.568882076534012
gccgagcctctacgacgccatcaagacgccccacgaccacgacgctgcggacctcgtcgtcgcccacgcggagttcgacgtcctccccgcgaacatcgacatgttccaactcgagcaggacctcatcgcctccggccgccggccacgccaacgcttcggtgacgtcctcgaccagctccaggactacgactacgtcctcatcgacgccccacccagcctgggcccgatcaacgacaacgtcctgctggccgccgaggacatcatcatccccgtcgaggccgacgactcgtcggtgctcgccatcgaacacctcctcaaccagatcgagagcctggagcgcggctacgacgtcgacatccgggaacgcgctatcctcatctcgaacgtcaactaccccctggacaacgagcaagccgacgccatcgcctggttcgaggacacgtttgacggccgcgcaccagtcttcgaagttcgcaaccgggctgctatcaagcgttcgctgggcgctggtggctccatcttcggcgaggacgccgaggagacagacatgaccactgtctacgatgatgtggctgcgaccctcgaggaggtggagggctgatgccgaacggagatcgtgacgacgtcgccgaccgcctcagccgtcgcttcgacaacgacgaagaggccgatgaagtaagcggcgaagaagagcaggcagcgaacgctcagcagccccctcatgaggagaacgcatcggatgcagggaacgaagagaacgagggaggcaagatgaatgcagaggctgaggtgagttcaaggaatgcaatgcacgtgaggaacgtgaagagcgagtggacctcaaagagcttctacctccccgagtttctgaaagacgacctgaagacgacgtacaaggagacggatctcgagttcgagatggagcgcggcgaggagctgccgaagacccggcactactaccccctcgtcgtggcactgggcattgaacgcattgcacgcatggacccccaagaaatcaatgaacgcattgaaggccttgaagagcgcggcgagccagagtagcttccacctacgcgttcgcgactcctcgagactgtgacgtttgggcccgccgcggcgaatcgtcgaaacggacgcaccgcttcggacgtgttgcgaagatagggaataatgcacaggtctgacgacgatcactcgcaggactgagtggcctcgcgtacccctgctcacaagtggatagcctgattttatcagaataatgggagaatttgtttccgctagcagggctctgttgaaatcctcttctttagagaattgttcccgtgaatctactgcacactacacgtgcgaacagaacacttttggtcgcattatctgtgttatctagtatgcccctccacgacaattttgactactggagtcccattgccgctttcgtcgcgctgtcgctcttcgtgatacttgcgctcgcacggccagcacttccggtggcgcttgcccttgcgctcggtgtcaccgtcttcgtggccggtatttctcccgccgtccgcgagcggctcccgtcctataaccgtcttatcggcgcctattgcggtgtcttcggccttgctagattcgccagcgagggatggacctctgtgagcgcggcattagtcttggtcg
>87	N operona: 55	last	null	gene_poz=(601-1374)	-	SojD	similar to Bacillus subtilis Soj, gp:gi-580906, %	/position=89564 - 91537 (90164 - 90937)	/lenght=1974 (774)	/codons=658 (258)	/complement=true	GC-compoz=63.565891472868216%	/LCI1=1.2905317769131	/LCI2=0.40194552529182853	p_i1=0.09419354513170189	p_i2=0.03953063380019514	/Tai=0.2432944432338479	/Tei=0.13557757042017562	/EEI=4.660532292546523
gtctaccgagacgaagagaagtatcggtcagaagaactcttcccgccaatgcagccgagtgaggcgctcacgtacgccaaagaccagataccaatgcagcccgagcgctacggcacgaggttcgaggaatggcacgaaatcagggcccagtgaccgacgaggagttcgatgaactccacgaggagatggacgagcagcgcgaccaactgcacgaagatctcgcggagaacctcggcggcgactccgacgactacgacgtccgtcgcgacgtcgacggctcatcctcaagcggcgaagcggtcacccacggcggcgagtagttctacagccccgtttccggcctgctgtaccaagaaagcgtcccgaaaaccaccgtttagaacgtcaatactggcgaattgttcgtttcagcagctatcctaccaccctatcagaatggtccttctgagaggttcgaccacagtacactctgatagcggagttcaccgcggtgagtcttaaccaacaactcgccccagaggtggcggcgtgttggttaggtattctgcgtgtctgacgtaagcttttcacgcagtgcatgcattgcacgcacagcacccaatgaaatctttcgctatcagccaacagaaaggcggcgtgggcaagaccacaaacaccatcaacattgccggggcactcgcccatcgaggccaccaagtgctcgcgatcgacgccgatcctcagggctacctcaccaacaccctcggcttccgcgaggcctaccaaagcgacccgccgagcctctacgacgccatcaagacgccccacgaccacgacgctgcggacctcgtcgtcgcccacgcggagttcgacgtcctccccgcgaacatcgacatgttccaactcgagcaggacctcatcgcctccggccgccggccacgccaacgcttcggtgacgtcctcgaccagctccaggactacgactacgtcctcatcgacgccccacccagcctgggcccgatcaacgacaacgtcctgctggccgccgaggacatcatcatccccgtcgaggccgacgactcgtcggtgctcgccatcgaacacctcctcaaccagatcgagagcctggagcgcggctacgacgtcgacatccgggaacgcgctatcctcatctcgaacgtcaactaccccctggacaacgagcaagccgacgccatcgcctggttcgaggacacgtttgacggccgcgcaccagtcttcgaagttcgcaaccgggctgctatcaagcgttcgctgggcgctggtggctccatcttcggcgaggacgccgaggagacagacatgaccactgtctacgatgatgtggctgcgaccctcgaggaggtggagggctgatgccgaacggagatcgtgacgacgtcgccgaccgcctcagccgtcgcttcgacaacgacgaagaggccgatgaagtaagcggcgaagaagagcaggcagcgaacgctcagcagccccctcatgaggagaacgcatcggatgcagggaacgaagagaacgagggaggcaagatgaatgcagaggctgaggtgagttcaaggaatgcaatgcacgtgaggaacgtgaagagcgagtggacctcaaagagcttctacctccccgagtttctgaaagacgacctgaagacgacgtacaaggagacggatctcgagttcgagatggagcgcggcgaggagctgccgaagacccggcactactaccccctcgtcgtggcactgggcattgaacgcattgcacgcatggacccccaagaaatcaatgaacgcattgaaggccttgaagagcgcggcgagccagagtagcttccacctacgcgttcgcgactcctcgagactgtgacgtttgggcccgccgcggcgaatcgtcgaaacggacgcaccgcttcggacgtgttgcgaagatagggaataatgcacaggtctgacgacgatcactcgcagg
>88	N operona: 56	first	null	gene_poz=(601-933)	-	unknown	ORF H1000	/position=90437 - 91969 (91037 - 91369)	/lenght=1533 (333)	/codons=511 (111)	/complement=true	GC-compoz=57.35735735735735%	/LCI1=1.2606060606060605	/LCI2=0.46060606060606063	p_i1=0.08856820817167704	p_i2=0.0571804024629832	/Tai=0.7327749644832426	/Tei=0.15146236221668488	/EEI=2.2115561849254886
agcgcataggagtttgtgcgctggtctaacttgcctttctcaaccaagcccttgtcaacgagtgtatcgaggttcgggtagagccggccgtggtgaatctcggaggtgtagtactcctccatctcagccttcacagcgagcccgtgtggctcgtctaaccctgcaatgacatacagtaaatcacgctgaaaccccgtcaaatcctgcatacgctgtagttcagagacgcgaaacatagagcttcggaacacaacgcccccaagacaccgttcgaacggtttccagtgaatggggtacagccactccagtggccacctaaccctgtttgtcgtccaattcgaggacggtgagtgggcaatagtcgttcgatcgaaccatgacccggagcgtgagcatggctacgacgtcgccgaaaagggcgtctacctagacgtctaccgagacgaagagaagtatcggtcagaagaactcttcccgccaatgcagccgagtgaggcgctcacgtacgccaaagaccagataccaatgcagcccgagcgctacggcacgaggttcgaggaatggcacgaaatcagggcccagtgaccgacgaggagttcgatgaactccacgaggagatggacgagcagcgcgaccaactgcacgaagatctcgcggagaacctcggcggcgactccgacgactacgacgtccgtcgcgacgtcgacggctcatcctcaagcggcgaagcggtcacccacggcggcgagtagttctacagccccgtttccggcctgctgtaccaagaaagcgtcccgaaaaccaccgtttagaacgtcaatactggcgaattgttcgtttcagcagctatcctaccaccctatcagaatggtccttctgagaggttcgaccacagtacactctgatagcggagttcaccgcggtgagtcttaaccaacaactcgccccagaggtggcggcgtgttggttaggtattctgcgtgtctgacgtaagcttttcacgcagtgcatgcattgcacgcacagcacccaatgaaatctttcgctatcagccaacagaaaggcggcgtgggcaagaccacaaacaccatcaacattgccggggcactcgcccatcgaggccaccaagtgctcgcgatcgacgccgatcctcagggctacctcaccaacaccctcggcttccgcgaggcctaccaaagcgacccgccgagcctctacgacgccatcaagacgccccacgaccacgacgctgcggacctcgtcgtcgcccacgcggagttcgacgtcctccccgcgaacatcgacatgttccaactcgagcaggacctcatcgcctccggccgccggccacgccaacgcttcggtgacgtcctcgaccagctccaggactacgactacgtcctcatcgacgccccacccagcctgggcccgatcaacgacaacgtcctgctggccgccgaggacatcatcatccccgtcgaggccgacgactcgtcggtgctcgccatcgaacacctcctcaaccagatcgag
>89	N operona: 56	last	null	gene_poz=(601-897)	-	unknown	ORF H1003	/position=90785 - 92281 (91385 - 91681)	/lenght=1497 (297)	/codons=499 (99)	/complement=true	GC-compoz=57.57575757575758%	/LCI1=1.0782312925170068	/LCI2=0.30884353741496606	p_i1=0.05795148267073471	p_i2=0.018679287371826843	/Tai=0.4526117618810846	/Tei=0.11681135863464415	/EEI=3.2924589589133713
gacctgagtcacctgatctgttgcgatgagtcgtcggtagcgggtgaggaacgctggtcgaagacactggctgtcgctgtcgacggcgatcagccgccgacgcagcgttgccacttacaaagccacttgctcggccgctgttaccgctgaaccggtcgccaagtggtcggttcgcgggaacggttcgaaacaccgtgaggaccgtccacgcggtcaaacaggacaacccctgagagcagctactcgtcgagtgtcacgtattggtgctcccactcgcggcgagcagcaatctctcgctgtccacgccgagtgagcgcataggagtttgtgcgctggtctaacttgcctttctcaaccaagcccttgtcaacgagtgtatcgaggttcgggtagagccggccgtggtgaatctcggaggtgtagtactcctccatctcagccttcacagcgagcccgtgtggctcgtctaaccctgcaatgacatacagtaaatcacgctgaaaccccgtcaaatcctgcatacgctgtagttcagagacgcgaaacatagagcttcggaacacaacgcccccaagacaccgttcgaacggtttccagtgaatggggtacagccactccagtggccacctaaccctgtttgtcgtccaattcgaggacggtgagtgggcaatagtcgttcgatcgaaccatgacccggagcgtgagcatggctacgacgtcgccgaaaagggcgtctacctagacgtctaccgagacgaagagaagtatcggtcagaagaactcttcccgccaatgcagccgagtgaggcgctcacgtacgccaaagaccagataccaatgcagcccgagcgctacggcacgaggttcgaggaatggcacgaaatcagggcccagtgaccgacgaggagttcgatgaactccacgaggagatggacgagcagcgcgaccaactgcacgaagatctcgcggagaacctcggcggcgactccgacgactacgacgtccgtcgcgacgtcgacggctcatcctcaagcggcgaagcggtcacccacggcggcgagtagttctacagccccgtttccggcctgctgtaccaagaaagcgtcccgaaaaccaccgtttagaacgtcaatactggcgaattgttcgtttcagcagctatcctaccaccctatcagaatggtccttctgagaggttcgaccacagtacactctgatagcggagttcaccgcggtgagtcttaaccaacaactcgccccagaggtggcggcgtgttggttaggtattctgcgtgtctgacgtaagcttttcacgcagtgcatgcattgcacgcacagcacccaatgaaatctttcgctatcagccaacagaaaggcggcgtgggcaagaccacaaacaccatcaacattgccggggcactcgcccatcgaggccaccaagtgctcgcgatcgacgccgatcctcagggctacctcaccaacaccctcggcttccgc
>90	N operona: 57	first	null	gene_poz=(601-1575)	-	unknown	ORF H1016	/position=92039 - 94213 (92639 - 93613)	/lenght=2175 (975)	/codons=725 (325)	/complement=false	GC-compoz=58.87179487179487%	/LCI1=1.191358024691358	/LCI2=0.3166666666666666	p_i1=0.07618525443930245	p_i2=0.020093423509820657	/Tai=0.42528527490707385	/Tei=0.11808408115883859	/EEI=3.323345946069485
gtagctgctctcaggggttgtcctgtttgaccgcgtggacggtcctcacggtgtttcgaaccgttcccgcgaaccgaccacttggcgaccggttcagcggtaacagcggccgagcaagtggctttgtaagtggcaacgctgcgtcggcggctgatcgccgtcgacagcgacagccagtgtcttcgaccagcgttcctcacccgctaccgacgactcatcgcaacagatcaggtgactcaggtcaggctaactggcgatgcattgtgaggtactgaaggttacttggagcggaacgctgccacccgttcttcggtagccgcacactttttatgcgatagtgcgtacactaatttggtatgtcgcggtcaaaactcatcgcaagtgtcgccattgttgctatcattgctatttttctccgtcgtcgtggagatggagaaacggaatccgataactgattcgactgtactgagcgatccaggaggacaaaaatgggtgtgcgaactgttctatgacaccctgagggggtgtaatactgccgtcgttacgtctgtagcacgtccccagaccaacctttagggccgtatcggacaatcgctacgtatgcccttcagcgtcacctggaatacgctcttggagagactcgatgcccttcacgaggaggcaacgctcatcaccccactctccaacaatcgcattcgcatcaccgacgtccaagaccaacgcgtcatcatccagttccgtgaccgtgacattgaccagacgcgtccactccagcgcgaccagtttgaaacgctctaccggcgcatcaccgaggagtcaggcgagttcaatcttgatcgactaccacctgacgctgacccatatcccgccgtcttgaccatccacccgcagtttgaactcgatgcagacgctggagttatcactcaaactgagggagaaacgtcaacgcaactgcgtgacagtgatccagccaccgacgtcgacgaccgcactgagccagacctagacgtgtatgcggacgcgctcttggttgttgatgcgctcgaacgccacgaggtggccgacctctccgagctggagacggacgcgctgggtaccctctatacgctcctctcagatcttcagcgggatgccaacgaccttcggaaggatgttgccgacgtgttgttgagccggctgcaccacgaccggccagtgagcgcgccgttcggctccgttcagcggaccacgcgccagacccggtcgctcaaagacgacgagacggtgctggcagcattcgaagacgcggggatcgaccgagatcgcgtgcttggcgtcgaccgaaacaaagtcgacgacgcgctggaggtaaccgacctctccgaatcggacgtatacgacattgaggaaagtgagtatgtgcggaaagccgaggttgacgaggaacgcaaggagacgcgtctccaagggctcaaggatcaacttgccgccaccgagggcgacgaaacggatgccctccaagaggaaatcagcgcactcgaagaccgcatcgattctctcaccagcttccaaactggaactgacctccaagaatgaccacctaccagttccgagtcaaattcgaatacgctccgactgaactgtggcgtgacatcatcgtcggggccgaccgcaccctcgacgagttccaaacggtactgaatcgcgcggtcggtctcgaccaagaccacctctggtttgtcggcactgaccaagactactgggacagcgacgtgcagtacaagtgccccagtgaattcgagcaatcatcggatgggttggtgcgcggtggcgaggagtacgatgctggcgagacgacagttggccagatggctcgtcggttagaccttgatgagcatgaccgtctctgctacctcttcgactacggcgatgagtggcgcttctatgcaattctgaaagagattaccgaagacgaaccgcgtgacaccgaaccggcagttgtcaaccggaagggagaccccgtcgatcagtacgcgccaccggacgaacggctgtaaccgagtgctcgcggcccgtcgcgctcttactgcggcatcgaccggatcgcatggtcctcggctacctcgacgacatcatagacgtggataccagacttgaaccacagcagacggtcactcgctccttcgaagtcgtccg
>91	N operona: 57	last	null	gene_poz=(601-1065)	-	unknown	ORF H1027	/position=93010 - 94674 (93610 - 94074)	/lenght=1665 (465)	/codons=555 (155)	/complement=false	GC-compoz=57.41935483870968%	/LCI1=1.1861471861471862	/LCI2=0.2127705627705627	p_i1=0.07529016855726439	p_i2=0.00607029202892892	/Tai=0.4128101259923806	/Tei=0.10546326282603603	/EEI=3.387615441635864
caccgacgtcgacgaccgcactgagccagacctagacgtgtatgcggacgcgctcttggttgttgatgcgctcgaacgccacgaggtggccgacctctccgagctggagacggacgcgctgggtaccctctatacgctcctctcagatcttcagcgggatgccaacgaccttcggaaggatgttgccgacgtgttgttgagccggctgcaccacgaccggccagtgagcgcgccgttcggctccgttcagcggaccacgcgccagacccggtcgctcaaagacgacgagacggtgctggcagcattcgaagacgcggggatcgaccgagatcgcgtgcttggcgtcgaccgaaacaaagtcgacgacgcgctggaggtaaccgacctctccgaatcggacgtatacgacattgaggaaagtgagtatgtgcggaaagccgaggttgacgaggaacgcaaggagacgcgtctccaagggctcaaggatcaacttgccgccaccgagggcgacgaaacggatgccctccaagaggaaatcagcgcactcgaagaccgcatcgattctctcaccagcttccaaactggaactgacctccaagaatgaccacctaccagttccgagtcaaattcgaatacgctccgactgaactgtggcgtgacatcatcgtcggggccgaccgcaccctcgacgagttccaaacggtactgaatcgcgcggtcggtctcgaccaagaccacctctggtttgtcggcactgaccaagactactgggacagcgacgtgcagtacaagtgccccagtgaattcgagcaatcatcggatgggttggtgcgcggtggcgaggagtacgatgctggcgagacgacagttggccagatggctcgtcggttagaccttgatgagcatgaccgtctctgctacctcttcgactacggcgatgagtggcgcttctatgcaattctgaaagagattaccgaagacgaaccgcgtgacaccgaaccggcagttgtcaaccggaagggagaccccgtcgatcagtacgcgccaccggacgaacggctgtaaccgagtgctcgcggcccgtcgcgctcttactgcggcatcgaccggatcgcatggtcctcggctacctcgacgacatcatagacgtggataccagacttgaaccacagcagacggtcactcgctccttcgaagtcgtccgccgaacagtccagtcgttctgagaccgctacaagcagatggtcaacgtctgcatcacgcagcttcgccagcttcttttcaagatattcgggcgtccagaagccaacgatttcgagaatcgctcgtcggccatcgggatgttcaagcgcgaagtctggaatcatcacctccgcacccagatctaacacgtcgtcctcccggactaagtcccagtccgtgttcgcccggttccacttctgggcaagcgttcgttcgacgtcgctgtcaaagtcactctgagcggtgtagtgtgacgagaggccctcggtatggtcgaggccaaatgacaacgtctctcccctctggctgtcttcgtcgttgagaatttcggcgtgcatctcccagcggtcacataacgggagcgccgggagaaagttcgacagccgaattccgtacttccgtgactgtgagaacagcgacgca
>92	N operona: 58	first	null	gene_poz=(601-1950)	-	unknown	ORF H1034	/position=93501 - 96050 (94101 - 95450)	/lenght=2550 (1350)	/codons=850 (450)	/complement=true	GC-compoz=57.18518518518518%	/LCI1=1.0393466963622866	/LCI2=0.20675575352635495	p_i1=0.052278314634306995	p_i2=0.005553301114244348	/Tai=0.4595712156102176	/Tei=0.10499797100281992	/EEI=3.2168845324918323
tcacacccgaagaacgcaaccagtacgacgacgagtaccagatctaccgcgactacctagacaatcacgatgtcgatatctggaaacaggacggctatcaggaattcctcaaacgcacgtcctacgacccggacggtcgtcgcgctctcatcgccaagcaacgtgccgaggaaatcgcccgcaccgccgagaagaaactcgacaccctcgacaacctactgaaacgccactacaacgaccgaaccatcatcttcaccgcaaacaacgactttgcctatgacatctctcaggagttcatcgtcccctgtatcactcaccagacccagacagacgagcgcacagaaatcctagaacggttccgaacaggcgagtactcaatgctcgtcacgtcacaggtgcttgacgaaggaatcgacgtccctgcagcgaacgtcgggattattctctctgggagtgcatcgaaacgccagtacgctcagcgtctcggccggattctccgccccacagaagaccgtgaaccagcacgactctacgaactcatcaccgacgacacgatggagcagtacgtctccaagcgccgccgccagggggtgacaacgaatgctgacagctgacctcgcccgctcgcggacgcgagacggaacagtcacgccgctattcatcgatacagatgaaccacagtatcgagagacagcagcggaactcattcagttattcgaggaccatctcggggagtcaaaaggcgagcttgaggaaacgatcgacgaactcaccatcgcggatacagactacaaactcatccaagggctggcgaaattgctgaaagacgagtgcgagttcgagacggtcgccgcagccgacccgcgagagatccgccagcagttattcgagaaggcaaacgagtcgtatccaattgtccgccagcccacactgggtgaggatgcacactggctggatgtgtacactgctgtggccgaccggttagggatctcgcttgaacagtgccaccaagggatgtacgcggacctagaggacaacaaacagctcgtccagttcggagaccgtgtggccgacgactacgacaggggagatgtgtcagtagcgacgacgcggttgacgggtgatagcgagcagacgtacgccgaggacaccatcacagtggagtggctcctcacccggtataatctcgcgttggcgcaagcagtcttgtacgacgcaacccagatgcggatccgagtctgggaccacttcggcaccgcgttcagctatgtaaaactgttcgggctgatgcaccgtatctatcccatcgacacggacggcaaccgggtatcaacgacggacgccgccgatgggtatgaagcagtcttggatggacctgcgtcgctgttctcacagtcacggaagtacggaattcggctgtcgaactttctcccggcgctcccgttatgtgaccgctgggagatgcacgccgaaattctcaacgacgaagacagccagaggggagagacgttgtcatttggcctcgaccataccgagggcctctcgtcacactacaccgctcagagtgactttgacagcgacgtcgaacgaacgcttgcccagaagtggaaccgggcgaacacggactgggacttagtccgggaggacgacgtgttagatctgggtgcggaggtgatgattccagacttcgcgcttgaacatcccgatggccgacgagcgattctcgaaatcgttggcttctggacgcccgaatatcttgaaaagaagctggcgaagctgcgtgatgcagacgttgaccatctgcttgtagcggtctcagaacgactggactgttcggcggacgacttcgaaggagcgagtgaccgtctgctgtggttcaagtctggtatccacgtctatgatgtcgtcgaggtagccgaggaccatgcgatccggtcgatgccgcagtaagagcgcgacgggccgcgagcactcggttacagccgttcgtccggtggcgcgtactgatcgacggggtctcccttccggttgacaactgccggttcggtgtcacgcggttcgtcttcggtaatctctttcagaattgcatagaagcgccactcatcgccgtagtcgaagaggtagcagagacggtcatgctcatcaaggtctaaccgacgagccatctggccaactgtcgtctcgccagcatcgtactcctcgccaccgcgcaccaacccatccgatgattgctcgaattcactggggcacttgtactgcacgtcgctgtcccagtagtcttggtcagtgccgacaaaccagaggtggtcttggtcgagaccgaccgcgcgattcagtaccgtttggaactcgtcgagggtgcggtcggccccgacgatgatgtcacgccacagttcagtcggagcgtattcgaatttgactcggaactggtaggtggtcattcttggaggtcagttccagtttggaagctggtgagagaatcgatgcggtcttcgagtgcgctgatttcctcttggagggcatccgtttcgtcgccctcggtggcggcaa
>93	N operona: 58	last	null	gene_poz=(601-2010)	-	unknown	ORF H1047	/position=94837 - 97446 (95437 - 96846)	/lenght=2610 (1410)	/codons=870 (470)	/complement=true	GC-compoz=58.156028368794324%	/LCI1=1.0	/LCI2=0.28948116560056875	p_i1=0.0468548845497326	p_i2=0.015439727088066412	/Tai=0.4243498893625827	/Tei=0.11389575437925978	/EEI=3.491872652157315
acgtttccccacacctctttttcaagcgtgttgctgtagacacgttcgacaggagtatcgtactttgcaagcacgccgccaataggggtgttgagatggtcgtcgcggggccagactattggcgtctgctcaccgcactgccagcactcggtctgccacgtcagtaacttgtcttgatcgacagagaggtcatcaggaagcatgtcgcctcgctgttcgctaccggcatatttgattgcttggccccgttgacttctgcaagtgctgatcattcttgaacgctgaattgctaaatgtatatgcggtagtactgaccccaacagaattttgccgagggggcactgtctaattaagcgtgttcagccgaatgaggaactcttcgtggcattctcgattcatgcacatggaattcgttctattcgaccggctactcacctcacgcggtcgtgagccgtgacattgctgttccactaatctcccaccttaaccgacgtacgggcttggtatctccctaagagagcctgaaatgtaccctatggcatgctactgtacctgtagtcccgcaaggacaagtaccgcgaaatacgtaccacaccccaaatgcgtctcgcgttcgatgatggcactctcctgctcgaagacgcgcccaattcagttccctacgcggactgggatgaccgcgtcgacgagtatcgagcgcgtgccctccactatcaagacctctgccaatgggcacagggccccgatgggcaagccacgctgaatcaggcttcacacaccgacgagtccctccatgatgacgctcgcgcctaccgtgatcttgatctcacacctgctgttgctatcgaaccccgtgattaccagcaggccgcgttagctgcttggaccgaccacgaccgccgtggcagcgttgtcctcccgacggggagtggcaagacgttccttgctgtccaagccattgctgacgcttccgtcagtacccttgttgtcgtcccaacaattgacctgctgaaccagtggcacgccaccctcaccaacgccttcggtgaccaactcccccacgagattggcgtacttggcggcggcagccacaacgtcaccgacatcacagtaacaacctatgactctgcgtatcgctacatcaacgagtacggcgaccagttcggcctgctcgtcgtcgacgaggtccatcacctcccggccccaacctaccagcaaatcccggaaatgacgattgccccgtaccggctcggcctgactgcgacctacgaacgcactgatggggaacacaacgtcttggaagacctgattggccccgtcgtctacgaggagaacgtcgacgaactcgccggagagtacctcagcgaatacgaaaccatccacctgaaggttgacctcacacccgaagaacgcaaccagtacgacgacgagtaccagatctaccgcgactacctagacaatcacgatgtcgatatctggaaacaggacggctatcaggaattcctcaaacgcacgtcctacgacccggacggtcgtcgcgctctcatcgccaagcaacgtgccgaggaaatcgcccgcaccgccgagaagaaactcgacaccctcgacaacctactgaaacgccactacaacgaccgaaccatcatcttcaccgcaaacaacgactttgcctatgacatctctcaggagttcatcgtcccctgtatcactcaccagacccagacagacgagcgcacagaaatcctagaacggttccgaacaggcgagtactcaatgctcgtcacgtcacaggtgcttgacgaaggaatcgacgtccctgcagcgaacgtcgggattattctctctgggagtgcatcgaaacgccagtacgctcagcgtctcggccggattctccgccccacagaagaccgtgaaccagcacgactctacgaactcatcaccgacgacacgatggagcagtacgtctccaagcgccgccgccagggggtgacaacgaatgctgacagctgacctcgcccgctcgcggacgcgagacggaacagtcacgccgctattcatcgatacagatgaaccacagtatcgagagacagcagcggaactcattcagttattcgaggaccatctcggggagtcaaaaggcgagcttgaggaaacgatcgacgaactcaccatcgcggatacagactacaaactcatccaagggctggcgaaattgctgaaagacgagtgcgagttcgagacggtcgccgcagccgacccgcgagagatccgccagcagttattcgagaaggcaaacgagtcgtatccaattgtccgccagcccacactgggtgaggatgcacactggctggatgtgtacactgctgtggccgaccggttagggatctcgcttgaacagtgccaccaagggatgtacgcggacctagaggacaacaaacagctcgtccagttcggagaccgtgtggccgacgactacgacaggggagatgtgtcagtagcgacgacgcggttgacgggtgatagcgagcagacgtacgccgaggacaccatcacagtggagtggctcctcacccggtataatctcgcgttggcgcaagcagtcttgtacga
>94	N operona: 59	first-last	null	gene_poz=(601-1077)	-	unknown	ORF H1067	/position=96575 - 98251 (97175 - 97651)	/lenght=1677 (477)	/codons=559 (159)	/complement=false	GC-compoz=56.81341719077568%	/LCI1=0.9936708860759493	/LCI2=0.22004219409282705	p_i1=0.04601251800704486	p_i2=0.0067349522232024285	/Tai=0.5695334324284398	/Tei=0.1060614570008822	/EEI=2.8095324704775964
gcggcctgctggtaatcacggggttcgatagcaacagcaggtgtgagatcaagatcacggtaggcgcgagcgtcatcatggagggactcgtcggtgtgtgaagcctgattcagcgtggcttgcccatcggggccctgtgcccattggcagaggtcttgatagtggagggcacgcgctcgatactcgtcgacgcggtcatcccagtccgcgtagggaactgaattgggcgcgtcttcgagcaggagagtgccatcatcgaacgcgagacgcatttggggtgtggtacgtatttcgcggtacttgtccttgcgggactacaggtacagtagcatgccatagggtacatttcaggctctcttagggagataccaagcccgtacgtcggttaaggtgggagattagtggaacagcaatgtcacggctcacgaccgcgtgaggtgagtagccggtcgaatagaacgaattccatgtgcatgaatcgagaatgccacgaagagttcctcattcggctgaacacgcttaattagacagtgccccctcggcaaaattctgttggggtcagtactaccgcatatacatttagcaattcagcgttcaagaatgatcagcacttgcagaagtcaacggggccaagcaatcaaatatgccggtagcgaacagcgaggcgacatgcttcctgatgacctctctgtcgatcaagacaagttactgacgtggcagaccgagtgctggcagtgcggtgagcagacgccaatagtctggccccgcgacgaccatctcaacacccctattggcggcgtgcttgcaaagtacgatactcctgtcgaacgtgtctacagcaacacgcttgaaaaagaggtgtggggaaacgtctgccagcactgcgaggcataccaaggaaaccactacatggaacaagaggcggttgcgattgacccgccgttcgtggagtgcccgaattgtggcgaggaacatgagtggcggccagacgagggatttggcgctgcttttggccagggctgggtctcctgtccggagtatggcgacgtgcctgtcggcgatccacgcaaaaagtgaccgagagatgtccgacacagctttttatgcccggggtggcaaaggctacgcaaccaaggtaggctaaccgcacgacgtgccatagtcgtcggggatgcctctggttggcgaaataaaatttcgccgccgaggatggctagtccccgacggcaagagaaccctcgaaccacttggttctcgcaggcccatgacctaatagctttcgccctcagccgtggctccgcgattctcttggccgagagtcaccagcggctgtcctcgaacgcgaacggtctcgggtacgacgactaactcgggagtcgtcagcacgcaacttcccggacagacgccctatgtccggacaccacaccatctggctcgtcggttgctcgcactgtagcgagctctggttcaccgccgccggccgcaagaccacagactgccctcgctgtcggactacctacaggactcgcacactccgcaagttcgccgaggacaccgaccgcgacgcgctcgtcgagaagcgcacccagatcctcgccagccggagcgacccacgtgctcgcgaccagtaccgcgccaccgttgacgacgctcttaccgactacgactctctcgagg
>95	N operona: 60	first-last	null	gene_poz=(601-3987)	repI	RepI	Halobacterium repH, gp:gi-305350; % similarity 43.9,	/position=97384 - 101970 (97984 - 101370)	/lenght=4587 (3387)	/codons=1529 (1129)	/complement=false	GC-compoz=62.769412459403604%	/LCI1=1.24645390070922	/LCI2=0.37056737588652455	p_i1=0.0859647408008915	p_i2=0.031516497966216195	/Tai=0.46623309455316403	/Tei=0.1283648481695946	/EEI=3.077259482580256
gtacgatactcctgtcgaacgtgtctacagcaacacgcttgaaaaagaggtgtggggaaacgtctgccagcactgcgaggcataccaaggaaaccactacatggaacaagaggcggttgcgattgacccgccgttcgtggagtgcccgaattgtggcgaggaacatgagtggcggccagacgagggatttggcgctgcttttggccagggctgggtctcctgtccggagtatggcgacgtgcctgtcggcgatccacgcaaaaagtgaccgagagatgtccgacacagctttttatgcccggggtggcaaaggctacgcaaccaaggtaggctaaccgcacgacgtgccatagtcgtcggggatgcctctggttggcgaaataaaatttcgccgccgaggatggctagtccccgacggcaagagaaccctcgaaccacttggttctcgcaggcccatgacctaatagctttcgccctcagccgtggctccgcgattctcttggccgagagtcaccagcggctgtcctcgaacgcgaacggtctcgggtacgacgactaactcgggagtcgtcagcacgcaacttcccggacagacgccctatgtccggacaccacaccatctggctcgtcggttgctcgcactgtagcgagctctggttcaccgccgccggccgcaagaccacagactgccctcgctgtcggactacctacaggactcgcacactccgcaagttcgccgaggacaccgaccgcgacgcgctcgtcgagaagcgcacccagatcctcgccagccggagcgacccacgtgctcgcgaccagtaccgcgccaccgttgacgacgctcttaccgactacgactctctcgaggacgccgcgcagtcgtcgctcatcgacgaggcggcagtccgccgtcatattggcgctgacgacgccgccgatctccgctccgccaacgatgaatcgacgacgtcctcctcatcttcctcggggatggaggaaccggaatccgagcacacgaactccttcgacccccttggaatcccactccccgtggccgccgactctggaatctcgcgtattccgccagagcaggacggccagacggatctctcgacgacggttgtctatcgtgggctccaaccccagatgcggcgctggattcccagcctcctggaggaccttctcccgacgctcaccgctgccgtcgcccaatggacagtcgaccaagatactctcaccctcgaggatgcgaataccgagggtatcgcgacggcgctgctcgacaagcttgacatcgacccggggaccgtcgaaattgatggtgatcgccaggctccggtcgaagtccgcgcgtgggtccgtgacctcgtggcgttcaccgtacgtgccgtcgaggaagacgtcacgattaatgatgccccagagtcgctcacgcggatcggcactggccgtgggttgctcaacgctggtcgtgcagcgctccgagctggcccggttgcactcctcgatgtgcttgaggtgacgccacaggtcgctgcgacgctcaatgagggcgagtgggttgggacacgcaaagagacgcgcgcccggtctctcggcgcgctggacagcctctcggacgccctggacatccagttggtgttctcgacaccacgcatggagtcactcctcgtcgaggaccacccagactggacgagccgccatctcaatcttaccgaggacgcagatacctcctacccatctaagaccgacacagctgccggagaggacgcggcactcgcacgagaggcgtgggacatccttcgtgaacgcgagtggtcaggcacgggatacacgcgtatcctcgggaatatcccagcgtctggggcaactcgtggtgacctcgcggctgacgacgacgtgagtctctccgagggcagcatctacgcgtacgtcgacgacctcgcagcgactgggttcgtcacgatcgacgacagcacacgccccagtagggtcgtcctaacggagcttggtgcgtctattgccgactacgtcgacgctaagggatctgtgcagaaccccgttcaggccagtcttactcagtcccccaaccgtggtacaagtgagtgtactccccagcaccaacaagacccgcccggggactcccaccagctgggcgacgaccgcgtctctgccgccgagtcgttcctcgcaaggactggtgacgtcagcgaggacggctatacgcggttcctcggtcgatacagcggtggaactgcgcctcgagagattgagccggcgacactccatcaccaattacaggccggtcgctgtacggagggagtgtcggtcgtagaggacgcgaacctacagaaattcgacgatgggcgtgtttcgtacctgtctggtgggccatccttcgatgacgacgtggcggtcgtcttggagtgggggaatccgctggggacgttggcacgtctcgttggaaccttactcgggtcgcgggcgtggagtaagattctccgtcggagtcgtctgggcagcagtctcgagaacctgtgggcgggcgcggaccagttcgactcggcgcttgcggacgtcgcgaagttcggcgcgcagatggggtggatgagttcgcgtgaggaaagcgactacctgtcgtaccgggagcgcctcgaggctgttcggtgttcgctcctggaagatgtcgggcgattcgatgacctcgactacgagcagcggtcggcactgttgtcgaagctgattgggttagcgacgacggcgacgacgttgtatcatgctgctggctatgatttgacggtgcatcttcgggtgccggactcgaagcagttgcgtcgcgacgatgaccggtatggtcggttccttgcgttcttccggtcggtggtggcgaagcaaggcgtctatcgtggacctgatggcgtgcattcgatttatcggatgcagcgtgaacgccgctcggagaagttgaagcggcggctgggatatgagattgacccgggagatccacgagcggagctgacgtgttcgtgggtagtcgctgtcgacgggacaggtggcgaggtcgccagtgatatcgagggcgcgctatgtgtcgaggatcaccgggttcgtgagcggattcaggaggggactgaggaggcagcggtgatggacgtgccggtagtcgtggcaaacggagcggagacgacgcggcgtatcgtcgaggcgttcgcgatgaagaaggggttcagcgctggggcacgccaggaccttgaccggctcgtgaatgtgattcacgcggcgctggggacgcaggagcgtgcgccgtcgccgttcgacgtggcggcagtaatgcaggcgttggagtcgaaagatgagccatcggacaagttggatgtaggggcgttagcgagagggatcgcgacgctaccagcgaatcggctgttgccgtcgctatttgatgagggtgagcggccgaagctggcgatccagaaaatggtgagggcactgctagggagtgatggggcggtttctcgtggggatctcgtggaggtgtcgtcgcagaattcggttgaccggtatctccaacggttgcgggcgctggatatcgtcgaacgggttgggcctggggagtacagggcgtacttggagccgtggtgggtgtcggggaacgggcagagcgagccgtacagtgaggcgtatgatggagagatcgcggcaaccgggctgggggacgggcggtgggatgcggtgttgcttggtgctgcccacgaacttggagcggacacagcgagtgcggcgtctgtcgaggcgttttcacagccagtggtattcgaggaggtgcttgaggcgcatcctgtcttggagcagtacgagcacattctgcgggtgtacgttgacggagttgaggaggatgggccgccgtcgacggtcgcaagaattgggtcgccaccaccgggtacggcaccagaccaacagacgctgaccgcggcggtatcaagcgattagctcggttgggggatgcaagtaagactccgtacgtcctctcttgaatggcactgtccagttacgttagtatcagtacatcacaaagccgcttagttagaacgtctgcttgctgaaggtgtgtctacgacccagcaagcagacagtgagattcacgaggaccagctccttaacttcctcgtcaactgccttgacgaggaagtttctctcaacctcgccaacaacgctgaaatcggtgcagaggacatctacgaggtcctcgtcggcgcgaccgccgacgggacctcgatctcgacgctgtgcaactccagtgaagactcgccatcggcgaacacagttctctatcatctacggacgaagttcgagcccgaacggctcgaacgagtcgctaacacgcttcttcgccgagacatcgtcgaactgcttcccgagcaggtggaggtctgcgcagacctccacctgcggccctactacggtgatgaagacgacacggagaacctctatcactcggaagccaagcgtggaaccaccgcattccacgcctacgccacactctacgcgcgtgtgaagaacaaacgctacacgctggcggtgcgccgtctc
>96	N operona: 61	first-last	null	gene_poz=(601-2721)	-	unknown	ORF H1130; 3' interrupted by ISH3;may be fused to	/position=102876 - 106196 (103476 - 105596)	/lenght=3321 (2121)	/codons=1107 (707)	/complement=false	GC-compoz=57.708628005657715%	/LCI1=1.3404154863078377	/LCI2=0.3841831916902743	p_i1=0.10392394208724262	p_i2=0.03487062043293653	/Tai=0.3726353979374227	/Tei=0.13138355838964288	/EEI=3.4997018565448443
ggagttgaattatccacaaatactacgatgagatgtgtgggggagcgagaacggaagattgcggagacgataagactcgtgtggatcaaccagcgtatcgacatccactccgagcacacggagcaggtacgtgttacggcacttcttcagctacgatctaagtagctattcgttacaagaaccactccaatagggacccgagcgtgtcagtcaccggtagcagtttgaatcacatctatacctaatcgctaatcacggctggagagtgcctaagggcacaatgtcaaaccacaccgtactgcctcagtgtatctgcagttgatacacccgaaacagaggtattccgatttcagtatcggtagggaaagactaacggaggaccgagaaggaatcagattatctcgaatggttcacaagataatctctcgaaatcccggcaacttcgggcgtgttaacgtctctacctccgatctcgaaaagctcgaaatcgagaccagtgaggatatcgatatcgacgttgctgatacggaagatgtcgctcatacgtttatcgacagcaagaatgtggatcggtttctcattactacaccacaataatccatgcaaacggcacttacctaccgtacgaaccgcgacctgttctcgaaccactacctcgacgagcacctccccgaaaccgaagaatgggacgaggtcagcgacgaggaactccaagaggcctacgatgacattatggccctctgggagcgcgagaaggataccgcaccgaagcggaatgagtcccagctcgaagagaagtttatccggccgatgttccggaagctgggcatccccttcgaagtcgaagagagtacgagccgcacgcagcgccggcccgactacggcttcttcgacacggaggatgctgcgcgtgatgcgtttgaacgtcgcgaggagggcggcgacttctacgagaacgccgtcgcagtcgccgacgccaagcgctgggggcgtccgctggacacgcgtggcagcggcgaacacgagcgcgacttcgagaacccaagctaccagattcacgtctacctgcaagagacgccggcccgctgggctgtcctgactgacgggaagaagtggcggctctattacggcccgaccagccaccgcctcgactcctactacgaggtggatctgccgacgattctggagagtggcgaccttgaggacttcaagtatttctacctcttcttccgccacgaggcattcctcgatgacgggagcggtgactgcttcctcgacgacgtctatgacgagtccaacgtctttgctcaggagttaggggaggacctccaggacaacatctacgaggccatcaagattctctcggaaggatacctccagtaccccgagaacgatctcgatgagggcgatctcgacctcattcacgacagctcccttatctatctgtatcggctcatcttcgtcctgtatgccgaagctgagggtcgggaactgctggacacgagcaacgagatctacgagcagtcctacagtctaaactccctcaagcaggagatcgccgaggaactcgatagtggcgatccaaagtaccgcgactggcaggataacctccagtcccgactcgacgagctgttcacccttattaataagggcagcaagtcccgcggcatccctgaggaagacctctacattcccgcttacaacggcggtctgttccggacggatccggacgaggacgacagcgcggaggcgaaattcctcgccaatcacgatgtcggcgacgcctacctggcgaaagtcgtcgaactcctcacgcggagtaagaacaacgacggtggcgggaagatcttcgtcgattactcctcactcgacgtccgtcacctcgggagtatctacgagggactgctggagtaccagctcaacgtcgctgacgagccgctagctctcgacgacggtgagtacgtcagcgccgacgaaggtgacgacgtcgtcgtgcaggagggcgaagtgtacctgacgacagacagtggggaacggaaggccactggctcatactacacgcccgagtatgtcgtcgagtacatcgtcgagaacacgctcgaaccactcgttgacgacatccgcgcagacctcgccggccgaagtgctcggggtgaagatcgtggcttcgcggaggagttcgccgagcgcatcttcgacctgaagattcttgacccggcaatggggagtggacacttcctcacgagcgccatcgactacctggcccgtgaaatcattgacgcccaagagaggcaagctgcacaacagggcatcgagacagtcaatcaagatcatgacatcaattgggcacgtcggcaggtggcccagcgctgtatctacggagttgacctgaatccgctggctgtagagttggctaaggtttcgttgtggctgcggacgctcgctgctgaacagccgctagctttccttgaccaccacttgaagaccggtaactcactcgttggctcaaacgttgaggaaattgatgccctcgaacgcaatggagctgcagaggctgagggccccaattccacgctaattgacttcgggatgacgtttgaagggacgatggagaacttgatggcaatacacgccgatctcatcgccatcgaaaacgaggaacttgaagatgtgaaagcaatggagaaaaagtatcagtacatcacaaagccgcttagttagaacgtctgcttgctgaaggtgtgtctacgacccagcaagcagacagtgagattcacgaggaccagctccttaacttcctcgtcaactgccttgacgaggaagtttctctcaacctcgccaacaacgctgaaatcggtgcagaggacatctacgaggtcctcgtcggcgcgaccgccgacgggacctcgatctcgacgctgtgcaactccagtgaagactccccatcggcgaacacgattctctatcatctacggacgaagttcgagccggaacggctcgaacgcgtcgctaacacgcttcttcgccgagacatcgtcgaactgctccccgagcaggtggaggtctgcgcagacctccacctgcggccctactacggtgatgaagacgacacggagaacctctatcactccgaggcgaagcgaggaaccaccgcattccacgcctacgccacactctacgcgcgtgtgaagaacaaacgctacacgctggcggtgcgccgtctcgaagacggcgacaccgccagcagcgtcctcgctgagttcctcggtgtcctcgacggccttgacaccgacgtcaaggccgtctatcttgatcgcggat
>97	N operona: 62	first-last	null	gene_poz=(601-2586)	-	unknown	ORF H1161; may be fused to H1130;similar to Eco57I,	/position=106469 - 109654 (107069 - 109054)	/lenght=3186 (1986)	/codons=1062 (662)	/complement=false	GC-compoz=46.12286002014099%	/LCI1=1.10791729702471	/LCI2=0.15345436207766025	p_i1=0.06248977750346091	p_i2=0.0021639181095799583	/Tai=0.7271484196861002	/Tei=0.10194752629862197	/EEI=2.2614484030922006
gacgctcgataccactactcgaaacggttcggtatcgagtcgagctatcggttgtctgagcaagcgatagcgacgacaacgacgcgagactccacggtgagactgctgtacgtcgtggtgagtctgctgttgcagaacacgtggcggtatctgcactacgaatacgtggcgacgccgcgccgaggcgggcgtcgcctctggtggtggccgtacaaggagttcgtgaatatggttcgacgggcagcgtggacggccctcgcggtgcgtcgggccgtccccgccgaccggccaccagacgaccggttccaccggtagtcacccaccgagtacggcgtctccgcaagtggcaacgctgtcgcgtcggcggctgagcgccgccgacagcgacagctccgccttcgatcagcgttgctcaaccgtgatcgacgactcaccacaacagaacagatggctcaagtcggattagccggcgatgctttgtgaggtactgagtatggtgagttcgaggcgaatgttcttcgtcagcgtctcgaagcaattgttgatgtttacaccgccgaggagtttgaggttaatgttccgaacggtgcctacgagcagatggctaagtcactgacgagcgacagtcagtgggaggatatacagtcgaaagattggttcattgaggcgcaagaacttgccgaagagaaatccttcttcaactggcgcttagagtacccagacattttctacgacgaagctggggaagagaaagagaaccctggatttgacgttgttctcggaaatccgccttatatcaacgccatcgagctgaacgatattactacgcatgagaaggacttgtggaaaaaacgattcaattcggctaaggacgcttatgacatctatgtcctgttcttagaacaaagtcttgaattatcccgaacggacggcgttgttggactgattgttccaaacaaacatttgtctgctccttacgcgaagacgtaccgagagtacatcatcgacaaccaccagatgtggaaaatatgtgacgtatcccagcttggtgtattcgaagaccccagtgtataccccgtcattccctttttcagaacagaaagagacttcgaaggtgttgacaatattgagattgataagcctgtttcgacggtttcaatctcaaccggtagtgaacagatggatgtctgcgctcctagtaaactgaccaaaatcggtaacaacctctgggggcctctattgcttgatctagaagaacaggatgctttctggagcacagttgaggacactgtccagttagacagcgaaggaactgtgcaagcgtctagtacggcaagtgaagcagaggaattcacggttgccctaagtgaagaacctcctagtaagacgaataagaagttcatcaaaacaggaggaatcgaccccttccaatcattctggaattcagaagaagtcaggcaccagggagactactacacaaagcctgtactagatattgaccatcccattatcaccgacctccgaaggtcacaatacaatagtgaaaaattggtatttgcgaaagttgcgtcgatcttggaggcgttcgttgatacagatggggaatatgcatctgtagatacaaatctgttctacgactcaaatcttgacatcagatactacggagccattctcaatagtaacgtagttctattcctatattcaggaatgtttggtgctctgaggatgagaggaggagatttccagttccaagccccacagttgaagcaagtccctgtaccttccatctcaattgatacacctgacccagaacgtggtagtcgggtttcaacagcgttggatagctacaaagcttatctagaggggagcgcatcgagacctaagcccgagaaggacgatgtagcgcatgatttcctcgctgaactcacagatcggataagcgagcttaaacaagaacgggagagtctgaatctcgccttgctggattacttgggcatcccgactgctggtatccctgaggatctcgaaggaaaatctcttcaggaattacacatgcctgcacctggggtcgctgatacgctgctctcggagacaggtgaagacctcgatgggcttcgcattgagggtgtttcgttcagtggtgacaactcgaagctcgtgatgtctgtagatgttagctataagcctgatgatgaggacgcccgagaaacagaccggtacggtcgattagccgagaatgaatttgaaacatatgatgcgatggtattcacgggcctttcagataaaaagaggaccctgatcgagattttcgtcccagaggcagttagtcgagcaggtggatttgcagatttccgccaaagtgcgacaaagacgatttccccgttggagagacttgaaaatctagtactcccggatcttgatgctatcaaaaacggcttagagaaatacgaagacgtcagacaagatgctaacgaactcgatgagaaaatcaacaagacagatacactaatcaacgagattgtctatagcctgtacgatctctccactgaagagattgatattattgaaacctcactagaggaatgactgactttgaggtcggcgatcacgtcaagttcgccggtgggcggggcgaaatcacgaagatcgaggaccgcccaaacggaggccaactcctccatatctacaccacagagggaaaactccgaaagctcccgagtggcctgccccacatcgagcggatcgactccatcattgaccggctcgcagcccggcaaatcgattctcctatccaccacgacctccgggagcgtgcgacccgcctcgatcttgcttaccgatacgaccggttcctctcgctgacgaacaaccgcatcgagatcgaaccataccaggttcaggccgcctacgaaattctgaactcgtacgaccaccgctacctcatcggggacgaggtcggccttgggaagactatcgaggccggtatcgttacagaggaactcatcgcccgaggtcgtgcccagcgggtgctcatcgtcgcgccagcaccactcaccgtgcagtggcaacaagagatgcgcgagaagttcgaccggaacttcgttatctacgaccgcgagacggttcgcacacaccggaactcccacccgaaccagaacgtctggctgcaggaagacctcatcatca
>98	N operona: 63	first-last	null	gene_poz=(601-1356)	-	unknown	ORF H1185	/position=108391 - 110346 (108991 - 109746)	/lenght=1956 (756)	/codons=652 (252)	/complement=true	GC-compoz=58.333333333333336%	/LCI1=1.3320053120849933	/LCI2=0.4677290836653387	p_i1=0.1022531056192359	p_i2=0.059555307196026926	/Tai=0.5241426940521969	/Tei=0.15359977647642423	/EEI=2.762148029959521
cagcgccgcctcgacgcgttcacgctcggcatccgtcagcgtctccggttcggtgctgtatcgagggatgagttcctggacgtcgtcgggcaggtcctcggcaacggcgtcgttttggatggcgcgcatccggttttccagcgacttctggatggcgtagatgctcgacacgaggcgcttctggtagatgaccatcgtgaaccccgccgccttgttctcttcctgctgagcgaggttgtagtactcgcggatgtattcggtgacgtcgtcgtacagcttccgctcggctggcgacatctcgacgccgagcgcctcgatgttcttctcggggaacatacgcgtcccgtcggtctcgtacatgtcttccttcagccggcggatcatcaggtcgtcgagctcgtccgggtgaatctgcgactcgtgcccgaagcgatacgggtccagcagattcaccatgaagtagaactggtcggactttcccttgtgcggcgtcccggtgagaagcaggagggcgtcggaattctcggccaccgcttccccgaccgtataccgttgtgtgcgttcgatagattcgtcgctccctcggcgggcggtcaggtgatgcgcctcgtcgaacactgcgaggtcccacgggacgtcgaggttgcggagggcttcgaggacgtcgtcctgtttcgcaaagtcgatggacgtgatgatgaggtcttcctgcagccagacgttctggttcgggtgggagttccggtgtgtgcgaaccgtctcgcggtcgtagataacgaagttccggtcgaacttctcgcgcatctcttgttgccactgcacggtgagtggtgctggcgcgacgatgagcacccgctgggcacgacctcgggcgatgagttcctctgtaacgataccggcctcgatagtcttcccaaggccgacctcgtccccgatgaggtagcggtggtcgtacgagttcagaatttcgtaggcggcctgaacctggtatggttcgatctcgatgcggttgttcgtcagcgagaggaaccggtcgtatcggtaagcaagatcgaggcgggtcgcacgctcccggaggtcgtggtggataggagaatcgatttgccgggctgcgagccggtcaatgatggagtcgatccgctcgatgtggggcaggccactcgggagctttcggagttttccctctgtggtgtagatatggaggagttggcctccgtttgggcggtcctcgatcttcgtgatttcgccccgcccaccggcgaacttgacgtgatcgccgacctcaaagtcagtcattcctctagtgaggtttcaataatatcaatctcttcagtggagagatcgtacaggctatagacaatctcgttgattagtgtatctgtcttgttgattttctcatcgagttcgttagcatcttgtctgacgtcttcgtatttctctaagccgtttttgatagcatcaagatccgggagtactagattttcaagtctctccaacggggaaatcgtctttgtcgcactttggcggaaatctgcaaatccacctgctcgactaactgcctctgggacgaaaatctcgatcagggtcctctttttatctgaaaggcccgtgaataccatcgcatcatatgtttcaaattcattctcggctaatcgaccgtaccggtctgtttctcgggcgtcctcatcatcaggcttatagctaacatctacagacatcacgagcttcgagttgtcaccactgaacgaaacaccctcaatgcgaagcccatcgaggtcttcacctgtctccgagagcagcgtatcagcgaccccaggtgcaggcatgtgtaattcctgaagagattttccttcgagatcctcagggataccagcagtcgggatgcccaagtaatccagcaaggcgagattcagactctcccgttcttgtttaagctcgcttatccgatctgtgagt
>99	N operona: 64	first	null	gene_poz=(601-3540)	-	unknown	ORF H1186; similar to Escherichia coli HepA,	/position=108451 - 112590 (109051 - 111990)	/lenght=4140 (2940)	/codons=1380 (980)	/complement=false	GC-compoz=58.57142857142858%	/LCI1=1.2679605039155601	/LCI2=0.3477017364657813	p_i1=0.08993563920150018	p_i2=0.026309953024430108	/Tai=0.36629597958520826	/Tei=0.1236789577219871	/EEI=3.617878809639903
ggattacttgggcatcccgactgctggtatccctgaggatctcgaaggaaaatctcttcaggaattacacatgcctgcacctggggtcgctgatacgctgctctcggagacaggtgaagacctcgatgggcttcgcattgagggtgtttcgttcagtggtgacaactcgaagctcgtgatgtctgtagatgttagctataagcctgatgatgaggacgcccgagaaacagaccggtacggtcgattagccgagaatgaatttgaaacatatgatgcgatggtattcacgggcctttcagataaaaagaggaccctgatcgagattttcgtcccagaggcagttagtcgagcaggtggatttgcagatttccgccaaagtgcgacaaagacgatttccccgttggagagacttgaaaatctagtactcccggatcttgatgctatcaaaaacggcttagagaaatacgaagacgtcagacaagatgctaacgaactcgatgagaaaatcaacaagacagatacactaatcaacgagattgtctatagcctgtacgatctctccactgaagagattgatattattgaaacctcactagaggaatgactgactttgaggtcggcgatcacgtcaagttcgccggtgggcggggcgaaatcacgaagatcgaggaccgcccaaacggaggccaactcctccatatctacaccacagagggaaaactccgaaagctcccgagtggcctgccccacatcgagcggatcgactccatcattgaccggctcgcagcccggcaaatcgattctcctatccaccacgacctccgggagcgtgcgacccgcctcgatcttgcttaccgatacgaccggttcctctcgctgacgaacaaccgcatcgagatcgaaccataccaggttcaggccgcctacgaaattctgaactcgtacgaccaccgctacctcatcggggacgaggtcggccttgggaagactatcgaggccggtatcgttacagaggaactcatcgcccgaggtcgtgcccagcgggtgctcatcgtcgcgccagcaccactcaccgtgcagtggcaacaagagatgcgcgagaagttcgaccggaacttcgttatctacgaccgcgagacggttcgcacacaccggaactcccacccgaaccagaacgtctggctgcaggaagacctcatcatcacgtccatcgactttgcgaaacaggacgacgtcctcgaagccctccgcaacctcgacgtcccgtgggacctcgcagtgttcgacgaggcgcatcacctgaccgcccgccgagggagcgacgaatctatcgaacgcacacaacggtatacggtcggggaagcggtggccgagaattccgacgccctcctgcttctcaccgggacgccgcacaagggaaagtccgaccagttctacttcatggtgaatctgctggacccgtatcgcttcgggcacgagtcgcagattcacccggacgagctcgacgacctgatgatccgccggctgaaggaagacatgtacgagaccgacgggacgcgtatgttccccgagaagaacatcgaggcgctcggcgtcgagatgtcgccagccgagcggaagctgtacgacgacgtcaccgaatacatccgcgagtactacaacctcgctcagcaggaagagaacaaggcggcggggttcacgatggtcatctaccagaagcgcctcgtgtcgagcatctacgccatccagaagtcgctggaaaaccggatgcgcgccatccaaaacgacgccgttgccgaggacctgcccgacgacgtccaggaactcatccctcgatacagcaccgaaccggagacgctgacggatgccgagcgtgaacgcgtcgaggcggcgctggaaacggtcacagtcacgctgaatcagtcacagatacaggaagagctcgaccgcgtcaagcagctctggcggcaagccaagagcatcgagactgattcgaaggcgcagatgctcaagcagttcgtcgacagaatactcactgaagaccccgacgagaaaatcctcatcttcactgagtacactgacacccttgagtatctccgcgaccgggtgttcgccgaatacgacatcgcgcaagtctacggtgacctggatcaggaccgccgtcgacaagagatggcggacttcgagaacgagaaaaatataatgattgcaacagatgcggctcaggagggtctgaacctccagttcgcccacattatggcgaacttcgacctgccgtggtcgccaactagaattgatcagcggatggggcggctccaccgatacggacaggaacggaccgtcgagattcggaatctcttcttcaaggatacgcgggagagcgagatactgaacctgctagtcgagaagacggaccagatcgagtcagacctcggcatgcgctccgacgtgcttggtcgtgtcctggaagacgtcgatctcgacgacacgatcatggctgccatcgctgaggatcgcccgacagacgaggttgtcgccgatatcgatgagaccatcgaagagcggaagaacgcgctagagacggtcgagaacgaatttctcatccgagaccgcttcgacctctccgacgaagacgacgaaatcctcgacgtaatcgagcggagtcagcacggcgacgtcagcgaagacgacatcgaggttctggtccgtgagttcttcgacgaattcggcggcgatatccgaggagtgcgccccgggcccgctcgtgctggcggagacgtcttccaactcgacgttcccgatgtcctctccggggaccaagtcgcagggaggtacgagcaggcgacattcacgcgtcaagtggcgatggaggaggacgacgttgatttcatcgcgttggaccatcctctcgtgcagtcgctgatcgagttctgtttagactcgaaccgtatcgacgggcaagtcgccgtcaaggtcgccagtgatggagaacccgctccgggcatccttttcacgtaccggttgggatacgtgtctggagccggtgaagcggtgactgagaaactggttccgctctacgtgacgtctgagagcgaagtaagtacgaggaagccagagtttgtggatacgctgccacccggtgaagtcggctcgacgccaacccttgaccaactgacgtcgatggcagaggacctccacagtattgcggagatggaggcgtgggagcaggttgaatcgtttgctgacgaagcgcgtgaagaacgggaacgagaagtggagattaagcggcaacacgctgaacagcacttcgaggaagagattagtgagtgggaggagcgtttagagagctacgaacagcaggacgagcaggggaaagacatgtccgcgccaatcgggaacgcgaaacgtgagctggagtcgcttcggcgtgagcgtgacgaggaattagcccgcttggaagaggaaaaacacgtcacccctgaggagccagagttgatgaccacatcactggttctcgacaatcaaccgggagagagatgacggtcgagattgcgaacatcgttggctccggcgatcttggagtggagctggatgttgagcccttggaagctgacttgtccacgccgtattcagagtacgatccatcgaactaccacggcctctacgttcgtctcgaagaaaacggaccactcatcacggtatatcggagcgggaagtacatcatcaccgggtgcgccagtatggagtcgctgcacgagacgaatgaggagttcttggggatgcttgcggatctaggtgtgaccgaggaagacacgcagaccgggttcaccgtcgagaacgtcgtttgtacggcgatgcttgacgagctagtttctctgaatgccctcgcaatcggactaggattggaagtgacggagtacgagcctgagcagttcccaggacttgtctaccgacccgaggagatcggtgccgtgttgctagtattcgctaacgggaagatggttatcacgggagccaaagacaccgaaacggctgaatcagcgtatgagtactttcagtcgaaagtccaagaattagtttaatcggatttgtttaaaccttattagtcagatactattctcggtgaatcagccggtaagt
>100	N operona: 64	last	null	gene_poz=(601-1146)	tbpC	TbpC	similar to Pyrococcus woesei TATA-box binding	/position=111387 - 113132 (111987 - 112532)	/lenght=1746 (546)	/codons=582 (182)	/complement=false	GC-compoz=53.47985347985348%	/LCI1=0.9410681399631676	/LCI2=0.10773480662983428	p_i1=0.03933540886928276	p_i2=6.846217968621363E-4	/Tai=0.5035559591228187	/Tei=0.10061615961717593	/EEI=3.1062511426268857
agactcgaaccgtatcgacgggcaagtcgccgtcaaggtcgccagtgatggagaacccgctccgggcatccttttcacgtaccggttgggatacgtgtctggagccggtgaagcggtgactgagaaactggttccgctctacgtgacgtctgagagcgaagtaagtacgaggaagccagagtttgtggatacgctgccacccggtgaagtcggctcgacgccaacccttgaccaactgacgtcgatggcagaggacctccacagtattgcggagatggaggcgtgggagcaggttgaatcgtttgctgacgaagcgcgtgaagaacgggaacgagaagtggagattaagcggcaacacgctgaacagcacttcgaggaagagattagtgagtgggaggagcgtttagagagctacgaacagcaggacgagcaggggaaagacatgtccgcgccaatcgggaacgcgaaacgtgagctggagtcgcttcggcgtgagcgtgacgaggaattagcccgcttggaagaggaaaaacacgtcacccctgaggagccagagttgatgaccacatcactggttctcgacaatcaaccgggagagagatgacggtcgagattgcgaacatcgttggctccggcgatcttggagtggagctggatgttgagcccttggaagctgacttgtccacgccgtattcagagtacgatccatcgaactaccacggcctctacgttcgtctcgaagaaaacggaccactcatcacggtatatcggagcgggaagtacatcatcaccgggtgcgccagtatggagtcgctgcacgagacgaatgaggagttcttggggatgcttgcggatctaggtgtgaccgaggaagacacgcagaccgggttcaccgtcgagaacgtcgtttgtacggcgatgcttgacgagctagtttctctgaatgccctcgcaatcggactaggattggaagtgacggagtacgagcctgagcagttcccaggacttgtctaccgacccgaggagatcggtgccgtgttgctagtattcgctaacgggaagatggttatcacgggagccaaagacaccgaaacggctgaatcagcgtatgagtactttcagtcgaaagtccaagaattagtttaatcggatttgtttaaaccttattagtcagatactattctcggtgaatcagccggtaagtaggtgtgcgtattgaccgtcaaagaacctatcattctacaaacccttcacagatccctaatggatacacagcatacatcggtcacacaaatttccgcagattcagttgtctgattcggtaggggcagcgatatcaagcggtcgcgtaattcccagcccgattacgggattgtgggaatacgagcagggaatatccctcggggggctaaaccgataattgtggcaaccggttcatcggacagtgcagtttgaggtgatttcagagatgggccatccgaagacgctatccaccaacatgaccgacatcatcgaaagactatcgccagcgtggttgagcaggacacaaatgaatcacactgcagcacagggagcgtgaacacctgatggcgtttattgatacgctcgtgggcagtggcgtgttcgtgatgttcctcgccgtcgtcgtgggaatggccttcggccgaatcaacttcggccgcggcatcaagttcggtgtcgcaggcccgctgttcgcaggcctggtgcttggacacttcggcttca
>101	N operona: 65	first-last	null	gene_poz=(601-1755)	-	unknown	ORF H1224	/position=112373 - 114727 (112973 - 114127)	/lenght=2355 (1155)	/codons=785 (385)	/complement=false	GC-compoz=60.51948051948052%	/LCI1=1.234375	/LCI2=0.3924479166666668	p_i1=0.08377194498760919	p_i2=0.03699890239330655	/Tai=0.3799217824990376	/Tei=0.1332990121539759	/EEI=3.5598220887495824
gcctgagcagttcccaggacttgtctaccgacccgaggagatcggtgccgtgttgctagtattcgctaacgggaagatggttatcacgggagccaaagacaccgaaacggctgaatcagcgtatgagtactttcagtcgaaagtccaagaattagtttaatcggatttgtttaaaccttattagtcagatactattctcggtgaatcagccggtaagtaggtgtgcgtattgaccgtcaaagaacctatcattctacaaacccttcacagatccctaatggatacacagcatacatcggtcacacaaatttccgcagattcagttgtctgattcggtaggggcagcgatatcaagcggtcgcgtaattcccagcccgattacgggattgtgggaatacgagcagggaatatccctcggggggctaaaccgataattgtggcaaccggttcatcggacagtgcagtttgaggtgatttcagagatgggccatccgaagacgctatccaccaacatgaccgacatcatcgaaagactatcgccagcgtggttgagcaggacacaaatgaatcacactgcagcacagggagcgtgaacacctgatggcgtttattgatacgctcgtgggcagtggcgtgttcgtgatgttcctcgccgtcgtcgtgggaatggccttcggccgaatcaacttcggccgcggcatcaagttcggtgtcgcaggcccgctgttcgcaggcctggtgcttggacacttcggcttcactgtcccggacgcctactcggggctaacactcgcgctgttcgtcgcggcagtcggcttgattgcggcgcacgaaatcgaggggaccgtcaagacgtacgggctcaacttcatcgctatctcggtgctgatgccgacgattgctgcaatcctcacctacgtgtgggtagtcgtcgtgttcccgaacgcgtcaacgggcctgattatgggctcattctcgggagcgctgacgagcagccctggtctcgggtcagcgattgaggccctccccgaggcggccgcccagcagtaccagatcggccactccgtcggctacgtgatcggggtgctcatcatcgtgatgttccagcagctctacccgaaactgagcgggatgaatctcgacgccgagaaacagcagttctccgagaaagtcagcgacatcgccgagaacgccaacatcgaggtggtcaccttcagcgtgctcgggttcgcactcgtgctggccacagggacggtactcgggagcattcccattccgttagggccaatcggcgtaattacgctcgggacgaccggtggcgtcctcatcaccgcgctcgttcttggatatctcgggaagattgggccagtcaccatgcggatggagacgacgattctctcggagatacgggcgtttacgcttgcgatgttcctcgctgtggtcgggattgacgccgggtcaggattggttgagacaatcgcggagtacggcgtcgaaattgttgtgaccgccggcctcaatagcatcgttgcgattatcggcggcttggttctcacccgggtcatctggaagatggactggattcacgccgccggaggcatcaccggtgggcacacagacacgaaggggctcgcggcggccatcgacgcgacgggtgccgatgaggtcgctgcgggatacgggaacacctacccgttcgcactcctcgcaatggtaatctacgcgaagattctggtggcagtaattccgctttgaggcttgtctcaccctactctacgaatgggcttcccccgacaactgaatcactggaggaaagagaaacaaactcgtccgttgtgctgaacccggtcgctgaatcttgcagcagatctatgatggacctcagatacgtggtttctcgtcgtggtatggctgttccctgtatttagcaagagagcgggtcgtagaagactggactcttcgctgctggttcgttgttcacgtgtagcgggagtcagtagcagccagtcctccaagatcagtcgaacggtggtgtcgggaggagtagtgttccgaaggtctatatttttctgccctgaaccggggtgtatgcacgatttgactggatttcagcgtgatctactgtacgcgattgcagggctggacgagccacatggactcgctgtgaaagatgaactagagaactactacgagtctgagattcatcacgggcggctgtaccccaatctcgatacactcgttgacaagggattggttgagaaaggcgagatcgaccagcgcacaaactcctacgcgctgactcggcgtggccgccgcgagctcactgctcgccgcgagtgggaacaccaatacgtc
>102	N operona: 66	first-last	null	gene_poz=(601-882)	-	unknown	ORF H1232	/position=113861 - 115342 (114461 - 114742)	/lenght=1482 (282)	/codons=494 (94)	/complement=false	GC-compoz=55.673758865248224%	/LCI1=1.2867383512544803	/LCI2=0.39892473118279564	p_i1=0.09347153717283002	p_i2=0.03871543982329179	/Tai=0.5251160837581992	/Tei=0.13484389584096262	/EEI=2.7652765896902114
ggcgtcgaaattgttgtgaccgccggcctcaatagcatcgttgcgattatcggcggcttggttctcacccgggtcatctggaagatggactggattcacgccgccggaggcatcaccggtgggcacacagacacgaaggggctcgcggcggccatcgacgcgacgggtgccgatgaggtcgctgcgggatacgggaacacctacccgttcgcactcctcgcaatggtaatctacgcgaagattctggtggcagtaattccgctttgaggcttgtctcaccctactctacgaatgggcttcccccgacaactgaatcactggaggaaagagaaacaaactcgtccgttgtgctgaacccggtcgctgaatcttgcagcagatctatgatggacctcagatacgtggtttctcgtcgtggtatggctgttccctgtatttagcaagagagcgggtcgtagaagactggactcttcgctgctggttcgttgttcacgtgtagcgggagtcagtagcagccagtcctccaagatcagtcgaacggtggtgtcgggaggagtagtgttccgaaggtctatatttttctgccctgaaccggggtgtatgcacgatttgactggatttcagcgtgatctactgtacgcgattgcagggctggacgagccacatggactcgctgtgaaagatgaactagagaactactacgagtctgagattcatcacgggcggctgtaccccaatctcgatacactcgttgacaagggattggttgagaaaggcgagatcgaccagcgcacaaactcctacgcgctgactcggcgtggccgccgcgagctcactgctcgccgcgagtgggaacaccaatacgtcaccctcgacgagtagctgtcttcacaggttcgtccgagttgcaaacgctggggtgtcatctgtctggccgacagcaacgctaaccggagagtgaaagcctaatcgagaccatcgtcagcctcctccagaaacagataccctctgctgattctcactccaaacgaggggtggggtagcgaaaaataccggagcaatctgaatatcacgcccattcctatattatctcatccggagtgttagcggataagaacccgctctacatttcgcaagcggggggtgtagattcaactgaaggatccgaacacttggcaagctcaaaaatatatcgtgcggagtaagcggaactaccgttaggtgaggtcagcgacctcagtgctaaccgtctactcggggattccgaagtagagcttgtccgtgctcgttgcgacctctttcaccgctatctcttcggtgatgaacgtctgcagttcgtccgtggtcatcgactttgccttccccatctccgaagggcggttccgcctgacgatgccgagaagttgctctcggtcactggtgatgaccacgaatccgctgccgacgatgacaccgtagatgtccttactccgacggtcacgg
>103	N operona: 67	first-last	null	gene_poz=(601-1002)	-	unknown	ORF H1238; similar to Bacillus subtilis secA,	/position=114511 - 116112 (115111 - 115512)	/lenght=1602 (402)	/codons=534 (134)	/complement=true	GC-compoz=56.46766169154229%	/LCI1=1.112781954887218	/LCI2=0.3919799498746868	p_i1=0.06325040819869233	p_i2=0.03687653348800762	/Tai=0.4355293618776061	/Tei=0.13318888013920688	/EEI=3.386122166076587
cccctctcaagaactcgtcaaagatctgcgttctatcctcacggtggagatagttgttaagcaatttcaaatcgttgagcccctctaaaacccgctgtctcacccggtgtcgagcgtcccgatccgcgctatcctggttaccccagttgatagtctgaatattctccttgtctttcggcgtgaggatgccgctataacgtgaatttccggactccgatgaatcactcatagcctacaatttacgttatagtgacatcacttcatcgttactattgcagacgtatgtgttgatacagacgcacagtttagtatctataggccgtgactagttgacaaggacaaaagagagttacacgggacgctaactgtctcacgactcggagtaaggttgccctgtgcggctcccgacccggctgccacacaaggcgggggccgcattggtgaaccaatttgggggttgggccgccctttggttcggacaggcttccctgcgagtgagtgttctagctctctcgtgatatatgttctgtctacgccaaactggtccagacggtgacgcagccgtccgtctgacaaatcaggctgcactcaacacaacagatgagtgcaatactcgagcgggaagtcgacgaacaggtccacgaactactgcaagacaagaagggggagtttctgacagccgaaatcgtagcggctgcaacagactacagtgaaagctacgtgagagagcgactgcacggcctcgctgacaaccgtggcaccgatgtaacccgtgaccgtcggagtaaggacatctacggtgtcatcgtcggcagcggattcgtggtcatcaccagtgaccgagagcaacttctcggcatcgtcaggcggaaccgcccttcggagatggggaaggcaaagtcgatgaccacggacgaactgcagacgttcatcaccgaagagatagcggtgaaagaggtcgcaacgagcacggacaagctctacttcggaatccccgagtagacggttagcactgaggtcgctgacctcacctaacggtagttccgcttactccgcacgatatatttttgagcttgccaagtgttcggatccttcagttgaatctacaccccccgcttgcgaaatgtagagcgggttcttatccgctaacactccggatgagataatataggaatgggcgtgatattcagattgctccggtatttttcgctaccccacccctcgtttggagtgagaatcagcagagggtatctgtttctggaggaggctgacgatggtctcgattaggctttcactctccggttagcgttgctgtcggccagacagatgacaccccagcgtttgcaactcggacgaacctgtgaagacagctactcgtcgagggtgacgtattggtgttcccactcgcggcgagcagtgagctcgcggcggccacgccgagtcagcgcgtaggagtttgtgcgctggtcgatctcgcctttctcaaccaatcccttgtcaacgagtgtatcgagattggggtacagccgcccgtgatgaatctcagactcgtagtagttctctagttcatctttcacagcgagtccatgtggctcgtccagc
>104	N operona: 68	first-last	null	gene_poz=(601-1215)	-	unknown	ORF H1243	/position=115284 - 117098 (115884 - 116498)	/lenght=1815 (615)	/codons=605 (205)	/complement=false	GC-compoz=50.56910569105691%	/LCI1=1.0065359477124183	/LCI2=0.105718954248366	p_i1=0.04773353355493688	p_i2=6.433046574821307E-4	/Tai=0.6392014644150037	/Tei=0.10057897419173394	/EEI=2.5192963401564445
tgaccacgaatccgctgccgacgatgacaccgtagatgtccttactccgacggtcacgggttacatcggtgccacggttgtcagcgaggccgtgcagtcgctctctcacgtagctttcactgtagtctgttgcagccgctacgatttcggctgtcagaaactcccccttcttgtcttgcagtagttcgtggacctgttcgtcgacttcccgctcgagtattgcactcatctgttgtgttgagtgcagcctgatttgtcagacggacggctgcgtcaccgtctggaccagtttggcgtagacagaacatatatcacgagagagctagaacactcactcgcagggaagcctgtccgaaccaaagggcggcccaacccccaaattggttcaccaatgcggcccccgccttgtgtggcagccgggtcgggagccgcacagggcaaccttactccgagtcgtgagacagttagcgtcccgtgtaactctcttttgtccttgtcaactagtcacggcctatagatactaaactgtgcgtctgtatcaacacatacgtctgcaatagtaacgatgaagtgatgtcactataacgtaaattgtaggctatgagtgattcatcggagtccggaaattcacgttatagcggcatcctcacgccgaaagacaaggagaatattcagactatcaactggggtaaccaggatagcgcggatcgggacgctcgacaccgggtgagacagcgggttttagaggggctcaacgatttgaaattgcttaacaactatctccaccgtgaggatagaacgcagatctttgacgagttcttgagaggggatggagcctatcacgcatacgctttcgtctacttggggattctggatacctttccggaacgagacgctgacgagcagcttgatgtcttggaggatgttcttcagcggagcatcgagatcggcgacgcccagcgaggattggtctccgatgtatcgatagatgtggatatctctcgtcgcaacaccgacccccaatctgttctagatactatctttgaaggccacgggactctatcccatctgagttatcttatgcagcagggtgaggacatccatctgctcgagcgagtccttgactccggagaaacagtagtgttagacgctggggatgacactatgtccattacacctgaagaggctcaacagatacttgacgaaatggaatgaccggagtgatatccagcttaggggagttcttctaagacacgagcgccaaggcgaaaataaccatccggaccactagaattgaggctcgagacacaagaccgtcaacaacgatactcagatacgatattttccaataactttgattctcctaatccgtggtcctgcactccagacaataactcatgtgttagattcgacggctcgccttcgggctgtggcggctgacgtctcgatacactcgtgtgtgcggtacctgcccgttcgtgtgttgcggaaatctgtccgacgtagctttttatgcccggggtggcaaaggctacgcaaccaaggtaggctaaccgcacgacgtgccctagtcgtcggggatgcctctggctggtgaaataattggtttcaccgccgaggatggctagtcctcgacggcaagagaacccttgtaccacttggttctcgtgggcccatgacctaatagctttcgccctcagccgtggctctgcgactctcttggccgagagtcaccagcggctatcctcgaaggtagatggtcttgggtacgacgacctccctgggagtcgtcagcacacaacttctcggacaccc
>105	N operona: 69	first-last	null	gene_poz=(601-3987)	repJ	RepJ	similar to repH, gp:gi-305350; % similarity 44.1, %	/position=116504 - 121090 (117104 - 120490)	/lenght=4587 (3387)	/codons=1529 (1129)	/complement=false	GC-compoz=65.21995866548568%	/LCI1=1.2792553191489362	/LCI2=0.4312943262411346	p_i1=0.09205484657742243	p_i2=0.04793141206765083	/Tai=0.40697155265738133	/Tei=0.14313827086088576	/EEI=3.346160172356321
gtgatatccagcttaggggagttcttctaagacacgagcgccaaggcgaaaataaccatccggaccactagaattgaggctcgagacacaagaccgtcaacaacgatactcagatacgatattttccaataactttgattctcctaatccgtggtcctgcactccagacaataactcatgtgttagattcgacggctcgccttcgggctgtggcggctgacgtctcgatacactcgtgtgtgcggtacctgcccgttcgtgtgttgcggaaatctgtccgacgtagctttttatgcccggggtggcaaaggctacgcaaccaaggtaggctaaccgcacgacgtgccctagtcgtcggggatgcctctggctggtgaaataattggtttcaccgccgaggatggctagtcctcgacggcaagagaacccttgtaccacttggttctcgtgggcccatgacctaatagctttcgccctcagccgtggctctgcgactctcttggccgagagtcaccagcggctatcctcgaaggtagatggtcttgggtacgacgacctccctgggagtcgtcagcacacaacttctcggacacccccgtcatgtccggagaccatccgcgctggctcgttggctgctcgacctgcgaggagctctggctcaccgccgccacccgcgacaccacgacctgcccccgctgcaggagtacctatcggacccagacgctccggaagttcgctgaggatacggaccgcgacgtgctcatcgagaagcgcacccagattctcgcgagccggagcggcccacgcgctcgcgagcagtaccgtaccaccgtcgacgacgccctcgccacccacgactccctcgatgacgccgcccgctcatcactcatcgacgaggaggtggttctccgtcatctcggcgccgacgataccgccgacctgctgtacaatacccgggaatcgacgacagccccggattctgccgccgaggaccctgattctgggcacgcaaaccccaccctcgacccgcttggagtcgcccttcccgtagctggcgatccgggaatttcgcgcattccgcctgaacgggacggccagacggatctctcgacgacggtcgtctatcgtgggttgcagccccagttgcggcgctggattcccagcctcctcgaggacctccttccgacactcacggccgccgtcgcccagtggaccatcgaccaggacaccgttgccctcgacgagcgggacaccgaagccatcgcgacggcactcctcgatacgcttgagatcgaccctgggaccgttgagatcgatggtgaccgccaggcgcccgtcgaggtccgcgcgtgggtccgtgatctcgtggcgttcactgtccgtgccgtcgacgacgatggcgtcgccgttgatgacgctccaaactcgctgacgcgaatcggcacgggtcgtgggttggtcaacgctggccgggcagcgctccgggctggcccggccgcactccttgagtccctcgaggtggcgccacaggtcgctgcgacgctcaacgagggcgaatgggttgggacacggcaggagacgcggacccgctcactggacgcgctggacaccctctcggaggccctggacatccagttggtgttctcgacaccgcgcatggagacactcctcctcgaggaccacacggactggacgaggcggcatctcagtcttaccgacatcaccgagacctcccacccggctgcacccgacacagctggcgatgcggacgccgcactcgcgcgccaggcctgggacatcctccgcgaacgcgaatggtcggggacgggctacacgcgcatcctcggcaatctctcggcgtctggcgcgactcgcggtgacctcgctgccgacgacgacgtcggcctctccgagggcagcatctacgcctacgttgaggacctcgctgaggctgggttcgtcaccctcgacgacaccacacgccccagtatagtccaactaaccgcgcttggggcgtctatcgccgactacgtcgacactgagggggccgtccagaatcccgcgcaggcgagtcttactcagtcccccaaccgcgatacaagagagtgtactccccaacccgaccaagagctaccccgggacgccccccggccgggcgacgaccgcgtctctggtaccgagtcgttcctcgcggcgaccggtgacgccaaggaagacggctacacacggttcctcggccggtacaacggtggaaccgcgcctcgagagattgagccggcgacgctccaccaccagctgggggctggccgctgtacggagggtatttcggtcgtagaggacgcgaacctccaggacttcgaggatagccgtgtttcgtatttgtctggggggccgtcgttcgacgacgatgtgtcggtggtcctggagtgggggaatccgctgggaacgttggcacgtcttgttggaaccttactcggcgggcgggcgtggagtaagattctgcgccggagtcgcctcggaagcaatctcgagaatctatgggcgggtgccgatcagtttgatgctgcgctggcggacgtcgcgacgttcggcgcacaactggggtggatgagttcgcgtgaggaagacgactatctgtcgtaccgggagcggcttgaagatgttcggtgttcgctgctcgaggaggtggggcggttcgacgagcttgatcacgagcagcggtcggcattattgtcgaagctgattgggctggcgacgacggcgacgacgctatatcacgctgctggctacgagttgacggtgcatctgcgggtgccggacgccgcccagttgcgtcgcgatgacggccgatacggccgcttcctcgggttcttccggtcggtggtggcgaagcaaggcgtttaccgggggccggatggtgtgcattcgatttatcggatgcagcgtgagcagcgcgcggagaagctcaaacggcggctgggctacgagattgacccaggagagccggaggcggagttgacgtgttcgtgggtggtggccgtcgacgaggccggtgacgaggttgtcgacgaaatcgaggccgcgctgcgtgctgaagaccatcgggttcgggaccgcatccaggagggcagtgaggacgcagcggtgatggacgtgccagtggccctggcgaacggtgcggcgacgacgcggcggattgtggcggcgttcgcgatgaagaaagggttcggcgccggggcacgccaggatctggaccggctcgtgactgtggttcacgccgcgctggggacacaggagcgtgggccgtcgccgttcgacgtggcggcggtgatgcaggcgttagaatcgaaggatgacccagcggatgaactggatgtcagcgcgctggcgaggggtatcgcgacgttgccggcgaaccggctgctgccgtcgctgttcgacgatggtgagcggccgaagctggcgctccagaagatgctccgggcactccttgggagccacggagcggtgagtcgcgaagatcttgtagcggtatcctcgaagaattcggttgaccggtatctgcagcggttgcgggcgctggacatcgtcgagcgggtaggcccaggggagtaccgagcgtatttggagccgtggtgggtgccggagaacggccagagtgagccgtatcgtgaggaatacgatggagagattgcggcaaccggcctggggacagggcggtgggatgaggtgttgctcggtgccgcccgtgaacttggcgaggacacggcgagtgaggcgtctattgcggcgttttcagcaccagtagtgtttgaggaggtggtggaggctcatccgattttacagcagtacgaacacctcctccgagtgtacgttgatggcgtcactgaggatgaaccgtcgtcgacggtcgcgagaattgggtcaccaccgccgggtgcgggcccagcgcagcagacgctgacagcgggggtgtcaggtgattaactcggttgggggacgcgagtaagacttcacgtcctccgggaccgctgctggtcactgttcgttccacacctagacggtgatccggttgttctcacgtcgtctgtctcagagtgctgttttggatttcacaaatggattgtcgatgacacggacgccgagtaatcgggtgggagcgtgggactctgaccgtcactattggttgatgatgcgccggattcggatgagcttcgggcggcgatgtacaccatatttggcaggctgtgagcactgaacaaccgacgctcctattgcgtaacttgcaggtgcagatgtgtctcgcttccaccgagggcggcttctcgatttcgtacgagtagcgtcgccgcggacagcatgacggataccgggaggcgtcggtcgagattggggaccttcagacggaagtccttctttatatgtaagttgtacaagctggatttttgccctccctggaagggtagaggattccagtaatgaattcagttcgagggagcgctaagattgatagacagcacaggtttatctgtgaaagcgaagcaaaaacaaccacttctcatgtctaagcgagcaactcgaaatctt
>106	N operona: 70	first-last	null	gene_poz=(601-1929)	-	unknown	ORF H1292	/position=120464 - 122992 (121064 - 122392)	/lenght=2529 (1329)	/codons=843 (443)	/complement=false	GC-compoz=59.06696764484575%	/LCI1=1.3174962292609351	/LCI2=0.32843137254901955	p_i1=0.09939929672344841	p_i2=0.02233544823445413	/Tai=0.4879106952294035	/Tei=0.12010190341100872	/EEI=2.9086313432658546
ctgacagcgggggtgtcaggtgattaactcggttgggggacgcgagtaagacttcacgtcctccgggaccgctgctggtcactgttcgttccacacctagacggtgatccggttgttctcacgtcgtctgtctcagagtgctgttttggatttcacaaatggattgtcgatgacacggacgccgagtaatcgggtgggagcgtgggactctgaccgtcactattggttgatgatgcgccggattcggatgagcttcgggcggcgatgtacaccatatttggcaggctgtgagcactgaacaaccgacgctcctattgcgtaacttgcaggtgcagatgtgtctcgcttccaccgagggcggcttctcgatttcgtacgagtagcgtcgccgcggacagcatgacggataccgggaggcgtcggtcgagattggggaccttcagacggaagtccttctttatatgtaagttgtacaagctggatttttgccctccctggaagggtagaggattccagtaatgaattcagttcgagggagcgctaagattgatagacagcacaggtttatctgtgaaagcgaagcaaaaacaaccacttctcatgtctaagcgagcaactcgaaatcttcgccgcattcgagagcggatctccgagagcacggagctctgttctgcggatcgagagacactccagactctggatgcacgcctcaaaaacatccgcgaccagtccggggaaatcggtctgagtcgtcatctcacggttctccgagccgcccttttaatcgcgtgcgggacgcaacgattgactgattcgctctccgagtccactggcgctgacgcagtcgacgagataacagcctgggtctcctcgaaatcactggccggcacgtcgaaggactcctactacaatgcgtttcgaaagtttgcgtcggtgatgctcgacatcgacgacgcagatgacctcccagagcggtttgcggcgctcaaaacgagtcacgcgacgaacagtccgacgccctcggcctcagatattctacgctggtcagacgtgaccccgctgattgaggcgcgtgaagaatacaactatcgggacccggcgattttagcggtccagtggtcgtcgggtggccgccctgagagcgagctctggaatctcacgtggggggacgtcgaagatcgtggtgaccacgtccttctttcaattcccgaggatacgaagaccggcgcgcgcgacgtctatctctacgttggtgcgccgtatctccgtcgttggaaagagcaccacccggctcacgatgagggtgggctcacggacagcacgctggtttggacgaagatcacccagaacgaatcgattagctacacgcagtacgggtatcccttctacgaggcgcgtgatgccgtagacattacgaagccgtgcaacccacggaatttccggcggtcgcgagcaagtgttctggcgtcgaggacggagatcaatcaggtcgacttagagaatcatttcgggtggcagcgcggctcggacgccgccgctcactacatttcggcgttcgccggagagacgggaaagcatatcgcagcggcggacggtcatccggtcgacgagtccgatagtagagccgagattgccccggtcaagtgcctcgagtgcggtgaatacacgccccggcatcgtaagacgtgtctgtggtgtccagcgccggttgaggcgagcatcgatgaacaggacacgcttcgccacgtctctgaaatcgatgccgaccgcaacctgctcgaactcgtaatggacgaggaggtgaacgccgacgatctccgcgccgtcaagaaactcgagcctgtccttcggtcggaaccggagacacttctcgaccggacagacgaactcatccagatgactgagggctacaagaacgcgtccgcctgactgtacgactcgcggagtctgacgtagggctacgctcttcagtaggagattgttgatacagtggcggtagcgagagccaaccagggaaccgctgatctaagcgcctgttacgcacattcccatcgtttatgtgttaccgtggaactgcaagactccgcaccatcaacaatgtgctacacatgagcgccgggttatattggcggaatattcgggtgagagcgtctgagggcctccttaggtggcggtaaaacaagacagagaatattctggtgtggggtgctgtgagtgggtttttgaccaccggggtggggggtggagtgtgatttaatagatagtcgctcttgtggcggagattgttggtgagtcatagcgcagtctcaaggatcgttttgagcgcttctttccccggttttcggaacacttcacgtcggagctgaaacgcccggagatatggtgtgagtctgtctttagagacgcctcggtgcggcgagagccaccgtcgcgccagcgacgcgtggctctcgcaggtgttcacatgaacgtctccattgacgtactcgccgtcaccgtggacgacgtattcacgggtgaaagcgtcgt
>107	N operona: 71	first-last	null	gene_poz=(601-1485)	-	unknown	ORF H1306; putative ISH4 transposase	/position=122157 - 124241 (122757 - 123641)	/lenght=2085 (885)	/codons=695 (295)	/complement=true	GC-compoz=59.2090395480226%	/LCI1=1.5578231292517006	/LCI2=0.9527210884353738	p_i1=0.15102227471033491	p_i2=0.3049779918403355	/Tai=0.48839433513874536	/Tei=0.374480192656302	/EEI=2.7370038712872273
ccatcgggatggcgagcgacgccgtctcctcagtcggtgccgtcactcaactcgcccccgttggtcgcggtgtcagtcgacgtcccggtcgcaatctcgaggatatattctcgtcgcgtcgggactcgccagcgctgtcccgccgccacgcacgtgcctccgtcactagttcaccgaggtggccgactgtgcggtcggtgtcggcgctgctggtcgctgtattgcgctggtataggagttgtacgactcggtgtgttcgtgggtcggtttccggagtggggctctgagagacagagttatcactcctgacccaggtagtctggcttgctgtcattgctctggcagcacgagtccgccggcgctctatcgccgggggattcgactggaatcgtgctatcgtggtggacgagcgcgtgtaccttctatatcagtatcacaaagctcgcacaccgaattcgcgtctctgaacgccgctaccactcgaaatactctacaatcttaactatctacgctcttgggtagaggattgttggtcagttctcagcagtagctggaagtcacagcaggcaagggtgacgcggccgcgtcacccgacgaacgatgatgccaatcaagacattcgtctcggagcgtcgcgccgcgaatctgctagcacagattcgctggcgtaacggcgtctattgcccgagctgccgtgccgaatctgtgattcggtacggcagctatcgcgtgtttcagcggtatctgtgtaaggattgcgaccgcacgttcaacgatcagactggcaccgtcttcgaacactctgcggtcgcgctcagaaagtggtttctcgccgtctacacctacatccgcttaaacacgagtatcaggcagttagacgcagagatcgacgtttcctacaagacggtctaccggcgcgtccagcgcttcctgcgagcgctggacgcgcctcgaccacacctcgaaggccccgttgagatcgacgaattctacgtgaaagcgggcctcaagggccgcgagcgcgaccaaccgtcgcgctcgcgtggactgtccacgcgcggacgtggaacatacgctgaggataagctccctgtgtttgttctcgcagatcgtggcaccggagaacggcacgtgatcccggcgaaagccgcgaccgaatcgcggattcgactcctgctggccgaccgacagcaggagtcgttaaccgtctacacagacggctttcgggcgtacgatccacttgacgaggacgacgctttcacccgtgaatacgtcgtccacggtgacggcgagtacgtcaatggagacgttcatgtgaacacctgcgagagccacgcgtcgctggcgcgacggtggctctcgccgcaccgaggcgtctctaaagacagactcacaccatatctccgggcgtttcagctccgacgtgaagtgttccgaaaaccggggaaagaagcgctcaaaacgatccttgagactgcgctatgactcaccaacaatctccgccacaagagcgactatctattaaatcacactccaccccccaccccggtggtcaaaaacccactcacagcaccccacaccagaatattctctgtcttgttttaccgccacctaaggaggccctcagacgctctcacccgaatattccgccaatataacccggcgctcatgtgtagcacattgttgatggtgcggagtcttgcagttccacggtaacacataaacgatgggaatgtgcgtaacaggcgcttagatcagcggttccctggttggctctcgctaccgccactgtatcaacaatctcctactgaagagcgtagccctacgtcagactccgcgagtcgtacagtcaggcggacgcgttcttgtagccctcagtcatctggatgagttcgtctgtccggtcgagaagtgtctccggttccgaccgaaggacaggctcgagtttcttgacggcgcggagatcgtcggcgttcacctcctcgtccattacgagttcgagcaggttgcggtcggcatcgatttcagagacgtggcgaagcgtgtcctgttcatcgatgctcgcctcaaccggcgctggacacc
>108	N operona: 72	first	null	gene_poz=(601-945)	-	unknown	ORF H1313	/position=123638 - 125182 (124238 - 124582)	/lenght=1545 (345)	/codons=515 (115)	/complement=false	GC-compoz=62.02898550724638%	/LCI1=1.5526315789473684	/LCI2=0.5423976608187137	p_i1=0.14981707814107695	p_i2=0.0873188607107676	/Tai=0.3871674616916609	/Tei=0.17858697463969087	/EEI=3.144082350382732
tcatcgttcgtcgggtgacgcggccgcgtcacccttgcctgctgtgacttccagctactgctgagaactgaccaacaatcctctacccaagagcgtagatagttaagattgtagagtatttcgagtggtagcggcgttcagagacgcgaattcggtgtgcgagctttgtgatactgatatagaaggtacacgcgctcgtccaccacgatagcacgattccagtcgaatcccccggcgatagagcgccggcggactcgtgctgccagagcaatgacagcaagccagactacctgggtcaggagtgataactctgtctctcagagccccactccggaaaccgacccacgaacacaccgagtcgtacaactcctataccagcgcaatacagcgaccagcagcgccgacaccgaccgcacagtcggccacctcggtgaactagtgacggaggcacgtgcgtggcggcgggacagcgctggcgagtcccgacgcgacgagaatatatcctcgagattgcgaccgggacgtcgactgacaccgcgaccaacgggggcgagttgagtgacggcaccgactgaggagacggcgtcgctcgccatcccgatggcgcctgctgcggcgtttgatgcaatctcgaacagtcgccggcggcgcgtcgtgttgtcgctgtcacgctcgagtggggacgttcccgtcggcgacctggcggtcgaaatcgcggccatcgaaaacgaactcgacccaagcaaggtcggaaataacgagcgggcatcgacctacatttcgctgatccaacgacatctcgatacgctcgatggggtcagcgcggtcgactatgatgaccgctcgaagacggtgaccgcgacagacgcgacggaaccgctcgccgagtacattcgccggctgcagacggcctgctacaagccagactcggaggacgcgacatgacagacccacaatctcacgccctcgcagtgctgcgagacgtcgacgcccgcctccatcgactgtttgaggcggttgagaacgccgatgagacagcagccacgccagccccaggcccgctcggtgtactgcggcgtgcaggctcgcagatcgacgctgcgctgtttgcacagcactgtcgagcagacgaggagtcactccgcggtagtgggtcgtgtgtcctccagtggacgccacgtaggacgccaccacaacagctcgtgctcgagcccgacagcgacggtgatagttggacgcggcgtgaacttgagtggacaggcgccggttggcgcagctgtcgtcgcgacaccatccgggatgtcgcgatcagcgcgcccgcggggccacgctatccagatcccgtggatccgccgacactcgatgcgctcctcgccttgattcgcggcacctggacgcacccggacccagacgtcttcgttttcgatacggccgggacgactgaacagggagtcctcgtggctgttgaggacgaactgcggtatcgggccgctgatagtcaccagtggtacaccgtcaccaacgaagcggagctctctcatcatc
>109	N operona: 72	middle	null	gene_poz=(601-1302)	-	unknown	ORF H1320	/position=123979 - 125880 (124579 - 125280)	/lenght=1902 (702)	/codons=634 (234)	/complement=false	GC-compoz=63.817663817663814%	/LCI1=1.3533619456366237	/LCI2=0.48912732474964266	p_i1=0.10651958710828054	p_i2=0.06698313377240431	/Tai=0.48041551220220186	/Tei=0.1602848203951639	/EEI=2.9166591782206233
cccacgaacacaccgagtcgtacaactcctataccagcgcaatacagcgaccagcagcgccgacaccgaccgcacagtcggccacctcggtgaactagtgacggaggcacgtgcgtggcggcgggacagcgctggcgagtcccgacgcgacgagaatatatcctcgagattgcgaccgggacgtcgactgacaccgcgaccaacgggggcgagttgagtgacggcaccgactgaggagacggcgtcgctcgccatcccgatggcgcctgctgcggcgtttgatgcaatctcgaacagtcgccggcggcgcgtcgtgttgtcgctgtcacgctcgagtggggacgttcccgtcggcgacctggcggtcgaaatcgcggccatcgaaaacgaactcgacccaagcaaggtcggaaataacgagcgggcatcgacctacatttcgctgatccaacgacatctcgatacgctcgatggggtcagcgcggtcgactatgatgaccgctcgaagacggtgaccgcgacagacgcgacggaaccgctcgccgagtacattcgccggctgcagacggcctgctacaagccagactcggaggacgcgacatgacagacccacaatctcacgccctcgcagtgctgcgagacgtcgacgcccgcctccatcgactgtttgaggcggttgagaacgccgatgagacagcagccacgccagccccaggcccgctcggtgtactgcggcgtgcaggctcgcagatcgacgctgcgctgtttgcacagcactgtcgagcagacgaggagtcactccgcggtagtgggtcgtgtgtcctccagtggacgccacgtaggacgccaccacaacagctcgtgctcgagcccgacagcgacggtgatagttggacgcggcgtgaacttgagtggacaggcgccggttggcgcagctgtcgtcgcgacaccatccgggatgtcgcgatcagcgcgcccgcggggccacgctatccagatcccgtggatccgccgacactcgatgcgctcctcgccttgattcgcggcacctggacgcacccggacccagacgtcttcgttttcgatacggccgggacgactgaacagggagtcctcgtggctgttgaggacgaactgcggtatcgggccgctgatagtcaccagtggtacaccgtcaccaacgaagcggagctctctcatcatctgcagcaacagggtcaaccggtcgtccagtcgctctcagagacatcgctgacgcgccagcacttcacgccgagtccactcaccgatgacgacggatgagccgctcccagatgggtacgccgaccgcctgtgctcgctcacgacgacagtcgaatcgctccgtggaacgctcaagaccgatcacacgctgtcgaccgaccagcggatgttcgcccaccggctgctgtacttggccaacgagccgattacggaggccaagcgtctactttctgagccagacccagacgatgactcggcggatgaccgtcccgtagattcgacggttgagtacgcggaggcagtcacgcagatcgaacagcagttgtcgtggctacttcggtcactccacgcgggacagccggcagcccaccactatgacgaagctcccgttgagaagctcaaaaccgcgcttgagtatgcgacagcgctgcgggacatcttgccagcagtcccggatgacagttcggtggtggccgacttagaagatgtcagcgtcgacgaggttgacccaaacgttggtggtcgtggtgagagtgatgggcggtggcttgagtaccaactccagcgagcgctcggccgctggggatatcgggcggcgaggcgccagcacctcttcagtctcgaggttgatgtcgtcgctacacgacgagacaagcgcca
>110	N operona: 72	middle	null	gene_poz=(601-1647)	-	unknown	ORF H1325	/position=124667 - 126913 (125267 - 126313)	/lenght=2247 (1047)	/codons=749 (349)	/complement=false	GC-compoz=61.50907354345749%	/LCI1=1.2203065134099618	/LCI2=0.41455938697317996	p_i1=0.08125227689713599	p_i2=0.04303468546631827	/Tai=0.4505021827390387	/Tei=0.13873121691968646	/EEI=3.1596747449729468
atgagacagcagccacgccagccccaggcccgctcggtgtactgcggcgtgcaggctcgcagatcgacgctgcgctgtttgcacagcactgtcgagcagacgaggagtcactccgcggtagtgggtcgtgtgtcctccagtggacgccacgtaggacgccaccacaacagctcgtgctcgagcccgacagcgacggtgatagttggacgcggcgtgaacttgagtggacaggcgccggttggcgcagctgtcgtcgcgacaccatccgggatgtcgcgatcagcgcgcccgcggggccacgctatccagatcccgtggatccgccgacactcgatgcgctcctcgccttgattcgcggcacctggacgcacccggacccagacgtcttcgttttcgatacggccgggacgactgaacagggagtcctcgtggctgttgaggacgaactgcggtatcgggccgctgatagtcaccagtggtacaccgtcaccaacgaagcggagctctctcatcatctgcagcaacagggtcaaccggtcgtccagtcgctctcagagacatcgctgacgcgccagcacttcacgccgagtccactcaccgatgacgacggatgagccgctcccagatgggtacgccgaccgcctgtgctcgctcacgacgacagtcgaatcgctccgtggaacgctcaagaccgatcacacgctgtcgaccgaccagcggatgttcgcccaccggctgctgtacttggccaacgagccgattacggaggccaagcgtctactttctgagccagacccagacgatgactcggcggatgaccgtcccgtagattcgacggttgagtacgcggaggcagtcacgcagatcgaacagcagttgtcgtggctacttcggtcactccacgcgggacagccggcagcccaccactatgacgaagctcccgttgagaagctcaaaaccgcgcttgagtatgcgacagcgctgcgggacatcttgccagcagtcccggatgacagttcggtggtggccgacttagaagatgtcagcgtcgacgaggttgacccaaacgttggtggtcgtggtgagagtgatgggcggtggcttgagtaccaactccagcgagcgctcggccgctggggatatcgggcggcgaggcgccagcacctcttcagtctcgaggttgatgtcgtcgctacacgacgagacaagcgccaggagcccagcgattggatcgtcgggcagtgtaaagactggacggatgatccgatcacgccggcggcgctgttccggttgtgtacggtggcgtttgcctgccgggcgatgccagtgctctgtcacacgactgaactgacgcctcgagcggagaaattagcgcgtgaattcgaggtccgggtactctcactcacggatcttgagcgtgcggagctacctgcgccgcaggtggcgaaacccacgttggaactcgatgagtggcggccacagtaccgggctcgcgattatcgtggttcgctcccggtgctgttttggagtgagtcggggaaacggttcagctacgtccccggattcgctccggccggaacggacgccaactacgaacccatcgaggacgacaccgacgatgacacccatcccgctgctgaccactaaccccgaagtcggagacctgaatgtcctccccggttagaatcgggggtttgctcgagagcctcctctttgtttatggaatcggcgttatcggctgcgctctcagcgttcaggaatgctctggatggctgttgaaattccctgtaccgatacgcttccagagatcacccgagaagacagcgctgggaaaatgataatgacaggtcgtccctggtagtattgtagatgccagttcccgtcgatgagctcacggatgatgagtctttcccggttacgccggacaccaacgagtacgaagcactcgattttctcgtcaggcatcacgaatacgggttttctccacgcgagattgcagaccggactgacatcaacgagtccagcgtagcgaagacgatgaggcgcctcgaagagaacgacgtcgtcgagcggtcagacgaaatctactacgttgacccagttcggattgatacgatcagggcacggctcacgtcggttgacgccgttgtgagactcttcgaggcgacgcctgacgatgatgcctacgccgaggccggctgggaggaacaagtcccgactattgattcaacggggggttctgatacc
>111	N operona: 72	middle	null	gene_poz=(601-771)	-	unknown	ORF H1332	/position=125734 - 127104 (126334 - 126504)	/lenght=1371 (171)	/codons=457 (57)	/complement=false	GC-compoz=53.216374269005854%	/LCI1=1.0119047619047619	/LCI2=0.23511904761904762	p_i1=0.048461926204111716	p_i2=0.008255445758405696	/Tai=0.6702685692405663	/Tei=0.10742990118256514	/EEI=2.4641146505101714
cgttggtggtcgtggtgagagtgatgggcggtggcttgagtaccaactccagcgagcgctcggccgctggggatatcgggcggcgaggcgccagcacctcttcagtctcgaggttgatgtcgtcgctacacgacgagacaagcgccaggagcccagcgattggatcgtcgggcagtgtaaagactggacggatgatccgatcacgccggcggcgctgttccggttgtgtacggtggcgtttgcctgccgggcgatgccagtgctctgtcacacgactgaactgacgcctcgagcggagaaattagcgcgtgaattcgaggtccgggtactctcactcacggatcttgagcgtgcggagctacctgcgccgcaggtggcgaaacccacgttggaactcgatgagtggcggccacagtaccgggctcgcgattatcgtggttcgctcccggtgctgttttggagtgagtcggggaaacggttcagctacgtccccggattcgctccggccggaacggacgccaactacgaacccatcgaggacgacaccgacgatgacacccatcccgctgctgaccactaaccccgaagtcggagacctgaatgtcctccccggttagaatcgggggtttgctcgagagcctcctctttgtttatggaatcggcgttatcggctgcgctctcagcgttcaggaatgctctggatggctgttgaaattccctgtaccgatacgcttccagagatcacccgagaagacagcgctgggaaaatgataatgacaggtcgtccctggtagtattgtagatgccagttcccgtcgatgagctcacggatgatgagtctttcccggttacgccggacaccaacgagtacgaagcactcgattttctcgtcaggcatcacgaatacgggttttctccacgcgagattgcagaccggactgacatcaacgagtccagcgtagcgaagacgatgaggcgcctcgaagagaacgacgtcgtcgagcggtcagacgaaatctactacgttgacccagttcggattgatacgatcagggcacggctcacgtcggttgacgccgttgtgagactcttcgaggcgacgcctgacgatgatgcctacgccgaggccggctgggaggaacaagtcccgactattgattcaacggggggttctgataccagctcattcgagtaaccaacagacagcccgggctccacctattctgttggttaatgttctctgcccgctcagagcgggaaatacatcccggccaccggctgaactctaaacacctgacaaatcggccgctgacacgctctctgtgggttgttgttgcgtcttagggtgttagggccgtttctcacggatac
>112	N operona: 72	last	null	gene_poz=(601-993)	-	unknown	ORF H1336	/position=125936 - 127528 (126536 - 126928)	/lenght=1593 (393)	/codons=531 (131)	/complement=false	GC-compoz=55.97964376590331%	/LCI1=1.0384615384615385	/LCI2=0.24435897435897436	p_i1=0.05215278528256917	p_i2=0.009285111265934103	/Tai=0.5105720823689868	/Tei=0.1083566001393407	/EEI=2.993328432345997
acgccggcggcgctgttccggttgtgtacggtggcgtttgcctgccgggcgatgccagtgctctgtcacacgactgaactgacgcctcgagcggagaaattagcgcgtgaattcgaggtccgggtactctcactcacggatcttgagcgtgcggagctacctgcgccgcaggtggcgaaacccacgttggaactcgatgagtggcggccacagtaccgggctcgcgattatcgtggttcgctcccggtgctgttttggagtgagtcggggaaacggttcagctacgtccccggattcgctccggccggaacggacgccaactacgaacccatcgaggacgacaccgacgatgacacccatcccgctgctgaccactaaccccgaagtcggagacctgaatgtcctccccggttagaatcgggggtttgctcgagagcctcctctttgtttatggaatcggcgttatcggctgcgctctcagcgttcaggaatgctctggatggctgttgaaattccctgtaccgatacgcttccagagatcacccgagaagacagcgctgggaaaatgataatgacaggtcgtccctggtagtattgtagatgccagttcccgtcgatgagctcacggatgatgagtctttcccggttacgccggacaccaacgagtacgaagcactcgattttctcgtcaggcatcacgaatacgggttttctccacgcgagattgcagaccggactgacatcaacgagtccagcgtagcgaagacgatgaggcgcctcgaagagaacgacgtcgtcgagcggtcagacgaaatctactacgttgacccagttcggattgatacgatcagggcacggctcacgtcggttgacgccgttgtgagactcttcgaggcgacgcctgacgatgatgcctacgccgaggccggctgggaggaacaagtcccgactattgattcaacggggggttctgataccagctcattcgagtaaccaacagacagcccgggctccacctattctgttggttaatgttctctgcccgctcagagcgggaaatacatcccggccaccggctgaactctaaacacctgacaaatcggccgctgacacgctctctgtgggttgttgttgcgtcttagggtgttagggccgtttctcacggataccgttgcgatcccgggtaatcgtctcacagctggggcaggcacgcggactcgtcacgtcgtcgggggtgaacacgcgaacgtagacgtcggtgacgtggctgccgcagttctggcatttgggcatataccgtccacttgacgccgctgatataggttttctgtggcgacgcacccgtacttggggtttgctgtctcgatagccgccgtgattgttcaagcgaccccccatcgtgtgaatggtggttcatcaaccgacccgaacctgaaccgaatgtgctacaccttcatgagtggcgttgtggggtttttcgaccaggccaacacaccccgcctcgccctggtttgcgtgagacgctactccgtgattgggttctccaaggtagtcggacgagtcgcaaactgggggctgaacttgcttctcgga
>113	N operona: 73	first-last	null	gene_poz=(601-1260)	-	unknown	ORF H1354	/position=127581 - 129440 (128181 - 128840)	/lenght=1860 (660)	/codons=620 (220)	/complement=false	GC-compoz=60.909090909090914%	/LCI1=1.2541856925418569	/LCI2=0.289497716894977	p_i1=0.0873825376796022	p_i2=0.015442339454240882	/Tai=0.47626855544167895	/Tei=0.1138981055088168	/EEI=3.0328792496285426
taccgagtgcggtgctgaccttccgcctgataccgaagttgtctgtgatcatttcgagatcgaacacggatacttcaccgagagtagtagcgacaacagccacgagtagtctcgggtccagagcgggtatacagcgctgcaacgagcacagttggccgggataccgttgcttcgtcatggaccgtctggcttcgggtgtgggctccggctttcaatagcgggaagtacgccgtcccgtggacttgcccgacctatatgtatctgcgtggtcctaaatcggagtgtagggcgttcagccctactgtcacacgcacgtccacccctgaccgagccgccactgtcgacggctctcgactcccggttgcacaccccctgatatgtcttcgcagaattcccggcttggtgactgtccccggtgtggtgccacgatccacgactggcatgtgctcgttgagtacgaaacgaatgggcgccaccgctactgggcggactgccccgactgtggcgctgttgttgacccggatgcctaacacccatgcttcggcgactcactcgtgttctctggtcttcagagcccgagtctgaggcgtctctggtcgaatgcaagcgctgtgggacgacgctggaatcgaaggccgtcgagcggtgtccagagtgcggcagccgcgacatcgcgacgtatttcttctaacctccccgggtccgtcccagcttctcgacgtgtctgctcagttgttcacaggtggctggcgctgttgtggtgggttactcgaggaggccgaggtcggtgagccgctcatggatgatctcgagtgcgtggtgggcgtcgtctgggttgctcccacccgtgatgacgagtttgccgctgccgaacaacaacaccacaacatcggggtcgttgaggcgatagacgaggccggggaactgttcgggttcgtattcgacgtcttcgaggccgagtccgatggcgatcgcgttcaggttcagatcttggtccagactgccgctgcagacgatattctggacgtgaaccggcggactgggcgggatgtcgataccgaggtcgcggaggtcttcgacgacgatactgatggcgtcgtggacgtcgtcgacagattgggcgccggtgcagacagctttgccagagtcgaagatgagcgtcgccgatttcggatcgtcgagccggtagatgacaccaggaaaatccccgggattgtactcagcgccggggaggtcagttgcgagttgctcgagggctaactcctggctgagatcggtcgaggcgacgacattctcgatctggatggtgtcggtgagtgtactcattcggtcaccttgtcgcggggccggcgtaaaaactggtgtgacgacggacgtcgtgggtggctggacaactggagggcataagcggacggctgttgcaggtgattctgggaggagcgtgagtacgtatcgatagtgcgtcccggtgaagaacggattattcgataactctagctccagaaacaaccggtaattaggagtgcgaacttattgactgagtgtgggtgctcggcggaatcatctcgatattttgaattggccgcttgctgtttccccgatatgatgacagacgaactcggatccttgctcgaatggttcgacctgaaggacgaacttcggacgggatgggaactccggaatgtcgactcgcctgaatcggtcgcagcccacacgtgggggacagcggcgctttgtctgctctatgccgaccaagaagatgttgaccgccagaaagcagtgacgatggccctcattcacgacctcggcgaagctcgcacgggcgatattgcaacccgtgcggaggacggacgccagacc
>114	N operona: 74	first-last	null	gene_poz=(601-1161)	tbpD	TbpD	similar to Pyrococcus woesei TATA-box binding	/position=127746 - 129506 (128346 - 128906)	/lenght=1761 (561)	/codons=587 (187)	/complement=true	GC-compoz=59.893048128342244%	/LCI1=1.3154121863799284	/LCI2=0.31971326164874553	p_i1=0.09899238968654035	p_i2=0.020660681211555777	/Tai=0.3474275596867365	/Tei=0.1185946130904002	/EEI=3.7329406378790413
gttgaagggcccgacgagatcggttaccgcgctccgttcagccgtctctttctcggacgtgggaatggtctggcgtccgtcctccgcacgggttgcaatatcgcccgtgcgagcttcgccgaggtcgtgaatgagggccatcgtcactgctttctggcggtcaacatcttcttggtcggcatagagcagacaaagcgccgctgtcccccacgtgtgggctgcgaccgattcaggcgagtcgacattccggagttcccatcccgtccgaagttcgtccttcaggtcgaaccattcgagcaaggatccgagttcgtctgtcatcatatcggggaaacagcaagcggccaattcaaaatatcgagatgattccgccgagcacccacactcagtcaataagttcgcactcctaattaccggttgtttctggagctagagttatcgaataatccgttcttcaccgggacgcactatcgatacgtactcacgctcctcccagaatcacctgcaacagccgtccgcttatgccctccagttgtccagccacccacgacgtccgtcgtcacaccagtttttacgccggccccgcgacaaggtgaccgaatgagtacactcaccgacaccatccagatcgagaatgtcgtcgcctcgaccgatctcagccaggagttagccctcgagcaactcgcaactgacctccccggcgctgagtacaatcccggggattttcctggtgtcatctaccggctcgacgatccgaaatcggcgacgctcatcttcgactctggcaaagctgtctgcaccggcgcccaatctgtcgacgacgtccacgacgccatcagtatcgtcgtcgaagacctccgcgacctcggtatcgacatcccgcccagtccgccggttcacgtccagaatatcgtctgcagcggcagtctggaccaagatctgaacctgaacgcgatcgccatcggactcggcctcgaagacgtcgaatacgaacccgaacagttccccggcctcgtctatcgcctcaacgaccccgatgttgtggtgttgttgttcggcagcggcaaactcgtcatcacgggtgggagcaacccagacgacgcccaccacgcactcgagatcatccatgagcggctcaccgacctcggcctcctcgagtaacccaccacaacagcgccagccacctgtgaacaactgagcagacacgtcgagaagctgggacggacccggggaggttagaagaaatacgtcgcgatgtcgcggctgccgcactctggacaccgctcgacggccttcgattccagcgtcgtcccacagcgcttgcattcgaccagagacgcctcagactcgggctctgaagaccagagaacacgagtgagtcgccgaagcatgggtgttaggcatccgggtcaacaacagcgccacagtcggggcagtccgcccagtagcggtggcgcccattcgtttcgtactcaacgagcacatgccagtcgtggatcgtggcaccacaccggggacagtcaccaagccgggaattctgcgaagacatatcagggggtgtgcaaccgggagtcgagagccgtcgacagtggcggctcggtcaggggtggacgtgcgtgtgacagtagggctgaacgccctacactccgatttaggaccacgcagatacatataggtcgggcaagtccacgggacggcgtacttcccgctattgaaagccggagcccacacccgaagccagacggtccatgacgaagcaac
>115	N operona: 75	first-last	null	gene_poz=(601-1212)	-	unknown	ORF H1364; similar to Saccharomyces cerevisae ORF	/position=128583 - 130394 (129183 - 129794)	/lenght=1812 (612)	/codons=604 (204)	/complement=false	GC-compoz=55.55555555555556%	/LCI1=1.1050903119868638	/LCI2=0.30985221674876845	p_i1=0.062049937035232934	p_i2=0.018858195526348952	/Tai=0.4706034512849832	/Tei=0.11697237597371407	/EEI=3.180549434037792
gccgctgcagacgatattctggacgtgaaccggcggactgggcgggatgtcgataccgaggtcgcggaggtcttcgacgacgatactgatggcgtcgtggacgtcgtcgacagattgggcgccggtgcagacagctttgccagagtcgaagatgagcgtcgccgatttcggatcgtcgagccggtagatgacaccaggaaaatccccgggattgtactcagcgccggggaggtcagttgcgagttgctcgagggctaactcctggctgagatcggtcgaggcgacgacattctcgatctggatggtgtcggtgagtgtactcattcggtcaccttgtcgcggggccggcgtaaaaactggtgtgacgacggacgtcgtgggtggctggacaactggagggcataagcggacggctgttgcaggtgattctgggaggagcgtgagtacgtatcgatagtgcgtcccggtgaagaacggattattcgataactctagctccagaaacaaccggtaattaggagtgcgaacttattgactgagtgtgggtgctcggcggaatcatctcgatattttgaattggccgcttgctgtttccccgatatgatgacagacgaactcggatccttgctcgaatggttcgacctgaaggacgaacttcggacgggatgggaactccggaatgtcgactcgcctgaatcggtcgcagcccacacgtgggggacagcggcgctttgtctgctctatgccgaccaagaagatgttgaccgccagaaagcagtgacgatggccctcattcacgacctcggcgaagctcgcacgggcgatattgcaacccgtgcggaggacggacgccagaccattcccacgtccgagaaagagacggctgaacggagcgcggtaaccgatctcgtcgggcccttcaacgattccgaactgctgtcgctctgggaagagtacgaagcccgtgacaccccgacggcacagttcgtcaaagacatggatcttgttgataattgtctccaggcgctcaagtatgagcgccaaaataggtacgatgaagccgaaacaactgaccacttcaccgagttcgagaatctagacgagttctttgctaccgccgcgccacgcttccagacagaattcggccaggacctgtttaagcaaatcaaatcggaatacgaaagcgaaatcggacgaccttgccaactatgaattagtctttgtcacttacaggttcctcggtcagtgtacaccctatacttagcatctcaacccgttcactctaattggaaactggccaaggaatgtgcgttgagtacgcaactaggattcagtgacgacttgtcgtacaacccggaagtgattgcctgattttcgggcctataacgcctcgatcacggtgccacccacaccactaagtgcaatcttgttataggagtgtgcatgagacttgaggcgaccgcgaaggaagacgagtacaaggtgtggatgaccgacgcggaactcaccgagttgcggcgagcggcagcgagccaccgcgacgacctggtcatccagctcggcggctacgtcgggctgcgggccttcgagattccccagatctgccccaagcacgtcaaacgcaccgaagacggcgatcactaccgcctccgcgtccccaaaggcaaagataccactgggaacggtggaaagccgcgtgacgcctacttgcctgccgacgtcgagggcgacatccaccgctacacgaacgccgagggcattgaccgccacgagtcactcgttgatctctccgagcgcggcgtccgggacgtc
>116	N operona: 76	first	null	gene_poz=(601-1206)	-	unknown	ORF H1373	/position=129426 - 131231 (130026 - 130631)	/lenght=1806 (606)	/codons=602 (202)	/complement=false	GC-compoz=64.35643564356435%	/LCI1=1.2752902155887231	/LCI2=0.23847429519071311	p_i1=0.09130825818710138	p_i2=0.008620607130954779	/Tai=0.2760000317056745	/Tei=0.1077585464178593	/EEI=4.297029920140045
gacggacgccagaccattcccacgtccgagaaagagacggctgaacggagcgcggtaaccgatctcgtcgggcccttcaacgattccgaactgctgtcgctctgggaagagtacgaagcccgtgacaccccgacggcacagttcgtcaaagacatggatcttgttgataattgtctccaggcgctcaagtatgagcgccaaaataggtacgatgaagccgaaacaactgaccacttcaccgagttcgagaatctagacgagttctttgctaccgccgcgccacgcttccagacagaattcggccaggacctgtttaagcaaatcaaatcggaatacgaaagcgaaatcggacgaccttgccaactatgaattagtctttgtcacttacaggttcctcggtcagtgtacaccctatacttagcatctcaacccgttcactctaattggaaactggccaaggaatgtgcgttgagtacgcaactaggattcagtgacgacttgtcgtacaacccggaagtgattgcctgattttcgggcctataacgcctcgatcacggtgccacccacaccactaagtgcaatcttgttataggagtgtgcatgagacttgaggcgaccgcgaaggaagacgagtacaaggtgtggatgaccgacgcggaactcaccgagttgcggcgagcggcagcgagccaccgcgacgacctggtcatccagctcggcggctacgtcgggctgcgggccttcgagattccccagatctgccccaagcacgtcaaacgcaccgaagacggcgatcactaccgcctccgcgtccccaaaggcaaagataccactgggaacggtggaaagccgcgtgacgcctacttgcctgccgacgtcgagggcgacatccaccgctacacgaacgccgagggcattgaccgccacgagtcactcgttgatctctccgagcgcggcgtccgggacgtcgtcaaacgcaccgccgagcgagctgccgaagagaccagcgacgaggatttccggtacgtctccagccacgatctccggcggcggttcgcccagcggcttctcgtcgacgaacaggtcaacccgcgggtcgtgatgcaggtcggcggctgggattcgttccaagcaatcgagccatacctgaacgcaccgacccccgaggtcgtcaacgaagccttcgaggaggctggactcgcatgaccgccgacgatgtcggtcccgagaacccgcgatctgaagggcattatccccggtttgcggacaacgaatggcactacatctccgatgagttggcgcagacgatttcgctcgggccagctggcgacggtgaggacggccaggattgggtgttgacgtacaccccgagcgagagaacacggaggaccgggagaaaatactggtgcggctgacgccgcgggcgcttcatgagctctacatcgagacgaaaggcctctcgactgaccagcgaatgcacggtcacagcgcggagtgtgatctctgcggcgaccaagtcggtctcgatgaggcgatccccaaccaacgtgggaagccctgccacaaacgctgctgggccgagtatacgggcgcaccagactggttcagcgactacgtgtagcagtagctctagcgtagcttctttatttagactggtgattgcaactcccgcgaccgaattggtaagtaaatctgcttattgatcgccgggggtgggggtgaaaacgttgaattgtcggccggtgattgctgtcggcgttaagcggtagtagtccgttgtgaactcgttgggtttcgtgtcggggt
>117	N operona: 76	last	null	gene_poz=(601-813)	-	unknown	ORF H1378	/position=130028 - 131440 (130628 - 130840)	/lenght=1413 (213)	/codons=471 (71)	/complement=false	GC-compoz=60.56338028169014%	/LCI1=0.9333333333333333	/LCI2=0.360952380952381	p_i1=0.03840251676868391	p_i2=0.02926209337764813	/Tai=0.4937387916976477	/Tei=0.12633588403988333	/EEI=3.172393938709343
gagacttgaggcgaccgcgaaggaagacgagtacaaggtgtggatgaccgacgcggaactcaccgagttgcggcgagcggcagcgagccaccgcgacgacctggtcatccagctcggcggctacgtcgggctgcgggccttcgagattccccagatctgccccaagcacgtcaaacgcaccgaagacggcgatcactaccgcctccgcgtccccaaaggcaaagataccactgggaacggtggaaagccgcgtgacgcctacttgcctgccgacgtcgagggcgacatccaccgctacacgaacgccgagggcattgaccgccacgagtcactcgttgatctctccgagcgcggcgtccgggacgtcgtcaaacgcaccgccgagcgagctgccgaagagaccagcgacgaggatttccggtacgtctccagccacgatctccggcggcggttcgcccagcggcttctcgtcgacgaacaggtcaacccgcgggtcgtgatgcaggtcggcggctgggattcgttccaagcaatcgagccatacctgaacgcaccgacccccgaggtcgtcaacgaagccttcgaggaggctggactcgcatgaccgccgacgatgtcggtcccgagaacccgcgatctgaagggcattatccccggtttgcggacaacgaatggcactacatctccgatgagttggcgcagacgatttcgctcgggccagctggcgacggtgaggacggccaggattgggtgttgacgtacaccccgagcgagagaacacggaggaccgggagaaaatactggtgcggctgacgccgcgggcgcttcatgagctctacatcgagacgaaaggcctctcgactgaccagcgaatgcacggtcacagcgcggagtgtgatctctgcggcgaccaagtcggtctcgatgaggcgatccccaaccaacgtgggaagccctgccacaaacgctgctgggccgagtatacgggcgcaccagactggttcagcgactacgtgtagcagtagctctagcgtagcttctttatttagactggtgattgcaactcccgcgaccgaattggtaagtaaatctgcttattgatcgccgggggtgggggtgaaaacgttgaattgtcggccggtgattgctgtcggcgttaagcggtagtagtccgttgtgaactcgttgggtttcgtgtcggggtagacgttcacagttgggatagaggcgttttccgtgattgctgtggcggccttggcttcctcgtcttcaagcacgggttcgagtgttccacgtacaatcacgctctgtgccggctgttcgtcgtagacggtgaacgtcgctgtctctgtggtttcgagaaacgccatcttcttgctctccggtgtgtggacgaactggaagtagagtatc
>118	N operona: 77	first-last	null	gene_poz=(601-1281)	-	unknown	ORF H1391; 3' interrupted by ISH8	/position=131077 - 132957 (131677 - 132357)	/lenght=1881 (681)	/codons=627 (227)	/complement=false	GC-compoz=57.12187958883994%	/LCI1=1.1533923303834808	/LCI2=0.33480825958702054	p_i1=0.06978414596918789	p_i2=0.023609001232456718	/Tai=0.5331455011740227	/Tei=0.12124810110921105	/EEI=2.849069672479339
actggtgattgcaactcccgcgaccgaattggtaagtaaatctgcttattgatcgccgggggtgggggtgaaaacgttgaattgtcggccggtgattgctgtcggcgttaagcggtagtagtccgttgtgaactcgttgggtttcgtgtcggggtagacgttcacagttgggatagaggcgttttccgtgattgctgtggcggccttggcttcctcgtcttcaagcacgggttcgagtgttccacgtacaatcacgctctgtgccggctgttcgtcgtagacggtgaacgtcgctgtctctgtggtttcgagaaacgccatcttcttgctctccggtgtgtggacgaactggaagtagagtatctcaccgtcgtagccaaatgattcgggaactgaatatgcttctgtgccgtcagtgagtgccaagacaccagtgcccgactcaaagagtaatgtatcactttcttcccgtgatagctccgtagtcatatcgctacgaatcacctctgcaccggaacatgttccggctgctgtacacgtatcaaatacgtgccctattgtgagcattgaaacggggacggcccgttatcaaggcatagaatgccatccgagcaagcctgttgcgaggactacgtcacacaacgaccggaagcgtacaagcgagaggtcgtagtcggaaacaccctcctcagagataccgatcatatcacggatggggccgaaggtccgctcgctggctcgatcgacgcgctgcatacgccatctgatgtcggttacgagcggcttgtagagtgtaagacctctccgacctttcgcggtctcggacaaatcctcctctatacttacttccggcgacgcgaccgcgaactggttcgacagcaagacaatggtcagaagctaaactgggagacgactaaggagattaagaaagacgagtcacacctgaagcaggagggccaagggactggccgaacagtccacgcgaaaccggccatcgacgagatccagcaggtccttgcagtctgtgagattgattcgccggatgccccacttctctcggcgtacaccgaccttggggtgacggtcgaacaccggacgaacgggacatggcggacactgaacgctgacgtgttcgacgcggagccatcctcggcgacgccacccatgatgagttggcttgagcgaaactctcgcgactcgctcgacagctctcttgaagagcaactctgggaggctaattcaggagtggttaacggtcacccagcattcgtctttagctaagactcacacctcggttgtgtagcggtagcgagcgtctcctgtaagatcggtcgttgctggtgaatcttctgagcgtcctcgatcagccgctccagcaacggcggtggcgagtaaccgagatactcaccgagttcctggaggatgagctgggcgtgcgaccggaaggtcgccgcccagcgttccggtggaaacacgatttcgtcatcggcctgttcggtgaccagatccaacagctcacgactcaccagcagtgacagcaacgccgcatacagcagaattttcaccacatccgggtcactcgtgttgaactcgtccaactcgtactgcgtcttcagttcacgaaacagcgtttctacctcccaacgacaccgatacaacgttgctagatcctccgggaagaactcatctcgcggcagattcgtaatgtagagatggtagtcgtcggcgtccgaatcgcggacgccgacgacgcggaatcgcttcgtatccagcgagcgcgttccctcgtactggccccgcttgaactccgcttcgacctctacgtcgatgtacttccgcgagatatcatcgaccacatcgtggatctgcttgccctccaag
>119	N operona: 78	first-last	null	gene_poz=(601-1875)	-	unknown	ORF H1399; putative ISH8 transposase	/position=131754 - 134228 (132354 - 133628)	/lenght=2475 (1275)	/codons=825 (425)	/complement=true	GC-compoz=57.96078431372549%	/LCI1=1.4017295597484276	/LCI2=0.6511006289308175	p_i1=0.11646428581948466	p_i2=0.1361460740135033	/Tai=0.41964563555445383	/Tei=0.22253146661215295	/EEI=3.1658128680324378
cccgaaccgctcgatatcgttcacgaggtcctcaggctggtcttcaccgtcgacgacgtatcgattgtaaccactcgtaaacagctggttgacgcgagtctcaccgtactccagcgggagtgccgcaactcgatacgccatgtcctcgtcgtcggtgggggtactcggactcatagttacgattaggcgaaaaaccacctgttcaaacgtgatctggagtgcattcgtttggctatactactctcgttgccggtagcggactggttcccccgccggatcatattaaccaatttaagcatggcttgtattgtgagtcatatggaggtccgtcggaccgtcccagtcaaactcgacgtgactgacgaacaggcggacctgcttcacgaaacgattgacgagtttctgtgggcggccaactacgtcgtggacgctgcatgggacggcgaatgagctgaaacccgttcgtccgtcctgcatgagatgaccattcgtctttagctaagacgagaaccacgtgacagcagcggcttatcgaggctacttttcggaaggagtgaggaggagaagtctgtgcacgactctcgctcctcatcgagaatcatgcgtcggctcactacactgtttccctccaagttcctcgaagagcacgccgaggaactcggcgtggtcgagcgtgaggggaagcttcagattcctgtcctcgtgtgggcgctcgtgttcggcttcgccgcaggcgagagccgaacactcgccgggttcagacgctgctacaactccacagctgatgaaacgatctctcccggtggcttctatcaccggttgacaccaacgctggcggagtacctccgcgacctcgttgagcacggtctcgacgaggtcgctgttcccgacactgttgacgctgatatcgaccgattcagggacgtgatgatcgccgatggaacggtattgcggttgcacgagttcctttctgatgagttccaagcccgtcacgaggagcaggctggagcgaagctccacctgctccacaacgccaccgatgagacgattgaacggatcgatgtgacggacgagaaaacgcacgacagcacgctgttcaaaacgggctcgtggctacaagaacggctcgttctgttcgatcgagcgtacttcaagtaccgccgcttcgcgttgatcgatgagaacgacggctacttcgtgagtcggctgaaagaaaacgcgaatccgctgataacggaggaattgcgggaatggcgcggccgcgccattcccttggagggcaagcagatccacgatgtggtcgatgatatctcgcggaagtacatcgacgtagaggtcgaagcggagttcaagcggggccagtacgagggaacgcgctcgctggatacgaagcgattccgcgtcgtcggcgtccgcgattcggacgccgacgactaccatctctacattacgaatctgccgcgagatgagttcttcccggaggatctagcaacgttgtatcggtgtcgttgggaggtagaaacgctgtttcgtgaactgaagacgcagtacgagttggacgagttcaacacgagtgacccggatgtggtgaaaattctgctgtatgcggcgttgctgtcactgctggtgagtcgtgagctgttggatctggtcaccgaacaggccgatgacgaaatcgtgtttccaccggaacgctgggcggcgaccttccggtcgcacgcccagctcatcctccaggaactcggtgagtatctcggttactcgccaccgccgttgctggagcggctgatcgaggacgctcagaagattcaccagcaacgaccgatcttacaggagacgctcgctaccgctacacaaccgaggtgtgagtcttagctaaagacgaatgctgggtgaccgttaaccactcctgaattagcctcccagagttgctcttcaagagagctgtcgagcgagtcgcgagagtttcgctcaagccaactcatcatgggtggcgtcgccgaggatggctccgcgtcgaacacgtcagcgttcagtgtccgccatgtcccgttcgtccggtgttcgaccgtcaccccaaggtcggtgtacgccgagagaagtggggcatccggcgaatcaatctcacagactgcaaggacctgctggatctcgtcgatggccggtttcgcgtggactgttcggccagtcccttggccctcctgcttcaggtgtgactcgtctttcttaatctccttagtcgtctcccagtttagcttctgaccattgtcttgctgtcgaaccagttcgcggtcgcgtcgccggaagtaagtatagaggaggatttgtccgagaccgcgaaaggtcggagaggtcttacactctacaagccgctcgtaaccgacatcagatggcgtatgcagcgcgtcgatcgagccagcgagcggaccttcggccccatccgtgatatgatcggtatctctgaggagggtgttt
>120	N operona: 79	first-last	null	gene_poz=(601-2124)	-	unknown	ORF H1420	/position=133455 - 136178 (134055 - 135578)	/lenght=2724 (1524)	/codons=908 (508)	/complement=false	GC-compoz=60.23622047244095%	/LCI1=1.2781065088757397	/LCI2=0.32406311637080887	p_i1=0.09183824542043381	p_i2=0.02148673798624451	/Tai=0.3609428739467964	/Tei=0.11933806418762007	/EEI=3.6515384804396187
gttgtagcagcgtctgaacccggcgagtgttcggctctcgcctgcggcgaagccgaacacgagcgcccacacgaggacaggaatctgaagcttcccctcacgctcgaccacgccgagttcctcggcgtgctcttcgaggaacttggagggaaacagtgtagtgagccgacgcatgattctcgatgaggagcgagagtcgtgcacagacttctcctcctcactccttccgaaaagtagcctcgataagccgctgctgtcacgtggttctcgtcttagctaaagacgaatggtcatctcatgcaggacggacgaacgggtttcagctcattcgccgtcccatgcagcgtccacgacgtagttggccgcccacagaaactcgtcaatcgtttcgtgaagcaggtccgcctgttcgtcagtcacgtcgagtttgactgggacggtccgacggacctccatatgactcacaatacaagccatgcttaaattggttaatatgatccggcgggggaaccagtccgctaccggcaacgagagtagtatagccaaacgaatgcactccagatcacgtttgaacaggtggtttttcgcctaatcgtaactatgagtccgagtacccccaccgacgacgaggacatggcgtatcgagttgcggcactcccgctggagtacggtgagactcgcgtcaaccagctgtttacgagtggttacaatcgatacgtcgtcgacggtgaagaccagcctgaggacctcgtgaacgatatcgagcggttcgggacggcggcattcaaagagcaggttcgtgccgacgccgccgaggagccgttcgtcgacgaaccgggcacgctcgccgtgctcgcgacgctgagtgcgatctgtgtgaaagagcacccgaagttcgagcacgcgtcgccccggaacatccaggtcctctacgacatccgggagctgtacatcaacaatctcgcctcactcatccgcgcccacggtgatggctcgctccagcaggacatcgccgacgtgctgtacagcaaggagcccggcgaggatggcccacaccctggtcgggtctgtacgggcatcacagagatgccggagctcggagatggtctctctctcgaaatcccgatggcggcggcgtcacggaaatgtctcgttcgggaggacgaggcgtcggcggggagtaacgatggcgaggagatactgacgcgagtgaaagacaacaagctgtacgttccggtcggtgatttcgacagcaagtatcgggactacgctgagcgggcgttcaagaagctcctccgggtgcaagaagacgggctctccgacgatcagctgacgtggctaactacgaacgagtcggcgattacagagcggattgagcgcttcctcgagaccggccatcacgagcggatctggcggaactgggaccgtggcgaacggacgatccgcgtcctccggcaggcgctaggtgacgccccggacgacgtggcgcaaaagggtgagttccacacggcgaaagaactctatcgagcggttgcggcgtacgacgctgaagatgactgggaatcctctgtaacggactggatctcgagtccgagcagtctcgcgaagacgctagccgaccacgagtcccactcggccgttacgatcgatcgcgacgggcgcgtcaatacgtaccgaatcgggcgagccgggaccggcgccgaacagatcgaagtccgagagatcaaggacctcttcgaactcccctgtatggcgaatatggaaaaacggctgcacgagaagaagccggttcgaaaggatctctacaacttcgcgcggatggtaatgtggctcccccagtatcaggacagcagcctcgacgagatcgtcacagatctcaaggacgtcttctctcggtggccgtggtacgacgagcaggaaactgagtaccaagtccgctacgagttctcgaacaccatcgacggggacaccccgttgccgatgaactgcgataacgacgatctgcaacgctactgcatcggccaagaccagtgtccctactcgatctggggtagtctcccgtttcccgacgagatgtacgagcaggttgaggagggatcagctggtcccactgagcaattctgaactacagctatccgattctatttgaaatcctgaaagacggcttcgagtgcggtggcgttcccgtggatatccccgaacacaaccgcttgcgatggccgagtctcttccatgctacgtctatgcataacggccatgacaaccctcgctatgagttatatatatctcagtacgcgaattcggctccgtcgggctcgaacgacactgatccgtcgttctaatactcgtggacagcgtggacaacagagggagcgggcggacagcgacgtgcgaccgattcggccggtcagtcgtcgcgggctggttttcgggcttcgatggtagcggaaacaaggtactcgccgaggtcgcggtcggcgtcccagtcgctgatgaactcggtgctctcgtccttcggcgcgatctcgaccgcctcgaatcccgcctcatcaagcatagctttgagatcgtcgacggtggatgcgccggcgacgcagcccgtcagggagtccgggtccatctggacgtcatcggggaacggtgcggtctggacaacgtcggagattgcaacgcgacctccgggtcgcagcacgcgataggtgtcgtcgaagacgcgttgtttct
>121	N operona: 80	first	null	gene_poz=(601-1776)	-	unknown	ORF H1434	/position=135262 - 137637 (135862 - 137037)	/lenght=2376 (1176)	/codons=792 (392)	/complement=true	GC-compoz=64.79591836734694%	/LCI1=1.567774936061381	/LCI2=0.5521739130434782	p_i1=0.15334251186632714	p_i2=0.09132444397092208	/Tai=0.39740356642478575	/Tei=0.18219199957382987	/EEI=3.1251587289109337
gagaccgagcgcgaactccaggacggcgagttcgacgcgtcgctcatgagcgacctccgggacatccaagatgacctctcggaaatcgagtcggtcacgcgccatcgcgaggcccgggaggcgttcgaggagctactcgcggagacgaacgacgtcgtcagcgagcggatcggccaggagttcgcgcagtcgctcggaggtgggtgctgttgagcgacgtcgacggcgtgctgaccgcggccgaatccctcggtggggcgctcgcagaggcgaaaacggaacgcgaccgggacgacttcgaagccttgctcgaggactgtacggagacgatcactgaggtgaccggcgtcgactacaccgacgccagtgacgctggtagcgactgctgctagaccaggcacacgctgtccgatcgaggcctctcgaccagcaaaacaggtcacggactcggctttctttgtttcctcgcggtggttcgtcagtgcttgagggtctttgaggagtgtttgtgaacaccggaggaagtgtccttttcgagggcaacgtattagtgcttgattgtataagctagagctgatatggttcaggacgcaaccgctgatggagttatggacgcatccgacgcctgctgcgccccgcctggcaacgtcgactcggacgcgatggcgacggacctccaggtgctctcagccatgggcaacgacacccggtacgaactcctccgacgcatcgcgaacgccgacgacggcgtctgcgtctgcgacctcgaagccacagtcggcgtcagccagagcgcggtcagtcaggcgctctcccgactgtacaccgcgggcctggtcacgcggcgcaaggaaggatcgtggcgctactacgaaccgaccgagacgaccgaagttctgctcgaaacgctcgacgacctgcgaggcaaccatgagtaatgacaacgagacgatggtcgccgatcgcgatcccgaggagactcgcgagatggtgcgggaacgctacgcgggaatcgcgacgagcggccaggactgctgtggtgacgtcggtttggatgtctctggcgacggtggttgctgtagcgacgaaacggaggcatctgggagcgaacgcctcgggtacgacgccgacgatgtcgcgtcggtcgccgatggcgcggacctcggtctcggctgcgggaacccgaaggcgtttgccgcgatggctcccggcgagaccgttctcgacctgggctccggcgctggcttcgactgcttcctcgccgcccaagaggtcggaccggacggccacgtcatcggtgtcgatatgacgcccgagatgatctcgaaggcccgagagaacgtcgcgaagaacgacgccgagaacgtcgagttccgactcggcgagatcggtcacctccctgtcgccgacgaatccgtcaacgtcgtcatctcgaactgcgttgtcaacctcgcccccgagaaacaacgcgtcttcgacgacacctatcgcgtgctgcgacccggaggtcgcgttgcaatctccgacgttgtccagaccgcaccgttccccgatgacgtccagatggacccggactccctgacgggctgcgtcgccggcgcatccaccgtcgacgatctcaaagctatgcttgatgaggcgggattcgaggcggtcgagatcgcgccgaaggacgagagcaccgagttcatcagcgactgggacgccgaccgcgacctcggcgagtaccttgtttccgctaccatcgaagcccgaaaaccagcccgcgacgactgaccggccgaatcggtcgcacgtcgctgtccgcccgctccctctgttgtccacgctgtccacgagtattagaacgacggatcagtgtcgttcgagcccgacggagccgaattcgcgtactgagatatatataactcatagcgagggttgtcatggccgttatgcatagacgtagcatggaagagactcggccatcgcaagcggttgtgttcggggatatccacgggaacgccaccgcactcgaagccgtctttcaggatttcaaatagaatcggatagctgtagttcagaattgctcagtgggaccagctgatccctcctcaacctgctcgtacatctcgtcgggaaacgggagactaccccagatcgagtagggacactggtcttggccgatgcagtagcgttgcagatcgtcgttatcgcagttcatcggcaacggggtgtccccgtcgatggtgttcgagaactcgtagcggacttggtactcagtttcctgctcgtcgtaccacggccaccgagagaagacgtccttgagatctgtgacgatctcgtcgaggctgctgtcctgatactgggggagccacattaccatccgcgcgaagt
>122	N operona: 80	last	null	gene_poz=(601-960)	-	unknown	ORF H1442; similar to Bacillus subtilis	/position=136100 - 137659 (136700 - 137059)	/lenght=1560 (360)	/codons=520 (120)	/complement=true	GC-compoz=65.0%	/LCI1=1.4089635854341738	/LCI2=0.507563025210084	p_i1=0.1179844459498094	p_i2=0.07372881194704173	/Tai=0.2873529643139295	/Tei=0.16635593075233757	/EEI=3.930826363240724
ggagttgctggatgcgtaccgggagaccgagcgcgaactccaggacggcgagttcgacgcgtcgctcatgagcgacctccgggacatccaagatgacctctcggaaatcgagtcggtcacgcgccatcgcgaggcccgggaggcgttcgaggagctactcgcggagacgaacgacgtcgtcagcgagcggatcggccaggagttcgcgcagtcgctcggaggtgggtgctgttgagcgacgtcgacggcgtgctgaccgcggccgaatccctcggtggggcgctcgcagaggcgaaaacggaacgcgaccgggacgacttcgaagccttgctcgaggactgtacggagacgatcactgaggtgaccggcgtcgactacaccgacgccagtgacgctggtagcgactgctgctagaccaggcacacgctgtccgatcgaggcctctcgaccagcaaaacaggtcacggactcggctttctttgtttcctcgcggtggttcgtcagtgcttgagggtctttgaggagtgtttgtgaacaccggaggaagtgtccttttcgagggcaacgtattagtgcttgattgtataagctagagctgatatggttcaggacgcaaccgctgatggagttatggacgcatccgacgcctgctgcgccccgcctggcaacgtcgactcggacgcgatggcgacggacctccaggtgctctcagccatgggcaacgacacccggtacgaactcctccgacgcatcgcgaacgccgacgacggcgtctgcgtctgcgacctcgaagccacagtcggcgtcagccagagcgcggtcagtcaggcgctctcccgactgtacaccgcgggcctggtcacgcggcgcaaggaaggatcgtggcgctactacgaaccgaccgagacgaccgaagttctgctcgaaacgctcgacgacctgcgaggcaaccatgagtaatgacaacgagacgatggtcgccgatcgcgatcccgaggagactcgcgagatggtgcgggaacgctacgcgggaatcgcgacgagcggccaggactgctgtggtgacgtcggtttggatgtctctggcgacggtggttgctgtagcgacgaaacggaggcatctgggagcgaacgcctcgggtacgacgccgacgatgtcgcgtcggtcgccgatggcgcggacctcggtctcggctgcgggaacccgaaggcgtttgccgcgatggctcccggcgagaccgttctcgacctgggctccggcgctggcttcgactgcttcctcgccgcccaagaggtcggaccggacggccacgtcatcggtgtcgatatgacgcccgagatgatctcgaaggcccgagagaacgtcgcgaagaacgacgccgagaacgtcgagttccgactcggcgagatcggtcacctccctgtcgccgacgaatccgtcaacgtcgtcatctcgaactgcgttgtcaacctcgcccccgagaaacaacgcgtcttcgacgacacctatcgcgtgctgcgacccggaggtcgcgttgcaatctccgacgttgtccagac
>123	N operona: 81	first	null	gene_poz=(601-2535)	arsA	ArsA	similar to Escherichia coli ArsA, gp:gi-151857; %	/position=137190 - 140324 (137790 - 139724)	/lenght=3135 (1935)	/codons=1045 (645)	/complement=true	GC-compoz=63.514211886304906%	/LCI1=1.524327122153209	/LCI2=0.39373706004140824	p_i1=0.1433103103555892	p_i2=0.03733715537673437	/Tai=0.24791867678391938	/Tei=0.13360343983906095	/EEI=4.132355032234253
cacatttggctgcttagtatacggtcgcccatcttaacgaatagacaatcgttcgttcgaagaaagcagaagcttagtacggtgttttgacgcctttggtcttaccacactgtcacagacaccgtttctcctgatcttctgtcttgaagatactgaccaaagcgcttatacacatatgaacaaacagtaaaatgagacaaaccggttcagctcagtgctggagatgactcggtgtatcgcctactcaatcgaacaactcccttcgatccacgaatgactcaactcaccctgtacgaagaagcgatgtgctgttccaccggcgtctgtggaccagacccggacgatgaactcgtcgaagtcagtgccgccctcgaccaactcgaaaacgaatttgatgtcgacgtgtcgcgagcgaatatgcaacacaacatcgagcagttcctcgaaacccagcaaatcgccgatctggtcgaggagcacggcccgtcaattctcccgattaccgtcgtcaacgacgagatcgtcgccagagaaacgtatctctcgtacgacgaactcgcatcgactttcgaggattccccagacccacaggaagcgtaaatgactgctacacaaacgccagcgaaagaagttgttgaaccgaacagcgaagatacggagttcgtcttcttcagcgggaagggcggtgtaggtaagagtactgtcagctgtgccacggcaacgtggctggccgacaacgactatgacacactgttggtgacgaccgacccggcgccgaacctctccgacatcttcaaccaggacatcggccacgaggtcaccgccatcgacgacgtcccgaacctctcggccatcgagatcgatcccgacgtcgccgccgaagagtaccgccaggagaccatcgagccgatgcgggcgctcctcggcgacgaggagatccagaccgtcgaagagcaactcaacagtccgtgcgtcgaggagatcgccgcgttcgacaacttcgtcgacttcatggacagccccgagtacgacgtcgtcgtcttcgacaccgcccccaccggacacaccatccgcttgatggagctcccgtcagattggaacgccgaactcgagaagggtgggtcgacgtgcatcgggcccgcggcgtcaatggacgacaagaaggcggactacgagcgcgccatcgacacgctctcggacgagtcccggacgtcgttcgcgttcgtcgggaaaccggagtcatcgtcgatcgacgagatcgaacgtagcgcgagcgacctcgccgagctcggtatcagctcgcagctcctcgtcgtcaacggctacctaccggagtcggtctgcgaagacccgtttttcgagggcaagcgcgcagacgaacaggcggtcatcgaccgtgtggagtcaaccttcgatcagcaggcgctcgcgacgtacccgcttcagcccggtgagatcgcgggccttgagctgctctcggacgtcggtggcgtcctctacgacggcgaagaggcgaccgtcgacgtggacgcggcgacgcgacgggcgaccaacgaagacaccgtggacttcgacacgttcaccgatgccgacgcggtcgccgaggaactcgtccccgtcgaggagacgcggtacctgttcttcacgggcaagggtggtgtcgggaagagcacgattgcgtccacgacggcggtctcgctcgcggaggccggctacgagacgctcgtcgtgacgacggacccggctgcgcacttggcggacattttcgagcaacctgtcggtcacgaacccacgtcggtcggacaggcgaatctcgacgcggcccgcatcgaccaggagcgcgcactcgaagagtaccggacgcaggtcctcgatcacgtccgcgagatgtacgacgagaaggacgacacgcagatcgacgtggaggcggcggtcgcgaacgtcgaggaggagttggagtcgccgtgtgccgaggagatggcggcgctcgaaaagttcgtgagttacttcgaggaggacggctacgacatcgtggtgttcgacaccgcaccgacgggacacacgcttcggttactggaactgccgtcggactggaagggattcatggaccttgggtcgctcacgaagggagctgccccggccaacggcgggaagtacgacgaggtcatcgagacgatgcaggacccgagtcggagttcgtttgcgttcgtgatgtaccccgagttcacgccgatgatggaggcctatcgtgccgcgatggacctccaggatcaggtcggtatcgagacgtcggtcgtggtcgcgaactatctgctccccgaggattatggcgataacgcgttcttcgagaatcggcgcgcgcagcaagcggagtacctcgaggagatcagtgagcgcttcgacgtgccgatgatgctcgcaccgctgcgccaggaggagcccgtcggtctcgacgacctccgcgagttcggcgcggacgtcacgggcttggatggcgtgggcgaggacgaccgcgaggaggtgacggtgtcgtgagcgaatcccctgtcgagacgacggacgtcgagaccgagctcgaagcgttcgtcgacgaactcctggcgtgcgagacgtaccaggcgttggtcgacgcacgcgaggcactcgaggcagacgccgaggcacaggagttgctggatgcgtaccgggagaccgagcgcgaactccaggacggcgagttcgacgcgtcgctcatgagcgacctccgggacatccaagatgacctctcggaaatcgagtcggtcacgcgccatcgcgaggcccgggaggcgttcgaggagctactcgcggagacgaacgacgtcgtcagcgagcggatcggccaggagttcgcgcagtcgctcggaggtgggtgctgttgagcgacgtcgacggcgtgctgaccgcggccgaatccctcggtggggcgctcgcagaggcgaaaacggaacgcgaccgggacgacttcgaagccttgctcgaggactgtacggagacgatcactgaggtgaccggcgtcgactacaccgacgccagtgacgctggtagcgactgctgctagaccaggcacacgctgtccgatcgaggcctctcgaccagcaaaacaggtcacggact
>124	N operona: 81	last	null	gene_poz=(601-927)	arsD	ArsD	similar to Escherichia coli ArsD, gp:gi-1061415; %	/position=139125 - 140651 (139725 - 140051)	/lenght=1527 (327)	/codons=509 (109)	/complement=true	GC-compoz=55.04587155963303%	/LCI1=1.3888888888888888	/LCI2=0.32191358024691347	p_i1=0.11378670554473272	p_i2=0.021076155727988617	/Tai=0.40102316862744275	/Tei=0.11896854015518976	/EEI=3.2667387287907412
atcgcgctgtcactgacatccagaagcggtgaaaactcacagacacagagctcttcaccggctatgtggaggattcggataatcttgtatcgtgtctcgttagcaagggctgataatacacctacgtccgcctcaagtgcaggcccaccagctgcggcgtcaagctcttcaagctcatccagccgttgtgccacctcttcatcaccacagccaccgcgttcgtctgtaagatatcgttgtaaccgctcggtcgatgacatggctctgatttaagcatataataaagtaagtgttgtgtacggagccacgggtctctaattgagatcgcacatttggctgcttagtatacggtcgcccatcttaacgaatagacaatcgttcgttcgaagaaagcagaagcttagtacggtgttttgacgcctttggtcttaccacactgtcacagacaccgtttctcctgatcttctgtcttgaagatactgaccaaagcgcttatacacatatgaacaaacagtaaaatgagacaaaccggttcagctcagtgctggagatgactcggtgtatcgcctactcaatcgaacaactcccttcgatccacgaatgactcaactcaccctgtacgaagaagcgatgtgctgttccaccggcgtctgtggaccagacccggacgatgaactcgtcgaagtcagtgccgccctcgaccaactcgaaaacgaatttgatgtcgacgtgtcgcgagcgaatatgcaacacaacatcgagcagttcctcgaaacccagcaaatcgccgatctggtcgaggagcacggcccgtcaattctcccgattaccgtcgtcaacgacgagatcgtcgccagagaaacgtatctctcgtacgacgaactcgcatcgactttcgaggattccccagacccacaggaagcgtaaatgactgctacacaaacgccagcgaaagaagttgttgaaccgaacagcgaagatacggagttcgtcttcttcagcgggaagggcggtgtaggtaagagtactgtcagctgtgccacggcaacgtggctggccgacaacgactatgacacactgttggtgacgaccgacccggcgccgaacctctccgacatcttcaaccaggacatcggccacgaggtcaccgccatcgacgacgtcccgaacctctcggccatcgagatcgatcccgacgtcgccgccgaagagtaccgccaggagaccatcgagccgatgcgggcgctcctcggcgacgaggagatccagaccgtcgaagagcaactcaacagtccgtgcgtcgaggagatcgccgcgttcgacaacttcgtcgacttcatggacagccccgagtacgacgtcgtcgtcttcgacaccgcccccaccggacacaccatccgcttgatggagctcccgtcagattggaacgccgaactcgagaagggtgggtcgacgtgcatcgggcccgcggcgtcaatggacgacaagaaggcggactacgagcgcgccatcgacacgctctcggac
>125	N operona: 82	first-last	null	gene_poz=(601-990)	arsR	ArsR	similar to Escherichia coli ArsR, gp:gi-1789916; %	/position=139792 - 141381 (140392 - 140781)	/lenght=1590 (390)	/codons=530 (130)	/complement=false	GC-compoz=54.61538461538461%	/LCI1=1.1343669250645996	/LCI2=0.20413436692506456	p_i1=0.06668245014924669	p_i2=0.00533710861666186	/Tai=0.6686452619161558	/Tei=0.10480339775499568	/EEI=2.3781250184986717
tctctggcgacgatctcgtcgttgacgacggtaatcgggagaattgacgggccgtgctcctcgaccagatcggcgatttgctgggtttcgaggaactgctcgatgttgtgttgcatattcgctcgcgacacgtcgacatcaaattcgttttcgagttggtcgagggcggcactgacttcgacgagttcatcgtccgggtctggtccacagacgccggtggaacagcacatcgcttcttcgtacagggtgagttgagtcattcgtggatcgaagggagttgttcgattgagtaggcgatacaccgagtcatctccagcactgagctgaaccggtttgtctcattttactgtttgttcatatgtgtataagcgctttggtcagtatcttcaagacagaagatcaggagaaacggtgtctgtgacagtgtggtaagaccaaaggcgtcaaaacaccgtactaagcttctgctttcttcgaacgaacgattgtctattcgttaagatgggcgaccgtatactaagcagccaaatgtgcgatctcaattagagacccgtggctccgtacacaacacttactttattatatgcttaaatcagagccatgtcatcgaccgagcggttacaacgatatcttacagacgaacgcggtggctgtggtgatgaagaggtggcacaacggctggatgagcttgaagagcttgacgccgcagctggtgggcctgcacttgaggcggacgtaggtgtattatcagcccttgctaacgagacacgatacaagattatccgaatcctccacatagccggtgaagagctctgtgtctgtgagttttcaccgcttctggatgtcagtgacagcgcgattagtcattcactctctcaactcactgaggctggactcgtgactcgccggaaagacgggaaatggcgaaagtaccagactaccatgcggggcgacgcgctccttgtcgcactgaacggatcccgcagatgagacagcgccgcacgaggacacctggcaagtctattgaggaagttggtggtatatatagtactcatacgaggcctaaagaccgcgacaaagagtcgaataagtatgtctgctgattcgacgacgaaattcggattcgtgtgcgtacagaacgctgggcgcagccagatgtcgacagcgtttgcggaacgagagcgagaacgacgtgatctcgaggatagcgtcgaaattcttactggagggacccatccagccgaccacgttcacgaggaagtggtcgaagtaatgggtgaggaaggattcgacctctccgagcgaacgccgcgagaagtctcgactgatgaactggaatcgtgcgacatcgtcgcgactatggggtgctcgacgctcgaactcgatgcagaaacggtcgatgtccgtgactgggcgctcgacgatcccgatggtcaagagatggaacaggttcgggagattcgggacgatatcgaacagcgcgttgtagacctgttcgacgagttcaatcccgacgactaacagctaatcacgaatattcaaagagccacacctcagtttttctagtattagattgtagaacagaaccag
>126	N operona: 83	first-last	null	gene_poz=(601-1029)	-	ArsC	similar to Synechocystis sp. ArsC, gp:gi-1789916; %	/position=140284 - 141912 (140884 - 141312)	/lenght=1629 (429)	/codons=543 (143)	/complement=false	GC-compoz=55.94405594405595%	/LCI1=1.4671361502347418	/LCI2=0.39600938967136134	p_i1=0.13050672577347222	p_i2=0.03793750579774154	/Tai=0.46713954067626146	/Tei=0.1341437552179674	/EEI=2.8438586148197875
ttcgttaagatgggcgaccgtatactaagcagccaaatgtgcgatctcaattagagacccgtggctccgtacacaacacttactttattatatgcttaaatcagagccatgtcatcgaccgagcggttacaacgatatcttacagacgaacgcggtggctgtggtgatgaagaggtggcacaacggctggatgagcttgaagagcttgacgccgcagctggtgggcctgcacttgaggcggacgtaggtgtattatcagcccttgctaacgagacacgatacaagattatccgaatcctccacatagccggtgaagagctctgtgtctgtgagttttcaccgcttctggatgtcagtgacagcgcgattagtcattcactctctcaactcactgaggctggactcgtgactcgccggaaagacgggaaatggcgaaagtaccagactaccatgcggggcgacgcgctccttgtcgcactgaacggatcccgcagatgagacagcgccgcacgaggacacctggcaagtctattgaggaagttggtggtatatatagtactcatacgaggcctaaagaccgcgacaaagagtcgaataagtatgtctgctgattcgacgacgaaattcggattcgtgtgcgtacagaacgctgggcgcagccagatgtcgacagcgtttgcggaacgagagcgagaacgacgtgatctcgaggatagcgtcgaaattcttactggagggacccatccagccgaccacgttcacgaggaagtggtcgaagtaatgggtgaggaaggattcgacctctccgagcgaacgccgcgagaagtctcgactgatgaactggaatcgtgcgacatcgtcgcgactatggggtgctcgacgctcgaactcgatgcagaaacggtcgatgtccgtgactgggcgctcgacgatcccgatggtcaagagatggaacaggttcgggagattcgggacgatatcgaacagcgcgttgtagacctgttcgacgagttcaatcccgacgactaacagctaatcacgaatattcaaagagccacacctcagtttttctagtattagattgtagaacagaaccagattgtgtagaatcctcgtcgagcaattttaacggctaacacgaccagtatcgagggaatcggggtttttctcgattcgaagtgcctcgctgggagacctcgaggatctcagaacaggtgacctatcgaaccggagtaatccagatacgcccgatattgccatcgttaccctgtcgtcgagcaattttagagatcacgggattattcctgaactcgtcgaggtattttctacgccctcaaatcagcccgacggggttcttctgagatttgagaccgtcataacgtcttgcatatcgcggatttcgtccaaagaaagaggcgatatgcagtgtacgaaggccgccggctctctcaggccgaggggccgtcacagagttagcggaactacggaagtatcagatttagtgcatagattgagcgggtgcgttccggtggtgtctgttgcccccgcgagggggtggtggggcgcatcaggtccccccgatagacgatggcttcggaacgacgcagcgagacacagtcagcgcatcac
>127	N operona: 84	first-last	null	gene_poz=(601-1041)	-	unknown	ORF H1484	/position=141271 - 142911 (141871 - 142311)	/lenght=1641 (441)	/codons=547 (147)	/complement=false	GC-compoz=64.17233560090703%	/LCI1=1.5844748858447488	/LCI2=0.643150684931507	p_i1=0.15726505072537453	p_i2=0.13227785469888237	/Tai=0.37872332522672575	/Tei=0.21905006922899414	/EEI=3.136458886476883
cgcgttgtagacctgttcgacgagttcaatcccgacgactaacagctaatcacgaatattcaaagagccacacctcagtttttctagtattagattgtagaacagaaccagattgtgtagaatcctcgtcgagcaattttaacggctaacacgaccagtatcgagggaatcggggtttttctcgattcgaagtgcctcgctgggagacctcgaggatctcagaacaggtgacctatcgaaccggagtaatccagatacgcccgatattgccatcgttaccctgtcgtcgagcaattttagagatcacgggattattcctgaactcgtcgaggtattttctacgccctcaaatcagcccgacggggttcttctgagatttgagaccgtcataacgtcttgcatatcgcggatttcgtccaaagaaagaggcgatatgcagtgtacgaaggccgccggctctctcaggccgaggggccgtcacagagttagcggaactacggaagtatcagatttagtgcatagattgagcgggtgcgttccggtggtgtctgttgcccccgcgagggggtggtggggcgcatcaggtccccccgatagacgatggcttcggaacgacgcagcgagacacagtcagcgcatcacgcagaaactatccccgacgaccaggtgtcgtgggcagaccttgaggtggtggtctcgaccgaccgggatcacgcgtcggtcgttgccctcgtggagtgtactctcgtcgagctcacacacgagccgagcggcgccgtcttcgtctcacggcaggtcgggcagtcgacgcggacgcagtacgtcgtcgccgacgaggtcggcgagcagttccagaaacggcacttcgacgaccggctgggctggcacgagaccaccgttcctcgacggaacgttcgcgacgagctcatcgcccaactcacacagtcgccctcgacgacggcgggacgatcaggtgagggagcagccagcgagccagacaccttcgtcgtgaagccagttcgagagctccgaactctatagcggctagtcttaaccaatagtcccggcccaaaccggcaccgtgttggttaacattgaggctgggtacactccctcacccccgcccaccgccctgatactcgagtgagtgaagcctggcggccggtcgactcgaatggccgtcgcgacgggttttatccggccgctactcctcgagagtgagtatggtcgtcgtcgaggaggtccccaaactcagtacctcacaaagcgtcctcagttgagtcagtctgaggtctgatttctgttgcggagtgcagtgaccgaccgcgatctcctcacagatcgacgggaagctgtcgctgtcggcggcgcttagccgccgacgcgacagcgtcgccactcagtgcgggggctgtcccggtcagtggttagcggtggaatcggtcgtcaggtggtcggttcgcggggacggcccgacgcaccgcaagggccgtccacgcagcccgtcgaaccatattcacgaactccttgtacggccaccaccagaggcgacgcccgcctcggcgcggcgtcgccacgtattcgtagtggagataccgccaaacattctgtagcagcagactcactacgacgtacagcagt
>128	N operona: 85	first-last	null	gene_poz=(601-1794)	-	unknown	ORF H1502	/position=143315 - 145708 (143915 - 145108)	/lenght=2394 (1194)	/codons=798 (398)	/complement=true	GC-compoz=65.49413735343383%	/LCI1=1.526448362720403	/LCI2=0.6324097397145263	p_i1=0.1437941484179223	p_i2=0.1271204253392453	/Tai=0.49243073833427414	/Tei=0.2144083828053208	/EEI=2.755388843253097
gtgtcgtgaatgcatccacccggtcaaggacggcggacgccgcgtgtccatggacgtcatcgtaggaggcgatctctcggagctcatcgatgaccgtcgttgggacgacgaccttgtaccgggagagacagagtgcgagtggatcggggtcgttgtcagcaacgatgccgagactcacgagggcggaggcgtctgcgatacaccgcgacatctatgcgtcggcgacctcgtcgatgaagtcctcgtccagttgctgtttcaacacgcggatgtttgccgcttcttcggcgctgacgagggctttgagctgctcgaagctgatctcgtcgtcataataagcggcggcgatctcctgggtgagtgtgtcgtcatgagcggcgtcttggaggtactcccgaagcgcggtcacgaggacatctgttcggtcttccccgaggactgcggccagtgcgtcggcccgatcgatgagccgatcgggggcccgaaactgcacgcgcttcttctcggtgctcataatgtgtacaatgtgagccagcccacttagccgttttcgtgtgtacgatgtgagccaagttcgaacaagtatcactcggccacgagatgctccgtgaggtcacgcgtccagtacgtcgcgagcccaccagggctacagcgagcacacagttgcaacgggccttccagatgccccagttcaacgcggaaccgcgtcagtgccgcgagcgtgtcgacgaccagcccacagccgtcacaagcgtagtcatcgcgctcgtcgggattcggctccgtctgaatcgcgcagtcgacgcagatcgggtgggtgacccggtcgtcctggccccacgtatgcgcctcgccagcctcggcgccgggcggggcgtcgcagaacgcacagccaacgagcgtctgctgcatcactcgtccccagcgtcggcgtcgcggccggccgtccagccgcggtggaagacggccagctgcgtcgatgagtcgaatgcggcgccgctcggctcgtgggccaggacacggtcttcgggaacgggtgtaacgatgtccgcgtcgacgaggtcgctaaccaggcgctgggccgtcgcgtcgtcgatgtccgccgtgtcgacgccggcggcgtcgcggtcctgggcgaactgttccttctcgaactgttcgtggtcggcactcgtgtcgtcgtgcggatcgggaccaggcatggtaagtcacgccgcgcacgctgtcgcgcgctgcacgcctcccggcgccgacaaacagtcaggagtgacagcgtcagtccggtcgcgggtcgcgatagccgatgacggcgacgtcgtcgatgaacaggacgcccttcatgaagtcgagtttggtcaggctgtgctggtagaggttatgccggccaaggtagttcaccggcaccaccagacagccgaactcgattttcggccgaccgtccttctgggtgcggtaccctttctggaacttgaggaggtcgtcgctgacgttcttccgctcgcttttctcaacctcgatggcgatgcgagcgttggcgtcatagaggtcgacgctgtagttaaacccctgatgcgaccagagcttgcagtttgggttgtagccgccggcggcgtccccttcgtactcgtactgcgagagcccgtcagcgatttcggcatcgaacgccccgacctccgtgtgcttcgtcgagccgtcgaagacgcttgtcgggacggcttcgacggccgcctgaatcgacgccaccgactcatccggaaacacctcggacgaggtttgggtccggcgcccgcttagtttcagtacatcacaaagccgcttagttagaacgtctgcttgctgaaggtgtgtctacgacccagcaagcagacagtgagattcacgaggaccagctccttaacttcctcgtcaactgccttgacgaggaagtttctctcaacctcgccaacaacgctgaaatcggtgcagaggacatctacgaggtcctcgtcggcgcgaccgccgacgggacctcgatctcgacgctgtgcaactccagtgaagactcgccatcggcgaacacagttctctatcatctacggacgaagttcgagcccgaacggctcgaacgagtcgctaacacgcttcttcgccgagacatcgtcgaactgcttcccgagcaggtggaggtctgcgcagacctccacctgcggccctactacggtgatgaagacgacacggagaacctctatcactcggaagccaagcgtggaaccaccgcattccacgcctacgccacactctacgcgcgtgtgaagaacaaacgctacacgctggcggtgcgccgtctcgaagacggcgacaccgccagcagcgtcctcgctgagttccttggtgtactcgacggccttgacaccg
>129	N operona: 86	first-last	null	gene_poz=(601-1095)	-	unknown	ORF H1511	/position=144565 - 146259 (145165 - 145659)	/lenght=1695 (495)	/codons=565 (165)	/complement=true	GC-compoz=60.0%	/LCI1=1.2601626016260163	/LCI2=0.37235772357723573	p_i1=0.08848607033821121	p_i2=0.03194671264962061	/Tai=0.46931498702039315	/Tei=0.12875204138465857	/EEI=3.034843406941806
tagtggtcgacgaggacgcgctgaataacggttcggacaggatcggtcccgtaccgatcgacgacagtcgccatcatctcgtcgagatgcgcgtcccggtgctccgtccgggggtgctgtgcgcgttcgaggacgagttcgaccacgtcgtcaactgatgcgtgctcgggatcccccgtttgctcacgaacgtcgtagagagcgtcgttatcgggcattcctgttcactccgaagtatccttctcggtgtcagggctcctcgaacaacgatcgggcccgttgcacgtagctgtttgcgtcccagctacgggcgtcgctgattgcatcgaggagtacccgcgcatcagcagcagataggtgttcagttcgaacgagaaccgagagcagcgtcggtgtcgtgacgagtcgggtatcagcgagtgaggcgtggatcaagccaagttgattgaactcgtcacagaggaagagcgcagcctcgagatcgttcgcgagggtgactgccgcgttttcgccgtcatcgagcggaaactcggcatcgaggtccaccgactgtgtcgtgaatgcatccacccggtcaaggacggcggacgccgcgtgtccatggacgtcatcgtaggaggcgatctctcggagctcatcgatgaccgtcgttgggacgacgaccttgtaccgggagagacagagtgcgagtggatcggggtcgttgtcagcaacgatgccgagactcacgagggcggaggcgtctgcgatacaccgcgacatctatgcgtcggcgacctcgtcgatgaagtcctcgtccagttgctgtttcaacacgcggatgtttgccgcttcttcggcgctgacgagggctttgagctgctcgaagctgatctcgtcgtcataataagcggcggcgatctcctgggtgagtgtgtcgtcatgagcggcgtcttggaggtactcccgaagcgcggtcacgaggacatctgttcggtcttccccgaggactgcggccagtgcgtcggcccgatcgatgagccgatcgggggcccgaaactgcacgcgcttcttctcggtgctcataatgtgtacaatgtgagccagcccacttagccgttttcgtgtgtacgatgtgagccaagttcgaacaagtatcactcggccacgagatgctccgtgaggtcacgcgtccagtacgtcgcgagcccaccagggctacagcgagcacacagttgcaacgggccttccagatgccccagttcaacgcggaaccgcgtcagtgccgcgagcgtgtcgacgaccagcccacagccgtcacaagcgtagtcatcgcgctcgtcgggattcggctccgtctgaatcgcgcagtcgacgcagatcgggtgggtgacccggtcgtcctggccccacgtatgcgcctcgccagcctcggcgccgggcggggcgtcgcagaacgcacagccaacgagcgtctgctgcatcactcgtccccagcgtcggcgtcgcggccggccgtccagccgcggtggaagacggccagctgcgtcgatgagtcgaatgcggcgccgctcggctcgtgggccaggacacggtcttcgggaacgggtgtaacgatgtccgcgtcgacgaggtcgctaaccaggcgctgggccgtcgcgtcgtcgatgtccgccgtgtcgacgccggcggcgtcgcggtcctgggcgaactgtt
>130	N operona: 87	first	null	gene_poz=(601-903)	-	unknown	ORF H1513	/position=144595 - 146097 (145195 - 145497)	/lenght=1503 (303)	/codons=501 (101)	/complement=false	GC-compoz=61.05610561056105%	/LCI1=1.2966666666666666	/LCI2=0.4256666666666666	p_i1=0.09536664189915953	p_i2=0.046253329185273605	/Tai=0.29580155896869514	/Tei=0.14162799626674624	/EEI=4.06775065778884
gcgtcgacacggcggacatcgacgacgcgacggcccagcgcctggttagcgacctcgtcgacgcggacatcgttacacccgttcccgaagaccgtgtcctggcccacgagccgagcggcgccgcattcgactcatcgacgcagctggccgtcttccaccgcggctggacggccggccgcgacgccgacgctggggacgagtgatgcagcagacgctcgttggctgtgcgttctgcgacgccccgcccggcgccgaggctggcgaggcgcatacgtggggccaggacgaccgggtcacccacccgatctgcgtcgactgcgcgattcagacggagccgaatcccgacgagcgcgatgactacgcttgtgacggctgtgggctggtcgtcgacacgctcgcggcactgacgcggttccgcgttgaactggggcatctggaaggcccgttgcaactgtgtgctcgctgtagccctggtgggctcgcgacgtactggacgcgtgacctcacggagcatctcgtggccgagtgatacttgttcgaacttggctcacatcgtacacacgaaaacggctaagtgggctggctcacattgtacacattatgagcaccgagaagaagcgcgtgcagtttcgggcccccgatcggctcatcgatcgggccgacgcactggccgcagtcctcggggaagaccgaacagatgtcctcgtgaccgcgcttcgggagtacctccaagacgccgctcatgacgacacactcacccaggagatcgccgccgcttattatgacgacgagatcagcttcgagcagctcaaagccctcgtcagcgccgaagaagcggcaaacatccgcgtgttgaaacagcaactggacgaggacttcatcgacgaggtcgccgacgcatagatgtcgcggtgtatcgcagacgcctccgccctcgtgagtctcggcatcgttgctgacaacgaccccgatccactcgcactctgtctctcccggtacaaggtcgtcgtcccaacgacggtcatcgatgagctccgagagatcgcctcctacgatgacgtccatggacacgcggcgtccgccgtccttgaccgggtggatgcattcacgacacagtcggtggacctcgatgccgagtttccgctcgatgacggcgaaaacgcggcagtcaccctcgcgaacgatctcgaggctgcgctcttcctctgtgacgagttcaatcaacttggcttgatccacgcctcactcgctgatacccgactcgtcacgacaccgacgctgctctcggttctcgttcgaactgaacacctatctgctgctgatgcgcgggtactcctcgatgcaatcagcgacgcccgtagctgggacgcaaacagctacgtgcaacgggcccgatcgttgttcgaggagccctgacaccgagaaggatacttcggagtgaacaggaatgcccgataacgacgctctctacgacgttcgtgagcaaacgggggatcccgagca
>131	N operona: 87	middle	null	gene_poz=(601-1113)	-	unknown	ORF H1517	/position=144898 - 146610 (145498 - 146010)	/lenght=1713 (513)	/codons=571 (171)	/complement=false	GC-compoz=60.62378167641326%	/LCI1=1.2745098039215685	/LCI2=0.35117647058823515	p_i1=0.09116164916971017	p_i2=0.027066773133472687	/Tai=0.4125645903439818	/Tei=0.12436009582012542	/EEI=3.304872816346807
gatctgcgtcgactgcgcgattcagacggagccgaatcccgacgagcgcgatgactacgcttgtgacggctgtgggctggtcgtcgacacgctcgcggcactgacgcggttccgcgttgaactggggcatctggaaggcccgttgcaactgtgtgctcgctgtagccctggtgggctcgcgacgtactggacgcgtgacctcacggagcatctcgtggccgagtgatacttgttcgaacttggctcacatcgtacacacgaaaacggctaagtgggctggctcacattgtacacattatgagcaccgagaagaagcgcgtgcagtttcgggcccccgatcggctcatcgatcgggccgacgcactggccgcagtcctcggggaagaccgaacagatgtcctcgtgaccgcgcttcgggagtacctccaagacgccgctcatgacgacacactcacccaggagatcgccgccgcttattatgacgacgagatcagcttcgagcagctcaaagccctcgtcagcgccgaagaagcggcaaacatccgcgtgttgaaacagcaactggacgaggacttcatcgacgaggtcgccgacgcatagatgtcgcggtgtatcgcagacgcctccgccctcgtgagtctcggcatcgttgctgacaacgaccccgatccactcgcactctgtctctcccggtacaaggtcgtcgtcccaacgacggtcatcgatgagctccgagagatcgcctcctacgatgacgtccatggacacgcggcgtccgccgtccttgaccgggtggatgcattcacgacacagtcggtggacctcgatgccgagtttccgctcgatgacggcgaaaacgcggcagtcaccctcgcgaacgatctcgaggctgcgctcttcctctgtgacgagttcaatcaacttggcttgatccacgcctcactcgctgatacccgactcgtcacgacaccgacgctgctctcggttctcgttcgaactgaacacctatctgctgctgatgcgcgggtactcctcgatgcaatcagcgacgcccgtagctgggacgcaaacagctacgtgcaacgggcccgatcgttgttcgaggagccctgacaccgagaaggatacttcggagtgaacaggaatgcccgataacgacgctctctacgacgttcgtgagcaaacgggggatcccgagcacgcatcagttgacgacgtggtcgaactcgtcctcgaacgcgcacagcacccccggacggagcaccgggacgcgcatctcgacgagatgatggcgactgtcgtcgatcggtacgggaccgatcctgtccgaaccgttattcagcgcgtcctcgtcgaccactacccctttcggactgccacgcacgacctcgagatgcacaacgtcgacggtgttcgtatcgggacagcagccagccagttcctgacagaattgaacgcgcagcatgacgattgaaacacaatctctgaaagccctccgccgctcgacgtcccgcgaccgcgcgagactacgtctcgctggccctcgttcgcgtcgctcacgaggacgccgctgcgcgcctcgtgcctgcggtgcttgcggggttgggggacgttcacggcgcgaagcgccgtgggttcgggagacatcgtctcccggtaaccgaagcggtctcgccctttccgagttcgacaggactgttgattgctcatcgg
>132	N operona: 87	middle	null	gene_poz=(601-930)	-	unknown	ORF H1522	/position=145442 - 146971 (146042 - 146371)	/lenght=1530 (330)	/codons=510 (110)	/complement=false	GC-compoz=60.60606060606061%	/LCI1=1.3333333333333333	/LCI2=0.3363914373088684	p_i1=0.10251613407389938	p_i2=0.023931559992399907	/Tai=0.37647810963685263	/Tei=0.12153840399315992	/EEI=3.4073232510809133
gcgtgttgaaacagcaactggacgaggacttcatcgacgaggtcgccgacgcatagatgtcgcggtgtatcgcagacgcctccgccctcgtgagtctcggcatcgttgctgacaacgaccccgatccactcgcactctgtctctcccggtacaaggtcgtcgtcccaacgacggtcatcgatgagctccgagagatcgcctcctacgatgacgtccatggacacgcggcgtccgccgtccttgaccgggtggatgcattcacgacacagtcggtggacctcgatgccgagtttccgctcgatgacggcgaaaacgcggcagtcaccctcgcgaacgatctcgaggctgcgctcttcctctgtgacgagttcaatcaacttggcttgatccacgcctcactcgctgatacccgactcgtcacgacaccgacgctgctctcggttctcgttcgaactgaacacctatctgctgctgatgcgcgggtactcctcgatgcaatcagcgacgcccgtagctgggacgcaaacagctacgtgcaacgggcccgatcgttgttcgaggagccctgacaccgagaaggatacttcggagtgaacaggaatgcccgataacgacgctctctacgacgttcgtgagcaaacgggggatcccgagcacgcatcagttgacgacgtggtcgaactcgtcctcgaacgcgcacagcacccccggacggagcaccgggacgcgcatctcgacgagatgatggcgactgtcgtcgatcggtacgggaccgatcctgtccgaaccgttattcagcgcgtcctcgtcgaccactacccctttcggactgccacgcacgacctcgagatgcacaacgtcgacggtgttcgtatcgggacagcagccagccagttcctgacagaattgaacgcgcagcatgacgattgaaacacaatctctgaaagccctccgccgctcgacgtcccgcgaccgcgcgagactacgtctcgctggccctcgttcgcgtcgctcacgaggacgccgctgcgcgcctcgtgcctgcggtgcttgcggggttgggggacgttcacggcgcgaagcgccgtgggttcgggagacatcgtctcccggtaaccgaagcggtctcgccctttccgagttcgacaggactgttgattgctcatcgggcgacgtggtcggctggacaggtgtgtacgtatcggcccgccccgctcgccgctgccgccttccggtgagctatgctcaccggcgtcccgctcactccgttcgcgggacctccgcgtcgctcgcgaccgaccattccgggctgcgccgagcaagctcggcgttccgggctaaagtgcatgtgccctcgacgccagcgcttcacccgttcgggtcctgcggacctcggcgaagccgcccgcgacggacgtggttgcgtcgcggcgaacggggaatgcgctggccgcttgctccgggcgggtcggcgcgcggtgctggttggggatcacctcatgtaggcgcgctctcgctcgcgcccggtag
>133	N operona: 87	middle	null	gene_poz=(601-1788)	-	unknown	ORF H1525	/position=145761 - 148148 (146361 - 147548)	/lenght=2388 (1188)	/codons=796 (396)	/complement=false	GC-compoz=67.5925925925926%	/LCI1=1.5738396624472575	/LCI2=0.9554430379746832	p_i1=0.15476284607649085	p_i2=0.30661391601568544	/Tai=0.6066467090325569	/Tei=0.3759525244141169	/EEI=2.3527997845017716
agtcaccctcgcgaacgatctcgaggctgcgctcttcctctgtgacgagttcaatcaacttggcttgatccacgcctcactcgctgatacccgactcgtcacgacaccgacgctgctctcggttctcgttcgaactgaacacctatctgctgctgatgcgcgggtactcctcgatgcaatcagcgacgcccgtagctgggacgcaaacagctacgtgcaacgggcccgatcgttgttcgaggagccctgacaccgagaaggatacttcggagtgaacaggaatgcccgataacgacgctctctacgacgttcgtgagcaaacgggggatcccgagcacgcatcagttgacgacgtggtcgaactcgtcctcgaacgcgcacagcacccccggacggagcaccgggacgcgcatctcgacgagatgatggcgactgtcgtcgatcggtacgggaccgatcctgtccgaaccgttattcagcgcgtcctcgtcgaccactacccctttcggactgccacgcacgacctcgagatgcacaacgtcgacggtgttcgtatcgggacagcagccagccagttcctgacagaattgaacgcgcagcatgacgattgaaacacaatctctgaaagccctccgccgctcgacgtcccgcgaccgcgcgagactacgtctcgctggccctcgttcgcgtcgctcacgaggacgccgctgcgcgcctcgtgcctgcggtgcttgcggggttgggggacgttcacggcgcgaagcgccgtgggttcgggagacatcgtctcccggtaaccgaagcggtctcgccctttccgagttcgacaggactgttgattgctcatcgggcgacgtggtcggctggacaggtgtgtacgtatcggcccgccccgctcgccgctgccgccttccggtgagctatgctcaccggcgtcccgctcactccgttcgcgggacctccgcgtcgctcgcgaccgaccattccgggctgcgccgagcaagctcggcgttccgggctaaagtgcatgtgccctcgacgccagcgcttcacccgttcgggtcctgcggacctcggcgaagccgcccgcgacggacgtggttgcgtcgcggcgaacggggaatgcgctggccgcttgctccgggcgggtcggcgcgcggtgctggttggggatcacctcatgtaggcgcgctctcgctcgcgcccggtagggcgctcgcgaaggcgcgagcgagagcgcgcagatggttctgtcggtcgttgtcgtcggaaaaccgcgatgtaggagcatcgcggtggcggcgcgtgagcgccttcacaggtacggtgagtacccaatgtctagtaacaacgctagcggaaaggtcgtttcggtcgatgaacaggcattcgagaacgcgggcgagcaggcggccgatgaagacgggttcccggtcgtcgacgagacgccggagttcgaggcggcggtcgaacaggagacccaggcgaaggtggatgcgaaccacccggacgggatcgcggacacgagcgaagaccggattcacggcgtcaccctcgaacaggaggagcgcattcgggcgcgggaagccgaactggagcgcatcagtgcccaggccgagctgggaacgcaggacggtcgggagcagcgcacgcgagatattgcagcgaagcggagcgctgtgcggcgtgctgagttccagacacgggctgcgagcgtggacccgatggccgaccccgaacgagatgatccccgagcggagctcacgcaggagcagttggcggcggtgaacaagcagtcgatgcggttggctgaaaagctggatggctggtcgcgagcggcgattggtcggcggctgggtgaagccgtcgtcggtgggaaggacgtgacgagtgcggtcgtcggcgtgttcgaggagttgcagacggcacctgggacggtgattcccatcgggaagctcgaggacgtcaatcgtaaagaagtgagcatcgaaggtactgtgacccggttgtggaaaccgtcgagtgcagccatttctcaagtgggactcatcgaggacgagagcggaaaaacgaagttcaccagctgggttgcgagcgaacaaccctggattgaggagggcgagcacgttcgtattcacggagcggcgaagaattggtacaacggacgcgtctcggtggctctgaccggctggagcacagttcacttccccgagcgcggccgctggtgggaagcatagccaactgacgcaacctcttttttgctgtgggccgggccgacccagaccccaccgccccaccctccgctccgtgctcgcttcgctgcgcgcgcagccacgaccgtggtgtatgatggggggtgagatggcctcctctgggtgaccgatgagt
>134	N operona: 87	last	null	gene_poz=(601-1593)	-	unknown	ORF H1529	/position=146405 - 148597 (147005 - 147997)	/lenght=2193 (993)	/codons=731 (331)	/complement=false	GC-compoz=62.839879154078545%	/LCI1=1.105050505050505	/LCI2=0.4087878787878789	p_i1=0.0620437550855056	p_i2=0.04141138803176278	/Tai=0.37502983497296255	/Tei=0.1372702492285865	/EEI=3.715174481573267
gtcccgcgaccgcgcgagactacgtctcgctggccctcgttcgcgtcgctcacgaggacgccgctgcgcgcctcgtgcctgcggtgcttgcggggttgggggacgttcacggcgcgaagcgccgtgggttcgggagacatcgtctcccggtaaccgaagcggtctcgccctttccgagttcgacaggactgttgattgctcatcgggcgacgtggtcggctggacaggtgtgtacgtatcggcccgccccgctcgccgctgccgccttccggtgagctatgctcaccggcgtcccgctcactccgttcgcgggacctccgcgtcgctcgcgaccgaccattccgggctgcgccgagcaagctcggcgttccgggctaaagtgcatgtgccctcgacgccagcgcttcacccgttcgggtcctgcggacctcggcgaagccgcccgcgacggacgtggttgcgtcgcggcgaacggggaatgcgctggccgcttgctccgggcgggtcggcgcgcggtgctggttggggatcacctcatgtaggcgcgctctcgctcgcgcccggtagggcgctcgcgaaggcgcgagcgagagcgcgcagatggttctgtcggtcgttgtcgtcggaaaaccgcgatgtaggagcatcgcggtggcggcgcgtgagcgccttcacaggtacggtgagtacccaatgtctagtaacaacgctagcggaaaggtcgtttcggtcgatgaacaggcattcgagaacgcgggcgagcaggcggccgatgaagacgggttcccggtcgtcgacgagacgccggagttcgaggcggcggtcgaacaggagacccaggcgaaggtggatgcgaaccacccggacgggatcgcggacacgagcgaagaccggattcacggcgtcaccctcgaacaggaggagcgcattcgggcgcgggaagccgaactggagcgcatcagtgcccaggccgagctgggaacgcaggacggtcgggagcagcgcacgcgagatattgcagcgaagcggagcgctgtgcggcgtgctgagttccagacacgggctgcgagcgtggacccgatggccgaccccgaacgagatgatccccgagcggagctcacgcaggagcagttggcggcggtgaacaagcagtcgatgcggttggctgaaaagctggatggctggtcgcgagcggcgattggtcggcggctgggtgaagccgtcgtcggtgggaaggacgtgacgagtgcggtcgtcggcgtgttcgaggagttgcagacggcacctgggacggtgattcccatcgggaagctcgaggacgtcaatcgtaaagaagtgagcatcgaaggtactgtgacccggttgtggaaaccgtcgagtgcagccatttctcaagtgggactcatcgaggacgagagcggaaaaacgaagttcaccagctgggttgcgagcgaacaaccctggattgaggagggcgagcacgttcgtattcacggagcggcgaagaattggtacaacggacgcgtctcggtggctctgaccggctggagcacagttcacttccccgagcgcggccgctggtgggaagcatagccaactgacgcaacctcttttttgctgtgggccgggccgacccagaccccaccgccccaccctccgctccgtgctcgcttcgctgcgcgcgcagccacgaccgtggtgtatgatggggggtgagatggcctcctctgggtgaccgatgagtcgcaaggagagtttatccgcgtcaccgatgggcgcagcgcgatgtccaacagttcacccgagacccacgatttcgatgcgtggttccctggcgtcttcgacggcgaaggctgtatccgcatcgcaattgccgaccgagagcggtacagcaccggctttgaacttgcaccaatgctccgaatcacccacgaacagttgactggaacccttgacgcagaaggatggattggcgtgaaagtaaaccagaatagtgagtatcgagtcgaccatcgacttcagccgaggatcgaggtcaccgagacgtatcgtgatcatttgatgcaggcactttgtgcgtactgtgatactcacgacgtgaactgccatgtatccagtctcgagcccaatgaggaccggagcgatcagtacatttggggcgtacgaggcatcaataatacaaagacaatcctg
>135	N operona: 88	first-last	null	gene_poz=(601-1047)	-	unknown	ORF H1537; similar to Chlamydomonas	/position=147590 - 149236 (148190 - 148636)	/lenght=1647 (447)	/codons=549 (149)	/complement=false	GC-compoz=53.24384787472036%	/LCI1=1.132882882882883	/LCI2=0.1378378378378379	p_i1=0.0664435164254866	p_i2=0.0015311435513690672	/Tai=0.5987366393131721	/Tei=0.10137802919623218	/EEI=2.5974549477681776
tcgcgagcggcgattggtcggcggctgggtgaagccgtcgtcggtgggaaggacgtgacgagtgcggtcgtcggcgtgttcgaggagttgcagacggcacctgggacggtgattcccatcgggaagctcgaggacgtcaatcgtaaagaagtgagcatcgaaggtactgtgacccggttgtggaaaccgtcgagtgcagccatttctcaagtgggactcatcgaggacgagagcggaaaaacgaagttcaccagctgggttgcgagcgaacaaccctggattgaggagggcgagcacgttcgtattcacggagcggcgaagaattggtacaacggacgcgtctcggtggctctgaccggctggagcacagttcacttccccgagcgcggccgctggtgggaagcatagccaactgacgcaacctcttttttgctgtgggccgggccgacccagaccccaccgccccaccctccgctccgtgctcgcttcgctgcgcgcgcagccacgaccgtggtgtatgatggggggtgagatggcctcctctgggtgaccgatgagtcgcaaggagagtttatccgcgtcaccgatgggcgcagcgcgatgtccaacagttcacccgagacccacgatttcgatgcgtggttccctggcgtcttcgacggcgaaggctgtatccgcatcgcaattgccgaccgagagcggtacagcaccggctttgaacttgcaccaatgctccgaatcacccacgaacagttgactggaacccttgacgcagaaggatggattggcgtgaaagtaaaccagaatagtgagtatcgagtcgaccatcgacttcagccgaggatcgaggtcaccgagacgtatcgtgatcatttgatgcaggcactttgtgcgtactgtgatactcacgacgtgaactgccatgtatccagtctcgagcccaatgaggaccggagcgatcagtacatttggggcgtacgaggcatcaataatacaaagacaatcctgacgccgcttcgggatcagttcatcgtcaagcgcgagtaggtcgacctcctcctcgatgagatcattccacggatggaaagaggcgtccgccacgacagggagggctatcgtcgtactgtctggaccctctgtatcggtcacaccgttactgagggctgtttgaagaattcggctttgttgaaataatcagaaagtgatatatctgacctgggttctggtccgtacaggggactcacctgccaggaaggcttaacaatactccctgacaagtctctaatagagtggttgtggattattttgatagcgaactggctcggtattctgctctgtttctcgcctgtatcgtaatcggtctcccaccgtgggtgttcattctgtacccaacagaggaagctctgacctacattagtagcccgggtgcgtgggtgcttgcaatcggcacatggttggtgatggttaccgctgctgcgattgctcaacggtagcagtactccgcactcttcagcgactagatgttacaggaaagaatgtgtcagaaggatagagtttcaacagagccactggatagaaataacaggtgtgagccggagaatatattccccactaagcaaatagttacacatattcgctctgcgaaca
>136	N operona: 89	first-last	null	gene_poz=(601-1761)	-	unknown	ORF H1549	/position=148510 - 150870 (149110 - 150270)	/lenght=2361 (1161)	/codons=787 (387)	/complement=false	GC-compoz=56.41688199827735%	/LCI1=0.9628670120898101	/LCI2=0.2253022452504318	p_i1=0.04203212709995588	p_i2=0.007243331734372466	/Tai=0.6356638644084085	/Tei=0.10651899856093523	/EEI=2.5858090196304966
ccatgtatccagtctcgagcccaatgaggaccggagcgatcagtacatttggggcgtacgaggcatcaataatacaaagacaatcctgacgccgcttcgggatcagttcatcgtcaagcgcgagtaggtcgacctcctcctcgatgagatcattccacggatggaaagaggcgtccgccacgacagggagggctatcgtcgtactgtctggaccctctgtatcggtcacaccgttactgagggctgtttgaagaattcggctttgttgaaataatcagaaagtgatatatctgacctgggttctggtccgtacaggggactcacctgccaggaaggcttaacaatactccctgacaagtctctaatagagtggttgtggattattttgatagcgaactggctcggtattctgctctgtttctcgcctgtatcgtaatcggtctcccaccgtgggtgttcattctgtacccaacagaggaagctctgacctacattagtagcccgggtgcgtgggtgcttgcaatcggcacatggttggtgatggttaccgctgctgcgattgctcaacggtagcagtactccgcactcttcagcgactagatgttacaggaaagaatgtgtcagaaggatagagtttcaacagagccactggatagaaataacaggtgtgagccggagaatatattccccactaagcaaatagttacacatattcgctctgcgaacatcaggcctctgatggaccgaacttgtcccctcgaattcattttcgcctcgcatctcgtggtcgtcgctatcgctacactttctggaagtcgcttgactgtggcgtgtctcttcatcatagacgcagccctcaccatgatccgtatcctctacgaacgcttggccgctggccgcccccagaccggctctcctcctgcgacggacccgtacaatctctttaaagatctccacgatgcggtcgtggacaagcgcggtcgggtcccagttccgggttcaatgccgccggtgtatccacggaatattccgtatgtcgtcgaaagttgtgttatcctctacccattgcttgtcgtggcgtttccggtatggttgttctccccctcgggcacgctcagtgtacttgccataccaggaattggcatcatcgccgcgaagcactttgtcttcattcaggcgcgtgagtcggcaggagtctacgaaaccgcgtcgtcacggcggatccgtcgtaaccgcagcctcctcttggttgctctcctctcaggtggcgctgttgccgtcctctcggcggtatctacccctgccacgacgatggtcgcagcgatggccgtagccgcaccgtgggtgctcttcgactgccggcaagctggtctcggaccgtggttcccagtaatcgagggcgacgcggtagaccgcccggtttcggctccccgtggacagccatacacaactttcgctcatgacaaacgaggcgtgcgccagcatgccttcggtggcggcttcgcttacgcactcgacgctggattctcagtcatgctactttccgggatactcgcgatctcggctcgcgctgtctggctcgtccttgtgatggttgtcctgcttcccgtgttcctcatcctacctgcgtcggcgctcgtcatgtggatcggggagagccacgttgagtatcgtctctacgacaatggtatcgttgcttatgacacgtaccttaacacggtacaatgggtcgctcctgtggaggcattcgtctttagttaagagcgaaaccgccacatggcgtagggctgaacagtgaagagaagatttctattcgcccaagaccaatccgatattaatttagctaggtcgtggttttgaatgacgctctaagaagttcgtgcactcggtgcacgaacttctctacgagttagagcgttttctgttgcggataatcagctctcgcgtctgtttgatttggtcttcatcgttctgaaaatatgctgtgaggatggcttcaacgatctcggagcggcttgctccgagatctgaacactcatcgacgagtgaatcgagttcatcaacgagttcagttcggatggagacgcccattttggttcgagccatagtcttagacgctcttagaaatacgtgcaccgggtgcacggtaagattatcgtcttatttcgatttaggttaaaatattatcaaaagagatctcagccgcgtcttgcacagcgaagagatcctaccgctgtcacgcgatttcttaactaaagacgaatggcttccccagtagtcgtgataccgagtcaaatcaacgccaatctcctcttcaactatctcatgggccttcgcctgctggtcgtctgagagttctgg
>137	N operona: 90	first-last	null	gene_poz=(601-1065)	-	unknown	ORF H1577; 3' interrupted by ISH3	/position=151605 - 153269 (152205 - 152669)	/lenght=1665 (465)	/codons=555 (155)	/complement=true	GC-compoz=50.53763440860215%	/LCI1=0.9437229437229437	/LCI2=0.0878787878787879	p_i1=0.039658499894529124	p_i2=3.486143449094146E-4	/Tai=0.7679286293593521	/Tei=0.10031375291041848	/EEI=2.2092885361757064
attggcatccttcggaccgccgcgagcaaagccgaccgcgagagtagagagcgaatcaccgatgatatcctcctcaacgctgcggaagacgctcgcgctcagatcaagcagaaaaatctcgactcgcttatcccgcaccagcggctcgtctacgacgtcgtccgggaacacggacccctcgggccaagtgagatttacgaccactacaagcggaaagtcgacgatccacggacaaaacgcaccatccgcacgtatctgtcgaagatgacgcagtacaacgttctcgaggcagagggtacgagtcgtgaccgtgagtactcgctcgtcgattcgacggcaccatcagtaacccaataagctgcgaaaatccaagatatcatagacgcgttctcatatcttcgttacacccagccggcaaacgctcgaaccaagtgatattatgaaatgtccatcagcggttcgactgaaatacgataggtttgaaaatgtgatgcttagagagatcagtagtataagaaccctttagatagaacggttaggaatgctaattctgttttctagtgggaacggataagtggtgtttgttttaatctatcctctatgcgcggaattgctgaaagttggatcgatgaatgtgtggaggatagcgctgaggggtctatgctccaagtgtgggcagaggttgatggtgactggagagtatattttgctcttgggacgacacaatctttggatgaaacggtccatgaagtgcgtcaagattgtttcgtggcggtcgatcctgtccccctaagcgatctattaacactgattccggtagatccaactgatagagtcgatcggtttgagtcgacgctggagcgaagtacacccgatgacgagcaggttattgatcagcttcagggcgatgtgaggatggagcgtgtatacccgaatgatgatctacaatggggttcgacgcgaccggctttacagtttgagcactgggtgagggaagatgagattcagtacctcacaaagcatcgccggctaatccgacttgagccatctgttctgttgtggtgagtcgtcgatcacggttgagcaacgctgatcgaaggcggagctgtcgctgtcggcggcgctcagccgccgacgcgacagcgttgccacttgcggagacgccgtactcggtgggtgactaccggtggaaccggtcgtctggtggccggtcggcggggacggcccgacgcaccgcgagggccgtccacgctgcccgtcgaaccatattcacgaactccttgtacggccaccaccagaggcgacgcccgcctcggcgcggcgtcgccacgtattcgtagtgcagataccgccacgtgttctgcaacagcagactcaccacgacgtacagcagtctcaccgtggagtctcgcgtcgttgtcgtcgctatcgcttgctcagacaaccgatagctcgactcgataccgaaccgtttcgagtagtggtatcgagcgtcgcgtggattctcgatgaacggcgcgtcagcggcgtagccgtgacgcgccacgccgtgctcgtcgtaccgtccgttcaggtacgtacagtcgatgtagacgggaaactcgacggtccagctgtgaccgtcgagtttccccgtcagatcgtgttggatgacgcgactccacc
>138	N operona: 91	first-last	null	gene_poz=(601-1092)	-	unknown	ORF H1591; similar to Schizosaccharomyces pombe	/position=152313 - 154004 (152913 - 153404)	/lenght=1692 (492)	/codons=564 (164)	/complement=true	GC-compoz=57.113821138211385%	/LCI1=1.2269938650306749	/LCI2=0.19591002044989775	p_i1=0.08244535668363699	p_i2=0.004694053688793573	/Tai=0.44968130354626173	/Tei=0.10422464831991421	/EEI=3.1580121870921927
gagaagatttctattcgcccaagaccaatccgatattaatttagctaggtcgtggttttgaatgacgctctaagaagttcgtgcactcggtgcacgaacttctctacgagttagagcgttttctgttgcggataatcagctctcgcgtctgtttgatttggtcttcatcgttctgaaaatatgctgtgaggatggcttcaacgatctcggagcggcttgctccgagatctgaacactcatcgacgagtgaatcgagttcatcaacgagttcagttcggatggagacgcccattttggttcgagccatagtcttagacgctcttagaaatacgtgcaccgggtgcacggtaagattatcgtcttatttcgatttaggttaaaatattatcaaaagagatctcagccgcgtcttgcacagcgaagagatcctaccgctgtcacgcgatttcttaactaaagacgaatgatccgggtatcatctacgacctgcacagcctcccacacttcgcggtgatctgtatcgccaacaaggaagaagacctcttcagccgcgtcgacgaccgcctcgtgagtcgacttcgatccagcgaacacgtccggatggacaagtatcacgacgagcaactccacgacatcctcgctgctcgtgtgaaaggagggctcgaccaggacgtcattacgactaaccaactcgaccgtattgccgacgccgctgctggtgatgctcgtctcgcgattggcatccttcggaccgccgcgagcaaagccgaccgcgagagtagagagcgaatcaccgatgatatcctcctcaacgctgcggaagacgctcgcgctcagatcaagcagaaaaatctcgactcgcttatcccgcaccagcggctcgtctacgacgtcgtccgggaacacggacccctcgggccaagtgagatttacgaccactacaagcggaaagtcgacgatccacggacaaaacgcaccatccgcacgtatctgtcgaagatgacgcagtacaacgttctcgaggcagagggtacgagtcgtgaccgtgagtactcgctcgtcgattcgacggcaccatcagtaacccaataagctgcgaaaatccaagatatcatagacgcgttctcatatcttcgttacacccagccggcaaacgctcgaaccaagtgatattatgaaatgtccatcagcggttcgactgaaatacgataggtttgaaaatgtgatgcttagagagatcagtagtataagaaccctttagatagaacggttaggaatgctaattctgttttctagtgggaacggataagtggtgtttgttttaatctatcctctatgcgcggaattgctgaaagttggatcgatgaatgtgtggaggatagcgctgaggggtctatgctccaagtgtgggcagaggttgatggtgactggagagtatattttgctcttgggacgacacaatctttggatgaaacggtccatgaagtgcgtcaagattgtttcgtggcggtcgatcctgtccccctaagcgatctattaacactgattccggtagatccaactgatagagtcgatcggtttgagtcgacgctggagcgaagtacacccgatgacgagcaggttattgatcagcttcagggcgatgtgaggatggagcgtgtatacccgaatgatgatctacaatggggttcg
>139	N operona: 92	first-last	null	gene_poz=(601-1062)	-	unknown	ORF H1602; similar to Homo sapiens cdc6,	/position=153447 - 155108 (154047 - 154508)	/lenght=1662 (462)	/codons=554 (154)	/complement=true	GC-compoz=57.35930735930735%	/LCI1=1.130718954248366	/LCI2=0.22483660130718963	p_i1=0.06609590294044065	p_i2=0.007197381812205832	/Tai=0.41509849180681274	/Tei=0.10647764363098525	/EEI=3.4160106292079213
aaatgcgacgttctcttggacctggtcgatttcgatggtcggctcgtcaccgggctgcgcacctggaatgataacgacatagccgcgttcgaccttcgcgattccatcgccttgatcgccgactgtctcgatcgtcacgtcacggacttccccttcagtgaccggtggggtaggtggtccagaattccgttcggacggagcgggctgctcctgtgctgtgcgttcgtcagctgtcttcgtcgaggattgtcgttgcgtgagtacgccgatccggtatgtttcaccaggagagatagcgccgtgatcaacctcagtttgcggaacttcgagtgtatatgtctcgcctcgtttttctacagttgcgctaaacagactctggagcgactctggaacctcaaccatacgctgacctacagcccctggtagttaatcggttatcttccgcgaagagaggtatctattcaggaaggctcgtgtttcctggaatttcaggaaaactatgaggtgcaattccagcagaatcgcctgccagcgatacagtatccgggtagagcccaattacaagtgcttcctttccggaaacgacccggtcactcttatatgacctgccgcagaatcactttcgtaccgaatttcatgatacgcgatgctcgcgttctccgcgccgggttcgtccctcgagaagtcgagcatcgtgacgccgaagtcaaccacctctccagcgtcctcgaaccaatcacgaacggagaacccgccgacaccgctatcgtcacgggccccagcggaacgggaaagacgtgtatctcacagttcgtcaccgaacgcctccgcgaagaggttctcaacgttgaagccacctatgtcaactgctggcgcaactatacgcgcttccggacgctctaccagatcctcgatgatttcggcgaaaccattgatatccaccgccagtcgacaccccacgacgaactcatcgaccgactccaacagtacgacgggccacggacagtcatcatcctcgacgaggtcgaccagctcgaagatccgggtatcattcgtctttagttaagagcgaaaccgccacatggcgtagggctgaacagtgaagagaagatttctattcgcccaagaccaatccgatattaatttagctaggtcgtggttttgaatgacgctctaagaagttcgtgcactcggtgcacgaacttctctacgagttagagcgttttctgttgcggataatcagctctcgcgtctgtttgatttggtcttcatcgttctgaaaatatgctgtgaggatggcttcaacgatctcggagcggcttgctccgagatctgaacactcatcgacgagtgaatcgagttcatcaacgagttcagttcggatggagacgcccattttggttcgagccatagtcttagacgctcttagaaatacgtgcaccgggtgcacggtaagattatcgtcttatttcgatttaggttaaaatattatcaaaagagatctcagccgcgtcttgcacagcgaagagatcctaccgctgtcacgcgatttcttaactaaagacgaatgatccgggtatcatctacgacctgcacagcctcccacacttcgcggtgatctgtatcgccaacaaggaagaagacctcttcagccgcgtcgac
>140	N operona: 93	first-last	null	gene_poz=(601-1038)	-	unknown	ORF H1607; same as H0754 in IR-R	/position=154107 - 155744 (154707 - 155144)	/lenght=1638 (438)	/codons=546 (146)	/complement=false	GC-compoz=55.93607305936074%	/LCI1=1.0804597701149425	/LCI2=0.19034482758620688	p_i1=0.0582859699322824	p_i2=0.004288597959898246	/Tai=0.590052668762431	/Tei=0.10385973816390844	/EEI=2.6902205837900897
ccgtggcccgtcgtactgttggagtcggtcgatgagttcgtcgtggggtgtcgactggcggtggatatcaatggtttcgccgaaatcatcgaggatctggtagagcgtccggaagcgcgtatagttgcgccagcagttgacataggtggcttcaacgttgagaacctcttcgcggaggcgttcggtgacgaactgtgagatacacgtctttcccgttccgctggggcccgtgacgatagcggtgtcggcgggttctccgttcgtgattggttcgaggacgctggagaggtggttgacttcggcgtcacgatgctcgacttctcgagggacgaacccggcgcggagaacgcgagcatcgcgtatcatgaaattcggtacgaaagtgattctgcggcaggtcatataagagtgaccgggtcgtttccggaaaggaagcacttgtaattgggctctacccggatactgtatcgctggcaggcgattctgctggaattgcacctcatagttttcctgaaattccaggaaacacgagccttcctgaatagatacctctcttcgcggaagataaccgattaactaccaggggctgtaggtcagcgtatggttgaggttccagagtcgctccagagtctgtttagcgcaactgtagaaaaacgaggcgagacatatacactcgaagttccgcaaactgaggttgatcacggcgctatctctcctggtgaaacataccggatcggcgtactcacgcaacgacaatcctcgacgaagacagctgacgaacgcacagcacaggagcagcccgctccgtccgaacggaattctggaccacctaccccaccggtcactgaaggggaagtccgtgacgtgacgatcgagacagtcggcgatcaaggcgatggaatcgcgaaggtcgaacgcggctatgtcgttatcattccaggtgcgcagcccggtgacgagccgaccatcgaaatcgaccaggtccaagagaacgtcgcatttgccagcgttgtcgataccggccctcaatcactctaactaggctcataatccggtgtctgtccggcaaggaggaggaggcgcaacgttgatgcctgccgggcttcatattctatgtacgaaacgcaggtatgagttccacacaagagacacaaactatacggcagggcctttcgacccgtgagagccgactcctctcgcatctcgccgcggagggccaccaaataatctcgatcgacgacgtcgaggcgaccctcgaggtcgcgccgaacaccgcccgcgagatcgcctcccgcctcaccgagaaagggtggctggaccggctgctccccggccgatatctcatcatccccctcgctgctggcgaggaggccgtgtacacgacccacgagtatctcatcgcctcgcacgtcgctgagccgatgtacatcggctactacagcgccctcagccatcacgggctgaccgaacaggttccccgaaccgtgtacgtcgtcaccccgacgcgagcccagagtcgcgagattcacggcgtcccctatcgcgtcgcgacggtcaccgagcggaagttcttcggctacgagccgacgtccatcgagggaactgtcgtgaacgtcgccgacctggcgaagacgcttg
>141	N operona: 94	first-last	null	gene_poz=(601-1221)	-	unknown	ORF H1613; same as H0748 in IR-R	/position=154541 - 156361 (155141 - 155761)	/lenght=1821 (621)	/codons=607 (207)	/complement=true	GC-compoz=62.31884057971014%	/LCI1=1.5242718446601942	/LCI2=0.6619741100323624	p_i1=0.14329771034447483	p_i2=0.14150497959937267	/Tai=0.5247077074582218	/Tei=0.2273544816394354	/EEI=2.618875934022588
tgaactcaatcccggagcgctcggtaactgtgtcaaggacatcacggaggtcgtcttctgatccgttgtactgaccttcgacgccgaaatcgagatcctctgaaaatcgccacgactgggggaagtacagtttgctcagcgccgttccacctttgaacatgaggttctcgccaaagtcactcgtgaagataccccagagaatccaggagttgacgtagttcttctcagcatagccctggcggacacctagctcacgggcaaggacacggagtcggttttgactgatcattagaatcaggactccgtcggaccgagcgtgcccgggtcgacgttaattcggaggcgatactcactgtcgtatgatccctgctcgctctgcgttgggtcgagcagcgagtacccgctcgtgaacgactcgacgagcgtctcacgcgttgggaggtcgatactcagctggtcggccaagtagacgattcgcttggtcgccgcgccgttgtcaagccgctggagatactcgccgaccgtcgcccacgaacaggcttggtcgtccgccgcgaccatcgccgttgcgagttcgcggatgccaccgcagtactcgggatggtcggcacagtcgacaagcgtcttcgccaggtcggcgacgttcacgacagttccctcgatggacgtcggctcgtagccgaagaacttccgctcggtgaccgtcgcgacgcgataggggacgccgtgaatctcgcgactctgggctcgcgtcggggtgacgacgtacacggttcggggaacctgttcggtcagcccgtgatggctgagggcgctgtagtagccgatgtacatcggctcagcgacgtgcgaggcgatgagatactcgtgggtcgtgtacacggcctcctcgccagcagcgagggggatgatgagatatcggccggggagcagccggtccagccaccctttctcggtgaggcgggaggcgatctcgcgggcggtgttcggcgcgacctcgagggtcgcctcgacgtcgtcgatcgagattatttggtggccctccgcggcgagatgcgagaggagtcggctctcacgggtcgaaaggccctgccgtatagtttgtgtctcttgtgtggaactcatacctgcgtttcgtacatagaatatgaagcccggcaggcatcaacgttgcgcctcctcctccttgccggacagacaccggattatgagcctagttagagtgattgagggccggtatcgacaacgctggcaaatgcgacgttctcttggacctggtcgatttcgatggtcggctcgtcaccgggctgcgcacctggaatgataacgacatagccgcgttcgaccttcgcgattccatcgccttgatcgccgactgtctcgatcgtcacgtcacggacttccccttcagtgaccggtggggtaggtggtccagaattccgttcggacggagcgggctgctcctgtgctgtgcgttcgtcagctgtcttcgtcgaggattgtcgttgcgtgagtacgccgatccggtatgtttcaccaggagagatagcgccgtgatcaacctcagtttgcggaacttcgagtgtatatgtctcgcctcgtttttctacagttgcgctaaacagactctggagcgactctggaacctcaaccatacgctgacctacagcccctggtagttaatcggttatcttccgcgaagagaggtatctattcaggaaggctcgtgtttcctggaatttcaggaaaactatgaggtgcaattccagcagaatcgcctgccagcgatacagtatccgggtagagcccaattacaagtgc
>142	N operona: 95	first	null	gene_poz=(601-1431)	-	unknown	ORF H1617; same as H0745 in IR-R	/position=154637 - 156667 (155237 - 156067)	/lenght=2031 (831)	/codons=677 (277)	/complement=false	GC-compoz=63.898916967509024%	/LCI1=1.6268115942028984	/LCI2=0.7021739130434782	p_i1=0.16736657398975666	p_i2=0.1619607997810559	/Tai=0.3337420459478206	/Tei=0.2457647198029503	/EEI=3.3685632501702996
agccttcctgaatagatacctctcttcgcggaagataaccgattaactaccaggggctgtaggtcagcgtatggttgaggttccagagtcgctccagagtctgtttagcgcaactgtagaaaaacgaggcgagacatatacactcgaagttccgcaaactgaggttgatcacggcgctatctctcctggtgaaacataccggatcggcgtactcacgcaacgacaatcctcgacgaagacagctgacgaacgcacagcacaggagcagcccgctccgtccgaacggaattctggaccacctaccccaccggtcactgaaggggaagtccgtgacgtgacgatcgagacagtcggcgatcaaggcgatggaatcgcgaaggtcgaacgcggctatgtcgttatcattccaggtgcgcagcccggtgacgagccgaccatcgaaatcgaccaggtccaagagaacgtcgcatttgccagcgttgtcgataccggccctcaatcactctaactaggctcataatccggtgtctgtccggcaaggaggaggaggcgcaacgttgatgcctgccgggcttcatattctatgtacgaaacgcaggtatgagttccacacaagagacacaaactatacggcagggcctttcgacccgtgagagccgactcctctcgcatctcgccgcggagggccaccaaataatctcgatcgacgacgtcgaggcgaccctcgaggtcgcgccgaacaccgcccgcgagatcgcctcccgcctcaccgagaaagggtggctggaccggctgctccccggccgatatctcatcatccccctcgctgctggcgaggaggccgtgtacacgacccacgagtatctcatcgcctcgcacgtcgctgagccgatgtacatcggctactacagcgccctcagccatcacgggctgaccgaacaggttccccgaaccgtgtacgtcgtcaccccgacgcgagcccagagtcgcgagattcacggcgtcccctatcgcgtcgcgacggtcaccgagcggaagttcttcggctacgagccgacgtccatcgagggaactgtcgtgaacgtcgccgacctggcgaagacgcttgtcgactgtgccgaccatcccgagtactgcggtggcatccgcgaactcgcaacggcgatggtcgcggcggacgaccaagcctgttcgtgggcgacggtcggcgagtatctccagcggcttgacaacggcgcggcgaccaagcgaatcgtctacttggccgaccagctgagtatcgacctcccaacgcgtgagacgctcgtcgagtcgttcacgagcgggtactcgctgctcgacccaacgcagagcgagcagggatcatacgacagtgagtatcgcctccgaattaacgtcgacccgggcacgctcggtccgacggagtcctgattctaatgatcagtcaaaaccgactccgtgtccttgcccgtgagctaggtgtccgccagggctatgctgagaagaactacgtcaactcctggattctctggggtatcttcacgagtgactttggcgagaacctcatgttcaaaggtggaacggcgctgagcaaactgtacttcccccagtcgtggcgattttcagaggatctcgatttcggcgtcgaaggtcagtacaacggatcagaagacgacctccgtgatgtccttgacacagttaccgagcgctccgggattgagttcaccatcagcgagcaccacgagtcccgccagcaacactatccgacacactacgtcgacatgagcatccagtatcgggcggtgcttgaccacccgaatacgaccagtctcgacgtgatggtcgacgagtacgtcgcattcgactcggttcaccatacgcactcctacgaggatatcccggagttcgaactgcaggcgtatagtgtcgaagagatcttcgcggagaaacttcgggcgatcttccaacggggtgctgccagagactactacgatctttatcagctcttagagaccgaatctgttgagattg
>143	N operona: 95	last	null	gene_poz=(601-1404)	-	unknown	ORF H1620; same as H0735 in IR-R	/position=155473 - 157476 (156073 - 156876)	/lenght=2004 (804)	/codons=668 (268)	/complement=false	GC-compoz=54.975124378109456%	/LCI1=1.146067415730337	/LCI2=0.2099875156054932	p_i1=0.06858151961545032	p_i2=0.005827431483705545	/Tai=0.44947328116219415	/Tei=0.10524468833533498	/EEI=3.2283251629260414
ggaggccgtgtacacgacccacgagtatctcatcgcctcgcacgtcgctgagccgatgtacatcggctactacagcgccctcagccatcacgggctgaccgaacaggttccccgaaccgtgtacgtcgtcaccccgacgcgagcccagagtcgcgagattcacggcgtcccctatcgcgtcgcgacggtcaccgagcggaagttcttcggctacgagccgacgtccatcgagggaactgtcgtgaacgtcgccgacctggcgaagacgcttgtcgactgtgccgaccatcccgagtactgcggtggcatccgcgaactcgcaacggcgatggtcgcggcggacgaccaagcctgttcgtgggcgacggtcggcgagtatctccagcggcttgacaacggcgcggcgaccaagcgaatcgtctacttggccgaccagctgagtatcgacctcccaacgcgtgagacgctcgtcgagtcgttcacgagcgggtactcgctgctcgacccaacgcagagcgagcagggatcatacgacagtgagtatcgcctccgaattaacgtcgacccgggcacgctcggtccgacggagtcctgattctaatgatcagtcaaaaccgactccgtgtccttgcccgtgagctaggtgtccgccagggctatgctgagaagaactacgtcaactcctggattctctggggtatcttcacgagtgactttggcgagaacctcatgttcaaaggtggaacggcgctgagcaaactgtacttcccccagtcgtggcgattttcagaggatctcgatttcggcgtcgaaggtcagtacaacggatcagaagacgacctccgtgatgtccttgacacagttaccgagcgctccgggattgagttcaccatcagcgagcaccacgagtcccgccagcaacactatccgacacactacgtcgacatgagcatccagtatcgggcggtgcttgaccacccgaatacgaccagtctcgacgtgatggtcgacgagtacgtcgcattcgactcggttcaccatacgcactcctacgaggatatcccggagttcgaactgcaggcgtatagtgtcgaagagatcttcgcggagaaacttcgggcgatcttccaacggggtgctgccagagactactacgatctttatcagctcttagagaccgaatctgttgagattgagttcgacgttgtcctgcctgccttcgaagcaaagtgcgaccacgacgaccttgacgtcgatctcaccacaggtctgccgggtgaccagcgcgaggacattcagcgccagtgggaaacctcacttccagacctgaccggtgatccaccgctgttcgatactgtttggaagagactggacgaggccgtcattgacaaagggacggagtaggtacgaatcctctcgcctgcggcacgtactagccctgcactattaggggtattctgaaatcggatactattctaagatagcatcctattcatagagattttctatcgatactacttatgctattctaacaattcaggctacctttgctactcatactattcatgctattctaactattcaaactatacgggctatcttgacgattcaggctattcactgcccttagttataagaggggatagggcactattccagaatagcatggcgggaacgaatagcgggaatagcatagatagcacgaatagcccaaatagcccgtacgactccgtggatacagcggggaattctcgggctgtctcagtctgcatgctgaagggtggcgttggcaagtcaaccatcgcagtgaatctcgcgcgtcaactcgccacccacgaccatgatgtcctcctcattgacctcgatccgaatggacacgcttcagtcggtctcgggttcgatgaccactatcacaatacagacgagggcatcggtgaggtattcttcgatgaggcagatccaacctcagtcgtctacgataccgaatatgaattcgatatcctt
>144	N operona: 96	first	null	gene_poz=(601-1539)	-	SojC	similar to Methanococcus jannaschii Soj,	/position=156538 - 158676 (157138 - 158076)	/lenght=2139 (939)	/codons=713 (313)	/complement=false	GC-compoz=56.54952076677316%	/LCI1=1.2297008547008548	/LCI2=0.32521367521367506	p_i1=0.08293069228640318	p_i2=0.02170841566845772	/Tai=0.48837182978675814	/Tei=0.11953757410161195	/EEI=2.983421445689681
gagttcgaactgcaggcgtatagtgtcgaagagatcttcgcggagaaacttcgggcgatcttccaacggggtgctgccagagactactacgatctttatcagctcttagagaccgaatctgttgagattgagttcgacgttgtcctgcctgccttcgaagcaaagtgcgaccacgacgaccttgacgtcgatctcaccacaggtctgccgggtgaccagcgcgaggacattcagcgccagtgggaaacctcacttccagacctgaccggtgatccaccgctgttcgatactgtttggaagagactggacgaggccgtcattgacaaagggacggagtaggtacgaatcctctcgcctgcggcacgtactagccctgcactattaggggtattctgaaatcggatactattctaagatagcatcctattcatagagattttctatcgatactacttatgctattctaacaattcaggctacctttgctactcatactattcatgctattctaactattcaaactatacgggctatcttgacgattcaggctattcactgcccttagttataagaggggatagggcactattccagaatagcatggcgggaacgaatagcgggaatagcatagatagcacgaatagcccaaatagcccgtacgactccgtggatacagcggggaattctcgggctgtctcagtctgcatgctgaagggtggcgttggcaagtcaaccatcgcagtgaatctcgcgcgtcaactcgccacccacgaccatgatgtcctcctcattgacctcgatccgaatggacacgcttcagtcggtctcgggttcgatgaccactatcacaatacagacgagggcatcggtgaggtattcttcgatgaggcagatccaacctcagtcgtctacgataccgaatatgaattcgatatccttccctcgagcgaggatctcgagcaagtcgagcgagaaatcgtcgtcggtgacgtcttccagccgtctgctctgttgaagcgcgaagtcgttgagccgctgctgggcgacgaatacgacttcatcgtcacggactcgcccgcatatcgctcgcgactgaccgacaacgctctcgtcgcgacgtctaatcttgttcttccactagcgcccggcaacgaggcgatgtccggactggaacgcactatcgagcgccagattgctccgctgcgaaagcacatggacgtcgacgtcctcgcactcgtcccgaatatgctggatgggcgtatcgaccagcaaacgcaagatcgccagctcctcgaacggctgaactcccacaacagcttgcaggaccgtattccgaacttcgctcgaatcacggattgggaggctgtgggcagcggcgacattagtccgacaccaggtatccgagaccgaacgagtatcacgaaagcgtacggtgaacgcaaaccgctattggactacgacgccaactgtgatcaactgaagaatttcgacgaactcgcgcacatcgtcgaggccggtgaggtggtccggcatggctgacgacggtgacccgttcgcagatcttagtcagacgctggatgacgatgctgacgatcaggacgagacgaagagtgaacaggaaccgcgcgagccacccgcctcagacacgacaaccgaacacgtcgacgaaccggatgagggggacgtcgaggaactggacccgatgacagatactgccttttcatacgaggcagccaatcaacggccgttttacgctcgcgaagagactatcgagaacttcgattcctggctgaactacgaattagagcgcgagctaagtactcgcggctatcagaatatcgttgtccgtgagatgactgatgcgttgctgcgcacggttgtagaggaagacttggttgacgaggtggctgaacggttcgagcaagaacgaaagaatgcgatttcaaaatagcctgaatagcattctatttcttttcaaggagaacgacggggggatgtccatctcttcaggaaggaggtttactggaataggtcaaatagcatgaaaagtattctatttatatatgcacctccacaagggcacgggacgcatgaattctggatgcgtccatcgctgcccgacgaactatattcgcgtat
>145	N operona: 96	last	null	gene_poz=(601-1020)	-	unknown	ORF H1643; same as H0718 in IR-R	/position=157469 - 159088 (158069 - 158488)	/lenght=1620 (420)	/codons=540 (140)	/complement=false	GC-compoz=53.80952380952381%	/LCI1=1.0167865707434052	/LCI2=0.2618705035971223	p_i1=0.0491294424067656	p_i2=0.01144763621090233	/Tai=0.511543137425964	/Tei=0.11030287258981211	/EEI=2.997491956851736
atatccttccctcgagcgaggatctcgagcaagtcgagcgagaaatcgtcgtcggtgacgtcttccagccgtctgctctgttgaagcgcgaagtcgttgagccgctgctgggcgacgaatacgacttcatcgtcacggactcgcccgcatatcgctcgcgactgaccgacaacgctctcgtcgcgacgtctaatcttgttcttccactagcgcccggcaacgaggcgatgtccggactggaacgcactatcgagcgccagattgctccgctgcgaaagcacatggacgtcgacgtcctcgcactcgtcccgaatatgctggatgggcgtatcgaccagcaaacgcaagatcgccagctcctcgaacggctgaactcccacaacagcttgcaggaccgtattccgaacttcgctcgaatcacggattgggaggctgtgggcagcggcgacattagtccgacaccaggtatccgagaccgaacgagtatcacgaaagcgtacggtgaacgcaaaccgctattggactacgacgccaactgtgatcaactgaagaatttcgacgaactcgcgcacatcgtcgaggccggtgaggtggtccggcatggctgacgacggtgacccgttcgcagatcttagtcagacgctggatgacgatgctgacgatcaggacgagacgaagagtgaacaggaaccgcgcgagccacccgcctcagacacgacaaccgaacacgtcgacgaaccggatgagggggacgtcgaggaactggacccgatgacagatactgccttttcatacgaggcagccaatcaacggccgttttacgctcgcgaagagactatcgagaacttcgattcctggctgaactacgaattagagcgcgagctaagtactcgcggctatcagaatatcgttgtccgtgagatgactgatgcgttgctgcgcacggttgtagaggaagacttggttgacgaggtggctgaacggttcgagcaagaacgaaagaatgcgatttcaaaatagcctgaatagcattctatttcttttcaaggagaacgacggggggatgtccatctcttcaggaaggaggtttactggaataggtcaaatagcatgaaaagtattctatttatatatgcacctccacaagggcacgggacgcatgaattctggatgcgtccatcgctgcccgacgaactatattcgcgtatctgaccagagagaacgggtttctacgttatagatcgggtacgtgtttaccccgaggtctcgacagccggcacagcgtgagcccgtgagagcatctcattgctgctgacgactcgacgaagctcttcgtatggattgcgtccctgctggcgccacgtcgccagcagggacaagaccgtctcgtgaacgaacattcctcggtcattgcggagcgttccgatgattttccggagaactactggctcacgaagcgcgttctctgcggcattgtttgtcggagagaccgctggctcaccgacgaaggtgagccagtggtcaagacctccttcgatcttcccgagcagtgttgccactggtccgtcgggtactgaccgttcaatcagcgattcaagctctcttcgcgccacacgctgg
>146	N operona: 97	first-last	null	gene_poz=(601-1965)	-	unknown	ORF H1655; same as H0698 in IR-R	/position=158122 - 160686 (158722 - 160086)	/lenght=2565 (1365)	/codons=855 (455)	/complement=true	GC-compoz=59.413919413919416%	/LCI1=1.3458149779735682	/LCI2=0.746989720998532	p_i1=0.10500302810195689	p_i2=0.18583731795672181	/Tai=0.48846264555671587	/Tei=0.26725358616104966	/EEI=2.895876361946436
acacagcggacgaaaatctggcaaaggcgtgcgctcgtatccctccggaattcggatactacgatatcaagtcccgatactacaacccaccccaaacagcgaaggttgagtttccaaccgttggccagctcacgtggagtgagtagagagcattttggcggttagaccagtattagcacgtttacgactttaatgtcaacgtcagcgcgatgtactggtcgccttggaatgggtagcttcccggctttctgtgattagaagtaaaatcgacgaaaatgtcgaaggatcaccttgtccatagccacaaaccagtccgagaaccgtatgcattgagaaggccggtctcatcttctggtgggcgtccattttcgagttgttttaccgatctagtacgtgtttagccccagtgaatttcggcactgtctcgtagcaggcgaccaatcggggagatatgcaccctcagcaagggctaattgaacttcttcagggatggtctccgctcggaaaccatcccggtgaccctgctgaggtaacgctgaggtggtcatagtggatagggatgacctcagcaaagacgaacttctctcacggtttctccaaatggaagagcgaatcgacgagttggaggagaaactcgagcagaaggacgaacgaatcgaagaactcgaaacacgtcttcgcaaatacgagaatccacatacaccgcctagtaagcgacggtcggggactgacgagtccccgacctctcaagacgacgaagacgacgatgtccgaactgacggcggcacccccggacgaaaagacggtcacgacccggagtggcgttctacaactgatcccgacgaagaaatcgaagtcacctgtgactgttgtcctgagtgtggcgaccacttcgacgagtcggtgggcgtcagcccccgactcgtcgaggagatccctgatccgcagcccccagaaatcacccggtacaaccgccactactaccagtgcgattcctgtggaacagagacagttgcggctcaccccgactgccccgatgaggggcagttcggggtgaacgtcatcgctcaatcagctctgtcacggtacgatcaccgccttccctaccggaaaatcgctgaccgcttcgagcaactgcatgaactcgaactctcgggtgcatccgcgtggcacgcgaccgagcgcgctgcgcgcgccggtcgctgtgagtacgagcagatccgtcgagagatccaagatgccgacgtggtccacatcgacgaaacaggcatcaaacgtgacggtgagcaggcgtggatttggacgttcaagaccgctcagcatacgttatacgcggtgagagagagtcgcgggagtgatgttcccgcggaagtcctcggcgaggacttcgcgggaacggtcatctgtgacgggtggacggcgtacccagctttcagcagcaacctccagcggtgttgggcgcatattcttcgagaggctgaagacgccgccgaaaagcaggcagaaggtgaaccgatctaccacgctctcagacaggtgtacgtcgctctccaggcccggctggagagcgacccaagtcctcgtgagagagcagacctccagcgtgtggcgcgaagagagcttgaatcgctgattgaacggtcagtacccgacggaccagtggcaacactgctcgggaagatcgaaggaggtcttgaccactggctcaccttcgtcggtgagccagcggtctctccgacaaacaatgccgcagagaacgcgcttcgtgagccagtagttctccggaaaatcatcggaacgctccgcaatgaccgaggaatgttcgttcacgagacggtcttgtccctgctggcgacgtggcgccagcagggacgcaatccatacgaagagcttcgtcgagtcgtcagcagcaatgagatgctctcacgggctcacgctgtgccggctgtcgagacctcggggtaaacacgtacccgatctataacgtagaaacccgttctctctggtcagatacgcgaatatagttcgtcgggcagcgatggacgcatccagaattcatgcgtcccgtgcccttgtggaggtgcatatataaatagaatacttttcatgctatttgacctattccagtaaacctccttcctgaagagatggacatccccccgtcgttctccttgaaaagaaatagaatgctattcaggctattttgaaatcgcattctttcgttcttgctcgaaccgttcagccacctcgtcaaccaagtcttcctctacaaccgtgcgcagcaacgcatcagtcatctcacggacaacgatattctgatagccgcgagtacttagctcgcgctctaattcgtagttcagccaggaatcgaagttctcgatagtctcttcgcgagcgtaaaacggccgttgattggctgcctcgtatgaaaaggcagtatctgtcatcgggtccagttcctcgacgtccccctcatccggttcgtcgacgtgttcggttgtcgtgtctgaggcgggtggctcgcgcggttcctgttcactcttcgtctcgtcctgatcgtcagca
>147	N operona: 98	first	null	gene_poz=(601-1158)	-	unknown	ORF H1679; same as H0683 in IR-R	/position=159941 - 161698 (160541 - 161098)	/lenght=1758 (558)	/codons=586 (186)	/complement=true	GC-compoz=55.19713261648745%	/LCI1=1.300900900900901	/LCI2=0.4043243243243244	p_i1=0.09618020261728931	p_i2=0.04017910506040964	/Tai=0.6009811723279495	/Tei=0.13616119455436868	/EEI=2.52983270264812
ggacactccaggaaccatcactggaattccgacgttcgcagaattacttgagaacccgtccctcgcggacctctatacatcgattagacaggcagagactgcaacaggtcccgaactcgtcgaaacaacgaccgtctccaaaaagacggtgtacgactacttgcataaactggagcaggcgggcctgatcagcaaggttggcgacgagaccgggactgccgtatacaccgctcaggagttcgagctaacgttgacggtccgtgagacggaagtctcgatcactcccaaaatcatcgaggtaatcgcccagaaaaacgagtacccagcgatcgaacgagtcctcgaagactacggcatcgtcacgttcgcgctcgcatacgatctcgtgaacgcacacagtgagggcgaggtcacaatccggcaaatcgcgagcctcacagatctctctcctggaactacgtatgatctcgtcgaagcgctctattcggttctcgacctcggtgatgacgattcgaccccgacgacgtacacaccggatgagttcgatgcggaggggggcgatctcctcgaggaatacgccgataagtgaaccgagcgaggatgtatactgcgaacattgcggacacggtgatgtttcggaacttggggaagcaccccagtccacacctacaatcgctcaagagtgccgtagaggaagctggaactgaagtttgggtgccagcagcggtctaccacgagctggcggataccgggagtgccgactcaccgacgaatccatacctcgatacggctatcgaagaagggtggcttcgggtagccacaccgctaccaggtgatcgtacagcgggattcgagagtagtgctggaccggttgagaaagcacggttcgttgcagatgagtttctcaaccagcagagcaagtatccagagacgaacaactggcaggacgcggcggtggtcgcgttggcagttcgattgttcgatgcgaatgctcgaatccgtgtgatcactcacacagcggacgaaaatctggcaaaggcgtgcgctcgtatccctccggaattcggatactacgatatcaagtcccgatactacaacccaccccaaacagcgaaggttgagtttccaaccgttggccagctcacgtggagtgagtagagagcattttggcggttagaccagtattagcacgtttacgactttaatgtcaacgtcagcgcgatgtactggtcgccttggaatgggtagcttcccggctttctgtgattagaagtaaaatcgacgaaaatgtcgaaggatcaccttgtccatagccacaaaccagtccgagaaccgtatgcattgagaaggccggtctcatcttctggtgggcgtccattttcgagttgttttaccgatctagtacgtgtttagccccagtgaatttcggcactgtctcgtagcaggcgaccaatcggggagatatgcaccctcagcaagggctaattgaacttcttcagggatggtctccgctcggaaaccatcccggtgaccctgctgaggtaacgctgaggtggtcatagtggatagggatgacctcagcaaagacgaacttctctcacggtttctccaaatggaagagcgaatcgacgagttggaggagaaactcgagcagaaggacgaacgaatcgaagaactcgaaacacgtcttcgcaaatacgagaatccacatacaccgcctagtaagcgacggtcggggactgacgagtccccgacctc
>148	N operona: 98	last	null	gene_poz=(601-1254)	-	unknown	ORF H1684; similar to Neisseria meningitidis ferric	/position=160510 - 162363 (161110 - 161763)	/lenght=1854 (654)	/codons=618 (218)	/complement=true	GC-compoz=54.43425076452599%	/LCI1=1.2596006144393241	/LCI2=0.23425499231950836	p_i1=0.08838203030446512	p_i2=0.00816300742181097	/Tai=0.46755451416274424	/Tei=0.10734670667962988	/EEI=3.0567013018237272
ttcgaggcctgctcgctggctaccgagacccatggcgataccggtttcgctggcggcccgggccagcgcccgattgatctccgtcgtgttgtggtgcccgccagtcatgctctcgatgaagattggggcagagaggtcgtgacccaggaagtcgatggaggggtcgatcgcgtcgtaatcgagttccggaagcgcgttgtggacgaggtggacgtcgtcgaagcccgtgcctgtcgtttcgacgtcccgctcttggacgatttgaaggtggtcgtcttttcggtcttcagtctgcgtggagtcctgcgccgtcattagtcgggtttgtacaagagatgggaaaacaatactgttgtatcgactctcccccatcctaactattcttgaaatgataatattcaggggtcgctatgtgtctgtattcagcattgcgctgctatacgacgtaaattgacagagataccagtgataagttcgcgtctctacttaatgggcgttgtgggcgagagtagtgtgtaattaaggcacgtaacaaagctatcctctgcggtcgggcccgtttgtaaacactacagtgacccggttccgtggcaaacatttatggtttccagtttcgtaactctacacaagatgagttacgatacagaacacgtgcgaaacgcgggggacactccaggaaccatcactggaattccgacgttcgcagaattacttgagaacccgtccctcgcggacctctatacatcgattagacaggcagagactgcaacaggtcccgaactcgtcgaaacaacgaccgtctccaaaaagacggtgtacgactacttgcataaactggagcaggcgggcctgatcagcaaggttggcgacgagaccgggactgccgtatacaccgctcaggagttcgagctaacgttgacggtccgtgagacggaagtctcgatcactcccaaaatcatcgaggtaatcgcccagaaaaacgagtacccagcgatcgaacgagtcctcgaagactacggcatcgtcacgttcgcgctcgcatacgatctcgtgaacgcacacagtgagggcgaggtcacaatccggcaaatcgcgagcctcacagatctctctcctggaactacgtatgatctcgtcgaagcgctctattcggttctcgacctcggtgatgacgattcgaccccgacgacgtacacaccggatgagttcgatgcggaggggggcgatctcctcgaggaatacgccgataagtgaaccgagcgaggatgtatactgcgaacattgcggacacggtgatgtttcggaacttggggaagcaccccagtccacacctacaatcgctcaagagtgccgtagaggaagctggaactgaagtttgggtgccagcagcggtctaccacgagctggcggataccgggagtgccgactcaccgacgaatccatacctcgatacggctatcgaagaagggtggcttcgggtagccacaccgctaccaggtgatcgtacagcgggattcgagagtagtgctggaccggttgagaaagcacggttcgttgcagatgagtttctcaaccagcagagcaagtatccagagacgaacaactggcaggacgcggcggtggtcgcgttggcagttcgattgttcgatgcgaatgctcgaatccgtgtgatcactcacacagcggacgaaaatctggcaaaggcgtgcgctcgtatccctccggaattcggatactacgatatcaagtcccgatactacaacccaccccaaacagcgaaggttgagtttccaaccgttggccagctcacgtggagtgagtagagagcattttggcggttagaccagtattagc
>149	N operona: 99	first-last	null	gene_poz=(601-1740)	-	unknown	ORF H1696; similar to Sulolobus solfataricus	/position=161392 - 163731 (161992 - 163131)	/lenght=2340 (1140)	/codons=780 (380)	/complement=false	GC-compoz=61.140350877192986%	/LCI1=1.3201407211961302	/LCI2=0.4555848724714156	p_i1=0.09991672157992099	p_i2=0.05553595617579862	/Tai=0.3747210189862558	/Tei=0.14998236055821876	/EEI=3.5183028622166983
ggcgattacctcgatgattttgggagtgatcgagacttccgtctcacggaccgtcaacgttagctcgaactcctgagcggtgtatacggcagtcccggtctcgtcgccaaccttgctgatcaggcccgcctgctccagtttatgcaagtagtcgtacaccgtctttttggagacggtcgttgtttcgacgagttcgggacctgttgcagtctctgcctgtctaatcgatgtatagaggtccgcgagggacgggttctcaagtaattctgcgaacgtcggaattccagtgatggttcctggagtgtcccccgcgtttcgcacgtgttctgtatcgtaactcatcttgtgtagagttacgaaactggaaaccataaatgtttgccacggaaccgggtcactgtagtgtttacaaacgggcccgaccgcagaggatagctttgttacgtgccttaattacacactactctcgcccacaacgcccattaagtagagacgcgaacttatcactggtatctctgtcaatttacgtcgtatagcagcgcaatgctgaatacagacacatagcgacccctgaatattatcatttcaagaatagttaggatgggggagagtcgatacaacagtattgttttcccatctcttgtacaaacccgactaatgacggcgcaggactccacgcagactgaagaccgaaaagacgaccaccttcaaatcgtccaagagcgggacgtcgaaacgacaggcacgggcttcgacgacgtccacctcgtccacaacgcgcttccggaactcgattacgacgcgatcgacccctccatcgacttcctgggtcacgacctctctgccccaatcttcatcgagagcatgactggcgggcaccacaacacgacggagatcaatcgggcgctggcccgggccgccagcgaaaccggtatcgccatgggtctcggtagccagcgagcaggcctcgaactcgacgacgaacgcgtcctcgaatcgtacaccgtcgtccgcgatgccgcacccgatgcgttcatctacgggaacctcggcgctgcacagctccgagagtacgacatcgaaatggtcgagcaggcagtcgagatgatcgacgccgacgcgctcgcggtccacctgaacttcctccaggaagccacccaaccagaaggcgacgtcgatggccggaactgtgtagctgcgatcgaacgagtgtccgaggcactctcggtgccgattatcgtcaaggaaacgggcaacggcatctccggggagactgcccgagagctaactgcggcaggcgttgacgctctcgacgtcgctggcaaaggcggaacgacgtggtccgggatcgaagcctatcgcgcagcagccgcgaacgcgccgcgacagaaacaaatcggcaccctgttccgagaatggggcattccaaccgctgcaagcacgatcgagtgtgttgccgaacacgactgcgtcattgcgagtggtggtgtccgaacgggattggacgtggcaaaagcgattgccctgggtgcccgcgccggcgggttggcgaaaccattcctgaaaccagctacagacgggccagacgctgtcatcgaacgcgtcggggacctgatcgccgagctgcgaacagcgatgttcgtcaccggctcggggtcgatcgacgagctccagcaggtggagtacgtgttgcacggaaagacgcgcgagtacgtggaacaacgaaccagtagcgagtagtcccggattccccagtctcagcaggacggatagaacaacagcgggaaagagagagccgactccgatatctgtccaacctgtacttaccgaactacgcaccacaacgaggcgggttctcaccagcgaattcgtcgtgaaataaccgttcagtaggtgtgcgaatgtaccgggtatacggaagcaagaacaccagaatttggttgtcaggaacgaaggtagtccccgaggaaatttgagagattgtacacagtgtaaagaccgtacccgattacgaggacggcgacaacaaggagaagtgcccagctcaggtccatgtgtcacagacgaatttcttgtagaataagctttgtccccattcgtctttagttaagactcacacctcggttgtgtagcggtagcgagcgtctcttgtaagatcggtcgttgcttgtggatcttctgtgcgtcctcgatcagccgctccaacagcggcggtggcgaataaccgaggtgctcaccgagttcgtggaggatgagctgggcgtgcgaccggaaggtcgccgcccagcgttccggtggaaacacgagctcatcatccgcctgctcggtgaccagatccaa
>150	N operona: 100	first-last	null	gene_poz=(601-1875)	-	unknown	ORF H1709; putative ISH8 transposase;same as H0646	/position=162898 - 165372 (163498 - 164772)	/lenght=2475 (1275)	/codons=825 (425)	/complement=true	GC-compoz=59.05882352941176%	/LCI1=1.4575471698113207	/LCI2=0.7595911949685533	p_i1=0.12840688044603796	p_i2=0.19273071378817855	/Tai=0.39128558389835805	/Tei=0.2734576424093607	/EEI=3.256128178932441
gtgtctgtcggcgtgggcttactcgctatttcgatttctctcggcctaacagcgggtacagcaccgccagtactagtcggattcggtgggtcagtctgtacggcgtatctcttgctccggaagcaccctaatatcgagactgggcctctgtggcggttcagtggtcttgtttttgtactgttcattcttgggaatgccgtttccacagagggtatctatgcccctcaaagtgagcaatcgccgctcgcaattggtggtgtatgggctctttcactactgatttgctacacggtgatatttaaagtggaatggacgaatcgttctccttctcaataaccgtctggtagatttgtacacctactgagcggctgtttcattcaggattcgctggtaagaattcgcctcaatgtgatgcgtaacttcgctaagtacagaggaacagtatatcggttagtgaaaattcgttgtgtcacaggggacaaagccatccgtctttagttaggagacgaaccgcgtgacagtggcggcttatcgaggctacttttcggaaggaatgaggaggtgtcgagtgtgcacaacgaaacctcctcatcacggattatgcgtcggctcactacactgtttccctccgagttcctcgaagagcacgccgaggaactcggcgtggtcgaacgcgaccgcaagctccagattcccgtcttcgtctgggcattcgtgttcggcttcgccgcaggcgaacgccgaacactcgcagggtttcgacgcagctacaactccacagctgacgagccgatctcaccgggtgggttctatcagcggttgacgccgacgctcgcggagtacttccgcgacctcgtcgagcacggtctcgacgaggtcgctgttcccgacactgttgacgttgacatcgaccgattcagtgatgtaatgatcgctgatggaacggtgttgcggttacacgagtttctcgctgatcagttcgaagcccgccacgaggagcaggctggagcgaagctccacctgctccacaatgccactgaacagacgattgaacggatcgacgttaccgacgagaaagcacacgacagcacgctgttcaagacagggtcgtggcttgagaaccgcctcgtattgttcgacctcgcgtacttcaagtaccgacggtttgcgcggatcgacgagaacggcggctccttcgtgagccggctgaaacagaacgcgaatccggtgattacggatgaattacgggaatggcgcggccgcgccattcccttggagggcaagcaactccgtgatgtgctcgacgatctcgaccggacgtacatcgatgtggaagtcgaagtcgagttcaagcgcgggccgtacaacgggacgcggtcgctggatacgaagcggttccgcgtcgtcggcgtccgcgacgaggacgccgacgactaccatctatacgtgacaaatctgtcgcgagaggagttctttccggcggatttagcgcagatctaccggtgtcggtgggaagtggagttgctgttccgtgagttgaagacgcagtacgacctggacgagttcgacacgagcaacgagcacgtggtgaagatcttgctgtacgcagcgttgctgtcactgcttgtgagccgtgatctgttggatctggtcaccgagcaggcggatgatgagctcgtgtttccaccggaacgctgggcggcgaccttccggtcgcacgcccagctcatcctccacgaactcggtgagcacctcggttattcgccaccgccgctgttggagcggctgatcgaggacgcacagaagatccacaagcaacgaccgatcttacaagagacgctcgctaccgctacacaaccgaggtgtgagtcttaactaaagacgaatggggacaaagcttattctacaagaaattcgtctgtgacacatggacctgagctgggcacttctccttgttgtcgccgtcctcgtaatcgggtacggtctttacactgtgtacaatctctcaaatttcctcggggactaccttcgttcctgacaaccaaattctggtgttcttgcttccgtatacccggtacattcgcacacctactgaacggttatttcacgacgaattcgctggtgagaacccgcctcgttgtggtgcgtagttcggtaagtacaggttggacagatatcggagtcggctctctctttcccgctgttgttctatccgtcctgctgagactggggaatccgggactactcgctactggttcgttgttccacgtactcgcgcgtctttccgtgcaacacgtactccacctgctggagctcgtcgatcgaccccgagccggtgacgaacatcgctgttcgcagctcggcgatcaggtccccgacgcgttcgatgacagcgtctggcccgtctgtagctggtttcaggaatggtttcgccaacccgccggcgcgggcacccagggcaatcgcttttgccac
>151	N operona: 101	first-last	null	gene_poz=(601-843)	-	unknown	ORF H1734; same as H0630 in IR-R	/position=165191 - 166633 (165791 - 166033)	/lenght=1443 (243)	/codons=481 (81)	/complement=true	GC-compoz=55.96707818930041%	/LCI1=1.0291666666666666	/LCI2=0.3800000000000001	p_i1=0.05084438821485241	p_i2=0.03381997052215455	/Tai=0.6263055625455272	/Tei=0.1304379734699391	/EEI=2.597898326618261
aggatgtagacaagggagcggtcccggaacgcgcgtgcggcgtcgctgctgtcgttctcgagtgcagcatgggcgcgctcgtcgacgtagttgagcaatcgttcgcgagcatcggcagtccagaactgttgctcgacgtcgttgctcttcgacgggagtacttcttcggcggtggtcgtcgcgagcgggttctggccgatctcaccgctgcgttgccaccagccaaacgtggcgcgcgcgagcgcgaaatacgtccggatggagttcgcggcgagatcgtcttctttcacgaggtggataacccaatctcgagcgtcctgttcgtcgacgtccgcgacggagtcgacatcgttgttctcggtgaggaactggaacagattgttgacggcgaccctcgtgatttgctgggtctgtgggctttcgagggagaccatgcggtcgtcgaggagggtttcgaggccgcgaaccccaggggtagcgtcgttattagacatctaaatcacgcttccacgcgttgaaacactccgcatcgtggagtacgaaggatttgtagcggacgcctcggccaccgccagcgccgaatctgagggtggtgtggagatggtagttgctggtatcgaggtcctcgtcgcagccagcacaggcgacgacttcgctgttgttcatgacggtgcgtttggcgaccgggccagcttcgacgttttggtggggtatagacgctcgctgtgggacttccattgttcgtgcttacgggagggcggccaccctcttagttctggtttgttttactgttctaaaccaaaccaactgcagcggagcgaaatcacggctttcgggctctgaagcgcctgctatagctggataagcggggttataaactatatatcgctatacaaaactctgggatttgaagttgacagaagttcggagggtacatctgtacaaaacgacagttaaccaacactgattccgttctgaatggggttctatctgctgattccaattctattccggtataccgtcagaaatcacgcagaaacaactaccagattctcaggtcagaggatcacgtactggtccgcgtctctactgattgagctgttccacgccaaatccagttaaggagaacccatctcgatgtggtgcgacatttcgctaagtacagagggtttaatgaatggcgtaggcttttcttggccgaagggataagtctggtatggtctctggctggcaggtaatccgagtggcgtgcatcttatctgtgtctgtcggcgtgggcttactcgctatttcgatttctctcggcctaacagcgggtacagcaccgccagtactagtcggattcggtgggtcagtctgtacggcgtatctcttgctccggaagcaccctaatatcgagactgggcctctgtggcggttcagtggtcttgtttttgtactgtt
>152	N operona: 102	first-last	null	gene_poz=(601-1050)	-	unknown	ORF H1737; same as H0625 in IR-R	/position=165516 - 167165 (166116 - 166565)	/lenght=1650 (450)	/codons=550 (150)	/complement=true	GC-compoz=59.77777777777777%	/LCI1=1.447427293064877	/LCI2=0.44004474272930644	p_i1=0.12620584001000076	p_i2=0.05060349136201859	/Tai=0.48892941691728037	/Tei=0.14554314222581674	/EEI=2.815944109923572
gatggacttgtgtcgaaggacctcctgtgcgctttcggcggcgacctcgccgtagagttcgtctccgagcccacgccggccgccgtggggcttcaaataatcgccgtcgatatcgacgtccgcctccccgcaaagccgcttcaagagcgttctcgcgccctctgtcgtcaacgcaggcggcgcaacctcatactcgcgcagcacctcgtcgatttcgcagtcttccaggactccctcgattgcctcgtccccgtactcgcgttcgcgtagctgcttgcgaacggcccggtatttcgaggttgcgtctccggtcgggataaccggccattcggcgggggcgtcgacgagtcgccggtagcgcgccagcttctcggaagtcacccccgggagcgataccgattcctggtcgccggacttcccgaggacagtcatcacgcccgcctcgaggtcaacgtccgtccatcggaggccgttgcggcggttgtcgcggctgacgctgcagatctccgcgccacggacgccggtatccgcaaggatgtagacaagggagcggtcccggaacgcgcgtgcggcgtcgctgctgtcgttctcgagtgcagcatgggcgcgctcgtcgacgtagttgagcaatcgttcgcgagcatcggcagtccagaactgttgctcgacgtcgttgctcttcgacgggagtacttcttcggcggtggtcgtcgcgagcgggttctggccgatctcaccgctgcgttgccaccagccaaacgtggcgcgcgcgagcgcgaaatacgtccggatggagttcgcggcgagatcgtcttctttcacgaggtggataacccaatctcgagcgtcctgttcgtcgacgtccgcgacggagtcgacatcgttgttctcggtgaggaactggaacagattgttgacggcgaccctcgtgatttgctgggtctgtgggctttcgagggagaccatgcggtcgtcgaggagggtttcgaggccgcgaaccccaggggtagcgtcgttattagacatctaaatcacgcttccacgcgttgaaacactccgcatcgtggagtacgaaggatttgtagcggacgcctcggccaccgccagcgccgaatctgagggtggtgtggagatggtagttgctggtatcgaggtcctcgtcgcagccagcacaggcgacgacttcgctgttgttcatgacggtgcgtttggcgaccgggccagcttcgacgttttggtggggtatagacgctcgctgtgggacttccattgttcgtgcttacgggagggcggccaccctcttagttctggtttgttttactgttctaaaccaaaccaactgcagcggagcgaaatcacggctttcgggctctgaagcgcctgctatagctggataagcggggttataaactatatatcgctatacaaaactctgggatttgaagttgacagaagttcggagggtacatctgtacaaaacgacagttaaccaacactgattccgttctgaatggggttctatctgctgattccaattctattccggtataccgtcagaaatcacgcagaaacaactaccagattctcaggtcagaggatcacgtactggtccgcgtctctactgattgagctgttccacgccaaatccag
>153	N operona: 103	first-last	null	gene_poz=(601-1719)	-	unknown	ORF H1739; same as H0618 in IR-R	/position=165540 - 167858 (166140 - 167258)	/lenght=2319 (1119)	/codons=773 (373)	/complement=false	GC-compoz=63.092046470062556%	/LCI1=1.4310035842293907	/LCI2=0.46586021505376385	p_i1=0.12266712723973837	p_i2=0.05892744090384405	/Tai=0.3450969952647213	/Tei=0.15303469681345966	/EEI=3.560587283492927
atcagtagagacgcggaccagtacgtgatcctctgacctgagaatctggtagttgtttctgcgtgatttctgacggtataccggaatagaattggaatcagcagatagaaccccattcagaacggaatcagtgttggttaactgtcgttttgtacagatgtaccctccgaacttctgtcaacttcaaatcccagagttttgtatagcgatatatagtttataaccccgcttatccagctatagcaggcgcttcagagcccgaaagccgtgatttcgctccgctgcagttggtttggtttagaacagtaaaacaaaccagaactaagagggtggccgccctcccgtaagcacgaacaatggaagtcccacagcgagcgtctataccccaccaaaacgtcgaagctggcccggtcgccaaacgcaccgtcatgaacaacagcgaagtcgtcgcctgtgctggctgcgacgaggacctcgataccagcaactaccatctccacaccaccctcagattcggcgctggcggtggccgaggcgtccgctacaaatccttcgtactccacgatgcggagtgtttcaacgcgtggaagcgtgatttagatgtctaataacgacgctacccctggggttcgcggcctcgaaaccctcctcgacgaccgcatggtctccctcgaaagcccacagacccagcaaatcacgagggtcgccgtcaacaatctgttccagttcctcaccgagaacaacgatgtcgactccgtcgcggacgtcgacgaacaggacgctcgagattgggttatccacctcgtgaaagaagacgatctcgccgcgaactccatccggacgtatttcgcgctcgcgcgcgccacgtttggctggtggcaacgcagcggtgagatcggccagaacccgctcgcgacgaccaccgccgaagaagtactcccgtcgaagagcaacgacgtcgagcaacagttctggactgccgatgctcgcgaacgattgctcaactacgtcgacgagcgcgcccatgctgcactcgagaacgacagcagcgacgccgcacgcgcgttccgggaccgctcccttgtctacatccttgcggataccggcgtccgtggcgcggagatctgcagcgtcagccgcgacaaccgccgcaacggcctccgatggacggacgttgacctcgaggcgggcgtgatgactgtcctcgggaagtccggcgaccaggaatcggtatcgctcccgggggtgacttccgagaagctggcgcgctaccggcgactcgtcgacgcccccgccgaatggccggttatcccgaccggagacgcaacctcgaaataccgggccgttcgcaagcagctacgcgaacgcgagtacggggacgaggcaatcgagggagtcctggaagactgcgaaatcgacgaggtgctgcgcgagtatgaggttgcgccgcctgcgttgacgacagagggcgcgagaacgctcttgaagcggctttgcggggaggcggacgtcgatatcgacggcgattatttgaagccccacggcggccggcgtgggctcggagacgaactctacggcgaggtcgccgccgaaagcgcacaggaggtccttcgacacaagtccatcgagacaacgcatgcctcctatcgggagcgacgggctgaggacctgagcgcggatatcgagaaggtccggtatagcaacactgacgaagagtgaggcgcgaaacgccggcagtgaggaactttagaggctaaaacagacgtatgggatcctcgctgaccgaggctcgaaaagcctgaaacctcggacagtacactgagccgcgttgacctatatcgcctcctcaacacagaggtcgatattctcgtcgaggcgagcgttttcgggcatagatcactcagaaaacgctccgcctcacctttcaatccttatctgaacaccgcctcctgagaagggtgaacagttaggcggtcgcagtcgccgtcagctcgtctgattcgcgcagcgtctcgaggaactcctcggcatcgagggcagccatactcccggtgccggcggacgtgatcgcctggcggtaccgggggtcggcgacgtcgccggcggcgaacacgccatcgacgctcgtccgggccgtcggtcggccgacatcgtctgcctgcgtgaagatgtagccgctttcgtctcgttcgacggcagtctcatccaggaaccgcgtgttcggcgtgtggcccaccgcgtagaacacgccgccaacatcgacggtctcccgctcgacgtcgaccccggactcggccttctccgtggggtagccatcgg
>154	N operona: 104	first	null	gene_poz=(601-1218)	-	TrxB	similar to Mycobacterium leprae thioredoxin	/position=167314 - 169131 (167914 - 168531)	/lenght=1818 (618)	/codons=606 (206)	/complement=true	GC-compoz=68.77022653721683%	/LCI1=1.6796747967479675	/LCI2=0.7248780487804882	p_i1=0.18027855314857288	p_i2=0.1739263087488854	/Tai=0.20563304969421653	/Tei=0.25653367787399683	/EEI=4.24791869759063
tcatccaggagttcgagacgaagtacgaacagcccgatagcgtaccccaatctgccgaaagctaacgtttcttctcctgacggcgcgtatctctgcgttcctacggatttagctggtcggctgattttccctggtactcatagcggcgagcggttacggtgtggtaggtgagttaccgaccagtagtattgtgtggcacgtccaaaactcttaacttctatacccgcctactaccgtgtgatggcaaccgatactgcagccacgactggcaccgcatcgcctgacgaaccgctttacgtgaacggccagacagagctcgacgacgtcaccagcgacaacgacgtcgtgctcgcggacttctacgccgactggtgtggcccctgccagatgctcgaacccgtcgtcgagacgctcgccgagcagaccgacgcggccgtcgcgaaaatcgacgtcgacgagaatcaagccctcgccagcgcgtacggcgtgcgcggcgtccccacgctcgttctcttcgcggacggcgagcaagtcgaggaagtcgtcggccttcaggatgaagacgcgctcaaggacctcatcgagagctacaccgagtaaatgactgaggacagccacgacctagtcatcgccgggtcgggaatcgccggcctctcggcagcggtctacgcagcgcgtgccgacctcgaacccctcgtcttggagggcgacgagccgggcggccagctcacgctgacgaccgacgtcgagaactacctcggcttccccgacggcgtcggcggcatggacctcgtccaacgcggcaaagagcaggccgagcagttcggcgcccagttcgaacacggccgcatcgaggctgcggacctggacggccagccgctggagctatcgctgtcgaccggcgacacgctctacacgcggtcgctgatcgtcgccaccggcgcgagcgcgcgctgggtcggtgccgagaacgaagacgagctgatgggggccgggctctcgacgtgtgcgacctgtgacggcgcgttccaccgcggcgacgatgtcctcgtcgtcggcggcggcgacagcgccatggaggaagcgttgttcctcgcgaagttcgccgactctgtgacggtcgtccaccgacgtgaggagctgcgtgcgtccgagatcatggccgaccgcgctcgcgaccacgacgacgtccagttccgctggaacacggagctctaagccatccacggctcccaggagacgggcgtcaccggtgccacgctcgtctcccaccccgatggctaccccacggagaaggccgagtccggggtcgacgtcgagcgggagaccgtcgatgttggcggcgtgttctacgcggtgggccacacgccgaacacgcggttcctggatgagactgccgtcgaacgagacgaaagcggctacatcttcacgcaggcagacgatgtcggccgaccgacggcccggacgagcgtcgatggcgtgttcgccgccggcgacgtcgccgacccccggtaccgccaggcgatcacgtccgccggcaccgggagtatggctgccctcgatgccgaggagttcctcgagacgctgcgcgaatcagacgagctgacggcgactgcgaccgcctaactgttcacccttctcaggaggcggtgttcagataaggattgaaaggtgaggcggagcgttttctgagtgatctatgcccgaaaacgctcgcctcgacgagaatatcgacctctgtgttgaggaggcgatataggtcaacgcggctcagtgtactgtccgaggtttcaggcttttcgagcctcggtcagcgag
>155	N operona: 104	last	null	gene_poz=(601-960)	-	TrxA	similar to Chlamydia psittaci thioredoxin,	/position=167932 - 169491 (168532 - 168891)	/lenght=1560 (360)	/codons=520 (120)	/complement=true	GC-compoz=63.888888888888886%	/LCI1=1.6442577030812324	/LCI2=0.47338935574229707	p_i1=0.17159232484248982	p_i2=0.06147750754195109	/Tai=0.25502907127175817	/Tei=0.15532975678775598	/EEI=3.9156892528019385
cctacgattgagtgatactaatgccagattcgatgtccgaacaactccgtcaggatatggagtgtgaggggctgctggagtgtttccacggtctcaaagaactcgacaaagagtgcttccaagcgctcgtcgaggccgaggaaccgatgaccgtcgacgaactcgcagaggccgtcgaccgggagcgctcgacggcctaccgagccgttcagcgcctcctccagacgggattcatcgagaaagagcaggtcaactacgagcagggcggctactaccacgtctactcgccaagcgatccgtctcagattacggatgacatgcagcggatgctcaacgactggtacgcgaagatgggccagctcatccaggagttcgagacgaagtacgaacagcccgatagcgtaccccaatctgccgaaagctaacgtttcttctcctgacggcgcgtatctctgcgttcctacggatttagctggtcggctgattttccctggtactcatagcggcgagcggttacggtgtggtaggtgagttaccgaccagtagtattgtgtggcacgtccaaaactcttaacttctatacccgcctactaccgtgtgatggcaaccgatactgcagccacgactggcaccgcatcgcctgacgaaccgctttacgtgaacggccagacagagctcgacgacgtcaccagcgacaacgacgtcgtgctcgcggacttctacgccgactggtgtggcccctgccagatgctcgaacccgtcgtcgagacgctcgccgagcagaccgacgcggccgtcgcgaaaatcgacgtcgacgagaatcaagccctcgccagcgcgtacggcgtgcgcggcgtccccacgctcgttctcttcgcggacggcgagcaagtcgaggaagtcgtcggccttcaggatgaagacgcgctcaaggacctcatcgagagctacaccgagtaaatgactgaggacagccacgacctagtcatcgccgggtcgggaatcgccggcctctcggcagcggtctacgcagcgcgtgccgacctcgaacccctcgtcttggagggcgacgagccgggcggccagctcacgctgacgaccgacgtcgagaactacctcggcttccccgacggcgtcggcggcatggacctcgtccaacgcggcaaagagcaggccgagcagttcggcgcccagttcgaacacggccgcatcgaggctgcggacctggacggccagccgctggagctatcgctgtcgaccggcgacacgctctacacgcggtcgctgatcgtcgccaccggcgcgagcgcgcgctgggtcggtgccgagaacgaagacgagctgatgggggccgggctctcgacgtgtgcgacctgtgacggcgcgttccaccgcggcgacgatgtcctcgtcgtcggcggcggcgacagcgccatggaggaagcgttgttcctcgcgaagttcgccgactctgtgacggtcgtccaccgacgtgaggagctgcgtgcgtccgagatcatggccgaccgcgctcgcgaccacgacgacgtccagttccgc
>156	N operona: 105	first-last	null	gene_poz=(601-1005)	-	unknown	ORF H1762; similar to Methanococcus janaschii ORF	/position=168467 - 170071 (169067 - 169471)	/lenght=1605 (405)	/codons=535 (135)	/complement=true	GC-compoz=58.0246913580247%	/LCI1=1.271144278606965	/LCI2=0.4858208955223882	p_i1=0.09053066080321412	p_i2=0.0658069257747897	/Tai=0.3065886729438078	/Tei=0.15922623319731072	/EEI=4.081609891561656
gtatcggtctggtcgtcggcgtcctctccgggcttctcggcgtcggcggcggcttcctgttgatgcccgcgatgatgtacgggctgggcgtccccgctgccatcgccatcggcacggacatcctccagattacgatttcgggagcgttcggcgccttcgtctacgcccgcgacgggttcgtcgcgattccggtcgtggcgacgctgctcgccgggagcgcgctcggcgcgcgcatcggcgcgggcgtctcgaacatcgtcgacgaggacgacatcaaggggtacttcgcgacgatgctactcgccggcagcgtcgccgtcgccgccaaacgcgtcggcaccgcctacgacatcgccgtcctcaacactgtgagtatcgcgctcatcttcggcgcgaccgtcgtcgtaagtggtgcgatcctgttggctgcggtgtgccagcttcgcgacgacaacgctgacttctggtgtcgcctgtcggcgacgtaacccgtggtcacggggagcgtctaaccctgtttctcgggccgctatagcgcacaattgtgcaatccatacaaaaatcttataactgcacagcccctacgattgagtgatactaatgccagattcgatgtccgaacaactccgtcaggatatggagtgtgaggggctgctggagtgtttccacggtctcaaagaactcgacaaagagtgcttccaagcgctcgtcgaggccgaggaaccgatgaccgtcgacgaactcgcagaggccgtcgaccgggagcgctcgacggcctaccgagccgttcagcgcctcctccagacgggattcatcgagaaagagcaggtcaactacgagcagggcggctactaccacgtctactcgccaagcgatccgtctcagattacggatgacatgcagcggatgctcaacgactggtacgcgaagatgggccagctcatccaggagttcgagacgaagtacgaacagcccgatagcgtaccccaatctgccgaaagctaacgtttcttctcctgacggcgcgtatctctgcgttcctacggatttagctggtcggctgattttccctggtactcatagcggcgagcggttacggtgtggtaggtgagttaccgaccagtagtattgtgtggcacgtccaaaactcttaacttctatacccgcctactaccgtgtgatggcaaccgatactgcagccacgactggcaccgcatcgcctgacgaaccgctttacgtgaacggccagacagagctcgacgacgtcaccagcgacaacgacgtcgtgctcgcggacttctacgccgactggtgtggcccctgccagatgctcgaacccgtcgtcgagacgctcgccgagcagaccgacgcggccgtcgcgaaaatcgacgtcgacgagaatcaagccctcgccagcgcgtacggcgtgcgcggcgtccccacgctcgttctcttcgcggacggcgagcaagtcgaggaagtcgtcggccttcaggatgaagacgcgctcaaggacctcatcgagagctacaccgagtaaatgactgaggacagccacgacctagtcatcgccgggtcgggaatcgccggcctctcggcagcggt
>157	N operona: 106	first-last	null	gene_poz=(601-1578)	-	unknown	ORF H1766; similar to Bacillus subtilis YrkJ,	/position=168984 - 171161 (169584 - 170561)	/lenght=2178 (978)	/codons=726 (326)	/complement=true	GC-compoz=65.439672801636%	/LCI1=1.6041025641025641	/LCI2=0.7028717948717947	p_i1=0.1619206635131763	p_i2=0.16232437331478863	/Tai=0.2864557042062685	/Tei=0.24609193598330978	/EEI=3.7592561446982184
gatgggcgtctaccggatgtggcgtgattccggctacgctgtcggcgcggtcctgattggactctcgatggagttcgtgaatgcagcagccgcgttttacctgactgcgggcctgatgtttgcgtcgggtgcagtagtgtacgtttggatggaggagacccatcctgactttggtacgcacgaaccacctgcgcctgcgccctccgattgataactgacctgtcgaagtatccaatttcgacagtatctacgattttatcgcccctctctttggtgtttacctactcgtgttcattcgataagttatagagtgctgccgcaaatagtattgtgcagtcgtcccaaaagtgttaatacccactgccggttacggtgccatgtgcagaaaagtatgattcgcacaaacccggttcggatgggtggaccgcagcgatgatcgacacgctgtcgctcccaccgaccgtacaagcagcaggactgatcggcaccgtattgctcgaagcgatagtcctccacgtcggctacggtgtcgttacgaaggcgcttgggccgaacgtaaaacaagcgctcggaggtgagtaagctgtggaactgctcgggatgagtctgctgctcgtcagcttcttcgccgggttcgggttgctcatcggcatcctcttcggcttcttcgggatgggcgggtcgttcctcgtcacgcccgcactactcgtgatgggttacccctcgcgggtcgccgttggtagcggactcgcgttcgtgttcggtacgagcgtcatcggcgcgctccgccaccgcgatcacggtcacgtcgactacaaactcgccgtcatcatgaccgtcgcgatgacgatcggcatcgaagccggcaagcgtgtcgtcgacgccctccacgcggcagggaacgccgacctggtcatcagcgtcgcgtacgttggcctgctggcgacggtggggatattcacgctccgtgacgcccgcgctagcggcaccacagcgagtgtcgacctttccgagcgcgtacaggcactcgaaattcctccgatggtgacgctccgcggagacgttcgggtatctgcgagcatcatcttcggtatcggtctggtcgtcggcgtcctctccgggcttctcggcgtcggcggcggcttcctgttgatgcccgcgatgatgtacgggctgggcgtccccgctgccatcgccatcggcacggacatcctccagattacgatttcgggagcgttcggcgccttcgtctacgcccgcgacgggttcgtcgcgattccggtcgtggcgacgctgctcgccgggagcgcgctcggcgcgcgcatcggcgcgggcgtctcgaacatcgtcgacgaggacgacatcaaggggtacttcgcgacgatgctactcgccggcagcgtcgccgtcgccgccaaacgcgtcggcaccgcctacgacatcgccgtcctcaacactgtgagtatcgcgctcatcttcggcgcgaccgtcgtcgtaagtggtgcgatcctgttggctgcggtgtgccagcttcgcgacgacaacgctgacttctggtgtcgcctgtcggcgacgtaacccgtggtcacggggagcgtctaaccctgtttctcgggccgctatagcgcacaattgtgcaatccatacaaaaatcttataactgcacagcccctacgattgagtgatactaatgccagattcgatgtccgaacaactccgtcaggatatggagtgtgaggggctgctggagtgtttccacggtctcaaagaactcgacaaagagtgcttccaagcgctcgtcgaggccgaggaaccgatgaccgtcgacgaactcgcagaggccgtcgaccgggagcgctcgacggcctaccgagccgttcagcgcctcctccagacgggattcatcgagaaagagcaggtcaactacgagcagggcggctactaccacgtctactcgccaagcgatccgtctcagattacggatgacatgcagcggatgctcaacgactggtacgcgaagatgggccagctcatccaggagttcgagacgaagtacgaacagcccgatagcgtaccccaatctgccgaaagctaacgtttcttctcctgacggcgcgtatctctgcgttcctacggatttagctggtcggctgattttccctggtactcatagcggcg
>158	N operona: 107	first-last	null	gene_poz=(601-1866)	-	unknown	ORF H1776; similar to Sulfolobus solfactaricus ORF	/position=170351 - 172816 (170951 - 172216)	/lenght=2466 (1266)	/codons=822 (422)	/complement=true	GC-compoz=64.69194312796208%	/LCI1=1.3056215360253365	/LCI2=0.4610451306413303	p_i1=0.09709096084770681	p_i2=0.05732536815932922	/Tai=0.31307708989138566	/Tei=0.1515928313433963	/EEI=4.002372510773234
gccgaccacgtttcaggggcggcagacctcgctgaccgccacgacgttccatactatctccaccagaaggatgcgctcgctgtcgacgcgacaccgctcgaggacgggcagactgtgacggtcgggcgcctcgacatcgaggtcatccacacgcccggccacagcgagggcagcgtctccttcgacgtcgagggggcggcgcttctgactggcgacacgctgtttcacgacagcgtcggccgcgtcgaactcggcgtcgaggccggcatcgaggacgccgacgtcgaggggaacgccgcgacgctgtacgagagcctccagcggttgctggaccgccctgatgacgcgctggtcctgccggcgcacgatccgggctcgcccgaaccgccggtggccgccacgcttgcggaggtcagagaacggaacgacgacctcggtcgcgaccgggaggcgttcgtcgaggagcttgcgtcggacatcccggaccatccgccgaacttcgaacgcgtcaagcggacgaacgtcgggcaggagtcggtccccgaggaggaactagccgaactggaactaggcccaaacaactgtgcggccgagtaatccatgagtacgaccactgaactccgccaagggatccgcgaacacctcgggcagttctcgctgcacgtcctgctcgtcttcgcgaccggcctgaccatcggttccgaacggacagtcgtccccgtactcggggaggacgtcctcggcgtcgagtcgttccttgtgatcggctcgttcgtcgtctcgttcgggatcgtgaagtcgatcctcaatctctacgccggcaagtggggcgaggcgtacggtcgcaaacccgtcctcatcgccggatgggcgacggcgctcccgctgccgatcatcctcatcttcgccccgagctggggctggatcacggtcgggaacgtcctgctggggatcaaccaggcgttgacgtggagtatggcgatcaacgcgaagatcgacctcgcgggtcccgaccagcgcgggctcgcggtcggcatcgacgaggcgttcggctacactggcgtcgctgtcggcgcctggatcacgggtgtcatcgcaggccagtggagtctgcggcccgaaccgttctacttcctcgccgtggtcgtcgtactggcgttcctcatctccatcttcctgattaaggagaccgtccagtacgcccaagccgagggtaacgacgaccaccacgacgcgaatctgccgttcaacgaggtgctgaagcgcgcgacgtacggcgaccggacgctgttcgcggcggcgcaggccggccacatagagaacttcgtcgatacactgttctggattgccgtcccgctgtacctgacgagtcagggcctcggtatcgcggcggttggggtcgtcgtcggtgtccacagtgcgatgtacttcctccagattgcgaccggggggctcgcggaccgcatcggccgccgtccgcccgtcgttgccgggatgttcctcgcgggcgcgggcgtcctcgggatggtgctcgtcgatggctacctcccgtgggccgtcttggctggggtctccgggctcgggatggcgttgctgtacccgaacctgatgacggttccgagcgacgcagctcacccgacttggcggtcggcggggatgggcgtctaccggatgtggcgtgattccggctacgctgtcggcgcggtcctgattggactctcgatggagttcgtgaatgcagcagccgcgttttacctgactgcgggcctgatgtttgcgtcgggtgcagtagtgtacgtttggatggaggagacccatcctgactttggtacgcacgaaccacctgcgcctgcgccctccgattgataactgacctgtcgaagtatccaatttcgacagtatctacgattttatcgcccctctctttggtgtttacctactcgtgttcattcgataagttatagagtgctgccgcaaatagtattgtgcagtcgtcccaaaagtgttaatacccactgccggttacggtgccatgtgcagaaaagtatgattcgcacaaacccggttcggatgggtggaccgcagcgatgatcgacacgctgtcgctcccaccgaccgtacaagcagcaggactgatcggcaccgtattgctcgaagcgatagtcctccacgtcggctacggtgtcgttacgaaggcgcttgggccgaacgtaaaacaagcgctcggaggtgagtaagctgtggaactgctcgggatgagtctgctgctcgtcagcttcttcgccgggttcgggttgctcatcggcatcctcttcggcttcttcgggatgggcgggtcgttcctcgtcacgcccgcactactcgtgatgggttacccctcgcgggtcgccgttggtagcggactcgcgttcgtgttcggtacgagcgtcatcggcgcgctccgccaccgcgatcacggtcacgtcg
>159	N operona: 108	first-last	null	gene_poz=(601-1851)	-	unknown	ORF H1777; same as H0580 in IR-R	/position=170399 - 172849 (170999 - 172249)	/lenght=2451 (1251)	/codons=817 (417)	/complement=false	GC-compoz=64.58832933653078%	/LCI1=1.3060897435897436	/LCI2=0.4451923076923077	p_i1=0.0971815071623836	p_i2=0.05221093483520157	/Tai=0.4896898626064033	/Tei=0.14698984135168142	/EEI=2.8992985358167505
cgaacacgaacgcgagtccgctaccaacggcgacccgcgaggggtaacccatcacgagtagtgcgggcgtgacgaggaacgacccgcccatcccgaagaagccgaagaggatgccgatgagcaacccgaacccggcgaagaagctgacgagcagcagactcatcccgagcagttccacagcttactcacctccgagcgcttgttttacgttcggcccaagcgccttcgtaacgacaccgtagccgacgtggaggactatcgcttcgagcaatacggtgccgatcagtcctgctgcttgtacggtcggtgggagcgacagcgtgtcgatcatcgctgcggtccacccatccgaaccgggtttgtgcgaatcatacttttctgcacatggcaccgtaaccggcagtgggtattaacacttttgggacgactgcacaatactatttgcggcagcactctataacttatcgaatgaacacgagtaggtaaacaccaaagagaggggcgataaaatcgtagatactgtcgaaattggatacttcgacaggtcagttatcaatcggagggcgcaggcgcaggtggttcgtgcgtaccaaagtcaggatgggtctcctccatccaaacgtacactactgcacccgacgcaaacatcaggcccgcagtcaggtaaaacgcggctgctgcattcacgaactccatcgagagtccaatcaggaccgcgccgacagcgtagccggaatcacgccacatccggtagacgcccatccccgccgaccgccaagtcgggtgagctgcgtcgctcggaaccgtcatcaggttcgggtacagcaacgccatcccgagcccggagaccccagccaagacggcccacgggaggtagccatcgacgagcaccatcccgaggacgcccgcgcccgcgaggaacatcccggcaacgacgggcggacggcggccgatgcggtccgcgagccccccggtcgcaatctggaggaagtacatcgcactgtggacaccgacgacgaccccaaccgccgcgataccgaggccctgactcgtcaggtacagcgggacggcaatccagaacagtgtatcgacgaagttctctatgtggccggcctgcgccgccgcgaacagcgtccggtcgccgtacgtcgcgcgcttcagcacctcgttgaacggcagattcgcgtcgtggtggtcgtcgttaccctcggcttgggcgtactggacggtctccttaatcaggaagatggagatgaggaacgccagtacgacgaccacggcgaggaagtagaacggttcgggccgcagactccactggcctgcgatgacacccgtgatccaggcgccgacagcgacgccagtgtagccgaacgcctcgtcgatgccgaccgcgagcccgcgctggtcgggacccgcgaggtcgatcttcgcgttgatcgccatactccacgtcaacgcctggttgatccccagcaggacgttcccgaccgtgatccagccccagctcggggcgaagatgaggatgatcggcagcgggagcgccgtcgcccatccggcgatgaggacgggtttgcgaccgtacgcctcgccccacttgccggcgtagagattgaggatcgacttcacgatcccgaacgagacgacgaacgagccgatcacaaggaacgactcgacgccgaggacgtcctccccgagtacggggacgactgtccgttcggaaccgatggtcaggccggtcgcgaagacgagcaggacgtgcagcgagaactgcccgaggtgttcgcggatcccttggcggagttcagtggtcgtactcatggattactcggccgcacagttgtttgggcctagttccagttcggctagttcctcctcggggaccgactcctgcccgacgttcgtccgcttgacgcgttcgaagttcggcggatggtccgggatgtccgacgcaagctcctcgacgaacgcctcccggtcgcgaccgaggtcgtcgttccgttctctgacctccgcaagcgtggcggccaccggcggttcgggcgagcccggatcgtgcgccggcaggaccagcgcgtcatcagggcggtccagcaaccgctggaggctctcgtacagcgtcgcggcgttcccctcgacgtcggcgtcctcgatgccggcctcgacgccgagttcgacgcggccgacgctgtcgtgaaacagcgtgtcgccagtcagaagcgccgccccctcgacgtcgaaggagacgctgccctcgctgtggccgggcgtgtggatgacctcgatgtcgaggcgcccgaccgtcacagtctgcccgtcctcgagcggtgtcgcgtcgacagcgagcgcatccttctggtggagatagtatggaacgtcgtggcggtcagcgaggtctgccgcccctgaaacgtggtcggcgtgggcgtgcgtgtcgaagacgccgacaagctc
>160	N operona: 109	first-last	null	gene_poz=(601-1710)	-	unknown	ORF H1786; similar to Bacillus subtilis YrkH,	/position=171620 - 173929 (172220 - 173329)	/lenght=2310 (1110)	/codons=770 (370)	/complement=true	GC-compoz=65.58558558558558%	/LCI1=1.6169828364950316	/LCI2=0.6188798554652215	p_i1=0.16500182243303368	p_i2=0.1207398270713316	/Tai=0.2986449007994018	/Tei=0.20866584436419844	/EEI=3.6118608936091077
gctggagtgcggctagctgccggtcagtgatgtcttcgaacaactgattcgccggcgccagcatactatgcggaatctgtgtctccgagattgacgtcttcgagaggagttcgatctctctgtcggatcgaagcgagtcgagcagttcgcgcacgtcctcgctgtcgaacgcgacgaccgtgtagtgctcccagccctggcggtagatcgtcggtgactggtacaggcagttgtgctcctcgaagcggtcgatgacggagtcttcgagcgagcaaagacaggactgggtgacgacgtgatatccgttgtcgtccgccgattcgtacagtacggtgccgatctcgttgatttcgtcgagtagttcgtcggttggcgtcgtctccgtcgtgatttcgagcacttggcagtcgctcaacggccactcacgtattgtcagatccgggtatcgctccgagatccgtcggtacgggcattcgtgtttcactcgaatggaggcctcgtacagtcccatacgcgtaggttcgaactcgacgtaattagcggtgccggtcatggccggcagtacccatatgctaatatctctgctaatccggactaccgatgcaggaactctcgccagcggaactcggcgaacaggtacaggatgatgatggcccactcgtgctggatattcgccacgaagaagacttccaggagtggcacattccgggcagccgtaacgtcgacgtctacgacgaactgactgacgacccggaacaggccatcgaaccactcgacgacctgcccagtgacgaacaaatcgttaccgtctgtgccgcaggcgtcgtctcccagactgcgacggccgtcctccgagagctggggtacgacgcggtgacgctgacggacgggatgaacggctggagccgcgtccaccggcacgcggaactccccgtagacgtcgatgggaccctcgtgcaagtcgcccgtccggggaagggctgtctctctcacgtgctcgtctccgacggcgaggctgccgtcttcgacccgtcacactacctcaacgagtacgacactgtcctcgacgagtatgatgccgagcttgtcggcgtcttcgacacgcacgcccacgccgaccacgtttcaggggcggcagacctcgctgaccgccacgacgttccatactatctccaccagaaggatgcgctcgctgtcgacgcgacaccgctcgaggacgggcagactgtgacggtcgggcgcctcgacatcgaggtcatccacacgcccggccacagcgagggcagcgtctccttcgacgtcgagggggcggcgcttctgactggcgacacgctgtttcacgacagcgtcggccgcgtcgaactcggcgtcgaggccggcatcgaggacgccgacgtcgaggggaacgccgcgacgctgtacgagagcctccagcggttgctggaccgccctgatgacgcgctggtcctgccggcgcacgatccgggctcgcccgaaccgccggtggccgccacgcttgcggaggtcagagaacggaacgacgacctcggtcgcgaccgggaggcgttcgtcgaggagcttgcgtcggacatcccggaccatccgccgaacttcgaacgcgtcaagcggacgaacgtcgggcaggagtcggtccccgaggaggaactagccgaactggaactaggcccaaacaactgtgcggccgagtaatccatgagtacgaccactgaactccgccaagggatccgcgaacacctcgggcagttctcgctgcacgtcctgctcgtcttcgcgaccggcctgaccatcggttccgaacggacagtcgtccccgtactcggggaggacgtcctcggcgtcgagtcgttccttgtgatcggctcgttcgtcgtctcgttcgggatcgtgaagtcgatcctcaatctctacgccggcaagtggggcgaggcgtacggtcgcaaacccgtcctcatcgccggatgggcgacggcgctcccgctgccgatcatcctcatcttcgccccgagctggggctggatcacggtcgggaacgtcctgctggggatcaaccaggcgttgacgtggagtatggcgatcaacgcgaagatcgacctcgcgggtcccgaccagcgcgggctcgcggtcggcatcgacgaggcgttcggctacactggcgtcgctgtcggcgcctggatcacgggtgtcatcgcaggccagtggagtctgcggcccgaaccgttctacttcctcgccgtggtcgtcgtactggcgttcctcatctccatcttcctgattaaggagaccgtccag
>161	N operona: 110	first-last	null	gene_poz=(601-1377)	-	unknown	ORF H1797; similar to Halobacterium Bat,	/position=172777 - 174753 (173377 - 174153)	/lenght=1977 (777)	/codons=659 (259)	/complement=false	GC-compoz=59.07335907335908%	/LCI1=1.3359173126614987	/LCI2=0.376485788113695	p_i1=0.1030287871998921	p_i2=0.03295116082075233	/Tai=0.3808752050881609	/Tei=0.1296560447386771	/EEI=3.4393364711131733
ggcggtcagcgaggtctgccgcccctgaaacgtggtcggcgtgggcgtgcgtgtcgaagacgccgacaagctcggcatcatactcgtcgaggacagtgtcgtactcgttgaggtagtgtgacgggtcgaagacggcagcctcgccgtcggagacgagcacgtgagagagacagcccttccccggacgggcgacttgcacgagggtcccatcgacgtctacggggagttccgcgtgccggtggacgcggctccagccgttcatcccgtccgtcagcgtcaccgcgtcgtaccccagctctcggaggacggccgtcgcagtctgggagacgacgcctgcggcacagacggtaacgatttgttcgtcactgggcaggtcgtcgagtggttcgatggcctgttccgggtcgtcagtcagttcgtcgtagacgtcgacgttacggctgcccggaatgtgccactcctggaagtcttcttcgtggcgaatatccagcacgagtgggccatcatcatcctgtacctgttcgccgagttccgctggcgagagttcctgcatcggtagtccggattagcagagatattagcatatgggtactgccggccatgaccggcaccgctaattacgtcgagttcgaacctacgcgtatgggactgtacgaggcctccattcgagtgaaacacgaatgcccgtaccgacggatctcggagcgatacccggatctgacaatacgtgagtggccgttgagcgactgccaagtgctcgaaatcacgacggagacgacgccaaccgacgaactactcgacgaaatcaacgagatcggcaccgtactgtacgaatcggcggacgacaacggatatcacgtcgtcacccagtcctgtctttgctcgctcgaagactccgtcatcgaccgcttcgaggagcacaactgcctgtaccagtcaccgacgatctaccgccagggctgggagcactacacggtcgtcgcgttcgacagcgaggacgtgcgcgaactgctcgactcgcttcgatccgacagagagatcgaactcctctcgaagacgtcaatctcggagacacagattccgcatagtatgctggcgccggcgaatcagttgttcgaagacatcactgaccggcagctagccgcactccagcttgccctcgaaagcgggtactacgaacagccacggaagacgtcgctccgcgacctcgccgaacggacggccgtcgctcgctcgacgtacgaagaacacctccggaaggcagagaataaactgctcacgaacgcgggccaattcctccggctggtcaccgcgacctcgacgaccaaccctctgggtgtcgagagcggtcgacgaaccgaacagaccgctgactaacgacggtcggcaaagactacagcagcaacgcaccagcggcatacgcgagggcgaacgagagggcgaacgagccgatccacgcaccaatcgtcacaccgattttccgggcgtctaccgcttctcgaccgccgacagcggcaccacttccgatgatggcgctgacgacgatctcgttgaacgagaccggtacgccaagcaatactgccagctgtgcgatcaggaacgagggcacgagcgccgagatagagcgtcgcggcccaagcgatgagtagtcctgcgccagcgacttgatcatccgtggcgcacccgtccacgagccaacgagcatccccaaaccgccgccgacaagcacggcgaacgtcgacaccatcccgacctcgtcgagcagcgggagaagcggcccaacggcgagcccgacctggctcccgcccgcggagaacgctacgagcgacccgagcgcgagcagcacacgccgcaggccaccgcgctcgtcgcgactgacgtcccaccagacgaccgtcgcgacgacgagcgctgcgaagccggtaatcccgactgccgacgtgagtccgtcaactgccagcacgcgctgtccaacac
>162	N operona: 111	first-last	null	gene_poz=(601-1776)	-	unknown	ORF H1804; similar to Haemophilis influenza	/position=173570 - 175945 (174170 - 175345)	/lenght=2376 (1176)	/codons=792 (392)	/complement=true	GC-compoz=66.66666666666666%	/LCI1=1.3307757885763	/LCI2=0.5947144075021314	p_i1=0.10200985644693504	p_i2=0.10967934223345466	/Tai=0.3548255008784135	/Tei=0.1987114080101092	/EEI=3.6503402690526814
gggtgtacgtccggccacggcgtctgtggcgtcggctcagcctcgaagacgtccatcgtgggcgtcctcgcgttcctcaccgtcgccatcgtgaccgcgcaagtggtcgctgcactgggggtgagcccgtaatgagtgaccggcatccagcgttcatgccgttgattctcgtcggcggcctcatcttcgggttcgggctcgcgtatagccagatggctcggcctgaggtcgtcttgaacttcctccagttcgaagacttcgggttggtgttcgtgatgttcggcggcgccgccgtgacgggcgtgacgttcttcgtcgcgccgcggctgctgggccgcgcgccgctgaccggcgacagcttccagcgccgcctgaagtccttcgaccggaacgtcctcatcggtggcgccatcttcggcgtcggctgggggctctccggcatctgtccgggcgccgcctacgcgagcctcggcatcgggaacatcaccattctctgggcgctcgccgggatgttcctcggcgcgtacacccagggcttctggcgcagccacagccagagccgcgacgcgtcctcggcgggcgcagactaactcactgtttatggaccccgctctcatcgccctcttcgccggtgcagcgctcgccagcctgttcatggcgtgggtcatcggcgccggctcgagtggggcgacgccgtatgcccctgccgtcggggcgaacgctatctcgacgatgcgtgccgccctcctcgtcggtattttcggtttcgtcggtgccgtcacgcaaggcggcaacgtctcggaagccatcgggagcggcctcgtcggtggaatcagtctcccgatcgccggcgtcatcctcgtactcgtgttgggggcagggctgatggcaatcggcattacgaccggctatccgatcgcgactgcgttcaccgtgactggcgccgttatcggcgtcggcctcgcgcttggtggttccccggtctggccgaagtaccagcagattgccgccgtctgggtgttgacgccgttcgtcggcggcggcatcgcgttcaccatcgcgagtctcctcccacgtcccggcgtccccgagcgatacagtatccccgtccttgcgggcctcgtcggggccgtcctcgtgaatatccagttcagcttcctgggtgcggggagtgcggcaggtaccgttcgcggtgttggacagcgcgtgctggcagttgacggactcacgtcggcagtcgggattaccggcttcgcagcgctcgtcgtcgcgacggtcgtctggtgggacgtcagtcgcgacgagcgcggtggcctgcggcgtgtgctgctcgcgctcgggtcgctcgtagcgttctccgcgggcgggagccaggtcgggctcgccgttgggccgcttctcccgctgctcgacgaggtcgggatggtgtcgacgttcgccgtgcttgtcggcggcggtttggggatgctcgttggctcgtggacgggtgcgccacggatgatcaagtcgctggcgcaggactactcatcgcttgggccgcgacgctctatctcggcgctcgtgccctcgttcctgatcgcacagctggcagtattgcttggcgtaccggtctcgttcaacgagatcgtcgtcagcgccatcatcggaagtggtgccgctgtcggcggtcgagaagcggtagacgcccggaaaatcggtgtgacgattggtgcgtggatcggctcgttcgccctctcgttcgccctcgcgtatgccgctggtgcgttgctgctgtagtctttgccgaccgtcgttagtcagcggtctgttcggttcgtcgaccgctctcgacacccagagggttggtcgtcgaggtcgcggtgaccagccggaggaattggcccgcgttcgtgagcagtttattctctgccttccggaggtgttcttcgtacgtcgagcgagcgacggccgtccgttcggcgaggtcgcggagcgacgtcttccgtggctgttcgtagtacccgctttcgagggcaagctggagtgcggctagctgccggtcagtgatgtcttcgaacaactgattcgccggcgccagcatactatgcggaatctgtgtctccgagattgacgtcttcgagaggagttcgatctctctgtcggatcgaagcgagtcgagcagttcgcgcacgtcctcgctgtcgaacgcgacgaccgtgtagtgctcccagccctggcggtagatcgtcggtgactggtacaggcagttgtgctcctcgaagcggtcgatgacggagtcttcgagcgagcaaagacaggactgggtgacgacgtgatatccgttgtcgtccgccgattcgtacagtacggtgccgatctcgttgatttcgtcgagta
>163	N operona: 112	first-last	null	gene_poz=(601-1590)	-	unknown	ORF H1808; same as H0552 in IR-R	/position=174447 - 176636 (175047 - 176036)	/lenght=2190 (990)	/codons=730 (330)	/complement=false	GC-compoz=67.67676767676768%	/LCI1=1.5319148936170213	/LCI2=0.6830800405268489	p_i1=0.1450438875019982	p_i2=0.15212277041158942	/Tai=0.4708062769770745	/Tei=0.2369104933704305	/EEI=2.8598200077310536
atccgtggcgcacccgtccacgagccaacgagcatccccaaaccgccgccgacaagcacggcgaacgtcgacaccatcccgacctcgtcgagcagcgggagaagcggcccaacggcgagcccgacctggctcccgcccgcggagaacgctacgagcgacccgagcgcgagcagcacacgccgcaggccaccgcgctcgtcgcgactgacgtcccaccagacgaccgtcgcgacgacgagcgctgcgaagccggtaatcccgactgccgacgtgagtccgtcaactgccagcacgcgctgtccaacaccgcgaacggtacctgccgcactccccgcacccaggaagctgaactggatattcacgaggacggccccgacgaggcccgcaaggacggggatactgtatcgctcggggacgccgggacgtgggaggagactcgcgatggtgaacgcgatgccgccgccgacgaacggcgtcaacacccagacggcggcaatctgctggtacttcggccagaccggggaaccaccaagcgcgaggccgacgccgataacggcgccagtcacggtgaacgcagtcgcgatcggatagccggtcgtaatgccgattgccatcagccctgcccccaacacgagtacgaggatgacgccggcgatcgggagactgattccaccgacgaggccgctcccgatggcttccgagacgttgccgccttgcgtgacggcaccgacgaaaccgaaaataccgacgaggagggcggcacgcatcgtcgagatagcgttcgccccgacggcaggggcatacggcgtcgccccactcgagccggcgccgatgacccacgccatgaacaggctggcgagcgctgcaccggcgaagagggcgatgagagcggggtccataaacagtgagttagtctgcgcccgccgaggacgcgtcgcggctctggctgtggctgcgccagaagccctgggtgtacgcgccgaggaacatcccggcgagcgcccagagaatggtgatgttcccgatgccgaggctcgcgtaggcggcgcccggacagatgccggagagcccccagccgacgccgaagatggcgccaccgatgaggacgttccggtcgaaggacttcaggcggcgctggaagctgtcgccggtcagcggcgcgcggcccagcagccgcggcgcgacgaagaacgtcacgcccgtcacggcggcgccgccgaacatcacgaacaccaacccgaagtcttcgaactggaggaagttcaagacgacctcaggccgagccatctggctatacgcgagcccgaacccgaagatgaggccgccgacgagaatcaacggcatgaacgctggatgccggtcactcattacgggctcacccccagtgcagcgaccacttgcgcggtcacgatggcgacggtgaggaacgcgaggacgcccacgatggacgtcttcgaggctgagccgacgccacagacgccgtggccggacgtacaccccttgccgacgcgcgtgccgatgccgacgaagacgccgccgacgagcagtcgccacggctggacgtcggtcgtccacgcgccgccctggtagacgacggcgtacacggccgcgccgaggacgatgccgagcgtgaacacgagccgccagtcccgggagctgacgtactgctggaagcgggactggtcggagacgtacgacagcgtcgactccaggaacgtgctggcgccggcgctaatgccggtgcctaggtagatgacagtgacaccgaggccgaccagcagcccgccgatagcgtagcggctaatgccgttcgggaacagctccgcggcgacctgtagtggaagtggatcgattaccatcggcgtcgttagtcacctgcgagagagtcctggctggccgcgcagttgttcgggccgagttccagggtgaacgcttcctcgtcgtcgacggcgttctggccgaggttcgtcgcgatgatgtcctcgtagttggccggccgcggcggcatgtccgagaggaccaggtcgacgaacgcctgttcgtccatcgtgagcgcgtccatctcgtcgacgagttcgccgatgggtgcggtgtacgtgccgtcggcggcggggtcggcggcgtcgctgaagtgcgcgccaccgacgagcgtgtcatcgggtagcgtgaggacgcgctcctggagcgact
>164	N operona: 113	first	null	gene_poz=(601-1059)	-	unknown	ORF H1810; same as H0554 in IR-R	/position=174756 - 176414 (175356 - 175814)	/lenght=1659 (459)	/codons=553 (153)	/complement=true	GC-compoz=67.3202614379085%	/LCI1=1.605263157894737	/LCI2=0.831578947368421	p_i1=0.16219745956844134	p_i2=0.23335874167467238	/Tai=0.2356022942158335	/Tei=0.31002286750720515	/EEI=4.1479660009012225
[truncated: 5,965,369 more chars]
