# Supplementary material for: Bioinformatic Assessment of Factors Affecting the Correlation between Protein Abundance and Elongation Efficiency in Prokaryotes
Source: Int J Mol Sci. 2022 Oct 9;23(19):11996. doi: 10.3390/ijms231911996 (PMC9570070; doi:10.3390/ijms231911996)
Supplement: Supplementary file 1 [file ijms-23-11996-s001.zip › EloE/output_folder/Halobacterium_salinarum_64091/halobacterium salinarum nrc-1_locus_tag_EEI_2.fasta]

>VNG_6236G|7.361743446911287
atggccctcgacgaactgtacgacaccagcgagatccgcgaccagatcaaggaaaaccagctgctgtacgagatcggcgaccggcccgcggacgagtacgagcgccgcaaacaggagctggaagcccaactgcggacggccgaacagatccgcgaccagatgcgcgaccgcatggagatcaagaactga
>VNG_1423H|6.2823780341883415
atgcgcgacgaggaggagatccgcgagcagtacgagttcttggtcgaggagttggagtcagaggagatgagccacgaaggcatccgggagatgttcacgtactaccgccgggcgctcggatgggcgctcgaagaggaacacatgtaa
>VNG_0568C|6.253728709139506
atgcaggaccgcgtcatcggcgtgaacgccatcggcacgaacatcgtggtgatcctggcgctcgtcggcgcggccacggagctgacggcggccctggacatcgccatcgtgtacgcgctgttgaacttcctgatgagcatcgccatctcgaagttcacggtcgaacggggtggggtgctgtga
>VNG_2187H|6.0631586417981955
atgagtaacacagcgaacatcgactacccggacctcgcgaagtacgggacggcggcgagcgcggcgatgatctgcgtcggggcggcgggcacggtcctcggctccggcgtggtttccggctgggaggcgtccatgctgttcgacctggagatcctcggcgtgctcggcatcgtcgtctgcccgttcctgttcggcatcctgctgccgctgatcgagtaa
>VNG_1433G|6.044899873943638
atggctatcaagcccgactacgtcaagaagacggggaacatcctcatggagcgataccaggatgcgttctcccgggaggacttcgagcacaacaaggacgccgtcacggagctgaccaacatcgagtcgaagaacgtccgcaaccggatcgcgggctacatcacacacaagcgcaactag
>VNG_0860G|6.0126738947265235
atggatctgcgggttattgagaaggacgacgcggagctgaccatcgaagtcgccggggagaaccacacgttcatgaacgtgctgaagggcacgctgctggagaccgacggcgtcaccgcggcgtcctacgacatgaaccccgagcagtccggcggccagacggagccgctgctcacgatcaaaaccgacggcgacgtggacccagtcgacgccctgcaggcggcggccggccacaccagccagaaactccagtcgttcgcggacaccttcgaagccgcggtctga
>VNG_2234G|5.934342775095763
atgagcgacgacggcggcggacgcaagaacttgcgaatgcccgaggacgacgaggtgttcgcggaggtcacggacatgctcggcgcgaaccgcgtgcaggtgcggtgtgcggacggcgaggagcggacggcgcgcatccccggccggatgcaaaagcgcatctggatccgcgaggacgacatcgtgctcgtggagccctgggactggcaggacgacaaggccgacgtgacgtggcgctacgagaaaagcgacgccgaccagctccgcgaggaagggcacatcgaatga
>VNG_2535H|5.708644720649453
atggacgtcgaagcccacgtcgaactcaccgagcgcctcatcggcggcgtcgagatcgtcgccgcctacgtgctcgtgttcctgttcgccgtcggcgtcttcgacctcggactcaccatcggcgggctcatcctctcgggggcgatcaccaacgccggggaggtcgtcgcgctcgtcgacacggtcctgttgctgttcatcatcgtggaagtgtaccgaaccgtcgtggcgtacacccgcgagcaaagcgttctgcggatcgtcgtcgccaccgccgtgatcgccgtcacccgccgtgtcatcgtgttcaaaccgggggacttctcgtcctcgcgggcggcgctgtcggtcgccatcggactcgcggtgttgatcgtcgcgttggtcggcgcgctctacctgctctcccccgaggagggcaccgacgccggcgtgctgtga
>VNG_1071G|5.689439910959682
atgagcgccgaagccacggaggccgacctctccgaggacgaacgccgcggtctcgaactcgtccacgaagaactcggcatccaccaaagcgaattctggaaggccctggacgtctcctcccggaagggcagccggatcgcctccaccctcgaagaacacggcctcgtcgaacgcgaggaaaccgtctacggcgggaacaccacctactacatcacgccggttgtcgacgaacgcaacctggagttcatgctgctgatggctggggacatgctgtcgccgttcgtcggcgaggaggaagtcgacccacagggcgacgcgttctcccagtggatcatgaacctcgcctacgaggagtaa
>VNG_0394C|5.533537078186446
atggctgaggaagaaacaaccatcgaggtatcgaccgccgacgaactcattactgacgacgaactccagaacaaatccaagggccagctcatcaagaacgccggccagttccgcgaccggcgcaacgagctgaatcagctcgcgagctcccgggcgtcggagcgcgacgacctgaacgccaagacccgagagaaggtcgacgaagcccaagagcaccgcgagaagcgcgacgagctcaacgagcgcgtccaggagcacaaggagatccgcaacgatctgaacgcggacgccaacgagctgttcgacgaggtcgagcagcgcaaagaggacctcgagctcgacgagggcaaggacctcgaacagctcaaagaggagatcgaggagctggagttcaagcagcagaccgaagtcctgtccaccgaggacgagcgcgaactcatcgagaagatcgaggggaagcgcgaggagtaccaggaccgcgaggagaaactcgaccagtccggcgacctggaagggctcgtcgaggaagccgagtcggtgcgagcggaagcctccaagcaccacgagaaggtgacggagctcgcggacaaggcccaagagcaccacaaccagatgatcgaggcctatcgggaggccgacgacatccgggacgaggccgacgagatgcacgaggacttcgtcgaagcccaggaagcggccgacgcccaccacgaggcgttcgtcgaggtccagaagcgactgcgtgaactcgacaagcaggaagaagaagaggagaaggacaagcgcgcccaagaacaggaggaagcccgcgaggaagccgaggagatctacgagcggttcaaggagggcgagaccctcgacaccgaggacctccgcaagctccagaagtccggccacctgtaa
>VNG_1009G|5.524146020810857
atggtgctggtcgccgcgatcgccgccggcgtcctcatcaacaccgctggcttcctccaatcgaaggggtcggcaaccggtgaggaagcctccgcacaggtctccaaccgcatcaacatcgtctccgcgtacggcaacgtcaacaacgaggaagtcgactacgtgaacctcaccgtgcgccaggccgccggagccgacaacatcaacctcagcaaatccacgatccagtggatcggcccggacaaagccaccaccctaacgcacgccaacgcagctgacaagacgacgctgggtgaggagttcaataccacctcgatcaaggggaacaacgacaacgtgctggtccagcagtccgaccgcatcaaggtcatcatgtacgccggcggcgtcagctccaagctcggcgctggtgacgaggtgcagttgacggtgaccacgcagtacggctcgaaaaccacctactgggcgaacgtccctgaatcgctcaaggacaaaaacgccgtcaagctgtaa
>VNG_1773G|5.518881817737611
atgtccgaccgactcgacgacgacacgatcagcgaccggctgccggacgactggatccacgatggcgacgcgatcacccgcacgtacacgttcgaggagtacctggacggcgtggcgttcgcatcagaggtcggcgacctcgccgacgaggcgttccaccaccccgagatcacgatccggtacgacgaggtcgaagtgcggttcaccgaccacgaggccggcggggtcacgagccaggacatcgagttggcgcgccgaaccgacgaccgccggtag
>VNG_2135G|5.508511458290117
atggctcaggacatcaagcccacccgaaagaacctcatggagatcgaggaccgcatcgacctctcggagcgcggccacgacacgctcgaacagaagcgtgacggactcatcatggagttcatggacatcctggatcagtcacaggacgtccggtcgggtctggaaggcgactacgagaccgcacagcagaagatcaacatggcgcgcgccatggagggcgatgtcgcggtcagcggggccgccgcggcgctcgaagagtaccccgagatcaccgtcgagtcgatgaacatcatgggcgtcgtcgtcccccagatcgaatcgacgaaagtcaagaaatccttcgacaagcggggctacggcatcctcggcacgagcgcgcgcatcgacgaggccgcagacgcctacgaggagctgttggagtcgatcgtgctcgccgcggaggtcgagacggcgatgaagaagatgctcaccgagatcgagacgaccaagcgccgcgtgaacgcactggagttcaagctgctgcccgaactccacgagggcaaagagtacatcgaccagaaactcgaagagaaggaacgcgaggagatgttccggatgaagaaggtcaaagacaagaaagaagcccaagaggaggcggccgacgaggccgcggccgcggagtcgacgggcgcgtag
>VNG_0962G|5.492588552439517
atggtgctggtcgccgcgatcgccgccggcgtcctcatcaacaccgccggctacctccaatccaaggggtcggcaaccggtgaggaagcctccgcacaggtctccaaccgcatcaacatcgtctccgcgtacggcaacgtcaacagcgagaaagtcgactacgtgaacctcaccgtgcgccaggccgccggagccgacaacatcaacctcacgaaatccacgatccagtggatcggcccggacaaagccaccaccctgacgtactcgtcgaacagcccgagttcgctgggtgaaaacttcaccaccgaatccatcaaggggaacaacgctgacgtgctggtcgagcagtccgaccgcatcaaggtcatcatgtacgccagcggcgtcagctccaccctcggctccggtgaggaagtgcagttgacggtgaccacgcagtacgggtcgaaaaccacctactgggcgcacgtccctgagtcgctcaaggacaaaaacgccgtcaagctgtaa
>VNG_1432G|5.492212329084713
atgacaggcgacgacgccgacgagacgcacgagaacgtcgtgccgggctcggatgaggacctcgacacgcccgacgttcggggctacgacttcagcggtgagttcgacttcttcgagctgctcgactcgtacgcgacgaccggcttccaggcctcccacctggctgacgccgtcgacatcacccgggagatgcgcgaggacgacgccacgatctatctgacgctcacgtcgaacatcgtctcgtcggggctgcgggaggtcgttgcccacctcgtgcgggagaactacgtggacgtcatcatcaccacgtcgggctcgctgaccgaggacatcatcaagacggcgaaaccgttcaagatgggcgaatgggacgtcgacgaggccgcgctccgcgaggaggggatcaaccgcctgggcaacatcttcgtgccgtcggaccgctacgtgtggctcgaagagtatctctacgacttcttcgaggagttcttcgccgaccagaaggtccgcaccccaaccgcgttcgcccgggagctcggggcgacgttggacgacgaggattcgatcctgaagaacgccgccgacaacgacatccccgtgttctgcccggcgctcacggacgccgagatcgggaacttcctctactactaccgccagggctacgacagcgaggtcggaatcgagatcctcgacgactacgacgccctcatcgaggaggggctgttggccgacacgacggggctcatctgtgtgggcgcgggcgtgccgaaacaccacgcgatcatgacgaacctgttccgcggcggtgccgactacgcggtgtacatctccacgggcatggagggcgacgggtcgctgtccggcgcaccgcccgaggaggcggtctcctgggggaagatcaaagacgaggacgcggagccgaactacgcgctgatcgaggccgaggcgacgctggtgttccccctgctggttgcgggtgcgttcgagaacccgtaa
>VNG_0459G|5.486121497316338
atgagcgaggacttcccggactacctcgacgtcgactaccacgacggtgacggtgagagccccgctgactactcgacgctggacgcgaaaatcgagaaagccatcgaggtcacccgtgacggcctcgaatcctacgacaaccccgccatcatgtggaccggtggtaaggactcgacgctcacgctgtacttcgtcaaggaggtcgccgaccagttcgacctcgatgtccccgaaaccattttcatcgatcacttccagcacttcgacgaactccacgacttcgtcgaccactgggccgacgaatgggacctcgacgtcgtctacgcccgcaacgaggacgtcggcgactacgtcaccgccaacgacctcgaacccggcgacgacatcccgatcagcgaactcgacgaccagaaccaacaccacgtccgggacctcctcgaatacgaggaggactcgttcccgttcctgctcgacacctacgtcggcaaccacctcctgaagaccgtcgcgctcaacaacgccctcgaggagcacgacgtcgacggcatcctctcgggcatccgctgggacgaacaggacgcccgcgccgacgagacgttcttcagcccgcgccacgaccccgacgtctacccgccccacgaccgcatccaacccatcctccagttcgacgaagccgccgtctgggacgccttctggtattacgtcgtccccgagacggtcgcggacttcccggacgacggctacgtcccccaggacttcgacgacctccccaacgacctcacccacgaggacatccccgtctcccccaagtacttcaagggcttccgttcgctggggagtgaggtttccacggacaaggccgccgaggaacccgcgtggctccaggacctcgaaaacaccaccgagcgcgccggccgcgcccaggacaaagaggacctgatggagcggctgcgcgatctcggttacatgtaa
>VNG_0508H|5.449059961906612
atgacctccctctccgttgcagacgacggcgtcgacgtggtgtacgagggcaccgagttccgcctggagaaacccctcatcgaggacgccacgcagtccgactaccacgacgtcaccgaccacgacctgctcaagctcgtcgaaccgaacccgacgctgtccggtgagccgcgccggatcggtgacatcctcgactga
>VNG_0564H|5.441167434737585
atgagcgaccgcccctcgtcgtcgcagcgccagtcgtacatcgagagctcgatcatcatgggaacggtccgggtggtgtcgccgttcgtgttcacctacgggctgttcgtgatgttccacggcgcggattcggccggcggcggcttccagggcggcgtcatcgtcgcgacggtgatgttgatgctggggatcgcgttcggcatcgacccggtcagggagtgggtcggggagcggctgctcgtggcgatcgtcgtcggcggcgtcacggcgttcctcgccgtcgcgtccagcacggtcctgttgggcggtgcgttcctggacgtctccgtgttcggcgggcaccacgccagcaagtacagtatcgagatcatcgagttgttcatcggcgcgatcgtggcgagcaccatcacggggttgttcatcgccatcgacgccgggacgagcgacgacggaggcaacgacaaatga
>VNG_0321G|5.418341592082748
atgtatacagcactcagtgtcggcaccgctggcgcggcggccgccgacgcgctcccggcagcgatcttcggcggatcgttgacgacggtggtcgggctgttgttgctcgtgttactcgcggtggtcgtctacgagacggtgcagatcgtcgacgcctacgagaagcaggcgctgacggtgttcggcgaataccgggggttgctcgaacccgggatcaacgtcattccgccgttcgtctcccggacgtacaccttcgacatgcgcacgcagacgatcgacgtgccccgccaggaagccatcacgcgggacaactccccggtgaccgcggacgcggtcgtgtacatccgggttcgggacgccaagcgcgcgttcctggaggtcgacgactacaagaccgccgtgtcgaacctcgcgcagacgacgctgcgggcggtgctgggtgacatggagctcgacgacacgctgaacaagcgccaggagatcaactcccggatccgcacggagctcgacgagcccaccgacgagtgggggatccgcgtcgagagcgtggaggtccgtgaggtcaacccgagccaggaggtccagcaggccatggagcaacagaccagcgcggagcgccgccgccgcgcgatgatcctggaggcccagggtgaacggcagtccgccatcgagaacgcgcagggtgacaagcagtcgaacatcatccgggcgcagggggaaaagcagtcccagatcctcgaagcacagggggacgccatctcgacggtgctccgtgcgaagtccgcggagtcgatgggcgagcgcgccatcatcgagaaaggaatggagaccctggaggggatcggcgagggcgagtccaacacgttcgtgctcccccaggaggtcacgagcctcgtcggccggtacggcaaacacctcgcgggcagcgatgtcggcgacggtggctccgatctggagagcatggccttcgacgaggagacgcgcgaactcatcggcctggacaacatcgacgagatcctgaaccagatcaccgaggaggcggacgtcgacccggcggacttggaggagaaggccgaggcggtgcagcgcggcgaggacgcgggactgcaggacgccggcgaggtgatcgaggagatggacgcggaactcgacgacggcaccgaggacaccggcgcgtag
>VNG_1962C|5.39976274513041
atgccgaccgacgacctcgcgtgggagacgaccgccacgacgaccgcctacgactgcccggggttcgtgatccgccgcgacgaaacccggctgcccgacggcactgaaaccgactacgactacctccacgacggcccggcggtggtggtgttggggttcacgcccgacggcgacgaggtggtgctcatcgaggagtggcggcaggccgtcgggcgcgtgaaccgcgcgctccccgccggcagcgtcgagcccggcgaatccctcgcggccgccgcccgccgggagttccgcgaggaaaccggctacgagcccgccacgatcgagcagtacgccacctacgagccggccaacggcatcagcgacgccgtccaccactacttccgcgcgacggactgtacgcccaccgccagccagaccctggacgacgacgagacgatccgggtcgacaccgagccgtacgacgatctggtggcggccgtccgggacgacgacatccgggacggccgcaccgcgctgggcgtgctccagcacgaactcgcgtag
>VNG_1768G|5.371345497606826
atggcgaaagagcagaaggaagtgcgtgacctgcaggaaggcaactacgtgatgatggaggacgccgcctgccagatcaacgcgtacagcaccgcgaaacccggcaagcacggcagcgcgaaagcccgcatcgaagccgagggcgtcttcgacggcaagaagcgatcgctcagccagcccgtcgacgcgaagatctgggtgccgatcgtcaaccgaaagcagggccagatcgtctccaaggagtccgacaccgtcgcgcaggtcatggacctcgaaacctacgagacggtgaccatgcagatccccggtgagctcgacattcaggccgacgagaacatcgaatacctcgaattcgaggggcagcgcaagatcctccaggagtag
>VNG_1283H|5.371262448269544
atgcgcctcgatgcgatcccggttatcgggccgctgctggccgctggcgccgacgaccgtgtcttcgacgcgctgctcgtgttggggccggtggtcatcgtggccatccggctgctcggccggacgcccgtgtcgctggcgctcgcggtcgcgtacaccgtcgggttcgccgcctacatcctctccgaggccatccgctaa
>VNG_0604H|5.366205494419417
atgggattcggttcaaccgcgaagaaactccaaaaagtcaccgacctcgcggacaacctctacgagcgcttcgaacaactccgccagcaagtcagcgacctcaccggcacggtcgaggagaccaacgaccgggttgcagccctcgagacggaactcaccgagcagcgcgcgatcatcgacgccatcgccgccgagcacgacatcgacgtcgcggcggtcgccccagccacggactcgccccaggacgacgccggcaacccggacccggatgccaacgactaa
>VNG_2379H|5.346468440499462
atgagcgacaccgagcgcgcatggctggtcttccgcgaatacaccgacaagggcctgttgagcctgacgtacgccacgcccgacggcgaacacgtccaccgcaaacagcgctcgctgaacgccggcgaccccaccgccgccgtggacgtcgccgccgacgacctcgaccccgtcgaggatcccgccgatgtcgaccgctacggcaccgaggcgtcccgcatgcgcgacgagcacgaccccgacgacacggtgtaa
>VNG_2293G|5.344779317067589
atgccgacggtagaatacctcaactacgaaacgctggacgaccagggctgggacatggacgacgacgacctcttcgagaaggccgccgacgccggtctcgacggcgaagactacggcacgatggaggtcgcggagggcgagtacatcctcgaagccgctgaagcgcagggctacgactggccgttctcgtgtcgcgccggtgcctgtgcgaactgcgcgtccatcgtcaaggagggcgaaatcgacatggacatgcagcagatcctcagcgacgaggaagtcgaggagaaggacgtgcgcctgacctgcatcggctcgcccgcagccgacgaggtcaagatcgtctacaacgccaagcacctcgactacctgcagaaccgcgtcatctga
>VNG_1160G|5.33229892751448
atgaccgatcacgacgagcgcacgttcgtgatggtcaagcccgacggcgtccagcgcgggctcatcggcgacatcgtcacccgactggaaacgaaggggctgaagatggtgggcgggaagttcatgcggatcgacgaggagctcgcccacgagcattacgccgagcacgaggacaagccgttcttcgacggcctggtgtcgttcatcacgtccgggcccgtgttcgcgatggtgtgggagggcgctgacgccacccgccaggtccgccagctgatgggagccacggacgcccaggacgccgcgccgggcacgatccgcggcgactacggcaacgacctcgggcacaacctcatccacggcagcgaccacgaggacgagggcgcaaacgagcgcgagatcgcgttgttcttcgacgacgacgagctcgtggactgggaccgcgatgcgtcggcgtgggtctacgaggacctcgcagaccacgactga
>VNG_0462C|5.328039751452643
atggacctcgacaagctcgtccaccagccgacccggctcgaactgttcgcgtacctctaccggcacggcgagtccagtttcggcgacctcaccgacgagctggacctgacggaggggaacctctccagtcacctccagcgcatggaggacgccgacgccgtcgaggtccgcaaggagttcgtggacaagcgaccgcacacgacggcggtgctcaccgaggacggcgaggcgatgttcgaggaccacgtccagacgctgcagggactcatcgacggcctggaataa
>VNG_0335G|5.323795030311764
atgagtgacctcccggacgatttcaactgcacgatcaccaactgggagtatatttacggactctgccgggacgtcagcgaccaggtcaaagccgccgacttcgagcccgacgtggtcgtcgcgctcgcccgcggcggctggttcgcgggccggtgtctctgtgacttcctcggcctgaacgacctcacgagcctgaaaatggagcactacgtcggcaccgcggagaaatccgccgagcccgaagtccggtacccgatgccggagggctccgttgaggacaaggacgtgctcatcatcgacgacatcgccgacaccggcggctccatcgaacacgcccacgagtacgtccaagaccgggacgccaacgcggtccgaacggcaaccctccagttgctgcagaccagcgccttcgagcccgactacgtgggcgaacgcctcgacgagtgggcgtggatcgtctacccctggaacttcatcgaggacatgatcgacatcatcgccggcgtgatggccaccgacgacgacggcccctacaccacggccggcatccgcgacctgctcgcggactaccacgacgtcgaccgcatccagatggagatcgcacagcctgaccgcctcactgaagtccgctccgagatggtgcgccgggacgtgctcgccgccaccgacgccgaccgctgggcgctcgtgtga
>VNG_0431G|5.312833495713285
atgacggtcgaagcgaccagcgccggcgcgatcctgttccgcgacacgcgggaccggcgcgagtacctcctcctgaagagccgtcccggggactgggagttcccgaaaggcggcgtggagggggacgaggagctccagcagacggcgattcgagaggtacaggaggaagccgggatcgaggatttccgcctcgttgacggcttccgcgacgagtacgactacgtgttcgaggccaacggtgaccggatccacaagacggtgcatctgttcatcgcgaagtccttcgaggccagcgcggagctgtccaacgaacactcggacctgcagtggcgcgactacgaccaggcggtcaacaccatcacccaagatggcccccgggagatcctcgaagacgcccacgtgttcatcgacgaggacgccgacatctga
>VNG_2164C|5.30949398005588
atggtggacgtgatgaccgacgactacatggtgtacgcctatcccggcgacctctactcgttcctcgacgacgccatccgcaccctggaagccgtcgaggagctcgccgacgtggacggccgcccagaggaggccgaccgcgccagccggaagaaacgcgaactcagtcggtag
>VNG_1873G|5.301007802800966
atgagctacgacaagatcgaagtccccgagggcggggcgaaagtcagctacgacgaggccgccgacgaactcgacgtccccgacaccccgatcatccccatcattcacggggacggcatcggcaaggacgtcggtcccatcgcccaggacgtgctgagcgcggccgccgaggccaccggccacgacatcgagtggatggaagtgtacgccggcgagtccgcccgggagatgtacgacgagaacctccccgaggagaccgtcgaggccatccgcgagcaccgcgtcgcgatcaaggggccgctcacgacgccggtcggtgccgggttccgcagcctcaacgtggcgctgcgccagacgcttgacctctacgcgaacgtgcggccgacctactacctggacggcgtcccgtcacccatgaaggcccccgaggagatggacatggtgaccttccgggagaacaccgaggacgtctacgcgggcatcgagtgggaggccggcaccgacgaggcggagcaggtgcgttcgttcgtcgaggacgagatggacttcgacgacgtgatgcacgacggcgacatcgggatcggcctcaagcccatctcggagaagggctccaagcgcttggtacgggaggccatcgactacgccatcgagaacgaccgtgacacggtcacgctcgtccacaagggcaacatcatgaagttcaccgaggggcagttcggtgactgggggatggaggtcgccgaggaggagtaccccgacgacgaggtgttcgccgcgcccgattcgctgtgggaggaacaggacgaggtcgacatcccggaggacgccgtcatggtcgaggagcgcctcgcggacgccatgctgcagtggatgcagctgcgcaccgacgagttcgacgtgctcgcgatgccgaacctcaacggcgactacctcagcgacgccgcgggcgcgcagatcggcggcctcggcatcgcgccgggcgcgaacttcggggcggggcggtgtctcgcggagccggtccacgggtccgcgccgaagcgcgccggccaggacaaggcgaacccgaccgcgctcatcctctcgggccgcctgctgttcgagtacatcggctgggacgacgccagcacgctcgtgcgcgacgccgtcgaggacaccatcgagtcgggcacggtcacctacgacctcgcgcgccagcgcgacgacgccgaggaagtgtccagcacgacgtacgccgaggccgtcatcgaccgcatcgaggacctcgcgtaa
>VNG_2477H|5.297570235037418
atgacgctggagttcgacgacggcacggagcacttcctgtgtttcgagtgtatcgaggcgctgcccgacgcgccgacggccgcggacgtggaggcgctgaagggatga
>VNG_2035H|5.294120503600718
atggacgccgaaactgtcgaagcctacaacgggaacacggtggagatcgcgccccagcggcccctggagtccggcggcgcgcgcgtcgaggtgaccgacgcggacggcaccgagtgggagctggacgtcgagcgcgacggcagctacgaggtggtggcgtcctggaacgcggacggcgacctcgcggacgtggcggtgccggcgtacgtcgaggatctgctgtcgcggctcggctag
>VNG_2094G|5.276451152705772
atgacctacgagaacctcgacgtgaaactggtcaacgagctactcggagacggccgcgcgagcctccggagcctcgccgacgacctcgacgtgtcggtcaccacggtctcgaaccacctccaaactctcgaagacgagggcgctgtcaacggctacacgccggtcgtcgactacgaacgcctcggatacgacgtgacggccatcctccagttgaaagtcgacggcaccgcgctccctgaaatcactgggacgctgcggggccacaagcagatggtgtccgtctacgagatcaccggcgactacgacgtcctcgccatcgggaagttcaccgacaccgacgacatgaacacgctcatcaaggagctgctggcggacgccgacatcaacgaaagcagcaccagtgtcgtgctcaacgcggccgccgaaaacgaacagttcgaactcgacctcgacggcgacgcgtaa
>VNG_2281C|5.275233249859335
atgggccgcatgatcgacggtgactggcgcactgaagcggacatgaacgaacacagcgacgacggtgccttcgagcgcgacaccaccagcttccggcactgggtcggcgacgacgtacccccggcggccgggcgctaccacctctacgtctcctacgcctgcccgtgggcccaccgcacgctcctcgtgcgcgcgctcttgggcctcgaagacgcgatctcggtgagcgtcgtcgaccccgtgcgatacgaccagggttggacgttcgaccccgaaaaacccggctgcacgcccgaccacgtcttcggcggcacccacctccgggatgtctacaccgaagccgaccccgaatacacgggccgcgtcacggtgcccgtgctgtacgacacggacgcggacaccatcgtgaacaacgaaagcgaggaaatcatgcggatgctggacgtggccttcgacgaccacgccgcacgcgacgtggacctctaccccgagggctaccgggacgaggtggaccgcctcatcgaggacatctacgaccccatcaacaacggcgtctaccgcgccggcttcgcggacagccagcgcgcgtacgacaacgccgtcgacgacctcttcgaggcgctcgcgcactacgacgacgtgctcgcggagcagcgctacctcgccggcgacgtgctcacggaggccgacgtggcgatgttcacgaccctgtaccgcttcgacgaggtctaccacacgcacttcaagtgcaaccgcaagcgcatcagcgactacgacaacctctggccgtaccttcgggagctctgccagctccccggcgtcgcggacaccctctacatggagcacgtcaagcagcactactaccgcagccacggccacctcaaccccaagcgcctcgtcccgacgggcccgaacccggcgttcttcgcgccccacgaccgcgaccagttgccgggcgggccgcccgccgcgctcaaccagtag
>VNG_0525C|5.264046629378433
atgagttccgaagacatacaagacactgacaccgaggcgcgcttcgagttcaaaaaggaggagaactccgcgttcgaatccgagaagggcctgaccgaggagacgatccgcgtcatctccgaggacaaagacgagcccgactggatgctcgaccgccgcctccgtgcgctcgaacagtacacgaagatgccgatgccgaccgactggcccggccagccggacctcaccgagctcgacatcgaggagatcgtcccgtacatccgcccggacgtcgacaagcgctcgggcgccgacgagtgggaggacctccccgacgagatccaggacaccttcgaacagctgggcatccccgaggcggagcgcaacgcgctctccggcgtgggcgcccagtacgagtccgaggtcgtctaccagaacatgcaggagcgctgggaggagaagggcgtcgtcttctgcaacatggacgaggccgttcaggagtaccccgagctggtcaaagagcacttcatgacgagctgcgtgccgccgagcgacaacaagttcgcggcgctgcacggcgcggtgtggtccggcggcagcttcgtctacgtgcccgaggacgtcaccgtgaacatgcccgtgcaggcgtacttccgcatgaactccgagggcatgggccagttcgagcacaccctcatcatcgccgaggagggctcggaagtccactacatcgagggctgctcggcgcccaagtacggcagccacaacctccactccggcggcgtcgaagtgttcgtcggcgaggacgcccacgtgcagtattcgaccgtgcagaactggtcgaagaacacgttcaacctcaacaccaagcgcgcggtcgttgaggggaacggcacgatggagtgggtctccggcagcatggggtcgaaggccacgatgctgtacccgtcgacgatcctcaagggtcgcggcgcgacggacaaccacatcacgatcgcgttcgccggcgacggccaggacatcgacaccggcgcgaaagtctatcacaacgccccggacacgagctccaccatcgaatcgaagtccatcgcgaaagacggcggccgcacgaactaccgcggcctcgttcacatcgccgacggcgccgaggactcgaagaccaacgtcgagtgtgacgcgctgatgttcgacaacgactccaccagcgacaccatgccgtacatggagatcaacgagtcgaaagtcgacgtggcacacgaggcgaccgtcgggaagatcggcgacgaggacgtcttctacctccagagccgtggtctcgacgacgacgacgcaaagcagatgatcgtctccgggttcatcgagccgatcaccgaagaactgccgattgagtacgcggtcgaactgaaccgcctcatcgagctggagatggagggttcgctcggttaa
>VNG_1506G|5.254643036424977
atgcaactgaaggaccgccacacggtcgaggggggccgcgagcgcatcacgctcgttccggagagcctcgacgacctctggcacctcgcgtacgtcctggaacccggggatttcgtggccggggacacccaccgccgcatccagcgcaacgacgaccagatgcgggacacgggcggcgagcgcgagcacatgttcgtcaccatcgacgtcggggacgtggagttccacaagttctcgaaccggctgcgggtctccggcaccatcgaggactgctcgcgggaggaccaactcggcctgcatcacacgctgaacgtcgcggagcgcgaggaactggaggtcgagaagcactggcagcccgatcagttgaaccgcctcaacgaggccgtcgaggccaccgatcagccggatgtcgccatcgccaccgtcgaggagggggaggcgcacatccacgtcgtccagcagtacggcgtcgacgagcaggggtcgttcacggcgaccacggggaaaggcgagcagaacgaccgcggccgcgacgagctgttcgggacgctcgcggacgcgctggcgcgcatgcaggccgacgccatcatcctcgccggccccgggttcaccaagcaggacgccctcgatcacatcaccgaggagtaccccgatctccaggagacaatcacgatggtggacacgagcgcggtcggcggtcgtggcgtccacgaagtcctcaagcgcggtgccgtcgaggacgtccaggaggagacccgcatcgccgaggagtccgagctcatcgacgagcttaccacgcagatggcgaccgacgggaaggccgcctacggcatcgacgaggtccagaaagccgtggagttcggcgcggtcgaggacctgctgatcctcgatgagcgcctgcgactggagcgcgccggcgagggcgactgggtggatgtcgatgtcaacgacctcgtcaggaccgtcgaacagcagggcgggagcgtgaccgtgttcagccacgagttcgcgcccggcgagcagctccggaacctcggcgggatcggtgccgtcttgcggtatcggctcgactga
>VNG_2469G|5.24358775261425
atgggtaagaagtcgaaggcctcgaaaaagcggctggccaaactggagcgccagaacagccgcgtccccgcgtgggtcatgatgaagacgaaccgagacgtccagcgcaacccgaagcgccgcaactggcggcgtaacgacaccgacgaataa
>VNG_0521G|5.229357406271408
atgggaaacaccgagctctccgagttcatgcacgagagcgacggggcagacgaccccggggaggacgcgatccaggaagaagccgcggtcgtcgccggcgacgccgaccccgtcgtcaacgaggtgctgacggcggaagcggacgcgctgcccgacgccaccggcgaggtcgaactgatggtcacacaggtcgattacacgatcgagggctcgggcgaccgcgagcgccccgtcctccacgtcttcggccgcacgaccgacgacgaggccgaacacgtccgcgtgcacggctttcggccgtacttctacgcaccgacggccacgctctccgaagacgacctcaccgacgacgtcatcaccggcaccgaggacggctacgaatccatccggggcgaagcgctgacgaagatcttcggccggacgccccgcgacgtcgggaacatccgtgacgcgttcgatcactacgaggccgacatcctgttcccgaaccgcctgctcatcgacaaggacatcaccgacggcgtcagggtgcccgcccggcgcgccgacgacggcgcgctctacgtccaccacgacgaaatcgcggcctgtgaggtcgccgccgacctgcgcgtgaacaccttcgacatcgaagtcaacgaccgcaacggcttccccgaggacggcgaggagcccgtggtctgtctgaccagccacgactcctaccgcgacgaatacgtcgcgtggctgtacgccgccccggacgcgacggtcgacgcccccacagcggtcccgggctacgacccactgaccgacgacgccgacatcgacgtgcgcgtgttcgacaccgaggaagccatgcacgacgcgttcctctcgtacatcgaggacaccaaccccgacgtgctcacgggctggaacttcgacgacttcgacgccccctacctcatcgaccggctggacgaactcgacccacgaaccgaccacgacctcgactccgaccgcctctcccgcgtcagcgaagtctggacgtccggctggggcggcccgaacgtgaaaggacgggtggtcttcgacctgctgtacgcctaccagcgcacgaaatactcggagctggactcctaccggctggacgccgtcggcgaacaggagctgggcgtcggcaaagagcgctaccccggggatatcggcgacctctgggaggacgaccccgagcgcctcctggagtacaacctccgggacgtcgagctctgcgtggaaatcgaccgcaagcagtccatcgtggcgttctgggacgaagcccgcaagctcgtgggctgcaagctggaggacgccacgacccccggggacgcggtggacatgtacgtcctgcacaaggcgttcgggaacttcgtgttgccgtcgaaaggccaacaggacgccgaggagttcgagggcggcgcggtcttcgaccccatcactggcgttcgggagaacgtctccgtgctggacctgaagagcctctacccgatgtcgatggtgaccatcaacgccagcccggagaccaaagtcgaccccgaggagttcgacggcgacacctaccggacgccgacgggcgtccacttccggaaggaacccgacggcatcatccgggagatggtcgatgaactcctcaccgagcgcgaggagaagaaagcacgccgcgacgaccacgagccggacagcgaggactacgagcgctacgaccgccagcaggccgccgtgaaggtcatcatgaacagcctctacggcgtgttcggctgggaccgcttccggctctacgaccgcgcgatgagcgcgggcgttacctccacgaaccgcgaggtcatcgacttcaccgagcaggccgccgaggagttcggctacgaggtcgcgtacggcgacaccgacagcgtcatgctcgaactcggcgacgacatgacgaaagcggaggccatcgcggagtcgttcgacatcgaggaccacatcaacgccgcctacgacgagttcgcccgcgagcaactgcacgccgacgaccaccgcttccagatcgagttcgagaagctctaccggcggttcttccaggccggcaagaagaagcgctacgccggccacatcgtctggaaggagggcaaggacgtcgacgacgtcgacatcacgggcttcgagtaccagcgctcggacatcgcgccgatcacgaagcgcgtccagaaggaggtcatcgacctcgtggtgcgggagggcgacgtggacgccgtcgaggagtacgtccacggcgtcatcgaggagttccaggagggggatgcggatctggacgacatcggcatcccgggcggcatcggcaaacgactggacaactacgagacggacaccgcccaggtgcgtggtgcgaagtacgccaacctgctgttgggcacgaacttcgaccgcgggtccaagcccaagcggctctacctcgcgaaagtgcatccggacttctggggtcacgtcgaagacgaacagggcatcgacacgagcacgagcgaccgctaccgcgagttccgccgggatcccgacgtgatctgttacgagtacgccgaccagatcccggacacgttcgtcgtcgactacgacaagatgctcgataagacgctcaaaggccccatcgagcgcatcctcgaggcgcttgatctctcctgggacgaggtgaaatccggccaaacgcagaccgggctgggccagttcacgtag
>VNG_1088C|5.228182605932713
atgtccaacgagaccggctacccgcatcacaaggtccgctactcgcttcgcgtcctcgaagaggagaccctcatcgagccgtcgagccagggcgcaatcaccaccgaccgcacccacgaattcgtcgaggaactcgacggcaaagtcgacgagatcatggacaaaatggagtccatgaagatcgacgcggccgcagaggccgaataa
>VNG_0259G|5.217494211042307
atggcaaacctctgggaagacctcgaaaccggacccgacgctccggacgtcatctacgccgtcgtggagtgtctcaaaggcgagcggaacaaatacgaatacgacaaagacatcccgggcgtggtgcttgaccgcgtgctgcactcgaacgtccattacccgtcggattacgggttcatcccgcagtcgtactacgacgacggcgaccccttcgacgtgctcgtgctcgtcgaagaccagacgttccccggctgcgtcatcgaagcgcgcccggtcgcgctgatggagatggacgacgacggcgagcaggacgacaaggtcatcgccgtccccgaggaggacccccgctacgacgacgtcgaggacgtcgacgacctcaccgaccagcagaaagccgagatcgcggagttcttcgagacgtacaagaacctcgaagcggacaaggagacggcggtgctcggttggggcgacgcgcaggccgccaaagacgccatcgagcacgctcaagacctctacgacgagcagttcgcgtaa
>VNG_2426G|5.2155876641431735
atgggttcgatcagcgacacgttcatggagaaccgcgagcgcgtccagcccgacgacaccaacaactacgcctccgcccacgggggcaacgtcgtcaagtggatggacgagatcggcgcgatggcggcgatgcgccacgccggcaagacgtgtgtcaccgcccgcatcaacagcctcgacttcgagcgccccgtgccacagggcgacatctgcgtcatccaggcgtacgcctacgacaccggccacaccagcatcaaggtgcggctgcgggcgttccgcgaggacccgcgaagcggcgagaccgaaccgaccaccgactcctacttcgtgttcgtggccgtcgacgacgacatgcagccgaccgcagtcccggacctcgacgtgggcagcgagcgctgccgggaactccgtgaggccgccctggcgggcgaacacgacgagtag
>VNG_0323H|5.2123807656655465
atgagtcagacggacgacgaccgcgagtggcggttcacgctgaacgaggtgggcgaggacgccaccaccagcccggagacgatcgaagcggggtcgccggccgcggagaacgtggcgtttttcgtgctcggcgtcgccacgatggtgggcgcgatcggcctgctgttgttcgggtaa
>VNG_2465C|5.21055049595047
atgagtcttggaggcggcggtcaacagcagctacagcagttgtcccaggagattcaagcaatcgaggaggaggtcgaggagctcgaagccgacgtggcgtcgctgcgccaggagcaaacggagatcgaggaggccaaagaggccctcgacgtgctggagacgggcgcgaccgtgcaggtgccgctgggcggcgacgcgtacgttcgtgccgaggtcaaggacatggacgaggtcgttgtgagcctcggcggcgggtacgccgcggagcaggacagcgacgccgcggcgagcgtgctcgacgagaagaaggccaccatcgacggccgcatcgacgacgtgcaggccgagatcgctgacctcagcgaggaggccgagcagctcgaacagcaggcccagcaagcccaacagcagatgatgcaacagcagatgcaggcccaacagcagccccaggacggcgagcagtaa
>VNG_1899G|5.185400871993282
atggttcagggcggcgtccccgagcgctcgctgctggttgcggtcggcgaagccggcaccggcaaaaccacgttcgggctgcagttcctccacgaggcgctctccaacggggagcgcgcggtcttcatcacgctcgaagagtcccgggggcgggtcattcagagcgccgacgagaaggggtgggcgttctccgagcacgccgaccgcgggaacctcgcggtcgtggacatcgacccgatcgagatggcgaactccctcaccagcatccgcaacgaactcccgcggctcgtcgaggagttcggtgccagccggctggtgttggattcggtctccctgctggagatgatgtacgacgaccagtccacgcgccgcaccgagatctacgacttcaccacggcgctgaaggaggcgggcgtcaccacgatgctcaccagcgaagccagcgaggacaacccgtttgcctcccggtacggcgtcatcgagtacctcactgacgccgtcgtggtgttgcgctacatccgcccggaggatttccgcgaaacccgtctggccgtcgagattcagaagatccgggacgcaaaccactcccgggagaccaaaccctacgagatcacccacgaggggatctcggtctaccggcaggccaacatcttctag
>VNG_0380G|5.184648659348974
atggccgactcgctgctcgtcaacgggggcatcctcgttgccggcatcctcctgttgtacgtgggggcggagttgctggtgtccgccgcctccgcgctcgcgctctcccacggcatcaaggccgcaaccgtcggcgtcaccgtcgtggcgttcgcgacgaccgcgccggagctgttcgtcagcacggtcggcggcatcaccgccggcgacagcatcgcgctgggcaacatcgtggggtcgaacatcgcgaacatcgggctcgtgttgggaacggcggcgctgctccggcccatggacgtcgacaagacgctgctgtaccaccacgggccgttcatgcttgcggccgcgctggcgctcgtcgggctgtccctagacgggacgcttggcgccctcgacggcgtcgcgttgctcgcgctgttggcggtgttcacggcgtacatataccgccacgcccagcaggacgacgacgacgtgtcgctgcccgacgacgtggacatggacgacgacgcgaccgccaccgcccgcgactacgtggtgctcgtgggtgcgatcctgctgttgctcggtggctcccgcgcgctcatcaccggcgggcggggcgtcctcatggagttcgggttcagcgacctgttcatcgggctgacggtcatcgcgttcggcacgtcggtcccggagctcgccacgtcggtcgtgagcgcgctgcgcgacgaggcggatttctccatcgggaacgtggtcgggtcgaacatctacaacgtgctcgcggtgatcgggatcgttgcgatcctggtgccgatcaccgtcacgaagggcacgctggccttcgagttgccggtgatgctcgggttcaccgtgttggcgctggggatgatggcggtcggcgaccgcatcactcgcgtcgagggtgcggtgttgatcgggtcctacggcgggttcgtctacttcctggtgccgtaa
>VNG_2529G|5.168614455059077
atggcttccaagcgcttcatcttgaaacggctgctgttgctcgtgccggtgttgttcggcgtggcgacgttcgtcttcgtgatcctgcatttggcgtccggcgaccccgcgcgggtcatcctggggcagcgcgccccccaacagcaggtcatccaactccgccaggagctcgggctgaacgaccccgtctacgtccagtacgctcggttcctcgtcgacgccgcccagttcgacttcggacagtcgtactcggtcgcacagggcaccgccgtccgcagcgtgctcgcggacaagatcccggtcaccctcgaactcgcgctctacgggcaggccatcggcatcctgctgggcatcccgctgggcgtgatctcggcggtcgaacaggacacgctcaccgaccatttcggtcgcatcggcgcgctctcagggatctcggtgccgatctactggtcgggcccgctgttgatcctggcgttctcgacgttcctgggagtgttcccggcgtccggccgcatcgagtccacgatcttcctggcggactcctggtcgctgttcggtgtcacgctcccgctgaccggcatgctcaccgttgacacgctcctgttggggaacgtctcggcgtgggtgtcggcggtcatgcatctgatcctgccggcggcgaccatcggcatctactcgatggcgctcatctcccggatgatgcggtcgtcgatgctggaagtcgtgcgccaggactacatgcggacggcgcgcgcgaaaggccaaggctcgaagatcacgatcatgaaacacggcttccggaacgccctggtgccggtgatcacggtcatcggcatccagttcggcagcctcctcggcggggccgtcctcacggaaaccgtcttcgggatcgagggcatcggcacgatcctcgtcagcgcgatcaacgccaacgactacccgctcgtccagggcacagtgttgacgttcgcgttgctgttcacgctcgtgaacctgctcgtcgacgtcacgtacagctacctcgacccccgcatccagcaataa
>VNG_1329H|5.154499354472751
atgccggttgcgaaatccgagttcgacgacctgtacccgtgtgacttctacgagccagcggcattactcgacgacgaccgcatgtacaccgtctacgagatcgcgcgcctgctgcaggacctggagcccgacgcggacatcgatcgcggcaccgaggacgtgttgctcgactgggcgatcccgtgggtgatgctgcacgccggcgcgctcgtcgtcgcggaaccccggaccgacgacgaacccggatactacggcctggacacgagctaa
>VNG_2443G|5.1534953367664444
atgagcacgcaaaagaacgcgcgagcgaccgccggtgaagtcgaagggtcggacgcactgcggatggacgccgaccgcgccgaacagtgtgtagacgccctgaacgccgatctcgcgaacgtgtacgtcctctaccaccagctcaagaagcaccactggaacgtggagggggcggagttccgggacctgcacctgttcctcggtgaggccgccgagacggccgaggaggtcgccgacgagctcgccgagcgcgtgcaagcgcttggtggcgtgccccacgccagccccgagacactgcaggccgaggcgtccgtcgacgtcgaggacgaggacgtctacgacatccggacgtcgctggcgaacgacatggcgatctacggggacatcatcgaggccacccgcgaacacaccgagctcgcggagaacctcggcgaccacgcgacggcacacatgctccgtgaggggctcatcgagctcgaagacgacgcccaccacatcgagcactacctggaggacgacacgctcgtcacgcagggcgccctggagtaa
>VNG_0878G|5.152593978341618
atgcacgccgacctcgtgagcgtcgcccccgacgacgccgtcagcgacgccgttgcgcgcatgcagaacgccggctactcccagttgcccgtcatctccagcggggtcccggtgggctcgatcagcgacaacgacatcgtccacgccggcgaggacgtcggcgaccatgccgtccgcgaggtgatgagcgagagcttccccaccgtgtcggcggacgcgaccctcgacgagatctccagcctcctcgaccactacaaggcggtgatggtgaccgaagacggcgaaaccgtcggcatcatcacccaggcggacatcgccgcccggatcagttga
>VNG_1786H|5.151603592813356
atgagcaagtggctggcgtccgggctgcgacgcgatgtctgcgtcgtggtggctggcgaggggtcccccacccagcagtccgtgaaacgcgccgtcgaacgcaaacacgacgaccgcatcgacccccagcgcttcgtgggcgtgatccgcaagctggagtccgcgggcatcatcgagcgcgaacgcgacggcctccacgaccggctgctgttgaccgacgccggccagcgccggctccgggagcaccacgcctgggtggccgactacctcgacgactga
>VNG_2121C|5.1493007974539085
atgggttcctggaagcgggacttcgcaagcgggctgatcgttctcgttccgatcgtggtgacgctgtacgtgatctactggctgttcggattgctctcgaacatcaccctgtttacgcagttgaccgacacgcagtaccaggcggtcgccgcgacgcttgcggtgttcgtgctgatcgtgttctcggtgggatacctgatgcggacggccgcgggcagcattctggaggcactcatcgattacgtgatgaaccggctgccggtgttgcggatcgtgtacaacgcctcgaagatggccgtcgagaccgtgttgtccgacggtaccggggagttccagcagccggtgcgcgtggagccgtggccggggatgcgactgaccgcgttcaagaccggcaagaaagccccggacggccgggaggtggtgttcatgccgaccgcgccgaacatcaccacggggttcgtgatggaagtcgagcccgaggacctggaggagacggacgaaggcgtcgaggacgcgttgacgcgcgtgctgagcgccgggttcggcgagaacgacgacagcgaggtggcgatcgacgagctgctcccggaggacgacgacgacgaaaacgaggaatga
>VNG_0751C|5.136089068195072
atggacgacctcactggattccagcgggatttgctcgtggtcgccgccgggctcgacaccccgaacggcctcgacatcaaatccgatctcgaaacgtattacacaggcaacatcaaccacgggcgcctctaccccaacctcgacacgctcgtcgacaagggcctcctggaaaaaacgaaagccgacgaacgaaccaaccactacctgctcaccgaccgcgggaaacgcgagctccaatcccgccgcgagtgggaagaccagtacgtgcccacccctgccgacgacagtgacggccaccccacagcccggaactaa
>VNG_2227C|5.135606451705142
atgaaacacgtgaagattccgaccgaccggatcggggtgctcatcggcgacgggggcgagacgctgcgccgcatcgaggccgccgccgaggtcgacatcgatgtcgactcccaggacggtgcggtcgccatcgagcgcacgggcgaccccgtgcgggggatgcaggcaccggagatcgtgcaggccatcggccgcgggttcaagcccgacgaggcgctgacgctgctggacgacgacatgcggatgttcgacaccatcgacatcgggcgcgccgcccgcaacgacaacgacctccgccggaagaagggccgactcatcggggagaacggccgcacgcgggagttgatggaggaactcaccggtgcgtccgttgtcatctacgggtcgacgttcggcgtcatcggccagccctccgaggttgacgtggcgcggtcggcggcggagatgctgcttgacggggcaccccacgggtcggtgtactcgttcctcgaacgcaagcgcagcgaggagctgaaacagcagggcatggagtaccacgagttccccgggtaa
>VNG_1158G|5.133262803306144
atgcaggtgaagtgtcgcatccaggagggtggcaaccagggccgcatcatcacgcggaacgtcctgggccccgtccgagttggtgacgtcatccagctcaaggaaacggcccgcgaagcggactccatcggtggtcagtaa
>VNG_0106G|5.119958057619473
atgtctctgacgctggacgagttggactctcatcttttcaagtgcgccgacatcatccgtgacgccgtcgacccaactgactacaaggaatacatcctgccgctcgtgttctacaaggccatctccgacgagtacgagcaggaacgcgaggagatcgtcgaggagtacggcgaggacttcgccgacaacgcgaacctctacgacgtgccgatcgtccccgagggccaccgctggaacgacctgcgacaggaaagcgagaacgtcgacgaggcgatcaacaacgctttcaccgagttcacgcaggcaaaccccgacctctcggggatcttcaacgcgaacttcatggaagccggcgggctgaccgacgaccgcctcatcaaactcgtcgagcacctctcgacctacgacctcgaccgcgacagcgtgccgccggacatgctcggcgaggcgtacatggatctggtccgccacttcgcggaggaagagggcaagtccggcgggcagttcttcacgccgccccacatcgtccagctctgtgtccgcctcgtcgacgacttcgccgacgggatgaccttccacgaccccaccgtcggctccggcggaatgctgaccgaggcggcgaagtactaccgcgaagcgcagggcggcgacccgtcgaaactcaccttcaccggccaggagatcaaccccgacatcgccgctatcgcgcggatgaatctctcgctgcacacactcaacggcgagatcgagcgcggcgactcgctggcgtcgccgggcttcaccgacggcgacgacctggagcgcttcgaccgcgtgctcgccaatttccccttctccgccgactgggcgaaggacgacctgcaggacgaccagtatggccgcttcgactggcacaccaaactcccgcgcgccgaccggggcgactacgccttcatcatgcacatcgccgagcaactgaaagagcccgactgcggcgacgagtcgggcggcaaggccgccatcgtcatcccccacggtgtcctcttccgcaagcacgaacagcgctatcgccagcccatgctggaaaacgacctcgtggaggccatcgtcggcctgcccgagaacctcttccagaacaacagcattccgtcggcgatcctcgtgctgaacaccgacaagcccgccgaccgcgagggcgaagtgcagttcatccacgccgccgacgaggccttctacgaggagctttcgaaccagaacgaactcaccgacgacggactggaccacatcgtcgagaacttcgacgactggacgaccgaggagcgcgtcagtcggacggtcggcatcgaggagatcgaggagaacgacttcaatctcaacatcgcgctctatgtggatacgacggagccagaggaagacatcgacgtgaacgaggagcttgcggaactgcgggagttacaggctgagcgcgaggagattgaaagtcggatgaccgagcacatggaggcgctgcagtatgagtga
>VNG_2001G|5.118695842952527
atgccgcccgctacgtcgggcaccgggttaatttcgggggccgtcgccggcaatcacccggttgtttgcgaacgtttaaccggacgcacgcgaacgctggggcatatgagcagtgtccccgaccgggcggacgtggcggacgagtacaaatgggcgctggcgtccatctacgagaccgacgacgagtgggaggcggccttcgaggacgtccaagccgagcttgacgcgctcaacgactacgaggggcggctcaccgaggatggcgagacgctgctggcggccctggagttgcgcgatgcggtctaccgggacgccaagacggtgtccgcgtacgccagcatgcggtcggacgaagacacccgcgaccaggagtaccaggcgctgcaggcgcgcggcgcgagcctcatgaccgacgtgtcctcggcgacgtcctttttcgaccccgagctccaggcctgcacccgcgagcaactgcagtcgatgatcgaggagacgcccgagcttgcggcgtacgagcattacttcgacgacgtgttgcggatgaaaccgcacacgcgctcggcggaggtcgaggggctcctgagcgagctcggtgaggtgttcggcgcgccaagcgacgcgtacaacatgctcaccgacgccgacctggagttccccaccgtcgaagaccccgccggcgatgccgtcgagatctcgcagtcgaacttcacgaacctcctgaagaccccggaccgggcgttccgacagaccgtccacgagcagttctacgacaccatcagcggcgtccggaacaccatcgggtcgacgatgaaaacccagatgaaacgggacgtgaaactcgccgaggcgcgcaactacgacaccgcccggcaggccgccctggacagcggcaacatccccgtcgaggtgtacgacacgctcgtcgacacggtcgacgacaacctcgacacgctccagcgccacgccgacctgaagcggcgcgccctcggcgtcgacgacctggagatgtgggacctctacatgcccatcgtggactccgaaggccccgacatcgagtacgccgacgcccgcgagcacgtcatcgaggcggtcgcgccgctcggcgaggactaccagcagcgtgtcgccgacggcctggattcgaactgggtggacgtctacgagaaccgcgggaagcgctcgggcgcgtactccggcgggacctacgacacccagccgttcatcctgatgaactaccaggacgacatctcctcgatgttcacgctcgcccacgaactcgggcacagcctccacagccagtacaccagcgaacaccagccctacgtctactcgaactacgagatcttcgtggcggaagtcgcgtccacggtcaacgaggcgctgctggtcaaccacctgctcgacacggtcgaggacgaccacttccggcggcacatcctcaacgagtacctcgaacgcttccggtcgacgctctaccgccagacgctgttcgcggacgtcgaacagcgcctccacgagctcacccgggcgggcgaggcgctcacgcccgaccgcatcgacgaggtgtacggcgaccgcaagcgcgcgtactacgccaacgccaccatcgacgaccacatcgaacgggagtggatgcgcatcccgcatttctactacaacttctacgtcttccagtacgccaccggcatctccgcggcggtcgcgctcgtcgaggacatcctcgacgacgaccagcccgacgccgccgcccgctaccgggagttcctcacccgcgggtccagcgcgtacccgatcgaactcctccaggacgccggcgtcgacatgtccacgagcgcccccatcgagcgcgcgatcggcgtctacgaccactacctcgacgaggccgacgacctcgtctaa
>VNG_2280G|5.1165661696543925
atgaccgacgccgcgggcggccgccaggagatctgggttgagaagtaccggcccgaacgcctcgaagacgtggttggccaccccgacatcaccgagcgcctgcagagctacgtcgaccgcgacgacctcccccacctcctgtttgcggggccggcgggcaccggaaaaacggcgtcctcggtgtcgattgccaaggaactctacggcgacgactggcaggacaacttcctggagttgaacgccagcgacgaacgcggcatcgacgtggtccgggaccgcatcaaggacttcgcgcggtcgtcgttcggcggccacaactaccgcgtcatcttcctggacgaggcggacgcgctcaccgacgacgcccagtcggcgctgcgccgcacgatggagcagttctcgaacaacacccggttcatcctctcgtgtaactactcctcgaagatcatcgacccgatccagtcccggtgtgcggtgttccggttcgcgcagctcggcgacgacgcggtcgccgcccacctccgtgagatcgccgagacggagggcctggaacacaccgacgacggcatcgacgcgctggtgtacgccgcggacggcgacatgcgccgcgcgatcaacgccctccaggcggcctcggcgaccggcgacagcgtcaacgaggagaccgtctacgcgatcaccgcgaccgcccgtccagaggagatcgagacgatggtgaccgaggcactgggcggcgacttcgcggccgcgcgagccacgctggacgacctcctcacgaaccgggggttggcgggcggcgacatcatcgaccaggtgcaccgctcggtctgggagttcgatgtcgaggaggcggccgcagtgcggctgctggaccgcctcggggaggccgactaccgcatcgcggagggcgcaaacgagcgcgtgcaactggaggcgctgttggcgtccgtcgcactgaacgccgaataa
>VNG_0458G|5.103981115573205
atggaacgacggaaagtccaggtcaccggcggctcaacgttcaccgtatccatcccgaaagactgggcgcgcgatcacagcgtcgaggccggcgacgaggtggggtttcacccggacagcggctccctcctgttgacccccatcgacgacactgacaccgacaaaggaacgctgacgatcaccgacatgcacggcgaagaactcatgcgcgcagtcatgacgatgtacgtcagcggcttcgacgtgctcgccctggaagccgagtccatcgatcccgaccagcgccgcgtcatccgcgacgccacccaggggctggtcggcctcgaagtcctcgaagaaaccagccagcgcgtcgtcatccaggacctcctcgactcctcggagctgtccatccacaacgccgttcggcgcatgcacctcatcgcggtctccatgctcgaagacgccgtcaccgcgctcgccacccgagaccccgacatcgcccgcgacgtcacgaaccgcgacgacgacgtcgaccgcctctggtacgtcgtgtcacgcatcttccggggtgcactgcgctcgcccacggtcgcccaagagatcggcatcacgcgggaagtcgcgttcgactaccactccagcgcccgccaactcgaacgcgtcgccgaccacgccaccaagatcgcaaccgccacacacgacctcaacgacgacatccccgaggacgtcgtcgacgccctcgaaaccctccaggcggacgccaccgacatcatcgagaccgccatggacgccctgttcgcggacaccgccgacgaagccactgccctcgccacccaagcccgcgcacaagtccgcgacatcgacgaccaggcccgcgacgtcgacgaccgcctccacggcctcaccgcccaccacgcccaacacctcggcctcgtcgtggactcactctcccggagcgccgactacggcggcaacatcgccgaaaccgccctgcaaaaggccgccccgactcccaacccctaa
>VNG_2662G|5.099949664762073
atgactgagttcgacgtgacggacggcgtccacgacgtgatcgaggacaccgagttgccacggcggctgaaagacgaggtgctcgcgaccgccgaggagcgcggggtcacgaagtcccaggcgaacgagatcgccaccgcggttgaggcccaatatttggacacgcgcgtcgacccgctcgacccagtggggacggtgagcgcacagtccatcggggagccggggacgcagatgaccatgaacacgttccactacgcgggcgtcgcggagatggacgtgacacaggggctgccgcggctcatcgagctcgtggacgcccggaagacgccggacacgccggtgatggaggtgtacttggaggacgagtacgccgaggagcgcgagcgcgcccacgaggtcgtctggaagatcgaggccacgaagatcctcgcgctgggcgacatctccacgaacgtcgcggacatggtcgtccgcatcgacctcaacgaggacacgctccaggagcggtggccgcgggttgactccacgacgcagatcgcgggggaggtcgcggagacgatcgaggggaacctcggtgtgacggtgacccaggacggcacgatcctggagttcggaccgagcgagccgtcgtaccgggagctcctgcagctggtcgagcagctccgggacatcgtgttcaagggcatcgaggaggtgtcccgggtcgtgatccggcgcgaagaaaccgagcgcggcgaggagttcgtcctctacaccgaggggtcggcgttcaagaaggcgctcaagatcgagggcgtcgacgccacgcgcacgtcgtgtaacaacatccacgaggtgcacaagaccctcggcatcgaggccgctcgggaggcgatcatcaacgagacgatgaccaccctcgaagagcagggcctcgacgacgtgaacatccgccacctgatgttggtcgccgacatcatgaccaacgacggcaccatcgagtcgatcggccgtcacggcatctcggggaacaagaactccgtgctcgcgcgggccgccttcgaggtgacggtgaaccacctcctggacgcggcgatccacggcgagagcgacgacctcgacggcgtcatcgagaacgtgatcgtcgggaagccggttcggctcggaactggtgacgttgacctccggatgggcgcgacacagacgtcggactga
>VNG_0374G|5.09089581136816
atgagcgtgttcgcagtgaaaaccaccgccagccaggagcagaccgtcgcgagcatgatcgcgaaccgcgaggaggacacgatccacgccgtgctcgcgcccgacgcgctgacgagctacgtgatggtggaggccgaggacacggccgccatcgagcgcacgatggacgagatcccacacgcccggagtctcgtcccgggtgagtcggggatctcggaggtcgagcatttcctctcgccgaaaccggacgtcgagggcatcgccgagaacgacatcgtcgagctcatcgccggcccgttcaaaggcgagaaggcccaggtgcagcgcatcgacgagggcaaagaccaggtgaccgtggagttgtacgaggcgacggtgccgatccccgtgaccgtccggggcgaccagatccgcgtcttggacagcgaagagcggtag
>VNG_1695G|5.08972808862075
atgggaatcagctacagcgtggacgtggactcggaggcgtcggcgaaagccatgctccgagagcgctccatcagtctgaagcacagcaaggccatcgcccgcgagatcagcggggaaacggtcgccgacgcgaaagagtacctccaggcggtcatcgacgaggagcgatccgtgccgttcaagcagcacaacagcggcgtcggtcaccggaacgacatcgacggctgggacgccgggcgctacccggagaaggcctcgaaggacttcctgaagctgctgtcgaacgtatcgaacaacgccgaccagcaggggttcgacgccgacgagatggtgatcgagcacgtcgccccgcacaaggtcggtgagagccagggccgcaaaccccgtgcgatggggcgcgcgaccacgtggaacgcgacgctctgtgacgtcgagatcgtcgtgaccgagaccgaggaggtgaccgcctga
>VNG_0511H|5.08726811883203
atgagcgctaccgagacggcggacgcactcgaatccctcccgccgagcgcgaagctcgtcgccaaggtcctcgaatacaacgacaccctctcacagcgggagctcgcagagaagacgctgctcccggaccgcaccgtcagatacgcgctcacgcgcctcgaagatcacgacatcgtctcctcgcggttctcgttcaccgacgcccgcaaacgcctctacaccttgacctga
>VNG_1257H|5.086436611632173
atggacgaaacgacgttcacgatcgaggacgcagccggcaacgcgaacgatgtcacgcttcccacggggctcgtggagctgttcgcggaagccgaggacgaatcggacgcccaggtcgtcggcgacatcgcgctgatggcgttcgcgcagcgcgcacacgccgtggtccaccacagcgaggggcaggtcgacgacgacctggaggccatcgaggaagccaccctcgatcagttcgagcagcggttcgggcagacgtacgcggaagcgaccggccaccagcactga
>VNG_2116C|5.083247903158152
atggggctcgctgagtacttcggattcgacgaccacgacaccgacctgcggacggaactcgtcgccgggctgaccacgtttctggcgatgtcgtacatcgtcctggtcaaccccgtcgtcatgacacaacgcacgacggccggcgaggtcgtcaaaccaggcatcgcgctggcgaactacagccacgaccaaaccgtccaaatgctggcggtcgtcacgctcctggcgtccggcgtcgccatgctcgtcatggcgttctacgccaaccgcccgttcgcgctcgcgcccggcctgggcctcaacgccttcttcgcgttcaccgtcgtcggcacgctcggcgtcccctggcagaccgcgctcgccgccgtcttcaccgaggggctgctgttcatcgtgctcacggccgtcggcgcgcgcgaatacgtcatcacactgttccccgaaccggtcaagctcgcggtcggaaccggcatcgggctgtacctcgcgatcatcggcctcgaagccatgggcatcgtcgtcggcgacgccggcaccatcctcgcgctcggcaacctcgcgcagaaccccgtcgccgtcgtctccattctgggcctgtttttcaccatcgcgctccacgcccgcggcgtcaccggcagcatcgtcctgggcatcatcgcgaccgccgccaccggcggcgtgctcacgttcgccggcgtcgtcgaccccggcgtcctcatcggggacttcgtccgcaccggcggcatcgccacccagcgcctcccacacgcccaatacgacatcacgccgctcgtcggcgcgttcctcgccggcttccaggacatcgacgcgttcagcttcgcgctcatcgtgttcacgttcttcttcgtggacttcttcgacaccgccggcacgctcgtcggcgtcggccaagccggcggcttcctgaacaccgacggcaacctccccgacgccgacgaaccgctgatggctgacgccatcggcaccaccttcggcgcgatcatcggcacctccacggtcaccacctacatcgaatccgcgaccggcgtcgaggaaggcggccgcaccggcatggtcgcgctcgtcgtcgccgtcctgtttttcctgtcgctgctggtcgtcccgctcgccgccgccatcccccagtacgccagccacatcgcgctcgtcgtcgtcgcgttgctgatgctcgcgaacgtcacggcgatcgactgggacgacatcacgcactccattcccgccggcctcaccatcatcgtgatgccgttcacgtactccatcgcgtacggcatcgccgccggcatcgtctcctaccccgtcgtcaaggtcgccaccggcgacgccgacgaggtcgccatcggccagtggctgctggccgccgcgttcatcgtctacttctacgtccgcaccagcggcgtcctcgccgccgccgtctga
>VNG_0749G|5.082969514056842
atgactgaaaccctcgaccgactcagcgagcaatacgcggagtcagtgccagcggacctccgagacacccagagcttccagtggtacctggacaccctctacgacgaccccacggtcgcccgcaacgcccaccagcggctcgcggacatgttcgactactacggcaagacgactgacgacgacggggtcgtcgagtaccggcttgcatccgaggacccgctgggcgagggtgcgaacacgttcttcggtcgggaggtccacgaatccatccacgagttcgtcaacaaggtcaaaagcggcgctcgggggctcggccctgaaaagcgcatcatcctcctgctcgggcccgttggctcggggaaatcagacgtcgaccgccaggtccgccgctatttcgaggactacaccgcacagcgcgaggggcggctgtacacgttccgctggaccgatctctgctcggtcatcgacgaccaggaccccaacgacgacaccatcacctccccgatgcaccaggacccgctcgtgttgctcccggaggcccaacgccagcaggtcatcgacgacctcaacgaggacctcgacgcgccgtactcgctgcgcaacagccagagcctcgaccccgaaagcgagttctacatggacgagctgctcgcgcactacgacgacgacctccaggccgtcctggaatcccacgtcgaagtggtgcggctcgtcgccagcgagaaccgccgcgactgcatcgagacgttcgagcccaaggacaagaaaaaccaggacgaaaccgagctcacgggcgacgttaactactcgaagctcgcggtctacggcgagagcgacccgcgggcgttcgactacgccggcgcgttctgcaacgccaaccgcggcatcttctccggcgaggagctgctgaaactccagcgggagttcctctatgatttcctgcacgccacccaggaacagaccatcaagccgaagaacaacccccggatcgacatcgaccaggtgatcgtcgggcgcacgaacatgcccgaataccaggacaagcgcgccgacgagaagatggaggcgttcaacgaccgcaccaagcgtgtggacttcccgtacgtcctggagtacgatcgggaggccaagatctacgagaagctgctcgggaacgccgacgtgccggacatccacgtggagccacacacgctcacgatggccgggctgttcggcgtgctcacgcgcatccgcgagcccgacaccgacgccatcggactcttggagaaggccaaagcgtacaacggggagctcgatgacatcgacgacgtcgacccggagaagctccgcgaggaggccgaggtcaccggtgatcgggagggcatggacggcgtcagcccgcggttcgtcggcgacgagatcgccgccgcgatcatggagtcgatggaccgcgaccgcgggttcctgtcgccgctgacggtgttcaaccgggtcgaggacaacctcccccagcacggatcgatccccgaggaccacgtcgcggactaccagcgcgtcctcgaacaggtccgcgaggagtacaaggagcgcgccatcgaggacgtcaggcacgccctcgcctacgatctcgacgagatccagcgccagggcgagaaatacatggaccacgtgatggcgtacatcgacgacgacaccgtcgccgacgagctcacgggccgcgagcaggagcccgatgagacgttcctgcgcgccgtcgaggagcaactcggcgtgcccggcgaccgcaaagacgacttccgccaggaggtgtcgaactgggtgagccggcgcgcccgcgagggcgagccgttcgacccccaggacaacgaccgactgcgccgcgccttggagcggaagctctgggaggacaagaagcacaacatcaacttctcggcgctggtgtcgaacgccgacgtcgacgaggaacaggacaacgagtgggtggcggcgctcgtcgaccgcgggtacagcgaggacggtgcccgtgaggtcttggagttcgccggcgccgaggtcgcgaaagcggaactggaatcgtga
>VNG_1246H|5.079958506133029
atgagcgcccgcaacgacattgcgccgagcacgctcggcgttgaactggccgaagagggcgtctacgtcgaatacactgacgggcgggaagccttctacaacggcgtcccggaacccatcgagggcacgctgcacaccaatccggggaaggacgtccacgtgctggtcaccgaccccaccgaaaccgagggcgtgctggtgtacgtcaacgacctgaaaacccacgacgagatcctggagtcaaccggcgtcggccgcctgctgctcgaccccggcgaacgcgaggagctgttcccgggggtcaccgtgcaggccgacggctacgcgatcgacatcgacgccgaccccgagaccgctcggggccgcgtgttcgtgttcgccgaggacgaactctccgagtacgcctacgagatcgtcggcccggcgtga
>VNG_0679G|5.079197745720342
atggggttccgggatgccaacagtaaagggcagaccgacaaagcataccacatggatttcacgcgctccgccgaacacgaccagatcgcggagatggtcgcggagttcgtcgacgaagaggtcaaaccacgggccgctaccatcgataaggccgacgagttccccgccgacctggtcgcggagatgagcgatctgggactgatggggatgccgttccccgaggagtacgacggcgccggcctcgactaccacacgtacgccaccgcgctgtcggagatcgcgcgcggcagcggcgggctggggacggtcgtggccgcgcacacgagcctcgcggggaacatggtctacgagtacggcagcgacgaccagaaacacgactacctcgcgccgctcagtcgcggcgacgacatcggcgcgttcgcgctctcggaggccggcgcgggctccgacgtgccggccatggagaccaccgcacagcgcgacggcgacgcgtacgtcatctccggggagaagctctggatctccaacggcagcgtcgcggacacggtgacggtgttcgcgaagaccgaccccgacgccggccaccgcggcatctcgtcgttcatcgtgcggcccgccgaggacgacggcttcatcgtggcgggcaccgaggacaaactcggcgacaagggctgccccacggcggagctccggttcgacgacatgcgggtacccgccgaccgcctgctcggcgaggagggcgacgggttcaaacacgccctggagacgctgaacggcggccgcatcacgatcgcggcgcggtcggtgggcctggctcgcgcggcgctcgacgacgcccgggagtacgcacaggaccgcgaccagttcgggcaggcgatcagcgacttccagaccatccagcacaagctggcggacatggacaccaaactccaggccgcggagctgctgatgcacaaggccgcggacctgaagatccgcggggagtcgttcatcaaggaggccgcacaggcgaagctgtacgcctcggagatctcccgggaggtcgccaacgagggcatccagatccacggcggctacggctacaccaaggacttcgacgcggagcggtactaccgggacgcgaagctcaacgagatctacgagggaacgtcggagatcctccggaacacgatcgcgaacgagctcctcgaatag
>VNG_1224G|5.078974333327017
atgaagacgccgttccgggaccgcgtcgagctgttcgccaacaaggatgtcctcaaggaccactacgagcccgaggagatccgcgaacgcgacgaggagatcgaccagtacgccaacgccctccaggatgtcgtcgacggctgggagcctgataacgtcttcgtctacgggaaaaccggcgtcgggaaaaccgcggtcacgcggtacatgatggacgccctggagtacgaggccgacgaccgggacggcgtcgacagcgtcaccagcgtcgaagtgaactgccaccaccatccgtcgtcgtatcaggcagccatcgcgctcgtgaacgagttgcgtggggataccgacagtgatccactcacgaccgggctgtccacctccgacgtgctgaacgcgctgttcgacgagatcgaagcccgcgagggcaccgtgttgatcgtgctcgacgagatcgacaacctcgacgacgacgacatgttgctgtaccagctcccgcgcgcgaagaccaacggcaacatcgaggactcacaggtcgccgtcgtcggcatctccaacgattacacgttccgcaacgacctctcgccgaaagtccaggacacgctctgtgagcgggagatcaagttcccgccctacgacgccaacgagttggtcacgatcctcgacgaccgcgccgagcgtgcgctcagcagcggcgtgctcacgggcggcgtgatcccgcagtgtgcggcgcttgcggcccgggaccgggggagtgcgcgccaggccatcgacctgctccgcgagtcggtgaacgtggccatcgaggacgaacgcgagacggtcaccgaggacgacgtcgagacggcagttcggcgcgtggagcgggggcgcatcaaggactcgatcaaggacctgacgacccacgggcagtacgttctgttggcggtgacacagaccgcgatcgcggacgacaccccagtgcgtgccaaggagctgtacgaggtgtacgccgacatcgccgcggagtacgcctccgacccgctcagtcagcgcagcgttcacgatcacctcaacgacctgtcgatgttggggttcctgcgccagcacgaccgcaactacggccgtggtggcggccagttcttcgagtacgagttggacgtcgacgccacgatggtccaggaggccatcgcggacgccgacgacgcgaccgtgtag
>VNG_2122G|5.068966493936942
atgcccagtttcagtgagatggacgtcgacaccatctggatggacggcgagttcgtcgactgggaggacgcacaagtacacgtcctcacccacgcactccactacgggtccggcatcttcgagggggtccgtgtctacgacaccgacaacggccccgcgatcttccggtgggacgaccacctccagcggttctacgaatcggcgaaaccctacgacctcgacatcgagttcacgcccgacgaactcaccgacgccaccgtcgagctcatccagcgccaagacctcgggtcctgttacatccgcccgctggcgtactacggctacgaatcactcggcgtctcccccggcgactgcccgaccgacgtcgccatcgccgcctggccgtggggcgcgtacctcggcgacgacgccctcgaaaacggcgtcgacgtgatggtgtcgacgtggcgcaagcacgcctccagccagatcccgacgaacgccaaaaccaccggcctctacgtcaacagcatgctcgccggcgaggaagcccggcgcaacggcttcaccgaagccatcgtcctcaacaaagagggcaacgtcgcggaaggccccggcgagaacatcttcctcgtgcgcgacggcgaactcttcacgcccggcctctccgagagcatcctcgacggcatcacccgcgacaccgtcatcacgctcgccgaggagcgcggctacaccgtccacgacgacgtctcgatctcgcgtggcgaactccacaccgccgacgagctcttcttcaccggctccgccgccgaagtcacgccgatcaagcaagtcgacaacgtcgaaatcggctccggaacccgcggcccggtcaccgaagagctccagaccgcgttcttcgacctcgtggaggccggcgaccgcgaggagtggttccactacgtctga
>VNG_1244C|5.06746543948788
atgacattggacgaactccgcgcggagatcgagagcatcgaccgcgagatcgtggatctgatcgcgcgacgcacgtacgtcgccgagaccatcgccgacgtgaaagccgagcaggggctgtcgacgaccgacgagtcccaggaggacgcagtgatggagcgcgccggcgagaacgccgcggcgttcggcgtcgacgacaacctcgtgaaggcggtgttccggctgctcatcgagttgaacaaaatcgagcagcgggagacgcggtag
>VNG_1220H|5.061843693083543
atggcagagatggaagacccctcggggcgggactgggtccacgacccggacggcgagcacggcagcgagggcggccgcaagtacgggctggcggtgctctcgaagatgaccgtggagggcgaagacttcccactggacgccgccgagttcgtcgcggagtacggtgaatacccggttcggctcaaccaccagacggtcgtgtcggtggcggacatcttcgagcatatcgacgccgacgagttcgagacgaaagtcggattccacaagaccgtgggtgctgcgctccaggacgccgacttcctcgattaccaccccgacgcctaa
>VNG_2587C|5.055264047097216
atgttcaaggatcggcccgaccgcagcgacgaagtcgtgctcgtcggacggtcgaacgtcgggaagtcgacactgatgcgggcggtcaccggccaccaggtgccgaccggccagaagcccggcgtcacccgccagccgaaccatttcgactgggcaagcgaggacttcatgctcaccgacctgcccgggttcgggtacatgcagggcgtcgaggacggccacgaggaagcgatcaaaaccgaggtcgtccggtacgtcgagtcgcacgccgacaacatcatggtgggcgtgctcgtgctggacgggaaggccgccgtcgacatcatcgaccggcacagcggcggggacgagatcccccacgtggtcgagctgtactacctgctcgaggagttgggcgtccagccggtggtcgcggtgaacaagatggataaggtcgacgaccgcgacgagcggctcaacgacatcgccgaccgcctggggttgtacccgccctgggagcagtggcaggacgtgatcgcgccgatcacggccaagaaagaccgcatcgccgcgctggaggacgccgtgaacagccacttcgacgccgcgaagcgcgacgacctcaagcagttcttcagttag
>VNG_1149C|5.0514906805664825
atgcacagcctcgacctgatcgacatgggcgcgatcccggacgaccgcgtcatgtccgacctcgagggcgacgtgaaagcgatcgtgccgacacacggccacctcgaccacatcggggcgatctcgaagctcgcacaccgctacgacgcgcccatcgtgggcagcccgttcacgatcgagctcgtgaaaggcgagatcgagagcgagcagaagttcggcgtcgagaacgacctcgtgaagatggaggccggcggcacgatggagatcggcgaccgctgcgagctcgagttcgtgcacgtcacacactccatcatcgacgcgatcaaccccgtgctccacacgccggaaggtgcagtcgtctacggcctggacaagcgcatggaccacgatccggtcctggaggacccgatcgacatggagcggttccgcgagatcggccgcgagggcgagggcgtcctctgttacatcgaggactgcacgaacgccggcaagaaggggcggacgccatccgagagcacggcccgtcgccacctcaaagacgtactgaccagcgtcgcggactacgacggcgggatcgtcgccacgacgttctccagtcacatctcgcgggtgtcctcgctggtggagttcgcgaaggagatcggccgcgagccgatcctgctggggcgctcgatggagcggtactcgggcaccgccgagcgcatgggccgcgtgaacttccccgacgacctcgggatgttcggccaccggaagtccgttgatcgcgcgttcaagcgcgtcatgaacgagggcaaggagaacttcctcccgatcgtcaccggccaccagggcgagccacaggcgatgctgactcgcatggggcgcggcgagacgccgtacgacattgaggacggtgacaagatcatcttctcggcgagcgtcatccccgagccgacgaacaagggccagcgctaccaaagcgagcagctgctgcgcatgcagggcgcgcgcatctacgacgacatccacgtctcgggccacctccgcgaggaggggcactaccagatgctggacgcgttgcagccccagcacctgatcccggcccaccaggacatgaaggggatggcaccgtacgcgaagctcgcgaagagtcaggggtacaagatcggccgcgacctgcacatgacagagaacggcaacaccatccagctcgtcgagtaa
>VNG_6208C|5.049503666720708
atgaaatcgttacaactcaaagtcggcgcagtggtcggtgcattcgttttggtgaccgtgctcgttggcggtggactggcgtggaatccagtccaggaggggaacatcgaggtggtgaaagagtggggtgcaagcaccggtgaaaccctggaaccgggtgcaaacgtgatcgtgccgatcaaacagtcgacggcggtcgtgccggtccggccccaggagtacacgatggcgaacgaaaaacaggagggcgccgaagcgcgcgacgattccgttgaggtgctcacgaacgacggggtgagcgtcaacgttgacgtgacgatccggtatcgtgtgaacaagacggaggccgcgacgttctacgacgagtacaaggacgtgagccaggccgaggcgcggttgattcggccgaccacccaggacgtgttgcggacggagggtggggacatcgacacgaccgagatctacaccggcgcgggccaaaagcagatggcggccgcggtaaagaaggcgctcgagacggaggccgtgggcagcgggctgatcatcgaggccgtccagatccggaacatcaaactcccgggccagtacgctgacgccgtcgagaagaaggaagtcgagaagcagaacatcgagaaaaagcagaactccatccaggtcgcgaaggctgaggcggagcgcaagcgcgtgcaggccaagggtgaggcagaggccaacgagatcgttgcggagtcactcaaggacaacccggagctcatcaagatccggtatatcgaggcgctgaaccaggacaacagcacgatctacgtcggcgctggctcgcaggccgggatcacgttgaccaaggacgtcgacgaggagaacaagagctga
>VNG_0326G|5.045263129845206
atgacagacgaggactaccccacggacgatccggcggtggtgacctgtgggctcccctatccgaccggggacttgcacatcggccacctgcggacgtacgtgagcggcgacgcgttcagtcgcgcgctccgaaagctcggccaggagacggtgttcgtctcggggacggacatgcacgggacgccgatcgccgtccaggccatcgaggccggggttgggccgctcgacctcgggctggagcgccacgagcagtacgccgacacgttcgaggagttcagcgtcgcgttcgacacctacggccacaccgacgaggagaccaacgtcgagctcaccagggagttcgtgggggcgtgggaggacaacgaccacgtctacgagacggagatccaggtggcgtacgaccccgacgccgaccagtggctgcccgaccggtacgtcgaggggacgtgtccgtactgcggggagcacgcgcgcggcgacgagtgcgacgagggctgccagcgccacctcgaaccgggggagatcgaggcgccggtgagcaccatcacgggcaacagcgcggagtaccacgagcgcgcgcacaagttcctccggctgtcggacttccaggagtatctggaggggttcatcaaccggatggaggggacgaacaacgcgaaaaaccagccccgcgagtggatcgagggcgggctggaggatttctgcatcacgcgggacctcgactgggggatcgactaccccggggagggtggcgacgacctcgtgttgtacgtctgggtcgacgcccccatcgagtacgtcgccgccacgaagcagtactccgagcgcgtgggcaccgaggagttcgactgggcgtccgtctggaaggacggcgacggcgagatcatccacgtcatcggccgcgacatcatccagcaccacaccgtgttctggccgtcgatgctggcgggcgcggactacgccgagccgcgggcggtgtgtgcgaccgggttcgtgaacatcgacgggcgggggttgtcgacgtcgaagaaccgcgccatctgggcggcggagtacctcgatgcggggttccatccggacctgctgcggtattacctggcgaccgcgagcggcttcgagcgcgacgtgaacttctcctgggcggagttcgcgcagcgcgtgaacacggagcttgcggacgccgtggggaacttcgcgtaccgggcgctgttgttcgcgaaccggaacttcgacggcaccccccaggaggtcagcctcacggacgacgtcgagacggagatcgcgcaggcgatggacgactacgaggacgcgctgaacgagtacgatctgcggaccgccggcgagcgcgcggtggcgctggcgcggttcggcaacgagtacatccagcacaacgagccgtggaacctcgacagcgaggcggccgcgccggtgatgcgggactgcgtgcagctcgtgaaggcggttgcagtgctcctgcagccgttcctgccggagaagaccgagaccctctgggcgcagctcggtgaggacgggcgtgtgagtgacgcgacgatcgcggactgcctgcaggcgccgcccgcggagttcggggagcccgcggagctgttcgagaagatcgaggacgaccgggtcaccgagctcgacgaggcgctggccgcgaagatcgaagctgctagtagcgaggacgccgatggggagggtatggccgacgagacagccgacgacgggatcgagctcgaaccgcttgccgaggacgatatcagcttcgaggagttccaggcgctggatctgcgggtgggggaggtcgtcgaggccgagggcatcgagggcgctgacgatctggcgcgcctcgaagtcgacatcggccacgaggtgcgccagatcgtcgccggcatcaagcagctccacgacctcgacgcgctgccggggacgcgggtggtggtggtggcgaacatggagccgtcggagctgttcggcgtggagtccaacgggatggtgttggcggccggggaggacgccgacctgctgacgacccacgaggacagcgagcccggcacgaaggtgatgtag
>VNG_0463C|5.044843730244009
atgagtgaggacgtcgacccccaggcactccagcaggacctcgaccgcatcaaggacgcgatggggatcgccgagcgctacgagagcgcacccgaacagtggctgctgttcagcgtcctcgtggcggccgggagcgccgtctcacaggtcctcctcttcgcgcgggcagccgggttctggtaccccgtcgtctgggtcgggctgttcggtgccggctccctcgtgctctcccggcggtacgactacgccttcgggccgggccacagcgagccgaacgtcggcttccaggttctcgtcgtctacttcgggtcgttcgccgcgctgtccgccgtcgacccgttcctcccggagctcggctacctggcggacaaggcgctcgcgctcggactcgtcgccgtgatgctcgggctcggctacctcgtcgccggcgagacgctgaaggcctaccgcatccgcgcacgggaccgctacgtgctacacgggggtggcctcctcctggtcgccctgggcgtcgccatcccgaccgtcgacgtcctgcacacgtggagctacgccgccttcggcgcatcgtacgttgtttacgccgcagcctcctacctcgtgttgacccgaacgtag
>VNG_0583G|5.0342757134405485
atgagcattgaacgcaaagacgaccacgaccacaaggcctggatcaaggagaaggatctgacggccatcgagagcacgttcctcacggtgctggtgtggctcgaccgccgcctccgcattgtcgattacttggaactcctggagacgctgtactaccgcgtcaacctccagatgccgaaaagccacaccgaacagtacaacctcgacaacaagttctggtactggtatccgctgtactcgcttgggttcttctcgacgctgtcgtacgtcgtcgcggcgatctccggggccctgcttgggttctactattcgccgtcggcggccgcggcgacctgtggcgtcgacgggagcacggtggcgtactgtgcggtcgcggggatcatgaccgatctgaacttcgggttcttcctgcggtcgctgcaccggtgggccgcacaggtcatgaccgccgcggtcttcctgcacatgctgcgcgtgtacttcacgggctcgtacaaggaaccccgcgaagtcaactggctcatcggcatcgtcctgctcagcctgacgatggtgttcgggtacacgggctacctcctgccgtgggaccagctcgcgtactgggcgggacagatcggtgtcgagatgagcctctcgatcccactggtcggcgactgggtcgcccagttgatgttcggtgggttctcgctcggacaggcaacgctccagcggatgtacctcctgcacgtgttcctgttgccgttcgtggtgacaaccgtgatcgcgatccacctcgggctggtgtggatgcagggcatcgcagaaccccactaa
>VNG_6407H|5.0309703127970495
atgtcggtcgaactgaacgagatcgaagaagccgaagtcgaactggaggagtggttagtcgaacaggccgagaacggcgttccggaaatcgtcctgatcgggctcctccgagactacgcggacgacatcgaacacctcggctacgtgccccgaatgtggggcgagtccgaccactga
>VNG_0982C|5.027959494496098
atggacgcagacgcagacgagatcacctcgctggtcggtcgcgaggtgtactcgaacaacggcgtgttcgtcggcgaagtcgaagacatccagttgaacctcaacgcggaggccgtcacggggctcgcactcacggagctcaacgccgacctgttcgccgcacagatgaccgggcagaaaggcgtgatcgttccctaccggtgggtgcgtgcggtcggcgacatcatcctcatcaacgacgttgtcgagcgctacgagggcgacgatgcagacagcgagatcgcagtctga
>VNG_0884G|5.02727731859641
atgagcgagacacacacctccgacgagaccgaggcccgcgaccagttgctggcgatcgccgagcagttctacgaccagttcgccgacggcgacatcccccggatgtcgctgccgacgcgctcgaagtccaacatcgagtacgacgaggacgccgacgtctgggtgtacggtgacagccagtcgacgcgctcggcgaactcggtccgtggcgctcggaaactgctgaaatccgtctacacggtcgatttcctcgcccagcaactcgacgaggggcggtcgtcgacgctgcgtgaactctactacctctcggagtcctgggacgaggccgaagcccagttcaacgaccaaagcgagagcgacaagctcgtcgaagacctcgaaatcgtctccggggtgaaacgggaggacttccacatgcgccccgaggagtccggcgcgaaggtcatggggccgctgcggctgcgcgagcagacccggcggggcgaccgcgagatccactgccaggaggacgtcgggcagggcggctaccagatcccgaacaacccggacacgatcgactttctcgacaccgacgccgacttcgtgctctgcgtggagaccggtgggatgcgcgaccggctcgtggagaacggcttcgacgacgactacaacgccatcgtcgttcacctcggcggccagcccgcccgcgccaccaggcggctcaccaagcgcctccacgacgaactcgacctcccagtgaccgtgttcaccgacggcgacccgtggtcgtatcgcatctacggctccgtcgcctacggctcgatcaagtccgcacacctctcggagtatctcgccaccccgcaggcgcagttcatcggcatccgcccccaggacatcgtcgactacgacctgccgacggacccgctgagcgactccgacgtcaacgccctcgaatcggagctcgaggacccccggttccagagtgacttctggaccgagcagatcggcctccagttggacatcgacaagaaggccgaacagcaggcgctggcgtcccgcggcctggacttcgtcacggacacctacctccccgagcgcctcgctgagatgggcgtgctgtag
>VNG_2131G|5.026509165960787
atgccccagccacggcgctctacagggtcaaagcttacttaccggccggtcggctacgtcaatgcaatgagcgagcaggacgaggtaccgtccgaggaccgacgcaagtacgagttccgcaaggtcatcgaggagctcaaagactacgagggcagcggcacccaactggtcaccatctacatccccccggacaagcagatctcggacgtcgtggcccacgtcacccaggagcactccgaggcctccaacatcaaatccaagcagacacgcaccaacgtccaggacgccctcacgtcgatcaaagaccgactgcgctactacgacacgttccccccggacaacgggatggtcgtgttctcgggcgcggtcgactccggcggcggccgcacggacatggtcacggaagtcctggagtcgccaccccagcccatcgagtcgttccgctaccactgcgactcggcgttcctcaccgaacccctcgcggagatgctcggcgacaagggcctctacgggctgatcgtcctcgatcgccgcgagtcgaacgtcggctggctgaagggcaagcgggtccaaccggtgaaatccgcggagtccctggtgcccggaaaacagcgcaagggcggccagtccgcccagcggttcgcccggctgcgcctggaagccatcgacaacttctaccaggaggtcgcgggcatggccgacgacctcttcgtgccgaagcgccacgagatcgacggcatcctcgtgggcggcccgtcaccaacgaaagacgagttcctcgacggggattacctccaccacgagctccaggacaaggtcctggggaaattcgacgtgtcgtacaccgacgagtccgggctgtcggatctggtcgacgcggggcaggcggcgctggcggaagccgacctgatggacgacaaatccgacatggaggagttcttcgaggagctcaacggcggcaagctcgccacctacgggttcgagcagacgcgccgaaacctcatcatgggctcggtcgaccgcctgctggtctccgaggacctccgcgaggacgtcgtcatctacgagtgccccaacgaccacgaggagtacgaaaccatcgaccgccggaacaccagccccgagcacacgtgttcggactgcggcgaggaggccaccgaggtcgaccgcgaggacgccatcgaccacctcatgtcgatcgccgaccagcgcggcacggagacgcatttcatctccacggacttcgagaagggcgagcaattgctgaccgcgttcggcgggtacgccgggattttgcggtactcgaccggcgtgtag
>VNG_1292H|5.01967522986551
atggcacggaaactcctgaaggctggtgtcgcgctgttggtgatcgtcctcgtctggaagctctttgcgggcggcgacgccgaagacctcgaagagatcgaccgcatcgactga
>VNG_0960G|5.016443326706707
atgttcgagttcatcactgacgaagacgagcgcggccaagtggggatcggcacgctcatcgtgttcatcgcgatggtgctggtcgccgcgatcgccgccggcgtcctcatcaacaccgccggctacctccaatccaaggggtcggcaaccggtgaggaagcctccgcacaggtctccaaccgcatcaacatcgtctccgcgtacggcaacgtcaacaacgagaaggtcgactacgtgaacctcaccgtgcgccaggccgccggagccgacaacatcaacctcacgaaatccacgatccagtggatcggcccggacagagccaccaccctgacgtactcgtcgaacagcccgagttcgctgggtgaaaacttcaccaccgaatccatcaagggcagcagcgccgacgtgctggtcgaccagtccgaccgcatcaaggtcatcatgtacgccagcggcgtcagctccaacctcggcgctggtgacgaggtgcagctgacggtgaccacgcagtacggctcgaaaaccacctactgggcgcaagtccctgaatcgctcaaggacaaaaacgccgtcacactataa
>VNG_0574C|5.01430447883404
atgtccactgtcgagtccgaactccgcgaggaactcaccgacgcgttcgcaaccgccgactatcccgtcaaaaaccagatggggctcgtgccggcgctcccaagcggcccctcgacgtccttcgaggccggcggcgaatcctggacggcgatggagctggccaccaagctctcgagccgcgcggacttcccctacgactccgtcgacaccctcgtcgacgacgtgatcgccggcctcaaagacgaagacgagctgtag
>VNG_1289H|5.0063353125255725
atgagcttcgagaagggcgacacggtcgtgctccacgagaaacacagcgactacgacggcgaggagggcgagatcacgcagaccgccgaaacgatgttcggcgacgtgaactacacgatcagcttcgaagacggccaggaagccggcgttcccgaggacagcctcgacctcgtcgcggaagccgacgacgacgacgcggaagccgacgccgagtaa
>VNG_2305C|5.006020175244553
atgaccatcgaggaccgcggcgacgcacacgtgatcacgcattcgctcgccaaacacaccctctcccggctccgggacaccaccaccgagcaggtgagcttccggaaggggctggtgaaactcggccgcatctcgggctacgagatcatcgacggcgcgatggagacggagttcacggccttcgaaacgccgctcaccgagacgaccggcgagcgcgtcaccggcctggacgacgtcgtcatcatcaacgtgctccgtgcggcaaccccgttcgtcgaggggctgctgaaggcgttcccgcgagcgaaacagggcgtcatcagcgcgggccgcgacgaggacgccggcatggacgccgacggcgagttcccgatcaccgtcgactacgtgaaactcccggacatctcggagggcgacaccgtcatcgtcgccgacccgatgctcgccaccggatcgacgatgtgcaccgtcctcgaccacgtcaccgacgagatgcccgctgcgggcgtcgaggacctgttcgtgctgtcggccgtgagcgccccggacggcctgctgcgggtcggcgaccagttcccggacgcggacctgctgacggtcgccatcgacgacacgctcaccgacgacggctacatcgtgcccggactcggggacgccggcgaccgcgcgttccgcacgacctga
>VNG_2383G|5.00439271534677
atgccggtcctcgacagcgacgccgaacacgaccccaacaagatcctgcccatcgactacgactgggcgcgggagtactaccagcagggcgttgcgaacaactggacgcccgaagaggtggcgatgcaaggcgacatctcccagtggcagggcaacgaactcaccgacgccgagcgccagctcgtggagtggaacctcgggttcttctcgacggccgaatccctcaccgcgaacaacatcgtgctcgcgatctacgagtacgtcaccgcccccgaatgccggcagtacctcctccggcaggcctacgaggaggccgtccacacggacacgttcatctactgctgtgacagcctcgggttcgaccccgagcacatgtatgggatgtacgaccgcatccccagcatcgccgaaaaagacgagttcgtcgtcggtctcacgcgcgccgtcgacgatcaggcgttcacgatcgacaccgacgacgacctccgggacttcctgcgggatctcgtcggcttctatgtcatcatggagggcatcttcttctacgccgggttcgcgatgatgctcgcgctgaagcgccgcgggaagatggttggtgtcggcgagcagttcgagtacatcatgcgcgacgagtcactgcatttgaacttcggcgtcgacctcatcaaccagatccgggacgaacaccccgacgtctggaccgctgacttcgaggccgaggttaactccctgatgcgggacgccgtcgacctcgaacagctgtacgcccgcgacgcctgccccgacgatctcctggggatgtcaagcgaacagttcgcggactacgtcgaatacgtcgccgaccgacgcttccaacagctccgcatggaccccgtctacggcaccgacaaccccttcccgtggatgaccgagcaggtcgacttgaacactgagacgaacttcttcgagcgcaacgtctcggagtaccagcagggcggctccctcgactgggactga
>VNG_0637G|5.002162242407095
atgagcacacagcaagaagacgacacgccggacgtcgacgacgccgctccggcgacgccggcatccggcagtcccgcagcgctcgaggcgctcatcgaggaccacgtcctcgaacgcgaggaccacctcaacgcgcccgggttcgtcatccgcgccgacgccgtccaggacgtgctgtcgacgctcaaaacggaggccgggttcgaccacctgtcctgtgtcaccgccgaagagcacgaggaccgcttcgagagcatctatcacctccggaagtacgacgaccccacacaggaggtctcgatcatcgtgcccaccagccgggacaaccccgtcagcgagacggcggagcccgtcttccgcaccgccgactggcacgaacgcgaggcctacgacctcgtgggcgtcgagtacgacgaccacccgaacctcgaacgcatcctgctgccggacacctggcagggccatcccctggggttggactacaaccagaacaaaccccagatcgtcaccttcgacgagcacaagaacccactggagggccacgagcaggccgccgatgactcggacacgatgttcctcaacatcggcccacaccaccccgcaacacacggtgtgctccacgtcgaaaccgtcctcgacggcgagcaggtcgcggacgtcaaccccgacatcggctacctccaccgctgcgaggagcagatggcacagaaggggacgtaccgccaccagatcatgccgtatccggaccgctgggactacggcccgggcggcatcctgaacgagtgggcgtacgcccgcaccgccgaagacctcgcggacatcgacgtccccgagtacgcacagatcctgcgcaccatgggcggcgagctgtgccgcatcgcgtgccacatgctcgcgctggggacgttctgtctggacatctacggcgacttcaccgccatcttcatgtacgcgatgcgggaccgcgaagtcgtccagaacatcctcgaagacctcacgggccagcggatgatgctcaactacctccgcctcggcggcgtggtctgggacatccccgagccccgcgcggagttcttcgagagcgtccgggacttcctcgacgagctgcccgagcgcctcgacgagtacagcgacctcatcaccagcaacgagatcttccaggcgcgaacggtcaacaccggtgttctcgactacgagaccgccaaagactacggcgtgaccggcccggtggctcgcggctccggcgtcgactacgacgttcgccgcgacgacccctacggctactaccccgaactcgactgggacgtcgtcaccgaggacggcggcgacaactactcgcggctgctcgtgcgcatggaggaagtcgagcagtcggcccgcatcatcgagcagtgcgtcgacctgctggagggctggcccgaggacgaacgcgacatccaagccaacgtcccgcgcacgctcaagcccgaggcgggcaccgagacctaccggaccgtcgagggcgccaaaggcgagctcggcgtctacatccgcgccgacggcaccgagaagcccggccggttcaagatccgcagcccgtgtttctcgaacctctccgcgctcaaggagatgtccaccggggagtacatccccgacctcgttgcgaccctcggcagcctcgacgtgatccttggggaggtggacagatag
>VNG_1204G|5.000477724353181
atgaccgagagtggtccgctggagaatatgctcgcgcagatggagcaggcgcgcgagtacgttgacatcgacgacggcatctacgagcgactgaagtcccccgagcgaacgctgtccgtcagtctcccggtgcgcatggacgacggcagcgtggaagtgttcgacgcctaccgctgccagttcgacagcgcacgcggcccctacaagggcggcatccgctaccacccgaccgtctccgaggaagaggtgtccgcgctggccggctggatgacctggaagaccgcgctcgtcgacctgccgttcggcggcgcgaaggggggcatcgtctgcaaccccaaggagctctcggacaacgagatcgagcagctcacccgccgctacaccgagggcatccgccggatgatcggcccggagacggacatccccgcgcccgacatgaacaccgacccccgcacgatggcgtgggtcatggacacctactccgtctaccaggggtacgcggttccggaagtcgtcaccggcaaacccccggagatcggcggcaccgacggccgcgtggaggccaccggccgcggcgtctccatcatcaccgaggagaccttcgaatacttcgacaccgacatccaggacgccgacgtggcgatccagggcttcggaaacgtcggcagcgtcacggccgatctgctctccgagcgcggcgcgaacatcgtcgccgtctcggacgtgaccggcgcgatccacgacccaaccgggctcgatatcgccgacgtgcaggcgtacgctgacgccaacggcggccgcctggaggggtacgacgccgaacccatctccaacgacgacctcctcacgctggacgtcgacgccctgatccccgccgcgatcgaggacgtcatcaccgtcgacgtggccgaacgcctcgcggccgacgtgatcgtggaagccgccaacggcccgacgaccttcgacgccgcccaagtcctcagcgaccgcggcgtccccgtcgtcccggacatcctcgcgaacgccggcggcgtcatcgtctcgtacctcgaatgggtgcagaacagccagcagtactcctgggacgtcgaggaggtcaaccgcgacctccgacagcggctcacgggtgccttcgacgagatgctggtggcctacgaggaccgcaacatcccgacactgcgcaccgccgcctacaccatcgccttggagcgcagcgcggacgcccacgagttccgcgggctgttcccgtaa
>VNG_2408C|4.999119147818276
atgaacggcaagacctccatggagaagatccgactcatcctcgacagcgtccgggagggtgacatcgtcgtcctggagtccggactgacccccgacgaggagtcgaagctcatcgaagtcacgatgagcgagatcaaccccgacgggttctccggcatcgagatcgagagcttcccccagtccgaaacctcgaacaccaccctcctcgggcgactcatgggtgcccaggagacgtcgaaactgaccgtcatcgggccggcgaaccagatccaatccctccacaaggatgagacgctgatcagcgcgctcatctcccgccagtaa
>VNG_0897G|4.99443097152411
atgcgtaagccggaccgcggcaccctcatggccgcgctcggcgggctcgccgccgtcgtcgtcgcgctcggcgtggtgttcccgggcagcgtcgccggggaactcctcggcatcgcgtcccgcccaatcatggcggagatcgcgctccggctcgcggtccccatcacgctggcggcgctgggcggcatcttcgccgagaagtcgggcgtcatcaatatcggcctggagggactgctcatcatctcctcgttcaccgcggtgctcgtcgcgtgggcgctgggcggaaccaccagcgccgcgctgtggaccgggttcgcgggcggcgtcctcgcaagcgtgttgctcgcggggctgttcgcggtggtctgcatcaagtacgaggccgaccagatcatcgccgggctcgcggtgtggctggtggcgctcgggctcgccccgttcgcgtcctcggtcgtgttcggcggcaagaacacgacctcgatcaaccgcttcagcgagtggacggtgccggtcctccacgacgcgttcgtgaactccggcgtcggcatcctgtcgtacgtcggccacgtgctgttgcgcgccaaccccatcgtctacctgatgttcggcgcggtcgcggtgtcgtggtacgtgctcaaccacaccgccttcgggcggtgggtggaggcctccggggagaaccccaacgccctcgacaccgcgggcgtgaacgtgcatcgcgtccggtacgtgagcgtgctcgtctcggggctgctgtccggcatgggcggcgcggcgctctcggtcggacacgtcgggtcgttcgtcggcaacggcaccacgatgatcgacggcaagggcttcatcgcgatcgccacctacctcttcgggaactacaaccccctggggacgttcggggccgcgatgctgttctccggactggaatcactccagatcggcatccagcagttcacgccctacgaggtgccctcccagctgattcaagtcattccctacgtcacggtcgtcgtggtgctcgtgctcgtgggtcgcacccggatcccggaggcggccggcgagtactacgagtccggcgacgaccgctga
>VNG_0234C|4.994133228168323
atgcagggtaacctaccaccggaagcgcaggagaaactcgagcagctccaggatctgcaggagaaagcgcagaacgtcgccacgcagaaacagcaggccgaacagcagctgtccgaggccgaaacggccctggacgcgctcggcgacatcgaggagtcgaccacgatgtaccgtgaggtcggcgagttgctcgtggaaacggagtacgacaacgcccacgacgacctcgacgagaaggtcagcgacctggaagtgcgcgtcgaaaccctccagaagcaggaggaccgcgtgcaggagcagttcgagagcctccaggaggagctgcaggacatgctcggcggtgcgggcggcgcgatgggcggcggtccgggcgcgtaa
>VNG_1818G|4.990863684617572
atgcgtgacagcatgagcgaagccgaccgaagcagccccgggtcggggaagaccgaccgcgaggacgagaccgccgaaaacgccacgcaggacgtgatcgcagtcacccccgacgacgagcgcacggggctggccaaccgcctcgacgcgcacaccggcgacggcgtccggcatcgcgcgttcacgtgtctgctgttcgacgaggacggccgcgtgctgctggcccagcgcgccgaccgcaagcgcctctgggacacacactgggacggcacggtcgccagccatcccatcgaggggcagagccaggtggacgcgacccgccagcgcctcgccgaagagctcgggatcgaaccacaccagtacgacaagttggagatcaccgaccggttcgaatacaagcgccgctacctcgacgagggcctggaatgggaggtctgtgcggtcctgcaggcgacgctgcacgacaccagcttcgaccgcgaccccgaggaggtcggcggcgcgatgtgggtcgactacgaagacctctacgagaacccccggtattaccgccagctccggctgtgcccgtggttcgagatcgcaatgcggcgggacttcgagggcgacgccgaccccgtccccgacggcacccgggcgtaa
>VNG_1349C|4.990101235088873
atgacgatgcggctgctcgtggacaaccacttcgcggacaccgccagctacggcgcggtcggcgtcgacgcgctccggtggcccaaccccacgttccccggggagacgctgtcggtgaccgtcgaggtattggagaagacgccctccgagagcaagcccgatcggggcacggtccgcacccgcgtgaccaccgaaaacgaggccggcgagcccaagctcacgatggaacccatcgtgttgtacgcgcgccacacacccggcgagccgacgtag
>VNG_1574G|4.98894630279266
atgacagccaccgacgacgacaccacgaccgccgacgaacaggacgccgacacgatgcggcccgccgagatcacgcccaccgcccccgcggagttcgggctcgtgcaggtgtggtggggtgacggcaagggcaaaaccacggccgccctcgggatggcgatgcgggcggccggccacggcttccgcacgcacgtggtgcagctgatgaaaggcgggaccggcaccgtcgaggacgtgcgcggggagtacgccgccatcgacgcggtgcccgggatcacctacgagaacgccggccactacggctggcacgggttccacgacggcagtagcgacgacgagcacgctgcccgcgcgaacggcgggctcgcgcgcgcccaggagatcgtggacgcgtccaccggggtggacggagcggtgcccctcgacgccgaccccaccgagggcgtgcatttgctcgtgctggacgaggtgttgtacgccgccaaccgcgggctggtcgaccccgaggacgtggtggcgctcatcgacaccaagcccgacgacctggaggtggtgctcacgggcgggcacacggagccgacgttcgtgaccgagcgcgcggacctcgtcacggaggttcggaagcaacgccaccccatggagaacgggcagggcgcgcgcaaggggacggagtactga
>VNG_1733G|4.979874635419455
atgaaccacctcatcgtgctgttcgacgtcatcgccgtcgccgcctacgtcgccgccatcggcgtcggcatccagacctaccgcgacaccactgacatcgcgggcttctgggtgaactacacgtacatctgcgggctcggcttcctctggacgggggtcgtcgcgctcgaatggatcggcgtcgccggccccgtcatggacgcgttcagcacgtccctgctggccgtactcatcggcgtcgtcgccatctcgtccaccggcacgatctcgatcgttgaagacctgaaaacgtcaaacgcacgcgcccaccgccgccgcaaggacgccgaacaagccaaacgccgcgccgacgagcaacgcgcgcaggcacaggaagccaaagccgaagcccaagacgcccgcgaggaagccgagacgctggccgccaagctccaagagcgcgccgccgaacgcgacgcacagctctcgaagaaagcctccgaatacagttcggtcatggagaaagcagccagcggcgacctcacggtgcgcgcgaactccagcagcgacagcgacgcgatgaccgaagtcgggcaggcgttcaacgagatgatcgccgccttcgaggagatggttgcgcgcacccgcgagttcgccggcgacgtcgccgacaacagccgcgacatacacgccagcgtcgacgaaatcgaagccgcaagcgaacaggtcgccgaatccgtccaggagatctcggccggcaccgaccgcgaacacacccgcctcgcggacgcaacggacgaactccaatcgctgtccggcgccgtcgaagaagtcgccgcctcggccagccaggtcgccgacgtctccgaccaagccgccgaccgcggccgccagggcagcgacgacgccgccgcggcggtcacacagatgaccgacatccaatccgagaccgaggccgtcgtctcggaggccaacgcgcttgccgccgaagcccaggagatccgccgcgtggtcgatctcatcaacgacatcaccgaccaaacccacctgctggcgctgaacgccagcatcgaagcggcgcgcgccgaccaggacggcgacgggttcgccgtcgtcgccgcggaggtcaaggaactcgccgaggagaccaacgaggcaaccgacgagatcgagacgctcgtggacaacctcctgtcgtccacgcagtcggtcgtcgacgactccgagcagatggccgccaccgtctcctcgggcaccgaaaccgtcgaaaacgcgctgaccgcgctcgaagagatcggcgaccacgtcaccgatgtcaacgaagccgtccaacagatcgacgacgcgaccgacgcacaggcggcgtccgccgacaccaccgtttcgatgatcgaggagatcgaggacatcagcgagcagaacagctccgaggccgccagcgtctccgccgccgcccaacagcagaccgcgtcgctgtcggatgtcaccgacggcgtcacgcgcctcgttgatcgcgcggacaccctccaggacgtcctcactggcttcaccgtcgacagcgacgactacgaactggacgtcgacacgtcacgacccgccacgacgaacccggaactggaagccgacgactga
>VNG_0331H|4.974456189943004
atggacgcgaaacgcgccgccacacactcaagcaaatacttcctcgccacgacgatcctcggcatcgtcgcgctcgcgctcatcggctacggcggggtcctcgcacagcccgcgttcgaacacggtctcccatccggcccccacctcgctgacgccgttcccgggctcgcgctcgccgccgccggcgtcgtcatctaccggttcggcgcatcctgggcgctgtacacgacgctcactgccgcccacgaggacgcactcgacgacaccctcgacaccgcacgcgtgaaatccgacatcgtcagcgtgctcgacgaccgcctctcggacatgcagaccgacctccagtcggccaaccgcgaactccgcgagctcaagcgcgacgacgactga
>VNG_0390G|4.973499935516429
atgaaaaaggacttaccggaccgtgtggacctggttggtatgaaagccgtcgtgctcgccggcggatacgcgacccggctttggccgatcacgaaagaccggccgaagatgttcctgccggtcggcgactccaccgtcatcgatcgcatcttcgcggatctcgaatccgacgaccgcatcgacaccgtctacgtctccaccaacgagcggttcgccgacgagttccgcagccacctcgcggagcgctccttcgagaagccgcagctgtccgtcgaagacaccaccgacgagaacgagaagttcggcgtgatgggcgcgctcgcacagctcgtcgaccgcgaatccatcaccgacgacctggtggtgatcgccggcgacaacctcatctccttcgacgtttccgcgttcgtggacttcttcgccgcggacgacgccgacaaccccgcgatcgccgcctacgacgtgggcagctacgagcgcgcgcagtcctacgggttggtcgagctgcacggtgacgaggtcatcaacttccaggagaagcccgacgaccccaacagcacgctggtctccatcgcgtgttacgcctaccccgaatcggtcgtcgaggacatcgacacgtacctcgccgccgacggcaaccccgacgaacccgggtggttcgtggagtggctgcaggaccgccagtccgtccgcgcgttcacgttcgaaggcgcctggttcgacatcggcactccggagtcgtacctcgacgccgtcgcgtggacactcgacggcgacagcatcgtcgccgacgacgccaccgtctccaacaccaccatcggcgagaacgtccacgtgttgcccggcgccgagctgaccaactccacggtttccaacagcgtcatcttccccgacgccacgctccgggactgcgacgtccgtaactccatcatcgacgaggacaccgtcctggactccatcgacttctcgggcgcgctcatcggcgcccacaccaccatcgagaacggccacgacgcggacggccgctag
>VNG_1644G|4.9706272335393455
atgagctccgaggacctctccgcggacgatctcaccctgccggtcaagcgtgtcaccggtgacagcctcgaagaccggctcactgcgaacgcctaccacaacatcctcccggcgcggtatctccggaaagacaccgacggcgagcacgtcgaatcccaggaggacctcttcgagcgcgtcgcgaagaacatcgcgctcgcggaggtcgtcttcgagtcagacgacccagtcacggccacgcccagccagctcaaacccgaccacccacgccgcgatgaactcgccgccgaggtgttcgggtccgacgtcgatcccgacagcgagacggcgaccgtcgagctcaccgacagcaacatcaacaagttcgcctacgacacggtcgttccggaactcgacgatcccgaggtgcgcgagcacgttgagggcgtcgccgcggagttccaggatctgatggcgtcgctgtcgttcatgccgaactcgccgacgctgatgaacgccggcgacgagctccagcagctgtcggcgtgtttcgtcgactcgccggacgacgacatcacggacatccaccagaccgccaaggaggccgccgaggtcttccagtccggcggcggcatggggtacgcgttctggcagctccggccgtacggcgacaccgtcggctccaccggcggcatcgcctcggggcccctgacgttcatggagacgttcgaccagatgtgcgaaaccatcgcgcagggcggcgcgcggcggggcgcacagatggccgttatgcgcgtcagccaccccgacgtcgtggagttcatccacgccaagaacaaggacgtctcgctggcccagacgctgaagctcaacgaccccgacgactacacgtacaccgagttctcggaggccctcgaagaggcccgcgacctcatcgacgaggacggccgcgtccccgaacacctccggaacgccgtcgaggggcacctctcgaatttcaacatctcggtgggcgtcaccgacggcttcatggaggcgcttgaggccggcgaggagtacacgttcacgaacccgcgcacgggcgaggcccacatcgccaccgaagagaccaaggagatgtactcccggtacgggctgggccactacgtcacgcccggcgaggaactcacgctgcccgccgaggagctctggagccgcatcgttgagggtgcccacgagaacggcgaacccggcgtgatctacctcgaacgcgtcaacgacgagcactccttcgacgtcgaggagcaccccgaccaccgcatcctcgcgaccaacccctgcggcgagcagcccctcgaagagtacgaggcctgcaacctcgggcacatcaacctctcgacgctcgccgcccaggacgcccccgactggcgggtctggagccagacccacgacttcgacacgctcgaagcgggcgtcagtcggttcctcgacgaggccatggacaccgacgccttccagcgccgcatcgagatgggcacgcggttcctggagaacgtcgtcacgatgtccgacttccccgtcccggagatcgagcagaaggtctcggagatgcggaagatcggcctgggcgtcatggggctggcccagctgtacatccaactcggcgtgaagtacggcagcgaggagggcaacgagatcgccagccagctgatgcagacgatcaaccacgactccaagaccgcgagccacgagctcgccttggagcgcgggagcttcgacgagtgggacaactccaagttcgcggcccccacggagtacgccgactggttcgaacaccacaccggcgaggacgccgccgactgggcggacggctacccgatccgcaaccacaacacgacgaccatcgcgcccaccggcaccacctcgatggtgggcaacaccaccggtggctgtgagcccatctacaacgtcgcctactacaagaacgtcagcgacgacgtgcagggcgacgagatgctcgtggagttcgacgactacttcctgcgcaccctggaggacaacgacatcgacgtacaggccgtcaaagaggaggcccaaacgcagatggcgaacaacgacttcgacggcgtcgacgggctgacgacggtgcccgacgccatcggtgagctgttcgtggtcaccagcgacctctccgggaaggaccacgcggccgtccagaccgcctgccagaacggcgtcgactcggccatctcgaagacgtgtaacttcccgaacgacgcctccgtcgaggacatggacgaggtgtaccgctacatctacgacaacggcgggaaaggcgtcaccgtctaccgcgacggcacccgcagcaagcaggtgttgacgacgcgcgcggacaacaccgagttctccgggctggacgaagaggaggccgccgccgcgatggtcgacaccatccaggagacgttcggcggcatcgagggcttcctggagaacgacgacatccaggacgcgttcggcgcggacctccgcgagctgttcgcgaccggcgacgacgccgccttcgacgaggaggacttcgccgagaagcagccccggccggacctcctgcacggcgtcacgcagcgcgtcgacaccgggtacgggaagctctacgtcaccatcaacgagaaccccgagcgcgaacgccccttcgagctgttcgcgaacacgggcaactccggtggcttcaccggctcgttcaccgaggcgctggcgaagaccatttccgtggcgctgcggtccggcgtcgaccccgacgagatcgcggacaaactccaagggatccggtcgccgaaagtggcctgggacaaaggcgaacaggtcaactccatccccgacgccttcggaacggcgctgcggcggtacctcaacggcgacgtcgaccgtgcggcctacccccagcaacaacacctcaccgagatcgacgccgacgacgccgcccaccacgagaccgacggcggcgctgccgagtcgctgggcggtccccagggaccgaccggtgccggcgagagcgccgacgcacagcagcagtcccaggacgcgacccagtcgctgatcgacgccggcgagagcccggagtgccccgagtgtggggcgatgacgctgtactacagcgagggctgcaagacgtgtgaatcgtgtggctggagcgagtgctga
>VNG_1114G|4.969638777043053
atgaccgcgttcacgctcgatcacgtgatgatgcgtgtcggtgacctcgatgcgtccctggactggtacggcgaccacatgggctacgtcgagcacgcacgctgggaggccgacacgttcaccaacgtctacatcggccccgaagaccccgccgacgacgcggcgctgctggagctgacgtacaaccacgacacggccgactacgacaacggcgacgcgttcggacacatcgcggtgcgcgtcgacgacgtcagcgacgcctacgaggagctgctggctggtggcgtcgcggactaccgcgatcccgagtcctgtggtggcagctacgcgttcgtgaaagaccccgacggccacgagatcgaactcgtggcgggcgacgccggtcagcgctggagcatcgaccacacgatggtgcgggtcgccgacgccacccagcacctcgggttctggacgcgcgtcttcgggtacgagcacacgggccgctgggaggccgacagcttcgcgaactacttcatgaagccgccggcggccagcgacgccgcgatggcggtggagctgacgtacaactacgacgaccgcacgtacacgttcggcgacgggtgggggcacctcgcggtgcgcgccgactccctccaggacgactgggcgacgctgctggagcgggagacggctgactaccgggacccggcgtcctgcgacatgaactacgcgttcacgaagacgcccgacggccacgagatcgaagtgttgaaccccgagtcgtcgccgatggatcggtcggcgtaa
>VNG_2654G|4.967762558592045
atgatctcggaggacaccgccggccagcagctggcgatggacaccgaggaggacgaacaggaacggggcatcaccatcgacgccgcaaacgtctcgatgacccacgagtacgagggcgacgaccacctcatcaacctcatcgacacgccgggccacgtcgacttcggcggtgacgtgacccgcgcgatgcgcgccgtcgacggcgcgctcgtcgtcgtggacgccgtcgagggcgcgatgccccagacggagacagtcgttcggcaggcgctccgcgagggcgtcaagccgacgctgttcatcaacaaagtcgatcgcctcatctcggagctccaggagggccccgaggagatgcaggagcgcctgctctcggtgatcggcgacgtcaacgagctcatccgcgggatgaccgaggagaaagacgacatcgaggactggacggtgtccgtcgaggacggcaccgtggcgttcgggtccgcgctctacaagtggggcgtttcgatgccgtcgatgcagcgcaccggcatggacttcggggatatcatcgacctggagcgctcggacaagcgcgaggagctgcacgagcagacgccgctggccgacgtcgtgctcgacatggtcgccgagcacttcccgaaccccatcgacgcgcagccccgccgtattccgaccgtctggcgtggtgacgccgactccgagatcgcggagtcgatgcgcctcgtcgacgaggacggcgaagtcgtcctgatggtgaccgacatcggcgtcgacccgcacgccggcgagatcgcggctgggcgcgtgttctccggcaccctcgagaagggccaggagctgtacgtgtccgggacggccggcaagaaccgcgttcagagcgtcgggatctacatgggcggcgagcgcgaggaggtcgacgaagtccccgcaggcaacatcgccgcggtcaccggcctcaaggacgccatcgccggctccaccgtctccaacgaggagatgacgccgttcgagtccatcgaccacatctccgagccggtcatcacgaagtccatcgaggcacagaacatggacgacctcccgaagctcatcgagacgctgcgacaagtctcgaaggaggaccccacgatctccatcgagatcaacgaggacaccggcgagcacctcatctcggggcagggcgaactccacctggaagtccagacccagcgcatcgagcgcaaccagggcatcccggtcacgactggggagccgatcgtcgtctaccgtgagacgccgaccagcgactcccaggaagtcgagggcgtctcgccgaaccgccacaacaagttctacatcaccgtcgagcagctcagcgacgacgtgctcgaggagatccgcctgggcgaggtgtcgatggacatgcccgaacaggagcgccgcgaggtcctccaggaggcgggcatggacaaggagacgtcacaggacgtcgagaacatcatcgggcgcaacatcttcatcgacgacacgaaggggattcagcacctcaacgagacgatggagctggtcgtcgacggcctcaccgactccctggaggacggtccgctggcggccgaacccgtcgagggtgcgctcatccgcctgcacgacgcgcgcctccacgaggacgccatccaccgcggcccggcgcaggtcatcccggcgactcgggacgccgtccaccgcgcgctcatcgacgccgacatccggctgctggagccgattcaggacgtccgcatcgacgtgccgtccgagcacatgggcgctgcgtccggcgaggtgcagggccggcgtggtcgcgtcgacgacatgtaccaggaaggcgacctcatggtcgtggagggcatcgcaccggtcgacgagatgatcgggttctccagtgacatccgctcggcgaccgaggggcgggcgtcctggaacaccgagaacgctgggttccgcgtcatggcggacaacctccagcgggagatcatcatggagatccgcgagcgcaagggcatgaagacggagctgcccgagagcatcacgcacttctaa
>VNG_2634H|4.966365271957554
atggccgactacgacattgccgccgtcgacctcgacggcgacagcttcgaggtcaggcaggcgctcgtgcggaacaagtacgacgtccgggacgccgacggcgaggtggtgctgaaagcgaaacagaagctgttcaagctcaaagagcagttcccgtttgtcaccgacgacggtgacccggcgttcaccgtggcggcggggggcatactcgacatcggcggcacgtacaccatcgtcgacgacaccaccggcgaggacgtggtggtgctcgatgaggactactcgctgttcgcggagaactggacgatccgggaccccgacaccggcgacgcgcttgccaccatcgagtcacggagcacggtgctgtcggcgctccgccacctcatcggcgtggtgaacctcgtgccgaacaaatacgacatctacgaccccgaggagcgggcggtcggcgccatcgaggggcagttctcagtgaaggacacgtatacggtcaccatcgacgacgcacgcaccatccccaaggagggtgtcgtggccgccgcctgcgtgatcgacgcgctcgaaaaccagtga
>VNG_1405C|4.961684582760103
atgagcgacgaggacgaccggtacagcgacgccgcgtgtcacgtgatcgactccctggaacagatcggcagccagtggcggctcatcgtgttacacgacctccaggacggcgagaagcggttcaacgagctgaaacgctcgacggacgccagctcgcggacgctctcgcgggtgttggatgacctccaggagctggggttcgtgaaccgtcgtctggaggaggcgtccccggtcgccacctactactcgttgacggcgaagggggaatcgctgttcccggtgttcgacgccatcgagtgttgggcagaggagtggctggcggtcgactccgtggacgacgacgccgagcccgccgaatcgatggcggacggctga
>VNG_0524G|4.961244232043825
atggctacgcttgagctcaaagacgtacacgccgaagtcgcagaggacggtggggagaaaattctcgacggtgtcgacctcgaaatcccgtccggcgagatccacgccctcatgggtcccaacggctccgggaaatccaccaccgcaaagatcatcgccggccacccggcctacgacgtcaccgacggggaagtcctgttcaccatcgaagacgacgacttcgacggtgccgaagagctccccgccgacgaccgaaccttcgatctgctcggcctggagccgaacgagcgcgccgcgctcggtatcttccttgcgttccagtatcccgcagagatcgagggcgtcaccctcgtgaacttccttcgcacagcgctcaacgcgaagctcgacgagcgcgaggaactcctcttcgaggatgacgacgaggacgccgatgacgccgccgacgatgacgaggacgccggctacgagacctcccccatggaggggccggccgacgacggcgagatcggcgtcgcggacttccaggagatcctctcggagaaaatggagaccctggacatggacgagaagttcgccaaccgctacctgaacgcgggcttctccggcggcgagaaaaagcaaaacgaagtcctccaggccgccatcctggagccctcgatcgccgtgctcgacgagatcgactccgggctcgacatcgaccgtctccaggacgtttcgacgggcatcaacgcgctccgcgacgagcaggacaccggcatcctccagatcacgcactaccagcgcatcctcgattacgtcgagcccgaccgcgtccacatcatgctcgacggcgaagtcgtcatggagggtgacgccgagctcgccgagaagctcgaagacgaggggtacgactgggttcgcgatcaggtctacgagaccgcgtaa
>VNG_0367H|4.958986560091418
atggaccgctccgacctcgtgaccgcgtactacgacgccgtcgacgaaggcgacatcagcgctgtcctggcgctgttcagcgacgacatcgtctacgagcgccccggcacccccaccatcgtcggtaccgacgacctggggcagttctaccggaccgagcgcgcgctcaccggcacgcacaccgtccacacgctcaccgtcgacggcgataccgtggccgttcgtggcacgttcaccggcgagcaggccggcgaccccgtcgagttcgggtttgccgacttccacgtcatccgggacggcgcgatcacggagcgccacacgtacaccgaccgtgacaccgtgtag
>VNG_2155C|4.957180118724463
atgcgtcaccagatgatctcaaagggctgcgagcagtgcgcggaagggggaaagatggtcctcttcgtgtatgggtactgtgaccagcgtgactgtttctactgtccgctcggcgagaaccggaagaacgtccagcaggtgtacgccaacgagcgccccgtcgaggacgacgaggacatcatcagcgaggcgaagctgatggacgcgcttggcacctcgatcacgggcggggagccccaggaagtgctcgaccgcacctgtcggtatctgcgcctgctgaaagacgagttcggcgaggaccaccacacgcacctctacacggggatcacgggcggccgcgagaacatgcgtcggctgagcgaggcgggcctcgacgagatccgcttccatccgccctacgagctgtggggggatatgcacggcaccgagtgggaggaaatcctctacatcgcccgcgaggagggactgacccccgccttcgagatccccgggattcgggccgaggacgagttcctggagttcctcgacgagggcgcggcggacttctgtaacatcaacgagttcgagatgagcgacgggaactacgagcgcatgcaggaggcgggctacgagctccaggagggccacatgagcgccgtcgacggctcgaaggacgccatcctctcggagatggccgaccacgagcaggtgtacttctgtacgagcgtgttcaaggacgccgcccagcaccgctcgcggctcaagcgcatggcgcgcaacgtccgccgggagttcgacgagatcaccgacgacggcacgctcgtctacgggaagaccacggtcggcgcgggccgcatccgcgagttgggcgttcccgaggagtactacaccgtgaagtccgaccacgtcgaggtggcgtggtggctcctcgaggagatgatcgacgacggcgacatcgacgacggggagatcgtcgagcagtatccgacctacgacgggcaggtcgtcgagcggacgccgctggcgtag
>VNG_2468C|4.95352795947939
atgacagaccgcagcgaggacgccgacggcgagcccgcgcccgaagacgccgccgggctcgacgacgacgccctcgatcacgagttctccgagggcgcgggcttcgacgacccctacgcgggcttcgacctcgacccgccggaactggacgtcgaccccgacacggtcgaccccgtcgacagccgcgtggtcgcggacaccctcgacgagcgcaccctcgacaacgacgccgtcgacgccgacgaactcatcgacgtcgggttgagctacatgggcatcaaccgcaacgagcaggccgtcgacaccttcgagcgcgccgcccagtacaccgacgacgacaaccgcgaacaggaggcctgggtgaacaagggcatcgcgcacggcgaactcgaggagtgggacgccgccgtcggcgcacaccgggaggcgctgttcgtcgccgacgacggggacttcgaggcggccgcccacaccaacctggcgtacgcgctctgggagttcggcgaggacgaacaggcctacgagcacgccgaggaggcggtccgcgtggacaagcgcctgccacaggcgtggtacaacctggggttcatcgagaacgagcgcgaccgccccgagcaggcgctcgacgccctggacaacgcgatccgcctgggcttccagcaggccgacgtctacgaggagaaaacccgcgcgctcgaggcactcggccgcgacgaggaggccgcgaaggtcgccgagcaggccgacgagatccgcagccagcaggaacgcgaactcgtcgacgagcgatga
>VNG_1864G|4.948209954548235
atggaacaggtgttcgcgccgtggcgcatcgagtgggtcgaacgcgacgacacgaccgacgacgacgttgactgcgtgttctgtgcgttccccggccgcgagcacgcccgccaacacctcgtcgtcgcgcgcaccgaccacgccgccgtgatgctgaacaactacccgtacaaccccggccactgcatggtcatcccggacgtccacacgggcgactacggcgacctcgacgccgacacgctgctcgaccacgcccgcctcaagcaggcaaccctcgacgccctggacgccgcgctcggccccgacgcgttcaacaccgggctgaatctcggcggcggcgcggccggcggcagcatcggcgaccacctccacacccacgtcgtgccccgctggaacggcgacacgaacttcatgcccgtcatcagcgacacgaaagtcatcgtcgaagcgctcgacgacacctacgaccggctccacgacgcgtttctcgcccgcccggacgccaccgaagccccaaccggggctgtgttcgttgatttcaactga
>VNG_2218G|4.941065899537999
atgggcgaggacgtcgggcagaacggcggtgtgttccgggcgaccgagggcctctacgaggagttcggcgacgaccgggtcatcgacacgccgttggcggagtcggggatcatcgggtcggcggtcggcatggccgcctacggcctgaagccggtgccggagatccagttctccgggttcatgtacccgggcttcgaccaggtggtgagccacatgtcgcggctgcgaacgcgctcccgcggccggttcacgctcccgatggtgctgcgtgcgccgatgggcggcgggatccgcgcgcccgaacaccactccgagtccaaggaggcgttttacgcccacgaggccgggctgaaggtcgcgatgcccagcacgccgtacgacgccaaggggatgctcatcgcgtccatccgggacccggaccccgtggtgttcctcgaaccgaagaagatctaccgggcgttccgcgaggacgtgcccgacgacccctacgaggtcgaactcggcgacgcggccgtccgcacggagggtgaggacgtgtcggtgttcacctggggggcgatgacccagcccaccgttgaggccgccgagaacctcgatcggatcgacgtcgaggtcgtggatttgcggagtctgagccccatcgacttcgacacgatcatcgagtcgttcaagaagaccgggcgcgccgcgatcgtccacgaagccccgaacacgggcggcctgggcgcggagatcacggcgaccatccaggaggaggcgttgctgtaccaggaggcccccgtcgagcgcatcaccggcttcgacgtgccgttcccgctggcggccctggaggactactacctgcccgagcccgcgcgcatcgcggccggaatcgaggaggcgttcgacttctaa
>VNG_2626H|4.940349130726951
atggcatacagtcacagccgcggcctgttgtacaccaccccaaccgacagcgaccagtccgacacgacccccgcacagcccgccgacgactga
>VNG_1698G|4.933537701158226
atggcgatcctctacacgagcgagatccgtgacatgacgccggcggagcgtgaggccgaactcgaggagctccggaccgagctcttgaactcgaaagccgtgaaagcggccggtggcgcgccggacaatccgggccgcatcagcgagctgcggaagaccatcgcccgcatcaagacggtgcagcgagaggaaggcgacctcgcggacgacgaataa
>VNG_2271G|4.93305977162973
atggatgaggaccccgaagaggggctgctggggtggggtgagaccgtgttccgggacgagcacgtcttcgagatcgattacgtcccggaggtgttccgacaccgggagtcacagctgcagacgctgcagtacgcgctccggccggccgtgcgtgggtcccggccgttgaacgtggttgcgcgcgggccgccgggcaccgggaagacgacagccgtccagaagctgttcggcgagctcagcggtcagcccggggtgcagacggtgcgggtgaactgccaggtcgactccacgcggtacgcggtgttctcgcgggtgttcgaggagatcttcgactacgagccgccgtcgtcggggatctcgttcaagaagctgttcggacaggtggccgagcggatcgccgacgacgacgaggtgttggtggtggccttggacgacgtgaactacctgttctacgaggacgaagccggtgacacgctgtactcgctgttgcgggcccacgagacccagccgggcgcgaaggtcggtgtcgtggtggtgtcgtcggacctggagttggacgtgatcgaggccttggacgggcgcgtgcagtcggtgtttcggcccgaggaggcgtatttctcggcgtacgaccgggcggagatcacggacatcctgcgggatcgtgtggaggtcgggttccgggagggcgcggtcgcggagccggtgctggatgccgtgggcgggcgcaccgacgaggcgggcgatctgcgggtggggatcgacgtgttgcggcgggcggggctgcacgccgagtcccgcgcgagcaagaccgtcgagatggaggacgtcgacgccgtctacgaggacgcgaagcacgtgcatctgtcgcggacgctggcggcgctgtcggacaacgagcgcgcgctggtgcggacggtggccgagcaggagggcgaccgggcgggcgacgtgtacgacgtgttcaacgaccgcaccgacctggggtatacgcggtacacggagatcgtgaacaaactcgacgagctcggcgtgatcgacgcggcgtacgagcagcggtcggggcgcgggcggtcgcggacgctgcggctcacgcacgactcggaggcggtcctggagcgcctgtag
>VNG_2390G|4.932221034893617
atgagtgacgccagcggccccctccagccggaccgacccgaggccgacgtgccgttccgcgtcgaagcgcccttcgacccggcgggcgaccagcccgacgccatcgcggaactggtcgcgggctacgagcagggcgcacagcagcagacgctgctcggcgtgaccggctccgggaagaccaacaccgtctcgtgggtcgtcgaggaactccagcagcccacgctggtcatcgcgcacaacaagacgcttgccgcacagctctacgaggagttccggtcgctgttccccgacaacgccgtggagtatttcgtctcctactacaactactaccagcccgaggcgtacgtcgagcagaccgacaagtacatcgagaaagacgcctcgatcaacgacgagatcgaccggctgcgccactccgcgacgcggtcgctgctgacccgcgacgacgtcatcgtcgtggcgtcggtgtccgcgatctacgggctcggggacccgcgcaactacgaggagatgagcctgcgcgtcgagcgcgggcagtccatcggccgcgaccagctgctcgcgaagctcgtggacctgaactacgaccgcaacgacgtggatttcacgcagggcaccttccgagtccggggcgacaccgtcgaagtgtacccgatgtacggccgctaccccgtgcgggtggagttctggggcgacgagatcgaccgcatggcgaaactcgaccccctggagggcaccgtcgagagcgaggagccggcggtcctgttccaccccgccgagcactactcggtgcccgacgccgagatggagcaggcgatcgagcggattcgaacggacatgcacgagcgcgtccggcatttcgagcgcaccggggacatggtggccgcccagcgcatcgaggagcgcaccaccttcgacctggagatgatggcggaggccggctactgttcgggcatcgagaactactcggtgtacctctcggaccgcgaggtcggggacgccccctacacgctgctcgattacttccccgacgacttcctcaccgtcatcgacgagtcccaccgcaccgtcccccagatcaagggccagtacgagggcgacaaatcacgcaaggacagcctcgtggacaacggcttccggctgccgacggcctacgacaaccgcccgctgaccttcgcggagttcgcggacaaaaccgaccgcacgctgtacgtctccgcgacgccgggcgaccacgagcgcgcgcagtccgcgaacgtcgtcgagcagatcgtgcgccccacacacctcgtcgaccccgacatctcgatcgccgacgccaccgggcaggtcgaggacctcatggaccgcatcgacgagcgcgtcgcccgcgacgagcgcgtgctcgtcacgacgctcacgaaacgcatggccgaggatctcaccgaatacctcgaagaagccggggtggccgtcgagtacatgcacgacgagacggacaccctggagcgccacgaactcgtgcgcgggctcagactgggcgagtacgacgtgctcgtgggcatcaacctgctgcgggaggggttggacatcccggaggtcagcctggtggcgatcctcgacgccgaccagcaggggttcctgcgctcggagaccagcctcgtgcagacgatggggcgcgccgcccggaacgtcaacggcgaggtcgtcctgtacgccgacgagacaacggacgcgatgcaggccgccatcgacgaaacccagcgccgccgccgcatccagcgggcgttcaacgaggaccacggcaccacaccgaccaccatcgagaaggccgtcggcgacatgaacctccccggtgccgagaccgacaccgccgatgtcgccggggacgcccccagcgacgagcaggaggccgccctgctcgtcgaggacctcgaagcacgcatggaagacgccgcgagcaacctcgagttcgaactcgccgccgacatccgcgaccgcatgcgggagctccgcgaggcgttcgacctcgacggcggcgacgcccccgaggaccccggcggcgtcgcacccgaaaccgaggactggtga
>VNG_1143G|4.931818199368048
atgagcgagaacgaatccgacaccgaggccgaactcgaggagaacgcccccgacgaagcggcggcagacgccgagagcacggcccagacagacgaacagacccccgataccgaggccgacgagcccgcgccggagtccacggcgaccgaggacgtgatgtccgatgaggaggccgacctcctgatccccgtcgaggactacctgggcgctggcgttcacatcgggacccagcagaagaccaacgacatggaccggttcatccaccgggtccgaaccgacggcctgtacgtccttgacgtgtcgcggaccgacgaccgcgttcggacggcggcggacttcctggcgaactacgaccccgagcagatcctggtgacgtcgagtcgccagtacgggcggttccccgcggagaagttcgcggaggccgtcggtgcgcgcgcccgcaccgggcgcttcatcccggggacgctgacgaaccccgactacgacggctacatcgagccggacgtcctcgtggtcaccgacccgatcggtgactcgcaggctgtcaaagaagcgatcacggtcggcattcccgtgatcgcgatgtgcgactccaacaaccaaaccgggaacgtggacctggtcgtgccgacgaacaacaagggccgccgcgcgctgtccgtggtgtactggctgctcgccaacgagacgctcgatcggcgcggtgcggagccgacctacggcctcgacgacttcgaggacggcctgtaa
>VNG_0765H|4.931103065566949
atgcacatgggttttggtagctacgatgagtccgagcagaaggatcagagcgtagatacggacgaagacaagggcgtcagcgtccacgagaacgaccacgatggggaggtgtcgttcgactccgaggccgacagcgaggaactcatcgaccagctcaaatcgatcaaagacgagtaa
>VNG_0863H|4.9302314938537695
atgtccgacgatcacggcgacgacgggggccgcgtcaccgcgcccatgcaggagttctcgattggacaggtcacgaacgggctcatcgtgcttttggttgggctggcggtcgcgtacgccgtccccgtcgtcgtgtaa
>VNG_2285C|4.930018707672654
atggtgctcgccgtcctcttccccacctaccccgcctacgagttcgcgggctacgcactccccggtgtctccaccacgctcggcgtcttctcgctgaccgtcctcacgaacacggtgctgttcgcactcgcgtacccgctcgtgctcggcgctcggaacgccctcaccgggaacgtctccgtggtcatgttcgtcggccggcgggtcgccgccgacgacctcgccacggtccacggcagcctgctggaatcctcggccggcgggttcacgcgcagcggcctcgacctggacgccctccggatgtatctccgatggcgtgactgcacgctcgcggacctccgctcggaccccggcctccgacacccggacacgctccccgacacccccggcgacccgaccgacggcgcagtcgccaccgacggcagcggcgacccctggggtgccgccgcgttcctcgcggacatcgaccactccgcgtacggcaccaccccagcccagctccgcgacggcctcgacctcatcaccgaccacgacgacgtctgggtcacccccggcgtcccgttcctcctgccgctgttcgccggcctcgtcgtcgcgctcacgttcggcgacgtgctgttctacgtgctggacgccctggggttcgcggcggcctga
>VNG_0123G|4.928878145964367
atgagtactgcaccggacaacgagggtgacgacgatcccttcgaggagcagcgcgcggacgtcgacaacgccatggtgcagttgttcgacgagtacgggcgcgatcacagctttcaggcagttgtcgccgttctggcgtcggtgtttgcgcgcgtgttggatctcgcgccgcccgtgttgctcgggttggccatcgactccgtcatccaggggaacaaggcgtttctgccgttcctcccgcagtcggtcgtgcctagcagcaagcccgaccggctgttgttcatggggggactgatcgcggggtcgttcctgttgggggcggcgttccactggatccgcaactgggggttcaactcgttcagccagcacatccagcaccgcgttcggaccgacacctacgacaagatgcagcgcctgaacatggatttcttcgccaccaagcagaccggcgagatgatgtccatcctctcgaacgacgtgaaccgcctggagcgattcctcaacgacggcttgaactcggcgttccggctgtccgtgatggtgctggcgatcggcgtctacctcttcgtcgtgaactggcaactcgccgttctcacgatgttgccggtgcccatcatcgcgctgttcacctaccggttcgtgaacgccatccagccgaagtacgccgacgtgcggtcgtcagtcgggcatctgaactcccgactggagaacaacctcggcgggatccaagtgatcaagacgtcgaacaccgagcgctacgagtcggaccgcgttgacgacgtttcacaggggtatttcgacgccaactggggggcgatcaccatccgcatcaagttcttcccggcgctgcgcatcatctccggcgtggggttcgtgttgacgttcgtgatcggcggcatctgggtcgccaccggcccgccgatgttcttctccggaacgctcgaccccggggagttcgtgacgttcatcctgctcagccagcagttcatctggccgatggcgcagttcggccagatcatcaacatgtaccagcgggcgcgcgcgtccagcgagcgcatcttcgggctgatgaacgagccctcccgcatcgaggagaacccggacgccgacgagctcgtcgttgacgacggcggcgtcgtctacgacgacgtgcgcttcggctacgacgacgacgacgccatcgtcgagcacatcgacttccaggttgacggcggggacacgctggcgctcgttggcccgacgggcgcggggaaatccacggtactgaaactcctgttgcggatgtacgacgtcgatgcgggcgcggtccgtgtcgatggccaggacatctccggggtgacgctgcccagcctgcgccggcacgtcggctacgtcagccaggacacgttcctgttctacggcaccgtcgaggagaacatcacgtacggcaccttcgacgccgaccgcgaggccgtcgtggacgccgcgaaggccgcggaagcccacgagttcatccagaacctcccggacggctacgacaccgaggtcggggagcgcggcgtgaagctctcgggggggcagcgccagcgcatcgacatcgcgcgggccatcctcaaagaccccgagatcctcgtgctcgacgaggccaccagcgacgtggacacggagacggagatgctcatccagcgcagcctcgaccgcctcacggaggaccgcacgacgttctcgatcgcccaccggctgtccacgatcaaggacgccgaccagatcgtcgtcctggaggacggcgagatcgtcgagcgcggaacccacgccgacctgctcggcgacgaggggttgtacgcgaacctctggggggtgcaggccggcgagatcgacgagctgcccgacgagttcatcgagcgcgcggccaaacgccaggcgaccgtcgacgaccaggacgacgactag
>VNG_1187G|4.927455062096124
atgaccgatcagatcggcgctcccggcctcggcatctcgcggcgtgacttcgtggcggcgaccgctggcgtcgggaccgctgccatcgccggctgcaccgctcccgacggtggggagtcggtgacggacacgaccactgcggccaaacaatccggactcccgaccacgagcccgccggaggtcgtcgacgccaccgagcagggcaaccaggtgacgctgaaaagcgtgccggcggtccacgacgtccaccccttggattcgatgggcggcccggtgaagctcccccgggtgtgggcgttcgccaccgaagacggcgacccgagcgtgcccggccccatcgtgcgcaccgaggaaggccaggacatcgaggtgacgctcgacaacacggacggcaagcgcccacacacgctgcatttccacggatcacagaccgcttgggaggacgacggcgtcccgacgaccaccggcatccgggtcggccccggggagaaacacacctacaccattcccgccaacgtcccgggaacgcacctctaccactgccactaccagacccagcgccacatcgacatggggatgtacggcatcttccgcatcgaccccaaggggtacgagcccgccgacaaggagtatttcatgacggtcaaagactgggactcgcggctgaaccgcagcatggccggcgaggacgtcgactacagcccgcgcacccgcaaccccgacgtgttcaccgtcaacggcaagtccgcgccgcgaaccctccaccccgaggacggctcaccgatcatcgtcgagcagggtgatacggtccggctccacctggtcaacggcgggtacatgaaccacccgctgcacatccacaaccaccgcttccgcatggtcgagaaggacggcgggcagatcccggcggccgcccaacacaccatggacatcaccgacatggctcccgccgagcgccacaccatcgagttccaggccgacgccgaccccggcatctacctgatgcactgccacaaggtcaaccacgttatgaacggcacgttctaccccggtggcatgctctcggggatcgtctacaaggacgccatggactcggacatcttcgggaagttgatggacttcgcagggtacgatgcctag
>VNG_2560G|4.927216660088987
atgacagccaacacggacgcgtcggccacgcggcggctcgccacgctcgccgctggcagcctcctcgtggtgcttgccgcgacgctgctgcaggtgagcttcggcgcgtacccgatcccgatcgcggacgcgtggcacaccgtcttcgaccccgaaatctggtccagcgcgggcgtctggcgggcgttcctgctgggcggccagctccccgagtggctgtcccgccggcaggtcgtcgtgtggaacatccgactcccccgcattctcgtcggcacgctggtgggcgcgaacctcgcggtgtccggcgcgatcttccagatcgtcacccgcaacgagctcgccagcccctacatcctcggcgtcagcaacggcgcgggcatggtcgtgttgctcacgctcacgctgttctcggggctgctcccggtgatgccgctgctggcggcgctgggcggcgcagtggcgttcctgatcgtgtacgcgatcgcgtggaagaacggcaccaaccccgtccggctggtgctcgccggcgtcgtcgtcagcaccgtcttcggctccgtgcagcgcgcgctgttcttcttcatcgacaacctcggggtcgtgatgtccgcccaaacgtggctgtcgggatcactgctggggaccgactgggcgcaggtccgcatcgcgttgccgttcacggtgctttcgctggcgcttgcgttcctcgtgaccaacgagctcgacgtgctgttgctcggcgaggagaccgcggagtcgctgggcatgcccgttgagaaagtgcggttcggcgtcgccgggatcgccatcctctcgacggcggccgcgatcgccgtcgcgggcctcatcggcttcgtcggcctgatcgtcccccacatggtgcgcaacatcgtcgggaacaacacccgcgacctgcttgccggctgcgtggtgcttggcccggcgctgctggttggcgcggacgtcggcgcgcgcctcgcgttggacccggtgcagttgcccgtcggcatcatcacaggcctggtcggcggcccgtacttcctgtacctgatgcggcgaacggagaacctcggtgacatctga
>VNG_0648G|4.925494648511443
atggccagccacgactacctcgacgacgccgacagcgtcgcggagttctacgcgctgacactgcttgccgccaccggaatgacgctgatggcagccgccaacagcctcgtgacggtgttcatcagcctcgaactcgccagcctcccgtcgtacgtgctggtgtcgtatctgaaacgcgaccgcggcagcatcgaagccgggctgaaatacttcctcatcggcgcgctgtcgtcgggggtcatgctctacggcatcagcctcgtgtacgccgcgaccggcgtcatggggctgcccgcgatcgcggacacgatcaccgccggcaccgacttcgttggcgtgctggggctggggatcgtgatgctggtcgccgggttcgcgttcaagaccgcctccgtgccgttccacttctgggcgccggaggcctacgagggcgcgcccgcgccggtgtcggcgttcatctcctcggcgtcgaaagccgccgggttcgccgtgctgttccgcgtgttcacgaccgcgttccccctggacgtcatcgccggcacggtcatcgactggtcgctgctgttcgcggcgctggcggtggtcacgatgacactcgggaacttcgcggcggccacccaggagaacgtcaagcggatgttggcgtactccagtgtcggccacgcgggctacgtgctcatcggcctcgccgcgctgcaaagcggcggcggcgcacagaactccctcgtgttgggggcgtcgatgatgcacctgctcgtctacggcttcatgaacacgggcgcgttcctgttcgtcgcgctcgcggagtactgggacgtgggccggacgttcgaggattacaacggcctctcgaagcgcgcgcccgtcgcgtgtgtcgcgatgaccgtgttcatgttcagtctcgctggcctgccggtcggcgctggcttcctctcgaagtacgtcctgttcgcgggcgcggtccagtccgggttcgcatggctggcgggcatcgcagccatcaacagcgcgctgtcgctgttctactactcgcgggtcgtgaaggcgctgtggatcgaggacccacgcgacgacctgtcgctttcggggcagccgacgggcctctacgtcgccgtgctggctgcggcggtcggcacgatcgcgctcctggtggcgttcgatcccgtcgcgcagaccgcaacgcacgccgctgacgtgctgttcgctggctga
>VNG_2273H|4.924011397610019
atggcagacctcatcgtcaaggccgctgtgaaggaagcactcgacgacaagaacgttgcctccgacttctacgaggccctcgacgaggaagtcgacgacctcctcgccgacgccgcggaacgcgccgaggccaacggtcgcaagacggtgcagccccgcgacctgtaa
>VNG_0142C|4.9201023427798765
atgccagattcgatggctgaacaactccgccacgacatgacctgtgacgggctcttggagtgtttccacggcctcaaacagctcgataagggcgtgttccaagcgctcgtcaccacgaacgacgcactgacagtcgacgacatcgccgaacgcgtggaccgcgagcgctcgacggcctaccgcgcggttcaacgcctcctcagcgcgggactcatccagaaagaacagatcaactacgaccaaggcggctactatcacgtctacgagccgaccgatcccgccgagatcgcggacgacatgcagcgactgctcaacgactggtacgccaaaatgggccagctcatccaagagttcgaaaccaaatacgaccgcacggacgccggcgtgcagtccatcgaaggctga
>VNG_1425H|4.918130497449037
atgacagaaaccgtcctgttcgaatccgagtccacgcagtcgcgtgccgacgtcgccgcctacctgcgcaccgtcgcggacaacctacagaacaacgacacgatcacgctgtcggccggcggggacaccgaaaccgtcgatccgccagcgtccgtcgacttcgaggtcaaagccgaacgcgagacgacggggggcagcggccccgacgagctcagcatcgagttcgagctggaatgggacgacgccgaccacagtgccgacggcgagacgaccgacaccggactcgacatctcctga
>VNG_2446H|4.9172912665835895
atgccacacgccatgcatcactccctcatggcctcgctcggacccgtcttctacgtcttcgcggctgcgctcctgctgttcgtgttcttcaccttcctgttcatccggcgcaccgtcgccagtttccgcgacggcgtcgagaacagcaaccgggattag
>VNG_2647G|4.915403126345474
atgagcgattctgaacccgcccaggggtccatcgaggaccagggtcccgtcgaaatctcgcccgaactcgcccgccaactcgaaaacaaacgcgacgacctcttcgagaagttcgacctccacgacgagttcccgccggacgtcgtcgccgaagccgaagcccgcaccgaagacgtccaagcggagatccaggccgaaatcgaggaccgcgcggacatgcgcccgctgcccacgtggaccgtcgaccccgtcgacgcccaggacttcgacgacgcgatctccgtgctggaacgcgacgacgagtacgtgctctgggtgcacatcgccgacgtcacccactacgttcacccggactcggagatgtgggcggaagccatcgaccgcgcgaacactgtctacctccccgggtacaccatgcacatgctcccgccggtgctcgccgaaacggtgtgttcgctggtgcccggcgaggaccgcctcgcgcacaccgtcgagatgcacctcgacaaggacgacctctcgtatcagaccatcgagatctacaagtccgtcattcacagcgacgaacggctcacctacaaggacgccgaacagcgcctcgacgacgaaaccgcgcccctccacgacgacctttcgctggtgttcgatctcgccgaccagatgcacgagcagcgcaaggccgaggggagcctcgtgctcaacccccgccgcgaccgcgcccacaccatcatcgaggagtcgatgctcaaggcgaacaaggcggtcacccacgaactcatgtggaaccgcggcgtcgaagccgtctaccgcgttcacccccagccgtcccccgaggagtgggacgacgccctccaggagatccaggaactcaacggcgtctccatccccggcgacgcctgggacgacccccggaaggcggtcaacgcaaccctcgaacaagcccccgagcgccagctcggcaagatccagtgggcggtgatgaaggtgatgccgcgcgcgcgatacatgaacgatcccttcggcggccaccacgcgctcaacttcgagatctacggccactttaccagccccatccgccgcatgagcgacctcgtgaaccactggatcgtctaccagaacgacgttcccgaaaccctcatctcgctctgtgaccgcgccagcgacaaacaacaagccggtgaaaccgccgaacgcgaataccgcgacttcctcgaagaggtcggcctcgaccccgacgcggtgaacaaccgcggcgtcacggtcgtcgactcaccgacgacctcctcgtag
>VNG_1332G|4.915327723308257
atgagccagcacgaactcccatcgctgccgtacgactacgacgcactcgaaccacacatcagtgagcaggtggtcacgtggcaccacgacacccaccaccagagctacgtggacggcctcaacagcgccgaggagacgctggcggagaaccgtgagaccggcgaccacgcttcgactgccggcgcgctcggggacgtcacgcacaacggctgtgggcactacctccacacgatgttctgggagcacatgagtcccgacgggggcggcgagccgtccggggcgctcgccgaccgcatcgcggcggacttcggctcctacgagaactggcgggctgaattcgaggtggcggccggcgcggccagcggctgggcgctgctcgtctacgatccggtcgccaagcagctccggaacgtggccgtggacaaccacgacgagggcgcgctctggggcagccaccccatcctcgccctcgacgtctgggagcactcctactactacgactacggccccgaccgcggcagcttcgtcgacgccttcttcgaggtgatcgactgggaccccatcgcggcgaactacgacgacgtggtgtcgctgttcgagtga
>VNG_1807H|4.91201047527471
atgagccaatccggcgggagcacggacatgacactcgccttcgagctgtctgcactcaagcagctcgccaaacccgggaccgcgttcgccggcgctcgccagtggaccgagtacgtcggcgtggtctccgacgagccgacctacgtcgtcaccaacttcacccgcaagcggcgcatccgtcaggacttcttctccgggccgaagagccgcgccgacagcctccagtcggtcaaagagcagttcgacacggagcgacacgttttcgtcgggatcgacgacgaggaccgcgagctcgccgagcgggtcgactgggagtatctcaccctggaggccgccgcggagaacgccgactgggagatcgccgaggcagacgagcccgacccgatgcccgacgagcccgagcgcgacgactggccgtag
>VNG_1756G|4.907796296898356
atgcccaacgacgacgaagtgtttgcggtcgtcaagcgacacgacggcgggaaccacgtgacgctgcagtgcgaggacggcaaagagcggatgggacgcattcccggccgcatgaaataccggacgtggatcaacgagggcgacgtcgtgctcgccgagccgtgggactggcaggacgagaaggcgaacgtcgagtggcggtactccgaccaggacgccgatcagctccgcgaagaaggccacatcgaataa
>VNG_1691G|4.9012553873616005
atgagttcgatcatcgactacccactggtgaccgagaaggcgatggacgagatggacttccagaacaagctccagttcatcgtcgacatcgacgcggcgaaacccgagatccgggatgtcgtcgagtcggagtacgacgtcacggtcgtcgacgtgaacacacagatcacgcccgaagccgagaagaaggcaacggtgaaactctccgcggaggacgacgcccaagacgtcgcctcccgcatcggggtgttctga
>VNG_1997G|4.901063070463613
atgcccgacgcagacaccaccgacgaccccggggacttgcgaacgccgatcgtggccgtgctcggccacgtcgaccacggcaagactagcctgctggataagatccgcggctcggccgtcatcgaaggcgaagccggcgcgatcacccaacacatcggcgcgacagcggtcccgctggacaccgtctcggaggtcgccggcagcctcgtcgaccccaccgagttcgacctgccggggctgttgttcatcgacacgcccggccaccactccttctcgacgctgcgctcgcggggcggcgcgctcgcggacatcgccatcctcgtggtggacgtcaacgacggcttccagccacagacggaggaagcgatccgcatcctgaaggacacggggacgccgttcgtcgtcgccgcgaacaagatcgacacgacgccggggtggaacccgaacccggacgcgcccgtgcagggcacttacgacgaccaaagcgaccgcgtgcgctcggacctcgacgacgcgctgtacgaactcatcggcgagatgtccgacgcggggttctcctcggacctctactggcgggtgcagaacttccagaagaacgtcggggtcatccccgtctcggcggagaccggtgagggcgtcccggatctgctgacggtgctgatggggctggcccagcggtacatgaaatccgagatggaggtcaccatcgacggccccggcgcgggcaccgtcctcgaagtcaaagacgagcagggcttcgggacgaccgtcgacgtgatcctctacgacggcaccatccggtcgggggacaccgtcgtggtcggcgcgcagcccgagcccatcgtcacggacgtccgcgcgctgttgaagcccggcgacctcgcggagatgcggacggagaaacgcttcgggaacgtcgaccgaatgcaggccgccgccggcctgaaagtcgccgcgccggacctcgacgacgcgatggccggcgcgccgatccgcgtggtcggcgatcgtgacgtcgcggacgtcgtcaccgaggtggaggcggagctggcggaggtcgcggtcgaaaccggcgaggaggggatcgtggtgaaagcggacacgctgggcagcctggaggcgctcgtgagcgcgctcgaagaggccgagatccccgtgatgtcggcggaagtcggcgacgtcgcgccgcgggacgtggcgatggcgaccaccgtcgacagcgagaaacaccgcgtactcttggggttcaacgtcgacgtgctgccggccgccgcggagaacgccgaacgcgagtccgtgcgcgtgttcaacagcgacgtgatctaccagctcgtcgaggactacgaggcgttcgtcgacgcccaggagcgcgagcagaaagaagcggtcttcgacaacatcgtgcgcccggcgcggttccgcatcctgaaagaccacgtgttccgccagaacgaccccgcggtcgtcggcgttgaggtggtgtcgggcacgctcaagcggaacacgccggtcggcggtatcgagggcaacgacctcgaccgcgcgggcatcgtcaagggcatccaggatcagggtgaggacgtcgacgaagcccgcgcgggcaaccgcgtcagcgtctccatcgacggcccgacggtcggccgcgacatcaaggagggcgacgaactctgggttgacctgcccgaaaagcacgcgaaagtgttggaccaagaactcacgtctgacctgcccgccgacgagcgcgaggcgctgaaatcctatctggacatcatgcgcaaacgcgaccccttctgggggaagtag
>VNG_0623G|4.89956392409363
atgatcatgaaagtacgaatcggcgtcggtgcgacggacgcggaggccagcgcggtcgcggccgcactcgcggcacacgtcagcgacgacgttgcggtgtatctgggcgacgccgacgagccggcagcagtccacgagcccgagccccctgccgacgacagcgccgacgccgacgacctcgggccgaccgagcgcgaggaggtgctccgcgaggagatcgcggacatcctcgacggcggccccgagaagtacaaacagcgcctgcccgagcaggacaaactgttcgtccgcgaccgcctcgccctctggttcggcgacgacgacgacggcgacgacgatctcctcttcgaggacggcaggttcgcgcatttcgacggctggcatcccaacagccccgatgtcgacgaggcagacgacggcactcgggtcccggccgacgggctcatcacgggcgcggcggatttcgacggccgggacctccacttcatggccaacgacttcaccgtgaaagcggggtcgatggccgagcgcggcgtcgagaagttcctccgcatgcagcagcgcgcgctcaagaccggcaaacccgtgttgtacctgatggactcctcgggggggcgcatcgaccagcagtcggggttcttcgcgaaccgcgaaggcatcggcaaatactacttcaatcactcccggctctccggccgcgtcccccagatctgcgtgctgtacggcccctgtatcgccggggcagcgtacacgccggtgttcgcggacttcacgatcatggtcgaggggatgtccgcgatggccatcgccagcccccggatggtggagatggtgaccggcgagcagatcgagatgcaggacctcggcggcccgcaggtgcacgccgagcagtccggcagcgccgacctggtcgcccgcgacgaggaccacgcccgcgagctggtcgcggacctcgtgcagtacctccccgacaacagcgacgagaaaccgcccagtcagccggcgaagccgccagcgaagccgcccaagggcatcgacggcctgatcccggaggcaccgaaccgcgcctacgacatgcacgacctcatcggccgcgtggtcgatcaggactcctttttcgagttgcggcccgagtacggtgccgagatcctgacggggtacgcgcgcatcgacggccgcacggtcggcatcgtcgcgaaccagcccgcccagcgcgccggcgccatcttcccggacgccgccgagaaggccgcggagttcgtctggaagtccgacgcctacaacatcccgttgctgtacctctgtgacacgcccggcttcatgccggggtcgtccgtcgagaaagacgccatcctggagaaaggcaagaagatgatctacgccaccagcgaggccaccgtcccgaagcagtccgtcgtggtgcggaaggcctacggcgccggcatctacgcgatgtccgggcccgcctacgaccccgagtccaccatcgcactcccatccggcgagatcgggatcatggggcccgaagccgcgatcaacgccgtctacgcgaacaagctcgacgccatcgacgaccccgaggagcgcaaacagcgcgagcaggagctccgcgaggcgtaccgcgaggacatcgacgcccaccggatggcctccgagacggtcatcgacgagatcgtgccgccctccgaactccggactgaactctcgaaccggttcagcttctacgaggacgtggagaaagaccgcccgtcgaagaaacacggcaccatcctgtag
>VNG_0801C|4.89690265100152
atgttcaccagcaccccactgttcattggtggccttcctggcgggatggagatggcggtcgtcctgctcatcgccattctgctgttcggggcgaacaagatcccgaagctcgcccgctccagcggcgaggcgatcggcgagttccagaagggccgcgaggaagtcgaacaggagctccaggagatcaaatccgagtccgcgcccgacgcgagcgcggacgccaccgccgacacgaccagcgacacgaccacggacgcgaccagcagcgccgacgacacggcgaccaactaa
>VNG_2656H|4.8956553816333255
atggagattcgtgtgtccggcgctggcccggctgcccccttcttcagcgcccgagacgtcttcgaacccagccacgacctcgacctcccggtcgacgtccacatccggtcgaaccccgacgagcgaacctgggccggccactacgacgaccaccacgttctcaacatctcccagcaggccgcaacctccgtgatggcccgcgagctcgcgctccacgagttcgcccacatgcaccgccacgaacgcggccaccccagccacaccctctcgatggacgaagtgctgtttctcgcgctcaccggccgcgaagtcgaacagcgcgtgctcacccactgctaccagatcgccaaccacgtcaaagacatctacgccgacgacatcacgctctcggtcggccccaccgacaaactccgctcgttcctggaatccgagctcgcggccgccatcgccgaccagccggccgaccgccagcaggccggccaccgactcaccgccggcgccgacccctcgatgaccgcggtcaacgccgcgttcgcactcgcactcctggaacgccacgacgccattcccggcgaccaccggctgtacgacctcgcacacgcggccggccaggacgcccccgagatcgacgtcgacgggttccgccgccggttcgccacgctcggccccgaccccgacgagagcgactgccggcgcggcctcgtcgatacgatccgcacgtacgccgacgcccagaccaccaccacgggccccgccgccgactga
>VNG_2449G|4.889488664655643
atggattcacgcatccgccagcacgcagcggtcatcgtcgaccgatgcatcgacctgcagcccgacgagaacgtcgtggtgagcctgccgccggtcgccgaggacctccgcgtcgccctctacgagaagatcggtgaagtcggcgcgaaccccgtgatgctcgcccgtggtgaccgcggtatcggcacggaccgcgcggcgcgcgcgtacctccaggcgatcgacgccgaggacctctccacgcccgaacacctcctgcagctctacgagcacgccgacgccgccgtcgtgggccgaccacaccgcaacgtcaccgaacagagcgacgtgtccacggagctgggggcggcgtttgcggaagcccaccgcgacgtgctcaacgcccggctgtcgacgaagtggtgtctcacccagtaccccgccccggccgacgcccaactcgcgggcatgtcgacggccgcctacgaggacttcgtctacgacgccgtgaacaaagactgggacgccgtcgaggaccaccaacagcagatggtggacatcctgaaccccgccgaggaagtccgcatcgtctccggggacaccaccgacgtcacgatgagcgtcgcggacatgacgacgctgaacgactgcgggtcgaacaacctgcccgccggcgaggtgttcaccgcacccgttccggactccgtggagggggaggtcgtcttcgacaagccggtgtaccatcaggcccgcgagatccagggcgcagcgctgaccttcgaggacggcgaagtcgtgtcgttcagcgccgagcaaaacgaggacgtgctcgcggccatcctggacaccgacgacggcgcacggcggctgggcgagctggggatcgggatgaaccgggacatcgaccggttcacgtacaacatgctgttcgacgagaagatgggcgacaccgtccacatggccctcgggcgcgcgtaccccgagacggtcggcgagggcgtcgagcaaaacgactccgcgaagcacgtcgacatgatcgtggacatgagcgaggactcgttcatcgaggtcgacggcgagatcgtccagcgcaacgggacgttcgtcttcgaggacggcttcgacgcgtaa
>VNG_2236H|4.888616553901183
atggtcgtcggcgtcgccgtcgtcgcgtggaaagcgccggtcgtcgcggctggcctcacggctgtcctcgtcggcctcgcgctcgtcgctcgtggcgccatccagtccgtcatgggcgtgttcgggatggcgtaa
>VNG_2263G|4.88753714928409
atggggaaccggaaggaccactactacaacaagtccaagcaggaaggctaccggtcgcgggcggcctacaagctccaacagctcgacgaccgattcgacgtgctgttcgggggtgcatcagtcgtggacctgggcgcggcacccgggggctggctgcaggtggccgccgagcgcgccggggcacgcgggaaggtcgtcggcgtcgacttccagagcatcacgcagttcgagacggacgccggcctggagacggtgcgcggggacatgaccgaggacgaaaccagacagcgcgtccgggacgccgccaacggcagcgccgacgtcgtggtgtcggacatggccccggacatgaccggtgagtacgacctcgaccacgcgcggtccgtgcacctcgcccgccaggccctggagacggcccgcgagctgctggacgcgggcggccacttcgtcgtgaaggtgttcgacggccgggacttccaggacttgctggcggacatcgaggacgagttcgcgttcgtcgcgacgcacagcccggacgcctcccgggacgcctcctccgagctgtacgtggtgggcaaaaaccacatcgttgcccccatcgcggagggcgacgagcacaccgtcgagatcgtcgacacgggcgacgagggcgacgggatcgcgcgcatcgaggggtacaccctgttcgtggatgacgccgccgagggcgacaccgtggacgtgacggtgaccgacctgaagccgaactacgggttcgccgagcgccgcgacggcgcgtaa
>VNG_2308G|4.887270547684526
atgggcatctcaccgcctctgactgctgtgtcggcgttcgggaccgacgtttccggaaacgccttcatcggcgccggagtcgcgacgctggccgtcctgatggtactgtcggcgtttttctcctcctcggagatcgccatgttctcgatcccgcgccaccgcatcgacgcactcgtcgaggaggggcgttcgggcgctgacgcagtcgcagcgctgaaaagcgatccccaccggctgctcatcaccatcctggtcgggaacaacctcgtgaacatcgcgatgtcctcgatcgccaccggcctgttcgccacctccatgtcgcagggcaaggccgtgctcgcggccaccttcggcgtcaccgccctcgtcttgctgttcggggagagcgcgccgaagtcctacgccgttgagaactccgaatcctgggcgctgtccatcgcgaaacccctgcagtggagcgagcgattcctgtatccgctggtcgtcctgttcgactacctcacgcgcgcggtcaaccagttcaccggcggtcgggcggccatcgaatccagctacgtcacgcgctccgagatccaggacatgatcaagaccggggagcgcgagggcgtcatcgaggaggacgaacgggagatgctccagcgcatcttccggttcaacaacaccatcgccaaggaggtcatgacgccgcgcctcgacgtcgttgcggtctcgaagaccgacaccatcgaggcggccatccagacgtgtacgcaggccggccacgagcgcgtgcccgtctacgacggcgaactcgacaacgtcatcggcgtggtcagcctcgaggatctcgtccgcgaatccctctacggggagaccgaggacgccgagctggacgacctcatcgagccgaccctccacgtccccgagtccaagaacgtcgacgacctcctccaggagatgcaggacgaacgcgtgcagttggtcgtcgtcatcgacgagttcggcaccacggaggggctgctcaccgccgaggacatcaccgaggagatcgtcggcgagatcctggacggcggcgaggacctcccgatcgactccgtcgacgaggacaccgtccgcgtgcgcggcgaggtgaacatcgaggaggtcaacgaggccctgaacatcgacctgccggagggcgaggagttcgaaaccatcgcggggttcatcttcaaccgcgccggccggctcgtcgaggagggcgaggcgttccgcttcgaggacatcgaactcaccgtcgagcacgtcgagaacacgcgcatcatgaaggcccgcgtgcagcgcctcgactcggcggccgaggccgacgccaacgccgaagtgttgaccgcggactccaccgggaacggcgcgtag
>VNG_1749G|4.886927810436544
atgagctatcgcgtcggcctggtgggcaagccctcggtgggcaagtccacgtttttcaacgcagcgacgaacaacgacgtgccggagggcgcgtacccgttcaccaccatcgaccccgcggtcggcgaagcgtacgttcgtgtagagtgtgccgcccccgagttcggcgaggagtgtacgcccgcaacggggttctgcgaggacggcacgcggttcgtcccgacgaagctcgtggacgtcgcgggcctcatcccgggcgcccacgagggcgcgggcctcggcaaccagttcctcacggacctcaacgaggcggacgtgctcatccacgtggtcgatttctccggcacgacggacatcgagggcgaggcgaccgagggccacgacccccgcgaggacatcgacttcctcgaaacggagctcgatcagtggtacctcgacgtcctagagaagggcatcgagcgctacgagggccagcacatggcggacgccaccctcgaagtcgagttggccgagcagatgagcgcgttccgcacgagccccgaggaggtcaagcaggtgctgttggccctggatctggcgttcgacccggacacctgggacgacgccgaccgcctcgaactcgcccgcgagatgcgcacccgcaccaagcccatggtggtcgcggcgaacaagatggacaccccggaagcccaagccaactgggcggcgatcaccgacgacgacgagtacgaccacttggagttcgtgcccgtgagcgcgcacgccgagcaggcgctcacgcaggccgaccagggcggcgtggtcgactaccgggcgggcgacgacgcgttcacgatcgtcggcgagccaagcgacgaccagcgcgctggcctggagtcgatccgggagttcgtcaccgagtacggcggcaccggcgtgcagtccgcgatcgaggcggcgctgttcgacgcgctcggcgtcaagcccgtcttccccgggtcggcgaacggcctgggcaccgccgacgggcgcgtgctgcccgacgtgttcttgcttgaacccgacgcgaccgccgaggacttcgcgtacgccgttcactccgatgtcggtgacggcttcctgcacgccgttgactgccgggcgaaccgccagatcgccgccgaccaggacctcgactcgcgggcggtcatcgagatcatctcgacgaactga
>VNG_2267G|4.88379166815488
atgagtggctccggctcggatctcgtcagcccgggcaccgcccgcgcaatcgactccggccgagaatccattggcgtcctgctttcgacggctcaggaccgcctgcaacacgtcttcatcgcgttcgtcgtcgggctgctggccggcatcttcgtgatgcggctgttcatctggcccaccctggaggccgatctgctgccagccaacgccgaagtcatcgcccagacgcccttcgaggtcatcctcatgcaggtgaaaatcgggctgttcgccggcgttttggcggcgctcccggtgttggcgtaccacgccaaacgccccctccaggaccgcgacatcgtcccgccgatcagcgtcacgcgctggcagctcggcggcgtgctcgtgatcgccgccggcctggccgcgctgggcgtgctctacgcgtacttcgcgttcttcccgctgatgttccagttcctcgccgggaacgccgacacggtcggcctctcgccgaaatactccatcgtcaagtggaccgagttcatcctgttcctgtcgctgtccttctcgcttgccgcacagctcccgctgttgatgtccgggctgtcgtactcgggcatcgtcgcctacgagacgttccgcgacaagtggcggtacgcgatcgtcgccatcgcgaccttcggcgcgctgttctcccccccggacccgttcacgcagatcctctgggccaccccactggtgttgctgtacgggctcagcctctacgtctcgaagatcgtcgtgacggtcaaacgcggccgcgacgacatcgacgtgcggggtgtgttccgcgccgcctggaaccgcatcctcggggtcgtcgtcctcgggttcggggcgggatacgcagtcgaacagtacaacggcatccagctgttcaacgacgggctggcggcgctcgggtccggggtccgcgtcccgaccgtcgagcgcgcactcggcgtcccgaccgacaccgccgtgctcgtgctcggcgccgcgttcgcggcgcttgcggtgctcgcggcgacgctgtactacctctacgtcgccgtcgaccgcgcggccgcccgcaacggcccccgcagtcgccggcccgaccccgccgacatcgacctgaacgctctcgacgccgccggcatcgaggccgcccccccggaagcgttcgccgcactcagcgaggacgaagcgctcgcaacggcctcccaagccatggacgacggcgacgaccggaaagccgaactcgtcctcgaccgcttcgacgccgccgctgccgacgacgacgacacggggtccgaggccgacaaccccgacgcggagtcgtcagccaccatgcagcgcacggccgccggcatgatggacgccttcaccgaggacgacaccaccgaggacgacatcggcggctactaccacgacctccggttcatcttcgacagcctccggtcgcgggcgttccgcatcgtcggcgggttcatgctcgtcatggtcggcgtgttcggctggctgtactacggcggcctggcaaccctgcgctacgacttcatcacgcgcatcccccaggagatccaacccgacgccaactcctggccgatcacgctgcaccccgtcgaggcgctggtgttccaagtgaagctctcggtcgtgatcgccgccgtcgccgtggtgccgctgctcgtctactacctgtggccgtcgctctccgagcgcggcctggtgaccggcgaccgcagcaccatccttgcctggggtggcagcctcgcggtcaccctcgtcggcggcagctacctcgggtacgcctacatcgcgcccgcagtcatctcgtttctcgtcggcgacgcgctgcaggcgggcatggtcatcagctacaccatcggcacgttcgcctggctggtcttcctgttgaccgtcgggatcggcctgctcgccagcatcccggtgacgatggtgctgttcaaccacgggaacattgtctcgttcgacaccatgcggcggcgctggcgggtgcccgtgctcgccacgttcttcttcgccgcgctggcgacgccggacagcctctacacgatgttcatcgtggccctcccggtggccacgatgtacggcctcgggctcgccatcctctacgccctcacgctgggcggtcgacgcggcggcgactcgcggtccacaccgacgtaa
>VNG_2099C|4.883544763456176
atgaagcgcccgattgaaaccgctgatgcgcccgccgcggtcggcgcgtacagtcaggcagccaccgacggtgacgtcgtgttcaccgccggtcagatcccgatgacgcccgacggcgagctcatcgccgacgagcccatcgacgtccagacccgccagagcctcgaaaacgtcaaagccatcctcgaagcggaggggctgaacatgcaggacgtgctcaaggtgtccgtgttcatggacgacatggacgacttcgacgccatgaacgccgcgtacaaggagtacttccaggacaacccgcccgcgcgctccgccgtcgaagtcgccgccctcccgaagggcgtcggcgtcgagatcgaagccatcgccgcacagcgcgactga
>VNG_0403G|4.881632128115679
atgggcgggttcatcgttacccggccccgcggctacgccctctgggaagcgatccaggacaacctcgacggctggttcaaggacaccggcgtcgagaacgcctacttcccgatgttcatccccgaggactacctcgaacgcgagaaggacatcgtggagggattcgaccccgaggtcgcgtgggtgacacagggcggccacgatgacctcgaccagcgcctcgcggtccgtcccacctcggaatcgatcatcgcgccgtatctctcccagtgggtgcgctcgcaccgcgacctcccgctgcgcgtgaaccagtggaactccgtggtgcgctgggaggccacggagaccaagccgttcttccgcaccaaggagttcctctggcaggagggccacaccgcccacgccaccgacgaagccgcgtgggcggagacgacgctgcgcctcgaccagtaccaccgcctctacgaggacgtgttgggcatcccggtgttgcgcgggcgcaagcccgaccacgacaagttccccggcgcggacaccaccatgtccgtcgaggcgctgatgcccgacgggaaatccgtgcagggcggcaccagccaccacctcgggcagtcgttcgccgacgccttcgacatcacgttcgccgacgaggacgaggccgaacgcaccgcgtacaccacctcctgggggttgtcctggcgcgccatcggcgcgctcgtcatgagccacagcgacgaccagggactggtgttgccgccgacggtcgcgcccaagcaggtcgtcatcgtccccatctggcaggaagacaccaaagacgatgtcgaacagtacggcgccgagatcgccgcggagctcgaagcacagggcgtgcgcgtgcacttcgacgaccgcgacggccgcaaccccggcttcaagttcaacgagtgggagctcaacggcgtgcccgtgcgcttcgagatcgggccgaacgaggtcgaggacgacgaggtcaccgtggtccaccggcccgacggggaaagcaccgtcgaggaccgggcggccatcgccgaccgcgtccacgaccacctcgacgaggtctacgacaagctctacgacgcggccgccgaccgccttgcggagaacgtccgggaggcggacaaccgcgccgacatcctgggcaccatcggccagcacggcggctacgtgaaggcaccgtggtgtggcgaccaggactgtgaggccgagatcaaagaccagatcgccgccgagatcgtgatggtgcccctgggcgaggactccgcggcgcgcgcggcctccgagttagagggtgagcgcgtgcccgagcccgaccacgacggcgaagactgtgcgatctgcggcgacgaggccacgcggacggcgtacttcgcgaagtcctactga
>VNG_0192G|4.877163608696555
atggatggcgacggcgatggtgacgagttcggagacccccggatcgtcatcgtcggttgtggcggcgcaggcaacaatacggtcaaccgactgtacaacatcggcgtcgaaggcgcggacacggtagcgatcaacactgacaaacagcacctgaagatgatcaaagccgacacgaagatcctcgtcggcaagtccctgaccaacggcctcggtgcgggtggcgacccctcgatgggcgagcgcgccaccgagatggcccagggaacgatcaaagaggtgctcggggacgcggacttggtgttcgtcaccgccggcatgggcggtggcacggggaccggtgcagcgccggtcgtctcgaagatcgccaaagagcagggcgcaatcgtcgttgggatggtgtcgacgccgttcaacgtcgagcgcgctcgcacggtcaaagccgaggaaggcttggagaagctgcgcgagaaagccgactcgattatcgtcctcgacaacaaccggctgctggattacgtcccgaacctcccgatcgggaaggcgttctccgtgatggaccagatcatcgcggaaaccgtcaaggggatcagcgagacgatcacccaacccagcctcatcaacctcgactacgccgacatgactgcgatcatgaaccagggcggcgtcgcggtgatgctcgtcggggagacccaggacaaaaacaagaccaacgaggtcgtcaaagacgcgatgaaccacccactgttggacgtcgattaccggggtgccagtggcggcctcgtccacatcactggtgggccggacctcacgctgaaggaggccgagggcatcgcggacaacatcaccgagcggttggacgcgagcgcgaacgtcatctggggggcgcggatccaggagagctacaagggcaaggtgcgcgtcatggcgatcatgaccggcgtgcagtccgcgcaggtgctcggcccgagcacgcagaagcaggcggacaagtcccgccgcgagctgcaggacgtcgactccaagcagcgcgcggccgacgacgctggagccggcgggttcggtggcgcacactcggacggcggccaggacgaagtcgagcaggaaaacggcctcgacgtcatccgataa
>VNG_0853C|4.874146830260595
atgagtgttgagaccgacgccgccggccccagcgcggaccacgctgcggacgacctcgcgcgccagctcggcgacgcgatcgccgacctccccgagtaccgccgcctcatggagaccaagcgcgccgtcgagaccaccgatgaagtgcagtctcggatcgaggagttcgagcaactccgccaggagttcatgctcgcccgccagtccggggacgccgacgaggccgccctcaaccgcgtccaggaggcccaacagcacctccacgaccaccccgtgatggcggactacctcgacgcccaggacgccctggaagcacggtttgagggactcaacgacctcatcagcgaccccctggacgtggatttcgtcggggagtccggtgcctgttgtcaggactga
>VNG_1513H|4.873322813282212
atggtggagctgaaagacggctcgatcaagaacgtcggccccacgaacaaacacgccgacgcgaagctcttcgacgtcgacgacgcgaccgcccgcgagttcggtgacaaacgcgtcaagctcgtcttcgaggacgactccggcaacgaggtccaggtggcgctgtttcccgaacaggtcgccgcgctcgccgacgacatcgacgcgctcacggccgacagcccggtgttcgagtga
>VNG_0494G|4.87159021884417
atgagcgatcacgccgagcacgccgccgatgcggcggacacggacgccccggagggagacgacgcgggcggcgacgacggcgaacaggcgggcgacgacggcaccagcgcgctcagcgagcgcgtgcgggcgctggacgccgacaacgccgacgcgctcgccgacgacgttgcggcgttggaggcgcgcgtggagacgctgaccgacgagttggccgacgccgaggacgaggtcgcggacctcacggagcgcgtgcagacgaagcaggcggactttaagaactacaaggagcgcgcgaagcgcaagcaggaggagatccgggagcgcgccaccgaggacctcgtggagcggctgcttgacgttcgtgacaacctcgaccgggcgctcgatcaggaggagtccgagagcgacgaggacggcatccgcgagggtgtggagctgacccgcgacgagttcgaccgcgtgctggagaccgagggcgtgaccgagatccggccggagcccggcgacagcgtggacgcggcccgccacgaggtgatgatgcgggtggacagcgaccagccggcgggcaccatcgtggacgtgtaccggccggggtacgagatgtccgggcgggttgtgcgcgccgcccaggtcacggtcagcgaggagtaa
>VNG_1172G|4.86341682031256
atgagcggcaacgacgacgccgatgacgcagccgaccggttccagacacgcgcgatccacgcgggccaagcgccggactcggagacgggcgcgctgatgacgccgatcttcgcgaactcgacgtacgtccaggacggccccggcgatcaccgcggctacgagtactcccggacgggcaacccgacgcgcacggatctggaagccaacctcgcgagcctggaaggcggcgagcacgggcgcgcgttcgcctccggaatggccgcgatcaacaccgtgttgaacctcctggcggccggcgaccacgtggtggcgggcgacgacgtgtacggcggcacccaccgcatcttcacgcaggtctacgaggactacgacatcgacttcgacttcgtcgacaccaccgaccacgacgccgtccgggaggccatgggggaggcgacggaactcctctgggtggagaccccgacgaacccgttgttgaacgtcaacgacatcggcgcgctcgcggacatcgcccacgagcacgacgcgctgtgtgcggtggacaacacgttcgcgacgccgtacctccagcgccccctggagttcggtgccgacatcgtctcgcacagcctcacgaagtacctcggcgggcacagcgacctcgttgcgggcgcgctgatcaccgacgacgacgacctcgacgagcagttcgggttctaccagaactccgtcggcgcgacgcccagtccgttcgactgcttcctggtgttgcgcggcacgaaaaccctgggcgtgcgcatggaccgccactgtgagacggccatggagcttgcggcgtggcttgcggatcacgagcacgtcagccaggtccactacccgggcctggagagccaccccgaccacgagctggccgccgcgcagatggacggcttcggcggcatggtctccttcgagttggacgccaccctcgaagcggccagcgcgttcgtcgaggagaccgacgtgttcacgctcgcggagtcactgggcggcgtggagtcactgatcgagcagcccgcggcgatgactcacgccgccatcccgaaggccgaacgggaggccgcggggctcaccgacgggctgatccgggcgagcatcggcgtcgagcacgtcgacgacctcaaggcggacctccagcaggccatcgaggccgccctgcagtag
>VNG_1524C|4.8629062646593235
atggaccgtgaaacagccgagcctgacgtccggagcatgcccggcgagaaggccgcggaatgggtgaacttccaccacaatcacgccgccccctccacgtacgtctacgacttcgtgtgggacatcaccgaggacgccatcgggccgttctgcacggacgtcgacggcaacgtcctcatggacttcaccagccacgttgccgccgcgccgttcggctacaacaaccccaagatcatggaccgcctggagtcgttcgacctcgtcgaccccctcaagatggcgggccaggacttctacgctggcggcggcaccgatcccgagtcgcccgagatcccgaccgcgacacagctgctcgaccggctcaccgacatcaccgcacactacgatctggacacggtgttcctctcgaacacgggcgctgaagccgtcgagaacgccatcaagatctgttacaacaacggcggccaccgcgcgctcacgttcgacggcgcgttccacgggcgcacgctcggcgcgctgtcgctgaaccgatcgaaagccatccaccggaagggcttccccgagatcgggggcgtcgtctcggtgccgtactgcacctgcgagggcgagtgctcgtgtggctggaagaccaacggccccggcgggaacgtggccgctgacaagctccaccacgaccgcggcgtcatcgaccccgaagaggtggcgtacctcatcatggaaccccagcagggcgagggcggctaccgggtccccaacgacgacttcatcgccgacatcgccgacatccagcggacccacgacatccccgtcatcagcgacgagatccaggcgggactgggccgcaccggcgaactctgggggatcgaccacaccgagatcgaaccggatgtcatcacctccgcgaaggggctgcgcgtcggcgcaacggtcgccaacgaggacctcttccccagcgagaccggccgcctctcctcgacgtggggcgccggggacattgtcgccgccgcgcagggcgttgcgaccatcgacgccatcaccagcgacggcctcctcgatcacgtcgtggcccgcggcgagcagaccaccgaccgactccacgacgccgatcccgacttcgtcacggacgtgcgcggccgcggcctgatgctggccgtcgagttcgacaccaagaagcgccgcgaagcggtcgtgaacgcctgcgtcaagcgtggcctcctcgtgttgggctgtggccacaagacggtgcgactactgccgccgctcgacgtcaccgagcgcgagatcgacatcgcggtcgacatcctcctggaggcgctcgacgaccccgacgttcgccacgccggcacctcgaaggtcgaaggcgaacccactgcgtaa
>VNG_0642C|4.862436043262163
atggccgtcgtgttcgtcggtgcgggcttcgagtcggcgaccgccgggttcccggcggacgtttccgtcacggcgagcctcggctacgtactcatggacctcaacggcacggcgctggcggaggcgacgccggggttcctcgctgcgttcgagatcatcgacgtcgtgttggtcgcggcgctggcgggcgccgtcttcctcgcaaaccgcagcagccagggaggtgaccagtga
>VNG_0319H|4.858580408567214
atgagcgcgaccacggcggcgagccggacactcaccccgaaacagcaccgcatcctctcgtacctgcaggaccacgccgacgagcgcacgtacttcaaatcgcggctcatcggcgacgaactcgatctctcggcgaaagaagtcggtgcgaacatgcccgccatcgaggacgccgatcacgacctcgacgtggagcggtgggggtactcctcctcgaccacgtggaaagtcgccagcgcgtag
>VNG_0771G|4.857210980743879
atgacgtaccaacattacatcaacggcgaatgggtcgacggcgacggcaccgagaccttcgacagcaggaaccccgcgaacggcgagacgctgggcacgttccagcgtggcacgacgaccgacgtcgaggcggcgatcgcggccgccgacgacgccgaggacgagtggcagtcgctgtcccgcatcgaccgcgcggagtacctctgggacatctaccacgagctcaaagaccgccaccaggagctcggtgaggtcgtcaccaaggagtgtggcaaggagatcagcgaggggaaagccgacgtaaccgaagcctggcagatggtcgagtgggcggccggcgacgcccgccacccgaaaggcgacgtggtcccctccgagatccccgagaaggacgcctacatgcgacgccagccgcgcggcgtcgtcggctgcatcacgccgtggaacttcccggtcgccatcccgttctggcacatggccgtcgcgctggtcgagggcaacaccgtcgtctggaagcccgccgagcagacgccgtggtgtggccagatcatcgccgagatgttcgcggacgccggcatccccgacggcgtcttcaacatggtgcagggcttcggcgacgccggcgcccgcatcgtcgaccacgacgacatcgacaccgtactgttcaccggctccgccgaggtcggcgaggaggtcgcacggacggtcgccgacgaccccggcaagctcgcagcctgcgagatgggcggcaagaacggcatcgtcgtcaccgagaaggcggacctcgacatcgccgttcacgccgcggtcatgagctcgttcaagacgaccggccagcgctgtgtgtccagcgagcgcctcatcgtccacgaggacctctacgacgagttcaaacagcggttcgtcgagatcgcggagtcggttgcagtcgacgaccccctcgacgaggagacgttcatggggccggccatcgagcccgcccacgtcgagaagatccagacgtacaacgacatcgcccgcgaggaagccgagaacgtgctcgtcgaccgcaccgagctcggcgacgacgagatccccgacggccacgaggacggcaactgggtggggccgttcgtctacgaggtggactacgatccggacctgcgctcgatcaccgaggaggtcttcggcccgcacgtcgcgctcatcgagtactccggtgacatcgagcgcgccgtcgagatccacaacgacacgccctacgggctcgctggcgcggtcatcagcgaggactaccgccagatcaactactaccgcgacaacgccgaagtcgggctggcgtacggcaacctgccgtgcatcggcgcggaagtccagttgccgttcggcggcatgaagaaatccgggaacggctaccccagcgcgcgcgaggtcatcgaagcggtcactgagcgcaccgcgtggacgctgaacaactccaaggacatcgagatggcgcaggggctctcagcggacatcaacactgacgagtaa
>VNG_0095G|4.843366134283931
atgatccgcgttggcatcaacggctacggcaccatcgggaagcgcgtcgcggacgccgtcgccgcccagcccgacatgaccgtcgccggcgtcgcgaaaaccagccccaacttcgaagccacacaggcccgcaaacgcggcttcgacctctacaccgccgtcgaggaccgcgccgaccagttccccgcagccggtatcgagaccgccggccccgtcgacgacctcatcgccgacagcgatgtcgtcgtcgacgccacgccgtccggcgtcggcgcggaaaaccgcagccgctacgcggcccacgacacccccgccatctaccagggcggcgaggacgccagcgtcgccgacgtctcgttcaacgcccgcgcgaacttcgaggcggccgccgacgccgaccacgtgcgcgtcgtctcctgtaacaccacgggcctctcccgcctgctcgcgccgctgcgcgaacagtacggcatcgagaaggtgcgcgccacgctcgtgcgccgcggcggcgaccccggccagaccgaccgcggccccatcaacgacatcctccccgaccccatcaccatccccagccaccacggcccggacgtcaacacgatcttcccggatctcgacatcgacaccctcgggatgaaagtgccggcgacgctgatgcatatgcacagcatcaacgtcaccctggaacgcgaccccgacgccgccgacgtccgggacgtgctcgccggccaatcccgcatcatgctgctcgatgacgacctcggcatcgacggcaccggcccgctcaaggagtacgcccaggacatgggccgcccccggggcgacctctgggagaactgcctgtggggggagtcggtcaccatggacggccgggacttctactgcttccaggccatccaccaggaatccgacgtcgttcccgagaacgtcgacgccgtccgcgccatcgccggcgacgccgacgccgccgaatccatcgccaccaccaacgacgccctcggcatctga
>VNG_1615G|4.841492764394626
atgacaagcgtcggcatcgacgccatcgagatccacacggggaagctgaaactcgacctcgcggagacgttcgcccccgagatgggcgacgatcccgagaaatacacgaagggcctggggctgcacgcgtcgtcgttcccggacgcctacgaggacatcgtgaccatgggcgcgaacgccgcgcaccgactgctggagcgcaagggcctcgaacccgccgacgtcggccgcatcgacgtggccacggagtccgcgttcgacaactccaagccggtgtcgacgtacatcgcgggctgcctcgaacaggtgtacgacggcgacttccatcacgccaacaagggcgagcgcaagttcgcgtgcatcgctggcacccagagcctcgacgacgccgtgaactggatcctcgccgggcgcaaccgcggccggggcgcgctcgtcatcgccaccgacaccgcgctgtacgcccgggactcctcgggcgaagccacgcagggcgcgggcgcggtcgcgatgtggatcaccgaggaccccgacatcgtggagctgtcgaccgagcagggctacggctccgccgacgaaaccgacttcctgaagcccaaccagcagttcccgagcgtcgacggcaagcgctcgatgcaggtctacctcgcgcggatgcgcgaatccctccaggatttcgaacgcgcgacgggcgcgtcacaccccgacgactacgcgttcatcccgttccacacgccgttcccggggatggtgcggaaggccgccgtcctgggctaccgccacatgatccgtggcaccgacatcgaggaggaactcgccgccgacatcggccgccagccccgccgcgagcgcttcgactccgacgacgccttcgaggacgcgatcagcgagtacgtcgacgggctcactgacaccgacgcctaccgcgagtggtacgacgcggccatccagccgacgctgtcgatctccagccaggtcggaaactggtacaccggctccgtgcatctcgcgcggttcagcgcgctcaaacacgccgccgagaacggcatcgacctcgcgggcaagcgcctcctggtggcgtcgtatggctccggcgcacaagccgagatccacagcgaaaccgtccaggacggcttcacggaggccgtcgcggcgtcgacgattgacgagcagatcgagcagcgctacgacatcagcttcgccgaatacgagcaggtccacgaccgccacaaccacgagaaaagcgtggagcttgagccgttcacgcagcccgacgccgagttcgtcttcgacggctgggggccgatgaacgagcgcaagtacacgtacgtcgagtga
>VNG_0590H|4.834129157109493
atggtcgaagacgtggcggtcgccaccctcgccgcggcgctggtcacgctcagctttccgttctacatctacggcgcgtggatcatcatcgacgccgaccccgtcacgtggggtgtgctgcgacaccacctctcgtatatcgttgtcgggctgacgctgaacaccgtgcccgttgtcacgtggatggcaccccggttgctcggccagctcggtgggttcgcggcgctgcacgccttcttcggcgtgcaggcgtacgcgtttctggtgttcgcgctcaccgggatcgtgccgatcctgcgcgcgaaacgccagtacaacctctacaacgaccccgagcctaacctggagatcgacgacatccacgagaacatgggcgcctggcggctccggctgcgcgccggcgtcgcgggctacgtgctctgctggctggtcgcctgggtgctgggcctcgcccggtacgtcatccggtaccccgagttcccgttttag
>VNG_0238H|4.831913970719397
atggtctccgatttcgttcgcgtctacggctccctcctcacgatcgcgttgtgggctgtcggcgcgttcttcgtcgtcgccttgttcgtgtccgtcgagtggacgatcgacacgatcggcctgcccgggcttgccgtcctgaccgtcggcatgccgatcctggcggtgctctcgtacctgaccgacctccccgggaacgtccgcgaagcgttcgcgtag
>VNG_1086C|4.830173490967553
atgcacaaagacgagctcctcgaactccacgaacagatggtgaacatcaaagaccagttcctcgggttcgaccacgtcgacgagaccgcgttcgccgcgtacgaggaactggacgttgaaccgtcgcacgtacacaaatcgaaaagcgagcacaagcatgcggtgttcctgctcgggaacgccctggcggccgcgatgagcgaagacgagttctccagtgcgggccgcatcagcaagcgaatggaggagctcgcggacgacgcctcgaaccagctgtag
>VNG_2138G|4.8286195794376034
atgaaagagtaccagacgatcactgaagtcagcggcccgctggtgtacgtcgaaaccgacgagccgatcgggtacgacgagatcgtcgagatcgagacgccgaacggcgacgtgaagcgcggacaggtgctggagtcaagcgacgggttcgtcgccatccaggtgttcgaggggaccgagggcgtcgggaaggacgcctcggtgcggttcctcggtgagaccctgaagatgcccgtgaccgaggacctgctcggtcgcgtgctggacggctccggcaacccgatcgacggcgggccggacatcgtgcccgacgaccgcgtcgacatcgtcggggaggcgatcaacccccacgcccgcgagtaccccgaggagttcatccagaccggcgtgtccggcatcgacggcatgaacacgctggtgcggggccagaaactcccgatcttctccggctccggcctgccacacagcgatctggcgctccagatcgcccgccaggcgtcggtgcccgaggaagaagcggagaccgacgacgacgagggcagcgagttcgccgtcgtcttcggcgcgatggggatcacggccgaggaagccaacgagttcatggacgacttcgagcgcaccggcgcgctggagcgctcggtggtgttcatgaacctcgccgacgaccccgccgtcgagcgaacggtgacgccgcggatggcgctgaccacggcggagtacctcgccttcgagaaggactaccacgtgctcgtcatcctgacggacatgacgaactactgtgaggcgctccgccagatcggcgcggcccgcgaggaggtgcccggtcggcgtggctaccccgggtacatgtacacggacctggcgcagctctacgagcgcgccggccgcatcgagggcaaggagggctctgtcacccagatccccattctcacgatgccgggcgacgacgacacacacccgatcccggacctcaccgggtacatcactgagggccagatcatgatgaaccgtgatctgaacagccagggcgtcacaccgccggtgaacgtgttgccgagcctctcccggctgatggacgacggcatcggcgaaggcctcacgcgcgcggaccacggtgacgtgtccgaccagctgtacgccgcctacgcggagggcgaggagctgcgtgacctggtgaacatcgtcggccgcgaggccctgagcgagcgggacaaccgctacctggacttcgcggatcgcttcgaggcggagttcatcgaccaggggttcaagaccaaccgcgacatcgaggagacgctggatctcggctgggaactgctgtcgatgttcccgaagaccgagctgaaccgcgtcgacgaggacctcatcgaggaccactacgtcgaggacgtcgccgacgaagccacggccgactag
>VNG_0097G|4.828457115134446
atgagacgcgacgaccgggatgacccgtttgatgacattttccgggagattgaacgcatgatggaggacatgatggccgacggccagcgcctcgaccgcggcgaccagtccgggttcgcctccagcacccacgtcgacgttcacgaaaccgaggacgcgatccgcgtcatcgccgacctcccgggcgtcgagaaagacgacatctccatccaatgcgacggcacgtcggtcaccgtcagcgcccaatccggccaccgcgaatacgacgaacgcgttgacctcccggggcgcgtcgacgcccactccggggccgccacgtacaacaacggcatcctcgaagtcgcgttcgaccgcacggagtcctccacgaacatcgacgtccagtaa
>VNG_1634G|4.821637271715011
atgaaccgctggctcgccgccggtggcatcctgttgggcgcgctcgtcgtgttctcgttcgtgagcgccggcgcgtggggtggtgctgacggggtcgccggcgacaccatcacgacgatcaatccgtcctacgagccgtggttccagagcctgtggacgcccccgagcggcgagatcgagagcctcctgttcagcatccaggcggccgtcggcggcatcatcatcggctactacctcgggcgtgatcggccccgcgggcagtcacaggacatgggctccgacctgccgtag
>VNG_0775G|4.821535368279561
atgaaccacgagctgcccgacgagcacgcgctcatccaggagaccgtccgcgagttctgcgcggcggaaatcgagccgatcgccggcgacatcgaagccgagcatcgcttccccacggagatcttcgacgcgctcgcggacctcgacatgctcggggtgccgatcagcgacgagtacggcggcctcgggggcgaccagctcatgtacgccacggtcaccgaggagctcggccgcgtctcgggctcgatcgggctctcgtacgccgcccacgtctccctgggcgcgaaacccatcgaactgttcggcaccgccgaacagaaacgcgagtggctgcgcccgctggccgaaggcgactacctgggggcgtgggcgctcaccgaaccaacaagcggcagcgacgccagcgacatgtccaccacggccacgcgcgacggcgacgactacgtgctcaacggcaccaagcagttcatcacgaacgcctccgtcgccggcagcgtcgtcgtcaaagccgtcaccgacccggacgccggctacgacggcatctccacgttcatcgtcgaccccgccgacgacggcttcgaggtcacggccgaatgggacaagatggggctgaacgcctcacccacctgtgagatctccttcgacaactgccgcatccccgccgaccggctgctcggcgaggaaggcgacggctggacgcagaccaagaaaacactcgacggcggccgcatctcgatcgccgccctctcgaccgggctcgcacagggcgcgtacacggctgccagcgagtacgccaccgaccgcgagcagttcggccagccgatctcccggttcgacgccgtccgcaacacgctggtcgacatgcaccgcaagatcgagcgggcccggctcctgacacgccgcgccgccagcaaatacgacgccggcgagtcggtcacccgggagtccgcgctcgccaagctcgacgccagcgaggccgcccgcgaggtcgccgaggacgccgtccagacgctgggcggctacggctacaccacggacttcgccccccagcggttcttccgggacgccaagctgatggagatcggcgagggcaccagcgagatccagcacctcgtcatcggccgggagctcgggctgtga
>VNG_1276C|4.821234858037308
atgatttcgcttgacgacgccgtgaccgcacggctggaaacgcacggcgagcgcttcgaggtactggtggacccggacgcggcgctggagatgcgacgcgacgagttcgacggtgaactgacggacgtgatcgcggcccgcgacgtcttcgagaacgcctcccggggcgaccgcccggcggagtccgacctggagacggtgttcgggacgaccgagcccctggagatcatccccgaggtcatcggccagggcgagatccagatcaccgccgatcagcgcgaggcgatgcaacagcgcaagaagcgcagcctcatcaacacgatctcgcgcaacgccatcaatccacagatggacggcgcaccgcatccacccgaccgcatcgagagcgcgctcgacgaggcggggttcaccgtcgatccgatgacgcccgccgacgaacaggtcgacgacgccctggaggcgctgcggcccgtcatcccgatccggttcgaggagatgaccgtcgccgtccagttgcccgccgactacgcgggcagcgggcaggcgaaactccgcgagttcggcgaactggagcgcgaggagtggcaggccgacggctcgtgggtgggcgtcatcacgttccccgcgggcatgcaagacgagttctacggccgcgtcaacgaggtgtccgagggcaacggcgagaccagcgtcgtgaaggacaaagacgagctgaagacgcggtag
>VNG_1184G|4.82036119593292
atggtccgcgacgacctcgaagaactcatcgcgtacgccgacgacaacggcattcggcccgtgctctcgacgaacggcacgctcatcaccgcggagcgggcggcggcgatgaaagacgccggcctgaaatacgccggcatctccgtggacggcctccccgagcgcaacgacgagttccgcggcgaggagggcgcgttcgacgccgcggttcggggcatcgagaacagcctcgacgccggcctgaaaaccgggctgcgctacacgatcaccgaggccaacgcgcccgacctcccggaggtcgtcgacctcctgcacgacgtgggcctggaccggttctgtttctaccatctcgactacggcggccgcggcgcggacatctcgaacctggatctgtccccggcggacacccggacggcggtccggacggtgtgtgacctcacgcgcgaataccacgcccagggcaaggaaatcgagacgctgctggtcgggaactacgccgacgcggggttcctcgtggagtacgcccgcgaggagctcggcgaccagcaggccgaccacatctaccgctacctcgaagccaacggcggcgacccgaccggcgaacgcatcgccgacgtggactaccagggcaacgtccacatgacgcagttctggcaggggtacagcctcgggaacgtccgcgatcggtcgttcggcgacatctggagcgacgacaccaaccccctgctggccgggttgcgcgaccgcgacgaccgactcacggggcggtgtgcgtcctgccagtaccggtcgatctgtcggggcggctcgcggctgcgcgcgctctccgccggcggccccttcgaccccgacccgaaatgctatctcaccgaagccgagcgcgagccggagcgcaccggcgacgcctcggcggactga
>VNG_1793C|4.8191660698344085
atggcaacggaaaccgacctcgaggaactgcggcgcggcagcgagctggtgaaacgcgggttcgcgaagatgcagaagggcggcgtcatcatggacgttgtgaaccgcgagcaggcgcgcatcgctgaggacgtgggtgcggttgctgtgatgaaccttgaggccgtgccggcggacattcggaagcgcggcggcgtggcgcggatggccgacccggcgagcctgaccggcatcatcgaggaggtgtcgatcccggtgatggggaagtcccggatcggccaccgcaaggaggccgaaatcctgcaggcggtgggcgcggacatgatcgacgaaagcgaggtgttgacgcccgccgacgacgagtaccacatcgacaagcgcgagttcaccgcgccgttcgtctgcggggcgcgcaacctcggggaggcgctgcgccgcatcgacgagggcgcggcgatgatccgcaccaagggggaggccggcaccggtgacgtcaaccaggcggtccaccaccagcgcaacatcaaatccgccatccgcaagctcgaaggcatggattacgaggagcgggacatgtgggcccgcgaccacgaagccccccgagagctcgtgcacgagaccgcggagatggggcggctgccggtggtcaacttcgcggcgggcggcatcgcgacgccggccgacgcggcgctgatgatgcatcacggctgtgacggcatcttcgtcggttcagggatcttcggcgcagagaaccccgaggccatgggccgggcggtcgtggacgccgtgaacaaccacgacgaccccgagcgcctcgcggagatcgcgtcgaacatcggggagggcatgcagggcgacccgaacgccgacctgcccgaggacgagcggatgcaggaccgcgggaactag
>VNG_2501C|4.818013895688769
atggatcggccgcgcattgcgttggtgaacgccgcacacgagccgggtgagacggcgcggaacttccgccgggagttggacgctgagctggtggagttccacgcgaagggcgggcgggtgccggggcacacggagttcgatggggtggtggtcaccgggtcgaagtcgtcggtctactgggacgagccgtggatcgaggcgctgtgtgactacgtcgaggacgtgcacgctgcgggggtgccggtgttgggcgtgtgtttcgggcatcaggtgctcgccgaggcgcttggggggaccgtcgaggacatgtcggggttcgagttgggataccgaaccgtcgagcgcgtcgccgacgacccgctcttcgaggggctgccggagtcgatgaccgcgttcaccacccacggcgacgtggtcacggagttgccggcggcggcgacgctgctggcggagaacgactacggcatccacgcgtttcgcgtggggcagtcggtcggcgtgcagttccaccccgagtacgacacggagaccgccgagcgcatcgccaccgagaaggacgtctcggaggcgcgccgggacgcagtgctggcggggatcacgccggaggcgtacgcggcggcgtgcgagaccaagcggctgttcgagaacttcacacggcagctcgggcggggcacggacggcggagccgaaaactag
>VNG_1492C|4.817714574850571
atgggcatggctgacggattcgttcggcgtcacgtcgccgggctggcggcggtcctcggcgtggcctccatcgcggtcgtcgtggctgccgtccgtggggtcatcccggcgggcgtgctcccacaggcaccggcctggttcatcggcgcgatcccgccgctgaacgcagtgatcagtgcggctgccatcggcaccatcctcgcggggtggcgctggatccggcgcggcgacgtggccaaacaccgcgcggcgatggcgacgacgaccctgctgttcgtggcgttcctggggctgtacctctaccggctcgtcgtccacggcaccaccgcgttcccgacgacgggggcggtctacacgttcgtctacctgccggtgttgatcatccacatggggttggcgatcgcctgcatcccgctggtctactacgtgctcttgttggctggcacgcgcccggtcagcgagatctacgactcgaaccacgcgcgggtgggccgcgtcgccgcttccctgtggctcgtgtcgttcgcgctcggcatcgtcgtctacctcatgctgtacgtgctctactga
>VNG_0491G|4.814099303917399
atggcgagcgagaagattctgggagtcgacctcggcaccacgaacagcgcgttcgctgtgatggaaggcagcgaccccgaaatcatcacgaacgaagaaggcgaccgcaccacgccgtcgatcgtcgcccacgacgacggcgagttgctggtcggcaaacccgcgaaaaaccaggcggtacagaatcccgatcagaccatcgcgtcgatcaagcgccacatgggcgaggaggactacacggttgccctcggcgacgacgagtacacgcccgaggagatctcggcgcgcatcctccagaagatcaaacgcgacgccgaggagtatctcggccaggacgtcgagaaagccgtcatcacggtgccggcgtacttcaacgaccgccagcgccaggcgaccaaggacgccggcgagatcgcgggcttcgacgtcgagcgcatcgtcaacgagccgacggccgcgtcgatggcgtacggcctcgacgaggaccgcgaccagaccgtgttggtctacgacctcggtggcgggacgttcgacgtgtcgatcctggacctgggcggcggcgtctacgaggtcgcagccacgaacggggacaacgacctcggtggcgacgactgggaccacgccatcatcgaccacctcgcggacaacttcgagaacgagcacgggatcgacctgcgggaggaccgccaggcgctccagcgactcacggaggccgccgaggaagccaaaatcgagctgtcgagccggaaggagacgacggtcaacctgccgttcgtcacggcgaccgactccgggccggtacacctcgaacaggacatcacgcgtgcgaccttcgagagcatcaccgaggacctcatcgagcgcacggtcggcccgacggagcaggccctcgaagacgccggcctctcgaaaagcgacatcgacgacgtgatcctcgtcggcgggtccacgagaatgccacaggtccaggcgcaggtcgaggacctcgtcggccaggagccgaagaagaacgtcaaccccgacgaggcggtggcgctcggcgcggccgtccagggtggcgtgctctccggggaggtcgacgacatcgtgttggtggacgtgacgccgctgagcctcggcatcgaggtcaaaggcgggctcttcgagcggctcatcgagaagaacaccgcgatcccgacgaccgcgtcgaaggtgttcacgacggccgccgacaaccagaccagcgtccagattcgagtgttccagggcgagcgcgagatcgccagcgagaacgagctgctgggggacttccatctcacgggcatcccgccggcgcccgcgggtacgccacagatcgaggtcaccttcgagatcgacgccgacggcatcgtcaacgtcgaagccgaagaccaggggtcgggcaacgccgagtccatcaccatcgagggtggggccgggctcagcgacgagcagatcgacgagatgcaggaggacgccgaggcgcacgccgaggaggacgagcagcgccgccgccgcatcgaggcgcgcaacgaggccgaaacggcgatccagcgcgccgagagcctcctcgaggagaacgaggagctcgtcgacgaggacctcgaagcggacgtgaacgacgccatcgacgacgtccaggcggtgctcgacgaggacgagccggagatcgacgccctcgaaacggccaccgaggagctcagtgacaccctccaggagatcggcaagcaggcctaccagcaacagcaggacgcccaggccggcgcggccggcggcgctggcggcatgggtggcatgggcggcatggccgacggccccggcggggcggccgacgccgacggcgacgacgaggagtacgtcgacgcggacttcgaggacgtcgacgaggagtaa
>VNG_2366C|4.809183382957544
atgagcaacaccgacgacggcttcgacaaggaagccgcccgcgaggaactccgcgagaaatacaacgcagaccaacaggaccgcgaggaaaccgcacgcatgagcgacctcctcctgcagggcgcaaccatgaccaacgaccactgcgaccgctgtggcacccccttgttccgacacgacggcgagacgttctgcccgacgtgccaacacgacgacaacgacgacgaacccactgccacgacgcagtccgcgcccgaccgctcaccccccgcggacccacaggcaacgccacactcctcaccacccacgacgcccgacacctcctccagcacggccgctgcaaccgacgacgtcccgacggctgccgcccgcgaccgccccgaacacgcccccaccgccgaacccacaaccccagccactgaggaactcgaatccaccatcgccgcgctcgcgcgccgcgcgagcgacgccgacgacccccgaaccgcccgcgaatacctcgaagcggctcacgaagccgccgccgccctcgacaccctccggccctag
>VNG_0828H|4.805971151560317
atggcccccaacacgccggacgcacacgagccgattccggactgggaggaaacggccgactcgatgctcgcggactgtggctacgacgcacaactcggcaaggagatggccgcggacgcgatccgcgtcgccaacggcgacctctccgaggccacgttccacgagcgctaccacgacagagtgaccgcggagttcgggtgcgacgaccgccccacggaaccggaggacttcgatgagtga
>VNG_2502C|4.803927534447159
atgcgcgccatcaaggacagcgtccacgactacatcgaagccgacggcgtcgcggcggcgctgctcgacaccgaacccgtccagcggctccgccacatcaagcaactctccaccatccgcctcgtctacccgtcggccaaccacacccgcttcgagcactccctgggcgtctaccacctcgccgaccgcgcgctcgcccacctcgacatctccggcacgcgcgcggacaccgtccgtgccgccgccctcctccacgacatcggccacggcccctacggccaccagaccgagggcatcatccagcgccgcctcgaccgccaccacgacgacgtcgcccacctcgtctccaacggcgagcccggtgccgtgctcgcggcccacggtctcgaccccgaccgagtcgccgccctcgtcgccggacacggcaaactcggccaactcgtcgccggggaactcgacgtcgatcgcatggactacctggtgcgggacgcccaccacaccggcgtcccctacggcaccatcgaccacggccggctgctgcgcgcgctcacgttccgggacggcgacctcgtgctcgccgagggcaacgtcgccaccgccgagagcgtgctcgtcgggcgcgcgctcatgaacgccaccgtctaccgccaccacgtctcccgcatcgcgggcgcgatgctcgaccgcgcgagcgcccgcctgctcgacaccactgacctcgacgccgagacgttcgcgcggttcaccgacgccgacctcctcgccgtgctccgggactgccccgcaacccaggacgccgcccgccgcatccgcaaccgcgacctctacaagcgcgccgtctggaccgaacgcgacgccgtccctgacgacgttgccaccgccgactaccggaccgtccgcgacctcgaatcccaggtcgccgacgctgccggcgtccccgccaccgccgtcgtcatcgacacgcccggcgcgccctcgatgccggagtcctcggtccgggtcaccgtcaacggcgacacccgccggctcgacgaacagagcccgctcgtcgacggcatgctcgcctcccagcgcgcccagtggcgcttcggcgtctacaccccggacgaccacgtccccgcggttgcggcggccgccgaacgcacgctcgggctcggccccatcgacgatccgccagcgtaa
>VNG_2384G|4.802859898998833
atgacccacgccacatcagccacatccgacatggtcgctgcggcactcgaccgcgcgctcaccgatcacgaagacgacatcgactccgacgcccgcgaccgcatcctcaccgaagccacacgcaacgcctacgacgacgccaccaccgacgaacgatacgacgccctgctcggcgcgctcaccggccgcatcgaccgccaccccgcgtacaagaccgtcgcgggacgcgtgctccgcgagcgccttgaacgccgcctcgtcgacgactacgaccccgccacccgggatgccgccacccggcaagcgttccgtgacggcatccagcgcggcctcgacgccgatctcctcgacgagcgcatgggcgactacgaccttaaccgcctcgcagacgccatcaccccggcccgcgacgaccgcctcgactacatggccatggacaccctccgacagcggtacttcctccgggagcccgacgccgatccgtttgaactcccacagccgttctggatgcgcgtcgccatgggcgtcgcgcttcgcgaggaccccgccgaccgcgaggagtacgccatcgagttctacgacgcgctgtccacgctgcggttcgtccactcgacgcccaccctcttccacgccggcaccacccacgcccagctgtcgtcgtgttatcttaccaccgttcccgacgacttggacggcatcttcgacgcgtacaaggaacacgccaaactctcgaagtggagcggcggcctcggcaacgactggacgccgctgcgcgccgccggctcgctcatcgaatccacgggcgtcgagtcgacgggtaccgtcccgttcctcaaaatctcgaacgacgtgaccgccgcgatcaaccgctcggggaaacgccggggcgcggccgccgcctacctcgcgtgctggcaccttgacttccccgcgttctgtgacctccgccggaacaccggcgacgaacgccgccgcacccacgacatgaacaccgccgcctggatccccgatctgttcatggagcgcgtgcgcgctgacaagcagtggacgctgttctctccgaaggaaaccggcgacctctacgaactgtacggcagcgacttcgccgagcgctaccgcgagtacgaggcgatggctgacgacggtgacatccagcgcttcgagcgcgtggacgccaccgacctctggcgcaccatgctcacccgcctcttcgagacaggccacccctggctcaccttcaaggacccttgtaacgtgcgctccccacaggaccacgccggtacagtgcgctcctcgaacctctgcacggagatcacgctcaacacctccgaggaggagacggcggtctgcaacctcgggagcgtcaacctcgcgcgccacctcgacgacggcgacatcgaccgcgaacagctctctgaaacggtagaaaccgcgatgcggatgctggacaacgtcgtcgacctgaacttctacccgacggagaacgccgagcgctcgaacatgcgccaccggccggttggcctgggcgtgatggggttccacgacgccctccagcagatgcgggtgccgatggccagcgacgacgcgctcgaccgcgccgacgcactccaggagtacgtcgcctaccacgccatcggtgcctcggctgacctcgccgccgagcgcggcacctacgagagctacgagggctcgaagtgggaccgggacgtcttcccgcaggacactgttgatcgcctcgaatccgagcgcggccgcgagatcccggtcccgcgcgaggaacgcctcgactggagcgacgtgcgccagcgcgtcgccacccacggcatgcgcaactcgaacacgatggcggtcgcacccaccgccaccatctccaccatcgctggcaccacgccctccatcgaacccgtctactcgaacctctacgtcaaatccaacatgagcggcgacttcacggtggtcaacgaccgcctcgtcgccgacctcgaagaacgagacttgtggaccgaagaactccgcgacaaactcacctaccacgacggttccgtgcaggaactcgacgcggtgcccgaggacgtacaggaactgtaccggaccgccttcgagatcgacccgcgccaccagctccggctcgccgcgcgccgcggcgtctggatcgaccagagccagtcggtgaacgtcttcttccccgaaacggacggctcgaagctctccgaggtgtaccagacggcgtgggaactcggcctgaagacgacgtactatctgcgcacgctcggcgccagccagatcgagaagacaacgctagacatggacgagtacgacgacacccaattccggggtgatgacgacggagaggacgcggacggcgacggtgacctaccgagtgtcgaagaccccacctgcgaggtgtgtcagtga
>VNG_1510C|4.802694433844943
atgagcagtaacgccgacgacggcgcgttccaggccgcctgcgaggagctcgtctcccggatcctcgccggtgatgtcggcaaagacgacatcgaggacgcgaaactcgacgtctgtggtgagtacgccgcgtcgaaggtgcccaaacactccgacctcctggacgtggcgccggacggccggcgggacgaactggaggacgtgctccagcgcaagccggtgcggacggcgtccggggtgacgcccgtcgcgatcatgaccagcccccacacctgcccgcacggcaagtgtctgtactgtccgggcggcccggcgagcgagttcacgtccagccagtcgtataccggccacgagcccgccgctgcgcgcggcgtgcaaaacgactacgacccgtacggccaggtgaccctgcgcctccaccagctccgccagatcggccacccggtcgacaaggtggagctcatcctgatgggggggacgatgaccgcgcgcagccacgactaccaggagtggttcgtgaagcgcgcgctgcaagcgctcaacgacttcgaccccgaccaggagcccgcacccaaccagacggagtcgttcgcccaggaccccgcggagtacgacttccggtatctggaggacgtcatcgccgacaacgagcacggggcgctccggaacatcggcacgacgttcgagacgaaacccgattggtgtgaccccgagcaggtcgaccggatgctggatctcggcgcgacgaaagtcgaggtgggcgtccagaccaccttcgagcgcgtgaaccgcgagatgcatcggggccacggcgtgcaggcgtccgtggacgccaaccggcggctgcgggacgccgcgttcaaagtcgggttccacatgatgcccggccagcccggcatgagcaaggagatggtgttggaggacttccggcggctgttcgacgacgagcgctggaagcccgactacctcaagatctacccgacgctggtggtgcgggacaccatcacctacgacatgtggcgcaacggcgacttcgagcccctgcacaacgaggaggccgccgacctcgtcgcggagatcaaggacatgatcccgcggtacacgcgcctgcagcgcgtccagcgggacatccccgcggacttcatcgacgccggcgtctggaagtccaacctgcgccagctcgcccgccagcgcatggccgagcacggctacacctgcgactgcattcgctgccgtgaggccgggatgaacgacgacgaccccgagaacgtcagcctcgacgtggagacgtacgctgccggcggcggcacggagcagttcatcagcatcgaggacttccagcaggacctcctggtggggttcgcgcgcctgcggttccccaacgagccggcgcgcgaggagctgaccgacgccgcgctgttgcgggagctccacgtctacggcagcgaggtgagcgtcggcgacgacaccggcgacgaccaacaccaacaccagggctacgggcggcagctcatggagcgcgccgagcacctggccgccgacagcggcttcgagaagctgtcggtcatctccggcatcggggcgcgccagtattacaagcagcagctcggctaccaccaagacggcccgtacgtctccaagcgcctctga
>VNG_2256G|4.801617287630005
atgttcaaggcgatagtaagcgccgacacgctccaggagacactcgactccgtgagcgtgctggtggacgagtgcaagatccacctcgacgacgacaccctctccattcgcgcagtcgaccccgccagcgtcggcatggtcgacctcgatctcgccgccactgcgttcgaatcctatgaagccgacggcggcctcatcggcgtcaatctctcccggctggaggacatcgcgggcatggccgacgccggccagctcatccaactggaactcgacgaggaaacccgcaagctccacatccagatcgacggcctcgaatacacgcttgcgctcatcgaccccgactcgatccgccaggaaccggacatcccggacctcgatctgcccgcgcacgtcgccatcgaaggccgcgacatcgaccgcgcggtcaccgccgccgacatggtctccgaccacatcgcgctcggcgtcgacaccggcgacgacctgttctacgtcaacgccgaaggcgacaccgacgacgtccacctcgaactcgcgcccgaccagctcatcgacctcgacgccggcgacgcccacagcctgttcagcctcgactacctcaaggacatgaacaaggccatcccgacgaccgcggaggtcgaactcgaactcggcgacgagttccccatcaagctgcacttcgacatcgccgacgcacaaggccacgtcacgtacatgttggccccgcgcatccagtccaactga
>VNG_0659H|4.800762610972589
atgtcagcgcgactcttcgaccgggataccatcctggacatcacggtgaacctcgttcccctggcgattctcgggttcttcttcgtggtcttcatggtgttgaacccgtgggacggtgggctcacgctgaaacgcatcatccagttcgtgctcatcggctggattttcaccgcgctcgcggtgctgacgtacttcgccgccaaggccatcgaaggcccggagacgtag
>VNG_2132G|4.798270197808312
atgcccaccgaccacatcctcactgccgatctcatcgaccaggggttccggctgtcctgcaacggggtcccgctgtcgccggagctgcgcgtcgtctacaacgtcaaacacctgccggggttggcggaactccggctgccgccgtatcccttcgagcaggcacacgtcgacgactaa
>VNG_2021C|4.794521283590236
atggcagacgctccgccgacagacgagggatggttcgtgctccacgactgctacaccgtggactgggatgcatggcgtgacgcgccggagcgggatcggacggcggccctcgacgacgcggcgtcgttcctcgcggaccgcgaggcgcttgcggacgccgacgagggcgagtcgggcgtgttctcgatcaccggacagaaagcggacctgctgttcgtgcacttccgggagagcctcgacgaactggatcggatccagcgggccttcgagcagaccgcgttcgccgagtacaccgagcgcgcgcactcgtacgtctccgtggtcgagatctcggggtacaccgcgcccgactacttcgaggaccccgactccgtcgacgacgggctccggcagtacttcgagagcaagctcacgccggagatccccgacgacacgtacgtctcgttttacccgatgagcaagcgccgccagcccgagcagaactggtacgacctgcccatcgaggagcgcgcggagatgatggacgtccacggcgacctgggcaagcagtacgccgggaaggtcagccaggtcatcgcgtcctcggtgggcctcgacgacatggagtggggggtaacgctgttcgccgacgacctcaccgacatcaaggacatcgtctatgagatgcgcttcgacgaagtgtccgcgaagtacggcgcgttcggcgacttcttcgtcggccgccggttcccgcccgcggatctgccggcgttcatggccggcgagagagtgcccgcccccgagggcggggcggacgcccacggtgagggcgagcgtacgcaccaccacggtgactccgaccaccacgacggcgacgacggcgaacagcaccaccacagcaccggcgacgaggccgacgacggcatccgcggcgaactcgccgacgaggacatctacgccggccagccccacggcgaggacgtctacgcgacggtgctgtactcggaagccggcgccgacgacctcttcgaggaggtcgaggggctgcgggggaacttcgagcattacgacacgcacgtgaaaaccgccgtctacgacggccacgaggccgaccggcgcgcagtggtctccatctgggacaccgccagcgccgccgacaccgccgccggcttcctcgccgacctgcccgaggtcgtcgagcgcgccggcgaggagtccgggttcggcacgatgggcatgttctacgagaccaagcccgaacacaccgcggagttcgtcgagaagttcgacaccgtcgccggcgtgctcgcggacatggacggccacttcgacaccgatctgatggtgaacgtcgagaacgacgacgacatgttcatcgccagccagtggcgctcccaggaggacgccatggcgttcttccgcagcgacgacttcggggacaccgtcgactggggtcgcgacgtgctcgcggaccgcccgcgccacgtcttcctcgcgtaa
>VNG_1769C|4.794155602469448
atgtgggtcgagccaccggtgttccgggactacgtggcgtcgttcacgcgcaacctggcgttccacggcatcgaccgcgtcgtgttcgtgaacgcccacggcgggaacgtctcgcacctccgcgaggtcggccgccggctgcgcgacgagggcaccctctacgcggtcgagtggatgtgggacgaatccatccccgagctcgtcgacgaggtcttcgaccagaacggcccccacggcggccccaaggagacggcgctgatgcagtacctcgacggcgagcacgtccacgacgaccgcctcgaagacgcccgggacggcggcgtcgccagcgtcgccgacgccgacacgatcaagcacggctcccggacgttctacgacgccatcgacaacaccgacaacggcgtgctcggcgaccagacggacgccaccgccgagaccggcgaacgcctgttcgaggccgcaagcgaccagctcgtccagctctgcgagtggctggacgcacaggcgttcgcggacctgctgcccgagccccacgtttcgacgtga
>VNG_2380H|4.793583617220606
atggccacgccgaacaccccacgcgagtcgtcgctgttgtacgacaccaaactcgactacgtcatcgccgccttgctcgtcgtccaggggctcatcatcgccctcatcgggctgttgctcgtcaacctcgaccgcagtgctttcgccaccgatctcgccgccgaactcaccgcggacccggagttcacgttctccatctcccaaccggcgcttgccgccgccatcgagaccctcctcacgtggactgccatcgggttcctcgccgccggcgtcggcaccgtcctcatcgccgcctcgttcttccggtaccggggccgcgtccgcgacctgatcgccgtcggcgacagcccgccgcgctggcacgccccgctgctcggtgggctggtggccaccgccatctccttcatcccgttctcgcaactcgtcggcggtgccgtcgccggcaccgcctcgacacgcagccccaccctcgacggcgcactcgccggggccgtgttcggcgcgcccggctacgtcatctgggcagccatcgccgccggcacgttcgccgccggcacccccttcctcatcatcgttgtcctgatctccctcctcctgaccgtcgcaatcaacgtcgtgttgtcggccgtcggtgggttcgccgcccgactgctctcgtag
>VNG_1967G|4.7935553538513105
atgacagacgcatacgtcggcgcgatcgaccaagggacgacaggcacgcggttcatcgtattcgaccaacacggcgacgtggtcgcgaacacctacgagaaacacgaacagcactaccccgaacccggctgggtcgaacacgaccccctggagatctgggagaacacgaaaagcgtcgtcacggcggggctctcggccgccgggctggacgccgatgacctcgccgcgatcggcatcacgaaccagcgcgagaccaccgtagtctgggacgccgcaagcggccgcccgatccacaacgccctcgtctggcaggaccgacgcaccaccagccgcgtcgaatccctggaggaaaacggcaagatcgagcgcatccgcgagaaaaccggcctggaggcggacgcctacttctcggccacgaaaaccgagtggctgctcgacgaagccgagccgctgaagctctcctcggcgcgcgccagcagcctccgggatcgcgcccgcgacggcgagttgctcatgggcaccatcgactcctggctcatctacaacctcaccggcgaacacatcacggacgtgtcgaacgcctcccggacgatgttgtacaacatcaccgacctggagtgggacgactggctgctggaggagttcgacatcccccgggagatgctgccggaagtacggccgtcctctgacgaggccgtctacgggcacaccgaccccgacggcttcctcggcgcggcagttcccgtcacggccgcgctgggcgaccagcaggcggccctcttcgggcagacgtgtttcgacgccggcgacgccaagaacacgtacggcaccggctcgttctacctcatgaacaccggcgaggacgccgtctcctccgagcacggcctgctcacgacgatcgggttccagctctccggggagcccgtccagtacgccctcgaggggtcgatcttcgtcacgggcgcggcgatcgagtggctcgaagacgtcgacctcatcaacaacgccgcccagaccgcggaactcgccagctccgtcgacaccaccgacggcgtctacatggtgcccgcgttcaccgggctgggcgcgccacactgggacggccgcgcccgcggcaccctcgtcggcatgacgcggggcacgcggaaagcccacatcgttcgggcgaccctcgaatcgatcgcctaccagacccgcgacatcgcggcggcgatggaggccgactccggggtgtccaccacgacgctgcgcgtcgacggcggcgcggtcaagaacaacttcctctgccagctgcagtcggacatcatccagaccgacctcgcgcgcccggaggtcgacgagaccaccgcgctcggggcggcctacgcggccggcctggcggtcggctactgggacagcctggacgacctccgggagaactggcgtgtcgaccggtcgttcgagccggagatggaccccagcgaggccgacagcaagtacggccgctgggaggacgccgttgatcgctcgctggcgtgggccacggaggactga
>VNG_1111G|4.793174654632454
atggggctcgaggaggacatcgaatcgctcgaagaagaaatcgcgaacacgccgtacaacaagtcgacagaagcccacatcggccgcttgaaggcgaagctcgcggagcaaaaggagaagctcgaagcccagcagtccggcagcggcggtggcggcgggtacgcagtcgaacagcacggcgacgcgaccgtggccctggttggattccccagcgtggggaagtcgtcgctgatcaacgcgatgaccaacgccgacagcgaggtcggcgcctacgagttcaccaccctcaacgtgaacccggggatgttggagtaccgcggcgcgaacatccaactcctggacgtgccggggctcatcgagggtgcggcggggggacgcggcggcgggaaagagatcctctcggtgatccgtggggcggatctggtgatcttcgtgctgtcggcgttcgagatcgagcagtacgaccgtctcgccgaggagctgtacaacgtcaacatccgggtcgacgccgagccaccgtcggtgaccgtgcgccggaaaggcaaggacggcatcgacgtgaacacgtccggggagctggagttggacagcgacacggtcaagggaatcctgcgcgagcgcgggttcatcaacgccaacgtgacgatccgtggcaacccgtctgtcgaccggctgatcgacggggtgatggacaaccgcgtctacatgccgtcgctggtcaccgtcaacaaggtcgacctcatcgagccgtcgtacgcggggacaatgaaggacgccctccgcgatcacggcgtcagccccgacgacgcgatcttcatttcggccgccgaggagaagggattggacgtgctgaaagagcggatgtggcgggcgctcgggctcatccggatctacatggacaagccggggcggggcgtcgaccgcgaggagccgctcatcatccggcgcggcgagaccgtggacgacgccgtgcagaagctgggcggcaccctcgacgagcggttccggttcgcgcgggtcaccgggccgtcggcccaacacgacgaccagcaggtgggccgcgatcacgtcctcgaagacgaggacgtcctgcgcgtggttgcgcggcgctag
>VNG_0188H|4.790971850319917
atgtccgacgacaccaccaccgacggcgtcgacgccctcgactcctatcgccagttcttcgcgctacagcccgacgtgctcgtgctgtcggcggcgatgctggtgttcagcctcgccttccagatgaccacccggtacgtccccgagtacatctacacgctcggcgctggcggcgcgatcgtcggcctctacggcagcctcggcaacctcatctcggcggtctacccctacccgggtggcgcgctctcggaccgcgtgggctctcgcgtcgcgctcaccgcgttcgccgtcgtcaccaccgccggcttcctggtgtgggcggccgccccgtcgctgcccggcgtcgtcgtccccgagatcgcactggggccactggacctcggtggctgggcggtcggcgcgtggctgtgggtgttcgtcgggctctttctcacccaggcctggaagtcgttcgggctcggcgcgacgttcgccatcgtgaaacaagccaccgagccaagcaggctcgccatggggttcgcgagcaccgaaatcttccgccgggtggggttcctgctcggccccgccatcgccgccgccgtgctcgccgccaccgagttccaggtcggcttccggtacgtcctcctgctcgcggccggcttcgcggccgtcgccacggtcgcccagcagtacctctacgacgcgtccgaggacaccgtcggcgactccttcgaagggctcgacaccatccgagcggatctggcggcgatgccggagaccctgcgcccgctgctgatcgcggacactttgatccggttcgcgaacgggctggtctacgtcttcttcgtcgtcgtcgttacacgatacctgggcgtcggattcaccggcttcggcgtctcactctccccggaagcctttttcggcgttctgctcgccgtcgagatggtcgtcgccatcctcacgaaggtccccgtctcgaagctcgccgaacgcaccggcctgaagccgatcgtcggtctcggcttcctcgtgtacgcggtgttccccgtgttgctcatcaacgcacccgccgaccagtgggtgctcgtcgcgctgttcgcgttctccgggctgcggttcgccggcctccccgcgcacaaggcgctcatcgtcgggcccgccgaacaggacgccggcggtcgcatcaccgggacctactatctcgtccggaacacgatcgtcatcccgagtgcggccgtcggcggcctgctgtacggcggcgactgggcggtccccgtgccactcctggatgccgtcctggtcgctggccccgaactctcgttcacgctcgcgacagtgaccgggctgctcggcgtcgcgtacttcgccgtgttcggccgcgagttcgacgcctacgcctga
>VNG_0540G|4.788785352681743
atgccaactgagcacacgcgtcggcggttcctgcaggcgactggggcaaccagcatcgctgcgctggctgggtgcgccggcggtgacgacggggccggggacggcacgcggctgtcgtggcacgcgggcggccagagtggcacgtactacccgctgtcgaacgagttcaagaccatcgtcgaggacaacacggactactcgctgaacgtccagaccacgggcgcaagcgtggagaacgtcggcagcctcgcgaaggggaacgccgacttcgcgctcatccaaaacgacatcgcgtacttcgcgaagaacggcaccgggatcgatgccttccaggacagggcggtcgacaacctcgccggcgtcgccacgctgtacccggagacgatcacgctgatcacgcgtgcggacaccggcatcgagaccgtggccgacctcgacggcgcgaccatcaacaccggtgacctcgggtccggcacgcaggtcaacgccctccagatcctggaggccgccggcgtgaccgactacgaggagcagaccgcgtcgttcgcacaggccgccgaacagctccggaacggcgacatcgacgccgccttcgtggtcggcggctggcccgtgggtgccatcgaggagttggccaacaccaacgacatcgagatcgtgcccatcgagggagaggcccgcgacgccgccaaggaggcggcgtcctggttcgccgacgacaccatcccgagcgggacgtacagcggcatcgaccggtccatcgaaaccgtctccgtgcaggcgatgatcgcgacccacgacggcgtcgacgaggcgaccgtcacggcggtcacgagcgcgatcttcgagcacaccggcgacctgaccatcaaacccgacttcatcgacacggcgtcggcccaggacgggatgtccatcgacctccaccctggcgcggccgcctacttcgagtcgtaa
>VNG_2268H|4.787342629974734
atgcccaagatcagcgttgagatgccccaggagctgttggacgatctcgacgagcacgtcggcgacgacggcaagttcgtgaaccggagcgacgccgtccgcgcgtccatccggaaaaccctcgacgtgctcgacgacatcgacgcgcgccacggccgcctccaggacgccgccacagccgatgacgcgtaa
>VNG_1282G|4.78588823686312
atgtacattatagtggtcggtgctggtgacataggatcgcaggtcatccaactgctcacgaaaagcgcaaacgagatcgtggtcatcgagaccgaccccgacgtggccgaccaggtgagccgggactacgactgtctcgtgttgaacgccgacgccacggcgaaggacacgctcgtcgacgccggctccgagaaggccgacgccatcatcaccaccaccgaccgcgaccccacgaacatcatggtgatgctgctggcggacgaactcgacatcgagtcgaaggtgagcgtcgtccaggaccccgacaacatggagctcttccgccggatcggggtgaacgtcctcgaaaacccccagcgcctgatcggggagtacctcgttcgagcggtccagcgcccgtcgatcaaggacttcatgacgctcggcggggaggccgaagtgttcgaaatcacggtgaccgaggacgcaccgctggccgaacagaccctccaggatgcggacaccaacggactcctcggggacgatgtcctggttgtcgccatcgagcgcggcgacgacgtcatcacgccgcgcggagagacaacgatccacgccggcgacctcatcaccgcgttctccaagcacggcgtgaccagcagcgtcatgcagacgttcaccggctcggagtga
>VNG_0854C|4.784810129760507
atgagcaacgaggaggcacggtcggcgggcgatctccggaacactggactctcgctgcgccacgaccggacgtgggattacgagctcgaccgcatcgtcgacgaggtcgagcggaaagacgccgagaaagtcggcctgcagttccccgaggggttgaagcgccgcgggccagcggtcgccgacgacctgcgggcgcgcctggacgacacccgcatcatgctgtccggccagccctgttatggggcctgcgacctcgacacgtatctgatgcggcgcaccgacgtgttcgtgcacttcgggcactccccgatgaaggagtcggattcgatcatctacgtgccgctgttctcgaacgtcgatgtcgagcccatcatgcaggaggcccgcgacgaactccacgacggcgacgttgggctggtgaccaccgcccaacacatgaaccagttcgaggagatgcgcacgtggctggaggagcgcgggtacacggtgcacacgcgccgcggcgacgaccgcctcaccaacgagggccaggtgcttggctgcaactacgccagcgcggacatcgacgccgaccaggtgttgtacgtcggcggcgggaagttccatccgctcggcctggcgatggaacaccccgagaaaaacgtcgtcatcgcggacccggtcaacaacgcggtgtcgatcgcggacgccgagcagttcctcaaggagcgctacgcgtccgttcacaaggcgatggacgccgagcagtggggcgtgatcttctgcacgaagatcggccaaggccggttcgatcaggccgaggagatcgtggagaacaacgacaacgcctacctcatcacgatggacgaggtgacccccgaccggctgatgaacttcgacatggacgcgttcgtgaacacgggctgcccgcgaatcaccaccgacgacggcccgcagttccacaagccgatgttgacccccggcgagtacgagatcgccgtcgggaacaagccactggaggacctctcgttcgacaccttccacggcacctggtag
>VNG_2432C|4.782769775084379
atggagttcgttacgaccgagaccgtgcccgggcgagagatcacggagtcgctgggcgtcgcgcgcgggaacacggtgaaagcccggaacgtcggccgggacatcacgcagagcatccggaacatcaccggcggcgagttgaaggcgtactcggagctgttgaccgacgcgcgcgacgacgcgctggatcggatggccgaggacgcgcggtcgatgggcgctgacgcggttgtgaacgtgcgcttggagagttcggagatcgcgaacggcggctcggaggtcatcgcgtacggcaccgccgtgacgctggcctga
>VNG_6294G|4.7794327154675385
atggagaacgaagaccacaacttcggaacaagcgactggtggccaaaccagttagacttggagattctggatcagaacagccaacaggtcgacccgtacggcgaggacttcgactacgccgaggcgttcgaggacctcgacctcgcggcggtcaaagacgacctcgaagagatgatgaccgactcgaaggactggtggccggctgactacggccactacgggccactgttcatccggatggcgtggcacagcgccggcacctaccggacgttcgacggtcgcggcggcgcagccggcggtcgccagcgcctcccgccggtcgacagctggccggacaacgtcaacctcgacaaggcccgtcgcctcctctggccgatcaagcagaagtacggccgcaagctctcgtggggcgacctcatcatcctggccggaaacgtcgcgctcgaatccatgggcttcgaaacctacgggttcgcgggcggacgtaaggacgattacaccccggacgaggccgtcgactgggggcccgaagacgagtgggagaccacatccggcgaccgcttcgacgcggatggaagcctcaagtggccgcttggcaacaccgtcatgggcctcatctacgtcaaccccgaggggccaaacggcgaacccgacctcgaaggctccgcgaagaacatccgcgagtccttcgggaagatggcgatgaacgacaaggagacggtcgcgctcattgcgggcggccacaccttcgggaaggtccacggtgccgacgaccccgaggagaacgtcggcgccgagcccgccgccgcccccatcgagaagcaggggctgggctgggagaacgagttcggtgagggcaaaggtccggacacgatcaccagcgggatcgaagggccgtggaacaccacgccgacccagtgggacatgagctacgtcgacaacctgctcgaatacgagtgggagcccgagaaggggcccggtggcgcctggcagtggaccaccaagagcggcgagctcaacgagtccgcacctggcgtgcaggacccgaccgacaccgaggacgtcatgatgctgacgacggacgtcgcgctcaaagacgaccccgactaccgggaggtcctggagaccttccaagagaacccgcgggagttccagcagtccttctcgaaggcctggtacaagctcatccaccgcgacatggggccgtccgagcggttcctgggtccggaggtgcccgaggagacgatgatctggcaggatccgctcccggacgccgactacgacctcgtcgacgacgaggccgtcgcggcgctcaaatccgagctcctggagtcggagctgtcgatcccgcagctcgtgaagaccgcgtgggcgtcggcgtcgacgtaccgcgacagcgacaagcgcggcggcgccaacggcgcgcgcatccggctggaaccccagcgcagctgggaggtcaacgagcccgagcagctcgaagccgcgttgtcgacctacgaggacatccaggcggagttcaacgacgcccgcagcgacgacatgcgtgtgtcgctggctgacctgatcgtgctcggcgggaacgccgccatcgagcaggccgcggccgacgccgggtacgacgtcgacgtgccgttcgaaccgggccgcaccgacgccacgcccgagcagaccgacgtcgagtccttcgaggcgctcaagccgaaggccgacgggttccggaactacctcggcgacgacgccgagcgcgaacccgaggagctgctggtcgacaaggccgagctgctgaacctcaccgccgacgacatgacggtgctcgtcggcgggctccgggcgctcggagtgacccacggcgactccgagctgggcatcttcaccgaccagccggggacgctgacgaacgacttcttcacgacgctgctggacatggactacgagtgggaagccgcctccgaggaccgcgaggtcttcgagttgcgcgaccgcgagaccggggacgtcgagtggaccggctcgcgagtcgacctgctgttcggctcgaacacgcggctgcgcgccatcgcggaggtctacggcagtgatgccgacgaggagctgttcgttcaggacttcgtggacacgtggagcgaggtcatgaagctggaccgcttcgacctcgaatag
>VNG_2193G|4.778379269236607
atggtcgtcggcaccacgctggccgccatcaccatcctcaacgggttcgcgccggagctgccctttggctccgcgaacgtgctgtacacgttctacccgccgctgcaagcccaccccgccttctacgtcggggcggcgctgctcatcgtcggctcctggatcgtcggcgccgactacttcctgacgtatcgcgcgtggcgcgcggacaaccccgacgagcgcatcccactccagacgttcatggtgctcgcgacgttcgtcatgtggtatctctcctcggccggcgtggccgtcgaagtcgtcgcgttcctgatcccgtggtcgatggggtggatcagccaggtcgacccgctgttgacccgcacgctgttctggtacttcggccaccccgtcgtctacttctggctgctgcccgcctacctggcgtggtacaccatcctcccgaagctcgccggcggcaaactgttcagtgatccgctggcacgcgtcgtcttcgtgctgttcgtgttgctgtcgacgccggtcggcttccaccaccagtacaccgaccccgggatcgctgaagggttcaaattcatcgcgatgacgaacaccttcatgctgctgttaccgtcgctgctgaccgcgttcacggtcgtggcgtccctggaacacggcgcccgccagcgcggcggcagcggctacatcggctggctgcgcgcgctcccctggggcaagccgtcgttctcggcgatggcgctcgccgggctcgtgttcgccgccggcgggttctccggcatgatcaacgccggcatgaacatcaactacctcatccacaacaccatctgggtgcccggccacttccacctcaccgtcggcaccgcgttcgccctgaccatgatgggcgtcgcgtactggctggtcccccagatcaccggcaaacgcctccaacaccggacgctagcggccatccagccgttcgtctgggtgatcggcatgacgctgatgtcgaacgccatgcaccgcggcggcctcgccgggctgccacggcgcaccgccaagccgctgttccgcggtgagggggcggcccccttcgatccggtggtcggcaccatcagcgagatgcaactccagatcgcgatcggcggcacgctgctgttcgtctcgctggcgctgttcctggccgtgatggtggggacgtggctgtcacgacccggcatggggcggctctcggtcaacggctcgatcccgtcggcgttatccggccccgccgacagcccccgcatcctcgacaacctcaaggtttggacggccatcgcggtcgtcctcgtgatcatcgcgtacggactcccgctgtacggcatgctcgccgacggcgttctcgcccccggcagccccggcttcccggtgtaa
>VNG_2062G|4.776187064016536
atgttcaccgaccgggacgcgttcgccggcagcatcacgctggtcgacgacgacatggcgatcgactggttcgtcgaccgcgcggccgccgaccgcatcagcgccaaccccgtgttggcgttcgtgttcggcgacgagttcggcgtcgactacgagaccgcccgcgacgccaaccggccggttcaggccgacccgcagtggatcgacgggctgctcgaggagtatttcgacgaggacgacgaggagatgctcgacctcgtggacgtgcggtcgccggcggaactcacggtgtccctcgacgacatcgtgctcaccgacgaccaggaagcggagatgtcgaaggtcgcgaaggccatcgagcaccgcgactacctggcgacgatcggcctcaacgaggtcggaaagctgctgttcgtggggccgcccggcaccgggaaaacctcgaccgcccgcgggctcgcccaccaactcgacctgccgttcgtcgaggtcaagctctcgatgatcaccagccagtatctcggcgaaaccgcgaaaaacgtcgagaaagtcttcgaggtggccaaacggctgtcgccgtgcatcctcttcatggacgagttcgacttcgtcgccaccacgcggaccggcgacgagcacaacgccatcaagcgcgcggtcaacacgctgctgaagtccatcgacgagatcagcctcgtcaccgatgacgtgttgctcatcggcgcgaccaaccaccccgacgagctcgacgcggcggcgtggcggcgcttcgacgagatcctctcgttcccgcggcccgacgaggggatgcgcgcggacatcatctcgctggtcaccagcgaggtggacatcgccgacttcgatcccgccgcgctcgccgccgaaaccagtggcctcaccggcagcgacctccggctggtgctccgggaagccgtcctcgacgcgctcgtcgaggaccgcacggaactcacacaggacgacctcatggccgccatctctgagttcgaggaccgcgaccacctccgcaacctcgacaccctcgaagacgccctcgacgacacccacagcgaccacacccacgacgaccatccagctcccaatccggaatga
>VNG_1933G|4.776088855348415
atgggcttggagcatatccccgaagagaaccgcgtgctgatcgggcagtcgcgcgtcaagggacacggggtcggagcggacaacgaactcggcgcggagatcgccgaggaggacatcgacgaggtacagggggccatcgactccatccccgtccacgaggtcgacgcgttcctcgtgatctcggggctgggcggcggcaccggctcgggtgggtcgccggtcatcgcgaaacacctcaagcgcatttacacggagccagtctacgggatcggcgtgctgcccgggagcgacgagggtggcatctacacgctgaacgcggcgcggtcgttccagacgttcgtgcgggaggtggacaacctcctggtgttcgacaacgacgcctggcggaagtccggggagtccgtgcagggcggctacgacgagatcaacgaggagatcgtcacccggttcggcatcctgttcggcgcgggcgaggtcgagcagggcggcgatgtcgcggagtccgtcgtcgactccagcgagatcatcaacacgctggccggcggcggcgtgtccacgatcggctacgcctccgagaccgtggacaacaacagcggcggtgccggcagcgggctgttgtcccggttcaccggcgacgacgacgaactcgaggacaccgcctcaacgaccaaccgcatcaccagcctcgtgcggaaggccgcgctggggcggctcacactaccgtgtgagatcgagggcagcgagcgcgcgctgctggtcacggccggcccgccgaagtacctgaaccggaaaggcatcgagcgcgggcggaagtggctcgaagaccagaccggatcgatggaagtccggggcggcgactacccggtgtcgaactccgatcaggtggcctccgtggtcctgttgtcgggcgtcaacgacgtcccgcgcatcaaggagcttcaggaggtcgccatcgaggcccaggacaacatcgacgagatccgagaggaaagcgaagataacttagaagagttagtcgaagacgacgaggatgagctcgagccattattctga
>VNG_2472G|4.774353234217168
atgagcatgggttcggacatgtaccgacagcagatcctggatcactaccgcaacccccgcaaccagggcgagctccccgagccgtcgttcacccacgaaggatacaacccctcgtgtggggacgaactcgaattcgacgttgccctcgacgacgacggcgaaacgatcgctcacgtggcgttccgcggcgacggctgcgcgatcagtcaggcctccgccagcatgctctcggaggaactcccgggcatgacgctcgcggaggtcgacgccctcgaccgggatgacatcttggacatgctcggcgtcgaggtgacgccgatgcgcatcaagtgtgcggtgctctcggagaaggtcgtccaggacggcgcggagatctacacgggcgacggcgacgaggccgaccggacgaccaccgaagacgacgcctga
>VNG_0780H|4.770241651735321
atggtcgaagaactcaacgccgaactccctggggccggcgtctccggcggcggccacctggtcgtcggctcgatccggttcgttcccgggatgcgtgatgcggtgctggacgcgctcatcgagaagatggccgacgccgaactcgacgccgacctccggagcgccccacagcgctaa
>VNG_1835G|4.769187242930251
atgaatgtctccgagcgaagcagtgatatcatgagttcggtcactgtgacgctgccggacggctccacgcttgaggtggcgtccggcgcgacggtcgaggatgtagcgcacgaaatcgggcctggcctcggccgtgacacagttgcgggcaagatcgatcacgagttggtggccaaagaggagccgatctccgaggactgcgaaatcgagatcgtcaccgaccagagcgacgagtatctcgacgtgctccggcacaccgccgcgcacgtgcttgcgcaggcgatccgccgccaccaccccgacgcgaaactcaccatcggcccctacaccgacgaggggttctactacgacatcgcgaacgtcgagttggacgccgacgacctcgacgagatccaggccgaggccgcgtccatcatcgacgacgacctcgacgtcgagcgcgtcgaatacgaccgcgcggacgcccgcgagcactacgcggacaacgagttcaaacgcgagatcctggacgcggaggcggccggcgacgggccggtgagcttctacacgcagggcgacttcgaggacctctgcaagggcccacacgtcgactcgacgggcgagatcggcggcttcgaggtgcttgagacgtccgccgcctactggcggggcgacgaggagcgcgagacgctgacgcgcgtgtacggcacggcgttccccaccgagagcgacctccaggagtatctggcgcgccgcgaggaggccaaagaacgcgaccaccgcaagctcggccgcgagatggacttgttctccatcccggacgttacggggccggggctgcccctctatcatcccaacggcaagacggtgctgcgggagctctcggagtacgttcggggcctgaacagcgagatgggctacgacgaggtcgaaaccccacacttgttccgcacggaactctggaagcagtccggccactacgacaactacgtcgacgacatgttcctcctcgacgtcaacgacgaggagtacggcctgaagccgatgaactgtccgggccacgccaccatcttcaacgaggggtcgtggagctaccgtgacctcccggtgcggtacttcgaggacggcaaagtctaccgcaaggagcagcgcggggagctctccgggctcagccgggtgtgggcgttcaccatcgacgacggacacgtgttcgcgcgcgccgaccagatcgaggcggaagtccggcggctcatggacaccatcacggaggtcctggacaccttcgacctcgactacgaggttgcgctcgccacccgcccggagaaatccgtcggcagcgacgacatctgggagcagtccgagcgccaactccgggaggtgctcgaccagcagggcgttgactacgacgtcgaacccggtgacggtgccttctacgggccgaaaatcgacttcggcttcgaggacgcgctcggccgctcgtgggacggccccacggtccaactggacttcaacatgcccgaccgcttcgaccttgagtacaccggctccgacaacgacgcccaccagccggtgatgatccatcgcgccctctacggcagctacgagcggttcttcatggtgctcatcgagcactacaacggccggttccccacctggcttgcgcccgagcaggtccgcatcctcccggtcacggatgacaacctcgggtacgcacaccgcgtgaaaaacgagctcggcgactaccgcgtcgaggtcgaagaccgcgactggacggtcggcaagaagatccagcaggcccacgacgacaacgtcccgtacatgctcgtcgtcggtgacgacgaggaggacgccgacgccgtttcggtgcgggaccgccaggagcgcgagggcaaaggcgtcgacctcgcggagttccgtgcccacctcgacagcgaggtcgacggcaagcgcaccgaacccgacttcctcgactga
>VNG_2243G|4.768995502336087
atgaccgaccccaaggaaaccatcaacattgaaaacgtggtcgcctccaccggcatcgggcaggagctcgatctccagagcgtggcgatggacctcgagggcgctgactacgaccccgagcagttccccggcctggtctaccgcacgcaggacccgaaaagcgccgcactcattttccgctcgggcaagatcgtctgcacgggcgcgaaatcaaccgacgacgtacacgagagcctccgcatcgtcttcgacaagctccgcgagctctcgatcaaggtcgaagacgaccccgagatcgtcgtccagaacatcgtcacgtccgctgacctcggccgccagctgaacctcaacgccatcgccatcgggctgggcctcgagaacatcgagtacgagcccgagcagttccccgggctcgtctaccgtctcgacgaccccgaggtcgtggcgctgctgttcggctccgggaagctcgtcatcaccggcggcaaagagccaaaggacgccgagcacgccgtcgacaagatcacgtcccggctcgaggagctggggctcctcgactag
>VNG_2459G|4.768083349317973
atggtactcgacgaccttgggagctcgctgcggggcaccttggacacgctccgcgggaagtcccgcatctccgaggaggacgtcgacaaggtcgtcaaggagattcagcgctccttgctgcaggccgacgtcgacgtggacctcgtgatggatctctccgagtcgatcacggagcggtcgcttgaggaggagccgccgggcggaacgagcgcccgcgatcacgtgttgcgcatcgtctacgaggaactcgtcgggctcgtgggtgattcgacgccgatccccctggaggagcagacgatcatgctggcgggcctgcaggggtcggggaagacgaccacggccgcgaagatggcgtggtggttctcgaagaaggggctgcggccggcgatcgtgcagacggacacgttccggccgggggcctacgagcaggccgcggagatggccgaccgcgcggaggtcgatttctacggggagccggacagcgacgatcccgtgcagatcgcccgcgacgggcttgcagcgacggcggacgccgacgtgcatatcgtggacacggcgggccgccacgcgctggaggacgacctcatcgcggagatcgaggagatcgagggcgtcgtcgagccggaccggagcctgctggtgttggacgccgcgatcgggcagggggccaaacagcaggcccggcagttcgacgcgtcgatcggcatcgacggggttgcgatcacgaagctcgacggaaccgcgaagggcggcgggtcgctgacggccgtgaacgagaccgactccaccatcgcgttcctgggctccggggagaccgtccaggacatcgagcgcttcgagccggattcgttcatctcgcggttgctggggatgggggatctcaagcagctcaccgagcgcgtggagcgcgcgatggaggaaacccaggacgacgacgaggactgggaccccgaggacctcatgaagggggagttcaccctccacgacatgcgaaagcagatgcaggcgatggacaacatggggccactggatcaggtgatggacatgatccccggcatggggggtgggttgatggacgagctccccgacgacgcgatggacgtcacccaggagcgcatgcggggcttcgaggtcatcatggattcgatgaccgaggcggagatggccgacccgcgttcggtgggggcgtcacagatccggcgcatcgcgcgcgggtccgggcagcccgaggaccgcgttcgggagctgctcgaccagcacaagatgatggcgcagacgatgcagcagttccagggcatgggtgacggggacatgcagcgcatgatgtcgaagatgcaacagcagggcggtggcggcggtggcgggttcggcggcatgttctga
>VNG_2081H|4.767372245317864
atgggcttcgggagctacgacgagtccgagcaagacacccagtccatcgactccgaggacgtcgctgccgcggacgaaatggacacggccgaacacgagcacgacggcggcgtagattacgagatcggcgcgtcgaacgacgagctgctggatcgattgcaggagatcaaagaccagtcctcgtga
>VNG_2047G|4.764825761846823
atggcgcgcggtgactactacagcgacgacggcacgacggacaaggagatgtgcccgcgctgcggggacacgttcctcgcggcccacgacgaccgccaggtgtgtgggcgctgcgggtacaccgagtgggagtaa
>VNG_0919G|4.763536672949325
atgcacgaccggtcgtacaccctcgacgacgtgaccgtcgcaatggggacgtacaacgaagccgccgccatcgacaccgtgctcactgacatcgccgacgccaccgacgaccgcgcacgcgtcgtctgcgtcgacggctctagcgaccgtaccccggagatcgcccgcgaacacggcgccaccgtcatcgaacaggagccccaggggtacggcgtcgccgtcgccgccgccctcgacgccgcggacacgccggtcgtgatcaccacggactgcgacaacacctaccccatggagcgcatcccggcgttcctcgcgcgcatcaacgagggctacgacgtggtcagcggcgaccgcctctactggggtgccgacacgatgcccgcgttcaaccgcctcgggaacgccgcgttcgccgccatcacgtcgctgctcgtcggcgagcgcgtccacgacaccaccaccggaatgcgggcctaccgcgcgccggtcatcgacgccatcgactggacgcagaacaccggcctctcggcggagctgttgatccggccgctgtgccggaactacgacgtcatcgaggaacccatcgggtacgccgaccgcctcggcgacacgaaactcgaccccctggagggcggcgcggagatcctcggctcgatcctcaaagtctgcgccgaggaacgcctcccgtag
>VNG_2020C|4.759262099664685
atgcgaaagagtgggccgccgaaggggctcgtctcctacctggtgttggagttgcttgacgaacaaccccggtacggctacgagatcctcaaggagatcgaatccctctccgggggccactgggagccgtcctacgggtcggtctaccccatcctctacaagttcgaggagaacgggtacgccgaacgcctcgacgtcgaggacgaacccgaccggaaatacttcgagttgaccgacgccggccgcgaggaactcgccgcgaaacgcgaggaagtcggcacggcgggcacggacctcttcgatgtcatcctggggttctatcacatgttcgcggtgctcggcaccgacgaccgcttcgacgtcgaaaacccaccggaaggcaccgggtggcgctttgacgaggcgttctcggcgtggatcgtcgaacaggtggtgcgccaccacgaacactacttctcggagttcgagcgcgtccccgacacccccgcggagttcgccgaccgcatgggcatcgagggccccgacgactag
>VNG_2014H|4.7578618471487
atgagcgcacccaactccccctccagtgaggccgagtcgcaggacaaggaaacgcgcctgaagtcctacctccgcgagaaggccgacgacggcgagctctacttcaagagcaagttcatcgccgacgatgtcgatctctcccccaaggagatcggcgctctgatggtgaaactctcgaagtccgccaccgacatcaccgtcgagaagtggtcgtacaccagcgccaccacgtggcgcgtccagcccgcataa
>VNG_1941C|4.757710447975437
atgagcgagccgagcgcggacgtctacgagcaggggcgcgggatggacgcccacaacaaggtgatgcgggagttgcgggacgagaagggcgccaaagactacgacccccgggagccgacgcgggtctggctggacgaggacaacacgccggacggcgtctacaacagtctcacgatcatcctgaacacgggcgggtgtcggtgggcgcgggccggcggctgcacgatgtgcgggtacgtcgccgagtccgtcgagggcggctcagtcgcccacgaggacctcctggcgcagatcgacgagtgtctcgcccacgaacgcgcggagggcgacgagcaggccgggctcatcaagatctacaccagcgggtcgttcctcgacgagcgcgaggtgcccgccgaaacccggcgggccatcgccgagacgttcgcggaccgcgagcgcatcgtcgtcgagagcctgccggatttcgtggatcgggagaagatcacggatttcaccacggtcggcctggagacggacgtggccgtcggcctggagacggcgaccgatcgggtgcgccacgactgcgtgaacaagtacttcgacttcgaggacttcgaggccgcctgcgcggaggcgcgcgcggcggacgccggcatcaaggcgtacctcctgatgaagccgccgttcctcgccgagtcggaggcgatcgcggacatgcagtcctcgatccggcggtgtgcggccgtcgatggctgtcacacggtgtcgatgaacccgacgaacgtccagcggtacacgatggtcgaccagctgcatttccgcggtggctaccggccgccgtggctctggagcgtcgccgaggtcctggagtcgacggcggacgtcgacgccatcgtggtctcggacccggtcggtcacggcagcgaccggggggcgcacaactgcggggagtgcgacgaccgcgtgcagaaggccatcaaggacttcgacctgcgccaggacccgtcggtgttctcggaggtcgcctgcgagtgcgaggccacgcacgaagcggtcgttgaacgggagacggcctacaacctcccgctggcggagtga
>VNG_1681C|4.756463978140808
atggctgatcgcgcccgcgtcgaggcccgcctccacgaactggtcgccgcctaccgcttcgagatcgccgtggtgttccccgttgtcggcgcggtgacgctgctcgcctccgcctgggggtggctgccgcccgcgctctcgttcaacccctacttcatcctgttcggcaccgtcgtgatgcggctgccgttggtcgccgggctggccccgctcgttgaccggcgcgccgccgtcgcggtggcggtgctcaccgcctacgccttcggcatcgaactgctcggcgtcaccgccggctggccgtacggggagttcgcgtaccgcatcgaactcgggccgatgctcgccgggaaggtgccactggggctgccggtgtttttcttcccactggtcgtcaacagctacctgctcgtcgtgttgctgttggggccgcgcgcccgcaaccggctgctgcggctggccgccgtcgccgccaccgtcgtctggatggacgtcgtcctcgacccggcggccgtcggcctcgggttctggcggtacttcgccggcggcccgtactacggcgtgccgctgtcgaactacgcgggctgggtgctgtcggcggtcgtctccgtgagcctgctcgactgggggttctcgcgggcgggcatccaggcgcgggtcgcggactgcgagtacctcctcgacgacctcgtgagcttcgtcatcctctgggggacggtgaacctcgcgttcggcaacctcctccccgcggccgccgcggccgctctgggcgtcggcttgctgcaaaccgaccgcttcgacttcgccgtgctgcgtgatcgcggccccggcacgcggcagtag
>VNG_2343G|4.756309962382895
atgagccagcaatcgatccagtcgaccgcggacgccgaccagcacagccagccactcgtggaggtcaccgacctcaaaaaacactacggcgacggcggccggttcagcggcccgccggtcaaggccgtcgacggcgtgaacttcgagatccaggagggcgaaaccctcgggctggtgggtgagtccggctccgggaagacgaccctggggcgcacgctcatccagctcgaaaccgcgaccgagggcaccgtctccttcgacggccgggacatcacgaagctcaccggcagcgacctcaagcagtggcgcaagaacgcccagatcgtcttccaggacccggattcaagcctcaacgaccgcatgaccatcggtgagatcgtgcgcgagcccctggacgcccacgactggaactcacccgccgagcgccgggaccgcgtcaaggagctgttgtcctcggtcggcctccaggcggaccactactaccggtatccccaccagttctccggcgggcaacgccagcgcatcggcatcgcacgcgcactcgccctggagccggagttcatggtcctcgacgaaccggtgagcgcgctcgacgcctccgtgcaggcgaagatcctcaacctcttggaggacctccaagacgagttcgggcttacgtacctgttcatcgcccacgacctctcggtcgtgcgtcacatctgcgaccgcgtcgcagtcatgtacctcggcaagatcatggagatcggcgagacggaggagctgtacgccgacgcgaaaaacccctacacgcggtcgttgttgtccgcgatcccacggcccgaccccaccatcgaccggaaccgaatcacgcttcccggtgccccgcccagtccccgcaacccgccggcggggtgtcagttcagcacccggtgcccggcgaagatccggcccgaggcgtacgccgacatcgacgacgacacgtggagtcgcatcgagcagttccgcgaggtcgtgcgtgagcgcacccgcgaccagatgggggttcgtgaccgcgtgaaacgccgcttgggcacgttctcgaagtacgacgacatcgaggaggccgccgacgacctgttcgcggacgtcgacctcccagcgggaatcactgacaccgttgacaccgccatcgaagcagtcaaagacggccgtccaaccgaggcacacgacgccctcacacgggagttcggcggcgtctgtgacaccgagcgccccgacatgcaccaggtcagtgacgccggccggctgagctactgccaccgccacgattcggagtacgactcggtcgccgacacgctcgccgaccggtcccacgagtaa
>VNG_1624G|4.755658603563014
atgggactcgatgatgacgcgctggactaccacgccagcgatccaccgggcaaagtagagatctcgaccaccaagccgacgaacacccagcgtgacctctcgctggcgtactcgccgggcgtggccgcgccgtgtcgcgccatcgccgacgaccccacggaggcgttcactcacaccaccaagggcaacatggtcggggtcgtgtccaacgggtcggcggtcctggggctcggcgacatcggcgcgcaagccgcaaaacccgtcatggaggggaaaggcgtgctgttcaagcggtttgcggacatcgacgtgttcgacatcgagttggatcaggcgaccgccgacgagctggttgccaccgtctcggcgatggaacccacgttcggcggcatcaacctcgaagacatcaaagcgccggagtgcttcgaggtggagcgccggctcggcgacgccatggacgtgcccgtgttccacgacgaccaacacggcaccgccatcatctccggggcggcgctgttgaacgccgccgagatcgcgggcaaggacctcagcgacctcgatgtcgtcttctcgggggccggcgcgtcggccatcgccacggcgaagttctacgtcagcctgggcgtcgaccgcgagcacatcacgatgtgtgactcctcgggagtcatcaccgaggaccgcgacgtcaacgagttcaaggccgcgttcgcgcagcccgccgacagcggcggcgacctcgcggacgcgatggcgggcgcggacgtcttcgtcgggctgtccgtgggcggcatcgtgaaccaggcgatggtgcgctcgatggccgacgacccgatcgtgttcgcgatggccaaccccgacccggagatcgactacgagtccgcgaaagccgcccgcgaggacaccgtgatcatggccaccgggcgctcggactaccccaaccaggtgaacaacgtgttggggttcccgttcatcttccggggggcactcgacgtgcgcgcgaccgacatcaacgaggagatgaaagtcgccgccgcgaccgcgctggcggacctcgccaagcaggacgtgcccgacgaagtggtgaaagcctacggcgaccagccgctgcagttcggttccgagtacatcatcccgaagccactggacccacgcgtgctgttcgaggtcgcgcccgccgtcgcggacgcggcgatggagaccggcgtcgcgcgcaccgagttggacctcgtggactaccgggaggagctggaggcccgcctcgggaagagccgggagatgatgcgcatcgtcatcaacaaggccaaaagcgaacaacagcgcatcgcgctgggcgagggcggcgacgagaagatgatccgcgccgcccaccagatgcacgaggcggggatcgccgaccccgtgctgttgggcgaccgggacaccatccagggcaccgtcgacgcgctcagcctggatttcgacccggacgtcgtcgaccccgacgagggcgaccacagcgcgtacgccgacacgctctatgacctccgcaagcgcaagggcatcacgcgcaacgaggccgaatccctggtcgccagggaccccaactatctcgggtcgacgatggtcgaagcgggcgacgccgacgccttcctcacggggctcacgcaccactacccgtcggcgctgaagccgcccctgcaggtcgtgggcaccgccccggacaccgactacgtcgccggggtgtacatgctgacgttccagaaccgcgtggtgttctgcgcggacgcaacggtcaaccaggaccccgacgcggacgtgctcgcggaggtcgcacagcacaccgcggacctcgcgcgccggttcaacgtcgacccgcgggtggccgtgttgtcgtactcgaacttcggcagtgtggacaacgagggcacccgaaaaccccggcgggcggcacagcagctccgcgaggacgacgacatcgacttcccggtggacggcgagatgcaggccgacaccgctgtcgtcgaggacatcctccaggggtcgtacgagttcagcgacctggacaccgccgcgaacgtcctgattttcccgaacctggaggccgggaacatcgggtacaagctcttgcagcggttgggcggcgcggacgccatcggtccgatgctcgtgggcatgaacaagccggtgcacgtgctccagcgcggcgacgaggtcaaagacatcgtgaacctcgcggccgtcgcggcggccgacgcacagcagcgcgaggactga
>VNG_1508C|4.755571311148936
atgaatcagaagcgggaggtgacgagtgtcgacctcgtcgccctcacggcggagctgaacgagtacgcgggggcgaaagtcgacaaggcctacctctacggcgacgacctcctccgcctgaaaatgcgggatttcgaccgcggccgggtggagttgctcgtcgaggtcggggagaccaagcgcgcgcacgtcgccgacccgacgcacgtccctgacgcacccgggcggcccccgaacttcgcgaagatgctgcgcaaccggctttcgggcgcggacttccatgcggtccgccagcacggcttcgaccgcatcctggagttcgagttccgccgggaggacgccgacaccaccatcgtcgcggagctgttcggcgacgggaacatcgcggtgctggacccacagcgtgaggtcgtcgacagcctcgacacggtgcggttgcagtcccgaaccgtcgcccccggccgcgactacggcttcccggatgcgcgcgtgaaccccctcgacctgtcctacgaggcgttcgccgagcagatgcgggactcggacaccgacctcgtgcggacgctggcgacccagttgaacttcggcgggctgtacgccgaggagttgtgctcgcgggccggcgtggagaagacaacgccggtcgcggacgccccggagtcgaccctcgaagcgctgttcgacgccagcgagacgctgctcgggaacatcagcgcgggcgacctcgacccgcaggtgtactacgagccgaccgacgacgaggacgaacagggggcgcgtgtggacgtgacgccgatcgcgctcgacgagcgcgccgacctgccaagcgacgccttcgagtcgttcaacgacgcgctcgacgactacttcacgaacctcgacaccagcgaggacgaggacagcggcgagaccgtcgaccgcccggacttcgagaacgagatcgagaagcaacaacgcatcatcgagcaacaggagcaggccatcgaggacttcgaggcgcaggccgaagccgagcgcgagaaggcggagtcgctgtacggccactacgacctcgtggatgggctgttgagcgccgtccggcaggcccgcgaggcgggtcacgggtggcagcagatcgccgacaccttcgacgacgccgccggcgacgtgccgggcgccgaggcgttcgtgggcgtcaacgagtccgcgggcatgatccgggcgcggatcgacgaccacacggtgacgctggatccgtccgcgggcgtcgagaagaacgccgaccggctgtacacggaggccaaacgcatcgaggagaagaaggcgggtgcccgggcggccatcgagaacacgcgcgcggacctcgacgccgtcaagcagcgccgcgacgagtgggaggccgaacccgagagcgagcacgaggacgacgccgacgatgaggtcgcgtggctgtcgcggtcgtcgatcccgatccgccaccaggagcagtggtacgagcggttccggtggttccgaacgagcgaggggttcttggtgatcggcggccgggacgccggccagaacgaggagctggtgaagaagtacatggaccgctacgaccggttcttccattcgcaggcccacggcggcccgatcacggtgttgaaaaccagcgcgcccagcgagccctccaacgacatcgaggtgcccgagcgggacgcccgccaggccgcccggttcgccgtcgcgtgctcgtcggtgtggaaggacggccggggggccggcgacgcgtacatggtgtcgccggaccaggtgtcgaaaacccccgagtccggcgaatacctcgaaaagggcgggttcgcggtgcggggcgaccgcacgtacttccgtgatctgtcgaccgagtgggcggtcggcatcacgtgtgagcccaacacccgagtgctcggcgggccgacggacgccatccgcgagcaggtcgagacgcgcatcgaaatcgagcccgggcggtacgcgcagggcgacgccgccaagcgcatctaccgggagttccgcgagcggttcaccgacgaatcgttcgtgcggaaggtcgccagcccgggcgagatccagaagtacatgccgccgggcggcagccggatcgtcgaggagtga
>VNG_1727G|4.753971402213582
atgttggtcacaatctccggaccgccggggagcgggaaaagcaccgtcgcgtcgacgctcgccgatcacctcagttacgaacacatctccggtggtgacatctttcgcggactcgcggaggaccgggacctgacgctcgcggagttcaacgagctcgccgaggaggacccccagatcgataaggacctggaccgccgcctccgggagaccgcccgcgggcgcgacgacatcgtcctggagtcccggctggccggctggatggccggcgagtacgccgacatcaagatctggctggacgccccgatgagcgtgcgggcgcgccgcatcgccgagcgcgaggacaagacgccggcggcggcccgcgccgagacggaggcccgcgaggagtccgagacccagcgctacgaggagtattacgccatcgacttcgacgacatcaccatctacgacctgtcggtgaacaccgcccgctgggggcccgacgccgtcacggacatcgttttggacgccgtcgacgcctaccaggccgagcgcgacgaaggcccaacacccattgagaacgtccgctatcagttctaa
>VNG_1395G|4.7530971755534805
atgtctaaaaacaaacatgaactggggtcgccgtttactgttcctctgctactcaacacgctcgacgtccccgcgttcgctgtcgacgccgacggtgccgttgtcgcgtgggacgaccagatcgcggcgctgctggagaccgcccccgaagacgccatcggcgtcaccgacatcggggaacgactcaacgacgacggctcgcgcgcgctcgccaacaaggtcgccgacacgcccatcgacgcacaccacgaatacgacggggtcggcctcgcggacgaatcgtacgcgctgctcaccggcgactacgtctacgaggacaccaccgtcgccggcaacaccgacctctggttcatcgcgaccccggtctaccacaccggcgagttccgtggcgtgatcgagatcgttcaggaccgctccagctccgcccgctaccagagcgaactgcaggcgctgttcggtgaactcgtggacacgctggacgcgtacgacgccggccgcttcgacgcgacagtcgacatcgcggccgaggacacgctcctcgacgacgaatacatccagatcgggcggaacctcaccgagttcggggacaccctcgccgcccacatcacggaagtgcacaacgacgtggaacgactcgaagccgcgagccaggccgtctcggagtcctccgccgagatcgacgagctgtccaccgcccaatcgacgaacgtgagcaccgtcgccacggaggtcgagacgctgagcgcgaccgtccaggagatcgcgtccaccgccgacgaggtcgtcgacaccagcgccacggccgaacggcttgccgacgacggcagcgccgcggcgagcgacgccgcggacatgatggccgacgttgcgaccgccgccgacagcgtcaccagcgacgtcgaagccctccagaaccgcatcgaagacatcgacgaggtcgtcgacgtcatcacgggcatcgccgagcagacgaacatgctggcgttgaacgcgtccatcgaggccgcccgcgccggcgaggagggcgaggggttcgcggtggtcgccgaagaagtcaaagccctcgccgaggacgcacagtcgaacgcgggccacatcgagtcgctggtgagcgagatccaacgcgacaccgcagacacggtgaccgatctcgtgaccaccaccgaccggatcgaggacgccgtcgcgcaggtcgaggacgcgatggcgagcttcgaggagatcgtcacggcggtcgaggccaccgccgagggcatcgaacaggtgtccgacgccaccaacgagcaagccgcaagcgccgaggagatcgccgcgatggtcgacgagaccgccgacttggctgacgacatcacgacggccgtcgcggacatcgtcagccagaccgaagcgcaatccgcaatgctgcacgatctcgacgagtcagtgtccgagctccacgaccagtga
>VNG_1724G|4.7524422799040975
atgagccatccgaacgtactgctgttgggtgcaccgggcgctggaaaaggcacgcagagccgtcgactggtcgacgagttcggcgtcgaacacgtgaccaccggggacgcgctgcgcgcgaacaagacgaaggacatcacccacctcgacgtggagtacgacaccccgggcgcgtacatggacgccggcgaactcgtgcccgacgcggtcgtcaacgagatcgtcaagaccgccttggacgacgccgacgggtacgtcctcgacggctacccgcgcaacgagagccagacggagtatctggactcgatcacggatctggacgtggtgttgtacctcgacgtcgacgaggacgagctcgtgggccggctgacggggcgacgggtctgtgaggactgcggggcgacgttccacgtgtcgttcaaccagcccgagaccgagggcgtgtgtgacgcgtgtggcggcagcctctaccagcgcgaggacgacaccgaggagacggcccgcgagcgcatcacggtctacgaggagaacacggcaccggtcgtggagtacttccgcgaacagggcgtgctggcggaggtcgacggtgaacggacacccgacgaggtctggactgacgtggcggccgccgtcgacgagcgcacggcgtag
>VNG_0787G|4.750582252445662
atgagcgaacgttcagtttccaagcaggaccaggagaagcggtggtacaccgtgctcgcgcccgaggagttcgaccgcgcggagctcggtgagaccctggcagaggagccagatcaagtatacgaccgaaccattcaggccgcactgtcggacgtccgggacggcggtgacaacaacatcaagctgaccttccagatcgacgacgtgggcagcgacagcgcgtccacgcagttcgtgcaggccgagctgacgcgggactaccagcgcagcctcgtgcgccgcgggtcgtcgaaggtcgcagtgacggtcacagtgttgacgaccgacgactaccgcgtgcgcatccagccggtggcgtacaccaccaagcaggccgaccagagccagcagcacgcgatccggcggacgatgatcgacctcgtggaggaggccggcgaggagcgcactttcgaggcgcttttgaactccatcatcgagggacggctgtcgtcggcgatctacgacgaggcgaacacgatctacccgcttcgccgcgtggaagtcgagaaggcgaccctggaagcccaccccgaggaggtccacgaggaagaggagacggcagtggacttcagcggcgagtaa
>VNG_1987G|4.74938636962981
atgagctggttccgcgagaactggcggatcgcagccctcgtcgtcctggtcgtcgccagctccgtcgcgttgttcgcgcccggcatcggcgcgagcgccaacaccagcggccagcaggccgcaaccggtgacccgacgaacctcaactacggcctcgaactctccggtggggtccgcctccgcacgaccgtcaccggcgtcaccgccgacggcgtgtcggtcactccggacaacgaaggcgagatcgccacccgcatcagcaccgccctcgacgtcgaccgcggggacgtccgtgcccgcccggccaccggcagcgtcgaagtctaccagaacgtctccaccagcagcctgcgcaccacgcttgaggacgctggctactcgccggactcggttcgccgcggcgtcacgcaggccacacgggacaacatcgtctccatcatcggctcgaagatcgacgccaccgggctcggcggcgcggaagtcaaagacatcgaaaccagcgccggcgctcaggcccactacatcgtcgtggaagtgcccggccagaacgcctcccaggtgcagtcgctcatccagggacgcggccaggtcaccctcgacgcgtattatccgggatccaacgggacgaacgtcaacgccaccgttctgcgcggcgacgagctcgtcgaagtcgaccaacccaaacgcgaccagaacggccggccgttcgtcccggtacagctctcggcggaggccgcccagcggttcaccggcgacatgacccagtacgggttcacctcccaggcgggcatcagcaactgtcggttccccaacggcggatactgtctgctcaccaaactcgacggcgaggaagtgtacaacgccagcatggggccgacgctcgcgcggaccctcagctccgggaagttcgtcaacaacccgtcgttccggatcacggccaactccatgacggcagcccgcaacctgcaggtgaacctgcaggccggcgcgctgcccgcggagatcaccgtccagaactcctactacgtcgcgccgagcttcgcacagaagtacaaaccgctctcgctggtgaccgggctcgcggccgcgatcgcggtcgcgatcatggtgttgctccggtacggcgagccgaagatcgcgatcccgatggtgttcacggcgctcgcggaggtcgtcatcctgctcgggttcgccgccgtctccgggctggcgcttgacctctcacacctcgccgggttcatcgcggtgatcggaaccggggtggacgacctcgtcatcatcgccgacgaggtgatgacagagcaggtgtcgtcgtcgcgcatcttccagagccgcttccggaaggcgctgtgggtgatcggtgccgccgccgccaccaccatcctcgcgatgagcccgcttgcggtgctgagtctcggcgacctccgcgggttcgcgctggtcaccatcctgggcgtgctcatcggggtgctcgtcacgcggccggcctacggtgacgtgctccggcggctgctgacgacagacacctga
>VNG_0585H|4.748712121972888
atgtcttcgaaaggctccaactacggcgacatccaccggtacgagccggccagtgagagcacggccgcgatgatcacgatcgtgctcctgacagtcatcgaggtgctgctcgtcgggctgttcacctgggggctcgtgaccggactgggcaccgatccagtcggaaacatgtatctcgggttcctgctggcggcggtcttcatcgacctgtcgttcatcctgatgctgtaccgcaaggagttcctgccggacgtgatgatcgtcaagaagcgccgccgcaagtgggaggatctctacattcgcgaagaccaggtcgacggcacctcgatgttcgagaacaccgtcgaacagttcaaaacggcgctgtatccgtacaagcgtaaataa
>VNG_2347G|4.746726357286791
atgaaccgaccactatacatcgcgaagcggttacttctcggtgtcccggtcctcctgttcggtctcacactcaccttcctgatcctgtacctggggccgatcgatcccgtcctcgccatcctcgggaaggacgcaaccccaaccgccgcccgcaacctggagatctccctggggatccgataccccaacggcagcctcgttccactgtgggtgcagtacaagaacttcctcgtcaacatggtgacgttcgacttcgggacgtcctgggcgatcgcccgagaccagcccgtggccgccatgatcgtcggccgcctgcccgcaaccatctggctcggcttctggtcggtgctggttgcgcttttcgtcggcattccggtcggcctgtacgcgggcctcaactccaactcgtggagcgattacgcggcctccttcgggggaatcgtttggcgtgcgatgccgaacttctggctggcagtgatgctgtccgggctgctcacggccggcggcgtgctcgatggctacggtgatttcctcatcaaaaccgacgttgtcggcacctcgaacgcgctccaacacctgttctcggggatcgacccgttcgccggcgtgcccgtcttggagttcttctggatccccgttccgaacctcggcccgatggccgaagcgttcaagtggatcctgccggccgcgctcgttctcgggtcctcatcgatgggtaacgaagtccgcatcggccggactgccgtcctcgaaagcctccggtccgaatacgtcgacaccgcgaaagccaaaggcgtctccccgcgacgcatcatcgtgaaacacatcggccgaaacgcggtcattccgctgctcccggtcatcatgggcgagttctacttgctcatcggcggctccgttctcgtcgagaaggtcttcagcatcaacgggatcgggaacctcttcatccgcgccgcgttcaactccgacatcccggtgatgatgtcgctggtgttcatcttcatcctcatgcagatcctgttcaacctcctccaggacgtgctgtacacgtacatcgatccgcgaatcacgctgtcagacacgaccgagtaa
>VNG_0887G|4.746708800141023
atgtacattggttccactgacgctcgtggtctgcatcatctcgtctacgaggtcgtggacaactccatcgacgaggcgcttgcagggtactgtgatcgaatcgacgtaacgctgcacgacgacggctcggtgagcgtcaccgacgacggtcgtgggatcccggtggccacccacgaggagtacgaccgaccggcggtggaagtcattctcactgtgttgcacgccggcgggaagttcgacgcgaagtcctaccaggtgtccggcggcctccacggtgtcggcgtctccgtggtgaacgccctctccgagcgcctcgcggtggaagtctcccgggacggtgcacggtaccgcgagcagttcgagcgcggcgaaccggttaccgacctccaacacgtcggggacagcgacgactccgggacgctcatccggttccgtccggacagcgagatcttcgagacgacagcgtacgacttctccacgctcgaaaaccggctgcgtgagctggcgttcctgaactccggcgtcgagatcacgctcaccgacgagcgcggcgacgagcccacgcagtccaccttcgagtacgagggcggcatccgagagttcgtcgaatacctcaacgagacccgcaatgcgctgcacgacgacgtcatctacttccagggtgaggacgacggcatctccgtcgagatcgccatgcaggcctccgaggacgtccagtcgtcgacgcacgcgttcgcgaacaacatcaacacgcgggagggtggcacgcatctcactgggttcaagacggcgctcacgcgcaccgtcaacgactacgccaacgacaacaacctgctgtcggaactcgacggcgagaacctcaccggcgacgacatccgggaggggctgactgcggtcatctccgtcaaacaccccgacccccagttcgagggccagaccaagaccaaactcgggaacagcgaagtccgcggcatcgtcgagcgcgccgtcaacgacggcctggggacgtatttcgaggaaaaccccgccaccgccaaggcggtcgtgcggacggccgtcgaagccgcgaaagcccgaaaagcagccaagaaagccgaggagctcacgcgccggaagtccgcgctgggctccacgagcctcccggggaagctggcggactgccagagcaaagcccccgaagacgccgagctgttcgtggtcgagggcgactccgccggcggctccgcgaaacagggccgcaaccccgggtttcaggcgatcctcccgctcggggggaagatcctgaacgtcgagaaacaccgcctcgaccggatcctcgaacacgacgaactccgccacatcatcacggcgcttggcaccggcatcggcgacgagttcgacatcgacgagctgcgctacgagaacatcatcatgatgaccgacgccgacgtcgacggcgcgcacatccgcacgctgctgttgacgttcttctatcggcacatgaagccgctgctggaggcgggatacgtctacgccgcccagccgccgctgtaccggatccgataccgggggaacacctacgacgcgatgacggaggccgaccgcgagcgcatcgtcgaggagcagtgcaacggcaaccccacgcaggtccagcggttcaagggcctcggggagatgaacccccagcagctctgggacaccacgatggaccccgagaaccgcatcctcaagcgcatcaccgtcgaggacgcggcggccgcggacaagatgttctccgtgttgatgggggacgccgtcgaaccacgcaaacagttcattcaggagcgcgccggcgacgccgaatgggtcgacatctaa
>VNG_0595H|4.740332505264349
atggcggacaccaacagcccagtcagtgcggacgcccccgacagcccgttccggacgaccggcaccgatcacgtcacgatctgggggagcaacgccgaggacaccatcgcgttctaccgcgacctgctcgggatgccgctggtgatgcgccagccgaacctcgacgacccctcccagacgcacctcttttttgacacgggggacggccgcatcctcaccgtcttcgtgaacgacgagcgagcctcgaaccacgaccgtctccgcacgcaggtcggcggcgtccaccacctctccttttccatcgcggccgcggacttcgaggacgtgatggcggcgctggacgacgccggccacggctacaacgtcttcgaccgcggcatcttctgctcgctgtacacgcaggacaacaacggcctcatcgtcgagctggcggctgacaagtacgacatcccggacgaccgccggggcgaggtgctggcgaccgcccagcgcatccgtgaggccgacggcgcggacttcgccgcggaccgccacatggaggcggccctagacgagctcggcatcgacgccgaacccgccgacctgcccgacgccgccaccggtgccggcgtctga
>VNG_1804G|4.738986480310439
atgagcgcatcgtacgtgatcattggagacggcatcgcgggcagctccgccgccgaagccatccacgaggaggctccggacgccgacatcactgtcctcacagacgaaggggagacgttgtacaaccggattctcatcaaggagtacgcgaagggcaagctcccggaggccccgatcagcattcacgatccggagtggtacgacgagcgcgacatcgacatccagttgaacacgctggtcacccggatcaacccggacgcccacacggtcgaaacccacgagggcaccgagatcgagtacgacaagctgctggtggcggcggggggcacgcccaacgacctccccgtcgagaacgccgacgccgacggcgtccatcacttctggacgttcgaggacgcgcgccgcatccgggagcacgccgaggcggccgacaccggggttgtggtcggtgcgggcctgcttgggatcgacctggcggcgatctgtggtggccaggacgtcgacgccaagtatctgatgcgggggaaccgctggtggcggtacgcgctcagcgaggcgggcgcggagatcatccacgaggggctccgcgagaagggcgtcgagcccgtcttcgagtccggcgtggatcacttcgaggtcgacgacgacggcgcactcgcggccgccgtcgacgggaacggcgtccgccacgacgccgacttcgccggggtggctatcggcctggatttcaacgtggagatcctccaggacacggacgcgaccatcgagaacggcgtccacgtcgacgagtacatgcggaccgaggtggacgacatctacgcggccggcgacatcacacagtactgggacacgatcctcgacgagcgcgcgcagaacgggtcgtgggggtccgcgaagcagcagggtgcgctcgcggggcggacgatgctggctgacagcggccacgacgtggagatcgagccgttccgctgggtgtcgtcgtactcgatcacgcacttcgacttcccgttcctctcgtttggcttcccgacgatcggcgacgagacctgcgagcggtcctacggggacaacgagtggcggcggctggcgttcaaggacggccagctcgtcggcggcgttctgatcgggaacctggcaccgcagtcgaagtacaagcagctcatcaaggaggaggcggtcgtggcggaccaacaggacgtgttgctccaggacaacttcgagatggacgagctcggcgcggcgacacagcagtag
>VNG_0438G|4.738823863460548
atgaccgagtacaccgtggagttcgccggcgccggcgaaaccatcgaggtgtcggacaccgaaacgatcctgaaggcgtgtctgcgggagggcatcgcccaggagtactcctgtcgggtcggcatgtgtctggcgtgctccgcgaaaatcgaatcgggcgatgtcacccagccggccgcccgcggcctcaccgacgcggaagccgacgagtacgccctgacgtgtatggcgcgcccacagacggatctcgtactcgaccgcgggaagtacccgcccagcatcgaggaggaggctgcggtcgccgaccaggccgccgccgacgacgactga
>VNG_1861C|4.738321587030245
atggcccgctaccacatcgaaacatacgggtgcacctcgaaccgcggcgagagccgcgacatcgagcgacgcctccgcgacgccggccaccacaaggtggagacggcggctgacgcggacgtcgcgatcctcaacacctgtacggtcgtcgagaaaacggagcgaaacatgctccggcgggccaaagaactcgccgacgagaccgccgacctcatcgtcacgggctgcatggcgctggcccagggcgaggcgttcgccgacgccgacgtggacgcacaggtcctccactgggacgacgtgcccgaggcggtgacgaacggcgagtgtccgacgacgacgccggacgccgagccgatcctggacggcgtggtgggcatcctgcccatcgcgcgcggctgcatgagcaactgctcgtactgcatcaccaagcaggccaccggccgcgtggactccccgccggtcgaggagaacgtcgagaaggcgcgcgcgctggtgcacgccggcgcgaaggagatccggatcaccggccaggacacgggcgtctacggctgggacaccggcgagcggaaactccccgagttgctggagcgcatcgccaccgagatcgagggcgagttccgggtgcgcgtggggatggccaacccgggcggcgtccacggcatccgggaggagctggcggcggtgttcgccgagcacgacgagatctataatttcctacacgcgcccgtccagtccggcagcgacgacgtgctcgcggacatgcgccgccaacacgaggtcagccagtaccgcgacatcgtggagacgttcaacgacaccctcggggagtggacgctgtcgacggacttcatcgtcggcttcccgaccgaggacgacgacgaccacgaggcgtcgatggacctcctgcgggagacccgcccggagaagatcaacgtcacgcggttctcaaagcgcccgggcaccgacgccgccgagctgaaggggctgggcgggcagacgaaaaaggaccgctcgaaggcgatgacggagctgaaaatggacgtggttggggaagcccacgagtcgatggttggcacccggcgtgacgtgctcgtcgtcgaggaggggaccggcgactcggtgaaatgctacgacggcgcgtaccgccaggtgatcgtgcagaacgccaccgaccacggactggagcccggcgacttcgctaccgtggaggtcaccagccaccagaccgtctacgcgttcgcggagcccgtggatgccgccgcggtcgacgacggccccgccgaaacgaccgcggactga
>VNG_6239G|4.735764374461909
atggacgacctcttagcggagctcaaatccgagatggatgcggccggcgtcgacgccgacgtggagttctcgctgccgaccctggagctcacggcggcgctcgacgccaccatcgacgacacgtcccagctctacaccgatgatccgccacaccattacacggacacgccgctgaccggcgacgacctcccgctgctcgaggcctggctggacgacgcccagctccacggcgtcggcgacgacatcatcgccgaatacatcgacgaagtgttgctggtgttgatcaccgtgcgtggcggtgcctgtggcaaggagttgctacaggacgtgcggcggttgttcggcgcggatgtcagcccgggcacgatgtacccacacctcaagcagctcgccgatgccggcctcctcgaaatgagcgaactcaccaagcggaaggtgtaccgcgtcgcggacgcccaagccgccatcgagcacgtcgacagcgtcgtcctgcagttgctcacgttcgctgtcggattacagaccatcatggcagactgcatcgtgaaccaatcagcggacccacagccccaggatgagtga
>VNG_2417G|4.731831971025468
atgacgggcgcgtccacgggaaccggcgagtaccaggacttcgtgtcggtgttccgcgaccggtacgaccgcctcgccgcacagcttcggggtcgcgtcaaccaccggccgaccagcgcgctcgcctcgatgcccgggggcagtgacgccgccatcgtcggcatggtcaacgacatccggtcgaccaccagcggccattggcgcgtcgagttggaggacaccaacggcgtcttcccggtgctcgtgttgaaagaccgcgacgtctcggatctcgtcgacgacctcctgttggacgaggtgatcgccgtgtcgggcacgctggctgacgacggcaccatcctcttcgccgacgacatctacttcccggaggttccccgcacgtactcgccgagcaccgccgaccgcagcgtgcaggccgcgctcatctccgacgtgcacgtcggcagccaggagttcgccgccgacgcctggcggtcgttcgccgactggctgcacacgcccgccgccgagtccgtggagtacctgctcatcgccggcgacatggttgagggcgtcggcgtctacccgggacaagacgaggaactcgacatcgtcgacatctacgaccagtacgagacgttcgccgaacacctcaaagacgtgcccggggacatggagatcgtgatgattccgggcaaccacgacgccgtccggctcgccgaaccgcagccggcgttcgacgaggagctgcggtcgatcatgcgcgcccacgacgcccgcatcaccagcaacccgtcgacggtcaccatcgacggcgtctcggtgctgttgtaccacggagtgtccctggacgaggtgatcgccgaacaccccagcgacgacgtcacctacgacgacccccagaacgcgatggagctcctcctgaaaaagcgccacgtcgccccgccgttcggcggccgcacccggctcgcgcccgaggccgaggaccacctcgccatcgacaccgttccggacgtgttccacactggacacgtccacaagctcggcgtcggcatccaccacaacgtccggctggtcaactccgggtgctggcaacaccagacggcgttccaggagtcggtgaacatctcgccggacgtcgccaccgcccccatcctggatctggacaccctcgacatcacggtgcacaagttctcgtag
>VNG_0949G|4.73136151517728
atggcagaccatgggagtcgacagatcggtcacgaactccgggagacggcgacccgctacacgcacctccaggagtatctccagcggttcaaacagttcaccggcgagttcccggagctgatcgacgaaccgaccgacgactgggaggccgacaagccgaacgtcgtctaccccgtgggcggccccatcttctgtcacgtgtacggtgacctgggaaaagacaccaaatactacaccatcgagccggagctgtcggggcccgaagcggcggtgttcaagaacgtccaggagcgcatccttgagaagtcggtcaacaaacccgcaccggaggccgaggccgagtacgacgaccgcatcgaagagctgctagaggagaccgttcgcatctccgacgacaagtccgacgacgtgttccacagggtgcgccagctcccgaacaacctgggatcgctggtgaagaacttcgacgcgtcgacggtggcggatcggatggtcggcgacgatcgtggccagatgtccctggactccggtgacttgtccgcccagcagatgcgtgcgggagcgcgccgggtcgcgtcgtcgcctcggaacgcgatcaaccgcgttcagcgcgcggtcccgatggtccgggaggcgcttgaggaagcgttcgggttcggtcgcattccagtctcggagacgacctacgagaacatccggtaccagttgaaccgcgacatcgtcgggttcggaccgctggagccggtgatgcgtgacccctacaacgaggacattcacgtcatcggcccgaccggctgttacgtcgaccacggcacctacgggatgctggagacgaccgttgacttcgggacgcccgacgagttcgacggctggctgcggaacatgggcgagcggatgggcgacccggtctccgacagcgaccccatcgtggactcgacgctgcccgacggctcccgtatcaacatcatttacagcgacgacgtctccctgaaggggccgtcgctcaccatccgacagggcgacgacgtgccgctgtcggtcgggcagatcaccaagtgggggacgctgtcgccggagctcgcggcgtacctctggctgtgcctggagaacgaacagacggtgttcgtcgtcggggagacggcgtcggggaaaaccacgacgctgaactccatcatgtcgtttattccccgggattcgaagatctacaccgcggaggacaccgccgaggtcattccgccacacgacacctggcagcagctgctcacccgtgaggggcagggcgagaactccgcggacgtggacatgttcgatctggtcgcggcggcgctgcggtcgcgcccggattacatcatcgtcggcgaggtgcgtggggaggaggggcggatggcgttccaggcggcccagaccggccacccggtcatgctgacgttccacgcaagcgacatcgtctcgatgattcagcggttcaccggggagccgatcaacgtcccggagacgttcatggacaacgccgacgtggcgctgttccagaaccgcgtgaagcagggcgacgacgtgttgcgacgcgtcacctcggtccaggagatcgaggggtattccaaggagatgggcggggttgtcacccggcaggcgttctactgggatccggtcgaggacgagatcgtcttccagggccggaacaactccttcgtgctcgaagaacagatcgcgacgctgctggggtacgccgacacgcgggagatctacgacgagatggatttccgcgctgagatcctcgagcgcatcatccaggaggacctcatcggctaccacgatttcaacgacacgattgcggccttccagcgtgacggcgtcgagggactgccgttcacgatctcacgcgggttctga
>VNG_2093G|4.729938984524037
atgacgaacggagattcttcatcgagcgcgctcaccgacaacgagcgggccgtactggacgacatcgaggcgcagggcattgacttcctccgcctccagttcaccgacatcctcggcacagtcaaaaacgtctccattccggcccaccaggccgaaaaggcgttcaccgaggggatctacttcgacggctcctcgatcgaggggttcgtgcgcatccaggagtcggacatgcgactcgaccccgaccccgagacgttcgccgtgctcccgtggcggtcgaacggcgacggcggcagcgcccgcctcatctgtgacgtcgttgaccgcgagggcaacgccttcgccggcggtccccggcaggtcctgaagaacgtgctcgcgcgcgccgacgacatggggtactccgtcagcatcggccccgagccggagttcttcctcttcgagaaggacgacgacgggaacgcgaccacgaccgcccacgaccagggcggctacttcgatctcgcaccgaaggacctcgcgtcggacatccgccgcgagatcatcttcacgctcgaagcgatgggcttcgagatcgaagccagccaccacgaggtcgcgcgcggccaacacgagatcaacttcaagtacgacgacgcgctcaccaccgccgacaacatcgcgacgttccgcgcggtcgtgcgcgccgtcgccgaacaacacgacgtgcacgccacgttcatgcccaagcccatcggcgagatcaacggctcgggcatgcacagccacatctcgctgttcgacgaggacggcgagaacgtcttcgccgacaacgacgacgagttcaacctctcggagacggcctaccagttcatgggtggcgtgctcgaacacgcccccgcgttcaccgccgtcaccaaccccacggtgaactcctacaagcgcctcgttccgggctacgaagcgcccgtctacatcgcgtggagcggcgtgaaccggtcggcgctcatccgcgtgcccgacgccgctggcgtctccgcgcgcttcgagatccggtcgccggacccctcgtgtaacccctacctcgcgctcgccgccgtcatcgccgccggtctcgacggcatcgacaccgacgccgatcccggcgacgccgtccgcgaggacatctacgagttcgacgaggacaaacgcgacgcctacggcatcgacacgctcccgggccacctcggcgacgcggtgacggccctggaatccgaccccgtgatgcaggacgcgctcggcgagcacgtctgcgagaagttcgcggaagccaaacgccacgagtacgccgagtacaaggcgtccgtttcggagtgggagaccgaccgctacctcgagaagttctga
>VNG_1555G|4.729307410498017
atgagcgacgcgaacgaagcagccgactacggcacgctgtacgtcgtcgggatcggccccgggctgccgggtgggatgacccagcgcgcgaaagacgtggtgcggaccgccgactgcgtggtcgcgtcgaacctctaccaggagttcctgcggcgggacggcacgctgccgcccgcggacgccggcgagcgccccgaccaggaggtcgtgcgctcgacgatggggcggcagatcgagctggcgaaggaggccttcgagcgcgtgcgcgacggcgaagacgtggcccacgtctccgggggcgaccccaacgtctacgggaaatccgatctggtctacctgatggccgaggaggaggccgcgtacgacgtgcccatcgagatcgtgcccggcgtgacggcggcgctcggcggcgcggcgaacctcggcgcgccgctgtcgaacgacttctgcaccatctcgctgtcggacaagtggcggggctgggaggagatcgaggagaagctgcgcgcggccgccatcagcgggttcgtcgtcgtgttgtacaactgctggcgggactacgagcgcgccatcggcgtgctgcgcgaggagcgcgccgacgacgtgcccgtggccatcatcaacgacgccggccgcggcgacgccggccggaacaccgacggcgaaacgcacaccatcaccacgctggggtcggtcaccgaccacagcggggaagtcggcgggatgggggcgtcgatcctcatcggcaccgacgagacggcagtctgggagaacgaccaccggaagcatctcgtcaccccgcgcggcgggcgtgacgtggaggatttctaa
>VNG_1788C|4.729130940616976
atgctccaagccgaaggcatgcagacgcacgtcgtcccggtcggcttcgactacgaccggctgatcgcgccactggtgcgcgagcagttacaggtcgaccgcgtgattctcctggagggggccgtggggagtcaggcgaacgtggagtacagccagcgcatctccgagaaactcgaacaggacttccggaacctactgggcgcggacaccgaccgcgtgtccgtggtcgacgtgtacgactacgacgcggccttcgagcaggcgttcgcgctcatcgacgacgttctcgacgccgaccccgacggcgaggtgtgggtgaacatcgcgtcgatgccccgcaccgtctcgttcgcgttcgcgacggccgcccactcgatgatggtcgaacagcccgaggaccgcgaccgcatccacacctactacacggcccccgagaagtatctggaaaccgagctcgccgaggagttacgcgccagcgccgccctgcttgagtcggtggccgacggcgacgtcgacgcggacgcggtcgacgagcgcctgaccgcggcccgcgatctgctcgcggagttcgacgagcgcggcaccaccatcggcgccaaggagatcgggggcagccacatcgtggagttgcccgtggcgtcgttctcgaacgtcaagcccttcgaggaggtgatcctgttcaccctcggcgagcacggcaccttcgagtcggtcagcgagctggcggcggcgctggccgacgacctcaacgaggagtacaccgacagcttccggtcgaaggtgacctacaccgttgacaaactcggaccgggcgggaaggggtacgtcgagcgcgaggaacacgggaaatcctaccggacgtggctgtcccgcatcggccagctgtgggtgcgcgcccacgagaacaccggcaccggggagtga
>VNG_0653G|4.729103427205794
atggaagtcgatcggctctacacgcccgccgacgtcgccgacaccgactacaacgaggacctcgggttcccgggcgagttcccgtacacgcgcggcgtctaccccacggggtaccggggtcggacgtggacgatgcgccagttcgccggcttcggcaccgccgaggagacaaacgagcgcttccactacctcatcgacaacggccaaaccgggctgtcgacggctttcgacatgccgtcgctcatgggcctggactccgatcaccgaatgagcctcggggaagtcggcaaggagggcgtcgccgtcgacaccctccgagacatggagatcctcttcgacggcatcgacctcgcggcggtttcgacgagtttcaccatcaaccccagcgcgccggtcatctacgcgatgtacctagcgttggccgaccagcaaggcgtcccccgtgaggacatccgtggcaccctccaaaacgacatgctcaaggagttcatcgcacagaaagagtgggttgtgccgcccacaccgtcactggacctggtgaccgatgtcgtcgagtactgcgtcgccgaaacgccgaacttccacccgatctcggtgtcgggctaccacatccgcgaggccggctcgaccgcggtccaggagctggcgttcacgctcgccgacgggttcgcgtacgtcgaggacgccatcgaccgtgggttggatgtcgacgcgttcgcgccacagctctcgtttttcttcaactcccacaacgccatcttcgaggaggtcgcgaagttccgggcggcccgccggatctacgcgaccctcatggacgactggtacggggccgaggccgacgccgcaacgcaactgaagttccacacccagaccgccgggcagagcctcaccgcccaacagcccaagaacaacatcgcccgcgtcacgctccaggcgctggccgcggtgctcggcgggagccagagcattcacacgaactccttcgacgaagcactcgcgttgcccagcgaggaggcggtgcgggtcgcgttgcggacccaacagatcatcgccgaggagtcgggcgcggcggacatcgttgacccactgggtggcagcttcgccgtggagtcgctcacgaacgagatcgaggccgaggcgatggcgtacctcaccgagatcaaggagctgggcgacggcagcgtccgcgacggcgtgctggccggcatcgcggacggctacttccaccgcgagatccaggagtccgcctacgagtaccagtcccgtgtcgacgacggcgaggaaaccgtcgtgggcgtcaacgaacacgagatggacgccgacaccagcccggacacgcttcacgtcgacgcggaggccactcgggaccggcagctcggccgcctcagcgacgtcaaggccgagcgcgacgacgacgccgtcgaggccacgctggccgagcttcgggccggaatccgcgcggacgagaacaccatcccgtacatcgtggccgcggtcaaggcgtacgccaccatgggcgagatcatggccgtgttcaaagacgagttcggcggctaccaggagacggccgccgccgcgtga
>VNG_2320G|4.728810401626353
atggccgtcgcgatcttcctgtacggcgtctaccagcggttcgccacctacgcccgcggcagcgaggacccgaccgagcggctgtcgaacctccccggacgcgtggtgtcggccgcgaagctcgtcgcgtccaacgaaaagcagttcgaccgcgacctggtcgcgggcctgatgcatacgttcatcctgtgggggttcctgacgctgctcatcggcaccaccatcctcgcgatcgatatggacgtctggacgaaagcgctgggccagtcgtcgtttttcgtgggtgagttctacctctcgtactcgctggtgatggacgccatggggctgttgttcgtcgtcggcgtcggggtcgccatctaccggcggtactgggtgcgcaaccagcgcctctgggggaaacacaccagccgcgaggacgacgcgttcgtgtgggcgctgttcctgcttggggtcggcggctacgtcacggaaggcgttcgcatcctcggcaccggcttccccagcttcgagaccgtctcgttcgtcggctggttcgtcgcggacgtgctgtcggccgccggcgtcgacggatcactggcggccgcggcctaccccgccatctggtggagtcactcgatcctggcgctggggttcgtcgccgcggtcccgtacgccaagccgttccacatgatctccagttacgccaacctcgtcgcccgcgacgcggacgccggccgccggctcccccgcgttcccgcggacgccagccccgaggagatcggcccgtcggagatcgaggacttctcctggaagcagctgctcgaccacgacgcctgcacgaagtgtggccgctgttcgtcggtgtgcccggcgaaggctgccggccgccccctggacccgcgggacgtgattctggacttgaaatcctaccgcgagggcgtggcgtccggcgaccgcgaggaggtcgacatcgtcgccgacggcggcacctcggtcatcgacgcgtcgacgatggagtcctgcatgtcctgtatggcgtgcatggacgcctgcccggtggacatcgagcacgtcacgcagttcacggagatgaaccgccggctcacggagtccggacagatgaacaagaacgtcgaggacgccgtgatgaacgccttccagaagggcaacacgttcggtgagccggaccgcaagcgcccggactgggccgacgacctggacttcgaggttccggacgcccgcgagcagtccgtggagtacctctggtacgtcggcgactacccgagctacgacgagcgcaaccagcacatcgcacgctccctggcgacggtcttcgagacggcgggcgtcgactacggcatcctctacgaggacgagcaaaacgacggcaacgacatccgccgcgtgggcgaggaggggctctacgagatgctcgccgaggacaacatcgcggcgttcgacgactgcgattacgagaagaccgtctgcacggacccccactcgtacaacaccttctccaacgagtacgaccagttcggcttcgagaacgccgattcggtctaccactacacgcaggtcgtcgagggcctcgtgaacgagggcgcgctcggactctcgggcacggagctcgacgacaccgtcacctaccacgacccctgccatctggggcggtacaacggcgagttcgaggccccccgtgaggtcgtgcgcgccacgggcgtcacgctcgacgagatgccccggaaccgcagcgactcgttttgctgtggtggcggcggcggcggcctctggatggatttcgacgaggagccgaaacccagcgaggagcgcatccgggaggcgctggaggacaccgacgcggggccggacgtcgaccggttcgtcgtcgcgtgcccgatgtgcatgacgatgtacgaggacggccgcaagaccgggggctacgaggacgacatcgagatcacggacgtcaccgagttgctcgtggaagccatcgaggcgagcggcagtgccgccgcgagcggtgtcagcgagacaccggcggctgccgactga
>VNG_2454C|4.7266233451116655
atgactgacaccactgacgtgaccgtccgcgtgaccgcgcccgtctaccccaccgaacccgacgaccgcgtagccgacgccatcctccggctgttccccgacgccacggtcaccgtcgaggacgaccgtgcggtcgccgagactgacacgacggcgtcgttccgcgagcagctgttcgaccagcgcatcctcgacacggcgcgcgaacagttccaggcctcccagacggacgccgggttcagcttcgacctcaaaaagcaggcggcgttcaacggcacggtcaacttcgcggtcgggaaccccgacgaactcggcgacctccacgtcgaggtcacggtcgccgagccggccgtccaacagttcatcgaccacctcgcaccccccaccgacggcggcgagcccctcgaagacccctga
>VNG_0737H|4.725814714437842
atggacgtacccacgccgaccgacaaccgcatcgggagccgcaaacaggcggcggttgccatcctcccgttcctgctgttgggcctgctcgacgttgtcctgctgctcggctgggggctggatccgctttgggggttcgtcatcctgccgccgatcctgttcatcagcgtgctcggctggatcgcgttcaaatccgggttcgtggacgatcgcggcacggcctga
>VNG_2378G|4.722541664694221
atgccagcgatcgaactcagcggcgtctccaagcgctatggggacgtcaccgccctcacagacctcaacataacggtcgacgagggcgagatatacggcttcctcggccccaacggggcggggaaatcgacggcgatcaacatccttctggacttcgtgcggccgaccaccggaagcgcaacgattctggggtacgacgcgcaggccgactcccaggcgatccgccagcgcatcggcgtgctgcccgaggggttctcggtctacgaccgcctcaccgcacgcaaacacgtggagttcgccatcgactccaagaacgccaccaacgaccccgatgcgctgctcgaccgcgtcggcatcccggaggccgccgaccgcaaagccggcgggttctcgacgggaatgcgacaacgcctcgggctcgccatcgcgctcgtcggcgaccccgagatgctgctgctcgacgaaccctcctccggcctggaccccaacggcgcgcgggagatgcggtcgatcctcaccgaggaagccaaccgcggcacgaccgtgttcttctccagtcacattctcggccaggttgaggccatctgtgaccacgccggcatcctgcagaacggcacgctcgtcgccgaggactccatcgacgcgctccgggaggccaccgacgccaccaccacgctgacggtcaccctggacgcggtcaccgacgacgccgtcgccgccgccaacgccatccccggcgtctcggaggtgtccgtcgatgcctccgatctggtcgttcggaccggcgacgcgtcgaaaacggacgtcctcgacgccatcgaatccaccggcgcgaccgtccaggacttcgccaccgaagacgcgtccctggacgacgtgttctccgcctacacgacggaggagatgcccgcatga
>VNG_0614G|4.7224447771019635
atgtacaccgacgacggcacgccgtcggtcgcctacgcgtccccggtccccgaggaagacgcgttgctcatcgcggtggttcggaccagcgagcgcgcacagcggttcacgagcgcgatcaacggcaccaaaaccacggcggtcggcgacaccaccggggacgtgttgttcgaccgcaacgagtcggcgttcctcacgcagtaccagagcatcggcggcagtggggtcatcgaaaccatcgagtcccaggaccgtggcacggtcgtcaccgaggacacgatcatcgcgttcgcggccgtccaggacgacgccaccaactgggttgtcgtcaaggagacacccaaatcggacgcgctggccatcgcgaacaacgtgcaaacgaacatctgggtgctgttggggctgaccctcgtcggtctcgtcggcttcgtcgcggtggtccgggcgggcttgatcggctcgctgcgcgagatcaccacccagacggccgcgatcgccgatgggaacctcgaccaggagatccaggacaacggccgcatcgacgagatcgggcgggttcggtcggggttccgcgacatcaaatcgtaccttcaaaccgtcgaagggcaggccatcgcgctctcccaacaggacttcgacaacgacgtgctcgacgacgaggtgcccggaaccctcggagagtcgctcacggcgatgcagacggatctggaaacgttcatcgaagacctcaccgatgcccgcgaggaggccgagcgctcgcagcgagacgccgagcagtcccgcgaggaggcccaggcgcttgccgattcgctggagcgccaggccgaacgcttcagcacgcagatgcagcaggcggccgacggcgacctcacacagcgcctcgatacggacgtcgaccgcgagtcgctggcgcagatcgccacggcgttcaacgacatgctcgtgcagctggaagcccttgtcgaccggatccaagccacggccaacgccgtcgacgacagaacccacgcgatgtccgcatcaaccgacgagatcgaacagtccagtatgtcggtggcgaaaagcatcgagcagatctccgccggcgcggagaaccaaaacgagaagctgaccgctgccgccggcgaaatgacggacctctcggcgaccgtcgaggagatcgcgtcctcctcgaacaacgtcgcccagcaggccgaggacgcggcggcgatgggccaggacggacaggcagccgcgacggacgccatcgcggagatggacgccatcgaatccaaggccacgcagaccgtcgaagagatgcagtccctccaggaggaggtcggccggatcagcgacatcgtcacgatgatcgacgacatcgcgtcccagacggacatgctcgcgatcaacgcgtccatcgaggccgagaacgcgagcaccagcggggacgggttcgcagtggtcgccgacgaggtcaaatccctcgccgaggacactgcgaccgcaaccgacgaagtcgaatccctgatcgcggaggtcgaggcatcgacgagcgcgctcgccgaggacatgtacgagatgcgcgaccgcgtcggcgacggacaggacaccatcacggacaccgccgcgctgctggaggacatcgtcgatcgcgtcgaagacgccaacgcgggcatccagtcgatcaacgacgcgaccgaagaccaagcggcgtccgtccaggaagccacacgcatggtcgaggaggtcgccagcgtgagcgatcagacggccggcgaagccagcaacgtctcggccgccgccgaagagcagaccagcgccatccaggagatctcccagagcgcgcagtcactgcaaacccaggccacggagctcctggatcgagccgaacagttcgacacctcgtaa
>VNG_2008H|4.721896575437521
atgagtgggaaccctgacgacgaccgactagaggagcttcgccagcgaaagaaagagcagctcaagcaacaacagcagggcggcgacgcggagcgtgaggcccaacagcagcaggcccagcaggccgaacagcaaaagcaggcgatgctcaagcagaacctcaccgacggcgcgcgcaagcgcctgaacacgatccgcatgagcaagccggagttcgccgagcaggccgaacagcaggtcctcgcactggcccagtccggacgcgtgcagggccgcatcgacgaggatcagatgaaagagatcctccgcgaactcaagcccgactcccagagcttcaacatcaatcgccgataa
>VNG_0283C|4.7213142485133535
atgaacggtcgggagttcgcggactgcgtgggcgccggactcttagagcgggcggggcgcgccgccggccgggtccaggagaacgcgccgctgcccgtcgacgtgctggagagcgacgacgagtacctgctggtgttcgatacgcccggcgcggacgcaagcgacatcgacgtgacctacgagggcgacagcgtccacgttcgggtggatcggttccgcgagttcgacgcggacttcgaggtggtgttcccggggcgcgggctcaccctggaggggcacgcgacgctgcccgcgaacgccgtggtgaacgccgacgcggggcgcgcggagctgaacgaggacggcacgctgcacgtgttcctgccgaaacacggcaccgccgaggcggacatccacgtcacggcgaccgacgacagcgacgacgagtcggcgtag
>VNG_1994C|4.7212697578907905
atgcgggtgcacgttcccgcacaggacgcccgcgaggccgtgcgccaggccgcggccacgaccggcgacgccgacgtgctctccgagaccgaccgccggctgttggcgaccgcccacgaactcgacgggacgctggtcagcgacgactacgcgatgcagaacgtcgccgccgagctcgccgtcacggtcgagtcgatctcccaggacggcatcaccgagcgccgcgactggcgcctccaatgccaggggtgtggccgcgagttcgacgacaccgaccacgaccgctgtcccgtctgtggcagccccctcgaacgcaagaacccgtcgtag
>VNG_0461G|4.720448731634092
atgctcgaacgaacctacatcgaagacgtaacgcccgacgacgacggcgaagacaccaccatcgccggccacgtccacgaactccgcgacctcggcggcatcctcttcgtcatcgtgcgggacgccaccggccgcctgcaggtcgtcgcgaaagaagacgacacccccgacctcttcgagacggccgaaggcctctccagcgaggacgtggtgcaggtcaccggcacgcttgaggccagcgaccaggcccctggtggcgtcgaactcgcgcccaccgagctcaccgtcgtcagcgaagccaccgacgtgccgtccatcgagatctcgaaggacgtcgacgccgacctctcgacgcggctggacgagcgccacctcgacgtgcgcaagccctcgacgaaggcggtgttctccctgcgctcgaaggcgatgggcgcgatgaccgactggttctacgacaaccgcttcgaggaggtcgacacacccgaactctcgacggcgggcgctgagggcggcgcggacctcttcccggtcgtctactacgacaaggaggcctatctctcccagagcccacagctctacaagcagatcctcgtcgcctcgggcgtcgaccgactgttcgaggtcggccacgcgttccgcgccgaggacttcgggacctcccggcacgtctccgagatcgccatgttcgacgtggagctcggctacgtcgaggaccaccacgacgtgatggacgtccaggaggagtccctgcgccacaccatccggcacgtcgtcgagcacgcccagcgcgaactcgacgaactcggctcggacctctcggtccccgaggcggacttcccgcgcatcacgttcgaggaagcccgcgagatcctcgccgacgagtacgaccacgtccccgaggacgacaacgacctcgacacgaaaggcgagcgcctgctcggggagtacttcgaggagcagggccaccccgccgtgttcgtcgtcggctacccggacgagaagttctactatcgccaggacgtcgacggcgacgacgtcgcctcccggaagttcgacctgctgtaccgcggccaggagctgtcctccggcgggcagcgtgaacacgacatcgagcgcctgacggcgaagatgcgcgagcagggcgtcgagccggagaacttcgagttctacctcgacgcgttccgctacggcgtcccgccccacggcggctacgggctgggcatcgaccggctcatccagcagctcgccggcctcgacaacatcaaggaagcgatcctcttcccgcgggatcccgaccgcctcgaaccgtag
>VNG_0303G|4.719686291053843
atgagcaacgaatcgacgaacgacgcgccgcccgacgacgaccccgacgaccccgagccgtccgtcgatcacgacgacaccgacgggctccaggacgaccccgccgacagcgtggacgacgctggggaggtcgacgacctggagaacctcgggagcgacgtgggcgttgagggtgatgtgtctatcgacgaagacaacgccgaggacgacttgcttggcggcctgcgcatcgacgacacgtcggacatcacagttccggatcggctcgtcgaccaggtcatcgggcaggaggcggcccgcgagatcgtcaagcgtgcggccaaacagcaccgccacgtcatgatgatcgggtcgccgggtacgggcaaatccctgctggccaaagcgatgagccggctgctcccgaaagagagcctgcaggacgtgctcgtctaccacaaccccgacgactccaacgagccgaaagtcaggaccgtcccggccgggaagggtgagcaaatcgttgacgcccacaaggaggaagcccgcaagcgcaaccagatgcggtcgttcctcatgtggatcatgatcctgctcgcggtcggctacgcgctgttgatcgcgacgccggcgcgcccgctgctggcgctgctctcggcagccggcatctatctcctgttccggtacaccaaccgcggcagcgacgcgatggtgccgaagctcctcatcaacaacgccgacagacaggtcgcgcccttcgaggacgcgaccggcgcacacgccggcgcgatgctcggcgacgttcgccacgaccccttccagtccggcgggatggcgacgccgagccacgagcgtgtcgaagccggctccatccagaaagccaacaagggcgtgttgttcatcgacgagatcaacacgctggacgtgcggtcccagcagaagctgatgaccgccatccaggagggcgagttctcgatcacgggacagagcgagcgctcctcgggggcgatggtccagaccgaggcggtgccgtgtgacttcatcatggtcgcggccgggaacatggacgccatggagaacatgcacccggcgctgcgctcccgcatcaaggggtacggctacgaggtgtacatggacgacaccatcgaggacacccccgacatgcggcgcaagtacgcgcggttcgtcgcccaggaggtcgagaaggacgggaacctcccgcatttcgcccccgacgcgatccgcgaactcatcctggaggccaagcgccgcgccggccgcaaggacagcctcacgctgaagctgcgcgatctcggcgggctggtccgggttgccggcgacatcgcgcgctcggagggccacgacctcacgcagcggtcggacgtcctcgaagccaagaagcgctcgcgctccatcgaacagcagttcgtggacaactacatccagcgccgcaaggactacgagctcggcaccaccagcgaggaggccgtcggccgggtcaacgggctcgcggtgatgggtggtgactccggcatcatgctgccggtgatggcggagatcacgcccgcacagagccaggaggagggccgcatctacgccaccggccagctcaaagagatggccgaggaggccgtcgagaacgtctcggcgatcatcaagaagttcagcgacgagaacatgtccgagaaggacacgcacattcagttcgtgcaggccggtgagggcggggtcgacggcgattcggcgtcgatcacggtcgccaccgccgtcatcagcgccctggaggacatccccgtcgcccaggagctggcgatgactggcagcctctcggtccgcggtgacgtgttgccggtcggcggcgtcacgcacaagatcgaggccgccgccaaggccggctgcgagcgggtcatcatcccgaaggccaacgaggacgacgtgatgatcgaggacgagtacgaggagcagatcgagatcattccggtgacacacatcagcgaagtgctcgatgtggcgctggtcggcgaacccgagaaggattcgctggtcgaccgcctcaagtcaatcaccggcaaggcgctcgacagcgcgtccgactccggcaccacgggcggcaatccgagcccgcagtag
>VNG_0626G|4.7190376658584565
atgacaggccgctactacgagggcttcgaggtcggggagacgatcgagcacgccacccggcgcacggtctcggaggcggacaaccaggagttctgtgacatgacgatgaaccagcagccgctgcatctggacgccgcgttcgcgtccgaaacgcagttcggcgagcgaatcgtcaacggcctctacacgatgagtctggccgtcggcatcaccatccccgaaacgaccgacggcaccatcgtcgcgaacctctcctacgacgacgtggagcacccggcgccggtgttccacggcgacaccatccgagtgcagtcgacggtcaccgacaagcgcgagaccagcgacggcgagcgcggcgtcgtcacgatgcgcgtcgaggtgttcgccgtcaaccgcgaggacgaaccgctggtctgcgagttcgagcgcaccgttctctcgctgaagcgcgcacacgacgcgaccggggactga
>VNG_2157C|4.718703538506298
atgcttttagagcggccgccaccagtagggagtatggccgactgccccatcgccgacgagtgccccagcttccaggaacagatcgagggaatggggtgccagcattacggcgaccgcggcgggatggagtggtgccagcattacagccagccgatcgaggacctgcagaccgcgcccgtggtgcccggcgaggaggtcgtcatcgaggtggacgacatgcacgagagcggggctggcgttggccgccaggaggagtcggggttcatcgtgatggtcgacggcgtgttgccgccggcccgcgtgaaagccgaggtgtcgacggtgaagcccaactacgcgcgtgcggagttgatcgagaagctccccgacgagccggcggacgccgacgacgacgacgcggcggggggcgacgacgaggacgccgacgacggcgggcacgacgaccgcgagcggttgggcagccgggacaacttctgggggagctga
>VNG_0354C|4.718133966519669
atgacctcggccacttcgtatcgtccacagcttcgggcggtcgggattgcggtcctcctcactatcgtcgccatcgccttcggatcgatcctagcggtctcactcttgatcggatacatgcggctcaccccggcggccacggggaacgtcggcccgatcgtcgagatcggcgtctccctgatcgcactccaagggctgtcgttcccgctggtcgcgtgggcgtacctccggtggcggggtgacggctggtcgctgctgaacgtctcggtgccgtcactgcgcgacatcggctacgtcctcggcgggttcttcgcgtcgttcacgggtctgttcatcatcagcatcgtgctcaccgcgctctccgtcgagacggcgccgaactccgtcggcgaaacggcagcccaaaaccccggcatcatccccctcctcgtggtctgccagttcctgctcgtcggccccggcgaggagctgctgttccgcggcatcattcagggctcgctgcgcgagcggttcagcgccgggccggcgatcctgctggcgtcgatgatgttcgcaccgatacacatccttgcgctctccggtggcctcccggcggcggccgccacgatcgccatcctgttcgtgccgagcatcgtcttcggcgtgctctacgagaaaaccggcaacctcgctgtccccgcactcacacacggcctctacaacggcactctgttcgggctgacctacctctcgaccactgtcgacgcacccgaactcatccacctcttctga
>VNG_2311H|4.716776776026627
atggaactggacttcgacgtcgtcgacctcccggcggcggaccacgtggcggcgggcgacgacgcccccgacttcatccgcccgctggtgaccgacgagtactgggcggacgtggcgctggcggacctgctggcggagggcccggtcgtgctggtgttcacgccgatggacggcgcgttccccgcgacggacatgtactccgagctgcgggagcgcggcgtccacgagcgcgcccaggtggtcggcgtctccatctcgacgccgtacgaacacaagaccaccatcaaggaccgcggcatccaggagttcaccggcctcttcagcgacccgcaggcgggcgtcgccgaggcgtacggcgtcgagcacgaccccgacggcatggcgggtgtcgtcgagcaccgtccggcgacggtcgtcatcggcgcggatggcaccgtcgagtacgcgtgggtggcccagcagtggccggagttccccgcgtacgacgagttggaggctgcgctagacgaactgtag
>VNG_1463G|4.714020574463265
atgttcacggtcgaacaacaggccacaatcgacgcgccgcccggcgacgtcttttccttcctcgatgaccctcggaaccacgtcaagatcacgcccggactcatcaccgtcacggatgtcgaagcgcttgccagtggcggcaaacgagccaaataccgatacaaactcgccggcgtcgaactcgtcggcactgtcgaagacatcgaacgcgtgcccgagcgccggctcgtccaggagctgacgggcgccatcgacggcaccatcacgtaccggctctccggcgacgacaccacgtcgctgacctacgaggccgagtacgacctgccggacacggtcatcgaatcggtgctggccccgatcgcaaaagcatacaacaaacgggaagccgccgccaccgtcgacaacctcacgacgttcctcgaacactga
>VNG_6193H|4.712767744684782
atgagcactgacagcgacggcggtggcgacggcgagatggagaagatcaacgtccgggtaccgcagtcgctgctggcacaggtcgacgaagtatgggaagagcgtggctacgcgaccaagtccgaattcatccgcgatgccctccgggatgcggtcaatccccccacgcagctgtccgaggaagcgctcaagcacctggcagagagccgcgaacagcgagagcagggtgagacggtgtcccaagacgacgtgaaggaccgcctgcgcatcgatgactaa
>VNG_2664G|4.71275611601225
atggggctgatggacccccggctgggcgtcatcgatccgggcctggagtgcaagacgtgtgggcagcgctcgggcggctgcaacggccacttcggccacatcgagctcgcggccccggtgattcacgtggggttctcgaagctcatccgccggctcctgcgtgggacgtgtcgggagtgcgcgagcctgctgctcaccgaggaggagaaagacgagtaccgggagaacctcgatcggacgcggagcctccgccaggacgtctctgacgtgatgacggcggcgatccgtgaggcccgcaagaaagaccactgcccgcactgcggggaggtccagtacgacgtcaaacacgagaagccgacgacgtactacgaggtccagcaggtgttggcgtcggattacagcgagcgcatcgcggcgtcgatgcagcccgatgaggacgaggacgacgctggcgtgagcccccaggagctcgccgagcagaccgacatcgacatcagccggatcaacgagatcctctccggggagttccggccgcgccgcgaggaccgtgaggccatcgagacggccatcggcgcggacctcaccaccgaggacatgaacaagctgatgccgtcggacatccgggactggttcgaggacatccccggcgaggacctcgaagcgctgggcgtgaactcggaccgcagtcggcccgagtggatgatcctgacggtgctaccggtgccgccggtgacggcgcgaccgtcgatcacgcttgacaacggccagcgcagcgaggacgacctcacgcacaagctggtggacatcatccgcatcaaccagcggttcatggagaaccgcgaggcgggtgcgccacagctcatcatcgaggacctctgggagctgttgcagtaccacgtcacgacgttcatggacaacgagatcagcgggacgccgccggcgcgacaccggtccggccgcccgctgaagacgctatcccagcgcctcaagggcaaagaggggcggttccgcggcagcctctcggggaaacgcgtgaacttctccgcccggaccgtcatctcgccggaccccacgctgtcgctgaacgaggtcggggtgccggatcgggtggcgacggagatgacacagacgatggtcgtcaacgagcagaacctcgagcgcgcccgacgctacgtccggaacggccccgaggggcatccgggcgcgaactacgtcacccggcccgacggccgtcgcgtgcgcgtcaccgagaaggtgtgtgaggagctcgccgagcgcgtcgagcccggctgggaggtccagcgccacctcatcgacggcgacatcatcatcttcaaccggcagccgtcgctgcaccggatgtcgatcatggcccacgaggtcgtggtgatgccgtacaagacgttccgcctgaatacggtcgtctgtccgccgtacaacgccgacttcgacggcgacgagatgaacatgcacgccctccagaacgaggaggcgcgggccgaggcgcgcgtgctgatgcgcgtccaagagcagatcctctccccgcggttcggggagaacatcatcggcgcgatccaggaccacatctccgggacgtacctgctcacgaacgacaatccgcggttcaacgagacgcaggcgtcggacctgctccggcagacccggatcgacgagctgccggcggccgccggcaccgacgaggacggcgaccagtactggaccggccaccagatcttctccgagttgctgcccgacgacctctcgcttgagttcaccggcacgaccggtgacacggtcgtcatcgaggacggccagctcttggagggcaccatcgccgacgacgaggtcggagagtacggcagtgagatcgtggacaccatcacgaaagtccacgggaacacgcgcgcccgcatcttcatcaacgaggtcgcgtcgctggcgatgcggtcgatcatgcacttcgggttctcgatcggcatcgacgacgagacggtgtcgacggaggcccgcgagcgcatcgacgaggcgatccagtcggcgtacgaccgcgtgcaggaactcatcgagacctacgagaacggggacctagagagcctgcccggccgcacggtcgacgagaccctggagatgaagatcatgcagacgctcggaaaggctcgggactccgcgggggacgtcgccgaggagaacttcgacgaggacaaccccgcggtcgtgatggcgaactccggcgcgcgtgggtcgatgttgaacctcacgcagatggcggggtgtgtcggccagcaggcggttcgtggcgagcgcatcaaccgcggctacgaggaccgcacgctctcccatttcgcgcccaacgacctctccagtgaggcccatggcttcgtggagaactcctacaccagcgggctgaccccgaaggagttcttcttccacgcgatggggggccgcgaggggctggttgacacggcagtccggacgtcgaagtccggctacctgcagcgccggctgatcaacgcgctgtcggagctggagacgcagtacgacggcaccgtgcgggacaccagcgacacgatcgtgcagttcgagttcggggaggacggcaccagtccggtgcaggtgtcctccaacgaggaggtcgacatcgacgtcgagcacgtcgccgaccgcatcctgaactcggagttcgacagcgacacccagaaggccgagttcctggaggtcgaggagccgccgacgaacctctccgagcacggcgccgcctgggaggtggaatcggatgactga
>VNG_0284C|4.710684316847108
atgatcgcccccgaggacctcgacgtgacgctcgtggacggctacgtcgacgagccggcccacttcggggtgccgccgtacatctcgacgtacccccggtacaccgccggcgcgctcgtcgacgcgggcgtcgaccccgccaacgtcacctaccacaccatcgacgaactccgcggcgacaccgccaagttcaacgacgttgccgacgccgacctgttcgtctacgtgggcgggatgaccgtgcccggcaagtacgtcggcggaacgcccgccgaacccgacgaagtccgcgagctggcgtggctggccgacggcacgagcgtgatgggcggccccgtccggttcggcgtcggcgaggagaacgccggcgcacaggagatggagcgctcggacctggatttcgacttcctcgcgatggcggacatcgaggcggccgcctacgacctcgtggacaacggactggaggggttcgaggaccgctaccgggacaaccaggagatcaaccgctgggccgcgaagggcgcgttcgtcgtcgaacaacaccccaactaccccgaatacctcatctgcgagatggagacctcgcggggctgtgcgtaccggtgctcgttttgtaccgagccaatgtacggcgacccctcgttccggtctgcggacgccgtcgtcacggaggtcggcgaactctacgcccacggcgcccggcatttccggctcggcaggcaggccgacattctcgcgttcggcggcgacggcgaggcacccaacccggacgcgctccgcgacctctacggcggcatccgagaggtcgcccccgagttggggacgctgcacctcgacaacatgaacccggtgacgatcgtggactaccccgagaaatcacgggacgcgatccgcgtcatcgccgagcacaacacgcccggcgacaccgcggccttcggcctggagtccgcggacccgctggtccaagaggagaaccacctcctggtgagcgccgaggaatgcctggaggcggtccgcatcgtcaacgaagtgggcgggtggcggcccggcgaatcccccgccgacgcgccgtcgtggggcgaggggtcgcccgaccggctcccgaagctgctgccaggcatcaacctcctccacggcctcaccggcgagcgcgccgaaaccttcgagcacaacaagcagttcctccactccctgctcgacgaggggctgatggtgcggcgcatcaacatccggcaggtcatggccttcgagggcaccgagatggccgacaccggcgtcgacctcgcgcagaaccacaaacagctgttcaaacagtacaaaaccgacgtgcgcgagaccatcgacaacgcgatgctccagcgcgtcgtcccgccgggcacggtgctgaaagacgtcaccctcgaataccaccaggacggcaagacgttcggccgccagctcggcacgtactcgctgctggtcgcgatcccgggcgagcgcgaactcggacagaccatcgacgtcgccatcacggaccacggctaccgctccgtcacgggcgtcccgcacccgctcgacctgaacgacgcgtcgatggacgaactcactgcgatccccggcatcggctccagcactgccggcgacatcctggtcgcccgcccacacgactccgcgccgcctgtcgccgatgcggacctcgcgaagttcacgcagtag
>VNG_0115G|4.710388007188118
atggaagccgactcagacccaacagacgcgcagtccgcacacgaccacgaactcgccggtgacgtcgcaatcgtcacgggcgcgtcctcgggcatcggcgaggccaccgccgaagcactcgccgcggagggcgcccacgtcgtcctcgcagcccgccgcgccgacgaactggcggcgctcgccgaccgcatcgaggacaccgacggtgacgcgctcgtcgtccccacggacatcaccgacgacgacgccatcgacgacctcgtttcggagaccgtcgacgagtacggccgcatcgacatcctcgtcaacaacgccggcgtcatgctgctcgaaccgctggagcgggccgaccgctcgaacctccgccagatggtggaagtcaacctgctcgggctcatgaacctcacccacgccgtcgtcccgatcatgcaagaccaggacgccggccacgtcgtcaacgtctcctcggtcgccggccggcaggccgacgccgactccagcggctacaacgccaccaagttcggcgtgaacgcgttcaccgacgcgatccgccaggagctcaccagccaggacatccgcaccaccatcatcgaaccgggggctgtcgacaccgaactctccacgcacgtgcccgacgagcaagtcctcgaacgcttcgcggagatggacctgcccatgctgcaccccgatgacatcgcgcgcggcatcgtctacgcgacgagccagccacagcgcgtggacgtcaacgaactcctgatccgcccgaccggccaggaactgtag
>VNG_0108G|4.7103165750229055
atgccggtacacacacctgacagagccatgagcagccttccgtcggagcagggcgtcgagacgtcgctgttgtcgtggctggacgggctgggctgggagacccacggcctcgacggcagtcaaggcgcgagcgtcctcgacgaacgctacagtcgctccaccgctgacgtgatctactgggacttgctggccgagcaagccatcgcgctcaacgacgccgtgaccgaggacaacgtcgaccgcctcgtctcctcgctcaagctcgacctcgacacggacgacctgctggccggcaatcgggagttctacgcaatcctcacgaagggcaagcagttccagatcgacggcgaggacgggaccgagtacgtctacgtcgatctgatcgacttcgcggacatcgagcgcaatcgcttccacgcggtcaatcagttctcagtctcgcggggcactaccatccgcccggacgtgaacctcttcgtcaacgggattcccctcgtgacgatggaactcaagagcctcgcgcaggacaacgactactacgacgccatcagcgacctgcacaactacgaggagaccgtgccgcggctgttcgtccccggcctgttcaacgtcgccgccgatacgaccgcgctgcgctacggggccgtcggcgcgcccacgcagttctacatgaagtgggccgacgcacccgaacagtacgagtccgacaacgagatgcgccaggccgtccaagcgctgtgcaaccccgcgacgctgctggacatctgcaagcgcttcgtgttctacgaccagcgggccggcggcgacgccaagatcgtcccgcggtacatgcagtactacgccgtaacgaggctcctcgatcgcgtccgagagggcgagccacatcccgatcccgacgaacggggacacctcgaccgcggcctcgtctggcacacccaggggtcagggaagtccttcacgatgctgtacgccgccgagaatctgctctcacaggacatcctcgacacgccgcaggtgttcctcatcgtcgacacggacaagctcgccagccagatgcgggacaccctctcgaatatcggcttcgagcagtccgtcgtcgccgagagcatcgaccacctgcaggaactgatcgagcagggccgcagcgaagtggtgctcacgaccatccagaagttccaggacgtggagccgaacacgcagggcaacgacgaggtggtagtgatgtccgacgaggcccaccgcttcatggagaaagacctcggcagccgactcgacgccgcgctgccgggctgcttccactttggctttaccgggacgccggtcagggagggcgacgaaaagagcgaccgcaacaccttcgacgagttctcccccgagggcgaggagtacctgcaccgctactccgtcaaggaaggcatcgaggacggcctgatcctgccggtctacttccgactacgccaccagatggaatggaacgtcgacgaggcgggcctcgacgaggagttcgaacagcagttcgccggcctcacgaccgaggagaaacgggagttcatccgtgagtccgtcaccagccgcgaactcgctgaactcgaaccacgcgtcgagaccgtcgtcgacgagatcgacacccacttcgacggtgtcgacaagaacggctggaaggggatggtcgtcaccccgagccgcaagtccgccgcgatgtacggcgagcgcctgatggaacgccgcagcgaggacgagatcgaagtgctgtacaccgccaccagcgacgacagcgacctcatccagcagttccacaccgagaacgaggagcgcgaccagattgtcaaacagttcaacgacgaggacgagccgaaactgctggtggtccacaacatgctactcaccggcttcgacgcgcccaacctgaagacgatgtatctcgaccggaacctcaagaaccacaacctcatgcaggccatcgcccggacgaaccgggtggctgagggcaaggagaacggcgagatcgtcgacttccagggcgttttcgagaacatcgacgacgcgctcgactacgacccagagacacaggagtacgccgcccgcgaccgggaggaactcttcgccgaactcgaaacacagctcgacttcgtcctcgatatcttcgaggacatcccgatggacgactcacaggaggcgatcgaccagtgcctcgcgagagtgagcacccacccagagaaacgcaagttcaagcaggggttccgccggctgcagaacctctatgaatcggtctcgcctgacggtcgcctcgctcaggcgggcattcaggacgactacaagtggctcgctcgggtgtacaccgccttccagcgtcaccacaaccgcaaagaccgtcccgaagacgcgatgcgagagaagacccgcgatatcatcgaagagcacgtcgacgttggcgagatcaagcgggacttcccggtgtacgaactcggacaggggcacctcgaagcgatcgaggacatggacccggcgacggccgccacgaacgtcgcccacgccacccgcgagcacctgcagccaaagaccggacagaaccccaagtacaagcgcctcagcgagcgcgtcaatgacatcgtcgaagaatgggagcagggtgaccgcagtgatcccgaagccgtcgaggcactcacagaagtcgaagaggaagtcctcacggtcgaagcccaggccggcgatcaggcgaaggcacaggccgagttcgcgatctacacccatctcaccgaggagacgcccgctgctgtcgactctgaggacgaagcgcaggccatcgccgccgacatcgtcgacgagtttgaggaacgcatcgatcggggctatccaggttgggaggccaacgagaccacagtccagacgctcgaagtggtgctgctggacgcactcctcaaggaccacgacaggccggcactggcgaaagacgacgccttcctggacgccgtccggggctatctcgtcgagaactatgtctaa
>VNG_0451G|4.709510031185888
atgagcgaagtggtcaccgaccggctccggatggcgttggaggcgatggcccagaaagacgacgacgccgcctgggaggtcatcgacggcgacgacgagatcaaccagctgtatctggatctggaagacgactgcatcgacctgctcgcgctccagcagccggtcgcgggcgacctgcgactgatcgcgtcgtcgttcaagatcatcaccgacttggagcgcatcggcgacctggcggcgaacctcgcggagtacacgctggacgccgaccgggacatgttccccgaggtcgacgtgcaggcgatcggcgaccgaaccatcgagatggtgacggacgcgatggcggcgtacgcgagcgcggacgtcgaggcgtgttacgcgatcgccgagcgcgacgacgacatcgacgagcggtgtcggagcgcctcacagacggtgatccgtgatctgatcgagaccgagatcgacgccgccaccgacgacgccgagatcgaggcgctgatgcaggacgtttcgcggctgttgttgaccgtccgggacctcgaacgcgtgggcgaccacgccgtcaacatctcggcgcgaacggtgtacatggtcgacaacgacgacgagctgatctactag
>VNG_0683C|4.70812773187289
atgcgacccttcgaggactcaccgatctcccgcgacggcaaggtactgattctggcgtacgaccacggcctcgaacacggtccggtcgacttcgaggcagtgccagccaccaaagaccccgaagccgtctgggatgtcgcgacccacgacgccgtctccgcgatggccgcccagaagggcatcgccgaagcctactacccctcctacagcgacgacgtgaacctcctggcgaagctcaacggcacctcgaacctctggatgggcgagcccgactccgccgtgaactggacggtcgactacgccgccgacgtcggcgcggacgccgtcgggttcacgctgtacggcggctccaacagcgaagtcgagatggccgaggagttccgggacgcccaggaagccgcccgcgaccacgacctccccgtggtgatgtggtcgtacccccgcggccagggcctcaaaaacgacaagaacccggacaccatcgcgtacgccgcccgccaggccctggagttgggcgccgacatcgcgaaggtcaaataccccggcagcaccgacgcgatgtcccacgctgtcgacatggccggcccgaccaacgtcgtgatgtcggggggctccaagaccagcgaccgcgacttcctcgaatccgtgaagggcgcaatcgacgccggcgcgtccgggctcgcggtcggccggaacgtctggcagcgcgagcaccccgcggcgttcctcgacggcctggaagccgtcgtctacgaggaagccagcgtcgacgaggcgctcggacgcatctga
>VNG_2240G|4.70811481178003
atggacgagccgctgtggatcgacgagcacgcgccgtcgctggccgacctcccgcaggcgagcgtgcgcgaccggctccgggacgccgtcgacgaacccgtgaacctcgtggtgtacgggccgtcgggcgcggggaagaccgccgccgttcgcgcgctcgcagcggccgcccacgacgatccggagacggatctcgtggaggtgaacgtcgcggacgtcttcgggatgacgaaaacggagatcagcgaggacccccggttcgcgtcgttcatcgacgccaagcgccgccggaactcctcgaaggccgacctcgtgaaccacgtcctgaaagagaccgcgagctactcgccggtttcgggcggctacaacaccatcctgctggacaacgccgaggccatccgggaggacttccagcaggcgctgcggcgggtgatggagcgccaccacgaggccacgcagttcatcatcgcgacccgccagccgtcgaagctgatcccgccgatccactcgcggtgtttccccgtctcagtgcgcgcgccgaccgacaacgaggtcgtcgacgtgctccgggagatcgtggccgccgagggcgtcgactacgagccggacggcctggagttcgtcgcggggtacgcggagggcgacctccgggaggccgtgttgggcgcgcagacgaccgccgagcaggagggcgaggtgacgatgaacgccgcctacgaggcgctgcaggacgtcggcagcgacgccgccgtggagtcgatgctcgacgacgccgaggccggcgcgttcaccgacgcacggtcgacgctggacgacctgctggtggacgaggggatgagcggcggcgaggtgctcgatgacctgctggaggtcgcgcgctcgcggtattccggcgacgacgtggcggagctgtacgcgcttgcgggcgacgtggagttcgatctcacgcggggcaccagcgaccgcgtgcagctcgggcggctgctcgcggagcttggccggtag
>VNG_1684G|4.707701809562777
atggacgaactcgcggggacatcggtggcggtcatcggtgccggcttcggggggctctcgacggcctgctatctcgccgacgccggcgcggacgtgaccgtcgtggagaaaaccgaccagatcggcggccgtgcgagcaccctggaacgcgacgggttccggttcgacatggggccgtcgtggtatctgatgccggacgtcttcgaggagttcttcgcgtcgttcgacagccaccccagcgactactacgggttgacgcgcctcgacccccactaccgcatcttcttcaaggacaacgaggggcggcggccgggccgggacgcccccggcctgaacgtggacaccgacggcgacaccatcgacgtgacgcccgaccgcgagcaggtcaagcaggtgttcgacgcctacgagccgggcgctggggacgtgctcgacgactacctcgcgcaggccaaggagaactacgaggtcggcatggagcacttcgtgaagaccgaccgcccccgggtccgggactggatggacccgaagctcgcggagtacgcccgcggcctcacgctgctggggtcgatgcaggaccacgtcgagcagtacttcgaccacccgaagctccagcaggtgatgcagtacacgctggtgttcctcggcggctccccggacaccacgccggcgctctacaacctcatgagccacgtggacttcgggctcggcgtctactatccggagggcggcatggggggtgtcgtcgacgggatcacggccctcgcgcgcgaactcggcgtcgagttccgcaccggccacccggtgtcggcgatcaagggccgccgggggggcttcaagctggacaccgaacccggtgacgccgtgctcgcggacgtcgtcgtctccgacgccgactacgcccacaccgaacaggcgttgctccccgcgcaaaagcgccagtacgacgccgactactgggacgcccggacgtacgcgccgtcggcgttcctgctgtacctcggcgtcgagggcgacgtggagccactcgcccaccacaccctcgtgttgccgtccgactgggacacgcatttcgcgcagatcttcgacgaccccgcgtggcccgacgaccccgcgtactacctctgcgtgccctcgaagaccgacgacaccgttgcgcccgacgggcacagcaacctcttcgcgctcgttcccgtcgccccggggctggacgacaccccggccgtccgtgagtcctaccgcgacctcgtgctcgacgacatcgccgagaacacgggcgtcgatctgcgggaccgcatcgtcgtcgaggagcggttctcggtttcggagttcgccgaccggtacaacagccaccagggcaccgcgctcgggctggcgcacacgctgcgacagaccgcgctgttccgcccgccacaccggtcgaccgcccttgacggcctctacttcacgggcgcgaacacgacccccggtatcggcgtcccgatgtgtctgatcagcggcgaagtgaccgccaacaacgtgctcgccgacgcgcgctga
>VNG_0734G|4.707648561044891
atgagtgacagtacaatcagaacatacagcagcgaccagcgccagacagacaacgacgagacagtatcgacccccgacgaagacgtcctgacctgcccggagtgtggcgggcaggtcatcgacgacgaggagcacggcgagtcggtctgtgtcgactgcgggctcgtcgtcgaggagaacggcatcgaccgcggccccgagtggcgcgcgttcaactccacggagaaagacgagaaatcccgcgtgggcgccccgaccacgaacatgatgcacgacaaggggttgtccacgaacatcggctggcaggacaaggacgcctacgggaacagtctctccagcaaccagcgccagaagatgcagcgcctgcgcaagtggaacgagcgcttccgcacccgcaacagcaaggaacgcaacctcaagcaggcgctcggcgagatcgagcgcatggcctccgcactcgggctgcccaaggaggttcgggagaccgcgtcggtgatctaccgccgcgcgctcagcgaggacctgctgcccgggcgctccatcgagggcgtcgccaccgccgccctgtacgcgtccgcgcgccagctcagcacgccacgctccatcgacgaggtggcgaacgtcagccgcatcgacgagatggagttcaagcgcacgtaccgctacatcgtccgggagctcagcctcgaagtcgcgcccgccgaccccgcgcagtacgtgccgcggttcgcaagcgacctcgacctccccgacgaggtcgagcggcggtcccgagaactcatctccaacgcccaggccgacggcgtcaccagcggcaagtcgccggtcggactggccgccgcggcgatctacgcgtccagcctcctcaccaaccacaaggtcacccaaagcgaggtcagcgaggtgaccgacgtcagcgaggtcaccatccgcaaccgctaccaggagctgctggaagccaccgaagcagccgcctga
>VNG_1830G|4.707487204108676
atgccgacagagaccgaatacgacccctctctggggagcaagttcgtgttcgtgaccggcggcgtgatgtccgggctggggaagggcatcacggcggcgagtctcgggcgactgctctcgaacgcggggttcgatgttactgcggtgaaaatcgatccctacctgaacgtcgacgcgggcaccatgaacccctaccagcacggggaggtgtacgtcctcgatgacggtggggaggttgatctcgatctggggaactacgagcggttcctcgacgaggacatgacctcggatcacaacgtcaccacggggaaagtctaccaggacgtcatcgagcgcgagcgctcgggcgactacctcgggaagaccgtccagatcatcccgcacgtgaccgacgacatcaagcgccgcgtgcgcgaggccgccgaaggcagcgacgtctgcctggtggaggtcggcggcacggtcggcgacatcgaggggatgccgttcctcgaagcgctccggcagttcagccacgagcaggacgacgaggacatcctgttcacacacgtgaccctggtgccgtactcgaaaaacggcgagcagaaaaccaaacccacacagcactccgtcaaggaacttcggtcgatcggcctccagccggacatcctggtcgggcgctgcgaggaccgcctcgatcccgacgtgcgcgagaagatcgcgctgttctgtgacgtgcccatggacgccgtgttctccaatcccgacgtggaggacatctaccacgtgcccctgaccgtcgaggaggaaggcctcgaccagtacgtcatggaacagttcgatatggttgaggacgccctgccggccgcccagcggtcgacggagtggcgggatctcgtcacccgcgagcgcaccggcgaggtggacatcgcgctcgtcggcaagtacgccctggaagacgcctacatgagcatccacgaggcgctcaagcacgccagcctggaggccggcgtggaagtgaacgtgttgtgggttgactccgagaagatgcacgaccaccacgagcgccgcatcgccgacgccgacgggatcgtcgtcgccggcgggttcggctcgcgtggcacggcgggcaaaatcgacgccatccagcacgcccgcgagcacgacgtgccgttcctcgggctgtgcctgggcttccagcttgcggtcgtggagtacgcgcgcaacgttctcgggatgacgggcgcgcactccgcggagatcgacgaggacaccgagtacccggtcatcgacctgctgcccgagcagtacgacctcgaagacctcggcgggacgatgcggctgggcgcacacgagaccgccatcgaacccggaaccctggcccacgacctgtacggcgccacgtcgtgcacggagcgccaccgccaccgctacgaggtcaaccccgagtacatcgacgacctcaccgccgacggcctgacgttctccggcgaggccggcaaccgcatggagatcgtcgaacacgacgaccacccgttcttcttcgggacgcagttccaccccgagtatcggtcgcggccgacgcgagcgagcccgccgttcgtcgggctgcttgacgccgtcctcgaacgggcggacgtggctcctgctggcagcgacgccgacgtggaggtgacgaactga
>VNG_0396C|4.707257686458529
atggatgtctccgtgagtgccaccggccacgacaacgtcaccgcacgccacgacagcacgctcgaactcaccaccgacgacttcctcacgccggccggcgactgcatcctcggcatcgacgctgactgctcgcccgcggcgttcagcgacgcgttcgtcgccgcctgccaggacgccgccgccaccatcacgctcgtcctcgatacgccccagcaccgcgacgaaatcacgggctcgggccaccccgacctcaccttcaccaacgaccgcagcatggtcggccgcaccagcacgtacgtcgacgaccgcacggtcttcgtggacgccgacaaggccgccgcggacgtcgaccgcgagctggtcgctgcgctcgccgacggcgcgccgctcaccgccacgctgcgcgtcgactga
>VNG_1125G|4.7054427869750635
atgagtaaggcattcagcgcgattgatgaggaccgcgaggtcgaccgggacgcgttcacgcccggcgtcgaaccgcagccgacgtggtgtcctggctgtggtgacttcggtgtcctgaaggccctgaaaggggcgatggcggagctcggcaaggaccccgaggagatactgcttgcgaccgggatcggctgttccgggaagctcaacagctacttcgacagctacggcttccacacgatccacgggcgctccctgcccgtggcccgcgccgcgaagctggccaaccacgacctggaggtcgtggccgccggcggtgacggcgacggctacgggatcggcggcaaccacttcatgcacaccgcccgggagaaccacgacatcacgtacatcgtgttcaacaacgaagtgttcggcctgacgaagggccagacatcgccgacgagccccaaggggcacaagtccaagacccagccccacggctccgcgaagtccccgatccgaccgctctcgctgagcatgacctcgggggcgtcgtacgtggcgcgaaccgcggccgtgaaccccaaccaggcaaaggacatcctcgtggaagccatccagcacgacggcttcgcgcacgtggacttcctgacgcagtgtccgacctggaacaaggacgccaagcagtacgtcccgtacgtggacgtccaggagtccgacgagtacgacttcgacgtcacggaccggcgggaggcacaggagctgatgaccgagaccgaggaagccctctacgacgggaccgtgctgaccggccggtactaccaggacgagcagcggccgtcgtatcaggccgaaaagcagtcccgcggggacatgcccgaggaaccggttgcaaagcggtacttcgacgacgactacgagtgggagcgctcgttcgacgtcatcgaccgccacaagtaa
>VNG_0896G|4.705303710699268
atggacaccgatgacctccttgcggcggcccgtgacgcaaccgcggccgcccacgttccgtactccgagtacaaggtcggggccgcactggacaccgcaagcggcgcggtctacacgggctgcaacatcgagaacgcgaactactcgaacagcctgcacgccgaggaggtcgccgtcgggaaggcggtcagcgccggcgacaccgacttccagcgcctcgcggtcacgtcgagccagcgggacgcggtgacgccgtgtggcatgtgccgccagacgctcgcggagttcgccgccgacgacctcacgatcctctgtgacagcggcgacgacaccgccggcgtggtcacgtacacgctcggcgagctgctgccggacaccatcacggcgtcgaacctggacgcgtag
>VNG_1922G|4.703908469831964
atggtcgtcgcttacgtcctcgtgaaagccaacaccggccgtgcggaggaactgctcgacgagatcgcgaccatcgacggcgtcgtcaacgcccacatcgtcgccggcgacgtcgacctcatcgcgaaagtcgacgtcgacacgcccgccgacgtcaaggaaatcgtcaccgcccccatccagaaccgccgcggcgtcgaagacaccgaaacctacatctccatgtag
>VNG_0639G|4.699299617461735
atgctcacgatgaccgcgttcgccggcccgtgggccaagcggaagatcaccgcggcgttcaccgaccgcatctcggtcaaccgcgtcggcccgtgggggctcggaacgatcgtcgtcgactccgtgcgcctgctctcgaaggagctggtgatcccggagggcgtcgaccggcccgcctacgacctcgcaccgatcgtgctcgcggggtcggcgctgttcgcgttcgccgtcatcccgatgggcaacggcatccagcttgccgaccccgaagtcggactcgtgttcgtgttcgccatcgcgtcgatcgcgagcctggggctgatcatgggcggttacgcgtcgaacaacaagtacagcctgctcggcggcctgcgcgccgtcgcgcaaaacatcgcgtacgagatcccgctcgtgctcactgcggcgtcagtcgtgttgttcacggggaccctgcagctcagcgagatcgtcgccatccaacagaacaccacgcttgcgaccatcgccggcgtccgcatcccggcgtggttcgcgttcgtgaacccgttcgcgttcgtgctgttcgtcgtggcgaacctcgccgaagtcggccgcaaccccttcgacacgccggaagcaccgaccgagatcgtcgccggctaccagacggagtactcgtcggcgtacttcgtgctgttctacctcggcgagttcatccacatcttcctgggcggtgcgatcatcgcaacgctgttcctcggcggccctggcgggccgttcctgcccgggttcgtctggttcacgatcaagatctgggccgtgtacttcttcacgcagtggtgccggtccgcgatcccacgcgtgcggatcgaccagctcatcggcatcggctggaagggactgctcgtgttgtcgttcgcgaacctcgtgctcaccgcgactgcactcggggtgactggactatga
>VNG_0125H|4.698712499324623
atgagccagtcatcgctggacgacgacgaactgttcggggaggccgccgaggagatgcgggccgacgtggaaggccacatcgaggccgcccgggacgcgcttccggacgacgacgccctctgggaagtcgacgacgggggcaacacgctcggggtgctgaacacgctcaaaacggcgctcaacaccgaggaggtggcgtcccacgtgcgcgacgcgaagaaggcgttcgtgatcgggcagcgcgcggacgcgttcgacggcgacgacctcgccgacgacttggcggccatcgaggacgtgcttgcggacctcgaagccgccagcgagcacgcgggcgcgctggcggagacgctgccggagctgcgaggcgcgcttcccgacgagtaa
>VNG_2224G|4.698270639192418
atgcccgcgaagtcctacgtcgacctcccccagtacaacggcgacttccgctcgatgcccgcgtacatggacgccggcgactgggacgccgccggcatcaagtgggtgaacgtccaccccgacaaccccgcggaccacgacctcccgaccgtcatgggcacgatggtctactccgaccccgagaccgcgttcccgctggcgctcatggacggcaccgaactcacgatgaagcgcacgggcgcggcggccgcggtcgccactgaccacctcgccgtcgcggacgccacttcgttcggcgtcgtcggtgccggcgtgcaggcgtacacccaactggaggccatctcgaagatccgggacatcgaggaggtcgtcgtcagcgacgtcagcgacgacgccgtccagcagtacgtcgatcacttctcggaccgcttcgacgtgcgcggtggctccatcagcgaggccggccactgcgacatcctctcgacggtcacgcccgtcgaggaccccatcgtgaccgccgaggacgtcggcgaccacacgcatatcaacgccatgggcgccgacgccgaagggaaacacgagctcgccgacgacatcctgcttgccggcacgctcgtcatcgacgaccacgcccagaccacccactccggggagatcaacgtcccgtaccacgaggacacgcttgcggacgacgacatcgacgccgagatcggtgaaatcgtcgtcgggaacgccgacggccgcaccgacagcgacggcgtcaccgtcttcgactcgacggggcttgcgatccaggacgtcgccgccgcccacgtcgtctacgagcacgccagcgagcacgacaacggctacgagttcgatctgctcggcgtctag
>VNG_1038C|4.69811925966162
atggagcttacttggttcggacactcgacgtggcgcgtaacagtcggcaccaccgatctcctcgtcgaccccttcttcgacaacccccacaccgacaccgctcccagcgaggtcgctgtcgaccacgtcctgctcacacacggccacgccgaccacatcgcacacgtcggcgcgttcgccgacacccacaccgtcggcacccccgaagtgaccggctacgtggccgacgaaaccggcgtcgaagacaccaccggcatgaacctcggggggaccgtcgagctcggcgacgcgttcgtgacgatggtgcgggccgaccacaccaacggcctggaaaccggctacgaatactccggcggaacgcccgtcggctacgtcatctcggacgccgcgcccacgcagaccggcgacggcgacgccacgacgttctaccacgccggcgacaccagcctccaatccgagatgaaggacgtcatcggcccctacctcgacccggacgccgccgccgtcccggtcggcgaccacttcacaatggggccgatgcaggccgctgtcgccgtcgactggctggacgttgatgtcgcgttcccgatgcattacgacaccttcccccccatcgaggtcgacaccgcggacttcgaacgcgaggtgaacgccaccggcagccaggccgacgttcacgtgctcgacggcgacgaaacggtcgacctctcggacgcgctgtaa
>VNG_0189C|4.697257382528556
atgccacccacgcaactcaaagacccagtccacggctacatcgaactggacgccgccctcgtcgatgggctcatcgaccgcaaaccgttccagcggctgcgccacgtccggcagttgtccgcgaccaccctcgtctatccgggcgcaaaccacacccgcttcgagcactcgctgggcgtctaccacctcgcgaaaaccgtcttcgagaacctccgcacacaaccgtacttccaccaggacgccaccaccaccgaactcgacgccatccagcgcacgctcgagtgtgctgccctcctccacgacgtcggccacccgccgttctcccacctcggcgagcgctacctcgaccgcagcgccatcctcgatcgcctcgccgaccacggcctccacgcgacgttcgcggacgccggcgtcgggaacgcgccgctgcgggaagccagcccccacgaactgttcggctgcctgttcgtctgccgggagttcgccgacgccatcacggccatggatgtcgacccgcacgcagtgtgcgcgcacatcctcgggtacagcctggcctacgagcgcggcgggcgctggcaacacggcgtcgccgcccagatcctccacagccccatcgacgtcgaccgcctcgactacatcacgcgggacaaccagatgaccggcgcggacgtgctgagcttcgacaccgcccgcatggtcgcctcctacaccgcccaccccgacgaggggctggcgctgtcggacaaagccctctcgaccatcgggaactacctcgaaggccggatcgccctctacatgtgggtgacccaacaccacaagtcggtgttcgcccacgcgctcctccgggaactcctggcagcgctcgcggccatgcgggacaccccaccgatcaccatcgacgccgtgctcgatcgcggcatcgacgacaacaccatcctcgaacgcctccgggtcgccgcccgcgacaaccccgactcgacgcttgccacgctgtacgagcggtttcgcagccgcgagttccccgagacctgctggaaacaccgggtcgcgtacgccgcccgcgtggacgtcggcgacaccacggcgtcggcctccgcgcccgccgacgaccctccacgtgccacggacgccgacatcgacgcgttcagtgactggctcaccgggaacgccgaccgcctcgaaccccgcctcgcggacgccctcggggtgccggtccacgaagtctggatcgaacactcctacgtccccgaatacgagccacaagccctcgaagacatccccatcgcctacggcggcaccacgcgatcggtcggcgactgggggctgtacggggaccgcgcgttcgactcccccatccccttcgttttcgtcccccacggcgtcgaaacgcaggcgatcaccacgctgtcggcgtggttccacgccgagtcgacggcctga
>VNG_0727C|4.696550378523593
atgggactgcgcagccagctctcgaagctgttcagagggccggagtccttcgatctcacgtccggccgcatcggcaagccgctgttcttcctggcgatgccgatcgtcatcacgaacctcttccagaccgcgtacaacctggcggacaccttctggctgggccagtacaacaccgacgcgctggccgccatcagcttcgcgttcccgatggtgttcctgctcatctcgctggggatggggatctccgtcgccggcagcgtcctggtcgcccagtacacgggcgccggcaaggacgagcaagccgagtacgccgcctcccagacggtcaccttctcggtgctggcgtcgctgctgttgggcggcatcggctacttcttcgtcgaggacttcctctcggtggttggcgcgtccgacgcggtgctgcggcccgccaccagctacatgcaggtggtcgcgctcggcctcgcagccatgttcgggttcgcggtgttcatcgcgctcatgcgggggtacggcgacaccatcacacccatgctggtgatgttcggctccgtcgtgttgaacatcgtcctcgacccgttcctcatcttcgggtggaccgtcgtcgagaacgcgcccctcgtcggcacggtctcgttccccagactcggcatccagggcgcagccatcgcgaccgtgttctcgcgggcgctcgcgttcgccgtcggcctcgcgatcatgttccgggggacccggggcgtcgagatcaacgccgccgacatgctcccggatctctcgtatctccggcggctcgtccgcatcggcctgccggcctccatcgaaggcacggggcgcgcgctctcgatgaacctgctgttgttcatcgtcgcgacgttccccgatcacatcgtcgccgcctacgggatcggcacccgcgtgttctccgtggtgttcctgccggcgatcgccatcgcccggggcgtcgaaaccatgaccgggcagaacgtcggcgccggcaagccggaccgcgccgcccgcgccgcgcggctcgcagccaccatgctgttcggcgtgctgtcggtgctcgggctgatcgtgtactggtacccggagcccatcgtctccgtgttcgtcggtgccggccaggagaacagcgcgcaggtcatcgaggccggcagccagttcctccggtacgtcgcgctcacgttcggtttcatcgggatcgcgcgcgcctacacggggagcttccgtggcgccggcaaaaccatggtcgcggccgcgatctccgtgatcaccctgggcgtcatccggttcccgctggcgtgggccaccatcggcagcctgggatcggccggcatctggctgtcgttcgccgtctcgaacgtcatcggggcgatcatcgcgtacgcgtggtatcgccggggcacgtggcgcgacaccggcgtcgtggacgcgacgacagcccaggaggacacgggcgtcgagcagtccgcacaaaccgactga
>VNG_2000G|4.696266086384813
atgtcgcgtagcccctcattgccggaccggccgacgctcgacgtcgatcccgagtcgacgccggcggaacgcctcaacgcgctccaagaccactacgtggatatcgtggcggtcaacggagagctgcaggcgcaactcgacgatgtcgaagcccgccgcgaagaactccgcgaggaggtcaaccgcctccagcgcgagaacgagacgctgaaaacggcgtcgctgtacctggcgaccgtcgaagacctgcccgaagacggcagcgccgtgatcaaacagcacggcaacaaccaggaggtcctcaccgagctgtcgccgcgactcgcggacaccctggaggtcggcgaccgggtcgcgatcaacgactcgttcagcgtgcagcgcgtgctcgacgacgagaccgacgcccgcgcgcaggccatggaagtcgacgagtcgccgtcggtcacgtacgctgacatcggcggcctcgacgaccagctccgggaagtccgggaagccgtcgaggacccgctggtcaaccccgagaagttcgacgcggtcggcgtcgaacccccgagtggggtgttgttgcacgggccgcccggcaccggcaagacgatgctcgcgaaagccgtcgcgaaccagacggacgccagcttcatcaagatggccggcagcgagctcgtgcggaagttcatcggcgagggctcccggctggtccgggatctcttcgagctcgccgaacagaaagaccccgcgatcatcttcatcgacgagatcgacgccgtcgccgccaagcgcacggattcgaagaccagcggggacgccgaggtccagcgcacgatgatgcagttgctctcggagatggacggcttcgacgagcgcggcgacatccgcatcatcgccgccaccaaccgcttcgacatgctggactccgcgatcctgcggcccggccgcttcgaccgcctcatcgaagtccccaacccgaacccggacgcccgcgagcgcatcctggagatccacgccggcgagatgaacgtcgccgacagcgtcgacttctcggatctcgccgccgacaccgcggagttctccggtgcgcagctcgccagcctcgccacggaagccgggatgttcgccatccgcgacgaccgcgacgaggtccaccgccaggacttcgacgacgcctacgagaaactcgtcgccgagggggacaccgagtccagcggcccgcggtacccgagctacattcagtaa
>VNG_0175G|4.694023877693981
atgtatctcatcatcgtgggtgccggcgacatcggcaccccgctcatcgacgtcgccacccggtcgggcaacgaggtcgcagtcatcgagcgcgacgacagccgcgccgcccgggcggcagacgactacgactgcctcgtgttgcacgacgacgccacgatcaaagacacgctggccgacgccggcgccgggcgcgccgacgccatcatctccaccaccgaccaggacgccaccaacatcatggtgtgcctgctggccgcggagttcgacatccccgcgatcctctccgtggtccacaaccccgaacacatgggggtcttcgagcgcatcggcgtgagcacgatggaaaacccccagcagctcatcgccgaatacctctaccgggccgtgacgcgtcccgcgatcgtcgattacatgcgcatcggcgaccacgccgaggtcttcgagatcagcgtcaccgactcggcacccgtcgccggcacgaccctccaggaggccgcgaacacgggcgcgctccccgacgatgtgctggtcgtcgccatcgagcgcgacggtgacggcgaccccatcacgccccgcggggacaccgtcattcaggccggcgacctcctcacggtgtactccggggtgggcgcgaacccgtcggtcacggatgcctttggacacaacgaggacgccaccggatag
>VNG_1791C|4.69264608175661
atgcggcgaccgcgcgaccgtcgccacgtaccgatgccgactcgtgacgccgccgagacgacgcccgacgacacgctcccgtggtacgtcgccccgctcccgacgcgactggaggacctcgcgctccggctggcgtgggtcatcgccgcgatcaacgtcgcaggcaccgtcttcgggttctggtactaccgcatacagctcgcggacacgccgctggcggcctggatcttcgtgcccgacagcccgacggcaacgctgttcatcgcggcctcgttggtggcgtacaagctcgactgggacgccgactggctgcacgcgctggcgtttttcggctgtctcaaactcggcctgtggacgccgttcgtccaactcgtcgtgaacggccagggcgcgctctggtggggcatgtactggttcctggtgctcagtcacttcgggatggccgtcgaggcgttcatcgtccaccgctacgcgacgttctcggtgcccgccgtcggggtggcgctggcgtggtacggcatcaacgacctcctcgattacttcctgggtgtgctcggtggcccccaccacacgctcctgcgcgccgaactcggggccgaagctccccacgccctgtacgcccacgacatcgcggccgcctgcgcggtggcgctcaccatgctcgcgacctacctcgcgctcgccacccacatccacgccaccgagcaccgccggtga
>VNG_6225C|4.691222569238968
atgatcacggcggttgtctacgccgagtccggaggaacgttcaaaaccacgatgaccgcgaacctcgcggtcgcgctcagccgaatggacctcgatgtgctggtgcttgacctcgacccgcagactggcaacctcacgtcactgttcgacgtgggtgaggaccgcagcgatccgaacgcggacaaccttgtcaagcacatcctcgagatgccggacggcgacttcgcatcgctcatcgagacgtccccagagggcgtcgacatcgtgccgagccacgacatgctgagtgacttcacgtccaacctcgaacagaagatcacgtacgagaccggcgtgaaagacgtgtcccgcgaggagtacccgcgctacgagctgctgtaccggctgctgtgggagcgcgaacaggtgaacgagcagtacgacgtggtgctcatcgaccccaacgcacgcgccgaagacctcctgtacaacgcgatgtacgcgcttcgcacgctcgtcgcgccggtcaaaccggctggcaagggcagcctcagcctggacggcctcgaagagatggtcgggaacatggagaccgaactcgacatcggcgtcggcttgtcgtgtgtggtcccctgtggggtggggcagacgaacgcccacaagcagtaccgcgaccggttcgagaccacggacgcgttcgcgacaccggtctcgatcggctcccgagagagcctgatggacgccatgtgggaggcccacggatctgcgttcaaagtcatcgaggagcgctggaagacctacgagggcgacgacgggatggtgagcgagcgcggaaagcgacgggtgcctgaccgcgaactcgaaaccctggagacgatttggcgactcgccgggttcatcgccaccgacaccttcgacgccacggtccccgaagagttggtcctggacatcgttgacgacgggaccgagaccctgcagatggcgggcaacggacacccggaggtggccgactga
>VNG_2616G|4.6896122797562345
atggcacacgccacacagtctccggacgcctacgacgccctcctcgatcactacgaaaccatcaccggcctcggcggtgcggccggcatcctcagctgggatcaagaggtcatgatgcccgagggtggcacgcccgcccgttcgacgcagaaatcagcggtgtcgacggtcagacacgacctgctgaccgaccagcaggtcgccgattggctcgacgacctcgccgacgccgacctcacggacgaacaggcggcggtcgtccgcgagatccgccgcgagcacgaacgcgccgcccgcgtccccagcgacctgatcgccgacctctcggagaagacctccgaggcccatcccaagtggaagcaggcccgtgaggaagacgacttctcgatcttcgcgccggtcctggaggacctcatcgacctcaaacgggagtacgctaaccacatcgaccccgacgcagacgcatacgaggtcctgttcgccgactacgagccctatctcgacctcgacaccgcagagcgcgtgctcgaacgcctccgggacgaactcgtcccgctcatcgcggacatccgcgacagcgacgtgaccctcgcggacccgttcgcgggcagccagttcgacgtggacacccaggaggacctcgcccgggacgtgctcgacacgctcggctacgactgggagcacggccggatcgacaccgccccccatccgttctcctcgggcacccccttcgacgcgcgcgtcaccacccgcttcgaccccgagaaacccgtcgacgccctgctgtcgaccatccacgagttcggccacgcccgctacacgctcgggctcccccgagcggagtacggcacccctctcggcgaatcacgcgacctgaccgtccacgagtcacagagccggctctgggagaaccacatcggccgctcgccggcgttctgggaggcgttcctgcccgagatgaaaacccagttcccacaggtcgaggacgccaccccacaggcggccttcgaggccgccaacgagatcttcgaggacaacctcatccgcgtcgaggcggacgaactcacctaccacatgcatatcgtggtgcgcttcgagatcgagcgcgaactcatcgagggcgatctcgacgtcgcggacgtgcccgaggcctggaacgacaagtacgaggagtacctgggcgtccgccccgagaccgacgccgagggctgtctgcaggacatccactggagccaagggtcgatcggttacttcccgacgtactcgctgggcagcgtgctcgccgcccagatattcgccgcgctggaggccgacatcggccccgtcgacgaacgcgtccgcgagggcgacttcgatgtcgtcggtgactggctggaatccaacgtccaccagcacggcgcccgctacaccacgcccgacctggttcgtgaagccaccggtgaggcgttcacggccgactacttccttgatcacgtccacgagaagtacggcgagctgtacgacctctga
>VNG_1697G|4.688772523537436
atggcggacgaactcgaattcatcgaacaaggacttcagcgcagtcagatcgacgagttcttcgctgaggagctggcacgcgccggctacggcgggatggaactcgcgccgacgccgatgggcatgcagatcgtcctgaaggccgagaagcccgggatggtcatcgggaaaggcgggaagaacatccggaagatcaccacacagctcgaggagcgattcgacctcgaagacccacagatcgacgtgcaggaggtcgaggagcccgacctgaacgcgcagatcgtcgccgaccggctggcgaacgcgctcgaacgtggctggtacttccggaaggccggccacaccacgatcgaccgcatcatggagtccggcgcgctcggcgcggagatcgtgctgagcgggaaggtcaccgggaaccgcggtcgcgtcgagaagttcaaccgcggctacatcaagcacaacggcgagcccgccgaggagatcgtcgaccacggcaaaggcgttgccgtgatgaagctcggcaccatcggcgtgaacgtgaagatcatcccgccgaacgccgaactccccgacgacttcgagatccaggaggacgcggacatcgaagacctcgtcgtggacgaggccgaggccggcgaggacctcgaagagctgcttgagggcgaggacgcggacgccgaggacgccgacgccgatgcggcggccgaaccggagtccgagcccgccgacttcgaggacgaggaggtcatcgagaccgacgacgacgtcgaagaggaactcgacgagctcgccgacgcggtcgaaggcgaggacgaggacgacgagttcagtgacgtcgacgacgaggccgccgacaccgccgaggacctcctcgatgagatggacgacgaggacggaggtgccgaataa
>VNG_2471G|4.687538556777989
atggaagccaccgaacagggcccgatagacgtcgaggccgtgcgcgccgacttcccgatcctcgaacgggaggtcgcgggcggcgaggatctcgtctacctcgacaacgccgccacctcacacacccctgagccagtcgtcgacgccatcgcggactactaccgccggtacaactcgaacgtccaccgcggcctccacgaactcagccaggaggcctccgtcgcctacgaggacgcccacgacaagctcgccgcgttcgtcggcggcgaggaccgcgaggagatggtgttcacgaaaaacaccaccgaagccgagaacctcgtggcgttcgcgtggggactgaacgagctcggccccggcgacgaggtcgtgctcacgcagatggaacaccacgccagcctcgtgacctggcagcaggtcgcggatgaaaccggcgccgaggtgaaatacatccccatcaccgacgacggccacctcgacatggacgccgccgcggacatgatcaccgacgacaccgccctcgtgaacgccgtccacatctcgaacactctgggcacggtcaatcccgtgggcgagctcgcggacatcgcccacgaccacggcgcctacatcttcgtcgacggcgcgcaggccgcgccgacccgcgctgtcgacgtccaggagatcgacgccgacttctacgcgttctccggacacaagatgctcggcccgacgggcatcggctgcctctacggcaagcgccacctgctcgcggagatggagccgttcctctacggcggcgacatgatcgagcgcgtctcctacgaggacgccacctggaacgacccgccctggaagttcgaagccgggaccccggtcatcgcccagggcatcgcgctcgccgaagccgtcgactacctccaggacatcggcatggacgccatccgagcccacgaggaggcgctcaccgagtacgcctacgaccagctcacgatgaccgacgacgtcgacgtgtacggcccgccgggcgacgaccgcggcgcggtcgtgtcgttcaacgtcgacggcatccacgcccacgatctgtcctcgatcctgaacgactacggcgtggcgatccgtgccggcgaccactgcacgcagccgctgcacgacaccctcggcgtcccggcgtcggcccgcgcgtcgttctacctctacaacacccgcgacgaggtcgacgccctggttgcggcggtcgacgaagcccgccagatcttcgcgccctga
>VNG_0468C|4.686136130476359
atgtcagacaagcacgacgttattgtcgccggtgccggcccagcaggagcacagtgcgcgcgcgacctcgcggagcggggctacgacgtggtcgtcctcgaagccgaacccgaggacgagttcccccgccagtcgaacaagtccactgcgggcacgttcgcgtccatgatgggcgcgttcggcgtgcccgacgacgtggtcatgcagtacaccgacgacgttgtgttggaatccccccacgagtatttcgtccaggatcagcccggcgcggtcctggagttcgcggagttcaaacagtggctggtcgccgccggcgaacaacagggtgccgagtaccggttcgaggcgcgcgtgaacaacccgatcacggaaggcggggagattgtcggcgtgaagtacgacggcgacgaggaggtgtacggcgacatcatcatcgacgccaccgggccggcggcgccgcttgcgaagaaactcggcgtgacggacctccggcgcagcaatcaggccatcggcatcgagtgggagatggagaacgtcgccgtcgaccacgaggggtacgccgacctgagcgacgcgatgatgctgcgcctggatcacgacctcgcgcccggcggctactcgtggatcttccacacgggcgctgacaccgcaaaagtcggcatctgttacatccagaacgagagctaccagcggttcggtgacgcctcgaagagcatcgacgaccacctcgactactggatggagaccgatccgcgcctcgccgacgccacgaaactggcgggcaaacagcaccgcgggtcggcgcacatccagttgccggcgaacttctcgacggacaacttcatggccatcggggacaccgtgccgacggtcgacccgctgtggggggaggggatccacaagtgcatggagtcggcgcgcgcggccgcgatcaccgccgaccggtgtttcatgggcgacgaccgcgatacgtccgcggacgcgctgtcgatctacgacgacctctggcacaagcgtgtcgcgccgaacgcgcggatgcggctgaccatgacccagctgctgtatctcgcgtccaacgagcgctacgaccgcctcatgagcgacctgcagacggccgacgtcgggacgctgtccggcgcgaacgagggcgggctgcggtcgctgctcgagttcgtgcacaccgaagacgtccccctgctcgcgcggttcgcccgcgaccggctgcgcgcgtga
>VNG_0183G|4.685820314660728
atgcgcgtcggtgcacacgtctccatcgcgggtggtgttgataacgccgtcacgaacgagctcgacgtcggcgggaactgcgggcagatcttcacgcactccccgcaggtctggcaggacccgaacattggtgccgacgaagcggcggcgttccgcgagggcaccgcggcggacctcgatggcccctgggtcatccactcgtcgtatctcgtgaacctctgcacgcccaaagacgacctccgcgcgaaatccatcgacagcatgcaggcggaggtcgatgccgcacacaccctcggcatcccatacgtcaacgtccacctcggcgcacacacgggcgccggcgtggacgacggtctcgacaacgccgcgtccgccctcgacgagctcgacatccccgacgacgtgaccgtcctcatcgagagcgacgccggctccggcacgaagctcggcggtgacttcgagcacctccacgaggtgttgactcgctccgaccaggacctcgacgtctgcatcgacaccgcccacgccttcgccgcgggctacgacctctccaccgaggcggcggtcaacgacaccctcgcggcgttcgacgacgtggtcggcctcgaccacctgcagtacgtccatctcaacgactccaagcacgcctgcggtacgaacaaggacgaacacgcccacatcggcgagggacacatcggcgaggcgggcatgcgcgcgttcatcaaccacgacgccatcgccgacgttccgctggtgctggagacgccccacgaggacggcagaggcttcgcgtggaacatcgaccgcgtccgcgacctccgggcgtaa
>VNG_0343H|4.685709969064802
atgagcgacgacgccaccgacctcgaagaccgagtcgctgaactggaagcgaccgtgcgcggcctcaccgaggagctggtcgatgcgggcgaacgcatccgggcgctcgaagccgaactcgaccagccaccgtcaaccgacgcgctcaggcaggctcgcgaccagtccgccatcgagcccgccgacgaccagccagctgacgggacggacgccgacgacaccgaggacgacgccacgaccgatgacaccgacgactccgggctcgacgacatcatcgtcgcttga
>VNG_0889G|4.6838444914761475
atgagttccgaatcaccagacgtacccgacgacgtggcggatcgagtgaagaacgtgcgcgtggacgaggagatggagcagtcgtacatcgactacgcgatgagcgtcatcgcggggcgcgcgctcccggacgtccgggacggcctcaagcccgtgcatcgtcgcatcctctacgcgatgcacgagtccggcgtgacaagcgggtcgggccaccggaagtcatcgaacatcgtcggggacaccatgggggattaccacccacacggcgactcgccgatctacgacgcgctggtgcggatggcccaggacttctcgatgcggtatccgctggtcgacggccaggggaacttcggcagcgtcgacggcgacccggccgcagcgatgcggtacacggaggcgcggatggcccccatcgccgaggagctgctgaccgacatcgagaaagacaccgtcgcgttccaggccaactacgacgaccgcctgaccgagccggcggtgttgccgtcgtcgttccccaacctgctggtgaacggctcgtcgggcatcgccgtcggcatgtcgacgaacgtcccgccgcacaacctcggggaggtcatcgacgccaccatccacctcatcgacacccccgactgcacggttctggatctgatggagtacgtgaagggcccggatttcccgacggccgcaaacatcgtcgggcgggcggacgtcaagcaggcctaccagacgggccggggtcgcgtgcggatgcgcgccgaataccacgtcgagagcaacggccgcagggacagcatcgtcatcacggagctgccctaccagcagaacaagtcaacgctggtcgagcgcatcgccgacgacgtcagggacggcaagctggaggggatcacggacctgcgggacgagtccgaccgcaacggcgtccgcatcgtcatcgacctcaagcagaaggccaacaccgacgtcgtggagaaccggctgctcgagagccacctcgagaagacgttcagcgtcatcaacctcgcgctcgtcgacggcgagccgaaggtgttgacgctgaaagagctgctcgcggagtacgtcagccaccgcaaggaggtcgtgcgccgccgcagcgaacacgacctgggggaggccgaggaccgcgcacacatcctcgacggccggctgacggccttggagaacgcggacgaggtcgtcgagctgatccaggacgccgaggaccgcgacgccgccaaggagacgctgaagtcggcgttcgacttctcgcaggaccaggccgaccacatcgtgcggatgcaactgggcagcctgacgtccatggaggcggcggacatcgaatccgagtacgaggacgtgaccgcgcgcatcgagcgcctcgaagagatcctcggcagcgagcaggagctcctcgacgtgatcaaagacgagctccgggagatcaaaacccagtacgccgacgagcgccgcacgtcgttcatcgaggacacgggcacggtggccgacgaggacctcatcccggaggaggacacggtggtggtgctcagcgagggcgactacatcaagcgcgtgcccgcggagacgttcgacgcccagcaccgcggcgggaaggggatcatcggctccgatctgaaggacggcgaccgcgtctcgacggtgttcacggcgagcacccacgactacctgctgtgtttcaccgaccagggccaggtctaccgactgaaagtctatcaggtgccggagatgtctcggacggcgcgcggaacgtcggcggtgaacatcctcgatctcgacgacggggaggagatctcggcggtcgtcaccgccgacgacctcgacttcaaggccgacgacgagtatctcacgatggcgacccggaacggctacgtcaagcgcaccagcgtcggcgagttcgggaacatcctctcgacggggatcatcgccatcgacctggaggacggcgacgcgctcgcggacgtcgaggtgaccgacggcagccacgacgtgatcctcggcagcgaggcggggatggcgatccgcttcgacgagggcgacgtgcgcgcgatggggcgcaacgcgcgcggcgttcgcggcatggatctggacgcggccgaccggatcgccggcgtcgccgcggtcgaatccgaggacgaccgcagcctcctgacggtcaccgagttcggctacggcaagcgcacccgcgtcggcgagtatcgctcccagtcccggaacggcaaggggctggtggacatcaagacgggcgaccggaacggcgacgtcgtctccgtcgacgcggtcggcgacgacgacagtctcgtcgtgatgagcgcggacggccagatcatccagatgcccgtcgacgagatctcgacggtgggccggaacacgaagggcgtcaacatcatggccgtcgggtcgggcgacgaggttgcgggggtctctgtgcgcgccgccgaccaggccgacggcgaagagtag
>VNG_0745G|4.683189082648657
atgacacggcctgatccagccaagcacgcggcggcccagacgctcgacgagccggcccgggaagccaacgcgctcgcccggaagctcggcctcgacccatacgacgtgcagtattgggtcgtggaccacgacgagatgaacgagctcatcgcctacgatgggttccagacgcggtatccacactggcggtgggggatgaaatacgagaaacaacgcaagcagacgcagttcctcggcgggaaggcgttcgagatcgtgaacaacgacgacccctcgaacgcgttcctgcaggtgagcaacgacctcgcggaccagaaggcggtgatcacgcacgtcgaggggcacgcggatttcttcaacaacaaccagtggttcgggctgttcgcggacggcgaggggccggacgcggcggcgatgctggagcgccacgccgaccgcgtggcgtcgttcctgtcggacccggagatcggccgggagtccgtcgagcggttcatcgatacggtgttgaccatcgaggacaacatcgaataccggcgggcgttcgaccgggacgcggagggcggtgatccggacgcgctggcggagacgctggcgtcgcttggcgtcagcgaggaggtccgcgacgaggtgttcacggagacctggctggacgacattgcggcggtcgacgacagcgtgcagttccccgaaacccccgagtacgacctgctggcgttcctgcgcgatcacgggcaggcctacgacgaggacgccgagaaggcggcggccttcgaggactggcagcgcgagctcctggagttgctgcgccgggaggcgtactacttcgccccccagcgcaccacgaaggtgatgaacgaggggtgggcggcgtactgggagtcgatgatgatgggcgaggaggcgttcgcgggcgacgacgagttcctgagctacgccgaccaccaggcccgggtgctgaacagtccggggttcaacccgtacaaactcgggaaggagctgtgggagtacgtggagaaccgcgccaaccggcgggcggtgcttgagcacctgctgcgcgtggacggcgtgacgtggcggaacttccacgacacagtcgacaccgcggacgtggtggacacgttggcaccaccggccgcggtggcggccgtcgcgcccgacgagttggatgccgtcgagtcgctgccggacgcgtacgtcgactggcaggggcttgcggccgcccgggagcgcgagatcgacgtccagcggtatccgtggaagctgttcacctacgaggggcttgcccaccggcattactcgctggcgaaaccccagtaccgggggttcctggggcgcgtgacgcgcgacgagttggagtccgtgagccgatacctcttcgacacggcgcggtacgccagcgtcgaggcggcgctggcggacgtgccggtgactgcggggtgggatcgcatgtacagcgtccgggagagccacaacgacgtgacgttcgtcgacgagttcctcacccaggagttcgtggacgccaacgagtatttcgcctacgagttcagccagacccggggtgatttccgggcgaccagcaccgacgccgcggacgtgaagcgcaagctcctgttgcggttcacgaacctcggaaagccgacgatcgcggtgtacgacgcgaaccacgagaaccgcggcgagctgttgctcggccacgagtacaacggcgtgatgttggaccgcgaacaggccgaggcgacgctacaacgcgtcttcgagctgtgggggcggcccgtggtgttgcacacgatcacgaaacgcgtcacggacagcgagcggaagcgcgcgcgccgcaacgaccgcgagcccgaacccgaagaggttggggtcgcgttgcggtacgacggcgagtcggtcagccacgcggagctcgactgggagaccgtcgagcacctggccgcggacgacctcgattacgacacgaaacccgacgagtggctgtga
>VNG_1482G|4.682246561055759
atggacttgtccgccgagcagcgtcggatgcgcgaatccgtccgcgagttcgccgtcgaggagatccgtccggtggccgccgaagcagaccgcacacagtcgttccccgaagaggtctgggacgacctcggggagctcggcgtcaccgcgatgacgacgccggcgtcgtacggcggcctggacgtggactcgctgacctacagcgtcgtcaacgaacagctcgcgtacggcgcgctgtccgtcgcaaccgcgctgtcggtgcactgcctggcgacctcctgcatcgcggagttcggcgacgacgaccaacaggagcggtggctgccggagatggccgacggccgcccggtcggcgcgttcgcgctgtccgagcccgacgccggttcgaaccccgcacagatgtccaccacggcgcgccgcgacggcgacgagttcgtgctcaacgggaaaaagcagtggatcacgaacgggaagcgttcgggcgtcgtcatcgtgttcgcgaagatcgacggggacgacgacaagatcacgcagttcctcgtgcccaaggacgccgacggcctcacggtcggccccaaggaggacaaactcgggctgcgcgccagcgacaccacgtcgttgctgttcgacgactgccgcattccggccagcaaccagctcacagaggcgggccgcgggctgtcggccgcgctccacatcctcacgggcggccggatcgggatcgcctcccaggctgtgggcctgagccaggccgccctcgacgcggcgctcgcgtacgccgacgaccgcgagcagttcgaccagccgatctccgagatccagaccatccggcacaagctcgcggacatggaaacccaagtgcaggccgcccgcctgctctcccgggacgccgcacggatggccgacgccggcgaggaccaccagaccgcggccgcaaaagcgaagtatttcgccagcgaggcggccgtcgacgtgaccaacgaggcggtccagatccacggcggctacggctacaccaaggacttcgacgtggagcggttctaccgcgactcgaagatcacgaccatctacgaggggacctccgagatccagaaggaagtcatcgcgcgcggcctgatcgactga
>VNG_2639G|4.681556540985788
atggacgcagccccgacgatctacgaggaccggttggccgcccagatggaccgcggcgacttcgtgctcgcggtcgtgacagcgaccaagccggatttctacaagcaggcccccgtcgttgccgcggccgaagccaacgatgtgccgtgtttcgtgattcacaccggccagcactacgacgacgtgctcgggcacgggctcgaagagtacgggatcgagccccacatcgcggccgacctggggatcaggggcgatctgacccagaagaccgcggagatgatgctggcggtgaaaacgctggccgagcgcctcgaggcgtggccggacaccaccgtgttgccgatggtgcacggtgacacacacgccgccggcgtcttcccgcaggcgtggatgttcgccacgaaccagcaggtcgcgcacaacgaggccgggctgcgggggatggcgccggcgtacgagaccaccgacgacccggcggccgtgatccgcgagcagtggcgcggcgactggcacgtcgagcgaaccgagccgttccccgagcagtacgacacgttcgtcggttcggcggcgtcgatctaccagttcgcgcccgtggcgttgaaccgcgaacacctcgaacgcgaggggtatccgcgcagcgtcgacggccacgagcggatgccggtggtcgggaactcggtcgtggacgccatcgagatgaaacgcgatcacgacggcgagagcgtgttcgacgtgtatccggtgttggaggcccgcgacgactggctgcgcgtggacatccaccggcgcgcgaacctcctgcccgagcggttcaccgccatcgtcgagggcgtcatcgagctggtcgagcgcggctacaacgtcaacttcgtggagttgaacgccaccaagcgggcgttggagaactacggctaccgggagcgcctccagcggctggccgacgagcgggaaaacttcctgttcacggggctgtggaagaaacacgcccacgtctacgagttcctcgaatccgggcagtgtttcgcggagttcaccgactccgggagcatgcaggaggagctcaacgagatcgaggcggcgctgtgtctcacggcgcggttcagcacggaccgcccggagacggtgttcgacgcgaacacgaacctcctggtgcccccgacaagcggcgcgttcgtcgcggacatgatcacccacgtggcggagaccgacgacgtccgcgagcgcatgcggtcggggcaggcactctacggggccgacgtgggcgaggagatcgtcgagttcctgcaggcgcgcgccgacgacggcgtcttcgactgggcgcacgagcggctcggattcgacgcgggcagcgagcaggccttcgactacctgtag
>VNG_1960H|4.678116057343062
atgggcgtcatcgtctacgacgatccgcgtggggatgtcaccgagtggccgaccgacgacgaccgactccggtacgacgaagccaccgagcactggctcgtgaaaaccggcgacgggacggttcggcgcatcccccgggagcgcgtgttctacgtcgagcaggagtcctga
>VNG_2511H|4.677889781261216
atgaccgacgatcaacacgacgccagcgaagaacgcgcgcacctcgacgacgtcgaggacggcgctggctgcacggagatctgggaacggctctccggccaccgggcggacgccgccgagcccgaccgctga
>VNG_0662G|4.677002423980329
atgagcgtagcggacgactcgaccgacgaccacggccaccacctgccggccgtggaggactggccgaagggctttggggaggccagctggtggcccttcatcactgccattggcgctgcgggcttctacatcggcgccgcactctacgtgcttggccgcggcgagagcgcactcgtgggtccgatggtggggccgggcgtgttcatcgcaagcacgttcgccttccttgccgggctctacggctgggtgtaccacgccttcgtggccgcctactggagcaacgacggcggcggcagcaccgcactccggtgggggatgatcgggttcctgggctccgagatcgcgacgttcggtgccgggttcgcgtactacttcttcatccgcgcgggcacccagtggagcaccgcggccagcgccattccggacgggttcctgggctccctggtcgttgtgaacaccgccatcctcgtggtgtcgagtttcaccctccacttcgcacacgtcgcgctccggaagggcaaccggtctcggttcctggcgctgttggtgtccacgctcgtcctgggtgtcgtcttcatcggcggccaggtctacgagtactacgagttcatcgcccacgaggggttcacgctctccggcggcctcttcgagagcgcgttcttcgggctcactggcctacacggactgcacgtcacgatgggcgcggtgctcattggcatcatcatggtccgcgggcttcgggggcagtactccgctgaccgccacacgtcggtgagcacggtgtcgatgtactggcacttcgtcgacatcgtctggatcttcctggtcgtcgtgctgtacgccgggtcggtcgcctaa
>VNG_1798H|4.676540166563758
atgaagctccgccagaaccttcgccatttcgcctcacagaaggcgcttgaagtgccgggattgcgcgacgtcgtccacgacaagctcgtcgacatccacacgagcatcttcctcgataaggcgaccgaggcgcgccgcgacgagcgggaagcccacctcgatgggttcttcgacgcgtcgatggagatgtatctcgtcgcgttgcagtccgggcttccggaggcccaggcccgagagatcacgcatatcgtcgccaacttcgacttctacaaccacggctggacggagatgatggagttccccggcgacgagctccgcgaccattacgaccgccacgccgacttcttcgacgagcacgacatcaccatcgacaacccgctgggcgcgttccagccggccgacggcatcccggacgccccggcaacccctgagaagctcgccgacgccgacttcgagaacgccgccgccggcttcgaggacgacgtgtacgtcgaaaccgacgacggcatccagaagggcggtgtcgacgaacccgacgacgtcgaccccgaggacagcccgttcgccgagtag
>VNG_1079G|4.67641181717714
atggtctcggagacgttcgacgacgccgcgtggacggcgatcgaggagttctcgttcgacgacatcacctaccaccgtggtgtcgaggtgcccgccgtccggatcgcgttcgaccggccggcggtgcgcaacgcgttccgcccgggcaccgtcgacgagctgtacacggccctggatcacgcgcgcaagcaggccgacatcggctgtgtgttgctcaccgggaacggcccgtcgccgtcggacggcgggtgggcgttctgcgccggcggcgaccagtcggtgcgcggggactcgggctacgagtaccacggggacgacgaagccgccgccgacgacgacccggcggtcaagcgcgctgacgccggccgcctgcacatcctcgaagtccaacgtctcattcgcacgatgcccaagccggtggtggcggtcgtgccggggtgggcggtcggcggcgggcacagcctccacgtggtctgtgacctgacgcttgcgagccgcgaacacgccaagttcaagcagaccgaccccgacgttgcgagcttcgacggcgggttcggctcggcgtacctcgccaagcaggtcggccagaagacggcccgcgagatcttcttcctcgggaagacctacgacgccgaggcggccgccgacatggggatggtcaacgaggcggtcccccacgacgacctggaggcgacggccctggagtgggccgacgagatgaccgcgaaatcgcccacggcgatgcgcatgctcaagtacgcgttcaacatgaccgacgacggcatggtcggccagcagacgttcgccggggaggccacccggctggcgtacatgaccgacgaagcccaggagggacgggacgcgttcctcgacggccgcgacccggacttcgacgagtacccctggcattactag
>VNG_1103G|4.674957622973025
atggaatacgtctacgcagcactcatcctgaacgaggctgacgaagagctgaccgaagacaacatcaccggcgtcctggaggccgccggcgtcgacgtcgaggaatcccgcgcgaaggccctcgtggccgcgctggaggacgtcgacatcgaggaagccgtcgaagaggccgccgccgcgcctgccgccgcacctgcggcgtccggcagcgacgacgaggcagccgccgacgacggcgacgacgacgaggaagccgacgctgacgaggccgccgaggccgaggacgctggcgacgacgacgacgaggagcccagcggcgaaggcctgggcgacctcttcgggtaa
>VNG_1770C|4.674555544706267
atgcgccgcgagcgcgcccggatcctgctcgacgcgctgttgacgctcggcccgacgttcatcaagctcgggcagctgttgtcgacgcgcccggacgtgttgcccaccgagtacatcgaggaactcgcggagctgcaggaccgcgtgccacccgccgactgggcggaggcccaacgcgtcatcgaggacgaactcggccccgtcgacgacgtcttcgacgcgttcaaccgggagtcgatcagcggcgcgagcctcgggcaggtgtacactgccgacgtggacgaccagcaggtcgcggtgaaggtccgccgccccgggatcgaatcgctcgtcgaagccgacttgcgcgccatccggtggtcgatcccgatcgtcgtgcggttcgtcggccaaggccaggcgttcagcctggagaacctggccgacgagttcgcgaaaaccatccgcgaggagatggattacagccgcgagggccgcatgctcacggagatccgcgcgaacttcgcggacgagcccgacatcgtgatcccgaccgtctacgaggagtactcgagcgaccgcgtgttgacgatgcagtacatcgaggggacgaagatctcggacgtagacacgcttgagcgccgcggcgtcgaccgctcgcaggtctcggaaacgctcgaacgcgcgtacctccagatgatcatcgaggacggcgtgttccacgccgacccccaccccgggaacctcgcggtccaggacgacggcagcatcgtgttctacgacttcgggatgagcgggcgcgtcgactcgttcatccaggacaagatcgtggagttctacgtgggcgttgcgaaccaggacatcgacgccatcctggacgcgctcatcgacatgggcacgctgtccccggaggccgaccgtgcggtgatggctgatgtcatggagctggccatccaggacgcccgcggggagaacatcgagacctaccgcgtccagcagatcgtcgggaaagtcgaggacaccatctacgagttcccactgcggctgccgccgaacctcgcgctcgtgctccgtgttgcgaccgtcgtcgagggcgtgtgcgtcacgctcgacccggagttcgacttcatcaccgtcgccaccgactacctcgccgaacagggctaccgggaggagtccatcaggcagttcgccgcgggcaccgccgaggagttccaggcggcggccacgtcggtgctgcgagtgcccccgaagctggagcgcgcactcgacaaggtcgaacgcgaagacctctacgtgcgcgccgacctcgaggacagcaaccgcgtcatcgacgcgctggcgcggcgggtcgtgctcggactcgtgttggcgaccagcgtccccacgacggcgtttctctacgtgacggcggacgtgaccgccgccgccatctcgggggcgttcaccgccgccgtcggggccgcactctacaagacgttccggcgacgcaacggcctgcaggccagcccgcagttcacccgccagaacctccgggagcgcgacggcgacggagacgacggcgggacggcgctggcgcgcagcggcagtcagatcgaggccgacgacgccggcacagcgacgaacggcgactga
>VNG_1196H|4.6743240006364
atgcgcgccgcgaaaagcgacgagcgcggcggcttcgtcgaggggatcgtcctggacggcgtcgaaccgacccccgagcacaaacacgccgactgggaggagcccgagtaa
>VNG_0715G|4.673624307630742
atgtcaacacagctccaacacgcccgcgacggaaccgtcacagacgcgatgcgccgcgtcgcagaccgtgaaggccgcgatcccgaagtcgtccgcgaggcggtcgccgacggccacgccgtcatcccagccaaccaccaccacgacgccctcgacccgatgatcatcggtcgcgacttcgccaccaaggtcaacgcgaacatcgggaacagcgacaccaccggcgacatcgacgacgagctcgaaaagctccacaccgcagtccactacggcgccgacaccgtcatggacctctcgacgggggagaacctcgacggcatccgcacggcgaacatcgacaactcgccggttcccgtggggacggtgcccatctacgaggcggtgacccgtgtcgaggacgtcaccgacatcacgcccgacctcctcatcgacgtcgtcgagaagcaggccaagcagggcgtcgactacatgaccctgcacgccggcgttctggccgaacacctcccgctcaccgacgaccgcaccaccggcatcgtctcccggggcgggtcgatcctctcgcagtggatgaccgaacacggcgaacagaacccactgtacacccactacgacgagctctgtgagatcctgcaggcccacgacgtcaccatctcgctgggtgacggcctgcgcccggggtcggtcgcggacgccagcgacgacgcccagttcgccgaactcgacaccctcggagagctcacccggcgcgcctgggaccacggcgtccaagcgatggtcgaaggccccggccacgtccccatggaccagatccgcgccaacgtcgaccgccaacaggaggtctgcgacggcgccccgttctacgtgctgggcccgctggtgaccgacatcgcccccggctacgaccacatcaccagcgccatcggtgcgaccgaggccgcgcgcgccggcgccgcgatgctctgctacgtcacgcccaaagagcacctcggactccccgacgccgaggacgtccgcgacggcatggccgcctaccggatcgccgcccacgcgggcgacgtcgccgccggcaaacccggtgcccgcgactgggacgacgcgctctcggaggcgcgctacaacttcgactggaaccgccagttcgacctcgcgctcgaccccgagcgcgcacaggcgttccacgaccagacgctgcccggtgacaactacaaggacgcccgcttctgttcgatgtgtggcgtggacttctgctcgatgcgcatcgaccaggacgcccgcgacgccggcgacgacgccgacgacatgaccgaactcaccaccgagacggacctcagcgagtcggcggccgcggaagtgaaccggccgcccaccggcacccacgacgcgcccgccgccgagcaggcgcccagcccgggcgacgatgacgacgactag
>VNG_0177G|4.6732082811724025
atggcacgaagtttctattcgcacatcaaggaagcgtgggaggatcccgacgacgggaagctcgccgagctgcagtggcagcgcaagcaggactggcgcaaggagggcgcgatcgaacgggtcgaccgcccgacgcgcctcgacaaggcccgcgagctgggctacaaggccaagcagggcgtcgtcgtggtgcgcgtgagcgtgcgcaaggggaccgcccggaagtcccggttcaaggcgggtcgccgcacgaagcgccagggcgtcaaccgcatcggtcgcgcgaagaacctccagcgcatcgccgaggagcgcgccagccggaagtacgtgaacctccggacgctgaactcctactgggtcggtgaggacggctcccagaagtggttcgaagcgatcctcctggacccggagcacggcgcgatccagaacgacgacgacctgaactggatctgcgacgacagccacaagaaccgcgtgttccgtgggaagacgagcgcgggacggcgcgcgcgtggcctccagaaccgcggcaagggcaccgagggcctgcgcccgtcgacgaacgccgacaagcgcaacaagtcgtag
>VNG_2673H|4.667280437727733
atggagccgggcgtcagcgagaactgctgtgccgactggttcggctgggccgtggctggtgcgatcgacatcgaggagctggagacatggacggactgcgagctgtcgtag
>VNG_2620G|4.665260837074163
atgacggactcggagccggaagtcacgcggctgttcggtggtccggggagcgggaaaacgaccgcgctcctcgaccacgtcgaggaaatcctcagcgaggacgacgtctcggttcgagacatcctcgtcgtgtcgtacacgcgcgctgcagccgccgaggtccgggaacgactcgccgagcgactcgatatgaacccgcgatccctgcgggggaacgtcgccacgatgcacgccaaagcctacgaactcctcgggttgtcccgtggggacgtcgtcggcgagagcgacaaggaggcgttctgtgaggagtacggcatctccttcgaggacgagtacgcctccgggtcgcgccggacggcgcgctcgacgacgctggggaacaaggtcatcgccacctcacagtggctccagcgaaccagccgggacgtctcggagtggtacgacgttcccttccgctgggacgacgaggaggtccgcctccccccggagatcgacgagaacgcacaggtcgggaacaagtacacgccgacgtggccgtccagcgacgaacgccacgacatccccgaggcgatccgggcgtggcggacgtacaaaggcgagaacgaactcgtcgggttcgcggacatgctcgaacgcgtcgagcagcgctcgctgctgccgaacgtcgagtacctcgtcatcgacgagttccaggacatcacgagcctccagtacgacgtctacgaggagtggcggccccacatggatcgcgtcctcatcgcgggcgacgacgaccaggtggtgtacgcctggcagggcgccgacccccgcctgctgctcgacaccacggtcaccgacgaccaggtgttgcccaactcctatcggctcccctcccaagtgcttgagatcgtccaacaggagatcagtcacatcgacacccgccaggagaaagacctgaaaccccgcaaggagggcggcagcgtcgaagcgatcgacagcccgtcgatgctggatctcgtgcggaacgttcggcggaccgtcgaggccaccgacgacgacacggtgatgatcctgttccgggcgcgctaccagctgttcgacttcgtggacgagttcatcggcgacggcatcccgttccgcgcgctcaccgaccagcggatgtggaccgaccgcctccaacagtacatcaacgccgtcgaagccctggagaccgacgacgacgtcaacggcctggaggcccgccggctcatggacatgctccaggattcggcgttcggcaccaacgaccgcagcgatctccgggaggccatcgacgaggcccaaggcgagagcaccgacctcacggagctgacgttccccgcggagttcatccgggactacgtgccgttcgttcccgggccgtcggcggccgccgacatgctgcggaaggtcacgcgctaccagcgccgcagcatcgacgcctacttcgagggtgactaccgtggcatggatccggatcgggtgcgcgtcggcacgatccactccgcgaagggccgcgaggccgatcacgtcttcttggcgacggatctcacggagaaggtcgtcgagcagatggcggcgaccgccgaccccgagacggtgcccgacgacgtggagttcacgagcaaaaccagcccggtgccgatcctgactgacaacgagcgccgcgtcttctacgtggggatgagccgtgcccgcgagcgcttggtactgttgcaggacctcgtcggcggcgcgccgacgctccccatcgacgtgttgctgtacggcgagcggaccggacagacgcttgcggacgcgctggacgccgatacgccggtgcagatcccgtaa
>VNG_2072G|4.665148025151008
atgcgatacgttcttgccgcggcccggcgaacccggacgcaaatgctgtcccgacaattcgtccgcgagcaccccgagaaagtgcgggacgccctcgatgcgaagggcgtggacgcggacctcgaccggatcctggaggttgacgaggagtggcgcgaactgaaagcgcggggcgacgagctccgccacgaccgcaacgaggtgtcctcgaagatcggcgagctcaagcaggccggcgacgaggacgccgcccaggaggcaatcgagcgctcgcaggcgctcaaagacgagttggcggacgtcgaggcgcgcgccgacgacctggaggcggagctcgaacgcctgctgttgacgctgccgatggtgcccgacgaggacgcgccggtcggcgacagcgaggccgagaacgtcgagcgccgccgcgaggggttcgacgaccgccgcgatctgcccgagtcggtggtgccacattacgacctcggcgaggagttggacatcctggatttcgagcgcggcgcgaaggtctccggcggcgggttctacttctcgaagggggcgggcgcgcgcctggaacacgccctcgtgcagttcatgctcgacgtgcaccgcgaacagggttacgaggacgtgttcccaccgatgccggtgtcggcgcggtcgatggagggcaccgggcagttcccgaagttcgtcgaggacgcctaccgcatcggcggcgagaacgacgcggactacgacgacgacgacctctggctgctgccgaccgcggaggtcccggtgacgaacatgtaccgggacgagatcctgctggacgacgacctcccggtgaaacaccaggcgtactcgccgaacttccgccgggaggccggcgagcacggcacggagacccgggggatcgtgcgcgtccaccagttcaacaaggtcgagctcgtgaacttcgtgcgcccggaggactccgccgagcggttccacggcctgctggacgaggcggaggcggtgttgcggcggctcgatctgccgtaccgcgtcctggagatgtgcaccggtgacatggggttcacgcaggccaaaaagtacgacatcgaggtgtgggcgcccggcgacgacatggacggcggccccgaaatggggggccggtggctggaggtgtcgtcggtgtcgaacttcaaggacttccaggcgcggcgggccgacatccagtaccggcccgagcgccacgagtccgccgagcatctgcacaccctgaacggatcgggggtggcggtgccccgcgtgctggtggcgatcctggagtactaccagaacgacgacggcacggtaacggtaccggaggcgctgcagccgtacatgaacggccagacgcgcatcgagggctcccggaaggtcggcgagtccgcgctgggcgacggcgaccgcgaggcgtga
>VNG_0812G|4.664651433928564
atgctcgtcctcgtcggcgtcggcgtattcacgacacaagcagtctccacacaagtcaccgagcaacgcgacacggaactgctcacaagcaccgaacaggaagccgaagcactcgaagaatggatcggtcgccagcgatcggcaacgcagtacctctcacaggacaacgcaatccagtccgccccccaagccgacaaatcagaggtcctctccacgcggatctcggggctcacagagaccgccgcagcgctccactacgtgaacctctcgacggacaccatccgggcctcgaccgacgccgccgtcgagggcgacacgtacacgtcgtactccatcccctggcgcggcgaaggcctcagcttctacgggggcggtgacgtcatcacatcgagcgtgttcaactaccgcggcacccccgtcatggcgttcgccagcaagcagcccggctccgacaacgccgtgttcgtcttccacagcgtcgagacccgcggcgaggcgttcagccggaacatcgacggcagctacacgcaggtcgtcgacatcgaggggacggtccagatcgcggccgacgagtcggcgatcagcagcgcgtacggtgccggccgggacgcaccagtcatcgcaacgggactcaccacgaacagcggcatcgaaacccgggacgggttgctcgtgggccacgcgaaagtcgaaggcaccgactgggtgctcctcaagcacgcccccacgtcgaacgcgtacgcgctcgaaggcgacgtacagcgtaacatcgtcgtgctcatcgtcaccgcggtcgccggcctcggcgcgctcgtgctcgtgatcggtcgggacgcgctgaccgcgctcacggacatgtccgaccgcgcggaggcgatcgcggccggggacatcgacaccgcgatcgaagagacgactcgcatcgacgaagtcggggatctcaggcggtcgttccgcgacatccaagagtacctccagaccgtggcggggcaggccgacgccctcgccgagcaggacttcgacgcggacgcgctcgacaaatcggtccccggccgcctgggcgaatccctggagacgatgcactgggacctcgaaaccgcgatcgcggacctcgaagacgcccaggagaccgccgagcagtcccgcaaggaagccgaacagtcccgcgaagaagccgaagcgctcgcggcggccctcgaatcacaggcccaagacatccgggaaaccgtcgaacacgccgccgatggcgacctcacgcagcgccttgagacggacaccgaccacgagtccatggcggccatcgcgactgccctcaacagcctcttggaggagctggaaggcacgatacaccggatccagcgcttctcgaaggacgtcgctgagtcaagcgaccacatcaccacgagcgccgaggaggtcaagcgcgccagcggccaggtcagcgagtccgtccaggagatgtccgcggacgcccgccagcagaacggcatcgtgcaggacgtgtccgacgaaatgacggacctctctgccaccatcgaggagatcgcgtcctcctcggacgaggtcgcggccaaatccaacgacgccgtctccgtcggccagtcgggtcgggcccggtcccaggacgccatcgaggagatgaacgccgtcgacgagcaggccaaacgcaccatcgccgagatggaagccctggacgacgagatgaccgagatcggggagatcgtcacgctcatcgacgacatcgccgagcagaccagcatgctcgcgctcaacgcgtcgatcgaggcagcccgcgcgggcgaggccggcgaagggttcgcggtcgtcgccgacgagatcaaatccctgtccaaggagacgaccgaagccacccaggagatcgagtcgctgatcgccgacgttcaggactcgaccaccgacgcggtcacggacatgcaggagatgggcgaccggctctcggaggggaagtcgacagtcacggacaccgtcgagacgatcgacacgatcgtcgaacgcatcgaggaggccaacggtggcgtgcagacgatcaacaccgcgaccgacgaacaggcaacgaccaccgaggaggtcgtgacgatggtcgacgaggtcggctcgatcagcgacgacaccaccgccagagccgaggacgccgccgccgcggcagaagaacagacggcctccctcacggaggtcaccaaccggatccaagacctctccgatcagtccacggacctctacgagttgctctcggatttcaccgttcgggaggaccacgccgtggccgacggcggcgcggagaacaccactggcgcgttcgttcgatccgccagcactgaccactcacgagacgcgacacaccacgacacatga
>VNG_2036G|4.660611825037091
atgcgctcgaccgagcccgtcgtcctcgttgtcgacgacgaaccacgcgtcgccgaagccttcgcgctctggctcgaagacgactacgaggtccgcacagccaccagcggagcggccgcactggaggccgccgacgacgacgtttcggtcgcgctgctggaccgccagatgcccaccatgaccggcgacgaagtgctcgccgcgctccgcgagcgcgccctggacatccgcgtggcgatggtgaccggcatcgaccccgacttcgacatcgtcgagatgcccttcgacgagtacatccagaagcccgtcgacggcgacaccctccacgacgtggttgcgcgcctgcgcacgctcaaccagtacgacgactccatcgacgaactctaccgcgtcacgcagaaactcgccaccctggaagcccagctctcggagcgcgcgctcgcggacaacgacgaataccagcgcctccgcgagcgcaaagccacgctgtcggaggccgccgacgcggcactcgacgccgccggcacgtccaccgacgcgctgggcgacgagttcgcgcgcctcttctag
>null|4.660532292546523
atgaaatctttcgctatcagccaacagaaaggcggcgtgggcaagaccacaaacaccatcaacattgccggggcactcgcccatcgaggccaccaagtgctcgcgatcgacgccgatcctcagggctacctcaccaacaccctcggcttccgcgaggcctaccaaagcgacccgccgagcctctacgacgccatcaagacgccccacgaccacgacgctgcggacctcgtcgtcgcccacgcggagttcgacgtcctccccgcgaacatcgacatgttccaactcgagcaggacctcatcgcctccggccgccggccacgccaacgcttcggtgacgtcctcgaccagctccaggactacgactacgtcctcatcgacgccccacccagcctgggcccgatcaacgacaacgtcctgctggccgccgaggacatcatcatccccgtcgaggccgacgactcgtcggtgctcgccatcgaacacctcctcaaccagatcgagagcctggagcgcggctacgacgtcgacatccgggaacgcgctatcctcatctcgaacgtcaactaccccctggacaacgagcaagccgacgccatcgcctggttcgaggacacgtttgacggccgcgcaccagtcttcgaagttcgcaaccgggctgctatcaagcgttcgctgggcgctggtggctccatcttcggcgaggacgccgaggagacagacatgaccactgtctacgatgatgtggctgcgaccctcgaggaggtggagggctga
>VNG_6123G|4.660532292546523
atgaaatctttcgctatcagccaacagaaaggcggcgtgggcaagaccacaaacaccatcaacattgccggggcactcgcccatcgaggccaccaagtgctcgcgatcgacgccgatcctcagggctacctcaccaacaccctcggcttccgcgaggcctaccaaagcgacccgccgagcctctacgacgccatcaagacgccccacgaccacgacgctgcggacctcgtcgtcgcccacgcggagttcgacgtcctccccgcgaacatcgacatgttccaactcgagcaggacctcatcgcctccggccgccggccacgccaacgcttcggtgacgtcctcgaccagctccaggactacgactacgtcctcatcgacgccccacccagcctgggcccgatcaacgacaacgtcctgctggccgccgaggacatcatcatccccgtcgaggccgacgactcgtcggtgctcgccatcgaacacctcctcaaccagatcgagagcctggagcgcggctacgacgtcgacatccgggaacgcgctatcctcatctcgaacgtcaactaccccctggacaacgagcaagccgacgccatcgcctggttcgaggacacgtttgacggccgcgcaccagtcttcgaagttcgcaaccgggctgctatcaagcgttcgctgggcgctggtggctccatcttcggcgaggacgccgaggagacagacatgaccactgtctacgatgatgtggctgcgaccctcgaggaggtggagggctga
>VNG_2251G|4.658563440720846
atgacaactgcaccggcgatcagcagccggctcgatgatcccgagtcggcgcgcgagacggggcgcgcgaagatcgattgggcgttcgagcatatgccgatcctgtccgcgctccgcgaggagttcgacgccaaccagccgctggccggcgaaaccatcgggatggcgatgcacgtcgaggccaagacggcggcgctggtcgagacgatggccgacgctggggccgagatcgcgatcacgggctgcaacccgttgtcgacacacgacggcgtgagcgcggcgctcgacgcccacgagtcgatcacctcgtacgccgagcgcggcgcggagggggaggcgtactacgacgccatcgacgccgtgctggcccacgagccgacggtcacggtcgacgacggcggcgacctcgtgttccgtgtacacgaggaccaccccgagctcatcgacaccatcatcggcggcaccgaggagaccaccacgggcgtccaccggctgcgcgcgatggacgacgacgacgccctggagtatcccgtgttcgcggtgaacgacaccccgatgaagcggctgttcgacaacgtccacggcaccggggagtccgcgctggcgaacatcgccatgaccacgaacctctcgtgggcgggcaaggacgtcgtcgtcgcgggctacggggactgcggccgcggcgtcgcgaagaaggccgccggccagaacgcgaacgtcatcgtgaccgaggtcgagccgcggcgcgccctggaggcgcacatggagggctacgacgtgatgccgatggccgaggcggccgaggtcggtgacgtgttcctcaccacgaccgggaacaagaacgtcatcacgcgagcgcacttcgagcgcatggacgacggtgtggtgctggccaacgccggccacttcgacgtggaggtcaacctcgatcacctctcggagctcgccgtctccgagcgcgaggcccgcgagggcgtccgcgagtacgagctggccgacggccgccgcctgaacgtgctggcggagggccgcctggtcaacctcgcgtcgcccatcgggttgggccaccccgtcggcgtgatggatcagagcttcggcgtgcaggcggtctgcgtgcgcgagctcgtggcgaaccgcgaggagtacgcggccggcgtccacaacgtgcccgacgagctagacatcgagatcgcggagatcaagctggcggccgagggcgtcgagtacgacgccctcaccgacgatcaggcggagtacatggactcctggcagcacggcacgtaa
>VNG_1744H|4.6584821648618515
atgtcggtttcacactccacgtcgagcgcacgcgcccgcacgatccggctcggcgcagccagcgccatcgccttcctcgccctctcagcgtacgtctctcgcaccggagacgcccccaaactggtgggcatctcctgggtggcgttcaccgcgatggccggcgccgccgcgctcggcggccacaccaccgccgaccacccccgtgggctcgtctgggggtacggcctcgccagcggcgcaatgatcgccagcgctgccgcgttcctcctcccgcaggccatcggctacgccgccaaaccgggcgggttcggcgtcgcggctggcatcctcaccgggttcggcgcgcacaccatcggccaccggctctcgcacctcgacctcccgctggaccgcaccaccgccgaactctccgcgcactcgctggccgccggctccatcatcggcgtcgtctacaccgccatgcccggcctcggccccctcctcggtctcgccatcgtctcgcacaaaggccccgccggctacgccgccgcccgccgcctcgcccgcaccgaccgctccccggcgatgctgctgttgcccgccgccggcgtcggcatcgccgcgctcgccgtcaccgtcgtttcgttccccactgccccggtcttccgggcggtcgtcttcgggttcgccgcgggcatcttcctgcacgtcgcgatggacttcctgccgcactgcgagaccggcagcgacgtccacgacgcggtcacgcgctccgcccacgaccacgaccacgccctgctcgaccgcctgcgcctccacgccgttgcctccaccggcctcggtgccgccgtggtcgccgcggcgtgggttctcctgcagtag
>VNG_1954H|4.656869209395326
atgaaactcgcagtaccgacggatttcgacattctcgacgcgctctccgacggaaaacgcaacaacgccgtcaacctctcgcatatcctcgacaagaacagggcgtacatcaacacccggctgcccatcctcaccgactacggcctggtcgagcgcatcggtcccgccccgaaaagcgggctgtacgcgatcacggcgaaaggacaggcggcgctgacccaccgggacgcctacgagaacgacgacgacttcgaggcgcgcgtcgaagccaccgtcgcgtaa
>VNG_0399H|4.656249069562164
atggccatcgtcgtgctcgtcgcgttcaccggcggtggtgccgcccagcaggcgggcagcggcccgaaagtcgacggtgacggcgggtaccggttcgacgtcgggggtgacagcccccacatcacgttctggctccacctcgatctgttgacgaacctcggtggtgccggtgatctcgggttcagcgcggtcggaaccgcgctcgacacccgggtcatcgtcatcgacctccagttgcagttcgacgggatcgggcccctggaggagttcctctctgatccgttctcgcggttctccgtgagcgcggagtgggagctcaacctgccgttcctcagtgccggcccggcgtcggacacggagttcagttacgagggcaacgaaacgatcgccaacaacacgtccctggagaacgcgaccatcggcaccgacacgctggggaacgtcacccgcaacgccacccagtcctga
>VNG_2413H|4.655805990055308
atgggatacaacacacgagcggggacggagtccggcgctggctacggagccgccggcacctggccggcgtactggatcgcggtcgtgcgcgtgctgactggctggtggttcttccacgcgggcttcacgaagctgctcgaaggcggcttgacgttcgatccgtcgggctacttgcaggggatggcgggaacggtgctggcacccgtcggtacgacgctggcgggctaccctggcatcatcggcccgatggtcgtgatcttcgagacgctgatcgggctggcgctcatcgtcgggctcctgacgcggttcgcgtcgttcggcggtgtgatgttcatgaccatgttctggatcgggaacgccgaatacgcacacggggtggtcaacagtgacttcatgggcttgctgttgttcaccacgatcatcgtgttcggcgccggccgctactacggcctggacagcatcgtcgagcgcacggacctcgttcagggggcaccgcggctcaaatacctcctcggataa
>VNG_1658C|4.655794207887161
atgtacgaccgcgtgttggtcccgaccgacggatccgagggcaccaacgaagcagtcacgcacgcaatcgacatcgcagaacagtacggcgcgacgctccacaccctctacgtcgttgagtcgacgcgctcgaacgagacccccgacgacgacccgctgcaccgcgtccaggaggccggccagaaggccgtcgatcgcatcgtcaagcgcgcccaggacgccggcgtaacgtccgttgaagccacggtcactcgcggcgtccccgccacggagatcctgacgtacgtcaccgagatggagatcgacatcgcggtgatggcgaccgccggccggagcggcgaatcccgggacctcctcgggagcatctccgaaagcgtcgtccgcgaatcccccgtcccggtgttactcgtgaacgtcggggaagccgtctga
>VNG_0816G|4.65544790490761
atgccccacgatagacgcagctacctccgcacgtcatcagcagtcatcgcatcgctgctcgcggcgagcacaccaacatcggccgccgacaccccacccgaatgggaccccgacaccgtctacactgacggcgaccaggcgaccttcgacggctacgtctgggaagccaaatggtggacgaaaggcgacaaacccggtgccgacgagtgggggccgtggaaccagcttcgccccgtcgacgacagccccaccgatcccggcgggccgaccgcgtcgttcaccaccagcgaatcagtgatcgagcccgaaaccaccgtgaccgtcgacgccagcaacaccgtcggcgacgtcgacaactacgagtgggcgttcggcgacggcaccaccgcgtccggcgtcacggcctctcatacctacgacgccgccggcgagtacaccatcgagctcactgtcaccaccggcgacggcaccaccgacacgacatcggcgacgctgctggtcgccgatggcggtgcgcccgctgacgggcgcgtcgtcggctactacatgcagtgggcacagtgggaccgcgactacttcccgggcgacatccccctggataaggtcacacacgtcaactacgcgttcctcaccgtccgcgaggacggggccgtggactacatccaggagaacgccgcgatgcgcgtgctcgaaccgaaatcctggcacgaccacactggcttcgacgacctcgtcgacgaccctgagacgtcgttcctgttctcgatcggcggctggaacgattcgacgtatttctcgaacgccgcccagtcgcaggccagccgcgagcggttcgcggacaccgccatcgagatcatgcgcacccacaacttcgacggcctggacatcgactgggagtaccccggcggcggcgggaactccggcaacgtcgttcgcgacggcgacaaacagcggtacacggaactcctccagaccgtccgcgagaagctcgacgtcgccgaggacgaggacggcaagcgctaccagctaacaaccgcgctgtccgccgacccggagaagaacaccgggctggaccacgcggccaacgccgaggcgcttgacttcctgaacgtcatgacctacgactaccacggcgcgttcaacgactacaccaaccaccaagcaccgctgtacggcaccgaagccgatccgtcgccgaacgccgacgagttctacgtggacgcgtcgatgtccttctggctggatacggccttcgaccccgcccagctgtcgcttggcctgccgttctacgggcgcagcttcgggaacgtcgccagcagcgacaacaacggcctctaccagcccttcgacggcacgccggacggaacgtgggggcaggacaacggcatcaaggagtactgggacatcacccagaacctcgccccgagcagcgactacgagacgttctgggacgacaccgcgaaggtgccgtggttgtactcgccgtcgaagaacgtgctcgtgagctacgacagcccccggtcggtcgaggccaaaaccgcctacgccgcccagcacgacatcggcgggatgatgttctggacgttctccggcgacaaaaacgaagtcctcctggacaccgtccgggacgcctggcagtag
>VNG_2452C|4.653942230924395
atgagagtcatcgggaccgtgggcatgccgggctccgggaaaagcgaggccgcgacggtggccgccaacgccggcatccccgtgctcgtcatgggtgacgtgatccggcaggagtgtcgcgaccggggcctggatcccgcccaacaccacggccgcatcgcgcaagcgctccgcgacgaacacggcccgggcgcgatcgcccaccagtcactccccatcatcgaggaccacctcaccgacgccacgacggtcctcgtcgacgggatccgctcggacgtggaagtgaccacgttccgcgacgcgttcggcgacgacttcacgctcgtgcacgtctccgccccccgagagttacgcaaagcccgcatcgaggaccgcgaccgacccggcgacaccgacggcgaacccctcgacgcccgcgaggaccgcgaacgcggcttcggaatggacgacgccatcgacctggccgacgtccgcatcgagaacaccgacagcctcgacgcgttccacgacgcggtccgagacctgctcgccgccgacacaccccacactgaggtgcccgacaaccatgactga
>VNG_2168C|4.652606473903732
atgcgagggttccgcatcgggcgtgtgttcggcatcccgatcaagctcgacgtcacgttcctgctcgtgctcccggtgttcgcctacctgatcggcacccaactggaggtgtgggtctcgacgctgaacggcgcgccgttcgccgccggcctggacgccacagcgctgaccgccggctccgtccggtgggtgctcggtgccgccgccgcagtcgggctgttcgtcggcgtcgtgctccacgaactcggccactccgtcgtcgcgatgcggtacgacttcaccatcgacgccatcacgctgtgggtgctcggcggcgtcgccagcctcaccgaccagcccgaggagtgggaccaggagctctgcatcgcgctcgccggtcccgccgtcagcgtcgcgctcgcggccgtcgcctacggagtgcttgctgtgctcccgtcgtcgctcgacaccgtgcggttcgtgttcggctacctcgcgctgatgaacctcgcgctcgccgcgttcaacctgctcccggggttcccgatggacggcggccgcgtgttgcgcgcgctgctggcccgcacccggacgttcgcccgcgccaccaagatcgccgccgaagtcgggaagctgttcgcgttcgtgctggggatcgccggcctgctctcgttcaacgtcatcctcatcggggtggcgtttttcatctacatcggtgccgccggggaagcccagcgcacggccatgaacgccgccttcgagggtgtgacggtcgccgacgtgatgacgcccgcaagcgacgtgcacacggtcgctgccacggcctccgtcgccgacctcatggacagcatgctggaacaccgccacaccggctacccggtgttccgggacgccaccgccgtcggaatggtgaccctcgacgacgcccggtccgtgcgcgccgtcgagcgcgacgcgatgcgcgtcgcggacgtgatgagcgacgacgtctacaccatccccggctccgccgacgccaccgacgccctcgacgccctccaggaacacagcgtcgggcgcctgctcgtcgtcgacgccgacggcgagatggtggggctcatcacccgcagcgacctcatggacgccttcggcatcatccaatccaccggggcggcggtctcccgggagtccctcgatctccccagccgcccctga
>VNG_1104G|4.651592227876774
atgtccgccgaagaacaacgcaccaccgaggaggttcccgagtggaagcgacaagaggtcgccgaactcgtcgacctcctggagacgtacgacagcgtcggcgtggtgaacgtcacgggcattccgagcaagcagctccaggacatgcgccgcggcctgcacgggcaggcggcgctgcgcatgagccggaacaccctgttggttcgcgcgctcgaagaagccggagacggcctcgacacgctcaccgagtacgtcgagggcgaagtcggcctggtcgcgaccaacgacaaccccttcgggctctaccagcagcttgagaactcgaagacgccggccccgatcaacgccggcgaggtcgcgcccaacgacatcgtcgtgccggaaggtgacacgggcatcgacccggggccgttcgtcggcgaactgcagaccatcggcgcgaacgcgcgcatccaggagggctccatccaggtgctcgatgactccgtcgtcaccgaggaaggtgagacggtctccgacgacgtctccaacgtcctctcggagctcggcatcgagcccaaggaggtcggcctggacctgcgcggcgtgttctccgagggcgtgctgttcacgcccgaggagctggagatcgacgtcgacgagtaccgcgcggacatccagtccgcggcggcgtcggcgcgcaacctctcggtcaacgcagcgtacccgaccgagcggaccgcaccggacctcatcgcgaagggccgcggcgaggcgaagagcctcggcctgcaggccagcgtcgagagtccggacctcgcggacgatctcgtgagcaaggccgacgcccaggtgcgggcgctcgccgcgcagatcgacgacgaggacgccctcccggaggaactgcaggacgtcgacgcgcctgcggcgcctgccggcggcgaagcggacaccactgcggacgaacagagcgacgaaacacaagcgtccgaggctgacgacgccgacgattccgacgacgatgacgacgacgacgacgggaacgctggcgccgagggcctcggggagatgttcggataa
>VNG_0265G|4.6492734266125595
atgaaggccgccctcatcggcgtcggtcaagccggcggtaaggtgaccgaagccctcctcgccgaggaccagcgcgcggagtacggtgccgttcgcggaacgctcgccgtcaacaccgcgaagacggatctggaagggctggacatcgacacgatgctgatcggtcaggagcgcgtcaaaggacacggcgtcggcgccgacaacgaactcggcgcggaggtgatgaccaacgacgtccgggaggtcatgggcgggctggacggggtcgttgacccacacaccgaagcgatcttcgtgatcgcggggcttggcggcggcaccggatcggggggcgcgccggtgttggtgaaagaactccagcgcgtctacgagatccccgtctacgcgctggggatcctgcccggccgtgacgagggcggcatctatcaggcgaacgccggccggtcgctgaagacgctcgtcagggaggccgactccacgctgctcgtggacaacgacgcgtggcggtcgaccggggacagcgtcaccgaggcgttcgacgagatcaacagccggatcgccagacgcgtgggcatcctgctggcggccggggagaacatcgagggcgtcggcgagagcgtcgtggactccagtgaggtgatcaacacgctgcagtccggggagatgtccgcgatcgggttcgcgtccgccgaggcggccgccgacgccggggagaacatcaacaccatcacctcgacggcgcgcaaggccttgctgtcgggaatgagcgtgccacagaccacggaggccggcgcggcgctggtggtcgccgcgggggaaagcgagcgcgtctcccggaagggcgtcgagaaggcgcggacgtgggtcgaagacgagacccgcagcatgcaagtgcggggcggcgacttccccttggactcggataagatcgcggtgctggtgttgctcgcggggatctcccggagccagcgcctccaggagttcatggaccgggccaaggaggcaagcaaggaggtcgaggccgaacaggagacggagaacttccaggcggacgagctcgacgacctgatctga
>VNG_1197G|4.64905253445968
atgctatccgaaggtaccaccgcacccgacttctcgcttgccaaccaggacgacgagacggtgtcgctctcgtcgttcgcgggccaacacgtcgttgtctacttctacccacgcgccgacacgccgggctgcacgagcgaagcctgcgagttccgcgacaactgggggcgctacgacgacgccggcgtgcccgtcgtcggcatcagcgacgaccccgtctcggagctcgcggcgttcaaggacaagtacaacctgccgttcgatctgttgagtgacgccggcggcgaggtggcgaccgcctacgagtcctacgacgaacaggagatcacgggcgaactgatggacgtgacgcttcgcaacacgtacgtcatcggtcccgacggcacgatcaccgccgccttcgagggcgtcgaccccgaggggcacgccgacgaggtgctggccgccatcgaggacgccgcgtag
>VNG_1446H|4.64691887713064
atgccggccccagcggaatgctgtcatatggtcttcaagaaggtcctgctcaccggcaccagcgaggagagtttcaccgccgccgccgacgacgccatcgaccgcgcggaggacaccctcgacaacgtggtgtgggcggaagtcgtcgaccagggcgtcgaaatcggcgccgtcgaggagcgcacgtatcagacggaagtgcaggtggcgttcgaactcgacggctcccagtag
>VNG_1806H|4.646819605380497
atgaatccaacgatccacgccacgaaagccgagtcccccggtgcagccgccaccgacggcggtacgcacgcacccgttcgggacttcgacgaactggacgaccacgcacaggacacgctgcacgaggccgccacaggcggcgcggtccacctcgacgacgacgacgcagcggcgttcacggacggcgaggtcgtacggttcaccagctactaccggatcaccgtcgcgcgctga
>VNG_2257G|4.645869325175024
atgggggcggcgtctgctcttgtcggctccacgcccggccacgtcgcggtcgtcgttgtcgccaccctgctgatctgggccggcagctcgtggctcgaagccgccgccgaacagctgtcggcgcattacggactgcccgccgtcgtgcaggggtcgatcgtcgtcgccatcggctccagcttcccggagctgctgagcgtgctcgtcaccgccctcgacggctcgttcggactgggtgtcggggccatcgtcgggtcggcgatcttcaacatcctcgtggtgcccgggctggccggcatcaccaccacccagccgctggacgccacccggacggtcgtctacaaggaagcccagttctacatgctggcggtttccacgctgctgctcacgttcgcgctggcagtcatctacgcccccatcccgggtggtgacccgctcgacggcgctgtcacgcgcccgctggcgctcgtcccgctgctcctctacgggctgtacctgttcatccagtggcaggacgtgggcgaccacgaccccaccacggacaccactgacgtggacgtgccccgggcatgggcgcgcctcgcggccgggctggccgccatctcggtggccgtcgaactgcttgtcggcgcggtcacgggactggcagccacgttcgacatcccgtcgtttctcgccggcgtgaccattctggccgccgccaccagcctcccggacgcgctggtgagcgttcgggccgcgcgcagcggccacggcgtcaccagcctcgggaacgtcctcgggtcgaacacgttcgatctcctggttgcgatcccgatcggcgtcctcatcgccgggcgcgcccccgtgtcgttcgccgtcgcagcccccctgatgggtgtgctcacgctcgccactgtcctgctgttcaccgtgctccgcacggggctgtcgctcaccgacgccgagtcgtacgccctcctcgttgcatacctcggcttcgtggcctggatcatcggggaaacactcggggtcgtcgggctgattcgggtgtga
>VNG_2233C|4.64525748083064
atgggcggccccatttccacgggcaaggaggcaaacgtctacgaggcgttggacgccgagggcggcgacgtggcgctgaaagtgtatcgcatcaacgcgtcgaacttccagcagatgcgggcgtacctggagggcgacccgcgcttcgaggggttgcgcggcgacaagaaggcggtcgtgctgtcctggacgcgcaaggagttctcgaacctgcgccgcgcgaaggcggccggcgtgcgggtgccggcgccgctggcggtccagcgcaacgtgctggtgatggaactcatcggccgggagggcgacgccgcgccgacgctcagcgacgttgacatcgagaacccccagatggcctacgaggtcgtccgcgagtacgtgcggcggctgtacgacgccggcctcgtgcacggcgacctctcggagtacaacgttgtggtctacgagggcgaactggtcgtcatcgacgtgggccaggcggtgaccatccaccaccccaacagcgcgaccttcctcgaacgggactgccggaacgtcgcgaacttcttcgcgcggcagggcgcggacgccgaccccgacgacctgctgtcgtacgtccacgagcacgcgaccccgcgcgccgaggcggacacggcggcgggcgaccgcgacggcaccgaggggagtctcgaccggggcagcgacgccgacgacgcctga
>VNG_2369C|4.644885404987894
atgggtgtggacgaggggcgacagccggtgtgtgtggtggtggctggtgggggcgacgaggcggcggcggctgacgcggtggcggcgatgttggcgtccgtggagccggtggttggggcggcgagtgagccggcggtgttgcgggcgtttttcgacgtgagtgaggcggagatggcggcggtcgacggatcactggccggcgtggtgcgtgagcgggtggcgttgctggacgtggaaaagtaa
>VNG_2173G|4.644121562272702
atgctggacgcctaccagctcgccgcgaaggtggtgcggacgtgtcggtactgcgcgggccgcgggcggtactccccgctcaccgcggagaccgccatcgaggccgacggcgagttcatctgccgggactgcgcggtcgaggagctggagcgcgagctctccttttcgggggcggtgtcgggggccgcacaggaccgcctcgaagagctgctgttcgccgagcaggacctcgaaaaggtcaccgggctgctgggtggcgagctcgaccccgacctgacgaaatacgacgaagtgtcggcgaccaccgacgacgtcgaccccgtggccgtctcggagttggacctgcatccggacgtccaggggctcttcgaggaccgcttcgaggaactgctgcccgtccagagtctcgccgtcgagaacgggctcgtcgagggtgacgaccagatggtggtgtcggcgacggcgaccgggaagacgctggtcggcgagatcgcgggcctccaccggctgcagtccggcaacggcaagctgctgtttctcgtcccgctggtggcgctggccaaccagaaacacgaggacttccaggacgaatacggccacctcgcgaacgtcaccatccgcgtggggtcctcgcggatccgggacgacggccacgccttcgaccccgccgcggacatcatcgtcggcacctacgagggcatcgaccacgcgctgcggacggggcgcgacctgggcgacatcggcacggtcgtcatcgacgaggtgcacacgctcaaggaggacgaccgcggccaccgcctcgacggcctcatctcgcggctgaaatactactgcgagcagcgccgcgaagagcgcgcgggctacgacggcgcccagtgggtgtatctctccgcgaccgtcggcaaccccggcgagctggcggggaagctgcgcgcgaacctcgtggagttcgaggagcgccccgtgcccatcgagcgccacgtcacgttcgccgacggcgccgagaagcccgacatcgagaacacgctcgtccgccgtgagttcgaccaggagtcctcgatggggtaccgcgggcagaccatcatcttcaccaactcgcggcggcgctgcaacgagatctcgcgcaaactcgactacccctcgcggccgtaccacgccggcctcgactacggcgaacgcaaatccgtcgagcgacagttcggcgaccaggacctcgcggccgtcgtgacgacggcggcgctcgcggcgggcgtcgacttccccgccaaccaggtcatcttcgacacgctggcgatgggcatcgaatggctctccgtccaggagttcgagcagatgctcggccgcgccggccgtcccgactaccacgaccgcgggaaggtgtacgtgctcgtcgaacccgacgcgtcgtatcactcctcgatggagggcaccgaggaggaaatcgcgttcacgctcctgaaaggcgacatggagaacgtggtcacgcattacgacgaggacgccgccgtcgaggagacgctggcgaacgtcaccgtcggcggcacggccgccaaacgcctcaacgaccgcatggtcggggacatccccacgaaacacgccctggggaagctactggagtacgagttcatcgacggcctggagccgacggaccgcgggcgcgcggtcaccacgcacttcctggatccggacagcgcgttccgcatcctcgacggcgtgcgcaagggccacgcgcccggccgcatcatcgcgaccctggaactccgcgaggacgaccagtag
>VNG_1667G|4.642718960279894
atgaacgaagtccaactggaggtcgcgaaagcctaccccaacgattcgggacgggggatcgcgcgcctcgatccagacacgctgttgcatctcaaactcagcccgggagacatcatcgaaatcgagggggccgaaaccacggccgcgaaggtctggcgagccgaccgccaagactggaacacggacaccatccggatcgacgggttcacgcgccagaacgccgaggtcggcatcggggagcgcgtgaagatccggaaagccgacgcggaaaaagcggacacgctcgtcctcgcaccccccgaggaagcgagcgtgcagttcggcagtgacgccgccggcatggtcaaacgccagatcctcaagcggccggtcgtcgcccgcgacatcgttcccgtgatgtcctcgacgaaccacccgttcatgcgatccccaggccaggcgatcccattgatcgccgtcgaaacggagcctgagggcgtctgcctggtgaccgaggacaccgacgtcgagctgcgcgaggagccgatcagcggcttcgagcgcaccggcggcggcatcacgtacgaggacatcggcggcctcgaaaacgagattcagcgcgtccgggagatggtcgaactcccgatgaaacacccccagatcttccagaagctcggcatcgaaccgccacagggggtgttgctgcacgggccgccgggcaccgggaagaccctgctggcgaaagccgtcgccaacgagacgtcggcgagtttcttctcgatcgccggtcccgagatcatctcgaagtattacggcgaatccgagcagcagctccgggagatcttcgaggacgccaaagacgactcgccgtcgatcatcttcatcgacgagctggactccatcgcgcccaagcgcgaggacgtcaccggcgaggtcgagcgccgtgtggtcgcccagctgttgacgatgatggacggcctggagggccgcgggcaggtcatcgtcatcgcggcgaccaaccgcgtcgacgccgtcgaccccgcgctgcggcggccggggcgtttcgaccgcgagatcgagatcggcgtccccgacgagatcgggcgcgaggagatcctgaagatccacacccgggggatgccgctgtccgacgacgtgaacctctcgacgctggccgacgacacccacgggttcgtcggcgcggacatcgagagcctcagcaaggaggccgcgatgcgggcgctgcgccggtacctcccggagatcgatctcgacgaggaggacatcccgccgagcctgatcgaccgcatgatcgtcaagcgcgaggacttcaagggcgcgctcagcgaggtggagccgtccgcgatgcgggaggtcctcgtggagctgccgaagatcacgtgggacgacgtcggcgggctcacggaggcgaaaaacaacgtcaaggagtccgttgagtggccgctgaaccagcccgagaagttcacgcggatgggcgtcgagccgcccgccggcgtgttgctgtacgggccgccgggcaccgggaagacgctgatggcgaaggccgtcgccaacgagacgaacgccaacttcatctcggtgcgggggccacagctgctgtcgaagtgggtcggcgaaagcgagaaggcgatccgccagacgttccggaaggcccgccaggtcgcgccgaccgtgatcttcttcgacgagctggacagcctcgcgcccggccgcgggcagaccggcgggaacaacgtcagcgagcgcgtcgtcaaccagctgttgaccgagctggacggcctcgaggagatggaggaagtgatggtgatcgcggcgaccaaccgcccggacatcatcgacccggcgttgatccgcagcgggcgcttcgaccgcctcgtacaggtcggccagccggggatcgagggccgcgagcagatcctgaagatccacacccaggacacgccgctggcggcggacgtctcgcttcgggagctcgccgagcgcgcggacggctacgtgggcagcgacctcgcgaacatcgcccgggaggcagccatcgaggcgctccgggacgacgaggacgccgacgacgtcggcatggcgcatttccgggcggccatggagaacgtccggccgacgatcaccgacgacctcatggagtattacgaccaggtcgaagaccagttcaagggcagccagggccccaacgtgaacagccgccagggcagcgagcacatcggcttccagtag
>VNG_1339C|4.64233639424543
atgtcgaatctcgttaccaacgtccaaacctcggcgaccgagcttccggatcaccccgcagtcgtgtacgacgaccacacccacacctacagcgacctctgggagcgaaccggacagttcgcggccgcgctccgcgaccacggcgtgaccccggacgaccgggtcgcgctgtacctcccgaacctcccacagtacgtgacggcgttccacggcgcgctccgcgccggctgcgtcgtggtgccgatgaacccacagtacaagacccgcgaaatcgagtacttgctgtccgattccggggcgtcagtggtggtggcgctggccgacggtgcgtccaccgtcgaggacgtgcgcgcggagaccgccgtcgacaccgtggtcacggtcggcggcgacgccgacgttggcacgccgttcgaggctttcctcgacaccggcagcgacgacacggttgcgccccgcgacgacgacgacctcgccgtgcagccgtacacctccggcaccaccggccagcccaaaggcgtccagctcacacaccacaacctcgcgtcgaacgccgagcagtccatggacatcgtgcccgacggcctccaacccgcggaccgcaagatcggggtgttgccgttgttccacatctacggcatgaccgtcggcatgaacgccgcgctgttcgccggcgcgacgttctacccgatgcccaggtgggacaccgaggacgcgatgtcgctggtcgcggacgccgaactcaccctcttcgacggcgtccccacgatgtacaacgacatcatcacacaccccaacgccgaggagttcgacctgtcgtcggtccggcgctgcaccgtcggcggctccggcatccccaccgaggtgttgcggaagttcgaggagctgtacaccgcaaagatcgacgaggggtacgggctcacggagaccagcccggtgacacacttcaacagccccaactgggggcgtcgcgtgggctcgatcgggaagccgctggcggggatcgacgcccgcatcgtcaccgacgacttcgaatcggtgccacccgtcgacgagggccccgtcgacgagtccgaccacgacatggacgacatcacgggcgagctggtggtgtcggggccgaacgtgatggcgggctatctcgacctcccggaggccaaccgcaaggcgttcaccgaggccgacgggaagcgctggttccacacgggtgatctgggctaccacgacgcggacggctacttctacatcgtcgaccgcaagacgcacatgatcaacaccgcggggtacaacgtctacccccgtgaggtcgaggagttgctgttcgagcacgacgccatcgcggacgccgccgtggtcggcgtgcccgacgagcgccgcggcgaaacggtcaaagcgtacgtggtgcgggcacccgacacggacgtgtccgccgacgagatccgggagttctgtctgacgaacctcgccgagtacaaacacccacgcacggtcgagttcgtcgagcagctgccccgcaccaccacggggaagatcaagaagcacgaactcgtccccgacgaggactga
>VNG_1099C|4.641137177310672
atgaacgagccggaactccaggcggtcgtcgatcagcagacgcttgccgaccgtgtcgccgccggcgactaccccgactgggtgcgcagccactgggagacgttctcggagagcgtgaccggggaccgcgacggcacgccgttcccgtgtcacttcggggccgaatcggtcgccaacggcgagccgctgtacacggtcgtgccgtcgctgacggatcccgacgcactgctcgggttccgggacgcgctgctcgagtacctcaccgagcacggcgaccgggacgcccgcgtctcgttcgtgacgttctggaagccccccgaagacgagttcagcgaagccgactaccacgaggcgttgtggcacatcctgagcgtgctgcacgtccacgatcccgagccgtggcccgccgacgtgccgaccgacaccgacagccccgggtgggagttctgcttcgggggggagccgctgttcccgacgtgccgggcgcccttctacgccgcccacgaccgctactcgcggtactgtccggtcggcctcgaaatcacgttccagccggccggactgttcgaggggatcaccgccgacaccgacgccggccagcgcgcccgcgccgccatccagaaccgcatcgaggagtacgacggtcagtgcccgcacgccgacctcggggatctcggcgtcgacggcgaccgcgagtgggtgcagtacctgttccgcgaggacgacgcccaggcccccacggagtgccccgcgacgttcacgcgcgaacacccgaaagcgaccgctggcatcgacccggttgtgggcagccagccgccggcgtccggggatgactga
>VNG_0401G|4.639186342247146
atgagtactgtagaccgtcaacttgaggagttacaggacgaaatcgtcagcgaaattccggcggacatctcggtcaccgatgtcaaatacgaaggccccgagctcgtcgtctacacccgggaccccaaacagttcgcacaggacggcgacctcgttcgccggctggcgtccaagctccggaagcgcatcaccgtgcggccggacccggcggtactctccagcccgaagcgcgcccgcgaccgcgtcctcgacgtgatccccgaggaggccggcgtcacgaacctggatttccacgaggacaccggcgaggtggtcatcgaagccgagaagcccggcatggtgatcggccgccacggctccacgttgcgggagatcacacaggaagccgggtggactccggaggtcgtgcgcacgcccccgatcgagtcctcgacggtctcgaacgtccggaacttcctcaaacaggagcgcgacgagcgccgcgacatcctcgaaacggtcggacgccagatccaccgtgaggagatgcaggacgacgagtacgtgcgcgtgacgaccctggggtgctgtcgcgaggtcgggcgcgccagcttcgtgctttcgacgccggaaacgcggattctcgtcgactgcggggacaaacccggcagcgaggacgaagtcccgtatctgcaggtccaggaggcgctggcgggcggcgcgaacacgatcgacgccgtgattttgacccacgcccacctcgaccactcggcgttcattccgctgctgttcaagtacggctacgacggcccgatctactgcacggagccgacccgggacctcatgggtctgttgaccctggactacttggacgtggccgcgaaggaggggcgggcaccgccgtacgactccgagatggtgcgggaagcgatcaagcactgcatccccctggagtacggcgatgtcactgacatcgcgccggacgtgaaactcacgttccacaacgccggtcacatcctcgggtcggccgtctcccatttccacatcggggacggcctctacaacgtcgcgttctccggggacattcactacgacgacacccgactgttcaacggcgctgtcaacgacttcccgcgcgtggagacgctcgtgatggagtccacgtacggcggccgcaacgactaccagaccgaccaggaggactccgagcgcaaactcaaacgcgtcatcaacgagacctacgaggacggcggcaaggtcctcattccggcgttcgccgtcggccggtcccaggagatgatgctcgtgctcgaagaggcgatgcgggagggcgagatccccgagatgcccatccacctcgacggcatgatctgggaggccactgccatccacaccacctaccccgagtacctccgggacgacctccgggatcgcatcttccacagcgactccaatccgttcctcgcgccccagttcaaccacatcgacggcggcgaggaggaacggcaagcggtcgccgacgacgaccagtgtatcatcctctcgacgtcggggatggtctccggcggccccatcatgtcgtggctcgaacacatcgcgccggaccccgattcgacgctgacgttcgtcggctaccaggcccagggcacgcttggccgccgcattcagtccgggcgggacaagatcccgatgcccgactctcggagcggcggccgcaccgagcacctccaactcaacatgggcgtcgaaaccgtcgacggcttctccggacacgccgaccgccagggcctcgaagacttcgtgcgcacgatgaacccccggccggagaaagtgctgtgcgtccacggcgacgagtcctccacacaggacctctcgtcggcgctgtaccacgagttcaacatgcggacgttcgcgccgaagaacctcgaaacgttccggttcgtgtag
>VNG_0535C|4.638565687676722
atgatgttcgccggcgagttcggcgacaaaacacagctggtcaccatcggactggcaagcgactacggcgcgacgcccgcgatctggctgggggaaatgctggcgatcattcccgtcagcatggtgaacgcgtacttcttcgaccgcttctccgggaagttcgacgcgcgcaaggcgcacctcgtgtccgcagtgctgtttttcttcttcgcaggggacacgctcctagaagtgagtgtcggcgtctccgtctgggaggaactggtggcgctcgccagccagctgctctga
>VNG_0270C|4.637119008294385
atgacgcttgcgccgacgatcgagctggtgatggtcggcgcgctgttcgtcgggctggcctcgggcgtctacttcgtcgccgcgagccccctcgtgagtgagctgttccccgatcgcgtcggtcgcgtcatcggcatccacggcacggcctcgcagctcgcggccgcggtcgcgccgctgctggtcgtccgcgtgctgctcgtccgctacacgtggcgtgcgccgttctacctgctgtcggcggccgccgccgtcgtcacggtcgtgttgtacgtcaccgccgagcgcgccgatctgcccgacgccgctggagccgaccgcgacctcctcgggtccgtccgccgccagtaccgtatcgtcgcgctcggcgtcgtcaccgtcggcattaccggcctcgtctggaacggctttttcaacttctacccgaaatacctcatcgagacgaaaggcgtcaccaagcgcaccgccaacctcctcctgacggtcgtgttcgccgctggcgtgccggcgttctggtacacgggccggctcgccgaccggttccgccacgtcccgctgatgctcgccatcctcgggtcgttcgtcgtcacgctgttcgcgatcacggtcgtcaacgccacgctcgctgtcgccgccgtctcgctctgcctggggtacgccatccacagcctctttcccgccatcgacaccttcctgctggacagcctccccgacagcgaccgcgggtcggcgtacgccggctacagcgcgtcgatgatgctcgtgcaggcgctcggcagcgtcgtcgtgggcacgcttcgcgggaccgggttcgcctacgacaccattttccgcaccggcgccgccggcctgggcgtactcgcggtctgcctcgtggcactgcagtgggcggggcgcttgccgcagggcgcaagctaa
>VNG_1526G|4.635001230351838
atggcagaacgtgagacatgggcatccagactgggattcattctggccgccgttgggagcgcagtcggcctggggaacatctggcagttcccgttcaagacagcgaccgagggcggcgcggcgttcgtcgttgtctacctggtagccgcgctcctgttggggttgcccgccatcctcggtgagttcgtcatcgggcggcgcgcgaacctcaacgccgtcgaggcgttcgaccggctcgaccacccggcgtggacgatcgtgggggcgatggggctgctcacggggctgtggatcctgtcgtactacagcgtcgtcggcggctgggtcacgcgatacctgctgggcagcgccaccggggcgtacttcgccgcgcccgcggcgtacttcgggagcgtctcgatggggtgggaggcggtggcgttccacggcgcgttcatggccgccacggccggcatcgtggcgttcggcatcgaggacggcatcgagaaagccacgaagctgatggtgccgtcgatcctcgtgatgctcgtcggcctcgcggtgtacgcgtccaccctcaatggtgtgggcgcagcctacgagttctacctctcccctgacttcgggttcatcgccgacaacatcgggagcatcgtcccgtacgccgtcagccaggcgttcttctcgctgtcgctggggatgggcgcgatgatcacgtacgcctcctacctgggcgacgacgacagcctgttcgccgacggcggcctcatcgtcgtgttgaacacctccgtggggctgctcgcggggctggttgtgatcccgctgctgttcgtgcagttcggcacggttccggatgccgcggccggcggcggtgccggcgcgctgttcatctccgtcgcacaggcgttcgccacgctcggcgtggcggggcgcgtgctcggggtgctgttcttcggcgtggtgttggttgccgcgctgtcctcggcgatcagcctcctggaggtcgtcaccgcctacgtcgtcgacaactacggctacagccggcccgcgaccgcgttcagcttcgggggcgtgttgttcgcgctgggcacgctgtcggcgtggaacaccgcctggctggactggtttgactcgctggcctacggcgtgttgttgccgctgtcggtgctgctcggtgtggtgttcgtcgggtgggtgtacggccccgccgcggtcgacgagatcaagaagggatcgggcaccgggaccacgttcgccaccgcgtggctgtggtcggtccgcacctacgttctcatcggcgtgttcgtgacactctacttgggtgtgacggacatctacgccgcgccggcgatcccgttcgtctag
>VNG_1611C|4.634180192503128
atgagtgcccccgaagaggagttctactccgaagaacgctggcagaactggctggatcggctccgcgaggaggagctggatcccgaagacgaggattccgcgcggctgttgttgaacctccaggacgacgtggcgatcgccgccgcgaagatcctgaacgcgtacgacagcgaggccgtcagcgagtccgaagcggtggacgagctcgcggacattcgggacgtcgtgctcgcggagcccgcgttcgacgacgaggacaagctgatgttggtcgatggcgtccagacgagtctggtcgcggtgttctacagcgccgagcagtacgtcgcggacggtgtcgccgacgacgcaccggtcatggagtacgtgcgggcggccgtcgaggcggaagccgaggaggacctcgaccgcgcgctcggactggtggccgccggcgggacgcgcgtcatcgacggtgacgaactcgacatggcggtgctggaggaggtcgagtacgggctggtcaccgagtgggtgaacggcctcgacagcctgcagagcgcgctctcggaccccgaagtcatcgaggacgaggagagcggggagtga
>VNG_1285G|4.633840751513325
atgagcgaccgactggacgaggtagacaagcgaatcctctacaacctggttcgtgacgcgcgcaacacgtccgcccccgacatcgccgacgaggtcaacgtgtccgcaggaacgatcagaaaccggatcacacatctcgaagcggcggggatcatccgcggctatcacgcggtcgtctcgtacccacaggtcggcggtcggctcacgaacctctacatctgcaccagccccgtgcccgaccgggatcggctgtccaaacaggtcgctgagatccccggcgtggtgagcgtccgccagctgatgaaagggcgcagcaacctccacgtcacggctgtcggcgacgacatgcaggagctcacccggatcgcgaacgacctgtcggcgatcgggctggacatcgaggaggagaacctgctccaaagcgaggagatccggccgtaccacgagttcggccccgacgactcccaggacggacacacgatcgcggatttcatggagctgtccggcggtgctgaggtcgtggagctgtccgtggcggcggacgccgagatcgccgggcacacgctgcgcgaggccaacgagcgcggcgtcatcgagtccgacgtgctggtcgtttcgatcgagcgcgacgacgagatgttgacaccgcgcggggacacgagggtgcggccggacgacctggtgacggtgttctgccggggcggcatcagccaggagacgctgtcggtgttcgggaaacgcggctcggcgacggagacttag
>VNG_0190C|4.632911928834301
atggactgcacgaagtgcgaccgcgacgcggtgatgcacgcggcgtactcaggcgcgcacctctgtgagccacacttcctcgacagcgtcgagcgccgggtgcgtcgccgcatccgcaccgacaacatgctctccccggacaccactcccgacgaccccgagacgtgggtgatcgggctttcgggcggcaaggacagcgcggtgctcacggacctcatcgaggagacgttccgcgacgacccccgcgtcgagctgatcgcgctcacgatccacgagggcatcgcgggctaccgcgacgagagcctcgacgcctgtacgacgctggccgccgaccgcgacatccgccacgagctcgtcacctaccgcgaggagttcgacgtcgccatggacgacgtggccgacgacgaccccctcgacatggcgccctgtgcgtactgtggggtcttccgccgggacctcctcgcgaaatacgccgacgagtacgacgcggacaaactcctcaccggccacaacctcgacgacgaagccgaaaccgcgctcatgaacatcctcgaaggcaacgtcacacagatcgccacccacttcgacgccagcctcggctccttcgacgaccgtgcggaactcgacgccatgatcccgcgcgcgaaacccctccgagacatcccggaaaaagaggtggcgctgtacgcccagctgcgggacctccccgtgcacatggcggaatgcccacacgccagtgagtccttccgcagcgacctccaggaggtcctcctcgaactcgaagaccgccgccccggcacccgtcactcgatcatggccggctacgaggaactcgccggcatcgctgccgacgaatacaacactgacgacgctgacgtcggcgaatgcagcgactgtggcgcgccgaccacccgcgaccgctgccggaaatgcacgctcgtcgacgccgtcacgtccgtctaa
>VNG_1546H|4.631678099713896
atgacgctcaccctctacgcgttggacggctgcccggactgcgaatcggtgatcgacacgctggccgcggacgacatcgaccacgagaccgtccacgtggacgcgcgccactcggcgcgcaacgcggtcaagcgcgccagcgggcagcgcagcgttcccgtcctcgtggacgacgaccgcggcgtggtgatggccgacagtcagcgcatccagacctacgcggcggtgaccctggcgtga
>VNG_1795C|4.6313044226307545
atgattgctatcgttggcggcggcatcgctggcctctcggctgcgcgacgcctccaacaacacggcgtcgacgcccgcgtgttcgaggcgtcggccaccgtcggagggctggcggccacgcacgaaacagccggcgaccccatcgaagcgttctaccaccacctctcggccgccgaggagaccatcatcgaccgcatcgaggagctcgggctgggcgacgacctccggtggcccatcgggaagaacgcctactacgtggacggcaccgtccacccgatggacacgccctgggagatcctggcgttcccgcatctgtccctctacgacaccgcccggctggcgatgctgacacaggaactcgacgtgcggggcggcctgccgtcgttcgacacctacgaggacctgacggacttcgagcacgtcggcgtcgaacagttcctctgcgagcacacgacgcggggcgtctacgagcagttcttcgagccgctgttggaagcgaagttcgggagccggatggacgacgtgagcgcggcgtggctgctgggccgcatcaagttccggggcgagcgcgacctgctgcgcggcgagccgttgggctacctcgacggcgggttcggccggctgctggacgcgctcgttgaggacgtgggccgcgaacacatcgaaaccggggcgcgtgtcaccgccatccagcgcgacgacgcgggcgatgtcacgggcgtcactgtcgacagcgaggcgggcaccgagcgcgtcgacgccgacggcgtgatcgtggcggcgatgcccaccgtgctcgaatccctgaccggctacgagtgcgacatcaccttccagggaaccgtctgctccatcgtttcgatggacgaggcgctgacggacacgtactggctgaacatcgccgacgacgcgcccttcggcgcgctcatcgagcacacgaacttcatcgacccggcccgctacggcggcgaacacctgctgtacgtcccgaagtacgtccagagtcgcgacgacgaggtgtggcagatgagcgacgaggaggtccgcgagcactggctgtcgggcatcgaggcgctgttccccgacttcgaccgcgaatcggtgaactgggtggagacgaaccggaacccccgaacggcaccggtctacgagcgcggctacctcgacatggtggtgccctacgacctcgccagcgagggccacgacggcgtctactacgcgggcatggcgagccgcgcgcagtaccccgagcggtcgctgaacggcggcatcgtcgccggcaacgaagccgccgaccggattctggacggcgcgtag
>VNG_0179C|4.630916027733265
atggtgcggaacgtcgccgacgagatcgctgccctcgacccggaggacttccacctgctgtcgggcgtcgagcacggaatgcggttctcggagtgggtgagccgcgagaagctgccggagttctcgcggctcacgccccaggaggtcgactaccggctcgaccggatgctcgaccgggagttcctcgaacggaagaccatccagtacgagggcgtccagctcacgttcgcgggctacgacgtgctggcgttgcacacgttcgccgagcgggacagcgtcgaggggttcggcgcgcccctcggcgtcggcaaggagagcgacgtctacgaggtgcagtcgtttcggccgatggcgctgaagttccaccgcgaggggtacacgcagttccgggaggtccaccggggccgggattacaccagcgagaaagaacacacgtcgtggcagtacaccgcacggaaggccgccgagcgcgagtacgacgccttggaggcgctgtacccgaccgtgaacgtgccgcggccggtcgatcacaaccgccacgccatcgtgatggagaaggtcagcggcaccgagctgtcgaacgcgaagctgaaccccgagcaggcgagcggcgtgttggatctgatcctgcgggaagtcgcggcggcgtaccgcgaggggtacgtccacgccgacgtcagcgagtacaacgtgttcgtggattcggacggcgtcgtgttgttcgattggccccaggcgacgccgaccgaccacgagaacgcccgcgagttgctggcgcgggacgtggagaacatcgtccagtatttccgccagaaataccccagtgacgtgccggcagtcgaccacgacgccgtcgttggggcggtcgccgacgacgcgttcgcgtcggtcaccgagcactga
>VNG_2296C|4.629159944022859
atgcagaagttcgaggggagtcccggacagcaggcggtgattcggctgttgctcgaacgcgggttctcggtgaacgacggcggccgcgtggtctccggggggatcgagatcccgtacacgcaggtcgcccaggaggcgggcgtcgaccggcgggtggtcgattccacgacggaggcgatcctcgatgacggcgagctgacgcgcatcttccagaacatcagtcagatcccgagcctgatggatctggcacccgtgcttgacctgcacgtggtgacggtggccgttcaggacgccgacgagccggggatcgtggccgcggtgacgggactgctggccgaccacgggatcccgatccggcagacgatcagcgaggacccggagttcaccgacgaaccgcggctgtacgtcgtgaccgacgaggagttgccgggggcggtgttcacggcgctggcggagatgtcggcggtgcgatcggtggagctgtcctaa
>VNG_2102G|4.629044442078067
atgtccgacgaactcaagaaggggctcgaagacgtgctcgtggccgaatccgacctgagcttcatcgacggcgacgccggcaagctcgtgtactgcggatacgccatcgaggacctcgcgcgcaccgccagctacgaggaagtgttgtacctgctttggcacggcgacctcccgacgcgatccgaactcgacgccttccgggcggacatggcgagccaccgcgagatcgacgacgacgtcctcgcgctcgtcgagaacctcgcggccgccgacgccgacccgatggccgcgctccgaaccgccgcctcggcgctgtccgcgcacgacgacaccgccggcggctcggatcccgacgacgcccgcgagtcagggaaacgcatcaccgcgaaactccccaccatcgtcgcggcgttcacgcgcctccggaacggcgacgacgtggtcgcaccccgcgacgacctcggccacgccgcgaacttcctgtacatgctgaacggcgaggcgcccgacgacgtgctcgcggacgtcttcgaccaggcgctggtgttgcacgccgaccacggcctgaacgcgtccacgttctccgggatggtcacggcaagcacgctggcggacgtccacgccgcggtcacgtccgcgatcggcacgctctcgggcagcctccacggcggcgcgaacgccaacgtcatgcggatgctcaaggaggtcgacgacagcgacaaggacccgctgtcctgggtccaggacgccctggcgaacggcgagcgcgtgatggggttcggccaccgcgtctacaacgtcaaagacccccgggcgcacatcctcagcgagcgcagcgaggagctcggtgcggccgccggcgacaccaaatggtacgagatgagcgtcgccatcgaggattacatggctgatgagaagggcctcgcgccgaacgttgatttctactcggcgtcgacgtactaccagatggggatccccgtcgacatctacacgccgatcttcgccatgtcccgcgtcggcggctgggtcggccacgtcctcgaacagtacgacgacaaccgcctcatccgaccgcgcgcgcgatacgtgggtgccgaggaccgcgacagcacgcccctcgacgagcggtaa
>VNG_1995C|4.628229171072892
atggccgacatcctcgccgaaaacctctccgggaaggccgtgatggggtcggacggcacggagcttggcatgctgtacaacatcacgatggacctcaaatccggcacgctggagcacctgctcgtcgagcagaccgaggagtccgtcgccgctgacttcccgatcggcgacgacggccggtaccgcgttccggtgagccgcgtgcaagcagtcaaagactacatcgtcgttcgccgatag
>VNG_2367G|4.626088881914502
atgacgaaagtcagcattgtgggtgcggccggaacggttggtgctgccgcaggctacaacctcgcgctccgcgacgtggtcgacgaactcgtgttcgtggacatccccgacaaggaagaggagaccatcggccaggcggccgacgccaatcacggcgtcgcctacgacgccaacaccgacgtcgtgcagggcgattacgcggacaccgccggctccgacgtggtcgtcattacggccggcatcccccgccagcccggccagagccgcacggacctcgcgggcgacaacgcgcccatcatggaggacatcggctcgtcgctggccgagcacaacgacgacttcgtgaccgtcaccacgtcgaaccccgttgacctcctgaaccgccacctctacgagagcggcgaccgcgaccgccactcggtcgtcgggttcggcggccgcctggacagcgcgcgcttccggtacgtcctggggcagcgcttcgatgtccccgtccagaacgtcgacgcgaccatcctcggcgagcacggcgacgcccaggtgcccgtgttctcgaaggtacgcgtcaacggcaccgatcccgcgttcagcgccgatgagcgcgaggagatcctcgcggacctccaggagtcggcgatgaacgtcatcgagaagaagggcgcgacacagtgggggccggcgaccggcgtcgcccacatggtcgaagccatcctcaacgacaccggcgaagtgctgcccgggtcgatggtgctcgacggcgagtacggcctcgacgacgtgggcctgggcgtcccggtgaagctcggctccgacggcgtcgaagaggtcgtcgagtgggagctcacggccgacgagcgcgacctcctggacgaggccgccgagaagctctccgcgcagtacgacgagatcgcgtaa
>VNG_1529G|4.623859102286063
atgacgatggaagagcgcatcgaggacttgcgcgagcagaccgagcgcgcactcctcggcggcggagaggctcgcatcgagtcccaacacgagaaggggaagctgacggctcgcgagcgcatcgactacttcctcgacgacggcacgttcaacgagttggatcagctgcgcacgcaccgctccacgaacttcgacatggacgaaacgaagctccccggcgacggcgtcgtcaccggctacggcgacgtcaacggccggacgacgttcgtgttcgcccacgacttcaccgtcttcggggggagcctcggtgaggtgttcgcggagaaagtgacgaaagtgatggatcgcgcgatggaggtcggcgcgcccgtcgtggggctcaacgactcggcgggcgcacgcatccaggagggcgtcgacgcgctgggcgggttcgcggagatcttcacccgcaacgagaaggccagcggcgtcgtcccccagatctcggcgatcatggggccgtgtgcgggcggtgccgtctactcgccggcgatcacggatttcaccgtcatggtgaaggacacgagccacatgttcatcaccgggccggacgtcatcgagacggtgaccggcgagcaggtcggcttcgaggagctcggcggcgcgaccacccacgccgccgaatcgggggtcgcacatttcgcctgcgacagcgaggaggcggccctggacaacatcaagcgcctgctctcgtatctcccccagaacaacgtcgaggacccgccacgggtcgagccctacgacgaccccgagcgccgcgacgacgccctcgaaaccatcgtcccggacgagccacggaagccctacgacatgaccgacgtcgtcgacagcgtcgtcgacgagcagtcgtttttcgaggtgcaggcggactacgcgaagaacatcgtcgtcgggttcgcgcgactcgacggccggtcggtcggcatcgtcgcgaaccagccccgcgtgaacgccggcaccctcgacatcgacgcctccgagaagggcagccggttcgtgcggttctgtgactcgttcaacgtcccgatcctgacgctcgtggacgtgcccgggttcctgccgggcaccgaccaagagcacggcggcatcatccggcacggcgcgaagctcctgtacgcgttcagcgaggcgagcgtgcccctgatgacggtcatcacgcggaaggcctacggcggcgcctacgacgtgatggcgagcaagcacatcggcgcggacgtcaactacgcgtggccgaccgccgagatcgccgtgatggggccgaagggcgcggtgaacgtcctctacagtgatgaactcgaagcggccgacgacaccgcggcgcggcgccaagagctcatcgacgagtaccgcgaggagttcgccaacccatacacggccgccgaccgcggctacctcgacgccgtcatcgagccgaccgagacccgaccgcggctcatcgacgacctcgacatgctggcgagcaagcgcgaggagacgccggacaagaaacacggcaacatcccgctgtga
>VNG_0342G|4.623843049875739
atgtacatagaggaactcgtcgttgagaacttcaagagcttcgcagggaccacccgaatcccgttctacgaggacttcacgacgatcagtggtcccaacggctccgggaagtcgaacatcatcgacgccatactgttcgcgcttgggttggcccgcaccaccgggatgcgcgccgaaacgctcactgatctcatctacaaccccgctcacgagggcgctgatggagccgcggggccgacggaggccagcgtcgaagtcgtgttgaacaacgacgcgggcgtggtctcccggtcgcaggtgaccaccgccgccggctccgagaacgtcggcagcgtggacaccatcacgatcaagcgccgcgtcaagcgcaccgacgacagccactactcgtactactacctgaacgaccggtcggtgaacctcgcggacatccaagagctgctcgcgcaggccgggatcgccccggagggatacaacgtggtgatgcagggtgacgtcactggcatcatcaacatgaccgccggcgagcgccgcgagatcatcgacgagatcgcgggtgtcgcggagttcgacgcgaagaagcgcgacgcgttcgaggagttggacgtcgtcgaggagcgcatcggggaggcggagctgaagatcgacgagaagcgcgaccgcctcgaccgcctcgccgacgagcgcgagaccgccctcgaataccaggacctgcaggaggaaaaacaggagtacgaggggtacgccaaggccgccgagttggaggagacgcgcgccgacctgtcggcaacgcgggcggacatcgacgaacaggaacgcgagttggaggggctcaccgccgagttggacgagcgccgcgacaccgtgggccgcatcgaagcggatttggcggcgttgaacgccgagatcgagcgcaagggtgaggacgaacagctcgcgatcaagcgcgagatcgaggagatcaaaggcgaggtgtcgcggctcgaagacacggtcgcggcctgcgaggatcgcgtccaggacgcggacgccgagcgccgagaggcggtcgtcgagatcgaccgcaaacgcgagcggatcgacgcccttgagaccgacatcagggaagtgaaagtccagaaggcgtcggtgaccgcggagatccaggagcgccgcgacgagctcgccgacatcgaagccgagatcgagtccgtggacaccgagttcgacgagctgaaagccgcgctcgcggacgagaagaccgccctggaggacgccaaacgcgagcgcaacgaccaccagcgggagcaagaccgactgctggacgaggccaaacgccgcagcgaggagctggccgacgccgaggccgacttggaggatgcccgggccgagctccccgaggtggacgccacgctggacgagctcgcggacgaactggagaaggcaacgcggaaccgcgagcagatcgtcgacgtggtcgaggacctcaaacaggagaagcgccagcgccaagaggacctcgcggcggtcgaggacgagctgtcggcggcccaagaggagtacgcgcgcctggaggcgcaggccgaccagtcgggagactcctcgtacgggaaggcggtgacgacggtgctgaacgacgaccgggacggcgtgcacggcactgtcggccagttgggtggcgtgcgcgagcagtacgcgaccgcctgcgagacggctgcgggcgggcggctggcgaacgtggtggtggacgacgacggcgtcgggcagcgctgcatcgagtacctcaagcagcgcaacgccggccgcgcgacgttcctcccgatcaccgagatgcagcagcggtcgctgccgagcgcgccggcgatgcccggcgtggtggacttcgcgtacgacctcgtggacttcgacgagcggtacgcgccggtgttctcgtacgtgttggggagtacgctggtcgtggagaacatggagaccgcacgcgacctgatgggcgagttccggctcgtgacgctggcgggcgatctcgtcgagaaatccggtgcgatgaccggggggagtcggtcggggtcgcggtattcgttttcgaaatccgggaaggggcaactcgaacgggtcgccgagcgcatccagggtctcgaagacgaccgcgaggactgccgccaggaggtccgcgagatcgaccagcgcctggattcggcgcgggaccgccgccaggacgccaccgagcaggtgcggacgatccaggccgacatcgaggccgccgaggccgaccgggaggccgccgtggagcgcatcgcggatctcgaaacgcgcatcgaggagctgcaggacgagcgcgaggccgtcgacgcggagatgcagaccgtcgacgcggagatcgacgcacagcaggagacgatcgcagccatcgaggccgagatcgagtcgttggaggcggagttggcggagtcgaggatccccgaactcaccgccgaaaaggaagacatcgaggcgaccgtcgtggacctagagggtcgtgtcgacgagctcgatggcgagctgaacagcctcacgctcgaaaaagagtacgccgaggacgccgtcgaggacctccaggctgacgtggccgacgccgagagccggaaagccgacgagcaggcgcgaatcgaggcgttgaacggcgacatcgaggccaagcaggcggagctcgctgagaaggaggcggcggttgaggacctcgaagccgagctggcggacctgaaacgcgaccgcgaggagcgcaaggccgacctcagtgaggccgaagacgcccgcgacgagcaggcggccgcggtcgaggacgcacgacaccgcctggagcgcctgcaggcggcagcgcagacgctcagcgaggaggtcgcggagctggacgacgccgtcggggagtacgatccggcggagattccggacgccgacgtggtcgcggagaacgtcgaacgcctcggcgcgcgcatggaggcgttggagccggtgaacatgctcgcgatcgacgagtacgagtcggtcgccgacaccctcgatagcctggaggcgcagcgagcgacgctcaccgaggaggccgacgggattcgggagcgcatcgcgcgctacgacgagcagaagaagtcgacgttcatggcggcgttcgaggcgatcaacgaccacttccaccgcatcttctcgcggttgtcagccggcaccggcgggctcgaactcgaaacccccgacgaccccttcgacggggggttgacgatgaaggcacagcccggggacaaacccgtccagcggttggacgcgatgagcggcggcgagaagtcgctgaccgcgctggcgttcattttcgccatccagcgccacacccccgcgccgttctacgcgctggatgaggtggacgcgttcctcgacgcggtgaacgcggatcgcgtcggcgagctcgtggacgagcttgcgggcgacgcgcagttcgtcgtggtcagccatcggtcggcgatgctcgaccgctccgagcgcgccatcggggtgacgatgcaggctgacaaccgcagcatcgtcaccggcatcgacctctcggcgcagggggcggtcacggatgactga
>VNG_1306G|4.623041257413482
atgtacgagcacgacgtcatcgtggtcggcggcggcggcgcgggactccgcgcagccatcgccgcccaagaggaaggcgcagacgtagcgatcgtcacgaagctccacccggtgcgcagccacaccggggccgcggagggcggcatcaacgccgcgctccgtgacggagactcgtgggaggaccacgcgtacgacacgatgaaggggtcggactacctcggggacgccccggccatcgacaccttcgcgaagaccgcgcccgacgaggtcattcaactggagcattgggggatgccgttctcccgggaggacgacgggcgcgtgagccagcggccgttcggcgggctgtcgttcccgcggaccacgtacgccggggccgagaccggccaccacatgctgcacacgctctacgagcaggtggtgaaacgcggcatcgaggtgtacgacgagtggtacgtctcggagctggcggtcaccgacgaggacaaccccaacgaccgcgaatgccacggcgtcgtggcgtgggacgtgcagtccggcgagatcgcggggttcaaagccagtgacagcgtcatcctggcgaccggcgggatcgggcaggcgttcgatcacacgaccaacgccgtcgcgaacaccggcgacggcgtggcgatggcgtaccgcgccggcgtccccgtcgaggacatggagatgatccagttccatccgacgacgctgccgtcgacgggcgtcctcatcagcgagggcgtgcgtggcgagggcggcatcctctacaacggcgagggcgagcggttcatgttcgagcacggctacgccaccaacgacggcgagctggcgtcccgagacgtggtgtcgcgggcggagctcacggagatcaacgagggccgtggcgtcgacgacgaacacatctacctcgacatgcgccacctcggcgaggagcgcatcaccgaccgcctggagaacatcctccacttggccgaggacttcgagggcgtcaacgggctcgaggagccgatgcccgtcaagcccggccagcattacgccatgggcggcatcgaaaccaacgagttcggggagacgtgtgtcagcgggctgtacgccgccggcgagtgtgcgtgcgtgagcctccacggcgcgaaccgcctcggcgggaacgcgctgccggagctcatcgtgttcggcgcgctcgcgggccgccacgccgccggcaaggagatggccgacccgctcatcgagaccgggcccagtgacgccctcgaacacgacgagctcagcgtgccgacgggcgcgcccgacggcgacgcgggcgtcgcggagccggccaccgacggcggcgcacagggcgcggtggacacccgcgcaccgaccgacgtggtcgcggacacggcgaccaccgaagaggagcgcatcgaggcgctgctgggccgcgaggacggcgtcaaccacgccgacgtgcgcgccgacctccagcagtcgatgaccgagaacgtcaacgtgttccgcaccgaggacggcctcaagcaggcgctcgcggacatccaggacgcgcgcaagcgttaccaggacgtctacgtcgccgacaagtcgcggacgttcaacacggacctgcaacacacgatcgagacgcgcaacctcctggacgtcgcggagatgatcaccatcggggcgttggcccgcgacgagttccggggcgcacactggcgcaaggaacaccaggagcgcaaggacgacgagtggctcaaacacacgatggtgtcgtggaacgacggcgaccccgacctgtggtaccgcccggtgctgcttgaggggcacgacgacacctacgagccgaagacgcgctcctactga
>VNG_1785G|4.622665574571384
atggtggtggcgctggcggtcggtctcgtcgcgtaccgcgtcaccgaccgggacgccgaggactactacctcgccgggcgtggcctgggcaccggcgtgctcctgttcaccacgttcgccacgctgctgtcggcgttcacgttcttcgccgggccgaacatcgcgtacgccaacggccccgagtggatcctcgtcatgggcctcatggacggcgtgctgttcgggctgctgtggtacgtcctgggctaccgacagtggctgctgggcaaggccaacggctacgtcacgctcggcgagatgctcggcgaccgcttcggctcccggggcctgcgcgggctggtcgcgggcgtcagcatcttctggctgttcccgtacgtgatgctccagcagatcggtgccggggaagcgctggttggcctcaccggtggcgcggtcccctactgggcgggtgccgggttcatcacgctgttcatggtcgtgtacgtcgccatctccgggatgcgcggcgtcgcgtggacggacaccctgcagggcgtgttcatgctcggcatcacgtgggtggcgttcgtctgggtggccgccgagatcgcgggcaccaccggcgggctggcgggcgcactccccgccgagttccgcgcgctcggcggcggcgcgtactccccgcagtggatgctctcccaggccatcggcatcgccgtcggcgtctcgatgttcccgcaagtgaaccagcggttcttcgttgcggactccaaacgcaccctcaagcgcacgttcgcgatctggccgctgctggtcgtgttgctgttcgtgccggcgttcctgatgggcgcgtgggccaacggcgttgggctcccgctgcccgacggcgagaacatcgtccccatcctcctcagcgagtacacgcccggctggttcgccgcgctcgtcgttgcgggcgcgctcgccgcgatgatgtcgtccagtgattccatgctgctgtcggggtcgtcgtacttcacgcgggacatctaccggccgttcgtgaacgccgacgccaccgcccgccgcgaggacaccctgggccgcgtcggcgttgcggcgttcgccgtcgcggcgttcggcggcagcctcctgcggcccggcagcctgcttgaggtcggctcaaccgccttcggtgggttcgcccagctcgcgccgccggtcgcgttggcgatgtactggcgccggaccacgaaagccgggatgttcgccggcgtcctgggcacccaggcgttctacctcgcgaccgtcttcgggccgccggtcacgctggccggcgtcccgatcatcgcgtcgtcgtactttgggtggttcgcgcaggtcgtcggcctccccctcggcgtcgtgttgaccgtcggcgtctcggccgtgacggcgcccagcgacacggagaacgcgagcgcgtacgtcgacgcgttgcgcgcggactga
>VNG_1918C|4.622454796863735
atgaccatcgactgggggtcagtcacccacatcacgaaagtcgaccccgcggatccgctgcccgacgacgcgtccgtgctcgggcacacggatctcgtgatcgtcggcggctccgacggcgtcacggagtcgaacacgctcgcgacgatcgaacgcatcgccaccgaagcccccgacatcccggtgtggcaggagccctacagcggcagccacgtctccaaagacaccatcgaagccgtcgacaacgtcgccgttccagccgtctacaacggcgattccgcgaacttcgtcgacaaacacgtcgacttcttcacgcaggccgcccgcaagccagcgcagctcaccggggcgaacctcccgctggtcggcgacatcgtcgagtccaagggccgagacgcggtcaccgacctcaccgacgccgtgctcgcggagggatacgtggtccagaacctcgactcgaaggccgccgccgagtccggcgtcgacaccctctacacgcccgagcaggtcgccggcgcggccctcgccacggagtcgtttttcgacttccccgtgttctacgtcgaatactccggcacctacggcggccccgcggacgtcgaggccgcagcccagtacctcgaagacaccacgctgctctacggcggcggcatccagaacggcacccaaacccgggcgatcctcgacgccggtgccgacgcggtcgtggtgggtgacatcttccacgaggaccccgaccgattcatcgacaccatcccctga
>VNG_1985C|4.619768403663435
atgtcggagttcggcgtcctctccgttgtcccgccgttacttgcaatcgcgctggcgatcatcacgcggaaagccattctctcgctgttcctcggcgtgtggtcgggggggatcatctacacaggcggcctcggcatccagcagacgttcagctgggtcgtccggtcgatctcccaagtcgaacccaacgccgaggggtcggtgttccacgcccagatcatcgtgttcacgctgctgcttggctcatcggtcgcgatgatctggcgcctcggcggctcgcacgccgtccgcgactgggcgctcacgcacatcgacagcaagcgctcggcgggcgtcgtcgcgtggctgctgggcgtgctgttgttcttcgacgactacgccaacaccgccatcgtcggctccacgatgaaagacgtctccgaccacctcggcctctcccgcgagaagctgtcgtacgtcgtcgactccaccgccgcgcccgtggcgacactcggcatctcctcgtgggtcgcgttccagctctccatgatcgagaagggctacgagaccgccggcgtgtccgccgccagccgcccacagaacttcgagatcttcctgcaggccatcccgttcaacatgtactcgattctcgccgtggtgatggtggcgatcatcgtgctttcgcgccgcgactacggggcaatgctgaccgccgaacaccgcgcgacgacaaccggcgcggtcaccagcgaggacgcgaccccgatgcaggacgtcaagggcgaactcggggagcccagcgcggaaaacccctcgctggtctcttttttcgtcccggtcgccgtcctcatcgccgtcacaatcgccaccgcactgtacaccggctacggacccgacacgaccctctacgacatggtcgtgggcgcggactacgcagtggcgctcatcgtcggctcgttcgcgatggtcatctcgacgtacgtcctcggcctgacgtacgggatcctctcactgggtgagagcgtcgacacgaccgtcgacggcttcggcatcatgctcacggccgtgacgatcctcgtgttggcgtggtcgatcggcaacgtcgtcgacgcgctcggcactgcaaggtacgtcagcggcatcgcaaagctgttcctcacgccggcgctgctgccggttgtcgtgatgttcaccgccgcgttcgtcgcgttctctacgggcagctcgtgggggacgatgagcatcgtcacccccatcgccgtgccggtcgcgtggaacctcgccggcacccacaccatggtgtccgcggtcgtcggtgtggtgttctcgggcgccatcttcggcgaccacgcctccccgatctccgacacaaccgtgctgtcggcgacgttcaccggcgcggacctcatcgaccacgtgcgcacgcagctgtactacgccggcacggtcatcgccgtcaccgcggtgctgctcgccgtctggggggtcacccggatcacgccgtgggcgttgctgcccgtcggcgcgctcgcgctcgttgtcctcgtctacgccctctcggagctcgacgccagacgccgcgacatcagccccgtccagtcgggctcccccagcgcagaccccgacgactaa
>VNG_1829G|4.618758667214173
atggtggacgtcgactccttcgtcgaggacgcccgcgcggagatcagcgaggcgctcggcgacgagacggccatcatcgcgctgtccggcggcgtcgactcctcgacggcggccgcactggcctacgaggccgtcggcgaccagctcgtcccggtctacgtcgataccggcctgatgcggaagggcgaaaccgacgagatccgggaggtcttcgactacatggacagcctccgggttgtggacgccagcgaccgcttcttcgacgaactggccggcgtcaccgaccccgaggagaagcgccacgccatcggcgagcagttcatccgggagttcgagacggtcgccgaggaggtcgacgccacccagctcgtgcagggcaccatctaccccgaccgcatcgagagcgagggcacgatcaagagccaccacaacgtcggcgggctgcccgagcgcgtcggtttcgaggggatcgtggagccgatgcgcgacctctacaaggacgaggtgcgggaggtcgcgcgccacctcggcctcgaagagatcatcagcgagcgcatgccgttcccgggccccgggctcgcggtgcgcgtcatcggtgaggtcacccctgagaaggtcgcggtctgtcgggaggccacccacatcgtcgaggacgaactcgaagcctacgagccgtggcaggcgttcgccgccgtactcggccgcgccaccggcgtcaagggcgacaaccgggtgcacggccacgtcgtcgccgtgcggtccgtcgagtcacgggacggcatgaccgcacgcgcccaggaactggagtgggagaccctccagcggctacagtcacgcatcgccggcaccatcgacgaggtgtcgcgggtcgtctacgacgtgacccacaagccgccggcgacgatcgaatacgagtaa
>VNG_6312G|4.618342877900363
atgctttataaccttcggcaggaactgctcgctggaatccgggctgccacctctgacgcggggtacgactatgaagtcgaccagtccgcgatcgaactcgaagacatcaccgatgaggagaaaggcgagttctcctcaccgatctcgttctcgatcgcggccgcggccggagcgcccccggtcgatgtcgcggcggcgatcgccgacgcccaccgctccaacgggctgccggctgaagtcgaggcggtgaccgtcgaaggcggccacatcaactaccacgccgacacgaccgatctggcagacgcgacgctgtcgacgatcctccgcgacggttcggagtacggcacgcggacggacgccgacccggacaccatcctcgccgacgtgtcctcgcccaacatcgccaagccgctgcacgtcggccacttgcggaacacgatcctcagcgatgcagtgatgaacatcctggaggcgcgcggccacgacgtcacgcgggacaaccatctcggggattggggcgtgcagttcgggaacctgatgcacgagtacaccgagttcggcgacgaagcgacgctggaagacgacgccatcgaacacctcctggatctctaccagcagttcgagcagcgggactcgatgctcgcggatctcgaagacgatgagaccgtgaccgaccagttcgccgacgccgtcaccgaggaacgtgactaccacgccgacagcggcaaggagtggttcacccggctcgagcagggcgacgaggacgcgactgccctctgggagcggttccgtaccgtgagcatcgatcgcttcaagcagacctacgacgacctcgatgtcgcattcgacgtttggaacggggagagcttctacgctcaggagggctggaacgacgtcatcatcgagaaggcgatcgagaacgacgtcgcgatgcgcggcgagggcgagtcggtgtacatcccggtgtaccctgacgactacgagaacgtcggcgacccgcaagcggcagacgtggacgcctcgctcgatcgcgcacgccagatgcgggaggccaacgacgacctcgaagacgccgacttcgatccgttctacatcgtcaagtccgatggatcgacgctgtacggaacccgcgacctggcgacgatcgagtaccggatcgaggaatacgacgccgatcagtcggtctacgtggtggcaaacgaacagaaccagtacttccaacagctgttcgtcgctgcccgaaagatgggatacaacgacatcaaacttaagcacatcgattacgggctgatcagcctccccgaagggagcatgtcgacacggaaaggacagatcatcaccgcccgggaagtccttgatcgtgcccaggaccgcgccgaggagatcatcgcggagaaaggccgaatcgacgacgccgaagcccaatcggtcgcaaccaagatcgcgctcgcaaccatcaaatacgagatggtggcggccaaacgcgaacgcgacacgacgttcgacatcgacgagtcggttgcactggagggcgacaccggaccgtacgttcagtacgcggcaacccgtggctacagcattctggacggagcggacgccgctcccgagatcgacgacctcgatccatcggtgttcaacgacaccgatgtggagctgctgttcgagctggcccgctacccactcgtcctggaacgctgtgaggaacggtacgacgcggcaccgcttgcccactacctcctccagctcgcacacgtgttcaactccttctaccacaagaacgcggtcttggacgccgaaaacgcacgcacggagcgcctcctgctgacgaaggcaacgacacagatcttcgacaacggcctcggcctgctcggcatcgacgtgctcgaagagatgtaa
>VNG_0628G|4.61720015033503
atggacgacgggacgattgagacgttcaaagccttccgttcgcagttcaacggggaccgcggcccctacaagggcggcattcgctaccacccgggcgtcacccgcgacgaggtgaaagcgctctcgggatggatggtgtacaagaccgccgtcgcagacatcccgtacggcggcgggaagggcgggatcatcctcgacccagaggagtactccgacagcgagctcgaacgcatcacacgcgcgttcgccacggaactccgcccgttcatcggcgaggacaaagacgtgcccgcacccgacgtgaacacgggccagcgcgagatgaactggatcaaagacacctacgaaaccctcgaagacaccaccgcgcccggtgtcatcacggggaaggcgcttgagaacggcggcagcgagggccgggtgaacgccaccgggcgctccacgatgttcgccgcccgcgaggtgttcgactacctcgatcgggacctcagtgacgccaccgtcgccgtccaaggctacggcaacgccggcagcgtcgccgcgaagctcatcgccgaccagggcgcggacgtggtcgccgtctcggactcctcgggcgcggtccacaaccccgacgggctggacacgcgcgcggtcaaagcattcaagacggagaccggcagtgtctccggctacgagggtgccaccgaggagctctcgaacgaggccctgctcacgatggacgtcgatctcctcgtgcccgcggcgctagaaaacgccatcgacgaggacctcgcccacgacgtcgacgccgacgtcgtcgtcgaggcggccaacggcccgctcacccccgacgccgacgacgtgctcaccgagcgcggcgtcaccgtcgtcccggacatcctcgcgaacgcgggcggcgtcaccgtctcgtacttcgagtgggtgcagaaccgccagcgcttccagtggaccgaggaccgcgtcaacgaggagcttgaggccatcatcacggacgccttcgacgcgatgaccgacgcccacgaggacgccggcacgccgaacctccgcaccgccgcctacgtggtcgccgtccagcgcgtcgtcgacgcctacgagggcagcggtagctggccctga
>VNG_0924G|4.616739500124488
atgtccgaggaatccggattccgccgtcgaacgttccttgcagcaactggtgcggcgacgctcagcggtcttgcaggctgcagcggcatgctcggctccaacagcagcaccgacgaccgaccgggaatcggtgacttccgtggctcgggcgcgatcgtgcaggagcgccccgctccgggcggcgaatccatcgctgacctcccggatctcgaaggcgaactctcgatctatctgggcggcggcgagggcgggcgctacgtcgcgcttatcgacctcatcaaccagtactacgacgacttcagcgccacccagcagacccagcgctcctcacagctcgcaaacaacatcgtcaccgagtacgagaacgacaccatgcaggccgacgtcttctggtccattgacgccggctcgctggcgtacgtcgcgtcgaacggcgcgacccgaacgctctccagcggaacccgggaccccgtcctctcagagcagttcaccaccgaacactgggttggtctcgcggggcgctcccgggcggtcccgtacaacacgaaccagttcagcgaatctgacatccccaacagcgtcgacgccttcacgaccgccgaccggttccagggcacgctcggctgggcacccacctacggcgcgttccaagggttcgtcaccgccatgcggcagctccgcggcgacgaagcaacccgcgagtggctcaccagcatgcgcgaccaggccccaacccggtacagaaacgagtaccaggccgtctcggaaggcatcaccaacggtgaagtgggtgccgggcttacgaaccactactacccgatgctcgtgttcgccgaccgcccggacgccccgctggacctcgcgttcacgcaaaacgacgccagctcgctggtcaacacggccggcgcgagcgtgctcaagggcgccgacgaccccgagctcgcggagctgtacatccgccacctgctgtccgccgaagcccaggagttcctggccacccgcgggttcgcgttccccatgatcgacggcgtcgacccggtcggcccgctgccgtccatcgcagagctctcgccgccggagatcgacctgcagtcgctgtcggacgtccagcccacggtcaaactgctcaaagacgtcggcatcctctcgtaa
>VNG_1904H|4.61375878521699
atggcccacgacgagcccggctccccctcggacaccgccccggacgttgacgaactcctcggtgatctcccgtacgtcgttgtctggcgcgccaggccgtga
>VNG_1260C|4.613251156653389
atggctgccgatctcgcggagaaaaccgaccgctacgagggcctgcttgcggacgcactggccgccgctgatcccgttccccccgccgggtcgccgctgggtgaagccgccgccgagtacttcgagatggccgaatcctacctcgaagacggccggcacttccgcgcgcacgacgaccccgtgaacgcgctggcagcgttctcctacgggcacgcgtggctcgacgccggcgcgcggatcgggctgttcgacgtgcccgctgccggggagttgttcaccgtgtag
>VNG_0606G|4.611987790400711
atgatcgaacagatgctcgcctccggcgagctccccgagggcggcaccatcatcgagccgaccgccggcaacaccggcgtcgggttcgcggtggccgccagccaactcggcatcgacgccgtcttcgtcgtgccggagcggttcagtctcgaaaaacaacagctgatgcgcgcgctcggcgcggacgtggtcaacacacccaccgacgacggcatgggtggcgcgatccagcgcgcccacgacctcgccgccgagcgcgaggacgccatcgtcccccagcagttctccaaccccctgaacgccgaagcccactacgagaccaccggccccgagatctaccacgcgctcgacggtgctgtcggcgcgttcgtcgccggctgtggcacggccggcaccctgatgggcaccagccggttcctccgcgaccagatctcggcgctacacgtcacggccgtcgaaccggaagggtcgatgtacgcctcggccgccggggccgacgtctccgaaggcgagtacaagaccgagggcatcggcacccacgacccgtcgaccagcgagctgttcgaccccgagttcgtcgacgacgtcacccagatccccgacgaggacacgcacgccgaaatgcagcgcctcgccgccgaggaagcccaactggtcgcgtccagcgccgccgcgaacagtctcgccgccatcgatgtcgccgagcgcgccgccgccggacacatcgacctcccacacgactgcgtggtcactgtgttcccggactcaagcgagcgctacctctcgaaggggctctacggcgactacgaggagtgggagggctga
>VNG_2374G|4.606722716358372
atgggcaacaccaccgacgaactgctcgacgacatcacgttcgacgccgacgaacccgaccgcgcggagatcgtttcgatgggcgaacgcacgtccgtgcgcatgctgaaggccgcgctggccgctcgcggcgtcgacgcgacgttcctcgaacccgggaccaccgactggccgatcgtcaccaacgagcgcggtgaagtcgacgccgacgcgacggccgccggcgttgaccgcctcgcgggccggctcggggacaccgtccccgtgatcacggggttcctcgcagaggacccacagggcaacgtcaccacgctcgggcgcggcggctcggacacgaccgcggtgatgctcggacggtacctcgacgccgacgaggtcgtcatcgtcaccgacgtggagggcatcatgaccggcgacccccaggtcgtcgagggcgcacgcaacgtcggccgcatcaccgtcgacgaactccgcaacctctcgttccgcggcgcggaagtcatcgcgccgtccgcgctctcgttcaaagacgacgccctcgacgtccgcgtgatccactaccagcacggcgacctgctgtccgggggcacgcgcatcgagggcaccttcgagagcatgatcgacatgcgggactcgccgctggcctgtctgaccgtcgccgggcgtgccatccgcaaccgccccggcatcacgtccgcgctctcgacggcgctctctgacagcgacatcaacgtcgacgccgtggcctccggcatggactcgatgacgttctacgtcgacgagtcggtggccgagcgcgccgagaacatcctccaccaggaggtcatcgccgtctccgagctgtcctcggtcaccgtcaccgacgacatcgcggcgatccgcgtgctcggcggcgaactccccaaccgcccgggcgtcctctgtcgcatcatcgacccgctcgccgaccgcaacatcaacgtcatcgacatcatctcctcggccacctccgtcgcggttttcgtctcctgggcggaccgcgagccggccctcgatgtcgtccagaacggcttcggctcgtag
>VNG_1687C|4.603301222168623
atgagtcgcctctcgaagtcacaggtcatccgccggtattacctctacagagccaccgcccgccccggcttccattacgccatctacacgttcttcttgctgttcaacgggctgtcgtacacccagatcggactcatcgcctcgatccagtcgatcgtcgtcgtcgcgtccgaggtccccacgggctacgtcggcgaccgcatcggccgccggaacagcctcgcggtcggtgccgccatcctcctcgtgtcgaacgccagctacctcgtcgccacggacctcatcgggttcacgttcaccttcgtcacgctctcgttcggcggcacgttcatctccggctccgccagcgcgtggctctacgacaccctccaggagcacgacagcgccgacgagttcacgcgcatcagcgggcgcgggcgcgccatcggactctacgtcggcgctgtcggcgtcgttctcggggccgttctgtacacggtggaccgctcgtatccgttcgttgcgggcatcgtgaccgccgcgctcgcggccgcgttcgtgctccgcctcccgcagaacgaggcctacgacgacagcgccgccgtcgaacaggaccgcatgtccgtcgccgacgcgctcccggtcatcaccgaccagctgaccaccccccggctgcggtggttcgtcgtctacgtctcgctcatcagcggcaccatctggacgatggacatgtggattcagcccatcgcccgcgacgccatcgaggcgacgttcctcccgctgctgcagtcactccccctcccgcagcccgccgttctgttcgttggcggcctctacggcgcgttccggctgctctcggcggtcacgagcgattacgccggcgacctcgaagggttgttgggcgtccggacctccctcatcgtcgtcccggccgccatcgccgcgacgtacgtcctcgcgggcctggttccctgggtcgtgttccccatgttcttcgcgctgaaaggcggggggtcgctgctgcgccccatccagaaccgctacctcaacgacaacgtcgcgtccgtcgggcgcgcaacgctgctgtccgcggtggcgatgctgcggcaggtcgtcggtgcgccgttccggttcgccagcggcgtgctcgccgacgcgttctcggccgtggacgccgtcgccatcctcggcggcgtgttcctggtcggggcggcgctgctgtgggtgctccggccgccggtccgcgcggactaccagccgccgcccggcgagtga
>VNG_2393G|4.59827666454079
atgtacgtgggcgttcacccattgcgtatggcagattacgccaccgacgtactcgtcaccgccgactgggtcgacgaccacctcgaccagttccggagcgacgaccccgaccaccgactcgtggaggtcgacgtcgacaccgaagcctacgaggagtcacacgcccccggtgccatcgggttcaactgggagacccaactgcaggaccagaccacccgggacatcctcgacaaggacgccttcgaatcgctgctgggcagccacggcatcaccgaggactccacggtcgtcctctacggcgacaactccaactggttcgccgcctacgcctactggcagttcaaatactacggccacgacgacgtgaaactcctcgacggcggccgggactactggatggacaacgactacccgaccagcgaggagccgccgtcgttctccgcgaccgactacgacgccagcggccccttcgagggcatccgggcgtaccgcgacgacgtcgagaacgccatcgacaagggcctgccgctggtcgacgtgcgctcgcccgaggagttcagcggcgagatcctcgcgccgccaggcctccaggagaccgcccagcggggcggccacatccccggcgcggagaacatctcgtgggccgccacggtcaacgccgacggcacgttcaagtccgccgacgaactccgatcgctgtacgccgaccagggcatcgacggcgacgaaaccaccgtctcgtactgccgcatcggcgagcgctcctcgatcgcgtggttcgcgctccacgagctgctgggctacgacaacaccgtcaactacgacggctcctggacggagtggggcaacctcgtcggcgcgcccgtcgagaccggcgagtga
>VNG_2220G|4.5967749414952195
atggttgtcggagacatctcgactgggacggacgtcgcggtcgttggcgctggccccggtggctacgtggcggcgatccgcgcgggacagctcggcctcgacgtgacgctcgtcgagaaggacgcctacggcggcacctgcttgaactacggctgcatcccgtcgaaggcgatgatcacggcgtcgggcgtcgcccacgaggcgggccacgccgaggagatgggcgtgtacgccgaccccgacgtggacgtggcggagatggtcgactggaaggacggcgtcgtcgaccagctcacgggcggcgtggagaagctctgcaaggccaacggcgtgaacctcatcgaggggcgcgcggagttcgcgggcagcgacaagctgcgggtcgtgcacggcggcgacggccagggctcggagaccatcgagtacgagcacgccatcgtgtcgacgggctctcggcccatcgaggtgccgggcttcgacttcggcgacgaccccgtgttggattcgcggcaggcgctggcgatggcggagctgccgtcgtcgatggtgatcgtcggcggcggctacatcggcatggagctgtcgacggtgttcgcgaagctcggcgtggacgtgaccgtcgtggagatgctggatggcatcctgccacagtacggcgacgacatcgcgcgccccgtgagacagcgcgccgaggaactcggcatcgacttccacttcggcctcgcggccgacagctggacggacaccgacgacggcatcgtggtcaccgccgccgacgaggacggcgaggagaccgagttcgagaccgagaaggtgctcgtggcggtcggccgccagccagtcaccgacacgctgaacctggacgccgtcggcctcgaaccgaacgacgatgggcgcctggagaccgaccacgaggcccgcaccgacgtcgagaacgtcttcgcgatcggcgacgtcgcgcccggcccgatgctcgcgcacaaggccagcaaggagggcgaggtcgccgcggaagtcatcgcgggcgagccggcggccctggactaccaggccgtgccggcggcggtgttcaccgaccccgagatcgggaccgtcgggctcaccgaggacgacgccgccgcgcagggcttcgacccggtcgtcgggacgttcccgttcaacgccagcgggcgcgcgctcaccacgggccacgacgacggcttcgtggaggtcgtcgccgacgaggagtcggggttcctgctgggcgcgcagatcgtcggcccggaggccagcgagctcgtcgccgagctcggcctcgcgatcgagatgggggccaccctggaggacgtcgcgtccaccatccacacgcatccgacgctgtccgaggccacgatggaggccgccgagcacgcgctcggccacgccgtccacacgctgaaccggtaa
>VNG_2068C|4.596329220197409
atgctcgcgcgacaacgagcaagacgtgatacgactggaggctgcgcaatgagctccggaatcattcccgtcgttgcgacaatcatcgcactcggcgttctctcccaggtcgtcgccgacaagctccaagtccccagcgttctgttcctcatcctggccggcatcgtcgtcggccccgaagtcctcggcgtcgtgacgctgtcgtcgttcggcggcatcgacacgctggccgggatcgtcgggctctcggtggccgtcatcgtcttcgagggggcgttccacctcaaactggagaagctccgcgaagcccccggcgcgtggctccggctggtgaccgtcggcgcagccatcgcgctgttcggcacggccatcgtcgtgcgcgttctgctcgggaccggctgggatgtcgcgttcctcatcggcagcctgctcgtcgccaccggccccacggtcatcacgcccatcctgagcgtggtgccggtccgcgaccgcgtcggcgccgccctcgaaaccgagggcgtggtcaacgacgtgaccgccgccatcctcgccatcgtcgtgtttcgcgtcgtcgagaacccccagcgctccgtcgacgtggtgctccaggacttcgtgacgcgactcggcaccggcgtcctcgtcggactggtcgtcgccgccgttgtctggtatatcctccgccggatcgatctctcgaagggcaacgcgccacagaacgcgcgcctggtcgtactcgccggcgcgctcgtcgcgtacggggcggcggacaccctctacagcgaagccgggatcgccgccgtcgccaccgcgggcgtcctcctggggaacgccgacctcccctacgagaaggagatcgaggcgttcaaaggcgacgtcacgctcgtcgtgttgtcgttcgtcttcatcgggctggcggcgctgctgtccttccagacgctgctcgatctcggcgtcgcggggcttgcggtcgcggtcctggtggcgctggtcatccgcccgcttgcggtgttcgcgtccaccgcccgctcgcggtacacgtccgccgagcgcgtgttcatgagcgccgtcgggccgcgcggcatcatccccgcgtcggtcgcgaccctgttcgccgtcgaactccagggctacggcatgccccaggccgcaaacgtcctcgtcggcacggtgtttctcacgatcctgctgacggtcgtcttcgagggcggtttcgccagacacatcgcccaggcgctcaacgtgattcccatgcgagtcatcatcgtcggcggcggcaccgtgggtcgcgcgctcgccgaacgcctcgaagaccgcggggagaacgtggtgctggtcgaagacgaccccgaagccgtcgagcgcgcccgcaacgaagggtacaccgttcacagcggcgacggctccgacaccgacgaactccgggcggccggcgccgagaacgccaagatcctgaccgcggccaccggtgacgacgacgtcaacctcctggtcgcacagctcgcggactccaagttcgacatcgacaccatcatcgcccgcgcgaacaacccggacaacatcgacgccttcgaagacctcggcgtgagcacggtttcgtcgtcgctggcgaccgcctggggcatcgacaacatcatcgagcgccccgcgctctcgaactggatgaccgaaatcggccgcagcggcgacgtccaagaggtcgaagtcacctccgaggagctcgtcgggctgacgatcgccgacctcgacgacgacctccccgggggcgtcatcatcgcgctcgccggccgcgacggcgacaaccaggttcccaaccccgagttcaccatccagcacggcgaccacctcacgttcctcggccgcaaggaggcggtccgtgacgccctcaactggtgtcaccccgacgacgggtag
>VNG_2086G|4.595746771619093
atggaccgacgcaacttcctcaaaaccgcgggcgcagccggaaccatcgggatcagcggcctctcgggctgcctgggagtcctcggtggcggcggcgaagacgccgacgtccggttcgtgctgacgccggccgaatccgacgtgaacgtcaaagaacagtacgccggcgtcttcgactacctcgaatccgagaccggcgcgtcgatcgaacccaaggtggccgccgaccaccaggccgtactgcaggccctggagaacgaccaggccgacatcgccgacgcctcgccgacgctcgcggtcgtcggcgacaacgccagcgtcaccgacgtcgtcggcatccgcgttgcgtacggtgcatcgcggtacttctcgacgatcaccacccagcccgacagccccatcgactcgctgtcggatctcgcggacgaaacggttgtcttcggcgcccgcctctccacgtccggctccctgttcccgctgcagatgctcgccgacgccggcctcgacgtcggcgacgctcccgagggggaggtcaccgacttcaccgggaaatggtccaacgaccacaacaccgccatcgagcagctgctcgaacgcgacgagtacatggccgccggcaccggcgcgttcgtctccctcccacacgtcccgcagtcacagctccccgagcaggtcatgaacatctcctcggacgccgacaccgccggcaccgaggaccccgagctccagttgctggctgcctccgatccgatcccgcgcgccccgctgctcgcgcgccgcagctgggagggcagcgttcgctccgacgtgcagacggcgctgctcgacgccacggagtccgacctcaagggcagcaacgccagcgacgaactctggttcaccggcgtcgcggaggccaccatcgacgactacgagccgatccggaacgtcaagaacacgctcaatctcaagtttgggaactag
>VNG_2531G|4.593143143261454
atgagcacgaacaccgaccaatccacggacgacggcgcgctcgccgaccggtcgctgctcgaccggctgcggtcgtcgcagttcctctcgaacctgctgtcgaaccggctcgcaatcatcgggctgacgatcattctggggatgctcgccgtcgcgatcatcgcgcgggtttcctacgacctgagcgcgctgcgcgcgtccaacctcggcaccgtcggggaccggttggcccccggttgggccggctccggcggtgccacccaacagctcttcggcacggacgccgccggccgcgacatcttcaagcgcacgctctacggggcctggatcgcgatcaagtacggcaccgtcacggtcgcggcgtcgacgttcttgggcgtggcgctcggcatcatcgcggcgtactacagcgacctcacggacaacgtcatcatgcgcacgatggacgtgctgttggcgttcccgtcgttgctgttggcgctggcgctggtcgccatcttcggtgccggcctctggaaggtcgtcatcgcgttgacgctcgtgtacacgccgcggttcgcgcgcgtcgtcaggggggcggcgctgaaagtgctcgaagacgagtacatcgaagccaccgaagccctcggcgcgaccgacgcccgagtgctcgccaggcacgtgttcccgaacacgctggcgcccgtgaccgtgcagtcgacgctgaactacgggctggccatcatcgacttcgcggcgctgtcgtttctcgggttcggcgcggcccccgggatgccgtcgtgggggctgatgctctcgaacggcgtgacaaacggcctcctgaccgggaagtggtggatgtcgttgttcccggggttgttcctcgcgatcctcgtgctcggattcaacctcctcggggacggcatgcgtgacgccttggacccccggatgcgggaggcggtcgactga
>VNG_0510G|4.592663101443193
atgcgagaccggctgcttgatgccaacgcagagaacaacaaataccagcagaagctcgaacgcctctcacacgagaacaagaagctcaagcagtcgccgctgttcatcgcgactgtccaggagctcaccgacgagggggccgtgatcaaacagcacggcaacaaccaggaagcgctcactgaggtcacggacgagctgcgtgccaccctcgaaccgggctcgcgggtcgcggtcaacaactcgctgtccgtcgtccgccaactggacgacgaggcagacgtgcgggctcgtgtcatggaagtcgatgactcccccgacgtgggctacgaggacatcggcggcctcgacgaccagctccgggaagtccgggagacagtcgagcttccgatgaaagaccccggcctgttcgagaccgtgggcatcaacccgccgagcggcgtgttgttgcacgggccgcccggcacgggcaagacgctgatggcgaaggccgtcgccagccagacggacgccagcttcatcaagatggccggcagcgagctcgtgcacaagttcatcggcgagggcgcgaagctcgtgcgcgatctcttccaggtcgcccgcgaccacgagcccgccgtcgtgttcatcgacgagatcgacgccatcgcctcgaagcgcacggactcgaagaccagcggggacgccgaggtccagcgcacgatgatgcagttgctctcggagatggacggcttcgacgagcgcggcgacatccgcatcatcgccgccaccaaccgcttcgacatgctcgaccgcgcgatcctgcggcccggccgcttcgaccgcctcatcgaggtcccccacccgaacgtgggcggccgcgagaagatcttccgcatccacacgcgggcgatgaacgtcgccgacagcgtcgacttcggcgagctcgccgccgacaccggggatctctccggtgcggacgtgaaagcgatctgtacggaagccgggatgttcgccatccgcgacgaccgcacggaggtccggatgcaggacttccagtcggcacgcgagaaactcgatcaggactccgagcccgccgccgccacggacgtctcccggacgttcgcgtag
>VNG_0681G|4.590982608637334
atgcgatcactcgcagacacggagacgatcggcgttgttggcgcgggcaccatgggcgccggaatcgcgcaagtcgcggcgaccgccggctacacggtcgtgatgcgcgacatcgaacaggagtacgtcgacgccggcttcgacagcatcgaatcctcgctcgaccgcttcgtctcgaacgacgacctgagcgaggccgacgccgacgccatcgtcgaccgcatcacgggcacgaccgacctcgcggagctcgccgactgcgacgtcgtcatcgaggccgccgtcgaggacatggagatcaagcaggacatcttccgcgacctcgacgacgccctgcccgaggacgtggtgttggcgacgaacacgtccacgctgtcgatcaccaccatcgcgtcggtcaccgatcgggcgtcccgcgtcgttggcctgcacttcatgaacccggtcccgatcatgaccggcgtcgaggtcgtcgtcggcgagaaaaccgacgccgacgtggtggcgttcgcccacgccctcgccgaggacctcgacaaggagacctgggagtccgacgacaaacccggcttcgtcaccaaccgcatcctgatgccgtggatcaacgagggcgtccgggcgttcgacgaaggagtggccagcaaggacgacatcgacaccggaatgaaactcggcaccaacgtccccatgggacccctggagctcgccgaccacatcggcctcgacgtctgcctggacgccagcgaaacactccacgaggagctcggcgaccggtacaagcccgcgtacctgctgcagcgaaaggtcgacgccggcgacctcgggaagaagaccggtgcgggcttctacacgtacgactga
>VNG_2493C|4.590614288848134
atggttcacgcggatctccacgtccacaccaccaactccgatggcacactcaccatcgacgccgtccccgacgccgcccacgacgcgggcgtcaccgccgtcgcgatcaccgaccacgaccgcctccaccccgccctcgacgccccggtcaccgtccgcgacgacatcactgtcatccacgggatcgaactccgcgtcgacaccggcccccaacgcgtcgacctcctcggctacggcgtccacggcaccgacgccctcaccgccgaatgcgaccgcatccagcgcgaccgccgcgaccgcggccgccgcatcatcgaccgcgtcgaagccagactcggcgtctcactcccgctggaaccgcggcccggcctcggccgcccccacatcgcgcgcgccatcaccgcccaccccgacaccgactacgacaccatggacgccgtcttcgacagcctcatcggcaacgacggcccctgctttgtcgcccgcgacgtccccgacttcgagaccggcgtcgacctcctcaccgacgcctgcggcctcgtcggcctcgcgcacccgcttcgatacgacgacccacagcacgcgcttgcgctctgtgcggccctcgacgccgtcgaagcccactacccctacgaccgccctgtcggcaccgcccccgacgacggcgctgcactcgtcgccgacgccatcgacacccacgacctcatccccaccggcggcaccgacgcccacgaccacacgctcggcaccgccggcctcgaccgcgacgcctacgccgccgtccgcacacgcctcgccggctaa
>VNG_2084G|4.589866028923885
atgagcacgaaacccaacgaggggctgttggcccgcttcggcttcggtgtcgacccggacgacaaatacgaagcgcgactctaccggatcaagcgcaaccgaacgaaaaaccgcatcatctgggcgctcgccctgatcgcctttctcgtgctgttcgaggttgcgctggaactggtcaacttctcgctgctcgaaatctcggcgtactggtcgcagttcgtcgggtcgcttcgggacttcttcccgctgacctcgctgttcggcgtggtgccgttcgtcgacgtgggccagtattactcgtttttggcggcccacgaaaacccctcgattccgcttgcggcggttgagacgctcggcatcgcgttcgccggcacggtgctcggcgcgccgctggcgctgacgttcggcgtgctcggcagcgagcgcgtcacgccgttcccgctcaacttcctgttccgtggcgtgatgagctcgatccggtcgatccccgcgctcgtgtgggcgctcatcttcatcccgcttggcggtctcagcccgttcacggcgacgctggccatcggcacggacaccatcgggaacctcgggcggctgttcacggacgccctcgaagaagtcgaggacggccccatcgagggcgtcgagtcgaccggcgcgtcacggccccaggtcatcctcttcgggatgctctcacagatggtgcggccgttcatcgcgtggtcgatgtacatcctcgaaatcaacgtgcgggtggcggtcaccatgggcctcatcaacgccggtgggatcggcgagatcctgatgttgcagcgccagacccgcagctggcacaacatgatggccaccatcatcgtcatcttcgtgctggtggtgtcagtcgaaatgctcagccagcgcatccgctcccgcatccggggcaacgagagcacgagcgtcctccggctgttcgtgcggacgatcaagcagttcccgtcgaaaacccgggaggcgctcacgtaa
>VNG_2665G|4.589800800121535
atgagtacggaacgcgaagccaaagtctacgtcaacgggagtctggttggaacacacgagaaccccgaagagttagcagaacagatccgggaggcgcgccgccgcggtgaggtctccgagatggtgaacgtctcggtcagggaccgcaccggtgaggtcatcgtgaacgcggacgctggccgggcacgccggccgttgctggtcgtggagaacggcgagccggtggtcacccaggaggaagtggaggccgtcaagaacggcgacatcgacttcgaggacctcgttgaggcggggaaagtcgagttcatcgacgccgaggaggaagaggacatcctcgtgggcgtcgaggaggaggagctcacgaccgaccacacgcacctcgaaatcgacccgcagctcatcttcgggatcggtgcggggatgatcccgtaccccgagcacaacgccagcccccggattacgatgggggcggggatgatgaaacagagtctggggctgccggcggcgaactaccgcatccgaccggacacccgccaacacctcctgcattacccgcagaaggcgatggtgaacacccagacgaccgagcagatcggctacgacgaccggccggcgggccagaacttcgtcgtcgccgtgatgtcctacgaggggttcaacatcgaggacgccctggtcatgaacaaggggtccgtggagcgcgcgctctcccgatcgcatttcttccgcacgtacgagggcgaggagcggcgctaccctggcggccaggaagaccgcttcgagatccccggcgacgacgtgcgaggcgcacgcggtgaggacgcgtacacgcacctcgacgacgacggcctggtgaaccccgagacgaaagtcgacgattcgtcggtgctgttggggaagacgagtccgccgcggttcctcgaagaacccgaggacatgggcgggctgagcccgcagaagcgccgcgagacgtcggtgacgatgcggtcgggcgaggacggcgtcgtggacacggtgacgctgatggagggcgaggacggctcgaagctcgcgaaagtctccgtgcgcgacgagcgcatcccggagctcggcgacaagttcgcgagccgacacggccagaagggcgtcgtcggccacctcgcgccccaggaggacatgccgttcacgcaggaaggcgtggtgccggacctcgtgttgaacccccacgcgttgccgtcgcggatgacggtcggccacgtgctggagatgctcggcgggaaggcggggtcgctggacgggcggtccgtcgacggcacgccgttcactggcgagggcgaggacgagatccgtggcacgctcgaagaccgcggcttcaaatcctccggcaaggaggtcatgtactccggggtgtccggggagaaaatcgaggccgagatcttcgtggggacgatcttctaccacaagctctaccacatggtgtcgaacaagctccacgcccggtcgaaggggccggtgcaggtgctgacccgacaacccaccgagggtcgcgcccgcgagggcggactgcgggtcggtgagatggagcgtgacaccgtcatcgggcacggcgcggcgatggtgctcaaagagcgcctgctcgattcctcggaccgcgaggagatccacgtgtgtgggaactgcggcatgacggccgtggagaactacgagcagcgccgggtgtactgtccgaactgcgaggaggagaccgacgtacacagcatcgagatgagttacgcattcaagcttctactcgacgagatgaaggcgctcggcatcgcgccgcgcctggaactggaggaggcagtgtaa
>VNG_2286G|4.588983918863513
atgagcgccacagatccaaccgtcgtcctcggaacgatcggttcagacgcccacgcggtcggcatcacgctgctggatcacgcgttgcgggaggctgggttcaccgtccacaacctcggcgcacagacggccaaaacggagttcgcgacggcggccgctgaccacgacgccgacgcggtgttggtgtcctcgctgtacggtcacgcccagcaggactgtgcggggctccacgatcagttggcggcggcgggcgtggacgcgacgactgtcgtgggcgggaacctcgcggtcggccagaccgacttcgagacggtcaaacagcgcttcgaggagatgggcttcgacagggtgttcagcgcccaaaccggcttcgaggcggtcgtcgatgcggtcaagacggaactggacgtggacgaacgcagcccgacaaccaccaccctcggcgcgtaa
>VNG_2163H|4.588101803356281
atggggaacaagaacaagaccatctcgttccgggtgaacgaggaggcgtttgacgcgctcagcgagatcgccgaggagcgcaacatctccctgtcggcggtgttccgtgattacgttgactcgcttgtgacccacgacgggaaggtccgggtcgtgcccgaggacagcacgagagcgcgagacggcgacgacgacgacttcccgccgaccgtcgaggtgtcgaagagcttcgtgcgcgaacacgagcgcctcgaactggaagccgaacacctccgcgagcagctggacgagcagaaggcgtacatcgaccacctccggagtcagaccgacagcgaagacgagatcggtgacgtggtgaagttggaggaactggatgacgacgacgaaccctaccagctcggatag
>VNG_1309G|4.586583073630335
atggcgaaacgatactcctcgttccgatcgggatcgacgacgtggctgctccagcggctgaccgctgggttcctcgtcgtggtgttggcgttccacttcttcaacctgcacttcgtcaatcacgcctacaacatcgacttcgccggcagccaggtccggatgcagagcctcggctactacgtcacgatggtgttgttcctcgtgacggcgacgttccacggggtcaacggcgtctacaacgccctcgtgaaccagggcatcgaggggaacgccaagcgcgccgcgcaactcgtgcttggggttgccggcgtgctgttgatcgtgcaggggattcgcgtggcgaacgcgcttgcggggttctag
>VNG_2666G|4.586504182841007
atgctacaggaagacaaacgcgaactgtccgaatcgtacttctcgaaagaacgcctcgccgaacaccacttccgctcgtacaacgcgttcctcgaacacggcatgcaggatgtcgtcaccgagaaagaacgcatcgagacggacatcggcgacaaagaggacgaagagccggtgtgggttgagctcggtgatgttcgagccgtcacgccccgcgtcagggaggccgacggcagcgaggagctgctgtacccacaggaagcgcggctgcggaacatcacgtactcggcgcccgtgttcatggagatgagcatcgtgcgtggtggcgaagaagaagaggagcgtgtcctcgacacgaccgaaacgaaggtcggtcggatgcccatcatggtgggctcggacaaatgcaacatttccgggttcagcgacgaggaactcatcgagatcggtgaggacccggccgaccccggggggtatttcatcatcaacggcagcgagcgcgtgttgatgaccagcgaggacctcgcgccgaacaagatcctcgccgagtacgactccaagtacggcgacgaaattcaggtggcgaagacgttcagccagcgccgcggttaccgcgcgctcgtgctcgtcgagcgcaaccgcgagggcctgcttgaggtgtcgttcccgtcggtctctgggtcgatcagcttcgtaacgctcgtgcgcgcgctcgggttggagtccgacgaggagatcgtccaccgggtcagcgaggaccccgagatcgtgaagttcatgctggagaacttggaggaagccgacgtccagacccaggaggaagccatcgaggacctgggccagcgcgtcgcctccgggcagggcaagaactaccagctcaagcgcgcgaactacgtcatcgaccgctatctcctcccacacctccacgaggacggcgtcgaggaagaggagacacgcatcaacaaggcgtactacctctgccggatggccgaggcgtgcttcgagttggcgctcggccgccgcgaggccgacgacaaggaccactacgcgaacaagcgcctgaaggtctccggagacctgatgaaagacctgttccgaacggcgctgaacaagctcgcgcgtgacgtgaaataccagctggagcgcgcgaacatgcggaaccgcgaactcacggtgaacacggtggttcggtccgacgtgttgaccgagcgcctcgaacatccgattgcgaccgggaactgggttggtgggcggtccggcgtgagtcagctcgtcgaccgcaccgacttcatgggtgtgctcagccacctgcgccgcctgcgcagtccgctcagccgctcccagccgcacttcgaagcgcgggacctacacgcgacccagtgggggcgcatctgtccgtccgagacgccggaaggcccgaactgtgggctggtgaagaacttcgcgcaggcgatggagctctcacaggacgtcgacgacgagcgggacctcaaacaggagctgtcctcgatgggtgtggagggaatccccggcatcagcatggaaacgacatcgacgacgtccgcggacgactaa
>VNG_1150G|4.582174420460598
atgtcccaggaagcgcgcgaacgggcagtgctcgcggcggtccgtgagcgccgccagcaggtcaacgacgcgatcgacgacgacctcccggttgcggagcccgagcgcctctacgaggcgtcccggtatatcctcgaagccggcgggaagcggctgcggccggcggtcctgttgttgaccgcggaggcgctcgccgacacgagcgacacgcccccctaccgggagttcccggactgcatcggcggccacgtcgacgtgatgtcggcggcggtctcgatcgaggtgatccagtcgttcacgctcatccacgacgacatcatggacgacgacgacctgcgccgagggtcgccggctgtccaccgtgagtacgacaccgagaccgcgattctcgccggggacacgctgtactcgaaggcgttcgagatcatgctggagaccggcgcaccgcccgagcgtgggcttcgcgcgatgcggacgctggcggagacgtgcacccacatctgtgaggggcaggcgatggacatcgacttcgagactcggggtgacgtggtcaccgatgagtacttggagatggtggagctgaagaccgccgtcctgtacgcggccgccgcgaccctgccggggttgttgctctccgccgacgaggagacggttgaggcgctgtacaactacgggctgcgcgtcgggcaggccttccagatccaggacgacgtgttggatctcacggtgccgtcggcggaactcggcaagcaacgcgggtccgacctggttgaggacaagacgacgatcatcacgctgcacgccgccgagcacggcgtcgacgtcgatgggctgctcgacgccgaggacccggcggatgtcaccgaggcggcggtgcaagcggccgtccaagcgctccaggacgccgggagcatccagtacgcgagcgatctcgccgaggacctcgtcgaagaggggaaagcccacctcgaggtgctccccgagaacgaggcccgccaccggctggagcagatcgcggactacctcatcgagcgcgggtactag
>VNG_2490H|4.581835611035687
atgagtgactcccgcgaccccccgcccagcgactaccaggaacccacatccaccgcccacgccgccggcggcgtctacggcgaaacctgggtgtacgagagcatcgtcggtgccatccccgggatcgacatctcagaccggctggcggtcctcatccagttcgtgctgttcgaagtcggcgtcctcgtgaccgccgccgtctacgacctccccggcgcgatcctccccggcacggccgccgtgctggtggcggccgccggcagcgcgttcatgctcgacatcggtgcccgcgcccgcggcccgggtgtccccgccagataccgccaactgctgttcgcgtccagcatcgaagtcgtcctcggcgtggtgtcgtacgtgctcctcatgacgtacctgttcgtctgggacccccgcgacggcgcgacgctggtcgccggcctgctcggcgagcaacccccagtgatcccgtcggcactcgcgttgctcgtgctttgggacgtgtgttaccgcatcgggaccggctggtgggccgccgtcgtcgcgctgtggcggtcgctcacccaatccctccagcccgccaccgcctcccgcatggccggtgtggacaaacgcacgctcgggttcggaaccgcccaagcggtcctgctcccgttcgtctgggggcatccgctgctggtcttcgccgtcgccggtcacgtcgttgcggtcatcgtcgtgaccaccgtctcgctgtccgtcctcaggaactag
>VNG_1532G|4.581734466107326
atgttcgagaaggtactcgttgccaaccgcggcgagatcgcggtgcgtgtgatgcgggcgtgtgacgacctcggggtcgacacggtcgctgtgtacagcgatgccgacgcgcacgccggacacgtgcggtacgccgacgaggcgtacaacgtcgggccggcgcgcgcggcggactcctatctcgaccacgacgccatcatcgacgcggccacgcgggccggggccgacgccatccaccccggctacggcttcctcgccgagaacgccgagttcgcgggcaaagtcgaggacaccgacggcgtcacgtgggtcggcccgtccgcggactcgatgcgccagctcggcgagaagaccagcgcccggaagacgatgcgggaggccgacgtgcccatcgtccccggtaccaccgaccccgtggagtccgtcgccgacatccacgagttcggcgaggaacacggctaccccatcgctatcaaggccgagggcggtggtggcggccgcggcatgaagatcgtgcgcagcgccgacgaggccgaagaccaactggagtcggcggagcgtgagggtgaggcgtacttcgacaacgcgaacgtctatctggagcgctacttggagaacccccgccacatcgaggtccagatccttgcggaccaccacgggaacgtccggcacctcggcgagcgggactgttcgctgcagcgccgccaccagaaagtcatcgaagaaggcccgagccccgcgctcacggacgagcttcgcgaggagatcgggacggcggcccggcgtggagccgacgccgcgggctactacaacgcaggcaccttcgagttcctcgtcgaggaagacaccgagcgggagcccggtgacctcctcgggccggagacggagttctacttcctcgaagtgaacacccggattcaggtcgagcacaccgtcacggaggcgctcacgggcgtcgacattgtgaagtggcagctcaagatcgcatccgacgacgagctcaccttcgagcaggacgacgtggcactggacggccacgccgtcgagtaccgcatcaacgcggagaacgcggccgacgacttcgcgcccgccacgggcggcgagttggagacctacgacccgccgggcggcatcggcgtgcgcgtcgacgacggcctccggcagggcgacgatctcgtcaccgactacgactcgatggtcgcgaagctcatcgtgcacggcagcgaccgcgaggagtgtctggcgcggtcccggcgcgcgctcgccgagtacgacatcgagggcatcccgacgatcatcccgttccatcggctgatgctgaccgacgacgcgttcgtcgggggcacgcacacgacgaagtatctcgaccgcgacatcgaggagtcgcggatcagtgacgcccaggcggagtgggggacgacgacggcctccgagagcagtgccgatgagaacgtggtggagcgggatttcacggtggaagtcaacggcaagcgcttcgaggtcaacctggaggagcgcggcgcggcgcagttcgctgcccccgaagcggacaccggcggcggcgggccgccggagcccgcgggcggagccgacgacggcgagacggtcgttgagggcgacggcgagacggtcacggcggagatgcaggggacgatcctggacgtggccgtgtccgagggcgatgcggtcgacgcaggagacgtgctggttgtgctggaagcgatgaaaatggagaacgacgtcgtggcgtcccacggtggcacggtcacgcaggtcgccgtcagcgaggacgacagcgtcgacatggacgacgtgctggtggtcatcgactag
>VNG_1085H|4.5814892476678395
atgcctacagtcgaagtcaacatccccgaccagatcgagatgcagatcgcccagctcgttgaacagggggagttcgtgagccgggaggaggcgattgaacagctgctgtcctcgggtattcgcgcctacaagaccagcggccccagcgaggacgaagacggtgctggcctcgaaagcgagggcggcatgatgggccacgacgacgaatacgtcttctga
>VNG_0315G|4.581282191347171
atgacagacgcacgaatgcgttcccgagagcaggagcgcacggacgagacggaatcggaatcgacggacggctgcccagagtgcggtggcctcgtggtcaacgacgaggagcacggcgagtcggtgtgtgccgactgtgggctggtcgtcgaggaggacggcatcgaccgcggccccgagtggcgcgcgttcgactccaaggagaaagacgagaaatcccgcgtcggtgccccgaccacgaacacgatgcacgacaaggggctgtccacgaacatcgactggcgggacaaggacgcctacgggaacagtctctccagcaaccagcgccagaagatgcagcgcctgcgcaagtggaacgagcgcttccgcacccgagacgccaaagagcgcaacctcaagcaggcgctcggcgagatcgaccggatggcctccgcgctcgggctgccggacaacgtccgggagaccgcctcggtgatctaccgccgcgcgcttgaggacgacctgctgcccgggcgctccatcgagggcgtcgccacgtcctgcgtgtacgccgccgcgcgccaggccggcgttccccgcagcctcgacgagatcgccgacgtgtcccgcgtcgagaaggcggagatcgcgcgcacgtaccgctacgtcgtccgcgagctcggcctggaggtcgcgcccgccgaccccgagagctacgtgccgcggttcgcaagcgacctcgggctcagcgacgaggcctcccaccgcgcccgcgagctcctgaagacggccaaagacaagggcgtccactccggcaagtcgccggtcgggctcgcggccgcagcggtgtacgccgcggcgctgctgacgaacgagaagacgacgcaggcgaaagtctcggaggtcgcggacatctccgaggtcaccatccgcaaccgctaccacgagctgctggaggccgaagacactattccggtgtag
>VNG_1542G|4.580625156468948
atgagcattctagtcgatgacgacacccgcgtcgtggtgcagggcatcacgggcggggaggggaagttccacgccgaacagatgatcgagtacggcaccaacgtcgtcgcgggcgcggtgcccgggaagggcggccaggaggtcgccggcgtccccgtctacgacaccgtcaatcaggccgtcgtggccgagaacgcggacgcctcggtggtcctcgtgccgccggcgttcgccgcggacgcggtcttcgaggcgctcgatacgcccctcgatctcgtggtcgcgatcaccgagggtattccgagccaggacatggcgaaagtgtacaagcgcctctcggaagtcgacacccgccttctcgggccgaactgtccgggcatcatcacgccgggcgaggcgaaactcggtatcctgccgggcaacatcttcgaggcgggcaacgtcggcctcgtctcccggtcgggcacgctcacctaccaggtcgtggattcgctgaccgcgcgcggcgtcggccagacgaccgccatcggcatcggcggcgacccgatcatcgggacggacttcatcgacgccctcgaactgttcgaggccgatccggagacggaggcggtcgtgatgtgcggcgagatcggcggcgaggacgaggaggcagcggccgcgtacatcgacgagcacatggacacgccggtcgccgggttcatcgccggccgcaccgcaccgccgggcaagcgcatgggccacgccggcgcgatcgtctccggcagcggcaccggcaccgcggactccaagatcagcgcgctcaacgacgcgggcgttcccgtcggcgacacccccgaggaggtcgccgacgacatcgaggagctgctgtag
>VNG_1656H|4.580011079470523
atgtacacggggaagacggagcagccgtgctgtctctgcgacgacccggacaccgtcacccgcatcgatctcccgccggctgctgtgcccgagatggcgaacagcggccccatcgcgtggcaggacatcgaggggtcggtctcgatccacttctgtgacagcgattgggcggtcgtgcgcgatctcgtgctcaacatgggccagaaccccctcgggaagtgcaacgtggcgcgggcgtcgttcgtcctgcgggaggatttcgaggcgctgttgaacgacgttcgcgacgagcccgatcacagcggcgtcgaggcggagctgctggccgacagcgagcgtgtgcgtgcggcggccgaggaggcgaccgatagcgagcgcgtgcaggcggcgctcgtgcagtgggtgttggacgagcgggccgaaccgcagcggggcgacgactga
>VNG_0294G|4.579012889508721
atgctcgcggagcgcggcgcggacatcaccgggctcgacatctccgggccgatgctccaggaaggccgccagaaggccgcacaggcgggagtcgcggacaccatcgagttcatgcgcggggacgccggccggctgccgttccccgacaaccacttcgacagcgtcttcgcgatgcggtttttccacctcgcggactccccggcgacgtatctccgcgagatggcgcgtgtctccaagcaacaggtgtttttcgacacgttcaacaggttcagcacgcggtcgctgtacaactggctgctccccatggggtcgcggctgtacggctcgcgtgaggtgcgcgcgctggtgtcgggtgccggcctcacgctggccgacgccgaccacgacttcatcgccccctacggcttctaccgggaggttccggactggatcgcgcgccccttccggaacgccgacgtgacgctcggtgacacgccgctcggcgagccgctggcgtcggtctcctactgggacgttcgcctctga
>VNG_1388H|4.578754690773932
atgacagacgtgttgcggacgcttgtcggcccgcatttcgagtacgggcttgcgacgctcgtgttgctttgcggggccgtcgcgggctacctcgtcgggtggatccaccggcgcgtgatgttggccgccggggtcgatgaaatcgtcgagggaaccaccgtcgagcggttggcgcggcgatccgggaccacaaccgtcgatctgaccgcgcggttcgtgtcgacggtcgtctacatcgtggccgtgctggtggcgctggacgccgcccagttctccatccagaagccactgtggcggctgctcggctcgatcctgccgtcggtgctggctgccgtggtcgtggtggtggtcggggtgctcgtcggcgacaaagtcgaggtgttcgtgaccgagcggctgcggtcggtgaagttcccggaggcgtcggtcgtggccgtggccgcgcgctacacggtggtgttggctgcggggctcgtggcgttgtcccagctcggcgtggctgtggcggcgctgctcgtggtgttcggtgtctacctcgcgtccgtggtggtgttcgcgctcgtcgcgacgcggcagctgttggcgtcggcggcggcgggcgtctacctgctgttgcgccagccctacgggatcggtgatcaggtcgccatcgggagccgcgagggcgtcgtccaggaggtggacgtgttcgtgacgcggatcgaagccgacagccgggagtacgtcatcccgaaccatctcgtgttccgggacgggatcgtcatcgtccaccaccaatga
>VNG_1008G|4.577477971272607
atgttcgagttcatcacagacgaggacgagcgcggccaggtggggatcggcacgctcatcgtgttcatcgcgatggtgctggtcgccgcgatcgccgccggcgtcctcatcaacactgccggcttcctccagtcaaaaggctctgcgaccggtgaggaagcctccgcacaggtctccaaccgcatcaacatcgtctccgcgtacggcaacgtcaagaccgctagtgggaccgatacggtcgattacgcgaacctgacggtgcgccaggccgctggggctgacaacatcaacctcagcaagtccacgatccagtggatcggcccggacaccgccaccaccctgacctacgacggtagcactgccgacgccgagaacttcaccactgagtccatcaagggcaacaacgcggacgtgttggtcgagcagtccgaccgcatcaagatcgtcatggatgcagcctcgatcaccaccaatggactgaaggctggcgaagaggtccagctgacagtgaccacgcagtacggctcgaaaaccacctactgggcgaacgtccctgagtcgctcaaggacaaaaacgccgtcacgctataa
>VNG_1903C|4.5762460602255945
atgggacgcatctacgacgtgcttggcagcatcgaatcccaacacctcgtgcgcagccaggccgccagccggccgaagaaatacgtcgccgtcgaacccgagacggcgctcaacagactgcttgaggaccgcaagcgcgagctccaggagaaagccacccagtacgagaacgtcgttgacacgctggcgcgcgaactcgaccacccgaaagcccccgaagacggcttctggacggcggaactcggcccggcggccgcgctggatctgtggctggagcgcatcgacgccgcccaggacacgatcacgctggtctcggggacgcccgcctccgggttcgacctcgacgacgtatccagccaggtgttcgaccggctcgcggtcgccgtcgagcgcggcgtcgacgtttcggtgctgttgtcgtcggacctcgcggactgcatgccacacgacgtcaacgagcgatacatcgacgcgctcgccgacgaccccacctacgaggtccgcatcggcgacagcatcgacggcaacgtcaccatcatcgacggcgcggaagtctgccttgaggtctcgaaccccgtccagcccggcgaagcgttcgccaccatcgacctccaggaccgcgagttcgccgccgacgtccgcgccgccttcgaggagagttggggcgattcgacgacgctcggctga
>VNG_0450C|4.575421853092259
atggcacaggacgccgtcgacgacatcgttgacgccgccatcgagaacaacgaggtcgtgttgttcatgaagggcacgcccgccgccccccagtgtgggttctccgagcgcgccatccgactgatctccgactaccggccggacgtccacaccgttgacgtcctccagagcaccgacgagttccgggccgccctggagcgccacagcggctgggagaccaccccacaggcgttcgtcgacgggtcgttcgtcggcggcagcgacatcctcgcggagctcgccgaccgcggcgacctcgcggacgaactcaacgccgatggcgtcgacacgaccgccgacgacgccgcgcttgacgccgacatcgacgcgccgttctaa
>VNG_0875C|4.574946256341966
atgctggggcttgcggtcgccggcgggctcgcggggttcctgttcgccgcgccgggcgcggtccaccaccgcggctacatcacgccacgcgagaacggcctcatcgcactggccggcccgctgatgaacgtcgtgctcggtgcggtctcactggtggtgttggtgacggtcgcccccagagtcggctactggggggtgttcatcaacgtcctgctggcggggttcaacatgatcccgtttggccctctggacggcgcgacggtgctggagtggagcacgacggcgtacgcgctgtcggcggtggtcacgatcgggccggcggtgttgttcttcgcgggcgtcctcgtgtag
>VNG_1659G|4.574631631073401
atgacaatcgcatgggcgcgccgtcgatacggcgttaaactcgggctggggtatatcgccaccgccggcctcctggtcggggtcggcgtcaccacaaacgacgtcccctcgaccattgtcgccggaatcgccgggttactcacgctcggatcgatcaacgccgccgagaccgtcgccagcatcaaggagatcgccgcacagaccgagcgcgtcgccaacgggaacctcgaacaggaggtgacctccacccgaacggacgagttcggatcgcttgccgactccatcgaacagatgcgccagtcgcttcgtggccgactgaacgagatggagcgcacccgcgccgacctcgaagagacgcaggccgaggccgagacggcccgcgaggaggccgagcaagccaagcaggaagcccaggccgcggagcgcgaggcccgcgagctggcagccacctaccaggacaccgccaagcgctacggcgaaaccatggaggccgccgccacgggggacctcacccaacgggtcgacgtggacaccgaccacgaggcgatggagacggtcggcaccgcgttcaaccagatgatggacgacctccaggcgacggtccgaacggtcaccacggtcgccgacgagatcgaagccaaaaccgagcggatgtccgagaccagcgccgacatcgaggccagcgccggtgacaccgtcgaagcggtgtcgaagatcgagtcgcaggccaacgaccagcgcacggagctcgactcggcggccgacgacgtccagcaggtcagtgcgtccgccgaggagatcgccgccaccatcgacgacctggcgtcccgcagcgaggacgtagcgaccgccagcgacgcggcccgcgactcctcgaagtccgcgctcgacgagatgtccagcatcgagaccgaggtcgacgacgccgtcggccaggtcgaacagctgcgcgaccaggtcgccgagatcaccgacatcgtggacgtgatcacggacatcggcgagcagacgaacatgctggcgctgaacgcgtccatcgaggccgcccgcgccggcggcaacgccgacggggatggcttcagcgtcgtcgccgacgaggtcaaggacctcgcggaggaaacgcaggaccgcgccaacgagatcgccgcagtggtcgagaaagtcaccgcccagaccgaggacgtcaccgcgtccatccagcagacccgaacccgggtggagtccggcagcgaaaccgtcgaatccacgctgcgggacatccgcacgatcgcggactccatcgctgaggtctcgaactcgatcgacgagatccagcgcacgacctccgagcaggccgaaaccgtccaaagcaccgccacctctgtggagcgtgtcgcgggactgagcgacgacacgacggcgttggcgagcgacgccgagtccgcggtgatcgggcaacgcgagagcgcagaggagatcgcggcgtccctcgaacagttccagaacacggccgtcgagcagctgcagtcccgcgtggcgtcgttcaccgtcgccaccgaggacagcgagactgcggggggtagcgtggagcagccagtcatgcgtgccggcgctgacgggggtggtgcgtga
>VNG_1297C|4.574474698233785
atgactgaccggaacatccaagtacagtctctcgaccgcagcgcagtcgaggacgacgccgtcgaaatcgtcgagcgaaaggggctcggtcaccccgactccatctgcgacggcatcgccgaacacgtctgtgaaaccctcgcccgggaataccgcgaccgggtgggccacgtcctccacttcaacaccgacgagacccaactcgtcgccggtgacgccgcccccgcgttcggcggcgggaacgtcatcgacccgatctacatcctggtcgtcggtcgcgccaccagccactacgtcgaagccgacggcaccgaacaccacatcccggtcgaatccatcgccctggaagccgcccgcgagtacctgcgtgagacgctgccccacctggacctcgaaaccgacgtgatcgtcgacgtcaagctcggcgagggatcgggggacctccaggacgtgttcaccgacgacgacgacggccccgccgtgccgatggccaacgacacgtcgttcggcgtcggccacgccccgctcaccgaaaccgagcgcatcgtcctcgaagccgagcgctcgctgaacggcccgtacgccgagcacacgcccgcggtcggcgaggacgtgaaagtgatggggaaacgcgaagacgaccacatcgacctcacgatcgccgccgcgctcgtggacgcccacgtgccggacatggacgcctacatcgcccaggtcgaagccatccgcgagcacgtcttcgatctcgccaccgagcacacggaccgcgaggtcaccgtccacgtcaacaccgccgacgactacgagtcgggctcgatctacctcaccaccaccggcaccagcgccgagcagggcgacgacggcagcgtcggccgcggcaaccgcgccaacggcctcatcacccccaaccgcgccatgagcatggaagccacgtccggcaagaacccggtcaaccacatcgggaagatctacaacctgctttcgacgcagatcgccgaggcggtcgtcgccgaggtcgacggcatccgcgacctccgggtgcgactgctctcacagatcggccgcccgatcgacgagccccacgtcgcggacgtggaagtcgtcaccgaggacggcaccgcggtggccgacgtcgacgccgagatcgagcgcatcgtcgacgcgcaactcgcgtcggtcacggacctcacgcgccgcgtcatcgacggcgaacgcaccacgttctga
>VNG_1759G|4.568348871976938
atgagtggtgctgccgtcttcgttgacgcggtcgttgcgcccctcggcgacgcggtcggcgcgatcgggttcggtgccgcggccgcgctcggctaccggaactaccgggacacggacgccgaagcggcgttctggatggcgttcacgttcgcctcactgctcggcgtgacgtggacggtgtcgctcatgctggagaaagccggtgtcgccacgcagatcttcaacctcgcgacggggccgctgatggcgacgacagtggcggtgttcgcgatcggcgggactgcgacgctggccatcgtcgaggacatggaggcgctggtcgaggagcgcgcccagcgccgccaggaggccgaggaagagcgcgccgaggcggagcgcgcccgcgagaaagccgaacagaaacaggccgaagccgagcggcaaacggccgaggccgaatcggccaaacaggacgcacgggaacgcagcgcggagatcgagcagttggcggcggacctcgaatcccaggcgaccgaagtcggagcgacgctggaagcggcgtcggacggggatctgaccgccagggtggatgccacgaccgacaacgcggagatcgccgaagtggcaaccgtcgtcaacgacatgctgacgacgatggagcgcacgatcgacgagatccaggggttctcgacgaacgtcacgacggccagccgggaagccaccgccggcgcgaaggagatccaggacgccagccagacggtcagcgagtccgtccaggagatcgccgccggcaccgacgaccaacgcgagcaactggagtcggtcgccgaggagatggattcatactccgcgaccgtcgaggaggtggcggcgaccgcacagagcgtcgcggacaccgcagccgacaccacggacgtcgcgacggcgggcaaacagaccgccgaggacgccatcgacgcgatcgacgccgtccaggagaccatgcagacgacggtcgccaacgtcgacgcgctcgaagatctcacgaccgagatcgacgacatcgcggagctcatcagcgacatcgccgagcagacgaacatgctggcgttgaacgccaacatcgaagccgctcgtgcgggatcgggcggcggtagcaacggggacggcttcgccgtggtcgccgacgaggtcaaagagctggccaccgagagccagcgctcggccaaggacatcgcggagctcatcgaggaagtgcagtcacagacggccacgacggtcgaggagatccgggtcgccgagcagcgcgtcaacgacggggcggcggccgtcgaggagaccgtcgacgcgttcggggcggtgaccgagaacatccaggagacgaccgacggcgtccaggagatcagtcaggcgatggacgagcaggcccagcgctccgagcgcgtcgtttccagcgtcgacgacatcgccacgatcagccaggcaacagccgatcgcgccgagaacgtgtccgcagcctccgaagaacagaccgcatcgatcaccgaggtgaccagtagcctgcagtcactggccgcgcaggcggacaccctcgaagaccggttgaacgagttccggaccgaggccaccggcacggcacacggcgaagcaaccgacgcgcccgccggacagtcggactga
>VNG_1190G|4.566823590940579
atgtccgaatacgaactcccaccgctgccgtacgactacgacgcgctcgaaccacacatcagcgagcaggtgctcacgtggcatcacgacacccaccatcagggctacgtgaacggctggaacgacgccgaggagacactcgcggagaaccgtgagaccggcgaccacgcctcgacagccggcgcgctcggggacgtcacgcacaacggctcggggcacatcctccacacgctgttctggcagtccatgagcccggcgggcggcgacgagccgtccggggcgctcgccgaccgcatcgcggcggacttcggctcctacgagaactggcgggccgagttcgaggccgccgccagcgcggccagcggctgggcgctgctcgtctacgactcccacagcaacacgctccggaacgtggccgtggacaaccacgacgagggcgcgctctggggcagccaccccatcctcgcgctcgacgtctgggagcactcctactactacgactacggtcccgaccgcggcagcttcgtcgacgccttcttcgaggtcgtcgactgggacgagcccaccgagcgcttcgagcaggcggccgagcgcttcgagtaa
>VNG_0647G|4.566206380334792
atgatgatagaagcgttactcggcgttacgctgctgtcggcgctcgtcgtgatgcttgccccggaccgcatcgcggggaagctcgccgccggcctcagcctgcttcccgtcgtggggagcgtgtggatgttcgtacagttcgacgggagcgggaacgccctgcttgagggcggctcgctcgcgttcgagacgatgacacactggatcaccatcgggccgtacacgctgaactggcacgtcggcatcgacggcatcagcatgccgctggtcgtgttgtcgacggtcctcaccacgctcgccatcacgagcgcgtggacgcccatcgacgagcgccaaagccagttctacgcgttgatgttgctcatggaggccagcctcctgggcgtgttcacggcgcttgacttcttcgtgtggttcgtgttctgggagttcgtgctggtgccgatgtacttcctcatcggcatctggggcggcccccggcggaagtacgccgccatcaagttcttcgtgtacacgaacgtcgcgagcctgctgatgttcatcgggttcatggcgctcgtgttcgggcttgacgtcaccaccatggacatgcccgcgatcgcgcaagcgatccacgccgggcagttcgggacgacgtacggcctgggcgcggagacgctgaagacggtggcgttcttcgcgatgttcatcgggttcgcggtgaaggtgccgacggtcccgctgcatacgtggctgcccgacgcccacgtgcaggccccgacgccggcgtcggtgatgcttgcgggcgtcctcctgaagatggggacgtacgcgttgctgcggttcaacttcacgatgatgccggggatcgcacagcagtacgcggtcccgatcgccgcgctggcggtgctctcagtgatctacggggcgatgctcgcgctcgcacagcgcgacctcaaacgcatcgtcgcgtactcgtcggtgtcctcgatggggtacgtcatcctcgggttggtggcgtacaactactacggggtcggcggcgcgaccttccagatggtcgctcacggcctcatctccggcctgatgttcatgtgtgtcggtgtcatctacaacaccgcgcacacgcgcatggtcggtgacctctccggcatcgcggacaagatgccggtgaccgcagcggtgttcatcgccgccgcgttcgggtacatgggcctgccgctgatggccgggttcgccggcgagctgttcatcttcctcggcgggttcggcgccgacttcgcgcacgcccagctgttcacggcgctggcgatgttcggcatcgtgatcgtcgccggctacctgctgttcgcgatgcagcgggtgttgttcgggccgttcgccgccgaaactgactacgacatcgtgccggcggcgctccacgacaccgtgccgatcgtcgcgttgctcctgttggtcatcgtggccggaaccgtcccgaacgtgttctacggcatgatccaggacgccgtgacgccggtggtggacgccgcggcgtctgcgagtgctgtcgtggtgtcaaccgggggtgtgttcctgtga
>VNG_0186G|4.565614178825902
atggacacacgagtgcgccgccacgccgaggtgctcgtcgaccagtgcgcggacgtgcgccgcggcgacatggtgaccatcagggcgagccggcaggccgaggcgctggtcgtcgcgctctacgaggcgctcggccagcggggcgcccggccgtcgctgtcgtggtcgctcccgcgggccaccagggcgtacgcacgggcgatggacgaagccgactacacgaccaaagaccacgagctcgccgccatggaggagaccgacgtggtgttcctgatcggcggcggcccgaacgcgttcgaaaccagcgacgtccccccggagatgtcgcaggcgggcagccgcgcccacaaaccgatctccgagcagcgactggacacgcggtgggtcatcaccacgcaccccactgccgcgggggcccagcgggccgggatgagcacggcggcctacgaggagttcgtctacgacgccgtgaacaaggactgggccgcgcaaagcgagttccagtcccaactggtggagatcctcgaccccgctgagacggtgcacatcgtctccggggacaccaccgacatcacgatgcgcgtcgacggaatgcgagcgtgcaacgacgacggcgaccacaacatgcccgcgggcgaggtgttcaccgcccccgttccggactccgtggcgggcgaggtgtacttcgacaagccgctgatgcgccagggcaacgagattcggggcgcagcgctgaccttcgaggacggtgacgtcgtgtcgttcagcgccgagcagaacgaggacgtgcttgcgggcatcctgaacactgatgcgggcgcgcggcggctgggcgagctggggatcgggatgaaccgcggcatcgaccggttcacgtacaacatgctgttcgacgagaagatgggtgacaccgttcacctcgccgtcggcggcgcgatcgacgagtgtgtgcccgaagactgcgagttcaacgactccgcggtccacacggacatgatcgtcgacatgagcgaggactcgttcatcgagatcgacggcgagatcgtccagcgcaacggcacgttcgtcttcgaggacggcttcgaggcataa
>VNG_2562H|4.565430520497822
atggcgcgaagacggcagatcctcgccgggggcgcgagcctcatcgcagctagtctcgccggctgtacgtccagccaatcgccgaccgacgacggttcgaccacccagacggacgcggggtccgattcgtacacggtgacagtcgaaccgaaccccccacacaccttcgagtcggtgcccgaaacctacgccgcgatccccagcgtctggatggacatcgggatggcgttgggcatccagccgtcggccaccgccagcctcggccgcgccccgctgaagttctacgacgcgctgccggacgtcgcgttccacaaagccgagatcgaacagctcgcgagcgactccgaatccggctacgacaaggagaacttctacgccgcggactgtgacgtccacctcatcgacccgcggatgctgaagttctacgcgaactggaccgacgacgacatcgcagcgatcgagtccagtgcgggtccgttcatgggctccagcatccggtttgcgtcctcctcggccgtcggtgacggccccttctatgacctctacgaggccttcgagaaggccgccgagatcttccaacgccgggcccgcttcgaggcctggcagtccatcaaagccgacctcatggacaccatcagcgacggcctgcccccggagtcggaccgccccacggtggcggccatctggcgcggcgtccgtcccgacaccgggcagttccggatcgcgcccctcgatcccgaccagaacaacacgctcacctaccgccgcctcgggatgcaggacgcgttcgccggcgccgtccccgatggccccatcggctacgaggagctgctggacgtcgacccggattacatcggcgcggtcggcgggctcacctcccagacccacgcggagttcgtcgacaccgtcgtcgagcccttcgaagccaaccccaacgggcagcagctcaccgccgtcgagaacgggaacctcgtgcgcaccggcggccagttcatgggaccgatcgtcgacctgttctccacggaggccctcgcgaaaatggtctaccccgacgccttcggctcgtggccgggctcaccgacggagatccccgcgtccgagcgcctcttcgacagacagcgcgtcgcggacgccatcaacggcgtcgggctgtag
>VNG_0120H|4.56539449454522
atgggtaacgacaacccaggcgaaatcgacttcgacgcacagttcgcagacgacgacaaactcgtcgacgaggccgaagaacacgtccacaacccctccaagagctacgtcacgcacaggacctga
>VNG_0244H|4.564295634760046
atggctccccgcacgcccttcctccacccccgcgagtatttcgaccagcacggcttcgacctgcggccggcggccgtcgtcgccggcgtcgcggcgctctcgctcgcgctcgtgctcatcggcttcggcgtcctgctctcgaacaaactcgccgccgccggcggagccgacgccgccagcaccatctggcccctcgtcggggcgtccatcgtcggcctcgtgttggcgatggccgtggggtgggtgctgatcgcgggcgtcctccacgtgttcgcgcgcgccatcatcggccacgacggccggttcacggagacgtttgcgatcgtggggtgggggaccgcgccgacagcgctgaccggactggcactgttcgtggcgctcgcggtcgccgtcgacggcgcaaccgtgtcctcgccggagctgttcctcgaacagttccaggcgaccctccagcagaccagcgccgtccggaccgcgatctcgttcgcggtggcgggctggcagacgtacctctacgcccacggtctcgcggtggccttcgacgacgactcggaagcaccgtggctggcgggcggcgtgatcgcctacggcagctggctgttgaccctgttctga
>VNG_1241G|4.563480579368483
atggacgccgacgagcccgagattctcgtgacgaacgacgatggtatcgacgcaccgggcatccgcgccctcgccgacggcctcgacgcggttggcaacgtcaccgtcgtcgcgcccgcggacaaccagagcgcgacggggcgcgcgatgtcccaggaggtcgccgtccacgaccacgacctcggatacgccgttgaggggacgcccgcggactgcgtggtcgccgggctggaggcgctcggcccgtaccccgacctcgtggtgtcgggcgtgaacgagggcgggaacctcgggatgtacgtcctcgggcgctcgggcaccgtcagtgcggccgtcgaagcggcgttcttcggcgtgcccgcgatcgcagtctcgatgtacatgcgcgaggagcagttcggcgagccgaccgcagtcgccgactacgagcacgccgtcgacgccaccacacacctcgcacacgacgccgtcaccgacggcatcttcgacaccgctgactacctgaacgtcaacgccccccacccggacgccgacgccaccggcgagatggtggtcacccgtccctcccacgcctacgacatgaccgccgcccagaccggcgacacggtcacgctgtacgaccgcctctgggaggcgatggccgctggcgacatccacgaccccgacggcaccgaccgccgcgccgtcctcgacggccacgtctccgtctcgccgctgaccgccccgcactcgacggaacaccacgacgcactcgacgggatcgccacggagttctga
>VNG_6216G|4.563039722228269
atgaacacgtacgaagacacactccaggacgctgtgacggccgacacgtgggcgacagtcgagcgcagcctgctcgcgaagctgttgcgtgagttcacctacgaggaactgctcgcccccgaacgcaccacggacaccgaccgcggcggccgataccggctcgtgttgcccgcggcagacgacgcggacaccgtccggtatcgcttcgaggctgaggagcgcctcatggacacgctgcgcgtgttcccggacaccatcgaacgcgcgccggccgacgccgactcgtgggcgaccgccaccgaccccattcggttcctcctagacgcccgtgaaacgctcgacgccacggaactcaccacgggccacttgatccgcgagtaccgcaacaccctgctggcggacgcccacatcgaagcacgaagcgcgccggagtcgtttgcggactgctcgtacgccgagtacgaaagcgaaatgaccggtcatccatggatcacgttcaacaagggacgtctcggatgggattacgaggactaccgggattacgcgcccgagcgccgccagaccacaaccatcggctggctggcagtgcgcaccgaccgcgtgaccttcgaaactgtcagcgggctcacccccacggggttgctccgcggagagctcggcgaccagtacgacgatttcatggcgacgctggcggaccggggtctcgatccccaggagtacacactcctccccgtccacaactaccaatgggagaccacgatcacgtcgctgtacgcgagcgagctcgccgcggacgcgatcgtgccgcttggtaacggggccgacagctatctgccgggacagtcggttcgaacgctgttcaacgtcgacgcccccgagaaacacaacgtgaagctcccgatgaagatccggaacacgctggtgtggcgcgggctgccgggcgaccgcaccgaggccgcgccccgggtcaccgagtacatcacggacatccgcgacggcgacccgttcctgcgggacgactgcgagctcgtgttgccaggggaggtcgcgggcgtcaactacgatcaccccgcgttcagcgagcttgaggacaacgcctaccagtacgacgagctgttgggggccgtctggcgggagtccatcaccgacgccatcccggactcacagcaggcggtcacgctggcggcgctcctccacgaggccgacggcacggccgtgatctccgagttcgtcgagcgctcgccgctggagctgtcggcgtggctgacggagctgttcgacacgctgttgccgccgctgttgcattacctctaccggtacggcaccgtgttctccccgcacggcgagaacaccatcgtcatcctcgacgaggagttcgtgccgacgcggctcggcgtgaaggacttcgtcgacgacgtgaacatctccgaccaacctctcccggagttggcggatctggacgccgacctgcggcgcgtgctgcgctcggagcccccgaacgggctgtgccagttctacttctgtgggctgttcgtgggggtgttccgatacctctcggacgtgctgacggcccaccacggctacgacgaaaccgagttctggacgcaagtgcgggacgcgatcacggcgtaccaggcggagttcccggagctgtccgaccgcttcgagacgttcgatctcctccagcccacgttcacgaagctctgcctcaaccggaaccggctcaccgaagaggggtacagcgacaccgcgagcaggccacacgccgccgaacacgggacggtcacgaacgccctgcatgaggtcgcgggcgacgccgacgagtag
>VNG_0651G|4.561963156238143
atggacgaggctttagcgcacgccaacggcgagacgccggccgtcggggactacatgaccagggacgtcgcgaccgtgtccgcagacgacacggtctcggacgttgcggcccggatctccgagagcgatcacaacgggttcccggtgaccgacggccgacacgtcgaagggttcgtctccgcgcgcgacctcctgttggccgatcccgacgaactgctgttcaaggtgatgaccgaggacctggtggtcgcgcacccggagatggacgtgaccgacgccgcacgggtcatcctgcgctctggcatccagaaactcccggtggtcgacgacgcgggcaacctcgtgggcatcatcacgaacgccgacgtgatccgctcccagatcgagcgcgcgacccccgagaaagtcggcaagctcatgcgaacgctggagacgatacacggcgtttcgatcaccgaggagcgccgcacggtcacgatcagcgacgtcgttccgacccaggggaaggtgtacgccgacgaactcgaaggccgccgctacgagctcgaaaacgggctggcggagccactcgtggtgatcgacaacggcagcaccggcgacgacggcagtctgctgttggccgacggccaccaccgcgtgatggccgccgaacgcgccggcgtcgcggagatggacgcgtacgtcatcgtgttggagcgcgcggtcgatctcgggatggcgcggaccgcccggaccgagggcctggactccatcgcggacatcgatgtcgtcgattacgcgcgccatccgctggtcgaaacgatcgaacgcctccagtag
>VNG_0813G|4.561330449371196
atgacagaccacactgatctctcccggcgccagtacgtcaaaacggccgcgctcagtgcggccgccacgacggcgcttgccggctgcatgggcggactcgacgacggcggggacgcgagcaccggcgacgacggcgcgtggcgggacgcggagctggcagcggtgccggccgcacccgacgacaggctgtacagcgccgacaacacccagtcgtccggcgagacgatccgccacctcacgtggagcggctacgaggccgccaacgtccagcgtcccttcgagaagaagttcgactgccagaccggggtcgacctgttcacgtccaatctggacgcgttcaaccgcttagacgacggggcctggcgggagttcgaccacgccaccttcgacatggcgtggctcccggacctggctgaagccggcctgattcgccccctcgattacgaggcgtggaaaccgtacacgttcgacaagtacaccgacctgttccagcgcgagaacggctacgagttcgcgttcctcgatgaggactacaacttcgacgccgacggccagctgtacggcgtcccccagcggttcgggtgggcgtcgttcgcgctcaacaccgacgtcgtcagcgagtcggacgcccgcagctacgacgcggcgtgggccgacgagtacgacgtcggcgtctacgacctcccgttctggggggtgcagatcgtgatgctgcgggagggcatcgacccgtacgcgacccacaccgacgccgaggtcgagcggatccgggaggcgacggtcgcgctgttcgagaacgcggccggcgtctacgccgacgtgggctctctgaacacggcgctggcggccggcgacatcgacatcgcgttcgtctccgggaactggatcaacggcagcctccggcgcggcgggcgcttcgagtacgaagccagggttcccgacgagggcggcgtgatctgggtggagaccacgacgatgctgaaaggcagccaccccagcgtgtccaccaactacttggcgtacatgcaacacggcatcaccgcgaagaacctgatgtggccgacggtcggcggaaccaacgtggtgccccaccagtcctcgatcgaccggctcaaccggcgacagcggacggtgttgcggatcgacgacctccaggacatcatcgacaagtcgcggttctacaccggcgtgcccgacttggaccggctcgtctccgtctgggaggacgccaaagccgaagcgaccggctga
>VNG_1959G|4.5613200416588064
atgagagacgtcttcgaggtcggcgcacaggacggcctcgcgcgcatcggcgaactcgacgtaccacgggcgggtgtcaccgtcgagacgccgaccctgatgccggtcgtcaaccccaacctgatcaccgtcgagccgtcccggttcgtcgacgagttcggcgcggaactgctcatcacgaactcctacatcatcaacagcgacgacgacctccgcgagcgggcgctcgatgaggggctccacgagatgctggggttcgacggcgcgatcatgaccgactcggggagcttccagctcgcggagtacggcgagatcgacaccgacaccgaggccatcctccggttccaacacgacatcggcagcgacatcgggacgcccgtggacatcccgacgccgccggacgccgaccgcgagcaggccgcggccgaactcgaaaccacccaacagcgcctggaactcgccgaaacggtcgatgtcggcgacatgctggtgaacgcacctgtccagggggctacccagccggacctccgcgagcaggccggcgcacacgcctacggcacggccctcgacctgttccccgtgggtgcggtcgtccccctgatgaaccagtaccgctacgacgacatgaccgaggccgtgctcgccgccaagcgcggactcggccgcgacgcgcccgtccacctcttcggcgcgggccacccgatgatgttcgcgctcgccgccgcgctgggctgtgacctcttcgactcggcggcctacgccatctacgcccgcgacgaccgctacctcaccgtatcgggcacggagcacctcgacgacctccactacttcccctgtgactgtccggtctgtgccgagcacagcccccaggccgtccgggggatggcggccggcgaccgcgagcgcctgctcgccgagcacaacctccacgtctcgttcggggagatccgccgggtcaagcaggcgatcaagtccgggacgctcatggagttggtcgccgcgcgcgcccacgcccaccccagcacgctggacggctaccgcgccctgctcgaccacagcgaccaactcgaagccagcgaccccgcgagcaaggacgcgttcttctacacgggcgcgggcagcgcgcgccgccccgaagtccaccgccaccaccagcgcctcgaccggctggacgtcgacggcgacgacgtcctgctgaccgagggcgacagcaaccaccgctacgacgagtcctggaacgtcctgccgccgttcggcccgtacccctcggcgctcgccaccacctacccgctgaccgccgaaacgcccgcccggatggatcgcgcgggctacgaggcggccgccgaaggcgtgtgccggctcgccgaggccaaccccgacaccgcgttcacgctcgcccacgacgactggcccgagagcgcgctcgaagcggtgccacagcgcgtttcgctgtacaacgccgtgcgcggcgagtag
>VNG_0153C|4.559609574103695
atgtccgacgataccgaggacgacagcggcggggagtcgacggccgacatggagttcggcgagcagccagcgccgctcggtgtcaaagtcgggagcacgcgcaccgtggtcgccgaggacgacgccgacagtccgtccgtgacgcagacgttgacctgtctggcgacctacgacgacgcgctcaccggcgaggaacacgtcatctacggggcggaagccgccacggagtatcccgaccgcgtccggttcatgctgcgctcggggctgcccgaggacgaggagaccacgggtctggccaagcggttcttcgaggagttcgcgtccgcgaacggcctggacacggattcggtggtggtgtacgcgatccccaccatcgacaacgaggcgggcctcgaccggctcgcggagatcatcgaggacgggccggtgggcgagcgccgcatcgcgtcgtaccccgaaagcctgtgcggggccgtgcccgcgctgggcgacggcctcgacgccatcgaggacacgttcgtcgcgatcaacatggggtcgacgaacctggaggcgtgcgcgtaccgccgcggcgagcagctcgcgccgttctcgacgggcgcgatcacgggcaccgaggtcgaccgccggatcgccaactacgtcgaggaggaaacccaggggcgcgtgaacatcgacctcacgacggcccgggagtacaaggagcaacacgccgatttcaacgactacgagccgttcagcgacatcatccagcagcccggcggcggcacctacgagttcaccatcgaggacgccgtgatggacgccgtcgacgagttcgtggacgcggccgtcgacgaggtggcgaacgtcttcctgccggatctcgccagcgactacgtgaagatctaccagcaggcgcttgacaacccgatcgtgctgaccggcgggatgggctgcattccgggcatcgtctcggagttcgagacccgcctgggcgaggagatcgaccgcgaggtcgaggcgacgaccgccgacgaaccggagaccgcggcggcgcgcggcgcacaccggatcgccgagcgattggtcgatctcggggagtactag
>VNG_1617H|4.558079902184868
atggtggacgtgagaccgtacacgccggcggacgaagccgacctctgggagctcaaacgggcgttcgagcgcggcctgggtgccggcaccggggacgaatcgaaagccaagcagtacgcggacaagctcaccgcggactaccgggcgcggtggctggactgggtggccgactgcgtcgcggagtccccggcgtgcgtgcaggtcgccgagtccgaggacgggctggtcgggtacgtgttcgttctgcccgagtcgttggcgttcatctgggacgccgcggttctcaacgagattttcgtccgcgacgcgcaccggggacgtggggtggccgacgagttgctggcggcggcccgcgaggtggttgccggccagtcgctgcccctggaccggctcgtattggacgtggacggcgaaaacgagcgcgcggcggcgttctacgagcgccacggcttcgagcactggggggagttggtcgcccgggactgctag
>VNG_1912G|4.556796943476805
atggcagacgagtacggcgagtggccgctgaagcgcctgaacaccgaagtcgttgcgtccgggccgaaatccgcgggggacatggaccgcgagcaggcccgcgaggcgttccagcgcattctggacctgaaaccggatcagacaacgctcggcgcgttctggctggcgaaccgctggaagaaaaacaaccccgaggagctcggcgcgtacgtcgacgtgatgtacgaggagagccggcacacggcggccccggacgcggaccccgtggactgcggggcgaactacgacgggaaggcgcggtcggcggtgctcggcgttgctgcgggcatcgtcgccgccgccgccggaacgccgatcgtcgtgcattccggggatcacgtcccctcgcagaaggaggtcgcgtacaagcacgtcctggacgcgctgggcgtgcgcaccgagctcacgccggaggcgtcggcgcggatggtcgacgagcacggcttcgggttctactaccagccggcgttcaacccgaccgtggacgccctgtgggatcgccgggataagatgggcgtacggacgttcgtcaacaccgtcgagacgcttgccaaccccgccgacgcggccgtccacctggggtcgttctaccacctggcgttcgccgagaagatggtcgaaaccgtccgggagagcgagcacgccggcttcgagcgcgtgctcatgttccaggggcttgaggggtacgacgacgtccgcccggggtcgacgaccgtcgccgagtgggacgccggcagcgacctcgcggatttcaccatcgaaacccccgagtacggcatggacttcgagaccgaggacctccacgtcgaggacgtggccgccgattcggcgacgatcaccaaggacgtgctgtccggcgagcgcaccgaccagttccacgacgccgtgctggtgaacgccgcgctgcggctgtacgcgcgcaccgacgtcgacacgctcgacgagggcatcgaggccgccgagcgtgtcatttccgacggcaccgcggaggcgctgttggccgacctgcgggcgttctga
>VNG_1893G|4.556290579618607
atgaccgaccgcgcaatcgaagcacgcgccctcacgaagcggtacggtgacacgacagccatcgagcggatagatctcgcggtccccagcggctcggtgtacggcttcctggggcccaacggggccgggaaaacgacgaccatgcggatgctcacgacgctcgtggaaccgaccagcggcaccgccaccgtcgccggcgttgaggtaaccgaccgagcgtcggtggttccgaacatcggctacctccccgaggagccgccgctgcacgccgagctcacggcgcgcgaacagctccgatacatcgcggggctccgggatatccccgacccccgggccgaacaacgcatcacggacctcctggagcggttctcgctgggcgacgacgccgaccgccgcatctcgacgtactccaaggggatgaaacagaaaaccggcatcatccaggcgatgctccacgaccccgacgtgctcttcttggacgaacccacttcgggactcgacccgcgcgcggcgcgcaccgtccgggacaccatcgcggatctcaccgccggcgacgccaccgtcttcctctcgacgcacatcctgccggtcgtcgacgacctcgcggacaccgtcggcgtgctctacgacggcagcctcgtcaccgaaggcccgccggacgccctcaagcagcgcgccgaggccggcgacgagcgcaccctcgaagacgtgttcctcaccgtcaccggcggcatcgacggggcggcgtag
>VNG_0911H|4.556222628750122
atgacgacagcacagcacgcgaccgccgtgcccgcgggtgagacgccggcagccgtctgcgagtactgccagcgccccttcccgtcggcaacgcggctgaccttacacaagggcaccgaccacccacagcgcatcgacgacgccgaacgggcggccttccaagacgcatacctggccgaagaagacgacttgcggtcgttccgcctccgagcgctggcagtgctggtgctcgtgtacttcgggttcttgatcatgtatgccatcctcgcctga
>VNG_1275G|4.555486588940177
atggggctcggcgagtacgacgagagccgcgagcaggacatcaaagcccgcatttcgcggatccgcgacgagctgtcgaacatcgagaaaaccgagcagcagcgccgcgaaacccgccgggagtccgggttcgacctggtggcgctggctgggtacacgaacgccggcaaatccacgctgttgcgccggctggccgccgacgtcgcggtcgacgagaacgacgaccggcatccggatctggacaccaccgcggagtcccaggacgacctgttcaccacgctggggacgacgacgcgccggatggagctggcgcggcgggacgttctgttgacggacacggtcgggttcatcagcgacctgccacactggctcgtggagtcgttcaaatccacgctggaatcggtctaccaggcggacctcgtgttgctcgtggtggacgccagcgaacccctggcggacatccaggagaagctcgcaaccagccacgacacgctgtacgagcgcaacgaagccccgatcgtcacggtgttcaacaagaccgaccgggttgaggacgcggcgctcgccgagaagatggaggcgctggcggcgctcgcaccggccccggtcgcggtcagcgcccgggacgccagcaacctcgaggagctgcgcgagcgcatcgacgcggcgctcccggcgcgcgagcgcgaacgcctcgtgctcccgatgaccgaggacacgatgagcgtggtttcctgggtgcacgaccacgcccacgtgcggacggtcgattacggcgaccaggaggtcgtgatcgacttcgaggcgcgcccgacgatcgtggagcgctcgcacgcgaaggccagcgacctggtggccgaagcgtag
>VNG_1739G|4.553798202083846
atggcgacgataccgttcgggatctcgcggctggacagccgcatcgggggtggggcaccggagggcagtgtcgtgttgctgtccggggaggccggcgcgggggcgcgggagttcctgtacacggcggcgatgatgaacgcggttgcgaccgcggaccccgagctgttcgacctgcattacggcagccctcacgggagcgctcgacagcccgaggagatccattacgtgtcgttcaccgcgaacgaggcggagttacagcgcgagatcgcgttcacgatggacgaggagatcgtggcggctggcgcggacgccgtgacgttcgccgacctgtcaccggagtacttccagttgagcccggtgccgcggtcgtggtacgccgacaaacaccagaccgtgcgcgatctcgggaacaccggcgaggacacgcgggacgtactggagcggttcgccgactacctcgacgaacacgccagcggcagcctcgtggtggtggattcgttgaacgacctgatcgggcggcggtcctctgacatggcgttctccgacgtggtgatgacgctgaagggactgcggaaggccgcgcgggactggagcggcctgatcctgttgcatctgacgcgggatgcggtgcgcagcgaggagttcgggagcctgatgtcgtcggtggacggcacggtgcagttcgcgtgggagagcggcggcaacgagcgggttcgaacgatgttcgtgcgggagttccgtggcgtcctcgggcggctcgaagaggacgacatcgtgcagttcgagaccgagatccgtgacagcggcttcgacatcagcgacgtgcggaagatcaggtag
>VNG_2551G|4.553785414338445
atgtcacgccagtcccgcacgcgaaccggcctccgtcccagcttcgacggggccctcgccggcatcgccgtcgccagcacggccgccgtcgtgctgggcgcgctcgtgcaagtccgctacggcggctaccagatgccgctggaaacggtgtggcgggcgctgttcgaccgcgccgtctggacgaaccccgacgtgctcgcaaccatcctgctcggcgacggccacgcggaactcctcggcgtctaccgcgacaccgcagtgctctcggacgcgaccgccgtcgtctggacccagcgcctcccgcgagtcgtcgtcgccgtcttcgtcggcgcgaacctcgccgtcgccggcgcgatcttccaggccatcacccgcaacgagctcgccagcccctacatcctcggtgtctcgtcgggtgccgggttcgccgtcgtcatcacgatcgtgttctcgcttggcacctccctcctgccggtcgcggcagccctcggcggcacgggcgcgttcctcctcgtatacgccgtcgcctggcgcggtggcaccacgcccgtccggctggtgcttgccggcgtcgtcgtcggcaccgtcttcaacagcctccagacgggcgtcttctacttcatcgactccaacggcgcgatgcgcaccgccgtctcctggctggccggcaccctcacgggcgtcggctggacggacgtcgaattgatcgtcgttcccacgctgctcgtggtgccggtcgcgctcatcgcggcccgccacctcgacgtgctgttgctcggggagcgccgcgcccgcgcgctcggcatgcgcgtcgaaaccatccggttcgggctgtcggtactcgccatcctcgcgaccgccgccgccgtctccgtcgccgggctcgtcgggttcgtcgggctcgtggtgccacacgccgtcaggaccgtcgtcggcagcgactaccgccggctgctggtgggctgtctgttcgccggccccgcgctcgtcgtcgtcgcggacgtgatcgcgcgcctgggcctcggcggcgtccaggtccccgtcggcgtcgtcaccgggctcgtcggcggcccgtacttcctgcttttgctccgccgcaccgaatcattcaacgagttttaa
>VNG_2189H|4.552877083562037
atgattgaatccgtgccggagctgttcgacctcgtgaccgcaccgctgttgacgctcgcgggcacgacgctggtcggtggggggctgttcgcggagctacagagcgccacggcgctggccggcgacggcggcagcatggtgttcgggctgtggctcgccgtgatgggcgcagtgggcgtcatcggcggggcgaaggtcgtgcgcgacgccgtcaccgggcagctgtcgtaa
>VNG_0579H|4.552091336986116
atggctgacgaattcatcaaggggctgggcatgttgaccggcggtggcctcgtgtggatgatcatggcggggtggtaccggacgccggagttcgggcacggccagctcatcagtgaggtgccaagcaacctaaccatgtacgaccagatggcggtcgtgctgttggagggggcgttctgggtggcgatcatcggggcgttgttcttctggatcggcctgccgttgggccgtgaagcgtacgcgacgtacgcctcgaattaa
>VNG_1816G|4.5513086707668595
atggacgacatcgaccagcagatcctcgacacgctgcggcgcgacgcccgcaccccctacacggagatcgccgacgacatcggcgtcagcgagggcaccatccgaaaccgcgtcgaccagctcgtcgacgacggcgtcatcgagcggttcacggtgtcgacctcgacggggaacgtcaaggcgatgatcgagatcggggtcgcgatggacgccgacacccacgtggtgggtgaccgaatggtcgagtgggacgccgtcgacttcgtgtggcaggtctcgggggaagacgacatcgtgctcatcgtggacgccgccgacaccagcggcgtcaacgatctgatgcggcgagcccgcgagcaggacgtggtggtgtccacgcgcacgcggctgatcctcgacgagaagctggggtga
>VNG_1294G|4.551056769822385
atgagcgacgaacccgaggccgagcaggccgactcatccagcgacgaacaggacggattccagacgggcgacttcgttgaactgtcgtatacggcctacacggtcgacagcgaggagcttgtcgacaccaccgacgaggagatcgccgagtcggagggcgtcgacacggacgaacaggagttctccccgcgcacgatcgtcctcggtgaggagcacatcttcgcagccgtcgaagacgacatcgtcgggcagtccgtcggcgacgacggaaccgttctcgtcgaggaggcgttcggcgagtacgacgaggacgaggtccgaacggtcagcgccaacaagatccccgaagacgaccgctaccccggcgcacacgtcgacgtcgacggcgagcacggccacgtcgaagccatcatcggcgggcgcgcccgcgtcgacttcaaccacccgcttgccggcgaggacatcgaatacgagtacgaggtcctcgacgagatcaccgaccgcgagcagcaggccgtcggcttcctggagatgatgttcgacgtcgaactcgacgtcgatctcgtcaccgagaccgtcgaggaggaggtcaccgaggaaaccgaggacggcgacgccgagaccaccaccgagagcgtcgagaaagagaccctctacatcgagcagtccccgcagctccagttcaaccagcagtggatgatgggcaaaagccaggtgctgtcccaggtcatcgacatgctcgacatcgaccgcgtcatcgtccaggagatcatcgacggccagcccgccggtatgccgggcatgggcggcatgatgggcggtgcgggcggcgacctcggggacgtcgaggacgccctcgaagacgccgacgtcgacgccgacgagatcgtcgacgagctcgacgacgagtaa
>VNG_1128G|4.551053059527239
atgccatattggtccacggctgggccagaccagattatgactgacgacgaactcatctggcgaatcgcagggggttccggagacgggatcgactcgacaagccagaatttcgccaaagcgctgatgcgctcgggcctcgacgtcttcacgcaccgccactacccgtcgcggatccgcggcggccacacgtacgtggagatccgggcgcgggacggtaccgtaacctcccgcggtgacggctacaacttcctgctcgcgctcggcgactcgttcgcccgcaacccgagcgaggaggccgtctacggcgacgaggaagtgaagccgctcactgagaacctcgacgacctgcgcgcgggcggcgtcatcatctacgacgaggggctgctcgacgacgaggacgtcggcgacctcgaacagcaggccgacgccaacgactggcatctctacccgcttgacctgcgcgggctcgccaaggaacacggccgcgaggtcatgcgcaacaccgcgggcgtcggcgccaccgcggcgctcatcgacatggacctcgaccacatcgaggacctgatgagcgacgccatgggcggcgacatcctcgaacagaacctcacggtgctccgcgacgcctacgagcaggtgtcggaaatggagcacacccacgacctatcggtgccgaccgggagccacgacgagccacaagtgctcatgtccgggagccacgcgatcgcgtacggcgcgatcgacgccggctgccggttcatctccgggtatccgatgacgccgtggacggacgcgttcacgatcatgacccagctgttgcccgacatgggcggggtctccgagcaggtcgaagacgagatcgcggcggcggcgatggcggtgggtgcaagccacgccggcgcgaaggcgatgtccggctcctccggcggcgggttcgcgttgatgagcgagcccctgggcctcgcggagatgaccgagacgcccctggtgttgctggaagcccagcgcgccgggccgtccacgggcatgccgacgaagcccgagcaggccgacctggagcacgtgctgtacaccagccagggggacagccaccgcgttgcgttcggccccaaagaccccaaggagtgttacgagcagacccgcacggcgttcgagatcgcgtacgactaccagatccccgtgatcctgctgtacgatcagaagctctccggggagtaccggaacgtcgacgcgtcgttcttcgaccgcgagccggcggcggacctcgggacgacgctctccgaggaccagatccccgacgcgccacacgacccgacggggaagtaccaccgctaccagcacgacgtcgaggacggcgtcagcccccggacgatcccggggcagtccggcggtcggtatctcgcctccggcaacgagcactggccgaacggccacatcagcgaggacaccgacaaccgcgtggcgcaggtcgagcgccgcctccagaagctggcggcgatccgcgacgacctcgacgagcgcgaccagcagacccactacggcgacgaggacgccgacatcggcctcatcgcgtggggcagccaggagggcaccgtcgaggaagcggtccaccggctgaacgacgacggcaacagcgtgaaggcgttggggatcagcgacctcgcgccgttccccgtcgcggagacgcgggcgttcgtcgacagcgtcgacgaagccatcgtcgtggagatgtcctccaccaagcagttccgtggcctcatccagaaggaggtcggagacatcggcgggaagctgtcgagtctcctgaaatacaacggcaacccgttcgagcccgcggagatcgtcgaggccgttgagatcgaacaggccggcgacggcgcggagccggccgcccagaccacactcgaacccgcagcaggtgactga
>VNG_0898G|4.548120729571973
atgagccaggacacaccacgatggcggcgcgcgatcgcccggcttgtcgacgcatcggtgaaagaacgcctcgtcatcagcgtcgccgcgctcgtgctcgcggtcgccgtcggcttcgtgatcgtcacgctcgccgggttggcggcctcgtgcaccacgcaccccaccatcttcggcgtgcggacgccgtcgtgttacgatccgtttgcggtctacagcgagctgttcctcggcgcgatcggccaccccgagcaggtgttgttcgggaccggcacctggacgcccctggatttccgggtggcgtcgctgctccggtccacgacgctgctggtgttcaccgggctcgcggtcgcggtgtcgttccgcgcgggcatgttcaacatcggggtgcaggggcagttgctcctgggcgcgctcgccgccgcactcgccaccgtttacgccgctccgctcgttccgggtggcgttgtcgggacgctcgtgctcgtccccgtcggcatcgtcgcgggcgcactcgcgggcggcgtctggggagcgatccccggcgcgctgaaagcgtacgccgacgccaacgaggtgatcaccacgatcatgctgaacttcgtggccgccaacctcgcgtacgtcgcggtgtcgacgtggttcacgcccgccgacagctcgctggtgcagaccgccaccattccggccgccgcccggatccccaacgtccccttcgggttccaaccacgggacaacttcagcctcctcggcctgctgttcgcggtggcgctcgtcgtcggcgtcgcgtatctgctcgcgcgcacctcgttcgggtacgacctccgcaccagcggctcgcagcccgaggcggccgcctacggcggcgtcaaggagaaacgcacgatggtcacgagcatgggcatttcgggcgcgctcgggggtatttcgggcgcgatgctcgtgctgatggtacaggggcggtggctctcgaacctcccacagctcgggttcgacggcatcaccgtctccatcctcgccggcaacaacccgctcggggtcgggttcgccgcgctcctgttcggcgtgctcaaaagcgggtccgctgccatcgggttcgggacgaacgttccgccggcgctggtggacgtgctccgcggactcatcatcttgttcgtcgcgatgcccgagttcttcaggctgcttggcggccgcctcggcgtcgggggtgacgtcgatgcgtaa
>VNG_0584H|4.54754443041337
atgtcagacaaatatccagagagttcgggtcgacgccggttcgtgaaaggcgtcgtgggaagcgcagcgctggccggcgctgggacggccggcacggcagttctcgaatcggtcaccaatccaacggggtcgggtggtgggcagacgaactacttcgccgtcgagaacaccgccggtccggcaccccgggggatgccgatggtccccatcgagatcgacgacaacggcgacatcaagggcgtgttcccggatgtcaaggaggtcgagacggagaccggtggcacgaaaaagcaagcccggatggagctgggcggcatcgagtacacgcccaactggtaccagtactgtggcgtgcagggctacggcgggttgcgcccggactacgacggtgacaactacttccggttctcgggcgccgggtacagctggcagccctccggtgggaaagtcaacatcgacgagttcgacgactacgacacctgggagaacgactacggtgacgccggcatcgggaagccggcgaaagcgacgtggcggtcccagaacaccgataacacgatcccgatcctgatcatccgcagtcccgtcctcgaagaccgcgtcgagtccgctgagggggaggtcgccgagtggctggaggccgcgaccgatcagggcgtcatggcgatcgtcaacaagtgtacgcacttctgctgtgcgccacaggggttccgcacgtcgaactacgagggcgctgaggacaagatctactgtcagtgccaccagtcgatctacgatccgttcagcatcgtgaaaaagagcttcgtcgcgttcgcgcggcctgaaaactaa
>VNG_1693G|4.545760296380257
atgagtacggaataccgaaccggccgtgagggggagttcacctaccgcggccacgacctcgacgagctgcaggagatgagcctggaggacgtcgcggaactgcttcccgcacgccagcggcgaaccatcacccgtggcctctccgaggagcaccacaaggtgctcgcggaggcacgcgagtcgggcaccgaggaaacggcgaacaacccgatccgaacgcacctgcgtgatatgccggtgctgccggagttcgtcggcctgacgttcgctgtgtacaccggccaggagttcgagcgtgtcgaggtccagcccgagatgatcgggcattacctcggcgagttccagctcacgcggtcgtcggtcgaacacgggcaggcgggcatcggcgcgacccgctcctcgaagttcgtgccgctcaaataa
>VNG_0997G|4.545499352700358
atgagcaacgacaccgacaccccggagctggaggcgcgactcaccgaccaggacgagttcacgccgcccgagtcgttcgtcgagcaggcgaacgtctccgacccgggtatctacgacgagttcgatgcgacctggcccgaatgctggactgacgcggccgacctgctggactgggagacgccgtacgatcaggtcctcgacgattcgaacccgccgttctacgagtggttcccgggcggcggcctgaacgcgagcgcgaactgtctggaccgccacctcgacgagcgcggcgacgaggccgccatcgagtgggtgggcgagccggccgacgaagccaaccgcacgtacacgtacgcccagctccaccgggaggtcaacgagttcgccgccgggctgcgcgagatgggtgtcggcgaggacgacatcgtcacgctgtacatgccgatggtgcccgagttgccgatcgcgatgctggcctgcgcgcgcctcggcgcgccacactcggtggtgttcgcgggcttctccgcggacgcgctcagcacgcgaatgaacgccgccgactcggagtatctcgtcacctgcgacggctactaccggcgcggcgaccccctcgatcactacgcgaaaacgctcgacggcctggatggggtgtcacacgcggtcagtgacgtggtcgtcgtcgaccgcctcggcgcgaacggcgacggcttcgaccacgaccgcccggccgcacaccacgactacgacgccgtcgtcgccgcccacgacggtgcaagcgtctcgccggtcgagcgcgacgccaccgacatgctgttcctgatgtacacgtcgggcaccaccggccagcccaaaggcgtcactcactccacgggcggctacctctcgtgggccgcctggacctcgcaggcggtcctggacatcaagccgtctgacacctacttctgctcggcggacatcggctggatcaccggccactcctacatcgtctacgggcccctggcgcttggcaccacgacgatgctctacgagggcgctccggaccaccccgacaaggaccgcctgtgggagctcgtcgagtcctacgaggcaacccaactgtacaccgcgccgacggcgatccggtcgttcatgaaatggggggtggagtaccccgacgcccacgacctctccagcctgcggctgctcggaaccgtcggggagccgatcaacccacgggcctggacgtggtattacacccacatcggcgacgagtcgtgcccgatcgtggacacgtggtggcagaccgagaccggcggcatgatggtcacggggctgcccggcgtctccacgatgaaaccggggtcggcgggccgcccactgccgggcgtcgacgcgcgcgtcatcgacaccgacggcgacgacgtggcgggcgggcgggcgggccacctgaccatccagaagccgtggccggggatgctccaaaccctctacgagaacgacgagcggttcatcgacgagtactggcgggtatactccgacaccgacagcggcgactccgcggactgggtgtacttcccggaggacggtgcgaaagtcgacgacgacggctacatcacggtcctggggcgcgtcgacgacgtggtgaacgtctccgggcaccgcctgggcacgatggagatcgaatcggccatcgtcgacgtgccgggggttgcggaggcggcggtcgtcggcggcgaccacgacctgaaaggcgaagccgtgtacgcgtacgtgctcaccacggacgaccacgacgccagcgacgccctccgtgagcgcatcgtggccagcgtggaggacgccatcggccccatcgcgcgcccggaggcggtcgtgttcgcgccggaactcccgaagacgcggtcggggaagatcatgcgccggctcctggaggacatcgcaaacgacgccgacctcggggacacctcgacgctccggaaccccgacgtggtggagacgattcaggaccagctggccggcgactga
>VNG_1359G|4.544826128617435
atggggaacgcggacctccggcagctcgcggccatcgaggagactcccttcgcggacctcgaagggagtgtggtggccgtcgacgcccacaactggctgtacaagtacctcaccacgaccgtccagtggaccggcgcggacgtctacaccaccagcgacggcaccgaagtggcgaacctcgtcggcgcggtgcagggcctgccgaagttcttcgaacacggcctcacgcccgtgttcgtctgggacggcggggtcaccgagctcaaagacgacgagatcgccgaccgccgcgagcaacgcgagcgctacgaggaacagctcgacgacgcccgcgaggcgggcgacgccgccgaggcggcgcgcctggacgcgcgcacgcagcgactcacgcccaccatccacgagaccacccgggagctgttcgacctgttggacatcccgcaagtcgaagcccccgcggagggcgaagcacaggccgcatacatgacgcggacggacgacgccgtcgactacgcgggcagcgacgactacgactgcctgctgcttgggtcgccggtgacgctgcgccagctcacgagctccggccacccggagctgatggacttcgacgcgacgctcgccgaacacgacctgacgtgggagcaactcgtcgacgtcggaatcctctgtgggacggatttcaaccccgggatcgacgggttcggaccgacaacggccctggacgcgatcggcgagcacggcgacctctgggacgtgctggcggccgaaggcgagcacgtcgcccacggcgaccgcatccgggagctgttcttgaaccccgacgtgaccgacgactacgtgatcgaccccgacgtgtcgccggccatcgacgcggcccgcgcgttcgtcaccgacgagtgggaggtcgacgccgacgcggtcgcccgggggttcgagcgcatcgacgccgcggccgcacagaccggcctcgaccggtggacgtga
>VNG_6315G|4.543566334633783
atggagcatctagtagacatcaacgacgtcgagagcgaagagatcgaacagctgcttgacctggcggcgagcatgaaggagaacccgggcgagttctccggcgtgatggacaacaagtctctcgtgatgttgttcgcgaagccgtcgacgcgaacacggctgtccttcgagacgggaatgacccaactcggtgggcacggcatcttcttcgagatggggtcctcgcagctcagccgcggggagccgatctccgacgtgagccaggtgatgtcccggtacgaggacgccatcatggctcggttgttcgagcacgacgagatgatggagcttgctgagaacgcggacgtgccagtcgtcaacgggctgaccgacttcctgcacccgtgtcaggcgctcaccgacatgttcacgatgcaggagaaagaccgcctcgatacgcttgcgttcgtcggggacggaaacaacgtcgcccactccctgatgcaggcgtccgcgaagatgggcgtcgactgtcggatcgcgacacccgagggaatggagcccgacgaggagatccaggaccgtgtcagcgacgccaacgtgaccgtcaccaacgatccctacgaggcggttgatggcgcgaccgcagtctacggcgacgtgttcgtcagcatgggcgaagaggagcagcgcgaggagaagctcgccgagttcgacgggttccagatcgatcaggatctcatggacgccgcccgcgacgacgcgatcttcatgcattgtctcccggcccaccgtggcgaagaggtcacggcggaggtcgccgacggtccgcagtcggtgatctttgaccaggccgaaaaccgcatgcacgtgcagaaggccatcgtccacacgctcgtcaaccaataa
>VNG_2186G|4.542579902068916
atgtccgacgactgcgttttctgccagatcatcgccgacgagatccccgcccgcgtcgtccacgaggacgccgacacgctggcgttcctcgacgccacgccgatggcgcccggccacacgctcgtcatcccgaaaacccacgccgccacgctcgcggacacgcccggcgacgacgccaccgcggtgttcgagacgctgcacgcgctcgcgcccacggtcgaagccgcggtcgatgccgacgccacgacgatcgggttcaacaacggcacggccgccggccaggaggttccccacgtccacggccacatcatcccgcggttcgccgacgacgacggcggcccgctgcacgtcgccgcgggcacccgtccggacgtctccgacgcggacctcgacgccaccgccgcggacatcaccgaccgcctggcctga
>VNG_1134G|4.5424022508739315
atgaccgtcacggaccagacgggcgccgaaacgctcgcgaagtccagtggcggctcggtggtcaagcagaaccgggacgaggcgtcgccgtacgccgcgatgcagatggcagaacagctcgccgaggaagtactcgatcagggcatcgagaaggtccacgtccgggtccgcggtccgggcgggaacctccagcgaagcccgggtccgggcgcgcaggcagcgatccgcgcgctcgcccgcgccggcctcgaaatcggtcgcatcgaggacgtcacgcccatcccccacgacgggacgcgaccgccgaagaacagcgggtactag
>VNG_0652H|4.542225346723082
atggcagacggcgtcgcgctctgcgggctccccctcggagagttgaccgtgctcgtggtgaccgccctcggctacctcgccgccggggacgtggcgttctactactgccagcggtgggcgcgcagagacggcgtcatgggccactactga
>VNG_2147G|4.541591200288221
atgcgtgttcaggccaacagtcggtcgatgggagtcctcgaagacaaggcgcgggcccgcacgttttacaagtacctctcgaaggtgtacgaccgcgtcaacacgttcatttggaccgaggaaatgcgcgcggaggcgctgtcgatgcttgacatcgacgccgaggatcgcgtgctcgacgtgggctgtggcacggggttcggcacggaggggctgttgaagcacacggagcacgtctacggcctcgatcagagcccccaccagctcacgaaggcctgggagaagttcgggaaacacgatccggtggcgtttcacttcggggacgccgagcgcctgccgttcaagcccgacagcttcgacgtggtgtggtcgtcggggtccatcgagtactggccacaccccgtgcaggggttgcgggagctgcggcgcgtcgccaaacccggcagccaggtgctcgtcgtggggccggactaccccgcctcaacggtcttccggaagctcgcggacgccatcatgctgttctacgacgaggacgaggccgaccggatgttccgggaggcgggctacgaggagatccagcaccgcgtgctccggaaggagccaaacagcccgccggcgatcgtgaccgtggcgcgcgcaccggcggccgacgactag
>VNG_0472H|4.540767180085144
atgagcgaccgcgggtcgaccgggacggggcgactggcgaaggtccggcggtaccggcggctgatgtacgcgtgcatcggcgtcggcgtcggcgggttcatcgttgccgcggagttcgactacccgctggccggactcgtggtgtactgggcgggcatcctcggctccctcgcagtctggaaggggacctccgtcacgctgtacgacgagcgcgacctcgacctggagcgccgggcgagcctgctcacactccagattgcgggcgtcgtgggtctactggcgatgaccacgcacgtcgtcgttgaccagatgccgtcggtggacgtgcccgaggagttcgtcggtggcttcctcaccatctcggccctgttcatcgtctacggcgtcgtctacacggccattcgctaccgacgatga
>VNG_0671H|4.540070466412441
atggtatctgtccgcgccgccagctacgcgaaagccaacccgggacgggtcaccatcgtgttgtccgtgctcgggtacgcgctcgtcgccggcgcattcaccgacgtcgttgcgttgttcccgcccctcgatgatccgacggtgttgctgttcgcggacctcatcgcagtcgtgaacacgctcgcgctcaccagcctgctggccggcgtcgcgttcatcaagcgcggcgcggtccgcaaacaccgcgcggcgatgctcaccgcgttcacgctcatctgcgtgttcctcgtgttgtacctctggaaggtcggcggtggcttcgagaaatccatcgtcatcacccaggggatgttcctcgggcagttcgcgggcgtcgtcaagggcgcgtacctcctgatgctggcggtacacatcctgctgtcggtcgtctcggtgccagtcgtgctgtacgcgatcgtcctggggctgacgcattcgcccgccgagctcaagcgcaccaggcacgcgacgttcggccgcatcgccgccaccgcgtggtcgctgtcgctgttcctcggcgtcgtgacgtacgtcatgctgaaccacgtctacgcctgggtgcccagataa
>VNG_0230C|4.539404039678561
atgaccgaaacccagggcgaactggccagcctctcgaagtacatcttccgtgctccccgctggtattccagcgtcgcgctctcgctggtcatcgcggcgctggcgggggttgcggccttcgatagccagtacgtcctggcggacgcctggcagggcgtgttcttcatcggcgtccccacggccgtcgcgagcatggcaacgacgaccgtcgaccggcatttcggcggccagctcacgtacaaccgctcctcgctgctcgccgttgcctgcgagatcgtcgtcgtcaccgtgctggtcgccgccggcgtcgccgccatcctcacaccgcggctcagccagaacttcgtgttcgacgcgctcatcgcggcgctcgcgctcgtgttcgctgtccggtttctggtcgtcctggcggtgtcgcggaacacgctggcagtgtcggtgctgccggccagcatccaaaccgccaccgccggcgtgttgttgttcgtctacggcggcacattgaactacgtcacgtccggcggcgggtcgctgctgggcgcgttcctcgcgcggccctcgcatgcaccccccgagatccagtacgcgttcgccccccgggatttcctgttgttggttgcgatgaccgcgctgtacggctctgtggcctacgggttcgtcgtcgtcatcgaccgcccgtggcagcgcagcctcggcgtgagcgtgctcgacttcatcggcgggttcatcggccacatcgccgagggcactcgggagctcgaggacttcttcgagcagatcggcgaggaggccgtcgtccccgtgactgtgctgtcgttccgccgcacgagcgacgaaaccgagaaagcgcggttcgtgttgccgatgatccacccggggccgatgggcgagatcggcggcggcaacctcccccagcgggtcgccgacgccacggacgggctggcgttcccgccccacgcaaccgccggccacgacttcaacctcgtcaccgagcgcgaggtcgacacgctcgtcgacgccgccgccgacgcccacgaccgcatcacgtacaccgacaccgcgaccgcgccggtgcgggccaccgacggcgaggccacgcttttcgggcaggccttcgacgacgacgcgttcctcgtctcgacgtacgcccccaacttcgccgacgacatctcgtacgccgtcggcctgtcggcggccgccgaagcccgcgtcgcgggactggagacggtgttgctggcggacgcgcacaactgcaacaacggcctcgacggcgacgacctcggccacatctaccccggcagcgagcgctcgttccagctgatccaggccgccggcagcgccgcccgcgacctcgccgatgcacccgagcacgcgctccgcatgggggtcgcctgggaccccaccgactggcagccatgcgacggcatcggtcccctcggcgtccgcgtcgccgtcgtcgaaaccggcaccacgcgcaccgcctacgtgctcatcgacgggaacaacatggaaccggggctccgcgagcgcctcctggacgccgtcggcggcctcggcatcgaccacgccgaagtcatgaccacggacacgcacatcgtcaacaccgtcgagtcctcgaaccaggtcggtgccgccatcgactggggtgccctcaccgacgtggtcgtcgcgctcactgaagccgccacggacgacctcgaccccgtcgaggccggcgtggccaccgagcgcgcggaagtcaccgtcttcggcaacgaccgcaccgagacgcttgccagccacgccaacgccgtcatcgcgatgggtggcgccgtcgcgggactcgccgttctcgccacggtcaccatcagcgtcctcgtcttcttcctcacgtag
>VNG_0340C|4.539398448409419
atgactgatcgggacgcggtgccggtggccagtcccggccacgaggggcggagtgacgccgacggcgatgcggtcgagccggtggcggtgctggtgcggttggccgagcgcggcgagatcgagccctgggacatcgacatcgtcgcggtgaccgacaagttcctggcggcgctcgacgaggccgatctgcggacgtcggggcgggcgctgttctacgccagcgtgctgttgcggatgaaaagcgaggcgatgctggacgacgacgacgacgaggacgccgacgacggtgacgacgagcgcgcgccctgggagccgccgggcggggacgacgcacagccggcgtcggatccggtggcgtccctggaggccgaaatggagcggcgcctggaccgcaagcaggcgcggggcagcccacagacgctagacgagctcgtgcgcgagctccgggaggccgagcgggggtcgtggtggaaggagtccagggagtacgacaccagcgacagcccacaggggttccggcggggcgtcaatgagatggagtaccgcagcggtgacgcgggccggatggctgacgagccaaccaccgcggagacgctcgggaacgcccacggggaggacatcgaggccacgatcaccgacgtccggggggcgctcgccgcgcagtacgaggccggccgggacgaggtgttgtacgccgagatcgcggctgccgggccgtcccgagtggagacgtttctggcggtgctgtttctcgcacaccggggcgcggtcacgctcgcccaagacgagttgttcggcgacctctgggtgcaggcgaccgaggagttccccgcacaggcggcgacagtgccgccggcgtga
>VNG_0127C|4.537997467652436
atggcgactgacgctcagcaagcctgtttcgaggccggaatcaagttcggcgcgctctaccaccagttcgcgggcacgccggtgagtccggcgagcgcgccgagcctggagaccgcgatcgaggaatcaatccggaaccagccgttctgcgagggcgtcgccgtcgacatcaagaccgaacgcttggacgtcgaacacgggtacacggagctcacgggcgagtacatggacgtcgagttgcgcatcgactacgagggcacgacggtcgccgcggaaatggcgatggacgacgggtatccgttgatgcggctggcggagatcgacccgtag
>VNG_1139G|4.535535388830483
atggcgcgcctgaagatgctggagccgttccgcatctcgggcagcgacctccgcggggacgtcgacatcgacatcgacgtcgccggtggcgggttcgcggggcaggcggacgcggtgcggaccgccatcgcgcgcgggctcgtcgagcattacggcgacgccgaactccgtgacgcgttccgcgagttcgaccgcagcctcctggtgaacgacgtgcgccagcgcgagtccaagaagtggggcggtcccggggctcgggcgcgctaccagaagtcctaccgctga
>VNG_0592G|4.5343615256064425
atgggcacgcgactggagacgcgaagcgcacaggtcgggaccgtcatcgaccggctgcgcgagcaacaccccgacccggagatctcgctgcggttctcctcacgcatggagctgctcgtggcggtgatcctgtccgcacagtgcactgacgagcgcgtcaacgccgagaccgaacacctcttcgacacctacgagaccgtcgcggactacgcgaacgccgacgaggaagcgctggctgcggaactgaactcgatcacgtactacaacagcaaagccggatacatcaaaagcgccgcacagtcgatcctcgaagaccacgacggcgcagtacccgacaccatgagcgacctcacggacctctcgggtgtcggtcggaagacggccaacgtcgtcctccagcacggccacgatctgacccagggcatcgtcgtagacacccacgtgcagcggctgtcccggcggctcggcatcaccgagaaaaagcgcccggaagccatcgaaaccgacctgatgccggtcgtgcccgaggaccactggaagaactacacgcactggctgatcgcgcacggccgggaaacgtgtacggcccggaacccggactgcggggcgtgcgtgcttgcggacatctgtccgtcgtcgaagaccgaccacgacatcgacttggccgacggaagcgagtggtga
>VNG_2496G|4.533775953752416
atggcaatcgacccgcagttcacggagaaccgagcgcaagtagacacccacaagggacacgacgtctgggggccggtcgaggaacccgagaagctcggggtgcacggcacccacgtggcggttgacttcgacatctgcctggcggacggggcgtgcctggaggactgccccgtggacgtcttcgaatgggtggagacgcccgaccaccccgaaagcgagcggaaagccgacccggcgaacgagacgcaatgcatcgattgtatgctctgcgtggacgtgtgtccggtggacgcgatcgacgtcgatgccgggcgcgcctag
>VNG_0624H|4.53371457954575
atgctcgtcgcggcgggcgcgcacaaactcatcgaccccgcgggctggaccgtctacgtcacggactggctggcccccctgctcgtcgtctcctcgacgacgttcatgctggcgaacggctacctcgaactcgggttcgccgcgctcctcctcgcggaccgctgtacggcgttcgcggcgctcgtcgcggccggctcgctcgccgtgacgaccgtgtacctcgccgtcgtctgggtcgacacggggctgttcggggacgtggtcgcccgtgacgtggggctgaccgggcttgcgctggcggtgctcgtgggcgcacttcgaggcgagtag
>VNG_2180C|4.533566493347375
atgttcatgctgttcgagctgttccgcgaagccgactacggcacccggccgctggcgggactcgtcgccgtgatggcgctgccggcgatcttagacgtctacagcttcgccagctcgacgctcgtcgacctgatccactcgccgctcggcgtcgccgtgttcgccgtcggcgtcctgttcatccacgaagaccggttcctggcggtgcaactcaccggtgacatcgccgagccggtcgcgttgctcgacgaggacgaccgcgtgcgcgcggtcaacgacaccgcccggtcgcgcttccccactctccgggacgccaccggcgtcccgctgtccaccgccgcgccagcgatcgccgagcacgtcgacggtgacgacgacgtgctcgcgttgcgccacagcgacgacaccgaatactacctcgtcgccgaatccacgttctcgctgggtgccagcaacctcggccgcgtcatcgtcttcacggagatcaccgaaaccgaacgccaccgccgcgaggtcgaacgccacaacgcccaactcgaagggttcgccgccggcgtcaaccacgagctccgcaacgccatccaggtcgcgtccggctacaccgcgcaggccgccagcgcgctggaatccgagaacgtcaccgacgcccagcaatcactggcccgtgtctccgacgccgtcgaccgcatggccgaccgcgtcaacgacctgtccacgctcgcccgccacggccggaccctccgggacaccaccaccgtcgacgtggcggcggccgcccgcgccggctggcagaccaccgacaccggcgactgcgagctcaccgtcaccggggacacgacggtctccgccgaccgcgtgcgcctcgaagacctcttcgaatccgcgttcgcgttcaccaccgacaacaacgccaccgccgtcaccgtcgccatccacgacgacggcttctccatcgcggacaacggcgccacgccatcggtcactgacaccacgcggttcttcgactacggcgacgccgtgcccacgaccgaagccgggatgcatctgccgaacgtccagacgctggcccgcgtccacggctggacggtcagcgtcgatcccgactacgaggacggcgtgcgcctcgaaatcacgaccgatcccgcgcccatcgcgctcaccgacccctag
>VNG_1483C|4.530469911867242
atgccgaagtactcgaccggtggcgccggcagcgggggcggtgggcaggcctgcgagctctgtgggtcgaccgccgactcgttgcaggatgcaaacgtcgccggggcggagctcaccgtctgcccggactgcgcgagccacgacgagagcgcagccgccgacgccgacggagacgccgccgacgccgaccggacgcagcgcgccgttgaaaaccaggcccaacagttcgacgcggtgacacgcggggactccagccactgggaggaagacggcacgaactacgaaaccgaccagctgccgtacctggtctccgattacggcgaacgcgtcgtgcgcgcccgccaggacgccggcctccagcggtcggagctcgccgcggaactggagatcgacgacgcggacgtgctggccgtcgagcaggcccgtgccacgaaggccaacgtcggcgggtcggtcatcgccgcgctcgaggacttcctcgacgtccagctcagcgacgactga
>VNG_2313H|4.529542484917028
atgcaggccgtgctcgtcgggatggtggctttcggcctcctcgacggcaactccaaggccgtcgtcaacggcaccgtcacactgctcatcacgctcgtgccgggcgcgctcgaacgcaactacggcctccccatggatccgtggctcgtgctctggatcaccgcggcggcgttcctccactcgctgggatcgtccggactgtacgtctccatcccctggtgggatcacgtcacgcacgcgctgtcggcgtccctggtcgcgggtgccggatacacggtcgcgcgcgccgtcgactgccaccacgacgacatcaccgtgccacgcgagatcgcgttcgtctacatcttcgtcgtcgtgctcgcgttcggcgtcgtctgggagctcctggagttcggtctcgacgaactcgccacggccaccggactggcgatgccgctggcccaacacggcctcgcggacacgatgcacgacttcatgtacaactccctgggcgcgctcgtggtcgccgtcttcgggcaggcccacctcacgggcgtcgccgaagtcgtcgcggcctggtggcgctcgcgccagtag
>VNG_2085G|4.529242117271376
atgagcaacataacggtcaccaacctgcacaaatcgtacggcgacgtcgacgccctcgaggacgtttccttcgagatcctcgacggcgagttcgtcgtcatcctcggcgagtccggagcggggaagtcgacgctcctccggtgtctcaacggcctcacagaacccaccaccggctccgtgaagatcgacggtgagccggtcaacggcccgcgcgacgacgtcgggatgatcttccaacagcacaacatcatcgaagaaatgacggcgtacacgaacgccctctcggggtcgctcaaccgcacctcgctggtgcgcagcctcttccagtggaacgaccgcgaggagaaactcgacgcgctccgcgcgctcgacaccgtcggcctgctcgacgacgccgaacagcgcgccggccgcatgagcggcggccagcaacaacgcgtcggcatctcgcgcgcgctcgtgcaggacccgaacctgctgctcgccgacgaacccgttgccagcctcgacccggcgagcgccgaatcagtcatggggtacatcaaggacgccgccgaccagcacgacctcacgacgctcgcgagcctccaccaggtgaatctggcccgcgagttcggccagcgattcatcggcatgaaagacggccgcgtcatcttcgacggctaccgcgacgacctcacgttcgacgtcatcgacgacatctacggcaacatccagaccgacgccatccgcaccggcgacgacgccaacgctgacgtggcccccacgaccagcagcgacggcgggaccgacgccgccggcggccccgaccaacaacccgcatccgacccacatctgtcatga
>VNG_2411G|4.5289755457658245
atgacagacgatcggtcgacggacgaacggcgaaccgcggaccgcgacttcgaagtcgacctcgacgacgtcctcgacgacgaggacgacgacgagggactcttcgatgacctgctcagcggcgagcccatcttcgagaacaaagaggtcctgcggccgtcgtacacgccccacgaactcccacaccgaaacgaccagatcaacaacatggcgaccatcctggtcgcggcgctccgcggtgagacgccgtcgaacatcctcatctacgggaagacgggcaccggaaagacggccagcgcgaagttcgtgagccaggagttggagaagacctccaagaagtacgacgttccctgtgaggtcgaatacatcaactgcgaagtcacggacacccagtaccgggtgctcgcacagctcgccaacacgttcatcgatcaaaaccgggcgttcgtcgacgcccgcatcgccgacctctcggacctccgggcacaggccgacgacgaccccaacgcactcgaaataggggggtcgccgggcgacgatcgtacaggcaacgaatcgagtgagggctccgatgtttcggacagcttttcggatcttcgggagcgcttcgactccgtcgcggagatcgacgaccgcatcgactccctggaagccgacaaggccgagatggaacaggtccccatgacagggtggcccaccgaccgcgtgtacgcgacgttcttcgacgccgtcgactacgtcgagcgcgtcgcggtcatcatgctggacgagatcgacaagctcgtcgagaaatccggcgacgatacgctgtacaacctctcccgcatgaactccgagttggacaactcccgggtgtcgatcatcggcatcagcaacgacctgaagttcaccgacttcctcgacccccgtgtcaagtccagcctcggcgaggaggagatcgtgttcccgccgtacgacgccaaccagctgcgggacatcctccagcaccggtcggacgtcgcgttcaaagccgacgcgctctcggacgacgtcctcccgttgtgtgcggcgttcgccgctcaggagcacggcgacgcccgtcgcgcccttgacctgctgcggaccgccggcgagctcgcggagcgcgaccaggccgaaaacgtcaccgaggaccacgtgcgccgcgcccaagacaagatcgagctcgaccgcgtcgtggaggtcgtccgaacgctgccgacacagagcaagctcgtgctctacgccattctcctgttggaggacaacggcgtgcacaacgtcaacacgggtgaggtgtacaacatctacaagacgctgtgcgacgagctcgacgccgacgtgctcacgcagcgccgggtcaccgacctcatcagcgaactcgacatgctcggcatcgtcaacgccgtcgtcgtctcgaagggccggtacggccgcaccaaagagatctcgctgtcggttccggtcgaggagacggaggcggtcctcgaagcggattcgcggctcagcgacatcgaagacatcacgccgttcgtgcaggcgcgcttcgagaacaattag
>VNG_2527G|4.528496725450304
atgtttaagtacgccatcgtgccatacagtcgtatgtcagacgataccgtgagccgccgtggcttcctgaaagccgccggtgcggcgactgttgtggcgacttcgacggccggctgcaccgactcagggggaggcggcgacggtggtggcgacgagctcgtgtactcacggggtgaccacccacagaactacgacccccagcagacaaccagcggggaagtgtcgaaagtcaccaaccagatcttcgacaccctgatccagttcaaaccgggcaccagcggcgagctcacgagcggcctcgccgacgactggacgctcgatggaacaaccgccaccctcaccctccgtgaggacgccaccttccactccggcgctgacctcacggcgaccgacgtgaaggcgacgatccgccggttcatcgacgacgagtacgactactacctggggtcggaccgctccgggtacgcctcgatcacgttcggcgactgggtcgacagcgtcgaggcaaccggcgactacgaggtcacgatcgacctcacccagcagtacgcgccgttcctccggaacctcgcgatcttcgcggccgcgatcctctcccgcgaccagatcgagagcctgggtgccgacgcccagccggagttgggcaccgaccccgtgggcaccggccccttcgagttcgaccaactcgacaacgaaacccagcgcgtccggctcactgccttcgacgactactggggtggggccccgagcgtcagcgcggtcatcttcaaaaccaccggctccaaccagacccgcgcccaggggctgatcaacggtgacgcccacatcacggacaacctcgacgcccagtccatccagaaggtctcgtccgcggactcggcgagcgtccggcagaaaaacggcatcaacgtcggctacatggcgttcaaccacgaccgcaaaccggcgttccgcgacccactggtcaagcgcgccatctccatggcgatcaaccgcgacgagatcgtcgattcgatctaccaggggttcgccgcgtccgccaaccagccccttccgccggacgtgttggggcacaacgacgacatcgactcgtacccccacgacccccagcaggccgagtcgatgctcgcggacgccggcgtcaccgatctgtccttcgagcttgcgacgttctcgaacccgcggggctacaaccccaacccgatccagaccgcgacccaggtgaaatccgacctcgccgagatcggcgtggacgtcgagatcaatcagttctcgcagttcagcgcgtacctggagtacacgtacgacggccgccacgacgcctgcctgagcggctggtacaccgacaacgccgacccggacaacttcatgtacgtgttgttgcatcccggcacggacatcgacgacgtcccggccgaccagaactacatcgcctgggaggacaagaacaacgtctcgaacgtctccgcgtgggtcgacaccgactacatggagttcgtcgacaagggccaacggacctacgacgacgccgcccgccagcagtattaccatcaggcctcacagatcgcccacgatcaggcgccctgggtgtatctcgactacgccgacctcattcgcggcgtcaacgaggcggtcgtcgcggagtcgtacacgccgacgtcggtcggcgggccgttcctcgaccgcgtcgagctggcgtga
>VNG_2105H|4.527360055086565
atgccagaacggcccggcgtacagaacctcctggacgcgctgaacgtggccacgcaggtcaaacgcggcgccgtcgtcggcgcgctcgtcgcgatcggaacctactggctgttcgtggtgtcagccggcggctccgcctaccccaccccgtatctggccggcatggggctcgtgttggcgttcacggtcgcgatgttcgcaaccgccgtgttcacgctgggcgctgcctaccgcgtctcgaagacggtcgacatcccggactccgattaa
>VNG_2645H|4.5268039177854416
atgtgggccgaccacgatcccgtcacctgtatcgcgtgcggcgacaccaccgcacgcagcgacgcccgcgagtacgacaaacacggcgaccgctggacgcgcacggacaaggagttcgaatacctctgtaaaccctgtttccgtcggctcaccaaacacgcccgcgatggcctcgaagcggccctcgacgacgccggcgcgggtcgggtccccgacgacgagttcctcgcccggttcctcgacgccacacgcgaagacaccgccgaacgcgagtag
>VNG_0998G|4.526645161501939
atgccacccacggacgaccagccgctcggcttcgtgcagctcggcgacaccggactccagacgagtgccctccagttcgggacgtggcggttcggcaagcgaacggagtccggcgacctcgaaatcagcgagcaacgcgcccacgacctcctcgatacgtacgccgacgcgggcggccggtatatcgacaccgccgacgtgtacggcggcggcgacagcgaacgctggatcggcgactggctgtcggaccgcgaccgcgaccggtacaccatcgcctccaagatctactggcaggtgcgcgacggcgaccccaacagtcgggggacgaaccgcaaaaccatccgcaaccgcatcaccgcgctgctcgatcgcctcggcacggagtacctcgacgtgttgtacatccaccgctgggacggcgacaccacggcccgcgagctcatgcggacgctcaacgacctggtcgccgacgggctcgtccattacctgggcgcgtcgacgctccagccgaacgcctggcggatcgcgcgggccaacgagctcgcgcgcgccgagggctgggagccgttcagcgtgctccagccgcggtacaacctggttgaccgcgagatcgaaggcgactacctcacgttcgcccgcgagcaggggcttgcggtctgcccctggagcccgctggcacagggctttctcaccgggaagtacagccgggacgacggcctcaccggcgagtcgaaggccagcgactccagccggtgggcggacacctacctcacggacgcgaacttcgacgcccacgacgtcctggacgcggtcgcggacgaggtcgaggcgtcgccgccccaggtcgcgctggcgtggctgctgcaccgcgacggcatcacggcccccatcgtcggcgcgcgcacccctgaccagctgtcggaaaacatcgacgcggcgaccatcgacctgaccgacgaccagatggcgcggctcacggacgcggccgccggaccgtacgcggacctctga
>VNG_0657G|4.525171055958477
atggctacagcagcgtcatcgattacactcactgtgctgatgggcgtgttgctcgtcggcgtggtcgctgtcctcgcgcgactcgaggactggcggtcgtacacgcccctcagcgacgtgggcggtgggctcggggagcgcaccggctacacgcacgaggagaagcctgggggcattatccgctggttcacgacggtcgatcacaaggacatcgggatcctgtacggcgtctacggcaccatcgcgttcgcatggggcggggtgtcggtgctcctgatgcggactgagcttgcgacgagcagtgagacgctgatcagcccgtcgctgtacaacgggctgttgacgagtcacgggatcacgatgttgttcctgttcgggacgccgatgatcgcggccttcgggaactacttcatcccgctgttgatcgacgccgacgacatggcgttcccgcgcatcaacgcgatcgcgttctggctgctgccgccgggcgcgatcctcatctggtccgggttcctgatcccggggatcgccaccgcacagacgtcgtggacgatgtacacgccgctgtcgctccagatgtcgagtcccgcggtggacatgatgatgctggggctgcacctcaccggcgtgtccgcgacgatgggtgcgatcaacttcatcgcgacaatcttcaccgagcgcggtgaggacgtcggatggccggatctggacatcttctcgtggacgatgctcacccagtccggactgatcctgttcgcgttcccgctgttcggcagcgccctcatcatgctgctgctcgaccggaacttcggaacgacgttcttcacggtcgccggcggggatccgatcttctggcagcacctcttctggttcttcggccatcccgaagtgtacgtgctcgtgttgccgccgatggggatcgtgtcgctgatcctgccgaagttctcggggcggaagctgttcgggttcaagttcgtcgtctactcgacgctggcgatcggcgtgctgagtttcggggtgtgggcccaccacatgttcacgacgggcatcgacccgcggattcggtcgagtttcatggcggtgtcgctggcgatttcgatcccgtcggcggtgaaggtgttcaactggatcaccacgatgtggaacgggaaactgcgcctgaccgcgccgatgctgttctgcatcgggttcgtgcagaacttcatcatcggcggtgtgaccggcgtgttcctcgcggtcattccgatcgacctcatcctgcacgacacctactacgtggtcggtcacttccacttcatcgtctacggtgcgatcgggttcgcgctgttcgcggcgtcgtactactggttcccgatggtcacgggccggatgtaccagaagcgcctggcgcacgcgcacttctggacggcgctcgtcggctccaacgcgacgttcctggcgatgttgtggctcggctacggcgggatgccacggcggtacgcgacgtacatcccgcagttcgcgaccgcacaccggctcgcaacagtgggggcgttcctgatcggggtgtcgacgctgatctggctgttcaacatggcgacctcgtggcgtgaggggccacgcgtcgactccactgacccatgggacctagaggagaccgaccagttcaccaacgactgggcgtggttccgtgcgaaagaggagacgaccgtgctccccgacggcggtgacgaagcgcaatccgaggcggacgcggtgactgacggcgggcagccggccgcggacagcgacaccgagtcgtag
>VNG_2237G|4.524663691894303
atgaacgcgtacgagcgcatcactcggaacacggcggaggtcgtgaccgaggaggaggtgcgggaactggccgaggaccccgagggcaagcgggtgtacgtcggctacgagccctccggcgtgctccacctcggacacctgctgacggcgaacaagctgatggacctccaggacgcggggatggaggtcgtggtgctgctggcggacgtccacgcctacctcaacgacaaggggagcttcgaggagatccgggcgaccgccgaccagatgaaagcacagttcctcgcgtacggcctcgacgaggatcagaccgagttcgtcctcgggtcgtcgttccagctcgacgaggactacgaactcgacctgcacgcgatgcaggtcgagacctccctgaagcgcgctcagcgcgcgatggcagagattcagagcggggagacgccgaaggtcagccacgtcgtctacccgctgatgcaggcgctggacatcgagtacctcgatttggacctcgccatcggcgggatggaccagcggaaggtccacatgctcgcccgcgaggaactgccgagcgtcggctacgagaagcgcccggtgttgcacacgcccatcatcggcgacctcggctccggcgacgggaagatgtcctccagcgagggcgtcaccatctcgatggaggattccacggcggacatcgaggagaaggtcaccggggcgttctgcccccagacccgcgaccccgagggcgagacggtcaacccggtgctggagctgttccagtaccacgtcttcccgcggttcgacgaggtcgtcgtacagcgccccgacgagtacggcggcgacctcgtctacgagtcctacgaggacctcgccgacgacctggagtcgggggagctccacccggcggacgcgaagggcgcgctcgccgccgccctggacgaactcatcgagccagggcggcagcggctccgagagatccgcggcgagtaa
>VNG_2037C|4.521708269255512
atggccgcccccgggccgtccgccgacactgataccggtctcgacgcgctcgtcgacgacgccgggttttttcgctcgctggtcgaacacggctcggacgcgatcgtcaccatcgacgacgacagcaccatccggtacgccaaccagggcgtccaccgcgtcctcggctaccgccccgacgacctgatcggggactcgctcacgaccatcatgccaccgcggttccacgacgcccacttcgacgccgtcgaccactacctcgaaacgggggatcgccgactcgactggaacgccatcgaaatgcccggccagcatgccgacggccacgagatccagctgtccatcacgttcgaagaacacgtccacaacggggtccgcgccttctccgggatcatgcgcgacgtctcccgccagaaagcctacgcagccacgctcgaatcgctccaagacatcacgcacaccctcatgcaggcccgcacccccggtgccatcggcgaccacgtggtcggagccgccgtcgacatcatcggcttcccggtggcgtccctgtaccggtgtgacgacgccaccggcgtgctccgaccggtcgcgcaaagcgacgccgcggcggcgctgttcgcggacccacccgccctctcagcgggctcgctcgcctggcatgccttcgagaccaacgactcggcggtctaccacgccgacgcggacgccaccacccccgtccacgaccccgacggccccatgatcgccgagtacgccgccccgctcggcgagcacggcgtcctcctcgtcggggacaccgacgacgtggcgttcgacgaccacaccagccgcctcatcgaactgctcgccgcgaacacccaagccgcactcgaacgcgccacgcgcgaagccgaacgcgaacggcagaacgaacagctcgaacggttcgccagcatcgtctcccacgacctccgggacccactccagaccgcccgcgccacggtcgcactcgcaaaggccggcgacgacgacgcgctgacggatctcaccgccgccctcgaccgcatggacgcgctcatcgcggacgtgctcacgctcgcgaaacacggccagacggtcggcgaaaccgagcccgtccccgtcgcgtcggtcgccgccgacgcgtggtcgacggccggcgcacccaccgcgtcactgtcgacggccccggatctgccgacgctcaacgccgaccccgagcgcctgcgcacgctcttcgagaacctcttcgggaacgccgtcgcacacggcggcgacgacgtcacggtcacggtcggcgcgctcaccggcgctgacagcggcgggttcttcgtcgccgacgacggcgacggcttcggtgacaccgacaccgcacagctgttcgactacggatacacgaccgacaccgacggcaccggcttcggcctcagcatcgtccgcgacatcgccaccgcacacggctggacgatcgacgcaaccaccagcgacagcggcggcgcgcgattcacgatccacacacaatga
>VNG_0890G|4.520384722175279
atgtcatcaatcgagctgaccgctagccagaagaccgtccttcgcgcgctcgtcgaccgctacacccaacaggagaccgcggtgaaaggcgaggcgatcgccgatgaggtcgaccgcaacccggggacgatccggaaccagatgcagagcctgaaagcactccagctcgtcgagggtgtcccggggccgaaaggtggatacaagccaaccgtcgacgcctacgaggcgctcgacatccagcaactcgactcggcggccgaggtgcccgtgacccacgagggcgaggacatcaccgacgtgaacgtcaagaaagtgaacctgacgagcgtccaccaccccgagctgtgtcgggcagaagtccacttccgtggctccatccgggacatccacgacggcgacagcgtgatcgttggaccgaccccgctgtcgaaactccaggtgtcaggcactgtcgacgggaaagacgacgcgaaaggcgtcgtcatcctgaagatcgacgcgatggaagccccggcagacgaaccggcgcactga
>VNG_2505G|4.517956259146087
atgcccgtcgtcgacatcgatcccgacgaactccgccggctcaccggccaccgcagcaaggacgacgacgagctccgccaggacctcttcgggctcggcatcgaatacgagggcgaaaccgaggacggcgacttcaagcttgagttcgaagccgaccgcctcgaccgcctctccgtcgaaggcatcgcgcgcagtctgcgctaccacgccggcgacgaccgcggggtcgacatcccggacaccaacgccccggagtgggcgatcgacgtcaccgacgtccccgcggatcgcccgtacgtcaccggcgccgtgatccggggcgtcgacctcgacgcggacgccctggactcgctcatccagctccaggagaaactgcacgccacgatgggccgcaagcgagcgaagggcgccatcggcatccacgacctcgcgatgctcaaaggcgacaccgtcgacggcgacggcaccgccgcacgctcgctcacgtacacgggcatcgaccccgacggcgacacgttcgtcccgctcgacgacgacgccgaacgcacgcccgccgacgtgctcaccgaacaccccaccggcgagacgtacgccgacctcctggccgaccacgacacctacccagcgatctacgacgacatcgggctgttcagcttcccgccggtcatcaacggccgccgcaccgaggtcaccaccgactcccgggagctgttcgtcgaactcaccggcaccgaccagtggaccatcgaccggatgtgcgccatcatctgttacgcgctggacgcccgtggggcgaccatcgaggacgtcaccgtcgactaccccgaccgcgagctccaccgccccgacttcgcggtccgcaccaaacacgtcagccacgaccggatcgagacgctgctcggcgtcgagttcaccaccgaggcggtcgttgatctcgccgaacgcgccggcctcgacgccaccccgaccgacgacggctacgacgtcgaaatcccgccctaccgcgtcgacgtccgccaccccgtcgatgtcgtcgacgacctcgggcgcgcgtacgacttcaacgacctcacgccccgctatcccgacgtcaacaccatcggcggccgcaccgaatcctcgcgcctcgaacgctcggtgcgacaggcgctcgtcgggctcgggttcgaggatctcctgaacttcaacatgaccagcgaggccgagaacttcgaccgcatgcggctgacccccgaccacgacgcggtcggcgcggcccagccggccaccatcgccgaaccctacagccaggacttcacgatccttcgcacgtgggcgctgccctcgctggcgatggttctggagacgaacacccaccacgcgtatccgcaggacctcgccgaagtcgggttcgccgcccacgccgacggcgacacccagaccggggtcgccgaacgccgcaccgtcgccgccgtgctggcccgcaacgacgcctcctacgaggacgccaaggcccgcctccaggcgctttgcgacgagttcgcggtcgccctcgaaacgccgcccaccactcatccgtcgttcatcgacgggcgcgccgccaccatcgagatcgacggccagccggccggcgtcatcggtgaactccaccccggcgtcatcgtcgaacacgacgtcgaagtgccggtcgccggcttcgagttcgaactcgacgcgctccgttag
>VNG_1734H|4.515299373943636
atgatgggcatcctggaggtgcttgatccgccgaaggctgtgctcccactcatcgcactcatcggactcgttcccgttgtggcgcgataccggaccgaatcacggtggttcgtcgtcggatacggcctgctggccgttgcgacgctcgcaaccaacctcgaaaacatcgtgctcggggacgtgctcaacggcaccgaacacgccctcggactcatgggctccgggatcgcgttcctcgtcgcgggctactaccgccgccagaccatcctcgacccccagtccgacgacgcagccaccggcgacgccgccccggccgccgagggtgacgaccaatga
>VNG_1916H|4.5145486832086865
atgagcgacgccgacaccgcgccggacccgagcgacatcggcgaaaccgacgcgccgccgatcgaggacgcgccgtacaagatcatcttcgaggcgaacaaatgcttcggggcggggaaatgcgccgctgtgtcggccaactgggagatggacatcggcaccgggctggccgacccggtggcgtacttcttcgacgaggacgacctccagcacaacatcgacgccgccgacgcctgccccgcgaagaaaggcgacggcgtcattcacgtcgtcgaccgccgcagcgacgaggagatcgcgcccgaccccagcggggacggcagcctgtccgtcgactggtag
>VNG_2395C|4.512220726654694
atgagacgccgtgactacctgcgggcagtgggtggtggggccaccggagtggctgccgcaggctgcctacagatgggcggcaacagcgcggagacgctgcgggtcggaacctacgactcgttcgtcggcgaggggtcggcgggccgctggctgaaagcgcagtgggaggccgaccacgagacgaccgtggagttcaccacgccgaccgccggcgtcaacgagttcgtgaacaagaagcgcaacggcgtggggatcgacgccgatctgttcgtcggcctgaacacgggggagctggtgcgcatcgacaacgagctcggggacgacacgcggttgttcgacgggctggcggccgacgtgtcccgcagcagcgagatcaaagaggcgcttcacatcgacccggcgggccgcgcgctcacctacgacaccggctacatttcgttggtgtacgacggcacggtcgtggacggccccgagacgttcgaagcgttgacgaccgagccgtacgcggggacgctgctcacgcagaccgcccagaacagcgacccggggcgggcgttcctgctgtggacgatccacgagttcggcccggacggctacctggactactggacgcgcctggtggacaacgacgtgcgcgtgctcaacggctggtcggagtcgtacaccgcgttcacggagggtgagcgcccgatggtggtgtcgtactcgacggatcgagtgatctacaacgaccccgacgacctcccacatcaccgggtgggcttcctgaacgatcaggggtatatcaatcccgaggcggtcgcgcggttcgctgacaccgacaccccggaggtcgcggcggagttcgtggagttcatgctgtcgtcggagcgccagcaggggatcgcggagcggaacgcccagttcccggcgaccgaaaccgccagcctgccggcggacgtcgcggagtacggctacgagccgccggagccggtgcggttgacgtacgacgagctggctggcagcgtcgcggagtggacggagacgtgggcccagcggatcgccacgaacgtcgaatga
>VNG_1084G|4.5118912146100545
atgaccgtcgaggacgtaaccgacctctaccaggcgttcggggacgaccgcatccccccgggccaacgcgaaaccaccaagttccccgtgctctcgaaaggcgacaccccgaactgggaccgggacacgtggacgttcaccgtgaccggtgctgtcgacaccgagctgtcgctgtcctacgacgagttccgtgcgctcgacacggtcacacaacgccaggacttccactgcgtgaccggctggtcgaaactcgactgcgagttcaccggcgtcccgtttcccgaactggccgccgcagcgggtgtcaccgacgacgcggtccacgtgctgttccacgccctcgacggctacaccacgaacctcccgctggcggactgcatgcgcgaggaggtgttgttcacgtgggcgttcgacgacgacccgctgccccccgaacacggcggcccgctgcgcgtcgtcaccccacacaagtacgcgtacaagggcgcaaagtgggtggacggcgtcgagttcctcacggagccccagcgcggctactgggagaagcgcggctactcgaacaccgccgacccgtgggccgaagaccgctacagttag
>VNG_1815G|4.511607857759584
atgtccgacgcgtacctcgcgctcgaaaccggcgacgtggtcgaagccacagcccgcgccccggggatggcgcgcggcgaactcgtcttcaccaccgcgtacaccggctacgaggagagcctcaccgacccgtcctacgaagcccaagtgctcacgttcgcctaccccctcatcggcaactacggcgtccgtcccgaacgcaccgaatccgaccgcgttcaccccagcgccgtcgtcgcccgcgagctcaccgacgacgtggccgactggctgcgcaccgagggcgtgcccgccgtcgacggcatcgacacccgcgacctcgtgttggacatccgcgacggcggcgcgatgcaggtcggcatcgccgccggccccgacgccagccccgccaccgcccgcgcccaactcgccgactgcccacggctctcggcccgcacggagatcggcgcccacgtcagcgtcgacaccgccgaaacccacggcaacggcgacaccaccgtcgcgctcgtcgactgcggcgcgaaacgctccatcatcgacgcgttcgtcgcccgcggcgcgaccgtccaccggctcccctacgacgccacgcccgccgacatcgctgccgtcgaccccgatctgctgttcatctccaacggccccggcgaccccgcgaacttcgacgcggccgaacacctcgtcgacgagtacatcggcaccgtccccatcgccggcatctgcctgggtcaacagatcgtcgcccgcgcgctcggcggcgacaccgagaaaatggacttcggccaccgtggcgtcaaccagccggtcctcgaccacgactccgggcgcgtcgtcatgaccacacagaaccacggctataccgtcgccgaccccggcgacctcaccgtcacgcaagtcaacgtcaacgacggcacgcccgaggcgcttgactccgcgcccctcgacgttctcacccgccagtaccaccccgaagccaaccccggcccccacgacacgcgcgggttcttcgacgacgtgctcgcgatggctgacgcgtcctacacgcccgccaccgctgactga
>VNG_2361G|4.50993033187862
atggccgccgaagacgccgacaccgctaccttcgaggacatcgactgggacgcccaggggatctcgacgctaggtgtctcacgggccgggctggcggagctgctgtcgtatctgggcctgatcgtggcgttcgtctacgactacacgtggaacactgggccgctggtgtttcgctgggacgtgttgagcgtggagtggctgttcatcgggacgctcatcgccatcgtcttccacgcggtgattccgctctcccagaagccgcggctgcgggcgttctactggcggcggttcaagaagaatcaggtcgccgtggtggcgctgggctggctggcggtcatgttcgtcgtgggggtcctcgggccgctgctcatcgacccgccgacgacccagttcaccaaccagagcgtgccgccggttggcatgagcacgaccgtcggtggcgtcgtgaaaaccggcacctggcagtacccactgggaacgtccgcgaaaggccagggcatcctcacgctcgtggtgtacgggatgcgcgtgagcatggaggtcgggctcatcgcgaccatcttctcggtcatcatcgggtcggcggtcggtgccgtcgcggcgttcgcgacgtcggtcggccgcggccggatcgacgagttgctgatgcggtacgtcgacgtgcagtcggtgttcccggatttcatgctgttgttgttgttgacgtacttgttcgggagcgagctgtggatgatcatcctcctgttcgggttcttcagttgggaggggatcgctcggaccgtgcgcggggaggcgttgcagcgcgcctccgaggagtacatcacggccgccgaagcctcgggtgcgaacatgctctacatcgtgcgccaacatctcattccgaactcggcgaacagcatcatcatcagcgcgacggtcgggattccggggttcattctcggcgaggcgtcactggcgtttctcgggttcagcgatccgaccacgtactcgtgggggcggaccatcgccaccgggcaggtgaacctcgccagcgcgtggtggatcgcgacgatccccggcgtgttcctgttcctgacggtgctgtcgttctactacgtcggggagtcgttgcgtgacgccatggacccccgccaggaggtcgacggaggtggagggctgtga
>VNG_2521H|4.509070153980892
atgcccctcaccgtcgacaccgtgctcgcccccgttgatggcacggacgcctcggtcacagccgccgagtacgctgttacggtcgccgaccggtacgacgccgacgctcacgcgttgtacgtgctcggggagacggtgacccgcgccatcggaaccggtgacgtcgccgaagacgacgtggctgcgggcacgaacacgttcctcaacgagatcgcagccctcgccccggacggcgtcgccgtcgactcctcgatcgcgtacggcttttcgacctcgcgcaagcgccaacaccccggcagcgtgatcctcgacgcggccgccgacatcgacgccgacttcgtcgtgatcccccgcgaggggatgcgcgaggagaccggggacgtcctagagcgggccgccgagtacgtcctgttgtacgccagccaacccgtgttgtccgtttga
>VNG_2467G|4.508629909388594
atgagcgccagcgaattcgatgaccgcttcgtaacggtgccgctgcgtgacgtgacgaaggtgccgagtcacgagcgcgccggcgaagcgatgaacatcatccgccagcacctcgcaaagcagttcgccgtcgacgaggacgcggtccgcctggacccctcgatcaacgacgccgtctggagcgagggcaacaacaacccgccccggaagctccgtgtgcacgctgggagcttcgccgaggacggcgagacagtcgtggaagccgactacgaaggctga
>VNG_1077G|4.508202666630481
atgagtcggcgcgtatggtaccttcttggcctcgaagacgcgacgtggcccgagcgcgcgctgttcgcggtgacgatggccgcgatgctcgcgcttgcggtcgccgggttccggcggccgacgcagctcagcaccgtgttgaacggggccttcgattgggtgttgcggtacttcggctggtggttcatcctgcttgggttcgtgttgctggtgctcgtgctcggggtgacgtggtcgcggtacggccgcctccggatcggcggccccgacgccgaacccgagttcgacacgttctcctggctgtcgatggtgttcaccgtggggttcggcgcgtccatcctcatctggggggttggcgaaccggtttcgatcgtccagcagccgccgccggagccgtggccggtcggcggggcgtcggcgaaatccctggcgctcgcgttcatgttcgttcacgaggtgttccccgggctggcgatgtggtatctccccgtcgccctcgcgttcgggatcatcgtctacacgcgcggcatcggcgagtacaaggtgtcgacgatgctggccggcatcatgcccgcgggcgaccaccccgtcgtgctctgggcggttgacgttgcggccatcatcgccaccatcggcggcattgcgacgacgctggggttcagctcacagaccatggcggccatcctcgggggtgtgttcggcctgcagtcggcctggttgacctacgggatcttcgccgcgatcggcgccgtcttcctggtcgacgtgtggctggggctgcgctcgggcatccggaacgccgcccgcgcgaccatgctgctcatcggggttgcgatggcggtcctcgtcgtcgtcgggccgacgctgttcacgttccaactcggcctcgacgccaccggcgtctggctgaacaacgtcgttcgactgatgctgtacaccgaccccaccgcggccggccactgggcggcgaactggacgggcttctggtgggcgtggtgggcggcctggagcatcttcgtcgggagcttcgtcgcgcgcgtctcgaaaggccggaccgtccgcgagatgttcatcgtgctcgtggtcgcgcccggcgtcctgagctgggtgcaacacaccctcatcggcggctgggtgttggcccccgactacgtcggcccggtcggcaacgcgctgtccgccaacggcatccccgcggccatcgcccgcgccctgtcgatcacgccctacgggtcggtgctcgcgttgctgttcgtgttggtgatcgcgggctacatcatcacctccctggattcggcggtgttcatgatcgccgccatcacgctcggcgacgaggaccccaatccccgcaaccgcgcctgctgggggctgttgctcgccgcgttcggcgtgatgagcctggagctgtccagcttcgaagccatcgaggcgctgtcgccagtgctcgcgttgccgttcacgctgttcctgctggtgatcgtgtacgccagctacgtcgccgcccgggagtacgcgcgtgaccgcgacgacgttgcggtctcgcccggcgggttgttgtcctcccgatcgtcggcgtcggacaccgacccggaagcagggagcggcacggacgccgcgcccaccggcgacgactga
>VNG_1843C|4.507941059805038
atggactcaggggcattgctggatctgctcggcaacgagaaccgccgacgcatcctccagttgctcgcacgcaagccctgctacgtcacggagatctccgagtacatcggcgtcagcccgaaagccgtcatcgaccacctccagcagctcgacgacgccggcctcgtcgagtcccgggttgacgaccaacgccgcaagtacttccacatcgccgagaacctccgcctggaggtgcagctgtcgccgttcgggtacggcgcgaagtcggcataccccgcgagcacggacctcgatctggcgcggtgccagtacgtctcggtgcgcatcgaggagcgggactcgaacgcggaggtcaacgagctcgccgcgaagctcaaggagctgaacgagctcgaacgcgagctgtcgatggcccaacgatgggtgcagggccagctggccgacgtgcaggcggcgctcggcgacgcgatcggtgacggcccggaccgcctctacgccgacgtgctggcggcgctcgccgacgactcgcggaccgctcgcgacgtcgcggaggcgctggaagcacccgtcccgctgatcgacggcgtcctgcagacgctggccgaccgggggttggtcgtggagcgcgccgacggcgagtacgcgatcgcggagtag
>VNG_2338G|4.506996467185588
[truncated: 1,878,937 more chars]
