# Supplementary material for: Bioinformatic Assessment of Factors Affecting the Correlation between Protein Abundance and Elongation Efficiency in Prokaryotes
Source: Int J Mol Sci. 2022 Oct 9;23(19):11996. doi: 10.3390/ijms231911996 (PMC9570070; doi:10.3390/ijms231911996)
Supplement: Supplementary file 1 [file ijms-23-11996-s001.zip › EloE/output_folder/Halobacterium_salinarum_64091/halobacterium salinarum nrc-1_number_eei.txt]

number	single	first	middle	last	EEI4
1	0	1	0	0	4.296477880204957
2	0	0	0	1	3.865392283453916
3	1	0	0	0	2.35076373166286
4	1	0	0	0	2.902073764166925
5	1	0	0	0	4.0680759634315775
6	0	1	0	0	2.555134160011587
7	0	0	0	1	2.184584467785287
8	1	0	0	0	2.44008774851451
9	0	1	0	0	2.0774783653278757
10	0	0	0	1	2.4201519004163603
11	1	0	0	0	2.5666784399270837
12	1	0	0	0	2.8015112300621863
13	0	1	0	0	2.658162209282151
14	0	0	0	1	2.1984822449364865
15	0	1	0	0	3.39076861890282
16	0	0	1	0	3.4354929717404876
17	0	0	1	0	3.384179734100174
18	0	0	1	0	3.684372565321546
19	0	0	1	0	3.276989922760596
20	0	0	1	0	2.7593519583667163
21	0	0	1	0	4.152456531779125
22	0	0	1	0	3.063166153631443
23	0	0	1	0	2.7571059569471794
24	0	0	0	1	3.160545315144433
25	1	0	0	0	3.4216202524347676
26	0	1	0	0	3.501007294412749
27	0	0	1	0	3.6895373003838925
28	0	0	1	0	3.573282520590287
29	0	0	0	1	3.6336565608434492
30	1	0	0	0	3.517619024867737
31	1	0	0	0	3.999008397591411
32	1	0	0	0	2.887597193420169
33	1	0	0	0	2.479178683063789
34	1	0	0	0	3.3754754540603886
35	0	1	0	0	2.887499510805181
36	0	0	1	0	3.1081469120556617
37	0	0	0	1	2.767872105214217
38	1	0	0	0	3.69584708156557
39	0	1	0	0	3.9664492000183733
40	0	0	0	1	4.093520176621928
41	0	1	0	0	4.427240168388066
42	0	0	0	1	4.169736257835809
43	0	1	0	0	4.24451296839132
44	0	0	0	1	4.192280356851324
45	1	0	0	0	2.8598200077310536
46	0	1	0	0	4.1479660009012225
47	0	0	0	1	3.6503402690526814
48	1	0	0	0	3.4393364711131733
49	1	0	0	0	3.6118608936091077
50	1	0	0	0	2.8992985358167505
51	1	0	0	0	4.002372510773234
52	1	0	0	0	3.7592561446982184
53	1	0	0	0	4.081609891561656
54	0	1	0	0	3.9156892528019385
55	0	0	0	1	4.24791869759063
56	1	0	0	0	3.560587283492927
57	1	0	0	0	2.815944109923572
58	1	0	0	0	2.597898326618261
59	1	0	0	0	3.256128178932441
60	1	0	0	0	3.5183028622166983
61	0	1	0	0	3.0567013018237272
62	0	0	0	1	2.52983270264812
63	1	0	0	0	2.895876361946436
64	0	1	0	0	2.997491956851736
65	0	0	0	1	2.983421445689681
66	0	1	0	0	3.2283251629260414
67	0	0	0	1	3.3685632501702996
68	1	0	0	0	2.618875934022588
69	1	0	0	0	2.6902205837900897
70	1	0	0	0	3.371456940533995
71	1	0	0	0	2.203932105910037
72	1	0	0	0	3.3435190827306704
73	1	0	0	0	2.7144273117213524
74	0	1	0	0	2.5185077468545716
75	0	0	1	0	2.678823668685179
76	0	0	0	1	3.0219208247936327
77	0	1	0	0	3.3663485711160392
78	0	0	0	1	3.5449970666606014
79	1	0	0	0	2.4794553343918126
80	0	1	0	0	3.370636026053363
81	0	0	1	0	3.3239304360235766
82	0	0	0	1	3.1524223659610344
83	1	0	0	0	3.4057939185341217
84	1	0	0	0	2.9340248210051807
85	1	0	0	0	4.135582626036599
86	0	1	0	0	3.568882076534012
87	0	0	0	1	4.660532292546523
88	0	1	0	0	2.2115561849254886
89	0	0	0	1	3.2924589589133713
90	0	1	0	0	3.323345946069485
91	0	0	0	1	3.387615441635864
92	0	1	0	0	3.2168845324918323
93	0	0	0	1	3.491872652157315
94	1	0	0	0	2.8095324704775964
95	1	0	0	0	3.077259482580256
96	1	0	0	0	3.4997018565448443
97	1	0	0	0	2.2614484030922006
98	1	0	0	0	2.762148029959521
99	0	1	0	0	3.617878809639903
100	0	0	0	1	3.1062511426268857
101	1	0	0	0	3.5598220887495824
102	1	0	0	0	2.7652765896902114
103	1	0	0	0	3.386122166076587
104	1	0	0	0	2.5192963401564445
105	1	0	0	0	3.346160172356321
106	1	0	0	0	2.9086313432658546
107	1	0	0	0	2.7370038712872273
108	0	1	0	0	3.144082350382732
109	0	0	1	0	2.9166591782206233
110	0	0	1	0	3.1596747449729468
111	0	0	1	0	2.4641146505101714
112	0	0	0	1	2.993328432345997
113	1	0	0	0	3.0328792496285426
114	1	0	0	0	3.7329406378790413
115	1	0	0	0	3.180549434037792
116	0	1	0	0	4.297029920140045
117	0	0	0	1	3.172393938709343
118	1	0	0	0	2.849069672479339
119	1	0	0	0	3.1658128680324378
120	1	0	0	0	3.6515384804396187
121	0	1	0	0	3.1251587289109337
122	0	0	0	1	3.930826363240724
123	0	1	0	0	4.132355032234253
124	0	0	0	1	3.2667387287907412
125	1	0	0	0	2.3781250184986717
126	1	0	0	0	2.8438586148197875
127	1	0	0	0	3.136458886476883
128	1	0	0	0	2.755388843253097
129	1	0	0	0	3.034843406941806
130	0	1	0	0	4.06775065778884
131	0	0	1	0	3.304872816346807
132	0	0	1	0	3.4073232510809133
133	0	0	1	0	2.3527997845017716
134	0	0	0	1	3.715174481573267
135	1	0	0	0	2.5974549477681776
136	1	0	0	0	2.5858090196304966
137	1	0	0	0	2.2092885361757064
138	1	0	0	0	3.1580121870921927
139	1	0	0	0	3.4160106292079213
140	1	0	0	0	2.6902205837900897
141	1	0	0	0	2.618875934022588
142	0	1	0	0	3.3685632501702996
143	0	0	0	1	3.2283251629260414
144	0	1	0	0	2.983421445689681
145	0	0	0	1	2.997491956851736
146	1	0	0	0	2.895876361946436
147	0	1	0	0	2.52983270264812
148	0	0	0	1	3.0567013018237272
149	1	0	0	0	3.5183028622166983
150	1	0	0	0	3.256128178932441
151	1	0	0	0	2.597898326618261
152	1	0	0	0	2.815944109923572
153	1	0	0	0	3.560587283492927
154	0	1	0	0	4.24791869759063
155	0	0	0	1	3.9156892528019385
156	1	0	0	0	4.081609891561656
157	1	0	0	0	3.7592561446982184
158	1	0	0	0	4.002372510773234
159	1	0	0	0	2.8992985358167505
160	1	0	0	0	3.6118608936091077
161	1	0	0	0	3.4393364711131733
162	1	0	0	0	3.6503402690526814
163	1	0	0	0	2.8598200077310536
164	0	1	0	0	4.1479660009012225
165	0	0	1	0	4.192280356851324
166	0	0	0	1	4.24451296839132
167	0	1	0	0	4.169736257835809
168	0	0	0	1	4.427240168388066
169	0	1	0	0	4.093520176621928
170	0	0	0	1	3.9664492000183733
171	1	0	0	0	3.69584708156557
172	0	1	0	0	2.767872105214217
173	0	0	1	0	3.1081469120556617
174	0	0	0	1	2.887499510805181
175	1	0	0	0	3.3754754540603886
176	1	0	0	0	2.479178683063789
177	0	1	0	0	4.296477880204957
178	0	0	0	1	3.865392283453916
179	1	0	0	0	2.4786564778288587
180	1	0	0	0	4.0680759634315775
181	0	1	0	0	2.555134160011587
182	0	0	0	1	2.184584467785287
183	1	0	0	0	2.44008774851451
184	0	1	0	0	2.0774783653278757
185	0	0	0	1	2.488474376298328
186	1	0	0	0	2.5666784399270837
187	1	0	0	0	2.83958881159102
188	1	0	0	0	2.8015112300621863
189	1	0	0	0	2.658162209282151
190	0	1	0	0	3.39076861890282
191	0	0	1	0	3.4354929717404876
192	0	0	1	0	3.384179734100174
193	0	0	1	0	3.684372565321546
194	0	0	1	0	3.276989922760596
195	0	0	1	0	2.7593519583667163
196	0	0	1	0	4.152456531779125
197	0	0	1	0	3.063166153631443
198	0	0	1	0	2.7571059569471794
199	0	0	0	1	3.160545315144433
200	1	0	0	0	3.4216202524347676
201	0	1	0	0	3.501007294412749
202	0	0	1	0	3.6895373003838925
203	0	0	1	0	3.573282520590287
204	0	0	0	1	3.6336565608434492
205	1	0	0	0	3.517619024867737
206	1	0	0	0	2.929896086253376
207	1	0	0	0	3.965668349863306
208	1	0	0	0	2.887597193420169
209	1	0	0	0	2.479178683063789
210	1	0	0	0	3.3754754540603886
211	0	1	0	0	2.887499510805181
212	0	0	0	1	3.1081469120556617
213	1	0	0	0	3.8313918566850402
214	1	0	0	0	3.7154079991731934
215	1	0	0	0	3.6331575750223277
216	1	0	0	0	3.186807569400187
217	1	0	0	0	3.69584708156557
218	1	0	0	0	3.027811383346078
219	1	0	0	0	2.73719035221129
220	0	1	0	0	3.9664492000183733
221	0	0	0	1	4.093520176621928
222	0	1	0	0	4.427240168388066
223	0	0	0	1	4.169736257835809
224	0	1	0	0	4.24451296839132
225	0	0	1	0	4.192280356851324
226	0	0	1	0	4.1479660009012225
227	0	0	0	1	3.6503402690526814
228	1	0	0	0	3.4393364711131733
229	0	1	0	0	3.6118608936091077
230	0	0	0	1	4.002372510773234
231	0	1	0	0	3.01125538209232
232	0	0	0	1	3.7592561446982184
233	1	0	0	0	4.081609891561656
234	0	1	0	0	3.9156892528019385
235	0	0	0	1	4.24791869759063
236	1	0	0	0	4.0199811566950485
237	0	1	0	0	3.560587283492927
238	0	0	0	1	3.2989487844487413
239	1	0	0	0	1.9880351178060525
240	1	0	0	0	3.256128178932441
241	1	0	0	0	2.6842313126080075
242	1	0	0	0	3.712268304180971
243	0	1	0	0	3.0567013018237272
244	0	0	0	1	2.52983270264812
245	1	0	0	0	2.895876361946436
246	0	1	0	0	2.997491956851736
247	0	0	0	1	2.983421445689681
248	0	1	0	0	3.2283251629260414
249	0	0	0	1	3.3685632501702996
250	1	0	0	0	2.6902205837900897
251	1	0	0	0	3.371456940533995
252	1	0	0	0	2.6773277464062217
253	1	0	0	0	2.359224955564925
254	1	0	0	0	3.3435190827306704
255	1	0	0	0	2.7144273117213524
256	1	0	0	0	2.6773277464062217
257	0	1	0	0	2.5185077468545716
258	0	0	1	0	2.678823668685179
259	0	0	0	1	3.0219208247936327
260	0	1	0	0	3.3663485711160392
261	0	0	0	1	3.5449970666606014
262	1	0	0	0	3.2520204414022147
263	1	0	0	0	2.4164488012246714
264	1	0	0	0	2.83958881159102
265	0	1	0	0	3.370636026053363
266	0	0	1	0	3.3239304360235766
267	0	0	0	1	3.1524223659610344
268	1	0	0	0	3.4057939185341217
269	1	0	0	0	2.533359262151513
270	1	0	0	0	4.135582626036599
271	1	0	0	0	2.7749734987226375
272	0	1	0	0	3.568882076534012
273	0	0	0	1	4.660532292546523
274	1	0	0	0	3.2924589589133713
275	1	0	0	0	2.8374467878687164
276	0	1	0	0	3.323345946069485
277	0	0	0	1	3.387615441635864
278	0	1	0	0	3.2168845324918323
279	0	0	0	1	3.491872652157315
280	1	0	0	0	2.8095324704775964
281	1	0	0	0	3.077259482580256
282	1	0	0	0	2.2832744877578053
283	1	0	0	0	2.4195778065935136
284	1	0	0	0	3.430134582592107
285	0	1	0	0	2.2614484030922006
286	0	0	1	0	3.617878809639903
287	0	0	0	1	3.1062511426268857
288	1	0	0	0	2.6773277464062217
289	0	1	0	0	3.8298577648189465
290	0	0	1	0	3.810034712584563
291	0	0	1	0	4.392382772750407
292	0	0	0	1	4.300162802541374
293	1	0	0	0	2.6773277464062217
294	1	0	0	0	3.2381106004530817
295	1	0	0	0	2.653114246496017
296	1	0	0	0	2.326960690301122
297	0	1	0	0	3.7551216606210014
298	0	0	1	0	2.2963505235589596
299	0	0	0	1	3.543341469884517
300	1	0	0	0	3.8832999974943276
301	1	0	0	0	2.8299036550085312
302	1	0	0	0	2.026135309937969
303	1	0	0	0	3.0821772719261307
304	0	1	0	0	3.3689182929805033
305	0	0	0	1	3.1825135100866375
306	1	0	0	0	3.246569521251981
307	1	0	0	0	3.0564837795097066
308	1	0	0	0	3.350948422101861
309	1	0	0	0	3.3770113927823195
310	1	0	0	0	3.2288059358046914
311	0	1	0	0	3.2446013477681555
312	0	0	0	1	3.07757413027566
313	1	0	0	0	2.9052695068000083
314	0	1	0	0	2.6371436412497298
315	0	0	0	1	2.8545116427380663
316	1	0	0	0	2.8760191111262223
317	0	1	0	0	3.770970956802739
318	0	0	1	0	3.762997102130616
319	0	0	1	0	3.830390551355676
320	0	0	0	1	3.41870080682794
321	1	0	0	0	2.8469423508487863
322	1	0	0	0	3.3160484689123697
323	1	0	0	0	3.857460256597122
324	0	1	0	0	2.5975917381892195
325	0	0	1	0	2.6228120355217874
326	0	0	0	1	2.916284994471915
327	1	0	0	0	3.04428679508475
328	1	0	0	0	2.6681783653735116
329	1	0	0	0	3.8954115753415524
330	1	0	0	0	2.576476918217896
331	0	1	0	0	2.9865484389636077
332	0	0	0	1	4.712767744684782
333	1	0	0	0	2.576190605190147
334	1	0	0	0	2.736213371969639
335	1	0	0	0	3.9307608283982387
336	0	1	0	0	2.613621912799409
337	0	0	0	1	2.9469191398087
338	1	0	0	0	3.567361599170143
339	1	0	0	0	4.107768908136897
340	1	0	0	0	2.492547193526331
341	1	0	0	0	2.9600639525539334
342	1	0	0	0	4.035511819651641
343	1	0	0	0	3.5044723103923343
344	0	1	0	0	5.049503666720708
345	0	0	0	1	4.1551792735240385
346	1	0	0	0	3.969304207275439
347	0	1	0	0	3.726168197205088
348	0	0	1	0	3.5771548238710733
349	0	0	1	0	4.0556370441268825
350	0	0	1	0	3.9934334953467827
351	0	0	0	1	4.563039722228269
352	0	1	0	0	3.981265819662802
353	0	0	0	1	4.261215446793508
354	1	0	0	0	3.4003748019756546
355	0	1	0	0	2.4702797843175768
356	0	0	0	1	4.092610387798722
357	1	0	0	0	1.817640227523709
358	0	1	0	0	4.691222569238968
359	0	0	0	1	4.367480871282667
360	1	0	0	0	3.5712855555001535
361	0	1	0	0	3.998993389190223
362	0	0	1	0	4.0033578339308775
363	0	0	1	0	4.104954261002237
364	0	0	1	0	3.7889757126682735
365	0	0	0	1	7.361743446911287
366	0	1	0	0	3.574319391456792
367	0	0	1	0	4.735764374461909
368	0	0	0	1	4.258345560741223
369	1	0	0	0	3.996102805364204
370	0	1	0	0	3.9108763687997223
371	0	0	1	0	4.003336852639333
372	0	0	0	1	3.88725628981826
373	1	0	0	0	3.8766123254433653
374	1	0	0	0	3.814221135203641
375	1	0	0	0	3.696137170207056
376	1	0	0	0	4.139151078634669
377	1	0	0	0	3.8580728110851426
378	1	0	0	0	4.180606403473162
379	1	0	0	0	3.5366809900247964
380	1	0	0	0	3.736305350314942
381	1	0	0	0	3.861335622436899
382	0	1	0	0	4.3164765161641085
383	0	0	1	0	3.7467982250487553
384	0	0	0	1	4.024895302538203
385	1	0	0	0	2.670805798899264
386	0	1	0	0	4.13400327590645
387	0	0	0	1	3.30980452363706
388	1	0	0	0	3.8405568816215685
389	1	0	0	0	3.756898995986839
390	1	0	0	0	2.4531477564283324
391	1	0	0	0	3.806492589826633
392	0	1	0	0	4.230379441701108
393	0	0	1	0	4.456587086994912
394	0	0	1	0	4.331188375905412
395	0	0	0	1	3.4957733992143725
396	0	1	0	0	4.1703425189587815
397	0	0	0	1	3.9741312410534504
398	1	0	0	0	3.4443605864774516
399	0	1	0	0	2.6003437707782684
400	0	0	0	1	3.849892074460429
401	1	0	0	0	3.6151519449845546
402	1	0	0	0	2.0153885022293694
403	1	0	0	0	2.6239520373479466
404	1	0	0	0	3.413975522028438
405	1	0	0	0	4.7794327154675385
406	1	0	0	0	3.4658645510560953
407	1	0	0	0	2.446942465837493
408	1	0	0	0	3.696383946461493
409	1	0	0	0	3.3004312182537094
410	1	0	0	0	4.054198970271779
411	1	0	0	0	3.8534833555417474
412	1	0	0	0	4.328616146899543
413	0	1	0	0	3.9762999265131
414	0	0	0	1	3.7323789881774805
415	1	0	0	0	3.662120057054439
416	0	1	0	0	4.296007052536981
417	0	0	0	1	3.9184794421035516
418	1	0	0	0	4.618342877900363
419	1	0	0	0	3.3598769321811193
420	1	0	0	0	4.543566334633783
421	1	0	0	0	3.8404474380751172
422	1	0	0	0	3.9810528315064686
423	1	0	0	0	3.5995903486411827
424	1	0	0	0	3.69715665707
425	1	0	0	0	3.756918948086351
426	1	0	0	0	3.4102522772826496
427	1	0	0	0	2.5137641881263546
428	1	0	0	0	2.7947838409730257
429	1	0	0	0	3.1134724244910066
430	1	0	0	0	3.4691087762745365
431	1	0	0	0	3.0240970890577747
432	1	0	0	0	2.9110105291308446
433	1	0	0	0	2.340214990257276
434	1	0	0	0	3.1702692164368846
435	1	0	0	0	2.2923186977908094
436	1	0	0	0	2.7352925402386057
437	0	1	0	0	3.619167597824659
438	0	0	0	1	3.6355938907044663
439	1	0	0	0	3.5028582522360607
440	1	0	0	0	2.59824941931276
441	1	0	0	0	3.3761233653263014
442	1	0	0	0	2.234107259652
443	1	0	0	0	2.1630088265094707
444	1	0	0	0	3.259021167596004
445	1	0	0	0	2.4751051248297102
446	1	0	0	0	2.3840061157365513
447	1	0	0	0	2.8441019728777492
448	1	0	0	0	3.295490038535918
449	1	0	0	0	3.7511963601785054
450	0	1	0	0	3.3188588675908726
451	0	0	0	1	2.981817352234072
452	0	1	0	0	2.7556140860279306
453	0	0	0	1	3.0609570099152568
454	1	0	0	0	2.283538463264347
455	1	0	0	0	3.151010011601376
456	1	0	0	0	3.6531632436686405
457	1	0	0	0	3.677096126439398
458	1	0	0	0	2.4388327819343303
459	1	0	0	0	3.9019992403023784
460	1	0	0	0	3.378506146951747
461	1	0	0	0	2.97890833794112
462	1	0	0	0	2.5235165685919987
463	1	0	0	0	3.0775068945772297
464	1	0	0	0	3.5821518383763795
465	1	0	0	0	2.879667252318329
466	1	0	0	0	3.3385000008359396
467	0	1	0	0	3.641747182080639
468	0	0	0	1	3.694095480311823
469	1	0	0	0	2.926665092820296
470	0	1	0	0	3.9011654811012804
471	0	0	0	1	3.0335037441645394
472	1	0	0	0	3.8924304601378292
473	1	0	0	0	3.014514249351254
474	1	0	0	0	2.288221016260817
475	1	0	0	0	2.9627620431144273
476	1	0	0	0	3.2490625291391506
477	1	0	0	0	3.2281820549189337
478	1	0	0	0	2.6773277464062217
479	1	0	0	0	2.6776349235607433
480	1	0	0	0	2.8015112300621863
481	0	1	0	0	3.3862356331585146
482	0	0	0	1	4.020255671836494
483	0	1	0	0	3.0185300746910797
484	0	0	1	0	3.0025421673219173
485	0	0	0	1	4.097522738372832
486	1	0	0	0	3.7869999857581496
487	1	0	0	0	2.429483929816885
488	0	1	0	0	3.361583783879735
489	0	0	0	1	5.0309703127970495
490	1	0	0	0	2.452199638826425
491	1	0	0	0	3.308915118843152
492	1	0	0	0	2.6082882739652495
493	1	0	0	0	3.02992456400043
494	1	0	0	0	3.28864346794714
495	1	0	0	0	2.719913081437962
496	0	1	0	0	3.2780299204995202
497	0	0	0	1	3.6470547729424836
498	1	0	0	0	3.57167673990052
499	1	0	0	0	3.1062973617168654
500	1	0	0	0	1.921645050278944
501	1	0	0	0	2.251608505306693
502	1	0	0	0	2.174536480706294
503	1	0	0	0	2.3093479533233143
504	1	0	0	0	2.11153032735526
505	1	0	0	0	2.574309505305181
506	1	0	0	0	2.808502268439259
507	1	0	0	0	3.116268091622953
508	1	0	0	0	3.3605981958351543
509	1	0	0	0	2.714678369208485
510	1	0	0	0	2.7794444165764656
511	1	0	0	0	2.899203975117377
512	0	1	0	0	2.52983270264812
513	0	0	0	1	3.0567013018237272
514	1	0	0	0	3.712268304180971
515	1	0	0	0	2.6842313126080075
516	1	0	0	0	3.256128178932441
517	1	0	0	0	1.9880351178060525
518	0	1	0	0	3.2989487844487413
519	0	0	0	1	3.560587283492927
520	1	0	0	0	4.0199811566950485
521	0	1	0	0	4.24791869759063
522	0	0	0	1	3.9156892528019385
523	1	0	0	0	4.081609891561656
524	0	1	0	0	3.7592561446982184
525	0	0	0	1	3.01125538209232
526	0	1	0	0	4.002372510773234
527	0	0	0	1	3.6118608936091077
528	1	0	0	0	3.4393364711131733
529	0	1	0	0	3.6503402690526814
530	0	0	1	0	4.1479660009012225
531	0	0	1	0	4.192280356851324
532	0	0	0	1	4.24451296839132
533	0	1	0	0	4.169736257835809
534	0	0	0	1	4.427240168388066
535	0	1	0	0	4.093520176621928
536	0	0	0	1	3.9664492000183733
537	1	0	0	0	2.73719035221129
538	1	0	0	0	3.027811383346078
539	1	0	0	0	3.69584708156557
540	1	0	0	0	3.186807569400187
541	1	0	0	0	3.6331575750223277
542	1	0	0	0	3.7154079991731934
543	1	0	0	0	3.8313918566850402
544	0	1	0	0	3.1081469120556617
545	0	0	0	1	2.887499510805181
546	1	0	0	0	3.3754754540603886
547	1	0	0	0	2.479178683063789
548	0	1	0	0	3.3939825838578197
549	0	0	1	0	4.36415614568804
550	0	0	0	1	3.928323510896122
551	1	0	0	0	3.4884405835904406
552	0	1	0	0	4.130553482651469
553	0	0	1	0	4.008621321591543
554	0	0	0	1	4.075909607495164
555	1	0	0	0	3.7522466068117573
556	1	0	0	0	3.003407769965702
557	1	0	0	0	3.043654523781157
558	1	0	0	0	3.2749255642531696
559	1	0	0	0	3.7629630240439917
560	1	0	0	0	3.3318831861628655
561	1	0	0	0	3.655009188000045
562	1	0	0	0	3.594977612651093
563	1	0	0	0	2.327895989469515
564	1	0	0	0	2.90252668319883
565	0	1	0	0	2.787838153036738
566	0	0	0	1	3.225088931218687
567	1	0	0	0	2.8714241152609925
568	1	0	0	0	2.874182960585927
569	1	0	0	0	2.9135910396738836
570	1	0	0	0	2.606849110618123
571	1	0	0	0	2.589194235082365
572	1	0	0	0	2.4765698418268984
573	1	0	0	0	2.2889549167210244
574	0	1	0	0	3.1569397206804353
575	0	0	0	1	2.62094683118109
576	0	1	0	0	3.190644841609513
577	0	0	0	1	4.112209998811059
578	1	0	0	0	3.22952702659761
579	0	1	0	0	3.0357594794614333
580	0	0	0	1	3.071454657808101
581	1	0	0	0	3.240718014921221
582	0	1	0	0	3.431160543766868
583	0	0	0	1	4.253756105165677
584	1	0	0	0	3.1695177365628893
585	0	1	0	0	3.445261572435284
586	0	0	0	1	3.534611905475592
587	1	0	0	0	3.1398313496308905
588	1	0	0	0	3.3762309327586757
589	1	0	0	0	3.951928515967043
590	1	0	0	0	1.8509970609615831
591	1	0	0	0	1.8108181754404844
592	1	0	0	0	2.4461890960543924
593	1	0	0	0	2.797590861440304
594	1	0	0	0	2.62809946372223
595	1	0	0	0	2.578340015469638
596	1	0	0	0	2.4179959501392885
597	1	0	0	0	3.0811314503391367
598	1	0	0	0	2.448787221591937
599	1	0	0	0	2.117081052279124
600	1	0	0	0	3.2471209133871306
601	1	0	0	0	2.3665971465525666
602	1	0	0	0	2.685011956437796
603	1	0	0	0	3.103965546179135
604	1	0	0	0	3.348852334044398
605	1	0	0	0	3.251340036588836
606	1	0	0	0	3.723079816436904
607	0	1	0	0	3.172143621690516
608	0	0	0	1	3.0878448038993307
609	1	0	0	0	3.188187783349927
610	0	1	0	0	3.121731366412221
611	0	0	0	1	4.3226649632686645
612	1	0	0	0	3.534008533636774
613	1	0	0	0	3.652639181595719
614	1	0	0	0	3.5178387186551534
615	1	0	0	0	3.6813863048605473
616	1	0	0	0	3.255255390858844
617	1	0	0	0	3.0398299650725713
618	1	0	0	0	4.407356836946434
619	1	0	0	0	3.4702102012152745
620	1	0	0	0	4.142714927188754
621	1	0	0	0	4.386300373687231
622	1	0	0	0	3.70993497591818
623	1	0	0	0	3.4480989918419356
624	0	1	0	0	3.460415585977194
625	0	0	0	1	3.184386844590913
626	1	0	0	0	4.242377556897359
627	1	0	0	0	4.505617908149463
628	1	0	0	0	4.843366134283931
629	1	0	0	0	4.828457115134446
630	1	0	0	0	3.9110215348321127
631	1	0	0	0	4.2434936972567225
632	1	0	0	0	3.8310200658379805
633	1	0	0	0	4.244618548958024
634	1	0	0	0	3.5380284479747104
635	1	0	0	0	3.2169088031143414
636	0	1	0	0	5.119958057619473
637	0	0	0	1	2.340893039776201
638	0	1	0	0	4.7103165750229055
639	0	0	0	1	3.3797964364535176
640	1	0	0	0	2.83958881159102
641	1	0	0	0	3.8421807322691706
642	1	0	0	0	4.710388007188118
643	1	0	0	0	2.6478396758989353
644	0	1	0	0	3.7081148187217665
645	0	0	0	1	3.36984000012555
646	0	1	0	0	3.864217439422064
647	0	0	0	1	4.56539449454522
648	1	0	0	0	3.942671702287448
649	0	1	0	0	4.928878145964367
650	0	0	0	1	3.2704087399214568
651	1	0	0	0	4.698712499324623
652	1	0	0	0	4.537997467652436
653	1	0	0	0	4.359463384413952
654	1	0	0	0	4.421994534760722
655	1	0	0	0	3.7866899163038057
656	1	0	0	0	2.828309205970203
657	1	0	0	0	3.9469994883372954
658	0	1	0	0	3.5752465112469096
659	0	0	0	1	4.086488559567415
660	1	0	0	0	3.79098774432819
661	1	0	0	0	3.560050588543441
662	1	0	0	0	2.050654881801372
663	1	0	0	0	3.4266405133663707
664	1	0	0	0	3.7670946731095505
665	0	1	0	0	4.9201023427798765
666	0	0	0	1	2.49770688757899
667	1	0	0	0	4.368382785675853
668	1	0	0	0	3.400037451082692
669	0	1	0	0	3.911119761147035
670	0	0	0	1	2.9880101145311917
671	1	0	0	0	3.808904206709794
672	0	1	0	0	3.4760050530761295
673	0	0	0	1	3.3929940613465392
674	1	0	0	0	4.059573160225964
675	1	0	0	0	4.559609574103695
676	1	0	0	0	4.165491533663781
677	1	0	0	0	3.5703113444067314
678	1	0	0	0	3.8002238534683332
679	0	1	0	0	3.9587943144013793
680	0	0	0	1	3.411120615327717
681	1	0	0	0	3.374504742268698
682	0	1	0	0	3.762434786808893
683	0	0	0	1	4.078717762430118
684	1	0	0	0	4.034171010866139
685	1	0	0	0	3.7087583116705707
686	1	0	0	0	4.38735628000653
687	1	0	0	0	4.057457510682164
688	1	0	0	0	3.9808497379381893
689	1	0	0	0	4.141820807214821
690	1	0	0	0	3.3288428176917337
691	1	0	0	0	4.1959698183428165
692	0	1	0	0	4.1596610964881995
693	0	0	0	1	4.694023877693981
694	1	0	0	0	4.3774733360577915
695	1	0	0	0	4.6732082811724025
696	1	0	0	0	4.466115153516761
697	1	0	0	0	4.630916027733265
698	1	0	0	0	4.0531262805968415
699	1	0	0	0	4.153225556758641
700	1	0	0	0	4.685820314660728
701	1	0	0	0	3.5647083322943898
702	1	0	0	0	4.565614178825902
703	1	0	0	0	3.593502779089597
704	1	0	0	0	4.790971850319917
705	1	0	0	0	4.697257382528556
706	1	0	0	0	4.632911928834301
707	1	0	0	0	4.877163608696555
708	1	0	0	0	3.0199826990508396
709	1	0	0	0	3.3191984707360382
710	1	0	0	0	4.044905945124945
711	1	0	0	0	3.8324060866875005
712	0	1	0	0	3.0088025080449787
713	0	0	1	0	3.235820854504407
714	0	0	0	1	2.774082373146868
715	0	1	0	0	2.83312228136366
716	0	0	1	0	3.483761808393508
717	0	0	0	1	3.702522237393068
718	0	1	0	0	2.924405558035158
719	0	0	1	0	2.833823524967985
720	0	0	0	1	2.794376971409081
721	1	0	0	0	2.6773277464062217
722	0	1	0	0	2.004317421854435
723	0	0	0	1	3.109071494095698
724	1	0	0	0	2.4964547787607687
725	1	0	0	0	2.6289252720367333
726	1	0	0	0	2.660075925817483
727	1	0	0	0	2.6017058524655976
728	1	0	0	0	3.728472693297597
729	0	1	0	0	3.1588030113284917
730	0	0	1	0	3.477536238525369
731	0	0	0	1	3.161350007276707
732	1	0	0	0	4.021015209529144
733	1	0	0	0	3.7950959003450158
734	1	0	0	0	4.4960257995332125
735	0	1	0	0	4.163617532148435
736	0	0	1	0	4.539404039678561
737	0	0	0	1	3.1275016515980067
738	0	1	0	0	3.618751189445447
739	0	0	0	1	4.994133228168323
740	0	1	0	0	3.734372686409066
741	0	0	0	1	3.9938426705008343
742	1	0	0	0	4.831913970719397
743	1	0	0	0	3.850162090875526
744	1	0	0	0	3.2532607052646294
745	0	1	0	0	4.564295634760046
746	0	0	1	0	4.194586263973745
747	0	0	0	1	4.028022069450374
748	0	1	0	0	3.3130158893495736
749	0	0	0	1	3.523949900914978
750	0	1	0	0	4.2109927905007085
751	0	0	0	1	3.48763965957408
752	1	0	0	0	4.332719429087117
753	1	0	0	0	4.485233915167892
754	0	1	0	0	4.251469627820045
755	0	0	0	1	3.4232475575256687
756	1	0	0	0	4.21863441494054
757	1	0	0	0	5.217494211042307
758	1	0	0	0	3.218901541676059
759	1	0	0	0	3.6437329876438116
760	1	0	0	0	4.307905987033948
761	1	0	0	0	4.6492734266125595
762	0	1	0	0	3.8711104884466288
763	0	0	1	0	3.3929152952490558
764	0	0	0	1	3.9449077123091896
765	0	1	0	0	4.637119008294385
766	0	0	1	0	4.195350003154692
767	0	0	0	1	3.8569010102064665
768	0	1	0	0	3.7542516735669773
769	0	0	0	1	3.973733630896453
770	1	0	0	0	2.4022911844132633
771	1	0	0	0	3.271522387356499
772	0	1	0	0	4.7213142485133535
773	0	0	0	1	3.7254101704627445
774	1	0	0	0	4.710684316847108
775	0	1	0	0	3.30710782546842
776	0	0	1	0	3.3141851445362422
777	0	0	0	1	2.371937125478176
778	1	0	0	0	4.2033344498195
779	0	1	0	0	3.317581693299509
780	0	0	0	1	4.3704882354773815
781	1	0	0	0	4.579012889508721
782	1	0	0	0	3.565574698155051
783	1	0	0	0	3.959824986697295
784	0	1	0	0	3.8872182082625972
785	0	0	0	1	3.6081034761852036
786	1	0	0	0	4.009432464446643
787	1	0	0	0	4.719686291053843
788	1	0	0	0	4.058608385151408
789	0	1	0	0	3.4551379107411755
790	0	0	0	1	4.108507745101705
791	0	1	0	0	4.279643084253171
792	0	0	0	1	3.8238341763785355
793	1	0	0	0	2.942698158167055
794	1	0	0	0	4.26126785620107
795	1	0	0	0	3.6545849846074647
796	1	0	0	0	3.463662014525532
797	1	0	0	0	4.581282191347171
798	1	0	0	0	3.0810801714461102
799	1	0	0	0	4.223379820803579
800	1	0	0	0	4.858580408567214
801	1	0	0	0	3.868147610001392
802	0	1	0	0	5.418341592082748
803	0	0	1	0	4.086926969651609
804	0	0	1	0	5.2123807656655465
805	0	0	0	1	4.2822534095221725
806	1	0	0	0	5.045263129845206
807	0	1	0	0	3.8314634541742727
808	0	0	1	0	3.9520161337289905
809	0	0	0	1	3.955031280670795
810	1	0	0	0	4.974456189943004
811	1	0	0	0	3.9565813124848237
812	1	0	0	0	5.323795030311764
813	1	0	0	0	3.2381106004530817
814	1	0	0	0	3.7786051957558597
815	0	1	0	0	4.539398448409419
816	0	0	1	0	4.623843049875739
817	0	0	0	1	4.685709969064802
818	1	0	0	0	4.358201331555133
819	1	0	0	0	3.211203556621273
820	1	0	0	0	3.392194875164548
821	1	0	0	0	4.257140232003282
822	0	1	0	0	4.310343791532553
823	0	0	1	0	4.194945896891765
824	0	0	0	1	4.718133966519669
825	1	0	0	0	4.318589799938639
826	0	1	0	0	2.837889488448067
827	0	0	0	1	4.043707504618327
828	1	0	0	0	3.850185338873598
829	0	1	0	0	4.061194579074832
830	0	0	0	1	3.5981626146924595
831	1	0	0	0	3.637215336549326
832	1	0	0	0	4.4153607151666865
833	1	0	0	0	4.958986560091418
834	1	0	0	0	3.8149398540157833
835	1	0	0	0	4.260460301965976
836	1	0	0	0	3.9869001511979465
837	1	0	0	0	3.8102701040791196
838	0	1	0	0	5.09089581136816
839	0	0	0	1	4.230810147256925
840	0	1	0	0	4.430801461513207
841	0	0	0	1	3.3334681942080713
842	1	0	0	0	5.184648659348974
843	0	1	0	0	3.2852905499210685
844	0	0	1	0	3.5882564470922724
845	0	0	0	1	3.408189226235029
846	0	1	0	0	3.9260365851468015
847	0	0	0	1	4.046177388252646
848	1	0	0	0	4.322569153722725
849	1	0	0	0	3.8818418607474223
850	1	0	0	0	4.973499935516429
851	1	0	0	0	4.245424473384941
852	1	0	0	0	3.9611415871071483
853	1	0	0	0	5.533537078186446
854	1	0	0	0	4.707257686458529
855	1	0	0	0	3.5979098857247767
856	1	0	0	0	4.656249069562164
857	1	0	0	0	4.639186342247146
858	1	0	0	0	4.252977390651935
859	1	0	0	0	4.881632128115679
860	0	1	0	0	3.4041565598683228
861	0	0	0	1	3.9650651707127964
862	1	0	0	0	3.9397763649559043
863	1	0	0	0	3.0986701115231163
864	0	1	0	0	2.679842682685802
865	0	0	0	1	4.079631781791936
866	1	0	0	0	3.699523046943564
867	1	0	0	0	3.8451554739235823
868	1	0	0	0	3.54498912565463
869	1	0	0	0	4.1359644009042125
870	0	1	0	0	4.171385083833137
871	0	0	0	1	3.727179682354334
872	1	0	0	0	4.265876304872369
873	1	0	0	0	3.4510264189009705
874	1	0	0	0	3.8516514871500545
875	0	1	0	0	4.366798574989359
876	0	0	0	1	4.201312707461594
877	1	0	0	0	4.108483389183168
878	1	0	0	0	4.449503789183522
879	1	0	0	0	4.04705727354691
880	1	0	0	0	4.339746347176186
881	1	0	0	0	3.3233532323619963
882	1	0	0	0	5.312833495713285
883	1	0	0	0	3.968198658479737
884	0	1	0	0	3.501658186653542
885	0	0	0	1	4.231750540870951
886	1	0	0	0	3.5928913023869105
887	1	0	0	0	3.940086391715541
888	1	0	0	0	4.738823863460548
889	1	0	0	0	3.48193627346992
890	1	0	0	0	3.681449399012454
891	0	1	0	0	4.417025286365571
892	0	0	1	0	3.688514382067754
893	0	0	0	1	4.395398516491459
894	0	1	0	0	4.129256341258266
895	0	0	0	1	4.375165697287191
896	1	0	0	0	4.575421853092259
897	1	0	0	0	4.709510031185888
898	0	1	0	0	4.205482586964891
899	0	0	1	0	3.9722872636432975
900	0	0	0	1	4.253130450925729
901	1	0	0	0	4.334162336826749
902	1	0	0	0	5.103981115573205
903	1	0	0	0	5.486121497316338
904	1	0	0	0	4.720448731634092
905	0	1	0	0	5.328039751452643
906	0	0	1	0	5.044843730244009
907	0	0	0	1	3.824138722540847
908	1	0	0	0	4.026805078007359
909	1	0	0	0	4.335522255246222
910	1	0	0	0	4.686136130476359
911	0	1	0	0	3.5558523474685613
912	0	0	0	1	3.818321960973169
913	0	1	0	0	3.8206364331305145
914	0	0	0	1	4.540767180085144
915	0	1	0	0	4.503857258885069
916	0	0	0	1	4.470684213072292
917	1	0	0	0	3.765526132693548
918	0	1	0	0	4.021658669322903
919	0	0	0	1	3.71023639783508
920	1	0	0	0	4.493652460708859
921	1	0	0	0	4.359394069495363
922	1	0	0	0	3.604925513473189
923	1	0	0	0	4.40845145138057
924	0	1	0	0	4.100546372822385
925	0	0	1	0	3.9434203078990353
926	0	0	1	0	3.35514536754436
927	0	0	0	1	3.2362440342704786
928	1	0	0	0	4.345248044797259
929	1	0	0	0	4.814099303917399
930	0	1	0	0	3.560282591622569
931	0	0	0	1	4.87159021884417
932	1	0	0	0	4.2253081692653724
933	0	1	0	0	4.128864113917786
934	0	0	0	1	4.169124646804172
935	1	0	0	0	4.2041020199308745
936	1	0	0	0	4.05793130146901
937	1	0	0	0	3.8842383070004742
938	1	0	0	0	3.447730191766994
939	1	0	0	0	4.493078301259112
940	1	0	0	0	4.08651174585683
941	1	0	0	0	4.158808443093336
942	1	0	0	0	4.24013737057679
943	1	0	0	0	5.449059961906612
944	1	0	0	0	3.6885312501326206
945	1	0	0	0	4.592663101443193
946	1	0	0	0	5.08726811883203
947	0	1	0	0	4.406045167848518
948	0	0	0	1	3.7864680389198138
949	1	0	0	0	3.0041956764353297
950	1	0	0	0	3.546594417126153
951	1	0	0	0	3.5827568776003664
952	1	0	0	0	5.229357406271408
953	1	0	0	0	4.283957750281714
954	0	1	0	0	4.961244232043825
955	0	0	1	0	5.264046629378433
956	0	0	0	1	4.315702170832429
957	1	0	0	0	3.2452483729195434
958	1	0	0	0	3.937865353141523
959	1	0	0	0	2.8657148104669234
960	1	0	0	0	4.343297944905625
961	1	0	0	0	4.02381344478626
962	1	0	0	0	4.638565687676722
963	1	0	0	0	4.347831255276713
964	0	1	0	0	4.264532573806935
965	0	0	0	1	3.543622686858368
966	1	0	0	0	4.788785352681743
967	1	0	0	0	4.408325023515933
968	1	0	0	0	4.072361723952298
969	1	0	0	0	3.160878115788165
970	1	0	0	0	3.320805390458975
971	0	1	0	0	4.314874636308945
972	0	0	1	0	3.323087355587675
973	0	0	1	0	4.4097347579038795
974	0	0	1	0	3.1347439233126755
975	0	0	0	1	4.34758855765954
976	1	0	0	0	2.8363541428216026
977	1	0	0	0	3.7286520735168702
978	1	0	0	0	4.464352848537341
979	1	0	0	0	4.496355517074916
980	1	0	0	0	4.48884521526937
981	0	1	0	0	4.396477020194811
982	0	0	0	1	4.244864332355799
983	1	0	0	0	4.175961977221717
984	0	1	0	0	4.398120426094535
985	0	0	1	0	5.441167434737585
986	0	0	1	0	4.232555672731342
987	0	0	0	1	4.254129664858631
988	1	0	0	0	6.253728709139506
989	1	0	0	0	3.591628405595413
990	1	0	0	0	3.4739069605058197
991	1	0	0	0	3.893478610565633
992	1	0	0	0	5.01430447883404
993	1	0	0	0	4.186465534086355
994	1	0	0	0	3.2007361064112643
995	1	0	0	0	4.2920625918241395
996	0	1	0	0	4.552091336986116
997	0	0	0	1	3.7020240036206364
998	0	1	0	0	4.27074243733377
999	0	0	1	0	5.0342757134405485
1000	0	0	1	0	4.54754443041337
1001	0	0	1	0	4.748712121972888
1002	0	0	0	1	3.850435745730902
1003	1	0	0	0	4.039945006317594
1004	1	0	0	0	4.834129157109493
1005	1	0	0	0	3.731696876397323
1006	1	0	0	0	4.5343615256064425
1007	1	0	0	0	3.5344949315690273
1008	1	0	0	0	3.7656022900461634
1009	1	0	0	0	4.740332505264349
1010	1	0	0	0	4.430877193783703
1011	1	0	0	0	4.491858899992753
1012	1	0	0	0	3.692879727669846
1013	1	0	0	0	3.969172217051274
1014	1	0	0	0	3.214897344858646
1015	1	0	0	0	3.7052800670073363
1016	1	0	0	0	4.223484375533394
1017	1	0	0	0	5.366205494419417
1018	1	0	0	0	4.611987790400711
1019	0	1	0	0	3.595405045973688
1020	0	0	0	1	3.824837348752444
1021	1	0	0	0	4.094038218607811
1022	1	0	0	0	2.331725542391932
1023	1	0	0	0	3.4536230961445793
1024	0	1	0	0	2.9059807364978756
1025	0	0	0	1	4.7224447771019635
1026	1	0	0	0	4.116889907900383
1027	1	0	0	0	4.171463065633885
1028	1	0	0	0	3.5487441138179054
1029	1	0	0	0	3.783791608056267
1030	1	0	0	0	4.89956392409363
1031	1	0	0	0	4.53371457954575
1032	1	0	0	0	4.7190376658584565
1033	1	0	0	0	3.8047873094077254
1034	1	0	0	0	4.61720015033503
1035	0	1	0	0	4.261065033832903
1036	0	0	0	1	3.323836950435867
1037	1	0	0	0	3.334121543721615
1038	0	1	0	0	3.661145990300197
1039	0	0	0	1	4.32766305872247
1040	0	1	0	0	3.939658177688661
1041	0	0	1	0	4.012410600608932
1042	0	0	0	1	5.002162242407095
1043	0	1	0	0	4.699299617461735
1044	0	0	0	1	4.295340483607538
1045	1	0	0	0	4.22435700931908
1046	0	1	0	0	4.862436043262163
1047	0	0	1	0	4.3875676805670105
1048	0	0	1	0	4.435268546444482
1049	0	0	0	1	4.566206380334792
1050	1	0	0	0	4.925494648511443
1051	0	1	0	0	3.8542231965752394
1052	0	0	0	1	4.561963156238143
1053	1	0	0	0	4.542225346723082
1054	1	0	0	0	4.729103427205794
1055	1	0	0	0	4.345572601915052
1056	1	0	0	0	4.3919403013539675
1057	1	0	0	0	4.525171055958477
1058	1	0	0	0	4.800762610972589
1059	1	0	0	0	3.8716315295110086
1060	1	0	0	0	4.677002423980329
1061	1	0	0	0	3.1477540684945255
1062	1	0	0	0	4.365241564656348
1063	0	1	0	0	4.161173730038695
1064	0	0	1	0	3.9810138164870654
1065	0	0	1	0	3.435910595067703
1066	0	0	0	1	3.779937362659807
1067	0	1	0	0	3.0694695151244087
1068	0	0	0	1	4.540070466412441
1069	0	1	0	0	3.832905668145662
1070	0	0	0	1	4.459153235174286
1071	1	0	0	0	3.3966405680466085
1072	0	1	0	0	3.707176104180255
1073	0	0	0	1	3.910566950256457
1074	1	0	0	0	4.432912302100904
1075	1	0	0	0	5.079197745720342
1076	1	0	0	0	3.5687606472701177
1077	1	0	0	0	4.590982608637334
1078	1	0	0	0	3.218279996645007
1079	0	1	0	0	4.70812773187289
1080	0	0	1	0	4.13617976593492
1081	0	0	0	1	3.613850897423436
1082	1	0	0	0	3.69680388298845
1083	0	1	0	0	3.844069569105273
1084	0	0	0	1	3.883522339104222
1085	1	0	0	0	3.980668617163627
1086	1	0	0	0	3.619871609926428
1087	1	0	0	0	3.3591145290199895
1088	1	0	0	0	4.2422889644203705
1089	1	0	0	0	4.141066548817764
1090	1	0	0	0	3.8636668813832697
1091	1	0	0	0	4.237976331671126
1092	1	0	0	0	3.529320542231549
1093	1	0	0	0	4.122047594393779
1094	1	0	0	0	4.126346428770389
1095	1	0	0	0	3.9974908241957228
1096	1	0	0	0	3.7518489259177543
1097	1	0	0	0	3.616010306939052
1098	1	0	0	0	3.5114796586057575
1099	1	0	0	0	4.673624307630742
1100	1	0	0	0	3.4582982767888173
1101	1	0	0	0	3.3649994386323354
1102	1	0	0	0	3.925044988627541
1103	1	0	0	0	3.7787291986629974
1104	1	0	0	0	3.9827147556755937
1105	1	0	0	0	3.6680518055919964
1106	1	0	0	0	2.841512141479008
1107	1	0	0	0	3.6955929238340244
1108	1	0	0	0	4.463220486232684
1109	1	0	0	0	4.696550378523593
1110	1	0	0	0	4.383597312855752
1111	1	0	0	0	3.4168336919635403
1112	1	0	0	0	3.5728479693830724
1113	1	0	0	0	3.0511367122884674
1114	1	0	0	0	3.8232971881212983
1115	1	0	0	0	4.707648561044891
1116	0	1	0	0	4.0867244046412505
1117	0	0	0	1	4.401144969268428
1118	1	0	0	0	3.2689793751964413
1119	1	0	0	0	4.725814714437842
1120	1	0	0	0	3.246872319476142
1121	1	0	0	0	3.7228724714154557
1122	1	0	0	0	3.7079652817203645
1123	1	0	0	0	4.012641795607561
1124	0	1	0	0	4.683189082648657
1125	0	0	1	0	4.432769760403437
1126	0	0	0	1	4.429582238810931
1127	1	0	0	0	5.082969514056842
1128	1	0	0	0	3.5880087780711336
1129	1	0	0	0	5.136089068195072
1130	1	0	0	0	4.252983520715882
1131	0	1	0	0	4.19812997649445
1132	0	0	0	1	3.5970080645123477
1133	1	0	0	0	3.4165001719097368
1134	0	1	0	0	4.026814711509432
1135	0	0	1	0	4.023020386070011
1136	0	0	1	0	3.623253131093482
1137	0	0	0	1	4.058499476009861
1138	1	0	0	0	3.0055376692970075
1139	1	0	0	0	4.3992871446743145
1140	1	0	0	0	3.4689665026708907
1141	1	0	0	0	4.931103065566949
1142	1	0	0	0	4.1849655785478275
1143	0	1	0	0	4.267126577494868
1144	0	0	0	1	4.114614957221775
1145	1	0	0	0	3.10492770194634
1146	1	0	0	0	4.857210980743879
1147	1	0	0	0	3.7126795127935415
1148	1	0	0	0	4.821535368279561
1149	0	1	0	0	3.9280248120924157
1150	0	0	0	1	3.862777136894007
1151	0	1	0	0	4.028504937422244
1152	0	0	0	1	4.770241651735321
1153	1	0	0	0	4.038993180079293
1154	1	0	0	0	3.7157733718232087
1155	1	0	0	0	3.8460201618433003
1156	0	1	0	0	4.750582252445662
1157	0	0	0	1	3.825167280416667
1158	0	1	0	0	2.68325950107228
1159	0	0	0	1	4.485994252665882
1160	0	1	0	0	4.344855170280438
1161	0	0	0	1	3.7090448766781643
1162	1	0	0	0	4.324619266463271
1163	1	0	0	0	4.238095226651406
1164	1	0	0	0	3.8410405392799456
1165	0	1	0	0	3.3365893120341443
1166	0	0	0	1	3.123013774290842
1167	1	0	0	0	4.89690265100152
1168	1	0	0	0	4.276871641717111
1169	1	0	0	0	4.205646417415277
1170	1	0	0	0	4.032282038058203
1171	1	0	0	0	3.4150281455529163
1172	1	0	0	0	3.235243022110583
1173	0	1	0	0	4.664651433928564
1174	0	0	0	1	4.561330449371196
1175	1	0	0	0	3.41152617607502
1176	1	0	0	0	3.9991310518486958
1177	1	0	0	0	4.65544790490761
1178	0	1	0	0	4.185362327005793
1179	0	0	0	1	3.917993203262848
1180	0	1	0	0	3.9105456205203635
1181	0	0	0	1	4.088119164678981
1182	0	1	0	0	4.494771955904583
1183	0	0	0	1	3.2930618731514483
1184	1	0	0	0	3.5191741389656426
1185	1	0	0	0	3.6277733924764273
1186	0	1	0	0	4.805971151560317
1187	0	0	1	0	4.499379463959396
1188	0	0	1	0	4.313640814974578
1189	0	0	1	0	4.193622596476056
1190	0	0	0	1	3.3658895930838013
1191	1	0	0	0	4.267514941749412
1192	1	0	0	0	4.016458918929775
1193	1	0	0	0	2.339407601104943
1194	0	1	0	0	3.4543438817186884
1195	0	0	0	1	3.498106642507935
1196	1	0	0	0	3.4067607498065633
1197	1	0	0	0	3.5898498441632483
1198	1	0	0	0	3.8867313783904183
1199	1	0	0	0	3.4846875991757633
1200	1	0	0	0	3.5438540463519232
1201	1	0	0	0	4.156643599260745
1202	1	0	0	0	3.901565464861447
1203	1	0	0	0	3.720379826141716
1204	1	0	0	0	4.874146830260595
1205	1	0	0	0	4.784810129760507
1206	1	0	0	0	3.735057812793903
1207	1	0	0	0	3.930932852890178
1208	1	0	0	0	6.0126738947265235
1209	1	0	0	0	4.207456472296594
1210	1	0	0	0	3.9045074842668726
1211	1	0	0	0	4.9302314938537695
1212	1	0	0	0	3.643127159766876
1213	0	1	0	0	4.258681031522987
1214	0	0	0	1	3.0940313231938177
1215	0	1	0	0	3.9605459609534748
1216	0	0	0	1	4.135571099311596
1217	0	1	0	0	3.7829182841415094
1218	0	0	0	1	4.155265808910423
1219	1	0	0	0	4.062291569173083
1220	1	0	0	0	4.113651644876888
1221	1	0	0	0	4.574946256341966
1222	1	0	0	0	3.614836090488677
1223	1	0	0	0	5.152593978341618
1224	1	0	0	0	4.020171047497915
1225	1	0	0	0	4.494103817778303
1226	1	0	0	0	4.153955739457009
1227	1	0	0	0	3.358546152530707
1228	1	0	0	0	3.3947319635300004
1229	0	1	0	0	5.02727731859641
1230	0	0	0	1	4.258168790922042
1231	0	1	0	0	4.746708800141023
1232	0	0	0	1	4.6838444914761475
1233	1	0	0	0	4.520384722175279
1234	1	0	0	0	4.249232517992486
1235	1	0	0	0	3.4970291635737785
1236	1	0	0	0	4.444899588776292
1237	1	0	0	0	4.705303710699268
1238	0	1	0	0	4.99443097152411
1239	0	0	1	0	4.548120729571973
1240	0	0	1	0	4.310292898259319
1241	0	0	0	1	4.393210100338153
1242	1	0	0	0	3.2548342101072127
1243	1	0	0	0	3.7870734378073982
1244	1	0	0	0	4.237778268295729
1245	0	1	0	0	4.2359526456691965
1246	0	0	0	1	3.6842055106166365
1247	0	1	0	0	4.556222628750122
1248	0	0	0	1	4.06874489980137
1249	1	0	0	0	3.63336327030019
1250	1	0	0	0	3.109305561181795
1251	0	1	0	0	3.850783319758737
1252	0	0	0	1	3.917843970897141
1253	1	0	0	0	2.738781050371424
1254	1	0	0	0	4.763536672949325
1255	0	1	0	0	3.492675087898507
1256	0	0	1	0	4.260983057224636
1257	0	0	1	0	4.193732947075556
1258	0	0	0	1	4.616739500124488
1259	1	0	0	0	4.336378150825607
1260	1	0	0	0	2.991145257392552
1261	0	1	0	0	4.502692312657564
1262	0	0	0	1	3.618667302913162
1263	1	0	0	0	3.696576879169009
1264	0	1	0	0	4.351171324321476
1265	0	0	0	1	3.526878654010322
1266	1	0	0	0	4.328752087212192
1267	1	0	0	0	3.8493330823238674
1268	1	0	0	0	4.471051721922191
1269	1	0	0	0	3.580454184135313
1270	1	0	0	0	3.6767209788790307
1271	1	0	0	0	4.3820859212139185
1272	0	1	0	0	4.401933149931889
1273	0	0	0	1	3.883279353765472
1274	1	0	0	0	3.4723455351773365
1275	1	0	0	0	4.497289034562362
1276	1	0	0	0	4.399128908431449
1277	1	0	0	0	3.9480251489872638
1278	0	1	0	0	4.181921745979573
1279	0	0	1	0	4.73136151517728
1280	0	0	0	1	3.67546935231765
1281	0	1	0	0	3.6445894158691723
1282	0	0	0	1	4.447612748740596
1283	0	1	0	0	4.121815245419122
1284	0	0	0	1	4.193299319964168
1285	1	0	0	0	2.927099694638041
1286	1	0	0	0	5.016443326706707
1287	1	0	0	0	4.186581177406508
1288	1	0	0	0	5.492588552439517
1289	1	0	0	0	4.02018021373749
1290	1	0	0	0	4.495404954357553
1291	1	0	0	0	4.335938398921551
1292	1	0	0	0	4.4098122894040515
1293	1	0	0	0	3.420406331111666
1294	0	1	0	0	3.7083972100971083
1295	0	0	1	0	4.266429483674952
1296	0	0	1	0	4.288535033421352
1297	0	0	1	0	4.096310310146229
1298	0	0	0	1	3.935059008670954
1299	1	0	0	0	4.187507109506791
1300	1	0	0	0	4.37552238774206
1301	1	0	0	0	4.0420624124529585
1302	1	0	0	0	3.2627084109190405
1303	1	0	0	0	5.027959494496098
1304	1	0	0	0	4.354060603538104
1305	1	0	0	0	2.558972883473904
1306	1	0	0	0	3.127460288462071
1307	1	0	0	0	1.8432770696971057
1308	1	0	0	0	1.713682029450582
1309	1	0	0	0	3.064038156726331
1310	1	0	0	0	3.0124099172109338
1311	1	0	0	0	2.7065290973220084
1312	1	0	0	0	2.889945156750607
1313	1	0	0	0	2.3687542556381245
1314	1	0	0	0	2.6773277464062217
1315	1	0	0	0	3.272296776202227
1316	1	0	0	0	3.3808294498422855
1317	1	0	0	0	4.545499352700358
1318	1	0	0	0	4.526645161501939
1319	1	0	0	0	3.91860543994072
1320	1	0	0	0	4.044179432910294
1321	1	0	0	0	3.8650240926810504
1322	1	0	0	0	3.88386947851267
1323	1	0	0	0	3.955318946361596
1324	1	0	0	0	3.5350907613431426
1325	1	0	0	0	2.099064356660952
1326	1	0	0	0	2.6773277464062217
1327	1	0	0	0	4.577477971272607
1328	1	0	0	0	5.524146020810857
1329	0	1	0	0	4.074115610383833
1330	0	0	0	1	3.7880905126149975
1331	1	0	0	0	4.263040088834483
1332	1	0	0	0	3.8415861047557613
1333	0	1	0	0	4.480243485993478
1334	0	0	0	1	3.738822469017479
1335	0	1	0	0	3.144512590545257
1336	0	0	1	0	3.574701275907892
1337	0	0	1	0	3.504547236430049
1338	0	0	1	0	4.431615204581723
1339	0	0	1	0	3.8490485304251605
1340	0	0	1	0	3.4013951053163045
1341	0	0	0	1	2.95965858058286
1342	1	0	0	0	3.2671899032252822
1343	1	0	0	0	4.486406078486005
1344	0	1	0	0	3.5998304401075787
1345	0	0	1	0	3.743248404688494
1346	0	0	0	1	3.9104898309055134
1347	1	0	0	0	4.488538866190916
1348	0	1	0	0	3.4950421536160925
1349	0	0	0	1	3.3116447531179665
1350	1	0	0	0	3.4065009794739685
1351	1	0	0	0	4.69811925966162
1352	1	0	0	0	2.9004413301208505
1353	1	0	0	0	3.0416598151454113
1354	1	0	0	0	3.802784927699587
1355	1	0	0	0	3.2501175298163276
1356	1	0	0	0	4.122353325699687
1357	1	0	0	0	3.76329192905046
1358	1	0	0	0	3.7389534738851578
1359	1	0	0	0	4.047310767705686
1360	1	0	0	0	4.074208530892508
1361	1	0	0	0	3.2486209518828377
1362	1	0	0	0	4.130358616212445
1363	1	0	0	0	3.0191715525798557
1364	1	0	0	0	3.4389862603018053
1365	1	0	0	0	2.972897175510765
1366	1	0	0	0	2.874160919422391
1367	1	0	0	0	3.0097725906287938
1368	1	0	0	0	2.8503702270345386
1369	1	0	0	0	3.185689261757159
1370	1	0	0	0	3.372580440185297
1371	0	1	0	0	2.590200248713789
1372	0	0	0	1	3.0801503673042343
1373	1	0	0	0	3.9078741990194175
1374	1	0	0	0	4.069475330348076
1375	1	0	0	0	3.7579209355579977
1376	1	0	0	0	3.6605851182187674
1377	1	0	0	0	5.689439910959682
1378	0	1	0	0	3.5116929951731732
1379	0	0	0	1	3.0191860634185055
1380	1	0	0	0	4.179520135302621
1381	1	0	0	0	4.508202666630481
1382	1	0	0	0	4.67641181717714
1383	0	1	0	0	3.552112021384162
1384	0	0	0	1	3.3620249014844865
1385	1	0	0	0	4.5118912146100545
1386	1	0	0	0	4.5814892476678395
1387	1	0	0	0	4.830173490967553
1388	1	0	0	0	3.967536423963267
1389	1	0	0	0	5.228182605932713
1390	1	0	0	0	4.3540895992430935
1391	1	0	0	0	4.45674662834367
1392	0	1	0	0	4.221075063900436
1393	0	0	0	1	4.270494425165868
1394	1	0	0	0	3.296390255916682
1395	1	0	0	0	4.43564030905784
1396	1	0	0	0	3.7954893205615625
1397	1	0	0	0	4.159857338363611
1398	0	1	0	0	4.641137177310672
1399	0	0	0	1	3.8305611545486484
1400	1	0	0	0	3.334772739467066
1401	0	1	0	0	4.674957622973025
1402	0	0	1	0	4.651592227876774
1403	0	0	0	1	4.019537719304712
1404	1	0	0	0	3.9795445506735847
1405	1	0	0	0	4.449906172729187
1406	0	1	0	0	4.793174654632454
1407	0	0	0	1	3.6002469077474
1408	1	0	0	0	4.969638777043053
1409	1	0	0	0	3.396222376116737
1410	1	0	0	0	3.4978050195894954
1411	1	0	0	0	3.7214727247202304
1412	1	0	0	0	3.2928023265009063
1413	1	0	0	0	3.8100046171883615
1414	1	0	0	0	3.557498883350888
1415	1	0	0	0	4.049807597868674
1416	0	1	0	0	4.7054427869750635
1417	0	0	0	1	4.551053059527239
1418	0	1	0	0	3.6610428963776194
1419	0	0	0	1	4.308890170313785
1420	0	1	0	0	3.8489598768310964
1421	0	0	0	1	3.9132134072622162
1422	0	1	0	0	4.5424022508739315
1423	0	0	0	1	3.9396886066946166
1424	0	1	0	0	3.7204404179139896
1425	0	0	0	1	3.6100079334182236
1426	0	1	0	0	4.535535388830483
1427	0	0	1	0	3.7902134082513745
1428	0	0	1	0	4.2526173454180025
1429	0	0	1	0	3.401285473390962
1430	0	0	0	1	4.931818199368048
1431	1	0	0	0	4.119522601842233
1432	0	1	0	0	3.576757016673636
1433	0	0	0	1	3.802441625713087
1434	0	1	0	0	5.0514906805664825
1435	0	0	0	1	4.582174420460598
1436	1	0	0	0	3.669957209297545
1437	1	0	0	0	4.056868844755697
1438	0	1	0	0	4.060217431573259
1439	0	0	0	1	3.4716087420751944
1440	1	0	0	0	4.100393159406033
1441	0	1	0	0	5.133262803306144
1442	0	0	1	0	3.8521898413077245
1443	0	0	0	1	5.33229892751448
1444	1	0	0	0	3.2135530866829525
1445	0	1	0	0	3.8360980146002563
1446	0	0	0	1	4.164487655565642
1447	0	1	0	0	3.7298586895768038
1448	0	0	0	1	4.030381810711967
1449	0	1	0	0	3.854573469574444
1450	0	0	0	1	4.028316574679118
1451	1	0	0	0	4.86341682031256
1452	1	0	0	0	3.9571708122589344
1453	1	0	0	0	3.94287571065761
1454	0	1	0	0	3.053053626347312
1455	0	0	0	1	3.925590391592321
1456	0	1	0	0	3.9467796606313104
1457	0	0	0	1	3.2537853765991827
1458	1	0	0	0	3.9809267910632884
1459	1	0	0	0	4.1615168242877845
1460	1	0	0	0	3.9621825387041247
1461	1	0	0	0	4.82036119593292
1462	1	0	0	0	3.4797836310085026
1463	1	0	0	0	3.5678347837565254
1464	0	1	0	0	4.927455062096124
1465	0	0	0	1	4.045117489390016
1466	1	0	0	0	3.458903272769514
1467	1	0	0	0	4.566823590940579
1468	1	0	0	0	4.211169696584943
1469	1	0	0	0	3.8233608798802123
1470	0	1	0	0	4.411294117830749
1471	0	0	0	1	4.6743240006364
1472	1	0	0	0	4.64905253445968
1473	1	0	0	0	4.497213834938683
1474	1	0	0	0	3.926165873061298
1475	0	1	0	0	3.9830624946326183
1476	0	0	0	1	3.8447895058623227
1477	1	0	0	0	5.000477724353181
1478	1	0	0	0	4.28214965176234
1479	1	0	0	0	3.53332276644794
1480	0	1	0	0	4.147048740409385
1481	0	0	1	0	3.20804730272211
1482	0	0	0	1	3.8657016079634876
1483	1	0	0	0	3.8074191801451946
1484	1	0	0	0	3.672188986568803
1485	1	0	0	0	2.7693072399871657
1486	0	1	0	0	3.7966321154599965
1487	0	0	0	1	3.6083895509005157
1488	1	0	0	0	2.8477329216647975
1489	1	0	0	0	4.405263768179521
1490	1	0	0	0	5.061843693083543
1491	1	0	0	0	5.078974333327017
1492	1	0	0	0	3.727575852343102
1493	1	0	0	0	2.9268534784840297
1494	1	0	0	0	4.23716594075016
1495	1	0	0	0	3.2601940977526085
1496	1	0	0	0	4.341012672940303
1497	1	0	0	0	3.4274406399928026
1498	1	0	0	0	4.340604557848817
1499	1	0	0	0	3.5145759212040506
1500	0	1	0	0	2.7947460039444407
1501	0	0	0	1	4.153261300597912
1502	1	0	0	0	4.014859502045887
1503	1	0	0	0	3.628793765123363
1504	0	1	0	0	4.4850862337210335
1505	0	0	0	1	3.9835355858465946
1506	1	0	0	0	4.563480579368483
1507	0	1	0	0	5.06746543948788
1508	0	0	0	1	3.570063628783901
1509	1	0	0	0	5.079958506133029
1510	0	1	0	0	4.011765826706034
1511	0	0	1	0	4.040695070247204
1512	0	0	0	1	3.8573448311949092
1513	1	0	0	0	4.21154370497196
1514	0	1	0	0	3.9554218871522044
1515	0	0	1	0	3.2592187017071246
1516	0	0	0	1	4.0775973237572
1517	1	0	0	0	3.3098259161095083
1518	1	0	0	0	5.086436611632173
1519	1	0	0	0	4.345479792652031
1520	1	0	0	0	4.613251156653389
1521	1	0	0	0	3.9526727416491405
1522	1	0	0	0	4.185663854558708
1523	1	0	0	0	3.973604333888648
1524	1	0	0	0	3.539088477431689
1525	1	0	0	0	3.999615866282627
1526	1	0	0	0	3.233120682880556
1527	1	0	0	0	1.708552420154903
1528	1	0	0	0	2.019000924211031
1529	0	1	0	0	3.199589759485197
1530	0	0	0	1	4.210894751665798
1531	1	0	0	0	4.555486588940177
1532	1	0	0	0	4.821234858037308
1533	0	1	0	0	3.3801513653986275
1534	0	0	1	0	4.257047155391454
1535	0	0	0	1	4.14726759990615
1536	1	0	0	0	4.78588823686312
1537	0	1	0	0	5.371262448269544
1538	0	0	0	1	4.452476029206654
1539	1	0	0	0	4.633840751513325
1540	0	1	0	0	3.9582928745381882
1541	0	0	0	1	5.0063353125255725
1542	0	1	0	0	4.470643233644703
1543	0	0	0	1	5.01967522986551
1544	1	0	0	0	4.551056769822385
1545	1	0	0	0	3.1152018798790846
1546	1	0	0	0	4.135811690809593
1547	1	0	0	0	4.574474698233785
1548	1	0	0	0	3.3683438871954667
1549	1	0	0	0	3.621978906025388
1550	1	0	0	0	3.893008966992316
1551	1	0	0	0	3.1669691594717966
1552	1	0	0	0	3.2071684584492597
1553	1	0	0	0	4.067160287902966
1554	0	1	0	0	4.623041257413482
1555	0	0	1	0	4.440388841986532
1556	0	0	1	0	4.586583073630335
1557	0	0	0	1	3.9833920023886877
1558	1	0	0	0	3.8548921786298807
1559	1	0	0	0	4.311351638583722
1560	0	1	0	0	3.7796861423251764
1561	0	0	0	1	2.7119710300182667
1562	1	0	0	0	2.62224429230855
1563	1	0	0	0	3.7968364246822124
1564	1	0	0	0	3.1961053988606154
1565	0	1	0	0	3.572284629079447
1566	0	0	0	1	3.394798589773048
1567	1	0	0	0	4.046639756259053
1568	1	0	0	0	3.9532103214310945
1569	1	0	0	0	3.9180433725831003
1570	1	0	0	0	3.4863998344992395
1571	1	0	0	0	5.154499354472751
1572	1	0	0	0	3.9117461514122973
1573	1	0	0	0	4.915327723308257
1574	0	1	0	0	4.2422102669560795
1575	0	0	0	1	3.8880375085009997
1576	1	0	0	0	3.5452213875807037
1577	1	0	0	0	4.64233639424543
1578	1	0	0	0	3.600497202889533
1579	1	0	0	0	3.3028357108039077
1580	1	0	0	0	3.8722176652418905
1581	1	0	0	0	3.610999236063014
1582	1	0	0	0	4.067015328578863
1583	0	1	0	0	4.428560287945486
1584	0	0	0	1	4.4473179037300286
1585	1	0	0	0	4.990101235088873
1586	1	0	0	0	4.355898352956705
1587	1	0	0	0	4.3482521458098375
1588	0	1	0	0	4.118334640724551
1589	0	0	1	0	3.784660315259608
1590	0	0	0	1	3.9492400894864486
1591	1	0	0	0	4.417032005959195
1592	1	0	0	0	3.5624514470377626
1593	1	0	0	0	4.544826128617435
1594	1	0	0	0	3.3684471500042443
1595	1	0	0	0	4.280065187651437
1596	1	0	0	0	3.8404187197974227
1597	1	0	0	0	4.212734998793829
1598	0	1	0	0	3.32826375309539
1599	0	0	1	0	3.202847796089238
1600	0	0	0	1	3.5621497946291214
1601	1	0	0	0	4.194501077378818
1602	1	0	0	0	2.9774059042245025
1603	1	0	0	0	3.579035930984968
1604	1	0	0	0	4.10832385519725
1605	1	0	0	0	4.194747481039832
1606	1	0	0	0	3.856958788589997
1607	0	1	0	0	4.089067096836565
1608	0	0	0	1	3.5867641522543527
1609	1	0	0	0	4.406209551909393
1610	1	0	0	0	3.62326538361921
1611	1	0	0	0	4.043895723719647
1612	0	1	0	0	3.9087859553406945
1613	0	0	1	0	2.886214890471807
1614	0	0	0	1	4.152027184747158
1615	0	1	0	0	3.243265107583324
1616	0	0	1	0	4.578754690773932
1617	0	0	0	1	4.251531757807714
1618	1	0	0	0	3.6323639388238043
1619	1	0	0	0	4.12223567750596
1620	1	0	0	0	4.7530971755534805
1621	1	0	0	0	3.849984888298005
1622	1	0	0	0	3.724883539416685
1623	1	0	0	0	4.338922347429522
1624	0	1	0	0	3.9568761111440094
1625	0	0	0	1	4.387387815425675
1626	1	0	0	0	4.961684582760103
1627	1	0	0	0	4.348845686094169
1628	1	0	0	0	4.331233628751031
1629	1	0	0	0	4.21171768892808
1630	1	0	0	0	4.165042006586986
1631	1	0	0	0	4.332144503390815
1632	1	0	0	0	3.309290252248961
1633	0	1	0	0	3.730157780648772
1634	0	0	0	1	3.7040653532797663
1635	1	0	0	0	4.191215286201349
1636	1	0	0	0	4.097032837435138
1637	1	0	0	0	3.239669343182778
1638	1	0	0	0	3.673338832178004
1639	0	1	0	0	3.449557137747737
1640	0	0	0	1	4.11020723381392
1641	1	0	0	0	6.2823780341883415
1642	1	0	0	0	4.918130497449037
1643	0	1	0	0	3.9972604200837374
1644	0	0	0	1	3.0460985839879595
1645	1	0	0	0	4.169868002552252
1646	1	0	0	0	4.04835931356749
1647	1	0	0	0	3.685552180998511
1648	1	0	0	0	5.492212329084713
1649	1	0	0	0	6.044899873943638
1650	1	0	0	0	4.34531704081221
1651	1	0	0	0	4.204318421301165
1652	1	0	0	0	3.5596015889405
1653	1	0	0	0	4.48844431044417
1654	1	0	0	0	4.089878253620256
1655	1	0	0	0	3.8128791597555933
1656	0	1	0	0	4.64691887713064
1657	0	0	0	1	3.2272874094986066
1658	1	0	0	0	4.3483552507323555
1659	1	0	0	0	3.8763585813164076
1660	1	0	0	0	4.500190852028374
1661	1	0	0	0	4.265668825622911
1662	1	0	0	0	3.5664203658945883
1663	0	1	0	0	4.064872277612498
1664	0	0	1	0	4.240253658505662
1665	0	0	0	1	4.0558531676973315
1666	1	0	0	0	3.4172656617381305
1667	1	0	0	0	3.932483194194014
1668	1	0	0	0	4.38586330093326
1669	0	1	0	0	4.363346054597849
1670	0	0	0	1	3.210660958298203
1671	1	0	0	0	4.714020574463265
1672	0	1	0	0	4.298288231151993
1673	0	0	0	1	4.080473911124844
1674	1	0	0	0	3.6462880473678005
1675	1	0	0	0	3.7448522378950178
1676	1	0	0	0	3.299920247063515
1677	0	1	0	0	3.8643343803980157
1678	0	0	0	1	3.6654476859446743
1679	0	1	0	0	4.319538559008631
1680	0	0	0	1	3.0363843453718524
1681	1	0	0	0	3.609480130412955
1682	0	1	0	0	4.2183391678949045
1683	0	0	0	1	4.123302053802682
1684	1	0	0	0	3.5300931472266766
1685	1	0	0	0	3.4605380114258297
1686	1	0	0	0	3.0172411531296826
1687	1	0	0	0	3.356820994787427
1688	1	0	0	0	4.682246561055759
1689	1	0	0	0	4.530469911867242
1690	1	0	0	0	3.256730670940085
1691	1	0	0	0	4.132963834335206
1692	1	0	0	0	3.989515160183628
1693	1	0	0	0	3.8403280107423026
1694	1	0	0	0	4.232232416042984
1695	1	0	0	0	4.817714574850571
1696	1	0	0	0	4.052611915751939
1697	0	1	0	0	3.7830578495733347
1698	0	0	1	0	4.017308260571874
1699	0	0	0	1	3.4979660315405714
1700	1	0	0	0	3.738933724075743
1701	1	0	0	0	3.9621709847334765
1702	1	0	0	0	4.153267578177175
1703	1	0	0	0	4.050083945277817
1704	1	0	0	0	4.104117449759595
1705	1	0	0	0	5.254643036424977
1706	1	0	0	0	4.755571311148936
1707	1	0	0	0	4.802694433844943
1708	1	0	0	0	3.8766339296331553
1709	1	0	0	0	4.873322813282212
1710	0	1	0	0	3.8632744395423013
1711	0	0	0	1	4.157869091055952
1712	1	0	0	0	4.202486302029485
1713	1	0	0	0	3.381305495870985
1714	1	0	0	0	4.037254262920037
1715	1	0	0	0	4.375065104021814
1716	1	0	0	0	4.8629062646593235
1717	1	0	0	0	3.485254718272523
1718	1	0	0	0	4.635001230351838
1719	1	0	0	0	4.359469077622564
1720	0	1	0	0	4.623859102286063
1721	0	0	0	1	2.7305408278470615
1722	1	0	0	0	4.581734466107326
1723	1	0	0	0	3.7024520936420044
1724	1	0	0	0	3.3666241293794963
1725	1	0	0	0	3.747646856680441
1726	1	0	0	0	3.911405799406404
1727	1	0	0	0	3.721000780633703
1728	1	0	0	0	3.7774782086921133
1729	0	1	0	0	4.231994591924789
1730	0	0	0	1	4.580625156468948
1731	1	0	0	0	4.178334556186863
1732	1	0	0	0	4.021555743035286
1733	1	0	0	0	4.039474942900688
1734	1	0	0	0	4.631678099713896
1735	1	0	0	0	3.9492212624808527
1736	0	1	0	0	3.960790728816725
1737	0	0	1	0	4.318907413314572
1738	0	0	1	0	4.428790442147381
1739	0	0	1	0	4.105751608907873
1740	0	0	1	0	4.729307410498017
1741	0	0	1	0	4.371990105076076
1742	0	0	1	0	2.9198711987395227
1743	0	0	0	1	3.83511667751829
1744	0	1	0	0	4.034698804362246
1745	0	0	1	0	4.184881192814944
1746	0	0	0	1	2.848423068516595
1747	1	0	0	0	3.275450880344199
1748	0	1	0	0	4.274556920175962
1749	0	0	1	0	3.866330715597553
1750	0	0	0	1	4.083984720325558
1751	1	0	0	0	3.481669577118719
1752	0	1	0	0	3.740269124261429
1753	0	0	1	0	3.606562271134612
1754	0	0	1	0	4.98894630279266
1755	0	0	0	1	3.575766726288201
1756	0	1	0	0	3.2373722504260467
1757	0	0	0	1	2.876746531030228
1758	0	1	0	0	3.223547494336459
1759	0	0	1	0	2.980244630337247
1760	0	0	1	0	3.8661819727558813
1761	0	0	0	1	3.249778121140417
1762	1	0	0	0	2.004716445876843
1763	1	0	0	0	3.1106339454756924
1764	1	0	0	0	2.542298860106119
1765	1	0	0	0	3.3489916859760305
1766	1	0	0	0	4.052180738293068
1767	0	1	0	0	3.7963573646474966
1768	0	0	1	0	4.212353651201391
1769	0	0	0	1	3.17374875032064
1770	0	1	0	0	4.29176386239043
1771	0	0	0	1	4.124431537652399
1772	0	1	0	0	3.88493769816028
1773	0	0	0	1	3.743719105621959
1774	1	0	0	0	4.125069031110634
1775	1	0	0	0	3.591682894259568
1776	1	0	0	0	4.420255538344545
1777	1	0	0	0	3.90792470663547
1778	1	0	0	0	4.634180192503128
1779	1	0	0	0	3.5257943248516637
1780	1	0	0	0	4.841492764394626
1781	1	0	0	0	3.731552022737622
1782	1	0	0	0	4.138206383983983
1783	1	0	0	0	4.558079902184868
1784	1	0	0	0	3.791246345943372
1785	1	0	0	0	3.591567404016098
1786	1	0	0	0	3.8507029033822575
1787	1	0	0	0	4.458059772348359
1788	1	0	0	0	4.755658603563014
1789	1	0	0	0	3.624822425149781
1790	1	0	0	0	4.184650847685818
1791	1	0	0	0	4.000720977444039
1792	1	0	0	0	4.20016327877141
1793	1	0	0	0	4.172082809948968
1794	0	1	0	0	3.435668277760068
1795	0	0	1	0	4.821637271715011
1796	0	0	0	1	4.423839576703438
1797	1	0	0	0	3.4073505531357533
1798	1	0	0	0	4.1099148270283905
1799	1	0	0	0	4.139134767985531
1800	1	0	0	0	2.9125541567082056
1801	1	0	0	0	3.637971614335185
1802	1	0	0	0	4.9706272335393455
1803	1	0	0	0	3.690598948915087
1804	0	1	0	0	3.8020507433091812
1805	0	0	1	0	3.845621113055198
1806	0	0	1	0	3.0597689991047035
1807	0	0	0	1	3.60787741175824
1808	1	0	0	0	2.3100920843568473
1809	1	0	0	0	2.6773277464062217
1810	1	0	0	0	3.2605756699076744
1811	1	0	0	0	2.121830631994247
1812	0	1	0	0	4.4561421146204365
1813	0	0	0	1	3.50613298282596
1814	1	0	0	0	4.580011079470523
1815	1	0	0	0	4.655794207887161
1816	0	1	0	0	4.574631631073401
1817	0	0	0	1	4.4475967534972245
1818	1	0	0	0	4.341995361397324
1819	1	0	0	0	3.766790804303385
1820	1	0	0	0	4.065426689938634
1821	1	0	0	0	4.151998236703066
1822	1	0	0	0	4.642718960279894
1823	1	0	0	0	4.4887793441519275
1824	0	1	0	0	4.288484547257455
1825	0	0	0	1	3.3972024903514493
1826	1	0	0	0	4.2970721897061415
1827	1	0	0	0	2.9654643366491245
1828	1	0	0	0	3.5934556894719467
1829	0	1	0	0	4.0928680409982565
1830	0	0	0	1	2.89383724274957
1831	1	0	0	0	3.0089417718004694
1832	1	0	0	0	4.099747017882741
1833	0	1	0	0	4.756463978140808
1834	0	0	1	0	4.275432392420383
1835	0	0	0	1	4.707701809562777
1836	1	0	0	0	4.286151050656482
1837	1	0	0	0	4.603301222168623
1838	0	1	0	0	3.12727250806052
1839	0	0	1	0	3.9594209569750958
1840	0	0	1	0	3.674698742300158
1841	0	0	1	0	4.9012553873616005
1842	0	0	1	0	3.6572764286098534
1843	0	0	1	0	4.545760296380257
1844	0	0	1	0	5.08972808862075
1845	0	0	1	0	4.688772523537436
1846	0	0	1	0	4.933537701158226
1847	0	0	1	0	3.3786746633863163
1848	0	0	1	0	3.4737521217388685
1849	0	0	1	0	3.8177725139710006
1850	0	0	1	0	4.166978499482353
1851	0	0	1	0	4.340637618970702
1852	0	0	1	0	4.427098090337074
1853	0	0	0	1	3.9648749366204847
1854	0	1	0	0	4.413985945453545
1855	0	0	1	0	3.69652876708956
1856	0	0	1	0	4.384404199111861
1857	0	0	1	0	4.040143841979804
1858	0	0	1	0	3.9057070915495573
1859	0	0	1	0	4.138414874416206
1860	0	0	1	0	4.215636720585024
1861	0	0	1	0	4.128878095350807
1862	0	0	0	1	4.240238936741671
1863	1	0	0	0	3.8013449853741896
1864	1	0	0	0	4.166604876160247
1865	1	0	0	0	4.463405828181005
1866	1	0	0	0	4.7524422799040975
1867	1	0	0	0	4.35706031600042
1868	0	1	0	0	4.753971402213582
1869	0	0	0	1	3.7554658414380326
1870	1	0	0	0	3.1193000571644496
1871	0	1	0	0	4.979874635419455
1872	0	0	0	1	4.515299373943636
1873	1	0	0	0	3.9366994229321985
1874	0	1	0	0	3.5633506825061656
1875	0	0	0	1	4.553798202083846
1876	1	0	0	0	4.187660069225593
1877	1	0	0	0	2.8490366552537103
1878	1	0	0	0	4.6584821648618515
1879	1	0	0	0	3.7356154472974237
1880	1	0	0	0	3.6987132426594695
1881	1	0	0	0	4.886927810436544
1882	1	0	0	0	3.707690042539811
1883	1	0	0	0	4.153116416459259
1884	0	1	0	0	4.230776590809269
1885	0	0	0	1	4.394034089828568
1886	1	0	0	0	4.907796296898356
1887	0	1	0	0	4.458093592767868
1888	0	0	0	1	4.568348871976938
1889	0	1	0	0	4.477107357206299
1890	0	0	0	1	4.448595623359931
1891	0	1	0	0	4.361509273342452
1892	0	0	0	1	4.005633466151593
1893	0	1	0	0	4.108223962732784
1894	0	0	1	0	4.059423540858037
1895	0	0	0	1	5.371345497606826
1896	1	0	0	0	4.794155602469448
1897	1	0	0	0	4.674555544706267
1898	1	0	0	0	3.5111942146030097
1899	1	0	0	0	3.5905917338965807
1900	1	0	0	0	5.518881817737611
1901	0	1	0	0	3.819055317419322
1902	0	0	1	0	2.6357485846828688
1903	0	0	0	1	4.36328068068546
1904	1	0	0	0	4.373238574044916
1905	1	0	0	0	3.593691524131057
1906	1	0	0	0	3.3632073708984973
1907	1	0	0	0	3.8605910561053745
1908	1	0	0	0	3.533545481157342
1909	0	1	0	0	4.362056225710405
1910	0	0	0	1	4.622665574571384
1911	1	0	0	0	5.151603592813356
1912	0	1	0	0	3.1502024915410964
1913	0	0	1	0	4.729130940616976
1914	0	0	0	1	4.21896710536365
1915	1	0	0	0	4.69264608175661
1916	1	0	0	0	4.8191660698344085
1917	1	0	0	0	3.5259081303465893
1918	1	0	0	0	2.95486483517438
1919	1	0	0	0	4.6313044226307545
1920	1	0	0	0	2.7150307716265476
1921	1	0	0	0	4.676540166563758
1922	1	0	0	0	3.1059556056451254
1923	0	1	0	0	4.43401901499442
1924	0	0	0	1	4.214027217769745
1925	1	0	0	0	4.738986480310439
1926	1	0	0	0	4.646819605380497
1927	1	0	0	0	4.91201047527471
1928	1	0	0	0	4.190681272575714
1929	1	0	0	0	4.236802320094436
1930	1	0	0	0	4.187587866993145
1931	1	0	0	0	4.511607857759584
1932	0	1	0	0	4.5513086707668595
1933	0	0	0	1	4.990863684617572
1934	0	1	0	0	3.745639333295806
1935	0	0	0	1	3.6993466764502414
1936	0	1	0	0	3.409078884833005
1937	0	0	0	1	4.068396404325482
1938	1	0	0	0	3.614601760763651
1939	1	0	0	0	3.933311437162933
1940	0	1	0	0	4.618758667214173
1941	0	0	0	1	4.707487204108676
1942	0	1	0	0	3.2340555100822557
1943	0	0	0	1	2.6769326114765803
1944	1	0	0	0	3.4313744394409023
1945	1	0	0	0	3.7602425053024984
1946	1	0	0	0	4.769187242930251
1947	1	0	0	0	3.7991443198728034
1948	0	1	0	0	3.977428864981062
1949	0	0	0	1	3.85465896162681
1950	1	0	0	0	3.431223443874989
1951	1	0	0	0	3.036706193227082
1952	0	1	0	0	4.507941059805038
1953	0	0	1	0	3.7993218594311395
1954	0	0	0	1	3.9868998511489866
1955	0	1	0	0	3.2133732371545647
1956	0	0	0	1	3.8795993682970806
1957	1	0	0	0	3.505550377869877
1958	1	0	0	0	3.7143588577641204
1959	1	0	0	0	4.095226453279237
1960	0	1	0	0	3.241986586704704
1961	0	0	0	1	3.389050473542526
1962	1	0	0	0	4.3111477932208135
1963	1	0	0	0	4.150598310609624
1964	1	0	0	0	3.5718140839574186
1965	1	0	0	0	3.9196559982078636
1966	1	0	0	0	4.738321587030245
1967	0	1	0	0	3.835517929058867
1968	0	0	0	1	4.948209954548235
1969	1	0	0	0	4.028015207032521
1970	1	0	0	0	4.394210741941937
1971	0	1	0	0	4.104380959555117
1972	0	0	1	0	4.116585547534889
1973	0	0	0	1	4.20775185279729
1974	1	0	0	0	3.756825544386538
1975	1	0	0	0	3.0720370474135335
1976	1	0	0	0	5.301007802800966
1977	1	0	0	0	3.655384115102531
1978	1	0	0	0	3.6198944212675803
1979	0	1	0	0	3.724081460698195
1980	0	0	0	1	4.3106642900732695
1981	1	0	0	0	3.6243500261380293
1982	0	1	0	0	4.351720272294593
1983	0	0	1	0	3.7454429774261206
1984	0	0	0	1	3.3491744217284873
1985	1	0	0	0	3.3280876054482857
1986	1	0	0	0	4.02136002818492
1987	1	0	0	0	4.046483018068893
1988	1	0	0	0	2.4381917381710325
1989	1	0	0	0	4.1782552510749245
1990	0	1	0	0	4.556290579618607
1991	0	0	0	1	3.9144167909822474
1992	1	0	0	0	4.246293722351146
1993	0	1	0	0	4.457431352278592
1994	0	0	0	1	3.6773968496692846
1995	1	0	0	0	5.185400871993282
1996	1	0	0	0	3.740823697259617
1997	1	0	0	0	4.340008981600491
1998	1	0	0	0	3.6482841946298565
1999	1	0	0	0	4.5762460602255945
[truncated: 606 more rows]
