# Supplementary material for: Bioinformatic Assessment of Factors Affecting the Correlation between Protein Abundance and Elongation Efficiency in Prokaryotes
Source: Int J Mol Sci. 2022 Oct 9;23(19):11996. doi: 10.3390/ijms231911996 (PMC9570070; doi:10.3390/ijms231911996)
Supplement: Supplementary file 1 [file ijms-23-11996-s001.zip › EloE/output_folder/Halobacterium_salinarum_64091/halobacterium salinarum nrc-1_ribpos.txt]

Positions of ribosomal genes halobacterium salinarum nrc-1
439	530	533	539	550	563	598	663	664	683	700	850	860	874	880	901	946	991	998	1044	1073	1110	1145	1168	1173	1183	1186	1199	1208	1210	1249	1250	1273	1292	1300	1345	1354	1369	1384	1418	1421	1467	1469	1472	1484	1511	1515	1526	1858	1886	2026	2034	2058	2177	2354	2565	
324	467	488	678	702	767	789	893	897	939	944	983	1031	1053	1056	1086	1107	1139	1183	1192	1229	1246	1289	1293	1355	1394	1436	1443	1520	1524	1561	1602	1613	1616	1648	1682	1695	1735	1824	1844	1940	1954	1982	1999	2016	2017	2028	2060	2073	2134	2173	2222	2396	2409	2471	2562	
236	288	383	402	516	525	580	606	626	634	796	824	828	920	942	985	1011	1036	1087	1193	1213	1227	1315	1370	1392	1400	1408	1410	1422	1423	1452	1488	1530	1531	1570	1579	1616	1667	1674	1676	1737	1742	1794	1847	1851	1903	1956	1967	2038	2049	2068	2164	2192	2234	2415	2482	
393	718	886	946	963	994	1028	1110	1155	1201	1212	1276	1292	1324	1361	1373	1398	1452	1472	1488	1549	1586	1627	1646	1688	1709	1712	1770	1786	1809	1810	1855	1956	1966	2014	2053	2066	2136	2140	2170	2195	2203	2208	2305	2322	2326	2340	2397	2409	2475	2491	2494	2544	2551	2568	2601	
371	372	639	684	687	838	870	935	978	991	1066	1250	1265	1278	1366	1414	1467	1468	1504	1512	1524	1551	1552	1590	1592	1682	1692	1769	1775	1805	1811	1829	1832	1889	1897	1909	1953	1959	1970	1979	2001	2074	2152	2209	2237	2271	2300	2315	2317	2328	2405	2466	2553	2557	2572	2600	
