# Supplementary material for: Bioinformatic Assessment of Factors Affecting the Correlation between Protein Abundance and Elongation Efficiency in Prokaryotes
Source: Int J Mol Sci. 2022 Oct 9;23(19):11996. doi: 10.3390/ijms231911996 (PMC9570070; doi:10.3390/ijms231911996)
Supplement: Supplementary file 1 [file ijms-23-11996-s001.zip › EloE/output_folder/Helicobacter_pylori_26695_85962/helicobacter pylori 26695_all.txt]

Index = 1
#	Number	EEI	locus_tag	Name	Prot	Note
1	1194	1,0000e+00	HP_1211	-	predicted coding region HP1211	hypothetical protein; identified by GeneMark;
2	1406	1,0407e+00	HP_1427	-	histidine-rich, metal binding polypeptide (hpn)	similar to PID:836667 GB:AE000511 SP:Q48251
3	407	1,1926e+00	HP_0411	-	predicted coding region HP0411	hypothetical protein; identified by GeneMark;
4	1563	1,2209e+00	HP_1586	-	predicted coding region HP1586	hypothetical protein; identified by GeneMark;
5	1288	1,2218e+00	HP_1306	-	ribosomal protein S14 (rpS14)	similar to SP:P54798 percent identity: 68.33;	rib
6	969	1,2316e+00	HP_0985	-	predicted coding region HP0985	hypothetical protein; identified by GeneMark;
7	670	1,2545e+00	HP_0678	-	predicted coding region HP0678	hypothetical protein; identified by GeneMark;
8	929	1,2927e+00	HP_0945	-	predicted coding region HP0945	hypothetical protein; identified by GeneMark;
9	1270	1,3334e+00	HP_1288	-	predicted coding region HP1288	hypothetical protein; identified by GeneMark;
10	1428	1,3644e+00	HP_1449	-	conserved hypothetical protein	similar to GB:U10529 SP:P45649 PID:511458 percent
11	361	1,3920e+00	HP_0365	-	predicted coding region HP0365	hypothetical protein; identified by GeneMark;
12	1384	1,3932e+00	HP_1404	-	type I restriction enzyme S protein (hsdS)	similar to GB:L77117 percent identity: 26.77;
13	823	1,4043e+00	HP_0836	-	predicted coding region HP0836	hypothetical protein; identified by GeneMark;
14	22	1,4148e+00	HP_0023	-	predicted coding region HP0023	hypothetical protein; identified by GeneMark;
15	45	1,4201e+00	HP_0046	-	predicted coding region HP0046	hypothetical protein; identified by GeneMark;
16	1426	1,4284e+00	HP_1447	-	ribosomal protein L34 (rpl34)	similar to GB:U10529 SP:P45647 PID:511456 percent	rib
17	1193	1,4734e+00	HP_1210	-	serine acetyltransferase (cysE)	similar to GP:1518452 percent identity: 98.25;
18	310	1,5007e+00	HP_0314	-	predicted coding region HP0314	hypothetical protein; identified by GeneMark;
19	966	1,5125e+00	HP_0982	-	predicted coding region HP0982	hypothetical protein; identified by GeneMark;
20	695	1,5289e+00	HP_0704	-	predicted coding region HP0704	hypothetical protein; identified by GeneMark;
21	674	1,5473e+00	HP_0682	-	predicted coding region HP0682	hypothetical protein; identified by GeneMark;
22	331	1,5481e+00	HP_0335	-	predicted coding region HP0335	hypothetical protein; identified by GeneMark;
23	1222	1,5482e+00	HP_1239	-	predicted coding region HP1239	hypothetical protein; identified by GeneMark;
24	1271	1,5523e+00	HP_1289	-	predicted coding region HP1289	hypothetical protein; identified by GeneMark;
25	481	1,5563e+00	HP_0486	-	predicted coding region HP0486	hypothetical protein; identified by GeneMark;
26	1127	1,5608e+00	HP_1144	-	predicted coding region HP1144	hypothetical protein; identified by GeneMark;
27	337	1,5622e+00	HP_0341	-	predicted coding region HP0341	hypothetical protein; identified by GeneMark;
28	106	1,5887e+00	HP_0108	-	predicted coding region HP0108	hypothetical protein; identified by GeneMark;
29	771	1,5964e+00	HP_0784	-	predicted coding region HP0784	hypothetical protein; identified by GeneMark;
30	673	1,6103e+00	HP_0681	-	predicted coding region HP0681	hypothetical protein; identified by GeneMark;
31	197	1,6210e+00	HP_0200	-	ribosomal protein L32 (rpl32)	similar to SP:P07840 percent identity: 41.67;	rib
32	158	1,6226e+00	HP_0161	-	predicted coding region HP0161	hypothetical protein; identified by GeneMark;
33	700	1,6236e+00	HP_0709	-	conserved hypothetical protein	similar to GB:L77117 SP:Q59045 PID:1592233 percent
34	339	1,6349e+00	HP_0343	-	predicted coding region HP0343	hypothetical protein; identified by GeneMark;
35	636	1,6437e+00	HP_0644	-	conserved hypothetical integral membrane protein	similar to SP:P25254 percent identity: 30.26;
36	1168	1,6489e+00	HP_1185	-	conserved hypothetical integral membrane protein	similar to GB:L42023 SP:P44535 PID:1003172
37	1244	1,6511e+00	HP_1261	-	NADH-ubiquinone oxidoreductase, NQO6 subunit	similar to GB:X84078 GB:X96679 SP:Q42577 PID:1234870
38	69	1,6545e+00	HP_0071	-	urease accessory protein (ureI)	similar to GB:M84338 SP:Q09068 PID:485332
39	332	1,6637e+00	HP_0336	-	predicted coding region HP0336	hypothetical protein; identified by GeneMark;
40	438	1,6768e+00	HP_0442	-	predicted coding region HP0442	hypothetical protein; identified by GeneMark;
41	1092	1,6783e+00	HP_1109	-	pyruvate ferredoxin oxidoreductase, delta	similar to GP:1197392 percent identity: 46.97;
42	581	1,6899e+00	HP_0588	-	ferrodoxin-like protein	similar to SP:P18083 GB:D00590 PID:217132 percent
43	663	1,6911e+00	HP_0671	-	outer membrane protein (omp14)	similar to GB:AE000511 PID:2313793 percent identity:
44	915	1,6949e+00	HP_0931	-	predicted coding region HP0931	hypothetical protein; identified by GeneMark;
45	125	1,6980e+00	HP_0127	-	outer membrane protein (omp4)	similar to GB:AE000511 PID:2313212 percent identity:
46	689	1,6994e+00	HP_0698	-	predicted coding region HP0698	hypothetical protein; identified by GeneMark;
47	1198	1,7007e+00	HP_1215	-	predicted coding region HP1215	hypothetical protein; identified by GeneMark;
48	120	1,7025e+00	HP_0122	-	predicted coding region HP0122	hypothetical protein; identified by GeneMark;
49	824	1,7026e+00	HP_0837	-	predicted coding region HP0837	hypothetical protein; identified by GeneMark;
50	1202	1,7045e+00	HP_1219	-	predicted coding region HP1219	hypothetical protein; identified by GeneMark;
51	66	1,7115e+00	HP_0068	-	urease accessory protein (ureG)	similar to GB:M84338 SP:Q09066 PID:485335
52	1251	1,7118e+00	HP_1268	-	NADH-ubiquinone oxidoreductase, NQO9 subunit	similar to GB:X84318 PID:666977 percent identity:
53	1272	1,7121e+00	HP_1290	-	nicotinamide mononucleotide transporter (pnuC)	similar to SP:P24520 GB:X52093 percent identity:
54	410	1,7144e+00	HP_0414	-	IS200 insertion sequence from SARA17	similar to GB:L25848 GB:X52093 PID:1177217
55	991	1,7144e+00	HP_1008	-	IS200 insertion sequence from SARA17	similar to GB:L25848 GB:X52093 PID:1177217
56	841	1,7157e+00	HP_0854	-	GMP reductase (guaC)	similar to SP:P36959 percent identity: 31.76;
57	1279	1,7170e+00	HP_1297	-	ribosomal protein L36 (rpl36)	similar to SP:P21194 GB:M12432 PID:42990 PID:606233	rib
58	306	1,7181e+00	HP_0310	-	conserved hypothetical protein	similar to GB:L05611 SP:Q04729 PID:551706 percent
59	338	1,7227e+00	HP_0342	-	predicted coding region HP0342	hypothetical protein; identified by GeneMark;
60	931	1,7263e+00	HP_0947	-	predicted coding region HP0947	hypothetical protein; identified by GeneMark;
61	697	1,7288e+00	HP_0706	-	outer membrane protein (omp15)	similar to GB:AE000511 PID:2313829 percent identity:
62	1517	1,7288e+00	HP_1540	-	ubiquinol cytochrome c oxidoreductase, Rieske	similar to GB:J03176 PID:152083 SP:P51130 percent
63	1128	1,7380e+00	HP_1145	-	predicted coding region HP1145	hypothetical protein; identified by GeneMark;
64	1361	1,7401e+00	HP_1381	-	predicted coding region HP1381	hypothetical protein; identified by GeneMark;
65	1402	1,7453e+00	HP_1423	-	conserved hypothetical protein	similar to GB:D26185 SP:P37557 PID:467448
66	1302	1,7473e+00	HP_1320	-	ribosomal protein S10 (rps10)	similar to GB:L42023 SP:P44378 PID:1005758	rib
67	423	1,7493e+00	HP_0427	-	predicted coding region HP0427	hypothetical protein; identified by GeneMark;
68	1388	1,7493e+00	HP_1408	-	predicted coding region HP1408	hypothetical protein; identified by GeneMark;
69	1221	1,7568e+00	HP_1238	-	aliphatic amidase (aimE)	similar to GB:M27612 SP:P11436 PID:150980 percent
70	188	1,7594e+00	HP_0191	-	fumarate reductase, iron-sulfur subunit (frdB)	similar to SP:P17596 PID:48514 PID:2282000 percent
71	1192	1,7596e+00	HP_1209	-	ulcer-associated gene restriction endonuclease	similar to GP:1518453 percent identity: 95.51;
72	76	1,7609e+00	HP_0078	-	predicted coding region HP0078	hypothetical protein; identified by GeneMark;
73	527	1,7735e+00	HP_0533	-	predicted coding region HP0533	hypothetical protein; identified by GeneMark;
74	688	1,7736e+00	HP_0697	-	predicted coding region HP0697	hypothetical protein; identified by GeneMark;
75	686	1,7759e+00	HP_0695	-	hydantoin utilization protein A (hyuA)	similar to SP:Q01262 PID:151282 PID:216831 percent
76	687	1,7818e+00	HP_0696	-	N-methylhydantoinase	similar to GB:L77117 PID:1591627 percent identity:
77	916	1,7850e+00	HP_0932	-	predicted coding region HP0932	hypothetical protein; identified by GeneMark;
78	877	1,7855e+00	HP_0891	-	conserved hypothetical protein	similar to PID:1063246 SP:P49851 GB:AL009126 percent
79	549	1,7913e+00	HP_0556	-	predicted coding region HP0556	hypothetical protein; identified by GeneMark;
80	519	1,7936e+00	HP_0525	-	virB11 homolog	similar to GP:1800162 percent identity: 100.00;
81	1016	1,7940e+00	HP_1033	-	predicted coding region HP1033	hypothetical protein; identified by GeneMark;
82	525	1,7980e+00	HP_0531	-	cag pathogenicity island protein (cag11)	similar to GP:1800169 percent identity: 97.20;
83	1480	1,7997e+00	HP_1501	-	outer membrane protein (omp32)	similar to GB:AE000511 PID:2314684 percent identity:
84	494	1,8032e+00	HP_0499	-	phospholipase A1 precursor (DR-phospholipase A)	similar to GB:M87049 SP:P00631 GB:M30198 PID:147558
85	748	1,8039e+00	HP_0761	-	predicted coding region HP0761	hypothetical protein; identified by GeneMark;
86	1557	1,8045e+00	HP_1580	-	predicted coding region HP1580	hypothetical protein; identified by GeneMark;
87	408	1,8056e+00	HP_0412	-	predicted coding region HP0412	hypothetical protein; identified by GeneMark;
88	1411	1,8061e+00	HP_1432	-	histidine and glutamine-rich protein	similar to PID:836667 GB:AE000511 SP:Q48251
89	1298	1,8062e+00	HP_1316	-	ribosomal protein L2 (rpl2)	similar to SP:P04257 PID:40105 percent identity:	rib
90	1424	1,8083e+00	HP_1445	-	biopolymer transport protein (exbB)	similar to GB:L42023 SP:P43008 PID:1003404
91	530	1,8129e+00	HP_0536	-	cag pathogenicity island protein (cag15)	similar to GP:1752687 percent identity: 96.36;
92	207	1,8139e+00	HP_0211	-	conserved hypothetical secreted protein	similar to GP:1786864 percent identity: 24.31;
93	23	1,8152e+00	HP_0024	-	predicted coding region HP0024	hypothetical protein; identified by GeneMark;
94	1404	1,8162e+00	HP_1425	-	predicted coding region HP1425	hypothetical protein; identified by GeneMark;
95	1396	1,8164e+00	HP_1416	-	lipopolysaccharide 1,2-glucosyltransferase	similar to SP:P27129 GB:M80599 PID:912479 PID:146657
96	858	1,8191e+00	HP_0871	-	CDP-diglyceride hydrolase (cdh)	similar to GB:L19201 SP:P06282 GB:M11331 PID:145472
97	1537	1,8194e+00	HP_1560	-	cell division protein (ftsW)	similar to GB:D10483 SP:P16457 GB:M30807 PID:146039
98	1463	1,8237e+00	HP_1484	-	conserved hypothetical integral membrane protein	similar to PID:1162968 PID:1162969 PID:1162970
99	56	1,8240e+00	HP_0057	-	predicted coding region HP0057	hypothetical protein; identified by GeneMark;
100	340	1,8243e+00	HP_0344	-	predicted coding region HP0344	hypothetical protein; identified by GeneMark;
101	1089	1,8244e+00	HP_1106	-	predicted coding region HP1106	hypothetical protein; identified by GeneMark;
102	1274	1,8257e+00	HP_1292	-	ribosomal protein L17 (rpl17)	similar to GB:L42023 SP:P44355 PID:1005810	rib
103	630	1,8294e+00	HP_0638	-	outer membrane protein (omp13)	Contingency gene; similar to GB:AE000511 PID:2313774
104	523	1,8362e+00	HP_0529	-	cag pathogenicity island protein (cag9)	similar to GP:1800167 percent identity: 98.88;
105	540	1,8367e+00	HP_0546	-	cag pathogenicity island protein (cag25)	similar to GP:1752698 percent identity: 95.65;
106	1291	1,8370e+00	HP_1309	-	ribosomal protein L14 (rpl14)	similar to SP:P02411 PID:42979 PID:606244 GB:U00096	rib
107	1078	1,8391e+00	HP_1095	-	IS605 transposase (tnpB)	similar to GP:1800173 percent identity: 93.35;
108	434	1,8391e+00	HP_0438	-	IS605 transposase (tnpB)	similar to GP:1800173 percent identity: 93.35;
109	981	1,8391e+00	HP_0997	-	IS605 transposase (tnpB)	similar to GP:1800173 percent identity: 93.35;
110	1525	1,8394e+00	HP_1548	-	conserved hypothetical integral membrane protein	similar to PID:1230580 PID:1230577 PID:2244691
111	896	1,8397e+00	HP_0912	-	outer membrane protein (omp20)	similar to GB:AE000511 PID:2314050 percent identity:
112	1380	1,8401e+00	HP_1400	-	iron(III) dicitrate transport protein (fecA)	similar to SP:P13036 GB:M20981 GB:M26397 GB:M63115
113	604	1,8404e+00	HP_0611	-	predicted coding region HP0611	hypothetical protein; identified by GeneMark;
114	290	1,8413e+00	HP_0294	-	aliphatic amidase (aimE)	similar to GB:M27612 SP:P11436 PID:150980 percent
115	1086	1,8413e+00	HP_1103	-	glucokinase (glk)	similar to SP:P46880 PID:736416 GB:U00096
116	468	1,8413e+00	HP_0472	-	outer membrane protein (omp11)	similar to GB:AE000511 PID:1800185 PID:2313583
117	141	1,8414e+00	HP_0144	-	cytochrome c oxidase, heme b and copper-binding	similar to GB:Z21854 GB:X15079 SP:Q05572 PID:49408
118	973	1,8414e+00	HP_0989	-	IS605 transposase (tnpB)	similar to GP:1800173 percent identity: 93.35;
119	1512	1,8414e+00	HP_1534	-	IS605 transposase (tnpB)	similar to GP:1800173 percent identity: 93.35;
120	486	1,8432e+00	HP_0491	-	ribosomal protein L28 (rpL28)	similar to GB:L43967 SP:P47665 PID:1046142 percent	rib
121	1491	1,8433e+00	HP_1512	-	iron-regulated outer membrane protein (frpB)	similar to PID:1052770 percent identity: 26.59;
122	1053	1,8436e+00	HP_1070	-	predicted coding region HP1070	hypothetical protein; identified by GeneMark;
123	529	1,8447e+00	HP_0535	-	cag pathogenicity island protein (cag14)	similar to GP:1752685 percent identity: 97.62;
124	1294	1,8448e+00	HP_1312	-	ribosomal protein L16 (rpl16)	similar to SP:P02414 PID:42833 PID:606247 GB:U00096	rib
125	157	1,8463e+00	HP_0160	-	conserved hypothetical secreted protein	similar to GP:1786864 percent identity: 30.57;
126	794	1,8495e+00	HP_0807	-	iron(III) dicitrate transport protein (fecA)	similar to SP:P13036 GB:M20981 GB:M26397 GB:M63115
127	623	1,8528e+00	HP_0631	-	quinone-reactive Ni/Fe hydrogenase, small subunit	similar to SP:P31884 GB:X65189 PID:296082 percent
128	1150	1,8539e+00	HP_1167	-	predicted coding region HP1167	hypothetical protein; identified by GeneMark;
129	10	1,8545e+00	HP_0011	-	co-chaperone (groES)	similar to SP:P48225 PID:712830 GB:AE000511
130	709	1,8566e+00	HP_0719	-	predicted coding region HP0719	hypothetical protein; identified by GeneMark;
131	335	1,8576e+00	HP_0339	-	predicted coding region HP0339	hypothetical protein; identified by GeneMark;
132	875	1,8604e+00	HP_0889	-	iron(III) dicitrate ABC transporter, permease	similar to SP:P15029 GB:M26397 PID:145927 PID:537129
133	1436	1,8670e+00	HP_1457	-	predicted coding region HP1457	hypothetical protein; identified by GeneMark;
134	572	1,8677e+00	HP_0579	-	predicted coding region HP0579	hypothetical protein; identified by GeneMark;
135	863	1,8707e+00	HP_0876	-	iron-regulated outer membrane protein (frpB)	similar to PID:1052770 percent identity: 27.60;
136	1296	1,8745e+00	HP_1314	-	ribosomal protein L22 (rpl22)	similar to PID:642166 GB:AL009126 percent identity:	rib
137	1226	1,8755e+00	HP_1243	-	outer membrane protein (omp28)	similar to GB:AE000511 PID:2314407 percent identity:
138	860	1,8759e+00	HP_0873	-	predicted coding region HP0873	hypothetical protein; identified by GeneMark;
139	760	1,8768e+00	HP_0773	-	predicted coding region HP0773	hypothetical protein; identified by GeneMark;
140	300	1,8779e+00	HP_0304	-	predicted coding region HP0304	hypothetical protein; identified by GeneMark;
141	681	1,8792e+00	HP_0690	-	acetyl coenzyme A acetyltransferase (thiolase)	similar to GB:L42023 SP:P44873 PID:1005748
142	1393	1,8839e+00	HP_1413	-	conserved hypothetical protein	similar to GB:L42023 SP:P44153 PID:1007252
143	92	1,8841e+00	HP_0094	-	conserved hypothetical protein	similar to PID:1197639 PID:1197650 percent identity:
144	132	1,8842e+00	HP_0134	-	3-deoxy-D-arabino-heptulosonate 7-phosphate	similar to GB:M74819 SP:P29976 PID:166688 percent
145	753	1,8881e+00	HP_0766	-	predicted coding region HP0766	hypothetical protein; identified by GeneMark;
146	1386	1,8934e+00	HP_1406	-	biotin synthetase (bioB)	similar to GB:U00010 SP:P46715 PID:466796 percent
147	1297	1,8982e+00	HP_1315	-	ribosomal protein S19 (rps19)	similar to GB:X02613 SP:P02375 PID:42830 PID:606250	rib
148	1077	1,8995e+00	HP_1094	-	predicted coding region HP1094	hypothetical protein; identified by GeneMark;
149	266	1,9018e+00	HP_0270	-	predicted coding region HP0270	hypothetical protein; identified by GeneMark;
150	720	1,9026e+00	HP_0732	-	predicted coding region HP0732	hypothetical protein; identified by GeneMark;
151	20	1,9032e+00	HP_0021	-	predicted coding region HP0021	hypothetical protein; identified by GeneMark;
152	682	1,9037e+00	HP_0691	-	3-oxoadipate coA-transferase subunit A (yxjD)	similar to SP:P42315 PID:666002 GB:AL009126 percent
153	309	1,9040e+00	HP_0313	-	nitrite extrusion protein (narK)	similar to SP:P46907 PID:971337 PID:2224757
154	1094	1,9045e+00	HP_1111	-	pyruvate ferredoxin oxidoreductase, beta subunit	similar to PID:1197393 GB:AE000512 percent identity:
155	930	1,9052e+00	HP_0946	-	conserved hypothetical integral membrane protein	similar to GB:L42023 SP:P44263 PID:1007823
156	200	1,9053e+00	HP_0203	-	predicted coding region HP0203	hypothetical protein; identified by GeneMark;
157	183	1,9058e+00	HP_0186	-	predicted coding region HP0186	hypothetical protein; identified by GeneMark;
158	1180	1,9072e+00	HP_1197	-	ribosomal protein S12 (rps12)	similar to SP:P18662 percent identity: 79.03;	rib
159	898	1,9088e+00	HP_0914	-	predicted coding region HP0914	hypothetical protein; identified by GeneMark;
160	515	1,9091e+00	HP_0520	-	cag pathogenicity island protein (cag1)	similar to GP:1800157 percent identity: 94.63;
161	1420	1,9092e+00	HP_1441	-	peptidyl-prolyl cis-trans isomerase B,	similar to SP:P29820 PID:46489 percent identity:
162	1101	1,9092e+00	HP_1118	-	gamma-glutamyltranspeptidase (ggt)	similar to GB:M28722 SP:P18956 PID:146133 PID:466583
163	1448	1,9110e+00	HP_1469	-	outer membrane protein (omp31)	similar to GB:AE000511 PID:2314664 percent identity:
164	1516	1,9136e+00	HP_1539	-	ubiquinol cytochrome c oxidoreductase, cytochrome	similar to GB:J03176 PID:152084 SP:P51131 percent
165	14	1,9159e+00	HP_0015	-	predicted coding region HP0015	hypothetical protein; identified by GeneMark;
166	1520	1,9171e+00	HP_1543	-	toxR-activated gene (tagE)	similar to GB:U07173 PID:460955 PID:1100877 percent
167	583	1,9172e+00	HP_0590	-	ferredoxin oxidoreductase, beta subunit	similar to GB:L77117 PID:1591241 percent identity:
168	745	1,9185e+00	HP_0758	-	conserved hypothetical integral membrane protein	similar to GB:L42023 SP:P44640 PID:1003543
169	751	1,9207e+00	HP_0764	-	predicted coding region HP0764	hypothetical protein; identified by GeneMark;
170	295	1,9219e+00	HP_0299	-	dipeptide ABC transporter, permease protein	similar to SP:P37316 PID:349226 PID:466682 GB:U00096
171	1367	1,9225e+00	HP_1387	-	DNA polymerase III epsilon subunit (dnaQ)	similar to GB:K00985 SP:P03007 GB:X04027 PID:1208975
172	1130	1,9230e+00	HP_1147	-	ribosomal protein L19 (rpl19)	similar to GB:L42023 SP:P44357 PID:1003301	rib
173	1427	1,9250e+00	HP_1448	-	ribonuclease P, protein component (rnpA)	similar to GB:X62539 SP:P25814 GB:Z14225 PID:312728
174	31	1,9252e+00	HP_0032	-	conserved hypothetical protein	similar to GP:1787108 percent identity: 37.04;
175	1254	1,9270e+00	HP_1271	-	NADH-ubiquinone oxidoreductase, NQO12 subunit	similar to GB:L02354 SP:P29924 PID:150614 percent
176	1284	1,9279e+00	HP_1302	-	ribosomal protein S5 (rps5)	similar to GB:M57621 SP:P02357 PID:143417 percent	rib
177	606	1,9293e+00	HP_0613	-	ABC transporter, ATP-binding protein	similar to PID:575301 PID:805090 percent identity:
178	865	1,9302e+00	HP_0878	-	predicted coding region HP0878	hypothetical protein; identified by GeneMark;
179	1151	1,9314e+00	HP_1168	-	carbon starvation protein (cstA)	similar to SP:P15078 GB:X52904 PID:41081 GB:U00096
180	1066	1,9344e+00	HP_1083	-	predicted coding region HP1083	hypothetical protein; identified by GeneMark;
181	882	1,9346e+00	HP_0896	-	outer membrane protein (omp19)	Contingency gene; similar to GB:AE000511 PID:2314032
182	210	1,9374e+00	HP_0214	-	sodium-dependent transporter (huNaDC-1)	similar to GB:U26209 SP:Q13183 PID:1098557 percent
183	1188	1,9388e+00	HP_1205	-	translation elongation factor EF-Tu (tufB)	similar to SP:P42482 PID:587590 percent identity:
184	862	1,9389e+00	HP_0875	-	catalase	similar to GP:1561776 percent identity: 99.41;
185	605	1,9407e+00	HP_0612	-	predicted coding region HP0612	hypothetical protein; identified by GeneMark;
186	556	1,9411e+00	HP_0563	-	predicted coding region HP0563	hypothetical protein; identified by GeneMark;
187	1494	1,9424e+00	HP_1515	-	predicted coding region HP1515	hypothetical protein; identified by GeneMark;
188	439	1,9442e+00	HP_0443	-	predicted coding region HP0443	hypothetical protein; identified by GeneMark;
189	451	1,9442e+00	HP_0455	-	predicted coding region HP0455	hypothetical protein; identified by GeneMark;
190	944	1,9498e+00	HP_0960	-	glycyl-tRNA synthetase, alpha subunit (glyQ)	similar to GB:L42023 SP:P43821 PID:1006055
191	24	1,9512e+00	HP_0025	-	outer membrane protein (omp2)	similar to GB:AE000511 PID:2313112 percent identity:
192	403	1,9525e+00	HP_0407	-	biotin sulfoxide reductase (bisC)	similar to GB:L42023 SP:P44798 PID:1005502
193	620	1,9526e+00	HP_0628	-	predicted coding region HP0628	hypothetical protein; identified by GeneMark;
194	1051	1,9538e+00	HP_1068	-	ribosomal protein L11 methyltransferase (prmA)	similar to GB:L42023 SP:P44402 PID:1006157
195	1266	1,9546e+00	HP_1284	-	conserved hypothetical protein	similar to GB:L42023 SP:P44011 PID:1003930
196	920	1,9549e+00	HP_0936	-	proline/betaine transporter (proP)	similar to SP:P30848 GB:U14003 GB:M83089 PID:147357
197	123	1,9570e+00	HP_0125	-	ribosomal protein L35 (rpl35)	similar to PID:1171433 SP:P52830 percent identity:	rib
198	1452	1,9577e+00	HP_1473	-	predicted coding region HP1473	hypothetical protein; identified by GeneMark;
199	482	1,9580e+00	HP_0487	-	predicted coding region HP0487	hypothetical protein; identified by GeneMark;
200	1555	1,9583e+00	HP_1578	-	LPS biosynthesis protein	similar to PID:765060 percent identity: 27.18;
201	536	1,9591e+00	HP_0542	-	cag pathogenicity island protein (cag21)	similar to GP:1752694 percent identity: 97.89;
202	1054	1,9607e+00	HP_1071	-	phosphatidylserine synthase (pssA)	similar to GP:1477770 percent identity: 99.58;
203	1250	1,9623e+00	HP_1267	-	NADH-ubiquinone oxidoreductase, NQO8 subunit	similar to GB:D01014 SP:Q00242 PID:216818 percent
204	1088	1,9638e+00	HP_1105	-	LPS biosynthesis protein	similar to PID:557192 percent identity: 28.68;
205	91	1,9654e+00	HP_0093	-	predicted coding region HP0093	hypothetical protein; identified by GeneMark;
206	1001	1,9657e+00	HP_1018	-	predicted coding region HP1018	hypothetical protein; identified by GeneMark;
207	1277	1,9660e+00	HP_1295	-	ribosomal protein S11 (rps11)	similar to SP:P10789 percent identity: 56.15;	rib
208	1313	1,9665e+00	HP_1331	-	conserved hypothetical integral membrane protein	similar to GB:L42023 SP:P44302 PID:1008819
209	790	1,9676e+00	HP_0803	-	predicted coding region HP0803	hypothetical protein; identified by GeneMark;
210	62	1,9682e+00	HP_0064	-	predicted coding region HP0064	hypothetical protein; identified by GeneMark;
211	1312	1,9696e+00	HP_1330	-	conserved hypothetical integral membrane protein	similar to GB:L42023 SP:P44301 PID:1008817
212	517	1,9702e+00	HP_0523	-	cag pathogenicity island protein (cag4)	similar to GP:1800160 percent identity: 95.74;
213	783	1,9713e+00	HP_0796	-	outer membrane protein (omp18)	similar to GB:AE000511 PID:2313927 percent identity:
214	248	1,9717e+00	HP_0252	-	outer membrane protein (omp7)	similar to GB:AE000511 PID:2313344 percent identity:
215	273	1,9718e+00	HP_0277	-	ferredoxin	similar to GB:M93695 PID:148685 percent identity:
216	909	1,9745e+00	HP_0925	-	recombinational DNA repair protein (recR)	similar to GB:L42023 SP:P44712 PID:1003770
217	788	1,9746e+00	HP_0801	-	molybdopterin converting factor, subunit 1	similar to SP:P30748 PID:42011 GB:U00096 PID:1651357
218	996	1,9767e+00	HP_1013	-	dihydrodipicolinate synthetase (dapA)	similar to GB:M12844 SP:P05640 PID:145708 GB:U00096
219	769	1,9785e+00	HP_0782	-	predicted coding region HP0782	hypothetical protein; identified by GeneMark;
220	296	1,9793e+00	HP_0300	-	dipeptide ABC transporter, permease protein	similar to SP:P37315 PID:349227 PID:466681 GB:U00096
221	624	1,9796e+00	HP_0632	-	quinone-reactive Ni/Fe hydrogenase, large subunit	similar to SP:P31883 GB:X65189 PID:1333732 percent
222	250	1,9805e+00	HP_0254	-	outer membrane protein (omp8)	similar to GB:AE000511 PID:2313345 percent identity:
223	1265	1,9810e+00	HP_1283	-	predicted coding region HP1283	hypothetical protein; identified by GeneMark;
224	1280	1,9823e+00	HP_1298	-	translation initiation factor EF-1 (infA)	similar to GB:M26414 SP:P20458 PID:142459
225	1187	1,9834e+00	HP_1204	-	ribosomal protein L33 (rpL33)	similar to SP:P23375 percent identity: 55.10;	rib
226	800	1,9845e+00	HP_0813	-	conserved hypothetical protein	similar to GB:U00011 PID:466827 SP:Q49649 percent
227	1010	1,9851e+00	HP_1027	-	ferric uptake regulation protein (fur)	similar to PID:511113 percent identity: 39.86;
228	619	1,9864e+00	HP_0627	-	predicted coding region HP0627	hypothetical protein; identified by GeneMark;
229	1090	1,9867e+00	HP_1107	-	outer membrane protein (omp23)	similar to GB:AE000511 PID:2314267 percent identity:
230	205	1,9867e+00	HP_0209	-	predicted coding region HP0209	hypothetical protein; identified by GeneMark;
231	1047	1,9885e+00	HP_1064	-	predicted coding region HP1064	hypothetical protein; identified by GeneMark;
232	25	1,9891e+00	HP_0026	-	citrate synthase (gltA)	similar to SP:P09948 GB:U14334 GB:U20244 PID:152472
233	124	1,9912e+00	HP_0126	-	ribosomal protein L20 (rpl20)	similar to PID:1171434 SP:P52828 percent identity:	rib
234	1415	1,9912e+00	HP_1436	-	predicted coding region HP1436	hypothetical protein; identified by GeneMark;
235	967	1,9914e+00	HP_0983	-	conserved hypothetical integral membrane protein	similar to SP:P11666 PID:41424 PID:882453 GB:U00096
236	185	1,9915e+00	HP_0188	-	predicted coding region HP0188	hypothetical protein; identified by GeneMark;
237	976	1,9916e+00	HP_0992	-	predicted coding region HP0992	hypothetical protein; identified by GeneMark;
238	1432	1,9916e+00	HP_1453	-	conserved hypothetical protein	similar to GP:1800185 percent identity: 26.80;
239	336	1,9940e+00	HP_0340	-	predicted coding region HP0340	hypothetical protein; identified by GeneMark;
240	904	1,9985e+00	HP_0920	-	conserved hypothetical integral membrane protein	similar to SP:P06967 GB:X00547 PID:41284 GB:U00096
241	138	1,9987e+00	HP_0140	-	L-lactate permease (lctP)	similar to SP:P33231 GB:L13970 PID:404693 PID:466741
242	665	1,9992e+00	HP_0673	-	predicted coding region HP0673	hypothetical protein; identified by GeneMark;
243	971	1,9993e+00	HP_0987	-	predicted coding region HP0987	hypothetical protein; identified by GeneMark;
244	713	1,9995e+00	HP_0724	-	anaerobic C4-dicarboxylate transport protein	similar to GB:U14003 SP:P04539 GB:X02307 GB:X04066
245	497	2,0001e+00	HP_0502	-	predicted coding region HP0502	hypothetical protein; identified by GeneMark;
246	139	2,0007e+00	HP_0141	-	L-lactate permease (lctP)	similar to SP:P33231 GB:L13970 PID:404693 PID:466741
247	518	2,0019e+00	HP_0524	-	cag pathogenicity island protein (cag5)	similar to GP:1800161 percent identity: 99.06;
248	1558	2,0023e+00	HP_1581	-	methicillin resistance protein (llm)	similar to GB:D21131 PID:531265 percent identity:
249	1228	2,0078e+00	HP_1245	-	single-strand DNA-binding protein (ssb)	similar to SP:P28044 percent identity: 32.56;
250	1454	2,0104e+00	HP_1475	-	lipopolysaccharide core biosynthesis protein	similar to SP:P23875 GB:M60670 GB:M86305 PID:146544
251	137	2,0109e+00	HP_0139	-	conserved hypothetical secreted protein	similar to GP:1657505 percent identity: 37.08;
252	70	2,0119e+00	HP_0072	-	urease beta subunit (urea amidohydrolase) (ureB)	similar to GB:M60398 GB:X17079 SP:P14917 PID:149011
253	826	2,0119e+00	HP_0839	-	outer membrane protein P1 (ompP1)	similar to GB:M73494 percent identity: 23.27;
254	677	2,0125e+00	HP_0686	-	iron(III) dicitrate transport protein (fecA)	similar to SP:P13036 GB:M20981 GB:M26397 GB:M63115
255	1240	2,0133e+00	HP_1257	-	orotate phosphoribosyltransferase (pyrE)	similar to PID:882414 PID:1754506 percent identity:
256	110	2,0135e+00	HP_0112	-	predicted coding region HP0112	hypothetical protein; identified by GeneMark;
257	181	2,0136e+00	HP_0184	-	predicted coding region HP0184	hypothetical protein; identified by GeneMark;
258	1115	2,0138e+00	HP_1132	-	ATP synthase F1, subunit beta (atpD)	similar to SP:P42470 PID:587588 percent identity:
259	685	2,0146e+00	HP_0694	-	predicted coding region HP0694	hypothetical protein; identified by GeneMark;
260	189	2,0149e+00	HP_0192	-	fumarate reductase, flavoprotein subunit (frdA)	similar to SP:P17412 PID:48513 PID:2281999 percent
261	492	2,0158e+00	HP_0497	-	sodium- and chloride-dependent transporter	similar to GB:L42023 SP:P45320 PID:1008027
262	1227	2,0172e+00	HP_1244	-	ribosomal protein S18 (rps18)	similar to SP:P10806 percent identity: 55.22;	rib
263	104	2,0174e+00	HP_0106	-	cystathionine gamma-synthase (metB)	similar to GB:L42023 SP:P44502 PID:1003076
264	186	2,0189e+00	HP_0189	-	conserved hypothetical integral membrane protein	similar to PID:882531 SP:P52082 GB:U00096
265	103	2,0204e+00	HP_0105	-	conserved hypothetical protein	similar to GB:L42023 SP:P44007 PID:1003866
266	223	2,0216e+00	HP_0227	-	outer membrane protein (omp5)	similar to GB:AE000511 PID:2313316 PID:2314516
267	1324	2,0216e+00	HP_1342	-	outer membrane protein (omp29)	similar to GB:AE000511 PID:2313316 PID:2314516
268	899	2,0218e+00	HP_0915	-	iron-regulated outer membrane protein (frpB)	similar to PID:1052770 percent identity: 26.68;
269	775	2,0221e+00	HP_0788	-	predicted coding region HP0788	hypothetical protein; identified by GeneMark;
270	1033	2,0271e+00	HP_1050	-	homoserine kinase (thrB)	similar to SP:P04948 PID:40212 GB:AL009126 percent
271	621	2,0273e+00	HP_0629	-	predicted coding region HP0629	hypothetical protein; identified by GeneMark;
272	1565	2,0288e+00	HP_1588	-	conserved hypothetical protein	similar to GB:X67700 PID:41759 GB:U00096 PID:1786193
273	1490	2,0300e+00	HP_1511	-	predicted coding region HP1511	hypothetical protein; identified by GeneMark;
274	884	2,0306e+00	HP_0898	-	hydrogenase expression/formation protein (hypD)	similar to GB:M92282 SP:P42033 PID:142321 percent
275	29	2,0321e+00	HP_0030	-	predicted coding region HP0030	hypothetical protein; identified by GeneMark;
276	607	2,0327e+00	HP_0614	-	predicted coding region HP0614	hypothetical protein; identified by GeneMark;
277	1505	2,0329e+00	HP_1527	-	predicted coding region HP1527	hypothetical protein; identified by GeneMark;
278	691	2,0337e+00	HP_0700	-	diacylglycerol kinase (dgkA)	similar to GB:U00006 SP:P00556 GB:K00127 PID:396377
279	313	2,0344e+00	HP_0317	-	outer membrane protein (omp9)	similar to GB:AE000511 PID:2313410 percent identity:
280	77	2,0346e+00	HP_0079	-	outer membrane protein (omp3)	similar to GB:AE000511 PID:2313160 percent identity:
281	1229	2,0346e+00	HP_1246	-	ribosomal protein S6 (rps6)	similar to SP:P02358 GB:X04022 PID:42845 PID:537041	rib
282	1484	2,0353e+00	HP_1505	-	riboflavin biosynthesis protein (ribG)	similar to GB:L42023 SP:P44326 PID:1006089
283	1074	2,0364e+00	HP_1091	-	alpha-ketoglutarate permease (kgtP)	similar to SP:P17448 GB:X53027 PID:42889 PID:43305
284	989	2,0369e+00	HP_1005	-	predicted coding region HP1005	hypothetical protein; identified by GeneMark;
285	307	2,0370e+00	HP_0311	-	predicted coding region HP0311	hypothetical protein; identified by GeneMark;
286	1447	2,0374e+00	HP_1468	-	branched-chain-amino-acid aminotransferase	similar to GB:L42023 PID:1007062 PID:1221316
287	1355	2,0389e+00	HP_1375	-	UDP-N-acetylglucosamine acyltransferase (lpxA)	similar to GB:L22690 SP:P32199 PID:349108 percent
288	1245	2,0390e+00	HP_1262	-	NADH-ubiquinone oxidoreductase, NQO5 subunit	similar to SP:P19125 PID:581792 PID:1653371 percent
289	276	2,0413e+00	HP_0280	-	heat shock protein B (ibpB)	similar to SP:P24187 GB:X61000 PID:48957 GB:U00096
290	1455	2,0427e+00	HP_1476	-	phenylacrylic acid decarboxylase	similar to GB:L77117 SP:Q57566 PID:1590879 percent
291	1255	2,0432e+00	HP_1272	-	NADH-ubiquinone oxidoreductase, NQO13 subunit	similar to PID:882404 SP:P50974 percent identity:
292	1093	2,0433e+00	HP_1110	-	pyruvate ferredoxin oxidoreductase, alpha	similar to PID:1197363 percent identity: 41.03;
293	1301	2,0440e+00	HP_1319	-	ribosomal protein L3 (rpl3)	similar to PID:1143612 SP:P52860 percent identity:	rib
294	1364	2,0443e+00	HP_1384	-	predicted coding region HP1384	hypothetical protein; identified by GeneMark;
295	1269	2,0447e+00	HP_1287	-	transcriptional regulator (tenA)	similar to GB:M73546 SP:P25052 PID:143729
296	308	2,0449e+00	HP_0312	-	conserved hypothetical ATP-binding protein	similar to GP:953179 percent identity: 34.05;
297	401	2,0450e+00	HP_0405	-	nifS-like protein	similar to GB:U00013 PID:466883 PID:2398703 percent
298	684	2,0453e+00	HP_0693	-	conserved hypothetical integral membrane protein	similar to GB:L42023 SP:P44051 PID:1005750
299	647	2,0455e+00	HP_0655	-	protective surface antigen D15	similar to GB:L42023 SP:P46024 SP:P44935 PID:1006035
300	1213	2,0462e+00	HP_1230	-	predicted coding region HP1230	hypothetical protein; identified by GeneMark;
301	1185	2,0473e+00	HP_1202	-	ribosomal protein L11 (rpl11)	similar to SP:P29395 GB:Z11839 PID:48184 GB:AE000512	rib
302	594	2,0479e+00	HP_0601	-	flagellin A (flaA)	similar to GB:X60746 SP:Q03843 PID:43632 GB:AE000511
303	731	2,0481e+00	HP_0743	-	rod shape-determining protein (mreB)	similar to GB:M22857 SP:P15035 PID:147695 GB:U00096
304	1158	2,0481e+00	HP_1175	-	conserved hypothetical integral membrane protein	similar to GB:L77117 SP:Q57772 PID:1591045 percent
305	1282	2,0489e+00	HP_1300	-	preprotein translocase subunit (secY)	similar to SP:P03844 PID:42989 PID:606234 GB:U00096
306	54	2,0519e+00	HP_0055	-	proline permease (putP)	similar to GP:1787251 percent identity: 51.35;
307	458	2,0533e+00	HP_0462	-	type I restriction enzyme S protein (hsdS)	similar to GB:L77117 percent identity: 32.49;
308	506	2,0548e+00	HP_0511	-	predicted coding region HP0511	hypothetical protein; identified by GeneMark;
309	766	2,0548e+00	HP_0779	-	aconitase B (acnB)	similar to SP:P36683 GB:D26562 PID:473786
310	868	2,0554e+00	HP_0881	-	predicted coding region HP0881	hypothetical protein; identified by GeneMark;
311	51	2,0561e+00	HP_0052	-	predicted coding region HP0052	hypothetical protein; identified by GeneMark;
312	228	2,0564e+00	HP_0232	-	secreted protein involved in flagellar motility	similar to GP:1419555 percent identity: 99.18;
313	848	2,0565e+00	HP_0861	-	predicted coding region HP0861	hypothetical protein; identified by GeneMark;
314	1106	2,0581e+00	HP_1123	-	peptidyl-prolyl cis-trans isomerase, FKBP-type	similar to GB:L13261 SP:P30856 GB:Z21496 PID:394720
315	625	2,0587e+00	HP_0633	-	quinone-reactive Ni/Fe hydrogenase, cytochrome b	similar to SP:P31875 PID:48518 percent identity:
316	544	2,0594e+00	HP_0551	-	ribosomal protein L31 (rpl31)	similar to GB:M97678 SP:Q03223 PID:143435 PID:853770	rib
317	551	2,0596e+00	HP_0558	-	beta ketoacyl-acyl carrier protein synthase II	similar to GB:Z34979 SP:P39435 GB:U20767 PID:572680
318	629	2,0598e+00	HP_0637	-	predicted coding region HP0637	hypothetical protein; identified by GeneMark;
319	1032	2,0598e+00	HP_1049	-	conserved hypothetical protein	similar to PID:642365 percent identity: 39.68;
320	442	2,0605e+00	HP_0446	-	predicted coding region HP0446	hypothetical protein; identified by GeneMark;
321	1398	2,0607e+00	HP_1419	-	flagellar biosynthetic protein (fliQ)	similar to GB:L22182 SP:P33134 PID:347244 GB:U00096
322	908	2,0633e+00	HP_0924	-	4-oxalocrotonate tautomerase (dmpI)	similar to GB:X60835 SP:P49172 PID:45686 percent
323	801	2,0635e+00	HP_0814	-	thiamin biosynthesis protein (thiF)	similar to SP:P30138 PID:396331 PID:414234 GB:U00096
324	1503	2,0646e+00	HP_1525	-	predicted coding region HP1525	hypothetical protein; identified by GeneMark;
325	1028	2,0651e+00	HP_1045	-	acetyl-CoA synthetase (acoE)	similar to GB:M97217 SP:P31638 PID:141890 percent
326	49	2,0668e+00	HP_0050	-	adenine specific DNA methyltransferase (dpnA)	similar to SP:P09358 GB:S56948 PID:153610 percent
327	648	2,0672e+00	HP_0656	-	conserved hypothetical protein	similar to GB:L77117 SP:Q58826 PID:1500312 percent
328	105	2,0672e+00	HP_0107	-	cysteine synthetase (cysK)	similar to GB:D26185 SP:P37887 PID:467462
329	526	2,0683e+00	HP_0532	-	cag pathogenicity island protein (cag12)	similar to GP:1752681 percent identity: 98.93;
330	857	2,0694e+00	HP_0870	-	flagellar hook (flgE)	similar to PID:600724 SP:P50610 GB:AE000511
331	1256	2,0703e+00	HP_1273	-	NADH-ubiquinone oxidoreductase, NQO14 subunit	similar to GB:L02354 SP:P29926 PID:150616 percent
332	1145	2,0719e+00	HP_1162	-	conserved hypothetical integral membrane protein	similar to SP:P33366 PID:405866 GB:U00096
333	1450	2,0729e+00	HP_1471	-	type IIS restriction enzyme R protein (BCGIB)	Contingency gene; similar to GB:L17341 SP:Q07606
334	842	2,0737e+00	HP_0855	-	alginate O-acetylation protein (algI)	similar to PID:1245347 percent identity: 41.83;
335	1281	2,0739e+00	HP_1299	-	methionine amino peptidase (map)	similar to GB:D00619 SP:P19994 PID:216341
336	259	2,0755e+00	HP_0263	-	adenine specific DNA methyltransferase (hpaim)	similar to GB:D10668 SP:P29538 PID:216715 percent
337	1211	2,0765e+00	HP_1228	-	invasion protein (invA)	similar to GB:L25276 SP:P35640 PID:408487 percent
338	242	2,0765e+00	HP_0246	-	flagellar basal-body P-ring protein (flgI)	similar to GB:M24466 SP:P15930 GB:X52093 PID:153974
339	1067	2,0775e+00	HP_1084	-	aspartate transcarbamoylase (pyrB)	similar to GB:M13128 SP:P05654 PID:143384 PID:143387
340	593	2,0775e+00	HP_0600	-	multidrug resistance protein (spaB)	similar to GB:M86869 SP:P33116 GB:U09819 PID:143559
341	1562	2,0775e+00	HP_1585	-	flagellar basal-body rod protein (flgG)	similar to SP:P16439 PID:47677 percent identity:
342	254	2,0782e+00	HP_0258	-	conserved hypothetical integral membrane protein	similar to GB:L42023 SP:P44936 PID:1006037
343	701	2,0782e+00	HP_0710	-	conserved hypothetical protein	similar to GP:1800185 percent identity: 33.71;
344	247	2,0786e+00	HP_0251	-	oligopeptide ABC transporter, permease protein	similar to GP:1787498 percent identity: 31.41;
345	812	2,0790e+00	HP_0825	-	thioredoxin reductase (trxB)	similar to PID:1171125 SP:P52213 percent identity:
346	1082	2,0795e+00	HP_1099	-	2-keto-3-deoxy-6-phosphogluconate aldolase (eda)	similar to GB:L20897 GB:M87458 GB:X63694 GB:X68871
347	564	2,0801e+00	HP_0571	-	conserved hypothetical integral membrane protein	similar to SP:P33366 PID:405866 GB:U00096
348	1340	2,0808e+00	HP_1359	-	predicted coding region HP1359	hypothetical protein; identified by GeneMark;
349	934	2,0815e+00	HP_0950	-	acetyl-CoA carboxylase beta subunit (accD)	similar to GB:L42023 SP:P43778 PID:1007192
350	815	2,0825e+00	HP_0828	-	ATP synthase F0, subunit a (atpB)	similar to GB:X58128 percent identity: 37.73;
351	285	2,0830e+00	HP_0289	-	toxin-like outer membrane protein	similar to SP:Q48245 PID:2228502 PID:2327044
352	866	2,0834e+00	HP_0879	-	predicted coding region HP0879	hypothetical protein; identified by GeneMark;
353	1319	2,0839e+00	HP_1337	-	conserved hypothetical protein	similar to SP:P54455 PID:1303791 GB:AL009126 percent
354	142	2,0841e+00	HP_0145	-	cytochrome c oxidase, monoheme subunit,	similar to GB:L07487 PID:152200 percent identity:
355	558	2,0842e+00	HP_0565	-	predicted coding region HP0565	hypothetical protein; identified by GeneMark;
356	1186	2,0842e+00	HP_1203	-	transcription termination factor NusG (nusG)	similar to SP:P16921 PID:147801 PID:396321 GB:U00096
357	493	2,0843e+00	HP_0498	-	sodium- and chloride-dependent transporter	similar to GB:L42023 SP:P45320 PID:1008027
358	261	2,0848e+00	HP_0265	-	cytochrome c biogenesis protein (ccdA)	similar to SP:P45706 PID:870925 PID:1405449
359	488	2,0851e+00	HP_0493	-	phospho-N-acetylmuramoyl-pentapeptide-	similar to GB:D10483 SP:P15876 GB:X51584 PID:216501
360	1019	2,0851e+00	HP_1036	-	7,	similar to GB:D26185 SP:P29252 PID:467468
361	225	2,0855e+00	HP_0229	-	outer membrane protein (omp6)	similar to GB:AE000511 PID:2313322 percent identity:
362	914	2,0864e+00	HP_0930	-	stationary-phase survival protein (surE)	similar to GB:U00096 PID:1789101 PID:882637 percent
363	733	2,0893e+00	HP_0746	-	predicted coding region HP0746	hypothetical protein; identified by GeneMark;
364	243	2,0896e+00	HP_0247	-	ATP-dependent RNA helicase, DEAD-box family	similar to GB:L42023 SP:P44586 PID:1003361
365	926	2,0899e+00	HP_0942	-	D-alanine glycine permease (dagA)	similar to GB:L42023 SP:P44917 PID:1005967
366	284	2,0918e+00	HP_0288	-	predicted coding region HP0288	hypothetical protein; identified by GeneMark;
367	835	2,0921e+00	HP_0848	-	type I restriction enzyme S protein (hsdS)	similar to GB:L42023 PID:1003331 PID:1222133
368	1009	2,0922e+00	HP_1026	-	conserved hypothetical helicase-like protein	similar to GB:L42023 SP:P45262 PID:1007831
369	1139	2,0924e+00	HP_1156	-	outer membrane protein (omp25)	similar to GB:AE000511 PID:2314315 percent identity:
370	554	2,0925e+00	HP_0561	-	3-ketoacyl-acyl carrier protein reductase (fabG)	similar to GB:M84991 SP:P25716 PID:145881 PID:145888
371	1405	2,0932e+00	HP_1426	-	conserved hypothetical protein	similar to GP:1405463 percent identity: 26.96;
372	216	2,0934e+00	HP_0220	-	synthesis of [Fe-S] cluster (nifS)	similar to SP:P12623 PID:142037 percent identity:
373	568	2,0934e+00	HP_0575	-	conserved hypothetical membrane protein	similar to GP:1565238 percent identity: 38.83;
374	1048	2,0949e+00	HP_1065	-	predicted coding region HP1065	hypothetical protein; identified by GeneMark;
375	1174	2,0950e+00	HP_1191	-	ADP-heptose-lps heptosyltransferase II (rfaF)	similar to GB:L42023 SP:P45042 PID:1006405
376	1418	2,0955e+00	HP_1439	-	predicted coding region HP1439	hypothetical protein; identified by GeneMark;
377	786	2,0957e+00	HP_0799	-	molybdopterin biosynthesis protein (mog)	similar to SP:P28694 PID:41755 GB:U00096 PID:1786190
378	543	2,0968e+00	HP_0550	-	transcription termination factor Rho (rho)	similar to GB:L42023 SP:P44619 PID:1003483
379	1243	2,0974e+00	HP_1260	-	NADH-ubiquinone oxidoreductase, NQO7 subunit	similar to GP:633586 percent identity: 40.71;
380	201	2,0981e+00	HP_0204	-	predicted coding region HP0204	hypothetical protein; identified by GeneMark;
381	1419	2,0993e+00	HP_1440	-	predicted coding region HP1440	hypothetical protein; identified by GeneMark;
382	1157	2,0998e+00	HP_1174	-	glucose/galactose transporter (gluP)	similar to PID:1171339 percent identity: 49.62;
383	1276	2,1001e+00	HP_1294	-	ribosomal protein S4 (rps4)	similar to GB:L42023 SP:P44373 PID:1005806	rib
384	166	2,1006e+00	HP_0169	-	collagenase (prtC)	similar to GB:L42023 SP:P44700 PID:1003722
385	1217	2,1011e+00	HP_1234	-	conserved hypothetical integral membrane protein	similar to GP:1314584 percent identity: 29.03;
386	602	2,1011e+00	HP_0609	-	predicted coding region HP0609	hypothetical protein; identified by GeneMark;
387	1377	2,1020e+00	HP_1397	-	predicted coding region HP1397	hypothetical protein; identified by GeneMark;
388	1303	2,1023e+00	HP_1321	-	conserved hypothetical ATP-binding protein	similar to GB:L77117 PID:1592175 percent identity:
389	758	2,1034e+00	HP_0771	-	predicted coding region HP0771	hypothetical protein; identified by GeneMark;
390	1169	2,1042e+00	HP_1186	-	carbonic anhydrase	similar to PID:2301259 PID:1655717 percent identity:
391	559	2,1051e+00	HP_0566	-	diaminopimelate epimerase (dapF)	similar to GB:L42023 SP:P44859 PID:1005706
392	1434	2,1055e+00	HP_1455	-	predicted coding region HP1455	hypothetical protein; identified by GeneMark;
393	265	2,1058e+00	HP_0269	-	conserved hypothetical ATP-binding protein	similar to PID:557263 SP:Q51470 percent identity:
394	634	2,1060e+00	HP_0642	-	NAD(P)H-flavin oxidoreductase	similar to GB:L42023 PID:1007227 PID:1221408
395	1395	2,1069e+00	HP_1415	-	tRNA delta(2)-isopentenylpyrophosphate	similar to SP:P16384 GB:D00743 GB:U00005 GB:Z11831
396	1022	2,1095e+00	HP_1039	-	predicted coding region HP1039	hypothetical protein; identified by GeneMark;
397	353	2,1097e+00	HP_0357	-	short chain alcohol dehydrogenase	similar to GB:L42023 SP:P45200 PID:1007519
398	1485	2,1101e+00	HP_1506	-	glutamate permease (gltS)	similar to GB:L10328 SP:P19933 GB:D00626 GB:X17499
399	249	2,1104e+00	HP_0253	-	predicted coding region HP0253	hypothetical protein; identified by GeneMark;
400	412	2,1106e+00	HP_0416	-	cyclopropane fatty acid synthase (cfa)	similar to GB:M98330 SP:P30010 PID:145514 GB:U00096
401	859	2,1109e+00	HP_0872	-	alkylphosphonate uptake protein (phnA)	similar to SP:P16680 GB:U14003 PID:147194 PID:536952
402	4	2,1111e+00	HP_0004	-	carbonic anhydrase (icfA)	similar to SP:P27134 PID:154523 percent identity:
403	1161	2,1116e+00	HP_1178	-	purine-nucleoside phosphorylase (deoD)	similar to GB:U14003 SP:P09743 GB:M60917 PID:147309
404	1060	2,1117e+00	HP_1077	-	nickel transport protein (nixA)	similar to PID:732734 GB:AE000511 SP:Q48262
405	194	2,1120e+00	HP_0197	-	S-adenosylmethionine synthetase 2 (metX)	similar to SP:P30869 SP:P04384 GB:M98266 PID:146851
406	1234	2,1130e+00	HP_1251	-	oligopeptide ABC transporter, permease protein	similar to GP:1736843 percent identity: 59.60;
407	555	2,1132e+00	HP_0562	-	ribosomal protein S21 (rps21)	similar to SP:P49225 PID:710340 percent identity:	rib
408	1306	2,1134e+00	HP_1324	-	predicted coding region HP1324	hypothetical protein; identified by GeneMark;
409	320	2,1134e+00	HP_0324	-	outer membrane protein (omp10)	similar to GB:AE000511 PID:2313429 percent identity:
410	735	2,1147e+00	HP_0748	-	cell division protein (ftsE)	similar to GB:L42023 SP:P44871 PID:1005744
411	746	2,1154e+00	HP_0759	-	conserved hypothetical integral membrane protein	similar to PID:971571 percent identity: 30.56;
412	217	2,1155e+00	HP_0221	-	nifU-like protein	similar to PID:762779 percent identity: 37.33;
413	856	2,1158e+00	HP_0869	-	hydrogenase expression/formation protein (hypA)	similar to GB:L24513 PID:474947 SP:Q45256 percent
414	1140	2,1175e+00	HP_1157	-	outer membrane protein (omp26)	similar to GB:AE000511 PID:2314316 percent identity:
415	849	2,1175e+00	HP_0862	-	predicted coding region HP0862	hypothetical protein; identified by GeneMark;
416	341	2,1175e+00	HP_0345	-	predicted coding region HP0345	hypothetical protein; identified by GeneMark;
417	1148	2,1203e+00	HP_1165	-	tetracycline resistance protein tetA(P),	similar to GB:L20800 PID:456034 PID:1845540 percent
418	1487	2,1205e+00	HP_1508	-	ferrodoxin-like protein	similar to PID:1002882 percent identity: 29.38;
419	575	2,1210e+00	HP_0582	-	predicted coding region HP0582	hypothetical protein; identified by GeneMark;
420	375	2,1223e+00	HP_0379	-	fucosyltransferase	Contingency gene; similar to GB:X78031 SP:Q11130
421	1483	2,1224e+00	HP_1504	-	conserved hypothetical protein	similar to GB:D26185 SP:P37543 PID:467424
422	286	2,1248e+00	HP_0290	-	diaminopimelate decarboxylase (dap decarboxylase)	similar to GB:L42023 SP:P44316 PID:1005663
423	1304	2,1260e+00	HP_1322	-	predicted coding region HP1322	hypothetical protein; identified by GeneMark;
424	534	2,1263e+00	HP_0540	-	cag pathogenicity island protein (cag19)	similar to GP:1752692 percent identity: 99.48;
425	873	2,1268e+00	HP_0887	-	vacuolating cytotoxin	similar to GB:Z26883 GB:S72494 PID:472942 SP:Q48258
426	1000	2,1280e+00	HP_1017	-	amino acid permease (rocE)	similar to GB:X81802 SP:P39137 PID:559883
427	964	2,1281e+00	HP_0980	-	conserved hypothetical secreted protein	similar to SP:P37764 PID:1208948 GB:U00096
428	357	2,1293e+00	HP_0361	-	pseudouridylate synthase I (hisT)	similar to GB:U02100 GB:U02176 GB:L43967 SP:P47428
429	1159	2,1295e+00	HP_1176	-	predicted coding region HP1176	hypothetical protein; identified by GeneMark;
430	1040	2,1306e+00	HP_1057	-	predicted coding region HP1057	hypothetical protein; identified by GeneMark;
431	268	2,1317e+00	HP_0272	-	predicted coding region HP0272	hypothetical protein; identified by GeneMark;
432	17	2,1336e+00	HP_0018	-	predicted coding region HP0018	hypothetical protein; identified by GeneMark;
433	1283	2,1344e+00	HP_1301	-	ribosomal protein L15 (rpl15)	similar to GB:L42023 SP:P44353 PID:1005800	rib
434	738	2,1360e+00	HP_0751	-	polar flagellin (flaG)	similar to GB:U12816 PID:551514 percent identity:
435	1287	2,1363e+00	HP_1305	-	ribosomal protein S8 (rps8)	similar to SP:P04446 GB:X01121 PID:44223 PID:44231	rib
436	429	2,1371e+00	HP_0433	-	predicted coding region HP0433	hypothetical protein; identified by GeneMark;
437	369	2,1384e+00	HP_0373	-	conserved hypothetical protein	similar to GP:1800185 percent identity: 31.40;
438	781	2,1389e+00	HP_0794	-	ATP-dependent clp protease proteolytic component	similar to GB:L42023 SP:P43867 PID:1005637
439	95	2,1391e+00	HP_0097	-	predicted coding region HP0097	hypothetical protein; identified by GeneMark;
440	1330	2,1392e+00	HP_1348	-	1-acyl-glycerol-3-phosphate acyltransferase	similar to GB:M63491 SP:P26647 PID:147298 PID:882548
441	864	2,1402e+00	HP_0877	-	Holliday junction endodeoxyribonuclease (ruvC)	similar to GB:D10165 SP:P24239 PID:216653 PID:42175
442	231	2,1412e+00	HP_0235	-	conserved hypothetical secreted protein	similar to GP:1786864 percent identity: 31.53;
443	1540	2,1413e+00	HP_1563	-	alkyl hydroperoxide reductase (tsaA)	similar to GB:M55507 SP:P21762 PID:499094
444	199	2,1428e+00	HP_0202	-	beta-ketoacyl-acyl carrier protein synthase III	similar to GB:M77744 SP:P24249 GB:Z11565 PID:145886
445	1204	2,1443e+00	HP_1221	-	conserved hypothetical protein	similar to GB:L42023 SP:P44938 PID:1006041
446	729	2,1446e+00	HP_0741	-	conserved hypothetical protein	similar to GB:L77117 SP:Q58276 PID:1499694 percent
447	214	2,1461e+00	HP_0218	-	predicted coding region HP0218	hypothetical protein; identified by GeneMark;
448	294	2,1462e+00	HP_0298	-	dipeptide ABC transporter, periplasmic	similar to SP:P23847 GB:M35045 GB:X58051 PID:145797
449	888	2,1468e+00	HP_0902	-	predicted coding region HP0902	hypothetical protein; identified by GeneMark;
450	975	2,1485e+00	HP_0991	-	predicted coding region HP0991	hypothetical protein; identified by GeneMark;
451	1446	2,1488e+00	HP_1467	-	predicted coding region HP1467	hypothetical protein; identified by GeneMark;
452	1549	2,1491e+00	HP_1572	-	regulatory protein DniR	similar to GP:1552781 percent identity: 31.87;
453	1160	2,1496e+00	HP_1177	-	outer membrane protein (omp27)	similar to GB:AE000511 PID:2314334 percent identity:
454	1342	2,1502e+00	HP_1361	-	competence locus E (comE3)	similar to GB:L15202 SP:P39695 PID:289262
455	1096	2,1506e+00	HP_1113	-	outer membrane protein (omp24)	similar to GB:AE000511 PID:2314264 percent identity:
456	1400	2,1507e+00	HP_1421	-	conjugative transfer regulon protein (trbB)	similar to GP:1800162 percent identity: 30.69;
457	941	2,1521e+00	HP_0957	-	3-deoxy-d-manno-octulosonic-acid transferase	similar to GB:L42023 SP:P44806 PID:1005520
458	28	2,1529e+00	HP_0029	-	dethiobiotin synthetase (bioD)	similar to GB:L77117 PID:1591937 percent identity:
459	1357	2,1540e+00	HP_1377	-	predicted coding region HP1377	hypothetical protein; identified by GeneMark;
460	1316	2,1542e+00	HP_1334	-	predicted coding region HP1334	hypothetical protein; identified by GeneMark;
461	557	2,1557e+00	HP_0564	-	predicted coding region HP0564	hypothetical protein; identified by GeneMark;
462	1200	2,1563e+00	HP_1217	-	predicted coding region HP1217	hypothetical protein; identified by GeneMark;
463	277	2,1564e+00	HP_0281	-	tRNA-guanine transglycosylase (tgt)	similar to GB:M63939 SP:P19675 GB:S68715 GB:X56175
464	714	2,1573e+00	HP_0726	-	predicted coding region HP0726	hypothetical protein; identified by GeneMark;
465	1329	2,1576e+00	HP_1347	-	uracil-DNA glycosylase (ung)	similar to SP:P29950 percent identity: 43.14;
466	1208	2,1583e+00	HP_1225	-	conserved hypothetical integral membrane protein	similar to GB:L77117 PID:1592153 percent identity:
467	664	2,1584e+00	HP_0672	-	solute-binding signature and mitochondrial	similar to PID:1146246 SP:P53001 GB:AL009126 percent
468	1541	2,1590e+00	HP_1564	-	outer membrane protein	similar to SP:Q08868 PID:150508 PID:349530 percent
469	712	2,1596e+00	HP_0723	-	L-asparaginase II (ansB)	similar to PID:758652 PID:895919 SP:P50286 percent
470	524	2,1603e+00	HP_0530	-	cag pathogenicity island protein (cag10)	similar to GP:1800168 percent identity: 98.41;
471	1295	2,1604e+00	HP_1313	-	ribosomal protein S3 (rps3)	similar to GB:L42023 SP:P44372 PID:1005772	rib
472	1341	2,1605e+00	HP_1360	-	4-hydroxybenzoate octaprenyltransferase (ubiA)	similar to SP:P26601 GB:M96268 GB:X57434 GB:X66619
473	638	2,1605e+00	HP_0646	-	UDP-glucose pyrophosphorylase (galU)	similar to GP:1345068 percent identity: 65.56;
474	951	2,1607e+00	HP_0967	-	virulence associated protein D (vapD)	similar to GB:L42023 PID:1003784 PID:1222382
475	376	2,1607e+00	HP_0380	-	glutamate dehydrogenase (gdhA)	similar to SP:P00370 PID:146124 PID:146126 PID:41544
476	144	2,1610e+00	HP_0147	-	cytochrome c oxidase, diheme subunit,	similar to GB:Z21854 PID:49411 percent identity:
477	258	2,1616e+00	HP_0262	-	predicted coding region HP0262	hypothetical protein; identified by GeneMark;
478	545	2,1619e+00	HP_0552	-	conserved hypothetical protein	similar to SP:P45528 PID:606086 GB:U00096
479	299	2,1625e+00	HP_0303	-	GTP-binding protein (obg)	similar to GB:M24537 SP:P20964 GB:K02666 GB:X02655
480	938	2,1625e+00	HP_0954	-	oxygen-insensitive NAD(P)H nitroreductase	similar to GB:L42023 PID:1007227 PID:1221408
481	1322	2,1635e+00	HP_1340	-	biopolymer transport protein (exbD)	similar to GB:L42023 SP:P43009 PID:1003402
482	204	2,1638e+00	HP_0207	-	ATP-binding protein (mpr)	similar to SP:P21590 GB:U00007 GB:X55791 PID:405896
483	803	2,1648e+00	HP_0816	-	flagellar motor rotation protein (motB)	similar to GB:M77238 SP:P28612 PID:143208
484	1026	2,1651e+00	HP_1043	-	response regulator	similar to PID:929822 percent identity: 26.82;
485	997	2,1654e+00	HP_1014	-	7-alpha-hydroxysteroid dehydrogenase (hdhA)	similar to GB:D10497 SP:P25529 PID:868018 PID:912437
486	1376	2,1667e+00	HP_1396	-	predicted coding region HP1396	hypothetical protein; identified by GeneMark;
487	1165	2,1669e+00	HP_1182	-	conserved hypothetical protein	similar to GB:L42023 PID:1161425 PID:1161429
488	1275	2,1672e+00	HP_1293	-	DNA-directed RNA polymerase, alpha subunit	similar to GB:M26414 SP:P20429 PID:142463 PID:143452
489	1134	2,1688e+00	HP_1151	-	ribosomal protein S16 (rpS16)	similar to GB:L42023 SP:P44382 PID:1003307	rib
490	573	2,1689e+00	HP_0580	-	predicted coding region HP0580	hypothetical protein; identified by GeneMark;
491	1564	2,1690e+00	HP_1587	-	conserved hypothetical protein	similar to GB:X67700 PID:41759 GB:U00096 PID:1786193
492	65	2,1695e+00	HP_0067	-	urease accessory protein (ureH)	similar to GB:M84338 SP:Q09067 PID:485336
493	501	2,1698e+00	HP_0506	-	conserved hypothetical secreted protein	similar to GB:L42023 SP:P44693 PID:1003702
494	1488	2,1703e+00	HP_1509	-	conserved hypothetical integral membrane protein	similar to GB:L43967 SP:P47489 PID:1045938 percent
495	1286	2,1707e+00	HP_1304	-	ribosomal protein L6 (rpl6)	similar to SP:P04448 GB:X01121 GB:Z33287 GB:Z33291	rib
496	693	2,1712e+00	HP_0702	-	predicted coding region HP0702	hypothetical protein; identified by GeneMark;
497	21	2,1716e+00	HP_0022	-	conserved hypothetical integral membrane protein	similar to GB:L13395 SP:P36555 PID:295210 percent
498	356	2,1716e+00	HP_0360	-	UDP-glucose 4-epimerase	similar to GB:Z25478 PID:396521 SP:Q59083 percent
499	48	2,1733e+00	HP_0049	-	predicted coding region HP0049	hypothetical protein; identified by GeneMark;
500	565	2,1738e+00	HP_0572	-	adenine phosphoribosyltransferase (apt)	similar to GB:M14040 SP:P07672 GB:X04487 PID:145294
501	1305	2,1738e+00	HP_1323	-	ribonuclease HII (rnhB)	similar to GB:L42023 SP:P43808 PID:1006316
502	640	2,1740e+00	HP_0648	-	UDP-N-acetylglucosamine enolpyruvyl transferase	similar to GB:L42023 SP:P45025 PID:1006360
503	102	2,1752e+00	HP_0104	-	2',3'-cyclic-nucleotide 2'-phosphodiesterase	similar to GB:L42023 SP:P44764 PID:1004048
504	433	2,1759e+00	HP_0437	-	IS605 transposase (tnpA)	similar to GP:1800172 percent identity: 97.18;
505	972	2,1759e+00	HP_0988	-	IS605 transposase (tnpA)	similar to GP:1800172 percent identity: 97.18;
506	982	2,1759e+00	HP_0998	-	IS605 transposase (tnpA)	similar to GP:1800172 percent identity: 97.18;
507	1079	2,1759e+00	HP_1096	-	IS605 transposase (tnpA)	similar to GP:1800172 percent identity: 97.18;
508	1513	2,1759e+00	HP_1535	-	IS605 transposase (tnpA)	similar to GP:1800172 percent identity: 97.18;
509	1171	2,1764e+00	HP_1188	-	predicted coding region HP1188	hypothetical protein; identified by GeneMark;
510	569	2,1766e+00	HP_0576	-	signal peptidase I (lepB)	similar to GB:L42023 SP:P44454 PID:1004130
511	1034	2,1768e+00	HP_1051	-	predicted coding region HP1051	hypothetical protein; identified by GeneMark;
512	1195	2,1780e+00	HP_1212	-	ATP synthase F0, subunit c (atpE)	similar to SP:P12409 PID:141999 percent identity:
513	47	2,1786e+00	HP_0048	-	transcriptional regulator (hypF)	similar to GB:Z15087 SP:Q02987 PID:46050 percent
514	998	2,1793e+00	HP_1015	-	predicted coding region HP1015	hypothetical protein; identified by GeneMark;
515	662	2,1793e+00	HP_0670	-	predicted coding region HP0670	hypothetical protein; identified by GeneMark;
516	728	2,1797e+00	HP_0740	-	UDP-MurNac-pentapeptide presynthetase (murF)	similar to PID:1165288 GB:AE000783 percent identity:
517	1189	2,1808e+00	HP_1206	-	multidrug resistance protein (hetA)	similar to SP:P22638 PID:142020 percent identity:
518	538	2,1810e+00	HP_0544	-	cag pathogenicity island protein (cag23)	similar to GP:1752696 percent identity: 98.98;
519	785	2,1813e+00	HP_0798	-	molybdenum cofactor biosynthesis protein C	similar to GB:X61574 PID:48965 PID:1054732
520	1328	2,1828e+00	HP_1346	-	glyceraldehyde-3-phosphate dehydrogenase (gap)	similar to GB:M24493 SP:P00362 PID:142952 percent
521	528	2,1830e+00	HP_0534	-	cag pathogenicity island protein (cag13)	similar to GP:1752682 percent identity: 97.96;
522	596	2,1836e+00	HP_0603	-	predicted coding region HP0603	hypothetical protein; identified by GeneMark;
523	1087	2,1837e+00	HP_1104	-	cinnamyl-alcohol dehydrogenase ELI3-2 (cad)	similar to GB:X67815 SP:Q02972 PID:16269 percent
524	1216	2,1840e+00	HP_1233	-	predicted coding region HP1233	hypothetical protein; identified by GeneMark;
525	378	2,1855e+00	HP_0382	-	zinc-metallo protease (YJR117W)	similar to SP:P47154 PID:1015837 PID:1679741 percent
526	582	2,1857e+00	HP_0589	-	ferredoxin oxidoreductase, alpha subunit	similar to GB:L77117 PID:1592279 percent identity:
527	1109	2,1859e+00	HP_1126	-	colicin tolerance-like protein (tolB)	similar to GB:L42023 SP:P44677 PID:1003648
528	897	2,1859e+00	HP_0913	-	outer membrane protein (omp21)	similar to GB:AE000511 PID:2314047 percent identity:
529	370	2,1859e+00	HP_0374	-	conserved hypothetical protein	similar to GB:L42023 SP:P44627 PID:1003499
530	374	2,1860e+00	HP_0378	-	cytochrome c biogenesis protein (ycf5)	similar to SP:P48257 percent identity: 37.55;
531	894	2,1869e+00	HP_0910	-	adenine specific DNA methyltransferase (HINDIIM)	similar to GB:L42023 SP:P44414 PID:1003910
532	616	2,1891e+00	HP_0624	-	solute-binding signature and mitochondrial	similar to PID:1146246 SP:P53001 GB:AL009126 percent
533	918	2,1896e+00	HP_0934	-	conserved hypothetical protein	similar to PID:882671 SP:P55139 GB:U00096
534	825	2,1898e+00	HP_0838	-	predicted coding region HP0838	hypothetical protein; identified by GeneMark;
535	170	2,1904e+00	HP_0173	-	flagellar biosynthetic protein (fliR)	similar to SP:P35537 GB:X74122 PID:395392
536	171	2,1910e+00	HP_0174	-	predicted coding region HP0174	hypothetical protein; identified by GeneMark;
537	334	2,1918e+00	HP_0338	-	predicted coding region HP0338	hypothetical protein; identified by GeneMark;
538	1205	2,1919e+00	HP_1222	-	D-lactate dehydrogenase (dld)	similar to GB:L42023 PID:1006517 PID:1221287
539	765	2,1928e+00	HP_0778	-	predicted coding region HP0778	hypothetical protein; identified by GeneMark;
540	1440	2,1933e+00	HP_1461	-	cytochrome c551 peroxidase	similar to PID:887791 percent identity: 48.45;
541	1081	2,1933e+00	HP_1098	-	conserved hypothetical secreted protein	similar to GP:1786864 percent identity: 27.01;
542	131	2,1934e+00	HP_0133	-	serine transporter (sdaC)	similar to SP:P36559 GB:U01233 PID:402256 PID:882691
543	152	2,1936e+00	HP_0155	-	predicted coding region HP0155	hypothetical protein; identified by GeneMark;
544	1049	2,1941e+00	HP_1066	-	conserved hypothetical protein	similar to GP:1800185 percent identity: 41.27;
545	1153	2,1941e+00	HP_1170	-	glutamine ABC transporter, permease protein	similar to SP:P10345 PID:41572 GB:U00096 PID:1651370
546	657	2,1944e+00	HP_0665	-	oxygen-independent coproporphyrinogen III oxidase	similar to SP:P37129 GB:U06779 GB:X52093 PID:509500
547	85	2,1947e+00	HP_0087	-	predicted coding region HP0087	hypothetical protein; identified by GeneMark;
548	1117	2,1952e+00	HP_1134	-	ATP synthase F1, subunit alpha (atpA)	similar to GB:D16176 SP:Q07405 PID:286117 percent
549	1156	2,1952e+00	HP_1173	-	predicted coding region HP1173	hypothetical protein; identified by GeneMark;
550	74	2,1957e+00	HP_0076	-	ribosomal protein S20 (rps20)	similar to SP:P48948 PID:755068 percent identity:	rib
551	836	2,1959e+00	HP_0849	-	predicted coding region HP0849	hypothetical protein; identified by GeneMark;
552	33	2,1960e+00	HP_0034	-	aspartate 1-decarboxylase (panD)	similar to PID:1146242 SP:P52999 GB:AL009126 percent
553	424	2,1965e+00	HP_0428	-	phage/colicin/tellurite resistance cluster terY	similar to GP:1354148 percent identity: 25.58;
554	1542	2,1971e+00	HP_1565	-	penicillin-binding protein 2 (pbp2)	similar to GB:L42023 SP:P44469 PID:1004164
555	358	2,1984e+00	HP_0362	-	conserved hypothetical integral membrane protein	similar to GB:L42023 SP:P45333 PID:1008751
556	428	2,1985e+00	HP_0432	-	protein kinase C-like protein	similar to SP:P28867 percent identity: 30.00;
557	293	2,1992e+00	HP_0297	-	ribosomal protein L27 (rpl27)	similar to GB:L42023 SP:P44363 PID:1005959	rib
558	710	2,1993e+00	HP_0720	-	predicted coding region HP0720	hypothetical protein; identified by GeneMark;
559	174	2,1994e+00	HP_0177	-	translation elongation factor EF-P (efp)	similar to GB:U14003 SP:P33398 GB:X61676 PID:433670
560	1422	2,2003e+00	HP_1443	-	conserved hypothetical protein	similar to GB:D26185 SP:P37550 PID:467435
561	292	2,2003e+00	HP_0296	-	ribosomal protein L21 (rpl21)	similar to GB:D13267 SP:P02422 PID:216636 PID:606124	rib
562	345	2,2012e+00	HP_0349	-	CTP synthetase (pyrG)	similar to GB:L42023 SP:P44341 PID:1006352
563	396	2,2022e+00	HP_0400	-	penicillin tolerance protein (lytB)	similar to GB:L42023 SP:P44976 PID:1006215
564	302	2,2023e+00	HP_0306	-	glutamate-1-semialdehyde 2,1-aminomutase (hemL)	similar to GB:D26562 SP:P23893 GB:X53696 PID:41621
565	541	2,2029e+00	HP_0547	-	cag pathogenicity island protein (cag26)	similar to GP:1752700 percent identity: 92.87;
566	155	2,2032e+00	HP_0158	-	predicted coding region HP0158	hypothetical protein; identified by GeneMark;
567	397	2,2035e+00	HP_0401	-	3-phosphoshikimate 1-carboxyvinyltransferase	similar to PID:895778 SP:P52312 percent identity:
568	41	2,2045e+00	HP_0042	-	trbI protein	similar to GB:M93696 PID:152563 percent identity:
569	1379	2,2046e+00	HP_1399	-	arginase (rocF)	similar to GB:X81802 SP:P39138 PID:550313
570	834	2,2048e+00	HP_0847	-	predicted coding region HP0847	hypothetical protein; identified by GeneMark;
571	601	2,2049e+00	HP_0608	-	predicted coding region HP0608	hypothetical protein; identified by GeneMark;
572	1320	2,2055e+00	HP_1338	-	conserved hypothetical protein	similar to GB:L77117 SP:Q57969 PID:1591254 percent
573	1381	2,2058e+00	HP_1401	-	conserved hypothetical protein	similar to GB:L77117 SP:Q58610 PID:1591842 percent
574	330	2,2061e+00	HP_0334	-	conserved hypothetical protein	similar to PID:882478 SP:P52050 GB:U00096
575	1006	2,2072e+00	HP_1023	-	predicted coding region HP1023	hypothetical protein; identified by GeneMark;
576	40	2,2076e+00	HP_0041	-	predicted coding region HP0041	hypothetical protein; identified by GeneMark;
577	79	2,2079e+00	HP_0081	-	predicted coding region HP0081	hypothetical protein; identified by GeneMark;
578	113	2,2083e+00	HP_0115	-	flagellin B (flaB)	similar to GB:L08907 SP:Q07911 PID:305389
579	399	2,2083e+00	HP_0403	-	phenylalanyl-tRNA synthetase, alpha subunit	similar to GB:L42023 SP:P43819 PID:1007291
580	1170	2,2085e+00	HP_1187	-	predicted coding region HP1187	hypothetical protein; identified by GeneMark;
581	1470	2,2091e+00	HP_1491	-	phosphate permease	similar to GB:L42023 SP:P45268 PID:1007859
582	1246	2,2097e+00	HP_1263	-	NADH-ubiquinone oxidoreductase, NQO4 subunit	similar to PIR:S46437 percent identity: 44.65;
583	130	2,2097e+00	HP_0132	-	L-serine deaminase (sdaA)	similar to GB:M28695 SP:P16095 PID:290464 GB:U00096
584	644	2,2097e+00	HP_0652	-	phosphoserine phosphatase (serB)	similar to SP:P06862 GB:X03046 PID:42948 PID:537228
585	1167	2,2102e+00	HP_1184	-	conserved hypothetical integral membrane protein	similar to GB:L77117 SP:Q58119 PID:1591425 percent
586	419	2,2114e+00	HP_0423	-	predicted coding region HP0423	hypothetical protein; identified by GeneMark;
587	1392	2,2114e+00	HP_1412	-	predicted coding region HP1412	hypothetical protein; identified by GeneMark;
588	520	2,2119e+00	HP_0526	-	cag pathogenicity island protein (cag6)	similar to GP:1800163 percent identity: 97.49;
589	1261	2,2129e+00	HP_1278	-	tryptophan synthase, beta subunit (trpB)	similar to GB:J01714 SP:P00932 GB:U23489 GB:U23490
590	81	2,2147e+00	HP_0083	-	ribosomal protein S9 (rps9)	similar to GB:X02130 SP:P02363 PID:535073 PID:606169	rib
591	177	2,2148e+00	HP_0180	-	apolipoprotein N-acyltransferase (cute)	similar to GB:L42023 SP:P44626 PID:1003497
592	1412	2,2151e+00	HP_1433	-	predicted coding region HP1433	hypothetical protein; identified by GeneMark;
593	590	2,2158e+00	HP_0597	-	penicillin-binding protein 1A (PBP-1A)	similar to SP:P02918 GB:X02164 PID:581194 PID:606330
594	667	2,2161e+00	HP_0675	-	integrase/recombinase (xerC)	similar to GB:M54884 SP:P21891 PID:147548 PID:887844
595	1184	2,2161e+00	HP_1201	-	ribosomal protein L1 (rpl1)	similar to GB:L42023 SP:P44342 PID:1003916	rib
596	1220	2,2165e+00	HP_1237	-	carbamoyl-phosphate synthetase (pyrAa)	similar to GB:M36540 SP:P14845 GB:X13200 PID:552013
597	1429	2,2169e+00	HP_1450	-	60 kDa inner-membrane protein	similar to SP:P25754 PID:45709 percent identity:
598	838	2,2170e+00	HP_0851	-	conserved hypothetical integral membrane protein	similar to GB:L77117 SP:Q57819 PID:1591081 percent
599	1486	2,2178e+00	HP_1507	-	conserved hypothetical ATP-binding protein	similar to PID:1001103 PID:1001125 percent identity:
600	643	2,2178e+00	HP_0651	-	fucosyltransferase	Contingency gene; similar to GB:X78031 SP:Q11130
601	641	2,2196e+00	HP_0649	-	aspartate ammonia-lyase (aspA)	similar to GB:U14003 SP:P04422 GB:L20944 GB:X02307
602	3	2,2203e+00	HP_0003	-	3-deoxy-d-manno-octulosonic acid 8-phosphate	similar to GP:1359596 percent identity: 53.41;
603	779	2,2204e+00	HP_0792	-	sigma-54 interacting protein	similar to PID:1160605 GB:AE000511 PID:2313921
604	507	2,2211e+00	HP_0512	-	glutamine synthetase (glnA)	similar to GB:X05173 SP:P06711 GB:J01618 GB:M13746
605	962	2,2220e+00	HP_0978	-	cell division protein (ftsA) protein	similar to PID:1200208 PID:1165284 PID:1196309
606	88	2,2228e+00	HP_0090	-	malonyl coenzyme A-acyl carrier protein	similar to GB:L42023 SP:P43712 PID:1003213
607	346	2,2228e+00	HP_0350	-	predicted coding region HP0350	hypothetical protein; identified by GeneMark;
608	420	2,2232e+00	HP_0424	-	predicted coding region HP0424	hypothetical protein; identified by GeneMark;
609	1391	2,2232e+00	HP_1411	-	predicted coding region HP1411	hypothetical protein; identified by GeneMark;
610	126	2,2239e+00	HP_0128	-	predicted coding region HP0128	hypothetical protein; identified by GeneMark;
611	1444	2,2240e+00	HP_1465	-	ABC transporter, ATP-binding protein (HI1087)	similar to GB:L42023 SP:P45031 PID:1006372
612	505	2,2248e+00	HP_0510	-	dihydrodipicolinate reductase (dapB)	similar to GP:1763301 percent identity: 95.28;
613	1123	2,2255e+00	HP_1140	-	biotin operon repressor/biotin acetyl coenzyme A	similar to SP:P06709 GB:L14557 GB:M10123 GB:M15820
614	762	2,2256e+00	HP_0775	-	penta-phosphate guanosine-3'-pyrophosphohydrolase	similar to GB:L10328 SP:P17580 GB:M24503 PID:290500
615	109	2,2264e+00	HP_0111	-	predicted coding region HP0111	hypothetical protein; identified by GeneMark;
616	140	2,2268e+00	HP_0142	-	A/G-specific adenine glycosylase (mutY)	similar to GB:M59471 SP:P17802 GB:X52391 PID:146864
617	1011	2,2281e+00	HP_1028	-	predicted coding region HP1028	hypothetical protein; identified by GeneMark;
618	499	2,2350e+00	HP_0504	-	predicted coding region HP0504	hypothetical protein; identified by GeneMark;
619	1529	2,2359e+00	HP_1552	-	Na+/H+ antiporter (nhaA)	similar to SP:P13738 GB:D10483 GB:J03879 GB:U00096
620	498	2,2359e+00	HP_0503	-	predicted coding region HP0503	hypothetical protein; identified by GeneMark;
621	372	2,2360e+00	HP_0376	-	ferrochelatase (hemH)	similar to GB:D00726 SP:P22830 PID:219656 percent
622	861	2,2365e+00	HP_0874	-	predicted coding region HP0874	hypothetical protein; identified by GeneMark;
623	780	2,2365e+00	HP_0793	-	polypeptide deformylase (def)	similar to SP:P27251 GB:X77800 PID:41474 PID:443989
624	653	2,2365e+00	HP_0661	-	ribonuclease H (rnhA)	similar to GB:L42023 SP:P43807 PID:1003178
625	574	2,2374e+00	HP_0581	-	dihydroorotase (pyrC)	similar to GB:X03928 SP:P06204 PID:47867 percent
626	491	2,2375e+00	HP_0496	-	conserved hypothetical protein	similar to GP:1763299 percent identity: 99.25;
627	642	2,2408e+00	HP_0650	-	predicted coding region HP0650	hypothetical protein; identified by GeneMark;
628	1236	2,2411e+00	HP_1253	-	tryptophanyl-tRNA synthetase (trpS)	similar to GB:M24068 SP:P21656 PID:143786
629	156	2,2416e+00	HP_0159	-	lipopolysaccharide 1,2-glucosyltransferase	similar to SP:P27129 GB:M80599 PID:912479 PID:146657
630	1292	2,2421e+00	HP_1310	-	ribosomal protein S17 (rps17)	similar to GB:L42023 SP:P44383 PID:1005778	rib
631	377	2,2429e+00	HP_0381	-	protoporphyrinogen oxidase (hemK)	similar to SP:P45873 PID:853777 GB:AL009126 percent
632	1249	2,2437e+00	HP_1266	-	NADH-ubiquinone oxidoreductase, NQO3 subunit	similar to GP:1279867 percent identity: 31.64;
633	1466	2,2437e+00	HP_1487	-	conserved hypothetical integral membrane protein	similar to GB:M97208 SP:P32399 PID:143047
634	1524	2,2455e+00	HP_1547	-	leucyl-tRNA synthetase (leuS)	similar to GB:L42023 SP:P43827 PID:1006043
635	1504	2,2459e+00	HP_1526	-	exodeoxyribonuclease (lexA)	similar to GB:D26185 SP:P37454 PID:467372
636	187	2,2460e+00	HP_0190	-	conserved hypothetical secreted protein	similar to GP:1787284 percent identity: 31.43;
637	1477	2,2462e+00	HP_1498	-	predicted coding region HP1498	hypothetical protein; identified by GeneMark;
638	1080	2,2472e+00	HP_1097	-	predicted coding region HP1097	hypothetical protein; identified by GeneMark;
639	101	2,2475e+00	HP_0103	-	methyl-accepting chemotaxis protein (tlpB)	similar to GB:L29189 SP:P39217 PID:459691
640	18	2,2477e+00	HP_0019	-	chemotaxis protein (cheV)	similar to SP:P37599 GB:U05345 GB:Z29584 PID:453378
641	963	2,2478e+00	HP_0979	-	cell divison protein (ftsZ)	similar to GB:M22630 SP:P17865 PID:142941
642	160	2,2485e+00	HP_0163	-	delta-aminolevulinic acid dehydratase (hemB)	similar to GB:M57676 SP:P30950 PID:143039
643	211	2,2488e+00	HP_0215	-	CDP-diglyceride synthetase (cdsA)	similar to GB:M11330 SP:P06466 PID:1208947
644	1311	2,2490e+00	HP_1329	-	cation efflux system protein (czcA)	similar to GB:M26073 SP:P13511 PID:141928 percent
645	730	2,2495e+00	HP_0742	-	phosphoribosylpyrophosphate synthetase (prsA)	similar to GB:L42023 SP:P44328 PID:1007869
646	1554	2,2499e+00	HP_1577	-	ABC transporter, permease protein (yaeE)	similar to SP:P31547 PID:1208965 PID:303561
647	1235	2,2507e+00	HP_1252	-	oligopeptide ABC transporter, periplasmic	similar to SP:P42061 PID:677945 GB:AL009126 percent
648	251	2,2515e+00	HP_0255	-	adenylosuccinate synthetase (purA)	similar to SP:P29726 GB:D26185 GB:M83690 PID:467328
649	27	2,2516e+00	HP_0028	-	conserved hypothetical secreted protein	similar to GB:L42023 SP:P43999 PID:1003790
650	487	2,2519e+00	HP_0492	-	predicted coding region HP0492	hypothetical protein; identified by GeneMark;
651	19	2,2524e+00	HP_0020	-	carboxynorspermidine decarboxylase (nspC)	similar to GP:1652682 percent identity: 45.62;
652	633	2,2526e+00	HP_0641	-	predicted coding region HP0641	hypothetical protein; identified by GeneMark;
653	390	2,2535e+00	HP_0394	-	predicted coding region HP0394	hypothetical protein; identified by GeneMark;
654	1547	2,2536e+00	HP_1570	-	conserved hypothetical protein	similar to GB:L42023 SP:P45314 PID:1008006
655	392	2,2540e+00	HP_0396	-	conserved hypothetical protein	similar to SP:P26615 GB:M87049 GB:X65013 PID:148243
656	1178	2,2540e+00	HP_1195	-	translation elongation factor EF-G (fusA)	similar to GB:X00415 SP:P02996 GB:J01689 GB:V00356
657	1314	2,2543e+00	HP_1332	-	co-chaperone and heat shock protein (dnaJ)	similar to GB:D10483 SP:P08622 PID:145769 PID:216441
658	777	2,2543e+00	HP_0790	-	anti-codon nuclease masking agent (prrB)	similar to SP:P17222 GB:X52284 PID:42512 percent
659	1358	2,2551e+00	HP_1378	-	competence lipoprotein (comL)	similar to PID:1107833 percent identity: 25.53;
660	1166	2,2555e+00	HP_1183	-	NA+/H+ antiporter (napA)	similar to SP:P26235 PID:148316 percent identity:
661	245	2,2567e+00	HP_0249	-	predicted coding region HP0249	hypothetical protein; identified by GeneMark;
662	1338	2,2576e+00	HP_1357	-	phosphatidylserine decarboxylase proenzyme (psd)	similar to SP:P10740 GB:J03916 PID:537004 PID:551827
663	1307	2,2578e+00	HP_1325	-	fumarase (fumC)	similar to SP:P05042 GB:X00522 GB:X04065 PID:41513
664	943	2,2579e+00	HP_0959	-	conserved hypothetical protein	similar to GB:L77117 PID:1591598 percent identity:
665	432	2,2579e+00	HP_0436	-	predicted coding region HP0436	hypothetical protein; identified by GeneMark;
666	350	2,2584e+00	HP_0354	-	deoxyxylulose-5-phosphate synthase, putative	similar to GB:U00096 SP:P77488 PID:1773104
667	504	2,2593e+00	HP_0509	-	glycolate oxidase subunit (glcD)	similar to GP:1763300 percent identity: 98.01;
668	208	2,2597e+00	HP_0212	-	succinyl-diaminopimelate desuccinylase (dapE)	similar to GB:L42023 SP:P44514 PID:1003108
669	1399	2,2599e+00	HP_1420	-	flagellar export protein ATP synthase (fliI)	similar to SP:P23445 percent identity: 47.55;
670	184	2,2608e+00	HP_0187	-	predicted coding region HP0187	hypothetical protein; identified by GeneMark;
671	802	2,2611e+00	HP_0815	-	flagellar motor rotation protein (motA)	similar to GB:M77238 SP:P28611 PID:143207
672	162	2,2622e+00	HP_0165	-	predicted coding region HP0165	hypothetical protein; identified by GeneMark;
673	878	2,2623e+00	HP_0892	-	conserved hypothetical protein	similar to PID:984581 GB:U00096 SP:Q47149
674	1289	2,2625e+00	HP_1307	-	ribosomal protein L5 (rpl5)	similar to SP:P08895 percent identity: 53.07;	rib
675	1124	2,2638e+00	HP_1141	-	methionyl-tRNA formyltransferase (fmt)	similar to GB:X63666 SP:P23882 GB:X00767 PID:581088
676	1278	2,2640e+00	HP_1296	-	ribosomal protein S13 (rps13)	similar to GB:M26414 SP:P20282 PID:142461 PID:143450	rib
677	427	2,2654e+00	HP_0431	-	protein phosphatase 2C homolog (ptc1)	similar to GB:U02111 GB:L43967 SP:P47354 PID:414508
678	1199	2,2659e+00	HP_1216	-	conserved hypothetical secreted protein	similar to GB:L42023 SP:P44846 PID:1005668
679	978	2,2660e+00	HP_0994	-	predicted coding region HP0994	hypothetical protein; identified by GeneMark;
680	939	2,2670e+00	HP_0955	-	prolipoprotein diacylglyceryl transferase (lgt)	similar to SP:P37149 GB:U12289 PID:516036 PID:882720
681	1318	2,2671e+00	HP_1336	-	predicted coding region HP1336	hypothetical protein; identified by GeneMark;
682	1027	2,2673e+00	HP_1044	-	conserved hypothetical integral membrane protein	similar to GP:1132531 percent identity: 30.63;
683	58	2,2676e+00	HP_0060	-	predicted coding region HP0060	hypothetical protein; identified by GeneMark;
684	1129	2,2677e+00	HP_1146	-	predicted coding region HP1146	hypothetical protein; identified by GeneMark;
685	804	2,2677e+00	HP_0817	-	predicted coding region HP0817	hypothetical protein; identified by GeneMark;
686	1113	2,2690e+00	HP_1130	-	biopolymer transport protein (exbB)	similar to GB:M28819 SP:P18783 PID:145868 PID:882535
687	608	2,2695e+00	HP_0615	-	DNA ligase (lig)	similar to GB:L42023 SP:P43813 PID:1006395
688	533	2,2699e+00	HP_0539	-	cag pathogenicity island protein (cag18)	similar to GP:1752691 percent identity: 98.73;
689	1084	2,2700e+00	HP_1101	-	glucose-6-phosphate dehydrogenase (g6pD)	similar to GB:M55005 SP:P22992 GB:U13783 GB:U13784
690	1438	2,2701e+00	HP_1459	-	conserved hypothetical protein	similar to GB:L09228 SP:P35159 PID:410137
691	1543	2,2709e+00	HP_1566	-	predicted coding region HP1566	hypothetical protein; identified by GeneMark;
692	843	2,2719e+00	HP_0856	-	predicted coding region HP0856	hypothetical protein; identified by GeneMark;
693	827	2,2720e+00	HP_0840	-	flaA1 protein	similar to PID:903371 PID:2323520 percent identity:
694	193	2,2736e+00	HP_0196	-	UDP-3-0-(3-hydroxymyristoyl) glucosamine	similar to GB:L22690 SP:P32202 PID:349106 percent
695	366	2,2737e+00	HP_0370	-	biotin carboxylase (accC)	similar to GB:M79446 SP:P24182 GB:M83198 PID:145175
696	1465	2,2742e+00	HP_1486	-	conserved hypothetical integral membrane protein	similar to GB:U00039 SP:P31993 PID:466621 PID:903728
697	919	2,2742e+00	HP_0935	-	predicted coding region HP0935	hypothetical protein; identified by GeneMark;
698	1064	2,2747e+00	HP_1081	-	predicted coding region HP1081	hypothetical protein; identified by GeneMark;
699	1215	2,2756e+00	HP_1232	-	dihydropteroate synthase (folP)	similar to GB:L42023 SP:P43776 PID:1007337
700	1237	2,2764e+00	HP_1254	-	biotin synthesis protein (bioC)	similar to GB:J04423 SP:P12999 PID:145427 PID:490221
701	671	2,2768e+00	HP_0679	-	lipopolysaccharide biosynthesis protein (wbpB)	similar to GP:1545848 percent identity: 40.77;
702	1561	2,2771e+00	HP_1584	-	sialoglycoprotease (gcp)	similar to GB:L42023 SP:P43764 PID:1003944
703	274	2,2791e+00	HP_0278	-	guanosine pentaphosphate phosphohydrolase (gppA)	similar to GB:M87049 SP:P25552 GB:M83316 PID:148183
704	1004	2,2796e+00	HP_1021	-	response regulator	similar to GB:X77249 PID:495276 percent identity:
705	1176	2,2799e+00	HP_1193	-	aldo-keto reductase, putative	similar to SP:P40691 percent identity: 43.66;
706	659	2,2801e+00	HP_0667	-	predicted coding region HP0667	hypothetical protein; identified by GeneMark;
707	1366	2,2806e+00	HP_1386	-	D-ribulose-5-phosphate 3 epimerase (rpe)	similar to PID:606320 PID:1789788 percent identity:
708	477	2,2814e+00	HP_0481	-	adenine specific DNA methyltransferase (MFOKI)	similar to GB:J04623 SP:P14871 GB:M28828 PID:148706
709	118	2,2820e+00	HP_0120	-	predicted coding region HP0120	hypothetical protein; identified by GeneMark;
710	1442	2,2821e+00	HP_1463	-	predicted coding region HP1463	hypothetical protein; identified by GeneMark;
711	13	2,2830e+00	HP_0014	-	predicted coding region HP0014	hypothetical protein; identified by GeneMark;
712	839	2,2831e+00	HP_0852	-	predicted coding region HP0852	hypothetical protein; identified by GeneMark;
713	2	2,2835e+00	HP_0002	-	riboflavin synthase beta chain (ribE)	similar to GB:L42023 SP:P45149 PID:1007275
714	724	2,2840e+00	HP_0736	-	phosphoserine aminotransferase (serC)	similar to GB:L77117 PID:1591623 percent identity:
715	1410	2,2846e+00	HP_1431	-	16S rRNA (adenosine-N6,N6-)-dimethyltransferase	similar to GB:L42023 SP:P44749 PID:1003982
716	343	2,2851e+00	HP_0347	-	conserved hypothetical protein	similar to GB:U02214 GB:L43967 SP:P47451 PID:406497
717	202	2,2868e+00	HP_0205	-	predicted coding region HP0205	hypothetical protein; identified by GeneMark;
718	1545	2,2879e+00	HP_1568	-	predicted coding region HP1568	hypothetical protein; identified by GeneMark;
719	669	2,2882e+00	HP_0677	-	conserved hypothetical integral membrane protein	similar to GB:L77117 SP:Q57883 PID:1591145 percent
720	219	2,2887e+00	HP_0223	-	ATP-dependent protease (sms)	similar to GB:L42023 SP:P45266 PID:1007845
721	672	2,2889e+00	HP_0680	-	ribonucleoside-diphosphate reductase 1 alpha	similar to SP:P00452 GB:X06999 PID:42138 GB:U00096
722	64	2,2895e+00	HP_0066	-	conserved hypothetical ATP-binding protein	similar to GP:1665846 percent identity: 34.66;
723	463	2,2897e+00	HP_0467	-	conserved hypothetical integral membrane protein	similar to GP:1800179 percent identity: 100.00;
724	1136	2,2900e+00	HP_1153	-	valyl-tRNA synthetase (valS)	similar to SP:P07118 GB:J03497 GB:X05891 PID:147906
725	1417	2,2902e+00	HP_1438	-	conserved hypothetical lipoprotein	similar to PID:587474 PID:805099 PID:805107
726	485	2,2902e+00	HP_0490	-	putative potassium channel protein, putative	similar to GB:L77117 SP:Q57604 PID:1498918 percent
727	675	2,2905e+00	HP_0683	-	UDP-N-acetylglucosamine pyrophosphorylase (glmU)	similar to SP:P17114 PID:290578 PID:43267 PID:290579
728	970	2,2907e+00	HP_0986	-	predicted coding region HP0986	hypothetical protein; identified by GeneMark;
729	1179	2,2913e+00	HP_1196	-	ribosomal protein S7 (rps7)	similar to SP:P22744 percent identity: 61.44;	rib
730	994	2,2917e+00	HP_1011	-	dihydroorotate dehydrogenase (pyrD)	similar to GB:L42023 SP:P45477 PID:1007463
731	453	2,2928e+00	HP_0457	-	predicted coding region HP0457	hypothetical protein; identified by GeneMark;
732	1378	2,2930e+00	HP_1398	-	alanine dehydrogenase (ald)	similar to GB:L20916 SP:Q08352 PID:299163
733	1409	2,2930e+00	HP_1430	-	conserved hypothetical ATP-binding protein	similar to GP:1377831 percent identity: 38.11;
734	1071	2,2930e+00	HP_1088	-	transketolase A (tktA)	similar to GB:L42023 SP:P43757 PID:1006246
735	146	2,2935e+00	HP_0149	-	predicted coding region HP0149	hypothetical protein; identified by GeneMark;
736	1218	2,2939e+00	HP_1235	-	conserved hypothetical integral membrane protein	similar to GP:1788047 percent identity: 30.86;
737	905	2,2939e+00	HP_0921	-	glyceraldehyde-3-phosphate dehydrogenase (gap)	similar to GB:M87647 SP:P23722 GB:X54520 PID:143317
738	1459	2,2942e+00	HP_1480	-	seryl-tRNA synthetase (serS)	similar to SP:P09156 GB:X05017 PID:42950 PID:1128947
739	1343	2,2942e+00	HP_1362	-	replicative DNA helicase (dnaB)	similar to GB:D26185 SP:P37469 PID:467330
740	90	2,2944e+00	HP_0092	-	type II restriction enzyme M protein (hsdM)	similar to GB:D13968 SP:P34721 PID:303630 percent
741	1401	2,2979e+00	HP_1422	-	isoleucyl-tRNA synthetase (ileS)	similar to SP:P41257 PID:558850 percent identity:
742	1407	2,2994e+00	HP_1428	-	conserved hypothetical protein	similar to PID:1162959 percent identity: 37.76;
743	927	2,3012e+00	HP_0943	-	D-amino acid dehydrogenase (dadA)	similar to GB:L02948 SP:P29011 PID:145703 GB:U00096
744	1478	2,3018e+00	HP_1499	-	predicted coding region HP1499	hypothetical protein; identified by GeneMark;
745	1476	2,3020e+00	HP_1497	-	peptidyl-tRNA hydrolase (pth)	similar to GB:L42023 SP:P44682 PID:1003672
746	150	2,3030e+00	HP_0153	-	recombinase (recA)	similar to SP:P42445 PID:634052 PID:687250
747	67	2,3032e+00	HP_0069	-	urease accessory protein (ureF)	similar to GB:M84338 SP:Q09065 PID:485334
748	1242	2,3034e+00	HP_1259	-	conserved hypothetical protein	similar to GP:1787364 percent identity: 47.87;
749	55	2,3035e+00	HP_0056	-	delta-1-pyrroline-5-carboxylate dehydrogenase	similar to GP:1653455 percent identity: 32.22;
750	1403	2,3036e+00	HP_1424	-	predicted coding region HP1424	hypothetical protein; identified by GeneMark;
751	928	2,3038e+00	HP_0944	-	conserved hypothetical protein	similar to SP:P55654 PID:2182626 percent identity:
752	626	2,3038e+00	HP_0634	-	quinone-reactive Ni/Fe hydrogenase (hydD)	similar to SP:P31876 PID:581830 percent identity:
753	328	2,3046e+00	HP_0332	-	cell division topological specificity factor	similar to GB:J03153 SP:P18198 PID:146868 GB:U00096
754	679	2,3052e+00	HP_0688	-	predicted coding region HP0688	hypothetical protein; identified by GeneMark;
755	570	2,3060e+00	HP_0577	-	methylene-tetrahydrofolate dehydrogenase (folD)	similar to GB:L42023 SP:P44313 PID:1005435
756	957	2,3061e+00	HP_0973	-	predicted coding region HP0973	hypothetical protein; identified by GeneMark;
757	68	2,3063e+00	HP_0070	-	urease accessory protein (ureE)	similar to GB:M84338 SP:Q09064 PID:485333
758	1181	2,3073e+00	HP_1198	-	DNA-directed RNA polymerase, beta subunit (rpoB)	similar to SP:P00575 GB:M38287 GB:M38292 GB:M38293
759	409	2,3081e+00	HP_0413	-	transposase-like protein, PS3IS	similar to PID:565287 percent identity: 32.46;
760	589	2,3081e+00	HP_0596	-	predicted coding region HP0596	hypothetical protein; identified by GeneMark;
761	917	2,3094e+00	HP_0933	-	predicted coding region HP0933	hypothetical protein; identified by GeneMark;
762	71	2,3097e+00	HP_0073	-	urease alpha subunit (ureA) (urea	similar to SP:P14916 PID:149010 PID:43634
763	443	2,3101e+00	HP_0447	-	conserved hypothetical protein	similar to SP:P34243 PID:395256 PID:486007 percent
764	974	2,3116e+00	HP_0990	-	predicted coding region HP0990	hypothetical protein; identified by GeneMark;
765	1138	2,3117e+00	HP_1155	-	transferase, peptidoglycan synthesis (murG)	similar to GB:L42023 SP:P45065 PID:1006467
766	721	2,3120e+00	HP_0733	-	predicted coding region HP0733	hypothetical protein; identified by GeneMark;
767	93	2,3121e+00	HP_0095	-	predicted coding region HP0095	hypothetical protein; identified by GeneMark;
768	418	2,3121e+00	HP_0422	-	arginine decarboxylase (speA)	similar to GB:M31770 SP:P21170 PID:147856 PID:882467
769	1142	2,3123e+00	HP_1159	-	cell filamentation protein (fic)	similar to GB:L42023 SP:P44088 PID:1006155
770	490	2,3124e+00	HP_0495	-	predicted coding region HP0495	hypothetical protein; identified by GeneMark;
771	1369	2,3127e+00	HP_1389	-	predicted coding region HP1389	hypothetical protein; identified by GeneMark;
772	655	2,3134e+00	HP_0663	-	chorismate synthase (aroC)	similar to GB:L42023 SP:P43875 PID:1003292
773	99	2,3135e+00	HP_0101	-	predicted coding region HP0101	hypothetical protein; identified by GeneMark;
774	169	2,3138e+00	HP_0172	-	molybdopterin biosynthesis protein (moeA)	similar to GB:M21151 SP:P12281 PID:145539 GB:U00096
775	668	2,3140e+00	HP_0676	-	methylated-DNA--protein-cysteine	similar to GB:L42023 SP:P44687 PID:1003688
776	148	2,3141e+00	HP_0151	-	conserved hypothetical membrane protein	similar to SP:P49782 PID:1303908 GB:AL009126 percent
777	1511	2,3143e+00	HP_1533	-	conserved hypothetical protein	similar to GB:Z21502 SP:P40111 PID:580780 percent
778	678	2,3146e+00	HP_0687	-	iron(II) transport protein (feoB)	similar to SP:P33650 PID:606344 PID:1199515
779	304	2,3152e+00	HP_0308	-	predicted coding region HP0308	hypothetical protein; identified by GeneMark;
780	960	2,3153e+00	HP_0976	-	adenosylmethionine-8-amino-7-oxononanoate	similar to GB:M29292 SP:P22805 PID:142589 percent
781	871	2,3161e+00	HP_0885	-	virulence factor mviN protein (mviN)	similar to GB:L42023 SP:P44958 PID:1006129
782	508	2,3163e+00	HP_0513	-	predicted coding region HP0513	hypothetical protein; identified by GeneMark;
783	1360	2,3165e+00	HP_1380	-	prephenate dehydrogenase (tyrA)	similar to SP:P20692 PID:143815 GB:AL009126 percent
784	1172	2,3171e+00	HP_1189	-	aspartate-semialdehyde dehydrogenase (asd)	similar to GB:L08471 SP:Q04797 GB:Z22554 PID:142828
785	417	2,3171e+00	HP_0421	-	type 1 capsular polysaccharide biosynthesis	similar to GB:U10927 SP:P39859 PID:506706 percent
786	560	2,3179e+00	HP_0567	-	membrane protein	similar to GP:1620467 percent identity: 25.43;
787	128	2,3181e+00	HP_0130	-	predicted coding region HP0130	hypothetical protein; identified by GeneMark;
788	37	2,3186e+00	HP_0038	-	predicted coding region HP0038	hypothetical protein; identified by GeneMark;
789	977	2,3188e+00	HP_0993	-	predicted coding region HP0993	hypothetical protein; identified by GeneMark;
790	483	2,3190e+00	HP_0488	-	predicted coding region HP0488	hypothetical protein; identified by GeneMark;
791	1099	2,3190e+00	HP_1116	-	predicted coding region HP1116	hypothetical protein; identified by GeneMark;
792	516	2,3202e+00	HP_0522	-	cag pathogenicity island protein (cag3)	similar to GP:1800159 percent identity: 98.13;
793	393	2,3203e+00	HP_0397	-	phosphoglycerate dehydrogenase (serA)	similar to GB:U00096 PID:1789279 PID:2294548 percent
794	1002	2,3227e+00	HP_1019	-	serine protease (htrA)	similar to PID:1109748 PID:881375 PID:2094772
795	151	2,3227e+00	HP_0154	-	enolase (eno)	similar to GB:L29475 SP:P37869 PID:460259
796	1326	2,3228e+00	HP_1344	-	magnesium and cobalt transport protein (corA)	similar to SP:P27841 GB:M87049 GB:L11042 GB:U00096
797	161	2,3238e+00	HP_0164	-	signal-transducing protein, histidine kinase	similar to PID:1064813 GB:AL009126 percent identity:
798	837	2,3239e+00	HP_0850	-	type I restriction enzyme M protein (hsdM)	similar to SP:P10484 GB:X75452 PID:41748 PID:450688
799	479	2,3242e+00	HP_0484	-	predicted coding region HP0484	hypothetical protein; identified by GeneMark;
800	1104	2,3248e+00	HP_1121	-	cytosine specific DNA methyltransferase (BSP6IM)	similar to GB:X81638 SP:P43420 PID:547481 percent
801	327	2,3256e+00	HP_0331	-	cell division inhibitor (minD)	similar to GB:J03153 SP:P18197 PID:146867 GB:U00096
802	1122	2,3258e+00	HP_1139	-	SpoOJ regulator (soj)	similar to GB:D26185 SP:P37522 PID:467381 PID:580906
803	367	2,3276e+00	HP_0371	-	biotin carboxyl carrier protein (fabE)	similar to GB:M32214 SP:P02905 GB:M83198 GB:X14825
804	867	2,3286e+00	HP_0880	-	predicted coding region HP0880	hypothetical protein; identified by GeneMark;
805	136	2,3286e+00	HP_0138	-	conserved hypothetical iron-sulfur protein	similar to GP:1657506 percent identity: 41.19;
806	906	2,3291e+00	HP_0922	-	toxin-like outer membrane protein	similar to GB:U05677 PID:471731 PID:984360
807	82	2,3297e+00	HP_0084	-	ribosomal protein L13 (rpl13)	similar to SP:P02410 PID:42855 PID:606170 GB:U00096	rib
808	1267	2,3302e+00	HP_1285	-	conserved hypothetical secreted protein	similar to GB:M68502 SP:P26093 PID:1573696 percent
809	6	2,3306e+00	HP_0006	-	pantoate-beta-alanine ligase (panC)	similar to PID:1146241 SP:P52998 GB:AL009126 percent
810	1112	2,3313e+00	HP_1129	-	biopolymer transport protein (exbD)	similar to GB:M28819 SP:P18784 PID:145869 PID:882534
811	1451	2,3319e+00	HP_1472	-	type IIS restriction enzyme M protein (mod)	similar to GB:L17341 SP:Q07605 PID:304140 percent
812	889	2,3323e+00	HP_0905	-	phosphotransacetylase (pta)	similar to SP:P39184 GB:U00096 PID:1359438
813	1131	2,3328e+00	HP_1148	-	tRNA (guanine-N1)-methyltransferase (trmD)	similar to GB:L43967 SP:P47683 PID:1046163 percent
814	1238	2,3339e+00	HP_1255	-	protein translocation protein, low temperature	similar to GB:D16463 SP:P33582 GB:U01376 PID:431135
815	111	2,3347e+00	HP_0113	-	predicted coding region HP0113	hypothetical protein; identified by GeneMark;
816	1036	2,3348e+00	HP_1053	-	predicted coding region HP1053	hypothetical protein; identified by GeneMark;
817	1362	2,3350e+00	HP_1382	-	predicted coding region HP1382	hypothetical protein; identified by GeneMark;
818	404	2,3365e+00	HP_0408	-	predicted coding region HP0408	hypothetical protein; identified by GeneMark;
819	817	2,3366e+00	HP_0830	-	Glu-tRNA(Gln) amidotransferase, subunit A (gatA)	similar to GB:L77117 SP:Q58560 PID:1500015 percent
820	226	2,3369e+00	HP_0230	-	CTP:CMP-3-deoxy-D-manno-octulosonate-cytidylyl-	similar to GB:L42023 SP:P44490 PID:1003024
821	584	2,3383e+00	HP_0591	-	ferredoxin oxidoreductase, gamma subunit	similar to GB:L77117 PID:1591240 percent identity:
822	795	2,3385e+00	HP_0808	-	holo-acp synthase (acpS)	similar to GB:M74526 SP:P24224 GB:M76470 PID:147138
823	1523	2,3395e+00	HP_1546	-	predicted coding region HP1546	hypothetical protein; identified by GeneMark;
824	1068	2,3396e+00	HP_1085	-	predicted coding region HP1085	hypothetical protein; identified by GeneMark;
825	305	2,3400e+00	HP_0309	-	conserved hypothetical protein	similar to PID:929801 SP:P55176 percent identity:
826	1162	2,3403e+00	HP_1179	-	phosphopentomutase (deoB)	similar to GB:U14003 SP:P07651 GB:X00742 PID:537223
827	578	2,3404e+00	HP_0585	-	endonuclease III (nth)	similar to GB:L42023 SP:P44319 PID:1008025
828	1233	2,3405e+00	HP_1250	-	predicted coding region HP1250	hypothetical protein; identified by GeneMark;
829	459	2,3408e+00	HP_0463	-	type I restriction enzyme M protein (hsdM)	similar to SP:P10484 GB:X75452 PID:41748 PID:450688
830	440	2,3410e+00	HP_0444	-	predicted coding region HP0444	hypothetical protein; identified by GeneMark;
831	471	2,3411e+00	HP_0475	-	molybdenum ABC transporter, ATP-binding protein	similar to SP:P37732 GB:X69077 PID:49180 percent
832	911	2,3412e+00	HP_0927	-	heat shock protein (htpX)	similar to GB:M58470 SP:P23894 PID:146412 GB:U00096
833	1538	2,3414e+00	HP_1561	-	iron(III) ABC transporter, periplasmic	similar to PID:1107531 percent identity: 27.52;
834	514	2,3418e+00	HP_0519	-	conserved hypothetical protein	similar to GP:1800156 percent identity: 95.12;
835	303	2,3422e+00	HP_0307	-	predicted coding region HP0307	hypothetical protein; identified by GeneMark;
836	388	2,3426e+00	HP_0392	-	histidine kinase (cheA)	similar to PID:1113815 SP:Q44737 GB:AE000783 percent
837	900	2,3429e+00	HP_0916	-	iron-regulated outer membrane protein (frpB)	similar to PID:1052770 percent identity: 28.80;
838	603	2,3437e+00	HP_0610	-	toxin-like outer membrane protein	similar to GB:U07145 GB:S72494 PID:495471 SP:Q48247
839	1528	2,3438e+00	HP_1551	-	conserved hypothetical secreted protein	similar to PID:599589 percent identity: 42.68;
840	715	2,3452e+00	HP_0727	-	transcriptional regulator, putative	similar to GB:L42023 SP:P44965 PID:1006159
841	813	2,3462e+00	HP_0826	-	lipooligosaccharide 5G8 epitope	similar to GB:U05670 percent identity: 39.20;
842	1356	2,3463e+00	HP_1376	-	(3R)-hydroxymyristoyl-(acyl carrier protein)	similar to SP:P32205 PID:397538 percent identity:
843	1546	2,3464e+00	HP_1569	-	predicted coding region HP1569	hypothetical protein; identified by GeneMark;
844	360	2,3479e+00	HP_0364	-	ribonucleoside diphosphate reductase, beta	similar to GP:1653942 percent identity: 39.02;
845	1253	2,3487e+00	HP_1270	-	NADH-ubiquinone oxidoreductase, NQO11 subunit	similar to GB:L02354 SP:P29923 PID:150613 percent
846	180	2,3508e+00	HP_0183	-	serine hydroxymethyltransferase (glyA)	similar to GB:J01620 SP:P00477 GB:V00283 PID:146218
847	567	2,3513e+00	HP_0574	-	galactosidase acetyltransferase (lacA)	similar to GB:L43967 PID:1046109 SP:P47636 percent
848	1353	2,3516e+00	HP_1373	-	rod shape-determining protein (mreB)	similar to SP:P13519 GB:M22055 PID:606191
849	740	2,3519e+00	HP_0753	-	flagellar protein (fliS)	similar to GB:Z31376 SP:P39739 PID:499382
850	1063	2,3522e+00	HP_1080	-	conserved hypothetical integral membrane protein	similar to GP:1653086 percent identity: 44.00;
851	676	2,3524e+00	HP_0685	-	flagellar biosynthetic protein (fliP)	similar to GB:M87005 SP:P35528 PID:142931
852	597	2,3527e+00	HP_0604	-	uroporphyrinogen decarboxylase (hemE)	similar to GB:U00006 SP:P29680 GB:D12624 PID:409791
853	1042	2,3528e+00	HP_1059	-	Holliday junction DNA helicase (ruvB)	similar to GB:L42023 SP:P44631 PID:1003517
854	1052	2,3531e+00	HP_1069	-	cell division protein (ftsH)	similar to GP:1589774 percent identity: 98.58;
855	953	2,3536e+00	HP_0969	-	cation efflux system protein (czcA)	similar to GB:M26073 SP:P13511 PID:141928 percent
856	1085	2,3541e+00	HP_1102	-	glucose-6-phosphate 1-dehydrogenase (devB)	similar to SP:P46016 PID:556607 percent identity:
857	635	2,3543e+00	HP_0643	-	glutamyl-tRNA synthetase (gltX)	similar to GB:D26185 SP:P22250 GB:L14580 GB:M55073
858	958	2,3545e+00	HP_0974	-	phosphoglycerate mutase (pgm)	similar to GB:L43967 PID:1046146 SP:P47669 percent
859	883	2,3554e+00	HP_0897	-	predicted coding region HP0897	hypothetical protein; identified by GeneMark;
860	52	2,3560e+00	HP_0053	-	predicted coding region HP0053	hypothetical protein; identified by GeneMark;
861	1363	2,3564e+00	HP_1383	-	restriction modification system S subunit	similar to GB:L77117 percent identity: 37.62;
862	945	2,3572e+00	HP_0961	-	glycerol-3-phosphate dehydrogenase, NAD(P)+	similar to SP:P46919 PID:974332 PID:1146220
863	661	2,3573e+00	HP_0669	-	predicted coding region HP0669	hypothetical protein; identified by GeneMark;
864	244	2,3573e+00	HP_0248	-	conserved hypothetical protein	similar to GP:1652146 percent identity: 30.71;
865	571	2,3575e+00	HP_0578	-	predicted coding region HP0578	hypothetical protein; identified by GeneMark;
866	992	2,3577e+00	HP_1009	-	site-specific recombinase	similar to GB:U03554 PID:520404 percent identity:
867	879	2,3579e+00	HP_0893	-	predicted coding region HP0893	hypothetical protein; identified by GeneMark;
868	272	2,3581e+00	HP_0276	-	predicted coding region HP0276	hypothetical protein; identified by GeneMark;
869	876	2,3590e+00	HP_0890	-	conserved hypothetical protein	similar to GP:1786701 percent identity: 35.18;
870	811	2,3593e+00	HP_0824	-	thioredoxin (trxA)	similar to GB:J03294 SP:P14949 GB:X79976 PID:142520
871	586	2,3593e+00	HP_0593	-	adenine specific DNA methyltransferase (mod)	similar to SP:P12364 GB:X06288 PID:42237 percent
872	11	2,3596e+00	HP_0012	-	DNA primase (dnaG)	similar to GB:L42023 SP:Q08346 PID:1003948
873	398	2,3608e+00	HP_0402	-	phenylalanyl-tRNA synthetase, beta subunit	similar to SP:P17922 GB:X53057 PID:40054 PID:1770031
874	96	2,3623e+00	HP_0098	-	threonine synthase (thrC)	similar to GB:L42023 SP:P44503 PID:1003078
875	473	2,3627e+00	HP_0477	-	outer membrane protein (omp12)	similar to GB:AE000511 PID:2313591 PID:2314070
876	622	2,3633e+00	HP_0630	-	modulator of drug activity (mda66)	similar to GB:L42023 SP:P44803 PID:1005512
877	1551	2,3637e+00	HP_1574	-	riboflavin synthase alpha subunit (ribC)	similar to PID:1173517 SP:P50854 percent identity:
878	561	2,3650e+00	HP_0568	-	predicted coding region HP0568	hypothetical protein; identified by GeneMark;
879	1163	2,3657e+00	HP_1180	-	pyrimidine nucleoside transport protein (nupC)	similar to SP:P39141 PID:558558 PID:1408507
880	1100	2,3660e+00	HP_1117	-	conserved hypothetical secreted protein	similar to GP:1786864 percent identity: 32.34;
881	298	2,3667e+00	HP_0302	-	dipeptide ABC transporter, ATP-binding protein	similar to SP:P37313 GB:L08399 PID:466679 PID:349229
882	768	2,3678e+00	HP_0781	-	predicted coding region HP0781	hypothetical protein; identified by GeneMark;
883	405	2,3679e+00	HP_0409	-	GMP synthase (guaA)	similar to GP:460064 percent identity: 56.14;
884	1299	2,3683e+00	HP_1317	-	ribosomal protein L23 (rpl23)	similar to SP:P02424 PID:534975 PID:606252 GB:U00096	rib
885	566	2,3684e+00	HP_0573	-	predicted coding region HP0573	hypothetical protein; identified by GeneMark;
886	923	2,3688e+00	HP_0939	-	amino acid ABC transporter, permease protein	similar to SP:P42200 PID:666982 PID:1805431
887	618	2,3690e+00	HP_0626	-	tetrahydrodipicolinate N-succinyltransferase	similar to GB:X63201 SP:P41396 PID:38947 percent
888	588	2,3699e+00	HP_0595	-	predicted coding region HP0595	hypothetical protein; identified by GeneMark;
889	752	2,3704e+00	HP_0765	-	predicted coding region HP0765	hypothetical protein; identified by GeneMark;
890	999	2,3706e+00	HP_1016	-	phosphatidylglycerophosphate synthase (pgsA)	similar to GB:M12299 SP:P06978 PID:473749 GB:U00096
891	1416	2,3709e+00	HP_1437	-	predicted coding region HP1437	hypothetical protein; identified by GeneMark;
892	61	2,3720e+00	HP_0063	-	predicted coding region HP0063	hypothetical protein; identified by GeneMark;
893	1005	2,3727e+00	HP_1022	-	predicted coding region HP1022	hypothetical protein; identified by GeneMark;
894	1264	2,3733e+00	HP_1282	-	anthranilate synthase component I (trpE)	similar to GB:J01714 SP:P00895 GB:M24959 GB:V00368
895	895	2,3735e+00	HP_0911	-	rep helicase, single-stranded DNA-dependent	similar to GB:L42023 SP:P44804 PID:1005514
896	793	2,3743e+00	HP_0806	-	predicted coding region HP0806	hypothetical protein; identified by GeneMark;
897	478	2,3744e+00	HP_0482	-	predicted coding region HP0482	hypothetical protein; identified by GeneMark;
898	600	2,3752e+00	HP_0607	-	acriflavine resistance protein (acrB)	similar to GB:L42023 PID:1005991 PID:1220999
899	576	2,3756e+00	HP_0583	-	predicted coding region HP0583	hypothetical protein; identified by GeneMark;
900	1559	2,3758e+00	HP_1582	-	pyridoxal phosphate biosynthetic protein J	similar to SP:P46212 PID:642968 percent identity:
901	907	2,3762e+00	HP_0923	-	outer membrane protein (omp22)	similar to GB:AE000511 PID:2313591 PID:2314070
902	270	2,3767e+00	HP_0274	-	conserved hypothetical protein	similar to GB:L77117 SP:Q58075 PID:1591374 percent
903	937	2,3768e+00	HP_0953	-	predicted coding region HP0953	hypothetical protein; identified by GeneMark;
904	1044	2,3772e+00	HP_1061	-	conserved hypothetical integral membrane protein	similar to GB:L42023 SP:P44560 PID:1003276
905	692	2,3774e+00	HP_0701	-	DNA gyrase, sub A (gyrA)	similar to GB:L29481 SP:P48370 PID:508471
906	1325	2,3783e+00	HP_1343	-	conserved hypothetical integral membrane protein	similar to GB:L42023 SP:P43932 PID:1004212
907	949	2,3784e+00	HP_0965	-	predicted coding region HP0965	hypothetical protein; identified by GeneMark;
908	598	2,3791e+00	HP_0605	-	predicted coding region HP0605	hypothetical protein; identified by GeneMark;
909	75	2,3791e+00	HP_0077	-	peptide chain release factor RF-1 (prfA)	similar to GB:M11519 SP:P07011 PID:147567 PID:968930
910	470	2,3798e+00	HP_0474	-	molybdenum ABC transporter, permease protein	similar to GB:L42023 SP:P45322 PID:1008031
911	467	2,3800e+00	HP_0471	-	glutathione-regulated potassium-efflux system	similar to GP:1800183 percent identity: 99.28;
912	1460	2,3804e+00	HP_1481	-	predicted coding region HP1481	hypothetical protein; identified by GeneMark;
913	1437	2,3804e+00	HP_1458	-	thioredoxin	similar to GB:Z35473 PID:1388082 PID:992960 percent
914	892	2,3821e+00	HP_0908	-	flagellar hook (flgE)	similar to PID:600724 SP:P50610 GB:AE000511
915	50	2,3824e+00	HP_0051	-	cytosine specific DNA methyltransferase (DDEM)	similar to SP:P05302 percent identity: 38.97;
916	832	2,3834e+00	HP_0845	-	thiamin phosphate	similar to SP:P41835 percent identity: 37.92;
917	1232	2,3835e+00	HP_1249	-	shikimate 5-dehydrogenase (aroE)	similar to SP:P15770 GB:Y00710 PID:40978 PID:606215
918	759	2,3836e+00	HP_0772	-	N-acetylmuramoyl-L-alanine amidase (amiA)	similar to SP:P36548 GB:X75413 PID:453968 GB:U00096
919	1008	2,3846e+00	HP_1025	-	putative heat shock protein (hspR)	similar to GB:L29452 SP:P40183 PID:987631 percent
920	385	2,3847e+00	HP_0389	-	superoxide dismutase (sodB)	similar to SP:P43312 percent identity: 98.59;
921	1262	2,3859e+00	HP_1279	-	anthranilate isomerase (trpC)	similar to GP:775166 percent identity: 47.01;
922	43	2,3864e+00	HP_0044	-	GDP-D-mannose dehydratase (rfbD)	similar to PID:1002383 SP:Q56598 PID:1002384
923	1030	2,3867e+00	HP_1047	-	ribosome-binding factor A (rbfA)	similar to SP:P32731 GB:Z18631 PID:580902
924	719	2,3899e+00	HP_0731	-	predicted coding region HP0731	hypothetical protein; identified by GeneMark;
925	145	2,3904e+00	HP_0148	-	predicted coding region HP0148	hypothetical protein; identified by GeneMark;
926	1331	2,3905e+00	HP_1349	-	predicted coding region HP1349	hypothetical protein; identified by GeneMark;
927	631	2,3906e+00	HP_0639	-	conserved hypothetical protein	similar to GB:L42023 SP:P44124 PID:1007058
928	465	2,3908e+00	HP_0469	-	conserved hypothetical protein	similar to GP:1800181 percent identity: 95.06;
929	121	2,3919e+00	HP_0123	-	threonyl-tRNA synthetase (thrS)	similar to SP:P00955 GB:M13549 PID:147985 PID:43066
930	415	2,3919e+00	HP_0419	-	conserved hypothetical protein	similar to GB:L42023 SP:P44167 PID:1007367
931	1050	2,3926e+00	HP_1067	-	chemotaxis protein (cheY)	similar to GP:1653994 percent identity: 95.68;
932	1164	2,3926e+00	HP_1181	-	multidrug-efflux transporter	similar to GB:D90119 SP:P21191 GB:M97169 GB:S74031
933	955	2,3926e+00	HP_0971	-	predicted coding region HP0971	hypothetical protein; identified by GeneMark;
934	830	2,3938e+00	HP_0843	-	thiamin phosphate	similar to SP:P41835 percent identity: 35.67;
935	489	2,3943e+00	HP_0494	-	UDP-N-acetylmuramoylalanine-D-glutamate ligase	similar to GB:L42023 SP:P45063 PID:1006463
936	542	2,3943e+00	HP_0549	-	glutamate racemase (glr)	similar to GB:U12405 PID:520574 SP:P52974 percent
937	587	2,3952e+00	HP_0594	-	predicted coding region HP0594	hypothetical protein; identified by GeneMark;
938	902	2,3953e+00	HP_0918	-	predicted coding region HP0918	hypothetical protein; identified by GeneMark;
939	1332	2,3953e+00	HP_1350	-	protease	similar to PID:559865 PID:1657989 percent identity:
940	359	2,3972e+00	HP_0363	-	L-isoaspartyl-protein carboxyl methyltransferase	similar to GB:M63493 SP:P24206 PID:147115 PID:882636
941	1024	2,3974e+00	HP_1041	-	flagellar biosynthesis protein (flhA)	similar to SP:P40729 PID:633116 percent identity:
942	1273	2,3985e+00	HP_1291	-	conserved hypothetical protein	similar to SP:P30636 percent identity: 26.35;
943	119	2,3985e+00	HP_0121	-	phosphoenolpyruvate synthase (ppsA)	similar to GB:M69116 SP:P23538 GB:X59381 PID:147146
944	716	2,3987e+00	HP_0728	-	conserved hypothetical protein	similar to GB:D26185 SP:P37563 PID:467456
945	580	2,3990e+00	HP_0587	-	aminodeoxychorismate lyase (pabC)	similar to GB:L42023 SP:P44720 PID:1003798
946	59	2,4009e+00	HP_0061	-	predicted coding region HP0061	hypothetical protein; identified by GeneMark;
947	1121	2,4010e+00	HP_1138	-	plasmid replication-partition related protein	similar to GB:L34077 GB:X85964 PID:407375 PID:757761
948	46	2,4011e+00	HP_0047	-	hydrogenase expression/formation protein (hypE)	similar to SP:P26412 percent identity: 39.70;
949	764	2,4015e+00	HP_0777	-	uridine 5'-monophosphate (UMP) kinase (pyrH)	similar to PID:473234 GB:U00096 PID:1552748
950	988	2,4017e+00	HP_1004	-	predicted coding region HP1004	hypothetical protein; identified by GeneMark;
951	550	2,4025e+00	HP_0557	-	acetyl-coenzyme A carboxylase (accA)	similar to GB:M96394 SP:P30867 PID:1208956
952	831	2,4028e+00	HP_0844	-	thiamine biosynthesis protein (thi)	similar to GB:Z22636 percent identity: 41.03;
953	1021	2,4032e+00	HP_1038	-	3-dehydroquinase type II (aroQ)	similar to GP:1419553 percent identity: 99.40;
954	1108	2,4039e+00	HP_1125	-	peptidoglycan associated lipoprotein precursor	similar to PID:1063274 percent identity: 42.59;
955	36	2,4043e+00	HP_0037	-	NADH-ubiquinone oxidoreductase subunit	similar to GP:343539 percent identity: 19.41;
956	322	2,4060e+00	HP_0326	-	CMP-N-acetylneuraminic acid synthetase (neuA)	similar to GB:J05023 SP:P13266 PID:146944 percent
957	903	2,4064e+00	HP_0919	-	carbamoyl-phosphate synthase	similar to GB:X73308 SP:P46537 PID:312443 percent
958	275	2,4068e+00	HP_0279	-	lipopolysaccharide heptosyltransferase-1 (rfaC)	similar to SP:P24173 GB:X62530 PID:42715 PID:466759
959	391	2,4069e+00	HP_0395	-	conserved hypothetical protein	similar to GB:L42023 PID:1003084 PID:1222000
960	1241	2,4080e+00	HP_1258	-	conserved hypothetical mitochondrial protein 4	similar to PIR:E22845 percent identity: 23.20;
961	739	2,4082e+00	HP_0752	-	flagellar hook-associated protein 2 (fliD)	similar to GB:X51740 SP:P16328 GB:X52093 PID:153986
962	1133	2,4107e+00	HP_1150	-	predicted coding region HP1150	hypothetical protein; identified by GeneMark;
963	851	2,4110e+00	HP_0864	-	predicted coding region HP0864	hypothetical protein; identified by GeneMark;
964	480	2,4113e+00	HP_0485	-	catalase-like protein	similar to PID:687687 percent identity: 30.80;
965	1507	2,4115e+00	HP_1529	-	chromosomal replication initiator protein (dnaA)	similar to GB:D26185 SP:P05648 GB:X02369 GB:X12778
966	173	2,4118e+00	HP_0176	-	fructose-bisphosphate aldolase (tsr)	similar to GB:M22039 SP:P13243 PID:460911 PID:853765
967	660	2,4118e+00	HP_0668	-	predicted coding region HP0668	hypothetical protein; identified by GeneMark;
968	799	2,4119e+00	HP_0812	-	predicted coding region HP0812	hypothetical protein; identified by GeneMark;
969	935	2,4135e+00	HP_0951	-	predicted coding region HP0951	hypothetical protein; identified by GeneMark;
970	1073	2,4149e+00	HP_1090	-	cell division protein (ftsK)	similar to SP:P46889 PID:1004225 GB:U00096
971	814	2,4152e+00	HP_0827	-	ss-DNA binding protein 12RNP2 precursor	similar to PID:862465 PID:961511 percent identity:
972	1025	2,4158e+00	HP_1042	-	predicted coding region HP1042	hypothetical protein; identified by GeneMark;
973	510	2,4160e+00	HP_0515	-	heat shock protein (hslV)	similar to GB:L42023 SP:P43772 PID:1003876
974	747	2,4186e+00	HP_0760	-	conserved hypothetical protein	similar to GB:M91593 SP:Q01444 PID:150209 percent
975	278	2,4197e+00	HP_0282	-	predicted coding region HP0282	hypothetical protein; identified by GeneMark;
976	820	2,4198e+00	HP_0833	-	predicted coding region HP0833	hypothetical protein; identified by GeneMark;
977	1285	2,4199e+00	HP_1303	-	ribosomal protein L18 (rpl18)	similar to GB:M57624 SP:P09415 PID:143423 percent	rib
978	995	2,4200e+00	HP_1012	-	protease (pqqE)	similar to PID:1161059 percent identity: 29.64;
979	990	2,4233e+00	HP_1006	-	conjugal transfer protein (traG)	similar to PID:1103907 SP:Q44346 percent identity:
980	1374	2,4235e+00	HP_1394	-	conserved hypothetical protein	similar to GB:L77117 PID:1591590 percent identity:
981	384	2,4235e+00	HP_0388	-	conserved hypothetical protein	similar to GB:L42023 SP:P43985 SP:P43986 PID:1003531
982	35	2,4236e+00	HP_0036	-	predicted coding region HP0036	hypothetical protein; identified by GeneMark;
983	363	2,4237e+00	HP_0367	-	predicted coding region HP0367	hypothetical protein; identified by GeneMark;
984	1268	2,4243e+00	HP_1286	-	conserved hypothetical secreted protein	similar to SP:P37904 GB:U00096 PID:1787295 percent
985	1149	2,4246e+00	HP_1166	-	glucose-6-phosphate isomerase (pgi)	similar to SP:P11537 GB:X15196 PID:396360 PID:42377
986	209	2,4249e+00	HP_0213	-	glucose inhibited division protein (gidA)	similar to GB:L42023 SP:P44763 PID:1004046
987	924	2,4251e+00	HP_0940	-	amino acid ABC transporter, periplasmic binding	similar to SP:P42199 PID:666981 GB:AL009126 percent
988	869	2,4252e+00	HP_0883	-	Holliday junction DNA helicase (ruvA)	similar to GB:L42023 SP:P44632 PID:1003519
989	1481	2,4274e+00	HP_1502	-	predicted coding region HP1502	hypothetical protein; identified by GeneMark;
990	53	2,4276e+00	HP_0054	-	adenine/cytosine DNA methyltransferase	similar to SP:P25282 GB:D17388 GB:D90363 PID:216711
991	288	2,4280e+00	HP_0292	-	predicted coding region HP0292	hypothetical protein; identified by GeneMark;
992	1548	2,4283e+00	HP_1571	-	rare lipoprotein A (rlpA)	similar to GB:L42023 PID:1004160 PID:1221934
993	1337	2,4297e+00	HP_1356	-	quinolinate synthetase A (nadA)	similar to GB:L77117 SP:Q57850 PID:1591113 percent
994	984	2,4337e+00	HP_1000	-	PARA protein	similar to SP:P07175 GB:X05121 PID:142267 PID:39112
995	114	2,4354e+00	HP_0116	-	DNA topoisomerase I (topA)	similar to GB:L27797 SP:P39814 PID:520753
996	163	2,4362e+00	HP_0166	-	response regulator (ompR)	similar to PID:881376 percent identity: 51.02;
997	450	2,4366e+00	HP_0454	-	predicted coding region HP0454	hypothetical protein; identified by GeneMark;
998	1224	2,4373e+00	HP_1241	-	alanyl-tRNA synthetase (alaS)	similar to GB:L42023 SP:P43815 PID:1005831
999	411	2,4377e+00	HP_0415	-	conserved hypothetical integral membrane protein	similar to GP:1787591 percent identity: 44.44;
1000	383	2,4389e+00	HP_0387	-	primosomal protein replication factor (priA)	similar to GB:L42023 SP:P44647 PID:1003569
1001	1501	2,4396e+00	HP_1523	-	DNA recombinase (recG)	similar to GB:L10328 SP:P24230 GB:X59550 PID:147545
1002	354	2,4399e+00	HP_0358	-	predicted coding region HP0358	hypothetical protein; identified by GeneMark;
1003	222	2,4400e+00	HP_0226	-	conserved hypothetical integral membrane protein	similar to percent identity: 27.64; identified by
1004	1038	2,4408e+00	HP_1055	-	predicted coding region HP1055	hypothetical protein; identified by GeneMark;
1005	1058	2,4418e+00	HP_1075	-	conserved hypothetical secreted protein	similar to GB:L31422 PID:551739 GB:AE000783 percent
1006	1443	2,4420e+00	HP_1464	-	conserved hypothetical secreted protein	similar to GP:1001514 percent identity: 27.38;
1007	1144	2,4424e+00	HP_1161	-	flavodoxin (fldA)	similar to SP:P31158 GB:M88253 PID:154528 percent
1008	1114	2,4434e+00	HP_1131	-	ATP synthase F1, subunit epsilon (atpC)	similar to GB:M60117 SP:P22480 PID:142552 percent
1009	1020	2,4442e+00	HP_1037	-	conserved hypothetical protein	similar to GP:1806001 percent identity: 95.89;
1010	406	2,4453e+00	HP_0410	-	putative neuraminyllactose-binding hemagglutinin	similar to SP:Q48254 percent identity: 24.19;
1011	1037	2,4456e+00	HP_1054	-	predicted coding region HP1054	hypothetical protein; identified by GeneMark;
1012	122	2,4457e+00	HP_0124	-	translation initiation factor IF-3 (infC)	similar to GB:X16188 SP:P03000 PID:580890 percent
1013	190	2,4458e+00	HP_0193	-	fumarate reductase, cytochrome b subunit (frdC)	similar to SP:P17413 PID:48512 PID:2281998 percent
1014	1223	2,4462e+00	HP_1240	-	conserved hypothetical protein	similar to SP:P25536 PID:48825 PID:606188 GB:U00096
1015	539	2,4472e+00	HP_0545	-	cag pathogenicity island protein (cag24)	similar to GP:1752697 percent identity: 98.54;
1016	342	2,4480e+00	HP_0346	-	predicted coding region HP0346	hypothetical protein; identified by GeneMark;
1017	414	2,4483e+00	HP_0418	-	predicted coding region HP0418	hypothetical protein; identified by GeneMark;
1018	845	2,4496e+00	HP_0858	-	ADP-heptose synthase (rfaE)	similar to PID:882153 percent identity: 40.20;
1019	979	2,4503e+00	HP_0995	-	integrase/recombinase (xerD)	similar to GB:M54884 SP:P21891 PID:147548 PID:887844
1020	149	2,4521e+00	HP_0152	-	predicted coding region HP0152	hypothetical protein; identified by GeneMark;
1021	734	2,4525e+00	HP_0747	-	conserved hypothetical protein	similar to GB:L42023 SP:P44648 PID:1003571
1022	658	2,4526e+00	HP_0666	-	anaerobic glycerol-3-phosphate dehydrogenase,	similar to GB:M20938 SP:P13034 PID:146179 GB:U00096
1023	1107	2,4540e+00	HP_1124	-	predicted coding region HP1124	hypothetical protein; identified by GeneMark;
1024	1137	2,4543e+00	HP_1154	-	predicted coding region HP1154	hypothetical protein; identified by GeneMark;
1025	1495	2,4545e+00	HP_1516	-	predicted coding region HP1516	hypothetical protein; identified by GeneMark;
1026	362	2,4552e+00	HP_0366	-	spore coat polysaccharide biosynthesis protein C	similar to GB:L77117 PID:1591718 percent identity:
1027	215	2,4552e+00	HP_0219	-	predicted coding region HP0219	hypothetical protein; identified by GeneMark;
1028	1191	2,4559e+00	HP_1208	-	ulcer associated adenine specific DNA	similar to GP:1518454 percent identity: 93.43;
1029	1560	2,4559e+00	HP_1583	-	pyridoxal phosphate biosynthetic protein A	similar to GB:D10483 SP:P19624 GB:M68521 PID:147120
1030	1553	2,4571e+00	HP_1576	-	ABC transporter, ATP-binding protein (abc)	similar to GB:L42023 SP:P44785 PID:1005459
1031	922	2,4575e+00	HP_0938	-	predicted coding region HP0938	hypothetical protein; identified by GeneMark;
1032	805	2,4581e+00	HP_0818	-	osmoprotection protein (proWX)	similar to PID:1109685 SP:Q45461 GB:AL009126 percent
1033	255	2,4586e+00	HP_0259	-	exonuclease VII, large subunit (xseA)	similar to GB:L42023 SP:P43913 PID:1003678
1034	1035	2,4587e+00	HP_1052	-	UDP-3-0-acyl N-acetylglcosamine deacetylase	similar to GB:L42023 SP:P45070 PID:1006479
1035	725	2,4588e+00	HP_0737	-	conserved hypothetical integral membrane protein	similar to GB:L42023 SP:P44157 PID:1007281
1036	744	2,4596e+00	HP_0757	-	beta-alanine synthetase homolog	similar to GP:624085 percent identity: 40.00;
1037	38	2,4596e+00	HP_0039	-	predicted coding region HP0039	hypothetical protein; identified by GeneMark;
1038	1196	2,4598e+00	HP_1213	-	polynucleotide phosphorylase (pnp)	similar to GB:L42023 SP:P44584 PID:1003357
1039	1457	2,4601e+00	HP_1478	-	DNA helicase II (uvrD)	similar to PID:148951 percent identity: 35.34;
1040	789	2,4603e+00	HP_0802	-	GTP cyclohydrolase II (ribA)	similar to GB:L42023 SP:P44571 PID:1003323
1041	387	2,4607e+00	HP_0391	-	purine-binding chemotaxis protein (cheW)	similar to GB:M13462 SP:P07365 PID:145520 GB:U00096
1042	364	2,4607e+00	HP_0368	-	predicted coding region HP0368	hypothetical protein; identified by GeneMark;
1043	1550	2,4618e+00	HP_1573	-	conserved hypothetical protein	similar to GB:D26185 SP:P37545 PID:467428
1044	368	2,4630e+00	HP_0372	-	deoxycytidine triphosphate deaminase (dcd)	similar to GB:L42023 SP:P44534 PID:1003168
1045	1257	2,4641e+00	HP_1274	-	paralysed flagella protein (pflA)	similar to GB:U09019 PID:508865 percent identity:
1046	965	2,4646e+00	HP_0981	-	exonuclease VII-like protein (xseA)	similar to GB:L42023 SP:P43913 PID:1003678
1047	1075	2,4657e+00	HP_1092	-	flagellar basal-body rod protein (flgG)	similar to SP:P16439 PID:47677 percent identity:
1048	230	2,4662e+00	HP_0234	-	conserved hypothetical integral membrane protein	similar to PID:1107532 percent identity: 32.40;
1049	98	2,4665e+00	HP_0100	-	conserved hypothetical protein	similar to GB:L42023 SP:P44068 PID:1005965
1050	224	2,4683e+00	HP_0228	-	conserved hypothetical integral membrane protein	similar to SP:P55189 PID:1256150 GB:AL009126 percent
1051	1354	2,4685e+00	HP_1374	-	ATP-dependent protease ATPase subunit (clpX)	similar to GB:L18867 SP:P33138 GB:Z23278 PID:347729
1052	365	2,4685e+00	HP_0369	-	predicted coding region HP0369	hypothetical protein; identified by GeneMark;
1053	1260	2,4686e+00	HP_1277	-	tryptophan synthase, alpha subunit (trpA)	similar to GB:J01714 SP:P00928 GB:U23489 GB:U23490
1054	26	2,4686e+00	HP_0027	-	isocitrate dehydrogenase (icd)	similar to GB:J02799 SP:P08200 PID:146432 GB:U00096
1055	179	2,4695e+00	HP_0182	-	lysyl-tRNA synthetase (lysS)	similar to GB:M63448 SP:P41258 PID:144208 percent
1056	227	2,4698e+00	HP_0231	-	predicted coding region HP0231	hypothetical protein; identified by GeneMark;
1057	351	2,4698e+00	HP_0355	-	GTP-binding membrane protein (lepA)	similar to GB:L42023 SP:P43729 PID:1004132
1058	449	2,4701e+00	HP_0453	-	predicted coding region HP0453	hypothetical protein; identified by GeneMark;
1059	445	2,4705e+00	HP_0449	-	predicted coding region HP0449	hypothetical protein; identified by GeneMark;
1060	736	2,4710e+00	HP_0749	-	cell division membrane protein (ftsX)	similar to GB:L42023 SP:P44872 PID:1005746
1061	742	2,4716e+00	HP_0755	-	molybdopterin biosynthesis protein (moeB)	similar to GB:L42023 PID:1003140 PID:1222031
1062	797	2,4718e+00	HP_0810	-	conserved hypothetical protein	similar to SP:P10120 GB:U00039 GB:X04398 PID:41497
1063	1097	2,4720e+00	HP_1114	-	excinuclease ABC subunit B (uvrB)	similar to GB:L42023 SP:P45125 PID:1007166
1064	646	2,4725e+00	HP_0654	-	conserved hypothetical protein	similar to GB:L77117 SP:Q58826 PID:1500312 percent
1065	329	2,4726e+00	HP_0333	-	DNA processing chain A (dprA)	similar to GB:L42023 SP:P43862 PID:1006171
1066	1118	2,4727e+00	HP_1135	-	ATP synthase F1, subunit delta (atpH)	similar to SP:P12987 PID:48336 percent identity:
1067	192	2,4729e+00	HP_0195	-	enoyl-(acyl-carrier-protein) reductase (NADH)	similar to GB:M97219 SP:P29132 GB:X78733 PID:145851
1068	1519	2,4733e+00	HP_1542	-	predicted coding region HP1542	hypothetical protein; identified by GeneMark;
1069	233	2,4737e+00	HP_0237	-	porphobilinogen deaminase (hemC)	similar to GB:M87049 SP:P06983 GB:X04242 GB:X12614
1070	135	2,4743e+00	HP_0137	-	predicted coding region HP0137	hypothetical protein; identified by GeneMark;
1071	386	2,4745e+00	HP_0390	-	adhesin-thiol peroxidase (tagD)	similar to GB:L42023 PID:1005708 PID:1220842
1072	650	2,4751e+00	HP_0658	-	Glu-tRNA(Gln) amidotransferase, subunit B (gatB)	similar to GP:1354211 percent identity: 45.36;
1073	819	2,4782e+00	HP_0832	-	spermidine synthase (speE)	similar to GB:L77117 SP:Q57761 PID:1591033 percent
1074	921	2,4785e+00	HP_0937	-	predicted coding region HP0937	hypothetical protein; identified by GeneMark;
1075	198	2,4805e+00	HP_0201	-	fatty acid/phospholipid synthesis protein (plsX)	similar to GB:M96793 SP:P27247 PID:147301 GB:U00096
1076	1370	2,4805e+00	HP_1390	-	predicted coding region HP1390	hypothetical protein; identified by GeneMark;
1077	60	2,4807e+00	HP_0062	-	predicted coding region HP0062	hypothetical protein; identified by GeneMark;
1078	472	2,4822e+00	HP_0476	-	glutamyl-tRNA synthetase (gltX)	similar to GB:M13687 SP:P04805 GB:X55737 GB:X63976
1079	886	2,4829e+00	HP_0900	-	hydrogenase expression/formation protein (hypB)	similar to GB:L00674 PID:289235 percent identity:
1080	301	2,4831e+00	HP_0305	-	predicted coding region HP0305	hypothetical protein; identified by GeneMark;
1081	220	2,4838e+00	HP_0224	-	peptide methionine sulfoxide reductase (msrA)	similar to GB:L42023 SP:P45213 PID:1007569
1082	1046	2,4844e+00	HP_1063	-	glucose-inhibited division protein (gidB)	similar to GB:L10328 SP:P17113 GB:X01631 PID:290589
1083	1408	2,4854e+00	HP_1429	-	polysialic acid capsule expression protein	similar to GB:L42023 SP:P45313 PID:1008004
1084	1439	2,4854e+00	HP_1460	-	DNA polymerase III alpha-subunit (dnaE)	similar to PID:940887 SP:P52022 PID:940886 percent
1085	502	2,4872e+00	HP_0507	-	conserved hypothetical protein	similar to GP:1262938 percent identity: 36.36;
1086	708	2,4877e+00	HP_0718	-	conserved hypothetical integral membrane protein	similar to GP:1519238 percent identity: 33.52;
1087	195	2,4880e+00	HP_0198	-	nucleoside diphosphate kinase (ndk)	similar to GB:J05207 SP:P15266 PID:150100 percent
1088	422	2,4880e+00	HP_0426	-	predicted coding region HP0426	hypothetical protein; identified by GeneMark;
1089	1389	2,4880e+00	HP_1409	-	predicted coding region HP1409	hypothetical protein; identified by GeneMark;
1090	1095	2,4882e+00	HP_1112	-	adenylosuccinate lyase (purB)	similar to GB:J02732 SP:P12047 PID:143366
1091	792	2,4904e+00	HP_0805	-	lipooligosaccharide 5G8 epitope	similar to GB:U05670 percent identity: 36.89;
1092	1349	2,4905e+00	HP_1368	-	type IIS restriction enzyme M2 protein (mod)	similar to SP:P29568 percent identity: 32.96;
1093	1308	2,4919e+00	HP_1326	-	predicted coding region HP1326	hypothetical protein; identified by GeneMark;
1094	1536	2,4922e+00	HP_1559	-	flagellar basal-body rod protein (flgB)	proximal rod protein; similar to GB:D13703 SP:P16437
1095	44	2,4928e+00	HP_0045	-	nodulation protein (nolK)	similar to SP:P33217 GB:S51942 PID:262671 percent
1096	840	2,4942e+00	HP_0853	-	ABC transporter, ATP-binding protein (yheS)	similar to SP:P45535 PID:606286 GB:U00096
1097	1533	2,4971e+00	HP_1556	-	cell division protein (ftsI)	similar to GB:L09703 SP:Q07868 PID:304165 PID:397894
1098	627	2,4981e+00	HP_0635	-	predicted coding region HP0635	hypothetical protein; identified by GeneMark;
1099	57	2,4991e+00	HP_0059	-	predicted coding region HP0059	hypothetical protein; identified by GeneMark;
1100	1566	2,4999e+00	HP_1590	-	predicted coding region HP1590	hypothetical protein; identified by GeneMark;
1101	1152	2,5004e+00	HP_1169	-	glutamine ABC transporter, permease protein	similar to SP:P10345 PID:41572 GB:U00096 PID:1651370
1102	666	2,5011e+00	HP_0674	-	predicted coding region HP0674	hypothetical protein; identified by GeneMark;
1103	1433	2,5012e+00	HP_1454	-	predicted coding region HP1454	hypothetical protein; identified by GeneMark;
1104	1083	2,5033e+00	HP_1100	-	6-phosphogluconate dehydratase	similar to SP:P25530 GB:M87458 GB:X63694 PID:145826
1105	1207	2,5038e+00	HP_1224	-	uroporphyrinogen III cosynthase (hemD)	similar to GB:M96364 PID:1033197 PID:144480
1106	1527	2,5040e+00	HP_1550	-	protein-export membrane protein (secD)	similar to SP:P19673 GB:S68715 GB:X56175 PID:581230
1107	1212	2,5051e+00	HP_1229	-	aspartokinase (lysC)	similar to GB:M93419 PID:142540 percent identity:
1108	850	2,5064e+00	HP_0863	-	predicted coding region HP0863	hypothetical protein; identified by GeneMark;
1109	1334	2,5127e+00	HP_1352	-	adenine specific DNA methyltransferase (HINFIM)	similar to GB:M22862 SP:P20590 PID:148945 percent
1110	344	2,5138e+00	HP_0348	-	single-stranded-DNA-specific exonuclease (recJ)	similar to GB:M54884 SP:P21893 PID:147550 PID:887842
1111	893	2,5162e+00	HP_0909	-	predicted coding region HP0909	hypothetical protein; identified by GeneMark;
1112	1345	2,5165e+00	HP_1364	-	signal-transducing protein, histidine kinase	similar to GB:S59000 PID:299502 percent identity:
1113	1321	2,5188e+00	HP_1339	-	biopolymer transport protein (exbB)	similar to GB:L42023 SP:P43008 PID:1003404
1114	522	2,5192e+00	HP_0528	-	cag pathogenicity island protein (cag8)	similar to GP:1800166 percent identity: 99.04;
1115	382	2,5199e+00	HP_0386	-	predicted coding region HP0386	hypothetical protein; identified by GeneMark;
1116	1496	2,5203e+00	HP_1517	-	type IIS restriction enzyme R and M protein	similar to GB:M74821 SP:P25239 GB:X61122 PID:145139
1117	1335	2,5206e+00	HP_1354	-	putative adenine specific DNA methyltransferase	similar to GB:L18759 GB:L02505 PID:304897 percent
1118	585	2,5209e+00	HP_0592	-	type III restriction enzyme R protein (res)	similar to SP:P40815 percent identity: 30.63;
1119	1132	2,5217e+00	HP_1149	-	conserved hypothetical protein	similar to SP:P21504 GB:U00096 PID:1788960 percent
1120	683	2,5241e+00	HP_0692	-	3-oxoadipate coA-transferase subunit B (yxjE)	similar to SP:P42316 PID:666003 GB:AL009126 percent
1121	637	2,5242e+00	HP_0645	-	soluble lytic murein transglycosylase (slt)	similar to GB:U14003 SP:P03810 GB:M69185 PID:147836
1122	1219	2,5252e+00	HP_1236	-	predicted coding region HP1236	hypothetical protein; identified by GeneMark;
1123	1258	2,5261e+00	HP_1275	-	phosphomannomutase (algC){Pseudomonas	similar to GB:M60873 SP:P26276 GB:S43866 PID:150994
1124	461	2,5266e+00	HP_0465	-	conserved hypothetical protein	similar to GP:1800177 percent identity: 95.55;
1125	176	2,5271e+00	HP_0179	-	ABC transporter, ATP-binding protein	similar to GP:1786703 percent identity: 37.62;
1126	1534	2,5276e+00	HP_1557	-	flagellar basal-body protein (fliE)	similar to GB:M54965 SP:P24502 PID:142917
1127	652	2,5279e+00	HP_0660	-	predicted coding region HP0660	hypothetical protein; identified by GeneMark;
1128	1248	2,5280e+00	HP_1265	-	predicted coding region HP1265	hypothetical protein; identified by GeneMark;
1129	264	2,5288e+00	HP_0268	-	predicted coding region HP0268	hypothetical protein; identified by GeneMark;
1130	1544	2,5290e+00	HP_1567	-	conserved hypothetical GTP-binding protein	similar to GB:L43967 SP:P47577 PID:1046039 percent
1131	1462	2,5292e+00	HP_1483	-	gerC2 protein (gerC2)	similar to GB:L14679 SP:P49016 PID:410740 percent
1132	887	2,5304e+00	HP_0901	-	predicted coding region HP0901	hypothetical protein; identified by GeneMark;
1133	218	2,5304e+00	HP_0222	-	predicted coding region HP0222	hypothetical protein; identified by GeneMark;
1134	532	2,5305e+00	HP_0538	-	cag pathogenicity island protein (cag17)	similar to GP:1752690 percent identity: 95.27;
1135	1014	2,5307e+00	HP_1031	-	flagellar motor switch protein (fliM)	similar to PID:1165263 PID:1185056 GB:AE000783
1136	1387	2,5309e+00	HP_1407	-	conserved hypothetical integral membrane protein	similar to GB:L42023 SP:P44608 PID:1003448
1137	159	2,5311e+00	HP_0162	-	conserved hypothetical protein	similar to PID:1183839 percent identity: 36.65;
1138	1116	2,5325e+00	HP_1133	-	ATP synthase F1, subunit gamma (atpG)	similar to GB:M20255 SP:P20602 PID:142560 percent
1139	755	2,5337e+00	HP_0768	-	molybdenum cofactor biosynthesis protein A	similar to GB:L42023 SP:P45311 PID:1008000
1140	452	2,5366e+00	HP_0456	-	predicted coding region HP0456	hypothetical protein; identified by GeneMark;
1141	1502	2,5373e+00	HP_1524	-	predicted coding region HP1524	hypothetical protein; identified by GeneMark;
1142	791	2,5392e+00	HP_0804	-	GTP cyclohydrolase II/3,4-dihydroxy-2-butanone	similar to PID:1212775 SP:P51695 percent identity:
1143	614	2,5416e+00	HP_0622	-	predicted coding region HP0622	hypothetical protein; identified by GeneMark;
1144	609	2,5418e+00	HP_0616	-	chemotaxis protein (cheV)	similar to SP:P37599 GB:U05345 GB:Z29584 PID:453378
1145	854	2,5438e+00	HP_0867	-	lipid A disaccharide synthetase (lpxB)	similar to GB:L42023 SP:P45011 PID:1006318
1146	444	2,5457e+00	HP_0448	-	predicted coding region HP0448	hypothetical protein; identified by GeneMark;
1147	196	2,5471e+00	HP_0199	-	predicted coding region HP0199	hypothetical protein; identified by GeneMark;
1148	1375	2,5480e+00	HP_1395	-	outer membrane protein (omp30)	similar to GB:AE000511 PID:2314569 percent identity:
1149	212	2,5481e+00	HP_0216	-	conserved hypothetical protein	similar to GP:1786369 percent identity: 33.88;
1150	690	2,5486e+00	HP_0699	-	predicted coding region HP0699	hypothetical protein; identified by GeneMark;
1151	134	2,5493e+00	HP_0136	-	bacterioferritin comigratory protein (bcp)	similar to GB:M63654 SP:P23480 PID:147017 GB:U00096
1152	599	2,5498e+00	HP_0606	-	membrane fusion protein (mtrC)	similar to GB:L42023 PID:1005989 PID:1220998
1153	89	2,5498e+00	HP_0091	-	type II restriction enzyme R protein (hsdR)	similar to GB:D13968 SP:P34719 PID:303629 percent
1154	1197	2,5501e+00	HP_1214	-	conserved hypothetical protein	similar to PID:666909 percent identity: 21.46;
1155	12	2,5504e+00	HP_0013	-	predicted coding region HP0013	hypothetical protein; identified by GeneMark;
1156	702	2,5544e+00	HP_0711	-	predicted coding region HP0711	hypothetical protein; identified by GeneMark;
1157	1206	2,5551e+00	HP_1223	-	predicted coding region HP1223	hypothetical protein; identified by GeneMark;
1158	1183	2,5554e+00	HP_1200	-	ribosomal protein L10 (rpl10)	similar to SP:P42923 PID:786163 GB:AL009126 percent	rib
1159	269	2,5558e+00	HP_0273	-	predicted coding region HP0273	hypothetical protein; identified by GeneMark;
1160	448	2,5562e+00	HP_0452	-	conserved hypothetical protein	similar to GP:2983256 percent identity: 34.34;
1161	1474	2,5563e+00	HP_1495	-	transaldolase (tal)	similar to SP:P48993 percent identity: 33.54;
1162	774	2,5577e+00	HP_0787	-	conserved hypothetical integral membrane protein	similar to GB:L42023 SP:P44252 PID:1007765
1163	1482	2,5580e+00	HP_1503	-	cation-transporting ATPase, P-type (copA)	similar to SP:P32113 percent identity: 30.27;
1164	9	2,5592e+00	HP_0010	-	chaperone and heat shock protein (groEL)	similar to GB:X73840 GB:L23798 SP:P42383 PID:397869
1165	1012	2,5593e+00	HP_1029	-	predicted coding region HP1029	hypothetical protein; identified by GeneMark;
1166	475	2,5595e+00	HP_0479	-	predicted coding region HP0479	hypothetical protein; identified by GeneMark;
1167	513	2,5595e+00	HP_0518	-	conserved hypothetical secreted protein	similar to GP:1800155 percent identity: 96.88;
1168	846	2,5612e+00	HP_0859	-	ADP-L-glycero-D-mannoheptose-6-epimerase (rfaD)	similar to SP:P37420 GB:U06472 GB:X52093 PID:459160
1169	808	2,5612e+00	HP_0821	-	excinuclease ABC subunit C (uvrC)	similar to GB:L42023 SP:P44489 PID:1004214
1170	256	2,5622e+00	HP_0260	-	adenine specific DNA methyltransferase (mod)	similar to SP:P12364 GB:X06288 PID:42237 percent
1171	852	2,5622e+00	HP_0865	-	deoxyuridine 5'-triphosphate nucleotidohydrolase	similar to SP:P43058 percent identity: 41.43;
1172	703	2,5630e+00	HP_0712	-	predicted coding region HP0712	hypothetical protein; identified by GeneMark;
1173	763	2,5641e+00	HP_0776	-	predicted coding region HP0776	hypothetical protein; identified by GeneMark;
1174	321	2,5644e+00	HP_0325	-	flagellar basal-body L-ring protein (flgH)	similar to GB:M24466 SP:P15929 PID:153973 percent
1175	421	2,5663e+00	HP_0425	-	predicted coding region HP0425	hypothetical protein; identified by GeneMark;
1176	437	2,5665e+00	HP_0441	-	VirB4 homolog	similar to PID:1129099 percent identity: 23.50;
1177	890	2,5677e+00	HP_0906	-	predicted coding region HP0906	hypothetical protein; identified by GeneMark;
1178	778	2,5681e+00	HP_0791	-	cadmium-transporting ATPase, P-type (cadA)	similar to PID:1160605 GB:AE000511 SP:Q59465
1179	1397	2,5684e+00	HP_1418	-	UDP-N-acetylenolpyruvoylglucosamine reductase	similar to GB:M31827 SP:P18579 GB:X64259 PID:142833
1180	696	2,5692e+00	HP_0705	-	excinuclease ABC subunit A (uvrA)	similar to GB:L42023 SP:P44410 PID:1003396
1181	474	2,5694e+00	HP_0478	-	adenine specific DNA methyltransferase (VSPIM)	similar to SP:Q03055 PID:48457 percent identity:
1182	773	2,5712e+00	HP_0786	-	preprotein translocase subunit (secA)	similar to GB:L42023 SP:P43803 PID:1006019
1183	1359	2,5715e+00	HP_1379	-	ATP-dependent protease (lon)	similar to GP:304908 percent identity: 43.94;
1184	698	2,5715e+00	HP_0707	-	conserved hypothetical protein	similar to GP:1122760 percent identity: 40.13;
1185	78	2,5715e+00	HP_0080	-	predicted coding region HP0080	hypothetical protein; identified by GeneMark;
1186	460	2,5717e+00	HP_0464	-	type I restriction enzyme R protein (hsdR)	Contingency gene; similar to GB:L77117 SP:Q58611
1187	705	2,5722e+00	HP_0715	-	ABC transporter, ATP-binding protein	similar to GB:M24926 SP:P25885 PID:511887 percent
1188	455	2,5723e+00	HP_0459	-	virB4 homolog (virB4)	similar to SP:P17794 PID:154786 PID:39156 percent
1189	1143	2,5730e+00	HP_1160	-	conserved hypothetical protein	similar to GB:L42023 PID:1004109 PID:1221906
1190	15	2,5733e+00	HP_0016	-	predicted coding region HP0016	hypothetical protein; identified by GeneMark;
1191	175	2,5742e+00	HP_0178	-	spore coat polysaccharide biosynthesis protein E	similar to GB:L77117 PID:1591717 percent identity:
1192	1445	2,5751e+00	HP_1466	-	conserved hypothetical integral membrane protein	similar to GB:L42023 SP:P45030 PID:1006370
1193	1055	2,5767e+00	HP_1072	-	copper-transporting ATPase, P-type (copA)	similar to GB:L33259 PID:495028 GB:AE000511
1194	732	2,5771e+00	HP_0745	-	conserved hypothetical protein	similar to GB:U02214 GB:L43967 SP:P47451 PID:406497
1195	1518	2,5772e+00	HP_1541	-	transcription-repair coupling factor (trcF)	similar to GB:L42023 SP:P45128 PID:1007188
1196	946	2,5788e+00	HP_0962	-	acyl carrier protein (acpP)	similar to GB:L42023 SP:P43709 PID:1003209
1197	1065	2,5800e+00	HP_1082	-	multidrug resistance protein (msbA)	similar to GB:L42023 SP:P44407 PID:1005423
1198	816	2,5809e+00	HP_0829	-	inosine-5'-monophosphate dehydrogenase (guaB)	similar to SP:P21879 GB:X55669 PID:39959 PID:467399
1199	617	2,5818e+00	HP_0625	-	protein E (gcpE)	similar to GB:L42023 SP:P44667 PID:1003620
1200	1423	2,5838e+00	HP_1444	-	small protein (smpB)	similar to GB:L42023 SP:P44967 PID:1006163
1201	844	2,5838e+00	HP_0857	-	phosphoheptose isomerase (gmhA)	similar to GB:U00096 PID:1552792 PID:1786416
1202	818	2,5839e+00	HP_0831	-	conserved hypothetical ATP binding protein	similar to SP:P36644 GB:X74276 PID:396266 percent
1203	933	2,5846e+00	HP_0949	-	conserved hypothetical secreted protein	similar to PID:1064795 GB:AL009126 percent identity:
1204	1539	2,5856e+00	HP_1562	-	iron(III) ABC transporter, periplasmic	similar to PID:1107531 percent identity: 28.17;
1205	315	2,5857e+00	HP_0319	-	arginyl-tRNA synthetase (argS)	similar to SP:P35868 GB:Z21501 SP:P41253 GB:X54740
1206	282	2,5870e+00	HP_0286	-	cell division protein (ftsH)	similar to GB:D26185 SP:P37476 PID:467458
1207	203	2,5875e+00	HP_0206	-	predicted coding region HP0206	hypothetical protein; identified by GeneMark;
1208	165	2,5875e+00	HP_0168	-	predicted coding region HP0168	hypothetical protein; identified by GeneMark;
1209	153	2,5875e+00	HP_0156	-	predicted coding region HP0156	hypothetical protein; identified by GeneMark;
1210	229	2,5879e+00	HP_0233	-	conserved hypothetical protein	similar to GB:L42023 SP:P44940 PID:1006059
1211	1498	2,5883e+00	HP_1519	-	predicted coding region HP1519	hypothetical protein; identified by GeneMark;
1212	610	2,5886e+00	HP_0617	-	aspartyl-tRNA synthetase (aspS)	similar to SP:P21889 GB:X53863 GB:X53984 PID:41015
1213	1327	2,5908e+00	HP_1345	-	phosphoglycerate kinase	similar to GB:U37701 SP:P50318 PID:1022805 percent
1214	1350	2,5926e+00	HP_1370	-	type III restriction enzyme M protein (mod)	similar to GB:L42023 PID:1006312 PID:1221173
1215	891	2,5928e+00	HP_0907	-	hook assembly protein, flagella (flgD)	similar to GB:D25293 GB:X52093 SP:P16321 PID:534883
1216	235	2,5929e+00	HP_0239	-	glutamyl-tRNA reductase (hemA)	similar to SP:P42807 PID:575674 percent identity:
1217	80	2,5929e+00	HP_0082	-	methyl-accepting chemotaxis transducer (tlpC)	similar to GB:Z34005 SP:P39209 GB:D30762 PID:496484
1218	297	2,5929e+00	HP_0301	-	dipeptide ABC transporter, ATP-binding protein	similar to SP:P42064 PID:677943 GB:AL009126 percent
1219	1070	2,5938e+00	HP_1087	-	riboflavin biosynthesis regulatory protein	similar to PID:1167773 SP:P54575 PID:1592690
1220	395	2,5950e+00	HP_0399	-	ribosomal protein S1 (rps1)	similar to SP:P02349 GB:V00342 GB:V00352 GB:X04864	rib
1221	1201	2,5951e+00	HP_1218	-	glycinamide ribonucleotide synthetase (purD)	similar to GB:L42023 SP:P43845 PID:1005977
1222	1147	2,5952e+00	HP_1164	-	thioredoxin reductase (trxB)	similar to GP:886900 percent identity: 27.82;
1223	874	2,5957e+00	HP_0888	-	iron(III) dicitrate ABC transporter, ATP-binding	similar to GB:L42023 PID:1007215 PID:1221401
1224	373	2,5966e+00	HP_0377	-	thiol:disulfide interchange protein (dsbC),	similar to GB:X76687 SP:P39691 PID:495244 percent
1225	1141	2,5967e+00	HP_1158	-	pyrroline-5-carboxylate reductase (proC)	similar to GB:J01665 SP:P00373 PID:147359 GB:U00096
1226	1521	2,5970e+00	HP_1544	-	toxR-activated gene (tagE)	similar to GB:U07173 PID:460955 PID:1100877 percent
1227	546	2,5985e+00	HP_0553	-	conserved hypothetical protein	similar to GB:L42023 SP:P44906 PID:1005923
1228	828	2,6001e+00	HP_0841	-	pantothenate metabolism flavoprotein (dfp)	similar to GB:L42023 SP:P44953 PID:1006107
1229	213	2,6011e+00	HP_0217	-	predicted coding region HP0217	Contingency gene; hypothetical protein; identified
1230	32	2,6012e+00	HP_0033	-	ATP-dependent C1p protease (clpA)	similar to GB:M31045 SP:P15716 PID:145549 PID:499142
1231	632	2,6019e+00	HP_0640	-	poly(A) polymerase (papS)	similar to GP:755607 percent identity: 37.44;
1232	756	2,6025e+00	HP_0769	-	molybdopterin-guanine dinucleotide biosynthesis	similar to GB:L42023 SP:P44899 PID:1005891
1233	912	2,6053e+00	HP_0928	-	GTP cyclohydrolase I (folE)	similar to PID:757796 SP:P51594 percent identity:
1234	84	2,6072e+00	HP_0086	-	conserved hypothetical protein	similar to SP:P33940 PID:424051 GB:U00096 percent
1235	1421	2,6075e+00	HP_1442	-	carbon storage regulator (csrA)	similar to SP:P33911 PID:1762342 GB:AL009126 percent
1236	615	2,6077e+00	HP_0623	-	UDP-N-acetylmuramate-alanine ligase (murC)	similar to GB:L42023 SP:P45066 PID:1006469
1237	1352	2,6080e+00	HP_1372	-	rod shape-determining protein (mreC)	similar to GB:L42023 SP:P44475 PID:1004176
1238	761	2,6085e+00	HP_0774	-	tyrosyl-tRNA synthetase (tyrS)	similar to GB:L42023 SP:P43836 PID:1007871
1239	723	2,6088e+00	HP_0735	-	xanthine guanine phosphoribosyl transferase	similar to GB:L42023 SP:P43859 PID:1005561
1240	694	2,6101e+00	HP_0703	-	response regulator	similar to PID:777754 percent identity: 44.20;
1241	821	2,6107e+00	HP_0834	-	GTP-binding protein homologue (yphC)	similar to PID:1146219 SP:P50743 GB:AL009126 percent
1242	1290	2,6111e+00	HP_1308	-	ribosomal protein L24 (rpl24)	similar to SP:P04455 percent identity: 52.24;	rib
1243	993	2,6112e+00	HP_1010	-	polyphosphate kinase (ppk)	similar to PID:755167 percent identity: 38.47;
1244	476	2,6117e+00	HP_0480	-	GTP-binding protein, fusA-homolog (yihK)	similar to GB:L19201 SP:P32132 PID:304976 GB:U00096
1245	466	2,6130e+00	HP_0470	-	oligoendopeptidase F (pepF)	similar to GP:1800182 percent identity: 97.92;
1246	464	2,6130e+00	HP_0468	-	conserved hypothetical protein	similar to GP:1800180 percent identity: 97.14;
1247	1441	2,6138e+00	HP_1462	-	secreted protein involved in flagellar motility	similar to GP:1419557 percent identity: 96.15;
1248	100	2,6143e+00	HP_0102	-	conserved hypothetical protein	similar to PID:1197639 PID:1197649 percent identity:
1249	314	2,6144e+00	HP_0318	-	conserved hypothetical protein	similar to GB:L42023 SP:P44061 PID:1005911
1250	1045	2,6175e+00	HP_1062	-	S-adenosylmethionine:tRNA	similar to GB:L42023 SP:P44595 PID:1003389
1251	117	2,6181e+00	HP_0119	-	predicted coding region HP0119	hypothetical protein; identified by GeneMark;
1252	950	2,6193e+00	HP_0966	-	conserved hypothetical protein	similar to GB:L18965 SP:P40983 percent identity:
1253	717	2,6202e+00	HP_0729	-	predicted coding region HP0729	hypothetical protein; identified by GeneMark;
1254	147	2,6214e+00	HP_0150	-	predicted coding region HP0150	hypothetical protein; identified by GeneMark;
1255	1057	2,6216e+00	HP_1074	-	predicted coding region HP1074	hypothetical protein; identified by GeneMark;
1256	833	2,6226e+00	HP_0846	-	type I restriction enzyme R protein (hsdR)	similar to SP:P10486 PID:41750 percent identity:
1257	316	2,6235e+00	HP_0320	-	conserved hypothetical secreted protein	similar to SP:Q10703 PID:1370261 GB:AL123456 percent
1258	1510	2,6237e+00	HP_1532	-	glucosamine fructose-6-phosphate aminotransferase	similar to GB:L42023 SP:P44708 PID:1003742
1259	548	2,6242e+00	HP_0555	-	predicted coding region HP0555	hypothetical protein; identified by GeneMark;
1260	727	2,6244e+00	HP_0739	-	2-hydroxy-6-oxohepta-2,4-dienoate hydrolase	similar to PID:1652609 percent identity: 26.70;
1261	1508	2,6246e+00	HP_1530	-	purine nucleoside phosphorylase (punB)	similar to GP:1638807 percent identity: 20.67;
1262	1154	2,6252e+00	HP_1171	-	glutamine ABC transporter, ATP-binding protein	similar to PID:1183884 GB:AL009126 percent identity:
1263	319	2,6252e+00	HP_0323	-	membrane bound endonuclease (nuc)	similar to GB:U09868 PID:498885 percent identity:
1264	1214	2,6270e+00	HP_1231	-	DNA polymerase III delta prime subunit (holB)	similar to GB:L01483 SP:P28631 GB:L04577 PID:145783
1265	1120	2,6278e+00	HP_1137	-	ATP synthase F0, subunit b' (atpF')	similar to SP:Q05367 PID:49216 percent identity:
1266	722	2,6289e+00	HP_0734	-	conserved hypothetical protein	similar to SP:P54462 PID:1303812 PID:1890061
1267	317	2,6292e+00	HP_0321	-	5'-guanylate kinase (gmk)	similar to GB:L42023 SP:P44310 PID:1008829
1268	1473	2,6312e+00	HP_1494	-	UDP-MurNac-tripeptide synthetase (murE)	similar to GB:L42023 SP:P45060 PID:1006457
1269	591	2,6350e+00	HP_0598	-	8-amino-7-oxononanoate synthase (bioF)	similar to GB:L42023 SP:P44422 PID:1007761
1270	592	2,6359e+00	HP_0599	-	hemolysin secretion protein precursor (hylB)	similar to SP:P15492 GB:X16945 PID:48362 PID:2190531
1271	1031	2,6370e+00	HP_1048	-	translation initiation factor IF-2 (infB)	similar to SP:P04766 GB:X04399 PID:39954 percent
1272	1385	2,6377e+00	HP_1405	-	predicted coding region HP1405	hypothetical protein; identified by GeneMark;
1273	1003	2,6390e+00	HP_1020	-	conserved hypothetical protein	similar to GB:X72382 SP:Q08113 PID:313163 percent
1274	324	2,6399e+00	HP_0328	-	conserved hypothetical protein	similar to GB:L42023 SP:P44491 PID:1005421
1275	1344	2,6400e+00	HP_1363	-	conserved hypothetical integral membrane protein	similar to GB:U14003 SP:P31806 PID:304912 PID:537008
1276	1526	2,6417e+00	HP_1549	-	protein-export membrane protein (secF)	similar to SP:P19674 GB:X56175 PID:581231 GB:U00096
1277	787	2,6421e+00	HP_0800	-	molybdopterin converting factor, subunit 2	similar to GP:1480153 percent identity: 31.13;
1278	1062	2,6423e+00	HP_1079	-	predicted coding region HP1079	hypothetical protein; identified by GeneMark;
1279	853	2,6437e+00	HP_0866	-	transcription elongation factor GreA (greA)	similar to SP:P21346 GB:U01376 GB:X54718 PID:41611
1280	1252	2,6442e+00	HP_1269	-	NADH-ubiquinone oxidoreductase, NQO10 subunit	similar to SP:P26523 GB:X62517 PID:581746
1281	413	2,6451e+00	HP_0417	-	methionyl-tRNA synthetase (metS)	similar to SP:P23920 GB:X57925 PID:39989 percent
1282	503	2,6470e+00	HP_0508	-	predicted coding region HP0508	hypothetical protein; identified by GeneMark;
1283	94	2,6477e+00	HP_0096	-	phosphoglycerate dehydrogenase	similar to GB:L77117 PID:1591676 percent identity:
1284	1231	2,6486e+00	HP_1248	-	virulence associated protein homolog (vacB)	similar to GB:U14003 SP:P21499 PID:537020 GB:U00096
1285	784	2,6505e+00	HP_0797	-	flagellar sheath adhesin hpaA	similar to GB:X61574 PID:732736 PID:1054732
1286	1413	2,6508e+00	HP_1434	-	formyltetrahydrofolate hydrolase (purU)	similar to SP:Q03432 GB:L42023 PID:1007827
1287	936	2,6510e+00	HP_0952	-	conserved hypothetical integral membrane protein	similar to PID:940146 GB:AE000512 percent identity:
1288	1259	2,6519e+00	HP_1276	-	predicted coding region HP1276	hypothetical protein; identified by GeneMark;
1289	1300	2,6526e+00	HP_1318	-	ribosomal protein L4 (rpl4)	similar to SP:P49226 PID:1037107 percent identity:	rib
1290	885	2,6553e+00	HP_0899	-	hydrogenase expression/formation protein (hypC)	similar to GB:L77117 SP:Q57653 PID:1498975 percent
1291	1061	2,6553e+00	HP_1078	-	predicted coding region HP1078	hypothetical protein; identified by GeneMark;
1292	913	2,6556e+00	HP_0929	-	geranyltranstransferase (ispA)	similar to GB:L42023 SP:P45204 PID:1007535
1293	1323	2,6565e+00	HP_1341	-	siderophore-mediated iron transport protein	similar to PID:973169 SP:Q51368 PID:1666536 percent
1294	1263	2,6578e+00	HP_1281	-	anthranilate synthase component II (trpD)	similar to GB:J01714 SP:P00904 GB:V00367 GB:V00372
1295	579	2,6581e+00	HP_0586	-	predicted coding region HP0586	hypothetical protein; identified by GeneMark;
1296	563	2,6607e+00	HP_0570	-	aminopeptidase a/i (pepA)	similar to GB:L42023 SP:P45334 PID:1008753
1297	1102	2,6611e+00	HP_1119	-	flagellar hook-associated protein 1 (HAP1)	similar to GB:X51738 SP:P15932 GB:X52093 PID:47679
1298	1041	2,6612e+00	HP_1058	-	3-methyl-2-oxobutanoate hydroxymethyltransferase	similar to PID:1146240 SP:P52996 GB:AL009126 percent
1299	168	2,6621e+00	HP_0171	-	peptide chain release factor RF-2 (prfB)	similar to GB:M11520 SP:P07012 PID:146340 PID:147569
1300	112	2,6623e+00	HP_0114	-	predicted coding region HP0114	hypothetical protein; identified by GeneMark;
1301	246	2,6656e+00	HP_0250	-	oligopeptide ABC transporter, ATP-binding protein	similar to GP:1736845 percent identity: 39.06;
1302	39	2,6677e+00	HP_0040	-	predicted coding region HP0040	hypothetical protein; identified by GeneMark;
1303	750	2,6678e+00	HP_0763	-	cell division protein (ftsY)	similar to GB:L42023 SP:P44870 PID:1005742
1304	940	2,6697e+00	HP_0956	-	conserved hypothetical protein	similar to SP:Q10786 PID:1403502 GB:AL123456 percent
1305	1315	2,6720e+00	HP_1333	-	predicted coding region HP1333	hypothetical protein; identified by GeneMark;
1306	947	2,6727e+00	HP_0963	-	predicted coding region HP0963	hypothetical protein; identified by GeneMark;
1307	325	2,6733e+00	HP_0329	-	NH(3)-dependent NAD+ synthetase (nadE)	similar to GB:L77117 PID:1591995 percent identity:
1308	281	2,6737e+00	HP_0285	-	conserved hypothetical protein	similar to SP:P54462 PID:1303812 PID:1890061
1309	1105	2,6754e+00	HP_1122	-	predicted coding region HP1122	hypothetical protein; identified by GeneMark;
1310	707	2,6765e+00	HP_0717	-	DNA polymerase III gamma and tau subunits (dnaX)	similar to GB:M38777 SP:P06710 GB:X04275 GB:X04487
1311	1394	2,6772e+00	HP_1414	-	conserved hypothetical protein	similar to GB:L42023 SP:P44471 PID:1004168
1312	237	2,6787e+00	HP_0241	-	predicted coding region HP0241	hypothetical protein; identified by GeneMark;
1313	1209	2,6789e+00	HP_1226	-	oxygen-independent coproporphyrinogen III oxidase	similar to GB:L42023 SP:P43899 PID:1003810
1314	291	2,6805e+00	HP_0295	-	flagellin B homolog (fla)	similar to GB:L08907 SP:Q07911 PID:305389
1315	1007	2,6816e+00	HP_1024	-	co-chaperone-curved DNA binding protein A (CbpA)	similar to GB:L42023 SP:P43735 PID:1007148
1316	1449	2,6818e+00	HP_1470	-	DNA polymerase I (polA)	similar to SP:P80194 GB:D32013 SP:P19821 GB:J04639
1317	1414	2,6818e+00	HP_1435	-	protease IV (PspA)	similar to GP:1655731 percent identity: 41.70;
1318	847	2,6835e+00	HP_0860	-	conserved hypothetical protein	similar to GB:L42023 SP:P46452 PID:1161410
1319	1500	2,6858e+00	HP_1521	-	type III restriction enzyme R protein (res)	similar to SP:P40815 percent identity: 33.12;
1320	263	2,6902e+00	HP_0267	-	chlorohydrolase	similar to GP:1655730 percent identity: 42.61;
1321	1239	2,6906e+00	HP_1256	-	ribosome releasing factor (frr)	similar to GB:L42023 SP:P44307 PID:1005819
1322	986	2,6918e+00	HP_1002	-	predicted coding region HP1002	hypothetical protein; identified by GeneMark;
1323	562	2,6920e+00	HP_0569	-	GTP-binding protein (gtp1)	similar to GB:L43967 SP:P47270 PID:1045693 percent
1324	73	2,6936e+00	HP_0075	-	urease protein (ureC)	similar to GB:M60398 SP:P25177 PID:149008
1325	326	2,6939e+00	HP_0330	-	ketol-acid reductoisomerase (ilvC)	similar to GB:L03181 SP:P37253 PID:143093
1326	115	2,6946e+00	HP_0117	-	conserved hypothetical protein	similar to GB:L77117 SP:Q58708 PID:1591951 percent
1327	1471	2,6978e+00	HP_1492	-	conserved hypothetical nifU-like protein	similar to GP:1653754 percent identity: 48.21;
1328	234	2,7019e+00	HP_0238	-	prolyl-tRNA synthetase (proS)	similar to GB:M97858 SP:P16659 GB:M32357 GB:X55518
1329	1125	2,7031e+00	HP_1142	-	predicted coding region HP1142	hypothetical protein; identified by GeneMark;
1330	1458	2,7033e+00	HP_1479	-	predicted coding region HP1479	hypothetical protein; identified by GeneMark;
1331	435	2,7046e+00	HP_0439	-	predicted coding region HP0439	hypothetical protein; identified by GeneMark;
1332	767	2,7046e+00	HP_0780	-	predicted coding region HP0780	hypothetical protein; identified by GeneMark;
1333	1515	2,7051e+00	HP_1537	-	predicted coding region HP1537	hypothetical protein; identified by GeneMark;
1334	1023	2,7054e+00	HP_1040	-	ribosomal protein S15 (rps15)	similar to SP:P49392 PID:633730 percent identity:	rib
1335	711	2,7060e+00	HP_0721	-	predicted coding region HP0721	hypothetical protein; identified by GeneMark;
1336	1383	2,7067e+00	HP_1403	-	type I restriction enzyme M protein (hsdM)	similar to SP:P10484 GB:X75452 PID:41748 PID:450688
1337	1552	2,7075e+00	HP_1575	-	ABC transporter, putative	similar to GP:2440007 percent identity: 40.51;
1338	1346	2,7094e+00	HP_1365	-	response regulator	similar to PID:1209526 SP:Q47744 percent identity:
1339	612	2,7159e+00	HP_0620	-	inorganic pyrophosphatase (ppa)	similar to GB:U14003 SP:P17288 PID:450373 PID:537068
1340	1365	2,7168e+00	HP_1385	-	fructose-1,6-bisphosphatase	similar to SP:Q05079 percent identity: 36.44;
1341	283	2,7171e+00	HP_0287	-	predicted coding region HP0287	hypothetical protein; identified by GeneMark;
1342	531	2,7204e+00	HP_0537	-	cag pathogenicity island protein (cag16)	similar to GP:1752689 percent identity: 98.94;
1343	1453	2,7256e+00	HP_1474	-	thymidylate kinase (tmk)	similar to GB:L43967 SP:P47252 PID:1045674 percent
1344	42	2,7268e+00	HP_0043	-	mannose-6-phosphate isomerase (pmi) or (algA)	similar to PIR:A25638 percent identity: 42.83;
1345	980	2,7268e+00	HP_0996	-	predicted coding region HP0996	hypothetical protein; identified by GeneMark;
1346	1531	2,7305e+00	HP_1554	-	ribosomal protein S2 (rps2)	similar to GB:D26562 SP:P02351 GB:V00343 PID:42842	rib
1347	1348	2,7313e+00	HP_1367	-	type IIS restriction enzyme M1 protein (mod)	similar to SP:P23192 GB:X56977 PID:44181 percent
1348	496	2,7339e+00	HP_0501	-	DNA gyrase, sub B (gyrB)	similar to GB:L42023 SP:P43701 PID:1004017
1349	1017	2,7341e+00	HP_1034	-	ATP-binding protein (ylxH)	similar to PID:1165254 percent identity: 36.33;
1350	1493	2,7344e+00	HP_1514	-	transcription termination factor NusA (nusA)	similar to SP:P48514 PID:642364 percent identity:
1351	172	2,7363e+00	HP_0175	-	cell binding factor 2	similar to PID:671840 SP:Q46105 percent identity:
1352	1431	2,7376e+00	HP_1452	-	thiophene and furan oxidizer (tdhF)	similar to GB:D26185 SP:P25811 PID:40025 PID:467386
1353	389	2,7377e+00	HP_0393	-	chemotaxis protein (cheV)	similar to SP:P37599 GB:U05345 GB:Z29584 PID:453378
1354	718	2,7385e+00	HP_0730	-	predicted coding region HP0730	hypothetical protein; identified by GeneMark;
1355	880	2,7392e+00	HP_0894	-	conserved hypothetical protein	similar to GB:L42023 SP:P44041 PID:1005631
1356	1535	2,7418e+00	HP_1558	-	flagellar basal-body rod protein (flgC)	proximal rod protein; similar to PID:1165277
1357	16	2,7432e+00	HP_0017	-	virB4 homolog (virB4)	similar to SP:P17794 PID:154786 PID:39156 percent
1358	1091	2,7444e+00	HP_1108	-	pyruvate ferredoxin oxidoreductase, gamma	similar to PID:1197358 percent identity: 37.16;
1359	1059	2,7446e+00	HP_1076	-	predicted coding region HP1076	hypothetical protein; identified by GeneMark;
1360	178	2,7507e+00	HP_0181	-	predicted coding region HP0181	hypothetical protein; identified by GeneMark;
1361	699	2,7531e+00	HP_0708	-	predicted coding region HP0708	hypothetical protein; identified by GeneMark;
1362	1530	2,7532e+00	HP_1553	-	helicase	similar to GB:M63176 PID:153062 SP:Q53727 percent
1363	279	2,7562e+00	HP_0283	-	3-dehydroquinate synthase (aroB)	similar to SP:P07639 GB:X03867 GB:Z19601 PID:40968
1364	1072	2,7583e+00	HP_1089	-	predicted coding region HP1089	hypothetical protein; identified by GeneMark;
1365	379	2,7585e+00	HP_0383	-	predicted coding region HP0383	hypothetical protein; identified by GeneMark;
1366	1435	2,7593e+00	HP_1456	-	membrane-associated lipoprotein (lpp20)	similar to PID:560004 SP:P53436 GB:AE000511
1367	495	2,7631e+00	HP_0500	-	DNA polymerase III beta-subunit (dnaN)	similar to GB:L42023 SP:P43744 PID:1006185
1368	749	2,7633e+00	HP_0762	-	predicted coding region HP0762	hypothetical protein; identified by GeneMark;
1369	611	2,7634e+00	HP_0618	-	adenylate kinase (adk)	similar to GB:M88104 SP:P27142 PID:142446 percent
1370	1	2,7647e+00	HP_0001	-	predicted coding region HP0001	hypothetical protein; identified by GeneMark;
1371	143	2,7647e+00	HP_0146	-	cbb3-type cytochrome c oxidase subunit Q (CcoQ)	similar to GP:1377867 percent identity: 44.19;
1372	1492	2,7660e+00	HP_1513	-	selenocysteine synthase SelA, putative	similar to SP:P23328 GB:M64177 PID:147804 PID:466729
1373	1173	2,7682e+00	HP_1190	-	histidyl-tRNA synthetase (hisS)	similar to GB:Z11518 GB:X05345 GB:M96646 SP:P12081
1374	416	2,7692e+00	HP_0420	-	predicted coding region HP0420	hypothetical protein; identified by GeneMark;
1375	509	2,7695e+00	HP_0514	-	ribosomal protein L9 (rpl9)	similar to GB:M57623 SP:P02417 GB:X62002 PID:143421	rib
1376	807	2,7711e+00	HP_0820	-	predicted coding region HP0820	hypothetical protein; identified by GeneMark;
1377	352	2,7737e+00	HP_0356	-	predicted coding region HP0356	hypothetical protein; identified by GeneMark;
1378	776	2,7791e+00	HP_0789	-	predicted coding region HP0789	hypothetical protein; identified by GeneMark;
1379	1464	2,7798e+00	HP_1485	-	conserved hypothetical protein	similar to GB:L42023 SP:P44842 PID:1005653
1380	280	2,7810e+00	HP_0284	-	conserved hypothetical integral membrane protein	similar to GB:L77117 SP:Q58111 PID:1591415 percent
1381	910	2,7846e+00	HP_0926	-	conserved hypothetical protein	similar to GB:L42023 SP:P44039 PID:1005614
1382	806	2,7877e+00	HP_0819	-	osmoprotection protein (proV)	similar to PID:1109684 SP:Q45460 GB:AL009126 percent
1383	1468	2,7934e+00	HP_1489	-	lipase-like protein	similar to PID:1139569 percent identity: 21.69;
1384	639	2,7968e+00	HP_0647	-	predicted coding region HP0647	hypothetical protein; identified by GeneMark;
1385	1146	2,8017e+00	HP_1163	-	predicted coding region HP1163	hypothetical protein; identified by GeneMark;
1386	271	2,8017e+00	HP_0275	-	ATP-dependent nuclease (addB)	similar to GB:M63489 SP:P23478 PID:142440
1387	737	2,8055e+00	HP_0750	-	predicted coding region HP0750	hypothetical protein; identified by GeneMark;
1388	1373	2,8119e+00	HP_1393	-	DNA repair protein (recN)	similar to GB:L42023 SP:P44496 PID:1003044
1389	447	2,8121e+00	HP_0451	-	predicted coding region HP0451	hypothetical protein; identified by GeneMark;
1390	97	2,8220e+00	HP_0099	-	methyl-accepting chemotaxis protein (tlpA)	similar to GB:L29189 SP:P39216 PID:459689
1391	822	2,8232e+00	HP_0835	-	histone-like DNA-binding protein HU (hup)	similar to SP:P05385 percent identity: 44.57;
1392	959	2,8256e+00	HP_0975	-	Glu-tRNA(Gln) amidotransferase, subunit C (gatC)	similar to PID:1001350 percent identity: 25.00;
1393	1103	2,8294e+00	HP_1120	-	predicted coding region HP1120	hypothetical protein; identified by GeneMark;
1394	954	2,8294e+00	HP_0970	-	nickel-cobalt-cadmium resistance protein (nccB)	similar to PID:773675 percent identity: 21.13;
1395	191	2,8347e+00	HP_0194	-	triosephosphate isomerase (tpi)	similar to PID:1113131 SP:P50920 percent identity:
1396	511	2,8372e+00	HP_0516	-	heat shock protein (hslU) ORF1	similar to GP:1800152 percent identity: 98.42;
1397	577	2,8426e+00	HP_0584	-	flagellar switch protein (fliN)	similar to PID:1165262 PID:1185057 SP:Q44903
1398	651	2,8451e+00	HP_0659	-	predicted coding region HP0659	hypothetical protein; identified by GeneMark;
1399	348	2,8462e+00	HP_0352	-	flagellar motor switch protein (fliG)	similar to PID:1165274 SP:P52610 GB:AE000783 percent
1400	706	2,8473e+00	HP_0716	-	conserved hypothetical protein	similar to GB:L42023 SP:P44492 PID:1003034
1401	1382	2,8477e+00	HP_1402	-	type I restriction enzyme R protein (hsdR)	similar to SP:P10486 PID:41750 percent identity:
1402	347	2,8501e+00	HP_0351	-	flagellar basal-body M-ring protein (fliF)	similar to GB:M24462 SP:P15928 GB:X52093 PID:154023
1403	253	2,8509e+00	HP_0257	-	conserved hypothetical secreted protein	similar to GB:M72718 SP:P23454 GB:X56049 PID:142902
1404	236	2,8567e+00	HP_0240	-	octaprenyl-diphosphate synthase (ispB)	similar to SP:P19641 GB:X68873 PID:388220 PID:606125
1405	1336	2,8595e+00	HP_1355	-	nicotinate-nucleotide pyrophosphorylase (nadC)	similar to SP:P39666 GB:AL009126 percent identity:
1406	431	2,8625e+00	HP_0435	-	predicted coding region HP0435	hypothetical protein; identified by GeneMark;
1407	430	2,8644e+00	HP_0434	-	predicted coding region HP0434	hypothetical protein; identified by GeneMark;
1408	1522	2,8656e+00	HP_1545	-	folylpolyglutamate synthase (folC)	similar to GB:L42023 SP:P43775 PID:1007194
1409	613	2,8660e+00	HP_0621	-	DNA mismatch repair protein (MutS)	similar to PID:1652751 percent identity: 30.65;
1410	809	2,8723e+00	HP_0822	-	homoserine dehydrogenase (metL)	similar to SP:P19582 GB:M23217 PID:558494 PID:809663
1411	512	2,8753e+00	HP_0517	-	GTP-binding protein (era)	similar to GP:1800154 percent identity: 96.35;
1412	394	2,8816e+00	HP_0398	-	predicted coding region HP0398	hypothetical protein; identified by GeneMark;
1413	239	2,8850e+00	HP_0243	-	neutrophil activating protein (napA)	similar to SP:P43313 PID:560032 GB:AE000511
1414	262	2,8876e+00	HP_0266	-	dihydroorotase (pyrC)	similar to GP:151524 percent identity: 25.56;
1415	881	2,8919e+00	HP_0895	-	predicted coding region HP0895	hypothetical protein; identified by GeneMark;
1416	129	2,8950e+00	HP_0131	-	predicted coding region HP0131	hypothetical protein; identified by GeneMark;
1417	63	2,8979e+00	HP_0065	-	predicted coding region HP0065	hypothetical protein; identified by GeneMark;
1418	1039	2,9030e+00	HP_1056	-	predicted coding region HP1056	hypothetical protein; identified by GeneMark;
1419	1018	2,9053e+00	HP_1035	-	flagellar biosynthesis protein (flhF)	similar to SP:Q01960 GB:X66445 PID:39919 GB:AL009126
1420	1556	2,9060e+00	HP_1579	-	predicted coding region HP1579	hypothetical protein; identified by GeneMark;
1421	810	2,9160e+00	HP_0823	-	conserved hypothetical protein	similar to SP:Q10819 PID:1403419 PID:1403419
1422	942	2,9170e+00	HP_0958	-	predicted coding region HP0958	hypothetical protein; identified by GeneMark;
1423	1015	2,9203e+00	HP_1032	-	alternative transcription initiation factor,	similar to SP:P31804 GB:L36677 GB:U18539 PID:556180
1424	956	2,9222e+00	HP_0972	-	glycyl-tRNA synthetase, beta subunit (glyS)	similar to GB:L42023 SP:P43822 PID:1006049
1425	645	2,9257e+00	HP_0653	-	nonheme iron-containing ferritin (pfr)	similar to GB:S54729 SP:P52093 GB:AE000511
1426	312	2,9265e+00	HP_0316	-	predicted coding region HP0316	hypothetical protein; identified by GeneMark;
1427	654	2,9279e+00	HP_0662	-	ribonuclease III (rnc)	similar to SP:P05797 GB:X02946 PID:42769 PID:499371
1428	798	2,9299e+00	HP_0811	-	predicted coding region HP0811	hypothetical protein; identified by GeneMark;
1429	1475	2,9313e+00	HP_1496	-	general stress protein (ctc)	similar to GB:D26185 SP:P14194 GB:X16518 PID:40219
1430	547	2,9412e+00	HP_0554	-	predicted coding region HP0554	hypothetical protein; identified by GeneMark;
1431	484	2,9428e+00	HP_0489	-	predicted coding region HP0489	hypothetical protein; identified by GeneMark;
1432	257	2,9436e+00	HP_0261	-	predicted coding region HP0261	hypothetical protein; identified by GeneMark;
1433	164	2,9450e+00	HP_0167	-	predicted coding region HP0167	hypothetical protein; identified by GeneMark;
1434	872	2,9464e+00	HP_0886	-	cysteinyl-tRNA synthetase (cysS)	similar to GB:U05676 SP:P41259 PID:471728 percent
1435	1155	2,9467e+00	HP_1172	-	glutamine ABC transporter, periplasmic	similar to PID:1183885 GB:AL009126 percent identity:
1436	1461	2,9483e+00	HP_1482	-	predicted coding region HP1482	hypothetical protein; identified by GeneMark;
1437	772	2,9510e+00	HP_0785	-	conserved hypothetical secreted protein	similar to GB:X75627 SP:P39917 PID:468530 percent
1438	1497	2,9514e+00	HP_1518	-	predicted coding region HP1518	hypothetical protein; identified by GeneMark;
1439	1182	2,9523e+00	HP_1199	-	ribosomal protein L7/L12 (rpl7/l12)	similar to SP:P05392 percent identity: 65.04;	rib
1440	107	2,9550e+00	HP_0109	-	chaperone and heat shock protein 70 (dnaK)	similar to SP:P42374 PID:623569 percent identity:
1441	757	2,9626e+00	HP_0770	-	flagellar biosynthetic protein (flhB)	similar to SP:P35538 GB:X74121 PID:395390
1442	30	2,9628e+00	HP_0031	-	predicted coding region HP0031	hypothetical protein; identified by GeneMark;
1443	154	2,9747e+00	HP_0157	-	shikimic acid kinase I (aroK)	similar to GB:L42023 SP:P43880 PID:1003313
1444	260	2,9753e+00	HP_0264	-	ATP-dependent protease binding subunit (clpB)	similar to GP:1563721 percent identity: 97.66;
1445	1310	2,9794e+00	HP_1328	-	cation efflux system protein (czcA)	similar to GB:M26073 SP:P13510 PID:141927 percent
1446	1203	2,9831e+00	HP_1220	-	ABC transporter, ATP-binding protein (yhcG)	similar to PID:1239982 SP:P54591 GB:AL009126 percent
1447	400	2,9837e+00	HP_0404	-	protein kinase C inhibitor (SP:P16436)	similar to GB:L42023 SP:P44956 PID:1006123
1448	108	2,9867e+00	HP_0110	-	co-chaperone and heat shock protein (grpE)	similar to GB:M84964 SP:P15874 GB:X51477 PID:143058
1449	34	2,9915e+00	HP_0035	-	conserved hypothetical protein	similar to GB:M38777 SP:P17577 GB:X04487 PID:145298
1450	5	2,9984e+00	HP_0005	-	orotidine 5'-phosphate decarboxylase (pyrF)	similar to GB:M59757 SP:P25971 PID:143393
1451	267	2,9995e+00	HP_0271	-	predicted coding region HP0271	hypothetical protein; identified by GeneMark;
1452	1333	3,0056e+00	HP_1351	-	predicted coding region HP1351	hypothetical protein; identified by GeneMark;
1453	457	3,0064e+00	HP_0461	-	predicted coding region HP0461	hypothetical protein; identified by GeneMark;
1454	1425	3,0085e+00	HP_1446	-	biopolymer transport protein (exbD)	similar to GB:L42023 SP:P43009 PID:1003402
1455	1029	3,0092e+00	HP_1046	-	conserved hypothetical protein	similar to SP:P03843 PID:42143 PID:606110 GB:U00096
1456	726	3,0101e+00	HP_0738	-	D-alanine:D-alanine ligase A (ddlA)	similar to GB:M58467 SP:P23844 PID:145722 GB:U00096
1457	987	3,0124e+00	HP_1003	-	predicted coding region HP1003	hypothetical protein; identified by GeneMark;
1458	1347	3,0133e+00	HP_1366	-	type IIS restriction enzyme R protein (MBOIIR)	similar to SP:P23191 GB:X56977 PID:44182 percent
1459	1368	3,0202e+00	HP_1388	-	predicted coding region HP1388	hypothetical protein; identified by GeneMark;
1460	961	3,0239e+00	HP_0977	-	conserved hypothetical secreted protein	similar to PID:1213605 percent identity: 29.41;
1461	426	3,0250e+00	HP_0430	-	predicted coding region HP0430	hypothetical protein; identified by GeneMark;
1462	932	3,0255e+00	HP_0948	-	predicted coding region HP0948	hypothetical protein; identified by GeneMark;
1463	1532	3,0303e+00	HP_1555	-	translation elongation factor EF-Ts (tsf)	similar to GB:M31161 SP:P19216 PID:152886 percent
1464	1230	3,0313e+00	HP_1247	-	predicted coding region HP1247	hypothetical protein; identified by GeneMark;
1465	1467	3,0339e+00	HP_1488	-	conserved hypothetical secreted protein	similar to SP:P37626 PID:466624 GB:U00096
1466	1317	3,0533e+00	HP_1335	-	conserved hypothetical protein	similar to GB:L43967 PID:1045993 SP:P47537 percent
1467	704	3,0547e+00	HP_0714	-	RNA polymerase sigma-54 factor (rpoN)	similar to GB:M73443 SP:P24219 PID:143536
1468	72	3,0609e+00	HP_0074	-	lipoprotein signal peptidase (lspA)	similar to GB:M60398 SP:P25178 PID:149009
1469	86	3,0676e+00	HP_0088	-	RNA polymerase sigma-70 factor (rpoD)	similar to GB:L42023 SP:P43766 PID:1003950
1470	87	3,0688e+00	HP_0089	-	pfs protein (pfs)	similar to GB:L42023 SP:P45113 PID:1007107
1471	1210	3,0750e+00	HP_1227	-	cytochrome c553	similar to SP:P00120 GB:D32217 PID:511910 percent
1472	371	3,0764e+00	HP_0375	-	predicted coding region HP0375	hypothetical protein; identified by GeneMark;
1473	1371	3,0785e+00	HP_1391	-	predicted coding region HP1391	hypothetical protein; identified by GeneMark;
1474	289	3,0910e+00	HP_0293	-	para-aminobenzoate synthetase (pabB)	similar to GB:K02673 SP:P05041 GB:U07748 GB:U07749
1475	441	3,0933e+00	HP_0445	-	predicted coding region HP0445	hypothetical protein; identified by GeneMark;
1476	500	3,0939e+00	HP_0505	-	predicted coding region HP0505	hypothetical protein; identified by GeneMark;
1477	870	3,0939e+00	HP_0884	-	predicted coding region HP0884	hypothetical protein; identified by GeneMark;
1478	206	3,0999e+00	HP_0210	-	chaperone and heat shock protein C62.5 (htpG)	similar to GB:M38777 SP:P10413 PID:145300 GB:U00096
1479	1069	3,1051e+00	HP_1086	-	hemolysin (tly)	similar to GB:X61684 PID:296626 PID:512519 SP:Q06803
1480	1372	3,1103e+00	HP_1392	-	fibronectin/fibrinogen-binding protein	similar to GB:L28919 PID:496254 percent identity:
1481	1119	3,1116e+00	HP_1136	-	ATP synthase F0, subunit b (atpF)	similar to GB:X58128 percent identity: 28.26;
1482	182	3,1157e+00	HP_0185	-	predicted coding region HP0185	hypothetical protein; identified by GeneMark;
1483	167	3,1324e+00	HP_0170	-	predicted coding region HP0170	hypothetical protein; identified by GeneMark;
1484	770	3,1415e+00	HP_0783	-	predicted coding region HP0783	hypothetical protein; identified by GeneMark;
1485	133	3,1532e+00	HP_0135	-	predicted coding region HP0135	hypothetical protein; identified by GeneMark;
1486	829	3,1567e+00	HP_0842	-	predicted coding region HP0842	hypothetical protein; identified by GeneMark;
1487	232	3,1628e+00	HP_0236	-	predicted coding region HP0236	hypothetical protein; identified by GeneMark;
1488	1351	3,1649e+00	HP_1371	-	type III restriction enzyme R protein	similar to GB:L25415 PID:496157 percent identity:
1489	1098	3,1745e+00	HP_1115	-	predicted coding region HP1115	hypothetical protein; identified by GeneMark;
1490	1135	3,1814e+00	HP_1152	-	signal recognition particle protein (ffh)	similar to SP:P37105 PID:2309080 GB:AL009126 percent
1491	796	3,1862e+00	HP_0809	-	predicted coding region HP0809	hypothetical protein; identified by GeneMark;
1492	1430	3,1903e+00	HP_1451	-	predicted coding region HP1451	hypothetical protein; identified by GeneMark;
1493	1110	3,2111e+00	HP_1127	-	predicted coding region HP1127	hypothetical protein; identified by GeneMark;
1494	1126	3,2147e+00	HP_1143	-	predicted coding region HP1143	hypothetical protein; identified by GeneMark;
1495	462	3,2248e+00	HP_0466	-	conserved hypothetical protein	similar to GP:1800178 percent identity: 95.69;
1496	1339	3,2280e+00	HP_1358	-	predicted coding region HP1358	hypothetical protein; identified by GeneMark;
1497	1309	3,2336e+00	HP_1327	-	predicted coding region HP1327	hypothetical protein; identified by GeneMark;
1498	1225	3,2406e+00	HP_1242	-	conserved hypothetical protein	similar to SP:P46135 GB:U00096 PID:1787696 percent
1499	311	3,2406e+00	HP_0315	-	virulence associated protein D (vapD)	similar to GB:L24000 PID:398107 percent identity:
1500	1456	3,2434e+00	HP_1477	-	predicted coding region HP1477	hypothetical protein; identified by GeneMark;
1501	469	3,2440e+00	HP_0473	-	molybdenum ABC transporter, periplasmic	similar to GP:1800186 percent identity: 95.93;
1502	680	3,2605e+00	HP_0689	-	predicted coding region HP0689	hypothetical protein; identified by GeneMark;
1503	595	3,2635e+00	HP_0602	-	endonuclease III	similar to GB:L77117 PID:1592082 percent identity:
1504	1190	3,2693e+00	HP_1207	-	predicted coding region HP1207	hypothetical protein; identified by GeneMark;
1505	240	3,3348e+00	HP_0244	-	signal-transducing protein, histidine kinase	similar to GB:L13078 SP:Q06067 PID:290419 GB:U00096
1506	127	3,3597e+00	HP_0129	-	predicted coding region HP0129	hypothetical protein; identified by GeneMark;
1507	1247	3,3686e+00	HP_1264	-	predicted coding region HP1264	hypothetical protein; identified by GeneMark;
1508	318	3,3700e+00	HP_0322	-	poly E-rich protein	similar to GP:632549 percent identity: 28.74;
1509	287	3,3787e+00	HP_0291	-	predicted coding region HP0291	hypothetical protein; identified by GeneMark;
1510	948	3,3901e+00	HP_0964	-	predicted coding region HP0964	hypothetical protein; identified by GeneMark;
1511	628	3,3934e+00	HP_0636	-	predicted coding region HP0636	hypothetical protein; identified by GeneMark;
1512	649	3,3986e+00	HP_0657	-	processing protease (ymxG)	similar to GB:L08471 SP:Q04805 PID:142824 PID:881434
1513	1013	3,4118e+00	HP_1030	-	fliY protein (fliY)	similar to GB:M86738 SP:P24073 PID:142926 PID:551704
1514	983	3,4119e+00	HP_0999	-	predicted coding region HP0999	hypothetical protein; identified by GeneMark;
1515	238	3,4160e+00	HP_0242	-	predicted coding region HP0242	hypothetical protein; identified by GeneMark;
1516	1175	3,4231e+00	HP_1192	-	secreted protein involved in flagellar motility	similar to GP:1419559 percent identity: 72.53;
1517	241	3,4308e+00	HP_0245	-	predicted coding region HP0245	hypothetical protein; identified by GeneMark;
1518	323	3,4544e+00	HP_0327	-	flagellar protein G (flaG)	similar to PID:896459 percent identity: 23.27;
1519	454	3,4717e+00	HP_0458	-	predicted coding region HP0458	hypothetical protein; identified by GeneMark;
1520	1499	3,4886e+00	HP_1520	-	predicted coding region HP1520	hypothetical protein; identified by GeneMark;
1521	446	3,5486e+00	HP_0450	-	predicted coding region HP0450	hypothetical protein; identified by GeneMark;
1522	1489	3,5633e+00	HP_1510	-	conserved hypothetical protein	similar to PID:406425 percent identity: 30.65;
1523	402	3,5662e+00	HP_0406	-	predicted coding region HP0406	hypothetical protein; identified by GeneMark;
1524	855	3,5713e+00	HP_0868	-	predicted coding region HP0868	hypothetical protein; identified by GeneMark;
1525	552	3,5817e+00	HP_0559	-	acyl carrier protein (acpP)	similar to GB:L42023 SP:P43709 PID:1003209
1526	985	3,6547e+00	HP_1001	-	predicted coding region HP1001	hypothetical protein; identified by GeneMark;
1527	1043	3,6721e+00	HP_1060	-	predicted coding region HP1060	hypothetical protein; identified by GeneMark;
1528	782	3,7136e+00	HP_0795	-	trigger factor (tig)	similar to GB:M34066 SP:P22257 GB:X17642 PID:145555
1529	1056	3,8798e+00	HP_1073	-	copper ion binding protein (copP)	similar to GB:L33259 PID:495029 GB:AE000511
1530	349	3,9127e+00	HP_0353	-	flagellar export protein (fliH)	similar to PID:1146263 SP:P52611 GB:AE000783 percent
1531	656	3,9494e+00	HP_0664	-	predicted coding region HP0664	hypothetical protein; identified by GeneMark;
1532	1472	3,9910e+00	HP_1493	-	predicted coding region HP1493	hypothetical protein; identified by GeneMark;
1533	1293	4,0223e+00	HP_1311	-	ribosomal protein L29 (rpL29)	similar to SP:P38514 PID:437931 GB:AE000512 percent	rib
1534	741	4,0990e+00	HP_0754	-	predicted coding region HP0754	hypothetical protein; identified by GeneMark;
1535	968	4,2201e+00	HP_0984	-	predicted coding region HP0984	hypothetical protein; identified by GeneMark;
1536	252	4,2208e+00	HP_0256	-	predicted coding region HP0256	hypothetical protein; identified by GeneMark;
1537	1509	4,3095e+00	HP_1531	-	predicted coding region HP1531	hypothetical protein; identified by GeneMark;
1538	456	4,3270e+00	HP_0460	-	predicted coding region HP0460	hypothetical protein; identified by GeneMark;
1539	83	4,4178e+00	HP_0085	-	predicted coding region HP0085	hypothetical protein; identified by GeneMark;
1540	333	4,7134e+00	HP_0337	-	predicted coding region HP0337	hypothetical protein; identified by GeneMark;
1541	381	4,9548e+00	HP_0385	-	predicted coding region HP0385	hypothetical protein; identified by GeneMark;
1542	1111	5,2196e+00	HP_1128	-	predicted coding region HP1128	hypothetical protein; identified by GeneMark;
1543	743	1,0000e+01	HP_0756	-	predicted coding region HP0756	hypothetical protein; identified by GeneMark;
Index = 2
#	Number	EEI	locus_tag	Name	Prot	Note
1	457	1,2265e+00	HP_0461	-	predicted coding region HP0461	hypothetical protein; identified by GeneMark;
2	1494	1,4667e+00	HP_1515	-	predicted coding region HP1515	hypothetical protein; identified by GeneMark;
3	129	1,5579e+00	HP_0131	-	predicted coding region HP0131	hypothetical protein; identified by GeneMark;
4	1368	1,7422e+00	HP_1388	-	predicted coding region HP1388	hypothetical protein; identified by GeneMark;
5	1064	1,7726e+00	HP_1081	-	predicted coding region HP1081	hypothetical protein; identified by GeneMark;
6	1363	1,7863e+00	HP_1383	-	restriction modification system S subunit	similar to GB:L77117 percent identity: 37.62;
7	807	1,8059e+00	HP_0820	-	predicted coding region HP0820	hypothetical protein; identified by GeneMark;
8	1053	1,8099e+00	HP_1070	-	predicted coding region HP1070	hypothetical protein; identified by GeneMark;
9	475	1,8376e+00	HP_0479	-	predicted coding region HP0479	hypothetical protein; identified by GeneMark;
10	1427	1,8417e+00	HP_1448	-	ribonuclease P, protein component (rnpA)	similar to GB:X62539 SP:P25814 GB:Z14225 PID:312728
11	1499	1,8662e+00	HP_1520	-	predicted coding region HP1520	hypothetical protein; identified by GeneMark;
12	772	1,9285e+00	HP_0785	-	conserved hypothetical secreted protein	similar to GB:X75627 SP:P39917 PID:468530 percent
13	689	1,9702e+00	HP_0698	-	predicted coding region HP0698	hypothetical protein; identified by GeneMark;
14	323	2,0073e+00	HP_0327	-	flagellar protein G (flaG)	similar to PID:896459 percent identity: 23.27;
15	238	2,0142e+00	HP_0242	-	predicted coding region HP0242	hypothetical protein; identified by GeneMark;
16	595	2,0171e+00	HP_0602	-	endonuclease III	similar to GB:L77117 PID:1592082 percent identity:
17	191	2,0237e+00	HP_0194	-	triosephosphate isomerase (tpi)	similar to PID:1113131 SP:P50920 percent identity:
18	500	2,0755e+00	HP_0505	-	predicted coding region HP0505	hypothetical protein; identified by GeneMark;
19	1019	2,0808e+00	HP_1036	-	7,	similar to GB:D26185 SP:P29252 PID:467468
20	1046	2,0811e+00	HP_1063	-	glucose-inhibited division protein (gidB)	similar to GB:L10328 SP:P17113 GB:X01631 PID:290589
21	1497	2,0860e+00	HP_1518	-	predicted coding region HP1518	hypothetical protein; identified by GeneMark;
22	333	2,0929e+00	HP_0337	-	predicted coding region HP0337	hypothetical protein; identified by GeneMark;
23	474	2,0956e+00	HP_0478	-	adenine specific DNA methyltransferase (VSPIM)	similar to SP:Q03055 PID:48457 percent identity:
24	252	2,1037e+00	HP_0256	-	predicted coding region HP0256	hypothetical protein; identified by GeneMark;
25	1495	2,1066e+00	HP_1516	-	predicted coding region HP1516	hypothetical protein; identified by GeneMark;
26	312	2,1142e+00	HP_0316	-	predicted coding region HP0316	hypothetical protein; identified by GeneMark;
27	147	2,1208e+00	HP_0150	-	predicted coding region HP0150	hypothetical protein; identified by GeneMark;
28	257	2,1459e+00	HP_0261	-	predicted coding region HP0261	hypothetical protein; identified by GeneMark;
29	662	2,1521e+00	HP_0670	-	predicted coding region HP0670	hypothetical protein; identified by GeneMark;
30	1061	2,1788e+00	HP_1078	-	predicted coding region HP1078	hypothetical protein; identified by GeneMark;
31	810	2,1837e+00	HP_0823	-	conserved hypothetical protein	similar to SP:Q10819 PID:1403419 PID:1403419
32	89	2,1856e+00	HP_0091	-	type II restriction enzyme R protein (hsdR)	similar to GB:D13968 SP:P34719 PID:303629 percent
33	797	2,1960e+00	HP_0810	-	conserved hypothetical protein	similar to SP:P10120 GB:U00039 GB:X04398 PID:41497
34	734	2,2074e+00	HP_0747	-	conserved hypothetical protein	similar to GB:L42023 SP:P44648 PID:1003571
35	992	2,2112e+00	HP_1009	-	site-specific recombinase	similar to GB:U03554 PID:520404 percent identity:
36	987	2,2163e+00	HP_1003	-	predicted coding region HP1003	hypothetical protein; identified by GeneMark;
37	829	2,2201e+00	HP_0842	-	predicted coding region HP0842	hypothetical protein; identified by GeneMark;
38	1410	2,2224e+00	HP_1431	-	16S rRNA (adenosine-N6,N6-)-dimethyltransferase	similar to GB:L42023 SP:P44749 PID:1003982
39	469	2,2337e+00	HP_0473	-	molybdenum ABC transporter, periplasmic	similar to GP:1800186 percent identity: 95.93;
40	83	2,2420e+00	HP_0085	-	predicted coding region HP0085	hypothetical protein; identified by GeneMark;
41	632	2,2467e+00	HP_0640	-	poly(A) polymerase (papS)	similar to GP:755607 percent identity: 37.44;
42	893	2,2496e+00	HP_0909	-	predicted coding region HP0909	hypothetical protein; identified by GeneMark;
43	741	2,2656e+00	HP_0754	-	predicted coding region HP0754	hypothetical protein; identified by GeneMark;
44	237	2,2710e+00	HP_0241	-	predicted coding region HP0241	hypothetical protein; identified by GeneMark;
45	1230	2,2826e+00	HP_1247	-	predicted coding region HP1247	hypothetical protein; identified by GeneMark;
46	430	2,2976e+00	HP_0434	-	predicted coding region HP0434	hypothetical protein; identified by GeneMark;
47	868	2,2999e+00	HP_0881	-	predicted coding region HP0881	hypothetical protein; identified by GeneMark;
48	1159	2,3005e+00	HP_1176	-	predicted coding region HP1176	hypothetical protein; identified by GeneMark;
49	72	2,3013e+00	HP_0074	-	lipoprotein signal peptidase (lspA)	similar to GB:M60398 SP:P25178 PID:149009
50	1237	2,3014e+00	HP_1254	-	biotin synthesis protein (bioC)	similar to GB:J04423 SP:P12999 PID:145427 PID:490221
51	269	2,3356e+00	HP_0273	-	predicted coding region HP0273	hypothetical protein; identified by GeneMark;
52	1492	2,3379e+00	HP_1513	-	selenocysteine synthase SelA, putative	similar to SP:P23328 GB:M64177 PID:147804 PID:466729
53	1070	2,3439e+00	HP_1087	-	riboflavin biosynthesis regulatory protein	similar to PID:1167773 SP:P54575 PID:1592690
54	489	2,3518e+00	HP_0494	-	UDP-N-acetylmuramoylalanine-D-glutamate ligase	similar to GB:L42023 SP:P45063 PID:1006463
55	415	2,3524e+00	HP_0419	-	conserved hypothetical protein	similar to GB:L42023 SP:P44167 PID:1007367
56	146	2,3564e+00	HP_0149	-	predicted coding region HP0149	hypothetical protein; identified by GeneMark;
57	256	2,3592e+00	HP_0260	-	adenine specific DNA methyltransferase (mod)	similar to SP:P12364 GB:X06288 PID:42237 percent
58	1498	2,3613e+00	HP_1519	-	predicted coding region HP1519	hypothetical protein; identified by GeneMark;
59	932	2,3777e+00	HP_0948	-	predicted coding region HP0948	hypothetical protein; identified by GeneMark;
60	656	2,3888e+00	HP_0664	-	predicted coding region HP0664	hypothetical protein; identified by GeneMark;
61	1543	2,3892e+00	HP_1566	-	predicted coding region HP1566	hypothetical protein; identified by GeneMark;
62	126	2,3898e+00	HP_0128	-	predicted coding region HP0128	hypothetical protein; identified by GeneMark;
63	910	2,3923e+00	HP_0926	-	conserved hypothetical protein	similar to GB:L42023 SP:P44039 PID:1005614
64	881	2,4224e+00	HP_0895	-	predicted coding region HP0895	hypothetical protein; identified by GeneMark;
65	456	2,4226e+00	HP_0460	-	predicted coding region HP0460	hypothetical protein; identified by GeneMark;
66	442	2,4234e+00	HP_0446	-	predicted coding region HP0446	hypothetical protein; identified by GeneMark;
67	1085	2,4368e+00	HP_1102	-	glucose-6-phosphate 1-dehydrogenase (devB)	similar to SP:P46016 PID:556607 percent identity:
68	498	2,4421e+00	HP_0503	-	predicted coding region HP0503	hypothetical protein; identified by GeneMark;
69	1515	2,4596e+00	HP_1537	-	predicted coding region HP1537	hypothetical protein; identified by GeneMark;
70	1334	2,4613e+00	HP_1352	-	adenine specific DNA methyltransferase (HINFIM)	similar to GB:M22862 SP:P20590 PID:148945 percent
71	1476	2,4624e+00	HP_1497	-	peptidyl-tRNA hydrolase (pth)	similar to GB:L42023 SP:P44682 PID:1003672
72	414	2,4732e+00	HP_0418	-	predicted coding region HP0418	hypothetical protein; identified by GeneMark;
73	379	2,4740e+00	HP_0383	-	predicted coding region HP0383	hypothetical protein; identified by GeneMark;
74	1372	2,4854e+00	HP_1392	-	fibronectin/fibrinogen-binding protein	similar to GB:L28919 PID:496254 percent identity:
75	404	2,5006e+00	HP_0408	-	predicted coding region HP0408	hypothetical protein; identified by GeneMark;
76	716	2,5018e+00	HP_0728	-	conserved hypothetical protein	similar to GB:D26185 SP:P37563 PID:467456
77	287	2,5169e+00	HP_0291	-	predicted coding region HP0291	hypothetical protein; identified by GeneMark;
78	465	2,5186e+00	HP_0469	-	conserved hypothetical protein	similar to GP:1800181 percent identity: 95.06;
79	495	2,5257e+00	HP_0500	-	DNA polymerase III beta-subunit (dnaN)	similar to GB:L42023 SP:P43744 PID:1006185
80	452	2,5323e+00	HP_0456	-	predicted coding region HP0456	hypothetical protein; identified by GeneMark;
81	776	2,5323e+00	HP_0789	-	predicted coding region HP0789	hypothetical protein; identified by GeneMark;
82	461	2,5410e+00	HP_0465	-	conserved hypothetical protein	similar to GP:1800177 percent identity: 95.55;
83	1103	2,5478e+00	HP_1120	-	predicted coding region HP1120	hypothetical protein; identified by GeneMark;
84	1154	2,5494e+00	HP_1171	-	glutamine ABC transporter, ATP-binding protein	similar to PID:1183884 GB:AL009126 percent identity:
85	1556	2,5498e+00	HP_1579	-	predicted coding region HP1579	hypothetical protein; identified by GeneMark;
86	289	2,5528e+00	HP_0293	-	para-aminobenzoate synthetase (pabB)	similar to GB:K02673 SP:P05041 GB:U07748 GB:U07749
87	1057	2,5561e+00	HP_1074	-	predicted coding region HP1074	hypothetical protein; identified by GeneMark;
88	245	2,5602e+00	HP_0249	-	predicted coding region HP0249	hypothetical protein; identified by GeneMark;
89	270	2,5607e+00	HP_0274	-	conserved hypothetical protein	similar to GB:L77117 SP:Q58075 PID:1591374 percent
90	1132	2,5622e+00	HP_1149	-	conserved hypothetical protein	similar to SP:P21504 GB:U00096 PID:1788960 percent
91	1415	2,5628e+00	HP_1436	-	predicted coding region HP1436	hypothetical protein; identified by GeneMark;
92	605	2,5640e+00	HP_0612	-	predicted coding region HP0612	hypothetical protein; identified by GeneMark;
93	432	2,5780e+00	HP_0436	-	predicted coding region HP0436	hypothetical protein; identified by GeneMark;
94	1231	2,5812e+00	HP_1248	-	virulence associated protein homolog (vacB)	similar to GB:U14003 SP:P21499 PID:537020 GB:U00096
95	79	2,5956e+00	HP_0081	-	predicted coding region HP0081	hypothetical protein; identified by GeneMark;
96	756	2,6004e+00	HP_0769	-	molybdopterin-guanine dinucleotide biosynthesis	similar to GB:L42023 SP:P44899 PID:1005891
97	1063	2,6007e+00	HP_1080	-	conserved hypothetical integral membrane protein	similar to GP:1653086 percent identity: 44.00;
98	921	2,6014e+00	HP_0937	-	predicted coding region HP0937	hypothetical protein; identified by GeneMark;
99	883	2,6068e+00	HP_0897	-	predicted coding region HP0897	hypothetical protein; identified by GeneMark;
100	390	2,6173e+00	HP_0394	-	predicted coding region HP0394	hypothetical protein; identified by GeneMark;
101	847	2,6193e+00	HP_0860	-	conserved hypothetical protein	similar to GB:L42023 SP:P46452 PID:1161410
102	203	2,6246e+00	HP_0206	-	predicted coding region HP0206	hypothetical protein; identified by GeneMark;
103	922	2,6280e+00	HP_0938	-	predicted coding region HP0938	hypothetical protein; identified by GeneMark;
104	765	2,6293e+00	HP_0778	-	predicted coding region HP0778	hypothetical protein; identified by GeneMark;
105	23	2,6349e+00	HP_0024	-	predicted coding region HP0024	hypothetical protein; identified by GeneMark;
106	680	2,6366e+00	HP_0689	-	predicted coding region HP0689	hypothetical protein; identified by GeneMark;
107	1333	2,6405e+00	HP_1351	-	predicted coding region HP1351	hypothetical protein; identified by GeneMark;
108	658	2,6416e+00	HP_0666	-	anaerobic glycerol-3-phosphate dehydrogenase,	similar to GB:M20938 SP:P13034 PID:146179 GB:U00096
109	1347	2,6417e+00	HP_1366	-	type IIS restriction enzyme R protein (MBOIIR)	similar to SP:P23191 GB:X56977 PID:44182 percent
110	497	2,6468e+00	HP_0502	-	predicted coding region HP0502	hypothetical protein; identified by GeneMark;
111	874	2,6475e+00	HP_0888	-	iron(III) dicitrate ABC transporter, ATP-binding	similar to GB:L42023 PID:1007215 PID:1221401
112	880	2,6495e+00	HP_0894	-	conserved hypothetical protein	similar to GB:L42023 SP:P44041 PID:1005631
113	426	2,6495e+00	HP_0430	-	predicted coding region HP0430	hypothetical protein; identified by GeneMark;
114	1248	2,6560e+00	HP_1265	-	predicted coding region HP1265	hypothetical protein; identified by GeneMark;
115	561	2,6602e+00	HP_0568	-	predicted coding region HP0568	hypothetical protein; identified by GeneMark;
116	670	2,6618e+00	HP_0678	-	predicted coding region HP0678	hypothetical protein; identified by GeneMark;
117	749	2,6699e+00	HP_0762	-	predicted coding region HP0762	hypothetical protein; identified by GeneMark;
118	894	2,6708e+00	HP_0910	-	adenine specific DNA methyltransferase (HINDIIM)	similar to GB:L42023 SP:P44414 PID:1003910
119	38	2,6709e+00	HP_0039	-	predicted coding region HP0039	hypothetical protein; identified by GeneMark;
120	1472	2,6732e+00	HP_1493	-	predicted coding region HP1493	hypothetical protein; identified by GeneMark;
121	665	2,6733e+00	HP_0673	-	predicted coding region HP0673	hypothetical protein; identified by GeneMark;
122	1369	2,6754e+00	HP_1389	-	predicted coding region HP1389	hypothetical protein; identified by GeneMark;
123	1346	2,6791e+00	HP_1365	-	response regulator	similar to PID:1209526 SP:Q47744 percent identity:
124	1203	2,6798e+00	HP_1220	-	ABC transporter, ATP-binding protein (yhcG)	similar to PID:1239982 SP:P54591 GB:AL009126 percent
125	836	2,6875e+00	HP_0849	-	predicted coding region HP0849	hypothetical protein; identified by GeneMark;
126	979	2,6900e+00	HP_0995	-	integrase/recombinase (xerD)	similar to GB:M54884 SP:P21891 PID:147548 PID:887844
127	971	2,6921e+00	HP_0987	-	predicted coding region HP0987	hypothetical protein; identified by GeneMark;
128	1072	2,6942e+00	HP_1089	-	predicted coding region HP1089	hypothetical protein; identified by GeneMark;
129	941	2,6985e+00	HP_0957	-	3-deoxy-d-manno-octulosonic-acid transferase	similar to GB:L42023 SP:P44806 PID:1005520
130	52	2,6988e+00	HP_0053	-	predicted coding region HP0053	hypothetical protein; identified by GeneMark;
131	16	2,6997e+00	HP_0017	-	virB4 homolog (virB4)	similar to SP:P17794 PID:154786 PID:39156 percent
132	918	2,7007e+00	HP_0934	-	conserved hypothetical protein	similar to PID:882671 SP:P55139 GB:U00096
133	1422	2,7039e+00	HP_1443	-	conserved hypothetical protein	similar to GB:D26185 SP:P37550 PID:467435
134	362	2,7115e+00	HP_0366	-	spore coat polysaccharide biosynthesis protein C	similar to GB:L77117 PID:1591718 percent identity:
135	1059	2,7126e+00	HP_1076	-	predicted coding region HP1076	hypothetical protein; identified by GeneMark;
136	1133	2,7208e+00	HP_1150	-	predicted coding region HP1150	hypothetical protein; identified by GeneMark;
137	444	2,7224e+00	HP_0448	-	predicted coding region HP0448	hypothetical protein; identified by GeneMark;
138	1034	2,7231e+00	HP_1051	-	predicted coding region HP1051	hypothetical protein; identified by GeneMark;
139	459	2,7235e+00	HP_0463	-	type I restriction enzyme M protein (hsdM)	similar to SP:P10484 GB:X75452 PID:41748 PID:450688
140	787	2,7258e+00	HP_0800	-	molybdopterin converting factor, subunit 2	similar to GP:1480153 percent identity: 31.13;
141	933	2,7284e+00	HP_0949	-	conserved hypothetical secreted protein	similar to PID:1064795 GB:AL009126 percent identity:
142	165	2,7337e+00	HP_0168	-	predicted coding region HP0168	hypothetical protein; identified by GeneMark;
143	127	2,7358e+00	HP_0129	-	predicted coding region HP0129	hypothetical protein; identified by GeneMark;
144	433	2,7362e+00	HP_0437	-	IS605 transposase (tnpA)	similar to GP:1800172 percent identity: 97.18;
145	972	2,7362e+00	HP_0988	-	IS605 transposase (tnpA)	similar to GP:1800172 percent identity: 97.18;
146	982	2,7362e+00	HP_0998	-	IS605 transposase (tnpA)	similar to GP:1800172 percent identity: 97.18;
147	1079	2,7362e+00	HP_1096	-	IS605 transposase (tnpA)	similar to GP:1800172 percent identity: 97.18;
148	1513	2,7362e+00	HP_1535	-	IS605 transposase (tnpA)	similar to GP:1800172 percent identity: 97.18;
149	1022	2,7367e+00	HP_1039	-	predicted coding region HP1039	hypothetical protein; identified by GeneMark;
150	531	2,7411e+00	HP_0537	-	cag pathogenicity island protein (cag16)	similar to GP:1752689 percent identity: 98.94;
151	527	2,7435e+00	HP_0533	-	predicted coding region HP0533	hypothetical protein; identified by GeneMark;
152	1037	2,7458e+00	HP_1054	-	predicted coding region HP1054	hypothetical protein; identified by GeneMark;
153	1080	2,7474e+00	HP_1097	-	predicted coding region HP1097	hypothetical protein; identified by GeneMark;
154	431	2,7488e+00	HP_0435	-	predicted coding region HP0435	hypothetical protein; identified by GeneMark;
155	704	2,7530e+00	HP_0714	-	RNA polymerase sigma-54 factor (rpoN)	similar to GB:M73443 SP:P24219 PID:143536
156	1351	2,7603e+00	HP_1371	-	type III restriction enzyme R protein	similar to GB:L25415 PID:496157 percent identity:
157	1069	2,7664e+00	HP_1086	-	hemolysin (tly)	similar to GB:X61684 PID:296626 PID:512519 SP:Q06803
158	365	2,7666e+00	HP_0369	-	predicted coding region HP0369	hypothetical protein; identified by GeneMark;
159	727	2,7673e+00	HP_0739	-	2-hydroxy-6-oxohepta-2,4-dienoate hydrolase	similar to PID:1652609 percent identity: 26.70;
160	631	2,7688e+00	HP_0639	-	conserved hypothetical protein	similar to GB:L42023 SP:P44124 PID:1007058
161	322	2,7766e+00	HP_0326	-	CMP-N-acetylneuraminic acid synthetase (neuA)	similar to GB:J05023 SP:P13266 PID:146944 percent
162	652	2,7778e+00	HP_0660	-	predicted coding region HP0660	hypothetical protein; identified by GeneMark;
163	109	2,7783e+00	HP_0111	-	predicted coding region HP0111	hypothetical protein; identified by GeneMark;
164	143	2,7797e+00	HP_0146	-	cbb3-type cytochrome c oxidase subunit Q (CcoQ)	similar to GP:1377867 percent identity: 44.19;
165	202	2,7838e+00	HP_0205	-	predicted coding region HP0205	hypothetical protein; identified by GeneMark;
166	1501	2,7840e+00	HP_1523	-	DNA recombinase (recG)	similar to GB:L10328 SP:P24230 GB:X59550 PID:147545
167	1012	2,7890e+00	HP_1029	-	predicted coding region HP1029	hypothetical protein; identified by GeneMark;
168	275	2,7935e+00	HP_0279	-	lipopolysaccharide heptosyltransferase-1 (rfaC)	similar to SP:P24173 GB:X62530 PID:42715 PID:466759
169	490	2,7936e+00	HP_0495	-	predicted coding region HP0495	hypothetical protein; identified by GeneMark;
170	1232	2,7938e+00	HP_1249	-	shikimate 5-dehydrogenase (aroE)	similar to SP:P15770 GB:Y00710 PID:40978 PID:606215
171	559	2,7942e+00	HP_0566	-	diaminopimelate epimerase (dapF)	similar to GB:L42023 SP:P44859 PID:1005706
172	818	2,7994e+00	HP_0831	-	conserved hypothetical ATP binding protein	similar to SP:P36644 GB:X74276 PID:396266 percent
173	978	2,8006e+00	HP_0994	-	predicted coding region HP0994	hypothetical protein; identified by GeneMark;
174	51	2,8067e+00	HP_0052	-	predicted coding region HP0052	hypothetical protein; identified by GeneMark;
175	1416	2,8077e+00	HP_1437	-	predicted coding region HP1437	hypothetical protein; identified by GeneMark;
176	726	2,8117e+00	HP_0738	-	D-alanine:D-alanine ligase A (ddlA)	similar to GB:M58467 SP:P23844 PID:145722 GB:U00096
177	1450	2,8153e+00	HP_1471	-	type IIS restriction enzyme R protein (BCGIB)	Contingency gene; similar to GB:L17341 SP:Q07606
178	397	2,8186e+00	HP_0401	-	3-phosphoshikimate 1-carboxyvinyltransferase	similar to PID:895778 SP:P52312 percent identity:
179	917	2,8219e+00	HP_0933	-	predicted coding region HP0933	hypothetical protein; identified by GeneMark;
180	479	2,8219e+00	HP_0484	-	predicted coding region HP0484	hypothetical protein; identified by GeneMark;
181	994	2,8271e+00	HP_1011	-	dihydroorotate dehydrogenase (pyrD)	similar to GB:L42023 SP:P45477 PID:1007463
182	1425	2,8311e+00	HP_1446	-	biopolymer transport protein (exbD)	similar to GB:L42023 SP:P43009 PID:1003402
183	596	2,8326e+00	HP_0603	-	predicted coding region HP0603	hypothetical protein; identified by GeneMark;
184	714	2,8335e+00	HP_0726	-	predicted coding region HP0726	hypothetical protein; identified by GeneMark;
185	449	2,8340e+00	HP_0453	-	predicted coding region HP0453	hypothetical protein; identified by GeneMark;
186	878	2,8340e+00	HP_0892	-	conserved hypothetical protein	similar to PID:984581 GB:U00096 SP:Q47149
187	471	2,8346e+00	HP_0475	-	molybdenum ABC transporter, ATP-binding protein	similar to SP:P37732 GB:X69077 PID:49180 percent
188	547	2,8377e+00	HP_0554	-	predicted coding region HP0554	hypothetical protein; identified by GeneMark;
189	240	2,8420e+00	HP_0244	-	signal-transducing protein, histidine kinase	similar to GB:L13078 SP:Q06067 PID:290419 GB:U00096
190	1175	2,8429e+00	HP_1192	-	secreted protein involved in flagellar motility	similar to GP:1419559 percent identity: 72.53;
191	1119	2,8463e+00	HP_1136	-	ATP synthase F0, subunit b (atpF)	similar to GB:X58128 percent identity: 28.26;
192	639	2,8510e+00	HP_0647	-	predicted coding region HP0647	hypothetical protein; identified by GeneMark;
193	1348	2,8528e+00	HP_1367	-	type IIS restriction enzyme M1 protein (mod)	similar to SP:P23192 GB:X56977 PID:44181 percent
194	1489	2,8584e+00	HP_1510	-	conserved hypothetical protein	similar to PID:406425 percent identity: 30.65;
195	1118	2,8595e+00	HP_1135	-	ATP synthase F1, subunit delta (atpH)	similar to SP:P12987 PID:48336 percent identity:
196	154	2,8601e+00	HP_0157	-	shikimic acid kinase I (aroK)	similar to GB:L42023 SP:P43880 PID:1003313
197	282	2,8602e+00	HP_0286	-	cell division protein (ftsH)	similar to GB:D26185 SP:P37476 PID:467458
198	1365	2,8604e+00	HP_1385	-	fructose-1,6-bisphosphatase	similar to SP:Q05079 percent identity: 36.44;
199	278	2,8608e+00	HP_0282	-	predicted coding region HP0282	hypothetical protein; identified by GeneMark;
200	453	2,8668e+00	HP_0457	-	predicted coding region HP0457	hypothetical protein; identified by GeneMark;
201	232	2,8707e+00	HP_0236	-	predicted coding region HP0236	hypothetical protein; identified by GeneMark;
202	1303	2,8718e+00	HP_1321	-	conserved hypothetical ATP-binding protein	similar to GB:L77117 PID:1592175 percent identity:
203	679	2,8755e+00	HP_0688	-	predicted coding region HP0688	hypothetical protein; identified by GeneMark;
204	1273	2,8848e+00	HP_1291	-	conserved hypothetical protein	similar to SP:P30636 percent identity: 26.35;
205	849	2,8862e+00	HP_0862	-	predicted coding region HP0862	hypothetical protein; identified by GeneMark;
206	445	2,8895e+00	HP_0449	-	predicted coding region HP0449	hypothetical protein; identified by GeneMark;
207	1473	2,8923e+00	HP_1494	-	UDP-MurNac-tripeptide synthetase (murE)	similar to GB:L42023 SP:P45060 PID:1006457
208	1299	2,8929e+00	HP_1317	-	ribosomal protein L23 (rpl23)	similar to SP:P02424 PID:534975 PID:606252 GB:U00096	rib
209	1352	2,8929e+00	HP_1372	-	rod shape-determining protein (mreC)	similar to GB:L42023 SP:P44475 PID:1004176
210	1316	2,8984e+00	HP_1334	-	predicted coding region HP1334	hypothetical protein; identified by GeneMark;
211	768	2,9028e+00	HP_0781	-	predicted coding region HP0781	hypothetical protein; identified by GeneMark;
212	580	2,9048e+00	HP_0587	-	aminodeoxychorismate lyase (pabC)	similar to GB:L42023 SP:P44720 PID:1003798
213	1358	2,9089e+00	HP_1378	-	competence lipoprotein (comL)	similar to PID:1107833 percent identity: 25.53;
214	1191	2,9135e+00	HP_1208	-	ulcer associated adenine specific DNA	similar to GP:1518454 percent identity: 93.43;
215	539	2,9157e+00	HP_0545	-	cag pathogenicity island protein (cag24)	similar to GP:1752697 percent identity: 98.54;
216	793	2,9209e+00	HP_0806	-	predicted coding region HP0806	hypothetical protein; identified by GeneMark;
217	1509	2,9212e+00	HP_1531	-	predicted coding region HP1531	hypothetical protein; identified by GeneMark;
218	1522	2,9215e+00	HP_1545	-	folylpolyglutamate synthase (folC)	similar to GB:L42023 SP:P43775 PID:1007194
219	649	2,9219e+00	HP_0657	-	processing protease (ymxG)	similar to GB:L08471 SP:Q04805 PID:142824 PID:881434
220	1131	2,9255e+00	HP_1148	-	tRNA (guanine-N1)-methyltransferase (trmD)	similar to GB:L43967 SP:P47683 PID:1046163 percent
221	283	2,9281e+00	HP_0287	-	predicted coding region HP0287	hypothetical protein; identified by GeneMark;
222	455	2,9284e+00	HP_0459	-	virB4 homolog (virB4)	similar to SP:P17794 PID:154786 PID:39156 percent
223	377	2,9354e+00	HP_0381	-	protoporphyrinogen oxidase (hemK)	similar to SP:P45873 PID:853777 GB:AL009126 percent
224	642	2,9369e+00	HP_0650	-	predicted coding region HP0650	hypothetical protein; identified by GeneMark;
225	843	2,9369e+00	HP_0856	-	predicted coding region HP0856	hypothetical protein; identified by GeneMark;
226	246	2,9431e+00	HP_0250	-	oligopeptide ABC transporter, ATP-binding protein	similar to GP:1736845 percent identity: 39.06;
227	437	2,9450e+00	HP_0441	-	VirB4 homolog	similar to PID:1129099 percent identity: 23.50;
228	1483	2,9451e+00	HP_1504	-	conserved hypothetical protein	similar to GB:D26185 SP:P37543 PID:467424
229	1544	2,9476e+00	HP_1567	-	conserved hypothetical GTP-binding protein	similar to GB:L43967 SP:P47577 PID:1046039 percent
230	777	2,9537e+00	HP_0790	-	anti-codon nuclease masking agent (prrB)	similar to SP:P17222 GB:X52284 PID:42512 percent
231	354	2,9695e+00	HP_0358	-	predicted coding region HP0358	hypothetical protein; identified by GeneMark;
232	1500	2,9702e+00	HP_1521	-	type III restriction enzyme R protein (res)	similar to SP:P40815 percent identity: 33.12;
233	970	2,9705e+00	HP_0986	-	predicted coding region HP0986	hypothetical protein; identified by GeneMark;
234	99	2,9712e+00	HP_0101	-	predicted coding region HP0101	hypothetical protein; identified by GeneMark;
235	691	2,9730e+00	HP_0700	-	diacylglycerol kinase (dgkA)	similar to GB:U00006 SP:P00556 GB:K00127 PID:396377
236	909	2,9746e+00	HP_0925	-	recombinational DNA repair protein (recR)	similar to GB:L42023 SP:P44712 PID:1003770
237	508	2,9756e+00	HP_0513	-	predicted coding region HP0513	hypothetical protein; identified by GeneMark;
238	389	2,9765e+00	HP_0393	-	chemotaxis protein (cheV)	similar to SP:P37599 GB:U05345 GB:Z29584 PID:453378
239	53	2,9828e+00	HP_0054	-	adenine/cytosine DNA methyltransferase	similar to SP:P25282 GB:D17388 GB:D90363 PID:216711
240	637	2,9843e+00	HP_0645	-	soluble lytic murein transglycosylase (slt)	similar to GB:U14003 SP:P03810 GB:M69185 PID:147836
241	1214	2,9859e+00	HP_1231	-	DNA polymerase III delta prime subunit (holB)	similar to GB:L01483 SP:P28631 GB:L04577 PID:145783
242	1464	2,9879e+00	HP_1485	-	conserved hypothetical protein	similar to GB:L42023 SP:P44842 PID:1005653
243	1361	2,9880e+00	HP_1381	-	predicted coding region HP1381	hypothetical protein; identified by GeneMark;
244	42	2,9889e+00	HP_0043	-	mannose-6-phosphate isomerase (pmi) or (algA)	similar to PIR:A25638 percent identity: 42.83;
245	690	3,0008e+00	HP_0699	-	predicted coding region HP0699	hypothetical protein; identified by GeneMark;
246	466	3,0026e+00	HP_0470	-	oligoendopeptidase F (pepF)	similar to GP:1800182 percent identity: 97.92;
247	324	3,0048e+00	HP_0328	-	conserved hypothetical protein	similar to GB:L42023 SP:P44491 PID:1005421
248	226	3,0114e+00	HP_0230	-	CTP:CMP-3-deoxy-D-manno-octulosonate-cytidylyl-	similar to GB:L42023 SP:P44490 PID:1003024
249	458	3,0153e+00	HP_0462	-	type I restriction enzyme S protein (hsdS)	similar to GB:L77117 percent identity: 32.49;
250	956	3,0231e+00	HP_0972	-	glycyl-tRNA synthetase, beta subunit (glyS)	similar to GB:L42023 SP:P43822 PID:1006049
251	1145	3,0239e+00	HP_1162	-	conserved hypothetical integral membrane protein	similar to SP:P33366 PID:405866 GB:U00096
252	879	3,0251e+00	HP_0893	-	predicted coding region HP0893	hypothetical protein; identified by GeneMark;
253	546	3,0270e+00	HP_0553	-	conserved hypothetical protein	similar to GB:L42023 SP:P44906 PID:1005923
254	288	3,0280e+00	HP_0292	-	predicted coding region HP0292	hypothetical protein; identified by GeneMark;
255	1138	3,0287e+00	HP_1155	-	transferase, peptidoglycan synthesis (murG)	similar to GB:L42023 SP:P45065 PID:1006467
256	187	3,0307e+00	HP_0190	-	conserved hypothetical secreted protein	similar to GP:1787284 percent identity: 31.43;
257	1441	3,0320e+00	HP_1462	-	secreted protein involved in flagellar motility	similar to GP:1419557 percent identity: 96.15;
258	1456	3,0369e+00	HP_1477	-	predicted coding region HP1477	hypothetical protein; identified by GeneMark;
259	1262	3,0371e+00	HP_1279	-	anthranilate isomerase (trpC)	similar to GP:775166 percent identity: 47.01;
260	767	3,0382e+00	HP_0780	-	predicted coding region HP0780	hypothetical protein; identified by GeneMark;
261	267	3,0384e+00	HP_0271	-	predicted coding region HP0271	hypothetical protein; identified by GeneMark;
262	614	3,0439e+00	HP_0622	-	predicted coding region HP0622	hypothetical protein; identified by GeneMark;
263	1016	3,0459e+00	HP_1033	-	predicted coding region HP1033	hypothetical protein; identified by GeneMark;
264	627	3,0460e+00	HP_0635	-	predicted coding region HP0635	hypothetical protein; identified by GeneMark;
265	1325	3,0461e+00	HP_1343	-	conserved hypothetical integral membrane protein	similar to GB:L42023 SP:P43932 PID:1004212
266	464	3,0465e+00	HP_0468	-	conserved hypothetical protein	similar to GP:1800180 percent identity: 97.14;
267	1005	3,0495e+00	HP_1022	-	predicted coding region HP1022	hypothetical protein; identified by GeneMark;
268	161	3,0500e+00	HP_0164	-	signal-transducing protein, histidine kinase	similar to PID:1064813 GB:AL009126 percent identity:
269	854	3,0525e+00	HP_0867	-	lipid A disaccharide synthetase (lpxB)	similar to GB:L42023 SP:P45011 PID:1006318
270	115	3,0540e+00	HP_0117	-	conserved hypothetical protein	similar to GB:L77117 SP:Q58708 PID:1591951 percent
271	628	3,0552e+00	HP_0636	-	predicted coding region HP0636	hypothetical protein; identified by GeneMark;
272	1561	3,0561e+00	HP_1584	-	sialoglycoprotease (gcp)	similar to GB:L42023 SP:P43764 PID:1003944
273	635	3,0563e+00	HP_0643	-	glutamyl-tRNA synthetase (gltX)	similar to GB:D26185 SP:P22250 GB:L14580 GB:M55073
274	148	3,0573e+00	HP_0151	-	conserved hypothetical membrane protein	similar to SP:P49782 PID:1303908 GB:AL009126 percent
275	1247	3,0575e+00	HP_1264	-	predicted coding region HP1264	hypothetical protein; identified by GeneMark;
276	1155	3,0579e+00	HP_1172	-	glutamine ABC transporter, periplasmic	similar to PID:1183885 GB:AL009126 percent identity:
277	1412	3,0584e+00	HP_1433	-	predicted coding region HP1433	hypothetical protein; identified by GeneMark;
278	548	3,0619e+00	HP_0555	-	predicted coding region HP0555	hypothetical protein; identified by GeneMark;
279	13	3,0713e+00	HP_0014	-	predicted coding region HP0014	hypothetical protein; identified by GeneMark;
280	755	3,0722e+00	HP_0768	-	molybdenum cofactor biosynthesis protein A	similar to GB:L42023 SP:P45311 PID:1008000
281	1315	3,0725e+00	HP_1333	-	predicted coding region HP1333	hypothetical protein; identified by GeneMark;
282	1449	3,0730e+00	HP_1470	-	DNA polymerase I (polA)	similar to SP:P80194 GB:D32013 SP:P19821 GB:J04639
283	1309	3,0793e+00	HP_1327	-	predicted coding region HP1327	hypothetical protein; identified by GeneMark;
284	585	3,0811e+00	HP_0592	-	type III restriction enzyme R protein (res)	similar to SP:P40815 percent identity: 30.63;
285	440	3,0855e+00	HP_0444	-	predicted coding region HP0444	hypothetical protein; identified by GeneMark;
286	1461	3,0863e+00	HP_1482	-	predicted coding region HP1482	hypothetical protein; identified by GeneMark;
287	592	3,0866e+00	HP_0599	-	hemolysin secretion protein precursor (hylB)	similar to SP:P15492 GB:X16945 PID:48362 PID:2190531
288	1528	3,0870e+00	HP_1551	-	conserved hypothetical secreted protein	similar to PID:599589 percent identity: 42.68;
289	591	3,0879e+00	HP_0598	-	8-amino-7-oxononanoate synthase (bioF)	similar to GB:L42023 SP:P44422 PID:1007761
290	606	3,0921e+00	HP_0613	-	ABC transporter, ATP-binding protein	similar to PID:575301 PID:805090 percent identity:
291	960	3,0942e+00	HP_0976	-	adenosylmethionine-8-amino-7-oxononanoate	similar to GB:M29292 SP:P22805 PID:142589 percent
292	736	3,0946e+00	HP_0749	-	cell division membrane protein (ftsX)	similar to GB:L42023 SP:P44872 PID:1005746
293	1508	3,0961e+00	HP_1530	-	purine nucleoside phosphorylase (punB)	similar to GP:1638807 percent identity: 20.67;
294	1084	3,0999e+00	HP_1101	-	glucose-6-phosphate dehydrogenase (g6pD)	similar to GB:M55005 SP:P22992 GB:U13783 GB:U13784
295	383	3,1018e+00	HP_0387	-	primosomal protein replication factor (priA)	similar to GB:L42023 SP:P44647 PID:1003569
296	1310	3,1043e+00	HP_1328	-	cation efflux system protein (czcA)	similar to GB:M26073 SP:P13510 PID:141927 percent
297	985	3,1052e+00	HP_1001	-	predicted coding region HP1001	hypothetical protein; identified by GeneMark;
298	593	3,1053e+00	HP_0600	-	multidrug resistance protein (spaB)	similar to GB:M86869 SP:P33116 GB:U09819 PID:143559
299	169	3,1062e+00	HP_0172	-	molybdopterin biosynthesis protein (moeA)	similar to GB:M21151 SP:P12281 PID:145539 GB:U00096
300	574	3,1065e+00	HP_0581	-	dihydroorotase (pyrC)	similar to GB:X03928 SP:P06204 PID:47867 percent
301	967	3,1070e+00	HP_0983	-	conserved hypothetical integral membrane protein	similar to SP:P11666 PID:41424 PID:882453 GB:U00096
302	502	3,1082e+00	HP_0507	-	conserved hypothetical protein	similar to GP:1262938 percent identity: 36.36;
303	698	3,1086e+00	HP_0707	-	conserved hypothetical protein	similar to GP:1122760 percent identity: 40.13;
304	601	3,1094e+00	HP_0608	-	predicted coding region HP0608	hypothetical protein; identified by GeneMark;
305	1383	3,1156e+00	HP_1403	-	type I restriction enzyme M protein (hsdM)	similar to SP:P10484 GB:X75452 PID:41748 PID:450688
306	1125	3,1162e+00	HP_1142	-	predicted coding region HP1142	hypothetical protein; identified by GeneMark;
307	325	3,1166e+00	HP_0329	-	NH(3)-dependent NAD+ synthetase (nadE)	similar to GB:L77117 PID:1591995 percent identity:
308	140	3,1208e+00	HP_0142	-	A/G-specific adenine glycosylase (mutY)	similar to GB:M59471 SP:P17802 GB:X52391 PID:146864
309	400	3,1249e+00	HP_0404	-	protein kinase C inhibitor (SP:P16436)	similar to GB:L42023 SP:P44956 PID:1006123
310	1496	3,1273e+00	HP_1517	-	type IIS restriction enzyme R and M protein	similar to GB:M74821 SP:P25239 GB:X61122 PID:145139
311	1174	3,1277e+00	HP_1191	-	ADP-heptose-lps heptosyltransferase II (rfaF)	similar to GB:L42023 SP:P45042 PID:1006405
312	93	3,1277e+00	HP_0095	-	predicted coding region HP0095	hypothetical protein; identified by GeneMark;
313	1337	3,1286e+00	HP_1356	-	quinolinate synthetase A (nadA)	similar to GB:L77117 SP:Q57850 PID:1591113 percent
314	272	3,1337e+00	HP_0276	-	predicted coding region HP0276	hypothetical protein; identified by GeneMark;
315	123	3,1431e+00	HP_0125	-	ribosomal protein L35 (rpl35)	similar to PID:1171433 SP:P52830 percent identity:	rib
316	1218	3,1466e+00	HP_1235	-	conserved hypothetical integral membrane protein	similar to GP:1788047 percent identity: 30.86;
317	98	3,1504e+00	HP_0100	-	conserved hypothetical protein	similar to GB:L42023 SP:P44068 PID:1005965
318	1546	3,1557e+00	HP_1569	-	predicted coding region HP1569	hypothetical protein; identified by GeneMark;
319	263	3,1575e+00	HP_0267	-	chlorohydrolase	similar to GP:1655730 percent identity: 42.61;
320	1107	3,1603e+00	HP_1124	-	predicted coding region HP1124	hypothetical protein; identified by GeneMark;
321	1329	3,1661e+00	HP_1347	-	uracil-DNA glycosylase (ung)	similar to SP:P29950 percent identity: 43.14;
322	788	3,1661e+00	HP_0801	-	molybdopterin converting factor, subunit 1	similar to SP:P30748 PID:42011 GB:U00096 PID:1651357
323	855	3,1674e+00	HP_0868	-	predicted coding region HP0868	hypothetical protein; identified by GeneMark;
324	717	3,1707e+00	HP_0729	-	predicted coding region HP0729	hypothetical protein; identified by GeneMark;
325	1457	3,1712e+00	HP_1478	-	DNA helicase II (uvrD)	similar to PID:148951 percent identity: 35.34;
326	206	3,1740e+00	HP_0210	-	chaperone and heat shock protein C62.5 (htpG)	similar to GB:M38777 SP:P10413 PID:145300 GB:U00096
327	317	3,1759e+00	HP_0321	-	5'-guanylate kinase (gmk)	similar to GB:L42023 SP:P44310 PID:1008829
328	783	3,1763e+00	HP_0796	-	outer membrane protein (omp18)	similar to GB:AE000511 PID:2313927 percent identity:
329	513	3,1781e+00	HP_0518	-	conserved hypothetical secreted protein	similar to GP:1800155 percent identity: 96.88;
330	1045	3,1793e+00	HP_1062	-	S-adenosylmethionine:tRNA	similar to GB:L42023 SP:P44595 PID:1003389
331	586	3,1805e+00	HP_0593	-	adenine specific DNA methyltransferase (mod)	similar to SP:P12364 GB:X06288 PID:42237 percent
332	391	3,1810e+00	HP_0395	-	conserved hypothetical protein	similar to GB:L42023 PID:1003084 PID:1222000
333	1405	3,1865e+00	HP_1426	-	conserved hypothetical protein	similar to GP:1405463 percent identity: 26.96;
334	902	3,1879e+00	HP_0918	-	predicted coding region HP0918	hypothetical protein; identified by GeneMark;
335	1176	3,1895e+00	HP_1193	-	aldo-keto reductase, putative	similar to SP:P40691 percent identity: 43.66;
336	871	3,1896e+00	HP_0885	-	virulence factor mviN protein (mviN)	similar to GB:L42023 SP:P44958 PID:1006129
337	417	3,1919e+00	HP_0421	-	type 1 capsular polysaccharide biosynthesis	similar to GB:U10927 SP:P39859 PID:506706 percent
338	462	3,1920e+00	HP_0466	-	conserved hypothetical protein	similar to GP:1800178 percent identity: 95.69;
339	1267	3,1954e+00	HP_1285	-	conserved hypothetical secreted protein	similar to GB:M68502 SP:P26093 PID:1573696 percent
340	1257	3,1962e+00	HP_1274	-	paralysed flagella protein (pflA)	similar to GB:U09019 PID:508865 percent identity:
341	381	3,1992e+00	HP_0385	-	predicted coding region HP0385	hypothetical protein; identified by GeneMark;
342	1458	3,2056e+00	HP_1479	-	predicted coding region HP1479	hypothetical protein; identified by GeneMark;
343	1104	3,2058e+00	HP_1121	-	cytosine specific DNA methyltransferase (BSP6IM)	similar to GB:X81638 SP:P43420 PID:547481 percent
344	435	3,2069e+00	HP_0439	-	predicted coding region HP0439	hypothetical protein; identified by GeneMark;
345	279	3,2077e+00	HP_0283	-	3-dehydroquinate synthase (aroB)	similar to SP:P07639 GB:X03867 GB:Z19601 PID:40968
346	774	3,2106e+00	HP_0787	-	conserved hypothetical integral membrane protein	similar to GB:L42023 SP:P44252 PID:1007765
347	156	3,2117e+00	HP_0159	-	lipopolysaccharide 1,2-glucosyltransferase	similar to SP:P27129 GB:M80599 PID:912479 PID:146657
348	364	3,2119e+00	HP_0368	-	predicted coding region HP0368	hypothetical protein; identified by GeneMark;
349	1336	3,2125e+00	HP_1355	-	nicotinate-nucleotide pyrophosphorylase (nadC)	similar to SP:P39666 GB:AL009126 percent identity:
350	520	3,2187e+00	HP_0526	-	cag pathogenicity island protein (cag6)	similar to GP:1800163 percent identity: 97.49;
351	1413	3,2197e+00	HP_1434	-	formyltetrahydrofolate hydrolase (purU)	similar to SP:Q03432 GB:L42023 PID:1007827
352	1008	3,2216e+00	HP_1025	-	putative heat shock protein (hspR)	similar to GB:L29452 SP:P40183 PID:987631 percent
353	798	3,2239e+00	HP_0811	-	predicted coding region HP0811	hypothetical protein; identified by GeneMark;
354	236	3,2242e+00	HP_0240	-	octaprenyl-diphosphate synthase (ispB)	similar to SP:P19641 GB:X68873 PID:388220 PID:606125
355	241	3,2266e+00	HP_0245	-	predicted coding region HP0245	hypothetical protein; identified by GeneMark;
356	258	3,2276e+00	HP_0262	-	predicted coding region HP0262	hypothetical protein; identified by GeneMark;
357	579	3,2284e+00	HP_0586	-	predicted coding region HP0586	hypothetical protein; identified by GeneMark;
358	1478	3,2308e+00	HP_1499	-	predicted coding region HP1499	hypothetical protein; identified by GeneMark;
359	1477	3,2369e+00	HP_1498	-	predicted coding region HP1498	hypothetical protein; identified by GeneMark;
360	352	3,2374e+00	HP_0356	-	predicted coding region HP0356	hypothetical protein; identified by GeneMark;
361	49	3,2402e+00	HP_0050	-	adenine specific DNA methyltransferase (dpnA)	similar to SP:P09358 GB:S56948 PID:153610 percent
362	315	3,2419e+00	HP_0319	-	arginyl-tRNA synthetase (argS)	similar to SP:P35868 GB:Z21501 SP:P41253 GB:X54740
363	1207	3,2432e+00	HP_1224	-	uroporphyrinogen III cosynthase (hemD)	similar to GB:M96364 PID:1033197 PID:144480
364	545	3,2453e+00	HP_0552	-	conserved hypothetical protein	similar to SP:P45528 PID:606086 GB:U00096
365	869	3,2472e+00	HP_0883	-	Holliday junction DNA helicase (ruvA)	similar to GB:L42023 SP:P44632 PID:1003519
366	1304	3,2479e+00	HP_1322	-	predicted coding region HP1322	hypothetical protein; identified by GeneMark;
367	819	3,2492e+00	HP_0832	-	spermidine synthase (speE)	similar to GB:L77117 SP:Q57761 PID:1591033 percent
368	1264	3,2504e+00	HP_1282	-	anthranilate synthase component I (trpE)	similar to GB:J01714 SP:P00895 GB:M24959 GB:V00368
369	1338	3,2527e+00	HP_1357	-	phosphatidylserine decarboxylase proenzyme (psd)	similar to SP:P10740 GB:J03916 PID:537004 PID:551827
370	1123	3,2543e+00	HP_1140	-	biotin operon repressor/biotin acetyl coenzyme A	similar to SP:P06709 GB:L14557 GB:M10123 GB:M15820
371	1112	3,2546e+00	HP_1129	-	biopolymer transport protein (exbD)	similar to GB:M28819 SP:P18784 PID:145869 PID:882534
372	1129	3,2548e+00	HP_1146	-	predicted coding region HP1146	hypothetical protein; identified by GeneMark;
373	694	3,2576e+00	HP_0703	-	response regulator	similar to PID:777754 percent identity: 44.20;
374	454	3,2605e+00	HP_0458	-	predicted coding region HP0458	hypothetical protein; identified by GeneMark;
375	286	3,2641e+00	HP_0290	-	diaminopimelate decarboxylase (dap decarboxylase)	similar to GB:L42023 SP:P44316 PID:1005663
376	1481	3,2679e+00	HP_1502	-	predicted coding region HP1502	hypothetical protein; identified by GeneMark;
377	1189	3,2697e+00	HP_1206	-	multidrug resistance protein (hetA)	similar to SP:P22638 PID:142020 percent identity:
378	1536	3,2702e+00	HP_1559	-	flagellar basal-body rod protein (flgB)	proximal rod protein; similar to GB:D13703 SP:P16437
379	1466	3,2706e+00	HP_1487	-	conserved hypothetical integral membrane protein	similar to GB:M97208 SP:P32399 PID:143047
380	1243	3,2719e+00	HP_1260	-	NADH-ubiquinone oxidoreductase, NQO7 subunit	similar to GP:633586 percent identity: 40.71;
381	402	3,2726e+00	HP_0406	-	predicted coding region HP0406	hypothetical protein; identified by GeneMark;
382	643	3,2736e+00	HP_0651	-	fucosyltransferase	Contingency gene; similar to GB:X78031 SP:Q11130
383	721	3,2743e+00	HP_0733	-	predicted coding region HP0733	hypothetical protein; identified by GeneMark;
384	792	3,2791e+00	HP_0805	-	lipooligosaccharide 5G8 epitope	similar to GB:U05670 percent identity: 36.89;
385	1051	3,2798e+00	HP_1068	-	ribosomal protein L11 methyltransferase (prmA)	similar to GB:L42023 SP:P44402 PID:1006157
386	235	3,2799e+00	HP_0239	-	glutamyl-tRNA reductase (hemA)	similar to SP:P42807 PID:575674 percent identity:
387	1431	3,2809e+00	HP_1452	-	thiophene and furan oxidizer (tdhF)	similar to GB:D26185 SP:P25811 PID:40025 PID:467386
388	1213	3,2942e+00	HP_1230	-	predicted coding region HP1230	hypothetical protein; identified by GeneMark;
389	576	3,2943e+00	HP_0583	-	predicted coding region HP0583	hypothetical protein; identified by GeneMark;
390	1048	3,2986e+00	HP_1065	-	predicted coding region HP1065	hypothetical protein; identified by GeneMark;
391	100	3,2999e+00	HP_0102	-	conserved hypothetical protein	similar to PID:1197639 PID:1197649 percent identity:
392	935	3,3003e+00	HP_0951	-	predicted coding region HP0951	hypothetical protein; identified by GeneMark;
393	1503	3,3008e+00	HP_1525	-	predicted coding region HP1525	hypothetical protein; identified by GeneMark;
394	1036	3,3014e+00	HP_1053	-	predicted coding region HP1053	hypothetical protein; identified by GeneMark;
395	988	3,3096e+00	HP_1004	-	predicted coding region HP1004	hypothetical protein; identified by GeneMark;
396	344	3,3112e+00	HP_0348	-	single-stranded-DNA-specific exonuclease (recJ)	similar to GB:M54884 SP:P21893 PID:147550 PID:887842
397	613	3,3126e+00	HP_0621	-	DNA mismatch repair protein (MutS)	similar to PID:1652751 percent identity: 30.65;
398	112	3,3129e+00	HP_0114	-	predicted coding region HP0114	hypothetical protein; identified by GeneMark;
399	1507	3,3139e+00	HP_1529	-	chromosomal replication initiator protein (dnaA)	similar to GB:D26185 SP:P05648 GB:X02369 GB:X12778
400	913	3,3185e+00	HP_0929	-	geranyltranstransferase (ispA)	similar to GB:L42023 SP:P45204 PID:1007535
401	616	3,3220e+00	HP_0624	-	solute-binding signature and mitochondrial	similar to PID:1146246 SP:P53001 GB:AL009126 percent
402	255	3,3261e+00	HP_0259	-	exonuclease VII, large subunit (xseA)	similar to GB:L42023 SP:P43913 PID:1003678
403	262	3,3267e+00	HP_0266	-	dihydroorotase (pyrC)	similar to GP:151524 percent identity: 25.56;
404	699	3,3308e+00	HP_0708	-	predicted coding region HP0708	hypothetical protein; identified by GeneMark;
405	742	3,3317e+00	HP_0755	-	molybdopterin biosynthesis protein (moeB)	similar to GB:L42023 PID:1003140 PID:1222031
406	467	3,3318e+00	HP_0471	-	glutathione-regulated potassium-efflux system	similar to GP:1800183 percent identity: 99.28;
407	1027	3,3333e+00	HP_1044	-	conserved hypothetical integral membrane protein	similar to GP:1132531 percent identity: 30.63;
408	90	3,3354e+00	HP_0092	-	type II restriction enzyme M protein (hsdM)	similar to GB:D13968 SP:P34721 PID:303630 percent
409	718	3,3381e+00	HP_0730	-	predicted coding region HP0730	hypothetical protein; identified by GeneMark;
410	808	3,3385e+00	HP_0821	-	excinuclease ABC subunit C (uvrC)	similar to GB:L42023 SP:P44489 PID:1004214
411	96	3,3400e+00	HP_0098	-	threonine synthase (thrC)	similar to GB:L42023 SP:P44503 PID:1003078
412	1032	3,3405e+00	HP_1049	-	conserved hypothetical protein	similar to PID:642365 percent identity: 39.68;
413	708	3,3431e+00	HP_0718	-	conserved hypothetical integral membrane protein	similar to GP:1519238 percent identity: 33.52;
414	924	3,3437e+00	HP_0940	-	amino acid ABC transporter, periplasmic binding	similar to SP:P42199 PID:666981 GB:AL009126 percent
415	134	3,3439e+00	HP_0136	-	bacterioferritin comigratory protein (bcp)	similar to GB:M63654 SP:P23480 PID:147017 GB:U00096
416	791	3,3482e+00	HP_0804	-	GTP cyclohydrolase II/3,4-dihydroxy-2-butanone	similar to PID:1212775 SP:P51695 percent identity:
417	954	3,3487e+00	HP_0970	-	nickel-cobalt-cadmium resistance protein (nccB)	similar to PID:773675 percent identity: 21.13;
418	1462	3,3495e+00	HP_1483	-	gerC2 protein (gerC2)	similar to GB:L14679 SP:P49016 PID:410740 percent
419	349	3,3528e+00	HP_0353	-	flagellar export protein (fliH)	similar to PID:1146263 SP:P52611 GB:AE000783 percent
420	1127	3,3556e+00	HP_1144	-	predicted coding region HP1144	hypothetical protein; identified by GeneMark;
421	1407	3,3556e+00	HP_1428	-	conserved hypothetical protein	similar to PID:1162959 percent identity: 37.76;
422	512	3,3600e+00	HP_0517	-	GTP-binding protein (era)	similar to GP:1800154 percent identity: 96.35;
423	842	3,3602e+00	HP_0855	-	alginate O-acetylation protein (algI)	similar to PID:1245347 percent identity: 41.83;
424	470	3,3632e+00	HP_0474	-	molybdenum ABC transporter, permease protein	similar to GB:L42023 SP:P45322 PID:1008031
425	715	3,3679e+00	HP_0727	-	transcriptional regulator, putative	similar to GB:L42023 SP:P44965 PID:1006159
426	1029	3,3697e+00	HP_1046	-	conserved hypothetical protein	similar to SP:P03843 PID:42143 PID:606110 GB:U00096
427	657	3,3716e+00	HP_0665	-	oxygen-independent coproporphyrinogen III oxidase	similar to SP:P37129 GB:U06779 GB:X52093 PID:509500
428	1331	3,3747e+00	HP_1349	-	predicted coding region HP1349	hypothetical protein; identified by GeneMark;
429	876	3,3815e+00	HP_0890	-	conserved hypothetical protein	similar to GP:1786701 percent identity: 35.18;
430	35	3,3816e+00	HP_0036	-	predicted coding region HP0036	hypothetical protein; identified by GeneMark;
431	1039	3,3840e+00	HP_1056	-	predicted coding region HP1056	hypothetical protein; identified by GeneMark;
432	1062	3,3855e+00	HP_1079	-	predicted coding region HP1079	hypothetical protein; identified by GeneMark;
433	1173	3,3886e+00	HP_1190	-	histidyl-tRNA synthetase (hisS)	similar to GB:Z11518 GB:X05345 GB:M96646 SP:P12081
434	85	3,3903e+00	HP_0087	-	predicted coding region HP0087	hypothetical protein; identified by GeneMark;
435	271	3,3905e+00	HP_0275	-	ATP-dependent nuclease (addB)	similar to GB:M63489 SP:P23478 PID:142440
436	1423	3,3918e+00	HP_1444	-	small protein (smpB)	similar to GB:L42023 SP:P44967 PID:1006163
437	668	3,3922e+00	HP_0676	-	methylated-DNA--protein-cysteine	similar to GB:L42023 SP:P44687 PID:1003688
438	1373	3,3988e+00	HP_1393	-	DNA repair protein (recN)	similar to GB:L42023 SP:P44496 PID:1003044
439	1474	3,4007e+00	HP_1495	-	transaldolase (tal)	similar to SP:P48993 percent identity: 33.54;
440	133	3,4028e+00	HP_0135	-	predicted coding region HP0135	hypothetical protein; identified by GeneMark;
441	1326	3,4041e+00	HP_1344	-	magnesium and cobalt transport protein (corA)	similar to SP:P27841 GB:M87049 GB:L11042 GB:U00096
442	280	3,4048e+00	HP_0284	-	conserved hypothetical integral membrane protein	similar to GB:L77117 SP:Q58111 PID:1591415 percent
443	571	3,4061e+00	HP_0578	-	predicted coding region HP0578	hypothetical protein; identified by GeneMark;
444	529	3,4068e+00	HP_0535	-	cag pathogenicity island protein (cag14)	similar to GP:1752685 percent identity: 97.62;
445	615	3,4080e+00	HP_0623	-	UDP-N-acetylmuramate-alanine ligase (murC)	similar to GB:L42023 SP:P45066 PID:1006469
446	872	3,4103e+00	HP_0886	-	cysteinyl-tRNA synthetase (cysS)	similar to GB:U05676 SP:P41259 PID:471728 percent
447	1204	3,4136e+00	HP_1221	-	conserved hypothetical protein	similar to GB:L42023 SP:P44938 PID:1006041
448	860	3,4143e+00	HP_0873	-	predicted coding region HP0873	hypothetical protein; identified by GeneMark;
449	1504	3,4175e+00	HP_1526	-	exodeoxyribonuclease (lexA)	similar to GB:D26185 SP:P37454 PID:467372
450	799	3,4179e+00	HP_0812	-	predicted coding region HP0812	hypothetical protein; identified by GeneMark;
451	158	3,4216e+00	HP_0161	-	predicted coding region HP0161	hypothetical protein; identified by GeneMark;
452	1367	3,4281e+00	HP_1387	-	DNA polymerase III epsilon subunit (dnaQ)	similar to GB:K00985 SP:P03007 GB:X04027 PID:1208975
453	253	3,4287e+00	HP_0257	-	conserved hypothetical secreted protein	similar to GB:M72718 SP:P23454 GB:X56049 PID:142902
[truncated: 5,725 more rows]
