# Supplementary material for: Bioinformatic Assessment of Factors Affecting the Correlation between Protein Abundance and Elongation Efficiency in Prokaryotes
Source: Int J Mol Sci. 2022 Oct 9;23(19):11996. doi: 10.3390/ijms231911996 (PMC9570070; doi:10.3390/ijms231911996)
Supplement: Supplementary file 1 [file ijms-23-11996-s001.zip › EloE/output_folder/Helicobacter_pylori_26695_85962/helicobacter pylori 26695_eei2.txt]

#	##	locus_tag	protein_id	gene_id	gene_name	COG	EEI
1	743	HP_0756	AAD07816.1	null	-	-	8.588068527458445
2	1566	HP_1590	AAD08629.1	null	-	-	8.496756029280187
3	273	HP_0277	AAD07340.1	null	-	-	8.19590597093887
4	710	HP_0720	AAD07778.1	null	-	-	7.825469539800359
5	815	HP_0828	AAD07878.1	null	-	-	7.814013329561334
6	1288	HP_1306	AAD08361.1	null	-	-	7.7542652372958125
7	1238	HP_1255	AAD08301.1	null	-	-	7.4078378387045785
8	552	HP_0559	AAD07626.1	null	-	-	7.4053826395286135
9	509	HP_0514	AAD07582.1	null	-	-	7.324993545215233
10	1279	HP_1297	AAD08363.1	null	-	-	7.238677067006038
11	1411	HP_1432	AAD08472.1	null	-	-	7.237709430309685
12	1270	HP_1288	AAD08364.1	null	-	-	7.195384264048864
13	581	HP_0588	AAD07653.1	null	-	-	7.102323674342324
14	111	HP_0113	AAD07187.1	null	-	-	7.062944501644264
15	1406	HP_1427	AAD08471.1	null	-	-	7.0155607079206606
16	1323	HP_1341	AAD08383.1	null	-	-	6.979368461468865
17	388	HP_0392	AAD07457.1	null	-	-	6.921831475750339
18	1295	HP_1313	AAD08352.1	null	-	-	6.898824466840021
19	890	HP_0906	AAD07958.1	null	-	-	6.89429510365224
20	983	HP_0999	AAD08047.1	null	-	-	6.871963322852799
21	823	HP_0836	AAD07893.1	null	-	-	6.851061398332119
22	1552	HP_1575	AAD08615.1	null	-	-	6.758301986212486
23	1302	HP_1320	AAD08359.1	null	-	-	6.753373903501647
24	1259	HP_1276	AAD08328.1	null	-	-	6.75284969524076
25	852	HP_0865	AAD07907.1	null	-	-	6.749466101001878
26	1563	HP_1586	AAD08628.1	null	-	-	6.698879386089175
27	1278	HP_1296	AAD08339.1	null	-	-	6.694314705605484
28	1418	HP_1439	AAD08486.1	null	-	-	6.68563879500073
29	446	HP_0450	AAD07522.1	null	-	-	6.630512821645607
30	1239	HP_1256	AAD08302.1	null	-	-	6.58580380320289
31	331	HP_0335	AAD07407.1	null	-	-	6.5689696862962315
32	1195	HP_1212	AAD08257.1	null	-	-	6.551815046366107
33	1222	HP_1239	AAD08289.1	null	-	-	6.521019025981944
34	1244	HP_1261	AAD08307.1	null	-	-	6.506748296229211
35	463	HP_0467	AAD07529.1	null	-	-	6.503566608019854
36	1370	HP_1390	AAD08438.1	null	-	-	6.500519702937983
37	622	HP_0630	AAD07690.1	null	-	-	6.480118032773143
38	337	HP_0341	AAD07418.1	null	-	-	6.405987800498671
39	1284	HP_1302	AAD08343.1	null	-	-	6.378475657706552
40	217	HP_0221	AAD07289.1	null	-	-	6.37842539936366
41	117	HP_0119	AAD07190.1	null	-	-	6.338838505602024
42	247	HP_0251	AAD07318.1	null	-	-	6.3206814946706915
43	316	HP_0320	AAD07397.1	null	-	-	6.2875540771743434
44	341	HP_0345	AAD07416.1	null	-	-	6.273091717999203
45	1537	HP_1560	AAD08600.1	null	-	-	6.260634914248212
46	1277	HP_1295	AAD08338.1	null	-	-	6.251066576313722
47	1120	HP_1137	AAD08179.1	null	-	-	6.246071408683035
48	540	HP_0546	AAD07612.1	null	-	-	6.242179709102686
49	1402	HP_1423	AAD08465.1	null	-	-	6.241153555093903
50	875	HP_0889	AAD07937.1	null	-	-	6.240791591022062
51	738	HP_0751	AAD07799.1	null	-	-	6.234214436413463
52	1180	HP_1197	AAD08241.1	null	-	-	6.225431198857159
53	1285	HP_1303	AAD08344.1	null	-	-	6.2134235573232015
54	1371	HP_1391	AAD08439.1	null	-	-	6.207490671821566
55	60	HP_0062	AAD07139.1	null	-	-	6.206904461124234
56	1225	HP_1242	AAD08286.1	null	-	-	6.200859122613532
57	1179	HP_1196	AAD08240.1	null	-	-	6.149430639245409
58	916	HP_0932	AAD07980.1	null	-	-	6.129639569757843
59	318	HP_0322	AAD07390.1	null	-	-	6.123573007639766
60	120	HP_0122	AAD07200.1	null	-	-	6.121091030766662
61	295	HP_0299	AAD07368.1	null	-	-	6.10251826484605
62	566	HP_0573	AAD07649.1	null	-	-	6.096265168795072
63	1158	HP_1175	AAD08220.1	null	-	-	6.091670855098885
64	683	HP_0692	AAD07744.1	null	-	-	6.078255763355046
65	816	HP_0829	AAD07879.1	null	-	-	6.063352011983075
66	1321	HP_1339	AAD08381.1	null	-	-	6.051680746429146
67	1188	HP_1205	AAD08250.1	null	-	-	6.050395891862454
68	687	HP_0696	AAD07747.1	null	-	-	6.045880679425834
69	1185	HP_1202	AAD08248.1	null	-	-	6.042231712542242
70	659	HP_0667	AAD07735.1	null	-	-	6.007841811741412
71	1250	HP_1267	AAD08311.1	null	-	-	5.985804202080872
72	620	HP_0628	AAD07699.1	null	-	-	5.975636745903616
73	1274	HP_1292	AAD08335.1	null	-	-	5.966219979816193
74	57	HP_0059	AAD07136.1	null	-	-	5.956868107876678
75	1296	HP_1314	AAD08353.1	null	-	-	5.94854059797717
76	9	HP_0010	AAD07080.1	null	-	-	5.919655847152629
77	731	HP_0743	AAD07794.1	null	-	-	5.913096296016254
78	1426	HP_1447	AAD08495.1	null	-	-	5.8985491363393425
79	1170	HP_1187	AAD08233.1	null	-	-	5.8954474860150325
80	1254	HP_1271	AAD08315.1	null	-	-	5.890037656493165
81	447	HP_0451	AAD24378.1	null	-	-	5.880088847622302
82	629	HP_0637	AAD07714.1	null	-	-	5.879750805567947
83	69	HP_0071	AAD07134.1	null	-	-	5.87242142358583
84	188	HP_0191	AAD07258.1	null	-	-	5.860967268707375
85	558	HP_0565	AAD07629.1	null	-	-	5.8517199917024305
86	307	HP_0311	AAD07384.1	null	-	-	5.8506336642531975
87	1092	HP_1109	AAD08153.1	null	-	-	5.841955451110576
88	625	HP_0633	AAD07693.1	null	-	-	5.836744639234727
89	969	HP_0985	AAD08033.1	null	-	-	5.828837746498773
90	1298	HP_1316	AAD08355.1	null	-	-	5.825711611619221
91	1234	HP_1251	AAD08295.1	null	-	-	5.822164123831353
92	549	HP_0556	AAD07631.1	null	-	-	5.809937947655837
93	197	HP_0200	AAD07272.1	null	-	-	5.808580698296112
94	1353	HP_1373	AAD08416.1	null	-	-	5.801212002297409
95	105	HP_0107	AAD07177.1	null	-	-	5.797014070821613
96	1491	HP_1512	AAD08553.1	null	-	-	5.7899799383090595
97	1178	HP_1195	AAD08239.1	null	-	-	5.786999614211558
98	1428	HP_1449	AAD08490.1	null	-	-	5.78339427913957
99	1221	HP_1238	AAD08283.1	null	-	-	5.779179712009153
100	157	HP_0160	AAD07230.1	null	-	-	5.773934334329618
101	1014	HP_1031	AAD08075.1	null	-	-	5.7653467138177374
102	1130	HP_1147	AAD08191.1	null	-	-	5.745477743372047
103	856	HP_0869	AAD07910.1	null	-	-	5.74327343210871
104	1282	HP_1300	AAD08341.1	null	-	-	5.7414160350453685
105	1212	HP_1229	AAD08274.1	null	-	-	5.7317240738117725
106	75	HP_0077	AAD07148.1	null	-	-	5.717460763522007
107	228	HP_0232	AAD07300.1	null	-	-	5.709483780462559
108	71	HP_0073	AAD07144.1	null	-	-	5.708391240974015
109	1229	HP_1246	AAD08292.1	null	-	-	5.706737366110992
110	674	HP_0682	AAD14888.1	null	-	-	5.706216782167946
111	1424	HP_1445	AAD08483.1	null	-	-	5.6914483007567895
112	131	HP_0133	AAD07203.1	null	-	-	5.686199249848964
113	712	HP_0723	AAD07772.1	null	-	-	5.670356937653568
114	484	HP_0489	AAD07557.1	null	-	-	5.66262769833333
115	313	HP_0317	AAD07380.1	null	-	-	5.648954390469401
116	1086	HP_1103	AAD08146.1	null	-	-	5.6349742324330165
117	928	HP_0944	AAD07989.1	null	-	-	5.629763763483003
118	1519	HP_1542	AAD08589.1	null	-	-	5.625701445445754
119	663	HP_0671	AAD07732.1	null	-	-	5.622944490153295
120	686	HP_0695	AAD07746.1	null	-	-	5.6171158649306285
121	118	HP_0120	AAD07196.1	null	-	-	5.610583116652358
122	594	HP_0601	AAD07667.1	null	-	-	5.605427001004318
123	174	HP_0177	AAD07247.1	null	-	-	5.6042002425207835
124	468	HP_0472	AAD07540.1	null	-	-	5.589773372323536
125	763	HP_0776	AAD07826.1	null	-	-	5.587137064978352
126	1028	HP_1045	AAD08090.1	null	-	-	5.5844222271087025
127	900	HP_0916	AAD07962.1	null	-	-	5.582216698933822
128	107	HP_0109	AAD07178.1	null	-	-	5.578708058652074
129	113	HP_0115	AAD07183.1	null	-	-	5.577288587067388
130	1240	HP_1257	AAD08303.1	null	-	-	5.574547397233378
131	1366	HP_1386	AAD08425.1	null	-	-	5.5739715570023876
132	1194	HP_1211	AAD08267.1	null	-	-	5.572023387773814
133	408	HP_0412	AAD07491.1	null	-	-	5.566741943116902
134	775	HP_0788	AAD07845.1	null	-	-	5.560175302183033
135	1031	HP_1048	AAD08093.1	null	-	-	5.559498212857754
136	74	HP_0076	AAD07147.1	null	-	-	5.558739045123908
137	1294	HP_1312	AAD08351.1	null	-	-	5.557650062211675
138	159	HP_0162	AAD07231.1	null	-	-	5.5572462782160095
139	220	HP_0224	AAD07291.1	null	-	-	5.556030581398863
140	304	HP_0308	AAD07383.1	null	-	-	5.551866938978882
141	1435	HP_1456	AAD08494.1	null	-	-	5.551284786641209
142	898	HP_0914	AAD07966.1	null	-	-	5.546253391712331
143	697	HP_0706	AAD07756.1	null	-	-	5.543289323077361
144	997	HP_1014	AAD08058.1	null	-	-	5.5417646162615855
145	211	HP_0215	AAD07283.1	null	-	-	5.540004638756996
146	1436	HP_1457	AAD08499.1	null	-	-	5.538297277220053
147	681	HP_0690	AAD07742.1	null	-	-	5.522059031968283
148	963	HP_0979	AAD08025.1	null	-	-	5.520630032598924
149	1105	HP_1122	AAD08180.1	null	-	-	5.514442800130443
150	70	HP_0072	AAD07143.1	null	-	-	5.513605984143782
151	1516	HP_1539	AAD08579.1	null	-	-	5.49108243633326
152	1106	HP_1123	AAD08168.1	null	-	-	5.489397557845537
153	1171	HP_1188	AAD08234.1	null	-	-	5.486184464513436
154	1126	HP_1143	AAD08189.1	null	-	-	5.484000550010212
155	636	HP_0644	AAD07705.1	null	-	-	5.477734082152271
156	1380	HP_1400	AAD08443.1	null	-	-	5.477651495916436
157	1140	HP_1157	AAD08205.1	null	-	-	5.47219617392973
158	214	HP_0218	AAD07287.1	null	-	-	5.4716572897753935
159	481	HP_0486	AAD07554.1	null	-	-	5.468171350555802
160	1502	HP_1524	AAD08566.1	null	-	-	5.459821765929231
161	2	HP_0002	AAD07075.1	null	-	-	5.4544509600089475
162	1228	HP_1245	AAD08291.1	null	-	-	5.447637094784112
163	554	HP_0561	AAD07627.1	null	-	-	5.4416186690532085
164	476	HP_0480	AAD07546.1	null	-	-	5.439776050229803
165	781	HP_0794	AAD07842.1	null	-	-	5.437188470925706
166	1182	HP_1199	AAD08245.1	null	-	-	5.430264790590891
167	78	HP_0080	AAD07151.1	null	-	-	5.426744914005513
168	1117	HP_1134	AAD08176.1	null	-	-	5.420268499455685
169	1256	HP_1273	AAD08317.1	null	-	-	5.414443718982516
170	896	HP_0912	AAD07960.1	null	-	-	5.411755496990637
171	885	HP_0899	AAD07945.1	null	-	-	5.404134242674435
172	534	HP_0540	AAD07606.1	null	-	-	5.4039071522286966
173	410	HP_0414	AAD07480.1	null	-	-	5.4016268654904955
174	991	HP_1008	AAD08053.1	null	-	-	5.4016268654904955
175	503	HP_0508	AAD07578.1	null	-	-	5.4011998315125584
176	651	HP_0659	AAD07729.1	null	-	-	5.390913070149573
177	822	HP_0835	AAD07885.1	null	-	-	5.390343742297606
178	1324	HP_1342	AAD08391.1	null	-	-	5.383219454792481
179	328	HP_0332	AAD07401.1	null	-	-	5.375364771831877
180	168	HP_0171	AAD07236.1	null	-	-	5.3632029278026305
181	10	HP_0011	AAD07081.1	null	-	-	5.360063618107783
182	1471	HP_1492	AAD08534.1	null	-	-	5.357336274036764
183	367	HP_0371	AAD07435.1	null	-	-	5.354798387039631
184	181	HP_0184	AAD07254.1	null	-	-	5.351976324295528
185	1525	HP_1548	AAD08586.1	null	-	-	5.346739088243819
186	1115	HP_1132	AAD08174.1	null	-	-	5.342053153823062
187	216	HP_0220	AAD07288.1	null	-	-	5.338628959802069
188	575	HP_0582	AAD07647.1	null	-	-	5.337053349669655
189	1275	HP_1293	AAD08336.1	null	-	-	5.335793180450878
190	1276	HP_1294	AAD08337.1	null	-	-	5.330153161459858
191	946	HP_0962	AAD08009.1	null	-	-	5.328293636616871
192	1562	HP_1585	AAD08623.1	null	-	-	5.320427100908513
193	14	HP_0015	AAD07091.1	null	-	-	5.313067609247709
194	25	HP_0026	AAD07097.1	null	-	-	5.3092627680816085
195	857	HP_0870	AAD07911.1	null	-	-	5.304466796602839
196	248	HP_0252	AAD07319.1	null	-	-	5.293463867591764
197	785	HP_0798	AAD07848.1	null	-	-	5.2933223666426175
198	223	HP_0227	AAD07293.1	null	-	-	5.291108916859134
199	1152	HP_1169	AAD08215.1	null	-	-	5.286277127627288
200	306	HP_0310	AAD07376.1	null	-	-	5.284909124339217
201	550	HP_0557	AAD07624.1	null	-	-	5.2846712934672775
202	339	HP_0343	AAD07414.1	null	-	-	5.284273119907674
203	766	HP_0779	AAD07828.1	null	-	-	5.2819434787142665
204	296	HP_0300	AAD07369.1	null	-	-	5.281005007493429
205	33	HP_0034	AAD07103.1	null	-	-	5.280027748939635
206	300	HP_0304	AAD07373.1	null	-	-	5.273711008107537
207	926	HP_0942	AAD07987.1	null	-	-	5.271864754006162
208	1094	HP_1111	AAD08155.1	null	-	-	5.268274010053021
209	26	HP_0027	AAD07098.1	null	-	-	5.266763687279097
210	1050	HP_1067	AAD08113.1	null	-	-	5.266270291660968
211	693	HP_0702	AAD07758.1	null	-	-	5.265827939501809
212	824	HP_0837	AAD07894.1	null	-	-	5.264214963085175
213	1286	HP_1304	AAD08345.1	null	-	-	5.259206946806579
214	1448	HP_1469	AAD08527.1	null	-	-	5.257540567377855
215	290	HP_0294	AAD07363.1	null	-	-	5.255765458667288
216	299	HP_0303	AAD07372.1	null	-	-	5.255021288596163
217	964	HP_0980	AAD08026.1	null	-	-	5.250218567179579
218	865	HP_0878	AAD07931.1	null	-	-	5.243022579773014
219	1384	HP_1404	AAD08447.1	null	-	-	5.243022579773014
220	1255	HP_1272	AAD08316.1	null	-	-	5.241618248231018
221	378	HP_0382	AAD07451.1	null	-	-	5.241256011602
222	882	HP_0896	AAD07943.1	null	-	-	5.239976365107603
223	1332	HP_1350	AAD08394.1	null	-	-	5.238324574239205
224	567	HP_0574	AAD07641.1	null	-	-	5.233506442349228
225	506	HP_0511	AAD07581.1	null	-	-	5.224132268363208
226	195	HP_0198	AAD07268.1	null	-	-	5.222068085564506
227	250	HP_0254	AAD07320.1	null	-	-	5.221376693652578
228	1160	HP_1177	AAD08221.1	null	-	-	5.2117034178253805
229	957	HP_0973	AAD08028.1	null	-	-	5.21052830754775
230	423	HP_0427	AAD07496.1	null	-	-	5.204293994823455
231	1388	HP_1408	AAD08451.1	null	-	-	5.204293994823455
232	1364	HP_1384	AAD08431.1	null	-	-	5.200890468829781
233	1558	HP_1581	AAD08619.1	null	-	-	5.19826843763411
234	720	HP_0732	AAD07791.1	null	-	-	5.194493262877185
235	190	HP_0193	AAD07260.1	null	-	-	5.19250463009237
236	673	HP_0681	AAD14887.1	null	-	-	5.191906160638555
237	150	HP_0153	AAD07218.1	null	-	-	5.185313788489198
238	419	HP_0423	AAD07492.1	null	-	-	5.184974409451032
239	1392	HP_1412	AAD08454.1	null	-	-	5.184974409451032
240	904	HP_0920	AAD07964.1	null	-	-	5.183950505556495
241	1245	HP_1262	AAD08308.1	null	-	-	5.183880773374858
242	934	HP_0950	AAD07995.1	null	-	-	5.1787222484077295
243	185	HP_0188	AAD07266.1	null	-	-	5.178051969860901
244	141	HP_0144	AAD07214.1	null	-	-	5.166950193805291
245	1281	HP_1299	AAD08340.1	null	-	-	5.161236328736
246	210	HP_0214	AAD07282.1	null	-	-	5.157740037577664
247	747	HP_0760	AAD07808.1	null	-	-	5.15504454202727
248	1434	HP_1455	AAD08498.1	null	-	-	5.149820438302962
249	522	HP_0528	AAD07595.1	null	-	-	5.14882134845243
250	516	HP_0522	AAD07589.1	null	-	-	5.146737734092895
251	564	HP_0571	AAD07639.1	null	-	-	5.142864086742962
252	984	HP_1000	AAD08045.1	null	-	-	5.14175202244473
253	760	HP_0773	AAD07825.1	null	-	-	5.137129271740843
254	682	HP_0691	AAD07743.1	null	-	-	5.13564876211404
255	713	HP_0724	AAD07773.1	null	-	-	5.130614379876858
256	412	HP_0416	AAD07482.1	null	-	-	5.1260353534342995
257	862	HP_0875	AAD07923.1	null	-	-	5.121979051443477
258	54	HP_0055	AAD07125.1	null	-	-	5.119809075496266
259	638	HP_0646	AAD07707.1	null	-	-	5.118098322292363
260	1093	HP_1110	AAD08154.1	null	-	-	5.110448450588103
261	764	HP_0777	AAD07823.1	null	-	-	5.1099104214929385
262	1526	HP_1549	AAD08587.1	null	-	-	5.108961434028856
263	1168	HP_1185	AAD08231.1	null	-	-	5.108678541289838
264	664	HP_0672	AAD07733.1	null	-	-	5.106542860528937
265	103	HP_0105	AAD07175.1	null	-	-	5.101159531698387
266	361	HP_0365	AAD07440.1	null	-	-	5.101159531698387
267	196	HP_0199	AAD07273.1	null	-	-	5.086953945895393
268	1163	HP_1180	AAD08224.1	null	-	-	5.0821205281441175
269	688	HP_0697	AAD07749.1	null	-	-	5.078728486197036
270	811	HP_0824	AAD07874.1	null	-	-	5.069588148709392
271	104	HP_0106	AAD07176.1	null	-	-	5.068139117129241
272	101	HP_0103	AAD07173.1	null	-	-	5.06784789758188
273	1226	HP_1243	AAD08288.1	null	-	-	5.067495649944101
274	647	HP_0655	AAD07720.1	null	-	-	5.065553089889473
275	167	HP_0170	AAD07242.1	null	-	-	5.061509869819105
276	752	HP_0765	AAD07814.1	null	-	-	5.056109043750897
277	303	HP_0307	AAD07382.1	null	-	-	5.054750385967836
278	1564	HP_1587	AAD08626.1	null	-	-	5.047306501179576
279	633	HP_0641	AAD07716.1	null	-	-	5.045521685828019
280	826	HP_0839	AAD07886.1	null	-	-	5.040058876424385
281	125	HP_0127	AAD07197.1	null	-	-	5.0312297834344895
282	1306	HP_1324	AAD08375.1	null	-	-	5.030881282002452
283	1200	HP_1217	AAD08266.1	null	-	-	5.030411174325779
284	863	HP_0876	AAD07924.1	null	-	-	5.028487842726148
285	320	HP_0324	AAD07398.1	null	-	-	5.0241173274211235
286	178	HP_0181	AAD07253.1	null	-	-	5.023101117476872
287	1252	HP_1269	AAD08313.1	null	-	-	5.018848804299578
288	3	HP_0003	AAD07076.1	null	-	-	5.01375928078154
289	623	HP_0631	AAD07691.1	null	-	-	5.0123595991468965
290	1393	HP_1413	AAD08456.1	null	-	-	5.005694759801196
291	86	HP_0088	AAD07156.1	null	-	-	5.003333911353727
292	510	HP_0515	AAD07583.1	null	-	-	4.997362550691128
293	526	HP_0532	AAD07599.1	null	-	-	4.997362550691128
294	1485	HP_1506	AAD08542.1	null	-	-	4.9953497985536695
295	565	HP_0572	AAD07640.1	null	-	-	4.992203099255407
296	163	HP_0166	AAD07234.1	null	-	-	4.990522732939929
297	1151	HP_1168	AAD08212.1	null	-	-	4.979909575251788
298	1097	HP_1114	AAD08158.1	null	-	-	4.972773751009411
299	733	HP_0746	AAD07801.1	null	-	-	4.97072939086532
300	1399	HP_1420	AAD08462.1	null	-	-	4.970471162523537
301	1223	HP_1240	AAD08284.1	null	-	-	4.9704216457895605
302	1290	HP_1308	AAD08348.1	null	-	-	4.965125751485552
303	1430	HP_1451	AAD08496.1	null	-	-	4.964808325232041
304	584	HP_0591	AAD07656.1	null	-	-	4.961072535603407
305	1251	HP_1268	AAD08312.1	null	-	-	4.960176398336846
306	376	HP_0380	AAD07448.1	null	-	-	4.949936623285014
307	1400	HP_1421	AAD08463.1	null	-	-	4.948981617729594
308	170	HP_0173	AAD07238.1	null	-	-	4.947304288307256
309	945	HP_0961	AAD08003.1	null	-	-	4.941104342213616
310	1313	HP_1331	AAD08372.1	null	-	-	4.940077876785292
311	873	HP_0887	AAD07935.1	null	-	-	4.938051090444289
312	139	HP_0141	AAD07209.1	null	-	-	4.937931308755038
313	1026	HP_1043	AAD08088.1	null	-	-	4.936529231234504
314	1043	HP_1060	AAD08110.1	null	-	-	4.933633562354414
315	1493	HP_1514	AAD08555.1	null	-	-	4.9187576112931675
316	448	HP_0452	AAD07515.1	null	-	-	4.915246981982085
317	817	HP_0830	AAD07880.1	null	-	-	4.911363563535297
318	1362	HP_1382	AAD08429.1	null	-	-	4.9112951250270065
319	1307	HP_1325	AAD08368.1	null	-	-	4.911027293671588
320	800	HP_0813	AAD07862.1	null	-	-	4.910539032640834
321	138	HP_0140	AAD07208.1	null	-	-	4.908641789859877
322	583	HP_0590	AAD07655.1	null	-	-	4.906868401555203
323	959	HP_0975	AAD08021.1	null	-	-	4.90663052985576
324	24	HP_0025	AAD07106.1	null	-	-	4.902887477261051
325	1211	HP_1228	AAD08273.1	null	-	-	4.902303479315761
326	136	HP_0138	AAD07206.1	null	-	-	4.902087686555158
327	1249	HP_1266	AAD08310.1	null	-	-	4.898200766051038
328	1001	HP_1018	AAD08072.1	null	-	-	4.895820776368338
329	1114	HP_1131	AAD08173.1	null	-	-	4.895820776368338
330	1066	HP_1083	AAD08134.1	null	-	-	4.893725056830474
331	132	HP_0134	AAD07204.1	null	-	-	4.893585066294627
332	739	HP_0752	AAD07800.1	null	-	-	4.892842290339248
333	745	HP_0758	AAD07806.1	null	-	-	4.884347234044768
334	82	HP_0084	AAD07154.1	null	-	-	4.874508635511968
335	1292	HP_1310	AAD08350.1	null	-	-	4.872531339180362
336	582	HP_0589	AAD07654.1	null	-	-	4.86646528538537
337	145	HP_0148	AAD07229.1	null	-	-	4.86638705684887
338	334	HP_0338	AAD07410.1	null	-	-	4.863891135887867
339	1081	HP_1098	AAD08141.1	null	-	-	4.861332145356626
340	1409	HP_1430	AAD08469.1	null	-	-	4.8595375553254465
341	340	HP_0344	AAD07415.1	null	-	-	4.85687292890002
342	77	HP_0079	AAD07150.1	null	-	-	4.847151949289568
343	1523	HP_1546	AAD08590.1	null	-	-	4.837149968044971
344	543	HP_0550	AAD07616.1	null	-	-	4.83661778702205
345	1156	HP_1173	AAD08225.1	null	-	-	4.835876332793568
346	243	HP_0247	AAD07315.1	null	-	-	4.8309949636176635
347	285	HP_0289	AAD07355.1	null	-	-	4.830024785357592
348	189	HP_0192	AAD07259.1	null	-	-	4.826063790527637
349	151	HP_0154	AAD07219.1	null	-	-	4.825673952839074
350	265	HP_0269	AAD07337.1	null	-	-	4.825164451816212
351	46	HP_0047	AAD07114.1	null	-	-	4.823829984209243
352	1297	HP_1315	AAD08354.1	null	-	-	4.820888127219464
353	1386	HP_1406	AAD08448.1	null	-	-	4.8111897230608935
354	1404	HP_1425	AAD08474.1	null	-	-	4.803096066898258
355	915	HP_0931	AAD07979.1	null	-	-	4.800583558575741
356	897	HP_0913	AAD07957.1	null	-	-	4.796363212814506
357	1420	HP_1441	AAD08479.1	null	-	-	4.792336459718962
358	483	HP_0488	AAD07556.1	null	-	-	4.789069651639498
359	1099	HP_1116	AAD08167.1	null	-	-	4.789069651639498
360	600	HP_0607	AAD07671.1	null	-	-	4.785870554339766
361	568	HP_0575	AAD07642.1	null	-	-	4.784721503533545
362	655	HP_0663	AAD07726.1	null	-	-	4.784467270676652
363	192	HP_0195	AAD07262.1	null	-	-	4.784077336762058
364	1269	HP_1287	AAD08332.1	null	-	-	4.781651395097271
365	1432	HP_1453	AAD08493.1	null	-	-	4.78157890735146
366	368	HP_0372	AAD07441.1	null	-	-	4.781082209206653
367	1271	HP_1289	AAD08365.1	null	-	-	4.778909289088679
368	1153	HP_1170	AAD08216.1	null	-	-	4.7759162753581075
369	351	HP_0355	AAD07423.1	null	-	-	4.7741126414802855
370	624	HP_0632	AAD07692.1	null	-	-	4.772508314570711
371	536	HP_0542	AAD07608.1	null	-	-	4.77036895886358
372	22	HP_0023	AAD07095.1	null	-	-	4.768960386240979
373	678	HP_0687	AAD07741.1	null	-	-	4.763357137291709
374	804	HP_0817	AAD07872.1	null	-	-	4.762209653952348
375	813	HP_0826	AAD07876.1	null	-	-	4.761824228214123
376	1505	HP_1527	AAD08574.1	null	-	-	4.7575989593703
377	840	HP_0853	AAD07900.1	null	-	-	4.756784083101398
378	511	HP_0516	AAD07584.1	null	-	-	4.755326967500478
379	814	HP_0827	AAD07877.1	null	-	-	4.751316372317498
380	1359	HP_1379	AAD08421.1	null	-	-	4.750380709632533
381	321	HP_0325	AAD07392.1	null	-	-	4.750017795045517
382	166	HP_0169	AAD07235.1	null	-	-	4.746157612122572
383	611	HP_0618	AAD07683.1	null	-	-	4.745989206722531
384	1077	HP_1094	AAD08147.1	null	-	-	4.745300977156089
385	1181	HP_1198	AAD08242.1	null	-	-	4.7435730507175995
386	209	HP_0213	AAD07281.1	null	-	-	4.7355233143901065
387	212	HP_0216	AAD07284.1	null	-	-	4.7351340106289985
388	1557	HP_1580	AAD08625.1	null	-	-	4.734560739575143
389	892	HP_0908	AAD07954.1	null	-	-	4.731365786870652
390	1545	HP_1568	AAD08611.1	null	-	-	4.728993008001772
391	1291	HP_1309	AAD08349.1	null	-	-	4.7184542903905555
392	1052	HP_1069	AAD08115.1	null	-	-	4.718404329700126
393	1261	HP_1278	AAD08323.1	null	-	-	4.718132925462448
394	929	HP_0945	AAD07992.1	null	-	-	4.715233590394961
395	919	HP_0935	AAD07982.1	null	-	-	4.706704078344078
396	1355	HP_1375	AAD08418.1	null	-	-	4.706659897965443
397	348	HP_0352	AAD07420.1	null	-	-	4.704027077182801
398	1443	HP_1464	AAD08505.1	null	-	-	4.703799959341073
399	30	HP_0031	AAD07108.1	null	-	-	4.70235285370982
400	40	HP_0041	AAD07121.1	null	-	-	4.696437049707395
401	67	HP_0069	AAD07132.1	null	-	-	4.695027012133315
402	1184	HP_1201	AAD08247.1	null	-	-	4.694640399101152
403	182	HP_0185	AAD07255.1	null	-	-	4.693812998210856
404	1287	HP_1305	AAD08346.1	null	-	-	4.6937035329699945
405	108	HP_0110	AAD07179.1	null	-	-	4.693471580751106
406	831	HP_0844	AAD07890.1	null	-	-	4.692458879377133
407	261	HP_0265	AAD07331.1	null	-	-	4.691572974785122
408	1517	HP_1540	AAD08580.1	null	-	-	4.690379699363413
409	1343	HP_1362	AAD08402.1	null	-	-	4.683086914695385
410	914	HP_0930	AAD07975.1	null	-	-	4.679498401134172
411	225	HP_0229	AAD07298.1	null	-	-	4.678965925234111
412	1487	HP_1508	AAD08550.1	null	-	-	4.67784520619051
413	345	HP_0349	AAD07406.1	null	-	-	4.677520202002427
414	551	HP_0558	AAD07625.1	null	-	-	4.677279358356513
415	1164	HP_1181	AAD08227.1	null	-	-	4.677112228704841
416	759	HP_0772	AAD07820.1	null	-	-	4.673495017658785
417	1398	HP_1419	AAD08461.1	null	-	-	4.673495017658785
418	507	HP_0512	AAD07575.1	null	-	-	4.670166475072668
419	1136	HP_1153	AAD08195.1	null	-	-	4.669831489917926
420	395	HP_0399	AAD07462.1	null	-	-	4.667271231489916
421	711	HP_0721	AAD07777.1	null	-	-	4.664391933401473
422	1015	HP_1032	AAD08076.1	null	-	-	4.662137236229279
423	906	HP_0922	AAD07969.1	null	-	-	4.662128400905556
424	48	HP_0049	AAD07122.1	null	-	-	4.659091421887607
425	1220	HP_1237	AAD08282.1	null	-	-	4.658861388843895
426	648	HP_0656	AAD07721.1	null	-	-	4.658716048486107
427	990	HP_1006	AAD08052.1	null	-	-	4.658604079585129
428	1113	HP_1130	AAD08172.1	null	-	-	4.653162304159421
429	998	HP_1015	AAD08069.1	null	-	-	4.651909207260321
430	1280	HP_1298	AAD08360.1	null	-	-	4.651909207260321
431	1438	HP_1459	AAD08501.1	null	-	-	4.65010200525272
432	346	HP_0350	AAD07425.1	null	-	-	4.649776471326404
433	43	HP_0044	AAD07112.1	null	-	-	4.647560991941928
434	1527	HP_1550	AAD08588.1	null	-	-	4.6457939335789415
435	1272	HP_1290	AAD08333.1	null	-	-	4.639014109474449
436	1488	HP_1509	AAD08551.1	null	-	-	4.635674200042611
437	1375	HP_1395	AAD08440.1	null	-	-	4.630440861974943
438	18	HP_0019	AAD07087.1	null	-	-	4.626174606109319
439	641	HP_0649	AAD07709.1	null	-	-	4.6256860622093505
440	1490	HP_1511	AAD08557.1	null	-	-	4.6256860622093505
441	1166	HP_1183	AAD08229.1	null	-	-	4.624185097837301
442	403	HP_0407	AAD07475.1	null	-	-	4.622272875219351
443	1041	HP_1058	AAD08099.1	null	-	-	4.622202892447744
444	1311	HP_1329	AAD08370.1	null	-	-	4.620689442822477
445	1109	HP_1126	AAD08170.1	null	-	-	4.618547666843694
446	45	HP_0046	AAD07123.1	null	-	-	4.61524590120675
447	12	HP_0013	AAD07083.1	null	-	-	4.612863515912518
448	1440	HP_1461	AAD08503.1	null	-	-	4.612863515912518
449	124	HP_0126	AAD07194.1	null	-	-	4.611293175380145
450	155	HP_0158	AAD07228.1	null	-	-	4.608955983422888
451	1339	HP_1358	AAD08408.1	null	-	-	4.607062587747049
452	199	HP_0202	AAD07270.1	null	-	-	4.605682055547677
453	305	HP_0309	AAD07375.1	null	-	-	4.603552032715916
454	542	HP_0549	AAD07615.1	null	-	-	4.602999254377554
455	1300	HP_1318	AAD08357.1	null	-	-	4.602658043893843
456	1056	HP_1073	AAD08120.1	null	-	-	4.601998972817015
457	1087	HP_1104	AAD08150.1	null	-	-	4.600533511996787
458	1455	HP_1476	AAD08515.1	null	-	-	4.6003324138339385
459	532	HP_0538	AAD07604.1	null	-	-	4.598111456954068
460	905	HP_0921	AAD07965.1	null	-	-	4.598074674788074
461	778	HP_0791	AAD07839.1	null	-	-	4.5963851120326105
462	1318	HP_1336	AAD08390.1	null	-	-	4.593384127588274
463	260	HP_0264	AAD07330.1	null	-	-	4.592608704413789
464	1470	HP_1491	AAD08533.1	null	-	-	4.592387890240494
465	1246	HP_1263	AAD08309.1	null	-	-	4.5904457213234595
466	34	HP_0035	AAD07104.1	null	-	-	4.586546628522952
467	675	HP_0683	AAD14885.1	null	-	-	4.585216341391395
468	1193	HP_1210	AAD08254.1	null	-	-	4.584637953518117
469	44	HP_0045	AAD07113.1	null	-	-	4.583759993391518
470	360	HP_0364	AAD07432.1	null	-	-	4.581031624239467
471	1021	HP_1038	AAD08081.1	null	-	-	4.577472974610083
472	850	HP_0863	AAD07917.1	null	-	-	4.574907458674882
473	769	HP_0782	AAD07835.1	null	-	-	4.5710462774946965
474	1075	HP_1092	AAD08138.1	null	-	-	4.569167205861823
475	1090	HP_1107	AAD08160.1	null	-	-	4.568388046254981
476	645	HP_0653	AAD07712.1	null	-	-	4.566361402199999
477	962	HP_0978	AAD08024.1	null	-	-	4.5662260958127625
478	183	HP_0186	AAD07264.1	null	-	-	4.566114237250637
479	753	HP_0766	AAD07815.1	null	-	-	4.56474199342393
480	1486	HP_1507	AAD08549.1	null	-	-	4.562530411593786
481	841	HP_0854	AAD07901.1	null	-	-	4.562427491429879
482	1054	HP_1071	AAD08116.1	null	-	-	4.558130796801105
483	1301	HP_1319	AAD08358.1	null	-	-	4.5575998608538715
484	394	HP_0398	AAD07467.1	null	-	-	4.556802250966557
485	908	HP_0924	AAD07977.1	null	-	-	4.555607715620212
486	186	HP_0189	AAD07256.1	null	-	-	4.552845537733015
487	15	HP_0016	AAD07092.1	null	-	-	4.5524858628963365
488	266	HP_0270	AAD07345.1	null	-	-	4.550914353942591
489	1216	HP_1233	AAD08281.1	null	-	-	4.549574467914136
490	684	HP_0693	AAD07745.1	null	-	-	4.547954847033486
491	884	HP_0898	AAD07944.1	null	-	-	4.547098746580762
492	761	HP_0774	AAD07821.1	null	-	-	4.541575105137558
493	1098	HP_1115	AAD08165.1	null	-	-	4.541334111945017
494	244	HP_0248	AAD07316.1	null	-	-	4.539728774251342
495	523	HP_0529	AAD07596.1	null	-	-	4.538076146166645
496	617	HP_0625	AAD07695.1	null	-	-	4.529210548773568
497	1376	HP_1396	AAD08441.1	null	-	-	4.5289088978830785
498	700	HP_0709	AAD07762.1	null	-	-	4.524579886487963
499	231	HP_0235	AAD07303.1	null	-	-	4.520109123407335
500	834	HP_0847	AAD07920.1	null	-	-	4.517922601357748
501	418	HP_0422	AAD07486.1	null	-	-	4.516841245264672
502	1108	HP_1125	AAD08169.1	null	-	-	4.515446218969266
503	1024	HP_1041	AAD08087.1	null	-	-	4.512633162019853
504	1445	HP_1466	AAD08507.1	null	-	-	4.511899571998878
505	858	HP_0871	AAD07921.1	null	-	-	4.510887265339272
506	366	HP_0370	AAD07434.1	null	-	-	4.510789247814468
507	827	HP_0840	AAD07887.1	null	-	-	4.50745114272303
508	1341	HP_1360	AAD08400.1	null	-	-	4.504936924759959
509	1144	HP_1161	AAD08207.1	null	-	-	4.4990444477203475
510	1305	HP_1323	AAD08367.1	null	-	-	4.497558182830314
511	180	HP_0183	AAD07252.1	null	-	-	4.495738430697703
512	92	HP_0094	AAD07164.1	null	-	-	4.494751675639823
513	274	HP_0278	AAD07341.1	null	-	-	4.49281388930132
514	692	HP_0701	AAD07753.1	null	-	-	4.492341899626641
515	989	HP_1005	AAD08060.1	null	-	-	4.491370532609169
516	773	HP_0786	AAD07830.1	null	-	-	4.4881824837319035
517	864	HP_0877	AAD07925.1	null	-	-	4.488035524771314
518	200	HP_0203	AAD07274.1	null	-	-	4.486385028509182
519	1035	HP_1052	AAD08098.1	null	-	-	4.484629048927919
520	786	HP_0799	AAD07849.1	null	-	-	4.483442246268684
521	128	HP_0130	AAD07199.1	null	-	-	4.4818586547960955
522	6	HP_0006	AAD07079.1	null	-	-	4.480757431958754
523	949	HP_0965	AAD08017.1	null	-	-	4.479957824875262
524	1147	HP_1164	AAD08209.1	null	-	-	4.4776000624310415
525	1520	HP_1543	AAD08582.1	null	-	-	4.473951021504294
526	570	HP_0577	AAD07644.1	null	-	-	4.4651537490415745
527	1378	HP_1398	AAD08435.1	null	-	-	4.464633840555412
528	1308	HP_1326	AAD08376.1	null	-	-	4.461599069265497
529	780	HP_0793	AAD07841.1	null	-	-	4.458205418356178
530	326	HP_0330	AAD07399.1	null	-	-	4.4574533786439865
531	1002	HP_1019	AAD08063.1	null	-	-	4.455521798174824
532	480	HP_0485	AAD07551.1	null	-	-	4.45353166836705
533	224	HP_0228	AAD07294.1	null	-	-	4.452005787256763
534	1314	HP_1332	AAD08373.1	null	-	-	4.450059059450887
535	1073	HP_1090	AAD08132.1	null	-	-	4.446148378387511
536	1532	HP_1555	AAD08595.1	null	-	-	4.4435821507789415
537	95	HP_0097	AAD07171.1	null	-	-	4.442921893022014
538	1565	HP_1588	AAD08627.1	null	-	-	4.44160729678107
539	144	HP_0147	AAD07216.1	null	-	-	4.437797242086211
540	1554	HP_1577	AAD08617.1	null	-	-	4.432563474891057
541	899	HP_0915	AAD07961.1	null	-	-	4.430124610775383
542	254	HP_0258	AAD07326.1	null	-	-	4.427314050621677
543	152	HP_0155	AAD07226.1	null	-	-	4.427088724540061
544	336	HP_0340	AAD07412.1	null	-	-	4.422191420337071
545	859	HP_0872	AAD07922.1	null	-	-	4.418108025280454
546	866	HP_0879	AAD07927.1	null	-	-	4.417784789458438
547	728	HP_0740	AAD07786.1	null	-	-	4.4140706842925255
548	1356	HP_1376	AAD08419.1	null	-	-	4.4137986139745795
549	1161	HP_1178	AAD08222.1	null	-	-	4.412647510035028
550	1559	HP_1582	AAD08620.1	null	-	-	4.412007316182695
551	599	HP_0606	AAD07670.1	null	-	-	4.410790671486666
552	1139	HP_1156	AAD08204.1	null	-	-	4.404320456686836
553	1417	HP_1438	AAD08478.1	null	-	-	4.40379310872682
554	830	HP_0843	AAD07889.1	null	-	-	4.399892988547797
555	1134	HP_1151	AAD08199.1	null	-	-	4.398829614300458
556	251	HP_0255	AAD07324.1	null	-	-	4.393055778335288
557	350	HP_0354	AAD07422.1	null	-	-	4.392054324017787
558	1437	HP_1458	AAD08500.1	null	-	-	4.388099462531959
559	356	HP_0360	AAD07428.1	null	-	-	4.386127540529096
560	87	HP_0089	AAD07157.1	null	-	-	4.385750356241227
561	891	HP_0907	AAD07953.1	null	-	-	4.38539539658398
562	1020	HP_1037	AAD08080.1	null	-	-	4.381263825412865
563	194	HP_0197	AAD07267.1	null	-	-	4.379650090737535
564	1116	HP_1133	AAD08175.1	null	-	-	4.37954378570979
565	672	HP_0680	AAD14884.1	null	-	-	4.379499268073719
566	640	HP_0648	AAD07708.1	null	-	-	4.3781447421151345
567	359	HP_0363	AAD07431.1	null	-	-	4.37772591419055
568	517	HP_0523	AAD07590.1	null	-	-	4.377676116093238
569	589	HP_0596	AAD07665.1	null	-	-	4.376104471726393
570	809	HP_0822	AAD07869.1	null	-	-	4.374908419298019
571	399	HP_0403	AAD07472.1	null	-	-	4.373648635029942
572	1071	HP_1088	AAD08131.1	null	-	-	4.371835825927301
573	844	HP_0857	AAD07903.1	null	-	-	4.366959744022548
574	1150	HP_1167	AAD08213.1	null	-	-	4.363122678918858
575	342	HP_0346	AAD07417.1	null	-	-	4.361063695279514
576	1444	HP_1465	AAD08506.1	null	-	-	4.359619460268918
577	1403	HP_1424	AAD08473.1	null	-	-	4.357927612258176
578	119	HP_0121	AAD07191.1	null	-	-	4.354834242607988
579	955	HP_0971	AAD08018.1	null	-	-	4.352792417513979
580	1550	HP_1573	AAD08613.1	null	-	-	4.3493150428457445
581	1167	HP_1184	AAD08230.1	null	-	-	4.346368577094483
582	877	HP_0891	AAD07940.1	null	-	-	4.346237636129708
583	1451	HP_1472	AAD08512.1	null	-	-	4.344998669938455
584	1480	HP_1501	AAD08546.1	null	-	-	4.340511181668498
585	794	HP_0807	AAD07854.1	null	-	-	4.337771415171119
586	944	HP_0960	AAD08002.1	null	-	-	4.3365321825446905
587	184	HP_0187	AAD07265.1	null	-	-	4.334238606209253
588	630	HP_0638	AAD07715.1	null	-	-	4.334238606209253
589	1208	HP_1225	AAD08270.1	null	-	-	4.334238606209253
590	1068	HP_1085	AAD08135.1	null	-	-	4.332207869862114
591	434	HP_0438	AAD07501.1	null	-	-	4.324490750456634
592	981	HP_0997	AAD08043.1	null	-	-	4.324490750456634
593	650	HP_0658	AAD07723.1	null	-	-	4.323287040669962
594	621	HP_0629	AAD07700.1	null	-	-	4.318463090782576
595	948	HP_0964	AAD08016.1	null	-	-	4.317057759352854
596	29	HP_0030	AAD07107.1	null	-	-	4.314963211537399
597	1289	HP_1307	AAD08347.1	null	-	-	4.313193829874069
598	1186	HP_1203	AAD08249.1	null	-	-	4.312597878221839
599	1512	HP_1534	AAD08572.1	null	-	-	4.312345293550949
600	590	HP_0597	AAD07660.1	null	-	-	4.311125181828756
601	837	HP_0850	AAD07898.1	null	-	-	4.309938303232638
602	1044	HP_1061	AAD08101.1	null	-	-	4.309614995740916
603	1534	HP_1557	AAD08597.1	null	-	-	4.3056783616511485
604	492	HP_0497	AAD07562.1	null	-	-	4.305285178054549
605	488	HP_0493	AAD07559.1	null	-	-	4.301920752105789
606	1060	HP_1077	AAD08119.1	null	-	-	4.301861861829422
607	1074	HP_1091	AAD08137.1	null	-	-	4.30097141086421
608	671	HP_0679	AAD14883.1	null	-	-	4.299560857842355
609	1197	HP_1214	AAD08259.1	null	-	-	4.298247553179911
610	953	HP_0969	AAD08012.1	null	-	-	4.295300690950476
611	976	HP_0992	AAD08037.1	null	-	-	4.2948959003381315
612	482	HP_0487	AAD07555.1	null	-	-	4.294669558561517
613	1227	HP_1244	AAD08290.1	null	-	-	4.2936179363584
614	179	HP_0182	AAD07251.1	null	-	-	4.2922078975186215
615	264	HP_0268	AAD07344.1	null	-	-	4.291095394881428
616	973	HP_0989	AAD08031.1	null	-	-	4.288185325381332
617	201	HP_0204	AAD07275.1	null	-	-	4.288058961309549
618	130	HP_0132	AAD07202.1	null	-	-	4.284977164520828
619	63	HP_0065	AAD07142.1	null	-	-	4.284141357556377
620	293	HP_0297	AAD07366.1	null	-	-	4.283310507943054
621	1465	HP_1486	AAD08521.1	null	-	-	4.282896928397507
622	420	HP_0424	AAD07493.1	null	-	-	4.2818976015026395
623	1391	HP_1411	AAD08453.1	null	-	-	4.2818976015026395
624	1078	HP_1095	AAD08139.1	null	-	-	4.280170724180057
625	41	HP_0042	AAD07110.1	null	-	-	4.27805850668461
626	229	HP_0233	AAD07301.1	null	-	-	4.2768370117932815
627	677	HP_0686	AAD14886.1	null	-	-	4.274982539084628
628	32	HP_0033	AAD07102.1	null	-	-	4.271081782057569
629	942	HP_0958	AAD08008.1	null	-	-	4.2611899553130215
630	302	HP_0306	AAD07374.1	null	-	-	4.2583596003651
631	1454	HP_1475	AAD08514.1	null	-	-	4.253358812647572
632	1217	HP_1234	AAD08277.1	null	-	-	4.250208044189186
633	160	HP_0163	AAD07232.1	null	-	-	4.246146161771231
634	730	HP_0742	AAD07793.1	null	-	-	4.244779623955913
635	1442	HP_1463	AAD08508.1	null	-	-	4.242866116224277
636	332	HP_0336	AAD07408.1	null	-	-	4.239928711822524
637	602	HP_0609	AAD07677.1	null	-	-	4.235267844186653
638	812	HP_0825	AAD07875.1	null	-	-	4.23411210791709
639	277	HP_0281	AAD07350.1	null	-	-	4.231892791020439
640	94	HP_0096	AAD07165.1	null	-	-	4.231834966234148
641	369	HP_0373	AAD07442.1	null	-	-	4.229215717965178
642	707	HP_0717	AAD07767.1	null	-	-	4.228941243232301
643	242	HP_0246	AAD07314.1	null	-	-	4.227290410903682
644	1538	HP_1561	AAD08601.1	null	-	-	4.222083835670027
645	1467	HP_1488	AAD08523.1	null	-	-	4.221093800001971
646	31	HP_0032	AAD07101.1	null	-	-	4.217955813957542
647	701	HP_0710	AAD07763.1	null	-	-	4.217872057329821
648	309	HP_0313	AAD07378.1	null	-	-	4.21689198085023
649	56	HP_0057	AAD07135.1	null	-	-	4.215553228013876
650	17	HP_0018	AAD07093.1	null	-	-	4.214931955328628
651	76	HP_0078	AAD07149.1	null	-	-	4.213839537299529
652	1330	HP_1348	AAD08393.1	null	-	-	4.213429101107944
653	1377	HP_1397	AAD08442.1	null	-	-	4.213403355934433
654	802	HP_0815	AAD07864.1	null	-	-	4.2056471353465055
655	1018	HP_1035	AAD08078.1	null	-	-	4.201458362336215
656	887	HP_0901	AAD07952.1	null	-	-	4.201369717363754
657	330	HP_0334	AAD07403.1	null	-	-	4.197121611964932
658	653	HP_0661	AAD07724.1	null	-	-	4.196252317227268
659	848	HP_0861	AAD07915.1	null	-	-	4.194595659436336
660	1511	HP_1533	AAD08571.1	null	-	-	4.192926349084393
661	851	HP_0864	AAD07918.1	null	-	-	4.189261129609764
662	1102	HP_1119	AAD08163.1	null	-	-	4.185162829953158
663	1146	HP_1163	AAD08214.1	null	-	-	4.183337479798813
664	907	HP_0923	AAD07978.1	null	-	-	4.178845364841066
665	347	HP_0351	AAD07419.1	null	-	-	4.17749185010889
666	939	HP_0955	AAD07998.1	null	-	-	4.174264917336235
667	407	HP_0411	AAD07488.1	null	-	-	4.172823112714848
668	1258	HP_1275	AAD08319.1	null	-	-	4.172514395540273
669	1551	HP_1574	AAD08614.1	null	-	-	4.168164099463785
670	1142	HP_1159	AAD08198.1	null	-	-	4.167756650217394
671	1328	HP_1346	AAD08387.1	null	-	-	4.159966834232326
672	121	HP_0123	AAD07192.1	null	-	-	4.153662988938993
673	757	HP_0770	AAD07819.1	null	-	-	4.152088396054067
674	1293	HP_1311	AAD08362.1	null	-	-	4.1500037924876105
675	66	HP_0068	AAD07131.1	null	-	-	4.149254094473609
676	1529	HP_1552	AAD08592.1	null	-	-	4.146939383341691
677	198	HP_0201	AAD07269.1	null	-	-	4.146474243197137
678	1219	HP_1236	AAD08287.1	null	-	-	4.144301604012983
679	473	HP_0477	AAD07548.1	null	-	-	4.143911333511824
680	335	HP_0339	AAD07411.1	null	-	-	4.142295680071078
681	1224	HP_1241	AAD08285.1	null	-	-	4.142262353048488
682	695	HP_0704	AAD07760.1	null	-	-	4.137594546181836
683	61	HP_0063	AAD07140.1	null	-	-	4.136496113230986
684	478	HP_0482	AAD07552.1	null	-	-	4.135992256437534
685	1379	HP_1399	AAD08436.1	null	-	-	4.133366689365087
686	1447	HP_1468	AAD08509.1	null	-	-	4.131190349026393
687	1101	HP_1118	AAD08162.1	null	-	-	4.1311141882569755
688	1083	HP_1100	AAD08143.1	null	-	-	4.130432833181982
689	386	HP_0390	AAD07455.1	null	-	-	4.129398773608327
690	603	HP_0610	AAD07675.1	null	-	-	4.128423306594825
691	958	HP_0974	AAD08020.1	null	-	-	4.127898843537245
692	494	HP_0499	AAD07564.1	null	-	-	4.125721198977395
693	65	HP_0067	AAD07130.1	null	-	-	4.124769259514177
694	1535	HP_1558	AAD08598.1	null	-	-	4.123243329026006
695	1541	HP_1564	AAD08604.1	null	-	-	4.122050138267028
696	1439	HP_1460	AAD08502.1	null	-	-	4.118864884446184
697	1067	HP_1084	AAD08128.1	null	-	-	4.118572069301122
698	518	HP_0524	AAD07591.1	null	-	-	4.115093024025136
699	1319	HP_1337	AAD08379.1	null	-	-	4.114195373220115
700	562	HP_0569	AAD07637.1	null	-	-	4.113125565765631
701	227	HP_0231	AAD07309.1	null	-	-	4.112506920066193
702	1283	HP_1301	AAD08342.1	null	-	-	4.1104679445748555
703	276	HP_0280	AAD07343.1	null	-	-	4.1061892651460195
704	504	HP_0509	AAD07573.1	null	-	-	4.1048245298859145
705	1055	HP_1072	AAD08117.1	null	-	-	4.104673172155977
706	393	HP_0397	AAD07461.1	null	-	-	4.104495024102596
707	947	HP_0963	AAD08015.1	null	-	-	4.103949596548928
708	1322	HP_1340	AAD08382.1	null	-	-	4.1029402423367305
709	338	HP_0342	AAD07413.1	null	-	-	4.102169216864268
710	493	HP_0498	AAD07563.1	null	-	-	4.1014380563551285
711	219	HP_0223	AAD07290.1	null	-	-	4.098409454561649
712	729	HP_0741	AAD07787.1	null	-	-	4.093071720538984
713	153	HP_0156	AAD07227.1	null	-	-	4.091620948555003
714	1058	HP_1075	AAD08118.1	null	-	-	4.0912900474886555
715	660	HP_0668	AAD07736.1	null	-	-	4.090599650585475
716	427	HP_0431	AAD07498.1	null	-	-	4.087809063524285
717	491	HP_0496	AAD07561.1	null	-	-	4.087809063524285
718	80	HP_0082	AAD07152.1	null	-	-	4.086802925538047
719	1088	HP_1105	AAD08151.1	null	-	-	4.085256726794585
720	598	HP_0605	AAD07673.1	null	-	-	4.0840843849381026
721	416	HP_0420	AAD07490.1	null	-	-	4.082448323290585
722	1374	HP_1394	AAD08434.1	null	-	-	4.082448323290585
723	102	HP_0104	AAD07174.1	null	-	-	4.080677848321415
724	505	HP_0510	AAD07574.1	null	-	-	4.079155918408133
725	234	HP_0238	AAD07305.1	null	-	-	4.078433731456333
726	612	HP_0620	AAD07684.1	null	-	-	4.077550365636723
727	149	HP_0152	AAD07225.1	null	-	-	4.076033325612254
728	943	HP_0959	AAD08001.1	null	-	-	4.075987378675701
729	353	HP_0357	AAD07424.1	null	-	-	4.0739573146869885
730	1049	HP_1066	AAD08104.1	null	-	-	4.0675597050307815
731	1165	HP_1182	AAD08228.1	null	-	-	4.066801996687944
732	923	HP_0939	AAD07984.1	null	-	-	4.064325591964962
733	215	HP_0219	AAD07295.1	null	-	-	4.063944440223595
734	996	HP_1013	AAD08057.1	null	-	-	4.06223874428973
735	164	HP_0167	AAD07240.1	null	-	-	4.054562044967748
736	110	HP_0112	AAD07186.1	null	-	-	4.052106712672896
737	626	HP_0634	AAD07694.1	null	-	-	4.048591037517147
738	1553	HP_1576	AAD08616.1	null	-	-	4.047691076183527
739	401	HP_0405	AAD07474.1	null	-	-	4.047293989634434
740	572	HP_0579	AAD07645.1	null	-	-	4.047137183806089
741	1320	HP_1338	AAD08380.1	null	-	-	4.046904109321812
742	556	HP_0563	AAD07632.1	null	-	-	4.045976474457306
743	1460	HP_1481	AAD08531.1	null	-	-	4.045933308554268
744	485	HP_0490	AAD07558.1	null	-	-	4.041803243786897
745	106	HP_0108	AAD07181.1	null	-	-	4.0381557402154975
746	519	HP_0525	AAD07592.1	null	-	-	4.0376918340385854
747	744	HP_0757	AAD07805.1	null	-	-	4.036641429035221
748	496	HP_0501	AAD07566.1	null	-	-	4.034834581384663
749	21	HP_0022	AAD07089.1	null	-	-	4.034501071325983
750	1196	HP_1213	AAD08258.1	null	-	-	4.02944043593089
751	291	HP_0295	AAD07364.1	null	-	-	4.028986357266449
752	1013	HP_1030	AAD08074.1	null	-	-	4.026206836685954
753	1547	HP_1570	AAD08607.1	null	-	-	4.023463055488573
754	1149	HP_1166	AAD08211.1	null	-	-	4.021596731600551
755	666	HP_0674	AAD07740.1	null	-	-	4.018079204039141
756	1510	HP_1532	AAD08570.1	null	-	-	4.01745589600891
757	19	HP_0020	AAD07088.1	null	-	-	4.015935887072852
758	748	HP_0761	AAD07811.1	null	-	-	4.0121582773450575
759	1401	HP_1422	AAD08464.1	null	-	-	4.006028460487108
760	588	HP_0595	AAD07664.1	null	-	-	4.004328012206133
761	1360	HP_1380	AAD08422.1	null	-	-	4.004328012206133
762	294	HP_0298	AAD07367.1	null	-	-	4.001480664372727
763	137	HP_0139	AAD07207.1	null	-	-	3.997872530838823
764	634	HP_0642	AAD07703.1	null	-	-	3.9971297300174062
765	1148	HP_1165	AAD08210.1	null	-	-	3.9962358494408377
766	81	HP_0083	AAD07153.1	null	-	-	3.9922294694199527
767	358	HP_0362	AAD07430.1	null	-	-	3.9907600349658447
768	1206	HP_1223	AAD08279.1	null	-	-	3.990144811094782
769	1042	HP_1059	AAD08100.1	null	-	-	3.985768773319768
770	357	HP_0361	AAD07429.1	null	-	-	3.9850044104488247
771	940	HP_0956	AAD07999.1	null	-	-	3.9850044104488247
772	790	HP_0803	AAD07858.1	null	-	-	3.9819916657460057
773	114	HP_0116	AAD07184.1	null	-	-	3.978939879555434
774	931	HP_0947	AAD08004.1	null	-	-	3.9783782191548926
775	1312	HP_1330	AAD08371.1	null	-	-	3.9772552264192655
776	385	HP_0389	AAD07454.1	null	-	-	3.97510536279524
777	374	HP_0378	AAD07446.1	null	-	-	3.9744065163808053
778	327	HP_0331	AAD07400.1	null	-	-	3.9695235036848633
779	1172	HP_1189	AAD08235.1	null	-	-	3.968390537817796
780	1549	HP_1572	AAD08609.1	null	-	-	3.966734890243893
781	1162	HP_1179	AAD08223.1	null	-	-	3.96670474571259
782	84	HP_0086	AAD07155.1	null	-	-	3.9663475906242716
783	1169	HP_1186	AAD08232.1	null	-	-	3.9658721655746194
784	1421	HP_1442	AAD08480.1	null	-	-	3.9634605089410457
785	1030	HP_1047	AAD08092.1	null	-	-	3.9623639853920216
786	709	HP_0719	AAD07775.1	null	-	-	3.9615996852948867
787	314	HP_0318	AAD07387.1	null	-	-	3.9610364871788435
788	406	HP_0410	AAD07478.1	null	-	-	3.9606913852061814
789	193	HP_0196	AAD07263.1	null	-	-	3.9581515014547852
790	604	HP_0611	AAD07678.1	null	-	-	3.957599651370103
791	779	HP_0792	AAD07840.1	null	-	-	3.9552921977399107
792	59	HP_0061	AAD07138.1	null	-	-	3.9550992677452554
793	1202	HP_1219	AAD08268.1	null	-	-	3.9550992677452554
794	1023	HP_1040	AAD08082.1	null	-	-	3.952659829415585
795	1327	HP_1345	AAD08386.1	null	-	-	3.9503679324697627
796	524	HP_0530	AAD07597.1	null	-	-	3.942922927767462
797	782	HP_0795	AAD07843.1	null	-	-	3.942572719137399
798	499	HP_0504	AAD07580.1	null	-	-	3.9411877021942883
799	1199	HP_1216	AAD08260.1	null	-	-	3.9410457761797706
800	646	HP_0654	AAD07719.1	null	-	-	3.9398869796921048
801	533	HP_0539	AAD07605.1	null	-	-	3.939080502410774
802	1141	HP_1158	AAD08197.1	null	-	-	3.938151925931838
803	1395	HP_1415	AAD08458.1	null	-	-	3.9346217403130965
804	762	HP_0775	AAD07822.1	null	-	-	3.934547695420804
805	1040	HP_1057	AAD08109.1	null	-	-	3.9335220647545817
806	965	HP_0981	AAD08027.1	null	-	-	3.9278006338127107
807	1124	HP_1141	AAD08187.1	null	-	-	3.9229038557928657
808	311	HP_0315	AAD07379.1	null	-	-	3.9223168325832036
809	1017	HP_1034	AAD08077.1	null	-	-	3.9204476705893567
810	64	HP_0066	AAD07129.1	null	-	-	3.9190306520147282
811	995	HP_1012	AAD08056.1	null	-	-	3.9175869061575153
812	50	HP_0051	AAD07117.1	null	-	-	3.9175387767193635
813	937	HP_0953	AAD08007.1	null	-	-	3.9142443878114603
814	1385	HP_1405	AAD08450.1	null	-	-	3.9137702614336356
815	1349	HP_1368	AAD08412.1	null	-	-	3.9131492278428532
816	544	HP_0551	AAD07617.1	null	-	-	3.912440305764656
817	1100	HP_1117	AAD08161.1	null	-	-	3.908205289557605
818	1524	HP_1547	AAD08585.1	null	-	-	3.907032950647826
819	122	HP_0124	AAD07193.1	null	-	-	3.9058784185012754
820	218	HP_0222	AAD07296.1	null	-	-	3.899157352087098
821	1357	HP_1377	AAD08427.1	null	-	-	3.899157352087098
822	1007	HP_1024	AAD08066.1	null	-	-	3.8977238729043377
823	1397	HP_1418	AAD08460.1	null	-	-	3.8976430887582256
824	609	HP_0616	AAD07681.1	null	-	-	3.896454052814628
825	867	HP_0880	AAD07928.1	null	-	-	3.894736423810173
826	770	HP_0783	AAD07836.1	null	-	-	3.892782743038419
827	735	HP_0748	AAD07797.1	null	-	-	3.8875155515364597
828	1260	HP_1277	AAD08322.1	null	-	-	3.887361417736564
829	1004	HP_1021	AAD08065.1	null	-	-	3.886092985116591
830	451	HP_0455	AAD07533.1	null	-	-	3.8853599555406473
831	654	HP_0662	AAD07725.1	null	-	-	3.883116058840961
832	1433	HP_1454	AAD08497.1	null	-	-	3.8830542379038384
833	853	HP_0866	AAD07908.1	null	-	-	3.88296377073669
834	1121	HP_1138	AAD08184.1	null	-	-	3.8829007574283034
835	175	HP_0178	AAD07248.1	null	-	-	3.8827487900767235
836	73	HP_0075	AAD07146.1	null	-	-	3.880521465913874
837	685	HP_0694	AAD07748.1	null	-	-	3.8793042762176246
838	796	HP_0809	AAD07860.1	null	-	-	3.878922473136031
839	1205	HP_1222	AAD08264.1	null	-	-	3.878456769217207
840	861	HP_0874	AAD07926.1	null	-	-	3.87816394420945
841	1548	HP_1571	AAD08608.1	null	-	-	3.8780660329552443
842	789	HP_0802	AAD07851.1	null	-	-	3.8768791361027377
843	746	HP_0759	AAD07807.1	null	-	-	3.8759828987297076
844	207	HP_0211	AAD07279.1	null	-	-	3.875882538329803
845	966	HP_0982	AAD08032.1	null	-	-	3.8720289775500625
846	706	HP_0716	AAD07766.1	null	-	-	3.866593381209711
847	610	HP_0617	AAD07682.1	null	-	-	3.8641681552714515
848	1192	HP_1209	AAD08253.1	null	-	-	3.8624291826325856
849	1539	HP_1562	AAD08602.1	null	-	-	3.862325315074635
850	1157	HP_1174	AAD08219.1	null	-	-	3.8619193252324426
851	1096	HP_1113	AAD08157.1	null	-	-	3.8611807836552727
852	722	HP_0734	AAD07780.1	null	-	-	3.858492550697454
853	329	HP_0333	AAD07402.1	null	-	-	3.857565498482992
854	825	HP_0838	AAD07895.1	null	-	-	3.8556885265172265
855	1354	HP_1374	AAD08417.1	null	-	-	3.850743776626017
856	28	HP_0029	AAD07100.1	null	-	-	3.850713313486572
857	803	HP_0816	AAD07865.1	null	-	-	3.8503432788066405
858	1033	HP_1050	AAD08095.1	null	-	-	3.8485347853909997
859	292	HP_0296	AAD07365.1	null	-	-	3.843537646726572
860	597	HP_0604	AAD07669.1	null	-	-	3.8433705687580466
861	911	HP_0927	AAD07972.1	null	-	-	3.8411861788602537
862	1342	HP_1361	AAD08401.1	null	-	-	3.8403721312164567
863	1419	HP_1440	AAD08487.1	null	-	-	3.8400852928098206
864	1414	HP_1435	AAD08477.1	null	-	-	3.837901603948733
865	1429	HP_1450	AAD08491.1	null	-	-	3.8377539592660073
866	886	HP_0900	AAD07946.1	null	-	-	3.8349830015319957
867	413	HP_0417	AAD07483.1	null	-	-	3.833897445713348
868	1198	HP_1215	AAD08265.1	null	-	-	3.8336144307883435
869	1122	HP_1139	AAD08185.1	null	-	-	3.8319426762598128
870	97	HP_0099	AAD07167.1	null	-	-	3.831299017830387
871	20	HP_0021	AAD07094.1	null	-	-	3.828777984571722
872	176	HP_0179	AAD07249.1	null	-	-	3.826455948054312
873	233	HP_0237	AAD07304.1	null	-	-	3.82125927719999
874	1143	HP_1160	AAD08206.1	null	-	-	3.820507124702316
875	1542	HP_1565	AAD08605.1	null	-	-	3.819013214338691
876	751	HP_0764	AAD07813.1	null	-	-	3.8169900857738845
877	142	HP_0145	AAD07215.1	null	-	-	3.815282082574033
878	4	HP_0004	AAD07077.1	null	-	-	3.8128031700139426
879	284	HP_0288	AAD07360.1	null	-	-	3.811793317804992
880	577	HP_0584	AAD07636.1	null	-	-	3.8078656473868167
881	1003	HP_1020	AAD08064.1	null	-	-	3.8036077936290855
882	821	HP_0834	AAD07883.1	null	-	-	3.8033417290095586
883	1038	HP_1055	AAD08107.1	null	-	-	3.7978837707490554
884	723	HP_0735	AAD07781.1	null	-	-	3.7974304370737517
885	39	HP_0040	AAD07120.1	null	-	-	3.796854246271598
886	661	HP_0669	AAD07737.1	null	-	-	3.795966305576586
887	68	HP_0070	AAD07133.1	null	-	-	3.7917431650530955
888	888	HP_0902	AAD07951.1	null	-	-	3.791398874551658
889	1236	HP_1253	AAD08297.1	null	-	-	3.7911399245263127
890	784	HP_0797	AAD07844.1	null	-	-	3.7901048759049676
891	795	HP_0808	AAD07855.1	null	-	-	3.789309501932858
892	938	HP_0954	AAD07997.1	null	-	-	3.789309501932858
893	696	HP_0705	AAD07755.1	null	-	-	3.785552794054839
894	205	HP_0209	AAD07285.1	null	-	-	3.7838014940291504
895	1190	HP_1207	AAD08256.1	null	-	-	3.780940389144808
896	1468	HP_1489	AAD08524.1	null	-	-	3.780405233758744
897	429	HP_0433	AAD07504.1	null	-	-	3.7794818398367958
898	1560	HP_1583	AAD08621.1	null	-	-	3.7792262343608063
899	58	HP_0060	AAD07137.1	null	-	-	3.7771300997627804
900	1350	HP_1370	AAD08413.1	null	-	-	3.774989737816397
901	1111	HP_1128	AAD08183.1	null	-	-	3.7721351276415795
902	1540	HP_1563	AAD08603.1	null	-	-	3.76954272474126
903	409	HP_0413	AAD07479.1	null	-	-	3.769326162552234
904	555	HP_0562	AAD07628.1	null	-	-	3.7687136980162776
905	1183	HP_1200	AAD08246.1	null	-	-	3.7667129849661563
906	1082	HP_1099	AAD08142.1	null	-	-	3.766544725589242
907	372	HP_0376	AAD07444.1	null	-	-	3.7665034180580172
908	903	HP_0919	AAD07963.1	null	-	-	3.7654068944288763
909	298	HP_0302	AAD07371.1	null	-	-	3.763971959173375
910	1006	HP_1023	AAD08071.1	null	-	-	3.7630977961025978
911	930	HP_0946	AAD07993.1	null	-	-	3.7627644638336255
912	541	HP_0547	AAD07614.1	null	-	-	3.760699840471392
913	980	HP_0996	AAD08046.1	null	-	-	3.759838895598901
914	936	HP_0952	AAD07996.1	null	-	-	3.757257915686256
915	1000	HP_1017	AAD08062.1	null	-	-	3.75644927880472
916	363	HP_0367	AAD07436.1	null	-	-	3.752716350268721
917	387	HP_0391	AAD07456.1	null	-	-	3.750747270235022
918	1242	HP_1259	AAD08305.1	null	-	-	3.7492719625033972
919	920	HP_0936	AAD07983.1	null	-	-	3.7471279527203842
920	450	HP_0454	AAD07520.1	null	-	-	3.7468754707469327
921	172	HP_0175	AAD07245.1	null	-	-	3.74474133614599
922	1241	HP_1258	AAD08304.1	null	-	-	3.7427335327469695
923	846	HP_0859	AAD07905.1	null	-	-	3.742118118900652
924	1233	HP_1250	AAD08300.1	null	-	-	3.7328470123707
925	560	HP_0567	AAD07623.1	null	-	-	3.730558704097025
926	249	HP_0253	AAD07323.1	null	-	-	3.73013070901417
927	563	HP_0570	AAD07638.1	null	-	-	3.7254808668474113
928	1201	HP_1218	AAD08261.1	null	-	-	3.7204894955080285
929	422	HP_0426	AAD07495.1	null	-	-	3.719075031287076
930	1389	HP_1409	AAD08452.1	null	-	-	3.719075031287076
931	268	HP_0272	AAD07347.1	null	-	-	3.719006182964035
932	974	HP_0990	AAD08035.1	null	-	-	3.7167486147532802
933	373	HP_0377	AAD07445.1	null	-	-	3.7155153602783546
934	758	HP_0771	AAD07824.1	null	-	-	3.7136194078008335
935	1531	HP_1554	AAD08594.1	null	-	-	3.71214195267531
936	5	HP_0005	AAD07078.1	null	-	-	3.710360881738682
937	308	HP_0312	AAD07377.1	null	-	-	3.7087622218987413
938	177	HP_0180	AAD07250.1	null	-	-	3.707888199463877
939	1253	HP_1270	AAD08314.1	null	-	-	3.707888199463877
940	895	HP_0911	AAD07956.1	null	-	-	3.7058111753722627
941	162	HP_0165	AAD07239.1	null	-	-	3.70464734438834
942	724	HP_0736	AAD07782.1	null	-	-	3.703331106127506
943	719	HP_0731	AAD07790.1	null	-	-	3.7020203711346227
944	667	HP_0675	AAD07734.1	null	-	-	3.7016965772404675
945	951	HP_0967	AAD08011.1	null	-	-	3.693167195699271
946	1394	HP_1414	AAD08457.1	null	-	-	3.690570615530759
947	135	HP_0137	AAD07211.1	null	-	-	3.689344016082279
948	1266	HP_1284	AAD08327.1	null	-	-	3.6885050191474416
949	173	HP_0176	AAD07246.1	null	-	-	3.686959309117642
950	1047	HP_1064	AAD08111.1	null	-	-	3.686861871346303
951	370	HP_0374	AAD07443.1	null	-	-	3.6844144475028755
952	1382	HP_1402	AAD08445.1	null	-	-	3.683430115216945
953	405	HP_0409	AAD07477.1	null	-	-	3.6793360682456315
954	1344	HP_1363	AAD08403.1	null	-	-	3.678562914824888
955	1025	HP_1042	AAD08096.1	null	-	-	3.678238078455125
956	1128	HP_1145	AAD08200.1	null	-	-	3.6754165807476737
957	1484	HP_1505	AAD08541.1	null	-	-	3.666639459284808
958	1335	HP_1354	AAD08396.1	null	-	-	3.6662408019037507
959	382	HP_0386	AAD07468.1	null	-	-	3.6650972790991783
960	1187	HP_1204	AAD08255.1	null	-	-	3.6650972790991783
961	319	HP_0323	AAD07391.1	null	-	-	3.6615641512068784
962	705	HP_0715	AAD07765.1	null	-	-	3.6615641512068784
963	838	HP_0851	AAD07899.1	null	-	-	3.6613619654117433
964	1446	HP_1467	AAD08526.1	null	-	-	3.6609681442189816
965	528	HP_0534	AAD07600.1	null	-	-	3.659691467755609
966	530	HP_0536	AAD07602.1	null	-	-	3.6567374726947874
967	27	HP_0028	AAD07099.1	null	-	-	3.6561245840736025
968	725	HP_0737	AAD07783.1	null	-	-	3.6517069651963023
969	1095	HP_1112	AAD08156.1	null	-	-	3.6480403143177247
970	204	HP_0207	AAD07271.1	null	-	-	3.6453524479518253
971	514	HP_0519	AAD07587.1	null	-	-	3.6436688267523594
972	805	HP_0818	AAD07866.1	null	-	-	3.63687125580775
973	750	HP_0763	AAD07809.1	null	-	-	3.635231153857979
974	424	HP_0428	AAD07497.1	null	-	-	3.6331962242195432
975	676	HP_0685	AAD14890.2	null	-	-	3.6320423210226664
976	828	HP_0841	AAD07888.1	null	-	-	3.629909032024253
977	1065	HP_1082	AAD08127.1	null	-	-	3.628220367922528
978	1453	HP_1474	AAD08513.1	null	-	-	3.615616127535282
979	55	HP_0056	AAD07126.1	null	-	-	3.6138076006223354
980	889	HP_0905	AAD07947.1	null	-	-	3.612857264679403
981	515	HP_0520	AAD07588.1	null	-	-	3.61217306658053
982	1210	HP_1227	AAD08272.1	null	-	-	3.6104623194410914
983	443	HP_0447	AAD07514.1	null	-	-	3.6085900279573058
984	1317	HP_1335	AAD08378.1	null	-	-	3.6085900279573058
985	1340	HP_1359	AAD08409.1	null	-	-	3.6072404203307986
986	999	HP_1016	AAD08061.1	null	-	-	3.6048497819356715
987	740	HP_0753	AAD07803.1	null	-	-	3.601115312305387
988	371	HP_0375	AAD07449.1	null	-	-	3.598507223206554
989	62	HP_0064	AAD07141.1	null	-	-	3.5973598073159834
990	619	HP_0627	AAD07698.1	null	-	-	3.59569365274186
991	1235	HP_1252	AAD08296.1	null	-	-	3.5898339350226167
992	569	HP_0576	AAD07643.1	null	-	-	3.5898184109912865
993	91	HP_0093	AAD07169.2	null	-	-	3.587861273716634
994	486	HP_0491	AAD07567.1	null	-	-	3.5843217133839853
995	171	HP_0174	AAD07243.1	null	-	-	3.583821383671336
996	1011	HP_1028	AAD08083.1	null	-	-	3.583539425727604
997	975	HP_0991	AAD08036.1	null	-	-	3.58226361038556
998	1209	HP_1226	AAD08271.1	null	-	-	3.5812673529193155
999	525	HP_0531	AAD07598.1	null	-	-	3.5799828850589566
1000	1530	HP_1553	AAD08593.1	null	-	-	3.5791815124287294
1001	587	HP_0594	AAD07666.1	null	-	-	3.5763659165643675
1002	644	HP_0652	AAD07711.1	null	-	-	3.5720876831245216
1003	438	HP_0442	AAD07509.1	null	-	-	3.5624171427714053
1004	1408	HP_1429	AAD08468.1	null	-	-	3.5581750264550354
1005	441	HP_0445	AAD07521.1	null	-	-	3.556269188317546
1006	1089	HP_1106	AAD08159.1	null	-	-	3.5547294759532555
1007	1215	HP_1232	AAD08276.1	null	-	-	3.5540520854332125
1008	392	HP_0396	AAD07460.1	null	-	-	3.553849527034893
1009	88	HP_0090	AAD07158.1	null	-	-	3.553053956249643
1010	1533	HP_1556	AAD08596.1	null	-	-	3.551038744491098
1011	912	HP_0928	AAD07973.1	null	-	-	3.549435078528752
1012	384	HP_0388	AAD07453.1	null	-	-	3.5437617361739755
1013	578	HP_0585	AAD07651.1	null	-	-	3.543613208793282
1014	557	HP_0564	AAD07634.1	null	-	-	3.5431835932104248
1015	608	HP_0615	AAD07680.1	null	-	-	3.542898099521597
1016	460	HP_0464	AAD07526.1	null	-	-	3.5408324853676585
1017	950	HP_0966	AAD08010.1	null	-	-	3.5395190185135097
1018	977	HP_0993	AAD08038.1	null	-	-	3.538111800946968
1019	1518	HP_1541	AAD08581.1	null	-	-	3.5380802459164244
1020	669	HP_0677	AAD14882.1	null	-	-	3.537864569390799
1021	801	HP_0814	AAD07863.1	null	-	-	3.537864569390799
1022	618	HP_0626	AAD07696.1	null	-	-	3.5363044071757095
1023	477	HP_0481	AAD07547.1	null	-	-	3.5358718527812556
1024	222	HP_0226	AAD07292.1	null	-	-	3.5339048403989786
1025	1009	HP_1026	AAD08068.1	null	-	-	3.532072860839083
1026	1463	HP_1484	AAD08519.1	null	-	-	3.5305625755534322
1027	820	HP_0833	AAD07884.1	null	-	-	3.529114657645077
1028	835	HP_0848	AAD07897.1	null	-	-	3.52908470463259
1029	1459	HP_1480	AAD08517.1	null	-	-	3.5286737737351617
1030	36	HP_0037	AAD07105.1	null	-	-	3.5276274564657375
1031	239	HP_0243	AAD07308.1	null	-	-	3.5276274564657375
1032	310	HP_0314	AAD07386.1	null	-	-	3.5276274564657375
1033	573	HP_0580	AAD07646.1	null	-	-	3.5276274564657375
1034	1137	HP_1154	AAD08203.1	null	-	-	3.5276274564657375
1035	1521	HP_1544	AAD08583.1	null	-	-	3.5262183888165515
1036	833	HP_0846	AAD07892.1	null	-	-	3.525623126928646
1037	1387	HP_1407	AAD08449.1	null	-	-	3.5246559005362994
1038	1381	HP_1401	AAD08444.1	null	-	-	3.5239357117103296
1039	1010	HP_1027	AAD08073.1	null	-	-	3.518961138597627
1040	832	HP_0845	AAD07891.1	null	-	-	3.5181057850683675
1041	411	HP_0415	AAD07481.1	null	-	-	3.514425282317441
1042	870	HP_0884	AAD07939.1	null	-	-	3.514232322916018
1043	208	HP_0212	AAD07280.1	null	-	-	3.5061905700867984
1044	472	HP_0476	AAD07544.1	null	-	-	3.506161463276791
1045	1452	HP_1473	AAD08528.1	null	-	-	3.5050090300360397
1046	538	HP_0544	AAD07610.1	null	-	-	3.500843184004425
1047	732	HP_0745	AAD07795.1	null	-	-	3.4959822062448067
1048	1482	HP_1503	AAD08539.1	null	-	-	3.494262829351356
1049	1135	HP_1152	AAD08194.1	null	-	-	3.493957401110569
1050	845	HP_0858	AAD07904.1	null	-	-	3.4930440095394886
1051	1091	HP_1108	AAD08152.1	null	-	-	3.4928794226566575
1052	839	HP_0852	AAD07913.1	null	-	-	3.491843939211998
1053	47	HP_0048	AAD07115.1	null	-	-	3.489554206459549
1054	927	HP_0943	AAD07988.1	null	-	-	3.488778282630185
1055	771	HP_0784	AAD07837.1	null	-	-	3.488494347794274
1056	702	HP_0711	AAD07769.1	null	-	-	3.4873477779247226
1057	1265	HP_1283	AAD08329.1	null	-	-	3.4868148780026056
1058	1	HP_0001	AAD07074.1	null	-	-	3.480915248163446
1059	1475	HP_1496	AAD08537.1	null	-	-	3.4793571367305245
1060	703	HP_0712	AAD07770.1	null	-	-	3.4791260239854376
1061	968	HP_0984	AAD08041.1	null	-	-	3.4785384430581283
1062	986	HP_1002	AAD08049.1	null	-	-	3.4764130863550027
1063	961	HP_0977	AAD08023.1	null	-	-	3.473010322441304
1064	421	HP_0425	AAD07494.1	null	-	-	3.4720836591589537
1065	398	HP_0402	AAD07471.1	null	-	-	3.4681685561700304
1066	301	HP_0305	AAD07381.1	null	-	-	3.4670854982425765
1067	501	HP_0506	AAD07571.1	null	-	-	3.464931138092959
1068	297	HP_0301	AAD07370.1	null	-	-	3.463485327044317
1069	1345	HP_1364	AAD08404.1	null	-	-	3.4608081788232306
1070	1555	HP_1578	AAD08618.1	null	-	-	3.4586507863053777
1071	737	HP_0750	AAD07802.1	null	-	-	3.4581412756400107
1072	375	HP_0379	AAD07447.1	null	-	-	3.457212464765122
1073	1110	HP_1127	AAD08182.1	null	-	-	3.4567506083127504
1074	993	HP_1010	AAD08054.1	null	-	-	3.453583461724175
1075	428	HP_0432	AAD07499.1	null	-	-	3.4525992026794854
1076	230	HP_0234	AAD07302.1	null	-	-	3.4524056710299513
1077	37	HP_0038	AAD07118.1	null	-	-	3.4475302370973413
1078	343	HP_0347	AAD07404.1	null	-	-	3.4474613442399344
1079	1263	HP_1281	AAD08325.1	null	-	-	3.44628711810968
1080	11	HP_0012	AAD07082.1	null	-	-	3.445997410154223
1081	213	HP_0217	AAD07286.1	null	-	-	3.445707556766085
1082	487	HP_0492	AAD07568.1	null	-	-	3.443306295755454
1083	281	HP_0285	AAD07353.1	null	-	-	3.443003889531665
1084	439	HP_0443	AAD07510.1	null	-	-	3.4424035184872435
1085	396	HP_0400	AAD07469.1	null	-	-	3.4405727263580768
1086	1396	HP_1416	AAD08459.1	null	-	-	3.438305026791114
1087	259	HP_0263	AAD07329.1	null	-	-	3.4364371836783687
1088	607	HP_0614	AAD07688.1	null	-	-	3.4356321457751595
1089	1268	HP_1286	AAD08331.1	null	-	-	3.434146686478542
1090	806	HP_0819	AAD07867.1	null	-	-	3.4331294441282862
1091	253	HP_0257	AAD07325.1	null	-	-	3.42869664202087
1092	1367	HP_1387	AAD08426.1	null	-	-	3.4281110887128383
1093	158	HP_0161	AAD07244.1	null	-	-	3.421591008775602
1094	799	HP_0812	AAD07871.1	null	-	-	3.417894963374
1095	1504	HP_1526	AAD08563.1	null	-	-	3.4174518534518725
1096	860	HP_0873	AAD07929.1	null	-	-	3.4143089539970943
1097	1204	HP_1221	AAD08263.1	null	-	-	3.4136379751558406
1098	872	HP_0886	AAD07934.1	null	-	-	3.410260216201122
1099	615	HP_0623	AAD07686.1	null	-	-	3.4080226343456532
1100	529	HP_0535	AAD07601.1	null	-	-	3.406843874025505
1101	571	HP_0578	AAD07650.1	null	-	-	3.4060635979067873
1102	280	HP_0284	AAD07352.1	null	-	-	3.4048213982723277
1103	1326	HP_1344	AAD08385.1	null	-	-	3.4040724532886295
1104	133	HP_0135	AAD07212.1	null	-	-	3.4028390385446916
1105	1474	HP_1495	AAD08536.1	null	-	-	3.4007128625762255
1106	1373	HP_1393	AAD08433.1	null	-	-	3.398780538890535
1107	668	HP_0676	AAD14881.1	null	-	-	3.392195182940982
1108	1423	HP_1444	AAD08482.1	null	-	-	3.3918110150284484
1109	271	HP_0275	AAD07339.1	null	-	-	3.390498208449987
1110	85	HP_0087	AAD07159.1	null	-	-	3.3903111394848655
1111	1173	HP_1190	AAD08236.1	null	-	-	3.3885648099695636
1112	1062	HP_1079	AAD08125.1	null	-	-	3.385497545621922
1113	1039	HP_1056	AAD08108.1	null	-	-	3.3839855282830533
1114	35	HP_0036	AAD07109.1	null	-	-	3.3816426261476367
1115	876	HP_0890	AAD07938.1	null	-	-	3.381499897168021
1116	1331	HP_1349	AAD08406.1	null	-	-	3.3747234058724827
1117	657	HP_0665	AAD07727.1	null	-	-	3.371623409607906
1118	1029	HP_1046	AAD08091.1	null	-	-	3.369712555691019
1119	715	HP_0727	AAD07774.1	null	-	-	3.36793915377323
1120	470	HP_0474	AAD07542.1	null	-	-	3.363190746251817
1121	842	HP_0855	AAD07902.1	null	-	-	3.360158784117437
1122	512	HP_0517	AAD07585.1	null	-	-	3.360044904521419
1123	1127	HP_1144	AAD08190.1	null	-	-	3.355578012231144
1124	1407	HP_1428	AAD08467.1	null	-	-	3.355578012231144
1125	349	HP_0353	AAD07421.1	null	-	-	3.3528307071132155
1126	1462	HP_1483	AAD08518.1	null	-	-	3.3495319134259645
1127	954	HP_0970	AAD08013.1	null	-	-	3.3486743847888567
1128	791	HP_0804	AAD07852.1	null	-	-	3.3481683863532026
1129	134	HP_0136	AAD07205.1	null	-	-	3.3439443068752257
1130	924	HP_0940	AAD07985.1	null	-	-	3.343697778730058
1131	708	HP_0718	AAD07771.1	null	-	-	3.343117963324787
1132	1032	HP_1049	AAD08094.1	null	-	-	3.3404899817081843
1133	96	HP_0098	AAD07166.1	null	-	-	3.3400194882938092
1134	808	HP_0821	AAD07868.1	null	-	-	3.338452768019188
1135	718	HP_0730	AAD07789.1	null	-	-	3.3380939370595004
1136	90	HP_0092	AAD07163.1	null	-	-	3.3354453908134793
1137	1027	HP_1044	AAD08089.1	null	-	-	3.333267269353152
1138	467	HP_0471	AAD07539.1	null	-	-	3.3318414164270935
1139	742	HP_0755	AAD07804.1	null	-	-	3.331732229252619
1140	699	HP_0708	AAD07768.1	null	-	-	3.3308359583821927
1141	262	HP_0266	AAD07332.1	null	-	-	3.326691508120171
1142	255	HP_0259	AAD07327.1	null	-	-	3.3260622641628887
1143	616	HP_0624	AAD07687.1	null	-	-	3.321989314004025
1144	913	HP_0929	AAD07974.1	null	-	-	3.318451493607984
1145	1507	HP_1529	AAD08568.1	null	-	-	3.3139300945787067
1146	112	HP_0114	AAD07188.1	null	-	-	3.3128675645183607
1147	613	HP_0621	AAD07685.1	null	-	-	3.3126404019414024
1148	344	HP_0348	AAD07405.1	null	-	-	3.311234563998248
1149	988	HP_1004	AAD08051.1	null	-	-	3.309575631731448
1150	1036	HP_1053	AAD08105.1	null	-	-	3.301366891174597
1151	1503	HP_1525	AAD08567.1	null	-	-	3.3008279833609833
1152	935	HP_0951	AAD08006.1	null	-	-	3.3002576818038443
1153	100	HP_0102	AAD07172.1	null	-	-	3.299903772947668
1154	1048	HP_1065	AAD08112.1	null	-	-	3.2985607783545845
1155	576	HP_0583	AAD07648.1	null	-	-	3.2942631928592307
1156	1213	HP_1230	AAD08280.1	null	-	-	3.2942187815694344
1157	1431	HP_1452	AAD08492.1	null	-	-	3.2809106020601146
1158	235	HP_0239	AAD07306.1	null	-	-	3.279865264017134
1159	1051	HP_1068	AAD08114.1	null	-	-	3.2798497072777053
1160	792	HP_0805	AAD07853.1	null	-	-	3.2790628211880604
1161	721	HP_0733	AAD07792.1	null	-	-	3.274259968689598
1162	643	HP_0651	AAD07710.1	null	-	-	3.2736006417814787
1163	402	HP_0406	AAD07476.1	null	-	-	3.27255697386979
1164	1243	HP_1260	AAD08306.1	null	-	-	3.2719346879784035
1165	1466	HP_1487	AAD08522.1	null	-	-	3.2706463896943707
1166	1536	HP_1559	AAD08599.1	null	-	-	3.270193292183006
1167	1189	HP_1206	AAD08251.1	null	-	-	3.2697355930403496
1168	1481	HP_1502	AAD08547.1	null	-	-	3.2679137027697656
1169	286	HP_0290	AAD07356.1	null	-	-	3.2640779131859397
1170	454	HP_0458	AAD07536.1	null	-	-	3.2604643443782457
1171	694	HP_0703	AAD07754.1	null	-	-	3.2575589989717115
1172	1129	HP_1146	AAD08201.1	null	-	-	3.254791607347584
1173	1112	HP_1129	AAD08171.1	null	-	-	3.254587172577775
1174	1123	HP_1140	AAD08186.1	null	-	-	3.254342745745444
1175	1338	HP_1357	AAD08399.1	null	-	-	3.2526795328542595
1176	1264	HP_1282	AAD08326.1	null	-	-	3.250445671953621
1177	819	HP_0832	AAD07882.1	null	-	-	3.2492209138045367
1178	1304	HP_1322	AAD08374.1	null	-	-	3.2479377579464037
1179	869	HP_0883	AAD07932.1	null	-	-	3.2471908430839282
1180	545	HP_0552	AAD07618.1	null	-	-	3.245339384318186
1181	1207	HP_1224	AAD08269.1	null	-	-	3.2431545130044506
1182	315	HP_0319	AAD07388.1	null	-	-	3.241903032325012
1183	49	HP_0050	AAD07116.1	null	-	-	3.2401938867983584
1184	352	HP_0356	AAD07426.1	null	-	-	3.2373865542193085
1185	1477	HP_1498	AAD08544.1	null	-	-	3.236928263080688
1186	1478	HP_1499	AAD08545.1	null	-	-	3.2308170369875273
1187	579	HP_0586	AAD07658.1	null	-	-	3.228413325326561
1188	258	HP_0262	AAD07336.1	null	-	-	3.2276474757479647
1189	241	HP_0245	AAD07321.1	null	-	-	3.226568268680236
1190	236	HP_0240	AAD07307.1	null	-	-	3.224179912460084
1191	798	HP_0811	AAD07861.1	null	-	-	3.223872794196195
1192	1008	HP_1025	AAD08067.1	null	-	-	3.2215746511122565
1193	1413	HP_1434	AAD08476.1	null	-	-	3.2196941815280176
1194	520	HP_0526	AAD07593.1	null	-	-	3.218668230454324
1195	1336	HP_1355	AAD08397.1	null	-	-	3.2125089670190943
1196	364	HP_0368	AAD07437.1	null	-	-	3.211858463137708
1197	156	HP_0159	AAD07221.1	null	-	-	3.2117448216794506
1198	774	HP_0787	AAD07831.1	null	-	-	3.2105802883545307
1199	279	HP_0283	AAD07351.1	null	-	-	3.2077214705650374
1200	435	HP_0439	AAD07508.1	null	-	-	3.2069439223296135
1201	1104	HP_1121	AAD08164.1	null	-	-	3.20582436957036
1202	1458	HP_1479	AAD08530.1	null	-	-	3.2056370480103036
1203	381	HP_0385	AAD07465.1	null	-	-	3.19921611258585
1204	1257	HP_1274	AAD08318.1	null	-	-	3.196171529514377
1205	1267	HP_1285	AAD08330.1	null	-	-	3.195384435143687
1206	462	HP_0466	AAD07528.1	null	-	-	3.191964764699064
1207	417	HP_0421	AAD07485.1	null	-	-	3.1918974272902965
1208	871	HP_0885	AAD07933.1	null	-	-	3.1896080869657513
1209	1176	HP_1193	AAD08243.1	null	-	-	3.189498119614146
1210	902	HP_0918	AAD07967.1	null	-	-	3.187938938061011
1211	1405	HP_1426	AAD08466.1	null	-	-	3.186515102139648
1212	391	HP_0395	AAD07459.1	null	-	-	3.181021876330978
1213	586	HP_0593	AAD07659.1	null	-	-	3.1805215886592317
1214	1045	HP_1062	AAD08102.1	null	-	-	3.1792880930808995
1215	513	HP_0518	AAD07586.1	null	-	-	3.1781225950789294
1216	783	HP_0796	AAD07846.1	null	-	-	3.1762919051037914
1217	317	HP_0321	AAD07389.1	null	-	-	3.175944810382603
1218	206	HP_0210	AAD07278.1	null	-	-	3.1739519358010826
1219	1457	HP_1478	AAD08516.1	null	-	-	3.171219102371082
1220	717	HP_0729	AAD07788.1	null	-	-	3.1706823126081596
1221	855	HP_0868	AAD07919.1	null	-	-	3.1673803376855187
1222	788	HP_0801	AAD07857.1	null	-	-	3.166118464320588
1223	1329	HP_1347	AAD08392.1	null	-	-	3.1660547466979945
1224	1107	HP_1124	AAD08181.1	null	-	-	3.160251570267611
1225	263	HP_0267	AAD07333.1	null	-	-	3.157462284578847
1226	1546	HP_1569	AAD08612.1	null	-	-	3.155671288738958
1227	98	HP_0100	AAD07168.1	null	-	-	3.150448103959695
1228	1218	HP_1235	AAD08278.1	null	-	-	3.14657733200126
1229	123	HP_0125	AAD07195.1	null	-	-	3.143059069222263
1230	272	HP_0276	AAD07349.1	null	-	-	3.133729781965106
1231	1337	HP_1356	AAD08398.1	null	-	-	3.1285751541337805
1232	93	HP_0095	AAD07170.1	null	-	-	3.127700868657581
1233	1174	HP_1191	AAD08237.1	null	-	-	3.1276658054221027
1234	1496	HP_1517	AAD08556.1	null	-	-	3.1272894989340463
1235	400	HP_0404	AAD07473.1	null	-	-	3.1248790006787903
1236	140	HP_0142	AAD07210.1	null	-	-	3.1208484916928754
1237	325	HP_0329	AAD07396.1	null	-	-	3.116625670855774
1238	1125	HP_1142	AAD08188.1	null	-	-	3.116207981658385
1239	1383	HP_1403	AAD08446.1	null	-	-	3.115562530802253
1240	601	HP_0608	AAD07674.1	null	-	-	3.109433460855033
1241	698	HP_0707	AAD07761.1	null	-	-	3.108567977868252
1242	502	HP_0507	AAD07572.1	null	-	-	3.1081761919818067
1243	967	HP_0983	AAD08029.1	null	-	-	3.1070022764104093
1244	574	HP_0581	AAD07635.1	null	-	-	3.106486323155045
1245	169	HP_0172	AAD07237.1	null	-	-	3.10619713459625
1246	593	HP_0600	AAD07663.1	null	-	-	3.1052789837522226
1247	985	HP_1001	AAD08048.1	null	-	-	3.105183531592867
1248	1310	HP_1328	AAD08369.1	null	-	-	3.1043129382244197
1249	383	HP_0387	AAD07452.1	null	-	-	3.101803278056839
1250	1084	HP_1101	AAD08144.1	null	-	-	3.0998904242979974
1251	1508	HP_1530	AAD08569.1	null	-	-	3.096149065916774
1252	736	HP_0749	AAD07798.1	null	-	-	3.0945691495723455
1253	960	HP_0976	AAD08022.1	null	-	-	3.0942069718100633
1254	606	HP_0613	AAD07676.1	null	-	-	3.092063014056389
1255	591	HP_0598	AAD07661.1	null	-	-	3.0879337312232935
1256	1528	HP_1551	AAD08591.1	null	-	-	3.0869991726061374
1257	592	HP_0599	AAD07662.1	null	-	-	3.086635106581095
1258	1461	HP_1482	AAD08532.1	null	-	-	3.0863239022517277
1259	440	HP_0444	AAD07511.1	null	-	-	3.0855267939606885
1260	585	HP_0592	AAD07657.1	null	-	-	3.081081690681655
1261	1309	HP_1327	AAD08377.1	null	-	-	3.079261412626738
1262	1449	HP_1470	AAD08510.1	null	-	-	3.073024030746842
1263	1315	HP_1333	AAD08388.1	null	-	-	3.0724593443701824
1264	755	HP_0768	AAD07817.1	null	-	-	3.0722206111921464
1265	13	HP_0014	AAD07090.1	null	-	-	3.0712852609328345
1266	548	HP_0555	AAD07621.1	null	-	-	3.0619421456974436
1267	1412	HP_1433	AAD08475.1	null	-	-	3.058431047537363
1268	1155	HP_1172	AAD08218.1	null	-	-	3.05793224537213
1269	1247	HP_1264	AAD08321.1	null	-	-	3.057538089772899
1270	148	HP_0151	AAD07217.1	null	-	-	3.057335935487836
1271	635	HP_0643	AAD07704.1	null	-	-	3.056295125496211
1272	1561	HP_1584	AAD08622.1	null	-	-	3.0560937716809202
1273	628	HP_0636	AAD07713.1	null	-	-	3.0551663814444163
1274	115	HP_0117	AAD07185.1	null	-	-	3.0539970610481952
1275	854	HP_0867	AAD07909.1	null	-	-	3.052541329320377
1276	161	HP_0164	AAD07233.1	null	-	-	3.0500320164456602
1277	1005	HP_1022	AAD08070.1	null	-	-	3.0495055138863427
1278	464	HP_0468	AAD07530.1	null	-	-	3.0465440417494656
1279	1325	HP_1343	AAD08384.1	null	-	-	3.046070789296613
1280	627	HP_0635	AAD07697.1	null	-	-	3.0459543437060557
1281	1016	HP_1033	AAD08085.1	null	-	-	3.045908250074348
1282	614	HP_0622	AAD07689.1	null	-	-	3.043942676506955
1283	267	HP_0271	AAD07346.1	null	-	-	3.0384419812893193
1284	767	HP_0780	AAD07833.1	null	-	-	3.0382327606954878
1285	1262	HP_1279	AAD08324.1	null	-	-	3.0371231848652505
1286	1456	HP_1477	AAD08529.1	null	-	-	3.036873415893767
1287	1441	HP_1462	AAD08504.1	null	-	-	3.0320122190420387
1288	187	HP_0190	AAD07257.1	null	-	-	3.0306625289430023
1289	1138	HP_1155	AAD08196.1	null	-	-	3.028697187224874
1290	288	HP_0292	AAD07362.1	null	-	-	3.0280392004014662
1291	546	HP_0553	AAD07619.1	null	-	-	3.0270164648786513
1292	879	HP_0893	AAD07948.1	null	-	-	3.0250786140380876
1293	1145	HP_1162	AAD08208.1	null	-	-	3.0238700212070158
1294	956	HP_0972	AAD08014.1	null	-	-	3.023136926102111
1295	458	HP_0462	AAD07524.1	null	-	-	3.0152635743404566
1296	226	HP_0230	AAD07299.1	null	-	-	3.0114068094551136
1297	324	HP_0328	AAD07395.1	null	-	-	3.004778585423182
1298	466	HP_0470	AAD07532.1	null	-	-	3.002568225964662
1299	690	HP_0699	AAD07757.1	null	-	-	3.0008184986283406
1300	42	HP_0043	AAD07111.1	null	-	-	2.9889418819026043
1301	1361	HP_1381	AAD08428.1	null	-	-	2.988004300353657
1302	1464	HP_1485	AAD08520.1	null	-	-	2.98793610568707
1303	1214	HP_1231	AAD08275.1	null	-	-	2.9858658723217295
1304	637	HP_0645	AAD07706.1	null	-	-	2.9842830314105058
1305	53	HP_0054	AAD07124.1	null	-	-	2.982769373809413
1306	389	HP_0393	AAD07458.1	null	-	-	2.9765427285340302
1307	508	HP_0513	AAD07579.1	null	-	-	2.9756420233193235
1308	909	HP_0925	AAD07970.1	null	-	-	2.9746281621950432
1309	691	HP_0700	AAD07752.1	null	-	-	2.9729856640650634
1310	99	HP_0101	AAD07180.1	null	-	-	2.971184382354795
1311	970	HP_0986	AAD08034.1	null	-	-	2.970541765990911
1312	1500	HP_1521	AAD08561.1	null	-	-	2.9701668156160483
1313	354	HP_0358	AAD07427.1	null	-	-	2.9694654329023793
1314	777	HP_0790	AAD07838.1	null	-	-	2.953709743006231
1315	1544	HP_1567	AAD08606.1	null	-	-	2.947609535691898
1316	1483	HP_1504	AAD08540.1	null	-	-	2.9450908105154707
1317	437	HP_0441	AAD07503.1	null	-	-	2.945009723289803
1318	246	HP_0250	AAD07317.1	null	-	-	2.943110395057738
1319	642	HP_0650	AAD07718.1	null	-	-	2.9369303698631284
1320	843	HP_0856	AAD07914.1	null	-	-	2.9369303698631284
1321	377	HP_0381	AAD07450.1	null	-	-	2.935426707032221
1322	455	HP_0459	AAD07523.1	null	-	-	2.9284026379478316
1323	283	HP_0287	AAD07359.1	null	-	-	2.92810219517839
1324	1131	HP_1148	AAD08192.1	null	-	-	2.9254860165807344
1325	649	HP_0657	AAD07722.1	null	-	-	2.92193923896011
1326	1522	HP_1545	AAD08584.1	null	-	-	2.92154435054947
1327	1509	HP_1531	AAD08575.1	null	-	-	2.921235930226326
1328	793	HP_0806	AAD07859.1	null	-	-	2.9208820645359967
1329	539	HP_0545	AAD07611.1	null	-	-	2.915668697740955
1330	1191	HP_1208	AAD08252.1	null	-	-	2.913534658783627
1331	1358	HP_1378	AAD08420.1	null	-	-	2.908854526883799
1332	580	HP_0587	AAD07652.1	null	-	-	2.904843926964069
1333	768	HP_0781	AAD07834.1	null	-	-	2.902757279507587
1334	1316	HP_1334	AAD08389.1	null	-	-	2.8984451832653217
1335	1299	HP_1317	AAD08356.1	null	-	-	2.8928630157142132
1336	1352	HP_1372	AAD08415.1	null	-	-	2.8928630157142132
1337	1473	HP_1494	AAD08535.1	null	-	-	2.8923181953983916
1338	445	HP_0449	AAD07518.1	null	-	-	2.889512075083744
1339	849	HP_0862	AAD07916.1	null	-	-	2.8861863005889385
1340	1273	HP_1291	AAD08334.1	null	-	-	2.8848229941591077
1341	679	HP_0688	AAD07750.1	null	-	-	2.8755292668533983
1342	1303	HP_1321	AAD08366.1	null	-	-	2.871757496050457
1343	232	HP_0236	AAD07310.1	null	-	-	2.8707328670186363
1344	453	HP_0457	AAD07535.1	null	-	-	2.8668210357735338
1345	278	HP_0282	AAD07358.1	null	-	-	2.860824700421677
1346	1365	HP_1385	AAD08424.1	null	-	-	2.8604257231239507
1347	282	HP_0286	AAD07354.1	null	-	-	2.8601936355885367
1348	154	HP_0157	AAD07220.1	null	-	-	2.8601105505148716
1349	1118	HP_1135	AAD08177.1	null	-	-	2.859539454721851
1350	1489	HP_1510	AAD08552.1	null	-	-	2.858353968943837
1351	1348	HP_1367	AAD08411.1	null	-	-	2.852833041451482
1352	639	HP_0647	AAD07717.1	null	-	-	2.850996875099241
1353	1119	HP_1136	AAD08178.1	null	-	-	2.8463398246784033
1354	1175	HP_1192	AAD08238.1	null	-	-	2.8428816830975348
1355	240	HP_0244	AAD07313.1	null	-	-	2.84195169411227
1356	547	HP_0554	AAD07620.1	null	-	-	2.837737229829264
1357	471	HP_0475	AAD07543.1	null	-	-	2.8346179779984
1358	878	HP_0892	AAD07941.1	null	-	-	2.8340451626398524
1359	449	HP_0453	AAD07519.1	null	-	-	2.834015433409049
1360	714	HP_0726	AAD07776.1	null	-	-	2.833547635710378
1361	596	HP_0603	AAD07672.1	null	-	-	2.8326003898780137
1362	1425	HP_1446	AAD08484.1	null	-	-	2.8310809744575325
1363	994	HP_1011	AAD08055.1	null	-	-	2.827055620979415
1364	479	HP_0484	AAD07553.1	null	-	-	2.821949210545577
1365	917	HP_0933	AAD07981.1	null	-	-	2.821949210545577
1366	397	HP_0401	AAD07470.1	null	-	-	2.8186240340262754
1367	1450	HP_1471	AAD08511.1	null	-	-	2.8152701428396614
1368	726	HP_0738	AAD07784.1	null	-	-	2.81171999398881
1369	1416	HP_1437	AAD08485.1	null	-	-	2.8077185959607864
1370	51	HP_0052	AAD07127.1	null	-	-	2.8066854086604316
1371	978	HP_0994	AAD08039.1	null	-	-	2.8006316127034845
1372	818	HP_0831	AAD07881.1	null	-	-	2.79942220272673
1373	559	HP_0566	AAD07622.1	null	-	-	2.794185141488481
1374	1232	HP_1249	AAD08294.1	null	-	-	2.793814096476396
1375	490	HP_0495	AAD07569.1	null	-	-	2.7936178231286837
1376	275	HP_0279	AAD07342.1	null	-	-	2.7934963768141863
1377	1012	HP_1029	AAD08084.1	null	-	-	2.7889849496686536
1378	1501	HP_1523	AAD08562.1	null	-	-	2.784019807542437
1379	202	HP_0205	AAD07276.1	null	-	-	2.783819778510708
1380	143	HP_0146	AAD07222.1	null	-	-	2.779679719355624
1381	109	HP_0111	AAD07182.1	null	-	-	2.7782827644396537
1382	652	HP_0660	AAD07730.1	null	-	-	2.7777550987776944
1383	322	HP_0326	AAD07393.1	null	-	-	2.776558561452901
1384	631	HP_0639	AAD07701.1	null	-	-	2.76878384576914
1385	727	HP_0739	AAD07785.1	null	-	-	2.7673245934368933
1386	365	HP_0369	AAD07438.1	null	-	-	2.7665573315658794
1387	1069	HP_1086	AAD08129.1	null	-	-	2.766400008196193
1388	1351	HP_1371	AAD08414.1	null	-	-	2.7602755439210847
1389	704	HP_0714	AAD07764.1	null	-	-	2.753006617577185
1390	431	HP_0435	AAD07506.1	null	-	-	2.7488120638617373
1391	1080	HP_1097	AAD08148.1	null	-	-	2.7473559567931884
1392	1037	HP_1054	AAD08106.1	null	-	-	2.745775818929635
1393	527	HP_0533	AAD07613.1	null	-	-	2.743526485383028
1394	531	HP_0537	AAD07603.1	null	-	-	2.741084610059842
1395	1022	HP_1039	AAD08086.1	null	-	-	2.7367014773205036
1396	433	HP_0437	AAD07500.1	null	-	-	2.7362379736320688
1397	972	HP_0988	AAD08030.1	null	-	-	2.7362379736320688
1398	982	HP_0998	AAD08044.1	null	-	-	2.7362379736320688
1399	1079	HP_1096	AAD08140.1	null	-	-	2.7362379736320688
1400	1513	HP_1535	AAD08573.1	null	-	-	2.7362379736320688
1401	127	HP_0129	AAD07198.1	null	-	-	2.7357680396196615
1402	165	HP_0168	AAD07241.1	null	-	-	2.733677930986281
1403	933	HP_0949	AAD07994.1	null	-	-	2.728386120890814
1404	787	HP_0800	AAD07850.1	null	-	-	2.7258447903917693
1405	459	HP_0463	AAD07525.1	null	-	-	2.723512343657948
1406	1034	HP_1051	AAD08097.1	null	-	-	2.7231266692307523
1407	444	HP_0448	AAD07517.1	null	-	-	2.7223696033425187
1408	1133	HP_1150	AAD08202.1	null	-	-	2.7207579899868453
1409	1059	HP_1076	AAD08123.1	null	-	-	2.712641387457709
1410	362	HP_0366	AAD07433.1	null	-	-	2.71145976860763
1411	1422	HP_1443	AAD08481.1	null	-	-	2.7039005673657184
1412	918	HP_0934	AAD07976.1	null	-	-	2.7006801151898774
1413	16	HP_0017	AAD07086.1	null	-	-	2.699686471773873
1414	52	HP_0053	AAD07128.1	null	-	-	2.6988460588035936
1415	941	HP_0957	AAD08000.1	null	-	-	2.6984964260269377
1416	1072	HP_1089	AAD08136.1	null	-	-	2.6942376724460257
1417	971	HP_0987	AAD08040.1	null	-	-	2.6920590469137258
1418	979	HP_0995	AAD08042.1	null	-	-	2.689963697804169
1419	836	HP_0849	AAD07912.1	null	-	-	2.6874588097762664
1420	1203	HP_1220	AAD08262.1	null	-	-	2.6797609162055753
1421	1346	HP_1365	AAD08405.1	null	-	-	2.679099515394279
1422	1369	HP_1389	AAD08437.1	null	-	-	2.6754316119009727
1423	665	HP_0673	AAD07739.1	null	-	-	2.673312276782238
1424	1472	HP_1493	AAD08543.1	null	-	-	2.6732079552932384
1425	38	HP_0039	AAD07119.1	null	-	-	2.6708756269905733
1426	894	HP_0910	AAD07955.1	null	-	-	2.6707796112470086
1427	749	HP_0762	AAD07812.1	null	-	-	2.669892413035805
1428	670	HP_0678	AAD14889.1	null	-	-	2.661806099152448
1429	561	HP_0568	AAD07630.1	null	-	-	2.6602114464379905
1430	1248	HP_1265	AAD08320.1	null	-	-	2.656028960287493
1431	426	HP_0430	AAD07513.1	null	-	-	2.6495291731426005
1432	880	HP_0894	AAD07942.1	null	-	-	2.6495291731426005
1433	874	HP_0888	AAD07936.1	null	-	-	2.647517061222154
1434	497	HP_0502	AAD07570.1	null	-	-	2.6468150807483406
1435	1347	HP_1366	AAD08410.1	null	-	-	2.64174710680712
1436	658	HP_0666	AAD07728.1	null	-	-	2.641589385565187
1437	1333	HP_1351	AAD08407.1	null	-	-	2.6404524025265372
1438	680	HP_0689	AAD07751.1	null	-	-	2.6365985178545817
1439	23	HP_0024	AAD07096.1	null	-	-	2.634933633035567
1440	765	HP_0778	AAD07832.1	null	-	-	2.6293152546499265
1441	922	HP_0938	AAD07991.1	null	-	-	2.6280054525770096
1442	203	HP_0206	AAD07277.1	null	-	-	2.624617811456975
1443	847	HP_0860	AAD07906.1	null	-	-	2.61932296064861
1444	390	HP_0394	AAD07466.1	null	-	-	2.6172949913156787
1445	883	HP_0897	AAD07950.1	null	-	-	2.6067997122531934
1446	921	HP_0937	AAD07990.1	null	-	-	2.601448765272412
1447	1063	HP_1080	AAD08126.1	null	-	-	2.6006986310687465
1448	756	HP_0769	AAD07818.1	null	-	-	2.6003908566966913
1449	79	HP_0081	AAD07160.1	null	-	-	2.5955523428317555
1450	1231	HP_1248	AAD08293.1	null	-	-	2.58115488867539
1451	432	HP_0436	AAD07507.1	null	-	-	2.578011795510699
1452	605	HP_0612	AAD07679.1	null	-	-	2.5639636809721087
1453	1415	HP_1436	AAD08488.1	null	-	-	2.562792395669256
1454	1132	HP_1149	AAD08193.1	null	-	-	2.5621893217328733
1455	270	HP_0274	AAD07338.1	null	-	-	2.560691929399434
1456	245	HP_0249	AAD07322.1	null	-	-	2.560211272781384
1457	1057	HP_1074	AAD08122.1	null	-	-	2.5561014496687617
1458	289	HP_0293	AAD07357.1	null	-	-	2.552802339315934
1459	1556	HP_1579	AAD08624.1	null	-	-	2.549827419320648
1460	1154	HP_1171	AAD08217.1	null	-	-	2.5493582005338933
1461	1103	HP_1120	AAD08166.1	null	-	-	2.547845014557916
1462	461	HP_0465	AAD07527.1	null	-	-	2.5409528907431325
1463	452	HP_0456	AAD07534.1	null	-	-	2.5323076172983647
1464	776	HP_0789	AAD07847.1	null	-	-	2.5323076172983647
1465	495	HP_0500	AAD07565.1	null	-	-	2.5257153027569093
1466	465	HP_0469	AAD07531.1	null	-	-	2.5186466605646447
1467	287	HP_0291	AAD07361.1	null	-	-	2.5169488871701535
1468	716	HP_0728	AAD07779.1	null	-	-	2.5017665516764027
1469	404	HP_0408	AAD07487.1	null	-	-	2.50064888937689
1470	1372	HP_1392	AAD08432.1	null	-	-	2.485421234821233
1471	379	HP_0383	AAD07463.1	null	-	-	2.473958349447693
1472	414	HP_0418	AAD07489.1	null	-	-	2.473155624454215
1473	1476	HP_1497	AAD08538.1	null	-	-	2.4624405490391026
1474	1334	HP_1352	AAD08395.1	null	-	-	2.461283295366908
1475	1515	HP_1537	AAD08576.1	null	-	-	2.4595601637914024
1476	498	HP_0503	AAD07576.1	null	-	-	2.4420536362346197
1477	1085	HP_1102	AAD08145.1	null	-	-	2.4368012445344314
1478	442	HP_0446	AAD07516.1	null	-	-	2.4234259319272007
1479	456	HP_0460	AAD07537.1	null	-	-	2.422630514268144
1480	881	HP_0895	AAD07949.1	null	-	-	2.4223951685804614
1481	910	HP_0926	AAD07971.1	null	-	-	2.392263818101051
1482	126	HP_0128	AAD07201.1	null	-	-	2.389757687517412
1483	1543	HP_1566	AAD08610.1	null	-	-	2.389207917419654
1484	656	HP_0664	AAD07731.1	null	-	-	2.38881262324586
1485	932	HP_0948	AAD08005.1	null	-	-	2.37768116669266
1486	1498	HP_1519	AAD08564.1	null	-	-	2.3613198250152085
1487	256	HP_0260	AAD07328.1	null	-	-	2.359164172022199
1488	146	HP_0149	AAD07223.1	null	-	-	2.356392049273993
1489	415	HP_0419	AAD07484.1	null	-	-	2.3523760716868436
1490	489	HP_0494	AAD07560.1	null	-	-	2.351787138131964
1491	1070	HP_1087	AAD08130.1	null	-	-	2.3438801937450084
1492	1492	HP_1513	AAD08554.1	null	-	-	2.3378767499635877
1493	269	HP_0273	AAD07348.1	null	-	-	2.335638234421777
1494	1237	HP_1254	AAD08298.1	null	-	-	2.3013926245255756
1495	72	HP_0074	AAD07145.1	null	-	-	2.3012947530762675
1496	1159	HP_1176	AAD08226.1	null	-	-	2.3004890743286612
1497	868	HP_0881	AAD07930.1	null	-	-	2.299906521122908
1498	430	HP_0434	AAD07505.1	null	-	-	2.2975673509699606
1499	1230	HP_1247	AAD08299.1	null	-	-	2.282568508791289
1500	237	HP_0241	AAD07311.1	null	-	-	2.270958071075009
1501	741	HP_0754	AAD07810.1	null	-	-	2.2655956390731733
1502	893	HP_0909	AAD07959.1	null	-	-	2.2496297073466254
1503	632	HP_0640	AAD07702.1	null	-	-	2.2467148723898602
1504	83	HP_0085	AAD07161.1	null	-	-	2.2420299569705864
1505	469	HP_0473	AAD07541.1	null	-	-	2.2336592554608714
1506	1410	HP_1431	AAD08470.1	null	-	-	2.2224456748459844
1507	829	HP_0842	AAD07896.1	null	-	-	2.2200875741676986
1508	987	HP_1003	AAD08050.1	null	-	-	2.216285016170027
1509	992	HP_1009	AAD08059.1	null	-	-	2.211157186001985
1510	734	HP_0747	AAD07796.1	null	-	-	2.2074008712953193
1511	797	HP_0810	AAD07856.1	null	-	-	2.195961602809116
1512	89	HP_0091	AAD07162.1	null	-	-	2.185611576564746
1513	810	HP_0823	AAD07870.1	null	-	-	2.1836545039974466
1514	1061	HP_1078	AAD08124.1	null	-	-	2.1788301349476895
1515	662	HP_0670	AAD07738.1	null	-	-	2.1520533456812827
1516	257	HP_0261	AAD07335.1	null	-	-	2.1458955295556055
1517	147	HP_0150	AAD07224.1	null	-	-	2.1207589853036892
1518	312	HP_0316	AAD07385.1	null	-	-	2.1141560207366026
1519	1495	HP_1516	AAD08558.1	null	-	-	2.1066479325703167
1520	252	HP_0256	AAD07334.1	null	-	-	2.1036807568981537
1521	474	HP_0478	AAD07545.1	null	-	-	2.0956408068251657
1522	333	HP_0337	AAD07409.1	null	-	-	2.0928856547874486
1523	1497	HP_1518	AAD08559.1	null	-	-	2.0860412156935584
1524	1046	HP_1063	AAD08103.1	null	-	-	2.081120865609881
1525	1019	HP_1036	AAD08079.1	null	-	-	2.0808297472450343
1526	500	HP_0505	AAD07577.1	null	-	-	2.0754817498435707
1527	191	HP_0194	AAD07261.1	null	-	-	2.023663855102703
1528	595	HP_0602	AAD07668.1	null	-	-	2.017098311737392
1529	238	HP_0242	AAD07312.1	null	-	-	2.0141629660680107
1530	323	HP_0327	AAD07394.1	null	-	-	2.0072553832777964
1531	689	HP_0698	AAD07759.1	null	-	-	1.970207860667721
1532	772	HP_0785	AAD07829.1	null	-	-	1.9285394865344228
1533	1499	HP_1520	AAD08565.1	null	-	-	1.8661944030369222
1534	1427	HP_1448	AAD08489.1	null	-	-	1.8416716458910214
1535	475	HP_0479	AAD07549.1	null	-	-	1.8375823091168209
1536	1053	HP_1070	AAD08121.1	null	-	-	1.809860149269667
1537	807	HP_0820	AAD07873.1	null	-	-	1.8058606192867463
1538	1363	HP_1383	AAD08423.1	null	-	-	1.786284308575905
1539	1064	HP_1081	AAD08133.1	null	-	-	1.7725681335498447
1540	1368	HP_1388	AAD08430.1	null	-	-	1.7421960509612109
1541	129	HP_0131	AAD07213.1	null	-	-	1.5579443662971957
1542	1494	HP_1515	AAD08560.1	null	-	-	1.46672656206316
1543	457	HP_0461	AAD07538.1	null	-	-	1.226531712275596
