# Supplementary material for: Bioinformatic Assessment of Factors Affecting the Correlation between Protein Abundance and Elongation Efficiency in Prokaryotes
Source: Int J Mol Sci. 2022 Oct 9;23(19):11996. doi: 10.3390/ijms231911996 (PMC9570070; doi:10.3390/ijms231911996)
Supplement: Supplementary file 1 [file ijms-23-11996-s001.zip › EloE/output_folder/Helicobacter_pylori_26695_85962/helicobacter pylori 26695_genes_and_flanks.txt]

>1	N operona: 1	first	HP_0001	gene_poz=(601-1017)	-	predicted coding region HP0001	hypothetical protein; identified by GeneMark;	/position=-383 - 1233 (217 - 633)	/lenght=1617 (417)	/codons=539 (139)	/complement=true	GC-compoz=41.007194244604314%	/LCI1=1.4565217391304348	/LCI2=0.2371980676328502	p_i1=0.20808974035958774	p_i2=0.5765498802320526	/Tai=0.40011705760475014	/Tei=0.6188948922088473	/EEI=3.480915248163446
tgtttgctgaaacgcatgttgatcctaaaaacgccctaagcgatggagcaaacatgctaaaacctgacgagctagaacaattagtaaccgacatgttaaaaatccaaaatttattttaaaggaatttcatgcaaatcatagaagggaaattgcaattacaagggaatgaaagagtcgctattttaacatcgcgcttcaatcatatcatcacagacagattgcaagaaggggcgatggactgctttaaaaggcatgggggcgatgaggatcttttagacatcgtgctggtgcctggggcttatgaattgccttttattttagacaaattattagagagcgaaaaatacgatggcgtgtgcgttttgggagcgatcattagaggggggactccgcattttgattatgtgagcgcggaagcgactaagggtattgcccatgcgatgcttaaatacagcatgccggtaagctttggcgtgctgaccacggacaatattgaacaagcgattgaaagagcgggcagtaaagccggcaataagggctttgaagcgatgagcaccctcattgaattgttgagcttgtgccaaactctcaagggttaaaatggcgacacgaactcaagccaggggggctgtggttgaattgttgtatgcgtttgagagcggtaatgaagaaattaaaaaaatcgcttctagcatgttagaagaaaaaaagattaaaaacaaccaactcgctttcgctttaagcctttttaatggcgtgttagaaaaaatcaatgaaattgacgccctcatcgagccgcatttaaaagactgggatttcaagcgattagggagcatggaaaaggcgattttacgcttaggagcgtatgaaattggcttcacgcccacgcaaaaccctatcatcatcaatgaatgcatagagcttggcaaactctacgctgagcctaacacccctaaatttttaaacgctatcttggattctttgagcaaaaagctcactcaaaaacccttgaattgagggtgttttatacctaaatttaaaaaatgatgctataatcactaatcactaatcactaatcactaatcactaatcactaatcactaatcactaatcactaatcactaatcactaatcactaatcactaatcactaatcactaatcactaatcactaatcactaatcactaatcactaatcactaatcactaatcactaatcactaatcactaatcacttcactaaaaagggggttggtgggatttgagcggtagtagaagtaaaattaaaggaataatataatatggcatacagatacgatagtgacttggaatttttaaagcgattaagctctagcgatttgaaagatttgtttgatgcgcttgtttatgatgaagatggcacactaagaatgaatgaataattgacaagttcaacagaataccaaaggtatggctatgattacgccaagtacccaagaaggatcgctgaagaattgcagcgttatgggggcaatagtttcatgaatttttttagagatgaaggggtcttatacaaagagattttgtgcgatgcgtgcgatcatttaaaagttaattacaacaaaaagtctgacacaac
>2	N operona: 1	middle	HP_0002	gene_poz=(601-1071)	-	riboflavin synthase beta chain (ribE)	similar to GB:L42023 SP:P45149 PID:1007275	/position=35 - 1705 (635 - 1105)	/lenght=1671 (471)	/codons=557 (157)	/complement=true	GC-compoz=45.64755838641189%	/LCI1=1.079059829059829	/LCI2=0.15256410256410258	p_i1=0.09259612161635819	p_i2=0.27538374239647556	/Tai=0.4900953623524644	/Tei=0.347845368156828	/EEI=5.4544509600089475
ggttataaaatcttaaccgatgtgcatgagagttatcaagcaagcgtggcagccaaagtggcggatattttacaaatcccggcgtttttgtgccgccaaacggatctgattgtagaagtgagccagactaacgctattgtcaatatcaaaaaagggcaattcatgaacccaaaagacatgcaatattctgttctaaaggcccttaaaacgagagataaaagcattcaaagccccacttatgaaacagcgttaaaaaatggcgtgtggctgtgtgaaagggggagcagctttgggtatgggaatttagtggtggatatgcgctctttaaaaatcatgcgagaatttgcccctgtgatttttgacgctacccatagcgtgcaaatgccagggggagcgaacgggaaaagttcaggagacagctcttttgcccctattttagcgagagctgcggcggcggtggggattgatgggttgtttgctgaaacgcatgttgatcctaaaaacgccctaagcgatggagcaaacatgctaaaacctgacgagctagaacaattagtaaccgacatgttaaaaatccaaaatttattttaaaggaatttcatgcaaatcatagaagggaaattgcaattacaagggaatgaaagagtcgctattttaacatcgcgcttcaatcatatcatcacagacagattgcaagaaggggcgatggactgctttaaaaggcatgggggcgatgaggatcttttagacatcgtgctggtgcctggggcttatgaattgccttttattttagacaaattattagagagcgaaaaatacgatggcgtgtgcgttttgggagcgatcattagaggggggactccgcattttgattatgtgagcgcggaagcgactaagggtattgcccatgcgatgcttaaatacagcatgccggtaagctttggcgtgctgaccacggacaatattgaacaagcgattgaaagagcgggcagtaaagccggcaataagggctttgaagcgatgagcaccctcattgaattgttgagcttgtgccaaactctcaagggttaaaatggcgacacgaactcaagccaggggggctgtggttgaattgttgtatgcgtttgagagcggtaatgaagaaattaaaaaaatcgcttctagcatgttagaagaaaaaaagattaaaaacaaccaactcgctttcgctttaagcctttttaatggcgtgttagaaaaaatcaatgaaattgacgccctcatcgagccgcatttaaaagactgggatttcaagcgattagggagcatggaaaaggcgattttacgcttaggagcgtatgaaattggcttcacgcccacgcaaaaccctatcatcatcaatgaatgcatagagcttggcaaactctacgctgagcctaacacccctaaatttttaaacgctatcttggattctttgagcaaaaagctcactcaaaaacccttgaattgagggtgttttatacctaaatttaaaaaatgatgctataatcactaatcactaatcactaatcactaatcactaatcactaatcactaatcactaatcactaatcactaatcactaatcactaatcactaatcactaatcactaatcactaatcactaatcactaatcactaatcactaatcac
>3	N operona: 1	middle	HP_0003	gene_poz=(601-1431)	-	3-deoxy-d-manno-octulosonic acid 8-phosphate	similar to GP:1359596 percent identity: 53.41;	/position=515 - 2545 (1115 - 1945)	/lenght=2031 (831)	/codons=677 (277)	/complement=true	GC-compoz=42.83995186522262%	/LCI1=1.1473429951690821	/LCI2=0.14263285024154593	p_i1=0.11050126572759347	p_i2=0.23956845207594563	/Tai=0.47806815649241696	/Tei=0.3156116068683511	/EEI=5.01375928078154
ttaaagagctttatgagagcttaaaaaccaagcaaaagccccacactttgttcatttcttgtgtggattcacgagtcgtgcctaatttaatcactggcaccaaaccgggcgaattgtatgtgatttgcaacatgggcaatgtgaacccccctaaaacaagctataaagagtccctttctaccattgcgagcattgaatacgctatcgcgcatgtgggcgttcaaaacttaatcatttgcgggcatagcgattgtggggcttgcgggagcgttcatttaatccatgatgaaaccaccaaagctaaaaccccttacattgcaaactggatacaatttttagagcctgttaaagaagagttaaaaaaccacccgcaattcagcaaccatttcgccaagcgttcatggcttacagagcgtttgaatgcgcgcttgcaactcaacaacctcttaagctatgatttcattcaagagaaagcgagcaagaatgaattaaaaatttttggttggcactacatcatagaaacaggcaggatttataattataattttgaaagccatttttttgagccgattggagaaaccattaaacaaaggaaaagtcatgaaaacttctaaaacaaaaacccctaaatccgttttaatcgctgggccatgcgtcattgagagcttagaaaatctaagaagtatcgccactaaattgcaacccctagccaacaacgagcggttggatttttattttaaagcgagttttgataaggcgaaccgcacgagtttagagagttacagagggcctggtttagaaaaaggcctagaaatgttacaaacgatcaaagaggaatttggttataaaatcttaaccgatgtgcatgagagttatcaagcaagcgtggcagccaaagtggcggatattttacaaatcccggcgtttttgtgccgccaaacggatctgattgtagaagtgagccagactaacgctattgtcaatatcaaaaaagggcaattcatgaacccaaaagacatgcaatattctgttctaaaggcccttaaaacgagagataaaagcattcaaagccccacttatgaaacagcgttaaaaaatggcgtgtggctgtgtgaaagggggagcagctttgggtatgggaatttagtggtggatatgcgctctttaaaaatcatgcgagaatttgcccctgtgatttttgacgctacccatagcgtgcaaatgccagggggagcgaacgggaaaagttcaggagacagctcttttgcccctattttagcgagagctgcggcggcggtggggattgatgggttgtttgctgaaacgcatgttgatcctaaaaacgccctaagcgatggagcaaacatgctaaaacctgacgagctagaacaattagtaaccgacatgttaaaaatccaaaatttattttaaaggaatttcatgcaaatcatagaagggaaattgcaattacaagggaatgaaagagtcgctattttaacatcgcgcttcaatcatatcatcacagacagattgcaagaaggggcgatggactgctttaaaaggcatgggggcgatgaggatcttttagacatcgtgctggtgcctggggcttatgaattgccttttattttagacaaattattagagagcgaaaaatacgatggcgtgtgcgttttgggagcgatcattagaggggggactccgcattttgattatgtgagcgcggaagcgactaagggtattgcccatgcgatgcttaaatacagcatgccggtaagctttggcgtgctgaccacggacaatattgaacaagcgattgaaagagcgggcagtaaagccggcaataagggctttgaagcgatgagcaccctcattgaattgttgagcttgtgccaaactctcaagggttaaaatggcgacacgaactcaagccaggggggctgtggttgaattgttgtatgcgtttgagagcggtaatgaagaaattaaaaaaatcgcttctagcatgttagaagaaaaaaagattaaaaa
>4	N operona: 1	last	HP_0004	gene_poz=(601-1266)	-	carbonic anhydrase (icfA)	similar to SP:P27134 PID:154523 percent identity:	/position=1332 - 3197 (1932 - 2597)	/lenght=1866 (666)	/codons=622 (222)	/complement=true	GC-compoz=40.090090090090094%	/LCI1=1.3755656108597285	/LCI2=0.11749622926093517	p_i1=0.18030469546645422	p_i2=0.15497933116612672	/Tai=0.4875665509273952	/Tei=0.23948139804951407	/EEI=3.8128031700139426
aaactttcaaacaccgaacacaccaccccatcaatcccgctctctttacccatagcactcaatttaatcgcttgagtttttaaaggggcgttatacaccatcaaaaattcctcttcgctaaagctggttaaagcgctcacgcccataatcaaggggcgttttttaagagcgttcaggcgttgcattaaagctgttagcgcgcttttagcgctgcttaaatgcacggtgagcatgtcaatgtctaatttcgcgcattctagtgcggcatttgccatggtataaggaatatcatagagcttcaaatccaaaaaaatcttaaaattttcatcaatctttctgatttcatctaaaaaaacagccccgtctcttataaaagatctaagccccaccttagcccataaatctaagcccttcaattcttgcaataaagaaagattgtcctcttttttttctaaatccaatgcgacacataattgcatgaaagccctttaaagtgtaaaataacgccattataacaaaaagaaatgcaagaattttagctatgataagcgttttaaaaacaaacgaattttaatcaaaatgagatttaagggttaaagagtgaaagcgtttttaggagcgttagagtttcaagagaatgaatatgaagagcttaaagagctttatgagagcttaaaaaccaagcaaaagccccacactttgttcatttcttgtgtggattcacgagtcgtgcctaatttaatcactggcaccaaaccgggcgaattgtatgtgatttgcaacatgggcaatgtgaacccccctaaaacaagctataaagagtccctttctaccattgcgagcattgaatacgctatcgcgcatgtgggcgttcaaaacttaatcatttgcgggcatagcgattgtggggcttgcgggagcgttcatttaatccatgatgaaaccaccaaagctaaaaccccttacattgcaaactggatacaatttttagagcctgttaaagaagagttaaaaaaccacccgcaattcagcaaccatttcgccaagcgttcatggcttacagagcgtttgaatgcgcgcttgcaactcaacaacctcttaagctatgatttcattcaagagaaagcgagcaagaatgaattaaaaatttttggttggcactacatcatagaaacaggcaggatttataattataattttgaaagccatttttttgagccgattggagaaaccattaaacaaaggaaaagtcatgaaaacttctaaaacaaaaacccctaaatccgttttaatcgctgggccatgcgtcattgagagcttagaaaatctaagaagtatcgccactaaattgcaacccctagccaacaacgagcggttggatttttattttaaagcgagttttgataaggcgaaccgcacgagtttagagagttacagagggcctggtttagaaaaaggcctagaaatgttacaaacgatcaaagaggaatttggttataaaatcttaaccgatgtgcatgagagttatcaagcaagcgtggcagccaaagtggcggatattttacaaatcccggcgtttttgtgccgccaaacggatctgattgtagaagtgagccagactaacgctattgtcaatatcaaaaaagggcaattcatgaacccaaaagacatgcaatattctgttctaaaggcccttaaaacgagagataaaagcattcaaagccccacttatgaaacagcgttaaaaaatggcgtgtggctgtgtgaaagggggagcagctttgggtatgggaatttagtggtggatatgcgctctttaaaaatcatgcgagaatttgcccctgtgatttttgacgctacccatag
>5	N operona: 2	first	HP_0005	gene_poz=(601-1284)	-	orotidine 5'-phosphate decarboxylase (pyrF)	similar to GB:M59757 SP:P25971 PID:143393	/position=2119 - 4002 (2719 - 3402)	/lenght=1884 (684)	/codons=628 (228)	/complement=false	GC-compoz=39.91228070175439%	/LCI1=1.3994126284875184	/LCI2=0.18957415565345084	p_i1=0.18835062496412538	p_i2=0.4121906806048064	/Tai=0.3566721578014391	/Tei=0.4709716125443258	/EEI=3.710360881738682
cgcgcattcaaacgctctgtaagccatgaacgcttggcgaaatggttgctgaattgcgggtggttttttaactcttctttaacaggctctaaaaattgtatccagtttgcaatgtaaggggttttagctttggtggtttcatcatggattaaatgaacgctcccgcaagccccacaatcgctatgcccgcaaatgattaagttttgaacgcccacatgcgcgatagcgtattcaatgctcgcaatggtagaaagggactctttatagcttgttttaggggggttcacattgcccatgttgcaaatcacatacaattcgcccggtttggtgccagtgattaaattaggcacgactcgtgaatccacacaagaaatgaacaaagtgtggggcttttgcttggtttttaagctctcataaagctctttaagctcttcatattcattctcttgaaactctaacgctcctaaaaacgctttcactctttaacccttaaatctcattttgattaaaattcgtttgtttttaaaacgcttatcatagctaaaattcttgcatttctttttgttataatggcgttattttacactttaaagggctttcatgcaattatgtgtcgcattggatttagaaaaaaaagaggacaatctttctttattgcaagaattgaagggcttagatttatgggctaaggtggggcttagatcttttataagagacggggctgtttttttagatgaaatcagaaagattgatgaaaattttaagatttttttggatttgaagctctatgatattccttataccatggcaaatgccgcactagaatgcgcgaaattagacattgacatgctcaccgtgcatttaagcagcgctaaaagcgcgctaacagctttaatgcaacgcctgaacgctcttaaaaaacgccccttgattatgggcgtgagcgctttaaccagctttagcgaagaggaatttttgatggtgtataacgcccctttaaaaactcaagcgattaaattgagtgctatgggtaaagagagcgggattgatggggtggtgtgttcggtgtttgaaagtttagcgattaaagaggctttaggtaaggactttttgactttaacccctggcataaggctggatcaaaatgataaagaggatcaagaaagggtggcgaacgctaaagaagccaaacaaaatttaagcgattttatcgtggtgggccgccccatttatcaagctaaagagcctagagaagtggttttagagcttttaaaggattgttaaatgcgcgtgttagaaacgattgttgctttaagagagtatcgtaaaagtttggaagaaagcgtggggtttgtgccgactatgggggctttacacaaagggcatcaaagcttgatagaaaggagtttgaaagaaaattcccacacgatagtgagcgtttttgtcaatcccacgcaatttggggctaacgaagattttaacgcttaccctcgccctttagaaaaggatttggctttatgtgaaaaattaggcgttaatgcggtgtttgtgcctaaaattggcgaaatgtatccctatgaagcagagcaacgcctgaaactctatgctcctaaatttttatctagctctttagagggagccatgcgtaaagggcattttgatggggttgttcagatcgtgttaaaaatgtttcatcttgttaatcccactagagcgtattttggcaaaaaggacgcccaacagcttttaatcattgagcatttagtcaaagatttgcttttagacattgaaatagcgccatgcgagatcgtgcgcgatgacgataatttggctttaagctctaggaatgtgtatttgaatgccacacaaagaaaacaagcccta
>6	N operona: 2	last	HP_0006	gene_poz=(601-1431)	-	pantoate-beta-alanine ligase (panC)	similar to PID:1146241 SP:P52998 GB:AL009126 percent	/position=2803 - 4833 (3403 - 4233)	/lenght=2031 (831)	/codons=677 (277)	/complement=false	GC-compoz=41.03489771359807%	/LCI1=1.2391304347826086	/LCI2=0.10398550724637684	p_i1=0.13686283704019314	p_i2=0.11500791649892336	/Tai=0.4549216811249672	/Tei=0.20350712484903102	/EEI=4.480757431958754
gctaaggtggggcttagatcttttataagagacggggctgtttttttagatgaaatcagaaagattgatgaaaattttaagatttttttggatttgaagctctatgatattccttataccatggcaaatgccgcactagaatgcgcgaaattagacattgacatgctcaccgtgcatttaagcagcgctaaaagcgcgctaacagctttaatgcaacgcctgaacgctcttaaaaaacgccccttgattatgggcgtgagcgctttaaccagctttagcgaagaggaatttttgatggtgtataacgcccctttaaaaactcaagcgattaaattgagtgctatgggtaaagagagcgggattgatggggtggtgtgttcggtgtttgaaagtttagcgattaaagaggctttaggtaaggactttttgactttaacccctggcataaggctggatcaaaatgataaagaggatcaagaaagggtggcgaacgctaaagaagccaaacaaaatttaagcgattttatcgtggtgggccgccccatttatcaagctaaagagcctagagaagtggttttagagcttttaaaggattgttaaatgcgcgtgttagaaacgattgttgctttaagagagtatcgtaaaagtttggaagaaagcgtggggtttgtgccgactatgggggctttacacaaagggcatcaaagcttgatagaaaggagtttgaaagaaaattcccacacgatagtgagcgtttttgtcaatcccacgcaatttggggctaacgaagattttaacgcttaccctcgccctttagaaaaggatttggctttatgtgaaaaattaggcgttaatgcggtgtttgtgcctaaaattggcgaaatgtatccctatgaagcagagcaacgcctgaaactctatgctcctaaatttttatctagctctttagagggagccatgcgtaaagggcattttgatggggttgttcagatcgtgttaaaaatgtttcatcttgttaatcccactagagcgtattttggcaaaaaggacgcccaacagcttttaatcattgagcatttagtcaaagatttgcttttagacattgaaatagcgccatgcgagatcgtgcgcgatgacgataatttggctttaagctctaggaatgtgtatttgaatgccacacaaagaaaacaagccctagccattccaaaagctttagaaaaaatccagcaggccatagataagggcgaaaaagcgtgcgaaaaactgaaaaaactagggcttgaaattttagaaaccttggaagtggattatttggaatgttgtaaccacaagctagagcctttaacaatcatagagccaactaacacgctcattttggtggcggctcgtgtgggtaaaaccaggcttttagataatttatgggtgtagtttggaatttttgtggcgacccttgaaagatttgaacttccgtttccaccgtgaaagggtggtatccttggccactagatgaaagggtcatttttaacgattgactattatttgaaaataaagcgtagaaaatgatttaaaaagcacttggtggcggagcggacgggactcgaacccgcgaccccctgcgtgacaggcagatattctaaccagctgaactaccgctccctatccaaaatccatagcctaaaaatgcatgctttagtcatggtggtcgctataagactcgaacttatgacatctaccttgtaagggtagcgctctaccaactgagctaagcgaccaaaatattgagataaaatccaactaaacccgtataaaagagtggtgactcctaggggatttgaacccctgtaaccaccgtgaaagggtggtatcctaaccactagatgaaggagccacgatgctcatggtgacccgtgttggatttgaaccaacggcccattccttaaaagggaattgctctaccagctgagctaacgggtctcacaaaaagataatgatacaattttttttaacgcttgtcaagaataattgaga
>9	N operona: 5	first	HP_0010	gene_poz=(601-2241)	-	chaperone and heat shock protein (groEL)	similar to GB:X73840 GB:L23798 SP:P42383 PID:397869	/position=7003 - 9843 (7603 - 9243)	/lenght=2841 (1641)	/codons=947 (547)	/complement=true	GC-compoz=45.27726995734309%	/LCI1=1.0122100122100122	/LCI2=0.12460317460317458	p_i1=0.07658748823323401	p_i2=0.177745804443165	/Tai=0.437879657748669	/Tei=0.25997122399884853	/EEI=5.919655847152629
aatcttaaaataaggtttgttaataacgcccctttctctaatccttgtatttttaaactaatgaaacttgatacaaatagacttaataatccttatagttatattattagctttgtttttatggcttgacttatccctaaaaatgcgctatagttatgtcgcttaataacaataagcgctaaatttctattttatttatcaaaacttaggagaactaatatgaagtttcagccattaggagaaagggtcttagtagaaagacttgaagaagagaacaaaaccagttcaggcatcatcatccctgataacgctaaggaaaagcctttaatgggcgtagtcaaagcggttagccataaaatcagtgagggttgcaaatgcgttaaagaaggcgatgtgatcgcttttggcaaatacaaaggcgcagaaatcgttttagacggcactgaatacatggtgctagaactagaagacattctaggcattgtgggctcaggctcttgttgtcatacaggtaatcatgaccataaacatgctaaagagcatgaagcttgctgtcatgatcacaaaaaacactaaaaacattattattaaggatacaaaatggcaaaagaaatcaaattttcagatagcgcgagaaaccttttatttgaaggcgtgagacaactccatgacgctgttaaagtaaccatggggccaagaggcaggaacgtgttgatccaaaaaagctatggcgctccaagcatcactaaagatggcgtgagcgtggctaaagagattgaattaagttgcccggtagctaacatgggcgctcaactcgttaaagaagtagcgagcaaaaccgctgatgctgccggcgatggcacgaccacagcgaccgtgctggcttatagcatttttaaagaaggtttgaggaacatcacggctggggctaaccctattgaagtgaaacgaggcatggataaagccgctgaagccattattaatgagcttaaaaaagcgagcaaaaaagtgggcggtaaagaagaaatcacccaagtggcgaccatttctgcaaactccgatcacaatatcgggaaactcatcgctgacgctatggaaaaagtgggtaaagacggcgtgatcaccgttgaagaagctaagggcattgaagatgaactagatgttgtagaaggcatgcaatttgatagaggctacctctccccttattttgtaacaaacgctgagaaaatgaccgctcaattggataacgcttacatccttttaacggataaaaaaatctctagcatgaaagacattctcccgctactagaaaaaaccatgaaagagggcaaaccgcttttaatcatcgctgaagacattgagggcgaagctttaacgactctagtggtgaataaattaagaggcgtgttgaatatcgcagcggttaaagctccaggctttggggacagaagaaaagaaatgctcaaagacatcgctattttaaccggcggtcaagttattagcgaagaattgggcttgagtctagaaaacgctgaagtggagtttttaggcaaagccggaaggattgtgattgacaaagacaacaccacgatcgtagatggcaaaggccatagccatgatgtcaaagacagagtcgcgcaaatcaaaacccaaattgcaagcacgacaagcgattatgacaaagaaaaattgcaagaaaggttggctaaactctctggcggtgtggctgtgattaaagtgggcgctgcgagtgaagtggaaatgaaagagaaaaaagaccgggttgatgatgcgttgagcgcgactaaagcggctgttgaagaaggtattgtgattggcggcggtgcggctctcattcgcgcggctcaaaaagtgcatttgaatttgcacgatgatgaaaaagtgggctatgaaatcatcatgcgcgccattaaagccccattagctcaaatcgctatcaatgccggttatgatggcggtgtggtcgtgaatgaagtagaaaaacacgaagggcattttggttttaacgctagcaatggcaagtatgtggatatgtttaaagaaggcattattgaccccttaaaagtagaaaggatcgctttacaaaatgcggtttcggtttcaagcctgcttttaaccacagaagccaccgtgcatgaaatcaaagaagaaaaagcggccccagcaatgcctgatatgggtggcatgggcggtatgggaggcatgggtggcatgatgtaagcccccttgctttttagtatcatctgcttttaaaatcccctaaaatcccccctttctaaaatctctttttttggggggtgctttttatttgacaaaaccgctcgcttttaaaaacgcgcagcaaaaaatctctgttaagcttttatcattagcgttccattgaaacaaaatctaaaaaccctttccaataccacccaaacaaacgcgcaaaaaatgcaaaaattctaaattttctccaaatgacaaaaaaaaaaaaaacgattttatgctacaatgcttttaatacattcttacttaatgtataaaatctcaatcactcaatttaatttcaaaggatatttatgaaaaaaacccttttactctctctctctctctctctctcgcttcatcgcttttaaacgctgaagacaacggcttttttatcagcgcgggctatcaaatcggtgaagccgctcaaatggtgaaaaacaccggcgaattgaaaaaactttcagacacttatgagaatttgagcaaccttttaaccaattttaacaacctcaatcaagcggtaacgaacgcgagcagcccttcagaaatcaatgccacgatcgataattt
>10	N operona: 5	last	HP_0011	gene_poz=(601-957)	-	co-chaperone (groES)	similar to SP:P48225 PID:712830 GB:AE000511	/position=8668 - 10224 (9268 - 9624)	/lenght=1557 (357)	/codons=519 (119)	/complement=true	GC-compoz=41.73669467787115%	/LCI1=1.0932203389830508	/LCI2=0.20451977401129942	p_i1=0.09618327758932692	p_i2=0.4662165069925792	/Tai=0.5344878290685662	/Tei=0.5195948562933213	/EEI=5.360063618107783
ttatgatcgtaataaacgcctttgtcatactctaaaactatattgaatcggtgggctaatttctcaagcgcttccacaaacgaaagcttttcaaacgccatcacaaatttaatgctatccccgctcgccccacacccaaagcaatggtaaaaccctttaatttgattgacgctaaaactcgcgctcctttcttcatgaaaagggcaacaagccatgtagctagaacctgatttcctcaaattcacataagagctaatgacttctacaatgtctatcgtttgcaaaaggcgatcaatggaacttttaagaatcatttttcatgctttcttcatcttgctttcttgttttaactcgcttgaatgaattatactcaataaataaaatcttaaaataaggtttgttaataacgcccctttctctaatccttgtatttttaaactaatgaaacttgatacaaatagacttaataatccttatagttatattattagctttgtttttatggcttgacttatccctaaaaatgcgctatagttatgtcgcttaataacaataagcgctaaatttctattttatttatcaaaacttaggagaactaatatgaagtttcagccattaggagaaagggtcttagtagaaagacttgaagaagagaacaaaaccagttcaggcatcatcatccctgataacgctaaggaaaagcctttaatgggcgtagtcaaagcggttagccataaaatcagtgagggttgcaaatgcgttaaagaaggcgatgtgatcgcttttggcaaatacaaaggcgcagaaatcgttttagacggcactgaatacatggtgctagaactagaagacattctaggcattgtgggctcaggctcttgttgtcatacaggtaatcatgaccataaacatgctaaagagcatgaagcttgctgtcatgatcacaaaaaacactaaaaacattattattaaggatacaaaatggcaaaagaaatcaaattttcagatagcgcgagaaaccttttatttgaaggcgtgagacaactccatgacgctgttaaagtaaccatggggccaagaggcaggaacgtgttgatccaaaaaagctatggcgctccaagcatcactaaagatggcgtgagcgtggctaaagagattgaattaagttgcccggtagctaacatgggcgctcaactcgttaaagaagtagcgagcaaaaccgctgatgctgccggcgatggcacgaccacagcgaccgtgctggcttatagcatttttaaagaaggtttgaggaacatcacggctggggctaaccctattgaagtgaaacgaggcatggataaagccgctgaagccattattaatgagcttaaaaaagcgagcaaaaaagtgggcggtaaagaagaaatcacccaagtggcgaccatttctgcaaactccgatcacaatatcgggaaactcatcgctgacgctatggaaaaagtgggtaaagacggcgtgatcaccgttgaagaagctaagggcattgaagatgaactagatgttgtagaaggcatg
>11	N operona: 6	first	HP_0012	gene_poz=(601-2280)	-	DNA primase (dnaG)	similar to GB:L42023 SP:Q08346 PID:1003948	/position=9311 - 12190 (9911 - 11590)	/lenght=2880 (1680)	/codons=960 (560)	/complement=false	GC-compoz=40.17857142857143%	/LCI1=1.4657125819916517	/LCI2=0.14937388193202147	p_i1=0.21132416055712386	p_i2=0.2637812093380866	/Tai=0.45037172523289515	/Tei=0.3374030884042779	/EEI=3.445997410154223
gcatgtttatggtcatgattacctgtatgacaacaagagcctgagcccacaatgcctagaatgtcttctagttctagcaccatgtattcagtgccgtctaaaacgatttctgcgcctttgtatttgccaaaagcgatcacatcgccttctttaacgcatttgcaaccctcactgattttatggctaaccgctttgactacgcccattaaaggcttttccttagcgttatcagggatgatgatgcctgaactggttttgttctcttcttcaagtctttctactaagaccctttctcctaatggctgaaacttcatattagttctcctaagttttgataaataaaatagaaatttagcgcttattgttattaagcgacataactatagcgcatttttagggataagtcaagccataaaaacaaagctaataatataactataaggattattaagtctatttgtatcaagtttcattagtttaaaaatacaaggattagagaaaggggcgttattaacaaaccttattttaagattttatttattgagtataattcattcaagcgagttaaaacaagaaagcaagatgaagaaagcatgaaaaatgattcttaaaagttccattgatcgccttttgcaaacgatagacattgtagaagtcattagctcttatgtgaatttgaggaaatcaggttctagctacatggcttgttgcccttttcatgaagaaaggagcgcgagttttagcgtcaatcaaattaaagggttttaccattgctttgggtgtggggcgagcggggatagcattaaatttgtgatggcgtttgaaaagctttcgtttgtggaagcgcttgagaaattagcccaccgattcaatatagttttagagtatgacaaaggcgtttattacgatcataaagaagattaccaccttttagaaatggtgagttcgttgtatcaagaagagctttttaacgccccgttttttttgaattatttgcaaaaaagagggcttagcctagagagtatcaaagcgtttaaattaggcttatgcacgaatagaattgattacggcattgaaaataaaggcttgaataaggacaagctcattgaattaggcgtgctaggcaagagcgataacgatcagaaaacctatttgcgctttttggatcgcatcatgttccctatttatagccctagcgctcaagtggtgggttttggagggcgcaccttaaaagaaaaagcggccaagtatatcaattcgccccaaagtaagctttttgataaatccagtttgctctatggctatcatttggctaaagaacacatctataaacaaaagcaagtcattgtaacagaggggtatttggatgtgattttattgcaccaggcgggttttaaaaacgccatagccacgcttgggacagctttaacgccatcgcatttgcccttgcttaaaaaaggcgatcccgaaatccttttgagctatgatggggataaggcagggcgaaacgcagcctataaagcgagcttgatgttggctaaagagcaaaggaggggaggggtgattttgtttgaaaacaacctggatccagcggatatgatcgctaatggccagattgaaaccttaaaaaattggctatcgcaccccatggcttttattgagtttgttttaaggcgcatggcggattcctatcttttagacgatcctttagaaaaagataaggctcttaaagaaatgttagggtttttaaaaaacttttccttgcttttacaaagcgaatacaagcccttaatcgctacccttttgcaagcgcctttgcatgttttagggattagagagcgagtctcttttcagcctttttaccccaaaacagaaaaacccaatcgccctcaaaggtttgcgcatgtttctagcgcgcccagtttggaatttttagaaaaattagtgatccgctatcttttagaagacagaagcttgttggatttagcggtgggctatatccatagtggggtattcttgcataaaaaacaagaatttgacgctttgtgtcaagaaaaattagacgaccctaaattagttgcgttattattagatgcgaatttacccctaaaaaaagggggttttgaaaaggaattgcgtttgttgattttgcgctattttgagcgccaactcaaagaaatccctaaaagctcgctcccttttagcgaaaaaatgatctgtttaaaaaaggctcgccaggccattatgaaattaaaacaaggagaattagtcgccatatgaaaaagattaaagctttagccttattcagtggggggttggatagtttgttgtccatgaaattactcattgatcaaggcattgaagtaaccgctttgcactttaatatagggtttggggggaataaagataaaagagagtattttgaaaacgccaccgcgcaaattggggctaagctcttggtgtgcgatattagagagcagttttttaacgatgtgttgttcaagcccaaatacggctatgggaaatatttcaacccttgcattgactgccatgccaacatgtttaggaacgctttttataaaatgcttgaattgaacgcggattttgttttgagcggggaagtgctagggcaacgccctaaatcccaaaggaaagaagcgctcaatcaggtgaggaaattagtcagagaagtgggcgaagaggcgcgttttgatcccgttttagaccgaacgcaagcaggtggtaaaaaaccgcaatttttagatgagttgttattgcgacccatgagcgctaaactcttagagcctacttttatggaaaaaaagggttttgttgatagagaaaagcttttagatgtgagtggtagggggcgaagcaggc
>12	N operona: 6	last	HP_0013	gene_poz=(601-1653)	-	predicted coding region HP0013	hypothetical protein; identified by GeneMark;	/position=10987 - 13239 (11587 - 12639)	/lenght=2253 (1053)	/codons=751 (351)	/complement=false	GC-compoz=40.55080721747388%	/LCI1=1.2152380952380952	/LCI2=0.10752380952380956	p_i1=0.1297612032936455	p_i2=0.12501280407730225	/Tai=0.41811867768995525	/Tei=0.21251152366957204	/EEI=4.612863515912518
catggcggattcctatcttttagacgatcctttagaaaaagataaggctcttaaagaaatgttagggtttttaaaaaacttttccttgcttttacaaagcgaatacaagcccttaatcgctacccttttgcaagcgcctttgcatgttttagggattagagagcgagtctcttttcagcctttttaccccaaaacagaaaaacccaatcgccctcaaaggtttgcgcatgtttctagcgcgcccagtttggaatttttagaaaaattagtgatccgctatcttttagaagacagaagcttgttggatttagcggtgggctatatccatagtggggtattcttgcataaaaaacaagaatttgacgctttgtgtcaagaaaaattagacgaccctaaattagttgcgttattattagatgcgaatttacccctaaaaaaagggggttttgaaaaggaattgcgtttgttgattttgcgctattttgagcgccaactcaaagaaatccctaaaagctcgctcccttttagcgaaaaaatgatctgtttaaaaaaggctcgccaggccattatgaaattaaaacaaggagaattagtcgccatatgaaaaagattaaagctttagccttattcagtggggggttggatagtttgttgtccatgaaattactcattgatcaaggcattgaagtaaccgctttgcactttaatatagggtttggggggaataaagataaaagagagtattttgaaaacgccaccgcgcaaattggggctaagctcttggtgtgcgatattagagagcagttttttaacgatgtgttgttcaagcccaaatacggctatgggaaatatttcaacccttgcattgactgccatgccaacatgtttaggaacgctttttataaaatgcttgaattgaacgcggattttgttttgagcggggaagtgctagggcaacgccctaaatcccaaaggaaagaagcgctcaatcaggtgaggaaattagtcagagaagtgggcgaagaggcgcgttttgatcccgttttagaccgaacgcaagcaggtggtaaaaaaccgcaatttttagatgagttgttattgcgacccatgagcgctaaactcttagagcctacttttatggaaaaaaagggttttgttgatagagaaaagcttttagatgtgagtggtagggggcgaagcaggcaattgcaaatgatcaaagattatggcttgaaatattatgaaaagccaggtggagggtgtttgcttacagacattcaagtgagcaataagattaagaatttgaaagaatacagagaaatggtgtttgaagacagcgtgattgtcaaaaacgggcgttattttgtcttaccccataacgctcgcttggtggtggcaaggaatgaagaagaaaaccataaattggatattcaacaccccttaatggataagattgaattactaaactgtaaaggccctttgagtttggtggataaaaacgctagcaaagaagataaagaattagccggccgtatcgctttaggctatgctaagactttaaaaaatcaagcttacctcattcaaataggggatgaaaagcgcgagctttaccctttggataaagagaacgctagggaatatttgttcgcttgaaagggagtttttgagggttttaggggttttctttttatgctataatggaaaaagctctaatcattaagctatttgctaggaggtttgcatgcaagagtttttaggttttggtgtggtggggaattttgcagggcatttggagcaagcaggagagagtcatagttttattaacatgaaaagcgaagaaaaggacgcccctaaggggctattccctttttatatcccctatgaaaattgttatttggggcgttgttgcattgataaccataagattattttgcctagtgatctagatttaagggtgcaagcagagccagaaatcgctttagaatgcgatgttaaatacgatgaaaaacatttggttgcaaagctcgtgcctaattttttcatggcgtttaatgacgcttctgtgcgcaatttagacgccgcaaaactctcccaaaaaaagaatttttcaccggcttctaaaggtatagggcagaaattgcccattgacaggtttgtttatgggggggtgtgtaacaatttctctatcgcgtcttttttgaaatacaataatgtttggcacatttatggggaaaacagcaaattgctcaaata
>13	N operona: 7	first-last	HP_0014	gene_poz=(601-1428)	-	predicted coding region HP0014	hypothetical protein; identified by GeneMark;	/position=12128 - 14155 (12728 - 13555)	/lenght=2028 (828)	/codons=676 (276)	/complement=false	GC-compoz=38.88888888888889%	/LCI1=1.5745454545454545	/LCI2=0.22363636363636366	p_i1=0.2506628749280873	p_i2=0.5323141602575578	/Tai=0.4433436718234789	/Tei=0.5790827442318021	/EEI=3.0712852609328345
aaaaaaagggttttgttgatagagaaaagcttttagatgtgagtggtagggggcgaagcaggcaattgcaaatgatcaaagattatggcttgaaatattatgaaaagccaggtggagggtgtttgcttacagacattcaagtgagcaataagattaagaatttgaaagaatacagagaaatggtgtttgaagacagcgtgattgtcaaaaacgggcgttattttgtcttaccccataacgctcgcttggtggtggcaaggaatgaagaagaaaaccataaattggatattcaacaccccttaatggataagattgaattactaaactgtaaaggccctttgagtttggtggataaaaacgctagcaaagaagataaagaattagccggccgtatcgctttaggctatgctaagactttaaaaaatcaagcttacctcattcaaataggggatgaaaagcgcgagctttaccctttggataaagagaacgctagggaatatttgttcgcttgaaagggagtttttgagggttttaggggttttctttttatgctataatggaaaaagctctaatcattaagctatttgctaggaggtttgcatgcaagagtttttaggttttggtgtggtggggaattttgcagggcatttggagcaagcaggagagagtcatagttttattaacatgaaaagcgaagaaaaggacgcccctaaggggctattccctttttatatcccctatgaaaattgttatttggggcgttgttgcattgataaccataagattattttgcctagtgatctagatttaagggtgcaagcagagccagaaatcgctttagaatgcgatgttaaatacgatgaaaaacatttggttgcaaagctcgtgcctaattttttcatggcgtttaatgacgcttctgtgcgcaatttagacgccgcaaaactctcccaaaaaaagaatttttcaccggcttctaaaggtatagggcagaaattgcccattgacaggtttgtttatgggggggtgtgtaacaatttctctatcgcgtcttttttgaaatacaataatgtttggcacatttatggggaaaacagcaaattgctcaaatacgagtttttttatcaaaagcttttagattggattaaagaccaattaaaccaccaacaagatggcgactctttagaggctctaagaccttttttagagcgccataatttccccactaaaatgatttttgcaataggggctaccccttatatgccttttgcgcaagagcattttttgcaaaaaggcgatgaggtggtgatcgttgcttacaaccatttacaatacagttttgaaaagattcaaaacctcttagaagaggacgccctacaagccaaagaacacgctaatctttcttatgtctatcaaatcgtagaatagtaaggcttttacactctttggctttgcttttttacccttttaaagataaaaaccaccccttttgacccccttttagaggatttttatggtttttttgagataataaagacttataaagttaattaaaattaaacagaagggttttgatgtccgctcattttttaaaaatcgtttttttagtaggcatgtgcgtttcaagtttgttcgctgaaggtttagaggggttttttaacgccctagaagcccagctcaaaagccccatcgctaaggggattttaatggtgattttcatagggatcgctatttatgtgtggaggaatttggaccggtggaaagagatcttattcacgatccttggcgtggtgtttgggatttttttattctttaaagctccgagtttagcgaattggtttatgggaattttttaatgattatcctgtcagcgagcgtgaagaatttgcgtgaaatttcggttaaagaaaaatttttatggctgaacgctaagtcttatttgatttctgtttttgcgccttttatcttgctcccttggattgatttgttgagcgcttttttattgtatttagggtttttagcgctctt
>14	N operona: 8	first	HP_0015	gene_poz=(601-882)	-	predicted coding region HP0015	hypothetical protein; identified by GeneMark;	/position=13102 - 14583 (13702 - 13983)	/lenght=1482 (282)	/codons=494 (94)	/complement=false	GC-compoz=39.71631205673759%	/LCI1=1.1003584229390682	/LCI2=0.08207885304659497	p_i1=0.09801687159649762	p_i2=0.061671155624564954	/Tai=0.5526475289303405	/Tei=0.15550404006210847	/EEI=5.313067609247709
ttctaaaggtatagggcagaaattgcccattgacaggtttgtttatgggggggtgtgtaacaatttctctatcgcgtcttttttgaaatacaataatgtttggcacatttatggggaaaacagcaaattgctcaaatacgagtttttttatcaaaagcttttagattggattaaagaccaattaaaccaccaacaagatggcgactctttagaggctctaagaccttttttagagcgccataatttccccactaaaatgatttttgcaataggggctaccccttatatgccttttgcgcaagagcattttttgcaaaaaggcgatgaggtggtgatcgttgcttacaaccatttacaatacagttttgaaaagattcaaaacctcttagaagaggacgccctacaagccaaagaacacgctaatctttcttatgtctatcaaatcgtagaatagtaaggcttttacactctttggctttgcttttttacccttttaaagataaaaaccaccccttttgacccccttttagaggatttttatggtttttttgagataataaagacttataaagttaattaaaattaaacagaagggttttgatgtccgctcattttttaaaaatcgtttttttagtaggcatgtgcgtttcaagtttgttcgctgaaggtttagaggggttttttaacgccctagaagcccagctcaaaagccccatcgctaaggggattttaatggtgattttcatagggatcgctatttatgtgtggaggaatttggaccggtggaaagagatcttattcacgatccttggcgtggtgtttgggatttttttattctttaaagctccgagtttagcgaattggtttatgggaattttttaatgattatcctgtcagcgagcgtgaagaatttgcgtgaaatttcggttaaagaaaaatttttatggctgaacgctaagtcttatttgatttctgtttttgcgccttttatcttgctcccttggattgatttgttgagcgcttttttattgtatttagggtttttagcgctctttagcgtgctggaattttttgatgaagacattgcagatattatcgtggctaaaagcaaaataaagactaaaaccaaatgttatagagcgtagaatgttagaaaagcttttaagcgctatcaaacaaaaggtttcaaactattttttaggggttttgcctaaaagctattctatgagcgaagaaaacaacattttaggcttgtatgatgagcatttcttgctcactaaaaacgaaaacttagtgggcatcctccgtttagaaggggttagctacacccatttaagcacagagcaattgcaagatcttttcaccgagcgccagatggcgttggattctttagaaaaagtcgtggcgcgccttgtggttaaaaggcgtaaaattgatcaccaacaaaacattcaatctgattctcaatacttgcaagcgatt
>15	N operona: 8	middle	HP_0016	gene_poz=(601-864)	-	predicted coding region HP0016	hypothetical protein; identified by GeneMark;	/position=13383 - 14846 (13983 - 14246)	/lenght=1464 (264)	/codons=488 (88)	/complement=false	GC-compoz=35.22727272727273%	/LCI1=1.2260536398467432	/LCI2=0.07471264367816093	p_i1=0.13295578872637928	p_i2=0.047436762362162085	/Tai=0.3986685982838003	/Tei=0.1426930861259459	/EEI=4.5524858628963365
cttatatgccttttgcgcaagagcattttttgcaaaaaggcgatgaggtggtgatcgttgcttacaaccatttacaatacagttttgaaaagattcaaaacctcttagaagaggacgccctacaagccaaagaacacgctaatctttcttatgtctatcaaatcgtagaatagtaaggcttttacactctttggctttgcttttttacccttttaaagataaaaaccaccccttttgacccccttttagaggatttttatggtttttttgagataataaagacttataaagttaattaaaattaaacagaagggttttgatgtccgctcattttttaaaaatcgtttttttagtaggcatgtgcgtttcaagtttgttcgctgaaggtttagaggggttttttaacgccctagaagcccagctcaaaagccccatcgctaaggggattttaatggtgattttcatagggatcgctatttatgtgtggaggaatttggaccggtggaaagagatcttattcacgatccttggcgtggtgtttgggatttttttattctttaaagctccgagtttagcgaattggtttatgggaattttttaatgattatcctgtcagcgagcgtgaagaatttgcgtgaaatttcggttaaagaaaaatttttatggctgaacgctaagtcttatttgatttctgtttttgcgccttttatcttgctcccttggattgatttgttgagcgcttttttattgtatttagggtttttagcgctctttagcgtgctggaattttttgatgaagacattgcagatattatcgtggctaaaagcaaaataaagactaaaaccaaatgttatagagcgtagaatgttagaaaagcttttaagcgctatcaaacaaaaggtttcaaactattttttaggggttttgcctaaaagctattctatgagcgaagaaaacaacattttaggcttgtatgatgagcatttcttgctcactaaaaacgaaaacttagtgggcatcctccgtttagaaggggttagctacacccatttaagcacagagcaattgcaagatcttttcaccgagcgccagatggcgttggattctttagaaaaagtcgtggcgcgccttgtggttaaaaggcgtaaaattgatcaccaacaaaacattcaatctgattctcaatacttgcaagcgattttgaatcaatttgaaaacaaagaagtgtatgaaaatcagtattttttagttttagaaagcactcactctttgcatggcgttttggagcataagaaaaaatctctcatgcatgctaatagggaaaattttaaggatattctctcttataaagcgcattttttgcaagaaactttaaaaagcttagaaatccagctcaaaaattatgcccccaaactcttaagctccaaagaggttttgaatttttatgcggaatacattaatgg
>16	N operona: 8	last	HP_0017	gene_poz=(601-2964)	-	virB4 homolog (virB4)	similar to SP:P17794 PID:154786 PID:39156 percent	/position=13648 - 17211 (14248 - 16611)	/lenght=3564 (2364)	/codons=1188 (788)	/complement=false	GC-compoz=37.690355329949234%	/LCI1=1.7069038542990258	/LCI2=0.15514612452350698	p_i1=0.30045931483580907	p_i2=0.2848288954044494	/Tai=0.3958199886580662	/Tei=0.35634600586400444	/EEI=2.699686471773873
ttttgagataataaagacttataaagttaattaaaattaaacagaagggttttgatgtccgctcattttttaaaaatcgtttttttagtaggcatgtgcgtttcaagtttgttcgctgaaggtttagaggggttttttaacgccctagaagcccagctcaaaagccccatcgctaaggggattttaatggtgattttcatagggatcgctatttatgtgtggaggaatttggaccggtggaaagagatcttattcacgatccttggcgtggtgtttgggatttttttattctttaaagctccgagtttagcgaattggtttatgggaattttttaatgattatcctgtcagcgagcgtgaagaatttgcgtgaaatttcggttaaagaaaaatttttatggctgaacgctaagtcttatttgatttctgtttttgcgccttttatcttgctcccttggattgatttgttgagcgcttttttattgtatttagggtttttagcgctctttagcgtgctggaattttttgatgaagacattgcagatattatcgtggctaaaagcaaaataaagactaaaaccaaatgttatagagcgtagaatgttagaaaagcttttaagcgctatcaaacaaaaggtttcaaactattttttaggggttttgcctaaaagctattctatgagcgaagaaaacaacattttaggcttgtatgatgagcatttcttgctcactaaaaacgaaaacttagtgggcatcctccgtttagaaggggttagctacacccatttaagcacagagcaattgcaagatcttttcaccgagcgccagatggcgttggattctttagaaaaagtcgtggcgcgccttgtggttaaaaggcgtaaaattgatcaccaacaaaacattcaatctgattctcaatacttgcaagcgattttgaatcaatttgaaaacaaagaagtgtatgaaaatcagtattttttagttttagaaagcactcactctttgcatggcgttttggagcataagaaaaaatctctcatgcatgctaatagggaaaattttaaggatattctctcttataaagcgcattttttgcaagaaactttaaaaagcttagaaatccagctcaaaaattatgcccccaaactcttaagctccaaagaggttttgaatttttatgcggaatacattaatgggtttgatctccccttaaaacccttagtaggggggtatttgagcgatagctatatcgctagttctatcacttttgaaaaagattatttcattcaagaaagctttaatcaaaaaacctacaaccgcttgattggcattaaagcttatgagagcgaaaggatcacttctatagcgatcggagcgcttttataccaagaaacgcctttagatattatcttctctatagagcctatgagtgtgcataaaacgctgagttttttaaaagagagggccaagtttagcatgtccaatctcgttaaaaacgagctattagaataccaagaactggtcaaaaccaaacgcctatccatgcaaaaattcgccctaaacattcttatcaaagcccctagtttagagaatttagacgctcaaacaagcttggttttagggcttttatttaaagaaaatttagtgggcgttatagaaacttttggcttgaagggggggtatttttcctttttccctgaacgcatccacttaaaccaccgcttgcgttttttaacctctaaagccttagcgtgtttaatggtgtttgaaaggcaaaatttaggttttaaggctaattcatgggggaatagccctttgagcgtgtttaaaaatttggattattccccttttttattcaatttccacaaccaagaagtgagccacaagaacgccaaagaaatcgccagagtgaatgggcatactttaatcataggggctactgggagcggtaaaagcacgctgattagctttttaatgatgagcgctttgaaataccaaaacatgcgccttttagcttttgataggatgcaggggctgtattctttcacaaaattttttaaagggcattaccatgacggccaatcttttagcatcaaccccttttgtttagagcctaatttgcagaatctagaatttttgcaatccttctttttgagcatgtttgatcttgccccttcaagggataaagaagccttggaagatatgaatgcgatttctagcgcgattaagagcctttatgagaccttataccctaaagcttttagtttgctagactttaaagaaacgcttaaaagaacttcatctaaccaattgggtttgagtttagagccgtatttgaataaccccctttttaacgctttgaatgatgcgttcaactccaacgcttttttaaatgtgataaacctggatactatcacccaaaatcctaaagacttagggcttttagcctattatttgttttataaaatcttagaagaatccaggaaaaacgacagcggctttttggtttttttagacgagtttaaatcctatgtggaaaacgatttattgaacactaaaatcaacgctttaatcacgcaagccagaaaagctaatggcgtggtggtgttggccttgcaagatatttaccaattaagcggggttaaaaacgctcatagttttttaagcaacatggggactctcattttgtacccgcaaaaaaacgctagggagttgaaacacaatttcaatgtgcctttgagcgaaactgaaatttcttttttagaaaacacccctttgtatgccaggcaggttttagtcaaaaatctgggtaacgggagctctaacatgattgatgtgagtttggagagtttggggcgttatttgaaaatctttaattcggattctagccatgtgagtaaagtgaaagcgttacaaaaagactaccctacagagtggcgcgagaaacttttgaggagctagttttaaaaagttagttttgttttaaaaagttaatactattttgaagcactcctattcagatggctaaggcacacaagaaattaggggactctgctgtattcctaccctgaagcgttaccctaaaatcctattgcataggtctaaataagagcttagggatcattttagccataaaaagcttatgttttcattaaaaatgttatgatacgctcaaatagtcaagcaaaaaaatatcaattaaaagggttagattgaaaatattcgttctgttgatgtcggtaattttaggaatatcattaacaggttgcataggctatcgtatggacttagaacattttaacacgctctattatgaagaaagccctaaaaaagcttatgaatattccaaacaattcactaagaaaaaaaagaacgctcttttatgggacttgcaaaacggcttgagcgctttatacgccagagattaccagacttctttaggggtattagatcaagccgagcaacgctttgataaaacgcaaagcgcttttacaagaggggctggttatgtgggcgctaccatgattaatgataatgtgcgcgcttatggggggaatattt
>17	N operona: 9	first-last	HP_0018	gene_poz=(601-2010)	-	predicted coding region HP0018	hypothetical protein; identified by GeneMark;	/position=16263 - 18872 (16863 - 18272)	/lenght=2610 (1410)	/codons=870 (470)	/complement=false	GC-compoz=40.0%	/LCI1=1.2899786780383795	/LCI2=0.14164889836531627	p_i1=0.15250194904906897	p_i2=0.23607466123573786	/Tai=0.4874134454383001	/Tei=0.3124671951121641	/EEI=4.214931955328628
cttgcaagatatttaccaattaagcggggttaaaaacgctcatagttttttaagcaacatggggactctcattttgtacccgcaaaaaaacgctagggagttgaaacacaatttcaatgtgcctttgagcgaaactgaaatttcttttttagaaaacacccctttgtatgccaggcaggttttagtcaaaaatctgggtaacgggagctctaacatgattgatgtgagtttggagagtttggggcgttatttgaaaatctttaattcggattctagccatgtgagtaaagtgaaagcgttacaaaaagactaccctacagagtggcgcgagaaacttttgaggagctagttttaaaaagttagttttgttttaaaaagttaatactattttgaagcactcctattcagatggctaaggcacacaagaaattaggggactctgctgtattcctaccctgaagcgttaccctaaaatcctattgcataggtctaaataagagcttagggatcattttagccataaaaagcttatgttttcattaaaaatgttatgatacgctcaaatagtcaagcaaaaaaatatcaattaaaagggttagattgaaaatattcgttctgttgatgtcggtaattttaggaatatcattaacaggttgcataggctatcgtatggacttagaacattttaacacgctctattatgaagaaagccctaaaaaagcttatgaatattccaaacaattcactaagaaaaaaaagaacgctcttttatgggacttgcaaaacggcttgagcgctttatacgccagagattaccagacttctttaggggtattagatcaagccgagcaacgctttgataaaacgcaaagcgcttttacaagaggggctggttatgtgggcgctaccatgattaatgataatgtgcgcgcttatggggggaatatttatgagggcgttttaatcaattattacaaagcgatagactacatgcttttaaacgatagcgcgaaagctagggtgcaattcaaccgtgcgaacgaacgccagcgcagggctaaagaattttattatgaggaagtgcaaaaagccattaaagagatcgattctagcaaaaagcacaatattaatatggaacgctctagggtggaagtgagcgagattttaaacaacacctattctaatttagacaaatacgaagcttatcagggcttacttaacccggcggtttcgtatctctcagggttgttttacgctttaaatggggatgagaataagggattaggctatcttaatgaagcctatgggatcagtcaaagcccttttgtagcccaagacttggtttttttcaaaaaccctaacaggagccatttcacttggatcatcattgaagatggtaaagagccgcaaaaaagcgaatttaaaattgatgtgcctatttttatgatcgattcggtttataacgtgagtatagccttgcccaagctagaaaaaggggaagcgttttatcaaaatttcactctcaaagatggagaaaaagtaacgccctttgacactttagcctcaatagatgcggtggtcgctagcgaattcaggaagcagttgccctacattatcactagggctattttatcggccacttttaaagtgggcatgcaagcggtggcgaactattatttggggtttgttggagggttagtaacttccttgtattcaggtgtgagcacctttgcagacactagaagcacgagcatttttgcccataaaatctacctcatgcgcattaaaaacaaagcctttgaaagttatgaagttcgagccgattccattgacgctttttcgttttcattaaagccttgtaaaagatcgcttgaaagccctaaaatcattgacgctagggaattgctttctgggtttgtagcagccccacaaatcttttgctctaaccgccataatattttatacgtgcgcagttttaaaaacgggtttgttttgagtcgtttaaaatgatttcaaaacccccaccaaaggaattttagtttttaagtgtcgttggcattaaacgcaaacacgatataattataaaacgatacgaaaacctaaattaaggggaagtcatggctgatagtttagcgggcattgatcaagttacgagtttgcataaaaataacgagttacaattgttgtgtttcaggctgggtaaaaacaaggatttgtatgcggtcaatgtttttaagatccgtgaagtggtgaaataccatggcaatctcaccatcattagccacgaaaacaattcgctcgttgaggggctaatcattataagagaactcaccattcccttgattgatatgaaaaaatggttttattatgacagccaaaacaaaaacaaggatttacgcccttataggatagaaaaagaaaaaggcgaagatgatattgttatgatttgtgagttttctcgctggactataggggttaggatctatgaagcggataggattttgagcaagaaatggactgaaatggagcaaagcgctgggctagggggatctgcaggcaataacaaactcgtgagccgcacgcgctattttgatgggcgcttggtgcaag
>18	N operona: 10	first	HP_0019	gene_poz=(601-1566)	-	chemotaxis protein (cheV)	similar to SP:P37599 GB:U05345 GB:Z29584 PID:453378	/position=17780 - 19945 (18380 - 19345)	/lenght=2166 (966)	/codons=722 (322)	/complement=false	GC-compoz=40.37267080745342%	/LCI1=1.2128764278296988	/LCI2=0.0712357217030114	p_i1=0.12906813107395027	p_i2=0.04141059016468691	/Tai=0.46543875311547445	/Tei=0.13726953114821822	/EEI=4.626174606109319
cactctcaaagatggagaaaaagtaacgccctttgacactttagcctcaatagatgcggtggtcgctagcgaattcaggaagcagttgccctacattatcactagggctattttatcggccacttttaaagtgggcatgcaagcggtggcgaactattatttggggtttgttggagggttagtaacttccttgtattcaggtgtgagcacctttgcagacactagaagcacgagcatttttgcccataaaatctacctcatgcgcattaaaaacaaagcctttgaaagttatgaagttcgagccgattccattgacgctttttcgttttcattaaagccttgtaaaagatcgcttgaaagccctaaaatcattgacgctagggaattgctttctgggtttgtagcagccccacaaatcttttgctctaaccgccataatattttatacgtgcgcagttttaaaaacgggtttgttttgagtcgtttaaaatgatttcaaaacccccaccaaaggaattttagtttttaagtgtcgttggcattaaacgcaaacacgatataattataaaacgatacgaaaacctaaattaaggggaagtcatggctgatagtttagcgggcattgatcaagttacgagtttgcataaaaataacgagttacaattgttgtgtttcaggctgggtaaaaacaaggatttgtatgcggtcaatgtttttaagatccgtgaagtggtgaaataccatggcaatctcaccatcattagccacgaaaacaattcgctcgttgaggggctaatcattataagagaactcaccattcccttgattgatatgaaaaaatggttttattatgacagccaaaacaaaaacaaggatttacgcccttataggatagaaaaagaaaaaggcgaagatgatattgttatgatttgtgagttttctcgctggactataggggttaggatctatgaagcggataggattttgagcaagaaatggactgaaatggagcaaagcgctgggctagggggatctgcaggcaataacaaactcgtgagccgcacgcgctattttgatgggcgcttggtgcaagtggtggatattgaaaaaatgcttatagacgtgttcccttggattgaagatgaaaaacacaacgatttagagacgctttctaaaatccattctaaccaatgcgttttgcttgctgatgactccccaagcgttttgaaaaccatgcaaatgattttagacaagctgggcgtcaagcatatagattttatcaatggtaaaaccttactagagcatttattcaaccccacaaccgatgtgagtaatattggcctgattattaccgatttggaaatgccagaggcgagcggttttgaagtgatcaagcaggttaaaaacaatcctttgacttcaaaaatccctatcgtggtcaattcttctatgagcgggagttctaatgaagacatggccaggagtttgaaggccgatgatttcatttccaagtctaaccccaaagacatccagcgagtggttaagcaatttttggaattagcatgaaaaaatacagcactatccccaccccttgctacgtgttagagagcgaacgcttagaaaaaaacgccaagattttagaaatcgtgcgccaacaaagtggggcaaaggtcttgcttgctttaaaggggtatgcgttttggcgtgagtttgggattttgaggcaaaaattgaacgggtgttgcgcgagcggtctttatgaggctaagctcgcttttgaagaatttggggggcgagagagccacaaagaaatttgcgtttatagcccggctttcaaagaggctgaaatgagcgcgattttacccctagcgacaagcattatttttaactctttttaccaatacgctacctataaagacaggattttagataaaaacaagcaattagaaaacttgggcttaagccccattaaaatgggtttgaggataaaccctctctatagcgaagtaaccccagcgatctataacccatgctctaaagtgagccggttagggattacgcctagcggatttgaaaagggggtgaaagagcatggcttagagggggtgagcgggttgcatttccatacgcattgcgagcaaaacgctgacgctttgtgccggactt
>19	N operona: 10	last	HP_0020	gene_poz=(601-1818)	-	carboxynorspermidine decarboxylase (nspC)	similar to GP:1652682 percent identity: 45.62;	/position=18742 - 21159 (19342 - 20559)	/lenght=2418 (1218)	/codons=806 (406)	/complement=false	GC-compoz=42.77504105090312%	/LCI1=1.3308641975308642	/LCI2=0.1306172839506173	p_i1=0.16556439924445415	p_i2=0.19779140154767616	/Tai=0.48087795804708255	/Tei=0.2780122613929086	/EEI=4.015935887072852
gatctatgaagcggataggattttgagcaagaaatggactgaaatggagcaaagcgctgggctagggggatctgcaggcaataacaaactcgtgagccgcacgcgctattttgatgggcgcttggtgcaagtggtggatattgaaaaaatgcttatagacgtgttcccttggattgaagatgaaaaacacaacgatttagagacgctttctaaaatccattctaaccaatgcgttttgcttgctgatgactccccaagcgttttgaaaaccatgcaaatgattttagacaagctgggcgtcaagcatatagattttatcaatggtaaaaccttactagagcatttattcaaccccacaaccgatgtgagtaatattggcctgattattaccgatttggaaatgccagaggcgagcggttttgaagtgatcaagcaggttaaaaacaatcctttgacttcaaaaatccctatcgtggtcaattcttctatgagcgggagttctaatgaagacatggccaggagtttgaaggccgatgatttcatttccaagtctaaccccaaagacatccagcgagtggttaagcaatttttggaattagcatgaaaaaatacagcactatccccaccccttgctacgtgttagagagcgaacgcttagaaaaaaacgccaagattttagaaatcgtgcgccaacaaagtggggcaaaggtcttgcttgctttaaaggggtatgcgttttggcgtgagtttgggattttgaggcaaaaattgaacgggtgttgcgcgagcggtctttatgaggctaagctcgcttttgaagaatttggggggcgagagagccacaaagaaatttgcgtttatagcccggctttcaaagaggctgaaatgagcgcgattttacccctagcgacaagcattatttttaactctttttaccaatacgctacctataaagacaggattttagataaaaacaagcaattagaaaacttgggcttaagccccattaaaatgggtttgaggataaaccctctctatagcgaagtaaccccagcgatctataacccatgctctaaagtgagccggttagggattacgcctagcggatttgaaaagggggtgaaagagcatggcttagagggggtgagcgggttgcatttccatacgcattgcgagcaaaacgctgacgctttgtgccggactttagagcatgtagaaaagcatttcaggccctatttagaaaacatggcgtgggtgaattttggtggggggcatcatatcactaagagcgattatgatgtgaatttgctcatccaaacgattaaggatttcaaagaacgctatcataatatagaagtgattttagagcctggggaagccatagggtggcaatgcgggtttttaatcgcaagcgtgatagacatcgttcaaaacgatcaagaaattgcgattctagacgcttcttttagcgctcacatgcccgattgcttagaaatgccttatcgccctagcatttttaaagtctccgtagaaaatgatgaagagcttattgaagttgaaaagggcgaaaatcaaggggcgttttcttattttttaggcggccctacttgtttagcgggggattttatggggagttttagctttgaaacgcctttaaaaaggggcgataaaatcgtgtttcaagacatgctccattatacgattgtcaaaaacaactcgtttaatggcgtgccgctcccaagcctggctagattggatcaacaagggtttaaaatccttaaaaacttttcttatgaagactataaaaacagaaactaaagcttttgattaaggctttttggggcttgtaaaaaggcttacgcacaacattccaacgccaagcccggtcagcaccgcgccaatggtgtgcatgtctaaataaatgcgagcgagcatggtcaaagggactaggggcaagagccaaaagtattttttaaaagaatagcggcgcattaaaaacgccaccgccaaacccaccatagacgaatgcccgcttggcatgttgaaattacctccataagggcgctcgcccaaacgctgatcgttgattgttacatggtttaaggctcttttggtggtgtgcgtgagaagggttgtagcgatagaagcgttagcgacttgaaaaagccctaccgcatctctttggattaagggaatcgccacagataaaatcgtagggataaagcgcgcataatgctcggtgaaatgaaacattaaaggcacgctaggctgtttagggactttagggaaaggcgcaaaaatgcctaataaaatcaagcccaaactgagcgctaacaaagttttagaaaagcttttgggcaggctttcacaaaatttttgtttaaataagaattttttcatgcgtgttattttactctt
>20	N operona: 11	first	HP_0021	gene_poz=(601-1173)	-	predicted coding region HP0021	hypothetical protein; identified by GeneMark;	/position=19969 - 21741 (20569 - 21141)	/lenght=1773 (573)	/codons=591 (191)	/complement=true	GC-compoz=44.67713787085515%	/LCI1=1.3719298245614036	/LCI2=0.14333333333333334	p_i1=0.17908882097907441	p_i2=0.24206249898709553	/Tai=0.5726155499568606	/Tei=0.317856249088386	/EEI=3.828777984571722
ttcaaaaatgccccaattgtgaagcgatcgctccttatgatgaatctttactttataatttgcctgaccttttaaaagaacactctaatgaaaatgtcttgctcatcttacaccttgcaggctcgcatggcccaaactacgacaacaaagtgcctttaaattttagggtgtttaagccttattgctcaagcgctgatctgtcttcttgctccaaagaaagcctgattaacgcctatgacaacaccattttttacaacgactatctgctagataagatcattagcatgcttgaaaacgccaagcagcccgccttaatgatctatttaagcgatcatggcgaaagtttgggcgaagaagcgttctatttgcatggcattcctaaaagcatcgcccccaaagaacaatacgagatcccctttatcgtttatgctaatgagcctttcaaagaaaagcattccatcattcaaacccaaacccccattaatcaaaatgtgattttccatagcgttttaggggtgtttttggattttaaaaacccaagcgttgtttatcgcccttctttagatctgcttaaacacaaaaaagagtaaaataacacgcatgaaaaaattcttatttaaacaaaaattttgtgaaagcctgcccaaaagcttttctaaaactttgttagcgctcagtttgggcttgattttattaggcatttttgcgcctttccctaaagtccctaaacagcctagcgtgcctttaatgtttcatttcaccgagcattatgcgcgctttatccctacgattttatctgtggcgattcccttaatccaaagagatgcggtagggctttttcaagtcgctaacgcttctatcgctacaacccttctcacgcacaccaccaaaagagccttaaaccatgtaacaatcaacgatcagcgtttgggcgagcgcccttatggaggtaatttcaacatgccaagcgggcattcgtctatggtgggtttggcggtggcgtttttaatgcgccgctattcttttaaaaaatacttttggctcttgcccctagtccctttgaccatgctcgctcgcatttatttagacatgcacaccattggcgcggtgctgaccgggcttggcgttggaatgttgtgcgtaagcctttttacaagccccaaaaagccttaatcaaaagctttagtttctgtttttatagtcttcataagaaaagtttttaaggattttaaacccttgttgatccaatctagccaggcttgggagcggcacgccattaaacgagttgtttttgacaatcgtataatggagcatgtcttgaaacacgattttatcgcccctttttaaaggcgtttcaaagctaaaactccccataaaatcccccgctaaacaagtagggccgcctaaaaaataagaaaacgccccttgattttcgcccttttcaacttcaataagctcttcatcattttctacggagactttaaaaatgctagggcgataaggcatttctaagcaatcgggcatgtgagcgctaaaagaagcgtctagaatcgcaatttcttgatcgttttgaacgatgtctatcacgcttgcgattaaaaacccgcattgccaccctatggcttccccaggctctaaaatcacttctatattatgatagcgttctttgaaatccttaatcgtttggatgagcaaattcacatcataatcgctcttagtgatatgatgccccccaccaaaattcacccacgccatgttttctaaatagggcct
>21	N operona: 11	last	HP_0022	gene_poz=(601-2166)	-	conserved hypothetical integral membrane protein	similar to GB:L13395 SP:P36555 PID:295210 percent	/position=20552 - 23317 (21152 - 22717)	/lenght=2766 (1566)	/codons=922 (522)	/complement=true	GC-compoz=39.97445721583653%	/LCI1=1.326935380678183	/LCI2=0.09353806781829814	p_i1=0.16429124756168806	p_i2=0.08762352385549761	/Tai=0.496962778567944	/Tei=0.17886117146994784	/EEI=4.034501071325983
aaactcctttttaaactccctttttagggggtttaatctttttaactgacttttcttttagctttttttaattttttccaccaaacaaagttttttgacttcaagcgttaatcacaaaaaatactcaaaggcgttttttgcaatctaaataaaaaattagcgttattcaagcgatcattttaaaccacccaagcaagaaaccccaaacatctttagcgttcgcgcgctccactaaccaaaaaacgccccaaagtcaaggacaaacccgcttcacataaggaaacccctaagttttttaggcttaggggaacgctcttagaaattagcgtttcatcaaaaacactaccttaaaccaagaaaaagaaatttcaaggtataatagtttccaagagcgtttgccacttttacacttcatggcatgctccttatttggatttgccccatatcctaactatgaggcgtgatgaaatcctacaaccaacgcgctttaaagctcttaaatgcaaccaccctaaaaaaagcactttccactttaaataaaccataaaatccccatacctacgatataatcctaagattgattgattttaaggggcgtgtttggcatcattattccatctgaggtttttaaaacccctaagttgtctgcaagccggtttgctttatagccttatttttggcgttttataccatttccctttgttcgtttatgtttataaagaaagcaaccaggtcagttttatcgccatgatggttgtggtgcttttttgcgttaatggcgctctttttttggcgttaggcttgatctctgcttctttgatgcgttggagtgcgatagtttttagcctgctcaattccgttgctttctatttcattagcgcttataaggtgtttttaaataagagcatgatgggtaatgtcttaaacaccaacacgcatgaagttttaggctttttgagcgtcaaattattcgtttttatcgttgtttttggggtgttgcctggctatgtcatctataaaatcccccttaaaaattcttctaaaaaagcgccctttttagcgatcttggcgttagtgtttatctttatcgctagcgctttagctaacactaaaaattggctgtggtttgacaagcatgcgaaattcatagggggcttaattttgcccttcgcttatagcgtgaacgcttttagagtgagcgctctcaaatttttcgcccccaccatcaagccgctccctcttttttcacccaatcattcccattcgtttgtggtgctagtcattggcgaaagcgctaggaaacataattacgccctttatggctatcaaaaacccaccaccccaagactaagcaagcgtttagccgataatgaactcactcttttcaacgccacttcttgcgccacttacacgacagcgagtttggaatgcattttagattcttcttttaaaaacaacgcttatgaaaatttgccaacttacttgactaaagccggtatcaaagtcttttggtatagcgcgaacgacggcgaaaagaatgttaaggttacaagctatcttaaaaactatgaattgattcaaaaatgccccaattgtgaagcgatcgctccttatgatgaatctttactttataatttgcctgaccttttaaaagaacactctaatgaaaatgtcttgctcatcttacaccttgcaggctcgcatggcccaaactacgacaacaaagtgcctttaaattttagggtgtttaagccttattgctcaagcgctgatctgtcttcttgctccaaagaaagcctgattaacgcctatgacaacaccattttttacaacgactatctgctagataagatcattagcatgcttgaaaacgccaagcagcccgccttaatgatctatttaagcgatcatggcgaaagtttgggcgaagaagcgttctatttgcatggcattcctaaaagcatcgcccccaaagaacaatacgagatcccctttatcgtttatgctaatgagcctttcaaagaaaagcattccatcattcaaacccaaacccccattaatcaaaatgtgattttccatagcgttttaggggtgtttttggattttaaaaacccaagcgttgtttatcgcccttctttagatctgcttaaacacaaaaaagagtaaaataacacgcatgaaaaaattcttatttaaacaaaaattttgtgaaagcctgcccaaaagcttttctaaaactttgttagcgctcagtttgggcttgattttattaggcatttttgcgcctttccctaaagtccctaaacagcctagcgtgcctttaatgtttcatttcaccgagcattatgcgcgctttatccctacgattttatctgtggcgattcccttaatccaaagagatgcggtagggctttttcaagtcgctaacgcttctatcgctacaacccttctcacgcacaccaccaaaagagccttaaaccatgtaacaatcaacgatcagcgtttgggcgagcgcccttatggaggtaatttcaacatgccaagcgggcattcgtctatggtgggtttggcggtggcgtttttaatgcgccgctattcttttaaaaaatacttttggctcttgcccctagtccctttgaccatgctcgctcgcatttatttagacatgcacaccattggcgcggtgctgaccgggcttggcgttggaatgttgtgcgtaagcctttttacaagccccaaaaagccttaatcaaaagctttagtttc
>22	N operona: 12	first	HP_0023	gene_poz=(601-720)	-	predicted coding region HP0023	hypothetical protein; identified by GeneMark;	/position=22173 - 23492 (22773 - 22892)	/lenght=1320 (120)	/codons=440 (40)	/complement=false	GC-compoz=37.5%	/LCI1=1.188034188034188	/LCI2=0.05982905982905981	p_i1=0.1218770081269517	p_i2=0.02480455409653307	/Tai=0.6736776806445697	/Tei=0.12232409868687977	/EEI=4.768960386240979
aatttcgcatgcttgtcaaaccacagccaatttttagtgttagctaaagcgctagcgataaagataaacactaacgccaagatcgctaaaaagggcgcttttttagaagaatttttaagggggattttatagatgacatagccaggcaacaccccaaaaacaacgataaaaacgaataatttgacgctcaaaaagcctaaaacttcatgcgtgttggtgtttaagacattacccatcatgctcttatttaaaaacaccttataagcgctaatgaaatagaaagcaacggaattgagcaggctaaaaactatcgcactccaacgcatcaaagaagcagagatcaagcctaacgccaaaaaaagagcgccattaacgcaaaaaagcaccacaaccatcatggcgataaaactgacctggttgctttctttataaacataaacgaacaaagggaaatggtataaaacgccaaaaataaggctataaagcaaaccggcttgcagacaacttaggggttttaaaaacctcagatggaataatgatgccaaacacgccccttaaaatcaatcaatcttaggattatatcgtaggtatggggattttatggtttatttaaagtggaaagtgctttttttagggtggttgcatttaagagctttaaagcgcgttggttgtaggatttcatcacgcctcatagttaggatatggggcaaatccaaataaggagcatgccatgaagtgtaaaagtggcaaacgctcttggaaactattataccttgaaatttctttttcttggtttaaggtagtgtttttgatgaaacgctaatttctaagagcgttcccctaagcctaaaaaacttaggggtttccttatgtgaagcgggtttgtccttgactttggggcgttttttggttagtggagcgcgcgaacgctaaagatgtttggggtttcttgcttgggtggtttaaaatgatcgcttgaataacgctaattttttatttagattgcaaaaaacgcctttgagtattttttgtgattaacgcttgaagtcaaaaaactttgtttggtggaaaaaattaaaaaaagctaaaagaaaagtcagttaaaaagattaaaccccctaaaaagggagtttaaaaaggagtttaagcttttagtaagcaaacacatagttgagatacacgctataaagccttctgtattgcaaggtagtgcctagcaaagaatagtaatttgtgttgatcgtggggatcttcacgcctaattccatgccatgttgcgcgctatgatcagcgcctattcttttatttctggcgagattg
>23	N operona: 12	last	HP_0024	gene_poz=(601-693)	-	predicted coding region HP0024	hypothetical protein; identified by GeneMark;	/position=22303 - 23595 (22903 - 22995)	/lenght=1293 (93)	/codons=431 (31)	/complement=false	GC-compoz=32.25806451612903%	/LCI1=1.7333333333333334	/LCI2=0.019999999999999997	p_i1=0.310573555698147	p_i2=6.846941855022862E-4	/Tai=0.5042573808132247	/Tei=0.10061622476695205	/EEI=2.634933633035567
agatgacatagccaggcaacaccccaaaaacaacgataaaaacgaataatttgacgctcaaaaagcctaaaacttcatgcgtgttggtgtttaagacattacccatcatgctcttatttaaaaacaccttataagcgctaatgaaatagaaagcaacggaattgagcaggctaaaaactatcgcactccaacgcatcaaagaagcagagatcaagcctaacgccaaaaaaagagcgccattaacgcaaaaaagcaccacaaccatcatggcgataaaactgacctggttgctttctttataaacataaacgaacaaagggaaatggtataaaacgccaaaaataaggctataaagcaaaccggcttgcagacaacttaggggttttaaaaacctcagatggaataatgatgccaaacacgccccttaaaatcaatcaatcttaggattatatcgtaggtatggggattttatggtttatttaaagtggaaagtgctttttttagggtggttgcatttaagagctttaaagcgcgttggttgtaggatttcatcacgcctcatagttaggatatggggcaaatccaaataaggagcatgccatgaagtgtaaaagtggcaaacgctcttggaaactattataccttgaaatttctttttcttggtttaaggtagtgtttttgatgaaacgctaatttctaagagcgttcccctaagcctaaaaaacttaggggtttccttatgtgaagcgggtttgtccttgactttggggcgttttttggttagtggagcgcgcgaacgctaaagatgtttggggtttcttgcttgggtggtttaaaatgatcgcttgaataacgctaattttttatttagattgcaaaaaacgcctttgagtattttttgtgattaacgcttgaagtcaaaaaactttgtttggtggaaaaaattaaaaaaagctaaaagaaaagtcagttaaaaagattaaaccccctaaaaagggagtttaaaaaggagtttaagcttttagtaagcaaacacatagttgagatacacgctataaagccttctgtattgcaaggtagtgcctagcaaagaatagtaatttgtgttgatcgtggggatcttcacgcctaattccatgccatgttgcgcgctatgatcagcgcctattcttttatttctggcgagattggtccttaagcccagattgaataagaattggaagttagaggtgttgattttagctttataataattgttcacattcgctaaattcacatactgagaattaagcc
>24	N operona: 13	first-last	HP_0025	gene_poz=(601-2736)	-	outer membrane protein (omp2)	similar to GB:AE000511 PID:2313112 percent identity:	/position=22724 - 26059 (23324 - 25459)	/lenght=3336 (2136)	/codons=1112 (712)	/complement=true	GC-compoz=44.28838951310862%	/LCI1=1.1654946085325832	/LCI2=0.17182372245663377	p_i1=0.11551271337278715	p_i2=0.3465363423354513	/Tai=0.5340236322538499	/Tei=0.41188270810190614	/EEI=4.902887477261051
cgttgaatagaagcgttggttaagctttaagaaacgaatcaaagccttgtttaaaagaataagcgtctcgcaccaagcgagcggtaattttttactaaccgcatgcaaacgccccaaaactcaaggacaaacccacttttacaagcaaaccctaagctttttgggcttagggaacgctcttataaattagcgttttattgaaaccaccgctttttttaaaaaaacccttgagtttttgggggaaacgattggcaaaacgctcctcttaagaaaatttaagaaatcatttttacaatttaagaaatcctttttgcaacaaaccaaaaaacaatccaagttaaaaacccttttttatcactacccctattcaaacaacctcatttcttttaaaatgacctttattggtttaatatttgtttagaaataacacaaaaacctttttttttttttttgaaagggcaaaaacgcctaattaatatcaaaatcccatgaatttatactatattaacgaaagcttgcggtatggtttcacctaaagacacacttccgcaagatttactaacaatttcaatcttatttcaagtaataaaaggagaaaacatgaagaaaaaatttctgtcattaaccttaggttcgcttttagtttccgctttaagcgctgaagacaacggcttttttgtgagtgcgggctatcaaatcggtgaatccgctcaaatggtgaaaaacactaaaggcattcaagatctttcagatagctatgaaagactgaacaatcttttaacgagttatagtgccctaaacactcttattaggcagtccgccgaccccaacgctatcaataacgcaaggggcaatttgaacgctagtgcgaagaatttgatcaatgataaaaagaattccccggcgtatcaagcggtgcttttagccttgaatgcggcagcggggttgtggcaagtcatgagctattcgatcagcgtttgtggccctggctctgacaaaaataaaaatgggggcgtccaaacctttgaaaatgtgccgtcaaatggggggactaccattgcttgcgattcattttatgaaccaggaaagtggagcggtatatccactgaaaattacgcaaaaatcaataaagcctatcaaatcatccaaaaggcttttggagcaagcgggcaagatattcctgccttaagcgacaccaaagaacttaattttgaaattaaagggaaaaaaaatgatagcgtccagccaggagaaagatggaaattcccatggactaatggaaaatttgtttcagtcaagtgggtgaatgggaagtatgaagaaattaaagaagacatcaaagtgtcaaataacgctcaagagcttttaaaacaggctagcactattttaaccactcttaatgaagcatgcccatggttgagtaatggtggtgcaggcaatgtggccggtggcaatagtttatgggccggaatagataaaggcgacgggagcgcatgcgggatttttaaaaatgaaatcagcgcgattcaagacatgatcaaaaacgctgaaatagccgtagagcaatccaaaatcgttaccgccaacgcgcaaaaccagcacaacctagacactgggaaagcattcaacccctataaagacgccaacttcgcccaaagcatgttcgctaacgctagagcgcaagcggagattttaaaccgcgctcaagcagtggtgaaggactttgaaagaatccctgcagcgttcgtgaaagactctttaggagtatgccatgaaaagggtagcgacggcaatctccgtggcacgccatctggcacggttacttctaacacttggggagccggctgcgcgtatgtgggagaaaccgtaacgaatctaaaaaacagcatcgctcattttggcgaccaagcggagcgaatccataatgcgcgaaatctcgcctacactttagcgaatttcagcggccagtacaaaaagctaggcgaacactatgacagcatcacagcggcgctctctagcttgcctgatgcgcaatctttacaaaatgtggtgagcaaaaagactaaccctaacagcccgcaaggcatacaggataattactacattgactccaacatccattctcaagtgcaatctaggagtcaagaactcggcagtaaccctttcagacgcgccgggctaatcgccgcttctaccaccaataacggcgcgatgaatgggattggctttcaagtgggctataagcaattctttgggaaaaacaaacgatggggcgcgagatactacggctttgtggattacaaccacacctataacaagtcccaatttttcaactccgattctgatgtttggacttatggcgtggggagcgatttgttagtgaatttcatcaacgataaagccactaaacacaataaaatttcttttggcgcgtttggcggtatccaactagccgggacttcatggcttaattctcagtatgtgaatttagcgaatgtgaacaattattataaagctaaaatcaacacctctaacttccaattcttattcaatctgggcttaaggaccaatctcgccagaaataaaagaataggcgctgatcatagcgcgcaacatggcatggaattaggcgtgaagatccccacgatcaacacaaattactattctttgctaggcactaccttgcaatacagaaggctttatagcgtgtatctcaactatgtgtttgcttactaaaagcttaaactcctttttaaactccctttttagggggtttaatctttttaactgacttttcttttagctttttttaattttttccaccaaacaaagttttttgacttcaagcgttaatcacaaaaaatactcaaaggcgttttttgcaatctaaataaaaaattagcgttattcaagcgatcattttaaaccacccaagcaagaaaccccaaacatctttagcgttcgcgcgctccactaaccaaaaaacgccccaaagtcaaggacaaacccgcttcacataaggaaacccctaagttttttaggcttaggggaacgctcttagaaattagcgtttcatcaaaaacactaccttaaaccaagaaaaagaaatttcaaggtataatagtttccaagagcgtttgccacttttacacttcatggcatgctccttatttggatttgccccatatcctaactatgaggcgtgatgaaatcctacaaccaacgcgctttaaagctcttaaatgcaaccaccctaaaaaaagcactttccactttaaataaaccataaaatccccatacctacgatataatcctaagattgattgattttaaggg
>25	N operona: 14	first-last	HP_0026	gene_poz=(601-1881)	-	citrate synthase (gltA)	similar to SP:P09948 GB:U14334 GB:U20244 PID:152472	/position=25478 - 27958 (26078 - 27358)	/lenght=2481 (1281)	/codons=827 (427)	/complement=true	GC-compoz=44.80874316939891%	/LCI1=1.1009389671361502	/LCI2=0.14647887323943665	p_i1=0.09816674151108787	p_i2=0.25332745701529125	/Tai=0.553641276513837	/Tei=0.3279947113137621	/EEI=5.3092627680816085
caaatccattttttggcgtaacgctacattcaaagatctaaacccttcaccaataggcgttgtcaaaggccctttaatagaaactttataatggttaatcgcttcaatagtgtccggtaagagccattgctcttctgggcttaattctttataatctttaaatttttgatagcatttttcgcccacaaacacctcataccatgcgatttttttctcgcccttatacgctttttgaaccgcgctatccacgactttaatcatcgccggggtaatatctgatccaatgccatcgccctcaatgaaggggataatggggtggtttggcacatgcaatttgttgtctttaatcgtaatttcttcgccctctttaggcttttgtaaaattttagggttgtaagccactgtttatcctttttctaaagtttgagtaactatactagcgcaaaaatactatataacccttaaaaatctttttttgaatgcgtgtttaaaagtagcggttggaaataacttgaaaaaacgcaatgtttttaaaagaaatcatttaattttttggcttataattaggagttgaatgctatcaaaacttaaggaagtcaaatgtctgtcactttagtcaataatgaaaataatgaacgctatgaatttgaaacgattgaaagcactcgtgggcctaaagcggtggatttttccaagctttttgaaacgaccgggtttttttcttacgatccagggtattcttctaccgctggatgccaatctaagatcagctatgtcaatggcaaaaaaggcgaattgtattacagagggcataggatagaagatttagtcgccaaatacaaatatgtagatgtgtgcaaattactcctcacaggggaattacccaaaaatcaagatgaaagcttggaatttgaattggaattgcgccacaggagctttgtgcatgagagcttactcaacatgttttcagccttccctagcaacgcccaccctatggcgaaactctctagcggagtgtctatcttatccaccctttattccacgcaccaaaacatgcacactgaagaagattaccaaactatggccagaaggattgtcgctaaaatccccacgcttgcggctatttgctatcgtaatgaagtgggagcgcctatcatttatccggacatcgcacgctcttatgtggaaaatatccttttcatgctgagagggtatccttatagtcgcttaaaacacaccactcaaggcgaagtggaaatcacgcccctagaagtggaagcctttgataaaatcctaaccttgcacgctgatcacagccaaaacgcctcttctaccacggtaaggaatgtcgctagcaccggcgtgcatccttatgccgccattagcgcgggcattagcgctttatgggggcatttgcatggcggagcgaatgaaaaagtccttttacaattagaagaaatcggcgatgtgaaaaatgtggataaatacatcgcgcgagtgaaagacaaaaacgacaatttcaaactcatgggctttgggcatagggtgtataaaagctacgatccgcgcgctaaaatcttaaaaggcttgaaagacgaactgcaccaaaaaggcgttaaaatggacgagaggttgagcgaaatcgccgcgaaagtggaagaaatcgcgctaaaagacgagtatttcattgaaaggaatctctaccctaatgtggatttttactccggcaccattttaagggctttaaaaatcccggtgcgttttttcacgccggtgtttgtcattggccgaaccgtaggctggtgcgctcagcttttagagcatgtcaaaagcccgcaagccaggatcacacgcccaagacaagtctatgtaggggattaaggctttgtcttaacagagcgttgaatagaagcgttggttaagctttaagaaacgaatcaaagccttgtttaaaagaataagcgtctcgcaccaagcgagcggtaattttttactaaccgcatgcaaacgccccaaaactcaaggacaaacccacttttacaagcaaaccctaagctttttgggcttagggaacgctcttataaattagcgttttattgaaaccaccgctttttttaaaaaaacccttgagtttttgggggaaacgattggcaaaacgctcctcttaagaaaatttaagaaatcatttttacaatttaagaaatcctttttgcaacaaaccaaaaaacaatccaagttaaaaacccttttttatcactacccctattcaaacaacctcatttcttttaaaatgacctttattggtttaatatttgtttagaaataacacaaaaacctttttttttttttttgaaagggcaaaaacgcctaattaatatcaaaatcccatgaatttatactatattaacgaaagcttgcggtatggtttcacctaaagacacacttccgcaagatttactaacaatttcaatcttatttcaa
>26	N operona: 15	first-last	HP_0027	gene_poz=(601-1878)	-	isocitrate dehydrogenase (icd)	similar to GB:J02799 SP:P08200 PID:146432 GB:U00096	/position=26957 - 29434 (27557 - 28834)	/lenght=2478 (1278)	/codons=826 (426)	/complement=false	GC-compoz=42.80125195618154%	/LCI1=1.1074509803921568	/LCI2=0.09725490196078433	p_i1=0.0998554666745595	p_i2=0.09698026981897583	/Tai=0.4420139682731563	/Tei=0.18728224283707826	/EEI=5.266763687279097
tttcgccatagggtgggcgttgctagggaaggctgaaaacatgttgagtaagctctcatgcacaaagctcctgtggcgcaattccaattcaaattccaagctttcatcttgatttttgggtaattcccctgtgaggagtaatttgcacacatctacatatttgtatttggcgactaaatcttctatcctatgccctctgtaatacaattcgccttttttgccattgacatagctgatcttagattggcatccagcggtagaagaataccctggatcgtaagaaaaaaacccggtcgtttcaaaaagcttggaaaaatccaccgctttaggcccacgagtgctttcaatcgtttcaaattcatagcgttcattattttcattattgactaaagtgacagacatttgacttccttaagttttgatagcattcaactcctaattataagccaaaaaattaaatgatttcttttaaaaacattgcgttttttcaagttatttccaaccgctacttttaaacacgcattcaaaaaaagatttttaagggttatatagtatttttgcgctagtatagttactcaaactttagaaaaaggataaacagtggcttacaaccctaaaattttacaaaagcctaaagagggcgaagaaattacgattaaagacaacaaattgcatgtgccaaaccaccccattatccccttcattgagggcgatggcattggatcagatattaccccggcgatgattaaagtcgtggatagcgcggttcaaaaagcgtataagggcgagaaaaaaatcgcatggtatgaggtgtttgtgggcgaaaaatgctatcaaaaatttaaagattataaagaattaagcccagaagagcaatggctcttaccggacactattgaagcgattaaccattataaagtttctattaaagggcctttgacaacgcctattggtgaagggtttagatctttgaatgtagcgttacgccaaaaaatggatttgtatgtgtgcttgaggccggtaaggtggtatgggagtcctagcccggtgaaagaaccacaaaaagtggatatggtgatttttagagaaaattctgaagacatttatgcgggcattgaatggcaagaaggcagtgcggaagcgaaaaaactcatccattttttacaaaatgaactaaaggttaaaaaaatccgcttccctgaaagcagcggcataggggtaaaacccatcagtaaagaaggcacagagaggctagtgagaaaggcgattgaatacgcaattgataacgacaagccaagcgtgacttttgtgcataaaggtaacatcatgaaatacaccgaaggggcgttcatgaaatggggctatgcgctcgctcaaaaagaatttaacgctcaagtcattgataaaggcccatggtgttctttgaaaaaccctaaaaacggtaaagaaatcatcattaaagacatgatcgctgacgcgtttttgcaacaaatcttattgcgccctagcgaatacagcgtcattgcgaccatgaatttgaacggggattatatctctgatgcgttagcggcgatggtggggggtattggtatcgctcctggggctaatctcaatgacacggtgggcatgtttgaagccacccatggcaccgctcctaaatatgccgggctggataaagtcaatccggggtctattattttgagcgcggaaatgatgttaaggcatatgggttgggtggaagcggctgatttgatcgtttctgcgatggaaaaagcgattaaaagcaagaaagtaacttacgatttcgctcgtttaatggatggggctaaagaagtgaaatgctctgaatttgctagcgtgatgattgaaaacatgtgaaagagcgttttttaagcttttaaatggtgtttgaatgcgaaaaaaaggctaatactatcataaggaatgaagttgataaaatttgtgcgtaatgtggttttgttcattttaacggcgatctttttagcgttcatgcttttggtgagttattgcatgccccattatagcgcggctgtcattagcggggtggaagtcaaaagaatgaatgaaaatgaaaacacgcccaataataaggaagtaaaaacccttgctagagatgtctattttgtgcaaacttacgaccctaaagatcaaaaaagcgtaaccgtttatcgtaacgaagacacgcgctttagcttccctttttattttaagtttaattcggctgatatttcagccctcgctcaaagtttaatcaatcagcaagtggaagtgaaatactatggttggcggatcaatttgtttaacatgttccctaatgtgatttttttaaagcccttaaaagagagcactgacatttcaaagcccatttttagctggattttatacgctttgctgttaatgggcttttttatcagcgcgcgttctgtttgcactttatttaagagcaaagctcattaa
>27	N operona: 16	first-last	HP_0028	gene_poz=(601-1134)	-	conserved hypothetical secreted protein	similar to GB:L42023 SP:P43999 PID:1003790	/position=28301 - 30034 (28901 - 29434)	/lenght=1734 (534)	/codons=578 (178)	/complement=false	GC-compoz=37.453183520599254%	/LCI1=1.4124293785310735	/LCI2=0.1129943502824859	p_i1=0.19279295056972107	p_i2=0.14114409203324732	/Tai=0.4750399796846543	/Tei=0.22702968282992259	/EEI=3.6561245840736025
gcgttcatgaaatggggctatgcgctcgctcaaaaagaatttaacgctcaagtcattgataaaggcccatggtgttctttgaaaaaccctaaaaacggtaaagaaatcatcattaaagacatgatcgctgacgcgtttttgcaacaaatcttattgcgccctagcgaatacagcgtcattgcgaccatgaatttgaacggggattatatctctgatgcgttagcggcgatggtggggggtattggtatcgctcctggggctaatctcaatgacacggtgggcatgtttgaagccacccatggcaccgctcctaaatatgccgggctggataaagtcaatccggggtctattattttgagcgcggaaatgatgttaaggcatatgggttgggtggaagcggctgatttgatcgtttctgcgatggaaaaagcgattaaaagcaagaaagtaacttacgatttcgctcgtttaatggatggggctaaagaagtgaaatgctctgaatttgctagcgtgatgattgaaaacatgtgaaagagcgttttttaagcttttaaatggtgtttgaatgcgaaaaaaaggctaatactatcataaggaatgaagttgataaaatttgtgcgtaatgtggttttgttcattttaacggcgatctttttagcgttcatgcttttggtgagttattgcatgccccattatagcgcggctgtcattagcggggtggaagtcaaaagaatgaatgaaaatgaaaacacgcccaataataaggaagtaaaaacccttgctagagatgtctattttgtgcaaacttacgaccctaaagatcaaaaaagcgtaaccgtttatcgtaacgaagacacgcgctttagcttccctttttattttaagtttaattcggctgatatttcagccctcgctcaaagtttaatcaatcagcaagtggaagtgaaatactatggttggcggatcaatttgtttaacatgttccctaatgtgatttttttaaagcccttaaaagagagcactgacatttcaaagcccatttttagctggattttatacgctttgctgttaatgggcttttttatcagcgcgcgttctgtttgcactttatttaagagcaaagctcattaaaacttttaggctttgttggaaaatcacaatggggttattggagcgtgtattaaaaagctcaatatagggcaagctgatgctgtgaaaagcggtgttgtttccttttaaattgatagcgattttatagtctagttggtgggatttcaataaaaaatcattcagcaaacaatcattaatcaagcccaaattgtcatggctaatcaaaagcattttggcttttaatttcagggcaaaatccaacatgttttcttctaaagtgataggcacgcatagccccccagccccttcaacgatgactaaatcgtaagttttggtgaaattgtggagacgttgggtcaaattgtccgtgtcaatgggggcgtttggatcttcttcttgttgggcgatgaggggggctgaaactttatgataacgatagaatgaaatgtcttttaaggttaaagagcgatctaaaaggcggttatcttgcaagaacaaatgcgcatcgctagagtggttaatggcgtcattaacgcccgtttcaatgggttttaacaagatagttttaacgccacaagcgttgcaatactgggctaatagcctagcgcatgtggtttttcc
>28	N operona: 17	first	HP_0029	gene_poz=(601-1257)	-	dethiobiotin synthetase (bioD)	similar to GB:L77117 PID:1591937 percent identity:	/position=28811 - 30667 (29411 - 30067)	/lenght=1857 (657)	/codons=619 (219)	/complement=true	GC-compoz=40.03044140030441%	/LCI1=1.3669724770642202	/LCI2=0.13990825688073394	p_i1=0.17743571662067653	p_i2=0.22992251764867577	/Tai=0.4944176445521591	/Tei=0.30693026588380823	/EEI=3.850713313486572
attggcgaggacattagaagcaatattaaagcattacagaaaatgtctcgtgggtatggacaccctaaagagttctttttggacgcaatgataaaaaaacaggaaaatgcgattaaacgcatagaagcacgaaaatgtgcggtaagcgatgacttcaaacaaggtatgaaacgaaacattaaagttaataaccttgttaaagctatgcgacaaggcaaaaaagtgagtaggacattgattgctaaagtgcttgctaacaccatagacaccgatgcgggttattgcttcatttcgccgacagatttagcgacacaacttggcaacatcagccctagactatctaaaagcatagttaccgccatagagcaagcagagggcgtgagactgaattatgcgttgattgacaaaatcacctataactcactccacaatatcttaagtttcatttttgatattgataaccctttaagcgaccaagtgtttgagagattagtcattgaagtcccaagagaagcacttaaaaatgtgaagttgccacaaatcaaaaatgtattgacttctcaaatctttgatggcgcttaccactttaaaagttaaaccatgctctttatcagcgcaactaacacgaatgccggaaaaaccacatgcgctaggctattagcccagtattgcaacgcttgtggcgttaaaactatcttgttaaaacccattgaaacgggcgttaatgacgccattaaccactctagcgatgcgcatttgttcttgcaagataaccgccttttagatcgctctttaaccttaaaagacatttcattctatcgttatcataaagtttcagcccccctcatcgcccaacaagaagaagatccaaacgcccccattgacacggacaatttgacccaacgtctccacaatttcaccaaaacttacgatttagtcatcgttgaaggggctggggggctatgcgtgcctatcactttagaagaaaacatgttggattttgccctgaaattaaaagccaaaatgcttttgattagccatgacaatttgggcttgattaatgattgtttgctgaatgattttttattgaaatcccaccaactagactataaaatcgctatcaatttaaaaggaaacaacaccgcttttcacagcatcagcttgccctatattgagctttttaatacacgctccaataaccccattgtgattttccaacaaagcctaaaagttttaatgagctttgctcttaaataaagtgcaaacagaacgcgcgctgataaaaaagcccattaacagcaaagcgtataaaatccagctaaaaatgggctttgaaatgtcagtgctctcttttaagggctttaaaaaaatcacattagggaacatgttaaacaaattgatccgccaaccatagtatttcacttccacttgctgattgattaaactttgagcgagggctgaaatatcagccgaattaaacttaaaataaaaagggaagctaaagcgcgtgtcttcgttacgataaacggttacgcttttttgatctttagggtcgtaagtttgcacaaaatagacatctctagcaagggtttttacttccttattattgggcgtgttttcattttcattcattcttttgacttccaccccgctaatgacagccgcgctataatggggcatgcaataactcaccaaaagcatgaacgctaaaaagatcgccgttaaaatgaacaaaaccacattacgcacaaattttatcaacttcattccttatgatagtattagcctttttttcgcattcaaacaccatttaaaagcttaaaaaacgctctttcacatgttttcaatcatcacgct
>29	N operona: 17	last	HP_0030	gene_poz=(601-2382)	-	predicted coding region HP0030	hypothetical protein; identified by GeneMark;	/position=29471 - 32452 (30071 - 31852)	/lenght=2982 (1782)	/codons=994 (594)	/complement=true	GC-compoz=36.7003367003367%	/LCI1=1.2703766160764474	/LCI2=0.09702079820123663	p_i1=0.14639076240201856	p_i2=0.096378021540402	/Tai=0.47169745104047234	/Tei=0.18674021938636182	/EEI=4.314963211537399
catgatcacttgtgccatggtgggggtgggtatgttatacattttcatgccgcttatccatgctatttggctacttggctacttggcgatcacaacagggatactggattgttcaaccaagctattttggtgcgaaatgaacaaacgatacaacaaattagattcgctcgccccaatcaataacaaatcataatccttcgccatatccaagaccacatcaatcaaatcgccgctttttagaacgctctcgcactctatattttcttttttgaaagcgtcttcaaattgctttaacaaagccttagctttttcttcttctaaggcttctgtctggccataatccatcatcccgctttcgctataaataaacacttccatgctcacatgcaacaaggtgaaacggacctctttaagcgaatgggctaatttgacagcgaatttaatagcgttatagcattcttgcgtgtcgctaatcccaaataaaatattcataagaaccaaccttaaatgaagttttggtattataccaaataaaccctaatgacccgctgaaagctcaaagataaagcgctacaatctcgcttagaaaaaggacacaaaatgctattgaattacgattttttagaatttgttgatgagccgaaaagaaacacttctttgacagcatctattgataaagcgttagcggacaggaagttagctagacaaaataaacctagcgttagggtgcttggtaaggcgatgcccttaagcaagtttttagatgctgttggcgatgaaatctcacgacttaaatatgatatgagccacaagactattaaaggctctacaattgagagttctaatcttatcagcatttataaaaagattgcgagcggactaccttttgggactatctcggcgtttagaccttttaaagacgctttttataaagactttaccgaaaaagaacaaaacgctctaatctatgcttataagagcggagcagaccctaaaaatgcggacataatagccaaatattggttaagtcaatctgtggatttagacccatacgaccctattaaagttgtagatttctttcacccacaacctgaaaatggtaaagagactacaaaatttaagaactacaaagataggattgagaacatttatgcgacactctataacacattgggtaggggttatgtggataaattttttaaaaaagaagccacaatgagggactttatgtctagcgataaatttgttgagagataccgctacactagaaaagaaaatatggcaaggacacaagcattaaaagacataatgaatattgacagagatttcattggttatattgaagtgttagggtattggaaagacaaccctaaagacaatatcttaccagacaaagaggttagcttttttgtattccaaaacgaacctagtagcacatttgatttgaaaaaccacttattgatatggggtaaacaattcagacaagtagcgatttgctatggcggacaattgattgctaataagaataagacttataggatagatttgataagttgcagacctgataattttggtgaggtttgggctaaattcacagggattaaattttcagttcctagcgacttaccacaagctctcacacgcataaatgacagcgtttatacttttctctctaggaataaagagggtatcggtcttaataaactcgctctcaataaagtcgttaagacagaattaaaagcgacttgtatgccctatgattactctaaattgggtatagagactattggcgaggacattagaagcaatattaaagcattacagaaaatgtctcgtgggtatggacaccctaaagagttctttttggacgcaatgataaaaaaacaggaaaatgcgattaaacgcatagaagcacgaaaatgtgcggtaagcgatgacttcaaacaaggtatgaaacgaaacattaaagttaataaccttgttaaagctatgcgacaaggcaaaaaagtgagtaggacattgattgctaaagtgcttgctaacaccatagacaccgatgcgggttattgcttcatttcgccgacagatttagcgacacaacttggcaacatcagccctagactatctaaaagcatagttaccgccatagagcaagcagagggcgtgagactgaattatgcgttgattgacaaaatcacctataactcactccacaatatcttaagtttcatttttgatattgataaccctttaagcgaccaagtgtttgagagattagtcattgaagtcccaagagaagcacttaaaaatgtgaagttgccacaaatcaaaaatgtattgacttctcaaatctttgatggcgcttaccactttaaaagttaaaccatgctctttatcagcgcaactaacacgaatgccggaaaaaccacatgcgctaggctattagcccagtattgcaacgcttgtggcgttaaaactatcttgttaaaacccattgaaacgggcgttaatgacgccattaaccactctagcgatgcgcatttgttcttgcaagataaccgccttttagatcgctctttaaccttaaaagacatttcattctatcgttatcataaagtttcagcccccctcatcgcccaacaagaagaagatccaaacgcccccattgacacggacaatttgacccaacgtctccacaatttcaccaaaacttacgatttagtcatcgttgaaggggctggggggctatgcgtgcctatcactttagaagaaaacatgttggattttgccctgaaattaaaagccaaaatgcttttgattagccatgacaatttgggcttgattaatgattgtttgctgaatgattttttattgaaatcccaccaactagactataaaatcgctatcaatttaaaaggaaacaacaccgcttttcacagcatcagcttgccctatattgagctttttaatacacgctccaat
>30	N operona: 18	first	HP_0031	gene_poz=(601-1014)	-	predicted coding region HP0031	hypothetical protein; identified by GeneMark;	/position=31361 - 32974 (31961 - 32374)	/lenght=1614 (414)	/codons=538 (138)	/complement=false	GC-compoz=39.371980676328505%	/LCI1=1.1995133819951338	/LCI2=0.16788321167883216	p_i1=0.12517722064062545	p_i2=0.33189569665585733	/Tai=0.3776315623742603	/Tei=0.39870612699027164	/EEI=4.70235285370982
aggttgtgggtgaaagaaatctacaactttaatagggtcgtatgggtctaaatccacagattgacttaaccaatatttggctattatgtccgcatttttagggtctgctccgctcttataagcatagattagagcgttttgttctttttcggtaaagtctttataaaaagcgtctttaaaaggtctaaacgccgagatagtcccaaaaggtagtccgctcgcaatctttttataaatgctgataagattagaactctcaattgtagagcctttaatagtcttgtggctcatatcatatttaagtcgtgagatttcatcgccaacagcatctaaaaacttgcttaagggcatcgccttaccaagcaccctaacgctaggtttattttgtctagctaacttcctgtccgctaacgctttatcaatagatgctgtcaaagaagtgtttcttttcggctcatcaacaaattctaaaaaatcgtaattcaatagcattttgtgtcctttttctaagcgagattgtagcgctttatctttgagctttcagcgggtcattagggtttatttggtataataccaaaacttcatttaaggttggttcttatgaatattttatttgggattagcgacacgcaagaatgctataacgctattaaattcgctgtcaaattagcccattcgcttaaagaggtccgtttcaccttgttgcatgtgagcatggaagtgtttatttatagcgaaagcgggatgatggattatggccagacagaagccttagaagaagaaaaagctaaggctttgttaaagcaatttgaagacgctttcaaaaaagaaaatatagagtgcgagagcgttctaaaaagcggcgatttgattgatgtggtcttggatatggcgaaggattatgatttgttattgattggggcgagcgaatctaatttgttgtatcgtttgttcatttcgcaccaaaatagcttggttgaacaatccagtatccctgttgtgatcgccaagtagccaagtagccaaatagcatggataagcggcatgaaaatgtataacatacccacccccaccatggcacaagtgatcatggttgatgaccccattacgacaacggaatttgtcatctctgctttgagggatttttttgacaagtctttagaagaggccaaagcccttacatcaagcatccatcgtgatggtgagggggtttgtggcgtctatccttatgatattgccaggcatagggcggcatgggttagggacaaagccaaagcgttagaattccctttaaaattattggtagaagagataaaataatggctaaattcaatcaagatctcaatgaagttctaaaccaagctttaaatttagccctggatcttaaccacgccctttgcaccacagagcatgtgctactagtcattttagaacatgagagcggggaaaagattattggcactttagaaagagatgactatgataaattaaaacaaatccttaaagactatttgttgcaatatgtgcctttaaagagcgatccagccaaaatgcctgctaggagttttgtgctattaagaatgcttaaaagaatgtatgcgagttgttttgaga
>31	N operona: 18	middle	HP_0032	gene_poz=(601-876)	-	conserved hypothetical protein	similar to GP:1787108 percent identity: 37.04;	/position=31805 - 33280 (32405 - 32680)	/lenght=1476 (276)	/codons=492 (92)	/complement=false	GC-compoz=43.11594202898551%	/LCI1=1.2893772893772895	/LCI2=0.15274725274725276	p_i1=0.1523129644646354	p_i2=0.27605220684921966	/Tai=0.5395374636668846	/Tei=0.3484469861642977	/EEI=4.217955813957542
tcttttcggctcatcaacaaattctaaaaaatcgtaattcaatagcattttgtgtcctttttctaagcgagattgtagcgctttatctttgagctttcagcgggtcattagggtttatttggtataataccaaaacttcatttaaggttggttcttatgaatattttatttgggattagcgacacgcaagaatgctataacgctattaaattcgctgtcaaattagcccattcgcttaaagaggtccgtttcaccttgttgcatgtgagcatggaagtgtttatttatagcgaaagcgggatgatggattatggccagacagaagccttagaagaagaaaaagctaaggctttgttaaagcaatttgaagacgctttcaaaaaagaaaatatagagtgcgagagcgttctaaaaagcggcgatttgattgatgtggtcttggatatggcgaaggattatgatttgttattgattggggcgagcgaatctaatttgttgtatcgtttgttcatttcgcaccaaaatagcttggttgaacaatccagtatccctgttgtgatcgccaagtagccaagtagccaaatagcatggataagcggcatgaaaatgtataacatacccacccccaccatggcacaagtgatcatggttgatgaccccattacgacaacggaatttgtcatctctgctttgagggatttttttgacaagtctttagaagaggccaaagcccttacatcaagcatccatcgtgatggtgagggggtttgtggcgtctatccttatgatattgccaggcatagggcggcatgggttagggacaaagccaaagcgttagaattccctttaaaattattggtagaagagataaaataatggctaaattcaatcaagatctcaatgaagttctaaaccaagctttaaatttagccctggatcttaaccacgccctttgcaccacagagcatgtgctactagtcattttagaacatgagagcggggaaaagattattggcactttagaaagagatgactatgataaattaaaacaaatccttaaagactatttgttgcaatatgtgcctttaaagagcgatccagccaaaatgcctgctaggagttttgtgctattaagaatgcttaaaagaatgtatgcgagttgttttgagagcgtgggcgtggaagaattgcttattttaatgctagatcaccccgattgttacgcttcaaaactcatggatagttttggcatcgctcgtttgtattctaatcctgctttattggatttggataaccatggtattcctaatgacattaatgataatgaagaagcgcccaaaaacactcccttaaaaaaatacgctaaaaatttgagcgctttagcccaagacaacgctttagatccagtcattggcagagaagaagagattttaagagtgatagaaattttagggcgcagaaaaaagaataacccgc
>32	N operona: 18	middle	HP_0033	gene_poz=(601-2826)	-	ATP-dependent C1p protease (clpA)	similar to GB:M31045 SP:P15716 PID:145549 PID:499142	/position=32080 - 35505 (32680 - 34905)	/lenght=3426 (2226)	/codons=1142 (742)	/complement=false	GC-compoz=39.4429469901168%	/LCI1=1.278902384165542	/LCI2=0.11097615834457941	p_i1=0.14903635686264421	p_i2=0.13510267856256755	/Tai=0.41130382718456593	/Tei=0.2215924107063108	/EEI=4.271081782057569
agtgtttatttatagcgaaagcgggatgatggattatggccagacagaagccttagaagaagaaaaagctaaggctttgttaaagcaatttgaagacgctttcaaaaaagaaaatatagagtgcgagagcgttctaaaaagcggcgatttgattgatgtggtcttggatatggcgaaggattatgatttgttattgattggggcgagcgaatctaatttgttgtatcgtttgttcatttcgcaccaaaatagcttggttgaacaatccagtatccctgttgtgatcgccaagtagccaagtagccaaatagcatggataagcggcatgaaaatgtataacatacccacccccaccatggcacaagtgatcatggttgatgaccccattacgacaacggaatttgtcatctctgctttgagggatttttttgacaagtctttagaagaggccaaagcccttacatcaagcatccatcgtgatggtgagggggtttgtggcgtctatccttatgatattgccaggcatagggcggcatgggttagggacaaagccaaagcgttagaattccctttaaaattattggtagaagagataaaataatggctaaattcaatcaagatctcaatgaagttctaaaccaagctttaaatttagccctggatcttaaccacgccctttgcaccacagagcatgtgctactagtcattttagaacatgagagcggggaaaagattattggcactttagaaagagatgactatgataaattaaaacaaatccttaaagactatttgttgcaatatgtgcctttaaagagcgatccagccaaaatgcctgctaggagttttgtgctattaagaatgcttaaaagaatgtatgcgagttgttttgagagcgtgggcgtggaagaattgcttattttaatgctagatcaccccgattgttacgcttcaaaactcatggatagttttggcatcgctcgtttgtattctaatcctgctttattggatttggataaccatggtattcctaatgacattaatgataatgaagaagcgcccaaaaacactcccttaaaaaaatacgctaaaaatttgagcgctttagcccaagacaacgctttagatccagtcattggcagagaagaagagattttaagagtgatagaaattttagggcgcagaaaaaagaataacccgcttttaattggcgaagcgggcgtagggaaaacctccatcgctgaagctttggctttaaaaatcgctcaaaaagaagtgccggagtttttgcaagaatatgaagtctattctttggatttagccttaatggtggctggggcaaaatacagaggggattttgaaaaacgcttgaaaaaaacgctcaaagaaatccaacaaaacggccgtatcattttattcattgatgaaatccacacccttttaggcacagggagcagtaacgctgggagcttggatgcggcgaatatattaaaaccggttttaacggatgggagcttgaaatgtttaggagcgaccacttttgaagaataccgcagcgtgtttgaaaaagacaaggcttttaataggcgtttttcagtcataaaagttgaagagccttctaaagaggcgtgttacttgattttaaaaaagatcgctcccctttatgaagaacaccaccaggtgcgttatgatgagagcgtgtttaaggcatgcgtggatttaacgagtgattacatgcatgataaattcttgccggataaagcgattgaattattagatgaggtgggatcgaggaaaaaaatcagccctaaaaagggcaaaaaaatcggcgttgatgatgtgaaagaaacgctcgctctaaagcttaaaatccctaaaatgcgtttgagcagcgacaaaaaagcccttttaaggaatttggaaaaatcgcttaaaaataagatttttgcccaagcagaagcgatcagtcttgtcagcaatgcgattaaaatccagcattgcgggctttctgcaaaaaataagcctgtggggagctttttattcgtggggcctagtggggtggggaaaacagaattggctaaagaattggccttgaatttgaatttgcattttgaacgctttgacatgagcgaatacaaagaagcccatagcgtggcaaaactcatcgggagtcctagcggttatgtggggtttgaacaaggggggttattggtgaatgcgattaaaaaacacccgcattgtttgctgcttttagatgagatagaaaaagcccattctaacgtgtatgatttgttgttgcaagtgatggataacgccactttgagcgataatttaggcaatcaggcgagttttaagcatgtgattttgattatgacttcaaatgtggggagtaaggataaggatacgctagggttttttagcgctaaaaacaccaagtatgataaagccgttaaagagcttttgacccctgaattacgctccaggattgatgcgatcgtgccgtttaacgcgctcagtttggaggattttgaacgcattgtttctgtagaattagacaaattaaaagccctagcgctagagcaagacataaccttaaaattccataaagaagttgtgaaattcatcgcgcaaaaaagctaccaaacgactttaggagcgagagaaattaaaaaaatcattcataatgaaatcaaaactaaattaagcgatatactgctcttgcaatcgtttaaaaaaccttgtaagatcgcttgcttgctagaaaaaaaccaattggttttaaaagaaatcaagcgcgcgcaaaaggtgaaagaaaatgacttttgaaatgctttatagtaaaatccatagggcgactatcacggacgctaatctcaactatataggctcgatcaccatagatgaggatttagccaagctcgccaagctcagagagggcatgaaagtagaaatcgtggatgtcaataatggcgaacgcttcagcacctatgtgattttagggaaaaaaaggggcgaaatttgcgtcaatggtgcagcagccagaaaggtggccataggcgatgtagtgatcattttagcttatgcgagcatgaatgaagatgaaatcaacgcacacaagccgagcatcgtgctagtggatgaaaaaaacgaaattttagaaaagggttagagatggattttagtcaattgggcgggttgttagacggcatgaaaaaagagttttcccaactagaagaaaagaataaagacacgatccacacttccaaaagcggtgggggaatggtgagcgtgagttttaatgggttgggggagttggtggatttgcaaattgatgacagcctgttagaagataaagaagcgatgcaaatctatttgatgagcgctttgaatgacgggtataaagccgtagaagaaaaccgaaaaaat
>33	N operona: 18	middle	HP_0034	gene_poz=(601-954)	-	aspartate 1-decarboxylase (panD)	similar to PID:1146242 SP:P52999 GB:AL009126 percent	/position=34295 - 35848 (34895 - 35248)	/lenght=1554 (354)	/codons=518 (118)	/complement=false	GC-compoz=42.93785310734463%	/LCI1=1.1054131054131053	/LCI2=0.0735042735042735	p_i1=0.09932549338102448	p_i2=0.04529157379869262	/Tai=0.49012767143547165	/Tei=0.14076241641882337	/EEI=5.280027748939635
atgcgattaaaaaacacccgcattgtttgctgcttttagatgagatagaaaaagcccattctaacgtgtatgatttgttgttgcaagtgatggataacgccactttgagcgataatttaggcaatcaggcgagttttaagcatgtgattttgattatgacttcaaatgtggggagtaaggataaggatacgctagggttttttagcgctaaaaacaccaagtatgataaagccgttaaagagcttttgacccctgaattacgctccaggattgatgcgatcgtgccgtttaacgcgctcagtttggaggattttgaacgcattgtttctgtagaattagacaaattaaaagccctagcgctagagcaagacataaccttaaaattccataaagaagttgtgaaattcatcgcgcaaaaaagctaccaaacgactttaggagcgagagaaattaaaaaaatcattcataatgaaatcaaaactaaattaagcgatatactgctcttgcaatcgtttaaaaaaccttgtaagatcgcttgcttgctagaaaaaaaccaattggttttaaaagaaatcaagcgcgcgcaaaaggtgaaagaaaatgacttttgaaatgctttatagtaaaatccatagggcgactatcacggacgctaatctcaactatataggctcgatcaccatagatgaggatttagccaagctcgccaagctcagagagggcatgaaagtagaaatcgtggatgtcaataatggcgaacgcttcagcacctatgtgattttagggaaaaaaaggggcgaaatttgcgtcaatggtgcagcagccagaaaggtggccataggcgatgtagtgatcattttagcttatgcgagcatgaatgaagatgaaatcaacgcacacaagccgagcatcgtgctagtggatgaaaaaaacgaaattttagaaaagggttagagatggattttagtcaattgggcgggttgttagacggcatgaaaaaagagttttcccaactagaagaaaagaataaagacacgatccacacttccaaaagcggtgggggaatggtgagcgtgagttttaatgggttgggggagttggtggatttgcaaattgatgacagcctgttagaagataaagaagcgatgcaaatctatttgatgagcgctttgaatgacgggtataaagccgtagaagaaaaccgaaaaaatttagcctttaacatgctggggaattttgctaaattgtgatgtttcacaaagcccttattacctttatcgttctatggttttttttgaatggcttaggggcttatgatttcaagcattgtcaagcgttttttaaaaaagcgagccttcaaaaaggaggcgtggctttaaaagaattgcctaaaggcgtgtatttgtattattccaaaacctatcccaaacacgccaaagtcatcaaatccgatccctttgtagggttgtatttgttgcaaagcgcaccaagcgagtatgtttataccttaagggatttagacaaagacgcccttataaggccaatggctagcat
>34	N operona: 18	middle	HP_0035	gene_poz=(601-894)	-	conserved hypothetical protein	similar to GB:M38777 SP:P17577 GB:X04487 PID:145298	/position=34651 - 36144 (35251 - 35544)	/lenght=1494 (294)	/codons=498 (98)	/complement=false	GC-compoz=40.816326530612244%	/LCI1=1.2199312714776633	/LCI2=0.04432989690721649	p_i1=0.13114329097025013	p_i2=0.00980796254446713	/Tai=0.3662416279869931	/Tei=0.10882716629002041	/EEI=4.586546628522952
gcgctagagcaagacataaccttaaaattccataaagaagttgtgaaattcatcgcgcaaaaaagctaccaaacgactttaggagcgagagaaattaaaaaaatcattcataatgaaatcaaaactaaattaagcgatatactgctcttgcaatcgtttaaaaaaccttgtaagatcgcttgcttgctagaaaaaaaccaattggttttaaaagaaatcaagcgcgcgcaaaaggtgaaagaaaatgacttttgaaatgctttatagtaaaatccatagggcgactatcacggacgctaatctcaactatataggctcgatcaccatagatgaggatttagccaagctcgccaagctcagagagggcatgaaagtagaaatcgtggatgtcaataatggcgaacgcttcagcacctatgtgattttagggaaaaaaaggggcgaaatttgcgtcaatggtgcagcagccagaaaggtggccataggcgatgtagtgatcattttagcttatgcgagcatgaatgaagatgaaatcaacgcacacaagccgagcatcgtgctagtggatgaaaaaaacgaaattttagaaaagggttagagatggattttagtcaattgggcgggttgttagacggcatgaaaaaagagttttcccaactagaagaaaagaataaagacacgatccacacttccaaaagcggtgggggaatggtgagcgtgagttttaatgggttgggggagttggtggatttgcaaattgatgacagcctgttagaagataaagaagcgatgcaaatctatttgatgagcgctttgaatgacgggtataaagccgtagaagaaaaccgaaaaaatttagcctttaacatgctggggaattttgctaaattgtgatgtttcacaaagcccttattacctttatcgttctatggttttttttgaatggcttaggggcttatgatttcaagcattgtcaagcgttttttaaaaaagcgagccttcaaaaaggaggcgtggctttaaaagaattgcctaaaggcgtgtatttgtattattccaaaacctatcccaaacacgccaaagtcatcaaatccgatccctttgtagggttgtatttgttgcaaagcgcaccaagcgagtatgtttataccttaagggatttagacaaagacgcccttataaggccaatggctagcataggggataaagaagccctagaaacgcgattattggtggggcaaagaggctatgagcgctacgctcaaatttcgcaaaagactcaaaaaaatggcgttatcagcaatatttgctatcaaatgttagggctaggggtaggggggaatggctttatagaaacgaaatttatcaagcgctttttaaaccagcaagagccttattatggggatattggggtgcgtttagaagaacatcataagcgtttagtggtagtgcaatttgatccatttttccctaaaaacccttttttaaaaaacg
>35	N operona: 18	middle	HP_0036	gene_poz=(601-1605)	-	predicted coding region HP0036	hypothetical protein; identified by GeneMark;	/position=34944 - 37148 (35544 - 36548)	/lenght=2205 (1005)	/codons=735 (335)	/complement=false	GC-compoz=39.40298507462687%	/LCI1=1.4830339321357286	/LCI2=0.14630738522954095	p_i1=0.21746030637687097	p_i2=0.2527106956358366	/Tai=0.4410008218450081	/Tei=0.32743962607225297	/EEI=3.3816426261476367
acgctaatctcaactatataggctcgatcaccatagatgaggatttagccaagctcgccaagctcagagagggcatgaaagtagaaatcgtggatgtcaataatggcgaacgcttcagcacctatgtgattttagggaaaaaaaggggcgaaatttgcgtcaatggtgcagcagccagaaaggtggccataggcgatgtagtgatcattttagcttatgcgagcatgaatgaagatgaaatcaacgcacacaagccgagcatcgtgctagtggatgaaaaaaacgaaattttagaaaagggttagagatggattttagtcaattgggcgggttgttagacggcatgaaaaaagagttttcccaactagaagaaaagaataaagacacgatccacacttccaaaagcggtgggggaatggtgagcgtgagttttaatgggttgggggagttggtggatttgcaaattgatgacagcctgttagaagataaagaagcgatgcaaatctatttgatgagcgctttgaatgacgggtataaagccgtagaagaaaaccgaaaaaatttagcctttaacatgctggggaattttgctaaattgtgatgtttcacaaagcccttattacctttatcgttctatggttttttttgaatggcttaggggcttatgatttcaagcattgtcaagcgttttttaaaaaagcgagccttcaaaaaggaggcgtggctttaaaagaattgcctaaaggcgtgtatttgtattattccaaaacctatcccaaacacgccaaagtcatcaaatccgatccctttgtagggttgtatttgttgcaaagcgcaccaagcgagtatgtttataccttaagggatttagacaaagacgcccttataaggccaatggctagcataggggataaagaagccctagaaacgcgattattggtggggcaaagaggctatgagcgctacgctcaaatttcgcaaaagactcaaaaaaatggcgttatcagcaatatttgctatcaaatgttagggctaggggtaggggggaatggctttatagaaacgaaatttatcaagcgctttttaaaccagcaagagccttattatggggatattggggtgcgtttagaagaacatcataagcgtttagtggtagtgcaatttgatccatttttccctaaaaacccttttttaaaaaacgatgaaatcctagcgatcaaccatcaaaagatccactcattagcggagtttgaatgggtggtgagcaatcttaaataccaaagccttgcaaaagtggaaatcaaacgaaaccataaagtcaaagaagtaacgctcaaagtcaataagcgttatggggggtttttactcaaagacacttttttagagcgctatggcatcgctttagatgagcgttttattatcactaaaataggcgctcatttgcccaaaggcttggattttttaaagcttggggataggattttatgggtgaattataaaagcgtggcgtccaacccaaaggctttaagagaagcgttaagcgcgcctaaaattgaattattagtcttgcgtaaaggctttgaattttacattaaagtccgttgaagtattgatgaaaaatgacgcttatgaaattattctttcttggtttatcacgcctctcacggcgattttagggcgtttcgctgaattttttctctacactttgcatgcgcaattggtgtttaatagcgtggtcgctttggcgttcatgctctttgcttataggagtttgaaagaacagaatttcttcagcgctagcgcgctaacagaagcgttattgtttgtggggttttttgcacttttcaactacgctttaaaaaatcccatgcatttttatgaatttttccaaaacgctatttttattgcgcctaacatgatcgcgcaaagcctctctcaaagcttgagtaacttttctgaccatgcgctttctttagattttatctttaatcatggtttttatgcccttagtttcatcagcgatttgagccataatgaaatgtctgtgtggctttttttaagcgttttgcaagggctttttttgagcgtgctgtttgcaatcatcattttagtgtatttagaagtgcatgtgtggtgctctttaggggtgctgtttttagcgtttgggttttttaaaacctggaggagcgttgtggttatatgcct
>36	N operona: 18	last	HP_0037	gene_poz=(601-1656)	-	NADH-ubiquinone oxidoreductase subunit	similar to GP:343539 percent identity: 19.41;	/position=35956 - 38211 (36556 - 37611)	/lenght=2256 (1056)	/codons=752 (352)	/complement=false	GC-compoz=38.16287878787879%	/LCI1=1.4444444444444444	/LCI2=0.10997150997150999	p_i1=0.20386294009562037	p_i2=0.13213409307253593	/Tai=0.4370417748201929	/Tei=0.21892068376528234	/EEI=3.5276274564657375
tttgctatcaaatgttagggctaggggtaggggggaatggctttatagaaacgaaatttatcaagcgctttttaaaccagcaagagccttattatggggatattggggtgcgtttagaagaacatcataagcgtttagtggtagtgcaatttgatccatttttccctaaaaacccttttttaaaaaacgatgaaatcctagcgatcaaccatcaaaagatccactcattagcggagtttgaatgggtggtgagcaatcttaaataccaaagccttgcaaaagtggaaatcaaacgaaaccataaagtcaaagaagtaacgctcaaagtcaataagcgttatggggggtttttactcaaagacacttttttagagcgctatggcatcgctttagatgagcgttttattatcactaaaataggcgctcatttgcccaaaggcttggattttttaaagcttggggataggattttatgggtgaattataaaagcgtggcgtccaacccaaaggctttaagagaagcgttaagcgcgcctaaaattgaattattagtcttgcgtaaaggctttgaattttacattaaagtccgttgaagtattgatgaaaaatgacgcttatgaaattattctttcttggtttatcacgcctctcacggcgattttagggcgtttcgctgaattttttctctacactttgcatgcgcaattggtgtttaatagcgtggtcgctttggcgttcatgctctttgcttataggagtttgaaagaacagaatttcttcagcgctagcgcgctaacagaagcgttattgtttgtggggttttttgcacttttcaactacgctttaaaaaatcccatgcatttttatgaatttttccaaaacgctatttttattgcgcctaacatgatcgcgcaaagcctctctcaaagcttgagtaacttttctgaccatgcgctttctttagattttatctttaatcatggtttttatgcccttagtttcatcagcgatttgagccataatgaaatgtctgtgtggctttttttaagcgttttgcaagggctttttttgagcgtgctgtttgcaatcatcattttagtgtatttagaagtgcatgtgtggtgctctttaggggtgctgtttttagcgtttgggttttttaaaacctggaggagcgttgtggttatatgcctaaaaaagtgcttcgctcttgggttttacaagccttttttgttgttggtagggtttttgaatgtgtcggttactaaggctttaatagacgctcatatgcaagaaaaacaagacttaagccttttattggtggtagcgttatttttgtgttgcgtttttatcatcggcgtgccttttttcatcaacgctttgtttagggtgcaaaacagccttaaagaaacttacaaactcgccaccaatttgagtgccaacctcagccaaaacgcccttaattccttacaatacatcacgaccccacccgcttcttctagcgtttcttcttctatgagtgaaagcgtctctaaagaaaaagaaacgcattcccccacatttaaggtagaaaccactcaattagatgtaaaaatcccaaatttcaagcaaaaaaaggttaaaaaggatacaataaatacaaaaaatgaaatttaaataaataggaatttaatgagaattttttttgttattatgggacttgtgttttttggttgcaccagtaaggtgcatgagatgaaaaaaagcccttgcacattgttatgaaaacaggttaaatctcgcatgaaagaaaagcctttcaatagcgagcagttgatctatttagaagagcttttaaaccaccaagaaaagcatttagaaaacaagctttctggtttttcggtgaatgatttggacatgcaaagcgtgttcagactggagaggaaccgcttgaaaatcgcttataaactcttaggcttgatgagttttatcgctcttgttttagcgatcgtgttaatcagtgttctgcccttacaaaaaaccgaacaccatttcgtggattttttaaatcaggacaagcattacgccattatccaaagagcggataaaagcatttccagtaatgaagcgttggctcgttcgctcattggggcgtatgtgttaaaccgagagagtattaaccgcattgacgataaatcgcgctatgaattggtgcgcttgcaaagcagttctaaagtgtggcaacgctttgaagatttgattaaaacccaaaacagc
>37	N operona: 19	first	HP_0038	gene_poz=(601-1338)	-	predicted coding region HP0038	hypothetical protein; identified by GeneMark;	/position=37138 - 39075 (37738 - 38475)	/lenght=1938 (738)	/codons=646 (246)	/complement=false	GC-compoz=39.97289972899729%	/LCI1=1.4653061224489796	/LCI2=0.15646258503401356	p_i1=0.2111808006914129	p_i2=0.289660881231507	/Tai=0.4669346440275406	/Tei=0.36069479310835634	/EEI=3.4475302370973413
gttatatgcctaaaaaagtgcttcgctcttgggttttacaagccttttttgttgttggtagggtttttgaatgtgtcggttactaaggctttaatagacgctcatatgcaagaaaaacaagacttaagccttttattggtggtagcgttatttttgtgttgcgtttttatcatcggcgtgccttttttcatcaacgctttgtttagggtgcaaaacagccttaaagaaacttacaaactcgccaccaatttgagtgccaacctcagccaaaacgcccttaattccttacaatacatcacgaccccacccgcttcttctagcgtttcttcttctatgagtgaaagcgtctctaaagaaaaagaaacgcattcccccacatttaaggtagaaaccactcaattagatgtaaaaatcccaaatttcaagcaaaaaaaggttaaaaaggatacaataaatacaaaaaatgaaatttaaataaataggaatttaatgagaattttttttgttattatgggacttgtgttttttggttgcaccagtaaggtgcatgagatgaaaaaaagcccttgcacattgttatgaaaacaggttaaatctcgcatgaaagaaaagcctttcaatagcgagcagttgatctatttagaagagcttttaaaccaccaagaaaagcatttagaaaacaagctttctggtttttcggtgaatgatttggacatgcaaagcgtgttcagactggagaggaaccgcttgaaaatcgcttataaactcttaggcttgatgagttttatcgctcttgttttagcgatcgtgttaatcagtgttctgcccttacaaaaaaccgaacaccatttcgtggattttttaaatcaggacaagcattacgccattatccaaagagcggataaaagcatttccagtaatgaagcgttggctcgttcgctcattggggcgtatgtgttaaaccgagagagtattaaccgcattgacgataaatcgcgctatgaattggtgcgcttgcaaagcagttctaaagtgtggcaacgctttgaagatttgattaaaacccaaaacagcatttatgtgcaaagccatttggaaagagaagtccatatcgtcaatattgcgatctatcagcaagacaataaccccattgcgagcgtctccattgcggctaaacttttgaacgaaaacaagttggtgtatgaaaagcgttataaaatcgtattgagttatttgtttgacaccccggattttgattacgcttccatgcctaaaaaccctaccggatttaaaatcacccgttacagcatcactgaaatcactaataggggtgattgatgcgtaaggttttatacgctcttgtgggctttttgttggcttttagcgctttaaaagccgatgattttttagaagaagcgaacgaaacagccccggcgcatttaaaccaccctatgcaggatttaaacgccattcaagggagcttttttgacaaaaaccgctcaaaaatgtccaacactttgaacattgattactttcaagggcaaacttataaaatcccgcttgcgttatgcgatggcgaccttattgtttttttcaaaacccattagcgattttgttttaggggataaggtgggttttgatgcgaaaattttagaaagcaacgatcgtattttgcttatcaaacccctacaaattggcgtggattctaatatcagcgtgattgataatgagggtaagattttttctttctatgtgttttctaccactttcaccagctccaaacaccctaatttgcaggtttttatagaagataaaaattattattctaacgcttttttgaagccccaaaaagaaaatatggctgaaaatgcccctaaagatgcccccacaaacaacaaacccttaaaagaagaaaaagaagaaaccaaagaaaaagaa
>38	N operona: 19	middle	HP_0039	gene_poz=(601-873)	-	predicted coding region HP0039	hypothetical protein; identified by GeneMark;	/position=37872 - 39344 (38472 - 38744)	/lenght=1473 (273)	/codons=491 (91)	/complement=false	GC-compoz=40.29304029304029%	/LCI1=1.7185185185185186	/LCI2=0.20111111111111118	p_i1=0.3048989418777893	p_i2=0.454045639656074	/Tai=0.4549466453895985	/Tei=0.5086410756904666	/EEI=2.6708756269905733
ggagaggaaccgcttgaaaatcgcttataaactcttaggcttgatgagttttatcgctcttgttttagcgatcgtgttaatcagtgttctgcccttacaaaaaaccgaacaccatttcgtggattttttaaatcaggacaagcattacgccattatccaaagagcggataaaagcatttccagtaatgaagcgttggctcgttcgctcattggggcgtatgtgttaaaccgagagagtattaaccgcattgacgataaatcgcgctatgaattggtgcgcttgcaaagcagttctaaagtgtggcaacgctttgaagatttgattaaaacccaaaacagcatttatgtgcaaagccatttggaaagagaagtccatatcgtcaatattgcgatctatcagcaagacaataaccccattgcgagcgtctccattgcggctaaacttttgaacgaaaacaagttggtgtatgaaaagcgttataaaatcgtattgagttatttgtttgacaccccggattttgattacgcttccatgcctaaaaaccctaccggatttaaaatcacccgttacagcatcactgaaatcactaataggggtgattgatgcgtaaggttttatacgctcttgtgggctttttgttggcttttagcgctttaaaagccgatgattttttagaagaagcgaacgaaacagccccggcgcatttaaaccaccctatgcaggatttaaacgccattcaagggagcttttttgacaaaaaccgctcaaaaatgtccaacactttgaacattgattactttcaagggcaaacttataaaatcccgcttgcgttatgcgatggcgaccttattgtttttttcaaaacccattagcgattttgttttaggggataaggtgggttttgatgcgaaaattttagaaagcaacgatcgtattttgcttatcaaacccctacaaattggcgtggattctaatatcagcgtgattgataatgagggtaagattttttctttctatgtgttttctaccactttcaccagctccaaacaccctaatttgcaggtttttatagaagataaaaattattattctaacgcttttttgaagccccaaaaagaaaatatggctgaaaatgcccctaaagatgcccccacaaacaacaaacccttaaaagaagaaaaagaagaaaccaaagaaaaagaagaagagactataactattggcgataacactaatgccatgaaaatcgttaaaaaagacattcaaaaaggctataaggctttaaaaagctctcaaaggaaatggtattgtttagggatttgttctaaaaagtccaaactctctttgatgcctaaagaaatttttaacgacaagcaattcacttatttcaaatttgacaaaagattagcgctctctaaattcccggtgatttataaggtcgttgatggctatgataacccggtgaatacaag
>39	N operona: 19	middle	HP_0040	gene_poz=(601-1344)	-	predicted coding region HP0040	hypothetical protein; identified by GeneMark;	/position=38110 - 40053 (38710 - 39453)	/lenght=1944 (744)	/codons=648 (248)	/complement=false	GC-compoz=35.3494623655914%	/LCI1=1.379217273954116	/LCI2=0.07476383265856949	p_i1=0.18152880578909392	p_i2=0.04752882915659447	/Tai=0.3902038002328172	/Tei=0.14277594624093504	/EEI=3.796854246271598
attaaccgcattgacgataaatcgcgctatgaattggtgcgcttgcaaagcagttctaaagtgtggcaacgctttgaagatttgattaaaacccaaaacagcatttatgtgcaaagccatttggaaagagaagtccatatcgtcaatattgcgatctatcagcaagacaataaccccattgcgagcgtctccattgcggctaaacttttgaacgaaaacaagttggtgtatgaaaagcgttataaaatcgtattgagttatttgtttgacaccccggattttgattacgcttccatgcctaaaaaccctaccggatttaaaatcacccgttacagcatcactgaaatcactaataggggtgattgatgcgtaaggttttatacgctcttgtgggctttttgttggcttttagcgctttaaaagccgatgattttttagaagaagcgaacgaaacagccccggcgcatttaaaccaccctatgcaggatttaaacgccattcaagggagcttttttgacaaaaaccgctcaaaaatgtccaacactttgaacattgattactttcaagggcaaacttataaaatcccgcttgcgttatgcgatggcgaccttattgtttttttcaaaacccattagcgattttgttttaggggataaggtgggttttgatgcgaaaattttagaaagcaacgatcgtattttgcttatcaaacccctacaaattggcgtggattctaatatcagcgtgattgataatgagggtaagattttttctttctatgtgttttctaccactttcaccagctccaaacaccctaatttgcaggtttttatagaagataaaaattattattctaacgcttttttgaagccccaaaaagaaaatatggctgaaaatgcccctaaagatgcccccacaaacaacaaacccttaaaagaagaaaaagaagaaaccaaagaaaaagaagaagagactataactattggcgataacactaatgccatgaaaatcgttaaaaaagacattcaaaaaggctataaggctttaaaaagctctcaaaggaaatggtattgtttagggatttgttctaaaaagtccaaactctctttgatgcctaaagaaatttttaacgacaagcaattcacttatttcaaatttgacaaaagattagcgctctctaaattcccggtgatttataaggtcgttgatggctatgataacccggtgaatacaaggattgtgggcgattacattatcgctgaagacgtttcggctaaatggactttaaggctgggcaaggactatttgtgcatccgttttgtcaaaaaggctaaagatgaataagtggcttaagggggcgattgtttttgtagggggttttgcaacgattataaccatttctttaatctatcatcaaaagccaaaagcccccttaaataaccagcctagccttttaaatgacgatgaggtgaaataccccttacaagactacactttcactcaaaacccacagccaactaacacagaaagctccaaagacgctaccatcaaagccttacaagaacagctcaaagccgctttaaaagccctaaactccaaagaaatgaaccattctaaagaagaaacttttaagaaccctcccatagatttaaagcaaacacaaacccccctaaaaaagacttttcttcaaagcaatgggatttactagccgctcgcatcacccctttcaaacaaggccctaaaaattacgaagaaaacctgattttccccatggataaccctaaaggcattgatggttttactaaccttaaagaaaaagacatcgccactaatgaaaataagcttttacgcaccattacagcggataaaatgatacccgcctttctcatcacgcctatttctagccagatcgctggtaaagtcatcgcgcaggtggagagcgat
>40	N operona: 19	last	HP_0041	gene_poz=(601-972)	-	predicted coding region HP0041	hypothetical protein; identified by GeneMark;	/position=38846 - 40417 (39446 - 39817)	/lenght=1572 (372)	/codons=524 (124)	/complement=false	GC-compoz=38.97849462365591%	/LCI1=1.2005420054200542	/LCI2=0.036043360433604336	p_i1=0.12547485807170533	p_i2=0.005025620787163682	/Tai=0.4636903255053215	/Tei=0.1045230587084473	/EEI=4.696437049707395
atatcagcgtgattgataatgagggtaagattttttctttctatgtgttttctaccactttcaccagctccaaacaccctaatttgcaggtttttatagaagataaaaattattattctaacgcttttttgaagccccaaaaagaaaatatggctgaaaatgcccctaaagatgcccccacaaacaacaaacccttaaaagaagaaaaagaagaaaccaaagaaaaagaagaagagactataactattggcgataacactaatgccatgaaaatcgttaaaaaagacattcaaaaaggctataaggctttaaaaagctctcaaaggaaatggtattgtttagggatttgttctaaaaagtccaaactctctttgatgcctaaagaaatttttaacgacaagcaattcacttatttcaaatttgacaaaagattagcgctctctaaattcccggtgatttataaggtcgttgatggctatgataacccggtgaatacaaggattgtgggcgattacattatcgctgaagacgtttcggctaaatggactttaaggctgggcaaggactatttgtgcatccgttttgtcaaaaaggctaaagatgaataagtggcttaagggggcgattgtttttgtagggggttttgcaacgattataaccatttctttaatctatcatcaaaagccaaaagcccccttaaataaccagcctagccttttaaatgacgatgaggtgaaataccccttacaagactacactttcactcaaaacccacagccaactaacacagaaagctccaaagacgctaccatcaaagccttacaagaacagctcaaagccgctttaaaagccctaaactccaaagaaatgaaccattctaaagaagaaacttttaagaaccctcccatagatttaaagcaaacacaaacccccctaaaaaagacttttcttcaaagcaatgggatttactagccgctcgcatcacccctttcaaacaaggccctaaaaattacgaagaaaacctgattttccccatggataaccctaaaggcattgatggttttactaaccttaaagaaaaagacatcgccactaatgaaaataagcttttacgcaccattacagcggataaaatgatacccgcctttctcatcacgcctatttctagccagatcgctggtaaagtcatcgcgcaggtggagagcgatatttttgctcacatgggcaaggccgtcttaatccccaaaggctctaaagtcataggttattacagcaacaataacaaaatgggcgaataccgcttggatattgtatggagccgcatcatcactccccatggcatcaatatcatgctcactaacgctaaaggggcggacattaaaggctataacggcttggtgggggaattgattgaaaggaatttccagcgctatggcgtgccgttactgctttctactctcactaacggcctattgattgggatcacttcggctttaaacaacagaggcaataaagaaggagccaccaatttctttggggattatcttttaatgcaattgatgaggcaaagcg
>41	N operona: 20	first-last	HP_0042	gene_poz=(601-1302)	-	trbI protein	similar to GB:M93696 PID:152563 percent identity:	/position=39280 - 41181 (39880 - 40581)	/lenght=1902 (702)	/codons=634 (234)	/complement=false	GC-compoz=43.01994301994302%	/LCI1=1.2775393419170242	/LCI2=0.11959942775393416	p_i1=0.1486121043089124	p_i2=0.16160393186855532	/Tai=0.5017723310693991	/Tei=0.24544353868169977	/EEI=4.27805850668461
gcgctctctaaattcccggtgatttataaggtcgttgatggctatgataacccggtgaatacaaggattgtgggcgattacattatcgctgaagacgtttcggctaaatggactttaaggctgggcaaggactatttgtgcatccgttttgtcaaaaaggctaaagatgaataagtggcttaagggggcgattgtttttgtagggggttttgcaacgattataaccatttctttaatctatcatcaaaagccaaaagcccccttaaataaccagcctagccttttaaatgacgatgaggtgaaataccccttacaagactacactttcactcaaaacccacagccaactaacacagaaagctccaaagacgctaccatcaaagccttacaagaacagctcaaagccgctttaaaagccctaaactccaaagaaatgaaccattctaaagaagaaacttttaagaaccctcccatagatttaaagcaaacacaaacccccctaaaaaagacttttcttcaaagcaatgggatttactagccgctcgcatcacccctttcaaacaaggccctaaaaattacgaagaaaacctgattttccccatggataaccctaaaggcattgatggttttactaaccttaaagaaaaagacatcgccactaatgaaaataagcttttacgcaccattacagcggataaaatgatacccgcctttctcatcacgcctatttctagccagatcgctggtaaagtcatcgcgcaggtggagagcgatatttttgctcacatgggcaaggccgtcttaatccccaaaggctctaaagtcataggttattacagcaacaataacaaaatgggcgaataccgcttggatattgtatggagccgcatcatcactccccatggcatcaatatcatgctcactaacgctaaaggggcggacattaaaggctataacggcttggtgggggaattgattgaaaggaatttccagcgctatggcgtgccgttactgctttctactctcactaacggcctattgattgggatcacttcggctttaaacaacagaggcaataaagaaggagccaccaatttctttggggattatcttttaatgcaattgatgaggcaaagcggcatggggatcaatcaagtagtcaatcaaattttaagagataagagcaaaatcgctcctattgtggtgattagagaagggagtagggtcttcatttcgcccaatactgacatctttttccctatacccagagagaatgaagtcatcgctgagtttttgaagtgactcaaaaatccccaattaaaaacgctataataaccctaaaaaacaaaagagagcctgacaagaaaacgcatgaaaattaaaaatatcttactgagtggggggagcgggaaacgcctatggcctttaagccgtagcctataccctaagcaatttttaaagctttttgaccataaaagcttgtttgaattgagttttaaaagaaacgcttccttagtagatgaaacgctcattgtgtgcaatgaaaagcattattttttagccctagaagagataaagaatgaaatcaaaaacaaaagcgtgggttttttattagagagcttgagtaaaaacaccgctaacgccatcgctttgagcgctttaatgagcgataaagaagatttgctcatcgttacgccaagcgatcatttgattaaagaccttcaagcgtatgaaaacgcgataaaaaaagcgattgatctagcccaaaaaggttttttagtcacttttggggtgagtattgacaagcccaacacggagtttgggtatattgaaagccctaatggtttagatgtcaagcgattcattgaaaagccaagcctagacaaagcgatagagtttcaa
>42	N operona: 21	first-last	HP_0043	gene_poz=(601-2013)	-	mannose-6-phosphate isomerase (pmi) or (algA)	similar to PIR:A25638 percent identity: 42.83;	/position=40051 - 42663 (40651 - 42063)	/lenght=2613 (1413)	/codons=871 (471)	/complement=false	GC-compoz=39.13658881811748%	/LCI1=1.601418439716312	/LCI2=0.14297872340425524	p_i1=0.26062950982188465	p_i2=0.24079922818554125	/Tai=0.3890094019301664	/Tei=0.3167193053669871	/EEI=2.9889418819026043
gatatttttgctcacatgggcaaggccgtcttaatccccaaaggctctaaagtcataggttattacagcaacaataacaaaatgggcgaataccgcttggatattgtatggagccgcatcatcactccccatggcatcaatatcatgctcactaacgctaaaggggcggacattaaaggctataacggcttggtgggggaattgattgaaaggaatttccagcgctatggcgtgccgttactgctttctactctcactaacggcctattgattgggatcacttcggctttaaacaacagaggcaataaagaaggagccaccaatttctttggggattatcttttaatgcaattgatgaggcaaagcggcatggggatcaatcaagtagtcaatcaaattttaagagataagagcaaaatcgctcctattgtggtgattagagaagggagtagggtcttcatttcgcccaatactgacatctttttccctatacccagagagaatgaagtcatcgctgagtttttgaagtgactcaaaaatccccaattaaaaacgctataataaccctaaaaaacaaaagagagcctgacaagaaaacgcatgaaaattaaaaatatcttactgagtggggggagcgggaaacgcctatggcctttaagccgtagcctataccctaagcaatttttaaagctttttgaccataaaagcttgtttgaattgagttttaaaagaaacgcttccttagtagatgaaacgctcattgtgtgcaatgaaaagcattattttttagccctagaagagataaagaatgaaatcaaaaacaaaagcgtgggttttttattagagagcttgagtaaaaacaccgctaacgccatcgctttgagcgctttaatgagcgataaagaagatttgctcatcgttacgccaagcgatcatttgattaaagaccttcaagcgtatgaaaacgcgataaaaaaagcgattgatctagcccaaaaaggttttttagtcacttttggggtgagtattgacaagcccaacacggagtttgggtatattgaaagccctaatggtttagatgtcaagcgattcattgaaaagccaagcctagacaaagcgatagagtttcaaaaaagcgggggtttttatttcaatagcggcatgtttgttttccaagcgggcgtttttttagacgaactaaaaaagcatgcccccactattttaaaggggtgtgaaagagcgtttgaatctttagaaaacgcgtatttttttgaaaaaaagatcgctcgtttgagcgaaaagagcatgcaagatttagaagacatgagtattgatatagccttaatgcaacaaagccacaaaatcaaaatggtagaattgaacgccaaatggagcgatttagggaattttaacgctctttttgaagaagcggctaacgagcctaaagaaaatgtcagcttgaatcaaacgcctgtttttgccaaagaaagcgaaaataatttagtgttttctcataaagtgagcgctcttttaggcgttgagaatttagcggttattgacactaaagacgctcttttaatcgctcataaagacaaggctaaggatttaaaagctttagtgaacgaggtagaaacaaacaaccaagaattgttgcaaacgcacactaaagtctatcgcccttgggggagttatgaagtcttgcatgagagcggttgttacaaggttaagattttagaagtcaaaccaaacgcaaggctttctttacaaaagcatttccacaggagcgaacactgggtagtgattagcgggatggcgagcgtggagttggatcaccagttgtttgaattgcaagctaatgagtccacttatatccctaaaaacaccctacaccgcctggctaattacggcaagatccctttaattatcatagaagttcaagtgggcgagtatgtcggtgaagacgatattgtgcgcattgatgatgattttaacagacaaaatcaaaacgcctaataaagaaaatttaataaataaaattcaataaaggaaaaataatgaaagaaaaaatcgctttaatcaccggggttaccgggcaagacgggagctatctggctgaatacttgctgaatttgggttatgaagtgcatgggttaaaaaggcgctcttctagcatcaacacttctaggatcgatcatctgtatgaagatttgcatagcgatcataaaaggcgttttttcttacactatggggatatgaccgatagctctaatcttatccatttaatcgctaccactaagcctacagagatttataatttagccgctcaaagccatgtaaaagtctcttttgaaacccccgaatacaccgctaacgctgatggtattggcacgctaaggattttagaagccatgcggattttaggattagaaaagaaaacgcgcttttatcaagccagcacgagcgaattgtatggcgaagtcttagaaaccccgcaaaatgaaaacaccccctttaacccacgaagcccctatgcggtcgctaaaatgtatgccttttacatcaccaaaaattacagagaggcctataacttgtttgcggttaatggcattcttt
>43	N operona: 22	first	HP_0044	gene_poz=(601-1746)	-	GDP-D-mannose dehydratase (rfbD)	similar to PID:1002383 SP:Q56598 PID:1002384	/position=41505 - 43850 (42105 - 43250)	/lenght=2346 (1146)	/codons=782 (382)	/complement=false	GC-compoz=40.75043630017452%	/LCI1=1.2090988626421697	/LCI2=0.07042869641294834	p_i1=0.12796291353054218	p_i2=0.04007613916955663	/Tai=0.4517515547467079	/Tei=0.13606852525260096	/EEI=4.647560991941928
cagcttgaatcaaacgcctgtttttgccaaagaaagcgaaaataatttagtgttttctcataaagtgagcgctcttttaggcgttgagaatttagcggttattgacactaaagacgctcttttaatcgctcataaagacaaggctaaggatttaaaagctttagtgaacgaggtagaaacaaacaaccaagaattgttgcaaacgcacactaaagtctatcgcccttgggggagttatgaagtcttgcatgagagcggttgttacaaggttaagattttagaagtcaaaccaaacgcaaggctttctttacaaaagcatttccacaggagcgaacactgggtagtgattagcgggatggcgagcgtggagttggatcaccagttgtttgaattgcaagctaatgagtccacttatatccctaaaaacaccctacaccgcctggctaattacggcaagatccctttaattatcatagaagttcaagtgggcgagtatgtcggtgaagacgatattgtgcgcattgatgatgattttaacagacaaaatcaaaacgcctaataaagaaaatttaataaataaaattcaataaaggaaaaataatgaaagaaaaaatcgctttaatcaccggggttaccgggcaagacgggagctatctggctgaatacttgctgaatttgggttatgaagtgcatgggttaaaaaggcgctcttctagcatcaacacttctaggatcgatcatctgtatgaagatttgcatagcgatcataaaaggcgttttttcttacactatggggatatgaccgatagctctaatcttatccatttaatcgctaccactaagcctacagagatttataatttagccgctcaaagccatgtaaaagtctcttttgaaacccccgaatacaccgctaacgctgatggtattggcacgctaaggattttagaagccatgcggattttaggattagaaaagaaaacgcgcttttatcaagccagcacgagcgaattgtatggcgaagtcttagaaaccccgcaaaatgaaaacaccccctttaacccacgaagcccctatgcggtcgctaaaatgtatgccttttacatcaccaaaaattacagagaggcctataacttgtttgcggttaatggcattctttttaaccatgagagcagggtaaggggcgaaacttttgtaacccgtaaaatcacacgagccgctagcgcgatagcgtataacttaacggattgcttgtatttagggaatttagacgctaaaagagactgggggcatgccaaagattacgtgaaaatgatgcatttaatgctccaagcgcccatcccacaagattatgtgatcgccacaggaaagaccacaagcgtgcgcgattttgtgaaaatgagctttgaatttatcggtatcaatttagaatttcaaaatacagggattaaagaaatcggtttgattaaaagcgttgatgaaaaaagagcgaacgctttaaaattgaacttaagccatttaaaaaaaggccaaatcgtggtgcgcatagacgagcgttatttcaggcctaccgaagtggatttgcttttaggcgatcccactaaggcagagaaagagctagactgggttagggaatacgatttaaaagagttggttaaggacatgttagaatacgatttaaaagaatgccaaaaaaacctttacttgcaagatgggggttatattttaaggaatttttatgaatgagattattttaatcactggtgcctatggcatggtggggcagaacacggcgttgtattttaaaaaaaataagcctgatgttactctactcactcctaaaaagagcgaattgtgtttgttggataaagacaacgttcaagcttatttgaaagaatacaagcctacaggcattatccattgtgccgggagagtggggggcattgtcgctaacatgaatgatctttcaacttacatggttgagaatttactgatgggcttgtacctcttttctagcgctttagattcgggcgtgaaaaaagccattaatctagcgagctcttgcgcttaccctaaattcgcccccaaccctttaaaagagagcgatttattgaacggctctttagagccaacgaacgaaggctacgctttagccaaactctctgtgatgaagtattgcgagtatgtgagcgctgaaaagggcgttttttataaaaccttagtgccttgcaacctttatggcgagtttgacaagtttgaagaaaaaatagcgcacatgataccagggcttatcgctaggatgcacaccgctaaattaaaaaatgaaaaagagtttgcgatgtgggg
>44	N operona: 22	last	HP_0045	gene_poz=(601-1533)	-	nodulation protein (nolK)	similar to SP:P33217 GB:S51942 PID:262671 percent	/position=42643 - 44775 (43243 - 44175)	/lenght=2133 (933)	/codons=711 (311)	/complement=false	GC-compoz=41.47909967845659%	/LCI1=1.2204301075268817	/LCI2=0.14032258064516132	p_i1=0.1312905662701257	p_i2=0.2313835148543011	/Tai=0.43603713759946183	/Tei=0.308245163368871	/EEI=4.583759993391518
ttgcggttaatggcattctttttaaccatgagagcagggtaaggggcgaaacttttgtaacccgtaaaatcacacgagccgctagcgcgatagcgtataacttaacggattgcttgtatttagggaatttagacgctaaaagagactgggggcatgccaaagattacgtgaaaatgatgcatttaatgctccaagcgcccatcccacaagattatgtgatcgccacaggaaagaccacaagcgtgcgcgattttgtgaaaatgagctttgaatttatcggtatcaatttagaatttcaaaatacagggattaaagaaatcggtttgattaaaagcgttgatgaaaaaagagcgaacgctttaaaattgaacttaagccatttaaaaaaaggccaaatcgtggtgcgcatagacgagcgttatttcaggcctaccgaagtggatttgcttttaggcgatcccactaaggcagagaaagagctagactgggttagggaatacgatttaaaagagttggttaaggacatgttagaatacgatttaaaagaatgccaaaaaaacctttacttgcaagatgggggttatattttaaggaatttttatgaatgagattattttaatcactggtgcctatggcatggtggggcagaacacggcgttgtattttaaaaaaaataagcctgatgttactctactcactcctaaaaagagcgaattgtgtttgttggataaagacaacgttcaagcttatttgaaagaatacaagcctacaggcattatccattgtgccgggagagtggggggcattgtcgctaacatgaatgatctttcaacttacatggttgagaatttactgatgggcttgtacctcttttctagcgctttagattcgggcgtgaaaaaagccattaatctagcgagctcttgcgcttaccctaaattcgcccccaaccctttaaaagagagcgatttattgaacggctctttagagccaacgaacgaaggctacgctttagccaaactctctgtgatgaagtattgcgagtatgtgagcgctgaaaagggcgttttttataaaaccttagtgccttgcaacctttatggcgagtttgacaagtttgaagaaaaaatagcgcacatgataccagggcttatcgctaggatgcacaccgctaaattaaaaaatgaaaaagagtttgcgatgtggggcgatggcacggccaggagagagtatctaaacgctaaagatttagccagattcatttctctagcttatgagaatatcgcttcaatccctagcgtgatgaatgttggctctggcgtggattacagcattgaagagtattacgaaaaagtcgctcaggttttagactataagggcgtgtttgtgaaagacttatccaaaccagtgggcatgcagcaaaagcttatggatatttccaaacaaagggctttaaaatgggaattagaaatccctttagagcagggcatcaaagaagcttatgagtattatttgaagcttttagaggtttgaaataaaatcaaggctcttatggagctataaaaacgctccgctattaagcgttaggctagtggtagttgcgatattgtgatcgttttagcttcaaacaaactttgagccattaaaagggatttggtgtgtggcttcgctctcaatttcaagtgctttcaaaaagcaaggtgtgttactattctattttttcataaagagctagggggtaaggaatgtaagggggcttttttgttaggccaaccaccaacttctttgcattaaaaacaaactcgtattttacaagagagagttttgattggcatgagatctatcttttagatgagcgggcaattccctctattgaactgaatgtcctagatttttatgctgtctgttttagaggtgattgtcagttggtttttactttccaaaaacccaagtccctttatcagtgtctctatgctaacttcttttatatgctgacaccgaaataaataaaattgatagctatcgccaaatcttagcgttttattaatcttgaaataaggaaatccatcattgttagcacaattcccacgattgatttttgcactcaatatagcgatactatcaacatttgaa
>45	N operona: 23	first-last	HP_0046	gene_poz=(601-738)	-	predicted coding region HP0046	hypothetical protein; identified by GeneMark;	/position=43699 - 45036 (44299 - 44436)	/lenght=1338 (138)	/codons=446 (46)	/complement=false	GC-compoz=39.85507246376812%	/LCI1=1.2148148148148148	/LCI2=0.09481481481481482	p_i1=0.1296368652471125	p_i2=0.09078784767736466	/Tai=0.6426301207214755	/Tei=0.18170906290962818	/EEI=4.61524590120675
gaaaagggcgttttttataaaaccttagtgccttgcaacctttatggcgagtttgacaagtttgaagaaaaaatagcgcacatgataccagggcttatcgctaggatgcacaccgctaaattaaaaaatgaaaaagagtttgcgatgtggggcgatggcacggccaggagagagtatctaaacgctaaagatttagccagattcatttctctagcttatgagaatatcgcttcaatccctagcgtgatgaatgttggctctggcgtggattacagcattgaagagtattacgaaaaagtcgctcaggttttagactataagggcgtgtttgtgaaagacttatccaaaccagtgggcatgcagcaaaagcttatggatatttccaaacaaagggctttaaaatgggaattagaaatccctttagagcagggcatcaaagaagcttatgagtattatttgaagcttttagaggtttgaaataaaatcaaggctcttatggagctataaaaacgctccgctattaagcgttaggctagtggtagttgcgatattgtgatcgttttagcttcaaacaaactttgagccattaaaagggatttggtgtgtggcttcgctctcaatttcaagtgctttcaaaaagcaaggtgtgttactattctattttttcataaagagctagggggtaaggaatgtaagggggcttttttgttaggccaaccaccaacttctttgcattaaaaacaaactcgtattttacaagagagagttttgattggcatgagatctatcttttagatgagcgggcaattccctctattgaactgaatgtcctagatttttatgctgtctgttttagaggtgattgtcagttggtttttactttccaaaaacccaagtccctttatcagtgtctctatgctaacttcttttatatgctgacaccgaaataaataaaattgatagctatcgccaaatcttagcgttttattaatcttgaaataaggaaatccatcattgttagcacaattcccacgattgatttttgcactcaatatagcgatactatcaacatttgaaatgatgtctatctaataaaggctgttcttaaaagttacttcaatatttattgggggtttttcactgccactacacccagaaaaaaacacagcaaacccaaaaatgattgctagcattaagcccgcttttttgtaacccaccactaacactctcttattgcaagttttttctcaaatgccttgagtatagtagacttagacttagcttaagcggactctaaaccatttttagggcaggcttaaaacgattaaaaaatgacgg
>46	N operona: 24	first	HP_0047	gene_poz=(601-1599)	-	hydrogenase expression/formation protein (hypE)	similar to SP:P26412 percent identity: 39.70;	/position=44441 - 46639 (45041 - 46039)	/lenght=2199 (999)	/codons=733 (333)	/complement=true	GC-compoz=41.34134134134134%	/LCI1=1.178714859437751	/LCI2=0.12489959839357433	p_i1=0.11922683917907775	p_i2=0.1787180154368393	/Tai=0.4439973704771749	/Tei=0.2608462138931554	/EEI=4.823829984209243
cctggttttagaaatcgctttaaaacaccaactcaacaagcttttaaagcgcgttcaaaagcattttaaagaagacgaattagaaattttccaacaaatgcatgacaaaaaaattcaaagcatagccaccaattccatagggcgtttgtttgatatagtagcgtttagtttggatttaacaggaacgattagctttgaagcagagagcgggcaggttttagaaaatctagccttacaaagcgatgagatcgctttttacccttttgaaatcaaaaacagcgtggtgtgtttgaaagaattttatcaagcgtttgaaaaggatttgggcgttttagagcctgaacgcatcgctaagaaattttttaacagcctagtagaaatcattaccgctttaatcgtgccttttaaagagcatgtggtggtgtgcagtgggggcgtgttttgcaaccaattattatgcgaacaattagccaaacgattgagagggctaaagaggcagtattttttccacaagcatttcccccctaatgacagcagtatccctatcggtcaagccttaatggcgtatttcaaccctacaatcatcaaaaaaggataaaaatggatagcgtaactctagcatgcgggaacggagggaaagaaacaaacgctttgattgagcgagtctttatgccctatttaaaagaatggattgttgcatttgatgaagacgcccctaaatttgaagctagtggggaatattgcgtgagcacggatagttttgtcatcacgcccttaatttttaatgggggcgatataggcaagctttgcgtttgcgggagtgcgaatgatgtgagcgtgcaagggggcgaacctttgtatttgaatatgggttttattttagaagaaggcttagaaatttctcttttaaaacaaattttacaatccatacaaaaagaattgtttaaagccaacctgaaactcctctccctagacactaaagtcgtgccaaaggggagcgtggataagctttttatcaacacaacctgcattggtaaaatcatcaagccagggatttcttcgtaccatttacaacaagggcaagccattatcctaagcgacactatcgccaatcatggggcaagcttatttgcgatgcgtaatgaaatcaagcttaaaacgaatctagaaagcgattgccaactgctctatcccttattaaaacccctatttttaagcgatctcaaaattgatgctttaagagatgcgactaggggcgggttagcgagcgtgctgaacgaatgggcgaacagctctagagtgaaaatcgttatagaagaagaaaaaatccccttaaaagaagaaacgaaagggatttgtgagattttagggttagaaccctacgcgctagccaatgagggggtgtttgttttagcgctcaatcaaaaagacgcccctaaagccttagaaattttaaaaagtaacgaaaaagctaaaaacgcttgcgtgattggcaaagtgtttgaaaacccttatcctagcgtggttttaaagaacgcatggggttttgaaaggattttagaggtgccagagggcgaattattgcctaggatttgttaacacgccgtcattttttaatcgttttaagcctgccctaaaaatggtttagagtccgcttaagctaagtctaagtctactatactcaaggcatttgagaaaaaacttgcaataagagagtgttagtggtgggttacaaaaaagcgggcttaatgctagcaatcatttttgggtttgctgtgtttttttctgggtgtagtggcagtgaaaaacccccaataaatattgaagtaacttttaagaacagcctttattagatagacatcatttcaaatgttgatagtatcgctatattgagtgcaaaaatcaatcgtgggaattgtgctaacaatgatggatttccttatttcaagattaataaaacgctaagatttggcgatagctatcaattttatttatttcggtgtcagcatataaaagaagttagcatagagacactgataaagggacttgggtttttggaaagtaaaaaccaactgacaatcacctctaaaacagacagcataaaaatctaggacattcagttcaatagagggaattgcccgctcatctaaaagatagatctcatgccaatcaaaactctctcttgtaaaatacgagttt
>47	N operona: 24	middle	HP_0048	gene_poz=(601-2910)	-	transcriptional regulator (hypF)	similar to GB:Z15087 SP:Q02987 PID:46050 percent	/position=45442 - 48951 (46042 - 48351)	/lenght=3510 (2310)	/codons=1170 (770)	/complement=true	GC-compoz=41.77489177489178%	/LCI1=1.4542696142175986	/LCI2=0.18313827481577813	p_i1=0.20729950679942952	p_i2=0.38850057642265756	/Tai=0.4884742923186034	/Tei=0.4496505187803918	/EEI=3.489554206459549
gtccaatttagacaatcaagtgaatttcaaactcaaaagtttagggtttttaaaacaccctttaaaaacgatgccctatattttagagggcgggagtatagaaagcgatggggctgggagcgttttaaccaacacccaatgcctgttagaaaaaaatcgtaacccccatttgaatcaaaatggaatagaaaacatgcttaaaaaggaattaggggctaaacaagtgctgtggtattcttatggctatctcaaaggcgatgataccgatagccataccgacacgctcgctcgttttttagataaagacaccattgtttatagcacatgcgaagatgaaaacgatgagcactacacagccttaaaaaaaatgcaagaagaattaaaaacctttaaaaaactagacggcacgccctataaactcatccccctagaaatccctaaagccatttttgatgaaaaccaacaacgcttgccggcaacttatgtgaattttttattgtgcaataacgctttaatcgtgcccacttacaacgaccctaaagacgcgctcattttagaaaccttgaaacaacacacgcccttagaagtgataggggttgattgcaacaccttaatcaaacagcatggaagtttgcattgtgtaacgatgcaactttattgaacaaaatcacgctttttggcgtggttcaaggcgtgggcatgcgcccttttatttataccctagctcaaaaattagagcttgtgggctttgtgcgtaacacccaagcggctttagaaatcatcttacccgctcacaaaacagagtcttttttaaacgctctaaaaaaagggttgcctcctttagcgttggttgaaaaaatcattattagcccttatgataaggcacttcatttcaatggttttaggatcttagaaagcaagaaccaccccttgaatttgctcagccaaatccctaaagatttaggcgtgtgcaaggattgcttgagagaaatcagggataaaaactccccctattttcattacgctttcaattcttgcgcgaagtgtggggcgagatacagccttttaaacgctttgccctatgacagagaaaactccgccctaaaacccttcaaactctgcgatttttgtgcttctatctatcaagaccccaccaataagcgcttccacattcaaggcatcagctgcaaaaagtgcggtatcgcgctcaattacaagcgattcaaaaacgatgacgctcttttagaatgcgctaaagacattcaaaagggtaaaatcatcgctcttaaaggtttgggaggctttgctctcttgtgcgatggaaggaattttcaaaccatagaaagattacggcttttaaaaaaccgccccctaaagcctttcgcactcatgtttaaagatttgaacacagccaaacagcatgcgtttttgaacgcgttagaatgcgagagcttaatttctacaagcgcccccattcttttagcgcgtaaaaaacctgatataaaattagcccccaatatcgctaaaaactcccccttttatggcgtgattttgccctatacccctttgcatgctttattgctggatttattggatttccctattgtgttcacgagcgcgaatttcagctccctccctttagcgagcgatgaggctgagattgacgccttgagtttcatttttgattttaagctcacgcacaaccgcgctatcatccataggattgatgacagcatcgtgcagcatgtggataatgccattcgccccatgcgtttggctagggggtttgcccccctttacctcaccttgcctaaacgctctaatggttcgccaaaaaagattttagcgcttggagcgcaacaaaaagggcattttagcttattggatagcggaacttccattcttttactctcgcctttttgtggggatttgagcgttttagaaaatgaaaaacactttaaagaaactttgaattttttcttaaaaacctatgattttaaacccaccatcttagcttgcgacaagcatcaaaactacaccaccactcaaatggcttttgattttaatacgcccttgttgcaagtccagcaccaccatgcccactttttagcgagcgtcttagacgcattgttacaagatccgcatttaaatcacccctttataggcattgtctgggatgggagtggggcttatgaaaataagatttatggggcggagtgttttgtgggggatttggaacgcattgaagaaaccgccaggtttgaagaattttggcttttaggggggcaaaaagcgatcaaagagcctagacgcctggttttagaaatcgctttaaaacaccaactcaacaagcttttaaagcgcgttcaaaagcattttaaagaagacgaattagaaattttccaacaaatgcatgacaaaaaaattcaaagcatagccaccaattccatagggcgtttgtttgatatagtagcgtttagtttggatttaacaggaacgattagctttgaagcagagagcgggcaggttttagaaaatctagccttacaaagcgatgagatcgctttttacccttttgaaatcaaaaacagcgtggtgtgtttgaaagaattttatcaagcgtttgaaaaggatttgggcgttttagagcctgaacgcatcgctaagaaattttttaacagcctagtagaaatcattaccgctttaatcgtgccttttaaagagcatgtggtggtgtgcagtgggggcgtgttttgcaaccaattattatgcgaacaattagccaaacgattgagagggctaaagaggcagtattttttccacaagcatttcccccctaatgacagcagtatccctatcggtcaagccttaatggcgtatttcaaccctacaatcatcaaaaaaggataaaaatggatagcgtaactctagcatgcgggaacggagggaaagaaacaaacgctttgattgagcgagtctttatgccctatttaaaagaatggattgttgcatttgatgaagacgcccctaaatttgaagctagtggggaatattgcgtgagcacggatagttttgtcatcacgcccttaatttttaatgggggcgatataggcaagctttgcgtttgcgggagtgcgaatgatgtgagcgtgcaagggggcgaacctttgtatttgaatatgggttttattttagaagaaggcttagaaatttctcttttaaaacaaattttacaatccatacaaaaagaattgtttaaagccaacctgaaactcctctccctagacactaaagtcgtgccaaaggggagcgtggataagctttttatcaacacaacctgcattggtaaaatcatcaagccagggatttcttcgtaccatttacaacaagggcaagccattatcctaagcgacactatcgccaatcatggggcaagcttatttgcgatgcgtaatgaaatcaagcttaaaacgaatctagaaagcgattgccaactgctctatcccttat
>48	N operona: 24	last	HP_0049	gene_poz=(601-1593)	-	predicted coding region HP0049	hypothetical protein; identified by GeneMark;	/position=47691 - 49883 (48291 - 49283)	/lenght=2193 (993)	/codons=731 (331)	/complement=true	GC-compoz=40.181268882175225%	/LCI1=1.207070707070707	/LCI2=0.14575757575757575	p_i1=0.12737124746449077	p_i2=0.2507352589750158	/Tai=0.4827761062198912	/Tei=0.3256617330775142	/EEI=4.659091421887607
atagattttggggaatgggataaaaatttcaagcttttagaatggatcgcacgctacgcccccttagtcaatccaaacggctgcatggttattttttgctcttacaggtttataagctatatcgctgattttttagaagaaaacggctttgtggtcaaagactttatccaatgggttaaaaataatcccatgccaagaaacattcaccggcgttatgtccaagacacggaatttgctctgtgggcggttaaaaagaaagccaagtgggtgtttaacaaacccaaaaatgaaaaatatttacggcctttgattttaaaaagccctgtggtaagcgggcttgaaaaaaccaaacaccccacgcaaaaaagcctggccttaatggaaaaaatcatttccatccacacaaaccctaatgacatcgtgctagatcctttcatggggagcggcaccaccggcttagcgtgcaaaaatttagaacggaattttatcggcatagaatcagaaaaagaatattttcaaaccgctaaaaagcgtttgaatctgttttaaaaacgctatttgaatgagattgtgttatagttatttaaaaggatattttgaatgaaaagaatgttagcggagtttgaaaaaatccaagcgattctaatggctttcccccatgagtttagcgactgggcgtattgtatcaaagaggctagggaaagttttttaaacatcattcaaaccatagccaaacacgctaaagtgctagtgtgcgtccacactaacgatattatcggttatgaaacgcttaaaaacttacccggtgtagagatcgcaaggattgacactaacgacacatgggctagggattttggagcgatcagcgttgaaaatcatggcgttttagagtgcttggattttggctttaatggctgggggttaaaatacccgtccaatttagacaatcaagtgaatttcaaactcaaaagtttagggtttttaaaacaccctttaaaaacgatgccctatattttagagggcgggagtatagaaagcgatggggctgggagcgttttaaccaacacccaatgcctgttagaaaaaaatcgtaacccccatttgaatcaaaatggaatagaaaacatgcttaaaaaggaattaggggctaaacaagtgctgtggtattcttatggctatctcaaaggcgatgataccgatagccataccgacacgctcgctcgttttttagataaagacaccattgtttatagcacatgcgaagatgaaaacgatgagcactacacagccttaaaaaaaatgcaagaagaattaaaaacctttaaaaaactagacggcacgccctataaactcatccccctagaaatccctaaagccatttttgatgaaaaccaacaacgcttgccggcaacttatgtgaattttttattgtgcaataacgctttaatcgtgcccacttacaacgaccctaaagacgcgctcattttagaaaccttgaaacaacacacgcccttagaagtgataggggttgattgcaacaccttaatcaaacagcatggaagtttgcattgtgtaacgatgcaactttattgaacaaaatcacgctttttggcgtggttcaaggcgtgggcatgcgcccttttatttataccctagctcaaaaattagagcttgtgggctttgtgcgtaacacccaagcggctttagaaatcatcttacccgctcacaaaacagagtcttttttaaacgctctaaaaaaagggttgcctcctttagcgttggttgaaaaaatcattattagcccttatgataaggcacttcatttcaatggttttaggatcttagaaagcaagaaccaccccttgaatttgctcagccaaatccctaaagatttaggcgtgtgcaaggattgcttgagagaaatcagggataaaaactccccctattttcattacgctttcaattcttgcgcgaagtgtggggcgagatacagccttttaaacgctttgccctatgacagagaaaactccgccctaaaacccttcaaactctgcgatttttgtgcttctatctatcaagaccccaccaataagcgcttccacattcaaggcatcagctgcaaaaagtgcggtatcgcgctcaattacaagcgattcaaaaacgatgacgctcttttagaatgcgctaaagaca
>49	N operona: 25	first	HP_0050	gene_poz=(601-1299)	-	adenine specific DNA methyltransferase (dpnA)	similar to SP:P09358 GB:S56948 PID:153610 percent	/position=48735 - 50633 (49335 - 50033)	/lenght=1899 (699)	/codons=633 (233)	/complement=true	GC-compoz=39.34191702432045%	/LCI1=1.5229885057471264	/LCI2=0.17715517241379308	p_i1=0.23180389642536753	p_i2=0.36633993104645257	/Tai=0.5150976380445935	/Tei=0.42970593794180734	/EEI=3.2401938867983584
taaagattatggcgtgcctcaaaacagagagagagcctttattgtaggggctagtcgtttcagttttgatttcaatcttttagagccttctcaaagcgtgaatgttcaagatgccataagcgatttagcctatctttgttctaatgagggggcgtttgagagcgattatttaaaccctatccaatcaagctatcaagctttaatgcgaaaagatagccctaaattatacaaccatcaagccaccaaccactcgcaagccgctttagagaaattaaaactcattaacaaagaacaaggcaaagaatgcttgcctaaaaacttgcatggcaaacagcaattcaaaagcacatgggggcgcctgaattggaataaaatcagccccaccatagacacacgatttgacactcccagcaatggcaccaactcccaccccgaattgcaccgctctatcacgcctagagaagccgctaggatacaaagttttagcgataattatatcttttatggcaataaaacgagcgtttgtaagcaaatcggtaacgctgtgcctcctcttctagccctagccttaggcaaagcgatcttaaaaagcttaagaaaatgatacaaatttatcacgctgacgcttttgaaatcatcaaagacttttaccagcaaaatttaaaagtggatgcgatcatcacggaccctccttataacatttcggttaaaaacaattttcccaccctaaagagcgctaaaaggcaaggcatagattttggggaatgggataaaaatttcaagcttttagaatggatcgcacgctacgcccccttagtcaatccaaacggctgcatggttattttttgctcttacaggtttataagctatatcgctgattttttagaagaaaacggctttgtggtcaaagactttatccaatgggttaaaaataatcccatgccaagaaacattcaccggcgttatgtccaagacacggaatttgctctgtgggcggttaaaaagaaagccaagtgggtgtttaacaaacccaaaaatgaaaaatatttacggcctttgattttaaaaagccctgtggtaagcgggcttgaaaaaaccaaacaccccacgcaaaaaagcctggccttaatggaaaaaatcatttccatccacacaaaccctaatgacatcgtgctagatcctttcatggggagcggcaccaccggcttagcgtgcaaaaatttagaacggaattttatcggcatagaatcagaaaaagaatattttcaaaccgctaaaaagcgtttgaatctgttttaaaaacgctatttgaatgagattgtgttatagttatttaaaaggatattttgaatgaaaagaatgttagcggagtttgaaaaaatccaagcgattctaatggctttcccccatgagtttagcgactgggcgtattgtatcaaagaggctagggaaagttttttaaacatcattcaaaccatagccaaacacgctaaagtgctagtgtgcgtccacactaacgatattatcggttatgaaacgcttaaaaacttacccggtgtagagatcgcaaggattgacactaacgacacatgggctagggattttggagcgatcagcgttgaaaatcatggcgttttagagtgcttggattttggctttaatggctgggggttaaaatacccgtccaatttagacaatcaagtgaatttcaaactcaaaagtttagggtttttaaaacaccctttaaaaacgatgccctatattttagagggcgggagtatagaaagcgatggggctgggagcgttttaaccaacacccaatgcctgttagaaaaaaatcgtaacccccatttgaatcaaaatggaatagaaaacatgcttaaaaaggaattaggggct
>50	N operona: 25	last	HP_0051	gene_poz=(601-1668)	-	cytosine specific DNA methyltransferase (DDEM)	similar to SP:P05302 percent identity: 38.97;	/position=49430 - 51697 (50030 - 51097)	/lenght=2268 (1068)	/codons=756 (356)	/complement=true	GC-compoz=38.857677902621724%	/LCI1=1.352112676056338	/LCI2=0.1775586854460094	p_i1=0.17251367844147142	p_i2=0.36783729089492245	/Tai=0.42518653438397735	/Tei=0.4310535618054302	/EEI=3.9175387767193635
tataaagcgcgaatcgctgaacatgtttttaaaaccactcttgctcatgatggcatttattataaattaaactacccgccaacaacaaagtatcatggtaatagctttacagaatgcgctcatttttatttgaaaaacatttatcaacaggatttagatgataaaagcattgaaaaattaagggagcagttaggctttattcaaaagagcgaggagtttagacgagatagcaaaatcatcaatctttatcgcctttcaacgcctaatgtttgcagtgcatgctgcgatgattacgacattaaagaaagaagttttctttctttacctttatatcaaatcactcaaaatcccgattcctactacactgaaatacatgatttctttaggcaaaatcagagaattagatgttttagcaaatcttgctaaactttgccctacttgtcatagggctttaaaaaaaggatctagcgaagaggagtttcaaaaacgcttgattagaaacattctcaatcgcaataaagacaatttagagtttgcgcaattgcgttttgaaaccgatgatttttcaacgcttattgatcgtatttgtgaaagcttgaaatgaattataaaattttagatttattttgtggggctgggggttttagcgctgggttagagtgtttagaagagtttgacgctttaatagggctagattgcgataaacaagccctaatcacttttgaaaacaaccataaaaacgccataggcgtttgtggggacatcactcaaaccgaaattaaagaaaaagtcatcaaactagctaaaaaattagaaatcaacatgatcattggcgggcctccatgtcaaggcttttctaataaagggaaaaatttagggctaaaagaccctaggaattttttattcttagaatatatagaaatagtcaaagccataaagccagaaatttttatcattgaaaacgtgaaaaacctcatctcttgcgctaaaggctattttttagaagaaattaaagaaaggttgaacgctttagggtatcaattgagctatcaaatcctaaacgctaaagattatggcgtgcctcaaaacagagagagagcctttattgtaggggctagtcgtttcagttttgatttcaatcttttagagccttctcaaagcgtgaatgttcaagatgccataagcgatttagcctatctttgttctaatgagggggcgtttgagagcgattatttaaaccctatccaatcaagctatcaagctttaatgcgaaaagatagccctaaattatacaaccatcaagccaccaaccactcgcaagccgctttagagaaattaaaactcattaacaaagaacaaggcaaagaatgcttgcctaaaaacttgcatggcaaacagcaattcaaaagcacatgggggcgcctgaattggaataaaatcagccccaccatagacacacgatttgacactcccagcaatggcaccaactcccaccccgaattgcaccgctctatcacgcctagagaagccgctaggatacaaagttttagcgataattatatcttttatggcaataaaacgagcgtttgtaagcaaatcggtaacgctgtgcctcctcttctagccctagccttaggcaaagcgatcttaaaaagcttaagaaaatgatacaaatttatcacgctgacgcttttgaaatcatcaaagacttttaccagcaaaatttaaaagtggatgcgatcatcacggaccctccttataacatttcggttaaaaacaattttcccaccctaaagagcgctaaaaggcaaggcatagattttggggaatgggataaaaatttcaagcttttagaatggatcgcacgctacgcccccttagtcaatccaaacggctgcatggttattttttgctcttacaggtttataagctatatcgctgattttttagaagaaaacggctttgtggtcaaagactttatccaatgggttaaaaataatcccatgccaagaaacattcaccggcgttatgtccaagacacggaatttgctctgtgggcggttaaaaagaaagccaagtgggtgtttaacaaacccaaaaatgaaaaatatttacggcctttgattttaaaaagccctgtggtaagcgggcttgaaaaaaccaaacaccccacgcaaaaaagcctggccttaatggaaaaaatcatttccatccacacaaaccctaatgacatcgtgctagatcctttcatggggagcggcaccaccg
>51	N operona: 26	first-last	HP_0052	gene_poz=(601-1593)	-	predicted coding region HP0052	hypothetical protein; identified by GeneMark;	/position=50672 - 52864 (51272 - 52264)	/lenght=2193 (993)	/codons=731 (331)	/complement=true	GC-compoz=34.74320241691843%	/LCI1=1.6656565656565656	/LCI2=0.16303030303030305	p_i1=0.2847690640173938	p_i2=0.31389591990270815	/Tai=0.4763661107686996	/Tei=0.3825063279124373	/EEI=2.8066854086604316
agaagagtcgcaagccacacaaatacaccatatttttcccatccaagactttcccattattgctaactatatagagaatcttatcgcactcactcctaatcaacattttatttacgcccaccctaataatcaaacccgcttgattgataaagattttcaatatatctgcttattagctaaaacgaccacaattcttaatgacactcaaggcgtatatgattggaatgattatattgttgtgttgaatatgggcctcaaaacaactatcttttctcaagtcaagaacgaatgggaattattaaaagtaatagatgctttttattttgattttaacaagagcaaagatccaagttggtcatacttgctagataaaaacgatttaagagctttcaagctaaaattttaataagttttattgaaactggctataaaaacccgcttgacttatcttatccttttcttaagccatgctttgttcatagcattctaaaacctttaaacaaaaactaatgagcgctatcttataatccttttaaaaaataaaaggttattgttgcttgtttcttgctttttaacgctattgacccttttaatttaggggtgttgttgagccgtttccaaattaaaaatggttgtatttatggggtgtgttcttataaggcttcaaaatctgtctatggctatgaagaaagcaaagcacaggttttaaacgctctcaatactttaagcgtgcatccaatttggcaatccaatcaagaaagcgttacaaaaatcaaaggaacttttgttttcattttagaaaacgacttgcatttagacgaaaactctttttacaagaaacttttaaactcgctcatagacaacgatttttttaaccgctcccattcaatgacccccaatcaaaaacgctttttgagcggcttttttgaaagcaggggcagcattgatacgcaacgaaattttttgactttagattacttctttcatagccctttagagtttaaaaagttccattatttaattgattttttcaatatccctagcgaagcgctgaatttcaatttcagggaattacagcctgaatacgcgcaaggcattaaccaacgaaacgctcaattcaggatttatttagattggtatttacaccatatcggtctgtttaacccttataaagcgcgaatcgctgaacatgtttttaaaaccactcttgctcatgatggcatttattataaattaaactacccgccaacaacaaagtatcatggtaatagctttacagaatgcgctcatttttatttgaaaaacatttatcaacaggatttagatgataaaagcattgaaaaattaagggagcagttaggctttattcaaaagagcgaggagtttagacgagatagcaaaatcatcaatctttatcgcctttcaacgcctaatgtttgcagtgcatgctgcgatgattacgacattaaagaaagaagttttctttctttacctttatatcaaatcactcaaaatcccgattcctactacactgaaatacatgatttctttaggcaaaatcagagaattagatgttttagcaaatcttgctaaactttgccctacttgtcatagggctttaaaaaaaggatctagcgaagaggagtttcaaaaacgcttgattagaaacattctcaatcgcaataaagacaatttagagtttgcgcaattgcgttttgaaaccgatgatttttcaacgcttattgatcgtatttgtgaaagcttgaaatgaattataaaattttagatttattttgtggggctgggggttttagcgctgggttagagtgtttagaagagtttgacgctttaatagggctagattgcgataaacaagccctaatcacttttgaaaacaaccataaaaacgccataggcgtttgtggggacatcactcaaaccgaaattaaagaaaaagtcatcaaactagctaaaaaattagaaatcaacatgatcattggcgggcctccatgtcaaggcttttctaataaagggaaaaatttagggctaaaagaccctaggaattttttattcttagaatatatagaaatagtcaaagccataaagccagaaatttttatcattgaaaacgtgaaaaacctcatctcttgcgctaaaggctattttttagaagaaattaaagaaaggttgaac
>52	N operona: 27	first	HP_0053	gene_poz=(601-1860)	-	predicted coding region HP0053	hypothetical protein; identified by GeneMark;	/position=51859 - 54318 (52459 - 53718)	/lenght=2460 (1260)	/codons=820 (420)	/complement=true	GC-compoz=29.841269841269842%	/LCI1=1.707239459029435	/LCI2=0.03818615751789976	p_i1=0.30058747669336333	p_i2=0.0060688058474182745	/Tai=0.3861324374395889	/Tei=0.10546192526267645	/EEI=2.6988460588035936
aacaattgctattgttacacaaaaatcaaaagaagttttagcgcgttcgttacccctaaatctaagcatcaagcaaaagccaagctatatttttgacaaacaattgccctattgggttatctatcgcaacgctttttttgataaggtgtttcattccatgcagtttggtctttttgaagtgtttagagacagacaaatcactaattctgtgttggttaaaaatggtattcgtgtgattaaatctcgcaatattgatgaaaacggaaagattattagcattgaaaattacgatagctacattcaaaaagaggttttaagtccgtttaagatagcttcatttttagacagagatgatgtctatttaacccccaacatgacctataagccaaggattttaaaaaaagaaaaaggctatgtggttaatggctctgtggctattttaatccctaaaaaccccatatctttaagcaagaaacaatgcgattatatctctagcgttgaatttagagatttttataaaatcgctaggaattatcaaacgcgcaccttaaatattgatagcatgagttgtttttggtttggaattttaaggagtagcttatgaaagagcaatcaatgattgattttttaaaacttagagattatgacattagaaaaacacaaaatgcgcgatggatagatcaaaaatgcacccctgatgtgttgtctcttgttgctgattgtattttagagtttacgcaatgtaatattggaaaatcattttctattagggatatttgggatagcccttacaccaatgaaaatgttaaaatgattttttctaaacctgatttaaattctgacttttccatgcatgaatacgataagtttttttctcagcctattaaattattagcctatagcggtattttatttgaaacaaaaactggcaatagaaatatttataccatacaaaacatagagctattagaatatctcatgcaaagagaaacaaacgctttgaaattccttattttatatattcaaaaggtattaatggatagtgggatttatcctttatttgacaactttttacaaaaacaagacacagaaagttttaagcaactaaaagatggtttcactcattttactatcaataacacagcaatcaataacgctacggaatgttttaggatttttactaaaattatcaatcctttagctttttattatggtaaaaaaggcacaagaaaagggtatttgtccaacactataattacaaaagatgagcttaattataatcgtatcaattggcgagatataggaaaagataaaaataccaccagacaagaatacgatcttataaactctaaaaggattgctaattctaactatcttatttcaaaagctaagaaagtggtgaaacgatataatgatagatttaataattctctctctgaagtaaaacaagaaaaagaagagtcgcaagccacacaaatacaccatatttttcccatccaagactttcccattattgctaactatatagagaatcttatcgcactcactcctaatcaacattttatttacgcccaccctaataatcaaacccgcttgattgataaagattttcaatatatctgcttattagctaaaacgaccacaattcttaatgacactcaaggcgtatatgattggaatgattatattgttgtgttgaatatgggcctcaaaacaactatcttttctcaagtcaagaacgaatgggaattattaaaagtaatagatgctttttattttgattttaacaagagcaaagatccaagttggtcatacttgctagataaaaacgatttaagagctttcaagctaaaattttaataagttttattgaaactggctataaaaacccgcttgacttatcttatccttttcttaagccatgctttgttcatagcattctaaaacctttaaacaaaaactaatgagcgctatcttataatccttttaaaaaataaaaggttattgttgcttgtttcttgctttttaacgctattgacccttttaatttaggggtgttgttgagccgtttccaaattaaaaatggttgtatttatggggtgtgttcttataaggcttcaaaatctgtctatggctatgaagaaagcaaagcacaggttttaaacgctctcaatactttaagcgtgcatccaatttggcaatccaatcaagaaagcgttacaaaaatcaaaggaacttttgttttcattttagaaaacgacttgcatttagacgaaaactctttttacaagaaacttttaaactcgctcatagacaacgatttttttaaccgctcccattcaatgacccccaatcaaaaacgctttttgagcggcttttttgaaagcaggggcagcattgatacgcaacgaaattttttgactttagattacttctttcatagccctttagagtttaaaa
>53	N operona: 27	middle	HP_0054	gene_poz=(601-3072)	-	adenine/cytosine DNA methyltransferase	similar to SP:P25282 GB:D17388 GB:D90363 PID:216711	/position=53115 - 56786 (53715 - 56186)	/lenght=3672 (2472)	/codons=1224 (824)	/complement=true	GC-compoz=32.92880258899677%	/LCI1=1.6034831915755368	/LCI2=0.07181044957472661	p_i1=0.26139878551963874	p_i2=0.04237572101869425	/Tai=0.3932312117165975	/Tei=0.13813814891682483	/EEI=2.982769373809413
aaaagattttcattgtgatgagtcaattgctctttaacccttggatcacaggcattttattgagcgcgattttagcggcggtgatgagcacggccagttcgcaactgcttgtaagctcttctaccattgctgaagatttctatgcgacgattttcaataaagacgccccacaaaaattagtgatggctatttctaggctttcggttttaggggtggcttgcatcgcttttttcatttcaacggatagaaacgccagcattctcagcatcgtgagttacgcatgggctggctttggcgcgagttttggatctgtgattttattctcgcttttttggtcaagaatgacgcgcattggagcgattgctggcatgctttctggggctagcacggtgattttatacgataaatttggcaaaagctttttggatatttatgaaatcgttccgggctttattgtagcgagcgtagctattgtggtgtttagtttgttttctagcgtacgaacaggcactaaagaggcttttgaaaccatgcttaaagaaattgagagcttgaaacattaatgcttcaaatgaatttggtttaatccttaatccccttatgctctttgatcaaaccttaacctatatttctttattttctggggcaggagtggggtgctatgggcttttagaagaggggtttgaatgcgttgctaccaatgaaattttagaaaaacgcttgaatatccaaaggattaatcgcaaatgcaaattagatgaaagctacattagtggggacattaaaaagccagaaacaaaagaaaaaattttaaagcaaattgaattttattctaaaaaatttggtaatgatagggttgatttagtggtagcaaccccaccttgtcaaggcatgagcgtagccaatcataagaagaaaaacgatgagatcaaacggaattctttggtggttgaaagcattgatttgatcaaacaaatcaaacccagattttttattttagaaaatgtccctagtttttataaaacaggttgtatagacaaaaatgataatttgctagaaataggatctatgatagagcaaaatttgagtggcgattatatgctctatgatgaggtaatcaattttaaaaattttggagctaattcaagccgaacaagaactttagtgataggggtttgtaaagagtttaaagattttataagcgcgttagaattttttcctgatttcaaacaagaaaaaaccttaaaagaagtgataggatcgttaaaaccacttgcttggggcgagtatgacaacacggatttttatcatagttttagaacttatccaaagcatatgcaagaatggattaaggatttaaaagaaggacaaagcgcgtttgagaatacagaattaaacaaaaaacctcatagaattgttggcagtaagattgtcttaaatgtttctaaaaatggcgataaatataaaagacaaaaatatcatagcgttgccccttgcattcatacaagaaacgaccaaatggctagccaaaacacgatccaccccaaagatgatagagtgttttccattagagagctgatgcttttaatgaatatccctagccgttttaagtggttagatttagaattacaagaattaaacgcccttaaccaacaagaaaaagaaaaaatctccaaacaaaacgaaatgaatataagacaaagcatcggtgaagctgttccaacgattatttttaagcaaattgccataaagataaaaaatttcatgtctcaaacccacttagagcctaaagaaatcattaggcttattgatgtgcaccatttattagagccacaaaatttgaagcgatttattttagaaaatcaaaacaagattgcaagagcgagtttagtgagtttggcagaaatgtctaattctaaacgcatagaaaaaagcgcgtattttacaaacccttttattattaatgaaatagcgaagttattgccaagctttaaacaagagagtgttactattatagagccaagtgcagggtgtgggaatttcttaagtgctctttttaaaaaatacacttctgttaaaaaagtttatttaaagtgtatagatattgataaaaatagtttagaaattttagagattttatataaagattgcattcctaacaattttgagatggaattgatttgcaaagattttctagcctatgaatgcggcaaagtggatttaattgtgggcaatccgccttttggcaaaacgcatgaaagattcaaagattatagtttaagactcactcatttagcagggatttttttagaaaagtctttaaaactagccaactttacagcgatggttatgcctaaaaaccttttaaacactaaagagtatgcagaaactagaactaagcttgaaaaaaagggagtaggagcgattttagactttggcgagcttggttttaagggtgttttggtagaaacaattgctattgttacacaaaaatcaaaagaagttttagcgcgttcgttacccctaaatctaagcatcaagcaaaagccaagctatatttttgacaaacaattgccctattgggttatctatcgcaacgctttttttgataaggtgtttcattccatgcagtttggtctttttgaagtgtttagagacagacaaatcactaattctgtgttggttaaaaatggtattcgtgtgattaaatctcgcaatattgatgaaaacggaaagattattagcattgaaaattacgatagctacattcaaaaagaggttttaagtccgtttaagatagcttcatttttagacagagatgatgtctatttaacccccaacatgacctataagccaaggattttaaaaaaagaaaaaggctatgtggttaatggctctgtggctattttaatccctaaaaaccccatatctttaagcaagaaacaatgcgattatatctctagcgttgaatttagagatttttataaaatcgctaggaattatcaaacgcgcaccttaaatattgatagcatgagttgtttttggtttggaattttaaggagtagcttatgaaagagcaatcaatgattgattttttaaaacttagagattatgacattagaaaaacacaaaatgcgcgatggatagatcaaaaatgcacccctgatgtgttgtctcttgttgctgattgtattttagagtttacgcaatgtaatattggaaaatcattttctattagggatatttgggatagcccttacaccaatgaaaatgttaaaatgattttttctaaacctgatttaaattctgacttttccatgcatgaatacgataagtttttttctcagcctattaaattattagcctatagcggtattttatttgaaacaaaaactggcaatagaaatatttataccatacaaaacatagagctattagaatatctcatgcaaagagaaacaaacgctttgaaattccttattttatatattcaaaaggtattaatggatagtgggatttatcctttatttgacaactttttacaaaaacaagacacagaaagttttaagcaactaaaagatggtttcactcattttactatcaataacacagcaatcaataacgctacggaatgttttaggatttttactaaaattatcaatcctttagctt
>54	N operona: 27	middle	HP_0055	gene_poz=(601-2091)	-	proline permease (putP)	similar to GP:1787251 percent identity: 51.35;	/position=55624 - 58314 (56224 - 57714)	/lenght=2691 (1491)	/codons=897 (497)	/complement=true	GC-compoz=42.5888665325285%	/LCI1=1.1303763440860215	/LCI2=0.12143817204301073	p_i1=0.10591087051491473	p_i2=0.16747499262918908	/Tai=0.5180996861784168	/Tei=0.2507274933662702	/EEI=5.119809075496266
gcatgagttgaagcgcgcgatttttatggcaaaaagctacgcttatcattacaaacatgaattcagccaaactaaagactatgtcaaaatcagaggcgaagacaaccttttttcctacactaaagttaaaagcgtgggctatcgcatcaccgaaaaggacactttaagcgacatgttaggcgttgctttagcatgtttaatttctcaaatccctttaacgctcagcatagaaaacgaacgaacgaacaaagatttaacctttttcttagaatgcttaaaagcgctccaagcaagcgcccctattgtttatgaaagcttgcaaaaatttagcgagaaattgaatactttcaatcgtgtccgttatctcaaaagcgatttggatttattgcacgaacaagcgagcgctttagggatggttttagccacggctaaaccatgcctaaatgggcgttttgaattgctgtattaccacttagagcgatcggttagcatctcttatcaccgttatgggaatttaggctcaagggttttaaggcaacccacttgccacaaatcatgctgtgctgaaaaataaatattgtattaaataaggagatcaaaatgggacatgttgttttaagtacccctattgttacgatgtttatcgtttattcgctgttaatgctctatattggtttttatttttacaaacaaaatgaaacgactgaagattatttcttaggcgatcgttccatgggccctgtgattagcgctttgagcgcgggggcgagcgatatgagcgggtggcttttaatgggattgcctggagctttatatgtgggagggcttatcaactcacatatcgccatagggttgagtttgggcgcattgattaactgggtttttgtggccaaacgcttacgcatttatacgagcgtgatcgctaattccatcaccatttcagattattttgaaacgcgctttagcgatgacaaacacatcttgcgcttgatttcagcttttgtgattttaatcttttttattttttacatttcttcagggctagtgagtggggccaaactctttgaagcgacctttggcattcaatacacctacgctttaagcattggcacgctgattattgtttcttacacctttttaggggggtataaggcggtgtgttggacggatttgattcaagggcttttgatgatgagcgctttaatcgtggtgccgatcgtgatgataatccatcttggagggattggagaggggattaaaatcattagagagatcaagcctgaaaacctttctttcttgcaaggctctagcgtagtcgccattatttcaagccttgcttggggcttaggctattttgggcaaccccatattttagtgcgcttcatgtctatccgctccattagagatgtgcctaaagcgaccactattgggatttcttggatggttatttctttgattggggcatgcgttatggggcttttaggcgttgcgtatgtgcataaatttgatttgagtttagaagaccctgaaaagattttcattgtgatgagtcaattgctctttaacccttggatcacaggcattttattgagcgcgattttagcggcggtgatgagcacggccagttcgcaactgcttgtaagctcttctaccattgctgaagatttctatgcgacgattttcaataaagacgccccacaaaaattagtgatggctatttctaggctttcggttttaggggtggcttgcatcgcttttttcatttcaacggatagaaacgccagcattctcagcatcgtgagttacgcatgggctggctttggcgcgagttttggatctgtgattttattctcgcttttttggtcaagaatgacgcgcattggagcgattgctggcatgctttctggggctagcacggtgattttatacgataaatttggcaaaagctttttggatatttatgaaatcgttccgggctttattgtagcgagcgtagctattgtggtgtttagtttgttttctagcgtacgaacaggcactaaagaggcttttgaaaccatgcttaaagaaattgagagcttgaaacattaatgcttcaaatgaatttggtttaatccttaatccccttatgctctttgatcaaaccttaacctatatttctttattttctggggcaggagtggggtgctatgggcttttagaagaggggtttgaatgcgttgctaccaatgaaattttagaaaaacgcttgaatatccaaaggattaatcgcaaatgcaaattagatgaaagctacattagtggggacattaaaaagccagaaacaaaagaaaaaattttaaagcaaattgaattttattctaaaaaatttggtaatgatagggttgatttagtggtagcaaccccaccttgtcaaggcatgagcgtagccaatcataagaagaaaaacgatgagatcaaacggaattctttggtggttgaaagcattgatttgatcaaacaaatcaaacccagattttttattttagaaaatgtccctagtttttataaaacaggttgtatagacaaaaatgataatttgctagaaataggatctatgatagagcaaaatttgagtggcgattatatgctctatgatgaggtaatcaattttaaaaattttggagctaattcaagccgaacaagaacttt
>55	N operona: 27	last	HP_0056	gene_poz=(601-4158)	-	delta-1-pyrroline-5-carboxylate dehydrogenase	similar to GP:1653455 percent identity: 32.22;	/position=57141 - 61898 (57741 - 61298)	/lenght=4758 (3558)	/codons=1586 (1186)	/complement=true	GC-compoz=40.837549184935355%	/LCI1=1.4227848101265823	/LCI2=0.16112517580872024	p_i1=0.19635160796661907	p_i2=0.30684734545026865	/Tai=0.46792396378851064	/Tei=0.3761626109052418	/EEI=3.6138076006223354
tattgtaatttgagaaaacttaaaatgagctttattatccctccctttttttgccccatctaataaacccctagaatgtagaatcccagtggtttaaattagaagaataagggtcaaaaaagcccttaggcgtgtattgcacttctttttttgtggaagcgtcttttagagaatggtctttaggaatacaagcgaaacgctgagcatcaaagctagagcaaccgctcaataacaacgcgccgagtgtgccaatcatcataccatttttaattgttttcattttatatcctttgtttgtaaaattttttgtaaatccgtttaatttaaaatcgtttcgttcaatggttttaaattacacgatgcgaatgttataatttattattaaacgaaaagtaaatgaagctaaaaacaatacaaattatcactcaaattcttatcattgtgtaaaaatgcgtgataaactcaaaaaggttggaatgagaattaattaccgctagaacaaaatttaaaattaaaaaacattaccaataaatgagacttaaagccacccgcttaaaacatgctacaatcaagtcaaattcttaaataaaaggtaagctcatgcaaaaaatcattgacgattcgctagaattagctaaaaaactgcaagatagtatcagtaaccatttgagcgatcaggaaaaagcgttccactctaaaatgcaaaagcttttaaacaaccctgaaaacaaagtcatgctcatagagcttatggatcggagtttcaggtgcttggacaataaagcccgctttgaaatgattgagcatgttttagacaaatacaaaagccgtgagattttttctccgtttgaaaaagtgcttttaatggggtttttaagctttgggaaaatgctccctgatatgagcgtgcctttctttgtcaataaaatcagaagcgacacgaaagcgatggtcttggatcaagaagagagccagttaaaagagcggattttaaaaagaaaaaatgaaaaaatcattttgaatgtgaattttattggcgaagaggttttaggcgaagaagaagctaatgcgcgttttgaaaaatactctcaagccctaaaatccaactacatccaatacatttccattaaaatcacgacgattttttctcaaatcaatatccttgattttgaatactctaaaaaagagattgtcaaacgcctagacgctctttacgccctggctttagaagaagaaaaaaaacaaggcatgcctaaattcatcaatttggatatggaagaatttagggatttagagctaacagtggagtcgtttatggaatccatcgctaaatttgatttgaacgctggtattgtgctgcaagcctatattccggattcttatgaatatttgaaaaaactgcacgctttttctaaagaaagggttttaaaagggttgaagcccattaaaatccgctttgttaagggagcgaacatggagagcgaagaaactatcgcttccgtgaaagattgggcgttacccacattttccaataagcaagacaccgattctaattacaataaaatgttggattttgttttagagggcgataattataaatacattcatattggcgcagcgagtcataatatttttgaaatcgcttatgtctatacgcgtatccatgccattaatgatcctgttgtgttagagcatttcagctttgaaatgctagagggcatgagtttgcaagcgagccaggaactaaaagagatgcacaagctcattctttatgcgccggtgtgcgatgaagcgcattttaacaatgcgatcgcttacttggtgaggaggttagacgaaaacacctcaagcgataatttcatgaaggctttctttaacctcaaagtaggcacgagcgaatggaaagatcaagaacaacgctttttaaacagccttaaaggaattgccactttagacaatgccacccataggactcaagataggaacgccaaacaaagcgggcataccacttacccaaaccactcctttaaaaacgaaagcgataccgattttattttaaaagccaaccgagaatgggctaaaaaagtgcgcgagaaaatgcgtaacgctcctattttagagctttacccagagatggatgggaggtttgaagatcctaatctaacccctttagaagtctttgatagaatccatcataaaaaaatcgctagcgtgcatttagcggataaggaagcgattttaaaagccctagaagtggctaaaagcgataagagccgtttcagtcaaaaaagctttacagaaatccatgccttaatgagtcaaaccgcccagctttttagagaaagaagaggcgatttgatagggatttccgctttagaagtgggtaagactttcgctgaaacggacgctgaagtgagcgaagccattgactttttagagttttacccttacagcttaagggtgttgcaagagcaaaacacaaaaacgcaattcacccctaaaggcgtgggcgtggtcattgccccatggaatttccctgtgggcatttctgtaggcactatcgctgcccccctagctacgggcaatcgggtgatttacaagccctcaagtttgtctagcgtaacgggctataagctttgtgagtgcttttgggatgcgggcgtgcctagagatgcgctcatttacttgccctctaaagggagcgatattagcgaacatcttttaagagatgaaagcatccagtttgccattttaaccgggggcgaagacaccgcttataaaatgttaaaagctaaccccactttagccttgagcgctgaaacaggcggtaaaaacgccaccattgtgagcaaaatggcagacagagaccaggcgattaagaatgttatccattcagcttttagcaattcggggcaaaaatgctccgccacttcgcttttagtattagaaaaagaagtctatgaagatgagaactttaaaaagactctaatagatgcgactctaagccttagcgtgggcgatccttttgatttcaaaaacaaaatcggcgctctagcggacaagcctaatgaaaaggtcatcaaagccatagatgaattaaaaagctatgaaaattacgaaatcccggtaagctttgtcaatgataacccctatttgatgaagccaagcatcaaatacggcactaaaaaaggcgatttcacgcaccaaactgagctttttacgcccattttatccgtgatggaagcaaaagatttagacgaagcgatagaaatagccaattctaccggttacgggctgactagcgcgttagagtcgttggacgaaagggagtgggaatattatttagaacgcattgaagccggtaatatctatatcaacaagcccaccacaggagcgattgtcttgcgccagccttttgggggggttaaaaaatccgctgtggggtttgggaggaaagtaggcattttcaactatatcacgcaatttgtgaatatctgccaagaagaagaagacgaaaacgccttaaaaaaccccttaagcgaagccttagaaaacttaactcaaaaaggctatgatgagcatacgcatgagttgaagcgcgcgatttttatggcaaaaagctacgcttatcattacaaacatgaattcagccaaactaaagactatgtcaaaatcagaggcgaagacaaccttttttcctacactaaagttaaaagcgtgggctatcgcatcaccgaaaaggacactttaagcgacatgttaggcgttgctttagcatgtttaatttctcaaatccctttaacgctcagcatagaaaacgaacgaacgaacaaagatttaacctttttcttagaatgcttaaaagcgctccaagcaagcgcccctattgtttatgaaagcttgcaaaaatttagcgagaaattgaatactttcaatcgtgtccgttatctcaaaagcgatttggatttattgcacgaacaagcgagcgctttagggatggttttagccacggctaaaccatgcctaaatgggcgttttgaattgctgtattaccacttagagcgatcggttagcatctcttatcaccgttatgggaatttaggctcaagggttttaaggcaacccacttgccacaaatcatgctgtgctgaaaaataaatattgtattaaataaggagatcaaaatgggacatgttgttttaagtacccctattgttacgatgtttatcgtttattcgctgttaatgctctatattggtttttatttttacaaacaaaatgaaacgactgaagattatttcttaggcgatcgttccatgggccctgtgattagcgctttgagcgcgggggcgagcgatatgagcgggtggcttttaatgggattgcctggagctttatatgtgggagggcttatcaactcacatatcgccatagggttgagtttgggcgcattgattaactgggtttttgtggccaaacgcttacgcatttatacgagcgtgatcgctaattccatcaccatttcagattattttgaaacgcgctttagcgatgacaaacacatcttgcgcttgatttcagcttttgtgattttaatcttttttattttttacatttcttcagggctagtgagtggggccaaactctttgaagcgacctttggcattcaatacacctacgctttaagcattggcacgctgattattgtttcttacacctttttaggggggtataaggcggtgtgttggacggatttga
>56	N operona: 28	first-last	HP_0057	gene_poz=(601-810)	-	predicted coding region HP0057	hypothetical protein; identified by GeneMark;	/position=61019 - 62428 (61619 - 61828)	/lenght=1410 (210)	/codons=470 (70)	/complement=false	GC-compoz=39.523809523809526%	/LCI1=1.289855072463768	/LCI2=0.13333333333333333	p_i1=0.15246309872862612	p_i2=0.20705005135811944	/Tai=0.5366906122484101	/Tei=0.2863450462223075	/EEI=4.215553228013876
agcttaaaaaccccattaaaagcactttttcaaacggagaaaaaatctcacggcttttgtatttgtctaaaacatgctcaatcatttcaaagcgggctttattgtccaagcacctgaaactccgatccataagctctatgagcatgactttgttttcagggttgtttaaaagcttttgcattttagagtggaacgctttttcctgatcgctcaaatggttactgatactatcttgcagttttttagctaattctagcgaatcgtcaatgattttttgcatgagcttaccttttatttaagaatttgacttgattgtagcatgttttaagcgggtggctttaagtctcatttattggtaatgttttttaattttaaattttgttctagcggtaattaattctcattccaacctttttgagtttatcacgcatttttacacaatgataagaatttgagtgataatttgtattgtttttagcttcatttacttttcgtttaataataaattataacattcgcatcgtgtaatttaaaaccattgaacgaaacgattttaaattaaacggatttacaaaaaattttacaaacaaaggatataaaatgaaaacaattaaaaatggtatgatgattggcacactcggcgcgttgttattgagcggttgctctagctttgatgctcagcgtttcgcttgtattcctaaagaccattctctaaaagacgcttccacaaaaaaagaagtgcaatacacgcctaagggcttttttgacccttattcttctaatttaaaccactgggattctacattctaggggtttattagatggggcaaaaaaagggagggataataaagctcattttaagttttctcaaattacaataacaaccttttttaacattgatatgagataaaaggagatattcttatgagtggtgctcatattgtagaaaacatgaatacagaaaatacgaatatttcaagaacgactgcttccacccccccccccccccaataatgaagagcttttaaaatctgttggagatcttacagatcgctttaaaaaattagaagtccaattagaagaccttgaaccccttatcaaaatctctcgttacataggatccttttttagaaaatcctctaacgacacccaagaaaactcaaaagacgctcaaaaaaaagaggaagcgcttaaagaagtccaagaagaaaacgacgagctgaaaaccgaaaaagacaatttaactaaagcaaacactgagctgactgacaaaaataaagttctaattacagaaaaagaaaatctaactaatcagcttaatgcatcacaaaagcaagcgaaagagttagaacaatctcagcaagttttagaaaatgaaaaagttgagctaactaacaagatcaccgattt
>57	N operona: 29	first	HP_0059	gene_poz=(601-1455)	-	predicted coding region HP0059	hypothetical protein; identified by GeneMark;	/position=62545 - 64599 (63145 - 63999)	/lenght=2055 (855)	/codons=685 (285)	/complement=false	GC-compoz=37.42690058479532%	/LCI1=1.0070422535211268	/LCI2=0.12676056338028172	p_i1=0.07541494435785341	p_i2=0.18486021064453134	/Tai=0.3887780531151719	/Tei=0.2663741895800782	/EEI=5.956868107876678
aagaaaatctaactaatcagcttaatgcatcacaaaagcaagcgaaagagttagaacaatctcagcaagttttaaaaaatgaaaaagccgaattgttaagagaaaaagaaaatctcaatacagatttatcaaatgcaaaaagccaagtaatccaagcgaaccaagaaaaagacaatctagagcaaaaatacgctccatacaaaaagttagaaaaactctatgaagtctttttggaagtcagagggtgcttgaattttggatttgtagcaacaactcatagcgcaatggatttgatcgcatacgttcttagcgatagcaaatactatttagaaagcctttataacaaagcgagccaagaattaagcgataagaagagcgataaaggcgaaaaattagctgaattgtttgatttgctttttgaatatattaaggataagaaatttgagcgtttgaaagagccaagcgcttatgactatacatgcaaaagcctatacccagagcaaaacacttctcaaaagatgcaaagggtggtcttaatcggctatacatacgacaaaaaaacaccaccatattatactatcgtggatatgggatcataaaatgggaacattcattgaaaaatgttttggcttctatcaagtgaggaaagagttagaagctcgcatcagtgggttagaagatgaaaacgctgagctatttgcagaaaacgaaaaattagctttaggaactagtgagttaaaagacgccaacaatcaattaaggcaaaaaaacgacaaactattcacaacaaaagaaaacctaactcaagaaaaaacagaactgactgaaaaaaataaagttctaaccacagaaaaaggaaatctagacaatcagcttaatgcatcacaaaagcaagtgcaagcgttagaacaatctcagcaagttttagaaaatgaaaaagttgagctaactaacaagatcaccgatttatcaaaagaaaaagaaaatctaactaaagcaaacaccgagctgaaaaccgaaaacgacaagctcaaccaccaagttatcgcgctcactaaagagcaggatagccttaaacaagagcgagcgcaattgcaagatgcgcatgggtttttagaagaattatgcgctaatttagaaaaagacaaccaacacctaaccgacaaactcaaaaagttagaaagcgctcaaaaaaatttagaaaattctaacgatcagctattacaggctatagaaaacatagccgaagaaaaaacagaattggagcgagaaatagcgcgcttgaagagcttagaagccacagacaaaagcgagctggacttgcaaaactgtcgttttaaaagcgcgatagaggatctcaaacgccaaaacagaaaattagaagaagagaacatagcgctcaaagagagggcttatggcttgaaagagcaaccctcaaaacaaccaaaaccataattaaaggagaaatatcatggtaacacccttaaaaagtttaaaactgcctattggccacccgttagtagagattttgtgcgagctgtctttaaacaataaagccgtattcaatgaagaagctccgattaatttcaaaaaagaagtgtcagaagaagagaaaatcaagttcaagcaagcgctaagagtgcttcatgcgattgtcaataatgaggcttctttaaggtatctttctgatgacaatcaaaaattcatggagggtttagcgcaagctgacaagatcactaatgagcaaatagaaaaaacattagaaatcgtttcttatagcgatgtggatgtggattttgaagcgtttaaagaaatgatgctcaaagtggataacatagcggtaggccttaagagctatagccaaagccaattgcttgatttgaacggagggcattgggatttagatgtgcctagcttgtctaaagaaagcgtaacctttaggtttgataatttacccaaagaagaaatcggcggagaagagatagaaaagaatttctatgcccgttcaagtttgaaagatgtaaacaagcagggtgttgtcgctattgactttgg
>58	N operona: 29	middle	HP_0060	gene_poz=(601-3042)	-	predicted coding region HP0060	hypothetical protein; identified by GeneMark;	/position=63416 - 67057 (64016 - 66457)	/lenght=3642 (2442)	/codons=1214 (814)	/complement=false	GC-compoz=39.025389025389025%	/LCI1=1.3837638376383763	/LCI2=0.10815908159081589	p_i1=0.1830569693531794	p_i2=0.12684565625559038	/Tai=0.4512232860144494	/Tei=0.21416109063003136	/EEI=3.7771300997627804
agcttaatgcatcacaaaagcaagtgcaagcgttagaacaatctcagcaagttttagaaaatgaaaaagttgagctaactaacaagatcaccgatttatcaaaagaaaaagaaaatctaactaaagcaaacaccgagctgaaaaccgaaaacgacaagctcaaccaccaagttatcgcgctcactaaagagcaggatagccttaaacaagagcgagcgcaattgcaagatgcgcatgggtttttagaagaattatgcgctaatttagaaaaagacaaccaacacctaaccgacaaactcaaaaagttagaaagcgctcaaaaaaatttagaaaattctaacgatcagctattacaggctatagaaaacatagccgaagaaaaaacagaattggagcgagaaatagcgcgcttgaagagcttagaagccacagacaaaagcgagctggacttgcaaaactgtcgttttaaaagcgcgatagaggatctcaaacgccaaaacagaaaattagaagaagagaacatagcgctcaaagagagggcttatggcttgaaagagcaaccctcaaaacaaccaaaaccataattaaaggagaaatatcatggtaacacccttaaaaagtttaaaactgcctattggccacccgttagtagagattttgtgcgagctgtctttaaacaataaagccgtattcaatgaagaagctccgattaatttcaaaaaagaagtgtcagaagaagagaaaatcaagttcaagcaagcgctaagagtgcttcatgcgattgtcaataatgaggcttctttaaggtatctttctgatgacaatcaaaaattcatggagggtttagcgcaagctgacaagatcactaatgagcaaatagaaaaaacattagaaatcgtttcttatagcgatgtggatgtggattttgaagcgtttaaagaaatgatgctcaaagtggataacatagcggtaggccttaagagctatagccaaagccaattgcttgatttgaacggagggcattgggatttagatgtgcctagcttgtctaaagaaagcgtaacctttaggtttgataatttacccaaagaagaaatcggcggagaagagatagaaaagaatttctatgcccgttcaagtttgaaagatgtaaacaagcagggtgttgtcgctattgactttgggactaaaagcacgactgcagcttacatggataacaacggaaaataccgcttgctctctattggcggggatgtagatatagagagtttgcaaaaatatgaaaaccccacgatagtggagttcagatataaagaaaagtttcttaaagattacaacgctttaagccaccgccctttcacagaaaagaacgatatacaagtggcgcatgaagcccaaaaggaactttcaagcgctcaaggtaatcatttttatcggtttttttctcaattgaagcaatgggctggagcggatgaaaaacggaattttagggatctcatagaggatttttctttagaaagcttcactaattgcacggattttaaccccatagaaatctatgcatactgcatcggccgttgcatcaacaacatggaaaatggcgtgtttttgaaatactttttatcctatcccatcaagtatgaaaagcatcaggctgaaaaaatcagagagagttttgaaaaaggcttgaaaaaatccttacccaggcatgtttttgacgatgaaaaaacggctaaaatgttcaaagtggaattaaaagcgagcgagccttgcgcgtatgccattagcgctttaaaaagctacgggtttgataaatttgcaaaattagacaagcccatttattacggggtgtttgattttgggggcgggacgacggattttgactttggcaaatgggaaaaaagcgctaatcctaaattcgcttacaaaatgacgcattttagcaatggaggggataagtatttaggcggtgaaaatttattggaattgttggcttgggaaatgtatgcccaaaatttccaagagctgaaagcaaaagatgttgtcattgctaaacccaactatgacaggatcgatacgcaacgctttggatcttttatgcaaaactccagagaagcacgcttgaatttgcaaacgattgcttctaacttgcgcccttttttagaaaaattagacgctaatatcatagaagcgatagaagaaaatgaagaatttgagatagaaggctttgaaaaggaatttaaagtccagctgttggataggaatgggggagattcaccagtagaagacttcaaagtggattacaaagaacttttaaacctcttaaaagacaagatagatgacggcgttaaaaacttctttgcaggattttctaaagtgatggctgaaaatattgataatcagtgtcgggcgtttcatattttcttaggagggaatgcgagcaaatcggtgctggtcaaacaagcgtttgaaaacgctaaagaagagcagctcaaagcttacaagcaaaagacttctaaagatgatttcacattcattctttatgagccgctaggcacagaagcctcagacaaacagattttagagcttacaggagaagacgtttctaacaagcccgcttatttaaagcccacttgcaaaaccggtgtggctttcggacttttagaaagcagacccaaagcaggcgggattgaaagaccctctatagattttaatcctgtgtttaaatacgatttgggtattgagagagaagggaaattccacactagaatcagtcgggattctttaaaacccaatgaataccagattttccaaactaaagaggaatggggaggctttgatgggttagagatacgctacagcgataaatctctcgccaacaccaacactttagacattgaagacacacaactgattttcatagcgttagaagagcatgaagaagtggatgtgaaggtgtgcagtatagattcacaaagcattaaagtggggctgtttaaagataaccaattaatctatgaaagcgaggcagaaaaattatgatgactaagaacgcgtatgcgtttgttgtgattgaagaaagcgttatggtgtttaaacgcaccaaagatgaggggttaatgcctatctttgaaggctttgtgcctttaaaagagggctttttgaaaagttttaaagagcgttgcaatttggaatttttagaaaatttagaccttttgtttttgtatgacaaaccatccgcacacgagatcttttccttgtgcaaggagctgaaaaattccatctgggacaggaagcttgtggtagcgctagtggaggctttagaggggtttaaggattggaatttgtcgcttaaaatagaagacaagcgttctaacagcttgggtaatggcaccaaaaaattgctcaccaacgctgatttagggagcgactataaaacaatcgtgatagacagcatgaaaacataccaccaaagccagcaagaaaaatataaaagagaaagaggcgaaacgctagaggttcgccccacaacaccccctagctatgggggtggaagcattagaatcagcggcgataaaaagcctgattttgatgaagaaaatttttaaaagaaaggacaaccgatgagcagagtgcaaatgg
>59	N operona: 29	middle	HP_0061	gene_poz=(601-1170)	-	predicted coding region HP0061	hypothetical protein; identified by GeneMark;	/position=65854 - 67623 (66454 - 67023)	/lenght=1770 (570)	/codons=590 (190)	/complement=false	GC-compoz=40.70175438596491%	/LCI1=1.343915343915344	/LCI2=0.37178130511463836	p_i1=0.16982017174504319	p_i2=0.8699519875826559	/Tai=0.43689046082004435	/Tei=0.8829567888243903	/EEI=3.9550992677452554
gagcaaatcggtgctggtcaaacaagcgtttgaaaacgctaaagaagagcagctcaaagcttacaagcaaaagacttctaaagatgatttcacattcattctttatgagccgctaggcacagaagcctcagacaaacagattttagagcttacaggagaagacgtttctaacaagcccgcttatttaaagcccacttgcaaaaccggtgtggctttcggacttttagaaagcagacccaaagcaggcgggattgaaagaccctctatagattttaatcctgtgtttaaatacgatttgggtattgagagagaagggaaattccacactagaatcagtcgggattctttaaaacccaatgaataccagattttccaaactaaagaggaatggggaggctttgatgggttagagatacgctacagcgataaatctctcgccaacaccaacactttagacattgaagacacacaactgattttcatagcgttagaagagcatgaagaagtggatgtgaaggtgtgcagtatagattcacaaagcattaaagtggggctgtttaaagataaccaattaatctatgaaagcgaggcagaaaaattatgatgactaagaacgcgtatgcgtttgttgtgattgaagaaagcgttatggtgtttaaacgcaccaaagatgaggggttaatgcctatctttgaaggctttgtgcctttaaaagagggctttttgaaaagttttaaagagcgttgcaatttggaatttttagaaaatttagaccttttgtttttgtatgacaaaccatccgcacacgagatcttttccttgtgcaaggagctgaaaaattccatctgggacaggaagcttgtggtagcgctagtggaggctttagaggggtttaaggattggaatttgtcgcttaaaatagaagacaagcgttctaacagcttgggtaatggcaccaaaaaattgctcaccaacgctgatttagggagcgactataaaacaatcgtgatagacagcatgaaaacataccaccaaagccagcaagaaaaatataaaagagaaagaggcgaaacgctagaggttcgccccacaacaccccctagctatgggggtggaagcattagaatcagcggcgataaaaagcctgattttgatgaagaaaatttttaaaagaaaggacaaccgatgagcagagtgcaaatggataccgaagaggtcagggaatttgtagggcatttagaacgctttaaagagttactaagagaggaagtgaacagcttgagtaatcatttccataatttagaatcatggcgagacgctaggagggataaatttagcgaggtgctggataatttgaaaagcactttcaatgaatttgatgaagctgcgcaagagcaaatcgcatggcttaaagagaggattagggttttagaggaagattattaaggggtggtttatggctgaatggaaaacggatacagaagaagtcaaagaggttgttaaaaaatgcagggaatttaaaagatccttacaagaagaaaaatgcagtccatttatcaaagaccttgatagttacgcgctaaaaatcatagtggagcgcagaaaaattgaacaccaattgcaagaagctatagaaaaattaagaagagccaaaaaaaagagaagtagcttttggggatcctttgtagagggtgcgagagatcttcttgatatggtcagggagattatcccacctgctaaattgggtgctgaagcttgtgataaggtttt
>60	N operona: 29	middle	HP_0062	gene_poz=(601-861)	-	predicted coding region HP0062	hypothetical protein; identified by GeneMark;	/position=66439 - 67899 (67039 - 67299)	/lenght=1461 (261)	/codons=487 (87)	/complement=false	GC-compoz=39.46360153256705%	/LCI1=0.9728682170542635	/LCI2=0.1116279069767442	p_i1=0.06790100645414938	p_i2=0.13704240009523808	/Tai=0.41232689956184276	/Tei=0.22333816008571428	/EEI=6.206904461124234
cgaggcagaaaaattatgatgactaagaacgcgtatgcgtttgttgtgattgaagaaagcgttatggtgtttaaacgcaccaaagatgaggggttaatgcctatctttgaaggctttgtgcctttaaaagagggctttttgaaaagttttaaagagcgttgcaatttggaatttttagaaaatttagaccttttgtttttgtatgacaaaccatccgcacacgagatcttttccttgtgcaaggagctgaaaaattccatctgggacaggaagcttgtggtagcgctagtggaggctttagaggggtttaaggattggaatttgtcgcttaaaatagaagacaagcgttctaacagcttgggtaatggcaccaaaaaattgctcaccaacgctgatttagggagcgactataaaacaatcgtgatagacagcatgaaaacataccaccaaagccagcaagaaaaatataaaagagaaagaggcgaaacgctagaggttcgccccacaacaccccctagctatgggggtggaagcattagaatcagcggcgataaaaagcctgattttgatgaagaaaatttttaaaagaaaggacaaccgatgagcagagtgcaaatggataccgaagaggtcagggaatttgtagggcatttagaacgctttaaagagttactaagagaggaagtgaacagcttgagtaatcatttccataatttagaatcatggcgagacgctaggagggataaatttagcgaggtgctggataatttgaaaagcactttcaatgaatttgatgaagctgcgcaagagcaaatcgcatggcttaaagagaggattagggttttagaggaagattattaaggggtggtttatggctgaatggaaaacggatacagaagaagtcaaagaggttgttaaaaaatgcagggaatttaaaagatccttacaagaagaaaaatgcagtccatttatcaaagaccttgatagttacgcgctaaaaatcatagtggagcgcagaaaaattgaacaccaattgcaagaagctatagaaaaattaagaagagccaaaaaaaagagaagtagcttttggggatcctttgtagagggtgcgagagatcttcttgatatggtcagggagattatcccacctgctaaattgggtgctgaagcttgtgataaggttttaaatcttatggaagacaatatagaaaaatgggaacacaatgtaaggttattagaacgaatgcttgaaatctacgccactcaagccaaagcgagcgcggaacttgtagagggagcttggaagagcgttaaaaagtcgttggacttttataccgataagcaccaggaatttatcaaacgcttgaactatgcgagtgaagcgatagacaacgaatacaatatcgcgcccccagaaattttgaacgagagcgattttgaaagccctacgattgtttataa
>61	N operona: 29	middle	HP_0063	gene_poz=(601-2091)	-	predicted coding region HP0063	hypothetical protein; identified by GeneMark;	/position=66710 - 69400 (67310 - 68800)	/lenght=2691 (1491)	/codons=897 (497)	/complement=false	GC-compoz=38.83299798792756%	/LCI1=1.305779569892473	/LCI2=0.10215053763440858	p_i1=0.15750055458273882	p_i2=0.10995937298371074	/Tai=0.4238907141845525	/Tei=0.19896343568533967	/EEI=4.136496113230986
agcttgtggtagcgctagtggaggctttagaggggtttaaggattggaatttgtcgcttaaaatagaagacaagcgttctaacagcttgggtaatggcaccaaaaaattgctcaccaacgctgatttagggagcgactataaaacaatcgtgatagacagcatgaaaacataccaccaaagccagcaagaaaaatataaaagagaaagaggcgaaacgctagaggttcgccccacaacaccccctagctatgggggtggaagcattagaatcagcggcgataaaaagcctgattttgatgaagaaaatttttaaaagaaaggacaaccgatgagcagagtgcaaatggataccgaagaggtcagggaatttgtagggcatttagaacgctttaaagagttactaagagaggaagtgaacagcttgagtaatcatttccataatttagaatcatggcgagacgctaggagggataaatttagcgaggtgctggataatttgaaaagcactttcaatgaatttgatgaagctgcgcaagagcaaatcgcatggcttaaagagaggattagggttttagaggaagattattaaggggtggtttatggctgaatggaaaacggatacagaagaagtcaaagaggttgttaaaaaatgcagggaatttaaaagatccttacaagaagaaaaatgcagtccatttatcaaagaccttgatagttacgcgctaaaaatcatagtggagcgcagaaaaattgaacaccaattgcaagaagctatagaaaaattaagaagagccaaaaaaaagagaagtagcttttggggatcctttgtagagggtgcgagagatcttcttgatatggtcagggagattatcccacctgctaaattgggtgctgaagcttgtgataaggttttaaatcttatggaagacaatatagaaaaatgggaacacaatgtaaggttattagaacgaatgcttgaaatctacgccactcaagccaaagcgagcgcggaacttgtagagggagcttggaagagcgttaaaaagtcgttggacttttataccgataagcaccaggaatttatcaaacgcttgaactatgcgagtgaagcgatagacaacgaatacaatatcgcgcccccagaaattttgaacgagagcgattttgaaagccctacgattgtttataaccctaaaaaaagcgtttatgatgaacacttgaaagatttgagggaagattttagcttttctttatacgctgatttgaaaaacagaattaacgcttcttctaagctagatcgcaccacaacctctaaagagcaagaatttgaaaagaatttagaggatttgatgccaggctttagaggtggaactgacactttgtctggcgatgaattagagcacatggcaagctttagagggcaagaatttgaaaagaatttagaggatttgatgccgagttctttaggcgtgcattcttatgatgagagcttgaatttagccaaaaagaattgcgttaaaaattgtaagaaagctttaggagattttacagaaaaaatcaaagaatcccccaacgatttgaacgctataaacgaagcttttaatcatttggaaacagagttagaacgcgctacagaaaatttgagccaaaaaatagcgcctattttagagcggtatgaaaatgataagcggcaaaaattgggttatggcgagtttttagaaaaagaaaaagagggctttatggtagatgagcaaaacccttatccggaagaagtccgctttaatgagttgcgtttagcggaatttgagagcgtttttagcgccattgtgcctttagaggatttagataaacctgcatgcgctcatcatgccctaaaggctttagaagccacgcttaaaaatagggatttgggctttgatgcgacagaattggaacagatcgcaaaaggtttcattcctaaggggtatttgtggcattttgacgcgaatgttttagggaatgtggcgttggtgagagaagagttattattaggcgtgaaacacacgaaaggatacttactatggaaacaattcctgcaaactcagaactgaattgggaatttgtagagccgctcaatgaaaaggcgttgagcgggttagaagagcggttgaaaataggctttagcgatgcgtttaaggactttgtcaaacgatcaaactatggttttagccaatggcgttcttttgtggtgggcaataagtcttacacgttcaaacatgttttgaacttcaatttagagggcttatttattgattttatgcagagtttaaaagaatggttagagcctgaagaaatcatcttcgctaatgacgggtatggggggtattatcttttgaatacggctaccgatgtggtgctgtttttagacactgatgatggctcaaaacatgcgctgttgcaccttaaaatgtttttgaaaaaactggaatcaaggggttaaaatgttttctcatgaagtttatttggagggttgcacccttgaattaagaaagatttgcgatgattttgaaaaaaatgccatgcaagatgatttagggcagaaactcaggagtgatgtgctagaggacatgctaaaaatcgcgcatgatttagaaaatttagaagatgacacccaataccaaagaagaataattgacgagcaaattgaagaa
>62	N operona: 29	middle	HP_0064	gene_poz=(601-1020)	-	predicted coding region HP0064	hypothetical protein; identified by GeneMark;	/position=68170 - 69789 (68770 - 69189)	/lenght=1620 (420)	/codons=540 (140)	/complement=false	GC-compoz=39.523809523809526%	/LCI1=1.4268585131894485	/LCI2=0.17985611510791372	p_i1=0.19775738429249973	p_i2=0.37635595524344956	/Tai=0.5240284351628344	/Tei=0.4387203597191046	/EEI=3.5973598073159834
ttctttaggcgtgcattcttatgatgagagcttgaatttagccaaaaagaattgcgttaaaaattgtaagaaagctttaggagattttacagaaaaaatcaaagaatcccccaacgatttgaacgctataaacgaagcttttaatcatttggaaacagagttagaacgcgctacagaaaatttgagccaaaaaatagcgcctattttagagcggtatgaaaatgataagcggcaaaaattgggttatggcgagtttttagaaaaagaaaaagagggctttatggtagatgagcaaaacccttatccggaagaagtccgctttaatgagttgcgtttagcggaatttgagagcgtttttagcgccattgtgcctttagaggatttagataaacctgcatgcgctcatcatgccctaaaggctttagaagccacgcttaaaaatagggatttgggctttgatgcgacagaattggaacagatcgcaaaaggtttcattcctaaggggtatttgtggcattttgacgcgaatgttttagggaatgtggcgttggtgagagaagagttattattaggcgtgaaacacacgaaaggatacttactatggaaacaattcctgcaaactcagaactgaattgggaatttgtagagccgctcaatgaaaaggcgttgagcgggttagaagagcggttgaaaataggctttagcgatgcgtttaaggactttgtcaaacgatcaaactatggttttagccaatggcgttcttttgtggtgggcaataagtcttacacgttcaaacatgttttgaacttcaatttagagggcttatttattgattttatgcagagtttaaaagaatggttagagcctgaagaaatcatcttcgctaatgacgggtatggggggtattatcttttgaatacggctaccgatgtggtgctgtttttagacactgatgatggctcaaaacatgcgctgttgcaccttaaaatgtttttgaaaaaactggaatcaaggggttaaaatgttttctcatgaagtttatttggagggttgcacccttgaattaagaaagatttgcgatgattttgaaaaaaatgccatgcaagatgatttagggcagaaactcaggagtgatgtgctagaggacatgctaaaaatcgcgcatgatttagaaaatttagaagatgacacccaataccaaagaagaataattgacgagcaaattgaagaagccaaatctttgatgaggcaaattgatatgaatttccatccatcaagcgagatcgataggcttatgcgtgaagccaaagagcatgaaagagaagctagtaaaagatatgatgagtatcttaaatctaaggataaaaatgattgatgtgaatggtttattaaaagaactggatgatgccttagataaagttgttgctaaaaaagagccagagagttttctcaagccgatcatctcaccaatagaggactaccaaaagagtgtcaggcaaattcaagcgcaattcacagacgcgccaaagttcaatgaagagggcgcttacccacaatttttaagctgtggtttattggaaattaaaggcaagaatggcgctagcatggaattttgcttgc
>63	N operona: 29	middle	HP_0065	gene_poz=(601-954)	-	predicted coding region HP0065	hypothetical protein; identified by GeneMark;	/position=68591 - 70144 (69191 - 69544)	/lenght=1554 (354)	/codons=518 (118)	/complement=false	GC-compoz=35.59322033898305%	/LCI1=1.2763532763532763	/LCI2=0.12393162393162395	p_i1=0.14824333552761407	p_i2=0.17554964181566698	/Tai=0.3487610302139381	/Tei=0.2579946776341003	/EEI=4.284141357556377
ttagaagccacgcttaaaaatagggatttgggctttgatgcgacagaattggaacagatcgcaaaaggtttcattcctaaggggtatttgtggcattttgacgcgaatgttttagggaatgtggcgttggtgagagaagagttattattaggcgtgaaacacacgaaaggatacttactatggaaacaattcctgcaaactcagaactgaattgggaatttgtagagccgctcaatgaaaaggcgttgagcgggttagaagagcggttgaaaataggctttagcgatgcgtttaaggactttgtcaaacgatcaaactatggttttagccaatggcgttcttttgtggtgggcaataagtcttacacgttcaaacatgttttgaacttcaatttagagggcttatttattgattttatgcagagtttaaaagaatggttagagcctgaagaaatcatcttcgctaatgacgggtatggggggtattatcttttgaatacggctaccgatgtggtgctgtttttagacactgatgatggctcaaaacatgcgctgttgcaccttaaaatgtttttgaaaaaactggaatcaaggggttaaaatgttttctcatgaagtttatttggagggttgcacccttgaattaagaaagatttgcgatgattttgaaaaaaatgccatgcaagatgatttagggcagaaactcaggagtgatgtgctagaggacatgctaaaaatcgcgcatgatttagaaaatttagaagatgacacccaataccaaagaagaataattgacgagcaaattgaagaagccaaatctttgatgaggcaaattgatatgaatttccatccatcaagcgagatcgataggcttatgcgtgaagccaaagagcatgaaagagaagctagtaaaagatatgatgagtatcttaaatctaaggataaaaatgattgatgtgaatggtttattaaaagaactggatgatgccttagataaagttgttgctaaaaaagagccagagagttttctcaagccgatcatctcaccaatagaggactaccaaaagagtgtcaggcaaattcaagcgcaattcacagacgcgccaaagttcaatgaagagggcgcttacccacaatttttaagctgtggtttattggaaattaaaggcaagaatggcgctagcatggaattttgcttgcctaaagtttatcctttcccccctaaaagcttgtatatagagcatgaaaaagacgggcagtttttaagagaaatgctcatgcgcttgctatccagtgcgcctttagtgcaattagaagtgatcttagttgatgcgctgagcctagggggcattttcaatctggcaagaaggcttttacataaagacaatgactttatttaccagcaaaggattttaactgaaagcaaggaaatagaagaagccctaaagcatttgtatgaatatttaaaggttaatttgcaagaaaaattagccggttataaagattttgcgcattataatgaagaaaaaaaagaccgcttgcctttaaaagcgct
>64	N operona: 29	last	HP_0066	gene_poz=(601-3096)	-	conserved hypothetical ATP-binding protein	similar to GP:1665846 percent identity: 34.66;	/position=68868 - 72563 (69468 - 71963)	/lenght=3696 (2496)	/codons=1232 (832)	/complement=false	GC-compoz=40.06410256410257%	/LCI1=1.3517849979943843	/LCI2=0.11291616526273567	p_i1=0.17240570969760136	p_i2=0.1409081409866005	/Tai=0.4555237640143752	/Tei=0.22681732688794046	/EEI=3.9190306520147282
ctttagcgatgcgtttaaggactttgtcaaacgatcaaactatggttttagccaatggcgttcttttgtggtgggcaataagtcttacacgttcaaacatgttttgaacttcaatttagagggcttatttattgattttatgcagagtttaaaagaatggttagagcctgaagaaatcatcttcgctaatgacgggtatggggggtattatcttttgaatacggctaccgatgtggtgctgtttttagacactgatgatggctcaaaacatgcgctgttgcaccttaaaatgtttttgaaaaaactggaatcaaggggttaaaatgttttctcatgaagtttatttggagggttgcacccttgaattaagaaagatttgcgatgattttgaaaaaaatgccatgcaagatgatttagggcagaaactcaggagtgatgtgctagaggacatgctaaaaatcgcgcatgatttagaaaatttagaagatgacacccaataccaaagaagaataattgacgagcaaattgaagaagccaaatctttgatgaggcaaattgatatgaatttccatccatcaagcgagatcgataggcttatgcgtgaagccaaagagcatgaaagagaagctagtaaaagatatgatgagtatcttaaatctaaggataaaaatgattgatgtgaatggtttattaaaagaactggatgatgccttagataaagttgttgctaaaaaagagccagagagttttctcaagccgatcatctcaccaatagaggactaccaaaagagtgtcaggcaaattcaagcgcaattcacagacgcgccaaagttcaatgaagagggcgcttacccacaatttttaagctgtggtttattggaaattaaaggcaagaatggcgctagcatggaattttgcttgcctaaagtttatcctttcccccctaaaagcttgtatatagagcatgaaaaagacgggcagtttttaagagaaatgctcatgcgcttgctatccagtgcgcctttagtgcaattagaagtgatcttagttgatgcgctgagcctagggggcattttcaatctggcaagaaggcttttacataaagacaatgactttatttaccagcaaaggattttaactgaaagcaaggaaatagaagaagccctaaagcatttgtatgaatatttaaaggttaatttgcaagaaaaattagccggttataaagattttgcgcattataatgaagaaaaaaaagaccgcttgcctttaaaagcgctttttttaagcggtgtagatgctttaagtcaaaacgcgctttattatctggaaaaaatcatgcgttttggctctaaaaatggggttttgagctttgtcaatttggagagtgaaaaaaataataaatccacagaagatttgaaacgctatgcggagtgttttaaagacaggacaagttttgaacgcttaaaatatcttaatatagaagtgatcaatgatcatggtatccaatctaagcacatgaaagacttcgctgataaaattaaagcgtattacgagaaaaagaaagcagttaaaagggagttgaaagacttacaaaaagacgaaaaattttggactgaaagctctcagtttaaagtgtctgtgccggtggggtgggatattaaccataaggaagtgtgttttgaaatcggtaacgaacaaaaccacacgctcatttgcgggcgcagcgggagcgggaaatccaatttcttgcatgtgttgatccaaaatttagctttctactacgcgcccaatgaagtccaactctttttattagactataaagagggggtggaatttaacgcatacacagatccgaatattttagagcatgcgaggctggtgagcgtggcgagttcggtaggttatggcatgagttttttaaattggctttgtaaagaaatgcaagaaagagccaatctgttcaagcagtttaatgtgaaagatttgagcgattaccgaaagcatggcgaaatacctagactaatcgtggtgattgatgaatttcaggtgctttttagcgataataaatccactaaagcggtggaggggcatttaaacaccctacttaaaaagggccgtagctatggggtgcatttaattttggccactcaaaccatgcgcggcactgacatcaatagaagcattatggctcaaatcgccaaccgcatcgctttgtctatggacgcagaagacagcaatagtattttgggtgacgatgcggcttgtgagcttgtcaggccagaaggcattttcaacaacaatggggggcatcaaaaacaccacaccaagatgagtatccctaaagcccctgatgatttcaaaccttttatcaaaaaaatccatagagattttaaccaaagaaatctcgtgcccgtagagcataaaatctataatggcgagaagcctttagaaatgcctaacacccttaaggccaatgaaatgcgtttgcatctgggcaaagaagcggattatgagcaaaaggacttgatggttgggtttgaaaatagcgaatcgcatttgttggtggtgagtcaagatttaagcgctcgcatcgccctgatgaagcttttcgctcaaaatttcaagactgccaacaaagagttgctcttctacaacgccgaaaaacgccttgcaagagaacttgatgagttgaaaaaacaccacatcacgcccatgcaaggccctctagggagcgttttggacaccgctatgaatcctaatagcgtgcttgtgatagacaatctcaacgaagccaaagagttgcacgacaaaataggggtggaaaaattaagatcgtttttagaaaaagccacagacaacgagcagtattgcatcatctttgcgcacgacctcaaacagattcaagctaattacgatcttagcaagttaaaagaattgttaaacaaccacttcaaacaacgcctggcctttaggtgtaatggtgagaacttgagcgctatcaaaaaagatttacctctattaacaaacgaactcaacgcgctatttgtagagctttctaaagacagccatactgaattcaggcctttcagcttatagggtcaaaaaaaggggggagtaaaaagactaaaggactttaatctttttgaagtgctttcaaaccttttgcgtggtggtttgcgtaaccaagcgagcgattttttctcttaaatgcaataagggttctgagcctttcgctaaagctttcacgcataaatgagaactagcggtttcactcactgccccatccaccccttcgctttcttcaatgcattctcgcacaccagagagctctatggggcaattgacaagcaccaaattcaaataatgcgtatagccatcaaacatgcacatgttatttaagtcggtggttttgggatctaaaatcgtgttgtcataatagatgggtttctcatcttgtaaaatagagattttggtgtgcaagcggttgaatttaaacaactcattgcgcgccactcgccctgcgacaatgatttcactatagagcaattgagagctagagcgcaaagaaatcgtggtgttgcccttaaaatgcgcgttttcaaaggggattaacgggaaaggcgcaaaatctaaaaaagcgttttcccccacaacaatatgcatgtctctgctggcaaacccatcttcagtgttatg
>65	N operona: 30	first	HP_0067	gene_poz=(601-1398)	-	urease accessory protein (ureH)	similar to GB:M84338 SP:Q09067 PID:485336	/position=71421 - 73418 (72021 - 72818)	/lenght=1998 (798)	/codons=666 (266)	/complement=true	GC-compoz=43.859649122807014%	/LCI1=1.3081761006289307	/LCI2=0.18163522012578617	p_i1=0.15826422632097106	p_i2=0.38294324179312184	/Tai=0.5137191559120635	/Tei=0.44464891761380965	/EEI=4.124769259514177
tatggtaaaaattggagtttgtggtcctgtaggaagcggtaaaaccgccttgattgaagctttaacgcgccacatgtcaaaagattatgacatggcggtcatcactaatgatatttacacgaaagaagacgcagagtttatgtgtaaaaattcggtgatgccacgagagaggatcattggcgtagaaacaggaggctgtccgcacacggctattagagaagacgcttctatgaatttagaagccgtagaagaaatgcatggccgtttccctaatttggaattgcttttgattgaaagcggaggcgataacctttcagcgacattcaacccagagctagcggactttacgatctttgtgattgatgtggctgagggcgataaaatcccccgaaaaggcgggccaggaatcacgcgctcagacttgcttgtcatcaataagattgatttagccccctatgtgggagcggacttgaaagtcatggaaagggattctaaaaaaatgcgcggcgaaaagccctttatttttacgaatatccgtgctaaagaaggcttagacgatgtgatcgcttggatcaagcgcaacgctttattggaagattgatgaacacttacgctcaagaatccaagctcaggttaaaaaccaaaataggggctgatgggcggtgcgtgattgaagacaattttttcacgcccccctttaagctcatggcgcccttttaccctaaagacgatttagcggaaatcatgcttttagcggtaagccctggcatgatgaggggcgatgcgcaagatgtgcaattaaacatcggtccaaattgcaagttaaggatcacttcgcaatcctttgaaaaaatccataacactgaagatgggtttgccagcagagacatgcatattgttgtgggggaaaacgcttttttagattttgcgcctttcccgttaatcccctttgaaaacgcgcattttaagggcaacaccacgatttctttgcgctctagctctcaattgctctatagtgaaatcattgtcgcagggcgagtggcgcgcaatgagttgtttaaattcaaccgcttgcacaccaaaatctctattttacaagatgagaaacccatctattatgacaacacgattttagatcccaaaaccaccgacttaaataacatgtgcatgtttgatggctatacgcattatttgaatttggtgcttgtcaattgccccatagagctctctggtgtgcgagaatgcattgaagaaagcgaaggggtggatggggcagtgagtgaaaccgctagttctcatttatgcgtgaaagctttagcgaaaggctcagaacccttattgcatttaagagaaaaaatcgctcgcttggttacgcaaaccaccacgcaaaaggtttgaaagcacttcaaaaagattaaagtcctttagtctttttactcccccctttttttgaccctataagctgaaaggcctgaattcagtatggctgtctttagaaagctctacaaatagcgcgttgagttcgtttgttaatagaggtaaatcttttttgatagcgctcaagttctcaccattacacctaaaggccaggcgttgtttgaagtggttgtttaacaattcttttaacttgctaagatcgtaattagcttgaatctgtttgaggtcgtgcgcaaagatgatgcaatactgctcgttgtctgtggctttttctaaaaacgatcttaatttttccacccctattttgtcgtgcaactctttggcttcgttgagattgtctatcacaagcacgctattaggattcatagcggtgtccaaaacgctccctagagggccttgcatgggcgtgatgtggtgttttttcaactcatcaagttctcttgcaaggcgtttttcggcgttgtagaagagcaactctttgttggcagtcttgaaattttgagcgaaaagcttcatcagggcgatgcgagcgcttaaatcttgactcaccaccaacaaatg
>66	N operona: 30	middle	HP_0068	gene_poz=(601-1200)	-	urease accessory protein (ureG)	similar to GB:M84338 SP:Q09066 PID:485335	/position=72218 - 74017 (72818 - 73417)	/lenght=1800 (600)	/codons=600 (200)	/complement=true	GC-compoz=44.83333333333333%	/LCI1=1.3031825795644891	/LCI2=0.2346733668341708	p_i1=0.15667463683597163	p_i2=0.5685002925794227	/Tai=0.5878218057798437	/Tei=0.6116502633214804	/EEI=4.149254094473609
ataaagaaagcgctttagaatatttaaaagccaatctctctagccagttcctttacacggaaatgctgagcttgaaattaacctatgaaagcgccctccaacaagatttaaaaaagatcttaggggttgaagaagtcattatgctatccacaagccccatggaattacgattagccaatcaaaagctgggcaatcgtttcattaaaaccttacaagccatgaacgaattagacatgggcgaattttttaacgcttacgctcaaaaaaccaaagatcccacccatgccactagctatggcgtttttgcggcaagtttggggattgaattgaaaaaggctttaaggcattatctttatgcgcaaacttctaacatggtgatcaactgcgttaaaagcgtccctttatctcaaaacgacgggcaaaaaatcttattgagcttgcaaagcccttttaaccagctcatagaaaaaaccctagaactagacgaaagccacctgtgcacggcaagcgttcaaaacgacattaaggcgatgcagcatgagagtttatactcgcgcctttatatgtcttgaattttaatctcaaattgaaaggaattttatggtaaaaattggagtttgtggtcctgtaggaagcggtaaaaccgccttgattgaagctttaacgcgccacatgtcaaaagattatgacatggcggtcatcactaatgatatttacacgaaagaagacgcagagtttatgtgtaaaaattcggtgatgccacgagagaggatcattggcgtagaaacaggaggctgtccgcacacggctattagagaagacgcttctatgaatttagaagccgtagaagaaatgcatggccgtttccctaatttggaattgcttttgattgaaagcggaggcgataacctttcagcgacattcaacccagagctagcggactttacgatctttgtgattgatgtggctgagggcgataaaatcccccgaaaaggcgggccaggaatcacgcgctcagacttgcttgtcatcaataagattgatttagccccctatgtgggagcggacttgaaagtcatggaaagggattctaaaaaaatgcgcggcgaaaagccctttatttttacgaatatccgtgctaaagaaggcttagacgatgtgatcgcttggatcaagcgcaacgctttattggaagattgatgaacacttacgctcaagaatccaagctcaggttaaaaaccaaaataggggctgatgggcggtgcgtgattgaagacaattttttcacgcccccctttaagctcatggcgcccttttaccctaaagacgatttagcggaaatcatgcttttagcggtaagccctggcatgatgaggggcgatgcgcaagatgtgcaattaaacatcggtccaaattgcaagttaaggatcacttcgcaatcctttgaaaaaatccataacactgaagatgggtttgccagcagagacatgcatattgttgtgggggaaaacgcttttttagattttgcgcctttcccgttaatcccctttgaaaacgcgcattttaagggcaacaccacgatttctttgcgctctagctctcaattgctctatagtgaaatcattgtcgcagggcgagtggcgcgcaatgagttgtttaaattcaaccgcttgcacaccaaaatctctattttacaagatgagaaacccatctattatgacaacacgattttagatcccaaaaccaccgacttaaataacatgtgcatgtttgatggctatacgcattatttgaatttgg
>67	N operona: 30	middle	HP_0069	gene_poz=(601-1365)	-	urease accessory protein (ureF)	similar to GB:M84338 SP:Q09065 PID:485334	/position=72846 - 74810 (73446 - 74210)	/lenght=1965 (765)	/codons=655 (255)	/complement=true	GC-compoz=40.91503267973856%	/LCI1=1.2007874015748032	/LCI2=0.08897637795275588	p_i1=0.1255459109336347	p_i2=0.0767553414620067	/Tai=0.46866909358947484	/Tei=0.16907980731580602	/EEI=4.695027012133315
cattgagggtattttaaccgcttggatccctgcttggttgctctttatccaacactgggtgtgagatgatcatagagcgtttagttggcaatctaagggatttaaaccccttggatttcagcgtggatcatgtggatttggaatggtttgaaacgaggaaaaaaatcgctcgttttaaaaccaggcaaggcaaagacatagccatacgccttaaagacgctcccaagttggggctctctcaaggggatattttatttaaagaagagaaggaaattatcgccgttaatatcttggattctgaagtcattcacatccaagccaagagcgtggcagaagtagcgaaaatatgctatgaaataggaaaccgccatgcggctttatactatggcgagtctcaatttgaatttaaaacaccatttgaaaagcccacgctagcgttattagaaaagctaggggttcaaaatcgtgttttaagttcaaaattggattccaaagaacgcttaaccgtgagcatgccccatagtgagcctaattttaaggtctcactagcgagcgattttaaagtggtcgtaaaatagaaaagaaatagaaaaataacaaatggataaaggaaaaagcgtgaaaagcactgaaaaaagcgtgggtatgcccccaaaaactccaaagacagacaacaacgctcatgtggataacgaatttctgattctgcaagtcaatgatgcggtgttccctattggatcttacacgcattcttttgggctagaaacttacatccagcaaaaaaaggttaccaataaagaaagcgctttagaatatttaaaagccaatctctctagccagttcctttacacggaaatgctgagcttgaaattaacctatgaaagcgccctccaacaagatttaaaaaagatcttaggggttgaagaagtcattatgctatccacaagccccatggaattacgattagccaatcaaaagctgggcaatcgtttcattaaaaccttacaagccatgaacgaattagacatgggcgaattttttaacgcttacgctcaaaaaaccaaagatcccacccatgccactagctatggcgtttttgcggcaagtttggggattgaattgaaaaaggctttaaggcattatctttatgcgcaaacttctaacatggtgatcaactgcgttaaaagcgtccctttatctcaaaacgacgggcaaaaaatcttattgagcttgcaaagcccttttaaccagctcatagaaaaaaccctagaactagacgaaagccacctgtgcacggcaagcgttcaaaacgacattaaggcgatgcagcatgagagtttatactcgcgcctttatatgtcttgaattttaatctcaaattgaaaggaattttatggtaaaaattggagtttgtggtcctgtaggaagcggtaaaaccgccttgattgaagctttaacgcgccacatgtcaaaagattatgacatggcggtcatcactaatgatatttacacgaaagaagacgcagagtttatgtgtaaaaattcggtgatgccacgagagaggatcattggcgtagaaacaggaggctgtccgcacacggctattagagaagacgcttctatgaatttagaagccgtagaagaaatgcatggccgtttccctaatttggaattgcttttgattgaaagcggaggcgataacctttcagcgacattcaacccagagctagcggactttacgatctttgtgattgatgtggctgagggcgataaaatcccccgaaaaggcgggccaggaatcacgcgctcagacttgcttgtcatcaataagattgatttagccccctatgtgggagcggacttgaaagtcatggaaagggattctaaaaaaatgcgcggcgaaaagccctttatttttacgaatatccgtgctaaagaaggcttagacgatgtgatcgcttggat
>68	N operona: 30	middle	HP_0070	gene_poz=(601-1113)	-	urease accessory protein (ureE)	similar to GB:M84338 SP:Q09064 PID:485333	/position=73633 - 75345 (74233 - 74745)	/lenght=1713 (513)	/codons=571 (171)	/complement=true	GC-compoz=40.74074074074074%	/LCI1=1.380392156862745	/LCI2=0.19745098039215683	p_i1=0.1819232698437372	p_i2=0.440869699465256	/Tai=0.46434455842492905	/Tei=0.4967827295187304	/EEI=3.7917431650530955
aggaaaaggcaatgctaggacttgtattgttatatgttgggattgttttaatcagcaatgggatttgcgggttaaccaaagtcgatcctaaaagcactgcggtgatgaacttttttgtgggcggactttccattatttgtaatatagttgtcatcacttattctgcactccaccctacagcccctgtagaaggtgctgaagatattgctcaagtatcgcaccatttgactagtttctatggaccagcgactgggttattgtttggtttcacctacttgtatgcggctatcaaccacacttttggtttggattggaggccctactcttggtatagcttattcgtagcgatcaacacgattcctgctgcgattttatcccactatagcgatatgcttgatgaccacaaagtgttaggcatcactgaaggcgattggtgggcgatcatttggttggcttggggtgttttgtggcttaccgctttcattgaaaacatcttgaaaatccctttagggaaattcactccatggcttgctatcattgagggtattttaaccgcttggatccctgcttggttgctctttatccaacactgggtgtgagatgatcatagagcgtttagttggcaatctaagggatttaaaccccttggatttcagcgtggatcatgtggatttggaatggtttgaaacgaggaaaaaaatcgctcgttttaaaaccaggcaaggcaaagacatagccatacgccttaaagacgctcccaagttggggctctctcaaggggatattttatttaaagaagagaaggaaattatcgccgttaatatcttggattctgaagtcattcacatccaagccaagagcgtggcagaagtagcgaaaatatgctatgaaataggaaaccgccatgcggctttatactatggcgagtctcaatttgaatttaaaacaccatttgaaaagcccacgctagcgttattagaaaagctaggggttcaaaatcgtgttttaagttcaaaattggattccaaagaacgcttaaccgtgagcatgccccatagtgagcctaattttaaggtctcactagcgagcgattttaaagtggtcgtaaaatagaaaagaaatagaaaaataacaaatggataaaggaaaaagcgtgaaaagcactgaaaaaagcgtgggtatgcccccaaaaactccaaagacagacaacaacgctcatgtggataacgaatttctgattctgcaagtcaatgatgcggtgttccctattggatcttacacgcattcttttgggctagaaacttacatccagcaaaaaaaggttaccaataaagaaagcgctttagaatatttaaaagccaatctctctagccagttcctttacacggaaatgctgagcttgaaattaacctatgaaagcgccctccaacaagatttaaaaaagatcttaggggttgaagaagtcattatgctatccacaagccccatggaattacgattagccaatcaaaagctgggcaatcgtttcattaaaaccttacaagccatgaacgaattagacatgggcgaattttttaacgcttacgctcaaaaaaccaaagatcccacccatgccactagctatggcgtttttgcggcaagtttggggattgaattgaaaaaggctttaaggcattatctttatgcgcaaacttctaacatggtgatcaactg
>69	N operona: 30	last	HP_0071	gene_poz=(601-1188)	-	urease accessory protein (ureI)	similar to GB:M84338 SP:Q09068 PID:485332	/position=74147 - 75934 (74747 - 75334)	/lenght=1788 (588)	/codons=596 (196)	/complement=true	GC-compoz=43.53741496598639%	/LCI1=1.0188034188034187	/LCI2=0.07487179487179488	p_i1=0.07809722919097882	p_i2=0.04772332369825192	/Tai=0.6046919092874274	/Tei=0.14295099132842673	/EEI=5.87242142358583
gtattgtggagtcccgcattctttggcgtaaaacccaacatgatcatcaaaggcgggttcattgcgttgagtcaaatgggtgacgcgaacgcttctatccctaccccacaaccagtttattacagagaaatgttcgctcatcatggtaaagccaaatacgatgcaaacatcacttttgtgtctcaagcggcttatgacaaaggcattaaagaagaattagggcttgaaagacaagtgttgccggtaaaaaattgcagaaacatcactaaaaaagacatgcaattcaacgacactaccgctcacattgaagtcaatcctgaaacttaccatgtgttcgtggatggcaaagaagtaacttctaaaccagccaataaagtgagcttggcgcaactctttagcattttctaggattttttaggagcaacgctccttaaatccttagtttttagctctctgattttttgtttatcaaaaaattgggggctttttttgtttttattttttgtcaatttactatttttctttatgattagctcaagcaacaaaagttattcgtaaggtgcgtttgttgtaaaaatttttgtttggaaggaaaaggcaatgctaggacttgtattgttatatgttgggattgttttaatcagcaatgggatttgcgggttaaccaaagtcgatcctaaaagcactgcggtgatgaacttttttgtgggcggactttccattatttgtaatatagttgtcatcacttattctgcactccaccctacagcccctgtagaaggtgctgaagatattgctcaagtatcgcaccatttgactagtttctatggaccagcgactgggttattgtttggtttcacctacttgtatgcggctatcaaccacacttttggtttggattggaggccctactcttggtatagcttattcgtagcgatcaacacgattcctgctgcgattttatcccactatagcgatatgcttgatgaccacaaagtgttaggcatcactgaaggcgattggtgggcgatcatttggttggcttggggtgttttgtggcttaccgctttcattgaaaacatcttgaaaatccctttagggaaattcactccatggcttgctatcattgagggtattttaaccgcttggatccctgcttggttgctctttatccaacactgggtgtgagatgatcatagagcgtttagttggcaatctaagggatttaaaccccttggatttcagcgtggatcatgtggatttggaatggtttgaaacgaggaaaaaaatcgctcgttttaaaaccaggcaaggcaaagacatagccatacgccttaaagacgctcccaagttggggctctctcaaggggatattttatttaaagaagagaaggaaattatcgccgttaatatcttggattctgaagtcattcacatccaagccaagagcgtggcagaagtagcgaaaatatgctatgaaataggaaaccgccatgcggctttatactatggcgagtctcaatttgaatttaaaacaccatttgaaaagcccacgctagcgttattagaaaagctaggggttcaaaatcgtgttttaagttcaaaattggattccaaagaacgcttaaccgtgagcatgccccatagtgagcctaattttaaggtctcactagcgagcgattttaaagtggtcgtaaaatagaaaagaaatagaaaaataacaaatggataaaggaaaaagcgtgaaaagcactgaaaaaagcgtgggtatgcccccaaaaactccaa
>70	N operona: 31	first	HP_0072	gene_poz=(601-2310)	-	urease beta subunit (urea amidohydrolase) (ureB)	similar to GB:M60398 GB:X17079 SP:P14917 PID:149011	/position=74927 - 77836 (75527 - 77236)	/lenght=2910 (1710)	/codons=970 (570)	/complement=true	GC-compoz=44.21052631578947%	/LCI1=1.070298769771529	/LCI2=0.09742237844171062	p_i1=0.09041056350736593	p_i2=0.09741216475411163	/Tai=0.513581102090414	/Tei=0.18767094827870046	/EEI=5.513605984143782
gcccatattatggaagaagcgagagctggtaaaaagactgcggctgaattgatgcaagaagggcgcactcttttaaaaccggatgatgtgatggatggcgtggcaagcatgatccatgaagtgggtattgaagcgatgtttcctgatgggacaaaactcgtaaccgtgcatacccctattgaggccaatggtaaattagttcctggtgagttgttcttaaaaaatgaagacatcactatcaacgaaggcaaaaaagccgttagcgtgaaagttaaaaatgttggcgacagaccggttcaaatcggctcacacttccatttctttgaagtgaatagatgcttagactttgacagagaaaaaactttcggtaaacgcttagacattgcgagcgggacagcggtaaggtttgagcctggcgaagaaaaatccgtagaattgattgacattggcggtaacagaagaatctttggatttaacgcgttggttgataggcaagcagacaacgaaagcaaaaaaattgctttacacagagctaaagagcgtggttttcatggcgctaaaagcgatgacaactatgtaaaaacaattaaggagtaagaaatgaaaaagattagcagaaaagaatatgtttctatgtatggccctactacaggcgataaagtgagattgggcgatacagacttgatcgctgaagtagaacatgactacaccatttatggcgaagagcttaaattcggtggcggtaaaaccctgagagaaggcatgagccaatccaacaaccctagcaaagaagaattggatctaatcatcactaacgctttaatcgtggattacaccggtatttataaagcggatattggtattaaagatggcaaaatcgctggcattggtaaaggcggtaacaaagacatgcaagatggcgttaaaaacaatcttagcgtaggtcctgctactgaagccttagccggtgaaggtttgatcgtaactgctggtggtattgacacacacatccacttcatttcaccccaacaaatccctacagcttttgcaagcggtgtaacaaccatgattggtggcggaactggtcctgctgatggcactaatgcgactactatcactccaggcagaagaaatttaaaatggatgctcagagcggctgaagaatattctatgaacttaggtttcttggctaaaggtaacgcttctaacgacgcgagcttagccgatcaaattgaagctggtgcgattggctttaaaatccacgaagactggggcaccactccttctgcaatcaatcatgcgttagatgttgcagacaaatacgatgtgcaagtcgctatccacacagacactttgaatgaagccggttgcgtggaagacactatggcagctattgccggacgcactatgcacactttccacactgaaggtgctggcggcggacacgctcctgatattattaaagtagctggtgaacacaacattcttcccgcttccactaaccccactatccctttcactgtgaatacagaagcagaacacatggacatgcttatggtgtgccaccacttggataaaagcattaaagaagatgttcagttcgctgattcaaggatccgccctcaaaccattgcggctgaagacactttgcatgacatggggattttctcaatcaccagctctgactctcaagctatgggtcgtgtgggtgaagttatcactagaacttggcaaacagctgacaaaaacaaaaaagaatttggccgcttgaaagaagaaaaaggcgataacgacaacttcaggatcaaacgctacttgtctaaatacaccattaacccagcgatcgctcatgggattagcgagtatgtaggttctgtagaagtgggcaaagtggctgacttggtattgtggagtcccgcattctttggcgtaaaacccaacatgatcatcaaaggcgggttcattgcgttgagtcaaatgggtgacgcgaacgcttctatccctaccccacaaccagtttattacagagaaatgttcgctcatcatggtaaagccaaatacgatgcaaacatcacttttgtgtctcaagcggcttatgacaaaggcattaaagaagaattagggcttgaaagacaagtgttgccggtaaaaaattgcagaaacatcactaaaaaagacatgcaattcaacgacactaccgctcacattgaagtcaatcctgaaacttaccatgtgttcgtggatggcaaagaagtaacttctaaaccagccaataaagtgagcttggcgcaactctttagcattttctaggattttttaggagcaacgctccttaaatccttagtttttagctctctgattttttgtttatcaaaaaattgggggctttttttgtttttattttttgtcaatttactatttttctttatgattagctcaagcaacaaaagttattcgtaaggtgcgtttgttgtaaaaatttttgtttggaaggaaaaggcaatgctaggacttgtattgttatatgttgggattgttttaatcagcaatgggatttgcgggttaaccaaagtcgatcctaaaagcactgcggtgatgaacttttttgtgggcggactttccattatttgtaatatagttgtcatcacttattctgcactccaccctacagcccctgtagaaggtgctgaagatattgctcaagtatcgcaccatttgactagtttctatggaccagcgactgggttattgtttggtttcacctacttgtatgcggctatcaaccacacttttggtttggattggaggccctactcttggtatagcttattcgtagcgatcaacacgattcctgctgcgattttatcccactatagcgatatgcttgatgaccacaaagtgttaggcatc
>71	N operona: 31	last	HP_0073	gene_poz=(601-1317)	-	urease alpha subunit (ureA) (urea	similar to SP:P14916 PID:149010 PID:43634	/position=76640 - 78556 (77240 - 77956)	/lenght=1917 (717)	/codons=639 (239)	/complement=true	GC-compoz=41.84100418410041%	/LCI1=1.0420168067226891	/LCI2=0.11568627450980393	p_i1=0.08353411627549734	p_i2=0.14935905778685815	/Tai=0.45258700108526884	/Tei=0.23442315200817232	/EEI=5.708391240974015
ctttttatctttttaatgcgccaaagggagctttttaaaaaccatgcgatagagtttggcatggtgtttggcgccggggtttctaatgttttagaccggtttgtgcatgggggcgtggtggattatgtgtattatcattatggctttgattttgccatttttaatttcgctgatgtcatgatagatgtgggcgtgggcgttttattgttgaaacaattcttttttaagcaaaaacaaaacaaaattaaggcataatcactctttttaaaatgaaaggtcgcgtagctcagttggtagagcactaccttgacatggtagtggccgctggttcaagtccagtcgtggccaccattatcactccaattttaattctcatttttttgcgagtttttgatctttataaattctaaaggggtattaaacgcacttctaataacgattttatagcgcttcaaagatataacactaattcattttaaataataattagttaatgaacgcttctgttaatcttagtaaatcaaaacattgctacaattacatccaaccttgatttcgttatgtcttcaaggaaaaacactttaagaataggagaataagatgaaactcaccccaaaagagttagacaagttgatgctccactatgctggagaattggctaaaaaacgcaaagaaaaaggcattaagcttaactatgtagaagcggtagctttgattagtgcccatattatggaagaagcgagagctggtaaaaagactgcggctgaattgatgcaagaagggcgcactcttttaaaaccggatgatgtgatggatggcgtggcaagcatgatccatgaagtgggtattgaagcgatgtttcctgatgggacaaaactcgtaaccgtgcatacccctattgaggccaatggtaaattagttcctggtgagttgttcttaaaaaatgaagacatcactatcaacgaaggcaaaaaagccgttagcgtgaaagttaaaaatgttggcgacagaccggttcaaatcggctcacacttccatttctttgaagtgaatagatgcttagactttgacagagaaaaaactttcggtaaacgcttagacattgcgagcgggacagcggtaaggtttgagcctggcgaagaaaaatccgtagaattgattgacattggcggtaacagaagaatctttggatttaacgcgttggttgataggcaagcagacaacgaaagcaaaaaaattgctttacacagagctaaagagcgtggttttcatggcgctaaaagcgatgacaactatgtaaaaacaattaaggagtaagaaatgaaaaagattagcagaaaagaatatgtttctatgtatggccctactacaggcgataaagtgagattgggcgatacagacttgatcgctgaagtagaacatgactacaccatttatggcgaagagcttaaattcggtggcggtaaaaccctgagagaaggcatgagccaatccaacaaccctagcaaagaagaattggatctaatcatcactaacgctttaatcgtggattacaccggtatttataaagcggatattggtattaaagatggcaaaatcgctggcattggtaaaggcggtaacaaagacatgcaagatggcgttaaaaacaatcttagcgtaggtcctgctactgaagccttagccggtgaaggtttgatcgtaactgctggtggtattgacacacacatccacttcatttcaccccaacaaatccctacagcttttgcaagcggtgtaacaaccatgattggtggcggaactggtcctgctgatggcactaatgcgactactatcactccaggcagaagaaatttaaaatggatgctcagagcggctgaagaatattctatgaacttaggtttcttggctaaaggt
>72	N operona: 32	first	HP_0074	gene_poz=(601-1074)	-	lipoprotein signal peptidase (lspA)	similar to GB:M60398 SP:P25178 PID:149009	/position=77702 - 79375 (78302 - 78775)	/lenght=1674 (474)	/codons=558 (158)	/complement=true	GC-compoz=36.91983122362869%	/LCI1=1.89171974522293	/LCI2=0.1284501061571125	p_i1=0.371708879516264	p_i2=0.19049253752352852	/Tai=0.3693553684096833	/Tei=0.27144328377117566	/EEI=2.3012947530762675
tgctgacaggctagtggtggtggataatttagggaatatcgtgcatggggataagcttttaggggtgttaggggtttatcaaaaatctaaaaacgccctttcttctcaagcggttgtcgccacaaacatgagcaatttagcccttaaagaatatttaaaatcccaagatttggaattgaagcattgcgcgattggggataagtttgtgagcgaatgcatgcaattgaataaagccaattttggaggcgagcaaagcgggcatatcatttttagcgattacgctaaaacaggcgatggtttggtgtgcgctttgcaagtgagcgcgttagtgttagaaagcaagcaggtaagctctgttgcgttaaacccctttgaattatacccccaaagcctagtgaatttgaatgtccaaaaaaagccccctttagaaagcctgaaaggttatagcgctcttttaaaagaattagacaagctagaaatccgccatttgatccgttatagcggcactgaaaacaaattgcgaatccttttagaagctaaagatgaaaagcttttagaatccaaaatgcaagaattaaaagagttttttgaagggcatttgtgctaaaaaccactaaaaaaagcctgttggtttttatgggggtttttttccttatttttggcgtggatcaagcgattaaatacgctattttagaagggtttcgctatgaaagtttgatgatagatattgttttagtgttcaataaaggcgtggcgttttccttgctcagttttttagaggggggtttgaaatacttgcaaatccttttgattttagggctttttatctttttaatgcgccaaagggagctttttaaaaaccatgcgatagagtttggcatggtgtttggcgccggggtttctaatgttttagaccggtttgtgcatgggggcgtggtggattatgtgtattatcattatggctttgattttgccatttttaatttcgctgatgtcatgatagatgtgggcgtgggcgttttattgttgaaacaattcttttttaagcaaaaacaaaacaaaattaaggcataatcactctttttaaaatgaaaggtcgcgtagctcagttggtagagcactaccttgacatggtagtggccgctggttcaagtccagtcgtggccaccattatcactccaattttaattctcatttttttgcgagtttttgatctttataaattctaaaggggtattaaacgcacttctaataacgattttatagcgcttcaaagatataacactaattcattttaaataataattagttaatgaacgcttctgttaatcttagtaaatcaaaacattgctacaattacatccaaccttgatttcgttatgtcttcaaggaaaaacactttaagaataggagaataagatgaaactcaccccaaaagagttagacaagttgatgctccactatgctggagaattggctaaaaaacgcaaagaaaaaggcattaagcttaactatgtagaagcggtagctttgattagtgcccatattatggaagaagcgagagctggtaaaaagactgcggctgaattgatgcaagaagggcgcactcttttaaaaccggatgatgtgatggatggcgtggcaagcatgatccatgaagtgggtattgaagcg
>73	N operona: 32	last	HP_0075	gene_poz=(601-1938)	-	urease protein (ureC)	similar to GB:M60398 SP:P25177 PID:149008	/position=78169 - 80706 (78769 - 80106)	/lenght=2538 (1338)	/codons=846 (446)	/complement=true	GC-compoz=41.25560538116592%	/LCI1=1.3602996254681647	/LCI2=0.1564044943820225	p_i1=0.17521924960741703	p_i2=0.2894474496556086	/Tai=0.4100177474822604	/Tei=0.36050270469004775	/EEI=3.880521465913874
ctttactcaattcggtgagttttttaatatcgctaaccacttcagcgctagaaagcaacgccgtgagttcgtcgtatcgtttgagaatggaagaaagcttttcggctagaatggacatgcgagactacctataaaaagatgtgaataaaaaatacaacaatctaaaaaacgcaaaacttaaaaagaagcccaataataaaaacccattactgagcttaaagaagttgaaaacgccacaaaactaagcgagagcgatttttttcactgaagcgttaagccttgagactttcctagaagcggtgtttttctttaaaatccccttgctgacaaatttatgcaactctttattagcgattttcaaacgctcttgagcttttgctacatcattgacagcaacggcttcacgcacggctttaatgatatttttaattttagttttatagaacctgttgcgttcggttctcttaatggtctgtctgattcgcttttctgcggacttatgatttgccatagccttgttttaatccctttgtaatgtaaaatttggcataattctatctaaaaattgattaaaaatagtttaaaaggtattttataacgatgaaaatttttgggactgatggcgtgaggggtaaagcaggggtgaaactcacccccatgtttgtgatgcgtttaggcattgctgccggattgtattttaaaaaacattctcaaacgaataaaattctaatcggtaaagacaccagaaaaagcggctatatggtagaaaacgctttagtgagcgctctaacttccataggctataatgtgattcaaatagggcctatgcccacccctgcgattgcgtttttaactgaagacatgcgctgtgatgcgggtattatgataagcgcgagccacaacccttttgaagataatggcattaagtttttcaattcttatggctataagcttaaagaagaagaagaaaaagcgattgaagaaatctttcatgatgaagaattactgcattctagctataaagtgggtgagagcgtcggtagcgctaaaaggatagacgatgtcatagggcgctatattgcacatttaaaacactctttccccaaacatttgaatttacagagtttaaggatcgtgctagatacggctaatggcgcggcttataaggtggctccggtcgtttttagcgagcttggggctgatgtgttagtgattaatgatgagcctaacgggtgtaacattaatgatcaatgcggggctttacaccccaaccaattaagccaggaagtgaaaaaataccgcgcagatttaggctttgcttttgatggcgatgctgacaggctagtggtggtggataatttagggaatatcgtgcatggggataagcttttaggggtgttaggggtttatcaaaaatctaaaaacgccctttcttctcaagcggttgtcgccacaaacatgagcaatttagcccttaaagaatatttaaaatcccaagatttggaattgaagcattgcgcgattggggataagtttgtgagcgaatgcatgcaattgaataaagccaattttggaggcgagcaaagcgggcatatcatttttagcgattacgctaaaacaggcgatggtttggtgtgcgctttgcaagtgagcgcgttagtgttagaaagcaagcaggtaagctctgttgcgttaaacccctttgaattatacccccaaagcctagtgaatttgaatgtccaaaaaaagccccctttagaaagcctgaaaggttatagcgctcttttaaaagaattagacaagctagaaatccgccatttgatccgttatagcggcactgaaaacaaattgcgaatccttttagaagctaaagatgaaaagcttttagaatccaaaatgcaagaattaaaagagttttttgaagggcatttgtgctaaaaaccactaaaaaaagcctgttggtttttatgggggtttttttccttatttttggcgtggatcaagcgattaaatacgctattttagaagggtttcgctatgaaagtttgatgatagatattgttttagtgttcaataaaggcgtggcgttttccttgctcagttttttagaggggggtttgaaatacttgcaaatccttttgattttagggctttttatctttttaatgcgccaaagggagctttttaaaaaccatgcgatagagtttggcatggtgtttggcgccggggtttctaatgttttagaccggtttgtgcatgggggcgtggtggattatgtgtattatcattatggctttgattttgccatttttaatttcgctgatgtcatgatagatgtgggcgtgggcgttttattgttgaaacaattcttttttaagcaaaaacaaaacaaaattaaggcataatcactctttttaaaatgaaaggtcgcgtagctcagttggtagagcactaccttgacatggtagtggccgctggttcaagtccagtcgtggccaccattatcactccaattttaattctcatttttttgcgagt
>74	N operona: 33	first-last	HP_0076	gene_poz=(601-870)	-	ribosomal protein S20 (rps20)	similar to SP:P48948 PID:755068 percent identity:	/position=79596 - 81065 (80196 - 80465)	/lenght=1470 (270)	/codons=490 (90)	/complement=false	GC-compoz=38.88888888888889%	/LCI1=1.0636704119850187	/LCI2=0.11573033707865167	p_i1=0.08877434889906348	p_i2=0.1494949721317131	/Tai=0.47770072604245817	/Tei=0.23454547491854177	/EEI=5.558739045123908
aatgtttggggaaagagtgttttaaatgtgcaatatagcgccctatgacatcgtctatccttttagcgctaccgacgctctcacccactttatagctagaatgcagtaattcttcatcatgaaagatttcttcaatcgctttttcttcttcttctttaagcttatagccataagaattgaaaaacttaatgccattatcttcaaaagggttgtggctcgcgcttatcataatacccgcatcacagcgcatgtcttcagttaaaaacgcaatcgcaggggtgggcataggccctatttgaatcacattatagcctatggaagttagagcgctcactaaagcgttttctaccatatagccgctttttctggtgtctttaccgattagaattttattcgtttgagaatgttttttaaaatacaatccggcagcaatgcctaaacgcatcacaaacatgggggtgagtttcacccctgctttacccctcacgccatcagtcccaaaaattttcatcgttataaaataccttttaaactatttttaatcaatttttagatagaattatgccaaattttacattacaaagggattaaaacaaggctatggcaaatcataagtccgcagaaaagcgaatcagacagaccattaagagaaccgaacgcaacaggttctataaaactaaaattaaaaatatcattaaagccgtgcgtgaagccgttgctgtcaatgatgtagcaaaagctcaagagcgtttgaaaatcgctaataaagagttgcataaatttgtcagcaaggggattttaaagaaaaacaccgcttctaggaaagtctcaaggcttaacgcttcagtgaaaaaaatcgctctcgcttagttttgtggcgttttcaacttctttaagctcagtaatgggtttttattattgggcttctttttaagttttgcgttttttagattgttgtattttttattcacatctttttataggtagtctcgcatgtccattctagccgaaaagctttcttccattctcaaacgatacgacgaactcacggcgttgctttctagcgctgaagtggttagcgatattaaaaaactcaccgaattgagtaaagagcaaagctccattgaagaaatctccatagcgagtaaagagtatttgagcgttttagagaacattaaagaaaataaggagcttttagaagacaaggaattgagcgaactggctaaagaagagttaaaaattttagaaatccaaaaaagcgatctagaaactgccattaagcaactccttatccccaaagaccctaatgacgataaaaacatctatttagagttaagggccggcacagggggcgatgaagcgggcatttttgtaggggatttgtttaaggcgtattgccgttatgcggatttgaaaaaatggaaagtagagattgtaagctctagcgaaaacagcgtagggggctataaa
>75	N operona: 34	first-last	HP_0077	gene_poz=(601-1659)	-	peptide chain release factor RF-1 (prfA)	similar to GB:M11519 SP:P07011 PID:147567 PID:968930	/position=79989 - 82247 (80589 - 81647)	/lenght=2259 (1059)	/codons=753 (353)	/complement=false	GC-compoz=42.870632672332384%	/LCI1=1.040719696969697	/LCI2=0.10975378787878787	p_i1=0.08322535346073434	p_i2=0.1314942199044633	/Tai=0.4592762486875197	/Tei=0.21834479791401698	/EEI=5.717460763522007
tcgtttgagaatgttttttaaaatacaatccggcagcaatgcctaaacgcatcacaaacatgggggtgagtttcacccctgctttacccctcacgccatcagtcccaaaaattttcatcgttataaaataccttttaaactatttttaatcaatttttagatagaattatgccaaattttacattacaaagggattaaaacaaggctatggcaaatcataagtccgcagaaaagcgaatcagacagaccattaagagaaccgaacgcaacaggttctataaaactaaaattaaaaatatcattaaagccgtgcgtgaagccgttgctgtcaatgatgtagcaaaagctcaagagcgtttgaaaatcgctaataaagagttgcataaatttgtcagcaaggggattttaaagaaaaacaccgcttctaggaaagtctcaaggcttaacgcttcagtgaaaaaaatcgctctcgcttagttttgtggcgttttcaacttctttaagctcagtaatgggtttttattattgggcttctttttaagttttgcgttttttagattgttgtattttttattcacatctttttataggtagtctcgcatgtccattctagccgaaaagctttcttccattctcaaacgatacgacgaactcacggcgttgctttctagcgctgaagtggttagcgatattaaaaaactcaccgaattgagtaaagagcaaagctccattgaagaaatctccatagcgagtaaagagtatttgagcgttttagagaacattaaagaaaataaggagcttttagaagacaaggaattgagcgaactggctaaagaagagttaaaaattttagaaatccaaaaaagcgatctagaaactgccattaagcaactccttatccccaaagaccctaatgacgataaaaacatctatttagagttaagggccggcacagggggcgatgaagcgggcatttttgtaggggatttgtttaaggcgtattgccgttatgcggatttgaaaaaatggaaagtagagattgtaagctctagcgaaaacagcgtagggggctataaagaaatcatcgctttgattaagggcaagggcgtgtattcaaggctcaaatttgaagcaggcacgcatcgagtccaaagagtccctgaaacagaatctcaagggcgcatccacacttccgctatcacagtagcgatcatgcctgaagtggatgatgtggaagtttctatcaaccctagcgatttaaagattgaagtgtttcgcgctggcgggcatggggggcaatgcgtcaatactacagactctgcggtgcgtatcacgcaccttcccaccaatatcagcgtgagcatgcaagatgaaaaatcccaacataaaaacaaggataaagccctaaaaatcttaaaagcgcgcctttatgaaaaacaaattgaagagcagcaactcgctaacgccaaagaccgaaaggagcaagtgggtagtggggataggagcgaacggatccgcacttataattacccgcaaaaccgcttgagcgaacatagaatcaatttaactctgtatagtttagaagaaatcatgctttcagggaatttagatgaagtgattaaccctttaatcgcccacgcccaaagccagtttgaataagaccattactaaaatgataaaacaaagcgataaaacagcgttttttaagatagccacccattacgaccaaaaaccctaacatgctccaaattttcgccccacaaaaacagcgcaagagcttccataaaatctagttaaatataattttaaattctttgtatatataaatacatttttaaaaaataaaacgatttatttaacccattcttaacaaaaaattcacttttttgtgatataactccaaagctcaatatttgtaagagcgaattgtattctgtagaagcgaatgtattcaaggacaactctcaaattttgatagctccctatatttttgcgccatagcatgaatgcaataaaagaatgcaataaaaaaagaaattcttaggatttctcacattaaggagttttaaatgaaaaaggtttttttaggtatggcattagcctttagtgtgtccatggcagaaaaaagtggcgcgtttttaggaggggggtttcaatattctaatttagaaaaccaaaacaccacccgcaccccaggcgctaacaataacaccccgatagacacttcaatgtttggcagcaacaaaacagctccagccc
>76	N operona: 35	first	HP_0078	gene_poz=(601-858)	-	predicted coding region HP0078	hypothetical protein; identified by GeneMark;	/position=81458 - 82915 (82058 - 82315)	/lenght=1458 (258)	/codons=486 (86)	/complement=false	GC-compoz=43.41085271317829%	/LCI1=1.2901960784313726	/LCI2=0.12941176470588237	p_i1=0.15257028949181148	p_i2=0.19372125076099542	/Tai=0.5806305067012385	/Tei=0.2743491256848959	/EEI=4.213839537299529
agaccgaaaggagcaagtgggtagtggggataggagcgaacggatccgcacttataattacccgcaaaaccgcttgagcgaacatagaatcaatttaactctgtatagtttagaagaaatcatgctttcagggaatttagatgaagtgattaaccctttaatcgcccacgcccaaagccagtttgaataagaccattactaaaatgataaaacaaagcgataaaacagcgttttttaagatagccacccattacgaccaaaaaccctaacatgctccaaattttcgccccacaaaaacagcgcaagagcttccataaaatctagttaaatataattttaaattctttgtatatataaatacatttttaaaaaataaaacgatttatttaacccattcttaacaaaaaattcacttttttgtgatataactccaaagctcaatatttgtaagagcgaattgtattctgtagaagcgaatgtattcaaggacaactctcaaattttgatagctccctatatttttgcgccatagcatgaatgcaataaaagaatgcaataaaaaaagaaattcttaggatttctcacattaaggagttttaaatgaaaaaggtttttttaggtatggcattagcctttagtgtgtccatggcagaaaaaagtggcgcgtttttaggaggggggtttcaatattctaatttagaaaaccaaaacaccacccgcaccccaggcgctaacaataacaccccgatagacacttcaatgtttggcagcaacaaaacagctccagcccaagaaacgcaaagcgcttccaaaccggacactaaagtcaatccaagcgcaagttggatgaaaaaataagaaggaagttatgaaaaagtcattcaaaaaattaggctttgtctctttagcggctagtggcgtgcttttagggagcatgaacgctaccgatttagaaacctacgcagcattgcaaaaatcatcgcatgtttttggtaattatgctgaaaaggataaggatagtaaattaacaagcgattcaccaacgcaacaacaagatcaaaaagtagcccaaaacaccgcttcaaacgacagccaagaagcgacaacacttgaaaacaccgcttctactgacaacacaaccgccacaactgatgaaacttatacaaaaagcactgacactactgtagctggtgcggctcaaaaagtagaaaccgataacacagccgttcaaagcgctgaacaaactttaaaaacagatgtagctaaagttcaagctgatgctagtgctaaagattttgatgaaaccacttttcaagccgatcaagcagcagagcaaaccgctgaaaaagctttacaacaggctgagagcaaactcaacaccgatcaacagactttaaacacagcgttacaagatcagacgaaaacaccaaccccatcaaccccaccaactaaagagga
>77	N operona: 35	last	HP_0079	gene_poz=(601-2388)	-	outer membrane protein (omp3)	similar to GB:AE000511 PID:2313160 percent identity:	/position=81726 - 84713 (82326 - 84113)	/lenght=2988 (1788)	/codons=996 (596)	/complement=false	GC-compoz=43.064876957494405%	/LCI1=1.1747899159663866	/LCI2=0.14476190476190473	p_i1=0.1181185731932902	p_i2=0.24716569239274433	/Tai=0.4904127447350315	/Tei=0.3224491231534699	/EEI=4.847151949289568
acatgctccaaattttcgccccacaaaaacagcgcaagagcttccataaaatctagttaaatataattttaaattctttgtatatataaatacatttttaaaaaataaaacgatttatttaacccattcttaacaaaaaattcacttttttgtgatataactccaaagctcaatatttgtaagagcgaattgtattctgtagaagcgaatgtattcaaggacaactctcaaattttgatagctccctatatttttgcgccatagcatgaatgcaataaaagaatgcaataaaaaaagaaattcttaggatttctcacattaaggagttttaaatgaaaaaggtttttttaggtatggcattagcctttagtgtgtccatggcagaaaaaagtggcgcgtttttaggaggggggtttcaatattctaatttagaaaaccaaaacaccacccgcaccccaggcgctaacaataacaccccgatagacacttcaatgtttggcagcaacaaaacagctccagcccaagaaacgcaaagcgcttccaaaccggacactaaagtcaatccaagcgcaagttggatgaaaaaataagaaggaagttatgaaaaagtcattcaaaaaattaggctttgtctctttagcggctagtggcgtgcttttagggagcatgaacgctaccgatttagaaacctacgcagcattgcaaaaatcatcgcatgtttttggtaattatgctgaaaaggataaggatagtaaattaacaagcgattcaccaacgcaacaacaagatcaaaaagtagcccaaaacaccgcttcaaacgacagccaagaagcgacaacacttgaaaacaccgcttctactgacaacacaaccgccacaactgatgaaacttatacaaaaagcactgacactactgtagctggtgcggctcaaaaagtagaaaccgataacacagccgttcaaagcgctgaacaaactttaaaaacagatgtagctaaagttcaagctgatgctagtgctaaagattttgatgaaaccacttttcaagccgatcaagcagcagagcaaaccgctgaaaaagctttacaacaggctgagagcaaactcaacaccgatcaacagactttaaacacagcgttacaagatcagacgaaaacaccaaccccatcaaccccaccaactaaagaggaaccaaaacacaccgcttcaagcggcacaccaccagctccagaaagcccaccagctaaaaaagatgaaacaagtggcacaccaagtgctagtgggagttctgtggcaagccagctaaccaaagataccactatggttaataatcttaagagtgtgagcgtgagcgcgatgaacaccactttaagtggagtagaaaccatgtctcaacaaactgcaacgattggcaaccttttgaatagtagcaccgatttaagcagtgtgattcccaacgctcaagggctaaacagcgcgtttagcacattagaaagcgctcaaaacactctaaaaggctatttaaattcttctagcgcgacgattgggcaattgacaaacggatctaatgcggttgtgggcgcgttagataaagctatcaatcaagtggatatggctttggccgatcttagtgcagctgatacgcaaaaaacgcaagccgttacgcttgcaactgctagtgatagtccaacgacaacgacagatgccatcaatttcttaaacgcgctaaaaagcaatctaatggctcaaaaagacgcttttttgaatgtgcataaaaacattcaaaccgctgtcgctcaagcccaggaaacctacacgccaagcgtgatcaacaccaataattacgggcaaatgtatggggtagatgcgatggcagggtataagtggttctttggcaaaaccaaacgctttggctttaggtcttatggatactacagctataaccatgcgaatttaagctttgtggggagccagcttggaatcatggagggcgcgtctcaagtgaataacttcacttatggcgtgggctttgatgtgctctataacttctatgaaagcaaagagggctataacacagcagggttgttcttaggctttgggttaggaggggattcgtttatcgttcaaggagagagctacttgaaatctcaaatgcacatttgcaacaacaccgccggctgttcagcgagcatgaacacaagctacttccaaatgcctgttgaatttggttttaggagcaatttctctaaacacagcgggattgaagtgggctttaaattgcctttattcaccaaccaattctataaagaaaggggcgtagatggatcggtagatgtgttctataaaaggaatttctctatttattttaactacatgatcaacttctaagcctttctattctttccaatagagggttttctctctgttggtttcttttttctttttttttgcgatatttgttttgttgggggttaggtttttgtttaagaaagttttttaaaactaaagaagcgcttaaaacagaaccttttgttttttaggttttattttttactttggcttgttttcaaaagtcattttgatttctaaaaatagtctataatgctcgcaagagatattttttaaggttatcaatgaaagctataaaaatactttttataatgacactcagtttaaacgctatcagcgtgaatagggcgttgtttgatttaaaagattcgcaattaaaaggggaattaacgccaaaaatagtgaattttgggggttataaaagcagcactgaagagtggggggctacggctttaaactatatcaatgcggctaatggcgatgcgaaaaaattcagcactctagtggaaaaaatgcgttttaactccggtatattggggaatttaagagtgcatgcacgtttgaggcaagccctaaaattgcaaaagaatttgaaatattgccttaaaatcatcgctagggattctttttatagctacc
>78	N operona: 36	first-last	HP_0080	gene_poz=(601-2382)	-	predicted coding region HP0080	hypothetical protein; identified by GeneMark;	/position=83759 - 86740 (84359 - 86140)	/lenght=2982 (1782)	/codons=994 (594)	/complement=false	GC-compoz=42.143658810325476%	/LCI1=1.0831928049465993	/LCI2=0.10191118605958405	p_i1=0.09363614137969986	p_i2=0.10930808321613397	/Tai=0.42139240246052045	/Tei=0.1983772748945206	/EEI=5.426744914005513
tgtgctctataacttctatgaaagcaaagagggctataacacagcagggttgttcttaggctttgggttaggaggggattcgtttatcgttcaaggagagagctacttgaaatctcaaatgcacatttgcaacaacaccgccggctgttcagcgagcatgaacacaagctacttccaaatgcctgttgaatttggttttaggagcaatttctctaaacacagcgggattgaagtgggctttaaattgcctttattcaccaaccaattctataaagaaaggggcgtagatggatcggtagatgtgttctataaaaggaatttctctatttattttaactacatgatcaacttctaagcctttctattctttccaatagagggttttctctctgttggtttcttttttctttttttttgcgatatttgttttgttgggggttaggtttttgtttaagaaagttttttaaaactaaagaagcgcttaaaacagaaccttttgttttttaggttttattttttactttggcttgttttcaaaagtcattttgatttctaaaaatagtctataatgctcgcaagagatattttttaaggttatcaatgaaagctataaaaatactttttataatgacactcagtttaaacgctatcagcgtgaatagggcgttgtttgatttaaaagattcgcaattaaaaggggaattaacgccaaaaatagtgaattttgggggttataaaagcagcactgaagagtggggggctacggctttaaactatatcaatgcggctaatggcgatgcgaaaaaattcagcactctagtggaaaaaatgcgttttaactccggtatattggggaatttaagagtgcatgcacgtttgaggcaagccctaaaattgcaaaagaatttgaaatattgccttaaaatcatcgctagggattctttttatagctaccgcaccggtatttatatccccttaggcatttctttaaaagatcaaaaaacggctcaaaaaatgctcgctgatttgagcgtggtaggggcgtatcttaaaaaacaacaagagaatgaaaaggctcaaagcccttattacagaaacaacaactattacaactcttactatagcccttattacggaatgtatggtatgtatggcatgggcatgtatggaatgtatggcatgggcatgtatgatttttatgacttttatgatggcatgtatggattctaccctaacatgtttttcatgatgcaagttcaagattacttgatgttagaaaattacatgtatgcgctcgatcaagaagagattttagatcatgacgcttctactgaccaacttgatacgcctactgatgatgacaaagacgataaagacgataaatccttacagcaggcaaatcttatgaacttttatcgtgatcccaaattcagcaaaggcattcaaaccaaccgcttgaatagcgctttagtcaatttagacaacagtcgcatgctcaaagacaattcgcttttccacactaaagccatgcccactaaaagcgtggatgcgataacttctcaagccaaagagcttaaccatttagtggggcaaatcaaagaaatgaagcaagacggggcgagtcctagtaagattgattcagttgtcaataaagctatggaagtgagggacaagctagacaataatctcaaccaactagacaatgacttaaaagatcaaaaagggctttcaagcgagcaacaagctcaagtggataaagccctagacagcgtgcaacaattaagccatagcagcgatgtggtggggaattatttagacgggagtttgaaaattgatggcgatgatagagatgatttgaatgatgcgatgaataaccctatgcaacaacccgtgcaacaaacgcctactagcaacatggccgacacccatgcaaatgacagcaaggatcaagggagtaacgcgctcataaaccctaacagcgccactaacgccgacgacactcacactgacgatactcacactgacactaacaccacaaacgatgctagcaccactgacacccccactgacgataaagatgctagcggcttgaacaataccggcgatatgaataacacggataccggcaacacggacaccggcaatacggataccggtaacactgatgatatgagcaacatgaacaacggcaacgatgatacgggtaacgctaatgacgacatgagcaacggcaacgacatgggcgatgatttgaacaacgcgaacgatatgaacgacgacatgggtaatggcaacgatgacatgggcgatatgggggatatgaacgacgatatgggtggcgatatgggagacatgggggatatgggcgatatggggaattgagattaaccccaatatcaaagagtgatagccaaaactttaaggaatatttttatagtaaaaacgattcttttaaggtaataggggggatattttgcgatgaatacccctttaacccccaactaactccccttaagaacgctttttaaaatccaaccaaagctttttatcatcaaactagtgcaaaaaactccgtcctttagggtgcaagatgtaagcgcttaggctatattcaagctaacaaaatacctctagtctttttagggtaagaaatgcccatgcaggctttaaagagcaaagcctttcgtgttagcattcaatggaatgctttagttaggaagctccttgctttagaaaggggcggtttcaacactaaaatgattcttttaaggtaatagagggggatattttgcgatgaatacccctttaaagagccttttatattagcgttcgttagggcgaaagccccttgctttaggcggttttatattttagacgctcaaaattaaaggcagaaatcaaaatttcttcctgctcacatcttctaaaatatcttgggagatcccatcaattttagtgctgacttgtaaagaatgattagcg
>79	N operona: 37	first-last	HP_0081	gene_poz=(601-723)	-	predicted coding region HP0081	hypothetical protein; identified by GeneMark;	/position=85810 - 87132 (86410 - 86532)	/lenght=1323 (123)	/codons=441 (41)	/complement=false	GC-compoz=39.83739837398374%	/LCI1=1.75	/LCI2=0.5333333333333334	p_i1=0.31697161054145456	p_i2=0.9767954300502708	/Tai=0.5004297870400007	/Tei=0.9791158870452438	/EEI=2.5955523428317555
cactgacacccccactgacgataaagatgctagcggcttgaacaataccggcgatatgaataacacggataccggcaacacggacaccggcaatacggataccggtaacactgatgatatgagcaacatgaacaacggcaacgatgatacgggtaacgctaatgacgacatgagcaacggcaacgacatgggcgatgatttgaacaacgcgaacgatatgaacgacgacatgggtaatggcaacgatgacatgggcgatatgggggatatgaacgacgatatgggtggcgatatgggagacatgggggatatgggcgatatggggaattgagattaaccccaatatcaaagagtgatagccaaaactttaaggaatatttttatagtaaaaacgattcttttaaggtaataggggggatattttgcgatgaatacccctttaacccccaactaactccccttaagaacgctttttaaaatccaaccaaagctttttatcatcaaactagtgcaaaaaactccgtcctttagggtgcaagatgtaagcgcttaggctatattcaagctaacaaaatacctctagtctttttagggtaagaaatgcccatgcaggctttaaagagcaaagcctttcgtgttagcattcaatggaatgctttagttaggaagctccttgctttagaaaggggcggtttcaacactaaaatgattcttttaaggtaatagagggggatattttgcgatgaatacccctttaaagagccttttatattagcgttcgttagggcgaaagccccttgctttaggcggttttatattttagacgctcaaaattaaaggcagaaatcaaaatttcttcctgctcacatcttctaaaatatcttgggagatcccatcaattttagtgctgacttgtaaagaatgattagcgatagtcaaattatcctgcacatcttgttgcaaggcgttaatggagttgtggatattttctacgcccttattttgcattttgatagactcagcgttatcggcaatgctttgaactagaatattaatattggcttcaatttcgctgagggatttttgcgtcctttcagcgagcttcctcacctcatcagccaccaccgcaaagcctctgccatgctcgccagcccttgcggcttcaatagcggcgtttagggctaaaagattggtttgatcagcgatgtctctaatcatatccaccacgcttttaatgtcttcgccttgagagatcatctcttggcttttagaatcaatggttgtgataatattagtgatttcttctaaggattgagtggtgtt
>80	N operona: 38	first-last	HP_0082	gene_poz=(601-2622)	-	methyl-accepting chemotaxis transducer (tlpC)	similar to GB:Z34005 SP:P39209 GB:D30762 PID:496484	/position=86056 - 89277 (86656 - 88677)	/lenght=3222 (2022)	/codons=1074 (674)	/complement=true	GC-compoz=39.16913946587537%	/LCI1=1.3159980188211986	/LCI2=0.12357602773650327	p_i1=0.16076671890801764	p_i2=0.17439036773597358	/Tai=0.4179803798852211	/Tei=0.2569513309623762	/EEI=4.086802925538047
tttatcgtgatgataagcaccctcacaccgcacaaactagcaaaaaggacgctaaatgagaaaaatctatgctaccggtaaaagaaaaaccgctatcgctaaagtgtggctcactccgggtaaaggcgaattgagtatcaatgagcagagcttgaatcaatggttgggcggacatgaagccattaaaatgaaagtcatgcagcccttgcttttaaccaaacaagagcaatctgtggatattaaagcggtggtttttggtgggggctactcagcgcaagcggaagccttaaggcatggcatttctaaggctttgaacgcttatgatattgcttttagagccattttaaaacctaaaggcttgctcactagggattcaagggtggttgaacgcaaaaaatatggtaaaagaaaggccagaagaagcccacaattctccaaaaggtaatctctatttctttttgcctctcctttggggggagctttggagggctttggctctcttttattttctgctttttttgtcctctcttgttttattaaaatttcaaaataatgtataataatcgttctctatcaattcgttttaaaagggcaaatggaatgaaatctacaagaattggttctaaaattgtcatgatggtgtgtgcggttgttattgtcattagtgctgttatgggcgttattatcagctacaaggttgaaagcgtgttgcaaagccaagccacagaattgctgcaaaaaaaagctcagttagtcagttttaaaattcaaggcattatgaagcgcatttttatgggcgctaacacccttgaaaaatttttaagcgatgaaaatagcgctatcaacgacaccctaaaaagacgcatgctctctgagtttttgttagcaaaccctcatgtgttattggttagcgcgatttatacgaataataatgaacgagtcatcactgccatgagcatggattcaaaaatcgcctaccctaataccacgctcaatgaaaacatgaccaatcaaatccgttcgctcaaaagtataacccattcagatccctattataaagaggttaatggcgataaaatctatggcatggatattaccctccccctaatgggtaagaatcaaaatgctataggcgcgctgaatttctttttaaacattgacgctttttataccgatgtggtaggcaagaaaaagagcaacacctttttaatggggaaagacggcaggcttttaatcaaccctaatcgtgagatccaagataagattttaagcgctatcaatccggatagaagagtcgctaaagctgtggagtattacaatcaaaacgaagcgggcactttgagctaccattcattgagcgggaatacagaaacctttttagccatacagccctttgatttttttgaagaaaaagggaataacggcaatcattggcgttgggcaattgggaaatatgtcaataaatctttagtctttaaagaagcgacaaacaccaaattcattattatcaccactttgattttaggcgtgctggtgttagcctttttagtctttatcatcgtttccaatctcataaccaaacgcatcagtagggtcaataacaccctaaatgattttttcaacttgcttaataaccccaaaaataaccatgccataagcctaacgcccccaagcgcttatgatgaaatcgggcaaatgcaagcttctatcaatgaaaacattcttaaaacccaagaaagcattcaagccgataacaaagccattcaaaacagcattgaagtaacaaattatgtggaaaatggggatttcacgcaagaaatcgcatgcgtgcctaaaaataaagatttgcaagctttaagaaatacgattaatagcattattcagtattttcgcaaccaaattggcgccaatattgaatccctaaacaacgccctagagcattataaaaacctggatttcacccaccacatccaaaatcctaaagccaacatggaaaaagcgctcaacactttagggcaagaaatttctagcatgcttaaagcttctttagggtttgcgaacgcgctcaatcatgaatccaaagatttaaaaacttgcgtggataacttgactaaaaccgcccacaaacaagaaaggagtctgaaaaacaccactcaatccttagaagaaatcactaatattatcacaaccattgattctaaaagccaagagatgatctctcaaggcgaagacattaaaagcgtggtggatatgattagagacatcgctgatcaaaccaatcttttagccctaaacgccgctattgaagccgcaagggctggcgagcatggcagaggctttgcggtggtggctgatgaggtgaggaagctcgctgaaaggacgcaaaaatccctcagcgaaattgaagccaatattaatattctagttcaaagcattgccgataacgctgagtctatcaaaatgcaaaataagggcgtagaaaatatccacaactccattaacgccttgcaacaagatgtgcaggataatttgactatcgctaatcattctttacaagtcagcactaaaattgatgggatctcccaagatattttagaagatgtgagcaggaagaaattttgatttctgcctttaattttgagcgtctaaaatataaaaccgcctaaagcaaggggctttcgccctaacgaacgctaatataaaaggctctttaaaggggtattcatcgcaaaatatccccctctattaccttaaaagaatcattttagtgttgaaaccgcccctttctaaagcaaggagcttcctaactaaagcattccattgaatgctaacacgaaaggctttgctctttaaagcctgcatgggcatttcttaccctaaaaagactagaggtattttgttagcttgaatatagcctaagcgcttacatcttgcaccctaaaggacggagttttttgcactagtttgatgataaaaagctttggttggattttaaaaagcgttcttaaggggagttagttgggggttaaaggggtattcatcgcaaaatatcccccctattaccttaaaagaatcgtttttactataaaaatattccttaaagttttggctatcactctttgatattggggttaatctcaattccccatatcgcccatatcccccatgtctcccatatcgccacccatatcgtcgttcatatcccccatatcgcccatgtca
>81	N operona: 39	first	HP_0083	gene_poz=(601-990)	-	ribosomal protein S9 (rps9)	similar to GB:X02130 SP:P02363 PID:535073 PID:606169	/position=88233 - 89822 (88833 - 89222)	/lenght=1590 (390)	/codons=530 (130)	/complement=true	GC-compoz=42.82051282051282%	/LCI1=1.3359173126614987	/LCI2=0.13617571059431524	p_i1=0.1672073371700066	p_i2=0.21686259533755284	/Tai=0.48400624270079473	/Tei=0.29517633580379754	/EEI=3.9922294694199527
tccctatccccttaaggaaatgaattttacttaagaaatgagtttgaccataaaatcaaaagcagtcaaacaaattttttaaaaaaccttatttttaaactttaaactttccttaaattcagcaatatttaagcttatttccttataatgggtgctttaattttatcaaaggattcttatgacaaagaccgctaaagtcaatgacatcgttcgtgattgggtcgttttagacgccaaagacaaggtttttggccgcttgatcactgaaatcgctgtgcttttaagagggaaacaccgccctttttacacccctaatgtggattgtggggattttgtggtggttatcaacgctaataaggttaaattttcaggcatgaaattagaggataaagagtattttacccattcaggctattttggcagcactaagagcaagactctccaagaaatgctagaaaaagcccctgaaaagctctaccacttagccgttaggggcatgctccctaaaacgaaattagggaaagcgatgattaaaaaactcaaagtttatcgtgatgataagcaccctcacaccgcacaaactagcaaaaaggacgctaaatgagaaaaatctatgctaccggtaaaagaaaaaccgctatcgctaaagtgtggctcactccgggtaaaggcgaattgagtatcaatgagcagagcttgaatcaatggttgggcggacatgaagccattaaaatgaaagtcatgcagcccttgcttttaaccaaacaagagcaatctgtggatattaaagcggtggtttttggtgggggctactcagcgcaagcggaagccttaaggcatggcatttctaaggctttgaacgcttatgatattgcttttagagccattttaaaacctaaaggcttgctcactagggattcaagggtggttgaacgcaaaaaatatggtaaaagaaaggccagaagaagcccacaattctccaaaaggtaatctctatttctttttgcctctcctttggggggagctttggagggctttggctctcttttattttctgctttttttgtcctctcttgttttattaaaatttcaaaataatgtataataatcgttctctatcaattcgttttaaaagggcaaatggaatgaaatctacaagaattggttctaaaattgtcatgatggtgtgtgcggttgttattgtcattagtgctgttatgggcgttattatcagctacaaggttgaaagcgtgttgcaaagccaagccacagaattgctgcaaaaaaaagctcagttagtcagttttaaaattcaaggcattatgaagcgcatttttatgggcgctaacacccttgaaaaatttttaagcgatgaaaatagcgctatcaacgacaccctaaaaagacgcatgctctctgagtttttgttagcaaaccctcatgtgttattggttagcgcgatttatacgaataataatgaacgagtcatcactgccatgagcatggattcaaaaatcgcctaccctaataccacgctcaatgaaaacatgaccaatcaaatccgttcgctcaaaagtataacccattcag
>82	N operona: 39	last	HP_0084	gene_poz=(601-1026)	-	ribosomal protein L13 (rpl13)	similar to SP:P02410 PID:42855 PID:606170 GB:U00096	/position=88619 - 90244 (89219 - 89644)	/lenght=1626 (426)	/codons=542 (142)	/complement=true	GC-compoz=42.01877934272301%	/LCI1=1.1702127659574468	/LCI2=0.25342789598108745	p_i1=0.11683209182351893	p_i2=0.6261293111486058	/Tai=0.46626168757717656	/Tei=0.6635163800337452	/EEI=4.874508635511968
gtggattcccaagaaatcgctgcgtatttgggcgagagctttgaattagaacgcttttataaagatttatccccagaagaattggaaaattaaaaacgcatgcaaaaagaacaagaagcccaagaaatcgctaaaaaagccgttaaaatcgtgttttttttagggcttgtggtggtgcttttgatgatgataaacctttacatgctcatcaatcaaatcaacgcgagcgctcaaatgagccaccaaatcaaaaagatagaagaaaggcttaatcaggagcaaaaataaaaaaggctttttggtatttttacgatcaaatagtaaagagcttatctttaatcaagcggtaattttttaagcggtcttttggggttagggggtttttagttgggggttgtaggggagggttattgtaaaatacctccctatccccttaaggaaatgaattttacttaagaaatgagtttgaccataaaatcaaaagcagtcaaacaaattttttaaaaaaccttatttttaaactttaaactttccttaaattcagcaatatttaagcttatttccttataatgggtgctttaattttatcaaaggattcttatgacaaagaccgctaaagtcaatgacatcgttcgtgattgggtcgttttagacgccaaagacaaggtttttggccgcttgatcactgaaatcgctgtgcttttaagagggaaacaccgccctttttacacccctaatgtggattgtggggattttgtggtggttatcaacgctaataaggttaaattttcaggcatgaaattagaggataaagagtattttacccattcaggctattttggcagcactaagagcaagactctccaagaaatgctagaaaaagcccctgaaaagctctaccacttagccgttaggggcatgctccctaaaacgaaattagggaaagcgatgattaaaaaactcaaagtttatcgtgatgataagcaccctcacaccgcacaaactagcaaaaaggacgctaaatgagaaaaatctatgctaccggtaaaagaaaaaccgctatcgctaaagtgtggctcactccgggtaaaggcgaattgagtatcaatgagcagagcttgaatcaatggttgggcggacatgaagccattaaaatgaaagtcatgcagcccttgcttttaaccaaacaagagcaatctgtggatattaaagcggtggtttttggtgggggctactcagcgcaagcggaagccttaaggcatggcatttctaaggctttgaacgcttatgatattgcttttagagccattttaaaacctaaaggcttgctcactagggattcaagggtggttgaacgcaaaaaatatggtaaaagaaaggccagaagaagcccacaattctccaaaaggtaatctctatttctttttgcctctcctttggggggagctttggagggctttggctctcttttattttctgctttttttgtcctctcttgttttattaaaatttcaaaataatgtataataatcgttctctatcaattcgttttaaaagggcaaatggaatgaaatctacaagaattggttctaaaattgtcatgatggtgtgtgcggttgttattgt
>83	N operona: 40	first	HP_0085	gene_poz=(601-789)	-	predicted coding region HP0085	hypothetical protein; identified by GeneMark;	/position=89357 - 90745 (89957 - 90145)	/lenght=1389 (189)	/codons=463 (63)	/complement=true	GC-compoz=37.03703703703704%	/LCI1=1.924731182795699	/LCI2=0.12419354838709679	p_i1=0.38447152267868706	p_i2=0.17640514922800257	/Tai=0.26154915599110695	/Tei=0.25876463430520236	/EEI=2.2420299569705864
ttattaaggggtaaggtttataccgttcaaaaccccaaactcccttttgcagccgtgcatggcgaccctgatgccgtcattaaaggaaaaacacgaatcgggcctaccgctttaacgatgcctaaattagaacgcaacaaatgttggcttaagggcattagcttggaattgttgaaaatggatttgaataaagatgtgtttaaaattgcgtttgatttgatgagcgataaagaaatccgaaattatgtgtttaaaaacatggtttttgaattgcccattatcggtaaaaggaaatttttaaaagacgctcaaaaaatcatcccctctcttagcctagaagatctagaatacgctcatggttttggtgaagtgcgcccgcaagttttagacagaaccaagcgaaaactggaattaggcgaaaaaaagatttgcacccataaaggcatcacttttaacatgaccccttctccaggcgcgacgagttgtttgcaaaacgcccttgtggattcccaagaaatcgctgcgtatttgggcgagagctttgaattagaacgcttttataaagatttatccccagaagaattggaaaattaaaaacgcatgcaaaaagaacaagaagcccaagaaatcgctaaaaaagccgttaaaatcgtgttttttttagggcttgtggtggtgcttttgatgatgataaacctttacatgctcatcaatcaaatcaacgcgagcgctcaaatgagccaccaaatcaaaaagatagaagaaaggcttaatcaggagcaaaaataaaaaaggctttttggtatttttacgatcaaatagtaaagagcttatctttaatcaagcggtaattttttaagcggtcttttggggttagggggtttttagttgggggttgtaggggagggttattgtaaaatacctccctatccccttaaggaaatgaattttacttaagaaatgagtttgaccataaaatcaaaagcagtcaaacaaattttttaaaaaaccttatttttaaactttaaactttccttaaattcagcaatatttaagcttatttccttataatgggtgctttaattttatcaaaggattcttatgacaaagaccgctaaagtcaatgacatcgttcgtgattgggtcgttttagacgccaaagacaaggtttttggccgcttgatcactgaaatcgctgtgcttttaagagggaaacaccgccctttttacacccctaatgtggattgtggggattttgtggtggttatcaacgctaataaggttaaattttcaggcatgaaattagaggataaagagtattttacccattcaggctattttggcagcactaagagcaagactctccaagaaatgctagaaaaagcccct
>84	N operona: 40	last	HP_0086	gene_poz=(601-1953)	-	conserved hypothetical protein	similar to SP:P33940 PID:424051 GB:U00096 percent	/position=89552 - 92104 (90152 - 91504)	/lenght=2553 (1353)	/codons=851 (451)	/complement=true	GC-compoz=40.79822616407982%	/LCI1=1.3414814814814815	/LCI2=0.08511111111111108	p_i1=0.16902346754699157	p_i2=0.06809779962286336	/Tai=0.4172465651819284	/Tei=0.16128801966057704	/EEI=3.9663475906242716
agaaaaggatttttttgttttccctaaggcttttaacagcgagaacatggcgtattttatagacaccatgttagggcaaaaatacggctggggcgggctattgggtaatagggattgctcggctttcaccagagatagttttgctaattttggtattttgctccccagaaattcctatgcgcaaagccgttatgcgaacaattatgtggatttaagctctatgaaagccaaagaaaaagaagactacatccttaaaaacgccacgccttttggaacgctcatctatttaaaagggcatatcatgctttatttaggcgcacacaaccatcaagcgatagtcgctcacagcatttggtcggtgcaaacccaaaagcattttaaaaccttgagccataaaataggaggcgtggtgatcacttcgttatggttagctgaagagcataatggggcgttttctaaaaagaaattattgattgatagggtgcttggaatgagcgatttgaaagattttgtcaataaaacttcaagccctttaaatgcgaattgattttcttatattatgattacgatttatcaatttaaaacatttggagaaagacaatgagtatggaatttgatgctgttattattggaggtggggtttcagggtgcgcgaccttttatactttgagcgaatacagctctttaaagcgcgtggctatcgtggaaaaatgctctaaattggctcaaatcagctccagcgctaaagctaattcgcaaaccattcatgatggctctattgaaacgaattacactcccgaaaaagctaaaaaagtgcgtttgagcgcttataagaccaggcaatacgctttgaataaaggcttgcaaaatgaagtgatttttgaaacccagaaaatggctataggcgtgggcgatgaagaatgcgagttcatgaaaaaacgctacgaatcttttaaagaaatctttgtggggttagaagaatttgacaagcaaaagattaaagaattagagcctaatgtgattttaggggctaatggcatagacaggcatgaaaacattatcgggcatgggtatagaaaggattggagcaccatgaattttgcgaagttgagtgaaaacttcgttgaagaagccctaaaattaaagcctaacaaccaggtgtttttgaatttcaaagtgaaaaagattgaaaaacgcaacgacacttacgccgtaatttcagaagacgctgaagaagtgtatgctaaattcgtgctggtcaatgccggctcttacgctttgcctttggctcagagcatgggctatggcctagatttagggtgcttgcctgtggcgggcagcttttattttgtgccggatttattaaggggtaaggtttataccgttcaaaaccccaaactcccttttgcagccgtgcatggcgaccctgatgccgtcattaaaggaaaaacacgaatcgggcctaccgctttaacgatgcctaaattagaacgcaacaaatgttggcttaagggcattagcttggaattgttgaaaatggatttgaataaagatgtgtttaaaattgcgtttgatttgatgagcgataaagaaatccgaaattatgtgtttaaaaacatggtttttgaattgcccattatcggtaaaaggaaatttttaaaagacgctcaaaaaatcatcccctctcttagcctagaagatctagaatacgctcatggttttggtgaagtgcgcccgcaagttttagacagaaccaagcgaaaactggaattaggcgaaaaaaagatttgcacccataaaggcatcacttttaacatgaccccttctccaggcgcgacgagttgtttgcaaaacgcccttgtggattcccaagaaatcgctgcgtatttgggcgagagctttgaattagaacgcttttataaagatttatccccagaagaattggaaaattaaaaacgcatgcaaaaagaacaagaagcccaagaaatcgctaaaaaagccgttaaaatcgtgttttttttagggcttgtggtggtgcttttgatgatgataaacctttacatgctcatcaatcaaatcaacgcgagcgctcaaatgagccaccaaatcaaaaagatagaagaaaggcttaatcaggagcaaaaataaaaaaggctttttggtatttttacgatcaaatagtaaagagcttatctttaatcaagcggtaattttttaagcggtcttttggggttagggggtttttagttgggggttgtaggggagggttattgtaaaatacctccctatccccttaaggaaatgaattttacttaagaaatgagtttgaccataaaatcaaaagcagtcaaacaaattttttaaaaaaccttatttttaaactttaaactttccttaaattcagcaatatttaagcttatttccttataatgggtgctttaattttatcaaaggattcttatgacaaagaccgctaaagtcaatgacatcgttcgtgattgggtcgttttagacgccaaagacaaggtttttggccgcttgatcactgaaatc
>85	N operona: 41	first	HP_0087	gene_poz=(601-1974)	-	predicted coding region HP0087	hypothetical protein; identified by GeneMark;	/position=90958 - 93531 (91558 - 92931)	/lenght=2574 (1374)	/codons=858 (458)	/complement=true	GC-compoz=39.5924308588064%	/LCI1=1.4806710430342815	/LCI2=0.10444930707512762	p_i1=0.21662019890662867	p_i2=0.11629932808655834	/Tai=0.4748136582510043	/Tei=0.2046693952779025	/EEI=3.3903111394848655
aaagggcttcaagttttctacctatgcgacctggtggatcaaacaagctatcagcagagccatagccgatcaggcccgcactatccgcatccccattcacatgattgatacgattaatcgcatcaataaagtcatgcgcaaacacattcaagaaaacggcaaagagcctgatttagaagtggtggctgaagaagtggggctttcgttagataaagtgaagaatgtgattaaggtgactaaagagcctatcagtttggaaaccccagtcggcaatgatgatgatggcaagtttggggatttcgtggaagataagaatatcgtcagctccattgatcacatcatgcgagaagatttgaaagcacaaattgaaagcgttttggatcagttgaatgagcgagaaaaagcggtgatccgcatgcgttttgggcttttagacgatgaaagcgatcgaactttagaagaaattggcaaggaattgaatgttactagagaaagggtgcgccagattgaaagctctgcgattaaaaaattgagaagcccgcagtacgggcgcattttaagaaactatttgcgcatttgatgttaaggtttctctaaagcatgcgttattttcttgtagttttcttgtttttgtttgtgggttgcacaaaaaaggatttcacgctcaaagatttatccttgccccaagaggcttcaagctatcttgcaagctctcaaaatggcagtaacaacaaccaaagcattgacccccaagcgttaagagaaaatctgaaagagagctatctcaaagcgtggtattccccatggctagatatgaaagtcaaaagcaataaaaaagaagtgttttggatccttaaggagatgaataaatccaccggttatggcgaagatctaaaacccaacgcaaaagctttcaatgacgcactcattaagagcatggatattgagcattaccctagcgttaagattagggctgttgtagcgcgagatagcgatgtgagggctgtgcctactaacaaaccttattatctttctcaaaaaggctatccttttgataggtatcaaaattcgctgatttttcaaggcacgccggttttaatcacgcattttaatctagataaaacttatgcccacattcaaagcagttttgtttatggctggatcaaagttagcgatttagtctacatgcacgataaagacatagagcttttaacccatcttaaagattatgtcatgcctataaaagataaaatccccctttatacagactatggggatttttacaccaacgccagagtgggcgaattgttcgctctcatcccccaaagtcaaaaaacacctcaaaaaccccaaaaaaaggaattgaaagcctatggttttttgagagacgctaagggttatgcagctttacaaagcgtgatcttagaagaaaaggatttttttgttttccctaaggcttttaacagcgagaacatggcgtattttatagacaccatgttagggcaaaaatacggctggggcgggctattgggtaatagggattgctcggctttcaccagagatagttttgctaattttggtattttgctccccagaaattcctatgcgcaaagccgttatgcgaacaattatgtggatttaagctctatgaaagccaaagaaaaagaagactacatccttaaaaacgccacgccttttggaacgctcatctatttaaaagggcatatcatgctttatttaggcgcacacaaccatcaagcgatagtcgctcacagcatttggtcggtgcaaacccaaaagcattttaaaaccttgagccataaaataggaggcgtggtgatcacttcgttatggttagctgaagagcataatggggcgttttctaaaaagaaattattgattgatagggtgcttggaatgagcgatttgaaagattttgtcaataaaacttcaagccctttaaatgcgaattgattttcttatattatgattacgatttatcaatttaaaacatttggagaaagacaatgagtatggaatttgatgctgttattattggaggtggggtttcagggtgcgcgaccttttatactttgagcgaatacagctctttaaagcgcgtggctatcgtggaaaaatgctctaaattggctcaaatcagctccagcgctaaagctaattcgcaaaccattcatgatggctctattgaaacgaattacactcccgaaaaagctaaaaaagtgcgtttgagcgcttataagaccaggcaatacgctttgaataaaggcttgcaaaatgaagtgatttttgaaacccagaaaatggctataggcgtgggcgatgaagaatgcgagttcatgaaaaaacgctacgaatcttttaaagaaatctttgtggggttagaagaatttgacaagcaaaagattaaagaattagagcctaatgtgattttaggggctaatggcatagacaggcatgaaaacattatcgggcatgggtatagaaaggattggagcaccatgaattttgcgaagttgagtgaaaacttcgttgaagaagccctaaaattaaagc
>86	N operona: 41	last	HP_0088	gene_poz=(601-2616)	-	RNA polymerase sigma-70 factor (rpoD)	similar to GB:L42023 SP:P43766 PID:1003950	/position=92352 - 95567 (92952 - 94967)	/lenght=3216 (2016)	/codons=1072 (672)	/complement=true	GC-compoz=39.08730158730159%	/LCI1=1.1490312965722802	/LCI2=0.11356184798807746	p_i1=0.11096303600702179	p_i2=0.14286125291465113	/Tai=0.3574299127766194	/Tei=0.22857512762318602	/EEI=5.003333911353727
cgtttgatcaccctttagggttcatcccagaaagcgcgatttttattgaaacgagcgaaagtttgaacgctttggctaaagaagtcgctaatgaacagcatatcgtgctcaaagaaggcgtcatcgcatcaggcgatcagtttgtgcatagcaaagaaaggaaagagtttttagttagcgagtttaaagcgagcgcggtggaaatggagggggcgagcgtggcgtttgtgtgccaaaaatttggcgtgccatgctgtgtgttaaggagcattagcgataacgctgatgaggaagctaacatgagctttgatgcgtttttagaaaaaagcgctcaaacttcagcgaaattcttaaaaagcatggtggatgagctttagggtttgtttttatagaggggtggaatggaggggtggaatgtaaaaaagctttttagtattttttacattttgtgatgaatatttaataaagcggggaaaaattccaataatataattagaatttaagctattttttagtagaataacaaaggattaggtgtatcttatcttatggatctagcttttgattgaaagcatgggttcttactttatggagtgtccaatgaaaaagaaagctaacgaagaaaaagcccaaaaaagagctaaaacagaagccaaagcagaagccacacaagaaaataaaactaaagaaaacaataaagccaaagaaagcaaaattaaagaaagcaaaatcaaagaagctaaagcgaaagaacctattcctgttaaaaagcttagttttaatgaagcgttagaagaattgttcgctaattccttaagcgattgcgtttcttatgagtccatcattcaaatcagcgcgaaagtccccactctagcccaaatcaaaaaaatcaaagaattgtgccaaaaataccaaaagaaattagtcagctcttcagaatacgctaaaaaactcaatgcgattgacaagattaaaaaaaccgaagaaaagcaaaaagttttagatgaagaattagaagatggctatgactttttgaaagaaaaggattttttagagtggagcagaagcgatagcccagtgcgcatgtatttgcgcgaaatgggggatataaaacttttaagcaaagatgaagagattgaattgagcaagcaaatccgcttgggtgaagacattattttagacgcgatctgctcggtgccgtatttgattgattttatctatgcgtataaagacgctttaatcaatcgtgaaagaagggttaaagagcttttcaggagctttgatgatgacgatgaaaatagcgtgagcgattctaaaaaagatgaagacaacgaagaagatgaagaaaacgaagaaaggaaaaaagtcgtttctgaaaaagacaagaagcgtgtagaaaaggttcaagaaagctttaaagccctagacaaggctaaaaaagaatggcttaaagcccttgaagcccccatagatgaaagagaagacgaattggtgcgttcattgaccctagcttacaaacgccaaacactcaaagacagactctatgatttagaacctaccagcaaactgattaatgaattagtcaaaacgatggaaaccactttaaaaagcggcgatgggtttgaaaaagagttgaaacgcttggaatacaaactgcccttattcaatgacactctcatcgcaaaccataaaaaaatccttgccaatatcactaacatgactaaagaagatattatcgctcaagtgccagaagcgactatggtgagcgtgtatatggatcttaaaaagctttttttgactaaagaagcgagcgaagaaggctttgatctagcccccaacaagctaaaagaaattttagagcaaatcaaaagagggaagttgatttccgatcgcgctaaaaacaaaatggctaaatccaatttaaggttggtggtgagcatcgctaaacgattcacgagcagaggcttaccattcttggatttgattcaagagggcaatattggcttgatgaaagcggtggataagtttgagcatgaaaagggcttcaagttttctacctatgcgacctggtggatcaaacaagctatcagcagagccatagccgatcaggcccgcactatccgcatccccattcacatgattgatacgattaatcgcatcaataaagtcatgcgcaaacacattcaagaaaacggcaaagagcctgatttagaagtggtggctgaagaagtggggctttcgttagataaagtgaagaatgtgattaaggtgactaaagagcctatcagtttggaaaccccagtcggcaatgatgatgatggcaagtttggggatttcgtggaagataagaatatcgtcagctccattgatcacatcatgcgagaagatttgaaagcacaaattgaaagcgttttggatcagttgaatgagcgagaaaaagcggtgatccgcatgcgttttgggcttttagacgatgaaagcgatcgaactttagaagaaattggcaaggaattgaatgttactagagaaagggtgcgccagattgaaagctctgcgattaaaaaattgagaagcccgcagtacgggcgcattttaagaaactatttgcgcatttgatgttaaggtttctctaaagcatgcgttattttcttgtagttttcttgtttttgtttgtgggttgcacaaaaaaggatttcacgctcaaagatttatccttgccccaagaggcttcaagctatcttgcaagctctcaaaatggcagtaacaacaaccaaagcattgacccccaagcgttaagagaaaatctgaaagagagctatctcaaagcgtggtattccccatggctagatatgaaagtcaaaagcaataaaaaagaagtgttttggatccttaaggagatgaataaatccaccggttatggcgaagatctaaaacccaacgcaaaagctttcaatgacgcactcattaagagcatggatattgagcattaccctagcgttaagattagggctgttgtagcgcgagatagcgatgtgagggctgtgcctactaacaaaccttattatctttctcaaaaaggctatccttttgataggtatcaaaattcgctgatttttcaaggcacgccggttttaatcacgcattttaatctagataaaacttatgcccacattcaaagcagttttgtttatggctggatcaaagttagcgatttag
>87	N operona: 42	first	HP_0089	gene_poz=(601-1296)	-	pfs protein (pfs)	similar to GB:L42023 SP:P45113 PID:1007107	/position=94591 - 96486 (95191 - 95886)	/lenght=1896 (696)	/codons=632 (232)	/complement=true	GC-compoz=42.81609195402299%	/LCI1=1.256854256854257	/LCI2=0.15685425685425686	p_i1=0.14223461558533043	p_i2=0.2911004218462011	/Tai=0.3723906549951488	/Tei=0.361990379661581	/EEI=4.385750356241227
cgcaccaaagaggcaaaatgatgcaagaagcgtgcgcgaataaagacgcttccatgatggtcgttttgggcgtttctgaagaaagccttttgagtttgtgtcaaagaaccaaaaatgtgtggtgcgcgaatttcaatggcggcatgcaagtggttttagccgggattaaagacgatttgaaagccctagagccgactttaaaggaaatgggggctaaaagagtggtttttttagaaatgagcgtggcgagccattgcccttttttagagcctatgacttttaaattccaggaattgctagaaaaaagcctgaaagataaattccattttgaaatcatctccaatgcgactaatgaagcgtatcacaacaaagcaaaagccgttgaactattgagcttgcaactcactcagccggtgcgttatcaagactgcgtgaaatccaacaatgaccgagtggatgtcttttttgaattaggctgtgggagtgtgttaaaggggcttaacaagcgattaagcaacaaacccaccataagcgtgggggataataaagggcttgatgaagcgattgagtttttagaagaatacgtgtgattgggagaaaatggtgcaaaaaattggcattttaggggcgatgagagaagaaataacccctatactagaattgtttggcgtggattttgaagagatccctttaggggggaatgtcttccataaaggcgtttatcacaacaaggaaatcattgtcgcttatagcaagattggcaaggtgcattccactttaaccacaacgagcatgattttagcgtttggcgttcaaaaggtgctttttagcggggtggctggaagcttagttaaagatttaaaaatcaatgatttactagtggctattcaattagtccagcatgatgtggatttgagcgcgtttgatcaccctttagggttcatcccagaaagcgcgatttttattgaaacgagcgaaagtttgaacgctttggctaaagaagtcgctaatgaacagcatatcgtgctcaaagaaggcgtcatcgcatcaggcgatcagtttgtgcatagcaaagaaaggaaagagtttttagttagcgagtttaaagcgagcgcggtggaaatggagggggcgagcgtggcgtttgtgtgccaaaaatttggcgtgccatgctgtgtgttaaggagcattagcgataacgctgatgaggaagctaacatgagctttgatgcgtttttagaaaaaagcgctcaaacttcagcgaaattcttaaaaagcatggtggatgagctttagggtttgtttttatagaggggtggaatggaggggtggaatgtaaaaaagctttttagtattttttacattttgtgatgaatatttaataaagcggggaaaaattccaataatataattagaatttaagctattttttagtagaataacaaaggattaggtgtatcttatcttatggatctagcttttgattgaaagcatgggttcttactttatggagtgtccaatgaaaaagaaagctaacgaagaaaaagcccaaaaaagagctaaaacagaagccaaagcagaagccacacaagaaaataaaactaaagaaaacaataaagccaaagaaagcaaaattaaagaaagcaaaatcaaagaagctaaagcgaaagaacctattcctgttaaaaagcttagttttaatgaagcgttagaagaattgttcgctaattccttaagcgattgcgtttcttatgagtccatcattcaaatcagcgcgaaagtccccactctagcccaaatcaaaaaaatcaaagaattgtgccaaaaataccaaaagaaattagtcagctcttcagaatacgctaaaaaactcaatgcgattgacaagattaaaaa
>88	N operona: 42	last	HP_0090	gene_poz=(601-1530)	-	malonyl coenzyme A-acyl carrier protein	similar to GB:L42023 SP:P43712 PID:1003213	/position=95297 - 97426 (95897 - 96826)	/lenght=2130 (930)	/codons=710 (310)	/complement=true	GC-compoz=42.795698924731184%	/LCI1=1.4379719525350594	/LCI2=0.1553398058252427	p_i1=0.20160891081727045	p_i2=0.2855391399341271	/Tai=0.4789519209554589	/Tei=0.3569852259407144	/EEI=3.553053956249643
atttttaagctcttttgtatctttcccaagtaaaaaattcaagtggtttaaagcgatgcttattttatttttatttttgaggcacttttgccaatcggtgaaaaaatctaaagtcctattgcttgtcttaagactttttaaaaaaatatcaaaaggcagatggtttttcatttttgctccgctttaatgtttttctttattatatattttttgcgctttacaacccttatagggtttaggctgggtgtctctcttcacccaacctaaaaatttgtatttgtaaaatctgtaaaaggagtgtcgtaaaaggaatgcttagaaactatggtgtctcgttaatacattctaaacaaaaagtttttaaaggcaaaaaggctggcggacagggagggattcgaaccctcggtaaccttgacggctacgcatccttagcagggatgtggtttcagccaactcacccacctgtcctcattcacaaagtagaattatagtaaaaataagttaaaataaaccttaaactttaatggtttctaaacaaaactaagggcttttatattacaattttaaattatggattaataaaacttaaaggataacaccatgcaatacgcgctattatttccagggcaaggctcgcaatgtgtaggaatggggaaatcattctatgagagccacactctagctaaagaattgtttgaaagggcttctaacgcacttaaagtggatatgaaaaaaacgctttttgaagaaaatgagcttttaaaagagagcgcttacacccagcctgccatttatttagtgagctatatcgcttaccaattgctcaacaagcaagtaaatggggggttaaaacccgtttttgctttagggcattcgctcggcgaagtgagcgcggtgtctttgagtggggcgttagattttgaaaaagcccttaaactcacgcaccaaagaggcaaaatgatgcaagaagcgtgcgcgaataaagacgcttccatgatggtcgttttgggcgtttctgaagaaagccttttgagtttgtgtcaaagaaccaaaaatgtgtggtgcgcgaatttcaatggcggcatgcaagtggttttagccgggattaaagacgatttgaaagccctagagccgactttaaaggaaatgggggctaaaagagtggtttttttagaaatgagcgtggcgagccattgcccttttttagagcctatgacttttaaattccaggaattgctagaaaaaagcctgaaagataaattccattttgaaatcatctccaatgcgactaatgaagcgtatcacaacaaagcaaaagccgttgaactattgagcttgcaactcactcagccggtgcgttatcaagactgcgtgaaatccaacaatgaccgagtggatgtcttttttgaattaggctgtgggagtgtgttaaaggggcttaacaagcgattaagcaacaaacccaccataagcgtgggggataataaagggcttgatgaagcgattgagtttttagaagaatacgtgtgattgggagaaaatggtgcaaaaaattggcattttaggggcgatgagagaagaaataacccctatactagaattgtttggcgtggattttgaagagatccctttaggggggaatgtcttccataaaggcgtttatcacaacaaggaaatcattgtcgcttatagcaagattggcaaggtgcattccactttaaccacaacgagcatgattttagcgtttggcgttcaaaaggtgctttttagcggggtggctggaagcttagttaaagatttaaaaatcaatgatttactagtggctattcaattagtccagcatgatgtggatttgagcgcgtttgatcaccctttagggttcatcccagaaagcgcgatttttattgaaacgagcgaaagtttgaacgctttggctaaagaagtcgctaatgaacagcatatcgtgctcaaagaaggcgtcatcgcatcaggcgatcagtttgtgcatagcaaagaaaggaaagagtttttagttagcgagtttaaagcgagcgcggtggaaatggagggggcgagcgtggcgtttgtgtgccaaaaatttggcgtgccatgctgtgtgttaaggagcat
>89	N operona: 43	first	HP_0091	gene_poz=(601-1434)	-	type II restriction enzyme R protein (hsdR)	similar to GB:D13968 SP:P34719 PID:303629 percent	/position=96656 - 98689 (97256 - 98089)	/lenght=2034 (834)	/codons=678 (278)	/complement=false	GC-compoz=30.69544364508393%	/LCI1=1.9578820697954271	/LCI2=0.046931407942238275	p_i1=0.39726426675795645	p_i2=0.0117482980849584	/Tai=0.36361469839768534	/Tei=0.11057346827646257	/EEI=2.185611576564746
gctctcttttaaaagctcattttcttcaaaaagcgtttttttcatatccactttaagtgcgttagaagccctttcaaacaattctttagctagagtgtggctctcatagaatgatttccccattcctacacattgcgagccttgccctggaaataatagcgcgtattgcatggtgttatcctttaagttttattaatccataatttaaaattgtaatataaaagcccttagttttgtttagaaaccattaaagtttaaggtttattttaacttatttttactataattctactttgtgaatgaggacaggtgggtgagttggctgaaaccacatccctgctaaggatgcgtagccgtcaaggttaccgagggttcgaatccctccctgtccgccagcctttttgcctttaaaaactttttgtttagaatgtattaacgagacaccatagtttctaagcattccttttacgacactccttttacagattttacaaatacaaatttttaggttgggtgaagagagacacccagcctaaaccctataagggttgtaaagcgcaaaaaatatataataaagaaaaacattaaagcggagcaaaaatgaaaaaccatctgccttttgatatttttttaaaaagtcttaagacaagcaataggactttagattttttcaccgattggcaaaagtgcctcaaaaataaaaataaaataagcatcgctttaaaccacttgaattttttacttgggaaagatacaaaagagcttaaaaattgcattaagagtctttttaaagaataccccaaagcttttaatgttttaaatattctcattgctgtgagggataaaaaggatatagtgcttgatgctaatggcaatttttaccccttatattcttattttgaagatggtgaaaaagtttatgagtttattcgtcaaacggggttggagcgaattttttgtaacagaaatattaaagatttaaatgattttgtttttggtatagaagtggggcttgatagcaatgcgagaaaaaatcgcagcggaaaagttatggaaaatcatcttagcggtctttttacgaacgctcaattaaattttaaagaacaagtagagattagagaatttgaggatttatgccaagcttttggagatgatattaaaaaatttgattttgttgtttgtggtaaagataaaacttattttatagaagctaatttttatactattagtgggagtaagcttaatgaagtcgcaagatcctatcaagacttagctttaaaatttgaagcattccccaattacgaatttatttggataaccgatggcataggttggctggacgctaaaaacaaactccaagaagcttacaaatctgtagagatctacaatttgagcaatgtaaatgattttatatcaaaggcacaaaaatggtaatcgcgcattctaatgaaatcgcacgccccatttttaaaagccaagaccagcttttcactctttatcaaggggattgtaatgaggttttgccccaatttgaaaaccagtttgatttgatttttgctgatccgccttatttcctctctaatgacggcttaagcatacagagcggtaaaatcgtgagcgtcaataaaggcgattgggataaagaagatgggattaatggtattgatgagtttaattaccagtggataaacaacgctaaaaaggctttaaaagacacaggaagccttttaatcagcgggacttaccacaacatcttttctttggggtgtgttttacaaaaattggattttaagattttaaacctcatcacctggcaaaaaaccaaccctcctcccaatttcagctgccgttatttgacgcattcagctgagcaaatcatttgggcgagaaaaagccgcaaacacaagcatgtttttaactatgaggttttaaaaaagatcaataacgacaagcaaatgcgcgatgtgtggagcttcccagcgatcgctccttgggaaaaagttaatggcaagcaccccactcaaaaacccctcg
>90	N operona: 43	last	HP_0092	gene_poz=(601-1434)	-	type II restriction enzyme M protein (hsdM)	similar to GB:D13968 SP:P34721 PID:303630 percent	/position=97483 - 99516 (98083 - 98916)	/lenght=2034 (834)	/codons=678 (278)	/complement=false	GC-compoz=39.80815347721823%	/LCI1=1.4957882069795427	/LCI2=0.13983152827918172	p_i1=0.22201115021307236	p_i2=0.2296521933631456	/Tai=0.44937924020784914	/Tei=0.30668697402683104	/EEI=3.3354453908134793
cattgctgtgagggataaaaaggatatagtgcttgatgctaatggcaatttttaccccttatattcttattttgaagatggtgaaaaagtttatgagtttattcgtcaaacggggttggagcgaattttttgtaacagaaatattaaagatttaaatgattttgtttttggtatagaagtggggcttgatagcaatgcgagaaaaaatcgcagcggaaaagttatggaaaatcatcttagcggtctttttacgaacgctcaattaaattttaaagaacaagtagagattagagaatttgaggatttatgccaagcttttggagatgatattaaaaaatttgattttgttgtttgtggtaaagataaaacttattttatagaagctaatttttatactattagtgggagtaagcttaatgaagtcgcaagatcctatcaagacttagctttaaaatttgaagcattccccaattacgaatttatttggataaccgatggcataggttggctggacgctaaaaacaaactccaagaagcttacaaatctgtagagatctacaatttgagcaatgtaaatgattttatatcaaaggcacaaaaatggtaatcgcgcattctaatgaaatcgcacgccccatttttaaaagccaagaccagcttttcactctttatcaaggggattgtaatgaggttttgccccaatttgaaaaccagtttgatttgatttttgctgatccgccttatttcctctctaatgacggcttaagcatacagagcggtaaaatcgtgagcgtcaataaaggcgattgggataaagaagatgggattaatggtattgatgagtttaattaccagtggataaacaacgctaaaaaggctttaaaagacacaggaagccttttaatcagcgggacttaccacaacatcttttctttggggtgtgttttacaaaaattggattttaagattttaaacctcatcacctggcaaaaaaccaaccctcctcccaatttcagctgccgttatttgacgcattcagctgagcaaatcatttgggcgagaaaaagccgcaaacacaagcatgtttttaactatgaggttttaaaaaagatcaataacgacaagcaaatgcgcgatgtgtggagcttcccagcgatcgctccttgggaaaaagttaatggcaagcaccccactcaaaaacccctcgctttattagtgcgcttgcttttaatggcgagcgatgaaaattctctcattggcgatccttttagcgggagctctaccacaggcattgcggctaatcttttgaagagggaatttattggcatagaaaaagaaagcgagtttatcaaaatatccatggatagaaaaatagaattagacgctcgctataaagaaatccgatctaaaatcaaagatttaaaccaccaataaagcctttttttaagccactttaagcgttatacttttgggattttacctcaaaatgggattctattttcacccactccttacaaaggatattctcatgcccaaaaagccagtgtttggggccaataatgattttttctggattttctatcaaataggccgcccaccagctataagtgctattagcgataatgccatgctgacaagattgcatgagcagcatgtcccaatacgcctcttcttctttatccctagtggtcatgtccataaaagggtagccaagatcaagattttgcgtgaattctaagtcttcgcaaaacacaaaaagctccatgtttggcacgcgctttgccatatactcaagcgcctttttttgatagtcaataccaagctgacagccaatccccacataatcccctcttcttatatgcacaaacacgctgtttttagcggctaaaatcaaagaaagcttgcactgatattcttcctcttttttattattattcttattattttcggggggggggggggtagagtgaaggtttgcttgattaaaggggatatagcatcaaagtatcgtggatcttggaaatagccaaaaaa
>91	N operona: 44	first	HP_0093	gene_poz=(601-1041)	-	predicted coding region HP0093	hypothetical protein; identified by GeneMark;	/position=98336 - 99976 (98936 - 99376)	/lenght=1641 (441)	/codons=547 (147)	/complement=true	GC-compoz=41.269841269841265%	/LCI1=1.4292237442922375	/LCI2=0.2513698630136987	p_i1=0.1985750853008591	p_i2=0.6200558507071199	/Tai=0.5054924290425944	/Tei=0.6580502656364079	/EEI=3.587861273716634
actcacacgcgtctttttcaaataaaaaattcaaatgatttgaaagcgttacttgccctgctttttgggcttttattgaaaaagggctttaaaatgagctaaaatgagcgtttcatttgacaaataaagggattgaatggcttttaaggtggtgcaaatttgcggagggcttgggaatcaaatgtttcaatacgctttcgctaaaagtttgcaaaaacactctaatacgcctgtgctgttagatatcacttcttttgattggagcgataggaaaatgcaattagaacttttccctattgatttgccctatgcgagcgcgaaagaaatcgctatagctaaaatgcaacacctccccaagctagtaagagacgcgctcaaatgcatgggatttgatagggtgagtcaagaaatcgtttttgaatacgagcctaaattgctaaagccaagccgcttgacttatttttttggctatttccaagatccacgatactttgatgctatatcccctttaatcaagcaaaccttcactctaccccccccccccccgaaaataataagaataataataaaaaagaggaagaatatcagtgcaagctttctttgattttagccgctaaaaacagcgtgtttgtgcatataagaagaggggattatgtggggattggctgtcagcttggtattgactatcaaaaaaaggcgcttgagtatatggcaaagcgcgtgccaaacatggagctttttgtgttttgcgaagacttagaattcacgcaaaatcttgatcttggctacccttttatggacatgaccactagggataaagaagaagaggcgtattgggacatgctgctcatgcaatcttgtcagcatggcattatcgctaatagcacttatagctggtgggcggcctatttgatagaaaatccagaaaaaatcattattggccccaaacactggctttttgggcatgagaatatcctttgtaaggagtgggtgaaaatagaatcccattttgaggtaaaatcccaaaagtataacgcttaaagtggcttaaaaaaaggctttattggtggtttaaatctttgattttagatcggatttctttatagcgagcgtctaattctatttttctatccatggatattttgataaactcgctttctttttctatgccaataaattccctcttcaaaagattagccgcaatgcctgtggtagagctcccgctaaaaggatcgccaatgagagaattttcatcgctcgccattaaaagcaagcgcactaataaagcgaggggtttttgagtggggtgcttgccattaactttttcccaaggagcgatcgctgggaagctccacacatcgcgcatttgcttgtcgttattgatcttttttaaaacctcatagttaaaaacatgcttgtgtttgcggctttttctcgcccaaatgatttgctcagctgaatgcgtcaaataacggcagctgaaattgggaggagggttggttttttgccaggtgatgaggtttaaaatcttaaaatccaatttttgtaaaacacaccccaaagaaaagatgttgtggtaagtcccgctgattaaaaggcttcctgtgtcttttaaagcctttttagcgttgtttatccact
>92	N operona: 44	last	HP_0094	gene_poz=(601-1068)	-	conserved hypothetical protein	similar to PID:1197639 PID:1197650 percent identity:	/position=98773 - 100440 (99373 - 99840)	/lenght=1668 (468)	/codons=556 (156)	/complement=true	GC-compoz=40.17094017094017%	/LCI1=1.2365591397849462	/LCI2=0.10817204301075271	p_i1=0.136090779292088	p_i2=0.12688316524524404	/Tai=0.5429724314980446	/Tei=0.21419484872071964	/EEI=4.494751675639823
ctgtagcctttctgtcaaaatgtcttatttcatgcgctttctcattaaatggcgcacccgctctttaagccataaaatgatgactctcattcaaatcttaagcattctggctttagcgagcaaggccagtgaagatttagaagagcaactcaaaaaaatcaaagattacatttatagaaccctaaacgctaaaatcgcatcggatgtgtataaccgagtgcttattttagtgaatgaatattgcactaatgaagaattgtttgacaaagagagcgttaaaatttcagatttactcattcaagacattcagctttacgctttagtggatgaaatgcttaaagaagataaatatcaagtccagcacaccattttaaagggcatcatcaaacgcaaatacgatgaagcctactcgctcaatagcgaagacaggattcttttagaataccaagaacgcttgctagaacactcacacgcgtctttttcaaataaaaaattcaaatgatttgaaagcgttacttgccctgctttttgggcttttattgaaaaagggctttaaaatgagctaaaatgagcgtttcatttgacaaataaagggattgaatggcttttaaggtggtgcaaatttgcggagggcttgggaatcaaatgtttcaatacgctttcgctaaaagtttgcaaaaacactctaatacgcctgtgctgttagatatcacttcttttgattggagcgataggaaaatgcaattagaacttttccctattgatttgccctatgcgagcgcgaaagaaatcgctatagctaaaatgcaacacctccccaagctagtaagagacgcgctcaaatgcatgggatttgatagggtgagtcaagaaatcgtttttgaatacgagcctaaattgctaaagccaagccgcttgacttatttttttggctatttccaagatccacgatactttgatgctatatcccctttaatcaagcaaaccttcactctaccccccccccccccgaaaataataagaataataataaaaaagaggaagaatatcagtgcaagctttctttgattttagccgctaaaaacagcgtgtttgtgcatataagaagaggggattatgtggggattggctgtcagcttggtattgactatcaaaaaaaggcgcttgagtatatggcaaagcgcgtgccaaacatggagctttttgtgttttgcgaagacttagaattcacgcaaaatcttgatcttggctacccttttatggacatgaccactagggataaagaagaagaggcgtattgggacatgctgctcatgcaatcttgtcagcatggcattatcgctaatagcacttatagctggtgggcggcctatttgatagaaaatccagaaaaaatcattattggccccaaacactggctttttgggcatgagaatatcctttgtaaggagtgggtgaaaatagaatcccattttgaggtaaaatcccaaaagtataacgcttaaagtggcttaaaaaaaggctttattggtggtttaaatctttgattttagatcggatttctttatagcgagcgtctaattctatttttctatccatggatattttgataaactcgctttctttttctatgccaataaattccctcttcaaaagattagccgcaat
>93	N operona: 45	first-last	HP_0095	gene_poz=(601-1131)	-	predicted coding region HP0095	hypothetical protein; identified by GeneMark;	/position=99339 - 101069 (99939 - 100469)	/lenght=1731 (531)	/codons=577 (177)	/complement=true	GC-compoz=36.91148775894539%	/LCI1=1.5568181818181819	/LCI2=0.12291666666666667	p_i1=0.24413741097278097	p_i2=0.17224752563725185	/Tai=0.4525726589913701	/Tei=0.25502277307352667	/EEI=3.127700868657581
cacctttgccccgaaagcttgagcgagcttggcgactcttttaccgatagtccctaaaccaataaccccccattgactccctttaataagccccattttaatatcgctaatgtgcgtaaaaagatcgctttgactgtattccccgcttttgcaataacgatcgtaatcattgatcctccccaacaaagacaacgcgcacgctaaagtgtgctgggctacggattctgtagaataagcgctcacgtttttgacttctatgcctaaagctttcgcgctttttatatccacattatccgtgcctgtagcggtgatgcaaatgagtttgagtttaggcaattggcttaaaacctcttgggtgataacgactttattcaataccataatttcagcttcaattgatcgttcaacgatttgactgggcggagtaacctcataaaaatcaaaatccgccacttcttttaaaacttctagcgcttttaaccccacgcttttagcgtctaagattacgccttttttgaatgttttcatctctatactcctagatttaattttaaagttatataattaaaccacaaaatccttttttaaaagaaactaagcatgccaaaacccaagaaaaacaccctcccctgtagcctttctgtcaaaatgtcttatttcatgcgctttctcattaaatggcgcacccgctctttaagccataaaatgatgactctcattcaaatcttaagcattctggctttagcgagcaaggccagtgaagatttagaagagcaactcaaaaaaatcaaagattacatttatagaaccctaaacgctaaaatcgcatcggatgtgtataaccgagtgcttattttagtgaatgaatattgcactaatgaagaattgtttgacaaagagagcgttaaaatttcagatttactcattcaagacattcagctttacgctttagtggatgaaatgcttaaagaagataaatatcaagtccagcacaccattttaaagggcatcatcaaacgcaaatacgatgaagcctactcgctcaatagcgaagacaggattcttttagaataccaagaacgcttgctagaacactcacacgcgtctttttcaaataaaaaattcaaatgatttgaaagcgttacttgccctgctttttgggcttttattgaaaaagggctttaaaatgagctaaaatgagcgtttcatttgacaaataaagggattgaatggcttttaaggtggtgcaaatttgcggagggcttgggaatcaaatgtttcaatacgctttcgctaaaagtttgcaaaaacactctaatacgcctgtgctgttagatatcacttcttttgattggagcgataggaaaatgcaattagaacttttccctattgatttgccctatgcgagcgcgaaagaaatcgctatagctaaaatgcaacacctccccaagctagtaagagacgcgctcaaatgcatgggatttgatagggtgagtcaagaaatcgtttttgaatacgagcctaaattgctaaagccaagccgcttgacttatttttttggctatttccaagatccacgatactttgatgctatatcccctttaatcaagcaaaccttcactctaccccccccccccccgaaaataataagaataataataaaaaagaggaagaatatcagtgcaagctttctttgattttagccgctaaaaacagcgtgtttgtgcatat
>94	N operona: 46	first-last	HP_0096	gene_poz=(601-1545)	-	phosphoglycerate dehydrogenase	similar to GB:L77117 PID:1591676 percent identity:	/position=99942 - 102086 (100542 - 101486)	/lenght=2145 (945)	/codons=715 (315)	/complement=false	GC-compoz=40.10582010582011%	/LCI1=1.286624203821656	/LCI2=0.11008492569002123	p_i1=0.15144901232864427	p_i2=0.13246790667011074	/Tai=0.4080943260656662	/Tei=0.21922111600309968	/EEI=4.231834966234148
tttgaattttttatttgaaaaagacgcgtgtgagtgttctagcaagcgttcttggtattctaaaagaatcctgtcttcgctattgagcgagtaggcttcatcgtatttgcgtttgatgatgccctttaaaatggtgtgctggacttgatatttatcttctttaagcatttcatccactaaagcgtaaagctgaatgtcttgaatgagtaaatctgaaattttaacgctctctttgtcaaacaattcttcattagtgcaatattcattcactaaaataagcactcggttatacacatccgatgcgattttagcgtttagggttctataaatgtaatctttgatttttttgagttgctcttctaaatcttcactggccttgctcgctaaagccagaatgcttaagatttgaatgagagtcatcattttatggcttaaagagcgggtgcgccatttaatgagaaagcgcatgaaataagacattttgacagaaaggctacaggggagggtgtttttcttgggttttggcatgcttagtttcttttaaaaaaggattttgtggtttaattatataactttaaaattaaatctaggagtatagagatgaaaacattcaaaaaaggcgtaatcttagacgctaaaagcgtggggttaaaagcgctagaagttttaaaagaagtggcggattttgatttttatgaggttactccgcccagtcaaatcgttgaacgatcaattgaagctgaaattatggtattgaataaagtcgttatcacccaagaggttttaagccaattgcctaaactcaaactcatttgcatcaccgctacaggcacggataatgtggatataaaaagcgcgaaagctttaggcatagaagtcaaaaacgtgagcgcttattctacagaatccgtagcccagcacactttagcgtgcgcgttgtctttgttggggaggatcaatgattacgatcgttattgcaaaagcggggaatacagtcaaagcgatctttttacgcacattagcgatattaaaatggggcttattaaagggagtcaatggggggttattggtttagggactatcggtaaaagagtcgccaagctcgctcaagctttcggggcaaaggtggtgtattattcccctaaagataaaaaagaagagtatgagcgcttgagtttaaaagatctgctcgcaacaagcgatattatcagcattcatgctcctctaaatgaaagcacgcgcgatttaatcgctctgaaagaattgcaaagcttaaaagatggggcgattttaatcaatgtggggcgtgggggcattgtgaatgaaaaggacttggctgaaattttagaaactaaagatttgtattacgcgagcgatgtgtttgtgaaagagccttttgaaaaagatcatgcgtttttgaacccaaagatccaaaataaattgcttttaaccccccatatcgcatgggcgtatagcgacagcttgaaaaccttagtagaaaaaaccaaagaaaatatccaggattttttagcttctcaaaaataaacgcaaaaaaaaggggggggggtttaattgttgggtttttctcccttttcaccatcaaataaaatctaaaaaatggcgtaaggtttaatcatttttagccaaattaagaaaaaacctttaggtggatggcccaaaggcttttattaaagggggcgattacatcttagaaatatcaattttaaaggtgtggatttcatcttctaaaaagactttaaccaccaccacacccggggttttaaggtttttggtatccaccaccacaaaccctcccttagccttactctcaacattaagggtgttgtttttaaggtaattgatcgctaggatttttaaagcttggcggctttcttgcatgacttcttgctcttctacatcatccatcatcatcatgccaaagcctggcccatacatgcccattcccccatacatcatgccgttataagctaaaaatcccccttgcccgtaataaaacataggcggggtgatcatattgacattatcaataggggtggtcggcacggcgatattaaaactttgtaaaataccctcaaaatcaaaactggatttcatcacctgtctcaggcttaagaccggtaaatt
>95	N operona: 47	first-last	HP_0097	gene_poz=(601-1314)	-	predicted coding region HP0097	hypothetical protein; identified by GeneMark;	/position=101043 - 102956 (101643 - 102356)	/lenght=1914 (714)	/codons=638 (238)	/complement=true	GC-compoz=42.016806722689076%	/LCI1=1.2461322081575246	/LCI2=0.09999999999999999	p_i1=0.1389745617557033	p_i2=0.104168615288296	/Tai=0.5114167777936807	/Tei=0.1937517537594664	/EEI=4.442921893022014
ctctaatgtggaaagggcgctttttagcctttttgggtttgaacgcacgctagaattgatgcaagctttagaagaagagaaattttatgccttaaaacctaaagaattggcccttttacaggagcatttttcttgcgcgagctgctcagatgaagcttgtttgaaaacgatccaagaagtttatgcagagcaccaatacctgattgaccctcataccgccaccgctttaaacgctagcttgaaaacccacgaaaaaacccttgtttccgccaccgcctcttatgagaaattccctagaatcacccttttagccctaaacgagcaaaagaaaaacgataacgataaggccgccctagaaacgcttaaaaacagctacaataccccggatagccaacgccttgatgatttgtttgaaagagggatcaagcaccaagaagttttaaaactcaatgagatcaaatcttctattcttttgtggctagaaagcctacattaaatcttttttaagcccttattcctaataaaatcttaattttaagtcaaactacactataataaggaaattctaaacgaaaattaaactgaatgaaaggagtttgaatgaaaaaaatcgttttagtagcgatagccttattgatgagcgcttgcgcgagctataagatcacgcctgaacatgttacttcctataataatgggattcaagtgatgacttccacgcaagccaaatctaaagtccagctagaaatcgctcaaagcaagttgaaaggcttgaacgagtcccccttagtgctgtatgtagcggcgcaagttatagagggaagtcctgtggtgtttagccgtaaagccatttcagtgtctatcaaccaaacgaatttaccggtcttaagcctgagacaggtgatgaaatccagttttgattttgagggtattttacaaagttttaatatcgccgtgccgaccacccctattgataatgtcaatatgatcaccccgcctatgttttattacgggcaagggggatttttagcttataacggcatgatgtatgggggaatgggcatgtatgggccaggctttggcatgatgatgatggatgatgtagaagagcaagaagtcatgcaagaaagccgccaagctttaaaaatcctagcgatcaattaccttaaaaacaacacccttaatgttgagagtaaggctaagggagggtttgtggtggtggataccaaaaaccttaaaaccccgggtgtggtggtggttaaagtctttttagaagatgaaatccacacctttaaaattgatatttctaagatgtaatcgccccctttaataaaagcctttgggccatccacctaaaggttttttcttaatttggctaaaaatgattaaaccttacgccattttttagattttatttgatggtgaaaagggagaaaaacccaacaattaaaccccccccccttttttttgcgtttatttttgagaagctaaaaaatcctggatattttctttggttttttctactaaggttttcaagctgtcgctatacgcccatgcgatatggggggttaaaagcaatttattttggatctttgggttcaaaaacgcatgatctttttcaaaaggctctttcacaaacacatcgctcgcgtaatacaaatctttagtttctaaaatttcagccaagtccttttcattcacaatgcccccacgccccacattgattaaaatcgccccatcttttaagctttgcaattctttcagagcgattaaatcgcgcgtgctttcatttagaggagcatgaatgctgataatatcgcttgttgcgagcagatcttttaaactcaagcgctcatactcttcttttttatctttaggggaataatacaccacctttgccccgaaagcttgagcgag
>96	N operona: 48	first-last	HP_0098	gene_poz=(601-2061)	-	threonine synthase (thrC)	similar to GB:L42023 SP:P44503 PID:1003078	/position=101861 - 104521 (102461 - 103921)	/lenght=2661 (1461)	/codons=887 (487)	/complement=true	GC-compoz=40.5201916495551%	/LCI1=1.4945130315500685	/LCI2=0.09176954732510288	p_i1=0.22155494518148336	p_i2=0.08332806203344649	/Tai=0.45378439407037874	/Tei=0.17499525583010184	/EEI=3.3400194882938092
tattctctaatgacggattttccactagcttaatcgtattgttatcccttaaaagcgttaatcttaaatcttctctgcctttaaaaaacatgctcaccccagcgacatgcgaattggctaaaatgaagttttttaacaagccgattttgatttctcttttggtgtctttagggagcatttctttaacaatgcccatgctcgtataagtgttttctaaaaccccttgcacttcattaaccttaaaatgcaaactatcttgcatagaatgcagagcgctttcttttaaaatctctttcaccctgctgtttaaggacacccctaaaatgctcacgcacacgatcacaatcaacgccacgcacaatatgattttattaccgatactcaaacctttagacaaaacacagccttactatgatgaaattttttgccctttgcggcaaaattttaaaccgcattatagtattataagcataaatcaaaaattaaactggattaaaaagacgatcaatcgttctcattaaaaaaccatttaaggttacattcgctcttttagggtatgctacgacttgaaattatccaaaaataaaaaggaatcattttatgccttttgtccccacccgttctttgaaagaaaaaaagattgattttattgaagcaatattaaaccccaacgccccaaaaggcgggctttacactttagagcgttttgaaacattacaatggcaagattgtttgaatctgagctataacgatctagtggaatgcgtgtttgagcggttgggtttagaaatccctaaaaatttactggcaagcgctttaaaacgctatgaaaattttgataaccctaaaaatccagcccctatttttgcgctcaatgaaaggctttttgtccaagaactctaccatgggcctagtttggcgtttaaagacatggcgttgcagcctttagcgagcttgttttctaatctagcggtaggaaaaaatgaaaagtatttaatgctcgtttccacgagtggtgataccggccctgcgactttagaaagtttggcaggcatgcctaatgtttttgtggtgtgtttataccccaaagacggcacaagtttggtccaaaaactccaaatggttacccaaagcgctagcaatttaaaagtctttgggatcagtggggattttgatgatgcgcaaaacgcgctcaaaaaccttttaaaagacgatgattttaacgaggctttaaaagcgtgccaattgaaattaagcgtggctaattccgtgaattttgggcgcatcgcttttcaaatcgtctatcatatttggggctttttggaattgtataaaaaaggcgcgatcaattctaaagaaaaaatcaccctagccatacctagcggtaattttgggaacgctttaggggcgttttatgccaaaaaaatgggtttgaatattgataaaatcaaggtcgtaaccaacagcaatgatgttttaagggagtttatagagacagggcgttacgatttaacccatcgttctttaaagcaaacttactcgccggctatggatattttaaaaagctctaatgtggaaagggcgctttttagcctttttgggtttgaacgcacgctagaattgatgcaagctttagaagaagagaaattttatgccttaaaacctaaagaattggcccttttacaggagcatttttcttgcgcgagctgctcagatgaagcttgtttgaaaacgatccaagaagtttatgcagagcaccaatacctgattgaccctcataccgccaccgctttaaacgctagcttgaaaacccacgaaaaaacccttgtttccgccaccgcctcttatgagaaattccctagaatcacccttttagccctaaacgagcaaaagaaaaacgataacgataaggccgccctagaaacgcttaaaaacagctacaataccccggatagccaacgccttgatgatttgtttgaaagagggatcaagcaccaagaagttttaaaactcaatgagatcaaatcttctattcttttgtggctagaaagcctacattaaatcttttttaagcccttattcctaataaaatcttaattttaagtcaaactacactataataaggaaattctaaacgaaaattaaactgaatgaaaggagtttgaatgaaaaaaatcgttttagtagcgatagccttattgatgagcgcttgcgcgagctataagatcacgcctgaacatgttacttcctataataatgggattcaagtgatgacttccacgcaagccaaatctaaagtccagctagaaatcgctcaaagcaagttgaaaggcttgaacgagtcccccttagtgctgtatgtagcggcgcaagttatagagggaagtcctgtggtgtttagccgtaaagccatttcagtgtctatcaaccaaacgaatttaccggtcttaagcctgagacaggtgatgaaatccagttttgattttgagggtattttacaaagttttaatatcgccgtgccgaccacccctattgataatgtcaatatgatcaccccgcctatgttttattacgggcaagggggatttttagcttataacggcatgatgtatgggggaatgggcatgtatgggccaggctttggcatgatgatgatggatg
>97	N operona: 49	first	HP_0099	gene_poz=(601-2628)	-	methyl-accepting chemotaxis protein (tlpA)	similar to GB:L29189 SP:P39216 PID:459689	/position=103525 - 106752 (104125 - 106152)	/lenght=3228 (2028)	/codons=1076 (676)	/complement=false	GC-compoz=39.447731755424066%	/LCI1=1.371358024691358	/LCI2=0.13274074074074074	p_i1=0.17889786650722117	p_i2=0.2050198384461481	/Tai=0.3871713363068501	/Tei=0.2845178546015333	/EEI=3.831299017830387
ttaaatacttttcattttttcctaccgctagattagaaaacaagctcgctaaaggctgcaacgccatgtctttaaacgccaaactaggcccatggtagagttcttggacaaaaagcctttcattgagcgcaaaaataggggctggatttttagggttatcaaaattttcatagcgttttaaagcgcttgccagtaaatttttagggatttctaaacccaaccgctcaaacacgcattccactagatcgttatagctcagattcaaacaatcttgccattgtaatgtttcaaaacgctctaaagtgtaaagcccgccttttggggcgttggggtttaatattgcttcaataaaatcaatctttttttctttcaaagaacgggtggggacaaaaggcataaaatgattcctttttatttttggataatttcaagtcgtagcataccctaaaagagcgaatgtaaccttaaatggttttttaatgagaacgattgatcgtctttttaatccagtttaatttttgatttatgcttataatactataatgcggtttaaaattttgccgcaaagggcaaaaaatttcatcatagtaaggctgtgttttgtctaaaggtttgagtatcggtaataaaatcatattgtgcgtggcgttgattgtgatcgtgtgcgtgagcattttaggggtgtccttaaacagcagggtgaaagagattttaaaagaaagcgctctgcattctatgcaagatagtttgcattttaaggttaatgaagtgcaaggggttttagaaaacacttatacgagcatgggcattgttaaagaaatgctccctaaagacaccaaaagagaaatcaaaatcggcttgttaaaaaacttcattttagccaattcgcatgtcgctggggtgagcatgttttttaaaggcagagaagatttaagattaacgcttttaagggataacaatacgattaagctagtggaaaatccgtcattagagaatagccctttagcgcaaaaagcgatgaaaaataaagaaatttctaaaagtttgggttattataggaaaatgcctaatggggcggaagtttatggggtggatattcttttacctttattgaatgagaacgctcaagaggttgtaggggctttgatgatttttatttccattgacagcttcagcaatgaaatcactaaaaacaggagcgatttatttttaattggcactaaaggtaaagtgcttttgagcgcgaataagagtttgcaagacaaacctatcgcagaaatttataagagcgtgcctaaagccaccaacgaagtgatggctattttagaaaacggctctaaagcgactttagaatacttagatccctttagccataaggaaaattttttagccgttgaaacctttaaaatgctaggcaaaacagaaagtaaagacaatcttaattggatgatcgctttaatcattgaaaaagacaaggtctatgagcaagtaggctcggtgcgttttgtggtgatcatagcgagcgcaatcatggtgttagccttgattatagcgatcactctcttaatgcgagcgatcgtgagcagtcgtttggaagccgtttctagcaccttgtctcatttctttaaattattgaacaatcaagccaattctagcggtattaaattgattgaagcgaaatccaatgacgagttaggccgcatgcaaacagcgatcaataaaaatatcttgcaaacccaaaaaatcatgcaagaagacaggcaagccgtccaagacaccattaaagtggtttcagatgtgaaagcagggaattttgcggtgcgcatcacggctgagcccgcaagccctgatttgaaagaattgagggacgcgctaaatgggatcatggattatttgcaagaaagcgtagggactcacatgccaagcattttcaaaatctttgaaagctattctggtttggattttagaggccggatccaaaacgcttcgggtagggtggaactggttactaacgctttagggcaagaaatccaaaaaatgctagaaacttcgtctaattttgccaaagatttagcgaacgatagcgcgaatttaaaagagtgcgtgcaaaatttagaaaaagcttcaaactcccaacacaaaagcttgatggaaacttccaaaacgatagaaaatatcaccacttccattcaaggcgtgagctctcaaagtgaagccatgattgaacaagggcaagacattaaaagcattgtagaaatcattagagatattgctgatcaaaccaatcttttagccttaaacgccgctattgaagccgcaagggccggcgagcatggcagaggctttgcggtggtggctgatgaggtaagaaagctcgctgaaaggacgcaaaaatcgctcagcgagattgaagccaatatcaatattttagtgcaaagcatttcagacacgagcgaaagcattaaaaaccaggttaaagaagtggaagaaatcaacgcttctattgaagccttaagatcggttactgagggcaatctaaaaatcgctagcgattctttagaaatcagtcaagaaattgacaaagtttctaacgatattttagaagatgtgaataaaaagcagttttaatgctcattcatatttgctgctcagtggataacctctattttttaaaaaaggctaaagaggcttttgcgggtgaaaaaattgtagggtttttttataaccccaatatccacccttatagcgaatacttgttgcgtttagaagacgtgaaacgcacttgtgagatgctaggaattgaattgcttgagggcgattatgaattagaaaaatttttagataaagctaagggtaaggaattgttaggggaaaaaagcgaacgctgttttgagtgctttgatttacgcttagaagcgagtgcattgaaagcctttgaattaggggaagaaaaattcaccaccaccttactcacaagccctaaaaaagaccctaaccagctcatcgctaaggggcagagcatcgcgcaaaggcacaatttggaatttgtcgtgtttagaaacgataattttgaacattttaagagcgagttggatttaaacttgcaagctttggcgagagaaaacgagctttatcggcaaaattattgcggttgccaattcgctttaaaaatccaaaaagaatcccaaaacagaagcccctttgagctttactcgcctttaaaacgcc
>98	N operona: 49	last	HP_0100	gene_poz=(601-1707)	-	conserved hypothetical protein	similar to GB:L42023 SP:P44068 PID:1005965	/position=105552 - 107858 (106152 - 107258)	/lenght=2307 (1107)	/codons=769 (369)	/complement=false	GC-compoz=38.482384823848236%	/LCI1=1.5498188405797102	/LCI2=0.11277173913043477	p_i1=0.24157240388302317	p_i2=0.1404726836539172	/Tai=0.4243872868264793	/Tei=0.2264254152885255	/EEI=3.150448103959695
aatccaaaaaatgctagaaacttcgtctaattttgccaaagatttagcgaacgatagcgcgaatttaaaagagtgcgtgcaaaatttagaaaaagcttcaaactcccaacacaaaagcttgatggaaacttccaaaacgatagaaaatatcaccacttccattcaaggcgtgagctctcaaagtgaagccatgattgaacaagggcaagacattaaaagcattgtagaaatcattagagatattgctgatcaaaccaatcttttagccttaaacgccgctattgaagccgcaagggccggcgagcatggcagaggctttgcggtggtggctgatgaggtaagaaagctcgctgaaaggacgcaaaaatcgctcagcgagattgaagccaatatcaatattttagtgcaaagcatttcagacacgagcgaaagcattaaaaaccaggttaaagaagtggaagaaatcaacgcttctattgaagccttaagatcggttactgagggcaatctaaaaatcgctagcgattctttagaaatcagtcaagaaattgacaaagtttctaacgatattttagaagatgtgaataaaaagcagttttaatgctcattcatatttgctgctcagtggataacctctattttttaaaaaaggctaaagaggcttttgcgggtgaaaaaattgtagggtttttttataaccccaatatccacccttatagcgaatacttgttgcgtttagaagacgtgaaacgcacttgtgagatgctaggaattgaattgcttgagggcgattatgaattagaaaaatttttagataaagctaagggtaaggaattgttaggggaaaaaagcgaacgctgttttgagtgctttgatttacgcttagaagcgagtgcattgaaagcctttgaattaggggaagaaaaattcaccaccaccttactcacaagccctaaaaaagaccctaaccagctcatcgctaaggggcagagcatcgcgcaaaggcacaatttggaatttgtcgtgtttagaaacgataattttgaacattttaagagcgagttggatttaaacttgcaagctttggcgagagaaaacgagctttatcggcaaaattattgcggttgccaattcgctttaaaaatccaaaaagaatcccaaaacagaagcccctttgagctttactcgcctttaaaacgccagattttacccgcaagtattgaagaaagaacgcaagtttttagaacattagacatggctaaaaaggacgctaataagccttttttagcccaaaaaacgatcgcaacttaccgcttattaaatggaggcgtgtggctttctaaaaattcaaaccccttgaattgctgcattctggcgcgctctaaaagtaaggctaaagttaggatcaacgatttaaggtgggttttttcccagcgtttaagcgtgctagtgggttatagccaaagagatgaaaccttgtttttaactttagaaggccttaatactcttatggcgaaaaactacgataatttaaaagagttaaaccttaaccccttaaattatgaagaagagttgtctttaagggcgttagtgagcgggagcgagagtattaaccctattatcgtgctagaagaacgcacagaaaagaccctttttgtagaaattaaaagcgtttttcaagaagaaaaggtgttttatttgctgtaagctaaactttaattaggcgataaattcttgtaatgaaaaatgattaaagttggctttagttatccatgcttgatgggaacaaaacctcaataaattgtattttaaaatatagcgttgcgtgtgagtggggggttatagtaaaaacatgcaagtaatttaaagttaatttaagataattaggcacaatagccacaaaaagtttaaggctgtatttgaaaactctatttagtatttatctctttttatcgttgaacccactctttttagaagctaatgaaatcacttggtctaaattcttggaaaattttaaaaacaagaatgatgatgacaaacctaaacccctaactattgataaaaacaatgaaaaacagcaaatcttagacaaaaaccagcaaatcttaaaaagggctttggaaaaaagccttaaattctttttcatttttggatacaactattcgcaagccactttttcaacttctaaccaaaccttgacttttgtagccaatagcatagggtttaacaccgctaccggtttagagcattttttaagaaaccaccctaaagtcggttttagaatctttagcgtctataactatttcc
>99	N operona: 50	first-last	HP_0101	gene_poz=(601-1362)	-	predicted coding region HP0101	hypothetical protein; identified by GeneMark;	/position=106871 - 108832 (107471 - 108232)	/lenght=1962 (762)	/codons=654 (254)	/complement=false	GC-compoz=34.25196850393701%	/LCI1=1.6073781291172595	/LCI2=0.06376811594202897	p_i1=0.2628512446786384	p_i2=0.029991139859758834	/Tai=0.4347330295934584	/Tei=0.12699202587378294	/EEI=2.971184382354795
aaatggaggcgtgtggctttctaaaaattcaaaccccttgaattgctgcattctggcgcgctctaaaagtaaggctaaagttaggatcaacgatttaaggtgggttttttcccagcgtttaagcgtgctagtgggttatagccaaagagatgaaaccttgtttttaactttagaaggccttaatactcttatggcgaaaaactacgataatttaaaagagttaaaccttaaccccttaaattatgaagaagagttgtctttaagggcgttagtgagcgggagcgagagtattaaccctattatcgtgctagaagaacgcacagaaaagaccctttttgtagaaattaaaagcgtttttcaagaagaaaaggtgttttatttgctgtaagctaaactttaattaggcgataaattcttgtaatgaaaaatgattaaagttggctttagttatccatgcttgatgggaacaaaacctcaataaattgtattttaaaatatagcgttgcgtgtgagtggggggttatagtaaaaacatgcaagtaatttaaagttaatttaagataattaggcacaatagccacaaaaagtttaaggctgtatttgaaaactctatttagtatttatctctttttatcgttgaacccactctttttagaagctaatgaaatcacttggtctaaattcttggaaaattttaaaaacaagaatgatgatgacaaacctaaacccctaactattgataaaaacaatgaaaaacagcaaatcttagacaaaaaccagcaaatcttaaaaagggctttggaaaaaagccttaaattctttttcatttttggatacaactattcgcaagccactttttcaacttctaaccaaaccttgacttttgtagccaatagcatagggtttaacaccgctaccggtttagagcattttttaagaaaccaccctaaagtcggttttagaatctttagcgtctataactatttccattctgtttccctctcccagcctcaaaccttaatggtgcaaaattatgggggcgcgttagatttttcttggatttttgtagataaaaatatttatcgctttaggagttatttagggatcgctttagaacaaggggtgttgttagtggatacgattaaaccaggtgctatcacaacgattatcccaagaaccaaaaaaaccttttttcaagcccctttgcgttttggttttatcgtggattttatcggctatttgtctttgcaattagggattgaaatgcctttagtgaggaatgttttttacacctacaacaaccatcaagaaagattcaaaccacgatttaacgctaatctttctttaatcgtttcgttttagccccccttttccccttttaaataagcccatgattttcctagggtattttaaaagcatggaaaaaacattcgcctgaatgccgttttctttacatgctcttatgttttctttattccttaataaaaggcttttaaacccgctcgcgctaaccccaccggtgcgcatcaccactaacacttctttcaaataagaaaagcttattttttgcaccacaaacaagcggatgatcatctcaaaatccgctgaaatcttataatcggttttgtataagccgtagcgttcataaatggcttttttgacaaaaagcgtggggtgcgctggcactacgccataaagcaaggttttagggttaaactccccgatctcataatagcgcaccactttttctaaacaatcaggtttgacaaacaccagatccgcatacacgctatcgcaatttttcctttcaaactcatgcaccactttttctaccacaaactcatctttgtaaaaatcatcgctattcaataaagcgataatatccccactagaacgctttatgcccttattcatagcgtcataaatgccctcatctttttcactcattacgcaagcgatttt
>100	N operona: 51	first	HP_0102	gene_poz=(601-1380)	-	conserved hypothetical protein	similar to PID:1197639 PID:1197649 percent identity:	/position=107615 - 109594 (108215 - 108994)	/lenght=1980 (780)	/codons=660 (260)	/complement=true	GC-compoz=38.333333333333336%	/LCI1=1.505791505791506	/LCI2=0.16319176319176312	p_i1=0.2255990439606537	p_i2=0.314493844377479	/Tai=0.40302672171548526	/Tei=0.38304445993973113	/EEI=3.299903772947668
actgaagaggaactctctagcaaagtggagcagctaagccgtaacgctgatgatgtcaaatccattctggatattatcaatgatattgccgatcaaacgaatttattagccctaaacgctgctattgaagccgcaagggctggcgagcatggcagaggctttgcggtggtggctgatgaagttaggaatttagccgggcgcactcaaaagtctttagccgaaatcaattccactatcatggtgattgtccaagaaatcaatgccgtgagttcgcaaatgaatctcaattcgcaaaaaatggagcgtttgagcgatatgagtaaaagcgtgcaagaaacttacgaaaaaatgagttctaatttaagctcagtcgtgtcagacagcaatcaaagcatggacgattacgccaaatccggacaccaaattgaagttatggtaagcgattttgcagaggtggaaaaagtggcttctaagactttagcggattcttcagatattttaaacatcgctacgcatgtgagtggaacgaccatgaatttagacaaacaagtgaatttgtttaaaacttaatcagggggagtttattaaaaaagggttggattgttaaaagtttctgtgatcacggcgtgttttaatagcgaaaaaaccattgaagacaccattctttccgtgcttcatcaaacttataaaaacattgaatacatcattatagacggggctagcacggatagcactttagaaatcattcaaaaacatagagataaaatcgcttgcgtaatgagtgaaaaagatgagggcatttatgacgctatgaataagggcataaagcgttctagtggggatattatcgctttattgaatagcgatgatttttacaaagatgagtttgtggtagaaaaagtggtgcatgagtttgaaaggaaaaattgcgatagcgtgtatgcggatctggtgtttgtcaaacctgattgtttagaaaaagtggtgcgctattatgagatcggggagtttaaccctaaaaccttgctttatggcgtagtgccagcgcaccccacgctttttgtcaaaaaagccatttatgaacgctacggcttatacaaaaccgattataagatttcagcggattttgagatgatcatccgcttgtttgtggtgcaaaaaataagcttttcttatttgaaagaagtgttagtggtgatgcgcaccggtggggttagcgcgagcgggtttaaaagccttttattaaggaataaagaaaacataagagcatgtaaagaaaacggcattcaggcgaatgttttttccatgcttttaaaataccctaggaaaatcatgggcttatttaaaaggggaaaaggggggctaaaacgaaacgattaaagaaagattagcgttaaatcgtggtttgaatctttcttgatggttgttgtaggtgtaaaaaacattcctcactaaaggcatttcaatccctaattgcaaagacaaatagccgataaaatccacgataaaaccaaaacgcaaaggggcttgaaaaaaggtttttttggttcttgggataatcgttgtgatagcacctggtttaatcgtatccactaacaacaccccttgttctaaagcgatccctaaataactcctaaagcgataaatatttttatctacaaaaatccaagaaaaatctaacgcgcccccataattttgcaccattaaggtttgaggctgggagagggaaacagaatggaaatagttatagacgctaaagattctaaaaccgactttagggtggtttcttaaaaaatgctctaaaccggtagcggtgttaaaccctatgctattggctacaaaagtcaaggtttggttagaagttgaaaaagtggcttgcgaatagttgtatccaaaaatgaaaaagaatttaaggcttttttccaaagccctttttaagatttgctggtttttgtctaagatttgctgtttttcattgtt
>101	N operona: 51	last	HP_0103	gene_poz=(601-2298)	-	methyl-accepting chemotaxis protein (tlpB)	similar to GB:L29189 SP:P39217 PID:459691	/position=108425 - 111322 (109025 - 110722)	/lenght=2898 (1698)	/codons=966 (566)	/complement=true	GC-compoz=41.81389870435807%	/LCI1=1.1386430678466077	/LCI2=0.12194690265486727	p_i1=0.10813601973535271	p_i2=0.16911204182372336	/Tai=0.48097869700473095	/Tei=0.25220083764135104	/EEI=5.06784789758188
aacccgccggacaaaggattatcaatccgacaatcaacaacaaacccattgaccccaaagccatctataaattagcgatcaacaattaccgattcggaacattatccacgacattgaatttggttacagacgctgataggtattataattcttacgatgaactgcaagataatgggcaaatacgagatttgatcatcaaatacatcacggaagaaaaaggtgggaaggtaacccctgaattggagggtaattgggaaatcatcaactacgatttcaaaaacccgttgttggaaaaattgagagaaaaattaaaagaggggagcatcaaaatccccacctcaaaggatgggaggactttgaatgtcaaatccattaaagagagtgaagttaaataaaattttttatttttattattttatctttaagcctaacttaaaaaagggtgttctataatttcagcttgtttgttcttttgtttcgttttcaaacaaccgggttttaattttgttttgtgccactcatttttcggggggggggggtgcatttagaagctaaactctaaaattagggtttgacttaaaaatgatttataggagataaatgatgttttcttcaatgtttgcttcgttggggactcgtatcatgctggtcgtgttagccgctcttttaggtttaggggggctttttattggttttgtaaaggttatgcaaaaagatgtgttagcgcaactcatggagcatttagaaaccgggcaatacaaaaagcgtgaaaaaacgctcgcttacatgacaaaaattattgaacagggcattcatgagtattacaaaaattttgacaatgctactgcaagaaaaatggcgttagattatttcaaacgcatcaacgacgataagggcatgatttatatggtggtggtggataaaaacggggtggtattgtttgatccggtcaatcctaaaaccgtaggccaatcagggcttgacgctcagagcgttgatggggtgtattatgttagggggtatttggaggcggccaaaaaagggggaggctacacttattataaaatgcctaaatacgatggaggcgtaccggagaaaaaattcgcctactcgcattatgatgaagtttctcaaatggtgatcgcaacgacttcctattacactgacattaacacagaaaataaagcgatcaaagaaggcgtgaataaggtttttgatgaaaacaccacgaaattattcctttggatactgacagcgacgatagcgctagtggttttgacgctcatatacgctaaattaaggatcgtgaaacgcattgatgaactggtccttaaaatcaacgcttttagccgtggggataaggatttgagagccaaaattgatgtgggtgatcgcaacgatgaaatctcgcaagtgggccgtgggatcaatttgtttgtggaaaacgcccgcttgattatggaagagattaaagggatttccaccctcaataaaacttcaatggataaattagtccaaatcacgcaagaaacccaaaagagcatgaaagattcctcaaccaccctaaattccgtgaaaaataaagccactgatatagcgagcatgatgaatgcttccatagagcaatctcaagggttaaggaagcgtttgattgaaacgcaagggctggtcaaagagagcaaggatgcgatcggggatttattttctcaaatcacagagagcgcgcacactgaagaggaactctctagcaaagtggagcagctaagccgtaacgctgatgatgtcaaatccattctggatattatcaatgatattgccgatcaaacgaatttattagccctaaacgctgctattgaagccgcaagggctggcgagcatggcagaggctttgcggtggtggctgatgaagttaggaatttagccgggcgcactcaaaagtctttagccgaaatcaattccactatcatggtgattgtccaagaaatcaatgccgtgagttcgcaaatgaatctcaattcgcaaaaaatggagcgtttgagcgatatgagtaaaagcgtgcaagaaacttacgaaaaaatgagttctaatttaagctcagtcgtgtcagacagcaatcaaagcatggacgattacgccaaatccggacaccaaattgaagttatggtaagcgattttgcagaggtggaaaaagtggcttctaagactttagcggattcttcagatattttaaacatcgctacgcatgtgagtggaacgaccatgaatttagacaaacaagtgaatttgtttaaaacttaatcagggggagtttattaaaaaagggttggattgttaaaagtttctgtgatcacggcgtgttttaatagcgaaaaaaccattgaagacaccattctttccgtgcttcatcaaacttataaaaacattgaatacatcattatagacggggctagcacggatagcactttagaaatcattcaaaaacatagagataaaatcgcttgcgtaatgagtgaaaaagatgagggcatttatgacgctatgaataagggcataaagcgttctagtggggatattatcgctttattgaatagcgatgatttttacaaagatgagtttgtggtagaaaaagtggtgcatgagtttgaaaggaaaaattgcgatagcgtgtatgcggatctggtgtttgtcaaacctgattgtttagaaaaagtggtgcgctattatgagatcggggagtttaaccctaaaaccttgctttatggcgtagtgccagcgcaccccacgctttttgtcaaaaaagccatttatgaacgctacggcttatacaaaaccgattataagatttcagcggattttgagatgatcatccgcttgtttgtggtgcaaaaaataagcttt
>102	N operona: 52	first-last	HP_0104	gene_poz=(601-2346)	-	2',3'-cyclic-nucleotide 2'-phosphodiesterase	similar to GB:L42023 SP:P44764 PID:1004048	/position=110328 - 113273 (110928 - 112673)	/lenght=2946 (1746)	/codons=982 (582)	/complement=true	GC-compoz=38.88888888888889%	/LCI1=1.3172690763052208	/LCI2=0.10981067125645441	p_i1=0.16117480618279292	p_i2=0.13166127718784262	/Tai=0.4709851540685439	/Tei=0.21849514946905838	/EEI=4.080677848321415
tagagagttttaatttggatcacaccaaagtcaaagccccttatgtgcgtgtcgctgatcgcaaaaagggcgttaatggggatttgattgtcaaatacgatgtgcgcttcaagcagcccaaccaagatcacatggacatgcctagcctacattctttagagcatttagtcgctgaaattatccgcaaccatgccagttatgtcgtggattggtcgcctatgggttgccaaacgggattttatctcacagtgttaaaccatgacaattacacagagattttagaggttttagaaaagaccatgcaagatgtgttaaaggctacagaagtgcctgccagcaatgaaaagcaatgcggttgggcggctaaccacactttagagggtgctaaggatttagcgcgcgcttttttagacaaacgcgctgagtggtctgaagtgggggtttgattggtttggggaatgatttttacccccctatccccttacccattattttacccattttgcccataagcgttaaattccaatcaaaaaccatcgtatcggtgttaatattgtgtaaaaattaatgttatgaatctcttgtattaaaaggacttcaatgaaaaaattggttttagtcatctttttaacgctagcgctttcaatatctgcaaaagaagtcaaaatagtgtttttagaaacttcagacattcatgggcggcttttttcgtatgattatgcgattggcgagcaaaaacccaataacggcttgacaaggattgcgactttaatcaaaaagcaaagggctgagaataaaaatgtggttttgattgacagcggggatttgttgcaaggcaatagcgcggagttgtttaatgatgagccaattcatccgctagttagagctgaaaacgatttgaaatttgacattcgtgtgcttggcaatcacgagtttaatttcagtaaagattttttagaaaagaatattaaggggtttaatggcgatgtcatgaatgcgaatatcattaaaattgcggacaataagccgtttgtaaaaccttatattattaaaaaaattgatggcgtgagggtggcggttgtggggtatgtggtggcgcacatcccaacttgggaggcctctacgcctgaacattttgcaggattgaagtttttggacgctgaagaagcgttaaaaaagaccttaaaagagttgaaagggaagtatgatattttgattggcgcttttcatttggggcgagaagatgagaaaggtggcgacgggataccggatttagcgaaaaaattcccgcaatttgacatcatttttgcagggcatgagcatgcggtttataacaccaaagtagggaaagtgcataccattgagcctggagcgtatggggcttatctggcaaagggcgtggtggtatttgacactaaaacgaagaaaaaaattataacgactgaaaatttacccacaaaagatgtgccagaagatgaagaattagcgaaaaaatacgaatatgtggataaaaaatcaaaagaatacgctaatgaagtggttggcgaagttacaaaaacctttattgacaggcctgattttatcacaggagaagaaaaaatcaccacgatgcccaccgccgccttgcaagaaacaccggtgatagaattgattaataaagtgcaaaaatattacgcaaaagccgatgtttcagcggcagccttattcaattttggggcgaatttgaaaaaagggcctttcaaaagaaaagatgtcacttatatttacaagttcgctaatacgctcattggagtgcgtataacgggtgaaaatctgttgaaatacatggaatggtcataccgattttacaatcagttgcaaccaggagatttgacgatcagttttaatgaaaacattcgcggctataactttgatatgttttctggcgtgaaataccaggttgatgttacaaaacccgccggacaaaggattatcaatccgacaatcaacaacaaacccattgaccccaaagccatctataaattagcgatcaacaattaccgattcggaacattatccacgacattgaatttggttacagacgctgataggtattataattcttacgatgaactgcaagataatgggcaaatacgagatttgatcatcaaatacatcacggaagaaaaaggtgggaaggtaacccctgaattggagggtaattgggaaatcatcaactacgatttcaaaaacccgttgttggaaaaattgagagaaaaattaaaagaggggagcatcaaaatccccacctcaaaggatgggaggactttgaatgtcaaatccattaaagagagtgaagttaaataaaattttttatttttattattttatctttaagcctaacttaaaaaagggtgttctataatttcagcttgtttgttcttttgtttcgttttcaaacaaccgggttttaattttgttttgtgccactcatttttcggggggggggggtgcatttagaagctaaactctaaaattagggtttgacttaaaaatgatttataggagataaatgatgttttcttcaatgtttgcttcgttggggactcgtatcatgctggtcgtgttagccgctcttttaggtttaggggggctttttattggttttgtaaaggttatgcaaaaagatgtgttagcgcaactcatggagcatttagaaaccgggcaatacaaaaagcgtgaaaaaacgctcgcttacatgacaaaaattattgaacagggcattcatgagtattacaaaaattttgacaatgctactgcaagaaaaatggcgttagattatttcaaacgcatcaacgacgataagggcatgatttatatggtggtggtggataaaaacggggtggtattgtttgatccggtcaatcctaaaaccgtaggccaatcagggcttgacgctcagagcgt
>103	N operona: 53	first	HP_0105	gene_poz=(601-1068)	-	conserved hypothetical protein	similar to GB:L42023 SP:P44007 PID:1003866	/position=112228 - 113895 (112828 - 113295)	/lenght=1668 (468)	/codons=556 (156)	/complement=true	GC-compoz=44.44444444444444%	/LCI1=1.1333333333333333	/LCI2=0.17225806451612907	p_i1=0.1067042903102156	p_i2=0.3481504412157856	/Tai=0.5238404056029673	/Tei=0.413335397094207	/EEI=5.101159531698387
ccaaatacttaggcgggcatagcgatgtggtcgccgggcttgtaaccactaataatgaagcgctagcccaagagatcgcttttttccaaaacgctatcggtggggttttaggccctcaagacagctggctgttgcaaagagggattaaaacgctgggattgcgcatggaagcccatcaaaaaaacgctctttgtgtggctgagtttttagaaaaacaccctaaagtggaaagggtttattacccgggccttcccactcaccctaattacgaactagctaaaaaacagatgcgtggctttagcgggatgctctctttcactctcaaaaatgatagcgaggcggttgcttttgtagaaagccttaaactattcattttaggcgagagtttgggcggggtggaaagtttggtggggattccggcatttatgacccatgcgtgcatccctaaaacgcaacgagaagctgctgggattagagatggcctggtgcgcttgtctgtagggattgagcatgaacaggatttgttagaagatttagagcaagcgttcgctaaaataggctaaagtttcattacaatttatgaataaaggagttaaaaacatgaaaacaccaaaaatgaatgtagagagttttaatttggatcacaccaaagtcaaagccccttatgtgcgtgtcgctgatcgcaaaaagggcgttaatggggatttgattgtcaaatacgatgtgcgcttcaagcagcccaaccaagatcacatggacatgcctagcctacattctttagagcatttagtcgctgaaattatccgcaaccatgccagttatgtcgtggattggtcgcctatgggttgccaaacgggattttatctcacagtgttaaaccatgacaattacacagagattttagaggttttagaaaagaccatgcaagatgtgttaaaggctacagaagtgcctgccagcaatgaaaagcaatgcggttgggcggctaaccacactttagagggtgctaaggatttagcgcgcgcttttttagacaaacgcgctgagtggtctgaagtgggggtttgattggtttggggaatgatttttacccccctatccccttacccattattttacccattttgcccataagcgttaaattccaatcaaaaaccatcgtatcggtgttaatattgtgtaaaaattaatgttatgaatctcttgtattaaaaggacttcaatgaaaaaattggttttagtcatctttttaacgctagcgctttcaatatctgcaaaagaagtcaaaatagtgtttttagaaacttcagacattcatgggcggcttttttcgtatgattatgcgattggcgagcaaaaacccaataacggcttgacaaggattgcgactttaatcaaaaagcaaagggctgagaataaaaatgtggttttgattgacagcggggatttgttgcaaggcaatagcgcggagttgtttaatgatgagccaattcatccgctagttagagctgaaaacgatttgaaatttgacattcgtgtgcttggcaatcacgagtttaatttcagtaaagattttttagaaaagaatattaaggggtttaatggcgatgtcatgaatgcgaatatcattaaaattgcggacaataagccgtttgtaaaaccttatat
>104	N operona: 53	middle	HP_0106	gene_poz=(601-1743)	-	cystathionine gamma-synthase (metB)	similar to GB:L42023 SP:P44502 PID:1003076	/position=112733 - 115075 (113333 - 114475)	/lenght=2343 (1143)	/codons=781 (381)	/complement=true	GC-compoz=47.506561679790025%	/LCI1=1.1385964912280702	/LCI2=0.17342105263157898	p_i1=0.10812342161033492	p_i2=0.35247206840234185	/Tai=0.5493930791847041	/Tei=0.4172248615621077	/EEI=5.068139117129241
atcaacacgcctactagcgaggggatttctggcgccattaaaaaaagtaaagagttagccgaaagtatccctgatagctatttgcccttacaatttgaaaaccctgataatcccgccgcttactaccacaccctagcccctgagattgtccaagaattaggcacaaaccttacgagctttgtagccgggatagggagtggtggcacttttgcgggcacggctaggtatttgaaagaacgcatccctgcgattcgcttgattggggtggagccggagggttctattttgaatgggggtgagcctgggcctcatgagattgagggcattggcgtggagttcatccctcctttttttgaaaacttggatattgatggctttgaaacgatctcagatgaagagggttttagctacactaggaagttagccaagaaaaacggcttattagtggggagctctagcggggcagcttttgtggcagcattgaaagaagcgcaacgcctccccgaaggcagccaggttttaaccattttcccggatgttgccgatcgttatctctcaaaaggtatttatttataaaaattcaataaaaaaggaaaaaccatgcgcatgcaaaccaaattaatccatgggggcattagtgaggacgcaacaacgggggcggtgagcgtgcctatttatcaaacttccacctaccgccaagacgccataggccgccataagggctatgaatactctcgctcaggcaaccccacgcgctttgctttagaagaactcatcgctgatttagaagggggggttaaggggtttgcttttgcctctggattagctggaatccacgccgttttttccctcttgcaatcaggcgatcatgtgttattgggcgatgatgtttatggggggactttccgcttgtttaatcaagtgcttgtcaaaaacgggctttcttgcaccattatagacactagcgatatatcccaaattaaaaaggctatcaagcccaacaccaaagccctttatttagaaacccctagtaaccccttgcttaaaatcacggatttagcgcaatgcgctagtgtcgctaaagatcatggtttgctcactatcgtggataacacctttgccaccccctattatcaaaacccgcttcttttgggagcggacattgtggcacatagcggcaccaaatacttaggcgggcatagcgatgtggtcgccgggcttgtaaccactaataatgaagcgctagcccaagagatcgcttttttccaaaacgctatcggtggggttttaggccctcaagacagctggctgttgcaaagagggattaaaacgctgggattgcgcatggaagcccatcaaaaaaacgctctttgtgtggctgagtttttagaaaaacaccctaaagtggaaagggtttattacccgggccttcccactcaccctaattacgaactagctaaaaaacagatgcgtggctttagcgggatgctctctttcactctcaaaaatgatagcgaggcggttgcttttgtagaaagccttaaactattcattttaggcgagagtttgggcggggtggaaagtttggtggggattccggcatttatgacccatgcgtgcatccctaaaacgcaacgagaagctgctgggattagagatggcctggtgcgcttgtctgtagggattgagcatgaacaggatttgttagaagatttagagcaagcgttcgctaaaataggctaaagtttcattacaatttatgaataaaggagttaaaaacatgaaaacaccaaaaatgaatgtagagagttttaatttggatcacaccaaagtcaaagccccttatgtgcgtgtcgctgatcgcaaaaagggcgttaatggggatttgattgtcaaatacgatgtgcgcttcaagcagcccaaccaagatcacatggacatgcctagcctacattctttagagcatttagtcgctgaaattatccgcaaccatgccagttatgtcgtggattggtcgcctatgggttgccaaacgggattttatctcacagtgttaaaccatgacaattacacagagattttagaggttttagaaaagaccatgcaagatgtgttaaaggctacagaagtgcctgccagcaatgaaaagcaatgcggttgggcggctaaccacactttagagggtgctaaggatttagcgcgcgcttttttagacaaacgcgctgagtggtctgaagtgggggtttgattggtttggggaatgatttttacccccctatccccttacccattattttacccattttgcccataagcgttaaattccaatcaaaaaccatcgta
>105	N operona: 53	last	HP_0107	gene_poz=(601-1521)	-	cysteine synthetase (cysK)	similar to GB:D26185 SP:P37887 PID:467462	/position=113900 - 116020 (114500 - 115420)	/lenght=2121 (921)	/codons=707 (307)	/complement=true	GC-compoz=46.579804560260584%	/LCI1=1.0294117647058822	/LCI2=0.08540305010893245	p_i1=0.08055844454922778	p_i2=0.06873363038109405	/Tai=0.5363273487861189	/Tei=0.16186026734298464	/EEI=5.797014070821613
ttcaagatgggctttttaaatcgtcataactctcttgataataagcgtctccatcaggatcaatgattttgtcatacgccaggcatttttgacactctttttccccattctcctctatggatcgacctatacaaagatgaaacttttttgcatcgttgtgccaatagtaagcaagccaaatataaaaaccttttgttggggttggtatttcaccattgacaaacccttcccctaaaatatcctgacggcaaaaggcgatggatggcttataggataaacgcccatggctgccaggactgattttacacgcataaccccatggcgctaaaaacttgttcagcccgttttggcatgaaccatactttggtatttttggagttctgcctgtttgtttttcctcttgcgctttagcgtctattaacgctgtaaattctcttaacaagtcctgaaacgcttttctttgctcttcattccattctatcgttttcatgaaagctccttgatcgatcttaataaaccaacattttatcctaaacttattccatttaacgagtttaggcataatcgcaaaattgaattttattgtttgttataggagaaatgatgattatcaccacaatgcaagacgccataggccgcactcccgtttttaaattcactaacaaggattaccccattccgttaaattccgccatttacgccaaactggagcatctaaacccaggggggagcgttaaagatcgcttaggccaataccttataggagaagggtttaaaacgggcaaaatcacttctaaaacaaccatcattgagcctaccgcaggcaataccggcatcgctctagctttagtggcaatcaagcaccatctcaaaaccatctttgttgtcccggaaaaattcagcacagaaaaacaacaaatcatgagggctttgggggctttagtaatcaacacgcctactagcgaggggatttctggcgccattaaaaaaagtaaagagttagccgaaagtatccctgatagctatttgcccttacaatttgaaaaccctgataatcccgccgcttactaccacaccctagcccctgagattgtccaagaattaggcacaaaccttacgagctttgtagccgggatagggagtggtggcacttttgcgggcacggctaggtatttgaaagaacgcatccctgcgattcgcttgattggggtggagccggagggttctattttgaatgggggtgagcctgggcctcatgagattgagggcattggcgtggagttcatccctcctttttttgaaaacttggatattgatggctttgaaacgatctcagatgaagagggttttagctacactaggaagttagccaagaaaaacggcttattagtggggagctctagcggggcagcttttgtggcagcattgaaagaagcgcaacgcctccccgaaggcagccaggttttaaccattttcccggatgttgccgatcgttatctctcaaaaggtatttatttataaaaattcaataaaaaaggaaaaaccatgcgcatgcaaaccaaattaatccatgggggcattagtgaggacgcaacaacgggggcggtgagcgtgcctatttatcaaacttccacctaccgccaagacgccataggccgccataagggctatgaatactctcgctcaggcaaccccacgcgctttgctttagaagaactcatcgctgatttagaagggggggttaaggggtttgcttttgcctctggattagctggaatccacgccgttttttccctcttgcaatcaggcgatcatgtgttattgggcgatgatgtttatggggggactttccgcttgtttaatcaagtgcttgtcaaaaacgggctttcttgcaccattatagacactagcgatatatcccaaattaaaaaggctatcaagcccaacaccaaagccctttatttagaaacccctagtaaccccttgcttaaaatcacggatttagcgcaatgcgctagtgtcgctaaagatcatggtttgctcactatcgtggataacacctttgccaccccctattatcaaaacccgcttcttttgggagcggacattgtggcacatagc
>106	N operona: 54	first-last	HP_0108	gene_poz=(601-1161)	-	predicted coding region HP0108	hypothetical protein; identified by GeneMark;	/position=114859 - 116619 (115459 - 116019)	/lenght=1761 (561)	/codons=587 (187)	/complement=false	GC-compoz=39.39393939393939%	/LCI1=1.3261648745519714	/LCI2=0.08853046594982077	p_i1=0.16404199901926148	p_i2=0.07573038963195641	/Tai=0.5809010673524573	/Tei=0.16815735066876078	/EEI=4.0381557402154975
tgcccgcaaaagtgccaccactccctatcccggctacaaagctcgtaaggtttgtgcctaattcttggacaatctcaggggctagggtgtggtagtaagcggcgggattatcagggttttcaaattgtaagggcaaatagctatcagggatactttcggctaactctttactttttttaatggcgccagaaatcccctcgctagtaggcgtgttgattactaaagcccccaaagccctcatgatttgttgtttttctgtgctgaatttttccgggacaacaaagatggttttgagatggtgcttgattgccactaaagctagagcgatgccggtattgcctgcggtaggctcaatgatggttgttttagaagtgattttgcccgttttaaacccttctcctataaggtattggcctaagcgatctttaacgctcccccctgggtttagatgctccagtttggcgtaaatggcggaatttaacggaatggggtaatccttgttagtgaatttaaaaacgggagtgcggcctatggcgtcttgcattgtggtgataatcatcatttctcctataacaaacaataaaattcaattttgcgattatgcctaaactcgttaaatggaataagtttaggataaaatgttggtttattaagatcgatcaaggagctttcatgaaaacgatagaatggaatgaagagcaaagaaaagcgtttcaggacttgttaagagaatttacagcgttaatagacgctaaagcgcaagaggaaaaacaaacaggcagaactccaaaaataccaaagtatggttcatgccaaaacgggctgaacaagtttttagcgccatggggttatgcgtgtaaaatcagtcctggcagccatgggcgtttatcctataagccatccatcgccttttgccgtcaggatattttaggggaagggtttgtcaatggtgaaataccaaccccaacaaaaggtttttatatttggcttgcttactattggcacaacgatgcaaaaaagtttcatctttgtataggtcgatccatagaggagaatggggaaaaagagtgtcaaaaatgcctggcgtatgacaaaatcattgatcctgatggagacgcttattatcaagagagttatgacgatttaaaaagcccatcttgaaaacattaccgactattttttacaccttattaatgaatttaatcaaatccccactgcgtgttttgaattagagccatctagcgcgagccattaagaaataactttatgaaataaccccataccaaaaaggaactccccccataagggattttcctaaaatcccaccaacgcttttaagctaaaccttaaaaaagctatcgcttgattacaatcaagttttgatatttggattaaaaaacgctattttttagattttgcaatcggtatcccattgatgaaaatgagaagagcaagcgggttttgattaaaaccgcccgcttgaaagaagtttttaaaagcgtttcactccacttccgcatcaatcacatcgtcgtcttttttcttgggctgctcggcgttgtttttattcgccatggcttcgcctaatttttgagccgcttgcgctaataatttcgttttgtcttcaagctccgctttagtagcgttatcgtttttgacgcaatctttaagagcgttaatggcgttttggatctcgttagcgtcgttttcattcaaattcgttttatgctcatcaaggctcttttgggtttggtgcgccaa
>107	N operona: 55	first	HP_0109	gene_poz=(601-2463)	-	chaperone and heat shock protein 70 (dnaK)	similar to SP:P42374 PID:623569 percent identity:	/position=115762 - 118824 (116362 - 118224)	/lenght=3063 (1863)	/codons=1021 (621)	/complement=true	GC-compoz=42.673107890499196%	/LCI1=1.060752688172043	/LCI2=0.10037634408602153	p_i1=0.08805885789056082	p_i2=0.10517202480691534	/Tai=0.37674149008547064	/Tei=0.19465482232622383	/EEI=5.578708058652074
aatgaaagatgaacacaaccaagaacacgatcatttaagccaaaaagagccagagttttgcgaaaaggcttgcaaagaacaacaatatgaagaaaagcaagaagcgggcgaaaaagaaggcgagatcaaggaagattttgagcttaaatataaagaaatgcacgaaaaatacttaagagtgcatgcggattttgaaaacgtgaaaaagcgcttagaaagagacaagagcatggcactagagtatgcgtatgaaaagatcgcattggatctattgccggtgattgatgcacttcttggggctcataaaagcgcggctgaagaggataaagagagcgctttaaccaagggcttggagcttacgatggaaaagttgcatgaagttttggcaaggcatggcattgaggggattgaatgcttagaagaatttgatccccatttccacaatgcgatcatgcaagtcaaaagcgaagaaaaagaaaacgggaaaatcgtgcaggttttgcaacagggttacaagtataagggtagggttttgaggccggcaatggtgagcattgctaaaaacgattaaaacatttattttaaaagaaaggataacgcatgggaaaagttattggaattgatttagggacaaccaactccgcaatggcggtttatgaaggcaatgaagcaaagattattgcgaataaagagggtaaaaacaccactccttctattgtggcttttacagataagggcgagattttagtgggcgagagcgccaaaagacaagcggtaaccaacccagaaaaaaccatttattctattaaaagaatcatgggtttgatgtttaatgaagataaggctaaagaagccgaaaagcgcttgccttataagattgtggataggaatggggcttgcgcgattgagatttcgggtaaagtttatacccctcaagagatttcagccaaaattttaatgaagctcaaagaagacgctgaaagttatttgggcgagagcgttacggaagcggtgatcacggttccagcttattttaacgacagccaaaggaaagcgactaaagaagccggcacgattgcagggcttaatgttttaaggatcatcaatgagcctacaagtgcggcattagcttatggcttggataaaaaagagagcgaaaaaatcatggtttatgatttgggtggggggacttttgatgttaccgttttagaaacaggcgataatgtcgtggaagttttagccacagggggcgatgcgtttttagggggcgatgattttgacaatcgtgtgattgatttcttagcgagtgagtttaaaagcgaaacgggcattgaaattaaaaacgatgtgatggcgttgcaacgcctaaaagaagcggctgaaaacgctaaaaaagaactgagctctgcgatggagactgaaatcaatttgccctttatcaccgcggacgctaccgggcctaaacacttggttaaaaaactcactagggctaaatttgaaagcttgacagaagatctcatgaaagaaacgatttctaaaattgaaagcgtgatcaaagatgcggggctaaccaaaaatgagatttcagaagtggtgatggtgggaggctctactcgtatccctaaagtccaagaaagggtgaaagcgtttattaataaagatttgaataaaagcgtcaatcctgatgaggtcgtagcggtgggagcgagcattcaagggggcgtgttgaaaggcgatgtgaaagatgtgcttttattagacgttacgcctttaagccttgggattgaaactttagggggcgtgatgactaaagtgattgatagaggcacgactattccggcgaaaaaatctcaagtgttctcaaccgctgaagacaaccagcccgctgtgtccattatggttttacaaggcgagagagaattggcaagggataataaatctttgggtaaatttgatttgcaaggcatcgctccagctccaagaggcgtgccgcaaattgaagtaacctttgatattgacgctaacgggattttaaccgtttcagcgcaagataaaaataccggcaaaagccaagagattaaaatttctggttctagcgggttgtctgatagcgaaattgaaaaaatggtgaaagacgctgaattgcacaaagaagaagacgctaagaaaaaagaagtgattgaagcgagaaaccatgccgatagtttggcgcaccaaacccaaaagagccttgatgagcataaaacgaatttgaatgaaaacgacgctaacgagatccaaaacgccattaacgctcttaaagattgcgtcaaaaacgataacgctactaaagcggagcttgaagacaaaacgaaattattagcgcaagcggctcaaaaattaggcgaagccatggcgaataaaaacaacgccgagcagcccaagaaaaaagacgacgatgtgattgatgcggaagtggagtgaaacgcttttaaaaacttctttcaagcgggcggttttaatcaaaacccgcttgctcttctcattttcatcaatgggataccgattgcaaaatctaaaaaatagcgttttttaatccaaatatcaaaacttgattgtaatcaagcgatagcttttttaaggtttagcttaaaagcgttggtgggattttaggaaaatcccttatggggggagttcctttttggtatggggttatttcataaagttatttcttaatggctcgcgctagatggctctaattcaaaacacgcagtggggatttgattaaattcattaataaggtgtaaaaaatagtcggtaatgttttcaagatgggctttttaaatcgtcataactctcttgataataagcgtctccatcaggatcaatgattttgtcatacgccaggcatttttgacactctttttccccattctcctctatggatcgacctatacaaagatgaaacttttttgcatcgttgtgccaatagtaagcaagccaaatataaaaaccttttgttggggttggtatttcaccattgacaaacccttcccctaaaatatcctgacggcaaaaggcgat
>108	N operona: 55	middle	HP_0110	gene_poz=(601-1170)	-	co-chaperone and heat shock protein (grpE)	similar to GB:M84964 SP:P15874 GB:X51477 PID:143058	/position=117654 - 119423 (118254 - 118823)	/lenght=1770 (570)	/codons=590 (190)	/complement=true	GC-compoz=41.578947368421055%	/LCI1=1.2010582010582012	/LCI2=0.15026455026455027	p_i1=0.12562433982205462	p_i2=0.2670122959239288	/Tai=0.36907137173985083	/Tei=0.3403110663315359	/EEI=4.693471580751106
ttctagtggcgctagattgcccacttttaaggcgtttgaaaactattggcaaaagtcgttgcgctttgaaactttaaaggtgaatgaaaaacgcctaaaaagcgcgagtgaaaattttgggcttttcacgctgttaaaaaaacccagtttggagcgtttagaaagagtcattgagtgcgaaaaacgctttttgattttggactttttggcgttttcttgcgcactgggttacagcgttaaaatggaaaagtttttattagagcttgtgggcagaagcgttaaagaagtgcgctcaatcgctgcttctttcaatgcgttgagtttggccaggcaattagagcgtttggagtattccaacacacaaatcacacgctttaatctgatggggttaaaaacgcttttaaacagccctttattttttgacattttagggggtaaggttttagagcgtttgagtaagggtttgcattttatagagcctgattgcatgctagtaacacgccctgtagaatttcaaaacaagcggatgcaactgctttgcgtggggaaactagaatgcgattatgaagggttttttcaaacgatttctgaggaggaataatgaaagatgaacacaaccaagaacacgatcatttaagccaaaaagagccagagttttgcgaaaaggcttgcaaagaacaacaatatgaagaaaagcaagaagcgggcgaaaaagaaggcgagatcaaggaagattttgagcttaaatataaagaaatgcacgaaaaatacttaagagtgcatgcggattttgaaaacgtgaaaaagcgcttagaaagagacaagagcatggcactagagtatgcgtatgaaaagatcgcattggatctattgccggtgattgatgcacttcttggggctcataaaagcgcggctgaagaggataaagagagcgctttaaccaagggcttggagcttacgatggaaaagttgcatgaagttttggcaaggcatggcattgaggggattgaatgcttagaagaatttgatccccatttccacaatgcgatcatgcaagtcaaaagcgaagaaaaagaaaacgggaaaatcgtgcaggttttgcaacagggttacaagtataagggtagggttttgaggccggcaatggtgagcattgctaaaaacgattaaaacatttattttaaaagaaaggataacgcatgggaaaagttattggaattgatttagggacaaccaactccgcaatggcggtttatgaaggcaatgaagcaaagattattgcgaataaagagggtaaaaacaccactccttctattgtggcttttacagataagggcgagattttagtgggcgagagcgccaaaagacaagcggtaaccaacccagaaaaaaccatttattctattaaaagaatcatgggtttgatgtttaatgaagataaggctaaagaagccgaaaagcgcttgccttataagattgtggataggaatggggcttgcgcgattgagatttcgggtaaagtttatacccctcaagagatttcagccaaaattttaatgaagctcaaagaagacgctgaaagttatttgggcgagagcgttacggaagcggtgatcacggttccagcttattttaacgacagccaaaggaaagcgactaaagaagccggcacgattgcagggcttaatgttttaaggatcatcaatgagcctacaagtgcggcattagcttatggcttggataaaaaagagagcgaaaaaatcatggttt
>109	N operona: 55	last	HP_0111	gene_poz=(601-1431)	-	predicted coding region HP0111	hypothetical protein; identified by GeneMark;	/position=118223 - 120253 (118823 - 119653)	/lenght=2031 (831)	/codons=677 (277)	/complement=true	GC-compoz=38.50782190132371%	/LCI1=1.6763285024154588	/LCI2=0.1394927536231884	p_i1=0.2888161840269735	p_i2=0.22845954543192104	/Tai=0.4741687344421863	/Tei=0.30561359088872897	/EEI=2.7782827644396537
ctattttgtcatgcaaaaccagtaaggtgttttcattcaattgatcaaaaacagcgtttcttttgttgatcacaaattgatttgcgccaatgcgtgctgaaatagagccttgataaagcccaaaaaaaccctttctaaacatggataatgaaatgctttggagcgaatgaatcagattgctgtcaatgcctcttgtgtgtgtgttcatgtttatcatgataacaagtttttttaataaaagatagataataaaatagtaaagagcttgcgtcaagcaagcgataactttactaaaaaagcggtcttcttgggttagggggattttaaggggggttgtagggggagagttatttcaaaataccccactatccccttaagagaatgagtttcattataaaacaaaaaggattatccatatttaaatgagatcagatctaaattaaatcaactctataaaaaatcctaatttaatgctagtaaatagatttagtgatatagactaaactttaaagaaaaatcgggtaatttttatcacttttttaaaacaagtgatagattattaactttttatgctataatgcgagggttctttcatcaagaatggtgattgacgagatttttcaaataatgatgttaagaagaattaaagtaggttctaatttgaataaaaaagagagtttgttagatgcgtttgttaaaacctatctgcagattttagaacccattagttctaaacgcttaaaagagttggcggacttgaaaatatcttgcgcgacgatcaggaattattttcaaatcctttctaaagagggcatgctttatcaagcccattctagtggcgctagattgcccacttttaaggcgtttgaaaactattggcaaaagtcgttgcgctttgaaactttaaaggtgaatgaaaaacgcctaaaaagcgcgagtgaaaattttgggcttttcacgctgttaaaaaaacccagtttggagcgtttagaaagagtcattgagtgcgaaaaacgctttttgattttggactttttggcgttttcttgcgcactgggttacagcgttaaaatggaaaagtttttattagagcttgtgggcagaagcgttaaagaagtgcgctcaatcgctgcttctttcaatgcgttgagtttggccaggcaattagagcgtttggagtattccaacacacaaatcacacgctttaatctgatggggttaaaaacgcttttaaacagccctttattttttgacattttagggggtaaggttttagagcgtttgagtaagggtttgcattttatagagcctgattgcatgctagtaacacgccctgtagaatttcaaaacaagcggatgcaactgctttgcgtggggaaactagaatgcgattatgaagggttttttcaaacgatttctgaggaggaataatgaaagatgaacacaaccaagaacacgatcatttaagccaaaaagagccagagttttgcgaaaaggcttgcaaagaacaacaatatgaagaaaagcaagaagcgggcgaaaaagaaggcgagatcaaggaagattttgagcttaaatataaagaaatgcacgaaaaatacttaagagtgcatgcggattttgaaaacgtgaaaaagcgcttagaaagagacaagagcatggcactagagtatgcgtatgaaaagatcgcattggatctattgccggtgattgatgcacttcttggggctcataaaagcgcggctgaagaggataaagagagcgctttaaccaagggcttggagcttacgatggaaaagttgcatgaagttttggcaaggcatggcattgaggggattgaatgcttagaagaatttgatccccatttccacaatgcgatcatgcaagtcaaaagcgaagaaaaagaaaacgggaaaatcgtgcaggttttgcaacagggttacaagtataagggtagggttttgaggccggcaatggtgagcattgctaaaaacgattaaaacatttattttaaaagaaaggataacgcat
>110	N operona: 56	first	HP_0112	gene_poz=(601-1296)	-	predicted coding region HP0112	hypothetical protein; identified by GeneMark;	/position=119380 - 121275 (119980 - 120675)	/lenght=1896 (696)	/codons=632 (232)	/complement=false	GC-compoz=38.64942528735632%	/LCI1=1.3232323232323233	/LCI2=0.13290043290043288	p_i1=0.16309467612448408	p_i2=0.20556639594545206	/Tai=0.5034394906172237	/Tei=0.28500975635090686	/EEI=4.052106712672896
agttttcaaacgccttaaaagtgggcaatctagcgccactagaatgggcttgataaagcatgccctctttagaaaggatttgaaaataattcctgatcgtcgcgcaagatattttcaagtccgccaactcttttaagcgtttagaactaatgggttctaaaatctgcagataggttttaacaaacgcatctaacaaactctcttttttattcaaattagaacctactttaattcttcttaacatcattatttgaaaaatctcgtcaatcaccattcttgatgaaagaaccctcgcattatagcataaaaagttaataatctatcacttgttttaaaaaagtgataaaaattacccgatttttctttaaagtttagtctatatcactaaatctatttactagcattaaattaggattttttatagagttgatttaatttagatctgatctcatttaaatatggataatcctttttgttttataatgaaactcattctcttaaggggatagtggggtattttgaaataactctccccctacaaccccccttaaaatccccctaacccaagaagaccgcttttttagtaaagttatcgcttgcttgacgcaagctctttactattttattatctatcttttattaaaaaaacttgttatcatgataaacatgaacacacacacaagaggcattgacagcaatctgattcattcgctccaaagcatttcattatccatgtttagaaagggtttttttgggctttatcaaggctctatttcagcacgcattggcgcaaatcaatttgtgatcaacaaaagaaacgctgtttttgatcaattgaatgaaaacaccttactggttttgcatgacaaaatagattaccgctggaaagaagcgagcttggattcgcccattcatgcgagcgtgtatagggagtttttggacgctaaattcatcgcttacgcgcgccctccttatagtttggcgtattccttgcgccacaaccgattgctccctagagattatttagggtatcgttctttgggcgaagaaatttccatttttaaccccaaagactatgacagctggcaagaaagagcggatacagaaattttacgccaactgcaagagagcaaaaaatattttgttttcattaaggggtgtgggatttttgcctaccacagagagctttctaaactcatggaagtttttgatttgattgaaaactcatgcaaggttttacgattgggcgatttaatggattattgctataatgatgatccacgattgagcgtgtaaaaagctaaaaaggataaaacatgaccatcaacacccattacacccctaatttcacgcagctccaaaccttgaacaatatcaataatgacgcaaccataaaggacaggaatcaagtagagcaggatttacaacaaagcaatattcaagatggtttcagccaagataatgcgaaaaacgcccctgattttgaccgattacaagctttaaacgctatcaataacgatggcgagattaaagatagatcccaagttgagaaaaaccttgctagtggcgaaaatatccctgaaatttattccagcctagacacatacgcttaaaaaggggttttaccattcttttaaagccattttgatcgcttctatcacgcaatcaatcccacccgccaaactaaaaagccagtatttgtgcacgtaaatgtattctaattgcttagcccttaattcgtcttcattattcgttttcttgcacacgatttcagcgatgtgcaattcctggtggaagatgtaagattgtatcgcatccataaaatacgaattgaatcgcttgtcatcaaaaagctctttaatgttatcaatttcagcgctcaaattttctaatttg
>111	N operona: 56	last	HP_0113	gene_poz=(601-897)	-	predicted coding region HP0113	hypothetical protein; identified by GeneMark;	/position=120096 - 121592 (120696 - 120992)	/lenght=1497 (297)	/codons=499 (99)	/complement=false	GC-compoz=39.39393939393939%	/LCI1=0.8605442176870748	/LCI2=0.011224489795918367	p_i1=0.04620445477680473	p_i2=8.908328344716322E-5	/Tai=0.439293285742423	/Tei=0.10008017495510245	/EEI=7.062944501644264
aagcatttcattatccatgtttagaaagggtttttttgggctttatcaaggctctatttcagcacgcattggcgcaaatcaatttgtgatcaacaaaagaaacgctgtttttgatcaattgaatgaaaacaccttactggttttgcatgacaaaatagattaccgctggaaagaagcgagcttggattcgcccattcatgcgagcgtgtatagggagtttttggacgctaaattcatcgcttacgcgcgccctccttatagtttggcgtattccttgcgccacaaccgattgctccctagagattatttagggtatcgttctttgggcgaagaaatttccatttttaaccccaaagactatgacagctggcaagaaagagcggatacagaaattttacgccaactgcaagagagcaaaaaatattttgttttcattaaggggtgtgggatttttgcctaccacagagagctttctaaactcatggaagtttttgatttgattgaaaactcatgcaaggttttacgattgggcgatttaatggattattgctataatgatgatccacgattgagcgtgtaaaaagctaaaaaggataaaacatgaccatcaacacccattacacccctaatttcacgcagctccaaaccttgaacaatatcaataatgacgcaaccataaaggacaggaatcaagtagagcaggatttacaacaaagcaatattcaagatggtttcagccaagataatgcgaaaaacgcccctgattttgaccgattacaagctttaaacgctatcaataacgatggcgagattaaagatagatcccaagttgagaaaaaccttgctagtggcgaaaatatccctgaaatttattccagcctagacacatacgcttaaaaaggggttttaccattcttttaaagccattttgatcgcttctatcacgcaatcaatcccacccgccaaactaaaaagccagtatttgtgcacgtaaatgtattctaattgcttagcccttaattcgtcttcattattcgttttcttgcacacgatttcagcgatgtgcaattcctggtggaagatgtaagattgtatcgcatccataaaatacgaattgaatcgcttgtcatcaaaaagctctttaatgttatcaatttcagcgctcaaattttctaatttgttaaaatccaactcttctaatttgtttttttcatgaagcttttccacttcttctaaaaactctgccacctttaaaaacacttcttcaacttgagtttttttctcattggcgtatttgatgatctcttcgcatttttgcctagcgatctttaaatttttagcctgttctgattgggtgggataaatgagattgataggaggctttggcttggatttgtctattttttcgcacacttctttaaaaggcatttctttagcccctttaatcctagcccccccttcagtagcgttgatgacttctagtttatagggcgtgtt
>112	N operona: 57	first-last	HP_0114	gene_poz=(601-2487)	-	predicted coding region HP0114	hypothetical protein; identified by GeneMark;	/position=120402 - 123488 (121002 - 122888)	/lenght=3087 (1887)	/codons=1029 (629)	/complement=true	GC-compoz=37.0429252782194%	/LCI1=1.5021231422505308	/LCI2=0.10716560509554138	p_i1=0.22428144215947196	p_i2=0.12398416088851359	/Tai=0.3936671670109446	/Tei=0.21158574479966225	/EEI=3.3128675645183607
agggatttctgggacacagcatgcggttattgggcgcttaaccttgaccagaaccgacgctagagacatcattgtgagcggtgtgaatttcagccatgtgggctttcattccgctcaaggggtggcagaatacaccgtgaatttgagagcggttaggggcatttttgatgcgaatgtggcttcagcagccggagcgaacgctaatggcgcgcaagcggagaccaattctcaaggtataggggctggggtaacaagccttaaaggggcgatgattgtgatggatatggcagattcagcgcgcacgcaattggacaagatccgctcggatatgggttcggtgcaaatggaattggttacaaccattaataatatttctgtaacccaagtgaatgttaaagcggctgaatctcaaatcagagatgtggattttgctgaagagagcgcgaacttttctaaatacaatattttggcgcaaagcgggagttttgctatggcgcaagcgaatgcggtgcaacaaaatgtcttaaggcttttacaataacagcccttttaattcaaaggggcgttagccctttttatcagttatttttataagttagaatgatggatatttatcaaaaaaacttgcaagctcttttcaaaaaagaccctcttttgttcgcaaaactcaaagccattaaagaaaacaaaaaatacgaagtgtttttagggaatgatagtgcgaatttcaacctcttagataaagaaacaaacacgcccttatttgaaaaaagccctctagattcaagcttagagttatacaaaaatagcgaaaattacatgctttatccttatttgtattattttggcttgggtaatggggtgttttatcgcttgcttttaggtaatgaaaatttaaaacgcttggtggtcattgagcctgaaatagagattattttcattgtgttgaatcttttggatttttccactgagattttagaaaatcgtttgattttattgcatgcaagtttttgcaattacaacatgatcgcttcattatttgatatggataaaaagtctcgtttatacgcaagaatgtatgacttaaaactttttaacgcttattatgaacgatactctcatcaaataataggaatcaaccagcatttcacgcgtgctttagagcatggcgctattagcgtaggcaatgacgctaaagacgcgcttataggcatcaaacagcatgccgctaatttgcctgaagtcatcaaaagccctagtttagtggattttgtgagcgctttaaaaaacagagacaccgctattattgtttcaaccgggcccagtttgaacaagcagctcccccttttaaaagaaatcgctccttacgccacgcttttttgtatagacgcttctttccctattttggctaaagccggtatcaagcctgatattgtgctgtctttagaaagggtggatttaacggcgaaattttatgaagaaacccccttagattttcaagaaggcgttatttttgctctgacttccattgtgcataaacgattgattcaagcgattaaaaggggggttaaacaattcagcttccgcccctttggttataccaacctttttgatttgcaccagtatggttatgtgggcataggcatgagcgcagcgaacatggcgtatgaattagtggtgcattctcgtttcaaaagatgcgtgtttattgggcaagatttgagcttttcacaaagcggtaacagccatgctagtggggcgatctatggcgatagagagatcaagcctaaaaaagataaagacaagatctttatagaaaaatatgggggtaacggggaagtagagaccactttagtgtggaaacttttcttagaattttttgaaaaagatatttttaacacgccctataaactagaagtcatcaacgctactgaagggggggctaggattaaaggggctaaagaaatgccttttaaagaagtgtgcgaaaaaatagacaaatccaagccaaagcctcctatcaatctcatttatcccacccaatcagaacaggctaaaaatttaaagatcgctaggcaaaaatgcgaagagatcatcaaatacgccaatgagaaaaaaactcaagttgaagaagtgtttttaaaggtggcagagtttttagaagaagtggaaaagcttcatgaaaaaaacaaattagaagagttggattttaacaaattagaaaatttgagcgctgaaattgataacattaaagagctttttgatgacaagcgattcaattcgtattttatggatgcgatacaatcttacatcttccaccaggaattgcacatcgctgaaatcgtgtgcaagaaaacgaataatgaagacgaattaagggctaagcaattagaatacatttacgtgcacaaatactggctttttagtttggcgggtgggattgattgcgtgatagaagcgatcaaaatggctttaaaagaatggtaaaacccctttttaagcgtatgtgtctaggctggaataaatttcagggatattttcgccactagcaaggtttttctcaacttgggatctatctttaatctcgccatcgttattgatagcgtttaaagcttgtaatcggtcaaaatcaggggcgtttttcgcattatcttggctgaaaccatcttgaatattgctttgttgtaaatcctgctctacttgattcctgtcctttatggttgcgtcattattgatattgttcaaggtttggagctgcgtgaaattaggggtgtaatgggtgttgatggtcatgttttatcctttttagctttttacacgctcaatcgtggatcatcattatagcaataatccattaaatcgcccaatcgtaaaaccttgcatgagttttcaatcaaatcaaaaacttccatgagtttagaaagctctctgtggtaggcaaaaatcccacaccccttaatgaaaacaaaatattttttgctctcttgcagttggcgtaaaatttctgtatccgctctttcttgccagctgtcatagtctttggggttaaaaatggaaatttcttcgcccaaagaacgataccctaaa
>113	N operona: 58	first-last	HP_0115	gene_poz=(601-2145)	-	flagellin B (flaB)	similar to GB:L08907 SP:Q07911 PID:305389	/position=122348 - 125092 (122948 - 124492)	/lenght=2745 (1545)	/codons=915 (515)	/complement=true	GC-compoz=46.73139158576052%	/LCI1=1.0609597924773022	/LCI2=0.15201037613488966	p_i1=0.08810954849175662	p_i2=0.27336423004899313	/Tai=0.4903054624648413	/Tei=0.3460278070440938	/EEI=5.577288587067388
gattcgatctaaaaagcgtctggcttgttgggcgttgaccttagacatgtcaatttttcgtggggtttttagagcgtttaagatcgcattttgcgtgatctcatgaaaaacaatcctaggatagctctccaatttccccccaatcaaacatgccacatgatagcctatcgcttccccctctctgtcttcatcggtagcgatataagtaatagatgcctttttagaaagctctatgatctgtttgacaagctctttatggtctttatccacgacataattaggagtgaagccggtttcatcaatcttaatgcctaaagcgaatttggataaatccctaacatgccctttagaggcaatgacttcataatttttatccaaaaaatttttaatggttttggcttttgcgggggattctacgataataaggtgcttcatggaacgcctttaataaaatgtttatacctattaatgaatgattgtagcatagaattttgactaaacgattcattaaaccataaaaaccataacagcgttaaaaatcaaagagttggaacaccctttgcttgactaaaatcaaatatctatgcaaaggatgcaaacatgagttttaggataaataccaatatcgccgctttaacttctcatgcggtaggggttcaaaacaacagagacctttcaagctcgcttgaaaagttaagctcagggcttaggatcaataaagccgctgacgattctagtgggatggcgatcgctgatagcttaaggagtcaaagcgcgaatttgggtcaagcgatccgcaacgccaatgacgctattggtatggttcaaaccgcagataaagcgatggatgagcaaatcaaaatcttagacaccattaaaaccaaagccgttcaagccgctcaagatgggcaaactttagaaagccgaagagcgctccagagcgatattcaaaggttgttagaagaactggacaatatcgctaacaccacaagctttaacggccaacaaatgctttcaggaagtttttctaacaaagaatttcaaattggcgcgtattctaacgccacggttaaagcgtctattggctcaacgagctcagataagattgggcatgtgcgcatggaaacttcttcttttagcggtgcaggcatgctcgctagcgcggcggcacaaaacttgactgaagtgggattgaatttcaaacaagtcaatggcgtgaatgattataagattgaaaccgtgcgcatttctacgagtgctggcactgggattggagcgttaagcgaaatcatcaatcgtttttctaacactttaggcgttagggcttcttataatgtcatggctaccggcggcactcccgtgcaatcaggaactgttagggagcttaccattaatggcgtagaaattgggaccgtgaatgatgtgcataaaaacgacgctgatgggagattgactaatgcaatcaactccgtcaaagacaggacgggtgtggaagcgagcttggatattcaagggcgcattaatttacactccattgacgggcgcgcgatttctgtgcatgcagcgagcgcgagcggtcaggtttttgggggagggaattttgcagggatttctgggacacagcatgcggttattgggcgcttaaccttgaccagaaccgacgctagagacatcattgtgagcggtgtgaatttcagccatgtgggctttcattccgctcaaggggtggcagaatacaccgtgaatttgagagcggttaggggcatttttgatgcgaatgtggcttcagcagccggagcgaacgctaatggcgcgcaagcggagaccaattctcaaggtataggggctggggtaacaagccttaaaggggcgatgattgtgatggatatggcagattcagcgcgcacgcaattggacaagatccgctcggatatgggttcggtgcaaatggaattggttacaaccattaataatatttctgtaacccaagtgaatgttaaagcggctgaatctcaaatcagagatgtggattttgctgaagagagcgcgaacttttctaaatacaatattttggcgcaaagcgggagttttgctatggcgcaagcgaatgcggtgcaacaaaatgtcttaaggcttttacaataacagcccttttaattcaaaggggcgttagccctttttatcagttatttttataagttagaatgatggatatttatcaaaaaaacttgcaagctcttttcaaaaaagaccctcttttgttcgcaaaactcaaagccattaaagaaaacaaaaaatacgaagtgtttttagggaatgatagtgcgaatttcaacctcttagataaagaaacaaacacgcccttatttgaaaaaagccctctagattcaagcttagagttatacaaaaatagcgaaaattacatgctttatccttatttgtattattttggcttgggtaatggggtgttttatcgcttgcttttaggtaatgaaaatttaaaacgcttggtggtcattgagcctgaaatagagattattttcattgtgttgaatcttttggatttttccactgagattttagaaaatcgtttgattttattgcatgcaagtttttgcaattacaacatgatcgcttcattatttgatatggataaaaagtctcgtttatacgcaagaatgtatgacttaaaactttttaacgcttattatgaacgatactctcatcaaataataggaatcaacc
>114	N operona: 59	first	HP_0116	gene_poz=(601-2811)	-	DNA topoisomerase I (topA)	similar to GB:L27797 SP:P39814 PID:520753	/position=124058 - 127468 (124658 - 126868)	/lenght=3411 (2211)	/codons=1137 (737)	/complement=false	GC-compoz=39.710538218000906%	/LCI1=1.338768115942029	/LCI2=0.1407608695652174	p_i1=0.16813691593755473	p_i2=0.2329313506582231	/Tai=0.43812009963756693	/Tei=0.3096382155924008	/EEI=3.978939879555434
tttgttagaaaaacttcctgaaagcatttgttggccgttaaagcttgtggtgttagcgatattgtccagttcttctaacaacctttgaatatcgctctggagcgctcttcggctttctaaagtttgcccatcttgagcggcttgaacggctttggttttaatggtgtctaagattttgatttgctcatccatcgctttatctgcggtttgaaccataccaatagcgtcattggcgttgcggatcgcttgacccaaattcgcgctttgactccttaagctatcagcgatcgccatcccactagaatcgtcagcggctttattgatcctaagccctgagcttaacttttcaagcgagcttgaaaggtctctgttgttttgaacccctaccgcatgagaagttaaagcggcgatattggtatttatcctaaaactcatgtttgcatcctttgcatagatatttgattttagtcaagcaaagggtgttccaactctttgatttttaacgctgttatggtttttatggtttaatgaatcgtttagtcaaaattctatgctacaatcattcattaataggtataaacattttattaaaggcgttccatgaagcaccttattatcgtagaatcccccgcaaaagccaaaaccattaaaaattttttggataaaaattatgaagtcattgcctctaaagggcatgttagggatttatccaaattcgctttaggcattaagattgatgaaaccggcttcactcctaattatgtcgtggataaagaccataaagagcttgtcaaacagatcatagagctttctaaaaaggcatctattacttatatcgctaccgatgaagacagagagggggaagcgataggctatcatgtggcatgtttgattggggggaaattggagagctatcctaggattgtttttcatgagatcacgcaaaatgcgatcttaaacgctctaaaaaccccacgaaaaattgacatgtctaaggtcaacgcccaacaagccagacgctttttagatcgaatcgtgggttttaaactcagctcgttgattgcatcaaaaatcactaaaggtttgagcgctggacgggtgcaaagcgcggctttaaagcttgtgattgataaagagagggagatcaaagcctttaagcctttaacctacttcacgctagacgcttattttgagtcgcatttagaagcgcaactcattagctataagggcaacaaactcaaagcccaagaactcattgatgaaaaaaaagctcaagagattaaaaacgaattagaaaaagaaagctacgctatctccagtatcgttaaaaaatctaaaaaatcccccacgccgccccctttcatgacttctactttacagcaaagcgcttctagtcttttaggcttttcgcccacaaaaaccatgagtatcgctcaaaaattgtatgagggcgtagccaccccacaaggggttatgggggtgatcacttacatgaggaccgatagcttgaatatcgctaaagaggctttagaagaagcgaggaataagattttaaaagactatggcaaagactatttaccccctaaagccaaagtctattccagcaagaataaaaacgcccaagaagcccatgaagcgatcaggcccacttctattattttagagccaaacgctttaaaagactaccttaagcctgaagaattaaggctctataccttaatttacaaacgctttttagcttctcaaatgcaagacgctctttttgaaagccaaagcgtggttgtggcttgcgaaaaaggcgagtttaaagcgagtgggagaaagctcctttttgatggctattataaaattttaggcaatgacgataaggacaaattgctccccaatttgaaagaaaatgaccccattaaattagaaaaactagagagcaacgcccatgttacagaacctccagcacgctattctgaagcgagcttgattaaagttttagaaagtttaggcataggcaggcccagcacctacgccccaacgatttcccttttacaaaacagagactacatcaaggtagaaaaaaagcaaatcagtgctttagagagcgcttttaaggtgatagaaattttagaaaagcattttgaagaaatcgtggattccaaattcagcgcttctttagaagaagaattggacaatatcgctcaaaataaagccgactaccagcaagtcttaaaggacttttactacccctttatggataaaattgaagctgggaaaaagaatatcatctctcaaaaagtgcatgaaaaaaccggtcaatcatgccctaaatgcggtggggaattagtcaaaaaaaatagccgttatggggagtttatcgcttgcaacaattaccctaaatgcaaatatgtcaaacaaactgaaagcgctaatgatgaagccgatcaagaattgtgcgaaaaatgcggaggggaaatggtgcaaaaattcagcagaaacggggcgtttttagcttgcaacaattaccctgaatgcaaaaacaccaaatcgttaaaaaacacccctaacgcaaaagaaacaatagaaggcgtgaaatgcccagaatgcggaggggatattgctttaaaaaggagtaagaaaggctcgttttatggctgtaacaattaccctaaatgcaattttttatccaaccataagcccatcaacaagcgttgcgagaaatgccattatttaatgagtgaaagaatctatcgcaaaaaaaaggcgcatgaatgcattaaatgtaaagaacgcgtgtttttagaggaagataatggctaaagaaaatccgcctatcgtttttgggcctgttttatccaggcgttttgggaagtctttgggcgtggatctatcgccctctaaaaaacaatgcaattacaattgcatttattgcgagttgggtaaagccaagcccattgaacgcatggaagaagtgatcaaagtggaaaccttgattaacgccattcaaaacgccctaaacaacctcaccacccccattgatgttttaaccattaccgctaatggcgaacccacgctataccctcatttattagagcttatccaaagcatcaagccttttttaaagggcgttaaaactttgattttaagcaatggctcgctcttttatgagccaaaagtccagcaagccttaaaggaatttgacatcgttaaattttctttagacgctattgatttgaaagcctttgaaagagtggataaaccctattctaaagacattaataagattttagaggggattttgcgcttttctcaaatttatcaagggcaattggtggctgaagtgttgttaattaagggcgtgaatgatagcgcgaacaacttaaaactcatcgctgcctttttaaaacaaatcaatatagc
>115	N operona: 59	last	HP_0117	gene_poz=(601-1527)	-	conserved hypothetical protein	similar to GB:L77117 SP:Q58708 PID:1591951 percent	/position=126261 - 128387 (126861 - 127787)	/lenght=2127 (927)	/codons=709 (309)	/complement=false	GC-compoz=38.727076591154265%	/LCI1=1.58008658008658	/LCI2=0.17391774891774894	p_i1=0.2527108209014085	p_i2=0.354317563073471	/Tai=0.4134973193296425	/Tei=0.4188858067661239	/EEI=3.0539970610481952
ccgactaccagcaagtcttaaaggacttttactacccctttatggataaaattgaagctgggaaaaagaatatcatctctcaaaaagtgcatgaaaaaaccggtcaatcatgccctaaatgcggtggggaattagtcaaaaaaaatagccgttatggggagtttatcgcttgcaacaattaccctaaatgcaaatatgtcaaacaaactgaaagcgctaatgatgaagccgatcaagaattgtgcgaaaaatgcggaggggaaatggtgcaaaaattcagcagaaacggggcgtttttagcttgcaacaattaccctgaatgcaaaaacaccaaatcgttaaaaaacacccctaacgcaaaagaaacaatagaaggcgtgaaatgcccagaatgcggaggggatattgctttaaaaaggagtaagaaaggctcgttttatggctgtaacaattaccctaaatgcaattttttatccaaccataagcccatcaacaagcgttgcgagaaatgccattatttaatgagtgaaagaatctatcgcaaaaaaaaggcgcatgaatgcattaaatgtaaagaacgcgtgtttttagaggaagataatggctaaagaaaatccgcctatcgtttttgggcctgttttatccaggcgttttgggaagtctttgggcgtggatctatcgccctctaaaaaacaatgcaattacaattgcatttattgcgagttgggtaaagccaagcccattgaacgcatggaagaagtgatcaaagtggaaaccttgattaacgccattcaaaacgccctaaacaacctcaccacccccattgatgttttaaccattaccgctaatggcgaacccacgctataccctcatttattagagcttatccaaagcatcaagccttttttaaagggcgttaaaactttgattttaagcaatggctcgctcttttatgagccaaaagtccagcaagccttaaaggaatttgacatcgttaaattttctttagacgctattgatttgaaagcctttgaaagagtggataaaccctattctaaagacattaataagattttagaggggattttgcgcttttctcaaatttatcaagggcaattggtggctgaagtgttgttaattaagggcgtgaatgatagcgcgaacaacttaaaactcatcgctgcctttttaaaacaaatcaatatagccagagtggatttaagcaccatagacagaccctcaagctttaaagcccctaaattaagcgaagatgaattgttaaaatgctctttattttttgaagggctttgcgtgagtttgcctaaacgatccattactcaagctaaaaaattgatttcttgcggtatagacgaattgctcgctttaatttccaggcgccctttaagcgcagaagaagcccccctaattctagattctaacgcttttaagcatttagaaactttgttaaaccataagcaaattacgattaaaaaagtcggctctttggagttttattgcgcgttttaacctccatttgtaagttttaccttactttagggatagcttaagcttttaaataaggatctcttttattgccaaataacgctaccataaaaaatgttttcaaaagccgacagataattaaaaacttggtgcaatgtttttaaccgctacatccttttactataaccataacccgctttttctgctttcttttcagtattagcaactgcttctatttctttattaacatcagcaaatattttttgaacgaacaaaaggctttgagagtttgaaaggtgggcttgtgggtttctcatttcaagcattttagcttgagctttagagcgtatttttagattttctttttgccattcttctgtaaccttaaaatctctaggatctagttctaaataagcgatagaacttggcctgtaaaaatccacttgtttagcgatagctttttgcgaatagggcagaaattctagctctttttgcaaataagcgataagctcttgcgcttttgatcctctttgagagcggggttgtttagagtttgggaggtgttttggctggataggggtttgattggtttttgcaggtttaggggttttgcattcagcttct
>117	N operona: 61	first-last	HP_0119	gene_poz=(601-1986)	-	predicted coding region HP0119	hypothetical protein; identified by GeneMark;	/position=128783 - 131368 (129383 - 130768)	/lenght=2586 (1386)	/codons=862 (462)	/complement=true	GC-compoz=32.900432900432904%	/LCI1=0.9551699204627621	/LCI2=0.04454085321764281	p_i1=0.06417511997509709	p_i2=0.00995712247905129	/Tai=0.33429854020054206	/Tei=0.10896141023114617	/EEI=6.338838505602024
ctattcgcaaaaagctatcgctaaacaagtgaatttctataaaccaagttctatcgcttatttagaactagatcctagagattttaaggttacagaagaatggcaaaaagaaaatctaaaaatacgctctaaagctcaagctaaaatgcttgaaatgagggatttaaaaccagacccacaagcccaccttccaacctctcaaagccttttgttcgttcaaaaaatatttgctgatgttaataaagaaatagaagcagttgctaatactgaaaagaaagcagaaaaagcgggttatggttatagtaaaaggatgtaggcataagaaaataagaacaccataaaatcgtttttagcttctaggagacatcagtcagtttcttgccatagaaaaatcgcttattagcttgctccctttaaaagggtgtgagtttaaggtataaggaaaacttgtatcaagttttattggaatggattagaaaaatctgattggattgacccttacaatttttcaaaccaatcgtttaatagcgattaaatatggctatatatactacaataataagattttgaaaagtgagattgttttttgaaaggatttaaatgcctgttataagagttttagtaatgcttgcaacaatgatgatgaaattagtaaaaacggcaaaagaaaagaaagtttttaagaatgtgggaatgtctataatggggattgctttttgggaggcgataaaagactcaataaaaaaacaaattaaaaaaagcaattggatatgcgggaatgttaagactgcggatgattatttaaaaacgcatcctaactcatggtttaattcagcaataggtgtaacaacgataacagccatgcttatgaatgtgtgttttgctgatgaccaatccaaaaaagaagtggctgaaactcaaaaggaagctgaaaacgctagggatagagcaaacaagagtgggatagaattggaacaagaacaacaaaagacagaacaagaaaaacaaaagacagaacaagaaaaacaaaagacagaacaagaaaaacaaaagacaagcaatatagagactaacaatcaaataaaagtagaacaaaaacaacaaaagacagaacaagaaaaacaaaagacagaacaagaaaaacaaaagacagaacaagaaaaacaaaagacagaacaagaaaaacaaaagacaagcaatatagagactaacaatcaaataaaagtagaacaaaaacaacaaaagacagaacaagaaaaacaaaagacagaacaagaaaaacaaaagacagaacaagaaaaacaaaagacagaacaggaaaaacaaaagacaagcaatatagagactaacaatcaaataaaagtagaacaagaacaacagaagacagaacaagaaaaacaaaagacaaacaatacgcaaaaagatttggttaaatacgcagaacaaaattgccaagaaaatcataatcaattctttattaaaaaattaggaattaagggtggcattgctatagaagtagaagctgaatgcaaaacccctaaacctgcaaaaaccaatcaaacccctatccagccaaaacacctcccaaactctaaacaacctcattctcaaagaggatcaaaagcgcaagagtttatcgcttatttgcaaaaagagctagaatttctgccctattcgcaaaaagctatcgctaaacaagtgaatttctataaaccaagttctatcgcttatttagaactagatcctagagattttaaggttacagaagaatggcaaaaagaaaatctaaaaatacgctctaaagctcaagctaaaatgcttgaaatgagggatttaaaaccagacccacaagcccaccttccaacctctcaaagccttttgttcgttcaaaaaatatttgctgatgttaataaagaaatagaagcagttgctaatactgaaaagaaagcagaaaaagcgggttatggttatagtaaaaggatgtaggcataagaaaataagaacaccataaaatcgtttttagcttctaggagacatcagtcagtttcttgccatagaaaaatcgcttattagcttgctccctttaaaagggtgtgagtttaaggtataaggaaaacttgtatcaagttttattggaatggattagaaaaatctgattggattgacccttacaatttttcaaaccaatcgtttaatagcgattaaatatgnctatatacactacaacaataagattttgaaaggttggtaatggaatcagtaaaaacaggaaaaacaaataaggttggcaagaatacagagatggctaatacaaaggcaaataaagagnctcattttaaacaagngagcaccattacaaatataatcagatcanttngtgggatttttacaaaaattgcaaagaaagttagaggacttgtaaaaaaacaccccaagaaaagcagtgcggcattagtagtattgacccatattgcgtgcaagaaagcgaaagaattagacgataaagtccaagataaatccaaacaagctgaaaaagaaaatcaaatcaattggtggaaatattcaggattaacaatagcgacaagt
>118	N operona: 62	first-last	HP_0120	gene_poz=(601-1797)	-	predicted coding region HP0120	hypothetical protein; identified by GeneMark;	/position=130453 - 132849 (131053 - 132249)	/lenght=2397 (1197)	/codons=799 (399)	/complement=true	GC-compoz=34.753550543024225%	/LCI1=1.0561139028475712	/LCI2=0.07453936348408711	p_i1=0.08692732589435881	p_i2=0.047125824916102	/Tai=0.3979447041494162	/Tei=0.14241324242449183	/EEI=5.610583116652358
atgggattaaccaacatgaaagtgatgatcccttttttgcgaaccattgaagagggtaaaaaagtcctagaaatcttaagaaaaaacaatttagaatccggtaaaaacgggcttgaaatttatatcatgtgcgaattgccggtgaatgtcattttggctgatgatttcttgagcttgtttgatggcttttctattggatcaaacgatttaacccagctcactttaggcgtggatagagacagcgaattggtcagccatgtctttgatgaaaggaatgaagcgatgctaaagatgtttaaaaaagcgattgaagcttgcaaaaggcacaacaaatattgcgggatttgcgggcaagccccaagcgattaccctgaagtaacagagtttttagtcaaagagggcatcacttccatttctttaaaccctgatagcgtgatccccacttggaacgctgtagccaagttagaaaaagaactaaaagaacatggcttaactgaacattgataataaataaatcaatctaacttgagtggatttttcgtattagtttccatgatatnattttgnaaagtaagattgtttnttaaanaaaggttggtaatggaatcagtaaaaacaggaaaaacaaataaggttggcaagaatacagagatggctaatacaaaggcaaataaagagactcattttaaacaagtgagcgccattacaaatataatcagatcagttggtgggttttttacaaaaattgcaaagagagttagaggacttgtaaaaaaacaccccaagaaaagcagtgcggcattagtagtattgacccatattgcgtgcaagaaagcgaaagaattagacgataaagtccaagataaatccaaacaagctgaaaaagaaaatcaaatcaattggtggaaatattcaggattaacaatagcggcaagtttattattagccgcttgtagcgctggtgatactgataaacagatagaactagaacaagaaaaaaaggaagctgaaaacgctagggatagagcgaacaagagtgggatagaactagaacaagaaagacagaaaacaaacaagagtgggatagaactcgctaatagtcaaataaaagcagaacaagaaagacaaaagacagaacaagaaaaacaaaaagcaaataagagtgcgatagagttagaacagcaaaaacaaaagaccattaatacacaaagagatttgattaaagaacagaaagatttcattaaagaaacagaacaaaattgccaagaaaatcataatcaattctttattaaaaaattaggaattaagggtggcattgctatagaagtagaagctgaatgcaaaacccctaaacctgcaaaaaccaatcaaacccctatccagccaaaacacctcccaaactctaaacaacctcattctcaaagaggatcaaaagcgcaagagtttatcgcttatttgcaaaaagagctagaatttctgccctattcgcaaaaagctatcgctaaacaagtgaatttctataaaccaagttctatcgcttatttagaactagatcctagagattttaaggttacagaagaatggcaaaaagaaaatctaaaaatacgctctaaagctcaagctaaaatgcttgaaatgagggatttaaaaccagacccacaagcccaccttccaacctctcaaagccttttgttcgttcaaaaaatatttgctgatgttaataaagaaatagaagcagttgctaatactgaaaagaaagcagaaaaagcgggttatggttatagtaaaaggatgtaggcataagaaaataagaacaccataaaatcgtttttagcttctaggagacatcagtcagtttcttgccatagaaaaatcgcttattagcttgctccctttaaaagggtgtgagtttaaggtataaggaaaacttgtatcaagttttattggaatggattagaaaaatctgattggattgacccttacaatttttcaaaccaatcgtttaatagcgattaaatatggctatatatactacaataataagattttgaaaagtgagattgttttttgaaaggatttaaatgcctgttataagagttttagtaatgcttgcaacaatgatgatgaaattagtaaaaacggcaaaagaaaagaaagtttttaagaatgtgggaatgtctataatggggattgctttttgggaggcgataaaagactcaataaaaaaacaaattaaaaaaagcaattggatatgcgggaatgttaagactgcggatgattatttaaaaacgcatcctaactcatggtttaattcagcaataggtgtaacaacgataacagccatgcttatgaatgtgtgttttgctgatgaccaatccaaaaaagaagtggctgaaa
>119	N operona: 63	first-last	HP_0121	gene_poz=(601-3039)	-	phosphoenolpyruvate synthase (ppsA)	similar to GB:M69116 SP:P23538 GB:X59381 PID:147146	/position=131746 - 135384 (132346 - 134784)	/lenght=3639 (2439)	/codons=1213 (813)	/complement=true	GC-compoz=42.435424354243544%	/LCI1=1.2627257799671592	/LCI2=0.12758620689655162	p_i1=0.14403318353044514	p_i2=0.18760610569065334	/Tai=0.45109821902805525	/Tei=0.268845495121588	/EEI=4.354834242607988
aaacccctcttctaccacagggcctacaaaaaatttcgcgtccggataaagggctttcaagctttgcgcaagcaaatgcgcgcatgaatgcctaatcacctctaaagccaaaggcgaatcatcaaaatatatcggctctgtcccgtttaacgctttaatcccatcgctcagccctaagactttcgcgctctctaaatctattatttgctcgtctttataaacagcaatcagttccgcactcattctttaaaacttatgtttcctttcttcaaaccttaaaatttagcaatcttttgagccaaacccgcattgcacttgcgaatccactttctcagctttagggtcgctcataggctttaaacacgcttgtaaaaacaccatacaaaacaaattcaacaataaccgcctatacaaaaccaccctttctattcaaaaatacctaactaaccgcccattatacaataaaatcataaaccaaaaagaatacaccctcttattaaaaagcttagtaatacaaactagctaaaactaaagctctatcatgctatcattgttatatttttgttttaagaaacttaatgatcattttaagggagttttgtgcgatatatcaagtttttcaaagagttgaacaataaaaatgtgaatctggttgggggcaagaacgctagtattggtgaaatgtttcaagaattagtgcctattggtattaaagtgcctgatggctttgcgatcaccagcgaagcgtattggtatcttttagagcaaggaggggctaaacaaaaaatcatagagcttttagaaaatgttgatgccaccgaaattgatgtgttaaaaatccgctccaaacaaatcagagagcttatttttggcacgccttttcctagcgatttgagagatgagatttttcaagcttatgagattttaagccagcaataccacatgaaagaagccgatgtggctgtaaggagttccgctactgcagaagatttgccggacgcttcttttgccgggcagcaagacacttatttaaacattaagggtaaaaccgaattgatccactatatcaaatcctgtttagcgtcgctttttaccgatagagcgattagctatagggcgagtcgtgggtttgatcatttaaaagtcgcgctcagcgtgggggtgcaaaaaatggtgcgagcggataaaggcagcgcgggcgtgatgttttctattgacaccgaaaccggttttaaagacgcggtgtttatcacttcagcgtgggggttaggcgaaaatgtggtgggtggcacgataaaccctgatgaattttatgtgtttaagcccactttagagcaaaacaaacgccccattatcaaacgccaactcggcaataaaacgcaaaaaatggtctatgccccaaggggtagcgaacaccccaccagaaacattaaaaccaccaaaaaagaatggcaatccttttcattgagcgatgaagacgtgctgattttagccaaatacgccattgaaattgaaaaacactactctaaagaagccaaacaataccgccctatggatatagaatgggctaaagatggcgagagcggggaaatctttatcgttcaagcgcgcccagaaaccgttcaaagccaaaaaagtaaagaagaaagtcaagtctttgaaaaattcaaattcaaaaaccctaacgaaaagaaagagattatcttacaaggcagagcgattgggagtaaaattggctcaggaaaagtgcgcatcatcaatgatttggagcacatgaattcttttaaagagggcgaaattttagttacggataacaccgatccggactgggagccttgcatgaaaaaagcgagcgcggttatcactaatcgtggagggcgcacttgccatgccgctattgtggcgagagaaattggcgtgccagctatcgttggggtgagcggggcgactgatagcctttataccggcatggaaatcacggtttcttgcgctgagggcgaagagggctatgtgtatgcgggcatttatgagcatgaaattgaaagggtggagctttctaacatgcaagaaactcaaacaaaaatttacatcaatattggaaaccctgaaaaagcctttggcttttctcaactccctaatcacggcgtagggctagccaggatggaaatgattattttaaatcaaatcaaagcccaccctttagctttagtggatttgcaccacaaaaaaagcgtgaaagaaaaaaatgaaattgaaaacctcatggcaggctatgctaaccctaaagatttttttgtgaaaaaaatcgctgaaggcattggcatgatcagtgcagcgttttaccctaaacctgtcattgtgagaacgagcgatttcaaatccaatgaatacatgcgcatgcttggcggctctagctatgagcctaatgaagaaaaccccatgcttggctataggggggctagtcggtattattcagagagctataatgaagcgttttcgtgggagtgtgaagccttagcgttagtgagggaagaaatgggattaaccaacatgaaagtgatgatcccttttttgcgaaccattgaagagggtaaaaaagtcctagaaatcttaagaaaaaacaatttagaatccggtaaaaacgggcttgaaatttatatcatgtgcgaattgccggtgaatgtcattttggctgatgatttcttgagcttgtttgatggcttttctattggatcaaacgatttaacccagctcactttaggcgtggatagagacagcgaattggtcagccatgtctttgatgaaaggaatgaagcgatgctaaagatgtttaaaaaagcgattgaagcttgcaaaaggcacaacaaatattgcgggatttgcgggcaagccccaagcgattaccctgaagtaacagagtttttagtcaaagagggcatcacttccatttctttaaaccctgatagcgtgatccccacttggaacgctgtagccaagttagaaaaagaactaaaagaacatggcttaactgaacattgataataaataaatcaatctaacttgagtggatttttcgtattagtttccatgatatnattttgnaaagtaagattgtttnttaaanaaaggttggtaatggaatcagtaaaaacaggaaaaacaaataaggttggcaagaatacagagatggctaatacaaaggcaaataaagagactcattttaaacaagtgagcgccattacaaatataatcagatcagttggtgggttttttacaaaaattgcaaagagagttagaggacttgtaaaaaaacaccccaagaaaagcagtgcggcattagtagtattgacccatattgcgtgcaagaaagcgaaagaattagacgataaagtccaagataaatccaaacaagctgaaaaagaaaatcaaatcaattggtggaaatattcaggattaacaatagcggcaagtttattattagccgcttgtagcgctggtgatactgataaacagatagaactagaacaagaaaaaaaggaagctgaaaacgctagggatagagcgaacaagagtgggatagaactagaacaagaaagacagaaaacaaacaagagtgggatagaactcgctaatagtcaa
>120	N operona: 64	first	HP_0122	gene_poz=(601-732)	-	predicted coding region HP0122	hypothetical protein; identified by GeneMark;	/position=134371 - 135702 (134971 - 135102)	/lenght=1332 (132)	/codons=444 (44)	/complement=false	GC-compoz=40.15151515151515%	/LCI1=0.9844961240310077	/LCI2=0.07364341085271321	p_i1=0.07041063158578605	p_i2=0.04553582663983129	/Tai=0.5857072502509255	/Tei=0.1409822439758482	/EEI=6.121091030766662
cccggcaaaagaagcgtccggcaaatcttctgcagtagcggaactccttacagccacatcggcttctttcatgtggtattgctggcttaaaatctcataagcttgaaaaatctcatctctcaaatcgctaggaaaaggcgtgccaaaaataagctctctgatttgtttggagcggatttttaacacatcaatttcggtggcatcaacattttctaaaagctctatgattttttgtttagcccctccttgctctaaaagataccaatacgcttcgctggtgatcgcaaagccatcaggcactttaataccaataggcactaattcttgaaacatttcaccaatactagcgttcttgcccccaaccagattcacatttttattgttcaactctttgaaaaacttgatatatcgcacaaaactcccttaaaatgatcattaagtttcttaaaacaaaaatataacaatgatagcatgatagagctttagttttagctagtttgtattactaagctttttaataagagggtgtattctttttggtttatgattttattgtataatgggcggttagttaggtatttttgaatagaaagggtggttttgtataggcggttattgttgaatttgttttgtatggtgtttttacaagcgtgtttaaagcctatgagcgaccctaaagctgagaaagtggattcgcaagtgcaatgcgggtttggctcaaaagattgctaaattttaaggtttgaagaaaggaaacataagttttaaagaatgagtgcggaactgattgctgtttataaagacgagcaaataatagatttagagagcgcgaaagtcttagggctgagcgatgggattaaagcgttaaacgggacagagccgatatattttgatgattcgcctttggctttagaggtgattaggcattcatgcgcgcatttgcttgcgcaaagcttgaaagccctttatccggacgcgaaattttttgtaggccctgtggtagaagaggggttttattacgatttcaagacttcttcaaaaatcagcgaagaggatttgcctaaaattgaagcgaaaatgaaagagtttgcgaagttgaaactcgctatcactaaagagactttaaccagagagcaagctttggagcgttttaagggcgatgaattaaagcatgcggtgatgagtaaaatcggtggcgatgcctttggcgtgtatcaacaaggcgagtttgaagatttgtgtaaggggccgcatctcccaaacacccgttttttaaaccattttaagctcactaaactggctggggcttatttgggcggcgatgaaaacaat
>121	N operona: 64	middle	HP_0123	gene_poz=(601-2439)	-	threonyl-tRNA synthetase (thrS)	similar to SP:P00955 GB:M13549 PID:147985 PID:43066	/position=134542 - 137580 (135142 - 136980)	/lenght=3039 (1839)	/codons=1013 (613)	/complement=false	GC-compoz=41.272430668841764%	/LCI1=1.3022875816993464	/LCI2=0.13572984749455333	p_i1=0.1563903963703449	p_i2=0.21531544873671413	/Tai=0.45116323879748976	/Tei=0.2937839038630427	/EEI=4.153662988938993
gcggatttttaacacatcaatttcggtggcatcaacattttctaaaagctctatgattttttgtttagcccctccttgctctaaaagataccaatacgcttcgctggtgatcgcaaagccatcaggcactttaataccaataggcactaattcttgaaacatttcaccaatactagcgttcttgcccccaaccagattcacatttttattgttcaactctttgaaaaacttgatatatcgcacaaaactcccttaaaatgatcattaagtttcttaaaacaaaaatataacaatgatagcatgatagagctttagttttagctagtttgtattactaagctttttaataagagggtgtattctttttggtttatgattttattgtataatgggcggttagttaggtatttttgaatagaaagggtggttttgtataggcggttattgttgaatttgttttgtatggtgtttttacaagcgtgtttaaagcctatgagcgaccctaaagctgagaaagtggattcgcaagtgcaatgcgggtttggctcaaaagattgctaaattttaaggtttgaagaaaggaaacataagttttaaagaatgagtgcggaactgattgctgtttataaagacgagcaaataatagatttagagagcgcgaaagtcttagggctgagcgatgggattaaagcgttaaacgggacagagccgatatattttgatgattcgcctttggctttagaggtgattaggcattcatgcgcgcatttgcttgcgcaaagcttgaaagccctttatccggacgcgaaattttttgtaggccctgtggtagaagaggggttttattacgatttcaagacttcttcaaaaatcagcgaagaggatttgcctaaaattgaagcgaaaatgaaagagtttgcgaagttgaaactcgctatcactaaagagactttaaccagagagcaagctttggagcgttttaagggcgatgaattaaagcatgcggtgatgagtaaaatcggtggcgatgcctttggcgtgtatcaacaaggcgagtttgaagatttgtgtaaggggccgcatctcccaaacacccgttttttaaaccattttaagctcactaaactggctggggcttatttgggcggcgatgaaaacaatgaaatgctcattagaatctatggaatcgcttttgccaccaaagagggtttaaaagactatcttttccaaatagaagaagcgaaaaaacgagatcacagaaagctaggcgtggagctagggctttttagctttgatgatgagataggggcgggcttacctttatggctgcctaaaggggcaaggcttaggaagcgcattgaagatttattgagtcaagcgttacttttaagaggctatgagccggttaaaggtcctgagattttaaagagcgatgtgtggaaaatcagcgggcattatgacaactataaagaaaacatgtatttcaccacgattgatgagcaagaatatggcataaagcctatgaactgcgtggggcatattaaagtctatcaaagcgctttgcacagctacagagatttgcccttaaggttttatgaatacggcgtggtgcatcggcatgaaaaaagcggcgtgttgcatgggcttttaagggttagggaatttacccaagatgatgcacatattttttgctcttttgaacagatccaaagcgaagtgagcgcgattttagattttacgcacaaaatcatgcaagcgtttgattttagctatgaaatggaattatccacaaggccggctaaatccataggcgatgataaagtttgggaaaaggccactaacgctttaaaagaagccttaaaagaacaccgcattgattacaagattgatgaagggggaggggctttctatgggcctaagattgacattaaaatcactgacgctttaaagcgtaaatggcagtgtggcacgattcaagtggatatgaatttgcctgaacgcttcaagctcgctttcactaatgagtataatcacgctgagcagccggtgatgatccacagagcgattttaggctcgtttgaaaggtttattgcgattttgagcgaacattttggggggaatttccctttctttgtcgcgcccactcaaatcgctctcatccctattaatgaagagcatcatgtttttgctttgaaattaaaagaggcgctaaaaaagcgcgatatttttgtagaagtgttagataaaaacgacagcttgaataaaaaggtgcgattagccgaaaagcaaaaaatccctatgattttagtgttagggaatgaagaagtggagaccgaaattttatccattagagacagagaaaaacaagatcaatataaaatgcccttaaaggagtttttaaacatggttgaatctaagatgcaagaggttagtttttgagtagaaacgaagtgttgttaaacggagacattaattttaaagaagtgcgttgtgtgggcgataatggcgaagtgtatggaatcatttcttccaaagaagcgctccatatcgctcaaaatttaggtttggatttggttttgatttcagcgagcgcgaaaccgcccgtgtgtaaggtgatggattataataaattccgctaccaaaatgaaaagaaaatcaaggaagccaagaaaaagcaaaagcaaattgaaatcaaagagatcaagctttccactcaaatcgcgcaaaacgatattaactacaaagtcaagcatgcgagagaatttattgaatccaacaagcatgtcaaattcaaagtggttttaaagggtagggagagtcaaaactcaaaagccgggcttgatgtgctttttagagtccaaacgatgatgcaagatttagccaatcctgaaaaagagccaaaaactgaggggcgttttgtttcgtggatgtttgtgcctaaggctaaagaagcccccaaaaacgaaaagaaaaccaaagaaaataacccgccttttaatcgtattaaccttatgaaaggagaaaatcatgccaaaaatg
>122	N operona: 64	middle	HP_0124	gene_poz=(601-1212)	-	translation initiation factor IF-3 (infC)	similar to GB:X16188 SP:P03000 PID:580890 percent	/position=136377 - 138188 (136977 - 137588)	/lenght=1812 (612)	/codons=604 (204)	/complement=false	GC-compoz=38.39869281045752%	/LCI1=1.354679802955665	/LCI2=0.07783251231527093	p_i1=0.17336039364644237	p_i2=0.05322424595031019	/Tai=0.4230760204150561	/Tei=0.14790182135527918	/EEI=3.9058784185012754
cactaacgctttaaaagaagccttaaaagaacaccgcattgattacaagattgatgaagggggaggggctttctatgggcctaagattgacattaaaatcactgacgctttaaagcgtaaatggcagtgtggcacgattcaagtggatatgaatttgcctgaacgcttcaagctcgctttcactaatgagtataatcacgctgagcagccggtgatgatccacagagcgattttaggctcgtttgaaaggtttattgcgattttgagcgaacattttggggggaatttccctttctttgtcgcgcccactcaaatcgctctcatccctattaatgaagagcatcatgtttttgctttgaaattaaaagaggcgctaaaaaagcgcgatatttttgtagaagtgttagataaaaacgacagcttgaataaaaaggtgcgattagccgaaaagcaaaaaatccctatgattttagtgttagggaatgaagaagtggagaccgaaattttatccattagagacagagaaaaacaagatcaatataaaatgcccttaaaggagtttttaaacatggttgaatctaagatgcaagaggttagtttttgagtagaaacgaagtgttgttaaacggagacattaattttaaagaagtgcgttgtgtgggcgataatggcgaagtgtatggaatcatttcttccaaagaagcgctccatatcgctcaaaatttaggtttggatttggttttgatttcagcgagcgcgaaaccgcccgtgtgtaaggtgatggattataataaattccgctaccaaaatgaaaagaaaatcaaggaagccaagaaaaagcaaaagcaaattgaaatcaaagagatcaagctttccactcaaatcgcgcaaaacgatattaactacaaagtcaagcatgcgagagaatttattgaatccaacaagcatgtcaaattcaaagtggttttaaagggtagggagagtcaaaactcaaaagccgggcttgatgtgctttttagagtccaaacgatgatgcaagatttagccaatcctgaaaaagagccaaaaactgaggggcgttttgtttcgtggatgtttgtgcctaaggctaaagaagcccccaaaaacgaaaagaaaaccaaagaaaataacccgccttttaatcgtattaaccttatgaaaggagaaaatcatgccaaaaatgaagactaatcgcggcgcgtctaagcgtttcaaagttaaaaaaaacttgattaagcgtggcagtgcttttaaaagccatattttgactaaaaaaagccctaagcgcaaagccaatctaaacgcgccaaaacatgtgcatcacactaacgcgcattctgtcatgtcgttgctttgcagggcttaagaatgctgattagaaagtggagttaatccccttattaagggaaagtcgttttaaaaacgcacctaaaaatattttaaaaagaaaggtaaagaaatgagagttaaaacaggcgttgtgcgcagaagacgccataaaaaagtcttaaaactcgctagagggttttatagtggcagaagaaagcattttagaaaggctaaagaacagcttgaaagaagcatgtattacgcctttagggatcgcaaacaaaagaaaagagagttcaggagtttgtgggtggtaaggattaatgcggcttgcagaatgcacaatacaagttattcgcgcttcatgcatgccctaaaagtggctaacattgaattagaccgcaaggttttagcagacatggcgatgaatgacatgcaagcttttacaagcgtgttagagag
>123	N operona: 64	last	HP_0125	gene_poz=(601-795)	-	ribosomal protein L35 (rpl35)	similar to PID:1171433 SP:P52830 percent identity:	/position=136969 - 138363 (137569 - 137763)	/lenght=1395 (195)	/codons=465 (65)	/complement=false	GC-compoz=41.53846153846154%	/LCI1=1.5520833333333333	/LCI2=0.09739583333333336	p_i1=0.24240152948525254	p_i2=0.09734365086450386	/Tai=0.5603458268858921	/Tei=0.18760928577805347	/EEI=3.143059069222263
gttagtttttgagtagaaacgaagtgttgttaaacggagacattaattttaaagaagtgcgttgtgtgggcgataatggcgaagtgtatggaatcatttcttccaaagaagcgctccatatcgctcaaaatttaggtttggatttggttttgatttcagcgagcgcgaaaccgcccgtgtgtaaggtgatggattataataaattccgctaccaaaatgaaaagaaaatcaaggaagccaagaaaaagcaaaagcaaattgaaatcaaagagatcaagctttccactcaaatcgcgcaaaacgatattaactacaaagtcaagcatgcgagagaatttattgaatccaacaagcatgtcaaattcaaagtggttttaaagggtagggagagtcaaaactcaaaagccgggcttgatgtgctttttagagtccaaacgatgatgcaagatttagccaatcctgaaaaagagccaaaaactgaggggcgttttgtttcgtggatgtttgtgcctaaggctaaagaagcccccaaaaacgaaaagaaaaccaaagaaaataacccgccttttaatcgtattaaccttatgaaaggagaaaatcatgccaaaaatgaagactaatcgcggcgcgtctaagcgtttcaaagttaaaaaaaacttgattaagcgtggcagtgcttttaaaagccatattttgactaaaaaaagccctaagcgcaaagccaatctaaacgcgccaaaacatgtgcatcacactaacgcgcattctgtcatgtcgttgctttgcagggcttaagaatgctgattagaaagtggagttaatccccttattaagggaaagtcgttttaaaaacgcacctaaaaatattttaaaaagaaaggtaaagaaatgagagttaaaacaggcgttgtgcgcagaagacgccataaaaaagtcttaaaactcgctagagggttttatagtggcagaagaaagcattttagaaaggctaaagaacagcttgaaagaagcatgtattacgcctttagggatcgcaaacaaaagaaaagagagttcaggagtttgtgggtggtaaggattaatgcggcttgcagaatgcacaatacaagttattcgcgcttcatgcatgccctaaaagtggctaacattgaattagaccgcaaggttttagcagacatggcgatgaatgacatgcaagcttttacaagcgtgttagagagcgtgaaagagcatctttaatctctattggctgttaggttttagttttagcttaaaaaaggtgagaggatttaggactttttactaaaaagttcctaaaattgatttttgtttcaatttattctcattcaatcgctatatttaatcaaaaagaaagcaattttatagtagaatgta
>124	N operona: 65	first-last	HP_0126	gene_poz=(601-951)	-	ribosomal protein L20 (rpl20)	similar to PID:1171434 SP:P52828 percent identity:	/position=137257 - 138807 (137857 - 138207)	/lenght=1551 (351)	/codons=517 (117)	/complement=false	GC-compoz=41.31054131054131%	/LCI1=1.2155172413793103	/LCI2=0.09741379310344829	p_i1=0.1298432305133538	p_i2=0.09739000328174391	/Tai=0.5133579061269091	/Tei=0.1876510029535695	/EEI=4.611293175380145
aaatcgcgcaaaacgatattaactacaaagtcaagcatgcgagagaatttattgaatccaacaagcatgtcaaattcaaagtggttttaaagggtagggagagtcaaaactcaaaagccgggcttgatgtgctttttagagtccaaacgatgatgcaagatttagccaatcctgaaaaagagccaaaaactgaggggcgttttgtttcgtggatgtttgtgcctaaggctaaagaagcccccaaaaacgaaaagaaaaccaaagaaaataacccgccttttaatcgtattaaccttatgaaaggagaaaatcatgccaaaaatgaagactaatcgcggcgcgtctaagcgtttcaaagttaaaaaaaacttgattaagcgtggcagtgcttttaaaagccatattttgactaaaaaaagccctaagcgcaaagccaatctaaacgcgccaaaacatgtgcatcacactaacgcgcattctgtcatgtcgttgctttgcagggcttaagaatgctgattagaaagtggagttaatccccttattaagggaaagtcgttttaaaaacgcacctaaaaatattttaaaaagaaaggtaaagaaatgagagttaaaacaggcgttgtgcgcagaagacgccataaaaaagtcttaaaactcgctagagggttttatagtggcagaagaaagcattttagaaaggctaaagaacagcttgaaagaagcatgtattacgcctttagggatcgcaaacaaaagaaaagagagttcaggagtttgtgggtggtaaggattaatgcggcttgcagaatgcacaatacaagttattcgcgcttcatgcatgccctaaaagtggctaacattgaattagaccgcaaggttttagcagacatggcgatgaatgacatgcaagcttttacaagcgtgttagagagcgtgaaagagcatctttaatctctattggctgttaggttttagttttagcttaaaaaaggtgagaggatttaggactttttactaaaaagttcctaaaattgatttttgtttcaatttattctcattcaatcgctatatttaatcaaaaagaaagcaattttatagtagaatgtagcatttagaactcaagtagagaaaatgtagaaggaaggaatacatgaagaaatctgttatagtaggtgctatctctctagcaatgacaagcttattgtcagcagagacccctaagcaagaaaaagctattaagactagccctaccaaaaaaggtgaaagaaatgctgcttttatagggattgattaccagttgggtatgctcagcactaccgctcaaaattgttcccatgggaattgcaatggtaatcaaagtggggcttacggctctaatacgcctaacatgcctacagcgtcaaacccaacaggagggtttactcatggcgctctagggactcgtgggtataaaggcttaagcaaccaacaatacgctatcaatggttttggttttgttgtagggtataagcattttttcaagaaatccccgcaatttggaatgcgttatta
>125	N operona: 66	first-last	HP_0127	gene_poz=(601-1461)	-	outer membrane protein (omp4)	similar to GB:AE000511 PID:2313212 percent identity:	/position=137807 - 139867 (138407 - 139267)	/lenght=2061 (861)	/codons=687 (287)	/complement=false	GC-compoz=42.044134727061554%	/LCI1=1.1445221445221445	/LCI2=0.14673659673659675	p_i1=0.10973173625187072	p_i2=0.2542549079957005	/Tai=0.5892165795338253	/Tei=0.32882941719613046	/EEI=5.0312297834344895
agtcgttttaaaaacgcacctaaaaatattttaaaaagaaaggtaaagaaatgagagttaaaacaggcgttgtgcgcagaagacgccataaaaaagtcttaaaactcgctagagggttttatagtggcagaagaaagcattttagaaaggctaaagaacagcttgaaagaagcatgtattacgcctttagggatcgcaaacaaaagaaaagagagttcaggagtttgtgggtggtaaggattaatgcggcttgcagaatgcacaatacaagttattcgcgcttcatgcatgccctaaaagtggctaacattgaattagaccgcaaggttttagcagacatggcgatgaatgacatgcaagcttttacaagcgtgttagagagcgtgaaagagcatctttaatctctattggctgttaggttttagttttagcttaaaaaaggtgagaggatttaggactttttactaaaaagttcctaaaattgatttttgtttcaatttattctcattcaatcgctatatttaatcaaaaagaaagcaattttatagtagaatgtagcatttagaactcaagtagagaaaatgtagaaggaaggaatacatgaagaaatctgttatagtaggtgctatctctctagcaatgacaagcttattgtcagcagagacccctaagcaagaaaaagctattaagactagccctaccaaaaaaggtgaaagaaatgctgcttttatagggattgattaccagttgggtatgctcagcactaccgctcaaaattgttcccatgggaattgcaatggtaatcaaagtggggcttacggctctaatacgcctaacatgcctacagcgtcaaacccaacaggagggtttactcatggcgctctagggactcgtgggtataaaggcttaagcaaccaacaatacgctatcaatggttttggttttgttgtagggtataagcattttttcaagaaatccccgcaatttggaatgcgttattacggattctttgattttgcaagctcttattataagtattacacttataatgattatggcatgagagacgctcgcaagggttctcaaagtttcatgtttggctatggggctggcacagatgtgttgtttaacccggctattttcaatcgtgagaacttgcattttgggtttttcttgggcgttgcgatcggtggcacctcttggggtccaacaaactattattttaaggacttggctgatgagtatagagggagtttccacccatcaaatttccaggtcttagttaatggtgggattcgcttaggcactaaacaccaaggttttgaaattggcttgaaaatccaaaccatccgcaacaattactacaccgctagtgcggataatgtgcctgaagggactacttatagattcactttccaccgcccctatgccttttattggcgttacattgtaagcttttaaggtgttttagggctaatcttatgggggcatagaaaagggcttttgctctttatggccttttatgattttcttgtatcaaaggctttaaaaaatcaatacggctacttgctaaaaattaaagcacaatccttacaagcaattgaacttaccaacaaccgcacacaaacaaatctttgaaaaatcaaaaatgaattgattgtttttgaaaataatgataggggatattagctgttttaatggagtgctgatcataaaatctaaaaatcaattggctattaaagcactataagttatctttaatcaatcagatgatagaatttatcttttatttttgaattgggagcatttgatgaaaaaattagcggtttctttattatttacagggacttttttggggctttttttgaatgcgagcgattttaagagcatggatgacaagcaactattagagcaagcagggaaagttgctcctagcgaagtccctgagtttcgcgcggaagtcaataagcgattagcagtgatgaaagaagaagatcgtaaaaattataaagcggattttaagaaagcgatggataagaatttagcttctttaagccaaga
>126	N operona: 67	first-last	HP_0128	gene_poz=(601-726)	-	predicted coding region HP0128	hypothetical protein; identified by GeneMark;	/position=138719 - 140044 (139319 - 139444)	/lenght=1326 (126)	/codons=442 (42)	/complement=false	GC-compoz=32.53968253968254%	/LCI1=1.8455284552845528	/LCI2=0.09105691056910568	p_i1=0.35383607450308535	p_i2=0.08162632893696352	/Tai=0.42046921531906833	/Tei=0.17346369604326717	/EEI=2.389757687517412
aaccaacaatacgctatcaatggttttggttttgttgtagggtataagcattttttcaagaaatccccgcaatttggaatgcgttattacggattctttgattttgcaagctcttattataagtattacacttataatgattatggcatgagagacgctcgcaagggttctcaaagtttcatgtttggctatggggctggcacagatgtgttgtttaacccggctattttcaatcgtgagaacttgcattttgggtttttcttgggcgttgcgatcggtggcacctcttggggtccaacaaactattattttaaggacttggctgatgagtatagagggagtttccacccatcaaatttccaggtcttagttaatggtgggattcgcttaggcactaaacaccaaggttttgaaattggcttgaaaatccaaaccatccgcaacaattactacaccgctagtgcggataatgtgcctgaagggactacttatagattcactttccaccgcccctatgccttttattggcgttacattgtaagcttttaaggtgttttagggctaatcttatgggggcatagaaaagggcttttgctctttatggccttttatgattttcttgtatcaaaggctttaaaaaatcaatacggctacttgctaaaaattaaagcacaatccttacaagcaattgaacttaccaacaaccgcacacaaacaaatctttgaaaaatcaaaaatgaattgattgtttttgaaaataatgataggggatattagctgttttaatggagtgctgatcataaaatctaaaaatcaattggctattaaagcactataagttatctttaatcaatcagatgatagaatttatcttttatttttgaattgggagcatttgatgaaaaaattagcggtttctttattatttacagggacttttttggggctttttttgaatgcgagcgattttaagagcatggatgacaagcaactattagagcaagcagggaaagttgctcctagcgaagtccctgagtttcgcgcggaagtcaataagcgattagcagtgatgaaagaagaagatcgtaaaaattataaagcggattttaagaaagcgatggataagaatttagcttctttaagccaagaagatcgcaacaagcgtaaaaaagaaattcttgaagcgattgctaacaaaaagaaaacaatgaccatgaaagaatatcgtgaagaagggttggatttgcatgattgcgcatgcgaaggcccttttcatgatcatgagagaaaaaaagggaaaaaaccaagccatcataagcattagcg
>127	N operona: 68	first-last	HP_0129	gene_poz=(601-1026)	-	predicted coding region HP0129	hypothetical protein; identified by GeneMark;	/position=139017 - 140642 (139617 - 140042)	/lenght=1626 (426)	/codons=542 (142)	/complement=false	GC-compoz=37.79342723004695%	/LCI1=1.6926713947990544	/LCI2=0.20732860520094562	p_i1=0.29503118422237146	p_i2=0.47616707866963043	/Tai=0.3231657825398113	/Tei=0.5285503708026674	/EEI=2.7357680396196615
caaactattattttaaggacttggctgatgagtatagagggagtttccacccatcaaatttccaggtcttagttaatggtgggattcgcttaggcactaaacaccaaggttttgaaattggcttgaaaatccaaaccatccgcaacaattactacaccgctagtgcggataatgtgcctgaagggactacttatagattcactttccaccgcccctatgccttttattggcgttacattgtaagcttttaaggtgttttagggctaatcttatgggggcatagaaaagggcttttgctctttatggccttttatgattttcttgtatcaaaggctttaaaaaatcaatacggctacttgctaaaaattaaagcacaatccttacaagcaattgaacttaccaacaaccgcacacaaacaaatctttgaaaaatcaaaaatgaattgattgtttttgaaaataatgataggggatattagctgttttaatggagtgctgatcataaaatctaaaaatcaattggctattaaagcactataagttatctttaatcaatcagatgatagaatttatcttttatttttgaattgggagcatttgatgaaaaaattagcggtttctttattatttacagggacttttttggggctttttttgaatgcgagcgattttaagagcatggatgacaagcaactattagagcaagcagggaaagttgctcctagcgaagtccctgagtttcgcgcggaagtcaataagcgattagcagtgatgaaagaagaagatcgtaaaaattataaagcggattttaagaaagcgatggataagaatttagcttctttaagccaagaagatcgcaacaagcgtaaaaaagaaattcttgaagcgattgctaacaaaaagaaaacaatgaccatgaaagaatatcgtgaagaagggttggatttgcatgattgcgcatgcgaaggcccttttcatgatcatgagagaaaaaaagggaaaaaaccaagccatcataagcattagcgcttagggtgtgctaactttttttgatttttgtgaaaccacgccgtaagtccctagcttttggctgtggggattaaggcgttttcgtgttataattgtcatggcgtttgggcattgactcttaaaatagagactatctatctggtgggtgggctttgctactcttaaaactctttagctgtgaagggcatgccaatttttagagttaaagttttgggagtgtttgtattttttggatatttatagtatcatacccaatagtaaagaccctttgaaagtctgtattttaagacggctaaaacagcttgaattctaggtggttttttatcaatagaagaaatttcaaaagagagcttatgaagaacagtatctatttttgttgcggttgtatatttaattaggagtttggtgtgaaacggattttattttttttagtagctacgacttttttgttgagagcagaaacggattctgccactattaacactacagttgatcccaatgttatgttttctgaaagctccacagggaatgtgaaaaaagaccgcaagagggttttaaagagcatggttaatttggaaaaagagcgcgtgaagaatt
>128	N operona: 69	first-last	HP_0130	gene_poz=(601-1461)	-	predicted coding region HP0130	hypothetical protein; identified by GeneMark;	/position=139853 - 141913 (140453 - 141313)	/lenght=2061 (861)	/codons=687 (287)	/complement=false	GC-compoz=38.67595818815331%	/LCI1=1.2389277389277389	/LCI2=0.09347319347319342	p_i1=0.13680190817210447	p_i2=0.08746414643277166	/Tai=0.43301004776877394	/Tei=0.17871773178949452	/EEI=4.4818586547960955
ttctttaagccaagaagatcgcaacaagcgtaaaaaagaaattcttgaagcgattgctaacaaaaagaaaacaatgaccatgaaagaatatcgtgaagaagggttggatttgcatgattgcgcatgcgaaggcccttttcatgatcatgagagaaaaaaagggaaaaaaccaagccatcataagcattagcgcttagggtgtgctaactttttttgatttttgtgaaaccacgccgtaagtccctagcttttggctgtggggattaaggcgttttcgtgttataattgtcatggcgtttgggcattgactcttaaaatagagactatctatctggtgggtgggctttgctactcttaaaactctttagctgtgaagggcatgccaatttttagagttaaagttttgggagtgtttgtattttttggatatttatagtatcatacccaatagtaaagaccctttgaaagtctgtattttaagacggctaaaacagcttgaattctaggtggttttttatcaatagaagaaatttcaaaagagagcttatgaagaacagtatctatttttgttgcggttgtatatttaattaggagtttggtgtgaaacggattttattttttttagtagctacgacttttttgttgagagcagaaacggattctgccactattaacactacagttgatcccaatgttatgttttctgaaagctccacagggaatgtgaaaaaagaccgcaagagggttttaaagagcatggttaatttggaaaaagagcgcgtgaagaattttaaccggtattctgaaaccaagatgagtaagggcgacttatccgcttttggagctttctttaaggggagtttggaaagttgtgtggatcaaaagatttgttattatgagcataaagatggcaaggtttcttttgtggtgaatgacagggagaagttttataaacatgtgcttaaagacttagggacagagctttcgctccctttgtttaactggctttacaaaggctcggattttggggctttgcatgagcagtttggggatatgtatgatgggtatatcaaatacttgatcagtatggttagaataagccaaaaagaaaaggctagaaaagtggatgcaatcgttcttaagaaaatggaagaacaagctgagaaagacactaaggcagcgtttcaaaagaggagcagtggggagcttgaaagccatactgatagccctgaatttataagctcttctaagaggacacagaacgcttctaattcggatctcaattctatgaccaatgctaacgcgctcaaagaaacagcttcaaaagagccagaggcttcttcaaaaaaagagaaaaagtctaagaaaaaacgtcgcctttcaaagaaagaaaaacaacaacaagccttgcaacaagagtttgaaaaacaaattagcgactctagtaagtctgaaaaatagtaataatagttaagcttacctttttagggggctttcaataaatctcttaagcactcctttttaggctttatatttgggcttttagctccctatcgctctatcctatgtttaaggctatctttttaaaaaccaccgcttttttaaaatctttaaacttcaagctttttggttttttttgtggtaacgattggtaagcttaaggttttgttgcgcaaaaatctttgaatataatggttgatagagttaaaaataatctccttttaaaactccttagcagaaatcccaatcgtctttagcgtttggaatgaatgccacttaattcatggtaatatccccattcgtatctagtataggaagtgtgaaaagttacgcctttggagatgtgatgtgtgagagagaatgcgttggagcttaaactctgtaaaatctctacgatagggatacagagtgagaaccaaactctccctaacatcagtctaggaagcccaaagcgtctttggcgattgggcgcttcacgatatttcaacgcattttatgaaagcgtgtaaaaatttttggttttattttaatggaatattagtaatcaaatttaaaaaatac
>129	N operona: 70	first-last	HP_0131	gene_poz=(601-702)	-	predicted coding region HP0131	hypothetical protein; identified by GeneMark;	/position=141428 - 142729 (142028 - 142129)	/lenght=1302 (102)	/codons=434 (34)	/complement=false	GC-compoz=25.49019607843137%	/LCI1=2.525252525252525	/LCI2=0.03535353535353536	p_i1=0.6020793821745484	p_i2=0.00471671339207246	/Tai=0.3467621187403356	/Tei=0.10424504205286521	/EEI=1.5579443662971957
ctatctttttaaaaaccaccgcttttttaaaatctttaaacttcaagctttttggttttttttgtggtaacgattggtaagcttaaggttttgttgcgcaaaaatctttgaatataatggttgatagagttaaaaataatctccttttaaaactccttagcagaaatcccaatcgtctttagcgtttggaatgaatgccacttaattcatggtaatatccccattcgtatctagtataggaagtgtgaaaagttacgcctttggagatgtgatgtgtgagagagaatgcgttggagcttaaactctgtaaaatctctacgatagggatacagagtgagaaccaaactctccctaacatcagtctaggaagcccaaagcgtctttggcgattgggcgcttcacgatatttcaacgcattttatgaaagcgtgtaaaaatttttggttttattttaatggaatattagtaatcaaatttaaaaaatacctttgagtatttttacaatcaaaataaaaaatcttgtgtaagcaagcgatcgtttttcatgatgcgctcttaggggattttttaaaaaaggggggttaggggaatgatttcaaaatgccctatccttttatgagtttcaaacaaactttttactataaaatggaatccaaaacaatgaaggaacgctttaaaaccctattttttaaaattttttaagaatatcaaagcagataaggcttattgatatttgataaaaacaaacctttttactttctttagaaacctaaagccccctaaagattagattcatcccttagcattttaaggttttggctaacccccctaacgaagtctctttgtatttttcattcatgtcttttccggtcgcatacattgtagcgatcacttcatccagactcactttaggcttgtattcatcttctaaggctagtttagaagcgctgatcgctttaatcgcccctaaaacattgcgttcaatgcaagggatttgcaccaagccccccaccggatcgcatgtcaatcctaaatggtgttccatagcgatttcactagcgatcaaaacctgttgcgtggtcgcttggcacaaatgagctaacccccccgcagccatagagcttgccacgccaatttcagcctgacacccggcttctgcgccactcaaggaagcgtttttcttgtaaagatagccaatcgccgcactagtgagtaaaaaatcattgatagccttttgcgataaattttcaaacaaatggtttttagcgtataaaagcacgcttggcaccaccgcgcacgccc
>130	N operona: 71	first	HP_0132	gene_poz=(601-1968)	-	L-serine deaminase (sdaA)	similar to GB:M28695 SP:P16095 PID:290464 GB:U00096	/position=141627 - 144194 (142227 - 143594)	/lenght=2568 (1368)	/codons=856 (456)	/complement=true	GC-compoz=43.27485380116959%	/LCI1=1.276190476190476	/LCI2=0.16996336996336997	p_i1=0.148192747101016	p_i2=0.3396231551807715	/Tai=0.48082177967258244	/Tei=0.4056608396626944	/EEI=4.284977164520828
catcatttcaaccttcactcaaaatgtgggaaaagaatacggcgttttcaaagaatacaaactcaatcaaattgaattagggacatcgctgatgcttttagggtttgtgatgttttttgtgttttcgtgcgtcatgtgcttgaatgctgatgattttgtgaaagcaagggaacaaaatatccccattttaagctatttggctaacactttaaacaaccctttaatcaattatgcggggcctgtggtggcttttttagcgattttttcatctttttttgggcattattatggggctaaggagggtttagaaggcattattattcaaagcttaaaattgaaaaaagcttctaaacccttgagcgttagcgtaacgatttttttatggctgactatcacgcttgtggcttatattaaccccaatatcttggattttattgaaaatttaggcggccccattatcgcgctcattctgtttgtgatgcccatgatagctttttatagtgtttctagtttgaagcgttttagaaatttcaaagtggatatttttgtgtttgtctttgggagcttgacggctttgagcgtgtttttaggactattttaatggctagtttttctattttatctatttttaaaatcggcgtggggcctagctcttcacacactatagggcctatggaagcgggagcgagattttgcgagtcgttaaaaggcattttagagcaggttgtgcgcgttcaaatcaccttgcatggctcattagctttaaccggtaaagggcatttgagcgatgaggcggttttaattggcttgcatggcatttacgctaacgaattagaggtaacaaccaaaaaagccttattgcatgaagcgcttgagaataaagttttaaaactcgctaaccagcatcatatcccttttgattatgctaaagatttgatttttgacaacaagcctttaacaagacaccaaaacgccctcattctaaaagcttttaactctaaaaatgaggttttaaaagaagagacttactattctgttggtggagggtttgtctatactgaaaaagaattagacaacttgtctgaagaggatgggaatgaaagtattgcctatgatttttcaagcgctaaggagttgctagaattgtgccaaaaacaccaaaaaagcatcgctgaaatcgtgcgtttgagagaaaacgccctgaaaaaccaccctgatgcaacgatggttaaaatttatcatgcgatgcttgagtgttatgataatggggctaattctaaagaaaggtatctgcctggttctttgaaagtaacacgattggccccaagcattaaaacgcgcctagaaaaacaccccacaagcgggaaagaccccttagccttgattgattacatttcgctttacgctcgcgccattgctgaagaaaacgctagcggaggcaaggtggtaaccgcccccactaatggggcgtgcgcggtggtgccaagcgtgcttttatacgctaaaaaccatttgtttgaaaatttatcgcaaaaggctatcaatgattttttactcactagtgcggcgattggctatctttacaagaaaaacgcttccttgagtggcgcagaagccgggtgtcaggctgaaattggcgtggcaagctctatggctgcgggggggttagctcatttgtgccaagcgaccacgcaacaggttttgatcgctagtgaaatcgctatggaacaccatttaggattgacatgcgatccggtggggggcttggtgcaaatcccttgcattgaacgcaatgttttaggggcgattaaagcgatcagcgcttctaaactagccttagaagatgaatacaagcctaaagtgagtctggatgaagtgatcgctacaatgtatgcgaccggaaaagacatgaatgaaaaatacaaagagacttcgttaggggggttagccaaaaccttaaaatgctaagggatgaatctaatctttagggggctttaggtttctaaagaaagtaaaaaggtttgtttttatcaaatatcaataagccttatctgctttgatattcttaaaaaattttaaaaaatagggttttaaagcgttccttcattgttttggattccattttatagtaaaaagtttgtttgaaactcataaaaggatagggcattttgaaatcattcccctaaccccccttttttaaaaaatcccctaagagcgcatcatgaaaaacgatcgcttgcttacacaagattttttattttgattgtaaaaatactcaaaggtattttttaaatttgattactaatattccattaaaataaaaccaaaaatttttacacgctttcataaaatgcgttgaaatatcgtgaagcgcccaatcgccaaagacgctttgggcttcctagactgatgttagggagagtttggttctcactctgtatccctatcgtagagattttacagagtttaagctccaacgcattctctctcacacatcacatctccaaaggcgtaacttttcacacttcctatactagatacgaatggggatattaccatgaattaagt
>131	N operona: 71	last	HP_0133	gene_poz=(601-1842)	-	serine transporter (sdaC)	similar to SP:P36559 GB:U01233 PID:402256 PID:882691	/position=142994 - 145435 (143594 - 144835)	/lenght=2442 (1242)	/codons=814 (414)	/complement=true	GC-compoz=38.727858293075684%	/LCI1=1.0451977401129944	/LCI2=0.06868442292171104	p_i1=0.08429377399568923	p_i2=0.03727492618737123	/Tai=0.4833058776369621	/Tei=0.1335474335686341	/EEI=5.686199249848964
cccattgataatatcccctctgtaactcaacacttcttcattatccagcatttcagtcgcattggagcgaggcttggcaaattgcccggcaatgcgccccactttcacgatcggtatagagccagcaaaagtgagaacgatcgccatttgcatcattactttaaacatgtctctaatccgattggcgctaaattgagaaaacgactccgcacaatcgcccccttgcaacaaaaacgccttattgtcaatgacttgggctaaacgctcttgcaagttcctcgcttcgccagcaaacactaagggagggtaagagtgcaattcttttttgaccctttctaattcctgcttgtctttataagtggggtgttgctctattttaaaagaatgccatgaagtgggcgaccaggttgtgtttgacatttctataatcctttattaatctttttttaagcgttattatagcttgtgcgggttaaatcgtggattttagaaaataaatgcgtgcccaaaaccaccccttaatctcaaaaaaccccaatcataaaaagctttatgctacaatgaaagctctttaacacgataaaagggcggtttaatagcatggcacaagaaaaagcagttccaagagatcctaaaaaactcaatgcgtttgatttgcgttggatggtgtccttatttggcacggcggtgggggctgggattttatttttgcctattagagccggtgggcatggggtatgggctattgtggtaatgagcgcgatcattttccctttaacttatctagggcatagagctttagcttatttcataggatctaaagacaaagaagacattaccatggtcgttcgctctcattttggcgctcaatggggttttcttatcactttgctttatttcttagcgatttatcctatttgcttggtttatggggtgggtatcactaacgtgtttgatcattttttcactaaccagttgcatttagcgccttttcatcggggattattggctgtagcgttagtttctttaatgatgttggtgatggtttttaacgctacgattgttacgcgcatttgtaacgctttagtgtatcctttatgcttgattttattgcttttttctttgtatcttatcccttattggcaaggcgctaatctttttgtggtgccgagttttaaagaatttgtgttagcgatttggctaaccttaccggtgcttgtgtttgcattcgaccatagccccatcatttcaaccttcactcaaaatgtgggaaaagaatacggcgttttcaaagaatacaaactcaatcaaattgaattagggacatcgctgatgcttttagggtttgtgatgttttttgtgttttcgtgcgtcatgtgcttgaatgctgatgattttgtgaaagcaagggaacaaaatatccccattttaagctatttggctaacactttaaacaaccctttaatcaattatgcggggcctgtggtggcttttttagcgattttttcatctttttttgggcattattatggggctaaggagggtttagaaggcattattattcaaagcttaaaattgaaaaaagcttctaaacccttgagcgttagcgtaacgatttttttatggctgactatcacgcttgtggcttatattaaccccaatatcttggattttattgaaaatttaggcggccccattatcgcgctcattctgtttgtgatgcccatgatagctttttatagtgtttctagtttgaagcgttttagaaatttcaaagtggatatttttgtgtttgtctttgggagcttgacggctttgagcgtgtttttaggactattttaatggctagtttttctattttatctatttttaaaatcggcgtggggcctagctcttcacacactatagggcctatggaagcgggagcgagattttgcgagtcgttaaaaggcattttagagcaggttgtgcgcgttcaaatcaccttgcatggctcattagctttaaccggtaaagggcatttgagcgatgaggcggttttaattggcttgcatggcatttacgctaacgaattagaggtaacaaccaaaaaagccttattgcatgaagcgcttgagaataaagttttaaaactcgctaaccagcatcatatcccttttgattatgctaaagatttgatttttgacaacaagcctttaacaagacaccaaaacgccctcattctaaaagcttttaactctaaaaatgaggttttaaaagaagagacttactattctgttggtggagggtttgtctatactgaaaaagaattagacaacttgtctgaagaggatgggaatgaaagtattgcctatgatttttcaagcgctaaggagttgctagaattgtgccaaaaacaccaaaaaagcatcgctgaaatcgtgcgtttgagagaaaacgccc
>132	N operona: 72	first-last	HP_0134	gene_poz=(601-1950)	-	3-deoxy-D-arabino-heptulosonate 7-phosphate	similar to GB:M74819 SP:P29976 PID:166688 percent	/position=144416 - 146965 (145016 - 146365)	/lenght=2550 (1350)	/codons=850 (450)	/complement=false	GC-compoz=45.62962962962963%	/LCI1=1.1670378619153674	/LCI2=0.10460282108389009	p_i1=0.11594351163654923	p_i2=0.11672812472711665	/Tai=0.5656830967820996	/Tei=0.205055312254405	/EEI=4.893585066294627
taacgctacagccaataatccccgatgaaaaggcgctaaatgcaactggttagtgaaaaaatgatcaaacacgttagtgatacccaccccataaaccaagcaaataggataaatcgctaagaaataaagcaaagtgataagaaaaccccattgagcgccaaaatgagagcgaacgaccatggtaatgtcttctttgtctttagatcctatgaaataagctaaagctctatgccctagataagttaaagggaaaatgatcgcgctcattaccacaatagcccataccccatgcccaccggctctaataggcaaaaataaaatcccagcccccaccgccgtgccaaataaggacaccatccaacgcaaatcaaacgcattgagttttttaggatctcttggaactgctttttcttgtgccatgctattaaaccgcccttttatcgtgttaaagagctttcattgtagcataaagctttttatgattggggttttttgagattaaggggtggttttgggcacgcatttattttctaaaatccacgatttaacccgcacaagctataataacgcttaaaaaaagattaataaaggattatagaaatgtcaaacacaacctggtcgcccacttcatggcattcttttaaaatagagcaacaccccacttataaagacaagcaggaattagaaagggtcaaaaaagaattgcactcttaccctcccttagtgtttgctggcgaagcgaggaacttgcaagagcgtttagcccaagtcattgacaataaggcgtttttgttgcaagggggcgattgtgcggagtcgttttctcaatttagcgccaatcggattagagacatgtttaaagtaatgatgcaaatggcgatcgttctcacttttgctggctctataccgatcgtgaaagtggggcgcattgccgggcaatttgccaagcctcgctccaatgcgactgaaatgctggataatgaagaagtgttgagttacagaggggatattatcaatgggatttccaaaaaagaaagagagccaaatcctgaaagaatgcttaaggcctaccatcaaagcgtagcgactttaaaccttatcagagcctttgctcaaggcgggttagcggatttggagcaagtgcatcgtttcaatttggattttgtcaaaaacaacgactttgggcaaaaataccagcaaatcgctgaccggatcacgcaagctttagggtttatgcgagcatgcggggtggagatagagcgaacgcctattcttagggaagtggaattttacaccagccacgaagcgttactgctccattatgaagagccgttggtgcgtaaggatagtctgactaaccagttttatgattgctccgcgcacatgctatggattggcgaaaggacaagagaccctaagggtgcgcatgtggagtttttaaggggggtttgtaaccctattggcgtgaaaatcgggcctaatgcgagcgtgagcgaagtgttagaattgtgcgatgttttaaacccgcgcaacattaaggggcgtttgaatttgatcgtgcgcatgggttctaagatgattaaagagcgtttgcctaaacttttacaaggggtgttggaagaaaaacgccatattttatggagcattgatcccatgcatggcaacacggttaaaaccagcttgggggttaaaacaagggcttttgatagcgtgttagatgaagtgaaaagcttttttgaaatccatagggctgaagggagtttggcttcaggggttcatttggaaatgacaggtgagaatgttacagaatgtatcggtggctcgcaagcgatcaccgaagagggtttgagctgccattactacacgcaatgcgatccaagattaaacgccacccaagccctagaactcgccttcttaatcgctgacatgctcaaaaaacagcacgcttagttaaaaagagattaatctttttttaactcttttactttataattatcgttggcattttaatattcaaaggagcttgaaatgagaatttctcttttagctgtaattttagcgttattgtttgtggcttgccacgaaactaaaaaacaaatcttacaaaacgaagccgatagcaccccttcagaaaaaaccatttggcaacctgaacaaaaataaaaattgtaaaaatactcaaaggcattttttaaaataaacgcaataaaaaagctagtgggtgatagttttttgtaaagcgatcttagggttgtaggggaatgatttcaaaaacaccccctaactcttatgaagtttattataaaactaaaacaaaatttaaaacaacaagtttttaaaagtgagagaatggctaaaaaatctcaaattaaaatgggcgaaagttagaaagttaaactacaaactctctaaaaccttttgagcatggcctttcgctttgacattgtagaaacatttttctaaaacgccttgcgtgttgataatgaaggtggagcggataatccccaaatgctccttcccataaagcatgcgtttgccataagctttgta
>133	N operona: 73	first-last	HP_0135	gene_poz=(601-735)	-	predicted coding region HP0135	hypothetical protein; identified by GeneMark;	/position=145844 - 147178 (146444 - 146578)	/lenght=1335 (135)	/codons=445 (45)	/complement=false	GC-compoz=34.81481481481482%	/LCI1=1.4772727272727273	/LCI2=0.018939393939393947	p_i1=0.21541362265540442	p_i2=5.664803997916341E-4	/Tai=0.32395794507392894	/Tei=0.10050983235981248	/EEI=3.4028390385446916
gtggagtttttaaggggggtttgtaaccctattggcgtgaaaatcgggcctaatgcgagcgtgagcgaagtgttagaattgtgcgatgttttaaacccgcgcaacattaaggggcgtttgaatttgatcgtgcgcatgggttctaagatgattaaagagcgtttgcctaaacttttacaaggggtgttggaagaaaaacgccatattttatggagcattgatcccatgcatggcaacacggttaaaaccagcttgggggttaaaacaagggcttttgatagcgtgttagatgaagtgaaaagcttttttgaaatccatagggctgaagggagtttggcttcaggggttcatttggaaatgacaggtgagaatgttacagaatgtatcggtggctcgcaagcgatcaccgaagagggtttgagctgccattactacacgcaatgcgatccaagattaaacgccacccaagccctagaactcgccttcttaatcgctgacatgctcaaaaaacagcacgcttagttaaaaagagattaatctttttttaactcttttactttataattatcgttggcattttaatattcaaaggagcttgaaatgagaatttctcttttagctgtaattttagcgttattgtttgtggcttgccacgaaactaaaaaacaaatcttacaaaacgaagccgatagcaccccttcagaaaaaaccatttggcaacctgaacaaaaataaaaattgtaaaaatactcaaaggcattttttaaaataaacgcaataaaaaagctagtgggtgatagttttttgtaaagcgatcttagggttgtaggggaatgatttcaaaaacaccccctaactcttatgaagtttattataaaactaaaacaaaatttaaaacaacaagtttttaaaagtgagagaatggctaaaaaatctcaaattaaaatgggcgaaagttagaaagttaaactacaaactctctaaaaccttttgagcatggcctttcgctttgacattgtagaaacatttttctaaaacgccttgcgtgttgataatgaaggtggagcggataatccccaaatgctccttcccataaagcatgcgtttgccataagctttgtaaagattggcggcttttttatcttcatcgcagagcaaaatcacattcaaagagcattggctgataaatttttgatgcgattgcgcgttatcagggcttatgcctacgacaacagcgtttttcttttcaaattcactaaatagagcgctaaagtctttggcttctagagtgcatccgggggtgttgtctttagggtagaaatacagcaccacttt
>134	N operona: 74	first	HP_0136	gene_poz=(601-1059)	-	bacterioferritin comigratory protein (bcp)	similar to GB:M63654 SP:P23480 PID:147017 GB:U00096	/position=146213 - 147871 (146813 - 147271)	/lenght=1659 (459)	/codons=553 (153)	/complement=true	GC-compoz=39.869281045751634%	/LCI1=1.493421052631579	/LCI2=0.08991228070175439	p_i1=0.22116449193246868	p_i2=0.07892847790166388	/Tai=0.4251020748476033	/Tei=0.1710356301114975	/EEI=3.3439443068752257
aagcatgccattcagggagcgaaccctatttataggaatatcattaaagtggagtttgaggacttggtggaagaatacaagcatttccaagtgttgaataaagctgaagtcattgaaagcgctaaagaaaatttagagcaagccattttaaaggctttagaaaattttaaaagcaaaaaaatcttacactccacagatttgaatttgaattttgaagcgtttaaggattttactttacagccttatgataaagaaattgaagcgatgcgtgaagagttgtttgagattgatacggctttattgcatggggtttgtgggatttcaagcttgggcatgattggggcggtctcttcgcatgcaagcccgcgattgctttcgctcatcacccttaattgcatcatcttattgaaaaaagaatccattgtgcgcaatttgagtgaaggcatgcaagctttaaaaaaccaaagccaaaacggtgcattacccacaaacatgctccttattggcgggcctagccggacagctgacattgaattaaaaaccgtttttggggtgcatgggcctcaaaaagtcgctatcattctctactaaaggataagaatggaaaaattagaagtagggcaattagcccctgattttagattgaaaaacagcgatggcgtggaaatttctttaaaagatttgctccataaaaaagtggtgctgtatttctaccctaaagacaacacccccggatgcactctagaagccaaagactttagcgctctatttagtgaatttgaaaagaaaaacgctgttgtcgtaggcataagccctgataacgcgcaatcgcatcaaaaatttatcagccaatgctctttgaatgtgattttgctctgcgatgaagataaaaaagccgccaatctttacaaagcttatggcaaacgcatgctttatgggaaggagcatttggggattatccgctccaccttcattatcaacacgcaaggcgttttagaaaaatgtttctacaatgtcaaagcgaaaggccatgctcaaaaggttttagagagtttgtagtttaactttctaactttcgcccattttaatttgagattttttagccattctctcacttttaaaaacttgttgttttaaattttgttttagttttataataaacttcataagagttagggggtgtttttgaaatcattcccctacaaccctaagatcgctttacaaaaaactatcacccactagcttttttattgcgtttattttaaaaaatgcctttgagtatttttacaatttttatttttgttcaggttgccaaatggttttttctgaaggggtgctatcggcttcgttttgtaagatttgttttttagtttcgtggcaagccacaaacaataacgctaaaattacagctaaaagagaaattctcatttcaagctcctttgaatattaaaatgccaacgataattataaagtaaaagagttaaaaaaagattaatctctttttaactaagcgtgctgttttttgagcatgtcagcgattaagaaggcgagttctagggcttgggtggcgtttaatcttggatcgcattgcgtgtagtaatggcagctcaaaccctcttcggtgatcgcttgcgagccaccgatacattctgtaacatt
>135	N operona: 74	middle	HP_0137	gene_poz=(601-1236)	-	predicted coding region HP0137	hypothetical protein; identified by GeneMark;	/position=146681 - 148516 (147281 - 147916)	/lenght=1836 (636)	/codons=612 (212)	/complement=true	GC-compoz=39.62264150943396%	/LCI1=1.4044233807266984	/LCI2=0.12195892575039495	p_i1=0.19005655074629466	p_i2=0.16915079645216213	/Tai=0.4351930556916719	/Tei=0.2522357168069459	/EEI=3.689344016082279
aagagggcgatttagacggccctaaagaagcccacatcattttattagacaacaaccgctctaatattttggctgatgaaaagtattatcgcgctctttcatgcatccgttgcgggacttgtttgaaccactgccctgtgtatgataaaatcggtgggcatgcctatctttctacttatcctggccctataggcgtggtggtatccccccaactctttggcttgaataattacgggcatatccctaatttgtgcagtctttgcgggcgttgcactgaagtatgccccgtagaaatccctttagccgaactcattagggatttacgatccgataaagtgggcgagggcaggggtgtaattaagggggctaaaagcacccaacacagcgggatggaaaaattctctatgaaaatgtttgccaaaatggcaagcgatggggctaagtggcgtttccaattgaaaatggctcaatttttctcgcctttaggcaagcttttagctcccatactgcctttagtcaaagagtgggcgagcgttaggaccttacccaatatggacacgagcttgcatgcaaaagtccagcacttagaaggggtgatttatgagtaaagagcttattttaaagcgcattaaagaagccagagccaagcatgccattcagggagcgaaccctatttataggaatatcattaaagtggagtttgaggacttggtggaagaatacaagcatttccaagtgttgaataaagctgaagtcattgaaagcgctaaagaaaatttagagcaagccattttaaaggctttagaaaattttaaaagcaaaaaaatcttacactccacagatttgaatttgaattttgaagcgtttaaggattttactttacagccttatgataaagaaattgaagcgatgcgtgaagagttgtttgagattgatacggctttattgcatggggtttgtgggatttcaagcttgggcatgattggggcggtctcttcgcatgcaagcccgcgattgctttcgctcatcacccttaattgcatcatcttattgaaaaaagaatccattgtgcgcaatttgagtgaaggcatgcaagctttaaaaaaccaaagccaaaacggtgcattacccacaaacatgctccttattggcgggcctagccggacagctgacattgaattaaaaaccgtttttggggtgcatgggcctcaaaaagtcgctatcattctctactaaaggataagaatggaaaaattagaagtagggcaattagcccctgattttagattgaaaaacagcgatggcgtggaaatttctttaaaagatttgctccataaaaaagtggtgctgtatttctaccctaaagacaacacccccggatgcactctagaagccaaagactttagcgctctatttagtgaatttgaaaagaaaaacgctgttgtcgtaggcataagccctgataacgcgcaatcgcatcaaaaatttatcagccaatgctctttgaatgtgattttgctctgcgatgaagataaaaaagccgccaatctttacaaagcttatggcaaacgcatgctttatgggaaggagcatttggggattatccgctccaccttcattatcaacacgcaaggcgttttagaaaaatgtttctacaatgtcaaagcgaaaggccatgctcaaaaggttttagagagtttgtagtttaactttctaactttcgcccattttaatttgagattttttagccattctctcacttttaaaaacttgttgttttaaattttgttttagttttataataaacttcataagagttagggggtgtttttgaaa
>136	N operona: 74	middle	HP_0138	gene_poz=(601-2046)	-	conserved hypothetical iron-sulfur protein	similar to GP:1657506 percent identity: 41.19;	/position=147309 - 149954 (147909 - 149354)	/lenght=2646 (1446)	/codons=882 (482)	/complement=true	GC-compoz=42.531120331950206%	/LCI1=1.1656271656271657	/LCI2=0.19549549549549552	p_i1=0.11554968774781783	p_i2=0.4337885022915817	/Tai=0.4652346300960426	/Tei=0.49040965206242354	/EEI=4.902087686555158
aagagacaaaaaaagtcgttttatacaatatcaaactttattccaataacgactaccctattattttgcctagcggttcatgcacagggatgatgcggcatgattatttggaattgtttgaagggcatgcggaattcaacatggttaaagatttttgctctagggtgtatgaattgagcgaatttttggataaaaaattgcaagtcaaatatgaagataagggcgaaccccttaaaatcacatggcattctaattgccatgccttaagggtggctaaagtgattgactcggcgaaaaacctcatcagacagcttaaaaatgtggaactcattgaattggaaaaagaagaagaatgctgcgggtttggggggactttttcggttaaagagcctgaaatttcagcggttatggttaaagaaaagattaaaaacatagaaagccgtcaagtggatgtgattgtttcagcggatgctgggtgtttgatgaatatcagcaccgctatgcaaaaaatgggctctttgacaaaacccatgcatttttatgactttttagcctcaagacttgggctttaacattaaagaattattttaaggaatgatcatggaaaaataccatagcgaccaagaatacgaagaaatcatcaccgaccaattaggcgatatgcaattaagggaaaatttgcgttctgcaatggataccttaagggctaatcgtaagaatctccttaaaaatcgttacagcgaatgggaaaatttaagggaattaggcaaagaagtcaagcttaaaatcttatccaggcttgatgaatatttggaattgtttgaaaaaaacgccactcaaaacggctttaaaatccattacgctaaagacggcgatgaagctaatgaaatcatttacaacctcgctaaagaaaagaatatcaagcgcattttaaagcaaaaatccatggcgagcgaagaaattggcttgaaccattacttgaaagaaaagggcattcaagcacaagaaacggatttgggcgaattgattatccaactcatcaatgaacaccctgtgcatattgtcgtgccagctatccataaaaaccgcaagcaaatcggtaagatttttgaagaaaaactcaacgccgcttatgaagaagagcctgaaaagcttaatgcgatcgccagaaaacacatgcgcaaagaatttgaaagctttaaaatggggattagtggggttaattttgctatcgctaacgaaggagcgatctggttagtggaaaatgaaggcaatggcagaatgagcaccactgcatgcgatgtgcatgtcgcaatttgtgggattgaaaaattagtagaaagctttgatgatgcggcgattttaaacaatttgctcgccccaagcgctgtgggtgtgcctatcacttgctatcaaaacattatcacaggccctagaaaagagggcgatttagacggccctaaagaagcccacatcattttattagacaacaaccgctctaatattttggctgatgaaaagtattatcgcgctctttcatgcatccgttgcgggacttgtttgaaccactgccctgtgtatgataaaatcggtgggcatgcctatctttctacttatcctggccctataggcgtggtggtatccccccaactctttggcttgaataattacgggcatatccctaatttgtgcagtctttgcgggcgttgcactgaagtatgccccgtagaaatccctttagccgaactcattagggatttacgatccgataaagtgggcgagggcaggggtgtaattaagggggctaaaagcacccaacacagcgggatggaaaaattctctatgaaaatgtttgccaaaatggcaagcgatggggctaagtggcgtttccaattgaaaatggctcaatttttctcgcctttaggcaagcttttagctcccatactgcctttagtcaaagagtgggcgagcgttaggaccttacccaatatggacacgagcttgcatgcaaaagtccagcacttagaaggggtgatttatgagtaaagagcttattttaaagcgcattaaagaagccagagccaagcatgccattcagggagcgaaccctatttataggaatatcattaaagtggagtttgaggacttggtggaagaatacaagcatttccaagtgttgaataaagctgaagtcattgaaagcgctaaagaaaatttagagcaagccattttaaaggctttagaaaattttaaaagcaaaaaaatcttacactccacagatttgaatttgaattttgaagcgtttaaggattttactttacagccttatgataaagaaattgaagcgatgcgtgaagagttgtttgagattgatacggctttattgcatggggtttgtgggatttcaagcttgggcatgattggggcggtctcttcgcatgcaagcccgcgattgctttcgctcatcacccttaattgcatcatcttattgaaaaaagaatccattgtgcgcaatttgagtgaaggcatgcaagctttaaaaaaccaaagccaaaacggtgcattacccacaaacatgctccttattggcgggcctagccggacagctgacattgaattaaaaaccgtttttggggtgcatgggcc
>137	N operona: 74	last	HP_0139	gene_poz=(601-1329)	-	conserved hypothetical secreted protein	similar to GP:1657505 percent identity: 37.08;	/position=148783 - 150711 (149383 - 150111)	/lenght=1929 (729)	/codons=643 (243)	/complement=true	GC-compoz=38.95747599451303%	/LCI1=1.334710743801653	/LCI2=0.16212121212121214	p_i1=0.16681448620101247	p_i2=0.3105309040674033	/Tai=0.49828899301558205	/Tei=0.37947781366066297	/EEI=3.997872530838823
aacaaaagccaatcaaaatcactaaaatgcggtgatctggcgttagggttaaaatgctttcttttaaaatttcaaaatacccggatttcactgaaaggttgtaaagaaaaatcgcagcgatcacaatccaagcgatcggccacaagccataaagaaagccatagaaaaaactcgcgctcaccatttgagcgggcattttatacacaaataacgcaataatgattgaaagcaataagcttaaaaacccagcgctataccctttaagtttaaagacaataagagagacaaaaaagagcgcaataggcgaaagtgcgactaaagcgctcagccaaatatggcctaatgggtcatagacttgataaaattccataaattttccttgaataattaaaagtatttttttatcttacttaaaagaaaaaactaattttaagtagcatttaatattaagtcaaatttaatgggtttgtggtttattttagtaacaatgtttgagcgagtgggtttatcaacttgtggttacaatcttaccaatttcttaccaattttgagtattatattgtgtttgaaactcttaatttggaatttaaggagccttctttgaaagtcaatttctttgctacttgtctaggagcagccatatacagcaacgcatcgcttaacgctatcaaattactccgtaaggaaaatttggaagtggtttttaaaaaagaccagacatgttgcggccagccaagctacaactcaggatactatgaagagacaaaaaaagtcgttttatacaatatcaaactttattccaataacgactaccctattattttgcctagcggttcatgcacagggatgatgcggcatgattatttggaattgtttgaagggcatgcggaattcaacatggttaaagatttttgctctagggtgtatgaattgagcgaatttttggataaaaaattgcaagtcaaatatgaagataagggcgaaccccttaaaatcacatggcattctaattgccatgccttaagggtggctaaagtgattgactcggcgaaaaacctcatcagacagcttaaaaatgtggaactcattgaattggaaaaagaagaagaatgctgcgggtttggggggactttttcggttaaagagcctgaaatttcagcggttatggttaaagaaaagattaaaaacatagaaagccgtcaagtggatgtgattgtttcagcggatgctgggtgtttgatgaatatcagcaccgctatgcaaaaaatgggctctttgacaaaacccatgcatttttatgactttttagcctcaagacttgggctttaacattaaagaattattttaaggaatgatcatggaaaaataccatagcgaccaagaatacgaagaaatcatcaccgaccaattaggcgatatgcaattaagggaaaatttgcgttctgcaatggataccttaagggctaatcgtaagaatctccttaaaaatcgttacagcgaatgggaaaatttaagggaattaggcaaagaagtcaagcttaaaatcttatccaggcttgatgaatatttggaattgtttgaaaaaaacgccactcaaaacggctttaaaatccattacgctaaagacggcgatgaagctaatgaaatcatttacaacctcgctaaagaaaagaatatcaagcgcattttaaagcaaaaatccatggcgagcgaagaaattggcttgaaccattacttgaaagaaaagggcattcaagcacaagaaacggatttgggcgaattgattatccaactcatcaatgaacaccctgtgcatattgtcgtgccagctatccataaaaaccgcaagcaaatcggtaagatttttgaagaaaaactcaacgccgcttatgaagaagagcctgaaaagcttaatgcgatcgccagaaa
>138	N operona: 75	first-last	HP_0140	gene_poz=(601-2250)	-	L-lactate permease (lctP)	similar to SP:P33231 GB:L13970 PID:404693 PID:466741	/position=149742 - 152591 (150342 - 151991)	/lenght=2850 (1650)	/codons=950 (550)	/complement=false	GC-compoz=43.63636363636363%	/LCI1=1.164541590771099	/LCI2=0.17109896782027934	p_i1=0.11524704633407269	p_i2=0.34384300709200233	/Tai=0.5416318994522495	/Tei=0.40945870638280213	/EEI=4.908641789859877
catatttgacttgcaattttttatccaaaaattcgctcaattcatacaccctagagcaaaaatctttaaccatgttgaattccgcatgcccttcaaacaattccaaataatcatgccgcatcatccctgtgcatgaaccgctaggcaaaataatagggtagtcgttattggaataaagtttgatattgtataaaacgactttttttgtctcttcatagtatcctgagttgtagcttggctggccgcaacatgtctggtcttttttaaaaaccacttccaaattttccttacggagtaatttgatagcgttaagcgatgcgttgctgtatatggctgctcctagacaagtagcaaagaaattgactttcaaagaaggctccttaaattccaaattaagagtttcaaacacaatataatactcaaaattggtaagaaattggtaagattgtaaccacaagttgataaacccactcgctcaaacattgttactaaaataaaccacaaacccattaaatttgacttaatattaaatgctacttaaaattagttttttcttttaagtaagataaaaaaatacttttaattattcaaggaaaatttatggaattttatcaagtctatgacccattaggccatatttggctgagcgctttagtcgcactttcgcctattgcgctcttttttgtctctcttattgtctttaaacttaaagggtatagcgctgggtttttaagcttattgctttcaatcattattgcgttatttgtgtataaaatgcccgctcaaatggtgagcgcgagttttttctatggctttctttatggcttgtggccgatcgcttggattgtgatcgctgcgatttttctttacaacctttcagtgaaatccgggtattttgaaattttaaaagaaagcattttaaccctaacgccagatcaccgcattttagtgattttgattggcttttgttttggctcgtttttagaaggagcgatcggctttggaggcccggtagcgatcacagcggcgattttagtcggccttgggctaaaccccttatacgctgccggattgtgcctgatcgctaacaccgctcctgtagcttttggcgcggtgggcattcctattacggcaatggctagcgtggtgggtatccctgagttagagatttctcaaatggtgggcagggtgttacccattttttccattggtattccttttttcatcgtgtttttaatggatggttttagagggattagagagacttttcctgcagtggctgttaccgggtttagtttcgctatcgcacaatttttaagctctaattatctagggccgcaactcccggatattatttcagccttagtgtcattgatcgctaccactttgtttttaaaattctggcagcccaaacgcattttcaccagcaatggcaaagagcccacgataaacacagaaaaacaccatatttgtaaggtggttgtggcgtggatgccttttgtgttgctcactattacgattatcatatggacgcaaccttggtttaaagcgctctttaaagaaggcggggctttggcgttttctagctttgcgtttgaattcagttctatcagtcaaaagatttttaaaaccgttcccattgttactgaagcgactaattttcctgtcgtgttcaaactccctttgattttaacgacaggcacttccatttttttagccgccattttgagcgtgtttttgttgcgcgtgaaaatcagcgatgcgataggggtgtttggggccactttaaaagaaatgcgtttgccgattttaaccattggcgtggttttagcgtttgcatatgtggctaattatagcggcatgagcgctacgctcgctttagcgttagcggataccgggcatgttttcactttcttttcgcctgtggtaggttggcttggggtgtttttaaccggaagcgatacgagctctaatcttttatttggctctttgcaaatgctcatcgccacgcagcttggcttgcctgaagtgcttttcttagcggcaaacacttcagggggtgttgtgggtaaaatgataagccctcaaagtatcgctatcgcttgcgcggcggtggggttagtggggaaagagagcgaattgttcagatttacagtaaaatactccatcgttttggcaatcattatggggattgtcttcactcttattgcttatgtcttcccctttattatccccatcattcctaaataagggggtttttaaagagaactagcactaagagaatatttttaaaaagggattttttagtgctagaatttcatcaaatttatgatcctttgggtaatatttggctgagcgctcttgtggccttattgccgattttattgtttttcttatctttaatggtttttaaactcaaaggttatacagcggcctttttgagcgtggccttatcagccgttattgcggttttagtgtataaaatgcctgttagcatggtgggttcaagcttcctttacggctttctttatggcttatggccgatcgcttggatcattattgcggcgatttttttatacaaactcagcgttaaatccggctattttgaaattttaaaagaaagcgtccagtccatcactttagatcaccgcattttagtgattttgattggcttttgttttggctcgtttttagaaggggcgatcggctttggagggcctattgccattaccgcagcgattttagtgggcttagggttaagccctttgtattctgccgggttatgtttgatcgctaataccgctcctgtagcttttggcgcggtgggtatccctataagtgctatggcga
>139	N operona: 76	first-last	HP_0141	gene_poz=(601-2256)	-	L-lactate permease (lctP)	similar to SP:P33231 GB:L13970 PID:404693 PID:466741	/position=151448 - 154303 (152048 - 153703)	/lenght=2856 (1656)	/codons=952 (552)	/complement=false	GC-compoz=43.17632850241546%	/LCI1=1.159709618874773	/LCI2=0.1300665456745312	p_i1=0.11390439470224269	p_i2=0.1959288764589667	/Tai=0.5399203470558911	/Tei=0.27633598881307003	/EEI=4.937931308755038
catttttttagccgccattttgagcgtgtttttgttgcgcgtgaaaatcagcgatgcgataggggtgtttggggccactttaaaagaaatgcgtttgccgattttaaccattggcgtggttttagcgtttgcatatgtggctaattatagcggcatgagcgctacgctcgctttagcgttagcggataccgggcatgttttcactttcttttcgcctgtggtaggttggcttggggtgtttttaaccggaagcgatacgagctctaatcttttatttggctctttgcaaatgctcatcgccacgcagcttggcttgcctgaagtgcttttcttagcggcaaacacttcagggggtgttgtgggtaaaatgataagccctcaaagtatcgctatcgcttgcgcggcggtggggttagtggggaaagagagcgaattgttcagatttacagtaaaatactccatcgttttggcaatcattatggggattgtcttcactcttattgcttatgtcttcccctttattatccccatcattcctaaataagggggtttttaaagagaactagcactaagagaatatttttaaaaagggattttttagtgctagaatttcatcaaatttatgatcctttgggtaatatttggctgagcgctcttgtggccttattgccgattttattgtttttcttatctttaatggtttttaaactcaaaggttatacagcggcctttttgagcgtggccttatcagccgttattgcggttttagtgtataaaatgcctgttagcatggtgggttcaagcttcctttacggctttctttatggcttatggccgatcgcttggatcattattgcggcgatttttttatacaaactcagcgttaaatccggctattttgaaattttaaaagaaagcgtccagtccatcactttagatcaccgcattttagtgattttgattggcttttgttttggctcgtttttagaaggggcgatcggctttggagggcctattgccattaccgcagcgattttagtgggcttagggttaagccctttgtattctgccgggttatgtttgatcgctaataccgctcctgtagcttttggcgcggtgggtatccctataagtgctatggcgagcgcggtaggggtgccagcgattttaatttcagccatgacgggtaaaatcctcttttttgtgagcttgttagtgccgtttttcattgtgtttttaatggatggctttaaagggattaaagaaacttttccggccgtttttatcgcggctttttctttcgctggtgcgcaatttttaagctctaattatttagggccagaattgcctggtattatttcagcccttgtttcactcgttgcaacagcgctctttttgaaattttggcagcctaaagcgatttttagaagcgacggcaaagcggcttcgttcactaagagtaaccatcatatttgtaagatctatgtcgcttggtctccttttgtgattttagttttagtgattgtgctatggatacagcctttttttaaagccttgtttgaaaaagacggcttgttagctttttctaatttttattttgaattcaataacatcagtaaccacatctttaaaagcccgccttttgtagaagccaatcaaagcgtgagttttccggtggtgtttaaatttctcttaatcaacacggttggcacttccatttttttagccgctcttgttagcatgctcgttttaagggtgcgagtgagcgatgcgctgagcgtctttggcgagactttaaaagaaatgcgttaccccattctcaccattggtttagtcttaagctttgcctatgtgtctaattacagcgggatttcttccactctagccttagcgctcacgcatacgggtttggctttcacctttttctcgcccttgatcgggtgggtaggcgtgtttttaaccgggagcgatacgagttccaatcttttgtttggctctttacagcaactcaccgcccaacgattgcacctccctgaggttttaaccctaacggctaataccgtgggtggcactttaggcaagatgataagccctcaaagcatcgctatcgcttgcgcggcggtggggttagccgggaaagagagcgatttgttcaaattcacggttaaatactcccttatttttgtagcgatcatgggagttgtgatcagcgcgattgcgtatttgatccctgaagtggtgcctgcgataaagtagggccattttagatttagcagggtttaacccccaaataaatttttttgttttaaaaaattcaggattttaagcgtcatagagcttatgggtaaggtctctaaatctttaaggctataaaaacgaacgggattttttagatcctttattgcagctgaatagaggtttaaatggagcttgaatttagtgtggctgtgtttgatggcacctaaaaaggggagtttgcattctaaattttcttttaagtcagggaaatggtgcatccccaaatagagtttttgctctattttttctaaagcgatttggttattttggatcacaacgcccaagtaacgctcttcttgaatgatttcttgttttttcttaagcgtgtgtttttctaggtggtttttacctaaacaataaggattgaaagggcaaatcgcacatttgggtttaggggagcagattaaagcccctagatcaattagggcttggttatgattaaagctttcattaagattgagaaactcattcgctttaatttgtaagtctttagcgtggatattaggatccaaaccaaaaagccttaaaagcacgcgcttgatattagcgtccacgcat
>140	N operona: 77	first-last	HP_0142	gene_poz=(601-1587)	-	A/G-specific adenine glycosylase (mutY)	similar to GB:M59471 SP:P17802 GB:X52391 PID:146864	/position=153127 - 155313 (153727 - 154713)	/lenght=2187 (987)	/codons=729 (329)	/complement=true	GC-compoz=37.79128672745694%	/LCI1=1.5589430894308942	/LCI2=0.18201219512195121	p_i1=0.2449174221767702	p_i2=0.38433777589613727	/Tai=0.4645662458668649	/Tei=0.44590399830652355	/EEI=3.1208484916928754
ttggctttactgggttggatttttggcaaacctttaggcttgcatgcgagtgcgacggctttgattgtcatggttttaatggcgttttgtaagattgtaagctatgaagacatcattaaaaacaagagcgcgttcaatatttttttattgcttggatcgctgctcacgatggctggcgggcttaaaaatgtagggtttttaaattttatcggcaatgcggctcaaaattttttagagcatgctcacttggatccgttaatagcggtcttgtttattgtagccctcttttatctgtcgcattattttttcgcaagcatcaccgctcatgtgagcgcgttattcgcgctttttgtagggattggttcgcacattcaaggggtcaatttgcaagaattgagcttgtttttaatgttttctttagggattatggggattttaacgccctatggcacaggcccatccaccatttattacgggagcgggtatattcaaagcaaggatttttggaaatgggggtttatttttggctttttgtatttaatcgtgtttttaagcgtgtgcacaccttgggtcaaattcatcgcttataggtggttgtagctggaaactttacacaacgcccttttaaaatggtatgaagaatttgggcgcaaaggtttaccttttaggaatttaaagggcattaacgccccttatgaagtctatatcagcgaagtgatgagccaacaaacccaaatcaacacggtaattgagcgtttttattccccttttttagaagctttccccactttaaaagacttagcgaacgctcaattagaagaggttttattgctctggcgagggcttggttattattcaagggctaaaaatttaaaaaaaagtgctgaaatttgcgtgaaagaacaccactcacaactacccaatgactatcagagcctgttgaaactcccagggattggcgcatacacggctaatgcgatcttgtgttttggctttagagaaaagagagcatgcgtggacgctaatatcaagcgcgtgcttttaaggctttttggtttggatcctaatatccacgctaaagacttacaaattaaagcgaatgagtttctcaatcttaatgaaagctttaatcataaccaagccctaattgatctaggggctttaatctgctcccctaaacccaaatgtgcgatttgccctttcaatccttattgtttaggtaaaaaccacctagaaaaacacacgcttaagaaaaaacaagaaatcattcaagaagagcgttacttgggcgttgtgatccaaaataaccaaatcgctttagaaaaaatagagcaaaaactctatttggggatgcaccatttccctgacttaaaagaaaatttagaatgcaaactcccctttttaggtgccatcaaacacagccacactaaattcaagctccatttaaacctctattcagctgcaataaaggatctaaaaaatcccgttcgtttttatagccttaaagatttagagaccttacccataagctctatgacgcttaaaatcctgaattttttaaaacaaaaaaatttatttgggggttaaaccctgctaaatctaaaatggccctactttatcgcaggcaccacttcagggatcaaatacgcaatcgcgctgatcacaactcccatgatcgctacaaaaataagggagtatttaaccgtgaatttgaacaaatcgctctctttcccggctaaccccaccgccgcgcaagcgatagcgatgctttgagggcttatcatcttgcctaaagtgccacccacggtattagccgttagggttaaaacctcagggaggtgcaatcgttgggcggtgagttgctgtaaagagccaaacaaaagattggaactcgtatcgctcccggttaaaaacacgcctacccacccgatcaagggcgagaaaaaggtgaaagccaaacccgtatgcgtgagcgctaaggctagagtggaagaaatcccgctgtaattagacacataggcaaagcttaagactaaaccaatggtgagaatggggtaacgcatttcttttaaagtctcgccaaagacgctcagcgcatcgctcactcgcacccttaaaacgagcatgctaacaagagcggctaaaaaaatggaagtgccaaccgtgttgattaagagaaatttaaac
>141	N operona: 78	first	HP_0144	gene_poz=(601-2067)	-	cytochrome c oxidase, heme b and copper-binding	similar to GB:Z21854 GB:X15079 SP:Q05572 PID:49408	/position=155734 - 158400 (156334 - 157800)	/lenght=2667 (1467)	/codons=889 (489)	/complement=false	GC-compoz=42.331288343558285%	/LCI1=1.1229508196721312	/LCI2=0.09760928961748636	p_i1=0.10393085163961048	p_i2=0.09789521040907583	/Tai=0.5628792689529074	/Tei=0.18810568936816824	/EEI=5.166950193805291
aaaggggctagacacaattcgctcaaaccaatcgcatagcctaaacctaaaggggtttgccctaaaaacctaatcagtaaaagagcgatccgtttccctaacaagcttttttcataccctaaacccaaaatgaaagcgacaaacacaagccacaccgttttattcgcatacccgctcaaaccccacgaaatagccttattagcgctcgctactttatcgctcgctccaatttttaacgctatacacagcactaacgcgcttagcgctattaaacctgatggcaccggctctaaaattagccctataatcatgcccatgaaaatacaaaaataaagccaagcgttaggtcttaacccatccggtgcgcctaaaaaatacaacagcgttgcgataaaaaaaggggcaagaatgatgagggtttgtttaatcatgtttaacctttagccaaagatagtagcaatttggcttaaaaatgccattcaaatgggattgagttattacaatgttacagaaaaagattaaaaattaagctttttgaaaaagataaaattttataattatgtttatctttgttgaatttactacaaataggagtattgcatgcaagaaaatgtgcctttgagttatgattattccattagcaaattgtttctttatgcgatggttggctttgggatagtgggcatgttaatagggatcgtgttagcctttgaattgtctttccctaacttgaattacattgcaggggagtatggtatttttggccgcttgcgccctttacacacgaatgcggtgatctatggtttcactcttggggggatttgggcgagttggtattatatcggtcaaagggtgcttaaaatcacttaccaccaacacccctttttgaaaattgtagggttattgcatttttggctctggattattcttttaattctaggggtcattagcttgtttgctggtcttactcaatctaaagaatacgctgaattgatgtggcctttagatattattgtggttgtggcatgggtgctatggggggttaatatgtttgggagcatgagcgttaggagagagaataccatttatgtgtctttatggtattacatcgctacttatgtgggtatagcggtgatgtatatattcaataacctttctgtccctacttattttgtcgctgatatggggagtgtttggcattctatttccatgtattcaggcagtaatgatgcgctcattcaatggtggtgggggcataatgcggtcgcttttgtctttacgagtggggtgattggcacgatttattatttcttgcctaaagagagcggccaacctatattctcttacaaactcactttgttttctttctggagcttgatgtttgtttatatttgggcaggcgggcaccatttgatttattccaccgtgcctgattgggtgcaaaccctttctagcgtgttttcagtggtgttgatcttgccttcgtgggggacagccattaacatgcttttaacgatgaggggccagtggcaccagctcaaagaaagccctttgatcaaattcttagttttagcttcaactttctacatgctttccactttagaaggctctattcaagccattaagagcgtgaacgccttagcgcacttcaccgattggattatagggcatgtgcatgacggcgtgcttgggtgggtaggcttcactttgattgcgagcatgtatcacatgacgcctaggcttttcaaaagagagatttattcaggcaggcttgtggatttccaattctggatcatgactttaggaattgtgctttacttttcgtccatgtggattgcagggatcacgcaagggatgatgtggagggatgtggatcagtatgggaatctcacttaccagttcattgacacggttaaggtgctaatcccttattacaatattagaggcgttgggggtcttatgtattttattggatttattatttttgcctacaatatttttatgaccatcacagcaggcaaaaaattagagcgtgagcccaattacgccacgcctatgtctagataggggaggttggaaatgtttagttttttagaaaaaaacccgttctttttcactcttgcgtttatttttgtgtttgcgatcgcgggcttggtggagattttgcccaacttcttcaaatccgctcgcccgattgaaggcttacggccttatacggttttagagacagcggggaggcaaatttatatccaagaaggttgctatcattgccattcccagcttattcgccctttccaagctgaggtggatcgatatggcgcgtatagtttgagtggggaatacgcgtatgacaggccatttttgtggggttctaaaaggattggccctgatttgcacagggtaggggattatcgcacaaccgattggcatgaaaagcacatgtttgatcctaaaagcgttgtgccgcacagcatcatgcccgcctataagcatttatttacaaaaaagagcgattttgacaccgcttatgcagaagctttgacgcaaaaaaaggtttttggcgtgccttatgacacagaaaacggcgtgaaattagggagcgtagaagaagcgaaaaaagcctatttagaagaagctaaaaaaatcacagccgatatgaaagacaag
>142	N operona: 78	middle	HP_0145	gene_poz=(601-1299)	-	cytochrome c oxidase, monoheme subunit,	similar to GB:L07487 PID:152200 percent identity:	/position=157213 - 159111 (157813 - 158511)	/lenght=1899 (699)	/codons=633 (233)	/complement=false	GC-compoz=43.34763948497854%	/LCI1=1.375	/LCI2=0.15316091954022995	p_i1=0.180115353161613	p_i2=0.2775628948470233	/Tai=0.5160038572720229	/Tei=0.349806605362321	/EEI=3.815282082574033
ccttcgtgggggacagccattaacatgcttttaacgatgaggggccagtggcaccagctcaaagaaagccctttgatcaaattcttagttttagcttcaactttctacatgctttccactttagaaggctctattcaagccattaagagcgtgaacgccttagcgcacttcaccgattggattatagggcatgtgcatgacggcgtgcttgggtgggtaggcttcactttgattgcgagcatgtatcacatgacgcctaggcttttcaaaagagagatttattcaggcaggcttgtggatttccaattctggatcatgactttaggaattgtgctttacttttcgtccatgtggattgcagggatcacgcaagggatgatgtggagggatgtggatcagtatgggaatctcacttaccagttcattgacacggttaaggtgctaatcccttattacaatattagaggcgttgggggtcttatgtattttattggatttattatttttgcctacaatatttttatgaccatcacagcaggcaaaaaattagagcgtgagcccaattacgccacgcctatgtctagataggggaggttggaaatgtttagttttttagaaaaaaacccgttctttttcactcttgcgtttatttttgtgtttgcgatcgcgggcttggtggagattttgcccaacttcttcaaatccgctcgcccgattgaaggcttacggccttatacggttttagagacagcggggaggcaaatttatatccaagaaggttgctatcattgccattcccagcttattcgccctttccaagctgaggtggatcgatatggcgcgtatagtttgagtggggaatacgcgtatgacaggccatttttgtggggttctaaaaggattggccctgatttgcacagggtaggggattatcgcacaaccgattggcatgaaaagcacatgtttgatcctaaaagcgttgtgccgcacagcatcatgcccgcctataagcatttatttacaaaaaagagcgattttgacaccgcttatgcagaagctttgacgcaaaaaaaggtttttggcgtgccttatgacacagaaaacggcgtgaaattagggagcgtagaagaagcgaaaaaagcctatttagaagaagctaaaaaaatcacagccgatatgaaagacaagagggtgctagaagcgattgagagaggtgaagtgttagaaattgtggctttgatcgcttatttgaatagcttgggtaattccaggatcaacgccaatcaaaacgctaaataaggggtgaatgatggatttagaaagtttgagaggttttgcgtatgcgttttttaccattctttttacgctctttttgtatgcctatatttttagcatgtatagaaagcaaaaaaaaggcattatggattatgagcgatacggatacttagcgttaaatgatgctttagaagacgagttgattgaaccacgccataaaaaagttcatgataatggcataaaggaaagttgaaatggattttttaaacgaccatataaatgtttttggcttgattgcagcgcttgtgattttagttttaaccatctatgaatccagttcgctcattaaagaaatgcgcgacagcaaatctcaaggtgagcttgtagaaaatgggcatttgattgatgggataggggagtttgccaataatgtgccagtaggctggatcgcaagctttatgtgcacgattgtgtgggctttttggtatttcttctttgggtatccgctgaatagcttttctcaaatcgggcaatacaatgaagaggttaaagcgcacaaccaaaaatttgaggccaagtggaagcatttgggtcaaaaggaactggtggatatgggtcaaggca
>143	N operona: 78	middle	HP_0146	gene_poz=(601-822)	-	cbb3-type cytochrome c oxidase subunit Q (CcoQ)	similar to GP:1377867 percent identity: 44.19;	/position=157919 - 159340 (158519 - 158740)	/lenght=1422 (222)	/codons=474 (74)	/complement=false	GC-compoz=33.33333333333333%	/LCI1=1.6757990867579908	/LCI2=0.06301369863013698	p_i1=0.2886151966984394	p_i2=0.02895322216132482	/Tai=0.3592666972840026	/Tei=0.12605789994519234	/EEI=2.779679719355624
ctcgcccgattgaaggcttacggccttatacggttttagagacagcggggaggcaaatttatatccaagaaggttgctatcattgccattcccagcttattcgccctttccaagctgaggtggatcgatatggcgcgtatagtttgagtggggaatacgcgtatgacaggccatttttgtggggttctaaaaggattggccctgatttgcacagggtaggggattatcgcacaaccgattggcatgaaaagcacatgtttgatcctaaaagcgttgtgccgcacagcatcatgcccgcctataagcatttatttacaaaaaagagcgattttgacaccgcttatgcagaagctttgacgcaaaaaaaggtttttggcgtgccttatgacacagaaaacggcgtgaaattagggagcgtagaagaagcgaaaaaagcctatttagaagaagctaaaaaaatcacagccgatatgaaagacaagagggtgctagaagcgattgagagaggtgaagtgttagaaattgtggctttgatcgcttatttgaatagcttgggtaattccaggatcaacgccaatcaaaacgctaaataaggggtgaatgatggatttagaaagtttgagaggttttgcgtatgcgttttttaccattctttttacgctctttttgtatgcctatatttttagcatgtatagaaagcaaaaaaaaggcattatggattatgagcgatacggatacttagcgttaaatgatgctttagaagacgagttgattgaaccacgccataaaaaagttcatgataatggcataaaggaaagttgaaatggattttttaaacgaccatataaatgtttttggcttgattgcagcgcttgtgattttagttttaaccatctatgaatccagttcgctcattaaagaaatgcgcgacagcaaatctcaaggtgagcttgtagaaaatgggcatttgattgatgggataggggagtttgccaataatgtgccagtaggctggatcgcaagctttatgtgcacgattgtgtgggctttttggtatttcttctttgggtatccgctgaatagcttttctcaaatcgggcaatacaatgaagaggttaaagcgcacaaccaaaaatttgaggccaagtggaagcatttgggtcaaaaggaactggtggatatgggtcaaggcatctttttagtccattgttcgcaatgccatggcatcaccgctgagggcttgcatgggagcgctcaaaatctggtgcgctggggtaaagaagagggtattatggataccattaagcatggctctaagggcatggattatctcgctggggaaatgcccgctatggaattggacgaaaaagacgctaaagcgatcgcaagctatgtgatggcagaactttctagcgttaaaaa
>144	N operona: 78	middle	HP_0147	gene_poz=(601-1461)	-	cytochrome c oxidase, diheme subunit,	similar to GB:Z21854 PID:49411 percent identity:	/position=158142 - 160202 (158742 - 159602)	/lenght=2061 (861)	/codons=687 (287)	/complement=false	GC-compoz=42.39256678281069%	/LCI1=1.2470862470862472	/LCI2=0.09860139860139862	p_i1=0.13926335407936638	p_i2=0.10047730061557199	/Tai=0.4839597262251045	/Tei=0.19042957055401477	/EEI=4.437797242086211
ttatcgcacaaccgattggcatgaaaagcacatgtttgatcctaaaagcgttgtgccgcacagcatcatgcccgcctataagcatttatttacaaaaaagagcgattttgacaccgcttatgcagaagctttgacgcaaaaaaaggtttttggcgtgccttatgacacagaaaacggcgtgaaattagggagcgtagaagaagcgaaaaaagcctatttagaagaagctaaaaaaatcacagccgatatgaaagacaagagggtgctagaagcgattgagagaggtgaagtgttagaaattgtggctttgatcgcttatttgaatagcttgggtaattccaggatcaacgccaatcaaaacgctaaataaggggtgaatgatggatttagaaagtttgagaggttttgcgtatgcgttttttaccattctttttacgctctttttgtatgcctatatttttagcatgtatagaaagcaaaaaaaaggcattatggattatgagcgatacggatacttagcgttaaatgatgctttagaagacgagttgattgaaccacgccataaaaaagttcatgataatggcataaaggaaagttgaaatggattttttaaacgaccatataaatgtttttggcttgattgcagcgcttgtgattttagttttaaccatctatgaatccagttcgctcattaaagaaatgcgcgacagcaaatctcaaggtgagcttgtagaaaatgggcatttgattgatgggataggggagtttgccaataatgtgccagtaggctggatcgcaagctttatgtgcacgattgtgtgggctttttggtatttcttctttgggtatccgctgaatagcttttctcaaatcgggcaatacaatgaagaggttaaagcgcacaaccaaaaatttgaggccaagtggaagcatttgggtcaaaaggaactggtggatatgggtcaaggcatctttttagtccattgttcgcaatgccatggcatcaccgctgagggcttgcatgggagcgctcaaaatctggtgcgctggggtaaagaagagggtattatggataccattaagcatggctctaagggcatggattatctcgctggggaaatgcccgctatggaattggacgaaaaagacgctaaagcgatcgcaagctatgtgatggcagaactttctagcgttaaaaaaaccaaaaaccctcaactcattgataaaggcaaggaattgtttgaaagcatgggttgcacaggctgtcatggcaatgatggtaagggcttgcaagaaaatcaagtgtttgcagccgatttgaccgcttacggcacagagaattttttgagaaatatcttaacgcatggcaaaaagggcaatatagggcatatgccatcattcaagtataaaaactttagcgatttgcaagttaaagcgttactgaatttatccaatcgctaaaacccttagaagattaaaggaaaagagatgaaatttttaaacggattagcagggaatttactgattgtggttattttattgtgtgtggccgttttttttacgctcaaagcgatccatatccaaaaagagcaagccaccaattattaccgctataaggatattaacgctttagagacaaaaaacacccaaaaccgggctaactatgaattagtcaatcaagggagtaaaaaatgaaattcacgactttagaaaaaattttagctttgatggtagtagcgaccattttaatgacgattgttatttcttttgtgcctaacttgtttttgtttagcacatgagaatcttatggcttgtaatagcctttgtttgttgtttgggggctgatgattatgtttttaataattttaaggggcgtttggtagaaaaaagcgttgcgtttgtggagggcgtttctaaagagctttatcttaaaacaggcgtgcgtttcgtgattgatatgacggattttgaaaaaaatcctatcgctttggcgaccaaaaaggaacgccaaaattatcaagagggctttttaaagcagctcaaacccccttttgtggtatt
>145	N operona: 78	last	HP_0148	gene_poz=(601-807)	-	predicted coding region HP0148	hypothetical protein; identified by GeneMark;	/position=159030 - 160436 (159630 - 159836)	/lenght=1407 (207)	/codons=469 (69)	/complement=false	GC-compoz=35.26570048309179%	/LCI1=1.1715686274509804	/LCI2=0.0161764705882353	p_i1=0.1172125092937542	p_i2=3.2610309557465616E-4	/Tai=0.425610773449268	/Tei=0.1002934927860172	/EEI=4.86638705684887
gaggttaaagcgcacaaccaaaaatttgaggccaagtggaagcatttgggtcaaaaggaactggtggatatgggtcaaggcatctttttagtccattgttcgcaatgccatggcatcaccgctgagggcttgcatgggagcgctcaaaatctggtgcgctggggtaaagaagagggtattatggataccattaagcatggctctaagggcatggattatctcgctggggaaatgcccgctatggaattggacgaaaaagacgctaaagcgatcgcaagctatgtgatggcagaactttctagcgttaaaaaaaccaaaaaccctcaactcattgataaaggcaaggaattgtttgaaagcatgggttgcacaggctgtcatggcaatgatggtaagggcttgcaagaaaatcaagtgtttgcagccgatttgaccgcttacggcacagagaattttttgagaaatatcttaacgcatggcaaaaagggcaatatagggcatatgccatcattcaagtataaaaactttagcgatttgcaagttaaagcgttactgaatttatccaatcgctaaaacccttagaagattaaaggaaaagagatgaaatttttaaacggattagcagggaatttactgattgtggttattttattgtgtgtggccgttttttttacgctcaaagcgatccatatccaaaaagagcaagccaccaattattaccgctataaggatattaacgctttagagacaaaaaacacccaaaaccgggctaactatgaattagtcaatcaagggagtaaaaaatgaaattcacgactttagaaaaaattttagctttgatggtagtagcgaccattttaatgacgattgttatttcttttgtgcctaacttgtttttgtttagcacatgagaatcttatggcttgtaatagcctttgtttgttgtttgggggctgatgattatgtttttaataattttaaggggcgtttggtagaaaaaagcgttgcgtttgtggagggcgtttctaaagagctttatcttaaaacaggcgtgcgtttcgtgattgatatgacggattttgaaaaaaatcctatcgctttggcgaccaaaaaggaacgccaaaattatcaagagggctttttaaagcagctcaaacccccttttgtggtattctttttttaccatgacgctcaaaaaatagaattagtggctaaccctaaagatttgttagacactgataaaatcttttttgaaaaaatcgctcccttactccctacaaaccctaaagaatacacgccccaaaggatttcagccatgctcattaacggctattcggtcgcagtagatgctttagcacaaaaatatcgtgtgaatatcacgcaaaattttaacgctcctaagggagt
>146	N operona: 79	first	HP_0149	gene_poz=(601-1185)	-	predicted coding region HP0149	hypothetical protein; identified by GeneMark;	/position=159337 - 161121 (159937 - 160521)	/lenght=1785 (585)	/codons=595 (195)	/complement=false	GC-compoz=36.58119658119658%	/LCI1=1.8625429553264605	/LCI2=0.12336769759450171	p_i1=0.36041955436259293	p_i2=0.17371237131168057	/Tai=0.437973431982581	/Tei=0.2563411341805125	/EEI=2.356392049273993
aaaaaaccaaaaaccctcaactcattgataaaggcaaggaattgtttgaaagcatgggttgcacaggctgtcatggcaatgatggtaagggcttgcaagaaaatcaagtgtttgcagccgatttgaccgcttacggcacagagaattttttgagaaatatcttaacgcatggcaaaaagggcaatatagggcatatgccatcattcaagtataaaaactttagcgatttgcaagttaaagcgttactgaatttatccaatcgctaaaacccttagaagattaaaggaaaagagatgaaatttttaaacggattagcagggaatttactgattgtggttattttattgtgtgtggccgttttttttacgctcaaagcgatccatatccaaaaagagcaagccaccaattattaccgctataaggatattaacgctttagagacaaaaaacacccaaaaccgggctaactatgaattagtcaatcaagggagtaaaaaatgaaattcacgactttagaaaaaattttagctttgatggtagtagcgaccattttaatgacgattgttatttcttttgtgcctaacttgtttttgtttagcacatgagaatcttatggcttgtaatagcctttgtttgttgtttgggggctgatgattatgtttttaataattttaaggggcgtttggtagaaaaaagcgttgcgtttgtggagggcgtttctaaagagctttatcttaaaacaggcgtgcgtttcgtgattgatatgacggattttgaaaaaaatcctatcgctttggcgaccaaaaaggaacgccaaaattatcaagagggctttttaaagcagctcaaacccccttttgtggtattctttttttaccatgacgctcaaaaaatagaattagtggctaaccctaaagatttgttagacactgataaaatcttttttgaaaaaatcgctcccttactccctacaaaccctaaagaatacacgccccaaaggatttcagccatgctcattaacggctattcggtcgcagtagatgctttagcacaaaaatatcgtgtgaatatcacgcaaaattttaacgctcctaagggagtaacttttgtaaaggtggttatttatattttgttattgacgcttttaggcgcatttttggggctttatttttttaaaaaatcttaagagggaaaattaatgaaagaaaaaaacttttggcctttagggatcatgagcgtgctcattcttgggcttgggatcgtggtgtttttggtggtgtttgccctaaaaaattcgcctaaaaacgatttagtgtattttaagggccataacgaagtggatttaaactttaacgctatgcttaaaacctatgaaaactttaaatccaattatcgttttttggtgggtttaaagccccttattaaaagccctaaaacccccattttgccctatttttctaaaggcacgcatggggataaaaaactccaagaaaaccttttaaacaacgctttgattttggaaaaatccaacacgctttatgcgcaattgcaaccgctcaaacccgctttagattcgccaaacattcaagtgtatttagcgttttatcccagtccatcacagcccagatggttaggaacgcttgattgtaaaaacgcatgcgagcctttaaaatttgatttgttagagagcgacaaaatggggcgttataagatcctttttaaatttgtttttaaaaataaagaagaattgattttagaacaactggcttttttcaagcaacgcatt
>147	N operona: 79	middle	HP_0150	gene_poz=(601-1191)	-	predicted coding region HP0150	hypothetical protein; identified by GeneMark;	/position=159934 - 161724 (160534 - 161124)	/lenght=1791 (591)	/codons=597 (197)	/complement=false	GC-compoz=36.71742808798646%	/LCI1=1.998299319727891	/LCI2=0.08520408163265307	p_i1=0.4128103334334239	p_i2=0.06829996211411234	/Tai=0.40777747613806237	/Tei=0.1614699659027011	/EEI=2.1207589853036892
cacatgagaatcttatggcttgtaatagcctttgtttgttgtttgggggctgatgattatgtttttaataattttaaggggcgtttggtagaaaaaagcgttgcgtttgtggagggcgtttctaaagagctttatcttaaaacaggcgtgcgtttcgtgattgatatgacggattttgaaaaaaatcctatcgctttggcgaccaaaaaggaacgccaaaattatcaagagggctttttaaagcagctcaaacccccttttgtggtattctttttttaccatgacgctcaaaaaatagaattagtggctaaccctaaagatttgttagacactgataaaatcttttttgaaaaaatcgctcccttactccctacaaaccctaaagaatacacgccccaaaggatttcagccatgctcattaacggctattcggtcgcagtagatgctttagcacaaaaatatcgtgtgaatatcacgcaaaattttaacgctcctaagggagtaacttttgtaaaggtggttatttatattttgttattgacgcttttaggcgcatttttggggctttatttttttaaaaaatcttaagagggaaaattaatgaaagaaaaaaacttttggcctttagggatcatgagcgtgctcattcttgggcttgggatcgtggtgtttttggtggtgtttgccctaaaaaattcgcctaaaaacgatttagtgtattttaagggccataacgaagtggatttaaactttaacgctatgcttaaaacctatgaaaactttaaatccaattatcgttttttggtgggtttaaagccccttattaaaagccctaaaacccccattttgccctatttttctaaaggcacgcatggggataaaaaactccaagaaaaccttttaaacaacgctttgattttggaaaaatccaacacgctttatgcgcaattgcaaccgctcaaacccgctttagattcgccaaacattcaagtgtatttagcgttttatcccagtccatcacagcccagatggttaggaacgcttgattgtaaaaacgcatgcgagcctttaaaatttgatttgttagagagcgacaaaatggggcgttataagatcctttttaaatttgtttttaaaaataaagaagaattgattttagaacaactggcttttttcaagcaacgcatttaaaaaatgcttttagcgttttttattggcacttgatgataaaaagcctaaattcctatccaaacgggtataataaggctatgggttttttaaaagtttttaagcatgacgccttggggcaagtagggaatgttgttgtggggaattttttaataacgctcactattttagcggtttgtttttcctctcaaagtgctgaagaaacgaccatgctcaccctaagctacacgctcttttttgtcttgggggcgtttttactggttgcaatcagtgtgggagcgatcaaaaacctcaacgcgcttttttctaaaaggggggttttaagtttttctttacccgttagtttggagtctttattgctccctaaaatcttgctccctatggtgttttttatcttcagtttgttttggtttgtggcgagcgtgcgtttgggctattctctttttaacgcgcaatccagcgtgctgtttatcttgcacaccgctttaaaaacctttgtgttaaaacccactaaaaccctaggtatcgcgctgtttttagggcttgttttaatgaaatttctatttgttttgagcgttttaaacgctgctaggatcaaaaaag
>148	N operona: 79	last	HP_0151	gene_poz=(601-1413)	-	conserved hypothetical membrane protein	similar to SP:P49782 PID:1303908 GB:AL009126 percent	/position=160557 - 162569 (161157 - 161969)	/lenght=2013 (813)	/codons=671 (271)	/complement=false	GC-compoz=38.00738007380074%	/LCI1=1.5790123456790124	/LCI2=0.14086419753086418	p_i1=0.2523134959835683	p_i2=0.2332966030446471	/Tai=0.4656254999798164	/Tei=0.30996694274018244	/EEI=3.057335935487836
tttagggatcatgagcgtgctcattcttgggcttgggatcgtggtgtttttggtggtgtttgccctaaaaaattcgcctaaaaacgatttagtgtattttaagggccataacgaagtggatttaaactttaacgctatgcttaaaacctatgaaaactttaaatccaattatcgttttttggtgggtttaaagccccttattaaaagccctaaaacccccattttgccctatttttctaaaggcacgcatggggataaaaaactccaagaaaaccttttaaacaacgctttgattttggaaaaatccaacacgctttatgcgcaattgcaaccgctcaaacccgctttagattcgccaaacattcaagtgtatttagcgttttatcccagtccatcacagcccagatggttaggaacgcttgattgtaaaaacgcatgcgagcctttaaaatttgatttgttagagagcgacaaaatggggcgttataagatcctttttaaatttgtttttaaaaataaagaagaattgattttagaacaactggcttttttcaagcaacgcatttaaaaaatgcttttagcgttttttattggcacttgatgataaaaagcctaaattcctatccaaacgggtataataaggctatgggttttttaaaagtttttaagcatgacgccttggggcaagtagggaatgttgttgtggggaattttttaataacgctcactattttagcggtttgtttttcctctcaaagtgctgaagaaacgaccatgctcaccctaagctacacgctcttttttgtcttgggggcgtttttactggttgcaatcagtgtgggagcgatcaaaaacctcaacgcgcttttttctaaaaggggggttttaagtttttctttacccgttagtttggagtctttattgctccctaaaatcttgctccctatggtgttttttatcttcagtttgttttggtttgtggcgagcgtgcgtttgggctattctctttttaacgcgcaatccagcgtgctgtttatcttgcacaccgctttaaaaacctttgtgttaaaacccactaaaaccctaggtatcgcgctgtttttagggcttgttttaatgaaatttctatttgttttgagcgttttaaacgctgctaggatcaaaaaagcgcgttttttactaggggggttgttattcattctggtgggggttgttttggaattagcgtttaattcgttactgcccttaatgagttctagtttaagtatcaatgaggggttttattatttcttgcaacaacaagaattgcaagaaaataaatactatcttttatggggggtggattttttaaaaatccttttattgtatgggatgatccgttacttgcttatgcataaattggaattggattaagaaaagcggtattttaaatattcatcagtgagcaagcaatctttagtctttaacaaactggcataaaacccatgctgatagcctaattcaaaaagcttgtctatggcgagaatttgaatctcgcttaagcgcgttgaagtttcattcgcatacaggcttaaataagttcgtaagcgctctttattgacacgaatgagcgagcgctctaacagcatgccagagagcaaattttgatgttttagcgcgacttcaaccgctttaatcaaagcctttttaatcaaaatcgcgcgatacaaggggatagatcgcctgatcgccatgccccctaaaggcaagggcaaatccacttcaatgagttctttccaaacatcccacaattctttttccacttctaattcattatgaaaatccaagatactctcatggatcaatacgcccgcatgcactttttcttccaaaaccgctttttcaatgtctaaaaaattcatataagtgatgcgcgcatgtttgtaatagatcttaaacaagagggcgttggtggtgtgctccccacttaatgcgactctaaaatcttttttcaatttcacgcccttttttttc
>149	N operona: 80	first-last	HP_0152	gene_poz=(601-1464)	-	predicted coding region HP0152	hypothetical protein; identified by GeneMark;	/position=161366 - 163429 (161966 - 162829)	/lenght=2064 (864)	/codons=688 (288)	/complement=true	GC-compoz=40.16203703703704%	/LCI1=1.3182346109175378	/LCI2=0.19372822299651565	p_i1=0.161485068152024	p_i2=0.4273657868098559	/Tai=0.4486791391045346	/Tei=0.4846292081288703	/EEI=4.076033325612254
gcaagcccacatgctgatcgcccatatccccatcaatctccgctttaggcgtaagagccgccacagaatccaccaccactaaatcaatccctccgcttctggtgatcgtttctaaaatctctaaagcttgctcgcctgtatcaggttgggaaacgagtagattttccgtatccacgcccaatctcttagcgtaatgcacatctagggcatgctcagcgtcaatgaacgcgcacacgccgccatttttttggcattctgcaataatatgcaagcttagagtggtcttcccacttgactctggcccataaatttcaatgatcctaccctttggaacgcccccaatccctaaagccagatccaaccctaacgagcctgtagaaatagagtcaatcttttctacttgcttatccccaaggcgcaccaacgcccccttaccaaaaaccttatcaatttgtttgatcgctaaagaaatcgctttttgtttgtcttcatctattgccattaaattaccttattgaatttgatttgtttattctatcaaatcctagcctaaaatctattataataaaaggacttaccctatcacaaaaggattttactttgattagtgtcgctcatagccctgatgctgatgatattttcatgtattatgcgattaagtttggctggatagattgccccattaagaataaagcattccacaacattgcccttgatattgaaaccctaaaccaagaagccctaaaaaacacttatgatgtgagcgcaatcagctttgggttataccctaaaattgcgaacgattacgccttactccccacggcaacgagctttgggaatggctatgggcctaaattagtgaaaaaaaagggcgtgaaattgaaaaaagattttagagtcgcattaagtggggagcacaccaccaacgccctcttgtttaagatctattacaaacatgcgcgcatcacttatatgaattttttagacattgaaaaagcggttttggaagaaaaagtgcatgcgggcgtattgatccatgagagtatcttggattttcataatgaattagaagtggaaaaagaattgtgggatgtttggaaagaactcattgaagtggatttgcccttgcctttagggggcatggcgatcaggcgatctatccccttgtatcgcgcgattttgattaaaaaggctttgattaaagcggttgaagtcgcgctaaaacatcaaaatttgctctctggcatgctgttagagcgctcgctcattcgtgtcaataaagagcgcttacgaacttatttaagcctgtatgcgaatgaaacttcaacgcgcttaagcgagattcaaattctcgccatagacaagctttttgaattaggctatcagcatgggttttatgccagtttgttaaagactaaagattgcttgctcactgatgaatatttaaaataccgcttttcttaatccaattccaatttatgcataagcaagtaacggatcatcccatacaataaaaggatttttaaaaaatccaccccccataaaagatagtatttattttcttgcaattcttgttgttgcaagaaataataaaacccctcattgatacttaaactagaactcattaagggcagtaacgaattaaacgctaattccaaaacaacccccaccagaatgaataacaacccccctagtaaaaaacgcgcttttttgatcctagcagcgtttaaaacgctcaaaacaaatagaaatttcattaaaacaagccctaaaaacagcgcgatacctagggttttagtgggttttaacacaaaggtttttaaagcggtgtgcaagataaacagcacgctggattgcgcgttaaaaagagaatagcccaaacgcacgctcgccacaaaccaaaacaaactgaagataaaaaacaccatagggagcaagattttagggagcaataaagactccaaactaacgggtaaagaaaaacttaaaaccccccttttagaaaaaagcgcgttgaggtttttgatcgctcccacactgattgcaaccagtaaaaacgccccc
>150	N operona: 81	first	HP_0153	gene_poz=(601-1644)	-	recombinase (recA)	similar to SP:P42445 PID:634052 PID:687250	/position=162328 - 164571 (162928 - 163971)	/lenght=2244 (1044)	/codons=748 (348)	/complement=false	GC-compoz=44.252873563218394%	/LCI1=1.1200768491834774	/LCI2=0.14937560038424588	p_i1=0.10316928857803599	p_i2=0.2637874369361584	/Tai=0.47077266553911623	/Tei=0.3374086932425426	/EEI=5.185313788489198
ctttccaaacatcccacaattctttttccacttctaattcattatgaaaatccaagatactctcatggatcaatacgcccgcatgcactttttcttccaaaaccgctttttcaatgtctaaaaaattcatataagtgatgcgcgcatgtttgtaatagatcttaaacaagagggcgttggtggtgtgctccccacttaatgcgactctaaaatcttttttcaatttcacgcccttttttttcactaatttaggcccatagccattcccaaagctcgttgccgtggggagtaaggcgtaatcgttcgcaattttagggtataacccaaagctgattgcgctcacatcataagtgttttttagggcttcttggtttagggtttcaatatcaagggcaatgttgtggaatgctttattcttaatggggcaatctatccagccaaacttaatcgcataatacatgaaaatatcatcagcatcagggctatgagcgacactaatcaaagtaaaatccttttgtgatagggtaagtccttttattataatagattttaggctaggatttgatagaataaacaaatcaaattcaataaggtaatttaatggcaatagatgaagacaaacaaaaagcgatttctttagcgatcaaacaaattgataaggtttttggtaagggggcgttggtgcgccttggggataagcaagtagaaaagattgactctatttctacaggctcgttagggttggatctggctttagggattgggggcgttccaaagggtaggatcattgaaatttatgggccagagtcaagtgggaagaccactctaagcttgcatattattgcagaatgccaaaaaaatggcggcgtgtgcgcgttcattgacgctgagcatgccctagatgtgcattacgctaagagattgggcgtggatacggaaaatctactcgtttcccaacctgatacaggcgagcaagctttagagattttagaaacgatcaccagaagcggagggattgatttagtggtggtggattctgtggcggctcttacgcctaaagcggagattgatggggatatgggcgatcagcatgtgggcttgcaagcaaggcttatgagccatgcgttaagaaaaatcaccggtgtcttgcacaagatgaacactactctcatttttatcaatcaaatcaggatgaagattggcatgatgggttatgggagtccagagaccacaaccggaggtaacgccttaaaattctatgcgagcgttaggattgatattagaaggattgcctccctcaaacaaaacgaacagcatatcggtaatagggctaaagccaaagtggttaaaaataaagtcgctccgccttttagagaagcggaatttgacatcatgtttggggaagggatttctaaagagggcgaaatcattgattacggtgtgaaattagacattgtggataagagtggggcatggcttagctaccaggataaaaagctagggcaaggcagagaaaacgctaaagccttactgaaagaagacaaagccctagcggatgaaatcactcttaagattaaagagagtattggctctaatgaagagatcatgcccttaccggatgagcctttagaagaaatggaataaaaaggattttgatgctaaccattaaagatattcatgctttagaagtgatggatagtaggggcaatcctaccattcaagccagcgtggttttgagcgataacactaaggcgagcgcgattgtgcctagcggggcgagcaccggtaaaagagaagcgttagaattaagggataatgacaaaacccgttttttgggtaaaggggttttaagggcatgcgaaaatgtcaatagcgtgatcaaacaccatttaatagggcttgaagcgatcaatcaagcttttgtagatgagaggttaagggctttagacggcacgcctaattacgctaatttaggggcgaacgctgttttgggcgtttctatggcgttagcaagggctagcgcaaaggctttaaatctgccattataccgctatttagggggggctaacgctctgactttgcctgtgccgatgctcaatatcatcaacggcggaacgcatgcgaataattccatagactttcaagaatacatgatcatgcctttagggtttgaaagttttaaagaagctttaagagcgagcgcagaagtctatcacacgcttaaaaaacttttagatgggaaga
>151	N operona: 81	middle	HP_0154	gene_poz=(601-1881)	-	enolase (eno)	similar to GB:L29475 SP:P37869 PID:460259	/position=163383 - 165863 (163983 - 165263)	/lenght=2481 (1281)	/codons=827 (427)	/complement=false	GC-compoz=43.559718969555036%	/LCI1=1.1784037558685445	/LCI2=0.14773082942097032	p_i1=0.11913882329596052	p_i2=0.25783874587867645	/Tai=0.46750753369523346	/Tei=0.3320548712908088	/EEI=4.825673952839074
taaagcggagattgatggggatatgggcgatcagcatgtgggcttgcaagcaaggcttatgagccatgcgttaagaaaaatcaccggtgtcttgcacaagatgaacactactctcatttttatcaatcaaatcaggatgaagattggcatgatgggttatgggagtccagagaccacaaccggaggtaacgccttaaaattctatgcgagcgttaggattgatattagaaggattgcctccctcaaacaaaacgaacagcatatcggtaatagggctaaagccaaagtggttaaaaataaagtcgctccgccttttagagaagcggaatttgacatcatgtttggggaagggatttctaaagagggcgaaatcattgattacggtgtgaaattagacattgtggataagagtggggcatggcttagctaccaggataaaaagctagggcaaggcagagaaaacgctaaagccttactgaaagaagacaaagccctagcggatgaaatcactcttaagattaaagagagtattggctctaatgaagagatcatgcccttaccggatgagcctttagaagaaatggaataaaaaggattttgatgctaaccattaaagatattcatgctttagaagtgatggatagtaggggcaatcctaccattcaagccagcgtggttttgagcgataacactaaggcgagcgcgattgtgcctagcggggcgagcaccggtaaaagagaagcgttagaattaagggataatgacaaaacccgttttttgggtaaaggggttttaagggcatgcgaaaatgtcaatagcgtgatcaaacaccatttaatagggcttgaagcgatcaatcaagcttttgtagatgagaggttaagggctttagacggcacgcctaattacgctaatttaggggcgaacgctgttttgggcgtttctatggcgttagcaagggctagcgcaaaggctttaaatctgccattataccgctatttagggggggctaacgctctgactttgcctgtgccgatgctcaatatcatcaacggcggaacgcatgcgaataattccatagactttcaagaatacatgatcatgcctttagggtttgaaagttttaaagaagctttaagagcgagcgcagaagtctatcacacgcttaaaaaacttttagatgggaagaatcagctcacaagcgtgggcgatgaggggggctttgcgcctaattttagcaacaatgtagaaccccttgaagtcatttctcaagccattgaaaaagccggctataaattaggcgaagaaatagcgctcgctttagatgtagcgagcagcgaattggtggatgaaaatttcaattaccatttaaagggtgaaaataagattctagattcgcatgaattggtggcttattataaagagttggtggcaaaatacccgattgtatccattgaagatggtttgagcgaagacgattgggagggttgggcgtttttaagcaaggaattagggcgtcagatccagttagtgggcgatgatttgtttgtaacgaacgcaagtctcttgcaaaaaggcattgaaaaaaatattgcgaacgccgttttgatcaaacccaatcaaatcggcaccattagtgagactttggagaccataagattagccaaacaccatgcctatcaatgcgtgatgagccatagaagcggggagagtgaggacagctttatcgctgattttgcagtcgcattgaatacgggagagattaaaaccggatccaccgcaaggagtgaaaggatcgctaaatacaaccgccttttagagattgagcatgaattaaaaggggggatttatatcggtaaagagttgtttaagcatggctagtggcctttttgaaaacgatggaatcaaagacaacaaagcgcgagattttttctatagccatagctccctaattgtctttttccttttactgcttgggtttgggtattatttagggaagttgctttttgggggctcttctttagaagtttatttggatttaagagacaagcatgaacgattgcagcaagaaatcaccgaattgcaaagcaagaatgtgcgcttgcaaaagcgtttgtttgagttgaaggaattacggcctagagattagatttaaggaaaatggtagtgttaaaaaagatgataggtttggtggtggttttaagcgttttattggctagagacaacccttttgagcctgaaatcaattccaagaatttgcaagggggctttaatgggatctatgatagttattttaaagaaatccatgtggatttgcccacgagcgctaggatcttaaaacaaatcacgctcacttaccaagatattgatggctctatccattctaaagtcgtgggcattgataaaggcattgattggcattaccctttaaaactctcccaacacacccttgatccagccgcctttgaaaaacgctaccag
>152	N operona: 81	middle	HP_0155	gene_poz=(601-876)	-	predicted coding region HP0155	hypothetical protein; identified by GeneMark;	/position=164656 - 166131 (165256 - 165531)	/lenght=1476 (276)	/codons=492 (92)	/complement=false	GC-compoz=39.492753623188406%	/LCI1=1.249084249084249	/LCI2=0.12417582417582416	p_i1=0.13986897540760815	p_i2=0.17634721482980334	/Tai=0.4790246544398227	/Tei=0.258712493346823	/EEI=4.427088724540061
ccattgaaaaagccggctataaattaggcgaagaaatagcgctcgctttagatgtagcgagcagcgaattggtggatgaaaatttcaattaccatttaaagggtgaaaataagattctagattcgcatgaattggtggcttattataaagagttggtggcaaaatacccgattgtatccattgaagatggtttgagcgaagacgattgggagggttgggcgtttttaagcaaggaattagggcgtcagatccagttagtgggcgatgatttgtttgtaacgaacgcaagtctcttgcaaaaaggcattgaaaaaaatattgcgaacgccgttttgatcaaacccaatcaaatcggcaccattagtgagactttggagaccataagattagccaaacaccatgcctatcaatgcgtgatgagccatagaagcggggagagtgaggacagctttatcgctgattttgcagtcgcattgaatacgggagagattaaaaccggatccaccgcaaggagtgaaaggatcgctaaatacaaccgccttttagagattgagcatgaattaaaaggggggatttatatcggtaaagagttgtttaagcatggctagtggcctttttgaaaacgatggaatcaaagacaacaaagcgcgagattttttctatagccatagctccctaattgtctttttccttttactgcttgggtttgggtattatttagggaagttgctttttgggggctcttctttagaagtttatttggatttaagagacaagcatgaacgattgcagcaagaaatcaccgaattgcaaagcaagaatgtgcgcttgcaaaagcgtttgtttgagttgaaggaattacggcctagagattagatttaaggaaaatggtagtgttaaaaaagatgataggtttggtggtggttttaagcgttttattggctagagacaacccttttgagcctgaaatcaattccaagaatttgcaagggggctttaatgggatctatgatagttattttaaagaaatccatgtggatttgcccacgagcgctaggatcttaaaacaaatcacgctcacttaccaagatattgatggctctatccattctaaagtcgtgggcattgataaaggcattgattggcattaccctttaaaactctcccaacacacccttgatccagccgcctttgaaaaacgctaccagatccaagactttgattttttaatggcaagcaacacgatgattttgcgttccccttataaaattttacgctcctttgtgctagtcaatccttatagaatcgtgttagacacgcaaaaaggccctttggatatttatcaaaacatggatttaaaccagaagtttttttctcacattaaagtcggcacgcacaaagattattaccgcatcacgctcattttagacgggaaataccgctatcttttggaagaaaaaaacggggcgtatgaat
>153	N operona: 81	middle	HP_0156	gene_poz=(601-1203)	-	predicted coding region HP0156	hypothetical protein; identified by GeneMark;	/position=164943 - 166745 (165543 - 166145)	/lenght=1803 (603)	/codons=601 (201)	/complement=false	GC-compoz=38.308457711442784%	/LCI1=1.315	/LCI2=0.0405	p_i1=0.16044657350371397	p_i2=0.007342953724688368	/Tai=0.42936607494202983	/Tei=0.10660865835221953	/EEI=4.091620948555003
agtctcttgcaaaaaggcattgaaaaaaatattgcgaacgccgttttgatcaaacccaatcaaatcggcaccattagtgagactttggagaccataagattagccaaacaccatgcctatcaatgcgtgatgagccatagaagcggggagagtgaggacagctttatcgctgattttgcagtcgcattgaatacgggagagattaaaaccggatccaccgcaaggagtgaaaggatcgctaaatacaaccgccttttagagattgagcatgaattaaaaggggggatttatatcggtaaagagttgtttaagcatggctagtggcctttttgaaaacgatggaatcaaagacaacaaagcgcgagattttttctatagccatagctccctaattgtctttttccttttactgcttgggtttgggtattatttagggaagttgctttttgggggctcttctttagaagtttatttggatttaagagacaagcatgaacgattgcagcaagaaatcaccgaattgcaaagcaagaatgtgcgcttgcaaaagcgtttgtttgagttgaaggaattacggcctagagattagatttaaggaaaatggtagtgttaaaaaagatgataggtttggtggtggttttaagcgttttattggctagagacaacccttttgagcctgaaatcaattccaagaatttgcaagggggctttaatgggatctatgatagttattttaaagaaatccatgtggatttgcccacgagcgctaggatcttaaaacaaatcacgctcacttaccaagatattgatggctctatccattctaaagtcgtgggcattgataaaggcattgattggcattaccctttaaaactctcccaacacacccttgatccagccgcctttgaaaaacgctaccagatccaagactttgattttttaatggcaagcaacacgatgattttgcgttccccttataaaattttacgctcctttgtgctagtcaatccttatagaatcgtgttagacacgcaaaaaggccctttggatatttatcaaaacatggatttaaaccagaagtttttttctcacattaaagtcggcacgcacaaagattattaccgcatcacgctcattttagacgggaaataccgctatcttttggaagaaaaaaacggggcgtatgaattaaaattgaaataaaagcatgcagcatttagtcttaatcggttttatggggagcggtaaaagctctttagcgcaagaattggggctagctttgaaattagaagtgttggatacggatatgatcattagcgagagggtgggcttgagcgtgagggagatttttgaagagcttggcgaagacaatttcaggatgtttgaaaaaaatttgattgatgaattaaaaacgctcaaaaccccccatgttatttctaccggtgggggcattgtgatgcatgaaaatcttaagggtttaggcacaactttttatctcaaaatggattttgagaccttgattaagcgtttgaatcaaaaagaaagggaaaaacgcccccttttaaataacctcactcaagccaaagagctttttgaaaaacgccaagccctctatgaaaaaaacgcctcctttatcattgacgccagaggtggtttaaataattctttaaaacaagtgctacaattcatcgcataaattttttttaaaggccttttgatgttaagtagagacattgtccaatattccaagatccgcaccgagttatacgcttatcttacctatttgttttcgcacaatatccg
>154	N operona: 81	middle	HP_0157	gene_poz=(601-1089)	-	shikimic acid kinase I (aroK)	similar to GB:L42023 SP:P43880 PID:1003313	/position=165550 - 167238 (166150 - 166638)	/lenght=1689 (489)	/codons=563 (163)	/complement=false	GC-compoz=39.059304703476485%	/LCI1=1.646090534979424	/LCI2=0.21213991769547327	p_i1=0.2773742608655389	p_i2=0.49303317174702493	/Tai=0.3791993335499433	/Tei=0.5437298545723225	/EEI=2.8601105505148716
tgttaaaaaagatgataggtttggtggtggttttaagcgttttattggctagagacaacccttttgagcctgaaatcaattccaagaatttgcaagggggctttaatgggatctatgatagttattttaaagaaatccatgtggatttgcccacgagcgctaggatcttaaaacaaatcacgctcacttaccaagatattgatggctctatccattctaaagtcgtgggcattgataaaggcattgattggcattaccctttaaaactctcccaacacacccttgatccagccgcctttgaaaaacgctaccagatccaagactttgattttttaatggcaagcaacacgatgattttgcgttccccttataaaattttacgctcctttgtgctagtcaatccttatagaatcgtgttagacacgcaaaaaggccctttggatatttatcaaaacatggatttaaaccagaagtttttttctcacattaaagtcggcacgcacaaagattattaccgcatcacgctcattttagacgggaaataccgctatcttttggaagaaaaaaacggggcgtatgaattaaaattgaaataaaagcatgcagcatttagtcttaatcggttttatggggagcggtaaaagctctttagcgcaagaattggggctagctttgaaattagaagtgttggatacggatatgatcattagcgagagggtgggcttgagcgtgagggagatttttgaagagcttggcgaagacaatttcaggatgtttgaaaaaaatttgattgatgaattaaaaacgctcaaaaccccccatgttatttctaccggtgggggcattgtgatgcatgaaaatcttaagggtttaggcacaactttttatctcaaaatggattttgagaccttgattaagcgtttgaatcaaaaagaaagggaaaaacgcccccttttaaataacctcactcaagccaaagagctttttgaaaaacgccaagccctctatgaaaaaaacgcctcctttatcattgacgccagaggtggtttaaataattctttaaaacaagtgctacaattcatcgcataaattttttttaaaggccttttgatgttaagtagagacattgtccaatattccaagatccgcaccgagttatacgcttatcttacctatttgttttcgcacaatatccgcaaccacctccctgaaatcactttggattatttaaacaaacagatcagaaaaatgcacgctgaaatcaaaatggcaaaaaatttttttgtgttagacgctaagggcatgctaattcttaagccaagccagcttaaagagcaggggcataaggaagggatattagagcatgatttaacagaagggattgaactagaatcgcatgccagttttagcgataagtattatttttatcaagccgtgagcgaaaagcgttgcattttaacggacccctatccttctaaaaaaggaaaccatttagtagtgagcgcgtcttacccggtgtatgatcaaaataacgatctagcgtttgtggtgtgcttgcaaatccctttgagggtagcgattgaaatcagctcgccttcaaagtatttcagaacctttagcgaagggagcatggttatgtattttatgatttctatcatgctcactttagtgtcgttgcttttatttgtg
>155	N operona: 81	last	HP_0158	gene_poz=(601-1557)	-	predicted coding region HP0158	hypothetical protein; identified by GeneMark;	/position=166060 - 168216 (166660 - 167616)	/lenght=2157 (957)	/codons=719 (319)	/complement=false	GC-compoz=40.54336468129572%	/LCI1=1.2159329140461217	/LCI2=0.09916142557651991	p_i1=0.12996541795696065	p_i2=0.10194821766784891	/Tai=0.48914872522647235	/Tei=0.19175339590106402	/EEI=4.608955983422888
attaccgcatcacgctcattttagacgggaaataccgctatcttttggaagaaaaaaacggggcgtatgaattaaaattgaaataaaagcatgcagcatttagtcttaatcggttttatggggagcggtaaaagctctttagcgcaagaattggggctagctttgaaattagaagtgttggatacggatatgatcattagcgagagggtgggcttgagcgtgagggagatttttgaagagcttggcgaagacaatttcaggatgtttgaaaaaaatttgattgatgaattaaaaacgctcaaaaccccccatgttatttctaccggtgggggcattgtgatgcatgaaaatcttaagggtttaggcacaactttttatctcaaaatggattttgagaccttgattaagcgtttgaatcaaaaagaaagggaaaaacgcccccttttaaataacctcactcaagccaaagagctttttgaaaaacgccaagccctctatgaaaaaaacgcctcctttatcattgacgccagaggtggtttaaataattctttaaaacaagtgctacaattcatcgcataaattttttttaaaggccttttgatgttaagtagagacattgtccaatattccaagatccgcaccgagttatacgcttatcttacctatttgttttcgcacaatatccgcaaccacctccctgaaatcactttggattatttaaacaaacagatcagaaaaatgcacgctgaaatcaaaatggcaaaaaatttttttgtgttagacgctaagggcatgctaattcttaagccaagccagcttaaagagcaggggcataaggaagggatattagagcatgatttaacagaagggattgaactagaatcgcatgccagttttagcgataagtattatttttatcaagccgtgagcgaaaagcgttgcattttaacggacccctatccttctaaaaaaggaaaccatttagtagtgagcgcgtcttacccggtgtatgatcaaaataacgatctagcgtttgtggtgtgcttgcaaatccctttgagggtagcgattgaaatcagctcgccttcaaagtatttcagaacctttagcgaagggagcatggttatgtattttatgatttctatcatgctcactttagtgtcgttgcttttatttgtgaaatgcatttctagcttttggacagcgattgttaattttagcagttttgacattaaagaagtgttccaccccattgtgcttttaaccctagccttagccacctttgatctagtcaaggcgatttttgaagaggaagttttgggtaaaaatagcggggacaaccaccatgcgatccaccgcacgatgatcaggtttttaggctctatcattatcgcattagccattgaagcgttaatgttagtgtttaaattcagcgtgagcgaaccggataaaatcacttatgcggtgtatttggctgttggcgtggcggtgcttttgatcagtttggcgatttatgtcaaattcgcctatagcgtgttgcccaaacgagaacgctaagagttaaaaaatttttcttttaagcgtttgaaaatcctattcaatctaaaaaagacgtattctaaaagggtttttttattgagtaggggggcaagaaattcaaaggttttttgtttgtctttaaggcttaaacattctgtcatttgtttaaggaatttcacggaatattcagcataaaaaggggtttttaaaagagtctcatgccattctttagaatatgaaaaagtaggtaaaacccaaggttttcctacaaaataaaaatgcagcatgacgatttcttttttgtcagggatgaagcgtttttgattggccatgaaagggtgggtgttataaatataaggcaagattaaaactttttgatagcatgcgagcgttaaaaggtcctgttcagggtaaaacacgcactggcctttttgatgggttaaattgagtaagcgctcttctaaatgatcagcacgccacagctttaaattcacgactaaaaacccggcgttataattgctttcatagatgatttgcatatcgctttcattaaggtaatgctcataaagggaaaaggcttgacgagggtctttttctcgcactatttgaaaatgttta
>156	N operona: 82	first-last	HP_0159	gene_poz=(601-1719)	-	lipopolysaccharide 1,2-glucosyltransferase	similar to SP:P27129 GB:M80599 PID:912479 PID:146657	/position=167013 - 169331 (167613 - 168731)	/lenght=2319 (1119)	/codons=773 (373)	/complement=true	GC-compoz=36.99731903485255%	/LCI1=1.5313620071684588	/LCI2=0.06953405017921145	p_i1=0.23484137664914034	p_i2=0.038625194671008944	/Tai=0.46731960603446243	/Tei=0.13476267520390806	/EEI=3.2117448216794506
ttgcttaacgcccgtgccattaaaatacataaaacctaaactcccacagctcaccccaccctttaagtggcaccctctcctgtaataatagatagcctttggaaggtttttttgcacaccatcgccatcttcatacatagagcctagactcgcgcaagcgagatgattccttaaattacaccctcttctgtaataaaaaacggcttttgtaatattctgatccacgccatcgccatcttcatacatagagcctaaactcgtgcaaccaacccccacccttaaattacagctcctcttataaaaagccaccgctttatggtagtcccctctcttaaaggcttgagtagccattttaaaatatttctcaccggttgtagccaccaaataactggaacaacttgccattaaaaataaaatcaaaaaccactttttagtccaactctttatcatctcattccttacaaaactaagccaaagctcacacaaagaaaaatcagtaaaaccccaatctaattggttattatagtataatattgtcaaaaaataaattcaactttggattaaattgattaaaaacctattttagggaaaccgcttaaaatgagtattattattcctattgtcatcgcttttgataatcactatgccatgccggctggcgtgagcttgtattccatgctagcttgcgctaaaacagaacacccccaatcacaaaatgatagtgaaaaacttttttataagatccactgcctggtggataacttaagccttgaaaaccagagcaaactaaaagagactctagccccctttagcgctttttcgagcctagaatttttagacatttcaacccccaatcttcacgccactccaatagaaccctctgcgattgataaaatcaatgaagcttttttgcaactcaatatttacgctaagactcgcttttctaaaatggtcatgtgccgcttgtttttggcttctttattcccacaatacgacaaaatcatcatgtttgatgcagacactttgtttttaaacgatgtgagcgagagctttttcatcccactagatggctattattttggagcggctaaagattttgcttccgataaaagccctaaacattttcaaatagtgcgagaaaaagaccctcgtcaagccttttccctttatgagcattaccttaatgaaagcgatatgcaaatcatctatgaaagcaattataacgccgggtttttagtcgtgaatttaaagctgtggcgtgctgatcatttagaagagcgcttactcaatttaacccatcaaaaaggccagtgcgtgttttaccctgaacaggaccttttaacgctcgcatgctatcaaaaagttttaatcttgccttatatttataacacccaccctttcatggccaatcaaaaacgcttcatccctgacaaaaaagaaatcgtcatgctgcatttttattttgtaggaaaaccttgggttttacctactttttcatattctaaagaatggcatgagactcttttaaaaacccctttttatgctgaatattccgtgaaattccttaaacaaatgacagaatgtttaagccttaaagacaaacaaaaaacctttgaatttcttgcccccctactcaataaaaaaacccttttagaatacgtcttttttagattgaataggattttcaaacgcttaaaagaaaaattttttaactcttagcgttctcgtttgggcaacacgctataggcgaatttgacataaatcgccaaactgatcaaaagcaccgccacgccaacagccaaatacaccgcataagtgattttatccggttcgctcacgctgaatttaaacactaacattaacgcttcaatggctaatgcgataatgatagagcctaaaaacctgatcatcgtgcggtggatcgcatggtggttgtccccgctatttttacccaaaacttcctcttcaaaaatcgccttgactagatcaaaggtggctaaggctagggttaaaagcacaatggggtggaacacttctttaatgtcaaaactgctaaaattaacaatcgctgtccaaaagctagaaatgcatttcacaaataaaagcaacgacactaaagtgagcatgatagaaatcataaaatacataaccatgctcccttcgctaaaggttctgaaatactttgaaggcgagctgatttcaatcgctaccctcaaagggatttgcaagcacaccacaaacgctagatcgttattttgatcatacaccgggtaagacgcgctcactactaaatggtttccttttttagaaggatagggg
>157	N operona: 83	first-last	HP_0160	gene_poz=(601-1521)	-	conserved hypothetical secreted protein	similar to GP:1786864 percent identity: 30.57;	/position=168282 - 170402 (168882 - 169802)	/lenght=2121 (921)	/codons=707 (307)	/complement=false	GC-compoz=40.390879478827365%	/LCI1=1.0326797385620916	/LCI2=0.0796296296296296	p_i1=0.08132459161326297	p_i2=0.056719548550527014	/Tai=0.5215026137386973	/Tei=0.15104759369547432	/EEI=5.773934334329618
[truncated: 3,613,336 more chars]
