# Supplementary material for: Bioinformatic Assessment of Factors Affecting the Correlation between Protein Abundance and Elongation Efficiency in Prokaryotes
Source: Int J Mol Sci. 2022 Oct 9;23(19):11996. doi: 10.3390/ijms231911996 (PMC9570070; doi:10.3390/ijms231911996)
Supplement: Supplementary file 1 [file ijms-23-11996-s001.zip › EloE/output_folder/Helicobacter_pylori_26695_85962/helicobacter pylori 26695_locus_tag_EEI_2.fasta]

>HP_0756|8.588068527458445
atgaaagattacgaagacgaattggaagattttgaagaagaagaattagagggctttgaagaagaagatgaagagtatggggattataagaatgtctatgatgatgacgattatgaagactataactctgattatgaagaagagtga
>HP_1590|8.496756029280187
atggcatacagatacgatagtgacttggaatttttaaagcgattaagctctagcgatttgaaagatttgtttgatgcgcttgtttatgatgaagatggcacactaagaatgaatgaataa
>HP_0277|8.19590597093887
atgtcattattggtgaatgatgaatgcattgcgtgcgatgcttgcagagaagaatgccctagtgaggcgattgaagagggcgatcccatttataatattgatccagacagatgcacagagtgttacgggtatgatgatgatgagcctcgttgcgtgagcgtatgccctgtagatgcgattttaccggatcctaataatgctgagagcaaagaggaattgaaatacaaatacgaaagcttaaaagagcaagattaa
>HP_0720|7.825469539800359
atgcgtgaagaagtgcgtaaagaattagaagaaaaaaccaaaggtttgagcgatgaagaaatcaaggcaaaaggacttaatgtgagcgtttgcagcggcgatacgagaaaagtttggtgtagggctgttaagaaaaaagacgagcattgctctcctaagtga
>HP_0828|7.814013329561334
atggaacacagagtatttactattgctaatttttttagctccaatcatgattttatcaccgggttttttgtcgttttgacagcggttttgatgtttttaatctcgcttggcgcgtcgcgcaaaatgcagatggtacctatgggtttgcagaatgtgtatgagagcatcattagcgcgattttgagcgtggctaaggatattataggcgaagaattagcccgcaaatacttccccctagctggcacgatcgctttgtatgtctttttttctaacatgataggcatcattcctggctttgaatcccctacggctagctggagctttacgctggttttagcgctgattgtgtttttttattaccattttgaaggcattagagtgcagggcttttttaagtatttcgctcattttgcaggtcctgtgaaatggctcgcccctttcatgttccctattgagatcatctcgcatttttctaggatcgtgtctttatcgtttcgtttgtttgggaatatcaagggcgatgacatgttcttgctcatcatgcttttattagtgccttgggcggttcctgtagcgccttttatggtgttgtttttcatggggattttacaagcttttgtttttatgatcctcacttatgtgtatttggcaggggctgttttaaccgatgaagggcattaa
>HP_1306|7.7542652372958125
atggctaaaaaatcaatgatcgcaaaggctcaaaggaaaccaaaattccaagtaagggcttataccagatgccgcatttgtgggagacctcattcggtttatagggattttggactttgtagggtgtgcctgaggaaaatgggcagtgagggactcatcccaggcttgagaaaagccagttggtaa
>HP_1255|7.4078378387045785
gtgtttatgacaagcgctctgttaggcttacaaattgttttagcggtattgattgtggtggtggttttgttgcaaaaaagttctagcatcggcttaggggcttatagcgggagtaatgagtctttatttggcgctaaagggcctgcaagctttatggcgaaattaaccatgtttttagggctgttatttgtcatcaacaccatcgctttgggctatttttacaacaaagaatacggcaagagcgttttagatgagactaaaaccaacaaagaactttcgcccctagtccctgccaccggcacgcttaaccctgcacttaatcccacattaaacccaacgctcaaccctttagagcaagccccaactaatcctttaatgccacaacaaacgcctaacgaactccctaaagagccagccaaaacgccttctgttgaaagccccaaacagaatgaaaagaatgaaaagaatgacgccaaagagaatggtataaagggtgttgaaaaaaccaaagagaacgccaaaacgcccccaaccacccaccaaaagcctaaaacgcatgcaacgcaaaccaacgcccataccaaccaaaaaaaggatgaaaaataa
>HP_0559|7.4053826395286135
atggctttatttgaagatattcaggcagttattgctgagcagttgaatgtggatgcggtgcaagttacgccagaggcggaatttgtgaaggatttgggtgcagactctttagatgtcgtggaattaatcatggcgttagaagaaaagtttggcgttgagattcctgatgagcaagcggaaaaaatcatcaatgtgggcgatgtggtgaagtatattgaggataataaactggcttaa
>HP_0514|7.324993545215233
atgatgaaagttctattattagaagatgtgaaaaatttaggcaaagcgggtgaagtgtgtgaggttaaagatggctatgggaataactttttaatcgctaaccaaaaagccaaactcgctactaacgaagtgatcaacaaatacaaagccgaagtcaaaaagaaagcggaaaaagaagccctagaaaaggcacaaaaattgcaaatggtagaaaccttacagactatcacgctgactatccataaaaaagtcggcgcgaacggctctttatttggagcgatcacgaaagaagaaatcacggagcgtttgaaagaacagcatgcgagtttaaatttagataaaaaagacattgagctcaaacacccgattaaaagcacagggatttatgagattgaagtcaagcttggatcgggggttgtgggcgtgtttaaaattgatgtggtggctgagtag
>HP_1297|7.238677067006038
atgaaagtcaggccatcagtgaaaaagatgtgcgataactgcaaaatcattaaaagaaggggcgttattagagtgatctgcgctacccctaaacacaaacaaagacaaggataa
>HP_1432|7.237709430309685
atggcacaccatgaacaacaacagcaacaacaggctaacagccaacaccaccaccatcaccatgcgcaccaccaccattactacggtggcgaacaccatcaccataatgcgcaacaacacgccgaacaacaagcagagcaacaagctcagcaacagcaacaacaacaagcacaccaacaacaacaacaaaaagcgcaacaacaaaaccaacaatattga
>HP_1288|7.195384264048864
gtgtgccaaacatgccttgaaactcaatttttgaatctcaattttatgaaaggatttgttatgagtggattaaaagcatttagttgtgtagtggttttatgcggtgcaatggctaatacggctatagctggtcctaaaatagaagcaaggggtgagtttggcagattttgggggggagctgttggtggtgcaattgggggtggtgttggtggtgcagtggggggagctgttggtggtcctgcgggtggttgggctggcagattagttggtggttctgtggggagagagtttggtcgggaaataggcgatagggtagaagattacatccgtggcgttgatagagagccacaagccccaagagaacccacctatgatcgtcatttcgtgtatgacaggtag
>HP_0588|7.102323674342324
atggctaaaatgagcgctccagatggggttgccgtttgggtgaatgaagacaggtgtaagggttgtgatatttgcgtatcggtatgccctgctggggttcttggcatggggattgaaaaagaaagggtgcttggaaaagtggccaaagtagcctacccagagagctgtatcggttgcgtgcaatgcgagttgcactgcccggattttgcgatttatgtggctgacaggaaggatttcaaattcgctaaagtttctaaagaagcccaagaaagaagcgaaaaggttaaggccaataaatacatgctcttagaagagactattttagaagggagagacaaataa
>HP_0113|7.062944501644264
atgaccatcaacacccattacacccctaatttcacgcagctccaaaccttgaacaatatcaataatgacgcaaccataaaggacaggaatcaagtagagcaggatttacaacaaagcaatattcaagatggtttcagccaagataatgcgaaaaacgcccctgattttgaccgattacaagctttaaacgctatcaataacgatggcgagattaaagatagatcccaagttgagaaaaaccttgctagtggcgaaaatatccctgaaatttattccagcctagacacatacgcttaa
>HP_1427|7.0155607079206606
atggcacaccatgaagaacaacacggcgggcaccaccaccaccatcaccacacacaccaccaccactatcatggcggtgaacaccaccatcaccaccacagctctcatcatgaagaaggttgttgcagcactagcgacagtcatcatcaagaagaaggttgctgccacgggcatcacgagtaa
>HP_1341|6.979368461468865
atgaaaatttctccatctccacgcaagctcagtaaagtttcaacgagtgttagctttttaatctcttttgccctatacgctatagggtttggctattttttactgcgcgaagacgccccagagcctttagcgcaagccgggaccactaaggttaccatgagtttagccagcatcaacactaattccaatacaaagactaatgctgagtcggctaaacccaaagaagagcctaaagaaaaacccaagaaagaagagccaaaaaaagaagaacccaaaaaggaggttacaaagcctaaacctaagcctaaacccaagccaaagccaaaaccaaaacctaagcctgaacccaaacctgaaccaaaacccgagcctaagcctgagcctaaagttgaagaggttaaaaaagaagagcctaaagaagagcccaaaaaagaagaagctaaagaggaagctaaagaaaaaagcgctcctaaacaagtaacaactaaggatatagtcaaagaaaaagacaagcaagaagaatccaacaaaacctctgagggggccacttctgaagctcaagcttataacccaggggtgagcaacgaatttttaatgaagatccaaaccgctatttcttctaaaaaccgctaccctaaaatggcgcagattaggggtattgagggcgaagtgttggtgagctttacgatcaatgctgatgggagcgttacggacattaaagtggtcaaaagcaacaccacagatattttaaaccatgcggctttagaagccattaaaagcgcggcacatctattccctaaaccagaagaaaccgtgcatctaaaaatccctatcgcttatagcttgaaagaagactga
>HP_0392|6.921831475750339
atggatgatttgcaagaaataatggaagacttcttgattgaagcctttgaaatgaacgagcaattggatcaggatttagtggaattggagcataaccctgaggatttggacttgctcaatcgcatttttagagtcgcccacaccattaaaggctctagctcgtttttgaatcttaacattctcacgcacctcacgcacaacatggaagatgtcttgaatcgcgccagaaagggcgaaatcaaaatcacgcctgatattatggatgtcgtgttgcgctccattgatttgatgaaaaccttgctcgtaacgattagagataccggctctgatactaataacggcaaggaaaacgagattgaagaagcggtcaaacaacttcaagccatcacgagtcaaaatttagagagtgctaaagaaaggactacagaagccccccaaaaagaaaataaagaagagacgaaagaagaagcgaaagaagaaaataaagaaaacaaggcaaaagcccctactgcagaaaacacatcaagcgataacccgctagccgatgagccggatttggattacgctaacatgagcgctgaagaagtggaagcagagattgaacggctgctgaacaaacgccaagaagccgataaagaacgaagagctcaaaaaaaacaagaagccaaacccaaacaagaagttaccccaacaaaagaaacccccaaagcccctaaaaccgaaactaaagctaaggctaaagccgatactgaagaaaataaagccccctctattggcgtggagcaaaccgttagggtggatgtgcgccgcttggatcacttgatgaatttaatcggcgagcttgtgttagggaagaatcgcttgatcaggatttatagcgatgtggaagaacgctatgatggggaaaagtttttagaggaattaaaccaggtggtctcttctatttcagcggtaacgacagacttgcagcttgcggtgatgaaaacacggatgcaaccagtgggtaaggtgttcaataaattccctcgcatggtaagggatttgagccgggaattaggcaagagcattgaattgatcattgagggcgaagaaaccgaattagacaaatccattgtagaagagattggcgatccgctcattcacattatccgcaactcatgcgatcatgggattgagcctttagaagaaagacgaaagcttaacaagcctgaaaccggtaaagtgcaattgagcgcgtataatgagggtaaccacattgtgattaaaatctctgatgatggcaaagggttagaccctgtgatgcttaaagaaaaagcgattgaaaaaggggtgattagcgaaagagacgctgaaggcatgagcgatagggaagcgtttaacctcattttcaagccaggcttttctaccgcaaaagtcgtttccaatgtctcaggcaggggtgttggcatggatgtggtgaaaaccaatattgaaaagctcaatgggatcattgaaattgattcagaagtgggggtaggcacgactcaaaagcttaaaatccctctcactttggctatcattcaagctttactcgtgggcgttcaagaagaatattacgctatcccgctttcttcagtgttagaaaccgtgcgcatcagccaggatgaaatttacaccgttgatggcaagagcgtgttgcgtttgagagatgaggtgctttctttggtgcgcctttctgatatttttaaagtagatgctattttggaatccaactcagatgtgtatgtggttatcattggcttggctgatcaaaaaattggcgtgatcgtggattatttaatcggtcaagaagaagtggtcattaaatctttaggttactatcttaaaaacactagaggcattgctggtgctacggtgagaggcgatgggaaaatcacccttattgtagatgtgggggcgatgatggatatggcaaaaagcatcaaggtcaatatcactaccttaatgaacgaatccgaaaacacgaagagcaaaaattcccctagcgattatattgtcttagcgattgatgacagcagcacggatagagcgattatccgcaaatgtttaaaaccattaggcatcacgcttttagaggcgactaacgggttagagggcttagaaatgcttaaaaatggcgataagattccggacgctattttagtggatattgaaatgcctaaaatggacggctacactttcgcttctgaagtgcgtaaatacaataaattcaaaaacctgcctttgatcgcagtaaccagtcgggtaactaaaaccgataggatgcgtggcgttgaatccggcatgactgaatacatcaccaaaccttatagcggtgaatatttaaccaccgtagtgaagcgcagcattaaattagaaggagaccaatcgtga
>HP_1313|6.898824466840021
atgggacaaaaagttaatccggtaggtttaagattaggtattaataggaattggacttccagatggttccctagtgctcgcaccgctccaagcaatattgatgaagacaataaaattaggaagttccttaaaaaagagctttattacgctggcgtgagcgagattgtgattgaaagagcggctaaaaaactgcgcgttacggttgtagcggctcgcccagggcttatcattggtaaaaaaggcgtggatattgaaaaagtcaaagatggcttaaaaacgctcatcaaaaaagaagtctccattaatattaaagaagtcaaacacccccaagctgacgcccaattagccgcagaaaatgtagccacccagctagaaaaaagggtcgctttccgccgtgcgatgaaaaaagtcatgcaagcggcgttaaaatccggcgctaaagggatcaaggtgtgcgtttctggccgtttagcaggggctgaaatcgctcgcaccgaatggtatatggaagggcgcgtgcctttacacaccttaagggctaagattgattatggctttgctgaagcgatgacggtatatggtattattggcgtgaaagtgtggattttcaaaggggaagttttgcaaaaaggtatccaatttgaaaaaaaagaagaggctaaagaagaaagagagcctagaagaagcagaagagggaggcaataa
>HP_0906|6.89429510365224
atgccatctcccattaatcccattcacaccaacgcaagcgccaacgcaaacgctttgaatagcggagcgaaaaacgaagacgccaaaaacgcccctaaaagcgcgtcaaaggatttcagtaagatcttaaaccaaaagatctctaaagacaaaaccgcccctaaagaaaatcctaacgctttaaaaaccacgccccaaaactctaaagagggtgctaaagaggacgctaaaacgcttgaaaaaacccctaccctaccccaccaacatgctcaaaatcccgctaaagatcaacaagcccctaccttaaaagattggctcaaccacaaaaaaacaacaaccccacatgagactcaacatgaaacccatgaggctaatgaaactaaccccaaaacccctaacgaaactttaaacaagaatgaaaaaaagcctaatggagtcacttctagcgttcatcaaacgaacttaaccaataaaaaccctataacccccaccaatcacgctaacaacgctatcaaaaaccccacagcccctactgacactaaaaaagagccaaaaacccttaaagacatccaaacgctcagccaaaaacatgacttaaacgctagcaacattcaagcggccacgaccccagaaaataaaaaccccttaaatgcgagcgatcagcttgctttgaaaacaacgcaaacgcccactaaccacacccttgcaaagaacgacgctaaaaacaccgccaacctttctagcgttttgcaatccttagaaaaaaaagaaccgcaaaataaagaacacgcaaaccccctaaataacgaaaaaaaaacgccccctttaaaggaagctttagaaatgaacgctattaaaagggataaaacgctttctaaaaaaaagtcagaaaaaacccccattcacgctaaaactcaaactacagccccaagcgcgacgccagaaaatgcccctaaaatcccccttaaaacgccccctttaatgcctttaataggagctaaccctccccctaacgataatattccaacgcccctagaaaaagaagaaaaagctaaagaagcaagcgacaataaagaaaaaactaaagaaactagtaacagcgctcaaaacgcgcaaaacacccaagctagcgataagacaagcgacaataaaagcaccgcccctaaagagacgatcaagcatttcacccaacaattaaaacaagaaatccaagaatacaaaccccccatgagtaggatctctatggatttattccctaaggaattgggcaaggttgaagtgatcattcaaaaagtgggtaaaaaccttaaagtgagcgtgatttctcataacaacagcctacaaacctttttggacaaccaacaggatctcaaaaacagcctgaacgctttaggctttgaaggggtggatttgagcttttcgcaagattcttctaaagagcaacaagcccccaaagatcaaccaaaagagccattcaaagagcaggaattaacccccctaaaagaaaacgccctaaaaagctaccaagagaatacggataatgaaaaccaagaaacgagcatgcaaatcactctttatgcgtga
>HP_0999|6.871963322852799
atgagcaaagacagagattataagcctgtgttcaaccctaaatctaaagaagtcttagagaaaatgaacgctgaaaaaagagcgagtttagtggatgagagggaagaggtaaaagagcaagccaaccaagaagcgtatagaccaatgaaaaaagcggctaatgatgattatgacatggggatgtga
>HP_0836|6.851061398332119
atgcccatgcgtttgcacactgccttttttggtattaattcattgcttgttgcctctcttttgataagcggttgcagtctctttaaaaagcgtaacactaacgcccagctaatccccccttcagctaatggcttgcaagcccccatttatcccccaaccaatttcacccctagaaagagcattcagcctctcccaagccctcgccttgagaataacgatcagcccgtcattagttctaaccccactaacgctatccctaacacccccattctcacgcctaataatgtcattgaattgaacgcatgggcatgggcgtggctccagaatccaccatttcaccctctcaagccctggctctag
>HP_1575|6.758301986212486
atgaataaaaccataaaagccgccgctctagcctataacatggggcaagatcatgccccaaaagtgatcgcaagcggggtgggcgaagtggctaaaaggatcattcaaaaagctaaggaatacgatatagcgctcttttctaaccccatgctggtggattcgcttttgaaagtggaattagattgcgcgatacctgaagaattgtatgagagcgtggtgcaagtgtttttatggctcaatagcgtggaaaataacgtgcaaatgtccaagtga
>HP_1320|6.753373903501647
atggaaaaaatcaggttgaagctcaaagcttatgaccatagagtgttggatcgctctgttgtggctatcgtggaagccgtaaagcgctcaggttctgaaattagagggcctatccctttaccgactaagaataagcgttacaccgttttacgctccccgcatgtcaataaggattcaagagagcagtttgagattagggtttatagccgattgattgatattatctcggccaccccagaaaccgtggatagcttgatgaagttggatttagctcctgaagtggatgtagaagtaacctctatggaaacgaagtag
>HP_1276|6.75284969524076
atggataaaaaggacaaaaataaaaacgcttctcatctcactcacgaaatgaaaaaggaacacggaggtcttttagaagcaagcaaaaaagctgaaatgcaaccaatctttaaagcattatggggtatagctcaagaagaaaaagaaggatataaacaagcggctgaaggatataaaaaggcgcttgaagcaaaagaaaagatggataaaatcgtaaatactttgaaagcaatcaaccatgacaataacacaatagacatagaacccgaagacgaaaaggactaa
>HP_0865|6.749466101001878
atgaaaattaaaatccaaaaaatccacccaaacgcccttatccctaaataccaaaccgatggttcttcaggctttgatttgcatgctgtagaagaagtgatgatcaaacctcatagcgtggggttggtgaaaatagggatttgtttgtctttagaagtggggtatgaattgcaagtgcgcacccgtagcggtttggctttgaatcatcaggtgatggtgttaaattctcctggcacggtggataatgattataggggcgaaattaaggtcattttagcgaatttgagcgataaagattttaaagttcaagtaggggataggattgctcaaggggtggttcaaaaaacttataaagccgaatttatagaatgcgaacaattagatgaaacttcaaggggtagcggggggtttggcagcacaggagtgagtaaggcatga
>HP_1586|6.698879386089175
gtgttttggagcggttgttattgttctttttatggttcttgtggctggggttttttgagttttttcacaccgcttttttggctattgcttgggtcattgcttggttggtgttctcttttgatgaagagaacagctaaaatagctagaccaatgagaaaggtgatagctagataccacattttcttagttttatttgcttctcgttctgctttctgttttgctaatcgttttgcttgttctaatctttattgttccgctttcagttttgcttcttatttcgcttttaattttaggcgtaaggtggcgatcaaaacgcatgccggaacggttaccctataa
>HP_1296|6.694314705605484
atggcaaggattgctggtgtagatttaccaaaaaagaagagagtggagtatgcccttacctatatttatgggattgggcttaagagttccagagagattttagaagcggtaggcatttcttttgacaagcgcgtgcatgaattgagcgaagatgaagtgtctagcatcgctaaaaaaatccaacaaagctacctagtagagggcgatttgcgtaaaaaagttcaaatggatattaaatctttaatggacttggggaattatcgtgggatcaggcatcgtaagggtcttcctgtgagaggtcaaaccactaaaaataacgctaggactcgtaagggtaagaaaaaaaccgtgggtagcaagtag
>HP_1439|6.68563879500073
atggacaatagcacagacagagcaaaaatccttatagaagagcttaaaatcttgcagggcgttatcaacagaatggcgcaaaattctttggagtgcaagaaatggacactcgcgctcgctgtgggtgtcttatccctcaaaatagaggcgatctctcatctttatgggttatgcgttttaggggtgtttgttagcatgcttttattttttagacgcttattatctcatgctagaaaggttgtttag
>HP_0450|6.630512821645607
atgagcgggaatgaagaattggagctaagagccagagaaactgagttggataaaagagtagctgagttagataaaagagaaaaacagcttagaaaagacattgatgcgttcaaacaagaaaaaaagtttatctaa
>HP_1256|6.58580380320289
atgttacaggccatttataacgaaaccaaagatctgatgcaaaaaagcattcaagctttaaacagggatttttccactctaaggagcgcgaaagtttcagtcaatattttagatcacatcaaagtggattattacggcacgcccacggcattaaatcaagtcggatccgtgatgagcttggatgcgaccacccttcaaatcagcccatgggaaaaaaacctgctcaaagaaattgaaagatccattcaagaagccaatattggtgtcaatcctaataacgacggcgaaacgatcaagctttttttcccgcccatgacaagtgagcaaagaaaactcatcgcaaaagacgccaaagcgatgggtgaaaaggctaaagtggctgtgaggaatatccgccaagatgctaacaaccaggtgaaaaaattagaaaaagacaaagaaatcagcgaagatgaaagcaaaaaagcccaagagcagatccaaaaaatcaccgatgaagccattaaaaaaattgatgaaagcgtgaaaaacaaagaagacgcgatcttaaaggtctaa
>HP_0335|6.5689696862962315
atggcagagccaacccctgaagagcctgttgatctaggcttaaagagtatgcgattgggcaatgtgagtggcaaagttgaagatttcattcgaggtagaaaatacattgaaaaagcgtgtgaattaaacgatggtagggggtggaacggtaaaaaaagacttgaagaaagccattcaatactatgttaa
>HP_1212|6.551815046366107
atgaaatttttagcgttattttttctggctttagtgggcgtcgctttcgctcatgatggcggaatgggtgggatggatatgattaaatcttattctatcttaggggcgatgatcggtctagggattgccgcttttggtggggcgatcggcatggggaatgcggctgcagcgaccattacaggcacagcgagaaacccaggagtgggcggtaaattgctcactaccatgtttgtggccatggcgatgattgaagcgcaagtgatttatactctagtgtttgctattatcgctatttatagtaacccattcttaagttaa
>HP_1239|6.521019025981944
atggggtcttggtctcgtattcttttgtcaatcttggtggtggttttgggattagcgcttactgccatgctcataaattggcatgtttag
>HP_1261|6.506748296229211
atgcaacaagcaccggttgttctaagcactttggataaattattgaattgggggcgttctaattcgctctggcccttaacttacggcttggcgtgttgcgcgattgagatgatggcgacagggggttcaaggtttgattttgaccggtttggcacgatttttagagcgagtcctaggcaatcggatgtgatgatcatcgctggcacgctcaccaaaaaacatgccgaatttatgcgcaggctttatgatcaaatgcctgagcctaaatgggtgatttctatggggagttgtgctaacacgggcgggatgtttaacacttatgcgaccgttcaaggagcggatagggttgttcctgtggatatttatttgcccggttgcgcgccgcgcccagaaactttacaatacgctcttatggttttgcaagataaaatcagacgctctaaagcgatcaaacaagacgctcccaaaaggttagtgtga
>HP_0467|6.503566608019854
atgcgcattatcataaggttactttcatttaagatgaacgcttttttaaaactcgcgctcgcttctttgatgggggggctttggtatgctttcaatggcgaaggctctgagattgtcgctatagggatttttgtgttgattttgtttgtttttttcatccgccctgtgagtttccaagacccagaaaaacgagaagaatacatagaacggcttaaaaaaaaccatgagaggaaaatgatcttgcaagacaagcaaaaagaagagcaaatgcgcctctatcaagccaaaaaagagcgagagagtaggcaaaaacaagaccttaaagaacaaatgaaaaaatactcataa
>HP_1390|6.500519702937983
atgagcgaaccattagaaacattagacaaggataaacaagctatgagtgaagcaattaaaaaagatattgaaaaagacaaagaaaacctcgcacgagtcaaagcagacaaaaaagtcaaagccgatgaaagtgaaaaaggctacgaaaaagacgatgacaaaaaagccgagaatcttgacaaagaaatcgctaaagacaaagctagccctaacgataatgagctttatgaagaggacgatagagttaaacgagacaaagaaagagacgatgccttgcgtgataaagaaaaagccaaagatgacgcatgcatggtaagagcggacgatgacaccatagaggacgatgaggaatatggtgatgatgataagttaagagacgaaatactcggtgttatggaggagttatgcgatacccttaatgataaccttaacttcaaaaaagtcgtctgtatgggcggtaaggtttcaattgcgttcaaatttctaattttttgctcttaa
>HP_0630|6.480118032773143
atgaaaaaagtactcatcattaacggggccaaagcgttcgggagctctggagggaaactcaatgaaaccttgactgaccatgcaaaaaagactctagagtctttggggctagaagtggatactacgatcgtggataaaggctatgaacatgctcaagaagtggagaaagtctttagcgctgatgcgacgatttggcaaatgcctggctggtggatgggagagccttggattgtgaaaaaatacattgatgaagtctttagcgtagggcatggaaagctttatgctagcgatggcagaagctcgcaaaaccccactaaaaactacgggaaagggggcttgatgcaaggcaaaaaatacatgttgagcttgacttggaacgctcccattgaagcctttaatgatcctagtgaattttttgaaggggtgggtgtggatgttgtgtatttgcatttgcataaagcgttccaatttttagggctttcagcgttgcccacttttatttgcaacgatgtggtgaaaaacccccaagtggagcagtatcttaactctctcaccacgcatttgcgccaagcttttggcaagtga
>HP_0341|6.405987800498671
atgctaaagaatttcaaaaaggccttttttagggctttgtgcttgggcgcgttgtgtttattgggggagtggtgtagtaatttagggaggctttaa
>HP_1302|6.378475657706552
atgacagaaaggaaaggtatggaagagattaacagagaagagtttcaagaagtcgttgtgaatattggtcgtgtaaccaaagtggttaagggcggtaggcggtttcgttttaacgctctagtggttgtgggcaataaaaatgggcttgtaggctttggtttgggcaaggctaaggaagtccctgatgcgattaagaaagcggtagatgatgcgtttaaaaacctaatccatgtaaccattaaaggcacgactatcgctcatgatattgagcataaatacaacgcaagccgtattttactcaaaccggcaagtgagggaacgggagtgattgctgggggttcaacgcgccctatcgtggaattagcaggcattaaggatattctcaccaaatctttaggctccaacaacccctataatgtggtgcgcgcgacttttgacgctttagcgaaaatcaaggcgtag
>HP_0221|6.37842539936366
atggcaaaacatgatttagtgggttcggttctctgggacgcatattctaaagaagttcaaaggcgcatggacaaccccacgcatttaggggtcatcaccgaagagcaggctaaagccaaaaacgctaagctcattgtggcggattatggcgcagaggcatgcggtgatgcggtgaggttgtattggcttgtagatgaaagcacggatagaattgttgacgcgaagtttaaaagctttggttgcggaacagcgatcgcaagctcagacatgatggtagagttgtgcttgaataaaagagtccaagatgcggtaaaaatcacgaatttagatgtggaaagaggcttgagagacgatccggacacgccggcggtgcctgggcaaaaaatgcactgctcggtgatggcgtatgatgtgatcaaaaaagctgccggcatgtatttggggaaaaacgctgaagattttgaagaagaaatcatcgtgtgcgagtgcgctagggtgagtttaggtacgattaaagaagtgattaagctcaatgatttaaaaagcgttgaagaaatcactaactacaccaaagccggtgctttttgtaaaagctgtgtgaggcctggagggcatgaaaaaagggattattacttggtggatattcttaaagaagtgcgcgaagaaatggaagctgaaaaacttaaagcgaccgctaataaatcccaaagcggagaattggctttcagggaaatgactatggttcaaaagattaaagcggtggataaagtcattgatgaaaatatccgcccgatgcttatgatggatggaggggatttagagattttagacattaaagaaagcgatgattacattgatgtgtatatccgctacatgggggcatgtgatgggtgcatgagcgcgactaccgggactttatttgccattgaaaacgctttgcaggaattattggatcgcagtatcagggtgttaccgatttga
>HP_0119|6.338838505602024
atgcctgttataagagttttagtaatgcttgcaacaatgatgatgaaattagtaaaaacggcaaaagaaaagaaagtttttaagaatgtgggaatgtctataatggggattgctttttgggaggcgataaaagactcaataaaaaaacaaattaaaaaaagcaattggatatgcgggaatgttaagactgcggatgattatttaaaaacgcatcctaactcatggtttaattcagcaataggtgtaacaacgataacagccatgcttatgaatgtgtgttttgctgatgaccaatccaaaaaagaagtggctgaaactcaaaaggaagctgaaaacgctagggatagagcaaacaagagtgggatagaattggaacaagaacaacaaaagacagaacaagaaaaacaaaagacagaacaagaaaaacaaaagacagaacaagaaaaacaaaagacaagcaatatagagactaacaatcaaataaaagtagaacaaaaacaacaaaagacagaacaagaaaaacaaaagacagaacaagaaaaacaaaagacagaacaagaaaaacaaaagacagaacaagaaaaacaaaagacaagcaatatagagactaacaatcaaataaaagtagaacaaaaacaacaaaagacagaacaagaaaaacaaaagacagaacaagaaaaacaaaagacagaacaagaaaaacaaaagacagaacaggaaaaacaaaagacaagcaatatagagactaacaatcaaataaaagtagaacaagaacaacagaagacagaacaagaaaaacaaaagacaaacaatacgcaaaaagatttggttaaatacgcagaacaaaattgccaagaaaatcataatcaattctttattaaaaaattaggaattaagggtggcattgctatagaagtagaagctgaatgcaaaacccctaaacctgcaaaaaccaatcaaacccctatccagccaaaacacctcccaaactctaaacaacctcattctcaaagaggatcaaaagcgcaagagtttatcgcttatttgcaaaaagagctagaatttctgccctattcgcaaaaagctatcgctaaacaagtgaatttctataaaccaagttctatcgcttatttagaactagatcctagagattttaaggttacagaagaatggcaaaaagaaaatctaaaaatacgctctaaagctcaagctaaaatgcttgaaatgagggatttaaaaccagacccacaagcccaccttccaacctctcaaagccttttgttcgttcaaaaaatatttgctgatgttaataaagaaatagaagcagttgctaatactgaaaagaaagcagaaaaagcgggttatggttatagtaaaaggatgtag
>HP_0251|6.3206814946706915
gtgagcagtttgtttaaaatgcgcattcttagttttaaaaagaataagcgggcggtgttttcactctatctttttatcgctttattagcactttctcttttagcccccttgtgggtgaatgatcgacctttattcatctataaagacaataaagcgtatttccccatgtttaaaaattatgcggaagtggagtttggaggcgattttttcacccctacggattataacgatccttatgtgcaaaacacgcttttaaaagacgctttcattatccatgcgctcatcccttatagctacgatacgatcattatggatttagactcgcctgcccccacccccccaagcttcaaacaccttttaggcacagacgatcaagccagagacgtgttagccaggctggtttatggctatcgggtttcgttaatatttgggattttactcaccctttttagcgttcttattggcgtgagtttgggagcgtttcaggggtattatggagggttagtagatttagtggggcaaaggttgagcgagatttggagcgcgatccctatgctttttttactcattgtgatttctagcgcgtttaattctaatttctggatcattttatttttagtcttgctctttagctggatggggctttctcaagtcgtgcgcacggagtttttaaaagcaaggaatatggactacaccaaagccgctagagcgcttggggtgaatgatttaaaaatcattttctaccatgttttacccaacgctttagtagcgacgatcacttatgtgccgtttttaatggcggccagtatttctactttagtgtctttggattttttgggttttggcatgcccatagggagcgcgagtttgggcgaattggtcaatcaagggaaagataatctcaccacgccccatttagccatcgttgcgtttgtagccattagcttgttgctttctgttttggtgttcattggcgaaggggtgcgcgatgctttcaacgctaacatgctcaaataa
>HP_0320|6.2875540771743434
atgggcggattcacaagcatatggcattgggtcattgttttattagtgattgtgttgttatttggggctaaaaagatcccagaattggctaaaggtttaggcagtgggattaagaatttcaaaaaagccgtgaaagacgatgaagaagaggctaaaaacgagccaaaaaccctagacgctcaagcaacgcaaaccaaagtgcatgagagtagcgagattaaaagcaaacaagaaagttaa
>HP_0345|6.273091717999203
atggaaaatgatgttaaagaagatctagagcaagcaagaccaaagttagagccagaaaagcaaaagcaagagccagaggaacagaaacaagaaaaacaagacaaacaagagcagaagccaaagcaagaaaaagaagagtcaaagagcaaggaacaagaagaaaacaaaaaacaaaagagatctagctatattttttggggatgtattattggtttgtgtatagttgttattattgccaaaattattgcgtttggcggatctagtgaggaggcaaaagcagacaaaccaaaaaactctttaagtatgctgaaaaacttttacctaccgatattataa
>HP_1560|6.260634914248212
atgactacagacagaaatttgtttttttgcgcttcgctattgatttttttgggggtattgatgagctattcgctctcaacttacaccacagtggtgctgtatcattatggggagttccattttttcatacgccagcttgtgagcgcgatcatagggattgttatcatgtgggggttgtctagggttgatcctagcaagtggtttagccgtttggggttttttcttctttttgtcccaccattactcattattggcatgttttttttgccagaaagcctttctagcagtgctgggggggcgaagcgatggattcgtttggggtttttttctctagcgcctttggagtttttgaagattggtttcaccttttttcttgcgtggagtttgtctcgcacttttgtggcaaaagaaaaggctaatgttaaagaagaactcatcacttttgtgccttattcagtggtgtttgtagccttagcgattggggtgggggttttgcaaaacgatttggggcagattgttcttttgggggcggttttagcggtgttgttggttttttctggggggagcgtgcatttgtttggcttgattatttcaggggcgtttgcgatcagcgttttagcgattgttacaagcgagcataggattttgcgcctgaaattgtggtggtctaatttgcaaaattcgcttttcacgctcttgccggatagattagcgaacgctcttagaataagcgacttgcccgaatcctatcaggtctttcatgcaggcaatgccatgcataatggggggttgtttgggcaagggcttgggcttgggcaaatcaagcttgggtttttgagcgaagtgcatacggacatggtcttagctgggatcgccgaagaatgggggtttttggggctatgcgtttgttttattttgttttctgttttgattgttttgatttttaggatcgctaaccgcttgaaagagccaaaatattcgctattttgcgtgggcgtggtgctgcttattagtttttctttggtgatcaacgcctttggggtgggcgggattcttccggttaaaggtctagcggtgccgtttttgagctatggagggagttcgcttctagcgaattgtatcgctatagggcttgttctaakcctagcgcgatacacgaaaggctaa
>HP_1295|6.251066576313722
atggctaagagaaatgtaacggctaaaaagaaagtagtcaaaaagaatattgcgagaggggttgtttatatttcagcgacctttaacaacaccaacatcactatcactgatgaaatgggcaatgtgatttgctggagcacggcgggcggtttagggtttaaaggctctaaaaaatccaccccttatgcggcccaacaggctgtagaaagcgctctaagcaaggctaaagagcatggcgttaaagaagtgggcattaaggttcaagggccaggcagtgggcgtgagaccgccattaagagcgtgggcgcgacagagggcattaaagtgctttggattaaagacatcaccccgctccctcataatggttgcagaccccctaaaagaagaagagtgtaa
>HP_1137|6.246071408683035
atgaatatatcggttaacccctatttaatggcggtcgtttttgtggtgtttgtgttattgttatgggcgatgaatgtttgggtgtataggcctttgttggcttttatggataacagacaggcagagataaaggatagcttggctaaaatcaaaacggataatgcccaaagtgtggagattggccatcaaattgaggctcttcttaaagaagcggctgaaaaacgcagagaaataatagcagaagcgattcaaaaagccacagagtcctatgacgctgtgatcaagcaaaaagagaacgaactcaatcaagagtttgaagcgtttgcgaagcaattacaaaatgaaaagcaagcgctaaaagagcagttgcaagcgcaaatgccggtatttgaagacgagttaaacaagcgtgtggctatgggtttagggagttga
>HP_0546|6.242179709102686
atgaaattttttacaagaatcactgacagctacaagaaagttgtagtaactttagggctagtggtaacaaccaatcctttaatggcggtcaccagtcctgcagaaggcgttactgagactaaaactttggttattcagatcatttctgttctagcgatcgtagggggttgcgctttaggggtcaaaggcatagcggatatttggaaaatctctgatgatatcaaaagaggtcaggcgactgtttttgcttacgcgcaacccatagctatgttagcggtggcaggcggtattatctatttgagcactaagtttggcttcaatattggcgagagcggaggagctagctaa
>HP_1423|6.241153555093903
atgcgaatagacaaatttttacaatcagtgggtttagtgaagcggcgcgttttagcgacagatatgtgtaatgtgggggcggtatggcttaatgggagttgcgctaaggctagtaaagaagtgaaagcgggcgatacgattagcttgcactatttaaaagggatagaagaatacacgattttacaaatccccgctttaaaaaatgtgccacgaaaagacacgcacctttatatcgctcctaaaacaaaagaataa
>HP_0889|6.240791591022062
atgcttaaaacctatcatatcgccttagcttgcgtgattttagcggtggtggtgctgttgtttggaggggagtccttgagcttggaagaatggcaagaagtgtgccttaatgtgaaaaaccactttttgcacaatgaagaactgagctctttaagtattattattttagaaatacgactaccacgagtgattttagcgctcctggtgggagcgagtttgtctgggagtggggtggtgatgcaaacgatttttagaaaccccttagtggatccctttttactagggatttctagcggggcgatgctaggcgtggcgatggcgatagcggtagtggagtctaacattgcgattttggcgttttttggggcgattttagctagccttgctgttttggcgatgaatagggttttgggtaattccgtcctttcgttggtgctttcaggggtggtgttgagcgcgtttttaagcgccttagccggagcgataaaattctttgtgatcccccaaaaagcgcaagcgattgtcgtgtggcttttagggagcttgtcgttgagcagttataaggattgcttgatcgctttcatagggctatctttaggctttatcccgctttttttgttaaggtggcgcatcaatttattgagcttgagcgatgcgcaaagtttgagcttggggattaacccggtgctgttgcgatcgctttgtttggtgtgcgtgagcgttgcgagcgctttagcggtgagcgtgtccggcacgattggctggattgggttagtcattccgcatgtggctaggttgttttttggggcgaatttgcaaaaactgcttttaagttctttgttaatgggagcgtttttcttgcttctagcggatgtggtggctaaaaccattaccccctatgatttaccggtaggcattgcgacaagcgttttaggagcgcctttcttcttgtggcttttgtttagaactaggggggtgtga
>HP_0751|6.234214436413463
atggtcaatgaagttcaagggattggaattcccacatctcacacaagcgttcaaacaacccccacaaaagagatcagtcgcacaaacactataaacactgttgatgaatctaagacaaccatagaccctgatcaatacaaacccaaactagaattattgagcgagcgtctgaatgaagaaatgaaacgcattggcacggatattaattttagttataacgatacgatcaaagggttagtggtttcagtcaaagacgctaatggggataaggtgataagagaaataccctctaaagaagccgtggagcttatgcaaagaatgcgcgatgtgataggcattatctttgataaaagaggctaa
>HP_1197|6.225431198857159
gtgcctactatcaatcagctgattagaaaagaaaggaaaaaggtggttaaaaaaaccaaatcacctgcattagtggaatgccctcaaaggagaggggtttgtactagggtttatacgactacccctaaaaagcctaactcggctttaagaaaggttgccaaagttcgtttgaccagtaaatttgaagtgatcagttatatccctggtgaagggcataacttgcaagaacactctattgtgttagtgcgtgggggtagggttaaggatttacccggtgtgaaataccacatcgttcgtggcgctttagacactgcaggggtcaataaaagaacggtttcacgctctaagtatgggactaaaaaagctaaagcgaccgacaagaaagcaaccgacaacaagaaaaaataa
>HP_1303|6.2134235573232015
gtgatgaacgcgaaagcattgtataaaaagaaagccttaagagatcgccgaaaattaaggatcaaaagcaagctcttgggcgatgcgttaaggcctagggtgagcgtttttcgttcgaatcgctatttctatgcgcaagcgattgatgatgttaaacaaagcaccataacgcatattgatggcaggaaaatgggctttaaaaacacgcaagaagacgctaaaaaattaggtgctctctttgctgaagaattgaaaaaagcagggattgagcgagcggtttatgacaggaatggttatctctatcatggcgtggtggcagcgtttgctgaaagcttgagagagaacgggatcgctctatga
>HP_1391|6.207490671821566
atgggtgtttccgctttaggcaatgtaacttatatcaatcaaaacgctcctttaaattctgctatccaacagggtgcaagaagtgatatgctggatttagcgcaaagctttcaaagtaagcttgaattagcccaagagacaagagcgttagaaaacatgcaagctattagcgataaagaccctaaagaaggctctaaaaaccgctatcaaaacagccaaagggctaaggcgtttggcttggaagaagaagaaattgaattgtggcatgaagagcatttgttggatattgtggggtag
>HP_0062|6.206904461124234
atgagcagagtgcaaatggataccgaagaggtcagggaatttgtagggcatttagaacgctttaaagagttactaagagaggaagtgaacagcttgagtaatcatttccataatttagaatcatggcgagacgctaggagggataaatttagcgaggtgctggataatttgaaaagcactttcaatgaatttgatgaagctgcgcaagagcaaatcgcatggcttaaagagaggattagggttttagaggaagattattaa
>HP_1242|6.200859122613532
atgttccatgaatttagagacgagatcagcgtgttaaaagcgaataatccgcattttgataagatttttgagaaacacaaccagcttgatgacgacatcaaaaccgctgagcaacaaaacgctagcgacgctgaagtcagccacatgaaaaaacaaaaattaaaattaaaagatgaaatccacagcatgatcatagagtatagagaaaagcaaaaatctgagcgcgcttaa
>HP_1196|6.149430639245409
atgagaagaagaaaagcacccgttagggaggttttgggcgatcctgtttatgggaacaaagtggttactaagtttatcaataagatgatgttcgacggcaagaaaagcgtagcggaaaaaatcatctacaaagcttttaataagattgaagaaaaaagcggtgaaaaagggattgaagtgtttgaaaaagccctagaaagagtgcgtcctttagtggaagtgcgcagcagaagagtgggtggggctacctatcaagtgccggtagaagtgagagcgagccgccagcagtcgctatctattcgttggattttagaagcgaccagaaaacgcaatgaaagaatgatggtggatagattggctaacgagcttatggatgcggctagcgataagggtgcggcttttaagaaaaaagaagatgtgcataaaatggcagaagcgaataaagcgttcgcacactaccgctggtaa
>HP_0932|6.129639569757843
ttgttattttcttggggggcagttttattgctctcaaaccctacggattattacgctatcaatggctttagcgagcaaattttaatgagtgctaattcgcattttattttagattggtatgatgtggtgttgcaaaaacgggttttatatgtggatgggagcgtgagcgggaggacttgcggctatcagatgctgtatagggatttgattaaaagcacgatcaaacgcattgattttaaccgccctgaacgctactactacaatttaagactgcccctttatcagccatgttataggcaatga
>HP_0322|6.123573007639766
atgaaaatgattctattcaaccaaaaccccatgatcacaaagctgcttgagagtgtctctaagaaattagaattgcctatagaaaattttaaccattatcaagagctgtccgcacgccttaaagaaaatcaggaatggcttttgatagccgatgatgaatgtttggaaaaactagaccaagtggattggctagaattaaaagaaaccatctctcaaaataaaaacagcgtgtgtatgtataaaaaaggcaatgaagcgcagccctttttagagggctttgaggtgaaaatcaaaaaaccttttttacccactgaaatgttgaaagtccttcaaaaaaagcttggttctaacgcaagcgagctagaacctagccagaatttagacccaactcaagaagttttagaaaccaattgggacgaattagaaaatttaggcgatttagaagccctagtgcaagaagagcctaacaatgaagagcaactgctccccactttaaacgatcaagaagaaaaagaagaggttaaagaagaagaaaaagaagaggttaaagaagaagaaaaagaagaggttaaagaagaagaaaaagaagaggttaaagaaactccccaagaagaaaaaaagcctaaagatgatgaaacgcaagagggtgaaactctcaaagataaagaagtttctaaagagttggaagcaccccaagaattagaaatccctaaagaagaaacgcaagaacaagatccaatcaaagaagaaacgcaagaaaataaggaggaaaaacaagaaaaaacacaagattccccaagtgcacaagaattagaggccatgcaagaattagtcaaagaaatccaagaaaactctaacggccaagagaataaagaaaaaacgcaagaaagcgcagaaattccacaagataaagaaatccaagaagttgttaccgaaaaaacccaagcgcaagaattagaagttcctaaagaaaaaacgcaagaaagtgcagaagctctccaagaaacccaagcgcacgagttagaaaaacaagaaatcgcagaaaccccgcaagatgtagaaatcccccaatcacaagataaagaagtgcaagaattagaaatccctaaagaagaaacccaagaaaatacagaaacaccgcaagatgtagaaacaccgcaagaaaaagaaacccaagaagatcattacgaaagcattgaagacattcctgagccggtgatggctaaagcgatgggggaagaattgccctttttgaatgaagccgttgcaaaaattcctaataatgagaacgacacagaaacccctaaagagagcgttacagaaacctccaagaatgagaacaacacagaaaccccgcaagaaaaagaagaaagcgataaaacttctagccccctagaattgcgcttgaatttgcaagatttattaaaaagcctgaatcaagagtccttaaaaagccttttagaaaacaaaaccttaagcattaaaatcactttagaggataaaaaacctaatgcataa
>HP_0122|6.121091030766662
ttgtataggcggttattgttgaatttgttttgtatggtgtttttacaagcgtgtttaaagcctatgagcgaccctaaagctgagaaagtggattcgcaagtgcaatgcgggtttggctcaaaagattgctaa
>HP_0299|6.10251826484605
atgctgagttttatcattaagcgtattttgtgggcgatccccacgctgtttggagtgagtatcattgtgtttatgatggtgcatttagtgccaggagatccggcattagtgattttaggtgaaaaggccaatcaagccgctattgatgctttaagagagcaatttggattgaataagcccttgatagagcagtattttttctttatcaataatgtgttgcatggcaattttggcacttctatcatgaccggtgagcctgtgatgcatgagttttggcaacgcttcccggccacggtggaattagctttgatcgctctgtttatggctcttgttttgggtattagcgttggcgtgttagctgcgatcaaacgctatagcgtgtttgattattccagcatgacttttgctttagccgggatttctatgccggtgttttggctagggctcatgctgatttatatctttagcgtgcaattggggtggttgcctgtttttgggcgtttgagcgatgtgtattatttagatggccccacaggtctttatttgatagacagcctgatcgcaagggattatggggcgtttatggatacgatcaagcacttgattttgcctagcattgtgttagccacggtttctaccgctgttattgccagaatgactcgcgcgagcatggcagaagtgtctaaagaagattatgtgcgtaccgctaaagctaaggggtgtagctcctttagggtgatttttgtgcacactttgcgtaatgctttaatccctgtaacgactatcgcaggcttgatgttggccgggcttttaggggggagcatgataactgaaacggttttctcatggcctgggattggtaagtggattgttaatgcgctcaaccagcgcgatttcccgattatccagtccatgtctttgattattgccatgatgtatattggggctaatctcttagtggatattttatacgcttttattgatcctagaataaggttgtcataa
>HP_0573|6.096265168795072
atgtttacccaatggtttattctcactatcgctattgtttttatcctttatatgggtgtgcgcactttcttttttaaaaccgtggctaaacggcaagaacgcaccaacgcatccatgaagctcaccttacaagaagctgaaattttgatccaaaaacaccagttgcaactccaaagggctttgggcaatattgatattctcacccaagaaatgagctcgttaaaaacagaactaaaagcccttaaacagcgcaactctgaatacaaaggcgaatcggataaatataaaaatcgtattaaagaattggagcaaaaaatagaagctctcctttaa
>HP_1175|6.091670855098885
atggggtttttcaagcttaaagaacacaacactaacattgccaccgagtttagagcgggtttaacgacctttatcaccatgatttacatcgtgcccttaaacgctcttatcctttctcaagccaacatgccttatgaagcccttttaagtgcaacggccattatcactatcttatcgagcgtgtttaacggattgtgggcaaacacccctatcgctatgagcgtgggcttagggctgtcagcttattttagcttcgggttggttcaagggttaaaactcccttggcagagcgctttaggcatcgtagcgctctcgggagcgatttttgtgattttgtctttcactaaatttagaagttgggtcatgcgaagcattcctagcgatttaaggcgtgcggtgagtgcggggataggggcttttatcgcgtttattggccttaaagaaatgcatatcgtcgttacccataaggctacgcttgtaaccttaggcgattttggcgatccgcatgtgttattgggggttgtggggatcattctaactttcgcgctctacacgctcaaaatcaggggttctttcattatagcggtcttaatcacttccattctcgcatgggttttaaagctagccccttaccctagcgagtttttttccatgcccgctagcattggccctatcgcctttcaattagactttaagggcattttttttgatgcgagtggggctttcactttagcgttagtgccagttattatcactttttttgtaaccgatttgtttgattctttaggcacgcttgcagggattggccacaagactgattttttcaatgatgaagaaaaaaacaaggaattggaaaagactttggaagcggatgcggtggcttctttagggagcgcggtggtgggcgtttctactacgaccgcttttatagagagcgcgagtggggttgaagaggggggccgcacagggcttacagcggtttttaccggattattttttgttttaacgctcttttgcttgcctcttttaaaagctattcctagcaatgcgatttatccggtgctggtggtagtaggggttttgatgtttagcgtgttagagggggtgaattttaaagacatggccattagcgtttccacttttttaaccgtggtgatgatgcccttaaccttctccattgccgatggcttagcctttggctttttgtcttatagtatcatcaaattggttcaaaaagacttcaaagcactcaattcaggcattatcattctctgcatcatttctgtttctgtatttatctttcgttaa
>HP_0692|6.078255763355046
atgagagaggctatcattaaaagagcggcaaaggaattgaaagagggcatgtatgtgaatttagggataggcttgcccacgcttgtggctaatgaagtgagcgggatgaatatcgttttccaaagcgagaacgggctgttagggattggcgcttaccctttagaggggagcgttgatgcggatcttatcaacgcaggaaaggaaaccataaccgtggtgccgggcgcttcgtttttcaatagcgcggattcgtttgcgatgattcgtggggggcatattgatttagcgattttaggggggatggaagtctcacaaaatggggatttggctaattggatgatccctaaaaagctcataaagggcatgggaggggctatggatttggtgcatggcgctaaaaaagtgattgtgatcatggagcattgcaacaaatacggggagtctaaagtgaaaaaggaatgctcattgcccttaacaggaaaaggcgtggtgcatcaattgataacggatttagcggtgtttgagttttccaataacgccatgaaattagtggaattgcaagagggggtcagccttgatcaagtgaaagaaaagacagaagctgaatttgaggtgcgcttatag
>HP_0829|6.063352011983075
atgagaattttacaaagggctttgacttttgaagatgtgttgatggtgcctagaaagtctagcgttttacctaaagatgtgagcttaaagtctcgcttaactaaaaacattcgtttgaatatcccctttatcagtgcggctatggatacggttacagagcataaaaccgctatcgctatggcgcgccttgggggtattggcatcgtgcataaaaacatggatattcaaacgcaagttaaagaaatcactaaggttaaaaaaagcgagagcggggtgattaatgatcctatttttatccatgcgcacaggacgctagcggacgctaaagtcataacggataattacaagatttcaggcgtgcctgtggtagatgataaggggttgttgattgggattttaaccaacagagatgtgcgctttgaaaccgatttgagtaaaaaagtgggcgatgtgatgactaaaatgcctttagttaccgctcatgtgggtatcagtttggatgaagcgagcgatttgatgcacaagcataagattgaaaaattgcccattgtggataaagataatgtcttaaaaggcttgatcacgatcaaagatattcaaaaacgcattgaataccctgaggccaataaagatgattttgggaggttgagagtgggggcggctattggagtggggcagttggatagggctgagatgttagttaaagcgggggtggatgcactggtgctagacagcgcacatgggcattcagccaatatcttacacactttagaagagattaaaaaaagcttggtagtggatgtgattgtggggaatgtggttactaaagaagccacaagcgatttgattagcgcgggagcagacgctattaaagtgggtattgggccaggaagcatttgcaccactaggattgtggctggggtgggaatgccccaagtgagcgcgattgataattgcgtagaagtggcgtctaaatttgatattcctgtgattgcagatggagggatccgctattcaggcgatgtggctaaggctttggctttgggggcatcaagcgtgatgataggctctttactcgctggcacagaagaatctcctggggattttatgatctatcaagggaggcaatataaaagctataggggcatgggcagcattggggctatgactaaagggagctctgataggtattttcaagagggcgtagcgagtgaaaagttagtcccagaaggcattgaagggcgtgtgccttatcgtggtaaggtttcggatatgattttccaattagtagggggcgtgcgctcttctatggggtatcagggggcgaaaaatattttggaattgtatcaaaacgctgaatttgtagaaatcactagcgcggggttaaaagaaagccatgtgcatggcgtggatattactaaagaagcccctaattattatgggtga
>HP_1339|6.051680746429146
atgtctgtatcgcatgttgctttaatcttaaggaaattgttttatcatagacaaggagtttttatgggcggtttttcagtgggaatgttgaaagattatgtggacatatttgtttttgcggtgcttggcgtggccagttttttagctttgtggtttgcgattgaaagggttattttttattctaaagtcgatttgaaagcttatgacgatatagatgccctgaatttggatttaaccaagaatctaaccattctctatgtgattttttctaacgcgccttatgtgggcttattagggacggttttagggattatggtgattttctatgacatgggcgtgagcggcgggatggacgctaaaacgatcatggtaggtttgtctttggctttaaaagcgaccgctctagggcttgctgtggcgattcccactttgatcgcttataatagcttgttgagaaaatccgatgttttgagcgaaaaattcaggatcatgaaaaaatga
>HP_1205|6.050395891862454
atggcaaaagaaaagtttaacagaactaagccgcatgttaatattggaaccattgggcatgtagaccatggtaaaacgactttgagtgcagcgatttcagcggtgctttctttgaaaggtcttgcagaaatgaaagactatgataatattgataacgcccctgaagaaaaagaaagagggatcactatcgctacttctcacattgaatatgagactgaaaacagacactatgcgcatgtggattgcccaggacacgctgactatgtaaaaaacatgatcaccggtgcggcgcaaatggacggagcgattttggttgtttctgcagctgatggccctatgcctcaaactagggagcatatcttattgtctcgtcaagtaggcgtgcctcacatcgttgttttcttaaacaaacaagacatggtagatgaccaagaattgttagaacttgtagaaatggaagtgcgcgaattgttgagcgcgtatgaatttcctggcgatgacactcctatcgtagcgggttcagctttaagagctttagaagaagcaaaggctggtaatgtgggtgaatggggtgaaaaagtgcttaaacttatggctgaagtggatgcctatatccctactccagaaagagacactgaaaaaactttcttgatgccggttgaagatgtgttctctattgcgggtagagggactgtggttacaggtaggattgaaagaggcgtggtgaaagtaggcgatgaagtggaaatcgttggtatcagacctacacaaaaaacgactgtaaccggtgtagaaatgtttaggaaagagttggaaaaaggtgaagccggcgataatgtgggcgtgcttttgagaggaactaaaaaagaagaagtggaacgcggtatggttctatgcaaaccaggttctatcactccgcacaagaaatttgagggagaaatttatgtcctttctaaagaagaaggcgggagacacactccattcttcaccaattaccgcccgcaattctatgtgcgcacaactgatgtgactggctctatcacccttcctgaaggcgtagaaatggttatgcctggcgataatgtgaaaatcactgtagagttgattagccctgttgcgttagagttgggaactaaatttgcgattcgtgaaggcggtaggaccgttggtgctggtgttgtgagcaatattattgaataa
>HP_0696|6.045880679425834
atggcaaatttattgaaaaacggcaaaactttaaaacaagctagagatgaaatcctagccaggacagaaaaaacagggcattataatggtctcaaaaaactagagtttaaagaaagagatccgattggttatgagaagatgttctctaaattaagaggcggtatcgtgcatgccagagaaacggctaaaaggattgcggcaagccctattgttgagcaagagggagaattgtgcttcacgctttataacgctgtgggcgatagcgtgctgacttctacaggtatcattatccatgtagggactatgggatcagctatcaaatacatggtagagaataattgggaagataacccaggcatcaatgacaaggatattttcaccaataacgactgcgcgattgggaatgtgcacccatgcgatattatgactcttgtgcctattttccacgatgaaaaattgattgggtgggtaggcggcgttacgcatgtgattgataccggttcggttactccaggatcgatgagcactggacaggttcaaagatttggggatggatacatgatcacttgccgtaagacaggagcgaatgatgaaagctttaaagattggttgcatgaatctcaaagatcggttcgcacgcctaaatattggattctagatgaaaggactaggattgcaggatgccatatgattagggatttagtgatggaagtcattaaagaagacggcattgattcttacatgcgatttattgatgaggtgattgaagaggggagaagaggccttatctctaggattaaatccatgaccataccaggcaagtatagaaaggtagcgtttgtggatgtgccttatgcgcataaggatattggcgtgtgctctgagtttgctaagctagacacgatcatgcactctcctgtggaaatcactatcaataaagacgctacatggaaattggattttgatggcgcgtctaggtggggatggcactctttcaattgcaaccaagtgtcttttactagcggtatttgggtgatgatgactcaaacgctgatacccacttctcgcatcaacgatggcgcttattttgcgactcaattcagactcaaaaaagggacttggatgaatccagatgacaggcgcaccgggcatgcttatgcgtggcacttcttggtatcaggctggagcgctttgtggagaggcttgtctcaagcgtattacagccgagggtatttagaagaggtcaattccgggaacgctaacacttccaattggctgcaaggtggcggtatcaaccaagatggagaaatccatgcggtgaatagctttgagacgagttcttgtgggactggagcttgtgcgataaaagacggcttaaatcacgcagcggctatttggaacccagagggcgatatgggcgatgttgaaatttgggaaatggcagagcctcttctttatttaggcaggaatgtcaaagccaataccggtgggtatgggaaatatcgaggcggtaacgggtttgaaaccttaagaatggtgtggggtgcgcatgattggaccatgttctttatgggtaatggctatatgaatagcgattggggtatgatgggaggctatccagcggctagtggttataggtttgaagcgcacaacaccgatttgaaaaacaggattaaaaataacgccagcttgcctttggggggcgattttaacccaactgatcgcgattatgaaaagcacatttctcatgcgtctcaagtcaaaagggataagcaatgcatcaccactgaaaactgctttgacaattacgacttgtatttgaattacatcaaaggcggtcctggatttggcgatccgattgaaagggatttgaatgcgattttagaagatctcaacagcaaacagctattgccagaatacgcttacaaggtttatggcgcagtggtgagtcaaaataaagacggcgtgtgggtcggcgatgaagccaaaacgaaagccagaagaaaagaaattcttgaaaacagaaaggctagatccataccggtaaaacaatggatggagcaagaaagaaacgctatccttgaaaaagaggcttccaaacaggttaagcacatgtatgcgactagctttgatctctcgcctaagtttttgaatgattttaaaacattctggaacttgccaaagaattggagcgtgaaagaagatgagcttggcgtattcacctatggatctaaatacaggatggatttgagcaaattgcctgatgtgcgcacagttctgttggttgatgagaaataa
>HP_1202|6.042231712542242
atggctaaaaaagtagtcggagaaatcaaacttcaaatccctgccggtaaggcaaacccttcacctcccgtagggccagcgttgggtcaaagaggggttaatatcatggaattttgtaaggcttttaatgagagaactaaagacatggggagttttaatatcccggtgattatcacggtttatcaagacaaaagttttacctttatcactaaaaagcctccggtaacggatttgatcaaaaaagcttctggggttgaaaaaggttctgacaacccgctcaaaaataaaattgcaaagctcacccacaagcaagtggaagagatcgcgcaattgaaaatggaagatttaaacacaagcaccatggaagcggccaaaaaaatcgttatgggcagcgctaggagcatgggcgtagaagttgtggattga
>HP_0667|6.007841811741412
atgcaagaaatcagtgcctatacactcattaaagaaaaattgcaagccatacccaaccttcgccataaagggatcttgtttgaaaaaatttctaagcaatttttacaagagcatgacagcgctaacgaatacgagtctattgatctttggtatgattggaaattaagggggaatgagcgcgataaggggattgatatagtcattacgaccttcaaacaaagaatacatcgctgtgcaatgcaaattccatcaaaatag
>HP_1267|5.985804202080872
atgagcgcttatatcattgaaaccctgattaaaattttgattttagtcgctgttttttcggctttaggaggctttgccacttatattgaaaggaaagtgttagcctatttccaacgccgtttagggccttgttatgtggggccttttgggcttttgcaagtcgcagcagacggcattaagcttttcactaaagaagacattatccctcaaggcgcgaacaaattcattttcacgctagcgcccattattgcgatggtgagtgcgtttgtgtccatggcgcctatcccctttttccctaatttcactctgtttggctatgagatcaagccccttatttctgacatcaacattggctttttgtttttcttagccgtgggttcggcagggatttatgcgcctattttagccgggcttgcctctaataacaaatactctttaattggctccgcaagagcgacgatccaactgctcagctttgaagtggtcagcactttaaccattctagcccccttaatggtggtaggatcgctctctttagtggaaatcaatcattaccaaagcggtgggtttttagactggcttgtgtttaagcagcctctagcgtttgttttgtttttgatcgcaagttatgccgaattgaatcgaaccccctttgacttgctagagcatgaagccgagatcgtggcggggtattgcaccgaatacagcggcttgaaatggggcatgttctttttagcggaatacgcgcatttattcgctttttcttttgtgatttctattgtgttttttggcgggtttaacgcatggggctttatccctggaggcatagcgattttgattaaagcgggcttttttgtctttttatccatgtgggttagagcgacttatccgcatgtgcgcccagaccaactgatggatatgtgctggaaaatcatgctgcctttagcgttattgaacattgtgctaacgggcattatcattttaatttaa
>HP_0628|5.975636745903616
atgggttgcagcgggggcgatgcgaccgcttgcgcgaatctggctcagatgtatgaaaacaagaaaaatgcggattcaaacgataaagaaaacgctttgcaattgtatgcggtggcttgtcaagggggggatatgctcgcatgcaataatttggggtggatgtttgctaacggaagtggggtcccaaaagattattacaaagcgataagttattataaattttcatgcgagaatgggaatgatatggggtgttataatttgggcttgatgtctaatgtgaataatatttatggcattgataaggcgcaactcagtcaagtggatttgaactatttggcttgtaacgctggggatatgatggggtgcgcgaatttgggctggatttatgcgaatggggatttaggggctccgttaaataaccactatgcggcgaaatatttccaaatggcatgcgatggggggattttggggagctgtaacaatttaggcgtgctgtatcaaaagggtttaggcgtgcctcaagacgatcaaagggctttggatttattctcgtatgcgtgcgataatggttttgagtcaagctgccgtaattacgggaatttcaaagagcatttattgcgcgtgaatcctaattacgggcgcttgttcatgccatacaattcttatgatataccctaa
>HP_1292|5.966219979816193
atgagacacaaacacggataccgcaagcttgggagaaccagctcgcacagaaaggcgttattaaagaatttagcgatcgctttgattgagcataacaaaattgaaacagggatttataaggctaaggaattgcgcagttacattgagaaattgacgacagcggctcgtgtgggcgattttaatgcgcaccgccatgtttttgcatatttgcaaaacaaagaagccacccacaagcttgtaactgaaatcgcgcccaaatacgcgcaaaggaatggcggatacaccaggatccaacgcaccacttttagaagaggggacgcttccactctagccaccattgaatttgtatga
>HP_0059|5.956868107876678
atgggaacattcattgaaaaatgttttggcttctatcaagtgaggaaagagttagaagctcgcatcagtgggttagaagatgaaaacgctgagctatttgcagaaaacgaaaaattagctttaggaactagtgagttaaaagacgccaacaatcaattaaggcaaaaaaacgacaaactattcacaacaaaagaaaacctaactcaagaaaaaacagaactgactgaaaaaaataaagttctaaccacagaaaaaggaaatctagacaatcagcttaatgcatcacaaaagcaagtgcaagcgttagaacaatctcagcaagttttagaaaatgaaaaagttgagctaactaacaagatcaccgatttatcaaaagaaaaagaaaatctaactaaagcaaacaccgagctgaaaaccgaaaacgacaagctcaaccaccaagttatcgcgctcactaaagagcaggatagccttaaacaagagcgagcgcaattgcaagatgcgcatgggtttttagaagaattatgcgctaatttagaaaaagacaaccaacacctaaccgacaaactcaaaaagttagaaagcgctcaaaaaaatttagaaaattctaacgatcagctattacaggctatagaaaacatagccgaagaaaaaacagaattggagcgagaaatagcgcgcttgaagagcttagaagccacagacaaaagcgagctggacttgcaaaactgtcgttttaaaagcgcgatagaggatctcaaacgccaaaacagaaaattagaagaagagaacatagcgctcaaagagagggcttatggcttgaaagagcaaccctcaaaacaaccaaaaccataa
>HP_1314|5.94854059797717
atgagtaaagcgttattaagatttgtgcggttatctcctactaaagccagattgattgcaagacagattcaaggcatgaacgctgaattagcgatcgctagtttggaatttacgcccaataaagcggccagagtgctttcaaaagtggtggcttctgcggtcgctaacggctctttagacgccaagagtgctctgattgtttcttgcagagtggatgctggccctgtgcttagacgctccattccaagggctaaaggcagagccacagccattagaaagccaacatctcatgtattcgtagaagtagcagaagggaaagaaatgaaatcttctaaaagccataaaaaaaatcaagcagaaggtaagtag
>HP_0010|5.919655847152629
atggcaaaagaaatcaaattttcagatagcgcgagaaaccttttatttgaaggcgtgagacaactccatgacgctgttaaagtaaccatggggccaagaggcaggaacgtgttgatccaaaaaagctatggcgctccaagcatcactaaagatggcgtgagcgtggctaaagagattgaattaagttgcccggtagctaacatgggcgctcaactcgttaaagaagtagcgagcaaaaccgctgatgctgccggcgatggcacgaccacagcgaccgtgctggcttatagcatttttaaagaaggtttgaggaacatcacggctggggctaaccctattgaagtgaaacgaggcatggataaagccgctgaagccattattaatgagcttaaaaaagcgagcaaaaaagtgggcggtaaagaagaaatcacccaagtggcgaccatttctgcaaactccgatcacaatatcgggaaactcatcgctgacgctatggaaaaagtgggtaaagacggcgtgatcaccgttgaagaagctaagggcattgaagatgaactagatgttgtagaaggcatgcaatttgatagaggctacctctccccttattttgtaacaaacgctgagaaaatgaccgctcaattggataacgcttacatccttttaacggataaaaaaatctctagcatgaaagacattctcccgctactagaaaaaaccatgaaagagggcaaaccgcttttaatcatcgctgaagacattgagggcgaagctttaacgactctagtggtgaataaattaagaggcgtgttgaatatcgcagcggttaaagctccaggctttggggacagaagaaaagaaatgctcaaagacatcgctattttaaccggcggtcaagttattagcgaagaattgggcttgagtctagaaaacgctgaagtggagtttttaggcaaagccggaaggattgtgattgacaaagacaacaccacgatcgtagatggcaaaggccatagccatgatgtcaaagacagagtcgcgcaaatcaaaacccaaattgcaagcacgacaagcgattatgacaaagaaaaattgcaagaaaggttggctaaactctctggcggtgtggctgtgattaaagtgggcgctgcgagtgaagtggaaatgaaagagaaaaaagaccgggttgatgatgcgttgagcgcgactaaagcggctgttgaagaaggtattgtgattggcggcggtgcggctctcattcgcgcggctcaaaaagtgcatttgaatttgcacgatgatgaaaaagtgggctatgaaatcatcatgcgcgccattaaagccccattagctcaaatcgctatcaatgccggttatgatggcggtgtggtcgtgaatgaagtagaaaaacacgaagggcattttggttttaacgctagcaatggcaagtatgtggatatgtttaaagaaggcattattgaccccttaaaagtagaaaggatcgctttacaaaatgcggtttcggtttcaagcctgcttttaaccacagaagccaccgtgcatgaaatcaaagaagaaaaagcggccccagcaatgcctgatatgggtggcatgggcggtatgggaggcatgggtggcatgatgtaa
>HP_0743|5.913096296016254
atggcattagacaaaaggatttggatgcattttgatcttttgccttttgtgtttattattcccttgttggtggtttcttttttgttgatttttgagagcagcgcggttttgagcttgaagcaaggggtttattatgcgatagggtttattctcttttggatcgtgttttttatccctttcagaaagctcggtcgttggctgtttgtgttttattgggcgtgcgttattttattggcgttagtggattttatgggatatagtaagcttggggcgcaacgatggctagtcattccctttatctctatcactttacagcctagcgaacccgtgaaaatcgccattcttttattgttggcgcatttgatcaaaatcaacccacctccttttaagggctatgattggggcatgtttttaaagcttagtttttacatttgcttaccggcggctttaattttaaaacagcctgatttaggcacggcccttattgtgctgatcatgggttttgggattttattgatcgtaggtttaaggactagggtgtggctccctctttttatcgctcttttagtggcttcgcctatcgcttatcattttttgcatgattaccaaaaaaaacgcatcgcagactttctttctgaaaagcctaattaccatgtcatgcaatccatcatcgctataggatcgggtgggtttttaggcaaatctaaagaagcttgtacccaaaccaaattcaaattcttgcctatcgcaacgagcgattttatctttgcttacttcgtggagcgttttgggtttttaggggctatgttgctttttgcaatttatataggcttgagtttgcatttatttttttatctgtttgagagcaacagcgattggtttttaaagattgtagcccttgggatctctattttaatctttgtttattccagcgtgaatatcgccatgactttagggttagcccctgtggtggggattcccttgccattatttagctatggagggagcagttttatcacttttatgatcctgtttgggatcttagaaaacctgcttgcttttcgctatatttttggatacaatagcaaaccatcctttgggaattttggattcttagctcagctggtcagagcactcggctcataa
>HP_1447|5.8985491363393425
atgaaacgcacttaccaaccacacaacacaccaagaaagcgaacccatggctttcttgtgagaatgaaaaccaaaaacgggcgcaaggtgattaatgccagacgagctaagggcagaaaaaagctttccgtctaa
>HP_1187|5.8954474860150325
atggaatcagtaaaaacaggaaaaacaaataaggttggcaagaatacagagatggctaatacaaaggcaaataaagaggctcattttaaacaagcgagcaccattacaaatataatcagatcaattcgtgggatttttacaaaaattgcaaagaaagttagaggacttgtaaaaaaacaccccaagaaaagcagtgcggcattagtagtattgacccatattgcgtgcaagaaagcgaaagaattagacgataaagtccaagataaatccaaacaagctgaaaaagaaaatcaaatcaattggtggaaatattcaggattaacaatagcgacaagtttattattagccgcttgtagcactggtgatgttagtgaacaaatagaactagaacaagaaaaacaaaagacgagcaatatagagactaacaatcaaataaaagtagaacaagaaaaacaaaagacaagcaatatagagactaataatcaaataaaagtagaacaagaacaacagaaaacagaacaagaaagacagaaaacagaacaagaaagacagaagacagaacaagaaaaacaaaagaccattaaaacacagaaagatttcattaaatatgtagaacaaaattgccaagaaaatcataatcaattctttattgaaaaaggaggaattaaggctggtattggtatagaagtagaagctgaatgcaaaacccctaaacctgcaaaaaccaatcaaacccctatccagccaaaacacctcccaaactctaaacaaccccgctctcaaagaggatcaaaagcgcaagagcttatcgcttatttgcaaaaagagctagaatctctgccctattcacaaaaagctatcgctaaacaagtggatttttatagaccaagttctatcgcttatttagaactagaccctagagattttaatgttacagaagaatggcaaaaagaaaatttaaaaatacgctctaaagctcaagctaaaatgcttgaaatgaggagtttaaaaccagactcacaagcccacctttcaacctctcaaagccttttgttcgttcaaaaaatatttgctgatgttaataaagaaataaaagtagttgctaatactgaaaagaaagcagaaaaagcgggttatggttatagtaaaaggatgtag
>HP_1271|5.890037656493165
atgcaatattcttctttgctgtcagtggtgttgtttttgcctttaatcggtgcaatttatgcggggctgtttggggctaaagctaaagcgttgcatgtgggcgttttcaattctttgtgcgtgctggtttctttcattggcgctgtggttctttttattcaagcttggcatcatcaaagctatgaaaaatatttatttgactggatcgttgtagggaattttaaagtcggcttttccctcatgctggataatatcaatgcagtcatgattgtcgtggtaactttagtttctttcttagtgcatgtgtattctataggctatatggagcatgacgcagggtttaaccgctatttttcctatctcagcggctttgtgttttccatgctggtgttggtgttgagcgataattttttagggcttttcattggctgggaaggggtggggctatgctcttacttgctcattggcttttggtatcataagacaagcgcgaataacgcttctattgaagcctttgtgatgaatcgaatcacggatttaggcatgctcatggggattattttgatcttttggaattttggcaccctccagtataaagaagtctttagcatgctcaataacaccgattattccatgctcttttacattagcgtgtttcttttcattggcgctatggggaagagcgctcaattccccatgcacacatggttagccaacgctatggaggggcctacgccagtgtccgcactcatccatgcagcgacgatggtaaccgctggggtgtatctagtcatcagagccaatcccttgtatagcgcggtgtttgaagtgggttatttcatcgcatgtttaggggcgtttgtggctctttttggagcgagcatggccttagtcaataaggatttaaagcgcattgtggcttattccacgctttctcaattaggctatatgtttgtagcggccggtcttggggcttatgcgatcgcgcttttccatctcttcacgcatgcgtttttcaaatccctccttttcttgggctcagggaatgtcatgcatgcgatggaagacaatctggatattactaaaatgggcgctttatacaaacctatgaggatcacagctgtctttatgattatagggtcagtggctttgtgcgggatttaccctttcgcaggatacttttctaaagacaaaattttagaagtggcttttgggatgcaccaccatattttatggtttgcgcttctaattggggcgatctttaccgctttttatagcttcaggctcatcatgcttgtgttttttgcacccaaacagcacgaaatcaaccacccccacgaggctcaaaatttcatgcttttaagcatgttgccgttaggggttttagcggtcattgccggattttttgaagagccgttttttcatttcatttctcaagtgatccctagcgttggagagtatctagtcccgctcgctcttttaatcagtatcaccaccatagtggtgttattgagtatcgcctatgccatatttaaatataaaaatggtatcacttccaaaaaagaggggggctttttatacaagctcttgctcaaccaatactatatcccgcagctctatcaagggattgcaaaagtttttagcgccatcgcttcattcttgcaccaagtcgtggaattaaaaatcattgatgcgatagtggatgctataggaagaagcgtttttgttatagggcgtgtgtttaggatcagtcaagatgggaatttaacctccatgctgcgcttcatggtggctggggttttaatcttgttagcgtttgtagctttttttgggagataa
>HP_0451|5.880088847622302
ttgatcttagaaacaataagcaagcaactacaagagcaacaagaatctctcaataaagattatagaaagaagctagaaagcatcaaagagcgctccgataggctagagagtgatcttaaaacgcaatttgacgctcaattagaaaaatgggagcaaaattttaagggctatgaacaacaactaacagacatcttaaatgaaagagaacagctagatttggatcaacagcgtcttaatgcccaaaaacaagcacttgaaaaccacatgaagcaaagagaagaatag
>HP_0637|5.879750805567947
atgcatcaaaacaataaaacttttttacccagccaatccgctcacctctctaaaatcattctttttttaaacaccggctttttagcctatctgttaagcgcttgtggggcgaatgtgcctatagaagaagtgttggttaaagatcctaaagagaccaaagcccaagaagtcgccagagaagaaaaggctatccagcaagaaaacgccactattgatgcgcgcaccacgcctttaatcaatcgtttcactaattatagcgcttatggctctttaaacggcttttacaattcagtggataatctcaattcgcccatgcaaaacgggatgtatggaggctattacatgccttattattacatgccctatggtttcatgccttatgggtcaggtcttatgccttatgggccttatgggtatggagcgcctggatacttcccttacgctttttattga
>HP_0071|5.87242142358583
atgctaggacttgtattgttatatgttgggattgttttaatcagcaatgggatttgcgggttaaccaaagtcgatcctaaaagcactgcggtgatgaacttttttgtgggcggactttccattatttgtaatatagttgtcatcacttattctgcactccaccctacagcccctgtagaaggtgctgaagatattgctcaagtatcgcaccatttgactagtttctatggaccagcgactgggttattgtttggtttcacctacttgtatgcggctatcaaccacacttttggtttggattggaggccctactcttggtatagcttattcgtagcgatcaacacgattcctgctgcgattttatcccactatagcgatatgcttgatgaccacaaagtgttaggcatcactgaaggcgattggtgggcgatcatttggttggcttggggtgttttgtggcttaccgctttcattgaaaacatcttgaaaatccctttagggaaattcactccatggcttgctatcattgagggtattttaaccgcttggatccctgcttggttgctctttatccaacactgggtgtga
>HP_0191|5.860967268707375
atgagtgataatgaacgaacgattgtagttagagtgctaaaatttgaccctcaaagcgcggtgagtaagccgcattttaaagagtatcagttgaaagaaacgccatccatgacgctttttatcgctttgaacctcattagagagcatcaagatccggatttgagttttgattttgtgtgccgcgctgggatttgcggctcttgcgcgatgatggttaatgggagaccgaggctagcttgtaaaaccctaacttctagctttgaaagcggggtgatcacgctcatgcccatgcccagttttacgctcattaaagatttgagcgtgaatacgggcgattggtttttggatatgactaaaagggtggagagttgggcgcattctaaagaagaagtggatattactagaccggaaaaaagggttgagcctgacgaagcccaagaagtctttgaactagacaggtgtattgaatgcgggtgttgtatcgcttcttgcgggactaaactcatgcgccctaatttcattggagctgctggcatgaacagagccatgcgttttatgattgacagccacgatgaaagaaacgatgatgatttttatgagttagtcggcgatgatgatggtgtttttgggtgcatgagccttatcgcttgccatgacacttgccctaaagaattacccttgcaaagcagtatcgccactttgcgtaacaggatgttgaaagtgggtaaaagccgctaa
>HP_0565|5.8517199917024305
atgcaagcgttaaaatcattgcttgaagtgattacaaaacttcaaaatttaggcggctatttgatgcatatagctattttcattatttttatttggattggagggcttaagtttgtgccgtatgaagccgaagggatcgccccttttgtggctaattcccctttcttttctttcatgtataaatttgaaaagcccgcatacaagcaacacaaaatgtctgaatcccaatccatgcaagaagaaatgcaagataaccctaaaatcgttgaaaacaaagaatggcataaagaaaaccgcacttatttagtggctgaagctttagggatcacgattatgatcctaggtattttggtgcttttagggctttggatgcctttaatgggcgtgattgggggtttgcttgtcgctggaatgacgatcacgactctatcttttttattcacaacgccagaagtgtttgtcaatcagcatttcccatggctttctggggctggaaggctagtggttaaagacttggcgttatttgctggaggcttgtttgtggccgggtttgatgcgaaacgctatttagaggggaaagggttttgcttgatggatcgctcatcggtagggattaaaactaaatgctctagcgggtgctgctcttaa
>HP_0311|5.8506336642531975
atgtgcgttttatgcggggagcttatcagttctttccattggacagatgagagcgatagttatgggattgatgagaatttgaaagggcaaaatgcacttattagcgccaatgaaaacgccagagaacgcaaaagagcgcggctcaaacgagtaagattactcaatcaaatcctggcgttttatgggctaaaaattaatgattggcaaggcgcgaagtttgtgctgtgcgataaaaaagggcagagcgtgatcgtgaatgatttaggcgatttgtgggataaggcgcaaaacttagccaaaaaagagatggacgcactagattctcatctgttagcgtttttaaatcaaaatgcaaatgccattcactga
>HP_1109|5.841955451110576
atgaaagattggaacgaatttgaaatgggagcggtgctcttcccttttgaaaaaaacgcgcaaagcgaaatggaaaaacacaatgatgagcgccattacaccgagcaaagttacttcaccacttcagtggctcattggcgcgtggctaagcctgtgcataacaataatatttgtatcaattgctttaattgttgggtttattgcccagacgctgctattctttcaagagagggtaagttaaagggcgtggattattctcattgtaaaggctgtggcgtgtgcgtggatgtctgccccaccaaccctaaatcgctatggatgtttgaagaacaaattgagcctgctaccgctctcactcaatggccgcaaaaacaagaaaagaaaaaatcataa
>HP_0633|5.836744639234727
atggataaaatgaataaggtcgttttacacaaagaatattccggttttgtgcgctttttccattgggttagggctttgagtattttcgctttaatcgctacagggttttacatcgcttacccttttttgcagcctaattccagcttttataaaggggtgtatcttttacaagcttatgtgcgttcttttcatgtcatgtttgggtttttgctcattagcgcattaatctttagaacctatctttttttcactaaagaaagcttgatggaacgcaagagttttagccaacttttaagcccaaaagcctggattgatcagatgaaagcgtattttcttatcagcggcaaaccccacactaaaggagcgtataaccctatccaactcgtggcttattccactttgattgttttgatcgtgttgatgagtttgagcgggatggtgctgtattataatgtctatcatgcggggcttggagcgtttttaggaagcgcttttaagtggtttgaaacgctttgtggagggttagcgaatgttcgtttcatccaccacttagcgacttgggggtttattttgtttgtccctgtgcatgtttatatggtgtttttccattctatcaggtatgaaagttcgggggcggattctatgattaatggctatggttataccaaagaatga
>HP_0985|5.828837746498773
atggggcgttggttccttggagcgatcgttattaaaataattttgggtttttgtggtaaaattctcccatgcaggctttgtttagagaacttatctctattgcccgaatcttttgactctttttctcatgtttataaaggtaagcgtctgcaaaagcgtttagtgcttcgctgttttcatcattattattccaatgattcgctaatttttcatagtcaatcgctgtttcttgtttcatttttcccatgttgtttcctttttttcttttgtttcactgccaagcgcatggctcttatgccatgcgtttctcttgctcttgtttag
>HP_1316|5.825711611619221
atggcgattaaaacttataagccctacaccccaagcagacgcttcatgtcggtgttggactctaaagacattaccgcaaaaagcagtgtcaaaggcttactcactaagcttaaagcaacagcagggagaaacaataacgggcgcatcaccagccgccacaaagagagaggggctaaaaaactctatcgcattattgatttcaagcgcaataaatacaatattgaagggaaagtggctgcgattgagtatgatccttacagaaatgcgcgcatcgctcttgtagtctatcctgatggggacaaacgctatattttacagccaagcggtttgaaagtgggcgatagcgttatcgctgctgaaggcggtttggatattaaagtgggctttgcgatgaagttaaaaaatatccccataggaacggtggtgcataatattgaaatgcatccaggggctggcgggcaattagccagaagcgcaggaatgagcgctcaaatcatgggtagagaaaataaatacaccattattaggatgccaagctctgaaatgcgctacattctaagcgaatgtatggcgagtgttggcgtggtagggaatgaggattttatcaatgtctctatcggtaaggcagggcgtaaccgccacagagggatccgcccacaaactcgtggtagcgcgatgaacccagtggatcacccgcatggtgggggtgagggtaaaacagggacaagcggtcatcctgtatcgccttggggcactccagctaagggctataaaacgagaaagaaaaaagctagcgacaagctcatcatttccagaaagaaacataaataa
>HP_1251|5.822164123831353
atgattgcttacattctcaaacgcttgcttttgattatccctactttattagctatcatgaccattaatttctttttgatccaatcggctcctggaggccctatagagcagatgatggctaaaatcaataacacgcagtccaaagagattcaaggcgttgttaaagagcgttcgtatagggcgtctcaagggttggagagcgatttgttagaaaatttaaaaaaactctatggttttgacaagcccataggggagcgctaccttctcatgctcaaaaaatatctgcaatttgattttggggagagcttttatcgccagattaaagtgatagatttgattaaggaaaaattgcccgtatccatttcgttagggctttttagcacgcttttgatttatcttatttctatccctttagggattttcaaggccaaacgcaataacgagcctttagacgtgttaagcagcgtggtgatcattgtcgctaacgctatcccggcctttttgtttgcggtggtgttgatcgtgttttttgctggagggaattattggcattggttccctttaaaggggctagtgagcgataattttgaaagtttgagcgcgttaggtaaaatcaaggattatttatggcatatcactttgcccgttctttgcatttctttagggggttttgcaagccttacgcttttagtgaaaaactcttttttagatgaaatgggcaagctctatgtactgagcgctaaggctaagggttgttcagtggggcgtattttttatgcgcatgtgttccgtaatgcgattttattagtggtggcgggtttcccgcaagcttttttgggcatgttctttagctcaagtttgttgatagagattgtttttagcctagacgggttagggcttttagggtatgaaagcattgtgagtagggattatcccgttgtgtttggttcgctttatattttcacgcttttaggtttggtagcgagtttgataagcgatttgctctgtgtggtgattgaccctaggattgattttgaaaagcgttga
>HP_0556|5.809937947655837
atggttacacatgaaaaaatcaaaagccgcttttctaggaattggtctttaaggaataggggtaggcattttgcatctgcaagcgtgtattttttctcacttcttgtcattacagctgttaatagaagtagtgcagttgcttggttattgatgcctgaacatttgattgggtggtttttgatttcttttagtggggaatttgtagcagacatggcgtttggcaaaaaaagtaagatctttaaaacccgctttggaatttctattgtgagcggcgtttcactattgcttggcgctttaccagcgcatttgttttttgtatggtttggttttattaattggtgggctgtcctttttatagaagcgggagctggtctattggtgggctgtgtgatacaaaagattttttttggtaaatattgggtggatcgctattattaa
>HP_0200|5.808580698296112
atggcagtacctgatagaagagtgagtaagacaagagcggcaaaaaggcgcacgcattatagcgttaagctggctaagcccataaaagctaaagatggcacttggaagctcccccaccatattaacaaatttactaaagaatactag
>HP_1373|5.801212002297409
atgatttttagcaaattgatcggtttgttttcgcatgatattgccatagatttaggcacggctaacacgatcgtgttagtcaaagggcagggcattattatcaatgagccttctattgtggcggtgcgcatgggattgtttgattctaaagcttatgatattttggcagtggggagcgaggctaaagaaatgctaggcaaaacccctaacagcatcagagcgattcgccccatgaaagatggcgtgatcgccgattatgacattaccgctaaaatgatccgctactttattgaaaaagtgcacaaacgaaaaacatggatccgcccgcgcatcatggtgtgcgtgccctatggattaacaagcgtggaaaggaatgcggttaaagagagcactttaagcgcgggggctagagaagtctttttgattgaagagcctatggcagcagcgattggagcaggcttgccagtcaaagagcctcaagggagtttgatcgtggatattggcggaggcacgactgaaattggcgtgatcagtcttggggggctagtcatttctaaaagcattagagtggctggggataaattggatcaaagcatcgtggaatacatccgcaagaaattcaatctgttgataggcgagcgcaccggtgaagagattaagattgaaatcggttgcgcgatcaaattggatccgcctcttaccatggaagtgtcagggagggatcaagtgagtgggctgttgcacacgattgaattgagctctgatgatgtgtttgaagccattaaagatcaggtgagagaaatttctagcgctttaaggagcgtgcttgaagaagtgaagccggatttggctaaagacattgtgcaaaatggcgtggtgcttaccggcggtggggctttgattaaaggcttagacaagtatttgagcgatatggttaaactccctgtgtatgtgggcgatgagcctttattggccgtggccaaaggcacaggagaagccatacaagatttggatttactcagccgtgtgggttttagtgaataa
>HP_0107|5.797014070821613
atgatgattatcaccacaatgcaagacgccataggccgcactcccgtttttaaattcactaacaaggattaccccattccgttaaattccgccatttacgccaaactggagcatctaaacccaggggggagcgttaaagatcgcttaggccaataccttataggagaagggtttaaaacgggcaaaatcacttctaaaacaaccatcattgagcctaccgcaggcaataccggcatcgctctagctttagtggcaatcaagcaccatctcaaaaccatctttgttgtcccggaaaaattcagcacagaaaaacaacaaatcatgagggctttgggggctttagtaatcaacacgcctactagcgaggggatttctggcgccattaaaaaaagtaaagagttagccgaaagtatccctgatagctatttgcccttacaatttgaaaaccctgataatcccgccgcttactaccacaccctagcccctgagattgtccaagaattaggcacaaaccttacgagctttgtagccgggatagggagtggtggcacttttgcgggcacggctaggtatttgaaagaacgcatccctgcgattcgcttgattggggtggagccggagggttctattttgaatgggggtgagcctgggcctcatgagattgagggcattggcgtggagttcatccctcctttttttgaaaacttggatattgatggctttgaaacgatctcagatgaagagggttttagctacactaggaagttagccaagaaaaacggcttattagtggggagctctagcggggcagcttttgtggcagcattgaaagaagcgcaacgcctccccgaaggcagccaggttttaaccattttcccggatgttgccgatcgttatctctcaaaaggtatttatttataa
>HP_1512|5.7899799383090595
atgcttagaaatcaatttcgtatcgtgtttgtctcttgtattgtcgctagcaatttgcaagctcaagaaacaacccacactttgggtaaggtaaccactaagggtgaaaggacttttgaatacaacaataaaatgtatattgacagaaaagagctccaacaacgccaaagtaaccaaatccgtgatatttttaggactagagcggatgtgaatgtggccagtgggggcttgatggcgcaaaagatctatgttagggggattgagagccgtctcttaagggtaacaatagatggcgtcgcccaaaatggtaacattttccaccatgacgctaacaccgtgatcgatcctaacatgattaaagaagtggaagtgatcaagggggcggcgaacgcttcagcaggcccaggtgcggtggcgggtaaattgtctttcaccacgattgacgctaacgacttcttaagaaagaatcaaacttatggcgctaaagcggaagcggccttttataccaacttcgggtatcgcatgaacgccactgcggcttaccgggggaaaaactgggacatcctagcctattacaaccatcaaaatattttttactacagagacgggaacaacgcttttaggaatgtcttccaccctaactacgatttacaagatccaagcaatagcgatatgagcgtagggactcccagtgaagtcaatagcgttttagctaaaattaatggctatatcaacgaaacagacagcattagcgtgagctacaacctcacacgagacaattctacaaggcttttacgccctaacaccacttcagccctctctaaagccaatgacccaggaagccagccagccccctttgtgattgactttgggaaagaattagcccatacgatcaacttcaaccacaatttgagcttgaaatacaagcatgaaggcggccctaattttaaccagccgcgcgttgaatccaccgcctttttaggggtaagggggggcaattataaccctgtggtgaatcctttcgcttacaattctaacgagccggctaacccagattatatccctgaagtgaaagagtggtgtaataacccagataatatcagccagtgcacgcaaggggctatcaggccttctaatggaggctatcaaataggctatggcacgcctaattctattaattggcaagggactagcgattctagtggaggggcgcaagcagggtatgggcagcttaacgctatttctacaagcgcgaacgtttatcatgggcttgtccctaaaaatcctgattatgacatgaccccccctaacgctcaaaaccctagcgcaaacgattggactttagggaatgcggacgctgaggggactttagccagaaggatttttttaatcaactcgggcgttaattttaaagtaacccaccccattagcgaagattatgggaatgtgtttgaatacggcatgatttatcaaaacctgagcgttttctctggattggataaaggcaaaaacggctattataaaaacaacattgatcctaacgaccctaacgggccgggcttgccttaccgccattactacaccgatcaaagctcccaatacccccaaaatctcaacacccctaacccgctctatcgtaacatgccccaaaattcgcatgcgatcggcaatatcatcggagggtttatgcaagcaaactacaacattttaagcaatgtgatcgtgggtgcgggaactcgttatgatatttacaccttgctagacaaaaacggccgcacgcatgtaacttctggtttctcgccttctgcaaccgtgctttataaccccattgaaagcattggcttgaaagtgagttatgcgtatgtaactaagggggctttgcctggcgatggcgttttgatgcgcgatcctacggtgatttatcaaaggaatttgcgccctgcgatcggtcaaaatgtggaatttaatgtggatttcaacagcaagtatttcaatgtgcgcggggcagcgttctatcaagtcatcaataatttcatcaacagctacgggcaagacacttctaaaaatggagggggtaacgcaaccgcaaaaaacatgtcagggaatttacccgaaaccattaacatttatggttatgaagtttcagggaatgtgaggtataagaatttcttagggactttctcagtggctcgctcttggccaacggctagggggcatttattagcggacacttacgctctagctgcaacgactgggaatgtgtttattttaaaagccgattatgatgttcgcaggtgggggcttactttaacctggctctcgcgctttgtaactaacatgtattatgagggctattctatctattacccgcaatacggcttgatcaaaatccataaacccgggtatggcgtgcataatgtctttatcaactggactccgccttctaaaaaatggcagggtttaaggatttcagccgtgtttaataatatcttaaacaagcaatatgtggatcaaacttctgtgtttcaagcgagcgcggacgctccagcgagcgatatgatccctaaaggtaagcgcatggcgctcccggctcctggatttaacgcgcgttttgaggtatcctatcagttctaa
>HP_1195|5.786999614211558
atggctagaaaaaccccattaaataggatcaggaatattggtatcgccgctcacattgacgctgggaaaaccaccacttctgaaaggattttattctatacaggcgtgagccataagattggcgaagtgcatgacggcgcggcgacaatggattggatggagcaagaaaaagaaagagggatcactatcacttctgcggcaacgacttgtttttggaaggatcaccaaatcaatttgattgacaccccagggcatgtggatttcactattgaagtggaacgatccatgcgcgtgctagatggcgcggtttcggtgttttgctcggttgggggagtgcaacctcaaagcgagaccgtgtggcgtcaagcgaataaatacggcgtgcctaggattgtttttgtcaataaaatggataggattggagcgaatttctataatgtagaaaaccagattaagcttcgcttgaaagctaatcctgtgcctattaatatccctattggggctgaagacactttcattggcgtgattgatttagtccaaatgaaagcgatcgtttggaataatgaaaccatgggggccaaatacgatgtggaagaaatccctagcgatttgttagaaaaggctaaagaataccgagaaaagcttgtagaagccgtagccgagcaagatgaagccttgatggaaaagtatttgggcggtgaagaattgagtattgaagaaatcaaaaaaggcattaaagcgggttgtttgaacatgagccttgtccctatgctttgtggttcttcttttaaaaataaaggcgtgcagaccttattagacgcagtcattgattacttaccagcgcctacggaggttgtggatattaaggggattgatccaaaaaccgaagaagaggtttttgtgaaatccagcgatgatggcgagtttgccggtttggcgtttaaaatcatgacggatccttttgtgggccaactcacttttgtgcgcgtgtatcgcggcaagctagagtccggtagctatgtgtataactccaccaaagacaaaaaagagcgcgtgggaagactgcttaaaatgcactccaataagagagaagacattaaagaagtttatgcgggtgagatttgcgcgtttgtgggcttaaaagacacgctaaccggggacacgctttgcgatgaaaaaaatgcggtggttttagagagaatggaatttcctgagccagtcattcacatcgctgtggagcctaaaacgaaagcagaccaagaaaaaatgggcgtagcgttaggcaagctcgctgaagaagatccaagctttagggtgatgactcaagaagaaaccgggcaaacccttattggtggcatgggtgaattgcacctagaaatcatcgtggacaggttgaagagagaatttaaggtggaagctgaaatcggtcagccgcaagtcgcctttagagagactatccgctcaagcgtgagcaaagagcataaatacgctaagcaaagcggtggtcgtgggcaatacgggcatgtgtttatcaagcttgagcctaaagagcctggcagtgggtatgaatttgtgaatgaaatttctgggggcgtgatccctaaagaatatatccctgcggtggataagggtatccaagaagcgatgcaaaatggcgttttggcaggctatccggtggtggattttaaagttaccctttatgatgggagctaccatgatgtggattcttcagaaatggcgtttaaaatcgctggctctatggcgtttaaagaagcgagtcgcgcggctaacccggttttactagagcctatgatgaaagtggaagtggaagtccctgaagaatacatgggcgatgtgattggcgatttgaatagaagaagagggcaaatcaattctatggacgatagattaggcttgaaaatcgtgaacgcttttgtgccgttggtggaaatgtttggctattctacggatttacgatcagccacccaagggcgtgggacttactctatggagtttgatcattatggcgaagtgcctagcaatatcgctaaggaaattgtagaaaagcgcaaaggctga
>HP_1449|5.78339427913957
atgcgaaacaataaaacgccttttttgagcgcgatttttacggcatcaattaggggttaccaacgctttttttcggctttcaccccttcaagctgccggttttaccccacttgttccaactacgctctgtggttgctctgttttgaaagccctttgagcgctatgggtaagatcgctataaggatactctcatgcaaccctttttgctctgggggcattgcttaccctactactcgcttgaaacgcccaagcctgatccaatctcataaagattctaatcgcaattttaaaaccatcactttttggctcgttcccacaaaaagccacgcaacttactacatcattaaggtttaa
>HP_1238|5.779179712009153
atgggaagtatcggtagtatgggcaaacctattgaagggtttttagtggcagccattcagtttcctgtgccaattgtcaatagccgtaaggatattgatcacaatattgaaagcattattagaaccttgcatgcgactaaagcggggtatccgggagtggagcttatcattttccctgagtatagcacgcaaggtttgaataccgctaagtggcttagcgaagagtttttattagatgtcccgggtaaagagacagagctatacgctaaggcgtgtaaagaggcgaaagtttatggtgttttttcaatcatggaacgcaatcctgattctaacaaaaacccctacaacaccgccattatcattgatccgcaaggtgaaatcattttaaaataccgcaagctattcccatggaatcccattgagccatggtatcctggggatttaggaatgcctgtgtgcgagggtccgggcggatcaaaattagccgtgtgcatttgccatgacggcatgattccagagctcgccagagaagcggcctataaagggtgcaatgtgtatatccgcatttcaggctatagcactcaagtcaatgatcaatggattttgaccaaccgctccaacgcatggcacaatttgatgtataccgtgagcgtgaatttagccggctatgataatgtcttttactactttggtgaggggcaaatctgtaactttgatggcacgactcttgttcaagggcaccgcaacccttgggagattgtaaccggggaaatctatcccaaaatggcagacaacgctcgcttaagctggggattagaaaacaacatttacaacctaggccatagagggtatgtggctaaaccgggcggagaacatgacgcaggcttaacctatatcaaagacttagcggccggtaaatacaaattgccttgggaagatcacatgaaaatcaaagacggctctatttatggctaccctaccaccggtgggcgttttgggaaataa
>HP_0160|5.773934334329618
atgataaagagttggactaaaaagtggtttttgattttatttttaatggcaagttgttccagttatttggtggctacaaccggtgagaaatattttaaaatggctactcaagcctttaagagaggggactaccataaagcggtggctttttataagaggagctgtaatttaagggtgggggttggttgcacgagtttaggctctatgtatgaagatggcgatggcgtggatcagaatattacaaaagccgttttttattacagaagagggtgtaatttaaggaatcatctcgcttgcgcgagtctaggctctatgtatgaagatggcgatggtgtgcaaaaaaaccttccaaaggctatctattattacaggagagggtgccacttaaagggtggggtgagctgtgggagtttaggttttatgtattttaatggcacgggcgttaagcaaaattatgccaaagccctttttctttctaaatacgcttgcagtttgaattacggcattagttgtaactttgtagggtatatgtataggaacgccaaaggcgtacagaaggatttgaaaaaagcccttgcgaattttaaaagagggtgccatttgaaagacggagcgagttgtgtgagcttgggatacatgtatgaagtcggtatggatgtcaaacaaaatggagagcaagccttgaatctttataaaaagggttgttatttaaaaagggggagcggttgtcataatgtggcggtgatgtattacaccggtaagggcgttccaaaggatttagataaagccatttcgtattataagaaaggttgcactctaggctttagtggtagctgtaaagtgttagaagaagtgattggcaagaagtctgatgatttgcaagatgacgcgcaaaacgacacgcaagatgatatgcaataa
>HP_1031|5.7653467138177374
atggctgatattttaagccaagaagaaattgatgcgcttttagaagtcgttgatgaaaatgtggatattcaaaatgtccaaaaaaaagatattatcccgcagcgcagcgtaaccctctatgatttcaaacgccctaatcgtgtgagtaaggagcaactgcgctcttttaggagtatccatgacaaaatggctaggaatctttctagtcaagtctcttctatcatgcgttctattgtagagatccagctccatagcgtggatcaaatgacttatggcgaatttttgatgagtttgcctagccctacaagttttaatgtcttttccatgaagcctatgggaggaacgggggttttagagattaatcctagcatcgctttccctatgattgacagactattagggggtaaggggagcgcgtatgatcaaaacagggagtttagcgatattgaattgaatttattggatacgattttacgccaggtgatgcaaattttaaaagaagtgtggtcgcccgtggtggagatgtttcctaccattgacgctaaagaatccagcgcgaatgtggtccaaatcgtcgctcaaaatgaaatttctatcatggtggttttagagattattatcgggcatagccgtgggatgatgaatatttgttacccggtgatttccattgagagcattctttctaaaatggggagtagggatttgatgctttcagaaacgaattccaaaaagagtcgtaataaggaattgcaagcgctattgagcggggtgagcgtggatatgatcgtgtttttgggcgcggtggaattgagtttgaaagaaatgttggatttagatgtgggggatactatccggttgaacaagatcgctaatgatgaagtgagcgtgtatgtgcataaaaaaaagcgttatttagcgagcgtggggtttcaagggtataggaaaaccattcaaattaaagaagtgatctatagcgaaaaagaacgcactaaagaaattttagaaatgctagaagagcagcgcagaggcaaagtgggcgatattatgaaaatagaagaagagtga
>HP_1147|5.745477743372047
atgaaaaaccgctacattcagcagtttgaagacgctcaattaaaagacaagaccatgccagcatttaaagccggcgatactttgaggcttggtatcaccattaaagaaggcgaaaaaacacgaactcagtattttgaaggcgtgtgcattgcgattagaggcaatggtgtggataagactttttgcgtgcgtaaaataggggctaacaatatcggcgtggagaaaattttccctttttatagcgaaagtttggcgagcgttgaggtgttgcgtgtgggtagggtgcgccgtgcgaagctctactacttgcgcgataggagaggtaaggcagcaaggattaaagaagtccgccattaa
>HP_0869|5.74327343210871
atgcatgaatactcggtcgtttcttctttaatcgctctttgcgaagagcatgcgaagaaaaatcaagcccataagattgaaagagtcgtggtcggtattggtgaaagaagtgctatggataagagcttgtttgtgagtgcgtttgagacttttagagaagaatctttggtgtgtaaagacgctattttagacattgtagatgaaaaggttgaattagaatgcaaggattgttcgcatgtttttaagcctaacgcgctagattatggggtgtgtgagaaatgccacagcaagaatgttattatcactcaaggcaatgaaatgcgtttgttgtctttagaaatgttagcggaataa
>HP_1300|5.7414160350453685
atgaataaagctattgctagtaagatactcatcactttgggttttttatttctctacagagtcttagcttatatccccattcctggcgtagatttagcagcgatcaaggctttttttgacagcaattccaacaacgctttggggttgtttaatatgtttagcgggaatgcggtttctcgcttgagcatcatctcgttgggtatcatgccctatatcacttcttcaattatcatggagcttttgagcgcgactttccctaacctggctaaaatgaaaaaagagcgggatggcatgcaaaaatacatgcaaatcgtgcgttatttgaccattttaatcaccctaatccaagcggtgagcgtttcagtaggcttaaggagcattagtggaggagccaatggggcgatcatgattgatatgcaagtttttatgatcgtttcagcgttttctatgcttacaggaacgatgctactcatgtggataggggagcaaatcacgcaaaggggcgtggggaatgggatcagtctcattatttttgccgggattgtttcagggatcccatcagctatttcaggcacattcaatttggtcaatacgggcgttattaatatcttaatgctcattggtattgtgctgattgttttagcgactatttttgcgattatctatgtggaattagctgagcgcaggatccctatttcttatgcgcgtaaagtggtgatgcaaaaccaaaacaagcgcatcatgaattacattcctattaagttgaatttaagtggggtgatcccccctattttcgcttcagctttgctcgtgttcccttctacgattttgcagcaagccacaagcaacaaaaccttgcaagcggttgcggattttttaagcccgcaagggtatgcgtataatattttgatgttcttgctcatcatcttttttgcttacttttattcttctattgtgttcaattctaaggatattgcggataatttgaggcgtaatggcgggtatattccagggcttaggcctggagaggggacttcatcgtttttaaattctgtagcgagtaagctcactttgtggggttcattgtatttagcgctcatttctaccgtgccttggattttggttaaggctatgggcgtgcctttttactttggaggcacagcggtgctgattgtggttcaagtcgctattgacaccatgaaaaagattgaagcgcaaatttatatgagcaagtataaaactttaagcgcggtaggcttttaa
>HP_1229|5.7317240738117725
gtgttaatcgttcaaaaatacggcggcacgagcatgggcagcatagaaaggatccacaatgtcgctcaaagggttttagaaagcgttacattagggcatcaagtcgtggtggtggtttcagcgatgagcggcgaaaccgacaggcttttagaatttggcaagaattttagccataaccctaacaagcgagagatggacaggattgtaagcgtgggggaattggtttcaagtgcggctttgagcatggcgttagaaaggtatgggcatagagccatttccttgagcgggaaagaagcgggcattttaaccagctcgcattttcaaaacgccgtgatccaatccattgacaccaaacgcatcacagagcttttagaaaaaaactacattgtggtgatcgctgggtttcaaggcgctgatattcaaggtgaaacaacgactttagggcgtggggggagcgatttgagcgcggttgctttggccggggctttaaaagcgcatttgtgcgaaatctatacggatgtggatggcgtttataccaccgatccgcgcattgaagaaaaggctcaaaaaatcgcgcaaatcagctatgatgaaatgcttgaactggcttctatgggggctaaagttttattaaaccgctcggtggaattagccaaaaagctcagcgtgaagttagtgactcgcaattcgtttaaccatagcgaaggcacgctcattgtggctgaaaaagactttaaaggagaacgcatggaaacccctatagtgagtgggatcgcattggataaaaatcaggctcgtgtgagcatggagggcgtggaagatcggccaggcattgccgctgaaatctttggcgctttagcggagtatcgcattaacgtggatatgatcgtccaaacgatcggcagagacggcaaaaccgatttggattttacgatcgttaaaacccaaatagaagaaaccaagcaagccttaaagccttttttagcgcaaatggattccattgattatgatgaaaatatcgctaaagtctccatagtgggcgtgggcatgaagtcgcattctggggtggcgagtatcgcttttaaagccctagccaaagacaatatcaatatcatgatgatttctacaagcgagattaaaatttcggttttgattgacattaaatacgctgaattagctgttagaactttgcatgcggtgtatcaattagatcaatga
>HP_0077|5.717460763522007
atgtccattctagccgaaaagctttcttccattctcaaacgatacgacgaactcacggcgttgctttctagcgctgaagtggttagcgatattaaaaaactcaccgaattgagtaaagagcaaagctccattgaagaaatctccatagcgagtaaagagtatttgagcgttttagagaacattaaagaaaataaggagcttttagaagacaaggaattgagcgaactggctaaagaagagttaaaaattttagaaatccaaaaaagcgatctagaaactgccattaagcaactccttatccccaaagaccctaatgacgataaaaacatctatttagagttaagggccggcacagggggcgatgaagcgggcatttttgtaggggatttgtttaaggcgtattgccgttatgcggatttgaaaaaatggaaagtagagattgtaagctctagcgaaaacagcgtagggggctataaagaaatcatcgctttgattaagggcaagggcgtgtattcaaggctcaaatttgaagcaggcacgcatcgagtccaaagagtccctgaaacagaatctcaagggcgcatccacacttccgctatcacagtagcgatcatgcctgaagtggatgatgtggaagtttctatcaaccctagcgatttaaagattgaagtgtttcgcgctggcgggcatggggggcaatgcgtcaatactacagactctgcggtgcgtatcacgcaccttcccaccaatatcagcgtgagcatgcaagatgaaaaatcccaacataaaaacaaggataaagccctaaaaatcttaaaagcgcgcctttatgaaaaacaaattgaagagcagcaactcgctaacgccaaagaccgaaaggagcaagtgggtagtggggataggagcgaacggatccgcacttataattacccgcaaaaccgcttgagcgaacatagaatcaatttaactctgtatagtttagaagaaatcatgctttcagggaatttagatgaagtgattaaccctttaatcgcccacgcccaaagccagtttgaataa
>HP_0232|5.709483780462559
atgaaaaaaccctataggaagatttctgattatgcgatcgtgggtggtttgagcgcgttagtgatggtgagcattgtggggtgtaagagcaatgctgatgacaaaccaaaagagcaaagctctttaagtcaaagcgttcaaaaaggcgcgtttgtgattttagaagagcaaaaggataaatcttacaaggttgttgaagaataccccagctcaagaacccacattatagtgcgcgatttgcaaggcaatgaacgcgtgttaagcaatgaagagattcaaaagctcatcaaagaagaagaagctaaaattgataacggcacgagcaagcttgtccagcctaataatggagggagtaatgaaggctcaggctttggcttggggagcgcgattttagggagcgcggcgggggcgattttagggagttatattggtaataagcttttcaataaccctaattaccagcaaaacgcccaacggacctacaaatccccacaagcttaccaacgctctcaaaattccttttctaaaagtgcgcccagtgcttcaagcatgggcggagcgagtaagggacagagcgggttttttggctctagtaggcctactagttcaccggcggtaagctctgggacaaggggctttaactcataa
>HP_0073|5.708391240974015
atgaaactcaccccaaaagagttagacaagttgatgctccactatgctggagaattggctaaaaaacgcaaagaaaaaggcattaagcttaactatgtagaagcggtagctttgattagtgcccatattatggaagaagcgagagctggtaaaaagactgcggctgaattgatgcaagaagggcgcactcttttaaaaccggatgatgtgatggatggcgtggcaagcatgatccatgaagtgggtattgaagcgatgtttcctgatgggacaaaactcgtaaccgtgcatacccctattgaggccaatggtaaattagttcctggtgagttgttcttaaaaaatgaagacatcactatcaacgaaggcaaaaaagccgttagcgtgaaagttaaaaatgttggcgacagaccggttcaaatcggctcacacttccatttctttgaagtgaatagatgcttagactttgacagagaaaaaactttcggtaaacgcttagacattgcgagcgggacagcggtaaggtttgagcctggcgaagaaaaatccgtagaattgattgacattggcggtaacagaagaatctttggatttaacgcgttggttgataggcaagcagacaacgaaagcaaaaaaattgctttacacagagctaaagagcgtggttttcatggcgctaaaagcgatgacaactatgtaaaaacaattaaggagtaa
>HP_1246|5.706737366110992
atgaggcattatgaaacgatgtttattctcaaacctactttagtagaagaagagattaaatccaagattgagttttataaagaagtgatcactaagcatcacggcgtgattgaaacgagcctggatatgggcatgcgtaatttagcttatgaaatcaaaaagcacaaaagaggctattattatgtggcgtatttcaaagcggagccgtcaatgattgtagagcttgaacgattgtatcgcatcaatgaagacgtgttgcgtttcattgtgatcaaatacgaaagcaagaaagaagtggaagcgtggcatgcgttggtggatagggctaataaaaagccatcgcacgccaaagaaaaacacgaaaaaaccgaacacacgcattctcaccacacagaggaagcagaaagcgtaggatctcatagcgaataa
>HP_0682|5.706216782167946
gtgtgccaaacatgccttgaatctcaatttttgaatctcaattttatgaaaggatttgttatgagtggattaagaacatttagttgtgtagtggttttatgcggtgcaatggctaatgtggctatagctagtcctaaaatagaggcaaggggtgaattaggcaaatttatagggggtggtgttgggggttttgttggtgataaaatgggcggatttgttggtggtgcaataggaggatatattgggtctgaaataggcgatagggtagaagattatatccgtggtgttgatagagagccacaaaacaaagaaccacaagccccaagagaacctatccgtgatctttatgattacggctatagttttgggcatgcttggtga
>HP_1445|5.6914483007567895
atgaaagaaatggtagattatgggattatagggtttttgatctttttatcagtcatcgttatagcgatcgcaatagaaaggttgtggttttttgccactcttcgtgtagatgactacacagacaggcgtaaattggaattagccttacacaaacgactgactttagtggccacgattggctcaaacgccccttatatcggtcttttaggaacggttatggggatcatgctcacttttatggatttaggatccgcttctggcattgacactaaagcgatcatgactaatttagcccttgctttaaaagcgactggcatggggttattggtagcgatccctgcgattgtgatttataacttgctagtgagaaaaagcgagattttagtcactaaatgggatattttccaccacccggttgacacgcaatcccatgagatttatagcaaagcctaa
>HP_0133|5.686199249848964
atggcacaagaaaaagcagttccaagagatcctaaaaaactcaatgcgtttgatttgcgttggatggtgtccttatttggcacggcggtgggggctgggattttatttttgcctattagagccggtgggcatggggtatgggctattgtggtaatgagcgcgatcattttccctttaacttatctagggcatagagctttagcttatttcataggatctaaagacaaagaagacattaccatggtcgttcgctctcattttggcgctcaatggggttttcttatcactttgctttatttcttagcgatttatcctatttgcttggtttatggggtgggtatcactaacgtgtttgatcattttttcactaaccagttgcatttagcgccttttcatcggggattattggctgtagcgttagtttctttaatgatgttggtgatggtttttaacgctacgattgttacgcgcatttgtaacgctttagtgtatcctttatgcttgattttattgcttttttctttgtatcttatcccttattggcaaggcgctaatctttttgtggtgccgagttttaaagaatttgtgttagcgatttggctaaccttaccggtgcttgtgtttgcattcgaccatagccccatcatttcaaccttcactcaaaatgtgggaaaagaatacggcgttttcaaagaatacaaactcaatcaaattgaattagggacatcgctgatgcttttagggtttgtgatgttttttgtgttttcgtgcgtcatgtgcttgaatgctgatgattttgtgaaagcaagggaacaaaatatccccattttaagctatttggctaacactttaaacaaccctttaatcaattatgcggggcctgtggtggcttttttagcgattttttcatctttttttgggcattattatggggctaaggagggtttagaaggcattattattcaaagcttaaaattgaaaaaagcttctaaacccttgagcgttagcgtaacgatttttttatggctgactatcacgcttgtggcttatattaaccccaatatcttggattttattgaaaatttaggcggccccattatcgcgctcattctgtttgtgatgcccatgatagctttttatagtgtttctagtttgaagcgttttagaaatttcaaagtggatatttttgtgtttgtctttgggagcttgacggctttgagcgtgtttttaggactattttaa
>HP_0723|5.670356937653568
atggctcaaaatttacccaccattgctttactggcgacaggggggacgattgcagggagtggtgcgagcgcgagtttgggtagttataagagtggtgagttgggcatcaaagagcttttgaaggctatccctagtcttaacagactcgctcgcattcaaggggagcagatttctaacatcggctcacaagacatgaatgaagaggtatggttcaagctcgccaaacgtgcccaagaattgctagatgatagccgtattcaaggcgtggtcatcacgcatggcacggacactttagaagagagcgcgtattttttaaacttagttttacgctccacaaaaccggtcgtgctggtgggagcgatgcgtaatgctgcttctttgagcgcggatggggctttgaatttatataatgctgtgagcgtagcgctcaatgaaaaaagtgcgaataaaggcgtgttagtggtgatggacgataatatttttagcgctagagaagtgattaaaacgcacaccacccacacttccacctttaaagccttaaatagcggcgcgatagggagcgtgtattatggcaaaacgcgctattacatgcagcctttgagaaaacacaccacagagagcgaattttccctttcacaactcaaaacccccctgcctaaagtggatattatttacacgcatgctggcatgacccctgatttattccaagcgagcctaaactcgcatgcaaaaggcgttgtgatagccggggtgggtaatgggaatgtgagcgctgggtttttaaaagcgatgcaagaagcgagccaaatgggggtggttattgttcgttctagcagggtaaatagcggtgagattacttcaggcgagattgatgacaaggccttcatcacaagcgacaatttaaacccccaaaaagctagggtgcttttacaactcgctttaactaaaacaaataataaagaaaaaatccaagaaatgtttgaagagtattga
>HP_0489|5.66262769833333
atgatcaattaccctaatctacctaatagcgcgctagaaatcaccgaacagccagaagtcaaagaaatcactaacgagcttttaaagcaactacaaaacgctttaaattctaatagcctttttagcgaacaagtggaattaagccttaaagggatcgttaggattttagaggtgcttttaagtttggattttttcaaaaacgctaatgagatcgatagcagtttgagaaactccattgaatggcttaacaacgccggcgagagcttaaaaacgaaaatgaaagaatacgagggcttttttagcgatttcaatacgagcatgcgcaccaacgagcaagaagtaagtgctactttaaacgctaacaccgaaaacatcaaaagcgagattaaaaagctagaaaatcaattgatagaaaccactacaaggcttttaacgagctatcaaatctttttaaacaacgctagggatagcgctaacaatcaaatcacggctaacaaaaccgaaagccttgaagcgctaaaccaagcgaaaacaagtgctaacaacgaaataaccgctaatcaaacgcaagcgctaactaacattaacgaagcaaaagaaaacgctaacaatcaaataaccgaaaataaaacccaagcgataactaacattaacgaagcgagagaaagtgctacaacgcaaattaccaccaataagcaagaagttttaaacagcatcacgcaagagaagaatcaagccacaagcgagattactgaagcgaaaaagagcgcatttaacgaacttttagagaccctaaagccgaagtttagcggcttgtttgcgggggcttactatattcgcaatgtgattatattcaaggcggatgggagaagaaagtcaaggatttga
>HP_0317|5.648954390469401
atgaaaaaacacatcctttcattagctttaggctcgcttttagtttccactttgagcgctgaagacgacggcttttacacaagcgtaggctatcagatcggtgaagccgctcaaatggtaacaaacaccaaaggcatccaacagctttcagacaattatgaaaatttgaacaaccttttaacgagatacagcaccctaaacacccttatcaaattgtccgctgatccgagcgcaattaatgcggtgcgggaaaatctgggcgcgagcacgaagaatttgatcggcgataaagccaactccccggcgtatcaagccgtgtttttagcgatcaacgcggcggtagggttgtggaataccatcggctatgcggtcatgtgcgggaacgggaacggcacagagagtgggcctggcagcgtgatctttaatgaccaaccaggacaggattccacgcaaattacttgcaaccgctttgaatcaactgggcctggtaaaagcatgtctattgatgaattcaaaaaactcaatgaagcctatcaaatcatccagcaagctttaaaaaatcaaagtgggtttcctgaattaggcgggaacggcacaaaagtgagtgttaattacaattacgaatgcagacaaactgctgatatcaacggcggtgtgtatcagttctgcaaggctaaaaatggtagtagtagcagtagtaatggcggtaatggcagtagcacgcaaacaaccgcgacaaccacgcaagacggcgtaacgatcaccactacctataataataacaaagccaccgtcaaatttgacatcaccaataacgctgaacagctgttaaatcaagcggcaaacatcatgcaagtccttaatacgcaatgccctttagtgcgttccacgaataacgaaaacactccagggggtggtcaaccatggggtttaagcacatccgggaatgcgtgcagcatcttccaacaagaatttagccaggttactagcatgatcaaaaacgcccaagaaataatcgcgcaaagcaaaatcgttagtgaaaacgcgcaaaatcaaaacaacttggatactggaaaaccattcaacccttacacggacgccagctttgcgcaaagcatgctcaaaaacgctcaagcgcaagcagagatgttcaatttgagcgaacaagtgaaaaagaacttggaagtcatgaaaaacaacaataatgttaacgagaaattagcaggatttgggaaagaagaagtaatgaccaattttgttagcgcctttttggcaagctgcaaagatggtggcacattgcctaatgcaggggttacttctaacacttggggggcgggttgcgcgtatgtgggagagacgataagcgccctaaccaacagcatcgctcactttggcactcaagagcagcagatacagcaagccgaaaacatcgctgacactctagtgaatttcaaatctagatacagcgaattaggcaacacctataacagcatcaccaccgcgctctccaaagtccctaacgcgcaaagcttgcaaaacgtggtgagcaaaaagaataacccctatagccctcaaggcatagagaccaattactacctcaatcaaaattcttacaaccaaatccaaaccatcaaccaagaactagggcgtaacccctttaggaaagtgggcatcgtcaattctcaaaccaacaatggtgccatgaatgggatcggcattcaggtgggctataagcaattctttggccaaaaaagaaaatggggcgctaggtattacggcttttttgattacaaccatgcgttcatcaaatccagctttttcaactcggcttctgacgtgtggacttatggttttggagcggacgcgctttataacttcatcaacgataaagccaccaatttcttaggcaaaaacaacaagctttctttggggctttttggcgggattgcgttagcgggcacttcatggctcaattctgagtacgtgaatttagccaccgtgaataacgtctataacgctaaaatgaatgtggcgaatttccaattcttattcaatatgggagtgaggatgaatttagccagatccaagaaaaaaggcagcgatcatgcagctcagcatgggattgagttagggcttaaaatccccaccatcaacacgaactattattcctttatgggggctgaactcaaatacagaaggctctatagcgtgtatttgaactatgtgttcgcttactaa
>HP_1103|5.6349742324330165
atgccaaaaactgaaacttacccaagactcttagccgatattggcggcacgaacgcgcgctttggcttggaagtcgccccacgacagattgaatgcattgaagtcttgaggtgcgaagattttgagagcttgagcgatgcggtacgattttacctttctaaatgcaaagaaagccttaaactgcaccctatttatggctcttttgctgtggctacgcccattatgggggattttgtccaaatgactaacaaccactggactttttctattgaaacgacgcggcaatgtttgactttaaaaaaattgcttgtcatcaatgattttgtcgcgcaagcctatgccattagcgcgatgcaagaaaacgatctggctcaaataggcgggattaagtgcgaaatcaacgctcctaaggcgattttagggccaggaacggggcttggggtaagcactcttatccaaaacagcgatggctctttaaaagtcttgcccggtgaaggagggcatgtgagctttgccccttttgatgatttagaaattttagtgtggcaatacgcccgttctaaattcaaccatgtgagcgcggaaaggtttttgagtgggagcggtttggtgctgatttatgaagccctgtctaaacgcaaaggtttagaaaaagtggcgaagttaagcaaggctgaattaaccccacaaattattagcgaatgcgctttgaatggggattaccctatatgccgattgaccttggacactttttgctccatgcttggcacgctcgctgctgatgtggctctcactttgggggctagggggggcgtgtatttgtgtggggggattatcccacgattcattgattattttaaaacttcgccctttagagcacgttttgaaacgaaagggcgcatgggagcgtttctcgcttctatccctgtgcatgtcgtgctgaaaaaaactcccggacttgatggggcgggcattgcgttagagaattacttactgcatgataagatatag
>HP_0944|5.629763763483003
atgaaagaagtcatccattcaacgctagccccaaaggctataggcccttactctcaagctatcgctactaacgatcttgtttttgtctctgggcaattaggcattgatgtaagcaccggcgagtttaaaggcgcagacattcattctcaaaccacgcaatccatggaaaatatcaaagcgattttaaaagaagcagggttagggatggatagcgtggttaaaacgactattttattgaaaagtttagacgattttgcggtggtgaatggaatctatgggagttattttacagagccttatccggccagagcgacctttcaagtggctaaactgcctaaagacgctttagtagaaattgaagcgatagccattaagtaa
>HP_1542|5.625701445445754
atggcaatctttgataacaataataaatcggctaatgcaaaaacaggaccagcgactatcatcgctcaaggcacaaaaataaagggggagcttcatttagattaccatttgcacgtagatggcgaattagaaggggtggtgcattctaaaagcacggtggtgatcgggcaaaccggctcggtagtgggtgagatttttactaataaattagtggtcagtggcaagttcactggcacggtggaggcggaagtggtagaaatcatgcctttagggcaccttgatggcaaaatctctagccaagagcttgtggtggaaagaaaggggattttgattggggaaactcgccctaagaatattcaagggggggcgttgttaatcaatgagcaagaaaagaaaattgaaaataaatag
>HP_0671|5.622944490153295
atgaaaaagtttgtagtgtttaaaacgctctgtttatcggtagtgttaggtaatagtcttgtggcagcagaaggcagcacagaagtgcaaaagcaattggaaaagccaaaagagtataaagcagtgaaaggcgagaaaaacgcttggtatttggggattagctatcaagtcggtcaggcttcgcaaagcgttaaaaacccccccaaaagcagtgaatttaactaccctaagttccctgtgggtaaaaccgactatctggccgttatgcaaggcttagggcttactgtgggttataagcagtttttcggggaaaagagatggtttggtgcacgctattacggcttcatggattatgggcatgccgtatttggagcgaacgctttaacatcggataatggtggggtgtgtgagcttcaccaaccatgtgcgaccaaagtagggacaatgggcaatctgtctgacatgttcacttatggtgtgggtattgacactttatacaatgtcatcaataaagaagatgcgagttttggtttcttttttggggctcaaatcgcgggtaactcttggggtaatacgacaggggcctttttggaaactaaaagcccttataagcacacttcctatagccttgatccggcgattttccagttcctttttaatttagggatccgcacccatattggccggcatcaagaatttgactttggcgtgaagattcccactatcaatgtttattattttaaccatgggaatttgagcttcacttaccgccgtcaatacagcctttatgtggggtatcgttacaatttctga
>HP_0695|5.6171158649306285
atgaaagacgcaagagttcaggtgatgggtattgatgccggtggcaccatgacggacacattttttgtgaaagaaaatggcagtttcgtagttggtaaagcccaaagcaacccagaagatgagagtttagctatttataatagctcacaagacgctttatcgcactggaaatcggatgtgagtaaggtttatccagagttggtcacttgcgtgtattcaggcacggcgatgctcaatcgggtcgttcaaagacgcggaatggaagtgggcctgatttgcaataagggttttgagcaaatgcattctatgggcagagcgttgcaatcttacttggggtatgcgctagaagaaaggttgcatatcaacacgcacaagtatgatgatccgctgattcctttaaaaaggattagaggcgttacagaaagaaccgatgtcaaggggcaagtggttatcccagtgcgtcaagaagaggttaaagttgctgttaaggagcttttagaagcaggtgcaaaggccattgtgatttgcttgttgcaatctcataaaaacgctgaaagcgagcggatcgttagagatatagcgttaaaagagattgaaaaattgggtaaaaatattcctgtattcgcttctgtggattactaccctcaaagaaaagaaagccacagaatgaacaccaccatcttagaagcttatgcggctgagccaagcaggcaaaccctctctaaagtcagcaaccgattcaaagagcatggcgctaaatttgatcttcgtgtgatggcaacgcatggaggcaccattagttggaaagctaaagaactcgctaggactattgtgagcggccctattggaggcgtgattggatctaaattgctaggcgaaacgcttggttatgacaatattgcatgcagtgatattggtggcacgagctttgatatggcgcttatcgttaagagcaattttaacatcgcttctgaccctgatatggcacgccttgttttatctctaccgcttgtggctatggattctgttggcgcaggtgctgggagttttgtgcgcattgatccacacagccgatctgtcaaactagggcctgacagcgcggggtatagagttggcacttgttggaaagacagcgggttagacacggtttcagtaaccgattgccatattgttttaggctatttgaacccggataatttcttaggcggtttgatcaaattagatgtggatagggctaaaaaacacattaaagaacaaatcgctgatccgctaggcattagcgtagaagatgcggctgctggtgtgattgaattgcttgatttggagcttaaagaatacttgcgatccaacattagcgctaaagggtatagcccatctgattttgtgtgcttttcatatggtggcgcaggacctgtgcatacctatggctatacagaaggattagggtttaaggatgtggtagtgcctgcgtgggcggctggatttagcgcttttggttgtgcttgcgctgattttgaatacagatacgacaagagcgtggatattgccattccgcagtattcttcagacaagtcaaaaatagacgcatgcaaaatcattcaagacgcatgggatgaattgactttgaaagtgattgaagagttcaagatcaatggattttctcaaaaagatgtgatcttaagacctggatacaggatgcagtatatggggcaattgaatgatttagagatcacttctcctgtgtcaaaagctgcaagcgtggctgattgggaagagattgtcaaagaatatgaaaaaacctacgctcgcgtttattctgaatcagcgtgttctccagagcttggttttagcgtgactggcgtgatcatgcgtggtgttgtggctacgcaaaaacctgtgattccggttgaaaaagagcatggtgctacgcccccaaaagaagccaaaataggcgttagaaaattctatcggcataaaaaatgggtggatgcagatgtgtggcaaatggaaaaattactgcctggaaatgaagtcataggacctgcgatcgtggaatcagatgcgaccactttcgtgatacccaaaggctttgcgacaagactagacaaacaccgattgttccacttgaaagaaattaaataa
>HP_0120|5.610583116652358
atggaatcagtaaaaacaggaaaaacaaataaggttggcaagaatacagagatggctaatacaaaggcaaataaagagactcattttaaacaagtgagcgccattacaaatataatcagatcagttggtgggttttttacaaaaattgcaaagagagttagaggacttgtaaaaaaacaccccaagaaaagcagtgcggcattagtagtattgacccatattgcgtgcaagaaagcgaaagaattagacgataaagtccaagataaatccaaacaagctgaaaaagaaaatcaaatcaattggtggaaatattcaggattaacaatagcggcaagtttattattagccgcttgtagcgctggtgatactgataaacagatagaactagaacaagaaaaaaaggaagctgaaaacgctagggatagagcgaacaagagtgggatagaactagaacaagaaagacagaaaacaaacaagagtgggatagaactcgctaatagtcaaataaaagcagaacaagaaagacaaaagacagaacaagaaaaacaaaaagcaaataagagtgcgatagagttagaacagcaaaaacaaaagaccattaatacacaaagagatttgattaaagaacagaaagatttcattaaagaaacagaacaaaattgccaagaaaatcataatcaattctttattaaaaaattaggaattaagggtggcattgctatagaagtagaagctgaatgcaaaacccctaaacctgcaaaaaccaatcaaacccctatccagccaaaacacctcccaaactctaaacaacctcattctcaaagaggatcaaaagcgcaagagtttatcgcttatttgcaaaaagagctagaatttctgccctattcgcaaaaagctatcgctaaacaagtgaatttctataaaccaagttctatcgcttatttagaactagatcctagagattttaaggttacagaagaatggcaaaaagaaaatctaaaaatacgctctaaagctcaagctaaaatgcttgaaatgagggatttaaaaccagacccacaagcccaccttccaacctctcaaagccttttgttcgttcaaaaaatatttgctgatgttaataaagaaatagaagcagttgctaatactgaaaagaaagcagaaaaagcgggttatggttatagtaaaaggatgtag
>HP_0601|5.605427001004318
atggcttttcaggtcaatacaaatatcaatgcgatgaatgcgcatgtgcaatccgcactcactcaaaacgcgcttaaaacttcattggagcgattgagttcaggtttaaggattaataaagcggctgatgacgcatcaggcatgacggtggcggattctttgcgttcacaagcgagcagtttgggtcaagcgattgccaacacgaatgacggcatggggattatccaggttgcggataaggctatggatgagcagttaaaaatcttagacaccgttaaggttaaagcgactcaagcggctcaagatgggcaaactacagaatctcgtaaagcgattcaatctgacatcgttcgtttgattcaaggtttagacaatatcggtaatacgactacttataacgggcaagcgttattgtctggtcaattcaccaacaaagaattccaagtaggggcttattctaaccaaagcattaaagcttctatcggctctaccacttccgataaaatcggtcaggttcgtatcgctacaggtgcgttaatcaccgcttctggagatattagcttgacttttaaacaagtggatggcgtgaatgatgtaactttagagagcgtaaaagtttctagttcagcaggcacagggattggcgtgttagcagaagtgattaacaagaactctaaccgaacaggcgttaaagcctatgcgagcgttatcaccacgagcgatgtggcggtccagtcaggaagtttgagtaatttaaccttaaatgggattcatttggggaatatcgcagatattaagaaaaacgactcagacggacgattagtcgcagcgatcaatgcggttacttcagaaaccggcgtggaagcttatacggatcaaaaagggcgcttgaatttgcgcagtatagatggtcgtgggattgaaatcaaaaccgatagtgtcagtaatgggcctagtgctttaacgatggttaatggcggtcaggatttaacaaaaggctctactaactacggaaggctttctctcacacgcttagacgctaagagcatcaatgtcgtttcggcttctgactcgcaacatttaggcttcacagcgattggttttggggaatctcaagtggcagaaaccacggtgaatttgcgcgatgttaccgggaattttaacgctaatgtcaaatcagccagtggtgcgaactataacgccgtcatcgctagtggcaatcaaagcttgggatctggggttacaaccttaagaggtgcgatggtggtgattgacattgccgagtctgcgatgaaaatgttggataaagtccgatctgatttaggttctgtgcaaaatcaaatgattagcaccgtgaataacatcagcatcactcaagtgaatgttaaagcggctgaatctcaaatcagggatgtggattttgctgaagagagcgcgaatttcaataaaaacaacattttggcacaatcaggtagctatgcgatgagtcaagccaacaccgttcaacaaaatatcttaaggcttttaacttag
>HP_0177|5.6042002425207835
atggcaattgggatgagcgagctcaaaaagggcttgaaaattgaattgggcggtgtgccttataggattgtagaataccagcatgtcaagcccggcaagggtgcggcttttgtgcgcgcgaaaatcaagtcgtttttagatggcaaggtgattgagaagactttccatgcgggggataagtgcgaagagcctaatctggttgaaaaaacgatgcaatacctttatcacgatggcgacacataccaatttatggacatagagagctatgagcaaatcgctttgaacgactctcaagtgggtgaggcttctaaatggatgctagatggcatgcaagtgcaggttttattgcataatgacaaggcgatttcagtggatgtgccgcaagttgtggctttaaagattgtagaaacagcccctaattttaagggcgatacttcaagtgcgagcaaaaaaccagcgactttagaaaccggtgcggtcgtgcaagtgcctttccatgttttagagggtgagatcattaaagtcaatacggaaacagaagagtatcttgaaaaggtgaagtga
>HP_0472|5.589773372323536
atgattaaaagaattgcttgtattttaagcttgagcacgagtttggcactggctggcgaagtgaatgggttttttatgggtgcgggttatcagcaaggtcgctatggcccttataacagcaattactctgattggcgccatggcaatgatctttatggtttgaatttcaaattaggttttgtaggctttgccaataaatggtttggggctagggtgtatggctttttagattggtttaacacttcagggactgaacacaccaaaaccaatttgctcacctatggcggcggtggcgatttgattgtcaatctcattcctttggataaattcgctctaggtctcattggtggcgttcaattagccggaaacacttggatgttcccttatgatgtcaatcaaacgagattccagttcttatggaatttaggcggaagaatgcgcgttggggatcgcagcgcgtttgaagcgggcgtgaaattccctatggttaatcagggcagtaaagatgtagggcttatccgctactattcttggtatgtggattatgtctttactttctaa
>HP_0776|5.587137064978352
ttggatagaactcaaaataaaaggatcagtttgaaaaaagagagaacagagagtttagtcgctcaagccttaaaaaatattgggaacgaccgctacatgctagataatttagttttcgctcgtgtgaagcaattaaacgccggagccaaaactttagtgaatatggaccctaaacgccataaattagtggatattgccattagagaaatcgctgaagggaaaattgatatagacaggatagatgaacgaaattga
>HP_1045|5.5844222271087025
atgcaattagacgaagatttagaattcgctaaaaaaatctttaaccctaacagagcgtttgccaagcaagccaggattaaaaacatgtgcgaatataaagatttagtgcatgaagccaatgaagattatgaacatttttggggcgatttagccaagcagaaactcacatggtttaaaccttttgataaggttttaaacagcgataacgccccttttttcaaatggtttgaaaacggcaaaatcaatgtttcttacaattgcatagacaggcatttaaaagacaaaaaaaataaagtggcgatcatttttgaaggggaaatgggggattataatgtcatcacttacagaaaactccactctgaagtcaataaaacagccaaccttttaaaaaacgaattcaatgtcaaaaaaggcgatagggtcattatctatatgcccatgattgtagaaagcgtttatatgatgctcgcatgcactaggattggagcgatccatagcatcgtttttgctgggtttagccctgaagccttaagggataggatcaacgacgctcaagctaaattagttatcacagcggatgggacttttagaaaaggcaaaccttacatgctcaagccagcccttgacaaggctctagaaaataacgcctgccctagcgtggaaaaagcgctcattgtgatacgaaacgccaaagagattgactatgtgagagggcgcgattttgtctataatgaaatggtcaattaccaatccgacaaatgcgaacctgaaatgatggactctgaagatcctttattcttgctctatacaagcggatcaaccggaaagcctaaaggcgttcaacacagcagtgcggggtatttgttatgggcgcaaatgacgatggagtgggtttttgatattagagataacgataatttttggtgcaccgccgatattggctggatcacagggcacacttatgtggtttatggacctttagcttgtggggcgacgactttgatactagaaggcacgatgtcttatccggattatgggagatggtggaggatgatagaagaataccgtgtggataaattctacacttcccctaccgctataagaatgttgcatgccaaaggtgaaaacgaaccctcaaagtataatttagagtcgctcaaagttttaggaacggtgggagagcccattaaccctacagcatggaaatggttttatgaaaaaatcggcaactcaaaatgcagcatcgtggatacttggtggcagacagaaacaggcgggcacatcatcagccctttaccgggagctacgcctataagggccagttgcgcgactttacctttgcctggaatccatgcggaagttttaaacgaagacggcactaaaacaaagcctggagagcaagggtttttatgcatcactaagccatggccttctatgataagaaacatttggggcgatgaaaaacgatacattgatagctatttttctcagatcaagttgaatggggaatatgtctacctctctggagatggcgctatcgtggatgaaaacggatacattactattattgggcgcacagatgatattgtgaatgtgagtgggcataggattggcacggctgaagtggagagcgctatttccaagcatgaaatggtggctgaatgcgcggtggtgggtatccctgatgcgattaaaggagagggcttgtttgcgtttgtggtgctgtgcgatggggctaaatgcaatcttggcgagagtttagaattgctaaaagaaatgaaccatatcttatccattgagattggaaagatcgcgaaattagacaatgtcatgtatgtgccaggtttgcctaaaaccaggagcgggaaaatcatgagaaggcttttgaaatccatcgccaaaaaagagcctatcactcaagatttaagcacgctagaagatgtgaatgtggttaaagaaataatgagcatcgctcaaatggaggagtaa
>HP_0916|5.582216698933822
atgaatgacaagcgttttagaaaatattgtagtttttctatttttttgtccttattaggaacgtttgaattagaggctaaagaagaagaagaaaaagaagaaagaaagacagaaaggaaaaaagaaaagaacgcccaacacactctaggcaaggttaccactcaagcggctaaaatctttaactacaacaaccagacaaccatttcaagtaaggaattagaaagaaggcaagccaaccaaatcagcgacatgtttagaagaaaccctaatatcaatgtgggcggtggtgcggtgatagcgcaaaaaatttatgtgcgcggtattgaagacagattggctcgggttacggtggatggggcggcgcaaatgggtgcaagctatgggcatcaaggcaatacgatcattgaccctggaatgcttaaaagcgtggtggttactaaaggggcggctcaagcgagcgcggggcctatggctttgattggcgcgattaaaatggagactaaaagtgctagcgattttatccctaaaggtaaagactacgccataagtggggctgccacttttttaaccaactttggggatcgagaaaccgtgatgggcgcttatcgtcataatcattttgatgcgcttttgtattacacgcatcaaaatattttttactatcgtgatggggataatgctacaaaagatctctttagacctaaagcggagaataaagttacagaagtcctagcgagcaaaacaatgtga
>HP_0109|5.578708058652074
atgggaaaagttattggaattgatttagggacaaccaactccgcaatggcggtttatgaaggcaatgaagcaaagattattgcgaataaagagggtaaaaacaccactccttctattgtggcttttacagataagggcgagattttagtgggcgagagcgccaaaagacaagcggtaaccaacccagaaaaaaccatttattctattaaaagaatcatgggtttgatgtttaatgaagataaggctaaagaagccgaaaagcgcttgccttataagattgtggataggaatggggcttgcgcgattgagatttcgggtaaagtttatacccctcaagagatttcagccaaaattttaatgaagctcaaagaagacgctgaaagttatttgggcgagagcgttacggaagcggtgatcacggttccagcttattttaacgacagccaaaggaaagcgactaaagaagccggcacgattgcagggcttaatgttttaaggatcatcaatgagcctacaagtgcggcattagcttatggcttggataaaaaagagagcgaaaaaatcatggtttatgatttgggtggggggacttttgatgttaccgttttagaaacaggcgataatgtcgtggaagttttagccacagggggcgatgcgtttttagggggcgatgattttgacaatcgtgtgattgatttcttagcgagtgagtttaaaagcgaaacgggcattgaaattaaaaacgatgtgatggcgttgcaacgcctaaaagaagcggctgaaaacgctaaaaaagaactgagctctgcgatggagactgaaatcaatttgccctttatcaccgcggacgctaccgggcctaaacacttggttaaaaaactcactagggctaaatttgaaagcttgacagaagatctcatgaaagaaacgatttctaaaattgaaagcgtgatcaaagatgcggggctaaccaaaaatgagatttcagaagtggtgatggtgggaggctctactcgtatccctaaagtccaagaaagggtgaaagcgtttattaataaagatttgaataaaagcgtcaatcctgatgaggtcgtagcggtgggagcgagcattcaagggggcgtgttgaaaggcgatgtgaaagatgtgcttttattagacgttacgcctttaagccttgggattgaaactttagggggcgtgatgactaaagtgattgatagaggcacgactattccggcgaaaaaatctcaagtgttctcaaccgctgaagacaaccagcccgctgtgtccattatggttttacaaggcgagagagaattggcaagggataataaatctttgggtaaatttgatttgcaaggcatcgctccagctccaagaggcgtgccgcaaattgaagtaacctttgatattgacgctaacgggattttaaccgtttcagcgcaagataaaaataccggcaaaagccaagagattaaaatttctggttctagcgggttgtctgatagcgaaattgaaaaaatggtgaaagacgctgaattgcacaaagaagaagacgctaagaaaaaagaagtgattgaagcgagaaaccatgccgatagtttggcgcaccaaacccaaaagagccttgatgagcataaaacgaatttgaatgaaaacgacgctaacgagatccaaaacgccattaacgctcttaaagattgcgtcaaaaacgataacgctactaaagcggagcttgaagacaaaacgaaattattagcgcaagcggctcaaaaattaggcgaagccatggcgaataaaaacaacgccgagcagcccaagaaaaaagacgacgatgtgattgatgcggaagtggagtga
>HP_0115|5.577288587067388
atgagttttaggataaataccaatatcgccgctttaacttctcatgcggtaggggttcaaaacaacagagacctttcaagctcgcttgaaaagttaagctcagggcttaggatcaataaagccgctgacgattctagtgggatggcgatcgctgatagcttaaggagtcaaagcgcgaatttgggtcaagcgatccgcaacgccaatgacgctattggtatggttcaaaccgcagataaagcgatggatgagcaaatcaaaatcttagacaccattaaaaccaaagccgttcaagccgctcaagatgggcaaactttagaaagccgaagagcgctccagagcgatattcaaaggttgttagaagaactggacaatatcgctaacaccacaagctttaacggccaacaaatgctttcaggaagtttttctaacaaagaatttcaaattggcgcgtattctaacgccacggttaaagcgtctattggctcaacgagctcagataagattgggcatgtgcgcatggaaacttcttcttttagcggtgcaggcatgctcgctagcgcggcggcacaaaacttgactgaagtgggattgaatttcaaacaagtcaatggcgtgaatgattataagattgaaaccgtgcgcatttctacgagtgctggcactgggattggagcgttaagcgaaatcatcaatcgtttttctaacactttaggcgttagggcttcttataatgtcatggctaccggcggcactcccgtgcaatcaggaactgttagggagcttaccattaatggcgtagaaattgggaccgtgaatgatgtgcataaaaacgacgctgatgggagattgactaatgcaatcaactccgtcaaagacaggacgggtgtggaagcgagcttggatattcaagggcgcattaatttacactccattgacgggcgcgcgatttctgtgcatgcagcgagcgcgagcggtcaggtttttgggggagggaattttgcagggatttctgggacacagcatgcggttattgggcgcttaaccttgaccagaaccgacgctagagacatcattgtgagcggtgtgaatttcagccatgtgggctttcattccgctcaaggggtggcagaatacaccgtgaatttgagagcggttaggggcatttttgatgcgaatgtggcttcagcagccggagcgaacgctaatggcgcgcaagcggagaccaattctcaaggtataggggctggggtaacaagccttaaaggggcgatgattgtgatggatatggcagattcagcgcgcacgcaattggacaagatccgctcggatatgggttcggtgcaaatggaattggttacaaccattaataatatttctgtaacccaagtgaatgttaaagcggctgaatctcaaatcagagatgtggattttgctgaagagagcgcgaacttttctaaatacaatattttggcgcaaagcgggagttttgctatggcgcaagcgaatgcggtgcaacaaaatgtcttaaggcttttacaataa
>HP_1257|5.574547397233378
atggatattaaggcatgttatcaaaacgctaaagcgttattagaggggcatttcttgctcagcagtgggtttcattccaattattatttgcaatccgctaaagttttagaagatcccaaactagccgaacaattagcgctagaattagccaaacaaatccaagaagctcatttgaatattgaatgcgtgtgctcaccggctattggggggattttggctgggtatgagcttgcaagggctttgggcgtgcgttttatcttcaccgaaagggtggataataccatggcgttaaggcgtggctttgaagtcaaaaaaaacgaaaaaattttagtgtgtgaggacattatcactacgggaaaatccgctatggaatgcgctaaagttttagaagaaaagggtgctcaaatcgtggcttttggtgctttagctaatcggggcatttgcaagcgtgctcattctcatttaaaagcccaagagggagcgtgtttgcctagccatttgcccctttttgctttagaagattttgtttttgacatgcacaagcctagttcttgccctttatgcgctactagcgttgctataaagccaggaagtcgtggcaactaa
>HP_1386|5.5739715570023876
ttgaaagtagctccgagccttttgagcgctgattttatgcatttagccaaagagatagagagcgtgagtaacgctgattttttgcatgtggatgtgatggatgggcattatgtgcctaatttaaccatggggcctgtggttttagagaatgttactcaaatgagccaagtgcctttagatgtgcatttaatggtagaaaacgcgagcttttttgcagaattgttcgctcctttaaaaccgcaaatcatcagcattcatgcagaaaatgaaaagcacccccacagggtgttgcaactcattaaaaatctaggcatcacgccaggcattgtcctaaacccccacacgcatgaagaaagtattaaatacttgctagaaagcgtggggctagtgcttttaatgagcgtgaatccgggctttggtgggcagaagtttttagatctggtgctagaaaaatgcctgaaagttaaagaattgatcaaacgctacaaccctagctgtcttttagaagtggatgggggcgtgaatgataaaaatatctttgaactccaacaagcgggcgtggatgtggtggtttcagggagttatatttttaaatccaaagatcgtaagctggctattgaaggcttacagaatgtcagacaatctcttgcataa
>HP_1211|5.572023387773814
atggtgccgaaggtcggactcgaaccgacacgggattgctcccaccagattttgagtctagcgtgtctaccaattccaccacttcggcgtatatatagagcaaagagtgagattatacccacttattccttaaaaaaacttaatggtgcactgggcgagactcgaactcgcacgagattgctcccaccaccccctcaagatggcgtgtctaccaattccaccaccagtgctaaaaatttaaaataa
>HP_0412|5.566741943116902
atggattctttagagtggggattactcattttcttgattcttgtttttctagtaggcataggatactacatctttatggtttttttttctaaagattga
>HP_0788|5.560175302183033
atgaactataaagttgcatctgctaaaaatatcgcgacgcttctttttttactctcttctcaaagtcaagcttttgatttgggtaaaatcgctaaaatcaaagcgggtgctgaaagtttctctaaagtcggtttcaataacaaacctatcaacactaataaagggctttaccctaccgaaacctttatgacgatcatggcttacatgcaagtggattttacggaactcttgcccaaaagcgctacggctaacgggcaccatttagacgggagccttggaggttgggggggtgctgtaatttatgatagcactaaggattttattaacgaagttacagggaaaacctatggggctatggcttggaactatgtgggctattggggcggtcttgtggggcaaaaaccatgggctagttgcgggttagccacagggaatttgactcaaggccaatacgataagatgactcaagctgaaatgacgcagttgtctaatcaagaagctttagaggcttccacttgtgcaaaaggttatgccgctcacaccagaaactatgtgatttataacgcttacttgcgctacaactacaaggatatttttgaaattaggggcgggagatacgaatccccagcggattatatgagtggttacaaccaaggcttggatatgaccttaaacttagggaatttcaaattctggtggtttagctcttttggccgtggctttgcctataacgagtggctttataatttctattcgcctaaaacctacactcttaaaaacgggcaaaccataaaccccggggtgcatgccttttatgccatttggaattacaagggttggagcattcagccttttgtctatttttcaccctttaacgaatacgaccctaactttacgatcacctatgacagtaaccccacttttactggcttagggtttcgctctcaaaccgatgttaccgtgcttaatcccttttatgctaaaagattttgggacacctatcaatttggcatgccagccggtaagaacgcacacagcttgatgatcaaacaaaagtttgaatggaatgaatacaattttggttttgggatttataaatcctttgggaacgctaactggatgataggctaccatggtaaccgcttgggctttgacttttggacgaacaccgtttatgcaaacactctcaactctttgtcttacatgatggacgcgaacgcttttaccgtgtttgcctttggcggtggggtgcataggaaactcctttggggtttattggggcgtttgacttatgggcctagggcgaacgaacaagtcctatcgctcaactttggctataaattcactaaaaatttctcagccgacattaaatttgaatattataatgtgttgatgcatcaaggctataaaatggggtggaacgggccaaaattagacagccaacccgccaccgatcaagacaggagccatattttcaccgagatcgtgtggaagctttaa
>HP_1048|5.559498212857754
atgagtggtatggttgatttaaaagaatttttagccgagcttggtaagacccaaaaagagcttaaaaatgtgatcgagcaagccaaagacattggtttagagcttaagacaaattctaaaatgaccccagagcaagcaggcaagctatacaaatacattgtggatggcattaaagaacaaatacaagccaatcaacccgctaaaaatcctgaacaagacaataaagacgatttgaatacagccgtagcgtctaaatctcttaacaaaaaggtttccaaaacgcctaaaaaagaagaaacaaaaagccagccaaagcccaaaaaaactaaagaaaagaaaaaagaagctcccacgcccattgctaaaaagaagggagggatagagattgtcaacacttttgaaaaccaaacgccccctacagaaaacacccctaaagtggttagccattctcaaatagaaaaagccaagcaaaaactccaagaaatccaaaaaagccgagaagccctaaacaagctcacccaaagcaacgctaacaacgccagtaacgctaacaacgctaaaaaagaaatcagcgaagttaaaaagcaagagcaagagatcaaacgccatgaaaacattaaaagacgcaccggttttagggtgattaaacgcaacgatgaagtagaaaatgaaagtgaaaacagcgtaacagaaagcaaaaaacccactcaaagcgcggcggctatttttgaagacattaaaaaagaatggcaagaaaaagacaaacaagaggctaaaaaagccaaaaaacccagtaagcccaaagccacccccaccgccaaaaacaacaaatcccataaaattgattttagcgatgcgagggattttaagggcaatgatatttatgatgatgaaaccgatgaaatcttattgtttgatttgcatgaacaagataatttcaataaggaagaagaagaaaaagaaatccgccaaaatatcaacgacagggtgcgcgtccaaagaaaaaacccttggatgaatgaaagcgggatcaaacgacaatccaagaaaaaacgcgcattccgtaacgataacagccaaaaagtgatccaaagcacgactgcaatccctgaagaagtgcgcgtctatgaattcgcgcaaaaagcgaatttgaatctagctgatgtgattaaaaccctctttaatttagggcttatggtaactaaaaacgactttttggataaggatagcatagaaattttagccgaagagttccatttagaaatttctgttcaaaacactttagaagaatttgaagtagaagaagtgctagagggggtgaaaaaagagcgcccgcctgtggttactatcatggggcatgttgatcatggtaaaacttcactgctggataaaatccgtgataaaagagtcgctcacacggaagctggggggatcactcagcacattggcgcttacatggtagaaaaaaatgacaaatgggtgtctttcattgacaccccagggcatgaagcctttagccagatgcgtaatcgtggggctcaagtaacagatattgcagtgattgtgatagcggctgatgatggggtgaagcagcagactattgaagctttagagcatgcaaaggccgctaatgtgcctgtgatttttgcgatgaataaaatggataagcctaatgtgaatccggacaaactcaaagccgaatgcgctgagcttggctataaccctgtggattggggcggggagcatgagtttatccctgtttcagctaaaacgggcgatggcattgacaatttattagaaaccattctcattcaagcgggtattatggaattaaaagccatagaagagggcagcgctagagcggttgttttagaagggagcgtggaaaaagggcgtggggcagtagccacggtgattgtccaaagcgggactttaagcgtgggagatagtttttttgctgaaacggcgtttggtaaagtaagaaccatgactgacgatcaaggcaagagcattcaaaatttaaaaccctctatggtggctctcatcacaggcttaagcgaagtgccgcctgcgggatctgttttaataggggtagaaaacgattccatcgcgcgcttgcaagctcaaaagagggcgacttatttacgccaaaaagcgttgagtaaaagcactaaagtgtcttttgatgagctttcagaaatggtcgctaataaggaattgaaaaatattcctgtagtcattaaagcggatacgcaaggaagcctagaggccattaaaaacagcttgttagagcttaataacgaagaagtggcgatccaagtgatccactcaggggtggggggtattactgagaatgatttgagcctggtttctagcagtgagcatgcggtgattttaggctttaatatccgccccaccggtaatgtgaagaataaggctaaagaatacaatgtgagcattaaaacttacacggtgatttatgccttgattgaagaaatgcgatcgctgttattaggcttgatgagccctattattgaagaagagcataccgggcaagcggaagtgagggaaacctttaatatccctaaagtgggtacgatagccgggtgtgtggtgagcgatggggtgatcgctcgtggcattaaggcgcgtttgattagggatggcgtggtgattcataccggcgaaatcctttctttgaaacgctttaaagacgatgtgaaagaagtttctaagggttatgagtgcgggatcatgctagacaattataatgagattaaagtgggtgatgtgtttgaaacctataaagaaatccataaaaaaagaactctctaa
>HP_0076|5.558739045123908
atggcaaatcataagtccgcagaaaagcgaatcagacagaccattaagagaaccgaacgcaacaggttctataaaactaaaattaaaaatatcattaaagccgtgcgtgaagccgttgctgtcaatgatgtagcaaaagctcaagagcgtttgaaaatcgctaataaagagttgcataaatttgtcagcaaggggattttaaagaaaaacaccgcttctaggaaagtctcaaggcttaacgcttcagtgaaaaaaatcgctctcgcttag
>HP_1312|5.557650062211675
atgttaatgccaaaaagaacaaaatacagaaagcaaatgaaagggcgcaatcgtgggaaagcccatcggggtaactccattgcgtttggggatattgcgattaaagccatagagcatgggaggattgattcacgccaaattgaatccgcaagggtggccatgacaaggcacattaaaagagcgggtaaggtgtggattagagtattccctgataagcctttgaccgctaaacccttagaaaccaggatgggtaaaggtaaaggctctgtggaaaaatgggtgatgaatatcaagccgggcagaatcgtttatgaaatgctaggcattgaagaaggattagcgagagaagctttagcgttagctcagagcaaacttccttttaaaaccaaaattgtaacttgtgagagcgaaaatgaaatatactga
>HP_0162|5.5572462782160095
atgggacgagcgtttgaatacagaagagcggctaaagaaaaacgatgggataagatgagtaaggttttcccaaagctcgctaaagcgatcactctagcggcaaaagatggcgggagcgaaccggacacgaacgccaaactacgaacagcgattttaaacgctaaagcgcaaaacatgcctaaagacaatattgacgcagcgattaaaagagcgagcagtaaagaagggaatttgagtgaaatcacttatgaaggtaaggcgaattttggcgtgctaatcatcatggaatgcatgactgataaccccaccagaaccattgccaaccttaaaagctatttcaataaaacgcaaggggcaagcatcgtgcctaatggctctttagagtttatgtttaaccgaaaaagcgtgtttgaatgcttgaaaaatgaagtggaaaatttaaaactcagtctagaagatttagaattcgctctcattgattatggtttggaagaattagaagaagtggaagacaagatcattattaggggggattataacagcttcaagcttttaaatgaggggtttgaaagcttgaaattacccattttaaaagcgagtttgcaacgcatcgccacaacgcccattgaattgaatgacgaacaaatggagcttaccgaaaaattactggacaggattgaagacgatgatgatgtggtcgcgctttataccaatattgagtga
>HP_0224|5.556030581398863
atgaaggtattatcttatttgaaaaatttttatctttttttagcgataggagcaattatgcaagcgagtgaaaacatgggatctcaacaccaaaaaaccgatgaaagagtgatttacttggctggggggtgtttttgggggctagaggcgtatatggagaggatttatggcgtcatagacgcaagctctggttacgctaacggcaagacttcaagcacgaattatgagaaattgcatgaaagtgatcatgctgaaagcgtgaaagtcatttatgatcctaaaaaaatcagtttggacaaattgttgcgttactattttaaggtggttgatccggtgagcgtgaacaagcagggtaatgatgtgggcaggcagtatcgcacggggatttattatgtcaatagcgcggataaagaagtgatagatcatgccttaaaagcgttacagaaagaagtgaaaggtaaaatcgctattgaagtagagcctttaaaaaattatgtgagggctgaagagtatcatcaggattatttgaagaaacaccctagtggttattgccatattgatttgaaaaaggcggatgaagtgattgtggatgacgataaatacaccaaacctagcgatgaagttttaaagaaaaaactcaccaaactccagtatgaggttacgcaaaacaaacacactgagaaaccctttgaaaacgagtattacaacaaagaagaagagggcatttatgtggatattaccacaggcgagccgttattttcttcagcggataaatacgactccggttgcgggtggccaagcttttctaagcctatcaataaagatgtggtgaaatacgaagacgatgagagccttaataggaaacgcattgaagtgttgagccgtattggtaaggcgcatttagggcatgtgtttaacgatgggcctaaagaattagggggcttaaggtattgcatcaacagcgcggctttaaggtttatccccttaaaagacatggaaaaagagggttatggcgagtttatcccttatatcaaaaagggtgaattgaaaaaatacatcaatgataaaaagtcgcattaa
>HP_0308|5.551866938978882
atgtgccaaatccaatgcttgcttattttactttctatcaatatagttagcgcgatcatcgtttattttttccaagcatttcaaggggttttgaattttgaagggggttttttagggttttttatcgtggcgttgtcttcgtattacggcgttaaaaagcgtttggatttaaggaaacaaaattcaatagaaaaagaagaaaagcaaaaattccaaaaattcgccctgggcttggaaatgtctttcaatgtgtggcgtttaggagggtatggggttttactaggcattttaggaacgcttttattcttgcatctttttaacgggttaatctttcttattggcgtgtttgtgagctcgctctctagcgcgttattacgatttttgaataataatggtaagttttga
>HP_1456|5.551284786641209
atgaaaaatcaagttaaaaaaattttagggatgagtgtggtagcagcgatggtgatcgtaggttgcagccatgccccaaaatcaggtatcagcaaaagcaataaggcatacaaagaagcgactaaaggcgctcctgattgggtggtaggggatttagaaaaagtggcgaagtatgaaaagtattcaggggtctttttaggaagggctgaagatttgatcactaataacgatgtggattattctactaaccaagctacagcgaaagctagggctaatttagcggcgaatttaaaatccactttacaaaaagatttggaaaatgaaaaaactagaacggtagacgcttctggtaaaaggtccatcagcggcactgatactgaaaaaatttctcaattagtggataaggaattgattgcttctaaaatgcttgcccgctatgttggtaaagatagggtttttgttttagtgggcttggataagcaaattgtggataaagtgcgcgaagagttgggcatggttaaaaagtag
>HP_0914|5.546253391712331
gtgaggcaagaaaagtattttctgacttcttctttatcgcttttatcgtttttattatgtcctgcagaagcttttgattatcgctttagcggtcgtgtggagaacttttctaagattggttttaacaattctcaaatcaatactaaaaaagggatttatcctactgaaagttttatagatattgtaactttagcgcaagtcaaagtcaatttactccctaaaggcaccgaaaaccataggctctctgtctctttgggtggggcgattgcagccattccttatgataagactaaatatgatattaaccaagctaacgggaagatttttggctcaattgtagagaatttcattgggggctatcatggatacttttttaataagtatcttggccctgcttatgcggggacttctcaatcagcgagctatcatgcaaggccttatgtggtggataccgcttttttacgatacgattacaaagatgtttttgggtttaaggcggggcgctatgaagcgaatattgatttcatgagcggatcgaatcaagggtgggaagtgtattatcagccctataagactgaaacgcaaaggttaaggttttggtggtggagttcttttgggagaggtttagcgttcaactcttggatttatgagttttttgcgacggtgccttatttgaaaaagggaggcaatcctaataacagcaacgatttcatcaattatggctggcatggaatcaccacaacctattcttataaaggtttagacgctcaatttttttattattttgcgcctaagacttataacgctcctggctttaagctggtctatgacacgaataggaattttcaaaatgtaggctttcgctctcaaagcatgatcatgacaacctttcctttatactatagagggtggtataacccagagacaaacacttatagtttagaagacagcacgcctcatggctcgttgttggggaggaatggcgttactttaaatatccgccaggttttttggtgggataatttcaactggtccattggcttttataacacctttggcaattcggacgcttttttaggctctcacacgatgccaaggggtaataacacttcctatatcggtagtgaaatctccataacgactaggcatgccggaatgattggctatgatttttgggataatacggcttatgatgggctagctgatgcgatcactaacgctaacactttcactttttacacttctgttggagggatccataagcgttttgcatggcatgtttttgggcgcgtctctcatgcgaataaaaacgcgttagggcaagtggggagggctaatgaatattccttgcaattcaacgcgagctatgcgttcactgaatcaatccttcttaactttaggatcacttattatggggctaggatcaataaagggtatcaagcggggtattttggagcgcccaaattcaataaccctgatggcgattttagcgctaattaccaagacagaagttacatgatgaccaacctcacgctgaagttttga
>HP_0706|5.543289323077361
atggaatttatgaaaaagtttgtagctttagggcttctatccgcagttttaagctcttcgttgttagccgaaggtgatggtgtttatatagggactaattatcagcttggacaagcccgtttgaatagtaatatttataatacaggggattgcacagggagtgttgtaggttgccccccaggtcttaccgctaataagcataatccaggaggcaccaatatcaattggcatgctaaatacgctaatggggctttgaatggtcttgggttgaatgtgggttataagaagttcttccagttcaagtcttttgatatgacaagcaagtggtttggttttagagtgtatgggctttttgattatgggcatgccactttaggcaagcaagtttatgcacctaataaaatccagttggatatggtctcttggggtgtggggagcgatttgttagctgatattattgataacgataacgcttcttttggtatttttggtggggtcgctatcggcggtaacacttggaaaagctcagcggcaaactattggaaagagcaaatcattgaagctaagggtcctgatgtttgtacccctacttattgtaaccctaacgctccttatagcaccaaaacttcaaccgtcgcttttcaggtatggttgaattttggggtgagagccaatatttacaagcataatggcgtagagtttggcgtgagagtgccgctactcatcaacaagtttttgagtgcgggtcctaacgctactaatctttattaccatttgaaacgggattattcgctttatttagggtataactacactttttaa
>HP_1014|5.5417646162615855
atgaatggttccaatcacatgaaaaataaaaccctagtgatcagcggcgcgactagagggattggcaaggcgatatttgtacgcttcgctcaaagcggcgtgaatatcgctttcacttacaataaaaatgttgaagaagccaacaaaatcatagaagatgtggagcaaaaatattccattaaagccaaagcctactctcttaatgttttagagcctgagcaatacacggagcttttcaagcaaattgacgctgattttgacagagtggatttttttatttctaacgctattatttatgggcgttctgtcgtggggggatttgcaccgtttatgcgattaaaacctaaggggttaaacaacatttacacagccaccgtgttagcgttcgtcgtaggggctcaagaagcggcaaaacgcatgcaaaaaataggcggtggggcgatcgtgagcttaagttctaccgggaatctagtttatatgcctaattacgccgggcatggcaattccaaaaacgccgtagaaaccatggtcaaatacgctgccgtggatttaggcgaatttaacattagagtgaatgcggttagtggcgggcctattgatacggacgctttgaaagccttccctgattatgtggagattaaagaaaaagtagaagagcaatcgcccctaaaacgcatgggcaatcctaacgatctagccggagcggcttattttttatgcgatgagacccaaagcggttggcttacagggcaaacgatcgttgtagatggcgggactacttttaaataa
>HP_0215|5.540004638756996
gtgaaagaagagttatttaaagaaaaatctcgttacattacagggtttgttttaatcattgtggcagacttgattttatatgcggacaatttgttgttgttttgggcggttttaggggggatttatgcggtagggttttctgaagcgttaagattattccaagttaaagcgagctttagcctgtatctcattttagtgttgtcatgggtggcggcgtattttaacgggcgtcctatagaatgcgctcttattagcgccatggtcatggctagtgttatcgcttatcaaaaagcgcaccatagcgaagccattttaccctttttgtatccgggcgttgggttttttgcgctttttggggtttataaggattttggtgcagtagcgatcatttggcttttagtcgtggtggttgcaagcgatgtgggggcgttttttggaggcaagcttttaggcaaaacccctttcacgcccacttcgccgaataaaaccttagagggcgcgttgattggcgtggttttggcgagcgttttaggatcgtttgtgggcatggggaaattgagcggaggcttttttatggcgctcttttttagttttttaatcgctcttgtggcggtgtttggggatttgtatgaaagctatttgaaaagaaaggtcggtatcaaagatagcggtaagattttacccgggcatgggggcgttttagaccggttggattccatgctttttggggctttaggcttgcatgcgctgttgtattttttagaaatttggaaagaaacggcggtgtttttaggggattga
>HP_1457|5.538297277220053
atgttattgaaaacaaaattaaaaattataagctcggtgattttgagcgctttattgtgggtgggttgctcaagcgaaatggcaacttatcaaaacgtgaatgatgccactaaaaatacgactgcaagcattaatagcacggatttattgctaaccgctaacgcgatgttagattccatgtttagcgaccctaattttgagcaactcaagggcaagcatttgattgaagtttcagatgtgattaacgacaccacgcagcccaatttggacatgaatcttttgacgactgaaatcgcgcggcagttgcggttgcgatctaatgggaggttcaatatcacaagggcgagcggagggagtggcattgcagccgatagcagaatggtgaaacagcgcgaaaaagaacgagagagcgaagagtataatcaagacaccactgtagaaaaaggcactttaaaagccgctgatttatctttaagtggtaaagtatctagtatcgcagcctctattagtagttctaggcagcgcttggactatgacttcaccctaagccttaccaacaggaaaacgggtgaagaggtatggagcgatgttaagcctattgtgaagaacgctagcaataagcgtatgttttaa
>HP_0690|5.522059031968283
atgaatgaagtggttgtagtggcggcaaaacgaagcgctgtagggagttttttaggctctctaaagagcgtgggcgctagagaaatgggtgttagcgtgcttaaagacgctttgaatgcgagcggccttaagcctagcgatgtggattctgtcattttaggcaatgttttaggcgctggtttgggtcaaaatatcgccaggcagatccaactagacgccggcatccctaatgacaaaaacgcttttagcgtcaatatggtttgcggatcgtctatgaaagctatccagttagcgcatgacagcatcatgcttgggcgcgatgagatggtggtgtgcggtggcgtggagaacatgagcgcagcaccctatttgtcgtttgacatgcgagatgggaaaagaatggggaatgcgaacatgatagattccatgatacatgatggattgtgggatgcgttcaataattaccacatggggatcaccgctgataatgtcgctcaagcataccacataagccgagaagatcaagataatttcgcgctccagtcgcaactcaaagcaagagccgccattaatgcagggaaattccaagaagaaatcacgcctattgaaatagcgaataaaaaaggcgtggtggtttttaaagaagacgaataccctagagaaacgacgctagaatcccttgcaaagctcaaacccgctttcaaaaaagacggatcggtaacggcgggaaattcatcagggatcaatgatggcgcgagtattatcattttatgcagcactaaaaaagcgcaaacattggggttaaaagccatggcgactatcaaggggtttggtttgggtggttgcagtccggatataatgggtatatgccctagcatcgcgattaaaaacaaccttaaaaatgtcaaaatgaatctcaatgacatccatctttttgaactcaatgaagcctttgccgcgcaaagcctagccgtgttaaaagagcttgaattaaaccccaatatcgtgaatgtgaatggaggcgcgatagcgattggccaccctattggcgcgagcggtgctaggatattggtaactttattgcatgaaatgaaaaggagcgggcatggcgtgggttgtgcgtcattgtgtgtgggcggcgggcaaggtctttctgtggtagttgaacaaaaataa
>HP_0979|5.520630032598924
atggttcatcaatcagagatggaaaattataatattggtcaagcaagcattgaagaagtaagcgatccagcttataaaggggctaagattgtcgtcatcggtgttggaggtggggggtctaacatgatcaaacacttggttgaatatggcgtgcatcaagatgttacccctattgcgacgaacactgatggccaacatctcaaaaacaatcccgctccggttaaaatccttttaggcaaagaatccactggaggtttgggcgctggggggattcctgatattggtagaaaagccgctgaagaaagcgctaatgaaattaaagaggcgattaaagacgctaaattagtcattatctctacaggacttggaggagggactgggactggagccacccctactatcgttaaaatcgcaaaagaagtgggagcgctcacgattgctatcgttaccaagcctttcaaatacgaagggaatcaaaaaagaaagagggctgaagagggattgaaagaattggagcagtctagcgattctattttggttatccctaatgacaaaatccttctcaccatgaaaaaaaacgctagcaccacggagtgttatagggaagttgatgatgtcttggttagggctgtgagtggcatttctactatcatcactaaacccggtaatatcaatgttgattttgccgatttaaagagcgctcttggttttaaaggctttgcgttaatgggtattggtgaagccactggcgaagaatccgctaaattagcggtgcaaaatgcgatccaatcgcctcttcttgatgacgcttctattgaaggggctaagagcattattgtcttttttgagcaccaccctgattatcctatgatggcttattctcaagcgtgcgattttattcaagatcaagcccatcaagatgttgacgttaagtttggccaacacacgagcgataatatccctattgatcatgtgcgcgttactatcattgcaaccggtgctgaaagaaacagcggtggagcgagtttggaatctatcgctacgccctctcagcctgtggtgaaacaaacgagaaaagtgggtaatggcgagtatttaaagatccctactgaagaagagctatccatacccacaaccatgagaatccagcaagactga
>HP_1122|5.514442800130443
atgaatatcaaattaaaggattttacaatgattaatgccgtttcttctcttgctccggtgcagtctttggggaattataagcgtgtggaaaagaatgaaaaagttgaaaacaatgaggccgctcttgatagggtagctgagatcaagaaagcgattgaaaataaccagtataaaatcaacttgcatgagacttctcacaaaatggcaaaggatttattggggataagctag
>HP_0072|5.513605984143782
atgaaaaagattagcagaaaagaatatgtttctatgtatggccctactacaggcgataaagtgagattgggcgatacagacttgatcgctgaagtagaacatgactacaccatttatggcgaagagcttaaattcggtggcggtaaaaccctgagagaaggcatgagccaatccaacaaccctagcaaagaagaattggatctaatcatcactaacgctttaatcgtggattacaccggtatttataaagcggatattggtattaaagatggcaaaatcgctggcattggtaaaggcggtaacaaagacatgcaagatggcgttaaaaacaatcttagcgtaggtcctgctactgaagccttagccggtgaaggtttgatcgtaactgctggtggtattgacacacacatccacttcatttcaccccaacaaatccctacagcttttgcaagcggtgtaacaaccatgattggtggcggaactggtcctgctgatggcactaatgcgactactatcactccaggcagaagaaatttaaaatggatgctcagagcggctgaagaatattctatgaacttaggtttcttggctaaaggtaacgcttctaacgacgcgagcttagccgatcaaattgaagctggtgcgattggctttaaaatccacgaagactggggcaccactccttctgcaatcaatcatgcgttagatgttgcagacaaatacgatgtgcaagtcgctatccacacagacactttgaatgaagccggttgcgtggaagacactatggcagctattgccggacgcactatgcacactttccacactgaaggtgctggcggcggacacgctcctgatattattaaagtagctggtgaacacaacattcttcccgcttccactaaccccactatccctttcactgtgaatacagaagcagaacacatggacatgcttatggtgtgccaccacttggataaaagcattaaagaagatgttcagttcgctgattcaaggatccgccctcaaaccattgcggctgaagacactttgcatgacatggggattttctcaatcaccagctctgactctcaagctatgggtcgtgtgggtgaagttatcactagaacttggcaaacagctgacaaaaacaaaaaagaatttggccgcttgaaagaagaaaaaggcgataacgacaacttcaggatcaaacgctacttgtctaaatacaccattaacccagcgatcgctcatgggattagcgagtatgtaggttctgtagaagtgggcaaagtggctgacttggtattgtggagtcccgcattctttggcgtaaaacccaacatgatcatcaaaggcgggttcattgcgttgagtcaaatgggtgacgcgaacgcttctatccctaccccacaaccagtttattacagagaaatgttcgctcatcatggtaaagccaaatacgatgcaaacatcacttttgtgtctcaagcggcttatgacaaaggcattaaagaagaattagggcttgaaagacaagtgttgccggtaaaaaattgcagaaacatcactaaaaaagacatgcaattcaacgacactaccgctcacattgaagtcaatcctgaaacttaccatgtgttcgtggatggcaaagaagtaacttctaaaccagccaataaagtgagcttggcgcaactctttagcattttctag
>HP_1539|5.49108243633326
atggcagagataaaaaaagcgaaaaatttaggcgaatggctggacatgcgtcttggcactaacaagcttgttaaagtgctaatgacagaatattggatccctaaaaacatcaattttttatgggcgatgggggtgattttattaaccctttttggcgtgcttgtggtctcagggattttcttgctcatgtattacaagcctgatgcgaaaatggcgtttgatagcgtgaatttcaccatcatgcaagaagtggcttatggctggctttggcgccacatgcatgccacggcagcgagcatgatttttgtcatcatttatatccacatgtttgttggcatctattatggctcttacaaaaagggtcgtgagatgatttggattagcgggatgattttgtttgtggtctttagcgcggaagcctttagcgggtatatgctgccttgggggcagatgagttattgggccgcagcggttatcacgaatttatttggaggcattcctttcattggggctgatgtggtggagtggattagaggcaattatgttgtggcggattccactttaacgcgctttttcatgctccatgtgtttttactgcccattgcgatcattctacttgttggggtgcatttttattctttacgcatcccgcatgtcaataaccaagaaggcgaagagattgactttgaattagaagagaagaaattcattgaaggcaagaaaaaagaatccaaagtcattcctttttggccggtgttcttgtctaaagatatttttgtggtttgcgcgttcatggtctttttcttttacttggtgtgttaccactatgattttgcgatggatcctatcaactttgaaagggctaacagccttaaaacgccgcctcacatttaccctgaatggtatttcttatggagctatgaagtcttaagaggctttttctttagcgctgatttagggctaatggcctttggcgtggcgcaagtgattttctttttgctacccttcttggatcgaagtccagtggtcgctcctgcgcacaaacggccggcgtttatggtgtggttttggcttgtaatcattgatatgattgttttaacgatctatggtaaattgcctccgcttgggattggtaaatacattggcttagcgggttcaatcacttttttggcccttttctttgtggtattgcccatcatcactatcgctgagagcaagaaacaagggggtgttagatga
>HP_1123|5.489397557845537
atgcaaaaccatgatttagagtcaatcaaacaagccgctttgattgaatatgaagtgagagaacaaggctctagtattgtgctagacagcaatatttccaaagagcctttagagtttattataggcactaatcaaatcatagcagggttagaaaaggcggtattaaaggctcaaattggcgagtgggaagaggttgtcatcgccccagaggaagcttatggggtttatgaaagcagctatttgcaagaagtccctagagatcaatttgaaggcattgaattagaaaaaggcatgagcgtttttgggcaaactgaagacaatcaaaccattcaagccattatcaaagactttagcgctacgcatgtgatggtggattataaccacccgttagccgggaaaactttagcgtttcgtttcaaggttttaggttttagggaagtgagcgaagaagaaattttagcttcacaccatggcggtgggacaggttgctgtggcggtcatgggggtcatggcggaaagaaaggtgggggttgtggttgctcatgttcgcatgggtag
>HP_1188|5.486184464513436
atgaagagagttagagaacttgtaaaaaaacatcccgagaaaagcagtgtggcattagtagtattaacccatgctgcatgcaagaaagcgaaagaattggacgataaagtccaggataaatccaaacaagctgaaaaagaaaatcaaatcaattggtggaaatattcaggattaacaatagcgacaagtttattattagccgcttgtagtgttggtgatattgataaacagatagagttagaacaagaaaaaaaggaagctgaaaacgctagggatagagcgaacaagagtgggatagaactggaacaggaaaaacaaaagaccattaaagaacaaaaagatttagttaaaaaagcagaacaaaattgccaagaaaatcatggccaattctttatgaaaaaattaggaattaagggtggcattgctatagaagtagaagctgaatgcaaaacccctaaacctgcaaaaaccaatcaaacccctatccagccaaaacacctccccaactctaaacaaccccactctcaaagaggatcaaaagcgcaagagcttatcgcttatttgcaaaaagagttagaatctctgccctattcacaaaaagctatcgctaaacaagtgaatttttacaggccaagttctgtcgcttatttagaactagaccctagagattttaaggttacagaagaatggcaaaaagaaaatctaaaaatacgctctaaagctcaagctaaaatgcttggaaatgagaaacccacaagcccacctttcaacctctcaaagccttttgttcgttcaaaaaatatttgctga
>HP_1143|5.484000550010212
atgcaagaaaatcaaacccgtccttttatatgccccaagtgtcaagagccaattgatgtgaatgaagcgttatacaaacagattgagcaagaaaatcaaaataagtttttagcccaacagaaagagtttgaaaaagaagtgaatgaaaaaagagcgcagtatctaagctatttcaaaaatttagagcaaaaagaagagaccctaaaagagcgagagaaagagcaacaggccaaatttgatgaggcggtcaaacaagcgagtgccttagccttgcaagatgaaagggctaagatcattgaagaagccagaaaaaacgcttttttagagcagcaaaagggcttggaattgttgcaaaaagaattggatgagaagtccaaacaagttcaggaattgcaccaaaaagaagcggaaattgaaaggctaaaaagagaaaataacgaagccgagagccgattaaaagctgaaaatgaaaaaaaattgaatgaaaaattggatttggagagagaaaaaatagaaaaagccttgcatgaaaaaaatgaattgaaattcaagcagcaagaagagcaattagaaatgttaagaaacgagttgaaaaacgctcaaagaaaggctgaattaagttcgcaacaattccagggcgaggtgcaagaattggcgattgaagagtttttgaggcaaaaattccccctagattgcattgaagaaatcaaaaaagggcaaagagggggcgattgcattcaagtggtgcatactagggaatttcaaaattgcgggaaaatttattatgagagcaaacgcaccaaagaatttcaaaaagcttgggtggaaaagcttaaaagcgacatgcgagagattggggctgatgtgggggtcattgtgagtgaagcgctgcctaaagagatggagaggatggggttatttgaaggggtgtgggtgtgttcgtttgaagagtttaaggggttgagcgcggtgttaagagagggggttattcaagtgagtttggctaaaaaaagtcaggaaaataagggcgataaagtgaatctgctctatcattatttgacaagctctgaattttctatgcaagtgaatgtgattatagaggggtttgagcaattgagagcggatttagaaagcgaaaaacgcgcgatggctaggatttggaaaagcagagaaaagcaaattgacaaagtgtttgagggcacgattaacatgtatggctctatcaagggcattgcaggtaatgcgatagggcaagtgaaagcgttggagcttgggtatgatggggaggatttagaagattag
>HP_0644|5.477734082152271
atgattttttccactcttattaatgcgatagcggtgattttaagctcgctcattacgatttatatgtggatagtaatcatttattcgcttatcagtttcgtgcagcctaaccccaataaccccatcatgcaaattctcgctcgcttgtgtgagccggtgttttattttttacgctctagattcaagctggtgtttaacgggttggatttctctcctttagtggtggtcattgttttgaaattcttggatctcacgctcattcagtggcttttcatgctcgctaaaaacctttaa
>HP_1400|5.477651495916436
gtgttgcataaaaaagttctattggctttgactgccagcttgatttgccaagagtctttgttcgctaaggaaaaagattacactttgggcaaggtttctactgccggcaaaaaggatagatctgattattctgggcaggtcaatttgggttatagcgggattaccgcgcctaagagttggcaagatgaagaagtgaaaaaatacacaggaagccgcacggtgatctctaataaagcgctcacccaacaagctaaccaaagcattgaagaagctttacagaatgtcccgggtctgcaaattaggaatgcgacaggtgtaggggctatgcctactatccaaatccgtggctttggagctgggggttcagggcatagcgatgcgacgctgatgttagtcaatggtattcctgtttatatggccccctacgctcacattgagctagacattttccccgttacctttcaagccattgatcgcattgatgtgatcaagggtggaggcagcgtgcaatacgggcctaacacttatgggggtattgtcaatatcatcactaagcctatccctaatcaatgggaaaaccaagcggctgaaaggatcacttattgggctaaggctagaaacgctgggtttgccgctcctcctgataaaaccggcgatccttctttcatcaagtctttaggcaacaacctcctctataacacttatgtgaggagtggagggatgatcaataagcatgtgggtatccaagcgcaagctaactgggttagaggacaaggctttagggacaatagcccctctaacatttcaaactattggctagatggagtctatgacatcaatgaaaacaatgggattaaagcctattaccaatactacgattttgctatcgctcaaccaggatcactcagcgagcaagattacaaaataaaccgcttcgctaatttgcgccccttaaaccaaaaaggcgggcgttcacaacgctttggggctgtgtatgaaaaccgcttcggggatttagacaaagtgggcgggacttttagcttcacttactatgggcagttgatgactagggattttcaagtgagctctagctacaatagcgctaacatggttacttgttttagcgaagcggcatgcagggcggcaggacttccggcagggtataacttggctgtgccttattatgccactaactacaatggctgggcagaagtagaaaaccctgtgcgctccattaacaacgcttttgagcctaaagtgaatttgatcgtcaataccgggaaagtcaagcaaacctttatcatgggcttgcgtttcatgaccaccacttttttacagcgccaatacttaaacaccaatgaatgcgccaccaaaacgagcggtgagggggcaggattcttgtgtgagggcgctaatgtgatgagcggttggaaacctcacatcaagcatggcgtttatagaaactggaataactggcgtaacaattacacagcggtttatttgagcgatcgcattgaagcttgggatgggcgctttttcatcgtgcctggtttgcgctacgcttttgtgcaatacaacaacgaaaatgcgtctaactggatgcaaatccctgagaaggatttaagaaaaatcaagcacatgaacaattggatgccctcaaccaacattggctttatccccgtgcaaggcgatcacaatgtgcttacctactttaactaccaacgctctttcgtcccgcctcaattagacgttttgagctatggaggagcggagtattttacccagcactttgacacggtggaagcaggagcgcgctacacctataaggataaattcagcttcaatgcggactacttcaggatttgggcgcgcgattttgccaccgggcagtattcagtctatacaagcggtcccatgaagggtaatgtgcgccccattaatggctattctcaaggcgtggagctggaattgtattacaggcctattagagggttgcaattccatgccgctttcaactacattgacactcgtgtaaccagccatggccctttaaccgacttgaacggggatgtgctaaaagggactagctataacaagcatttcccttttgtaagccctttccaattcattcttgacgctcgttacaattggcgtaaaaccaccatcggtatttctagctatttttacagccgtgcttatagcgggattagcaacagtgcagcaggaggctattatgggatgcaatattatagtggggggaacaactatgaaagcgttcttaatagcggttatcaatgcgaagcttggtgtatgacccaacatgaagggctcttgccttggtattgggtgtggaatatccaagtgagccaaattttctgggaaaacgggagacacagagttacaggaagcttgcaaatcaataatatcttcaacatgaagtattattttacagggattggctctagccctgcaggcttgcaacctgcgcctggaagatcggttacagcgtatttgaactacactttctaa
>HP_1157|5.47219617392973
atgataaaaaaagctagaaaattcataccattctttttaattggctccctcttagctgaagacaatggctggtatatgtctgtaggctatcaaatcggtggcacgcaacaattcatcaataacaaacaacttttagaaaatcaaaatatcatcaacagcgtaacccaaagcgcgatcaacattgcagggcctactaccggccttatcactttaagctctcaaaccgtcattgacgctttaggctatggcgtgagtaacactgttggcaaccaattagagggcatttctaatatcttgaatcaaattggcaaaagaaaagacttttattctagccgtcaaatctctagcatttcccaacaaatcatagggcttaaaggaagctctgatcccttaaaagcccattcttcacagatcacagccaaactcctttccaacacccaaagcgcgtttgatcagggcatcgcgctaagcactaacatcattagctctatcaatagcctaaaccctagcaacaacacccaagaggttaaaaaacagctccaaaacaccgcgcaatccatgacagaattgttgcaacaaattgaacacagcatcactaaaaccactagcaccacttacgcgcaatccttactctccaatctaaccgatgcggtgaatgcctctagcaataataccgcttatgtgagcgctcttgttaacgctttaaacactttaggggtaggggttttccccaccacaaccacaacgcatgtggtgttaaacccaccgggacaagtcgtattctatccaaccaattccattttaggctctacttcttcaaacagcaataaccaacaacaatacaacaacacccttttaatgaacaccttacaagggacattaagcgctaatactcaaaataaccccaatggttgcgccaatcaagtccagtgtttggagcaattcatccaaaatttagcccctttagccgcaacccccacttcaaacaaccaggccaaccagcaagtccaagccatcgctcaaaagcttcaaagcgttgctatcaacactttagacaacaatgcgatcaacaacaccacctataatttaaacaatttgcacaacgctttgaatttccaagcctatgaaagcacgatagaacaatacaataacgctttaaaacaaatttcttggatcagttttactgagcctaaaaacttactcaaaaacacttccaataactaccaaatcggcaccgttaccaacgctcaagggcaaaatatcagcgcctatgattgcatgactgctaccggaagcctttctagcaatgcttctagcgggatttcatgctcagccacaagctccacaagttccacaaatagctttgacaattctttagtcgctacctccaaagtccaaaccatcaacggcaaagagcagatcggcgtgaattcttttaaccttgtctctcaagtgtggagcgtttataattctttaaaaacttcagaagaaaatttgcaaaaaaacgccaatattttatgcgctaatgggacgcaatctgggacaagctcatgcaatagctcttcagggggtttgagcatcagcgggaacgcccaattgcaaaatattttaagccctactagtgggactaccactaatactcaagctaaaagcaacgctcccaaactaaaagcgatggtggtggtgaataatgaagaagaagctaaaacggccaatttagcccaaagcagcgggacaaccacacaatctcctaacagcacggtgatgggagctttaaacaccgtgttgcaaaatgtcagcaatttccaacaaagcattcaaaacgcttttcaaaaccaagaaagtaatatccaagcttgggcgaatgcgatttataacactaatgggagtcagtcgcaagagatgacacctaacaataaccaagatttacgcatccaattgagggcgaatttttaccagctcatcaataccattaaccagcaagtgcctacagacatgaatgctttaattaatcaaagccaacaaacccaacaaacaagcggatcagcaagcaataataacgcatgcgcgagtggaatgagtgggagtaatggtaactggtgctatcagcaatggtccgattctaaggcttattacagcgggttgcaaagcgctttagggtatcaaacgcaagcgacaactcaaagcgggagcaatggtgggaacagcatcacctacaatgtccaacaaatcacgctcactagtaatggtttgctcaaccaaatcatcacaaatcttaagagcgttaatggaggcaatggcgcgagtggtacaggcagtgggaatggcaccagtcaaatcaacacagcctaccagatgctcacagacgccagcgatgggaaattagggacttatagtagtagtagtggcagtaataacggctatacgccatgcaatagcaccaatgggagcaataaaacgagtgggaacaattgttatgaacccaacaaacaacaaaacgccaccaccgcaaccgccacaaccgacagcaatttacaaaaagtctataatgacgcccaaaaaatagccaacattatcgccagctctgggaacaataaaggcgttgaaaacggcttaaaacaattctttgaagcgttaaaaaataatagcagcagtctcagtaatttatgtggtaatggtagtagcggtagtagtggcactacttgctccggttggcttatcaaccttttaggggcaatccccaccaatggagtgagcgatacgaataatttaattaatctgctcactgaattcattaaaaccgccgggtttatccaaaataatgatagtagtgtatctactagtcttacaagcgcttttcaagccattacgagcgctatttctcaagggtttcaagccttacaaaacgatattagccctaatgcgattttaaccttgctccaagagattacttctaacaccaccaccattcagtcattctcgcaaaccttacggcagcttttaggggataaaacattctttatggcgcaacaaaagctcattgatgcgatgattaacgccagaaatcaggttcaaaacgcgcaaaatcaagccaataactacggctctcaacccgttttaagccagtatgcggccgctaaaagcacccaacatggcatgagcaatggtttaggggttggtttgggctataaatacttctttggtaaagcgagaaaattaggccttaggcattattttttctttgattacggctttagtgaaataggcctagccaatcaaagcgtgaaagcgaatatctttgcttatggggtaggcacggattttttatggaacttattcaggaggacttacaacactaaagcgttgaattttgggctatttgctggggtccaactgggcggcgcaacctggcttagctccttaaggcaacaaatcattgacaactgggggagtgctaatgacatccattcaacgaattttcaagtggcgctgaattttggggtgcgcaccaacttcgcggagtttaagcgttttgctaagaaattccacaatcaaggggtcatcagccaaaagagcgtggaatttgggatcaaagtgcctctcatcaatcaagcgtatttgaatagcgctggagctgatgtgagttacaggaggctttatactttttatatcaattacatcatggggttttaa
>HP_0218|5.4716572897753935
atgaaaacttttgaagtaatgattcaaaccgattcgaaagggtatttggacgctaaatttggcggtaacgctcctaaagcgtttctcaattcaaacggcttacccacttattcgcctaaaatctcatggcaaaaagtagaaggcgctcaaagctatgcgttagaactcatcgatcatgacgctcaaaaagtgtgtggcatgccgtttgtccattgggtcgtgggcaatattgctcataatgttttagaagaaaacgcctccatgatggataaaaggattgttcaaggggtcaattcactcactcaaggctttatccgttctcctcttaatgaaagcgaaaaacaacgctccaatctcaataacagcgtctatatcggccccatgccccctaatggcgatcaccattatcttattcaagtgtatgccctagacattcctaaactcgccttaaaagctccttttttcttaggcgatttgcatgacaaaatgcgcaaccatatcatcgccatagggagaaaggaatttttatacaagcagtttgtgaggaaatag
>HP_0486|5.468171350555802
atgaaattaaagaaacgaaaagttgcggctgcattgctaaagcgttttaccttgccactattgttcactacgggttcattaggggcggttacttatgaagtgcatggagattttatcaattttgctaaagtgggttttaaccattcgcccattaatcctgttaaaggtatctatcccacagaaacttttgttaaccttacgggtaagctagaggggtctgtgcatttaggtaggggatggaccgtgaatttaggcggtgttttgggcggacaggcttatgatggcactaagtatgataggtgggcgaaggattttacccccccaagctattgggataaaacttcttgcggtactgattctatgagtctttgtatgaatgccactaaaatgtggcagcaatcagggccaggtggcgtcattaaccctagaggtattggttgggaatacatgggtgagtggaacggcttgttccctaactactatccggctaacgcctacttgcctggtggctcaaggcgctatcaagtctataaagcaaatttgacctatgatagcgacagggtccatatggtaatggggcgttttgacattaccgagcaggagcaaatggattggatttaccaattgttccaagggttttatgggactttcaagctcactaagaatatgaaattcttgctctttagtggttggggtcgtggtatcgctgatggtcagtggttgttccctatctatcgtgaaaagccttggggggttcataaagcgggtattatttatcgccctacaaagaatttgatgatccacccttatgtgtatcttatcccaatggtaggcacattgcctggtgctaaaatagaatacgataccaatcctgaatttagcggtaggggcattaggaacagaacgactttctatgcgttgtatgactatcgttggaataacgctgaatacggtcgttacgcgcccgctcgttataacacttgggatccgttcttggataatggtaagtggcgtggcttgcaaggtcctggtggtgcgacgctccttttacgccaccatatagatattaacaactactttgtggttggtggtgcttatctcaacattggtaaccctaacatgaacttaggtacttggggtaaccctgtggctgttgatggtatcgaacaatgggtcggtagtatctatagcttagggtttgcggggattgacaacattaccgatgctgacgcgttcaccgagtatgttaaaggtggaggcaagcatggtaagtttagttggagcgtttatcagcgcttcactaccgctccaagggctttggaatatggtatcggtatgtatctagactatcagttcagcaagcatgttaaagcgggtctcaaactcgtatggttagagttccaaattcgtgcgggttacaaccctggaaccggtttccttgggccaaacggtcagccgcttaacttgaatactggtttgtttgagtcttcagcgttcgctcaaggccctcaaaacatgggcggtatcgcaaaaagcatcactcaagacagaagccatttgatgacacacattagttatagtttctaa
>HP_1524|5.459821765929231
atgaaatctaaaatcactcattttatcgctatctcttttgttttaagcctgtttagcgcatgcaaagacgagcctaaaaaatcgtctcaatcgcaccaaaacaacactaaaatcactaaaaacaatccaatcaatcaagcgaataatgatataagaaaaattgagcatgaagaagaagatgaaaaagccaccaaagaagtgaacgatttgatcaataacgaaaataaaattgatgaaatcaataatgaagaaaacgctgatccttcgcaaaaaagaacgaacaacgttttgcaacgagccactaaccaccaagacaatctcaattccccactcaacaggaagtattaa
>HP_0002|5.4544509600089475
atgcaaatcatagaagggaaattgcaattacaagggaatgaaagagtcgctattttaacatcgcgcttcaatcatatcatcacagacagattgcaagaaggggcgatggactgctttaaaaggcatgggggcgatgaggatcttttagacatcgtgctggtgcctggggcttatgaattgccttttattttagacaaattattagagagcgaaaaatacgatggcgtgtgcgttttgggagcgatcattagaggggggactccgcattttgattatgtgagcgcggaagcgactaagggtattgcccatgcgatgcttaaatacagcatgccggtaagctttggcgtgctgaccacggacaatattgaacaagcgattgaaagagcgggcagtaaagccggcaataagggctttgaagcgatgagcaccctcattgaattgttgagcttgtgccaaactctcaagggttaa
>HP_1245|5.447637094784112
atgtttaataaagtgattatggtagggcgtttgaccaggaatgtggagttgaaatatttgcctagcggttcggctgcggctacaataggtttagccacaagcaggcgttttaaaaaacaagacggcacgctaggcgaagaggtgtgctttatagatgcgcgtttgtttgggcgaacggctgaaatcgctaaccagtatttgagcaagggttcaagcgttttgatagaagggcgtttgacttatgagagttggatggatcaaacgggcaaaaaaaattcccgccacactatcacagcggactcgttgcaatttatggataaaaagtcagacaatccccaagcaaacgctatgcaagatagtataatgcatgagaattccaacaacgcttatcccgctaatcataacgctcccagccaagatccttttaaccaagcttatgcgcaaaacgcttacgctaaagagaatttacaagcacagccgtccaagtatcaaaacagcgtgcctgaaatcaatattgatgaagaagaaatccccttttaa
>HP_0561|5.4416186690532085
atgcaattcacagggaaaaatgttctcattactggggcttctaaaggcattggggctgaaatcgccaaaactctcgcttctatggggctgaaagtttggatcaattaccgcagtaatgctgaagtggctgacgctttgaaaaatgagcttgaagaaaaaggctataaggcagctgtcattaaatttgatgcggcttctgaaagcgattttattgaagcgatacaaaccatcgtccaaagcgatggggggttgtcttacttggtgaataacgccggtgtggtgcgcgataaattagcgatcaaaatgaaaacagaagactttcaccatgtcatagacaataacctcacttcagcctttataggttgccgagaggctttaaaggtgatgagcaagagtcgttttgggagcgtggtcaatgtcgcttctatcattggtgaaagaggcaatatggggcagacaaactactcagcgagtaaggggggaatgattgcaatgagcaagtcctttgcttatgagggagctttaaggaatattcgtttcaactctgtaacgcccggttttatagaaaccgacatgaacgccaatttgaaagacgaactcaaagcggattatgttaaaaacattcctttaaacaggctagggtctgctaaggaagtggcagaagcggtagcgtttcttttgagtgatcactctagttacatcactggagagactctcaaagtcaatggcgggctttatatgtag
>HP_0480|5.439776050229803
atgaaaaatattagaaatatcgctgtaatcgcgcatgttgatcatgggaaaaccactctagtagatggcttactttctcaatctggcacatttagtgagagggaaaaagtggatgaaagggtgatggatagcaatgatttggaaagagaaagagggattactatcctgtctaaaaacaccgctatttattacaaagacactaaaatcaatatcattgacactcccgggcatgctgattttgggggcgaagtggagcgcgttttaaaaatggtggatggggtgttgcttttagtggacgctcaagaaggggtcatgcctcaaactaaattcgtggttaaaaaggctttgagttttgggatttgccctattgtggtggtgaataaaattgataagcctgccgctgaaccggacagagtggtggatgaagtttttgacttgttcgtagccatgggggctagcgataagcaattggatttccctgtggtgtatgccgccgcacgagatggctatgcgatgaaaagtttagacgatgaaaagaaaaatttagagcctttgtttgaaacgattttagagcatgtgccaagccctagcgggagcgttgatgagcctttgcaaatgcaaattttcacgcttgattatgacaattatgtgggcaaaatcggtatcgctagggtgtttaatggctcggttaaaaagaatgaaagcgtgctgttgatgaaaagcgatgggagtaaagaaaatggccgtatcactaagcttataggttttttagggctggctaggactgagattgaaaacgcttatgcgggcgatattgtagcgattgccgggtttaatgcaatggatgtgggcgatagcgtcgttgatcctgctaaccccatgcctttagatcccatgcatttagaagagcctacgatgagcgtgtattttgctgtcaatgattcacccttagccgggttagaaggaaagcatgttactgctaataaattgaaagacaggctcttaaaagaaatgcaaaccaatatcgctatgaaatgcgaagaaatgggcgagggcaagtttaaagtgagtgggcgtggggaattgcaaatcactattttagctgaaaacttgcgccgtgaagggtttgaatttagcatttcacgccctgaagtcatcattaaagaagaaaatggcgttaaatgcgagccttttgagcatttagtgattgacacgccccaagattttagtggggctatcattgagagattgggcaaaagaaaagctgagatgaaagcgatgaatcccatgagtgatggctatacaagattagaatttgaaattcctgcaagagggcttatcggttataggagcgagtttttaaccgacaccaagggcgaaggcgtgatgaatcatagctttttagaattccgccctttcagcgggagcgtggaatcgcgcaaaaatggggcgctaatcagcatggaaaatggcgaagcgaccgctttttcccttttcaatatccaagaaagaggcacgctttttatcaacccccaaacgaaggtttatgtgggcatggtcattggcgagcacagccgggataatgatttagatgtcaatcctattaaatccaagcatttaaccaacatgagagcgagcgggagcgatgatgcgatcaaactcaccccgcctaggactatggtgttagaaagagcgttagaatggattgaagaagatgagattttggaagttacccccttgaatttaaggatcaggaaaaagattttagaccctaacatgaggaaaagggcgaaaaaataa
>HP_0794|5.437188470925706
atgatgggatacattccttatgtaatagagaataccgatcgtggggagcgtagctatgatatttactcgcgccttttaaaggatcgcattgttttattgagcggtgaaattaatgacagcgtggcgtcttctatcgtggcccaactcttgtttttggaagctgaagaccctgaaaaagacattggtttgtatatcaattctcccggtggggtgataacaagcggtcttagtatttatgacaccatgaattttatccgccctgatgtttccacgatttgcatcggtcaagcggcttctatgggggcgtttttactgagctgtggggctaagggcaagcgcttttcgctaccccattcaaggattatgatccaccagcctttagggggggctcaagggcaagcgagcgatattgaaatcatttctaatgagattctcaggcttaaaggcttgatgaattctattctagctcaaaactcagggcagagtttggagcaaatcgctaaagacacggacagggatttttatatgagtgctaaagaagctaaagagtatggcttgattgataaagtgttacagaaaaacgtgaagtga
>HP_1199|5.430264790590891
atggcaatttcaaaagaagaagtgttagagtatattggttcattgagcgttttagagctttctgaattggttaaaatgtttgagaaaaaatttggcgtgagcgcgactccaacggtcgtagcgggtgcggctgtagctggcggtgcagcggctgagagcgaagaaaaaaccgaatttaatgtgattttggctgatagcggtgctgaaaaaatcaaggtgattaaagtggttcgtgaaatcaccggacttggcctgaaagaagctaaagacgctaccgaaaaaacccctcatgtgcttaaagagggcgtgaataaagaagaagctgaaaccatcaagaagaaacttgaagaagtaggcgctaaggttgaagtcaagtaa
>HP_0080|5.426744914005513
atgaaagctataaaaatactttttataatgacactcagtttaaacgctatcagcgtgaatagggcgttgtttgatttaaaagattcgcaattaaaaggggaattaacgccaaaaatagtgaattttgggggttataaaagcagcactgaagagtggggggctacggctttaaactatatcaatgcggctaatggcgatgcgaaaaaattcagcactctagtggaaaaaatgcgttttaactccggtatattggggaatttaagagtgcatgcacgtttgaggcaagccctaaaattgcaaaagaatttgaaatattgccttaaaatcatcgctagggattctttttatagctaccgcaccggtatttatatccccttaggcatttctttaaaagatcaaaaaacggctcaaaaaatgctcgctgatttgagcgtggtaggggcgtatcttaaaaaacaacaagagaatgaaaaggctcaaagcccttattacagaaacaacaactattacaactcttactatagcccttattacggaatgtatggtatgtatggcatgggcatgtatggaatgtatggcatgggcatgtatgatttttatgacttttatgatggcatgtatggattctaccctaacatgtttttcatgatgcaagttcaagattacttgatgttagaaaattacatgtatgcgctcgatcaagaagagattttagatcatgacgcttctactgaccaacttgatacgcctactgatgatgacaaagacgataaagacgataaatccttacagcaggcaaatcttatgaacttttatcgtgatcccaaattcagcaaaggcattcaaaccaaccgcttgaatagcgctttagtcaatttagacaacagtcgcatgctcaaagacaattcgcttttccacactaaagccatgcccactaaaagcgtggatgcgataacttctcaagccaaagagcttaaccatttagtggggcaaatcaaagaaatgaagcaagacggggcgagtcctagtaagattgattcagttgtcaataaagctatggaagtgagggacaagctagacaataatctcaaccaactagacaatgacttaaaagatcaaaaagggctttcaagcgagcaacaagctcaagtggataaagccctagacagcgtgcaacaattaagccatagcagcgatgtggtggggaattatttagacgggagtttgaaaattgatggcgatgatagagatgatttgaatgatgcgatgaataaccctatgcaacaacccgtgcaacaaacgcctactagcaacatggccgacacccatgcaaatgacagcaaggatcaagggagtaacgcgctcataaaccctaacagcgccactaacgccgacgacactcacactgacgatactcacactgacactaacaccacaaacgatgctagcaccactgacacccccactgacgataaagatgctagcggcttgaacaataccggcgatatgaataacacggataccggcaacacggacaccggcaatacggataccggtaacactgatgatatgagcaacatgaacaacggcaacgatgatacgggtaacgctaatgacgacatgagcaacggcaacgacatgggcgatgatttgaacaacgcgaacgatatgaacgacgacatgggtaatggcaacgatgacatgggcgatatgggggatatgaacgacgatatgggtggcgatatgggagacatgggggatatgggcgatatggggaattga
>HP_1134|5.420268499455685
atgtcccaactaaaattggaagaaatcagctcggttattgaagaaaaaatcaagaattttgaacttgattgcgatatggctgaagtaggaaaagtcgtttcatacgctgatggtgtggctaaggtttatggcttaaatggtgtgatgtcgtatgaagtgctggagtttgaaacaggggataaaggcgttgcggctaacttagaagaagatagcgttggcgtgattgtgtttggttttggcaacaatattaaagaggggactagcgttaaacgcacgaagagtttgatgaaagttcctgttggcgatgcggttgtagggcgtgtgctaaacgctttgggtgagcctattgatggcaagggtgagatagaaacgaatgagtttagcctaatagagcaaaaagccccgggcattatggacagaaaatctgtgcatgagcctttgcaaacaggcattaaagccattgatgcgttagtgcctattgggcgcgggcaaagggaattgattattggggataaacaaaccggtaaaaccaccgtagcgatcgatgcgatcattaaccaaaaagggcaaaatgtgatctgtatctatgtggctattgggcaaaaagaatccactgtcgcgcaagtggtccgcaaattagaagaatatggggcgatggaatacagtgtcgtgatcaacgcttcggcttcagattcagctgcaatgcaatatttagccccttattcaggtgtggctatgggggaatactttagagatcatgcccgccatgccctaatcatttatgacgatttgagtaaacatgctgtcgcttacagagagatttctttgattttgaggagacccccaggtagggaggcttttcctggagatgtgttttatatccactcacggcttttagaaagagcggctaaactttgcgatgaaaagggtgccggctctttgaccgcactccctattgtggaaactcaagcgggcgatgtttcagcttatatccctacgaatatcatttctattacagacgggcaaattttcttagaaacggatttgttttattcagggattcgcccggctattaatgtgggcttgtcggtttcaagggttggaggggccgctcaaatcaaagcgaccaagcaggtttcagggactttgcgcctggatttagcgcaatacagagagttgcaagccttcacgcaattcgcttctgatttagatgaagcgagtaaaaagcaattagaaagggggcaacgcatggtggaagtgctgaaacaagccccttattcgcccttgcccattgaaaagcaagtggtcattatttatgctggggctaagggctttttagatagcgtgagcgtgaaaaaagtcgtggattttgaagagcaactgcaccctttcttggaagcaaaatacccccaagttttagaagaaatccacactaaaaaagcgctagataaggatttagaagccatgctaagaaaagtcttagaggaatttaagctcacttatagcgagtag
>HP_1273|5.414443718982516
atgttaatagatagtctccacgtctcttttgatagctttaattttgagagtattttacccatgctggtgttggtgtgtggggggattttcacgctcctaatcaacgctttcacttccaggttttcacgcaatttgaatgtgtttttatgcatgctctttttggttttggattttttggtggttttagggttagaagagcaagaaaacgccttttttgggtttttgagcttggataccctctcgctcatctctcaaagcattgtcttgatttcagcctttttgctcattttcttagccctttcaaaagagcgcttcaacgaatttcagaccgctgaattttattccttatacttgtttattgttgctggctttcaattcatggtttcaagcaaccatttattgttaatccttatcgggttagaaacagcgtccttacccctttgtgtgttaatggcgttgagcgataaacgctacggcttagaagcagggatcaaatatttcactatgggggcgatggcgagcgcgttttttgctatgggggcgatggctttttatcttctcacagggagcttaaatcttgaagtcattaccctatacttacacactgaaggcatcacaaaccccatgctctttgcgatgggcgctatctttttgattggagcgattggctttaaggtttctttggtgccttttcatacctggatgcctgatgtgtatgagggcaataacccggtctttgcgagctatatttccattgtgcctaaaatcgccggctttgtggtagcgactcgcctttttggggcgtttatagacactcgcaccgcttgggtagaagacattttttatgtcttgattcttatgactatcaccatccctaatttcattgctttatggcaagaagatgtcaaaagaatgctcgcttatagttccatttcgcattctgggttcgctttagcatgcgtgtttatccacactgaagatagccaacaagcgatgtttgtttattggttcatgttcgctttcacttacattggggcttttggccttttatggctcttaaaaagccgggaaaaaacatgggatgaacgctacgatcacccctattctaaattcaacggccttatcaaaacccaccctttagtggcgatcttgggcgctatttttgtttttgggcttgcagggatcccgccttttagtgtgttctgggggaaatttttagccgttgaaagcgctttagagagcaatcacattcttttagcggtggtgatgttagtcaatagcgcggtggctgcattttattatttccgttggctcgtggcgatgtttttcaataagcccttacaaagctacgctcaaaacgatatttacacccaaaacgctaccatgcccatttatgcggtcattattgccatggcgttagcgtgcttgttctctgtttttatgatgcgagggcttttagaatttgtggcttaa
>HP_0912|5.411755496990637
atgataaagaaaaatagaacgctgtttcttagtctagccctttgcgctagcataagttatgccgaagatgatggagggtttttcaccgtcggttatcagcttgggcaggtcatgcaagatgtccaaaacccaggcggcgctaaaagcgacgaactcgctagagagcttaacgctgatgtaacgaacaacattttaaacaacaacaccggaggcaatgtcgcaggggcgttgagtaacgctttctcccaatacctttattcgcttttaggggcgtatcccacgaaactcaatggtaacgatgtgtctgcgaacgctcttttaagtggtgcggtaggctctgggacttgcgcggctgcagggacggctggtggctcaactcttaacactcaaagcgcttgcaccgctgcgggctattactggctccctagcttgactgacaggattttaagcacgatcggtagccagactaactacggcacgaacaccaatttccccaacatgcaacaacagctcacctacttgaatgcggggaatgtgttttttaatgcgatgaataaggctttagaggccaaaaatggaagtagtggcgctagcggtgcgactggttcagatggtcaaacttactccacacaagctatccaataccttcaacgccaacaaaatatcttaaataacgcagccaacttgctcaagcaagatgaattgctcttagaagctttcaactctgccgtagccgctaacattgggaataaggaattcaattcagccgcttttacaggtttggtgcaaggcattattgatcaatcccaattggtttataacgagctcactaaaaacaccattagcgggagtgcggttaatggtgctgagataaactccaaccaagctaacgctgtgcaagggcgcgctagtcagctccctaacgctctttataacgcgcaagtaactttggataaaatcaacgcgctcaacaatcaggtgagaagcatgccttacttgccccaattcagagccgggaacagccgttcaacgaatattttgaatgggttttacaccaaaataggctataagcaattcttcgggaagaaaaggaatatcggtttgcgctattatggtttcttttcttataacggagcgagcgtgggctttagatccactcaaaataatgtagggttatacacttatggggtggggactgatgtgttgtataacatctttagccgctcctatcaaaaccgctctgtggatatgggcttttttagcggtatccaattagccggtgagaccttccaatccacgctcagagatgaccccaatgtgaaattgcatgggaaaatcaataacacgcacttccagttcctctttgacttcggtatgaggatgaacttcggtaagttggacgggaaatccaaccgccacaaccagcacacggtggaatttggcgtagtggtgcctacgatttataacacttattacaaatcagcagggactaccgtgaagtatttccgtccttatagcgtttattggtcttatgggtattcattctaa
>HP_0899|5.404134242674435
atgtgtttagcgatcccctctaaagtcatagccattaaggataatgtggtgcttttggaaactttgggcgttcaaagagaggcgagcttggatttaatgggcgagtccgttaaagtgggcgattatgtgctgttgcacatcggctatgtgatgagcaagattgatgaaaaagaagccctagaatccattgagctttatcaagaaatgatcgccagaatgaacgaaacgcaataa
>HP_0540|5.4039071522286966
gtgaaatgttttttaagcatattttctttcttgactttttgtggtttgtctctgaatggcacagaagtagtaataacgcttgaacccgccttaaaagccattcaggcggacgcacaagccaaacaaaaaaccgctcaagctgaattaaaagccatagaagctcagtctagtgccaaagaaaaagccattcaagcgcaaatagagggagaattgaggactcagcttgcaaccatgagtgctatgttaaaaggggctaatggcgttattaatggtgtcaatggcatgacaggggggttttttgcaggttcagacatcttgcttggcgtcatggaagggtattcaagcgcgcttagtgcattgggggggaatgttaaaatgatcgtggaaaaacaaaaaattaacacccaaacagaaatccaaaacatgcaaatcgcgctccaaaaaaataacgaaataatcaagctcaaaatgaaccagcaaaacgctctcttagaagcgttaaaaaatagctttgaaccgagcgttactctaaaaacacaaatggaaatgctttctcaagctctaggaagttcttctgacaacgctcaatacatcgcttacaatacgattggtatcaaggcgtttgaagaaaccttaaaaggttttgaaacatggttgaaagtggctatgcaaaaagcgacccttattgattataattccctaacgggtcaggctttgtttcaaagtgccatctatgcgcctgctcttagttttttttcaagcatgggtgcaccatttggaatcattgaaacattcactctagcgcccacaaaatgcccctatcttgatgggctaaaaatttcagcatgccttatggaacaggttattcagaattacagaatgattgtagcccttattcaaaataaactgagtgatgcagattttcaaaatatcgcttatttgaatgggatcaatggagaaatcaaaaccttaaaaggatcagtagatttgaacgcgctcatagaagttgctatcttaaacgcagaaaatcatttaaactatatagagaatcttgaaaaaaaagccgacctttgggaagaacaactgaaattagaaagagaaacgacagcaagaaacattgctagctctaaagttattgtcaaatga
>HP_0414|5.4016268654904955
atgaaaaaaattgatgatatgagacacggaagacattgtgtttttttaatgcatgtgcattttgtatttgttactaaatacaggcgttcagcattcaataaggaagtgatagattttttaggatcggtgtttgccaaagtgtgtaaggactttgagagcgaattggtagaatttgatggggagagcgatcatgtgcatttgcttatcaactaccctccaaaagtgagcgtgagtaagttagttaattctttaaaaggcgttagcagtcgtttgactagacaacaccatttcaaaagcgttgaagctagtttgtgggggaagcatttatggtcgcctagttatttcgctgggagttgtggggacgcgcctttagagatgattaagcaatacatacaagatcaagaaacaccgcattaa
>HP_1008|5.4016268654904955
atgaaaaaaattgatgatatgagacacggaagacattgtgtttttttaatgcatgtgcattttgtatttgttactaaatacaggcgttcagcattcaataaggaagtgatagattttttaggatcggtgtttgccaaagtgtgtaaggactttgagagcgaattggtagaatttgatggggagagcgatcatgtgcatttgcttatcaactaccctccaaaagtgagcgtgagtaagttagttaattctttaaaaggcgttagcagtcgtttgactagacaacaccatttcaaaagcgttgaagctagtttgtgggggaagcatttatggtcgcctagttatttcgctgggagttgtggggacgcgcctttagagatgattaagcaatacatacaagatcaagaaacaccgcattaa
>HP_0508|5.4011998315125584
atgttaaggcttttgataggacttcttctaatgagttttataagcttgcaatcagcctcttggcaagaacccttaagagtgagtatagaatttgtggatttgcctaaaaaaatcattcgttttccggctcatgatttgcaagtgggggagtttggttttgtcgttactaaactttcagattatgaaatcgttaattctgaagtggtcattattgccgttgaaaatggcgtcgcaacggctaaattcagagcgtttgagtctatgaaacaaaggcatttacccactccaagaatggtcgctagaaagggtgatttagtctattttaggcaattcaacaaccaagcgtttttaatcgctcctaatgatgaactctatgagcaaatcagagcgactaacaccgatattaattttattagttctgatttgttggttacttttttgaatgggtttgacccaaaaatcgctaatttaaggaaagcgtgcaacgtttatagcgtgggggtgatttatattgtaaccaccaacacgctcaatattttaagttgtgagagttttgaaattttagaaaaaagagagctggatacaagcggcgttactaaaacttccacgccgtttttttctagggttgagggtattgatgcaggcacgctagggaaacttttttcaggcagtcagtctaaaaattacttcgcttactatgacgctttagtgaagaaagaaaaacgcaaagaagtgaggattaaaaagagggaagaaaagattgattctagagaaattaaacgagaaatcaagcaagaggccattaaagagcctaaaaaagccaatcaaggcacacaaaacgctcctactttagaagagaaaaactaccaaaaagcagagcgcaaacttgatgctaaagaagaaaggcgttatttgagagatgaaaggaaaaaagccaaagccaccaaaaaggctatggaatttgaagaaagagaaaaagagcatgatgaaagggacgaacaagagactgaaggaagaagaaaagctttagaaatggataaaggcgataaaaaagaagaaagagtcaaacccaaagaaaatgagcgagaaatcaagcaagaagccattaaagagccaagtgatggaaataacgccacccaacaaggcgaaaaacaaaacgctcctaaagagaacaacgctcaaaaagaagagaataaaccaaattctaaagaagaaaaacgccgcttgaaagaagaaaagaaaaaagccaaagccgaacaaagagcgagagaatttgaacaaagagcgagagagcatcaagaaagagatgaaaaagagcttgaagagcgaagaaaggcgctagaagcgggtaaaaaataa
>HP_0659|5.390913070149573
atgaggaaaattttttcttatgttttgaaggctttgttgtttattgggattgtttatgcagagccggaatctaaagtggaagccttagaagggaggaagcaagagtcttctttggataaaaaaatccgccaagaattgaagaataaggatttgaaaaataaagaattgaaaaataaaaaagaagaaaagaaaaacaccgaagaaaagaaagaaacaaaagccaagagaaagcccagggcagaagtccatcatggggataccaaaaatcccactcaaaaaataacgcctcctaaaatcaaagagaacgctaaaggagttcaaaatcaaggcgttcaaagcaacgcgccaaaacttgaagaaaaagacacaacctctcaaactcttgaaaaaaagggagcaagccctagctctcaattcaattccatttttggtaatcctaatgacgctgctaacaatacccttgaagataaggtcgtagggggcatttctttgcttgttaatggttcgcctatcacgctgtatcaaatccaagaagagcaagaaaaatctaaagtgagcaaagctcaagcaagggatcgtttgatcgctgaacgcattaaaaaccaagaaattgagcgcttaaaaatccatgtagatgacgacaagctagaccaagaaatggcgatgatggcgcaacaacaaggcatggatttggatcatttcaaacaaatgcttatggctgagggacattataaactctatagggatcagcttaaggagcatttggaaatgcaagaattgttgcgtaatatcttactcacgaatgtggataccagctctgaaactaaaatgcgcgaatattacaacaaacacaaggagcaattcagtatccccactgaaatagaaaccgtgcgctacacttccaccaatcaagaggatttagaaagggcgatggcggatcctaatttggaaattccaggggtgagtaaggctaatgaaaaaatagagatgaaaaccttaaaccctcaaatcgctcaagtctttatttcgcatgagcaaggctcttttacgcccgttatgaatgggggtggggggcagttcatcaccttttatatcaaggaaaaaaagggtaaaaacgaagtgagcttcagtcaggccaagcaattcatcgcccaaaaattagtggaagaatctaaagataagattttagaagagcattttgaaaaattgcgcgttaagtctaggattgtgatgattagagagtga
>HP_0835|5.390343742297606
atgaacaaagcggaatttattgatttggttaaagaagcgggtaaatacaacagcaaaagggaagccgaagaagcgatcagtgcctttactttggcagtagaaacagctttaagcaagggtgaaagcgtggagttgatcggttttggcaaatttgaaaccgcagagcaaaaaggcaaagaaggtaaagtgccaggaagcgataaaacttataaaactgaagacaaacgggtgcctaaattcaaacccggtaaaacccttaaacaaaaagttgaagaaggtaagtga
>HP_1342|5.383219454792481
atgaaaaaatccctcttactctctctttctctcatcgcttccttatcaagagctgaagatgacggattttatacgagtgtgggctatcagatcggtgaagcggtccaacaagtgaaaaacacaggagcattgcaaaatcttgcagacagatacgataacttaaacaaccttttaaaccaatacaattatttaaattccttagtcaatttagccagcacgccgagcgcgatcaccggtgcgattgataatttaagctcaagcgcgattaacctcactagcgccaccaccacttcccccgcctatcaagctgtggctttagcgctcaatgccgctgtgggcatgtggcaagtcatagccctttttattggctgtggccctggccctaccaataatcaaagctatcaatcgtttggtaacacaccagcccttaatgggaccaccaccacttgcaatcaagcatatgggacaggccctaatggcatcctatctattgatgaataccaaaaactcaaccaagcttatcagatcatccaaaccgctttaaaccaaaatcaagggggtgggatgcctgccttgaatgacaccaccaaaacaggggtagtcaacatacaacaaaccaattataggaccaccacacaaaacaatatcatagagcattattatacagagaatgggaaagagatcccagtctcttattcaggcggatcatcattctcgcctacaatacaattgacataccataataacgctgaaaaccttttgcaacaagccgccactatcatgcaagtccttattactcaaaagccgcatgtgcaaacgagcaatggcggtaaagcgtgggggttgagttctacgcctgggaatgtgatggatatttttggtccttcttttaacgctattaatgagatgattaaaaacgctcaaacagccctagcaaaaacccaacagcttaacgctaatgaaaacgcccaaatcacgcaacccaacaatttcaacccctacacctctaaagacaaagggttcgctcaagaaatgctcaatagagctgaagctcaagcagagattttaaatttagctaagcaagtagcgaacaatttccacagcattcaagggcctattcaaggggatttagaagaatgtaaagcaggatcggctggcgtgatcactaataacacttggggttcaggttgcgcgtttgtgaaagaaactttaaactctttagagcaacacaccgcttattacggcaaccaggtcaatcaggatagggctttggctcaaaccattttgaattttaaagaagcccttaacaccctgaataaagactcaaaagcgatcaatagcggtatctccaacttgcctaacgctaaatctcttcaaaacatgacgcatgccactcaaaaccctaattccccagaaggtctgctcacttattctttggattcaagcaaatacaaccagctccaaaccatcgcgcaagaattgggcaaaaaccctttcaggcgctttggcgtgattgactttcaaaacaacaacggcgcaatgaacgggatcggcgtgcaagtgggttataaacaattctttggtaaaaaaaggaattgggggttaaggtattatggtttctttgattataaccatgcttatatcaaatctaattttttcaactccgcttctgatgtgtggacttatggggtgggtatggacgctctctataacttcatcaacgataaaaacaccaactttttaggcaagaacaacaagctttcagtagggctttttggaggctttgcgttagccgggacttcgtggcttaattcccaacaagtgaatttgaccatgatgaatggcatttataacgctaatgtcagcacttctaacttccaatttttgtttgatttaggcttgagaatgaacctcgctaggcctaagaaaaaagacagcgatcatgccgctcagcatggcattgaactaggttttaagatccccacgatcaacaccaactattattctttcatgggcgctaaactagaatacagaaggatgtatagcctttttctcaattatgtgtttgcttactaa
>HP_0332|5.375364771831877
atgagtttgtttgatttttttaaaaacaaagggagcgcggccaccgcaacagaccgattgaaattgattctagccaaagagcgcactttaaatttaccctacatggaagaaatgcgtaaagaaatcattgccgtcattcaaaaatacactaaatcttcagacatccatttcaaaacccttgacagcaaccagagcgtggaaacgattgaagtagagattatattacctagatag
>HP_0171|5.3632029278026305
gtggataactacacctatagcgaattgttaaaaagcttgcaaaacaaatgcgataatatcgctttaatcatcaagcctgaaaagatcaaacaagaattagaacgcattgaaaaagagcaagaagatcctaatttttggcaagatgtcttaaaggctagagacaccaataaagaaaaagtgcgcttgaaccgcttgctagaaacctatcaaaaaaccaaaaattctttagatgaaagcgtagaattgtttgaactcgctcaaaacgataacgatgaggttactttatccttgctctatgaagaggctcccattttagagaacagcgtccaaaaagtagaaattgaaatcatgttaagcggtgaaaacgatgcctcaaacgctattatcaccattcagcctggagcgggggggactgaaagccaggattgggcgagtattttgtatcgcatgtatttgagatgggcggaaagaaggggctttaaaagcgagattttagactatcaagatggcgaagaagcgggcattaaaggggtcgcctttatcattaagggcgaaaacgcttatggctatttgaaaaacgaaaacggggtgcataggcttgtaaggatttcgccctttgatgcgaacgccaaacggcacacaagttttgcgagcgtgcaaattagccctgaattagacgatgacattgatatagaaattgatgaaaaagatgtccgttacgattattatagatccagtggggcaggcggtcagcatgtcaataaaacagaaagcgcggttaggatcacgcattttcctaccggtattgtggtgcaatgccaaaacgacaggagccagcataaaaacaaagcgagcgcgttaaaaatgcttaaatccaagctttatgaattggaattagaaaagcagcaaagcagcgccaaaaatgaagaaaaaagcgagatcggctgggggcatcaaataagaagttatgtcctagccccctaccaacaagtcaaagacgcgcgctccaataccgcttatagcaatgtggaagcgatactagatggcgatattgatgcaattttagagggcgttttgattgctaaagcttaa
>HP_0011|5.360063618107783
atgaagtttcagccattaggagaaagggtcttagtagaaagacttgaagaagagaacaaaaccagttcaggcatcatcatccctgataacgctaaggaaaagcctttaatgggcgtagtcaaagcggttagccataaaatcagtgagggttgcaaatgcgttaaagaaggcgatgtgatcgcttttggcaaatacaaaggcgcagaaatcgttttagacggcactgaatacatggtgctagaactagaagacattctaggcattgtgggctcaggctcttgttgtcatacaggtaatcatgaccataaacatgctaaagagcatgaagcttgctgtcatgatcacaaaaaacactaa
>HP_1492|5.357336274036764
atgatagaatttagcgatgaagatttacaaaaaccggtgcgtattgtgatagaaaaaatccgcccttacttgctcaaagatggcggtaatattgaagtgctaggggtgaaaagcatgaaaatttatgtggctttagagggagcgtgcaagacttgctctagcagtaaaatcactttaaaaaatgtcattgaaaggcagcttaaaatggatattcaccccaatttagaagtggtgtgcttagaaaacgctaaggagtttgataagctttaa
>HP_0371|5.354798387039631
atgaacctttctgaaattgaagagttgatcaaagaatttaaagcttctgatttggggcatttgaaattaaagcatgagcattttgagttggttttggataaagaatccgcttatgcgaaaaaaagtgcgttaaatcccgcccattctccagcccccattatggtagaagcgagcatgccaagcgtccaaacccctgtgcctatggtatgcacccctattgtggataaaaaagaagatttcgtgctttcgcctatggtaggcactttttatcatgcaccctcccctggggctgagccttatgtcaaagcgggcgatacgcttaaaaaagggcaaatcgtgggcattgtagaagcgatgaaaatcatgaatgaaattgaagtggaatacccttgcaaggtggtttctgttgaagtgggagacgctcaaccggtagaatacggcacaaaactcatcaaagttgaaaagctttaa
>HP_0184|5.351976324295528
atgacagaaatggaattaaagctcattaagatagacacaagccattattttgaaaaaaaaccaggcttgggggagagggtggattatgcggggcgttgcttctataataaattccagagagtgaatgccatgctcacaagctcgctcattcaaaagcatttgaaaagggagatagaaatcgcgcacaacctcatcttgcgtaacgataaggtggaaaacattgtgtttgattataacgggagaaacccggagcgtttttatcataaggcgcagttattgcttcgtgaggagggttttatgaattttaccgcttataacaccaaaacgccagggcatttgcatttgtatgtgcataaggggcatacggaattaggcgagggtgaaaggctggttaaaactttgtctatgaaattagcgcaagggttgccgaaagaatggaaggtcttccctagcaacgaatggcctaaggaatttaatattttagctttaccttatgaggtgtttgcaaaagagcgagggagctcttgggcgaagcatttataa
>HP_1548|5.346739088243819
atggattggggtcgggtcgttcatgtgctgttcagccttatttctttaaccaccattgcagggtttttgtatgagcctaatacggtggtgttgtttgtagcgttagctttaaaccttatttctgttacgcttaaaattggggtgatcaagcgtttcgcttcagagctattggccagctctttagccaccgtattgcatctcataccggcatttgtgtttttacagattttaaataatttggttaccgcttacatgctcatgatcggggcgttgattagcaacgctttcagtctcatctttttgttgattgaaagcgttgtaacgagcgaaacggattaa
>HP_1132|5.342053153823062
atgaaagcgatggaaggtaaaatcattcaggttttaggccctgtggtagatgtggagtttgaatcctatctgccggcgatttttgaagcgttagacattaattttgaagtcaatggtgttcaaaagtctttagttttagaggtggcagcccatttgggcggtaatcgggtgcgagcgattgctatggatatgacagaaggcttagtgcgtaaccaagtgatcaaggctcgcggcaaaatgattgaagtgcctgtgggcgaagaagtattagggcgtatttttaatgttgtgggcgagagcattgacaatttagagccgcttaagccgtccttaacttggcccattcacagaaaagcccctagttttgagcagcaaagcactaaaacagaaatgtttgaaactggtattaaagtcattgacttactcgcgccttattctaagggcggtaaagtaggcttgtttggtggggctggcgtaggcaaaacggtgatcattatggagcttatccataatgtggcttataagcataacgggtattcggtgtttgcaggtgtgggggagcgcaccagagaggggaatgatctgtattttgaaatgaaagaagggggcgttttagacaaagtcgcactgtgttatgggcaaatgaatgagccaccaggcgcgaggaaccgcatcgcattcaccggcttgacgatggcggagtattttcgtgatgaaaagggcttagatgtgttgatgtttattgacaacatctttagatacgctcaaagcggtgcggaaatgagcgcgctattaggccgtatcccttcagcggtggggtatcagcccacgctagccggggaaatggggaaacttcaagagcgtatcgcttccactaaaaatggctctatcacttccgttcaagcggtgtatgtgccagcagatgacttgactgacccagcccctgcttcggtgtttgcgcatttggatgcgactacggtgttgaatagaaagatcgctgaaaaagggatttatccggcggtggatcctttggattccacttcaaggattttaagccctcaaatgatcggtgagaaacactatgaagtcgctaccggtatccagcaggttttacaaaaatacaaggatttgcaagacattattgcgattttgggattagacgaattgagcgaagaggataaaaaaacggttgaaagggccagaaaaattgagaagtttttatcccagccgttctttgtggctgaagtgtttacaggaagtcctggtaaatatgtaacccttcaagagactttagagggctttggagggattttagagggcaaatacgatcatattcccgagaacgcgttttatatggtgggtagcattcaagaggttttagaaaaagctaaaaacatgaaaaattcctaa
>HP_0220|5.338628959802069
ttgttacaacgaatttatttagacaataacgctacaactaggattgaccctaaagtcaaagagatcatggatccttttttaagggatcattatgggaatcctagctcgttgcaccagtttggcacagaaacccacccagccattgcagaagcgctagataagctttataagggcattaacgctagggatatagatgatgtgatcatcacttcttgtgcgacagaaagcaataattgggttttaaagggcgtgtattttgatgaatgcttgaaaaaaggcaaaaaccatattgtaaccacggttgcagagcatccggcggtgcgatccacttgcaattttttagaaagcttgggggtggaggttacttacttgcccattaatgagcatgggagcatcaccgcagagcaagtcaaagaagcgatcacagaaaaaaccgctctagtgagcgtgatgtgggcgaataatgaaaccggtctcattttccctattgaagaaattggggctatttgtaaagaaaagggcgtgttgttccataccgatgccgtgcaagcgattggtaaaatccctgtagatgtgttaaaagcgaatgcagatttcctttcttttagcgcgcacaagtttcatgggcctaaaggcattggggggttgtatattagaagtggggtgggattgacccctctttttcatggcggggagcatatgaatggcaggcgcagcgggactttgaatgtgccttatattgtgggaatgggcgaagcgatgaaattagccgtagagcatttagactatgaaaaagaagtggtggggaaattgcgcgacaaattagaagaagcgcttttgaaaatccctgatgtgatggtggtgggcgatagaatccatcgtgtgcctaacacgactttagtcagcgtgagagggattgaaggagaggccatgctgtgggatttaaaccgctctaatatcgccgcttccacagggagcgcgtgcgcgagtgaggatttagaggctaatccggtgatggtagcgattggagcgagtaaggaattggctcataccgctatcaggctttcattgagccgttttaacacggaagctgaaattgacaaaacgattgaagttttctctcaagcggctgtaaggttgagaaatatttcaagctcttattaa
>HP_0582|5.337053349669655
atgccggaaaattctaaactacaacctgctaagttagggaaaaattttgaccctgtggatcattctaacaggaattttttcttttctctcattctgtctgtattgttacactggttgatttattttttatttgaacacagagaagatttttttccttcaaaacccaagcttgttaaattaaatcctgaaaatttattggttttaaaaagaggccattcgcaagatcccagtaaaaacacccagggcgctcctaaacccacgctggctggcccccaaaaacctccaacgcctcccacacccccaactccgccaaccccgccaaccccgccaaaacctatagaaaagcctaagcctgagcctaaaccaaaacccaaacctgaacccaaaaagcccaatcataaacacaaggctcttaaaaaagtggaaaaagtggaagagaaaaaagtagtagaggagaaaaaagaagagaaaaaaatcgtagagcagaaagtagaacaaaaagtagagcagaaaaaaatagaagagaaaaaacctgtcaaaaaagaatttgaccctaaccagctttctttcttgcctaaagaagttgcgccacccagacaagaaaataataaaggcttggataaccaaaccagaagggatattgatgaattgtatggcgaagaatttggggatttaggcacagccgaaaaagatttcatcaggaataatttaagggatattgggcgcatcacgcaaaaatatttagaataccctcaagtagcggcttatttagggcaggacgggacgaatgcggtagagttttacttgcaccctaatggcgatattaccgatcttaaaatcatcattggctctgaatacaaaatgcttgatgacaacaccttaaagaccattcagatcgcttataaggattacccacgccccaaaactaaaaccctcattcgcatcagagtgcgttattacttagggggcaattaa
>HP_1293|5.335793180450878
atgaaagttatcaaaacagcacctttgatcccatcagaaattaaggtgctagagaaagagggcaatcgggttaagatttctctggctccatttgagtttggttacgctgttacgctcgctcatcctattagaaggctcttgcttttaagctctgtggggtatgctcctgtaggtttaaagattgaaggcgtccatcatgagtttgactctttaaggggggttactgaagacgtgtcgctttttatcatgaatttaaaaaatatccgctttatagccaaggcgttagtggggcaggatagctctttagaaaaccaatcggttgtggtggattattcttttaaagggcctatggagcttagggctagggatttgaattctgagcagatagaaatcgtcaatccggaaatgcccctagcgacaatcaatgaagacgctcaattgaatttttcgctcattatttataaaggaatggggtatgtcccaagcgaaaacacaagggaattgatgcctgagggctacatgccgctagacggctctttcacgccgattaaaaaggtcgtttatgagattgaaaacgttctggttgagggcgatcccaactatgaaaaaatcatttttgatattgaaacagacgggcagattgacccttataaagcgtttttatcagcggtgaaagtgatgagcaagcaattgggtgtttttggcgaaagacccattgctaacacggagtattcaggcgattacgctcaaagagatgacgctaaagacttgagcgctaagattgaaagcatgaatttgagcgctaggtgttttaattgcttggataaaatcggcatcaagtatgtgggcgaactcgtgttgatgagcgaagaagagcttaagggcgtgaaaaacatgggtaaaaaatcctatgatgaaatcgctgaaaaattgaatgatttgggctatccggtaggcacagaattaagccctgaacaaagagagagtttaaagaaaagattagaaaaattagaagataaaggaggtaacgactga
>HP_1294|5.330153161459858
atggcaagatatagaggtgcagtagaaagactagaaaggcgttttggggtttctttagccttaaaaggtgaaaggcgattgagcgggaagagcgcgctagataaaagggcttatgggccaggccagcatgggcaaagacgcgctaagacttctgattacgggttgcaattgaaagaaaagcaaaaagctaaaatgatgtatggcatttctgaaaagcaattcaggagtattttcgtggaagccaatcgcttggacggcaatacgggtgaaaaccttatccgtttgattgaaagaagattggataatgtcgtctatcgcatggggtttgcgaccactagaagctctgctaggcaattggtaacgcatgggcatgtgcttgtggatggtaagcgtttggacattccctcttatttcgtgcgttcagggcaaaaaattgagatcaaagaaaaaaccaagagcaactctcaagtggtgcgcgcgatggaattgacagctcaaacagggattgtgccatggattgatgtggaaaaagataaaaaatacggcatcttcacccgctaccctgaaagagaagaagtggttgtccctattgaagaaagactcattgtagaattgtattctaagtaa
>HP_0962|5.328293636616871
atgattgaagaaaactacaaagaagagcgttacaccgaaagggtgaatcaaggcggtgtatggggaagctttaaaagaaaatttttgagttgggctgatgatgatgcgggctatgatgaagaaaaagattatgaaaatctcttaaataatgaaaagctccaaaaaaaattgcgggagtggaggagaacaaaaaatcaacaaaataacaacaaaactttcaatacgaatgatacgaattcatttgaaactattcagtcagttattgctgagcaattgaatgtggatgcggtgcaagttacgccagaggcggaatttgtgaaggatttgggtgcggactctgatgtcgtggaattaatcatggcactagaagaaaagtttggcattgagattcctgatgagcaagcggaaaaaatcgtcaatgtgggcgatgtaatgagatatattgagaaacaactaatttaa
>HP_1585|5.320427100908513
atgctccgttctctctatagcgccacttcagggatgctcgcccaacaaacgcatattgacaccacttcaaacaatatcgccaatgtcaataccaccgggtttaaaaaatctcgcgcggattttaacgacttgttttaccaagcgatgcaatacgctggcaccaacacaagcaacacgactttatcgccagatggcatggaggtgggcttaggcgtgcgccctagcgcgatcactaaaatgttttcgcaaggcagccctaaagaaacggaaaataatttagatgtcgccatcacgggtaaaggcttttttcaggtccaattgcctgatggcaccaccgcttatacaagaagtgggaattttaagctagacgaacagggcaatcttgtaacgagcgagggctatcttttgatccctcaaatcactttacctgaagacaccacgcaagtgaatatcggtgtggatggcacggtgagcgtgactcaaggcttgcaaacgacttctaatgtgattgggcaaatcactttggctaattttgtcaatccggcggggcttcattctatgggagataatctgttttcaatcaccaacgctagcggcgaggcgattgtgggcaacccggattctcaaggattgggcaagttaaggcaaggctttttggaattgagcaatgtgagattggtagaagaaatgacggatctaatcactgctcaaagggcttatgaagccaattctaaaagcattcaaaccgctgatgccatgctccagacggtcaattccctcaaacgctaa
>HP_0015|5.313067609247709
atgtccgctcattttttaaaaatcgtttttttagtaggcatgtgcgtttcaagtttgttcgctgaaggtttagaggggttttttaacgccctagaagcccagctcaaaagccccatcgctaaggggattttaatggtgattttcatagggatcgctatttatgtgtggaggaatttggaccggtggaaagagatcttattcacgatccttggcgtggtgtttgggatttttttattctttaaagctccgagtttagcgaattggtttatgggaattttttaa
>HP_0026|5.3092627680816085
atgtctgtcactttagtcaataatgaaaataatgaacgctatgaatttgaaacgattgaaagcactcgtgggcctaaagcggtggatttttccaagctttttgaaacgaccgggtttttttcttacgatccagggtattcttctaccgctggatgccaatctaagatcagctatgtcaatggcaaaaaaggcgaattgtattacagagggcataggatagaagatttagtcgccaaatacaaatatgtagatgtgtgcaaattactcctcacaggggaattacccaaaaatcaagatgaaagcttggaatttgaattggaattgcgccacaggagctttgtgcatgagagcttactcaacatgttttcagccttccctagcaacgcccaccctatggcgaaactctctagcggagtgtctatcttatccaccctttattccacgcaccaaaacatgcacactgaagaagattaccaaactatggccagaaggattgtcgctaaaatccccacgcttgcggctatttgctatcgtaatgaagtgggagcgcctatcatttatccggacatcgcacgctcttatgtggaaaatatccttttcatgctgagagggtatccttatagtcgcttaaaacacaccactcaaggcgaagtggaaatcacgcccctagaagtggaagcctttgataaaatcctaaccttgcacgctgatcacagccaaaacgcctcttctaccacggtaaggaatgtcgctagcaccggcgtgcatccttatgccgccattagcgcgggcattagcgctttatgggggcatttgcatggcggagcgaatgaaaaagtccttttacaattagaagaaatcggcgatgtgaaaaatgtggataaatacatcgcgcgagtgaaagacaaaaacgacaatttcaaactcatgggctttgggcatagggtgtataaaagctacgatccgcgcgctaaaatcttaaaaggcttgaaagacgaactgcaccaaaaaggcgttaaaatggacgagaggttgagcgaaatcgccgcgaaagtggaagaaatcgcgctaaaagacgagtatttcattgaaaggaatctctaccctaatgtggatttttactccggcaccattttaagggctttaaaaatcccggtgcgttttttcacgccggtgtttgtcattggccgaaccgtaggctggtgcgctcagcttttagagcatgtcaaaagcccgcaagccaggatcacacgcccaagacaagtctatgtaggggattaa
>HP_0870|5.304466796602839
atgcttaggtctttatggtctggtgtcaatgggatgcaagcccaccaaatcgctttggatattgagagtaataatattgcgaatgtgaataccactgggtttaaatattctagggcttcttttgtggacatgctctctcaagtcaaactcatcgctaccgcaccctataaaaacgggttagcagggcagaatgacttttctgtggggcttggggtaggcgtggatgcgacgactaaaatcttttcacaaggcaatatccaaaacacagatgtcaaaaccgatctagcgattcaaggcgatggcttttttatcattagccctgatagggggatcacacgcaatttcactagagatggggaatttctttttgactcgcaagggagtttggttaccaccggcgggcttgtggtgcaagggtgggtgagaaacgggagcgataccggcaataaagggagcgatacggacgctttaaaagtggataacacaggccctttagaaaacattagaattgatccggggatggtgatgccggccagagcgagcaaccgcatttctatgagggcgaatttaaacgctggaaggcatgccgatcaaacagcggcgatatttgctttggattcttcagccaaaaccccttcagatggcattaatccggtgtatgattcaggcacgaatcttgctcaagtcgccgaagacatgggatctttatgcaatgaagatggcgacgctcttttattgaatgaaaatcaagggatttgggtgagctataagagcgcaaaaatggtcaaagacatcctcccttctgcagaaaacagcacgcttgaattgaatggggttaagatttctttcacaaacgattcagcggtgagccggacttcaagcttggtggcggctaaaaatgcgatcaatgcggtcaaaagccaaacagggattgaagcttatttggacggcaagcaattgcgtttggaaaacaccaatgaattagacggcgatgaaaagcttaaaaacattgtggttactcaagccggaaccggagcgttcgctaactttttagacggcgataaagatgtaacggctttcaaatatagttatacgcattctatcagccctaatgcagatattgggcagtttaggaccactgaagacttgcgcgccttaatccaacatgacgctaatatcgttaaagatcctagtttagcggacaattaccaggactcagcggcttctataggggttagcgtcaatcaatacggcatgtttgaaatcaataataaagacaataaaaatgtcattaaagaaaatcttaatatctttgtgagcgggtattcttcagacagcgtaacgaacaatgttttgtttaaaaacgcgatgaaagggcttaataccgcttctttgattgaagggggagcgtcagcgagcagttctaaattcacccatgctacgcatgcgacaagcattgatgtgatagacagcttaggcactaaacacgccatgcgtattgagttttataggagtgggggagcggaatggaattttagggtgatcgtgcctgagcctggggaattagtaggggggtcagcggctaggcctaatgtgtttgaaggaggccgtttgcattttaataacgacggatcgcttgcaggcatgaacccgcctcttttgcaatttgaccctaaaaatggcgctgatgccccccaacgcatcaatttagcctttggttcctcagggagttttgatgggctaacgagcgtggataagatttctgaaacttatgcgattgagcaaaacggctatcaagcgggcgatttgatggatgtccgctttgattcagatggggtgcttttaggagcgttcagtaatggtaggactttagcgctcgctcaagtggctttagcgaatttcgctaacgatgcgggcttacaggctttaggcgggaatgtcttttctcaaaccggaaactcagggcaagctttaatcggtgcggctaatacggggcgtaggggttcgatttcaggatctaaactggagtctagtaatgtggatttgagccggagtttaacgaatttgattgtggttcaaagggggtttcaagcgaactctaaagcggtaaccacatccgatcaaatccttaacaccctattgaatcttaagcaataa
>HP_0252|5.293463867591764
ttgaaaaaccactcctttaaaaaaacgatcgctctttccttactagcgagcatgtctttgtgcagggctgaagaagatggggcgttttttgtcatagattaccagacgagtttggccagacaggaattgaaaaatccaggcttcacccaagcgcaagaattaaggcagttgatcagagatggggctgtgaggttgcaaacttctgccattcccttatcctactacttggatattttagggaataaaacagcaactcttttgcgtgaaagcctgaaaaacaatgcacaaccatcacaaccaaacgcgcaaccaccgcaacaaaacggaccatcaaaccaagccttagccaatttagagcaatctctagggattttaggaaaactattggatctatcccaacaatacgctagtcagggtgtcattaagcctttggtggtggatgtggggaaagaacaaatcggtatcacggatagcatgctcttggtggctcaaaacatcgttttagctttagggcaagtggatttgagcaaaatccaacaaaacaataacgaacagctatacgaaaatattatgaaagtcatgcttttaggcgcgggcgggactaatggggcgtataatggcgtgagtgtgggcgacattgccacgggcatgcaaaatttttcttcgcaaacgggcttgataggggctaattctacggttagcgagctgaatgctttgattaagagcgggatttctttggatcgtgagactttggggttagggagttttattgaaaaaaatatctgtagcggtgcatcgtcttgttttagtgggaatcagcttatctataagaaagggctagacagaaccataaacatcattaatacggtattaggtcagtttgaatcttcggctagttctctttataagatttcttatatccctaacctcttttcgctcaaggattaccagtcagcgagcatgaacggctttggggctaagatgggctataaacaatttttcacccataagaaaaatgttggcttaaggtattacgggtttttggattatggctatgcgaactttggcgatacgaatttaaaagtgggggcgaatcttgttacttatggggtaggaacggattttttatacaatgtgtatgaacgctctagaaggagggaaaggactacgatcggtcttttctttggcgctcaaattgcagggcaaacttggagcactaatgtaacgaacttattgagcgggcaaaggcctgatgtcaagtccagttcgttccaattcttgtttgatttgggcgtgcgcaccaactttgcaaaaaccaatttcaataagcacaggctagaccaagggatagaatttggggtgaaaatccctgttatcgctcataaatattttgcaacccaaggctcaagcgcgagctatatgaggaattttagcttctatgtgggctattcagtcggtttttaa
>HP_0798|5.2933223666426175
atgccgctcactcatttgaatgaagaaaatcagcctaaaatggtggatataggggataaagaaaccactgaaagaatcgctttagcaagcggtcgtatcagcatgaataaagaggcttatgacgctattatcaatcattgcgtcaaaaagggtccggtgttacagactgctattattgctggaattatgggggctaaaaagacaagcgagctcattcccatgtgccatccaatcatgctcaatggggtggatattgatattttagaagaaaaagagacttgtagttttaaactctatgcgagagtcaaaactcaagctaaaacgggcgtagaaatggaagcgctaatgagtgtgagcatagggcttttaaccatttatgacatggtgaaagccattgacaagagcatgacaattagcggtgtgatgttggagcataaaagtggaggcaaaagtggggattataacgctaaaaaatag
>HP_0227|5.291108916859134
atgaaaaaatccctcttactctctctttctctcatcgcttccttatcaagagctgaagatgacggattttatacgagtgtgggctatcagatcggtgaagcggtccaacaagtgaaaaacacaggagcattgcaaaatcttgcagacagatacgataacttaaacaaccttttaaaccaatacaattatttaaattccttagtcaatttagccagcacgccgagcgcgatcaccggtgcgattgataatttaagctcaagcgcgattaacctcactagcgccaccaccacttcccccgcctatcaagctgtggctttagcgctcaatgccgctgtgggcatgtggcaagtcatagccctttttattggctgtggccctggccctaccaataatcaaagctatcaatcgtttggtaacacaccagcccttaatgggaccaccaccacttgcaatcaagcatatgggacaggccctaatggcatcctatctattgatgaataccaaaaactcaaccaagcttatcagatcatccaaaccgctttaaaccaaaatcaagggggtgggatgcctgccttgaatgacaccaccaaaacaggggtagtcaacatacaacaaaccaattataggaccaccacacaaaacaatatcatagagcattattatacagagaatgggaaagagatcccagtctcttattcaggcggatcatcattctcgcctacaatacaattgacataccataataacgctgaaaaccttttgcaacaagccgccactatcatgcaagtccttattactcaaaagccgcatgtgcaaacgagcaatggcggtaaagcgtgggggttgagttctacgcctgggaatgtgatggatatttttggtccttcttttaacgctattaatgagatgattaaaaacgctcaaacagccctagcaaaaacccaacagcttaacgctaatgaaaacgcccaaatcacgcaacccaacaatttcaacccctacacctctaaagacaaagggttcgctcaagaaatgctcaatagagctgaagctcaagcagagattttaaatttagctaagcaagtagcgaacaatttccacagcattcaagggcctattcaaggggatttagaagaatgtaaagcaggatcggctggcgtgatcactaataacacttggggttcaggttgcgcgtttgtgaaagaaactttaaactctttagagcaacacaccgcttattacggcaaccaggtcaatcaggatagggctttggctcaaaccattttgaattttaaagaagcccttaacaccctgaataaagactcaaaagcgatcaatagcggtatctccaacttgcctaacgctaaatctcttcaaaacatgacgcatgccactcaaaaccctaattccccagaaggtctgctcacttattctttggattcaagcaaatacaaccagctccaaaccatcgcgcaagaattgggcaaaaaccctttcaggcgctttggcgtgattgactttcaaaacaacaacggcgcaatgaacgggatcggcgtgcaagtgggttataaacaattctttggtaaaaaaaggaattgggggttaaggtattatggtttctttgattataaccatgcttatatcaaatctaattttttcaactccgcttctgatgtgtggacttatggggtgggtatggacgctctctataacttcatcaacgataaaaacaccaactttttaggcaagaacaacaagctttcagtagggctttttggaggctttgcgttagccgggacttcgtggcttaattcccaacaagtgaatttgaccatgatgaatggcatttataacgctaatgtcagcacttctaacttccaatttttgtttgatttaggcttgagaatgaacctcgctaggcctaagaaaaaagacagcgatcatgccgctcagcatggcattgaactaggttttaagatccccacgatcaacaccaactattattctttcatgggcgctaaactagaatacagaaggatgtatagcctttttctcaattatgtgtttgcttactaa
>HP_1169|5.286277127627288
atggcattagattgggattttatgtttcactccatccctgcgttttttaaggggttagaactcacgctttatatttctttctttgggattttgctctctcttttggtggggtttttgtgcgcgatcgttttgtattttaaaacgcgctttctctctcctgttgtctatatctatggcgaaatcgctaggaacacgcccctgctcatccagcttttctttttgtattacgggttgaatgaaatcggtttgagcgctttagagtgcgcgattttagcgttagggtttttgggtggggggtatatgagtcaaagttttttgcttgggtttaagagcctagcttccattcaaagagaaagcgctttgagtttggggtttagccctttgaaaatgatgtattatattattctgcctcaaagtttaagcgtttctatgccttccataggggcgaatgtgatttttttactcaaagaaacttcggtggtgggcgcgatagccctaaccgatattatgtttgtggcgaaagattttattggcatttattataaaacgactgaaagccttttgatgttaagcctcacttatttgatcgctttactccctttaagcgttttgtttgtgatcttagagcgtttctttaaaaagaaagtggcttaa
>HP_0310|5.284909124339217
atggcaaaagaaattttagtggcttatggtgtggatattgatgcggtggctggttggttagggagctatggtggggaggattcgcctgatgatatttcgcgcgggctttttgcgggtgaagtggggatcccacggcttttgaaattgtttaaaaaataccatctcccggcgacttggttttcgccggggcattctattgaaactttctctgaacaaatgaaaatgatcgtggatgcagggcatgaagtgggcgcgcatgggtattcgcatgaaaaccctatcgctatgacggccaagcaagaagaagacgttttgttaaaaagcgttgagttgattaaagatctcaccggcaaagcccccacaggctatgtggcgccgtggtgggagttttctaatatcactaatgaattgcttttaaaacacggcttcaaatacgaccactcgctcatgcacaatgatttcacgccctattatgtgcgcgtgggggatagttggagcaagattgattatagtttggaagctaaggattggatgaagcctttaatccgtggggtggaaaccgatctggtggaaatccctgcgaactggtatttggacgatttaccgccgatgatgttcatcaaaaagtcccccaatagttttggttttgtaagtccgcacgatatagggcaaatgtggatcgatcaatttgattgggtttatcgtgagatggattatgcggtgtttagcatgacaatccaccctgatgtgagcgcccgtccgcaagtgttgctcatgcatgaaaaaatcattgagcatatcaacaagcacgagggcgtgcgttgggtaacattcaatgaaatcgctgatgatttcttaaaacgaaaccctagaaaaaaatag
>HP_0557|5.2846712934672775
atggccgtttatttagattttgaaaatcatattaaagagattcaaaatgaaattgaattagcccttattagaggcgatgaggacgctaaagaaatcttagaaaaaagattggataaggaggttaaaagcatttattccaatctcactgattttcaaaaactccaattagcaagacaccctgacagaccctacgctatggattacattgatctcatcttaaaagataaatatgaagtctttggggataggcattataacgatgataaagcgatcgtgtgctttgtagggaaaattgataatgtcccagttgtggtgatcggagaagaaaagggcagagggactaaaaacaaactcttaagaaattttggcatgcctaacccttgtggctatcgtaaggctttgaaaatggcaaagtttgctgaaaagtttaatttgcctattttaatgcttgtggatacagccggggcgtatccggggattggtgcagaagaaagggggcaaagtgaagcgatcgctaaaaatctccaagagttcgcctctttaaaagtccctactatttctgtaattatcggtgaggggggcagtggtggtgcgctagcgattgcagtggctgacaaattggctatgatggaatattccatttttagcgttatatccccagaaggttgtgcggcgattctttgggatgaccctagcaagactgaagtggctattaaagcgatgaaaatcacgcctagagacttaaaggaggcggggcttattgatgatattatcttagagcctagcaaaggggctcatagagacaaattttcagccgctaacacgatcaaagagtattttttagacgctctaagaactatccaacaagaccctcatttccttgacaaccgctatcaaaaattaatgtcgcttggttcgtttgtggagagcatgaattag
>HP_0343|5.284273119907674
atgtcttatttttttaaaatcattctgggcacaagcgtgatcgtgggggtgttgttgggcttgtggcgtttgacttacgataagttctatttctcgttggtctttgtgttgctgatactagggattgtcgcttgtagctatatttctttaaaaatgcatcagaggaaatgcttcgccaagtgtttcgtgaatagtgaatcttttttatccaagatgttacactccccaataatggtaatttgcttttattttattttttcaattttcacatccatatccatcgtctatagcgtgctggactatgatcagatgatgtgggggtttgttttttgcactatcgttgtttgcgctgtggtgtttggcacgcttgaaaaaaatgctcaagagtaccatcaaagaagattatttgatgctgatgtctag
>HP_0779|5.2819434787142665
atgatgaaagattttttagaagattacaaaaaaagcgtttcagaaagaggaagtgagggtatcccgccactccctttaaacgctaaacaagttcaagccgtcgttgagattttaacaaaagatcccacaaacgccgctttcgctaaagaattactcattcacagagtgagccctggggttgatgagggggcgaaagtgaaagcggaatttttagctaaattgtctcaaaaaaaactagaatgcgtgcacattagtgctttagaagcgaccacccttttaggcacgatgcttggggggtataatgtagagcctttgattatgggcttagagagtcaagacaaaaacatcgctaaagagagtgcgaaagctttaaaaaccactcttttagtctatggatcgtttgataaaattgcggcaatgagcaaaactaacgctctggctaaagaagtgttagagtcttgggcaaacgccgaatggtttttgaataaagagcctttgaatgaatgcattgaagcgtgcgtgtttaagattgatggcgaaaccaataccgatgatttaagcccagcgagcgacgctttcacacgaagcgatattcctttacacgccaaagccatgctaaaaaaccggattgaaaattacgaacaacgcatcaaagccattaaaactaaaggcgttcctgtagcgtatgtgggcgatgtggttggcacaggaagctccagaaaaagcgcgacgaactctatcatgtggcattttggtaaggacattccttttgtgcctaataaaaggagtgggggcattgtgattgggggggtgatcgctccgattttctttgcgacttgtgaagatagcggggcgttacccattgtggctgatgttaaggatctaaaagagggcgatttgattaaaatctatccttataaaggcgaaatcacgctgaacgataaagtggttagcacttttaagttagagcctgaaactttgttagatgaagttagggcttctgggcgtatccctttaatcatcggtaggggtttgacgaataaagcgcgtaaattcttggggctaggcgaatctgaagcgtttaaaaagccatccgctcctaaaagcgacgccaaaggctacactttagcccaaaaaattgtagggcatgcttgtggggtaaaagggatcttacctgggacttattgtgagccaaaggttaccaccgtgggcagtcaagacaccacaggggcgatgactagagatgaggttaaagagttagcgagtttgaagtttgatgcgccttttgtgttgcagagtttttgccataccgccgcttacccaaagcctagcgatgtgagtttgcatgcaaccttgcctggctttatcactcaaagaggcggtgtggcgttgcatccgggcgatggcgtgatccatacatggctgaatcgcatgggattgcctgatactttaggcacagggggggatagccacacccgtttccctttgggcattagtttcccggcagggagtgggctagtcgcttttgcagcggttacaggcacgatgcccttgaacatgccagaatctgtgttggtgcgttttaaaggggaaatgaatcctgggatcaccttaagggatttagtgaatgcaatcccttattatgcgattaaaaaagggttactcacggtggagaaaaagggtaaaatcaatgtctttaacgggcgtattttagaaattgaaggcttgcctgatattaaaatggagcaggcttttgaactaagcgatgcgagtgcggaaagaagtgcagcggcttgcgtggtgcgtttgaataaagagccgatgattgaatacttgaaatccaatatcaagctgattgatgagatgattgcaagcggttatgaagataaagagactttgaaaaaacgccgagatgcgatgcaagcttgggtggataatccggtattgttagagccagatagtaacgctcaatacgccgctgtcattgaaattgatgtggcagaaatcacggagcctattttggcatgccctaatgaccctgatgatgtcgctactttgagcgaagttttagcggatacgaccggcaaaagaccccacgctattgatgaagtgtttattggctcttgcatgacgaatattgggcattttagagcctttggcgaaatcgttaaaaacgctcctcccagtcaagcacgcctttgggtagtgccacccagtaaaatggacgaacaagagcttattaatgagggctattatgcgatttttggggctgccggggcaaggactgaagtcccaggctgtagcttgtgcatgggcaatcaagcgagggttagggataatgcggtcgtcttttccacttccacacgcaattttgataatcgcatgggtagaggggctaaagtgtatttaggcagtgcggagcttggggcggcgtgcgctttactagggcgaatccccactaaagaagaatacatgaatttagtgagtgaaaagctagagagccaaaaagacaagatctatcgctacatgaactttaacttaatggagaatttcaggctctag
>HP_0300|5.281005007493429
atggagtcttttagagagtttatccaacaattcaaaaaaaataaggcagcggtcgttggggcttggattgtgcttttattggtaatttgcgcgatttttgcgccccttttagccccgcatgatccttatgtccaaaacgcgcaagatcgccttttgaagcctatatgggagcatggagggaatgctaaataccttttaggcaccgatgatttggggcgcgatattttgagccgcttgatctatggggccaggatttctttaaccatagggattgtttctatggggattgcggtgttttttggcacgatactagggctaatagcggggtattttggggggaaaacagatgcaattatcatgcgtatcatggacatcatgttcgctttgccctctattttattgatcgtgattgtggtcgcggtgttagggccttcactcactaacgccatgctcgctattgggtttgtggggattcctgggtttgcaagattggtgcgcagttccgtgctaggtgaaaaagaaaaagaatacgtgatcgcttctaaaatcaatggctcttcgcatcttcgtttgatgtgtaaggtgattttccctaattgcattatccctttaatcgttcaaacgacaatgggttttgcttccacggttttagaagcggctgcactgagcttcttaggtcttggggcccaacctcccaaacccgaatggggagcgatgttgatgaattccatgcaatacatcgctaccgctccttggatgcttgttttccctggggtgatgatttttttaacggtcatgagttttaatctggtaggcgatggcatcatggacgctttagatcctaaacgcacctcttaa
>HP_0034|5.280027748939635
atgacttttgaaatgctttatagtaaaatccatagggcgactatcacggacgctaatctcaactatataggctcgatcaccatagatgaggatttagccaagctcgccaagctcagagagggcatgaaagtagaaatcgtggatgtcaataatggcgaacgcttcagcacctatgtgattttagggaaaaaaaggggcgaaatttgcgtcaatggtgcagcagccagaaaggtggccataggcgatgtagtgatcattttagcttatgcgagcatgaatgaagatgaaatcaacgcacacaagccgagcatcgtgctagtggatgaaaaaaacgaaattttagaaaagggttag
>HP_0304|5.273711008107537
atgaaaagatttgttttgtttttattgttcatgtgcgtttgcgttcaagcttacgccgagcaagattacttttttagggattttaaatctagagatttgccccaaaaactccatcttgataaaaagctctcccaaacaatacagccatgcatgcaacttaacgcatcaaaacactacacttctaccggggttagagagcctgataaatgcacaaagagttttaaaaaatccgctctcatgtcctatgacttagcgctaggttatttggtgagtaagaataagcaatacggcttaaaggctatagaaattttaaacgcttgggctaaagagcttcaaagcgtggatacttatcagagcgaggataatatcaatttttacatgccttatatgaacatggcttattggtttgtcaaaaaggcgtttcctagcccagaatatgaagatttcattaagcggatgcgccagtattctcaatcagctcttaacactaaccatggggcgtggggcattctttttgatgtgagttctgcgctagcgttagacgataatgcccttttgcacaatagcgctaatcggtggcaggagtgggtgtttaaagccatagatgagaatggggttattgctagcgcgatcactaggagcgatacgagcgattatcatggcggccctacaaagggcattaaggggatagcttataccaatttcgcgcttcttgcgctaaccatatcaggcgaattgctttttgagaacgggtatgatttgtggggtagtggagctgggaaaaggctctctgtggcgtataacaaagttgcaacatggattttaaaccctgaaactttcccttatttccagcctaaccttatcggggtgcataacaacgcctatttcattattttagccaagcattattctagccctagtgcaaatgagcttttaaagcaaggcgatttacacgaagatggtttcaggctgaaactccgatcgccatga
>HP_0942|5.271864754006162
atggaaacgattgattcggtggtgcgtttgttatctaatttggtgtgggggattcccatgcaaattttattagtaggcaccggcttgtttttaaccttttatcttaggggtttgcaattcagtaagattttttatgcgatcaaaatcctttttgacaaagagtcccaatctaagggcgacatttcacaattttccgctctcatgctctctttgggggcgactgtaggcattgggagtatcgtaggcgtagcgaccgctattagcatcgcagggccaggagcggtgttttggatgtgggttactgggcttgttggcatggcgactaagtattctgaggggattttagcggtgaaataccgggaaaaaggggcgtttggatacaacggagggcccatgtattacatcaaaaacggtcttaacatgcccaaactcgccatggcgtttgcgatttttacgattattgcaagcattggcaccggtaacatgacgcaatctaatgcggtttcttccattttaagcgaacaagcgaacctgcctaattgggtttcaggtttattgctcactcttttaaccgctttcattgtcataggggggatcaaatccattggtaaattcacttcttacttagctcctgttatggtgcttttatatttgatcgctattatttatattattgttagccattttgatttagcccttcaagcgatcaaactcatttttgaagaagcctttaaccctaaacccgttgtgggcggagcgagcggcgcgttgatagcgacgatgataaaaacgggcgtggctagggggttgtattctaatgaagcggggttagggagctcagccattattgccgcgagcgctcaaacacgccacccggtgcgccaagccttagtgtccatgctccaaacttttattgtaaccttaatagtgtgttcggcaacagcgagcgtgattttaatggctccagaatacaacaccttgctccctaatggggaaaaattaagcgctaatttgctcactctaaaaagcacggagtattttctaggctcattagggacggtggtgatttttacaaccatgatcttttttgcctactctacgatcattggttgggcttattatggggaaaaatgcactgaatacgcctttggtgaaaaaaaagtgaaatattaccgcttgatctttttagcgagtgtgatggtgggggctatggccaaaattgattttgtgtggaatttagcggatctttctaacgggcttatggctatccctaatttaatcgctttgattttattgcataaagtggtttattctgaaactcgttggtattttagcaagcattctaacaagtaa
>HP_1111|5.268274010053021
atggtaaaagaagtcaaaacactcaaaggttttagccaaagcgctgagaaatttcaaggctcgcacttgctttgcccaggttgtgggcatggcattattgtgcgcgaagttttaaacgctgtagatgggcctattgttttaggcaattctaccggttgtttagaggtatgctcggctgtgtatccgcacacttcatgggatgtgccttggattcatattggttttgaaaatggctctacggcgatttcaggggtggaagcgatgtataaagcgcttacgaataagggccgttatcaaggtcaaaaaccaaaatttgtggcgtttgggggcgatggggccagttatgatattggtcttcaattcatcagcggttgcatggaaagagggcatgacatgacttacatttgcctagataatgaaaactacgccaataccggcggtcaaagaagcggctctacgccattaggggctagcacttctaccacgccagcgggatcagtgagctttggtaagaaagaaaagaaaaaagacatcgtcaatatcatggcaagccatggagtcccttatgtggcgcagctctcgcctaacaaatggaaagacatgaacaaaaagattaaaaccgcgctagacactgaagggccttgctttattaacgctcttagcccatgcacgactgaatggaaatttgaatccaataaaaccattgaattagcggatatggctgtggatagcttgatgttccccttatttgaaatctttaatggcagggaattgaaaatcacttaccgccctagaaatatcattcctgtaagggattatttaggggctcaaaaacgcttcaaacaccttttcaaaaaagaaaacgaacacatcattgaagaattgcaaaaagatgtgaatgagcgttgggaatacttgcaacgcagagaagaagctaaagtataa
>HP_0027|5.266763687279097
gtggcttacaaccctaaaattttacaaaagcctaaagagggcgaagaaattacgattaaagacaacaaattgcatgtgccaaaccaccccattatccccttcattgagggcgatggcattggatcagatattaccccggcgatgattaaagtcgtggatagcgcggttcaaaaagcgtataagggcgagaaaaaaatcgcatggtatgaggtgtttgtgggcgaaaaatgctatcaaaaatttaaagattataaagaattaagcccagaagagcaatggctcttaccggacactattgaagcgattaaccattataaagtttctattaaagggcctttgacaacgcctattggtgaagggtttagatctttgaatgtagcgttacgccaaaaaatggatttgtatgtgtgcttgaggccggtaaggtggtatgggagtcctagcccggtgaaagaaccacaaaaagtggatatggtgatttttagagaaaattctgaagacatttatgcgggcattgaatggcaagaaggcagtgcggaagcgaaaaaactcatccattttttacaaaatgaactaaaggttaaaaaaatccgcttccctgaaagcagcggcataggggtaaaacccatcagtaaagaaggcacagagaggctagtgagaaaggcgattgaatacgcaattgataacgacaagccaagcgtgacttttgtgcataaaggtaacatcatgaaatacaccgaaggggcgttcatgaaatggggctatgcgctcgctcaaaaagaatttaacgctcaagtcattgataaaggcccatggtgttctttgaaaaaccctaaaaacggtaaagaaatcatcattaaagacatgatcgctgacgcgtttttgcaacaaatcttattgcgccctagcgaatacagcgtcattgcgaccatgaatttgaacggggattatatctctgatgcgttagcggcgatggtggggggtattggtatcgctcctggggctaatctcaatgacacggtgggcatgtttgaagccacccatggcaccgctcctaaatatgccgggctggataaagtcaatccggggtctattattttgagcgcggaaatgatgttaaggcatatgggttgggtggaagcggctgatttgatcgtttctgcgatggaaaaagcgattaaaagcaagaaagtaacttacgatttcgctcgtttaatggatggggctaaagaagtgaaatgctctgaatttgctagcgtgatgattgaaaacatgtga
>HP_1067|5.266270291660968
ttgaaactactggtagtagatgatagctcaactatgaggagaattattaaaaacacactttcacgcttaggctatgaagatgttttagaagctgagcatggggtggaagcttgggagaaactggacgctaatgcggacactaaggtgcttattacagattggaacatgcctgaaatgaacggcttagatctcgttaaaaaggtgcgctctgatagccgttttaaagaaatccctattatcatgatcaccacagagggcggtaaggctgaggtcattacggctttgaaagcgggcgtgaacaactacattgtgaaaccttttaccccccaagttttgaaagaaaaattagaggttgttttagggacaaacgattga
>HP_0702|5.265827939501809
gtgatgcgtttcttttcattcttttattttttattttattttttaggggtttctttgcaagctctcagccccctagaagatcaagaatttttaatttcgtaccgcttgaaaatcgttgattctagagtgatgggcgaagagtattctgtctctaaacctatcgttagccgcattaaaacagccccctatgttttagactatcattgctccatcatcactcgtaacttacccaatttgaaaaaccccttgctcccaataaagttagaacgcttccttttagaaatcgcgttaaaaaaagaaaaagagcgggtcatagactgcattttaaaaagccaggtcgctatcacgcattatgatcatagctataaaaacggcaccactaccacaagcattcttgccctcaaagccttaagcgttagagcgagtttagtgggagatgcgctgtttttagatatttttagaaaggaagaagaatga
>HP_0837|5.264214963085175
atgggcatgggcgtggctccagaatccaccatttcaccctctcaagccctggctctagccaagcgggcggctatcgttgatggctaccgccagttgggtgaaaaaatgtatggtattagagtgaacgctcaagacaccgtcaaagacatggttttacaaaattccgtgattaaaacgagagtcaacgctctcattcgtaacgctgaaatcactgagaccatctataaagacggcttgtgtcaagtgagcatggagcttaaattagacggcaggatttggtatcgtattttgagcggagcgagaggataa
>HP_1304|5.259206946806579
atgtcaagaatcgggaaaagaatcattgaaatcccaagctctgtgcaagcgagcgttgaagggagcaagcttctttttaaaaacagcaaagaaaagcatgagctagaaactcacaaccgggtgaaaatcacgcttgaaaacaaccaattgagcttccagcctgtgggcgaagacgcgcagtctagggcttattgggggacctatggggcgttagccaacaacattgtaataggcttaagcaccggctttagtaagactttagaagtcaatggcgtgggctataaggtggctttgggcaataaaactttggatttgagtttgggttttagccacccggtgaaataccccattccagcagggattgaaatggtggtggaaaaaaacacgatcacgatcaaagggagcgataagcaaaaagtagggcaagtcgccgctgaaatcaggagcttcagacccccagagccatacaagggcaagggcgtgaaatacagcgatgaagtcattattagaaaagctggtaaaacagctaaaaaataa
>HP_1469|5.257540567377855
atgttgaaaagaatgatattattaggggctttgggtgttttagcgagcgctgaagagagtgcggcttttgtgggagtcaattaccaggtgagcatgatacaaaatcagactaaaatggtgaatgacaacggcttgcaaaagcctttgataaagtttccgccttacgcaggagcgggttttgaagtgggctataagcaattttttggtaagaaaaaatggtttggcatgcgttattatgggttttttgactacgcgcacaaccgctttggcgtgatgaaaaagggcattccggtgggcgatagtgggtttatttacaatagttttagttttggagggaacactttaacggaaagggattcctatcaggggcaatactatgtcaatttattcacttatggcgtggggttagatacgctgtggaattttgtgaataaagaaaacatggtttttggttttgtggtggggatccaattagcgggggatagttgggcaacgagcatcagtaaagaaatcgctcattatgcaaaacaccacagcaattccagttatagcccggccaatttccagtttttatggaagtttggggtccgcacccatatcgctaaacacaatagcctagaattagggattaaagtgcctacgatcacacaccagcttttctctcttaccaacgaaaagggatacaccttacaggctgatgtgcgtagagtttatgcgtttcaaatcagttacttgagggatttttaa
>HP_0294|5.255765458667288
atgagacatggagatattagtagcagcccagatactgtgggtgtagcggtagttaattataagatgcctagactccacactaagaatgaggtgttggaaaattgtcgcaatatcgctaaggtgattggtggggtcaaacagggtttgcctgggttggatctgattattttccctgaatacagcacgcatgggattatgtatgacagacaagaaatgtttgatacagccgcaagcgttcctggagaagaaaccgcgatctttgctgaagcttgtaagaaaaacaaggtttggggagtgttctctttgacaggggaaaaacacgagcaagccaaaaagaatccctataacactttgattcttgtcaatgataagggtgagatcgtgcaaaaataccgcaaaatcttgccttggtgccctattgaatgttggtatcctggggataaaacttatgtggttgatgggcctaagggcttgaaagtttctttgattatttgcgatgatggaaactaccctgaaatttggcgcgattgcgcgatgcgtggggcagaactcattgtgcgctgtcaaggttacatgtatccggctaaggagcaacaaattgcaatagtaaaagctatggcgtgggccaatcaatgttatgtagcggtagcgaatgcgaccggttttgatggggtgtattcctattttgggcattctagcattattggttttgacgggcatactttgggcgaatgcggggaagaagaaaatggtcttcaatacgctcaactttctgtgcaacaaatccgtgatgcgagaaaatacgaccaaagccaaaaccaactcttcaaactcttgcacagaggttatagtggggtttttgctagtggcgatggggataagggtgtggcggaatgcccttttgagttctataaaacttgggtgaatgaccccaaaaaagctcaagaaaatgtagaaaaaatcacccgcccaagcgtgggtgtggccgcttgtcctgtgggcgatttgcccacgaaataa
>HP_0303|5.255021288596163
gtgtttgtagatagcgtggaaattatcatcgcttcgggtaagggggggcctggaatggtgagttttaggcgagaaaaatttgtcatcaaaggaggccctgatgggggcgatggaggcgatggaggcgatgtgtattttgaagtggataacaataccgacactctagcgagttttagaggcaccaaacaccataaggctaaaaatggggctccaggaggtacacgaaattgcgcgggcaaaaagggcgaagacaagatcattgtcgtgccaccaggaacgcaggtttttgtaggtgatgagttgtggcttgatttagtggaacctaaagaaagggtgttagccttaaaagggggcaagggggggttagggaatgcacattttaaaagcgcgactaaacaacaacccacttacgcgcaaaaaggcttagagggggttgaaaaatgcgtgcgtttggaattaaaactcatcgctgatatagggttagtgggcttccctaatgcgggtaaatccacgctcatttccaccatctctaacgctaagcctaaaatcgctaactatgaatttacgactctagtgcctaatttaggggttgtgagcgtggatgaaaaaagcggatttctaatggcggatattcctggcattattgaaggggctagcgagggaaagggcttagggattagctttttaaagcatattgaacgcaccaaagttctagcttttgttttagacgcttccaggctggatttaggcattaaagagcaataccaacgcttgaggttggagttggaaaaattttcatccgctttggccaataagccttttggggtgttgctcaataaatgcgatgttgtagaaaacattgatgagatgactaaggatttttgtgcctttttaaatttgggagcgcagaaattaaacgagtttggtttagagccgtatttagggtttttgcacccccatttaaccaatgattttgaaaataaccctaatgagcaatcagcgctctttgtcttgcccctttcagcggttagcgctcttaatgtgcatgcactcaaatttgtgttgttggaagcgttaccctaa
>HP_0980|5.250218567179579
atgatgttcactgtagcggttttgatgctggcgtttttaatctttgtccatgaattggggcatttcactatcgctaggatttgtggggtgaaggtagaagtctttagcattggttttggtaaaaaactctgtttttttaagctttttggcacgcaattcgctttgtctttgatcccgcttgggggctatgtgaaattaaagggcatggataaagaagaaaatgaagaaaataaaacccatcaagcaaatgatagctacgtgcaaaaaaacccttttcaaaagctatggatactatttggctag
>HP_0878|5.243022579773014
atgaaagcaaacacaatcatattagtggattgggagaatttcaggcgcgatatcaaacaaacaaaatgcgttaattataatatcgctttagatgtgatcgttactattagggcttttttactggatgatgaatgggatcagtcgtatttacttttataccaccccaccctttga
>HP_1404|5.243022579773014
gtgacagaacgcatggacgcattaacaacgcccttaaattggcaaaaagtaaggcttggggatattgccgagattattggcggaggcacacctagcactcaaataacatcattttggagtggcagtattaattggttcacgcctacagaaataggcataacaaaatatgtttataaaagtcagcgaacaatcacgccattagggttaaaaaagtcaagcactaaacttttacctataggaacaatcttattgacaagtcgtgctagcattggagattgtgccattctttga
>HP_1272|5.241618248231018
atgcagtttttacatgcgcatcttttaagcgtggtgatctttttccccatgctgagcgcgctattagcgttctttatgagcgatcaagcgagtagggcgtatgcgattgtcatcgctttgattgaattgttattaatcttgttgttgtggcatgggtttgatattcaaacagccggcatgcagtttgaagaaatgaaggaattagtctatcaaattggcgtgaattaccatgtgggcgttgatggcatcgcgctctttttgttgctcttaaacgctatcgtggtgttattgtccgtgatttatgtcaaagagcgtcgtaaagactttgcgatctgtcttttgttgttagaggggattttgatgggcgtgttttcttctcttaacatgatctttttctacgctttttgggaaatctcgctcttgccggttttatacctcatcggtcgttttggtcgtaataataagatctattctggcatgaagtttttcctctacacctttttagcgtcgttatgcatgctcttaggcattttatacattgggtatgattacgcgaataactacggcatgatgagttttgatattttagactggtatcaattgaacttttctagtggggttaaaacctggctctttgtggctttcttaatagggattgcggttaaaatcccgctctttcccttacacacatggttgccttatgcgtattctaacgctcctactttaggctctgtcatgctttcggccttgctttctaaaatggggacttacgccttattacgcttcttgctcccgctttttcctgatctttcagaaatctatctaacccccatagccatcgcagcactttgcatgatcatttatggaggttttctagcctacgctcaaaaagatttaaaaaccctcatcgcttatagctcgttctcgcacatgggagtcgtggtgcttggggttttttctttcaatgttgaggggatttcaggggcggtgtttatgatgtttgcacatggcattatcgtcatggggttatttttgctcgctggtatcttagaagagcgcgccagcagtttagaaatcgctcgctttggatccatcgctaaaagtgctcccatttttgcagccttttttatgatcgttttaatggcgaatgtgggcatgcctttaagcattggctttgtgggagagtttttaagcttgttagggttttttgccacttaccctcttttagctatcattgccggaacaagcatcattctctcagcgatttacatgctcacttcatataaagatgtcttctttggtaatttgaaagccgggagcaatcaaatcagcgtgtttgaagatttgaacgctcgtgaggtaggggttttgagcgtgattttagctttgattttaattttagggatttatcctaaagtgcttttaaaaccgattgagcaaggctctaagcagcttttagaggtgatagaaatccgctcgctcccttttttaggttcattggacactaagataaaagaggtctcttatgttaatagatag
>HP_0382|5.241256011602
atgcttgacatatggatagatatgataatttgtattttttatttgctcttttttacgactccttacattgtaggcgatattttgcaattgaaatttatccgccaaaagctctgcgaaaaacctgttttactcccacaaaaggattatgaagaagcgggaaattatgccattaggaaaatgcaattatccattatttctcaaattttagacgggataatctttgctgggtgggtcttttttggtttgacgcatttagaagatctcacgcattatttaaaccttcctgaaacgctaggttacttggtgtttgccttgttgtttttagcgattcaaagcgttttagctttacccattagctactacaccacgatgcatttggataaggaatttggcttttctaaggtgagcttgtcgttgttttttaaggattttttcaaagggttatcgctcactttaagcgtggggttgttgttgatttacactctcattatgatcattgaacatgtggaacattgggagattagctcgttttttgtcgtgtttgtttttatgatcttggctaatcttttttaccctaaaatcgctcagcttttcaaccaattcacccccttgaacaatagggatttagagagtcaaattgagggcatgatggataaggtgggttttaaatctgaaggtatctttgtgatggacgctagcaagagggacgggcgtttgaacgcgtattttggaggcttgggtaaaaacaagcgggtggtgttgtttgacactttgatctctaaagttgggacagaagggcttttagccattttagggcatgaattagggcattttaaaaataaggatttgttgaaaagtttagggattatgggaggcttactcgctcttgtttttgctctgatcgctcatttgccgccgttggtttttgaaggcttcaatgtctcacaaacgccagcgagtttgattgcgattttactcttgtttttgccggtattttctttttacgctatgcctttgatcgggttttttagccgaaagaatgaatacaatgcagacaagtttggggcgagtttaagctctaaagaggttttagccaaagcgttagtgtctattgtgagtgagaataaagcgttcccctattcgcaccctttttatgttttcttgcatttcacgcacccgcccttattagagcgcttgaaagctttggattatgaaattgaatga
>HP_0896|5.239976365107603
atgaaaaaaacccttttactctctctctctctctctctctcgtttttgctccacgctgaagacgacggcttttacacaagcgtgggctatcaaatcggtgaagccgctcaaatggtgaaaaacaccaaaggcattcaagagctttcagacaattatgaaaagctgaacaatcttttgaataattacagcaccctaaacacccttatcaaattgtccgctgatccgagcgcgattaacgacgcaagggataatctaggctcaagctctaggaatttgcttgatgtcaaaaccaattcccccgcgtatcaagccgtgcttttagcactcaatgctgcagtggggttgtggcaagttacaagctacgcttttactgcttgtggtcctggcagtaacgagaatgcgaatggagggatccaaacttttaataatgtgccaggacaagatacgacgaccatcacttgcaattcgtattatgagccaggacatggtgggcctatatccactgcaaattatgcgaaaatcaatcaagcctatcaaatcatccaaaaggctttgacagccaatggagctaatggagatggggtccccgttttaagcaacaccactacaaaacttgatttcactatcaatggagacaaaagaacggggggcaaaccaaatacacctgaaaagttcccatggagtgatgggaaatatattcacacccaatggattaacacaatagtaacaccaacagaaacaaatatcaacacagaaaataacgctcaagagcttttaaaacaagcgagcatcattatcactaccctaaatgaggcatgcccaaacttccaaaatggtggtagaagttattggcaagggataagcggcaatgggacaatgtgcgggatgtttaagaatgaaatcagcgcgatccaaggcatgatcgctaacgctcaagaagctgtcgcgcaaagcaaaatcgttagtgaaaacgcgcaaaatcaaaacaacttggatactggaaaaccattcaacccttacacggacgccagctttgcgcaaagcatgctcaaaaacgctcaagcgcaagcagagattttaaaccaagccgaacaagtagtaaaaaactttgaaaaaatccctacagcctttgtatcagactctttaggggtgtgttatgaagtgcaagggggtgagcgtaggggcaccaatccaggtcaggtaacttctaacacttggggagccggttgcgcgtatgtgaaacaaaccataacgaatttagacaacagcatcgctcactttggcactcaagagcagcagatacagcaagccgaaaacatcgctgacactctagtgaatttcaaatctagatacagcgaattaggcaacacctataacagcatcaccaccgcgctctccaaagtccctaacgcgcaaagcttgcaaaacgtggtgagcaaaaagaataacccctatagccctcaaggcatagagaccaattactacctcaatcaaaattcttacaaccaaatccaaaccatcaaccaagaactagggcgtaacccctttaggaaagtgggcatcgtcaattctcaaaccaacaatggtgccatgaatgggatcggtattcaggtgggctataagcaattctttggccaaaaaagaaaatggggcgctaggtattacggcttttttgactacaaccatgcgttcattaaatccagcttcttcaactcggcttctgatgtgtggacttatggttttggagcggacgctctttataacttcatcaacgataaagccaccaatttcttaggcaaaaacaacaagctttccgtggggctttttggagggattgcgttagcgggcacttcatggcttaattctgagtatgtgaatttagccaccgtgaataacgtctataacgctaaaatgaatgtggcgaatttccaattcttattcaatatgggagtgaggatgaatttagccagatccaagaaaaaaggcagcgatcatgcggctcagcatgggattgaactagggcttaaaatccccaccatcaacacgaactattattctttcatgggggctgaactcaaatacagaaggctttatagcgtgtatttgaattatgtgttcgcttactaa
>HP_1350|5.238324574239205
gtggtgttattaacaatgacaaaacgactttttaaagggttgttagcggtttctcttgctgtgagtttgcatggtggtgaagttaaggaaaaaaagccggttaagccggttaaagaagatccgcaagaattagcggctaaaagggtggaagcgttcagtcgtttctctaatgtggtttcagaaattgaaaaaaaatatgtggataaaatcagcatttctgagatcatgactaaagcgattgaaggcttgctctctaatttggacgcgcattcagcgtatttgaatgaaaagaagtttaaggaatttcaagcccaaaccgagggcgaatttggggggcttgggatcacggtgggcatgcgcgatggcgttttaaccgttattgcccctttagaaggcactccagcttacaaggctggggttaagtcaggcgataacattttaaaaatcaataacgaaagcacgctgagcatgagcattgatgatgcgatcaacctcatgcgcggcaagccaaaaacccctattcagatcaccgttgtaagaaaaaacgagccaaaacctttagtgtttaacatcattagagacatcattaaactcccctctgtctatgtgaaaaagattaaagaaaccccttatctgtatgtgagagtgagtggttttgacaagaatgttaccaaatcggttttagaaggcttaaaagctaaccctaaggctaaggggatcgtgttggatttaaggggcaatcctggagggctattaaaccaagcggtgggcttgtctaacctcttcattaaagagggggttttagtctctcaaaaaggcaaaaataaagaagaaaatttagaatacaaggctaacggcagagccccttataccaatttgcctattgcggtgttagtcaatggcggttcagcgagcgcgagcgagatcgtcgcaggggcactgcaagatcacaaacgggccgtgattatcggtgaaaaaacctttggtaagggaagcgtgcagatgctgctccctgtcaataaagacgaagccattaaaatcacaaccgcacgctactatttgccgagcgggcgtaccattcaagctaaggggatcacgcctgatattgtgatttatccgggtaaagtgccagaaaatgaaaacaaattcagcttgaaagaagcggatctaaaacaccatttagagcaagagcttaaaaagattgatgataaaacccccaattccaaagaggcggataaagacaagaaaaacgaagaggaaaaagagattactcctaaaatgatcaacgatgatattcagctaaaaaccgctattgacagcttgaaaacctggtctatcgttgatgagaaaatggatgaaaaagcgcctaagaagaaataa
>HP_0574|5.233506442349228
atgaataagctcttaaagttttctcaagtttttataggcagcgatcatgcagggttgcatcttgcagagtttgtccagcgttttttagaagacaaggattttaagatccaagcttttttacccaccatgagagtggattaccctgattacgccaaattagtgtgccaaaaggtcttagaaaatgcgcaaagctatggcattttagtgtgcgccacagggataggcatgagcatgggcgctaatcgctttaagggtattagagccgctttgtgccttgatgcttacatggctaaaatgactcgcttgcacaataacgctaatgttttgtgtttgggcgaaaagattagcggcattggcgtggtggaaagcattttagaagcgtttttctctacagaatttgaacaaggccgtcatgtgttgcgcatccaaaaactagatgaatcgctgaaatcataa
>HP_0511|5.224132268363208
atgaaaaccattagaaatagcgtgtttattggagcgtctttactcggcggttgcgctagcgttgaggcttattttgacgctttgcatgttgctcgcgttaaagacgcttgtttatag
>HP_0198|5.222068085564506
ttgaaacaaagaacgctgtctattattaaaccggatgcacttaagaaaaaagtggtaggcaaaatcattgatcgttttgagagtaacggcttggaagtggttgctatgaaacgcttgcatttgagcgttaaagacgctgaaaacttttatgcgatccacagagagagacccttttttaaagatttaatagaatttatggtcagtggtccggtggtggttatggttttagagggcaaggatgccgtggctaaaaacagagatcttatgggagcgactgatcccaaactcgctcaaaaaggcactatcagagcggattttgctgaaagcattgacgctaatgcggtgcatgggagcgatagcttggaaaacgcacacaatgaaatcgctttcttttttgccgctagagatctttaa
>HP_0254|5.221376693652578
gtggcgttagctgaagacgatggcttttatatgggagtgggctatcaaatcggcggcgcgcaacaaaatatcgataacaaaggcagcaccctaaggaataatgtcattaataatttccgccaagtgggcgtgggtatggcagggggtaatgggcttttagccttagcgacaaacacgaccatggacgctcttttagggataggcaaccaaattgtcaatactaatacaactgttagcaacaacaacgcagaattaacccagtttaaaaaaatactccctcaaattgagcaacgctttgaaacgaataaaaacgcttatagcgttcaagccttgcaagtgtatttgagtaatgtgctttataacttggttaataatagtaataatggcagtaataatggagtcgttcctgaatatgtaggaattataaaagttctctatggttctcaaaatgaattcagtctcttagccacggagagtgtggtgcttttaaacgcgcttacaagggtgaatctggatagtaattcggtgtttttaaaagggctattagcccaaatgcagctttttaatgacacttcttcagcaaagctaggccagatcgcagaaaacttgaagaacggtggtgcaggatcaatgctccaaaaggatgtgaaaaccatctcggatcgaatcgctacttaccaagagaatctaaaacagctaggagggatgctaaagaattacgatgaaccctacttgccccaatttgggccaggcacaagctctcagcatggggttattaatggctttggcattcaagtgggctataagcaattttttgggaacaagcggaatataggcttacgatattacgctttctttgattatggctttacgcaattgggcagtcttagcagcgccgttaaagcgaatatctttacttatggcgctggcacggactttttatggaatatctttagaagggtttttagcgatcagtccttgaatgtgggggtgtttgggggcattcaaatagcgggtaacacttgggatagctctttaagaggtcaaattgaaaactcgtttaaagaataccccactcccacgaatttccaatttttgtttaatttgggtttaagggctcattttgccagcaccatgcaccgccggtttttgagcgcgtctcaaagcattcagcatgggatggaatttggcgtgaaaatcccggctatcaatcaaaggtatttgagggccaatggggctgatgtggattacaggcgtttgtatgcgttctatatcaattacacgataggtttttaa
>HP_1177|5.2117034178253805
atgaaaaaaacgaaaaaaacgattctgctttctctaactctcgcggcgtcattgctccatgctgaagacaacggcgtttttttaagcgtgggttatcaaatcggtgaagcggttcaaaaagtgaaaaacgccgacaaggtgcaaaaactttcagacacttatgaacaattaagccggcttttaaccaacgataatggcacaaactcaaagacaagcgcgcaagcgatcaaccaagcggttaataatttgaacgaacgcgcaaaaactttagccggtgggacaaccaattcccctgcctatcaagccacgcttttagcgttgagatcggtgttagggctatggaatagcatgggttatgcggtcatatgcggaggttataccaaaagtccaggcgaaaacaatcaaaaagatttccactacaccgatgagaatggcaatggcactacaatcaattgcggtgggagcacaaatagtaatggcactcatagttctagtggcacaaatacattaaaagcagacaaaaatgtttctctatctattgagcaatatgaaaaaatccatgaagcttatcagattctttcaaaagctttaaaacaagccgggcttgctcctttaaatagcaaaggggaaaagttagaagcgcatgtaaccacatcaaaaccagaaaataatagtcaaactaaaacgacaacttctgttattgatacgactaatgatgcgcaaaatcttttgactcaagcgcaaacgattgtcaatacccttaaagattattgccccatgttgatagcgaaatctagtagtgaaagtagtggcgcagctactacaaacgccccttcatggcaaacagccggtggcggcaaaaattcatgtgcgacttttggtgcggagtttagtgccgcttcagacatgattaataatgcgcaaaaaatcgttcaagaaacccaacaactcagcgccaaccaaccaaaaaatatcacacaaccccataatctcaaccttaacacccctagcagtcttacggctttagctcaaaaaatgctcaaaaatgcgcaatctcaagcagaaattttaaaactagccaatcaagtggagagcgattttaacaaactttcttcaggccatcttaaagactacatagggaaatgcgatgcgagcgctataagcagtgcgaatatgacaatgcaaaatcaaaagaacaattgggggaacgggtgtgctggcgtggaagaaactctgtcttcattaaaaacaagtgccgctgattttaacaaccaaacgccacaaatcaatcaagcgcaaaacctagccaacacccttattcaagaacttggcaacaacccttttaggaatatgggcatgatcgcttcttcaaccacgaataacggcgccttgaatggccttggggtgcaagtgggttataagcaattttttggggaaaagaaaagatgggggttaaggtattatggtttctttgattacaaccacgcctatatcaaatccaatttctttaactcggcttctgatgtgtggacttatggggtgggcagcgatttattgtttaatttcatcaatgataaaaacaccaactttttaggcaagaataacaagatttcagtgggattttttggaggtatcgccttagcagggacttcatggcttaattctcaattcgtgaatttaaaaaccatcagcaatgtttatagcgctaaagtgaatacggctaacttccaatttttattcaatttgggcttgagaaccaatctcgctagacctaagaaaaaagatagtcatcatgcggctcaacatggcatggaattgggcgtgaaaatccctaccattaacacgaattattattcttttctagacactaaactagaatatcgaaggctttatagcgtgtatctcaattatgtgtttgcctattaa
>HP_0973|5.21052830754775
ttgaaacatttaaccccactcactcacaccatctttaaagccttatggctaggcacagccttaagtgcatctttaagtttagccgcaacagaaagccccactaaaacagagcctaagcccgctaaaggggttaaaaacaagcccaaatcgcccgttactaaagtcatgatgaccaattgcgacaatattaaagattttaacgctaagcaaaaagaagtcttaaaagccgcttatcaattcggctctaaagaaaatttaggctatgaaatggcaggcattgcatggaaagagtcatgcgcaggggtttataaaatcaatttttcggatccgagcgcgggcgtgtatcattcttatatcccaagcgttctaaaaagctatgggcataatgatagcccctttttgcgtaatgtgatgggggaattgctcattaaagacgatgcgtttgcttctgaagtggctttaaaagagttgctctattggaaaacacgctaccatgacaatttaaaagacatgattaaatcttacaacaagggcagtcgttgggaaaggagcgaaaaatctaacgctgatgctgaaaaatattacgaagagatacaagacagaatcaggcgtttgaaagaatctaaaatctttgattcgcagtctagtaatgaccaagaattgcaaaaaagcgctaatagcaacctggatttagaccctatcggcaacgccatgccccaagccttaattgccaaagaaactaaaatagaagaaacccaagcagaaaaatcccaagaaatgaaagagacaactagcgagcaaacaaaaagtaagccagaaaaagcaaaagataaacccatgtatttggcgcaaatcaacagcactgatttcacacccgttaaaaaaagccccaaaaaaccggctaaagtgagccaaaaacactcctttaagaataacattaaaaataatgtaaaaaacaacgccaaaaccgcttccaaaaaacaagaaatgtgcaaaaattgctctccagggcaaaggaatgcgattttagctaaccacatcactctcatgcaagagctttaa
>HP_0427|5.204293994823455
atgtcatctttttttcaaaaaaggggtagaaatggcattcaaccattcaaccattcaaccattcaaccatccaatcatccaatcattcaatcattcaaccatccgatcattcaagcaatcaagcaatcaagcaatcaagcaatcaagcaatcaagcaatcaagcaatcaagcaatcaagcaatcaagcaatcaagcaacgctaccatacttttatcacttttaccaaaatccgcttaaaaatcccctactttttattattccctcttttatttctcttttcattccccctttcattaacccacaccgcaatctttttaaaaaatttgattcgataa
>HP_1408|5.204293994823455
atgtcatctttttttcaaaaaaggggtagaaatggcattcaaccattcaaccattcaaccattcaaccatccaatcatccaatcattcaatcattcaaccatccgatcattcaagcaatcaagcaatcaagcaatcaagcaatcaagcaatcaagcaatcaagcaatcaagcaatcaagcaatcaagcaatcaagcaacgctaccatacttttatcacttttaccaaaatccgcttaaaaatcccctactttttattattccctcttttatttctcttttcattccccctttcattaacccacaccgcaatctttttaaaaaatttgattcgataa
>HP_1384|5.200890468829781
atgatgcaaaatagcgttaaaaaattagaatatgaagagcgtttcaatgacgctcttttgaaattacaagcatgccaagaagaaaagcaggtaacgagttgtttgaaatgcgagcaggttttgaattgcaagatccgcaacagctatgtggatgcggcttatgagagcatgagtttaggcgaacggggcgggtttgatttcaattaa
>HP_1581|5.19826843763411
gtgttgtgggtgctatattttttaaccagtttatttatttgctctttgattgttctgtggtctaaaaaatccatgctttttgtggataacgctaataaaatccaaggctttcatcatgcaagaaccccacgagccggggggcttgggatctttctttcttttgtgttagcttatctttttgagccttttgaagcaccttttaaggggttttttgtttttttggggttgttgttagtctttttaagcggttttttagaagacattaacctttcattaagccccaaaatacgccttattttgcaagccgtaggggttgtttgcatcatttcatcaatgcctttagtggtgagcgatttttcgcccctttttagcttgccttattttatcgcttttttattcgctatctttatgctggtgggtatcagtaacgctattaatatcattgacgggtttaacgggcttgcatcagggatttgcgcgattactcttttagtcattcattatatagagcctagcagtttggcgtgcctattagcttacatggtgcttgggtttatggtgttaaatttccctttaggaaagatttttttaggcgatggaggggcgtattttttgggtttggtgtgcgggatttcccttttacatttgagtttggagcaaaaaatcagcgtgttttttgggctcaatttaatgctttatccggtcatagaggtgctttttagtatccttaggcgcaaaataaaacgccagaaagccaccatgccggataacttgcatttgcacacccttttattcaaatacttgcaacagcgttctttcaattaccctaaccctttatgcgcatttatccttattctgtgcaacctgccttttattttaatcagcgtctttttccgcttaaatccttacgcgctcattgccattagcctagtctttatcgcatgctatttaatgggctatgcttatttgaacaggcaagtttgtgctttagaaaagcgagcgtttcaatga
>HP_0732|5.194493262877185
ttggaatcctatgggttggcttgctctgaccgcaggattattgcaggattagttggaatagccagctcaatctggaaattttttagttcaagatatcaaagatcccaacaaagaaaagaagtggataagaatttgcatcaaatttgtgaaaaaattgtgcaggatgtgaaaagccgacttgaaagtcgcaaaaaagacatatgggaaaagattgaaaaactcaaagccaatcttagacctgttgacaattacaaacgcatgaaaagacaattgaaagaagcccatgaaagattaagatacatctctcatagtatccatctaataatatcaaaacaaggagcatgcaatgaagaatga
>HP_0193|5.19250463009237
atgcaacaagaagagattatagagggttattatggtgctagcaaagggcttaaaaagagcggtatttatgccaagctggattttttacagagcgctacgggcttgattttagcgctctttatgatagcacacatgtttttagtctcaagtatcttgattagcgatgaagccatgtataaagtggcgaaattttttgaagggagcttgtttttaaaagcgggcgagccggctattgtgagcgtggttgcagcagggattattcttattttagtcgcgcatgcttttttggcgttaaggaaattccctatcaattacaggcaatacaaggtttttaaaacccataagcatttgatgaaacatggcgatacgagcttgtggtttattcaagccctcaccgggtttgcgatgtttttcttagcgagtatccacttatttgtcatgctcacagagcctgaaagtattgggcctcatggttcaagctatcgttttgtaacgcaaaacttttggcttttgtatattttcttattgtttgccgtagaattgcatggctctattgggttgtatcgtttagcgatcaaatgggggtggtttaaaaatgtgagcattcaaggtttgagaaaagtcaaatgggcgatgagcgtgttttttattgttttagggctttgcacctatggggcttacattaaaaaaggtttagaaaataaggaaaatggcattaaaaccatgcaagaagccatagaagctgatgggaaattccacaaagaataa
>HP_0681|5.191906160638555
atggatactacgaaagagaacttgaatggctcaaaagagcgtttgagcgattgggaatatcgatgggcaatggctctagtctatggaggatgtatctccataaccactaggattttttatgacataaatggttcagctagcgatccgctttttgaccctaaatacagctattatgtgtggttagtggctctaatagcggctttgttgtctaatctcttgtttaatcctaaaggcaggtcggtaggttatttaatgattgaaacttggcaagggttccccaagttttttaaagccatttttaaggctaggttttttggtgcgttttatgacgctgtgttaggatcaaggctaagggatttttatgtgatgcttttaacgatgccctttattgccgctatccatgaggtttcggcgtattgtgggcatcctagcaatctccttgtagagggtttggtcattttggggtttcaaggttttcttaagctttgcgctaaatgggggtggtga
>HP_0153|5.185313788489198
atggcaatagatgaagacaaacaaaaagcgatttctttagcgatcaaacaaattgataaggtttttggtaagggggcgttggtgcgccttggggataagcaagtagaaaagattgactctatttctacaggctcgttagggttggatctggctttagggattgggggcgttccaaagggtaggatcattgaaatttatgggccagagtcaagtgggaagaccactctaagcttgcatattattgcagaatgccaaaaaaatggcggcgtgtgcgcgttcattgacgctgagcatgccctagatgtgcattacgctaagagattgggcgtggatacggaaaatctactcgtttcccaacctgatacaggcgagcaagctttagagattttagaaacgatcaccagaagcggagggattgatttagtggtggtggattctgtggcggctcttacgcctaaagcggagattgatggggatatgggcgatcagcatgtgggcttgcaagcaaggcttatgagccatgcgttaagaaaaatcaccggtgtcttgcacaagatgaacactactctcatttttatcaatcaaatcaggatgaagattggcatgatgggttatgggagtccagagaccacaaccggaggtaacgccttaaaattctatgcgagcgttaggattgatattagaaggattgcctccctcaaacaaaacgaacagcatatcggtaatagggctaaagccaaagtggttaaaaataaagtcgctccgccttttagagaagcggaatttgacatcatgtttggggaagggatttctaaagagggcgaaatcattgattacggtgtgaaattagacattgtggataagagtggggcatggcttagctaccaggataaaaagctagggcaaggcagagaaaacgctaaagccttactgaaagaagacaaagccctagcggatgaaatcactcttaagattaaagagagtattggctctaatgaagagatcatgcccttaccggatgagcctttagaagaaatggaataa
>HP_0423|5.184974409451032
atgggttttcaaaatgaaaataaattaaaagtaggggcgttagtcaaagccaccatcaataacaaagtggtggaggctaaagtcattggtgttgggttcaatcgtgtaaccttaaggagcgaaaaaggcaacgaagccacttacgctttcaatagcgataagttcttaaaatggtttaaggaagtgcctttgaatgaagttgcgactaatcacgttgaaaaaagcggagatgatttgttgaaaaatgttaaaatcgttacgagcggtcagagtgtcaaggatagggcttcaactcctaaagagaaagaggataggtttaaactcgcttttggatttaagactactgatgataagactagctttgagattattgcggaggattatactctctccgagagaaaaagtaggctcggtgcgttattatctccgatgttttttgagggtagcggtaatcaagcaactgctatcattcttaccgctctccattatgcgaaaggattaaataaacatagcgatgcggagtggcgtgcgatgattgatagccgagatgaggaaaaatgcgagattacgacacttgataacttggatagagttggaacgactttattctgtggcgtgattaaagagtatgcggagggtaataaggagtttgaaaaagaacttaacgacttttcgcctgatggtttttgggcgaagtatttacctaaaaacaaaaatgaggcgatgtttgtggctcaattaatttgcgatggtggtatcaataaatatggcttaagctgtgcgggcttaactcctggcgttttagccgataatctttggtcttatggtatgcgagatgaggattatgatgaggagggtaatgtgattagagagagggatattgttacaggggaggagttaaataatgcggagggtaatgtagaataa
>HP_1412|5.184974409451032
atgggttttcaaaatgaaaataaattaaaagtaggggcgttagtcaaagccaccatcaataacaaagtggtggaggctaaagtcattggtgttgggttcaatcgtgtaaccttaaggagcgaaaaaggcaacgaagccacttacgctttcaatagcgataagttcttaaaatggtttaaggaagtgcctttgaatgaagttgcgactaatcacgttgaaaaaagcggagatgatttgttgaaaaatgttaaaatcgttacgagcggtcagagtgtcaaggatagggcttcaactcctaaagagaaagaggataggtttaaactcgcttttggatttaagactactgatgataagactagctttgagattattgcggaggattatactctctccgagagaaaaagtaggctcggtgcgttattatctccgatgttttttgagggtagcggtaatcaagcaactgctatcattcttaccgctctccattatgcgaaaggattaaataaacatagcgatgcggagtggcgtgcgatgattgatagccgagatgaggaaaaatgcgagattacgacacttgataacttggatagagttggaacgactttattctgtggcgtgattaaagagtatgcggagggtaataaggagtttgaaaaagaacttaacgacttttcgcctgatggtttttgggcgaagtatttacctaaaaacaaaaatgaggcgatgtttgtggctcaattaatttgcgatggtggtatcaataaatatggcttaagctgtgcgggcttaactcctggcgttttagccgataatctttggtcttatggtatgcgagatgaggattatgatgaggagggtaatgtgattagagagagggatattgttacaggggaggagttaaataatgcggagggtaatgtagaataa
>HP_0920|5.183950505556495
atggcattgtatgacagagcgaattctcgtaatgcgtatgcagaagattctttattgcgtgaaagcgagctagtaagttttgttaaaacgacttacaagttctttgcgggtagtttgttattagcgactattggggcgttactaggtttaatgaattttcaagccgtagtgcagtataaatgggtgttttttatcgctgaaattgcggcgttttttggtttgatgttttctaaatctaaacccggattgaatctgttcatgctgtttgctttcacttcattatcaggggttacgctagtgcctttgttgggtatggtgattgcaaaagctggtttaggagcgatttggcaggctttgggcatgacaactattgtctttggtttgatgagcgtgtatgcccttaagactaaaaacgatctagcgaatatgggtaaaatgctcttcatcgctttgattgtggtggtggtgtgttcgctcattaacttgtttttgggcagccccatgttccaggttgtcattgcgggagcgagtgcgattttattcagtctttatatcgcttatgacacccaaaacatcgttaaaggcatgtatgatagccccattgatgcggcggtgagcttgtatttagactttttgaatgtctttatttctattttgcaaatcattggtattttttcagacagagacacatag
>HP_1262|5.183880773374858
gtgatggtaagaaaacaatccccctatgaagatgtgcaaaaacaatcgcgccagcatgacccctataaaatcatagaacccacccctaaaaaatatttagagggcagcgcttatgaggtcatttacaaccacctttcttacaaacatgagattttagacaaatacatagagactaacacggctgtgttttggatcaaaaaagacgatattttttctgtcgctacgattttaaggcatttgggttatgagtgtttgagcgaaatgagcgcgatagatttgtgcgctaaaaaagggcattttgaattgttttatcagttcgtgggctttagcgatagctgcaagaaccgccgtagggtgcgcgtgaagtgcgttttgttgcctaatgagagcgtggattctttgagttttttataccgatcggctaattggagcgaaagggaagcgtatgacatgcttggtattgtgtttgacaaacacccctatttgaaacgccttattatgccgcatgattgggtaggccacccattattgcgctcttacccgctcaaaggcgatgaattcgcccaatggtatgaagtggataaaatttttggtaaagaataccgagaagtggtgggtaaagagcagagagacagcgcaagagtggatgaaaaagacactttcaattttgcaaaaattggctatgaacagggcaagggcgaagaattaaaagaagtagaagaaaagcatgcgtttaagaaaatcccttttgtcaaagatttgcacaaaatcgcccccactatcttaaaaaagaggctataa
>HP_0950|5.1787222484077295
atgggatttgcagatttctttaaaaattttaagatcaataaattgcggacagcgccaagtaaggaagaacagccaagccattgggtgaaatgccctaaatgttatgcgttaatgtatcataaagaagtgtttagtaaatacagcgtgtgtttgaaatgccattaccatttccgcatgaaagcggctgaaaggattgaatttttatgcgatgtggggagttttgaagagtttgacaagcatttacggcctaatgatcctttaaatttcgtggataaagagagctataaacaacgcattaaaaaatacgaaaaaaggactaaccgcccaagctcagtgatcagcggtgaggctaaaatcaaccgcatgcctttgcagatcgtggtgtttgattttagctttatgggggggagtttaggctctgtggagggcgaaaagatcgtaagagcaatcaatcgcgcggtcgctaaaagagaagcgttattgattgtttcagcgagtgggggggctaggatgcaagaatccacttattcgctcatgcaaatggctaaaacgagcgcggctttgaaccgattgagtgaggccaaactccctttcatttcgctcttaagcgatcccacttatgggggcgttagcgcatcttttgcttttttaggggatctcattatcgcagagccaggggcgatgataggctttgcggggcctagggtgattaagcaaactataggggcggatttgcctgagggctttcaaacagcggaatttttattagagcatggcttgattgatatgattgtgcacaggaaggatttgaagaagactttgagcgatctcatcgctatgatgacgcataagacttcaaagattttttaa
>HP_0188|5.178051969860901
atgaaaaccactataaaagagatctttcaagcggaaggatacagcatccctaactatcagagggattacgcctggaaggataagaattttagggatctgtaa
>HP_0144|5.166950193805291
atgcaagaaaatgtgcctttgagttatgattattccattagcaaattgtttctttatgcgatggttggctttgggatagtgggcatgttaatagggatcgtgttagcctttgaattgtctttccctaacttgaattacattgcaggggagtatggtatttttggccgcttgcgccctttacacacgaatgcggtgatctatggtttcactcttggggggatttgggcgagttggtattatatcggtcaaagggtgcttaaaatcacttaccaccaacacccctttttgaaaattgtagggttattgcatttttggctctggattattcttttaattctaggggtcattagcttgtttgctggtcttactcaatctaaagaatacgctgaattgatgtggcctttagatattattgtggttgtggcatgggtgctatggggggttaatatgtttgggagcatgagcgttaggagagagaataccatttatgtgtctttatggtattacatcgctacttatgtgggtatagcggtgatgtatatattcaataacctttctgtccctacttattttgtcgctgatatggggagtgtttggcattctatttccatgtattcaggcagtaatgatgcgctcattcaatggtggtgggggcataatgcggtcgcttttgtctttacgagtggggtgattggcacgatttattatttcttgcctaaagagagcggccaacctatattctcttacaaactcactttgttttctttctggagcttgatgtttgtttatatttgggcaggcgggcaccatttgatttattccaccgtgcctgattgggtgcaaaccctttctagcgtgttttcagtggtgttgatcttgccttcgtgggggacagccattaacatgcttttaacgatgaggggccagtggcaccagctcaaagaaagccctttgatcaaattcttagttttagcttcaactttctacatgctttccactttagaaggctctattcaagccattaagagcgtgaacgccttagcgcacttcaccgattggattatagggcatgtgcatgacggcgtgcttgggtgggtaggcttcactttgattgcgagcatgtatcacatgacgcctaggcttttcaaaagagagatttattcaggcaggcttgtggatttccaattctggatcatgactttaggaattgtgctttacttttcgtccatgtggattgcagggatcacgcaagggatgatgtggagggatgtggatcagtatgggaatctcacttaccagttcattgacacggttaaggtgctaatcccttattacaatattagaggcgttgggggtcttatgtattttattggatttattatttttgcctacaatatttttatgaccatcacagcaggcaaaaaattagagcgtgagcccaattacgccacgcctatgtctagatag
>HP_1299|5.161236328736
atggcaatctctattaaaagcccaaaagaaatcaaagctctaagaaaagccggggaattaaccgctcaagcgttagcccttttagagcgagaagtaaggcctggggtttcacttttagagctggataaaatggctgaagattttatcaaatcctctcatgccaggcctgcttttaaggggctgtatggatttcctaactctgtgtgcatgtccttaaatgaggtggttattcatggcattcctacggattatgttttacaagaaggggatattataggcttggatttgggggtggaggtggatggctattatggcgattcagccctcacgcttcctataggtgcgataagcccgcaagatgaaaaattgctcgcttgctctaaagagagcttgatgcatgccattaattcaattagagtgggcatgcattttaaagagttgagtcagattttagagagcactattacagaaaggggctttgtgcctttgaaaggattttgcgggcatggcattggtaaaaaaccccatgaagagccagagatccccaactacctagaaaaaggcgtcaaacctaatagcggccctaaaatcaaagagggcatggtattttgcttagagcctatggtgtgtcaaaaacagggcgagcctaaaatactagcggataagtggagcgtggtttcagtggatgggcttaacacaagccaccatgagcatactatcgccatagttggcaataaagcagtgattcttacggagcgttaa
>HP_0214|5.157740037577664
atggaaaatcattcgcatgccaatacgcataccgatacgcgcaccgatgataaaagcactaagatcgtgcgcttgttggggttaatagggggagcgttaatcgcgcttgttatctactatgcgctcaattctcaaatgcctcatattgtagaagaaatccccaagctcagttctttgaattataaggcgatgcctgttgtggcaggggtggctgttttaatggggatatggtggatgactgaagccattgacttgcccgcaaccgcgcttttacctttggtgctttttagcgtctttagcgtggatcaattcgctagcgtcagctcttcttacgcatcgccgatcatctttctttttatgggagggtttattttagccctaagcatgcaaaaatggaatttgcacacgcgcatcgctttaagcattattttattagtaggcacaagccctaggaggttgattttaggtttcatgatggctacaggctttctgtctatgtgggtgagcaataccgcaacggcggtgatgatgctccctgttggcatgagcgttttgcaattagtcgctaaactggtgggcaaagaagacgcctctaattcatggcatcaaaaagaagaaatcaccaaagcgcatgggggtattatgagtaatatcgtgcataagggtaaagatattactcaagtcattcaagaaaagactactatctatcgcacgaatttcagtatttgcttgatgcttggcatcgcttatgcggcttctattggctctttaggcactttgattggcacgccgcctaacgctttattggccggctatatgaaaaccgctttcaatattgaaattgatttcgctcagtggatggtgtttgggacgccgttagcctttatcatgctcattttagcgtggctcttgctcacttatgtgattttccctttaaagattaaagaaatcccagggggtaaggaagtcattagggtagagttaaaaaaattaggccgtttgagtcaggcggaaatctctgtggggattatttttattttagcgtctttagggtggatttttttaggcgtaatgttaaaatcttggggcgttaagatagataaaattgattcagtgatcgctatgggggtttctgcgcttttattcattttgcccgctaaccatcagggcgataggctcattgattggggtgttgctaaaaaactcccttgggatgtgttgcttttatttggcggcgggttagccttgagcgcgcaattttctaaaaccgggttgagtttgtggatcgggcatttagtctctggcttttcgcatttaccgattttattcatcattgtcatggttactttaatggtcattttcttaaccgaaatcacttctaacaccgccaccgctgccgcatttttaccggtgattggaggggttgcgatgggcatgggttatgaaaaccatcagagcttgttattgaccattcctgtagccttgagtgcgacttgcgcgttcatgctccctgtggtcaccccaccgaatgcaatagcttatggctctgggtatgttaaaataacggacatgattaaagccggtttgtggcttaatctggtaggagttgttttgattagcacgtttagctattttttggtttcgttaatatttaattga
>HP_0760|5.15504454202727
atgcaaattgcaacagcaatatggaaaacaagaatttggcaactccaaacccattttgataaaaaagaagcgcatttgaagcatttagaagcacaacacaaagaatttgtaagagatgaaaaacgctatttagaaaaggaaaaaaaagagcttgaaaaagaacgccaaattttagaacaagaaaaagaaaattttaaaaaacagcgcgctgtttgtaaagaatctcaagccaaagcgctagacgcgatgctcaattacatggcttatactaaagatgaaattaaaagcatgattttagagcaattagaagaagaattagaagcccaaaaaagcgccttaatcaggcgttatgaaaaagaagccaaagaagagggcaagaaaaaatcgtatgccattttagcggaagcgacagcccgttttgcgggtaattatgcggcagagaatttaacaactcgtattgctttgccttgctcagattatatcggtcgtgtgataggcaaagacgggaaaaatattgaagcgtttaaaaaggtcagcggggtggatatagaatttagcgaagatagcagcgaattgtgtttgtccagtttcaatctttatcggcgtgaagtagcgagcgagacgcttaaaattttaatagaagacggccgtatccagcctaacaggattgaagaggtttatcatagagtcgcgcgcaacctggaaaaagaattgctttctgaaggggagagcgtggtgttagaattagagcttggagctatggaagatgagcttaaaattttaataggcaaaatgcgttatcgctccagttttgggcaaaacgccttacagcattctaaagaagtcgctcttttagccggcttgattgcagagcagcttgggggggataaaaaactcgctagaagagccggtattttgcatgatattggtaaagcgctcacccaagagcttgggagagatcatgtgaatttaggggttgaggtgtgcaagcgccataaagaagatccggttgtgatcaatgcgatttatgcccaccatgggcatgaagagattttgagcgtggagtgcgcgagcgtgtgcgcggctgatgcgctttcagcagggcgtcctggggctaggagaaagagcgatgaagaatacgctaaacgcatgcaagctttagaagagatcgcgctagaatttgatggggtggaaaaagcgtatgcgatggagagtgggcgagaattaagagtgattgtcaaatccaaccaagtcagggacaatcaagtgcctattattgccagaaagatcgctaaaaagatagaagagagcgctcagtatgtgggcgaagtgggcgtgcaagtggtgcgagaaagccgtttcaaaacgaccgctacgctcaagcaataa
>HP_1455|5.149820438302962
ttgtggataaagtgcgcgaagagttgggcatggttaaaaagtagggttttaatgaaacgccttgctattgcgcttgttttggtgttgggagtggcgtgggggaagtccttgcctaagtgggcaaaagattgctcaaaaggagtgcagattgaaaagacccaaaccaaagatgaaaaatttttagtgtgcgggatgagcgatatattgctttcagatatggattatagcttgtcctcagccagacaaaacgccttagagaaagtgatggaagctttcaagggggataaaatagagattaaggctagtgagctaaaggccacttttattgatacggataaagtttatgtgcttctaaagatcactaagaagcatgtcgctttaatgaatgagtaa
>HP_0528|5.14882134845243
atggggcaggcattttttaaaaaaattgttggctgtttctgtcttggttatttatttttatctagcgcaatagaagcagcagcacttgacattaagaattttaatcgtggtagggtgaaagtggtgaataagaagattgcttatttgggagatgaaaaacctattacgatttggacttcattagacaatgttaccgtgatccaacttgaaaaagatgaaactatttcttacatcacaacaggtttcaataaaggttggagtattgtgcctaattctaatcatatattcattcaacctaaatcggtaaaaagtaatctcatgtttgaaaaagaagcagtgaattttgccctaatgacaagagattaccaagaatttttaaaaacaaaaaaacttatcgtagatgcgcctgaccctaaagaattagaagaacaaaaaaaagctctagaaaaagaaaaagaagctaaagaacaagcgcaaaaagcacaaaaagataaaagagaaaaaagaaaagaagagcgtgcaaaaaatagagccaatttagaaaatctcactaacgctatgagtaacccacaaaatttgagcaataacaaaaatcttagcgaatttatcaagcaacaacgagaaaatgaattagaccaaatggaacgactagaggacatgcaagaacaggctcaagctaatgcgctcaaacaaattgaagaactcaacaagaaacaagctgaagagacaatcaagcaaagagccaaagataaaatcaatattaagacagataagcctcaaaaaagccctgaggataactccatagaattatctcctagcgatagcgcttggagaactaatcttgttgtgcggactaataaagccttgtatcaattcattttgagaatagctcaaaaagacaattttgcttcagcgtatctaacagtcaaattagaatacccacaaagacacgaagtctctagcgttattgaagaggagttaaaaaagagagaagaagcaaagaggcagaaagaattgattaagcaagaaaatcttaacaccacagcctacatcaatagagtgatgatggcgagcaatgaacagattatcaacaaagaaaaaataagagaagaaaagcaaaaaattatcttagatcaagcaaaggcgctagagactcaatatgtgcataatgccttaaaaagaaaccccgtgcctagaaactacaactactaccaagcgcctgaaaaacgctctaaacatattatgccctctgaaatttttgatgatggcacattcacttattttggtttcaaaaacatcactctccaacctgctatttttgtggttcaacctgatgggaaattgagcatgactgatgccgccattgatcctaacatgaccaattcaggattgagatggtatagagttaatgaaattgcagaaaaatttaagctcattaaagacaaagcccttgtaacagtaatcaataaaggctatgggaaaaatccattgacaaaaaattacaatatcaaaaactatggtgaattggagcgtgtgattaaaaagctccctcttgtcagagataaataa
>HP_0522|5.146737734092895
atgtttagaaaactagcaaccgctgtatcgctcataggcttactaacctctaacactctttatgctaaagaaataagtgaagccgataaggtcattaaggccactaaagaaactaaagagaccaagaaagaagctaaacgactcaaaaaagaagctaaacagcgccaacagatccctgatcataagaaacctcaatatgtctctgttgatgacacaaaaactcaagcgctgtttgatatatacgacaccttgaatgtgaatgacaaaagctttggggattggtttggtaatagcgctttgaaagacaaaacctatctctacgctatggatctattggattacaacaactatttatccatagaaaaccccattatcaaaacaagagcaatgggaacttatgcggatttgattatcatcacaggctcattagagcaagtcaatgggtattacaacattctaaaagcgctcaacaaacgcaacgctaagtttgtgttaaaaatcaatgagaacatgccttatgcccaagcgacttttttaagagtgccaaaaagaagcgatcctaatgcccacacgcttgataagggagcgtcaattgatgagaataagctttttgaacaacaaaagaaaatgtatttcaattacgctaacgatgtgatctgcagacccgatgatgaagtgtgttcgcccctaagagatgagatggtagctatgcccactagcgatagcgttactcaaaaacccaatatcattgctccttatagcttgtatagactaaaagagacaaataacgccaatgaggcccaaccatcaccttatgccactcaaaccgctcccgaaaacagcaaagagaagctcatagaagagctaatcgctaactcccaactcgtagccaatgaagaagagagggaaaagaaactcttagcagaaaaagaaaaacaagaggctgaattggctaaatataagctcaaagacttagaaaatcaaaagaaactaaaagctttagaagcagagttgaaaaagaaaaacgctaagaaacctagagtagtggaagtgcctgtttctcctcaaacaagtaattctgatgaaacaatgagagttgtcaaagaaaaagagaactataatgggttattagtggataaggagaccacgatcaaaagaagctatgaggggactttgatcagtgaaaattcttacagcaaaaaaacacctctcaaccctaatgacttgaggagcttagaagaagaaattaagagctactatatcaagtctaatggcttgtgttatactaatggcattaacctctatgtaaaaatcaaaaacgacccctataaagagggaatgctgtgtggttatgagagcgttcaaaatctgctctcacctctaaaggacaagctcaaatacgacaaacaaaagttacaaaaagcgttactgaaagattcaaagtaa
>HP_0571|5.142864086742962
ttggaagaatacatcattgacttatggaatcagcatgcagcgacttgggggtatctcattttatttgggtggagtattttagaaggcgaaatcgggttaattttagcagggattgccagctataccggtcatatgcatttagggttagccattttagtcgcagggattgggggctttgtgggggatcagatctatttttacatcggccgcaccaataaagcttacatccaaaaaaagctagaaaaacaacgccgaaaactagccctagcccatttattgttgcaaaaacacggctggtttatcatttttatccaacgctatatgtatggcatgcgcaccatcattcccattagcataggtctcacgcgttatagcgctttaaaattcgctatcatcaatctcattagcgcgatggtgtgggcgagcattaccattattctagcgtggtatttaggagaagagttattgcatgcgttagggtggcttaaaaaacacccttatgcgctaatattactattagtatctttcttggcgttagtgctgtggtatttccaatactatagtaagaaaaaccgctag
>HP_1000|5.14175202244473
atgataatcaccatagccaatgaaaaaggagggagcggtaaatccactttgtgtttgaacttgtgcgttcaattattgttagacaagaaagatattgctgcattagacactgatagccaaaagagtttggaagtgtttaataacattaggagtgaaacgagtttgcccaatttcacgctctttaatcgcacaggcaatatcacagacaccttaaaacagatgatggataaatatgaatacatccttattgatactaaaggcgaacattccaaagaaagccaaagggctatgctattgagcgattgggtgctaatacccaccacgccaagccaactagacacagcggtgctattagacatgctagaaaggattagagacatccaagcgttgaatgaaaacttgaaagcttgtattgtgatgaaccgcatccctactatccccactcttaaagagaaaaaagctctcattgattttatcaaccaaaataacgctaatgaaagcgtgtttttaatggataatctattaagcgaaaggatagcttataagcgttcagtgagtgaaggcatgggcgtgatggaatacaatgacaataaagctaaaaacgaatggtctcaattctatgatgaattgaacgggtatttaaggatcaaaaaatga
>HP_0773|5.137129271740843
atggtatcaacactcaaaccgctaaaaatcggtaagcacaccataaaattccctatctttcaagggggaatgggtgtggggattagctgggatgaactagctggaaatgttgccaaagaaggggctttaggagtgatttcagccgtagggactggttattataaaaacatgcgttttgtagaaaggattgtggctaaaaaaccctttgaagccttgaatttttactccaaaaaagcgttgaatgagatttttgcaaacgctaggaagatttgcgggaacaaccctttaggagcgaatattttatacgctatcaatgactatggccgtgttttaagggactcttgtgaagcgggagcgaatatcattattacaggggctggtttgcccaccaacatgcctgaattcgctaaggattttagcgatgtggcgctcatccctattatttcttcagcgaaggctttaaaaatcctttgtaaaagatggagcgatcgctataaaagaatcccggacgcgttcattgtggaagggcctttgagtggggggcatcagggctttaaatacgaagattgtttcaaagaagaattccgattagaaaacttagtgcctaaagtcgtggaagcttctaaagaatgggggaatatccctatcatcgccgctggggggatttgggataggaaggatatagacaccatgttaagtcttggagcgagtggggtgcagatggcgactcgttttttaggcacgaaagaatgcgacgctaaagtgtatgccgatcttttgcccacgctcaaaaaagaagatattttactcattaaatcgcctgtaggttatccggctagggctattaatacgggagtgatcaagcgcattgaagagggtaacgcgcccaaaatcgcatgcgtgagcaattgtgtagcgccttgcaacaggggtgaagaggctaaaaaggtgggctattgtatcgctgatggtttggggcgcagttatttagggaacagagaagaggggctttattttaccggggctaatggctatagagtggataagattatcagcgtgcatgaattgattaaagagcttacagagggttaa
>HP_0691|5.13564876211404
atgaataaggtcataaccgatttagacaaagcgttgagcgcattaaaagacggagacactattttagtgggcggttttgggctgtgcgggatacccgaatacgctattgattatatttataagaaaggaatcaaggatttgattgtcgtgagcaataattgcggcgttgatgattttgggcttggcattcttttagaaaaaaagcagattaaaaagattatcgcttcctatgtgggagaaaataagatttttgaatcgcaaatgctgaacggagaaattgaagtcgttttgacaccgcaaggcacgctggctgaaaacttgcacgctggaggggctgggatacccgcttactacaccccaacaggggttgggactttgatcgctcaaggcaaggaatcaagggaatttaacggcaaggagtatattttagaaagagcgatcacaggcgattacgggcttattaaagcctataaaagcgacactcttgggaatttggtatttagaaaaacggctagaaatttcaaccccttgtgcgcgatggcagcaaaaatatgcgtcgctgaagtggaagaaattgtcccggctggggaattagacccagatgaaatacacttgccaggaatctatgtgcaacacatctataagggcgagaaatttgaaaaacggatagaaaaaatcaccacaaggagcacgaaatga
>HP_0724|5.130614379876858
atggttgatgcctttttccaaattgcagtgttacttttttcgctttttttaggggcaaggctagggggcttgggagtgggctatgcggggggcttgggcgtgcttattttatgcttatttttggggctaaatccgggcaaaatcccttttgatgtgattttaatcatcatggcagtcattagcgctattagcgcgatgcaaaaagcggggggcttggattacttagtcaaaatcgctgaaaaaattttaaggaaacaccccaagcaaatcaattaccttgcgccaagcgtggcgtattgtttaacgatactagccggcaccgggcatacggttttttccttgatcccggtgattgtggaagtgagccagagccaaaacatcaagcctaaagcgcctttaagcttagcggtagtctctagtcaagtcgctattactgcaagcccggtgagcgcagcggtggtgtttatgagcggcattttagagcctttaggagcaaattacttgacccttttaatggtttggatccctacgacttttttagcatgcatgctcacggcatttattatgggttttactgatttgaaattagacagcgatccgcattatttagagcgcttgaaagcgggcaaaatctcgccccctaaaatcaaagaagaaaaagaaacctcaaaaaacgcgaaattatcgttatggatttttatcggtggggttgtagcgatcgttttttatgcgagcgcgatttctaaaaatatcgcttttgttagcccggtggttttaggcagagatcacgcgattgtgtctttcatgctaagcgtggcgactttaattgtgcttttttgcaaaattaacgctaatgaaatcgctcattcaagcgtgtttaaatccggcatgcaagcgtgcgtgtgcgtgttgggcgtggcgtggttgggcgatacttttgtgagcaatcatatagatgagatcaaacgatacgcttcttttttgatcgcagattatccgtttttattagccgtagcgctctttttggcttccatgcttttgtattcgcaagccgccacctctaaagcgctcatcccaagcgtgatcacagccttaggcattagcgctaatcatacggagcatttgtatattatcgtggcttcgtttgcgagcgtttcggcgttgtttgtgttacccacttaccccactttactaggagcgatcgctatggataacaccggcaccactaaaatgggccgttatgtgtttgatcatgcgtttttgatccctggggttttagtcgtgtctttgagcgtagcgttagggtttgttgtcgcgccgttagttttgtag
>HP_0416|5.1260353534342995
atgatttcaaaatttttgctcaaaagcatgttcaagcagtggaaaaacggcgattatcaggtcgttttttgggataatagcgtttataggaatggcgaacattcgcctaaattcacccttaaaatccatcgccccctaaaatttagcgatattaaaaaagacatgtctttgacgatcgctgaagcttatatggacggcgtgattgatattgaaggctctatggatgaggtgatgcactctttgtatttgcaaaccaattatgagcatttgcacaaacatgataacgctaaagctatccaaaaacccatcaaagaaagctccaacatttctaaacattacgatctggggaatgacttttattctatctggttggatgaaaccttaagctattcatgcgcgtatttcaaaaaagacgatgacaccctccatgccgcccaactccaaaaattagatcacactttaaaaaagctccacctaaagcctggcgaaaaactgctagatataggctgtggttggggctatctctctgtaaaagccgcgcaagaatacggggcggaagtgatggggatcaccatttctagcgagcaatacaaacaggctaacaaacgagtccaagagctggggttagaggataaagtaacgatcaagttattgaattaccaggatttagacgggcgcttataccgctttgataaggtggtgagcgtgggcatgtttgagcatgtgggtaaggataatttgcccttttatttcaaaaaagttaaagaagtgttaaagagaggcgggatgtttttgctccactccattttatgctgttttgaaggcaagactaacgcatgggtggataaatacatttttccaggtggttatttgccctctttaagagaagtgatgagcgtgatgagcgaatgcgacttccacttgctcatggctgaaagcttacgcatccattacgctaagactttagacatttggcgaaacaatttcaaccacaatctagaccaagtgaaaagactcagctatgacgaacgctttatccgcatgtgggatctgtatttaaggacttgcgcatccgcctttagggtggggagcgcggatttattccaattgcttttaaccaacagcgtggataacactttccccttaaccaaagaatacatctaccaataa
>HP_0875|5.121979051443477
atggttaataaagatgtgaaacaaaccactgcttttggcgctcccgtttgggatgacaacaatgtgattacggccggccctagaggtcctgttttattacaaagcacttggtttttggaaaagttagcggcgtttgacagagaaagaatccctgaaagggtggtgcatgctaaaggaagcggagcttatggcactttcactgtgactaaagacatcactaaatacactaaagcgaaaattttctctaaagtgggcaaaaaaaccgaatgcttcttcagattttctactgtggctggtgaaagaggcagtgcggatgcggtgagagaccctagaggttttgcgatgaagtattacactgaagaaggtaactgggatttagtggggaacaacacgcctgttttctttatccgtgatgcgatcaaattccctgatttcatccacactcaaaaacgagatcctcaaaccaatttgcctaaccatgacatggtatgggatttttggagtaatgttcctgaaagcttataccaagtaacatgggttatgagcgataggggtattcctaaatctttccgccacatggatggttttggcagccacactttcagtcttatcaacgcgaaaggcgaacgcttttgggtgaaattccactttcacaccatgcaaggcgttaagcatttgactaacgaagaagccgcagaagttaggaagtatgatccggattccaatcaaagggatttattcaatgcgatcgctagaggggatttcccaaaatggaaattaagcattcaagtgatgccagaagaagatgctaagaagtatcgattccatccgtttgatgtaactaaaatttggtatctccaagattatccattgatggaagtgggcattgtggagttgaataaaaatcctgaaaactatttcgcagaagtggaacaagcggcattcagtccggctaatgtcgttcctggaattggctatagccctgataggatgttacaagggcgcttgttctcttatggagacacacaccgctaccgcttaggcgttaattatcctcaaataccggttaataaaccaagatgcccattccactcttctagcagagatggttacatgcaaaacggatactacggctctttacaaaactatacgcctagctcattgcctggctataaagaagataagagcgcgagagatcctaagttcaacttagctcatattgagaaagagtttgaagtgtggaattgggattacagagctgatgatagcgattactacacccaaccaggtgattactaccgctcattgccagctgatgaaaaagaaaggttgcatgacactattggagagtctttagctcatgttacccataaggaaattgtggataaacaattggagcatttcaagaaagctgaccccaaatacgctgagggagttaaaaaagctcttgaaaaacaccaaaaaatgatgaaagacatgcatggaaaagacatgcaccacacaaaaaagaaaaagtaa
>HP_0055|5.119809075496266
atgggacatgttgttttaagtacccctattgttacgatgtttatcgtttattcgctgttaatgctctatattggtttttatttttacaaacaaaatgaaacgactgaagattatttcttaggcgatcgttccatgggccctgtgattagcgctttgagcgcgggggcgagcgatatgagcgggtggcttttaatgggattgcctggagctttatatgtgggagggcttatcaactcacatatcgccatagggttgagtttgggcgcattgattaactgggtttttgtggccaaacgcttacgcatttatacgagcgtgatcgctaattccatcaccatttcagattattttgaaacgcgctttagcgatgacaaacacatcttgcgcttgatttcagcttttgtgattttaatcttttttattttttacatttcttcagggctagtgagtggggccaaactctttgaagcgacctttggcattcaatacacctacgctttaagcattggcacgctgattattgtttcttacacctttttaggggggtataaggcggtgtgttggacggatttgattcaagggcttttgatgatgagcgctttaatcgtggtgccgatcgtgatgataatccatcttggagggattggagaggggattaaaatcattagagagatcaagcctgaaaacctttctttcttgcaaggctctagcgtagtcgccattatttcaagccttgcttggggcttaggctattttgggcaaccccatattttagtgcgcttcatgtctatccgctccattagagatgtgcctaaagcgaccactattgggatttcttggatggttatttctttgattggggcatgcgttatggggcttttaggcgttgcgtatgtgcataaatttgatttgagtttagaagaccctgaaaagattttcattgtgatgagtcaattgctctttaacccttggatcacaggcattttattgagcgcgattttagcggcggtgatgagcacggccagttcgcaactgcttgtaagctcttctaccattgctgaagatttctatgcgacgattttcaataaagacgccccacaaaaattagtgatggctatttctaggctttcggttttaggggtggcttgcatcgcttttttcatttcaacggatagaaacgccagcattctcagcatcgtgagttacgcatgggctggctttggcgcgagttttggatctgtgattttattctcgcttttttggtcaagaatgacgcgcattggagcgattgctggcatgctttctggggctagcacggtgattttatacgataaatttggcaaaagctttttggatatttatgaaatcgttccgggctttattgtagcgagcgtagctattgtggtgtttagtttgttttctagcgtacgaacaggcactaaagaggcttttgaaaccatgcttaaagaaattgagagcttgaaacattaa
>HP_0646|5.118098322292363
atgattaaaaaatgcctttttcctgctgcgggctatggcacgcgctttttgccgatcactaaaaccattcctaaagaaatgctgcccattgtggataaacctttaatccaatacgctgtggaagaagcgatggaagcgggctgtgaagtgatggcgatcgttacaggcagaaacaaacgaagtttagaagattattttgacacgagctatgaaatagagcatcaaatccaaggcactaacaaagaaaacgccctaaaaagcattcgtaacattatagagaaatgctgtttttcctatgtgcgccaaaagcaaatgaaaggcctagggcatgcgattttaaccggagaagccctcataggcaatgagccttttgcggtgattttagccgatgacttgtgtataagccatgatcacccaagcgtgttaaagcaaatgacttcattgtatcaaaaataccaatgctccattgtagccattgaagaagtggcgttagaagaagtttcaaaatacggcgtgattaggggcgaatggttagaagagggggtgtatgagattaaagacatggtagaaaaaccaaatcaagaagacgccccaagcaacctagccgtgatagggcgctacattttgactccggatatttttgaaattttaagcgagacgaaaccgggtaaaaacaatgaaatccaaatcacagacgccttacgcactcaagccaaaagaaagcgcatcatcgcttaccaattcaaaggcaaacgatacgattgcgggagcgtggaaggctatattgaagcgagtaacgcttattataaaaaacgcttataa
>HP_1110|5.110448450588103
atggcaaaaagtattgaattgcaagagatagaagtgtgggatggcaataccgctagttctaacgctttaagacaggctcaaattgatgtcatcgcagcctatcctatcaccccatcaacgcccattgtgcaaaattatggctcgtttaaggataatggctatgttgatggcgaattcgttttagtggaatctgagcatgccgccatgagcgcatgcgtgggagctgccgcagctggagggagagtcagcactgcgactagctctcaaggtttggcgttaatggtagaggttttataccaggcttctggaatgcgtttgcctatcgttttgaatttagtcaatcgtgctttagcagcccctttgaatatccatggcgatcattctgatatgtatttaagcagggattctggttggataagtttatgcacatgcaacccccaagaagcttatgatttcactttaatggcgtttagaatcgcagagcatcaaaaggtgcgcgtgcctactattgtcaatcaagacgggtttttatgctcgcacaccgtgcaaaatgtccgccctttgagcgatgcagtggcttaccaattcgtgggcgaataccaaaccaagcattcccttttggattttgataaaccggtaagctatggcgcgcaagctgaagaagaatggcattatgagcataaagcccaactccaccatgccatcatgagcgcgtcttctgtgattgaagaagtgttcaatgatttcgctaaactcacaggcaggcaataccatttaaccaaaactttccagctagaagacgctgaaatcgctatctttgcgttaggcactacttatgaatcagcgatcgtagcggctaaagaaatgcgtaaaaaaggcattaaggccggcgtggctaccatccattccttgcgccccttcccttatgaaagattagggcaggatttgaaaaatcttaaagctttagcgattttagacaagagctctccagcgggcactatgggggcgatgtttaatgaagtaacgagcgcggtgtatcaaacgcaagggactaaacaccccgtggtgtctaactacatttatggtttaggcgaaagggatatgacgatcgcgcatttatgcgaaatttttgaagaaatcaatgaagacgctcttaaaggcacgctcacgcaccctacccaacaattcgtaggcttgcacggccctaaaatgagctttttttaa
>HP_0777|5.1099104214929385
atgcaagcaaagataaaaaacaaacgggttttggtgaaattttctggggaagcgttagctggggacaaccagtttgggattgacattcatgtgttagatcacatcgctaaagagatcaaaagtttagtggaaaacgatattgaagtgggtattgtgattggtggaggcaatattattaggggggttagcgcggctcaaggggggattattaggcgcaccagtggggattatatgggcatgttagccaccgtgattaatgcggtagcgatgcaagaagctttagagcatatcggcttagacacaagggtgcagagcgcgattgaaatcaaagagatttgtgaaagttacatttacagaaaagcgatcaggcatttagaaaagggtagggtggtgatttttggcgcaggcacgggaaacccgtttttcactacggatacggctgccactttaagagcgattgaaattggatcggatttaatcattaaagcgactaaagtggatggcatttacgacaaagatcctaacaagtttaaagacgctaaaaaattagacactttaagctataacgatgccttgataggggatattgaagtgatggacgataccgctatttctttagctaaagacaataagctccccattgtggtgtgtaacatgttcaaaaaagggaatttattgcaagtgatcaagcaccaacaaggcgtattttctatggtaaaataa
>HP_1549|5.108961434028856
atggaattattcaaacgaactagaatcttaagcttcatgcgttattccaattatggggtgatcgtttcagcaattttagcgcttctagcgttggggcttttgtttttcaaagggttttctttagggattgattttgcgggggggagtttggtgcaagtgcgctacactcaaaacgcccccattaaagaagtgcgcgatctgtttgaaaaagaagctcgcttcaaaggcgtgcaagtgagcgaatttggctctaaagaagaaattttaatcaaattcccttttgtagaaacggctgaaaatgaagatctgaacgctatcgtggccaacattctaaaacccagcggcgattttgaaatccgtaaatttgacaccgtgggccctagagtggggagcgaattgaaagagaaaggcattttgtcgctgattttagcattaatagcgatcatggtttatgtgagtttccgctatgaatggcgttttgctttagcgagcgtcattgcgcttgtgcatgatgtgattttagtggcaagctcggtgattgtttttaagattgatatgaatttggaagtgattgcggccttgctcaccttgattgggtattccattaatgatacgatcattatttttgacaggatcagagaagagatgctctctcaaaaaaccaaaaacgccactcaagccattgatgaagccatttctagcacgctcacgcgcacgcttttaacttctttaaccgtgttttttgtggtgttgattttgtgcgtgtttgggagtaagatcatcattggcttttcattgcccatgttaataggcacgattgtagggacttatagctctattttcatcgcccctaaagtggcgttattgttaggctttgatatggataaatattatgagaatgagactagaaaaattaaaaaagctcaagagaaagaaaaaatgcgccgtttgtatgagagcggtcaagtttaa
>HP_1185|5.108678541289838
atgatgataaccaaacaatcgtatcaaaagttcgccttaatgcgggtttttgtgttttcgctttcggcgtttatttttaacaccacggagtttgtccctgtcgcgcttctgtcagatattgcgaaaagctttgaaatggagagcgcaacggtggggcttatgatcactgcttatgcatgggtggtgtctcttggctcattgcccttgatgctgcttagcgctaaaattgaaaggaaacgcttattgctttttcttttcgccctttttattctcagccatatcctttcagcgttagcgtggaatttttgggtgctactcctttctcgtatgggtatcgcttttgcccactctattttttggtccatcacggcttctttagtcattcgtgtcgcgccaagaaataaaaaacaacaggccttagggctgttagcgttagggagttcgttagcgatgattttagggttgccgcttgggaggatcattgggcaaattctagattggcgttccacttttggcgtgatcgggggcgttgcgacccttatagcgttgcttatgtggaaattgctcccgcatctacccagtagaaacgcaggcacgctcgcaagtgtccctgtattaatgaaacggccgcttttaatggggatttatttgcttgtgatcatggtcatctctgggcatttcaccacttatagttatattgagccttttatcattcaaatcagccaattttctcctgacattacaacgctaatgttgtttgtgtttgggttagcgggcgtggtggggagttttttgttcggccgtttgtatgcaaaaaattcaagaaaatttatcgcttttgcgatggttttagtcatttgcccgcaactcttgctttttgtgtttaaaaacttagagtgggtggttttcttgcaaattttcttatgggggattgggatcacttcgcttgggatttccttgcaaatgagggtgttgcagcttgcgccggatgccacggatgttgcgagtgcgatttactcagggagctataatgtggggattggatcaggagcgctgtttggcagtattgtgatccaccaactagggctaggatatattggctttgtgggtggggctttaggtttgttggcgctcttttggcttagattcattacgataaagtttaaaaaaacataa
>HP_0672|5.106542860528937
atgttgtattcctctaaaatccaatccctttcagaatccgcaacgatcgctatcagcacactcgctaaagaattgaaatcgcaaggaaaagatattttaagtttttcagcgggcgagcctgattttgacaccccgcaagcgattaaagatgcggctataaaagccctaaatgacggcttcaccaaatacacgccagtggccgggattccagaactattaaaagcgatcgcttttaaattgaaaaaagaaaacaacttggattatgaaccgaatgaaattctagtgagcaacggcgctaagcaaagcttgttcaatgcgattcaagccttaatagaagagggcgatgaagtgattatccctgtgcctttttgggtaacttaccctgagcttgtgaaatacagcggtggggtgagtcaattcattcaaaccgatgaaaaaagccactttaaaatcacccccaagcagcttaaagacgctttaagccccaaaacaaaaatgctcattctcaccaccccatcaaaccctaccggcatgctttatagcaaggcggaattagaggttttaggcgaagttttaaaagacaccaaagtttgggtgcttagcgatgaaatttatgaaaagcttgtctataaaggggagtttgtttcttgcgcggcggtgagcgaagagatgaaaaaacgcaccattaccattagtggcttgagcaagtcagtggcgatgacaggctggcgtatgggctatgcggcgagcaaggataaaaaattagtcaaattgatgaataacttgcaaagccaatgcacttccaatatcaattctatcacgcaaatggcttctattgtggcgcttgaggggttggtggataaggaaattgaaacgatgcgtcaggcttttgagaggcgctgtgatttagcccacgcaaaaatcaatgcgattggagggttgaatgctttaaaacctgatggggcgttttatttgtttatccatattggtagtctttgtgggggggattcgatgcgattttgccatgagctattagaaaaagaaggcgtagcgttagtgcctggaaaggcttttggattggaaggttatgtccgtttgtcttttgcatgctcagaagagcagattgaaaaggggattgaacgcatcgctcgctttgtcaaatcaaagggataa
>HP_0105|5.101159531698387
atgaaaacaccaaaaatgaatgtagagagttttaatttggatcacaccaaagtcaaagccccttatgtgcgtgtcgctgatcgcaaaaagggcgttaatggggatttgattgtcaaatacgatgtgcgcttcaagcagcccaaccaagatcacatggacatgcctagcctacattctttagagcatttagtcgctgaaattatccgcaaccatgccagttatgtcgtggattggtcgcctatgggttgccaaacgggattttatctcacagtgttaaaccatgacaattacacagagattttagaggttttagaaaagaccatgcaagatgtgttaaaggctacagaagtgcctgccagcaatgaaaagcaatgcggttgggcggctaaccacactttagagggtgctaaggatttagcgcgcgcttttttagacaaacgcgctgagtggtctgaagtgggggtttga
>HP_0365|5.101159531698387
gtggcgaaattggtagacgcactagacttaggatctagcgccgcaaggcatgaaggttcgattcctttcttccgcaccattcttaatgattaa
>HP_0199|5.086953945895393
atgcaatttgaaatgcgtaaaatcgcttttaatgcacctaaagcgttttctttagagcatgagggagtggttttagagggcgaagttgtgcgggtgggggcgaaattgtttcgtttggaagcgtgccttaagggtgaattgatgcttatttgcgatacaagcggtaaagagtttaaaaaaagccttgatgagtcgttggttttgcatatttcagacgggttgtgggatacgcaaagccaaagtttggattttgataatttagatgttattgaatctttcaatggttttattgatttgagcgagattttacgctctgaagtggagtctattaaattagactaccattatgcagattga
>HP_1180|5.0821205281441175
atgatttttagctctctttttagtgttgtagggatggcggtgctttttcttattgcttgggtgttttctagcaataaaagggctattaattatcgcacgattgtcagtgcctttgtgattcaagtggctttaggggcgttggctttatatgtgcctttgggtagggaaatgctgcaaggcttagccagcggcatacaaagcgtgatttcttacggctatgagggggtgcgttttttatttggcaatctcgctccaaacgctaagggcgatcaagggataggggggtttgtctttgcgatcaatgttttagcgatcattatcttttttgctagcttgatttcacttctatattatttaaaaatcatgcctttatttatcaatctcatcggtggggcgttgcaaaaatgcttaggcacttctagagcagaaagcatgagtgcagcggctaatatttttgtagcgcacaccgaagcgcccttagtcattaaaccttatttgaaaagcatgagcgattcagagatttttgcggtcatgtgcgtgggcatggctagcgttgcggggcctgtgttagccgggtatgcgagcatgggcattcctttgccttatttgatcgccgcttcgtttatgtccgctcctggggggttgttgttcgctaaaatcatttacccacaaaacgaaaccatttctagccatgcagatgtttctatagaaaagcatgtcaatgccatagaagctatcgctaatggggcaagcacagggctaaatttagccttgcatgtgggagcgatgcttttagcctttgtggggatgctcgcgctcattaacgggcttttaggggttgtagggggttttttaggcatggagcatttgtctttagggttgattttaggcacgctcttaaaacccttagcctttatgttaggcattccttggagccaggccgggattgccggagaaatcataggcattaaaatcgcgctcaatgaatttgtgggctatatgcagttattgccttatttgggcgataaccctcctttaatcttgagcgagaaaactaaagcgatcatcacttttgcgttgtgcgggtttgctaatttaagctcagtcgctatgctcattggagggcttggcagtttagtgcctaaaaagaaggatctcattgtaaggcttgctttaaaagcggtgcttgtaggcacgctttctaatttcatgagcgcgactatcgccgggttattcatagggctaaacgctcattaa
>HP_0697|5.078728486197036
atggtcatgtcaaaatacacacaagaacaaattaaaaatttggtagaggggaacttggattggaacactgtcttaaaaatgcttagcatgcctaaagatcatgaaagattccaaatgtatctgaaggtgttgcaagataaggtagattttgatgacaaaatcgtcttacccttggggccgcatttgtttgtggtgcaagatgctcaaaagaagtgggttattaagtgttcatgcggtcatgcgttttgcgctccagaggagaactggaaattgcatgcaaacatctatgtgcgcgatacagcagaaaaaatggaagaggtgtatcctaaactcttagctagtgatactcactggcaagtgtatcgggagtatatttgcccggattgcggcatccttttagatgttgaagccccaactccttggtatcctgtgatccatgattttgagcctgatatagaggtgttttataaagattggctaggcatacagcccccagaaagacgctaa
>HP_0824|5.069588148709392
atgagtcactatattgaattaactgaagaaaattttgaaagcaccattaaaaaaggggttgcgttagtggatttttgggcgccatggtgtgggccttgtaagatgctatcccctgtgattgatgaattagctagcgaatatgaaggtaaggctaagatttgtaaagtcaataccgatgagcaagaagaattgagcgcaaaatttggtatcaggagcattcctacgcttttattcacaaaagatggcgaagtcgtccatcagttggtgggcgtgcaaactaaagttgctttaaaagagcaattgaacaaacttttaggctaa
>HP_0106|5.068139117129241
atgcgcatgcaaaccaaattaatccatgggggcattagtgaggacgcaacaacgggggcggtgagcgtgcctatttatcaaacttccacctaccgccaagacgccataggccgccataagggctatgaatactctcgctcaggcaaccccacgcgctttgctttagaagaactcatcgctgatttagaagggggggttaaggggtttgcttttgcctctggattagctggaatccacgccgttttttccctcttgcaatcaggcgatcatgtgttattgggcgatgatgtttatggggggactttccgcttgtttaatcaagtgcttgtcaaaaacgggctttcttgcaccattatagacactagcgatatatcccaaattaaaaaggctatcaagcccaacaccaaagccctttatttagaaacccctagtaaccccttgcttaaaatcacggatttagcgcaatgcgctagtgtcgctaaagatcatggtttgctcactatcgtggataacacctttgccaccccctattatcaaaacccgcttcttttgggagcggacattgtggcacatagcggcaccaaatacttaggcgggcatagcgatgtggtcgccgggcttgtaaccactaataatgaagcgctagcccaagagatcgcttttttccaaaacgctatcggtggggttttaggccctcaagacagctggctgttgcaaagagggattaaaacgctgggattgcgcatggaagcccatcaaaaaaacgctctttgtgtggctgagtttttagaaaaacaccctaaagtggaaagggtttattacccgggccttcccactcaccctaattacgaactagctaaaaaacagatgcgtggctttagcgggatgctctctttcactctcaaaaatgatagcgaggcggttgcttttgtagaaagccttaaactattcattttaggcgagagtttgggcggggtggaaagtttggtggggattccggcatttatgacccatgcgtgcatccctaaaacgcaacgagaagctgctgggattagagatggcctggtgcgcttgtctgtagggattgagcatgaacaggatttgttagaagatttagagcaagcgttcgctaaaataggctaa
>HP_0103|5.06784789758188
atgatgttttcttcaatgtttgcttcgttggggactcgtatcatgctggtcgtgttagccgctcttttaggtttaggggggctttttattggttttgtaaaggttatgcaaaaagatgtgttagcgcaactcatggagcatttagaaaccgggcaatacaaaaagcgtgaaaaaacgctcgcttacatgacaaaaattattgaacagggcattcatgagtattacaaaaattttgacaatgctactgcaagaaaaatggcgttagattatttcaaacgcatcaacgacgataagggcatgatttatatggtggtggtggataaaaacggggtggtattgtttgatccggtcaatcctaaaaccgtaggccaatcagggcttgacgctcagagcgttgatggggtgtattatgttagggggtatttggaggcggccaaaaaagggggaggctacacttattataaaatgcctaaatacgatggaggcgtaccggagaaaaaattcgcctactcgcattatgatgaagtttctcaaatggtgatcgcaacgacttcctattacactgacattaacacagaaaataaagcgatcaaagaaggcgtgaataaggtttttgatgaaaacaccacgaaattattcctttggatactgacagcgacgatagcgctagtggttttgacgctcatatacgctaaattaaggatcgtgaaacgcattgatgaactggtccttaaaatcaacgcttttagccgtggggataaggatttgagagccaaaattgatgtgggtgatcgcaacgatgaaatctcgcaagtgggccgtgggatcaatttgtttgtggaaaacgcccgcttgattatggaagagattaaagggatttccaccctcaataaaacttcaatggataaattagtccaaatcacgcaagaaacccaaaagagcatgaaagattcctcaaccaccctaaattccgtgaaaaataaagccactgatatagcgagcatgatgaatgcttccatagagcaatctcaagggttaaggaagcgtttgattgaaacgcaagggctggtcaaagagagcaaggatgcgatcggggatttattttctcaaatcacagagagcgcgcacactgaagaggaactctctagcaaagtggagcagctaagccgtaacgctgatgatgtcaaatccattctggatattatcaatgatattgccgatcaaacgaatttattagccctaaacgctgctattgaagccgcaagggctggcgagcatggcagaggctttgcggtggtggctgatgaagttaggaatttagccgggcgcactcaaaagtctttagccgaaatcaattccactatcatggtgattgtccaagaaatcaatgccgtgagttcgcaaatgaatctcaattcgcaaaaaatggagcgtttgagcgatatgagtaaaagcgtgcaagaaacttacgaaaaaatgagttctaatttaagctcagtcgtgtcagacagcaatcaaagcatggacgattacgccaaatccggacaccaaattgaagttatggtaagcgattttgcagaggtggaaaaagtggcttctaagactttagcggattcttcagatattttaaacatcgctacgcatgtgagtggaacgaccatgaatttagacaaacaagtgaatttgtttaaaacttaa
>HP_1243|5.067495649944101
atgaaaaaacacatcctttcattagctttaggctcgcttttagtttccactttgagcgctgaagacgacggcttttacacaagcgtaggctatcagatcggtgaagccgctcaaatggtaacaaacaccaaaggcatccaacagctttcagacaattatgaaaatttgaacaaccttttaacgagatacagcaccctaaacacccttatcaaattgtccgctgatccgagcgcaattaatgcggtgcgggaaaatctgggcgcgagcgcgaagaatttgatcggcgataaagccaactcccccgcctatcaagccgtgcttttagcgatcaacgcggcggtagggttttggaatgtcgtgggctatgtgacgcaatgtgggggtaacgccaatggtcaagaaagcacctcttcaaccaccatcttcaacaacgagccagggtatcgatccacttccatcacttgttctttgaacgggcataagcctggatactatggccctatgagcattgagaattttaaaaagcttaacgaagcctatcagatcctccaaacggctttaaaaaacggcttacccgcgctcaaagaaaacaacgggaaggtcagtgtaacctatacctacacatgctcagggcaagggaataataactgctcgccaagtgtcaacggaaccaaaaccacaacccaaaccatagacggcaaaagcgtaaccaccacgatcagttcaaaagtggttggtagcatcgctagtggcaacacatcacatgtcatcaccaacaaattagacggtgtgcctgatagcgctcaagcgctcttagcgcaagcgagcacgctcatcaacaccatcaacgaagcatgcccgtatttccatgctactaatagtagtgaggctaacgccccaaaattctctactactactgggaaaatatgcggcgctttttcagaagaaatcagcgcgatccaaaagatgatcacggacgcgcaagagctagttaatcaaacgagcgtcattaacagcaacgaacaatcaactccggtaggcaataataatggcaagcctttcaaccctttcacggacgcaagttttgcgcaaggcatgctcgctaacgctagcgcgcaagctaaaatgctcaatttagcccatcaggtggggcaagccattaacccagagaatcttagcgagaattttaaaaattttgttacaggctttttagccacatgcaataacaaatcaacagctggcactggtggcacacaaggttcagctccaggcacagtgaccactcaaactttcgcttctggttgcgcgtatgtggagcaaaccctaacgaacttaggcaacagcatcgctcactttggcactcaagagcagcagatacagcaagccgaaaacatcgctgacactctagtgaatttcaaatctagatacagcgaattaggcaacacctataacagcatcaccaccgcgctctccaaagtccctaacgcgcaaagcttgcaaaacgtggtgagcaaaaagaataacccctatagccctcaaggcatagagaccaattactacctcaatcaaaattcttacaaccaaatccaaaccatcaaccaagaactagggcgtaacccctttaggaaagtgggcatcgtcaattctcaaaccaacaatggtgccatgaatgggatcggtattcaggtgggctataagcaattctttggccaaaaaagaaaatggggcgctaggtattacggcttttttgattacaaccatgcgttcatcaaatccagctttttcaactcggcttctgacgtgtggacttatggttttggagcggacgcgctttataacttcatcaacgataaagccaccaatttcttaggcaaaaacaacaagctttctttggggctttttggcgggattgcgttagcgggcacttcatggctcaattctgagtacgtgaatttagccaccgtgaataacgtctataacgctaaaatgaatgtggcgaatttccaattcttattcaatatgggagtgaggatgaatttagccagatccaagaaaaaaggcagcgatcatgcagctcagcatgggattgagttagggcttaaaatccccaccatcaacacgaactattattcctttatgggggctgaactcaaatacagaaggctctatagcgtgtatttgaactatgtgttcgcttactaa
>HP_0655|5.065553089889473
attaaaaaattaattctatcctctcttgttttcgcatgtatcaataccagcgttgaagctttagaaaatgacggctctaaaccaaacgatttgacttctccaaaagaagcctctcaagaatctcaaaaaaatgaagctccaaaaaatgaagttcaaagaaatgaagctcaaaaagaaaccccccaatccaatcaaacgcctaaagaaatgaaagtcaagtccatttcttatgtcgggctttcttacatgtctgacatgctcgctaatgaaattgtaaagattcgtgtgggcgatattgtggattctaaaaaaatagacaccgctgttttggctttgttcaatcaagggtattttaaagacgtttatgccacttttgaaggcggcatattagagtttcattttgatgaaaaagccaggattgccggggtagaaatcaagggttatgggactgaaaaggaaaaagacggcttaaaatcccaaatggggatcaaaaagggcgacacctttgatgagcaaaaattagagcatgctaaaacggctttaaaaaccgctttagaggggcagggctattatgggagcgtggtggaggtgcgcacagaaaaggtcagtgagggtgcattattgatcgtgtttgatgtgaataggggggatagcatttatatcaaacaatccatttatgagggaagcgcgaaattaaaacgccgcatgattgaatctttgagtgcgaacaagcaacgagatttcatgggctggatgtggggcttgaatgacgggaaattgcgtttagatcaactagaatacgattctatgcgtatccaagatgtgtatatgcgtaggggttacttagacgctcatatttcttcgccttttttgaaaacggatttttctacccatgacgctaagcttcattataaagtcaaagaggggatccaatacaggatttcagacattttaatagagattgacaacccggtagtccccttaaaaaccttagaaaaagcgcttaaagtgaaaaggaaagatgtctttaatattgagcatttaagagcggatgcgcaaattttaaaaaccgaaatcgccgataagggttatgcgtttgcggtggtgaagccagacttggataaagatgaaaaaaacgggcttgtgaaagtcatttatcgtattgaagtgggcgatatggtgtatatcaatgatgtcatcatttcagggaaccagcgcacgagcgataggatcattagaagggagttattgttagggcctaaggataaatacaacttgaccaaactgagaaattccgaaaattctttaaggcgtttaggattcttctctaaagtcaaaattgaagaaaaaagggttaatagctcactcatggatttattagtgagcgtagaagaggggcgtactgggcagttgcaatttgggttaggctatggctcttatggagggcttatgcttaatgggagcgtgagcgaaagaaacctttttggcacagggcaaagcatgagcttgtatgctaacatcgctacaggggggggtagatcttatccgggcatgccaaaaggagcggggcgtatgtttgccgggaatttgagcttgactaatccaaggatttttgacagctggtatagctctacgatcaacctttatgcggattacaggataagctaccaatacatccaacaaggcgggggctttggggtgaatgtcgggcgcatgctgggtaatagaacccatgtgagcttagggtataacttgaatgttaccaaactccttggtttcagcagccctttatacaaccgctactattcctctgttaatgaagtggtttctccaaggcaatgttctacccccgcatcggtgattatcaatcgcttatcaggcggtaaaacccccttacaacctgaaagctgttctagtcctggagcgatcaccacttcaccagaaataagaggtatttgggatagggattaccatacgcctatcaccagctctttcacccttgatgtgagctatgacaacaccgatgattattacttccctagaaatggggttatctttagttcctatgcgacgatgtctggcttgccaagctctggcacgctcaattcttggaacgggttaggcgggaatgtccgtaacaccaaagtttatggtaaattcgccgcttaccaccatttgcaaaaatatttattgatagatttgatcgctcgctttaaaacgcaaggaggttatatctttaggtataacaccgatgattacttgcccttaaactccaccttctacatggggggcgtaaccacggtgagaggctttaggaacggatcggttactcctaaagatgagtttggcttgtggcttggaggcgatgggatttttaccgcttctactgaattgagctatggggtgctaaaggcggctaaaatgcgcttagcgtggttttttgactttggtttcttaacctttaaaaccccaactagagggagttttttctataacgctcctgttacgacagcgaattttaaagattatggcgttataggggctgggtttgaaagagcgacttggagggcttccacaggcttgcagattgaatggatttcgcccatggggcctttggtgttgattttccctatagcgtttttcaaccaatggggcgatggcaatggcaagaaatgtaaagggctatgcttcaaccctaacatggacgattacacgcaacactttgaattttctatgggaacaaggttttaa
>HP_0170|5.061509869819105
atgacacaagaagaattagacgctttgatgaatggtggcgatctagaaaatttggaagccctagagactaaagaggagactaaagaggaagctaaagaggaggctaaagaggaggctaaagaggaggctaaagagaaagaagagattaaagaagaaagctctagccaaaaaatgaccgtcaaaaaagaagacgctgaaaaatacggcaagattagccccaatgaatggcctccccctccccccactgaagagcataaagtcgtgcatcaattagatgatgttacaagagattctgaagtgaaagccacgcaaatttttgatcaattggatttgatcggggctagcgctgaaaagatcgctaaaatggttaaaaagatccaagaacctttgcaaaaacaccaagaaatttttgacaatttgcatggccatttcccccatgtggaatcttttaaaaccgcgctcaatgagcagcaagaaatcctaaacgcccttaaaagcattgaagaagaagccgctaattgctctgatagctccatgcaagcgatggatattatgcagtttcaagacatccaccgccaaaaaattgaacgagtggtcaatgtcatgcgagcgctcagccaatacatgaattcgctttttgagggcaaaattgatgattctaagcgcgtgagttcagcgacttttatcaccggcgatgacgataaagatttagccagcgctgatgatattgaagccttgatcgcttcttttggagccaagtag
>HP_0765|5.056109043750897
atggaagaacaaaaggatatgggtcaaagtgtgatcttaaccaaagtgctggagtcgttagaaaatggtggttctttcaatcaaagagatcgtgagaaattcgcacaagccgctagaacgcatggagttgaagacagcgttattgaagaaattattgacattggtcaaacgctcagcctcatctaccgccatgaatatcttattgatgcaagcgatttgtcaagagaacaaaagaaaactgcacacgctgaacttcaaaaaagcattaatgaaaatttggaagctttaagaaatatcataaacatctaa
>HP_0307|5.054750385967836
gtgaattttttgaaaaagccaaagtattataaattcatagagggggcgaattatttgagcttggggctttctatggtggtagcgatccttatgggcgtggctataggctatgggcttaaaaaactcactcatatttcgtggcttttttggcttggggttatttggggcgtcttagcgagctttctcaatgtctataaagcttataaaaacatgcaaaaagactatgaagaactagccaaagaccctaaatacacacaaaataaaacaaaataa
>HP_1587|5.047306501179576
atgaatgaagacttgacaaattcaacagaatataaaagatatggccatgattacgccaaatacccaagaagaatcgctgaagaattgcaacattatgggggcaatagttttgcgaatttttttagagatgaaggggtcttatacaaagagattttgtgcgatgcgtgcgatcatttaaaggttaattacaatgaagaatctgcaacctctttgattgagcaaaacatgctttctaaactcttgaaagatagtttagaaaaaatgagtaggagagagattaaagaactttgcaatgaattgggcatgacaaatattgataaagtgattggtgaaaacaaacaagtcctaatcgcatctactttaacgctgtttaaagcgggtggctctcattcttatgcgttggctgtatctgttgcagatgcaatggtaagacaaactctagggcatgttatgtggtgggtaaagtag
>HP_0641|5.045521685828019
atgataacgatgaatgcgattcaatggcctaagaaatggattttaggagagactgataatttcgtatctaatgaagtcattgtcaaaggtttggattttaataaagtggtgcaacacttgccattcttattcaaggcgcaagaactttattctcaagcggaaaaatccggtttaggcgaattggatatggcagccgtttatcattatttagaaaaaggagaacattaa
>HP_0839|5.040058876424385
atgaaaaacttttccccactttgttgttttaaaaagctcaaaaaacgccatttaatcgctttgagcctgcccttgctttcttatgctaatggctttaaaatccaagagcaaagcctgaatggcacggctttaggctcggcgtatgtcgctggggctaggggggctgatgcttccttttataacccggcgaatatgggctttactaacgattgggatgaaaacagaagcgaatttgaaatgaccaccaccgtgattaatatcccggcctttaagtttcaagtccctacgactaatcaaggcttgtattcggttacgagcttacaaattgataaaagccaacaaaatattttaggcatcatcaacactatagggcttagcaatatccttaaagcgcttggcaatacggccgctaccaatggcttatcacaagcaatcaatcgggttcaagggcttatgaatctaaccaatcaaaaagtcgtaaccctcgcttcaaaacctgacacccaaatcgtgaatggctggacgggaacgactaattttgttttacccaaattcttttataaaacgcgcacgcataacggcttcacttttggggggagttttaccgctcctagcgggttgggcatgaaatggaatggtaaagggggggaatttttgcatgacgtgtttatcatgatggtagagcttgcccctagcatgagctatactgttaataagcacttttccgtgggcgtgggcttaagggggctttatgcgaccgggagctttaataacaccgtttatgtgcctttagagggcgcttcggttttgagcgcggagcaaattttaaatttacccaacaatgtttttgccgatcaagtgccaagtaacatgatgactttattaggcaatattggctaccaaccagcgcttaattgccaaaaagccggtggggatatgagcgatcagagctgtcaagagttttataacggcttgaaaaaaatcatgggctatagcggcttaatcaaagcgagcgcgaatctttatggcacgactcaagtcgtgcaaaaatctaacgggcaaggcgtatcggggggctatagagtgggttcgagtttgcgtgtgtttgatcatggcatgttttcggtggtgtataattcttcagttacattcaatatgaaaggcgctctagtggctatcaccgagcttggcccttctttagggagcgttttgactaaaggcagcttgaatatcaatgtttcactcccccaaaccctaagcctagcctacgcccaccaattttttaaagaccatttaagaatagagggggtgtttgagcgtaccttttggagtcaagggaataaatttttagtaacccctgattttgcgaacgctacttacaagggcttgagcggaacggtggcttcactagactctgagacgcttaaaaaaatggtaggcttagcgaattttaaaagcgtgatgaacatgggggctggctggagagacaccaacacctttagattaggggtaacttacatgggtaaaagcttgcgtttgatgggtgctattgattatgaccaagccccaagcccccaagacgcgataggtatcccagattccaatggctataccgtggcttttgggactaaatacaattttaggggctttgatttaggcgtagcggggagtttcacttttaaaagcaaccgctccagtttgtatcaatccccaaacattgggcaattgagaatctttagcgcctctttaggctatcgctggtaa
>HP_0127|5.0312297834344895
atgaagaaatctgttatagtaggtgctatctctctagcaatgacaagcttattgtcagcagagacccctaagcaagaaaaagctattaagactagccctaccaaaaaaggtgaaagaaatgctgcttttatagggattgattaccagttgggtatgctcagcactaccgctcaaaattgttcccatgggaattgcaatggtaatcaaagtggggcttacggctctaatacgcctaacatgcctacagcgtcaaacccaacaggagggtttactcatggcgctctagggactcgtgggtataaaggcttaagcaaccaacaatacgctatcaatggttttggttttgttgtagggtataagcattttttcaagaaatccccgcaatttggaatgcgttattacggattctttgattttgcaagctcttattataagtattacacttataatgattatggcatgagagacgctcgcaagggttctcaaagtttcatgtttggctatggggctggcacagatgtgttgtttaacccggctattttcaatcgtgagaacttgcattttgggtttttcttgggcgttgcgatcggtggcacctcttggggtccaacaaactattattttaaggacttggctgatgagtatagagggagtttccacccatcaaatttccaggtcttagttaatggtgggattcgcttaggcactaaacaccaaggttttgaaattggcttgaaaatccaaaccatccgcaacaattactacaccgctagtgcggataatgtgcctgaagggactacttatagattcactttccaccgcccctatgccttttattggcgttacattgtaagcttttaa
>HP_1324|5.030881282002452
atgaatcctgaaaaagccactcattgcaaagagattcgtaagatcttaaaagaggcgttgcatgacaataaagatttgaatctttatttggaatctggaagcaagcatgccaagctaactagtggggcgaatcatttgattatcccctcatcgccaagcgacagaaaaagcgtgaaaaactttgaaaaagaattaacagagtttattaagagactaagagaaaacaggataacgcatgaaacatgtgagtag
>HP_1217|5.030411174325779
atgcactctccaaatttagaaaaagaagaaaccgaaatcatagaaacactccttatgcgtgaaaaaatgcgtttatgccccttgtattggcgcatcttagcgtttttaaccgatggtttgttagtggcgtttttattgagcgatcttttagacgcatgcgatttcttgcattctttatattggctagctaaccctatttatcacagcgcatttgttgcgatgggttttatcatcttgtatggcgtttatgaaatcttttttgtgtgtttgtgcaagatgagcttggctaaactggtttttaggattaagattattgatatttatttggcagattgccccagtagggctattttattgaagcgtttagggttaaagatcgtggtttttctatgcccctttttatggtttgttgcgtttaaaaacccctatcatagggcgtggcatgaagaaaaaagcaaaagtcttttggtattgttttaa
>HP_0876|5.028487842726148
atgtttttaagagtatacccaaagcttagatacgctttatgtttccccctactcgctgagacttgctatagcgaagagcggactttaaataaggttaccacccaagctaaaaggattttcacttacaacaatgagtttaaagtaacttctaaagaactagatcaacgccaaagcaatgaagtcaaggacttgtttaggactaaccctgatgtgaatgtgggcggagggagcgtgatggggcagaaaatctatgtgagaggcgttgaagacaggcttttaagggttacagtggatggggctgcacaaaatggcaatatctaccaccaccaaggcaacaccgtgattgaccctggcatgctcaaaagcgtggaagttaccaaaggcgcggcgaatgcgagcgcggggccaggagcgattgcgggagtgattaaaatggagactaaaggagcggctgattttatccctagggggaaaaattatgctgccagtggggcggtgagtttttataccaattttggcgatcgagagactttcagatcggcttatcaaaacgcgcattttgatattatcgcttactacacgcaccaaaacatcttctattatagaagcggcgctacagcgatgaaaaaccttttcaatcccacacaagccgataaagagccaggaactcctagcgagcaaaacaacgctttgattaaaatgaatggttatttgagcgacagagacacgctcactttcagctggaacatgacacgagataacgctacacgccctttaaggagtaacgctatagggttagcctatccttgtgaagccccctttagtcctgatagttctcaagggtgtcctaatgtgttagatagtttcacaagatacatgtatcactctattaatagtgccaacaatctttccttacaatacaaaagggaagcgggaaattcttttggcgacccacgattagattttaccctttatacaagcatcaggaacgctcagtttgatcccctatttgatcctaatggcgtttatgctaaattccccacttctttagcgagcgcatgggaaaaagaaaattacccatgcgttgaaggcgcttattgcaccccaagcttttcagatgtggataaaccaagctcacagcctaggaatttgtttttaaacaacaccggcttaaaccttaaagtcgcgcatgtgattgatgaagccacagacagcctttttgaatacggattcaactaccaaaatttgagcgtttttgacgctcgcatccctaaatcagaattatacaggcctaatcaagtttatactgatgataaaggacaaaaacaaatcgcttgctctcttgtgaataataaccccaatgaccccactctgtgccaaagagggaaagcgaacgggaatatttatggaggctacgtgcaagcgaattactcgcctcataaaatcatcacttttggagccggggtaaggtgggacgcttacacgctttatgataaagactggaaccaccgctacactcaaggctttagccctagcgcggctcttgtgctaagccccattgagcctttatctttaaaaatcacttattctcaagttacaagaggggtgatgccaggagatggcgtgtacatgcgtcaaaacgatttacgatacgccaaaaacatcaagcctgaagtgggctctaacgctgaatttaatattgattattcaagccagtattttagcgggagggctgcggcgttttatcaggctttggataatttcatctcacaatacgcacaaaatttgattgtaaccaatttgagtcaagcgattcgtatttatggctatgaagtgggtgggactttcagatacaagggcgtgagtttgaatgtaggggtctcgcgcacctggcccaccactagggggtatttaatggcggatagctatgagcttgccgcaagcaccggtaatgtttttatcatcaaattggattacaccatccccaaaacagggatcaatcttgcatggcttagccgctttgttaccggtttagattattgcgggtttgatatttacttgcctgattatgggacggctgagaaacccaaaacccctaccgatttagccaaatgcggatctcaattagggttagtgcatatgcataaaccgggctatggcgtgagtaatttttatatcaattggagtcctaaaaccaaaagccgctggaagggtttgttgctttcagccgtgtttaataatgttttcaacaaattctatgtggatcaaacaagcccttatgtcatgagcccggatatgccaggcactgacgctgttaaaagagcgatcgctgagcctgggtttaacgcgcgttttgaagtggcttacaaatggtag
>HP_0324|5.0241173274211235
atgaaacttaacttgcaggagatacaattgagaaccttgttaaaaatgttagttggtgcaagcttgctgacacacgccttaatagctaaagaagaaagcgcagcgccttcttggacaaaaaatttgtatatgggagtcaattaccaaacaggttctatcaatttaatgactaatatccatgaagttagagaagttactaactatcaaaccggttacaccaatattataactagcgttaatagcgttaaaaagctcaccaacatgggatctaatgggattggattagtcatgggttataaccactttttccatccggataaaatcttgggcttgcgctatttcgcttttttagattggcaaggctatggcatgagataccctaaaggctattatggcggcaataacatgatcacttatggcgtgggcgtggatgcagtgtggaatttctttcaagggagtttctatcaagatgacattagcgtggatattggcgtttttggggggattgcgattgcggggaatagctggtatattggcagtaaagggcaggaattgttaggtatcactaacagcagcgcggttgataacacctcttttcaattcctctttaactttggcctcaaggctttatttgtagatgagcatgaatttgaaatcggttttaaattccccaccattaataacaaatactacaccactgacgcgctcaaggttcaaatgcgtagggtctttgccttttatgtggggtataattaccacttctaa
>HP_0181|5.023101117476872
gtggtggtggtagcctttgggattagaggattttatcatggcttcgtgagtgaagtggcggggactttagggattgtgcttggcgtgtatttagcgtctcgctattctgtggctgttggaaatttattttcagagcatttgtatgatttaagaaatgaaaccatgacgaatctcatcggttttttattggtgttagcgtctatttgggtgttttttttagcttttggagtgttgctaggcaaggtgttagtctttagcggattaggcattatagacaaggcgttagggtttattttttcatgcttgaagacttttttggtgctttctttcatcctttatgcgctctctaaaatggaagtgatgaaagacgctaacgcctacttgcaagaaaaaagcgcttttttttctaccatgaaaagcgtcgccagcaagatcatgcgccttgatggcgtcaaacatgtggagcaaaaccttaaagacaaccttgaagaaatgagcgatgaagtcaaaaataaagaatctttcaataaaaataaagagtcttttaataaagcgatggataagggcgtggaatctttaaaagaaaaggctaaagacttgcctaaaaacatgctagatccaaaagctaaccaaaccccaccaaaccccaccccatctaataaagaacccctataa
>HP_1269|5.018848804299578
atgtttgaaaccattgccttttatttctttgcgatccttactttgagcatggcgttagtggtgatcaccaccacgaatattctctatgccattaccgctctcgctagcagcatggtttttatttccgcttttttctttttactagacgctgagtttttgggcgtggtgcaaatcacggtgtatgtgggggcggtcattgtgatgtatgcgtttggcatgatgtttttcaactccgctgcagaagtggttgaacgcaagcaaagccctaaaatcttgtgcattctttcatttggcgtggcgctgttgctcaccttgattttaagcgctcctagcattggcgaaaacctttctaatcaagtcaattctaacgctattgatgcacaaatccctaacattaaagcgattggttatgtgctttttaccaattacctcatcccttttgaagcggcggccttaatgcttttagtcgctatggttggaggcatcgctacagggattcaaaaaatccatgggaaaaatcacacgcaatttataaaggaatctctatga
>HP_0003|5.01375928078154
atgaaaacttctaaaacaaaaacccctaaatccgttttaatcgctgggccatgcgtcattgagagcttagaaaatctaagaagtatcgccactaaattgcaacccctagccaacaacgagcggttggatttttattttaaagcgagttttgataaggcgaaccgcacgagtttagagagttacagagggcctggtttagaaaaaggcctagaaatgttacaaacgatcaaagaggaatttggttataaaatcttaaccgatgtgcatgagagttatcaagcaagcgtggcagccaaagtggcggatattttacaaatcccggcgtttttgtgccgccaaacggatctgattgtagaagtgagccagactaacgctattgtcaatatcaaaaaagggcaattcatgaacccaaaagacatgcaatattctgttctaaaggcccttaaaacgagagataaaagcattcaaagccccacttatgaaacagcgttaaaaaatggcgtgtggctgtgtgaaagggggagcagctttgggtatgggaatttagtggtggatatgcgctctttaaaaatcatgcgagaatttgcccctgtgatttttgacgctacccatagcgtgcaaatgccagggggagcgaacgggaaaagttcaggagacagctcttttgcccctattttagcgagagctgcggcggcggtggggattgatgggttgtttgctgaaacgcatgttgatcctaaaaacgccctaagcgatggagcaaacatgctaaaacctgacgagctagaacaattagtaaccgacatgttaaaaatccaaaatttattttaa
>HP_0631|5.0123595991468965
atgttctacgatgaaaaaaagacctatcaaaagattgaagaacgccttgatatagtccgttcgtttaacgctcacaacgagcataaaaacttgcaagacgagtttaaaggggcgggcatttctaggcgcgatttattgaagtgggcgggcatgatgagcacagcgttagccttgccggctagttttgctcccttgactttgaaggcggtggaagtggctaacagattgcccgtgatttggttgcacatggcagaatgcaccggttgtagcgaaagtttgttaaggagcgcagaccccaccattgatagcattatctttgattacatcaacctagaataccatgagaccatcatggtagcgagcggttttcaagctgaaaaaagcttgcatgacgccatagaaaagcataaaaacaattacattttaatggtagaagggggtatcccccaaggcacggaatacttcctcactcaaggcccaaacgctgaaacgggagctgaagagtgtaggaaagccgctcaatacgcagccgctatttttgccataggcacatgctcaagttttgggggcgttcaagcggcttaccctaacccctctaacgcgcaacccttgcataaaatcattgataaacccgtgatcaatgttcctggttgcccgcctagtgaaaaaaatatcgtgggtaatgtgctttattacttgatgtttggggctctccctaaattggatgcgtataaccgcccctcttgggcttatgggaacaggatccatgatttgtgcgaaaggagagggcattttgatgcgggcgaatttgtggagcattttggcgatgaaaacgctaaaaggggcttttgtttgtataaaatgggctgtaaagggccttacactttcaacaattgctccaaactccgcttcaattcacacacctcttggcccataggtgcagggcatgggtgtatagggtgttctgagcctaatttttgggatacgatgagtccttttgaagagcctttagcgaatcgttccattaaaaccgcttttgacggattaggggctgataaagtagcggataaagtaggcacgactttgctgagcgcaaccgctattggcattgttgcgcatgcgctcctttctaaagcgatcaaaaacaaagagtaa
>HP_1413|5.005694759801196
atgacccctgaactaaacctcaaatccttaggcgctaaaacgccctatatttttgaatacaacagccagttattagaagctttccctaacccaaaccccaatttagaccccttaatcacgctagagtgtaaggaatttacaagcctttgcccgatcacttcccagccggattttggcgtgatttttatccgctatatccctaaagataaaatggtagaaagcaagtccttaaaactctatttgttcagttacagaaaccatgggagttttcatgagagctgtatcaatacgattttgctagatttagtccgattgctagagccaaagtatttggaagtgtatggggattttgcctctaggggtgggattgcgatcaagccctttgtgaattatgcgatcaaagaataccaggactttaaagagaaacgccttttgaatgcgaaataa
>HP_0088|5.003333911353727
atgaaaaagaaagctaacgaagaaaaagcccaaaaaagagctaaaacagaagccaaagcagaagccacacaagaaaataaaactaaagaaaacaataaagccaaagaaagcaaaattaaagaaagcaaaatcaaagaagctaaagcgaaagaacctattcctgttaaaaagcttagttttaatgaagcgttagaagaattgttcgctaattccttaagcgattgcgtttcttatgagtccatcattcaaatcagcgcgaaagtccccactctagcccaaatcaaaaaaatcaaagaattgtgccaaaaataccaaaagaaattagtcagctcttcagaatacgctaaaaaactcaatgcgattgacaagattaaaaaaaccgaagaaaagcaaaaagttttagatgaagaattagaagatggctatgactttttgaaagaaaaggattttttagagtggagcagaagcgatagcccagtgcgcatgtatttgcgcgaaatgggggatataaaacttttaagcaaagatgaagagattgaattgagcaagcaaatccgcttgggtgaagacattattttagacgcgatctgctcggtgccgtatttgattgattttatctatgcgtataaagacgctttaatcaatcgtgaaagaagggttaaagagcttttcaggagctttgatgatgacgatgaaaatagcgtgagcgattctaaaaaagatgaagacaacgaagaagatgaagaaaacgaagaaaggaaaaaagtcgtttctgaaaaagacaagaagcgtgtagaaaaggttcaagaaagctttaaagccctagacaaggctaaaaaagaatggcttaaagcccttgaagcccccatagatgaaagagaagacgaattggtgcgttcattgaccctagcttacaaacgccaaacactcaaagacagactctatgatttagaacctaccagcaaactgattaatgaattagtcaaaacgatggaaaccactttaaaaagcggcgatgggtttgaaaaagagttgaaacgcttggaatacaaactgcccttattcaatgacactctcatcgcaaaccataaaaaaatccttgccaatatcactaacatgactaaagaagatattatcgctcaagtgccagaagcgactatggtgagcgtgtatatggatcttaaaaagctttttttgactaaagaagcgagcgaagaaggctttgatctagcccccaacaagctaaaagaaattttagagcaaatcaaaagagggaagttgatttccgatcgcgctaaaaacaaaatggctaaatccaatttaaggttggtggtgagcatcgctaaacgattcacgagcagaggcttaccattcttggatttgattcaagagggcaatattggcttgatgaaagcggtggataagtttgagcatgaaaagggcttcaagttttctacctatgcgacctggtggatcaaacaagctatcagcagagccatagccgatcaggcccgcactatccgcatccccattcacatgattgatacgattaatcgcatcaataaagtcatgcgcaaacacattcaagaaaacggcaaagagcctgatttagaagtggtggctgaagaagtggggctttcgttagataaagtgaagaatgtgattaaggtgactaaagagcctatcagtttggaaaccccagtcggcaatgatgatgatggcaagtttggggatttcgtggaagataagaatatcgtcagctccattgatcacatcatgcgagaagatttgaaagcacaaattgaaagcgttttggatcagttgaatgagcgagaaaaagcggtgatccgcatgcgttttgggcttttagacgatgaaagcgatcgaactttagaagaaattggcaaggaattgaatgttactagagaaagggtgcgccagattgaaagctctgcgattaaaaaattgagaagcccgcagtacgggcgcattttaagaaactatttgcgcatttga
>HP_0515|4.997362550691128
atgtttgaagcgacgacgattttaggctatagaggggaattgaatcataaaaagttcgcgctcattggaggcgatgggcaggtaactttgggtaattgcgtggtcaaagccaatgcgacaaaaatcagaagcttgtatcacaaccaggttttaagcgggtttgccggaagcaccgcggacgcttttagtttgtttgatatgtttgaacgcattttagagagcaaaaagggggatttgtttaaaagcgtggtggatttcagtaaagaatggcgcaaagataagtatttacgccgactggaagcgatgatgatcgttttaaacttcgatcacattttcattttgagcggcatgggcgatgttttagaagctgaagacaataagatcgctgctattgggagtggggggaattacgctttaagcgcggctagggctttagatcatttcgctcatttagagcctagaaaacttgtagaagagtccttaaaaatcgcaggggatctttgcatttacaccaacacgaatattaaaattttggagctttaa
>HP_0532|4.997362550691128
atgaaactgagagcaagtgttttaatcggtgcgacaattctgtgcttaattttaagcgcatgcagtaattatgcgaaaaaagtggtgaaacaaaagaaccatgtttatacgcctgtgtataatgaactgatagagaagtatagtgagatacccttaaatgacaaactcaaagacacaccattcatggtgcaagtgaagttgccaaattacaaggactatttgttggataataaacaagttgtactaactttcaaacttgttcaccattctaaaaagattacgctcataggcgatgccaataagatacttcaatacaagaattacttccaagctaatggagcgagatctgacattgatttttacttgcaacccactttgaatcaaaagggtgtggtgatgatagcgagtaactacaatgataatcctaacagcaaagaaaaaccacagacctttgatgtgttgcaaggaagtcagccaatgctaggagctaacacaaaaaacttgcatggctatgatgtgagtggagcaaacaacaagcaagtgatcaatgaagtggcaagagaaaaagctcagctagaaaaaatcaatcagtattacaaaactcttttacaagacaaggaacaagaatataccactaggaaaaataaccaacgagaaattttagaaacattgagtaatcgtgcaggttatcaaatgaggcagaatgtgattagttctgagatttttaagaatggcaacttgaacatgcaagccaaagaggaagaagttagggagaagctacaagaagaaagagagaatgaatacttgcgaaatcaaatcagaagtttgctcagtggtaagtga
>HP_1506|4.9953497985536695
ttgcaagaaattaagttggatatttatgccactttggtgtgcatggttttagtgctgcttttggggcgttatgtgatttctaaagtcaagtttttgcgcgattatgatattccagagcctgttgtgggcggggttttagtcgcttttgctatcatgttagcgcgtcagttttacaattttggcttgcaatttgattcttctttaaaagatcctttaatgctgactttttttatcaccattggtttgagcgcggatttcaaatctttacaaaaaggcgggaaaatgcttgcggtttttttgctggctgtggcggggtttgtggtgtgtcaaaatgcagtggggatttctaccgctagccttttaggggtcaatcctttaatggggcttttaggggggtctatcgctttagtgggagggcatggcactagcgcggcatgggctaattttttcacccaaccaccttataattttagctccagcttagaagtgggcatggcgtgcgcgacttttggcttggtgagcggggggattattggaggacctgtcgctaaatatttgatctcaaaatacaaactagagcctaaagacactaaagaaaaagacactttagagggcgtggtgtctaaaggctttgaaacccctaaagagcaacgcctaatcaccgaatccagttttgtagaaaccttagctctaattgcaatagctttattagtggggacttttttatcgcatttggtgcctaaaagcttcaccttgccgacttttgtgtggtgcttgtttgtaggggttattttaagaaacaccttgtcgttttttaaaatccatagcgtgtttgacagagaggtttcagtcatagggaacgtgagtttgagcctgtttttagcctacgctttgatgagcgtgaatttattggaattgttaaaactcgctgtgccgttagcggttattttgagcgttcaagtggtatttatgatcctttatgtggtgctggtaacctttagggtatgcgggaaggattatgatgcggcggtgttgtgcgcggggcattgcggttttgggcttggagcgactccaacggctatggtgaatatgcaaaccatcaccaaccactacgggccatcgcatgtggcgtttatcgtcgtgcctttagtgggagcgttttttgttgatattattaacgctttagcgattaaaggctttttgctcttgccttttttcccatcatga
>HP_0572|4.992203099255407
atgaatgaaacgctcaaagaagaacttttacaaagcatcagagaagtgaaagactaccctaaaaaagggattttattcaaagacattaccacgctactcaactaccctaaactctttaacaaactcattgacacgctcaaaaaacgctatctcgctctcaatatagactttatcgtgggcattgaagcgagagggtttattttaggctctgctctcgcttatgcgcttggggtgggttttgtgcctgtgaggaaaaagggcaaactccccgcacacaccctatctcaaagctacagcctagaatacgggagcgacagcatagaaatccactccgacgcttttaggggaattaagggggtaagggtggtgttgattgatgatttattagccactggaggcacagctttagcgagccttgagcttatcaaagccctacaagccgaatgcatagaagcatgctttttgatagggttaaaagaattaccgggtatccaacttttagaagaacgcgtgaaaaccttttgtttgttagagtgctag
>HP_0166|4.990522732939929
atgatagaagttttaatgatagaagatgatatagaattagccgagtttttgagcgagtttttgctccaacatggcattcatgtaaccaattacgatgagccatataccggcattagtgcggctaacacacaaaattatgatttgttgttgttggatttgactttgcctaatttagacgggcttgaagtgtgtaggcgcatctccaaacaaaaacatatccctattattatttcttcagcgagaagtgatgtggaagataagattaaagcactagattatggggctgatgattacctccctaaaccctatgatcctaaagaattattagctcgcatccaatcgctactcaggcgttctcataaaaaagaagaagtgagtgagccaggcgatgcgaatatctttagggtggataaggatagccgagaagtgtatatgcatgaaaaaaagctggacttaactagggctgaatatgaaatcctttcgcttctcattagcaaaaaaggttatgtgtttagccgtgaaagcattgcgattgagagcgagagcatcaaccctgaaagctctaataaaagcattgatgtgatcattggccgtttgcgatctaagattgaaaaaaatcctaaacaaccgcaatacatcatctctgttagagggattggttataaattagaatactga
>HP_1168|4.979909575251788
atgcaaaaaagtttagtttctttggcttgggtttttgtagctattttaggggcgatctgtttaggggtgttagccttacacaagggtgagagcattaacacgctatggcttgtagtagcgagcgcttgtatttatagcataggctatcgtttttatagccattttatcgcttataaggtgttaaagctagatgatagcagagccacgcccgcatgcgtaaggaatgatggcaaggattttgtgccaaccgataaagcgatcacttttgggcaccatttcgccgctattgctggggctggccctttagtaggcccgatactagccgctcaaatgggttacttgccctctatcttatggattttgataggctcggttttagggggttgcgtgcatgattttgtggtgctttttgcttctattaggcgcgatggcaagtctttaggcgaaatgatcaaacttgaaatgggccaatttgtaggcatgatcgcaagtctgggcattttagggatcatgctcattatcattgcgattttagcgatggtggtggtgaaggctttagcgcattcgccttggggcttttttacgatcgcaatgactattcccattgcgattcttatggggctttacatgcggtttttcaggccacacaagattttagaggtttctgttattggctttatcctattgattatagcgatttatgcgggtaaatacgtttctttagatcctaaattagcgtcaatattcacttttgaggccagttctttagcgtggatgatcatgggctatgggtttgtggcttctattttaccggtatggtttttactcgctccacgagattatctaagcacttttttaaaaattggcgttataggggtgttggttgtggccattatttttgtcgctccgcctttacaaatccctaaaatcacgccctttgtagatggcagtgggcctgtgtttgcaggaagcgtgttccctttcttgtttatcacggtggcttgcgggacgattagcggattccatgctttaatttcttcaggcacgacccctaaaatgctcgctaaagaaagcgacgcaaggctagtgggctatggctctatggtgatggagagcgttgtggctcttatggcgttggtgtgcgcagggatcttgcacccagggctttatttcgctatcaattcgccagaagtgagcatcggtaaagatatagctgatgcggcttcagtgattagctcatgggggtttaatatcagcgctgaagaaattcgtgagatgactaaaaacatcggcgaaagctccattttgagccgcaccggtggggcgcccacttttgcgatcggtttagcgatgattgtgtatcacattttaggggatccaagcgtgatggcgttttggtatcattttgcgattttgtttgaagctttgttcattttaaccgctgtggatgctggcacacgaaccgctcgtttcatgattcaagatttgctcggtaatgtttataagcctttgggcgatcttagctcttataaggctgggatttttgccactcttttgtgcgtggcagggtgggggtatttcttgtatcaaggcacgattgatcctaaaggggggatttatacgctatggcctttatttggcgtgagcaatcagatgttagcgggcatggcgttgttgttggtcacggtggtgttgtttaaaatggggcgttttaagggggcgatgataagcgccttaccggcagttttgattttatccatcactttttatagcggtattttaaaggtggtgccaaagagcgataacagcgtgctgaataatgtttcccatgtggcgcaaatgcaaatcatcaaagaaaaaatggctaccactaccgatgaaaaagcgctcaaaacgctccaaaaatccttttttaaccacgctattgatgcgattttgtgcgtgtttttcatgcttgtggcgctattggttttaatcgtgagcgttaggatttgctcaaacgcttattttaaaaacaaaatttacccaccgctggctgaaacgccctacatcaaagcctcttga
>HP_1114|4.972773751009411
atgcccttatttgatttaaaaagcccttatccaccagcaggcgatcagccccaagccatagaagccttgacgaaaagcttgaaaaataacaaccattatcaaactttagtgggggttacaggaagcggtaagacttatacgatggccaatatcatcgctcaaaccaataaacccgctttgatcatgagccataataagaccttatgcgcacagctttatagcgagtttaaggcgtttttcccgcataatagggtggagtattttatctcccactttgattactaccagcctgaaagctatatccctaggagggatttattcattgaaaaagacagctctattaatgatgatttagagcgtttgagattgagcgcgaccacctcacttttaggttatgatgatgtgatcgtgatagcgagcgtttcggctaattatggtttgggtaaccctgaagaatatttaaaagtcatggaaaaaatcaaagtgggcgagaagcgcgcttacaagagttttttattaaagctagtggaaatgggctatagccgtaatgaagtggtgtttgatagggggagctttagagcgaccggagaatgcgtggatattttccccgcttataatgacgctgaatttattaggattgaattttttggcgatgagatagaaaggattgcggtctttgacgctttagaaaaaaatgaaatcaagcgcttggattctgtcatgctttatgcggccagtcagtttgccgtagggagcgagaggctgaatttagccattaaaagcattgaagatgaactcgctttaaggttgaaattttttaaagagcaggataaaatgcttgaatacaaccgcctcaaacaacgcaccgagcatgatttagaaatgattagcgcgaccggtgtgtgtaagggcattgaaaattacgcgcgccatttcaccggtaaagcccctaacgaaacgcctttttgcttgtttgattatttagggatttttgagcgggagtttttagtcattgtggatgaaagccatgtgagtttgccacagtttggggggatgtatgcaggggatatgagcaggaaaagtgttttagtggaatatggttttagattgcctagcgctttagacaaccgccctttaaaatttgatgaatttatccataaaaattgccagttcctttttgtgtccgctacgcccaataagctagaattagagctttccaaaaagaatgtcgctgagcaaatcattcgccctacagggcttttagaccctaaatttgaagtgcgagacagcgataagcaagtccaggatttgtttgatgaaatcaagttagtggtggctagaggtgaaagggtgctcatcaccacgctcactaaaaaaatggcagaagaattgtgcaaatattatgctgaatggggcttgaaggcgcgttacatgcatagtgaaattgatgcgattgaaaggaatcacatcatccgctctttaaggcttaaagaatttgacattttaatagggatcaatcttttaagagaagggctggatttgcctgaagtctctttagtagcgatcatggatgcggataaagaagggtttttaaggagtgaaacaagcctcattcaaaccatggggcgagccgctagaaacgctaatggcaaggttttattatacgctaaaaagatcactcaaagcatgcaaaaagcctttgagatcactagttacaggcgcgccaaacaagaagagttcaataaaatccataacatcacccccaaaaccgttacgcgcgctttagaagaggaattgaaattaagagacgatgaaattagaatcgctaaagccttaaaaaaggacaaaatgcctaaaagtgaaagggaaaaaatcattaaagaattggataaaaaaatgcgagaatgcacgaagaatttggattttgaagaagcgatgcgtttgagagacgaaatcgctcaattaagaacgctttaa
>HP_0746|4.97072939086532
atgaggtcttggatgaagaaaaaatacttcacgcttttattgcaaagtagtgtggtattagcggtttttatagggtgttcttctaccaggaatcatactttttcagcccttaataatcaagaaaatatagatactaatcttccggtagtccattctattaaaaccattaacgatgtgagttcagtgggttttgaatggcctaaaatcgctgatacttatgacattgatgggtttattttgtatcgtttgaaaaaagactccaagcttaaaagaatcgccacgattaaaaatccttatgcgacccactattatgatgaggggctagaaacagagagttcttacacttaccagctcgctacttacaagggcgataaaatctctaacctttcagaccccattctagtaaaaacctcttttatcaatcctgtagaaagcgtttttgcaagccttgaataccctaaaagcgtgaaagtcttttggagtccacacccaaatcccagcgtttctaaatacatcattcaaaggcagaataaagacggcaaatttttaaatgtaggggctgttaggaatcgcttgtttgtggagttttttgataaagatttagaggatgggaaaaaataccgctaccaagtcattgctgaaaatttcatgggggataaatccaggcctagcgtgatagtggaggggaaaaccaaagacttacccaaagaaatcactaatgttagagtgagccaaaacctcacacgacacattgaattgagttgggataaatccacccaagaagatgtgatagcttatcgcatttacgcttccaataaccgcaacgataaatacaaattcatcgctcaaaccaccaacacttcctatgtggataaaatagaaaaagacaacctcactcgttattataaagtcgtcgcccttgataaaacgcatcttgaaggggcattacccaaagagcctgccatgggtgagaccgctgataggcccgaagcccctatcatcactaaagggactattcaagactcttcagccctcattcaatgggaaaataacccaagcgctaaaatagccacttatgcggtgtatcgctttgaagccaactctaaaacccctttgcgctttgggaatatcaccaaaaaccaattcgtggataaggacatgaaagtgggcgtggcttatcgctatcaagtggtgagcgtggataaagatggattagagtcgcacccaagcaaagaagtgcgtttgtttttagagcgctaa
>HP_1420|4.970471162523537
atgcccctaaaatccttaaaaaaccgcttgaatcagcattttgatctatcgcctcgctatgggagcgtgaaaaaaatcatgcccaatatcgtttatgcggatggttttaacccgtctgtgggcgatgtggtgaagattgaaaaaagcgatggcagcgaatgcgtgggaatggtggtggtggcagaaaaagagcagtttggttttacgccctttaactttatagagggggctagggctggcgataaggtgctgtttttaaaagaggggttgaattttcctgtgggccgtaatcttttagggagggtgcttaaccctttagggcaagtcattgacaataagggggcgctagattatgaacgattagcgcctgtcattacaacgcctatagcccctttaaaaagaggcttgattgatgagatttttagcgtgggggtgaagagcattgatgggcttttgacttgcggtaaggggcaaaaactgggcatttttgccggctctggggtgggtaaatccacgctaatgggcatgatcactaggggttgcttagcgcctattaaagtgatcgctttgattggggaaaggggcagagaaatccctgaatttatagagaaaaacttaaaaggggatttaagctcttgcgtgttggtggtcgctacgagcgatgatagccctttgatgcggaaatacggggccttttgcgcgatgagcgtggcggagtattttaaaaaccaagggctagacgtgttgtttatcatggattcagtgactcgtttcgctatggctcaaagagaaatcggcttagccttaggcgaaccgcccacttccaaaggctaccccccatccgcgctttccttattgcctcaattgatggagagagcgggtaaggaagaaaataaggggagcattacggctttttttagcgtgctagtagagggcgatgatttgagcgatcccatagccgatcagaccaggagtattttagacgggcatatcgtcttaagcagggaattgaccgattatgggatctacccgcctattaatattttaaactccgcatcaagggtggctaaagacatcatcagcgagtctcaaaacctttgcgcgagaaaattccgccgtttgtatgcgttattgaaagaaaatgaaatgctcattcgcatcggatcttatcaaatggggaacgataaagagcttgatgaagcgattaagaaaaaggctctaatggagcaatttttagcgcaagatgaaaacgctttgcagccttttgaaacaagctttcagcaattagaagaaatcttaagataa
>HP_1240|4.9704216457895605
atggagcttattttaggctctcaatccagcactagggcgaatctcttaaaagagcatgggattaagtttgaacaaaaagcgctctattttgatgaagaaagcctaaaaaccacagaccctagggagtttgtctatttggcgtgcaaggggaaattagaaaaagctaaagaattacttgcgaataattgcgctatcgtggtggctgatagcgtggtgagcgtgggtaatcgcatgcaacgaaaagctaaaaacaagcaagaagcccttgaatttttaaaacgccaaaatggtcatgaaatagaggttttaacctgctctgcattgatttctcctgtgttggaatggctggatctatcggtttttagagcgcgtttaaaggcgtttgatcctagcgagatagaaaaatatttagagagcggcttgtggcaagaaagcgcgggctgtgtgcggttagaggactttcataagccctatattaaaagctcaagcgagaatttgagcgtggggttggggctgaatgtggaaggcttgttgggggcgctaaaattaggggctaaactttcatcattataa
>HP_1308|4.965125751485552
atgaaaagcgaaatcaaaaaaaatgacatagtaaaagtcattgcaggagacgataagggtaaggtcgctaaggttttagcggtgttgcctaagacttctcaagtggttgttgaagggtgtaaagtggtgaaaaaagcgattaaacctactgatgataaccctaaagggggctttatccataaagaaaagcccatgcacatttccaatgtgaagaaagcctaa
>HP_1451|4.964808325232041
atgcaaaattttattgaaatcaaagccaaaaccttagaagaagccctcattcaagcttctatcgccttgaattgccccattattaatttgcaatacgaagtcattcaaacgccctctaaagggtttttaagcattggtaaaaaagaagccattatcttagcgggcgttaaagaaagcgttaaagagattaaagaagagagcgttaaagaaaccaacacgaaagaaatccatcaaagcgcagaagaaaaaaaacaaaaattagaaacagaaacaccgcaagaagaaatcattacccctaaaccctctaaaaaaaaccctaaagaagaatctcatagtggggacaaactccatgagattaaacaagaattgaaagacttattctctcatttgccctataaaatcaacaaagtggaggtgagtctttatgagccgggggtgttattgattgatattgatggcgaagattccgctcttttaattggcgagaaaggctatcgttacaaagccctttcttacttgctttttaactggatccaccctacttatggctatagtatccgcttagaaatctccacttttttacaaaaccaagaaaaggttatggatacccaactccaaagcgtgatcatgaccgtgcatgaagtgggtaaggggcagatgaaagcccctgatggcgttttaacctatatcgctttaaagaaattacgaaaagcgttccctaataaatatgtctccatcaaaaccaacttaaacgatgaaaaatacatcgtcatcaacgactttaacaatgaatga
>HP_0591|4.961072535603407
atggaagcgcaattacgatttacgggcgttggagggcaaggcgtgctgttagcgggagagattttagctgaggctaagattgtgagtgggggttatggcactaagacttccacttacacttcgcaagtgcgtggagggcccactaaagtggatattttgctagacagagatgaaattattttcccttatgctaaagagggcgagattgatttcatgctttcagtcgctcaaatcagctacaaccagtttaaaagcgatattaaacaaggcggtatcgttgtcattgatcccaatctagtaacccccactaaagaagatgaagaaaagtatcaaatttataaaatccccattatcagcatcgctaaagatgaagtgggtaacattatcacgcaatctgtggtagcgttagccattaccgtggagcttaccaaatgcgtagaagaaattatcgtgctagacaccatgcttaaaaaagtccctgcaaaagtcgctgacaccaacaaaaaagcctttgaaattggcaaaaaacatgctttagaagctttgaaagttagggcttaa
>HP_1268|4.960176398336846
atggccaaacaagaatacaagcaacttcctaaacgagccgaagtccatagtgcgaccgagcagtttaaagacaccgttaaaacgagcttgggtttggatctattcaaagggttagggcttacgatcaaggaattttttagcccaagcgtaaccatccattaccctatggagcaactccctttaagccctcgttatcgcgcggtgcataatctgcaacggcttttagactcaggctctgaaaggtgtatcggttgtgggctgtgtgaaaagatttgcacgagcaattgcataaggatcatcacgcataagggcgaagacaaccgcaaaaagatcgattcttacacgatcaatttggggcgttgcatttattgcgggttgtgcgcggaagtttgcccagaattagcgattgttatggggaatcggtttgaaaacgccagcacccaacgctcccaatacggctctaaaagcgagtttttaacgagcgaacaagacgctaaaaactgctcgcatgccgagtttttaggctttggtgcggtaagccctaattacaatgaacgcatgcaagccacccctttagattatgtccaagagccttcaaaagaagaatcgcaagaagaaactccaacaaacccagaaagcaataagggagatgaaaatgtttga
>HP_0380|4.949936623285014
atgtatgttgaaaaaattctccagtctttacagaaaaaatacccttatcaaaaagagttccatcaagccgtctatgaagctatcacttctttaaaaccccttttagacagcgataaaagttatgaaaagcatgcgattttagagcgtttgattgagcctgaaagggagattttttttagggtgtgttggctagatgataacaatcaaatccaagtcaatcgggggtgtagggttgagtttaattcggctattggcccttataaggggggtttgagattccaccctagcgtgaatgaaagcgtgatcaagtttttaggctttgagcaagtgttgaaaaattcgctcaccactttggctatggggggcgctaagggggggagcgattttgaccctaaagggaagagcgagcatgagatcatgcgtttttgccaagcgttcatgaatgaattataccgccatattggagccacgactgatgtgccagctggggatattggagtgggcgaaagagagattggctatctgtttgggcaatacaaaaaattagtcaatcgttttgagggcgtattgaccggtaaaggactcacttatggagggagcttgtgcagaaaagaagctaccggttatgggtgcgtgtattttgctgaagaaatgttgcaagaaaggaacagctctttagagggtaaggtttgcagcgtttctgggagcgggaatgtcgcaatttataccattgaaaaattgcttcaaataggagctaaaccggtaacggcgagcgattctaatggcatgatttatgacaaagacggcattgatttagagcttttgaaagaaattaaagaagtgcgtcgtgggaggatcaaagaatacgctttagaaaaaaagagcgcggaatacaccccaacagaaaattaccccaaaggggggaatgcggtgtggcatgtgccttgttttgcggcttttcctagtgcgaccgagaatgaattgagcgttttagacgccaaaaccctcctttctaatgggtgtaaatgcgtggctgaaggggcgaacatgccctcaagcaatgaagcgattggattgtttttgcaggctaagatttcttatggtataggcaaggcggctaatgctgggggggtgagcgtgagcggcttggaaatggcacaaaacgcaagcatgcacccttggagttttgaagtggtggatgcgaaattgcaccatattatgaaagagatttataagaatgtctctcaaaccgctaaagagtttaaagaccctactaattttgtattaggggccaatatcgctggttttagaaaagtagcgtctgcgatgatagcgcaaggggtttga
>HP_1421|4.948981617729594
ttgaaaactttacaaacccatagagttttacaagccctaattggccattttaccccttttttagaaagcgggatcacagagctgatgatcaataccgagcaggagctttggctttataaagtcaataacacccgagaaaaaagagggcatgcactttttgataaggcgtttttgctgaggttttgcgagcaattggctagttttaggggattgttttttgatgaagagcaccccaccttaaattgttctatccctttcacgcgctatagggtgagcgcgaatcattttagcatcaccacgaacaatcaaatcacgctcaatatccgtgtgcctaggcttaagcccttaagtttagaggatttcactttcaaagcaagcgatccaaaaagtttgaaagatttagcgcttaaagggcataacattctcattagcggggagacttcaagcggtaaaacaagcctattaaacgctcttttagattgcgtcaataaagacgaaagggtggtgagcgttgaagacagccaagaattggatttaaaagcgtttagtaattgcgtggggcttttagtgggcaagcaagaaaacacgcgctttaattatgaagacgctctcaatatggccatgcgcttaaacccagacaggctcattgtgggcgagattgatactaggaatgcagcgctctttttgcgtttaggaaacaccgggcataagggcatgctctcaactattcacgctaatagcgctcaaaacactttagaagccctttcactgaatttaagcatgcgttacatgtattctttggataaggatttgatgcgagcgtattttaagagcgcgattgatgtgatcgtgcatgtgaatagaatcaacaatgagcgccaaatcgctgaagtcttatggactaaagagctttaa
>HP_0173|4.947304288307256
atgctagattttattcaagagcttagcaccccccatgttagggattttttcttgttgtttttaagggttagcggcgtgctgtctttcttccctttttttgaaaaccatttagtgcctttgtcggtgcgtggggctttgagtttgtatgtgagcgcgattttttaccccactttagaattttcaaacgccgcttacacgccagagggttttatcattgcttgcttgtgcgaattgtttttaggggtgtgcgcgtctgtctttttacaaatcgtctttgcaagcttagtgtttgcaaccgatagcatcagcttttctatggggcttacgatggcgagcgcgtatgatcctatttcaggatcgcaaaaacccattgtggggcaagcccttttattgttagcgattttaattttattggatttatcgttccaccatcaaatcattttgtttgtggatcacagcttaaaagccgtccctttagggcaatttgtctttgagccagcgttggctaaaaacatcgttaaagccttttcgcacctctttgtcatagggttttctatggcgttccctattttatgcttggtgttattgagcgatattatttttggcatgatcatgaaaacccaccctcagttcaacctgctcgctattgggtttccggttaaaattgcgatcgggtttgtgggcattatcttaatcgcttcggctatcatggggcgttttaaagaagaaatcagcctggcctttagcgccattagcaaaatcttttaa
>HP_0961|4.941104342213616
atggaaattgcagtatttggtggcggggcgtgggggagggctttagcctttgcttttggagaaaagaatgaagtcaaaatcatttcaaggcgggatttaaacgagccgttaaaaaagctcaatgacgctttgatttctaaaggttctgcccccatagagcaagtggatttacaaagaggcttaaaagcaacgctctatgtcatcgctattagcgtgcagcatttaagggaatggtttcaaaacgcttctttacccaaaaacgctaaggttttaatcgcttctaaagggatagaggtgttaaataaggcgtttgtgagcgagatcgcaaaggattttatcgatcctaattctttgtgttttttagcgggcccaagttttgcggctgaaatcattcaaggcctgccttgcgcgctcgtcatccattccaataatcaggctttagcgctagaatttgccaataaaaccccctcttttatcagagcctacgcccaacaagacatcatagggggtgaaatcgccggggcgtataaaaacgtgatagccattgctgggggggtttgtgatggcttgaaattaggcaatagcgctaaagcgagtttattgtctagaggtttggtggaaatgcaacgctttggggcgttctttgggggcaagacagagacttttttagggctttctggggctggggatttgtttttaaccgctaattctattttatctaggaattatcgtgtgggtttagggctagcccaaaacaagcctttagaggtggttttagaagaattgggcgaagtggctgaaggggtgaaaacgaccaacgccattgtggaaatcgctagaaaatacggcatttatacgcccattgcgagcgaattagccttgcttttaaagggtaagagtgtgctagagagcatgaacgatttgatcagacgcgcttaa
>HP_1331|4.940077876785292
atgcatgagtttctaaaagcttttaaagacgctttccctcataccatttctatcttgttagggtatttgcttatgggaatgacttttggaatgcttttagtccagcaagggtatgattataaggtcgccttgttcatgtcgttattcatctacgctggggcggtgcaatttgtagcgatcacgcttttaagcgcgcaagcgagcttgatgaatgtcgttattgtgagcttgctggtgaatgcgagacagacttgttacgcgctttctatgctagatagatttaaaaacactaaatggcgtttgccctatttagcgcacgcgctcacggatgaaacctttgctttattgaatttatacgctcctaaagagggggttagtgaaaaagactttatttttagcatttccttactcaaccactcttattggatttttggctcgttggtgggttcgttagtgggttcgcatttttcttttgacactcaaggcatggaatttgtgatgacagcgatttttatcgtgctgtttatggaacaatacaaacgcaccacgaatcataaaaacgcatggcttgggattgttattgcggttgtttgtttagcactctttgggactgaatattttttgctcatcgctttagttttaatggtgcttgctcttatgttgtttaggaagcagttagaatgttga
>HP_0887|4.938051090444289
atggaaatacaacaaacacaccgcaaaatcaatcgccctttggtttctctcgctttagtaggagcgttagtcagcatcacaccgcaacaaagtcatgccgcctttttcacaaccgtgatcattccagccattgttggggggattgctacaggcgctgctgtaggaacggtctcagggcttcttggctgggggctaaaacaagccgaagaagccaataaaaccccagataaacccgataaagtttggcgcattcaagcaggaaaaggctttaatgaattccctaacaaggaatacgacttatacagatccctactatctagtaagattgatggaggctgggattgggggaatgccgctacgcattattgggtcaaaggcgggcaatggaacaagcttgaagtggatatgaaagacgctgtagggacttataatctctcagggctaagaaactttactggtggggatttagatgtcaatatgcaaaaagccactttgcgcttgggccaattcaatggcaattctttcacaagctataaggatagcgctgatcgcaccacgagagtggatttcaacgctaaaaatatcttaattgataattttttagaaatcaataatcgtgtgggttctggagccgggaggaaagccagctctacggttttaactttgcaagcttcagaagggattactagcagtaaaaatgcggaaatttctctttatgatggcgccacgctcaatttggcttcaaacagcgttaaattaatgggtaatgtgtggatgggccgtttgcaatatgtgggagcgtatttggccccttcatacagcacgataaacacttcaaaagtgacaggggaagtgaattttaaccatctcactgtgggcgatcacaacgccgctcaagcaggcattatcgctagtaacaagactcatattggcacactggatttgtggcaaagcgcgggactaaacattatcgcccctccagaaggcggttataaggataaacctaaggataaacctagtaacaccacgcaaaataatgctaacaacaaccaacaaaacagcgctcaaaacaatagtaacactcaggttattaacccacccaatagcgcgcaaaaaacagaaattcaacccacgcaagtcattgatgggccttttgctggtggcaaagacacggttgtcaatattgatcgcatcaacactaacgctgatggcacgattaaagtgggagggtataaagcttctcttaccaccaatgcggctcatttgcatatcggcaaaggcggtatcaatctgtccaatcaagcgagcgggcgcacccttttagtggaaaatctaaccgggaatatcaccgttgatgggcctttaagagtgaataatcaagtgggtggttatgctttggcaggatcaagcgcgaattttgagtttaaggctggtacggataccaaaaacggcacagccacttttaataacgatattagtttgggaagatttgtgaatttaaaagtggatgctcatacagctaattttaaaggtattgatactggtaatggtggtttcaacaccttagattttagtggcgttacaggtaaggtcaatatcaacaagctcattacggcttccactaatgtggccgttaaaaacttcaacattaatgaattggttgttaagaccaatggggtgagtgtgggggaatacactcattttagcgaagatataggcagtcaatcgcgcatcaataccgtgcgtttggaaactggcactaggtcaatcttttctgggggtgtcaaatttaaaagcggtgaaaaactggttatagatgagttttactatagcccttggaattattttgacgctaggaatattaaaaatgttgaaatcaccagaaaattcgcttcttcaaccccagaaaacccttggggcacatcaaagcttatgtttaataatctaaccctgggtcaaaatgcggtcatggactatagtcaattttcaaatttaaccattcagggggatttcatcaacaatcaaggcactatcaattatttggtccgaggcgggcaagtagccaccttgaatgtaggcaatgcggcagctatgttctttagtaataatgtggatagcgcgactgggttttaccaaccgctcatgaagattaacagcgctcaagatctcattaaaaataaagaacatgtcttattgaaagcgaaaatcatcggttatggcaatgtttctttaggcactaacagcattagtaatgttaatctaatagagcaattcaaagagcgcctagccctttacaacaacaataaccgcatggatatttgtgtggtgcgaaatactgatgacattaaagcatgcgggacggctatcggcaatcaaagcatggtgaataaccccgacaattacaagtatcttatcggtaaagcatggaagaacatagggatcagcaaaacagctaatggctctaaaatttcggtgtattatttaggcaattctacgcctactgagaaaggtggcaataccacaaatttacctacaaacaccactagcaatgtgcgttctgccaacaacgcccttgcgcaaaacgctcctttcgctcaacctagcgccactcctaatttagtcgctatcaatcagcatgattttggcaccattgaaagcgtgtttgaattggctaaccgctctaaagatattgacacgctttatgctaactcaggcgcgcaaggcagggatctcttacaaaccttattgattgatagccatgatgcgggttatgccagacaaatgattgataacacaagcaccggtgaaatcaccaagcaattgaatgcggccactaccactttaaacaacatagccagtttagagcataagacaagcagcttacaaactttgagcttgagtaatgcgatgatcttaaattctcgtttagtcaatctctccagaaggcacaccaataatattgactcattcgcccaacgcttacaagctttaaaagaccaaaaattcgcttctttagaaagcgcggcggaagtgttgtatcaatttgcccctaaatatgaaaaacctaccaatgtttgggctaacgctattgggggaacgagcttgaataatggcggcaacgcttcattgtatggcacaagtgcgggcgtagatgcctaccttaatggggaagtggaagccattgtgggcggttttggaagctatggttatagctcttttaataatcaagcgaactctcttaactctggagccaataacactaattttggcgtgtatagccgtatctttgctaaccagcatgaatttgattttgaagctcaaggggcgctagggagtgatcaatcaagcttgaatttcaaaagcgctctattgcgagatttgaatcaaagctataattacttagcctatagcgctgcaacaagagcgagctatggttatgactttgcattttttaggaacgctttggtgttaaaaccaagcgtgggcgtgagctataaccatttaggttcaaccaactttaaaagcaatagcaatcaagtggctttgaaaaatggctctagcagtcagcatttattcaacgctagcgctaatgtggaagcgcgctattattatggggacacttcatacttctatatgaacgctggagttttacaagaatttgctaactttggttctagcaatgcggtatctttaaacacctttaaagtgaatgccgcacacaatcctttaagtacccatgccagagtgatgatgggtggggaattaaaattagctaaagaagtgtttttgaatttgggctttgtttatttgcacaatttgatttccaatataggccatttcgcttccaatttaggaatgaggtatagtttctaa
>HP_0141|4.937931308755038
gtgctagaatttcatcaaatttatgatcctttgggtaatatttggctgagcgctcttgtggccttattgccgattttattgtttttcttatctttaatggtttttaaactcaaaggttatacagcggcctttttgagcgtggccttatcagccgttattgcggttttagtgtataaaatgcctgttagcatggtgggttcaagcttcctttacggctttctttatggcttatggccgatcgcttggatcattattgcggcgatttttttatacaaactcagcgttaaatccggctattttgaaattttaaaagaaagcgtccagtccatcactttagatcaccgcattttagtgattttgattggcttttgttttggctcgtttttagaaggggcgatcggctttggagggcctattgccattaccgcagcgattttagtgggcttagggttaagccctttgtattctgccgggttatgtttgatcgctaataccgctcctgtagcttttggcgcggtgggtatccctataagtgctatggcgagcgcggtaggggtgccagcgattttaatttcagccatgacgggtaaaatcctcttttttgtgagcttgttagtgccgtttttcattgtgtttttaatggatggctttaaagggattaaagaaacttttccggccgtttttatcgcggctttttctttcgctggtgcgcaatttttaagctctaattatttagggccagaattgcctggtattatttcagcccttgtttcactcgttgcaacagcgctctttttgaaattttggcagcctaaagcgatttttagaagcgacggcaaagcggcttcgttcactaagagtaaccatcatatttgtaagatctatgtcgcttggtctccttttgtgattttagttttagtgattgtgctatggatacagcctttttttaaagccttgtttgaaaaagacggcttgttagctttttctaatttttattttgaattcaataacatcagtaaccacatctttaaaagcccgccttttgtagaagccaatcaaagcgtgagttttccggtggtgtttaaatttctcttaatcaacacggttggcacttccatttttttagccgctcttgttagcatgctcgttttaagggtgcgagtgagcgatgcgctgagcgtctttggcgagactttaaaagaaatgcgttaccccattctcaccattggtttagtcttaagctttgcctatgtgtctaattacagcgggatttcttccactctagccttagcgctcacgcatacgggtttggctttcacctttttctcgcccttgatcgggtgggtaggcgtgtttttaaccgggagcgatacgagttccaatcttttgtttggctctttacagcaactcaccgcccaacgattgcacctccctgaggttttaaccctaacggctaataccgtgggtggcactttaggcaagatgataagccctcaaagcatcgctatcgcttgcgcggcggtggggttagccgggaaagagagcgatttgttcaaattcacggttaaatactcccttatttttgtagcgatcatgggagttgtgatcagcgcgattgcgtatttgatccctgaagtggtgcctgcgataaagtag
>HP_1043|4.936529231234504
atgcgcgttctactgattgaaaaaaattctgttttgggtggagaaattgaaaagggcttaaatgttaaaggctttatggctgatgtaacagagagtttagaggatggggaatatcttatggatattaggaattatgacttggttatggttagcgataaaaacgctttaagttttgtttctagaatcaaggaaaagcattcttctattgttgttttagtttcttcggataaccctacaagcgaggaagaagtccatgcgtttgagcaaggcgcggacgattacatcgctaaaccttatcgtagcattaaggctttagtcgcaaggattgaggctcgtttgaggttttggggttctaatgtgattgaaattggggatttgaccattagccctgatgaagaaaagattatttacaaggggcgtgaagttgaagtgaaaggaaagccttttgaagtgctgacccatcttgccagacatagggatcagatcgtctccaaagaacagcttctagacgctatttgggaagagcctgaaatggttacccctaatgtcattgaagtggctattaatcaaatccgccaaaaaatggataaacccttggggatttccatggttgaaaccgtgagacgcagaggctatcgtttttgctacccaaaaccggcgtgtgaagagtaa
>HP_1060|4.933633562354414
atgtttggcatgggcttttttgaaatccttgtggtgttggttgtagcgattatttttttagggccagaaaaattcccccaggctgtcgtggatgtggtgaagttttttcgcgcggttaaaaaaacgctcaatgacgctaaggacactttagataaagaaatcaatattgaagaaatcaaaaaagaaaccctagagtatcaaaagctctttgaaaacaaagtggagagtcttaagggcgttaagattgaagaattagaagacgctaaagtgactgcagaaaatgagattaaaagcattcaggatttgatgcaagattaccaaaaaagcttagaaaccaacacaatccctaaccatttaaacgaagaagtttccaatgaagaagccttaaacaaagaagtttcaagcgatgaatcccctaaagaagtccaattagcaaccgataacaacaccaaagaacacgacaaagaaaaagagaatgtttga
>HP_1514|4.9187576112931675
atggaaaaaatcagcgatcttatagaatgcattgcgtatgaaaaaaatttgcctaaagagatgatttcaaaagtgattcaaggctgtttgttaaaaatggcgcaaaatgagttagaccccctagcacgctacttggtggttgaagaaaacaagcagctccagcttatccagttggtagaagttttagaagatggtgatgaaagattggttaacgacccttctaaatacatcagcctgtctaaagccaaagaaatggatccaagcgttaagattaaagacgaattgtcctatagcttgagtttggagagcatgaaacaaggagcgatcaaccgcctttttaaagatttgcaataccagttagaaaaagcgttagaagacagccactttgaagcgtttcaaaagcgtcttaacagcgttttaatggggcaagtgattttagtggatcacaaccaaaacacctttattgagattgagcagcaatttcagggcgttctttccatgcgccatcgcatcaagggcgagagttttaaagtgggcgatagcattaaagcggttttaacgcaagtcaaacgcacgaaaaaaggcttattattagagctgagccgcaccacccctaaaatgcttgaagctttgttggaattggaagtccctgaaattaaagacaaagaaattgaaatcatccattgtgcgcgaatcccaggcaacagagcgaaagtgagctttttttcccataacgctaggattgaccccataggcgcggctgtgggggttaagggcgtgcgcattaatgcgatcagtaacgaattgaataaagaaaacattgattgcatagaatattctaatgtgcctgaaatttacatcactctcgcactcgctccagccaaaattttaagcgttgaaatcaaaaaaatccctatagaagaattgaatgctgaagaaaaagaatccattcaagagcgttttatcgtcaataaccatttgcaaaaggctaaagtgcgtttattggacattgaaaaatctaaggctatcggtaagggcggggtgaatgtgtgcttagcgtccatgcttacaggctatcacatagagtttgaaaccattcctagcgtgaaagaaaacgcagaaaatgaaagcgaaaaagaaacgccaaaagtgggggtagaagctttagagtctttgtttaagaattaa
>HP_0452|4.915246981982085
atggcagatgaaacgaacgctctgagacaaaaaaacagagaactgaacaaaaaaatagattggcaaaaagattatgacagggaaaaattagaacgagataatagggatttagaacaatgcaaagaggatttattagccgctaacgagaatctaagaaatagaatccaagaatgggaaaatgaaaaaaacaagcttgatccaagagatgaaagaataaaagagttagaagaagaaaaaagggaattagagggaattttagcccaaaaagagaacgcagaacaaaaatataacactctttcagtcaaaaataagcaattagaagctgagttagatatgcttaacgaaaaatttgaaaaactgaaaaatatgtatgctggggtagaggattttgaaaaacgccaaaaaaatatcaaagaacaaattgtaaaaaccaaccccaaagtcttaggcgcaccttcaaacgaagtggaagaattagcgttcttagagcgtatagaaaagggcatgcaagagttcaatgttttctatcccaagcgtttattgtatatgttccacaccgctttaaaaagcacgtctctatcgccattgagcgtgctaagtggggtgagtgggacaggaaaatctgaactgcccaagctctatgtgcattttggggggttaaattttttaagcattgctgtgcagcctacttgggatagcccagaatcgttgatggggtattttcatgcgatagaaaacaaatttgatgcgacagagtttttacgcttttttatccagaccactttgagcaataatgaagaaccatacggcttaaaagaagcgatgagtattgtgttgcttgatgaaatgaatctagcccacattgaattgtattttgcagaatttttgagcaagctagagattaagtgcagtcaagaaactaatatcagcattaaactaggcaccggcttaacttgggaattgcccttaggcgataatttattgtttgtgggcacgatgaatgaagatgaaagcaccaaaatgttaagcgataaggtgctagacagggcgttttgtttgaactttgagagacctaaaatattgaaaggcaagcaacaaaaacctattcctagtaatgatggatatttaaaagttgaaacttttaatcgttggataaacaaaaagggcgatcaagaagctaagctggaaggaaaatataaaaaactaaccgaagagattaatgaacgcttggacgcttgtggtagaagcattgggcatagagtgtggcagagcatgagcacttatatgcataaccaccctttagttctccatgcttctgataaaaacaaggctttgcaattcgcttatgaagaatgcttggtcttaaagatcttccccaaacttagaggggttcagacacgcaacaaccaacacttaacaaagattcaagatctattgaaagactttagcgtgtcttcggatttcaaacaagctatggaaaatgatttcaaagagtttgtgtttaacagcactaactatttgaataatgtcgaatatgaaaaacttcttaaaaagtag
>HP_0830|4.911363563535297
atgatcactttaaaacaagccctttctttatcccaagatgaattagaaacccttaaaaacgaaattgacgctaaggttagagcttcagatttgaacgcttatattaaagcccctagccttaatggcgctagcgctaaaggggtgccgattctcattaaagacaatatcagcgttaaggggtgggaaatcacttgctccagtaagattttagaaggctatgtcgctccttatcatgcgagcgtgatggaaaacttgcaccaaaacagcatggcagggtttgggctttctaacatggacgagtttgcgatgggaagcaccacggagtctagttgctatgggatcactaaaaacccacgagataaaaacagagtgcctggagggagtagcggagggagtgcggcagccgtggcgggcggcttagcggtagcggctttagggagcgatacgggcgggtctatcaggcagccggcgagctattgcgggtgcgtggggttaaaacccacttatgggagggtgagccgttatggtttgatcgcgtattgctctagttttgatcaaatcgggcctatcacgcaaaatgtagaagacgcttctattttatttgacgctattagcgggtatgatagcaaggactccacgagcgctaatctcaaacccacgcaaacctttaaaaaccttaacagagacaaacgctttaaaatcgctgtcttaatggatcacattaaagacgcgagcaatgaagtgcaactcgcttatgaaaacacccttaaagccttgaaagaaatggggcatgagattgtggaaaaaaagatgttggattcgcattatcaaatctctatttattatattatcagcatggctgaagcgagttcgaatctggccagatttgatggggtgcgttatgggaggagggctcaaaatattaaagatttgaaagaattgtatctcaaaagccgcagtgaaggttttggcgatgaggtgaaacggcgcatcatgttagggaattttgtcttaagcagtgggtattatgacgcttattatttgaaagcccagcaaatgcgtttgataattaaagagcaatacaacaagatttttgaagaagtggatttgattttcacccctgtagctcccacgagtgctcatttattcaattaccatgcaagccctttagaaatgtatttgagcgatatttacacgattggggcgaatttgagcggtttgccagccctttccttgcctgtcgctaaagatcctttaggcttgcccatagggatgcaattcattgctaaggcttttgatgagcaaagccttttagatgtttcttacgctttagagcaagaattagatttaaaattagattaa
>HP_1382|4.9112951250270065
atgaccaatatcacccctgaagccaaaaacaccaacaggcattctgttttattggtggaaaaagagggccgtaatttggccaggaaataccatcaagttttagtagaagaactcaccatcatcaaacaaggttataagacttttagctctaagaatatcgctatccctagcggattttggtaccactatgatacaagtctaacggacagctatgaaaacgctaaaagcgaatgtttttatatccctaatgacaaccaaaactatcccttacaagaaatgagaagagattgtaaagaatatgagcgggttgaaaagcaggtggtttttaagaacaataaaaacaatgagttgaatgaattgcctaagtatcttaacaacgctaagaagtattaa
>HP_1325|4.911027293671588
atgcaatttagaattgaacatgacacgatgggcgaaatcaaagtaaatgatagccaatattggggggctcaaacgcaacgcagtcttgaaaactttaagatcggcactgaaaaaatgcctaaagaactcattggcgcgtttgccaaactcaaaaggagtctggcggtagttaaccacaagttagggaaattaagcctggaaaaatcccaagccattatcaaggcgtgcgattgcattttaaaaggcgagctgtgcggcgagtttcccttagcgatatggcaaacagggagcgggactcaaacgaacatgaatctcaatgaagtcattgccaataaggctaccgaaattttagggggtaatttcagagagaaaaaactcatccaccctaacgatgacgtgaacatgtctcaaagctccaacgacactttccctaccgcaatgcacattgtgagcgtgctagaaatcacgcacagactgctccctagtttggagaatctgttaaaaacctttaaagaaaaaagccaacaatttaaagagattgtcaagatcggacgcacgcatttacaagacgctacgcctttaactttggggcaagaatttagcgggtatgcgagcatgctagagcattctaaacaacaaattttagagagtttggagcatttaagagaattagccataggcgggacggccgtaggcacagggctaaacgctcataaagaattgagcgaaaaagtggctgaagaattgagccagtttagcggcgtgaaattcgtctctgcgcccaataagttccatgcgctcactagccatgacgctatcgcttatgcgcatggggcttttaaagctttagcggcgaatttaatgaaaatcgctaacgatattagatggcttgcgagcgggccgcgctgtggtttgggcgagcttaatatccctgaaaacgagccgggcagttctattatgcccggtaaagtcaatcccacgcaatgcgaagcgatgacaatggtggccgtgcaagtgatggggaatgataccgctattggcattgcggccagtcagggtaattttgaattgaacgtgttcaagccggtgatcatttataatttcttgcaaagtttaaggctattgagcgatagcatggaaagttttaatatccattgcgcgagcggcattgagcctaatagagaaaagattgattattacttgcaccattctttgatgttagtaaccgccctaaacccgcatgtgggctatgaaaacgccgctaaaatcgctaaaaacgcccacaaaaaaggcatttctttaaaagaaagcgcgctggaactgaaactcttgagcgctgaagattttgacaaattcgtggtgcctgaaaagatgatcgggcctaaggcttga
>HP_0813|4.910539032640834
ttggaaattttaaggcgagaatgcggggcggtggaagaaaacgcttatattgtgaagctttctagtgggatagattttattatcgatcccggattttctagcagcgaatgggtgttagaaaacgccaaaaaccctaaggcgattttaatcacgcatgggcattatgatcatgtatgggatggtgctcaattgtcaaaactccttaaaaacacccccatttacgcccccaaagacgatgtgttcatgctagaaaatgatattttccatttaggcatgccggtttttagccccaatttcagcgtgccttgcaataagggttgcaccactttagagatagcaaacactaccattaaatactggcattttcccggacacacgcccggttgctctatcatagaaatagaaggggtgatttttagcggggattttattttttatcgcagcattggccgttatgatttcccttattctaatgaaaaagacatgaaagagtccctgttaaggtttcaaaatttagatttccctaaagacatagagatttatccagggcatggggataagacaagtttttttgctgaaagagagcattctaaaatttgggtttcaaggatggcttaa
>HP_0140|4.908641789859877
atggaattttatcaagtctatgacccattaggccatatttggctgagcgctttagtcgcactttcgcctattgcgctcttttttgtctctcttattgtctttaaacttaaagggtatagcgctgggtttttaagcttattgctttcaatcattattgcgttatttgtgtataaaatgcccgctcaaatggtgagcgcgagttttttctatggctttctttatggcttgtggccgatcgcttggattgtgatcgctgcgatttttctttacaacctttcagtgaaatccgggtattttgaaattttaaaagaaagcattttaaccctaacgccagatcaccgcattttagtgattttgattggcttttgttttggctcgtttttagaaggagcgatcggctttggaggcccggtagcgatcacagcggcgattttagtcggccttgggctaaaccccttatacgctgccggattgtgcctgatcgctaacaccgctcctgtagcttttggcgcggtgggcattcctattacggcaatggctagcgtggtgggtatccctgagttagagatttctcaaatggtgggcagggtgttacccattttttccattggtattccttttttcatcgtgtttttaatggatggttttagagggattagagagacttttcctgcagtggctgttaccgggtttagtttcgctatcgcacaatttttaagctctaattatctagggccgcaactcccggatattatttcagccttagtgtcattgatcgctaccactttgtttttaaaattctggcagcccaaacgcattttcaccagcaatggcaaagagcccacgataaacacagaaaaacaccatatttgtaaggtggttgtggcgtggatgccttttgtgttgctcactattacgattatcatatggacgcaaccttggtttaaagcgctctttaaagaaggcggggctttggcgttttctagctttgcgtttgaattcagttctatcagtcaaaagatttttaaaaccgttcccattgttactgaagcgactaattttcctgtcgtgttcaaactccctttgattttaacgacaggcacttccatttttttagccgccattttgagcgtgtttttgttgcgcgtgaaaatcagcgatgcgataggggtgtttggggccactttaaaagaaatgcgtttgccgattttaaccattggcgtggttttagcgtttgcatatgtggctaattatagcggcatgagcgctacgctcgctttagcgttagcggataccgggcatgttttcactttcttttcgcctgtggtaggttggcttggggtgtttttaaccggaagcgatacgagctctaatcttttatttggctctttgcaaatgctcatcgccacgcagcttggcttgcctgaagtgcttttcttagcggcaaacacttcagggggtgttgtgggtaaaatgataagccctcaaagtatcgctatcgcttgcgcggcggtggggttagtggggaaagagagcgaattgttcagatttacagtaaaatactccatcgttttggcaatcattatggggattgtcttcactcttattgcttatgtcttcccctttattatccccatcattcctaaataa
>HP_0590|4.906868401555203
atggcgtttaattatgatgaatatttgcgtgtggataaaatacccactttgtggtgttggggctgtggcgatggcgtgattttgaaatccattatccgcacgattgacgctttaggctggaaaatggatgatgtgtgcttggtgagcgggattggttgcagcgggcgcatgagttcgtatgtgaattgcaacaccgttcacaccacgcatggtagggctgtagcgtatgcgacagggattaaaatggctaatcctagtaagcatgtgatcgtggtttctggtgatggcgacggctttgctattggaggcaatcacaccatgcacgcatgcagaagaaacattgatttgaattttattttagtgaataatttcatttatggtttgaccaactcccaaacttcgcccaccacgcctaatggcatgtggacggttacggctcaatgggggaatattgacaaccaatttgacccatgcgctttaaccaccgccgccggggcgagttttgtggctagagagagcgttttagaccctcaaaaattagaaaaagtgcttaaagaaggtttctcgcacaagggctttagcttctttgatgtccatagtaattgccatatcaatttagggcgcaagaataaaatgggcgaagcgtctcaaatgctaaaatggatggaaagccgattggtgagcaaacgccaatttgaagccatgagccctgaagaaagggtggataaattccctacaggcgttttaaagcatgacacggacaggaaagaatattgcgaagcgtatcaagaaatcattgaaaaagcacaaggaaaacaataa
>HP_0975|4.90663052985576
atgcaaattgatgacgcattattgcaacgcttggaaaaattgagcatgctagagattaaagatgagcataaagagagcgttaaaggtcatttagcggaggttttaggctttgtagaaaacattttcgctttagaaactagcgcgctaaaaacagatatagagctatgcacccccttaagagaagacgagcctaaaagccaacctaacaccgccaaagagattttgagccaaaacaaacacagccaggatcattacttcgttgtgcccaagatcattgaatag
>HP_0025|4.902887477261051
atgaagaaaaaatttctgtcattaaccttaggttcgcttttagtttccgctttaagcgctgaagacaacggcttttttgtgagtgcgggctatcaaatcggtgaatccgctcaaatggtgaaaaacactaaaggcattcaagatctttcagatagctatgaaagactgaacaatcttttaacgagttatagtgccctaaacactcttattaggcagtccgccgaccccaacgctatcaataacgcaaggggcaatttgaacgctagtgcgaagaatttgatcaatgataaaaagaattccccggcgtatcaagcggtgcttttagccttgaatgcggcagcggggttgtggcaagtcatgagctattcgatcagcgtttgtggccctggctctgacaaaaataaaaatgggggcgtccaaacctttgaaaatgtgccgtcaaatggggggactaccattgcttgcgattcattttatgaaccaggaaagtggagcggtatatccactgaaaattacgcaaaaatcaataaagcctatcaaatcatccaaaaggcttttggagcaagcgggcaagatattcctgccttaagcgacaccaaagaacttaattttgaaattaaagggaaaaaaaatgatagcgtccagccaggagaaagatggaaattcccatggactaatggaaaatttgtttcagtcaagtgggtgaatgggaagtatgaagaaattaaagaagacatcaaagtgtcaaataacgctcaagagcttttaaaacaggctagcactattttaaccactcttaatgaagcatgcccatggttgagtaatggtggtgcaggcaatgtggccggtggcaatagtttatgggccggaatagataaaggcgacgggagcgcatgcgggatttttaaaaatgaaatcagcgcgattcaagacatgatcaaaaacgctgaaatagccgtagagcaatccaaaatcgttaccgccaacgcgcaaaaccagcacaacctagacactgggaaagcattcaacccctataaagacgccaacttcgcccaaagcatgttcgctaacgctagagcgcaagcggagattttaaaccgcgctcaagcagtggtgaaggactttgaaagaatccctgcagcgttcgtgaaagactctttaggagtatgccatgaaaagggtagcgacggcaatctccgtggcacgccatctggcacggttacttctaacacttggggagccggctgcgcgtatgtgggagaaaccgtaacgaatctaaaaaacagcatcgctcattttggcgaccaagcggagcgaatccataatgcgcgaaatctcgcctacactttagcgaatttcagcggccagtacaaaaagctaggcgaacactatgacagcatcacagcggcgctctctagcttgcctgatgcgcaatctttacaaaatgtggtgagcaaaaagactaaccctaacagcccgcaaggcatacaggataattactacattgactccaacatccattctcaagtgcaatctaggagtcaagaactcggcagtaaccctttcagacgcgccgggctaatcgccgcttctaccaccaataacggcgcgatgaatgggattggctttcaagtgggctataagcaattctttgggaaaaacaaacgatggggcgcgagatactacggctttgtggattacaaccacacctataacaagtcccaatttttcaactccgattctgatgtttggacttatggcgtggggagcgatttgttagtgaatttcatcaacgataaagccactaaacacaataaaatttcttttggcgcgtttggcggtatccaactagccgggacttcatggcttaattctcagtatgtgaatttagcgaatgtgaacaattattataaagctaaaatcaacacctctaacttccaattcttattcaatctgggcttaaggaccaatctcgccagaaataaaagaataggcgctgatcatagcgcgcaacatggcatggaattaggcgtgaagatccccacgatcaacacaaattactattctttgctaggcactaccttgcaatacagaaggctttatagcgtgtatctcaactatgtgtttgcttactaa
>HP_1228|4.902303479315761
atgctacataaaaaatatcgtcctaatgttgcggccattatcatgtcgccagactaccctaacgcatgcgaagtttttatcgccgagcgcatagatattgaaggggcgtggcagttcccccaagggggcattgatgagggcgaaacccctttagaagcgctccatagagaattattagaagaaattggcacgaatgaaatagagattttggcgcaataccccagatggatcgcctatgatttcccaagcaatatggagcataaattctattcatttgacgggcaaaagcaacgctattttttagtgcgcctaaagcataccaacaacattgatttgaacaagcacacgccagaatttagggcttatcaattcatccatcttaaggatttgcttaaaagaatcgtcccctttaagcgtcaagtgtaccgccaagtcattgcttatttcaaaagagaggggtatttatag
>HP_0138|4.902087686555158
atggaaaaataccatagcgaccaagaatacgaagaaatcatcaccgaccaattaggcgatatgcaattaagggaaaatttgcgttctgcaatggataccttaagggctaatcgtaagaatctccttaaaaatcgttacagcgaatgggaaaatttaagggaattaggcaaagaagtcaagcttaaaatcttatccaggcttgatgaatatttggaattgtttgaaaaaaacgccactcaaaacggctttaaaatccattacgctaaagacggcgatgaagctaatgaaatcatttacaacctcgctaaagaaaagaatatcaagcgcattttaaagcaaaaatccatggcgagcgaagaaattggcttgaaccattacttgaaagaaaagggcattcaagcacaagaaacggatttgggcgaattgattatccaactcatcaatgaacaccctgtgcatattgtcgtgccagctatccataaaaaccgcaagcaaatcggtaagatttttgaagaaaaactcaacgccgcttatgaagaagagcctgaaaagcttaatgcgatcgccagaaaacacatgcgcaaagaatttgaaagctttaaaatggggattagtggggttaattttgctatcgctaacgaaggagcgatctggttagtggaaaatgaaggcaatggcagaatgagcaccactgcatgcgatgtgcatgtcgcaatttgtgggattgaaaaattagtagaaagctttgatgatgcggcgattttaaacaatttgctcgccccaagcgctgtgggtgtgcctatcacttgctatcaaaacattatcacaggccctagaaaagagggcgatttagacggccctaaagaagcccacatcattttattagacaacaaccgctctaatattttggctgatgaaaagtattatcgcgctctttcatgcatccgttgcgggacttgtttgaaccactgccctgtgtatgataaaatcggtgggcatgcctatctttctacttatcctggccctataggcgtggtggtatccccccaactctttggcttgaataattacgggcatatccctaatttgtgcagtctttgcgggcgttgcactgaagtatgccccgtagaaatccctttagccgaactcattagggatttacgatccgataaagtgggcgagggcaggggtgtaattaagggggctaaaagcacccaacacagcgggatggaaaaattctctatgaaaatgtttgccaaaatggcaagcgatggggctaagtggcgtttccaattgaaaatggctcaatttttctcgcctttaggcaagcttttagctcccatactgcctttagtcaaagagtgggcgagcgttaggaccttacccaatatggacacgagcttgcatgcaaaagtccagcacttagaaggggtgatttatgagtaa
>HP_1266|4.898200766051038
atgatcacaatgaatatcaatggcaaaacgattgaatgccaagagggacaaagcgttttagaggctgctaggagcgctgggatctacatccctaccatttgctatttaagcggttgctcgcccacagtcgcatgcaaaatgtgcatggttgaaatggatggcaaacgggtttatagctgcaacacgaaagccaaaaacaacgccaccattctcactaacaccccaacgctcatggatgaaagaaaaagcatcatgcaaacttatgatgtcaaccaccccctagagtgtggcgtgtgcgataagagtggggagtgcgaattgcaagacatgacgcatttaaccggcgtagagcaccaaccctatgcggtggctgatgattttaaagcactggatttttgggcaaaagccttgtatgatcctaatttgtgcatcatgtgtgaaaggtgcgtaaccacttgtaaggacaatgtgggcgaaaacaaccttaaagccactaaagccgacttgcatgctccggataaatttaaagacagcatgtccaaagacgcttttagcgtgtggagtcgtaagcaaaaaggcattatttcttttgtgggcagcgtgccttgctatgattgcggggaatgcattgcagtatgccctgtgggcgctttgagctataaagatttcgcttacacggctaacgcatgggagttaaaaaagatccattctacttgttcgcattgctcggccgggtgtttgatttcttatgatgtgcgccattttgatactctaggcgaagaatctaaaatttttagagtgcttaatgatttttaccataaccctatttgtggggcaggccgtttcgcttttgatgtgagctctagccctaaaggcagtgctaatcttaaagaagcgcaaaacgccctcaaagaatgcgaagcggtgcgaataggtggggatattacgaatgaagaggcgtttttaatagagcgtttaagaaaagagcttgattttaaaatctacaatcaagaagcgtatcgtttccagcaattcttaaaagtattgggcgaaattaaacgccccagcgttgaagagattaaaacttctcatttagtcgttacgataggatcttctatcaaaacagaaaaccctttggtgcgctatgccatcaataacgctctcaaactcaataaagcttctttaatcgctatgcaccctattaaggataacgcgctagcgaatttgtgccgaagctctttttgcatcacccatgaagtgggggctgaagaaatccttttaggcatgcttttaaaaatgcttaacattgaaagcgcggccctaaaaagcttagaagattccaagcaaaatattgtagatgaagcggctcttaaagccttagaagaagagcgaaaaaaagctttagaacaagccgagcaagggtgcagtattggagaaaataaggcagaaaatcaagaagagaataaaacagaagcgactaccccaaaagaagaaaatcaagaagaaaacaagacagaggttaaagaagaaaaaattgaagtccctaccaaaaccacttatttgctgcttgaagaagcgggcatcaatttagaaacttatgaaaaaattctggctcttttgcaaaaatcaaataacaccctgctagtggttggcgaagaaatctatagccataagcaagcccacaatatcgctaaaatgttgcgtttgctagcccaaaaaagcgctattaaactcattcttatccccccaagcgccaacgctttaggcatcgcttctatttgtcaattgagcgaagaaatttttgaacatgaaaaaattgtaggcattcgcgctcaaggggatttcactatcaatagcgatgatagggtttttggaaaagacgctgccagcaaagtggattttattttacccagtctcaaccagctagaaggcacgatcaccaatattgaagggcgtgtgttgcccttaaaaccggctttgaggtttgagggctatgatttgagcgatattatgcaaggctttggctttgtggaagaaaacctcatagaatgcacccacaaactccctacagaagcgggctttaaagccatagaatttgattatttaaccaactatttcgctaacgacagagtcaaccacagaggctatctgctaggaacaagccattttgaaaagagcgctaaagaatgcgaaaccatagaatgcgagcctatcaagcctttaaaagaaaaaatcgctttcaacgcgtatttaaaatacccagaaacgcaattcaataacgctactaataaaagcgagaatttgcaattaaaagccggtgtctatgtgtctaaagctttcttaaagaaattgaataaagaagtggggcaaaacatcactttatctaaagaagaagaggaattaacaggcgttttgtatcttgatgagagcttggatcaggaagtgtttgttatctcgccttctcttttgaaaaaccattctggcttttttagagagggcgtgtttgatagcgtggatttaaaggagcaagcatga
>HP_1018|4.895820776368338
atgaaaaaaaccctttttatctctttggctttagcgttaagcttgaatgcgggcaatatccaaatccagagcatgcccaaagttaaagagcgagtgagtgtcccctctaaagacgatacggatctattcttaccacgattctattaa
>HP_1131|4.895820776368338
gtgatggctttgttgaaaattagtgtggtagttcctgagggggaagtctatacaggagaggttaaaagcgttgtgttgccaggagttgaaggggaatttggggtgctttatgggcatagcaacatgatcaccttgcttcaagcgggagtgattgagattgaaactgaaaaccaaaaagaacacattgcgatcaattggggctatgcagaagttactaatgaacgcgtggatattttagccgatggggcggtctttattaaaaaagaatcagacgacagagatgatgctatctctagggctaaaaagcttttagaggacgcaagctctgacaggttagcggtctctagcgtgctggctaagattgagtctctttaa
>HP_1083|4.893725056830474
atgaaaaatagcacgcctttaaagaatcaagttttttgtgggttatatgttttaagtttgagcgcttctttgcaagcgtttgattataaaattgaagtttcagcggagtccttttctaaagttggctttaataaaaaaaagattgatatagctagggggatttatcctacagagacttttgtaaccgctgtagggcagggcaatatctatgcggattttttacccaaaggccttaaagatcaagggcatgttttagagggaaaaatcggtggcacgctaggaggggtcgcttatgatagcacgaaattcaatcaaggcggatcggttatttataactacatcggttattgggatggctatttagggggtaaaagagccttgcttgatggcacgagtatccatgagtgcgcgcttggatctgatggcaaggtgattgattctatagcgtgcgggaacgctagggccaataaaatccgccgtaattacttgatgaataacgcttttttagaataccgctataaagatatttttttagctaagggagggcgttatcaatccaatgctccttatatgagcggttacacgcaaggctttgaaatcagcgctaaagtcaaggataaaaatgaaggaatccacaaattatggtggtttagctcatggggtagggcgttcgcttatggggagtggatttatgatttttattctccaagaaccgtggttaaaaacgggcgcactttgaattatggtatccatttagtgaattatacttatgaaagaaaaggggttagcgttagcccttttttccaattttcgcctgggacttattatagccctggggtggttgtaggctatgatagtaaccctaattttaacggcgttggctttagatccgaaacaaaagcttatattttgctccctgtccatgaccccttaagaagggatacttatcgttacgctataaaggctggcactgccgggcaaagcttgctcattaggcaacgatttgattacaatgaatttaattttgggggagcgttttataaagtatggaaaaacgcaaacgcttacatcggcacgacaggaaaccctttaggcattgatttttggaccaatagcgtttatgatatagggcaagctttaagccatgtggtaaccgctgatgccgtctctggttgggtttttggtgggggcgtgcataaaaagtggctgtgggggactttatggcgttggactagcggcactttagccaatgaagcgagtgcggctgttaatgtgggctataagatcagtaagagtttgacagcgagcgtgaaattagaatatttgggcgtgatgacgcatgcaggctttacggtagggagttacaggcccacgcccggctctaaagcgctttattcagacaggagtcatttgatgacaactcttagcgctaaattctaa
>HP_0134|4.893585066294627
atgtcaaacacaacctggtcgcccacttcatggcattcttttaaaatagagcaacaccccacttataaagacaagcaggaattagaaagggtcaaaaaagaattgcactcttaccctcccttagtgtttgctggcgaagcgaggaacttgcaagagcgtttagcccaagtcattgacaataaggcgtttttgttgcaagggggcgattgtgcggagtcgttttctcaatttagcgccaatcggattagagacatgtttaaagtaatgatgcaaatggcgatcgttctcacttttgctggctctataccgatcgtgaaagtggggcgcattgccgggcaatttgccaagcctcgctccaatgcgactgaaatgctggataatgaagaagtgttgagttacagaggggatattatcaatgggatttccaaaaaagaaagagagccaaatcctgaaagaatgcttaaggcctaccatcaaagcgtagcgactttaaaccttatcagagcctttgctcaaggcgggttagcggatttggagcaagtgcatcgtttcaatttggattttgtcaaaaacaacgactttgggcaaaaataccagcaaatcgctgaccggatcacgcaagctttagggtttatgcgagcatgcggggtggagatagagcgaacgcctattcttagggaagtggaattttacaccagccacgaagcgttactgctccattatgaagagccgttggtgcgtaaggatagtctgactaaccagttttatgattgctccgcgcacatgctatggattggcgaaaggacaagagaccctaagggtgcgcatgtggagtttttaaggggggtttgtaaccctattggcgtgaaaatcgggcctaatgcgagcgtgagcgaagtgttagaattgtgcgatgttttaaacccgcgcaacattaaggggcgtttgaatttgatcgtgcgcatgggttctaagatgattaaagagcgtttgcctaaacttttacaaggggtgttggaagaaaaacgccatattttatggagcattgatcccatgcatggcaacacggttaaaaccagcttgggggttaaaacaagggcttttgatagcgtgttagatgaagtgaaaagcttttttgaaatccatagggctgaagggagtttggcttcaggggttcatttggaaatgacaggtgagaatgttacagaatgtatcggtggctcgcaagcgatcaccgaagagggtttgagctgccattactacacgcaatgcgatccaagattaaacgccacccaagccctagaactcgccttcttaatcgctgacatgctcaaaaaacagcacgcttag
>HP_0752|4.892842290339248
atggcaataggttcattaagctcattagggcttggcagtaaggttttgaattacgatgtgattgacaagcttaaggacgctgatgaaaaggcgttaatcgcccccttagacaagaaaatggagcaaaatgttgaaaaacaaaaagcccttgtagaaattaaaacgctcctttcagctctaaaaggcccggttaaaacgctttcagattattccacttatatcagccgaaaaagcaatgttacaggcgatgcgttgagtgcgagcgtgggggttggcgtgcctattcaagatattaaagtggatgtgcaaaatttagcgcaaggcgatattaacgaattgggggcgaaattttcttcaagagacgatatttttagccaagtggataccacgctcaagttttacacacaaaacaaagactacgccgttaatattaaagcaggaatgactttaggcgatgtggctcaaagcatcacggacgctaccaatggcgaagtgatgggtattgtgatgaaaacaggagggaatgacccctaccaattaatggtgaataccaaaaacaccggcgaagacaaccgagtctattttggctcacacctccaatccacgctcactaacaaaaacgccctttctttgggggttgatgggagcggaaaaagtgaagtgagtttgaatttaaagggggctgatgggaacatgcatgaagtccccatcatgctagaactccctgaaagcgcttctatcaaacaaaaaaacaccgcaatccaaaaagcgatggagcaggctttagaaaatgaccctaattttaaaaatttgatcgctaatggggatatttccatagacactcttcatggaggggaatctttaatcattaatgacaggcgtgggggaaacattgaagttaaagggagtaaggctaaagagcttgggtttttacaaaccaccacccaagaaagcgatttattaaaaagctctcgcacgataaaagagggtaaattagaaggggtggtcagtttgaatggccaaaaactggatttgagtgctttaaccaaagagagcaacaccagtgaagaaaacacagacgctatcattcaagcgatcaacgctaaggaaggcttgagtgcgttcaaaaacgccgaaggcaagcttgtgatcaattctaaaaccggaatgctaacgattaagggcgaggacgctttaggcaaggccagtttgaaagatttgggtttaaatgctggcatggtgcaatcttatgaagcttcacaaaacacgctttttatgtctaaaaatttgcaaaaagcgagcgattcagcattcacttataatggggtgagcatcacacgccccactaatgaggtcaatgatgtgattagtggggttaatatcactttggagcaaaccacagagcctaataaacctgccattatcagcgtgagtagggacaatcaagccattatagacagccttactgaatttgtcaaagcctataatgagcttatccctaaactggatgaagacactcgttatgacgctgacactaaaatcgctgggatttttaacggcgtgggcgatattcgcgcgattcgatcttctcttaataatgtgttttcttatagcgtgcatacggataatggggtagaaagcttgatgaaatacgggcttagtttagacgataagggcgtgatgagtttggatgaggctaaattgagtagtgcgctaaattctaaccctaaagcgactcaagattttttctatgggagtgatagtaaggatatggggggcagagaaatccaccaagagggcattttttctaaattcaatcaagtcatcgctaatctcatagatggagggaacgctaaattaaagatttatgaagattccctagacagagacgctaaaagcctgactaaagacaaagaaaacgctcaagagcttttaaaaacccgctacaacattatggcggacgttttgccgcttatgatagccaaatctctaaagccaatcaaaaattcaattccgtgcaaatga
>HP_0758|4.884347234044768
atgctagaaaatagctctatatggagcaatcctgcctttgtggctatcatttgcatgtgcgttcttagccttttaaggctcaatgtcatgctttctatgattagtgcgactctcatagcaggacttatgggagggcttgggatcacggagagttttaatgcaatgatagacggcatgaaaggcaatttgaacatcgctttaagctacatccttttaggggctttagcggtagcgatcgctaaaagcaatctcattaaagtcgctttgagtaaattaataggtttaatggattacaagcgatccactttttgctttttgatcgctttcatcgcatgcttttcgcaaaatttagtgccggtgcatatcgcttttatccctattttaatcccccctcttttgcatttaatgaaccggctagaattggatagaagagcggtcgcttgcgctttaacctttggcttgcaagccccctacttggtgcttcctgtagggtttggcttgatttttcaaaccaccattttagagcaattaaaagctaatggcgttagcaccaccatagcgcaaatcacaggagtgatgtggatagcggggttagcgatggtcgttggactgcttgttgctgtattaacgctatacaaaaaacccaggcactacaaagagaaatcttttaatatagaaaattacgcctcgcttcaattaaactaccatgactacttgacttttatagggattgtcgtagcgtttgtgatccaattagccaccgattcgatgcccttagccgcctttttagcgttagcgatcatcttattaggccgtggcattaagtttaaagaaacagactcgcttatggatgatagcgtgaaaatgatggcgtttatcgcttttgtgatgttggtggctagcgggtttggagaagtgttgcaaaaagtgcatgcgatagagggcttagtgaatgcgattacaagcgtagtccaagggaagcttttaggggcttttttaatgcttgttgtagggctttttatcactatggggatagggacttcttttggcactattcctatcatcgctgtgttttatgtccctttatgcgcgaaattaggttttagcgtagaatctacgattttactcatcggcatagccgcagctttaggcgatgcaggctcaccggctagcgatagcaccatggggcccacttgcgggcttaacgcagacaaccaacacaatcatatctatgacacatgcgtgccgacttttttagtctataacctccctttgattgtttttggagtggttggagcgttactattaggctaa
>HP_0084|4.874508635511968
atgacaaagaccgctaaagtcaatgacatcgttcgtgattgggtcgttttagacgccaaagacaaggtttttggccgcttgatcactgaaatcgctgtgcttttaagagggaaacaccgccctttttacacccctaatgtggattgtggggattttgtggtggttatcaacgctaataaggttaaattttcaggcatgaaattagaggataaagagtattttacccattcaggctattttggcagcactaagagcaagactctccaagaaatgctagaaaaagcccctgaaaagctctaccacttagccgttaggggcatgctccctaaaacgaaattagggaaagcgatgattaaaaaactcaaagtttatcgtgatgataagcaccctcacaccgcacaaactagcaaaaaggacgctaaatga
>HP_1310|4.872531339180362
atgaatacaaaagagccgcataaaaggctggtgcaaggcaaggttatcagcaagtttgctgaaaaaagcgctgtgattcttgtggaaagaaaagtggtgcatgaaaaataccgcaagattgttaaaaaattcaaaaaatacaccatccatgatgaaaacaatcaggtgaaagtaggggattttgtgagcgcgattgagtgcagaccgctttctaaaaccaagtctttcacgcttaaagaaattttagtagtgggagtataa
>HP_0589|4.86646528538537
atgcgtgagattatttctgatgggaatgaattagtcgctaaagcggcgattgaagtggggtgtcggttttttgggggctatcctatcacgccaagttcggatattatgcatgcgatgagcgtggctttacccaaatgcggcggtcattttatccaaatggaagatgaaatcagcgggattagcgtgtctttaggagcgagcatgagcgggacgaagtctatgacagcaagctctgggcctggtatttcattgaaagtggagcaaatcggttattctttcatggcggaaatccctttagtgatcgctgatgtgatgcgttcaggcccatcaaccggaatgcccactcgtgtggctcaaggcgatgtgaatttcttaagacaccccatacatggggattttaaagccgtcgcgctcgctcctgcgaatttagaagaagcttacaccgaaaccgttcgcgcgttcaatttggctgaaatgctcatgactcctgtattcttgctcatggatgaaaccgtggggcatatgtatggcaaggtgcaaatcccagatttagaagaagtgcaaaagatgactattaatcgtaaggaatttctgggcgataaaaaagactacaagccttatggggtcgcacaagacgagccggctgttttgaaccctttctttaaaggttatcgctaccatgtttcaggcttgcaccatgggcctattggctttcctactgaagacgctaaaattggtggggatttgattgacagattatttaataagattgaatccaagcaagacattatcaacgaaaatgaggaaatggatttagagggtgctgaaatcgttgttatcgcttacggttcggtttctttggcggttaaagaggccttgaaagattaccataaagaaagcaagcaaaaagtcggctttttcaggcctaaaaccttatggccaagcccggctaaacgcttgaaagaaataggggataaatacgaaaaaatccttgtgattgaattgaataaagggcagtatttagaagaaattgaaagggctatgcaaagaaaggtgcatttcttggggcaagccaatgggcgcacgatttcgcctaaacaaatcatcgcaaaattgaaggagctttaa
>HP_0148|4.86638705684887
atgaaatttttaaacggattagcagggaatttactgattgtggttattttattgtgtgtggccgttttttttacgctcaaagcgatccatatccaaaaagagcaagccaccaattattaccgctataaggatattaacgctttagagacaaaaaacacccaaaaccgggctaactatgaattagtcaatcaagggagtaaaaaatga
>HP_0338|4.863891135887867
atgagcaaggaaaatagcgtaatttctggtttaatgaatttttttagcgaaaagaatgaacgctggctgttagcccacaggcacacgagagggtttgtgatcgtggcgtggctttttcggtttaaaagcattgcgttttctattctgatcactttgttggtgatttgggtggatatttgggtgtatagcgatgtgcgccagtttttattggacacttctagctcgtttgtttggcttttaagcgctttgctaatcaagtggggtgtgattgtttttagtgcgcgtaaatgctataagttcagccaaaaaatgtttgcactcattcaaaaaaaaagacagattagagagaatttgaaaaaccgccccaatccattagacaccaaaaattctcctaaagagaggctctctagcgttactgaagagattatttcaaaaaaacaagaagaattacagagcaaagaaaccccagaaggcaagcatgatggagagagactctctagcgttaccgaagagattatttcaaaaaaactagaagaattgaaagctaagaataataaggggaattaa
>HP_1098|4.861332145356626
atgttagaaaatgtcaaaaagtccttttttagggttttgtgcttgggtgcgttgtgtttaggggggctaatggcagagcaagaccctaaagagcttgtgggtttgggggcaaagagctacaaagagaaagatttcactcaagcgaagaaatattttgagaaagcgtgcgatttgaaagaaaatagcgggtgttttaatttaggggtgctttattatcaagggcaaggggtggaaaagaacttgaaaaaagccgcctccttttacgctaaagcttgcgatttgaattacagcaatgggtgtcatttgctagggaatttatattacagcgggcaaggcgtgtcccaaaacaccaataaagccctacaatactactctaaagcgtgcgatttgaaatacgctgaagggtgcgcgagcttaggggggatttatcatgatggtaaagtggtaactagggattttaaaaaagcggtggaatatttcactaaagcgtgcgatttaaacgatggcgatggttgcacgatattagggagcttgtatgatgcaggcagaggtacgcctaaagatttgaaaaaggcgctcgcttcgtatgataaagcttgcgacttaaaagacagcccagggtgctttaacgcagggaatatgtatcatcatggcgaaggtgcaacgaagaattttaaagaggctctcgctcgttattctaaagcatgcgaattggaaaatggcggagggtgtttcaatttaggggctatgcaatacaatggcgaaggcgtaacaaggaatgaaaagcaagccatagaaaactttaaaaaaggctgtaaattgggcgctaaaggggcgtgcgatattctcaagcagcttaagatcaaagtttag
>HP_1430|4.8595375553254465
atgacggataacaaccaaaacaatgaaaaccatgaaaacagcagtgaaaattcaaaagctgatgagatgcgagccggagcgtttgagcgcttcaccaaccgcaaaaagcgtttcagagaaaacgcgcaaaaaaacgcagagtattcaaaccatgaagcgtcttcgcaccataaaaaagagcatcgccctaacaaaaaaccaaacaaccaccacaaacaaaaacatgccaaaacacgaaattacgcccaagaagaattggatagcaacaaagtagagggcgttacggaaattttgcatgtgaatgagagagggactttaggctttcataaggagttaaaaaagggcgttgaagcgaataacaagatccaagtggagcatttaaacccgcattataagatgaacttaaactctaaagcgagcgttaaaatcacgcctttagggggcttgggtgagattggggggaacatgatggtcattgaaaccccaaaaagcgcgatcgtgattgatgcgggcatgagcttccctaaagaggggctctttggcgtggatattttaatcccggatttttcctacttgcaccaaatcaaggacaaaatcgctggcattatcatcacccatgcccatgaagatcacataggggccacgccttatttgtttaaagagctgcaattccccctttatggcacgcccttgagtttggggctgattgggagcaagtttgatgaacatggtttgaaaaaataccgctcgtattttaaaatcgtagaaaagcgctgtcccattagcgtgggcgaatttatcattgaatggatccacatcacgcattctatcattgacagcagcgctttagcgatccaaactaaagccggaacgatcatccacaccggcgattttaaaatcgatcacaccccggtggataatttgcccacggatttgtatcgtttagcgcactatggcgaaaagggggtgatgcttcttttaagcgattccaccaactcccataaatccgggactacgccgagtgaaagcaccatagcgccggcttttgataccctttttaaagaagcgcaagggagggtgattatgagcaccttctctagcaatatccaccgggtctatcaagccatacaatacggcattaaatacaaccgcaagatcgctgtgatcgggcgctctatggaaaaaaacctagacatcgctagagaattgggctatatccatttgccttatcaatcttttattgaagccaatgaagtcgccaaatacccggacaatgaaatcttaatcgtaacgaccggctcacaaggcgaaaccatgagcgcgctttatcgcatggcgactgatgaacaccgtcatatttctatcaaacccaacgatttagtcatcatttccgctaaagccattcctggcaatgaagcgagcgtttcagcggtgttgaatttcttgatcaaaaaagaagctaaagtggcttatcaagaatttgacaatatccatgtgagcgggcatgccgcccaagaagagcaaaagctcatgttaagactcattaagcctaagtttttcttacccgtgcatggggaatataaccatgtcgcgcgccacaaacaaaccgctatttcttgcggagtgcctgaaaaaaatatctatttaatggaggatggcgatcaggtggaggttggccctgcgttcatcaaaaaagtcggcacgattaaaagcgggaaaagctatgtggataaccaaagcaatttgagtattgatacaagcatcgtgcaacaaagagaagaagtcgctagcgccggggtgtttgtggctacgatttttgtgaataaaaacaagcaagcgcttttagaaagctctcaattttccagtttagggcttgtgggtttcaaagatgaaaagcctttgatcaaagaaattcaagggggcttagaggtgttattgaaatccagcaacgccgaaattttgaataaccctaaaaaattagaagatcacactcgtaatttcatcagaaaagcgctctttaaaaagtttagaaaatacccggctatcatttgtcatgcccattctttttga
>HP_0344|4.85687292890002
ttgttttttgcactatcgttgtttgcgctgtggtgtttggcacgcttgaaaaaaatgctcaagagtaccatcaaagaagattatttgatgctgatgtctagagaagtgagtgcttttgtggggactcttttcttcattggcttgagttgctatgcgatctatcatggcaacatgcccgattatttgagaccggctttgatagacactattaaggcagcgagtgattccatctattccagctgcgactacatggattattttttgaaggctagaaagatgttagaggggtttgcttggtggagcatgttcaaagcggagagcatgggcttaaataaggggtttatggttgcgggctgggtagcgtttatcatctataacgctcttagcgggatagccatcagcaggctgagcgctcaaatcatttattggttatcaaaatattttaggagtgagtatggaaaatga
>HP_0079|4.847151949289568
atgaaaaagtcattcaaaaaattaggctttgtctctttagcggctagtggcgtgcttttagggagcatgaacgctaccgatttagaaacctacgcagcattgcaaaaatcatcgcatgtttttggtaattatgctgaaaaggataaggatagtaaattaacaagcgattcaccaacgcaacaacaagatcaaaaagtagcccaaaacaccgcttcaaacgacagccaagaagcgacaacacttgaaaacaccgcttctactgacaacacaaccgccacaactgatgaaacttatacaaaaagcactgacactactgtagctggtgcggctcaaaaagtagaaaccgataacacagccgttcaaagcgctgaacaaactttaaaaacagatgtagctaaagttcaagctgatgctagtgctaaagattttgatgaaaccacttttcaagccgatcaagcagcagagcaaaccgctgaaaaagctttacaacaggctgagagcaaactcaacaccgatcaacagactttaaacacagcgttacaagatcagacgaaaacaccaaccccatcaaccccaccaactaaagaggaaccaaaacacaccgcttcaagcggcacaccaccagctccagaaagcccaccagctaaaaaagatgaaacaagtggcacaccaagtgctagtgggagttctgtggcaagccagctaaccaaagataccactatggttaataatcttaagagtgtgagcgtgagcgcgatgaacaccactttaagtggagtagaaaccatgtctcaacaaactgcaacgattggcaaccttttgaatagtagcaccgatttaagcagtgtgattcccaacgctcaagggctaaacagcgcgtttagcacattagaaagcgctcaaaacactctaaaaggctatttaaattcttctagcgcgacgattgggcaattgacaaacggatctaatgcggttgtgggcgcgttagataaagctatcaatcaagtggatatggctttggccgatcttagtgcagctgatacgcaaaaaacgcaagccgttacgcttgcaactgctagtgatagtccaacgacaacgacagatgccatcaatttcttaaacgcgctaaaaagcaatctaatggctcaaaaagacgcttttttgaatgtgcataaaaacattcaaaccgctgtcgctcaagcccaggaaacctacacgccaagcgtgatcaacaccaataattacgggcaaatgtatggggtagatgcgatggcagggtataagtggttctttggcaaaaccaaacgctttggctttaggtcttatggatactacagctataaccatgcgaatttaagctttgtggggagccagcttggaatcatggagggcgcgtctcaagtgaataacttcacttatggcgtgggctttgatgtgctctataacttctatgaaagcaaagagggctataacacagcagggttgttcttaggctttgggttaggaggggattcgtttatcgttcaaggagagagctacttgaaatctcaaatgcacatttgcaacaacaccgccggctgttcagcgagcatgaacacaagctacttccaaatgcctgttgaatttggttttaggagcaatttctctaaacacagcgggattgaagtgggctttaaattgcctttattcaccaaccaattctataaagaaaggggcgtagatggatcggtagatgtgttctataaaaggaatttctctatttattttaactacatgatcaacttctaa
>HP_1546|4.837149968044971
atgagggctttacttttttttattttgttactttggttcaagggttgtgggtataagcctattgcagcttacgctcaaaacgctttaggcgatagcgtatacgtgaaactcattgtgaatttgcctaaccctgaaaactctgtagagtttaaggatttgatgaatcgtttagtcgtgcaacgcttccaaagccgcttagcgagtgaaaaggatgcggattctatcattattatagaaatcacgaatgtaaccgatacgagtatcacgcaaaataaagaaggcttcacgactttctatcgcgcaaccgtgtctgtgaattacacctacgataataaaagaggcacacaaaagacttttcaagatagcgggtattacaattacgctgtgaatttgcaagacccccttaatacctaccagaaccgctattatgctatcaatcaggctgtggaacagactttgactaaatttgtggctcaaatcgcttatgaggggaaattcaataatgaaaaatag
>HP_0550|4.83661778702205
atgaacgaaaacgcgcctacgcacaaaagttcgcacaaagtcaaaacacacacgccagtgagcggttatcacattgaagatttacgcacctaccctactgaaaagcttttagaaatcgctaacaagctcaaagtggaaaacccccaagaattcaaacgacaagacttgatgtttgaaattttaaaaacccaagttacgcaaggcggatacattctttttaccgggattttagaaatcatgcctgatgggtatggctttttaagagggtttgatgggagtttttcagacgggcataacgacacatatgttagcccttctcaaatcaggcgttttgctttaaggaatggcgatattgttaccggtcaagtgcgatcccccaaagatcaagaaaaatactacgcccttttaaaaatagaagctatcaattactcgccttcagatgagattagaaaccgccccttatttgacaatctaacccccctattccctgatgaacagatcaaattagaatacgaacccactaaagttaccggcagaatgctagatttattcagccctgtggggaaaggccaaagggctttgatcgtcgcgccaccaaggactgggaaaacggagctgatgaaagaactcgcccaaggcatcacttctaaccaccctgaagtggagctgattatccttctagtggatgagcgccctgaagaagttacggatatgcaacgaagcgttaagggtcaagtttttagctccacttttgatttgcccgcaaacaaccacataagaatcgctgaattagtcctagaaagggccaaaaggcgcgtggaaatgggcaaagatgtggtggttttattggattctatcacccgtttagccagagcgtataacgctgtaacgccttcaagcggtaaggttttaagtggaggcgtggatgcaaacgccttgcataggcccaagcgtttttttggagccgcaaggaatattgaagaaggcgggagcttgacgattatcgctacggcgttgattgaaacgggatctagaatggatgaggtgatttttgaagaatttaaaggcaccgggaatagcgaaatcgttttagcgaggaatattgcggacaggcgcatttacccggcctttgatattttaaaatccggcacacgaaaagacaatatcttgcttggcaaagaccgcttgactaaagtgtgggttttaaggaatgtgatgcaacaaatggacgacatagaagccttaagctttgtgtattctaaaatgcaacaaactaaggacaatgaagaatttttaaatttaatgaatgaaaaataa
>HP_1173|4.835876332793568
atgagttatttttataagcactgtttgaaattttcgttggttgggttgctagggcttttgagcgttcagcttgacgctaggagttttgttgatggggatttagacattcagaaattcagctatgaagattctctacttaaaaagggagaccctaatggcgtgcataaagtgcaggtgcgagattataaaggcaaaatgcaagaagctgagatccactcagaaatacgcattgcgcttaaaccgggggttaaaaaagaagttaaaaaaggcaagatttatagcgctcaaatcaatgatggcatgtgctatgcttttagaatgctccaaaccggcgataataccacaggccttgattctaaagagttccccaagcaaagtcgtgagaaaaagggccgagtgatcactttaatcggtaaaggtgaagtgccttatcttattttagaaaccgattgccaagtgggtgatattgcaaagatctctttggtgggtaattttgatggcactgggtttcttacggaatataaattcaaagacgctaaacccatttactag
>HP_0247|4.8309949636176635
atggaattgaatcaaccaccactccctacagaaattgatggtgacgcttatcataagccgagttttaatgatttgggcttaaaagaatcggttttaaaatccgtttatgaagccggcttcacttccccaagccccattcaagaaaaggccattccggctgttttgcaaggccgagatgtcatcgcacaagcccaaacaggcacaggaaaaaccgccgctttcgctctgcccattatcaacaaccttaaaaacaaccacaccatagaagccctagtgatcacgcccaccagagaattagccatgcaaattagcgatgagattttcaaattgggcaaacacaccaggactaaaaccgtgtgcgtgtatggaggccagagcgttaaaaagcaatgcgaattcattaagaaaaatccccaagtgatgatcgctacaccaggaaggctgctcgatcacttaaaaaacgaacgcatccataaatttgtgcctaaagtggtcgttttagatgaaagcgatgaaatgctggatatggggtttttagacgatattgaagagatttttgactacctccctagcgaagcgcagattttgcttttttcagccacgatgccagagccgattaaaagactagcggataagattttagaaaaccctattaaaatccatatcgctccttctaatatcactaacaccgacatcacccaacgcttttatgtgatcaatgagcatgagagggccgaagcgatcatgcgccttttagacacccaagcacccaaaaagagcattgttttcacgcgcactaaaaaagaagccgatgaattgcaccaattccttgcttctaaaaattacaaaagcaccgccttgcatggggatatggatcaaagggatcggcgctcttctatcatggcgtttaaaaaaaatgacgctgatgtgttggtggctacagatgtggcgagtcgtgggctagatattagcggtgtaagccatgtgtttaattaccacttgcccctaaacactgagagctatatccatcgcatcgggagaaccgggcgagcgggcaaaaaaggcatggcgatcactttagtaacccctttagaatacaaagagcttttacgcatgcaaaaagaaattgattcagagattgaactttttgaaatccccaccattaacgaaaatcagatcatcaaaaccttgcatgacgctaaagtgtctgaagggatcatcagcctttatgaacagcttaccgaaatttttgagccgtctcaattggttttaaaacttttgagtttgcagtttgaaaccagcaaaattggcttaaaccagcaagaaattgacgcgattcaaaaccctaaagaaaaaacgccaaaaccctctaacaaaaaaacgccccaacatgagcgagcgcgttctttcaaaaagggtcagcacagagacagacaccctaaaacaaaccattattctaaaaaacccaaacgccgttaa
>HP_0289|4.830024785357592
atgaaaaagtttaaaaagaaaccaaaaagtatcaaacgatcgcatcaaaatcaaaaaacaatcttaaagcgtcctttatggcttatgcctttactcatcagcgggtttgctagtggggtgtatgcgaataatctgtgggatttgttaaacccaaaagtggggggtgagtatgtgcattgggttaagggcagtcagtattgtgcatggtgggaatttgctgggtgtttaaagaatgtatggggggcaaatcataaaggctatgatgctggaaacgccgctaactatttgtcttctcaaaactatcaagctatttcggtgggtagtgggaatgaaacggggacttatagtttaagcggttttaccaattatgttgggggcaatctcacgatcaatctaggcaatagcgttgttttagatttaagcggttctaatagtttcacttcgtatcaaggttataatcaaggcaaagatgatgtaacatttacggttggcgcaatcaatttaaacggcactttagaagtgggtaatcgtgtgggatcgggagctggcacgcacaccggcacagccactttaaacttgaacgctaataaggtcaatatcaattccaatatcaacgcgtataaaacttcgcaagtgaatataggcaacgctaacagcgttattaccattggttcggtttctttgagtggggatgtttgcagttctttagctagcgttgggataggggctaattgctccacttctgggcctagctattcttttaaagggacgactaacgctactaacacggcgtttagtaatgcaagcggcagtttcacttttgaagagaacgccacttttagcggggcgaaatggaatggggggacttatacctttaataaagagtttagcgctaccaataacaccgcctttagtagcggtagttttaattttaaaggtgtaagctcttttaatggtacttcgtttagtaacgcttcttatacttttgacaatcaagccactttccaaaacagctcctttaatggggggacttttacttttaataaccaaactaatccaactaacaacgctcagcacccccaaattcaaaacagctcttttagtggtaacgctaccactcttaagggctttgtgaatttccagcaagcctttaacaattcaaaccaccaactaacgatccaaaacgcttcctttaataacgccacttttaacaataccggtaaaatcactatagaaaaagatgcgagttttaataacacgacattcaacacttctgttgatacaaacaacatgagtgttaccggtggcgttactttaagcggtaaaaatgacttgaaaaatggctcaacccttgattttgggagttctaaaatcactctcgctcaagggacgactttcaacctcacaagtttaggcagtgagaagagcgtaacgattttaaattctagcggtgggatcacttatagtaaccttttaaaccatgcaatcaacggcttgacaagtgccttaaaaacgaacgaaagcctttcaaatccgcaaagtttcgctcaaggtttgtgggatataatcacttacaatggggttaccgggcagcttttgaatgaaaacgctgcaacatctaaacccactgactcttcgccctctaaatcctctacaaactctacgcaagtctatcaagtgggttacaaaataggggatactatctacaaactgcaagaaactttcagccacaattccattattattcaggctttagagagcgggacttacacgccaccccctgtcattaacggctccaaatttgacttatccgcttcaaattatatcaatgctgacatgccttggtatgaccataaatattacatccctaaatcccaaaattttacagagagcgggacttattacttgccgagcgtccaaatatgggggagctacactaactcgtttaaacaaacttttagcgcaaatggtagtaatctggtgattgggtataactcaacatggactgatcataatgtctcttctagcggcacggtgtcttttggggacacttcagggagcgctcttaatgggcattgcggaccttggccgtattaccaatgcacaggcacgactaacggcacttatagcgcctatcatgtgtatatcacagcgaatctgcgttctggcaatcgtataggcaccggtggggcagctaatctaatctttaatggggtagatagtatcaatatcgctaacgctaccatcacgcaacataacgccggaatctattcaagctctatgactttttccacgcaaagcatggataattcgcagaatttgaatggtctaaattctaacggcaaactttcggtgtatggcaccactttcactaacgaagctaaagatgggaaattcattttcaatgcagggcaagcggtttttgaaaacaccaactttaatggagggagttaccaattcagcggcgatagcttgaatttttcaaacaacaaccagttcaatagcggttcgtttgaaattagcgcaaaaaacgcttcgttcaataacgctaactttaacaacagcgcttcttttaatttcaataattctaacgcgaccacttcgtttgtgggggatttcactaacgctaattcaaatttgcaaatcgccgggaacgctgtttttgggaactctactaatggctctcaaaataccgctaattttaataataccggctctgttaatatttcagggaatgcaacctttgataatgtggtgtttaatggccctacgaacacgagcgtgaaagggcaggttactttaaataacatcactttaaaaaacctgaacgcccctttgtcttttggcgatgggacgattacttttaacgctcattcggtgattaatattgctgaatctatcactaatggcaaccctatcactcttgtaagctcttctaaagaaattgaatacaacaacgctttcagtaaaaatctatggcagctcatcaactaccaagggcatggggcaagcagtgaaaagctcgtctctagcgcgggtaatggcgtttatgatgtggtgtattctttcaataaccaaacctacaatttccaagaggttttttcacaaaacagcatttctatccggcgtttgggcgttaacatggtgtttgattatgtggatatggaaaaatcggatcatttatattatcaaaacgctctcggttttatgacctacatgcctaatagctataacaataatttagggaatgcaaacaacaccatttactattacgacaagagcattgatttttatgcgagcgggaaaactctattcactaaagcggaattttctcaaacattcaccgggcaaaacagcgcgatcgtttttggggctaaaagcatatggacgagcttaagcgatgcaccgcagtctaacaccatcattcgctttggggacaataagggagcagggagtaatgatgcgagcgggcattgctggaatttgcaatgcataggctttattacagggcattatgaagcgcaaaagatttacatcaccggtagcattgaaagcgggaatcgcatttctagcggtgggggcgcgagccttaattttaacgggcttcaaggcattcttttaacgaacgcgactttgtataaccgcgccgctggcacgcaaagctcgtctatgaattttatctctaacagcgcgaacattcaggctcaaaactcctattttatagacgataccgcacaaaatggcggtaaccctaatttcagtttcaacgctttgaatctggatttttctaacagctcttttagaggctatgtggggaaaacgcaatctgtttttaaattcaatgccaagaatgcgatcagtttcaccaacagcacgaatttaagctctggtttgtatcaaatgcaagctaaaagcgtgttgtttgacaattccaatttaagcgtttcagtggggacaagcagtattaaagccaatgcgatcaatctttctcaaaatgcctctattaatgcgagcaaccattcaaccttagaacttcaaggcgatttgaatgtgaacgacaccagctcgctcaacctcaaccaaagcacgattaatgtttccaataacgccacgatcaacgattatgcgagcttgattgcgagtaatggctctcaccttaattttaacggggcggttaatttcaattcagcgaatattactacgagtttgaataattcctctatcgtgtttaagggggcggtctctttaggagggcagtttaatttaagcaataactcttctttagatttccaaggctctagcgctatcacctctaacacggcgtttaatttctatgataacgctttttctcaaagccccatcactttccatcaagcccttgacattaaagcgcccttaagtttgggaggcaaccttttaaaccctaacaacagcagcgtgctggatttaaaaaacagccagcttgtttttggcgatcaagggagtttgaatatcgctaacattgatttactaagcgatctaaatgataataaaaatcgtgtgtataacatcattcaagcggacatgaatagtaattggtatgagcgtatcagcttctttggcatgcacatcaatgacgggatttatgatgctaaaaaccaaacttatagtttcactaacccccttaataacgccctaaaaatcaccgagagctttaaagacaaccaactaagcgttacgctctctcaaatcccgggtattaaaaacacgctctataacattggctctgaaatttttaactaccaaaaagtttataacaacgctaatggcgtgtattcttatagcgatgatgcacaaggcgtgttttatctcacaagcaacgtgaaaggctattacaaccctaaccaatcctatcaagccagcggcagtaacaacaccacgaaaaataataatctaacctctgaatcttctatcatctcgcaaacctataacgcgcaaggcaaccctattagcgcgttgcacatctataacaagggctataatttcaacaatatcaaagcgttagggcaaatggctctcaaactctaccctgaaatcaaaaaggtattagggaatgatttttcgccctcaagtttgaacgctttaaactctaatgcgctaaaccaacttaccaaactcatcacgcctaacgactggaaaaacattaacgagttgattgataacgcaaacaattcggtggtgcaaaatttcaataacggcactttgattgtgggagcgactcaaatagggcaaacagacaccaatagcgcggttgtttttgggggcttgggctatcaaacaccttgtgattatactgatattgtgtgccaaaaatttagaggcacttatttaggacagcttttagagtccagctcggctgatttgggctatattgacacgacttttaacgctaaagaaatttatcttaccggcactttagggagcgggaacgcatgggggactggggggagcgcgagcgtaacttttaacagccaaacttcgctcattctcaatcaggctaatatcgtaagctcgcaaaccgatgggatctttagcatgctgggtcaagagggtattaataaggttttcaatcaagccgggctcgctaatattttgggcgaagtggcggtgcaatccatcaacaaagccgggggattagggaatttgatagtaaatacgctagggagtaatagcgtgattggggggtatttaacgcctgaacaaaaaaatcaaaccctaagccagcttttagggcagaataactttgataatctcatgaacgatagcggtttgaatacggcgattaaggatttgatcagacaaaaattaggcttttggaccgggctagtggggggattagccggactagggggcattgatttgcaaaaccctgaaaagcttataggcagcatgtcaatcaatgatttattgagtaaaaaagggttgttcaatcagatcaccggctttatttccgctaacgatatagggcaagtcataagcgtaatgttgcaagatattgtcaaaccgagcaacgctttaaaaaacgatgtagcggctttaggcaagcaaatgattggcgaatttttaggccaagacacgctcaattctttagaaagcttgttgcaaaaccagcagattaaaagcgttttagacaaagtcctagcggctaaaggtttagggcctatttatgaacaaggcttgggggatttgatacctaatcttggtaaaaaagggcttttcgctccttatggcttgagtcaagtgtggcaaaaaggggattttagtttcaacgcacaaggcaatgtttttgtgcaaaattccactttctctaacgccaatggaggcacgctctcttttaacgcaggaaattcgctcatttttgccggaaacaatcatattgcattcactaaccacgctggaactcttcaattattgtccgatcaagtttctaacattaacatcaccacgcttaacgctagcaacggccttaagattaacgccgctaataacaatgtttctgtgtctcaaggcaatctgtttgtcagcgctagctgcgcgcaacaaagcgatccaactacagctaatattgcaaacccttgcgcgcttagcgcccaaagcacgaatggcgcttcttctaataatgcgtcaaataacgcgccaatcgccttgagtaataacgatgaaagcttgatggttgcggcgaatgatttcaatttttcaggcaatatttacgctaatggggtggttgatttttcaaagattaaaggctctgcaaacattaaaaacctgtatctttacaataacgctcaattccaagccaacaatctcactatttccaatcaagcggtgttagaaaaaaacgccagctttgtaacgaataatttaaacattcaaggagcgtttaacaacaacgccacgcaaaaaatagaggtgcttcaaaatttagtgatcgcttcaaacgcttctttaagcaccgggatttatgggttagaagtagggggggctttgaataattctggagcgatccattttaatttagaaaatacccaaacgccaacgccgctcattcaagcagaggggatcattaacctcaacaccacccaaacgccttttatgaatgtcaataacagcatggccaataatacgacttacactttattaaaaagcagccgttacattgattacaatatcaaccccaacagcttgcaatcgtatttgaatctctacactttaatcaatatcaacgggaaccacatagaggaaaaaaacggcgcattgacttatttgggccaacgggttttgttgcaagataaggggttattgttaagcgtagcgctgcccaactcaaacaacgcttctcaaaacaacattttaagcctttctgtcctttataaccaagttaaaatgtcttgcggcgataaagcgatggattttaccccccctaccttacaagattacattgtgggcattcaagggcaaagcgcgctcaatcaaattgaagctgttggggggaacgctatcaagtggctttcaacattgatgatggagactaaagaaaacccgttttttgcgccgatttatttaaaaaaccactctttgaatgaaatcttaggcgtaacaaaagatcttcaaaacaccgcaagcttgatttctaaccctaattttagagataacgctaccaatcttttagaattggcgagttacacccaacaaaccagccgtttaacaaaactctctgattttagatctagagagggagagtctgatttttctttgttagagcttaaaaacaagcgttttagcgatcctaatccagaggtttttgtcaaatactctcaacttagcaaacacccaaataacctttgggttcaaggggtgggaggagcgagctttatttctgggggcaatggcacgctttatggcttgaatgcgggctatgacaggttggttaaaaatgtgatccttgggggttatgtggcttatggctatagcgactttaatgggaacatcatgcattctttgggtaataatgtggatgtggggatgtatgcgagggcttttttaaaaaggaacgaattcactttgagcgcgaatgaaacttatggaggcaatgcaactagtatcaattcttctaattctttgctctctgtgttgaaccaacgctacaactacaacacctggacaacgagcgtgaacgggaattacggctatgatttcatgttcaaacaaaaaagcgtggtgctaaaacctcaagtgggtttgagctatcatttcataggtctaagtgggatgaaaggcaatgatgccgcttacaaacaattcctcatgcattcaaacccctctaacgaatcggttttaacgctcaacatggggttggagagccgtaaatattttggtaaaaattcctattattttgtaacggcgagactaggtagggatcttttgatcaaatctaaaggcagcaatacggtgcgttttgtgggcgaaaacactttattgtatcgcaagggggaagtttttaacacttttgcgagcgtgattacagggggcgaaatgcatttgtggcgtttggtgtatgtgaatgcgggggtggggcttaagatgggcttgcaataccaagatattaatataaccgggaatgtgggcatgcgagtggcgttttag
>HP_0192|4.826063790527637
atgaaaataacatattgtgatgcgctaattattggaggcggactagctgggttaagggctagtatcgcatgcaaacaaaagggtttaaacaccatcgttttaagcctagtgcctgtcaggcgttcgcactctgcagccgctcaagggggcatgcaagcgagccttgcgaacgctaaaaaaagcgagggcgataatgaagatttacactttttagacacggttaaggggagcgattgggggtgcgatcagcaagtggctaggatgtttgtaaccactgctcctaaagccattagggaattggccagttggggggtgccttggactaggattaaaaagggcgataggcctgcggtcgtcaatggtgagcatgtaactatcactgaaagagacgacaggcatggttatatcttaagccgtgattttggcggcactaaaaaatggcgcacatgctttacggctgatgccacagggcataccatgctttatgcggtcgctaatgaagccttacaccacaaagtggatattcaagacagaaaggacatgctcgctttcattcatcatgataataaatgctatggggcggtggtaagggatttgatcacaggcgaaatttcagcgtatgtttctaaaggcacgcttttagctaccggaggttatgggcgcgtgtataaacacaccactaacgctgtgatttgcgatggagccggggctgcaagcgccttagaaaccggcgtggctaaattgggcaacatggaagcggtgcaattccaccctaccgctttagtgccaagcgggattttaatgaccgaaggttgcaggggcgatggcggtgttttaagagacaagtttggcagacgcttcatgcccgcttatgagccggagaaaaaagagcttgcaagcagagatgtggtctcaaggcggattttagagcatatccaaaaaggctatggagccaaatcgccttatggggatcatgtgtggctggatattgctattttagggcgtaaccatgtggaaaaaaacttaagggatgtgcgcgatatagccatgacttttgcgggcattgatccggctgatagcaaggaacaaaccaaagacaacatgcaaggagtgcccgcaaatgagcctgaatacgggcaagcgatggccaagcaaaaaggctggatccccataaaacccatgcaacactattctatgggtggggttaggacaaaccctaaaggcgaaacccatttaaaaggcttgttttgcgcgggtgaagcggcatgctgggatttgcatgggtttaaccgcttggggggtaattctgtgagtgaagcggtggtcgctggcatgatcattggggattattttgcctcgcattgtttagaagcgcaaattgaaatcaacacgcaaaaagttgaagctttcattaaagaaagccaagactatatgcattttttattgcataatgaaggcaaagaagatgtgtatgaaattagagagcgcatgaaagaagtcatggatgaaaaagtgggcgtttttagagaaggcaaaaggctagaagaagcccttaaagaattgcaagagctttatgcacgctccaaaaacatttgcgtgaaaaacaaggttttacacaataaccctgaattagaagacgcttaccgcaccaaaaaaatgctcaaactcgcgctttgtatcactcaaggagcgttactgcgcactgaaagcagaggggctcacacaaggattgactaccctaaaagagacgatgaaaaatggcttaatcggactctagcgagctggcctagcgctgagcaagacatgcccacgattgaatacgaagaattagatgtgatgaaaatggaaatcagccctgattttaggggctatggcaaaaagggtaatttcatcccccaccccaaaaaagaagagcgcgacgctgagattttgaaaacgattttagaactagaaaagcttggaaaagacagaatagaagtccaacatgcgctcatgccttttgaattgcaagaaaaatacaaggctaggaatatgcgtttagaagatgaggaagtcagggctaggggggaacatttgtattctttcaatgtccatgagttattggaccaacacaacgctaacctaaaaggagaacaccatgagtga
>HP_0154|4.825673952839074
atgctaaccattaaagatattcatgctttagaagtgatggatagtaggggcaatcctaccattcaagccagcgtggttttgagcgataacactaaggcgagcgcgattgtgcctagcggggcgagcaccggtaaaagagaagcgttagaattaagggataatgacaaaacccgttttttgggtaaaggggttttaagggcatgcgaaaatgtcaatagcgtgatcaaacaccatttaatagggcttgaagcgatcaatcaagcttttgtagatgagaggttaagggctttagacggcacgcctaattacgctaatttaggggcgaacgctgttttgggcgtttctatggcgttagcaagggctagcgcaaaggctttaaatctgccattataccgctatttagggggggctaacgctctgactttgcctgtgccgatgctcaatatcatcaacggcggaacgcatgcgaataattccatagactttcaagaatacatgatcatgcctttagggtttgaaagttttaaagaagctttaagagcgagcgcagaagtctatcacacgcttaaaaaacttttagatgggaagaatcagctcacaagcgtgggcgatgaggggggctttgcgcctaattttagcaacaatgtagaaccccttgaagtcatttctcaagccattgaaaaagccggctataaattaggcgaagaaatagcgctcgctttagatgtagcgagcagcgaattggtggatgaaaatttcaattaccatttaaagggtgaaaataagattctagattcgcatgaattggtggcttattataaagagttggtggcaaaatacccgattgtatccattgaagatggtttgagcgaagacgattgggagggttgggcgtttttaagcaaggaattagggcgtcagatccagttagtgggcgatgatttgtttgtaacgaacgcaagtctcttgcaaaaaggcattgaaaaaaatattgcgaacgccgttttgatcaaacccaatcaaatcggcaccattagtgagactttggagaccataagattagccaaacaccatgcctatcaatgcgtgatgagccatagaagcggggagagtgaggacagctttatcgctgattttgcagtcgcattgaatacgggagagattaaaaccggatccaccgcaaggagtgaaaggatcgctaaatacaaccgccttttagagattgagcatgaattaaaaggggggatttatatcggtaaagagttgtttaagcatggctag
>HP_0269|4.825164451816212
ttgaaagtttatattgaaaccatgggttgtgccatgaattctagggatagtgagcatttattgagcgagctgtccaaactagactataaagagaccaatgaccctaaaacagcggatttgattttaatcaacacttgcagcgtgcgcgaaaagcctgaacgaaaattgttttcagaaatcggtcaattcgctaaaatcaaaaaacccaacgccaaaatcggggtttgcgggtgcactgcaagccacatgggagcggatattttgaaaaaagccccaagcgtgagctttgtgttaggggctaggaatgtgtctaaaatctctcaagtgatccataaagaaaaagcggttgaagtggcgattgattatgatgaaagcgcgtatgcgtttgaattttttgaaaaaaaggctcaaatccgatcgttgctaaatatctctatagggtgcgataagaaatgcgcttattgcatcgtcccgcacactagggggaaagaaatttctatccctatggatttgattttaaaagaagctgagaaattagcgaataacggcaccaaagagcttatgcttttagggcagaatgtgaataattacggcgcgcgtttcagcagcgagcatgcgaaagtggattttagcgatttgttggataaattgagcgaaatccaggggattgaaaggatacgattcacttcgcctcaccccttgcacatgaatgatggatttttagagcgttttgccaaaaaccctaaagtgtgcaagagtatccacatgcctttacagagcggatctagcgcggtgttaaagatgatgcgaaggggttatagtaaggagtggtttttaaatagggtggagaggttaaaagctttagtgcctgaagtgggcattagcacggatattatcgtaggcttccctaatgagagcgataaggattttgaagacacaatggaggtgctagaaaaagtgcgctttgacacgctctatagtttcatttattccccacgccctttcactgaagcgggagcttggaaggaaagagtgccgttagaagtttcatcttcaaggttggagaggttgcaaaacaggcacaaagaaattttagaagaaaaagccaagctagaagtgggcaaaacgcatgtggtgttggtggaaaacaggcgtgaaatggataatcaaatcgtgggttttgaagggcgtagcgatacggggaaattcattgaagtaacttgtaaggaaaaaagaaacccgggcgagcttgtaaaagtggagattatttctcattccaaagggcgcttgatggcggccactaaaggcaactaa
>HP_0047|4.823829984209243
atggatagcgtaactctagcatgcgggaacggagggaaagaaacaaacgctttgattgagcgagtctttatgccctatttaaaagaatggattgttgcatttgatgaagacgcccctaaatttgaagctagtggggaatattgcgtgagcacggatagttttgtcatcacgcccttaatttttaatgggggcgatataggcaagctttgcgtttgcgggagtgcgaatgatgtgagcgtgcaagggggcgaacctttgtatttgaatatgggttttattttagaagaaggcttagaaatttctcttttaaaacaaattttacaatccatacaaaaagaattgtttaaagccaacctgaaactcctctccctagacactaaagtcgtgccaaaggggagcgtggataagctttttatcaacacaacctgcattggtaaaatcatcaagccagggatttcttcgtaccatttacaacaagggcaagccattatcctaagcgacactatcgccaatcatggggcaagcttatttgcgatgcgtaatgaaatcaagcttaaaacgaatctagaaagcgattgccaactgctctatcccttattaaaacccctatttttaagcgatctcaaaattgatgctttaagagatgcgactaggggcgggttagcgagcgtgctgaacgaatgggcgaacagctctagagtgaaaatcgttatagaagaagaaaaaatccccttaaaagaagaaacgaaagggatttgtgagattttagggttagaaccctacgcgctagccaatgagggggtgtttgttttagcgctcaatcaaaaagacgcccctaaagccttagaaattttaaaaagtaacgaaaaagctaaaaacgcttgcgtgattggcaaagtgtttgaaaacccttatcctagcgtggttttaaagaacgcatggggttttgaaaggattttagaggtgccagagggcgaattattgcctaggatttgttaa
>HP_1315|4.820888127219464
atgtctaggtcaattaaaaagggtccttttatagacgaccacttgatgaaaaaaacgctcaaggcaaaagagggtaaggataaccgcccgattaaaacatggtctagaagaagcaccattttgcctgaaatgattggttttacttataatgtgcataacggaagggtttttatccctgtgtatatcacagaaaaccatgtgggttataagttaggggaattcgctcctacaagaacttttaaagggcacaaaggcagtgtccaaaaaaagattggcaagtaa
>HP_1406|4.8111897230608935
atgcaagagatttttttatgttctatttccaatgtgcgcagtggggattgcaaggaagattgcgcttattgcacgcaaagctcacaccatcaaggagcgatcaagcgctataaatttaaagatgaaaaagtggttttacaagaggctagagcgttaagacaattaggggctttagggttttgtctggttacttcagggcgcgaattagacgatgaaaaatgcgaatacatcgctaaattagctaaagccatcaatcaagaagaattgggcttgcatctaatcgcatgctgcgggcgcgcggatttggagcaattagaatttttaagagatgcgggcatccatagctataaccacaatttagagacttcgcaaaatttcttccctaagatttgttccacgcacacatgggaagaaaggtttatcacatgcgaaaacgctttaagggcggggttaggcttgtgcagtggggggatttttgggcttaatgagagctgggaagatcggattgaaatgcttagagcgctagcttcgctctctccgcacaccacgccgattaattttttcattaaaaacccggtattgcccattgatgcagagactttaagtgcagatgaagccctagaatgcgtgcttttggctaaggaatttttgcctaacgctaggcttatggtggctggggggcgtgaagtggtgtttaaagataatgacaaaaaggaagccaagctttttgaatacggcatcaatgcggtggtgctaggggactatttgaccaccaaaggcaaagcccctaaaaaagatatagaaaaactgctctcttatggcttgacaatggcgacaagctgtcattaa
>HP_1425|4.803096066898258
atgttagcgcaattagtgcaatttcagggctatggctcactagggctaaggatgggcgataaacaccacacgctagaattgagcacgagcgttcatggcgacgctcctagttgttctttaaaaaagctaaagagttgcgaaagtgcgagggttttacaagcaaaaatccctaggggcatttttgaaagctatgttacttggagcgcggattatgtttatcgtttttaa
>HP_0931|4.800583558575741
gtgagtaaaaagcaccgcttggcttttttagggctaattgttggggttctattcttctttagtgcgtgtgagcaccgcctgcacatggggtattattcagaagttacaggggattatttgttcaattataattccactatcgtggtggcttatgacagaagcgatgcgatgacttcttattatatcaatgtgattgtttatgaattgcaaaaattaggcttttacaatgtcttcacgcaagcggaattcccactagataaagccaaaaatgtgatctatgcgcgcattgtccgtaacatctcagctgtgccgttctaccaatacaattaccaactgattgatcaagtcaataagccttgttattttcttggggggcagttttattgctctcaaaccctacggattattacgctatcaatggctttagcgagcaaattttaa
>HP_0913|4.796363212814506
atgaaacaaaatttaaagccattcaaaatgattaaggaaaatttaatgacacaatctcaaaaagtaagattcttagcccctttaagcctagcgttaagcttgagcttcaatccagtgggcgctgaagaagatgggggctttatgacctttgggtatgaattaggtcaggtggtccaacaagtgaaaaacccgggtaaaatcaaagccgaagaattagccggcttgttaaactctaatacgacaaacaacaccaataccaatattgcaggcacaggaggcaatgtcgccgggactttgggcaacctctttatgaaccaactaggcaatttgattgatttgtatcccattttgaacactaaaaatatccatcaatgtggtactactaataatggtagtagtagtgcgaccactgcagccgctactactaacaatggcctttgtttccaaggtaacctggatctttataacgaaatggttggctctatcaaaactttgagtcaaaacatcagcaagaacatctttcaaggcaacaacaacaccacgagccaaaacctctccaaccagctcagtgagcttaacaccgctagcgtttatttgacttacatgaactccttcttaaacgctaacaaccaagcgggtgggatttttcaaaacaacactaatcaagcttatggaaatggtgttaccgctcaacaaatcgcttatatcctaaagcaagcttcaatcactatggggccaagcggtgatagcggggctgccgcagcgtttttggacgccgctttagcgcaacatgttttcaactccgctaacgccgggaacgatttgagcgctaaggaattcactagcttggtgcaaaacatcgtcaataattctcaaaacgctttaacgctagccaacaacgctaacatcagcaattcaaccggctatcaagtgagctatggcgggcatattgatcaagcgcgctctacccaactgttaaacaacaccacaaacactttggctaaagttaccgctctaaacaacgagcttaaagctaacccatggcttgggaatttcgctgccggtaacagctctcaagtgaatgcgtttaacgggtttatcactaaaatcggttataagcaattctttggggaaaacaagaatgtgggcttacgctactacggcttcttcagctataatggcgcgggcgtgggtaatggccccacttacaatcaagtcaatctgctcacttatggggtggggactgatgtgctttacaatgtgtttagccgctcttttggtagccgaagtcttaatgcgggcttctttggggggatccaactcgcaggggatacttacatcagcacgctaagaaacagccctcaacttgcgaatagacccacagcgacgaaattccaattcttgtttgatgtggggttacgcatgaactttggtatcttgaaaaaagacttgaaaagccataaccagcattctatagaaatcggtgtgcaaatccctacgatttacaacacttattataaagctggcggcgctgaagtgaaatacttccgcccttatagcgtgtattgggtctatggctacgccttctaa
>HP_1441|4.792336459718962
atgatggatccaattaaaacttatgaaattaaagaagaagagcttgcaaaaaccgcttacgccacaatcaaaaccaataaaggtaatatcgctctagagcttttttacaaagacgcgccccaagcggtcagtaactttgtaactttggctaaagagggtttttataacgggcttaacttccatcgtgtgatcgcaggctttgtggctcaaggaggttgcccttatggcacaggcacaggcgggccaggacaccgcattaaatgcgaagtggcccataaccccaacaagcacaaaagaggctctatttctatggcacatgccggaagagacacaggggggagtcaatttttcttgtgttttgtggatttgccccatttagatggcgaacacaccgtgtttggcaagatcactagtgcagaaggtcttagcgttttggacaaaatcaaacaaggcgatattatagagagcgttgtgtttagctcttctctataa
>HP_0488|4.789069651639498
gtgaagttacccaaagccttaaacgaagccaccgcaggagcggccttaaaatatcacattaaaagagcgcttgagagaagccactcaataagcgattttagtaagaatttagaactaagcacacaaaaatcccactttagcaacaacacgcttaaaatcattgaagagcttaacaacggcgtcaaacaagcgagcgaagaaatcaaagaaaaagcgcgcgatttttctaatcaaaaactcactaacgagcaaatcaaagatctattaaataacgcagaaatccctacaagcgggagagacgctatcacttttggagtgaataacctaaaccctgagattgttgaattcctgcacaaaaacaacaagaaaatgattatagaaaaagcctctaacaaagaattagaacttttaaaagacgctaactttaaacaccctgaaaacataagggcgagtttagatcatgatgctatcgctcacatactcaaaaggcatggcgttaattctgttaatgttagaaatggtgagatccctattacgaacgaagatattgctaattatagatatatcgttaataacgctgatgcaattcttaggactttagacaacgagaataaagaacttataagcgcgtttaaacaaatcaacggctatgcggtagtcgtggagcaagcgatcaataagaaaaatgaattagttttgaaaacgatgtataagagtaaaggagattataaggataataacgcttataagaagttttcaagcacccatacactcaatgctgatgcaaaggtgaaccataggttgagttcctatagcggtgctacagagaatactactcaaaaagatttaatagatcaagagaatttattaaaaacaagcgaaaatttaaacgaaagcacaccaaaacctaccaacttaagcccgctagaacaagccaacgctgaaaagttagcgaagttagaaagcgagaagctagaaagcgaaaaagagtttttgaaagctaaagagcaagaagccacacgcaaagccgcattaaaaaagaaattagaacacgagcgaggcaatgcgggcaacattgaaagccagactaaaatagaagtaggagaggatatacccacacaaacacaagcgcaattacccaaaagccgagtgaggctaaacgaacgagagatttacgatctagactatgcgatcgtcaaagcgaaagatttaaaaccaagctttaccacaggcgggacgcaaaagagaacggacatgaacgaagagcagattaaaagcattgctgaaaattttgatcctaaaaagatatttggtagcggagggtttgaagatttaccgatcattctacatgacgggcaagtgatcgcaggaaaccacagaatccaaggcatgctaaacttcacgcctaaaagccgtttttcttacgagagagcgatcaaggaatactatcacatagacttaaaaccggacgagttgttagtgagagtgccacacaagcgcctaaacaacaccgagatcaacaatttagcggcttcatccaatcaaggacgcttcaatagcgaaagcgatcacgctatagcggttttaagccactatgaagccaagttaaaagaattagaccaaaaattagacgctgatagcatctactcattaaaaaacattgttgctaaaaatttgaattttgataaggctacgcatcctaatgtaaccgatagtaatttagcgttgctgatgtttaacatgccacgaaccaaaacgcaagggatagaattactcaaccgctggaaaaaagaattttccaacgacattaaaagctatgaaaaagtaaaaaaaatgtttgtagataacgcgggcagttttcacaatctcatccacgatctgaacttccctaaggtgagtttaaacgcttatttaagcgatattatggatcgcagttttgcgaatttaaagaattaccaaagcacgagcgagagcctgaaagatttgagcgaaaaattctataaaacgagttcgttagagatgtttgaaaagagcgatcaaagcacgagcgatattagcgagattttaggaggagcgatcgcacgatttgcacgatttgatgatccgagcaaagcgttatttgaagccttaagaagcgataacattaaaaaaggcttgaaagattacaagatcgcagatgttactaaggacatgtttaacgctgatagtaaagagtttaaggacattgatatttacgatttcacgcattaccttttaatggtaaatagagagccgaatgaaaataaccctatcttaaagcgcttgatagaagccgtgaaagacatgcaaaaagaaagcgagaaaggaataaaacaaaaacttgaaacgcctagcgaatggggacacaattatagcgagtttaaaggtgatggtttaggagcgattaacaagttattagaaactaaaaaaggttttgtagcgggagcgtttcataaggaaggtttaggggatattgatttagtttatggaaactctaaatacggactagaacatatatttaatcgtagggaaagcgatgcgatagacaaaggcatgagtaaagaagaagctaaaaaatacgcattaaaaataattaacaatatccctaacataataagcaatggaaaactatcaaaagataatttagggcgtttaagtattgagtttgaaaatcaaagagtgggtttgaatgatagttggaaaggtgagactttaaataataggtgggttattacaagttatgaaatagataaatcaaggaatgggctaattgagtcgcctttagcaccaaattacaaggggaaagatactaatcccctaaaccttgatagccctaatcctaccacaaaaaattaa
>HP_1116|4.789069651639498
gtgaagttacccaaagccttaaacgaagccaccgcaggagcggccttaaaatatcacattaaaagagcgcttgagagaagccactcaataagcgattttagtaagaatttagaactaagcacacaaaaatcccactttagcaacaacacgcttaaaatcattgaagagcttaacaacggcgtcaaacaagcgagcgaagaaatcaaagaaaaagcgcgcgatttttctaatcaaaaactcactaacgagcaaatcaaagatctattaaataacgcagaaatccctacaagcgggagagacgctatcacttttggagtgaataacctaaaccctgagattgttgaattcctgcacaaaaacaacaagaaaatgattatagaaaaagcctctaacaaagaattagaacttttaaaagacgctaactttaaacaccctgaaaacataagggcgagtttagatcatgatgctatcgctcacatactcaaaaggcatggcgttaattctgttaatgttagaaatggtgagatccctattacgaacgaagatattgctaattatagatatatcgttaataacgctgatgcaattcttaggactttagacaacgagaataaagaacttataagcgcgtttaaacaaatcaacggctatgcggtagtcgtggagcaagcgatcaataagaaaaatgaattagttttgaaaacgatgtataagagtaaaggagattataaggataataacgcttataagaagttttcaagcacccatacactcaatgctgatgcaaaggtgaaccataggttgagttcctatagcggtgctacagagaatactactcaaaaagatttaatagatcaagagaatttattaaaaacaagcgaaaatttaaacgaaagcacaccaaaacctaccaacttaagcccgctagaacaagccaacgctgaaaagttagcgaagttagaaagcgagaagctagaaagcgaaaaagagtttttgaaagctaaagagcaagaagccacacgcaaagccgcattaaaaaagaaattagaacacgagcgaggcaatgcgggcaacattgaaagccagactaaaatagaagtaggagaggatatacccacacaaacacaagcgcaattacccaaaagccgagtgaggctaaacgaacgagagatttacgatctagactatgcgatcgtcaaagcgaaagatttaaaaccaagctttaccacaggcgggacgcaaaagagaacggacatgaacgaagagcagattaaaagcattgctgaaaattttgatcctaaaaagatatttggtagcggagggtttgaagatttaccgatcattctacatgacgggcaagtgatcgcaggaaaccacagaatccaaggcatgctaaacttcacgcctaaaagccgtttttcttacgagagagcgatcaaggaatactatcacatagacttaaaaccggacgagttgttagtgagagtgccacacaagcgcctaaacaacaccgagatcaacaatttagcggcttcatccaatcaaggacgcttcaatagcgaaagcgatcacgctatagcggttttaagccactatgaagccaagttaaaagaattagaccaaaaattagacgctgatagcatctactcattaaaaaacattgttgctaaaaatttgaattttgataaggctacgcatcctaatgtaaccgatagtaatttagcgttgctgatgtttaacatgccacgaaccaaaacgcaagggatagaattactcaaccgctggaaaaaagaattttccaacgacattaaaagctatgaaaaagtaaaaaaaatgtttgtagataacgcgggcagttttcacaatctcatccacgatctgaacttccctaaggtgagtttaaacgcttatttaagcgatattatggatcgcagttttgcgaatttaaagaattaccaaagcacgagcgagagcctgaaagatttgagcgaaaaattctataaaacgagttcgttagagatgtttgaaaagagcgatcaaagcacgagcgatattagcgagattttaggaggagcgatcgcacgatttgcacgatttgatgatccgagcaaagcgttatttgaagccttaagaagcgataacattaaaaaaggcttgaaagattacaagatcgcagatgttactaaggacatgtttaacgctgatagtaaagagtttaaggacattgatatttacgatttcacgcattaccttttaatggtaaatagagagccgaatgaaaataaccctatcttaaagcgcttgatagaagccgtgaaagacatgcaaaaagaaagcgagaaaggaataaaacaaaaacttgaaacgcctagcgaatggggacacaattatagcgagtttaaaggtgatggtttaggagcgattaacaagttattagaaactaaaaaaggttttgtagcgggagcgtttcataaggaaggtttaggggatattgatttagtttatggaaactctaaatacggactagaacatatatttaatcgtagggaaagcgatgcgatagacaaaggcatgagtaaagaagaagctaaaaaatacgcattaaaaataattaacaatatccctaacataataagcaatggaaaactatcaaaagataatttagggcgtttaagtattgagtttgaaaatcaaagagtgggtttgaatgatagttggaaaggtgagactttaaataataggtgggttattacaagttatgaaatagataaatcaaggaatgggctaattgagtcgcctttagcaccaaattacaaggggaaagatactaatcccctaaaccttgatagccctaatcctaccacaaaaaattaa
>HP_0607|4.785870554339766
atgtataaaacagcgattaatcgtcctattacgaccttaatgtttgctttggcgattgtcttttttgggactatggggtttaaaaaattgagcgtggcgcttttccctaaaattgatttgcctacggtggtggttactacgacttatcctggggctagcgctgaaatcatagagagtaaggtaaccgataagattgaagaagcggtgatggggattgatgggatcaaaaaggttacttccacgagttctaaaaatgtgagtatcgtcgtcattgaatttgagttagaaaaacctaatgaagaagccttaaacgatgtggtgaataaaatttcttcggtgcgttttgatgactctaacattaaaaaaccctctatcaataaatttgataccgacagccaagccattatttcattgtttgtgagcagttcaagcgtgccggctacaacccttaatgactacgctaaaaacaccatcaaacccatgctccaaaaaatcaatggggtagggggcgtgcagctcaacggctttagggagcgccagattaggatttatgcaaatcccactttgatgaataaatacaacctgacttatgcggatcttttcagcacgcttaaagcggagaatgtggaaattgatggggggcgcattgtcaatagccaaagggaattttctattttaatcaatgcgaatagttatagcgttgcggatgtggaaaagattcaagtgggtaatcatgtgcgtcttggcgatattgcaaaaattgaaatcggtttggaagaagacaacacttttgcgagctttaaagacaaacccggtgtgattttagaaatccaaaagattgccggagcgaatgaaattgaaatcgtagatagggtgtatgaagctttaaagcgcattcaagccattagccctaactatgaaatcagaccctttttagacaccacgggctatatccgcacctctattgaagacgtgaaatttgatctagttttaggggcgattttagcggttttagtggtgtttgcgttcttgcgtaacggcacgatcaccctcgtttcagcgatctctatccctatttctatcatggggacttttgcgctcatccaatggatgggcttttcattaaacatgctcaccatggtggctttaacgttggcgatagggattatcattgatgatgcgatcgtggtgattgaaaacatccataaaaagctagaaatgggcatgagtaaacgaaaagcgagctatgagggggtgagagaaattggctttgctctagtggcgatttcagcgatgctgctctctgtttttgtgcctatagggaacatgaaaggcattattgggcgtttttttcaaagttttgggatcacggtggctttagcgatcgctctatcgtatgtggtggtcgttacgattatccccatggtaagctcagtcgtggtcaatcccaggcattctcgtttttatgtgtggagtgagcctttttttaaggctttagagtctcgttataccaagttgctccaatgggtattaaaccacaagatcattatctctatagcggtggttttggtgtttgtgggatcgctttttgtggcttctaagattggtatggagttcatgctgaaagaagatagggggaggtttttggtgtggcttaaggctaaaccgggcgtgagcatagattacatgacacaaaagagtaagatctttcaaaaagcgattgaaaaacatgctgaagtggaattcaccaccttgcaagtgggttatggcaccacacaaaacccttttaaggctaagatttttgtgcaactcaagcctttaaaagagcgtaaaaaagagcatcaattggggcaatttgagttgatgagcgttttaaggaaagagttgagaagcttgcctgaagctaaaggtttagatactattaatctttctgaagttactcttatagggggcggtggggatagttcgcccttccaaacctttgtgttttcccattctcaagaagcggtggataaaagcgtggagaatttgaaaaaattcttattagaaagccctgaattaaaaggcaaggttgaaagctatcatacaagcacgagcgaatcgcaaccgcaattgcaactcaaaatcttaagacaaaacgctaacaaatacggcgtgagcgctcaaaccattggatcagtggtgagctctgctttttctgggacttctcaagcgagcgtgttcaaagaagatggcaaagaatacgacatgatcattagagtgcctgatgacaagcgcgtttctgtagaagacatcaaacgcttgcaagtgcgtaacaaatacgataaattgatgtttttagacgctttagtggaaatcacagaaactaaaagcccgtccagtatttctcgctataaccgccaacgcagcgttacggtgcttgctgagcctaataggaatgcgggcgtttctttaggcgagattttaacgcaagtgagcaaaaacactaaagaatggttggttgaaggggcgaattacagatttaccggagaagcggataacgccaaagagagcaacggggagtttttagtcgctttagcgacagcgtttgtgctgatttatatgattttagcggcgttgtatgagtccattttagagccttttatcatcatggttaccatgcctttaagtttttcaggggcgttttttgctctaggtttagtccatcagcctttgagcatgttctctatgataggcttgattttgctcattggtatggtgggtaaaaacgccacgcttttaattgatgtggcgaatgaagagcgtaaaaaaggtttgaatatccaagaggccattttatttgccggcaaaacccgtctaagaccgattttaatgacgaccattgcgatggtttgcgggatgctgcctttagcgttggcgagtggggatggagcggcgatgaaatcccctatagggattgcgatgagtgggggcttgatgatttctatggtgttaagcttactcattgtgccggtgttttatcgtttgctcgctcccatagacgacaaaatcaagcggttttatcaaaaccaaaaaactttagaatga
>HP_0575|4.784721503533545
gtgcaattttttgatttctctttagaaagttttattaccaccttaatgaaaatcctagcccttttaatcgctatcatagggcatgagatcatgcatggcttgagcgcgtttttatttggggataggagcactaaagacgctaggcgtttgagtttaaaccctatcaggcatttagacatgatgggttcggtgcttttaccggctttattactcatttttcaagccccttttttgtttgggtgggccaaacccgtgcctgttgatatgcgctacattgtctctcaaaaaggctctctagcatgcgtagtggtgagtttagccggggtggcttataatttcactctggccgttctgctcgctttcatcacgcattggagcttccaacaactagggatcaacgctttaagcattgatgaattgaatctttatcagctcgctttagtaacctttctcattcaaggcattctttataatcttgtcttaggcgttttcaatagcctccctatcccgcccttagacggctccaaagcgttaggctttttagcgttgcattttaaaagtgcgtttttattggaatggttttctaaaatggaacgctacggcttgttggtagtgtttatttttttgtttatcccccctttatcggagttttttatccatgcgcccacaagatttttattttctttactcctctcttaa
>HP_0663|4.784467270676652
atgaacactttggggcgttttttaaggctcacgacttttggggaatcgcatggggatgtgatagggggggtattagacggcatgcctagcgggattaaaatagactatgcgctattagaaaatgaaatgaagcgccgccaaggggggaggaacgttttcattacgccacgaaaagaagacgataaagtggaaataacaagcggggtttttgaagattttagcacagggactcctatagggtttttaatccacaaccaaagggctaggagcaaggattacgataacattaaaaacctttttaggcctagccatgcggatttcacttattttcataaatacggcattagggattttaggggtggggggaggagttcggccagagagagtgctataagagtggctgctggggcgtttgctaaaatgcttttaagagaaatcggtattgtttgtgaaagcgggattatagaaattgggggtattaaagccaaaaattatgattttaatcacgccttaaaaagcgagatttttgccctagatgaagaacaagaagaagcgcaaaaaacagccattcaaaacgctatcaaaaaccacgatagcatagggggtgtggctttgattagagcgaggagcataaaaaccaatcaaaagctccccattggcttaggtcaagggctatacgctaaattagacgctaaaatcgctgaagcgatgatggggcttaatggggtgaaagcggttgaaataggcaagggggtagaaagctctttattaaaaggctcagagtataatgatttaatggatcaaaaggggtttttgagcaatcgtagcggaggggttttagggggcatgagcaatggggaagaaatcattgttagagtgcatttcaaacccacgccaagcattttccaacctcaacgaaccatagacattaatggcaatgagtgcgaatgcttgttaaagggcaggcatgatccttgcattgcgattagagggagcgtggtgtgcgagagtttgttagcgttggtgttggctgatatggtattactcaatttgacttcaaaaatagagtatttaaaaacgatttataatgagaattaa
>HP_0195|4.784077336762058
atgggatttttaaaaggtaaaaaagggcttattgtaggggtggcgaacaataaatccatcgcttatgggatcgctcaatcttgtttcaatcaaggggctactttggctttcacttatttgaatgagagtttagaaaagcgcgtaaggcctatcgcgcaggaattgaatagcccctatgtgtatgaattggatgtgagcaaagaagagcatttcaagtcgctatacaatagcgttaaaaaggatttaggctcattggattttattgttcatagcgtggcctttgcccctaaagaggctttagaggggagcttgttggaaacttctaaaagcgcgtttaacaccgctatggaaatttctgtttattctttaatagagctgacaaacaccctaaaacctttattgaataacggagcgtctgttttgactctaagctatttgggtagcaccaaatacatggcgcattacaatgtgatggggttggctaaagcggccctagagagtgcggtgcgttatttagcggtggatttaggcaaacaccatataagagtgaatgccctatcggccgggcctattaggacgctcgcttctagcgggatcgctgattttagaatgattttaaaatggaatgaaatcaacgcccctttaagaaaaaatgtgagtttagaagaagtgggcaatgccgggatgtatttgctctctagtttgtctagcggggtgagtggggaagtgcattttgtggatgctggctatcatgttatgggcatgggggctgtggaagaaaaagataataaagctacgctactgtgggatttgcataaagaacaataa
>HP_1287|4.781651395097271
atgcaagtttcacaatatctgtatcaaaatgtgcaatctatttggggggattgtatttcccatccgttcgttcaaggcatagggcgtgggactttagaaagagataaatttcgtttttatatcattcaggattatttgttccttttagaatacgctaaggtgtttgctttgggcgtagttaaagcttgtgatgaggcggtgatgagggagttttctaatgctatacaagatattttaaataacgagatgagtatccataaccattacattagaggacttcaaatcactcaaaaagaattgcaaaacgcgcgccccactctagcgaataaatcctatacaagctacatgctcgctgaagggtttaagggctctatcaaagaagttgcggcggctgttctatcctgtggttggagctatttagtgatcgcgcaaaatttaagccaaatccccaacgctttagaacatgccttttatgggcattggattaagggctatagttccaaagaatttcaagcgtgcgtaaattggaatattaatttgcttgattccctcactctcacttcttcaaaacaagaaattgaaaaattaaaggacatttttatcactacaagcgaatacgaatatctgttttgggatatggcgtatcaaagttga
>HP_1453|4.78157890735146
atgttaaaactcgctagcaaaacgatttgtttgtccctaatcgggtcattcaccgctgtagaagcctttcaaaaacaccaaaaagacggcttttttatagaagccgggtttgaaaccgggctattgcaaggcacacaaactaaagaacaaaccatagccacaactcaagaaaaacctaaacctaaaccaaagcccaaacccattacccctcaaagcacctatgggaaatactacatctcccaaagcaccgttttaaagaatgcgactgagttgtttgcagaggacaatatcaccaacttaaccttttattctttaacccctgtgtatgtaaccgcttacaaccaagaaagcgctgaagaagcaggctatggcgatagcagcttaattatgatacaaaacttcttgccttataatttaaacaatattgagctgagttatacagacaatcaaggcaatgtagtcagtttgggcgtgatagagactatccctaaacaatctcaaatcattctgcccgcaagcttgtttaacgatccgcagcttaacgctgatggcttccaacagctccaaactgccaccacacgattttctgatgccagcacgcagaatctgtttgataagctcagtaaggttacaaccaatcttcaaatgacttatatcaattacaaccaattttctagcggtaatggcagtggttctaaacccccatgccctccatacgaaaaccaagaaaactgcacggctaaagtgccgcctttcacctctcaagacgccaagaatttgaccaatttaatgctgaatatgatggcggtgtttgattctaaatcttgggaagatgccgttaaaaacgctccctttcagtttagcgacaacaacttgtcagcgccatgttattctaattattccacatgcgtgaatccttacaacgatgggcttgttgatcctaaattgatcgctaaaaataaaggagatgaatacaatatagaaaacgggcaaacaggctcagtgatattaacgccgcaagatgttatctatagctatagggttacgaataatctttatgtgaatctcttacccccaagaggaggggatttagggctagggtctcaatatggcggccccaatggtccaggcgatgatggcaccaattttggcgctttagggatattgtctcctttcttagaccctgaaatactgtttggcaaagaattgaataaagtcgccatcatgcaattaagagacattatccatgaatacgggcacactttaggctatacgcataatgggaacatgacttatcaaagggtgcgcatgtgtgaagaaaacaatgggccagaagagcgctgtaagggcgggaaaatagagcaagtggatgggcaagaagtgcaagtatttgacaacgggcatgaagtgcgagacaccgatggctctttctatgatgtgtgttctcgttttggcggccaaaatcagcccgctttccctagcagttaccccaattccatttatactgattgctctcaagtccccgctgggcttataggcgttactagcgcggtttggcaacaactcattgatcaaaacgccctaccggtggattacactaatttgagcagccaaaccaactatttaaacgctagtttgaacacgcaagattttgcgaccactatgcttagcgcgatcagtcaaagcctttcatctactagatctagcgccactacctatcgcacttcaaaaacctcacggccctttggagcccccctattaggcgttaatcttaaaatgggctatcaaaaatactttaatgattacttagggttgtcttcttatggcatcatcaaatacaactacgctcaagccaataacgaaaaaatccaacaattaagctatggcgtgggaatggatgtgttgtttgattttatcaccaattacactaacgaaaagaaccctaaaaacaatctaaccaagaaagttttcacttcctctcttggggtgtttggggggttaaggggcttatacaatagctattatttgttgaaccaatacaaagggagcggtaatttaaatgtgaccggtgggttgaattaccgctacaagcattctaaatattctgtaggcattagcgttcctttagtccagttgaaatctagagtcgtttctagcgatggcgcaactaccaattctatcaccctgaatgaagggggcagccattttaaagtgttttttaattacgggtggattttctaa
>HP_0372|4.781082209206653
gtgcgtatgggattaaaagcggattcttggattaaaaaaatgagtttagagcatggcatgattagccctttttgcgaaaagcaagtcggtaagaatgtgatcagctatggtttgagcagttacgggtatgatattagagtggggagtgagttcatgctctttgataacaaaaacgctttaattgaccctaaaaactttgaccctaacaacgcgactaaaattgatgcgagtaaagaagggtattttatcttgcccgctaacgcgttcgccctagcccatacgatagagtattttaaaatgcctaaagacactttagcgatttgtttaggcaaaagcacttacgctaggtgtgggattattgtgaatgttacgccttttgagccggaatttgaaggctatattacgattgaaatttctaacaccactaatttaccggctaaagtctatgccaatgaggggatcgcgcaagtggtgtttttacaaggcgatgaaatgtgcgagcaaagctataaagacagaggcggtaagtatcaagggcaagtgggcatcactttgcctaaaattttaaagtga
>HP_1289|4.778909289088679
atgaatgtcaaaaatcgtttgagcgattgggaatatcaatgggcagtggctctagtctatacgatatgtatctccataaacgctaggattttttatgacatagatggttcagctagcgattcgatttttgaccctaaaaatagctattatatgtggctagtgggtctaatagcggctttgttgtctaaccttttatttgacccacgaggtagggattgttataaatctttccaagtaagataccctaggtttctcaaagccatttttaaggctaggttttttggcgcgttttataacgctgtgttaggatcaaggctaagggatttttatgtgatgcttttaacgataccctttattgccgctatccatgaggtttcggcgtattacgggcatcctagcaacttccttatagagggtttggtcattcttggccttgtgtgtgtttttgggatttgttctaggctttgcgctaaattagggtggtga
>HP_1170|4.7759162753581075
atgggagttttactagaattagacaaccttaagcgtttgttagaagggtttgaaaccactcttttgatcgctcttagctctgcaatgatttcaatcattgttggaatgcttttggggagcttgatggcgtttggttctcaaatagtggttttggcgtgtcgtgtgtatttagaaagcattcgcatcatcccgcttttagcatggctttttattgtgtatttcgggttagcgagctggtttgatttgcatattagcgcggttttggcaagcgttattgtttttagcttgtggggtggcgctgaaatgatggatttaactaggggggttttaacttccgtgagcaaacaccaaatagaaagcgctctggctttaggcttagattcaaaaaaggtgatttttaatattattttccctcaaagctttttgtctttattgccctcaagccttaatttgttcacgcgcatgatcaaaaccacggctttagtttctctcattggagcgattgatttgctaaaagtgggccagcaaatcatagagcttaacctcttacgcatgcctaatgcgagctttgtggtttatggcgttatcttaatgttttattttagtttatgctatagtttgagcctgtatagttcctatttagaaaaaaaattccaacacattagagggtaa
>HP_0355|4.7741126414802855
atgaaaacaaaagcgccaatgaaaaatatccgcaatttttccattatcgctcacattgaccatggtaaaagcactttagcggattgtttgatttctgaatgcaacgctatcagtaacagagaaatgaagagccaagtgatggacacgatggatattgaaaaagaaaggggcattacgattaaggctcaaagcgtgcgcctgaattacacttttaagggggaggattatgttttaaacctcattgacaccccagggcatgtggattttagctatgaagtgtctcgttctttgtgttcgtgcgaaggggcgttattagtggtagatgccactcaaggcgtggaagcgcaaaccatcgccaacacttatatcgctttagataaccatttagagattttaccggtgatcaataaaattgatttgcctaatgcgaatgttttagaagtcaaacaggatatagaagacacgatagggattgattgctctaacactaatgaagtgagtgctaaagctaggcttggcattaaagatttgttagaaaaaatcattacaaccattcctgcccctagcggtgattttaacgctcctttaaaagcgctcatttatgattcatggtttgacaattatttaggggcgctagcgttggtgcgtatcatggatgggagcatcaacaccgagcaagaaattttagtgatggggacgggtaaaaaacatggcgttttagggctatactaccctaaccctttgaaaaaaatccccaccaaaagtttagaatgcggcgagattggcattgtgagtttagggctaaaaagcgttacggatattgcggtgggtgatacgctcacagacgctaaaaaccctacctctaaacccattgaaggctttatgccggctaaaccctttgtttttgcggggctttaccctatagaaacggacaggtttgaagatttaagagaagcgttattgaaactccagcttaacgattgcgctttaaattttgagcctgaaagctctgtggcgcttggctttggctttagggtgggctttttagggttattgcacatggaagtgattaaagaaagactggaaagggaatttggccttaacctcatcgctaccgctcccacggtggtgtatgaagtgcatttaacggataatagcatcaaatacgtccaaaaccctagcgaattgccccctgaaaattgtatcgcttgcatcaaagagccttttgtgagggcgacgatcatcacgccgagtgaatttttgggtaatttaatgcagttattgaataataaaagaggcattcaagaaaaaatggaatatttgaaccaatctcgtgtcatgctcacttattccttgccgagcaatgaaattgtgatggatttttatgacaaactcaaatcttgcactaaagggtatgcgagctttgattatgagcctatagaaaacagagaagctaacttggtgaaattagatgtgagggtggcaggcgatgtggtggatgcgctttctatcattatagataagaataaggcgtatgaaaaggggcgcgctttagtggaaacgatgaaagagcttatcccaagacagctttttgaagtcgctatccaagcgagcgtggggaataaaatcatcgccagagagacgatcaaatctgtcggtaagaacgtaacggctaagtgctatgggggcgatattacacgaaaaagaaaactcttagaaaagcaaaaagagggcaagaaacgcatgaaagctatcggtaaggtggagcttccccaagaagcgtttttagcgatattaaagatcgattag
>HP_0632|4.772508314570711
atgtcaaaaaaaatcgtagtcgatcctatcactaggattgaggggcatttaaggattgaagtgatcgtagatgatgataacgtgatcactgatgcgttttcttcttctacgctttttagggggctagaaaccattattaaaggcagagatccacgagatgcaggcttcatcgctcaaaggatttgcggggtatgcacttattcgcattataaggccggtatcacggcggtagaaaacgctctaggcatcactcccccattaaacgcgcaattggtgcgatctttgatgaacatggcgctgctttttcatgaccatgtggtgcatttctatactttgcatgggcttgattggtgcgatatcatgagcgctttaaaagccgatcccattcaagcggcaaaactttctttcaaatacagcccttaccctattaataccggtgccggtgaattaaaagcggttcaaaaacgcttgagcgatttcgctaaaagcggatctttggggcctttcagtaacggctattacgggcataaaacttatcgtttaagtccggagcaaaatttaatcgtcttaagccactacctcaagcttttagaaatccaaagggaagcggcgaaaatgaccgctatttttggggccaaacagcctcacccacaaagcctaacggtggggggtgttacgagtgttatggatatattggatccgacgagattggctgaatggaagagcaagtttgaagtggtggccaatttcatcaaccatgcttactaccctgatttggtgatggcaggcgaaatgttcgctaacgaacaatccgttatcaaaggctgtggcttaaggaattttatcgcttatgaagaagtgctgcttgggagggataaataccttttgagtagtggggtggtgcttgatggggatatttctaaattacaccccattgatgaaagtttgattaaagaagaagttacgcattcttggtatcaatacgaagacactaaagaagtgcaactccacccttatgacgggcaaacgaacccgcattataccggtttaaaagacggcgagagcgtggggattgaaaataaaatcatccctgctaaagtgcttgacactaaaaataaatattcttggataaaatcgcccagatacgatagtaagcccatggaagtaggtcctttaagttccgtagtggtaggtttagcggcgaaaaacccttatgttactgaagtggctacgaagtttttaaaagacactaaactgcctttagaggcgttgttttcaacgcttgggcgaacagctgcaaggtgtattgaagctaaaacgatcgctgataatggccttttggcgtttgatgcgttagtggaaaatctaaaaagcgatcaaagcacttgtgctccttatcacattgataaaaatcaagaatataaagggcgctacattggtcaagtgccaaggggcatgctaagccattgggtgcgtattaaaaacggcgtggtggaaaattatcaagcggtggtgccttctacttggaatgcagggcctagagattctcaaaatcaaaggggggcttatgaaatgagcttgattggcactaaaatcgctgatttaacccagcctttagaaatcattaggactatccattcttttgacccatgcatcgcatgctcggtgcatgtgatggattttaaagggcagtctttaaacgagtttaaagtagagcctaatttcgctaaattctaa
>HP_0542|4.77036895886358
atgaaaacgaatttttataaaattaaattactatttgcttggtgtcttatcattggcatgtttaacgctccgcttaatgctgaccaaaacacggatataaaagatattagtcctgaagatatggcactaaatagcgtggggcttgtttctagagatcaactaaaaatagagatccctaaagaaaccctagaacaaaaagtggccgtactcaatgactataatgataagaatgttaatatcaagtttgacaacataagtttagggagttttcaacctaatgataatctaggtatcaatgcgatgtggggcattcaaaatcttctcatgagccaaatgatgggcgattacggtccaaacaatcctttcatgtatggttatgcaccaacatactcagattcatcatttttaccaccgatcttagggtattaa
>HP_0023|4.768960386240979
atggtttatttaaagtggaaagtgctttttttagggtggttgcatttaagagctttaaagcgcgttggttgtaggatttcatcacgcctcatagttaggatatggggcaaatccaaataa
>HP_0687|4.763357137291709
atgaaagaaatcactatcgcccttgtgggccagcctaatgtggggaaatcgtccttaatcaacgctttgagcaacgcccatttgaaagtggggaattttgccggggttaccgtggataaaatggaagtgggtttgatccacaaagagcatcaaatcactatcattgatttacctggcacttacgcgctcaatgacttcaccactgaagaaaaggttactaaagattttttagaaaaagggcaatacgatctcattcttaatgtggtggattccaccaatttagagcgtaatttagccttaagcgcgcagctattagacacgaataaaaaaatgctactcgcactcaacatgtgggatgaggcacaaaaagagggcattaaaatcaatacagaaaagctttctaaagaattaggggttgtgtgcgtgccaacaagtgcaagatccaaagaagatcgcttgaataccgagcttttattagacgaaattgtcaggctttattctcaaaatactacaaataatgaaaacataaaagtcccgtctcaaagctttaaggagtctttaaaatacagccagagcgctcaaagaatcgctcaattagtgatcagtgaaaaccaacaaaacgcgagttttgaacacacttataagattgataagattttaatgcacaagcgttatgggattttcatttttttagggtttatgtttatcattttttccttgagctttttaataggggggggagtgcaaaaagcgcttgaaacagggtttaaatttttaagcgatggcatcaaagaaaatgtggctaatgaagatttagcgtctttggtgggcgatggcattattgggggagtgggagcgacggtttcattcttgcctttaattgtggtgttgtattttgggatttctttactagagacgacaggctatatgagtagggtagcgtttttgttagatgggatcttgcataaatttggcttacatgggaagagttttatccctttaatcaccggttttggctgctcagtgcccgcttacatggcgacaagaaccttacaaaactataacgaacgactgatcacgctttttgtgatcgggtttatgagctgctcggcaaggctgcctatttatgtgctgtttgtaggctcgtttttcccttcttcaagtgctgggtttgtgctgttttgcatttatattttgggggcggttgtggcgttagtgatggccaaattactcaaattaagcgtgtttaaaggacaaaccgaatcttttatcatggaaatgcccaaataccgctttcccagttggagaatggtctatttcagtatctacaccaaatcgctttcttaccttaaaaaggctgggacttacattttagtgggagcgattttaatctggtttatgtctcaataccctaaaagcgatgcggccatgaaagcttataaacaagaaagcttgttagtgaataaggataccactctttcaagcgaagctaaagaagaaaaattaaaagaattaaaaacagaattggataaaaagaatttaaaaaatagcattgtaggaagaggcggggcgtatttagaaaaagtctttagccctatggattttgattggcgtttgagtgtgtcgcttgtaaccggatttatggctaaagaggtggtggtttctactttgggcgtgttgttttctttaggggatcaaaatgaaaaatctgacgcttttagagggattttaagaaaagaagtcagcgtgcctagcggaatcgcttttatcgtgtttgtgatgttttatatcccttgttttgcagcgaccattacttttggtagggaagcgggagggataaagtttgtagcgtatttattcatcttcacaaccgttgtagcgtatgcgttttccttgatagctttttatgcgactcaaattttggtttaa
>HP_0817|4.762209653952348
atgaatcgcatgaataaaaattatcttttaatctttttgttgttagcgagtcttgttgctagagagaaggacgcttcttcaaacctttttgatttgattgataaggggatcaacagagaacaagaattaaaagagcaggagcaaaaaacgcgcttaaaactggctcaaagccctttagtagcgttagagattgtcccccaagaaacgccctatttagaatggcaaggggctagggagtcgtattatttaaaggtgagcgctgtagtggagagcgtggttatcttaaaaattgacatcaatcaagggcgttcttgctcgctctaccccacgcctaaaagcgtttctttagtgaggaatcaaagcgtagcctatgaaattttatgcgaaaaccaacccctatggatagaagtaagcaccaatttaggcaaacgcacctttcagttttaa
>HP_0826|4.761824228214123
ttgcgtgtttttgccatttctttaaatcaaaaagtgtgcgatacatttggtttagtttttagagacaccacaactttactcaatagcatcaatgccacccaccaccaagcgcaaatttttgatgcgatttattctaaaacttttgaaggcgggttgcaccccttagtgaaaaagcatttacacccttatttcatcacgcaaaacatcaaagacatggggattacaaccaatctcatcagtgaggtttctaagttttattacgctttaaaataccatgcgaagtttatgagcttgggggagcttgggtgctatgcgagtcattattccttgtgggaaaaatgcatagaactcaatgaagcgatctgtattttagaagacgatataaccttgaaagaggattttaaagagggcttggattttttagaaaaacacatccaagagttaggctatatccgcttgatgcatttattgtatgatgccagtgtaaaaagtgagccattgagccataaaaaccacgagatacaagagcgtgtggggatcattaaagcttatagcgaaggggtggggactcaaggctatgtgatcacgcctaagattgccaaagtttttttgaaatgcagccgaaaatgggttgttcctgtggatacgataatggacgctacttttatccatggcgtgaaaaatctggtgttacaaccttttgtgatcgctgatgatgagcaaatctctacgatagcacgaaaagaagaaccttatagccctaaaatcgccttaatgagagaactccattttaaatatttgaaatattggcagtttgtataa
>HP_1527|4.7575989593703
atgaaaaaatccctttgtctgtctttctttctgactttctctaaccctcttcaagcccttgtgatcgagcttttagaagaaatcaaaacttcgccgcataaaggcacttttaaggctaaagtccttgattctaaaaaaccaagacaagttttaggcgtttataatatctccccacacaaaaaactcacgctcactatcacccacatatccactgcaatcgtctatcaaccccttgatgaaaaactttctttagaaacaaccttaaaccctaaccgccctactatccctagaaacacccagattgttttttcttcaaaagaattgaaagagtcgcacccgcaccaaatgccttctttaaacgcgcccatgcaaaaaccacaaaacaaaccccattcatcgcaacaaccttctcaaaacttttcttacccagagcccaaactaggctctaaaaactctaaaaacagccttttacagcctttagcaattcctagcaaaataagtcccactaacgaaactcaaacgccaacaaacgacactaaaccccctttaaagcattcttcagaagatcaagaaagcaacctctttataacgccacccactgaaaaaacgctccctaacaacacctctaacgctgatattagtgaaaacaatgaaagcaatgagaataaagataatgtggaaaaacaagccattagagatgctaatattaaagaatttgcatgcgggaagtgggtctatgacgatgaaaatttacaagcctaccgcccaagcattttaaaacgcgttgatgaagacaaacaaactgcaacagatattaccccttgcgattacagcaccgctgaaaataaaagcggtaaaatcattaccccctatactaaaatctccgttcataaaacagagcctttagaagagccacaaacttttgaagctaaaaataatttcgccattcttcaagccagaagctctacagaaaaatgcaaaagggctagagcaagaaaagacggcacgactaggcaatgctatctaatagaagagcctttaaaacaagcatgggagagtgagtatgaaatcaccacgcaattagtgaaagccatttatgagcgccccaaacaagacgatcaagtagagccgactttttatgaaaccagcgaattggcttattcttccacacgaaaaagcgaaataacgcacaatgaattgaatttgaatgaaaaattcatggaatttgtggaagtgtatgaggggcattatttaaacgatataattaaagagagcagtgaatataaagaatgggttaaaaaccatgtgcgctttaaagaaggggtgtgcatggctttagaaatagaagaacagccacgagctaaaagcacgcctttgagtattgaaaactctcgtgtggtatgtgtcaaaaaggggaattatttattcaacgaagtttaa
>HP_0853|4.756784083101398
atgctacaaaccatcaacttaacgcaacgctatgcgactaaaaaattgtttgaaaacgtgaatatcaagctggataaaaacaaacgctacgggcttattggggctaatggcgcaggaaagtccacttttttaaagattttaagcaagagcattgattgtagcagtggggaagtcatcattacaagcggcatgaaaatgggggttttagggcaggatcaatacgcttttgaagatttgagccttaaagatgcggttttgataggcaacaagcgtttgtatgacgctatcaaagaaaaagagcgcttatacaccgaaggcgatttgagcgatgataaagtgaatgccagattaggggagttagaaaccatttgcgtggaagaagatcccatgtatgaatgcgaagtggcgattgaaaaaatcctagaagatttaggcattcctagctctaaacacaacgatttgatgaaaaccctgccaagcagcgataaatttaaaatccttctcgctcaagtcttgttccctaaaccggatattttgcttttagatgagccgaccaacaacctggatttaaacgccattgaatggctagaaaacaacctcaaacgccatgaaggcacgatggtcgtcattagccatgacaggcattttttaaatgcggtatgcacgcatattttggatttggatttccacagcgtgcgcgaatttagcgggaattatgacgattggtatatcgcttccactctgatcgctaaacagcaagaggccgaacgcaataaaaaactcaaagaaaaagaagagctagaaaaattcatcgcgcgctttagcgctaacgcttctaaagccaagcaagccaccagccgccaaaaacaactggataaattagacattcaaagtttagcggtatctagcaggagggatcctagcattatttttaaacccaaacgcaccattggtaatgaagccttagagtgcgaaaacatctctaaaagttatgacgaccaaatcgttttaaatcaagtgagcttgaaagtgatgcctaaagacaagatcgccctcatagggccaaacggcgtgggtaaatccacgctttgtaaaattctagtagaagaattaaagccggataagggcgtggtgaaatggggggcgacggtttcaaaaggctatttccctcaaaacgtgagcgaagaaattagcggggaagagaccttgtatcaatggctctttaacttcaataaaaagattgaaagcgctgaggttaggaacgctttagggaggatgctgtttaatggcgaagagcaagaaaaatgcgtgaacgctttaagtgggggcgaaaaacaccgaatggttttatccaagctcatgctagagggggggaattttttagtcttagatgagccaaccaaccatttggatttagaagcgattatcgctttaggcgaagcgctctttaaatttgatggggcgctgatttgcgtaagccatgacagagagctcattgatgcgtatgctaataggatcattgaattagtcccaagccctaaaggcgcttcaatcattgattttaaaggcagttatgaagagtatttggcgagcaaaaaatga
>HP_0516|4.755326967500478
atgtctaaattgaatatgaccccacgagaaattgtcgcttatttagatgaatacatcattgggcaaaaggaagctaaaaagtctatcgctatcgcttttaggaatcgttacaggcgtttgcaattggaaaaatccttacaagaagaaatcacgcctaaaaacattttaatgattggttctactggcgtgggtaaaactgaaatcgcaagacgaatagcaaaaatcatggagctcccctttgtgaaagtggaagcgagcaaatacacagaagtgggttttgtggggcgcgatgtggagtctatggtaagggatttagtcaataacagcgtgcttttagtggaaaatgagcataaagaaaaattaaaagacaagattgaagaagcggttatagaaaaaatcgctaaaaaactcctaccccccttgcctaatggcgtgagcgaagaaaaaaaacaagaatacgctaacagccttttaaaaatgcaacaaagaatcgcgcaaggcgagttggatagtagagaaattgaaattgaagtgcgtaaaaaaagcatagagattgattccaatgtgccgcctgaaattttaagggttcaagaaaatttgattaaggttttccataaagaacaggataaagtcaaaaaaactttaagcgttaaagaggctaaagaagctctaaaagcagaaattagcgacacgcttttagacagcgaagccattaaaatggaaggcttgaagcgtgcggaaagttcaggggtgatttttattgatgaaattgataagatcgctgtaagctctaaagaaggaagccgtcaagatcccagtaaagagggggttcaaagggatttattgccgattgtagaggggagtgtggtgaatacgaagtatggttctattaaaacagagcatattttattcattgcagcaggggcgtttcatctttctaaaccaagcgatttgatccctgaattgcaggggcgtttccctttaagggtggagttagaaaatttaaccgaagaaatcatgtatatgattttaacccaaactaagacctctatcatcaagcaataccaagcccttttaaaagtggagggcgtagaaattgcgtttgaagacgatgcgatcaaagagttagccaaactttcttataacgccaatcaaaaaagcgaagatataggcgctagaaggttgcacaccaccattgaaaaagtgctagaagacattagttttgaagcggaggattattcggggcaaaatgttactatcactaaagaattggttcaatcaaagctagaggatttagtggctgatgaaaatttggtgaagtatattttatga
>HP_0827|4.751316372317498
ttgagaaacatttatgtagggaatttggtttatagcgctaccagtgagcaagtcaaggagcttttcagtcaatttggcaaagtttttaatgtcaagctgatttatgacagagaaacgaagaaacctaaaggttttggctttgtagaaatgcaagaagagagcgttagtgaagcgatcgctaaattagacaatacggattttatgggcagaacgattagggtaaccgaagctaatcctaaaaagtcttag
>HP_1379|4.750380709632533
atgactgaagattttcctaaaattctgcctttattggtagaagaagacacctttttatacccctttatgatagcccctatttttttgcaaaataacgccagcattaaggcggtggcttacgctaaaaacaacaaatcgttagtctttattgcatgccaaaaagacaaattaaacgataatgaagccccttattatgatgtgggggtgataggttcggtgatgcgtgaagccaacatgcctaatgggcgcgtaaaattgctctttaatggcatcgctaaggggcgtattttagagcctgctaaagaaaacgagcaaggctttttagaagctcaaataagccccattgaatatttagaatacgataaagaaaacattcaagcgatcgtggaagtgttaaaagaaaaggtgatcactctagccaatgtcagctcactcttccccccggatttgatcaaggctttagaagacaatgacgatcctaaccgcatcgctgatttaatcgcagcggccttgcatttaaaaaaagatcaagcgtattctctttttgccaacaacaacaccgaacagcgtttgttggatttgattgatattgtgatagaagagactaaaacccaaaaactccaaaaagaaatcaaatccaaagtccatcaaaaaatggagcaaaccaataaggaatatttcttaaaagagcagctcaaacaaatccaaaaagagcttggcacagacaaacagcgagatgaagatttaaaccaatactaccaaaaactagaaagcatcaagccttttttaaaagaagaagcgtttaaggagattaaaaagcaaattgaccggctgagccgaacccatgcggacagctcggatagcgcgactttacaaaattatattgaaaccatgctggatgtgccttttgggcaatacgggaaaaaagcgcttgacattaagcatgtgagagaacaactagacaaggatcattattccttaaaaaggcctaaagagcgcattgtagaatactttgccaccatgcagcttttagaaatgcgccgcaagaaaaagccagaaaaaaaagacaaaactaaaggcacgattttatgcttttatgggcctcctggcgtgggtaaaacaagcttagctaattccatcgctaaagcgatagagcgccctttagttcggatcgctttagggggattagaagatgtgaatgaattaagagggcacagacgcacttatataggctcaatgcctgggcgcattgtccaagggcttattgaagctaaaaagatgaatccggtcatggttttagatgaaattgataaggtggataggagcgttaggggcgatccagcgagcgctttattagagatcttagaccctgagcaaaataccgcttttagggatcattatgcgaattttagcattgatttgtcgcaagtgatttttatcgctaccgctaacaatattgacagaatcccggcccctttaagagacagaatggaatttatcagcgtgtccagctacacgcctaatgaaaaagaagaaatcgctaaaaattatcttattccccaagaattagaaaagcacgccttaaagcctagcgaagttgagattagccatgagtgtttgaaactcattattgaaaaatacaccagagaagcgggcgttagggatttacgaagacagatcgcaacgattatgcgtaaagtggctttaaaatacctagaagataacccgcaccaaaaagggcgaaccaaaaaaggcaaaaatgaaaaaagcgaagatcaaaaaagcgaagatcaaaaaagcgaaaatcaaaaaagcgagaacaaagatttctgcgtctctatcacgcctaacaaccttaaagagtatttagagcgcatggtgtttgaaattgaccccatagatgaagaaaataaaatcggtatcgtcaatggtttggcatggactccagtgggcggtgatgtgcttaaaattgaagtgctcaagattagaggcaagggagaattgaaactcaccgggagtttaggcgatgtgatgaaagaatccgccattattgccttttctgttgtcaaagtcttattggataacgaaaccttaaaagtgcctaaaatccctagcgagaccgatgcagagggcaagaaaaagaaaaaagtgctgaaagtttataacgcttatgatttgcatttgcatgtccctgagggggctacgcctaaagacggcccgagcgctgggatcgctatggcaagcgtgatggcgagcattttgtgcgatagggctacaagaagcgaagtggcaatgacgggcgaattgactttgagcggggaagttttacccataggagggttgaaagaaaagttgatcgctgcttttaaagccggcattaaaaccgctctcattcctgtcaaaaattacgaaagggatttagacgagatccctgctgaagtgcgagaaaatttaaacatcgttgcggtgaaaaacatcgctgaagtgttagaaaaaactttgctttga
>HP_0325|4.750017795045517
atgaaaaaagcgctttatttaggggctgttgcgtttagcgttgcattcagcatggcatcagccaatgagccaaaaattgattttaaccctcccaattatgtagaagaaaccccctctaaagaatttatccctgaattgaacaagttagggagtttgtttgggcagggtgagcgccccttgtttgcggacaggagggcgatgaagcctaacgatttgatcacaatcattgtttctgaaaaagcgagcgcgaattattccagctctaaagattataaaagcgcttcagggggtaattccacgcccccaagactcacttataacgggctagatgaaagaaagaaaaaagaagcggagtatttagacgataagaataattacaatttcaccaaatccagcaataacacgaattttaaaggcggtggctcgcaaaaaaagagcgaagatttagagattgtgttgagcgctcgaatcattaaggtgctagaaaacgggaattatttcatctatgggaataaggaagtgctagtggatggggaaaagcaaatccttaaggtgagtggggtgatccgcccttatgatattgaaaggaataacaccatccaatccaagtttttagccgacgctaagattgaatacacgaatttagggcatttgagcgattccaataagaagaaattcgctgctgatgcgatggaaacccaaatgccttattaa
>HP_0169|4.746157612122572
ttgaaccaagttgaattactctctccagctggtaatttaaaaaaacttaaaatcgccctcaactatggggctgatgcggtttatgggggagtgagccatttttctttacgcaatcgtgcaggcaaggaatttactttagaaactttcaaagaagggattgactacgcccatgcgctaaataaaaaagtctatgccacgatcaatggtttccctttcaattcacagctcaaacttttagaagaacatattgataaaatggcagaattagagccggacgcttttattatcgctgcgcctggtgtggtgaaactcgctttaaaaatcgccccgcatatccctatccatttatccacgcaagcgaatgtcttaaatttgctagatgcacaagtgttttatgatttaggggttaaacgcatcgtgtgcgcgagggaattgagcctgaatgatgcgattgagattaaaaaagccttacctaatttagaattagaaatctttgtgcatgggagcatgtgctttgccttttcagggcgctgcttgatttcggccttacaaaaggggcgcgtgcctaatagagggagttgcgcgaatgattgccggtttgattatgaatattacgtgaaaaaccctgataatggcgtgatgatgagactggttgaagaagagggcgtaggcacgcatatttttaacgctaaggatttgaacctctctggccatatcgctgaaattttaagttccaacgccattagcgcgcttaagattgaagggcgcaccaagtccagttactacgccgcgcaaaccacgcgcatctatcgtttagcggttgatgatttttaccataacaccttaaagccgagtttttatgccagcgaattgaacacgcttaaaaacaggggttttacggacggctatttgatgcgaaggccttttgaaaggttggatactcaaaaccaccaaacagccattagcgaaggggattttcaagtcaatggcgaaataaccgaagacgggcgtttttttgcatgcaaattcaccactaccactaacaccgcttatgaaatcatcgctcccaaaaatgcggctatcacgcccatagtcaatgaaattggcaagatttacacctttgaaaaacgctcttatttagtgctgtataaaatccttttagaaaataacaccgagctagaaactatccatagcgggaacgtgaatttagtgcgactgcccgcacccttaccggcttttagttttttacgcacccaagtcagagtctaa
>HP_0618|4.745989206722531
atgaaacaactatttttgatcattggagccccagggagtggtaaaaccactgatgcagagcttatcgctaaaaataacagcgaaacaatcgctcatttttctaccggggatttactcagggctgagagcgctaaaaagaccgagcgaggcttattgattgaaaaattcacttctcaaggcgaattagtgcctttagaaattgtggtagaaacgatcctttcagcgattaaaagctctggtaaagggatcattttaattgatggttatcctaggagcgtggaacaaatgcaggctttggataaggaattgaacgctcaaaacgaagtgatcttaaaaagcgtgattgaagtagaagtgagtgaaaacactgctaaagaaagggttttagggcgctctaggggggctgatgataatgaaaaggtgtttcataaccgcatgcgggtgtttttggatccgttgggcgagatccaaaatttttacaagaataagaaggtgtataaagcgatcgatggggagaggagcattgaagagattgtgggcgaaatgcaagagtatatcttgtctttcggtaattaa
>HP_1094|4.745300977156089
gtgtgtgagcgaaaacttttgttttttaagtccaatttgattttatcctttattggcacttgtttaaatgcttacgaaaaagacaatgagttatgggcgttagcaaagatttacgatatagaagcggtgttagatttacttaacaatgagaaatcaacaagcccagcagtgtattgttattacgaaaaagacaacgccgtcatagtggataagcccatgctaatcaatcatttagccatagtagaacaagggcattgggataaaaaagatagaaattcaattgacaatagcaaaataaacatactagacttgaattacccaaccgctaaagcgattgggctttttcttgcttcatag
>HP_1198|4.7435730507175995
atgtcaaaaaaaattcccctaaaaaaccgcttgagagctgattttacaaaaaccccaacagatttagaagtccctaatttattattattacaacgagacagctatgattctttcttgtattctaaagagggtaaagagagcgggattgaaaaggtttttaaatccattttccctatccaagatgagcataaccgcatcactttagaatacgcgggttgcgaatttggcaagtctaaatacaccgttagagaagcgatggagaggggcattacctactctatccctctcaaaattaaggtgcgcttgatcttgtgggaaaaagataccaagagtggcgaaaagaacggcattaaggatattaaagaacaaagcattttcattcgtgagatccctttgatgacagaacgcacttcatttattattaatggggtggagcgcgtggtggtcaatcaactccacagaagccccggtgtgattttcaaagaagaagagtctagcacttctttaaacaagctcatttacacagggcaaatcattcctgataggggttcgtggttgtattttgaatacgattctaaagatgttttatacgctcgtatcaataaacgccgtaaagtgcctgttaccattttattcagggcgatggattatcaaaaacaagacatcatcaaaatgttctacccgcttgttaaagtgcgttatgaaaacgataaatatttgatcccgtttgcttcattagacgccaatcaaagaatggaatttgacttgaaagatcctcaaggcaaggttattcttttagcgggtaaaaagctcacttcaagaaagattaaagagcttaaagaaaaccatttagaatgggtggaataccctatggatattttactcaatcgccatttagctgagcctgttatggtagggaaagaagtcttattggacatgctcactcagctagataaaaacaaattagaaaaaatccacgatttaggcgtgcaagaatttgtgatcatcaacgatctggcgttagggcatgacgcttccattatccaatctttttcagccgattctgagtctttgaaattactcaagcaaaccgaaaaaattgatgatgaaaacgctctagcggcgattcgtatccataaggttatgaaaccaggcgatcccgttacgactgaagtggctaagcagtttgtcaaaaaacttttctttgatccagaacgctatgatttgaccatggtgggccgcatgaaaatgaatcacaagttaggcttgcatgtgcctgattacattacgactttaacgcatgaagatattatcaccaccgttaaatacctcatgaagatcaaaaacaatcaaggcaagattgatgacagggaccacttgggcaatcgtaggattagggcggtaggggaattgttggccaatgaattgcattcaggtttagtgaaaatgcaaaagaccattaaagacaagctcactaccatgagcggggcttttgattcgctcatgccccatgacttggtcaattctaaaatgatcacaagcaccatcatggaatttttcatgggcggtcagctctcgcaatttatggatcaaacgaatcccttgagtgaggttacgcacaagcgccgcctttcagcgctcggcgaaggggggttggtgaaagacagagtggggtttgaagccagggatgtgcaccccacgcattatggccgaatttgtcccattgagaccccagaaggtcaaaatatcggtctgatcaacaccctttccactttcacaagagtgaatgatttaggctttattgaagccccttataaaaaggttgtggatggcaaggtcgtgggtgagacgatttatttgaccgctattcaagaagacagccacatcatcgctcccgcaagcacccccattgatgaagaggggaatattttgggcgatttgattgaaacgcgcgtggaaggcgagatcgttttaaacgaaaaaagcaaagtaaccttaatggatttaagctctagcatgctagtgggggtagccgcatcgctcattcctttcttagagcatgatgacgccaaccgtgccttaatggggactaacatgcagcgccaagcggtgcccttattaagaagcgacgctcccattgtaggcacggggattgaaaaaattattgctagggattcttggggagcgatcaaagccaatcgcgcaggcgttgtagaaaaaattgattctaaaaatatttatattttaggcgaaagcaaagaagaagcctatattgatgcgtattctttgcaaaaaaacttgcgcaccaaccaaaacaccagtttcaatcaagtccctatcgttaaagtgggcgataaagtgggagccgggcaaatcatcgctgatggccctagcatggatagaggcgagttggcgttagggaaaaatgtgcgcgtggcgttcatgccttggaatggctataactttgaagacgcgatcgtggtgagtgagtgcatcactaaagatgatattttcacttccacccacatttatgaaaaagaagtggatgctagggagcttaagcatggtgtggaagaatttaccgctgatattcctgatgtgaaagaagaagcgctcgctcatcttgatgaaagcgggatcgttaaagtcggtacttatgtgagcgctggcatgattttggtgggcaaaacttctcctaaaggcgagattaaaagcacgcctgaagagcggcttttaagggctatttttggggataaagccgggcatgtggtcaataagagtttgtattgccctcccagtttggaaggcacggtgattgatgtgaaagtcttcactaaaaaaggctatgagaaagacgcgcgagttttgagcgcgtatgaagaagaaaaagccaagcttgatatggagcattttgatcgcttgaccatgctcaatagagaagaattgttgcgcgttagctcgctcctttctcaagcgattttagaagagcctttcagccataacggcaaggattataaagaaggcgatcaaatccctaaagaagaaatcgcttcaatcaaccgcttcactttggctagtttggtcaaaaagtattctaaagaagtgcaaaaccactatgaaatcactaaaaacaatttcttagagcaaaagaaagttttgggcgaagagcatgaagaaaagctttctattttagaaaaagatgatattttgcctaatggcgtgatcaaaaaagtcaagctctatatcgctacaaaacgaaagcttaaagtgggcgataaaatggcaggaaggcatgggaataaagggattgtgtctaatatcgtgccggttgcggatatgccttataccgctgatggcgagcctgtagatattgttttaaaccctttaggcgtgccaagccgcatgaatatcgggcagattttagaaatgcatttaggcttagtggggaaagaatttgggaagcaaatcgctcgcatgctagaggataaaaccaaagattttgccaaagaattgcgtgctaaaatgctagaaatcgctaacgctattaatgaaaaagaccccttgacaatccatgcgcttgagaattgttctgatgaagagcttttggaatacgcaaaagattggagcaagggcgttaagatggctatccctgtgtttgaaggcatctcgcaagaaaaattttataagctatttgaattagctaagatcgctatggatggcaaaatggatctgtatgacggacgcacaggcgagaaaatgagggagcgcgtgaatgtgggctacatgtatatgatcaaactccaccatttagtggatgaaaaagtccatgccagaagcacaggcccttatagcttagtaacgcaccagcccgtggggggtaaagcgctctttgggggtcaaaggtttggggaaatggaagtgtgggccttggaagcttatggcgcagcgcacactctaaaagaaatgctcaccattaaatccgatgatattagaggcagagagaacgcttatagggctatcgctaaaggtgagcaagtgggcgagagtgaaatccctgagactttctatgttttgactaaagaattgcaatcgctcgctttggatattaatatttttggggacgatgtggatgaggatggagcacctaaacccattgtcattaaagaagatgacaggcctaaagactttagctctttccagctcacactagctagccctgaaaaaatccattcttggagttatggggaagttaaaaagccagaaacgatcaattatcgcaccctaaaacctgaacgagacggcttgttttgcatgaaaatctttggccccactaaagattatgaatgcttgtgcggcaaatacaaaaagcctcgcttcaaagacattggcacatgcgaaaaatgcggcgtggcgatcacgcactccaaagtcaggcgttttagaatggggcatattgaattggccactcctgtagcgcatatctggtatgttaattccttgcctagccgtatcggcacgcttttaggcgttaagatgaaagacttagagcgcgtgttgtattatgaagcttatatcgttaaagaaccaggcgaagccgcttatgacaatgaaggcactaagcttgtgatgaaatacgatattttgaatgaagagcagtatcaaaatatctcacgaagatacgaagacaggggctttgtagcgcaaatgggcggtgaagcgatcaaggatttgttagaagaaattgatttgatcaccttattgcagagtttgaaagaagaagtgaaagacaccaattctgatgcgaaaaagaaaaaactcattaagcgtttgaaagtggtagaaagctttttaaattctggtaataggcctgaatggatgatgctcacggttttaccggtattgccaccggatttaaggcctttagtcgcgctagatggcgggaagtttgcagtcagcgatgtgaatgaattgtatcgtcgtgtcatcaatcgtaaccaacgcttgaaacgcttaatggagcttggagcgccagaaatcattgtgcgcaatgaaaaaaggatgttgcaagaagccgtggatgtgctttttgataacggccgcagcactaatgcggttaaaggggctaacaaacgccctttaaaatcgctcagtgaaatcattaaaggcaagcaggggcgtttcaggcaaaaccttttaggtaagcgcgtggatttttcaggcagaagcgtgattgtggttgggcctaatctcaaaatggatgaatgcgggttgcctaaaaacatggcgttagaactcttcaaaccgcatttgttatccaagcttgaagagagaggctatgccaccacgctcaaacaggctaaacgcatgattgagcaaaaaagcaatgaagtatgggagtgcttgcaagaaatcacagaggggtatccggtgctactcaaccgcgctcctaccttgcacaagcaatccattcaagcgttccatccaaagctgattgacggcaaagcgatccaattgcacccgttagtgtgttcagcgttcaacgccgattttgacggggaccaaatggcggtgcatgtgcctttaagccaggaagcgatcgctgaatgcaaggtgctgatgctaagctctatgaatatccttttgcctgctagcggtaaggccgtagccattcctagccaagatatggttttagggctttattatctttctttagaaaagagcggggtcaagggcgagcataagcttttttctagcgtgaatgaaatcatcaccgccattgacacgaaagaattagacatccacgcaaagattagggttttagatcaagggaatattatcgctacgagtgcagggcgcatgatcattaagtccattttgcctgattttatccctacggatttgtggaacagacccatgaagaaaaaagatattggcgtgcttgtggattatgtgcataaagttggcggtatcggtattactgcaacctttttggataatttaaaaacgcttggctttaggtatgcgactaaggctggtatttctatctctatggaggatattatcacgccaaaagacaagcaaaaaatggtggaaaaagccaaagtagaggttaaaaaaatccagcaacaatacgatcaagggctgctcactgaccaagagcgttacaataagatcattgacacttggactgaagtcaatgacaaaatgagtaaagaaatgatgaccgctatcgcgcaagataaagagggctttaactctatttatatgatggcagatagcggcgcaaggggtagcgcggcgcaaatccgtcagctttcagcgatgaggggtcttatgacaaagccggacggcagtatcattgaaacgcccattatttctaactttaaagaggggttgaatgtcttagaatacttcaattccacgcatggcgctagaaagggcttagcggatacagcgctaaaaacagccaatgcggggtatttgaccagaaagctcattgatgtttcgcaaaatgtcaaggtggtgtctgatgattgcggcacgcatgaagggattgaaatcacggatattgcggtggggagtgagctgattgaacctttagaagagcgtatttttgggcgcgttttattagaagatgtgatcgatcccattacgaatgaaatcttgctttatgcggacactttgattgatgaagagggtgctaaaaaggtggttgaagccgggattaaatccattacgatccgcaccccagtaacttgtaaagcgccaaagggcgtgtgcgcgaaatgctatggcttgaatttgggcgaaggcaagatgagttatccgggtgaagcggtgggcgtggtagccgcgcaatctattggggagcctggaacgcagctcactttaaggactttccatgtgggcgggacagcgagcaggagtcaggatgagcgcgaaatcgtagcgagcaaagaaggttttgtgcgtttttacaaccttaggacttacacgaataaagagggtaaaaacattatcgctaaccgccgtaacgcttctattttagtggtagagcctaagattaaagcgccttttgatggggaattacgcattgaaacggtttatgaagaagtcgttgtgagcgtgaaaaatggcgatcaagaagctaaatttgttttaaggagaagcgatattgtcaagccaagcgaattagccggcgttggcggtaagattgaggggaaagtgtatttgccttatgctagtgggcataaggtgcataaggggggaagtatcgctgatattatccaagagggctggaatgtgcctaatcgcatcccttatgcgagcgaattgctagtcaaggataatgaccctattgcgcaagatgtgtatgccaaagaaaaaggcgtaatcaaatactatgttttagaggctaaccatttagagcgcacccatgggatcaaaaagggcgatatggtgagtgaaaaaggcttgtttgcggtgatagctgatgataatggtagggaagccgctcgccattatatcgctaggggttctgagatcttgattgatgataatagtgaagtgagcactaatagcgtgatttctaaacccacgactaacactttcaaaacgattgccacatgggatccttacaacacccctatcattgcggactttaaaggtaaggtgggttttgtggatgttatcgcaggggttacggtcgctgaaaaagaagacgaaaataccggtatcacaagcttagtggtgaatgattacattccaagcggatacaaaccaagcttgtttttagagggggctaatggcgaagagatgcgttatttcctagagccaaaaacctctatcgccattagcgatggctctagcgtggagcaagctgaagtgttagcgaaaatccctaaagcgaccgttaaatctagggatattaccgggggtctcccaagggtttcggaactctttgaagcgagaaaacccaagcctaaagatgtggcgatcctttctgaagttgatgggattgtgagttttggcaaacccattcgcaataaagaacacatcatcgtaacttctaaagatggccgttccatggattattttgtggataaaggcaagcaaattttagtgcatgccgatgaatttgtgcatgcgggagaagcgatgacggacggagtaatttcaagccatgatattttaaggatcagtggcgaaaaagagctttataaatacattgtgagcgaagtccagcaagtgtatcgcaggcagggggtgagcattgcggacaagcacattgaaatcattgtttctcaaatgctaagacaggtgcgtattttagacagcggggatagcaagtttattgaaggggatttagtcagtaaaaaacttttcaaagaagaaaacgctcgtgtgatcgctttaaaaggcgagccagcgattgctgaaccggtgcttttagggatcactagagcggctattgggagcgatagcatcatctcagcggcctctttccaagaaacgactaaagttttaacagaagccagtatcgctatgaaaaaagactttttagaggatttgaaagagaatgtggtgttggggaggatgatccctgtgggaacaggcatgtataagaataaaaaaatcgtgttaagagcgcttgaggataactctaaattttga
>HP_0213|4.7355233143901065
gtggtaaaagaaagtgatattttagtggttggtggggggcatgcaggcattgaagcgagcttgattgcggctaaaatgggggctagggtgcatttaatcaccatgctcatagacacgatcggtttagcgagctgtaatccggcgattgggggcttgggtaaagggcatttgactaaagaagtggatgttttagggggggctatggggattattacggatcatagcggtttgcaatatcgtgtgttaaacgcttctaaagggccggcggttagggggactagagcgcaaattgatatggacacttaccgcattttggcaagaaatctcgttttaaacacccctaatttgagcgtctctcaagaaatgaccgaaagtttaatccttgaaaacgatgaggtagtgggcgtaaccacgaacattaacaacacttatagagctaaaaaagtgatcatcaccacaggcacttttttaaaaggggtggtgcatattggcgagcaccaaaaccaaaacgggcgctttggggaaaacgcttctaattctttagccttgaatttaagggagcttggctttaaggtggatcgcctaaaaaccggcacttgcccaagagtggcgggcaatagcattgattttgaaggcttagaagagcattttggggacacaaaccctccctatttcagctataaaaccaaagattttaaccccacccaactctcatgttttatcacttacactaaccccattacccaccaaatcattagggataatttccaccgagcccccctttttagcggtcaaattgaaggcataggcccaaggtattgccctagcattgaagataaaatcaaccgctttagcgaaaaagaacgccaccagctgtttttagagcctcaaaccatccataaaagcgaatattatatcaacggcttaagcacctctttgcccctagatgtgcaagaaaaggtcatccattctatcaaaggcttagaaaacgcgctcatcacgcgctatggctatgcgatagagtatgattttatccagcccacggaattgacccacactttagaaaccaaaaaaatcaaagggctttatttggccgggcaaatcaatgggactaccggctatgaagaagcggcggctcaagggcttatggctgggattaatgcggtattagccctaaagaatcaagccccctttattttaaagcgcaatgaagcttatatcggcgttttgattgatgatttaatcactaaaggcacgaatgaaccttacagaatgtttaccagccgagccgaataccgcttgcttttaagagaagacaacacgctttttagattaggcgaacatgcctatcgtttagggcttatggaagaggatttttataaggaattaaaaaaagataaacaagagatacaagacaatctcaaacgccttaaagaatacatccttacccctagtaaagaagtgttaaaacgcttggatgaattagacgaaaaccctatcaatgacaaggttgatggcgttagtttgttagcgcgcgatagttttaatgcagaaaaaatgcgctcctttttcagctttttagcccccttgaacgagcgggttttagagcagattaagattgaatgcaaatataatatttatattgaaaagcaacacgaaaatatcgctaaaatggatagcatgctcaaagtttctatccctaaaggttttgtgtttaaaggcattccaggcttaagcttagaagcggtagaaaagttagaaaaattccgccccaaaagcctttttgaagcctcagaaatcagcgggatcaccccagcgaatttagacgttttgcatttgtatattcatttgcggaaaaactcttaa
>HP_0216|4.7351340106289985
atggttgttttaggaagcaccggctctattgggaaaaacgccctaaaaatcgcaaaaaaatttggcatagaaatagaggccttaagctgtgggaaaaatatcgctttaatcaatgaacaaatccaagttttcaaacccaagaaagtggcgattttagatcctagcgatttgaatgatttagagcctttgggtgcggaagtgtttgtggggttagagggcattgatgcgatgatagaagagtgcacctcaaatttagtccttaacgccattgtgggcgtggcaggattgaaagcgagctttaaaagcttacaaaggaataaaaaactggccctagcgaataaagaaagcttagtgagcgcggggcatttattagacatttcacaaatcacgcccattgatagcgagcattttggtttgtgggcgttgttgcaaaacaagactttaaagcctaaatccttaatcattagcgcgagtgggggggctttcagggacacgcctttagaatttattcctattcaaaacgcgcaaaatgcgctcaagcaccctaattggagcatgggatctaaaatcaccattgattcagcgagcatggtcaataagctttttgaaatcctagaaacttattggctttttggcgcgtctttaaagattgatgcgctgattgaaaggagttctatcgtgcatgctttggtggagtttgaagacaactctatcatcgcgcatttagcgagcgcagatatgcaattacccataagctatgcgatcgatccgaagttggcctctttgagcgcgtctatcaagcccttagatctatacgctttaagcgcgattaaatttgaacccattagcatggagcgctacactttgtggtgttataaagacttactgctagaaaaccctaagcttggcgtggtgctgaatgcgagcaatgaagtggcgatggagaagtttttaaacaaagagatcgcttttggtggccttatccaaaccatttctcaagccttagaatcatacgataaaatgcctttcaagctctctagtttagaagaagtgctggaattagacaaagaagttagggagcgttttaaaaatgtagcgggagtgtag
>HP_1580|4.734560739575143
atgctatttaatgggctatgcttatttgaacaggcaagtttgtgctttagaaaagcgagcgtttcaatgaaaaagctcaaaggtctttttttgatcctgctcttatgggtctatcctttaaggagtgagccaatcaatgagggagcatacattttagaagagattggcgatgtgcttaggtttttgcctatttttgtaggcacggtcagtttggcgatgcgcgattatagagggttaggggaattagcggtcggcacattggttactcaaggcgtgatttatggccttaaaggagcttttagcaacgcccataaagatggggctagagtggaatttgctaaacgcccgtgctgtaattcttggagaggcatgccaagcgggcatgctgggggggtgtttagcgcggctgggtttgtgtattaccgctatgggtggaagccggctcttcctgtgatcgctcttgcaatcctcactgacgctagcagagtggtggcaagacaacacacgatcttgcaagttacgatcggcagccttatcgcatgggggtttgcttatttattcacttcacgctacaaacccaagcaatggatgctctatcctgaaatttctagcgattttaagggcagtagccgctatggggtgagcttttcttatcaatggtaa
>HP_0908|4.731365786870652
atgaacgacaccttattaaacgcttatagcgggattaagacccatcagtttggtattgacagcctttccaataatatcgccaatgtcaatactttaggctatcgctccaatgatccggagtttaagaccctattttcttcgcatttagacgctttgaacgccaaatccgttgtggctaacgaccgaaattacggcgttacaggctcaggcaatgtcctttctaataaagacggggaatacatgcctagtgagggggaattccacatggcgtatcaaggcaagggctggtttgtgatagggcctaataaaaatggggaaataaccattaataaagacggctttagcaagaaacaggataatttcctaacccgcgccggtaatttcgcacgagacgctgatggctatttagtaacccctgagggctattatgtctatggcattgatttgaaaaaaatcaaagacggcacgctcaattccaccgccagagatgaagacattgaaaaattgcatggcaacaccctttcgcccttacaaatcccccaagatttgacttaccagcccgtgcttagcacgaaagtgaatattagcgtgaatttaaaccctaaagaccatttaaaaggcgtgcaagattttttcttaaacgataagggcgagattattaaggagcgttttttaaaccaggacattaacgctttagcgaataacgataacgagcccatagatgcgatcactaatcgcaaattaaacatcagtatccaaaaagaagatggcaaaaaagaggattttgttttcacttatggggacgctgaaaaaggcgaaaaccagttcaaaactttaggcgatttgcaaaaactccttaaagaaaaaaccgggctagatttaaacctcatcaaaagcgaaaaagacgccaaaagccccccccttttattagagatcgctaatcctagccaaacgcctatcaccttcagcttgagtgggggcattgcggataaattgggcttgaaagcggacggaatggaattaaaaaagggcattagcagggattcagtagcgattaaaatcccttattacagcacagaagtggatatttatgataaagccggggataaatacttgctccaaagcgagtattacatgaccaactccaacgatcccacatcaagccccacgagtaaaaggaaaaaccaaacttgggaagtgaaaagctacatcgcagatcccaaaaacaaaacccctatcaatgatcccacttgggaaattgtcggctttgattcagccacgcacaagatgaaatccgcccccatgactttggattttaagggtaataagctcacctattctttagataagagcgaaaaccatgattctagcgatttgtcttatcaagactctaaactcttagaagcgagccaagacggcaagcctaggggcatttttagagacatgcgcattgaagaaaatggcgtgatttctctggcctttagtaacggagtggtagagccggtcgctcgcatcggtattttggctttcactaacgatcaaggcttgagaaaaatcggcggtaacctctatgaaatgcaagaaggcaccattaatggcgaaaacagacccctaagcggtaaccccattttagggtgggacgaagagggcaagctcaagtttgggaaaatcaggcataaatatttagaaacaagcaatgtgaatgccgggaacgccctaaccaatcttattttaatgcaaagaggctattctatgaacgctagagcctttggcgcgggcgatgacatgattaaagaagccattagcttgaaaaaataa
>HP_1568|4.728993008001772
atgcgttggtggtgttttttggtgtgttgttttggtattttaagcgtgatggacgctaaaaaattagagaataagaatttgaaaaaagaaagagagcttttagagattactggcaaccaatttgtagcgaacgacaaaaccaaaaccgctgttattcaaggcaatgtgcagatcaaaaagggtaaagaccggttgtttgcggacaaggtgagcgtgtttttaaacgataaacgaaagccagagcgctatgaagccacagggaacacgcattttaacatctttacagaggacaatcgtgaaatcagcgggagtgctgacaagctcatttataacgcgctgaatggggaatacaaattattgcaaaatgcggtggttagagaagtggggaaatccaatgtcatcaccggcgatgaaatcattttaaacaaaactaagggttatgctgatgtgttggggagcgcgaaacggcccgctaaattcgtgtttgatatggaagatattaatgaagaaaatcgtaaggctaaattgaagaagaaaggcgaaaaaccatga
>HP_1309|4.7184542903905555
atgatacagagttttacaagattgaatgtcgctgacaatagcggcgctaaagaaatcatgtgcattaaggtgttaggaggcagccacaaacgctatgcgagcgtgggtagcgtgatcgtggcttccgtgaaaaaagctatccctaatggtaaggtgaagcgcggtcaagtcgtcaaagccgttgtggtgagaacgaaaaaagaaatccaaagaaaaaatggttctttggtgcgttttgatgacaatgcagcagtgatcttggacgctaaaaaagatccggttggcacaaggatttttgggccagtgagccgagaagtgcgttacgctaatttcatgaaaattatttctctagcaccggaggttgtataa
>HP_1069|4.718404329700126
atgaaaccaacgaacgaacctaaaaaacctttttttcaaagtcccattatccttgcggttcttggagggattttactcatcttttttctacgctctttcaattctgatggcagtttttcggacaatttcttagcttctagcactaaaaatgtgagctaccatgaaatcaaacagctcatcagcaataatgaagtggaaaatgtgagtatcggtcaaactttgatcaaagccagccataaagagggcaacaatcgtgtgatctatatcgctaaacgggtgcctgatttgaccttagtgcctttgttagacgagaaaaaaatcaattattctggttttagcgagtctaacttttttacggacatgctagggtggctcatgcctattttagtgattttagggctatggatgtttatggcgaaccgcatgcaaaaaaatatgggtgggggtatttttggcatggggagcgcgaaaaaactcattaacgctgaaaaacccaatgtgcgttttaatgacatggcaggcaatgaagaagccaaagaagaagtggtagaaatcgtagatttcttaaaataccctgaacgatacgccaatttaggggctaaaatccctaaaggcgtgttattagtagggcctccaggaaccggtaaaacccttttagccaaagcggtagccggcgaagcgcatgtgccgtttttctctatgggagggagcagtttcattgaaatgtttgtgggcttaggggcaagcagggttagggatttatttgaaaccgctaaaaaacaagcccctagcatcatttttattgatgaaattgatgccataggtaagagccgagcggctggaggcgtggtgagcgggaacgatgaaagagagcaaaccttaaaccagctcttagccgaaatggatggttttgggagcgaaaatgcgcctgtaattgtcttagccgcaacgaaccgccccgaaatcttagatccggcgttaatgcgtccagggcgctttgacaggcaggttttagtggataagcctgattttaatggtagggtagaaatcttaaaagtgcatattaaaggcgtgaaacttgctaatgatgtgaatttgcaagaagtcgccaaactcactgcagggcttgcaggagcggatttggcgaatattatcaatgaagccgcacttttagcaggaagaaacaaccaaaaagaagtcaggcagcaacatttaaaagaagcggttgaaagagggattgcagggttagaaaagaaaagcaggcgcatcagtcctaaagaaaagaaaatcgtcgcctaccatgaaagcgggcatgccgtgatttctgaaatgactaaagggagtgctagggtgaataaagtctctatcattccaaggggcatggcggctttgggctacacccttaacacgcctgaagaaaacaaatacttgatgcaaaagcacgaactcatcgctgaaattgatgtgcttttaggcgggagagcggctgaagatgtctttttggaagaaatttctaccggtgcgagcaacgatttagaaagggcgactgatattattaaaggcatggtgagttactacggcatgagtagtgtcagtgggcttatggtattagaaaaacaacggaacgcctttttaggaggcggttatggaagcagtagggaatttagcgaaaagaccgcagaagaaatggatcttttcattaaaaacctgttagaagaacgctataagcatgtcaaacaaaccttaagcgactatagagaagcgattgaaatcatggtcaaagaattgtttgacaaagaagtcattacaggcgaaagggtgcgtgaaatcatcagcgaatacgaagtcgccaacaatttagaaagccgtttgatccctttagaagagcaagcgagttaa
>HP_1278|4.718132925462448
atgaataaaaaagcgtattttggggagtttggagggagttttgtttcggagttgttagtgcctgcattaagagaattagaacaggcgtttgatgcgtgtttgaaagatgaaaaattccaaaaagaatattttcgtcttttaaaggattttgtgggccgtcctagccctttaaccttgtgtcaaaatatcgtttctaaccctaaagtcaagctttatttaaaacgagaggatttaatccatggcggggcgcataagactaatcaagccttagggcaagcccttttagcgaaaaaaatgggtaaaacaaggatcatcgctgaaacaggcgccggtcagcatggcgtggcgacggctatcgcttgcgcattattgaacttaaaatgcgtggtttttatgggatctaaagacatcaagcgccaggaaatgaatgtttttagaatgcacttattaggcgctgaagtgagagaggttaattcagggagcgcgacgcttaaagacgctgtgaatgaagccttaagagattgggcgagcagttacaaggacacgcattatttgctaggcacagccgccgggccacacccttaccccacaatggttaaaacctttcaaaaaatgataggcgatgaggttaaaagccagattttagaaaaagaaaaccgcttgcctgattatgtgatcgcatgcgttggaggggggtctaacgctatagggatattcagcgcatttttaaacgacaaagaagttaaactcataggcgtagagccggcgggtttagggctagaaaccaataagcatggggcgactttgaataaggggcgtgtggggattttgcatgggaataaaacctatcttttacaagatgatgaaggccagattgcagaaagccatagcattagcgccgggcttgattatccaggagtggggccagaacacagctatttaaaagaaagtgggcgtgcggtttatgaaagcgcaagcgatgctgaagcgctagaagccttcaagttgttgtgccaaaaagaaggcattatcccagcgctagaaagctcacacgccttagcgtatgccttaaagctcgctcaaaaatgcgaagaagaaagcatcatcgtagtgaatttaagcggcagaggggataaggatttaagcaccgtttataacgctttaaaaggaggtttaaaatga
>HP_0945|4.715233590394961
gtggtgtatttgccaacaatacctaaaaagttgtttgtctcacggctcaccattttaatcttggtaacaccgccacttttagccgctttttctaccgaacaattaccggcagccacaagactaaaaacactccaacaactcgcacgcccttctttggagtattgtgcatcattcccagaaactggcatcgttaccatagtgataagagtgccagttggcgaagaagacgcacaaccactcatcaaaacgcccaagcatacgctagctaacttcaaacgcaatcttaaatcctcttga
>HP_0935|4.706704078344078
atgaccatcaaagttttttcgcccaaataccccactgaattagaagaattttatgctgagcgtatcgctgacaaccctttagggtttatccaacgcttggatcttttgcctagtattagcgggttcgttcaaaaattgcgcgagcatggcggggaattttttgaaatgagagagggtaacaagctcattgggatttgtgggcttaatcctatcaatcaaacagaagccgagctgtgcaaattccacataaatagtgcttatcaatcccaagggctaggtcaaaaactctatgagagcgtggagaaatacgctttcattaaaggctatactaaaatctctctgcatgtgagcaaaagccaaatcaaggcatgcaacctctatcaaaagctgggttttgtgcacatcaaagaagaggattgcgtggtggagttgggcgaagagactttgattttccccactctttttatggaaaagattttgtcttga
>HP_1375|4.706659897965443
atgagtaagattgcaaaaacagccatcatctctcctaaagcagagattaataagggcgtagagattggggaattttgcgtgattggagatggcgtcaaactagatgaaggcgtgaaactccacaacaatgtaaccttacaagggcatactttcgttgggaaaaacaccgaaattttcccttttgccgtgctaggcacacagcctcaagatttaaaatataagggcgaatacagcgaactgattattggagaagacaaccttattcgggaattttgcatgataaatcccggcactgaaggggggattaaaaaaacccttattggggataaaaacctgctcatggcttatgtgcatgtcgctcatgattgcgtgattggaagccattgtattttggctaatggcgtaactttagcaggtcatattgaaataggcgattatgtcaatatcggcggtcttaccgcgatccatcagtttgtgcgtatcgctaaagggtgcatgatagccggtaagagcgctttaggcaaagacgtgccgccttattgcaccgtagagggcaatcgcgcttttattagggggttaaaccgccaccggatgcgccaattattagagagtaaggatattgattttatttatgcactttataaaagattgttccgccctatcccctctttaagagagagcgctaaattagaattagaagagcatgccaataacccttttgtgaaagagatttgctcttttattttagagagttctaggggcgtggcgtataagtcaagcgaatattctagcgaagaaaaacaagaggaataa
>HP_0352|4.704027077182801
atggcaaccaagcttacccccaaacaaaaggctcaattagacgaactctccatgagtgaaaaaatcgctattttactcattcaagtgggcgaagacaccacgggcgaaattttaaggcatttagacattgactctattacagagatttctaagcaaatcgtgcaattaaacggcacagacaagcaaattggtgcggcggttttagaggaattttttgcgatttttcagtctaaccaatacatcaataccggcggtttggaatacgctagagagcttttaaccaggactttagggagcgaagaagccaaaaaagtgatggacaaactcactaaaagcttgcaaacgcaaaaaaacttcgcttatttaggcaaaatcaagccccaacaactcgctgatttcatcattaacgaacaccctcaaaccattgccttgattttagcccacatggaagcccctaatgcggctgagactttgagctatttccctgatgaaatgaaagccgagatctctattagaatggcgaatttaggcgaaatatcgccccaagtggttaaaagggtttccacggtgttggaaaacaaactagaatcgctcactagctataaaattgaagtgggtggtttaagagcggtggctgaaatctttaaccgcctgggccaaaagagcgctaaaaccacactcgctcgcattgaaagcgtggataacaagctcgccggtgcgatcaaagaaatgatgttcacttttgaagacattgtgaaattggacaatttcgccatcagagagattttgaaagtagcggataaaaaagatttgtctttagcgttaaaaacttccacaaaagatttaaccgataaattcttaaacaacatgagcagtagggctgcagagcagtttgtagaagaaatgcaatatttaggggcggtcaaaatcaaagatgtggatgtggcccaaaggaaaatcattgaaatcgtgcagagcttgcaagaaaaaggcgtgatccaaaccggtgaagaggaagatgtcattgaatag
>HP_1464|4.703799959341073
ttggaaaggcatgtgaattacactttaatcggcgggctcttctttttatgcttagtgtgcatggtaggctttattttatggctaggccatttgggattagatgatgggaagtattatgaatatgtggtctatacggacaaagacttgggaggcattgcgaccaactcgcccattaattacaaagggattcaagtgggtaatgtcattaaggtgggttttgcaaaggataaagtgggggtggtccgtttggatttgatgattaaatccagcgttaagatccgcaaagactccaaagtggcggtttcttctagagggtttatggggttaaaatttttagccttagagcaaagccacaatgaagaattttatggcagtggcgataagggagagcggattttaatctttaaagaagggcttatggatcgcttgagcggtgatgctaatcaagtggtgcaagaagtgatgaaagcgatcaggaatgtgaataggattttagacgatgaaaatgtggaaaaattcaagcacattctcgcttcagtggatgatctcatcgctaacttggattcaagaaagactcaatttgattcgctaatcagcaacgctaacaacctcgtttctaatgtcaataatgtggctttagatgtggataagcgcctaaaacaggggcaatacgactttaaggcgatgtttactcccttgatcatgcaagcgcagttgagcttaagaaacattgataattttgtggaaaaaggctctgctttgatagataaatttgacgctaacccctataaaacgatttttggagaaaggaaataa
>HP_0031|4.70235285370982
atgaatattttatttgggattagcgacacgcaagaatgctataacgctattaaattcgctgtcaaattagcccattcgcttaaagaggtccgtttcaccttgttgcatgtgagcatggaagtgtttatttatagcgaaagcgggatgatggattatggccagacagaagccttagaagaagaaaaagctaaggctttgttaaagcaatttgaagacgctttcaaaaaagaaaatatagagtgcgagagcgttctaaaaagcggcgatttgattgatgtggtcttggatatggcgaaggattatgatttgttattgattggggcgagcgaatctaatttgttgtatcgtttgttcatttcgcaccaaaatagcttggttgaacaatccagtatccctgttgtgatcgccaagtag
>HP_0041|4.696437049707395
atgaataagtggcttaagggggcgattgtttttgtagggggttttgcaacgattataaccatttctttaatctatcatcaaaagccaaaagcccccttaaataaccagcctagccttttaaatgacgatgaggtgaaataccccttacaagactacactttcactcaaaacccacagccaactaacacagaaagctccaaagacgctaccatcaaagccttacaagaacagctcaaagccgctttaaaagccctaaactccaaagaaatgaaccattctaaagaagaaacttttaagaaccctcccatagatttaaagcaaacacaaacccccctaaaaaagacttttcttcaaagcaatgggatttactag
>HP_0069|4.695027012133315
atggataaaggaaaaagcgtgaaaagcactgaaaaaagcgtgggtatgcccccaaaaactccaaagacagacaacaacgctcatgtggataacgaatttctgattctgcaagtcaatgatgcggtgttccctattggatcttacacgcattcttttgggctagaaacttacatccagcaaaaaaaggttaccaataaagaaagcgctttagaatatttaaaagccaatctctctagccagttcctttacacggaaatgctgagcttgaaattaacctatgaaagcgccctccaacaagatttaaaaaagatcttaggggttgaagaagtcattatgctatccacaagccccatggaattacgattagccaatcaaaagctgggcaatcgtttcattaaaaccttacaagccatgaacgaattagacatgggcgaattttttaacgcttacgctcaaaaaaccaaagatcccacccatgccactagctatggcgtttttgcggcaagtttggggattgaattgaaaaaggctttaaggcattatctttatgcgcaaacttctaacatggtgatcaactgcgttaaaagcgtccctttatctcaaaacgacgggcaaaaaatcttattgagcttgcaaagcccttttaaccagctcatagaaaaaaccctagaactagacgaaagccacctgtgcacggcaagcgttcaaaacgacattaaggcgatgcagcatgagagtttatactcgcgcctttatatgtcttga
>HP_1201|4.694640399101152
gtggcaaaaaaagtatttaaaagattggaaaaacttttttctaaaattcaaaacgataaagcgtatggcgtagagcagggtgtagaggtggttaaatctctcgcttcagccaaatttgatgaaaccgtggaagtagcgttaaggctaggggttgatccaaggcatgcggatcaaatggtacgcggtgcggtggtgcttcctcatggaacagggaaaaaagtaagagtggccgtttttgcaaaagacattaagcaagatgaagccaaaaacgctggggctgatgtcgttggcggagacgatttggctgaagaaatcaaaaatggtcgtattgattttgacatggtgatcgcaacgcctgatatgatggcggttgtcggtaaagtgggtaggattttaggccctaaaggtttgatgccaaaccctaaaaccggaaccgttacgatggatattgctaaagcggtcagtaacgctaaaagcggtcaagtgaatttcagggtggataaaaagggcaatgttcatgcccctattggtaaggcgagttttcctgaagaaaaaatcaaagaaaacatgcttgagttggttaaaacgatcaaccgcctaaaacccagtagcgcgaaaggcaagtatattagaaacgccgctctttcgctcaccatgtccccttcagtgagtttggacgcgcaagaattgatggatattaaatag
>HP_0185|4.693812998210856
atgtcagaaaaagaaagactgaatgaagtgatcttagaagaagaaaataatgggagcggcactaaaaaggtgtttttgatcgtggctatagccattatcattttagcggtgcttttaatggtgttttggaaaagcacgagagtcgctcctaaagagacttttttacaaaccgatagcggcatgcaaaaaataggcaacactaaagacgagaaaaaagacgatgagtttgaaagcttgaatttggatccttccaagcaagaagacaagctagacaaagtggcggataatgttaagaagcaagaaaatgatgcgtttaacatgcccactcaaaccgatcaaactcaaacggagatgaaaacaacagaagaaacgcaagaagctcaaaaaggattaaaagttgttgagcacactagcactcaaaaagaatctcaagctgtggctaaaaaagaaatctcccataaaaagcctaaagcaacccctaaagataaggaagcccataaagataaagataagcatgcggttaaagagctaaaagtcaaaaaagaagctcataaagaagttcctaaaaaagccaattctaaaaccactcttactaaagggcattatttgcaagtgggggtttttgcgcacacgcccaataaagcctttttgcaagcgtttaaccaattcccccataagattgaagatagggggtctactaaacgctatctcataggcccttataagaataagcaagaagccttaatgcatgctgatgaagtcagcaaaaagatgactaaaccggttgtcatagaagcgcggtag
>HP_1305|4.6937035329699945
atggtaaatgatataattgcagattcattaactcgtttgagaaacgcttctatgcgccgcttagaattcacacagctttattacgcaaagatcgtggtttctattttagagatttttaaagaaaagggtttcattaaagatttcaatgtcaaagataaagacaagaaacaatcggtttatgtgcaattggcttatgatgaaaaagggcattcaaaaatcagcgaagtgaagcgcctaagcaagcccggtcgtcgtgtgtataagcaaaaaaacgagttgaagcgctttaaaaatggctatggcgtgattgtggtaagcacttctaaaggggtgatcaccaacgaagaagcttacagacagaatgtcggtggcgaagtgctttgtagcatttggtaa
>HP_0110|4.693471580751106
atgaaagatgaacacaaccaagaacacgatcatttaagccaaaaagagccagagttttgcgaaaaggcttgcaaagaacaacaatatgaagaaaagcaagaagcgggcgaaaaagaaggcgagatcaaggaagattttgagcttaaatataaagaaatgcacgaaaaatacttaagagtgcatgcggattttgaaaacgtgaaaaagcgcttagaaagagacaagagcatggcactagagtatgcgtatgaaaagatcgcattggatctattgccggtgattgatgcacttcttggggctcataaaagcgcggctgaagaggataaagagagcgctttaaccaagggcttggagcttacgatggaaaagttgcatgaagttttggcaaggcatggcattgaggggattgaatgcttagaagaatttgatccccatttccacaatgcgatcatgcaagtcaaaagcgaagaaaaagaaaacgggaaaatcgtgcaggttttgcaacagggttacaagtataagggtagggttttgaggccggcaatggtgagcattgctaaaaacgattaa
>HP_0844|4.692458879377133
gtggtgaaaatttacccgcaagttttaagcattgctggcagcgatagcggtgggggctctgggatacaggccgatttgaaagcgttccaaactttgggcgtgtttgggacaagcgtgatcacttgcatcaccgcgcaaaacacacagggcgtgcatggggtttatccgttgagcgttgagagcgtgaaagcgcaaatcttagccattagagatgatttttctatcaaagcgttcaaaatgggagcgttatgtaacgctcaaatcattgaatgcgtggcggacactttagaaacttgcgattttgggttgtgcgttttagatccggtgatggtggcaaagaatggggctttgcttttagaagaagaggcgattttaagcttaaaaaaacgccttttacctacaacccatttactaacccctaacctccctgaagtttatgcgctcacaggcgttcaagtgcgagatgataaaagcgcttcaaaagcgatgggcgttttaagggatttaggcgttaaaaacgctgtgattaaaggggggcatacagagcattttcaaggggaatatagcaacgactgggtgtttttagaagacgctgaatttatcctaaacgccaagcgcttcaacacgaaaaacacgcatggcacgggctgcactctttctagcttgattgtgggcttactcgctcaagggttggatttaaaaaacgctatttcaaaggctaaagagcttttaaccatcatcattcaaaaccctttaaacattgggcatgggcatgggcctttgaatttatggagtatcaaagagcttgtttga
>HP_0265|4.691572974785122
atgatgtttgataacacgcttgttaatctctttgacacagcgcctcttttaacttcgcttctagccgggattttaacttttttaagcccttgcgtgttgcctttaatcccggcgtatatgtcttatatttctcaaatttctttagaggatattaaagatggtaaggctaaaagggtttcggtttttttaaaatctttgatgtttgtggtggggttttcgctcgtgtttttgggcgtgggcatgtctatggccaagcttatccatagcttttcgttttcctgggtgaattatatcgctggggggattgtgatcctttttggtttgcattttttaggcgtgtttcgttttgcatttttatataaaacccaaagcgttggtttagcgagcaaatctaatagcatgcagcgcttttacccctttcttttgggcatgagtttcgctttaggttggacgccatgtatcgggccgatattcacttctattgtgatcatgagcgcgagtaaggacgcttatggtctaatccttatggtggtgtttgtaatgggcttggcgatcccttttttattagtggctttaatgctagaaagagcgcttttgtttttaaaatccttaaagaaatacaaccgcgcgattgaaatcgtttcagggttagtgcttattttaatgggaatattgatcatgacaaattctttagaaagtctgacgaatttcttgcaaaaatag
>HP_1540|4.690379699363413
atggcagatattcaaaggcgtgattttttaggaatgagccttgctagtgttacagctataggggctatagcgagtctggtagcgatgaaaaagacttgggatccgcttccaagcgttgtttcagccggttttacgaccatagatgtggcgaatatgcaagaagggcagttttccaccgtggaatggcgtgggaaaccggtctatatcctcaagcgttctaaaaaagagggctttaatgaaaagcgcgattttaaagttggcgagagcgtttttaccacagccattcaaatttgcacgcatttagggtgtatccccacttatcaagatgaagaaaaaggctttttatgcccatgccatggggggcgtttcacttctgatggcgtgaatattgccggcactccccctccacgcccttttgatatcccgccttttaaaattgaaggcactaagatcacttttggtgaagccggggctgaatacaagaaaatgatggctaaagcgtaa
>HP_1362|4.683086914695385
atggatcatttaaagcatttgcagcaattgcaaaacattgaaaggatcgtgctttcaggcattgtgttggccaatcataagattgaagaggtccatagcgttttagagcctagcgatttttactacccgcctaacggcttattttttgaaatcgctttaaaactgcatgaagaagattgccccattgatgagaattttatccgccaaaaaatgcctaaagacaagcagatcaaagaagaagatctagtcgctatttttgcggcaagccccatagataatattgaagcctatgtggaagagattaaaaacgcttccattaaacgaaaactttttggcttggctaacaccattagagagcaagccctagaaagcgcgcaaaaatccagcgatattttaggcgctgtggagcgagaagtctatgcgttattgaatggcagcaccatagaaggctttaggaatattaaagaagtgcttgaaagcgcaatggatctcattacagaaaaccaaagaaaggggagtttggaagttactggcataccgactggctttgtccaattggataactatacgagcggtttcaataaggggagtttagtcattataggggcaaggccgtctatgggtaaaactagtttgatgatgaacatggtcttaagcgcgctcaatgacgataggggggtagcggtttttagtttagaaatgtccgcagagcaactcgctttaagggcgttatcggatctcacctctattaacatgcatgatttagaaagcgggaggcttgatgatgatcaatgggaaaatttagccaaatgctttgatcacctttcgcaaaaaaaactctttttctacgataaaagttatgtgaggatagagcaaatccgcttgcaactacgaaagcttaaatcccaacacaaggaattgggtatcgcttttattgactatttgcagctcatgtcagggagtaaagccactaaagagcgccatgagcaaatcgctgaaatttcaagggagcttaaaactttagccagagaattagaaatccctatcatagcgttagtgcaactcaaccgcagcctagaaaaccgagacgataaacggcccattctttcggatatcaaagacagcggggggattgaacaagacgctgatattgttttatttttatatagaggctatatctatcaaatgagggctgaagacaacaaaatagacaaactcaaaaaagaaggtaaaattgaagaggcgcaagagttgtacttaaaagttaatgaagaaaggcgtatccacaagcaaaatggcagcattgaagaggctgaaatcattgtggctaaaaacaggaatggggctacaggaacggtttatacgcgctttaacgctcctttcacgcgctatgaagacatgcccatagattcccatttagaagaagggcaagaaactaaagtggattatgatatagttacaacttga
>HP_0930|4.679498401134172
atgaaaaagattttactcaccaacgatgatggctaccatgcaaaaggcattaaagctttagaacaagctttagaagaaatggcagaaatttatgtggtcgcccccaagcatgaaaaaagtgcatgttcgcaatgtatcacgatcaccgcgcctttaagagcggagaaaattaagggcaaagaaggccggcattacaggattgatgatggcacgccaagcgattgcgtgtatttggcgatcaatgagttgtttaaacatgtttgttttgatttggtgatttcagggatcaatcttggatctaacatgggcgaagacacgatttattcaggaacggtggccggagcgattgaaggcacgattcagggcgtgccttccattgcgatttctcaaatcctttctaacaaaaacaaaaacactcccttaagttttgatttggctcaaaagatcatccaggatttagtccaaaacattttcaccaaaggctaccctttaaaggggcgcaaactcctaaacgtgaatgtccctaattgctccttacaagaatatcaaggcgaacgcatcacccctaagggctacaggctgtataaaaaagaagtgcataaacgcacagaccccaaaaatgaaagctatttttggctagggctacaccctttagaatggcaaaagcgcgaaaatgaagacagactctctgattttgacgctattgcttcaaaccatgcctctatcacgcctttaaatttagacttaaccagttatgatgatttgaaaagtttggaatcttggcatgagggaatgttaaagtga
>HP_0229|4.678965925234111
atgaaaaaaacgattttactttctcttatggtttcatcgctcctcgctgaaaatgacggcgtttttatgagcgtgggctatcaaatcggcgaagcggttcaacaagtgaaaaacaccggcgaaatccaaaaagtctccaacgcttacgaaaatttgaacaatcttttaacccgctataacgaactcaaacaaacggcctctaacaccaattcaagtaccgctcaagcgattgataatctaaaagagagcgctagccgattgaaaacgacccccaatagcgctaatcaagccgtgtcttcagcgctcagctctgcggtagccatgtggcaagtaatagtctctaatttagccaataactcgctacccactagtgaatacaacaaaatcaatgcgatttctcaatcgctccaaaacaccctagaaaataaaaacaatgatcttaaaattgaaaatgactacgaccatcttttaactcaagctagcaccattattaatacccttcaaagccaatgcccaggcatagacggaggcaatggcaaaccatggggcattaatgcaagcgggaacgcatgcaatatttttggcaacacctttaacgccatcactagcatgatagatagcgctaaaaaagccgccgcagatgcccgaagaactgccccagaaagtccaaaccaaccaagtgcgtttaacaacgctgatttcaataaaaaccttaatcaagtctcaagcgttattaatgacacgatctcttacctcaaaggggacaatttagcaaccatctacaacacccttcaaaaaacgcccgattctaaagggtttcaaagtttggtgagccgatctagctatagttattccctcaacgaaacccaatattctgaattccaaactaccaccaaagagtttggccataacccttttagaagcgtgggtttaatcaactctcaaagcaataacggagcgatgaatggcgtgggcgtgcaattaggctataagcaattctttgggaaaaataaattttttgggatccgttattatgccttttttgattacaaccatgcctatatcaaatccaactttttcaactccgcttccaatgttttcacttatggcgcaggcagtgatcttttattgaatttcatcaatggcggatccgataaaaaccgcaaagtctcttttggcatttttggaggcatcgctctagcaggcacgacatggcttaattcccaatttatgaatttaaaaaccaccaatagcgcctacagcgctaagatcaacaacaccaatttccaattcttattcaatactggtttaaggcttcaagggattcaccatggcgttgaattaggcgtgaaaatccccaccatcaacacgaattactattctttcatgggcgctaaattagcataccgaagactttatagcgtgtatttcaattatgttttggcctattga
>HP_1508|4.67784520619051
atgcttgaaacttctagccattttttaaaatcgtttcgcttgaagcgttatatagggtttttattgatttctttagcgttattaatcacgccctttgttcgcattgatggggcgcatttgtttttgatctcttttgagcataagcaactgcattttttaggcaagatctttagcgctgaagaattgcaagtcatgccttttatggttattttgctttttatagggatttttttcatcaccactagccttgggcgtgtgtggtgcggttgggcttgcccgcaaacctttttaagggtgctttatagagatgtgattgaaaccaagattttcaaactccataaaaagatcagcaacaagcaagaaagccctaaaaacaccccaagctacaagatccgtaaagtattgagcgttttattgttcgctcctgttgtggcggggctaatgatgttgtttttcttttatttcatcgccccagaagatttttttatgtatcttaaaaaccctagcgatcaccctattgctatgggtttttggctttttagcacggctgtggtgctatttgatatagtggtggttgcggagcgtttttgcatttatttatgcccttacgctagggtgcaatcggtgttgtatgacaatgacaccttaaaccctatttatgatgaaaagcgcggcggagcgctttataataatcagggccatctcttccccttacctcccaaaaaacgcagcccagaaaacgaatgcgtgaattgtttgcattgcgtgcaggtttgccccacgcatattgacatcaggaagggcttgcaattagaatgcatcaattgtttagaatgcgtggatgcatgcacgattaccatggctaaatttaaccgcccttcactcatccaatggtcttcaactaacgctattaatacgcgccaaaaagtgcacctggtgcgtttaaaaacgatcgcttacatgggggttatcgctattgtgatcgctcttttagccatcacttcgtttaaaaaagaacgcatgctcttagacattaaccgcaacagcgatctgtatgaattgcgctctagcgggtatgtggataacgattacgtgtttttattccacaacacggacaataaagaccatgagttttatttcaaagttttagggcaaaaagacattcagatcaaaaagcctttaaatcctatcgccattaaagccgggcaaaagattaaagcggtagtgattttaagaaaacccctaaagagtaacgccacagaatacaagaacgctaaagacgctctaatccccattaccatacaagcttatagcgcggacgataagaatattacgatagaaagggaatcggtgtttattgcaccaagtgaggattga
>HP_0349|4.677520202002427
atggatagagccaaatttatattcgttacagggggtgtgttaagctctctagggaaagggatttcatcttcttcaatcgctacgcttttacagcattgcaattaccaggtttctattttgaagatcgacccttatatcaatattgatccaggcaccatgagccctttagagcatggggaagtgtttgtaactagcgatggcgctgaaacggatttagacatagggcattatgaacgctttttgaacaggaatttaacgaggttgaataatttcactactgggcagattttttcaagcgtgatagaaaatgaaaggaaaggggaatatttaggcaaaaccattcaaatcgtcccccatgtaaccgatgaaatcaaaaggcgcattaaaagcgcggctaaggggttggattttttaatcgtggaagtgggcggaaccgtgggcgatatggagggcatgttttatttggaagcgatccgccagcttaaattggaattagggaatgaaaaagtcatcaatgtgcatgtaaccctgatcccctatatccaaaccactaacgaactaaaaaccaaacccacgcaacattccgtccaagaattaagacgccttggcgtaacccctcaaatcattttggcgcgatcgcctaagcctttggataaagagttgaaaaataaaatcgctttgagttgcgatgtggagcaagacagcgtgattgtcgccacagacactaaaagcatttacgcatgccctattcttttcttgcaagaaggcattttaacccccattgccagacgctttaatttgaataaactacaccccaaaatggcggcttggaacactttagtagaaaagattatcgctcctaaacacaaagtcaaaattggttttgtgggcaagtatttaagcttgaaagaatcttataaatccttgattgaagccctaatccatgcgggcgcgcatctggatacgcaagtcaatattgaatggctggatagcgagaattttaatgaaaagacggatttagagggcgttgatgcgattttagtgcctgggggctttggagaaagggggattgagggcaaaatttgcgccattcaaagggctaggttagaaaaactcccctttttagggatttgtttgggcatgcaattagcgatcgttgaattttgtcgcaatgttttgggtttaaaaggggctaactctacggagtttaaccaacgctgcgaataccctgtggtgtatttgattggagattttatggatcaaaaccaccaaaaacaggtgcgcacctataattcgcctttaggaggcaccatgcgattaggcgaatacgaatgcgaaattatgccaaacagcttgttagaaaaagcttataaaaagcctagcattaaagaaagacaccgccatcgttatgaaatcaaccccaaataccgccaagagtgggaaaataagggcttgaaagtggtgggttttggatcgaatcatttgattgaagcgattgaattagaagatcacccgttctttgtgggggtgcaattccacccagaattcacctccaggttgcaaagccctaaccctattattttagatttcattaagagcgctctttctaaatcctaa
>HP_0558|4.677279358356513
[truncated: 1,122,503 more chars]
