# Supplementary material for: Bioinformatic Assessment of Factors Affecting the Correlation between Protein Abundance and Elongation Efficiency in Prokaryotes
Source: Int J Mol Sci. 2022 Oct 9;23(19):11996. doi: 10.3390/ijms231911996 (PMC9570070; doi:10.3390/ijms231911996)
Supplement: Supplementary file 1 [file ijms-23-11996-s001.zip › EloE/output_folder/Helicobacter_pylori_26695_85962/helicobacter pylori 26695_number_eei.txt]

number	single	first	middle	last	EEI2
1	0	1	0	0	3.480915248163446
2	0	0	1	0	5.4544509600089475
3	0	0	1	0	5.01375928078154
4	0	0	0	1	3.8128031700139426
5	0	1	0	0	3.710360881738682
6	0	0	0	1	4.480757431958754
9	0	1	0	0	5.919655847152629
10	0	0	0	1	5.360063618107783
11	0	1	0	0	3.445997410154223
12	0	0	0	1	4.612863515912518
13	1	0	0	0	3.0712852609328345
14	0	1	0	0	5.313067609247709
15	0	0	1	0	4.5524858628963365
16	0	0	0	1	2.699686471773873
17	1	0	0	0	4.214931955328628
18	0	1	0	0	4.626174606109319
19	0	0	0	1	4.015935887072852
20	0	1	0	0	3.828777984571722
21	0	0	0	1	4.034501071325983
22	0	1	0	0	4.768960386240979
23	0	0	0	1	2.634933633035567
24	1	0	0	0	4.902887477261051
25	1	0	0	0	5.3092627680816085
26	1	0	0	0	5.266763687279097
27	1	0	0	0	3.6561245840736025
28	0	1	0	0	3.850713313486572
29	0	0	0	1	4.314963211537399
30	0	1	0	0	4.70235285370982
31	0	0	1	0	4.217955813957542
32	0	0	1	0	4.271081782057569
33	0	0	1	0	5.280027748939635
34	0	0	1	0	4.586546628522952
35	0	0	1	0	3.3816426261476367
36	0	0	0	1	3.5276274564657375
37	0	1	0	0	3.4475302370973413
38	0	0	1	0	2.6708756269905733
39	0	0	1	0	3.796854246271598
40	0	0	0	1	4.696437049707395
41	1	0	0	0	4.27805850668461
42	1	0	0	0	2.9889418819026043
43	0	1	0	0	4.647560991941928
44	0	0	0	1	4.583759993391518
45	1	0	0	0	4.61524590120675
46	0	1	0	0	4.823829984209243
47	0	0	1	0	3.489554206459549
48	0	0	0	1	4.659091421887607
49	0	1	0	0	3.2401938867983584
50	0	0	0	1	3.9175387767193635
51	1	0	0	0	2.8066854086604316
52	0	1	0	0	2.6988460588035936
53	0	0	1	0	2.982769373809413
54	0	0	1	0	5.119809075496266
55	0	0	0	1	3.6138076006223354
56	1	0	0	0	4.215553228013876
57	0	1	0	0	5.956868107876678
58	0	0	1	0	3.7771300997627804
59	0	0	1	0	3.9550992677452554
60	0	0	1	0	6.206904461124234
61	0	0	1	0	4.136496113230986
62	0	0	1	0	3.5973598073159834
63	0	0	1	0	4.284141357556377
64	0	0	0	1	3.9190306520147282
65	0	1	0	0	4.124769259514177
66	0	0	1	0	4.149254094473609
67	0	0	1	0	4.695027012133315
68	0	0	1	0	3.7917431650530955
69	0	0	0	1	5.87242142358583
70	0	1	0	0	5.513605984143782
71	0	0	0	1	5.708391240974015
72	0	1	0	0	2.3012947530762675
73	0	0	0	1	3.880521465913874
74	1	0	0	0	5.558739045123908
75	1	0	0	0	5.717460763522007
76	0	1	0	0	4.213839537299529
77	0	0	0	1	4.847151949289568
78	1	0	0	0	5.426744914005513
79	1	0	0	0	2.5955523428317555
80	1	0	0	0	4.086802925538047
81	0	1	0	0	3.9922294694199527
82	0	0	0	1	4.874508635511968
83	0	1	0	0	2.2420299569705864
84	0	0	0	1	3.9663475906242716
85	0	1	0	0	3.3903111394848655
86	0	0	0	1	5.003333911353727
87	0	1	0	0	4.385750356241227
88	0	0	0	1	3.553053956249643
89	0	1	0	0	2.185611576564746
90	0	0	0	1	3.3354453908134793
91	0	1	0	0	3.587861273716634
92	0	0	0	1	4.494751675639823
93	1	0	0	0	3.127700868657581
94	1	0	0	0	4.231834966234148
95	1	0	0	0	4.442921893022014
96	1	0	0	0	3.3400194882938092
97	0	1	0	0	3.831299017830387
98	0	0	0	1	3.150448103959695
99	1	0	0	0	2.971184382354795
100	0	1	0	0	3.299903772947668
101	0	0	0	1	5.06784789758188
102	1	0	0	0	4.080677848321415
103	0	1	0	0	5.101159531698387
104	0	0	1	0	5.068139117129241
105	0	0	0	1	5.797014070821613
106	1	0	0	0	4.0381557402154975
107	0	1	0	0	5.578708058652074
108	0	0	1	0	4.693471580751106
109	0	0	0	1	2.7782827644396537
110	0	1	0	0	4.052106712672896
111	0	0	0	1	7.062944501644264
112	1	0	0	0	3.3128675645183607
113	1	0	0	0	5.577288587067388
114	0	1	0	0	3.978939879555434
115	0	0	0	1	3.0539970610481952
117	1	0	0	0	6.338838505602024
118	1	0	0	0	5.610583116652358
119	1	0	0	0	4.354834242607988
120	0	1	0	0	6.121091030766662
121	0	0	1	0	4.153662988938993
122	0	0	1	0	3.9058784185012754
123	0	0	0	1	3.143059069222263
124	1	0	0	0	4.611293175380145
125	1	0	0	0	5.0312297834344895
126	1	0	0	0	2.389757687517412
127	1	0	0	0	2.7357680396196615
128	1	0	0	0	4.4818586547960955
129	1	0	0	0	1.5579443662971957
130	0	1	0	0	4.284977164520828
131	0	0	0	1	5.686199249848964
132	1	0	0	0	4.893585066294627
133	1	0	0	0	3.4028390385446916
134	0	1	0	0	3.3439443068752257
135	0	0	1	0	3.689344016082279
136	0	0	1	0	4.902087686555158
137	0	0	0	1	3.997872530838823
138	1	0	0	0	4.908641789859877
139	1	0	0	0	4.937931308755038
140	1	0	0	0	3.1208484916928754
141	0	1	0	0	5.166950193805291
142	0	0	1	0	3.815282082574033
143	0	0	1	0	2.779679719355624
144	0	0	1	0	4.437797242086211
145	0	0	0	1	4.86638705684887
146	0	1	0	0	2.356392049273993
147	0	0	1	0	2.1207589853036892
148	0	0	0	1	3.057335935487836
149	1	0	0	0	4.076033325612254
150	0	1	0	0	5.185313788489198
151	0	0	1	0	4.825673952839074
152	0	0	1	0	4.427088724540061
153	0	0	1	0	4.091620948555003
154	0	0	1	0	2.8601105505148716
155	0	0	0	1	4.608955983422888
156	1	0	0	0	3.2117448216794506
157	1	0	0	0	5.773934334329618
158	1	0	0	0	3.421591008775602
159	0	1	0	0	5.5572462782160095
160	0	0	0	1	4.246146161771231
161	0	1	0	0	3.0500320164456602
162	0	0	1	0	3.70464734438834
163	0	0	0	1	4.990522732939929
164	0	1	0	0	4.054562044967748
165	0	0	0	1	2.733677930986281
166	0	1	0	0	4.746157612122572
167	0	0	0	1	5.061509869819105
168	1	0	0	0	5.3632029278026305
169	0	1	0	0	3.10619713459625
170	0	0	1	0	4.947304288307256
171	0	0	0	1	3.583821383671336
172	0	1	0	0	3.74474133614599
173	0	0	1	0	3.686959309117642
174	0	0	0	1	5.6042002425207835
175	0	1	0	0	3.8827487900767235
176	0	0	1	0	3.826455948054312
177	0	0	0	1	3.707888199463877
178	0	1	0	0	5.023101117476872
179	0	0	1	0	4.2922078975186215
180	0	0	1	0	4.495738430697703
181	0	0	1	0	5.351976324295528
182	0	0	0	1	4.693812998210856
183	0	1	0	0	4.566114237250637
184	0	0	0	1	4.334238606209253
185	1	0	0	0	5.178051969860901
186	1	0	0	0	4.552845537733015
187	0	1	0	0	3.0306625289430023
188	0	0	1	0	5.860967268707375
189	0	0	1	0	4.826063790527637
190	0	0	0	1	5.19250463009237
191	0	1	0	0	2.023663855102703
192	0	0	1	0	4.784077336762058
193	0	0	0	1	3.9581515014547852
194	1	0	0	0	4.379650090737535
195	0	1	0	0	5.222068085564506
196	0	0	1	0	5.086953945895393
197	0	0	0	1	5.808580698296112
198	0	1	0	0	4.146474243197137
199	0	0	1	0	4.605682055547677
200	0	0	0	1	4.486385028509182
201	0	1	0	0	4.288058961309549
202	0	0	0	1	2.783819778510708
203	1	0	0	0	2.624617811456975
204	1	0	0	0	3.6453524479518253
205	1	0	0	0	3.7838014940291504
206	1	0	0	0	3.1739519358010826
207	1	0	0	0	3.875882538329803
208	0	1	0	0	3.5061905700867984
209	0	0	0	1	4.7355233143901065
210	0	1	0	0	5.157740037577664
211	0	0	1	0	5.540004638756996
212	0	0	0	1	4.7351340106289985
213	1	0	0	0	3.445707556766085
214	1	0	0	0	5.4716572897753935
215	1	0	0	0	4.063944440223595
216	0	1	0	0	5.338628959802069
217	0	0	0	1	6.37842539936366
218	1	0	0	0	3.899157352087098
219	1	0	0	0	4.098409454561649
220	0	1	0	0	5.556030581398863
222	1	0	0	0	3.5339048403989786
223	1	0	0	0	5.291108916859134
224	1	0	0	0	4.452005787256763
225	1	0	0	0	4.678965925234111
226	1	0	0	0	3.0114068094551136
227	0	1	0	0	4.112506920066193
228	0	0	1	0	5.709483780462559
229	0	0	1	0	4.2768370117932815
230	0	0	0	1	3.4524056710299513
231	1	0	0	0	4.520109123407335
232	0	1	0	0	2.8707328670186363
233	0	0	1	0	3.82125927719999
234	0	0	1	0	4.078433731456333
235	0	0	1	0	3.279865264017134
236	0	0	1	0	3.224179912460084
237	0	0	1	0	2.270958071075009
238	0	0	1	0	2.0141629660680107
239	0	0	0	1	3.5276274564657375
240	0	1	0	0	2.84195169411227
241	0	0	1	0	3.226568268680236
242	0	0	0	1	4.227290410903682
243	0	1	0	0	4.8309949636176635
244	0	0	1	0	4.539728774251342
245	0	0	0	1	2.560211272781384
246	0	1	0	0	2.943110395057738
247	0	0	0	1	6.3206814946706915
248	0	1	0	0	5.293463867591764
249	0	0	1	0	3.73013070901417
250	0	0	0	1	5.221376693652578
251	0	1	0	0	4.393055778335288
252	0	0	1	0	2.1036807568981537
253	0	0	1	0	3.42869664202087
254	0	0	1	0	4.427314050621677
255	0	0	0	1	3.3260622641628887
256	0	1	0	0	2.359164172022199
257	0	0	0	1	2.1458955295556055
258	1	0	0	0	3.2276474757479647
259	1	0	0	0	3.4364371836783687
260	1	0	0	0	4.592608704413789
261	0	1	0	0	4.691572974785122
262	0	0	1	0	3.326691508120171
263	0	0	0	1	3.157462284578847
264	0	1	0	0	4.291095394881428
265	0	0	0	1	4.825164451816212
266	0	1	0	0	4.550914353942591
267	0	0	1	0	3.0384419812893193
268	0	0	1	0	3.719006182964035
269	0	0	1	0	2.335638234421777
270	0	0	1	0	2.560691929399434
271	0	0	1	0	3.390498208449987
272	0	0	0	1	3.133729781965106
273	0	1	0	0	8.19590597093887
274	0	0	1	0	4.49281388930132
275	0	0	1	0	2.7934963768141863
276	0	0	0	1	4.1061892651460195
277	1	0	0	0	4.231892791020439
278	0	1	0	0	2.860824700421677
279	0	0	1	0	3.2077214705650374
280	0	0	1	0	3.4048213982723277
281	0	0	1	0	3.443003889531665
282	0	0	1	0	2.8601936355885367
283	0	0	1	0	2.92810219517839
284	0	0	0	1	3.811793317804992
285	1	0	0	0	4.830024785357592
286	0	1	0	0	3.2640779131859397
287	0	0	1	0	2.5169488871701535
288	0	0	1	0	3.0280392004014662
289	0	0	0	1	2.552802339315934
290	1	0	0	0	5.255765458667288
291	1	0	0	0	4.028986357266449
292	0	1	0	0	3.843537646726572
293	0	0	0	1	4.283310507943054
294	0	1	0	0	4.001480664372727
295	0	0	1	0	6.10251826484605
296	0	0	1	0	5.281005007493429
297	0	0	1	0	3.463485327044317
298	0	0	1	0	3.763971959173375
299	0	0	0	1	5.255021288596163
300	1	0	0	0	5.273711008107537
301	0	1	0	0	3.4670854982425765
302	0	0	1	0	4.2583596003651
303	0	0	1	0	5.054750385967836
304	0	0	0	1	5.551866938978882
305	0	1	0	0	4.603552032715916
306	0	0	0	1	5.284909124339217
307	0	1	0	0	5.8506336642531975
308	0	0	0	1	3.7087622218987413
309	1	0	0	0	4.21689198085023
310	1	0	0	0	3.5276274564657375
311	0	1	0	0	3.9223168325832036
312	0	0	0	1	2.1141560207366026
313	1	0	0	0	5.648954390469401
314	1	0	0	0	3.9610364871788435
315	0	1	0	0	3.241903032325012
316	0	0	0	1	6.2875540771743434
317	0	1	0	0	3.175944810382603
318	0	0	0	1	6.123573007639766
319	1	0	0	0	3.6615641512068784
320	1	0	0	0	5.0241173274211235
321	0	1	0	0	4.750017795045517
322	0	0	1	0	2.776558561452901
323	0	0	0	1	2.0072553832777964
324	0	1	0	0	3.004778585423182
325	0	0	0	1	3.116625670855774
326	0	1	0	0	4.4574533786439865
327	0	0	1	0	3.9695235036848633
328	0	0	1	0	5.375364771831877
329	0	0	1	0	3.857565498482992
330	0	0	0	1	4.197121611964932
331	0	1	0	0	6.5689696862962315
332	0	0	0	1	4.239928711822524
333	0	1	0	0	2.0928856547874486
334	0	0	0	1	4.863891135887867
335	0	1	0	0	4.142295680071078
336	0	0	1	0	4.422191420337071
337	0	0	0	1	6.405987800498671
338	0	1	0	0	4.102169216864268
339	0	0	1	0	5.284273119907674
340	0	0	1	0	4.85687292890002
341	0	0	0	1	6.273091717999203
342	1	0	0	0	4.361063695279514
343	0	1	0	0	3.4474613442399344
344	0	0	1	0	3.311234563998248
345	0	0	0	1	4.677520202002427
346	1	0	0	0	4.649776471326404
347	0	1	0	0	4.17749185010889
348	0	0	1	0	4.704027077182801
349	0	0	1	0	3.3528307071132155
350	0	0	1	0	4.392054324017787
351	0	0	1	0	4.7741126414802855
352	0	0	0	1	3.2373865542193085
353	0	1	0	0	4.0739573146869885
354	0	0	0	1	2.9694654329023793
356	1	0	0	0	4.386127540529096
357	0	1	0	0	3.9850044104488247
358	0	0	1	0	3.9907600349658447
359	0	0	1	0	4.37772591419055
360	0	0	0	1	4.581031624239467
361	1	0	0	0	5.101159531698387
362	0	1	0	0	2.71145976860763
363	0	0	0	1	3.752716350268721
364	1	0	0	0	3.211858463137708
365	1	0	0	0	2.7665573315658794
366	0	1	0	0	4.510789247814468
367	0	0	0	1	5.354798387039631
368	1	0	0	0	4.781082209206653
369	1	0	0	0	4.229215717965178
370	0	1	0	0	3.6844144475028755
371	0	0	0	1	3.598507223206554
372	1	0	0	0	3.7665034180580172
373	0	1	0	0	3.7155153602783546
374	0	0	1	0	3.9744065163808053
375	0	0	0	1	3.457212464765122
376	1	0	0	0	4.949936623285014
377	0	1	0	0	2.935426707032221
378	0	0	0	1	5.241256011602
379	1	0	0	0	2.473958349447693
381	0	1	0	0	3.19921611258585
382	0	0	1	0	3.6650972790991783
383	0	0	0	1	3.101803278056839
384	1	0	0	0	3.5437617361739755
385	1	0	0	0	3.97510536279524
386	1	0	0	0	4.129398773608327
387	0	1	0	0	3.750747270235022
388	0	0	0	1	6.921831475750339
389	0	1	0	0	2.9765427285340302
390	0	0	1	0	2.6172949913156787
391	0	0	1	0	3.181021876330978
392	0	0	1	0	3.553849527034893
393	0	0	1	0	4.104495024102596
394	0	0	1	0	4.556802250966557
395	0	0	0	1	4.667271231489916
396	0	1	0	0	3.4405727263580768
397	0	0	1	0	2.8186240340262754
398	0	0	1	0	3.4681685561700304
399	0	0	0	1	4.373648635029942
400	0	1	0	0	3.1248790006787903
401	0	0	1	0	4.047293989634434
402	0	0	0	1	3.27255697386979
403	1	0	0	0	4.622272875219351
404	0	1	0	0	2.50064888937689
405	0	0	0	1	3.6793360682456315
406	1	0	0	0	3.9606913852061814
407	1	0	0	0	4.172823112714848
408	1	0	0	0	5.566741943116902
409	1	0	0	0	3.769326162552234
410	1	0	0	0	5.4016268654904955
411	1	0	0	0	3.514425282317441
412	1	0	0	0	5.1260353534342995
413	0	1	0	0	3.833897445713348
414	0	0	1	0	2.473155624454215
415	0	0	1	0	2.3523760716868436
416	0	0	1	0	4.082448323290585
417	0	0	1	0	3.1918974272902965
418	0	0	0	1	4.516841245264672
419	1	0	0	0	5.184974409451032
420	1	0	0	0	4.2818976015026395
421	0	1	0	0	3.4720836591589537
422	0	0	0	1	3.719075031287076
423	1	0	0	0	5.204293994823455
424	1	0	0	0	3.6331962242195432
426	0	1	0	0	2.6495291731426005
427	0	0	1	0	4.087809063524285
428	0	0	1	0	3.4525992026794854
429	0	0	1	0	3.7794818398367958
430	0	0	0	1	2.2975673509699606
431	0	1	0	0	2.7488120638617373
432	0	0	0	1	2.578011795510699
433	1	0	0	0	2.7362379736320688
434	1	0	0	0	4.324490750456634
435	1	0	0	0	3.2069439223296135
437	0	0	1	0	2.945009723289803
438	0	0	1	0	3.5624171427714053
439	0	0	1	0	3.4424035184872435
440	0	0	0	1	3.0855267939606885
441	0	1	0	0	3.556269188317546
442	0	0	0	1	2.4234259319272007
443	0	1	0	0	3.6085900279573058
444	0	0	0	1	2.7223696033425187
445	0	1	0	0	2.889512075083744
446	0	0	0	1	6.630512821645607
447	1	0	0	0	5.880088847622302
448	0	1	0	0	4.915246981982085
449	0	0	1	0	2.834015433409049
450	0	0	0	1	3.7468754707469327
451	1	0	0	0	3.8853599555406473
452	1	0	0	0	2.5323076172983647
453	0	1	0	0	2.8668210357735338
454	0	0	1	0	3.2604643443782457
455	0	0	0	1	2.9284026379478316
456	1	0	0	0	2.422630514268144
457	1	0	0	0	1.226531712275596
458	1	0	0	0	3.0152635743404566
459	0	1	0	0	2.723512343657948
460	0	0	0	1	3.5408324853676585
461	0	1	0	0	2.5409528907431325
462	0	0	1	0	3.191964764699064
463	0	0	1	0	6.503566608019854
464	0	0	1	0	3.0465440417494656
465	0	0	1	0	2.5186466605646447
466	0	0	0	1	3.002568225964662
467	1	0	0	0	3.3318414164270935
468	1	0	0	0	5.589773372323536
469	0	1	0	0	2.2336592554608714
470	0	0	1	0	3.363190746251817
471	0	0	0	1	2.8346179779984
472	1	0	0	0	3.506161463276791
473	0	1	0	0	4.143911333511824
474	0	0	1	0	2.0956408068251657
475	0	0	0	1	1.8375823091168209
476	0	1	0	0	5.439776050229803
477	0	0	0	1	3.5358718527812556
478	1	0	0	0	4.135992256437534
479	1	0	0	0	2.821949210545577
480	1	0	0	0	4.45353166836705
481	0	1	0	0	5.468171350555802
482	0	0	0	1	4.294669558561517
483	0	1	0	0	4.789069651639498
484	0	0	0	1	5.66262769833333
485	1	0	0	0	4.041803243786897
486	1	0	0	0	3.5843217133839853
487	1	0	0	0	3.443306295755454
488	0	1	0	0	4.301920752105789
489	0	0	0	1	2.351787138131964
490	0	1	0	0	2.7936178231286837
491	0	0	0	1	4.087809063524285
492	0	1	0	0	4.305285178054549
493	0	0	1	0	4.1014380563551285
494	0	0	0	1	4.125721198977395
495	0	1	0	0	2.5257153027569093
496	0	0	0	1	4.034834581384663
497	1	0	0	0	2.6468150807483406
498	0	1	0	0	2.4420536362346197
499	0	0	0	1	3.9411877021942883
500	1	0	0	0	2.0754817498435707
501	0	1	0	0	3.464931138092959
502	0	0	1	0	3.1081761919818067
503	0	0	1	0	5.4011998315125584
504	0	0	1	0	4.1048245298859145
505	0	0	0	1	4.079155918408133
506	1	0	0	0	5.224132268363208
507	1	0	0	0	4.670166475072668
508	1	0	0	0	2.9756420233193235
509	0	1	0	0	7.324993545215233
510	0	0	1	0	4.997362550691128
511	0	0	1	0	4.755326967500478
512	0	0	1	0	3.360044904521419
513	0	0	0	1	3.1781225950789294
514	1	0	0	0	3.6436688267523594
515	1	0	0	0	3.61217306658053
516	0	1	0	0	5.146737734092895
517	0	0	0	1	4.377676116093238
518	0	1	0	0	4.115093024025136
519	0	0	1	0	4.0376918340385854
520	0	0	0	1	3.218668230454324
522	0	0	0	1	5.14882134845243
523	0	1	0	0	4.538076146166645
524	0	0	0	1	3.942922927767462
525	0	1	0	0	3.5799828850589566
526	0	0	0	1	4.997362550691128
527	0	1	0	0	2.743526485383028
528	0	0	0	1	3.659691467755609
529	1	0	0	0	3.406843874025505
530	1	0	0	0	3.6567374726947874
531	0	1	0	0	2.741084610059842
532	0	0	0	1	4.598111456954068
533	0	1	0	0	3.939080502410774
534	0	0	1	0	5.4039071522286966
536	0	0	0	1	4.77036895886358
538	0	0	1	0	3.500843184004425
539	0	0	1	0	2.915668697740955
540	0	0	0	1	6.242179709102686
541	1	0	0	0	3.760699840471392
542	0	1	0	0	4.602999254377554
543	0	0	0	1	4.83661778702205
544	0	1	0	0	3.912440305764656
545	0	0	1	0	3.245339384318186
546	0	0	1	0	3.0270164648786513
547	0	0	1	0	2.837737229829264
548	0	0	0	1	3.0619421456974436
549	1	0	0	0	5.809937947655837
550	0	1	0	0	5.2846712934672775
551	0	0	0	1	4.677279358356513
552	1	0	0	0	7.4053826395286135
554	1	0	0	0	5.4416186690532085
555	1	0	0	0	3.7687136980162776
556	1	0	0	0	4.045976474457306
557	1	0	0	0	3.5431835932104248
558	1	0	0	0	5.8517199917024305
559	1	0	0	0	2.794185141488481
560	1	0	0	0	3.730558704097025
561	1	0	0	0	2.6602114464379905
562	0	1	0	0	4.113125565765631
563	0	0	0	1	3.7254808668474113
564	0	1	0	0	5.142864086742962
565	0	0	0	1	4.992203099255407
566	1	0	0	0	6.096265168795072
567	0	1	0	0	5.233506442349228
568	0	0	1	0	4.784721503533545
569	0	0	1	0	3.5898184109912865
570	0	0	0	1	4.4651537490415745
571	0	1	0	0	3.4060635979067873
572	0	0	1	0	4.047137183806089
573	0	0	1	0	3.5276274564657375
574	0	0	1	0	3.106486323155045
575	0	0	1	0	5.337053349669655
576	0	0	1	0	3.2942631928592307
577	0	0	0	1	3.8078656473868167
578	1	0	0	0	3.543613208793282
579	1	0	0	0	3.228413325326561
580	1	0	0	0	2.904843926964069
581	0	1	0	0	7.102323674342324
582	0	0	1	0	4.86646528538537
583	0	0	1	0	4.906868401555203
584	0	0	0	1	4.961072535603407
585	1	0	0	0	3.081081690681655
586	1	0	0	0	3.1805215886592317
587	0	1	0	0	3.5763659165643675
588	0	0	0	1	4.004328012206133
589	1	0	0	0	4.376104471726393
590	0	1	0	0	4.311125181828756
591	0	0	1	0	3.0879337312232935
592	0	0	0	1	3.086635106581095
593	1	0	0	0	3.1052789837522226
594	1	0	0	0	5.605427001004318
595	1	0	0	0	2.017098311737392
596	1	0	0	0	2.8326003898780137
597	0	1	0	0	3.8433705687580466
598	0	0	1	0	4.0840843849381026
599	0	0	1	0	4.410790671486666
600	0	0	0	1	4.785870554339766
601	1	0	0	0	3.109433460855033
602	0	1	0	0	4.235267844186653
603	0	0	0	1	4.128423306594825
604	0	1	0	0	3.957599651370103
605	0	0	1	0	2.5639636809721087
606	0	0	0	1	3.092063014056389
607	1	0	0	0	3.4356321457751595
608	1	0	0	0	3.542898099521597
609	0	1	0	0	3.896454052814628
610	0	0	1	0	3.8641681552714515
611	0	0	0	1	4.745989206722531
612	1	0	0	0	4.077550365636723
613	0	1	0	0	3.3126404019414024
614	0	0	1	0	3.043942676506955
615	0	0	1	0	3.4080226343456532
616	0	0	0	1	3.321989314004025
617	0	1	0	0	4.529210548773568
618	0	0	1	0	3.5363044071757095
619	0	0	0	1	3.59569365274186
620	1	0	0	0	5.975636745903616
621	1	0	0	0	4.318463090782576
622	1	0	0	0	6.480118032773143
623	0	1	0	0	5.0123595991468965
624	0	0	1	0	4.772508314570711
625	0	0	1	0	5.836744639234727
626	0	0	1	0	4.048591037517147
627	0	0	0	1	3.0459543437060557
628	1	0	0	0	3.0551663814444163
629	1	0	0	0	5.879750805567947
630	1	0	0	0	4.334238606209253
631	1	0	0	0	2.76878384576914
632	0	1	0	0	2.2467148723898602
633	0	0	1	0	5.045521685828019
634	0	0	0	1	3.9971297300174062
635	0	1	0	0	3.056295125496211
636	0	0	1	0	5.477734082152271
637	0	0	1	0	2.9842830314105058
638	0	0	1	0	5.118098322292363
639	0	0	1	0	2.850996875099241
640	0	0	0	1	4.3781447421151345
641	1	0	0	0	4.6256860622093505
642	1	0	0	0	2.9369303698631284
643	0	1	0	0	3.2736006417814787
644	0	0	1	0	3.5720876831245216
645	0	0	0	1	4.566361402199999
646	1	0	0	0	3.9398869796921048
647	0	1	0	0	5.065553089889473
648	0	0	1	0	4.658716048486107
649	0	0	1	0	2.92193923896011
650	0	0	1	0	4.323287040669962
651	0	0	1	0	5.390913070149573
652	0	0	1	0	2.7777550987776944
653	0	0	1	0	4.196252317227268
654	0	0	1	0	3.883116058840961
655	0	0	1	0	4.784467270676652
656	0	0	1	0	2.38881262324586
657	0	0	1	0	3.371623409607906
658	0	0	0	1	2.641589385565187
659	0	1	0	0	6.007841811741412
660	0	0	1	0	4.090599650585475
661	0	0	1	0	3.795966305576586
662	0	0	0	1	2.1520533456812827
663	1	0	0	0	5.622944490153295
664	1	0	0	0	5.106542860528937
665	0	1	0	0	2.673312276782238
666	0	0	1	0	4.018079204039141
667	0	0	0	1	3.7016965772404675
668	0	1	0	0	3.392195182940982
669	0	0	0	1	3.537864569390799
670	0	1	0	0	2.661806099152448
671	0	0	0	1	4.299560857842355
672	1	0	0	0	4.379499268073719
673	0	1	0	0	5.191906160638555
674	0	0	0	1	5.706216782167946
675	1	0	0	0	4.585216341391395
676	1	0	0	0	3.6320423210226664
677	1	0	0	0	4.274982539084628
678	1	0	0	0	4.763357137291709
679	0	1	0	0	2.8755292668533983
680	0	0	0	1	2.6365985178545817
681	0	1	0	0	5.522059031968283
682	0	0	1	0	5.13564876211404
683	0	0	1	0	6.078255763355046
684	0	0	0	1	4.547954847033486
685	1	0	0	0	3.8793042762176246
686	0	1	0	0	5.6171158649306285
687	0	0	1	0	6.045880679425834
688	0	0	0	1	5.078728486197036
689	0	1	0	0	1.970207860667721
690	0	0	1	0	3.0008184986283406
691	0	0	1	0	2.9729856640650634
692	0	0	1	0	4.492341899626641
693	0	0	1	0	5.265827939501809
694	0	0	0	1	3.2575589989717115
695	1	0	0	0	4.137594546181836
696	1	0	0	0	3.785552794054839
697	1	0	0	0	5.543289323077361
698	0	1	0	0	3.108567977868252
699	0	0	0	1	3.3308359583821927
700	1	0	0	0	4.524579886487963
701	1	0	0	0	4.217872057329821
702	0	1	0	0	3.4873477779247226
703	0	0	0	1	3.4791260239854376
704	0	1	0	0	2.753006617577185
705	0	0	1	0	3.6615641512068784
706	0	0	1	0	3.866593381209711
707	0	0	0	1	4.228941243232301
708	1	0	0	0	3.343117963324787
709	0	1	0	0	3.9615996852948867
710	0	0	1	0	7.825469539800359
711	0	0	0	1	4.664391933401473
712	1	0	0	0	5.670356937653568
713	1	0	0	0	5.130614379876858
714	0	1	0	0	2.833547635710378
715	0	0	0	1	3.36793915377323
716	1	0	0	0	2.5017665516764027
717	0	1	0	0	3.1706823126081596
718	0	0	0	1	3.3380939370595004
719	0	1	0	0	3.7020203711346227
720	0	0	1	0	5.194493262877185
721	0	0	0	1	3.274259968689598
722	0	1	0	0	3.858492550697454
723	0	0	1	0	3.7974304370737517
724	0	0	0	1	3.703331106127506
725	1	0	0	0	3.6517069651963023
726	0	1	0	0	2.81171999398881
727	0	0	1	0	2.7673245934368933
728	0	0	1	0	4.4140706842925255
729	0	0	0	1	4.093071720538984
730	1	0	0	0	4.244779623955913
731	1	0	0	0	5.913096296016254
732	0	1	0	0	3.4959822062448067
733	0	0	1	0	4.97072939086532
734	0	0	1	0	2.2074008712953193
735	0	0	1	0	3.8875155515364597
736	0	0	1	0	3.0945691495723455
737	0	0	0	1	3.4581412756400107
738	0	1	0	0	6.234214436413463
739	0	0	0	1	4.892842290339248
740	0	1	0	0	3.601115312305387
741	0	0	0	1	2.2655956390731733
742	0	1	0	0	3.331732229252619
743	0	0	1	0	8.588068527458445
744	0	0	0	1	4.036641429035221
745	1	0	0	0	4.884347234044768
746	1	0	0	0	3.8759828987297076
747	1	0	0	0	5.15504454202727
748	1	0	0	0	4.0121582773450575
749	0	1	0	0	2.669892413035805
750	0	0	0	1	3.635231153857979
751	0	1	0	0	3.8169900857738845
752	0	0	1	0	5.056109043750897
753	0	0	0	1	4.56474199342393
755	1	0	0	0	3.0722206111921464
756	0	1	0	0	2.6003908566966913
757	0	0	0	1	4.152088396054067
758	0	1	0	0	3.7136194078008335
759	0	0	1	0	4.673495017658785
760	0	0	1	0	5.137129271740843
761	0	0	1	0	4.541575105137558
762	0	0	1	0	3.934547695420804
763	0	0	1	0	5.587137064978352
764	0	0	0	1	5.1099104214929385
765	1	0	0	0	2.6293152546499265
766	1	0	0	0	5.2819434787142665
767	1	0	0	0	3.0382327606954878
768	1	0	0	0	2.902757279507587
769	1	0	0	0	4.5710462774946965
770	1	0	0	0	3.892782743038419
771	1	0	0	0	3.488494347794274
772	1	0	0	0	1.9285394865344228
773	0	1	0	0	4.4881824837319035
774	0	0	0	1	3.2105802883545307
775	1	0	0	0	5.560175302183033
776	1	0	0	0	2.5323076172983647
777	1	0	0	0	2.953709743006231
778	0	1	0	0	4.5963851120326105
779	0	0	1	0	3.9552921977399107
780	0	0	1	0	4.458205418356178
781	0	0	1	0	5.437188470925706
782	0	0	0	1	3.942572719137399
783	0	1	0	0	3.1762919051037914
784	0	0	0	1	3.7901048759049676
785	0	1	0	0	5.2933223666426175
786	0	0	1	0	4.483442246268684
787	0	0	1	0	2.7258447903917693
788	0	0	0	1	3.166118464320588
789	1	0	0	0	3.8768791361027377
790	1	0	0	0	3.9819916657460057
791	1	0	0	0	3.3481683863532026
792	1	0	0	0	3.2790628211880604
793	1	0	0	0	2.9208820645359967
794	1	0	0	0	4.337771415171119
795	0	1	0	0	3.789309501932858
796	0	0	1	0	3.878922473136031
797	0	0	1	0	2.195961602809116
798	0	0	0	1	3.223872794196195
799	1	0	0	0	3.417894963374
800	0	1	0	0	4.910539032640834
801	0	0	1	0	3.537864569390799
802	0	0	1	0	4.2056471353465055
803	0	0	1	0	3.8503432788066405
804	0	0	0	1	4.762209653952348
805	0	1	0	0	3.63687125580775
806	0	0	0	1	3.4331294441282862
807	0	1	0	0	1.8058606192867463
808	0	0	1	0	3.338452768019188
809	0	0	1	0	4.374908419298019
810	0	0	0	1	2.1836545039974466
811	0	1	0	0	5.069588148709392
812	0	0	0	1	4.23411210791709
813	1	0	0	0	4.761824228214123
814	1	0	0	0	4.751316372317498
815	1	0	0	0	7.814013329561334
816	0	1	0	0	6.063352011983075
817	0	0	0	1	4.911363563535297
818	0	1	0	0	2.79942220272673
819	0	0	0	1	3.2492209138045367
820	1	0	0	0	3.529114657645077
821	1	0	0	0	3.8033417290095586
822	1	0	0	0	5.390343742297606
823	0	1	0	0	6.851061398332119
824	0	0	1	0	5.264214963085175
825	0	0	1	0	3.8556885265172265
826	0	0	1	0	5.040058876424385
827	0	0	1	0	4.50745114272303
828	0	0	1	0	3.629909032024253
829	0	0	0	1	2.2200875741676986
830	0	1	0	0	4.399892988547797
831	0	0	1	0	4.692458879377133
832	0	0	0	1	3.5181057850683675
833	1	0	0	0	3.525623126928646
834	0	1	0	0	4.517922601357748
835	0	0	0	1	3.52908470463259
836	0	1	0	0	2.6874588097762664
837	0	0	0	1	4.309938303232638
838	1	0	0	0	3.6613619654117433
839	0	1	0	0	3.491843939211998
840	0	0	0	1	4.756784083101398
841	1	0	0	0	4.562427491429879
842	0	1	0	0	3.360158784117437
843	0	0	0	1	2.9369303698631284
844	0	1	0	0	4.366959744022548
845	0	0	1	0	3.4930440095394886
846	0	0	1	0	3.742118118900652
847	0	0	1	0	2.61932296064861
848	0	0	1	0	4.194595659436336
849	0	0	1	0	2.8861863005889385
850	0	0	1	0	4.574907458674882
851	0	0	1	0	4.189261129609764
852	0	0	1	0	6.749466101001878
853	0	0	1	0	3.88296377073669
854	0	0	1	0	3.052541329320377
855	0	0	1	0	3.1673803376855187
856	0	0	0	1	5.74327343210871
857	1	0	0	0	5.304466796602839
858	1	0	0	0	4.510887265339272
859	1	0	0	0	4.418108025280454
860	1	0	0	0	3.4143089539970943
861	1	0	0	0	3.87816394420945
862	1	0	0	0	5.121979051443477
863	1	0	0	0	5.028487842726148
864	1	0	0	0	4.488035524771314
865	0	1	0	0	5.243022579773014
866	0	0	0	1	4.417784789458438
867	0	1	0	0	3.894736423810173
868	0	0	0	1	2.299906521122908
869	0	1	0	0	3.2471908430839282
870	0	0	0	1	3.514232322916018
871	0	1	0	0	3.1896080869657513
872	0	0	0	1	3.410260216201122
873	1	0	0	0	4.938051090444289
874	0	1	0	0	2.647517061222154
875	0	0	1	0	6.240791591022062
876	0	0	0	1	3.381499897168021
877	1	0	0	0	4.346237636129708
878	0	1	0	0	2.8340451626398524
879	0	0	0	1	3.0250786140380876
880	0	1	0	0	2.6495291731426005
881	0	0	0	1	2.4223951685804614
882	1	0	0	0	5.239976365107603
883	1	0	0	0	2.6067997122531934
884	0	1	0	0	4.547098746580762
885	0	0	1	0	5.404134242674435
886	0	0	0	1	3.8349830015319957
887	0	1	0	0	4.201369717363754
888	0	0	0	1	3.791398874551658
889	1	0	0	0	3.612857264679403
890	1	0	0	0	6.89429510365224
891	0	1	0	0	4.38539539658398
892	0	0	0	1	4.731365786870652
893	0	1	0	0	2.2496297073466254
894	0	0	1	0	2.6707796112470086
895	0	0	0	1	3.7058111753722627
896	0	1	0	0	5.411755496990637
897	0	0	0	1	4.796363212814506
898	1	0	0	0	5.546253391712331
899	0	1	0	0	4.430124610775383
900	0	0	0	1	5.582216698933822
902	0	1	0	0	3.187938938061011
903	0	0	0	1	3.7654068944288763
904	1	0	0	0	5.183950505556495
905	1	0	0	0	4.598074674788074
906	1	0	0	0	4.662128400905556
907	1	0	0	0	4.178845364841066
908	1	0	0	0	4.555607715620212
909	0	1	0	0	2.9746281621950432
910	0	0	1	0	2.392263818101051
911	0	0	1	0	3.8411861788602537
912	0	0	1	0	3.549435078528752
913	0	0	1	0	3.318451493607984
914	0	0	1	0	4.679498401134172
915	0	0	1	0	4.800583558575741
916	0	0	1	0	6.129639569757843
917	0	0	1	0	2.821949210545577
918	0	0	1	0	2.7006801151898774
919	0	0	0	1	4.706704078344078
920	1	0	0	0	3.7471279527203842
921	1	0	0	0	2.601448765272412
922	1	0	0	0	2.6280054525770096
923	0	1	0	0	4.064325591964962
924	0	0	0	1	3.343697778730058
926	0	0	1	0	5.271864754006162
927	0	0	1	0	3.488778282630185
928	0	0	0	1	5.629763763483003
929	1	0	0	0	4.715233590394961
930	1	0	0	0	3.7627644638336255
931	1	0	0	0	3.9783782191548926
932	0	1	0	0	2.37768116669266
933	0	0	1	0	2.728386120890814
934	0	0	0	1	5.1787222484077295
935	0	1	0	0	3.3002576818038443
936	0	0	0	1	3.757257915686256
937	1	0	0	0	3.9142443878114603
938	0	1	0	0	3.789309501932858
939	0	0	1	0	4.174264917336235
940	0	0	1	0	3.9850044104488247
941	0	0	1	0	2.6984964260269377
942	0	0	1	0	4.2611899553130215
943	0	0	1	0	4.075987378675701
944	0	0	1	0	4.3365321825446905
945	0	0	0	1	4.941104342213616
946	0	1	0	0	5.328293636616871
947	0	0	1	0	4.103949596548928
948	0	0	1	0	4.317057759352854
949	0	0	1	0	4.479957824875262
950	0	0	0	1	3.5395190185135097
951	1	0	0	0	3.693167195699271
953	0	0	1	0	4.295300690950476
954	0	0	1	0	3.3486743847888567
955	0	0	0	1	4.352792417513979
956	1	0	0	0	3.023136926102111
957	0	1	0	0	5.21052830754775
958	0	0	1	0	4.127898843537245
959	0	0	0	1	4.90663052985576
960	1	0	0	0	3.0942069718100633
961	0	1	0	0	3.473010322441304
962	0	0	0	1	4.5662260958127625
963	1	0	0	0	5.520630032598924
964	0	1	0	0	5.250218567179579
965	0	0	0	1	3.9278006338127107
966	1	0	0	0	3.8720289775500625
967	1	0	0	0	3.1070022764104093
968	1	0	0	0	3.4785384430581283
969	1	0	0	0	5.828837746498773
970	1	0	0	0	2.970541765990911
971	1	0	0	0	2.6920590469137258
972	1	0	0	0	2.7362379736320688
973	1	0	0	0	4.288185325381332
974	1	0	0	0	3.7167486147532802
975	1	0	0	0	3.58226361038556
976	1	0	0	0	4.2948959003381315
977	0	1	0	0	3.538111800946968
978	0	0	0	1	2.8006316127034845
979	1	0	0	0	2.689963697804169
980	1	0	0	0	3.759838895598901
981	1	0	0	0	4.324490750456634
982	1	0	0	0	2.7362379736320688
983	1	0	0	0	6.871963322852799
984	1	0	0	0	5.14175202244473
985	1	0	0	0	3.105183531592867
986	1	0	0	0	3.4764130863550027
987	0	1	0	0	2.216285016170027
988	0	0	0	1	3.309575631731448
989	1	0	0	0	4.491370532609169
990	1	0	0	0	4.658604079585129
991	1	0	0	0	5.4016268654904955
992	1	0	0	0	2.211157186001985
993	0	1	0	0	3.453583461724175
994	0	0	1	0	2.827055620979415
995	0	0	1	0	3.9175869061575153
996	0	0	1	0	4.06223874428973
997	0	0	0	1	5.5417646162615855
998	0	1	0	0	4.651909207260321
999	0	0	0	1	3.6048497819356715
1000	1	0	0	0	3.75644927880472
1001	0	1	0	0	4.895820776368338
1002	0	0	1	0	4.455521798174824
1003	0	0	1	0	3.8036077936290855
1004	0	0	0	1	3.886092985116591
1005	1	0	0	0	3.0495055138863427
1006	1	0	0	0	3.7630977961025978
1007	0	1	0	0	3.8977238729043377
1008	0	0	1	0	3.2215746511122565
1009	0	0	0	1	3.532072860839083
1010	1	0	0	0	3.518961138597627
1011	0	1	0	0	3.583539425727604
1012	0	0	1	0	2.7889849496686536
1013	0	0	1	0	4.026206836685954
1014	0	0	1	0	5.7653467138177374
1015	0	0	0	1	4.662137236229279
1016	1	0	0	0	3.045908250074348
1017	0	1	0	0	3.9204476705893567
1018	0	0	1	0	4.201458362336215
1019	0	0	1	0	2.0808297472450343
1020	0	0	1	0	4.381263825412865
1021	0	0	0	1	4.577472974610083
1022	0	1	0	0	2.7367014773205036
1023	0	0	0	1	3.952659829415585
1024	0	1	0	0	4.512633162019853
1025	0	0	0	1	3.678238078455125
1026	1	0	0	0	4.936529231234504
1027	1	0	0	0	3.333267269353152
1028	1	0	0	0	5.5844222271087025
1029	0	1	0	0	3.369712555691019
1030	0	0	1	0	3.9623639853920216
1031	0	0	1	0	5.559498212857754
1032	0	0	1	0	3.3404899817081843
1033	0	0	0	1	3.8485347853909997
1034	1	0	0	0	2.7231266692307523
1035	0	1	0	0	4.484629048927919
1036	0	0	1	0	3.301366891174597
1037	0	0	0	1	2.745775818929635
1038	0	1	0	0	3.7978837707490554
1039	0	0	1	0	3.3839855282830533
1040	0	0	0	1	3.9335220647545817
1041	0	1	0	0	4.622202892447744
1042	0	0	0	1	3.985768773319768
1043	0	1	0	0	4.933633562354414
1044	0	0	1	0	4.309614995740916
1045	0	0	1	0	3.1792880930808995
1046	0	0	1	0	2.081120865609881
1047	0	0	1	0	3.686861871346303
1048	0	0	0	1	3.2985607783545845
1049	1	0	0	0	4.0675597050307815
1050	0	1	0	0	5.266270291660968
1051	0	0	1	0	3.2798497072777053
1052	0	0	1	0	4.718404329700126
1053	0	0	1	0	1.809860149269667
1054	0	0	1	0	4.558130796801105
1055	0	0	1	0	4.104673172155977
1056	0	0	0	1	4.601998972817015
1057	1	0	0	0	2.5561014496687617
1058	1	0	0	0	4.0912900474886555
1059	1	0	0	0	2.712641387457709
1060	1	0	0	0	4.301861861829422
1061	0	1	0	0	2.1788301349476895
1062	0	0	0	1	3.385497545621922
1063	0	1	0	0	2.6006986310687465
1064	0	0	1	0	1.7725681335498447
1065	0	0	0	1	3.628220367922528
1066	1	0	0	0	4.893725056830474
1067	1	0	0	0	4.118572069301122
1068	0	1	0	0	4.332207869862114
1069	0	0	1	0	2.766400008196193
1070	0	0	0	1	2.3438801937450084
1071	0	1	0	0	4.371835825927301
1072	0	0	1	0	2.6942376724460257
1073	0	0	0	1	4.446148378387511
1074	1	0	0	0	4.30097141086421
1075	1	0	0	0	4.569167205861823
1077	1	0	0	0	4.745300977156089
1078	1	0	0	0	4.280170724180057
1079	1	0	0	0	2.7362379736320688
1080	0	1	0	0	2.7473559567931884
1081	0	0	0	1	4.861332145356626
1082	0	1	0	0	3.766544725589242
1083	0	0	0	1	4.130432833181982
1084	0	1	0	0	3.0998904242979974
1085	0	0	1	0	2.4368012445344314
1086	0	0	0	1	5.6349742324330165
1087	1	0	0	0	4.600533511996787
1088	1	0	0	0	4.085256726794585
1089	1	0	0	0	3.5547294759532555
1090	1	0	0	0	4.568388046254981
1091	0	1	0	0	3.4928794226566575
1092	0	0	1	0	5.841955451110576
1093	0	0	1	0	5.110448450588103
1094	0	0	0	1	5.268274010053021
1095	1	0	0	0	3.6480403143177247
1096	1	0	0	0	3.8611807836552727
1097	1	0	0	0	4.972773751009411
1098	0	1	0	0	4.541334111945017
1099	0	0	0	1	4.789069651639498
1100	1	0	0	0	3.908205289557605
1101	1	0	0	0	4.1311141882569755
1102	0	1	0	0	4.185162829953158
1103	0	0	0	1	2.547845014557916
1104	1	0	0	0	3.20582436957036
1105	1	0	0	0	5.514442800130443
1106	0	1	0	0	5.489397557845537
1107	0	0	1	0	3.160251570267611
1108	0	0	0	1	4.515446218969266
1109	0	1	0	0	4.618547666843694
1110	0	0	1	0	3.4567506083127504
1111	0	0	1	0	3.7721351276415795
1112	0	0	0	1	3.254587172577775
1113	0	1	0	0	4.653162304159421
1114	0	0	1	0	4.895820776368338
1115	0	0	1	0	5.342053153823062
1116	0	0	1	0	4.37954378570979
1117	0	0	1	0	5.420268499455685
1118	0	0	1	0	2.859539454721851
1119	0	0	1	0	2.8463398246784033
1120	0	0	0	1	6.246071408683035
1121	0	1	0	0	3.8829007574283034
1122	0	0	1	0	3.8319426762598128
1123	0	0	1	0	3.254342745745444
1124	0	0	1	0	3.9229038557928657
1125	0	0	1	0	3.116207981658385
1126	0	0	0	1	5.484000550010212
1127	1	0	0	0	3.355578012231144
1128	1	0	0	0	3.6754165807476737
1129	1	0	0	0	3.254791607347584
1130	0	1	0	0	5.745477743372047
1131	0	0	1	0	2.9254860165807344
1132	0	0	1	0	2.5621893217328733
1133	0	0	1	0	2.7207579899868453
1134	0	0	0	1	4.398829614300458
1135	0	1	0	0	3.493957401110569
1136	0	0	0	1	4.669831489917926
1137	0	1	0	0	3.5276274564657375
1138	0	0	0	1	3.028697187224874
1139	0	1	0	0	4.404320456686836
1140	0	0	1	0	5.47219617392973
1141	0	0	1	0	3.938151925931838
1142	0	0	0	1	4.167756650217394
1143	1	0	0	0	3.820507124702316
1144	1	0	0	0	4.4990444477203475
1145	1	0	0	0	3.0238700212070158
1146	0	1	0	0	4.183337479798813
1147	0	0	0	1	4.4776000624310415
1148	1	0	0	0	3.9962358494408377
1149	1	0	0	0	4.021596731600551
1150	1	0	0	0	4.363122678918858
1151	1	0	0	0	4.979909575251788
1152	0	1	0	0	5.286277127627288
1153	0	0	1	0	4.7759162753581075
1154	0	0	0	1	2.5493582005338933
1155	1	0	0	0	3.05793224537213
1156	1	0	0	0	4.835876332793568
1157	1	0	0	0	3.8619193252324426
1158	1	0	0	0	6.091670855098885
1159	1	0	0	0	2.3004890743286612
1160	1	0	0	0	5.2117034178253805
1161	0	1	0	0	4.412647510035028
1162	0	0	1	0	3.96670474571259
1163	0	0	0	1	5.0821205281441175
1164	0	1	0	0	4.677112228704841
1165	0	0	0	1	4.066801996687944
1166	0	1	0	0	4.624185097837301
1167	0	0	0	1	4.346368577094483
1168	1	0	0	0	5.108678541289838
1169	1	0	0	0	3.9658721655746194
1170	1	0	0	0	5.8954474860150325
1171	1	0	0	0	5.486184464513436
1172	0	1	0	0	3.968390537817796
1173	0	0	0	1	3.3885648099695636
1174	1	0	0	0	3.1276658054221027
1175	1	0	0	0	2.8428816830975348
1176	1	0	0	0	3.189498119614146
1178	0	1	0	0	5.786999614211558
1179	0	0	1	0	6.149430639245409
1180	0	0	0	1	6.225431198857159
1181	1	0	0	0	4.7435730507175995
1182	1	0	0	0	5.430264790590891
1183	1	0	0	0	3.7667129849661563
1184	1	0	0	0	4.694640399101152
1185	0	1	0	0	6.042231712542242
1186	0	0	0	1	4.312597878221839
1187	0	1	0	0	3.6650972790991783
1188	0	0	0	1	6.050395891862454
1189	1	0	0	0	3.2697355930403496
1190	1	0	0	0	3.780940389144808
1191	0	1	0	0	2.913534658783627
1192	0	0	0	1	3.8624291826325856
1193	1	0	0	0	4.584637953518117
1194	1	0	0	0	5.572023387773814
1195	1	0	0	0	6.551815046366107
1196	0	1	0	0	4.02944043593089
1197	0	0	1	0	4.298247553179911
1198	0	0	1	0	3.8336144307883435
1199	0	0	1	0	3.9410457761797706
1200	0	0	0	1	5.030411174325779
1201	1	0	0	0	3.7204894955080285
1202	1	0	0	0	3.9550992677452554
1203	0	1	0	0	2.6797609162055753
1204	0	0	1	0	3.4136379751558406
1205	0	0	0	1	3.878456769217207
1206	0	1	0	0	3.990144811094782
1207	0	0	0	1	3.2431545130044506
1208	1	0	0	0	4.334238606209253
1209	1	0	0	0	3.5812673529193155
1210	1	0	0	0	3.6104623194410914
1211	0	1	0	0	4.902303479315761
1212	0	0	1	0	5.7317240738117725
1213	0	0	1	0	3.2942187815694344
1214	0	0	1	0	2.9858658723217295
1215	0	0	0	1	3.5540520854332125
1216	1	0	0	0	4.549574467914136
1217	0	1	0	0	4.250208044189186
1218	0	0	0	1	3.14657733200126
1219	0	1	0	0	4.144301604012983
1220	0	0	0	1	4.658861388843895
1221	1	0	0	0	5.779179712009153
1222	1	0	0	0	6.521019025981944
1223	0	1	0	0	4.9704216457895605
1224	0	0	0	1	4.142262353048488
1225	1	0	0	0	6.200859122613532
1226	1	0	0	0	5.067495649944101
1227	0	1	0	0	4.2936179363584
1228	0	0	1	0	5.447637094784112
1229	0	0	0	1	5.706737366110992
1230	0	1	0	0	2.282568508791289
1231	0	0	1	0	2.58115488867539
1232	0	0	1	0	2.793814096476396
1233	0	0	1	0	3.7328470123707
1234	0	0	1	0	5.822164123831353
1235	0	0	1	0	3.5898339350226167
1236	0	0	1	0	3.7911399245263127
1237	0	0	0	1	2.3013926245255756
1238	0	1	0	0	7.4078378387045785
1239	0	0	1	0	6.58580380320289
1240	0	0	1	0	5.574547397233378
1241	0	0	0	1	3.7427335327469695
1242	1	0	0	0	3.7492719625033972
1243	0	1	0	0	3.2719346879784035
1244	0	0	1	0	6.506748296229211
1245	0	0	1	0	5.183880773374858
1246	0	0	1	0	4.5904457213234595
1247	0	0	1	0	3.057538089772899
1248	0	0	1	0	2.656028960287493
1249	0	0	1	0	4.898200766051038
1250	0	0	1	0	5.985804202080872
1251	0	0	1	0	4.960176398336846
1252	0	0	1	0	5.018848804299578
1253	0	0	1	0	3.707888199463877
1254	0	0	1	0	5.890037656493165
1255	0	0	1	0	5.241618248231018
1256	0	0	1	0	5.414443718982516
1257	0	0	1	0	3.196171529514377
1258	0	0	0	1	4.172514395540273
1259	1	0	0	0	6.75284969524076
1260	0	1	0	0	3.887361417736564
1261	0	0	1	0	4.718132925462448
1262	0	0	0	1	3.0371231848652505
1263	0	1	0	0	3.44628711810968
1264	0	0	0	1	3.250445671953621
1265	1	0	0	0	3.4868148780026056
1266	1	0	0	0	3.6885050191474416
1267	1	0	0	0	3.195384435143687
1268	1	0	0	0	3.434146686478542
1269	1	0	0	0	4.781651395097271
1270	0	1	0	0	7.195384264048864
1271	0	0	0	1	4.778909289088679
1272	0	1	0	0	4.639014109474449
1273	0	0	0	1	2.8848229941591077
1274	0	1	0	0	5.966219979816193
1275	0	0	1	0	5.335793180450878
1276	0	0	1	0	5.330153161459858
1277	0	0	1	0	6.251066576313722
1278	0	0	1	0	6.694314705605484
1279	0	0	0	1	7.238677067006038
1280	0	1	0	0	4.651909207260321
1281	0	0	1	0	5.161236328736
1282	0	0	0	1	5.7414160350453685
1283	0	1	0	0	4.1104679445748555
1284	0	0	1	0	6.378475657706552
1285	0	0	1	0	6.2134235573232015
1286	0	0	1	0	5.259206946806579
1287	0	0	1	0	4.6937035329699945
1288	0	0	1	0	7.7542652372958125
1289	0	0	1	0	4.313193829874069
1290	0	0	1	0	4.965125751485552
1291	0	0	1	0	4.7184542903905555
1292	0	0	1	0	4.872531339180362
1293	0	0	1	0	4.1500037924876105
1294	0	0	1	0	5.557650062211675
1295	0	0	1	0	6.898824466840021
1296	0	0	1	0	5.94854059797717
1297	0	0	1	0	4.820888127219464
1298	0	0	1	0	5.825711611619221
1299	0	0	1	0	2.8928630157142132
1300	0	0	1	0	4.602658043893843
1301	0	0	1	0	4.5575998608538715
1302	0	0	0	1	6.753373903501647
1303	1	0	0	0	2.871757496050457
1304	1	0	0	0	3.2479377579464037
1305	0	1	0	0	4.497558182830314
1306	0	0	1	0	5.030881282002452
1307	0	0	0	1	4.911027293671588
1308	0	1	0	0	4.461599069265497
1309	0	0	1	0	3.079261412626738
1310	0	0	1	0	3.1043129382244197
1311	0	0	0	1	4.620689442822477
1312	0	1	0	0	3.9772552264192655
1313	0	0	1	0	4.940077876785292
1314	0	0	0	1	4.450059059450887
1315	1	0	0	0	3.0724593443701824
1316	1	0	0	0	2.8984451832653217
1317	1	0	0	0	3.6085900279573058
1318	1	0	0	0	4.593384127588274
1319	0	1	0	0	4.114195373220115
1320	0	0	0	1	4.046904109321812
1321	0	1	0	0	6.051680746429146
1322	0	0	1	0	4.1029402423367305
1323	0	0	0	1	6.979368461468865
1324	1	0	0	0	5.383219454792481
1325	0	1	0	0	3.046070789296613
1326	0	0	1	0	3.4040724532886295
1327	0	0	1	0	3.9503679324697627
1328	0	0	0	1	4.159966834232326
1329	0	1	0	0	3.1660547466979945
1330	0	0	1	0	4.213429101107944
1331	0	0	1	0	3.3747234058724827
1332	0	0	0	1	5.238324574239205
1333	0	1	0	0	2.6404524025265372
1334	0	0	0	1	2.461283295366908
1335	0	1	0	0	3.6662408019037507
1336	0	0	1	0	3.2125089670190943
1337	0	0	1	0	3.1285751541337805
1338	0	0	1	0	3.2526795328542595
1339	0	0	1	0	4.607062587747049
1340	0	0	1	0	3.6072404203307986
1341	0	0	1	0	4.504936924759959
1342	0	0	0	1	3.8403721312164567
1343	0	1	0	0	4.683086914695385
1344	0	0	1	0	3.678562914824888
1345	0	0	1	0	3.4608081788232306
1346	0	0	0	1	2.679099515394279
1347	0	1	0	0	2.64174710680712
1348	0	0	1	0	2.852833041451482
1349	0	0	0	1	3.9131492278428532
1350	0	1	0	0	3.774989737816397
1351	0	0	0	1	2.7602755439210847
1352	0	1	0	0	2.8928630157142132
1353	0	0	0	1	5.801212002297409
1354	0	1	0	0	3.850743776626017
1355	0	0	1	0	4.706659897965443
1356	0	0	0	1	4.4137986139745795
1357	1	0	0	0	3.899157352087098
1358	1	0	0	0	2.908854526883799
1359	0	1	0	0	4.750380709632533
1360	0	0	0	1	4.004328012206133
1361	1	0	0	0	2.988004300353657
1362	1	0	0	0	4.9112951250270065
1363	1	0	0	0	1.786284308575905
1364	0	1	0	0	5.200890468829781
1365	0	0	0	1	2.8604257231239507
1366	0	1	0	0	5.5739715570023876
1367	0	0	0	1	3.4281110887128383
1368	1	0	0	0	1.7421960509612109
1369	1	0	0	0	2.6754316119009727
1370	1	0	0	0	6.500519702937983
1371	0	1	0	0	6.207490671821566
1372	0	0	1	0	2.485421234821233
1373	0	0	1	0	3.398780538890535
1374	0	0	0	1	4.082448323290585
1375	1	0	0	0	4.630440861974943
1376	0	1	0	0	4.5289088978830785
1377	0	0	0	1	4.213403355934433
1378	1	0	0	0	4.464633840555412
1379	1	0	0	0	4.133366689365087
1380	1	0	0	0	5.477651495916436
1381	0	1	0	0	3.5239357117103296
1382	0	0	0	1	3.683430115216945
1383	0	1	0	0	3.115562530802253
1384	0	0	0	1	5.243022579773014
1385	1	0	0	0	3.9137702614336356
1386	0	1	0	0	4.8111897230608935
1387	0	0	0	1	3.5246559005362994
1388	1	0	0	0	5.204293994823455
1389	0	1	0	0	3.719075031287076
1391	1	0	0	0	4.2818976015026395
1392	1	0	0	0	5.184974409451032
1393	1	0	0	0	5.005694759801196
1394	1	0	0	0	3.690570615530759
1395	0	1	0	0	3.9346217403130965
1396	0	0	0	1	3.438305026791114
1397	0	1	0	0	3.8976430887582256
1398	0	0	1	0	4.673495017658785
1399	0	0	1	0	4.970471162523537
1400	0	0	1	0	4.948981617729594
1401	0	0	1	0	4.006028460487108
1402	0	0	0	1	6.241153555093903
1403	1	0	0	0	4.357927612258176
1404	1	0	0	0	4.803096066898258
1405	1	0	0	0	3.186515102139648
1406	1	0	0	0	7.0155607079206606
1407	0	1	0	0	3.355578012231144
1408	0	0	1	0	3.5581750264550354
1409	0	0	1	0	4.8595375553254465
1410	0	0	0	1	2.2224456748459844
1411	1	0	0	0	7.237709430309685
1412	1	0	0	0	3.058431047537363
1413	0	1	0	0	3.2196941815280176
1414	0	0	0	1	3.837901603948733
1415	1	0	0	0	2.562792395669256
1416	0	1	0	0	2.8077185959607864
1417	0	0	1	0	4.40379310872682
1418	0	0	0	1	6.68563879500073
1419	1	0	0	0	3.8400852928098206
1420	0	1	0	0	4.792336459718962
1421	0	0	1	0	3.9634605089410457
1422	0	0	1	0	2.7039005673657184
1423	0	0	1	0	3.3918110150284484
1424	0	0	1	0	5.6914483007567895
1425	0	0	0	1	2.8310809744575325
1426	0	1	0	0	5.8985491363393425
1427	0	0	1	0	1.8416716458910214
1428	0	0	1	0	5.78339427913957
1429	0	0	1	0	3.8377539592660073
1430	0	0	1	0	4.964808325232041
1431	0	0	0	1	3.2809106020601146
1432	1	0	0	0	4.78157890735146
1433	0	1	0	0	3.8830542379038384
1434	0	0	1	0	5.149820438302962
1435	0	0	1	0	5.551284786641209
1436	0	0	0	1	5.538297277220053
1437	1	0	0	0	4.388099462531959
1438	0	1	0	0	4.65010200525272
1439	0	0	0	1	4.118864884446184
1440	1	0	0	0	4.612863515912518
1441	1	0	0	0	3.0320122190420387
1442	0	1	0	0	4.242866116224277
1443	0	0	1	0	4.703799959341073
1444	0	0	1	0	4.359619460268918
1445	0	0	0	1	4.511899571998878
1446	1	0	0	0	3.6609681442189816
1447	1	0	0	0	4.131190349026393
1448	1	0	0	0	5.257540567377855
1449	1	0	0	0	3.073024030746842
1450	1	0	0	0	2.8152701428396614
1451	0	1	0	0	4.344998669938455
1452	0	0	1	0	3.5050090300360397
1453	0	0	1	0	3.615616127535282
1454	0	0	1	0	4.253358812647572
1455	0	0	1	0	4.6003324138339385
1456	0	0	1	0	3.036873415893767
1457	0	0	1	0	3.171219102371082
1458	0	0	1	0	3.2056370480103036
1459	0	0	1	0	3.5286737737351617
1460	0	0	1	0	4.045933308554268
1461	0	0	1	0	3.0863239022517277
1462	0	0	1	0	3.3495319134259645
1463	0	0	1	0	3.5305625755534322
1464	0	0	1	0	2.98793610568707
1465	0	0	1	0	4.282896928397507
1466	0	0	1	0	3.2706463896943707
1467	0	0	1	0	4.221093800001971
1468	0	0	1	0	3.780405233758744
1470	1	0	0	0	4.592387890240494
1471	0	1	0	0	5.357336274036764
1472	0	0	1	0	2.6732079552932384
1473	0	0	1	0	2.8923181953983916
1474	0	0	0	1	3.4007128625762255
1475	0	1	0	0	3.4793571367305245
1476	0	0	0	1	2.4624405490391026
1477	1	0	0	0	3.236928263080688
1478	1	0	0	0	3.2308170369875273
1480	1	0	0	0	4.340511181668498
1481	1	0	0	0	3.2679137027697656
1482	0	1	0	0	3.494262829351356
1483	0	0	1	0	2.9450908105154707
1484	0	0	1	0	3.666639459284808
1485	0	0	0	1	4.9953497985536695
1486	1	0	0	0	4.562530411593786
1487	1	0	0	0	4.67784520619051
1488	0	1	0	0	4.635674200042611
1489	0	0	1	0	2.858353968943837
1490	0	0	0	1	4.6256860622093505
1491	1	0	0	0	5.7899799383090595
1492	1	0	0	0	2.3378767499635877
1493	1	0	0	0	4.9187576112931675
1494	1	0	0	0	1.46672656206316
1495	0	1	0	0	2.1066479325703167
1496	0	0	1	0	3.1272894989340463
1497	0	0	0	1	2.0860412156935584
1498	1	0	0	0	2.3613198250152085
1499	1	0	0	0	1.8661944030369222
1500	1	0	0	0	2.9701668156160483
1501	1	0	0	0	2.784019807542437
1502	0	1	0	0	5.459821765929231
1503	0	0	0	1	3.3008279833609833
1504	1	0	0	0	3.4174518534518725
1505	1	0	0	0	4.7575989593703
1507	1	0	0	0	3.3139300945787067
1508	1	0	0	0	3.096149065916774
1509	0	1	0	0	2.921235930226326
1510	0	0	1	0	4.01745589600891
1511	0	0	0	1	4.192926349084393
1512	1	0	0	0	4.312345293550949
1513	1	0	0	0	2.7362379736320688
1515	1	0	0	0	2.4595601637914024
1516	0	1	0	0	5.49108243633326
1517	0	0	0	1	4.690379699363413
1518	0	1	0	0	3.5380802459164244
1519	0	0	1	0	5.625701445445754
1520	0	0	1	0	4.473951021504294
1521	0	0	1	0	3.5262183888165515
1522	0	0	1	0	2.92154435054947
1523	0	0	1	0	4.837149968044971
1524	0	0	1	0	3.907032950647826
1525	0	0	1	0	5.346739088243819
1526	0	0	1	0	5.108961434028856
1527	0	0	0	1	4.6457939335789415
1528	1	0	0	0	3.0869991726061374
1529	0	1	0	0	4.146939383341691
1530	0	0	0	1	3.5791815124287294
1531	0	1	0	0	3.71214195267531
1532	0	0	0	1	4.4435821507789415
1533	1	0	0	0	3.551038744491098
1534	1	0	0	0	4.3056783616511485
1535	0	1	0	0	4.123243329026006
1536	0	0	0	1	3.270193292183006
1537	1	0	0	0	6.260634914248212
1538	1	0	0	0	4.222083835670027
1539	1	0	0	0	3.862325315074635
1540	1	0	0	0	3.76954272474126
1541	1	0	0	0	4.122050138267028
1542	0	1	0	0	3.819013214338691
1543	0	0	1	0	2.389207917419654
1544	0	0	1	0	2.947609535691898
1545	0	0	1	0	4.728993008001772
1546	0	0	1	0	3.155671288738958
1547	0	0	1	0	4.023463055488573
1548	0	0	1	0	3.8780660329552443
1549	0	0	0	1	3.966734890243893
1550	1	0	0	0	4.3493150428457445
1551	0	1	0	0	4.168164099463785
1552	0	0	1	0	6.758301986212486
1553	0	0	1	0	4.047691076183527
1554	0	0	0	1	4.432563474891057
1555	1	0	0	0	3.4586507863053777
1556	0	1	0	0	2.549827419320648
1557	0	0	1	0	4.734560739575143
1558	0	0	0	1	5.19826843763411
1559	0	1	0	0	4.412007316182695
1560	0	0	0	1	3.7792262343608063
1561	1	0	0	0	3.0560937716809202
1562	1	0	0	0	5.320427100908513
1563	1	0	0	0	6.698879386089175
1564	1	0	0	0	5.047306501179576
1565	1	0	0	0	4.44160729678107
1566	1	0	0	0	8.496756029280187
