# Supplementary material for: Bioinformatic Assessment of Factors Affecting the Correlation between Protein Abundance and Elongation Efficiency in Prokaryotes
Source: Int J Mol Sci. 2022 Oct 9;23(19):11996. doi: 10.3390/ijms231911996 (PMC9570070; doi:10.3390/ijms231911996)
Supplement: Supplementary file 1 [file ijms-23-11996-s001.zip › EloE/output_folder/Helicobacter_pylori_26695_85962/helicobacter pylori 26695_ribpos.txt]

Positions of ribosomal genes helicobacter pylori 26695
5	16	31	57	66	89	102	106	120	124	136	147	158	172	176	197	207	225	233	262	281	293	301	316	383	407	433	435	471	489	495	550	557	561	590	595	630	674	676	729	807	884	977	1158	1220	1242	1289	1334	1346	1375	1439	1533	
208	315	550	584	609	639	640	685	728	750	778	842	870	924	931	947	989	1061	1089	1095	1124	1140	1142	1153	1192	1209	1210	1242	1331	1354	1378	1407	1408	1435	1442	1451	1454	1466	1469	1471	1475	1487	1491	1492	1498	1505	1517	1521	1526	1534	1535	1538	
10	14	24	27	46	66	67	74	92	109	136	170	174	202	206	260	319	407	432	459	461	484	488	542	575	616	646	762	820	834	902	914	935	1014	1016	1047	1100	1118	1151	1157	1159	1192	1229	1268	1272	1322	1408	1435	1477	1496	1502	1529	
30	145	146	147	209	292	394	517	577	609	684	786	820	834	865	870	875	889	919	944	959	967	1022	1038	1051	1055	1064	1127	1182	1186	1197	1231	1248	1259	1297	1306	1330	1332	1348	1362	1379	1400	1420	1432	1460	1469	1479	1481	1486	1525	1533	1534	
13	22	25	30	38	39	40	43	47	79	86	103	160	177	187	206	217	232	256	377	393	394	410	426	434	506	527	549	578	616	691	714	734	764	770	831	915	934	1001	1002	1038	1099	1107	1162	1238	1245	1261	1281	1312	1392	1472	1527	
