# Supplementary material for: Bioinformatic Assessment of Factors Affecting the Correlation between Protein Abundance and Elongation Efficiency in Prokaryotes
Source: Int J Mol Sci. 2022 Oct 9;23(19):11996. doi: 10.3390/ijms231911996 (PMC9570070; doi:10.3390/ijms231911996)
Supplement: Supplementary file 1 [file ijms-23-11996-s001.zip › EloE/output_folder/Lactococcus_lactis_subsp._lactis_Il1403_272623/lactococcus lactis subsp. lactis il1403_all.txt]

Index = 1
#	Number	EEI	locus_tag	Name	Prot	Note
1	1377	1,0000e+00	L15111	pi303	prophage pi3 protein 03	EVIDENCE BY GENEMARK BIO14.03 Phage related
2	32	1,0258e+00	L40611	ps108	prophage ps1 protein 08	EVIDENCE BY GENEMARK BIO14.03 OTHER CATEGORIES.
3	1770	1,0456e+00	L12489	yscD	unknown protein	EVIDENCE BY GENEMARK BIO16.01 Unknown
4	1374	1,0699e+00	L11956	yobC	unknown protein	EVIDENCE BY GENEMARK BIO16.01 Unknown
5	465	1,1151e+00	L62412	pi130	prophage pi1 protein 30	EVIDENCE BY GENEMARK BIO14.03 Phage related
6	210	1,1392e+00	L11986	ycbC	hypothetical protein	EVIDENCE BY HOMOLOGY BIO15.01 HYPOTHETICAL. General
7	458	1,1416e+00	L59938	pi123	prophage pi1 protein 23	EVIDENCE BY HOMOLOGY BIO14.03 Phage related
8	1032	1,1518e+00	L50487	pi225	prophage pi2 protein 25	EVIDENCE BY GENEMARK BIO14.03 Phage related
9	528	1,1774e+00	L116178	yfbK	unknown protein	EVIDENCE BY GENEMARK BIO16.01 UNKNOWN. General.
10	1035	1,1828e+00	L51784	pi228	prophage pi2 protein 28	EVIDENCE BY GENEMARK BIO14.03 Phage related
11	1185	1,2070e+00	L2081	ymaB	unknown protein	EVIDENCE BY GENEMARK BIO16.01 Unknown
12	467	1,2309e+00	L63293	pi132	prophage pi1 protein 32	EVIDENCE BY GENEMARK BIO14.03 Phage related
13	2106	1,2652e+00	L74935	rpmGC	50S ribosomal protein L33	EVIDENCE BY HOMOLOGY BIO12.05 Ribosomal proteins:	rib
14	523	1,2917e+00	L113377	ps221	prophage ps2 protein 21	EVIDENCE BY GENEMARK BIO14.03 OTHER CATEGORIES.
15	40	1,2917e+00	L44085	ps116	prophage ps1 protein 16	EVIDENCE BY GENEMARK BIO14.03 OTHER CATEGORIES.
16	1065	1,3097e+00	L77017	ykhJ	unknown protein	EVIDENCE BY GENEMARK BIO16.01 Unknown
17	1194	1,3131e+00	L14499	ymbG	unknown protein	EVIDENCE BY GENEMARK BIO16.01 Unknown
18	645	1,3330e+00	L34517	xerD	integrase-recombinase	EVIDENCE BY HOMOLOGY BIO10.02 DNA replication,
19	27	1,3360e+00	L36274	ps103	prophage ps1 protein 03, terminase subunit	EVIDENCE BY HOMOLOGY BIO14.03 OTHER CATEGORIES.
20	26	1,3396e+00	L35867	ps102	prophage ps1 protein 02	EVIDENCE BY HOMOLOGY BIO14.03 OTHER CATEGORIES.
21	1219	1,3562e+00	L42099	ymeA	unknown protein	EVIDENCE BY GENEMARK BIO16.01 Unknown
22	1576	1,3612e+00	L17640	yqbH	transcriptional regulator	EVIDENCE BY HOMOLOGY BIO09.01 REGULATORY FUNCTIONS.
23	522	1,3667e+00	L113001	ps220	prophage ps2 protein 20	EVIDENCE BY GENEMARK BIO14.03 OTHER CATEGORIES.
24	25	1,3681e+00	L35519	ps101	prophage ps1 protein 01, hypothetical regulator	EVIDENCE BY HOMOLOGY BIO14.03 OTHER CATEGORIES.
25	35	1,3687e+00	L41422	ps111	prophage ps1 protein 11, transcriptional	EVIDENCE BY HOMOLOGY BIO14.03 OTHER CATEGORIES.
26	45	1,3835e+00	L47364	ps121	prophage ps1 protein 21	EVIDENCE BY GENEMARK BIO14.03 OTHER CATEGORIES.
27	2252	1,3899e+00	L123249	yxdG	transporter	EVIDENCE BY HOMOLOGY BIO13.01 TRANSPORT AND BINDING
28	89	1,3916e+00	L92204	yajF	hypothetical protein	EVIDENCE BY HOMOLOGY BIO15.01 HYPOTHETICAL. General.
29	1054	1,3987e+00	L69006	pi247	prophage pi2 protein 47	EVIDENCE BY GENEMARK BIO14.03 Phage related
30	1990	1,4039e+00	L53755	yuhA	unknown protein	EVIDENCE BY GENEMARK BIO16.01 Unknown
31	513	1,4107e+00	L107665	ps211	prophage ps2 protein 11	EVIDENCE BY GENEMARK BIO14.03 OTHER CATEGORIES.
32	1300	1,4131e+00	L133792	yndE	unknown protein	EVIDENCE BY GENEMARK BIO16.01 Unknown
33	102	1,4161e+00	L103661	ybaD	unknown protein	EVIDENCE BY GENEMARK BIO16.01 UNKNOWN. General.
34	1361	1,4194e+00	L196808	ynjI	unknown protein	EVIDENCE BY GENEMARK BIO16.01 Unknown
35	2150	1,4220e+00	L6973	comX	competence regulator ComX	EVIDENCE BY HOMOLOGY BIO04.06 Transformation. 26%
36	1598	1,4257e+00	L40973	yqeB	unknown protein	EVIDENCE BY GENEMARK BIO16.01 Unknown
37	1401	1,4293e+00	L39564	pi328	prophage pi3 protein 28	EVIDENCE BY HOMOLOGY BIO14.03 Phage related
38	2230	1,4300e+00	L98132	mreD	cell shape determining protein	EVIDENCE BY HOMOLOGY BIO03.02 Murein sacculus and
39	703	1,4360e+00	L0444	tra983B	transposase of IS983B	EVIDENCE BY HOMOLOGY BIO14.04 Transposon related
40	1359	1,4360e+00	L0447	tra983E	transposase of IS983E	EVIDENCE BY HOMOLOGY BIO14.04 Transposon related
41	1303	1,4360e+00	L0446	tra983D	transposase of IS983D	EVIDENCE BY HOMOLOGY BIO14.04 Transposon related
42	1698	1,4360e+00	L0449	tra983G	transposase of IS983G	EVIDENCE BY HOMOLOGY BIO14.04 Transposon related
43	1908	1,4360e+00	L0451	tra983I	transposase of IS983I	EVIDENCE BY HOMOLOGY BIO14.04 Transposon related
44	1931	1,4360e+00	L0452	tra983J	transposase of IS983J	EVIDENCE BY HOMOLOGY BIO14.04 Transposon related
45	1937	1,4360e+00	L0453	tra983K	transposase of IS983K	EVIDENCE BY HOMOLOGY BIO14.04 Transposon related
46	932	1,4360e+00	L0445	tra983C	transposase of IS983C	EVIDENCE BY HOMOLOGY BIO14.04 Transposon related
47	1515	1,4360e+00	L0448	tra983F	transposase of IS983F	EVIDENCE BY HOMOLOGY BIO14.04 Transposon related
48	1885	1,4360e+00	L0450	tra983H	transposase of IS983H	EVIDENCE BY HOMOLOGY BIO14.04 Transposon related
49	681	1,4360e+00	L0443	tra983A	transposase of IS983A	EVIDENCE BY HOMOLOGY BIO14.04 Transposon related
50	2135	1,4360e+00	L0456	tra983N	transposase of IS983N	EVIDENCE BY HOMOLOGY BIO14.04 Transposon related
51	1705	1,4363e+00	L176167	fer	ferredoxin	EVIDENCE BY HOMOLOGY BIO06.05 ENERGY METABOLISM.
52	2216	1,4365e+00	L82539	ywjG	unknown protein	EVIDENCE BY GENEMARK BIO16.01 Unknown
53	462	1,4370e+00	L61369	pi127	prophage pi1 protein 27	EVIDENCE BY HOMOLOGY BIO14.03 Phage related
54	2183	1,4384e+00	L00457	tra983O	transposase of IS983O	EVIDENCE BY HOMOLOGY BIO14.04 Transposon related
55	30	1,4403e+00	L39306	ps106	prophage ps1 protein 06	EVIDENCE BY HOMOLOGY BIO14.03 OTHER CATEGORIES.
56	503	1,4420e+00	L102735	ps201	prophage ps2 protein 01, integrase	null
57	1597	1,4438e+00	L40427	yqeA	unknown protein	EVIDENCE BY GENEMARK BIO16.01 Unknown
58	2159	1,4444e+00	L19128	ywdD	unknown protein	EVIDENCE BY GENEMARK BIO16.01 Unknown
59	532	1,4454e+00	L0149	adaA	methylphosphotriester-DNA alkyltransferase	null
60	1172	1,4500e+00	L184880	yliF	unknown protein	EVIDENCE BY GENEMARK BIO16.01 Unknown
61	524	1,4518e+00	L114078	yfbG	unknown protein	EVIDENCE BY GENEMARK BIO16.01 UNKNOWN. General.
62	2004	1,4542e+00	L0454	tra983L	transposase of IS983L	EVIDENCE BY HOMOLOGY BIO14.04 Transposon related
63	2062	1,4542e+00	L0455	tra983M	transposase of IS983M	EVIDENCE BY HOMOLOGY BIO14.04 Transposon related
64	1233	1,4580e+00	L59266	ymfE	unknown protein	EVIDENCE BY GENEMARK BIO16.01 Unknown
65	42	1,4618e+00	L45035	ps118	prophage ps1 protein 18	EVIDENCE BY GENEMARK BIO14.03 OTHER CATEGORIES.
66	31	1,4620e+00	L40104	ps107	prophage ps1 protein 07	EVIDENCE BY GENEMARK BIO14.03 OTHER CATEGORIES.
67	1584	1,4684e+00	L27628	yqcE	unknown protein	EVIDENCE BY GENEMARK BIO16.01 Unknown
68	1666	1,4698e+00	L115362	yrbF	unknown protein	EVIDENCE BY GENEMARK BIO16.01 Unknown
69	1234	1,4703e+00	L60328	ymgB	unknown protein	EVIDENCE BY GENEMARK BIO16.01 Unknown
70	8	1,4758e+00	L12912	yabC	unknown protein	EVIDENCE BY GENEMARK BIO16.01 UNKNOWN. General.
71	888	1,4777e+00	L110165	rpsN2	30S ribosomal protein S14	null	rib
72	457	1,4800e+00	L59567	pi122	prophage pi1 protein 22	EVIDENCE BY HOMOLOGY BIO14.03 Phage related
73	679	1,4862e+00	L79351	yghG	unknown protein	EVIDENCE BY GENEMARK BIO16.01 Unknown
74	1334	1,4886e+00	L172784	ynhA	unknown protein	EVIDENCE BY GENEMARK BIO16.01 Unknown
75	1935	1,4897e+00	L198904	ps304	prophage ps3 protein 04	EVIDENCE BY HOMOLOGY BIO14.03 OTHER CATEGORIES.
76	911	1,4908e+00	L135296	tagR	transcriptional regulator	EVIDENCE BY HOMOLOGY BIO09.01 REGULATORY FUNCTIONS.
77	1776	1,4945e+00	L19243	ysdC	hypothetical protein	EVIDENCE BY HOMOLOGY BIO15.01 HYPOTHETICAL
78	1012	1,4971e+00	L39394	pi205	prophage pi2 protein 05	EVIDENCE BY HOMOLOGY BIO14.03 Phage related
79	41	1,5048e+00	L44747	ps117	prophage ps1 protein 17	EVIDENCE BY GENEMARK BIO14.03 OTHER CATEGORIES.
80	587	1,5061e+00	L179764	yfiA	hypothetical protein	EVIDENCE BY HOMOLOGY BIO15.01 HYPOTHETICAL. General
81	1762	1,5075e+00	L5196	yscB	unknown protein	EVIDENCE BY GENEMARK BIO16.01 Unknown
82	991	1,5075e+00	L20134	ykcB	unknown protein	EVIDENCE BY GENEMARK BIO16.01 Unknown
83	2085	1,5080e+00	L146261	yvgA	unknown protein	EVIDENCE BY GENEMARK BIO16.01 Unknown
84	460	1,5083e+00	L60543	pi125	prophage pi1 protein 25	EVIDENCE BY GENEMARK BIO14.03 Phage related
85	1240	1,5093e+00	L66209	ymgH	hypothetical protein	EVIDENCE BY HOMOLOGY BIO15.01 HYPOTHETICAL. General.
86	242	1,5097e+00	L40035	yceA	conserved hypothetical protein	EVIDENCE BY HOMOLOGY BIO15.02 HYPOTHETICAL.
87	577	1,5126e+00	L171552	yfhB	hypothetical protein	EVIDENCE BY HOMOLOGY BIO15.01 HYPOTHETICAL. General.
88	1371	1,5143e+00	L9467	yoaI	hypothetical protein	EVIDENCE BY HOMOLOGY BIO15.01 HYPOTHETICAL
89	658	1,5156e+00	L651011	ygfF	transposase	EVIDENCE BY HOMOLOGY BIO14.04 Transposon related
90	1430	1,5167e+00	L53427	pi357	prophage pi3 protein 57, cI-like repressor	EVIDENCE BY HOMOLOGY BIO14.03 Phage related
91	1410	1,5172e+00	L43612	pi337	prophage pi3 protein 37	EVIDENCE BY HOMOLOGY BIO14.03 Phage related
92	951	1,5180e+00	L175880	yjhH	unknown protein	EVIDENCE BY GENEMARK BIO16.01 Unknown
93	46	1,5201e+00	L47979	ps122	prophage ps1 protein 22	EVIDENCE BY HOMOLOGY BIO14.03 OTHER CATEGORIES.
94	1693	1,5226e+00	L131958	yrdB	unknown protein	EVIDENCE BY GENEMARK BIO16.01 Unknown
95	992	1,5249e+00	L20815	ykcC	unknown protein	EVIDENCE BY GENEMARK BIO16.01 Unknown
96	29	1,5255e+00	L37667	ps105	prophage ps1 protein 05, DNA primase	EVIDENCE BY HOMOLOGY BIO14.03 OTHER CATEGORIES.
97	1007	1,5255e+00	L0306	radC	DNA repair protein RadC	EVIDENCE BY HOMOLOGY BIO10.02 DNA replication,
98	617	1,5275e+00	L4536	ygaF	unknown protein	EVIDENCE BY GENEMARK BIO16.01 UNKNOWN. General.
99	1414	1,5291e+00	L45694	pi341	prophage pi3 protein 41	EVIDENCE BY HOMOLOGY BIO14.03 Phage related
100	1195	1,5306e+00	L0436	tra981E	transposase of IS981E	EVIDENCE EXPERIMENTAL PMID:8389385 BIO14.04
101	1905	1,5314e+00	L157730	ythB	hypothetical protein	EVIDENCE BY HOMOLOGY BIO15.01 HYPOTHETICAL. General.
102	1546	1,5320e+00	L186747	ypiJ	unknown protein	EVIDENCE BY GENEMARK BIO16.01 UNKNOWN. General.
103	286	1,5333e+00	L86677	yciD	hypothetical protein	EVIDENCE BY HOMOLOGY BIO15.01 HYPOTHETICAL
104	132	1,5394e+00	L135065	ybdG	transcriptional regulator	EVIDENCE BY HOMOLOGY BIO09.01 REGULATORY FUNCTIONS.
105	47	1,5401e+00	L48477	ps123	prophage ps1 protein 23, integrase	null
106	1464	1,5420e+00	L95697	yojB	unknown protein	EVIDENCE BY GENEMARK BIO16.01 Unknown
107	784	1,5425e+00	L193291	yhjB	hypothetical protein	EVIDENCE BY HOMOLOGY BIO15.01 HYPOTHETICAL.General
108	1198	1,5437e+00	L19387	ymbK	unknown protein	EVIDENCE BY GENEMARK BIO16.01 Unknown
109	1196	1,5442e+00	L16826	ymbI	transposase	EVIDENCE BY HOMOLOGY BIO14.04 Transposon related
110	1202	1,5442e+00	L21385	ymcD	transposase	EVIDENCE BY HOMOLOGY BIO14.04 Transposon related
111	90	1,5444e+00	L93886	yajG	transposase	EVIDENCE BY HOMOLOGY BIO14.04 Transposon related
112	1249	1,5495e+00	L76013	ymhB	transposase	EVIDENCE BY HOMOLOGY BIO14.04 Transposon related
113	1064	1,5503e+00	L76119	ykhH	unknown protein	EVIDENCE BY GENEMARK BIO16.01 Unknown
114	849	1,5526e+00	L69878	yihA	unknown protein	EVIDENCE BY GENEMARK BIO16.01 UNKNOWN. General.
115	88	1,5551e+00	L186703	yajE	transposase	EVIDENCE BY HOMOLOGY BIO14.04 Transposon related
116	723	1,5551e+00	L129005	yhcJ	transposase	EVIDENCE BY HOMOLOGY BIO14.04 Transposon related
117	1545	1,5551e+00	L131352	ypiI	transposase	EVIDENCE BY HOMOLOGY BIO14.04 Transposon related
118	1692	1,5551e+00	L91907	yrdA	transposase	EVIDENCE BY HOMOLOGY BIO14.04 Transposon related
119	2027	1,5551e+00	L87010	yuiI	transposase	EVIDENCE BY HOMOLOGY BIO14.04 Transposon related
120	654	1,5554e+00	L47917	ygeB	unknown protein	EVIDENCE BY GENEMARK BIO16.01 UNKNOWN. General.
121	1566	1,5569e+00	L7563	yqaG	conserved hypothetical protein	EVIDENCE BY HOMOLOGY BIO15.02 HYPOTHETICAL.
122	1547	1,5571e+00	L187015	ypiK	unknown protein	EVIDENCE BY GENEMARK BIO16.01 UNKNOWN. General.
123	1057	1,5595e+00	L70002	pi250	prophage pi2 protein 50	EVIDENCE BY HOMOLOGY BIO14.03 Phage related
124	44	1,5597e+00	L45702	ps120	prophage ps1 protein 20	EVIDENCE BY GENEMARK BIO14.03 Phage related
125	525	1,5605e+00	L114419	yfbH	unknown protein	EVIDENCE BY GENEMARK BIO16.01 UNKNOWN. General.
126	1089	1,5611e+00	L0319	comFC	competence protein ComFC	EVIDENCE BY HOMOLOGY BIO04.06 Transformation.
127	101	1,5612e+00	L103321	ybaC	unknown protein	EVIDENCE BY GENEMARK BIO16.01 UNKNOWN. General.
128	1238	1,5632e+00	L65300	ymgF	hypothetical protein	EVIDENCE BY HOMOLOGY BIO15.01 HYPOTHETICAL. General.
129	1668	1,5646e+00	L116299	yrbH	unknown protein	EVIDENCE BY GENEMARK BIO16.01 Unknown
130	1723	1,5663e+00	L161059	yrhH	hypothetical protein	EVIDENCE BY HOMOLOGY BIO15.01 HYPOTHETICAL. General
131	1402	1,5666e+00	L40081	pi329	prophage pi3 protein 29	EVIDENCE BY GENEMARK BIO14.03 Phage related
132	86	1,5670e+00	L90239	yajA	transporter	EVIDENCE BY HOMOLOGY BIO13.01 TRANSPORT AND BINDING
133	1171	1,5685e+00	L184675	yliE	unknown protein	EVIDENCE BY GENEMARK BIO16.01 Unknown
134	1092	1,5710e+00	L98876	ykjJ	hypothetical protein	EVIDENCE BY HOMOLOGY BIO15.01 HYPOTHETICAL. General.
135	1292	1,5712e+00	L126656	gadR	positive regulator	EVIDENCE EXPERIMENTAL PMID:9484886 BIO09.01
136	1368	1,5727e+00	L6927	yoaF	hypothetical protein	EVIDENCE BY HOMOLOGY BIO15.01 HYPOTHETICAL. General.
137	1053	1,5740e+00	L68114	pi246	prophage pi2 protein 46	EVIDENCE BY GENEMARK BIO14.03 Phage related
138	1296	1,5745e+00	L130660	yndB	unknown protein	EVIDENCE BY GENEMARK BIO16.01 Unknown
139	756	1,5747e+00	L162840	yhgC	transcriptional regulator	EVIDENCE BY HOMOLOGY BIO09.01 REGULATORY FUNCTIONS.
140	515	1,5765e+00	L108106	ps213	prophage ps2 protein 13	EVIDENCE BY GENEMARK BIO14.03 OTHER CATEGORIES.
141	1318	1,5786e+00	L150744	mtsB	manganese ABC transporter ATP binding protein	EVIDENCE BY HOMOLOGY BIO13.05 TRANSPORT AND BINDING
142	845	1,5822e+00	L862989	yigC	hypothetical protein	EVIDENCE BY HOMOLOGY BIO15.01 HYPOTHETICAL. General.
143	990	1,5827e+00	L19523	ykcA	unknown protein	EVIDENCE BY GENEMARK BIO16.01 Unknown
144	2251	1,5831e+00	L122569	yxdF	hypothetical protein	EVIDENCE BY HOMOLOGY BIO15.01 HYPOTHETICAL. General
145	2019	1,5842e+00	L80344	yujE	unknown protein	EVIDENCE BY GENEMARK BIO16.01 Unknown
146	1784	1,5852e+00	L27103	yseC	unknown protein	EVIDENCE BY GENEMARK BIO16.01 Unknown
147	1247	1,5859e+00	L73572	ymhA	unknown protein	EVIDENCE BY GENEMARK BIO16.01 Unknown
148	2133	1,5864e+00	L185605	ywaD	unknown protein	EVIDENCE BY GENEMARK BIO16.01 Unknown
149	989	1,5866e+00	L18811	ykbF	unknown protein	EVIDENCE BY GENEMARK BIO16.01 Unknown
150	119	1,5871e+00	L122461	ybcC	unknown protein	EVIDENCE BY GENEMARK BIO16.01 UNKNOWN. General.
151	297	1,5916e+00	L94973	ycjG	unknown protein	EVIDENCE BY GENEMARK BIO16.01 UNKNOWN. General.
152	454	1,5919e+00	L58289	pi119	prophage pi1 protein 19	EVIDENCE BY HOMOLOGY BIO14.03 Phage related
153	1027	1,5919e+00	L47585	pi220	prophage pi2 protein 20 hypothetical protein	EVIDENCE BY HOMOLOGY BIO14.03 Phage related
154	611	1,5919e+00	L200264	yfjH	unknown protein	EVIDENCE BY GENEMARK BIO16.01 UNKNOWN. General.
155	216	1,5942e+00	L17695	ycbI	sugar transferase	EVIDENCE BY HOMOLOGY BIO03.03 Surface
156	1945	1,5944e+00	L6094	ps313	prophage ps3 protein 13	EVIDENCE BY HOMOLOGY BIO14.03 OTHER CATEGORIES.
157	864	1,5948e+00	L86448	yiiG	hypothetical protein	EVIDENCE BY HOMOLOGY BIO15.01 HYPOTHETICAL. General
158	219	1,5949e+00	L20397	yccB	unknown protein	EVIDENCE BY GENEMARK BIO16.01 UNKNOWN. General.
159	33	1,5954e+00	L40862	ps109	prophage ps1 protein 09	EVIDENCE BY GENEMARK BIO14.03 OTHER CATEGORIES.
160	1910	1,5957e+00	L169795	ytiA	hypothetical protein	EVIDENCE BY HOMOLOGY BIO15.01 HYPOTHETICAL
161	2201	1,5974e+00	L67158	glnR	glutamine synthetase repressor	EVIDENCE BY HOMOLOGY BIO09.01 REGULATORY FUNCTIONS.
162	1804	1,5977e+00	L51690	ysgB	hypothetical protein	EVIDENCE BY HOMOLOGY BIO15.01 HYPOTHETICAL
163	657	1,5988e+00	L0434	tra981C	transposase of IS981C	EVIDENCE EXPERIMENTAL PMID:8389385 BIO14.04
164	1052	1,5988e+00	L66532	pi245	prophage pi2 protein 45	EVIDENCE BY GENEMARK BIO14.03 Phage related
165	913	1,5991e+00	L136668	yjdI	unknown protein	EVIDENCE BY GENEMARK BIO16.01 Unknown
166	721	1,5996e+00	L127182	yhcI	conserved hypothetical protein	EVIDENCE BY HOMOLOGY BIO15.02 HYPOTHETICAL.
167	2028	1,5997e+00	L0332	comC	type 4 prepilin-like protein specific leader	EVIDENCE BY HOMOLOGY BIO04.06 Transformation.
168	1652	1,6009e+00	L101488	yraA	unknown protein	EVIDENCE BY GENEMARK BIO16.01 Unknown
169	87	1,6026e+00	L0432	tra981A	transposase of IS981A	EVIDENCE EXPERIMENTAL PMID:8389385 BIO14.04
170	722	1,6026e+00	L0433	tra981D	transposase of IS981D	EVIDENCE EXPERIMENTAL PMID:8389385 BIO14.04
171	1544	1,6026e+00	L0435	tra981H	transposase of IS981H	EVIDENCE EXPERIMENTAL PMID:8389385 BIO14.04
172	1691	1,6026e+00	L0439	tra981I	transposase of IS981I	EVIDENCE EXPERIMENTAL PMID:8389385 BIO14.04
173	2026	1,6026e+00	L0440	tra981J	transposase of IS981J	EVIDENCE EXPERIMENTAL PMID:8389385 BIO14.04
174	582	1,6062e+00	L176238	yfhH	hypothetical protein	EVIDENCE BY HOMOLOGY BIO15.01 HYPOTHETICAL. General
175	1248	1,6062e+00	L0438	tra981G	transposase of IS981G	EVIDENCE EXPERIMENTAL PMID:8389385 BIO14.04
176	157	1,6074e+00	L160332	ybfC	unknown protein	EVIDENCE BY GENEMARK BIO16.01 UNKNOWN. General.
177	1801	1,6075e+00	L0244	codZ	transcriptional regulator	EVIDENCE BY HOMOLOGY BIO09.01 REGULATORY FUNCTIONS.
178	418	1,6077e+00	L23787	yecD	unknown protein	EVIDENCE BY GENEMARK BIO16.01 UNKNOWN. General.
179	1311	1,6096e+00	L144693	yneF	unknown protein	EVIDENCE BY GENEMARK BIO16.01 Unknown
180	360	1,6116e+00	L164461	ydgF	hypothetical protein	EVIDENCE BY HOMOLOGY BIO15.01 HYPOTHETICAL. partial
181	1188	1,6119e+00	L0038	citC	acetate-SH-citrate lyase ligase	EVIDENCE BY HOMOLOGY BIO06.13 TCA cycle
182	885	1,6120e+00	L108747	yjaH	unknown protein	EVIDENCE BY GENEMARK BIO16.01 Unknown
183	1036	1,6140e+00	L52337	pi229	prophage pi2 protein 29	EVIDENCE BY GENEMARK BIO14.03 Phage related
184	1543	1,6143e+00	L184576	ypiH	unknown protein	EVIDENCE BY GENEMARK BIO16.01 UNKNOWN. General.
185	1211	1,6159e+00	L33782	ymdC	kanamycin kinase	EVIDENCE BY HOMOLOGY BIO14.02 Drug and analog
186	1077	1,6160e+00	L88637	ykiH	unknown protein	EVIDENCE BY GENEMARK BIO16.01 Unknown
187	1624	1,6163e+00	L68605	yqgF	unknown protein	EVIDENCE BY GENEMARK BIO16.01 Unknown
188	243	1,6165e+00	L41256	yceD	unknown protein	EVIDENCE BY GENEMARK BIO16.01 UNKNOWN. General.
189	370	1,6166e+00	L0460	tra904D	transposase of IS904D	EVIDENCE EXPERIMENTAL PMID:1328163 BIO14.04
190	827	1,6166e+00	L0463	tra904G	transposase of IS904G	EVIDENCE EXPERIMENTAL PMID:1328163 BIO14.04
191	1008	1,6169e+00	L36404	pi201	prophage pi2 protein 01, integrase	EVIDENCE BY HOMOLOGY BIO14.03 Phage related
192	667	1,6172e+00	L0427	rpmGA	50S ribosomal protein L33	EVIDENCE BY HOMOLOGY BIO12.05 Ribosomal proteins:	rib
193	994	1,6216e+00	L0164	ribB	ribiflavin synthase alpha chain	EVIDENCE BY HOMOLOGY BIO02.09 Riboflavin and
194	2016	1,6237e+00	L78133	yujB	unknown protein	EVIDENCE BY GENEMARK BIO16.01 Unknown
195	1148	1,6241e+00	L161455	ylgB	unknown protein	EVIDENCE BY GENEMARK BIO16.01 Unknown
196	1309	1,6247e+00	L142816	yneD	oxidoreductase	EVIDENCE BY HOMOLOGY BIO06.01 ENERGY METABOLISM.
197	1313	1,6273e+00	L145757	yneH	hypothetical protein	EVIDENCE BY HOMOLOGY BIO15.01 HYPOTHETICAL. General.
198	450	1,6277e+00	L56509	pi115	prophage pi1 protein 15	EVIDENCE BY GENEMARK BIO14.03 Phage related
199	1378	1,6299e+00	L15552	pi304	prophage pi3 protein 04	EVIDENCE BY GENEMARK BIO14.03 Phage related
200	1710	1,6315e+00	L148945	yrgF	hypothetical protein	EVIDENCE BY HOMOLOGY BIO15.01 HYPOTHETICAL. General.
201	2176	1,6325e+00	L35832	ywfC	hypothetical protein	EVIDENCE BY HOMOLOGY BIO15.01 HYPOTHETICAL
202	2073	1,6336e+00	L0464	tra904H	transposase of IS904H	EVIDENCE EXPERIMENTAL PMID:1328163 BIO14.04
203	53	1,6336e+00	L0457	tra904A	transposase of IS904A	EVIDENCE EXPERIMENTAL PMID:1328163 BIO14.04
204	527	1,6340e+00	L115302	yfbJ	unknown protein	EVIDENCE BY GENEMARK BIO16.01 UNKNOWN. General.
205	2156	1,6347e+00	L16221	ywdA	unknown protein	EVIDENCE BY GENEMARK BIO16.01 Unknown
206	2118	1,6361e+00	L169106	yviI	hypothetical protein	EVIDENCE BY HOMOLOGY BIO15.01 HYPOTHETICAL. General
207	1353	1,6363e+00	L190756	ynjB	unknown protein	EVIDENCE BY GENEMARK BIO16.01 Unknown
208	2181	1,6366e+00	L42499	ywfH	unknown protein	EVIDENCE BY GENEMARK BIO16.01 Unknown
209	1031	1,6368e+00	L50068	pi224	prophage pi2 protein 24	EVIDENCE BY GENEMARK BIO14.03 Phage related
210	2116	1,6372e+00	L168265	zitR	zinc transport transcriptional regulator	EVIDENCE BY HOMOLOGY BIO09.08 MarR-family
211	78	1,6391e+00	L81206	yaiB	hypothetical protein	EVIDENCE BY HOMOLOGY BIO15.01 HYPOTHETICAL. General
212	1954	1,6397e+00	L14951	yudB	unknown protein	EVIDENCE BY GENEMARK BIO16.01 Unknown
213	785	1,6417e+00	L193718	yhjC	hypothetical protein	EVIDENCE BY HOMOLOGY BIO15.01 HYPOTHETICAL.General
214	1034	1,6418e+00	L51281	pi227	prophage pi2 protein 27	EVIDENCE BY GENEMARK BIO14.03 Phage related
215	2054	1,6437e+00	L125244	yveA	conserved hypothetical protein	EVIDENCE BY HOMOLOGY BIO15.02 HYPOTHETICAL.
216	204	1,6445e+00	L5525	ycaF	unknown protein	EVIDENCE BY GENEMARK BIO16.01 UNKNOWN. General.
217	550	1,6446e+00	L135490	yfdG	unknown protein	EVIDENCE BY GENEMARK BIO16.01 UNKNOWN. General.
218	1953	1,6447e+00	L13744	yudA	transport protein	EVIDENCE BY HOMOLOGY BIO13.01 TRANSPORT AND BINDING
219	1936	1,6463e+00	L199277	ps305	prophage ps3 protein 05	EVIDENCE BY HOMOLOGY BIO14.03 OTHER CATEGORIES.
220	2117	1,6467e+00	L168783	yviH	hypothetical protein	EVIDENCE BY HOMOLOGY BIO15.01 HYPOTHETICAL. General
221	1354	1,6514e+00	L191051	ynjC	unknown protein	EVIDENCE BY GENEMARK BIO16.01 Unknown
222	1376	1,6518e+00	L14521	pi302	prophage pi3 protein 02	EVIDENCE BY GENEMARK BIO14.03 Phage related
223	140	1,6530e+00	L0459	tra904C	transposase of IS904C	EVIDENCE EXPERIMENTAL PMID:1328163 BIO14.04
224	137	1,6530e+00	L0458	tra904B	transposase of IS904B	EVIDENCE EXPERIMENTAL PMID:1328163 BIO14.04
225	822	1,6530e+00	L0462	tra904F	transposase of IS904F	EVIDENCE EXPERIMENTAL PMID:1328163 BIO14.04
226	2145	1,6530e+00	L0465	tra904I	transposase of IS904I	EVIDENCE EXPERIMENTAL PMID:1328163 BIO14.04
227	1548	1,6534e+00	L187666	ypiL	hypothetical protein	EVIDENCE BY HOMOLOGY BIO15.01 HYPOTHETICAL. General.
228	966	1,6540e+00	L193030	yjjD	ABC transporter permease protein	EVIDENCE BY HOMOLOGY BIO13.01 TRANSPORT AND BINDING
229	1016	1,6578e+00	L41447	pi209	prophage pi2 protein 09	EVIDENCE BY HOMOLOGY BIO14.03 Phage related
230	1424	1,6578e+00	L51101	pi351	prophage pi3 protein 51	EVIDENCE BY HOMOLOGY BIO14.03 Phage related
231	357	1,6582e+00	L162952	ydgD	hypothetical protein	EVIDENCE BY HOMOLOGY BIO15.01 HYPOTHETICAL. General.
232	548	1,6598e+00	L133367	yfdE	conserved hypothetical protein	EVIDENCE BY HOMOLOGY BIO15.02 HYPOTHETICAL.
233	850	1,6608e+00	L70471	yihB	unknown protein	EVIDENCE BY GENEMARK BIO16.01 UNKNOWN. General.
234	1948	1,6622e+00	L7798	ps316	prophage ps3 protein 16, integrase	EVIDENCE BY HOMOLOGY BIO14.03 Phage related
235	1465	1,6633e+00	L96054	yojC	unknown protein	EVIDENCE BY GENEMARK BIO16.01 Unknown
236	1373	1,6645e+00	L11493	arsC	arsenate reductase	EVIDENCE BY HOMOLOGY BIO14.01 Adaptations and
237	2008	1,6659e+00	L69304	yuiD	unknown protein	EVIDENCE BY GENEMARK BIO16.01 Unknown
238	640	1,6673e+00	L28615	ygcE	hypothetical protein	EVIDENCE BY HOMOLOGY BIO14.04 Transposon related
239	449	1,6676e+00	L0311	pi114	prophage pi1 protein 14, DNA replication protein	EVIDENCE BY HOMOLOGY BIO14.03 Phage related
240	442	1,6681e+00	L51016	pi107	prophage pi1 protein 07	EVIDENCE BY HOMOLOGY BIO14.03 Phage related
241	1204	1,6682e+00	L24515	tra905	transposase of IS905	EVIDENCE EXPERIMENTAL PMID:8195098 BIO14.04
242	327	1,6690e+00	L126409	ydcG	transcriptional regulator	EVIDENCE BY HOMOLOGY BIO09.01 REGULATORY FUNCTIONS.
243	817	1,6716e+00	L30185	yidA	transcription regulator	EVIDENCE BY HOMOLOGY BIO09.01 REGULATORY FUNCTIONS.
244	222	1,6735e+00	L24277	yccE	unknown protein	EVIDENCE BY GENEMARK BIO16.01 UNKNOWN. General. 34%
245	367	1,6737e+00	L171116	ydhB	hypothetical protein	EVIDENCE BY HOMOLOGY BIO15.01 HYPOTHETICAL
246	1838	1,6746e+00	L90358	oppC	oligopeptide ABC trasporter permease protein	EVIDENCE EXPERIMENTAL PMID:8586224 BIO13.02
247	637	1,6750e+00	L0461	tra904E	transposase of IS904E	EVIDENCE EXPERIMENTAL PMID:1328163 BIO14.04
248	534	1,6753e+00	L120437	yfcB	ABC transporter permease protein	EVIDENCE BY HOMOLOGY BIO13.01 TRANSPORT AND BINDING
249	2219	1,6769e+00	L84494	yxaB	unknown protein	EVIDENCE BY GENEMARK BIO16.01 Unknown
250	1358	1,6773e+00	L194192	ynjG	unknown protein	EVIDENCE BY GENEMARK BIO16.01 Unknown
251	197	1,6780e+00	L198940	ybjF	unknown protein	EVIDENCE BY GENEMARK BIO16.01 UNKNOWN. General.
252	1934	1,6793e+00	L198533	ps303	prophage ps3 protein 03	EVIDENCE BY HOMOLOGY BIO14.03 OTHER CATEGORIES.
253	11	1,6793e+00	L16101	yabF	hypothetical protein	EVIDENCE BY HOMOLOGY BIO15.01 HYPOTHETICAL. General
254	1382	1,6806e+00	L18473	pi308	prophage pi3 protein 08	EVIDENCE BY HOMOLOGY BIO14.03 Phage related
255	1405	1,6812e+00	L41854	pi332	prophage pi3 protein 32	EVIDENCE BY HOMOLOGY BIO14.03 Phage related
256	957	1,6834e+00	L0031	lacR	lactose transport regulator	EVIDENCE EXPERIMENTAL PMID:2120234 BIO09.07
257	685	1,6841e+00	L86554	ygiG	hypothetical protein	EVIDENCE BY HOMOLOGY BIO15.01 HYPOTHETICAL. General.
258	1200	1,6878e+00	L20255	ymcB	unknown protein	EVIDENCE BY GENEMARK BIO16.01 Unknown
259	1192	1,6879e+00	L12849	ymbC	unknown protein	EVIDENCE BY GENEMARK BIO16.01 Unknown
260	1926	1,6908e+00	L187815	yuaD	conserved hypothetical protein	EVIDENCE BY HOMOLOGY BIO15.02 HYPOTHETICAL.
261	1938	1,6916e+00	L1417	ps306	prophage ps3 protein 06	EVIDENCE BY HOMOLOGY BIO14.03 OTHER CATEGORIES.
262	1605	1,6930e+00	L48287	yqeH	unknown protein	EVIDENCE BY GENEMARK BIO16.01 Unknown
263	171	1,6937e+00	L174251	ybhC	unknown protein	EVIDENCE BY GENEMARK BIO16.01 UNKNOWN. General. 36%
264	683	1,6942e+00	L83372	ygiC	unknown protein	EVIDENCE BY GENEMARK BIO16.01 Unknown
265	326	1,6958e+00	L125503	ydcF	ABC transporter permease protein	EVIDENCE BY HOMOLOGY BIO13.01 TRANSPORT AND BINDING
266	1119	1,6982e+00	L132621	yldB	hypothetical protein	EVIDENCE BY HOMOLOGY BIO15.01 HYPOTHETICAL. General
267	250	1,6988e+00	L47257	yceJ	hypothetical protein	EVIDENCE BY HOMOLOGY BIO15.01 HYPOTHETICAL
268	1427	1,6988e+00	L52028	pi354	prophage pi3 protein 54	EVIDENCE BY GENEMARK BIO14.03 Phage related
269	1187	1,6997e+00	L0037	citR	citrate lyase regulator	EVIDENCE BY HOMOLOGY BIO09.07 DeoR-family
270	1101	1,7003e+00	L108967	ylaG	hypothetical protein	EVIDENCE BY HOMOLOGY BIO15.01 HYPOTHETICAL
271	1957	1,7004e+00	L16835	yudE	unknown protein	EVIDENCE BY GENEMARK BIO16.01 Unknown
272	1063	1,7016e+00	L75317	ykhG	unknown protein	EVIDENCE BY GENEMARK BIO16.01 Unknown
273	1173	1,7025e+00	L186034	yliG	unknown protein	EVIDENCE BY GENEMARK BIO16.01 Unknown
274	580	1,7029e+00	L174076	yfhF	hypothetical protein	EVIDENCE BY HOMOLOGY BIO15.01 HYPOTHETICAL. General
275	448	1,7030e+00	L54802	pi113	prophage pi1 protein 13, replisome organiser	EVIDENCE BY GENEMARK BIO14.03 Phage related
276	585	1,7036e+00	L178303	yfhK	hypothetical protein	EVIDENCE BY HOMOLOGY BIO15.01 HYPOTHETICAL.General
277	38	1,7036e+00	L42465	ps114	prophage ps1 protein 14	EVIDENCE BY HOMOLOGY BIO14.03 OTHER CATEGORIES.
278	470	1,7039e+00	L66478	pi135	prophage pi1 protein 35	EVIDENCE BY HOMOLOGY BIO14.03 Phage related
279	1324	1,7041e+00	L158193	ynfG	hypothetical protein	EVIDENCE BY HOMOLOGY BIO15.01 HYPOTHETICAL. General.
280	92	1,7045e+00	L94845	yajH	unknown protein	EVIDENCE BY GENEMARK BIO16.01 UNKNOWN. General.
281	1254	1,7078e+00	L0099	metF	5,10-methylenetetrahydrofolate reductase	EVIDENCE BY HOMOLOGY BIO01.03 Aspartate family.
282	485	1,7084e+00	L83361	yeiD	unknown protein	EVIDENCE BY GENEMARK BIO16.01 UNKNOWN. General.
283	926	1,7090e+00	L151480	tagF	teichoic acid biosynthesis protein F	EVIDENCE BY HOMOLOGY BIO03.03 Surface
284	138	1,7096e+00	L425	ybdL	hypothetical protein	EVIDENCE BY HOMOLOGY BIO14.04 Transposon related
285	371	1,7096e+00	L37953	ydhE	hypothetical protein	EVIDENCE BY HOMOLOGY BIO14.04 Transposon related
286	825	1,7096e+00	L174282	yidG	hypothetical protein	EVIDENCE BY HOMOLOGY BIO14.04 Transposon related
287	2076	1,7096e+00	L140080	yvfC	hypothetical protein	EVIDENCE BY HOMOLOGY BIO14.04 Transposon related
288	2148	1,7096e+00	L138554	ywbC	hypothetical protein	EVIDENCE BY HOMOLOGY BIO14.04 Transposon related
289	2119	1,7096e+00	L169515	yviJ	hypothetical protein	EVIDENCE BY HOMOLOGY BIO15.01 HYPOTHETICAL. General
290	1966	1,7101e+00	L25433	yueA	unknown protein	EVIDENCE BY GENEMARK BIO16.01 Unknown
291	847	1,7102e+00	L64737	choQ	choline ABC transporter ATP binding protein	EVIDENCE BY HOMOLOGY BIO13.02 TRANSPORT AND BINDING
292	1772	1,7105e+00	L0317	comEC	competence protein ComEC	EVIDENCE BY HOMOLOGY BIO04.06 Transformation.
293	531	1,7105e+00	L118481	ogt	6-O-methylguanine-DNA methyltransferase	EVIDENCE BY HOMOLOGY BIO10.02 DNA replication,
294	1687	1,7107e+00	L128699	yreB	unknown protein	EVIDENCE BY GENEMARK BIO16.01 Unknown
295	1403	1,7111e+00	L40534	pi330	prophage pi3 protein 30	EVIDENCE BY HOMOLOGY BIO14.03 Phage related
296	1448	1,7115e+00	L69383	yogM	hypothetical protein	EVIDENCE BY HOMOLOGY BIO15.01 HYPOTHETICAL
297	2110	1,7127e+00	L163677	yviB	unknown protein	EVIDENCE BY GENEMARK BIO16.01 Unknown
298	1690	1,7132e+00	L128687	yreE	unknown protein	EVIDENCE BY GENEMARK BIO16.01 Unknown
299	1370	1,7133e+00	L8702	yoaH	hypothetical protein	EVIDENCE BY HOMOLOGY BIO15.01 HYPOTHETICAL. General.
300	9	1,7134e+00	L13272	yabD	unknown protein	EVIDENCE BY GENEMARK BIO16.01 UNKNOWN. General.
301	1030	1,7143e+00	L49015	pi223	prophage pi2 protein 23	EVIDENCE BY GENEMARK BIO14.03 Phage related
302	208	1,7167e+00	L9639	ycbA	hypothetical protein	EVIDENCE BY HOMOLOGY BIO15.01 HYPOTHETICAL
303	1407	1,7172e+00	L42564	pi334	prophage pi3 protein 34	EVIDENCE BY HOMOLOGY BIO14.03 Phage related
304	641	1,7174e+00	L0223	ctsR	transctiptional regulator CtsR	EVIDENCE BY HOMOLOGY BIO14.01 Adaptations and
305	382	1,7187e+00	L186839	ydiE	conserved hypothetical protein	EVIDENCE BY HOMOLOGY BIO15.02 HYPOTHETICAL.
306	473	1,7197e+00	L69467	pi138	prophage pi1 protein 38	EVIDENCE BY GENEMARK BIO14.03 Phage related
307	1955	1,7217e+00	L15484	yudC	unknown protein	EVIDENCE BY GENEMARK BIO16.01 Unknown
308	1476	1,7223e+00	L105533	fur	ferric uptake regulator	EVIDENCE BY HOMOLOGY BIO09.01 REGULATORY FUNCTIONS.
309	1426	1,7239e+00	L51691	pi353	prophage pi3 protein 53	EVIDENCE BY HOMOLOGY BIO14.03 Phage related
310	1138	1,7243e+00	L152305	ylfC	hypothetical protein	EVIDENCE BY HOMOLOGY BIO15.01 HYPOTHETICAL
311	2123	1,7246e+00	L0313	comGA	competence protein ComGA	EVIDENCE BY HOMOLOGY BIO04.06 Transformation.
312	1453	1,7255e+00	L75633	busR	GntR family transcriptional regulator	EVIDENCE BY HOMOLOGY BIO09.06 GntR-family
313	1090	1,7258e+00	L0318	comFA	competence protein ComFA	EVIDENCE BY HOMOLOGY BIO04.06 Transformation.
314	378	1,7264e+00	L181867	ydiA	permease	EVIDENCE BY HOMOLOGY BIO13.01 TRANSPORT AND BINDING
315	34	1,7266e+00	L41144	ps110	prophage ps1 protein 10	EVIDENCE BY GENEMARK BIO14.03 OTHER CATEGORIES.
316	215	1,7270e+00	L16653	ycbH	sugar transferase	EVIDENCE BY HOMOLOGY BIO03.03 Surface
317	294	1,7285e+00	L93051	ycjD	acetyltransferase	EVIDENCE BY HOMOLOGY BIO12.05 Ribosomal proteins:	rib
318	1947	1,7301e+00	L7043	ps315	prophage ps3 protein 15	EVIDENCE BY HOMOLOGY BIO14.03 OTHER CATEGORIES.
319	359	1,7307e+00	L163845	ydgG	hypothetical protein	EVIDENCE BY HOMOLOGY BIO15.01 HYPOTHETICAL. General
320	1404	1,7317e+00	L41034	pi331	prophage pi3 protein 31	EVIDENCE BY GENEMARK BIO14.03 Phage related
321	431	1,7329e+00	L43651	yeeC	unknown protein	EVIDENCE BY GENEMARK BIO16.01 UNKNOWN. General.
322	1297	1,7354e+00	L0153	rdrB	transcriptional regulator	EVIDENCE BY HOMOLOGY BIO09.07 DeoR-family
323	135	1,7376e+00	L136552	ybdJ	hypothetical protein	EVIDENCE BY HOMOLOGY BIO15.01 HYPOTHETICAL. General.
324	1688	1,7380e+00	L128689	yreC	unknown protein	EVIDENCE BY GENEMARK BIO16.01 Unknown
325	807	1,7387e+00	L16606	yibE	unknown protein	EVIDENCE BY GENEMARK BIO16.01 Unknown
326	1997	1,7387e+00	L58914	yuhH	unknown protein	EVIDENCE BY GENEMARK BIO16.01 Unknown
327	1278	1,7388e+00	L109747	ynbA	unknown protein	EVIDENCE BY GENEMARK BIO16.01 Unknown
328	51	1,7392e+00	L52494	yafG	hypothetical protein	EVIDENCE BY HOMOLOGY BIO14.04 Transposon related
329	1507	1,7393e+00	L0232	xylM	aldose 1-epimerase	EVIDENCE BY HOMOLOGY BIO06.12 Sugars. XYLOSE
330	255	1,7399e+00	L51437	ycfC	ABC transporter permease protein	EVIDENCE BY HOMOLOGY BIO13.01 TRANSPORT AND BINDING
331	1918	1,7418e+00	L0101	metA	homoserine O-succinyltransferase	EVIDENCE BY HOMOLOGY BIO01.03 Aspartate family.
332	1201	1,7437e+00	L20773	ymcC	unknown protein	EVIDENCE BY GENEMARK BIO16.01 Unknown
333	463	1,7440e+00	L61641	pi128	prophage pi1 protein 28	EVIDENCE BY HOMOLOGY BIO14.03 Phage related
334	241	1,7444e+00	L37573	ycdJ	hypothetical protein	EVIDENCE BY HOMOLOGY BIO15.01 HYPOTHETICAL. General.
335	368	1,7451e+00	L171943	ydhC	hypothetical protein	EVIDENCE BY HOMOLOGY BIO15.01 HYPOTHETICAL..
336	1114	1,7456e+00	L126105	ylcD	unknown protein	EVIDENCE BY GENEMARK BIO16.01 Unknown
337	810	1,7472e+00	L20470	yicA	unknown protein	EVIDENCE BY GENEMARK BIO16.01 Unknown
338	1852	1,7477e+00	L102972	ytcA	hypothetical protein	EVIDENCE BY HOMOLOGY BIO15.01 HYPOTHETICAL. General.
339	884	1,7491e+00	L107499	ftsW2	cell division protein FtsW	EVIDENCE BY HOMOLOGY BIO04.01 Cell division. 29%
340	854	1,7494e+00	L0254	xseA	exonuclease VII large subunit	EVIDENCE BY HOMOLOGY BIO10.01 Degradation of DNA.
341	439	1,7494e+00	L50216	pi104	prophage pi1 protein 04, transcriptional	EVIDENCE BY HOMOLOGY BIO14.03 Phage related
342	815	1,7496e+00	L26721	yicE	hypothetical protein	EVIDENCE BY HOMOLOGY BIO15.01 HYPOTHETICAL. General
343	1729	1,7500e+00	L169301	yriB	hypothetical protein	EVIDENCE BY HOMOLOGY BIO15.01 HYPOTHETICAL. General.
344	907	1,7504e+00	L131027	yjdB	unknown protein	EVIDENCE BY GENEMARK BIO16.01 Unknown
345	512	1,7506e+00	L107339	ps210	prophage ps2 protein 10	EVIDENCE BY GENEMARK BIO14.03 OTHER CATEGORIES.
346	1321	1,7519e+00	L152588	sbcC	ATP-dependent dsDNA exonuclease	EVIDENCE BY HOMOLOGY BIO10.01 Degradation of DNA.
347	328	1,7522e+00	L127476	fhuB	ferrichrome ABC transporter permease protein	EVIDENCE BY HOMOLOGY BIO13.05 TRANSPORT AND BINDING
348	1550	1,7527e+00	L191436	ypjB	hypothetical protein	EVIDENCE BY HOMOLOGY BIO15.01 HYPOTHETICAL. General
349	903	1,7537e+00	L125734	yjcE	unknown protein	EVIDENCE BY GENEMARK BIO16.01 Unknown
350	619	1,7541e+00	L5776	lgt	prolipoprotein diacylglycerol transferase	null
351	1270	1,7547e+00	L101896	ynaA	unknown protein	EVIDENCE BY GENEMARK BIO16.01 Unknown
352	1412	1,7551e+00	L44608	pi339	prophage pi3 protein 39	EVIDENCE BY GENEMARK BIO14.03 Phage related
353	91	1,7558e+00	L94197	yajB	unknown protein	EVIDENCE BY GENEMARK BIO16.01 UNKNOWN. General.
354	81	1,7567e+00	L86606	yaiE	transporter	EVIDENCE BY HOMOLOGY BIO13.01 TRANSPORT AND BINDING
355	1933	1,7572e+00	L198048	ps302	prophage ps3 protein 02	EVIDENCE BY HOMOLOGY BIO14.03 OTHER CATEGORIES.
356	899	1,7574e+00	L119564	yjcA	ABC transporter ATP binding protein	EVIDENCE BY HOMOLOGY BIO13.01 TRANSPORT AND BINDING
357	110	1,7588e+00	L111950	ybbC	hypothetical protein	EVIDENCE BY HOMOLOGY BIO15.01 HYPOTHETICAL. General.
358	52	1,7598e+00	L0466	-	transposase of IS1077A	EVIDENCE EXPERIMENTAL PMID:1328163 BIO14.04
359	770	1,7607e+00	L180805	rmaG	transcriptional regulator	EVIDENCE BY HOMOLOGY BIO09.08 MarR-family
360	2250	1,7609e+00	L121175	yxdE	oxidoreductase	EVIDENCE BY HOMOLOGY BIO06.01 ENERGY METABOLISM.
361	1314	1,7613e+00	L0179	pabB	para-aminobenzoate synthase component I	EVIDENCE BY HOMOLOGY BIO02.02 Folic acid. FOLATE
362	1357	1,7621e+00	L193176	ynjF	unknown protein	EVIDENCE BY GENEMARK BIO16.01 Unknown
363	639	1,7623e+00	L0469	tra1077D	transposase of IS1077D	EVIDENCE EXPERIMENTAL PMID:1328163 BIO14.04
364	1168	1,7633e+00	L180742	yliB	hypothetical protein	EVIDENCE BY HOMOLOGY BIO15.01 HYPOTHETICAL. General.
365	517	1,7639e+00	L109011	ps215	prophage ps2 protein 15	EVIDENCE BY HOMOLOGY BIO14.03 OTHER CATEGORIES.
366	597	1,7658e+00	L187716	yfiJ	NADPH-flavin oxidoreductase	EVIDENCE BY HOMOLOGY BIO06.05 Electron transport
367	2039	1,7660e+00	L0110	argR	arginine catabolic regulator	EVIDENCE BY HOMOLOGY BIO09.01 REGULATORY FUNCTIONS.
368	987	1,7676e+00	L17432	ykbD	unknown protein	EVIDENCE BY GENEMARK BIO16.01 Unknown
369	516	1,7680e+00	L108425	ps214	prophage ps2 protein 14	EVIDENCE BY GENEMARK BIO14.03 OTHER CATEGORIES.
370	195	1,7683e+00	L197961	ybjD	unknown protein	EVIDENCE BY GENEMARK BIO16.01 UNKNOWN. General.
371	1419	1,7687e+00	L0312	pi346	prophage pi3 protein 46, DNA replication protein	EVIDENCE BY HOMOLOGY BIO14.03 Phage related
372	579	1,7692e+00	L173469	crtK	carotenoid biosynthetic protein CrtK	EVIDENCE BY HOMOLOGY BIO14.05 OTHER
373	2121	1,7692e+00	L0315	comGC	competence protein ComGC	EVIDENCE BY HOMOLOGY BIO04.06 Transformation.
374	452	1,7692e+00	L57860	pi117	prophage pi1 protein 17	EVIDENCE BY GENEMARK BIO14.03 Phage related
375	1418	1,7703e+00	L47020	pi345	prophage pi3 protein 45	EVIDENCE BY GENEMARK BIO14.03 Phage related
376	2021	1,7711e+00	L82956	yujG	unknown protein	EVIDENCE BY GENEMARK BIO16.01 Unknown
377	1761	1,7712e+00	L3255	yscA	unknown protein	EVIDENCE BY GENEMARK BIO16.01 Unknown
378	262	1,7713e+00	L61006	ycgA	ABC transporter ATP binding protein	EVIDENCE BY HOMOLOGY BIO13.01 TRANSPORT AND BINDING
379	1794	1,7717e+00	L35751	ysfC	polysacharide biosynthesis protein	EVIDENCE BY HOMOLOGY BIO03.03 Surface
380	1877	1,7722e+00	L0246	rmeA	transcriptional regulator	EVIDENCE BY HOMOLOGY BIO09.01 REGULATORY FUNCTIONS.
381	1504	1,7752e+00	L142326	xylX	acetyltransferase hypothetical protein	EVIDENCE BY HOMOLOGY BIO06.12 Sugars. putative
382	2204	1,7752e+00	L69089	ywiH	ABC transporter permease protein	EVIDENCE BY HOMOLOGY BIO13.01 TRANSPORT AND BINDING
383	1243	1,7777e+00	L67726	ymgK	oxidoreductase	EVIDENCE BY HOMOLOGY BIO06.01 ENERGY METABOLISM.
384	1322	1,7784e+00	L0327	sbcD	exonuclease SbcD	EVIDENCE BY HOMOLOGY BIO10.01 Degradation of DNA.
385	164	1,7788e+00	L167097	ybgD	hypothetical protein	EVIDENCE BY HOMOLOGY BIO15.01 HYPOTHETICAL. General.
386	536	1,7807e+00	L121731	yfcD	unknown protein	EVIDENCE BY GENEMARK BIO16.01 UNKNOWN. General.
387	69	1,7840e+00	L70747	yahC	unknown protein	EVIDENCE BY GENEMARK BIO16.01 UNKNOWN. General.
388	1078	1,7847e+00	L89001	ykiI	unknown protein	EVIDENCE BY GENEMARK BIO16.01 Unknown
389	1340	1,7852e+00	L178600	ynhH	unknown protein	EVIDENCE BY GENEMARK BIO16.01 Unknown. contains
390	375	1,7858e+00	L178384	ydhF	hypothetical protein	EVIDENCE BY HOMOLOGY BIO15.01 HYPOTHETICAL
391	727	1,7870e+00	L131805	yhdB	racemase	EVIDENCE BY HOMOLOGY BIO02.05 Menaquinone and
392	650	1,7877e+00	L0308	hsdR	type I restriction enzyme R protein	null
393	759	1,7882e+00	L169709	yhhA	hypothetical protein	EVIDENCE BY HOMOLOGY BIO15.01 HYPOTHETICAL. General.
394	2249	1,7889e+00	L120589	yxdD	transcriptional regulator	EVIDENCE BY HOMOLOGY BIO09.01 REGULATORY FUNCTIONS.
395	1174	1,7892e+00	L186875	clsB	cardiolipin synthase	EVIDENCE BY HOMOLOGY BIO03.01 Membranes,
396	1312	1,7903e+00	L145375	yneG	unknown protein	EVIDENCE BY GENEMARK BIO16.01 Unknown
397	85	1,7904e+00	L89118	yaiH	hypothetical protein	EVIDENCE BY HOMOLOGY BIO15.01 HYPOTHETICAL. General.
398	10	1,7911e+00	L15262	yabE	ABC transporter ATP-binding protein	EVIDENCE BY HOMOLOGY BIO13.01 TRANSPORT AND BINDING
399	1865	1,7917e+00	L118668	ytdC	hypothetical protein	EVIDENCE BY HOMOLOGY BIO15.01 HYPOTHETICAL. General.
400	875	1,7918e+00	L98046	yijF	unknown protein	EVIDENCE BY GENEMARK BIO16.01 Unknown
401	852	1,7923e+00	L73264	yihD	unknown protein	EVIDENCE BY GENEMARK BIO16.01 Unknown
402	668	1,7924e+00	L62179	ftsW1	cell division protein FtsW	EVIDENCE BY HOMOLOGY BIO04.01 Cell division. 32%
403	1325	1,7929e+00	L159364	ynfH	unknown protein	EVIDENCE BY GENEMARK BIO16.01 Unknown
404	79	1,7942e+00	L82520	lcnC	lactococcin A ABC transporter ATP binding and	null
405	1167	1,7958e+00	L179789	yliA	positive transcriptional regulator	EVIDENCE BY HOMOLOGY BIO09.01 REGULATORY FUNCTIONS.
406	22	1,7959e+00	L30901	mtlR	LysR family transcriptional regulator	EVIDENCE BY HOMOLOGY BIO09.04 LysR-family
407	425	1,7964e+00	L0150	rgrA	GntR family transcriptional regulator	EVIDENCE BY HOMOLOGY BIO09.06 GntR-family
408	1237	1,7971e+00	L64332	ceo	N5-carboxyethyl-ornithine synthase	EVIDENCE EXPERIMENTAL PMID:7744873 BIO01.03
409	185	1,7975e+00	L189326	ybiJ	unknown protein	EVIDENCE BY GENEMARK BIO16.01 UNKNOWN. General.
410	988	1,7978e+00	L18129	ykbE	unknown protein	EVIDENCE BY GENEMARK BIO16.01 Unknown
411	1137	1,8009e+00	L151001	ylfB	hypothetical protein	EVIDENCE BY HOMOLOGY BIO15.01 HYPOTHETICAL. General.
412	1356	1,8014e+00	L192785	ynjE	unknown protein	EVIDENCE BY GENEMARK BIO16.01 Unknown
413	1839	1,8028e+00	L91252	oppB	oligopeptide ABC trasporter permease protein	EVIDENCE EXPERIMENTAL PMID:8586224 BIO13.02
414	474	1,8033e+00	L69762	pi139	prophage pi1 protein 39	EVIDENCE BY HOMOLOGY BIO14.03 Phage related
415	1923	1,8033e+00	L185224	yuaB	hypothetical protein	EVIDENCE BY HOMOLOGY BIO15.01 HYPOTHETICAL. General
416	1176	1,8035e+00	L192289	yljC	transcriptional regulator	EVIDENCE BY HOMOLOGY BIO09.01 REGULATORY FUNCTIONS.
417	82	1,8055e+00	L87100	yaiF	hypothetical protein	EVIDENCE BY HOMOLOGY BIO15.01 HYPOTHETICAL. General
418	1754	1,8056e+00	L195366	ysbB	hypothetical protein	EVIDENCE BY HOMOLOGY BIO15.01 HYPOTHETICAL. General.
419	2126	1,8058e+00	L178227	noxD	NADH oxidase	EVIDENCE BY HOMOLOGY BIO06.01 ENERGY METABOLISM.
420	1317	1,8068e+00	L149891	mtsC	manganese ABC transporter permease protein	EVIDENCE BY HOMOLOGY BIO13.05 TRANSPORT AND BINDING
421	1082	1,8074e+00	L91569	ykjB	hypothetical protein	EVIDENCE BY HOMOLOGY BIO15.01 HYPOTHETICAL
422	2149	1,8075e+00	L01009	rliDB	transcriptional regulator	EVIDENCE BY HOMOLOGY BIO09.03 LacI-family
423	1203	1,8076e+00	L22960	ymcF	unknown protein	EVIDENCE BY GENEMARK BIO16.01 Unknown
424	1669	1,8081e+00	L116756	yrbI	transcriptional regulator	EVIDENCE BY HOMOLOGY BIO09.01 REGULATORY FUNCTIONS.
425	1943	1,8083e+00	L3533	ps311	prophage ps3 protein 11	EVIDENCE BY HOMOLOGY BIO14.03 Phage related
426	967	1,8086e+00	L194854	yjjE	unknown protein	EVIDENCE BY GENEMARK BIO16.01 Unknown
427	2188	1,8087e+00	L56236	ywhB	conserved hypothetical protein	EVIDENCE BY HOMOLOGY BIO15.02 HYPOTHETICAL.
428	1020	1,8092e+00	L43490	pi213	prophage pi2 protein 13, replisome organiser	EVIDENCE BY GENEMARK BIO14.03 Phage related
429	1445	1,8092e+00	L67275	yogI	unknown protein	EVIDENCE BY GENEMARK BIO16.01 Unknown
430	1790	1,8094e+00	L31711	yseH	unknown protein	EVIDENCE BY GENEMARK BIO16.01 Unknown
431	1617	1,8097e+00	L58460	yqfG	unknown protein	EVIDENCE BY GENEMARK BIO16.01 Unknown. probably
432	1383	1,8098e+00	L18717	pi309	prophage pi3 protein 09	EVIDENCE BY HOMOLOGY BIO14.03 Phage related
433	999	1,8100e+00	L26878	ykcE	conserved hypothetical protein	EVIDENCE BY HOMOLOGY BIO15.02 HYPOTHETICAL.
434	212	1,8129e+00	L13324	ycbK	polysaccharide biosynthesis export protein	EVIDENCE BY HOMOLOGY BIO03.03 Surface
435	1956	1,8136e+00	L16252	yudD	hypothetical protein	EVIDENCE BY HOMOLOGY BIO15.01 HYPOTHETICAL
436	1826	1,8136e+00	L77220	ysjE	unknown protein	EVIDENCE BY GENEMARK BIO16.01 Unknown
437	1044	1,8137e+00	L58927	pi237	prophage pi2 protein 37	EVIDENCE BY GENEMARK BIO14.03 Phage related
438	801	1,8150e+00	L0108	argF	ornithine carbamoyltransferase	EVIDENCE BY HOMOLOGY BIO06.02 ENERGY METABOLISM.
439	1836	1,8151e+00	L87497	ytaD	protein-tyrosine phosphatase	EVIDENCE BY HOMOLOGY BIO12.04 TRANSLATION. protein
440	205	1,8155e+00	L5881	ycaG	unknown protein	EVIDENCE BY GENEMARK BIO16.01 UNKNOWN. General. 21%
441	1218	1,8157e+00	L0074	leuB	3-isopropylmalate dehydrogenase	EVIDENCE EXPERIMENTAL PMID:1400210 BIO01.04 Branched
442	920	1,8159e+00	L144551	yjeD	unknown protein	EVIDENCE BY GENEMARK BIO16.01 Unknown
443	1831	1,8160e+00	L81319	ysjH	unknown protein	EVIDENCE BY GENEMARK BIO16.01 Unknown
444	1352	1,8179e+00	L189881	rluC	pseudouridine synthase	null
445	1728	1,8187e+00	L168238	coiA	competence protein CoiA	EVIDENCE BY HOMOLOGY BIO04.06 Transformation. 45%
446	896	1,8193e+00	L115706	rodA	rod-shape determining protein	EVIDENCE BY HOMOLOGY BIO04.01 Cell division.
447	2041	1,8203e+00	L103212	yvcA	unknown protein	EVIDENCE BY GENEMARK BIO16.01 Unknown
448	1004	1,8204e+00	L0128	kinE	sensor protein kinase	EVIDENCE EXPERIMENTAL PMID:9172368 BIO09.02
449	689	1,8204e+00	L88730	ygiK	hypothetical protein	EVIDENCE BY HOMOLOGY BIO15.01 HYPOTHETICAL.General
450	734	1,8209e+00	L140288	yheA	hypothetical protein	EVIDENCE BY HOMOLOGY BIO15.01 HYPOTHETICAL. General.
451	2064	1,8210e+00	L0303	radA	DNA repair protein RadA	EVIDENCE BY HOMOLOGY BIO04.06 Transformation.
452	1779	1,8216e+00	L0228	tenA	transcriptional regulator TenA	EVIDENCE BY HOMOLOGY BIO09.01 REGULATORY FUNCTIONS.
453	1116	1,8218e+00	L127902	ylcF	unknown protein	EVIDENCE BY GENEMARK BIO16.01 Unknown
454	353	1,8222e+00	L0271	mutM	formamidopyrimidine-DNA glycosylase	null
455	261	1,8238e+00	L59135	ycfI	ABC transporter ATP binding protein	EVIDENCE BY HOMOLOGY BIO13.01 TRANSPORT AND BINDING
456	466	1,8244e+00	L62774	pi131	prophage pi1 protein 31	EVIDENCE BY HOMOLOGY BIO14.03 Phage related
457	514	1,8245e+00	L107922	ps212	prophage ps2 protein 12	EVIDENCE BY GENEMARK BIO14.03 OTHER CATEGORIES.
458	1748	1,8245e+00	L188881	ysaA	unknown protein	EVIDENCE BY GENEMARK BIO16.01 Unknown
459	1250	1,8248e+00	L76329	ymhC	unknown protein	EVIDENCE BY GENEMARK BIO16.01 Unknown
460	666	1,8249e+00	L60571	pmrA	multidrug resistance efflux pump	EVIDENCE BY HOMOLOGY BIO13.08 TRANSPORT AND BINDING
461	1003	1,8261e+00	L30853	ykdA	unknown protein	EVIDENCE BY GENEMARK BIO16.01 Unknown
462	1197	1,8262e+00	L17069	ymbJ	unknown protein	EVIDENCE BY GENEMARK BIO16.01 Unknown
463	482	1,8263e+00	L81862	pi147	prophage pi1 protein 47	EVIDENCE BY GENEMARK BIO14.03 Phage related
464	709	1,8264e+00	L115265	yhbE	unknown protein	EVIDENCE BY GENEMARK BIO16.01 UNKNOWN. General.
465	447	1,8265e+00	L53819	pi112	prophage pi1 protein 12	EVIDENCE BY GENEMARK BIO14.03 Phage related
466	581	1,8267e+00	L174523	yfhG	conserved hypothetical protein	null
467	361	1,8272e+00	L165247	ydgH	hypothetical protein	EVIDENCE BY HOMOLOGY BIO15.01 HYPOTHETICAL..
468	186	1,8290e+00	L189822	ybiK	unknown protein	EVIDENCE BY GENEMARK BIO16.01 UNKNOWN. General.
469	1398	1,8294e+00	L36824	pi325	prophage pi3 protein 25, head-tail joining	EVIDENCE BY GENEMARK BIO14.03 Phage related
470	1164	1,8295e+00	L176724	potB	spermidine/putrescine ABC transporter permease	EVIDENCE BY HOMOLOGY BIO13.02 TRANSPORT AND BINDING
471	1817	1,8300e+00	L68066	ysiD	hypothetical protein	EVIDENCE BY HOMOLOGY BIO15.01 HYPOTHETICAL. General.
472	546	1,8310e+00	L132585	yfdC	hypothetical protein	EVIDENCE BY HOMOLOGY BIO15.01 HYPOTHETICAL. General.
473	415	1,8312e+00	L19721	yecA	transcriptional regulator	EVIDENCE BY HOMOLOGY BIO09.01 REGULATORY FUNCTIONS.
474	83	1,8315e+00	L87874	yaiI	unknown protein	EVIDENCE BY GENEMARK BIO16.01 UNKNOWN. General.
475	1995	1,8319e+00	L57113	ecsB	ABC transporter permease protein	EVIDENCE BY HOMOLOGY BIO13.01 TRANSPORT AND BINDING
476	2075	1,8320e+00	L0471	tra1077F	transposase of IS1077F	EVIDENCE EXPERIMENTAL PMID:1328163 BIO14.04
477	2147	1,8320e+00	L0472	tra1077G	transposase of IS1077G	EVIDENCE EXPERIMENTAL PMID:1328163 BIO14.04
478	1212	1,8321e+00	L0069	hisH	amidotransferase	EVIDENCE EXPERIMENTAL PMID:1400209 BIO01.06
479	372	1,8326e+00	L0468	tra1077C	transposase of IS1077C	EVIDENCE EXPERIMENTAL PMID:1328163 BIO14.04
480	1726	1,8329e+00	L165684	yriA	conserved hypothetical protein	EVIDENCE BY HOMOLOGY BIO15.02 HYPOTHETICAL.
481	1170	1,8331e+00	L183932	yliD	unknown protein	EVIDENCE BY GENEMARK BIO16.01 Unknown
482	2186	1,8334e+00	L54944	gntR	transcription regulator	EVIDENCE BY HOMOLOGY BIO09.01 REGULATORY FUNCTIONS.
483	36	1,8335e+00	L41670	ps112	prophage ps1 protein 12	EVIDENCE BY HOMOLOGY BIO14.03 OTHER CATEGORIES.
484	986	1,8340e+00	L14256	ykbC	hypothetical protein	EVIDENCE BY HOMOLOGY BIO15.01 HYPOTHETICAL. General.
485	861	1,8341e+00	L84636	yiiD	unknown protein	EVIDENCE BY GENEMARK BIO16.01 Unknown
486	1393	1,8346e+00	L32997	pi320	prophage pi3 protein 20, head-tail joining	EVIDENCE BY HOMOLOGY BIO14.03 Phage related
487	676	1,8354e+00	L74660	yghD	unknown protein	EVIDENCE BY GENEMARK BIO16.01 Unknown
488	1672	1,8358e+00	L122982	yrcB	conserved hypothetical protein	EVIDENCE BY HOMOLOGY BIO15.02 HYPOTHETICAL.
489	1061	1,8363e+00	L72684	ykhE	hypothetical protein	EVIDENCE BY HOMOLOGY BIO15.01 HYPOTHETICAL. General.
490	919	1,8375e+00	L143992	tagY	teichoic acid biosynthesis protein	EVIDENCE BY HOMOLOGY BIO03.03 Surface
491	2182	1,8377e+00	L43222	ywgA	hypothetical protein	EVIDENCE BY HOMOLOGY BIO15.01 HYPOTHETICAL. General.
492	1029	1,8382e+00	L48582	pi222	prophage pi2 protein 22	EVIDENCE BY GENEMARK BIO14.03 Phage related
493	2223	1,8382e+00	L88643	pspB	glucosyltransferase-S	null
494	680	1,8392e+00	L80399	icaA	glycosyl transferase	EVIDENCE BY HOMOLOGY BIO03.03 Surface
495	1665	1,8395e+00	L115107	yrbE	unknown protein	EVIDENCE BY GENEMARK BIO16.01 Unknown
496	2030	1,8397e+00	L89201	yvaD	unknown protein	EVIDENCE BY GENEMARK BIO16.01 Unknown
497	720	1,8411e+00	L126240	yhcH	hypothetical protein	EVIDENCE BY HOMOLOGY BIO15.01 HYPOTHETICAL. General.
498	665	1,8412e+00	L59930	yggA	hypothetical protein	EVIDENCE BY HOMOLOGY BIO15.01 HYPOTHETICAL.General
499	1021	1,8420e+00	L44260	pi214	prophage pi2 protein 14	EVIDENCE BY HOMOLOGY BIO14.03 Phage related
500	872	1,8423e+00	L0148	mleR	malolactic fermentation system transcriptional	EVIDENCE EXPERIMENTAL PMID:2498286 BIO09.04
501	145	1,8431e+00	L142704	ybeH	hypothetical protein	EVIDENCE BY HOMOLOGY BIO15.01 HYPOTHETICAL. General.
502	1613	1,8437e+00	L54719	yqfD	amino acid permease	EVIDENCE BY HOMOLOGY BIO13.02 TRANSPORT AND BINDING
503	1050	1,8446e+00	L63101	pi243	prophage pi2 protein 43	EVIDENCE BY HOMOLOGY BIO14.03 Phage related
504	80	1,8457e+00	L84721	lcnD	lactococcin A ABC transporter permease protein	EVIDENCE EXPERIMENTAL PMID:8633867 BIO13.08
505	2107	1,8478e+00	L158566	yvhB	hypothetical protein	EVIDENCE BY HOMOLOGY BIO15.01 HYPOTHETICAL
506	567	1,8489e+00	L162152	yfgC	unknown protein	EVIDENCE BY GENEMARK BIO16.01 UNKNOWN. General.
507	1144	1,8496e+00	L157321	ylfI	unknown protein	EVIDENCE BY GENEMARK BIO16.01 Unknown
508	1978	1,8498e+00	L36511	yufC	hypothetical protein	EVIDENCE BY HOMOLOGY BIO15.01 HYPOTHETICAL
509	488	1,8507e+00	L85854	yeiE	hypothetical protein	EVIDENCE BY HOMOLOGY BIO15.01 HYPOTHETICAL. General
510	730	1,8510e+00	L0170	menX	protein in menaquinone biosynthesis pathway	EVIDENCE BY HOMOLOGY BIO02.05 Menaquinone and
511	1540	1,8524e+00	L182006	rmaI	transcriptional regulator	EVIDENCE BY HOMOLOGY BIO09.08 MarR-family
512	43	1,8547e+00	L45351	ps119	prophage ps1 protein 19	EVIDENCE BY GENEMARK BIO14.03 OTHER CATEGORIES.
513	340	1,8550e+00	L0265	recM	RecM protein	EVIDENCE BY HOMOLOGY BIO10.02 DNA replication,
514	1216	1,8553e+00	L37351	hisK	histidinol phosphatase	EVIDENCE BY HOMOLOGY BIO01.06 Histidine family.
515	686	1,8559e+00	L86826	ygiH	hypothetical protein	EVIDENCE BY HOMOLOGY BIO15.01 HYPOTHETICAL. General
516	217	1,8561e+00	L18600	ycbJ	LPS biosynthesis protein	EVIDENCE BY HOMOLOGY BIO03.03 Surface
517	670	1,8562e+00	L67186	gltA	citrate synthase	EVIDENCE BY HOMOLOGY BIO01.05 Glutamate family. also
518	1559	1,8564e+00	L0324	papL	poly(A) polymerase	EVIDENCE BY HOMOLOGY BIO11.02 RNA synthesis,
519	1471	1,8569e+00	L101688	ypaA	unknown protein	EVIDENCE BY GENEMARK BIO16.01 Unknown
520	832	1,8571e+00	L45109	copR	transcriptional regulator	EVIDENCE BY HOMOLOGY BIO09.01 REGULATORY FUNCTIONS.
521	1009	1,8575e+00	L37651	pi202	prophage pi2 protein 02	EVIDENCE BY HOMOLOGY BIO14.03 Phage related
522	1022	1,8576e+00	L44970	pi215	prophage pi2 protein 15	EVIDENCE BY HOMOLOGY BIO14.03 Phage related
523	254	1,8579e+00	L50637	ycfB	ABC transporter ATP binding protein	EVIDENCE BY HOMOLOGY BIO13.01 TRANSPORT AND BINDING
524	2203	1,8582e+00	L68475	ywiG	ABC transporter ATP binding protein	EVIDENCE BY HOMOLOGY BIO13.01 TRANSPORT AND BINDING
525	615	1,8584e+00	L3407	ygaD	unknown protein	EVIDENCE BY GENEMARK BIO16.01 UNKNOWN. General.
526	696	1,8590e+00	L94405	malQ	4-alpha-glucanotransferase	EVIDENCE BY HOMOLOGY BIO06.12 ENERGY METABOLISM.
527	1920	1,8591e+00	L181807	ytjG	unknown protein	EVIDENCE BY GENEMARK BIO16.01 Unknown
528	436	1,8600e+00	L47248	pi101	prophage pi1 protein 01, integrase	EVIDENCE BY HOMOLOGY BIO14.03 Phage related
529	1537	1,8605e+00	L179277	yphK	unknown protein	EVIDENCE BY GENEMARK BIO16.01 Unknown
530	1780	1,8615e+00	L0191	birA1	bifunctional protein BirA	EVIDENCE BY HOMOLOGY BIO09.01 REGULATORY FUNCTIONS.
531	993	1,8618e+00	L0163	ribG	riboflavin-specific deaminase	EVIDENCE BY HOMOLOGY BIO02.09 Riboflavin and
532	1423	1,8622e+00	L50591	pi350	prophage pi3 protein 50	EVIDENCE BY HOMOLOGY BIO14.03 Phage related
533	1181	1,8633e+00	L197593	yljH	hypothetical protein	EVIDENCE BY HOMOLOGY BIO15.01 HYPOTHETICAL. General
534	1599	1,8638e+00	L41820	yqeC	hypothetical protein	EVIDENCE BY HOMOLOGY BIO15.01 HYPOTHETICAL. General
535	201	1,8639e+00	L2599	rgpB	rhamnosyltransferase	EVIDENCE BY HOMOLOGY BIO03.03 Surface
536	1362	1,8641e+00	L197255	ynjJ	unknown protein	EVIDENCE BY GENEMARK BIO16.01 Unknown
537	1310	1,8644e+00	L143624	yneE	transcriptional regulator	EVIDENCE BY HOMOLOGY BIO09.05 AraC-family
538	136	1,8648e+00	L137335	ybdK	hypothetical protein	EVIDENCE BY HOMOLOGY BIO14.04 Transposon related
539	141	1,8648e+00	L140905	ybeG	hypothetical protein	EVIDENCE BY HOMOLOGY BIO14.04 Transposon related
540	826	1,8648e+00	L38510	yidH	hypothetical protein	EVIDENCE BY HOMOLOGY BIO14.04 Transposon related
541	2187	1,8649e+00	L55836	ywhA	unknown protein	EVIDENCE BY GENEMARK BIO16.01 Unknown
542	824	1,8671e+00	L0470	tra1077E	transposase of IS1077E	EVIDENCE EXPERIMENTAL PMID:1328163 BIO14.04
543	1210	1,8675e+00	L0068	hisB	imidazoleglycerol-phosphate dehydratase	EVIDENCE EXPERIMENTAL PMID:1400209 BIO01.06
544	2158	1,8676e+00	L16911	ywdC	unknown protein	EVIDENCE BY GENEMARK BIO16.01 Unknown
545	504	1,8681e+00	L104007	ps202	prophage ps2 protein 02	EVIDENCE BY GENEMARK BIO14.03 OTHER CATEGORIES.
546	68	1,8684e+00	L69353	yagE	amino acid permease	EVIDENCE BY HOMOLOGY BIO13.02 TRANSPORT AND BINDING
547	139	1,8685e+00	L0467	tra1077B	transposase of IS1077B	EVIDENCE EXPERIMENTAL PMID:1328163 BIO14.04
548	2164	1,8690e+00	L23405	yweA	membrane protein	EVIDENCE BY HOMOLOGY BIO13.08 TRANSPORT AND BINDING
549	1295	1,8693e+00	L130023	yndA	unknown protein	EVIDENCE BY GENEMARK BIO16.01 Unknown
550	16	1,8699e+00	L21634	yacC	hypothetical protein	EVIDENCE BY HOMOLOGY BIO15.01 HYPOTHETICAL. General.
551	2017	1,8701e+00	L78607	yujC	unknown protein	EVIDENCE BY GENEMARK BIO16.01 Unknown
552	1260	1,8709e+00	L90287	dltB	peptidoglycan biosynthesis protein	EVIDENCE BY HOMOLOGY BIO03.03 Surface
553	1827	1,8718e+00	L77841	ysjF	unknown protein	EVIDENCE BY GENEMARK BIO16.01 Unknown
554	2122	1,8729e+00	L0314	comGB	competence protein ComGB	EVIDENCE BY HOMOLOGY BIO04.06 Transformation.
555	1638	1,8733e+00	L85737	rbsD	ribose ABC transporter permease protein	EVIDENCE BY HOMOLOGY BIO13.04 TRANSPORT AND BINDING
556	218	1,8734e+00	L19816	tagD1	glycerol-3-phosphate cytidiltransferase	EVIDENCE BY HOMOLOGY BIO03.03 Surface
557	922	1,8738e+00	L148651	yjeF	lipopolysaccharide biosynthesis protein	EVIDENCE BY HOMOLOGY BIO03.03 Surface
558	927	1,8741e+00	L152603	tagB	teichoic acid biosynthesis protein B	EVIDENCE BY HOMOLOGY BIO03.03 Surface
559	209	1,8752e+00	L11285	ycbB	glycosyltransferase	EVIDENCE BY HOMOLOGY BIO03.03 Surface
560	1169	1,8762e+00	L183246	yliC	hypothetical protein	EVIDENCE BY HOMOLOGY BIO15.01 HYPOTHETICAL. General.
561	1658	1,8768e+00	L107270	yraF	unknown protein	EVIDENCE BY GENEMARK BIO16.01 Unknown
562	1535	1,8800e+00	L178621	yphI	unknown protein	EVIDENCE BY GENEMARK BIO16.01 Unknown
563	1510	1,8800e+00	L0229	xylR	xylose operon regulator	EVIDENCE BY HOMOLOGY BIO09.05 AraC-family
564	1256	1,8801e+00	L84767	ymiA	metalloregulator	EVIDENCE BY HOMOLOGY BIO09.01 REGULATORY FUNCTIONS.
565	912	1,8805e+00	L135727	tagL	exopolysaccharide biosynthesis protein	EVIDENCE BY HOMOLOGY BIO03.03 Surface
566	918	1,8810e+00	L141091	tagZ	teichoic acid biosynthesis protein	EVIDENCE BY HOMOLOGY BIO03.03 Surface
567	812	1,8810e+00	L23500	yicC	hypothetical protein	EVIDENCE BY HOMOLOGY BIO15.01 HYPOTHETICAL. General.
568	1876	1,8814e+00	L0215	rlrB	LysR family transcriptional regulator	EVIDENCE BY HOMOLOGY BIO09.04 LysR-family
569	610	1,8820e+00	L199942	yfjG	transcriptional regulator	EVIDENCE BY HOMOLOGY BIO09.01 REGULATORY FUNCTIONS.
570	314	1,8823e+00	L114632	ydbD	unknown protein	EVIDENCE BY GENEMARK BIO16.01 UNKNOWN. 28% identical
571	2240	1,8838e+00	L109527	rsuA	ribosomal small subunit pseudouridine synthase A	EVIDENCE BY HOMOLOGY BIO11.02 RNA synthesis,
572	234	1,8840e+00	L32653	ung	uracil-DNA glycosilase	null
573	39	1,8846e+00	L43680	ps115	prophage ps1 protein 15, transcriptional	EVIDENCE BY HOMOLOGY BIO14.03 OTHER CATEGORIES.
574	1071	1,8849e+00	L0253	nth	endonuclease III	EVIDENCE BY HOMOLOGY BIO10.01 Degradation of DNA.
575	841	1,8863e+00	L0296	mutY	A/G-specific adenine glycosylase	null
576	588	1,8865e+00	L180104	umuC	SOS responce UmuC protein	EVIDENCE EXPERIMENTAL PMID:9097419 BIO10.02 DNA
577	456	1,8868e+00	L59286	pi121	prophage pi1 protein 21	EVIDENCE BY GENEMARK BIO14.03 Phage related
578	1985	1,8876e+00	L47971	yugA	transcription regulator	EVIDENCE BY HOMOLOGY BIO09.01 REGULATORY FUNCTIONS.
579	1783	1,8884e+00	L25946	fadA	acetyl coenzyme A acetyltransferase	EVIDENCE BY HOMOLOGY BIO07.01 FATTY ACID AND
580	233	1,8892e+00	L32072	ycdC	unknown protein	EVIDENCE BY GENEMARK BIO16.01 UNKNOWN. General. 40%
581	2102	1,8899e+00	L154438	yvhA	hypothetical protein	EVIDENCE BY HOMOLOGY BIO15.01 HYPOTHETICAL
582	1142	1,8901e+00	L155662	ylfF	hypothetical protein	EVIDENCE BY HOMOLOGY BIO15.01 HYPOTHETICAL. General
583	1045	1,8908e+00	L59277	pi238	prophage pi2 protein 38	EVIDENCE BY GENEMARK BIO14.03 Phage related
584	2161	1,8913e+00	L20937	ywdF	hypothetical protein	EVIDENCE BY HOMOLOGY BIO15.01 HYPOTHETICAL
585	556	1,8913e+00	L150017	yffA	unknown protein	EVIDENCE BY GENEMARK BIO16.01 UNKNOWN. General.
586	1129	1,8917e+00	L143292	yleB	hypothetical protein	EVIDENCE BY HOMOLOGY BIO15.01 HYPOTHETICAL. General.
587	823	1,8919e+00	L36774	yidF	hypothetical protein	EVIDENCE BY HOMOLOGY BIO14.04 Transposon related
588	2074	1,8919e+00	L155471	yvfD	hypothetical protein	EVIDENCE BY HOMOLOGY BIO14.04 Trasposon related
589	2146	1,8919e+00	L199247	yvjF	hypothetical protein	EVIDENCE BY HOMOLOGY BIO14.04 Transposon related
590	1493	1,8920e+00	L124628	dexB	alpha 1-6-glucosidase	EVIDENCE BY HOMOLOGY BIO05.03 Degradation of
591	1379	1,8921e+00	L15795	pi305	prophage pi3 protein 05, muramidase	EVIDENCE BY HOMOLOGY BIO14.03 Phage related
592	1664	1,8921e+00	L113400	yrbD	hypothetical protein	EVIDENCE BY HOMOLOGY BIO15.01 HYPOTHETICAL
593	122	1,8932e+00	L124677	sugE	SugE protein	EVIDENCE BY HOMOLOGY BIO04.03 Chaperones. could act
594	1732	1,8939e+00	L173313	yrjA	conserved hypothetical protein	EVIDENCE BY HOMOLOGY BIO15.02 HYPOTHETICAL.
595	1348	1,8939e+00	L184818	yniG	drug-export protein	EVIDENCE BY HOMOLOGY BIO13.08 TRANSPORT AND BINDING
596	1059	1,8942e+00	L70517	pi252	prophage pi2 protein 52, muramidase	EVIDENCE BY HOMOLOGY BIO14.03 Phage related
597	1010	1,8946e+00	L38253	pi203	prophage pi2 protein 03	EVIDENCE BY HOMOLOGY BIO14.03 Phage related
598	166	1,8954e+00	L169390	ybgE	amidase	EVIDENCE BY HOMOLOGY BIO15.01 HYPOTHETICAL. General.
599	2043	1,8960e+00	L107379	yvcC	unknown protein	EVIDENCE BY GENEMARK BIO16.01 Unknown
600	2111	1,8977e+00	L164222	yviC	FMN-binding protein	EVIDENCE BY HOMOLOGY BIO06.05 ENERGY METABOLISM
601	2172	1,8984e+00	L31269	yweF	unknown protein	EVIDENCE BY GENEMARK BIO16.01 Unknown
602	930	1,8995e+00	L156225	yjfG	unknown protein	EVIDENCE BY GENEMARK BIO16.01 UNKNOWN. General
603	613	1,9000e+00	L1778	ygaB	hypothetical protein	EVIDENCE BY HOMOLOGY BIO15.01 HYPOTHETICAL. General.
604	251	1,9006e+00	L47650	glpF1	glycerol uptake facilitator	EVIDENCE BY HOMOLOGY BIO13.04 TRANSPORT AND BINDING
605	1055	1,9007e+00	L69373	pi248	prophage pi2 protein 48	EVIDENCE BY GENEMARK BIO14.03 Phage related
606	916	1,9009e+00	L138756	tagG	teichoic acid ABC transporter permease protein	EVIDENCE BY HOMOLOGY BIO13.04 TRANSPORT AND BINDING
607	167	1,9012e+00	L170983	dinF	damage-inducible protein DinF	EVIDENCE BY HOMOLOGY BIO14.01 Adaptations and
608	84	1,9013e+00	L88635	yaiG	hypothetical protein	EVIDENCE BY HOMOLOGY BIO15.01 HYPOTHETICAL. General.
609	1778	1,9014e+00	L20481	ysdE	cation transporter	EVIDENCE BY HOMOLOGY BIO13.05 TRANSPORT AND BINDING
610	1526	1,9016e+00	L169187	ypgH	unknown protein	EVIDENCE BY GENEMARK BIO16.01 Unknown
611	653	1,9026e+00	L46679	ygeA	unknown protein	EVIDENCE BY GENEMARK BIO16.01 Unknown
612	1350	1,9034e+00	L187918	yniI	hypothetical protein	EVIDENCE BY HOMOLOGY BIO15.01 HYPOTHETICAL. General
613	1000	1,9036e+00	L27464	ykcF	unknown protein	EVIDENCE BY GENEMARK BIO16.01 Unknown
614	507	1,9041e+00	L105494	ps205	prophage ps2 protein 05, transcriptional	EVIDENCE BY HOMOLOGY BIO14.03 OTHER CATEGORIES.
615	682	1,9046e+00	L82521	icaB	intercellular adhesion protein IcaB	EVIDENCE BY HOMOLOGY BIO03.03 Surface
616	1879	1,9047e+00	L132126	yteE	hypothetical protein	EVIDENCE BY HOMOLOGY BIO15.01 HYPOTHETICAL
617	1528	1,9049e+00	L171350	purF	phosphoribosylpyrophosphate amidotransferase	EVIDENCE BY HOMOLOGY BIO08.03 Purine ribonucleotide
618	646	1,9059e+00	L35731	ygdC	unknown protein	EVIDENCE BY GENEMARK BIO16.01 UNKNOWN. General.
619	596	1,9063e+00	L187045	yfiI	unknown protein	EVIDENCE BY GENEMARK BIO16.01 BIO16.01 UNKNOWN.
620	1180	1,9072e+00	L196904	yljG	hypothetical protein	EVIDENCE BY HOMOLOGY BIO15.01 HYPOTHETICAL. General.
621	1136	1,9073e+00	L150205	ylfA	unknown protein	EVIDENCE BY GENEMARK BIO16.01 Unknown
622	1411	1,9085e+00	L44240	pi338	prophage pi3 protein 38	EVIDENCE BY HOMOLOGY BIO14.03 Phage related
623	1043	1,9093e+00	L58614	pi236	prophage pi2 protein 36	EVIDENCE BY GENEMARK BIO14.03 Phage related
624	535	1,9097e+00	L121252	yfcC	hypothetical protein	EVIDENCE BY HOMOLOGY BIO15.01 HYPOTHETICAL.General
625	2031	1,9100e+00	L0111	arcD2	arginine/ornitine antiporter	EVIDENCE BY HOMOLOGY BIO13.02 TRANSPORT AND BINDING
626	688	1,9104e+00	L88237	ygiJ	hypothetical protein	EVIDENCE BY HOMOLOGY BIO15.01 HYPOTHETICAL General.
627	862	1,9107e+00	L85237	yiiE	hypothetical protein	EVIDENCE BY HOMOLOGY BIO15.01 HYPOTHETICAL. General.
628	1891	1,9108e+00	L143459	ytgA	unknown protein	EVIDENCE BY GENEMARK BIO16.01 Unknown
629	1344	1,9110e+00	L181439	yniC	unknown protein	EVIDENCE BY GENEMARK BIO16.01 Unknown. low score
630	2266	1,9111e+00	L142355	yxfC	hypothetical protein	EVIDENCE BY HOMOLOGY BIO15.01 HYPOTHETICAL
631	1868	1,9117e+00	L120355	ytdF	conserved hypothetical protein	EVIDENCE BY HOMOLOGY BIO15.02 HYPOTHETICAL.
632	2171	1,9121e+00	L30878	yweE	hypothetical protein	EVIDENCE BY HOMOLOGY BIO15.01 HYPOTHETICAL
633	1680	1,9126e+00	L1734467	maa	maltose O-acetyltransferase	EVIDENCE BY HOMOLOGY BIO06.12 ENERGY METABOLISM.
634	438	1,9139e+00	L0250	pi103	prophage pi1 protein 03, transcriptional	EVIDENCE EXPERIMENTAL PMID:8730874 BIO14.03 Phage
635	303	1,9151e+00	L99798	ycjM	phosphatase	EVIDENCE BY HOMOLOGY BIO08.02 Nucleotide and
636	277	1,9156e+00	L75718	ychD	ABC transporter ATP-binding protein	EVIDENCE BY HOMOLOGY BIO13.01 TRANSPORT AND BINDING
637	1808	1,9157e+00	L0268	recQ	ATP-dependent DNA helicase RecQ	EVIDENCE BY HOMOLOGY BIO04.06 Transformation.
638	1781	1,9162e+00	L24031	yseA	hypothetical protein	EVIDENCE BY HOMOLOGY BIO15.01 HYPOTHETICAL
639	1267	1,9163e+00	L99912	ymhG	unknown protein	EVIDENCE BY GENEMARK BIO16.01 Unknown
640	259	1,9168e+00	L57608	ycfG	hypothetical protein	EVIDENCE BY HOMOLOGY BIO15.01 HYPOTHETICAL. BELONGS
641	544	1,9174e+00	L131245	yfdA	hypothetical protein	EVIDENCE BY HOMOLOGY BIO15.01 HYPOTHETICAL.General
642	578	1,9186e+00	L172704	yfhC	unknown protein	EVIDENCE BY GENEMARK BIO16.01 UNKNOWN. General.
643	486	1,9189e+00	L0331	truA	tRNA pseudouridine synthase A	EVIDENCE BY HOMOLOGY BIO12.06 tRNA modification.
644	257	1,9200e+00	L54021	fbp	fructose-1,6-bisphosphatase	EVIDENCE BY HOMOLOGY BIO06.08 Gluconeogenesis. 52%
645	1774	1,9201e+00	L16848	ysdA	ABC transporter permease protein	EVIDENCE BY HOMOLOGY BIO13.01 TRANSPORT AND BINDING
646	1897	1,9202e+00	L0292	priA	primosomal protein N'	null
647	2208	1,9221e+00	L0276	hexB	DNA mismatch repair protein MutL	EVIDENCE BY HOMOLOGY BIO10.02 DNA replication,
648	787	1,9235e+00	L195720	yhjE	conserved hypothetical protein	EVIDENCE BY HOMOLOGY BIO15.02 HYPOTHETICAL.
649	1746	1,9242e+00	L0132	kinG	sensor protein kinase	EVIDENCE BY HOMOLOGY BIO09.02 Two-component systems
650	589	1,9244e+00	L182026	yfiC	unknown protein	EVIDENCE BY GENEMARK BIO16.01 UNKNOWN. General. 23%
651	411	1,9245e+00	L17153	yebE	hypothetical protein	EVIDENCE BY HOMOLOGY BIO15.01 HYPOTHETICAL. General.
652	1454	1,9248e+00	L76469	yohH	lipopolysaccharide biosynthesis protein	EVIDENCE BY HOMOLOGY BIO03.03 Surface
653	1835	1,9262e+00	L86424	pacB	penicillin acylase	EVIDENCE BY HOMOLOGY BIO14.02 Drug and analog
654	1964	1,9279e+00	L22691	yudL	hypothetical protein	EVIDENCE BY HOMOLOGY BIO15.01 HYPOTHETICAL. General.
655	684	1,9284e+00	L83620	icaC	collagen adhesin	EVIDENCE BY HOMOLOGY BIO03.03 Surface
656	678	1,9295e+00	L76107	pacL	cation-transporting ATPase	EVIDENCE BY HOMOLOGY BIO13.05 TRANSPORT AND BINDING
657	1433	1,9321e+00	L55605	pi360	prophage pi3 protein 60, integrase	null
658	1088	1,9322e+00	L95481	ykjH	hypothetical protein	EVIDENCE BY HOMOLOGY BIO15.01 HYPOTHETICAL.General
659	95	1,9331e+00	L96595	cadA	cadmium efflux ATPase	EVIDENCE BY HOMOLOGY BIO13.05 TRANSPORT AND BINDING
660	1743	1,9349e+00	L0056	aroK	shikimate kinase	EVIDENCE EXPERIMENTAL PMID:7823907 BIO01.02 Aromatic
661	2166	1,9355e+00	L0142	sigX	RNA polymerase ECF sigma factor	EVIDENCE BY HOMOLOGY BIO11.02 RNA synthesis,
662	211	1,9356e+00	L12335	ycbD	UDP-glucose 4-epimerase	EVIDENCE BY HOMOLOGY BIO03.03 Surface
663	133	1,9357e+00	L135555	ybdH	unknown protein	EVIDENCE BY GENEMARK BIO16.01 UNKNOWN. General.
664	1	1,9362e+00	L0274	dnaA	replication initiation protein DnaA	null
665	655	1,9368e+00	L48473	ygeC	unknown protein	EVIDENCE BY GENEMARK BIO16.01 UNKNOWN. General.
666	982	1,9369e+00	L9094	dnaQ	DNA polymerase III, epsilon chain	EVIDENCE BY HOMOLOGY BIO10.02 DNA replication,
667	2059	1,9371e+00	L128255	yveF	hypothetical protein	EVIDENCE BY HOMOLOGY BIO15.01 HYPOTHETICAL
668	1593	1,9372e+00	L0130	kinA	sensor protein kinase	EVIDENCE EXPERIMENTAL PMID:9172368 BIO09.02
669	1741	1,9377e+00	L182916	yrjI	phosphoglycerate mutase	EVIDENCE BY HOMOLOGY BIO06.09 Glycolysis. similar to
670	1612	1,9378e+00	L54406	yqfC	unknown protein	EVIDENCE BY GENEMARK BIO16.01 Unknown
671	2265	1,9378e+00	L141634	yxfB	hypothetical protein	EVIDENCE BY HOMOLOGY BIO15.01 HYPOTHETICAL. General.
672	1551	1,9386e+00	L191765	ypjC	unknown protein	EVIDENCE BY GENEMARK BIO16.01 Unknown
673	58	1,9386e+00	L1006	yafD	hypothetical protein	EVIDENCE BY HOMOLOGY BIO15.01 HYPOTHETICAL. General.
674	651	1,9394e+00	L0309	hsdM	type I restriction enzyme M protein	null
675	2113	1,9394e+00	L165709	zitP	zinc ABC transporter permease protein	EVIDENCE BY HOMOLOGY BIO13.05 TRANSPORT AND BINDING
676	1409	1,9398e+00	L43328	pi336	prophage pi3 protein 36	EVIDENCE BY GENEMARK BIO14.03 Phage related
677	1694	1,9402e+00	L133446	yrfA	transcription regulator	EVIDENCE BY HOMOLOGY BIO09.01 REGULATORY FUNCTIONS.
678	227	1,9411e+00	L27646	yccI	hypothetical protein	EVIDENCE BY HOMOLOGY BIO15.01 HYPOTHETICAL
679	956	1,9411e+00	L182020	yjiB	amino acid aminohydrolase	EVIDENCE BY HOMOLOGY BIO06.02 ENERGY METABOLISM.
680	1557	1,9412e+00	L199664	ypjI	unknown protein	EVIDENCE BY GENEMARK BIO16.01 Unknown
681	453	1,9413e+00	L58038	pi118	prophage pi1 protein 18	EVIDENCE BY GENEMARK BIO14.03 Phage related
682	1026	1,9413e+00	L47334	pi219	prophage pi2 protein 19	EVIDENCE BY GENEMARK BIO14.03 Phage related
683	1265	1,9415e+00	L95846	ymjE	glycosyl transferase	EVIDENCE BY HOMOLOGY BIO03.03 Surface
684	921	1,9417e+00	L146188	tagX	teichoic acid biosynthesis protein	EVIDENCE BY HOMOLOGY BIO03.03 Surface
685	1392	1,9418e+00	L32489	pi319	prophage pi3 protein 19, tail component	EVIDENCE BY HOMOLOGY BIO14.03 Phage related
686	797	1,9419e+00	L0104	argC	N-acetyl-gamma-glutamyl-phosphate reductase	EVIDENCE BY HOMOLOGY BIO01.05 Glutamate family.
687	1619	1,9424e+00	L63770	yqgG	cation transport ATPase	EVIDENCE BY HOMOLOGY BIO13.05 TRANSPORT AND BINDING
688	506	1,9424e+00	L104895	ps204	prophage ps2 protein 04	EVIDENCE BY GENEMARK BIO14.03 OTHER CATEGORIES.
689	1117	1,9427e+00	L129283	ylcG	conserved hypothetical protein	EVIDENCE BY HOMOLOGY BIO15.02 HYPOTHETICAL.
690	765	1,9430e+00	L175136	yhhG	hypothetical protein	EVIDENCE BY HOMOLOGY BIO15.01 HYPOTHETICAL.General
691	253	1,9435e+00	L49937	ycfA	transcriptional regulator	EVIDENCE BY HOMOLOGY BIO09.01 REGULATORY FUNCTIONS.
692	1478	1,9437e+00	L106608	ypaH	hypothetical protein	EVIDENCE BY HOMOLOGY BIO15.01 HYPOTHETICAL
693	1980	1,9440e+00	L0025	lacZ	beta-galactosidase	EVIDENCE BY HOMOLOGY BIO06.12 Sugars. GALACTOSE
694	451	1,9443e+00	L57295	pi116	prophage pi1 protein 16	EVIDENCE BY HOMOLOGY BIO14.03 Phage related
695	475	1,9444e+00	L70070	pi140	prophage pi1 protein 40, tail component	EVIDENCE BY HOMOLOGY BIO14.03 Phage related
696	1165	1,9453e+00	L177493	potC	spermidine/putrescine ABC transporter permease	EVIDENCE BY HOMOLOGY BIO13.02 TRANSPORT AND BINDING
697	876	1,9468e+00	L98542	yijG	glycosyl transferase	EVIDENCE BY HOMOLOGY BIO03.03 Surface
698	732	1,9471e+00	L0168	menF	menaquinone-specific isochorismate synthase	EVIDENCE BY HOMOLOGY BIO02.05 Menaquinone and
699	914	1,9474e+00	L136943	yjdJ	potassium channel protein	EVIDENCE BY HOMOLOGY BIO13.05 TRANSPORT AND BINDING
700	1932	1,9475e+00	L197116	ps301	prophage ps3 protein 01	EVIDENCE BY HOMOLOGY BIO14.03 OTHER CATEGORIES.
701	1222	1,9483e+00	L44550	ymeB	ABC transporter ATP binding protein	EVIDENCE BY HOMOLOGY BIO13.01 TRANSPORT AND BINDING
702	412	1,9505e+00	L17893	yebF	transcriptional regulator	EVIDENCE BY HOMOLOGY BIO09.01 REGULATORY FUNCTIONS.
703	28	1,9506e+00	L36850	ps104	prophage ps1 protein 04	EVIDENCE BY GENEMARK BIO14.03 OTHER CATEGORIES.
704	188	1,9506e+00	L192240	feoA	ferrous ion transport protein A	EVIDENCE BY HOMOLOGY BIO13.05 TRANSPORT AND BINDING
705	105	1,9514e+00	L106031	ybaG	conserved hypothetical protein	EVIDENCE BY HOMOLOGY BIO15.02 HYPOTHETICAL.
706	1470	1,9518e+00	L0054	trpE	anthranilate synthase component I	EVIDENCE EXPERIMENTAL PMID:1400208 BIO01.02 Aromatic
707	568	1,9518e+00	L163255	yfgF	ABC transporter permease protein	EVIDENCE BY HOMOLOGY BIO13.01 TRANSPORT AND BINDING
708	388	1,9522e+00	L195067	ydjB	unknown protein	EVIDENCE BY GENEMARK BIO16.01 UNKNOWN. General.
709	710	1,9525e+00	L115789	yhbF	hypothetical protein	EVIDENCE BY HOMOLOGY BIO15.01 HYPOTHETICAL. General.
710	484	1,9526e+00	L82453	pi149	prophage pi1 protein 49, muramidase	EVIDENCE BY HOMOLOGY BIO14.03 Phage related
711	2169	1,9531e+00	L29314	yweC	unknown protein	EVIDENCE BY GENEMARK BIO16.01 Unknown
712	369	1,9532e+00	L173048	ydhD	hypothetical protein	EVIDENCE BY HOMOLOGY BIO14.04 Transposon related
713	1391	1,9557e+00	L32097	pi318	prophage pi3 protein 18, tail component	EVIDENCE BY HOMOLOGY BIO14.03 Phage related
714	2143	1,9561e+00	L197055	ywbB	conserved hypothetical protein	EVIDENCE BY HOMOLOGY BIO15.02 HYPOTHETICAL.
715	795	1,9566e+00	L2611	yiaC	hypothetical protein	EVIDENCE BY HOMOLOGY BIO15.01 HYPOTHETICAL. General
716	1400	1,9568e+00	L38962	pi327	prophage pi3 protein 27, terminase small subunit	EVIDENCE BY HOMOLOGY BIO14.03 Phage related
717	1135	1,9591e+00	L149164	pacA	penicillin acylase	EVIDENCE BY HOMOLOGY BIO14.02 Drug and analog
718	2047	1,9593e+00	L116216	yvdC	unknown protein	EVIDENCE BY GENEMARK BIO16.01 Unknown
719	923	1,9597e+00	L149469	yjeG	unknown protein	EVIDENCE BY GENEMARK BIO16.01 Unknown
720	481	1,9598e+00	L77514	pi146	prophage pi1 protein 46, tail component	EVIDENCE BY HOMOLOGY BIO14.03 Phage related
721	1866	1,9600e+00	L119456	ytdD	conserved hypothetical protein	EVIDENCE BY HOMOLOGY BIO15.02 HYPOTHETICAL.
722	355	1,9600e+00	L160176	ydgB	amino acid permease	EVIDENCE BY HOMOLOGY BIO13.02 TRANSPORT AND BINDING
723	2071	1,9619e+00	L153863	rpmJ	50S ribosomal protein L36	EVIDENCE BY HOMOLOGY BIO12.05 Ribosomal proteins:	rib
724	1099	1,9636e+00	L106374	ylaE	hypothetical protein	EVIDENCE BY HOMOLOGY BIO15.01 HYPOTHETICAL.General
725	325	1,9655e+00	L123777	ydcE	ABC transporter ATP binding protein	EVIDENCE BY HOMOLOGY BIO13.01 TRANSPORT AND BINDING
726	963	1,9656e+00	L190464	yjjA	conserved hypothetical protein	EVIDENCE BY HOMOLOGY BIO15.02 HYPOTHETICAL.
727	625	1,9662e+00	L14190	ygbB	hypothetical protein	EVIDENCE BY HOMOLOGY BIO15.01 HYPOTHETICAL. General.
728	1443	1,9673e+00	L65498	yogG	conserved hypothetical protein	EVIDENCE BY HOMOLOGY BIO15.02 HYPOTHETICAL.
729	808	1,9678e+00	L17781	yibF	unknown protein	EVIDENCE BY GENEMARK BIO16.01 Unknown
730	54	1,9679e+00	L54760	yafI	hypothetical protein	EVIDENCE BY HOMOLOGY BIO14.04 Transposon related
731	638	1,9679e+00	L27434	ygcD	hypothetical protein	EVIDENCE BY HOMOLOGY BIO14.04 Transposon related
732	487	1,9679e+00	L0202	thiD2	phosphomethylpyrimidine kinase	EVIDENCE BY HOMOLOGY BIO02.11 Thiamine. functions
733	1775	1,9680e+00	L18206	ysdB	ABC transporter ATP binding protein	EVIDENCE BY HOMOLOGY BIO13.01 TRANSPORT AND BINDING
734	1620	1,9688e+00	L0093	dapA	dihydrodipicolinate synthase	EVIDENCE BY HOMOLOGY BIO01.03 Aspartate family.
735	671	1,9700e+00	L68478	citB	aconitate hydratase	EVIDENCE BY HOMOLOGY BIO06.13 TCA cycle. glutamine
736	950	1,9701e+00	L175147	dacB	D-alanyl-D-alanine carboxypeptidase	EVIDENCE BY HOMOLOGY BIO03.02 Murein sacculus and
737	970	1,9709e+00	L197075	yjjH	unknown protein	EVIDENCE BY GENEMARK BIO16.01 Unknown
738	629	1,9725e+00	L18041	ygbF	unknown protein	EVIDENCE BY GENEMARK BIO16.01 UNKNOWN. General. 63%
739	754	1,9726e+00	L160697	yhgB	hypothetical protein	EVIDENCE BY HOMOLOGY BIO15.01 HYPOTHETICAL. General.
740	1704	1,9728e+00	L144535	yrgA	unknown protein	EVIDENCE BY GENEMARK BIO16.01 Unknown
741	230	1,9731e+00	L29477	yccL	hypothetical protein	EVIDENCE BY HOMOLOGY BIO15.01 HYPOTHETICAL. 28%
742	1241	1,9742e+00	L66407	ymgI	unknown protein	EVIDENCE BY GENEMARK BIO16.01 Unknown
743	928	1,9743e+00	L153822	yjfE	transcription regulator	EVIDENCE BY HOMOLOGY BIO09.01 REGULATORY FUNCTIONS.
744	661	1,9749e+00	L53789	ygfC	transcriptional regulator	EVIDENCE BY HOMOLOGY BIO09.01 REGULATORY FUNCTIONS.
745	109	1,9761e+00	L111003	ybbB	hypothetical protein	EVIDENCE BY HOMOLOGY BIO15.01 HYPOTHETICAL. General.
746	908	1,9767e+00	L131803	rmaH	transcriptional regulator	EVIDENCE BY HOMOLOGY BIO09.08 MarR-family
747	1701	1,9771e+00	L0226	llrH	two-component system regulator	EVIDENCE BY HOMOLOGY BIO09.02 Two-component systems
748	2144	1,9777e+00	L0225	rliDA	transcriptional regulator	EVIDENCE BY HOMOLOGY BIO09.03 LacI-family
749	459	1,9779e+00	L60272	pi124	prophage pi1 protein 24	EVIDENCE BY GENEMARK BIO14.03 Phage related
750	1207	1,9787e+00	L0341	hisZ	ATP phosphoribosyltransferase regulatory subunit	null
751	751	1,9794e+00	L157908	dnaB	replication protein DnaB	EVIDENCE BY HOMOLOGY BIO10.02 DNA replication,
752	591	1,9812e+00	L583407	rmaJ	transcriptional regulator	EVIDENCE BY HOMOLOGY BIO09.08 MarR-family
753	1301	1,9821e+00	L134394	yndF	hypothetical protein	EVIDENCE BY HOMOLOGY BIO15.01 HYPOTHETICAL. General.
754	1986	1,9826e+00	L48789	yugB	oxidoreductase	EVIDENCE BY HOMOLOGY BIO06.01 ENERGY METABOLISM.
755	1235	1,9826e+00	L61341	ymgC	conserved hypothetical protein	EVIDENCE BY HOMOLOGY BIO15.02 HYPOTHETICAL.
756	1527	1,9827e+00	L170617	yphA	NADH dehydrogenase	EVIDENCE BY HOMOLOGY BIO06.01 ENERGY METABOLISM.
757	282	1,9829e+00	L80177	yciA	amino acid amidohydrolase	EVIDENCE BY HOMOLOGY BIO06.02 ENERGY METABOLISM
758	471	1,9835e+00	L67524	pi136	prophage pi1 protein 36, prohead protease	EVIDENCE BY HOMOLOGY BIO14.03 Phage related
759	363	1,9841e+00	L166614	ydgJ	hypothetical protein	EVIDENCE BY HOMOLOGY BIO15.01 HYPOTHETICAL.. high
760	537	1,9841e+00	L122222	nifZ	pyridoxal-phosphate dependent aminotransferase	EVIDENCE BY HOMOLOGY BIO06.05 ENERGY METABOLISM.
761	1946	1,9844e+00	L6724	ps314	prophage ps3 protein 14, transcriptional	EVIDENCE BY HOMOLOGY BIO14.03 Phage related
762	1306	1,9845e+00	L0216	rlrC	LysR family transcriptional regulator	EVIDENCE BY HOMOLOGY BIO09.04 LysR-family
763	880	1,9846e+00	L102634	hslB	HU-like DNA-binding protein	EVIDENCE BY HOMOLOGY BIO10.02 DNA replication,
764	2072	1,9848e+00	L0366	infA	translation initiation factor IF-1	EVIDENCE BY HOMOLOGY BIO12.07 Translation factors.
765	1969	1,9866e+00	L28837	yueC	unknown protein	EVIDENCE BY GENEMARK BIO16.01 Unknown
766	1811	1,9883e+00	L61866	yshB	unknown protein	EVIDENCE BY GENEMARK BIO16.01 Unknown
767	1315	1,9900e+00	L0178	pabA	para-aminobenzoate synthase component II	EVIDENCE BY HOMOLOGY BIO02.02 Folic acid. FOLATE
768	981	1,9913e+00	L8730	ykaF	hypothetical protein	EVIDENCE BY HOMOLOGY BIO15.01 HYPOTHETICAL
769	1782	1,9914e+00	L24742	yseB	hypothetical protein	EVIDENCE BY HOMOLOGY BIO15.01 HYPOTHETICAL
770	1091	1,9916e+00	L98095	ykjI	hypothetical protein	EVIDENCE BY HOMOLOGY BIO15.01 HYPOTHETICAL.General
771	906	1,9923e+00	L130150	yjdA	hypothetical protein	EVIDENCE BY HOMOLOGY BIO15.01 HYPOTHETICAL. General
772	1299	1,9926e+00	L132615	yndD	unknown protein	EVIDENCE BY GENEMARK BIO16.01 Unknown
773	1093	1,9932e+00	L99421	ykjK	conserved hypothetical protein	EVIDENCE BY HOMOLOGY BIO15.02 HYPOTHETICAL.
774	1840	1,9933e+00	L92192	oppF	oligopeptide ABC trasporter ATP binding protein	EVIDENCE EXPERIMENTAL PMID:8586224 BIO13.02
775	1399	1,9938e+00	L37002	pi326	prophage pi3 protein 26, terminase large subunit	EVIDENCE BY HOMOLOGY BIO14.03 Phage related
776	127	1,9939e+00	L130713	ybdA	transcription regulator	EVIDENCE BY HOMOLOGY BIO09.01 REGULATORY FUNCTIONS.
777	995	1,9948e+00	L0165	ribA	GTP cyclohydrolase II / 3,4-dihydroxy-2-butanone	EVIDENCE BY HOMOLOGY BIO02.09 Riboflavin and
778	2066	1,9950e+00	L134606	yvfB	unknown protein	EVIDENCE BY GENEMARK BIO16.01 Unknown
779	1461	1,9959e+00	L0154	bglR	beta-glucoside operon antiterminator	EVIDENCE EXPERIMENTAL PMID:8083160 BIO09.09
780	1213	1,9960e+00	L0070	hisA	phosphoribosylformimino-5-aminoimidazole	EVIDENCE EXPERIMENTAL PMID:1400209 BIO01.06
781	2114	1,9961e+00	L166512	zitQ	zinc ABC transporter ATP binding protein	EVIDENCE BY HOMOLOGY BIO13.05 TRANSPORT AND BINDING
782	590	1,9965e+00	L182797	yfiD	unknown protein	EVIDENCE BY GENEMARK BIO16.01 UNKNOWN. General.
783	1753	1,9969e+00	L194765	ysbA	conserved hypothetical protein	EVIDENCE BY HOMOLOGY BIO15.02 HYPOTHETICAL.
784	1797	1,9990e+00	L38650	gltP	glutamate ABC transporter permease protein	EVIDENCE BY HOMOLOGY BIO13.02 TRANSPORT AND BINDING
785	323	1,9992e+00	L122401	ydcC	amino acid ABC trasporter permease protein	EVIDENCE BY HOMOLOGY BIO13.02 TRANSPORT AND BINDING
786	583	2,0011e+00	L177221	yfhI	unknown protein	EVIDENCE BY GENEMARK BIO16.01 UNKNOWN. General. 39%
787	1738	2,0022e+00	L179243	yrjG	hypothetical protein	EVIDENCE BY HOMOLOGY BIO15.01 HYPOTHETICAL
788	1483	2,0023e+00	L111525	ypbB	cationic transporter	EVIDENCE BY HOMOLOGY BIO13.05 TRANSPORT AND BINDING
789	1025	2,0054e+00	L46387	pi218	prophage pi2 protein 18	EVIDENCE BY HOMOLOGY BIO14.03 Phage related
790	275	2,0055e+00	L73386	ychC	hypothetical protein	EVIDENCE BY HOMOLOGY BIO15.01 HYPOTHETICAL. General.
791	996	2,0057e+00	L0166	ribH	ribiflavin synthase beta chain	EVIDENCE BY HOMOLOGY BIO02.09 Riboflavin and
792	964	2,0058e+00	L191500	yjjB	transcriptional regulator	EVIDENCE BY HOMOLOGY BIO09.01 REGULATORY
793	1850	2,0058e+00	L101219	ytbE	conserved hypothetical protein	EVIDENCE BY HOMOLOGY BIO15.02 HYPOTHETICAL.
794	1285	2,0061e+00	L114827	gltD	glutamate synthase small subunit	EVIDENCE BY HOMOLOGY BIO01.05 Glutamate family. NADH
795	2184	2,0061e+00	L52019	gntK	gluconate kinase	EVIDENCE BY HOMOLOGY BIO06.12 ENERGY METABOLISM.
796	1417	2,0073e+00	L46529	pi344	prophage pi3 protein 44	EVIDENCE BY HOMOLOGY BIO14.03 Phage related
797	1631	2,0077e+00	L0020	uxuA	D-mannonate dehydratase	EVIDENCE BY HOMOLOGY BIO06.12 Sugars. glucuronate
798	202	2,0083e+00	L3425	rgpC	polysaccharide ABC transporter permease protein	EVIDENCE BY HOMOLOGY BIO13.04 TRANSPORT AND BINDING
799	1369	2,0088e+00	L7415	yoaG	unknown protein	EVIDENCE BY GENEMARK BIO16.01 Unknown
800	490	2,0091e+00	L86881	yeiG	Amino acids and amines aminotransferase	BIO06.02 ENERGY METABOLISM. Amino acids and amines
801	1287	2,0097e+00	L120883	yncA	acetyltransferase	EVIDENCE BY HOMOLOGY BIO06.12 Sugars
802	1500	2,0101e+00	L0146	rliB	transcriptional regulator	EVIDENCE BY HOMOLOGY BIO09.03 LacI-family
803	2063	2,0107e+00	L131806	yveI	unknown protein	EVIDENCE BY GENEMARK BIO16.01 UNKNOWN. General. 38%
804	873	2,0115e+00	L96605	yijE	hypothetical protein	EVIDENCE BY HOMOLOGY BIO15.01 HYPOTHETICAL. General.
805	423	2,0128e+00	L33187	yedA	conserved hypothetical protein	EVIDENCE BY HOMOLOGY BIO15.02 HYPOTHETICAL.
806	231	2,0129e+00	L30663	ycdA	hypothetical protein	EVIDENCE BY HOMOLOGY BIO15.01 HYPOTHETICAL. General.
807	1777	2,0138e+00	L19745	bar	acyltransferase	EVIDENCE BY HOMOLOGY BIO14.02 Drug and analog
808	881	2,0143e+00	L103086	yjaD	transcriptional regulator	EVIDENCE BY HOMOLOGY BIO09.01 REGULATORY FUNCTIONS.
809	2050	2,0143e+00	L120396	yvdE	hypothetical protein	EVIDENCE BY HOMOLOGY BIO15.01 HYPOTHETICAL
810	530	2,0144e+00	L117867	yfbM	transcriptional regulator	EVIDENCE BY HOMOLOGY BIO09.01 REGULATORY FUNCTIONS
811	2210	2,0153e+00	L0277	hexA	mismatch repair protein MutS	EVIDENCE BY HOMOLOGY BIO10.02 DNA replication,
812	2222	2,0160e+00	L87107	pspA	glucosyltransferase-S	null
813	1489	2,0161e+00	L119614	ypcA	beta-glucosidase	EVIDENCE BY HOMOLOGY BIO06.12 ENERGY METABOLISM.
814	2055	2,0169e+00	L125873	yveB	unknown protein	EVIDENCE BY GENEMARK BIO16.01 Unknown
815	660	2,0171e+00	L52704	ygfB	ABC transporter permease protein	EVIDENCE BY HOMOLOGY BIO13.01 TRANSPORT AND BINDING
816	1611	2,0199e+00	L54040	yqfB	unknown protein	EVIDENCE BY GENEMARK BIO16.01 Unknown
817	1655	2,0205e+00	L103502	yraD	unknown protein	EVIDENCE BY GENEMARK BIO16.01 Unknown
818	1896	2,0205e+00	L146384	ytgD	unknown protein	EVIDENCE BY GENEMARK BIO16.01 Unknown
819	599	2,0212e+00	L189315	yfiL	hypothetical protein	EVIDENCE BY HOMOLOGY BIO15.01 HYPOTHETICAL. General.
820	1941	2,0213e+00	L2755	ps309	prophage ps3 protein 09	EVIDENCE BY HOMOLOGY BIO14.03 OTHER CATEGORIES.
821	1895	2,0216e+00	L145850	ytgC	hypothetical protein	EVIDENCE BY HOMOLOGY BIO15.01 HYPOTHETICAL. General.
822	1789	2,0219e+00	L31137	nifU	NifU protein	EVIDENCE BY HOMOLOGY BIO06.05 ENERGY METABOLISM.
823	125	2,0222e+00	L0114	argH	argininosuccinate lyase	EVIDENCE BY HOMOLOGY BIO01.05 Glutamate family. the
824	1125	2,0224e+00	L139276	yldE	unknown protein	EVIDENCE BY GENEMARK BIO16.01 Unknown
825	377	2,0230e+00	L0217	rlrD	LysR family transcriptional regulator	EVIDENCE BY HOMOLOGY BIO09.04 LysR-family
826	364	2,0237e+00	L167555	rluE	pseudouridine synthase	EVIDENCE BY HOMOLOGY BIO11.02 RNA synthesis,
827	1600	2,0240e+00	L42411	yqeD	conserved hypothetical protein	EVIDENCE BY HOMOLOGY BIO15.02 HYPOTHETICAL.
828	518	2,0243e+00	L110560	ps216	prophage ps2 protein 16	EVIDENCE BY GENEMARK BIO14.03 OTHER CATEGORIES.
829	147	2,0250e+00	L144155	ybeI	unknown protein	EVIDENCE BY GENEMARK BIO16.01 UNKNOWN. General.
830	1660	2,0262e+00	L108994	udk	uridine kinase	EVIDENCE BY HOMOLOGY BIO08.05 Salvage of nucleosides
831	1570	2,0265e+00	L10433	mvaA	hydroxymethylglutaryl-CoA reductase	EVIDENCE BY HOMOLOGY BIO03.03 Surface
832	1916	2,0274e+00	L177593	ytjE	aminotransferase	EVIDENCE BY HOMOLOGY BIO06.02 ENERGY METABOLISM.
833	2221	2,0275e+00	L86471	yxaC	hypothetical protein	EVIDENCE BY HOMOLOGY BIO15.01 HYPOTHETICAL
834	1214	2,0276e+00	L0071	hisF	cyclase HisF	EVIDENCE EXPERIMENTAL PMID:1400209 BIO01.06
835	1133	2,0277e+00	L147291	yleF	transcription regulator	EVIDENCE BY HOMOLOGY BIO09.01 REGULATORY FUNCTIONS.
836	1104	2,0281e+00	L111162	ylbB	ABC transporter permease protein	EVIDENCE BY HOMOLOGY BIO13.01 TRANSPORT AND BINDING
837	1494	2,0281e+00	L126168	lnbA	lacto-N-biosidase	EVIDENCE BY HOMOLOGY BIO05.03 Degradation of
838	187	2,0284e+00	L190009	feoB	ferrous ion transport protein B	EVIDENCE BY HOMOLOGY BIO13.05 TRANSPORT AND BINDING
839	1802	2,0289e+00	L48903	ysgA	transcriptional regulator	EVIDENCE BY HOMOLOGY BIO09.01 REGULATORY FUNCTIONS.
840	48	2,0290e+00	L50174	yafE	hypothetical protein	EVIDENCE BY HOMOLOGY BIO15.01 HYPOTHETICAL. General.
841	1282	2,0295e+00	L0120	murI	glutamate racemase	EVIDENCE BY HOMOLOGY BIO03.02 Murein sacculus and
842	214	2,0303e+00	L15884	ycbG	LPS biosynthesis protein	EVIDENCE BY HOMOLOGY BIO03.03 Surface
843	1968	2,0304e+00	L27433	yueB	unknown protein	EVIDENCE BY GENEMARK BIO16.01 Unknown. weak
844	511	2,0305e+00	L106963	ps209	prophage ps2 protein 09	EVIDENCE BY GENEMARK BIO14.03 OTHER CATEGORIES.
845	945	2,0306e+00	L171002	yjhB	hypothetical protein	EVIDENCE BY HOMOLOGY BIO15.01 HYPOTHETICAL. General.
846	1381	2,0306e+00	L16899	pi307	prophage pi3 protein 07	EVIDENCE BY HOMOLOGY BIO14.03 Phage related
847	172	2,0307e+00	L174946	ybhD	unknown protein	EVIDENCE BY GENEMARK BIO16.01 UNKNOWN. General. 36%
848	1740	2,0312e+00	L180415	recD	exodeoxyribonuclease V alpha chain	null
849	1634	2,0322e+00	L80679	yqiA	multidrug transporter	EVIDENCE BY HOMOLOGY BIO13.08 TRANSPORT AND BINDING
850	329	2,0325e+00	L128386	fhuG	ferrichrome ABC transporter permease protein	EVIDENCE BY HOMOLOGY BIO13.05 TRANSPORT AND BINDING
851	1579	2,0327e+00	L19328	yqbK	unknown protein	EVIDENCE BY GENEMARK BIO16.01 Unknown. weak
852	786	2,0331e+00	L194050	noxC	NADH oxidase	EVIDENCE BY HOMOLOGY BIO06.01 ENERGY METABOLISM.
853	399	2,0332e+00	L0280	holB	DNA polymerase III, delta subunit	EVIDENCE BY HOMOLOGY BIO10.02 DNA replication,
854	1139	2,0334e+00	L0193	hemN	oxygen-independent coproporphyrogen III oxidase	EVIDENCE BY HOMOLOGY BIO02.03 Heme and porphyrin.
855	1175	2,0340e+00	L191486	yljB	conserved hypothetical protein	EVIDENCE BY HOMOLOGY BIO15.02 HYPOTHETICAL.
856	1873	2,0341e+00	L125707	yteB	hypothetical protein	EVIDENCE BY HOMOLOGY BIO15.01 HYPOTHETICAL
857	2125	2,0343e+00	L177685	yvjA	unknown protein	EVIDENCE BY GENEMARK BIO16.01 Unknown
858	274	2,0344e+00	L72609	nrdG	anaerobic ribonucleoside-triphosphate reductase	EVIDENCE BY HOMOLOGY BIO08.05 Salvage of nucleosides
859	1406	2,0346e+00	L42207	pi333	prophage pi3 protein 33	EVIDENCE BY HOMOLOGY BIO14.03 Phage related
860	2029	2,0348e+00	L0305	dinP	DNA-damage-inducible protein P	EVIDENCE BY HOMOLOGY BIO14.01 Adaptations and
861	1819	2,0352e+00	L71879	ysiE	unknown protein	EVIDENCE BY GENEMARK BIO16.01 Unknown
862	904	2,0357e+00	L126819	yjcF	conserved hypothetical protein	EVIDENCE BY HOMOLOGY BIO15.02 HYPOTHETICAL.
863	1291	2,0358e+00	L125001	gadC	glutamate-gamma-aminobutyrate antiporter	EVIDENCE EXPERIMENTAL PMID:9484886 BIO13.02
864	2134	2,0361e+00	L185851	ywaE	conserved hypothetical protein	EVIDENCE BY HOMOLOGY BIO15.02 HYPOTHETICAL.
865	1084	2,0368e+00	L92886	phoL	phosphate starvation inducible protein	EVIDENCE BY HOMOLOGY BIO14.01 Adaptations and
866	1834	2,0373e+00	L84992	ytaB	transport protein	EVIDENCE BY HOMOLOGY BIO13.01 TRANSPORT AND BINDING
867	555	2,0373e+00	L148346	glpT	glycerol-3-phosphatase transporter	EVIDENCE BY HOMOLOGY BIO13.04 TRANSPORT AND BINDING
868	1236	2,0374e+00	L0214	rlrA	LysR family transcriptional regulator	EVIDENCE BY HOMOLOGY BIO09.04 LysR-family
869	289	2,0389e+00	L88801	yciG	unknown protein	EVIDENCE BY GENEMARK BIO16.01 UNKNOWN. General.
870	1689	2,0398e+00	L128688	yreD	unknown protein	EVIDENCE BY GENEMARK BIO16.01 Unknown
871	501	2,0415e+00	L101577	yfaA	hypothetical protein	EVIDENCE BY HOMOLOGY BIO15.01 HYPOTHETICAL. General
872	1578	2,0417e+00	L18831	yqbJ	unknown protein	EVIDENCE BY GENEMARK BIO16.01 Unknown
873	1386	2,0419e+00	L22437	pi312	prophage pi3 protein 12	EVIDENCE BY HOMOLOGY BIO14.03 Phage related
874	469	2,0424e+00	L64491	pi134	prophage pi1 protein 34, terminase large subunit	EVIDENCE BY HOMOLOGY BIO14.03 Phage related
875	1875	2,0425e+00	L127813	yteD	transmembrane efflux protein	EVIDENCE BY HOMOLOGY BIO13.01 TRANSPORT AND BINDING
876	1832	2,0425e+00	L0284	dinG	ATP-dependent helicase DinG	EVIDENCE BY HOMOLOGY BIO10.02 DNA replication,
877	1522	2,0427e+00	L162870	ypgD	ABC transporter ATP binding and permease protein	EVIDENCE BY HOMOLOGY BIO13.01 TRANSPORT AND BINDING
878	1805	2,0434e+00	L52064	ysgC	hypothetical protein	EVIDENCE BY HOMOLOGY BIO15.01 HYPOTHETICAL
879	2213	2,0435e+00	L80045	ywjD	transcription regulator	EVIDENCE BY HOMOLOGY BIO09.01 REGULATORY FUNCTIONS.
880	1279	2,0444e+00	L110441	ynbB	hypothetical protein	EVIDENCE BY HOMOLOGY BIO15.01 HYPOTHETICAL. General
881	1444	2,0447e+00	L66222	coaA	pantothenate kinase	EVIDENCE BY HOMOLOGY BIO02.07 Pantothenate. COENZYME
882	1670	2,0451e+00	L118462	pip	phage infection protein	EVIDENCE EXPERIMENTAL PMID:8366036 BIO14.03 Phage
883	1225	2,0456e+00	L0079	ilvN	acetolactate synthase small subunit	EVIDENCE EXPERIMENTAL PMID:1400210 BIO01.04 Branched
884	213	2,0462e+00	L14736	ycbF	LPS biosynthesis protein	EVIDENCE BY HOMOLOGY BIO03.03 Surface
885	1367	2,0462e+00	L6208	yoaD	conserved hypothetical protein	EVIDENCE BY HOMOLOGY BIO15.02 HYPOTHETICAL.
886	1475	2,0463e+00	L104745	ypaE	hypothetical protein	EVIDENCE BY HOMOLOGY BIO15.01 HYPOTHETICAL
887	1005	2,0468e+00	L32731	ykdB	hypothetical protein	EVIDENCE BY HOMOLOGY BIO15.01 HYPOTHETICAL. General.
888	1457	2,0469e+00	L83097	yoiB	unknown protein	EVIDENCE BY GENEMARK BIO16.01 Unknown
889	757	2,0472e+00	L164132	yhgD	unknown protein	EVIDENCE BY GENEMARK BIO16.01 UNKNOWN. General.
890	2163	2,0473e+00	L22498	ywdG	conserved hypothetical protein	EVIDENCE BY HOMOLOGY BIO15.02 HYPOTHETICAL.
891	206	2,0473e+00	L6907	rgpE	glycosyltransferase	EVIDENCE BY HOMOLOGY BIO03.03 Surface
892	1755	2,0480e+00	L196077	ysbC	unknown protein	EVIDENCE BY GENEMARK BIO16.01 Unknown
893	476	2,0480e+00	L70498	pi141	prophage pi1 protein 41, tail component	EVIDENCE BY HOMOLOGY BIO14.03 Phage related
894	497	2,0482e+00	L97827	hly	hemolysin like protein	EVIDENCE BY HOMOLOGY BIO04.02 Cell killing
895	1280	2,0498e+00	L110933	ynbC	hypothetical protein	EVIDENCE BY HOMOLOGY BIO15.01 HYPOTHETICAL
896	699	2,0515e+00	L98347	glgA	glycogen synthase	EVIDENCE BY HOMOLOGY BIO05.06 CENTRAL INTERMEDIARY
897	1060	2,0528e+00	L71932	ykhD	hypothetical protein	EVIDENCE BY HOMOLOGY BIO15.01 HYPOTHETICAL. General.
898	1251	2,0535e+00	L77437	amyL	alpha-amylase	EVIDENCE BY HOMOLOGY BIO05.03 Degradation of
899	1667	2,0551e+00	L115661	yrbG	unknown protein	EVIDENCE BY GENEMARK BIO16.01 Unknown
900	1232	2,0554e+00	L57903	ymfD	integrase-recombinase	EVIDENCE BY HOMOLOGY BIO14.04 Transposon related
901	430	2,0556e+00	L42784	yeeB	sugar hydrolase	EVIDENCE BY HOMOLOGY BIO06.12 ENERGY METABOLISM.
902	944	2,0558e+00	L169897	yjhA	unknown protein	EVIDENCE BY GENEMARK BIO16.01 Unknown
903	1435	2,0563e+00	L0123	llrB	two-component system regulator	EVIDENCE EXPERIMENTAL PMID:10708382 BIO09.02
904	1437	2,0568e+00	L0151	rgrB	GntR family transcriptional regulator	EVIDENCE BY HOMOLOGY BIO09.06 GntR-family
905	542	2,0571e+00	L128550	yfcI	hypothetical protein	EVIDENCE BY HOMOLOGY BIO15.01 HYPOTHETICAL
906	264	2,0575e+00	L62955	ycgC	conserved hypothetical protein	EVIDENCE BY HOMOLOGY BIO15.02 HYPOTHETICAL.
907	1431	2,0589e+00	L53979	pi358	prophage pi3 protein 58	EVIDENCE BY GENEMARK BIO14.03 Phage related
908	1389	2,0589e+00	L30909	pi316	prophage pi3 protein 16, tail component	EVIDENCE BY HOMOLOGY BIO14.03 Phage related
909	1273	2,0594e+00	L104789	ynaD	ABC transporter ABC binding and permease protein	EVIDENCE BY HOMOLOGY BIO13.01 TRANSPORT AND BINDING
910	392	2,0594e+00	L0299	ssbA	single-strand binding protein	EVIDENCE BY HOMOLOGY BIO10.02 DNA replication,
911	1820	2,0597e+00	L1889160	cobC	alpha-ribazole-5'-phosphate phosphatase	EVIDENCE BY HOMOLOGY BIO02.09 Riboflavin and
912	552	2,0603e+00	L0269	dnaG	DNA primase	EVIDENCE BY HOMOLOGY BIO10.02 DNA replication,
913	1626	2,0603e+00	L0022	kdgA	2-dehydro-3-deoxyphosphogluconate aldolase	EVIDENCE BY HOMOLOGY BIO06.06 Entner-Doudoroff. KEY
914	1485	2,0604e+00	L113994	ypbD	sugar transport symporter	EVIDENCE BY HOMOLOGY BIO13.04 TRANSPORT AND BINDING
915	1944	2,0614e+00	L5013	ps312	prophage ps3 protein 12	EVIDENCE BY HOMOLOGY BIO14.03 OTHER CATEGORIES.
916	603	2,0620e+00	L0083	serC	phosphoserine aminotransferase	EVIDENCE BY HOMOLOGY BIO01.08 Serine family
917	2174	2,0622e+00	L34612	ywfA	unknown protein	EVIDENCE BY GENEMARK BIO16.01 Unknown
918	978	2,0631e+00	L5517	ykaC	conserved hypothetical protein	EVIDENCE BY HOMOLOGY BIO15.02 HYPOTHETICAL.
919	156	2,0635e+00	L159400	ybfB	hypothetical protein	EVIDENCE BY HOMOLOGY BIO15.01 HYPOTHETICAL. General.
920	2232	2,0646e+00	L99869	yxbC	hypothetical protein	EVIDENCE BY HOMOLOGY BIO15.01 HYPOTHETICAL. General
921	2177	2,0646e+00	L36177	ywfD	unknown protein	EVIDENCE BY GENEMARK BIO16.01 Unknown
922	737	2,0648e+00	L143879	yheD	conserved hypothetical protein	EVIDENCE BY HOMOLOGY BIO15.02 HYPOTHETICAL.
923	1326	2,0654e+00	L161888	yngA	unknown protein	EVIDENCE BY GENEMARK BIO16.01 Unknown
924	96	2,0661e+00	L0210	parA	chromosome partitioning protein	null
925	2120	2,0661e+00	L169783	comGD	competence protein ComGD	EVIDENCE BY HOMOLOGY BIO04.06 Transformation.
926	1825	2,0664e+00	L76848	ysjD	hypothetical protein	EVIDENCE BY HOMOLOGY BIO15.01 HYPOTHETICAL
927	1415	2,0666e+00	L45895	pi342	prophage pi3 protein 42	EVIDENCE BY HOMOLOGY BIO14.03 Phage related
928	890	2,0666e+00	L0126	kinD	sensor protein kinase	EVIDENCE EXPERIMENTAL PMID:9172368 BIO09.02
929	1038	2,0667e+00	L54358	pi231	prophage pi2 protein 31	EVIDENCE BY GENEMARK BIO14.03 Phage related
930	1582	2,0683e+00	L25903	yqcC	unknown protein	EVIDENCE BY GENEMARK BIO16.01 Unknown
931	1874	2,0686e+00	L126956	yteC	oxidoreductase	EVIDENCE BY HOMOLOGY BIO06.01 ENERGY METABOLISM.
932	1456	2,0686e+00	L79678	yoiA	hypothetical protein	EVIDENCE BY HOMOLOGY BIO15.01 HYPOTHETICAL. General
933	1482	2,0687e+00	L110960	rmaE	transcriptional regulator	EVIDENCE BY HOMOLOGY BIO09.08 MarR-family
934	1080	2,0691e+00	L90693	ykjA	hypothetical protein	EVIDENCE BY HOMOLOGY BIO15.01 HYPOTHETICAL
935	724	2,0693e+00	L129481	yhcK	conserved hypothetical protein	EVIDENCE BY HOMOLOGY BIO15.02 HYPOTHETICAL.
936	1123	2,0694e+00	L136968	yldC	hypothetical protein	EVIDENCE BY HOMOLOGY BIO15.01 HYPOTHETICAL. General
937	1420	2,0695e+00	L48439	pi347	prophage pi3 protein 47, replisome organiser	EVIDENCE BY GENEMARK BIO14.03 Phage related
938	948	2,0696e+00	L173848	yjhE	unknown protein	EVIDENCE BY GENEMARK BIO16.01 Unknown
939	64	2,0696e+00	L1007	yagA	conserved hypothetical protein	EVIDENCE BY HOMOLOGY BIO15.02 HYPOTHETICAL.
940	1917	2,0701e+00	L0102	metB1	cystathionine gamma-synthase	EVIDENCE BY HOMOLOGY BIO01.03 Aspartate family.
941	952	2,0703e+00	L0212	hrcA	heat-inducible transcription repressor HrcA	EVIDENCE BY HOMOLOGY BIO14.01 Adaptations and
942	247	2,0734e+00	L45062	yceG	hypothetical protein	EVIDENCE BY HOMOLOGY BIO15.01 HYPOTHETICAL. best
943	1993	2,0736e+00	L55507	yuhD	conserved hypothetical protein	EVIDENCE BY HOMOLOGY BIO15.02 HYPOTHETICAL.
944	593	2,0736e+00	L184871	yfiG	thymidine kinase	EVIDENCE BY HOMOLOGY BIO08.05 Salvage of nucleosides
945	1679	2,0737e+00	L128692	amyY	alpha-amylase	EVIDENCE BY HOMOLOGY BIO05.03 Degradation of
946	1722	2,0744e+00	L160560	smpB	tmRNA-binding protein SmpB	EVIDENCE BY HOMOLOGY BIO11.02 RNA synthesis,
947	170	2,0751e+00	L173329	ybhB	hypothetical protein	EVIDENCE BY HOMOLOGY BIO15.01 HYPOTHETICAL. General.
948	1002	2,0752e+00	L0129	llrE	two-component system regulator	EVIDENCE EXPERIMENTAL PMID:10708382 BIO09.02
949	1848	2,0753e+00	L100027	ytbC	unknown protein	EVIDENCE BY GENEMARK BIO16.01 Unknown
950	244	2,0753e+00	L41779	yceE	conserved hypothetical protein	EVIDENCE BY HOMOLOGY BIO15.02 HYPOTHETICAL.
951	1490	2,0758e+00	L121071	ypcB	unknown protein	EVIDENCE BY GENEMARK BIO16.01 Unknown
952	1663	2,0768e+00	L112353	yrbC	hypothetical protein	EVIDENCE BY HOMOLOGY BIO15.01 HYPOTHETICAL. General.
953	1846	2,0774e+00	L96903	ytbB	conserved hypothetical protein	EVIDENCE BY HOMOLOGY BIO15.02 HYPOTHETICAL.
954	630	2,0776e+00	L18686	ygbG	conserved hypothetical protein	EVIDENCE BY HOMOLOGY BIO15.02 HYPOTHETICAL.
955	1542	2,0777e+00	L183494	ypiE	unknown protein	EVIDENCE BY GENEMARK BIO16.01 UNKNOWN. General.
956	1189	2,0779e+00	L0039	citD	citrate lyase acyl-carrier protein	EVIDENCE BY HOMOLOGY BIO06.13 TCA cycle
957	239	2,0783e+00	L36748	rmeC	transcriptional regulator	EVIDENCE BY HOMOLOGY BIO09.01 REGULATORY FUNCTIONS.
958	1347	2,0792e+00	L183563	pyrZ	dihydroorotate dehydrogenase electron transfer	EVIDENCE BY HOMOLOGY BIO08.04 Pyrimidine
959	2130	2,0793e+00	L183602	uppS	undecaprenyl pyrophosphate synthetase	EVIDENCE BY HOMOLOGY BIO03.02 Murein sacculus and
960	1039	2,0795e+00	L55698	pi232	prophage pi2 protein 32	EVIDENCE BY HOMOLOGY BIO14.03 Phage related
961	1199	2,0808e+00	L19710	ymcA	unknown protein	EVIDENCE BY GENEMARK BIO16.01 Unknown
962	819	2,0808e+00	L32812	yidC	beta-glucosidase	EVIDENCE BY HOMOLOGY BIO06.12 ENERGY METABOLISM.
963	586	2,0810e+00	L178908	yfhL	conserved hypothetical protein	EVIDENCE BY HOMOLOGY BIO15.02 HYPOTHETICAL.
964	270	2,0813e+00	L67872	ycgI	unknown protein	EVIDENCE BY GENEMARK BIO16.01 UNKNOWN. General. 57%
965	1824	2,0826e+00	L76216	ysjC	hypothetical protein	EVIDENCE BY HOMOLOGY BIO15.01 HYPOTHETICAL. similar
966	554	2,0826e+00	L147423	yfeA	transcription regulator	EVIDENCE BY HOMOLOGY BIO09.01 REGULATORY FUNCTIONS.
967	159	2,0829e+00	L160937	ybgB	unknown protein	EVIDENCE BY GENEMARK BIO16.01 UNKNOWN. General. 28%
968	1785	2,0829e+00	L27419	yseD	unknown protein	EVIDENCE BY GENEMARK BIO16.01 Unknown
969	1372	2,0843e+00	L10754	yobA	conserved hypothetical protein	EVIDENCE BY HOMOLOGY BIO15.02 HYPOTHETICAL.
970	1316	2,0843e+00	L148957	mtsA	manganese ABC transporter substrate binding	EVIDENCE BY HOMOLOGY BIO13.05 TRANSPORT AND BINDING
971	788	2,0851e+00	L196017	yhjF	hypothetical protein	EVIDENCE BY HOMOLOGY BIO15.01 HYPOTHETICAL.General.
972	1637	2,0855e+00	L84240	rbsA	ribose ABC transporter ATP binding protein	EVIDENCE BY HOMOLOGY BIO13.04 TRANSPORT AND BINDING
973	1015	2,0857e+00	L41072	pi208	prophage pi2 protein 08	EVIDENCE BY HOMOLOGY BIO14.03 Phage related
974	1425	2,0857e+00	L51368	pi352	prophage pi3 protein 52	EVIDENCE BY GENEMARK BIO14.03 Phage related
975	2042	2,0866e+00	L104021	snf	SWI/SNF family helicase	EVIDENCE BY HOMOLOGY BIO10.02 DNA replication,
976	1971	2,0874e+00	L30285	yueD	conserved hypothetical protein	EVIDENCE BY HOMOLOGY BIO15.02 HYPOTHETICAL.
977	1160	2,0875e+00	L0091	thrB	homoserine kinase	EVIDENCE EXPERIMENTAL PMID:8682767 BIO01.03
978	835	2,0877e+00	L48341	yieH	hypothetical protein	EVIDENCE BY HOMOLOGY BIO15.01 HYPOTHETICAL. General.
979	1951	2,0906e+00	L11456	yucG	chitin binding protein	EVIDENCE BY HOMOLOGY BIO05.03 CENTRAL INTERMEDIARY
980	455	2,0907e+00	L58858	pi120	prophage pi1 protein 16, deoxyuridine	EVIDENCE BY HOMOLOGY BIO14.03 Phage related
981	55	2,0910e+00	L55129	yafJ	hypothetical protein	EVIDENCE BY HOMOLOGY BIO15.01 HYPOTHETICAL. General.
982	1714	2,0912e+00	L152977	yrgI	hypothetical protein	EVIDENCE BY HOMOLOGY BIO15.01 HYPOTHETICAL
983	820	2,0918e+00	L34494	cpo	non-heme chloride peroxidase	EVIDENCE BY HOMOLOGY BIO14.01 Adaptations and
984	1416	2,0919e+00	L46297	pi343	prophage pi3 protein 43	EVIDENCE BY HOMOLOGY BIO14.03 Phage related
985	315	2,0928e+00	L1011	ydbE	hypothetical protein	EVIDENCE BY HOMOLOGY BIO15.01 HYPOTHETICAL.General.
986	691	2,0936e+00	L90422	pepP	aminopeptidase P	EVIDENCE EXPERIMENTAL PMID:9797327 BIO12.02
987	1345	2,0945e+00	L181692	pyrF	orotidine-phosphate decarboxylase	EVIDENCE EXPERIMENTAL PMID:8759867 BIO08.04
988	428	2,0945e+00	L39593	yeeA	hypothetical protein	EVIDENCE BY HOMOLOGY BIO15.01 HYPOTHETICAL
989	716	2,0956e+00	L122299	yhcB	unknown protein	EVIDENCE BY GENEMARK BIO16.01 UNKNOWN. General. 30%
990	1609	2,0957e+00	L0117	proB	glutamate 5-kinase	EVIDENCE BY HOMOLOGY BIO01.05 Glutamate family.
991	1730	2,0972e+00	L170548	yriC	hypothetical protein	EVIDENCE BY HOMOLOGY BIO15.01 HYPOTHETICAL
992	288	2,0972e+00	L88546	yciF	unknown protein	EVIDENCE BY GENEMARK BIO16.01 UNKNOWN. General.
993	380	2,0975e+00	L184516	ydiC	efflux pump antibiotic resistance protein	EVIDENCE BY HOMOLOGY BIO13.08 TRANSPORT AND BINDING
994	1889	2,0976e+00	L141260	sunL	rRNA methylase	EVIDENCE BY HOMOLOGY BIO11.02 RNA synthesis,
995	1272	2,0978e+00	L102979	ynaC	ABC transporter ABC binding and permease protein	EVIDENCE BY HOMOLOGY BIO13.01 TRANSPORT AND BINDING
996	860	2,0988e+00	L0264	recN	DNA repair protein RecN	EVIDENCE BY HOMOLOGY BIO10.02 DNA replication,
997	1939	2,0988e+00	L1796	ps307	prophage ps3 protein 07	EVIDENCE BY HOMOLOGY BIO14.03 OTHER CATEGORIES.
998	1919	2,0991e+00	L181238	ytjF	unknown protein	EVIDENCE BY GENEMARK BIO16.01 Unknown
999	223	2,0992e+00	L0162	hflX	GTP-binding protein HflX	EVIDENCE BY HOMOLOGY BIO09.10 GTP-binding proteins.
1000	2112	2,1000e+00	L164789	rluA	pseudouridine synthase	null
1001	1581	2,1004e+00	L25107	yqcB	unknown protein	EVIDENCE BY GENEMARK BIO16.01 Unknown
1002	126	2,1034e+00	L129379	pmrB	multidrug resistance efflux pump	EVIDENCE BY HOMOLOGY BIO13.08 TRANSPORT AND BINDING
1003	1076	2,1039e+00	L87113	ykiG	hypothetical protein	EVIDENCE BY HOMOLOGY BIO15.01 HYPOTHETICAL
1004	1115	2,1046e+00	L127589	ylcE	unknown protein	EVIDENCE BY GENEMARK BIO16.01 Unknown
1005	505	2,1067e+00	L104552	ps203	prophage ps2 protein 03	EVIDENCE BY GENEMARK BIO14.03 OTHER CATEGORIES.
1006	1733	2,1077e+00	L174321	yrjB	oxidoreductase	EVIDENCE BY HOMOLOGY BIO06.01 ENERGY METABOLISM.
1007	652	2,1083e+00	L0310	hsdS	type I restriction enzyme specificity protein	EVIDENCE EXPERIMENTAL PMID:9593305 BIO10.02 DNA
1008	1747	2,1091e+00	L0133	llrG	two-component system regulator	EVIDENCE BY HOMOLOGY BIO09.02 Two-component systems
1009	1255	2,1098e+00	L0100	metE	5-methionine synthase	EVIDENCE BY HOMOLOGY BIO01.03 Aspartate family.
1010	2243	2,1100e+00	L112616	yxcE	unknown protein	EVIDENCE BY GENEMARK BIO16.01 Unknown
1011	1516	2,1110e+00	L156385	ypfE	transport protein	EVIDENCE BY HOMOLOGY BIO13.08 TRANSPORT AND BINDING
1012	1958	2,1110e+00	L17182	yudF	unknown protein	EVIDENCE BY GENEMARK BIO16.01 Unknown
1013	334	2,1111e+00	L133547	yddC	hypothetical protein	EVIDENCE BY HOMOLOGY BIO15.01 HYPOTHETICAL. General.
1014	961	2,1112e+00	L188550	yjiE	conserved hypothetical protein	EVIDENCE BY HOMOLOGY BIO15.02 HYPOTHETICAL.
1015	701	2,1113e+00	L102412	apu	amylopullulanase	EVIDENCE BY HOMOLOGY BIO05.03 Degradation of
1016	632	2,1120e+00	L0259	recJ	single-stranded DNA specific exonuclease	null
1017	1242	2,1126e+00	L67002	ymgJ	hypothetical protein	EVIDENCE BY HOMOLOGY BIO15.01 HYPOTHETICAL. General.
1018	1539	2,1128e+00	L180636	ypiB	transporter	EVIDENCE BY HOMOLOGY BIO13.08 TRANSPORT AND BINDING
1019	4	2,1130e+00	L0251	rexA	subunit A of ATP-dependent exonuclease	null
1020	1654	2,1135e+00	L102491	yraC	hypothetical protein	EVIDENCE BY HOMOLOGY BIO15.01 HYPOTHETICAL. General
1021	1709	2,1141e+00	L148513	yrgE	hypothetical protein	EVIDENCE BY HOMOLOGY BIO15.01 HYPOTHETICAL. General.
1022	1632	2,1145e+00	L0241	uxuB	fructuronate reductase	EVIDENCE BY HOMOLOGY BIO06.12 Sugars. glucuronate
1023	538	2,1152e+00	L123471	yfcF	hypothetical protein	EVIDENCE BY HOMOLOGY BIO15.01 HYPOTHETICAL.General
1024	2239	2,1163e+00	L108801	yxcB	transcriptional regulator	EVIDENCE BY HOMOLOGY BIO09.01 REGULATORY FUNCTIONS.
1025	1713	2,1169e+00	L152002	yrgH	conserved hypothetical protein	EVIDENCE BY HOMOLOGY BIO15.02 HYPOTHETICAL.
1026	1915	2,1173e+00	L176399	nah	Na+/H+ antiporter	EVIDENCE BY HOMOLOGY BIO13.05 TRANSPORT AND BINDING
1027	760	2,1179e+00	L171000	yhhB	unknown protein	EVIDENCE BY GENEMARK BIO16.01 UNKNOWN. General.
1028	1140	2,1198e+00	L154225	ylfD	unknown protein	EVIDENCE BY GENEMARK BIO16.01 UNKNOWN. General
1029	301	2,1200e+00	L98204	phnB	phosphonate ABC transporter permease protein	EVIDENCE BY HOMOLOGY BIO13.03 TRANSPORT AND BINDING
1030	575	2,1203e+00	L168650	yfgQ	cation-transporting ATPase	EVIDENCE BY HOMOLOGY BIO13.05 TRANSPORT AND BINDING
1031	798	2,1206e+00	L0105	argJ	ornithine acetyltransferase / amino-acid	EVIDENCE BY HOMOLOGY BIO01.05 Glutamate family.
1032	2205	2,1213e+00	L70850	ywiI	transcriptional regulator	EVIDENCE BY HOMOLOGY BIO09.01 REGULATORY FUNCTIONS.
1033	672	2,1214e+00	L71075	icd	isocitrate dehydrogenase	EVIDENCE BY HOMOLOGY BIO06.13 TCA cycle. glutamate
1034	73	2,1216e+00	L75975	cysD	O-acetylhomoserine sulfhydrylase	EVIDENCE BY HOMOLOGY BIO01.08 Serine family.
1035	1436	2,1223e+00	L0122	kinB	sensor protein kinase	EVIDENCE EXPERIMENTAL PMID:9172368 BIO09.02
1036	2065	2,1227e+00	L134080	yvfA	unknown protein	EVIDENCE BY GENEMARK BIO16.01 Unknown
1037	207	2,1229e+00	L7894	rgpF	polysaccharide biosynthesis protein	null
1038	1413	2,1233e+00	L45132	pi340	prophage pi3 protein 40	EVIDENCE BY HOMOLOGY BIO14.03 Phage related
1039	1397	2,1246e+00	L35649	pi324	prophage pi3 protein 24	EVIDENCE BY HOMOLOGY BIO14.03 Phage related
1040	1841	2,1249e+00	L93148	oppD	oligopeptide ABC trasporter ATP binding protein	EVIDENCE EXPERIMENTAL PMID:8586224 BIO13.02
1041	800	2,1251e+00	L0107	argB	acetylglutamate kinase	EVIDENCE BY HOMOLOGY BIO01.05 Glutamate family.
1042	1499	2,1260e+00	L133416	ypdC	conserved hypothetical protein	EVIDENCE BY HOMOLOGY BIO15.02 HYPOTHETICAL.
1043	1734	2,1267e+00	L175101	yrjC	iron-binding oxidase subunit	EVIDENCE BY HOMOLOGY BIO06.01 ENERGY METABOLISM.
1044	464	2,1269e+00	L62008	pi129	prophage pi1 protein 29	EVIDENCE BY HOMOLOGY BIO14.03 Phage related
1045	592	2,1270e+00	L183902	yfiE	conserved hypothetical protein	EVIDENCE BY HOMOLOGY BIO15.02 HYPOTHETICAL.
1046	793	2,1272e+00	L1178	yiaA	unknown protein	EVIDENCE BY GENEMARK BIO16.01 Unknown
1047	398	2,1277e+00	L3846	yeaB	thymidylate kinase	EVIDENCE BY HOMOLOGY BIO08.04 Pyrimidine
1048	2165	2,1280e+00	L24511	lmrP	integral membrane protein LmrP	EVIDENCE BY HOMOLOGY BIO13.08 TRANSPORT AND BINDING
1049	1529	2,1281e+00	L172964	yphC	oxidoreductase	EVIDENCE BY HOMOLOGY BIO06.01 ENERGY METABOLISM.
1050	496	2,1291e+00	L0307	dnaE	DNA polymerase III, alpha chain 2	EVIDENCE BY HOMOLOGY BIO10.02 DNA replication,
1051	887	2,1292e+00	L109379	yjaJ	transcriptional regulator	EVIDENCE BY HOMOLOGY BIO09.01 REGULATORY FUNCTIONS.
1052	2194	2,1293e+00	L0279	dnaH	DNA polymerase III, subunits beta and tau	EVIDENCE BY HOMOLOGY BIO10.02 DNA replication,
1053	1365	2,1298e+00	L2183	acmC	N-acetylmuramidase	EVIDENCE BY HOMOLOGY BIO03.02 CELL ENVELOPE Murein
1054	14	2,1298e+00	L20795	yacI	unknown protein	EVIDENCE BY GENEMARK BIO16.01 UNKNOWN. General.
1055	19	2,1304e+00	L1002	mesJ	cell cycle protein MesJ	EVIDENCE BY HOMOLOGY BIO04.01 Cell division
1056	1630	2,1306e+00	L0023	uxuT	Na-galactoside symporter	EVIDENCE BY HOMOLOGY BIO13.04 TRANSPORT AND BINDING
1057	2157	2,1307e+00	L16705	ywdB	unknown protein	EVIDENCE BY GENEMARK BIO16.01 Unknown
1058	2018	2,1312e+00	L79717	yujD	ABC transporter ATP binding protein	EVIDENCE BY HOMOLOGY BIO13.01 TRANSPORT AND BINDING
1059	878	2,1314e+00	L100822	pnuC2	nicotinamide mononucleotide transporter	EVIDENCE BY HOMOLOGY BIO13.06 TRANSPORT AND BINDING
1060	1508	2,1318e+00	L0231	xylB	xylulose kinase	EVIDENCE BY HOMOLOGY BIO06.12 Sugars. XYLOSE
1061	1220	2,1319e+00	L0075	leuC	3-isopropylmalate dehydratase large subunit	EVIDENCE EXPERIMENTAL PMID:1400210 BIO01.04 Branched
1062	2132	2,1323e+00	L185135	ywaC	unknown protein	EVIDENCE BY GENEMARK BIO16.01 Unknown
1063	1271	2,1323e+00	L102100	ynaB	transcriptional regulator	EVIDENCE BY HOMOLOGY BIO09.01 REGULATORY FUNCTIONS.
1064	152	2,1328e+00	L0361	tgt	queuine tRNA-ribosyltransferase	EVIDENCE BY HOMOLOGY BIO12.06 tRNA modification.
1065	564	2,1333e+00	L0115	argE	acetylornithine deacetylase	EVIDENCE BY HOMOLOGY BIO01.05 Glutamate family.
1066	1263	2,1338e+00	L0200	thiD1	phosphomethylpyrimidine kinase	EVIDENCE BY HOMOLOGY BIO02.11 Thiamine. functions
1067	741	2,1343e+00	L148897	yheG	hypothetical protein	EVIDENCE BY HOMOLOGY BIO15.01 HYPOTHETICAL. General.
1068	1585	2,1343e+00	L28525	yqcF	unknown protein	EVIDENCE BY GENEMARK BIO16.01 Unknown
1069	848	2,1357e+00	L65675	choS	choline ABC transporter permease and substrate	EVIDENCE BY HOMOLOGY BIO13.02 TRANSPORT AND BINDING
1070	177	2,1364e+00	L181858	ybiB	hypothetical protein	EVIDENCE BY HOMOLOGY BIO15.01 HYPOTHETICAL. General.
1071	237	2,1368e+00	L34460	ycdF	transcriptional regulator	EVIDENCE BY HOMOLOGY BIO09.01 REGULATORY FUNCTIONS.
1072	279	2,1378e+00	L77627	ychF	ABC transporter permease protein	EVIDENCE BY HOMOLOGY BIO13.01 TRANSPORT AND BINDING
1073	1647	2,1379e+00	L00196	trxB2	thioredoxin reductase	EVIDENCE BY HOMOLOGY BIO02.10 Thioredoxin,
1074	395	2,1383e+00	L582	yeaA	hypothetical protein	EVIDENCE BY HOMOLOGY BIO15.01 HYPOTHETICAL. homology
1075	1107	2,1383e+00	L0322	aldC	alpha-acetolactate decarboxylase	EVIDENCE BY HOMOLOGY BIO06.07 Fermentation. CONVERTS
1076	879	2,1384e+00	L102093	yjaB	conserved hypothetical protein	EVIDENCE BY HOMOLOGY BIO15.02 HYPOTHETICAL.
1077	584	2,1388e+00	L177700	yfhJ	unknown protein	EVIDENCE BY GENEMARK BIO16.01 UNKNOWN. General. 33%
1078	917	2,1392e+00	L139656	yjeA	unknown protein	EVIDENCE BY GENEMARK BIO16.01 Unknown
1079	2020	2,1401e+00	L82330	yujF	unknown protein	EVIDENCE BY GENEMARK BIO16.01 Unknown
1080	1408	2,1401e+00	L42912	pi335	prophage pi3 protein 35, deoxyuridine	EVIDENCE BY HOMOLOGY BIO14.03 Phage related
1081	607	2,1407e+00	L196779	yfjD	tRNA/rRNA methyltransferase	EVIDENCE BY HOMOLOGY BIO11.02 RNA synthesis,
1082	1126	2,1407e+00	L0328	truB	tRNA pseudouridine synthase B	EVIDENCE BY HOMOLOGY BIO12.06 tRNA modification.
1083	728	2,1407e+00	L0172	menE	O-succinylbenzoic acid-CoA ligase	EVIDENCE BY HOMOLOGY BIO02.05 Menaquinone and
1084	1118	2,1411e+00	L132035	yldA	unknown protein	EVIDENCE BY GENEMARK BIO16.01 Unknown
1085	960	2,1412e+00	L187016	clsA	cardiolipin synthase	EVIDENCE BY HOMOLOGY BIO03.01 Membranes,
1086	1564	2,1414e+00	L6128	trmD	tRNA methyltransferase	EVIDENCE BY HOMOLOGY BIO11.02 RNA synthesis,
1087	700	2,1426e+00	L99884	glgP	glycogen phosphorylase	EVIDENCE BY HOMOLOGY BIO05.06 CENTRAL INTERMEDIARY
1088	1469	2,1428e+00	L0053	trpG	anthranilate synthase component II	EVIDENCE EXPERIMENTAL PMID:1400208 BIO01.02 Aromatic
1089	238	2,1435e+00	L35134	ycdH	transporter	EVIDENCE BY HOMOLOGY BIO13.08 TRANSPORT AND BINDING
1090	149	2,1439e+00	L145301	ybeD	transcriptional regulator	EVIDENCE BY HOMOLOGY BIO09.01 REGULATORY FUNCTIONS.
1091	1798	2,1451e+00	L39484	ysfG	transcriptional regulator	EVIDENCE BY HOMOLOGY BIO09.01 REGULATORY FUNCTIONS.
1092	1360	2,1453e+00	L196350	ynjH	unknown protein	EVIDENCE BY GENEMARK BIO16.01 Unknown
1093	1645	2,1466e+00	L0293	mutS	DNA mismatch repair protein MutS	null
1094	2233	2,1469e+00	L0045	rpiA	ribose 5-phosphate isomerase A	EVIDENCE BY HOMOLOGY BIO06.10 Pentose phosphate
1095	915	2,1469e+00	L137446	tagH	teichoic acid ABC transporter ATP binding	EVIDENCE BY HOMOLOGY BIO13.04 TRANSPORT AND BINDING
1096	1215	2,1471e+00	L0072	hisI	phosphoribosyl-AMP cyclohydrolase/	EVIDENCE EXPERIMENTAL PMID:1400209 BIO01.06
1097	1769	2,1483e+00	L11729	atpB	ATP synthase subunit a	EVIDENCE BY HOMOLOGY BIO06.04 ATP-proton motive
1098	1166	2,1483e+00	L178329	potD	spermidine/putrescine ABC transporter substrate	EVIDENCE BY HOMOLOGY BIO13.02 TRANSPORT AND BINDING
1099	402	2,1487e+00	L6615	yeaE	hypothetical protein	EVIDENCE BY HOMOLOGY BIO15.01 HYPOTHETICAL
1100	306	2,1491e+00	L104969	napC	multidrug-efflux transporter	EVIDENCE BY HOMOLOGY BIO13.08 Multidrug resistance.
1101	1307	2,1493e+00	L141530	yneB	unknown protein	EVIDENCE BY GENEMARK BIO16.01 Unknown
1102	1676	2,1499e+00	L0144	rliA	transcriptional regulator	EVIDENCE BY HOMOLOGY BIO09.03 LacI-family
1103	1028	2,1499e+00	L48154	pi221	prophage pi2 protein 21, deoxyuridine	EVIDENCE BY HOMOLOGY BIO14.03 Phage related
1104	771	2,1500e+00	L0182	fabH	3-oxoacyl-acyl-carrier-protein synthase III	EVIDENCE BY HOMOLOGY BIO07.01 FATTY ACID AND
1105	419	2,1505e+00	L0304	ligA	DNA ligase	EVIDENCE BY HOMOLOGY BIO10.02 DNA replication,
1106	396	2,1506e+00	L0124	kinC	sensor protein kinase	EVIDENCE EXPERIMENTAL PMID:9172368 BIO09.02
1107	677	2,1517e+00	L75676	yghE	unknown protein	EVIDENCE BY GENEMARK BIO16.01 Unknown
1108	902	2,1523e+00	L124727	yjcD	hypothetical protein	EVIDENCE BY HOMOLOGY BIO15.01 HYPOTHETICAL.General
1109	799	2,1525e+00	L0106	argD	acetylornithine aminotransferase	EVIDENCE BY HOMOLOGY BIO01.05 Glutamate family.
1110	1141	2,1533e+00	L155044	dcdA	dCMP deaminase	EVIDENCE BY HOMOLOGY BIO08.01 2'-deoxyribonucleotide
1111	1501	2,1534e+00	L135972	ypdD	sugar hydrolase	EVIDENCE BY HOMOLOGY BIO06.12 Sugars. 27% identical
1112	623	2,1541e+00	L9458	kupA	potassium uptake protein	EVIDENCE BY HOMOLOGY BIO13.05 TRANSPORT AND BINDING
1113	435	2,1548e+00	L45616	yeeG	transcriptional regulator	EVIDENCE BY HOMOLOGY BIO09.01 REGULATORY FUNCTIONS.
1114	1742	2,1553e+00	L0055	pheA	prephenate dehydratase	EVIDENCE EXPERIMENTAL PMID:7823907 BIO01.02 Aromatic
1115	3	2,1553e+00	L0252	rexB	subunit B of ATP-dependent exonuclease	EVIDENCE EXPERIMENTAL PMID:9435243 BIO10.01
1116	1686	2,1566e+00	L128698	yreA	unknown protein	EVIDENCE BY GENEMARK BIO16.01 Unknown
1117	1497	2,1569e+00	L129753	ypdA	sugar ABC transporter substrate binding protein	EVIDENCE BY HOMOLOGY BIO13.04 TRANSPORT AND BINDING
1118	107	2,1573e+00	L109453	ybaI	glycosil transferase	EVIDENCE BY HOMOLOGY BIO15.02 HYPOTHETICAL.
1119	1555	2,1581e+00	L195415	ypjG	ABC transporter ATP binding protein	EVIDENCE BY HOMOLOGY BIO13.01 TRANSPORT AND BINDING
1120	160	2,1588e+00	L162604	aspC	aspartate aminotransferase	EVIDENCE BY HOMOLOGY BIO01.03 AMINO-ACID
1121	134	2,1589e+00	L135900	ybdI	hypothetical protein	EVIDENCE BY HOMOLOGY BIO15.01 HYPOTHETICAL. General.
1122	1070	2,1593e+00	L0285	dnaD	DNA replication protein DnaD	EVIDENCE BY HOMOLOGY BIO10.02 DNA replication,
1123	1942	2,1593e+00	L3306	ps310	prophage ps3 protein 10	EVIDENCE BY HOMOLOGY BIO14.03 OTHER CATEGORIES.
1124	1821	2,1595e+00	L1889726	ysiG	conserved hypothetical protein	EVIDENCE BY HOMOLOGY BIO15.02 HYPOTHETICAL.
1125	735	2,1596e+00	L141547	yheB	conserved hypothetical protein	EVIDENCE BY HOMOLOGY BIO15.02 HYPOTHETICAL.
1126	2234	2,1596e+00	L0245	rcfB	transcriptional regulator	EVIDENCE BY HOMOLOGY BIO09.01 REGULATORY FUNCTIONS.
1127	1636	2,1603e+00	L83296	rbsC	ribose ABC transporter permease protein	EVIDENCE BY HOMOLOGY BIO13.04 TRANSPORT AND BINDING
1128	1051	2,1615e+00	L63739	pi244	prophage pi2 protein 44	EVIDENCE BY HOMOLOGY BIO14.03 Phage related
1129	181	2,1645e+00	L186258	preA	prenyl transferase	null
1130	1940	2,1646e+00	L2530	ps308	prophage ps3 protein 08	EVIDENCE BY HOMOLOGY BIO14.03 OTHER CATEGORIES.
1131	1056	2,1651e+00	L69746	pi249	prophage pi2 protein 49	EVIDENCE BY HOMOLOGY BIO14.03 Phage related
1132	300	2,1656e+00	L97415	phnC	phosphonate ABC transporter ATP-binding protein	EVIDENCE BY HOMOLOGY BIO13.03 TRANSPORT AND BINDING
1133	260	2,1656e+00	L58584	ycfH	hypothetical protein	EVIDENCE BY HOMOLOGY BIO15.01 HYPOTHETICAL
1134	1871	2,1659e+00	L123851	yteA	conserved hypothetical protein	EVIDENCE BY HOMOLOGY BIO15.02 HYPOTHETICAL.
1135	1351	2,1662e+00	L188985	yniJ	hypothetical protein	EVIDENCE BY HOMOLOGY BIO15.01 HYPOTHETICAL. General
1136	1455	2,1677e+00	L78550	yohJ	lipopolysaccharide biosynthesis protein	EVIDENCE BY HOMOLOGY BIO03.03 Surface
1137	1556	2,1687e+00	L198485	ypjH	oxidoreductase	EVIDENCE BY HOMOLOGY BIO06.01 ENERGY METABOLISM.
1138	933	2,1695e+00	L158463	yjfI	hypothetical protein	EVIDENCE BY HOMOLOGY BIO15.01 HYPOTHETICAL. General
1139	1073	2,1707e+00	L84937	ykiD	hypothetical protein	EVIDENCE BY HOMOLOGY BIO15.01 HYPOTHETICAL
1140	1963	2,1708e+00	L21717	yudK	hypothetical protein	EVIDENCE BY HOMOLOGY BIO15.01 HYPOTHETICAL. General.
1141	37	2,1712e+00	L42195	ps113	prophage ps1 protein 13	EVIDENCE BY GENEMARK BIO14.03 Phage related
1142	1467	2,1715e+00	L0051	trpC	indole-3-glycerol phosphate synthase	EVIDENCE EXPERIMENTAL PMID:1400208 BIO01.02 Aromatic
1143	184	2,1720e+00	L189097	ybiI	unknown protein	EVIDENCE BY GENEMARK BIO16.01 UNKNOWN. General.
1144	1629	2,1722e+00	L74167	yqhA	hypothetical protein	EVIDENCE BY HOMOLOGY BIO15.01 HYPOTHETICAL. General.
1145	1642	2,1722e+00	L0062	aroD	3-dehydroquinate dehydratase	EVIDENCE BY HOMOLOGY BIO01.02 Aromatic amino-acid
1146	1262	2,1722e+00	L0201	thiE	thiamin-phosphate pyrophosphorylase	EVIDENCE BY HOMOLOGY BIO02.11 Thiamine. THIAMIN
1147	1702	2,1726e+00	L142310	yrfE	transcription regulator	EVIDENCE BY HOMOLOGY BIO09.01 REGULATORY FUNCTIONS.
1148	121	2,1726e+00	L123536	ybcH	hypothetical protein	EVIDENCE BY HOMOLOGY BIO15.01 HYPOTHETICAL. General
1149	1085	2,1728e+00	L93858	ykjE	conserved hypothetical protein	EVIDENCE BY HOMOLOGY BIO15.02 HYPOTHETICAL.
1150	1787	2,1730e+00	L28502	yseE	2-nitropropane deoxygenase	EVIDENCE BY HOMOLOGY BIO06.07 ENERGY METABOLISM.
1151	332	2,1735e+00	L131423	yddA	transporter	EVIDENCE BY HOMOLOGY BIO13.05 TRANSPORT AND BINDING
1152	1853	2,1739e+00	L0087	cysE	serine acetyltransferase	EVIDENCE BY HOMOLOGY BIO01.08 Serine family
1153	1610	2,1740e+00	L52568	yqfA	conserved hypothetical protein	EVIDENCE BY HOMOLOGY BIO15.02 HYPOTHETICAL.
1154	18	2,1742e+00	L22496	yacG	hypothetical protein	EVIDENCE BY HOMOLOGY BIO15.01 HYPOTHETICAL. General.
1155	1244	2,1742e+00	L0015	glpF2	glycerol uptake facilitator	EVIDENCE BY HOMOLOGY BIO13.04 TRANSPORT AND BINDING
1156	1517	2,1745e+00	L157841	ypfF	conserved hypothetical protein	EVIDENCE BY HOMOLOGY BIO15.02 HYPOTHETICAL.
1157	2226	2,1746e+00	L92665	racD	aspartate racemase	EVIDENCE EXPERIMENTAL PMID:1907199 BIO03.02 Murein
1158	13	2,1752e+00	L0263	mfd	transcription-repair coupling factor	null
1159	287	2,1753e+00	L87453	add	adenosine deaminase	EVIDENCE BY HOMOLOGY BIO08.05 Salvage of nucleosides
1160	2198	2,1755e+00	L64833	ywiD	unknown protein	EVIDENCE BY GENEMARK BIO16.01 Unknown
1161	331	2,1757e+00	L0219	fhuR	fhu operon transcriptional regulator	EVIDENCE BY HOMOLOGY BIO09.04 LysR-family
1162	1206	2,1760e+00	L0065	hisC	histidinol-phosphate aminotransferase	EVIDENCE EXPERIMENTAL PMID:1400209 BIO01.06
1163	2244	2,1774e+00	L0262	recG	ATP-dependent DNA helicase RecG	null
1164	958	2,1776e+00	L0032	lacC	tagatose-6-phosphate kinase	EVIDENCE BY HOMOLOGY BIO06.12 Sugars. GALACTOSE
1165	2109	2,1784e+00	L163025	yviA	hypothetical protein	EVIDENCE BY HOMOLOGY BIO15.01 HYPOTHETICAL
1166	1449	2,1796e+00	L71486	yohC	transcriptional regulator	EVIDENCE BY HOMOLOGY BIO09.01 REGULATORY FUNCTIONS.
1167	1286	2,1804e+00	L0119	gltB	glutamate synthase large subunit	EVIDENCE BY HOMOLOGY BIO01.05 Glutamate family.
1168	877	2,1808e+00	L100099	yijH	unknown protein	EVIDENCE BY GENEMARK BIO16.01 Unknown
1169	409	2,1813e+00	L13150	cstA	carbon starvation protein	EVIDENCE BY HOMOLOGY BIO14.01 Adaptations and
1170	1678	2,1817e+00	L128691	agl	alpha-glucosidase	EVIDENCE BY HOMOLOGY BIO05.03 Degradation of
1171	1849	2,1820e+00	L100735	ytbD	hypothetical protein	EVIDENCE BY HOMOLOGY BIO15.01 HYPOTHETICAL. General
1172	183	2,1822e+00	L188392	ybiH	hypothetical protein	EVIDENCE BY HOMOLOGY BIO15.01 HYPOTHETICAL. General.
1173	235	2,1823e+00	L33417	ycdE	hypothetical protein	EVIDENCE BY HOMOLOGY BIO15.01 HYPOTHETICAL. General.
1174	1699	2,1825e+00	L138484	yrfD	amino acid antiporter	EVIDENCE BY HOMOLOGY BIO13.02 TRANSPORT AND BINDING
1175	2045	2,1829e+00	L114054	yvdA	hypothetical protein	EVIDENCE BY HOMOLOGY BIO15.01 HYPOTHETICAL
1176	1621	2,1829e+00	L65733	yqgC	conserved hypothetical protein	EVIDENCE BY HOMOLOGY BIO15.02 HYPOTHETICAL.
1177	308	2,1833e+00	L106965	ydaE	cation transporter	EVIDENCE BY HOMOLOGY BIO13.05 TRANSPORT AND BINDING
1178	252	2,1836e+00	L48417	pepDA	dipeptidase	EVIDENCE BY HOMOLOGY BIO12.02 Degradation of
1179	2058	2,1845e+00	L127921	yveE	unknown protein	EVIDENCE BY GENEMARK BIO16.01 Unknown
1180	1845	2,1847e+00	L96329	ytbA	unknown protein	EVIDENCE BY GENEMARK BIO16.01 Unknown
1181	863	2,1849e+00	L85895	yiiF	transporter	EVIDENCE BY HOMOLOGY BIO13.01 TRANSPORT AND BINDING
1182	1606	2,1869e+00	L0249	rarA	transcriptional regulator	EVIDENCE BY HOMOLOGY BIO09.01 REGULATORY FUNCTIONS.
1183	189	2,1870e+00	L192996	ybjA	reductase	EVIDENCE BY HOMOLOGY BIO14.01 Adaptations and
1184	49	2,1878e+00	L50682	yafF	unknown protein	EVIDENCE BY GENEMARK BIO16.01 UNKNOWN. General.
1185	1466	2,1885e+00	L0050	trpF	phosphorybosyl-anthranilate isomerase	EVIDENCE EXPERIMENTAL PMID:1400208 BIO01.02 Aromatic
1186	495	2,1886e+00	L93481	dukA	deoxynucleoside kinase	EVIDENCE BY HOMOLOGY BIO08.02 Nucleotide and
1187	50	2,1915e+00	L1004	yafB	sulfate transporter	EVIDENCE BY HOMOLOGY BIO13.03 TRANSPORT AND BINDING
1188	169	2,1931e+00	L172782	ybhA	hypothetical protein	EVIDENCE BY HOMOLOGY BIO15.01 HYPOTHETICAL. General.
1189	1627	2,1937e+00	L0021	kdgK	2-dehydro-3-deoxygluconokinase	EVIDENCE BY HOMOLOGY BIO06.06 Entner-Doudoroff.
1190	869	2,1938e+00	L92573	yijB	unknown protein	EVIDENCE BY GENEMARK BIO16.01 Unknown
1191	857	2,1957e+00	L80459	ispA	farnesyl diphosphate synthase	EVIDENCE BY HOMOLOGY BIO02.05 Menaquinone and
1192	616	2,1968e+00	L4152	ygaE	unknown protein	EVIDENCE BY GENEMARK BIO16.01 UNKNOWN. General. 33%
1193	1190	2,1970e+00	L0040	citE	citrate lyase beta chain	EVIDENCE BY HOMOLOGY BIO06.13 TCA cycle
1194	113	2,1983e+00	L115025	rmaD	transcriptional regulator	EVIDENCE BY HOMOLOGY BIO09.08 MarR-family
1195	1511	2,1991e+00	L151330	purK	phosphoribosylaminoimidazole carboxylase	EVIDENCE EXPERIMENTAL PMID:9797284 BIO08.03 Purine
1196	647	2,1993e+00	L37026	ygdD	unknown protein	EVIDENCE BY GENEMARK BIO16.01 UNKNOWN. General.
1197	1745	2,1994e+00	L0058	tyrA	prephenate dehydrogenase	EVIDENCE EXPERIMENTAL PMID:7823907 BIO01.02 Aromatic
1198	433	2,1997e+00	L44542	yeeE	hypothetical protein	EVIDENCE BY HOMOLOGY BIO15.01 HYPOTHETICAL
1199	1041	2,2011e+00	L57508	pi234	prophage pi2 protein 34	EVIDENCE BY GENEMARK BIO14.03 Phage related
1200	283	2,2013e+00	L81453	xynD	endo-1,4-beta-xylanase D	null
1201	521	2,2018e+00	L112195	ps219	prophage ps2 protein 19	EVIDENCE BY HOMOLOGY BIO14.03 OTHER CATEGORIES.
1202	182	2,2026e+00	L187450	ybiG	hypothetical protein	EVIDENCE BY HOMOLOGY BIO15.01 HYPOTHETICAL. General.
1203	1305	2,2029e+00	L140141	rmaF	transcriptional regulator	EVIDENCE BY HOMOLOGY BIO09.08 MarR-family
1204	1011	2,2043e+00	L38687	pi204	prophage pi2 protein 04 hypothetical protein	EVIDENCE BY HOMOLOGY BIO14.03 Phage related
1205	103	2,2046e+00	L104221	prmA	methyltransferase	EVIDENCE BY HOMOLOGY BIO12.05 Ribosomal proteins:	rib
1206	886	2,2046e+00	L109013	yjaI	unknown protein	EVIDENCE BY GENEMARK BIO16.01 Unknown
1207	200	2,2047e+00	L1389	rgpA	rhamnosyltransferase	EVIDENCE BY HOMOLOGY BIO03.03 Surface
1208	1048	2,2047e+00	L60613	pi241	prophage pi2 protein 41	EVIDENCE BY GENEMARK BIO14.03 Phage related
1209	866	2,2053e+00	L88699	yiiI	hypothetical protein	EVIDENCE BY HOMOLOGY BIO15.01 HYPOTHETICAL. General.
1210	761	2,2056e+00	L171802	yhhC	conserved hypothetical protein	EVIDENCE BY HOMOLOGY BIO15.02 HYPOTHETICAL.
1211	1987	2,2056e+00	L0242	nadR	transcriptional regulator	EVIDENCE BY HOMOLOGY BIO09.01 REGULATORY FUNCTIONS.
1212	976	2,2060e+00	L4702	ndrI	ribonucleotide reductase	EVIDENCE BY HOMOLOGY BIO06.05 ENERGY METABOLISM
1213	576	2,2061e+00	L170990	yfhA	hypothetical protein	EVIDENCE BY HOMOLOGY BIO15.01 HYPOTHETICAL. General.
1214	443	2,2072e+00	L51420	pi108	prophage pi1 protein 08	EVIDENCE BY HOMOLOGY BIO14.03 Phage related
1215	1751	2,2075e+00	L193090	ysaD	hypothetical protein	EVIDENCE BY HOMOLOGY BIO15.01 HYPOTHETICAL
1216	263	2,2106e+00	L61680	ycgB	ABC transporter ATP binding protein	EVIDENCE BY HOMOLOGY BIO13.01 TRANSPORT AND BINDING
1217	805	2,2113e+00	L13927	yibC	conserved hypothetical protein	EVIDENCE BY HOMOLOGY BIO15.02 HYPOTHETICAL.
1218	1227	2,2114e+00	L0081	ilvA	threonine deaminase	EVIDENCE EXPERIMENTAL PMID:1400210 BIO01.04 Branched
1219	1758	2,2117e+00	L199206	ysbD	hypothetical protein	EVIDENCE BY HOMOLOGY BIO15.01 HYPOTHETICAL
1220	969	2,2123e+00	L196206	yjjG	hypothetical protein	EVIDENCE BY HOMOLOGY BIO15.01 HYPOTHETICAL.General.
1221	1019	2,2135e+00	L0300	pi212	prophage pi2 protein 12, single strand binding	EVIDENCE BY HOMOLOGY BIO14.03 Phage related
1222	2257	2,2136e+00	L132875	rnhA	ribonuclease HII	EVIDENCE BY HOMOLOGY BIO11.01 Degradation of RNA.
1223	1258	2,2139e+00	L88729	dltD	D-alanine transfer protein DltD	null
1224	790	2,2140e+00	L1015	yhjG	acetyl transferase	EVIDENCE BY HOMOLOGY BIO12.05 Ribosomal proteins:	rib
1225	65	2,2143e+00	L1008	yagB	conserved hypothetical protein	EVIDENCE BY HOMOLOGY BIO15.02 HYPOTHETICAL.
1226	725	2,2146e+00	L0147	rliC	transcriptional regulator	EVIDENCE BY HOMOLOGY BIO09.03 LacI-family
1227	441	2,2147e+00	L50721	pi106	prophage pi1 protein 06	EVIDENCE BY GENEMARK BIO14.03 Phage related
1228	1514	2,2148e+00	L154512	ypfD	transcriptional regulator	EVIDENCE BY HOMOLOGY BIO09.01 REGULATORY FUNCTIONS.
1229	1049	2,2149e+00	L60836	pi242	prophage pi2 protein 42	EVIDENCE BY HOMOLOGY BIO14.03 Phage related
1230	1533	2,2150e+00	L177350	purC	phosphoribosylaminoimidazole-succinocarboxamide	EVIDENCE BY HOMOLOGY BIO08.03 Purine ribonucleotide
1231	2256	2,2150e+00	L132038	yxeB	ABC transporter ATP-binding protein	EVIDENCE BY HOMOLOGY BIO13.01 TRANSPORT AND BINDING
1232	1984	2,2161e+00	L0029	galM	aldose 1-epimerase	EVIDENCE BY HOMOLOGY BIO06.12 Sugars. GALACTOSE
1233	1266	2,2164e+00	L98310	ymjF	UDP-N-acetylglucosamine 2-epimerase	EVIDENCE BY HOMOLOGY BIO03.03 Surface
1234	1450	2,2165e+00	L72115	yohD	unknown protein	EVIDENCE BY GENEMARK BIO16.01 Unknown
1235	1069	2,2169e+00	L81189	pyrC	dihydroorotase	EVIDENCE BY HOMOLOGY BIO08.04 Pyrimidine
1236	2160	2,2172e+00	L19959	ywdE	transcription regulator	EVIDENCE BY HOMOLOGY BIO09.01 REGULATORY FUNCTIONS.
1237	547	2,2172e+00	L133111	yfdD	hypothetical protein	EVIDENCE BY HOMOLOGY BIO15.01 HYPOTHETICAL. General.
1238	2248	2,2173e+00	L117821	yxdC	cation-transporting ATPase	EVIDENCE BY HOMOLOGY BIO13.05 TRANSPORT AND BINDING
1239	715	2,2176e+00	L121994	yhcC	hypothetical protein	EVIDENCE BY HOMOLOGY BIO15.01 HYPOTHETICAL. General.
1240	1523	2,2182e+00	L164626	purN	phosphoribosylglycinamide formyltransferase	EVIDENCE BY HOMOLOGY BIO08.03 Purine ribonucleotide
1241	965	2,2187e+00	L192192	yjjC	ABC transporter ATP-binding protein	EVIDENCE BY HOMOLOGY BIO13.01 TRANSPORT AND BINDING
1242	401	2,2189e+00	L6328	yeaD	hypothetical protein	EVIDENCE BY HOMOLOGY BIO15.01 HYPOTHETICAL
1243	1323	2,2190e+00	L157055	panE	ketopantoate reductase	EVIDENCE BY HOMOLOGY BIO02.07 BIOSYNTHESIS OF
1244	1277	2,2191e+00	L108989	ynaH	hypothetical protein	EVIDENCE BY HOMOLOGY BIO15.01 HYPOTHETICAL
1245	246	2,2200e+00	L44063	dhaK	dihydroxyacetone kinase	EVIDENCE BY HOMOLOGY BIO06.03 ENERGY METABOLISM.
1246	1976	2,2201e+00	L35675	pcaC	gamma-carboxymuconolactone decarboxylase	EVIDENCE BY HOMOLOGY BIO05.01 CENTRAL INTERMEDIARY
1247	1477	2,2216e+00	L106083	ypaG	hypothetical protein	EVIDENCE BY HOMOLOGY BIO15.01 HYPOTHETICAL
1248	1037	2,2219e+00	L52677	pi230	prophage pi2 protein 30, terminase	EVIDENCE BY HOMOLOGY BIO14.03 Phage related
1249	1193	2,2227e+00	L13030	ymbD	unknown protein	EVIDENCE BY GENEMARK BIO16.01 Unknown
1250	1903	2,2267e+00	L0192	birA2	bifunctional protein BirA	EVIDENCE BY HOMOLOGY BIO09.01 REGULATORY FUNCTIONS.
1251	1815	2,2273e+00	L66281	ysiB	permease	EVIDENCE BY HOMOLOGY BIO13.01 TRANSPORT AND BINDING
1252	791	2,2279e+00	L198056	exoA	exodeoxyribonuclease A	EVIDENCE BY HOMOLOGY BIO10.01 Degradation of DNA.
1253	605	2,2283e+00	L0085	serB	phosphoserine phosphatase	EVIDENCE BY HOMOLOGY BIO01.08 Serine family
1254	1786	2,2294e+00	L27694	fabG2	3-oxoacyl-acyl carrier protein reductase	EVIDENCE BY HOMOLOGY BIO07.01 FATTY ACID AND
1255	604	2,2302e+00	L0084	serA	D-3-phosphoglycerate dehydrogenase	EVIDENCE BY HOMOLOGY BIO01.08 Serine family.
1256	1981	2,2311e+00	L0026	thgA	thiogalactoside acetyltransferase	EVIDENCE BY HOMOLOGY BIO06.12 Sugars. GALACTOSE
1257	712	2,2312e+00	L118350	yhbH	hypothetical protein	EVIDENCE BY HOMOLOGY BIO15.01 HYPOTHETICAL. General.
1258	545	2,2319e+00	L131937	yfdB	hypothetical protein	EVIDENCE BY HOMOLOGY BIO15.01 HYPOTHETICAL.General
1259	840	2,2348e+00	L0258	uvrC	excinuclease ABC subunit C	null
1260	1492	2,2354e+00	L122924	ypcD	endo-beta-N-acetylglucosaminidase	EVIDENCE BY HOMOLOGY BIO05.02 Amino sugars. 38%
1261	500	2,2356e+00	L100350	yejJ	conserved hypothetical protein	EVIDENCE BY HOMOLOGY BIO15.02 HYPOTHETICAL.
1262	2002	2,2356e+00	L63697	yuiA	metal transporting ATPase	EVIDENCE BY HOMOLOGY BIO13.05 TRANSPORT AND BINDING
1263	1221	2,2363e+00	L0076	leuD	3-isopropylmalate dehydratase small subunit	EVIDENCE EXPERIMENTAL PMID:1400210 BIO01.04 Branched
1264	1217	2,2373e+00	L38177	ymdE	conserved hypothetical protein	EVIDENCE BY HOMOLOGY BIO15.02 HYPOTHETICAL.
1265	1628	2,2374e+00	L0019	uxaC	glucuronate isomerase	EVIDENCE BY HOMOLOGY BIO06.12 Sugars. glucuronate
1266	1473	2,2389e+00	L103246	ypaC	hypothetical protein	EVIDENCE BY HOMOLOGY BIO15.01 HYPOTHETICAL. General.
1267	1496	2,2393e+00	L128777	ypcH	sugar ABC transporter permease protein	EVIDENCE BY HOMOLOGY BIO13.04 TRANSPORT AND BINDING
1268	766	2,2393e+00	L175450	ylxQ	probable ribosomal protein	EVIDENCE BY HOMOLOGY BIO12.05 Ribosomal proteins:	rib
1269	1574	2,2404e+00	L15267	yqbF	hypothetical protein	EVIDENCE BY HOMOLOGY BIO15.01 HYPOTHETICAL
1270	871	2,2406e+00	L94760	yijD	ABC transporter ATP binding protein	EVIDENCE BY HOMOLOGY BIO13.01 TRANSPORT AND BINDING
1271	97	2,2406e+00	L99272	cshA	chromosome segregation helicase	null
1272	229	2,2417e+00	L28696	yccK	hypothetical protein	EVIDENCE BY HOMOLOGY BIO15.01 HYPOTHETICAL.
1273	1487	2,2423e+00	L117718	scrK	fructokinase	EVIDENCE BY HOMOLOGY BIO06.12 ENERGY METABOLISM.
1274	1635	2,2445e+00	L82310	rbsB	ribose ABC transporter substrate binding protein	EVIDENCE BY HOMOLOGY BIO13.04 TRANSPORT AND BINDING
1275	1319	2,2445e+00	L151700	ynfC	hypothetical protein	EVIDENCE BY HOMOLOGY BIO15.01 HYPOTHETICAL. General
1276	656	2,2450e+00	L48975	ygeD	unknown protein	EVIDENCE BY GENEMARK BIO16.01 UNKNOWN. General. 36%
1277	338	2,2478e+00	L135954	ahpF	alkyl hydroperoxide reductase	EVIDENCE BY HOMOLOGY BIO04.04 CELLULAR PROCESSES.
1278	968	2,2486e+00	L195318	yjjF	transporter	EVIDENCE BY HOMOLOGY BIO13.01 TRANSPORT AND BINDING
1279	2049	2,2496e+00	L118079	pepXP	X-prolyl dipeptidyl aminopeptidase	EVIDENCE EXPERIMENTAL PMID:1674656 BIO12.02
1280	713	2,2497e+00	L119032	apl	alkaline phosphatase	EVIDENCE BY HOMOLOGY BIO05.04 Phosphorus compounds.
1281	1014	2,2513e+00	L40005	pi207	prophage pi2 protein 07	EVIDENCE BY HOMOLOGY BIO14.03 Phage related
1282	1094	2,2514e+00	L100541	nucA	nucleotidase	EVIDENCE BY HOMOLOGY BIO08.02 Nucleotide and
1283	1384	2,2516e+00	L21127	pi310	prophage pi3 protein 10	EVIDENCE BY HOMOLOGY BIO14.03 Phage related
1284	1646	2,2520e+00	L93855	yqjB	hypothetical protein	EVIDENCE BY HOMOLOGY BIO15.01 HYPOTHETICAL. General.
1285	444	2,2544e+00	L52191	pi109	prophage pi1 protein 09	EVIDENCE BY HOMOLOGY BIO14.03 Phage related
1286	803	2,2552e+00	L10155	smc	chromosome segregation SMC protein	EVIDENCE BY HOMOLOGY BIO04.01 Cell division
1287	1521	2,2553e+00	L162229	ypgC	transcription regulator	EVIDENCE BY HOMOLOGY BIO09.01 REGULATORY FUNCTIONS.
1288	1150	2,2555e+00	L162872	dfrA	dihydropholate reductase	EVIDENCE EXPERIMENTAL PMID:7574597 BIO02.02 Folic
1289	1972	2,2561e+00	L31393	yueE	protease	EVIDENCE BY HOMOLOGY BIO12.02 Degradation of
1290	269	2,2569e+00	L67226	ycgH	amidase	EVIDENCE BY HOMOLOGY BIO15.01 HYPOTHETICAL. General.
1291	520	2,2576e+00	L111521	ps218	prophage ps2 protein 18	EVIDENCE BY GENEMARK BIO14.03 OTHER CATEGORIES.
1292	1973	2,2576e+00	L32666	yueF	protease	EVIDENCE BY HOMOLOGY BIO12.02 Degradation of
1293	1674	2,2581e+00	L0134	kinF	sensor protein kinase	EVIDENCE BY HOMOLOGY BIO09.02 Two-component systems
1294	925	2,2582e+00	L151067	yjfB	unknown protein	EVIDENCE BY GENEMARK BIO16.01 Unknown
1295	1711	2,2590e+00	L149781	yrgG	hypothetical protein	EVIDENCE BY HOMOLOGY BIO15.01 HYPOTHETICAL. General.
1296	356	2,2591e+00	L161441	ydgC	amino acid permease	EVIDENCE BY HOMOLOGY BIO13.02 TRANSPORT AND BINDING
1297	1246	2,2594e+00	L0014	glpK	glycerol kinase	EVIDENCE BY HOMOLOGY BIO06.03 ENERGY METABOLISM.
1298	972	2,2605e+00	L0205	ftsE	cell-division ATP-binding protein FtsE	EVIDENCE BY HOMOLOGY BIO04.01 Cell division. there
1299	806	2,2615e+00	L16147	yibD	unknown protein	EVIDENCE BY GENEMARK BIO16.01 Unknown
1300	844	2,2624e+00	L0103	dal	alanine racemase	EVIDENCE BY HOMOLOGY BIO03.02 Murein sacculus and
1301	1749	2,2635e+00	L190126	ysaB	ABC transporter permease and substrate binding	EVIDENCE BY HOMOLOGY BIO13.01 TRANSPORT AND BINDING
1302	1387	2,2645e+00	L24224	pi313	prophage pi3 protein 13, tail component	EVIDENCE BY HOMOLOGY BIO14.03 Phage related
1303	24	2,2661e+00	L33416	mtlD	mannitol 1-phosphate 5-dehydrogenase	EVIDENCE BY HOMOLOGY BIO06.12 ENERGY METABOLISM.
1304	1854	2,2673e+00	L104285	ytcB	unknown protein	EVIDENCE BY GENEMARK BIO16.01 Unknown
1305	731	2,2674e+00	L0169	menD	2-oxoglutarate decarboxylase	EVIDENCE BY HOMOLOGY BIO02.05 Menaquinone and
1306	1549	2,2678e+00	L190278	ypjA	dehydrogenase	EVIDENCE BY HOMOLOGY BIO06.01 ENERGY METABOLISM.
1307	733	2,2685e+00	L1014	yhdC	acetyl transferase	EVIDENCE BY HOMOLOGY BIO12.05 Ribosomal proteins:	rib
1308	1042	2,2686e+00	L58355	pi235	prophage pi2 protein 35	EVIDENCE BY GENEMARK BIO14.03 Phage related
1309	272	2,2686e+00	L68758	acmA	N-acetylmuramidase	EVIDENCE EXPERIMENTAL PMID:7883712 BIO03.02 CELL
1310	1640	2,2695e+00	L0145	rbsR	ribose operon repressor	EVIDENCE BY HOMOLOGY BIO09.03 LacI-family
1311	108	2,2703e+00	L110564	ybbA	conserved hypothetical protein	EVIDENCE BY HOMOLOGY BIO15.02 HYPOTHETICAL.
1312	1001	2,2706e+00	L29089	ykcG	hypothetical protein	EVIDENCE BY HOMOLOGY BIO15.01 HYPOTHETICAL.General
1313	706	2,2730e+00	L110479	cydC	cytochrome D ABC transporter ATP binding and	EVIDENCE BY HOMOLOGY BIO13.08 TRANSPORT AND BINDING
1314	1375	2,2731e+00	L13958	pi301	prophage pi3 protein 01	EVIDENCE BY HOMOLOGY BIO14.03 Phage related
1315	2202	2,2734e+00	L67624	ptpL	protein-tyrosine phosphatase	EVIDENCE BY HOMOLOGY BIO12.04 TRANSLATION. protein
1316	12	2,2753e+00	L0365	pth	peptidyl-tRNA hydrolase	EVIDENCE BY HOMOLOGY BIO12.06 tRNA modification. the
1317	934	2,2756e+00	L158972	yjfJ	conserved hypothetical protein	EVIDENCE BY HOMOLOGY BIO15.02 HYPOTHETICAL.
1318	562	2,2758e+00	L0257	uvrB	excinuclease ABC subunit B	null
1319	789	2,2772e+00	L0152	rdrA	transcriptional regulator	EVIDENCE BY HOMOLOGY BIO09.07 DeoR-family
1320	1988	2,2772e+00	L51032	yugC	dehydrogenase	EVIDENCE BY HOMOLOGY BIO06.01 ENERGY METABOLISM.
1321	779	2,2779e+00	L0180	accD	acetyl-CoA carboxylase carboxyl transferase	EVIDENCE BY HOMOLOGY BIO07.01 FATTY ACID AND
1322	1304	2,2786e+00	L138640	ipd	indole-3-pyruvate decarboxylase	EVIDENCE BY HOMOLOGY BIO06.02 ENERGY METABOLISM.
1323	1567	2,2788e+00	L0194	hemH	ferrohelatase	EVIDENCE BY HOMOLOGY BIO02.03 Heme and porphyrin.
1324	104	2,2807e+00	L105256	ybaF	conserved hypothetical protein	EVIDENCE BY HOMOLOGY BIO15.02 HYPOTHETICAL.
1325	598	2,2815e+00	L188472	hemK	protoporphyrinogen oxidase	EVIDENCE BY HOMOLOGY BIO02.03 Heme and porphyrin.
1326	1771	2,2825e+00	L12887	yscE	lipase	EVIDENCE BY HOMOLOGY BIO07.01 FATTY ACID AND
1327	558	2,2828e+00	L153086	yffB	hypothetical protein	EVIDENCE BY HOMOLOGY BIO15.01 HYPOTHETICAL. General
1328	1446	2,2831e+00	L67760	yogJ	cation transporter	EVIDENCE BY HOMOLOGY BIO13.05 TRANSPORT AND BINDING
1329	1823	2,2836e+00	L75267	ysjB	oxidoreductase	EVIDENCE BY HOMOLOGY BIO06.01 ENERGY METABOLISM.
1330	2225	2,2836e+00	L91998	yxaF	hypothetical protein	EVIDENCE BY HOMOLOGY BIO15.01 HYPOTHETICAL. General
1331	1503	2,2838e+00	L140856	xylT	D-xylose proton-symporter	EVIDENCE BY HOMOLOGY BIO13.04 TRANSPORT AND BINDING
1332	5	2,2843e+00	L10283	yabA	transcriptional regulator	EVIDENCE BY HOMOLOGY BIO09.01 REGULATORY FUNCTIONS.
1333	1205	2,2859e+00	L25961	vacB2	ribonuclease	EVIDENCE BY HOMOLOGY BIO11.01 Degradation of RNA.
1334	624	2,2863e+00	L11749	kupB	potassium uptake protein	EVIDENCE BY HOMOLOGY BIO13.05 TRANSPORT AND BINDING
1335	366	2,2867e+00	L169610	lysQ	lysine specific permease	EVIDENCE BY HOMOLOGY BIO13.02 TRANSPORT AND BINDING
1336	1355	2,2873e+00	L191998	ynjD	unknown protein	EVIDENCE BY GENEMARK BIO16.01 Unknown
1337	717	2,2881e+00	L123116	qor	quinone oxidoreductase	EVIDENCE BY HOMOLOGY BIO06.05 ENERGY METABOLISM.
1338	1252	2,2894e+00	L78730	lctO	L-lactate oxidase	EVIDENCE BY HOMOLOGY BIO06.03 ENERGY METABOLISM.
1339	1103	2,2895e+00	L110431	ylbA	ABC transporter ATP-binding protein	EVIDENCE BY HOMOLOGY BIO13.01 TRANSPORT AND BINDING
1340	746	2,2896e+00	L0286	dnaC	replicative DNA helicase	EVIDENCE BY HOMOLOGY BIO10.02 DNA replication,
1341	225	2,2902e+00	L26400	yccG	hypothetical protein	EVIDENCE BY HOMOLOGY BIO15.01 HYPOTHETICAL.
1342	609	2,2908e+00	L198289	yfjF	membrane-bound transport protein	EVIDENCE BY HOMOLOGY BIO13.08 TRANSPORT AND BINDING
1343	2206	2,2916e+00	L0267	ruvB	DNA helicase RuvB	EVIDENCE BY HOMOLOGY BIO10.02 DNA replication,
1344	1513	2,2921e+00	L153005	purD	phosphoribosylamine-glycine ligase	EVIDENCE EXPERIMENTAL PMID:9797284 BIO08.03 Purine
1345	203	2,2924e+00	L4342	rgpD	polysaccharide ABC transporter ATP-binding	EVIDENCE BY HOMOLOGY BIO13.04 TRANSPORT AND BINDING
1346	726	2,2925e+00	L131392	yhdA	hypothetical protein	EVIDENCE BY HOMOLOGY BIO15.01 HYPOTHETICAL. General.
1347	128	2,2945e+00	L131443	rnpA	ribonuclease P protein component	EVIDENCE BY HOMOLOGY BIO12.06 tRNA modification
1348	533	2,2947e+00	L119676	yfcA	ABC transporter ATP binding protein	EVIDENCE BY HOMOLOGY BIO13.01 TRANSPORT AND BINDING
1349	407	2,2973e+00	L11083	yebB	carotenoid biosynthetic protein	EVIDENCE BY HOMOLOGY BIO14.05 OTHER. putative
1350	434	2,2989e+00	L45003	yeeF	hypothetical protein	EVIDENCE BY HOMOLOGY BIO15.01 HYPOTHETICAL
1351	2259	2,2996e+00	L134453	purR	regulator of purine biosynthetic genes	EVIDENCE BY HOMOLOGY BIO09.01 REGULATORY FUNCTIONS.
1352	2005	2,2998e+00	L67463	yuiB	hypothetical protein	EVIDENCE BY HOMOLOGY BIO15.01 HYPOTHETICAL. General.
1353	1062	2,3005e+00	L73239	ykhF	ABC transporter ATP binding protein	EVIDENCE BY HOMOLOGY BIO13.01 TRANSPORT AND BINDING
1354	1298	2,3018e+00	L132338	yndC	unknown protein	EVIDENCE BY GENEMARK BIO16.01 Unknown
1355	707	2,3021e+00	L112352	cydD	cytochrome D ABC transporter ATP binding and	EVIDENCE BY HOMOLOGY BIO13.08 TRANSPORT AND BINDING
1356	148	2,3024e+00	L144410	dltE	oxidoreductase	EVIDENCE BY HOMOLOGY BIO03.03 Surface
1357	1752	2,3026e+00	L0059	aroC	chorismate synthase	EVIDENCE BY HOMOLOGY BIO01.02 Aromatic amino-acid
1358	1684	2,3026e+00	L128696	malF	maltose ABC transporter permease protein	EVIDENCE BY HOMOLOGY BIO13.04 TRANSPORT AND BINDING
1359	1608	2,3027e+00	L0116	proA	gamma-glutamyl phosphate reductase	EVIDENCE BY HOMOLOGY BIO01.05 Glutamate family.
1360	1814	2,3030e+00	L64811	ysiA	transport protein	EVIDENCE BY HOMOLOGY BIO13.01 TRANSPORT AND BINDING
1361	851	2,3057e+00	L70979	copB	copper-potassium transporting ATPase B	EVIDENCE BY HOMOLOGY BIO13.05 TRANSPORT AND BINDING
1362	2195	2,3063e+00	L63227	ywiA	unknown protein	EVIDENCE BY GENEMARK BIO16.01 Unknown
1363	1156	2,3065e+00	L168057	ylgG	hypothetical protein	EVIDENCE BY HOMOLOGY BIO15.01 HYPOTHETICAL. General
1364	867	2,3067e+00	L89079	pbpX	penicillin-binding protein	EVIDENCE BY HOMOLOGY BIO03.02 CELL ENVELOPE Murein
1365	1161	2,3075e+00	L173230	ylhB	unknown protein	EVIDENCE BY GENEMARK BIO16.01 Unknown
1366	509	2,3081e+00	L106345	ps207	prophage ps2 protein 07, excisionase	EVIDENCE BY HOMOLOGY BIO14.03 OTHER CATEGORIES.
1367	962	2,3086e+00	L189428	yjiF	conserved hypothetical protein	EVIDENCE BY HOMOLOGY BIO15.02 HYPOTHETICAL.
1368	405	2,3090e+00	L9089	yeaH	diphosphomevalonate decarboxylase	EVIDENCE BY HOMOLOGY BIO07.01 FATTY ACID AND
1369	891	2,3105e+00	L0127	llrD	two-component system regulator	EVIDENCE EXPERIMENTAL PMID:10708382 BIO09.02
1370	1639	2,3109e+00	L86157	rbsK	ribokinase	EVIDENCE BY HOMOLOGY BIO06.12 ENERGY METABOLISM.
1371	2247	2,3111e+00	L117205	yxdB	hypothetical protein	EVIDENCE BY HOMOLOGY BIO15.01 HYPOTHETICAL. General
1372	698	2,3113e+00	L97131	glgD	glucose-1-phosphate adenylyltransferase	EVIDENCE BY HOMOLOGY BIO05.06 CENTRAL INTERMEDIARY
1373	821	2,3114e+00	L35466	yidE	unknown protein	EVIDENCE BY GENEMARK BIO16.01 Unknown
1374	985	2,3123e+00	L13157	ykbB	unknown protein	EVIDENCE BY GENEMARK BIO16.01 Unknown
1375	865	2,3126e+00	L87561	yiiH	hypothetical protein	EVIDENCE BY HOMOLOGY BIO15.01 HYPOTHETICAL. General
1376	298	2,3131e+00	L95210	ycjH	unknown protein	EVIDENCE BY GENEMARK BIO16.01 UNKNOWN. General. 38%
1377	2011	2,3138e+00	L71425	yuiE	unknown protein	EVIDENCE BY GENEMARK BIO16.01 Unknown
1378	335	2,3143e+00	L133932	yddD	hypothetical protein	EVIDENCE BY HOMOLOGY BIO15.01 HYPOTHETICAL. General
1379	1633	2,3145e+00	L0240	kdgR	GntR family transcriptional regulator	EVIDENCE BY HOMOLOGY BIO09.06 GntR-family
1380	1274	2,3167e+00	L106755	ynaE	hypothetical protein	EVIDENCE BY HOMOLOGY BIO15.01 HYPOTHETICAL
1381	889	2,3168e+00	L110588	yjbB	unknown protein	EVIDENCE BY GENEMARK BIO16.01 Unknown
1382	831	2,3179e+00	L44083	sdaA	alpha-subuni L-serine dehydratase	EVIDENCE BY HOMOLOGY BIO06.02 ENERGY METABOLISM.
1383	1429	2,3192e+00	L53055	pi356	prophage pi3 protein 56, cro-like repressor	EVIDENCE BY HOMOLOGY BIO14.03 Phage related
1384	631	2,3199e+00	L19516	ygcA	oxidoreductase	EVIDENCE BY HOMOLOGY BIO06.01 ENERGY METABOLISM.
1385	376	2,3206e+00	L0018	ldhB	L-lactate dehydrogenase	EVIDENCE BY HOMOLOGY BIO06.09 Glycolysis. can be
1386	374	2,3225e+00	L0220	rlrG	LysR family transcriptional regulator	EVIDENCE BY HOMOLOGY BIO09.04 LysR-family
1387	1127	2,3232e+00	L0167	ribC	riboflavin kinase / FMN adenylyltransferase	EVIDENCE BY HOMOLOGY BIO02.09 Riboflavin and
1388	1756	2,3240e+00	L0060	aroB	3-dehydroquinate synthase	EVIDENCE BY HOMOLOGY BIO01.02 Aromatic amino-acid
1389	1098	2,3244e+00	L105113	ylaD	hypothetical protein	EVIDENCE BY HOMOLOGY BIO15.01 HYPOTHETICAL
1390	2180	2,3254e+00	L39650	ywfG	unknown protein	EVIDENCE BY GENEMARK BIO16.01 Unknown
1391	1128	2,3263e+00	L142159	ldhX	L-lactate dehydrogenase	EVIDENCE BY HOMOLOGY BIO06.09 Glycolysis
1392	480	2,3266e+00	L75985	pi145	prophage pi1 protein 45, tail component	EVIDENCE BY HOMOLOGY BIO14.03 Phage related
1393	249	2,3275e+00	L46694	dhaM	dihydroxyacetone kinase	EVIDENCE BY HOMOLOGY BIO06.03 ENERGY METABOLISM.
1394	499	2,3277e+00	L99502	yejI	hypothetical protein	EVIDENCE BY HOMOLOGY BIO15.01 HYPOTHETICAL. General
1395	1484	2,3279e+00	L112499	ypbC	hypothetical protein	EVIDENCE BY HOMOLOGY BIO15.01 HYPOTHETICAL
1396	1442	2,3283e+00	L64175	pdp	pyrimidine-nucleoside phosphorylase	EVIDENCE BY HOMOLOGY BIO08.05 Salvage of nucleosides
1397	98	2,3296e+00	L100575	ybaH	acetyl transferase	EVIDENCE BY HOMOLOGY BIO10.02 DNA replication,
1398	2231	2,3298e+00	L98749	mreC	cell shape determining protein	EVIDENCE BY HOMOLOGY BIO03.02 Murein sacculus and
1399	1153	2,3299e+00	L165490	folB	dihydroneopterin aldolase	EVIDENCE BY HOMOLOGY BIO02.02 Folic acid
1400	809	2,3300e+00	L18622	yibG	amino acid permease	EVIDENCE BY HOMOLOGY BIO13.02 TRANSPORT AND BINDING
1401	1394	2,3318e+00	L33322	pi321	prophage pi3 protein 21	EVIDENCE BY HOMOLOGY BIO14.03 Phage related
1402	1422	2,3321e+00	L49824	pi349	prophage pi3 protein 49	EVIDENCE BY GENEMARK BIO14.03 Phage related
1403	175	2,3331e+00	L179659	bglS	beta-glucosidase A	EVIDENCE BY HOMOLOGY BIO06.12 ENERGY METABOLISM.
1404	1253	2,3347e+00	L0064	aroH	Trp-sensitive phospho-2-dehydro-deoxyheptonate	EVIDENCE BY HOMOLOGY BIO01.02 Aromatic amino-acid
1405	1289	2,3356e+00	L122632	yncB	conserved hypothetical protein	EVIDENCE BY HOMOLOGY BIO15.02 HYPOTHETICAL.
1406	858	2,3358e+00	L81441	yiiB	conserved hypothetical protein	EVIDENCE BY HOMOLOGY BIO15.02 HYPOTHETICAL.
1407	1773	2,3375e+00	L0316	comEA	competence protein ComEA	EVIDENCE BY HOMOLOGY BIO04.06 Transformation. the
1408	1364	2,3382e+00	L0198	gpo	glutathione peroxidase	EVIDENCE BY HOMOLOGY BIO02.10 Thioredoxin,
1409	1112	2,3383e+00	L124107	apbE	thiamine biosynthesis lipoprotein	EVIDENCE BY HOMOLOGY BIO02.11 Thiamine. BIOSYNTHESIS
1410	2192	2,3386e+00	L58643	bacA	undecaprenol kinase	EVIDENCE BY HOMOLOGY BIO14.02 Drug and analog
1411	271	2,3386e+00	L68363	ycgJ	hypothetical protein	EVIDENCE BY HOMOLOGY BIO15.01 HYPOTHETICAL. best
1412	324	2,3401e+00	L123147	ydcD	hypothetical protein	EVIDENCE BY HOMOLOGY BIO15.01 HYPOTHETICAL
1413	2178	2,3433e+00	L36841	ywfE	unknown protein	EVIDENCE BY GENEMARK BIO16.01 Unknown
1414	781	2,3450e+00	L0181	metB2	cystathionine gamma-synthase	EVIDENCE BY HOMOLOGY BIO01.03 Aspartate family.
1415	1113	2,3452e+00	L125196	ylcC	hypothetical protein	EVIDENCE BY HOMOLOGY BIO15.01 HYPOTHETICAL. General.
1416	493	2,3457e+00	L92464	yejD	unknown protein	EVIDENCE BY GENEMARK BIO16.01 UNKNOWN. General. 36%
1417	1100	2,3467e+00	L107468	ylaF	conserved hypothetical protein	EVIDENCE BY HOMOLOGY BIO15.02 HYPOTHETICAL.
1418	1949	2,3472e+00	L9255	yucF	hypothetical protein	EVIDENCE BY HOMOLOGY BIO15.01 HYPOTHETICAL. General.
1419	265	2,3476e+00	L63684	ycgD	oxidoreductase	EVIDENCE BY HOMOLOGY BIO06.01 ENERGY METABOLISM.
1420	1872	2,3486e+00	L0330	trmH	tRNA-guanosine methyltransferase	EVIDENCE BY HOMOLOGY BIO12.06 tRNA modification.
1421	1223	2,3493e+00	L0077	ilvD	dihydroxy-acid dehydratase	EVIDENCE EXPERIMENTAL PMID:1400210 BIO01.04 Branched
1422	1822	2,3504e+00	L73435	ysjA	amino acid permease	EVIDENCE BY HOMOLOGY BIO13.02 TRANSPORT AND BINDING
1423	1479	2,3508e+00	L0247	rmeB	transcriptional regulator	EVIDENCE BY HOMOLOGY BIO09.01 REGULATORY FUNCTIONS.
1424	571	2,3512e+00	L166479	yfgL	hypothetical membrane protein	EVIDENCE BY HOMOLOGY BIO15.01 HYPOTHETICAL. General.
1425	386	2,3520e+00	L191431	pbp1B	penicillin-binding protein 1B	EVIDENCE BY HOMOLOGY BIO03.02 CELL ENVELOPE Murein
1426	1346	2,3523e+00	L182555	pydB	dihydroorotate dehydrogenase B	EVIDENCE EXPERIMENTAL PMID:8759867 BIO08.04
1427	1066	2,3528e+00	L77381	ykhI	transcriptional regulator	EVIDENCE BY HOMOLOGY BIO09.01 REGULATORY FUNCTIONS.
1428	594	2,3529e+00	L185472	yfiH	unknown protein	EVIDENCE BY GENEMARK BIO16.01 UNKNOWN. General.
1429	358	2,3532e+00	L163307	ydgE	hypothetical protein	EVIDENCE BY HOMOLOGY BIO15.01 HYPOTHETICAL. partial
1430	1614	2,3537e+00	L55584	yqfE	hypothetical protein	EVIDENCE BY HOMOLOGY BIO15.01 HYPOTHETICAL. General
1431	178	2,3541e+00	L183216	ybiC	hypothetical protein	EVIDENCE BY HOMOLOGY BIO15.01 HYPOTHETICAL. General.
1432	846	2,3546e+00	L0197	gshR	glutathione reductase	EVIDENCE BY HOMOLOGY BIO02.10 Thioredoxin,
1433	321	2,3553e+00	L120334	plpD	outer membrane lipoprotein precursor	EVIDENCE BY HOMOLOGY BIO03.01 Membranes,
1434	2124	2,3571e+00	L0278	polC	DNA polymerase III, alpha chain	EVIDENCE BY HOMOLOGY BIO10.02 DNA replication,
1435	1341	2,3571e+00	L179010	ynhI	hypothetical protein	EVIDENCE BY HOMOLOGY BIO15.01 HYPOTHETICAL. General
1436	150	2,3574e+00	L148007	ybeM	unknown protein	EVIDENCE BY GENEMARK BIO16.01 UNKNOWN. General.
1437	843	2,3592e+00	L61355	acpS	acyl carrier protein synthase	EVIDENCE BY HOMOLOGY BIO07.01 FATTY ACID AND
1438	1209	2,3601e+00	L0067	hisD	histidinol dehydrogenase	EVIDENCE EXPERIMENTAL PMID:1400209 BIO01.06
1439	949	2,3601e+00	L174407	yjhF	phosphoglycerate mutase	EVIDENCE BY HOMOLOGY BIO06.09 Glycolysis
1440	1607	2,3614e+00	L49325	yqeI	cation transport protein	EVIDENCE BY HOMOLOGY BIO13.05 TRANSPORT AND BINDING
1441	362	2,3617e+00	L166082	ydgI	hypothetical protein	EVIDENCE BY HOMOLOGY BIO15.01 HYPOTHETICAL. General.
1442	2167	2,3617e+00	L26428	yweB	unknown protein	EVIDENCE BY GENEMARK BIO16.01 Unknown
1443	1685	2,3618e+00	L128697	malG	maltose ABC transporter permease protein	EVIDENCE BY HOMOLOGY BIO13.04 TRANSPORT AND BINDING
1444	7	2,3622e+00	L12334	yabB	transcriptional regulator	EVIDENCE BY HOMOLOGY BIO09.01 REGULATORY FUNCTIONS.
1445	839	2,3644e+00	L54803	udp	uridine phosphorylase	EVIDENCE BY HOMOLOGY BIO08.05 Salvage of nucleosides
1446	1257	2,3647e+00	L85514	mgtA	cation-transporting P-ATPase	EVIDENCE BY HOMOLOGY BIO13.05 TRANSPORT AND BINDING
1447	1763	2,3651e+00	L5953	atpE	ATP synthase epsilon subunit	EVIDENCE BY HOMOLOGY BIO06.04 ATP-proton motive
1448	738	2,3676e+00	L145357	yheE	unknown protein	EVIDENCE BY GENEMARK BIO16.01 UNKNOWN. General.
1449	1601	2,3688e+00	L43866	carA	glutaminase of carbamoyl-phosphate synthase	EVIDENCE BY HOMOLOGY BIO08.04 Pyrimidine
1450	158	2,3693e+00	L160556	ybgA	unknown protein	EVIDENCE BY GENEMARK BIO16.01 UNKNOWN. General.
1451	2129	2,3701e+00	L182799	cdsA	phosphatidate cytidylyltransferase	EVIDENCE BY HOMOLOGY BIO03.01 Membranes,
1452	1830	2,3706e+00	L0098	aspB	aspartate aminotransferase	EVIDENCE BY HOMOLOGY BIO01.03 Aspartate family
1453	494	2,3713e+00	L92927	yejE	conserved hypothetical protein	EVIDENCE BY HOMOLOGY BIO15.02 HYPOTHETICAL.
1454	316	2,3731e+00	L115671	ydbF	transcriptional regulator	EVIDENCE BY HOMOLOGY BIO09.01 REGULATORY
1455	1881	2,3739e+00	L133490	ytfA	unknown protein	EVIDENCE BY GENEMARK BIO16.01 Unknown
1456	1580	2,3751e+00	L24314	yqcA	unknown protein	EVIDENCE BY GENEMARK BIO16.01 Unknown
1457	1159	2,3757e+00	L0090	hom	homoserine dehydrogenase	EVIDENCE EXPERIMENTAL PMID:8682767 BIO01.03
1458	1536	2,3762e+00	L178933	yphJ	hypothetical protein	EVIDENCE BY HOMOLOGY BIO15.01 HYPOTHETICAL. General.
1459	1727	2,3772e+00	L166370	pepF	oligoendopeptidase F	EVIDENCE EXPERIMENTAL PMID:7798200 BIO12.02
1460	818	2,3787e+00	L31294	yidB	cellobiose-specific PTS system IIC component	EVIDENCE BY HOMOLOGY BIO13.07 TRANSPORT AND BINDING
1461	1229	2,3797e+00	L52644	aldR	regulatory protein AldR	EVIDENCE BY HOMOLOGY BIO09.01 REGULATORY FUNCTIONS.
1462	626	2,3798e+00	L15012	miaA	tRNA isopentenyltransferase	EVIDENCE BY HOMOLOGY BIO12.06 tRNA modification.
1463	742	2,3805e+00	L0248	rmaA	transcriptional regulator	EVIDENCE BY HOMOLOGY BIO09.08 MarR-family
1464	1157	2,3826e+00	L0177	folC	folylpolyglutamate synthase	EVIDENCE BY HOMOLOGY BIO02.02 Folic acid. CONVERSION
1465	1554	2,3828e+00	L194226	ypjF	oxidoreductase	EVIDENCE BY HOMOLOGY BIO06.01 ENERGY METABOLISM.
1466	1577	2,3840e+00	L18033	yqbI	unknown protein	EVIDENCE BY GENEMARK BIO16.01 Unknown
1467	1294	2,3845e+00	L128951	ylqL	GTP-binding protein	EVIDENCE BY HOMOLOGY BIO09.10 GTP-binding proteins.
1468	479	2,3848e+00	L72137	pi144	prophage pi1 protein 44, tail component	EVIDENCE BY HOMOLOGY BIO14.03 Phage related
1469	1925	2,3856e+00	L187329	yuaC	unknown protein	EVIDENCE BY GENEMARK BIO16.01 Unknown
1470	1498	2,3858e+00	L130682	ypdB	sugar hydrolase	EVIDENCE BY HOMOLOGY BIO06.12 Sugars. similar to
1471	2032	2,3858e+00	L91456	arcT	aminotransferase	EVIDENCE BY HOMOLOGY BIO06.02 ENERGY METABOLISM.
1472	1796	2,3859e+00	L37916	gltQ	glutamate ABC transporter ATP-binding protein	EVIDENCE BY HOMOLOGY BIO13.02 TRANSPORT AND BINDING
1473	748	2,3861e+00	L155396	yhfD	hypothetical protein	EVIDENCE BY HOMOLOGY BIO15.01 HYPOTHETICAL. General.
1474	1757	2,3865e+00	L0061	aroE	shikimate 5-dehydrogenase	EVIDENCE BY HOMOLOGY BIO01.02 Aromatic amino-acid
1475	663	2,3875e+00	L56275	ygfE	divalent cation transport-related protein	EVIDENCE BY HOMOLOGY BIO13.05 TRANSPORT AND BINDING
1476	1671	2,3876e+00	L121426	yrcA	phospho-beta-glucosidase	EVIDENCE BY HOMOLOGY BIO06.12 ENERGY METABOLISM.
1477	1474	2,3896e+00	L104065	ypaD	hypothetical protein	EVIDENCE BY HOMOLOGY BIO15.01 HYPOTHETICAL
1478	1024	2,3916e+00	L45936	pi217	prophage pi2 protein 17	EVIDENCE BY GENEMARK BIO14.03 Phage related
1479	100	2,3924e+00	L101706	ybaB	ABC transporter ATP binding protein	EVIDENCE BY HOMOLOGY BIO13.01 TRANSPORT AND BINDING
1480	2255	2,3936e+00	L130944	yxeA	hypothetical protein	EVIDENCE BY HOMOLOGY BIO15.01 HYPOTHETICAL. General
1481	278	2,3940e+00	L76755	ychE	ABC transporter ATP-binding protein	EVIDENCE BY HOMOLOGY BIO13.01 TRANSPORT AND BINDING
1482	1459	2,3945e+00	L89194	bglH	beta-glucosidase	EVIDENCE BY HOMOLOGY BIO06.12 ENERGY METABOLISM.
1483	1122	2,3950e+00	L0289	tag	DNA-3-methyladenine glycosidase I	EVIDENCE BY HOMOLOGY BIO10.02 DNA replication,
1484	1894	2,3963e+00	L145420	yteG	unknown protein	EVIDENCE BY GENEMARK BIO16.01 Unknown
1485	1538	2,3976e+00	L179660	ypiA	oxidoreductase	EVIDENCE BY HOMOLOGY BIO06.01 ENERGY METABOLISM.
1486	1982	2,3983e+00	L0027	galT	galactose-1-phosphate uridylyltransferase	EVIDENCE BY HOMOLOGY BIO06.12 ENERGY METABOLISM.
1487	432	2,4009e+00	L44267	yeeD	unknown protein	EVIDENCE BY GENEMARK BIO16.01 UNKNOWN. General.
1488	1657	2,4030e+00	L106425	yraE	conserved hypothetical protein	EVIDENCE BY HOMOLOGY BIO15.02 HYPOTHETICAL.
1489	882	2,4051e+00	L103741	yjaE	hypothetical protein	EVIDENCE BY HOMOLOGY BIO15.01 HYPOTHETICAL. General.
1490	1506	2,4068e+00	L0233	xynT	xyloside transporter	EVIDENCE BY HOMOLOGY BIO13.04 TRANSPORT AND BINDING
1491	1518	2,4071e+00	L158710	purH	bifunctional purine biosynthesis protein PurH	EVIDENCE BY HOMOLOGY BIO08.03 Purine ribonucleotide
1492	343	2,4079e+00	L143312	optS	oligopeptide ABC transporter substrate binding	EVIDENCE BY HOMOLOGY BIO13.02 TRANSPORT AND BINDING
1493	695	2,4085e+00	L93919	ygjD	4-alpha-glucanotransferase	EVIDENCE BY HOMOLOGY BIO06.12 ENERGY METABOLISM.
1494	2190	2,4089e+00	L0302	ssbB	single-strand binding protein	EVIDENCE BY HOMOLOGY BIO10.02 DNA replication,
1495	280	2,4097e+00	L78434	ychG	hypothetical protein	EVIDENCE BY HOMOLOGY BIO15.01 HYPOTHETICAL. General.
1496	1155	2,4124e+00	L0176	folP	dihydropteroate synthase	EVIDENCE BY HOMOLOGY BIO02.02 Folic acid. SECOND
1497	2241	2,4127e+00	L110351	yxcD	hypothetical protein	EVIDENCE BY HOMOLOGY BIO15.01 HYPOTHETICAL. General.
1498	1046	2,4132e+00	L59621	pi239	prophage pi2 protein 39	EVIDENCE BY HOMOLOGY BIO14.03 Phage related
1499	1859	2,4134e+00	L111126	nifS	pyridoxal-phosphate dependent aminotransferase	EVIDENCE BY HOMOLOGY BIO06.05 ENERGY METABOLISM.
1500	1562	2,4140e+00	L4747	yqaC	conserved hypothetical protein	EVIDENCE BY HOMOLOGY BIO15.02 HYPOTHETICAL.
1501	304	2,4145e+00	L101699	tpx	thiol peroxidase	EVIDENCE BY HOMOLOGY BIO14.01 Adaptations and
1502	76	2,4148e+00	L79507	yahD	hypothetical protein	EVIDENCE BY HOMOLOGY BIO15.01 HYPOTHETICAL. General
1503	1813	2,4148e+00	L63811	pflA	pyruvate-formate lyase activating enzyme	null
1504	302	2,4153e+00	L99004	phnE	phosphonate ABC transporter permease protein	EVIDENCE BY HOMOLOGY BIO13.03 TRANSPORT AND BINDING
1505	293	2,4163e+00	L92414	ycjC	acetyltransferase	EVIDENCE BY HOMOLOGY BIO12.05 Ribosomal proteins:	rib
1506	687	2,4169e+00	L87336	ygiI	conserved hypothetical protein	EVIDENCE BY HOMOLOGY BIO15.02 HYPOTHETICAL.
1507	309	2,4169e+00	L108503	ydaF	hypothetical protein	EVIDENCE BY HOMOLOGY BIO15.01 HYPOTHETICAL.
1508	1083	2,4170e+00	L92497	ykjC	unknown protein	EVIDENCE BY GENEMARK BIO16.01 Unknown
1509	1468	2,4191e+00	L0052	trpD	anthranilate phosphoribosyltransferase	EVIDENCE EXPERIMENTAL PMID:1400208 BIO01.02 Aromatic
1510	1337	2,4201e+00	L175712	ynhD	unknown protein	EVIDENCE BY GENEMARK BIO16.01 Unknown
1511	1716	2,4212e+00	L154481	pstA	phosphate ABC transporter ATP binding protein	EVIDENCE BY HOMOLOGY BIO13.03 TRANSPORT AND BINDING
1512	1018	2,4220e+00	L42302	pi211	prophage pi2 protein 11, topoisomerase	EVIDENCE BY HOMOLOGY BIO14.03 Phage related
1513	1067	2,4227e+00	L78458	ykhK	unknown protein	EVIDENCE BY GENEMARK BIO16.01 Unknown
1514	57	2,4246e+00	L56488	araT	aromatic amino acid specific aminotransferase	EVIDENCE EXPERIMENTAL PMID:10543798 BIO06.02 ENERGY
1515	942	2,4247e+00	L0323	vacB1	ribonuclease	EVIDENCE BY HOMOLOGY BIO11.01 Degradation of RNA.
1516	718	2,4256e+00	L124252	yhcE	conserved hypothetical protein	EVIDENCE BY HOMOLOGY BIO15.02 HYPOTHETICAL.
1517	762	2,4258e+00	L172519	yhhD	conserved hypothetical protein	EVIDENCE BY HOMOLOGY BIO15.02 HYPOTHETICAL.
1518	1818	2,4261e+00	L0256	uvrA	excinuclease ABC subunit A	null
1519	258	2,4264e+00	L56208	ycfF	hypothetical protein	EVIDENCE BY HOMOLOGY BIO15.01 HYPOTHETICAL. 47%
1520	572	2,4265e+00	L166912	dfpA	pantothenate metabolism flavoprotein	EVIDENCE BY HOMOLOGY BIO02.07 Pantothenate.
1521	740	2,4265e+00	L0097	thrA	aspartokinase/ homoserine dehydrogenase	EVIDENCE BY HOMOLOGY BIO01.03 Aspartate family.
1522	2217	2,4273e+00	L83104	ywjH	unknown protein	EVIDENCE BY GENEMARK BIO16.01 Unknown
1523	1131	2,4305e+00	L145238	yleD	sucrose-specific PTS system IIBC component	EVIDENCE BY HOMOLOGY BIO13.07 TRANSPORT AND BINDING
1524	2056	2,4317e+00	L126998	yveC	unknown protein	EVIDENCE BY GENEMARK BIO16.01 Unknown
1525	794	2,4318e+00	L1530	yiaB	oxidoreductase	EVIDENCE BY HOMOLOGY BIO06.01 ENERGY METABOLISM.
1526	1904	2,4324e+00	L157237	ythA	hypothetical protein	EVIDENCE BY HOMOLOGY BIO15.01 HYPOTHETICAL. General.
1527	1975	2,4336e+00	L0261	recF	RecF protein	null
1528	2238	2,4354e+00	L104115	yxcA	conserved hypothetical protein	EVIDENCE BY HOMOLOGY BIO15.02 HYPOTHETICAL.
1529	856	2,4356e+00	L79277	yihF	conserved hypothetical protein	EVIDENCE BY HOMOLOGY BIO15.02 HYPOTHETICAL.
1530	1275	2,4363e+00	L107724	rluB	pseudouridine synthase	EVIDENCE BY HOMOLOGY BIO11.02 RNA synthesis,
1531	129	2,4382e+00	L131778	ybdC	hypothetical protein	EVIDENCE BY HOMOLOGY BIO15.01 HYPOTHETICAL. General.
1532	1530	2,4383e+00	L173921	purL	phosphoribosylformylglycinamidine synthase II	EVIDENCE BY HOMOLOGY BIO08.03 Purine ribonucleotide
1533	1121	2,4396e+00	L0288	mutX	mutator protein MutT	null
1534	1120	2,4399e+00	L0287	pcrA	ATP-dependent helicase PcrA	EVIDENCE BY HOMOLOGY BIO10.02 DNA replication,
1535	938	2,4406e+00	L163056	yjgD	amino acid ABC transporter permease protein	EVIDENCE BY HOMOLOGY BIO13.02 TRANSPORT AND BINDING
1536	1462	2,4408e+00	L0048	trpA	tryptophan synthase alpha chain	EVIDENCE EXPERIMENTAL PMID:1400208 BIO01.02 Aromatic
1537	346	2,4421e+00	L147936	optC	oligopeptide ABC trasporter permease protein	EVIDENCE BY HOMOLOGY BIO13.02 TRANSPORT AND BINDING
1538	802	2,4422e+00	L0326	rnc	ribonuclease III	EVIDENCE BY HOMOLOGY BIO11.01 Degradation of RNA.
1539	1158	2,4428e+00	L169971	dukB	deoxynucleoside kinase	EVIDENCE BY HOMOLOGY BIO08.02 Nucleotide and
1540	618	2,4430e+00	L4822	ptsK	Hpr(Ser) kinase	null
1541	1750	2,4430e+00	L192122	ysaC	ABC transporter ATP-binding protein	EVIDENCE BY HOMOLOGY BIO13.01 TRANSPORT AND BINDING
1542	1208	2,4437e+00	L0066	hisG	ATP phosphoribosyltransferase	EVIDENCE EXPERIMENTAL PMID:1400209 BIO01.06
1543	489	2,4449e+00	L86338	yeiF	hypothetical protein	EVIDENCE BY HOMOLOGY BIO15.01 HYPOTHETICAL.General.
1544	573	2,4457e+00	L167675	dfpB	flavoprotein	EVIDENCE BY HOMOLOGY BIO02.07 BIOSYNTHESIS OF
1545	2141	2,4467e+00	L193121	ywbA	hypothetical protein	EVIDENCE BY HOMOLOGY BIO15.01 HYPOTHETICAL
1546	2162	2,4496e+00	L21952	kdtB	lipopolysaccharide core biosynthesis protein	EVIDENCE BY HOMOLOGY BIO03.03 Surface
1547	897	2,4505e+00	L117145	butB	2,3-butanediol dehydrogenase	EVIDENCE BY HOMOLOGY BIO06.07 ENERGY METABOLISM.
1548	1491	2,4512e+00	L121794	ypcC	unknown protein	EVIDENCE BY GENEMARK BIO16.01 Unknown
1549	1520	2,4514e+00	L161121	ypgB	oxidoreductase	EVIDENCE BY HOMOLOGY BIO06.01 ENERGY METABOLISM.
1550	2245	2,4522e+00	L115500	phnA	alkylphosphonate uptake protein	EVIDENCE BY HOMOLOGY BIO13.03 TRANSPORT AND BINDING
1551	1143	2,4527e+00	L156445	ylfH	N-acetylglucosamine catabolic protein	EVIDENCE BY HOMOLOGY BIO05.02 Amino sugars
1552	1737	2,4532e+00	L178172	yrjF	conserved hypothetical protein	EVIDENCE BY HOMOLOGY BIO15.02 HYPOTHETICAL.
1553	1922	2,4535e+00	L184033	yuaA	hypothetical protein	EVIDENCE BY HOMOLOGY BIO15.01 HYPOTHETICAL. General.
1554	1718	2,4536e+00	L156251	pstC	phosphate ABC transporter permease protein	EVIDENCE BY HOMOLOGY BIO13.03 TRANSPORT AND BINDING
1555	1421	2,4543e+00	L0301	pi348	prophage pi3 protein 48, single strand binding	EVIDENCE BY HOMOLOGY BIO14.03 Phage related
1556	744	2,4544e+00	L151062	yhfB	hypothetical protein	EVIDENCE BY HOMOLOGY BIO15.01 HYPOTHETICAL. General.
1557	752	2,4548e+00	L0281	dnaI	primosomal protein DnaI	EVIDENCE BY HOMOLOGY BIO10.02 DNA replication,
1558	1901	2,4548e+00	L152419	ytgG	hypothetical protein	EVIDENCE BY HOMOLOGY BIO15.01 HYPOTHETICAL
1559	383	2,4566e+00	L187315	ydiF	Na+/H+ antiporter	EVIDENCE BY HOMOLOGY BIO13.05 TRANSPORT AND BINDING
1560	1588	2,4572e+00	L0209	ftsQ	cell division protein FtsQ	EVIDENCE BY HOMOLOGY BIO04.01 Cell division.
1561	2142	2,4578e+00	L0270	polA	DNA polymerase I	EVIDENCE BY HOMOLOGY BIO10.02 DNA replication,
1562	1428	2,4583e+00	L52331	pi355	prophage pi3 protein 55, antirepressor	EVIDENCE BY HOMOLOGY BIO14.03 Phage related
1563	1602	2,4586e+00	L45002	pyrB	aspartate carbamoyltransferase	EVIDENCE BY HOMOLOGY BIO08.04 Pyrimidine
1564	649	2,4589e+00	L37749	ygdE	unknown protein	EVIDENCE BY GENEMARK BIO16.01 UNKNOWN. General.
1565	853	2,4593e+00	L76582	folD	tetrahydrofolate dehydrogenase/cyclohydrolase	EVIDENCE BY HOMOLOGY BIO02.02 Folic acid
1566	1970	2,4597e+00	L29672	pgsA	CDP-diacylglycerol-phosphate	EVIDENCE BY HOMOLOGY BIO03.01 Membranes,
1567	804	2,4599e+00	L12942	yibB	hypothetical protein	EVIDENCE BY HOMOLOGY BIO15.01 HYPOTHETICAL.General
1568	1472	2,4602e+00	L102062	rmaC	transcriptional regulator	EVIDENCE BY HOMOLOGY BIO09.08 MarR-family
1569	750	2,4605e+00	L157023	yhfF	hypothetical protein	EVIDENCE BY HOMOLOGY BIO15.01 HYPOTHETICAL.General
1570	2052	2,4606e+00	L122198	yvdG	pyridine nucleotide-disulfide oxidoreductase	EVIDENCE BY HOMOLOGY BIO02.12 Pyridine nucleotides.
1571	173	2,4612e+00	L176316	ybhE	hypothetical protein	EVIDENCE BY HOMOLOGY BIO15.01 HYPOTHETICAL. General.
1572	1264	2,4634e+00	L94809	thiM	hydroxyethylthiazole kinase	EVIDENCE BY HOMOLOGY BIO02.11 Thiamine
1573	1179	2,4647e+00	L195271	yljF	conserved hypothetical protein	EVIDENCE BY HOMOLOGY BIO15.02 HYPOTHETICAL.
1574	1744	2,4664e+00	L0057	aroA	3-phosphoshikimate 1-carboxyvinyltransferase	EVIDENCE EXPERIMENTAL PMID:7823907 BIO01.02 Aromatic
1575	281	2,4676e+00	L79267	ychH	acetyltransferase	EVIDENCE BY HOMOLOGY BIO15.01 HYPOTHETICAL. General.
1576	1488	2,4677e+00	L118696	ypbG	sugar kinase	EVIDENCE BY HOMOLOGY BIO06.12 ENERGY METABOLISM.
1577	1231	2,4686e+00	L56416	gidC	glucose inhibited division protein GidC	EVIDENCE BY HOMOLOGY BIO04.01 Cell division. belongs
1578	1534	2,4690e+00	L178204	yphH	hypothetical protein	EVIDENCE BY HOMOLOGY BIO15.01 HYPOTHETICAL. General.
1579	1992	2,4691e+00	L55194	yuhC	unknown protein	EVIDENCE BY GENEMARK BIO16.01 Unknown
1580	2057	2,4718e+00	L127611	yveD	unknown protein	EVIDENCE BY GENEMARK BIO16.01 Unknown
1581	2258	2,4727e+00	L0337	sipL	signal peptidase I	EVIDENCE BY HOMOLOGY BIO04.05 protein and peptide
1582	859	2,4729e+00	L82250	ahrC	transcriptional regulator	EVIDENCE BY HOMOLOGY BIO09.01 REGULATORY FUNCTIONS.
1583	1385	2,4730e+00	L21300	pi311	prophage pi3 protein 11	EVIDENCE BY HOMOLOGY BIO14.03 Phage related
1584	1561	2,4735e+00	L0094	dapB	dihydrodipicolinate reductase	EVIDENCE BY HOMOLOGY BIO01.03 Aspartate family.
1585	1531	2,4739e+00	L176360	purQ	phosphoribosylformylglycinamidine synthetase I	EVIDENCE BY HOMOLOGY BIO08.03 Purine ribonucleotide
1586	1950	2,4756e+00	L9964	chiA	chitinase	EVIDENCE BY HOMOLOGY BIO05.03 Degradation of
1587	352	2,4783e+00	L00396	asnB	asparagine synthetase B	EVIDENCE BY HOMOLOGY BIO01.03 Aspartate family.
1588	1962	2,4787e+00	L20683	yudJ	hypothetical protein	EVIDENCE BY HOMOLOGY BIO15.01 HYPOTHETICAL. General.
1589	1224	2,4788e+00	L0078	ilvB	acetolactate synthase large subunit	EVIDENCE EXPERIMENTAL PMID:1400210 BIO01.04 Branched
1590	1651	2,4804e+00	L100263	yqjE	hypothetical protein	EVIDENCE BY HOMOLOGY BIO15.01 HYPOTHETICAL
1591	123	2,4807e+00	L125116	blt	multidrug efflux transporter	EVIDENCE BY HOMOLOGY BIO13.08 Multidrug resistance
1592	1110	2,4808e+00	L119780	ylcA	amino acid permease	EVIDENCE BY HOMOLOGY BIO13.02 TRANSPORT AND BINDING
1593	1302	2,4810e+00	L136652	yndG	metal ABC transporter substrate binding protein	EVIDENCE BY HOMOLOGY BIO13.05 TRANSPORT AND BINDING
1594	855	2,4813e+00	L0255	xseB	exonuclease VII small subunit	EVIDENCE BY HOMOLOGY BIO10.01 Degradation of DNA.
1595	2263	2,4817e+00	L139168	dacA	D-alanyl-D-alanine carboxypeptidase	EVIDENCE BY HOMOLOGY BIO03.02 Murein sacculus and
1596	221	2,4843e+00	L22900	yqeL	GTP-binding protein	EVIDENCE BY HOMOLOGY BIO09.10 GTP-binding proteins.
1597	2060	2,4847e+00	L128737	yveG	unknown protein	EVIDENCE BY GENEMARK BIO16.01 Unknown
1598	429	2,4847e+00	L0001	pgmB	beta-phosphoglucomutase	EVIDENCE EXPERIMENTAL PMID:9084169 BIO06.09
1599	23	2,4867e+00	L32907	mtlF	mannitol-specific PTS system IIA component	EVIDENCE BY HOMOLOGY BIO13.07 TRANSPORT AND BINDING
1600	1460	2,4870e+00	L90678	ptbA	beta-glucoside-specific PTS system IIABC	EVIDENCE BY HOMOLOGY BIO13.07 TRANSPORT AND BINDING
1601	1290	2,4874e+00	L123581	gadB	glutamate decarboxylase	EVIDENCE EXPERIMENTAL PMID:9484886 BIO06.02 ENERGY
1602	1592	2,4883e+00	L0236	amtB	ammonium transporter	null
1603	971	2,4900e+00	L0374	prfB	peptide chain release factor 2	null
1604	1959	2,4907e+00	L17654	yudG	hypothetical protein	EVIDENCE BY HOMOLOGY BIO15.01 HYPOTHETICAL
1605	1502	2,4908e+00	L138230	ptk	phosphoketolase	null
1606	1033	2,4916e+00	L50874	pi226	prophage pi2 protein 26	EVIDENCE BY HOMOLOGY BIO14.03 Phage related
1607	1961	2,4917e+00	L19272	yudI	oxidoreductase	EVIDENCE BY HOMOLOGY BIO06.01 ENERGY METABOLISM.
1608	440	2,4922e+00	L50391	pi105	prophage pi1 protein 05	EVIDENCE BY GENEMARK BIO14.03 Phage related
1609	743	2,4932e+00	L150333	yhfA	conserved hypothetical protein	EVIDENCE BY HOMOLOGY BIO15.02 HYPOTHETICAL.
1610	936	2,4936e+00	L161266	yjgB	conserved hypothetical protein	EVIDENCE BY HOMOLOGY BIO15.02 HYPOTHETICAL.
1611	519	2,4959e+00	L111351	yfbB	unknown protein	EVIDENCE BY GENEMARK BIO16.01 UNKNOWN. General.
1612	400	2,4972e+00	L5532	yeaC	hypothetical protein	EVIDENCE BY HOMOLOGY BIO15.01 HYPOTHETICAL
1613	1154	2,4995e+00	L0175	folE	GTP cyclohydrolase I (GTP-CH-I)	EVIDENCE BY HOMOLOGY BIO02.02 Folic acid. FIRST STEP
1614	2138	2,5005e+00	L190226	ywaG	lipopolysaccharide biosynthesis protein	EVIDENCE BY HOMOLOGY BIO03.03 Surface
1615	1977	2,5010e+00	L35965	rmeD	transcriptional regulator	EVIDENCE BY HOMOLOGY BIO09.01 REGULATORY FUNCTIONS.
1616	1519	2,5010e+00	L160442	hprT	hypoxanthine-guanine phosphoribosyltransferase	EVIDENCE BY HOMOLOGY BIO08.03 Purine ribonucleotide
1617	267	2,5016e+00	L65707	ycgF	unknown protein	EVIDENCE BY GENEMARK BIO16.01 UNKNOWN. General.
1618	420	2,5022e+00	L26628	yecE	transcriptional regulator	EVIDENCE BY HOMOLOGY BIO09.01 REGULATORY FUNCTIONS.
1619	1230	2,5029e+00	L0298	topA	DNA topoisomerase I	EVIDENCE BY HOMOLOGY BIO10.02 DNA replication,
1620	1087	2,5030e+00	L95012	dgkA	diacylglycerol kinase	null
1621	834	2,5033e+00	L45966	copA	copper/potassium-transporting ATPase	EVIDENCE BY HOMOLOGY BIO13.05 TRANSPORT AND BINDING
1622	339	2,5037e+00	L137682	pbp2B	penicillin-binding protein 2B	EVIDENCE BY HOMOLOGY BIO03.02 CELL ENVELOPE Murein
1623	526	2,5064e+00	L114740	yfbI	unknown protein	EVIDENCE BY GENEMARK BIO16.01 UNKNOWN. General. 30%
1624	1524	2,5066e+00	L165202	purM	phosphoribosyl-aminoimidazole synthetase	EVIDENCE BY HOMOLOGY BIO08.03 Purine ribonucleotide
1625	403	2,5075e+00	L7612	yeaF	unknown protein	EVIDENCE BY GENEMARK BIO16.01 UNKNOWN. General.
1626	437	2,5079e+00	L48504	pi102	prophage pi1 protein 02	EVIDENCE BY HOMOLOGY BIO14.03 Phage related
1627	461	2,5087e+00	L60929	pi126	prophage pi1 protein 26	EVIDENCE BY HOMOLOGY BIO14.03 Phage related
1628	1293	2,5088e+00	L0320	rnhB	ribonuclease HII	EVIDENCE BY HOMOLOGY BIO11.01 Degradation of RNA.
1629	349	2,5091e+00	L0369	prfC	peptide chain release factor 3	null
1630	543	2,5091e+00	L129183	ponA	penicillin-binding protein 1A	EVIDENCE BY HOMOLOGY BIO03.02 CELL ENVELOPE Murein
1631	2193	2,5104e+00	L59950	lysP	lysine specific permease	EVIDENCE BY HOMOLOGY BIO13.02 TRANSPORT AND BINDING
1632	1991	2,5109e+00	L54059	yuhB	protease	EVIDENCE BY HOMOLOGY BIO12.02 Degradation of
1633	736	2,5125e+00	L142722	ansB	L-asparaginase	EVIDENCE BY HOMOLOGY BIO06.02 ENERGY METABOLISM.
1634	830	2,5137e+00	L43452	sdaB	beta-subunit of L-serine dehydratase	EVIDENCE BY HOMOLOGY BIO06.02 ENERGY METABOLISM.
1635	2108	2,5145e+00	L160485	pbp2A	penicillin-binding protein 2a	EVIDENCE BY HOMOLOGY BIO03.02 Murein sacculus and
1636	1696	2,5146e+00	L0112	arcC3	carbamate kinase	EVIDENCE BY HOMOLOGY BIO06.02 ENERGY METABOLISM.
1637	2137	2,5149e+00	L189090	ywaF	glycosyltransferase	EVIDENCE BY HOMOLOGY BIO03.03 Surface
1638	662	2,5178e+00	L54546	fadD	long-chain acyl-CoA synthetase	EVIDENCE BY HOMOLOGY BIO07.01 FATTY ACID AND
1639	984	2,5192e+00	L0291	parC	topoisomerase IV subunit B	null
1640	292	2,5193e+00	L91807	ycjB	hypothetical protein	EVIDENCE BY HOMOLOGY BIO15.01 HYPOTHETICAL.General
1641	602	2,5205e+00	L192354	yfjB	transposon-related protein	EVIDENCE BY HOMOLOGY BIO14.04 Transposon related
1642	2151	2,5212e+00	L7722	ezrA	cell division regulator	EVIDENCE BY HOMOLOGY BIO04.01 Cell division. 22%
1643	1851	2,5225e+00	L0348	cysS	cysteinyl-tRNA synthetase	EVIDENCE BY HOMOLOGY BIO12.01 Amino acyl tRNA
1644	1736	2,5239e+00	L177346	yrjE	transport permease	EVIDENCE BY HOMOLOGY BIO13.01 TRANSPORT AND BINDING
1645	426	2,5247e+00	L37338	yedE	hypothetical protein	EVIDENCE BY HOMOLOGY BIO15.01 HYPOTHETICAL. homology
1646	1591	2,5248e+00	L0235	glnB	nitrogen regulatory protein P-II	null
1647	468	2,5250e+00	L64021	pi133	prophage pi1 protein 33, terminase small subunit	EVIDENCE BY HOMOLOGY BIO14.03 Phage related
1648	1106	2,5288e+00	L114717	ylbD	hypothetical protein	EVIDENCE BY HOMOLOGY BIO15.01 HYPOTHETICAL. 33%
1649	106	2,5294e+00	L0213	relA	ppGpp synthetase I	EVIDENCE BY HOMOLOGY BIO09.01 REGULATORY FUNCTIONS.
1650	322	2,5298e+00	L121289	ydcB	amino acid ABC transporter ATP binding protein	EVIDENCE BY HOMOLOGY BIO13.02 TRANSPORT AND BINDING
1651	295	2,5310e+00	L93500	gcp	O-sialoglycoprotein endopeptidase	EVIDENCE BY HOMOLOGY BIO12.02 Degradation of
1652	704	2,5315e+00	L107726	cydA	cytochrome D ubiquinol oxidase subunit I	EVIDENCE BY HOMOLOGY BIO06.05 ENERGY METABOLISM.
1653	1191	2,5333e+00	L0041	citF	citrate lyase alpha chain	EVIDENCE BY HOMOLOGY BIO06.13 TCA cycle
1654	1888	2,5335e+00	L140754	pppL	protein serine/threonine phosphatase	EVIDENCE BY HOMOLOGY BIO12.04 TRANSLATION. protein
1655	2014	2,5356e+00	L74738	yujA	hypothetical protein	EVIDENCE BY HOMOLOGY BIO15.01 HYPOTHETICAL
1656	307	2,5392e+00	L106489	napB	hypothetical protein	EVIDENCE BY HOMOLOGY BIO15.01 HYPOTHETICAL. General.
1657	154	2,5395e+00	L157472	ybfD	transporter	EVIDENCE BY HOMOLOGY BIO13.08 TRANSPORT AND BINDING
1658	1178	2,5395e+00	L193873	yljE	conserved hypothetical protein	EVIDENCE BY HOMOLOGY BIO15.02 HYPOTHETICAL.
1659	2218	2,5422e+00	L83481	yxaA	permease	EVIDENCE BY HOMOLOGY BIO13.01 TRANSPORT AND BINDING
1660	248	2,5434e+00	L45677	dhaL	dihydroxyacetone kinase	EVIDENCE BY HOMOLOGY BIO06.03 ENERGY METABOLISM.
1661	1717	2,5435e+00	L155408	pstB	phosphate ABC transporter ATP binding protein	EVIDENCE BY HOMOLOGY BIO13.03 TRANSPORT AND BINDING
1662	1791	2,5435e+00	L32195	yseI	conserved hypothetical protein	EVIDENCE BY HOMOLOGY BIO15.02 HYPOTHETICAL.
1663	924	2,5439e+00	L150584	tagD2	glycerol-3-phosphate cytidyltransferase	EVIDENCE BY HOMOLOGY BIO03.03 Surface
1664	1560	2,5449e+00	L3279	yqaB	unknown protein	EVIDENCE BY GENEMARK BIO16.01 Unknown
1665	2022	2,5452e+00	L83865	yvaA	unknown protein	EVIDENCE BY GENEMARK BIO16.01 Unknown
1666	1887	2,5473e+00	L138452	pknB	serine/threonine protein kinase	EVIDENCE BY HOMOLOGY BIO12.04 TRANSLATION. protein
1667	111	2,5476e+00	L112776	ctrA	cationic amino acid transporter	EVIDENCE BY HOMOLOGY BIO13.02 TRANSPORT AND BINDING
1668	406	2,5478e+00	L10014	yebA	mevalonate kinase	EVIDENCE BY HOMOLOGY BIO07.01 FATTY ACID AND
1669	1329	2,5480e+00	L166804	yngF	sugar ABC transporter permease protein	EVIDENCE BY HOMOLOGY BIO13.04 TRANSPORT AND BINDING
1670	1681	2,5480e+00	L128693	dexA	oligo-1,6-glucosidase	EVIDENCE BY HOMOLOGY BIO05.03 Degradation of
1671	446	2,5489e+00	L53019	pi111	prophage pi1 protein 11, recombinase	EVIDENCE BY HOMOLOGY BIO14.03 Phage related
1672	1261	2,5498e+00	L91510	dltA	D-alanine activating enzyme	EVIDENCE BY HOMOLOGY BIO03.03 Surface
1673	2061	2,5504e+00	L129431	yveH	conserved hypothetical protein	EVIDENCE BY HOMOLOGY BIO15.02 HYPOTHETICAL.
1674	2242	2,5524e+00	L0157	thdF	GTP-binding protein ThdF	EVIDENCE BY HOMOLOGY BIO09.10 GTP-binding proteins.
1675	151	2,5537e+00	L148778	ybeF	hypothetical protein	EVIDENCE BY HOMOLOGY BIO15.01 HYPOTHETICAL. General
1676	1072	2,5554e+00	L84257	ykiC	hypothetical protein	EVIDENCE BY HOMOLOGY BIO15.01 HYPOTHETICAL
1677	763	2,5566e+00	L173151	yhhE	conserved hypothetical protein	EVIDENCE BY HOMOLOGY BIO15.02 HYPOTHETICAL.
1678	1589	2,5569e+00	L0238	murG	peptidoglycan synthesis protein MurG	EVIDENCE BY HOMOLOGY BIO03.02 Murein sacculus and
1679	1927	2,5569e+00	L188798	yuaE	hypothetical protein	EVIDENCE BY HOMOLOGY BIO15.01 HYPOTHETICAL
1680	1795	2,5585e+00	L37085	ysfD	regulatory protein	EVIDENCE BY HOMOLOGY BIO09.01 REGULATORY FUNCTIONS.
1681	939	2,5628e+00	L164012	yjgE	amino acid ABC transporter ATP binding protein	EVIDENCE BY HOMOLOGY BIO13.02 TRANSPORT AND BINDING
1682	1109	2,5633e+00	L119013	ylbE	oxidoreductase	EVIDENCE BY HOMOLOGY BIO06.03 ENERGY METABOLISM.
1683	1996	2,5633e+00	L58125	ecsA	ABC transporter ATP binding protein	EVIDENCE BY HOMOLOGY BIO13.01 TRANSPORT AND BINDING
1684	1512	2,5635e+00	L152487	purE	phosphoribosylaminoimidazole carboxylase	EVIDENCE EXPERIMENTAL PMID:9797284 BIO08.03 Purine
1685	697	2,5640e+00	L95975	glgC	glucose-1-phosphate adenylyltransferase	EVIDENCE BY HOMOLOGY BIO05.06 CENTRAL INTERMEDIARY
1686	980	2,5644e+00	L8551	ykaE	unknown protein	EVIDENCE BY GENEMARK BIO16.01 Unknown
1687	1330	2,5648e+00	L167877	yngG	sugar ABC transporter permease protein	EVIDENCE BY HOMOLOGY BIO13.04 TRANSPORT AND BINDING
1688	2227	2,5663e+00	L93420	yxbA	hypothetical protein	EVIDENCE BY HOMOLOGY BIO15.01 HYPOTHETICAL. General.
1689	620	2,5690e+00	L6768	ygaI	conserved hypothetical protein	EVIDENCE BY HOMOLOGY BIO15.02 HYPOTHETICAL.
1690	422	2,5709e+00	L29321	nifJ	pyruvate-flavodoxin oxidoreductase	EVIDENCE BY HOMOLOGY BIO06.05 Electron transport.
1691	1480	2,5711e+00	L108008	ypaI	oxidoreductase	EVIDENCE BY HOMOLOGY BIO06.01 ENERGY METABOLISM.
1692	811	2,5719e+00	L22687	yicB	conserved hypothetical protein	EVIDENCE BY HOMOLOGY BIO15.02 HYPOTHETICAL.
1693	780	2,5748e+00	L0190	accA	acetyl-CoA carboxylase carboxyl transferase	EVIDENCE BY HOMOLOGY BIO07.01 FATTY ACID AND
1694	606	2,5777e+00	L196178	yfjC	acylphosphate phosphohydrolase	EVIDENCE BY HOMOLOGY BIO03.01 Membranes,
1695	1622	2,5797e+00	L66199	asd	aspartate-semialdehyde dehydrogenase	EVIDENCE BY HOMOLOGY BIO03.02 Murein sacculus and
1696	1921	2,5812e+00	L183012	ytjH	hypothetical protein	EVIDENCE BY HOMOLOGY BIO15.01 HYPOTHETICAL. General.
1697	935	2,5815e+00	L159505	fhs	formyltetrahydrofolate synthetase	EVIDENCE BY HOMOLOGY BIO02.02 Folic acid. NECESSARY
1698	2115	2,5821e+00	L167426	zitS	zinc ABC transporter substrate binding protein	EVIDENCE BY HOMOLOGY BIO13.05 TRANSPORT AND BINDING
1699	1816	2,5825e+00	L67527	ysiC	hypothetical protein	EVIDENCE BY HOMOLOGY BIO15.01 HYPOTHETICAL. General.
1700	1735	2,5831e+00	L176579	yrjD	hypothetical protein	EVIDENCE BY HOMOLOGY BIO15.01 HYPOTHETICAL
1701	1441	2,5847e+00	L63985	yogE	unknown protein	EVIDENCE BY GENEMARK BIO16.01 Unknown
1702	317	2,5871e+00	L116212	ydbH	hypothetical protein	EVIDENCE BY HOMOLOGY BIO15.01 HYPOTHETICAL
1703	1682	2,5885e+00	L128694	dexC	neopullulanase	EVIDENCE BY HOMOLOGY BIO05.03 Degradation of
1704	1481	2,5888e+00	L108911	dxsA	1-deoxyxylulose-5-phosphate synthase	EVIDENCE BY HOMOLOGY BIO06.10 Pentose phosphate
1705	2212	2,5889e+00	L79834	ywjC	unknown protein	EVIDENCE BY GENEMARK BIO16.01 Unknown
1706	1432	2,5892e+00	L54580	pi359	prophage pi3 protein 59	EVIDENCE BY GENEMARK BIO14.03 Phage related
1707	635	2,5910e+00	L24228	ygcC	conserved hypothetical protein	EVIDENCE BY HOMOLOGY BIO15.02 HYPOTHETICAL.
1708	320	2,5915e+00	L119452	plpC	outer membrane lipoprotein precursor	EVIDENCE BY HOMOLOGY BIO03.01 Membranes,
1709	1615	2,5925e+00	L56232	yqfF	spermidine acetyltransferase	EVIDENCE BY HOMOLOGY BIO05.05 Polyamine
1710	1245	2,5925e+00	L0013	glpD	glycerol-3-phosphate dehydrogenase	EVIDENCE BY HOMOLOGY BIO06.03 ENERGY METABOLISM.
1711	796	2,5941e+00	L3272	yiaD	hypothetical protein	EVIDENCE BY HOMOLOGY BIO15.01 HYPOTHETICAL. General.
1712	1603	2,5978e+00	L46118	pyrP	uracil permease	EVIDENCE BY HOMOLOGY BIO13.06 TRANSPORT AND BINDING
1713	1152	2,5981e+00	L00157	ysxL	GTP-binding protein	EVIDENCE BY HOMOLOGY BIO09.10 GTP-binding proteins.
1714	1715	2,5985e+00	L153665	phoU	phosphate transport system regulator	EVIDENCE BY HOMOLOGY BIO09.01 REGULATORY FUNCTIONS.
1715	2214	2,5990e+00	L80315	ywjE	unknown protein	EVIDENCE BY GENEMARK BIO16.01 Unknown
1716	758	2,5994e+00	L167770	yhgE	unknown protein	EVIDENCE BY GENEMARK BIO16.01 UNKNOWN. General.
1717	659	2,6004e+00	L52030	ygfA	ABC transporter ATP-binding protein	EVIDENCE BY HOMOLOGY BIO13.01 TRANSPORT AND BINDING
1718	870	2,6028e+00	L92987	yijC	ABC transporter permease protein	EVIDENCE BY HOMOLOGY BIO13.01 TRANSPORT AND BINDING
1719	1363	2,6034e+00	L198033	carB	carbamoylphosphate synthetase	EVIDENCE EXPERIMENTAL PMID:9721272 BIO08.04
1720	236	2,6034e+00	L34092	ycdG	oxidoreductase	EVIDENCE BY HOMOLOGY BIO06.01 ENERGY METABOLISM.
1721	895	2,6049e+00	L114884	yjbF	hypothetical protein	EVIDENCE BY HOMOLOGY BIO15.01 HYPOTHETICAL.General
1722	1182	2,6050e+00	L197809	yljI	permease	EVIDENCE BY HOMOLOGY BIO13.01 TRANSPORT AND BINDING
1723	2003	2,6051e+00	L0239	rcfA	transcriptional regulator	EVIDENCE BY HOMOLOGY BIO09.01 REGULATORY FUNCTIONS.
1724	1017	2,6052e+00	L41778	pi210	prophage pi2 protein 10	EVIDENCE BY HOMOLOGY BIO14.03 Phage related
1725	75	2,6081e+00	L1010	yahB	conserved hypothetical protein	EVIDENCE BY HOMOLOGY BIO15.02 HYPOTHETICAL.
1726	1108	2,6109e+00	L0159	lepA	GTP-binding protein LepA	EVIDENCE BY HOMOLOGY BIO12.07 Translation factors.
1727	711	2,6127e+00	L116532	lmrA	multidrug resistance ABC transporter ATP binding	EVIDENCE EXPERIMENTAL PMID:8855237 BIO13.08
1728	1553	2,6138e+00	L193644	pmsX	peptide methionine sulfoxide reductase	EVIDENCE BY HOMOLOGY BIO12.04 TRANSLATION protein
1729	627	2,6146e+00	L15964	ygbD	unknown protein	EVIDENCE BY GENEMARK BIO16.01 UNKNOWN. General. 48%
1730	937	2,6154e+00	L162009	yjgC	amino acid ABC transporter substrate binding	EVIDENCE BY HOMOLOGY BIO13.02 TRANSPORT AND BINDING
1731	1284	2,6175e+00	L0121	lysA	diaminopimelate decarboxylase	EVIDENCE BY HOMOLOGY BIO01.03 Aspartate family. LAST
1732	1452	2,6195e+00	L74195	busAA	betaine ABC transporter ATP binding protein	EVIDENCE EXPERIMENTAL PMID:10515910 BIO13.02
1733	1505	2,6202e+00	L0234	xynB	beta-1,4-xylosidase	EVIDENCE BY HOMOLOGY BIO06.12 Sugars.
1734	226	2,6238e+00	L26998	yccH	hypothetical protein	EVIDENCE BY HOMOLOGY BIO15.01 HYPOTHETICAL.
1735	1388	2,6239e+00	L25762	pi314	prophage pi3 protein 14	EVIDENCE BY HOMOLOGY BIO14.03 Phage related
1736	391	2,6243e+00	L196579	noxE	NADH oxidase	EVIDENCE BY HOMOLOGY BIO06.01 ENERGY METABOLISM.
1737	1186	2,6294e+00	L3227	mae	malate oxidoreductase	EVIDENCE BY HOMOLOGY BIO06.07 Fermentation
1738	983	2,6316e+00	L9876	ykbA	hypothetical protein	EVIDENCE BY HOMOLOGY BIO15.01 HYPOTHETICAL.General
1739	2078	2,6319e+00	L0333	secY	preprotein translocase SecY subunit	null
1740	142	2,6322e+00	L141485	ybeA	hypothetical protein	EVIDENCE BY HOMOLOGY BIO15.01 HYPOTHETICAL. General
1741	445	2,6326e+00	L52711	pi110	prophage pi1 protein 10, transcriptional	EVIDENCE BY HOMOLOGY BIO14.03 Phage related
1742	1439	2,6344e+00	L62931	cdd	cytidine deaminase	EVIDENCE BY HOMOLOGY BIO08.05 Salvage of nucleosides
1743	1327	2,6350e+00	L162597	yngB	fibronectin-binding protein	EVIDENCE BY HOMOLOGY BIO13.01 TRANSPORT AND BINDING
1744	1960	2,6360e+00	L18647	yudH	hypothetical protein	EVIDENCE BY HOMOLOGY BIO15.01 HYPOTHETICAL. General.
1745	2185	2,6373e+00	L53699	gntZ	6-phosphogluconate dehydrogenase	EVIDENCE BY HOMOLOGY BIO06.12 ENERGY METABOLISM.
1746	404	2,6382e+00	L7866	yeaG	mevalonate kinase	EVIDENCE BY HOMOLOGY BIO07.01 FATTY ACID AND
1747	1132	2,6399e+00	L146642	yleE	beta-glucoside-specific PTS system IIABC	EVIDENCE BY HOMOLOGY BIO13.07 TRANSPORT AND BINDING
1748	2105	2,6416e+00	L158071	secE	preprotein translocase SecE subunit	EVIDENCE BY HOMOLOGY BIO04.05 protein and peptide
1749	114	2,6423e+00	L115551	acpD	acyl carrier protein phosphodiesterase	EVIDENCE BY HOMOLOGY BIO07.01 FATTY ACID AND
1750	1697	2,6438e+00	L136332	yrfC	conserved hypothetical protein	EVIDENCE BY HOMOLOGY BIO15.02 HYPOTHETICAL.
1751	1434	2,6450e+00	L57401	yofM	hypothetical protein	EVIDENCE BY HOMOLOGY BIO15.01 HYPOTHETICAL. General.
1752	539	2,6462e+00	L124415	yfcG	peptide-binding protein	EVIDENCE BY HOMOLOGY BIO13.02 TRANSPORT AND BINDING
1753	180	2,6462e+00	L185517	ybiE	oxidoreductase	EVIDENCE BY HOMOLOGY BIO06.01 ENERGY METABOLISM.
1754	256	2,6474e+00	L52686	ycfD	hypothetical protein	EVIDENCE BY HOMOLOGY BIO15.01 HYPOTHETICAL. BELONGS
1755	1571	2,6482e+00	L11745	thiL	acetyl coenzyme A acetyltransferase	EVIDENCE BY HOMOLOGY BIO07.01 FATTY ACID AND
1756	1656	2,6497e+00	L0211	ftsK	cell division protein FtsK	EVIDENCE BY HOMOLOGY BIO04.01 Cell division.
1757	337	2,6503e+00	L135351	ahpC	alkyl hydroperoxide reductase	EVIDENCE BY HOMOLOGY BIO04.04 CELLULAR PROCESSES.
1758	600	2,6526e+00	L189883	yfjA	conserved hypothetical protein	EVIDENCE BY HOMOLOGY BIO15.02 HYPOTHETICAL.
1759	1343	2,6527e+00	L180469	gidB	glucose-inhibited division protein GidB	EVIDENCE BY HOMOLOGY BIO04.01 Cell division.
1760	868	2,6537e+00	L91444	mraY	phospho-N-acetylmuramoyl-pentapeptide	EVIDENCE BY HOMOLOGY BIO03.02 Murein sacculus and
1761	1149	2,6541e+00	L161988	ylgC	hypothetical protein	EVIDENCE BY HOMOLOGY BIO15.01 HYPOTHETICAL. General
1762	1929	2,6545e+00	L0354	pheS	phenylalanil-tRNA synthetase alpha chain	EVIDENCE BY HOMOLOGY BIO12.01 Amino acyl tRNA
1763	1695	2,6558e+00	L133858	yrfB	NADH-dependent oxidoreductase	EVIDENCE BY HOMOLOGY BIO06.01 ENERGY METABOLISM.
1764	1563	2,6558e+00	L5610	yqaD	unknown protein	EVIDENCE BY GENEMARK BIO16.01 Unknown
1765	1912	2,6576e+00	L173045	ytjA	unknown protein	EVIDENCE BY GENEMARK BIO16.01 Unknown
1766	1583	2,6596e+00	L26722	yqcD	unknown protein	EVIDENCE BY GENEMARK BIO16.01 Unknown
1767	193	2,6599e+00	L196216	ybjB	unknown protein	EVIDENCE BY GENEMARK BIO16.01 UNKNOWN. General. 39%
1768	955	2,6599e+00	L180241	mycA	myosin-crossreactive antigen	EVIDENCE BY HOMOLOGY BIO03.03 Surface
1769	561	2,6600e+00	L155602	yffD	diadenosine 5',5'''-P1,P4-tetraphosphate	EVIDENCE BY HOMOLOGY BIO10.02 DNA replication,
1770	342	2,6604e+00	L141766	murF	D-Ala-D-Ala adding enzyme	EVIDENCE BY HOMOLOGY BIO03.02 CELL ENVELOPE Murein
1771	973	2,6607e+00	L2	ftsX	cell division protein	EVIDENCE BY HOMOLOGY BIO04.01 Cell division
1772	2236	2,6635e+00	L103195	yxbE	conserved hypothetical protein	EVIDENCE BY HOMOLOGY BIO15.02 HYPOTHETICAL.
1773	1907	2,6641e+00	L159324	acmB	N-acetylmuramidase	EVIDENCE BY HOMOLOGY BIO03.02 CELL ENVELOPE Murein
1774	642	2,6649e+00	L0222	clpC	ATP-dependent protease ATP-binding subunit	EVIDENCE EXPERIMENTAL PMID:10094684 BIO14.01
1775	1837	2,6694e+00	L88446	oppA	oligopeptide ABC trasporter substrate binding	EVIDENCE EXPERIMENTAL PMID:8586224 BIO13.02
1776	1162	2,6715e+00	L173881	murB	UDP-N-acetylenolpyruvoylglucosamine reductase	EVIDENCE BY HOMOLOGY BIO03.02 Murein sacculus and
1777	1047	2,6731e+00	L60254	pi240	prophage pi2 protein 40	EVIDENCE BY GENEMARK BIO14.03 Phage related
1778	1720	2,6735e+00	L158188	pstE	phosphate ABC transporter substrate binding	EVIDENCE BY HOMOLOGY BIO13.03 TRANSPORT AND BINDING
1779	1366	2,6782e+00	L2866	yoaB	cation-transporting ATPase	EVIDENCE BY HOMOLOGY BIO13.05 TRANSPORT AND BINDING
1780	674	2,6794e+00	L73160	yghB	unknown protein	EVIDENCE BY GENEMARK BIO16.01 Unknown
1781	1228	2,6799e+00	L0321	aldB	alpha-acetolactate decarboxylase	EVIDENCE EXPERIMENTAL PMID:8779600 BIO06.07
1782	2179	2,6801e+00	L37880	ywfF	hypothetical protein	EVIDENCE BY HOMOLOGY BIO15.01 HYPOTHETICAL
1783	379	2,6819e+00	L183112	ydiB	hypothetical protein	EVIDENCE BY HOMOLOGY BIO15.01 HYPOTHETICAL. General.
1784	2220	2,6830e+00	L0044	zwf	glucose-6-phosphate 1-dehydrogenase	EVIDENCE BY HOMOLOGY BIO06.10 Pentose phosphate
1785	753	2,6833e+00	L159954	yhgA	oxidoreductase	EVIDENCE BY HOMOLOGY BIO06.01 ENERGY METABOLISM.
1786	1328	2,6843e+00	L165279	yngE	sugar ABC transporter ATP binding protein	EVIDENCE BY HOMOLOGY BIO13.04 TRANSPORT AND BINDING
1787	778	2,6849e+00	L0189	accC	biotin carboxylase	EVIDENCE BY HOMOLOGY BIO07.01 FATTY ACID AND
1788	1809	2,6858e+00	L58790	yshA	amino acid permease	EVIDENCE BY HOMOLOGY BIO13.02 TRANSPORT AND BINDING
1789	498	2,6943e+00	L98583	yejH	conserved hypothetical protein	EVIDENCE BY HOMOLOGY BIO15.02 HYPOTHETICAL.
1790	2196	2,7009e+00	L63900	ywiB	hypothetical protein	EVIDENCE BY HOMOLOGY BIO15.01 HYPOTHETICAL
1791	155	2,7023e+00	L158834	ybfE	hypothetical protein	EVIDENCE BY HOMOLOGY BIO15.01 HYPOTHETICAL. General.
1792	782	2,7032e+00	L0089	cysK	cysteine synthase	EVIDENCE BY HOMOLOGY BIO01.08 Serine family. there
1793	541	2,7045e+00	L127411	acmD	N-acetylmuramidase	EVIDENCE BY HOMOLOGY BIO03.02 CELL ENVELOPE Murein
1794	894	2,7082e+00	L114402	yjbE	general stress protein GSP13	EVIDENCE BY HOMOLOGY BIO14.01 Adaptations and
1795	1183	2,7097e+00	L198787	yljJ	hypothetical protein	EVIDENCE BY HOMOLOGY BIO15.01 HYPOTHETICAL.General
1796	179	2,7115e+00	L184159	ybiD	hypothetical protein	EVIDENCE BY HOMOLOGY BIO15.01 HYPOTHETICAL. General.
1797	63	2,7147e+00	L64373	lplL	lipoate-protein ligase	null
1798	1105	2,7168e+00	L113931	cobQ	cobyric acid synthase	EVIDENCE BY HOMOLOGY BIO02.09 Riboflavin and
1799	1463	2,7175e+00	L0049	trpB	tryptophan synthase beta chain	EVIDENCE EXPERIMENTAL PMID:1400208 BIO01.02 Aromatic
1800	1552	2,7185e+00	L192589	pydA	dihydroorotate dehydrogenase A	EVIDENCE EXPERIMENTAL PMID:8021180 BIO08.04
1801	901	2,7202e+00	L123159	mleP	malate transporter	EVIDENCE EXPERIMENTAL PMID:8405453 BIO13.04
1802	1349	2,7235e+00	L186490	yniH	unknown protein	EVIDENCE BY GENEMARK BIO16.01 Unknown
1803	2154	2,7262e+00	L11851	ywcC	conserved hypothetical protein	EVIDENCE BY HOMOLOGY BIO15.02 HYPOTHETICAL.
1804	719	2,7271e+00	L125485	yhcG	conserved hypothetical protein	EVIDENCE BY HOMOLOGY BIO15.02 HYPOTHETICAL.
1805	714	2,7299e+00	L119891	yhcA	ABC transporter ATP-binding and permease protein	EVIDENCE BY HOMOLOGY BIO13.01 TRANSPORT AND BINDING
1806	389	2,7317e+00	L195348	trxH	thioredoxin H-type	EVIDENCE BY HOMOLOGY BIO02.10 Thioredoxin,
1807	2128	2,7318e+00	L181494	yvjB	hypothetical protein	EVIDENCE BY HOMOLOGY BIO15.01 HYPOTHETICAL
1808	1847	2,7358e+00	L97777	gidA	glucose inhibited division protein GidA	EVIDENCE BY HOMOLOGY BIO04.01 Cell division.
1809	2007	2,7359e+00	L68401	yuiC	hypothetical protein	EVIDENCE BY HOMOLOGY BIO15.01 HYPOTHETICAL. General.
1810	319	2,7368e+00	L118475	plpB	outer membrane lipoprotein precursor	EVIDENCE BY HOMOLOGY BIO03.01 Membranes,
1811	675	2,7381e+00	L73853	yghC	hypothetical protein	EVIDENCE BY HOMOLOGY BIO15.01 HYPOTHETICAL. General.
1812	2103	2,7387e+00	L0092	thrC	threonine synthase	EVIDENCE BY HOMOLOGY BIO01.03 Aspartate family.
1813	2086	2,7424e+00	L0391	rpsN	30S ribosomal protein S14	null	rib
1814	998	2,7430e+00	L25787	rluD	pseudouridine synthase	EVIDENCE BY HOMOLOGY BIO11.02 RNA synthesis,
1815	1342	2,7439e+00	L179531	ispB	heptaprenyl diphosphate synthase component II	null
1816	690	2,7447e+00	L0363	ksgA	kasugamycin dimethyltransferase	EVIDENCE BY HOMOLOGY BIO12.06 tRNA modification.
1817	112	2,7471e+00	L114325	ybbE	hypothetical protein	EVIDENCE BY HOMOLOGY BIO15.01 HYPOTHETICAL. General
1818	979	2,7477e+00	L0290	parE	topoisomerase IV subunit B	null
1819	1806	2,7481e+00	L53929	murE	UDP-MurNac-tripeptide synthetase	EVIDENCE BY HOMOLOGY BIO03.02 Murein sacculus and
1820	345	2,7498e+00	L147009	optB	oligopeptide ABC trasporter permease protein	EVIDENCE BY HOMOLOGY BIO13.02 TRANSPORT AND BINDING
1821	2006	2,7550e+00	L67708	pmsR	peptide methionine sulfoxide reductase	EVIDENCE BY HOMOLOGY BIO12.04 TRANSLATION. protein
1822	348	2,7587e+00	L150031	optF	oligopeptide ABC trasporter ATP binding protein	EVIDENCE BY HOMOLOGY BIO13.02 TRANSPORT AND BINDING
1823	2140	2,7594e+00	L192043	ywaI	unknown protein	EVIDENCE BY GENEMARK BIO16.01 Unknown
1824	2209	2,7607e+00	L75803	ywjA	unknown protein	EVIDENCE BY GENEMARK BIO16.01 Unknown
1825	1677	2,7640e+00	L128690	mapA	maltosephosphorylase	EVIDENCE BY HOMOLOGY BIO05.06 CENTRAL INTERMEDIARY
1826	1281	2,7654e+00	L111484	ynbD	conserved hypothetical protein	EVIDENCE BY HOMOLOGY BIO15.02 HYPOTHETICAL.
1827	1541	2,7654e+00	L182559	thyA	thymidylate synthase	EVIDENCE EXPERIMENTAL PMID:2117882 BIO08.04
1828	1867	2,7658e+00	L119731	ytdE	hypothetical protein	EVIDENCE BY HOMOLOGY BIO15.01 HYPOTHETICAL. General.
1829	1130	2,7735e+00	L144334	yleC	hypothetical protein	EVIDENCE BY HOMOLOGY BIO15.01 HYPOTHETICAL COMMENT
1830	312	2,7759e+00	L113067	murA1	UDP-N-acetylglucosamine	EVIDENCE BY HOMOLOGY BIO03.02 Murein sacculus and
1831	2224	2,7765e+00	L0272	dnaJ	DnaJ protein	EVIDENCE EXPERIMENTAL PMID:8449872 BIO10.02 DNA
1832	1858	2,7785e+00	L110467	ytcD	conserved hypothetical protein	EVIDENCE BY HOMOLOGY BIO15.02 HYPOTHETICAL.
1833	71	2,7805e+00	L1009	yahA	conserved hypothetical protein	EVIDENCE BY HOMOLOGY BIO15.02 HYPOTHETICAL.
1834	1650	2,7809e+00	L98109	yqjD	unknown protein	EVIDENCE BY GENEMARK BIO16.01 Unknown
1835	910	2,7815e+00	L133825	yjdF	unknown protein	EVIDENCE BY GENEMARK BIO16.01 Unknown
1836	540	2,7821e+00	L0088	cysM	cysteine synthase	EVIDENCE BY HOMOLOGY BIO01.08 Serine family. there
1837	1994	2,7838e+00	L56431	yuhE	hypothetical protein	EVIDENCE BY HOMOLOGY BIO15.01 HYPOTHETICAL
1838	1882	2,7854e+00	L133761	ytfB	hypothetical protein	EVIDENCE BY HOMOLOGY BIO15.01 HYPOTHETICAL
1839	2235	2,7856e+00	L101912	yxbD	transporter	EVIDENCE BY HOMOLOGY BIO13.08 TRANSPORT AND BINDING
1840	285	2,7875e+00	L84502	yciC	hypothetical protein	EVIDENCE BY HOMOLOGY BIO15.01 HYPOTHETICAL
1841	1163	2,7878e+00	L175357	potA	spermidine/putrescine ABC transporter ATP-binding	EVIDENCE BY HOMOLOGY BIO13.02 TRANSPORT AND BINDING
1842	2044	2,7893e+00	L0199	poxL	pyruvate oxidase	EVIDENCE BY HOMOLOGY BIO06.01 ENERGY METABOLISM.
1843	549	2,7897e+00	L134243	murA2	UDP-N-acetylglucosamine	EVIDENCE BY HOMOLOGY BIO03.02 Murein sacculus and
1844	1320	2,7943e+00	L152227	ynfD	hypothetical protein	EVIDENCE BY HOMOLOGY BIO15.01 HYPOTHETICAL. General
1845	1276	2,8004e+00	L108430	ynaG	hypothetical protein	EVIDENCE BY HOMOLOGY BIO15.01 HYPOTHETICAL
1846	943	2,8025e+00	L169230	yjgF	conserved hypothetical protein	EVIDENCE BY HOMOLOGY BIO15.02 HYPOTHETICAL.
1847	1075	2,8027e+00	L86251	ykiF	conserved hypothetical protein	EVIDENCE BY HOMOLOGY BIO15.02 HYPOTHETICAL.
1848	1661	2,8049e+00	L109882	yrbA	oxidoreductase	EVIDENCE BY HOMOLOGY BIO06.01 ENERGY METABOLISM.
1849	1447	2,8057e+00	L69000	yogL	transcriptional regulator	EVIDENCE BY HOMOLOGY BIO09.01 REGULATORY FUNCTIONS.
1850	2136	2,8094e+00	L187771	htrA	exported serine protease	EVIDENCE EXPERIMENTAL PMID:10712686 BIO12.02
1851	1590	2,8097e+00	L0237	murD	UDP-N-acetylmuramoylalanine D-glutamate ligase	EVIDENCE BY HOMOLOGY BIO03.02 Murein sacculus and
1852	1086	2,8110e+00	L94534	ykjF	hypothetical protein	EVIDENCE BY HOMOLOGY BIO15.01 HYPOTHETICAL.General
1853	836	2,8119e+00	L51063	yifA	unknown protein	EVIDENCE BY GENEMARK BIO16.01 Unknown
1854	1288	2,8128e+00	L0086	bcaT	branched-chain amino acid aminotransferase	EVIDENCE BY HOMOLOGY BIO06.02 ENERGY METABOLISM.
1855	773	2,8132e+00	L0184	fabD	malonyl CoA-acyl carrier protein transacylase	EVIDENCE BY HOMOLOGY BIO07.01 FATTY ACID AND
1856	1893	2,8139e+00	L0362	fmt	methyonyl-tRNA formyltransferase	EVIDENCE BY HOMOLOGY BIO12.06 tRNA modification.
1857	1807	2,8142e+00	L55758	adhA	alcohol dehydrogenase	EVIDENCE BY HOMOLOGY BIO06.07 ENERGY METABOLISM.
1858	176	2,8182e+00	L181168	dut	deoxyuridine 5'-triphosphate nucleotidhydrolase	EVIDENCE BY HOMOLOGY BIO08.04 Pyrimidine
1859	124	2,8185e+00	L126739	argG	argininosuccinate synthase	EVIDENCE BY HOMOLOGY BIO01.05 Glutamate family.
1860	1792	2,8268e+00	L33412	ysfA	hypothetical protein	EVIDENCE BY HOMOLOGY BIO15.01 HYPOTHETICAL
1861	1595	2,8268e+00	L39365	yqdA	unknown protein	EVIDENCE BY GENEMARK BIO16.01 Unknown
1862	2034	2,8298e+00	L93826	arcC1	carbamate kinase	EVIDENCE BY HOMOLOGY BIO06.02 ENERGY METABOLISM.
1863	299	2,8323e+00	L96217	ycjI	unknown protein	EVIDENCE BY GENEMARK BIO16.01 UNKNOWN. General. 31%
1864	15	2,8323e+00	L1001	yacB	conserved hypothetical protein	EVIDENCE BY HOMOLOGY BIO15.02 HYPOTHETICAL.
1865	165	2,8337e+00	L0474	gatB	Glu-tRNA amidotransferase subunit B	EVIDENCE BY HOMOLOGY BIO12.06 tRNA modification.
1866	1568	2,8340e+00	L9737	yqbA	unknown protein	EVIDENCE BY GENEMARK BIO16.01 Unknown
1867	595	2,8359e+00	L0373	prfA	peptide chain release factor 1	EVIDENCE BY HOMOLOGY BIO12.07 Translation factors.
1868	1979	2,8392e+00	L0024	galE	UDP-glucose 4-epimerase	EVIDENCE BY HOMOLOGY BIO06.12 Sugars. GALACTOSE
1869	77	2,8401e+00	L80191	yaiA	hypothetical protein	EVIDENCE BY HOMOLOGY BIO15.01 HYPOTHETICAL. General.
1870	705	2,8419e+00	L109201	cydB	cytochrome D ubiquinol oxidase subunit II	EVIDENCE BY HOMOLOGY BIO06.05 ENERGY METABOLISM.
1871	74	2,8433e+00	L77482	yahI	short-chain type dehydrogenase	EVIDENCE BY HOMOLOGY BIO06.01 ENERGY METABOLISM.
1872	393	2,8507e+00	L198515	groES	10 KD chaperonin	EVIDENCE EXPERIMENTAL PMID:8486277 BIO04.03
1873	1572	2,8531e+00	L13187	hmcM	hydroxymethylglutaryl-CoA synthase	EVIDENCE BY HOMOLOGY BIO07.01 FATTY ACID AND
1874	347	2,8571e+00	L148976	optD	oligopeptide ABC trasporter ATP binding protein	EVIDENCE BY HOMOLOGY BIO13.02 TRANSPORT AND BINDING
1875	1899	2,8576e+00	L149828	gmk	guanylate kinase	EVIDENCE BY HOMOLOGY BIO08.05 Salvage of nucleosides
1876	492	2,8597e+00	L90946	yejC	hypothetical protein	EVIDENCE BY HOMOLOGY BIO15.01 HYPOTHETICAL. General
1877	2207	2,8619e+00	L0266	ruvA	DNA helicase RuvA	EVIDENCE BY HOMOLOGY BIO10.02 DNA replication,
1878	612	2,8624e+00	L883	pepM	mathionine aminopeptidase	EVIDENCE BY HOMOLOGY BIO12.02 Degradation of
1879	417	2,8730e+00	L22116	bglA	phospho-beta-glucosidase	EVIDENCE BY HOMOLOGY BIO06.12 ENERGY METABOLISM.
1880	1675	2,8768e+00	L0135	llrF	two-component system regulator	EVIDENCE EXPERIMENTAL PMID:10708382 BIO09.02
1881	273	2,8794e+00	L70400	nrdD	anaerobic ribonucleoside-triphosphate reductase	EVIDENCE BY HOMOLOGY BIO08.05 Salvage of nucleosides
1882	614	2,8832e+00	L2829	ygaC	unknown protein	EVIDENCE BY GENEMARK BIO16.01 UNKNOWN. General.
1883	1900	2,8846e+00	L150593	ytgF	hypothetical protein	EVIDENCE BY HOMOLOGY BIO15.01 HYPOTHETICAL
1884	1023	2,8934e+00	L45383	pi216	prophage pi2 protein 16	EVIDENCE BY HOMOLOGY BIO14.03 Phage related
1885	2035	2,8996e+00	L94890	arcD1	arginine/ornitine antiporter	EVIDENCE BY HOMOLOGY BIO13.02 TRANSPORT AND BINDING
1886	1013	2,9005e+00	L39625	pi206	prophage pi2 protein 06	EVIDENCE BY HOMOLOGY BIO14.03 Phage related
1887	1989	2,9024e+00	L52207	yugD	protease	EVIDENCE BY HOMOLOGY BIO12.02 Degradation of
1888	341	2,9029e+00	L140690	ddl	D-alanine-D-alanine ligase	EVIDENCE BY HOMOLOGY BIO03.02 CELL ENVELOPE Murein
1889	1565	2,9040e+00	L6876	rimM	16S rRNA processing protein	EVIDENCE BY HOMOLOGY BIO11.03 RNA processing.
1890	153	2,9098e+00	L156674	ybfA	hypothetical protein	EVIDENCE BY HOMOLOGY BIO15.01 HYPOTHETICAL. General
1891	276	2,9130e+00	L0008	enoB	2-phosphoglycerate dehydratase	EVIDENCE BY HOMOLOGY BIO06.09 Glycolysis
1892	1999	2,9174e+00	L61397	yuhJ	unknown protein	EVIDENCE BY GENEMARK BIO16.01 Unknown
1893	909	2,9280e+00	L132251	yjdE	multidrug resistance protein	EVIDENCE BY HOMOLOGY BIO13.08 TRANSPORT AND BINDING
1894	1058	2,9287e+00	L70239	pi251	prophage pi2 protein 51, holin	EVIDENCE BY HOMOLOGY BIO14.03 Phage related
1895	1880	2,9375e+00	L132777	pfs	5'-methylthioadenosine/S-adenosylhomocysteine	EVIDENCE BY HOMOLOGY BIO06.02 ENERGY METABOLISM.
1896	17	2,9385e+00	L22059	yacD	hypothetical protein	EVIDENCE BY HOMOLOGY BIO15.01 HYPOTHETICAL. General.
1897	2033	2,9416e+00	L92850	arcC2	carbamate kinase	EVIDENCE BY HOMOLOGY BIO06.02 ENERGY METABOLISM.
1898	1649	2,9423e+00	L96847	pepQ	proline dipeptidase	EVIDENCE BY HOMOLOGY BIO12.02 Degradation of
1899	1883	2,9454e+00	L134450	glmU	UDP-N-acetylglucosamine pyrophosphorylase	EVIDENCE BY HOMOLOGY BIO03.02 Murein sacculus and
1900	191	2,9471e+00	L195257	ybjK	hypothetical protein	EVIDENCE BY HOMOLOGY BIO15.01 HYPOTHETICAL. General.
1901	2211	2,9478e+00	L79329	ywjB	unknown protein	EVIDENCE BY GENEMARK BIO16.01 Unknown
1902	2215	2,9503e+00	L81616	ywjF	3-hydroxyisobutyrate dehydrogenase	EVIDENCE BY HOMOLOGY BIO06.02 ENERGY METABOLISM.
1903	708	2,9509e+00	L114370	rmaB	transcriptional regulator	EVIDENCE BY HOMOLOGY BIO09.08 MarR-family
1904	1239	2,9541e+00	L65637	ymgG	hypothetical protein	EVIDENCE BY HOMOLOGY BIO15.01 HYPOTHETICAL. General.
1905	569	2,9571e+00	L164312	yfgG	conserved hypothetical protein	EVIDENCE BY HOMOLOGY BIO15.02 HYPOTHETICAL.
1906	1967	2,9633e+00	L0342	hisS	histidyl-tRNA synthetase	EVIDENCE BY HOMOLOGY BIO12.01 Amino acyl tRNA
1907	266	2,9661e+00	L65029	ycgE	hypothetical protein	EVIDENCE BY HOMOLOGY BIO15.01 HYPOTHETICAL.General
1908	892	2,9714e+00	L112952	yjbC	conserved hypothetical protein	EVIDENCE BY HOMOLOGY BIO15.02 HYPOTHETICAL.
1909	1765	2,9736e+00	L8105	atpG	ATP synthase gamma subunit	EVIDENCE BY HOMOLOGY BIO06.04 ATP-proton motive
1910	557	2,9779e+00	L0221	clpE	ATP-dependent protease ATP-binding subunit	EVIDENCE EXPERIMENTAL PMID:10094684 BIO14.01
1911	1558	2,9829e+00	L324	pepDB	dipeptidase	EVIDENCE BY HOMOLOGY BIO12.02 Degradation of
1912	1703	2,9876e+00	L143791	cmk	cytidine monophosphate kinase	EVIDENCE BY HOMOLOGY BIO08.02 Nucleotide and
1913	130	2,9939e+00	L132712	ybdD	hypothetical protein	EVIDENCE BY HOMOLOGY BIO15.01 HYPOTHETICAL. General.
1914	1586	2,9996e+00	L29171	yqcG	unknown protein	EVIDENCE BY GENEMARK BIO16.01 Unknown
1915	1983	3,0048e+00	L0028	galK	galactokinase	EVIDENCE BY HOMOLOGY BIO06.12 ENERGY METABOLISM.
1916	67	3,0049e+00	L68759	osmC	osmotically inducible protein	EVIDENCE BY HOMOLOGY BIO14.01 Adaptations and
1917	1458	3,0082e+00	L84260	yoiC	unknown protein	EVIDENCE BY GENEMARK BIO16.01 Unknown
1918	1147	3,0144e+00	L160092	pbuX	xanthine permease	EVIDENCE BY HOMOLOGY BIO13.06 TRANSPORT AND BINDING
1919	1338	3,0147e+00	L0016	gpdA	glycerol-3-phosphate dehydrogenase	EVIDENCE BY HOMOLOGY BIO06.03 ENERGY METABOLISM.
1920	1884	3,0194e+00	L135991	proC	pyrroline-5-carboxylate reductase	EVIDENCE BY HOMOLOGY BIO01.05 Glutamate family.
1921	1177	3,0260e+00	L193421	yljD	unknown protein	EVIDENCE BY GENEMARK BIO16.01 Unknown
1922	1336	3,0353e+00	L174389	ynhC	conserved hypothetical protein	EVIDENCE BY HOMOLOGY BIO15.02 HYPOTHETICAL.
1923	2046	3,0366e+00	L115113	yvdB	hypothetical protein	EVIDENCE BY HOMOLOGY BIO15.01 HYPOTHETICAL
1924	1575	3,0380e+00	L16514	queA	S-adenosylmethionine tRNA ribosyltransferase	EVIDENCE BY HOMOLOGY BIO11.02 RNA synthesis,
1925	563	3,0441e+00	L158343	gltS	glutamate or arginine ABC transporter substrate	EVIDENCE BY HOMOLOGY BIO13.02 TRANSPORT AND BINDING
1926	669	3,0498e+00	L63652	pycA	pyruvate carboxylase	EVIDENCE BY HOMOLOGY BIO06.09 Glycolysis. involved
1927	99	3,0563e+00	L101209	ybaA	unknown protein	EVIDENCE BY GENEMARK BIO16.01 UNKNOWN. General. 58%
1928	1111	3,0593e+00	L0282	gyrA	DNA gyrase subunit A	EVIDENCE BY HOMOLOGY BIO10.02 DNA replication,
1929	1380	3,0612e+00	L16574	pi306	prophage pi3 protein 06, holin	EVIDENCE BY HOMOLOGY BIO14.03 Phage related
1930	1259	3,0624e+00	L90005	dltC	D-alanyl carrier protein	EVIDENCE BY HOMOLOGY BIO03.03 Surface
1931	947	3,0668e+00	L172471	yjhD	conserved hypothetical protein	EVIDENCE BY HOMOLOGY BIO15.01 HYPOTHETICAL.
1932	813	3,0676e+00	L0206	ftsY	cell division protein FtsY	EVIDENCE BY HOMOLOGY BIO04.01 Cell division
1933	174	3,0678e+00	L177520	celB	cellobiose-specific PTS system IIC component	EVIDENCE BY HOMOLOGY BIO13.07 TRANSPORT AND BINDING
1934	56	3,0679e+00	L1005	yafC	hypothetical protein	EVIDENCE BY HOMOLOGY BIO15.01 HYPOTHETICAL. General
1935	1124	3,0716e+00	L137630	frdC	fumarate reductase flavoprotein subunit	EVIDENCE BY HOMOLOGY BIO06.07 ENERGY METABOLISM.
1936	2012	3,0719e+00	L0224	ackA2	acetate kinase	EVIDENCE BY HOMOLOGY BIO06.07 Fermentation. FIRST OF
1937	70	3,0728e+00	L71174	plsX	fatty acid/phospholipid synthesis protein	EVIDENCE BY HOMOLOGY BIO07.01 FATTY ACID AND
1938	1928	3,0752e+00	L0355	pheT	phenylalanyl-tRNA synthetase beta chain	EVIDENCE BY HOMOLOGY BIO12.01 Amino acyl tRNA
1939	1719	3,0830e+00	L157144	pstD	phosphate ABC transporter permease protein	EVIDENCE BY HOMOLOGY BIO13.03 TRANSPORT AND BINDING
1940	1803	3,0901e+00	L49741	pepO	neutral endopeptidase	EVIDENCE EXPERIMENTAL PMID:8244921 BIO12.02
1941	351	3,0902e+00	L0155	eraL	GTP-binding protein Era	EVIDENCE BY HOMOLOGY BIO09.10 GTP-binding proteins
1942	427	3,0951e+00	L37906	yedF	beta-glucoside-specific PTS system IIABC	EVIDENCE BY HOMOLOGY BIO13.07 TRANSPORT AND BINDING
1943	1829	3,0955e+00	L79833	ysjG	unknown protein	EVIDENCE BY GENEMARK BIO16.01 Unknown
1944	1525	3,0991e+00	L166407	clpB	ClpB protein	EVIDENCE EXPERIMENTAL PMID:10094684 BIO14.01
1945	628	3,1011e+00	L16806	ygbE	conserved hypothetical protein	EVIDENCE BY HOMOLOGY BIO15.02 HYPOTHETICAL.
1946	905	3,1060e+00	L0283	gyrB	DNA gyrase subunit B	EVIDENCE BY HOMOLOGY BIO10.02 DNA replication,
1947	508	3,1144e+00	L106117	ps206	prophage ps2 protein 06	EVIDENCE BY HOMOLOGY BIO14.03 OTHER CATEGORIES.
1948	2	3,1157e+00	L0275	dnaN	DNA polymerase III, beta chain	EVIDENCE BY HOMOLOGY BIO10.02 DNA replication,
1949	837	3,1180e+00	L52034	trmU	tRNA-methyltransferase	EVIDENCE BY HOMOLOGY BIO12.06 tRNA modification
1950	1870	3,1194e+00	L0207	ftsA	cell division protein FtsA	EVIDENCE BY HOMOLOGY BIO04.01 Cell division
1951	1653	3,1201e+00	L102051	yraB	hypothetical protein	EVIDENCE BY HOMOLOGY BIO15.01 HYPOTHETICAL
1952	1145	3,1284e+00	L158186	guaC	GMP reductase	EVIDENCE BY HOMOLOGY BIO08.03 Purine ribonucleotide
1953	290	3,1324e+00	L89418	yciH	hypothetical protein	EVIDENCE BY HOMOLOGY BIO15.01 HYPOTHETICAL.General
1954	1641	3,1450e+00	L88187	purB	adenylosuccinate lyase	EVIDENCE BY HOMOLOGY BIO08.03 Purine ribonucleotide
1955	146	3,1480e+00	L143350	cbr	carbonyl reductase	EVIDENCE BY HOMOLOGY BIO06.01 ENERGY METABOLISM.
1956	1930	3,1508e+00	L193734	pdc	phenolic acid decarboxylase	EVIDENCE BY HOMOLOGY BIO06.02 ENERGY METABOLISM.
1957	1857	3,1593e+00	L109335	prsB	ribose-phosphate pyrophosphokinase	EVIDENCE BY HOMOLOGY BIO08.05 Salvage of nucleosides
1958	2040	3,1612e+00	L101678	murC	UDP-N-acetylmuramate-alanine ligase	EVIDENCE BY HOMOLOGY BIO03.02 Murein sacculus and
1959	1788	3,1636e+00	L29491	yseF	hypothetical protein	EVIDENCE BY HOMOLOGY BIO15.01 HYPOTHETICAL
1960	115	3,1701e+00	L0334	secA	preprotein translocase SecA subunit	EVIDENCE BY HOMOLOGY BIO04.05 protein and peptide
1961	385	3,1726e+00	L0359	tyrS	tyrosyl-tRNA synthetase 1	EVIDENCE BY HOMOLOGY BIO12.01 Amino acyl tRNA
1962	883	3,1744e+00	L106356	yjaF	conserved hypothetical protein	EVIDENCE BY HOMOLOGY BIO15.02 HYPOTHETICAL.
1963	2010	3,1758e+00	L70624	pyrH	UMP-kinase	EVIDENCE BY HOMOLOGY BIO08.02 Nucleotide and
1964	974	3,1776e+00	L0295	nrdF	ribonucleoside-diphosphate reductase beta chain	null
1965	365	3,1785e+00	L168484	ppiA	peptidyl-prolyl cis-trans isomerase	EVIDENCE BY HOMOLOGY BIO12.04 TRANSLATION protein
1966	1095	3,1792e+00	L101560	glyS	glycyl-tRNA synthetase alpha chain	EVIDENCE BY HOMOLOGY BIO12.01 Amino acyl tRNA
1967	997	3,1794e+00	L0335	lspA	lipoprotein signal peptidase	EVIDENCE BY HOMOLOGY BIO04.05 protein and peptide
1968	143	3,1829e+00	L141748	ybeB	hypothetical protein	EVIDENCE BY HOMOLOGY BIO15.01 HYPOTHETICAL. General
1969	1102	3,1835e+00	L0203	nadE	NAD-synthetase	EVIDENCE BY HOMOLOGY BIO02.12 Pyridine nucleotides.
1970	601	3,1881e+00	L0082	glyA	serine hydroxymethyltransferase	EVIDENCE BY HOMOLOGY BIO01.08 Serine family
1971	833	3,1889e+00	L45583	yieF	mercuric reductase	EVIDENCE BY HOMOLOGY BIO13.05 TRANSPORT AND BINDING
1972	1759	3,1912e+00	L165	glnP	glutamine ABC transporter permease and substrate	EVIDENCE BY HOMOLOGY BIO13.02 TRANSPORT AND BINDING
1973	1700	3,1959e+00	L0113	otcA	ornithine carbamoyltransferase	EVIDENCE BY HOMOLOGY BIO06.02 ENERGY METABOLISM.
1974	739	3,1983e+00	L145739	floL	flotillin-like protein	EVIDENCE BY HOMOLOGY BIO03.03 Surface
1975	1451	3,2060e+00	L72477	busAB	betaine ABC transporter permease and substrate	EVIDENCE EXPERIMENTAL PMID:10515910 BIO13.02
1976	414	3,2096e+00	L19292	ptcA	cellobiose-specific PTS system IIA component	EVIDENCE BY HOMOLOGY BIO13.07 TRANSPORT AND BINDING
1977	477	3,2115e+00	L70961	pi142	prophage pi1 protein 42, small major structural	EVIDENCE BY HOMOLOGY BIO14.03 Phage related
1978	1068	3,2249e+00	L80411	pyrE	orotate phosphoribosyltransferase	EVIDENCE BY HOMOLOGY BIO08.04 Pyrimidine
1979	959	3,2274e+00	L185031	fruA	fructose-specific PTS system enzyme IIBC	EVIDENCE BY HOMOLOGY BIO13.07 TRANSPORT AND BINDING
1980	1151	3,2301e+00	L163602	clpX	ATP dependent Clp protease	EVIDENCE BY HOMOLOGY BIO14.01 Adaptations and
1981	702	3,2317e+00	L104437	dtpT	di-/tripeptide transporter	EVIDENCE EXPERIMENTAL PMID:8157671 BIO13.02
1982	2197	3,2318e+00	L64445	ywiC	conserved hypothetical protein	EVIDENCE BY HOMOLOGY BIO15.02 HYPOTHETICAL.
1983	929	3,2369e+00	L154925	deoB	phosphopentomutase	EVIDENCE EXPERIMENTAL PMID:9226255 BIO08.05 Salvage
1984	20	3,2523e+00	L25115	hpt	hypoxantine-guanine phosphorybosyltransferase	EVIDENCE EXPERIMENTAL PMID:1465108 BIO08.05 Salvage
1985	1952	3,2569e+00	L12179	purA	adenylosuccinate synthase	EVIDENCE BY HOMOLOGY BIO08.03 Purine ribonucleotide
1986	729	3,2607e+00	L0171	menB	dihydroxynaphthonic acid synthase	EVIDENCE BY HOMOLOGY BIO02.05 Menaquinone and
1987	2051	3,2655e+00	L121253	yvdF	amino acid ABC transporter substrate binding	EVIDENCE BY HOMOLOGY BIO13.02 TRANSPORT AND BINDING
1988	1006	3,2657e+00	L33556	glmS	glucosamine-fructose-6-phosphate	EVIDENCE BY HOMOLOGY BIO05.02 Amino sugars
1989	1673	3,2689e+00	L123365	dxsB	1-deoxyxylulose-5-phosphate synthase	EVIDENCE BY HOMOLOGY BIO06.10 Pentose phosphate
1990	1184	3,2702e+00	L210	als	alpha-acetolactate synthase	EVIDENCE EXPERIMENTAL PMID:8017926 BIO06.07
1991	941	3,2789e+00	L0338	secG	protein-export protein SecG	EVIDENCE BY HOMOLOGY BIO04.05 protein and peptide
1992	1892	3,2827e+00	L144047	ytgB	unknown protein	EVIDENCE BY GENEMARK BIO16.01 Unknown
1993	1924	3,2864e+00	L0047	rpe	ribulose-phosphate 3-epimerase	EVIDENCE BY HOMOLOGY BIO06.10 Pentose phosphate
1994	749	3,2870e+00	L156302	yhfE	hypothetical protein	EVIDENCE BY HOMOLOGY BIO15.01 HYPOTHETICAL.General
1995	975	3,2988e+00	L0294	nrdE	ribonucleoside-diphosphate reductase alpha chain	null
1996	1594	3,3076e+00	L0131	llrA	two-component system regulator	EVIDENCE EXPERIMENTAL PMID:10708382 BIO09.02
1997	1662	3,3096e+00	L111159	yrbB	hypothetical protein	EVIDENCE BY HOMOLOGY BIO15.01 HYPOTHETICAL. General
1998	1844	3,3107e+00	L95240	infC	translation initiation factor IF-3	null
[truncated: 9,340 more rows]
