# Supplementary material for: Bioinformatic Assessment of Factors Affecting the Correlation between Protein Abundance and Elongation Efficiency in Prokaryotes
Source: Int J Mol Sci. 2022 Oct 9;23(19):11996. doi: 10.3390/ijms231911996 (PMC9570070; doi:10.3390/ijms231911996)
Supplement: Supplementary file 1 [file ijms-23-11996-s001.zip › EloE/output_folder/Lactococcus_lactis_subsp._lactis_Il1403_272623/lactococcus lactis subsp. lactis il1403_eei1.txt]

#	##	locus_tag	protein_id	gene_id	gene_name	COG	EEI
1	1268	L0405	AAK05366.1	null	rplL	-	10.000000000000002
2	502	L102317	AAK04600.1	null	hslA	-	9.67441805165936
3	2001	L0408	AAK06099.1	null	rplK	-	7.333147109456741
4	2079	L0411	AAK06177.1	null	rplO	-	7.321040803699787
5	551	L0336	AAK04649.1	null	tig	-	6.988852300427773
6	1308	L142410	AAK05406.1	null	yneC	-	6.931060635913333
7	245	L0010	AAK04343.1	null	pgk	-	6.838028816276478
8	2246	L0005	AAK06344.1	null	gapB	-	6.828806268510386
9	772	L0183	AAK04870.1	null	acpA	-	6.539255902263331
10	2153	L0379	AAK06251.1	null	rpsB	-	6.490260813058426
11	2152	L0376	AAK06250.1	null	tsf	-	6.4492991905563075
12	117	L120335	AAK04215.1	null	ptsH	-	6.441058696162767
13	954	L178206	AAK05052.1	null	dnaK	-	6.436331839296321
14	644	L0007	AAK04742.1	null	enoA	-	6.410611532667441
15	2084	L0385	AAK06182.1	null	rpsH	-	6.401275005790901
16	1332	L0003	AAK05430.1	null	pyk	-	6.399450603123374
17	1269	L0407	AAK05367.1	null	rplJ	-	6.320378359538531
18	2000	L0399	AAK06098.1	null	rplA	-	6.309625184659794
19	1886	L0392	AAK05984.1	null	rpsO	-	6.262005084682912
20	2260	L0368	AAK06358.1	null	fusA	-	6.099725165051938
21	284	L0381	AAK04382.1	null	rpsD	-	6.061303265894734
22	529	L117090	AAK04627.1	null	cspD	-	6.0406953132168715
23	2067	L0413	AAK06165.1	null	rplQ	-	5.985017850950863
24	1573	L14408	AAK05671.1	null	nagB	-	5.928222433661757
25	2088	L0420	AAK06186.1	null	rplX	-	5.88916388856515
26	336	L0011	AAK04434.1	null	pmg	-	5.824748287802233
27	692	L0377	AAK04790.1	null	efp	-	5.8106166457959585
28	2087	L0403	AAK06185.1	null	rplE	-	5.805654122279468
29	1739	L0397	AAK05837.1	null	rpsT	-	5.772615229485484
30	1569	L0393	AAK05667.1	null	rpsP	-	5.733847582428166
31	1331	L0017	AAK05429.1	null	ldh	-	5.706353911068928
32	2091	L0423	AAK06189.1	null	rpmC	-	5.693659195922741
33	2082	L0414	AAK06180.1	null	rplR	-	5.684684374840844
34	2070	L0390	AAK06168.1	null	rpsM	-	5.661845147120339
35	1861	L0371	AAK05959.1	null	tuf	-	5.650459515015284
36	838	L0378	AAK04936.1	null	rpsA	-	5.627531911638408
37	1898	L149295	AAK05996.1	null	ytgE	-	5.611144830466094
38	2083	L0404	AAK06181.1	null	rplF	-	5.606967406598869
39	2261	L0384	AAK06359.1	null	rpsG	-	5.578744155784483
40	1134	L0006	AAK05232.1	null	tpiA	-	5.56839094193434
41	2191	L0383	AAK06289.1	null	rpsF	-	5.541877121486414
42	168	L172505	AAK04266.1	null	cspE	-	5.541043915618198
43	1079	L0417	AAK05177.1	null	rplU	-	5.534614425047871
44	240	L0398	AAK04338.1	null	rpsU	-	5.524652881344593
45	636	L0140	AAK04734.1	null	greA	-	5.434999422360862
46	2036	L0109	AAK06134.1	null	arcB	-	5.3518051753451
47	634	L0141	AAK04732.1	null	rpoE	-	5.331223055482758
48	1913	L174788	AAK06011.1	null	ytjD	-	5.305387808081682
49	1909	L0009	AAK06007.1	null	fbaA	-	5.266370120483565
50	2254	L0409	AAK06352.1	null	rplM	-	5.242475626321695
51	745	L0406	AAK04843.1	null	rplI	-	5.2138121164288265
52	413	L18872	AAK04511.1	null	ptcB	-	5.206965266630753
53	2080	L0424	AAK06178.1	null	rpmD	-	5.197040576128768
54	313	L114363	AAK04411.1	null	ydbC	-	5.18409757354896
55	1856	L107870	AAK05954.1	null	ytcC	-	5.1444120287393895
56	2168	L0012	AAK06266.1	null	pgiA	-	5.124575386902649
57	118	L120628	AAK04216.1	null	ptsI	-	5.121475569269645
58	2015	L0370	AAK06113.1	null	typA	-	5.121274970811215
59	2175	L35545	AAK06273.1	null	ywfB	-	5.063587503987695
60	131	L133770	AAK04229.1	null	rpmH	-	5.042767913293091
61	2069	L0388	AAK06167.1	null	rpsK	-	5.020298439318988
62	232	L31280	AAK04330.1	null	ycdB	-	5.002315205280687
63	2093	L0380	AAK06191.1	null	rpsC	-	4.981957728659533
64	1843	L0430	AAK05941.1	null	rpmI	-	4.9319416890554875
65	1596	L0425	AAK05694.1	null	rpmE	-	4.926918713338604
66	2189	L0395	AAK06287.1	null	rpsR	-	4.921180371499698
67	842	L59867	AAK04940.1	null	pepV	-	4.912893304814889
68	1812	L62663	AAK05910.1	null	yshC	-	4.911083486020878
69	1532	L177031	AAK05630.1	null	yphF	-	4.911060677994462
70	1869	L0208	AAK05967.1	null	ftsZ	-	4.910019614567694
71	2139	L191704	AAK06237.1	null	ywaH	-	4.907746778913369
72	2081	L0382	AAK06179.1	null	rpsE	-	4.905108480446176
73	2094	L0418	AAK06192.1	null	rplV	-	4.902880645274436
74	2089	L0410	AAK06187.1	null	rplN	-	4.883845576505967
75	2097	L0419	AAK06195.1	null	rplW	-	4.882982430624243
76	1643	L90622	AAK05741.1	null	yqjA	-	4.880494481472811
77	120	L122849	AAK04218.1	null	ybcG	-	4.851062500076379
78	900	L121483	AAK04998.1	null	mleS	-	4.8396438427524835
79	350	L0339	AAK04448.1	null	rheA	-	4.794123478616201
80	394	L198893	AAK04492.1	null	groEL	-	4.790829318407342
81	2098	L0402	AAK06196.1	null	rplD	-	4.765150962363501
82	2090	L0394	AAK06188.1	null	rpsQ	-	4.752181808749581
83	373	L0347	AAK04471.1	null	lysS	-	4.729372654852522
84	1799	L0138	AAK05897.1	null	rpoC	-	4.683021328305623
85	2099	L0401	AAK06197.1	null	rplC	-	4.660602345426958
86	2100	L0387	AAK06198.1	null	rpsJ	-	4.633766925049256
87	1712	L150515	AAK05810.1	null	serS	-	4.632757850636789
88	566	L161132	AAK04664.1	null	fabI	-	4.631632040220995
89	874	L0415	AAK04972.1	null	rplS	-	4.602661584808203
90	1810	L60596	AAK05908.1	null	pepT	-	4.593737608451163
91	1842	L0416	AAK05940.1	null	rplT	-	4.587857454014331
92	2262	L0389	AAK06360.1	null	rpsL	-	4.547944606020254
93	2096	L0400	AAK06194.1	null	rplB	-	4.542891267534377
94	1333	L0002	AAK05431.1	null	pfk	-	4.541339248577766
95	664	L57408	AAK04762.1	null	pfl	-	4.535549756064805
96	767	L0372	AAK04865.1	null	infB	-	4.511884477915367
97	1339	L177590	AAK05437.1	null	hasC	-	4.502637165560527
98	2009	L0367	AAK06107.1	null	frr	-	4.489613038507955
99	2068	L0136	AAK06166.1	null	rpoA	-	4.453953789248635
100	2253	L0386	AAK06351.1	null	rpsI	-	4.451538535597528
101	381	L186107	AAK04479.1	null	ydiD	-	4.440194222982502
102	764	L173813	AAK04862.1	null	nusA	-	4.430471099394611
103	1833	L84477	AAK05931.1	null	ytaA	-	4.4070689959578875
104	2104	L157316	AAK06202.1	null	nusG	-	4.398570006942422
105	622	L0046	AAK04720.1	null	gnd	-	4.384729448067934
106	198	L199221	AAK04296.1	null	rmlB	-	4.359515294193971
107	408	L12227	AAK04506.1	null	sodA	-	4.35026343231088
108	2053	L0349	AAK06151.1	null	gltX	-	4.346482884848226
109	1390	L31473	AAK05488.1	null	pi317	-	4.287391465939852
110	93	L0096	AAK04191.1	null	rpmGB	-	4.284259661095277
111	144	L142332	AAK04242.1	null	ybeC	-	4.277123113131435
112	1764	L6563	AAK05862.1	null	atpD	-	4.269793033722827
113	1766	L8990	AAK05864.1	null	atpA	-	4.247335328660242
114	1509	L0230	AAK05607.1	null	xylA	-	4.243506929857774
115	1438	L61620	AAK05536.1	null	bmpA	-	4.235776673513042
116	2092	L0412	AAK06190.1	null	rplP	-	4.214894289726691
117	1828	L0345	AAK05926.1	null	asnS	-	4.206011858873336
118	354	L0260	AAK04452.1	null	recA	-	4.201880526508511
119	1074	L85764	AAK05172.1	null	ykiE	-	4.186515337389907
120	1708	L147466	AAK05806.1	null	ptnD	-	4.181955811984914
121	190	L193593	AAK04288.1	null	ybjJ	-	4.181506126965992
122	2155	L13145	AAK06253.1	null	adhE	-	4.162692934160656
123	397	L0125	AAK04495.1	null	llrC	-	4.1397082167643555
124	977	L5126	AAK05075.1	null	ndrH	-	4.139132314290667
125	1800	L0137	AAK05898.1	null	rpoB	-	4.134112478437171
126	931	L156559	AAK05029.1	null	deoD	-	4.114830575522984
127	2077	L140714	AAK06175.1	null	adk	-	4.11327265676669
128	565	L160425	AAK04663.1	null	fabZ1	-	4.113089915655319
129	693	L92295	AAK04791.1	null	ygjB	-	4.098055092128692
130	94	L00096	AAK04192.1	null	rpmF	-	4.092738734743208
131	60	L0035	AAK04158.1	null	pdhC	-	4.0741208449798645
132	21	L0204	AAK04119.1	null	ftsH	-	4.0537406296339125
133	192	L0422	AAK04290.1	null	rpmB	-	4.023981837363398
134	1623	L67370	AAK05721.1	null	yqgE	-	4.02115407456396
135	1587	L0160	AAK05685.1	null	obgL	-	4.01685431854501
136	1707	L146623	AAK05805.1	null	ptnC	-	4.013037950624864
137	621	L7226	AAK04719.1	null	ygaJ	-	4.000566995225549
138	2199	L65440	AAK06297.1	null	ywiE	-	3.997936956862588
139	66	L0358	AAK04164.1	null	trpS	-	3.9973953150629837
140	228	L28204	AAK04326.1	null	yccJ	-	3.9912684926027873
141	775	L0186	AAK04873.1	null	fabF	-	3.9911666544352893
142	2037	L0329	AAK06135.1	null	arcA	-	3.9760329300833996
143	2101	L153973	AAK06199.1	null	mscL	-	3.967475015917407
144	1974	L34138	AAK06072.1	null	yufA	-	3.9641233894934267
145	560	L154885	AAK04658.1	null	def	-	3.9604386501639937
146	570	L165449	AAK04668.1	null	yfgH	-	3.9575825784035903
147	59	L0036	AAK04157.1	null	pdhD	-	3.9559046362375843
148	1335	L173068	AAK05433.1	null	nagA	-	3.944685671019355
149	2131	L184708	AAK06229.1	null	ywaB	-	3.940761780005831
150	291	L91273	AAK04389.1	null	ycjA	-	3.9372407883216605
151	2023	L84096	AAK06121.1	null	glk	-	3.9176150356281463
152	2200	L0118	AAK06298.1	null	glnA	-	3.8902250716346733
153	2127	L0356	AAK06225.1	null	proS	-	3.8770984573988776
154	559	L0004	AAK04657.1	null	gapA	-	3.873988501787436
155	2228	L0095	AAK06326.1	null	asnH	-	3.872203468857351
156	1864	L117685	AAK05962.1	null	ytdB	-	3.870986896350021
157	1495	L127223	AAK05593.1	null	ypcG	-	3.863846843916177
158	783	L193031	AAK04881.1	null	yhjA	-	3.8599249473530146
159	1618	L61727	AAK05716.1	null	yqgA	-	3.856071858369784
160	2024	L85091	AAK06122.1	null	yvaB	-	3.8541194535611902
161	2038	L0344	AAK06136.1	null	argS	-	3.8308824730450204
162	61	L0034	AAK04159.1	null	pdhB	-	3.8294134414425476
163	643	L32389	AAK04741.1	null	ygdA	-	3.8235288398195704
164	421	L27865	AAK04519.1	null	msmK	-	3.823111039163627
165	774	L0185	AAK04872.1	null	fabG1	-	3.8216121888048074
166	898	L118271	AAK04996.1	null	butA	-	3.8174829030708444
167	1644	L0195	AAK05742.1	null	trxA	-	3.811228570573158
168	1914	L175538	AAK06012.1	null	upp	-	3.8091764631218368
169	62	L0033	AAK04160.1	null	pdhA	-	3.7996343996258957
170	161	L0243	AAK04259.1	null	codY	-	3.798820543174183
171	893	L113864	AAK04991.1	null	ppiB	-	3.7930726389908527
172	2025	L85575	AAK06123.1	null	dpsA	-	3.7926775310456406
173	553	L0139	AAK04651.1	null	rpoD	-	3.7906856720508224
174	483	L82103	AAK04581.1	null	pi148	-	3.7852463077620313
175	776	L0187	AAK04874.1	null	accB	-	3.765587456535533
176	1683	L128695	AAK05781.1	null	malE	-	3.7587145426850577
177	1863	L0350	AAK05961.1	null	ileS	-	3.7539127126683476
178	2264	L140621	AAK06362.1	null	yxfA	-	3.74724095618855
179	196	L198323	AAK04294.1	null	cpsM	-	3.746424465213822
180	1040	L56269	AAK05138.1	null	pi233	-	3.738622617545318
181	6	L0161	AAK04104.1	null	yyaL	-	3.738084556472262
182	491	L88252	AAK04589.1	null	pyrG	-	3.7369587107883424
183	673	L72391	AAK04771.1	null	clpP	-	3.7358942200274483
184	1486	L115968	AAK05584.1	null	guaA	-	3.722468010549442
185	296	L94552	AAK04394.1	null	ycjF	-	3.7223314685173783
186	2048	L117074	AAK06146.1	null	yvdD	-	3.721960009530518
187	1911	L0357	AAK06009.1	null	thrS	-	3.7158107824147915
188	1725	L164604	AAK05823.1	null	pmpA	-	3.712924803369546
189	953	L0273	AAK05051.1	null	grpE	-	3.702750100237416
190	1096	L0360	AAK05194.1	null	glyT	-	3.702131576722856
191	220	L21264	AAK04318.1	null	guaB	-	3.698057764167272
192	72	L73210	AAK04170.1	null	yahG	-	3.6853056263843182
193	1878	L130687	AAK05976.1	null	pepC	-	3.6844153189067557
194	2237	L103652	AAK06335.1	null	yxbF	-	3.6835508460243935
195	1081	L0421	AAK05179.1	null	rpmA	-	3.669374208843611
196	574	L168282	AAK04672.1	null	xylH	-	3.66142524051555
197	1706	L1762179	AAK05804.1	null	ptnAB	-	3.6540073072006862
198	1097	L104681	AAK05195.1	null	ylaC	-	3.641244583989856
199	1659	L107797	AAK05757.1	null	pta	-	3.6382634962819824
200	1146	L159396	AAK05244.1	null	xpt	-	3.638223264020305
201	416	L20847	AAK04514.1	null	ptcC	-	3.628756504338212
202	194	L197041	AAK04292.1	null	rmlA	-	3.6234992287240733
203	1890	L142733	AAK05988.1	null	ytgH	-	3.6215643476684694
204	1768	L11208	AAK05866.1	null	atpF	-	3.6194044605200526
205	472	L68137	AAK04570.1	null	pi137	-	3.613622065884379
206	1760	L2385	AAK05858.1	null	glnQ	-	3.608325045326385
207	1283	L113060	AAK05381.1	null	ynbE	-	3.608011837678518
208	768	L0375	AAK04866.1	null	rbfA	-	3.6056962014291503
209	163	L0473	AAK04261.1	null	gatA	-	3.587189292809272
210	1998	L60959	AAK06096.1	null	yuhI	-	3.586535951412821
211	478	L71563	AAK04576.1	null	pi143	-	3.5784280976661695
212	344	L145267	AAK04442.1	null	optA	-	3.571211785568948
213	1440	L63310	AAK05538.1	null	deoC	-	3.570503275189122
214	1860	L112263	AAK05958.1	null	ytcE	-	3.558882347509821
215	305	L102360	AAK04403.1	null	pepN	-	3.5465137452523683
216	1902	L153408	AAK06000.1	null	metK	-	3.546027005124737
217	162	L0475	AAK04260.1	null	gatC	-	3.54079715648715
218	1604	L0227	AAK05702.1	null	pyrR	-	3.5313723789797358
219	608	L197697	AAK04706.1	null	yfjE	-	3.5223645138768815
220	1396	L34899	AAK05494.1	null	pi323	-	3.515620934009776
221	747	L155040	AAK04845.1	null	yhfC	-	3.5144612868550418
222	1395	L33661	AAK05493.1	null	pi322	-	3.5111601760101827
223	333	L132617	AAK04431.1	null	yddB	-	3.4992727240854244
224	311	L110899	AAK04409.1	null	ydbA	-	3.494006703890266
225	384	L189448	AAK04482.1	null	ydiG	-	3.4814855158084943
226	330	L129403	AAK04428.1	null	fhuD	-	3.470409550089519
227	946	L172073	AAK05044.1	null	yjhC	-	3.4690127897554293
228	940	L0196	AAK05038.1	null	trxB1	-	3.468478790834303
229	2229	L96658	AAK06327.1	null	usp45	-	3.465803534515986
230	2170	L29875	AAK06268.1	null	yweD	-	3.465248300951481
231	268	L66233	AAK04366.1	null	ycgG	-	3.465203980290321
232	769	L179409	AAK04867.1	null	pmi	-	3.4618050429828053
233	2013	L73818	AAK06111.1	null	ackA1	-	3.4591230950862237
234	1855	L0325	AAK05953.1	null	pnpA	-	3.458054414642709
235	1731	L171588	AAK05829.1	null	yriD	-	3.4580253929733824
236	1965	L0346	AAK06063.1	null	aspS	-	3.4389093607067256
237	1767	L10679	AAK05865.1	null	atpH	-	3.434208192503227
238	1721	L159386	AAK05819.1	null	pstF	-	3.4308984698101206
239	829	L41335	AAK04927.1	null	noxB	-	3.429839344269114
240	116	L0063	AAK04214.1	null	aroF	-	3.428495808131679
241	199	L320	AAK04297.1	null	rmlC	-	3.4084188790561605
242	224	L26054	AAK04322.1	null	yccF	-	3.404965232368897
243	310	L109162	AAK04408.1	null	ydaG	-	3.4010626054714916
244	2095	L0396	AAK06193.1	null	rpsS	-	3.399377394290849
245	410	L0340	AAK04508.1	null	rheB	-	3.389727399646943
246	1625	L0043	AAK05723.1	null	tkt	-	3.388356416222761
247	777	L0188	AAK04875.1	null	fabZ2	-	3.3865603635952155
248	1724	L0343	AAK05822.1	null	alaS	-	3.3860515509829674
249	424	L35068	AAK04522.1	null	femD	-	3.384035679850509
250	1226	L0080	AAK05324.1	null	ilvC	-	3.3805376707598214
251	390	L195751	AAK04488.1	null	ydjD	-	3.3771267991850835
252	816	L0352	AAK04914.1	null	leuS	-	3.375410577598117
253	2173	L0351	AAK06271.1	null	valS	-	3.371854543419451
254	1793	L34806	AAK05891.1	null	ysfB	-	3.3596333189105545
255	814	L25614	AAK04912.1	null	prsA	-	3.358395157575573
256	318	L117444	AAK04416.1	null	plpA	-	3.3574695215622694
257	755	L0156	AAK04853.1	null	yphL	-	3.3509517997866016
258	828	L39857	AAK04926.1	null	noxA	-	3.342961225076208
259	694	L92686	AAK04792.1	null	nusB	-	3.3367962570480105
260	387	L193909	AAK04485.1	null	pepA	-	3.3359141729529034
261	1616	L0158	AAK05714.1	null	ffh	-	3.334897003674973
262	1906	L157995	AAK06004.1	null	ythC	-	3.3332364286980947
263	1648	L0143	AAK05746.1	null	ccpA	-	3.3221609061279893
264	648	L37539	AAK04746.1	null	ygdF	-	3.320081265784864
265	792	L0353	AAK04890.1	null	metS	-	3.319933542423599
266	633	L22735	AAK04731.1	null	apt	-	3.3151587044025925
267	1862	L114099	AAK05960.1	null	ytdA	-	3.313830155322628
268	510	L106731	AAK04608.1	null	ps208	-	3.310727583774694
269	1844	L95240	AAK05942.1	null	infC	-	3.310698422655343
270	1662	L111159	AAK05760.1	null	yrbB	-	3.3095637695737463
271	1594	L0131	AAK05692.1	null	llrA	-	3.307590291893194
272	975	L0294	AAK05073.1	null	nrdE	-	3.2987578156974195
273	749	L156302	AAK04847.1	null	yhfE	-	3.287046611354713
274	1924	L0047	AAK06022.1	null	rpe	-	3.2864175880391584
275	1892	L144047	AAK05990.1	null	ytgB	-	3.282724326231793
276	941	L0338	AAK05039.1	null	secG	-	3.278912070127941
277	1184	L210	AAK05282.1	null	als	-	3.2701527457682826
278	1673	L123365	AAK05771.1	null	dxsB	-	3.2689137178475014
279	1006	L33556	AAK05104.1	null	glmS	-	3.2656504882952624
280	2051	L121253	AAK06149.1	null	yvdF	-	3.265495825317433
281	729	L0171	AAK04827.1	null	menB	-	3.260676791634189
282	1952	L12179	AAK06050.1	null	purA	-	3.2568796870019074
283	20	L25115	AAK04118.1	null	hpt	-	3.2523158239004326
284	929	L154925	AAK05027.1	null	deoB	-	3.2369438629926655
285	2197	L64445	AAK06295.1	null	ywiC	-	3.2318460898574943
286	702	L104437	AAK04800.1	null	dtpT	-	3.2317415551720257
287	1151	L163602	AAK05249.1	null	clpX	-	3.2300938605308853
288	959	L185031	AAK05057.1	null	fruA	-	3.2274105099874193
289	1068	L80411	AAK05166.1	null	pyrE	-	3.2248805843869164
290	477	L70961	AAK04575.1	null	pi142	-	3.2114575920795203
291	414	L19292	AAK04512.1	null	ptcA	-	3.2095768445223984
292	1451	L72477	AAK05549.1	null	busAB	-	3.206011035659365
293	739	L145739	AAK04837.1	null	floL	-	3.1983324224876117
294	1700	L0113	AAK05798.1	null	otcA	-	3.195856366384317
295	1759	L165	AAK05857.1	null	glnP	-	3.1912381132881094
296	833	L45583	AAK04931.1	null	yieF	-	3.1889194504040175
297	601	L0082	AAK04699.1	null	glyA	-	3.188051615172342
298	1102	L0203	AAK05200.1	null	nadE	-	3.1834920175622567
299	143	L141748	AAK04241.1	null	ybeB	-	3.1829006814751253
300	997	L0335	AAK05095.1	null	lspA	-	3.179444335232101
301	1095	L101560	AAK05193.1	null	glyS	-	3.1791644723436545
302	365	L168484	AAK04463.1	null	ppiA	-	3.178486985998426
303	974	L0295	AAK05072.1	null	nrdF	-	3.177575502345894
304	2010	L70624	AAK06108.1	null	pyrH	-	3.1758469137236602
305	883	L106356	AAK04981.1	null	yjaF	-	3.174423719469197
306	385	L0359	AAK04483.1	null	tyrS	-	3.1726474697295455
307	115	L0334	AAK04213.1	null	secA	-	3.170103074776185
308	1788	L29491	AAK05886.1	null	yseF	-	3.16355234942983
309	2040	L101678	AAK06138.1	null	murC	-	3.161234297249518
310	1857	L109335	AAK05955.1	null	prsB	-	3.1593006172830402
311	1930	L193734	AAK06028.1	null	pdc	-	3.150778829537048
312	146	L143350	AAK04244.1	null	cbr	-	3.14800109270365
313	1641	L88187	AAK05739.1	null	purB	-	3.145017121384556
314	290	L89418	AAK04388.1	null	yciH	-	3.132362176264994
315	1145	L158186	AAK05243.1	null	guaC	-	3.128435317853346
316	1653	L102051	AAK05751.1	null	yraB	-	3.1201295568300176
317	1870	L0207	AAK05968.1	null	ftsA	-	3.119371806108387
318	837	L52034	AAK04935.1	null	trmU	-	3.11803583018511
319	2	L0275	AAK04100.1	null	dnaN	-	3.1156577643206136
320	508	L106117	AAK04606.1	null	ps206	-	3.114399513247167
321	905	L0283	AAK05003.1	null	gyrB	-	3.1060217438589355
322	628	L16806	AAK04726.1	null	ygbE	-	3.1010570515883704
323	1525	L166407	AAK05623.1	null	clpB	-	3.099111924424446
324	1829	L79833	AAK05927.1	null	ysjG	-	3.095520466241264
325	427	L37906	AAK04525.1	null	yedF	-	3.0951199505022533
326	351	L0155	AAK04449.1	null	eraL	-	3.0901756577396715
327	1803	L49741	AAK05901.1	null	pepO	-	3.090104315777462
328	1719	L157144	AAK05817.1	null	pstD	-	3.08299886894878
329	1928	L0355	AAK06026.1	null	pheT	-	3.0752270696594644
330	70	L71174	AAK04168.1	null	plsX	-	3.072785421929266
331	2012	L0224	AAK06110.1	null	ackA2	-	3.071874617378883
332	1124	L137630	AAK05222.1	null	frdC	-	3.071610409977591
333	56	L1005	AAK04154.1	null	yafC	-	3.0679339451147007
334	174	L177520	AAK04272.1	null	celB	-	3.067804921384994
335	813	L0206	AAK04911.1	null	ftsY	-	3.0675585192372794
336	947	L172471	AAK05045.1	null	yjhD	-	3.066778308505401
337	1259	L90005	AAK05357.1	null	dltC	-	3.062379466164078
338	1380	L16574	AAK05478.1	null	pi306	-	3.061174851488256
339	1111	L0282	AAK05209.1	null	gyrA	-	3.0593031366526513
340	99	L101209	AAK04197.1	null	ybaA	-	3.056278430868628
341	669	L63652	AAK04767.1	null	pycA	-	3.0498307422584237
342	563	L158343	AAK04661.1	null	gltS	-	3.0440934795362207
343	1575	L16514	AAK05673.1	null	queA	-	3.037991939752107
344	2046	L115113	AAK06144.1	null	yvdB	-	3.036593750580209
345	1336	L174389	AAK05434.1	null	ynhC	-	3.0353311256317324
346	1177	L193421	AAK05275.1	null	yljD	-	3.0260025901066574
347	1884	L135991	AAK05982.1	null	proC	-	3.0193899517368954
348	1338	L0016	AAK05436.1	null	gpdA	-	3.01467979127216
349	1147	L160092	AAK05245.1	null	pbuX	-	3.014442100380318
350	1458	L84260	AAK05556.1	null	yoiC	-	3.008239919805837
351	67	L68759	AAK04165.1	null	osmC	-	3.0049308565131247
352	1983	L0028	AAK06081.1	null	galK	-	3.004773075537027
353	1586	L29171	AAK05684.1	null	yqcG	-	2.9996338124509743
354	130	L132712	AAK04228.1	null	ybdD	-	2.993914044287849
355	1703	L143791	AAK05801.1	null	cmk	-	2.9875781298531296
356	1558	L324	AAK05656.1	null	pepDB	-	2.982861170124811
357	557	L0221	AAK04655.1	null	clpE	-	2.9779039393794062
358	1765	L8105	AAK05863.1	null	atpG	-	2.9735626326647298
359	892	L112952	AAK04990.1	null	yjbC	-	2.9713889807137424
360	266	L65029	AAK04364.1	null	ycgE	-	2.9660581071693315
361	1967	L0342	AAK06065.1	null	hisS	-	2.963294689367029
362	569	L164312	AAK04667.1	null	yfgG	-	2.9571383430095386
363	1239	L65637	AAK05337.1	null	ymgG	-	2.9541282454959603
364	708	L114370	AAK04806.1	null	rmaB	-	2.9508702738843104
365	2215	L81616	AAK06313.1	null	ywjF	-	2.9503397145887544
366	2211	L79329	AAK06309.1	null	ywjB	-	2.947768215807562
367	191	L195257	AAK04289.1	null	ybjK	-	2.9470830318955508
368	1883	L134450	AAK05981.1	null	glmU	-	2.945438162174112
369	1649	L96847	AAK05747.1	null	pepQ	-	2.9422868021754454
370	2033	L92850	AAK06131.1	null	arcC2	-	2.941645528789971
371	17	L22059	AAK04115.1	null	yacD	-	2.9384852734403517
372	1880	L132777	AAK05978.1	null	pfs	-	2.9375237520273543
373	1058	L70239	AAK05156.1	null	pi251	-	2.928705015319979
374	909	L132251	AAK05007.1	null	yjdE	-	2.927982061608746
375	1999	L61397	AAK06097.1	null	yuhJ	-	2.9174085670241574
376	276	L0008	AAK04374.1	null	enoB	-	2.913022666506025
377	153	L156674	AAK04251.1	null	ybfA	-	2.9098274643046693
378	1565	L6876	AAK05663.1	null	rimM	-	2.9040180050057214
379	341	L140690	AAK04439.1	null	ddl	-	2.9029156862760117
380	1989	L52207	AAK06087.1	null	yugD	-	2.902373555539832
381	1013	L39625	AAK05111.1	null	pi206	-	2.9005328413971236
382	2035	L94890	AAK06133.1	null	arcD1	-	2.899573555569574
383	1023	L45383	AAK05121.1	null	pi216	-	2.893403179742482
384	1900	L150593	AAK05998.1	null	ytgF	-	2.884622874433074
385	614	L2829	AAK04712.1	null	ygaC	-	2.8831606833007846
386	273	L70400	AAK04371.1	null	nrdD	-	2.879385053763487
387	1675	L0135	AAK05773.1	null	llrF	-	2.8768326020018873
388	417	L22116	AAK04515.1	null	bglA	-	2.872951154511753
389	612	L883	AAK04710.1	null	pepM	-	2.862384898815551
390	2207	L0266	AAK06305.1	null	ruvA	-	2.8619209683886315
391	492	L90946	AAK04590.1	null	yejC	-	2.859728919875805
392	1899	L149828	AAK05997.1	null	gmk	-	2.857555014134876
393	347	L148976	AAK04445.1	null	optD	-	2.857116706981116
394	1572	L13187	AAK05670.1	null	hmcM	-	2.8531056799587966
395	393	L198515	AAK04491.1	null	groES	-	2.8507310286992316
396	74	L77482	AAK04172.1	null	yahI	-	2.843341056977888
397	705	L109201	AAK04803.1	null	cydB	-	2.841899053105301
398	77	L80191	AAK04175.1	null	yaiA	-	2.8401107723311183
399	1979	L0024	AAK06077.1	null	galE	-	2.8392246831304195
400	595	L0373	AAK04693.1	null	prfA	-	2.8358754141669844
401	1568	L9737	AAK05666.1	null	yqbA	-	2.8339980570953327
402	165	L0474	AAK04263.1	null	gatB	-	2.8337121371332286
403	15	L1001	AAK04113.1	null	yacB	-	2.832328178729049
404	299	L96217	AAK04397.1	null	ycjI	-	2.832255220786195
405	2034	L93826	AAK06132.1	null	arcC1	-	2.8297722818735576
406	1595	L39365	AAK05693.1	null	yqdA	-	2.82681721160267
407	1792	L33412	AAK05890.1	null	ysfA	-	2.8267659044928606
408	124	L126739	AAK04222.1	null	argG	-	2.81852953013522
409	176	L181168	AAK04274.1	null	dut	-	2.8182295688606422
410	1807	L55758	AAK05905.1	null	adhA	-	2.8141878642905307
411	1893	L0362	AAK05991.1	null	fmt	-	2.8139234930133976
412	773	L0184	AAK04871.1	null	fabD	-	2.8131902058148235
413	1288	L0086	AAK05386.1	null	bcaT	-	2.8128213518796645
414	836	L51063	AAK04934.1	null	yifA	-	2.811901607811337
415	1086	L94534	AAK05184.1	null	ykjF	-	2.810992781264453
416	1590	L0237	AAK05688.1	null	murD	-	2.809714396808093
417	2136	L187771	AAK06234.1	null	htrA	-	2.809351701590944
418	1447	L69000	AAK05545.1	null	yogL	-	2.8056699210213183
419	1661	L109882	AAK05759.1	null	yrbA	-	2.8049373833336553
420	1075	L86251	AAK05173.1	null	ykiF	-	2.8027019727221685
421	943	L169230	AAK05041.1	null	yjgF	-	2.8024816132012678
422	1276	L108430	AAK05374.1	null	ynaG	-	2.8003757273965415
423	1320	L152227	AAK05418.1	null	ynfD	-	2.7943072320259557
424	549	L134243	AAK04647.1	null	murA2	-	2.7896902458225874
425	2044	L0199	AAK06142.1	null	poxL	-	2.789338664870698
426	1163	L175357	AAK05261.1	null	potA	-	2.78776795362347
427	285	L84502	AAK04383.1	null	yciC	-	2.78748423559629
428	2235	L101912	AAK06333.1	null	yxbD	-	2.7856241135544453
429	1882	L133761	AAK05980.1	null	ytfB	-	2.785416140873644
430	1994	L56431	AAK06092.1	null	yuhE	-	2.78377226744553
431	540	L0088	AAK04638.1	null	cysM	-	2.7821002469054013
432	910	L133825	AAK05008.1	null	yjdF	-	2.781518274461581
433	1650	L98109	AAK05748.1	null	yqjD	-	2.7809001836015277
434	71	L1009	AAK04169.1	null	yahA	-	2.780517582631827
435	1858	L110467	AAK05956.1	null	ytcD	-	2.778529152704577
436	2224	L0272	AAK06322.1	null	dnaJ	-	2.7764656538368926
437	312	L113067	AAK04410.1	null	murA1	-	2.775930696218537
438	1130	L144334	AAK05228.1	null	yleC	-	2.7734733093801913
439	1867	L119731	AAK05965.1	null	ytdE	-	2.765788294836223
440	1541	L182559	AAK05639.1	null	thyA	-	2.7654409056941165
441	1281	L111484	AAK05379.1	null	ynbD	-	2.7653755854951942
442	1677	L128690	AAK05775.1	null	mapA	-	2.7639666493707873
443	2209	L75803	AAK06307.1	null	ywjA	-	2.7606830417652746
444	2140	L192043	AAK06238.1	null	ywaI	-	2.759385044965489
445	348	L150031	AAK04446.1	null	optF	-	2.758670330848198
446	2006	L67708	AAK06104.1	null	pmsR	-	2.755046393625598
447	345	L147009	AAK04443.1	null	optB	-	2.7498152648018834
448	1806	L53929	AAK05904.1	null	murE	-	2.748064440086766
449	979	L0290	AAK05077.1	null	parE	-	2.7476760216201677
450	112	L114325	AAK04210.1	null	ybbE	-	2.747107674796424
451	690	L0363	AAK04788.1	null	ksgA	-	2.74470759951503
452	1342	L179531	AAK05440.1	null	ispB	-	2.7438588610163457
453	998	L25787	AAK05096.1	null	rluD	-	2.742993637070148
454	2086	L0391	AAK06184.1	null	rpsN	-	2.7424106004749067
455	2103	L0092	AAK06201.1	null	thrC	-	2.73872484357902
456	675	L73853	AAK04773.1	null	yghC	-	2.738102056639693
457	319	L118475	AAK04417.1	null	plpB	-	2.7368033422406213
458	2007	L68401	AAK06105.1	null	yuiC	-	2.7359284699756237
459	1847	L97777	AAK05945.1	null	gidA	-	2.7358286659853572
460	2128	L181494	AAK06226.1	null	yvjB	-	2.731750371756075
461	389	L195348	AAK04487.1	null	trxH	-	2.7316663479857084
462	714	L119891	AAK04812.1	null	yhcA	-	2.729875030320469
463	719	L125485	AAK04817.1	null	yhcG	-	2.7271458375151476
464	2154	L11851	AAK06252.1	null	ywcC	-	2.72624159393475
465	1349	L186490	AAK05447.1	null	yniH	-	2.7235428951899325
466	901	L123159	AAK04999.1	null	mleP	-	2.7201504770804106
467	1552	L192589	AAK05650.1	null	pydA	-	2.7185294140865315
468	1463	L0049	AAK05561.1	null	trpB	-	2.7174905706606323
469	1105	L113931	AAK05203.1	null	cobQ	-	2.7167626840018437
470	63	L64373	AAK04161.1	null	lplL	-	2.714746428919247
471	179	L184159	AAK04277.1	null	ybiD	-	2.7114725924672056
472	1183	L198787	AAK05281.1	null	yljJ	-	2.709663608708697
473	894	L114402	AAK04992.1	null	yjbE	-	2.708175706814572
474	541	L127411	AAK04639.1	null	acmD	-	2.7045017642286306
475	782	L0089	AAK04880.1	null	cysK	-	2.7031672234490514
476	155	L158834	AAK04253.1	null	ybfE	-	2.7023431200549983
477	2196	L63900	AAK06294.1	null	ywiB	-	2.700875296656342
478	498	L98583	AAK04596.1	null	yejH	-	2.6942996643402646
479	1809	L58790	AAK05907.1	null	yshA	-	2.685847657408398
480	778	L0189	AAK04876.1	null	accC	-	2.684909329078534
481	1328	L165279	AAK05426.1	null	yngE	-	2.6842833971963147
482	753	L159954	AAK04851.1	null	yhgA	-	2.6833475579216386
483	2220	L0044	AAK06318.1	null	zwf	-	2.682986132531684
484	379	L183112	AAK04477.1	null	ydiB	-	2.6819172727716105
485	2179	L37880	AAK06277.1	null	ywfF	-	2.680066584428595
486	1228	L0321	AAK05326.1	null	aldB	-	2.6798613760339767
487	674	L73160	AAK04772.1	null	yghB	-	2.679443155739207
488	1366	L2866	AAK05464.1	null	yoaB	-	2.678245295183701
489	1720	L158188	AAK05818.1	null	pstE	-	2.673539892500699
490	1047	L60254	AAK05145.1	null	pi240	-	2.673067578924044
491	1162	L173881	AAK05260.1	null	murB	-	2.6714678410524737
492	1837	L88446	AAK05935.1	null	oppA	-	2.6694176658367312
493	642	L0222	AAK04740.1	null	clpC	-	2.6649474706027574
494	1907	L159324	AAK06005.1	null	acmB	-	2.664093091662948
495	2236	L103195	AAK06334.1	null	yxbE	-	2.6634857194929715
496	973	L2	AAK05071.1	null	ftsX	-	2.6607284254357584
497	342	L141766	AAK04440.1	null	murF	-	2.660374418913992
498	561	L155602	AAK04659.1	null	yffD	-	2.660022947608858
499	955	L180241	AAK05053.1	null	mycA	-	2.6598933775755262
500	193	L196216	AAK04291.1	null	ybjB	-	2.6598901502820196
501	1583	L26722	AAK05681.1	null	yqcD	-	2.659642866966046
502	1912	L173045	AAK06010.1	null	ytjA	-	2.657606417704873
503	1563	L5610	AAK05661.1	null	yqaD	-	2.655783591993258
504	1695	L133858	AAK05793.1	null	yrfB	-	2.6557573564022987
505	1929	L0354	AAK06027.1	null	pheS	-	2.6544881157889137
506	1149	L161988	AAK05247.1	null	ylgC	-	2.6541148001827453
507	868	L91444	AAK04966.1	null	mraY	-	2.6537304458968354
508	1343	L180469	AAK05441.1	null	gidB	-	2.6527125243042753
509	600	L189883	AAK04698.1	null	yfjA	-	2.652601902325491
510	337	L135351	AAK04435.1	null	ahpC	-	2.6503295679654473
511	1656	L0211	AAK05754.1	null	ftsK	-	2.6497308814920384
512	1571	L11745	AAK05669.1	null	thiL	-	2.64817360687298
513	256	L52686	AAK04354.1	null	ycfD	-	2.6473733162310147
514	180	L185517	AAK04278.1	null	ybiE	-	2.646242341070256
515	539	L124415	AAK04637.1	null	yfcG	-	2.646159763274567
516	1434	L57401	AAK05532.1	null	yofM	-	2.6449817843934005
517	1697	L136332	AAK05795.1	null	yrfC	-	2.643819019472982
518	114	L115551	AAK04212.1	null	acpD	-	2.642278137885279
519	2105	L158071	AAK06203.1	null	secE	-	2.641559439954779
520	1132	L146642	AAK05230.1	null	yleE	-	2.639935444556338
521	404	L7866	AAK04502.1	null	yeaG	-	2.6381694939990754
522	2185	L53699	AAK06283.1	null	gntZ	-	2.637259356325742
523	1960	L18647	AAK06058.1	null	yudH	-	2.6360349677519044
524	1327	L162597	AAK05425.1	null	yngB	-	2.634957560334305
525	1439	L62931	AAK05537.1	null	cdd	-	2.634350196896258
526	445	L52711	AAK04543.1	null	pi110	-	2.6325741227707247
527	142	L141485	AAK04240.1	null	ybeA	-	2.632247354125003
528	2078	L0333	AAK06176.1	null	secY	-	2.631926814746851
529	983	L9876	AAK05081.1	null	ykbA	-	2.6315789561005833
530	1186	L3227	AAK05284.1	null	mae	-	2.6293718532975467
531	391	L196579	AAK04489.1	null	noxE	-	2.6242839255606705
532	1388	L25762	AAK05486.1	null	pi314	-	2.6238555660054725
533	226	L26998	AAK04324.1	null	yccH	-	2.623779818975375
534	1505	L0234	AAK05603.1	null	xynB	-	2.6202479719809166
535	1452	L74195	AAK05550.1	null	busAA	-	2.619467219011465
536	1284	L0121	AAK05382.1	null	lysA	-	2.617516426677505
537	937	L162009	AAK05035.1	null	yjgC	-	2.615353307786658
538	627	L15964	AAK04725.1	null	ygbD	-	2.6145697113285165
539	1553	L193644	AAK05651.1	null	pmsX	-	2.6137723439682254
540	711	L116532	AAK04809.1	null	lmrA	-	2.612712598041008
541	1108	L0159	AAK05206.1	null	lepA	-	2.6108719210737834
542	75	L1010	AAK04173.1	null	yahB	-	2.6081410626080515
543	1017	L41778	AAK05115.1	null	pi210	-	2.6052347655454873
544	2003	L0239	AAK06101.1	null	rcfA	-	2.605057399307586
545	1182	L197809	AAK05280.1	null	yljI	-	2.60501999149583
546	895	L114884	AAK04993.1	null	yjbF	-	2.6048983531932333
547	236	L34092	AAK04334.1	null	ycdG	-	2.603405929788131
548	1363	L198033	AAK05461.1	null	carB	-	2.6033879309272274
549	870	L92987	AAK04968.1	null	yijC	-	2.602849051560678
550	659	L52030	AAK04757.1	null	ygfA	-	2.6004429426016724
551	758	L167770	AAK04856.1	null	yhgE	-	2.599430765870269
552	2214	L80315	AAK06312.1	null	ywjE	-	2.598984046128975
553	1715	L153665	AAK05813.1	null	phoU	-	2.598488068599407
554	1152	L00157	AAK05250.1	null	ysxL	-	2.598106518854708
555	1603	L46118	AAK05701.1	null	pyrP	-	2.5977612002996544
556	796	L3272	AAK04894.1	null	yiaD	-	2.5940720377189876
557	1245	L0013	AAK05343.1	null	glpD	-	2.592537523742857
558	1615	L56232	AAK05713.1	null	yqfF	-	2.592506109464121
559	320	L119452	AAK04418.1	null	plpC	-	2.591488648397277
560	635	L24228	AAK04733.1	null	ygcC	-	2.5910116154517286
561	1432	L54580	AAK05530.1	null	pi359	-	2.5892000333329888
562	2212	L79834	AAK06310.1	null	ywjC	-	2.5889355806669196
563	1481	L108911	AAK05579.1	null	dxsA	-	2.5888060006827533
564	1682	L128694	AAK05780.1	null	dexC	-	2.5885049328247485
565	317	L116212	AAK04415.1	null	ydbH	-	2.5871174383633284
566	1441	L63985	AAK05539.1	null	yogE	-	2.584681239620581
567	1735	L176579	AAK05833.1	null	yrjD	-	2.583141284296081
568	1816	L67527	AAK05914.1	null	ysiC	-	2.5824926253747797
569	2115	L167426	AAK06213.1	null	zitS	-	2.582112667892966
570	935	L159505	AAK05033.1	null	fhs	-	2.58154113792242
571	1921	L183012	AAK06019.1	null	ytjH	-	2.5812098807304453
572	1622	L66199	AAK05720.1	null	asd	-	2.579692982605362
573	606	L196178	AAK04704.1	null	yfjC	-	2.577673584818048
574	780	L0190	AAK04878.1	null	accA	-	2.574841082149732
575	811	L22687	AAK04909.1	null	yicB	-	2.571904787177182
576	1480	L108008	AAK05578.1	null	ypaI	-	2.5711412476369713
577	422	L29321	AAK04520.1	null	nifJ	-	2.570927474208046
578	620	L6768	AAK04718.1	null	ygaI	-	2.569028862231635
579	2227	L93420	AAK06325.1	null	yxbA	-	2.5662978335108875
580	1330	L167877	AAK05428.1	null	yngG	-	2.564777393736738
581	980	L8551	AAK05078.1	null	ykaE	-	2.5644135116980844
582	697	L95975	AAK04795.1	null	glgC	-	2.5640075222440117
583	1512	L152487	AAK05610.1	null	purE	-	2.5634712195171887
584	1996	L58125	AAK06094.1	null	ecsA	-	2.563333332466992
585	1109	L119013	AAK05207.1	null	ylbE	-	2.5633047067162904
586	939	L164012	AAK05037.1	null	yjgE	-	2.562791014016957
587	1795	L37085	AAK05893.1	null	ysfD	-	2.5584988064617606
588	1927	L188798	AAK06025.1	null	yuaE	-	2.5569261140405475
589	1589	L0238	AAK05687.1	null	murG	-	2.5568587529035347
590	763	L173151	AAK04861.1	null	yhhE	-	2.5565859439940803
591	1072	L84257	AAK05170.1	null	ykiC	-	2.555421609426319
592	151	L148778	AAK04249.1	null	ybeF	-	2.553673815744829
593	2242	L0157	AAK06340.1	null	thdF	-	2.552445377479609
594	2061	L129431	AAK06159.1	null	yveH	-	2.5503838597605966
595	1261	L91510	AAK05359.1	null	dltA	-	2.5497812659561014
596	446	L53019	AAK04544.1	null	pi111	-	2.5488876861459517
597	1681	L128693	AAK05779.1	null	dexA	-	2.5480332471912823
598	1329	L166804	AAK05427.1	null	yngF	-	2.547996092829473
599	406	L10014	AAK04504.1	null	yebA	-	2.5478493550305106
600	111	L112776	AAK04209.1	null	ctrA	-	2.5476018894190537
601	1887	L138452	AAK05985.1	null	pknB	-	2.547321576755985
602	2022	L83865	AAK06120.1	null	yvaA	-	2.5452011795153053
603	1560	L3279	AAK05658.1	null	yqaB	-	2.5449490239279764
604	924	L150584	AAK05022.1	null	tagD2	-	2.543886220692947
605	1791	L32195	AAK05889.1	null	yseI	-	2.543545293918968
606	1717	L155408	AAK05815.1	null	pstB	-	2.543497972326965
607	248	L45677	AAK04346.1	null	dhaL	-	2.543423766240482
608	2218	L83481	AAK06316.1	null	yxaA	-	2.542226924962212
609	1178	L193873	AAK05276.1	null	yljE	-	2.5395351653439944
610	154	L157472	AAK04252.1	null	ybfD	-	2.539487712058171
611	307	L106489	AAK04405.1	null	napB	-	2.539245909081948
612	2014	L74738	AAK06112.1	null	yujA	-	2.535627919608865
613	1888	L140754	AAK05986.1	null	pppL	-	2.533502705438274
614	1191	L0041	AAK05289.1	null	citF	-	2.5333452410954354
615	704	L107726	AAK04802.1	null	cydA	-	2.531531412236194
616	295	L93500	AAK04393.1	null	gcp	-	2.531000950632203
617	322	L121289	AAK04420.1	null	ydcB	-	2.5297930003417033
618	106	L0213	AAK04204.1	null	relA	-	2.529409905870755
619	1106	L114717	AAK05204.1	null	ylbD	-	2.528790425844586
620	468	L64021	AAK04566.1	null	pi133	-	2.525011540779466
621	1591	L0235	AAK05689.1	null	glnB	-	2.5247747763334027
622	426	L37338	AAK04524.1	null	yedE	-	2.5247202287017037
623	1736	L177346	AAK05834.1	null	yrjE	-	2.5238600281555206
624	1851	L0348	AAK05949.1	null	cysS	-	2.522468805542671
625	2151	L7722	AAK06249.1	null	ezrA	-	2.5212331609909144
626	602	L192354	AAK04700.1	null	yfjB	-	2.5204857987026483
627	292	L91807	AAK04390.1	null	ycjB	-	2.519333459196077
628	984	L0291	AAK05082.1	null	parC	-	2.519159330594342
629	662	L54546	AAK04760.1	null	fadD	-	2.517814005749098
630	2137	L189090	AAK06235.1	null	ywaF	-	2.514903207587644
631	1696	L0112	AAK05794.1	null	arcC3	-	2.514618842103542
632	2108	L160485	AAK06206.1	null	pbp2A	-	2.514547208244993
633	830	L43452	AAK04928.1	null	sdaB	-	2.513674305270158
634	736	L142722	AAK04834.1	null	ansB	-	2.512521337884964
635	1991	L54059	AAK06089.1	null	yuhB	-	2.510900453639628
636	2193	L59950	AAK06291.1	null	lysP	-	2.5103735323419225
637	543	L129183	AAK04641.1	null	ponA	-	2.5091467413911994
638	349	L0369	AAK04447.1	null	prfC	-	2.5091458048731456
639	1293	L0320	AAK05391.1	null	rnhB	-	2.5087782562213277
640	461	L60929	AAK04559.1	null	pi126	-	2.508682451731942
641	437	L48504	AAK04535.1	null	pi102	-	2.507945636985131
642	403	L7612	AAK04501.1	null	yeaF	-	2.507487218875424
643	1524	L165202	AAK05622.1	null	purM	-	2.5066292988575722
644	526	L114740	AAK04624.1	null	yfbI	-	2.5064246514140387
645	339	L137682	AAK04437.1	null	pbp2B	-	2.503684293606477
646	834	L45966	AAK04932.1	null	copA	-	2.5032597399310967
647	1087	L95012	AAK05185.1	null	dgkA	-	2.503021623414327
648	1230	L0298	AAK05328.1	null	topA	-	2.502861565990916
649	420	L26628	AAK04518.1	null	yecE	-	2.502202697645422
650	267	L65707	AAK04365.1	null	ycgF	-	2.501648744397723
651	1519	L160442	AAK05617.1	null	hprT	-	2.5010489493730397
652	1977	L35965	AAK06075.1	null	rmeD	-	2.50102015630289
653	2138	L190226	AAK06236.1	null	ywaG	-	2.500450331083714
654	1154	L0175	AAK05252.1	null	folE	-	2.4995120202307057
655	400	L5532	AAK04498.1	null	yeaC	-	2.497178622273679
656	519	L111351	AAK04617.1	null	yfbB	-	2.4958730339146182
657	936	L161266	AAK05034.1	null	yjgB	-	2.4936345033357994
658	743	L150333	AAK04841.1	null	yhfA	-	2.49315333282719
659	440	L50391	AAK04538.1	null	pi105	-	2.4921813334646945
660	1961	L19272	AAK06059.1	null	yudI	-	2.4917000760812593
661	1033	L50874	AAK05131.1	null	pi226	-	2.491598455067381
662	1502	L138230	AAK05600.1	null	ptk	-	2.4908365630088074
663	1959	L17654	AAK06057.1	null	yudG	-	2.490681010896085
664	971	L0374	AAK05069.1	null	prfB	-	2.4899882285109616
665	1592	L0236	AAK05690.1	null	amtB	-	2.48830032486141
666	1290	L123581	AAK05388.1	null	gadB	-	2.487442243328695
667	1460	L90678	AAK05558.1	null	ptbA	-	2.4870202079463986
668	23	L32907	AAK04121.1	null	mtlF	-	2.4867197133809973
669	429	L0001	AAK04527.1	null	pgmB	-	2.4846993264362554
670	2060	L128737	AAK06158.1	null	yveG	-	2.484685044065924
671	221	L22900	AAK04319.1	null	yqeL	-	2.4843391882487182
672	2263	L139168	AAK06361.1	null	dacA	-	2.481650082702655
673	855	L0255	AAK04953.1	null	xseB	-	2.4812863093037363
674	1302	L136652	AAK05400.1	null	yndG	-	2.4810485365970556
675	1110	L119780	AAK05208.1	null	ylcA	-	2.4807631257543052
676	123	L125116	AAK04221.1	null	blt	-	2.4807161823835813
677	1651	L100263	AAK05749.1	null	yqjE	-	2.480382899170298
678	1224	L0078	AAK05322.1	null	ilvB	-	2.4787706859586622
679	1962	L20683	AAK06060.1	null	yudJ	-	2.4786729792618156
680	352	L00396	AAK04450.1	null	asnB	-	2.478334652204353
681	1950	L9964	AAK06048.1	null	chiA	-	2.475644609289903
682	1531	L176360	AAK05629.1	null	purQ	-	2.4739205661071018
683	1561	L0094	AAK05659.1	null	dapB	-	2.4734522716341107
684	1385	L21300	AAK05483.1	null	pi311	-	2.4729506473813565
685	859	L82250	AAK04957.1	null	ahrC	-	2.4728657628573716
686	2258	L0337	AAK06356.1	null	sipL	-	2.4726723679755813
687	2057	L127611	AAK06155.1	null	yveD	-	2.471837186313826
688	1992	L55194	AAK06090.1	null	yuhC	-	2.469080543605198
689	1534	L178204	AAK05632.1	null	yphH	-	2.4690269885820433
690	1231	L56416	AAK05329.1	null	gidC	-	2.4685878152316545
691	1488	L118696	AAK05586.1	null	ypbG	-	2.467661480913099
692	281	L79267	AAK04379.1	null	ychH	-	2.4676495395211147
693	1744	L0057	AAK05842.1	null	aroA	-	2.46636934875166
694	1179	L195271	AAK05277.1	null	yljF	-	2.464684335111822
695	1264	L94809	AAK05362.1	null	thiM	-	2.4633649390073393
696	173	L176316	AAK04271.1	null	ybhE	-	2.4612127510887225
697	2052	L122198	AAK06150.1	null	yvdG	-	2.4605836812100206
698	750	L157023	AAK04848.1	null	yhfF	-	2.4605386516647663
699	1472	L102062	AAK05570.1	null	rmaC	-	2.4602383791718982
700	804	L12942	AAK04902.1	null	yibB	-	2.459876121249426
701	1970	L29672	AAK06068.1	null	pgsA	-	2.4596859458543685
702	853	L76582	AAK04951.1	null	folD	-	2.4593400207867795
703	649	L37749	AAK04747.1	null	ygdE	-	2.458921235511767
704	1602	L45002	AAK05700.1	null	pyrB	-	2.458614771261338
705	1428	L52331	AAK05526.1	null	pi355	-	2.4582901318250685
706	2142	L0270	AAK06240.1	null	polA	-	2.457773966827317
707	1588	L0209	AAK05686.1	null	ftsQ	-	2.4572039354394044
708	383	L187315	AAK04481.1	null	ydiF	-	2.4565745517584614
709	1901	L152419	AAK05999.1	null	ytgG	-	2.4547895959285775
710	752	L0281	AAK04850.1	null	dnaI	-	2.4547550911170717
711	744	L151062	AAK04842.1	null	yhfB	-	2.454388236172761
712	1421	L0301	AAK05519.1	null	pi348	-	2.4543441751791315
713	1718	L156251	AAK05816.1	null	pstC	-	2.4535819686585425
714	1922	L184033	AAK06020.1	null	yuaA	-	2.4534545936857
715	1737	L178172	AAK05835.1	null	yrjF	-	2.4531515467203544
716	1143	L156445	AAK05241.1	null	ylfH	-	2.452734153518472
717	2245	L115500	AAK06343.1	null	phnA	-	2.4522368062357844
718	1520	L161121	AAK05618.1	null	ypgB	-	2.451388101364049
719	1491	L121794	AAK05589.1	null	ypcC	-	2.451228059686205
720	897	L117145	AAK04995.1	null	butB	-	2.450455164975914
721	2162	L21952	AAK06260.1	null	kdtB	-	2.4495531509854347
722	2141	L193121	AAK06239.1	null	ywbA	-	2.4466872814963603
723	573	L167675	AAK04671.1	null	dfpB	-	2.4456944653060178
724	489	L86338	AAK04587.1	null	yeiF	-	2.4448651280495564
725	1208	L0066	AAK05306.1	null	hisG	-	2.4437384622039167
726	1750	L192122	AAK05848.1	null	ysaC	-	2.443039939302986
727	618	L4822	AAK04716.1	null	ptsK	-	2.443039421223379
728	1158	L169971	AAK05256.1	null	dukB	-	2.442819100085689
729	802	L0326	AAK04900.1	null	rnc	-	2.442168768961312
730	346	L147936	AAK04444.1	null	optC	-	2.4421277462940805
731	1462	L0048	AAK05560.1	null	trpA	-	2.4407724706889415
732	938	L163056	AAK05036.1	null	yjgD	-	2.4406227139400376
733	1120	L0287	AAK05218.1	null	pcrA	-	2.4399461667766866
734	1121	L0288	AAK05219.1	null	mutX	-	2.439604246312613
735	1530	L173921	AAK05628.1	null	purL	-	2.4382939292405212
736	129	L131778	AAK04227.1	null	ybdC	-	2.4382498985246164
737	1275	L107724	AAK05373.1	null	rluB	-	2.436315935762767
738	856	L79277	AAK04954.1	null	yihF	-	2.435585528855262
739	2238	L104115	AAK06336.1	null	yxcA	-	2.43536134352234
740	1975	L0261	AAK06073.1	null	recF	-	2.4335795753910587
741	1904	L157237	AAK06002.1	null	ythA	-	2.4324045582771263
742	794	L1530	AAK04892.1	null	yiaB	-	2.431839836960156
743	2056	L126998	AAK06154.1	null	yveC	-	2.431744923773049
744	1131	L145238	AAK05229.1	null	yleD	-	2.430489630093399
745	2217	L83104	AAK06315.1	null	ywjH	-	2.4272839119766902
746	740	L0097	AAK04838.1	null	thrA	-	2.4265209322105434
747	572	L166912	AAK04670.1	null	dfpA	-	2.4264923528997726
748	258	L56208	AAK04356.1	null	ycfF	-	2.4264171272823907
749	1818	L0256	AAK05916.1	null	uvrA	-	2.4261170436802018
750	762	L172519	AAK04860.1	null	yhhD	-	2.4258422318320187
751	718	L124252	AAK04816.1	null	yhcE	-	2.4256081493918575
752	942	L0323	AAK05040.1	null	vacB1	-	2.4247237289754855
753	57	L56488	AAK04155.1	null	araT	-	2.4245592018412094
754	1067	L78458	AAK05165.1	null	ykhK	-	2.4227299096018
755	1018	L42302	AAK05116.1	null	pi211	-	2.422041298220374
756	1716	L154481	AAK05814.1	null	pstA	-	2.421184606770916
757	1337	L175712	AAK05435.1	null	ynhD	-	2.4200557790988344
758	1468	L0052	AAK05566.1	null	trpD	-	2.4191324824389633
759	1083	L92497	AAK05181.1	null	ykjC	-	2.4169847218626264
760	309	L108503	AAK04407.1	null	ydaF	-	2.4169492017761276
761	687	L87336	AAK04785.1	null	ygiI	-	2.4168810326630212
762	293	L92414	AAK04391.1	null	ycjC	-	2.416341650097809
763	302	L99004	AAK04400.1	null	phnE	-	2.415336656316339
764	1813	L63811	AAK05911.1	null	pflA	-	2.414816565774152
765	76	L79507	AAK04174.1	null	yahD	-	2.4148031460339485
766	304	L101699	AAK04402.1	null	tpx	-	2.4145435450431494
767	1562	L4747	AAK05660.1	null	yqaC	-	2.414016874079113
768	1859	L111126	AAK05957.1	null	nifS	-	2.4133779329624008
769	1046	L59621	AAK05144.1	null	pi239	-	2.4131853719409593
770	2241	L110351	AAK06339.1	null	yxcD	-	2.4126861550243963
771	1155	L0176	AAK05253.1	null	folP	-	2.412353569322317
772	280	L78434	AAK04378.1	null	ychG	-	2.4097098428925348
773	2190	L0302	AAK06288.1	null	ssbB	-	2.4089486894476675
774	695	L93919	AAK04793.1	null	ygjD	-	2.4084997594025537
775	343	L143312	AAK04441.1	null	optS	-	2.4079036120118955
776	1518	L158710	AAK05616.1	null	purH	-	2.4071012671523953
777	1506	L0233	AAK05604.1	null	xynT	-	2.4067739722243364
778	882	L103741	AAK04980.1	null	yjaE	-	2.405066310986012
779	1657	L106425	AAK05755.1	null	yraE	-	2.4030059065743044
780	432	L44267	AAK04530.1	null	yeeD	-	2.4009046699457826
781	1982	L0027	AAK06080.1	null	galT	-	2.398308341237951
782	1538	L179660	AAK05636.1	null	ypiA	-	2.3975885159995425
783	1894	L145420	AAK05992.1	null	yteG	-	2.396293104484259
784	1122	L0289	AAK05220.1	null	tag	-	2.394970193768537
785	1459	L89194	AAK05557.1	null	bglH	-	2.3945174564639378
786	278	L76755	AAK04376.1	null	ychE	-	2.39400969159117
787	2255	L130944	AAK06353.1	null	yxeA	-	2.393561426909373
788	100	L101706	AAK04198.1	null	ybaB	-	2.3923692061366335
789	1024	L45936	AAK05122.1	null	pi217	-	2.3916356026938277
790	1474	L104065	AAK05572.1	null	ypaD	-	2.389611564334903
791	1671	L121426	AAK05769.1	null	yrcA	-	2.3876064696098536
792	663	L56275	AAK04761.1	null	ygfE	-	2.3875467313604455
793	1757	L0061	AAK05855.1	null	aroE	-	2.3864905792240765
794	748	L155396	AAK04846.1	null	yhfD	-	2.3860983378796212
795	1796	L37916	AAK05894.1	null	gltQ	-	2.385851255672287
796	2032	L91456	AAK06130.1	null	arcT	-	2.385822260218003
797	1498	L130682	AAK05596.1	null	ypdB	-	2.38579471203091
798	1925	L187329	AAK06023.1	null	yuaC	-	2.3856490042166145
799	479	L72137	AAK04577.1	null	pi144	-	2.3848121260305954
800	1294	L128951	AAK05392.1	null	ylqL	-	2.384539253185695
801	1577	L18033	AAK05675.1	null	yqbI	-	2.3839832021757794
802	1554	L194226	AAK05652.1	null	ypjF	-	2.3827946195320324
803	1157	L0177	AAK05255.1	null	folC	-	2.3826116328639864
804	742	L0248	AAK04840.1	null	rmaA	-	2.380490509268086
805	626	L15012	AAK04724.1	null	miaA	-	2.3798128966416483
806	1229	L52644	AAK05327.1	null	aldR	-	2.379714631242689
807	818	L31294	AAK04916.1	null	yidB	-	2.3787386195002527
808	1727	L166370	AAK05825.1	null	pepF	-	2.3771828997439948
809	1536	L178933	AAK05634.1	null	yphJ	-	2.3761550591866367
810	1159	L0090	AAK05257.1	null	hom	-	2.3756836565141506
811	1580	L24314	AAK05678.1	null	yqcA	-	2.375118153820371
812	1881	L133490	AAK05979.1	null	ytfA	-	2.373918343322582
813	316	L115671	AAK04414.1	null	ydbF	-	2.373113273338682
814	494	L92927	AAK04592.1	null	yejE	-	2.371346943989517
815	1830	L0098	AAK05928.1	null	aspB	-	2.37061754733162
816	2129	L182799	AAK06227.1	null	cdsA	-	2.3701447249957335
817	158	L160556	AAK04256.1	null	ybgA	-	2.369325865875222
818	1601	L43866	AAK05699.1	null	carA	-	2.3687691797484294
819	738	L145357	AAK04836.1	null	yheE	-	2.3676008269553575
820	1763	L5953	AAK05861.1	null	atpE	-	2.3651482236158685
821	1257	L85514	AAK05355.1	null	mgtA	-	2.3646650555154873
822	839	L54803	AAK04937.1	null	udp	-	2.364369499399204
823	7	L12334	AAK04105.1	null	yabB	-	2.3621872513745474
824	1685	L128697	AAK05783.1	null	malG	-	2.361815535571982
825	2167	L26428	AAK06265.1	null	yweB	-	2.3617488459625933
826	362	L166082	AAK04460.1	null	ydgI	-	2.361691491473686
827	1607	L49325	AAK05705.1	null	yqeI	-	2.3614374038463195
828	949	L174407	AAK05047.1	null	yjhF	-	2.3601262159956753
829	1209	L0067	AAK05307.1	null	hisD	-	2.3601014444834805
830	843	L61355	AAK04941.1	null	acpS	-	2.359200521962299
831	150	L148007	AAK04248.1	null	ybeM	-	2.357358321181609
832	1341	L179010	AAK05439.1	null	ynhI	-	2.357100242994226
833	2124	L0278	AAK06222.1	null	polC	-	2.3570905108667946
834	321	L120334	AAK04419.1	null	plpD	-	2.3553222924703374
835	846	L0197	AAK04944.1	null	gshR	-	2.354563042181147
836	178	L183216	AAK04276.1	null	ybiC	-	2.3540901326902586
837	1614	L55584	AAK05712.1	null	yqfE	-	2.353660491985202
838	358	L163307	AAK04456.1	null	ydgE	-	2.3531506615937943
839	594	L185472	AAK04692.1	null	yfiH	-	2.3528863230559702
840	1066	L77381	AAK05164.1	null	ykhI	-	2.3528408974385377
841	1346	L182555	AAK05444.1	null	pydB	-	2.3522615700884293
842	386	L191431	AAK04484.1	null	pbp1B	-	2.3519559010079623
843	571	L166479	AAK04669.1	null	yfgL	-	2.351151038579463
844	1479	L0247	AAK05577.1	null	rmeB	-	2.3507511595913697
845	1822	L73435	AAK05920.1	null	ysjA	-	2.3503979009495275
846	1223	L0077	AAK05321.1	null	ilvD	-	2.349334702361989
847	1872	L0330	AAK05970.1	null	trmH	-	2.34863811388909
848	265	L63684	AAK04363.1	null	ycgD	-	2.3476432445154756
849	1949	L9255	AAK06047.1	null	yucF	-	2.3471529376066123
850	1100	L107468	AAK05198.1	null	ylaF	-	2.3466981966131155
851	493	L92464	AAK04591.1	null	yejD	-	2.345651604639045
852	1113	L125196	AAK05211.1	null	ylcC	-	2.345184181102016
853	781	L0181	AAK04879.1	null	metB2	-	2.345036296201674
854	2178	L36841	AAK06276.1	null	ywfE	-	2.3432890862220677
855	324	L123147	AAK04422.1	null	ydcD	-	2.340149322140386
856	271	L68363	AAK04369.1	null	ycgJ	-	2.338566571782057
857	2192	L58643	AAK06290.1	null	bacA	-	2.338558620558411
858	1112	L124107	AAK05210.1	null	apbE	-	2.338329891375016
859	1364	L0198	AAK05462.1	null	gpo	-	2.3381825919895154
860	1773	L0316	AAK05871.1	null	comEA	-	2.337455022920403
861	858	L81441	AAK04956.1	null	yiiB	-	2.335768317359502
862	1289	L122632	AAK05387.1	null	yncB	-	2.335606515114554
863	1253	L0064	AAK05351.1	null	aroH	-	2.334664980394598
864	175	L179659	AAK04273.1	null	bglS	-	2.333086174942435
865	1422	L49824	AAK05520.1	null	pi349	-	2.3320633035671787
866	1394	L33322	AAK05492.1	null	pi321	-	2.33177824419341
867	809	L18622	AAK04907.1	null	yibG	-	2.3300081332472393
868	1153	L165490	AAK05251.1	null	folB	-	2.3298736462031897
869	2231	L98749	AAK06329.1	null	mreC	-	2.329822065811265
870	98	L100575	AAK04196.1	null	ybaH	-	2.329645823538541
871	1442	L64175	AAK05540.1	null	pdp	-	2.3283029088881397
872	1484	L112499	AAK05582.1	null	ypbC	-	2.327894464603124
873	499	L99502	AAK04597.1	null	yejI	-	2.3277258899893596
874	249	L46694	AAK04347.1	null	dhaM	-	2.327453812942817
875	480	L75985	AAK04578.1	null	pi145	-	2.326623319054264
876	1128	L142159	AAK05226.1	null	ldhX	-	2.326268849411283
877	2180	L39650	AAK06278.1	null	ywfG	-	2.325394362480633
878	1098	L105113	AAK05196.1	null	ylaD	-	2.324432645569696
879	1756	L0060	AAK05854.1	null	aroB	-	2.3239717269702496
880	1127	L0167	AAK05225.1	null	ribC	-	2.3232089211114624
881	374	L0220	AAK04472.1	null	rlrG	-	2.3225275291666123
882	376	L0018	AAK04474.1	null	ldhB	-	2.32057023616246
883	631	L19516	AAK04729.1	null	ygcA	-	2.319900528904208
884	1429	L53055	AAK05527.1	null	pi356	-	2.3191715610269332
885	831	L44083	AAK04929.1	null	sdaA	-	2.317929105080315
886	889	L110588	AAK04987.1	null	yjbB	-	2.316832502659324
887	1274	L106755	AAK05372.1	null	ynaE	-	2.3166735999324906
888	1633	L0240	AAK05731.1	null	kdgR	-	2.3145087149891808
889	335	L133932	AAK04433.1	null	yddD	-	2.3142909094925312
890	2011	L71425	AAK06109.1	null	yuiE	-	2.3138498267383283
891	298	L95210	AAK04396.1	null	ycjH	-	2.3131089305847987
892	865	L87561	AAK04963.1	null	yiiH	-	2.3126306210935765
893	985	L13157	AAK05083.1	null	ykbB	-	2.312303953520253
894	821	L35466	AAK04919.1	null	yidE	-	2.311420613979078
895	698	L97131	AAK04796.1	null	glgD	-	2.311302073599706
896	2247	L117205	AAK06345.1	null	yxdB	-	2.3110621814378063
897	1639	L86157	AAK05737.1	null	rbsK	-	2.3108590600760244
898	891	L0127	AAK04989.1	null	llrD	-	2.310462130632227
899	405	L9089	AAK04503.1	null	yeaH	-	2.3089910116203987
900	962	L189428	AAK05060.1	null	yjiF	-	2.3085972776343366
901	509	L106345	AAK04607.1	null	ps207	-	2.308131640692743
902	1161	L173230	AAK05259.1	null	ylhB	-	2.3075361361715596
903	867	L89079	AAK04965.1	null	pbpX	-	2.306743283464047
904	1156	L168057	AAK05254.1	null	ylgG	-	2.3065082805185346
905	2195	L63227	AAK06293.1	null	ywiA	-	2.3063334523634227
906	851	L70979	AAK04949.1	null	copB	-	2.3056737899026953
907	1814	L64811	AAK05912.1	null	ysiA	-	2.3030442513685885
908	1608	L0116	AAK05706.1	null	proA	-	2.3027352198903728
909	1684	L128696	AAK05782.1	null	malF	-	2.302597838463993
910	1752	L0059	AAK05850.1	null	aroC	-	2.3025927198535108
911	148	L144410	AAK04246.1	null	dltE	-	2.302391404302627
912	707	L112352	AAK04805.1	null	cydD	-	2.302139038060741
913	1298	L132338	AAK05396.1	null	yndC	-	2.301758013159843
914	1062	L73239	AAK05160.1	null	ykhF	-	2.300472248393403
915	2005	L67463	AAK06103.1	null	yuiB	-	2.2997700951755533
916	2259	L134453	AAK06357.1	null	purR	-	2.299556406719672
917	434	L45003	AAK04532.1	null	yeeF	-	2.2989275182728064
918	407	L11083	AAK04505.1	null	yebB	-	2.2972809927341387
919	533	L119676	AAK04631.1	null	yfcA	-	2.294717716190475
920	128	L131443	AAK04226.1	null	rnpA	-	2.2944615338952667
921	726	L131392	AAK04824.1	null	yhdA	-	2.292537976278096
922	203	L4342	AAK04301.1	null	rgpD	-	2.29243525491024
923	1513	L153005	AAK05611.1	null	purD	-	2.2921284101552857
924	2206	L0267	AAK06304.1	null	ruvB	-	2.2916079247114265
925	609	L198289	AAK04707.1	null	yfjF	-	2.2907963709245025
926	225	L26400	AAK04323.1	null	yccG	-	2.2902082001223363
927	746	L0286	AAK04844.1	null	dnaC	-	2.289579395216091
928	1103	L110431	AAK05201.1	null	ylbA	-	2.289532758749659
929	1252	L78730	AAK05350.1	null	lctO	-	2.2893996034871993
930	717	L123116	AAK04815.1	null	qor	-	2.2880594724233876
931	1355	L191998	AAK05453.1	null	ynjD	-	2.2873247466961764
932	366	L169610	AAK04464.1	null	lysQ	-	2.2867130354414487
933	624	L11749	AAK04722.1	null	kupB	-	2.2863488383179504
934	1205	L25961	AAK05303.1	null	vacB2	-	2.285896975859382
935	5	L10283	AAK04103.1	null	yabA	-	2.2843488619049452
936	1503	L140856	AAK05601.1	null	xylT	-	2.2837665627997965
937	2225	L91998	AAK06323.1	null	yxaF	-	2.283615411646031
938	1823	L75267	AAK05921.1	null	ysjB	-	2.2835922950868253
939	1446	L67760	AAK05544.1	null	yogJ	-	2.2830893486011834
940	558	L153086	AAK04656.1	null	yffB	-	2.2827999734380757
941	1771	L12887	AAK05869.1	null	yscE	-	2.282501147986107
942	598	L188472	AAK04696.1	null	hemK	-	2.281505670803481
943	104	L105256	AAK04202.1	null	ybaF	-	2.2806547288897945
944	1567	L0194	AAK05665.1	null	hemH	-	2.2787634844874756
945	1304	L138640	AAK05402.1	null	ipd	-	2.278575397543424
946	779	L0180	AAK04877.1	null	accD	-	2.2779116582357113
947	1988	L51032	AAK06086.1	null	yugC	-	2.2771959781546918
948	789	L0152	AAK04887.1	null	rdrA	-	2.277190444273956
949	562	L0257	AAK04660.1	null	uvrB	-	2.2757723344507084
950	934	L158972	AAK05032.1	null	yjfJ	-	2.275550493580083
951	12	L0365	AAK04110.1	null	pth	-	2.275286155850375
952	2202	L67624	AAK06300.1	null	ptpL	-	2.273392391173467
953	1375	L13958	AAK05473.1	null	pi301	-	2.2731141113650684
954	706	L110479	AAK04804.1	null	cydC	-	2.273015302253197
955	1001	L29089	AAK05099.1	null	ykcG	-	2.270571234931323
956	108	L110564	AAK04206.1	null	ybbA	-	2.2703265156383337
957	1640	L0145	AAK05738.1	null	rbsR	-	2.2694724925337244
958	272	L68758	AAK04370.1	null	acmA	-	2.2686304075099275
959	1042	L58355	AAK05140.1	null	pi235	-	2.2686087544039193
960	733	L1014	AAK04831.1	null	yhdC	-	2.26852545554432
961	1549	L190278	AAK05647.1	null	ypjA	-	2.2678423229174105
962	731	L0169	AAK04829.1	null	menD	-	2.2674119348781883
963	1854	L104285	AAK05952.1	null	ytcB	-	2.267310413571025
964	24	L33416	AAK04122.1	null	mtlD	-	2.2660865604917917
965	1387	L24224	AAK05485.1	null	pi313	-	2.2644582360661833
966	1749	L190126	AAK05847.1	null	ysaB	-	2.2635289887638903
967	844	L0103	AAK04942.1	null	dal	-	2.2624384606480654
968	806	L16147	AAK04904.1	null	yibD	-	2.2614625703893623
969	972	L0205	AAK05070.1	null	ftsE	-	2.2605150934808713
970	1246	L0014	AAK05344.1	null	glpK	-	2.259424537986035
971	356	L161441	AAK04454.1	null	ydgC	-	2.25906079658817
972	1711	L149781	AAK05809.1	null	yrgG	-	2.2589877966273466
973	925	L151067	AAK05023.1	null	yjfB	-	2.258239970325773
974	1674	L0134	AAK05772.1	null	kinF	-	2.258095303085852
975	1973	L32666	AAK06071.1	null	yueF	-	2.2576453249319965
976	520	L111521	AAK04618.1	null	ps218	-	2.2576065189100682
977	269	L67226	AAK04367.1	null	ycgH	-	2.2569432585055926
978	1972	L31393	AAK06070.1	null	yueE	-	2.256148509037092
979	1150	L162872	AAK05248.1	null	dfrA	-	2.255546535290195
980	1521	L162229	AAK05619.1	null	ypgC	-	2.255291960080837
981	803	L10155	AAK04901.1	null	smc	-	2.255246321084296
982	444	L52191	AAK04542.1	null	pi109	-	2.254380923728096
983	1646	L93855	AAK05744.1	null	yqjB	-	2.2519798513341835
984	1384	L21127	AAK05482.1	null	pi310	-	2.251625956955753
985	1094	L100541	AAK05192.1	null	nucA	-	2.2514145090086712
986	1014	L40005	AAK05112.1	null	pi207	-	2.2513030693876814
987	713	L119032	AAK04811.1	null	apl	-	2.24968785686469
988	2049	L118079	AAK06147.1	null	pepXP	-	2.249625531771374
989	968	L195318	AAK05066.1	null	yjjF	-	2.24855328809477
990	338	L135954	AAK04436.1	null	ahpF	-	2.247771040785574
991	656	L48975	AAK04754.1	null	ygeD	-	2.245033532741496
992	1319	L151700	AAK05417.1	null	ynfC	-	2.244522794614053
993	1635	L82310	AAK05733.1	null	rbsB	-	2.2445142844514496
994	1487	L117718	AAK05585.1	null	scrK	-	2.242252441451759
995	229	L28696	AAK04327.1	null	yccK	-	2.2417095455429057
996	97	L99272	AAK04195.1	null	cshA	-	2.240640099920811
997	871	L94760	AAK04969.1	null	yijD	-	2.240605106118937
998	1574	L15267	AAK05672.1	null	yqbF	-	2.24040047563226
999	766	L175450	AAK04864.1	null	ylxQ	-	2.239304146624184
1000	1496	L128777	AAK05594.1	null	ypcH	-	2.2392976468534167
1001	1473	L103246	AAK05571.1	null	ypaC	-	2.2389184375269435
1002	1628	L0019	AAK05726.1	null	uxaC	-	2.237428121824387
1003	1217	L38177	AAK05315.1	null	ymdE	-	2.237309616835022
1004	1221	L0076	AAK05319.1	null	leuD	-	2.2362640394379936
1005	2002	L63697	AAK06100.1	null	yuiA	-	2.235607978668093
1006	500	L100350	AAK04598.1	null	yejJ	-	2.235570953856482
1007	1492	L122924	AAK05590.1	null	ypcD	-	2.2353633005186793
1008	840	L0258	AAK04938.1	null	uvrC	-	2.2348267777488293
1009	545	L131937	AAK04643.1	null	yfdB	-	2.231897899900807
1010	712	L118350	AAK04810.1	null	yhbH	-	2.2312314448942994
1011	1981	L0026	AAK06079.1	null	thgA	-	2.231096705066413
1012	604	L0084	AAK04702.1	null	serA	-	2.2301660919435973
1013	1786	L27694	AAK05884.1	null	fabG2	-	2.2293687878318558
1014	605	L0085	AAK04703.1	null	serB	-	2.228296886572753
1015	791	L198056	AAK04889.1	null	exoA	-	2.22793240546353
1016	1815	L66281	AAK05913.1	null	ysiB	-	2.2272542432455293
1017	1903	L0192	AAK06001.1	null	birA2	-	2.2266548983760144
1018	1193	L13030	AAK05291.1	null	ymbD	-	2.2226881099725997
1019	1037	L52677	AAK05135.1	null	pi230	-	2.221850715205468
1020	1477	L106083	AAK05575.1	null	ypaG	-	2.2216229254606485
1021	1976	L35675	AAK06074.1	null	pcaC	-	2.220116648325433
1022	246	L44063	AAK04344.1	null	dhaK	-	2.22000348265901
1023	1277	L108989	AAK05375.1	null	ynaH	-	2.219097721110442
1024	1323	L157055	AAK05421.1	null	panE	-	2.219013399219001
1025	401	L6328	AAK04499.1	null	yeaD	-	2.2189410235358396
1026	965	L192192	AAK05063.1	null	yjjC	-	2.2187413567445256
1027	1523	L164626	AAK05621.1	null	purN	-	2.2181781529261815
1028	715	L121994	AAK04813.1	null	yhcC	-	2.2176248165821706
1029	2248	L117821	AAK06346.1	null	yxdC	-	2.217336329601346
1030	547	L133111	AAK04645.1	null	yfdD	-	2.2172276027340865
1031	2160	L19959	AAK06258.1	null	ywdE	-	2.2172115550994795
1032	1069	L81189	AAK05167.1	null	pyrC	-	2.216944311417159
1033	1450	L72115	AAK05548.1	null	yohD	-	2.2164564260260167
1034	1266	L98310	AAK05364.1	null	ymjF	-	2.2163995708812108
1035	1984	L0029	AAK06082.1	null	galM	-	2.216148042246127
1036	2256	L132038	AAK06354.1	null	yxeB	-	2.2150398733209817
1037	1533	L177350	AAK05631.1	null	purC	-	2.2150143625746517
1038	1049	L60836	AAK05147.1	null	pi242	-	2.2148615943489403
1039	1514	L154512	AAK05612.1	null	ypfD	-	2.2148168821273595
1040	441	L50721	AAK04539.1	null	pi106	-	2.2146532438346678
1041	725	L0147	AAK04823.1	null	rliC	-	2.2145698445453466
1042	65	L1008	AAK04163.1	null	yagB	-	2.2142791042745533
1043	790	L1015	AAK04888.1	null	yhjG	-	2.214047094376882
1044	1258	L88729	AAK05356.1	null	dltD	-	2.2138729024691624
1045	2257	L132875	AAK06355.1	null	rnhA	-	2.213645819325152
1046	1019	L0300	AAK05117.1	null	pi212	-	2.213521497983859
1047	969	L196206	AAK05067.1	null	yjjG	-	2.212348730526354
1048	1758	L199206	AAK05856.1	null	ysbD	-	2.211723926189921
1049	1227	L0081	AAK05325.1	null	ilvA	-	2.2113928672700394
1050	805	L13927	AAK04903.1	null	yibC	-	2.2112990899596925
1051	263	L61680	AAK04361.1	null	ycgB	-	2.2105762701386586
1052	1751	L193090	AAK05849.1	null	ysaD	-	2.207532436560847
1053	443	L51420	AAK04541.1	null	pi108	-	2.207217371435784
1054	576	L170990	AAK04674.1	null	yfhA	-	2.206095296843721
1055	976	L4702	AAK05074.1	null	ndrI	-	2.205969501758816
1056	1987	L0242	AAK06085.1	null	nadR	-	2.205626796974828
1057	761	L171802	AAK04859.1	null	yhhC	-	2.2055652245993427
1058	866	L88699	AAK04964.1	null	yiiI	-	2.205300215292022
1059	1048	L60613	AAK05146.1	null	pi241	-	2.204742886885219
1060	200	L1389	AAK04298.1	null	rgpA	-	2.20472189640449
1061	886	L109013	AAK04984.1	null	yjaI	-	2.2046492252847223
1062	103	L104221	AAK04201.1	null	prmA	-	2.2046081906868142
1063	1011	L38687	AAK05109.1	null	pi204	-	2.2042512746186205
1064	1305	L140141	AAK05403.1	null	rmaF	-	2.2029014816845547
1065	182	L187450	AAK04280.1	null	ybiG	-	2.2025584296437146
1066	521	L112195	AAK04619.1	null	ps219	-	2.2018313193849504
1067	283	L81453	AAK04381.1	null	xynD	-	2.2013003865835996
1068	1041	L57508	AAK05139.1	null	pi234	-	2.20114120642551
1069	433	L44542	AAK04531.1	null	yeeE	-	2.1997444710578122
1070	1745	L0058	AAK05843.1	null	tyrA	-	2.1994333502826273
1071	647	L37026	AAK04745.1	null	ygdD	-	2.199250955654004
1072	1511	L151330	AAK05609.1	null	purK	-	2.199118868485642
1073	113	L115025	AAK04211.1	null	rmaD	-	2.198322401914401
1074	1190	L0040	AAK05288.1	null	citE	-	2.197024215079676
1075	616	L4152	AAK04714.1	null	ygaE	-	2.1967690928011585
1076	857	L80459	AAK04955.1	null	ispA	-	2.1957070306941255
1077	869	L92573	AAK04967.1	null	yijB	-	2.193822386190516
1078	1627	L0021	AAK05725.1	null	kdgK	-	2.1937298627264785
1079	169	L172782	AAK04267.1	null	ybhA	-	2.1931439913842223
1080	50	L1004	AAK04148.1	null	yafB	-	2.191505262432643
1081	495	L93481	AAK04593.1	null	dukA	-	2.1885773694691464
1082	1466	L0050	AAK05564.1	null	trpF	-	2.1885127581777155
1083	49	L50682	AAK04147.1	null	yafF	-	2.1878497095294374
1084	189	L192996	AAK04287.1	null	ybjA	-	2.1869502365711635
1085	1606	L0249	AAK05704.1	null	rarA	-	2.1868558662298443
1086	863	L85895	AAK04961.1	null	yiiF	-	2.184948898993349
1087	1845	L96329	AAK05943.1	null	ytbA	-	2.184712570684869
1088	2058	L127921	AAK06156.1	null	yveE	-	2.184488564774778
1089	252	L48417	AAK04350.1	null	pepDA	-	2.1836408989930747
1090	308	L106965	AAK04406.1	null	ydaE	-	2.18329003331553
1091	1621	L65733	AAK05719.1	null	yqgC	-	2.182866317626312
1092	2045	L114054	AAK06143.1	null	yvdA	-	2.1828589242924865
1093	1699	L138484	AAK05797.1	null	yrfD	-	2.1824542615272304
1094	235	L33417	AAK04333.1	null	ycdE	-	2.1823107527906904
1095	183	L188392	AAK04281.1	null	ybiH	-	2.182167905381892
1096	1849	L100735	AAK05947.1	null	ytbD	-	2.18196028449337
1097	1678	L128691	AAK05776.1	null	agl	-	2.1817355359536257
1098	409	L13150	AAK04507.1	null	cstA	-	2.1813123678878283
1099	877	L100099	AAK04975.1	null	yijH	-	2.1807906793665452
1100	1286	L0119	AAK05384.1	null	gltB	-	2.180442963265702
1101	1449	L71486	AAK05547.1	null	yohC	-	2.179591228451751
1102	2109	L163025	AAK06207.1	null	yviA	-	2.17838081694535
1103	958	L0032	AAK05056.1	null	lacC	-	2.177601062457861
1104	2244	L0262	AAK06342.1	null	recG	-	2.177410585658743
1105	1206	L0065	AAK05304.1	null	hisC	-	2.175995602935131
1106	331	L0219	AAK04429.1	null	fhuR	-	2.1756978216993583
1107	2198	L64833	AAK06296.1	null	ywiD	-	2.175474498805285
1108	287	L87453	AAK04385.1	null	add	-	2.175297955167203
1109	13	L0263	AAK04111.1	null	mfd	-	2.1751789140055013
1110	2226	L92665	AAK06324.1	null	racD	-	2.174607784855684
1111	1517	L157841	AAK05615.1	null	ypfF	-	2.1744909679148727
1112	1244	L0015	AAK05342.1	null	glpF2	-	2.1742231559198038
1113	18	L22496	AAK04116.1	null	yacG	-	2.1741789115131067
1114	1610	L52568	AAK05708.1	null	yqfA	-	2.1739626299082384
1115	1853	L0087	AAK05951.1	null	cysE	-	2.173902266958018
1116	332	L131423	AAK04430.1	null	yddA	-	2.173459236943532
1117	1787	L28502	AAK05885.1	null	yseE	-	2.1729918522094227
1118	1085	L93858	AAK05183.1	null	ykjE	-	2.172817159875641
1119	121	L123536	AAK04219.1	null	ybcH	-	2.17257510247179
1120	1702	L142310	AAK05800.1	null	yrfE	-	2.1725676702150847
1121	1262	L0201	AAK05360.1	null	thiE	-	2.1722448539255113
1122	1642	L0062	AAK05740.1	null	aroD	-	2.172217349408938
1123	1629	L74167	AAK05727.1	null	yqhA	-	2.172159379284567
1124	184	L189097	AAK04282.1	null	ybiI	-	2.1719533985577852
1125	1467	L0051	AAK05565.1	null	trpC	-	2.17150121206607
1126	37	L42195	AAK04135.1	null	ps113	-	2.171217630816606
1127	1963	L21717	AAK06061.1	null	yudK	-	2.1707610817994945
1128	1073	L84937	AAK05171.1	null	ykiD	-	2.1707438637439
1129	933	L158463	AAK05031.1	null	yjfI	-	2.169466578643026
1130	1556	L198485	AAK05654.1	null	ypjH	-	2.1686521503640797
1131	1455	L78550	AAK05553.1	null	yohJ	-	2.1677457993208704
1132	1351	L188985	AAK05449.1	null	yniJ	-	2.1662220563845986
1133	1871	L123851	AAK05969.1	null	yteA	-	2.1658813926726177
1134	260	L58584	AAK04358.1	null	ycfH	-	2.165624084617435
1135	300	L97415	AAK04398.1	null	phnC	-	2.165621969380916
1136	1056	L69746	AAK05154.1	null	pi249	-	2.1651135986725727
1137	1940	L2530	AAK06038.1	null	ps308	-	2.1645771253847053
1138	181	L186258	AAK04279.1	null	preA	-	2.1644997638298946
1139	1051	L63739	AAK05149.1	null	pi244	-	2.161476368234873
1140	1636	L83296	AAK05734.1	null	rbsC	-	2.1603051459072296
1141	2234	L0245	AAK06332.1	null	rcfB	-	2.1595770571348347
1142	735	L141547	AAK04833.1	null	yheB	-	2.1595541505749836
1143	1821	L1889726	AAK05919.1	null	ysiG	-	2.1594604875793144
1144	1942	L3306	AAK06040.1	null	ps310	-	2.1593176918556822
1145	1070	L0285	AAK05168.1	null	dnaD	-	2.159288351908137
1146	134	L135900	AAK04232.1	null	ybdI	-	2.1588755506146393
1147	160	L162604	AAK04258.1	null	aspC	-	2.1587512503335824
1148	1555	L195415	AAK05653.1	null	ypjG	-	2.1580904833849606
1149	107	L109453	AAK04205.1	null	ybaI	-	2.157252101599829
1150	1497	L129753	AAK05595.1	null	ypdA	-	2.1568652630333207
1151	1686	L128698	AAK05784.1	null	yreA	-	2.1566338294024767
1152	3	L0252	AAK04101.1	null	rexB	-	2.1552773876734643
1153	1742	L0055	AAK05840.1	null	pheA	-	2.155272733972994
1154	435	L45616	AAK04533.1	null	yeeG	-	2.1548052481780977
1155	623	L9458	AAK04721.1	null	kupA	-	2.1541240825099868
1156	1501	L135972	AAK05599.1	null	ypdD	-	2.1533935233613644
1157	1141	L155044	AAK05239.1	null	dcdA	-	2.153347214185174
1158	799	L0106	AAK04897.1	null	argD	-	2.152478732101421
1159	902	L124727	AAK05000.1	null	yjcD	-	2.1523077408773448
1160	677	L75676	AAK04775.1	null	yghE	-	2.151678458170115
1161	396	L0124	AAK04494.1	null	kinC	-	2.150557901354156
1162	419	L0304	AAK04517.1	null	ligA	-	2.1505381265979597
1163	771	L0182	AAK04869.1	null	fabH	-	2.150030351582314
1164	1028	L48154	AAK05126.1	null	pi221	-	2.1499060950310667
1165	1676	L0144	AAK05774.1	null	rliA	-	2.1498956886029426
1166	1307	L141530	AAK05405.1	null	yneB	-	2.149346455115312
1167	306	L104969	AAK04404.1	null	napC	-	2.149085633406079
1168	402	L6615	AAK04500.1	null	yeaE	-	2.1487074047779067
1169	1166	L178329	AAK05264.1	null	potD	-	2.1483334482060203
1170	1769	L11729	AAK05867.1	null	atpB	-	2.1483258250394868
1171	1215	L0072	AAK05313.1	null	hisI	-	2.147060924746519
1172	915	L137446	AAK05013.1	null	tagH	-	2.1469341060270026
1173	2233	L0045	AAK06331.1	null	rpiA	-	2.1468833610587157
1174	1645	L0293	AAK05743.1	null	mutS	-	2.1466181870272836
1175	1360	L196350	AAK05458.1	null	ynjH	-	2.1453338620473317
1176	1798	L39484	AAK05896.1	null	ysfG	-	2.145117704730391
1177	149	L145301	AAK04247.1	null	ybeD	-	2.143885717281191
1178	238	L35134	AAK04336.1	null	ycdH	-	2.1435376713469187
1179	1469	L0053	AAK05567.1	null	trpG	-	2.142830594782866
1180	700	L99884	AAK04798.1	null	glgP	-	2.142605192714738
1181	1564	L6128	AAK05662.1	null	trmD	-	2.1413850195994755
1182	960	L187016	AAK05058.1	null	clsA	-	2.141244429635651
1183	1118	L132035	AAK05216.1	null	yldA	-	2.1410829380137426
1184	728	L0172	AAK04826.1	null	menE	-	2.140698686539247
1185	1126	L0328	AAK05224.1	null	truB	-	2.1406824799223276
1186	607	L196779	AAK04705.1	null	yfjD	-	2.140653960355873
1187	1408	L42912	AAK05506.1	null	pi335	-	2.1400852518023883
1188	2020	L82330	AAK06118.1	null	yujF	-	2.1400764637580623
1189	917	L139656	AAK05015.1	null	yjeA	-	2.139238088264119
1190	584	L177700	AAK04682.1	null	yfhJ	-	2.138752535919579
1191	879	L102093	AAK04977.1	null	yjaB	-	2.1383786981259028
1192	1107	L0322	AAK05205.1	null	aldC	-	2.1383140550994826
1193	395	L582	AAK04493.1	null	yeaA	-	2.138264495926393
1194	1647	L00196	AAK05745.1	null	trxB2	-	2.137948860107016
1195	279	L77627	AAK04377.1	null	ychF	-	2.1378207445632285
1196	237	L34460	AAK04335.1	null	ycdF	-	2.1367751796034753
1197	177	L181858	AAK04275.1	null	ybiB	-	2.1363976281496195
1198	848	L65675	AAK04946.1	null	choS	-	2.1356688781095112
1199	1585	L28525	AAK05683.1	null	yqcF	-	2.13434225243839
1200	741	L148897	AAK04839.1	null	yheG	-	2.1343024884934922
1201	1263	L0200	AAK05361.1	null	thiD1	-	2.1337572190893166
1202	564	L0115	AAK04662.1	null	argE	-	2.1332598464129844
1203	152	L0361	AAK04250.1	null	tgt	-	2.132815404830186
1204	1271	L102100	AAK05369.1	null	ynaB	-	2.1323386113693172
1205	2132	L185135	AAK06230.1	null	ywaC	-	2.1323129080018144
1206	1220	L0075	AAK05318.1	null	leuC	-	2.13193322084583
1207	1508	L0231	AAK05606.1	null	xylB	-	2.1317693737807577
1208	878	L100822	AAK04976.1	null	pnuC2	-	2.13143192625162
1209	2018	L79717	AAK06116.1	null	yujD	-	2.131155345435338
1210	2157	L16705	AAK06255.1	null	ywdB	-	2.130705721041182
1211	1630	L0023	AAK05728.1	null	uxuT	-	2.1305940440933466
1212	19	L1002	AAK04117.1	null	mesJ	-	2.1303756682232446
1213	14	L20795	AAK04112.1	null	yacI	-	2.1298497718341185
1214	1365	L2183	AAK05463.1	null	acmC	-	2.129828845848014
1215	2194	L0279	AAK06292.1	null	dnaH	-	2.129318329766241
1216	887	L109379	AAK04985.1	null	yjaJ	-	2.129231207439741
1217	496	L0307	AAK04594.1	null	dnaE	-	2.12905780631209
1218	1529	L172964	AAK05627.1	null	yphC	-	2.1281130988958115
1219	2165	L24511	AAK06263.1	null	lmrP	-	2.1279798210285246
1220	398	L3846	AAK04496.1	null	yeaB	-	2.127690988419073
1221	793	L1178	AAK04891.1	null	yiaA	-	2.1271675968597785
1222	592	L183902	AAK04690.1	null	yfiE	-	2.126995590401004
1223	464	L62008	AAK04562.1	null	pi129	-	2.126904575846745
1224	1734	L175101	AAK05832.1	null	yrjC	-	2.1266748711867876
1225	1499	L133416	AAK05597.1	null	ypdC	-	2.1260164778780477
1226	800	L0107	AAK04898.1	null	argB	-	2.1250850716573435
1227	1841	L93148	AAK05939.1	null	oppD	-	2.124900075024945
1228	1397	L35649	AAK05495.1	null	pi324	-	2.1245665089082086
1229	1413	L45132	AAK05511.1	null	pi340	-	2.1232965660822303
1230	207	L7894	AAK04305.1	null	rgpF	-	2.1228522536180154
1231	2065	L134080	AAK06163.1	null	yvfA	-	2.1226930909325143
1232	1436	L0122	AAK05534.1	null	kinB	-	2.1223431914221194
1233	73	L75975	AAK04171.1	null	cysD	-	2.121579774371285
1234	672	L71075	AAK04770.1	null	icd	-	2.1214034417407173
1235	2205	L70850	AAK06303.1	null	ywiI	-	2.121298246321859
1236	798	L0105	AAK04896.1	null	argJ	-	2.1205911192173086
1237	575	L168650	AAK04673.1	null	yfgQ	-	2.1203418140551955
1238	301	L98204	AAK04399.1	null	phnB	-	2.119967826215237
1239	1140	L154225	AAK05238.1	null	ylfD	-	2.119770954778792
1240	760	L171000	AAK04858.1	null	yhhB	-	2.117856054407916
1241	1915	L176399	AAK06013.1	null	nah	-	2.11727889312421
1242	1713	L152002	AAK05811.1	null	yrgH	-	2.116876846235428
1243	2239	L108801	AAK06337.1	null	yxcB	-	2.1163059925888397
1244	538	L123471	AAK04636.1	null	yfcF	-	2.115173975780012
1245	1632	L0241	AAK05730.1	null	uxuB	-	2.114525360316982
1246	1709	L148513	AAK05807.1	null	yrgE	-	2.1140668495262678
1247	1654	L102491	AAK05752.1	null	yraC	-	2.1135443608125026
1248	4	L0251	AAK04102.1	null	rexA	-	2.113031433045069
1249	1539	L180636	AAK05637.1	null	ypiB	-	2.112823783336175
1250	1242	L67002	AAK05340.1	null	ymgJ	-	2.1125808357963627
1251	632	L0259	AAK04730.1	null	recJ	-	2.1119758008797835
1252	701	L102412	AAK04799.1	null	apu	-	2.111250664060779
1253	961	L188550	AAK05059.1	null	yjiE	-	2.1112038968066655
1254	334	L133547	AAK04432.1	null	yddC	-	2.111075229995664
1255	1958	L17182	AAK06056.1	null	yudF	-	2.1110322343417485
1256	1516	L156385	AAK05614.1	null	ypfE	-	2.1110285058097413
1257	2243	L112616	AAK06341.1	null	yxcE	-	2.1099994132785844
1258	1255	L0100	AAK05353.1	null	metE	-	2.1098319556824743
1259	1747	L0133	AAK05845.1	null	llrG	-	2.1090777631357986
1260	652	L0310	AAK04750.1	null	hsdS	-	2.108344590742164
1261	1733	L174321	AAK05831.1	null	yrjB	-	2.1077101838305703
1262	505	L104552	AAK04603.1	null	ps203	-	2.106673066043456
1263	1115	L127589	AAK05213.1	null	ylcE	-	2.104617633710573
1264	1076	L87113	AAK05174.1	null	ykiG	-	2.1039370526255365
1265	126	L129379	AAK04224.1	null	pmrB	-	2.103400857677092
1266	1581	L25107	AAK05679.1	null	yqcB	-	2.100423831742227
1267	2112	L164789	AAK06210.1	null	rluA	-	2.099960891264528
1268	223	L0162	AAK04321.1	null	hflX	-	2.0992024630969244
1269	1919	L181238	AAK06017.1	null	ytjF	-	2.099067729248683
1270	1939	L1796	AAK06037.1	null	ps307	-	2.09884033696584
1271	860	L0264	AAK04958.1	null	recN	-	2.098827964926545
1272	1272	L102979	AAK05370.1	null	ynaC	-	2.0978399753707526
1273	1889	L141260	AAK05987.1	null	sunL	-	2.0976341430903047
1274	380	L184516	AAK04478.1	null	ydiC	-	2.097525951253143
1275	288	L88546	AAK04386.1	null	yciF	-	2.097178781706666
1276	1730	L170548	AAK05828.1	null	yriC	-	2.097171375941773
1277	1609	L0117	AAK05707.1	null	proB	-	2.0957389936568407
1278	716	L122299	AAK04814.1	null	yhcB	-	2.0955944105330038
1279	428	L39593	AAK04526.1	null	yeeA	-	2.094485206035491
1280	1345	L181692	AAK05443.1	null	pyrF	-	2.0944733426873814
1281	691	L90422	AAK04789.1	null	pepP	-	2.0936229577634164
1282	315	L1011	AAK04413.1	null	ydbE	-	2.0927652734770983
1283	1416	L46297	AAK05514.1	null	pi343	-	2.0919267667015573
1284	820	L34494	AAK04918.1	null	cpo	-	2.0918123487468456
1285	1714	L152977	AAK05812.1	null	yrgI	-	2.091216756103389
1286	55	L55129	AAK04153.1	null	yafJ	-	2.0910020525022173
1287	455	L58858	AAK04553.1	null	pi120	-	2.090712838285895
1288	1951	L11456	AAK06049.1	null	yucG	-	2.090570634282688
1289	835	L48341	AAK04933.1	null	yieH	-	2.0876548908455828
1290	1160	L0091	AAK05258.1	null	thrB	-	2.0874590773397466
1291	1971	L30285	AAK06069.1	null	yueD	-	2.087396700077024
1292	2042	L104021	AAK06140.1	null	snf	-	2.086626019137347
1293	1015	L41072	AAK05113.1	null	pi208	-	2.0856960075502955
1294	1425	L51368	AAK05523.1	null	pi352	-	2.0856960075502955
1295	1637	L84240	AAK05735.1	null	rbsA	-	2.0854971698708753
1296	788	L196017	AAK04886.1	null	yhjF	-	2.0851116122685207
1297	1316	L148957	AAK05414.1	null	mtsA	-	2.084300192400673
1298	1372	L10754	AAK05470.1	null	yobA	-	2.0842998521265463
1299	1785	L27419	AAK05883.1	null	yseD	-	2.0829234174770326
1300	159	L160937	AAK04257.1	null	ybgB	-	2.082875765335589
1301	554	L147423	AAK04652.1	null	yfeA	-	2.082620749684861
1302	1824	L76216	AAK05922.1	null	ysjC	-	2.082575270969004
1303	270	L67872	AAK04368.1	null	ycgI	-	2.081304235256475
1304	586	L178908	AAK04684.1	null	yfhL	-	2.081029019268566
1305	819	L32812	AAK04917.1	null	yidC	-	2.0808236505713285
1306	1199	L19710	AAK05297.1	null	ymcA	-	2.080808208025225
1307	1039	L55698	AAK05137.1	null	pi232	-	2.079456328921137
1308	2130	L183602	AAK06228.1	null	uppS	-	2.0793155399903274
1309	1347	L183563	AAK05445.1	null	pyrZ	-	2.079162162465928
1310	239	L36748	AAK04337.1	null	rmeC	-	2.078280547387501
1311	1189	L0039	AAK05287.1	null	citD	-	2.077936185224406
1312	1542	L183494	AAK05640.1	null	ypiE	-	2.0777388189861625
1313	630	L18686	AAK04728.1	null	ygbG	-	2.077562964538431
1314	1846	L96903	AAK05944.1	null	ytbB	-	2.077445152566632
1315	1663	L112353	AAK05761.1	null	yrbC	-	2.0767502215860896
1316	1490	L121071	AAK05588.1	null	ypcB	-	2.0758169310561323
1317	244	L41779	AAK04342.1	null	yceE	-	2.075306433682409
1318	1848	L100027	AAK05946.1	null	ytbC	-	2.075265104581967
1319	1002	L0129	AAK05100.1	null	llrE	-	2.075158761912145
1320	170	L173329	AAK04268.1	null	ybhB	-	2.0750837685899413
1321	1722	L160560	AAK05820.1	null	smpB	-	2.0743950772613533
1322	1679	L128692	AAK05777.1	null	amyY	-	2.073683291028485
1323	593	L184871	AAK04691.1	null	yfiG	-	2.0735842679327816
1324	1993	L55507	AAK06091.1	null	yuhD	-	2.0735758092947183
1325	247	L45062	AAK04345.1	null	yceG	-	2.0734237096536763
1326	952	L0212	AAK05050.1	null	hrcA	-	2.0702710852884816
1327	1917	L0102	AAK06015.1	null	metB1	-	2.070124571433871
1328	64	L1007	AAK04162.1	null	yagA	-	2.0696114758507553
1329	948	L173848	AAK05046.1	null	yjhE	-	2.069553730119375
1330	1420	L48439	AAK05518.1	null	pi347	-	2.069532292179316
1331	1123	L136968	AAK05221.1	null	yldC	-	2.0693531600071116
1332	724	L129481	AAK04822.1	null	yhcK	-	2.069279778752938
1333	1080	L90693	AAK05178.1	null	ykjA	-	2.069108975200977
1334	1482	L110960	AAK05580.1	null	rmaE	-	2.068655161949404
1335	1456	L79678	AAK05554.1	null	yoiA	-	2.0685734115416925
1336	1874	L126956	AAK05972.1	null	yteC	-	2.068563602635175
1337	1582	L25903	AAK05680.1	null	yqcC	-	2.068257884056626
1338	1038	L54358	AAK05136.1	null	pi231	-	2.0666757882328666
1339	890	L0126	AAK04988.1	null	kinD	-	2.066622916787447
1340	1415	L45895	AAK05513.1	null	pi342	-	2.066590621894249
1341	1825	L76848	AAK05923.1	null	ysjD	-	2.0664385436575903
1342	2120	L169783	AAK06218.1	null	comGD	-	2.0661458117844513
1343	96	L0210	AAK04194.1	null	parA	-	2.0660621657534888
1344	1326	L161888	AAK05424.1	null	yngA	-	2.0653836009528215
1345	737	L143879	AAK04835.1	null	yheD	-	2.06483161045137
1346	2177	L36177	AAK06275.1	null	ywfD	-	2.06455829127141
1347	2232	L99869	AAK06330.1	null	yxbC	-	2.0645575271083447
1348	156	L159400	AAK04254.1	null	ybfB	-	2.0634838189892406
1349	978	L5517	AAK05076.1	null	ykaC	-	2.0630510566349147
1350	2174	L34612	AAK06272.1	null	ywfA	-	2.062205306250781
1351	603	L0083	AAK04701.1	null	serC	-	2.061961303116526
1352	1944	L5013	AAK06042.1	null	ps312	-	2.0614165334576624
1353	1485	L113994	AAK05583.1	null	ypbD	-	2.0603837894288337
1354	1626	L0022	AAK05724.1	null	kdgA	-	2.060334828782483
1355	552	L0269	AAK04650.1	null	dnaG	-	2.0602629637712058
1356	1820	L1889160	AAK05918.1	null	cobC	-	2.0597433625024357
1357	392	L0299	AAK04490.1	null	ssbA	-	2.059437125138677
1358	1273	L104789	AAK05371.1	null	ynaD	-	2.0594261173878445
1359	1389	L30909	AAK05487.1	null	pi316	-	2.058919225466791
1360	1431	L53979	AAK05529.1	null	pi358	-	2.058874658143782
1361	264	L62955	AAK04362.1	null	ycgC	-	2.0574730156896948
1362	542	L128550	AAK04640.1	null	yfcI	-	2.057067080217709
1363	1437	L0151	AAK05535.1	null	rgrB	-	2.0568286606412136
1364	1435	L0123	AAK05533.1	null	llrB	-	2.0563405243402237
1365	944	L169897	AAK05042.1	null	yjhA	-	2.0557715305977635
1366	430	L42784	AAK04528.1	null	yeeB	-	2.055553235310587
1367	1232	L57903	AAK05330.1	null	ymfD	-	2.0554292704539874
1368	1667	L115661	AAK05765.1	null	yrbG	-	2.055083065167125
1369	1251	L77437	AAK05349.1	null	amyL	-	2.0535477866880005
1370	1060	L71932	AAK05158.1	null	ykhD	-	2.052829230676635
1371	699	L98347	AAK04797.1	null	glgA	-	2.0515328276405156
1372	1280	L110933	AAK05378.1	null	ynbC	-	2.0497637150640227
1373	497	L97827	AAK04595.1	null	hly	-	2.04822260714807
1374	476	L70498	AAK04574.1	null	pi141	-	2.0479621934318697
1375	1755	L196077	AAK05853.1	null	ysbC	-	2.0479566861977925
1376	206	L6907	AAK04304.1	null	rgpE	-	2.0473326973486916
1377	2163	L22498	AAK06261.1	null	ywdG	-	2.0472873359238695
1378	757	L164132	AAK04855.1	null	yhgD	-	2.0471581876182845
1379	1457	L83097	AAK05555.1	null	yoiB	-	2.0469482083578567
1380	1005	L32731	AAK05103.1	null	ykdB	-	2.0467723178174007
1381	1475	L104745	AAK05573.1	null	ypaE	-	2.0463284066760594
1382	1367	L6208	AAK05465.1	null	yoaD	-	2.046241117845342
1383	213	L14736	AAK04311.1	null	ycbF	-	2.0461620296297838
1384	1225	L0079	AAK05323.1	null	ilvN	-	2.0455526888759588
1385	1670	L118462	AAK05768.1	null	pip	-	2.0450728228492734
1386	1444	L66222	AAK05542.1	null	coaA	-	2.044654650323371
1387	1279	L110441	AAK05377.1	null	ynbB	-	2.0443995485312194
1388	2213	L80045	AAK06311.1	null	ywjD	-	2.0434990306420686
1389	1805	L52064	AAK05903.1	null	ysgC	-	2.0434325637526025
1390	1522	L162870	AAK05620.1	null	ypgD	-	2.0427036361993385
1391	1832	L0284	AAK05930.1	null	dinG	-	2.042463163506394
1392	1875	L127813	AAK05973.1	null	yteD	-	2.042452703573426
1393	469	L64491	AAK04567.1	null	pi134	-	2.042400273159239
1394	1386	L22437	AAK05484.1	null	pi312	-	2.0419243451324682
1395	1578	L18831	AAK05676.1	null	yqbJ	-	2.0417185745949973
1396	501	L101577	AAK04599.1	null	yfaA	-	2.0414822785779965
1397	1689	L128688	AAK05787.1	null	yreD	-	2.0398405543527525
1398	289	L88801	AAK04387.1	null	yciG	-	2.0388820813242132
1399	1236	L0214	AAK05334.1	null	rlrA	-	2.0374347446425594
1400	555	L148346	AAK04653.1	null	glpT	-	2.0372557120727306
1401	1834	L84992	AAK05932.1	null	ytaB	-	2.037255654788485
1402	1084	L92886	AAK05182.1	null	phoL	-	2.036770970694696
1403	2134	L185851	AAK06232.1	null	ywaE	-	2.036133913268893
1404	1291	L125001	AAK05389.1	null	gadC	-	2.035778978238951
1405	904	L126819	AAK05002.1	null	yjcF	-	2.0357339252595823
1406	1819	L71879	AAK05917.1	null	ysiE	-	2.0351694400741276
1407	2029	L0305	AAK06127.1	null	dinP	-	2.0348079234033527
1408	1406	L42207	AAK05504.1	null	pi333	-	2.0345695035209244
1409	274	L72609	AAK04372.1	null	nrdG	-	2.0343983258597875
1410	2125	L177685	AAK06223.1	null	yvjA	-	2.034280157554331
1411	1873	L125707	AAK05971.1	null	yteB	-	2.034066175536552
1412	1175	L191486	AAK05273.1	null	yljB	-	2.0340165276054143
1413	1139	L0193	AAK05237.1	null	hemN	-	2.033370149126896
1414	399	L0280	AAK04497.1	null	holB	-	2.0331765225704093
1415	786	L194050	AAK04884.1	null	noxC	-	2.0330842997513794
1416	1579	L19328	AAK05677.1	null	yqbK	-	2.032701452572746
1417	329	L128386	AAK04427.1	null	fhuG	-	2.0325400729894123
1418	1634	L80679	AAK05732.1	null	yqiA	-	2.032159192086345
1419	1740	L180415	AAK05838.1	null	recD	-	2.0312213849903524
1420	172	L174946	AAK04270.1	null	ybhD	-	2.030697587082163
1421	1381	L16899	AAK05479.1	null	pi307	-	2.030620909533556
1422	945	L171002	AAK05043.1	null	yjhB	-	2.030570553225585
1423	511	L106963	AAK04609.1	null	ps209	-	2.0304757245087885
1424	1968	L27433	AAK06066.1	null	yueB	-	2.03035991967892
1425	214	L15884	AAK04312.1	null	ycbG	-	2.0302731015552284
1426	1282	L0120	AAK05380.1	null	murI	-	2.029512152806711
1427	48	L50174	AAK04146.1	null	yafE	-	2.029005837219878
1428	1802	L48903	AAK05900.1	null	ysgA	-	2.02889037227365
1429	187	L190009	AAK04285.1	null	feoB	-	2.0283880428857555
1430	1494	L126168	AAK05592.1	null	lnbA	-	2.028067079241423
1431	1104	L111162	AAK05202.1	null	ylbB	-	2.028066958450661
1432	1133	L147291	AAK05231.1	null	yleF	-	2.0276925909577432
1433	1214	L0071	AAK05312.1	null	hisF	-	2.027558375710118
1434	2221	L86471	AAK06319.1	null	yxaC	-	2.027495150940242
1435	1916	L177593	AAK06014.1	null	ytjE	-	2.0273507700196327
1436	1570	L10433	AAK05668.1	null	mvaA	-	2.0265121571115725
1437	1660	L108994	AAK05758.1	null	udk	-	2.026191954979293
1438	147	L144155	AAK04245.1	null	ybeI	-	2.0249867354407782
1439	518	L110560	AAK04616.1	null	ps216	-	2.024303136979679
1440	1600	L42411	AAK05698.1	null	yqeD	-	2.023978429055822
1441	364	L167555	AAK04462.1	null	rluE	-	2.023652262574367
1442	377	L0217	AAK04475.1	null	rlrD	-	2.023045019375852
1443	1125	L139276	AAK05223.1	null	yldE	-	2.022428527762383
1444	125	L0114	AAK04223.1	null	argH	-	2.022215771000705
1445	1789	L31137	AAK05887.1	null	nifU	-	2.0218609060247936
1446	1895	L145850	AAK05993.1	null	ytgC	-	2.0216282175715854
1447	1941	L2755	AAK06039.1	null	ps309	-	2.021295096415234
1448	599	L189315	AAK04697.1	null	yfiL	-	2.021216578457861
1449	1896	L146384	AAK05994.1	null	ytgD	-	2.0205344156605007
1450	1655	L103502	AAK05753.1	null	yraD	-	2.0205254308030756
1451	1611	L54040	AAK05709.1	null	yqfB	-	2.0199011816359973
1452	660	L52704	AAK04758.1	null	ygfB	-	2.0171137462230653
1453	2055	L125873	AAK06153.1	null	yveB	-	2.0168948215434073
1454	1489	L119614	AAK05587.1	null	ypcA	-	2.0161307110392213
1455	2222	L87107	AAK06320.1	null	pspA	-	2.0160194667030904
1456	2210	L0277	AAK06308.1	null	hexA	-	2.015280616057794
1457	530	L117867	AAK04628.1	null	yfbM	-	2.0144494657494265
1458	2050	L120396	AAK06148.1	null	yvdE	-	2.0142960638420204
1459	881	L103086	AAK04979.1	null	yjaD	-	2.014252086447909
1460	1777	L19745	AAK05875.1	null	bar	-	2.013828498335291
1461	231	L30663	AAK04329.1	null	ycdA	-	2.012886005014267
1462	423	L33187	AAK04521.1	null	yedA	-	2.0128298479006665
1463	873	L96605	AAK04971.1	null	yijE	-	2.011464359390299
1464	2063	L131806	AAK06161.1	null	yveI	-	2.010734522448864
1465	1500	L0146	AAK05598.1	null	rliB	-	2.010149748204142
1466	1287	L120883	AAK05385.1	null	yncA	-	2.009703765695612
1467	490	L86881	AAK04588.1	null	yeiG	-	2.0090798760801354
1468	1369	L7415	AAK05467.1	null	yoaG	-	2.008840338130051
1469	202	L3425	AAK04300.1	null	rgpC	-	2.008337594132425
1470	1631	L0020	AAK05729.1	null	uxuA	-	2.0077358304422677
1471	1417	L46529	AAK05515.1	null	pi344	-	2.0073258318042257
1472	2184	L52019	AAK06282.1	null	gntK	-	2.0061333629670717
1473	1285	L114827	AAK05383.1	null	gltD	-	2.006127916923564
1474	1850	L101219	AAK05948.1	null	ytbE	-	2.005794683768203
1475	964	L191500	AAK05062.1	null	yjjB	-	2.0057729495474828
1476	996	L0166	AAK05094.1	null	ribH	-	2.005670302732995
1477	275	L73386	AAK04373.1	null	ychC	-	2.0054534931116677
1478	1025	L46387	AAK05123.1	null	pi218	-	2.0054366583211922
1479	1483	L111525	AAK05581.1	null	ypbB	-	2.002318202700301
1480	1738	L179243	AAK05836.1	null	yrjG	-	2.0022081218190606
1481	583	L177221	AAK04681.1	null	yfhI	-	2.001079036200853
1482	323	L122401	AAK04421.1	null	ydcC	-	1.9991753671734005
1483	1797	L38650	AAK05895.1	null	gltP	-	1.9989688694683512
1484	1753	L194765	AAK05851.1	null	ysbA	-	1.996908634757573
1485	590	L182797	AAK04688.1	null	yfiD	-	1.9965004180384458
1486	2114	L166512	AAK06212.1	null	zitQ	-	1.996073246646197
1487	1213	L0070	AAK05311.1	null	hisA	-	1.995970677370965
1488	1461	L0154	AAK05559.1	null	bglR	-	1.9959150637828047
1489	2066	L134606	AAK06164.1	null	yvfB	-	1.9949503627376663
1490	995	L0165	AAK05093.1	null	ribA	-	1.9948321457950706
1491	127	L130713	AAK04225.1	null	ybdA	-	1.9939392429804281
1492	1399	L37002	AAK05497.1	null	pi326	-	1.993782726155601
1493	1840	L92192	AAK05938.1	null	oppF	-	1.9933355588392399
1494	1093	L99421	AAK05191.1	null	ykjK	-	1.9931537377532964
1495	1299	L132615	AAK05397.1	null	yndD	-	1.9925786984820126
1496	906	L130150	AAK05004.1	null	yjdA	-	1.99227637435199
1497	1091	L98095	AAK05189.1	null	ykjI	-	1.9916011248638588
1498	1782	L24742	AAK05880.1	null	yseB	-	1.991368108060847
1499	981	L8730	AAK05079.1	null	ykaF	-	1.9912772116088095
1500	1315	L0178	AAK05413.1	null	pabA	-	1.9899863761598897
1501	1811	L61866	AAK05909.1	null	yshB	-	1.988308644525823
1502	1969	L28837	AAK06067.1	null	yueC	-	1.9866426012519232
1503	2072	L0366	AAK06170.1	null	infA	-	1.984761056606734
1504	880	L102634	AAK04978.1	null	hslB	-	1.9845708553529864
1505	1306	L0216	AAK05404.1	null	rlrC	-	1.9844548416112582
1506	1946	L6724	AAK06044.1	null	ps314	-	1.9844428207393645
1507	537	L122222	AAK04635.1	null	nifZ	-	1.9841148430390643
1508	363	L166614	AAK04461.1	null	ydgJ	-	1.9840805418735485
1509	471	L67524	AAK04569.1	null	pi136	-	1.9835267302971116
1510	282	L80177	AAK04380.1	null	yciA	-	1.982851394852143
1511	1527	L170617	AAK05625.1	null	yphA	-	1.9827445827481587
1512	1235	L61341	AAK05333.1	null	ymgC	-	1.9826475167196411
1513	1986	L48789	AAK06084.1	null	yugB	-	1.9825826427804416
1514	1301	L134394	AAK05399.1	null	yndF	-	1.9821453536515061
1515	591	L583407	AAK04689.1	null	rmaJ	-	1.981199130044446
1516	751	L157908	AAK04849.1	null	dnaB	-	1.97944775082869
1517	1207	L0341	AAK05305.1	null	hisZ	-	1.978724754441333
1518	459	L60272	AAK04557.1	null	pi124	-	1.9779156237868347
1519	2144	L0225	AAK06242.1	null	rliDA	-	1.9776611667797765
1520	1701	L0226	AAK05799.1	null	llrH	-	1.9771458369159918
1521	908	L131803	AAK05006.1	null	rmaH	-	1.9766945299768133
1522	109	L111003	AAK04207.1	null	ybbB	-	1.9761404714140534
1523	661	L53789	AAK04759.1	null	ygfC	-	1.974867908325044
1524	928	L153822	AAK05026.1	null	yjfE	-	1.9743358700946874
1525	1241	L66407	AAK05339.1	null	ymgI	-	1.9741970364872752
1526	230	L29477	AAK04328.1	null	yccL	-	1.973101343824764
1527	1704	L144535	AAK05802.1	null	yrgA	-	1.9728246560962843
1528	754	L160697	AAK04852.1	null	yhgB	-	1.9726499049207487
1529	629	L18041	AAK04727.1	null	ygbF	-	1.9724557061113361
1530	970	L197075	AAK05068.1	null	yjjH	-	1.9708636333613738
1531	950	L175147	AAK05048.1	null	dacB	-	1.9700671175603262
1532	671	L68478	AAK04769.1	null	citB	-	1.9699546001341528
1533	1620	L0093	AAK05718.1	null	dapA	-	1.9688459702376297
1534	1775	L18206	AAK05873.1	null	ysdB	-	1.9680189346461068
1535	487	L0202	AAK04585.1	null	thiD2	-	1.9679166118311395
1536	54	L54760	AAK04152.1	null	yafI	-	1.967908831211668
1537	638	L27434	AAK04736.1	null	ygcD	-	1.967908831211668
1538	808	L17781	AAK04906.1	null	yibF	-	1.9678320949094787
1539	1443	L65498	AAK05541.1	null	yogG	-	1.9673194278436474
1540	625	L14190	AAK04723.1	null	ygbB	-	1.9662330988669916
1541	963	L190464	AAK05061.1	null	yjjA	-	1.9656057813301473
1542	325	L123777	AAK04423.1	null	ydcE	-	1.9654501454991864
1543	1099	L106374	AAK05197.1	null	ylaE	-	1.9636455205076058
1544	2071	L153863	AAK06169.1	null	rpmJ	-	1.9618538546336919
1545	355	L160176	AAK04453.1	null	ydgB	-	1.960041102581436
1546	1866	L119456	AAK05964.1	null	ytdD	-	1.960027171272621
1547	481	L77514	AAK04579.1	null	pi146	-	1.9597520253082337
1548	923	L149469	AAK05021.1	null	yjeG	-	1.9596905731920042
1549	2047	L116216	AAK06145.1	null	yvdC	-	1.9592721476682762
1550	1135	L149164	AAK05233.1	null	pacA	-	1.9590519754339373
1551	1400	L38962	AAK05498.1	null	pi327	-	1.9567781762209524
1552	795	L2611	AAK04893.1	null	yiaC	-	1.956552604549147
1553	2143	L197055	AAK06241.1	null	ywbB	-	1.9560606182198184
1554	1391	L32097	AAK05489.1	null	pi318	-	1.9556777099759945
1555	369	L173048	AAK04467.1	null	ydhD	-	1.9531685507267533
1556	2169	L29314	AAK06267.1	null	yweC	-	1.9531173262553356
1557	484	L82453	AAK04582.1	null	pi149	-	1.9526378065675967
1558	710	L115789	AAK04808.1	null	yhbF	-	1.9525308374998418
1559	388	L195067	AAK04486.1	null	ydjB	-	1.952214104708895
1560	568	L163255	AAK04666.1	null	yfgF	-	1.951784903347159
1561	1470	L0054	AAK05568.1	null	trpE	-	1.9517717186493142
1562	105	L106031	AAK04203.1	null	ybaG	-	1.951359648649858
1563	188	L192240	AAK04286.1	null	feoA	-	1.950558003173804
1564	28	L36850	AAK04126.1	null	ps104	-	1.9505506820668388
1565	412	L17893	AAK04510.1	null	yebF	-	1.9504875432363689
1566	1222	L44550	AAK05320.1	null	ymeB	-	1.9482976046757134
1567	1932	L197116	AAK06030.1	null	ps301	-	1.9474824442659122
1568	914	L136943	AAK05012.1	null	yjdJ	-	1.9473609356880512
1569	732	L0168	AAK04830.1	null	menF	-	1.9470678701964776
1570	876	L98542	AAK04974.1	null	yijG	-	1.9467651894812676
1571	1165	L177493	AAK05263.1	null	potC	-	1.9453313274729225
1572	475	L70070	AAK04573.1	null	pi140	-	1.944413399906548
1573	451	L57295	AAK04549.1	null	pi116	-	1.9442697679365781
1574	1980	L0025	AAK06078.1	null	lacZ	-	1.9439736121943025
1575	1478	L106608	AAK05576.1	null	ypaH	-	1.9437224788629963
1576	253	L49937	AAK04351.1	null	ycfA	-	1.9434801293043351
1577	765	L175136	AAK04863.1	null	yhhG	-	1.9430374119362142
1578	1117	L129283	AAK05215.1	null	ylcG	-	1.9427127329887528
1579	506	L104895	AAK04604.1	null	ps204	-	1.9424221162367168
1580	1619	L63770	AAK05717.1	null	yqgG	-	1.942351218852148
1581	797	L0104	AAK04895.1	null	argC	-	1.9418837650225123
1582	1392	L32489	AAK05490.1	null	pi319	-	1.9417655883668699
1583	921	L146188	AAK05019.1	null	tagX	-	1.941650560350969
1584	1265	L95846	AAK05363.1	null	ymjE	-	1.94147268701515
1585	453	L58038	AAK04551.1	null	pi118	-	1.941321203642236
1586	1026	L47334	AAK05124.1	null	pi219	-	1.941321203642236
1587	1557	L199664	AAK05655.1	null	ypjI	-	1.9412445315028901
1588	956	L182020	AAK05054.1	null	yjiB	-	1.9411348498906427
1589	227	L27646	AAK04325.1	null	yccI	-	1.941067065231188
1590	1694	L133446	AAK05792.1	null	yrfA	-	1.9402339682554903
1591	1409	L43328	AAK05507.1	null	pi336	-	1.9397641555325948
1592	2113	L165709	AAK06211.1	null	zitP	-	1.9393694048694765
1593	651	L0309	AAK04749.1	null	hsdM	-	1.9393530848896754
1594	58	L1006	AAK04156.1	null	yafD	-	1.9385970635714525
1595	1551	L191765	AAK05649.1	null	ypjC	-	1.9385791595952195
1596	2265	L141634	AAK06363.1	null	yxfB	-	1.9377771503636576
1597	1612	L54406	AAK05710.1	null	yqfC	-	1.9377558983518084
1598	1741	L182916	AAK05839.1	null	yrjI	-	1.9377366671515512
1599	1593	L0130	AAK05691.1	null	kinA	-	1.9372439378443431
1600	2059	L128255	AAK06157.1	null	yveF	-	1.9371170332960805
1601	982	L9094	AAK05080.1	null	dnaQ	-	1.9368640661825107
1602	655	L48473	AAK04753.1	null	ygeC	-	1.9367543331219002
1603	1	L0274	AAK04099.1	null	dnaA	-	1.9362369551204273
1604	133	L135555	AAK04231.1	null	ybdH	-	1.935691836744326
1605	211	L12335	AAK04309.1	null	ycbD	-	1.9356379004289515
1606	2166	L0142	AAK06264.1	null	sigX	-	1.9355168063329526
1607	1743	L0056	AAK05841.1	null	aroK	-	1.9348795042953708
1608	95	L96595	AAK04193.1	null	cadA	-	1.9331169634395824
1609	1088	L95481	AAK05186.1	null	ykjH	-	1.932214331959936
1610	1433	L55605	AAK05531.1	null	pi360	-	1.932145912506722
1611	678	L76107	AAK04776.1	null	pacL	-	1.9294591107191286
1612	684	L83620	AAK04782.1	null	icaC	-	1.9283947184480246
1613	1964	L22691	AAK06062.1	null	yudL	-	1.92792093013767
1614	1835	L86424	AAK05933.1	null	pacB	-	1.9261921215957731
1615	1454	L76469	AAK05552.1	null	yohH	-	1.9248452087762897
1616	411	L17153	AAK04509.1	null	yebE	-	1.9245310028754825
1617	589	L182026	AAK04687.1	null	yfiC	-	1.9244402944460084
1618	1746	L0132	AAK05844.1	null	kinG	-	1.9241849313783599
1619	787	L195720	AAK04885.1	null	yhjE	-	1.9234626310883547
1620	2208	L0276	AAK06306.1	null	hexB	-	1.9221035074332466
1621	1897	L0292	AAK05995.1	null	priA	-	1.9202309574496303
1622	1774	L16848	AAK05872.1	null	ysdA	-	1.920092251737083
1623	257	L54021	AAK04355.1	null	fbp	-	1.919998824867591
1624	486	L0331	AAK04584.1	null	truA	-	1.9188937005121318
1625	578	L172704	AAK04676.1	null	yfhC	-	1.9185663856642043
1626	544	L131245	AAK04642.1	null	yfdA	-	1.9173864163873724
1627	259	L57608	AAK04357.1	null	ycfG	-	1.9168074340152577
1628	1267	L99912	AAK05365.1	null	ymhG	-	1.9163120426204474
1629	1781	L24031	AAK05879.1	null	yseA	-	1.916164992949603
1630	1808	L0268	AAK05906.1	null	recQ	-	1.915725333155784
1631	277	L75718	AAK04375.1	null	ychD	-	1.915551654075082
1632	303	L99798	AAK04401.1	null	ycjM	-	1.915081584521063
1633	438	L0250	AAK04536.1	null	pi103	-	1.9139181586759808
1634	1680	L1734467	AAK05778.1	null	maa	-	1.9126271860821598
1635	2171	L30878	AAK06269.1	null	yweE	-	1.9121233306297694
1636	1868	L120355	AAK05966.1	null	ytdF	-	1.911736272509149
1637	2266	L142355	AAK06364.1	null	yxfC	-	1.9111231626774552
1638	1344	L181439	AAK05442.1	null	yniC	-	1.9109514113735486
1639	1891	L143459	AAK05989.1	null	ytgA	-	1.9108499356407254
1640	862	L85237	AAK04960.1	null	yiiE	-	1.910699911209464
1641	688	L88237	AAK04786.1	null	ygiJ	-	1.9104320015688678
1642	2031	L0111	AAK06129.1	null	arcD2	-	1.9100032640079059
1643	535	L121252	AAK04633.1	null	yfcC	-	1.909690023382387
1644	1043	L58614	AAK05141.1	null	pi236	-	1.9093408760949606
1645	1411	L44240	AAK05509.1	null	pi338	-	1.90851033123657
1646	1136	L150205	AAK05234.1	null	ylfA	-	1.9073224327989606
1647	1180	L196904	AAK05278.1	null	yljG	-	1.907164117227009
1648	596	L187045	AAK04694.1	null	yfiI	-	1.9063056515025398
1649	646	L35731	AAK04744.1	null	ygdC	-	1.9058514440145573
1650	1528	L171350	AAK05626.1	null	purF	-	1.9049386388512901
1651	1879	L132126	AAK05977.1	null	yteE	-	1.90467256240282
1652	682	L82521	AAK04780.1	null	icaB	-	1.904608664240895
1653	507	L105494	AAK04605.1	null	ps205	-	1.9041111790214649
1654	1000	L27464	AAK05098.1	null	ykcF	-	1.903586423543757
1655	1350	L187918	AAK05448.1	null	yniI	-	1.90338944215126
1656	653	L46679	AAK04751.1	null	ygeA	-	1.902645243750413
1657	1526	L169187	AAK05624.1	null	ypgH	-	1.9015597279316634
1658	1778	L20481	AAK05876.1	null	ysdE	-	1.9014289981649863
1659	84	L88635	AAK04182.1	null	yaiG	-	1.9013177691954806
1660	167	L170983	AAK04265.1	null	dinF	-	1.9011607482093549
1661	916	L138756	AAK05014.1	null	tagG	-	1.900854481129696
1662	1055	L69373	AAK05153.1	null	pi248	-	1.9007151626192067
1663	251	L47650	AAK04349.1	null	glpF1	-	1.9006379046351463
1664	613	L1778	AAK04711.1	null	ygaB	-	1.899973369438449
1665	930	L156225	AAK05028.1	null	yjfG	-	1.8994679480543546
1666	2172	L31269	AAK06270.1	null	yweF	-	1.8983808729567007
1667	2111	L164222	AAK06209.1	null	yviC	-	1.8977056683473537
1668	2043	L107379	AAK06141.1	null	yvcC	-	1.8959521296472546
1669	166	L169390	AAK04264.1	null	ybgE	-	1.8953734684279377
1670	1010	L38253	AAK05108.1	null	pi203	-	1.894578557936967
1671	1059	L70517	AAK05157.1	null	pi252	-	1.8941655300303222
1672	1348	L184818	AAK05446.1	null	yniG	-	1.893916390830327
1673	1732	L173313	AAK05830.1	null	yrjA	-	1.8938947122132384
1674	122	L124677	AAK04220.1	null	sugE	-	1.8931913009905756
1675	1664	L113400	AAK05762.1	null	yrbD	-	1.892144522353164
1676	1379	L15795	AAK05477.1	null	pi305	-	1.8920696951060507
1677	1493	L124628	AAK05591.1	null	dexB	-	1.8920321304847036
1678	823	L36774	AAK04921.1	null	yidF	-	1.8918821866185842
1679	2074	L155471	AAK06172.1	null	yvfD	-	1.8918821866185842
1680	2146	L199247	AAK06244.1	null	yvjF	-	1.8918821866185842
1681	1129	L143292	AAK05227.1	null	yleB	-	1.8917076735580929
1682	556	L150017	AAK04654.1	null	yffA	-	1.8912988269307542
1683	2161	L20937	AAK06259.1	null	ywdF	-	1.8912829596513945
1684	1045	L59277	AAK05143.1	null	pi238	-	1.8908061063263648
1685	1142	L155662	AAK05240.1	null	ylfF	-	1.8901078845642583
1686	2102	L154438	AAK06200.1	null	yvhA	-	1.889853173127436
1687	233	L32072	AAK04331.1	null	ycdC	-	1.8892384463961458
1688	1783	L25946	AAK05881.1	null	fadA	-	1.8884299326259721
1689	1985	L47971	AAK06083.1	null	yugA	-	1.8876105462111565
1690	456	L59286	AAK04554.1	null	pi121	-	1.886834464212715
1691	588	L180104	AAK04686.1	null	umuC	-	1.88646887094296
1692	841	L0296	AAK04939.1	null	mutY	-	1.8863427308023104
1693	1071	L0253	AAK05169.1	null	nth	-	1.8848754300058839
1694	39	L43680	AAK04137.1	null	ps115	-	1.884589144265209
1695	234	L32653	AAK04332.1	null	ung	-	1.8839818197263485
1696	2240	L109527	AAK06338.1	null	rsuA	-	1.883811534688586
1697	314	L114632	AAK04412.1	null	ydbD	-	1.882298267161898
1698	610	L199942	AAK04708.1	null	yfjG	-	1.8819957163174224
1699	1876	L0215	AAK05974.1	null	rlrB	-	1.8814430531421364
1700	812	L23500	AAK04910.1	null	yicC	-	1.8810359874380465
1701	918	L141091	AAK05016.1	null	tagZ	-	1.8809995697900859
1702	912	L135727	AAK05010.1	null	tagL	-	1.8804854746496953
1703	1256	L84767	AAK05354.1	null	ymiA	-	1.88012158948329
1704	1510	L0229	AAK05608.1	null	xylR	-	1.8800150489826157
1705	1535	L178621	AAK05633.1	null	yphI	-	1.8799897237877692
1706	1658	L107270	AAK05756.1	null	yraF	-	1.8768084800629778
1707	1169	L183246	AAK05267.1	null	yliC	-	1.8762282380516644
1708	209	L11285	AAK04307.1	null	ycbB	-	1.8751885228955425
1709	927	L152603	AAK05025.1	null	tagB	-	1.8741097655874488
1710	922	L148651	AAK05020.1	null	yjeF	-	1.873771529174598
1711	218	L19816	AAK04316.1	null	tagD1	-	1.8733979728468744
1712	1638	L85737	AAK05736.1	null	rbsD	-	1.873264724724225
1713	2122	L0314	AAK06220.1	null	comGB	-	1.8728584201504395
1714	1827	L77841	AAK05925.1	null	ysjF	-	1.8717681503370827
1715	1260	L90287	AAK05358.1	null	dltB	-	1.8708702967202915
1716	2017	L78607	AAK06115.1	null	yujC	-	1.8701341705889418
1717	16	L21634	AAK04114.1	null	yacC	-	1.869919462670707
1718	1295	L130023	AAK05393.1	null	yndA	-	1.8692700789425967
1719	2164	L23405	AAK06262.1	null	yweA	-	1.8689908037075456
1720	139	L0467	AAK04237.1	null	tra1077B	-	1.868499296474763
1721	68	L69353	AAK04166.1	null	yagE	-	1.868366172383097
1722	504	L104007	AAK04602.1	null	ps202	-	1.8681108633481585
1723	2158	L16911	AAK06256.1	null	ywdC	-	1.8675873020478289
1724	1210	L0068	AAK05308.1	null	hisB	-	1.8675137705290739
1725	824	L0470	AAK04922.1	null	tra1077E	-	1.8670679428434396
1726	2187	L55836	AAK06285.1	null	ywhA	-	1.8648736258918295
1727	136	L137335	AAK04234.1	null	ybdK	-	1.8647942922985643
1728	141	L140905	AAK04239.1	null	ybeG	-	1.8647942922985643
1729	826	L38510	AAK04924.1	null	yidH	-	1.8647942922985643
1730	1310	L143624	AAK05408.1	null	yneE	-	1.8643911982699206
1731	1362	L197255	AAK05460.1	null	ynjJ	-	1.8641193387096298
1732	201	L2599	AAK04299.1	null	rgpB	-	1.8639446742529016
1733	1599	L41820	AAK05697.1	null	yqeC	-	1.863805041189628
1734	1181	L197593	AAK05279.1	null	yljH	-	1.8633039550356723
1735	1423	L50591	AAK05521.1	null	pi350	-	1.8621793033805516
1736	993	L0163	AAK05091.1	null	ribG	-	1.8618462230070614
1737	1780	L0191	AAK05878.1	null	birA1	-	1.8615148213511796
1738	1537	L179277	AAK05635.1	null	yphK	-	1.8604915577064003
1739	436	L47248	AAK04534.1	null	pi101	-	1.859971593304718
1740	1920	L181807	AAK06018.1	null	ytjG	-	1.8591325232629088
1741	696	L94405	AAK04794.1	null	malQ	-	1.8590373337988888
1742	615	L3407	AAK04713.1	null	ygaD	-	1.858439319535214
1743	2203	L68475	AAK06301.1	null	ywiG	-	1.858224506574271
1744	254	L50637	AAK04352.1	null	ycfB	-	1.8578917777045827
1745	1022	L44970	AAK05120.1	null	pi215	-	1.8576378254783752
1746	1009	L37651	AAK05107.1	null	pi202	-	1.8575343275159057
1747	832	L45109	AAK04930.1	null	copR	-	1.8570592217575599
1748	1471	L101688	AAK05569.1	null	ypaA	-	1.8568506042699955
1749	1559	L0324	AAK05657.1	null	papL	-	1.856445678352507
1750	670	L67186	AAK04768.1	null	gltA	-	1.8561645588262217
1751	217	L18600	AAK04315.1	null	ycbJ	-	1.8560697987071089
1752	686	L86826	AAK04784.1	null	ygiH	-	1.8558615146090003
1753	1216	L37351	AAK05314.1	null	hisK	-	1.8553237568463234
1754	340	L0265	AAK04438.1	null	recM	-	1.854977602311174
1755	43	L45351	AAK04141.1	null	ps119	-	1.8547133834479557
1756	1540	L182006	AAK05638.1	null	rmaI	-	1.8523818170137365
1757	730	L0170	AAK04828.1	null	menX	-	1.8509855104159108
1758	488	L85854	AAK04586.1	null	yeiE	-	1.8506885126372268
1759	1978	L36511	AAK06076.1	null	yufC	-	1.849807113085915
1760	1144	L157321	AAK05242.1	null	ylfI	-	1.8496066492097376
1761	567	L162152	AAK04665.1	null	yfgC	-	1.8489399297314235
1762	2107	L158566	AAK06205.1	null	yvhB	-	1.8477660770817148
1763	80	L84721	AAK04178.1	null	lcnD	-	1.8457429150753597
1764	1050	L63101	AAK05148.1	null	pi243	-	1.8445544760834232
1765	1613	L54719	AAK05711.1	null	yqfD	-	1.8436642066575912
1766	145	L142704	AAK04243.1	null	ybeH	-	1.8430712837317453
1767	872	L0148	AAK04970.1	null	mleR	-	1.842269225211517
1768	1021	L44260	AAK05119.1	null	pi214	-	1.8420325862334637
1769	665	L59930	AAK04763.1	null	yggA	-	1.8411736145743165
1770	720	L126240	AAK04818.1	null	yhcH	-	1.8410605984714314
1771	2030	L89201	AAK06128.1	null	yvaD	-	1.8396840341419358
1772	1665	L115107	AAK05763.1	null	yrbE	-	1.8394617928040102
1773	680	L80399	AAK04778.1	null	icaA	-	1.8392454311975515
1774	2223	L88643	AAK06321.1	null	pspB	-	1.8382279248360296
1775	1029	L48582	AAK05127.1	null	pi222	-	1.8382071381644554
1776	2182	L43222	AAK06280.1	null	ywgA	-	1.8376697417871812
1777	919	L143992	AAK05017.1	null	tagY	-	1.837460140094199
1778	1061	L72684	AAK05159.1	null	ykhE	-	1.8362703400781046
1779	1672	L122982	AAK05770.1	null	yrcB	-	1.8357872954263126
1780	676	L74660	AAK04774.1	null	yghD	-	1.8354043192533391
1781	1393	L32997	AAK05491.1	null	pi320	-	1.8346252502774396
1782	861	L84636	AAK04959.1	null	yiiD	-	1.8341421832110487
1783	986	L14256	AAK05084.1	null	ykbC	-	1.833999056726132
1784	36	L41670	AAK04134.1	null	ps112	-	1.8335076129888528
1785	2186	L54944	AAK06284.1	null	gntR	-	1.8333933065157182
1786	1170	L183932	AAK05268.1	null	yliD	-	1.8331104174180097
1787	1726	L165684	AAK05824.1	null	yriA	-	1.8328822977539079
1788	372	L0468	AAK04470.1	null	tra1077C	-	1.832594517366618
1789	1212	L0069	AAK05310.1	null	hisH	-	1.832106624202981
1790	2075	L0471	AAK06173.1	null	tra1077F	-	1.832034556370714
1791	2147	L0472	AAK06245.1	null	tra1077G	-	1.832034556370714
1792	1995	L57113	AAK06093.1	null	ecsB	-	1.8319295185026159
1793	83	L87874	AAK04181.1	null	yaiI	-	1.8315140420885796
1794	415	L19721	AAK04513.1	null	yecA	-	1.8312272250638206
1795	546	L132585	AAK04644.1	null	yfdC	-	1.831002621471555
1796	1817	L68066	AAK05915.1	null	ysiD	-	1.8299687050187123
1797	1164	L176724	AAK05262.1	null	potB	-	1.8295146207420532
1798	1398	L36824	AAK05496.1	null	pi325	-	1.8294268962897358
1799	186	L189822	AAK04284.1	null	ybiK	-	1.8289652942304513
1800	361	L165247	AAK04459.1	null	ydgH	-	1.8272072007245415
1801	581	L174523	AAK04679.1	null	yfhG	-	1.8267180739530535
1802	447	L53819	AAK04545.1	null	pi112	-	1.8264901427920337
1803	709	L115265	AAK04807.1	null	yhbE	-	1.8263708311190636
1804	482	L81862	AAK04580.1	null	pi147	-	1.8263327838171948
1805	1197	L17069	AAK05295.1	null	ymbJ	-	1.8262118188037546
1806	1003	L30853	AAK05101.1	null	ykdA	-	1.8260651982753144
1807	666	L60571	AAK04764.1	null	pmrA	-	1.8248669062025578
1808	1250	L76329	AAK05348.1	null	ymhC	-	1.8247775451830548
1809	1748	L188881	AAK05846.1	null	ysaA	-	1.8244881756917797
1810	514	L107922	AAK04612.1	null	ps212	-	1.8244629028789028
1811	466	L62774	AAK04564.1	null	pi131	-	1.8243933261437335
1812	261	L59135	AAK04359.1	null	ycfI	-	1.8238044777235787
1813	353	L0271	AAK04451.1	null	mutM	-	1.8221500376267963
1814	1116	L127902	AAK05214.1	null	ylcF	-	1.821812950147127
1815	1779	L0228	AAK05877.1	null	tenA	-	1.8216207424047843
1816	2064	L0303	AAK06162.1	null	radA	-	1.8210286948394983
1817	734	L140288	AAK04832.1	null	yheA	-	1.8209465016309339
1818	689	L88730	AAK04787.1	null	ygiK	-	1.8204295108010529
1819	1004	L0128	AAK05102.1	null	kinE	-	1.8204091734156793
1820	2041	L103212	AAK06139.1	null	yvcA	-	1.820348050953973
1821	896	L115706	AAK04994.1	null	rodA	-	1.819324955298784
1822	1728	L168238	AAK05826.1	null	coiA	-	1.8186767414249996
1823	1352	L189881	AAK05450.1	null	rluC	-	1.8179009728035946
1824	1831	L81319	AAK05929.1	null	ysjH	-	1.8159636663878551
1825	920	L144551	AAK05018.1	null	yjeD	-	1.8158553743008061
1826	1218	L0074	AAK05316.1	null	leuB	-	1.8156652990978315
1827	205	L5881	AAK04303.1	null	ycaG	-	1.8155278797337948
1828	1836	L87497	AAK05934.1	null	ytaD	-	1.8151121910178973
1829	801	L0108	AAK04899.1	null	argF	-	1.8150114066869065
1830	1044	L58927	AAK05142.1	null	pi237	-	1.813718991160328
1831	1826	L77220	AAK05924.1	null	ysjE	-	1.8136356482663276
1832	1956	L16252	AAK06054.1	null	yudD	-	1.813621238249564
1833	212	L13324	AAK04310.1	null	ycbK	-	1.8129309492176013
1834	999	L26878	AAK05097.1	null	ykcE	-	1.8099587617916917
1835	1383	L18717	AAK05481.1	null	pi309	-	1.809822016429274
1836	1617	L58460	AAK05715.1	null	yqfG	-	1.8097429745787894
1837	1790	L31711	AAK05888.1	null	yseH	-	1.8093887863091296
1838	1445	L67275	AAK05543.1	null	yogI	-	1.8092086376872138
1839	1020	L43490	AAK05118.1	null	pi213	-	1.8091621053426683
1840	2188	L56236	AAK06286.1	null	ywhB	-	1.808674764271048
1841	967	L194854	AAK05065.1	null	yjjE	-	1.8086163173324559
1842	1943	L3533	AAK06041.1	null	ps311	-	1.8082708732543205
1843	1669	L116756	AAK05767.1	null	yrbI	-	1.8081190027417897
1844	1203	L22960	AAK05301.1	null	ymcF	-	1.8075799328016464
1845	2149	L01009	AAK06247.1	null	rliDB	-	1.8074716663650612
1846	1082	L91569	AAK05180.1	null	ykjB	-	1.807377514983397
1847	1317	L149891	AAK05415.1	null	mtsC	-	1.8068382465965211
1848	2126	L178227	AAK06224.1	null	noxD	-	1.8058412129708652
1849	1754	L195366	AAK05852.1	null	ysbB	-	1.8055807813729334
1850	82	L87100	AAK04180.1	null	yaiF	-	1.805542742966241
1851	1176	L192289	AAK05274.1	null	yljC	-	1.803522795199648
1852	1923	L185224	AAK06021.1	null	yuaB	-	1.8033406383420427
1853	474	L69762	AAK04572.1	null	pi139	-	1.8032738635146401
1854	1839	L91252	AAK05937.1	null	oppB	-	1.8028437544379636
1855	1356	L192785	AAK05454.1	null	ynjE	-	1.8013899834571783
1856	1137	L151001	AAK05235.1	null	ylfB	-	1.800866833861199
1857	988	L18129	AAK05086.1	null	ykbE	-	1.7978313606081382
1858	185	L189326	AAK04283.1	null	ybiJ	-	1.797486285508533
1859	1237	L64332	AAK05335.1	null	ceo	-	1.7970913227824508
1860	425	L0150	AAK04523.1	null	rgrA	-	1.7964262662605743
1861	22	L30901	AAK04120.1	null	mtlR	-	1.7958757744422758
1862	1167	L179789	AAK05265.1	null	yliA	-	1.7957651968698225
1863	79	L82520	AAK04177.1	null	lcnC	-	1.7941965820337276
1864	1325	L159364	AAK05423.1	null	ynfH	-	1.7928600188207608
1865	668	L62179	AAK04766.1	null	ftsW1	-	1.792357045341494
1866	852	L73264	AAK04950.1	null	yihD	-	1.7922707186140128
1867	875	L98046	AAK04973.1	null	yijF	-	1.791778084581695
1868	1865	L118668	AAK05963.1	null	ytdC	-	1.7916636690158931
1869	10	L15262	AAK04108.1	null	yabE	-	1.79109398109125
1870	85	L89118	AAK04183.1	null	yaiH	-	1.7903588032143432
1871	1312	L145375	AAK05410.1	null	yneG	-	1.790268482157774
1872	1174	L186875	AAK05272.1	null	clsB	-	1.7892416400183226
1873	2249	L120589	AAK06347.1	null	yxdD	-	1.788857624128798
1874	759	L169709	AAK04857.1	null	yhhA	-	1.788222075306054
1875	650	L0308	AAK04748.1	null	hsdR	-	1.7876529607130154
1876	727	L131805	AAK04825.1	null	yhdB	-	1.7869929205866346
1877	375	L178384	AAK04473.1	null	ydhF	-	1.7857591699262967
1878	1340	L178600	AAK05438.1	null	ynhH	-	1.785195241314255
1879	1078	L89001	AAK05176.1	null	ykiI	-	1.7846534965997922
1880	69	L70747	AAK04167.1	null	yahC	-	1.7839992668335478
1881	536	L121731	AAK04634.1	null	yfcD	-	1.7806676095754195
1882	164	L167097	AAK04262.1	null	ybgD	-	1.7787656324506784
1883	1322	L0327	AAK05420.1	null	sbcD	-	1.7783993871942185
1884	1243	L67726	AAK05341.1	null	ymgK	-	1.7777396088590227
1885	2204	L69089	AAK06302.1	null	ywiH	-	1.775217767328748
1886	1504	L142326	AAK05602.1	null	xylX	-	1.7751801267244656
1887	1877	L0246	AAK05975.1	null	rmeA	-	1.7721837298491445
1888	1794	L35751	AAK05892.1	null	ysfC	-	1.7716887276384325
1889	262	L61006	AAK04360.1	null	ycgA	-	1.7712511906879713
1890	1761	L3255	AAK05859.1	null	yscA	-	1.7712305217347304
1891	2021	L82956	AAK06119.1	null	yujG	-	1.7710915037580286
1892	1418	L47020	AAK05516.1	null	pi345	-	1.7702937755506802
1893	452	L57860	AAK04550.1	null	pi117	-	1.7691979458611682
1894	2121	L0315	AAK06219.1	null	comGC	-	1.7691960851931428
1895	579	L173469	AAK04677.1	null	crtK	-	1.7691628078970418
1896	1419	L0312	AAK05517.1	null	pi346	-	1.7687105434135602
1897	195	L197961	AAK04293.1	null	ybjD	-	1.7682759147938534
1898	516	L108425	AAK04614.1	null	ps214	-	1.767958399119609
1899	987	L17432	AAK05085.1	null	ykbD	-	1.7675888319519097
1900	2039	L0110	AAK06137.1	null	argR	-	1.7659827936534287
1901	597	L187716	AAK04695.1	null	yfiJ	-	1.7657779203139208
1902	517	L109011	AAK04615.1	null	ps215	-	1.763879901815161
1903	1168	L180742	AAK05266.1	null	yliB	-	1.763277226168948
1904	639	L0469	AAK04737.1	null	tra1077D	-	1.7623402183089762
1905	1357	L193176	AAK05455.1	null	ynjF	-	1.7621180460776131
1906	1314	L0179	AAK05412.1	null	pabB	-	1.7613168389094327
1907	2250	L121175	AAK06348.1	null	yxdE	-	1.7609447842640733
1908	770	L180805	AAK04868.1	null	rmaG	-	1.760748980594026
1909	52	L0466	AAK04150.1	null	-	-	1.759756671075161
1910	110	L111950	AAK04208.1	null	ybbC	-	1.7588397786785464
1911	899	L119564	AAK04997.1	null	yjcA	-	1.7574426740258617
1912	1933	L198048	AAK06031.1	null	ps302	-	1.757196346845062
1913	81	L86606	AAK04179.1	null	yaiE	-	1.7566647681844552
1914	91	L94197	AAK04189.1	null	yajB	-	1.7557539757742047
1915	1412	L44608	AAK05510.1	null	pi339	-	1.755102504566378
1916	1270	L101896	AAK05368.1	null	ynaA	-	1.7547427881036763
1917	619	L5776	AAK04717.1	null	lgt	-	1.754059161918827
1918	903	L125734	AAK05001.1	null	yjcE	-	1.7536510728928547
1919	1550	L191436	AAK05648.1	null	ypjB	-	1.7527472608933896
1920	328	L127476	AAK04426.1	null	fhuB	-	1.7521975705621515
1921	1321	L152588	AAK05419.1	null	sbcC	-	1.7518835778125852
1922	512	L107339	AAK04610.1	null	ps210	-	1.7505557106146108
1923	907	L131027	AAK05005.1	null	yjdB	-	1.750443910774315
1924	1729	L169301	AAK05827.1	null	yriB	-	1.7499826122936304
1925	815	L26721	AAK04913.1	null	yicE	-	1.7495720565370778
1926	439	L50216	AAK04537.1	null	pi104	-	1.749412052596647
1927	854	L0254	AAK04952.1	null	xseA	-	1.7493977280046438
1928	884	L107499	AAK04982.1	null	ftsW2	-	1.7490540797996634
1929	1852	L102972	AAK05950.1	null	ytcA	-	1.7477486218731875
1930	810	L20470	AAK04908.1	null	yicA	-	1.7472075595689562
1931	1114	L126105	AAK05212.1	null	ylcD	-	1.7456328478244183
1932	368	L171943	AAK04466.1	null	ydhC	-	1.7451402216039305
1933	241	L37573	AAK04339.1	null	ycdJ	-	1.7444236488854126
1934	463	L61641	AAK04561.1	null	pi128	-	1.7439866374275217
1935	1201	L20773	AAK05299.1	null	ymcC	-	1.743716506266369
1936	1918	L0101	AAK06016.1	null	metA	-	1.741801768239794
1937	255	L51437	AAK04353.1	null	ycfC	-	1.7398934543715743
1938	1507	L0232	AAK05605.1	null	xylM	-	1.7392521190469077
1939	51	L52494	AAK04149.1	null	yafG	-	1.7392138578330794
1940	1278	L109747	AAK05376.1	null	ynbA	-	1.7388027997727362
1941	1997	L58914	AAK06095.1	null	yuhH	-	1.738733326909053
1942	807	L16606	AAK04905.1	null	yibE	-	1.7386550768313973
1943	1688	L128689	AAK05786.1	null	yreC	-	1.7380384270304003
1944	135	L136552	AAK04233.1	null	ybdJ	-	1.737595059075592
1945	1297	L0153	AAK05395.1	null	rdrB	-	1.7354372169240586
1946	431	L43651	AAK04529.1	null	yeeC	-	1.732870165611147
1947	1404	L41034	AAK05502.1	null	pi331	-	1.7317058254091962
1948	359	L163845	AAK04457.1	null	ydgG	-	1.7307039642996451
1949	1947	L7043	AAK06045.1	null	ps315	-	1.7301194232133479
1950	294	L93051	AAK04392.1	null	ycjD	-	1.7285211491421895
1951	215	L16653	AAK04313.1	null	ycbH	-	1.7269749979231757
1952	34	L41144	AAK04132.1	null	ps110	-	1.7265604419177143
1953	378	L181867	AAK04476.1	null	ydiA	-	1.726420726151429
1954	1090	L0318	AAK05188.1	null	comFA	-	1.7257836264496662
1955	1453	L75633	AAK05551.1	null	busR	-	1.7254865668615131
1956	2123	L0313	AAK06221.1	null	comGA	-	1.7246456768695257
1957	1138	L152305	AAK05236.1	null	ylfC	-	1.7243306591478944
1958	1426	L51691	AAK05524.1	null	pi353	-	1.7239363145533193
1959	1476	L105533	AAK05574.1	null	fur	-	1.722285581162988
1960	1955	L15484	AAK06053.1	null	yudC	-	1.7216673452129974
1961	473	L69467	AAK04571.1	null	pi138	-	1.7196564192972288
1962	382	L186839	AAK04480.1	null	ydiE	-	1.7187498047005303
1963	641	L0223	AAK04739.1	null	ctsR	-	1.7174135181384431
1964	1407	L42564	AAK05505.1	null	pi334	-	1.7171887811465296
1965	208	L9639	AAK04306.1	null	ycbA	-	1.7167044977167147
1966	1030	L49015	AAK05128.1	null	pi223	-	1.7142575373612887
1967	9	L13272	AAK04107.1	null	yabD	-	1.713406926997255
1968	1370	L8702	AAK05468.1	null	yoaH	-	1.7133463550865449
1969	1690	L128687	AAK05788.1	null	yreE	-	1.713213855421866
1970	2110	L163677	AAK06208.1	null	yviB	-	1.7127270271330453
1971	1448	L69383	AAK05546.1	null	yogM	-	1.7114579421569982
1972	1403	L40534	AAK05501.1	null	pi330	-	1.7110630356482874
1973	1687	L128699	AAK05785.1	null	yreB	-	1.7106967662959955
1974	531	L118481	AAK04629.1	null	ogt	-	1.7105458808322282
1975	1772	L0317	AAK05870.1	null	comEC	-	1.710465549711521
1976	847	L64737	AAK04945.1	null	choQ	-	1.7101848163932831
1977	1966	L25433	AAK06064.1	null	yueA	-	1.710112391372208
1978	2119	L169515	AAK06217.1	null	yviJ	-	1.709608847274952
1979	138	L425	AAK04236.1	null	ybdL	-	1.7095846031306021
1980	371	L37953	AAK04469.1	null	ydhE	-	1.7095846031306021
1981	825	L174282	AAK04923.1	null	yidG	-	1.7095846031306021
1982	2076	L140080	AAK06174.1	null	yvfC	-	1.7095846031306021
1983	2148	L138554	AAK06246.1	null	ywbC	-	1.7095846031306021
1984	926	L151480	AAK05024.1	null	tagF	-	1.7090310826315498
1985	485	L83361	AAK04583.1	null	yeiD	-	1.7084111902230883
1986	1254	L0099	AAK05352.1	null	metF	-	1.7077973270617732
1987	92	L94845	AAK04190.1	null	yajH	-	1.7045083873172144
1988	1324	L158193	AAK05422.1	null	ynfG	-	1.7040542827166276
1989	470	L66478	AAK04568.1	null	pi135	-	1.7039044297158996
1990	38	L42465	AAK04136.1	null	ps114	-	1.7036248844828892
1991	585	L178303	AAK04683.1	null	yfhK	-	1.703554010153402
1992	448	L54802	AAK04546.1	null	pi113	-	1.702974547647461
1993	580	L174076	AAK04678.1	null	yfhF	-	1.7028872410044933
1994	1173	L186034	AAK05271.1	null	yliG	-	1.702530700908737
1995	1063	L75317	AAK05161.1	null	ykhG	-	1.701570866979486
1996	1957	L16835	AAK06055.1	null	yudE	-	1.7003870561704255
1997	1101	L108967	AAK05199.1	null	ylaG	-	1.700267759799184
1998	1187	L0037	AAK05285.1	null	citR	-	1.6996650127783792
1999	1427	L52028	AAK05525.1	null	pi354	-	1.698759404714504
[truncated: 267 more rows]
