# Supplementary material for: Bioinformatic Assessment of Factors Affecting the Correlation between Protein Abundance and Elongation Efficiency in Prokaryotes
Source: Int J Mol Sci. 2022 Oct 9;23(19):11996. doi: 10.3390/ijms231911996 (PMC9570070; doi:10.3390/ijms231911996)
Supplement: Supplementary file 1 [file ijms-23-11996-s001.zip › EloE/output_folder/Lactococcus_lactis_subsp._lactis_Il1403_272623/lactococcus lactis subsp. lactis il1403_genes_and_flanks.txt]

>1	N operona: 1	first-last	L0274	gene_poz=(601-1968)	dnaA	replication initiation protein DnaA	null	/position=-242 - 2325 (358 - 1725)	/lenght=2568 (1368)	/codons=856 (456)	/complement=false	GC-compoz=37.42690058479532%	/LCI1=1.36996336996337	/LCI2=0.12395604395604395	p_i1=0.17349188005215976	p_i2=0.25876366695931546	/Tai=0.4295615704650487	/Tei=0.3328873002633839	/EEI=1.9362369551204273
caccactagctttggtaaattaaaaaaattagtcttttttaacttgcttttttctttttttaataagataaggtgcttattttagtcttctttaccttatgagaataaaattctttgatttttacgtagaaatgatgtttttaaacttaactaaatttttattataaatagtagaaaattgaattctcttttattttattgcaaatagtttgtctctatattccgtctttatatagtagaaagcttaaaatttaacaatctattttcaaattcttagattctattacattagagataaaatatccccaaagatagaaaagactgtctaaaagctgtggtaaatttttcttaattttttctttttccacagtaaataatctataaatttgactttttttgatttgtggataagtctgtatgcatttgatattactcatttttttctgtggataagaaaacttttacacattatccacagttttgttaataactttttcttatggtggaaaactttcttttgttaatttcaacagactgtggaaaaatataatgtgaaatgatataatgagttatcaacaaactaaaaagtaaaggagtaatatggcatcccttaatgaaaatcaaaaattttgggcccgtgtaaccgaactagctcagcagagtatcggtaaacaagcttatgatttttttattgagcctgctcaattaatgtctgtcgagcaagatactgccaatatcttgcttgatagtggaatgaaaaaagattattggaaaaaacagtccgatttgatcacaacggcgggatttgaggtctttggtcggatgattgattatgaactctatgcaaatgatgagttaactgaactggaacttcatcgtttaaataatcaatcttctattgaagagcagccgcgttctactgctaaacccgcttctcctttggttagtggtctcaacgagaaatataattttgaaaattttgtgcaaggtcctggtaaccgttggactttggctgcggcaattgctgttgctgataaacctggtgatacctataatccactatttatttatggtggagctggtctaggtaagacgcatttaatgcatgcaattggaaatcagattttgactgacaatccgactgctcgaattaaatatgtttcttcggagaatttcgttaacgactatgttaatgcaacgcgaaaaaaccaaatggagaattttgaaaatacttatcgtaatttagatttacttctattggacgatgtgcaatttttcagtgataaagaggggacgaaaaatgaatttttcaataccttcaacgcactctatgataaaggttcccaaattgttttaacttctgatcgtattccgcaagaattaaataatttggaagatcgcttggtttcacgcttctcttggggtttgactactgatattacggctcctgactatgaaactcggatggctattcttttgattaaatctgaatcaagtcgtttagaatttccgagtgaaactctatcttatattgctggtcagattgattcaaacgttcgagaactcgagggcgctctaaatcgagtcgaatttgtggctcgagcaaatggcattgcggtggtcgatattgagacagcaagtcaggctttgcgttctttaaaaaatgcaactcagcaatctttatcaaatcttactattaaaaaaattcaagatgaagttgctaattattatcatatttcattttcagatcttgttggtcctaagcgccctaaggaaattgcctttccaagacagattgcgatgtatcttgtcagagaacttttaggtacaagtcttccggcaattggaactgcttttggtggccgtgaccacacaacggtaatgtatgcttataaacaaatttcggataagatgaaaaatgatatggatgttcaaaaagacatcgacagcattaaacgtaaattttaaacctgtggaaaactcaaggacttataaaatgtttattctttaattatccacaggggaaaagcttatacttctaagtggatttgtcttatacagattatccacaggacctactactattactattatatttataaaaagaaattataaaggaatctcatgattaaattttcaattaataaaaatgcgtttcaaaatgctttgagaattaccaaacaagcaattggttctaaagtaacaattcctgctttaacaaagttaaaaattgaagttgaagaaaatggaattactttaattggttcaaatggtcaaatttcaatcaagaattttttacctgttgataataaagatgcaagtatgcttatttcaggaacgggttcagttttattagaagctgctttctttgaaaatgtggtaagtcaattaccagaagtcactcttgaatttactgaaaaagaacaaaagcaagttttgttaacttctggtaagtcagaaattactttaaaaggcctggattcagaaatctatccgcatttacaagaaatttccgaaggctcttcattgaaaatgaaagttaaagtacttaaagaaatttttacagaa
>2	N operona: 2	first-last	L0275	gene_poz=(601-1743)	dnaN	DNA polymerase III, beta chain	EVIDENCE BY HOMOLOGY BIO10.02 DNA replication,	/position=1282 - 3624 (1882 - 3024)	/lenght=2343 (1143)	/codons=781 (381)	/complement=false	GC-compoz=31.93350831146107%	/LCI1=1.805263157894737	/LCI2=0.11394736842105269	p_i1=0.3469460445391301	p_i2=0.2181127682754023	/Tai=0.22864257039497538	/Tei=0.2963014914478621	/EEI=3.1156577643206136
tcttatattgctggtcagattgattcaaacgttcgagaactcgagggcgctctaaatcgagtcgaatttgtggctcgagcaaatggcattgcggtggtcgatattgagacagcaagtcaggctttgcgttctttaaaaaatgcaactcagcaatctttatcaaatcttactattaaaaaaattcaagatgaagttgctaattattatcatatttcattttcagatcttgttggtcctaagcgccctaaggaaattgcctttccaagacagattgcgatgtatcttgtcagagaacttttaggtacaagtcttccggcaattggaactgcttttggtggccgtgaccacacaacggtaatgtatgcttataaacaaatttcggataagatgaaaaatgatatggatgttcaaaaagacatcgacagcattaaacgtaaattttaaacctgtggaaaactcaaggacttataaaatgtttattctttaattatccacaggggaaaagcttatacttctaagtggatttgtcttatacagattatccacaggacctactactattactattatatttataaaaagaaattataaaggaatctcatgattaaattttcaattaataaaaatgcgtttcaaaatgctttgagaattaccaaacaagcaattggttctaaagtaacaattcctgctttaacaaagttaaaaattgaagttgaagaaaatggaattactttaattggttcaaatggtcaaatttcaatcaagaattttttacctgttgataataaagatgcaagtatgcttatttcaggaacgggttcagttttattagaagctgctttctttgaaaatgtggtaagtcaattaccagaagtcactcttgaatttactgaaaaagaacaaaagcaagttttgttaacttctggtaagtcagaaattactttaaaaggcctggattcagaaatctatccgcatttacaagaaatttccgaaggctcttcattgaaaatgaaagttaaagtacttaaagaaatttttacagaaacagtttttgctgtaagtactcaagaaaatcgtccaatttttacaggtgttcatttagaaactttatcaactggagaattaaaagcagtcgcaactgactcacatcggatgagtcaacgtttattgcctttagaagattcagaattaaaatttgatgttattttgccaagtaaatcaatcaatagttttaaaaatgttttcacaaatgatgaagaagagattgaaattttcattagtggaagccaaatgctttttagaaatgaaacaattagttattatagtcgtttgattgaaggatcttatcctgatactaatcgtttaattccaaatgaagctgattatactttagatttagtttttgatgctgcgcaattgcgtcatacaatggatcgtgcgcgtttgttgacagtaatgacaactaatggaactgtaaaattaacggtttctggtgattctgtagtaaccacagccaactctcctgaggtaggttctgtccatgaagaattgacggccttatcaaaagaaggaaatgacttagcaatcagctttaatcctgaatatttgattgatgctttgaaagtgattaaagcaccagaagttcgtattcgctttatttctaatgttcgtccgttcactttacagccacgtaatgaagaatctggatttgttcaattgattacaccagtacgtacaaattagttttactgacagctcttttgtcagcttagatttgctgacgaaaatgtctgtcagtaaatttagattttgttataatggacttaacgaaagttaggtctattttttatggaaattttatatactgaaattacacaagatttaacagagggattattagagatttctcttgaagaacttgaaaaaaatcgaaaagtttattacattgtgccttcttcaatgtcatttgagaaggagaaagaaattttagagcgcttggctaagggaagtgattcagcagtttttgacttactcgtcactcgttttaagcaattgccttattattttgataagcgggaaaaagcgacaacaaagacagagttaggcacagcaggcctttcaatgctttttcgacgtgttttgaggagtttttcaaaagaagaaattccgctgtatttttctctacaggattctgctggttttttggaaatgttaattcagttaagaacagagttactgacagcaaatctgtcagtagaaaatttacctgacagccctaaaaatcaagaattaaaaaaaatcttaagtagatttgaagaaaaattagcaaatgactatgctaac
>3	N operona: 3	first	L0252	gene_poz=(601-3900)	rexB	subunit B of ATP-dependent exonuclease	EVIDENCE EXPERIMENTAL PMID:9435243 BIO10.01	/position=2530 - 7029 (3130 - 6429)	/lenght=4500 (3300)	/codons=1500 (1100)	/complement=false	GC-compoz=31.90909090909091%	/LCI1=1.7983014861995754	/LCI2=0.12138307552320288	p_i1=0.3440011285540568	p_i2=0.2481831078216324	/Tai=0.3292537673834589	/Tei=0.3233647970394692	/EEI=2.1552773876734643
aatgatgaagaagagattgaaattttcattagtggaagccaaatgctttttagaaatgaaacaattagttattatagtcgtttgattgaaggatcttatcctgatactaatcgtttaattccaaatgaagctgattatactttagatttagtttttgatgctgcgcaattgcgtcatacaatggatcgtgcgcgtttgttgacagtaatgacaactaatggaactgtaaaattaacggtttctggtgattctgtagtaaccacagccaactctcctgaggtaggttctgtccatgaagaattgacggccttatcaaaagaaggaaatgacttagcaatcagctttaatcctgaatatttgattgatgctttgaaagtgattaaagcaccagaagttcgtattcgctttatttctaatgttcgtccgttcactttacagccacgtaatgaagaatctggatttgttcaattgattacaccagtacgtacaaattagttttactgacagctcttttgtcagcttagatttgctgacgaaaatgtctgtcagtaaatttagattttgttataatggacttaacgaaagttaggtctattttttatggaaattttatatactgaaattacacaagatttaacagagggattattagagatttctcttgaagaacttgaaaaaaatcgaaaagtttattacattgtgccttcttcaatgtcatttgagaaggagaaagaaattttagagcgcttggctaagggaagtgattcagcagtttttgacttactcgtcactcgttttaagcaattgccttattattttgataagcgggaaaaagcgacaacaaagacagagttaggcacagcaggcctttcaatgctttttcgacgtgttttgaggagtttttcaaaagaagaaattccgctgtatttttctctacaggattctgctggttttttggaaatgttaattcagttaagaacagagttactgacagcaaatctgtcagtagaaaatttacctgacagccctaaaaatcaagaattaaaaaaaatcttaagtagatttgaagaaaaattagcaaatgactatgctaactactcagaatttggtgattttactagtcgtcttgctgatggggaatttgattttcaactcaaagatgtgacaattgtcattgatggatatactcgattttctgcggaagaagagctttttattgaaagtattcaagatagagtggcacgttttgtcattggaacttatagtgatgaaaattcactgacagccggatctgaaacaatttatatcagtacgagtcaaatgattgggcgttttcgcagtaaatttccagtagaactaagaaaaatggctttttcatccgtcaatgaagtttacaataagttgacaaaattactcgatttagattcaagatttgccatttctgatcaaaatattgaaataaattctgctgatgcaaaatatttcagaatttgggaagccgaaaaccaaaaagttgaaattgaaggtgtcgcaaaggaaattagacaaaaaataagtcagggggcttttttcaaagattttacagttttagtaggtgacccagctgcttatgaaattactttgaaagaaatttttgaactttatgaaattccgtttttctatgcccaagaagaatcaatgagtcagcatcctttggttatcttttttgaaagtttactttcaattaaaaagaataattatgggacagatgatgttgtcaatcttctaaaaagcaaggtttacactgatgtcaaccttgatgaagaagtcattgattactttgaatactatgttcaaaaatataagatttctggtcgaaaaaaatttacggaagcattcaatgaaagtgagttttctaaaattgaattagtgaatcaacttcgcgaaaacttattgggaaatgattctcctttacaagtctttttagggacaaatcgacaaaaaacaggaaaaaaatgggtttctgatttacaagttttacttgaaaatggaaatgtaatggccaatatgaacacttatttttcagaagcagaatctgaaaataagcatcaaatggctgataaacatgaacaagtttggcaaatgcttatttcgatattgaatgagtttttggccgttttttctgatgaaaaattgaaaagtgtggagtttttagatattttattagcaggattgaaaaatgcgaaatatcgacaaattccagcaaacgttgatgttgtaaacatcaaagattatgaacttgttgaacctaaaactaataaatatatctatgccattggtttgagtcaaaccaattttccaagaataaagaaaaattcaacacttttatccgatgaagaacgactagaaatcaatcaaacaactgatgaaaatcagtttattgaacagttgaatgttgtcaactatcaaaaaaatcagtttacagtcctttctttagtgaattcagcaaaagaaactttagttttgtccatgccacaaattatggcaaatgagcaaggagaattttcaccagttttccaattatttttgaatcattcggatgaaaaaattcttcaaaaaattcaagaagtcaatctttttgaaagcttagagcacattggaaacagtcgttcagtgatttctatgattggaaaaattgagcgtgaacttgttgaaactgaagaaaaaaatgatgacaaaagagttttttggtctagtattttccgaatcttagttaagtcaaatcctgattttcaaaaaatattattggatttagctaaagatattgatacggtcaatttatcacaagaaaccttagaccaaatttatggtgataaactgtatgcttctgtcagttcttttgaacgcttttataactgtgaatatcagtactttttagagaccactttgggtctggaaacttttgaaaatattgatataaattccaaaattgtcggtaactttttccatgaagtttttgaaaaagtcatgcaagaagaagctttgtcagctgaaaattttgatgaaaaattgacaaaagttttacatgatgttgacagtaattactctcgttattttactcatgatgcaacagcaagatttacttggaccaatttagaagaaattgttagacagactgcaacagttttaaaggaaacagtttctactgatgaacttaaaactttactgacagaaagtagttttggcttaccaaaaagtgaattaggtaatttttctgttgacgatatttacttacgaggaagaattgaccgtttggaccaactttcttctgattatttaggagctatagattacaaatcaagtgctcattcctttaaattacaggatgcttatgacggtctgagtttacaatttatgacctatttagacgtgattaaagaagcatttcctaatcaaaaaatatggggtgctctttatttacaatttaaaaatcaaccaattaacttatcagaaatcaatcatttatcagagattgctggcttattgaaagaatcaatgcgctatgatggtttagttttggaagaggcagctgaccaaattaaagcaatagaaaatattactgtaaaaaaatctaatatttacaatcaagaagaatttgaacagcttttaaaattgaatgaaaatcattatcagcatgctggtcagcgacttaagagtggtcagattgcaataaatccaattatgaaacgctccgaagggattgatcaaacaggtaatgttcgaggttgtcgctactgtccgcttaaatctatttgtcgatttgaagcaaatgtacacatgaatgatcacagtcgtgaaattggtcaaaaatctcaagcagaaatcttagcagaattaaaaggagaagggcgaaatgagtgaagtaaaattaactccagagcaaaatgaagccattcatagttctggtaagaatattctagtttcagcgagtgctggttccggaaaaacttttgttatggctcaaagaattgtcgagaaagtcaaacaaggaattgaaattgatcgacttttcatttccacatttacaaaaaaagcagcaagcgaattacggatgcggcttgagcgagatttaaaaaaagccagacaagaaagttctgatgaaaatcaagcttgtaggttgacacttgctttacagaacctgtcaaatgctgatattggaactatggatagtttcacccaaaaattgacaaaaacgaatttcaatcgagtaaatattgacccgaatttccgaatcttagctgatcaaacagagagtgatttaattagacaagaagtctttgaacaattggttgagtcttatctatcaggagatgatggattgaatatttcaaaagaaaaatttgaagaacttataaaaaatttttctaaagacagaaatattgctggttttcaaaaagtagtttacactatttaccgttttgcgtcagcaactgaaaatccaataaagtggttagaaaatca
>4	N operona: 3	last	L0251	gene_poz=(601-4212)	rexA	subunit A of ATP-dependent exonuclease	null	/position=5822 - 10633 (6422 - 10033)	/lenght=4812 (3612)	/codons=1604 (1204)	/complement=false	GC-compoz=32.33665559246955%	/LCI1=1.6215018010529232	/LCI2=0.09822665558326406	p_i1=0.27028455637764004	p_i2=0.15806809150542225	/Tai=0.3271988285573696	/Tei=0.24226128235488004	/EEI=2.113031433045069
tggaccaactttcttctgattatttaggagctatagattacaaatcaagtgctcattcctttaaattacaggatgcttatgacggtctgagtttacaatttatgacctatttagacgtgattaaagaagcatttcctaatcaaaaaatatggggtgctctttatttacaatttaaaaatcaaccaattaacttatcagaaatcaatcatttatcagagattgctggcttattgaaagaatcaatgcgctatgatggtttagttttggaagaggcagctgaccaaattaaagcaatagaaaatattactgtaaaaaaatctaatatttacaatcaagaagaatttgaacagcttttaaaattgaatgaaaatcattatcagcatgctggtcagcgacttaagagtggtcagattgcaataaatccaattatgaaacgctccgaagggattgatcaaacaggtaatgttcgaggttgtcgctactgtccgcttaaatctatttgtcgatttgaagcaaatgtacacatgaatgatcacagtcgtgaaattggtcaaaaatctcaagcagaaatcttagcagaattaaaaggagaagggcgaaatgagtgaagtaaaattaactccagagcaaaatgaagccattcatagttctggtaagaatattctagtttcagcgagtgctggttccggaaaaacttttgttatggctcaaagaattgtcgagaaagtcaaacaaggaattgaaattgatcgacttttcatttccacatttacaaaaaaagcagcaagcgaattacggatgcggcttgagcgagatttaaaaaaagccagacaagaaagttctgatgaaaatcaagcttgtaggttgacacttgctttacagaacctgtcaaatgctgatattggaactatggatagtttcacccaaaaattgacaaaaacgaatttcaatcgagtaaatattgacccgaatttccgaatcttagctgatcaaacagagagtgatttaattagacaagaagtctttgaacaattggttgagtcttatctatcaggagatgatggattgaatatttcaaaagaaaaatttgaagaacttataaaaaatttttctaaagacagaaatattgctggttttcaaaaagtagtttacactatttaccgttttgcgtcagcaactgaaaatccaataaagtggttagaaaatcaatttttaaaaggttttgaaacatataaatcactgatagacttgtcagcagatttttcagcagatataaaagagaatttactgatattttttgaacttctagaaacttcattaaccaatggagtagttgctaaaaaaggggctggacgtgataaggccaatcttattttagataataaaaatgaactcttagaagcaataaccactaaagattttgcaactttcacagaactatttttatcaatagatacagatattcgagtgggttcttcaaaagatgaaatactttcggctctgaaaaaagatttttcagtacaaaaacaagacttagtgggctcgaaatccaaacctggagaaattcggaagtttgttgataaaataaaacatggtcagttgattgaaaaatatcaaaatcaagcatttgaaatcgcagaaaacttacaaaaatttgttattgagttttaccaaagttatttagaacgtaaaaagaatgaaaatgcctttgagtactctgatatcgcacactttgccatcgaaattttagaggaaaatccagatatacgtgaaactttaagagaacattatgatgaaatcatgattgatgagtatcaggataccagccacactcaggagcgaatgctggagcttttatcgaatggacataatctcttcatggttggtgatattaagcaatcaatttatggctttcgtttagctgaccctggcctctttttagaaaaatataaagactatgccaagacagaaaatccaaatcaattaattcgcttaaaagaaaactttcgttcacgtggtgaggttttaacatttacaaatgatatctttaaacacctgatggatgaaaaattaggtgagatgacttatggcaaagaagaagccttagttcaaggaaatattactgattatccagttgaatctgagaaagatttttatccagaacttcttttatacaaagaaaatacaagtgatgaagaaacagatgaatccgaagtaagaatttcggatggagagattaaaggagcagctcaagaaataaaaaaattgattgaagctggagttgaaccaaaagatatagcaatcttggttcgttctaaatcaaataataataaaattgaggatattctgcttagttacgatattccggtcgttcttgatgaaggacgagttgattttttgaaatcaatggaagtcttaattatgttagatgttttacgagcaattgataatccactctatgatttatcattggttgcgatgttaaggtctccgttatttggatttaatgaagatgaattaactagaatcagtactcaaggaagccatgaccttcgattttgggataaaattcttttgtcacttaataaagaaggacaaaatccagaacttatcaatccttccttagagaacaagcttaaagcattttataagaagtttacagaatggcgtaaacttgtaaaccaagttgcaattcatgatttactttggaaaatatatactgaaacctactatttcgactatgttggtgccttaaaaaatggtgaaatacgtcaagcgaacttacaagccttagcagttcgagcagaatcatatgaaagttctggttataaaggattatttaaatttgtaagattaatcaacaaatttatggaacaaaataatgatttagcttctgttaatataaaacttcctcaaagtgctgttcgagtgatgaccttccataaatcaaaaggattagaatttgattatgtctttttaatgaatttacaatctcgtttcaacgatcgtgatttgaaagaaaatgttatcctaagtcgtgaaaatggtttaggaatgaagcttattgccgatttaaaggatgaagcagatgttataactgatttcccttatgctttagtgaaaatggaaacattcccttacatggtgaataaagacttaaaacaaagagcagctctttcagaagaaatgcgtgttttatatgttgcatttacacgagcaaagaaaaaactttatcttgtcggaaaaataaaagaaacagataaaaaatcaggacttgacctttatgataatgcaagtttagaaggaaagattttagaagataaatttcgtaattcaagtcgcggttttcaacactggatattggcgcttcaaaatgccacaaaacttccgattaaactcaatgtctacacaaaagaagagttggaagcagaaaaacttgaatttacaagtcaacctgatttcaaaaaattggtcgaagaatcggaaaaatttgataatatcatggcccattctgatgaaatacaaaaagctcaaaaaattatgaattatgaatatccacatcaagcagcaacagagctttcaagtattcaaacaccaagtcaggttaaaaaacgaagctacgaaaaacaattacaagtgggtgaaattcaaccgaaaagtgaatttactcgggtcaaaaagctagatttttctgattttggtcctaagaaagttactgctgcagaaatcggttcggcaactcatagttttatgcagtatgcagatttttctcaagcagatttatttagttttcaagcgacacttgatgaaatgggatttgatgaaaaaataaaaaatcaaattgatattgctaaaattttgactttgtttgatacagatttcggtcagtttttatcggaaaatgttgataaaacagttaaagaagcaccattttcaatgttgagaacagatgaatttgctaaagagcagtatattgttcggggaatttgtgatggatttgttaaacttactgataaaatcgttctatttgattataagacggatagatttacaagttcttcagctatttctgaaataaaagagcgttatagagatcagatgaatctttatagtgaggctttgaaaaaagcctacgatgtcaaccaagttgacaagtatctcattttattaggaggccctcagcaagtttttgttgaaaaactagatgattagattataatgacagggattgtatagaaaggatagataatgctggaatatgaattaggttcaattgtcgagatgaagaaacctcatgcctgcactgttaaggcgactggtaaaaaagcaaatgcttgggaaatcactagattgggtgcagatatcaagataagatgtacaaactgcaatcatgaagtgatgatgagtcgttttgactttaataaaaaaataaaaaaggtgctcaagtgagccctttttttaattataaaccgatttgagattaaatttgaggtatttaataagccaaaagtaaagtaactttgtaaatcgccaaatcaaagggctaacaagaaccatcagcgaacaagcgataatcgcaactaaccagtaccaccagtcaaaacctgttgctccattcgcattcccaaaagtaatatgtgggttatgagtagcaacagcgaaaatcataataaatggagcaaggaataaagctaatataatagcatagagagccaaaagaatcaaagcagtagtaattatcaaccagaaaccaagaacgaagttaaaaaagactaagccaaaaccagcaaagaggttgatatgtttctttct
>5	N operona: 4	first-last	L10283	gene_poz=(601-1158)	yabA	transcriptional regulator	EVIDENCE BY HOMOLOGY BIO09.01 REGULATORY FUNCTIONS.	/position=9680 - 11437 (10280 - 10837)	/lenght=1758 (558)	/codons=586 (186)	/complement=true	GC-compoz=35.12544802867383%	/LCI1=1.3891891891891892	/LCI2=0.051351351351351375	p_i1=0.1803753350485592	p_i2=0.030217016739683984	/Tai=0.3963461529883513	/Tei=0.1271953150657156	/EEI=2.2843488619049452
aagctcgaacaacgtgaatgatggcatctacttcacgaatattggcaagaaatttatttcctagaccttctccgcgtgaagcccctttaacaatcccagcaatatctgtaaattcaaaagttgtcggaacagttttcttaggtttaatcaactctgttaacttgtttaaacgttcatccggtacttctaccatcccaacatttgggtcaattgttgcaaaaggatagtttgcagcttctgcgcctgcttttgtaattgcattaaaaagagttgatttaccaacgtttggtaaaccaacgatacctgctgttaaagccatgttttatattctccaaaattaagattaattagttctaattatactgtaaatcgcctaaaaacacaataaaggcaaggaaaatcatagaaaatctctaagtttacaagtttacacaaggctcgtaaacaatagagcatgtcatcactagcctttattttaaaggcttgccactaaatgttaccctaaaataccacctatgttcttgcttttaacttcgctttagttgataatgaaatcagaaacaaatcactaaatcacccatttaaatttaaggagaaaaaatgctcggagaaaatttacaaaaagctcgtcttgcccagaagctcacacaagaagaagttgcaaaagaactttattttagtagacaagccatttcacgttgggaatccaataaaactgaaccaaattttgaaacattgattgccctagccgaattatatgaatcagatttatcagcttttgctcaaggaattgaaccacaaaaaagaaagaaacatatcaacctctttgctggttttggcttagtcttttttaacttcgttcttggtttctggttgataattactactgctttgattcttttggctctctatgctattatattagctttattccttgctccatttattatgattttcgctgttgctactcataacccacatattacttttgggaatgcgaatggagcaacaggttttgactggtggtactggttagttgcgattatcgcttgttcgctgatggttcttgttagccctttgatttggcgatttacaaagttactttacttttggcttattaaatacctcaaatttaatctcaaatcggtttataattaaaaaaagggctcacttgagcaccttttttatttttttattaaagtcaaaacgactcatcatcacttcatgattgcagtttgtacatcttatcttgatatctgcacccaatctagtgatttcccaagcatttgcttttttaccagtcgccttaacagtgcaggcatgaggtttcttcatctcgacaattgaacctaattcatattccagcattatctatcctttctatacaatccctgtcattataatctaatcatctagtttttcaacaaaaacttgctgagggcctcctaataaaatgagatacttgtcaacttggttgacatcgtaggcttttttcaaagcctcactataaagattcatctgatctctataacgctcttttatttcagaaatagctgaagaacttgtaaatctatccgtcttataatcaaatagaacgattttatcagtaagtttaacaaatccatcacaaattccccgaacaatatactgctctttagcaaattcatctgttctcaacattgaaaatggtgcttctttaactgttttatcaacattttccgataaaaactgaccgaaatctgtatcaaacaaagtcaa
>6	N operona: 5	first-last	L0161	gene_poz=(601-1716)	yyaL	GTP-binding protein	EVIDENCE BY HOMOLOGY BIO09.10 GTP-binding proteins.	/position=10519 - 12834 (11119 - 12234)	/lenght=2316 (1116)	/codons=772 (372)	/complement=false	GC-compoz=38.35125448028674%	/LCI1=1.325247079964061	/LCI2=0.10826594788858936	p_i1=0.15789230521995412	p_i2=0.19577394329191505	/Tai=0.24986844163991206	/Tei=0.27619654896272355	/EEI=3.738084556472262
taatagcatagagagccaaaagaatcaaagcagtagtaattatcaaccagaaaccaagaacgaagttaaaaaagactaagccaaaaccagcaaagaggttgatatgtttctttcttttttgtggttcaattccttgagcaaaagctgataaatctgattcatataattcggctagggcaatcaatgtttcaaaatttggttcagttttattggattcccaacgtgaaatggcttgtctactaaaataaagttcttttgcaacttcttcttgtgtgagcttctgggcaagacgagctttttgtaaattttctccgagcattttttctccttaaatttaaatgggtgatttagtgatttgtttctgatttcattatcaactaaagcgaagttaaaagcaagaacataggtggtattttagggtaacatttagtggcaagcctttaaaataaaggctagtgatgacatgctctattgtttacgagccttgtgtaaacttgtaaacttagagattttctatgattttccttgcctttattgtgtttttaggcgatttacagtataattagaactaattaatcttaattttggagaatataaaacatggctttaacagcaggtatcgttggtttaccaaacgttggtaaatcaactctttttaatgcaattacaaaagcaggcgcagaagctgcaaactatccttttgcaacaattgacccaaatgttgggatggtagaagtaccggatgaacgtttaaacaagttaacagagttgattaaacctaagaaaactgttccgacaacttttgaatttacagatattgctgggattgttaaaggggcttcacgcggagaaggtctaggaaataaatttcttgccaatattcgtgaagtagatgccatcattcacgttgttcgagcttttgatgatgaaaatgtaatgcgtgaaaataatcgtgaagatgcttttattgatccaatggcagacattgaaacaattaatcttgaattaattttggccgatttagaatcagtcaataaacgttatgcgcgtgttgaaaaagttgctcgtacggcaaaagataaagatgcggtcgcagaatttaatgttttgaaaaagctcaaaccggtacttgaagatggtaaatcagcacgaacaattgactttgacgaagatgaaataaaggttcttaaaagcttgttcttattgacaagtaaaccagttctttatgtagctaatgtttcagaagatgaagtaggcgaacctgataatatcgaatacgtgaaacaaattcgtgagtttgcggcgactgaaaatgctgaagttgctgtgatttctgctcgtgttgaagaagaaatctcagagttggaagatgatgaaaaagcagaatttttggaagcaattggcttaaaagaatctggtgttgatatgttgactcgtgcagcttaccaccttcttggacttgccacttactttactgctggtgaaaaagaagtccgtgcttggaccttcaagcgtggaatgaaagctccacaaatggcaggaattattcatacagactttgaaaaaggctttatccgcgcagtaactatgtcttatgatgatttgcttaaatacggttcagaaaaagctgttcgtgaagccggtcgcttgcgtgaagaaggaaaagaatatgttggtcaagatggcgacattatggaattccgtttcaacgtgtaaaccttgtaaatgaaatgaagaaatgcaccgaatcggtgcatttttgcaacctaaaaatgcttgagttgaagaataaaaaacgatactcttaaagcatgaaaggaaggcaacatggaaatctctcagataatcaaagaaaatcgtaaaatgaaaaatctcagtcaggaagaattggcgaaaaaaatgcatatttctcgtcaatcaatttcaaaatgggagacaggaaaatcactaccaacaacagaccaaattatcttacttagtgaaattttcgattgttctttggacacgttgctcaaaggtgacaaaaagatggaagaaaaagcaaaacatgaaattgatgacaaacggacattgaagttaatttataaggtgggttggggatttatcattccatttctctttactttaaaatttattttacatttattttgatgaaaataaaaaggcctttttggtctttttttgtttagcggaagtaattgattgaatactacacttgttcataaattacatttaataaataaaagtgtttataaaattaacatattgacaaacaagttaattaagactataatcacaataaagaaagcgcaaaca
>7	N operona: 6	first-last	L12334	gene_poz=(601-924)	yabB	transcriptional regulator	EVIDENCE BY HOMOLOGY BIO09.01 REGULATORY FUNCTIONS.	/position=11746 - 13269 (12346 - 12669)	/lenght=1524 (324)	/codons=508 (108)	/complement=false	GC-compoz=30.864197530864196%	/LCI1=1.560747663551402	/LCI2=0.010903426791277258	p_i1=0.24576551451244052	p_i2=2.410197012681743E-4	/Tai=0.3263008744457073	/Tei=0.10021691773114136	/EEI=2.3621872513745474
gtagctaatgtttcagaagatgaagtaggcgaacctgataatatcgaatacgtgaaacaaattcgtgagtttgcggcgactgaaaatgctgaagttgctgtgatttctgctcgtgttgaagaagaaatctcagagttggaagatgatgaaaaagcagaatttttggaagcaattggcttaaaagaatctggtgttgatatgttgactcgtgcagcttaccaccttcttggacttgccacttactttactgctggtgaaaaagaagtccgtgcttggaccttcaagcgtggaatgaaagctccacaaatggcaggaattattcatacagactttgaaaaaggctttatccgcgcagtaactatgtcttatgatgatttgcttaaatacggttcagaaaaagctgttcgtgaagccggtcgcttgcgtgaagaaggaaaagaatatgttggtcaagatggcgacattatggaattccgtttcaacgtgtaaaccttgtaaatgaaatgaagaaatgcaccgaatcggtgcatttttgcaacctaaaaatgcttgagttgaagaataaaaaacgatactcttaaagcatgaaaggaaggcaacatggaaatctctcagataatcaaagaaaatcgtaaaatgaaaaatctcagtcaggaagaattggcgaaaaaaatgcatatttctcgtcaatcaatttcaaaatgggagacaggaaaatcactaccaacaacagaccaaattatcttacttagtgaaattttcgattgttctttggacacgttgctcaaaggtgacaaaaagatggaagaaaaagcaaaacatgaaattgatgacaaacggacattgaagttaatttataaggtgggttggggatttatcattccatttctctttactttaaaatttattttacatttattttgatgaaaataaaaaggcctttttggtctttttttgtttagcggaagtaattgattgaatactacacttgttcataaattacatttaataaataaaagtgtttataaaattaacatattgacaaacaagttaattaagactataatcacaataaagaaagcgcaaacaaaaagtattacattgtcttatcagaaaaaaagcactagcgctctgatggagactttagctagcttattaatatttaaaggaggaacacaatggaacttacaatgacacgcgctctgattagacgcagaaatctaatgagaaaagtatcggttttagtactggggactgcacttatctctggaacagcttttgcttcggcacaggttttcgtttctggtggttggaatacgaattatatcgaacgatttaatccgacgattactaaagctactgcgcatgataatgcccaaataaatcaaagacattatagctgggcaaaagtcggaaaaagtgcaacagcttttagtaataccgtatcagctaacaagattgcacaggcgaaagctattggggcatggaatgctggttatagtggttggtttgtcaaattataat
>8	N operona: 7	first	L12912	gene_poz=(601-945)	yabC	unknown protein	EVIDENCE BY GENEMARK BIO16.01 UNKNOWN. General.	/position=12324 - 13868 (12924 - 13268)	/lenght=1545 (345)	/codons=515 (115)	/complement=false	GC-compoz=40.28985507246377%	/LCI1=1.105263157894737	/LCI2=0.08245614035087721	p_i1=0.09087810431318201	p_i2=0.10488478462146787	/Tai=0.5346042245609007	/Tei=0.19439630615932108	/EEI=1.4758335904063633
taaagcatgaaaggaaggcaacatggaaatctctcagataatcaaagaaaatcgtaaaatgaaaaatctcagtcaggaagaattggcgaaaaaaatgcatatttctcgtcaatcaatttcaaaatgggagacaggaaaatcactaccaacaacagaccaaattatcttacttagtgaaattttcgattgttctttggacacgttgctcaaaggtgacaaaaagatggaagaaaaagcaaaacatgaaattgatgacaaacggacattgaagttaatttataaggtgggttggggatttatcattccatttctctttactttaaaatttattttacatttattttgatgaaaataaaaaggcctttttggtctttttttgtttagcggaagtaattgattgaatactacacttgttcataaattacatttaataaataaaagtgtttataaaattaacatattgacaaacaagttaattaagactataatcacaataaagaaagcgcaaacaaaaagtattacattgtcttatcagaaaaaaagcactagcgctctgatggagactttagctagcttattaatatttaaaggaggaacacaatggaacttacaatgacacgcgctctgattagacgcagaaatctaatgagaaaagtatcggttttagtactggggactgcacttatctctggaacagcttttgcttcggcacaggttttcgtttctggtggttggaatacgaattatatcgaacgatttaatccgacgattactaaagctactgcgcatgataatgcccaaataaatcaaagacattatagctgggcaaaagtcggaaaaagtgcaacagcttttagtaataccgtatcagctaacaagattgcacaggcgaaagctattggggcatggaatgctggttatagtggttggtttgtcaaattataatagggagttaatatgaataaggttattaagtttgttcttcttgttctatttattgttatttcaatatcttctgccaatatagtaaaaaataattttgtagataagcaaattgaaaaaaattatgatgttcaagattttacacaaatttatcttccttcatccattagtagcgacaagaatttaatttcccttgtagaaggtgtgtcggctaaaactggggcatcttttatttttaggagtacgtatggtggagtaaagaacgatgggaaaggtcatgcggatttgcttaaaatggatagtaaagcggtgttttacaagacaaactatcaaacatctgataaaaaaacttttgtatctcacggttttagctgtcaattatggagtgagcctcttaagaatattacgactgtagaacaggaaaatagtgatgtttatataaaaaataaaaatatccaaacttctctccaagactttttaatagctcttaatcaaaaatatgggactcatattacttctaaaaaattaacgactcgtcctagtgatttttatcctaataattatactagtttcattggtttaactaatgataatttatcttta
>9	N operona: 7	middle	L13272	gene_poz=(601-2592)	yabD	unknown protein	EVIDENCE BY GENEMARK BIO16.01 UNKNOWN. General.	/position=12681 - 15872 (13281 - 15272)	/lenght=3192 (1992)	/codons=1064 (664)	/complement=false	GC-compoz=29.166666666666668%	/LCI1=1.7370537958773253	/LCI2=0.03202614379084968	p_i1=0.3181854112064434	p_i2=0.007579518594456328	/Tai=0.42791022557567937	/Tei=0.1068215667350107	/EEI=1.713406926997255
aggcctttttggtctttttttgtttagcggaagtaattgattgaatactacacttgttcataaattacatttaataaataaaagtgtttataaaattaacatattgacaaacaagttaattaagactataatcacaataaagaaagcgcaaacaaaaagtattacattgtcttatcagaaaaaaagcactagcgctctgatggagactttagctagcttattaatatttaaaggaggaacacaatggaacttacaatgacacgcgctctgattagacgcagaaatctaatgagaaaagtatcggttttagtactggggactgcacttatctctggaacagcttttgcttcggcacaggttttcgtttctggtggttggaatacgaattatatcgaacgatttaatccgacgattactaaagctactgcgcatgataatgcccaaataaatcaaagacattatagctgggcaaaagtcggaaaaagtgcaacagcttttagtaataccgtatcagctaacaagattgcacaggcgaaagctattggggcatggaatgctggttatagtggttggtttgtcaaattataatagggagttaatatgaataaggttattaagtttgttcttcttgttctatttattgttatttcaatatcttctgccaatatagtaaaaaataattttgtagataagcaaattgaaaaaaattatgatgttcaagattttacacaaatttatcttccttcatccattagtagcgacaagaatttaatttcccttgtagaaggtgtgtcggctaaaactggggcatcttttatttttaggagtacgtatggtggagtaaagaacgatgggaaaggtcatgcggatttgcttaaaatggatagtaaagcggtgttttacaagacaaactatcaaacatctgataaaaaaacttttgtatctcacggttttagctgtcaattatggagtgagcctcttaagaatattacgactgtagaacaggaaaatagtgatgtttatataaaaaataaaaatatccaaacttctctccaagactttttaatagctcttaatcaaaaatatgggactcatattacttctaaaaaattaacgactcgtcctagtgatttttatcctaataattatactagtttcattggtttaactaatgataatttatctttatttataggaatttcgatagttttctttgctatctttttatttgtttggttagttggaaataataaaaaaattgctacttatcgtttgaatggcgtcagcgctcataggataggcttgcgtttatttttgaaagaattttttatagtgacattgctggcttatatattttcaagttttttagttttcagaggatttaatcttcaatttagtttgcaaatgtttattatgctgttacttgttatcatagtttcctatatctccatagtacttgtatctagcttttcacttgccaatcagattaactctaagtcattttttaagtatagtcactatgttctctatgcggtcaaagcatttgtatttttgattacagtttctacaacagcaactctactctattttgtaaatgctaagctagaaataacttccaaaattgggcaagaatatgccatactttacccagaattttcaggctatgacggaggtcagcccctaaatctatcatgcattgatttatttgtttatgctgaggaacatgatggactttatatttctgattcaagcattgatattgtagaaaatgatagtctgaatgacttacaaattaatgataactatctttcaaaatttgctatatactcccaggacaatcaaagagtagaaataaatcctgatacaaattcggggattattttggtttcggaaaaatataaatctcaactttctaagataaaaaaatattatgcttcttctgattcattggcattttttaaaggttcaactataaaatactatttcataaaagatgctcaaaagttagacttactagacgaaaatagtaccaaaatatctccagatttagtagaagtttatacgagaaaaaattttactgataagggaaatgttacttttcaacacaatactgttttgaaatttaaaattaggggaacaatagaaaaaacatatcaaccacttattcctattttgaagaaaaatagtgctcttgaaactcacccttccatgattaagatagacgatataagtaaaacggataatttgagtacggttggaaatccctataattatgctgttactaatggtttagtgattcttatatttttatcaatgattctgacaactacggttttttattttgaaacatacaaaaagaaaattgcggtcaaaagattatatggaatttctttctttgtaacttataaaactctttttgcaatagtcttagtgcagggaagtttatattttgcttttgctttaagtcaaagagatgttaacatcacactggagggactgggaatttattttgtcttagaaattttgattattattttgatattgctaaaactacaaaaaggactatttttgaatgtcttgaaaggagaatagaatgattgagattgaagaactgacaaaaagttacaaagggcatattatttttgataaattaaatttaagaattccggaaggaaaaatgaccgcaatttatgggacaagtggtgcgggaaagtcaacacttttgaatattattggtttaattgaggattatgatgatgggaaatattattttaacggtcagtttgcaccaccttttaatagttccttagctttaaagatgaggagaaataaaatttcctatctttttcaaaactttgctttattagaagatgaaacaatcgaaaaaaatttagagatagcactgatttattctagaatttcaaaaaaagaaaaacgaaaaaagatgaagaaattgttactccaagtaggcataaatcatcgattaaatacaaaagtttatagtctttctggtggagagaaacaaagagtagcaattgcacgggctttattaaaagaaagtcagctgattttggcagatgaaccaacaggttcgcttgatacagaaaatagaaatgaagtgattgctcttttgcgtcaagaagttgataagggaaaggcggttgtcattgtgacacatgattcttacctgaa
>10	N operona: 7	last	L15262	gene_poz=(601-1236)	yabE	ABC transporter ATP-binding protein	EVIDENCE BY HOMOLOGY BIO13.01 TRANSPORT AND BINDING	/position=14674 - 16509 (15274 - 15909)	/lenght=1836 (636)	/codons=612 (212)	/complement=false	GC-compoz=31.91823899371069%	/LCI1=1.5244865718799367	/LCI2=0.045971563981042664	p_i1=0.23142374111061256	p_i2=0.02208322485110658	/Tai=0.38152752165521286	/Tei=0.11987490236599593	/EEI=1.79109398109125
atgctcaaaagttagacttactagacgaaaatagtaccaaaatatctccagatttagtagaagtttatacgagaaaaaattttactgataagggaaatgttacttttcaacacaatactgttttgaaatttaaaattaggggaacaatagaaaaaacatatcaaccacttattcctattttgaagaaaaatagtgctcttgaaactcacccttccatgattaagatagacgatataagtaaaacggataatttgagtacggttggaaatccctataattatgctgttactaatggtttagtgattcttatatttttatcaatgattctgacaactacggttttttattttgaaacatacaaaaagaaaattgcggtcaaaagattatatggaatttctttctttgtaacttataaaactctttttgcaatagtcttagtgcagggaagtttatattttgcttttgctttaagtcaaagagatgttaacatcacactggagggactgggaatttattttgtcttagaaattttgattattattttgatattgctaaaactacaaaaaggactatttttgaatgtcttgaaaggagaatagaatgattgagattgaagaactgacaaaaagttacaaagggcatattatttttgataaattaaatttaagaattccggaaggaaaaatgaccgcaatttatgggacaagtggtgcgggaaagtcaacacttttgaatattattggtttaattgaggattatgatgatgggaaatattattttaacggtcagtttgcaccaccttttaatagttccttagctttaaagatgaggagaaataaaatttcctatctttttcaaaactttgctttattagaagatgaaacaatcgaaaaaaatttagagatagcactgatttattctagaatttcaaaaaaagaaaaacgaaaaaagatgaagaaattgttactccaagtaggcataaatcatcgattaaatacaaaagtttatagtctttctggtggagagaaacaaagagtagcaattgcacgggctttattaaaagaaagtcagctgattttggcagatgaaccaacaggttcgcttgatacagaaaatagaaatgaagtgattgctcttttgcgtcaagaagttgataagggaaaggcggttgtcattgtgacacatgattcttacctgaaagaagttagtgatttggttattgagattggtgaataatgaattatctatgataaaagttaataggctcaatagaaatattgggtcttttttttgctcctctaggtaaataaacatgttataataatgtcagaagctgatttttatgaatcggccttttggcttttattgaaatatttactgacagataaaaataggacagctgaaaagtctgtcagtaattttggtaggttaaactaatgaaaatctatattgtcggaacagttggttctggaaaatcaacgttggctaggaaattaagtgaaaaaaactcaatgcgcgtgtttcacttggataatatcgttcatgaaggtgaaagaaatcgaacagataaagaagttttcgagtcaattgagtgtatttttaagaatgagtgttttatcattgaagatacattacgcgaacgatttattccattgttagacaaagttgacaagattatttatttagatttacctaagaacttactgaaatatcggataattaagcgctatgtaaaacaaaaattgagacttgaaaaatcaacttatcgaccaagtttacagatgttaaaacagatgtttatctggcaaaaaaatggccggagtgaactgataaatg
>11	N operona: 8	first	L16101	gene_poz=(601-1071)	yabF	hypothetical protein	EVIDENCE BY HOMOLOGY BIO15.01 HYPOTHETICAL. General	/position=15510 - 17180 (16110 - 16580)	/lenght=1671 (471)	/codons=557 (157)	/complement=false	GC-compoz=29.723991507431%	/LCI1=1.5769230769230769	/LCI2=0.048504273504273526	p_i1=0.25223737934455237	p_i2=0.025730948990456803	/Tai=0.44614818563842407	/Tei=0.12315785409141113	/EEI=1.679344828759458
taaaatttcctatctttttcaaaactttgctttattagaagatgaaacaatcgaaaaaaatttagagatagcactgatttattctagaatttcaaaaaaagaaaaacgaaaaaagatgaagaaattgttactccaagtaggcataaatcatcgattaaatacaaaagtttatagtctttctggtggagagaaacaaagagtagcaattgcacgggctttattaaaagaaagtcagctgattttggcagatgaaccaacaggttcgcttgatacagaaaatagaaatgaagtgattgctcttttgcgtcaagaagttgataagggaaaggcggttgtcattgtgacacatgattcttacctgaaagaagttagtgatttggttattgagattggtgaataatgaattatctatgataaaagttaataggctcaatagaaatattgggtcttttttttgctcctctaggtaaataaacatgttataataatgtcagaagctgatttttatgaatcggccttttggcttttattgaaatatttactgacagataaaaataggacagctgaaaagtctgtcagtaattttggtaggttaaactaatgaaaatctatattgtcggaacagttggttctggaaaatcaacgttggctaggaaattaagtgaaaaaaactcaatgcgcgtgtttcacttggataatatcgttcatgaaggtgaaagaaatcgaacagataaagaagttttcgagtcaattgagtgtatttttaagaatgagtgttttatcattgaagatacattacgcgaacgatttattccattgttagacaaagttgacaagattatttatttagatttacctaagaacttactgaaatatcggataattaagcgctatgtaaaacaaaaattgagacttgaaaaatcaacttatcgaccaagtttacagatgttaaaacagatgtttatctggcaaaaaaatggccggagtgaactgataaatgctcaaaaaaataaaattgttttacacaataaaagagaaattcggcaatttataaaaaattttcaaaaatagagaagaaagaatagaaaatgacaaaaatgattgttggcttgggaaacccaggcgataaatatgaaaaaacaaaacataatatgggctttatggcacttgatttactggcaaaagaactgaatgttgattttaaagaagaaaaaccttttatgtcgcttgtcgcgtcaacgtttgtgaatggtgaaaaattgtttctcgtgaaacctctgacttttatgaatgaatctgggcggtcggtggcgccacttttgaaatattataatatagacgaagcagatttaacggtcatgcatgatgacttggattcaccagtcgggcgcgtgcgtctaagacaaaaagggtcatcaggtggacaaaatggaataaaatcagtcattacacatgtgggaagtcaaacttttaaccgtgtaaaaattgggattggccgtccaaaacatgggatgacagttgggaatcatgtactctctggttttgacaatgaagataaggaaatcgctcaagatggaattttcaaagctgttgatgcaatgaaattctatcttgaaaatggtgattttcaaaagacaatgaataaatttaactaaatgaatattattgaat
>12	N operona: 8	middle	L0365	gene_poz=(601-1167)	pth	peptidyl-tRNA hydrolase	EVIDENCE BY HOMOLOGY BIO12.06 tRNA modification. the	/position=15998 - 17764 (16598 - 17164)	/lenght=1767 (567)	/codons=589 (189)	/complement=false	GC-compoz=37.213403880070544%	/LCI1=1.3546099290780143	/LCI2=0.06365248226950357	p_i1=0.1680696241128844	p_i2=0.05428226666071998	/Tai=0.37495710553204564	/Tei=0.148854039994648	/EEI=2.275286155850375
tgtcagaagctgatttttatgaatcggccttttggcttttattgaaatatttactgacagataaaaataggacagctgaaaagtctgtcagtaattttggtaggttaaactaatgaaaatctatattgtcggaacagttggttctggaaaatcaacgttggctaggaaattaagtgaaaaaaactcaatgcgcgtgtttcacttggataatatcgttcatgaaggtgaaagaaatcgaacagataaagaagttttcgagtcaattgagtgtatttttaagaatgagtgttttatcattgaagatacattacgcgaacgatttattccattgttagacaaagttgacaagattatttatttagatttacctaagaacttactgaaatatcggataattaagcgctatgtaaaacaaaaattgagacttgaaaaatcaacttatcgaccaagtttacagatgttaaaacagatgtttatctggcaaaaaaatggccggagtgaactgataaatgctcaaaaaaataaaattgttttacacaataaaagagaaattcggcaatttataaaaaattttcaaaaatagagaagaaagaatagaaaatgacaaaaatgattgttggcttgggaaacccaggcgataaatatgaaaaaacaaaacataatatgggctttatggcacttgatttactggcaaaagaactgaatgttgattttaaagaagaaaaaccttttatgtcgcttgtcgcgtcaacgtttgtgaatggtgaaaaattgtttctcgtgaaacctctgacttttatgaatgaatctgggcggtcggtggcgccacttttgaaatattataatatagacgaagcagatttaacggtcatgcatgatgacttggattcaccagtcgggcgcgtgcgtctaagacaaaaagggtcatcaggtggacaaaatggaataaaatcagtcattacacatgtgggaagtcaaacttttaaccgtgtaaaaattgggattggccgtccaaaacatgggatgacagttgggaatcatgtactctctggttttgacaatgaagataaggaaatcgctcaagatggaattttcaaagctgttgatgcaatgaaattctatcttgaaaatggtgattttcaaaagacaatgaataaatttaactaaatgaatattattgaattttttgaccaaaattggcaactacaaaaatggcaacaaggtttttcaaagcgtgagcgaactttactgacaggattgtcaggaacagcaaagagcttagtgatggcaaatgcttatgaaaatgttgctgacaaatatattattgttactgacagccagtttcatgcgaatgaactttatgatgaactgtcaactttgcttggtgaagaaaaagtttttcaatttttttctgacgataacatctacgcagagttcgcacttgcatctaaagatcgagttgcttatcgacttgaggcacttaatttcctacttgacgaaaagtcaacaggatttttggtcgtaccttttttggcattacggagctatttaccaagtcccgaaaattttttagaaaattatcttttactgacctctggggatgagtatgatttatcaaatttagttaatttattatcaaaagctggttatgaaaagacacagcgcgtgatgacgccaggtgaattttcaatgcgaggagatatcgttgatatttatcctttagatgcggaaaatccggtacgtttagagttttttggtgatgaagta
>13	N operona: 8	last	L0263	gene_poz=(601-4086)	mfd	transcription-repair coupling factor	null	/position=16565 - 21250 (17165 - 20650)	/lenght=4686 (3486)	/codons=1562 (1162)	/complement=false	GC-compoz=35.54216867469879%	/LCI1=1.4743037611254666	/LCI2=0.08067757680160781	p_i1=0.2119997959356471	p_i2=0.0994483554269245	/Tai=0.36417981672716604	/Tei=0.18950351988423203	/EEI=2.1751789140055013
aaattttcaaaaatagagaagaaagaatagaaaatgacaaaaatgattgttggcttgggaaacccaggcgataaatatgaaaaaacaaaacataatatgggctttatggcacttgatttactggcaaaagaactgaatgttgattttaaagaagaaaaaccttttatgtcgcttgtcgcgtcaacgtttgtgaatggtgaaaaattgtttctcgtgaaacctctgacttttatgaatgaatctgggcggtcggtggcgccacttttgaaatattataatatagacgaagcagatttaacggtcatgcatgatgacttggattcaccagtcgggcgcgtgcgtctaagacaaaaagggtcatcaggtggacaaaatggaataaaatcagtcattacacatgtgggaagtcaaacttttaaccgtgtaaaaattgggattggccgtccaaaacatgggatgacagttgggaatcatgtactctctggttttgacaatgaagataaggaaatcgctcaagatggaattttcaaagctgttgatgcaatgaaattctatcttgaaaatggtgattttcaaaagacaatgaataaatttaactaaatgaatattattgaattttttgaccaaaattggcaactacaaaaatggcaacaaggtttttcaaagcgtgagcgaactttactgacaggattgtcaggaacagcaaagagcttagtgatggcaaatgcttatgaaaatgttgctgacaaatatattattgttactgacagccagtttcatgcgaatgaactttatgatgaactgtcaactttgcttggtgaagaaaaagtttttcaatttttttctgacgataacatctacgcagagttcgcacttgcatctaaagatcgagttgcttatcgacttgaggcacttaatttcctacttgacgaaaagtcaacaggatttttggtcgtaccttttttggcattacggagctatttaccaagtcccgaaaattttttagaaaattatcttttactgacctctggggatgagtatgatttatcaaatttagttaatttattatcaaaagctggttatgaaaagacacagcgcgtgatgacgccaggtgaattttcaatgcgaggagatatcgttgatatttatcctttagatgcggaaaatccggtacgtttagagttttttggtgatgaagtagatacgattcgctcatttgatgtggagagtcaacgttcactgacaagccttgaacgtttggaaatatatccggccagtgattttattttgactgacaaagaatttgacaagggtgcaaaatcactgacagaaatgacaaatttactgacagacccgtcagcaaaatcatatatggaagaagtgatttcagcagctcaaaatcactattatcacaaagatttacgaaaatttgcggagtatttttatgataaaaaaacttcacttttaaattattttccaaaaaatgttcaaatattcattgatgattttcaaaaagtaaatgaaatgaataataagttagaaatggaattagcagatttcattttatctgaaaaagcaatggaaagaggatttgaagggcagacttatttgctagatacaatggcaaaagttagaaattataagcctgctaccttcttttcaaatttccaaaaagggctcggaaatctcagatttgaacaactttataatttcaaacaacattcaatgcaacaatttttcggtcaattagaacttttttacactgaagttgaacgatttattaagcaagagtttacagttgttttagctgtatcatcagaaaaactccgtaaatcactccatgaattagatttaagtttacaagaggttgacagagaatctattcaagtgggtaaagtcaatctgattgatttgcaattatccaatggttttaatttccttgatgaaaaattagtcgtcatgactgagcatgaaatatttggtaaaatgcgtaagaaaaaggcacgcaaactgaatattacaaatgcagaaagactaaaagattacaatgaactcgctgttggtgattttgttgtccataagaatcatgggattgggaaatatttaggtttacaaacgcttgaagtcggcggaatgcatcgtgattatctgaccattcaatatcaaaatggggatacaatttctgttccagttgatcacctagatttactcagtaaatatacagctggggaaggaaaaagtcctaaaatcaataaactgaacgatgggcgttggcgtaaaaccatgtcttctgtcagtaaacaagttgaagatatttcagatgatttgattaaactttatgctgaacgtcaggcgaaaaaaggatttgcattctcgccggatgacaccagtcaagaagaatttgattctggtttttcatatgttgaaactgaagaccagatgcgttcaatcaatgaaattaagcatgatatggaacttgaacggccaatggaccgcttgttagttggtgatgttggttttggtaaaaccgaagttgcaatgcgagcagccttcaaagccataaatgacgggaaacaagtcgcagttcttgtgccaacgactgttcttgctgagcagcattttaataattttactgaacgttttatcaactttggtgtaaatgtcgaagttctcagccgttttcaaacgaaaacacagcaaactgaaattctagccaaattgaaaaaaggacgagttgatttaattattggaacccaccgtttactttcaaaagatgttgaattttttgatttaggtttgatgattattgatgaagaacaacgttttggagttaagcataaagaacgtttgaaagaattaaaaacccaggttgatgttttgacattgacagccacacctattcctaggactctacatatgtcaatgcttggaattcgtgacttgtcagttattgaaacaccaccaacaaaccgttatccagttcaaacctatgtcatggaaacaaactacggtgtggttcgtgatgcagtgttgagagaaatctctcgtggtggacaagtttactatgtttacaatagggttgacacgattgagcaaaaagtttctcaattagaagaattaattcctgaagcaagaattggttttatacacggccaaatgactgaagtacaacttgaaaatactttacttgcctttatcgcaggtgattatgatgtgcttgttgcaacgacaatcattgaaactggggttgatattccaaatgcgaatacgctttttattgaaaatgcggatatgatgggcttgtcacaactttatcaattaagagggcgagtggggcgttcaaatcgggtagcttacgcctatttcatgtatcgacctgaaaaaatattgtctgaagtttcggaaaaacgtttggaagctatcaaaggctttacagaattaggctcaggtttcaagattgccatgcgtgatttgtctatccgtggtgctggtaatttactgggaagtgagcaatcaggatttattgattctgttggtttcgatttgtactcacaactgttggaagaagccattcacgctaaacttgggacaagtaagcaaaaacggacttcaaatgtggaaatttctttggaattggatgcctttattcctgcttattatatttctgatgaacgtcaaaaaattgaaatttacaaacgaattcgtcaaattgatagtcgggagatttatgaagaactacaagaagaattggttgaccgttttggagaatatccagatgaagtcgcttatcttctggaaattggtctcttaaaaccctttgcagataacgtcttagttgaaaaaattgaaaaatcgagatttgaagcaactgttactttggaaaaagtggctaataccacctatgacccacaagattatttcaaagccttggctaaaacaagcatgaaagcttctgtgggggaaaaatatggtaaaatgactttccgctttaaaattgaaaatcgaaactccgttgttcttttgagcgaaataatgaattttattgaagaattatcaaaaatacgagacagttacgaaaacaagtaattgttttgtaaaaaaaagataaatatgatacaatgcttttatataaaactataaaaaatagagtttaataattttatggaaataaaaaacataaagagaaaaaattctcaagatgtaatttataaaattaaactcatatcttaaaggagatttataaaagtggatttaaaagcagcaaaagcggagttgagagaaaaaagccgaccctatcaaacttattcttactatcttattattccaatctttattattcttgtttttctattatctttagtggggtacaataaaggaacttttggaacaatcgtttttgtttttgtgatttttgctcatgtttgggcaagtaaactggatttagtaagaaaaagaaaacatgtggcaccaattttaatgtatgtaactcaaggattaggagttgttcttatggttttattagttaccgaagtttcagcgggtgggacaggaaatattgctttaggactttcaagtcttattctacttccaattgaaattattgcgattgttttcttctttatttcagctaatgatataaaaaaagcttatccaacaatgaaagaagacgccaaagcagcaaggcta
>14	N operona: 9	first-last	L20795	gene_poz=(601-1071)	yacI	unknown protein	EVIDENCE BY GENEMARK BIO16.01 UNKNOWN. General.	/position=20210 - 21880 (20810 - 21280)	/lenght=1671 (471)	/codons=557 (157)	/complement=false	GC-compoz=32.48407643312102%	/LCI1=1.3226495726495726	/LCI2=0.03760683760683761	p_i1=0.15700451917026667	p_i2=0.012285210012068875	/Tai=0.33186375869613405	/Tei=0.111056689010862	/EEI=2.1298497718341185
attcctgcttattatatttctgatgaacgtcaaaaaattgaaatttacaaacgaattcgtcaaattgatagtcgggagatttatgaagaactacaagaagaattggttgaccgttttggagaatatccagatgaagtcgcttatcttctggaaattggtctcttaaaaccctttgcagataacgtcttagttgaaaaaattgaaaaatcgagatttgaagcaactgttactttggaaaaagtggctaataccacctatgacccacaagattatttcaaagccttggctaaaacaagcatgaaagcttctgtgggggaaaaatatggtaaaatgactttccgctttaaaattgaaaatcgaaactccgttgttcttttgagcgaaataatgaattttattgaagaattatcaaaaatacgagacagttacgaaaacaagtaattgttttgtaaaaaaaagataaatatgatacaatgcttttatataaaactataaaaaatagagtttaataattttatggaaataaaaaacataaagagaaaaaattctcaagatgtaatttataaaattaaactcatatcttaaaggagatttataaaagtggatttaaaagcagcaaaagcggagttgagagaaaaaagccgaccctatcaaacttattcttactatcttattattccaatctttattattcttgtttttctattatctttagtggggtacaataaaggaacttttggaacaatcgtttttgtttttgtgatttttgctcatgtttgggcaagtaaactggatttagtaagaaaaagaaaacatgtggcaccaattttaatgtatgtaactcaaggattaggagttgttcttatggttttattagttaccgaagtttcagcgggtgggacaggaaatattgctttaggactttcaagtcttattctacttccaattgaaattattgcgattgttttcttctttatttcagctaatgatataaaaaaagcttatccaacaatgaaagaagacgccaaagcagcaaggctagaatatcaagaacttagacgttcaaaataataaaaaaattactgacagggctgtcagtaaattaataaggttctgtcactaatgatggagccttattattatgaataaaggcattttcaaacaaaatgaaatatgttataatcaaaccatgagattagataagtttttaaaagtttcgcgcttgattaaacgtcgtccagttgcgaaagaagttgccgacaaaggtcggattaaaattaacggaaaattagcgaaatcttcatctgatgtaaaatttaatgacacaattgaaattcgtttcggaaataaaattgttgaagttcgggttgctgaattaaaagagtttacacgtaaagaagatgctgataaaatgtatgaaatgattagcgaaactcgtattacagaagaagttgagtaattatcatcaaaatagattggaggttgtcatggcaaagcaagtgattcaactaaataataagtacactcagaagcaaaaaaaaagaaatttaaacccagtaccaaaaagaaaacatttagggcttattttgatcgtggcaattttactttttagtttagcaagtatgagtttgataaaatcatatgaaactttgcacagtcaagtagctttag
>15	N operona: 10	first	L1001	gene_poz=(601-918)	yacB	conserved hypothetical protein	EVIDENCE BY HOMOLOGY BIO15.02 HYPOTHETICAL.	/position=20751 - 22268 (21351 - 21668)	/lenght=1518 (318)	/codons=506 (106)	/complement=false	GC-compoz=31.132075471698112%	/LCI1=1.457142857142857	/LCI2=0.05365079365079364	p_i1=0.20548226263067854	p_i2=0.03413911204848349	/Tai=0.26494492099069655	/Tei=0.13072520084363515	/EEI=2.832328178729049
aaaattctcaagatgtaatttataaaattaaactcatatcttaaaggagatttataaaagtggatttaaaagcagcaaaagcggagttgagagaaaaaagccgaccctatcaaacttattcttactatcttattattccaatctttattattcttgtttttctattatctttagtggggtacaataaaggaacttttggaacaatcgtttttgtttttgtgatttttgctcatgtttgggcaagtaaactggatttagtaagaaaaagaaaacatgtggcaccaattttaatgtatgtaactcaaggattaggagttgttcttatggttttattagttaccgaagtttcagcgggtgggacaggaaatattgctttaggactttcaagtcttattctacttccaattgaaattattgcgattgttttcttctttatttcagctaatgatataaaaaaagcttatccaacaatgaaagaagacgccaaagcagcaaggctagaatatcaagaacttagacgttcaaaataataaaaaaattactgacagggctgtcagtaaattaataaggttctgtcactaatgatggagccttattattatgaataaaggcattttcaaacaaaatgaaatatgttataatcaaaccatgagattagataagtttttaaaagtttcgcgcttgattaaacgtcgtccagttgcgaaagaagttgccgacaaaggtcggattaaaattaacggaaaattagcgaaatcttcatctgatgtaaaatttaatgacacaattgaaattcgtttcggaaataaaattgttgaagttcgggttgctgaattaaaagagtttacacgtaaagaagatgctgataaaatgtatgaaatgattagcgaaactcgtattacagaagaagttgagtaattatcatcaaaatagattggaggttgtcatggcaaagcaagtgattcaactaaataataagtacactcagaagcaaaaaaaaagaaatttaaacccagtaccaaaaagaaaacatttagggcttattttgatcgtggcaattttactttttagtttagcaagtatgagtttgataaaatcatatgaaactttgcacagtcaagtagctttagaacaaagtgcaaagaaacaatatgagagtctttctaaagaagtaacgattaaaaaagaagaaatatcaaaacttcaggatcctaactatctccaaaaatttgctcggagtgacggtcaagaatattcacaaagtgatgaaaaagtttttactactgacagtcccttgattggaagtaacgggtcaaaataatgattggacaagttgaaaacattacaagatttggactttttgtaaaaatttctactgacaaacttgacgaaagtacagaaaaacttgctgacaaagctgtcagtaaaaatagaggacttttgcgttggtcacaaatccctaaaaatgtacccaaagtacaaattggagatttgattggtgttgaaatttcaaatata
>16	N operona: 10	middle	L21634	gene_poz=(601-975)	yacC	hypothetical protein	EVIDENCE BY HOMOLOGY BIO15.01 HYPOTHETICAL. General.	/position=21097 - 22671 (21697 - 22071)	/lenght=1575 (375)	/codons=525 (125)	/complement=false	GC-compoz=31.466666666666665%	/LCI1=1.5913978494623655	/LCI2=0.04381720430107528	p_i1=0.25806469908633667	p_i2=0.019232626210618158	/Tai=0.36119831573087724	/Tei=0.11730936358955635	/EEI=1.869919462670707
ttcagcgggtgggacaggaaatattgctttaggactttcaagtcttattctacttccaattgaaattattgcgattgttttcttctttatttcagctaatgatataaaaaaagcttatccaacaatgaaagaagacgccaaagcagcaaggctagaatatcaagaacttagacgttcaaaataataaaaaaattactgacagggctgtcagtaaattaataaggttctgtcactaatgatggagccttattattatgaataaaggcattttcaaacaaaatgaaatatgttataatcaaaccatgagattagataagtttttaaaagtttcgcgcttgattaaacgtcgtccagttgcgaaagaagttgccgacaaaggtcggattaaaattaacggaaaattagcgaaatcttcatctgatgtaaaatttaatgacacaattgaaattcgtttcggaaataaaattgttgaagttcgggttgctgaattaaaagagtttacacgtaaagaagatgctgataaaatgtatgaaatgattagcgaaactcgtattacagaagaagttgagtaattatcatcaaaatagattggaggttgtcatggcaaagcaagtgattcaactaaataataagtacactcagaagcaaaaaaaaagaaatttaaacccagtaccaaaaagaaaacatttagggcttattttgatcgtggcaattttactttttagtttagcaagtatgagtttgataaaatcatatgaaactttgcacagtcaagtagctttagaacaaagtgcaaagaaacaatatgagagtctttctaaagaagtaacgattaaaaaagaagaaatatcaaaacttcaggatcctaactatctccaaaaatttgctcggagtgacggtcaagaatattcacaaagtgatgaaaaagtttttactactgacagtcccttgattggaagtaacgggtcaaaataatgattggacaagttgaaaacattacaagatttggactttttgtaaaaatttctactgacaaacttgacgaaagtacagaaaaacttgctgacaaagctgtcagtaaaaatagaggacttttgcgttggtcacaaatccctaaaaatgtacccaaagtacaaattggagatttgattggtgttgaaatttcaaatatacatgaagatggtaaggttgatttaaattatcaagaaaaaatttttaaaaatgtctatgccgaatttttagaaacaagtcaccaaagacttacagaacttgagcaaaaaaatcgtgaattgaactaaataattaaaaagaaaaaatattatttagttttttctttgactattctattgactaaaaatagcacctattttatgaaaaattctaggaattaaaaagataaagattacaacagaaattattctatggaatggataagatgttgggcaaggttttaatcatgcaaaaacagagaacaaaaattaatagtggagtagccttggtgatgcttttaatgattatcacaggcttttttgctttttcacaaacaagatattttgctgacaaaaaggtcagtaa
>17	N operona: 10	last	L22059	gene_poz=(601-924)	yacD	hypothetical protein	EVIDENCE BY HOMOLOGY BIO15.01 HYPOTHETICAL. General.	/position=21471 - 22994 (22071 - 22394)	/lenght=1524 (324)	/codons=508 (108)	/complement=false	GC-compoz=30.246913580246915%	/LCI1=2.102803738317757	/LCI2=0.11526479750778813	p_i1=0.4720712816247817	p_i2=0.22337794385220416	/Tai=0.20961402720177802	/Tei=0.30104014946698376	/EEI=2.9384852734403517
aaaggtcggattaaaattaacggaaaattagcgaaatcttcatctgatgtaaaatttaatgacacaattgaaattcgtttcggaaataaaattgttgaagttcgggttgctgaattaaaagagtttacacgtaaagaagatgctgataaaatgtatgaaatgattagcgaaactcgtattacagaagaagttgagtaattatcatcaaaatagattggaggttgtcatggcaaagcaagtgattcaactaaataataagtacactcagaagcaaaaaaaaagaaatttaaacccagtaccaaaaagaaaacatttagggcttattttgatcgtggcaattttactttttagtttagcaagtatgagtttgataaaatcatatgaaactttgcacagtcaagtagctttagaacaaagtgcaaagaaacaatatgagagtctttctaaagaagtaacgattaaaaaagaagaaatatcaaaacttcaggatcctaactatctccaaaaatttgctcggagtgacggtcaagaatattcacaaagtgatgaaaaagtttttactactgacagtcccttgattggaagtaacgggtcaaaataatgattggacaagttgaaaacattacaagatttggactttttgtaaaaatttctactgacaaacttgacgaaagtacagaaaaacttgctgacaaagctgtcagtaaaaatagaggacttttgcgttggtcacaaatccctaaaaatgtacccaaagtacaaattggagatttgattggtgttgaaatttcaaatatacatgaagatggtaaggttgatttaaattatcaagaaaaaatttttaaaaatgtctatgccgaatttttagaaacaagtcaccaaagacttacagaacttgagcaaaaaaatcgtgaattgaactaaataattaaaaagaaaaaatattatttagttttttctttgactattctattgactaaaaatagcacctattttatgaaaaattctaggaattaaaaagataaagattacaacagaaattattctatggaatggataagatgttgggcaaggttttaatcatgcaaaaacagagaacaaaaattaatagtggagtagccttggtgatgcttttaatgattatcacaggcttttttgctttttcacaaacaagatattttgctgacaaaaaggtcagtaaatcaaaaaatattgttgcagctgacaaagttacagacaaagaaaaagaaactgaaacttggacttcaatcccccaaagagcagtggcttatcaagaattaacaacttatgaggactcaaaccttactaaatcagttggtaaaattccagctaagacacaattagatattcccgaaatcgttgggaaatcctttaagttaaagacaggaaagtatatttctactgacaaaaaagctgtgatatcagatcttacaatttctagagagtcaataaatacaacaatatatactgataaaagtgtcaatgtattttacaaccccgtaa
>18	N operona: 11	first	L22496	gene_poz=(601-1950)	yacG	hypothetical protein	EVIDENCE BY HOMOLOGY BIO15.01 HYPOTHETICAL. General.	/position=21932 - 24481 (22532 - 23881)	/lenght=2550 (1350)	/codons=850 (450)	/complement=false	GC-compoz=33.85185185185185%	/LCI1=1.4565701559020046	/LCI2=0.09710467706013359	p_i1=0.20526592149316178	p_i2=0.15401897354114688	/Tai=0.3523592529557863	/Tei=0.2386170761870322	/EEI=2.1741789115131067
aaaaagaagaaatatcaaaacttcaggatcctaactatctccaaaaatttgctcggagtgacggtcaagaatattcacaaagtgatgaaaaagtttttactactgacagtcccttgattggaagtaacgggtcaaaataatgattggacaagttgaaaacattacaagatttggactttttgtaaaaatttctactgacaaacttgacgaaagtacagaaaaacttgctgacaaagctgtcagtaaaaatagaggacttttgcgttggtcacaaatccctaaaaatgtacccaaagtacaaattggagatttgattggtgttgaaatttcaaatatacatgaagatggtaaggttgatttaaattatcaagaaaaaatttttaaaaatgtctatgccgaatttttagaaacaagtcaccaaagacttacagaacttgagcaaaaaaatcgtgaattgaactaaataattaaaaagaaaaaatattatttagttttttctttgactattctattgactaaaaatagcacctattttatgaaaaattctaggaattaaaaagataaagattacaacagaaattattctatggaatggataagatgttgggcaaggttttaatcatgcaaaaacagagaacaaaaattaatagtggagtagccttggtgatgcttttaatgattatcacaggcttttttgctttttcacaaacaagatattttgctgacaaaaaggtcagtaaatcaaaaaatattgttgcagctgacaaagttacagacaaagaaaaagaaactgaaacttggacttcaatcccccaaagagcagtggcttatcaagaattaacaacttatgaggactcaaaccttactaaatcagttggtaaaattccagctaagacacaattagatattcccgaaatcgttgggaaatcctttaagttaaagacaggaaagtatatttctactgacaaaaaagctgtgatatcagatcttacaatttctagagagtcaataaatacaacaatatatactgataaaagtgtcaatgtattttacaaccccgtaaccacttatgataatcaaataatgacaaatttaagtggtacacatcaactttctgctgataaaatggctaagactaactggggaacttactacgaagtatctttggataatggccaaaagggttgggtttcagaaaatgatatttctttggaaaatcccaaaatcaaacaagttcaggcattattgaatcagaaatataatgacaaaaagtattcaatctatgtcaaagaacttgacgataagtttacagctggtgtaaaccaagaacagaaaatgtattcagcgagtctttctaaaattccaattctttattggactcaaaaacgacttaatgaaggtttggcttcacttgatgacaaactattgtacaccccagccattaatactttttatggaagttataaaccagaaggaactggaaatttaccaaaaacagcagataataaatattacagtcttcaggatgttatcaatagaacagccaaactctcagacaatgtcggaagtaatatgctcgcctattatgaaacccaggagtttaatccaaactatcaaaaagaaataaataggattgctggacaagagtggaatccaaaagagcgaaatgcctcagctcaaatggtaggtagaatgctagaagctctttataatgaaggaggggcttcctttaacgctttatttgatacctcttttgatgatgttaaaattagagcaggcgttcctaaaaatatatcggttgctcacaaaattggtggtgcagatacagataatcatgatgcagccattgtatttgcaagtaaaccatatcttttggtaattgaaactgatggggcaacagatgatgaaataaaagcaatttctcaagatgtttatggagttatgaaatgacaccagctcaacgtaaatttttaaaaatagtcaaagatgaacactattttgataaagattcaaaaatattattggctttatcaggtggtaaagactcaatgactctttttaactggctctatgatttaaaagaagttctcggtattgaactgggactggctcacattaatcatggcttacgagaagagtcaaagtttgaagaaattgctcttcgagaaatggcaacaaaacttaaagtaccaatttatgttgacaagtttacaggagagtttacagaaaaaaatgcacgtgatttccgttatcagttttttgaaaagctaatgataggagaaaattacaatattttgctgacagctcatcatcaaggagaccttgttgaaacggtattaatgcgtcaaattacaggacgtcctttgagaagtcttcagggcattgctgaccgtcaaccttttgcaggtgggcaattaatcagaccattattgaaatttacaaaagaagaacttgatgcacaaacctattatgaagattcaacaaatcaaggactagattattttagaaatagaatacgtaatcaactaattccagaattaaaaaaagaaa
>19	N operona: 11	middle	L1002	gene_poz=(601-1872)	mesJ	cell cycle protein MesJ	EVIDENCE BY HOMOLOGY BIO04.01 Cell division	/position=23278 - 25749 (23878 - 25149)	/lenght=2472 (1272)	/codons=824 (424)	/complement=false	GC-compoz=31.99685534591195%	/LCI1=1.764381402679275	/LCI2=0.06840031520882586	p_i1=0.3296798108604602	p_i2=0.06555556222408587	/Tai=0.32644526289926856	/Tei=0.1590000060016773	/EEI=2.1303756682232446
gagtctttctaaaattccaattctttattggactcaaaaacgacttaatgaaggtttggcttcacttgatgacaaactattgtacaccccagccattaatactttttatggaagttataaaccagaaggaactggaaatttaccaaaaacagcagataataaatattacagtcttcaggatgttatcaatagaacagccaaactctcagacaatgtcggaagtaatatgctcgcctattatgaaacccaggagtttaatccaaactatcaaaaagaaataaataggattgctggacaagagtggaatccaaaagagcgaaatgcctcagctcaaatggtaggtagaatgctagaagctctttataatgaaggaggggcttcctttaacgctttatttgatacctcttttgatgatgttaaaattagagcaggcgttcctaaaaatatatcggttgctcacaaaattggtggtgcagatacagataatcatgatgcagccattgtatttgcaagtaaaccatatcttttggtaattgaaactgatggggcaacagatgatgaaataaaagcaatttctcaagatgtttatggagttatgaaatgacaccagctcaacgtaaatttttaaaaatagtcaaagatgaacactattttgataaagattcaaaaatattattggctttatcaggtggtaaagactcaatgactctttttaactggctctatgatttaaaagaagttctcggtattgaactgggactggctcacattaatcatggcttacgagaagagtcaaagtttgaagaaattgctcttcgagaaatggcaacaaaacttaaagtaccaatttatgttgacaagtttacaggagagtttacagaaaaaaatgcacgtgatttccgttatcagttttttgaaaagctaatgataggagaaaattacaatattttgctgacagctcatcatcaaggagaccttgttgaaacggtattaatgcgtcaaattacaggacgtcctttgagaagtcttcagggcattgctgaccgtcaaccttttgcaggtgggcaattaatcagaccattattgaaatttacaaaagaagaacttgatgcacaaacctattatgaagattcaacaaatcaaggactagattattttagaaatagaatacgtaatcaactaattccagaattaaaaaaagaaaatcctcaattttcacaatcaatcagtgatttgagctcggaaattaaaaaggcgttggcagtaattaatcaaaaaatttcggaacttgaaattgttgatgaaaaaatatcatctaaaaaattcatctcacaaacaaaagaattacaacattttatcttacaagcattttttgctcaatatccagaaatagaagtaagtaagaaaaaatttgcagaattacttcatattatcaatcgtcctcaacaatatttcgcaaaattgaataaggaattttattttgtgaagactaaagatttcttttatcttgaaaaaattcaacttgaaagggagaattcagtagagattgtaagtgaaaatccgcaagatgaatcatttatggaagtttatttgcctcttgaaggggaaattgaaattcgtaaacgccagcctggggatcaaattctaatcaatggtcatcataaaaaattacgcaagttttttattgataacaaagttccattaaaggcccgagagaatccacttatcttcgttgataaaaaactctatgccattgtcggtcttgcgtgttctgatttgagtaaaatgctcaaaaatgataaaattagaagaatattatgggtcaaacccagtataggagaggaaatcaacgatgctcgaaaaaaatcttgataaggccattgaaaaagtattagtttcagaagaagaaattatagaaaaatccaaagaacttggagaaatattaacaaaagaatacgaaggaaaaaatccattagtcttaggaattcttcgcggttcagttcctttcttagctgaattaatcaaacatattgattgtcacttagaaactgactttatgactgtatcaagttatcacggcggaacaaaatcctctggtgaagtaaaattaatcctagatgttgatacagcagtcaaaggtcgtgatattttaattgttgaagatattatcgatactggtcgtactttaaaatatctaaaagaacttttggaacatcgtggggcaaacgtaaaaattgtaacacttcttgacaaaccagaaggacgaattgttgaaattaaaccagattattcaggttttacaattcctaatgaatttgttgttggatttggtttggactacgaagaaaactatcgtaatcttccatatgtcggagttttaaaaccagaagtttataacaaataattcgttgattttagtcatctaaaatttttctcagactaaagtatgaaaaaatctctgaccaatactta
>20	N operona: 11	last	L25115	gene_poz=(601-1152)	hpt	hypoxantine-guanine phosphorybosyltransferase	EVIDENCE EXPERIMENTAL PMID:1465108 BIO08.05 Salvage	/position=24530 - 26281 (25130 - 25681)	/lenght=1752 (552)	/codons=584 (184)	/complement=false	GC-compoz=31.70289855072464%	/LCI1=1.540983606557377	/LCI2=0.08779599271402548	p_i1=0.23791883839396413	p_i2=0.12193411832160209	/Tai=0.26471965515394336	/Tei=0.20974070648944187	/EEI=3.2523158239004326
aggcgttggcagtaattaatcaaaaaatttcggaacttgaaattgttgatgaaaaaatatcatctaaaaaattcatctcacaaacaaaagaattacaacattttatcttacaagcattttttgctcaatatccagaaatagaagtaagtaagaaaaaatttgcagaattacttcatattatcaatcgtcctcaacaatatttcgcaaaattgaataaggaattttattttgtgaagactaaagatttcttttatcttgaaaaaattcaacttgaaagggagaattcagtagagattgtaagtgaaaatccgcaagatgaatcatttatggaagtttatttgcctcttgaaggggaaattgaaattcgtaaacgccagcctggggatcaaattctaatcaatggtcatcataaaaaattacgcaagttttttattgataacaaagttccattaaaggcccgagagaatccacttatcttcgttgataaaaaactctatgccattgtcggtcttgcgtgttctgatttgagtaaaatgctcaaaaatgataaaattagaagaatattatgggtcaaacccagtataggagaggaaatcaacgatgctcgaaaaaaatcttgataaggccattgaaaaagtattagtttcagaagaagaaattatagaaaaatccaaagaacttggagaaatattaacaaaagaatacgaaggaaaaaatccattagtcttaggaattcttcgcggttcagttcctttcttagctgaattaatcaaacatattgattgtcacttagaaactgactttatgactgtatcaagttatcacggcggaacaaaatcctctggtgaagtaaaattaatcctagatgttgatacagcagtcaaaggtcgtgatattttaattgttgaagatattatcgatactggtcgtactttaaaatatctaaaagaacttttggaacatcgtggggcaaacgtaaaaattgtaacacttcttgacaaaccagaaggacgaattgttgaaattaaaccagattattcaggttttacaattcctaatgaatttgttgttggatttggtttggactacgaagaaaactatcgtaatcttccatatgtcggagttttaaaaccagaagtttataacaaataattcgttgattttagtcatctaaaatttttctcagactaaagtatgaaaaaatctctgaccaatacttactattagcattccaaaaggaaatatgctataactaggtatagctgttattgactagcctgtatcctttattaccagtgatactaagaagtaaattcttggcttttctaataataaataaacaaaagataaggaaaatatgaataacaacaaacaaccaaaacaaggaaattttgtaaaaaatatcttgatgtgggtaatcttggctattgttgttgttgtcggtttcaatttcttcttcagtagtaatcaatcaagcgtggataaaattagctattcacaattgatgacgaaacttgacggtaacaagattgaaaacgtcacaatgcaaccttctgatagcttaattactgtaacaggtgaatataaagaacctgtaaaagtaaaaggaacaaataatttcccacttttaggtaattctagtagtgaagttaaaaacttccaagcttatattattccaactgacagtgttgtcaaggatatccaaaatgcagctaaaagtaatgatgtaaaacttagtgttgttcaagcttc
>21	N operona: 12	first-last	L0204	gene_poz=(601-2688)	ftsH	cell division protein FtsH	EVIDENCE EXPERIMENTAL PMID:8000529 BIO04.01 Cell	/position=25287 - 28574 (25887 - 27974)	/lenght=3288 (2088)	/codons=1096 (696)	/complement=false	GC-compoz=40.229885057471265%	/LCI1=1.2321342925659473	/LCI2=0.14167865707434055	p_i1=0.12742720306915334	p_i2=0.3330566959809202	/Tai=0.2711062356579216	/Tei=0.39975102638282817	/EEI=4.0537406296339125
tagctgaattaatcaaacatattgattgtcacttagaaactgactttatgactgtatcaagttatcacggcggaacaaaatcctctggtgaagtaaaattaatcctagatgttgatacagcagtcaaaggtcgtgatattttaattgttgaagatattatcgatactggtcgtactttaaaatatctaaaagaacttttggaacatcgtggggcaaacgtaaaaattgtaacacttcttgacaaaccagaaggacgaattgttgaaattaaaccagattattcaggttttacaattcctaatgaatttgttgttggatttggtttggactacgaagaaaactatcgtaatcttccatatgtcggagttttaaaaccagaagtttataacaaataattcgttgattttagtcatctaaaatttttctcagactaaagtatgaaaaaatctctgaccaatacttactattagcattccaaaaggaaatatgctataactaggtatagctgttattgactagcctgtatcctttattaccagtgatactaagaagtaaattcttggcttttctaataataaataaacaaaagataaggaaaatatgaataacaacaaacaaccaaaacaaggaaattttgtaaaaaatatcttgatgtgggtaatcttggctattgttgttgttgtcggtttcaatttcttcttcagtagtaatcaatcaagcgtggataaaattagctattcacaattgatgacgaaacttgacggtaacaagattgaaaacgtcacaatgcaaccttctgatagcttaattactgtaacaggtgaatataaagaacctgtaaaagtaaaaggaacaaataatttcccacttttaggtaattctagtagtgaagttaaaaacttccaagcttatattattccaactgacagtgttgtcaaggatatccaaaatgcagctaaaagtaatgatgtaaaacttagtgttgttcaagcttcatcaagtggtatgtgggttcaaattctctcatacatcattccaatgcttctatttgttggtatcttctggctcatgatgggcggaatgggcgctcgtggcggaggcggcggtggaaatccgatgtccttcggtaaatctcgtgctaaacaacaagatggtaaaacatctaaagttcgttttgctgacgttgccggttctgaagaggaaaaacaagagcttgtagaagttgttgatttccttaaaaatccgaaaaaatatcatgatttaggagctcgtatcccagcaggtgttcttcttgaaggccctccaggtacaggtaaaacattgcttgctaaggctgttgccggtgaagcaggagttcctttctatagtatctcaggttctgatttcgttgaaatgtttgtcggtgtcggtgcctcacgtgtccgtgacttatttgaaaatgctaagaagactgcaccatcaattatctttattgatgaaattgatgctgttggtcgtcaacgtggcgcaggtcttggtggtggtaacgatgaacgtgaacaaacccttaaccaattgctcgttgaaatggatggtttccaagatgatggcaactcagtaatcgttattgctgcaactaaccgttcagatgtgcttgacccagcgcttttacgtccaggtcgttttgaccgtaaagtcttggtcggagctccagatgttaaaggtcgtgaagccgttcttaaagttcatgctaaaaacaaacctttagcaagtgatgttgatttgcacaatgttgctacacaaactccaggctatgtcggagctgatttggaaaatgttttgaatgaagctgcacttgttgctgcgcgccaaaataaaaaagaaatcaatgctgctgacattgatgaaggaatggaccgtgcaatggctggtccagctaagaaagatcgtattcaatcaatgcgcgaacgtgaaatcgtggcttaccacgaagcaggtcacgctattgttggactcgttcttgaaaatggatctactgttcgtaaagttaccgttgttccacgtggacgcatcggtggttacatgcttgctcttccagatgaagaaatcatgcaaccaactaatttccatcttcaagaccaacttgccagccttatgggtggacgacttggtgaagaaattgtctttggtgtagctactccaggggcatcaaatgatatcgaaaaagcaacacacattgctcgttcaatggtaactgaatatgggatgtctaagaaacttggtatggtatcttatgaaggagaccatcaagtatttattggtcgcgactatggtcaaactaagacttactcagaagcaactgctgttatgattgatgatgaagtgcgtcgtattctcggtgaagcttatgaccgtgctaaagaagcaattgaaacacaccgtgagcaacataaagcaattgcggaagctctgcttaaatatgaaacacttgatgcgaaacaaatcatgtcactcttcaaaacaggaaaaatgcctgatgaagcagcggcagcagaagtaccagaaccaaaaacatttgaagaatctctcaaagatgcaaatgcgaatgttgatgatttttcaaacattaatatctataatggtgatgaaaaaacagattctaaaccagaagaaaataaggaaaaatcagaagatgaaacagccgaataaggctgtttttctttttttttatgttttagaataagtggtctagtttattcttgacaaaaaataatattttgatataattaaatagttgtcgtttgagacgactgactttcttattattcatctaaaatattattttgaaaagataacacagtttattcttgacaaaaaaatataaaagtgtataatagaaaagtactgtttgagacagcacaacaatatatggtccgttggtcaaggggttaagacaccgccttttcacggcggtaacacgggttcgaatcccgtacggactatatctggaggattacccaagtccggctgaagggaacggtcttgaaaaccgtcaggcgtgtaaaagcgtgcgtgggttcgaatcccacatcctcctttttaattatcgcgggatggagcagctaggtagctcgtcgggctcataacccgaaggtcataggttcaaatcctattcccgcaattttggctcggtagctcagttggtagagcaatggattgaagctccatgtgtcggcggttcgattccgtctcgcgccattccttatttagcggatgtagtttaatggtagaaccccagccttccaagct
>22	N operona: 13	first-last	L30901	gene_poz=(601-2538)	mtlR	LysR family transcriptional regulator	EVIDENCE BY HOMOLOGY BIO09.04 LysR-family	/position=30322 - 33459 (30922 - 32859)	/lenght=3138 (1938)	/codons=1046 (646)	/complement=false	GC-compoz=31.88854489164087%	/LCI1=1.6733850129198966	/LCI2=0.09028423772609821	p_i1=0.29162309641977374	p_i2=0.13023122492945496	/Tai=0.38869512755573077	/Tei=0.21720810243650948	/EEI=1.7958757744422758
gtttgctacaagatgttactaatgtcgccatagctaacttaaaagcaggttctgacacaattgttgtgacacaagatgaacttgctccacgagctgcgataatggctcctgaagcaatcagatactcagtggctaatttcctcaattcacctcgctatgatgaaattatcagtagtttattgactactgataatgatacaaatcaaacaataattactgacagacctgtcagtaaaaatgagatagacttgaaccaaattgatgaagttgtctttgctcatgatgatttacatattggttcaaatacaatgggcaaagaaacattaaaagcaatattccagatgcatggtgttaaaattcctatttctgatgttgaatttattggtttaggagcatttaatgccaaaaatatcatgattgtttcaacaaaagaatttacgacaagtgtaaaaaacgaagctccaaatgctcaacatctttttgttgagtcattaattactactcctgaatacatcaatatggtgaaacggatgaacaaataaaatactagctgttaattggcagtctagttatgagtagaattttaaaaaaggaatttttatgtttttaacaagtcgtgagcaaaaattaatccagacatttttgaaacgtggaaagcttacgatagcagaaatgatggaaattacagatacaagtcgcagaacgctttatcgcgatttgaacaatttacaaaagtctttaccagaaaatatcagtttggaaaatactgatgaaggatattttttgaaaggggatatcaatcaacttactcaagctcatgaattaatagactattcaataagtgaacgtttgtatggtgagttgcttttattaattgaaaataaagcatctatcgcttctctaacagattattttggaattagtcaaccgacagtaactagtgatttgaagcaaattgagcaagctctgtttgaaaatgaactagtactaatccgagatcgtggcttaaaacttaaaggggcagaagaaaatattcgtccagtatttgtggcagtaatttataattcagcaagcattcaggaactacttcttaatcaactttctaacaataaaattttaagaataatagatttaaataaatttaagcaagttaatgaggcttttaaacgtatagatttacctgaaaaaatgactgacaaagtcaaagttttaatgcaacttttttgcttagttgttttgctgcgtttggatgagggggattctgtcagtagtgaaactctgggcagaccaagtaagcaagccttaaactttgtcaataagttactgacagagttgccagtaacaaaatttgttgtttctgagatcacttatcttgcatcagtttatgatattttatattttggctttggaagagagctgctatttatggaaaaatttgataccgatttttcttataaaattcgccaactcattgataaagtttcaacaattcttgagatagaatttgggaaagatgaccgtttatatggtttactatatgctcatctcaaagaatcagagatgttaccagtcctctttcctaaaaaagaaaatgattttatcaaaaagataaataaagataatcctgaaatttataaaacagtcaaagaatcattaagggaggtctttgataagaatttttcagaaatggaaattgcttttataagtcttcactttgtggcgactcttgaacgcagtgacctagttttacctttaagtgccgtacttgtcagcagtcgtggaagaatttcttgcgaatttatcatgagtaatttaagaaagaattttcccttcttaaaaaagatagaacttattcaaagttcaatccatatcactcaggaaaaatatgacgtcatttttacaacagagaaagagttagattacatctacatcaatccaatgctagatcaaaagaatttggaaaatattcgtcaccagctgaggttaattcaacaaaaatcacgagcacttacctctgattcagaaaaagaaaagaattttttaaatctcaatgacttattttcaataggcaatgaaatattaaaatcttttgaaatcctatctcttgaaaataaggcagaattacatgatactgtaaaacaaattattcagcgagtaaacccagaggatagtggagaactcgttcatttggtggaagaaagatttaaagaaacacatctagcaattccagaaacaaaaattgctctctttcacgcagttcattcatcaatctcaagtccaatgtttaaaatctttgacttaagtcaaccaattgaaggaatagcaatggatcatcaggctattcaaattggacgagttctattgttattagcgcctccagaagttccagagtatgtttcctttttattaggtaaaatctcaagttcaattattgaaaacaagctttatactaggatatacgattccggaaattatgaaattgtaagtgagttactaagagagataattatcgaagctgttaaacattatgatgactaggtttacataagttgtaaacctagtaaaccaagaaaggtagtttttaaatggaaattcaaaaaagtctgattaaaattaatcaaaacttttcaaataaagaagaggccataaaatattgtggaagtttgttggttgatggaggttatgtcaaacctaactatatctcagcgatgattgaacgagatagagaattgtcagtctatatgggaaactttattgcaattcctcatggaactgatgaatcaaaaaaagaagttttaaaaacaggagtagccattgttcaagttcctcgtggtgtaaattttggaacagtagaaaatcctaagatagcaacaatgctatttggaattgcgggaattaaagaggagcatcttgagctgattcaaaagatttcaattttttgcgcggacgttgacaatgttgtaaaacttgctgatgctcaaacaatcgaagaaattgcaaaatactttgaaaattaattaaaaaatggcacagcttttagtgccattttttatatttaccagcataatgtaaaagcttacaattacttatatagagggattttagagaattctatttgaacttttactttctaaataa
>23	N operona: 14	first-last	L32907	gene_poz=(601-1032)	mtlF	mannitol-specific PTS system IIA component	EVIDENCE BY HOMOLOGY BIO13.07 TRANSPORT AND BINDING	/position=32307 - 33938 (32907 - 33338)	/lenght=1632 (432)	/codons=544 (144)	/complement=false	GC-compoz=32.870370370370374%	/LCI1=1.5734265734265733	/LCI2=0.09673659673659674	p_i1=0.2508347451130072	p_i2=0.1526985639355432	/Tai=0.29807861222203214	/Tei=0.23742870754198891	/EEI=2.4867197133809973
aattcaacaaaaatcacgagcacttacctctgattcagaaaaagaaaagaattttttaaatctcaatgacttattttcaataggcaatgaaatattaaaatcttttgaaatcctatctcttgaaaataaggcagaattacatgatactgtaaaacaaattattcagcgagtaaacccagaggatagtggagaactcgttcatttggtggaagaaagatttaaagaaacacatctagcaattccagaaacaaaaattgctctctttcacgcagttcattcatcaatctcaagtccaatgtttaaaatctttgacttaagtcaaccaattgaaggaatagcaatggatcatcaggctattcaaattggacgagttctattgttattagcgcctccagaagttccagagtatgtttcctttttattaggtaaaatctcaagttcaattattgaaaacaagctttatactaggatatacgattccggaaattatgaaattgtaagtgagttactaagagagataattatcgaagctgttaaacattatgatgactaggtttacataagttgtaaacctagtaaaccaagaaaggtagtttttaaatggaaattcaaaaaagtctgattaaaattaatcaaaacttttcaaataaagaagaggccataaaatattgtggaagtttgttggttgatggaggttatgtcaaacctaactatatctcagcgatgattgaacgagatagagaattgtcagtctatatgggaaactttattgcaattcctcatggaactgatgaatcaaaaaaagaagttttaaaaacaggagtagccattgttcaagttcctcgtggtgtaaattttggaacagtagaaaatcctaagatagcaacaatgctatttggaattgcgggaattaaagaggagcatcttgagctgattcaaaagatttcaattttttgcgcggacgttgacaatgttgtaaaacttgctgatgctcaaacaatcgaagaaattgcaaaatactttgaaaattaattaaaaaatggcacagcttttagtgccattttttatatttaccagcataatgtaaaagcttacaattacttatatagagggattttagagaattctatttgaacttttactttctaaataaaggagcagtaagtaagatgaaaaaagcagtacattttggtgcaggaaatattggacgtggtttcataggtgaaattttgagtaaaaatggatttgatattcactttgttgacacaaataaatctataattgccgaacttaataatcggcattcctatgaaattgggattgcaagtagtgaacatgaaaaaatttctgtaaaagctgtctctggtattaacaatagtgagaatcctgaggcagtcattgaagcaattgcaaaagctgatattctaacaacagcgattggtcctaatgtcttgccttatattgctgagcttattgcaaaaggacttcagaaacgtaaggaagaaaaggttcagagcccgttagatattattgcctgtgagaatatgatagggggctctgaatttttggaagaaaaagtgtccgattatctgtcggaatctgataaactttatctttctaaatttattggtt
>24	N operona: 15	first-last	L33416	gene_poz=(601-1758)	mtlD	mannitol 1-phosphate 5-dehydrogenase	EVIDENCE BY HOMOLOGY BIO06.12 ENERGY METABOLISM.	/position=32876 - 35233 (33476 - 34633)	/lenght=2358 (1158)	/codons=786 (386)	/complement=false	GC-compoz=33.59240069084628%	/LCI1=1.5246753246753246	/LCI2=0.08545454545454544	p_i1=0.23149776397512906	p_i2=0.11432746734000934	/Tai=0.3306916115885804	/Tei=0.2028947206060084	/EEI=2.2660865604917917
aacctagtaaaccaagaaaggtagtttttaaatggaaattcaaaaaagtctgattaaaattaatcaaaacttttcaaataaagaagaggccataaaatattgtggaagtttgttggttgatggaggttatgtcaaacctaactatatctcagcgatgattgaacgagatagagaattgtcagtctatatgggaaactttattgcaattcctcatggaactgatgaatcaaaaaaagaagttttaaaaacaggagtagccattgttcaagttcctcgtggtgtaaattttggaacagtagaaaatcctaagatagcaacaatgctatttggaattgcgggaattaaagaggagcatcttgagctgattcaaaagatttcaattttttgcgcggacgttgacaatgttgtaaaacttgctgatgctcaaacaatcgaagaaattgcaaaatactttgaaaattaattaaaaaatggcacagcttttagtgccattttttatatttaccagcataatgtaaaagcttacaattacttatatagagggattttagagaattctatttgaacttttactttctaaataaaggagcagtaagtaagatgaaaaaagcagtacattttggtgcaggaaatattggacgtggtttcataggtgaaattttgagtaaaaatggatttgatattcactttgttgacacaaataaatctataattgccgaacttaataatcggcattcctatgaaattgggattgcaagtagtgaacatgaaaaaatttctgtaaaagctgtctctggtattaacaatagtgagaatcctgaggcagtcattgaagcaattgcaaaagctgatattctaacaacagcgattggtcctaatgtcttgccttatattgctgagcttattgcaaaaggacttcagaaacgtaaggaagaaaaggttcagagcccgttagatattattgcctgtgagaatatgatagggggctctgaatttttggaagaaaaagtgtccgattatctgtcggaatctgataaactttatctttctaaatttattggttttcctaatgctgcagttgaccgtattgttcctgctcaaaaacataaagatgttctctatgttgaggtagagccttttagtgagtgggtaatagatgcaagtcatttaaaaaataaagaaatcaaacttgaaggagttcattatacaactgacctcgaaccatttattgagcgtaaacttttttctgtaaactcaggacatgctgcagttgcctattctagcgcatataaaggttataaaacaatattagaaggtttacaggatgaagaaattttgaatatcctaaaagcagttcaaaaagaaacacgcgctttacttttagcaaaatgggctcaatattttaagcaagatgagttaattaaatatcatgaactaatcatttctcgcttttctaatccagaaattattgatgaagtgtcacgcgtggcaagaacacctatccggaaattaggatatgatgaacgttttattcgtccaataagagaattaaacgatcgtaagctttcttatcaaaatcatctagatattgttggaaaaatttttgcttaccatgatgaaaatgatgctcaagccattcaactccaagaaaaactaaaaataacagaactcccaatgctcattgaagaagtgactggtctaagcaatcaaaagttgattttggaaatcgaaaaggttattaatcactataaaaaataaaatttggtagagatgatgattttttattaatacaatttatgattcaaaatttaaccgctttctattgaaaaaaaagataaaaagtgttattatataatcatagaaaaagcactggaatgtgcgagctctttcatttttttgaccgactatatttgtattgcataggggttcatgagacattcggtagcgtaatacctcgaacgaaagtaggggaagctgatgcgaagcgagaacacccacctggcgttttagcgggttcaatacacggaagagcatacggcattcaatcagtgtttttttgctatccagcagaccttaatagagggtaagaagtgcggttttaagcgattctttaaaaattgatacccaccagaacccattagaaccaaacgaactcgtaataaatctcgtaataaaaaaatagtaaatttttgtcaggcaaggggctgtatatctcggatatacggcttttttattttgtctcttttttaggaactcgtaataaaatgatttttctattcccacggttgagcgattcatatttttggaaatatgtctaatatatttttttatatatatcagtctaaaaaaaggcaagaa
>25	N operona: 16	first	L35519	gene_poz=(601-924)	ps101	prophage ps1 protein 01, hypothetical regulator	EVIDENCE BY HOMOLOGY BIO14.03 OTHER CATEGORIES.	/position=34916 - 36439 (35516 - 35839)	/lenght=1524 (324)	/codons=508 (108)	/complement=true	GC-compoz=41.04938271604938%	/LCI1=0.940809968847352	/LCI2=0.05171339563862929	p_i1=0.05306104129559824	p_i2=0.03081682183781222	/Tai=0.6260784680281059	/Tei=0.12773513965403102	/EEI=1.3681477845666281
caaacaccctgacactaatcaagtcattagggcgagtgctgaaatcttaaaacgttacccgcttacccaagacattaatatcaaagggaatttaaaagttagtaacccttttgagaatctaacagaggaagaacttagaaccttagcaagcagagagggggaagcgtgaaagataaaacagatagaatcataagcgattatattaacggacgcacacaagccaaaataaaagcaattgagagccgttatatatacagggtaaaacaggacaacctagggattagaacagcttacaaaggcacagcggagccagaggggaacacattagacaaggaacgcatggaagaggataaagagctgataggattaaggcgaacacttgaacttttaggagctttatacaatactttaacagtatcagaaaaaagaatcatagagttaaggtataaagggtataacggttatacgtggtatcgtgtcgctatggagttagagagcgcaggcatagacatacctatcaagagagcgaaaaaaatatactttgctttcaaagaagatgtatcgcgtgttttgtagtgtttttgtttggagggtgatactatgaataaaacagagtttaatatcaggttatatctttcgggagttatggagtcatggactgacaggatagacagcacaggggaagaaacgccacaacgctttatactaaacgcaatgacagagctgtttgaatcattgagtgatgatgacatagagttgatacgtttgcgatacacggaacgcttaacactctcagaagttgcaagtcgttatctgttaaacgaacgtactgttagaaaccacacgaacccagctattaaacaagtgaaagagattataaagaaagccacagaacaagcacagcacgcgcgtgaggttgattgaatataaaaattattattagacaataaaaaaactcacagcgattaaaccgtgagcttctgtgattgatttacattattaatctataatatttttgcgataagctcgaatgattagattattttttaaacacccccgcccgtatcttttcacagggaaaccacacacataggtatcatcttgcgtgaaagtccatttttgaaaatttttatataggggggtcaaaaatctaaaacattgatataatcaagtttataggcaaaaaaaggggggaattgcttccctttcttgcctttttttagactgatatatataaaaaaatatattagacatatttccaaaaatatgaatcgctcaaccgtgggaatagaaaaatcattttattacgagttcctaaaaaagagacaaaataaaaaagccgtatatccgagatatacagccccttgcctgacaaaaatttactatttttttattacgagatttattacgagttcgtttggttctaatgggttctggtgggtatcaatttttaaagaatcgcttaaaaccgcacttcttaccctctattaaggtctgctggatagcaaaaaaacactgattgaa
>26	N operona: 16	middle	L35867	gene_poz=(601-1011)	ps102	prophage ps1 protein 02	EVIDENCE BY HOMOLOGY BIO14.03 OTHER CATEGORIES.	/position=35264 - 36874 (35864 - 36274)	/lenght=1611 (411)	/codons=537 (137)	/complement=true	GC-compoz=38.68613138686132%	/LCI1=1.1274509803921569	/LCI2=0.023774509803921574	p_i1=0.09682628273333345	p_i2=0.0030132730572398412	/Tai=0.6116703579557962	/Tei=0.10271194575151585	/EEI=1.3395614733354393
attaatcggctttgagttagaagaataaacaaaaagagcctagtcaatgactgggcttttttaacgttatgtggaaataaaaaacttataaaacttataaaacttgtctttttactttgttataatcaaaaggacatataaacagaaacgaggggaaacaatgacacctaaacagcgtaaattttgcgacgaatatataaaaacaggaaacgccacgcagtcggctattaatgcagggtatagccaaaaaacagcgaagtcgataggagccgaaaacctgactaaacctgacttaaaaaaatacattgatagcaagttaaaagacatttcaaacaatgccatagcaaccgcagaggagactttaaccatattaacacagatagtacgcggagagcatacagagcaagtgataacagcagagggtgatgtcatagacaaacaccctgacactaatcaagtcattagggcgagtgctgaaatcttaaaacgttacccgcttacccaagacattaatatcaaagggaatttaaaagttagtaacccttttgagaatctaacagaggaagaacttagaaccttagcaagcagagagggggaagcgtgaaagataaaacagatagaatcataagcgattatattaacggacgcacacaagccaaaataaaagcaattgagagccgttatatatacagggtaaaacaggacaacctagggattagaacagcttacaaaggcacagcggagccagaggggaacacattagacaaggaacgcatggaagaggataaagagctgataggattaaggcgaacacttgaacttttaggagctttatacaatactttaacagtatcagaaaaaagaatcatagagttaaggtataaagggtataacggttatacgtggtatcgtgtcgctatggagttagagagcgcaggcatagacatacctatcaagagagcgaaaaaaatatactttgctttcaaagaagatgtatcgcgtgttttgtagtgtttttgtttggagggtgatactatgaataaaacagagtttaatatcaggttatatctttcgggagttatggagtcatggactgacaggatagacagcacaggggaagaaacgccacaacgctttatactaaacgcaatgacagagctgtttgaatcattgagtgatgatgacatagagttgatacgtttgcgatacacggaacgcttaacactctcagaagttgcaagtcgttatctgttaaacgaacgtactgttagaaaccacacgaacccagctattaaacaagtgaaagagattataaagaaagccacagaacaagcacagcacgcgcgtgaggttgattgaatataaaaattattattagacaataaaaaaactcacagcgattaaaccgtgagcttctgtgattgatttacattattaatctataatatttttgcgataagctcgaatgattagattattttttaaacacccccgcccgtatcttttcacagggaaaccacacacataggtatcatcttgcgtgaaagtccatttttgaaaatttttatataggggggtcaaaaatctaaaacattgatataatcaagttta
>27	N operona: 16	last	L36274	gene_poz=(601-1044)	ps103	prophage ps1 protein 03, terminase subunit	EVIDENCE BY HOMOLOGY BIO14.03 OTHER CATEGORIES.	/position=35671 - 37314 (36271 - 36714)	/lenght=1644 (444)	/codons=548 (148)	/complement=true	GC-compoz=40.54054054054054%	/LCI1=0.9342403628117913	/LCI2=0.12131519274376418	p_i1=0.0517853498071637	p_i2=0.24790503776776618	/Tai=0.6239157332914845	/Tei=0.32311453399098955	/EEI=1.336027597151803
caaaaagacttattggaaggattgcgcgagaacctagtcaaccttacagaagttttgggcttatctgtggacgaactgacagaaacacaggaagacgagccacaagaaacagtaaaatcaatcattaaggaaatgcaagagctgacctttgcgcctcatgaaatatcaggcaatgacacgcaagtctttgcggacttactgacggatagtattgagcgtttgattaaggcgttaggattgaatgaaatgagcctttcagcagagagtaaaaacaaaccgcatgaattggcactcaaaacacagttacaagacttgcacgcgctcaatcattccatgtttaaagaagatatccacgaagtgccacggttcacagacggtacaatcatcacagcgaaagatttagcagatatgaatatcaacgcgctggataatatcgctgaattaatcggctttgagttagaagaataaacaaaaagagcctagtcaatgactgggcttttttaacgttatgtggaaataaaaaacttataaaacttataaaacttgtctttttactttgttataatcaaaaggacatataaacagaaacgaggggaaacaatgacacctaaacagcgtaaattttgcgacgaatatataaaaacaggaaacgccacgcagtcggctattaatgcagggtatagccaaaaaacagcgaagtcgataggagccgaaaacctgactaaacctgacttaaaaaaatacattgatagcaagttaaaagacatttcaaacaatgccatagcaaccgcagaggagactttaaccatattaacacagatagtacgcggagagcatacagagcaagtgataacagcagagggtgatgtcatagacaaacaccctgacactaatcaagtcattagggcgagtgctgaaatcttaaaacgttacccgcttacccaagacattaatatcaaagggaatttaaaagttagtaacccttttgagaatctaacagaggaagaacttagaaccttagcaagcagagagggggaagcgtgaaagataaaacagatagaatcataagcgattatattaacggacgcacacaagccaaaataaaagcaattgagagccgttatatatacagggtaaaacaggacaacctagggattagaacagcttacaaaggcacagcggagccagaggggaacacattagacaaggaacgcatggaagaggataaagagctgataggattaaggcgaacacttgaacttttaggagctttatacaatactttaacagtatcagaaaaaagaatcatagagttaaggtataaagggtataacggttatacgtggtatcgtgtcgctatggagttagagagcgcaggcatagacatacctatcaagagagcgaaaaaaatatactttgctttcaaagaagatgtatcgcgtgttttgtagtgtttttgtttggagggtgatactatgaataaaacagagtttaatatcaggttatatctttcgggagttatggagtcatggactgacaggatagacagcacaggggaagaaacgccacaacgctttatactaaacgcaatgacagagctgtttgaatcattgagtgatgatgacatagagttgatacgtttgc
>28	N operona: 17	first-last	L36850	gene_poz=(601-1182)	ps104	prophage ps1 protein 04	EVIDENCE BY GENEMARK BIO14.03 OTHER CATEGORIES.	/position=36247 - 38028 (36847 - 37428)	/lenght=1782 (582)	/codons=594 (194)	/complement=true	GC-compoz=40.034364261168385%	/LCI1=0.9965457685664939	/LCI2=0.0694300518134715	p_i1=0.06461624636967164	p_i2=0.06814075362717738	/Tai=0.4861447792430079	/Tei=0.16132667826445962	/EEI=1.9505506820668388
aagccacacaagggctgttagatgactttaaaatcagcaatgacaatgtattggcttttgtaaatgatatgtttgaggagttcgtcagtgattttctaccgaccgcctttataagcgccttatatcgtgcatggtgtgaagatgagggagtgaagccctttactaagcgagagtttgagaataaactacctgattatgtcaaagaccaatggaaaaagaccgtgcaaagaccaaatagcgcaggctttaatagagctgtcgatttacatcgagccaatgaaatggaattgtttagacggttgttttattgggacgatgagaaacataaaaaagtcactaaaggttattcccgcaagaaaaaataaaagtgttactgaaaatcggtaacacgttactattagaagtaacagctttaaccctatggttaagccatttataggtatctgttactctgttaccgcaaaaacacctactcgctaggaatttatcagaggaaataaaaacatgaaaaaagcacgctgtccgacaaattgaagtgttgacaaatgttgtcataaaaaatactacaaattactacatagaaaaatcggagaaaataaaatgagccaaaatacaaaaacaatcttatctaacctttttacacttacaagtgaactttcagaacccacttcaaaattgattaatattgagggagcaaacgaaacgccagcgaatcaaaaagacttattggaaggattgcgcgagaacctagtcaaccttacagaagttttgggcttatctgtggacgaactgacagaaacacaggaagacgagccacaagaaacagtaaaatcaatcattaaggaaatgcaagagctgacctttgcgcctcatgaaatatcaggcaatgacacgcaagtctttgcggacttactgacggatagtattgagcgtttgattaaggcgttaggattgaatgaaatgagcctttcagcagagagtaaaaacaaaccgcatgaattggcactcaaaacacagttacaagacttgcacgcgctcaatcattccatgtttaaagaagatatccacgaagtgccacggttcacagacggtacaatcatcacagcgaaagatttagcagatatgaatatcaacgcgctggataatatcgctgaattaatcggctttgagttagaagaataaacaaaaagagcctagtcaatgactgggcttttttaacgttatgtggaaataaaaaacttataaaacttataaaacttgtctttttactttgttataatcaaaaggacatataaacagaaacgaggggaaacaatgacacctaaacagcgtaaattttgcgacgaatatataaaaacaggaaacgccacgcagtcggctattaatgcagggtatagccaaaaaacagcgaagtcgataggagccgaaaacctgactaaacctgacttaaaaaaatacattgatagcaagttaaaagacatttcaaacaatgccatagcaaccgcagaggagactttaaccatattaacacagatagtacgcggagagcatacagagcaagtgataacagcagagggtgatgtcatagacaaacaccctgacactaatcaagtcattagggcgagtgctgaaatcttaaaacgttacccgcttacccaagacattaatatcaaagggaatttaaaagttagtaacccttttgagaatctaacagaggaagaacttagaaccttagcaagcagagagggggaagcgtgaaagataaaacagatagaatcataa
>29	N operona: 18	first	L37667	gene_poz=(601-2229)	ps105	prophage ps1 protein 05, DNA primase	EVIDENCE BY HOMOLOGY BIO14.03 OTHER CATEGORIES.	/position=37064 - 39892 (37664 - 39292)	/lenght=2829 (1629)	/codons=943 (543)	/complement=true	GC-compoz=40.515653775322285%	/LCI1=1.0971709717097171	/LCI2=0.06439114391143914	p_i1=0.08875736414604413	p_i2=0.05596539678100428	/Tai=0.6309546391658135	/Tei=0.15036885710290385	/EEI=1.525460435260072
acttagaccagcaccaaaacggacagaatggacggaatgttttcagtcgcttgtggaatgaacacagcgagggcgaaatattaagtacctatgttgaaaagacacccacaggcaacggcttgcatgttttctttaaagttcctaaaacaatttttaatagtccgcttgtcagtgaactagcggacggcgtggagataaaaacacactttaccccaatctacccaagcaaacgtacagacggcgattatatccctttgaatgatacagaaactaacgagcctttaactttcgatagtctttgcgattgtcctgattggttacttgaaatgatacaacgaccacaggcacgcgcaacaactggcacaagtagccgaacttatggcgctgaaatgtgggagctattcaaccaaggcgcaagaaaaggcaaccgaaacaacgatacaaatcgtattctccactattggagaaagattggtattgataataatagctgtatggacttattgcgaacctttaacaatcgaaccagtccgcccttacctgatgacgagctggcaactatttggaaaagtgtattcaagatgaaatagaaaggaagtcatgacagaccaattagaaaaacttgtggcagaaacaccacaggaaaacgtaagaagtccaaaacctaaaatagaggacttcacagattatggcgaagacggcaaaaaagtcgttaatgtcgcaggttatcaggaatgcttaaaagactggctggaacaagaaaaagaaatcatcaatagccctgactatgtcaaagcacatactcaaacgcttagagcggttaaaaaactattctttgaacaccgtaacttatttttaagcacacctaaggaagacggcaacgcacccaagtcactaagtcccttagatacggctagaatcatctataaaacgctaaaagtcatcaaattagaccaccaaagcggactgttaggcgtttacaaccctgaactaggcatatatgaaacaaacgaaaacttctttcatcggctcatttattggctagaaccgtcatacagtcaggcacggtctaaagaggtcctctttaaacttgaaactttagcagaggttaagcaacaaaccacagaagctcatcttatcccagttgcgaacggtattttcaataagaaaacccagcaattagagccgtttagtcccaagtatgtctttacctcaaccattgcgaccaagtacaacgacaaagcaaaagtacccaatatcaacggttggaacgtagacggctggctgttagacctcatgagtggagataaggagcttgttagccttttatggcagattatttccgcaagtaccaacggcaattactcctatcgtaaaggcgtttggctcgtcggtaaaggaaatgacggcaaaggtacatttcagagcctcatcatgaacttaatcggacgtgagaacgtggcaagtgtcaaagctgaacaatttgcggaacggttcgccctttcccaagtcgttggcaaaacttgtattattggagatgacagccaagtcagttacttagacaacgcaggaaattacttttcagtagtgactggcgacccagtaccgattgaagcgaaaggaaagcaacccaccttagcagtatttaataagctggttatacaatccactaacttcttgccaaagtttagaaataagtcaaatggaacatacagacgtttgcttatcgtgccttttgaaaagtcttttaccgcagataatgacgattggaaaataaaggatgattatattaaacgcaaagacgttttagagtatgtccttaaaatcgctttatcgcttaactttgagaagtttgacgaaccgaaagccacacaagggctgttagatgactttaaaatcagcaatgacaatgtattggcttttgtaaatgatatgtttgaggagttcgtcagtgattttctaccgaccgcctttataagcgccttatatcgtgcatggtgtgaagatgagggagtgaagccctttactaagcgagagtttgagaataaactacctgattatgtcaaagaccaatggaaaaagaccgtgcaaagaccaaatagcgcaggctttaatagagctgtcgatttacatcgagccaatgaaatggaattgtttagacggttgttttattgggacgatgagaaacataaaaaagtcactaaaggttattcccgcaagaaaaaataaaagtgttactgaaaatcggtaacacgttactattagaagtaacagctttaaccctatggttaagccatttataggtatctgttactctgttaccgcaaaaacacctactcgctaggaatttatcagaggaaataaaaacatgaaaaaagcacgctgtccgacaaattgaagtgttgacaaatgttgtcataaaaaatactacaaattactacatagaaaaatcggagaaaataaaatgagccaaaatacaaaaacaatcttatctaacctttttacacttacaagtgaactttcagaacccacttcaaaattgattaatattgagggagcaaacgaaacgccagcgaatcaaaaagacttattggaaggattgcgcgagaacctagtcaaccttacagaagttttgggcttatctgtggacgaactgacagaaacacaggaagacgagccacaagaaacagtaaaatcaatcattaaggaaatgcaagagctgacctttgcgcctcatgaaatatcaggcaatgacacgcaagtctttgcggacttactgacggatagtattgagcgtttgattaaggcgttaggattgaatgaaatgag
>30	N operona: 18	middle	L39306	gene_poz=(601-1395)	ps106	prophage ps1 protein 06	EVIDENCE BY HOMOLOGY BIO14.03 OTHER CATEGORIES.	/position=38703 - 40697 (39303 - 40097)	/lenght=1995 (795)	/codons=665 (265)	/complement=true	GC-compoz=42.138364779874216%	/LCI1=1.0845959595959596	/LCI2=0.1375	p_i1=0.08551390459103607	p_i2=0.31540666654087024	/Tai=0.727549477637306	/Tei=0.3838659998867832	/EEI=1.440285111298404
gtgaaaagcaacttatgcactcaagtaagcccagttttgggcaagcaactggctatcatgaaattacagataaaggaaactaaaccatgaaaattactattgatgtccttgaaaatgaaagcaataaggacaatttagagtatcttatcagcgatacaagcaacgaagctatgactgttttaatgtttaccttgattggcgaagctagacagagagcaagctatgagcaatttttagaaacgattactagaatttgggggtatctcaatgaagataactgacttacagacgttagaccaaaatattattaaatttcttgccgaacacagaggaattgaccgagctgtcaaaggcaagattttagcacaagcccttgatattgattttagaacgcttcagagcagaattgagtacctccataagcagggttgcgccattggttcgattgataacggctattttattccaactaacgaagacgagcgcagagccggaattatcaagaaacaacgcacaggcatagcgattaataatgcggtcaatggctatacccttgcagaacttgattggattgaccaactttttaaggaggaatgactattgacacccaaagaacaagccctaaactgtattagtcgtggcttttctgttatcgctggttatcctgtaggaaaaagcgaaagggcaattataaaggggagttcctcaggaagccttgatgaaatcacagtaagcgcgtggttcgatgaaataccgaaccgtaacatcatgattaatcttagaaatagcggtttgatttgtattgacttagaccagcaccaaaacggacagaatggacggaatgttttcagtcgcttgtggaatgaacacagcgagggcgaaatattaagtacctatgttgaaaagacacccacaggcaacggcttgcatgttttctttaaagttcctaaaacaatttttaatagtccgcttgtcagtgaactagcggacggcgtggagataaaaacacactttaccccaatctacccaagcaaacgtacagacggcgattatatccctttgaatgatacagaaactaacgagcctttaactttcgatagtctttgcgattgtcctgattggttacttgaaatgatacaacgaccacaggcacgcgcaacaactggcacaagtagccgaacttatggcgctgaaatgtgggagctattcaaccaaggcgcaagaaaaggcaaccgaaacaacgatacaaatcgtattctccactattggagaaagattggtattgataataatagctgtatggacttattgcgaacctttaacaatcgaaccagtccgcccttacctgatgacgagctggcaactatttggaaaagtgtattcaagatgaaatagaaaggaagtcatgacagaccaattagaaaaacttgtggcagaaacaccacaggaaaacgtaagaagtccaaaacctaaaatagaggacttcacagattatggcgaagacggcaaaaaagtcgttaatgtcgcaggttatcaggaatgcttaaaagactggctggaacaagaaaaagaaatcatcaatagccctgactatgtcaaagcacatactcaaacgcttagagcggttaaaaaactattctttgaacaccgtaacttatttttaagcacacctaaggaagacggcaacgcacccaagtcactaagtcccttagatacggctagaatcatctataaaacgctaaaagtcatcaaattagaccaccaaagcggactgttaggcgtttacaaccctgaactaggcatatatgaaacaaacgaaaacttctttcatcggctcatttattggctagaaccgtcatacagtcaggcacggtctaaagaggtcctctttaaacttgaaactttagcagaggttaagcaacaaaccacagaagctcatcttatcccagttgcgaacggtattttcaataagaaaacccagcaattagagccgtt
>31	N operona: 18	last	L40104	gene_poz=(601-930)	ps107	prophage ps1 protein 07	EVIDENCE BY GENEMARK BIO14.03 OTHER CATEGORIES.	/position=39501 - 41030 (40101 - 40430)	/lenght=1530 (330)	/codons=510 (110)	/complement=true	GC-compoz=40.909090909090914%	/LCI1=1.0061162079510704	/LCI2=0.054740061162079516	p_i1=0.06673184705862115	p_i2=0.03609025083362079	/Tai=0.5650861347386603	/Tei=0.13248122575025872	/EEI=1.4619559827105286
aggctatcacacagagctgacagacaagcagattgaaaaaatagacccgttgaacgcaaatacaggcacagttgattatagctttaaagttcgtaaatataagcacggtgtccgatttgagggtgagaaagagggcggagaaatcagcttatttgatgaggtagcgaaatgatagaacaccaccaaggctacacggcaaggaaacggctaaggcggaatagtttcaggacgataggaaaacacccctataagatgattcacaatgcaagagcggttaaatatgacttaatacagcagtttgaagctagcacaagcataaacttacctagtggagtgaaaagcaacttatgcactcaagtaagcccagttttgggcaagcaactggctatcatgaaattacagataaaggaaactaaaccatgaaaattactattgatgtccttgaaaatgaaagcaataaggacaatttagagtatcttatcagcgatacaagcaacgaagctatgactgttttaatgtttaccttgattggcgaagctagacagagagcaagctatgagcaatttttagaaacgattactagaatttgggggtatctcaatgaagataactgacttacagacgttagaccaaaatattattaaatttcttgccgaacacagaggaattgaccgagctgtcaaaggcaagattttagcacaagcccttgatattgattttagaacgcttcagagcagaattgagtacctccataagcagggttgcgccattggttcgattgataacggctattttattccaactaacgaagacgagcgcagagccggaattatcaagaaacaacgcacaggcatagcgattaataatgcggtcaatggctatacccttgcagaacttgattggattgaccaactttttaaggaggaatgactattgacacccaaagaacaagccctaaactgtattagtcgtggcttttctgttatcgctggttatcctgtaggaaaaagcgaaagggcaattataaaggggagttcctcaggaagccttgatgaaatcacagtaagcgcgtggttcgatgaaataccgaaccgtaacatcatgattaatcttagaaatagcggtttgatttgtattgacttagaccagcaccaaaacggacagaatggacggaatgttttcagtcgcttgtggaatgaacacagcgagggcgaaatattaagtacctatgttgaaaagacacccacaggcaacggcttgcatgttttctttaaagttcctaaaacaatttttaatagtccgcttgtcagtgaactagcggacggcgtggagataaaaacacactttaccccaatctacccaagcaaacgtacagacggcgattatatccctttgaatgatacagaaactaacgagcctttaactttcgatagtctttgcgattgtcctgattggttacttgaaatgatacaacgaccacaggcacgcgcaacaactggcacaagtagccgaacttatggcgctgaaatg
>32	N operona: 19	first	L40611	gene_poz=(601-855)	ps108	prophage ps1 protein 08	EVIDENCE BY GENEMARK BIO14.03 OTHER CATEGORIES.	/position=40008 - 41462 (40608 - 40862)	/lenght=1455 (255)	/codons=485 (85)	/complement=true	GC-compoz=41.17647058823529%	/LCI1=1.007936507936508	/LCI2=0.16031746031746028	p_i1=0.06713857611057276	p_i2=0.4114383336094791	/Tai=0.9698267954459775	/Tei=0.4702945002485312	/EEI=1.0257991534435502
attttgatagaaaactaaacgaatatttaggaggtactccgtgaatgacgacaccttaacgaaccttgtggcgcgtggcttagttgatgaagtcattcatttatttaataagtatcttggtacacagctcaaaatcagaaatgaaaagcgggtattaccttatatctctaaaaagcgtgttatggaagacttagatatatcagacggcactcttgataattgggaaaagcacggattgaatcgctataaaccaagatacaaaacttcacttatttactatttgattgatgatatatgcaagttcatcgtcatagatacttagcaacttgtcaggcaaggcaaattttattagaggattgagaaaatgacaaatattattagagcttgcccttatgtggctggtattgatagcgtaggtatgagaagtttaaaaggctatcacacagagctgacagacaagcagattgaaaaaatagacccgttgaacgcaaatacaggcacagttgattatagctttaaagttcgtaaatataagcacggtgtccgatttgagggtgagaaagagggcggagaaatcagcttatttgatgaggtagcgaaatgatagaacaccaccaaggctacacggcaaggaaacggctaaggcggaatagtttcaggacgataggaaaacacccctataagatgattcacaatgcaagagcggttaaatatgacttaatacagcagtttgaagctagcacaagcataaacttacctagtggagtgaaaagcaacttatgcactcaagtaagcccagttttgggcaagcaactggctatcatgaaattacagataaaggaaactaaaccatgaaaattactattgatgtccttgaaaatgaaagcaataaggacaatttagagtatcttatcagcgatacaagcaacgaagctatgactgttttaatgtttaccttgattggcgaagctagacagagagcaagctatgagcaatttttagaaacgattactagaatttgggggtatctcaatgaagataactgacttacagacgttagaccaaaatattattaaatttcttgccgaacacagaggaattgaccgagctgtcaaaggcaagattttagcacaagcccttgatattgattttagaacgcttcagagcagaattgagtacctccataagcagggttgcgccattggttcgattgataacggctattttattccaactaacgaagacgagcgcagagccggaattatcaagaaacaacgcacaggcatagcgattaataatgcggtcaatggctatacccttgcagaacttgattggattgaccaactttttaaggaggaatgactattgacacccaaagaacaagccctaaactgtattagtcgtggcttttctgttatcgctggttatcctgtaggaaaaagcgaaagggcaatt
>33	N operona: 19	last	L40862	gene_poz=(601-840)	ps109	prophage ps1 protein 09	EVIDENCE BY GENEMARK BIO14.03 OTHER CATEGORIES.	/position=40259 - 41698 (40859 - 41098)	/lenght=1440 (240)	/codons=480 (80)	/complement=true	GC-compoz=40.0%	/LCI1=0.8059071729957806	/LCI2=0.03628691983122363	p_i1=0.03048945096253403	p_i2=0.011044906958381775	/Tai=0.5495157486452812	/Tei=0.1099404162625436	/EEI=1.5954027707544038
tctctaaacgcaagaatggaggcatggcatgaagtttacttcgagatatactttaaaagatctacgagaactcaaccacttaacattaaaacaagttgctagaaaagtaaaactgaacagggaacgtatagctgaactagaacaagatagtagttttatcacaattgatgagatgtttcgattttcaaaattttatggtctttcaataaaatatatttttataggggaacaagttgattttgatagaaaactaaacgaatatttaggaggtactccgtgaatgacgacaccttaacgaaccttgtggcgcgtggcttagttgatgaagtcattcatttatttaataagtatcttggtacacagctcaaaatcagaaatgaaaagcgggtattaccttatatctctaaaaagcgtgttatggaagacttagatatatcagacggcactcttgataattgggaaaagcacggattgaatcgctataaaccaagatacaaaacttcacttatttactatttgattgatgatatatgcaagttcatcgtcatagatacttagcaacttgtcaggcaaggcaaattttattagaggattgagaaaatgacaaatattattagagcttgcccttatgtggctggtattgatagcgtaggtatgagaagtttaaaaggctatcacacagagctgacagacaagcagattgaaaaaatagacccgttgaacgcaaatacaggcacagttgattatagctttaaagttcgtaaatataagcacggtgtccgatttgagggtgagaaagagggcggagaaatcagcttatttgatgaggtagcgaaatgatagaacaccaccaaggctacacggcaaggaaacggctaaggcggaatagtttcaggacgataggaaaacacccctataagatgattcacaatgcaagagcggttaaatatgacttaatacagcagtttgaagctagcacaagcataaacttacctagtggagtgaaaagcaacttatgcactcaagtaagcccagttttgggcaagcaactggctatcatgaaattacagataaaggaaactaaaccatgaaaattactattgatgtccttgaaaatgaaagcaataaggacaatttagagtatcttatcagcgatacaagcaacgaagctatgactgttttaatgtttaccttgattggcgaagctagacagagagcaagctatgagcaatttttagaaacgattactagaatttgggggtatctcaatgaagataactgacttacagacgttagaccaaaatattattaaatttcttgccgaacacagaggaattgaccgagctgtcaaaggcaagattttagcacaagcccttgatattgattttagaacgcttcagagcagaattgagtacctccataagcagggttgcgccattg
>34	N operona: 20	first	L41144	gene_poz=(601-882)	ps110	prophage ps1 protein 10	EVIDENCE BY GENEMARK BIO14.03 OTHER CATEGORIES.	/position=40541 - 42022 (41141 - 41422)	/lenght=1482 (282)	/codons=494 (94)	/complement=true	GC-compoz=35.46099290780142%	/LCI1=1.3046594982078854	/LCI2=0.022222222222222227	p_i1=0.15091329320647898	p_i2=0.0024349091088526316	/Tai=0.5044979268617028	/Tei=0.10219141819796738	/EEI=1.7265604419177143
ttaaacaagaaattaagcaaacgcgaaagaaaacagacagccctaacgggttgtatccattaattgaagccattgaaaaagatgtatctcaattgttaaataaacaagataaggacgattgggagggatggaaacgcgtttttgcttacgaatatctttatgatgtagcttttaaccgaggtgttcgtcaggaaagacaacgtagaaaaacccagcacaaagcattgacggcatttgatattatcagttccgaagatgtttcagagctttctaatgagctaggaattagtgaagataaactaacgtacgcagttatggaagttatctctaaacgcaagaatggaggcatggcatgaagtttacttcgagatatactttaaaagatctacgagaactcaaccacttaacattaaaacaagttgctagaaaagtaaaactgaacagggaacgtatagctgaactagaacaagatagtagttttatcacaattgatgagatgtttcgattttcaaaattttatggtctttcaataaaatatatttttataggggaacaagttgattttgatagaaaactaaacgaatatttaggaggtactccgtgaatgacgacaccttaacgaaccttgtggcgcgtggcttagttgatgaagtcattcatttatttaataagtatcttggtacacagctcaaaatcagaaatgaaaagcgggtattaccttatatctctaaaaagcgtgttatggaagacttagatatatcagacggcactcttgataattgggaaaagcacggattgaatcgctataaaccaagatacaaaacttcacttatttactatttgattgatgatatatgcaagttcatcgtcatagatacttagcaacttgtcaggcaaggcaaattttattagaggattgagaaaatgacaaatattattagagcttgcccttatgtggctggtattgatagcgtaggtatgagaagtttaaaaggctatcacacagagctgacagacaagcagattgaaaaaatagacccgttgaacgcaaatacaggcacagttgattatagctttaaagttcgtaaatataagcacggtgtccgatttgagggtgagaaagagggcggagaaatcagcttatttgatgaggtagcgaaatgatagaacaccaccaaggctacacggcaaggaaacggctaaggcggaatagtttcaggacgataggaaaacacccctataagatgattcacaatgcaagagcggttaaatatgacttaatacagcagtttgaagctagcacaagcataaacttacctagtggagtgaaaagcaacttatgcactcaagtaagcccagttttgggcaagcaactggctatcatgaaattacagataaaggaaactaaaccatgaaaattactattgatgtccttgaaaatgaaagcaataaggacaatttagagtatcttatcagcgatac
>35	N operona: 20	middle	L41422	gene_poz=(601-852)	ps111	prophage ps1 protein 11, transcriptional	EVIDENCE BY HOMOLOGY BIO14.03 OTHER CATEGORIES.	/position=40819 - 42270 (41419 - 41670)	/lenght=1452 (252)	/codons=484 (84)	/complement=true	GC-compoz=29.761904761904763%	/LCI1=1.5421686746987953	/LCI2=0.019678714859437757	p_i1=0.23838736347234385	p_i2=0.0016536874007212704	/Tai=0.4658415279469935	/Tei=0.10148831866064915	/EEI=1.3687069055594623
ccgcttgtttgatggtcaatcagtagtgactttcacaacgttggaaaataacatacaagtagaaatggttaaggggtagggtatgaaatttaaaacatttaatttaagagcttaccatcgcaaagacgaaactatactttcatttgttctcaaaggtggacggataccaacaagcagaatcctttatattaaaaaaggcaacccttttaagatgaaaatcacgcacgaaattgctgaaaagtaccgtattaaacaagaaattaagcaaacgcgaaagaaaacagacagccctaacgggttgtatccattaattgaagccattgaaaaagatgtatctcaattgttaaataaacaagataaggacgattgggagggatggaaacgcgtttttgcttacgaatatctttatgatgtagcttttaaccgaggtgttcgtcaggaaagacaacgtagaaaaacccagcacaaagcattgacggcatttgatattatcagttccgaagatgtttcagagctttctaatgagctaggaattagtgaagataaactaacgtacgcagttatggaagttatctctaaacgcaagaatggaggcatggcatgaagtttacttcgagatatactttaaaagatctacgagaactcaaccacttaacattaaaacaagttgctagaaaagtaaaactgaacagggaacgtatagctgaactagaacaagatagtagttttatcacaattgatgagatgtttcgattttcaaaattttatggtctttcaataaaatatatttttataggggaacaagttgattttgatagaaaactaaacgaatatttaggaggtactccgtgaatgacgacaccttaacgaaccttgtggcgcgtggcttagttgatgaagtcattcatttatttaataagtatcttggtacacagctcaaaatcagaaatgaaaagcgggtattaccttatatctctaaaaagcgtgttatggaagacttagatatatcagacggcactcttgataattgggaaaagcacggattgaatcgctataaaccaagatacaaaacttcacttatttactatttgattgatgatatatgcaagttcatcgtcatagatacttagcaacttgtcaggcaaggcaaattttattagaggattgagaaaatgacaaatattattagagcttgcccttatgtggctggtattgatagcgtaggtatgagaagtttaaaaggctatcacacagagctgacagacaagcagattgaaaaaatagacccgttgaacgcaaatacaggcacagttgattatagctttaaagttcgtaaatataagcacggtgtccgatttgagggtgagaaagagggcggagaaatcagcttatttgatgaggtagcgaaatgatagaacaccaccaaggctacacggcaaggaaacggctaag
>36	N operona: 20	middle	L41670	gene_poz=(601-1122)	ps112	prophage ps1 protein 12	EVIDENCE BY HOMOLOGY BIO14.03 OTHER CATEGORIES.	/position=41067 - 42788 (41667 - 42188)	/lenght=1722 (522)	/codons=574 (174)	/complement=true	GC-compoz=36.39846743295019%	/LCI1=1.2023121387283238	/LCI2=0.03969171483622352	p_i1=0.11829639321934907	p_i2=0.014410689624194943	/Tai=0.4370548573572909	/Tei=0.11296962066177546	/EEI=1.8335076129888528
aatcgtaaaaacttgaatcaagctattaaagaaagcccacatttcaagccattttattactcaagattttctgatttcctttgccaactgattacacacaacaaatataaaactgttaaaaaattgagagaagataaaggctattatggtaaacaatttagcaaaattcccctgaaatcgttgcttgattcagaggaagatttaaaaagattgcagaaattagaaaatagtattattgcatggctagaaattgactacagttttcgagaaatcaaagcatttttgacaaaagaaaaagcccaaccgctaccaacgaaaaaggcctaattcaaaacttagcatgattcacgcgctaacgtgatttcatgctcttattttaccataatgagaggaattttcaacatgaacacaccaataaacaaagaaacttatatccttgatgattcaatcgcttttgaactcatggacttattaaaagccaaggcacgccattttatccagcttaatgagtatgtctaccgcttgtttgatggtcaatcagtagtgactttcacaacgttggaaaataacatacaagtagaaatggttaaggggtagggtatgaaatttaaaacatttaatttaagagcttaccatcgcaaagacgaaactatactttcatttgttctcaaaggtggacggataccaacaagcagaatcctttatattaaaaaaggcaacccttttaagatgaaaatcacgcacgaaattgctgaaaagtaccgtattaaacaagaaattaagcaaacgcgaaagaaaacagacagccctaacgggttgtatccattaattgaagccattgaaaaagatgtatctcaattgttaaataaacaagataaggacgattgggagggatggaaacgcgtttttgcttacgaatatctttatgatgtagcttttaaccgaggtgttcgtcaggaaagacaacgtagaaaaacccagcacaaagcattgacggcatttgatattatcagttccgaagatgtttcagagctttctaatgagctaggaattagtgaagataaactaacgtacgcagttatggaagttatctctaaacgcaagaatggaggcatggcatgaagtttacttcgagatatactttaaaagatctacgagaactcaaccacttaacattaaaacaagttgctagaaaagtaaaactgaacagggaacgtatagctgaactagaacaagatagtagttttatcacaattgatgagatgtttcgattttcaaaattttatggtctttcaataaaatatatttttataggggaacaagttgattttgatagaaaactaaacgaatatttaggaggtactccgtgaatgacgacaccttaacgaaccttgtggcgcgtggcttagttgatgaagtcattcatttatttaataagtatcttggtacacagctcaaaatcagaaatgaaaagcgggtattaccttatatctctaaaaagcgtgttatggaagacttagatatatcagacggcactcttgataattgggaaaagcacggattgaatcgctataaaccaagatacaaaacttcacttatttactatttgattgatgatatatgcaagttcatcgtcatagatacttagcaacttgtcaggcaaggcaaattttattagaggattgagaaaatgacaaatattattagagcttgcccttatgt
>37	N operona: 20	last	L42195	gene_poz=(601-795)	ps113	prophage ps1 protein 13	EVIDENCE BY GENEMARK BIO14.03 Phage related	/position=41592 - 42986 (42192 - 42386)	/lenght=1395 (195)	/codons=465 (65)	/complement=true	GC-compoz=36.41025641025641%	/LCI1=1.34375	/LCI2=0.040625000000000015	p_i1=0.16427557738975443	p_i2=0.015429227407475642	/Tai=0.4227584474688858	/Tei=0.11388630466672808	/EEI=2.171217630816606
tttactgactattttaaggaaagtgaatatatcgcggagaatggacgtttagttaaattctttgaaatgaaccgtaacggctttatgttattggctaactcattcaacggtaaacgtatcttaccaattaaactggctttcattgaacggtttgatgagttagagcatatcaccctagaacaagctaaagaaacagaaaatcgtaaaaacttgaatcaagctattaaagaaagcccacatttcaagccattttattactcaagattttctgatttcctttgccaactgattacacacaacaaatataaaactgttaaaaaattgagagaagataaaggctattatggtaaacaatttagcaaaattcccctgaaatcgttgcttgattcagaggaagatttaaaaagattgcagaaattagaaaatagtattattgcatggctagaaattgactacagttttcgagaaatcaaagcatttttgacaaaagaaaaagcccaaccgctaccaacgaaaaaggcctaattcaaaacttagcatgattcacgcgctaacgtgatttcatgctcttattttaccataatgagaggaattttcaacatgaacacaccaataaacaaagaaacttatatccttgatgattcaatcgcttttgaactcatggacttattaaaagccaaggcacgccattttatccagcttaatgagtatgtctaccgcttgtttgatggtcaatcagtagtgactttcacaacgttggaaaataacatacaagtagaaatggttaaggggtagggtatgaaatttaaaacatttaatttaagagcttaccatcgcaaagacgaaactatactttcatttgttctcaaaggtggacggataccaacaagcagaatcctttatattaaaaaaggcaacccttttaagatgaaaatcacgcacgaaattgctgaaaagtaccgtattaaacaagaaattaagcaaacgcgaaagaaaacagacagccctaacgggttgtatccattaattgaagccattgaaaaagatgtatctcaattgttaaataaacaagataaggacgattgggagggatggaaacgcgtttttgcttacgaatatctttatgatgtagcttttaaccgaggtgttcgtcaggaaagacaacgtagaaaaacccagcacaaagcattgacggcatttgatattatcagttccgaagatgtttcagagctttctaatgagctaggaattagtgaagataaactaacgtacgcagttatggaagttatctctaaacgcaagaatggaggcatggcatgaagtttacttcgagatatactttaaaagatctacgagaactcaaccacttaacattaaaacaagttgctagaaaag
>38	N operona: 21	first-last	L42465	gene_poz=(601-1341)	ps114	prophage ps1 protein 14	EVIDENCE BY HOMOLOGY BIO14.03 OTHER CATEGORIES.	/position=41862 - 43802 (42462 - 43202)	/lenght=1941 (741)	/codons=647 (247)	/complement=true	GC-compoz=32.523616734143054%	/LCI1=1.4552845528455285	/LCI2=0.07669376693766938	p_i1=0.20478055612035348	p_i2=0.08773682312728096	/Tai=0.4505856885485079	/Tei=0.17896314081455286	/EEI=1.7036248844828892
ttgtttttttaacgtatacaaatagttgtcgccaaaccctaggtcattagctactttttgtaatgttttcccctgttttctagatagttcttgtactctttcaaatatagtcatgtcagcctttcaagcataacacgaaaattattttacttttctagataaaaacacttgacttttattatcttgtagagtaaaatagttttcagttaagttattcaacaaaaaagcaaagacttcttttaactagctccccagcaggtttataagttcgttgattgctcttttaattatgcttatattttacctttttagataataaatgtcaaaggaaaatatctaaagaagtaaaacaaaaaaaagaaagaaggtaaaaagtgccactactaaccccagaaatgaaaaaagccttgcgacgagttcaggctgacaagctcatgacaaagaaagaccttgcgaaagtcttaggagtaaccgaaaagactgctcaaagtctaacacgagataacgaaccgcaagaagtgaaaaacaaggttttcaatgcggtagtatctgtcattgctgaaaactactaactgcgtgtgagtactagaaagaggacaaatgaacgaaattacagtaagccttgatgtcatcatcaaaaataaaaatgtgattgtcagtagtctaagtgtcgctaaagcatttgacagacaacatagtcatattttaagaagtatcgaagatattaaacgagattgggatagtttaattcagtccaaaaatggattgaatagaaatataatccccctgaaaagtcagggcaataaacaagtgatttttactgactattttaaggaaagtgaatatatcgcggagaatggacgtttagttaaattctttgaaatgaaccgtaacggctttatgttattggctaactcattcaacggtaaacgtatcttaccaattaaactggctttcattgaacggtttgatgagttagagcatatcaccctagaacaagctaaagaaacagaaaatcgtaaaaacttgaatcaagctattaaagaaagcccacatttcaagccattttattactcaagattttctgatttcctttgccaactgattacacacaacaaatataaaactgttaaaaaattgagagaagataaaggctattatggtaaacaatttagcaaaattcccctgaaatcgttgcttgattcagaggaagatttaaaaagattgcagaaattagaaaatagtattattgcatggctagaaattgactacagttttcgagaaatcaaagcatttttgacaaaagaaaaagcccaaccgctaccaacgaaaaaggcctaattcaaaacttagcatgattcacgcgctaacgtgatttcatgctcttattttaccataatgagaggaattttcaacatgaacacaccaataaacaaagaaacttatatccttgatgattcaatcgcttttgaactcatggacttattaaaagccaaggcacgccattttatccagcttaatgagtatgtctaccgcttgtttgatggtcaatcagtagtgactttcacaacgttggaaaataacatacaagtagaaatggttaaggggtagggtatgaaatttaaaacatttaatttaagagcttaccatcgcaaagacgaaactatactttcatttgttctcaaaggtggacggataccaacaagcagaatcctttatattaaaaaaggcaacccttttaagatgaaaatcacgcacgaaattgctgaaaagtaccgtattaaacaagaaattaagcaaacgcgaaagaaaacagacagccctaacgggttgtatccattaattgaagccattgaaaaagatgtatctcaattgttaaataaacaagataaggacgattgggagggatggaaacgcgtttttgcttacgaatatctttat
>39	N operona: 22	first	L43680	gene_poz=(601-987)	ps115	prophage ps1 protein 15, transcriptional	EVIDENCE BY HOMOLOGY BIO14.03 OTHER CATEGORIES.	/position=43089 - 44675 (43689 - 44075)	/lenght=1587 (387)	/codons=529 (129)	/complement=false	GC-compoz=37.98449612403101%	/LCI1=1.1354166666666667	/LCI2=0.045052083333333326	p_i1=0.09900896785857237	p_i2=0.020838370708269563	/Tai=0.40783302081593364	/Tei=0.11875453363744261	/EEI=1.884589144265209
acttcttaaaatatgactatgttgtctgtcaaatgctttagcgacacttagactactgacaatcacatttttatttttgatgatgacatcaaggcttactgtaatttcgttcatttgtcctctttctagtactcacacgcagttagtagttttcagcaatgacagatactaccgcattgaaaaccttgtttttcacttcttgcggttcgttatctcgtgttagactttgagcagtcttttcggttactcctaagactttcgcaaggtctttctttgtcatgagcttgtcagcctgaactcgtcgcaaggcttttttcatttctggggttagtagtggcactttttaccttctttcttttttttgttttacttctttagatattttcctttgacatttattatctaaaaaggtaaaatataagcataattaaaagagcaatcaacgaacttataaacctgctggggagctagttaaaagaagtctttgcttttttgttgaataacttaactgaaaactattttactctacaagataataaaagtcaagtgtttttatctagaaaagtaaaataattttcgtgttatgcttgaaaggctgacatgactatatttgaaagagtacaagaactatctagaaaacaggggaaaacattacaaaaagtagctaatgacctagggtttggcgacaactatttgtatacgttaaaaaaacaaaaaccgaaagctgacaaccttgaaaaactagccgactacttccatgtatcggttgactatttactaggacgtgctgaagctaaaccagtcaacgaaccgatagacttggcggaagtcgcaaactctgatgatgacgctatttttgacagtattctaagtgctggtggtcgccctttgaccgaaaaagacaaagctatgattaaattagtttttgctgaccgttgggaagaattgcaacaaaaagctaaagacttgaaagatagtgaaaaatgagggcgttaaatgaatcaagaagaattgaccgctcttatagtaatcaagattgaaaacttaggcatagattacagaacatttgaatatgataatcaaagagcttggatagatacaaggctttgtattggcggttataacccaaatttagctacgccttttgaccatgctcacgagtatatgcacgcttactacaaagatgatagacggctaggcgaatgtgatacgttaagccctacggaaaaaagagccaacaaagaagctattttaatgctttgggattggttcatacaaaatggcggtaactttgatgatataacacagttttgtgagataactggttgccactatgacgccactaaaagactgataacatcaatgtgttgcgatacaactacaaagaactttcgtgagtgcgccattgattacgttagccattttgacattatcacgcgcgacacgttaaatatatacaacttcttagacttttacggctatcatcacaacgcttatgacgaggcgcgtgcgttgctgtatgagctgtgctggtttgagttggtggggtaaagtaatgagaagaaaaaagaaaaaaccagttaaaaa
>40	N operona: 22	last	L44085	gene_poz=(601-1155)	ps116	prophage ps1 protein 16	EVIDENCE BY GENEMARK BIO14.03 OTHER CATEGORIES.	/position=43485 - 45239 (44085 - 44639)	/lenght=1755 (555)	/codons=585 (185)	/complement=false	GC-compoz=39.63963963963964%	/LCI1=1.0833333333333333	/LCI2=0.06286231884057972	p_i1=0.0851917565196387	p_i2=0.05251104600049952	/Tai=0.7583644260684513	/Tei=0.14725994140044957	/EEI=1.2917166282298633
tattatctaaaaaggtaaaatataagcataattaaaagagcaatcaacgaacttataaacctgctggggagctagttaaaagaagtctttgcttttttgttgaataacttaactgaaaactattttactctacaagataataaaagtcaagtgtttttatctagaaaagtaaaataattttcgtgttatgcttgaaaggctgacatgactatatttgaaagagtacaagaactatctagaaaacaggggaaaacattacaaaaagtagctaatgacctagggtttggcgacaactatttgtatacgttaaaaaaacaaaaaccgaaagctgacaaccttgaaaaactagccgactacttccatgtatcggttgactatttactaggacgtgctgaagctaaaccagtcaacgaaccgatagacttggcggaagtcgcaaactctgatgatgacgctatttttgacagtattctaagtgctggtggtcgccctttgaccgaaaaagacaaagctatgattaaattagtttttgctgaccgttgggaagaattgcaacaaaaagctaaagacttgaaagatagtgaaaaatgagggcgttaaatgaatcaagaagaattgaccgctcttatagtaatcaagattgaaaacttaggcatagattacagaacatttgaatatgataatcaaagagcttggatagatacaaggctttgtattggcggttataacccaaatttagctacgccttttgaccatgctcacgagtatatgcacgcttactacaaagatgatagacggctaggcgaatgtgatacgttaagccctacggaaaaaagagccaacaaagaagctattttaatgctttgggattggttcatacaaaatggcggtaactttgatgatataacacagttttgtgagataactggttgccactatgacgccactaaaagactgataacatcaatgtgttgcgatacaactacaaagaactttcgtgagtgcgccattgattacgttagccattttgacattatcacgcgcgacacgttaaatatatacaacttcttagacttttacggctatcatcacaacgcttatgacgaggcgcgtgcgttgctgtatgagctgtgctggtttgagttggtggggtaaagtaatgagaagaaaaaagaaaaaaccagttaaaaagtttgttgtattacaagctataggagatattcttttaagtctaataggtttttgaaaaaccaaggagataaaatatgaaaaatattgtggatgaattaaaaaaagaacaaaaaataaatctacttctatttgttgttcttaatctattgtttatttttatagtgaaaacaaattttgtatatatgatagctttaaatattgctttaatcactaatatttttataaaacatattaataaatttgcgaaaatagcactatataccataagttttatattattcgttttgagtattgttgccttttgattgataatgaacattaacttgttgatgaaagacgcacacacaagctattactaatattgtaaaggaggaaacatgaaactatcggactacttaaagagtattgataacttagatgaaaaaatggaaaaggctgtaattatagctgggtatgagaaaatgtttggagaacactacagactaccacaagaacagtttgctgacctgatggaattacctttgccaaaattaagaagagttattcatgaaatgaaaaaagcaa
>41	N operona: 23	first-last	L44747	gene_poz=(601-831)	ps117	prophage ps1 protein 17	EVIDENCE BY GENEMARK BIO14.03 OTHER CATEGORIES.	/position=44150 - 45580 (44750 - 44980)	/lenght=1431 (231)	/codons=477 (77)	/complement=false	GC-compoz=19.480519480519483%	/LCI1=2.93859649122807	/LCI2=0.02412280701754388	p_i1=0.7578699078760689	p_i2=0.0031542540818421064	/Tai=0.2730692148820374	/Tei=0.1028388286736579	/EEI=1.504794249015013
aacatttgaatatgataatcaaagagcttggatagatacaaggctttgtattggcggttataacccaaatttagctacgccttttgaccatgctcacgagtatatgcacgcttactacaaagatgatagacggctaggcgaatgtgatacgttaagccctacggaaaaaagagccaacaaagaagctattttaatgctttgggattggttcatacaaaatggcggtaactttgatgatataacacagttttgtgagataactggttgccactatgacgccactaaaagactgataacatcaatgtgttgcgatacaactacaaagaactttcgtgagtgcgccattgattacgttagccattttgacattatcacgcgcgacacgttaaatatatacaacttcttagacttttacggctatcatcacaacgcttatgacgaggcgcgtgcgttgctgtatgagctgtgctggtttgagttggtggggtaaagtaatgagaagaaaaaagaaaaaaccagttaaaaagtttgttgtattacaagctataggagatattcttttaagtctaataggtttttgaaaaaccaaggagataaaatatgaaaaatattgtggatgaattaaaaaaagaacaaaaaataaatctacttctatttgttgttcttaatctattgtttatttttatagtgaaaacaaattttgtatatatgatagctttaaatattgctttaatcactaatatttttataaaacatattaataaatttgcgaaaatagcactatataccataagttttatattattcgttttgagtattgttgccttttgattgataatgaacattaacttgttgatgaaagacgcacacacaagctattactaatattgtaaaggaggaaacatgaaactatcggactacttaaagagtattgataacttagatgaaaaaatggaaaaggctgtaattatagctgggtatgagaaaatgtttggagaacactacagactaccacaagaacagtttgctgacctgatggaattacctttgccaaaattaagaagagttattcatgaaatgaaaaaagcaatagattagaactttaatagtgctaaagtctatatagctgtgaaccttaacattttttaacatgctaacaaatgctaaggttcaaatctataaaacaaatcctaaattttaggaatgcaaaataaaaagcgcttgtgcgcacgcgaaagaggaaaataaagtggataatattacgaacgaatcagataaccttattcaaatttttagtcataacccattagcacttatctcatgtattatattgggtattggccttctatttacttttgctagtagacagtttattttagttagagtgcttttaggaaatgtaagttttattaaacaacgaattcttggagt
>42	N operona: 24	first-last	L45035	gene_poz=(601-795)	ps118	prophage ps1 protein 18	EVIDENCE BY GENEMARK BIO14.03 OTHER CATEGORIES.	/position=44453 - 45847 (45053 - 45247)	/lenght=1395 (195)	/codons=465 (65)	/complement=false	GC-compoz=32.82051282051282%	/LCI1=0.890625	/LCI2=0.013541666666666669	p_i1=0.04377744122516821	p_i2=4.923828133730103E-4	/Tai=0.41446418294628484	/Tei=0.1004431445320357	/EEI=1.4618303518409685
gtgttgcgatacaactacaaagaactttcgtgagtgcgccattgattacgttagccattttgacattatcacgcgcgacacgttaaatatatacaacttcttagacttttacggctatcatcacaacgcttatgacgaggcgcgtgcgttgctgtatgagctgtgctggtttgagttggtggggtaaagtaatgagaagaaaaaagaaaaaaccagttaaaaagtttgttgtattacaagctataggagatattcttttaagtctaataggtttttgaaaaaccaaggagataaaatatgaaaaatattgtggatgaattaaaaaaagaacaaaaaataaatctacttctatttgttgttcttaatctattgtttatttttatagtgaaaacaaattttgtatatatgatagctttaaatattgctttaatcactaatatttttataaaacatattaataaatttgcgaaaatagcactatataccataagttttatattattcgttttgagtattgttgccttttgattgataatgaacattaacttgttgatgaaagacgcacacacaagctattactaatattgtaaaggaggaaacatgaaactatcggactacttaaagagtattgataacttagatgaaaaaatggaaaaggctgtaattatagctgggtatgagaaaatgtttggagaacactacagactaccacaagaacagtttgctgacctgatggaattacctttgccaaaattaagaagagttattcatgaaatgaaaaaagcaatagattagaactttaatagtgctaaagtctatatagctgtgaaccttaacattttttaacatgctaacaaatgctaaggttcaaatctataaaacaaatcctaaattttaggaatgcaaaataaaaagcgcttgtgcgcacgcgaaagaggaaaataaagtggataatattacgaacgaatcagataaccttattcaaatttttagtcataacccattagcacttatctcatgtattatattgggtattggccttctatttacttttgctagtagacagtttattttagttagagtgcttttaggaaatgtaagttttattaaacaacgaattcttggagttatttttggaatagttggtgccttattacttctttttgcaacaggtaacttgaatctttaataaaacaaatcacttgctcagctaattttatataaatatatatcggcaaagagactttgatttgagaaaaagaggtgtgaatatagtacaacactttttcatctcgtgttgtgtcttggaacgaagcggaaaggaatgattataacaatgataacaaaaaaagagataaaagatcgctttgaaagaacttctggaggtattttaag
>43	N operona: 25	first-last	L45351	gene_poz=(601-843)	ps119	prophage ps1 protein 19	EVIDENCE BY GENEMARK BIO14.03 OTHER CATEGORIES.	/position=44799 - 46241 (45399 - 45641)	/lenght=1443 (243)	/codons=481 (81)	/complement=false	GC-compoz=29.629629629629626%	/LCI1=1.1541666666666666	/LCI2=0.009166666666666675	p_i1=0.1042438463859652	p_i2=1.3536345054905322E-4	/Tai=0.33836620796918904	/Tei=0.10012182710549415	/EEI=1.8547133834479557
ttctatttgttgttcttaatctattgtttatttttatagtgaaaacaaattttgtatatatgatagctttaaatattgctttaatcactaatatttttataaaacatattaataaatttgcgaaaatagcactatataccataagttttatattattcgttttgagtattgttgccttttgattgataatgaacattaacttgttgatgaaagacgcacacacaagctattactaatattgtaaaggaggaaacatgaaactatcggactacttaaagagtattgataacttagatgaaaaaatggaaaaggctgtaattatagctgggtatgagaaaatgtttggagaacactacagactaccacaagaacagtttgctgacctgatggaattacctttgccaaaattaagaagagttattcatgaaatgaaaaaagcaatagattagaactttaatagtgctaaagtctatatagctgtgaaccttaacattttttaacatgctaacaaatgctaaggttcaaatctataaaacaaatcctaaattttaggaatgcaaaataaaaagcgcttgtgcgcacgcgaaagaggaaaataaagtggataatattacgaacgaatcagataaccttattcaaatttttagtcataacccattagcacttatctcatgtattatattgggtattggccttctatttacttttgctagtagacagtttattttagttagagtgcttttaggaaatgtaagttttattaaacaacgaattcttggagttatttttggaatagttggtgccttattacttctttttgcaacaggtaacttgaatctttaataaaacaaatcacttgctcagctaattttatataaatatatatcggcaaagagactttgatttgagaaaaagaggtgtgaatatagtacaacactttttcatctcgtgttgtgtcttggaacgaagcggaaaggaatgattataacaatgataacaaaaaaagagataaaagatcgctttgaaagaacttctggaggtattttaagtggtgtagaaataattactgataaaaatactggcgtacaatatatggtggttaataaagattctgacggttgtggaataacaccgttgatagacaagaatggcaaaccactgttagctaaaccagattctgaatcgcattttgatttatattagtatataaactctagataaattttgggattataacctgataagtcaatttcgtgccaacatttgccaacaattagcaagtgtactttcaggtacggttgttcagtatgatactgacagtatgtaaattttgtatgttgctagaatttgctgtgtatttgtaactacggagctataacatttttgttttgaatgggtacacctcaaagttacccctgaccgacgtgatgtcggtatagactt
>44	N operona: 26	first-last	L45702	gene_poz=(601-825)	ps120	prophage ps1 protein 20	EVIDENCE BY GENEMARK BIO14.03 Phage related	/position=45177 - 46601 (45777 - 46001)	/lenght=1425 (225)	/codons=475 (75)	/complement=false	GC-compoz=31.555555555555554%	/LCI1=1.3108108108108107	/LCI2=0.04324324324324325	p_i1=0.15298466007509784	p_i2=0.0185119654465265	/Tai=0.43934287541947314	/Tei=0.11666076890187387	/EEI=1.5596504629087595
ctgacctgatggaattacctttgccaaaattaagaagagttattcatgaaatgaaaaaagcaatagattagaactttaatagtgctaaagtctatatagctgtgaaccttaacattttttaacatgctaacaaatgctaaggttcaaatctataaaacaaatcctaaattttaggaatgcaaaataaaaagcgcttgtgcgcacgcgaaagaggaaaataaagtggataatattacgaacgaatcagataaccttattcaaatttttagtcataacccattagcacttatctcatgtattatattgggtattggccttctatttacttttgctagtagacagtttattttagttagagtgcttttaggaaatgtaagttttattaaacaacgaattcttggagttatttttggaatagttggtgccttattacttctttttgcaacaggtaacttgaatctttaataaaacaaatcacttgctcagctaattttatataaatatatatcggcaaagagactttgatttgagaaaaagaggtgtgaatatagtacaacactttttcatctcgtgttgtgtcttggaacgaagcggaaaggaatgattataacaatgataacaaaaaaagagataaaagatcgctttgaaagaacttctggaggtattttaagtggtgtagaaataattactgataaaaatactggcgtacaatatatggtggttaataaagattctgacggttgtggaataacaccgttgatagacaagaatggcaaaccactgttagctaaaccagattctgaatcgcattttgatttatattagtatataaactctagataaattttgggattataacctgataagtcaatttcgtgccaacatttgccaacaattagcaagtgtactttcaggtacggttgttcagtatgatactgacagtatgtaaattttgtatgttgctagaatttgctgtgtatttgtaactacggagctataacatttttgttttgaatgggtacacctcaaagttacccctgaccgacgtgatgtcggtatagactttgtctagtgttgataacctccacaattttgagggcgttaaaatctttacacccttaacagtattttagtggtatagcgttctgccacaagtggcaaaaacgaaaattacgttgttgttattaaggggtcgtgattcgcgacttgctaggtaggaacgaatcggtccccccttttttagggtctccaaaatctcactatattatacagaaagaagttatattattttatggaagtaaaatataaaaacaaataagtcgaagtatgggaaattagtaaaacaaatgaacaacctgattgggttaagcaagcgtttaaagagaattatctttcttggtatgatgatagattaaaaatcctttt
>45	N operona: 27	first-last	L47364	gene_poz=(601-816)	ps121	prophage ps1 protein 21	EVIDENCE BY GENEMARK BIO14.03 OTHER CATEGORIES.	/position=46770 - 48185 (47370 - 47585)	/lenght=1416 (216)	/codons=472 (72)	/complement=false	GC-compoz=40.74074074074074%	/LCI1=1.6291079812206573	/LCI2=0.404225352112676	p_i1=0.27339206609413774	p_i2=0.9490623176147733	/Tai=0.6986956184434653	/Tei=0.954156085853296	/EEI=1.3834511229606263
ctacattaaaatagatgatgagtaaagtttattggtttcacttttttcggaaaccaataataggatatgaacatttttgtacaaatctctataggttcactctaaacgcataacagccaattttgccgacgttagcaataatgaacaagtaaatatttcttactagttggatctaattcggaaaataaaataagcatattttcacgcgaaaaaaatggcttaataaagctgtttatcagatattttctatcaaatcactcgtattttctagcgtaaatggtttaatttggaaaataaaaaaagcgccctagtttgaaataggacgctcagtgcaaaactttagaaaaagtttatgtttggaataaatagattatacaacatattctataatttgtacattaaaaagccactccaaagagtaactttatacttgaaagtaatgacatctcaaaatcattatactttcatcttacactttttcgtattcggtttcaaattaagaaatagagacatggttgttacaagttttatatgcaactacctgagatcgcattttacgactttagccaatcggtcgaaaattccgccgattaaattgttatgggtttgagccataacaaaatgataaaatctaaggtcggtttgaccgactttactacagactatggacttactcaaaaacgggtggctctgacccacttgtttttaatatcaatggtttcagaggacagcgcacttttgcgctctcctaaatctgaggagtccacacttttgtgttctcgactttcggaaaaaagagaaagttcatatctgtgaaaatgaaaggtatgaatatattttttaattcatatcatccgtgaaggagtatttcaaactccccaatataatcaaagtggtttatatccactataaacttagaaagaatttacaccatgaaaaaagatgacgttatcaaactatcagacggacaaatagccacaattgttactggcgacgaatctacaactttgcaaaattgttatattgttcggctcgaaaatgaagatataagagtggttgatagaaaaactctaacgcttgcggaatcattgaaataatagtcgtttataacaaattccccctttttccaccaattccataagtaaattattgaatcttttttacttaaccccaatacgtgcaaacctgaaccacgttaaaagctgataggaggtatttatggcagacaatgataaaacatctcaaataaaattagattttttaaatacactttataatcttatccttagtgaggatataaaagaagaagaacgtagagtgctgactaaagcaaagaatctagtagaaaaaggagagtatattcccaatgtcatcagacgtatgcagacaaattttacgttggatgccataaatagt
>46	N operona: 28	first-last	L47979	gene_poz=(601-906)	ps122	prophage ps1 protein 22	EVIDENCE BY HOMOLOGY BIO14.03 OTHER CATEGORIES.	/position=47388 - 48893 (47988 - 48293)	/lenght=1506 (306)	/codons=502 (102)	/complement=false	GC-compoz=33.66013071895425%	/LCI1=1.4455445544554455	/LCI2=0.10429042904290428	p_i1=0.20111596432268888	p_i2=0.18054551269132352	/Tai=0.42164646328931144	/Tei=0.2624909614221912	/EEI=1.5200844997972145
aaaatgataaaatctaaggtcggtttgaccgactttactacagactatggacttactcaaaaacgggtggctctgacccacttgtttttaatatcaatggtttcagaggacagcgcacttttgcgctctcctaaatctgaggagtccacacttttgtgttctcgactttcggaaaaaagagaaagttcatatctgtgaaaatgaaaggtatgaatatattttttaattcatatcatccgtgaaggagtatttcaaactccccaatataatcaaagtggtttatatccactataaacttagaaagaatttacaccatgaaaaaagatgacgttatcaaactatcagacggacaaatagccacaattgttactggcgacgaatctacaactttgcaaaattgttatattgttcggctcgaaaatgaagatataagagtggttgatagaaaaactctaacgcttgcggaatcattgaaataatagtcgtttataacaaattccccctttttccaccaattccataagtaaattattgaatcttttttacttaaccccaatacgtgcaaacctgaaccacgttaaaagctgataggaggtatttatggcagacaatgataaaacatctcaaataaaattagattttttaaatacactttataatcttatccttagtgaggatataaaagaagaagaacgtagagtgctgactaaagcaaagaatctagtagaaaaaggagagtatattcccaatgtcatcagacgtatgcagacaaattttacgttggatgccataaatagtaacttatctccaagtgtgagtgagttttatagtacattgcctaaaatacttgcagagattctaccagcatttccaggtactggctctagtttagggattcctctctaattatcttgttacccttgataccttactgttactcttcttttagagaaaggtaacagtataaacccttgatataactacctttataatactttgttactcttgttaccgtaaataatactatatcagttgagaatttaataactctataaactaataaaccagttaactaaatatctctaataaaaatatttctcaatcctcgtacatgccttgcctgacattagtacaaaatggaaaggaagaaataatatgaatattaaagaatatacaaaaaaagacggtacaaaggtgtaccgcgctaatgtttatctgggggttgattctctaactggtaagcaagtgagaaaagttataacggctaaatctgaaaagatgtgtaatacaaaaataagtagagctattaatgagtttgaaaagaacggccaaacagtcagaaaagtaagtgtagatgattttaaagatattgccatgctgtggtttgatagttataagctaggggtaaaacctcgaacagttcaaatcatgcagacacgcttaaataattatgttttgccagctcttggagagtatagaatagataaagtaaattctattattctt
>47	N operona: 29	first-last	L48477	gene_poz=(601-1785)	ps123	prophage ps1 protein 23, integrase	null	/position=47943 - 50327 (48543 - 49727)	/lenght=2385 (1185)	/codons=795 (395)	/complement=false	GC-compoz=36.708860759493675%	/LCI1=1.1954314720812182	/LCI2=0.10516074450084609	p_i1=0.1162353155522889	p_i2=0.18384818657359453	/Tai=0.5407617853373127	/Tei=0.2654633679162351	/EEI=1.540068431792909
atacgtgcaaacctgaaccacgttaaaagctgataggaggtatttatggcagacaatgataaaacatctcaaataaaattagattttttaaatacactttataatcttatccttagtgaggatataaaagaagaagaacgtagagtgctgactaaagcaaagaatctagtagaaaaaggagagtatattcccaatgtcatcagacgtatgcagacaaattttacgttggatgccataaatagtaacttatctccaagtgtgagtgagttttatagtacattgcctaaaatacttgcagagattctaccagcatttccaggtactggctctagtttagggattcctctctaattatcttgttacccttgataccttactgttactcttcttttagagaaaggtaacagtataaacccttgatataactacctttataatactttgttactcttgttaccgtaaataatactatatcagttgagaatttaataactctataaactaataaaccagttaactaaatatctctaataaaaatatttctcaatcctcgtacatgccttgcctgacattagtacaaaatggaaaggaagaaataatatgaatattaaagaatatacaaaaaaagacggtacaaaggtgtaccgcgctaatgtttatctgggggttgattctctaactggtaagcaagtgagaaaagttataacggctaaatctgaaaagatgtgtaatacaaaaataagtagagctattaatgagtttgaaaagaacggccaaacagtcagaaaagtaagtgtagatgattttaaagatattgccatgctgtggtttgatagttataagctaggggtaaaacctcgaacagttcaaatcatgcagacacgcttaaataattatgttttgccagctcttggagagtatagaatagataaagtaaattctattattcttcagcaaattgttaatcaatggatgattaatgctagtcaaccattaaatggggcttaccacagaccaaaaggaaaaggcaaagacttcaaaatatactttaatatcgttgagcgtatttttaagcatgccttatctcttgggctagttaaagataacccttgtgttaatgttattgtaccaaaagtaagacttgaaagcaccgaaaagaaagtaaaacatcttacagcggagcaactgaaaatattttttgagtatattggagcactacccaaagagaaatatactaatgagctgatgactggactttgtcgtttgcttgttgcctccggtttgcgtattggggaagctgtggccttgtcatggtctgatattgactttaagacaggttctgtgtctgtcagtaaaacaacgcttagagcggtcatacaatcaaccccaaagactgacaaaagtaataggattgttttaatagacagcaaagcagtagaagttttaaagcattgggaactatttcaagcgaaatacttcatgagtattggaaagggaaagcaagaactggtatttcccaaccgaacaggaggggtgttggactatcagacaatgaggccattcttaataaaatggttgagagcctgccagctaccacaagttggctttcatggttttagacattctcatgctagccttctacttaatgctgatgttccctataaagagatacaagaacgcttaggacacgcaagcataaaaatgactatggacacatacagccaccttgaatctgacaataaaataaaagcagttgaacgctttgaatcaattgtaaatttctagtaaaaaaatgctactcgtaataaatctcgtaataaatttagcttttttaaaaaacaaaatctctacaacgtagatataccagtatttaacgaggtttttcttattacacatacggcattcaatcagtgtttttttgtgtatcaaaaattagacaaatcaataataaatctggggctacgggactatatatttaaatagaacggctttagagctttagatttgtttttgcattcatttgttaacaatttttgttaatttattcgttggataatttttgtagaataaagatacctcaaatgtgtagaccttacacgaataataaaaggtctgtctaactttgtttgtacctagatatgtacttcaaactatctttcgattttgaaagcccatagtttaacttctatgagttttttgtttgtaaaaggatatgaatctaaaaggagtaaagatttatgctgattagaaattatgaatcaaaagatttagatgaagttattaatctgtttaaaaacactatttttgaagtaaatatttctgattatactttggaacaggttaaagcttgggttgacgttgacacagagttatttgatgataatc
>48	N operona: 30	first-last	L50174	gene_poz=(601-1050)	yafE	hypothetical protein	EVIDENCE BY HOMOLOGY BIO15.01 HYPOTHETICAL. General.	/position=49580 - 51229 (50180 - 50629)	/lenght=1650 (450)	/codons=550 (150)	/complement=false	GC-compoz=30.0%	/LCI1=1.8232662192393736	/LCI2=0.07114093959731546	p_i1=0.3545682364054318	p_i2=0.07254397895064862	/Tai=0.3753459607275623	/Tei=0.16528958105558378	/EEI=2.029005837219878
tctacttaatgctgatgttccctataaagagatacaagaacgcttaggacacgcaagcataaaaatgactatggacacatacagccaccttgaatctgacaataaaataaaagcagttgaacgctttgaatcaattgtaaatttctagtaaaaaaatgctactcgtaataaatctcgtaataaatttagcttttttaaaaaacaaaatctctacaacgtagatataccagtatttaacgaggtttttcttattacacatacggcattcaatcagtgtttttttgtgtatcaaaaattagacaaatcaataataaatctggggctacgggactatatatttaaatagaacggctttagagctttagatttgtttttgcattcatttgttaacaatttttgttaatttattcgttggataatttttgtagaataaagatacctcaaatgtgtagaccttacacgaataataaaaggtctgtctaactttgtttgtacctagatatgtacttcaaactatctttcgattttgaaagcccatagtttaacttctatgagttttttgtttgtaaaaggatatgaatctaaaaggagtaaagatttatgctgattagaaattatgaatcaaaagatttagatgaagttattaatctgtttaaaaacactatttttgaagtaaatatttctgattatactttggaacaggttaaagcttgggttgacgttgacacagagttatttgatgataatcttgccaaaacctacgccagagtcatttctaatcatgagcagttagtaggatttggtaacattgatgataaaggatatattgatttattttatgttagtgcagactatcaaaggcagggagtagggcaaaaacttctaaatgatttagaaaaaagttcgaattatactagctttatggttaattcatctattactgctaagcccttctttgaaaaaatgggctataaagaaacaaaaaagaactgtgtacacttgcgagggcaaaattttgttaactttactttaaaaaaagttgttgaataaagttgattttatttaacaacttaaaataacgtgcaggcactgagccacgtaaaaagctgataggagtattgttattatgacaacgaaaacagttaacaaacatttgtttgtatggttaggaagttttctatttgggggatttggggttgaccgttttatgcgaggacaaattggaatgggaatttgtaaattgttattcaactgggctactcttggcatttggtcttttgttgattggattgtagccttggtcaaggcttatagtacttacaacgatactgaagatattacatttattaatggtggatattctagataaaagctcatctatttgagttctttctcaaatttcttttaggagtttataaataaaaaatagaccaattattggcctattttttatttatttttatcaactaaatctaaaaggaattcattgacacttgggtaaatggcttcttcaccaaccatgctaataagtccagttctcttaaatgattcttttaatttaggattcattgaggcgaagacgatttggcgttcttccttatgaaaaatactgtaaatatcaatcaatagttttatagaagtaacgtcaat
>49	N operona: 31	first-last	L50682	gene_poz=(601-843)	yafF	unknown protein	EVIDENCE BY GENEMARK BIO16.01 UNKNOWN. General.	/position=50106 - 51548 (50706 - 50948)	/lenght=1443 (243)	/codons=481 (81)	/complement=false	GC-compoz=34.97942386831276%	/LCI1=1.25	/LCI2=0.15125000000000002	p_i1=0.13304779104586828	p_i2=0.37347193325000094	/Tai=0.4008213436346798	/Tei=0.43612473992500084	/EEI=2.1878497095294374
ttgaaagcccatagtttaacttctatgagttttttgtttgtaaaaggatatgaatctaaaaggagtaaagatttatgctgattagaaattatgaatcaaaagatttagatgaagttattaatctgtttaaaaacactatttttgaagtaaatatttctgattatactttggaacaggttaaagcttgggttgacgttgacacagagttatttgatgataatcttgccaaaacctacgccagagtcatttctaatcatgagcagttagtaggatttggtaacattgatgataaaggatatattgatttattttatgttagtgcagactatcaaaggcagggagtagggcaaaaacttctaaatgatttagaaaaaagttcgaattatactagctttatggttaattcatctattactgctaagcccttctttgaaaaaatgggctataaagaaacaaaaaagaactgtgtacacttgcgagggcaaaattttgttaactttactttaaaaaaagttgttgaataaagttgattttatttaacaacttaaaataacgtgcaggcactgagccacgtaaaaagctgataggagtattgttattatgacaacgaaaacagttaacaaacatttgtttgtatggttaggaagttttctatttgggggatttggggttgaccgttttatgcgaggacaaattggaatgggaatttgtaaattgttattcaactgggctactcttggcatttggtcttttgttgattggattgtagccttggtcaaggcttatagtacttacaacgatactgaagatattacatttattaatggtggatattctagataaaagctcatctatttgagttctttctcaaatttcttttaggagtttataaataaaaaatagaccaattattggcctattttttatttatttttatcaactaaatctaaaaggaattcattgacacttgggtaaatggcttcttcaccaaccatgctaataagtccagttctcttaaatgattcttttaatttaggattcattgaggcgaagacgatttggcgttcttccttatgaaaaatactgtaaatatcaatcaatagttttatagaagtaacgtcaatcatcggtacacctcttagagaaagaacagcattagtatttgctggaagttcatcaattgcttgttttaacttgctactatttaaaaagaaaagcgggccagagatataaataactgtccaatcagtaaatacttcatgatgattttgactgattcgttcgggttcaatttgtgaactattaatctcaatttgggaaatttttacgataaagagtaagaaaccaacaacgattcctgctaatattgcagtacttaaatcgaaaataacagtgataatcatcgttacaaaaaattcgatgattccactttttaatttattt
>50	N operona: 32	first-last	L1004	gene_poz=(601-1983)	yafB	sulfate transporter	EVIDENCE BY HOMOLOGY BIO13.03 TRANSPORT AND BINDING	/position=50429 - 53011 (51029 - 52411)	/lenght=2583 (1383)	/codons=861 (461)	/complement=true	GC-compoz=35.213304410701376%	/LCI1=1.4072463768115941	/LCI2=0.0900724637681159	p_i1=0.1869319019799884	p_i2=0.1295167409164836	/Tai=0.4056113125131978	/Tei=0.21656506682483526	/EEI=2.191505262432643
tttgaaggttttacggagactgtagatgagtcttgatttttgttcattagagcatttttctccaatctccgaagtccttttaaataagctacctcaatttgcgcataacgtaattcttgttcaagttctttaattcgttgagaatcatttgggttctgagtcatagacgatgcaatgctttctagttttttacgccgtcctctctttttgcttattgggacttctccataaattttgaaatgattaacccagcttgcaagtaaggtaaaattagtaatttcgaattttcttgccacagcttcatacgttaaatcagttgttaaataacattgtaccgcattttctttcaactccatagaataatttctattgactttggagtgagctgtaggaagtccctctgctcgataattgcgaatccagcgtctaacctgactagatgagcttacgttgtgcagtttagcaagataggtagagagcctccctgccagataaataatcttgaataacgcgttgttttaattctatggaatatttgaccataagaaaagacctccgaaatatagatttgaaaagtctatattttgggggtcactacaaatggcggctattttaatttcactcattggtaaatacggaatgaatggaatatttattgctacttttatggcaggaatctttctattactcgctggtattttccgtttaggaaatttaatttcacttattccctctccagtaataacaggttttacttctggtattgccatcatcattgccagcggacaaattaaaaactttttcggaatagaacattttacaggttctttttttgatttaatgaaatttatctctggcttacacattgattatccttcaacaattattggacttttaacaatcttattaatgattttctatcctaaatcatggggtaaaaaattcccagcttcattgttggctatccttctgtcaactttagcagtccttgctctaaaactagatattcctttagtaggaaaaattccaaccacccttattccccaagctcatctacgtttgactgaattgaatcctcaagacatgaaaactctacttatcccagccataagcattaccgtacttggaatgaccgaaagtctcctttgtggtgcctcagcaggccgtgcaaccaatcacccaatggacaataaccaagaactcgttgctcaaggaatcggaaatattttcattccctttttcggaggaattccagcaacagccgcaattgctcgaacaagtgtagctataaaagcaggtgctcaaactcgcttaactggtattattcacgcccttattcttctcctctcaatgtttctatttgcaccatttatgactcatattccactaagtgcccttgctggtgttcttatcatgaccgccgtaagaatgaacgagtgggaagccattcgtttcttattcaaaaataaattaaaaagtggaatcatcgaattttttgtaacgatgattatcactgttattttcgatttaagtactgcaatattagcaggaatcgttgttggtttcttactctttatcgtaaaaatttcccaaattgagattaatagttcacaaattgaacccgaacgaatcagtcaaaatcatcatgaagtatttactgattggacagttatttatatctctggcccgcttttctttttaaatagtagcaagttaaaacaagcaattgatgaacttccagcaaatactaatgctgttctttctctaagaggtgtaccgatgattgacgttacttctataaaactattgattgatatttacagtatttttcataaggaagaacgccaaatcgtcttcgcctcaatgaatcctaaattaaaagaatcatttaagagaactggacttattagcatggttggtgaagaagccatttacccaagtgtcaatgaattccttttagatttagttgataaaaataaataaaaaataggccaataattggtctattttttatttataaactcctaaaagaaatttgagaaagaactcaaatagatgagcttttatctagaatatccaccattaataaatgtaatatcttcagtatcgttgtaagtactataagccttgaccaaggctacaatccaatcaacaaaagaccaaatgccaagagtagcccagttgaataacaatttacaaattcccattccaatttgtcctcgcataaaacggtcaaccccaaatcccccaaatagaaaacttcctaaccatacaaacaaatgtttgttaactgttttcgttgtcataataacaatactcctatcagctttttacgtggctcagtgcctgcacgttattttaagttgttaaataaaatcaactttattcaacaactttttttaaagtaaagttaacaaaattttgccctcgcaagtgtacacagttcttttttgtttctttatagcccattttttcaaagaagggcttagcagtaatagatgaattaaccataaagctagtataattcgaacttttttctaaatcatttagaagtttttgccctactccctgcctttgatagtc
>51	N operona: 33	first-last	L52494	gene_poz=(601-972)	yafG	hypothetical protein	EVIDENCE BY HOMOLOGY BIO14.04 Transposon related	/position=52056 - 53627 (52656 - 53027)	/lenght=1572 (372)	/codons=524 (124)	/complement=false	GC-compoz=34.40860215053764%	/LCI1=1.1626016260162602	/LCI2=0.03577235772357724	p_i1=0.10664285986119017	p_i2=0.01058314800858631	/Tai=0.45949475195384937	/Tei=0.10952483320772768	/EEI=1.7392138578330794
aatgaagctgggaattttttaccccatgatttaggatagaaaatcattaataagattgttaaaagtccaataattgttgaaggataatcaatgtgtaagccagagataaatttcattaaatcaaaaaaagaacctgtaaaatgttctattccgaaaaagtttttaatttgtccgctggcaatgatgatggcaataccagaagtaaaacctgttattactggagagggaataagtgaaattaaatttcctaaacggaaaataccagcgagtaatagaaagattcctgccataaaagtagcaataaatattccattcattccgtatttaccaatgagtgaaattaaaatagccgccatttgtagtgacccccaaaatatagacttttcaaatctatatttcggaggtcttttcttatggtcaaatattccatagaattaaaacaacgcgttattcaagattatttatctggcagggaggctctctacctatcttgctaaactgcacaacgtaagctcatctagtcaggttagacgctggattcgcaattatcgagcagagggacttcctacagctcactccaaagtcaatagaaattattctatggagttgaaagaaaatgcggtacaatgttatttaacaactgatttaacgtatgaagctgtggcaagaaaattcgaaattactaattttaccttacttgcaagctgggttaatcatttcaaaatttatggagaagtcccaataagcaaaaagagaggacggcgtaaaaaactagaaagcattgcatcgtctatgactcagaacccaaatgattctcaacgaattaaagaacttgaacaagaattacgttatgcgcaaattgaggtagcttatttaaaaggacttcggagattggagaaaaatgctctaatgaacaaaaatcaagactcatctacagtctccgtaaaaccttcaaactcaaagaaatcttgaaagttacaggattccctaaagccacttattattattggattaactgttttgaacgggtaaacaaagattagcttatcgaaaaagaaatgcttaaaatacgtcaagaacatgccaatgcaggttatctcgtccaatgagtgaattacttaagcaacgtggctatcacgtcaaccacaagaaggtacagcgcttaatgaagaagctagggcttcgtgtgacgtcttattggcacaaattacgtaatcataattcatataaaggaaaagtagggacggtagctaaaaataaattgcacagacgcttcagaacttccattcctcatcaaaaaatcacaacagatacgacagaattcaaatattatgaagatggaattcagaaaaagtgttatctcaatccttacattgatttatttaatagcgaggtgattagttatcatatctctaaacacccctcttatcaatcaattgatattgctctaaatcaagccttagctgtgacatctgattgtccttatcgacgtactttccactcagatcaaggatggggataccaaatgagagactatgtttctaaattaaaatctcatagaatttttcagtc
>52	N operona: 34	first-last	L0466	gene_poz=(601-1284)	-	transposase of IS1077A	EVIDENCE EXPERIMENTAL PMID:1328163 BIO14.04	/position=52561 - 54444 (53161 - 53844)	/lenght=1884 (684)	/codons=628 (228)	/complement=false	GC-compoz=34.356725146198826%	/LCI1=1.459618208516887	/LCI2=0.11248164464023497	p_i1=0.20641821684696457	p_i2=0.21229064751473545	/Tai=0.5687691097146504	/Tei=0.2910615827632619	/EEI=1.759756671075161
acgtaagctcatctagtcaggttagacgctggattcgcaattatcgagcagagggacttcctacagctcactccaaagtcaatagaaattattctatggagttgaaagaaaatgcggtacaatgttatttaacaactgatttaacgtatgaagctgtggcaagaaaattcgaaattactaattttaccttacttgcaagctgggttaatcatttcaaaatttatggagaagtcccaataagcaaaaagagaggacggcgtaaaaaactagaaagcattgcatcgtctatgactcagaacccaaatgattctcaacgaattaaagaacttgaacaagaattacgttatgcgcaaattgaggtagcttatttaaaaggacttcggagattggagaaaaatgctctaatgaacaaaaatcaagactcatctacagtctccgtaaaaccttcaaactcaaagaaatcttgaaagttacaggattccctaaagccacttattattattggattaactgttttgaacgggtaaacaaagattagcttatcgaaaaagaaatgcttaaaatacgtcaagaacatgccaatgcaggttatctcgtccaatgagtgaattacttaagcaacgtggctatcacgtcaaccacaagaaggtacagcgcttaatgaagaagctagggcttcgtgtgacgtcttattggcacaaattacgtaatcataattcatataaaggaaaagtagggacggtagctaaaaataaattgcacagacgcttcagaacttccattcctcatcaaaaaatcacaacagatacgacagaattcaaatattatgaagatggaattcagaaaaagtgttatctcaatccttacattgatttatttaatagcgaggtgattagttatcatatctctaaacacccctcttatcaatcaattgatattgctctaaatcaagccttagctgtgacatctgattgtccttatcgacgtactttccactcagatcaaggatggggataccaaatgagagactatgtttctaaattaaaatctcatagaatttttcagtctatgagccgtaaaggaaaatgtcatgataattcagttatggagaatttctttgggctacttaaacaagaaatttactacggacatatcttctcgtctttcgaagaacttgaacaggttattgtaatctggattaggtactataatacaaaacgaatcaaacaaaaattgaactggatgagtccaattcaatttcgcttgaattaccaaaacaattaaaaaaatccaagtatttggaaagtcaacgaaaaactagacacggagttaagagaatttaagaattatatttttcaaagtcttttggagacttgtaatcaagacctgaatgcatcctttttgtattgtaataggtctcaatgtatttaaatatttcttgagtagcctcagctcttgtctcaaaatgagcatcattaataagctccctctttagcgtcttataaaaagactccatcattgcattgtcatagggatttcctttacgactcatgctagattgagcactgacttgacgaagagtagattgataacgagagcttgtatattgactcccttgatcagtatggacaatcaagccaggctgaggatgttctttcccacaagcttgtaagaagcaatccctcaccagtttatcttgcatccgtgaagacattgaccagcctacaatcttacgtgaaaaaacgtcgatattcacggctaagtataaggtgccttctttggtagggatataggtcatgtctcccagccatactttattaggagctgttgctttaaagatctgattaattaaattgggtcttgaaagcgaagctccttttctgt
>53	N operona: 35	first-last	L0457	gene_poz=(601-1362)	tra904A	transposase of IS904A	EVIDENCE EXPERIMENTAL PMID:1328163 BIO14.04	/position=53300 - 55261 (53900 - 54661)	/lenght=1962 (762)	/codons=654 (254)	/complement=true	GC-compoz=38.84514435695538%	/LCI1=1.2753623188405796	/LCI2=0.20276679841897233	p_i1=0.14121453900241682	p_i2=0.577028359830863	/Tai=0.5810626782241762	/Tei=0.6193255238477767	/EEI=1.6336098921789772
tgtatcaagtggtacaacagccgcagccggtcttataacagccattgttgcaggtataattattagctcactttctggagctttctatcaaatttctggtccaacaggagcaattgatgtgcaccccaaaagttagactttttatccaagcagaaattggaaaggttataataaactagacacaaagttaagagaaatcgtggaaaggtttattatggcaagaagaaaattcgataaacaatttaaaaattctgcagtaaaactcattcttgaagagggttactctgttaaagaagtcagccaagagcttgaggttcatgccaatagtctttatcgctgggttcaagaagttgaagaatatggagaaagtgcttttccaggcaatgggacagccctagctgatgcccaacataagattaaattgttagagaaagaaaatcgttatcttaaggaggaacttgaacttctaaaaaagttccgggtcttcttgaagcgaagcaagtaaaacgttttgaatttctcttgaaacatcatgggaagataaaaattaagcatgcagtaaaagttcttaaggtttctcgctcaggtttctatgaatacatgcatcgtcgtccttcaaaacaacaagtggagagagaaattctctcagagaagataaaagctgtctttcatgagcataagggacgctatggtgcggttagaattaccaaggtacttcataatactggtattatgaccaacacgaaacgtgttgggaaactgatgcacttgatgggactttatgccaagggaagccgttataaatataaacattacaacagaaaaggagcttcgctttcaagacccaatttaattaatcagatctttaaagcaacagctcctaataaagtatggctgggagacatgacctatatccctaccaaagaaggcaccttatacttagccgtgaatatcgacgttttttcacgtaagattgtaggctggtcaatgtcttcacggatgcaagataaactggtgagggattgcttcttacaagcttgtgggaaagaacatcctcagcctggcttgattgtccatactgatcaagggagtcaatatacaagctctcgttatcaatctactcttcgtcaagtcagtgctcaatctagcatgagtcgtaaaggaaatccctatgacaatgcaatgatggagtctttttataagacgctaaagagggagcttattaatgatgctcattttgagacaagagctgaggctactcaagaaatatttaaatacattgagacctattacaatacaaaaaggatgcattcaggtcttgattacaagtctccaaaagactttgaaaaatataattcttaaattctcttaactccgtgtctagtttttcgttgactttccaaatacttggatttttttaattgttttggtaattcaagcgaaattgaattggactcatccagttcaatttttgtttgattcgttttgtattatagtacctaatccagattacaataacctgttcaagttcttcgaaagacgagaagatatgtccgtagtaaatttcttgtttaagtagcccaaagaaattctccataactgaattatcatgacattttcctttacggctcatagactgaaaaattctatgagattttaatttagaaacatagtctctcatttggtatccccatccttgatctgagtggaaagtacgtcgataaggacaatcagatgtcacagctaaggcttgatttagagcaatatcaattgattgataagaggggtgtttagagatatgataactaatcacctcgctattaaataaatcaatgtaaggattgagataacactttttctgaattccatcttcataatatttgaattctgtcgtatctgttgtgattttttgatgaggaatggaagttctgaagcgtctgtgcaatttatttttagctaccg
>54	N operona: 36	first-last	L54760	gene_poz=(601-891)	yafI	hypothetical protein	EVIDENCE BY HOMOLOGY BIO14.04 Transposon related	/position=54157 - 55647 (54757 - 55047)	/lenght=1491 (291)	/codons=497 (97)	/complement=true	GC-compoz=37.80068728522337%	/LCI1=1.4444444444444444	/LCI2=0.12951388888888887	p_i1=0.20070347476474212	p_i2=0.28185130260114305	/Tai=0.38508514495962676	/Tei=0.35366617234102876	/EEI=1.967908831211668
gttcagtaacttcattatagttttccaaatttattgttttaattatcattatcttcctctcctaataaaatctctatcatcattttagcagttattcttctatttttcattagatattagtaataaatttattttctagttttttaattacaagaaatttacctaatcttgatttcatttcgagtccgataattatttgatatgattactcatctctgtaatcatagaatattgtgataaaaaattaaaggaattattatgattaaacaatttttatgtattattaactcagaattcaaagactacaaccgacgaaaattcttacaagatttgatggcgggaattactgtagccgccgttgccctccctctagcccttgccttcggtgtatcaagtggtacaacagccgcagccggtcttataacagccattgttgcaggtataattattagctcactttctggagctttctatcaaatttctggtccaacaggagcaattgatgtgcaccccaaaagttagactttttatccaagcagaaattggaaaggttataataaactagacacaaagttaagagaaatcgtggaaaggtttattatggcaagaagaaaattcgataaacaatttaaaaattctgcagtaaaactcattcttgaagagggttactctgttaaagaagtcagccaagagcttgaggttcatgccaatagtctttatcgctgggttcaagaagttgaagaatatggagaaagtgcttttccaggcaatgggacagccctagctgatgcccaacataagattaaattgttagagaaagaaaatcgttatcttaaggaggaacttgaacttctaaaaaagttccgggtcttcttgaagcgaagcaagtaaaacgttttgaatttctcttgaaacatcatgggaagataaaaattaagcatgcagtaaaagttcttaaggtttctcgctcaggtttctatgaatacatgcatcgtcgtccttcaaaacaacaagtggagagagaaattctctcagagaagataaaagctgtctttcatgagcataagggacgctatggtgcggttagaattaccaaggtacttcataatactggtattatgaccaacacgaaacgtgttgggaaactgatgcacttgatgggactttatgccaagggaagccgttataaatataaacattacaacagaaaaggagcttcgctttcaagacccaatttaattaatcagatctttaaagcaacagctcctaataaagtatggctgggagacatgacctatatccctaccaaagaaggcaccttatacttagccgtgaatatcgacgttttttcacgtaagattgtaggctggtcaatgtcttcacggatgcaagataaactggtgagggattgcttcttacaagcttgtgggaaagaacatcctcagcctggcttgattgtccatactgatcaagggagtcaatatacaagct
>55	N operona: 37	first-last	L55129	gene_poz=(601-864)	yafJ	hypothetical protein	EVIDENCE BY HOMOLOGY BIO15.01 HYPOTHETICAL. General.	/position=54526 - 55989 (55126 - 55389)	/lenght=1464 (264)	/codons=488 (88)	/complement=true	GC-compoz=41.66666666666667%	/LCI1=1.0804597701149425	/LCI2=0.10881226053639849	p_i1=0.08446099475471593	p_i2=0.19789401462222087	/Tai=0.502738228569615	/Tei=0.2781046131599988	/EEI=2.0910020525022173
cataaccaaacttaggataataagtttcatgacctaaaatactaataaacggataatccaaaatttttgctcttttttcaagttccaataatactgctgccccaatacctttaccttggtaagtagttaaaacatcaagaggagctaagaccaaacctttgaatttttgtgagtcacttactatctctacctcactcaaaagaccgtgaccaacgattttaccatcttcaaaagcaacaatttccaaatctttgatataaccttcttcattacgaattttatcaacaagttcagcctcattaccataaccatgttctgactgactaaaagattcacgaataagttcagtaacttcattatagttttccaaatttattgttttaattatcattatcttcctctcctaataaaatctctatcatcattttagcagttattcttctatttttcattagatattagtaataaatttattttctagttttttaattacaagaaatttacctaatcttgatttcatttcgagtccgataattatttgatatgattactcatctctgtaatcatagaatattgtgataaaaaattaaaggaattattatgattaaacaatttttatgtattattaactcagaattcaaagactacaaccgacgaaaattcttacaagatttgatggcgggaattactgtagccgccgttgccctccctctagcccttgccttcggtgtatcaagtggtacaacagccgcagccggtcttataacagccattgttgcaggtataattattagctcactttctggagctttctatcaaatttctggtccaacaggagcaattgatgtgcaccccaaaagttagactttttatccaagcagaaattggaaaggttataataaactagacacaaagttaagagaaatcgtggaaaggtttattatggcaagaagaaaattcgataaacaatttaaaaattctgcagtaaaactcattcttgaagagggttactctgttaaagaagtcagccaagagcttgaggttcatgccaatagtctttatcgctgggttcaagaagttgaagaatatggagaaagtgcttttccaggcaatgggacagccctagctgatgcccaacataagattaaattgttagagaaagaaaatcgttatcttaaggaggaacttgaacttctaaaaaagttccgggtcttcttgaagcgaagcaagtaaaacgttttgaatttctcttgaaacatcatgggaagataaaaattaagcatgcagtaaaagttcttaaggtttctcgctcaggtttctatgaatacatgcatcgtcgtccttcaaaacaacaagtggagagagaaattctctcagagaagataaaagctgtctttcatgagcataagggacgctatggtgcggttagaattaccaaggtacttcataatactggtattatga
>56	N operona: 38	first-last	L1005	gene_poz=(601-1122)	yafC	hypothetical protein	EVIDENCE BY HOMOLOGY BIO15.01 HYPOTHETICAL. General	/position=54999 - 56720 (55599 - 56120)	/lenght=1722 (522)	/codons=574 (174)	/complement=false	GC-compoz=32.37547892720307%	/LCI1=1.4547206165703275	/LCI2=0.0861271676300578	p_i1=0.20456776995936354	p_i2=0.1164921505249742	/Tai=0.2274877129781806	/Tei=0.20484293547247678	/EEI=3.0679339451147007
gttttactgcagaatttttaaattgtttatcgaattttcttcttgccataataaacctttccacgatttctcttaactttgtgtctagtttattataacctttccaatttctgcttggataaaaagtctaacttttggggtgcacatcaattgctcctgttggaccagaaatttgatagaaagctccagaaagtgagctaataattatacctgcaacaatggctgttataagaccggctgcggctgttgtaccacttgatacaccgaaggcaagggctagagggagggcaacggcggctacagtaattcccgccatcaaatcttgtaagaattttcgtcggttgtagtctttgaattctgagttaataatacataaaaattgtttaatcataataattcctttaattttttatcacaatattctatgattacagagatgagtaatcatatcaaataattatcggactcgaaatgaaatcaagattaggtaaatttcttgtaattaaaaaactagaaaataaatttattactaatatctaatgaaaaatagaagaataactgctaaaatgatgatagagattttattaggagaggaagataatgataattaaaacaataaatttggaaaactataatgaagttactgaacttattcgtgaatcttttagtcagtcagaacatggttatggtaatgaggctgaacttgttgataaaattcgtaatgaagaaggttatatcaaagatttggaaattgttgcttttgaagatggtaaaatcgttggtcacggtcttttgagtgaggtagagatagtaagtgactcacaaaaattcaaaggtttggtcttagctcctcttgatgttttaactacttaccaaggtaaaggtattggggcagcagtattattggaacttgaaaaaagagcaaaaattttggattatccgtttattagtattttaggtcatgaaacttattatcctaagtttggttatgtaccagcaagtcaatatcaaatcaaagcaccttttgaagttcctgataagaactttatgattaaagaattaactgacggtggcttagaaggaaaatcaggagtaattcactactcagaagcctttaactaagtaacaattgagtttaaaactctttgttagtaactctatatttaagacttaaataataaaaattcttgcattttggtctataaatcggtataataagctagtaagttgacccggtagctcagttggcttgaagcactgcttcaaggttgcggatagaaaaattgcgaagcaatttatcattataccacagaattttagaattctagaagtggtcacaaaatattcaactttttataagttggcccggtagctcagttggtagagcagtagactcttaatctatgggtccagggttcgagcccctgccgagccataaatagtaaaagcactctaaatttttaaaagtttagagtgctttttttactgacagaaatctgtcagtaaagtaaatagtctgaaaatagtgtataatattgtcaaaagatttctgtcagtagaacaggatgtaagtagaggatgttttatggatttattaaaaaaatttaaccctaatttagataaaattgaaatttcattgattcgtcagtttgaccaacaggtttcatctattcctgatgttattaagttgactttgggagaacctgatttttatacgcctga
>57	N operona: 39	first-last	L56488	gene_poz=(601-1776)	araT	aromatic amino acid specific aminotransferase	EVIDENCE EXPERIMENTAL PMID:10543798 BIO06.02 ENERGY	/position=55984 - 58359 (56584 - 57759)	/lenght=2376 (1176)	/codons=792 (392)	/complement=false	GC-compoz=37.07482993197279%	/LCI1=1.2745098039215685	/LCI2=0.0918158567774936	p_i1=0.14093651816671401	p_i2=0.135443476554322	/Tai=0.3194465998757311	/Tei=0.22189912889888982	/EEI=2.4245592018412094
gttatgtaccagcaagtcaatatcaaatcaaagcaccttttgaagttcctgataagaactttatgattaaagaattaactgacggtggcttagaaggaaaatcaggagtaattcactactcagaagcctttaactaagtaacaattgagtttaaaactctttgttagtaactctatatttaagacttaaataataaaaattcttgcattttggtctataaatcggtataataagctagtaagttgacccggtagctcagttggcttgaagcactgcttcaaggttgcggatagaaaaattgcgaagcaatttatcattataccacagaattttagaattctagaagtggtcacaaaatattcaactttttataagttggcccggtagctcagttggtagagcagtagactcttaatctatgggtccagggttcgagcccctgccgagccataaatagtaaaagcactctaaatttttaaaagtttagagtgctttttttactgacagaaatctgtcagtaaagtaaatagtctgaaaatagtgtataatattgtcaaaagatttctgtcagtagaacaggatgtaagtagaggatgttttatggatttattaaaaaaatttaaccctaatttagataaaattgaaatttcattgattcgtcagtttgaccaacaggtttcatctattcctgatgttattaagttgactttgggagaacctgatttttatacgcctgagcatgttaaacaagcagggattgtggcgattgaaaataatcaaagtcattatactggaatggctggtttactagaactacgtcaggcagctagtgaatttatgaataaaaaatatggtttatcttatgcagcagaagatgaaattttagttactgttggagtaacggaagccatttctagtgttttgttatcaattttggttgctggtgatgaagttttgattcccgcgcctgcatatcctggttatgagccattaattacgcttgctggcggttctttggttgaaattgatacaagagctaatgattttgttcttacgcctgagatgcttgaacaagcgattgtcgagcgtgagggaaaagttaaggccgttattttgaattatccagcaaatcctacaggggtaacttataatcgggggcaaattaaggctttagctgaagttttgaaaaagcatgaagtatttgtgattgctgatgaagtttattctgaactaaattatactgaccaaccgcatgtgtcaattgctgaatatgcacctgagcaaacaatcgttcttaatggtttatcaaaatcgcatgcgatgactggttggcggattggattaatctttgcagcgcgtgaattagtggcacagattattaagactcaccaatatttggtgacttcggcttcaactcagtcacagtttgcagcgattgaagctttgaaaaatggtgcttatgatgctcttccgatgaaaaaagaatatcttaaacgtcgtgattatattattgaaaagatgtcagaccttggtttcaaaattattgaaccagatggagctttctacatttttgcaaaaattccagctgatttagaacaagattcattcaaatttgctgtggattttgcaaaagaaaatgcagttgccattattcctggtatcgcttttggtcagtacggtgaaggatttgtccgcttatcttatgcggcttcaatggatatgattgagcaagcaatggcaagattgacggattatgtgactaaaaaacgtggctgagcaatcggtcagtaaaattaaaaatcattgataacagttagaagagttgtcagtgatttttttgatataatgaaataaaatatcgaaaggagaaaatcatgcgtgatgccgaaactcaaggtctagtgctttacagtcgtaattacaaagaaaaagataaattggtcaagatttttacagagtcttttggtaaacggatgttttttgtcaaaaattttggaaaatcgccttatgctagttccttacaagcttttactgatggaaaattgacggcaacgattaatgacgggggattttcttttatcgaggatgtcagtgaagtggtcgtttataaaaatattagttcagatattttcatcaatgctcatgcttcttatatcataagtttggctgatgcggccatttctgataatcaatacgacccagggctttatggatttctaaagcgaagtttagagcttttagatcaaggatttgatatggaagtcgtgactaacatttttgaattacaagttcttcatcgttttgggatttctttgaacttctcagaatgtgcattttgtcataaaaccgttggaccctttgatttttcttataaat
>58	N operona: 40	first-last	L1006	gene_poz=(601-1356)	yafD	hypothetical protein	EVIDENCE BY HOMOLOGY BIO15.01 HYPOTHETICAL. General.	/position=57258 - 59213 (57858 - 58613)	/lenght=1956 (756)	/codons=652 (252)	/complement=false	GC-compoz=34.12698412698413%	/LCI1=1.6254980079681276	/LCI2=0.10146082337317396	p_i1=0.2719162521772894	p_i2=0.16993657156953038	/Tai=0.4682510796186862	/Tei=0.2529429144125773	/EEI=1.9385970635714525
acctgagcaaacaatcgttcttaatggtttatcaaaatcgcatgcgatgactggttggcggattggattaatctttgcagcgcgtgaattagtggcacagattattaagactcaccaatatttggtgacttcggcttcaactcagtcacagtttgcagcgattgaagctttgaaaaatggtgcttatgatgctcttccgatgaaaaaagaatatcttaaacgtcgtgattatattattgaaaagatgtcagaccttggtttcaaaattattgaaccagatggagctttctacatttttgcaaaaattccagctgatttagaacaagattcattcaaatttgctgtggattttgcaaaagaaaatgcagttgccattattcctggtatcgcttttggtcagtacggtgaaggatttgtccgcttatcttatgcggcttcaatggatatgattgagcaagcaatggcaagattgacggattatgtgactaaaaaacgtggctgagcaatcggtcagtaaaattaaaaatcattgataacagttagaagagttgtcagtgatttttttgatataatgaaataaaatatcgaaaggagaaaatcatgcgtgatgccgaaactcaaggtctagtgctttacagtcgtaattacaaagaaaaagataaattggtcaagatttttacagagtcttttggtaaacggatgttttttgtcaaaaattttggaaaatcgccttatgctagttccttacaagcttttactgatggaaaattgacggcaacgattaatgacgggggattttcttttatcgaggatgtcagtgaagtggtcgtttataaaaatattagttcagatattttcatcaatgctcatgcttcttatatcataagtttggctgatgcggccatttctgataatcaatacgacccagggctttatggatttctaaagcgaagtttagagcttttagatcaaggatttgatatggaagtcgtgactaacatttttgaattacaagttcttcatcgttttgggatttctttgaacttctcagaatgtgcattttgtcataaaaccgttggaccctttgatttttcttataaatttagtggctgcctttgtccccaacattttgatgaagatttacgacggagtcatcttgacccaaatgtgatttatttggtcaatctttttcaagaaatatctttagatgaactcaaaaaaatctcgataaaagcagatatgaaactaaaaattcgtcaatttattgatgggctttatgatgaatatgtcggaattcatctcaaatccaaaaaattcttggacggaatgtctggttgggcagatattatgaaataaatctgtggataagtcgctagaagttctgtcagtaaatttatccacagtggaaaacttaaaattactgacagaaacctctaaatatttctgtcagtaaaaaatgaggataatttatggactcaaaatcatggggaagagtttttcgtgaaattcgcgaaatgaaaaatttatcattagccaaagttgcaggagattatgagaattcaccaaattttattacttcaaagcaacaagtttcacgttttgaacttggtaaatctgatatcacacttacaaaaatttactgacagattttccgttagtaaatttatccatagaaaaaatcactgacaaatccgtcagtgatttttaattttattaaacgtgaattggtaagccatcagccaattcagctgtatccataatcgcttcaccaagtgttgggtgaggttggatagtcaatgaaatgtctttagaagtcaatccattttcaatcgctagtgataaaccagaaatcaagtcagatgcaccagggccaacgatttgagcaccgattaaggccccttctttagtttcagtaatcaaacgtaagaaaccagtcgtatcattcattgaaatggc
>59	N operona: 41	first-last	L0036	gene_poz=(601-2019)	pdhD	lipoamide dehydrogenase component of PDH complex	EVIDENCE BY HOMOLOGY BIO06.11 Pyruvate	/position=58371 - 60989 (58971 - 60389)	/lenght=2619 (1419)	/codons=873 (473)	/complement=true	GC-compoz=39.25299506694856%	/LCI1=1.2478813559322033	/LCI2=0.1699152542372882	p_i1=0.1323754785824111	p_i2=0.4509341759612892	/Tai=0.27110084254261546	/Tei=0.5058407583651603	/EEI=3.9559046362375843
ctgtaaatgctccaactggtttgtacgttccagtgattcatgaagctgaaactaaatcaattcttgagattgctaaagaaatcgctgaattagctactgctacacgagaaggaacacttaaacctcaacaaatgcaaggttcaacaattacaatttcaaatattggatctgctcgtggttcttggtttacaccaatcattaatggttctgatgtcgtaattttaggactcggttcaatcgttaaagaaccaattgttaatggtgaaggcgaaattgttgtcggacaaaacatgaaattgtctatgacttatgatcaccgtttgattgatggaatgttgggtcaaacatcacttaactacttgaaatctctattggctgaccctgagttcatgcttatggaaatctaataggctgtaataaatggtgctaaagcatctatttattacaggcgtgtctcctagaggatactcgctaattgtcttattagtaaaggaacgaaaaaatatcattttcgtttctttctgtcatagattttaaaaactagtttacagtattgtaaattcaagttgacactaatgtttacaagaaagaggatatattatggttgttggtgcacaagcaacagaagttgatttggttgttattggttcaggccctggtggttatgttgcagccatccgtgcggctgaacttggtaaaaaagttacaattattgaaaaagataatgttggtggggtttgtttaaatattggttgtatcccatcaaaagcattgattaatattggtcatcattaccaagaatctttggaggaagaaaaaggagaaaatccttttggtctttctgtcggaaatgttaaattaaactgggaatctgcccaaaaatggaaacaagataaagttgtcaaccagttgacaggtggtgttaaaatgctacttaaaaaacacaaagttgacgtgattcaaggaactgcagaatttattgataacaatacaataaatgttgaacaagaagatgggttccaacttttgcaatttaatgatgtgattatctcaactggttcacgtcctatcgaaattccttctttcccatttggtggtcgcattattgactctactggtgctttgtcacttccagaagttcctaaacatttgattattgttgggggaggagttattggttctgagcttggtggagcataccgtatgctcggttctaagattacaattgttgaaggtttggaccacattttaaacgggtttgataaagaaatgtctgatatcattgctaatcgcgttaaatctgctggttctgaaatctttacttcagcaatggctaaatcagctactcaaactgataaagatgtaactttgacttttgaggttgacggaaaagaacaaacggtgactggtgattacttactcgtttctgttggacgtcgtccaaatactgatttaatcggcttgaacaacactgatgttaaattgactgaccgtggtttgattgaagttgacgattcttatgcaactaatgttcctcacatttatgcaatcggtgatgtggttcctggtccaatgctcgctcacaaagcttctttccaagctaaagttgctgctgctgcgattgctggagctgaggacgacgtggacttacacgttgctttgcctgctgtagcttatacaacaactgaattagcaacagttggagaaacgcctgaatcagttaaagaccgtaaagatgttaaaatttctaagttcccatttgctgcaaatggccgtgccatttcaatgaatgatacgactggtttcttacgtttgattactgaaactaaagaaggggccttaatcggtgctcaaatcgttggccctggtgcatctgacttgatttctggtttatcactagcgattgaaaatggattgacttctaaagacatttcattgactatccaacctcacccaacacttggtgaagcgattatggatacagctgaattggctgatggcttaccaattcacgtttaataaaattaaaaatcactgacggatttgtcagtgattttttctatggataaatttactaacggaaaatctgtcagtaaatttttgtaagtgtgatatcagatttaccaagttcaaaacgtgaaacttgttgctttgaagtaataaaatttggtgaattctcataatctcctgcaactttggctaatgataaatttttcatttcgcgaatttcacgaaaaactcttccccatgattttgagtccataaattatcctcattttttactgacagaaatatttagaggtttctgtcagtaattttaagttttccactgtggataaatttactgacagaacttctagcgacttatccacagatttatttcataatatctgcccaaccagacattccgtccaagaattttttggatttgagatgaattccgacatattcatcataaagcccatcaataaattgacgaatttttagtttcatatctgcttttatcgagatttttttgagttcatctaaagatatttcttgaaaaagattgaccaaataaatcacatttgggtcaagatgactccgtcgtaaatcttcatcaaaatgttggggacaaag
>60	N operona: 42	first	L0035	gene_poz=(601-2199)	pdhC	dihydrolipoamide acetyltransferase component of	EVIDENCE BY HOMOLOGY BIO06.11 Pyruvate	/position=59983 - 62781 (60583 - 62181)	/lenght=2799 (1599)	/codons=933 (533)	/complement=true	GC-compoz=40.58786741713571%	/LCI1=1.2236842105263157	/LCI2=0.14943609022556392	p_i1=0.12480773694348925	p_i2=0.3658278376988884	/Tai=0.2550443172271274	/Tei=0.42924505392899953	/EEI=4.0741208449798645
cgcctgaaatgcacgcggattcaattgaagggctattttcacaaatccccggaattcgtgttgtaatgccttcaaatccagctgatgctaaaggattattgctggcttcaattgaaaataacgaccctgttattttccttgaaaaccttcacctttatcgctcacttaaaggtgaagttcctgaaggttactatactacaccacttgatactgctgcagtcgctaaagaaggatctgatgtttcaatcattgcttatggtggaacagttccacttgctcttaaagctgctgaacaactcgaaaaagatggaattaaagctgaagtccttgacctcagaacagttgctcctcttgatattgagtcaattggtaaaacagttgaaaaaactgggcgtgtggtcgttgttcaagaagctcaacgtacagccggtatcgcagcgaatgtcatggccgaaatttcagaacgttttgttttgaaccttaaagcgccaattggacgtgttagtggtcctgactcaattttcccatttgcacaagcagaaaatgactgggcagttaaagctgaagatattgtgaataaagttaaagaggtggttgactatgactgagatttttaaaatgcctgatattggcgaaggaatgcacgaaggagacattgccaactggttagttaaagttggagatgttgttaaagaagatgacccaattgctgaagtacaaaatgataaacttatgcaagaaattctctctccttattctggtaccgtaacaaaacttttcgttgaagctggaacaaccgtagaagttgattctcctttggttgagtttgatggtgacggttcaggctcttctgcagctgctcctactcctcaagaaacagctggttctgatactgctacaactgatgcaccttctggagaagctcaaatcttcacgatgcctgatattggtgaaggaatgcatgaaggagatatcgccaactggttagttaaagttggagatgaaattaaagaagatgatcctgttgcagaggttcaaaatgataaactcatgcaagaaattctttctccatattctggaaaagtcactaaacttttcgttgaagctggaacgactgtagaagttggggctcctttaattgaatacaatggaaatggggctgctccagcagctgctagtcctgctccagtcgcagaagcacctaaagcagctagtcctgcaagtcctgcaaatgctccattgactaaaacaacttctactggtcacattcttgcgatgccttctgttcgtcattatgcacgcaaggctggtattgatttaagtcaagttcctgcaactggtcgtcacggtcacacaacgttggccgatgttaaagcttttgaatctggcagtgtcgctcctatcgctcaaacaacaccagaagccgctccagcacctaaggctgataaaccagctgctcctgttgctgaaaaagcgccaagcgttaaagcaggagctggtgatcgacgtgaagcaatgaatccaactcgtaaagttgtttctaaagttatgactgctcaacatacacacattccaccagtaacaaactttgaccaagttgaagtttctaaactcgtgaaacatcgtgctgtctttaaagaaattgctgcaaaacaagatattaaattaacctatcttgcttatgttgctaaagctttggctactactgctcataaattcccagatatcaatgcttctgttgactatgaaaaacaagaaattgtttatcacgaacatgtcaaccttggaatcgctgtaaatgctccaactggtttgtacgttccagtgattcatgaagctgaaactaaatcaattcttgagattgctaaagaaatcgctgaattagctactgctacacgagaaggaacacttaaacctcaacaaatgcaaggttcaacaattacaatttcaaatattggatctgctcgtggttcttggtttacaccaatcattaatggttctgatgtcgtaattttaggactcggttcaatcgttaaagaaccaattgttaatggtgaaggcgaaattgttgtcggacaaaacatgaaattgtctatgacttatgatcaccgtttgattgatggaatgttgggtcaaacatcacttaactacttgaaatctctattggctgaccctgagttcatgcttatggaaatctaataggctgtaataaatggtgctaaagcatctatttattacaggcgtgtctcctagaggatactcgctaattgtcttattagtaaaggaacgaaaaaatatcattttcgtttctttctgtcatagattttaaaaactagtttacagtattgtaaattcaagttgacactaatgtttacaagaaagaggatatattatggttgttggtgcacaagcaacagaagttgatttggttgttattggttcaggccctggtggttatgttgcagccatccgtgcggctgaacttggtaaaaaagttacaattattgaaaaagataatgttggtggggtttgtttaaatattggttgtatcccatcaaaagcattgattaatattggtcatcattaccaagaatctttggaggaagaaaaaggagaaaatccttttggtctttctgtcggaaatgttaaattaaactgggaatctgcccaaaaatggaaacaagataaagttgtcaaccagttgacaggtggtgttaaaatgctacttaaaaaacacaaagttgacgtgattcaaggaactgcagaatttattgataacaatacaataaatgttgaaca
>61	N operona: 42	middle	L0034	gene_poz=(601-1581)	pdhB	PDH E1 component beta subunit	EVIDENCE BY HOMOLOGY BIO06.11 Pyruvate	/position=61574 - 63754 (62174 - 63154)	/lenght=2181 (981)	/codons=727 (327)	/complement=true	GC-compoz=40.97859327217125%	/LCI1=1.2423312883435582	/LCI2=0.1376278118609407	p_i1=0.13062161179715248	p_i2=0.3159459696483822	/Tai=0.28134167577207847	/Tei=0.38435137268354397	/EEI=3.8294134414425476
ttacactggtgatggtggttcttcacaaggtgatacttatgaaggaattaactttgctggagcttataaagccccacttgttgcctttatccaaaataacggctatgcaatttcgacgcctcgtagtctccaaagtgccgctcctcatttagctgctaaaggttgggccgcaggtgctccttctatcgtagttgatggaatggacgcgattgctatgtatcttgcttctaaagaagctcgtgcttgggcagtagctggaaatggtccagttgttattgaagcaattacaaaccgtttagaaccacactcaacagctggtgatgacccacttcgctatcgtactaaagaagacattgaagcttggtggaaaaaagaacctctcgttcgtatgcgtaatttcctgactgaaaaaggactttgggatacagagaaagaggaagcttatattgctgaacttgatgcaggtattgatgccgacattaagaaagccaacaatgttgaaaaacaaaaaatttctagcttcattaaaaatacacttgaagtgccaagccaagcaatggcagaacaaattgcaaaatttgaaagcgagggcaaataagaatggcagtaaaaacttatattgcagcaattacagaagcgcttgatttggcgctcgaaaaagataaagatgcactcatttttggtgaagacgttggacaaaatggtggggttttccgtgctactgatggtctgcaagcaaaatatggagaagaacgtgttttcaatactccacttgctgaatcaggaattggtggaatggcaattggtcttgcaacacaaggtttccacccaattatggaaatccaattcggaacctttatctttgaagttttcgactcaattgctggacaaatgagccggacacgttaccgttttaataacacacgttcaaataatattgtcgtgcgtacaccttatggaatcggaactaaaacgcctgaaatgcacgcggattcaattgaagggctattttcacaaatccccggaattcgtgttgtaatgccttcaaatccagctgatgctaaaggattattgctggcttcaattgaaaataacgaccctgttattttccttgaaaaccttcacctttatcgctcacttaaaggtgaagttcctgaaggttactatactacaccacttgatactgctgcagtcgctaaagaaggatctgatgtttcaatcattgcttatggtggaacagttccacttgctcttaaagctgctgaacaactcgaaaaagatggaattaaagctgaagtccttgacctcagaacagttgctcctcttgatattgagtcaattggtaaaacagttgaaaaaactgggcgtgtggtcgttgttcaagaagctcaacgtacagccggtatcgcagcgaatgtcatggccgaaatttcagaacgttttgttttgaaccttaaagcgccaattggacgtgttagtggtcctgactcaattttcccatttgcacaagcagaaaatgactgggcagttaaagctgaagatattgtgaataaagttaaagaggtggttgactatgactgagatttttaaaatgcctgatattggcgaaggaatgcacgaaggagacattgccaactggttagttaaagttggagatgttgttaaagaagatgacccaattgctgaagtacaaaatgataaacttatgcaagaaattctctctccttattctggtaccgtaacaaaacttttcgttgaagctggaacaaccgtagaagttgattctcctttggttgagtttgatggtgacggttcaggctcttctgcagctgctcctactcctcaagaaacagctggttctgatactgctacaactgatgcaccttctggagaagctcaaatcttcacgatgcctgatattggtgaaggaatgcatgaaggagatatcgccaactggttagttaaagttggagatgaaattaaagaagatgatcctgttgcagaggttcaaaatgataaactcatgcaagaaattctttctccatattctggaaaagtcactaaacttttcgttgaagctggaacgactgtagaagttggggctcctttaattgaatacaatggaaatggggctgctccagcagctgctagtcctgctccagtcgcagaagcacctaaagc
>62	N operona: 42	last	L0033	gene_poz=(601-1725)	pdhA	PDH E1 component alpha subunit	EVIDENCE BY HOMOLOGY BIO06.11 Pyruvate	/position=62557 - 64881 (63157 - 64281)	/lenght=2325 (1125)	/codons=775 (375)	/complement=true	GC-compoz=41.333333333333336%	/LCI1=1.1461675579322639	/LCI2=0.09081996434937616	p_i1=0.10199395377626218	p_i2=0.13204543611365294	/Tai=0.28461937515871527	/Tei=0.21884089250228766	/EEI=3.7996343996258957
tttctgatgaaaaatttgtcagtaaagcggctaaatcagttcgcgctcgtgtgggaaatatcaaagattttgcccctgaggacttaaccttagatagttttattgacgcattaaaatactatctcacagacgaaggaaaagatggtgaattagttttaactgatgaccaacttagctcaatcaaaaaaatacgagatgagcaatttgcaacttgggattggaattatggcgaatcaccaaaattctccttccaaaatcacgctaaatttactggcggagccattgatattcaagtcaatgttgaaaatggtaaaatcactgaaattaatttccaaggagatttcttaggcgttcgagattggcgagatatcaaagagcaatttattggtcttgaatttgaaccttcagcaattcttgaagtccttgaaacaaataaagaaggacaatattttggaacaattcaaaatactgaactttctgaaatgttcaaagctgactatcgaacagattaagttatttcacaagcataaccttaggaaatttctccaaaaaatgataaatttctaattatagacacataaaatagaaagggaatctattatgtcaaattcagaacaaatcttagatttcaaagcgcagctagaactgcaagacactacatttccaatgcttcaaattcttaacgaagaaggaaaaattgttgacgaagatggtcttaaacgtgcaggactttctgatgaaaaactcgttgaactctttaaaagtatgctttttgcacgtcaagttgacattcgttcaatgaaattagctaaacaaggacgtatgggattctttggacctcacgctggtcaagaagcttctcaaatggcctcatcattcgctttcactgacgaagactggctcttcccaggttatcgtgacttgccacaaatttacgcaaaaggttggccaatttggaaaggtcttctttggtctcgtggacatcaacttggtaatgagtatactaccgatgatggtaaacctgtaaactcatggttcccacaaattatcattggtgctcaatacgttgaagctgctggtgtcgcgctcggactcaaaaaacgtaaaaaagatgctgtagctttcgtttacactggtgatggtggttcttcacaaggtgatacttatgaaggaattaactttgctggagcttataaagccccacttgttgcctttatccaaaataacggctatgcaatttcgacgcctcgtagtctccaaagtgccgctcctcatttagctgctaaaggttgggccgcaggtgctccttctatcgtagttgatggaatggacgcgattgctatgtatcttgcttctaaagaagctcgtgcttgggcagtagctggaaatggtccagttgttattgaagcaattacaaaccgtttagaaccacactcaacagctggtgatgacccacttcgctatcgtactaaagaagacattgaagcttggtggaaaaaagaacctctcgttcgtatgcgtaatttcctgactgaaaaaggactttgggatacagagaaagaggaagcttatattgctgaacttgatgcaggtattgatgccgacattaagaaagccaacaatgttgaaaaacaaaaaatttctagcttcattaaaaatacacttgaagtgccaagccaagcaatggcagaacaaattgcaaaatttgaaagcgagggcaaataagaatggcagtaaaaacttatattgcagcaattacagaagcgcttgatttggcgctcgaaaaagataaagatgcactcatttttggtgaagacgttggacaaaatggtggggttttccgtgctactgatggtctgcaagcaaaatatggagaagaacgtgttttcaatactccacttgctgaatcaggaattggtggaatggcaattggtcttgcaacacaaggtttccacccaattatggaaatccaattcggaacctttatctttgaagttttcgactcaattgctggacaaatgagccggacacgttaccgttttaataacacacgttcaaataatattgtcgtgcgtacaccttatggaatcggaactaaaacgcctgaaatgcacgcggattcaattgaagggctattttcacaaatccccggaattcgtgttgtaatgccttcaaatccagctgatgctaaaggattattgctggcttcaattgaaaataacgaccctgttattttccttgaaaaccttcacctttatcgctcacttaaaggtgaagttcctgaaggttactatactacaccacttgatactgctgcagtcgcta
>63	N operona: 43	first-last	L64373	gene_poz=(601-1602)	lplL	lipoate-protein ligase	null	/position=63770 - 65971 (64370 - 65371)	/lenght=2202 (1002)	/codons=734 (334)	/complement=true	GC-compoz=37.924151696606785%	/LCI1=1.4574574574574575	/LCI2=0.08978978978978981	p_i1=0.20560113715795306	p_i2=0.12856543463097447	/Tai=0.36293946850526526	/Tei=0.21570889116787703	/EEI=2.714746428919247
ttgactatcccggaattgaaaaaaaactctcagacttaatgaaagaaactaaatggccctttagctatatttatagttcgtttaattttgattcattaaaaaaaatacacacttttgattcaaaggctgaagttaattatctgacaaaaaatcttttgaccctaaaaagtcattataaaggcagctcaacagattttatttcaggaattcatccccgaagaacctacgccttcaagcacccacttcttctcaaaagttcaaaaagaccccttcgtctttggacagttaatcaagaaacagaaatacgacaagcttttcaacaacatgtagctggaatcatcaccgattttccggaacgtgccctcgaaattcgtcgagaaatccaagaccagtcaaaatagactggtctttttttcatctatcacaaatgatatctatttcacaatattttgaggtgaaaatcacatagtacagtaattgtaagcgtaaagcatttctctttacattttgtttcacaaagggtataattaaaccgtgcgtgttattttgtcaaacttgtttgacaaaataagcacaagtatttggaagggatgcataaacatgcaatttattaactatctaggtcaagacgcttacacaaatatcgcgatggacagctggctactttatcacctaaaaccaactgagcctgtttttgctttatggcaaaataaacgtgcagttattgtggggcgcaaccaaaacacttttgctgaagtgaatcaagactacattgacagtcatgatgttcaagttgttcgtcgagtatctggcggtggtgcagtttatcatgatgaaggaaacatctgtttcacattttttgttcctgtcgaaaattctggctctgtcaactttaaaaaatttgttcaaccgatgtatgaagcactccatgctgttggaatcaaagctgaaatcactggacgcaatgaccttgaagttgagggtaaaaagatttcgggaaatgcccaacgctatgctggaggttatttgatgcatcacggaaccctcctttgggacactgatgttgaagcaatgattcgttctctcaatgtttctgatgaaaaatttgtcagtaaagcggctaaatcagttcgcgctcgtgtgggaaatatcaaagattttgcccctgaggacttaaccttagatagttttattgacgcattaaaatactatctcacagacgaaggaaaagatggtgaattagttttaactgatgaccaacttagctcaatcaaaaaaatacgagatgagcaatttgcaacttgggattggaattatggcgaatcaccaaaattctccttccaaaatcacgctaaatttactggcggagccattgatattcaagtcaatgttgaaaatggtaaaatcactgaaattaatttccaaggagatttcttaggcgttcgagattggcgagatatcaaagagcaatttattggtcttgaatttgaaccttcagcaattcttgaagtccttgaaacaaataaagaaggacaatattttggaacaattcaaaatactgaactttctgaaatgttcaaagctgactatcgaacagattaagttatttcacaagcataaccttaggaaatttctccaaaaaatgataaatttctaattatagacacataaaatagaaagggaatctattatgtcaaattcagaacaaatcttagatttcaaagcgcagctagaactgcaagacactacatttccaatgcttcaaattcttaacgaagaaggaaaaattgttgacgaagatggtcttaaacgtgcaggactttctgatgaaaaactcgttgaactctttaaaagtatgctttttgcacgtcaagttgacattcgttcaatgaaattagctaaacaaggacgtatgggattctttggacctcacgctggtcaagaagcttctcaaatggcctcatcattcgctttcactgacgaagactggctcttcccaggttatcgtgacttgccacaaatttacgcaaaaggttggccaatttggaaaggtcttctttggtctcgtggacatcaacttggtaatgagtatactaccgatgatggtaaacctgtaaactcatggttcccacaaattatcattggtgctcaatacgttgaagctgctggtgtcgcgctcggactcaaaaaacgtaaaaaaga
>64	N operona: 44	first-last	L1007	gene_poz=(601-1446)	yagA	conserved hypothetical protein	EVIDENCE BY HOMOLOGY BIO15.02 HYPOTHETICAL.	/position=64971 - 67016 (65571 - 66416)	/lenght=2046 (846)	/codons=682 (282)	/complement=true	GC-compoz=33.92434988179669%	/LCI1=1.6844602609727164	/LCI2=0.1291814946619217	p_i1=0.29621735147122785	p_i2=0.2804629718517848	/Tai=0.446798027280939	/Tei=0.3524166746666063	/EEI=2.0696114758507553
aaatcaagaacttgttctagcaacttgttatttacatgatacttatgatgaaaaattaacagatgatgttcctaaacaaaaagttaaagttgcgcaatttttaaatgagcttaaaattgataaaaagctcattgatgaactttttatgattattgacaacatgagtttttcaagtaatttaattgagagaaaaacactctctttgaatggacaaattgtgcaagatgctgaccgccttgatgcaatgggagcttggggaattgtaaggacacttgaatatggttgggcaaaaaatcgagtcttttatgacccaaatctgccacctttagattacaattctaaagaagactatcatagtcaaaaaaataactccacactcaatcatttttatgaaaaattatttttgttaaaagatttattaaatacaaccgaaggaaaaagactaggcgaaaagcgtgataaaataatgcacctttttgtcagccaaatcgaagaagaatacaaggaaactcatctttaatttttactgacagaccctatcagtgcttcttttatggccttgtcagtaaaaattattctcaaatcgaaaggaagtgactaatgtccggcttcacaaaaatagtttttaaacttcataattttcttgacagaaataagatcaaaaataatttgaaattcaagccaagcctcacttctaaaacattggtttttgctcatcgtggttctaaatccaactgtccagaaaatacattggccgcttttcatgaagctgttcgtgtccatgctgacggaattgagcttgatgtccacttatcactcgataatgaattaattgttattcacgatgagaaaattgaccggacaacaaatggtaaaggtcttgtcaaaaatatgaatgctgtagatttaaagaaatttgatgctggttcttggttcaatccaaaatttactgacgaaaaaattccaactttgtcagaggttttaaaattacttacagacctatcatttactggttatttaaatatcgaaattaaaactgataaatttgactatcccggaattgaaaaaaaactctcagacttaatgaaagaaactaaatggccctttagctatatttatagttcgtttaattttgattcattaaaaaaaatacacacttttgattcaaaggctgaagttaattatctgacaaaaaatcttttgaccctaaaaagtcattataaaggcagctcaacagattttatttcaggaattcatccccgaagaacctacgccttcaagcacccacttcttctcaaaagttcaaaaagaccccttcgtctttggacagttaatcaagaaacagaaatacgacaagcttttcaacaacatgtagctggaatcatcaccgattttccggaacgtgccctcgaaattcgtcgagaaatccaagaccagtcaaaatagactggtctttttttcatctatcacaaatgatatctatttcacaatattttgaggtgaaaatcacatagtacagtaattgtaagcgtaaagcatttctctttacattttgtttcacaaagggtataattaaaccgtgcgtgttattttgtcaaacttgtttgacaaaataagcacaagtatttggaagggatgcataaacatgcaatttattaactatctaggtcaagacgcttacacaaatatcgcgatggacagctggctactttatcacctaaaaccaactgagcctgtttttgctttatggcaaaataaacgtgcagttattgtggggcgcaaccaaaacacttttgctgaagtgaatcaagactacattgacagtcatgatgttcaagttgttcgtcgagtatctggcggtggtgcagtttatcatgatgaaggaaacatctgtttcacattttttgttcctgtcgaaaattctggctctgtcaactttaaaaaatttgttcaaccgatgtatgaagcactccatgctgttggaatcaaagctgaaatcactggacgcaatgaccttgaagttgagggtaaaaagatttcgggaaa
>65	N operona: 45	first-last	L1008	gene_poz=(601-1251)	yagB	conserved hypothetical protein	EVIDENCE BY HOMOLOGY BIO15.02 HYPOTHETICAL.	/position=65897 - 67747 (66497 - 67147)	/lenght=1851 (651)	/codons=617 (217)	/complement=true	GC-compoz=31.490015360983104%	/LCI1=1.8641975308641976	/LCI2=0.11805555555555555	p_i1=0.37191928617874576	p_i2=0.2346245783794848	/Tai=0.3465285929512053	/Tei=0.31116212054153636	/EEI=2.2142791042745533
agaaggaatttaccctgaaaatgaagctgctggtcgtttacctggacttgacggaaatgccaaaatgtctaaatctcttggaaacggaattttccttgctgatgacatggacacactcaagaaaaaagtgatgtcaatgtatactgaccctgaccatatcaaagttgaagatcctggtaaaattgaaggaaacatggttttccattatcttgacgtttttggtaaagctgaagatgcagagcaaatttctgaaatgaaagcccaatatcaagcgggtggtcttggtgatgtgaaaacaaaacgtttccttcttgatgttcttgaccgcgaactttcaccaatccgtgaacgtcgtattgagtttgcacaaaatatggactacgtttacgatatgcttaaagcaggctcacttaaggcccaagctgtagccagtcaaactcttgatgaagtcaagtctgctatgggaattaactatttcaaataattcattttcaaattttacttccttagccttactaatcttgaggatttaccagtttacactatttggttttagttgacactggtgtaaactcaagttatttattttggagatttaacttgattgatttaaagaaaattaaaagatttgctcaagaaattcatgataaaaataatgatggacatggctttgaccatattgaacgggtcgttgctcttgctcgaaaaattttactgacagagccgtcagcaaatcaagaacttgttctagcaacttgttatttacatgatacttatgatgaaaaattaacagatgatgttcctaaacaaaaagttaaagttgcgcaatttttaaatgagcttaaaattgataaaaagctcattgatgaactttttatgattattgacaacatgagtttttcaagtaatttaattgagagaaaaacactctctttgaatggacaaattgtgcaagatgctgaccgccttgatgcaatgggagcttggggaattgtaaggacacttgaatatggttgggcaaaaaatcgagtcttttatgacccaaatctgccacctttagattacaattctaaagaagactatcatagtcaaaaaaataactccacactcaatcatttttatgaaaaattatttttgttaaaagatttattaaatacaaccgaaggaaaaagactaggcgaaaagcgtgataaaataatgcacctttttgtcagccaaatcgaagaagaatacaaggaaactcatctttaatttttactgacagaccctatcagtgcttcttttatggccttgtcagtaaaaattattctcaaatcgaaaggaagtgactaatgtccggcttcacaaaaatagtttttaaacttcataattttcttgacagaaataagatcaaaaataatttgaaattcaagccaagcctcacttctaaaacattggtttttgctcatcgtggttctaaatccaactgtccagaaaatacattggccgcttttcatgaagctgttcgtgtccatgctgacggaattgagcttgatgtccacttatcactcgataatgaattaattgttattcacgatgagaaaattgaccggacaacaaatggtaaaggtcttgtcaaaaatatgaatgctgtagatttaaagaaatttgatgctggttcttggttcaatccaaaatttactgacgaaaaaattccaactttgtcagaggttttaaaattacttacagacctatcatttactggttatttaaatatcgaaattaaaactgataaatttgactatcccggaattgaaaaaaaactctcagacttaatgaaagaaactaaatggccctttagctatatttata
>66	N operona: 46	first-last	L0358	gene_poz=(601-1626)	trpS	tryptophanyl-tRNA synthetase	EVIDENCE BY HOMOLOGY BIO12.01 Amino acyl tRNA	/position=66664 - 68889 (67264 - 68289)	/lenght=2226 (1026)	/codons=742 (342)	/complement=true	GC-compoz=38.79142300194932%	/LCI1=1.4173998044965788	/LCI2=0.0900293255131965	p_i1=0.1906562738509755	p_i2=0.12937138785947405	/Tai=0.2693668700964956	/Tei=0.21643424907352665	/EEI=3.9973953150629837
agtttctgtaaaaatttgagaactttcagcagaaattgtgccaaaaccattttctaaagtgtcctcccaatgtgctgatgcagtagagatatttttcatttttttcctccttaatagaactgtgcaattgctttatgaattgaatacttaagttgtatttgtaattctctcttgtaatttgagtatatctttttgcaattgtgaattcaagcaaattgattttctactttttaaagtttgacagttcattacgaaaagtgtaaaatttaaaacaacaagaaagtaactttgattttgaaatctttaggaagttggtggttgtgcaaaccaacgttttcagcaaagtgaatgggcttgtgattaactaataaatttgatttaaaaaaataaagaatcacggccgcttccgttacagagcaacttgttttttgacaagttctaagaaaatcatttgattttaaatttacggtggcaccgcgctcaaagcgcccgtaggactttttatagttctatgggtgctttttttattttttatttagtgtaaaccagtttacactcttcaataatcaatctaatccaaacacacataaggagaacaaaatgacaaaaccaactattttaactggagaccgtccaacaggaaaacttcacatcggccactatgtaggctctttgcaaaatcgtgtcaaaatgcaaaatgaagataaatacaatatgtttgtctttttagctgaccaacaagctttaactgaccatgcaaaagaacctgaactcattcgtcaatctgtcggtgatgttgcccttgactacttagcagcaggacttgaccctgaaaaatcaaccattttcattcaaagtcaaattcctgaactggctgaactttcaatgtattatatgaatttagtttcacttgcccgccttgaacgcaatcctactgtaaaaacagagattgcacaaaaagcttttggtgaatcaatccctgccggctttttagtgtatccagtttctcaagctgctgatattactgcttttaaagccactcatgttccagtcggaaatgatcaaaaaccaatgattgaacaaacacgagaaattgttcgctcatttaataatgcttatcacacagatgttttagttgaaccagaaggaatttaccctgaaaatgaagctgctggtcgtttacctggacttgacggaaatgccaaaatgtctaaatctcttggaaacggaattttccttgctgatgacatggacacactcaagaaaaaagtgatgtcaatgtatactgaccctgaccatatcaaagttgaagatcctggtaaaattgaaggaaacatggttttccattatcttgacgtttttggtaaagctgaagatgcagagcaaatttctgaaatgaaagcccaatatcaagcgggtggtcttggtgatgtgaaaacaaaacgtttccttcttgatgttcttgaccgcgaactttcaccaatccgtgaacgtcgtattgagtttgcacaaaatatggactacgtttacgatatgcttaaagcaggctcacttaaggcccaagctgtagccagtcaaactcttgatgaagtcaagtctgctatgggaattaactatttcaaataattcattttcaaattttacttccttagccttactaatcttgaggatttaccagtttacactatttggttttagttgacactggtgtaaactcaagttatttattttggagatttaacttgattgatttaaagaaaattaaaagatttgctcaagaaattcatgataaaaataatgatggacatggctttgaccatattgaacgggtcgttgctcttgctcgaaaaattttactgacagagccgtcagcaaatcaagaacttgttctagcaacttgttatttacatgatacttatgatgaaaaattaacagatgatgttcctaaacaaaaagttaaagttgcgcaatttttaaatgagcttaaaattgataaaaagctcattgatgaactttttatgattattgacaacatgagtttttcaagtaatttaattgagagaaaaacactctctttgaatggacaaattgtgcaagatgctgaccgccttgatgcaatgggagcttggggaattgtaaggacacttgaatatggttgggcaaaaaatcgagtcttttatgacccaaatctgccacctttagattacaattctaaagaagactatc
>67	N operona: 47	first-last	L68759	gene_poz=(601-1038)	osmC	osmotically inducible protein	EVIDENCE BY HOMOLOGY BIO14.01 Adaptations and	/position=68191 - 69828 (68791 - 69228)	/lenght=1638 (438)	/codons=546 (146)	/complement=false	GC-compoz=38.81278538812785%	/LCI1=1.2735632183908046	/LCI2=0.05333333333333334	p_i1=0.14062810190738897	p_i2=0.03358173388409953	/Tai=0.3322564754029297	/Tei=0.13022356049568956	/EEI=3.0049308565131247
attttgcattttgacacgattttgcaaagagcctacatagtggccgatgtgaagttttcctgttggacggtctccagttaaaatagttggttttgtcattttgttctccttatgtgtgtttggattagattgattattgaagagtgtaaactggtttacactaaataaaaaataaaaaaagcacccatagaactataaaaagtcctacgggcgctttgagcgcggtgccaccgtaaatttaaaatcaaatgattttcttagaacttgtcaaaaaacaagttgctctgtaacggaagcggccgtgattctttatttttttaaatcaaatttattagttaatcacaagcccattcactttgctgaaaacgttggtttgcacaaccaccaacttcctaaagatttcaaaatcaaagttactttcttgttgttttaaattttacacttttcgtaatgaactgtcaaactttaaaaagtagaaaatcaatttgcttgaattcacaattgcaaaaagatatactcaaattacaagagagaattacaaatacaacttaagtattcaattcataaagcaattgcacagttctattaaggaggaaaaaaatgaaaaatatctctactgcatcagcacattgggaggacactttagaaaatggttttggcacaatttctgctgaaagttctcaaatttttacagaaactccctataatttcaaagcacgttcagaaagtcaagctcatattaccacaccagaagaacttttgggagctgctcatgcagcctgttttagtatggcattctcaatggttttaggacaaaaaggcttagtagcaacttctattgacacaacggcagatgttacttttgaagcaacagcagatggtccagcgattacaaaaattaaattgactaatcgttcagtggtaccaggactttctgaagctgattttcaagaaattgccaaagtagtaaaggaaagctgtccagtatctaaggctctgtcaggagttgatattgaacttgaagcgactttaggctagtctattttatagaataaatgaaaaactaagttatcaatgaatagcttagttttttgcataaactggtgaaataatgactaaaaatgaggcctttctgatataatttaactaacaataaatttaacaaagtcttaacttaattaaaataagtgaggtttcaatgaaagaaaataaattattatcaccggcagccatttttctgttgggtgtgaattccattattggttcaggaattttcttactttctggcaaaatttatgaagatgcaggaatttggagtttactggctattttatgtgctggtttatcgatttttgtgattgcttttgcttatgccaacatgagtaagatttattcaaaaaatggtggagcttttgtttatgctaaagaaacttttgggcgttttccaggctttattgtgggaatggtgacatggttgctaggtacagtgacactagctacagaggtttcggttttactgacagcaatgaaaatgattcttccaaatcttaatagtcggttgattggcatcattattattttagccctaggaatcatctcctattttgggagttcaattattgctggtttagacaatct
>68	N operona: 48	first-last	L69353	gene_poz=(601-1914)	yagE	amino acid permease	EVIDENCE BY HOMOLOGY BIO13.02 TRANSPORT AND BINDING	/position=68789 - 71302 (69389 - 70702)	/lenght=2514 (1314)	/codons=838 (438)	/complement=false	GC-compoz=35.54033485540335%	/LCI1=1.3333333333333333	/LCI2=0.11670480549199083	p_i1=0.16066925103332427	p_i2=0.22916589703698506	/Tai=0.4810335181419739	/Tei=0.3062493073332866	/EEI=1.868366172383097
aaatgaaaaatatctctactgcatcagcacattgggaggacactttagaaaatggttttggcacaatttctgctgaaagttctcaaatttttacagaaactccctataatttcaaagcacgttcagaaagtcaagctcatattaccacaccagaagaacttttgggagctgctcatgcagcctgttttagtatggcattctcaatggttttaggacaaaaaggcttagtagcaacttctattgacacaacggcagatgttacttttgaagcaacagcagatggtccagcgattacaaaaattaaattgactaatcgttcagtggtaccaggactttctgaagctgattttcaagaaattgccaaagtagtaaaggaaagctgtccagtatctaaggctctgtcaggagttgatattgaacttgaagcgactttaggctagtctattttatagaataaatgaaaaactaagttatcaatgaatagcttagttttttgcataaactggtgaaataatgactaaaaatgaggcctttctgatataatttaactaacaataaatttaacaaagtcttaacttaattaaaataagtgaggtttcaatgaaagaaaataaattattatcaccggcagccatttttctgttgggtgtgaattccattattggttcaggaattttcttactttctggcaaaatttatgaagatgcaggaatttggagtttactggctattttatgtgctggtttatcgatttttgtgattgcttttgcttatgccaacatgagtaagatttattcaaaaaatggtggagcttttgtttatgctaaagaaacttttgggcgttttccaggctttattgtgggaatggtgacatggttgctaggtacagtgacactagctacagaggtttcggttttactgacagcaatgaaaatgattcttccaaatcttaatagtcggttgattggcatcattattattttagccctaggaatcatctcctattttgggagttcaattattgctggtttagacaatctgacttcttttgtgaaaattgtcttagttcttgtttttatttttacttgtctatggttggtacgtggtcttaatttttcaagtccaaatttactgacagcttcgtcagcaaatttaggtggctttaaaggatttctgtcagcttacggtactgtgttctttttcttcaccggcttttcatttctaccggtgaatgctgaaaaaatgaaaaatccagcaaaaaatttaccaaaaatgatgtcccttgtcatgttaacctgtttggctgtttatctgattattcaaaccattaccattggggcattggggccagaactgactaaaacacttgtgcctgcggcaacagcttttagtaaaatcgtgggtagcattggaattccgctctttgttgtcggaatatgtttttcaatttttggtgttattgttgcgaccacttttaatacaccaacaattttagccagtttggctcaggctcatgaagatgtgcctatgtttgtttctaaaaataatcgctttggaacccccacttgggcaattattttgacgacagtttgtggaatagctctctttttgagtggaaattatgtttttctgagtggcctgactgtctttatgagttttgttcaatatttatcaactggacttgctaacattaagaaaaaattccttttgattggaattggttcggttctcttttcattggttttactgacaagctttactttatccgtcctaattttaggtttaggaatcttgatattacttgttatgatttattttgtcgttaaattagatgatgatgaacgtgaaaaatggctcaaagaacaccaagaaaagtcaaaaggagcagatgtcaatactgttaaacgtttgtaagtaatttttagatattttattttactgaagaaagctgtcagtaaaataaggagaaaaatatgacaaaaaaagaatatacattttggttgttgagcagtatttttttaataattggtctaattttgcaattcatccccagtcattcaatacaaaatgctagttttactgctttaataattggactagttttagtttttttcattaaggacaaaaatgaatcgagaaaaccattacccgaaaagttttatcagaaaaaagttttttgggcttggatttttattccactctttgtaattttgtttatttattctatttttttgaaaaaagagtctccttataattttatgatgataattttagttgttgatatgattatctttaactatttcggtacgaagtataaatggtagataaaaaaatactgacagctcaattctgtcagtaaaaaaactcggtttctcgagttttttatttgtccattttttcaaaatgttcgactaatttaccagaaacatctgattccaacattttatgaatttgtttcaaggcagaggcaatcgccaattcacttgaatttccgtgagctttaacaacaggtgc
>69	N operona: 49	first-last	L70747	gene_poz=(601-951)	yahC	unknown protein	EVIDENCE BY GENEMARK BIO16.01 UNKNOWN. General.	/position=70162 - 71712 (70762 - 71112)	/lenght=1551 (351)	/codons=517 (117)	/complement=false	GC-compoz=25.64102564102564%	/LCI1=2.4166666666666665	/LCI2=0.03017241379310346	p_i1=0.5945806225322738	p_i2=0.006318187608454861	/Tai=0.3721474474412457	/Tei=0.10568636884760939	/EEI=1.7839992668335478
tgcggcaacagcttttagtaaaatcgtgggtagcattggaattccgctctttgttgtcggaatatgtttttcaatttttggtgttattgttgcgaccacttttaatacaccaacaattttagccagtttggctcaggctcatgaagatgtgcctatgtttgtttctaaaaataatcgctttggaacccccacttgggcaattattttgacgacagtttgtggaatagctctctttttgagtggaaattatgtttttctgagtggcctgactgtctttatgagttttgttcaatatttatcaactggacttgctaacattaagaaaaaattccttttgattggaattggttcggttctcttttcattggttttactgacaagctttactttatccgtcctaattttaggtttaggaatcttgatattacttgttatgatttattttgtcgttaaattagatgatgatgaacgtgaaaaatggctcaaagaacaccaagaaaagtcaaaaggagcagatgtcaatactgttaaacgtttgtaagtaatttttagatattttattttactgaagaaagctgtcagtaaaataaggagaaaaatatgacaaaaaaagaatatacattttggttgttgagcagtatttttttaataattggtctaattttgcaattcatccccagtcattcaatacaaaatgctagttttactgctttaataattggactagttttagtttttttcattaaggacaaaaatgaatcgagaaaaccattacccgaaaagttttatcagaaaaaagttttttgggcttggatttttattccactctttgtaattttgtttatttattctatttttttgaaaaaagagtctccttataattttatgatgataattttagttgttgatatgattatctttaactatttcggtacgaagtataaatggtagataaaaaaatactgacagctcaattctgtcagtaaaaaaactcggtttctcgagttttttatttgtccattttttcaaaatgttcgactaatttaccagaaacatctgattccaacattttatgaatttgtttcaaggcagaggcaatcgccaattcacttgaatttccgtgagctttaacaacaggtgctttaagaccaacaaaagcagctccaccagctccatctgtactcatcaaatctttaagtacagacaaaggttttttaattagagccccaccaattttagtggtgacactaccagccatgatggctgattttatttctttcatgagaacagttgctgttccttcaatcgcttttaaaatggcgtttcccgtgaaaccatcggttactacaacatcagccccacctgaaagtaaatcacgagattcaatatttccgatgaagttgatttcagacatagctgacaaaatttcatgcgcttctttgacagttggcgaacctttagattcttcggcaccattagaaatcaaagcaacacgtggtttattgatgccgcgaacattttcagcgtaatatgaacccaaaatggcaaaat
>70	N operona: 50	first-last	L71174	gene_poz=(601-1596)	plsX	fatty acid/phospholipid synthesis protein	EVIDENCE BY HOMOLOGY BIO07.01 FATTY ACID AND	/position=70571 - 72766 (71171 - 72166)	/lenght=2196 (996)	/codons=732 (332)	/complement=true	GC-compoz=39.859437751004016%	/LCI1=1.498489425981873	/LCI2=0.2381671701913393	p_i1=0.22129583999085178	p_i2=0.6915124032780625	/Tai=0.31026221212499083	/Tei=0.7223611629502562	/EEI=3.072785421929266
aaaaatgactatttaatttctggccttaaaggtgcttattatcctgaaggtatttctaaagaataccttactcatgcaaaactttattaccctaactgtcaactttaccatcgcttagatgaaattgatgacaaattgctcaaggttacaaccaacttccccgaagaccacgtccgtgactgtgagcaatggattacagacagactctctttcgtaagggcaacaacaactggttttactagtattgacatcgtgccaaatggtatttctaaagcttctggtttggtacatttgttagcacattttaactggctccctgaaaatttagctgtttttggtgaccaaatgaatgatttggaaatgtttgaatacgctggttcttcttttgctgtcagtaacgcagcgcctgaaattcttgaactagctgataaagtcattctttctaatgacgaagatgctgtactggttgagattgaaaatattttaaatgaagaataattttattcaatagatttcctattgtgaaaaaaagtgactatctggtcactttttttgttataattttaatgagagattatttgatttggagaaaataaaaatatgaaaattgcaattgatgcaatgggaggagattttgctcccgaaaatattgtcaaaggtgtaaacttggcaaagaaagaactttctgatgttaccttccaactctacggagatggggcaaaaattcgtcaatttttagacgatgaaacaaatattgagattgttgaaacaactgaaatcattgattttcatgatgatccagttgctgccattaaatcaaaaaaagacagctcacttgtccgagctgtgactgctgtgaaaaaaggagaggctgatgcagtcttgtctgccggctcaactggtgcacttttaaccgccggcttacttttggttaagagaattaagcaagtgtcacgtccagccttgatgtcaaccttaccgacagctgatggtcgcggttttgatatgcttgatttgggagcaaatactgaaaatacggcccaccacttagttgattttgccattttgggttcatattacgctgaaaatgttcgcggcatcaataaaccacgtgttgctttgatttctaatggtgccgaagaatctaaaggttcgccaactgtcaaagaagcgcatgaaattttgtcagctatgtctgaaatcaacttcatcggaaatattgaatctcgtgatttactttcaggtggggctgatgttgtagtaaccgatggtttcacgggaaacgccattttaaaagcgattgaaggaacagcaactgttctcatgaaagaaataaaatcagccatcatggctggtagtgtcaccactaaaattggtggggctctaattaaaaaacctttgtctgtacttaaagatttgatgagtacagatggagctggtggagctgcttttgttggtcttaaagcacctgttgttaaagctcacggaaattcaagtgaattggcgattgcctctgccttgaaacaaattcataaaatgttggaatcagatgtttctggtaaattagtcgaacattttgaaaaaatggacaaataaaaaactcgagaaaccgagtttttttactgacagaattgagctgtcagtatttttttatctaccatttatacttcgtaccgaaatagttaaagataatcatatcaacaactaaaattatcatcataaaattataaggagactcttttttcaaaaaaatagaataaataaacaaaattacaaagagtggaataaaaatccaagcccaaaaaacttttttctgataaaacttttcgggtaatggttttctcgattcatttttgtccttaatgaaaaaaactaaaactagtccaattattaaagcagtaaaactagcattttgtattgaatgactggggatgaattgcaaaattagaccaattattaaaaaaatactgctcaacaaccaaaatgtatattctttttttgtcatatttttctccttattttactgacagctttcttcagtaaaataaaatatctaaaaattacttacaaacgtttaacagtattgacatctgctccttttgacttttcttggtgttctttgagccatttttcacgttcatcatcatctaatttaacgacaaaataaatcataacaagtaatatcaagattcctaa
>71	N operona: 51	first-last	L1009	gene_poz=(601-1413)	yahA	conserved hypothetical protein	EVIDENCE BY HOMOLOGY BIO15.02 HYPOTHETICAL.	/position=71669 - 73681 (72269 - 73081)	/lenght=2013 (813)	/codons=671 (271)	/complement=true	GC-compoz=35.42435424354243%	/LCI1=1.3938271604938273	/LCI2=0.08308641975308645	p_i1=0.18205106121132072	p_i2=0.10684112789941004	/Tai=0.3566493389250912	/Tei=0.19615701510946904	/EEI=2.780517582631827
atatcttccaaaagataataccaaagattttgatacaagtgactctattcttgactggttgcgtcaatttgtattgacaaaagaggaagacgataatacttaccttcgcggtttccttggacgtatgcttttcaaaggtgaagaatctttaaaagctgtcaatgtcctctcagggggagaaaaagttcgtgtcatgctttctaaaatgatgcttcaacgagctaatgtgcttgttcttgatgacccaactaatcacttggatttggaatctatttctgcacttaatgatggtttgaaatcatttaaaggctcaatcctctttgcttcacatgaccatgaattcattaatactattgccaatcacattgttgttcttggtaaatctggtgtcattgaccgtattggtgaaacttatgatgatttcttagataatgcagaagtacaagaaaaagtaaaagcactctgggccgattaaatttattattatttagttcgtttacactgttgtgtaaaccaagtttacagttctgtcagtaaaatttactgacagaattcattttcatccactgttagcgctaacagtggactgggggagaagtcatgaatcaaaatttaaaactttttgcgacagatatggacggaacttttctgcacaatgaccattcgtataatcacaaaaaactcgctgaagtaattaaaaaaattcaagatagaaatcttctttttgctgcttcttctggacgttctttacttggtttgattgaggttttttcagaatataaagatcaaatggcttttgttgctgagaatggtggagttgttgcttataaaggagaaattctctttgcaaaagatttgactgttgctcaaactcaagaattaattgatgacttgcaagagatgccgtttagtcccaaaaatgactatttaatttctggccttaaaggtgcttattatcctgaaggtatttctaaagaataccttactcatgcaaaactttattaccctaactgtcaactttaccatcgcttagatgaaattgatgacaaattgctcaaggttacaaccaacttccccgaagaccacgtccgtgactgtgagcaatggattacagacagactctctttcgtaagggcaacaacaactggttttactagtattgacatcgtgccaaatggtatttctaaagcttctggtttggtacatttgttagcacattttaactggctccctgaaaatttagctgtttttggtgaccaaatgaatgatttggaaatgtttgaatacgctggttcttcttttgctgtcagtaacgcagcgcctgaaattcttgaactagctgataaagtcattctttctaatgacgaagatgctgtactggttgagattgaaaatattttaaatgaagaataattttattcaatagatttcctattgtgaaaaaaagtgactatctggtcactttttttgttataattttaatgagagattatttgatttggagaaaataaaaatatgaaaattgcaattgatgcaatgggaggagattttgctcccgaaaatattgtcaaaggtgtaaacttggcaaagaaagaactttctgatgttaccttccaactctacggagatggggcaaaaattcgtcaatttttagacgatgaaacaaatattgagattgttgaaacaactgaaatcattgattttcatgatgatccagttgctgccattaaatcaaaaaaagacagctcacttgtccgagctgtgactgctgtgaaaaaaggagaggctgatgcagtcttgtctgccggctcaactggtgcacttttaaccgccggcttacttttggttaagagaattaagcaagtgtcacgtccagccttgatgtcaaccttaccgacagctgatggtcgcggttttgatatgcttgatttgggagcaaatactgaaaatacggcccaccacttagttgattttgccattttgggttcatattacgctgaaaatgttcgcggc
>72	N operona: 52	first-last	L73210	gene_poz=(601-2238)	yahG	ABC transporter ATP binding protein	EVIDENCE BY HOMOLOGY BIO13.01 TRANSPORT AND BINDING	/position=72607 - 75444 (73207 - 74844)	/lenght=2838 (1638)	/codons=946 (546)	/complement=true	GC-compoz=38.156288156288156%	/LCI1=1.3547400611620795	/LCI2=0.09810397553516825	p_i1=0.16811529662673308	p_i2=0.15762359102694723	/Tai=0.3126116125543784	/Tei=0.24186123192425252	/EEI=3.6853056263843182
ttaggtagtctattttcaattctactgtttatttatgttgtaaatatttctgtagatgccaaagaaagttaggagaaggataaaatatgaataaaaactatttataggagccttaattttttagtcctaacattatttatttggggataggaattcctgccgtgcttatctttaatcagttgggatattcttcaaatgttttcataacatttatcgaatttaatggaattggttttgtggctttagctatttcaattattttattcattaaaaatagcgataaataaaaaaatgagcggtaaccagccgctcattcttttgtttaggagtaaactttatgaaaaattttattggaataaatatattatagtcaccctgacttaagtaatgctaaaattacgctaaattgaaactaaacttcgtctttttgtaagaacatgaatgaaaaacttgtcaagatttataaaaaagtgggctttataaagtccaagatttatgataaaataagggcagaatgcttattttttagcacaaaagtagtcaaactactttatcgaaaaatatttgagaatttttctcatcaataaaaaaggaaaatatatgcttacagtatctgatatttcattacaattctctgaccgcaagctttttgacgaagtaaacatcaagtttacaccgggaaactgttacggtttaatcggtgccaatggggctggtaaatcaactttcttgaaaatcttggacggtgaaattcaaccaacaacaggtcacatctcaatggggccaaacgaacgcatgtctgttcttcgtcaaaatcattacgattacgaagaccaaacaccacttgatgtcgtgatgatggggaatgaaaaacttttcgccattaatcaagaaaaaaatgccatttacatgaatcctgatgcgacagatgatgacttcatgaaagctgccgaacttgaggcagaatttggcgaaatgggtggttatgaagccgaagctgacgctgctcgtcttttgcaaaacctcggaattaaagctgaacaacatacagatttgatggccaatttgacttctggcgaacacgttaaagtccttcttgctaaagcactttttggtaaacctgatgttcttcttcttgacgaaccgaccaatggacttgatattcaagcaatagcttggcttgaagaatttttgattaattttgaaaataccgttatcgttgtttcccatgaccgccacttcttgaacaatgtttgtacttacatggcagaccttgactatggtaaaatcaaactttacccagggaactatgatttctggaaagagtcttctgaacttgctcttcgcttgcaaggtgaccaaaaccgtaaagctgaagagaaaattgccgagttgaaagagtttatcgctcgtttctctgctaatgcgtctaaatcaaaacaagcaacatcacgtaagaaaatgcttgataaaattgaagttgaagaattcgttccttcatcacgcaaatatccattcgttggttttgaacaagaacgcgaaatcggtaatgatttacttcgtgtagaaaatctttcagttgcgattgaaggagaaatgattatcgaaaatacttcattcatcttaaatcctggtgataagaccgtattcattggtcaaaacgatattcaacaaacaacgttacttcgtgctttaatggatgatgtagaagataattggaccgtaactggtgatattaaatggggagttacatcttctcgttcatatcttccaaaagataataccaaagattttgatacaagtgactctattcttgactggttgcgtcaatttgtattgacaaaagaggaagacgataatacttaccttcgcggtttccttggacgtatgcttttcaaaggtgaagaatctttaaaagctgtcaatgtcctctcagggggagaaaaagttcgtgtcatgctttctaaaatgatgcttcaacgagctaatgtgcttgttcttgatgacccaactaatcacttggatttggaatctatttctgcacttaatgatggtttgaaatcatttaaaggctcaatcctctttgcttcacatgaccatgaattcattaatactattgccaatcacattgttgttcttggtaaatctggtgtcattgaccgtattggtgaaacttatgatgatttcttagataatgcagaagtacaagaaaaagtaaaagcactctgggccgattaaatttattattatttagttcgtttacactgttgtgtaaaccaagtttacagttctgtcagtaaaatttactgacagaattcattttcatccactgttagcgctaacagtggactgggggagaagtcatgaatcaaaatttaaaactttttgcgacagatatggacggaacttttctgcacaatgaccattcgtataatcacaaaaaactcgctgaagtaattaaaaaaattcaagatagaaatcttctttttgctgcttcttctggacgttctttacttggtttgattgaggttttttcagaatataaagatcaaatggcttttgttgctgagaatggtggagttgttgcttataaaggagaaattctctttgcaaaagatttgactgttgctcaaactcaagaattaattgatgacttgcaagagatgccgtttagtcccaaaaatgactatttaatttctggccttaaaggtgcttattatcctgaaggtatttctaaagaataccttactcatgcaaaactttattaccctaactgtcaactttaccatcgcttagatgaaattgatgacaaattgctcaaggttacaaccaacttcc
>73	N operona: 53	first-last	L75975	gene_poz=(601-1881)	cysD	O-acetylhomoserine sulfhydrylase	EVIDENCE BY HOMOLOGY BIO01.08 Serine family.	/position=75372 - 77852 (75972 - 77252)	/lenght=2481 (1281)	/codons=827 (427)	/complement=true	GC-compoz=39.89071038251366%	/LCI1=1.1846635367762128	/LCI2=0.10876369327073554	p_i1=0.11304476553794575	p_i2=0.19770528446176644	/Tai=0.4622471078095024	/Tei=0.2779347560155898	/EEI=2.121579774371285
aatggtctgacgttttggacctcgaagttgcccaatttggtatccgttcagtttgtgttcaacctggtggaactcagtcaagctggggaaatattgccctagaaaattctaaaaagaatatgagttcaaactctgcttaccaacctttggtaaattctgttgcttcaggacttgaccgttttatgaaaaatagtgctaaagcttctgatttagctgaagttttttataaagctgcgacggagattaaaccgagccttcgctacctccactctttcggtgataaattcatggtaaatgttgctcgtaaacatccaaaaatctttcgtaaagctcttcttattacaatgcgttactttgaaaagcacaatcaataaaaatacaaccttgagttgtatttttttatttctacttttaaaagttctatcagctccattaaaaaatcatatcgatagaattttctgaatttcttataattataataagttttatagctaaaggagaaagctatggttcaagaattgctgacgaataatcaacgaatgtgattaacgactattttttatactaactaaaattttcaaaaataggagaaaaaaaactatgactaatcacaattataaattcgacactttgcaagtccatgcaggacaagtccctgatcctgtcacgggttcacgcgccgttccgctctatcaaacaacttctttcgtttttaacaattcagaccatgccgaagctcgttttgctttacaagatcctggagctatttattcacgtttaggaaatccaaccaacgatgtttttgaagcacgcatcgcagctcttgaaggtggaagtgcagcccttggtgttggttctggctcagccgctattacctatgccatcttgaatatcgctacagtcggtgataatattgtttccgcaagtaccctttatggtggaacctatcaccttttttctgggactttaccaaaatatggaattacaactaaatttgtcaatccagatgacccgaagaattttgaagaggcgattgatgaaaaaaccaaagctatttattatgaaactttgggcaatccgggaaataatgtgattgattatgatgccattggtcaaattgctaaaaaacatggaattcccgttattgttgatgcaacgtttactacccctgtgacctttaaaccatttgaacatggtgctaatgtaattgttcattcagcaacgaaattcattggcggtcatggtacttctattggtggagtcatcgttgatggcggaaactttgattgggcaaatggtaattttcctgattttacacaagctgatgaaagctacaatgggattaaatttgccgaattgggtgaaattgcttttgtgactcgggttagagctattttattacgtgatacgggtgcggctttatcaccttttcattcttggcttttcttacaggggctagaaacactctcactccgggtagaacgtcacatctccaatactaaaaagattgtagaatttttagacaatcatcctaaggtggaacttgttaaccatcctctgcttgaaagtaattcctatcatgcgctctatcagaaatattatccaaaagatgctggatctatctttacctttgaactcaaagacaaagatgagaaaaaagcgcgtgatttgattgatcatcttgaaattttctcacttctagccaacgttggagataccaaatcattggccattcatcctgcttcgaccactcaccagcagctgaatgccgaagaacttgctagtgcagggatttccaaaggaaccattcgattatcggttggtattgaagatgtaactgacttgattgctgatttagagcaagcattagaaaaaatataaaaaaatgagcggtaaccagccgctcattcttttgtttaggagtaaactttatgaaaaattttattggaataaatatattatagtcaacttgacttaagttttactaaaactaggctaaaatgaaacttgatttatacttgtatgctaaacatacaaaaaaattatctttgtggcttctagcattgatttaaaactgtacaatcctactaacacattttacttatctaaggagaaacaatgtcatatacaggttacggaaaaaactttaggttaatccgcgaacaaaaaggattgcctttgtcctaatttcaaaaagtaggaatcgactttttgatatcaatgatttaattttaaatactcttggagcaatattggctttagctttttaaacttactcaaatattttttagaaattagaagttgttttaggaagaatatttgttggtgtttcataaaaaacagccttatcccagaaacatttatggaagtttggcgaacgttaggattgggatttattaacaagtctattaggtagtctattttcaattctactgtttatttatgttgtaaatatttctgtagatgccaaagaaagttagg
>74	N operona: 54	first-last	L77482	gene_poz=(601-1434)	yahI	short-chain type dehydrogenase	EVIDENCE BY HOMOLOGY BIO06.01 ENERGY METABOLISM.	/position=76879 - 78912 (77479 - 78312)	/lenght=2034 (834)	/codons=678 (278)	/complement=true	GC-compoz=38.968824940047966%	/LCI1=1.3610108303249098	/LCI2=0.12948255114320095	p_i1=0.1703219629738214	p_i2=0.28172037667530414	/Tai=0.35975433277062685	/Tei=0.3535483390077737	/EEI=2.843341056977888
gctggaactactggaatagctggtgcaggaaccacaggaactgggttaccagctgcataaatactgtttttatccgtcgcatgtaaaacgaataattgtgagttgtctcttttagcaaggacaatagcttcttttaacgcttcttctgcctgctcagatccatcaattgcgactaggatttttttataatttttactcattgtaaccgtcctcctcactacaattttacgttatttcagagagcaagtccaattaaacgctgtacaatttattctataaaccatttataaaaaatcactttcttactaagaatgcttcaaactagcattatcactcaatcatcaggtccttatagttagaattgatttatagaaaagggattctaaaaatacaaaaacattttctttttcatttaagtttcatttcagcattataacgtataatagtttccatactcctaaataaacttttttcataaatactcctaaaacttccgtttactccgcggaagtttttttagcctttgatttactaaagtggtataattacttttaaaatcatgaaaacaagatacagacaaattgaaaggactctaaagagatgacacaaaaaattgttgcaatcacaggtgcttcaaatggaatgggatttgaggcagcagaactttttgccaaacggggttggaaagtatacgctggggcacgccgcgttgaaaaaattccacaatatgaaaacaacatcaaagcactaaaactggatgttactagctctgaatcaaaccaagcttttgtgaaaaaaattttagatgaggcaggtcatattgacgtcctcatcaataatgcaggttatggcgaatacggaccagccgaagaaatcccaatggataaaattcgcaatcagtttgaaaccaacttctttggtgcggttgaattaactcaacttgtcttaccaacaatgagagctcaaaattatggacgaattgttaatatttcatcaattggtggagatgtctatatgccacttggtgcttattatcatgctacaaaagccgcccttcaacaatggtctgacgttttggacctcgaagttgcccaatttggtatccgttcagtttgtgttcaacctggtggaactcagtcaagctggggaaatattgccctagaaaattctaaaaagaatatgagttcaaactctgcttaccaacctttggtaaattctgttgcttcaggacttgaccgttttatgaaaaatagtgctaaagcttctgatttagctgaagttttttataaagctgcgacggagattaaaccgagccttcgctacctccactctttcggtgataaattcatggtaaatgttgctcgtaaacatccaaaaatctttcgtaaagctcttcttattacaatgcgttactttgaaaagcacaatcaataaaaatacaaccttgagttgtatttttttatttctacttttaaaagttctatcagctccattaaaaaatcatatcgatagaattttctgaatttcttataattataataagttttatagctaaaggagaaagctatggttcaagaattgctgacgaataatcaacgaatgtgattaacgactattttttatactaactaaaattttcaaaaataggagaaaaaaaactatgactaatcacaattataaattcgacactttgcaagtccatgcaggacaagtccctgatcctgtcacgggttcacgcgccgttccgctctatcaaacaacttctttcgtttttaacaattcagaccatgccgaagctcgttttgctttacaagatcctggagctatttattcacgtttaggaaatccaaccaacgatgtttttgaagcacgcatcgcagctcttgaaggtggaagtgcagcccttggtgttggttctggctcagccgctattacctatgccatcttgaatatcgctacagtcggtgataatattgtttccgcaagtaccctttatggtggaacctatcaccttttttctgggactttaccaaa
>75	N operona: 55	first-last	L1010	gene_poz=(601-1068)	yahB	conserved hypothetical protein	EVIDENCE BY HOMOLOGY BIO15.02 HYPOTHETICAL.	/position=78113 - 79780 (78713 - 79180)	/lenght=1668 (468)	/codons=556 (156)	/complement=false	GC-compoz=38.034188034188034%	/LCI1=1.1118279569892473	/LCI2=0.07634408602150536	p_i1=0.09261773008765596	p_i2=0.08674047882980217	/Tai=0.33208343043300015	/Tei=0.17806643094682195	/EEI=2.6081410626080515
atttttttcacaaaagcttggtttgattcagagctagtaacatccagttttagtgctttgatgttgttttcatattgtggaattttttcaacgcggcgtgccccagcgtatactttccaaccccgtttggcaaaaagttctgctgcctcaaatcccattccatttgaagcacctgtgattgcaacaattttttgtgtcatctctttagagtcctttcaatttgtctgtatcttgttttcatgattttaaaagtaattataccactttagtaaatcaaaggctaaaaaaacttccgcggagtaaacggaagttttaggagtatttatgaaaaaagtttatttaggagtatggaaactattatacgttataatgctgaaatgaaacttaaatgaaaaagaaaatgtttttgtatttttagaatcccttttctataaatcaattctaactataaggacctgatgattgagtgataatgctagtttgaagcattcttagtaagaaagtgattttttataaatggtttatagaataaattgtacagcgtttaattggacttgctctctgaaataacgtaaaattgtagtgaggaggacggttacaatgagtaaaaattataaaaaaatcctagtcgcaattgatggatctgagcaggcagaagaagcgttaaaagaagctattgtccttgctaaaagagacaactcacaattattcgttttacatgcgacggataaaaacagtatttatgcagctggtaacccagttcctgtggttcctgcaccagctattccagtagttccagcagttcccgtacttgaagaaagtgcagataatgaagctaaagaagttttagacaaagctttggcaattatcaataatgaagtgaagtttgaagaaattcgagttgatggttcggcaaaaaatgaaattgtcgatttcgctaaagaacatgaaattgatatgattgtgatgggctcttcaggaaaaggcgctcttgaccgaatgttgcttggctctacagcagtttacgtggttaaacatgcaccttgtagtgtaacaatcatcaaataaattagataaatttcaagaatcggcaagcatttgccgattttttttgtattttaaaaataaattccttgacaatgaaattcttttcgtttacaattgtaaacatagaaatgagaaagttggattgaacaatgaaagttacttttaaaacccttgatggacgtacaatgactaaagaatttactagtgtagatgaattcgtaacactacaaaatcgtgaaattccggcaattgatgattcagcgaaagttcttgaagttgtaatttctggacaagttgaagaatttagtggaaatgttgctgatttgtatttcaaacttagtaaataagaatctgaaatcgtgaatggaggaggaaagatgacagattatgtttttaaggcaggtcgtaaagatttggcacctcttttgttattacatagcacgggtggagatgagcatcaattagtagaaattgctgaaatgattgccccttcacatcctattttgtcaattcgtggacgtattaatgagcaaggagtcaatcgttattttaaactccgaggcttaggtggttttactaaagaaaattttgatcttgaatctttagatgaagaaacagact
>76	N operona: 56	first-last	L79507	gene_poz=(601-1221)	yahD	hypothetical protein	EVIDENCE BY HOMOLOGY BIO15.01 HYPOTHETICAL. General	/position=78937 - 80757 (79537 - 80157)	/lenght=1821 (621)	/codons=607 (207)	/complement=false	GC-compoz=35.5877616747182%	/LCI1=1.3009708737864079	/LCI2=0.08106796116504854	p_i1=0.1496769478656409	p_i2=0.10063086828842305	/Tai=0.3023232368339862	/Tei=0.19056778145958075	/EEI=2.4148031460339485
agataatgaagctaaagaagttttagacaaagctttggcaattatcaataatgaagtgaagtttgaagaaattcgagttgatggttcggcaaaaaatgaaattgtcgatttcgctaaagaacatgaaattgatatgattgtgatgggctcttcaggaaaaggcgctcttgaccgaatgttgcttggctctacagcagtttacgtggttaaacatgcaccttgtagtgtaacaatcatcaaataaattagataaatttcaagaatcggcaagcatttgccgattttttttgtattttaaaaataaattccttgacaatgaaattcttttcgtttacaattgtaaacatagaaatgagaaagttggattgaacaatgaaagttacttttaaaacccttgatggacgtacaatgactaaagaatttactagtgtagatgaattcgtaacactacaaaatcgtgaaattccggcaattgatgattcagcgaaagttcttgaagttgtaatttctggacaagttgaagaatttagtggaaatgttgctgatttgtatttcaaacttagtaaataagaatctgaaatcgtgaatggaggaggaaagatgacagattatgtttttaaggcaggtcgtaaagatttggcacctcttttgttattacatagcacgggtggagatgagcatcaattagtagaaattgctgaaatgattgccccttcacatcctattttgtcaattcgtggacgtattaatgagcaaggagtcaatcgttattttaaactccgaggcttaggtggttttactaaagaaaattttgatcttgaatctttagatgaagaaacagactggttgacggatgaggtcagtttgttggctgaaaaacatgaccttgacgtccataaaatgatagctatcggttattcaaatggtgcaaatgtagctttgaatatgtttcttagaggaaaaataaattttgataaaattattgcctttcatgggatgcaattggaagactttgaacagaccgttcaacttgatgataagcatgtctttctaagctatgcgccaaatgatatgattgttcctcagaaaaactttggtgatttaaaaggtgatttggaagattcaggctgtcagcttgaaatatatgaaagttcacttggtcatcaattgatgcaagaggaagttttagccgctaataaatggcttacagaaacaaaataattttgtattgaaaaagtttcagtgcaaagtaactaaataggagaaaacaaatggctgaattaacaaaaattgaaacaaaaatacctgaaaatcttactcttggtggtgttcaccacgtaacagcaatcacctcaagtgctcaaaaaatctatgattttttcacaaatatcttgggtctgcgtttagcaaaattaacagtcaatcaagatgactatgaaacttatcacctctttttcacagaagaagatgggcatggagctgatatgactttctttgatttcaaagatattcctaaaggaaatcatggggttaataatatcgaacgtgcttcattccgtgtaccgacagatgcatccttagattattggacccgtcgttttgacaatgcccatgttaaacatggcgaaatttctagtaaatttggtcaaaaaaccttagagttcgaagattttgatggtcaattatatcaattgatttctgaccaaaataatagtggggatgattcaaaaggacgttcttggcaactttcaaatgttccacaagagcatggaattactggacttggcccagtttttgtaaaagttgaaaatgctgaaaatc
>77	N operona: 57	first	L80191	gene_poz=(601-1770)	yaiA	hypothetical protein	EVIDENCE BY HOMOLOGY BIO15.01 HYPOTHETICAL. General.	/position=79608 - 81977 (80208 - 81377)	/lenght=2370 (1170)	/codons=790 (390)	/complement=false	GC-compoz=38.71794871794872%	/LCI1=1.3401885175664097	/LCI2=0.11996572407883457	p_i1=0.16303891468281317	p_i2=0.24238948729565554	/Tai=0.34429160202850373	/Tei=0.31815053856609	/EEI=2.8401107723311183
agatgagcatcaattagtagaaattgctgaaatgattgccccttcacatcctattttgtcaattcgtggacgtattaatgagcaaggagtcaatcgttattttaaactccgaggcttaggtggttttactaaagaaaattttgatcttgaatctttagatgaagaaacagactggttgacggatgaggtcagtttgttggctgaaaaacatgaccttgacgtccataaaatgatagctatcggttattcaaatggtgcaaatgtagctttgaatatgtttcttagaggaaaaataaattttgataaaattattgcctttcatgggatgcaattggaagactttgaacagaccgttcaacttgatgataagcatgtctttctaagctatgcgccaaatgatatgattgttcctcagaaaaactttggtgatttaaaaggtgatttggaagattcaggctgtcagcttgaaatatatgaaagttcacttggtcatcaattgatgcaagaggaagttttagccgctaataaatggcttacagaaacaaaataattttgtattgaaaaagtttcagtgcaaagtaactaaataggagaaaacaaatggctgaattaacaaaaattgaaacaaaaatacctgaaaatcttactcttggtggtgttcaccacgtaacagcaatcacctcaagtgctcaaaaaatctatgattttttcacaaatatcttgggtctgcgtttagcaaaattaacagtcaatcaagatgactatgaaacttatcacctctttttcacagaagaagatgggcatggagctgatatgactttctttgatttcaaagatattcctaaaggaaatcatggggttaataatatcgaacgtgcttcattccgtgtaccgacagatgcatccttagattattggacccgtcgttttgacaatgcccatgttaaacatggcgaaatttctagtaaatttggtcaaaaaaccttagagttcgaagattttgatggtcaattatatcaattgatttctgaccaaaataatagtggggatgattcaaaaggacgttcttggcaactttcaaatgttccacaagagcatggaattactggacttggcccagtttttgtaaaagttgaaaatgctgaaaatcttcggaccattttggaaacagtttttggcttccgttacgctggtcaagaagatgatttacatctttttgaagtggcgaatggtggaaatggagcagctttgattcttcaagaagctggtgaaaaagaagcttacgcttatcaaggttatggtacgattcatcatttagctctgggaacagcaaatcctgaaactttaaactattggattgaacgcattaaggctttccgtttgccacattctggtttggttgatcgtttctatttctcaagtgaatatgtcagagtagcaccaggagttctctttgaaattgcgacttacacaccagggattggggcattggacatggcaaaatcaggtctaggagctgttgattcttatgaagaagctttaattacttctggtttctggattgaccaaactaaggaagaatcaggtttatctttgagcttacctcctcatttattccccggagatgaagctactaaagcgagaacagccgcaagtttacgtccattggacacttcagatgctcatcgtgaccgcacaaaagatgaactatggactgttgaaaaagtattggaacacaaagctggaactccggctgaaacagtgcaataaaggagaactgatgaaatcatatcaagcaaatgagctcgacgaaaaaacagtctataaacttctgtcaggcagtattgttccacgcccaattgcttgggtgaccagtcaaaatctcgaaggtctagttaatgtggcaccctttagttttttcaatgttgcttcgtcaaatccaccacttttatccatttcgtttacgggaaataaagatagtttgaataatttattgacgacgaaagaagcagtggttcaccttgtgaatgaggataatgtggagctaatgaatcaaacggcagcaccattagcggagcatattagtgaagcggaagaattttcacttgaacttgtcccttctcagaaagttcaggttccaagtttaaaggagtcgaatgttcgtttagaaactaaattgtatcatcatttacctttaggagagagcgggcatttagttcttcttgaagttgtcaatttctcttttgcagaggaactattggatgaggaaaactttcatgtcaatctaaataaactcaaaccagttgggcgtttagcgggtgatgattacagtactttaggaaatcgattcagccttttacgacctagata
>78	N operona: 57	last	L81206	gene_poz=(601-1191)	yaiB	hypothetical protein	EVIDENCE BY HOMOLOGY BIO15.01 HYPOTHETICAL. General	/position=80788 - 82578 (81388 - 81978)	/lenght=1791 (591)	/codons=597 (197)	/complement=false	GC-compoz=38.40947546531303%	/LCI1=1.2993197278911566	/LCI2=0.06768707482993197	p_i1=0.14912492472288957	p_i2=0.06379389381956148	/Tai=0.4979214631329608	/Tei=0.15741450443760535	/EEI=1.6390876361996372
tccgttacgctggtcaagaagatgatttacatctttttgaagtggcgaatggtggaaatggagcagctttgattcttcaagaagctggtgaaaaagaagcttacgcttatcaaggttatggtacgattcatcatttagctctgggaacagcaaatcctgaaactttaaactattggattgaacgcattaaggctttccgtttgccacattctggtttggttgatcgtttctatttctcaagtgaatatgtcagagtagcaccaggagttctctttgaaattgcgacttacacaccagggattggggcattggacatggcaaaatcaggtctaggagctgttgattcttatgaagaagctttaattacttctggtttctggattgaccaaactaaggaagaatcaggtttatctttgagcttacctcctcatttattccccggagatgaagctactaaagcgagaacagccgcaagtttacgtccattggacacttcagatgctcatcgtgaccgcacaaaagatgaactatggactgttgaaaaagtattggaacacaaagctggaactccggctgaaacagtgcaataaaggagaactgatgaaatcatatcaagcaaatgagctcgacgaaaaaacagtctataaacttctgtcaggcagtattgttccacgcccaattgcttgggtgaccagtcaaaatctcgaaggtctagttaatgtggcaccctttagttttttcaatgttgcttcgtcaaatccaccacttttatccatttcgtttacgggaaataaagatagtttgaataatttattgacgacgaaagaagcagtggttcaccttgtgaatgaggataatgtggagctaatgaatcaaacggcagcaccattagcggagcatattagtgaagcggaagaattttcacttgaacttgtcccttctcagaaagttcaggttccaagtttaaaggagtcgaatgttcgtttagaaactaaattgtatcatcatttacctttaggagagagcgggcatttagttcttcttgaagttgtcaatttctcttttgcagaggaactattggatgaggaaaactttcatgtcaatctaaataaactcaaaccagttgggcgtttagcgggtgatgattacagtactttaggaaatcgattcagccttttacgacctagataaataaaaaaacttactgatgattgggtcagtaagtttttgtttgctttcaaaataaaaaaataacccgaaggtcatttttattatttaacttctttaaatttgaggaagtttagataagttatcagaacagttttcaaatcataccattacaaaagaagaatttgaaaagcaagaaaaatgatattagaagttcttgaagaagctccaaatgtggaagtccgtaggacacgcattgattcttacggtattgccgaaacgagtagtggaagaagttttacttttaaaatagaataaaaagaaactgctaatttgtaagacttttcaataaaaaatactggatataatgataaatccagtattttttattttatttgggaaatttatttcatgatattgataaatctcatgattataggatagatgttaaaataattgctaagaatatataataagtattgagtataaaaactatttaatctaataaaaaaatagtttatatatatatttctgatgtttgataaatgttattgaaaaaattagatatacgtgatacaatttaatcaaaaattaataaaaattaatattttgaaagtctctatg
>79	N operona: 58	first	L82520	gene_poz=(601-2748)	lcnC	lactococcin A ABC transporter ATP binding and	null	/position=81976 - 85323 (82576 - 84723)	/lenght=3348 (2148)	/codons=1116 (716)	/complement=false	GC-compoz=35.754189944134076%	/LCI1=1.2289044289044289	/LCI2=0.05440559440559441	p_i1=0.12642298859286216	p_i2=0.03548477338273835	/Tai=0.49557129858046334	/Tei=0.13193629604446452	/EEI=1.7941965820337276
taaataaaaaaacttactgatgattgggtcagtaagtttttgtttgctttcaaaataaaaaaataacccgaaggtcatttttattatttaacttctttaaatttgaggaagtttagataagttatcagaacagttttcaaatcataccattacaaaagaagaatttgaaaagcaagaaaaatgatattagaagttcttgaagaagctccaaatgtggaagtccgtaggacacgcattgattcttacggtattgccgaaacgagtagtggaagaagttttacttttaaaatagaataaaaagaaactgctaatttgtaagacttttcaataaaaaatactggatataatgataaatccagtattttttattttatttgggaaatttatttcatgatattgataaatctcatgattataggatagatgttaaaataattgctaagaatatataataagtattgagtataaaaactatttaatctaataaaaaaatagtttatatatatatttctgatgtttgataaatgttattgaaaaaattagatatacgtgatacaatttaatcaaaaattaataaaaattaatattttgaaagtctctatgaaatttaaaaagaaaaattatacctcccaagtagatgaaatggattgtggatgtgctgctttatcaatgattttaaaatcctatgggacagaaaaatcgcttgcctctcttcgtttacttgctggtacaacaatcgagggaacttccgctttaggaataaaaaaagcaggagaaggtttaggttttgtagttcaagtactaagagctgatgcaagcctttttgaaatgaagaaagtcccttacccttttattgctcatgtcatcaagaaccaaaagtatccacactactatgtgataactggcgcaaataaaaattcggtattcatcgcagatcctgacccaaccgttaaaatgacaaaactttcaaaagaagttttcttatcagagtggacaggcattagcttatttctttcacctaccccatcctatcagcccactaaagaaaaaacttcttcattattatcttttatcccaattatcacccgtcaaaagaaagtcattctcaatattgtaattgcctcattcattgtaacgttgattaatattctagggtcttactacctccagagcatgattgatagttacattccaaatgccttaatgggaactttagggattatctcagtagggctattgttaacttatattatccaacaagtcttagagtttgctaaggctttcttactaaacgttctttctcaaagattagccattgatgtcatcctttcctatattagacacattttccaactcccgatgtctttcttttcgactagaagaacaggggaaattaccagtcggttttccgatgccagttctattttggatgctattgcctcaacgattctttcgctctttttagatttaaccattgttcttatgacaggactgattttagggcttcaaaatatgcaactctttcttctcgttcttttggcaatcccactttatattgttgttattattatttttactccgctttttgaaagacaaaatcatgaagttatgcaaaccaatgccatcttaaattcctcaattattgaagacattaatgggattgaaaccatcaaagcgctcgccagtgaacaagagagatatcaaaaaattgactacgaatttgcaagttatctaaaagaggctttcactttacaacagtcagaagccattcagacggcaataaaaacgacagtacaacttgtactaaatgttcttattttatggtttggtgcaactttagtcatgcatcaaaaaattaccctcggacaactcattacttttaatgccttgctttcttactttacaaatccaattactaatatcattaaccttcaaacaaaactacaaaaggcaagggtagccaatgaacgattaaatgaggtctatcttgtacccagtgaatttgaagaaaagaaaacagaactgtccctctcacattttaatttaaacatgtctgagatttcatatcaatatggttttggcagaaaagtcttatctgagataaaactgtctattaaagaaaatgaaaagttgaccattgttggtataagcggttcagggaagagtactcttgttaaattattggtcaacttctttcaacccacttctggtaccattactttaggtggaattgaccttcaacagtttgataaacatcaacttcgacgattaatcaactatcttccccaacaaccttatattttcacaggttcaattatggataatttacttttaggcgctagtgaagctacttcacaagaagagattattagagcggtggaattggcagaaatccgtgcagatattgaacaaatgcaattaggttatcaaactgaactctcaagtgatgcaagtagtttatcgggaggacaaaaacagagaattgcgctcgctcgtgccctcctttctcctgccaaaatactcatcttagacgaagccaccagtaatcttgatatgattactgaaaagaaaatattaaagaatttgttggcactagataagacaattattttcattgctcaccgcctctctgtagcggaaatgagccatcgtatcattgtcattgaacaaggaaaagtgatagaaagtggttcacattcagaactgcttgctcaaaatggcttttacgcacaactttaccataactaagtcaggagaaaaagatgtttgataaaaaattactggaaagttcagagctttatgataaacgctatcgaaatttctcaaccttaattattcttccactttttatccttcttgttgggggggtaatttttactttctttgcacataaggagttgaccgtcatcagtacaggaagtattgaacctacaaaaatagttgctaaaattcaatcaacgaatgccaatccaatcattgaaaacaacctcaaagaaggcaaagtagttaaagaaaatagcctacttcttaaatataatggcacaccagaacagacccaactcagtgagctactgactcaaaagaaacaagtgctagacaaaaaagcacagcttgacctccttcaaaagagtttaaccaacgaaaaaaatgagtttcccactaccgatagttttggctatgagaaaagttttgaaaattatgaatcacaagtaaaaagtcttgaagcaaccattcaaaaatcgaatcaagcggtagaagaccaaaataaaagtaccgagagtcaaaagcaagctattcaaaatcaggtggcaacactccaacaggctattcagaattactctgaaatcg
>80	N operona: 58	last	L84721	gene_poz=(601-2022)	lcnD	lactococcin A ABC transporter permease protein	EVIDENCE EXPERIMENTAL PMID:8633867 BIO13.08	/position=84138 - 86759 (84738 - 86159)	/lenght=2622 (1422)	/codons=874 (474)	/complement=false	GC-compoz=35.58368495077356%	/LCI1=1.2656800563777308	/LCI2=0.06772374911909794	p_i1=0.13807122242436282	p_i2=0.06388389668628824	/Tai=0.4389739234340776	/Tei=0.1574955070176594	/EEI=1.8457429150753597
gagtactcttgttaaattattggtcaacttctttcaacccacttctggtaccattactttaggtggaattgaccttcaacagtttgataaacatcaacttcgacgattaatcaactatcttccccaacaaccttatattttcacaggttcaattatggataatttacttttaggcgctagtgaagctacttcacaagaagagattattagagcggtggaattggcagaaatccgtgcagatattgaacaaatgcaattaggttatcaaactgaactctcaagtgatgcaagtagtttatcgggaggacaaaaacagagaattgcgctcgctcgtgccctcctttctcctgccaaaatactcatcttagacgaagccaccagtaatcttgatatgattactgaaaagaaaatattaaagaatttgttggcactagataagacaattattttcattgctcaccgcctctctgtagcggaaatgagccatcgtatcattgtcattgaacaaggaaaagtgatagaaagtggttcacattcagaactgcttgctcaaaatggcttttacgcacaactttaccataactaagtcaggagaaaaagatgtttgataaaaaattactggaaagttcagagctttatgataaacgctatcgaaatttctcaaccttaattattcttccactttttatccttcttgttgggggggtaatttttactttctttgcacataaggagttgaccgtcatcagtacaggaagtattgaacctacaaaaatagttgctaaaattcaatcaacgaatgccaatccaatcattgaaaacaacctcaaagaaggcaaagtagttaaagaaaatagcctacttcttaaatataatggcacaccagaacagacccaactcagtgagctactgactcaaaagaaacaagtgctagacaaaaaagcacagcttgacctccttcaaaagagtttaaccaacgaaaaaaatgagtttcccactaccgatagttttggctatgagaaaagttttgaaaattatgaatcacaagtaaaaagtcttgaagcaaccattcaaaaatcgaatcaagcggtagaagaccaaaataaaagtaccgagagtcaaaagcaagctattcaaaatcaggtggcaacactccaacaggctattcagaattactctgaaatcgaaaatgcggtatcgagtggtggtggagtttcacaagataatccctacctctctcaatataacagttaccaagcgcaacaagcgactttagaggccgatttaaaaaatcaaaaaaatccagatgaaactgctaagcaagcgactaaaagtcaagaggagtctttaaaaagtcaatttttatcaggtttagcttcgagtaaagacagcttaaaaagccaaattcaatcctttaatgtgcaagaaagtagcttaacaggaagtaatgcttatgataatagccaatctagtcaaatcttaactttaaaaacccaggcactttcagcttcaaataaagaaatgacagacctaaatagtacccttactgatttagaaacaaaaattagcttgcaaaaacaagatgaccagtacagtcaagtttttgcggaacagactggagtcctgcatgtgctcccagatattttagggatgaaaaagattccgattggaacacctatcgcagaaatctatcctttattaaaggcagaaacacaagttaatctgacaagttatatcccaagtactcaaatttctggaatgaaagtcggtcaaaaagttagatttacagtacagcaaaatttacctaaaccagagatattaactggtatcattaaacaaattgatagcgccccaaccgcctttaaagagggaaatgcttataaagtttctgcgacaaccgctatcaatgcaaaagacctcccaaatataaggtatggcttgcaaggaaaaacggtgaccattattggaaagaaaacttatttcaattactttttagataaaattatggggaggacttcataatttaagggcttcatttgtaattgtgcgaaaattcttgcatttatgtttttttcggagtatactgacattattaaaatataaggagatttacaaatgaaaaatcaattgaattttgaagttgtttcagacgaagaattgctcactacaagtggggggcaaaattctcaacaaggagaaggtggtggctacggttcttcaaatgacacatggggcggttagaatctaccttggtcttcttttaatggtaaataattactattagcaataaagatagaaaaactccatttttatttctaaatggagcttttctattaaatcatcttaaataattgactttcgagatttataattgcaaattcagttgtgttgtagtgtttaaaaatatcttaattttttaaaattttagtaaaataatagtttgtgtgaaactatcaaaaatacatgaaaggatggcagaaacatgctcctatatcttagtaacctaaaacgttggtcactgcttatctattcaatattctctgccattgttacagtaatttatatcatgtttaattctactttttataaattagatttggttagatatagtaatgatattga
>81	N operona: 59	first	L86606	gene_poz=(601-1053)	yaiE	transporter	EVIDENCE BY HOMOLOGY BIO13.01 TRANSPORT AND BINDING	/position=86020 - 87672 (86620 - 87072)	/lenght=1653 (453)	/codons=551 (151)	/complement=false	GC-compoz=26.269315673289185%	/LCI1=1.9088888888888889	/LCI2=0.03400000000000001	p_i1=0.3908647240387331	p_i2=0.009084558718178643	/Tai=0.3632683581162105	/Tei=0.1081761028463608	/EEI=1.7566647681844552
aagtttctgcgacaaccgctatcaatgcaaaagacctcccaaatataaggtatggcttgcaaggaaaaacggtgaccattattggaaagaaaacttatttcaattactttttagataaaattatggggaggacttcataatttaagggcttcatttgtaattgtgcgaaaattcttgcatttatgtttttttcggagtatactgacattattaaaatataaggagatttacaaatgaaaaatcaattgaattttgaagttgtttcagacgaagaattgctcactacaagtggggggcaaaattctcaacaaggagaaggtggtggctacggttcttcaaatgacacatggggcggttagaatctaccttggtcttcttttaatggtaaataattactattagcaataaagatagaaaaactccatttttatttctaaatggagcttttctattaaatcatcttaaataattgactttcgagatttataattgcaaattcagttgtgttgtagtgtttaaaaatatcttaattttttaaaattttagtaaaataatagtttgtgtgaaactatcaaaaatacatgaaaggatggcagaaacatgctcctatatcttagtaacctaaaacgttggtcactgcttatctattcaatattctctgccattgttacagtaatttatatcatgtttaattctactttttataaattagatttggttagatatagtaatgatattgattattataataagatgagcgcaattttaccaaaaggtttacttcaacttaatggtaatttctctcaactagattcacctttattaattatcgtctatctactaggaattttgatttgtttgattttcttaatattgaattggaatccttactataaaagaacttatacaccattaatatctatgttaggatttttgcttcctctgttaattcgcaatggagaaaatattatatggatgttattactggggttaataattgcatttattggtagtattttttatgtttttgcagttggtaaaacatataaatgaataattttttaatgtccataatttaaaaaggagaacttttgaaattcattttctcgaaatctataattattgctactgccttttttctatttattttatctcagcttccggcagtatttttaaactttctcaactctaatggggatacatatggaatagcccataaaaatactcctcctttcattattttaacattagttgttgtgacaatttgtatttttattgggataaagtgtggtttttatcaaaattatcgcaaaagtttagaatggaagaatattctccttattttttctttattaattattactttttttattcaaaaatttgttgttcaatttattactagtcataatttatataatgtttcacaccaaatcactaatcaaatgaaggttgaaaatatattaagttctttactctttccaggacaatttgtagctgtttcgattttagctcccattcttgaagagagtatttatcgtgcttgtttttataaattatttggctattatcgttggactttttttctatcttgtttctttttttcttatgttcattcagggtttagttgggatattttaggatatttacccttaa
>82	N operona: 59	last	L87100	gene_poz=(601-1257)	yaiF	hypothetical protein	EVIDENCE BY HOMOLOGY BIO15.01 HYPOTHETICAL. General	/position=86511 - 88367 (87111 - 87767)	/lenght=1857 (657)	/codons=619 (219)	/complement=false	GC-compoz=27.701674277016743%	/LCI1=1.555045871559633	/LCI2=0.043577981651376156	p_i1=0.24349474051169726	p_i2=0.01893028563101124	/Tai=0.4514137713704328	/Tei=0.11703725706791013	/EEI=1.805542742966241
gcaaattcagttgtgttgtagtgtttaaaaatatcttaattttttaaaattttagtaaaataatagtttgtgtgaaactatcaaaaatacatgaaaggatggcagaaacatgctcctatatcttagtaacctaaaacgttggtcactgcttatctattcaatattctctgccattgttacagtaatttatatcatgtttaattctactttttataaattagatttggttagatatagtaatgatattgattattataataagatgagcgcaattttaccaaaaggtttacttcaacttaatggtaatttctctcaactagattcacctttattaattatcgtctatctactaggaattttgatttgtttgattttcttaatattgaattggaatccttactataaaagaacttatacaccattaatatctatgttaggatttttgcttcctctgttaattcgcaatggagaaaatattatatggatgttattactggggttaataattgcatttattggtagtattttttatgtttttgcagttggtaaaacatataaatgaataattttttaatgtccataatttaaaaaggagaacttttgaaattcattttctcgaaatctataattattgctactgccttttttctatttattttatctcagcttccggcagtatttttaaactttctcaactctaatggggatacatatggaatagcccataaaaatactcctcctttcattattttaacattagttgttgtgacaatttgtatttttattgggataaagtgtggtttttatcaaaattatcgcaaaagtttagaatggaagaatattctccttattttttctttattaattattactttttttattcaaaaatttgttgttcaatttattactagtcataatttatataatgtttcacaccaaatcactaatcaaatgaaggttgaaaatatattaagttctttactctttccaggacaatttgtagctgtttcgattttagctcccattcttgaagagagtatttatcgtgcttgtttttataaattatttggctattatcgttggactttttttctatcttgtttctttttttcttatgttcattcagggtttagttgggatattttaggatatttacccttaagtattgctctaacatacgtttatcatcgtagacaagtcctaaccgactctattctacttcatgcgctttttaatacattgttatttgttttctgaagtatttgctcaaatgggctttatgtacaacgttgtcacaacgaaaacaggataaaatagaaaaaaaggaatcgataaaaaaacaccttattaggtgtttttttatttatatacccaaacatttgcattaggaaaatcagattttattgtttctaaagttatgcttacaggtaatgataatataatatcatctcctgaaccatcgttacgtttggcttttttataaagttcgctttgcgtaacccattcaacttctttcgataattctaattttgcattttcccagtaggaatcctctacacgatgtttatctaatatcatcgtttgccaattcattgtgcccatatttttggatggagacagagatgtcacaaaatatttcacattatctccttatcttcctggtttcataccaggtcctccaacccaagatcctccacctggcacatatggaacatatccacttgtttgttttttaccttgaacccaggctggtgtactttggaaattgctaatcaccccatcaatagcttgccaccaagacattcctgcgttagtttcttggagttctttgtcagataatgttttatatgttttgta
>83	N operona: 60	first-last	L87874	gene_poz=(601-882)	yaiI	unknown protein	EVIDENCE BY GENEMARK BIO16.01 UNKNOWN. General.	/position=87270 - 88751 (87870 - 88151)	/lenght=1482 (282)	/codons=494 (94)	/complement=true	GC-compoz=31.914893617021278%	/LCI1=1.3799283154121864	/LCI2=0.08136200716845877	p_i1=0.17704686721405147	p_i2=0.10152557817011762	/Tai=0.43702330262401745	/Tei=0.19137302035310585	/EEI=1.8315140420885796
tagcggttgtcgcagaaactttataagcattttcctctttaaagatagtaggaaaagatttaaaaattaaaaataaaagaaatatacccgtcaatttcataagtcccctttttgttttttacactatcattttaaaattgtcaatgcacagcatagttgttgtcttttaaaacttattataagacaaaattgatttgcgccactagagtataccctggtgtccacttcatgcttaagatataaaaaggttctgttacacgagcgtaatgaaaaacgagtttgtttcaaagtaacttttgtactttaaaaaattcaggtagtcaatagaaacccgtaatatattcttgaaaataaaaaaaaaaaaaagaatataatggaagtatttacaaaacatataaaacattatctgacaaagaactccaagaaactaacgcaggaatgtcttggtggcaagctattgatggggtgattagcaatttccaaagtacaccagcctgggttcaaggtaaaaaacaaacaagtggatatgttccatatgtgccaggtggaggatcttgggttggaggacctggtatgaaaccaggaagataaggagataatgtgaaatattttgtgacatctctgtctccatccaaaaatatgggcacaatgaattggcaaacgatgatattagataaacatcgtgtagaggattcctactgggaaaatgcaaaattagaattatcgaaagaagttgaatgggttacgcaaagcgaactttataaaaaagccaaacgtaacgatggttcaggagatgatattatattatcattacctgtaagcataactttagaaacaataaaatctgattttcctaatgcaaatgtttgggtatataaataaaaaaacacctaataaggtgtttttttatcgattcctttttttctattttatcctgttttcgttgtgacaacgttgtacataaagcccatttgagcaaatacttcagaaaacaaataacaatgtattaaaaagcgcatgaagtagaatagagtcggttaggacttgtctacgatgataaacgtatgttagagcaatacttaagggtaaatatcctaaaatatcccaactaaaccctgaatgaacataagaaaaaaagaaacaagatagaaaaaaagtccaacgataatagccaaataatttataaaaacaagcacgataaatactctcttcaagaatgggagctaaaatcgaaacagctacaaattgtcctggaaagagtaaagaacttaatatattttcaaccttcatttgattagtgatttggtgtgaaacattatataaattatgactagtaataaattgaacaacaaatttttgaataaaaaaagtaataattaataaagaaaaaataaggagaatattcttccattctaaacttttgcgataattttgataaaaaccacactttatcccaataaaaatacaaattgtcacaacaac
>84	N operona: 61	first-last	L88635	gene_poz=(601-819)	yaiG	hypothetical protein	EVIDENCE BY HOMOLOGY BIO15.01 HYPOTHETICAL. General.	/position=88052 - 89470 (88652 - 88870)	/lenght=1419 (219)	/codons=473 (73)	/complement=false	GC-compoz=30.136986301369863%	/LCI1=1.875	/LCI2=0.08148148148148149	p_i1=0.37650016473359216	p_i2=0.10189009088761511	/Tai=0.4524524147634136	/Tei=0.1917010817988536	/EEI=1.9013177691954806
agtaggaatcctctacacgatgtttatctaatatcatcgtttgccaattcattgtgcccatatttttggatggagacagagatgtcacaaaatatttcacattatctccttatcttcctggtttcataccaggtcctccaacccaagatcctccacctggcacatatggaacatatccacttgtttgttttttaccttgaacccaggctggtgtactttggaaattgctaatcaccccatcaatagcttgccaccaagacattcctgcgttagtttcttggagttctttgtcagataatgttttatatgttttgtaaatacttccattatattcttttttttttttttattttcaagaatatattacgggtttctattgactacctgaattttttaaagtacaaaagttactttgaaacaaactcgtttttcattacgctcgtgtaacagaacctttttatatcttaagcatgaagtggacaccagggtatactctagtggcgcaaatcaattttgtcttataataagttttaaaagacaacaactatgctgtgcattgacaattttaaaatgatagtgtaaaaaacaaaaaggggacttatgaaattgacgggtatatttcttttatttttaatttttaaatcttttcctactatctttaaagaggaaaatgcttataaagtttctgcgacaaccgctatcaatgcaaaagacctcccaaatataaggtatggcttgcaaggaaaaacggtgaccattattggaaagaaaacttatttcaattactttttagataaaattatggggaggacttcataatttaagggcttcatttgtaattgtgcgaaaattcttgcatttatgtttttttcggagtatactgacattattaaaatataaggagatttacaaatgaaaaaatcaattgaattttgaagttgtttcagacgaagaacttatgacaattaatggtggtcaaaacatgagtatgactgatggtggatttgaatgggtttatgctggtgggaaaccatggtttcgtatcgtataaaataggttagttaaatgatggatgattcgtttaaaaattattggatgaataaactaaaatattttagtttattcattttattatttgctatttattggtttcctgacgttattcttggttatccagaaatatatttaaaatctctagtaggatatgaccgacaagctacggctacttggatttttttaggaaatatggcaatttctctttttttaggaattttaatttgttataaattaggttattataaaaatacactatctatttttaaaataaaaaatattttatttctactgtttacaacaattgttttatttattatttatttttttacctttacctactataattctcattttataacacct
>85	N operona: 62	first-last	L89118	gene_poz=(601-1311)	yaiH	hypothetical protein	EVIDENCE BY HOMOLOGY BIO15.01 HYPOTHETICAL. General.	/position=88517 - 90427 (89117 - 89827)	/lenght=1911 (711)	/codons=637 (237)	/complement=false	GC-compoz=26.019690576652604%	/LCI1=2.2344632768361583	/LCI2=0.07768361581920907	p_i1=0.5252169245257586	p_i2=0.09058526308667951	/Tai=0.370099779651741	/Tei=0.18152673677801157	/EEI=1.7903588032143432
taagcatgaagtggacaccagggtatactctagtggcgcaaatcaattttgtcttataataagttttaaaagacaacaactatgctgtgcattgacaattttaaaatgatagtgtaaaaaacaaaaaggggacttatgaaattgacgggtatatttcttttatttttaatttttaaatcttttcctactatctttaaagaggaaaatgcttataaagtttctgcgacaaccgctatcaatgcaaaagacctcccaaatataaggtatggcttgcaaggaaaaacggtgaccattattggaaagaaaacttatttcaattactttttagataaaattatggggaggacttcataatttaagggcttcatttgtaattgtgcgaaaattcttgcatttatgtttttttcggagtatactgacattattaaaatataaggagatttacaaatgaaaaaatcaattgaattttgaagttgtttcagacgaagaacttatgacaattaatggtggtcaaaacatgagtatgactgatggtggatttgaatgggtttatgctggtgggaaaccatggtttcgtatcgtataaaataggttagttaaatgatggatgattcgtttaaaaattattggatgaataaactaaaatattttagtttattcattttattatttgctatttattggtttcctgacgttattcttggttatccagaaatatatttaaaatctctagtaggatatgaccgacaagctacggctacttggatttttttaggaaatatggcaatttctctttttttaggaattttaatttgttataaattaggttattataaaaatacactatctatttttaaaataaaaaatattttatttctactgtttacaacaattgttttatttattatttatttttttacctttacctactataattctcattttataacacctggtattgctaaagaacaggcagcttattcaaggcagattgtatttccttttgttcaatttattagttttgctatttgtgcaccaatttttgaagaagcagcttttcgaacaacaatttaccgtttctttaaaaatgataaaattgcatttattgtttcaagtattagttttgcttggatgcatacgggagcaaatccaatacttatcgtttacttaccaatgtcagtagtattaacattgatttatcatcggagaagagtattaggagaaagtatattagttcattgtttaatgaatgctttattaccaacaattattgtttttcttcaaacgatcacgggactatactatttataaatatctatcttgataaaattataggggaagtgtctaattattattaagcatagaagtggaatgtggtgggtggggaccatcctttgacacatggagtggcctcaatcttccttgacttcttgcaattctttggatagctaattattttttatcaaaaaaattgaaaactccatttttatttttaaatggagtttttatataaggtaaggctttgcagacaattcgctttataggttggttatttttgcatatccccccaaaaacgatatttagtaagtctttatttcgatctctgaatcaaggtttaggactgcacaaattaggttgcattgcaaaatttaaaaatagtttgatttctagaaagcttgagaagaataatattttgcaatgagaacagcaaaaattaatgaaaggacgaaagcaacatgaacccactattcagtagtttgaaacgctggttactactcatttatacaatatttgctaccattattacagtaatttatatcatgtttaattcaactttttataaattagatttggttaaatacaacaatgatattgattatcataataagatgagttcaattttatcaaaag
>86	N operona: 63	first-last	L90239	gene_poz=(601-1053)	yajA	transporter	EVIDENCE BY HOMOLOGY BIO13.01 TRANSPORT AND BINDING	/position=89653 - 91305 (90253 - 90705)	/lenght=1653 (453)	/codons=551 (151)	/complement=false	GC-compoz=26.490066225165563%	/LCI1=1.9088888888888889	/LCI2=0.043111111111111114	p_i1=0.3908647240387331	p_i2=0.018348359765648317	/Tai=0.4989168153515272	/Tei=0.11651352378908349	/EEI=1.5670437160506965
tacgggagcaaatccaatacttatcgtttacttaccaatgtcagtagtattaacattgatttatcatcggagaagagtattaggagaaagtatattagttcattgtttaatgaatgctttattaccaacaattattgtttttcttcaaacgatcacgggactatactatttataaatatctatcttgataaaattataggggaagtgtctaattattattaagcatagaagtggaatgtggtgggtggggaccatcctttgacacatggagtggcctcaatcttccttgacttcttgcaattctttggatagctaattattttttatcaaaaaaattgaaaactccatttttatttttaaatggagtttttatataaggtaaggctttgcagacaattcgctttataggttggttatttttgcatatccccccaaaaacgatatttagtaagtctttatttcgatctctgaatcaaggtttaggactgcacaaattaggttgcattgcaaaatttaaaaatagtttgatttctagaaagcttgagaagaataatattttgcaatgagaacagcaaaaattaatgaaaggacgaaagcaacatgaacccactattcagtagtttgaaacgctggttactactcatttatacaatatttgctaccattattacagtaatttatatcatgtttaattcaactttttataaattagatttggttaaatacaacaatgatattgattatcataataagatgagttcaattttatcaaaagggttacttcagcttaatggtaattttgctcagctagattcgtttttattaatttttgtctatgtactaggaattttgatttgttttatttccttactattaaattggaatacttataacaaaagaacctatacaccattaatatccatgttaggcttttgcttacccttgacagttcataatggagaaaatattctttggatggtattactgggtttaataattgcatttgtaggtagtattttctatatttttgcaattggtaagacatacaattaaaaaaatgataaattttatgatgtttttgagtaatacttaaataaaagtaaaaacctagtctctgatgatatgcgaatcagagactggtttttttattgtacaaaagaatctaagtattctcaaacttcaatccttgatggaataaatttcccgttcgcgctcgggaactcaatcatgataagcaaatgagtttctgtattccatatacctctaatttaccattaaaaagttaacaaaagtaatcaataagttaaagaatgaatgaaatacgatagagtctgttagtattctttgacgttaagtcaagtttttagagtaacaaacgtagaattttaatctatttattttaagcacttaccttttcaaattgattaggtgtaagataccctaaactttgatggattcgttttgaattataaaaggcttcgatgtaccagaaaatactctgataggcttcttcaaagttcttatatttaaattgatacacccactctctttttaaatgtccatgccaagattcaagactggcattatgataagggtatccccttcgactgaaagagtgagtcatcccataatacttaagcaactcttcatact
>87	N operona: 64	first	L0432	gene_poz=(601-1440)	tra981A	transposase of IS981A	EVIDENCE EXPERIMENTAL PMID:8389385 BIO14.04	/position=90452 - 92491 (91052 - 91891)	/lenght=2040 (840)	/codons=680 (280)	/complement=true	GC-compoz=36.19047619047619%	/LCI1=1.162485065710872	/LCI2=0.10011947431302272	p_i1=0.10660952394317572	p_i2=0.16497965381636	/Tai=0.5265721324818687	/Tei=0.248481688434724	/EEI=1.6025671285351766
tcatttgggaagaatggataaccaaatagcaatagatagtgtaatgggttcattgttgtggtttggcaaaatcttaggagttgcattacttgccccaatacttgaagaaagtatttttagagcatcgatttataaaatatttagcaataataaaattgcatttgttttttccagtttattatttacatttatgcatagtggctatagctgggtttttcttatttatctacctatgagtttggcggtaacgtttatctatcatcgtagaagtgatgttatccttaaatcttagagtcactattgtataatttagacaaaggacaaaaacatgcaaaaacgctactcaaaagaatttaaagaaacccttatcgctttctatcattctggtcaatccgtcacccagctgtctaaagaatacgacgtggcccctgcaacaatttataaatggatagacctctactctaaatctaatgaaagctccgtctctaaagctgattttctagaattaaaaagacaactggctaaagttaaggaagaacgagacatcttaaaaaaagtattgaccatattcgccgagaaaaagaagtgagtgctgcggatatggctcaaaccatacaaactttagcactcaatgtcagactaagctgtcaactccttgatgttcctgaatcaagttattatgaacggattaaccgacatccatctaaaactcaattaaggagacaatacctgtcactcaaaatttctcaactcttcaatgctaaccgaggaatctatggtgctcctaaaattcatcatcttctacttaaacaaggggaaaaagtcgggttaaaactggtacagaagctaatgaaacaacttcaactcaagtctgtagtcattaagaaatttaagcctggatactcactaagtgatcacatcaatcgaaaaaatctcatacagactgaacctacaaagaaaaataaggtttggtcaaccgacattacttatattcctactcaacaaggatgggcttatctctcaaccattatggatcgttatactaaaaaagtcattgcttgggatttgggcaagcgaatgactgtagaattagtgcaaagaactttaaataaggccattaaatcacaagactatccagaagctgttattcttcattctgaccaaggaagccagtatacgagtctagagtatgaagagttgcttaagtattatgggatgactcactctttcagtcgaaggggatacccttatcataatgccagtcttgaatcttggcatggacatttaaaaagagagtgggtgtatcaatttaaatataagaactttgaagaagcctatcagagtattttctggtacatcgaagccttttataattcaaaacgaatccatcaaagtttagggtatcttacacctaatcaatttgaaaaggtaagtgcttaaaataaatagattaaaattctacgtttgttactctaaaaacttgacttaacgtcaaagaatactaacagactctatcgtatttcattcattctttaacttattgattacttttgttaactttttaatggtaaattagaggtatatggaatacagaaactcatttgcttatcatgattgagttcccgagcgcgaacgggaaatttattccatcaaggattgaagtttgagaatacttagattcttttgtacaataaaaaaaccagtctctgattcgcatatcatcagagactaggtttttacttttatttaagtattactcaaaaacatcataaaatttatcatttttttaattgtatgtcttaccaattgcaaaaatatagaaaatactacctacaaatgcaattattaaacccagtaataccatccaaagaatattttctccattatgaactgtcaagggtaagcaaaagcctaacatggatattaatggtgtataggttcttttgttataagtattccaatttaatagtaaggaaataaaacaaatcaaaattcctagtacatagacaaaaattaataaaaacgaatctagctgagcaa
>88	N operona: 64	middle	L186703	gene_poz=(601-861)	yajE	transposase	EVIDENCE BY HOMOLOGY BIO14.04 Transposon related	/position=91303 - 92763 (91903 - 92163)	/lenght=1461 (261)	/codons=487 (87)	/complement=true	GC-compoz=36.7816091954023%	/LCI1=1.0116279069767442	/LCI2=0.03798449612403101	p_i1=0.06796763871492238	p_i2=0.012655012722811295	/Tai=0.5795822333988491	/Tei=0.11138951145053017	/EEI=1.5550768370140786
ctatttttactatttctttcacaagtacctttatattacgtagaatatgaaaatgaaaggcaaaatctatttggagttgcaaataaaattacagtgaatttcattttaattggtctgttgattattttaattgctataatgttaggcataaaaaatggattttacaaaaacgctaagagaacgttagagtggaagaatattatattaatcttaatactgataataccttcagttgcattagacatattatttagccagtttatacagttccatcatttgggaagaatggataaccaaatagcaatagatagtgtaatgggttcattgttgtggtttggcaaaatcttaggagttgcattacttgccccaatacttgaagaaagtatttttagagcatcgatttataaaatatttagcaataataaaattgcatttgttttttccagtttattatttacatttatgcatagtggctatagctgggtttttcttatttatctacctatgagtttggcggtaacgtttatctatcatcgtagaagtgatgttatccttaaatcttagagtcactattgtataatttagacaaaggacaaaaacatgcaaaaacgctactcaaaagaatttaaagaaacccttatcgctttctatcattctggtcaatccgtcacccagctgtctaaagaatacgacgtggcccctgcaacaatttataaatggatagacctctactctaaatctaatgaaagctccgtctctaaagctgattttctagaattaaaaagacaactggctaaagttaaggaagaacgagacatcttaaaaaaagtattgaccatattcgccgagaaaaagaagtgagtgctgcggatatggctcaaaccatacaaactttagcactcaatgtcagactaagctgtcaactccttgatgttcctgaatcaagttattatgaacggattaaccgacatccatctaaaactcaattaaggagacaatacctgtcactcaaaatttctcaactcttcaatgctaaccgaggaatctatggtgctcctaaaattcatcatcttctacttaaacaaggggaaaaagtcgggttaaaactggtacagaagctaatgaaacaacttcaactcaagtctgtagtcattaagaaatttaagcctggatactcactaagtgatcacatcaatcgaaaaaatctcatacagactgaacctacaaagaaaaataaggtttggtcaaccgacattacttatattcctactcaacaaggatgggcttatctctcaaccattatggatcgttatactaaaaaagtcattgcttgggatttgggcaagcgaatgactgtagaattagtgcaaagaactttaaataaggccattaaatcacaagactatccagaagctgttattcttcattctgaccaaggaagccagtatacgagtctagagt
>89	N operona: 64	last	L92204	gene_poz=(601-1206)	yajF	hypothetical protein	EVIDENCE BY HOMOLOGY BIO15.01 HYPOTHETICAL. General.	/position=91600 - 93405 (92200 - 92805)	/lenght=1806 (606)	/codons=602 (202)	/complement=true	GC-compoz=28.052805280528055%	/LCI1=2.033167495854063	/LCI2=0.07844112769485904	p_i1=0.4432018095751106	p_i2=0.09279287397743156	/Tai=0.4508178802494519	/Tei=0.18351358657968841	/EEI=1.3915700144287486
ttgggcaagcgaatgactgtagaattagtgcaaagaactttaaataaggccattaaatcacaagactatccagaagctgttattcttcattctgaccaaggaagccagtatacgagtctagagtatgaagagttgcttaagtattatgggatgactcactctttcagtcgaaggggatacccttatcataatgccagtcttgaatcttggcatggacatttaaaaagagagtgggtgtatcaatttaaatataagaactttgaagaagcctatcagagtattttctggtacatcgaagccttttataattcaaaacgaatccatcaaagtttagggtatcttacacctaatcaatttgaaaaggtaagtgcttaaaataaatagattaaaattctacgtttgttactctaaaaacttgacttaacgtcactttagtaatggacaacttttcaaagtagttatagtataggtgtagttcacattttgatgaaaactcactcaagtttttgtaacacaatttacaagaatcaataaggcaaattttactaagggaggacttttctcccttagtttgcgtttaaataaaaattaagaggaaaaatgataaatatttggaataaatctaaaacagttatattagcactatttttactatttctttcacaagtacctttatattacgtagaatatgaaaatgaaaggcaaaatctatttggagttgcaaataaaattacagtgaatttcattttaattggtctgttgattattttaattgctataatgttaggcataaaaaatggattttacaaaaacgctaagagaacgttagagtggaagaatattatattaatcttaatactgataataccttcagttgcattagacatattatttagccagtttatacagttccatcatttgggaagaatggataaccaaatagcaatagatagtgtaatgggttcattgttgtggtttggcaaaatcttaggagttgcattacttgccccaatacttgaagaaagtatttttagagcatcgatttataaaatatttagcaataataaaattgcatttgttttttccagtttattatttacatttatgcatagtggctatagctgggtttttcttatttatctacctatgagtttggcggtaacgtttatctatcatcgtagaagtgatgttatccttaaatcttagagtcactattgtataatttagacaaaggacaaaaacatgcaaaaacgctactcaaaagaatttaaagaaacccttatcgctttctatcattctggtcaatccgtcacccagctgtctaaagaatacgacgtggcccctgcaacaatttataaatggatagacctctactctaaatctaatgaaagctccgtctctaaagctgattttctagaattaaaaagacaactggctaaagttaaggaagaacgagacatcttaaaaaaagtattgaccatattcgccgagaaaaagaagtgagtgctgcggatatggctcaaaccatacaaactttagcactcaatgtcagactaagctgtcaactccttgatgttcctgaatcaagttattatgaacggattaaccgacatccatctaaaactcaattaaggagacaatacctgtcactcaaaatttctcaactcttcaatgctaaccgaggaatctatggtgctcctaaaattcatcatcttctacttaaacaaggggaaaaagtcgggttaaaactggtacagaagctaatgaaacaacttcaactcaagtctgtagtcattaagaaattta
>90	N operona: 65	first-last	L93886	gene_poz=(601-861)	yajG	transposase	EVIDENCE BY HOMOLOGY BIO14.04 Transposon related	/position=93282 - 94742 (93882 - 94142)	/lenght=1461 (261)	/codons=487 (87)	/complement=true	GC-compoz=36.39846743295019%	/LCI1=1.0077519379844961	/LCI2=0.03217054263565892	p_i1=0.06709727253001212	p_i2=0.007683884790504066	/Tai=0.5848793681162042	/Tei=0.10691549631145367	/EEI=1.544413289594756
attcatatgaccaatgtctcattctactaaccaaaagataggcaagattttcgcctatctttttcatttataaattacatcggatgttggaataagaaatatcactttaaagattttgctcctaaagattatcattccattgatcccaaaaatatttcaaattatcatcgttaatttctgttataatttttttagccactttctttttaccagcaagctcattaagttctgcaataattaattctaaacttgaggtatctctatagcttgaatcacatagagtctgcttatcagattctatatatttttttaaatctctaattagataagttttacttaaatttttaacactctcaatttgaatcattcccttgaaaaatatgaatgccatattattcggatataataataaaccaactttcaatagttcattggctttgtcgtagtttttccacaaaattaaatatgaaatatacttttccagtagcattttagtatatttatgaatttttaaattccctatccgttttgaatatttattgtgatgttatccttaaatcttagagtcactattgtataatttagacaaaggacaaaaacatgaaaaaacgctactcaaaagaatttaaagaaacccttatcgccttctatcattctggtcaatccgtcacccagctgtctaaagaatacgacgtggcccctgcaacaatttataaatggatagacctctactctaaatctaatgaaagctccgtctctaaagctgattttctagaattaaaaagacaactggttaaagttaaggaagaacgagacatcttaaaaaaagtattgaccatattcgccgagaaaaagaagtgagtgctgcggatatggctcaaaccatacaaactttagcactcaatgtcagactaagctgtcaactccttgatgttcctgaatcaagttaatatgaacggattaaccgacatccatctaaaactcaattaaggagacaatacctgtcactcaaaatttctcaactcttcaatgctaaccgaggaatctatggtgctcctaaaattcatcatcttctacttaaacaaggggaaaaagtcgggttaaaactggtacagaagctaatgaagcaacttcaactcaagtctgtagtcattaagaaatttaagcctggatactcactaagtgatcacatcaatcgaaaaaatctcatacagactgaacctacaaagaaaaataaggtttggtcaaccgacattacttatattcctactcaacaaggatggggttatctctcaaccattatggatcgttatactaaaaaagtcattgcttgggatttgggcaagcgaatgactgtagaattagtgcaaagaactttaaataaggccattaaatcacaagactatccagaagctgttattcttcattctgaccaaggaagccagtatacgagtctagagt
>91	N operona: 66	first-last	L94197	gene_poz=(601-969)	yajB	unknown protein	EVIDENCE BY GENEMARK BIO16.01 UNKNOWN. General.	/position=93653 - 95221 (94253 - 94621)	/lenght=1569 (369)	/codons=523 (123)	/complement=false	GC-compoz=26.01626016260163%	/LCI1=2.0	/LCI2=0.03879781420765028	p_i1=0.42931475993876717	p_i2=0.013474188950247238	/Tai=0.3193912497832855	/Tei=0.11212677005522252	/EEI=1.7557539757742047
tccccttgtttaagtagaagatgatgaattttaggagcaccatagattcctcggttagcattgaagagttgagaaattttgagtgacaggtattgtctccttaattgagttttagatggatgtcggttaatccgttcatattaacttgattcaggaacatcaaggagttgacagcttagtctgacattgagtgctaaagtttgtatggtttgagccatatccgcagcactcacttctttttctcggcgaatatggtcaatactttttttaagatgtctcgttcttccttaactttaaccagttgtctttttaattctagaaaatcagctttagagacggagctttcattagatttagagtagaggtctatccatttataaattgttgcaggggccacgtcgtattctttagacagctgggtgacggattgaccagaatgatagaaggcgataagggtttctttaaattcttttgagtagcgttttttcatgtttttgtcctttgtctaaattatacaatagtgactctaagatttaaggataacatcacaataaatattcaaaacggatagggaatttaaaaattcataaatatactaaaatgctactggaaaagtatatttcatatttaattttgtggaaaaactacgacaaagccaatgaactattgaaagttggtttattattatatccgaataatatggcattcatatttttcaagggaatgattcaaattgagagtgttaaaaatttaagtaaaacttatctaattagagatttaaaaaaatatatagaatctgataagcagactctatgtgattcaagctatagagatacctcaagtttagaattaattattgcagaacttaatgagcttgctggtaaaaagaaagtggctaaaaaaattataacagaaattaacgatgataatttgaaatatttttgggatcaatggaatgataatctttaggagcaaaatctttaaagtgatatttcttattccaacatccgatgtaatttataaatgaaaaagataggcgaaaatcttgcctatcttttggttagtagaatgagacattggtcatatgaatatcgctacattgttattaatatcttagacaagttaaattctattctattcacctatatttagtttatgataagtaaagattaaacttactgtgataacttatttgctttcaaagtttgaccatccatacagagaaccaccagtacctggatttaccaacattcttttctgtgcctctgaaaaaaaatactgcacatcagatgaatgagcaagatactgcaaactagaaatcaattcactaatttgaggatcaaaatttcgaccactttcaatattttttttagctatcaaaaaacattttctttcttcaatggaaagtttatctctagataaaatttgattaataatgttgaataaatctctctggttatcttttaaatttggaaaaatatattttgtcattttaacctaaaccacccatccatttaggtaattgtttgggatttccatcattatgaccattgagccaatgaagaacat
>92	N operona: 67	first-last	L94845	gene_poz=(601-903)	yajH	unknown protein	EVIDENCE BY GENEMARK BIO16.01 UNKNOWN. General.	/position=94241 - 95743 (94841 - 95143)	/lenght=1503 (303)	/codons=501 (101)	/complement=true	GC-compoz=28.71287128712871%	/LCI1=2.066666666666667	/LCI2=0.047333333333333345	p_i1=0.457143479116116	p_i2=0.024004498701447996	/Tai=0.38330676963858357	/Tei=0.1216040488313032	/EEI=1.7045083873172144
taatcaaatccacctccacataaggaagtggattttttcttcattttaccttctcttaacttttttcaaaaaattcaaaactagatataaaatagccataactgttaagttatgagctgattttaaccactcgctccatttctcctatttttccactattgtgtttttttaatgaagaaaatagtgttgtgaaaaattttagacatgagaataaaaaattagttacaacaagcatccccttcaaaaatgaacccttatcagaatatatatctatcaaaatagtgatttactcttaccttatagtatagataggtaggcttgattaattataaaaatagaataatattaagacaacattgatgtgtaacgtatgctaatgaaagatggaacgaatagtattaaaatagtgatattaagaaaaggagattattatggaaaatcgattaaattttgaggctatttctgatgacgaacttgccaaaattgttggaggaggataccctaataaccaaagcatgaatgatgttcttcattggctcaatggtcataatgatggaaatcccaaacaattacctaaatggatgggtggtttaggttaaaatgacaaaatatatttttccaaatttaaaagataaccagagagatttattcaacattattaatcaaattttatctagagataaactttccattgaagaaagaaaatgttttttgatagctaaaaaaaatattgaaagtggtcgaaattttgatcctcaaattagtgaattgatttctagtttgcagtatcttgctcattcatctgatgtgcagtattttttttcagaggcacagaaaagaatgttggtaaatccaggtactggtggttctctgtatggatggtcaaactttgaaagcaaataagttatcacagtaagtttaatctttacttatcataaactaaatataggtgaatagaatagaatttaacttgtctaagatattaataacaatgtagcgatattcatatgaccaatgtctcattctactaaccaaaagataggcaagattttcgcctatctttttcatttataaattacatcggatgttggaataagaaatatcactttaaagattttgctcctaaagattatcattccattgatcccaaaaatatttcaaattatcatcgttaatttctgttataatttttttagccactttctttttaccagcaagctcattaagttctgcaataattaattctaaacttgaggtatctctatagcttgaatcacatagagtctgcttatcagattctatatatttttttaaatctctaattagataagttttacttaaatttttaacactctcaatttgaatcattcccttgaaaaatatgaatgccatattattcggatataataataaaccaactttcaatagttcattggctttgtcgtagtttttccacaaaattaaatatgaaatatacttttccagtagcattttagtatattt
>93	N operona: 68	first	L0096	gene_poz=(601-750)	rpmGB	50S ribosomal protein L33	EVIDENCE BY HOMOLOGY BIO12.05 Ribosomal proteins:	/position=95279 - 96628 (95879 - 96028)	/lenght=1350 (150)	/codons=450 (50)	/complement=true	GC-compoz=31.333333333333336%	/LCI1=1.1700680272108843	/LCI2=0.03741496598639456	p_i1=0.10878895641205949	p_i2=0.012099885225700675	/Tai=0.2989153710250837	/Tei=0.11088989670313061	/EEI=4.284259661095277
caaaaacaagaatcagttttttccagttcttcattcatttctccttaaaaatttaattgtcctagaacattgccctgctttgtgaggagtttttacgacctgattgtcttctccttacgccgctttgattctttcgaagctgagcttaaatttttaagttatccgttaagttacttctattttatcaaatttgcgcaaaaggccctatcattttagttgtcaaagatatttgtcagtactttttcttactcaaattttactgacagaaaggtttgcaaaaatttgtcaagtaattttactttacaaaacttgcatttctgaaaatttatgctatactaataaagtacgtttttgcactctgcaagaacgagataaaattctacggaggaaaaaaacaatggcagtacctgcacgtcacacttcatcagcaaagaaaaaccgtcgtcgtacacattacaaattgacagctccaactgttacttttgacgaaactactggtgactaccgtcactcacatcgcgtttcacttaaaggctactacaaaggccgcaaagttcgcgacactaaataattcgacaaaagttatagaaagggactatcatgcgcgtaaatattacacttgaacataaagaatctggtgaacgtctgtaccttactcaaaagaacaaacgcaacactccagacaaattggaacttaaaaaatactctaaaaaattgcgtaaacacgtaatctttaaagaagttaaataaggattcgttacgagtcaatagacttgtaaaatattgatttagaggtgtttgaaaaaacttgactttcattacatttcaataaaaatcaattgaatctctacctttttctctacctttgagaaatttatatttgggtaatcaaatccacctccacataaggaagtggattttttcttcattttaccttctcttaacttttttcaaaaaattcaaaactagatataaaatagccataactgttaagttatgagctgattttaaccactcgctccatttctcctatttttccactattgtgtttttttaatgaagaaaatagtgttgtgaaaaattttagacatgagaataaaaaattagttacaacaagcatccccttcaaaaatgaacccttatcagaatatatatctatcaaaatagtgatttactcttaccttatagtatagataggtaggcttgattaattataaaaatagaataatattaagacaacattgatgtgtaacgtatgctaatgaaagatggaacgaatagtattaaaatagtgatattaagaaaaggagattattatggaaaatcgattaaattttgaggctatttctg
>94	N operona: 68	last	L00096	gene_poz=(601-774)	rpmF	50S ribosomal protein L32	EVIDENCE BY HOMOLOGY BIO12.05 Ribosomal proteins:	/position=95458 - 96831 (96058 - 96231)	/lenght=1374 (174)	/codons=458 (58)	/complement=true	GC-compoz=44.252873563218394%	/LCI1=0.9005847953216374	/LCI2=0.08187134502923976	p_i1=0.04553555812457565	p_i2=0.10308348271538452	/Tai=0.4826284591193052	/Tei=0.19277513444384609	/EEI=4.092738734743208
ggcccaatattcgcccactagtaaagtagcaataatggccgtgatggccaataagtcaacaccataagagcccgaccgtaaagttttaatcatttcaatcagcattgagaaagccaagactcccccagcaattgtaacaattaagcgtgccaaaaaaggctgattaaagccaaagtaagcaatcaatgccacgcctgcaatgacaaaaacaagaatcagttttttccagttcttcattcatttctccttaaaaatttaattgtcctagaacattgccctgctttgtgaggagtttttacgacctgattgtcttctccttacgccgctttgattctttcgaagctgagcttaaatttttaagttatccgttaagttacttctattttatcaaatttgcgcaaaaggccctatcattttagttgtcaaagatatttgtcagtactttttcttactcaaattttactgacagaaaggtttgcaaaaatttgtcaagtaattttactttacaaaacttgcatttctgaaaatttatgctatactaataaagtacgtttttgcactctgcaagaacgagataaaattctacggaggaaaaaaacaatggcagtacctgcacgtcacacttcatcagcaaagaaaaaccgtcgtcgtacacattacaaattgacagctccaactgttacttttgacgaaactactggtgactaccgtcactcacatcgcgtttcacttaaaggctactacaaaggccgcaaagttcgcgacactaaataattcgacaaaagttatagaaagggactatcatgcgcgtaaatattacacttgaacataaagaatctggtgaacgtctgtaccttactcaaaagaacaaacgcaacactccagacaaattggaacttaaaaaatactctaaaaaattgcgtaaacacgtaatctttaaagaagttaaataaggattcgttacgagtcaatagacttgtaaaatattgatttagaggtgtttgaaaaaacttgactttcattacatttcaataaaaatcaattgaatctctacctttttctctacctttgagaaatttatatttgggtaatcaaatccacctccacataaggaagtggattttttcttcattttaccttctcttaacttttttcaaaaaattcaaaactagatataaaatagccataactgttaagttatgagctgattttaaccactcgctccatttctcctatttttccactattgtgtttttttaatgaagaaaatagtgttgtgaaaaattttagacatgagaataaaaaattagttacaacaagcatccccttcaaaaatgaacccttatcagaatatatatctatcaaaatagtgat
>95	N operona: 69	first-last	L96595	gene_poz=(601-2382)	cadA	cadmium efflux ATPase	EVIDENCE BY HOMOLOGY BIO13.05 TRANSPORT AND BINDING	/position=95995 - 98976 (96595 - 98376)	/lenght=2982 (1782)	/codons=994 (594)	/complement=false	GC-compoz=39.450056116722784%	/LCI1=1.1883080382237212	/LCI2=0.10550871275997754	p_i1=0.11411983698815394	p_i2=0.18517367371600243	/Tai=0.418099433670012	/Tei=0.2666563063444022	/EEI=1.9331169634395824
attctttatgttcaagtgtaatatttacgcgcatgatagtccctttctataacttttgtcgaattatttagtgtcgcgaactttgcggcctttgtagtagcctttaagtgaaacgcgatgtgagtgacggtagtcaccagtagtttcgtcaaaagtaacagttggagctgtcaatttgtaatgtgtacgacgacggtttttctttgctgatgaagtgtgacgtgcaggtactgccattgtttttttcctccgtagaattttatctcgttcttgcagagtgcaaaaacgtactttattagtatagcataaattttcagaaatgcaagttttgtaaagtaaaattacttgacaaatttttgcaaacctttctgtcagtaaaatttgagtaagaaaaagtactgacaaatatctttgacaactaaaatgatagggccttttgcgcaaatttgataaaatagaagtaacttaacggataacttaaaaatttaagctcagcttcgaaagaatcaaagcggcgtaaggagaagacaatcaggtcgtaaaaactcctcacaaagcagggcaatgttctaggacaattaaatttttaaggagaaatgaatgaagaactggaaaaaactgattcttgtttttgtcattgcaggcgtggcattgattgcttactttggctttaatcagccttttttggcacgcttaattgttacaattgctgggggagtcttggctttctcaatgctgattgaaatgattaaaactttacggtcgggctcttatggtgttgacttattggccatcacggccattattgctactttactagtgggcgaatattgggcctctttgattattattctcatgcttgatggaggtgagagtttagaagactatgcaaatggtcgagctcaccgagctttagctgctttattagataagtcgcctgatattgctcatgtgcaaaaaggagataaggtggtcgatttaccgatagaacatgtggaagtcgggagtcatttattgattagaccgatggaaattattccaattgacgggaaacttatttctgaggcagtggtacttgatacggcgtcattgacgggtgaaaccaagccgaatgaattagtaaaaggtgatcctgttctttcgggagctatcaatgggaattctagtatccagattgaaactacggtgatagcggcagaatcacagtttcaaaagattgtagaactggttaaagaaacggagaaaactccagctcagtttgtacgtctggctgatcgttatgctgttccttttacaattattgcctatcttattgcagcagttgcttactttattgctggtgaccctgtgcggattgcggaagtcctagtggttgcaagcccttgtccattgattctggcagcccctatcgcgtttgtttcgggaatgagtcgctctagtcaaaatggagcattaatcaaaaatggaacagtcatcgaaaaattagcaaaagctcgggaaatatttttagataaaacaggtacaattactgaggggacaattaaggttgacagtctaaaaccaatagaaacggtagatgaagtagaacttttacagttggtttacacggttgaaaaatcaagtggtcatattttagcaaaagctgttgttgaatatgctgagaataaaaaggttcaaccattaaaattgacctctttaactgaggttgctggacttggtgtgattggagaaatcgaaggtcaagaaattaaaattgggcgaagttcttttgcttttgcacctgataatctcaactatgaaacagcattttatgtgagtaaagcaggtaaatatgttggggcggtcacattctctgatactttaagaccagaagctaaagaaacaattgctcagatgagaaaaattggtcttgaaaagattacaatgttgacgggtgacaatcaacttgttgctgataaaattgcgagcactgttggaattgacaatgtttatgcaggtttgatgccagatgaaaaattaaaatttattaaaaatgcgacgaatagaccagtaattatgattggagatggagttaatgatgctccagctctagccacagcagatgttggaatttcgattggtgtgggctcaggtacagttgcaagtgaagcggctgacattgttctattgcaaaatgaccttaggaaagtgacgacatctattgaaatcagtcgtgatacgttaaaaattgctaaacaagcggtcatgattgggattatcatttgtattattttgatgtttgttgcagctctgggagtgattccagctgtgattggagctttgttccaagagatcattgatgttgtttcaattctctatgcgcttcgagctttaagaggataaagaaaaaatttactgacggaatgcttaaaagtactctgtcagtaaattttttttatttttttagtaattttattagatgttctagttcatcaagattatcaaagtgaatggataaattcccttgatattttttatttgcttgaatcttaaccctatttcccaattttttcatcagttctttttcagtttcgtcagtaaaaagattgatatttaatttactgatagatttgtcagtaaatttttcttcaccataaataatagcttcaagtgctctgacattgagctgctctttaattattttatcaacgagctctaattgctttttaggatttttttcagctaaaagtgttctagcgtgagcaggtgaaatatctcgattttcaacatgcttcaaaattgtgtcaggcaaaccaagtaaacgaataagattagagacataagaccttgattttccaagggccttagcgatttgatcgtgggtcattcccaatttgtcagccagttgtgccaagcttttggactcttctagtggattgagattttctctctgcaaattttctaaaattgagagagtcatcatttcttcatcagaatagcttc
>96	N operona: 70	first-last	L0210	gene_poz=(601-1386)	parA	chromosome partitioning protein	null	/position=97829 - 99814 (98429 - 99214)	/lenght=1986 (786)	/codons=662 (262)	/complement=true	GC-compoz=32.95165394402035%	/LCI1=1.70242656449553	/LCI2=0.1334610472541507	p_i1=0.3036954349585648	p_i2=0.29839490803926866	/Tai=0.37478999788282963	/Tei=0.3685554172353418	/EEI=2.0660621657534888
tctgctttacaaaagtcaattcgtggttctgatgtcaacgcaagtttacactatgcggctcgtttaattgagggcggagatttgcagagtctagcccggcgcttaaccgttatggcttatgaagatattggtttagcaaatcctgatgccgcacttcatacggtttcagcattatcagcagccgaaaaactcggttttcctgaggcacggattccccttgccaatatcattattgacttggctttatcccctaaatcaaatgcggcttatttagcgatggatgaagccattgctgatttaggaaaatatggaaatcttgctgtaccaccacacttacaggatggccattacgctggggcaaaggatttaggaaggtctgtagaataccaatatgctcataattttcctaatcactgggtaaaccaacagtacttacctgataaaattaaaaatgctgattatttccgtcctgatgatatgggaagatatgaaaaagcactccacagtcgtaaagaatggattgatgaacaaaaaaagaggagctgacaaatctgtcagtaaatagagcacaataaaatttactgacagaaagtgaaaaatatggtagaacaaatcactcaacttaagttgtcaacaattgtaaaaaacccttaccagcctcgtcttgtttttgatgaggataaattaaaagaattggctaattctatccaagaaaatggcgttttacaacccataatcgttcgtaaatcaaaacttgttggctatgagcttttagcaggtgaacgtcggtttcaagcttcaaaattagctggtttagaaactataccagcaattattagaagctattctgatgaagaaatgatgactctctcaattttagaaaatttgcagagagaaaatctcaatccactagaagagtccaaaagcttggcacaactggctgacaaattgggaatgacccacgatcaaatcgctaaggcccttggaaaatcaaggtcttatgtctctaatcttattcgtttacttggtttgcctgacacaattttgaagcatgttgaaaatcgagatatttcacctgctcacgctagaacacttttagctgaaaaaaatcctaaaaagcaattagagctcgttgataaaataattaaagagcagctcaatgtcagagcacttgaagctattatttatggtgaagaaaaatttactgacaaatctatcagtaaattaaatatcaatctttttactgacgaaactgaaaaagaactgatgaaaaaattgggaaatagggttaagattcaagcaaataaaaaatatcaagggaatttatccattcactttgataatcttgatgaactagaacatctaataaaattactaaaaaaataaaaaaaatttactgacagagtacttttaagcattccgtcagtaaattttttctttatcctcttaaagctcgaagcgcatagagaattgaaacaacatcaatgatctcttggaacaaagctccaatcacagctggaatcactcccagagctgcaacaaacatcaaaataatacaaatgataatcccaatcatgaccgcttgtttagcaatttttaacgtatcacgactgatttcaatagatgtcgtcactttcctaaggtcattttgcaatagaacaatgtcagccgcttcacttgcaactgtacctgagcccacaccaatcgaaattccaacatctgctgtggctagagctggagcatcattaactccatctccaatcataattactggtctattcgtcgcatttttaataaattttaatttttcatctggcatcaaacctgcataaacattgtcaattccaacagtgctcgcaattttatcagcaacaagttgattgtcacccgtcaacattgtaatcttttcaagaccaatttttctcatctgagcaattgtttctttagcttctggtcttaaagtatcagagaatgtgaccgccccaa
>97	N operona: 71	first-last	L99272	gene_poz=(601-1860)	cshA	chromosome segregation helicase	null	/position=98669 - 101128 (99269 - 100528)	/lenght=2460 (1260)	/codons=820 (420)	/complement=true	GC-compoz=37.93650793650794%	/LCI1=1.3858392999204454	/LCI2=0.10119331742243434	p_i1=0.17916863206723554	p_i2=0.16894420191687917	/Tai=0.39748480080686555	/Tei=0.25204978172519127	/EEI=2.240640099920811
catttaatagcttttttacgtttataatgtgtaaatagatatttttttagaatttggagaaagatttaatggaaattagaaaaatagaaccacgtgactttgtcaaagttgctcaattggaaaatgaaaactggatcctagcttcaactccacacgtcatggattcctcagcagaaaaaattatcggtaaaattatgactggaaccacttattttctggcagtagaaaatgatgaaattcttggaatacttgattacggccctcgccacaaatctgaatttggaagacatactgtcacctttggcattatgacagcacaagaagccagaggtaagggcgtagctactacactaataaacttctttattgattttgcaaaaaaagaaggattcaaaaaaattacaattcaagtgatgggttcaaatccagcagccttgaaactttataataaattaggctttgttgaagaaggacgtttgaaaaaagaatttttcattgatggtgaatatattgatgattgcattctcgccttctatctagacaaaagccttatgtaaaccagatttacatttgttgtaaacctatggattggagaataatatggcacaaaatcttgcaagacgaatgagaccaagaaatattgatgaaattgttggacaaaaacatttagttggtaaaggaaaaatcattcgccgaatggtcgaaactcaacttctttcaagtatgattctctacggacctcctggcattggtaaaacttcaattgcttcagcgattgctggaacaatgaatgtcgcatttcggacatttaatgcaacgacagacactaaaaaaagacttcaagaaattgcctcagaagccgaattttctggtcagcttgttttattacttgatgaaattcatcgcctagacaaacctaaacaagattttcttttaccacttttagaaaacggacaaattattttaattggagcaacaaccgaaaacccttatttttcagttgttccagcgattcgttctcgcgtacagatttttgaattaaaacctttagaaccagaagatttagaatttgctgtaaacctaagtttacaagataaagaacgtggatttgattttgatgtgaccattgacgatgatgcactttactttttaattcattcgactaatggggatttacgttctacttttaatgccttagaattagccgttctttcctcagaagaacatcatgtcactttagatgatatggaaaattctttgcaaagaaaagctgcaacttttgataaagatggcgatgctcattatgacttgctttctgctttacaaaagtcaattcgtggttctgatgtcaacgcaagtttacactatgcggctcgtttaattgagggcggagatttgcagagtctagcccggcgcttaaccgttatggcttatgaagatattggtttagcaaatcctgatgccgcacttcatacggtttcagcattatcagcagccgaaaaactcggttttcctgaggcacggattccccttgccaatatcattattgacttggctttatcccctaaatcaaatgcggcttatttagcgatggatgaagccattgctgatttaggaaaatatggaaatcttgctgtaccaccacacttacaggatggccattacgctggggcaaaggatttaggaaggtctgtagaataccaatatgctcataattttcctaatcactgggtaaaccaacagtacttacctgataaaattaaaaatgctgattatttccgtcctgatgatatgggaagatatgaaaaagcactccacagtcgtaaagaatggattgatgaacaaaaaaagaggagctgacaaatctgtcagtaaatagagcacaataaaatttactgacagaaagtgaaaaatatggtagaacaaatcactcaacttaagttgtcaacaattgtaaaaaacccttaccagcctcgtcttgtttttgatgaggataaattaaaagaattggctaattctatccaagaaaatggcgttttacaacccataatcgttcgtaaatcaaaacttgttggctatgagcttttagcaggtgaacgtcggtttcaagcttcaaaattagctggtttagaaactataccagcaattattagaagctattctgatgaagaaatgatgactctctcaattttagaaaatttgcagagagaaaatctcaatccactagaagagtccaaaagcttggcacaactggctgacaaattgggaatgacccacgatcaaatcgctaaggcccttggaaaatcaaggtcttatgtctctaatcttattcgtttacttggtttgcctgacacaattttgaagcatgttgaaaatcgagatatttcacctgctcacgctagaacacttttagctgaaaaaaatcctaaaaagcaattagagctcgttgataaaataatt
>98	N operona: 72	first-last	L100575	gene_poz=(601-1089)	ybaH	acetyl transferase	EVIDENCE BY HOMOLOGY BIO10.02 DNA replication,	/position=99972 - 101660 (100572 - 101060)	/lenght=1689 (489)	/codons=563 (163)	/complement=true	GC-compoz=35.173824130879346%	/LCI1=1.3847736625514404	/LCI2=0.09526748971193416	p_i1=0.17878540888874456	p_i2=0.1474685510847849	/Tai=0.36532709150258136	/Tei=0.23272169597630643	/EEI=2.329645823538541
taaaagtctgtttcagataaatcagcaatgccattttcaaaagcttctttatcccaattgactgaaaattcttcggcagcttcatcagctagaaagtccattaaatcatccaagccttgatcggcactttcttgtaaaaattgagcaaaataagccaaaaattcacgagataagcctttttcaccataaggaattgttgccaaataatcattttcatcaaaacgtgatttagcgggattataaaataaaactgcatcctcatagacgatattttctgctgattctactccttctgcatcagtcaaaagcgctccagaactattttctgcctctagtaaaaagctgacttctaccgcaaaattacgcttatcccaattcatttcaaaatcataagtaaatcctttttctaaaacttcttccaaaacatctaaaaatccaaatttagccattgttcacaccctctttatattatgttaaaataattataacaaaaatttgctctagaaaagtcgcaagacttaataaatcagttcatttaatagcttttttacgtttataatgtgtaaatagatatttttttagaatttggagaaagatttaatggaaattagaaaaatagaaccacgtgactttgtcaaagttgctcaattggaaaatgaaaactggatcctagcttcaactccacacgtcatggattcctcagcagaaaaaattatcggtaaaattatgactggaaccacttattttctggcagtagaaaatgatgaaattcttggaatacttgattacggccctcgccacaaatctgaatttggaagacatactgtcacctttggcattatgacagcacaagaagccagaggtaagggcgtagctactacactaataaacttctttattgattttgcaaaaaaagaaggattcaaaaaaattacaattcaagtgatgggttcaaatccagcagccttgaaactttataataaattaggctttgttgaagaaggacgtttgaaaaaagaatttttcattgatggtgaatatattgatgattgcattctcgccttctatctagacaaaagccttatgtaaaccagatttacatttgttgtaaacctatggattggagaataatatggcacaaaatcttgcaagacgaatgagaccaagaaatattgatgaaattgttggacaaaaacatttagttggtaaaggaaaaatcattcgccgaatggtcgaaactcaacttctttcaagtatgattctctacggacctcctggcattggtaaaacttcaattgcttcagcgattgctggaacaatgaatgtcgcatttcggacatttaatgcaacgacagacactaaaaaaagacttcaagaaattgcctcagaagccgaattttctggtcagcttgttttattacttgatgaaattcatcgcctagacaaacctaaacaagattttcttttaccacttttagaaaacggacaaattattttaattggagcaacaaccgaaaacccttatttttcagttgttccagcgattcgttctcgcgtacagatttttgaattaaaacctttagaaccagaagatttagaatttgctgtaaacctaagtttacaagataaagaacgtggatttgattttgatgtgaccattgacgatgatgcactttactttttaattca
>99	N operona: 73	first	L101209	gene_poz=(601-1068)	ybaA	unknown protein	EVIDENCE BY GENEMARK BIO16.01 UNKNOWN. General. 58%	/position=100612 - 102279 (101212 - 101679)	/lenght=1668 (468)	/codons=556 (156)	/complement=false	GC-compoz=33.547008547008545%	/LCI1=1.5870967741935484	/LCI2=0.03333333333333333	p_i1=0.2563297273753727	p_i2=0.008557178622016999	/Tai=0.20044060962748877	/Tei=0.10770146075981529	/EEI=3.056278430868628
tcatcaatatattcaccatcaatgaaaaattcttttttcaaacgtccttcttcaacaaagcctaatttattataaagtttcaaggctgctggatttgaacccatcacttgaattgtaatttttttgaatccttctttttttgcaaaatcaataaagaagtttattagtgtagtagctacgcccttacctctggcttcttgtgctgtcataatgccaaaggtgacagtatgtcttccaaattcagatttgtggcgagggccgtaatcaagtattccaagaatttcatcattttctactgccagaaaataagtggttccagtcataattttaccgataattttttctgctgaggaatccatgacgtgtggagttgaagctaggatccagttttcattttccaattgagcaactttgacaaagtcacgtggttctatttttctaatttccattaaatctttctccaaattctaaaaaaatatctatttacacattataaacgtaaaaaagctattaaatgaactgatttattaagtcttgcgacttttctagagcaaatttttgttataattattttaacataatataaagagggtgtgaacaatggctaaatttggatttttagatgttttggaagaagttttagaaaaaggatttacttatgattttgaaatgaattgggataagcgtaattttgcggtagaagtcagctttttactagaggcagaaaatagttctggagcgcttttgactgatgcagaaggagtagaatcagcagaaaatatcgtctatgaggatgcagttttattttataatcccgctaaatcacgttttgatgaaaatgattatttggcaacaattccttatggtgaaaaaggcttatctcgtgaatttttggcttattttgctcaatttttacaagaaagtgccgatcaaggcttggatgatttaatggactttctagctgatgaagctgccgaagaattttcagtcaattgggataaagaagcttttgaaaatggcattgctgatttatctgaaacagacttttataagtatccaagatattaagaaatttagaaagatttaagaaataaaaaatgagtattttaaatgtaaaaaatctatcccacggttttggtgaccgcgcaatttttgaagatgtaagtttccgtttgctaaaaggcgagcacatcggatttgttggggcaaatggtgagggtaaatcaactttcatgaatattatcacaggaactctggttcctgatgagggaaaagtaatctggtcgaaaaaacaccgggttggctatatggatcaacacgctgtgcttggaaaaggtaaaacgacacgtgaagcattggctgaggcttttcaatatctttttgatatagaagcgcaaatcaatgatacttacatgaaaatggcagaaatgtcagaagatgagatgaatgctgcgcttgagaatgtaggagaacttcaagaagaattggataatagtgacttttatctcattgatgccaaagttgaagaaacagcacgaggtcttggtttaactcctcttttggataaagatgtagccgagctttctggagggcaaagaacaaaaattttacttggtaaacttttgcttgaaaaaccagatatcttgcttttggatgaaccaacaaact
>100	N operona: 73	last	L101706	gene_poz=(601-2154)	ybaB	ABC transporter ATP binding protein	EVIDENCE BY HOMOLOGY BIO13.01 TRANSPORT AND BINDING	/position=101109 - 103862 (101709 - 103262)	/lenght=2754 (1554)	/codons=918 (518)	/complement=false	GC-compoz=37.83783783783784%	/LCI1=1.460348162475822	/LCI2=0.11702127659574467	p_i1=0.20669449032849654	p_i2=0.2304423303066742	/Tai=0.37375762088142495	/Tei=0.30739809727600675	/EEI=2.3923692061366335
cgtaaaaaagctattaaatgaactgatttattaagtcttgcgacttttctagagcaaatttttgttataattattttaacataatataaagagggtgtgaacaatggctaaatttggatttttagatgttttggaagaagttttagaaaaaggatttacttatgattttgaaatgaattgggataagcgtaattttgcggtagaagtcagctttttactagaggcagaaaatagttctggagcgcttttgactgatgcagaaggagtagaatcagcagaaaatatcgtctatgaggatgcagttttattttataatcccgctaaatcacgttttgatgaaaatgattatttggcaacaattccttatggtgaaaaaggcttatctcgtgaatttttggcttattttgctcaatttttacaagaaagtgccgatcaaggcttggatgatttaatggactttctagctgatgaagctgccgaagaattttcagtcaattgggataaagaagcttttgaaaatggcattgctgatttatctgaaacagacttttataagtatccaagatattaagaaatttagaaagatttaagaaataaaaaatgagtattttaaatgtaaaaaatctatcccacggttttggtgaccgcgcaatttttgaagatgtaagtttccgtttgctaaaaggcgagcacatcggatttgttggggcaaatggtgagggtaaatcaactttcatgaatattatcacaggaactctggttcctgatgagggaaaagtaatctggtcgaaaaaacaccgggttggctatatggatcaacacgctgtgcttggaaaaggtaaaacgacacgtgaagcattggctgaggcttttcaatatctttttgatatagaagcgcaaatcaatgatacttacatgaaaatggcagaaatgtcagaagatgagatgaatgctgcgcttgagaatgtaggagaacttcaagaagaattggataatagtgacttttatctcattgatgccaaagttgaagaaacagcacgaggtcttggtttaactcctcttttggataaagatgtagccgagctttctggagggcaaagaacaaaaattttacttggtaaacttttgcttgaaaaaccagatatcttgcttttggatgaaccaacaaactatttggatgaagaacatattttatggttgaaaaattaccttaaaaactatgaaaatgcatttattttgatttcgcatgatgtgccctttatggatgaagtggtcaatatcatttatcatgtgcatggtctagggattacccgctattcaatggggtatgcggaatttgaacgtgtctttgaagagaaaaaggcacagcttgaatctttgcataatgcgcaggtcgctgagcaagctaaacttaaagatttcattgcccgtaaaaaagcgaatgtggcaacgtctgggcaagcaaaagcgcgtgagaaaaaattggcgaaaatggaaattgttgagactatttctgaaaagccaaaacctcattttgattttaaatttagtcgaaaaccaagtcgtctcgtttttgaggcaaaagatttagttattggttacaatgaacctttgtcgtcagaaattaatttaaaagtagaatctggacaaaaaattgcctttattggttccaatgggattgggaaatcgactttgctcaagagtttaatgggcttgattccaagtcttgatggggaagttgaaaaaggaaatttccaagatattgcttactatgagcaagaaatcaaaaatccttcgcaaaaaacggtacttgatgatttatgggatgagtatccaagttggaatcaagcagaactccgcggggcacttgctcgggtgggcttgacggccaaacaaattgaatcacgtgtttatgttctttcaggtggagaacaagcaaaattacgttttgctaaactaatgaataccgaatcaaatattctcatcttggatgaaccaaccaatcatttggacgtggacgctaaagaagaactcaagcgtgcacttattgaatatccgggaactgttttgatggtttcacatgaaccagaattttatgaaggtctagtttctgatgtcattaactgtgaagaatggacaactcgtattttgtaattactgattaattcttatgctagttcatctctaatttttcttaaaaattggtagttgacctgcagttatactagcttgcacaaacacaagaaatggtttgcgtgaaaaattaaacagtattaggagaaaaatgactcagaaacttcatccttgggaaaatcccgaacaagattatgcacgaactttggcaaaacgccgctcagagcggcgttatcggagcttacagttagtaaagacgcttaaaattttactgacagaatttaaaaagtacgatgtgaataattttaactcagagatattgagttggattgatttgcttgaagatgctgttgaatatgttgatgatgaagattttaagtcagcaaaaaaatttgtttcgcgaatgcaaagagaactaaaaaaacttgaaaagtaaattttttactgacaggaaagaggactttaagggcactatgaaaagttatagttttcaagctgaactggaaattatcggtatcaatccctttgtggctgtaccgccagatattttgcagaaaatatttcaggattcaggacgagaaaaatcgcccattcctatttgtggtcagattaatgaaaaaa
>101	N operona: 74	first	L103321	gene_poz=(601-885)	ybaC	unknown protein	EVIDENCE BY GENEMARK BIO16.01 UNKNOWN. General.	/position=102793 - 104277 (103393 - 103677)	/lenght=1485 (285)	/codons=495 (95)	/complement=false	GC-compoz=34.73684210526316%	/LCI1=1.6595744680851063	/LCI2=0.3673758865248228	p_i1=0.2859122424292109	p_i2=0.9213599281212909	/Tai=0.4820576779048208	/Tei=0.9292239353091618	/EEI=1.5611541363438475
aatcgactttgctcaagagtttaatgggcttgattccaagtcttgatggggaagttgaaaaaggaaatttccaagatattgcttactatgagcaagaaatcaaaaatccttcgcaaaaaacggtacttgatgatttatgggatgagtatccaagttggaatcaagcagaactccgcggggcacttgctcgggtgggcttgacggccaaacaaattgaatcacgtgtttatgttctttcaggtggagaacaagcaaaattacgttttgctaaactaatgaataccgaatcaaatattctcatcttggatgaaccaaccaatcatttggacgtggacgctaaagaagaactcaagcgtgcacttattgaatatccgggaactgttttgatggtttcacatgaaccagaattttatgaaggtctagtttctgatgtcattaactgtgaagaatggacaactcgtattttgtaattactgattaattcttatgctagttcatctctaatttttcttaaaaattggtagttgacctgcagttatactagcttgcacaaacacaagaaatggtttgcgtgaaaaattaaacagtattaggagaaaaatgactcagaaacttcatccttgggaaaatcccgaacaagattatgcacgaactttggcaaaacgccgctcagagcggcgttatcggagcttacagttagtaaagacgcttaaaattttactgacagaatttaaaaagtacgatgtgaataattttaactcagagatattgagttggattgatttgcttgaagatgctgttgaatatgttgatgatgaagattttaagtcagcaaaaaaatttgtttcgcgaatgcaaagagaactaaaaaaacttgaaaagtaaattttttactgacaggaaagaggactttaagggcactatgaaaagttatagttttcaagctgaactggaaattatcggtatcaatccctttgtggctgtaccgccagatattttgcagaaaatatttcaggattcaggacgagaaaaatcgcccattcctatttgtggtcagattaatgaaaaaacttatcagcaaaatctaatgtttttcaaaggggattggcgcttatatgtcaatacgacgatgctgaaaaattcgcctaaaagaatcggggaaatctttgattttacaatttcctatgattcagagccacgaattgtcaaacaaccacaagttttaagtgaagcattagccaaaaatccggaagcaaaaaaagtatttgaccaattaattccctctaaacaagttgaaattaatcgttatattgcgaggttgaaaacagaagaagctatcgagcgaaatgttaggcgagcgattggtttcttactgggaaagaactcttttgtaggccgagataaaccatagaaagaaagatgaaataaatgaataattggaattcaatcacaataaaaatcagtcgggaagccggagaggccatt
>102	N operona: 74	middle	L103661	gene_poz=(601-1089)	ybaD	unknown protein	EVIDENCE BY GENEMARK BIO16.01 UNKNOWN. General.	/position=103115 - 104803 (103715 - 104203)	/lenght=1689 (489)	/codons=563 (163)	/complement=false	GC-compoz=36.400817995910025%	/LCI1=1.4279835390946503	/LCI2=0.05349794238683128	p_i1=0.1945665344388775	p_i2=0.03387010951991528	/Tai=0.6321438340223898	/Tei=0.13048309856792376	/EEI=1.4161445208623282
tttggacgtggacgctaaagaagaactcaagcgtgcacttattgaatatccgggaactgttttgatggtttcacatgaaccagaattttatgaaggtctagtttctgatgtcattaactgtgaagaatggacaactcgtattttgtaattactgattaattcttatgctagttcatctctaatttttcttaaaaattggtagttgacctgcagttatactagcttgcacaaacacaagaaatggtttgcgtgaaaaattaaacagtattaggagaaaaatgactcagaaacttcatccttgggaaaatcccgaacaagattatgcacgaactttggcaaaacgccgctcagagcggcgttatcggagcttacagttagtaaagacgcttaaaattttactgacagaatttaaaaagtacgatgtgaataattttaactcagagatattgagttggattgatttgcttgaagatgctgttgaatatgttgatgatgaagattttaagtcagcaaaaaaatttgtttcgcgaatgcaaagagaactaaaaaaacttgaaaagtaaattttttactgacaggaaagaggactttaagggcactatgaaaagttatagttttcaagctgaactggaaattatcggtatcaatccctttgtggctgtaccgccagatattttgcagaaaatatttcaggattcaggacgagaaaaatcgcccattcctatttgtggtcagattaatgaaaaaacttatcagcaaaatctaatgtttttcaaaggggattggcgcttatatgtcaatacgacgatgctgaaaaattcgcctaaaagaatcggggaaatctttgattttacaatttcctatgattcagagccacgaattgtcaaacaaccacaagttttaagtgaagcattagccaaaaatccggaagcaaaaaaagtatttgaccaattaattccctctaaacaagttgaaattaatcgttatattgcgaggttgaaaacagaagaagctatcgagcgaaatgttaggcgagcgattggtttcttactgggaaagaactcttttgtaggccgagataaaccatagaaagaaagatgaaataaatgaataattggaattcaatcacaataaaaatcagtcgggaagccggagaggccatttcagctttgctgatagaggcggggtcagccggcgttgaaattaatgacagtgctgattatctcaatcacgaagaccaatttggcgaagttcttcctgaaattgaacaatctgattttgttgaaattactgcttattatccagaaaatatgccaattgtggaactcaaagccgaaatcgaacataaaatcgcaaatttgagtgattatttttcgctgacaggtctgtcagtaacaacgaataacctgtcagaaacaaattgggcagaagcttggaaaaaatattttgaaccagcacgaattacgcatgatttaaccattgtgccgagttggacagaggattacgtggcgacaggctctgaaaaattgattcgacttgaccctggtatggcttttgggactggaacacatccaacgaccaaaatgtcactctatgccttagaacaagttcttcgtggtggagaaacgttacttgacgttggaacaggttcgggtgtgctgtcagttgcagcttcatatcttggcgcag
>103	N operona: 74	last	L104221	gene_poz=(601-1554)	prmA	methyltransferase	EVIDENCE BY HOMOLOGY BIO12.05 Ribosomal proteins:	/position=103621 - 105774 (104221 - 105174)	/lenght=2154 (954)	/codons=718 (318)	/complement=false	GC-compoz=40.670859538784065%	/LCI1=1.4227129337539433	/LCI2=0.16929547844374343	p_i1=0.19261572226715143	p_i2=0.4484113399592691	/Tai=0.40797985483623356	/Tei=0.5035702059633421	/EEI=2.2046081906868142
tcagcaaaaaaatttgtttcgcgaatgcaaagagaactaaaaaaacttgaaaagtaaattttttactgacaggaaagaggactttaagggcactatgaaaagttatagttttcaagctgaactggaaattatcggtatcaatccctttgtggctgtaccgccagatattttgcagaaaatatttcaggattcaggacgagaaaaatcgcccattcctatttgtggtcagattaatgaaaaaacttatcagcaaaatctaatgtttttcaaaggggattggcgcttatatgtcaatacgacgatgctgaaaaattcgcctaaaagaatcggggaaatctttgattttacaatttcctatgattcagagccacgaattgtcaaacaaccacaagttttaagtgaagcattagccaaaaatccggaagcaaaaaaagtatttgaccaattaattccctctaaacaagttgaaattaatcgttatattgcgaggttgaaaacagaagaagctatcgagcgaaatgttaggcgagcgattggtttcttactgggaaagaactcttttgtaggccgagataaaccatagaaagaaagatgaaataaatgaataattggaattcaatcacaataaaaatcagtcgggaagccggagaggccatttcagctttgctgatagaggcggggtcagccggcgttgaaattaatgacagtgctgattatctcaatcacgaagaccaatttggcgaagttcttcctgaaattgaacaatctgattttgttgaaattactgcttattatccagaaaatatgccaattgtggaactcaaagccgaaatcgaacataaaatcgcaaatttgagtgattatttttcgctgacaggtctgtcagtaacaacgaataacctgtcagaaacaaattgggcagaagcttggaaaaaatattttgaaccagcacgaattacgcatgatttaaccattgtgccgagttggacagaggattacgtggcgacaggctctgaaaaattgattcgacttgaccctggtatggcttttgggactggaacacatccaacgaccaaaatgtcactctatgccttagaacaagttcttcgtggtggagaaacgttacttgacgttggaacaggttcgggtgtgctgtcagttgcagcttcatatcttggcgcagcagaaatatttgcttatgatattgatgaagtggctgtgcgcgtggctttagaaaatattgaactcaatcctggtcatgaaaaaattcatgtttcagcaaacaatctgcttgaaggaattgacaaaaaagcggatgtcattgtggctaatattttggctgatatccttgttttaatgacagaagacgcattccgcttggtcaaagaagaaggctatctcattatgtcaggaattattgctgacaaagcggacatggtcattgcatcagcagaaaaagctggatttttccttgaaacacgaatgattcaaggcgaatggaactgcctgattttcaagaaaacagaaaatcgtgaaggcgtcattggtggataaaaggcttaaataaagtcgtttatctttcagtcaatggagaagcacaataaagaaaagattagattcaaaactttattctaagaaatgattggaaaaaatatggccaaccaatattttgtatttaaaaaattaccggaactgggcgaagaatttatcattgaaaatcaagcagcagctcatcatattttcactgtgatgcgggctaaaagtggtgaccaaatccgtcttgtttttactgatggtgaaattgggctgtcagaagtcatttcgccaagtgaccaatcagtgaagctgataaaattactgacagagtcctcagaattgcctgttcaaattacagtagctgtaggatttcctaaaggagacaagctcgattttattgttgaaaaatcaacagaattaggagctacagccatttggtcagcaccttttaaagcttctgtcagtaaatgggacaagaaaaaactgacaaaaaaacaagaaaaattggaaaaagttgctctaggagcagccgaacaatcacgcagacaaatgattccagaacttcaactttttgagcaatttactgatttacttgataaattttctgattttgaccaa
>104	N operona: 75	first	L105256	gene_poz=(601-1353)	ybaF	conserved hypothetical protein	EVIDENCE BY HOMOLOGY BIO15.02 HYPOTHETICAL.	/position=104674 - 106626 (105274 - 106026)	/lenght=1953 (753)	/codons=651 (251)	/complement=false	GC-compoz=36.786188579017264%	/LCI1=1.6013333333333333	/LCI2=0.10346666666666667	p_i1=0.26208321332544826	p_i2=0.17743634629177096	/Tai=0.3637274150421518	/Tei=0.2596927116625939	/EEI=2.2806547288897945
actggaacacatccaacgaccaaaatgtcactctatgccttagaacaagttcttcgtggtggagaaacgttacttgacgttggaacaggttcgggtgtgctgtcagttgcagcttcatatcttggcgcagcagaaatatttgcttatgatattgatgaagtggctgtgcgcgtggctttagaaaatattgaactcaatcctggtcatgaaaaaattcatgtttcagcaaacaatctgcttgaaggaattgacaaaaaagcggatgtcattgtggctaatattttggctgatatccttgttttaatgacagaagacgcattccgcttggtcaaagaagaaggctatctcattatgtcaggaattattgctgacaaagcggacatggtcattgcatcagcagaaaaagctggatttttccttgaaacacgaatgattcaaggcgaatggaactgcctgattttcaagaaaacagaaaatcgtgaaggcgtcattggtggataaaaggcttaaataaagtcgtttatctttcagtcaatggagaagcacaataaagaaaagattagattcaaaactttattctaagaaatgattggaaaaaatatggccaaccaatattttgtatttaaaaaattaccggaactgggcgaagaatttatcattgaaaatcaagcagcagctcatcatattttcactgtgatgcgggctaaaagtggtgaccaaatccgtcttgtttttactgatggtgaaattgggctgtcagaagtcatttcgccaagtgaccaatcagtgaagctgataaaattactgacagagtcctcagaattgcctgttcaaattacagtagctgtaggatttcctaaaggagacaagctcgattttattgttgaaaaatcaacagaattaggagctacagccatttggtcagcaccttttaaagcttctgtcagtaaatgggacaagaaaaaactgacaaaaaaacaagaaaaattggaaaaagttgctctaggagcagccgaacaatcacgcagacaaatgattccagaacttcaactttttgagcaatttactgatttacttgataaattttctgattttgaccaagttcttatcgcttatgaagaatcagcaaaaatgggtgagaaaacaatgttcaaacaagcactgacagaaatgtcactcaaccaaaaagtacttatcatttttggaccagaaggcggaattagtccagacgaaatcacaaaattttccgatttaggtgcaaaaatgattggcttagggccgcgaattttaagagcagaaacggctccattatatgccctctcaagtatttcagcttattttgaattattataaataaagaaaaatttttaggaaatcgattatgaaaaaacgtgcacaacgtaacaaaaaacgaattcgctgggcttcggtcctcacagttttcgttcttttaattggaataattgcaattgcttttgctggggttcatttgttaagtcctaaaacaaatacaagcccaaaaagcagtcaaacttcaagtcaagaaaaagctaaaagcactgcctcatctagtgcttctcaaccaaaagaaacaaaatggctggctggaacaaatgaaaatcaactgcccattttgatgtttcattatgtcacttcaagggctgatcagctcccacaagatagtaataacatcaatattgtaacctttgaaaatgaattaaaagcgctgaaagaaaaaggctacacaacggttagtggctcagatgccgaaaaaattctaacgaccaaagaaaaaccaagtgataaaatggtttggcttacttttgatgatggttcagtcacaatgtacactgaaatttttcctttattgaaaaaatacaatatgcacgccacgaattttattatcacaggttatgtgaataaaggccaaggcggaattttgacctgggaaca
>105	N operona: 75	last	L106031	gene_poz=(601-1557)	ybaG	conserved hypothetical protein	EVIDENCE BY HOMOLOGY BIO15.02 HYPOTHETICAL.	/position=105455 - 107611 (106055 - 107011)	/lenght=2157 (957)	/codons=719 (319)	/complement=false	GC-compoz=37.61755485893417%	/LCI1=1.40146750524109	/LCI2=0.16257861635220128	p_i1=0.184824156803601	p_i2=0.4208190598333829	/Tai=0.4463120551221661	/Tei=0.4787371538500446	/EEI=1.951359648649858
aatcagtgaagctgataaaattactgacagagtcctcagaattgcctgttcaaattacagtagctgtaggatttcctaaaggagacaagctcgattttattgttgaaaaatcaacagaattaggagctacagccatttggtcagcaccttttaaagcttctgtcagtaaatgggacaagaaaaaactgacaaaaaaacaagaaaaattggaaaaagttgctctaggagcagccgaacaatcacgcagacaaatgattccagaacttcaactttttgagcaatttactgatttacttgataaattttctgattttgaccaagttcttatcgcttatgaagaatcagcaaaaatgggtgagaaaacaatgttcaaacaagcactgacagaaatgtcactcaaccaaaaagtacttatcatttttggaccagaaggcggaattagtccagacgaaatcacaaaattttccgatttaggtgcaaaaatgattggcttagggccgcgaattttaagagcagaaacggctccattatatgccctctcaagtatttcagcttattttgaattattataaataaagaaaaatttttaggaaatcgattatgaaaaaacgtgcacaacgtaacaaaaaacgaattcgctgggcttcggtcctcacagttttcgttcttttaattggaataattgcaattgcttttgctggggttcatttgttaagtcctaaaacaaatacaagcccaaaaagcagtcaaacttcaagtcaagaaaaagctaaaagcactgcctcatctagtgcttctcaaccaaaagaaacaaaatggctggctggaacaaatgaaaatcaactgcccattttgatgtttcattatgtcacttcaagggctgatcagctcccacaagatagtaataacatcaatattgtaacctttgaaaatgaattaaaagcgctgaaagaaaaaggctacacaacggttagtggctcagatgccgaaaaaattctaacgaccaaagaaaaaccaagtgataaaatggtttggcttacttttgatgatggttcagtcacaatgtacactgaaatttttcctttattgaaaaaatacaatatgcacgccacgaattttattatcacaggttatgtgaataaaggccaaggcggaattttgacctgggaacaaatcaaggaaatgaaagcaagtggacttgttgattttggcagtcatacggtcagccatcctgatttaggaaagctcactttggaagctcaacgaacagaacttgaacaatcaaaagcagatttagataaaaacctcgagcaaaaaacagatatcatctgttatccagcagggggttataaccagaataccttgaatttagccaacgagttaggctataagtttggtttgcttgacccgggccgtaatggtgctattgcaatagcagccaaagaaagtgatggtctattaacgctaccacgctttagaatgatgagttctaccacaactgagcaaatgctacaaatgattcaaccctcaaccgattataatgaaaaaaataaataaactccgaataatcggagttttatctttagttttgcaatagtcatccttttgcttaacctacaaatgtgatagaatagattaaattaagtgaaataaaccttaacttacaaaatatgatgagatgatatattaatctaaataaggaggaaaactggtcaccattttagagtcatttttaaaatggtctagtatctaaagttatgcctaaagaaccagatttaaccggagcagaggttgtcaatatctgttctgactacatgaatgaaacagacattttactcgtagaaaaagcacttgcttgtgcttcacttgcccatgcagaccaatatcgtgcatcaggagaagcttactttgtccaccctacccaagttgcaggaattttagccaaattaaaactggatgccgttaccgtttcctgtggttttttgcatgatgttgttgaagataccaattttacccaaggtgatttgcaagaattatttggcgacgaaattgctgaaattgttgatggagttactaagttaggtaaagttgagtataagtcacacgaagaacaattggctgaaaaccaccgtaagatgcttatggctatgtccaaag
>106	N operona: 76	first-last	L0213	gene_poz=(601-2823)	relA	ppGpp synthetase I	EVIDENCE BY HOMOLOGY BIO09.01 REGULATORY FUNCTIONS.	/position=106612 - 110034 (107212 - 109434)	/lenght=3423 (2223)	/codons=1141 (741)	/complement=false	GC-compoz=38.14664867296446%	/LCI1=1.2477477477477477	/LCI2=0.1018468468468468	p_i1=0.13233313230067367	p_i2=0.1713719010042624	/Tai=0.3794893713359718	/Tei=0.25423471090383615	/EEI=2.529409905870755
tttgacctgggaacaaatcaaggaaatgaaagcaagtggacttgttgattttggcagtcatacggtcagccatcctgatttaggaaagctcactttggaagctcaacgaacagaacttgaacaatcaaaagcagatttagataaaaacctcgagcaaaaaacagatatcatctgttatccagcagggggttataaccagaataccttgaatttagccaacgagttaggctataagtttggtttgcttgacccgggccgtaatggtgctattgcaatagcagccaaagaaagtgatggtctattaacgctaccacgctttagaatgatgagttctaccacaactgagcaaatgctacaaatgattcaaccctcaaccgattataatgaaaaaaataaataaactccgaataatcggagttttatctttagttttgcaatagtcatccttttgcttaacctacaaatgtgatagaatagattaaattaagtgaaataaaccttaacttacaaaatatgatgagatgatatattaatctaaataaggaggaaaactggtcaccattttagagtcatttttaaaatggtctagtatctaaagttatgcctaaagaaccagatttaaccggagcagaggttgtcaatatctgttctgactacatgaatgaaacagacattttactcgtagaaaaagcacttgcttgtgcttcacttgcccatgcagaccaatatcgtgcatcaggagaagcttactttgtccaccctacccaagttgcaggaattttagccaaattaaaactggatgccgttaccgtttcctgtggttttttgcatgatgttgttgaagataccaattttacccaaggtgatttgcaagaattatttggcgacgaaattgctgaaattgttgatggagttactaagttaggtaaagttgagtataagtcacacgaagaacaattggctgaaaaccaccgtaagatgcttatggctatgtccaaagacattcgtgttattttggtcaaattggctgaccgcttgcacaatatgcgcacgcttaaacatctcagaccagataaacaaaagcggatttcacgtgaaaccatggaaatttatgcccctcttgctcatcgcttggggattgccagtatcaaatgggaattagaagatttatcattccgttatcttgaagaagcagaattttatcgcattcgtggtctcatgaatgaaaaaagaacagctcgtgaagcgcttgttgctgaagtaattggtaaattacaagaacgagtcgaaaaagctggtgttgacgcagaaatttatggtcgtccaaaacatatttattctatttatcgtaaaatgcacgataagaagaaacgttttgatgagatttatgacctgattgccattcgttgtatcacagaaacaacaagtgacgtttacacgactttaggttatattcatgacctttggaaaccaatgccgggtcgttttaaagattacattgccaatccaaaagccaatggttatcaatctgtccatacaaccgtttatggtcccaaaggcccaatggaattccaaattagaacacgagaaatgcaccaaatcgctgaatttggggttgccgctcactgggcttacaaacaagggattaaagcaaaagttgatgttcatgaaatttctgaaaccttgaattggattcatgaacttgtggaattgcgtgaagaagctggtgattcagcagaagattttgtcaaagccgttcaagaagatattttatcagataagatttatgtcttcactccaaatggtgaagtccaagaattaccaagaggttcaggtcctattgactttgcttatgctatccatacaaaagttggtgaccatgcgactggagcgaaagtaaatggacgaatgaaaccattatctgttcaactaaaaacaggtgatcgggttgaaattattaccagctcaagctcttttggaccaagccgtgattggattaatctagttaaaactaataaagccagaaacaaaatcaaacaattctttaagaaccaagataaagaattgtcggtcaataaaggccgtgaaatgttacaagaagctttggaagaaggtggctttgtaccaaatcagtatttagataagaaacatctagatgaagtcttcaataagattagctaccgtaatgcggaagctttgtatgcagcaattggatttggtgagctttcagcaacaacaattgccaatcgtttaactgaaaatgaacgtcgtgaagttgagagagccaaacaaaaagccgaagccgaagagctgatgaagggtgaagttaaacgcgaatcaagtaaaaacattatgaagattcgtcacgatggtggagtcagtgtttctggtattgatagcctacttgttcgtatcgccaaatgttgtaatcctgttccaggggacccaattgtggggtatattacaaaagggcgtggtgtttcagttcatagagctgattgtcaaaatgtgcgaagtatggaagactttgaacaaagacttgttgaagttgaatgggatgattcagaaaacttagtgaaagaatatgtcgctaatattgatgtctatggctttaatcgtcctggattactcaacgatgtgatgcaagttttatcaaattctactaaaaatttgatttcaattaatgctcaacccactaaagataaaaaaatggcgaatattcacatcgctttaggcattaaaaatctatcagatttgactttgattgttgataaaatcaaaatgaccccagatgtttattctgtaaaacggacaaatgcttaaaaaaaagagcttgacttagtcaagctcttttaaattactttctttaataatataattgggacgtttttttgtttccaggaatattttagcgatatatttaccaataattccaagagagagaagttgtaagccgcctaaaagtaaaatcaaaacaatcaaagttgggaaaccttgaacagggtcaccgtaaatcagtgttttaagaagataaaaaatactgagtaaaagtgaggctaaaaaactaaaaaagccaacaaatgtcgcaatattgagcggcatttccgaaaaatttataatcccatcaatagaataacggagaagttgactaaaagaccaagaagtttgaccagcacttcgttcgtgattttcgtattctaaataagttacatcataaccgacccaagaaaaaagcccttttgaaaaacgattattttctctgagtgtcaaaatactatccacaacttgacgagtcataagccgaaaatctctggctccgtctacaataggtgtagtcgatactttattaataatcttataaaaaagtcgagagaaaaatgaaatcagtggagattcaccagaacgtgaaattctgcgagcacc
>107	N operona: 77	first-last	L109453	gene_poz=(601-1536)	ybaI	glycosil transferase	EVIDENCE BY HOMOLOGY BIO15.02 HYPOTHETICAL.	/position=108850 - 110985 (109450 - 110385)	/lenght=2136 (936)	/codons=712 (312)	/complement=true	GC-compoz=33.86752136752137%	/LCI1=1.532690246516613	/LCI2=0.1384780278670954	p_i1=0.23464724451772515	p_i2=0.31953459264957973	/Tai=0.3649235221565742	/Tei=0.38758113338462175	/EEI=2.157252101599829
gggccatcatttatcaactcaacttgcatatcagccccaaaaactcctgctttaaccggcacaatctgagctaagctatcattaaatttttcatacattgctttagcaaaatcaggttttcctgctgccgaaaagctcggacgattcccttttttagtctccgcatacaaagtaaactgagaaattgacaaaatctctccttgaatatcttgaacagagagattcattttatcagcttcatctgaaaaaattcgcatttgcgcgattttacgtactgcataatccaaatcaaaattactgtcagcatcttcaaccccaaccaacaataaaaatccttgattaatttttcccttaatgactccatcaatactgacagaagctgactttacacgttgaattactattttcataatctttatatttcactcctatgataatctctttactgacagtatagcacaaaaagtccaattttaatcagctctctttgggcatttattcattttaataacctcaaaagaaagcttgacatcacaggactctttaggtattatcataaataggtactaagataagataaaaaaacaataaaggaaaaaaatggaagaattagcgattgttgtccccgtttataacgaagaagaaacgcttgagctctttattaaagaggtaaatgacaaaacagaaaaactcgagctaaaaaaggttttttactttgtaaacgacggttctagtgaccaaacgcttcctcttataaaaaaattagcgagtcaagttgataatattaactacattagtttctcaagaaattttggtaaagaagcagctttacttgctggtttagaagctactacagaacctcttgttacagtaatggatgttgatttacaagatccacctgaactacttgtttctatgtatcagaaacttcaagaaggttatgatagtgttggtgctcgcagaatttcacgttctggtgaatctccactgatttcatttttctctcgacttttttataagattattaataaagtatcgactacacctattgtagacggagccagagattttcggcttatgactcgtcaagttgtggatagtattttgacactcagagaaaataatcgtttttcaaaagggcttttttcttgggtcggttatgatgtaacttatttagaatacgaaaatcacgaacgaagtgctggtcaaacttcttggtcttttagtcaacttctccgttattctattgatgggattataaatttttcggaaatgccgctcaatattgcgacatttgttggcttttttagttttttagcctcacttttactcagtattttttatcttcttaaaacactgatttacggtgaccctgttcaaggtttcccaactttgattgttttgattttacttttaggcggcttacaacttctctctcttggaattattggtaaatatatcgctaaaatattcctggaaacaaaaaaacgtcccaattatattattaaagaaagtaatttaaaagagcttgactaagtcaagctcttttttttaagcatttgtccgttttacagaataaacatctggggtcattttgattttatcaacaatcaaagtcaaatctgatagatttttaatgcctaaagcgatgtgaatattcgccatttttttatctttagtgggttgagcattaattgaaatcaaatttttagtagaatttgataaaacttgcatcacatcgttgagtaatccaggacgattaaagccatagacatcaatattagcgacatattctttcactaagttttctgaatcatcccattcaacttcaacaagtctttgttcaaagtcttccatacttcgcacattttgacaatcagctctatgaactgaaacaccacgcccttttgtaatataccccacaattgggtcccctggaacaggattacaacatttggcgatacgaacaagtaggctatcaataccagaaacactgactccaccatcgtgacgaatcttcataatgtttttacttgattcgcgtttaacttcacccttcatcagctcttcggcttcggctttttgtttggctctctcaacttcacgacgttcattttcagttaaacgattggcaat
>108	N operona: 78	first	L110564	gene_poz=(601-1056)	ybbA	conserved hypothetical protein	EVIDENCE BY HOMOLOGY BIO15.02 HYPOTHETICAL.	/position=109976 - 111631 (110576 - 111031)	/lenght=1656 (456)	/codons=552 (152)	/complement=false	GC-compoz=35.526315789473685%	/LCI1=1.4194260485651213	/LCI2=0.07108167770419427	p_i1=0.19140269309434566	p_i2=0.07238922579375918	/Tai=0.32076563460035945	/Tei=0.1651503032143833	/EEI=2.2703265156383337
agtcgagagaaaaatgaaatcagtggagattcaccagaacgtgaaattctgcgagcaccaacactatcataaccttcttgaagtttctgatacatagaaacaagtagttcaggtggatcttgtaaatcaacatccattactgtaacaagaggttctgtagtagcttctaaaccagcaagtaaagctgcttctttaccaaaatttcttgagaaactaatgtagttaatattatcaacttgactcgctaatttttttataagaggaagcgtttggtcactagaaccgtcgtttacaaagtaaaaaaccttttttagctcgagtttttctgttttgtcatttacctctttaataaagagctcaagcgtttcttcttcgttataaacggggacaacaatcgctaattcttccatttttttcctttattgtttttttatcttatcttagtacctatttatgataatacctaaagagtcctgtgatgtcaagctttcttttgaggttattaaaatgaataaatgcccaaagagagctgattaaaattggactttttgtgctatactgtcagtaaagagattatcataggagtgaaatataaagattatgaaaatagtaattcaacgtgtaaagtcagcttctgtcagtattgatggagtcattaagggaaaaattaatcaaggatttttattgttggttggggttgaagatgctgacagtaattttgatttggattatgcagtacgtaaaatcgcgcaaatgcgaattttttcagatgaagctgataaaatgaatctctctgttcaagatattcaaggagagattttgtcaatttctcagtttactttgtatgcggagactaaaaaagggaatcgtccgagcttttcggcagcaggaaaacctgattttgctaaagcaatgtatgaaaaatttaatgatagcttagctcagattgtgccggttaaagcaggagtttttggggctgatatgcaagttgagttgataaatgatggccctgtcactattattttagatacgaaagaagctagaaaaaatgcctaaaagactgcaaaaaagtagcgtaaaaaaatgggttcctgttcgctctgtcagtaaaataaaaacttatcagtcctcagaaaaacctgaccaagttggtgaaatttggcaaaataatattattggctcacttgataacggttattcaaaagagcaggctagaaaacaacaaagtcaaaacctgactgaacgtcagaaacgaaaaattgaggaaatgcaaagcaatccggagatgattcaagcgcgtgaagaacttaaagaagagtttctcaatacgcatccacaatatgccaagatgacgagtgaagaattgcaagaatcaatgactcatcatgctttagaagatgagaagcttagaaaacaaaagctccgtcatcacattgaagcatttgctgacggaattattgcggtcatcattactattatgctccttgaaattcctgtcccttctggtaatcaaggttattgggagttcatcagttcagttggaatcttcctagtaagttttgttgttacagctaatttttggttcaatcgtcacaagatttttgctctgacagaggaaattacggaaaaaatcattgttcaagattttatctttat
>109	N operona: 78	middle	L111003	gene_poz=(601-1596)	ybbB	hypothetical protein	EVIDENCE BY HOMOLOGY BIO15.01 HYPOTHETICAL. General.	/position=110424 - 112619 (111024 - 112019)	/lenght=2196 (996)	/codons=732 (332)	/complement=false	GC-compoz=35.6425702811245%	/LCI1=1.298086606243706	/LCI2=0.08741188318227593	p_i1=0.14871322701871284	p_i2=0.1206726637702324	/Tai=0.41718047990265805	/Tei=0.20860539739320916	/EEI=1.9761404714140534
tatttatgataatacctaaagagtcctgtgatgtcaagctttcttttgaggttattaaaatgaataaatgcccaaagagagctgattaaaattggactttttgtgctatactgtcagtaaagagattatcataggagtgaaatataaagattatgaaaatagtaattcaacgtgtaaagtcagcttctgtcagtattgatggagtcattaagggaaaaattaatcaaggatttttattgttggttggggttgaagatgctgacagtaattttgatttggattatgcagtacgtaaaatcgcgcaaatgcgaattttttcagatgaagctgataaaatgaatctctctgttcaagatattcaaggagagattttgtcaatttctcagtttactttgtatgcggagactaaaaaagggaatcgtccgagcttttcggcagcaggaaaacctgattttgctaaagcaatgtatgaaaaatttaatgatagcttagctcagattgtgccggttaaagcaggagtttttggggctgatatgcaagttgagttgataaatgatggccctgtcactattattttagatacgaaagaagctagaaaaaatgcctaaaagactgcaaaaaagtagcgtaaaaaaatgggttcctgttcgctctgtcagtaaaataaaaacttatcagtcctcagaaaaacctgaccaagttggtgaaatttggcaaaataatattattggctcacttgataacggttattcaaaagagcaggctagaaaacaacaaagtcaaaacctgactgaacgtcagaaacgaaaaattgaggaaatgcaaagcaatccggagatgattcaagcgcgtgaagaacttaaagaagagtttctcaatacgcatccacaatatgccaagatgacgagtgaagaattgcaagaatcaatgactcatcatgctttagaagatgagaagcttagaaaacaaaagctccgtcatcacattgaagcatttgctgacggaattattgcggtcatcattactattatgctccttgaaattcctgtcccttctggtaatcaaggttattgggagttcatcagttcagttggaatcttcctagtaagttttgttgttacagctaatttttggttcaatcgtcacaagatttttgctctgacagaggaaattacggaaaaaatcattgttcaagattttatctttattggtttgctttcactaattccgctgttgaccaaatggattatggttgctccaacatcatttagtgccctgaattttggtctggttttgattgtgattttacttcagcaggagcttttaagttattcaattactaaagatcattttcataaaatgcctaaatcatttaaattctggcgtcgtgtttggttaatcaggctattttcaactattctaatgaatgttgtcatcatgattattgccattatttttccattttatggacattggctctttgttattgttcctatttttaactttttgttccgcatggttaatgaccgcaatcaggaggaagaagtttatgctgctacacgttctatcggtgttccttatttgaaagaaggttaataatgactgtaaaaaatattatttttgatttaggtggtgtaattttagacttaggttttgaacgaatggtcaattcctttgagaacttaggaataaaagatttttctgcttattttaatccgcaaaagcaagtcgatttttttgagaaattagaattaggtcttatttctcccgaaattttttatgacaagtttagagaagcaacaaatagccaactgacagatgaaataattgaaaaaaattggaatttaattctaaaagatttccaaaaagaacgaatggatttactgacagagctgtcagcagatttttcactctatcttttttcaaatacgaatgctattcacgctaagtgttttgagcaacgttgtatcgaagaaatgggtcagcctctatcaacttattttagaaaaacttattattcacatgacttgcatttaagaaagccaacagttgaaagttttcaagaggttcttcgtcagtcaaatttaaaggctgatgaaactttatttattgatgacaatgcggataatatcttgggcgcacaagcagcaggtttgaaaacgtatcatctaaaggcgccaaaagtactgacagaac
>110	N operona: 78	last	L111950	gene_poz=(601-1224)	ybbC	hypothetical protein	EVIDENCE BY HOMOLOGY BIO15.01 HYPOTHETICAL. General.	/position=111422 - 113245 (112022 - 112645)	/lenght=1824 (624)	/codons=608 (208)	/complement=false	GC-compoz=31.89102564102564%	/LCI1=1.711755233494364	/LCI2=0.08856682769726248	p_i1=0.3075896871436803	p_i2=0.12448141632890648	/Tai=0.41285270951109043	/Tei=0.21203327469601585	/EEI=1.7588397786785464
tgacggaattattgcggtcatcattactattatgctccttgaaattcctgtcccttctggtaatcaaggttattgggagttcatcagttcagttggaatcttcctagtaagttttgttgttacagctaatttttggttcaatcgtcacaagatttttgctctgacagaggaaattacggaaaaaatcattgttcaagattttatctttattggtttgctttcactaattccgctgttgaccaaatggattatggttgctccaacatcatttagtgccctgaattttggtctggttttgattgtgattttacttcagcaggagcttttaagttattcaattactaaagatcattttcataaaatgcctaaatcatttaaattctggcgtcgtgtttggttaatcaggctattttcaactattctaatgaatgttgtcatcatgattattgccattatttttccattttatggacattggctctttgttattgttcctatttttaactttttgttccgcatggttaatgaccgcaatcaggaggaagaagtttatgctgctacacgttctatcggtgttccttatttgaaagaaggttaataatgactgtaaaaaatattatttttgatttaggtggtgtaattttagacttaggttttgaacgaatggtcaattcctttgagaacttaggaataaaagatttttctgcttattttaatccgcaaaagcaagtcgatttttttgagaaattagaattaggtcttatttctcccgaaattttttatgacaagtttagagaagcaacaaatagccaactgacagatgaaataattgaaaaaaattggaatttaattctaaaagatttccaaaaagaacgaatggatttactgacagagctgtcagcagatttttcactctatcttttttcaaatacgaatgctattcacgctaagtgttttgagcaacgttgtatcgaagaaatgggtcagcctctatcaacttattttagaaaaacttattattcacatgacttgcatttaagaaagccaacagttgaaagttttcaagaggttcttcgtcagtcaaatttaaaggctgatgaaactttatttattgatgacaatgcggataatatcttgggcgcacaagcagcaggtttgaaaacgtatcatctaaaggcgccaaaagtactgacagaactcaatttccaagaaataatttactgacaagtctgtcagtaatttttttttggaaaaaatatttttatactgcataaagttagttcttgacaattgtcagacaattcggtaaaatacagtttattgaaattatttagttacaaattcagaaaaatgaggatttattatgggatttatgagaaaagctgattttgagctttatcgagatgcagataaacactataatcaggtgttaaccacacgtgattttcttgcactaggtgttggaacaattatttcgacttctatttttactttaccaggtcaggtcgctgctcaatttgcaggcccaggtgttgtcttttcttacctgcttgctgcattggtcgctggttttgttgccttggcttatgctgaaatgtcaacagtgatgccatttgcgggttcagcctattcttggatttcagtcttatttggcgaaggttttggttggattgctggttgggctttgcttgcggaatattttattgccgttgcctttgttggttcaggcttctcagcaaatctgcaacaattgctagcgccactcggtttccatctaccaaaagtattggccaatccatttggtacagacggtggagttgtcga
>111	N operona: 79	first-last	L112776	gene_poz=(601-2010)	ctrA	cationic amino acid transporter	EVIDENCE BY HOMOLOGY BIO13.02 TRANSPORT AND BINDING	/position=112185 - 114794 (112785 - 114194)	/lenght=2610 (1410)	/codons=870 (470)	/complement=false	GC-compoz=41.205673758865245%	/LCI1=1.15636105188344	/LCI2=0.1328358208955224	p_i1=0.10486534574009097	p_i2=0.29576811709941486	/Tai=0.3881891982305631	/Tei=0.36619130538947336	/EEI=2.5476018894190537
tttctcccgaaattttttatgacaagtttagagaagcaacaaatagccaactgacagatgaaataattgaaaaaaattggaatttaattctaaaagatttccaaaaagaacgaatggatttactgacagagctgtcagcagatttttcactctatcttttttcaaatacgaatgctattcacgctaagtgttttgagcaacgttgtatcgaagaaatgggtcagcctctatcaacttattttagaaaaacttattattcacatgacttgcatttaagaaagccaacagttgaaagttttcaagaggttcttcgtcagtcaaatttaaaggctgatgaaactttatttattgatgacaatgcggataatatcttgggcgcacaagcagcaggtttgaaaacgtatcatctaaaggcgccaaaagtactgacagaactcaatttccaagaaataatttactgacaagtctgtcagtaatttttttttggaaaaaatatttttatactgcataaagttagttcttgacaattgtcagacaattcggtaaaatacagtttattgaaattatttagttacaaattcagaaaaatgaggatttattatgggatttatgagaaaagctgattttgagctttatcgagatgcagataaacactataatcaggtgttaaccacacgtgattttcttgcactaggtgttggaacaattatttcgacttctatttttactttaccaggtcaggtcgctgctcaatttgcaggcccaggtgttgtcttttcttacctgcttgctgcattggtcgctggttttgttgccttggcttatgctgaaatgtcaacagtgatgccatttgcgggttcagcctattcttggatttcagtcttatttggcgaaggttttggttggattgctggttgggctttgcttgcggaatattttattgccgttgcctttgttggttcaggcttctcagcaaatctgcaacaattgctagcgccactcggtttccatctaccaaaagtattggccaatccatttggtacagacggtggagttgtcgatattatttcacttttagtcattttactctcggcaattattgtctttcgtggggcatctgatgctggacgaatcagtcaaattcttgttgtgcttaaagtagcggctgtcattgctttcatcattgttgggattacggtcattaagccagcaaattaccatccatttattccaccacacaatcccaaaacaggttttggtggcttctcgggaatctggtctggggtatcaatgattttcttggcctatatcggttttgattcaattgcagccaattcagcggaagctaaaaaaccccaaaaaacaatgccacgtggaattattgggtcgcttctaattgctgttgttctatttgcagcagtaaccttggtacttgtagggatgcatccttactcagcctatgcaggaaatgcagcgccagttggttgggctcttcaacaatcaggttattctgttttatcagaagttgtaacagctattgcacttgccggaatgtttatcgcccttttgggaatggttcttgcaggttcacgtttgctttatgcttttggacgcgatggacttttacctaaaggtttgggtaaaatgaatgctcgaaatcttccagcaaatggtgtgtggaccttagccattgttgctattgtcatcggggcattcttcccctttgctttccttgctcaacttatttcagcaggaactttgattgctttcatgtttgttacacttggaatctattcacttcgtcgtcgtcaaggaaaagatttgccagaagcaacttacaaaatgcctttctatccagttttaccagctcttggttttattggttcattatttgtattttggggattggatgtgcaagcaaaactttattcaggaatttggttccttattggaattttgatttattttgcttatggaaatcgtcgaagcagaaaatcagaagaaaaataaaaagatattataaaaaatggtttcaaaatcttttggaaccatttttttgtcatcattttggagcggacaaaaattgctaaaattactaaaataagttaaaatagggaagttatcagcaactatgatatgaggagtaaattacccaaaaatgaaagaatatgaaaaacaacatcgaatcttttatgtctttttacgcaatcttgtcgcttttttacttttgattttgaatggaaaaagtaaatactacaatgttgaccgaattcctaaagatgaaaattatatattagtcgcccctcaccgaatggcttgggagccagtttggtttgcttttgcaactcgtcctaaacaatttattttcatggcgaaaaaagaattgtttaaaggttttgggggttggtggattaaaatgtgtggtgcctttccagttgaccgcgaaaatccaggaattaagcctttaaaacatgcggttaaaatgcttaaagaatcagataaatcaatgattatgtttccatcaggaagtcgtcatagtgcagagatgaaaggtggggttgcggtcattgctaaaatggcaaaagtccgaattgtacctgccgtctatca
>112	N operona: 80	first-last	L114325	gene_poz=(601-1242)	ybbE	hypothetical protein	EVIDENCE BY HOMOLOGY BIO15.01 HYPOTHETICAL. General	/position=113743 - 115584 (114343 - 114984)	/lenght=1842 (642)	/codons=614 (214)	/complement=false	GC-compoz=35.981308411214954%	/LCI1=1.6040688575899844	/LCI2=0.08122065727699532	p_i1=0.26319219678698524	p_i2=0.10109505566985445	/Tai=0.31633132608374537	/Tei=0.190985550102869	/EEI=2.747107674796424
tcgcccttttgggaatggttcttgcaggttcacgtttgctttatgcttttggacgcgatggacttttacctaaaggtttgggtaaaatgaatgctcgaaatcttccagcaaatggtgtgtggaccttagccattgttgctattgtcatcggggcattcttcccctttgctttccttgctcaacttatttcagcaggaactttgattgctttcatgtttgttacacttggaatctattcacttcgtcgtcgtcaaggaaaagatttgccagaagcaacttacaaaatgcctttctatccagttttaccagctcttggttttattggttcattatttgtattttggggattggatgtgcaagcaaaactttattcaggaatttggttccttattggaattttgatttattttgcttatggaaatcgtcgaagcagaaaatcagaagaaaaataaaaagatattataaaaaatggtttcaaaatcttttggaaccatttttttgtcatcattttggagcggacaaaaattgctaaaattactaaaataagttaaaatagggaagttatcagcaactatgatatgaggagtaaattacccaaaaatgaaagaatatgaaaaacaacatcgaatcttttatgtctttttacgcaatcttgtcgcttttttacttttgattttgaatggaaaaagtaaatactacaatgttgaccgaattcctaaagatgaaaattatatattagtcgcccctcaccgaatggcttgggagccagtttggtttgcttttgcaactcgtcctaaacaatttattttcatggcgaaaaaagaattgtttaaaggttttgggggttggtggattaaaatgtgtggtgcctttccagttgaccgcgaaaatccaggaattaagcctttaaaacatgcggttaaaatgcttaaagaatcagataaatcaatgattatgtttccatcaggaagtcgtcatagtgcagagatgaaaggtggggttgcggtcattgctaaaatggcaaaagtccgaattgtacctgccgtctatcaagggcctttgacgatgaaaggtgttttcaagcgtcaaaaagtttcaataaatattggacatccaattgatatttcagatattaaaaaaatggatgaagcaggcattgccgaagttaaccgtcgaatggaagttgcttttgcagaacttgataaagaattgaacccagattttcattatgaagcaaaataaaaaactctagcaaattgatttgctaggtttttttgacttattctgaatcaaaaagtcctgcttctgtcagattgaaatcagacagaaagctcaaaataattgatttttcttgttcattatatttatcgaaaatttgtccaagtctaatatccatgattttatgcattttatcgtgaatggtcgctacttttcgacctttgactgtcaggtgatagaaaattttctttttatcactttcagattgataagtagttaaaaactgatatttgattaaattttggacagcacgagtcactccgccacgagtgacggataattttgtggctaattcaataccggttaaatcttctttggtcaaagctgacaaaatgtgaagggcaacaactgacaaagtcaaaacttctttttccaatttatcattatctaattgagctaaaatccagcttctttcctgagaacgattgtcagttgcatgtcgtaactcatgcaattcttttgagatttgttggtttaggtctgctgaggtcatcttatccatgcttacattatacaataaaagggaattagaaggctttcccaaaattttctgcactggtaaat
>113	N operona: 81	first	L115025	gene_poz=(601-1092)	rmaD	transcriptional regulator	EVIDENCE BY HOMOLOGY BIO09.08 MarR-family	/position=114422 - 116113 (115022 - 115513)	/lenght=1692 (492)	/codons=564 (164)	/complement=true	GC-compoz=33.94308943089431%	/LCI1=1.6687116564417177	/LCI2=0.2529652351738242	p_i1=0.28968828884026016	p_i2=0.7320729721298868	/Tai=0.3680879443485382	/Tei=0.758865674916898	/EEI=2.198322401914401
aaaaatcttatcaagagtctcatcctttagataaaataatcatccgtgatttattttcagaaaaggtcccagctcttgataatgaaacttttgctgcttggaaacgtaataaatatgctcctgatacactgagtgctgaagataaaaatttactacatcgacacgaagaatatttagaagaatttctatcagctgacaaatatgttttcgtcaacccgatgtacaacggctttgtcactgctgaattgaaacaatatattgatgttattgctgtgcctagaaaacttttccgttatactgaaaatggtccgattggcttacttgaaggaaaaaaatcgcttcatattcaatcagccggaggattttatcataatgaacaagacccaacacatatggctaacgatttaggtgctgcttatattgaccaaacaatgaaaatggtaggacttactgacgagaaccgtcaacaacttttcgtagaaggatatgctcgctacccagaacgtgcggatgaattaaaagaaaaagcatttaccagtgcagaaaattttgggaaagccttctaattcccttttattgtataatgtaagcatggataagatgacctcagcagacctaaaccaacaaatctcaaaagaattgcatgagttacgacatgcaactgacaatcgttctcaggaaagaagctggattttagctcaattagataatgataaattggaaaaagaagttttgactttgtcagttgttgcccttcacattttgtcagctttgaccaaagaagatttaaccggtattgaattagccacaaaattatccgtcactcgtggcggagtgactcgtgctgtccaaaatttaatcaaatatcagtttttaactacttatcaatctgaaagtgataaaaagaaaattttctatcacctgacagtcaaaggtcgaaaagtagcgaccattcacgataaaatgcataaaatcatggatattagacttggacaaattttcgataaatataatgaacaagaaaaatcaattattttgagctttctgtctgatttcaatctgacagaagcaggactttttgattcagaataagtcaaaaaaacctagcaaatcaatttgctagagttttttattttgcttcataatgaaaatctgggttcaattctttatcaagttctgcaaaagcaacttccattcgacggttaacttcggcaatgcctgcttcatccatttttttaatatctgaaatatcaattggatgtccaatatttattgaaactttttgacgcttgaaaacacctttcatcgtcaaaggcccttgatagacggcaggtacaattcggacttttgccattttagcaatgaccgcaaccccacctttcatctctgcactatgacgacttcctgatggaaacataatcattgatttatctgattctttaagcattttaaccgcatgttttaaaggcttaattcctggattttcgcggtcaactggaaaggcaccacacattttaatccaccaacccccaaaacctttaaacaattcttttttcgccatgaaaataaattgtttaggacgagttgcaaaagcaaaccaaactggctcccaagccattcggtgaggggcgactaatatataattttcatctttaggaattcggtcaacattgtagtatttactttttccat
>114	N operona: 81	last	L115551	gene_poz=(601-1245)	acpD	acyl carrier protein phosphodiesterase	EVIDENCE BY HOMOLOGY BIO07.01 FATTY ACID AND	/position=114948 - 116792 (115548 - 116192)	/lenght=1845 (645)	/codons=615 (215)	/complement=true	GC-compoz=36.12403100775194%	/LCI1=1.2819314641744548	/LCI2=0.054984423676012466	p_i1=0.14336491970140278	p_i2=0.03653617942563952	/Tai=0.3339464033310561	/Tei=0.1328825614830756	/EEI=2.642278137885279
cacccatttcagtcatatcacgtgttgccaaatattcattgacagtaacaacgtgaacgcctttacctgacaaagcgttaagataaactggcattgtcgcagttaaagttttaccttcaccagtacgcatttcgggaacgtcaccattatgtaagacaatcccacccataatttgaacgtggaaagggtataagccaagcacacggcgggctgcttcacgacagacagcaaatgcttcatagagaagatcatcaagactttctccttttgcaatacgttcttttaattcgggtgttttggctttcaattgctcatcagtcaaatgttccatttcatcagcgaaactttcaacttgaagcgccattctattgagttttttgagctcttttttgtcgttttcgacaagttttctaataatattcggcataatttctctttcacaaaaataagtggatattaccattaattgtaacacttttacatagcttttacaaactgaaataccacaaataattcgaatttaattcgttttcatgttgacaagcgacaaaattaagtttataatgttgcttatcaacaaaaaggaagaagaataagaaaatgacaactttacttataattttagctcacccacatactgacgactttagctggtctcttgctacagtagaagaattcaaaaaatcttatcaagagtctcatcctttagataaaataatcatccgtgatttattttcagaaaaggtcccagctcttgataatgaaacttttgctgcttggaaacgtaataaatatgctcctgatacactgagtgctgaagataaaaatttactacatcgacacgaagaatatttagaagaatttctatcagctgacaaatatgttttcgtcaacccgatgtacaacggctttgtcactgctgaattgaaacaatatattgatgttattgctgtgcctagaaaacttttccgttatactgaaaatggtccgattggcttacttgaaggaaaaaaatcgcttcatattcaatcagccggaggattttatcataatgaacaagacccaacacatatggctaacgatttaggtgctgcttatattgaccaaacaatgaaaatggtaggacttactgacgagaaccgtcaacaacttttcgtagaaggatatgctcgctacccagaacgtgcggatgaattaaaagaaaaagcatttaccagtgcagaaaattttgggaaagccttctaattcccttttattgtataatgtaagcatggataagatgacctcagcagacctaaaccaacaaatctcaaaagaattgcatgagttacgacatgcaactgacaatcgttctcaggaaagaagctggattttagctcaattagataatgataaattggaaaaagaagttttgactttgtcagttgttgcccttcacattttgtcagctttgaccaaagaagatttaaccggtattgaattagccacaaaattatccgtcactcgtggcggagtgactcgtgctgtccaaaatttaatcaaatatcagtttttaactacttatcaatctgaaagtgataaaaagaaaattttctatcacctgacagtcaaaggtcgaaaagtagcgaccattcacgataaaatgcataaaatcatggatattagacttggacaaattttcgataaatataatgaacaagaaaaatcaattattttgagctttctgtctgatttcaatctgacagaagcaggactttttgattcagaataagtcaaaaaaacctagcaaatcaatttgctagagttttttattttgcttcataatgaaaatctgggttcaattct
>115	N operona: 82	first-last	L0334	gene_poz=(601-3198)	secA	preprotein translocase SecA subunit	EVIDENCE BY HOMOLOGY BIO04.05 protein and peptide	/position=115766 - 119563 (116366 - 118963)	/lenght=3798 (2598)	/codons=1266 (866)	/complement=false	GC-compoz=38.68360277136259%	/LCI1=1.3013487475915222	/LCI2=0.15753371868978808	p_i1=0.14980340373991677	p_i2=0.3998360160070348	/Tai=0.3253085695811392	/Tei=0.4598524144063313	/EEI=3.170103074776185
gaatatgaagcgatttttttccttcaagtaagccaatcggaccattttcagtataacggaaaagttttctaggcacagcaataacatcaatatattgtttcaattcagcagtgacaaagccgttgtacatcgggttgacgaaaacatatttgtcagctgatagaaattcttctaaatattcttcgtgtcgatgtagtaaatttttatcttcagcactcagtgtatcaggagcatatttattacgtttccaagcagcaaaagtttcattatcaagagctgggaccttttctgaaaataaatcacggatgattattttatctaaaggatgagactcttgataagattttttgaattcttctactgtagcaagagaccagctaaagtcgtcagtatgtgggtgagctaaaattataagtaaagttgtcattttcttattcttcttcctttttgttgataagcaacattataaacttaattttgtcgcttgtcaacatgaaaacgaattaaattcgaattatttgtggtatttcagtttgtaaaagctatgtaaaagtgttacaattaatggtaatatccacttatttttgtgaaagagaaattatgccgaatattattagaaaacttgtcgaaaacgacaaaaaagagctcaaaaaactcaatagaatggcgcttcaagttgaaagtttcgctgatgaaatggaacatttgactgatgagcaattgaaagccaaaacacccgaattaaaagaacgtattgcaaaaggagaaagtcttgatgatcttctctatgaagcatttgctgtctgtcgtgaagcagcccgccgtgtgcttggcttataccctttccacgttcaaattatgggtgggattgtcttacataatggtgacgttcccgaaatgcgtactggtgaaggtaaaactttaactgcgacaatgccagtttatcttaacgctttgtcaggtaaaggcgttcacgttgttactgtcaatgaatatttggcaacacgtgatatgactgaaatgggtgaactttacagctggcttggattgactgttggtttgaacttgaattcaaaatcaccagaagaaaaacgtgaagcttacaactgtgacatcacttattcaacatcagctgagcttggctttgattatcttcgtgataacatggtgacacgtgccgaagatatggttcaaaagccattgaactatgctcttgtcgatgaagttgactcaatcttggtcgatgaagccagaacacctttgattatttctggacaagctgaaagttcatcagcactttactatcgtgctgaccaatttactaagacattaaaaggtcaaaacttgaatgttgctacttctgaatatgaagaaggcgacgattataagattgatttacaatcaaaaacaatttccttaactgaagaaggaattgataaggccgaaaaattcttccaaatcgaaaatctttatgatatggaaaatgttgccttaactcactttgtagataatgctttacgtgccaactttatcatgcttcacgacatcgactatatggttgatgaaaaccaagaagttttgattattgaccaatttactggacgtacgatgcctggacgtcgctattctgatggtcttcaccaagcaattgaagctaaagaagctgtgccaattcaagatgaatcaaaaacaatggcttcaattacgattcaaaactacttccggatgtataaaaaactgtcagggatgacagggactgctaaaaccgaagaagaagaattccgtgagatttataacattcaaatcacaccaattccaaccaaccgtcctgttcaacgtttagatcatccagatttactttacccaactttggaagctaaatttaaagcagttattgatgatattaaacgtcgtcatgctgaaggtcaaccaatattgattggtactgttgctgtcgaaacttccgaattgatttctaagaaattggttgaagcaaaaattcctcacgaagttttgaatgcgaaaaatcacttccgtgaagcacaaatcatcatgaatgcgggtcaacaaggagcagtaacgattgcgaccaacatggccggtcgtgggactgatatcaagcttgggcctggtgtaattgatcatgtagaccctgaattccgaggtcttgctgttattggtactgagcgtcatgaatctcgtcgtattgataatcaattacgtggtcgttctggacgtcaaggtgacccaggggtttcacaattctatctttctcttgaagatgaattaatgaaacgttttggttcggaacgtgtttcagctttcctagatagaatgcgtatttctggtgaagatgctgtcatcaaatctggcttgattactcgtcagattgaaagttcacaaaaacgtgtcgaaggaaataactacgattctcgtaaacaagtcttgcaatatgatgatgtcatccgtgagcaacgtgaagttatttatgcgcaacgtcaggaagttatcttggctacagaagatatgactcctgttttgatgggcatgttcaagcgaacaattgatcgtcaagtggatggtcatgaacttgcaggaagtcttaaagatgaagaaaatgtcaaaaatctcttgcaaacattacacaatacaatgttgccagaagatggcattgaattgtctgaactgacaggtttgtcagtacaagcaatgaaagatttgatttttgataaagtcaaagctcgttatgcttcacaaatggaaaaattatctgacccagaacgtcagttggaattccaacgtgcagttatcttacgagttgttgataataactggtcagaacacattgatgcgcttgaccaaatgcgtcaatcagtaggacttcgtggttatgcccaaaataaccctattgttgaatatcaagaagaatcatataaaatgtacaataatatgattggtgcgattgaatttgaagtgactcgtttgatgatgaaagctcaaattcaaccacaaacggcaatccgtcaggaagcgccaagaatgacaaccacagcttcacaagaaaatattacaaatgttgatactgaacattctgtcagtgaagaaatttcatttgaaaatgttggtcgtaacgacctttgtccttgtggttctggtaagaagtttaaaaattgtcacggacgtacacatattgcctaaaatgccaattaatttactgacagttctgtcagtaaatttttttatattaatggacgcaaataagtatagaattaaataaatttttgatacaatagataaaataacaaagcgaaatacgaggaattggaatgagttttaaagaaataagtcctaagataaatattgatgcaattaagatgttgggacatctcaacagtgagcaacaagaaaaaaaattgcaacgagataaagaacttgaagcaattataaaaggtgaagatgaccgtttactcttgattattgggccatgttcgtcagacaatgaagaagcagttttagaatatgctcgccgtttagctaaacttcaagaagcagttaaagataaaatttttatggtcatgcgtgtctatactgcaaaacctcgtacaaatggcgatggctataaaggattgattcacgaaccagatgctgatggtcataccgatttaatcaatggaatcaaaatggttcgtgacttacattacaaggtcatcactgaaactggtttaacaactgctgatgaaatgctttacccagaaaatcttccaatggtagatgatttggtcagctaccatgcgattg
>116	N operona: 83	first-last	L0063	gene_poz=(601-1638)	aroF	Tyr-sensitive phospho-2-dehydro-deoxyheptonate	EVIDENCE BY HOMOLOGY BIO01.02 Aromatic amino-acid	/position=118492 - 120729 (119092 - 120129)	/lenght=2238 (1038)	/codons=746 (346)	/complement=false	GC-compoz=36.03082851637765%	/LCI1=1.4270531400966184	/LCI2=0.12908212560386476	p_i1=0.1942216589793325	p_i2=0.2800480952528159	/Tai=0.28712666500193673	/Tei=0.3520432857275343	/EEI=3.428495808131679
tgataaagtcaaagctcgttatgcttcacaaatggaaaaattatctgacccagaacgtcagttggaattccaacgtgcagttatcttacgagttgttgataataactggtcagaacacattgatgcgcttgaccaaatgcgtcaatcagtaggacttcgtggttatgcccaaaataaccctattgttgaatatcaagaagaatcatataaaatgtacaataatatgattggtgcgattgaatttgaagtgactcgtttgatgatgaaagctcaaattcaaccacaaacggcaatccgtcaggaagcgccaagaatgacaaccacagcttcacaagaaaatattacaaatgttgatactgaacattctgtcagtgaagaaatttcatttgaaaatgttggtcgtaacgacctttgtccttgtggttctggtaagaagtttaaaaattgtcacggacgtacacatattgcctaaaatgccaattaatttactgacagttctgtcagtaaatttttttatattaatggacgcaaataagtatagaattaaataaatttttgatacaatagataaaataacaaagcgaaatacgaggaattggaatgagttttaaagaaataagtcctaagataaatattgatgcaattaagatgttgggacatctcaacagtgagcaacaagaaaaaaaattgcaacgagataaagaacttgaagcaattataaaaggtgaagatgaccgtttactcttgattattgggccatgttcgtcagacaatgaagaagcagttttagaatatgctcgccgtttagctaaacttcaagaagcagttaaagataaaatttttatggtcatgcgtgtctatactgcaaaacctcgtacaaatggcgatggctataaaggattgattcacgaaccagatgctgatggtcataccgatttaatcaatggaatcaaaatggttcgtgacttacattacaaggtcatcactgaaactggtttaacaactgctgatgaaatgctttacccagaaaatcttccaatggtagatgatttggtcagctaccatgcgattggtgcacgttctgttgaaaatcaacaacaccgttttgttgcttctgggattgatgtgccaactggtttgaaaaatccaacatcaggaaatttgaaagtgatgtttaatggaatttacgcggctcaacaatcacaagatttcctctttggtcgtgcagaagttcaaacatcaggaaatcctttagcacatgcgattttgcgtggtggacaagatgaaaatggaaaataccatccaaactactacactgataacttgcttgatacaattgaaatttatgaaaaaatgggcttgaaaaatccttttattgtcattgatacaaaccatgataactctggtaagaaatttatggaacaaatccgtattgttcgtcaaaccttagttaatcgtgactgggatgataaaattcgccaaaatgttcgtggcttcatgattgaatcttacctagaagatggtcgccaagataaaccagaagtatttggtaaatcaattactgacccatgtttaggttgggataaaacagaagcacttgttcaagaaatttacgaagctgaaaacaaaaataactaaaaatgaaagctgtcagaactgacagctttttttcagctcattttcttcaggaaaataatataaaaaatacttatttgatgataaaagaaatcaaagtctagcaaccattcaaaagcagccatgaaaaaaataatgaaaaattaacagcagatattgcaaaccctttcgttttgtggtacaatttcaagagtgatagatattttagatatcgtcaataaaaatgaaaaaacatctaaggagaaccataaaaatggcatctaaagaattccacatcgttgtagaaactggtatccatgcacgtccagctacattgcttgtgcatacagcttcaaaattcacatcagaaatcactttggaatacaaaggtaaatcagtaaaccttaaatcaatcatgggtgttatgtcactcggtgttggtcaaggcgctgacgttactatttcagctgaaggtgcagatgctgacgatgcaatctcaacaatcgctgaaacaatgactaaagaaggactcgcagaataatcatgacaactatgcttaaaggtatcgccgcatcatcaggtgtagcagtagctaaggcatacttgcttgtccaaccagatttg
>117	N operona: 84	first	L120335	gene_poz=(601-867)	ptsH	phosphocarrier protein Hpr	EVIDENCE BY HOMOLOGY BIO13.07 TRANSPORT AND BINDING	/position=119780 - 121246 (120380 - 120646)	/lenght=1467 (267)	/codons=489 (89)	/complement=false	GC-compoz=40.823970037453186%	/LCI1=0.8674242424242424	/LCI2=0.153030303030303	p_i1=0.03984310590327292	p_i2=0.3809618578855806	/Tai=0.23645618460355655	/Tei=0.44286567209702254	/EEI=6.441058696162767
atggaaaataccatccaaactactacactgataacttgcttgatacaattgaaatttatgaaaaaatgggcttgaaaaatccttttattgtcattgatacaaaccatgataactctggtaagaaatttatggaacaaatccgtattgttcgtcaaaccttagttaatcgtgactgggatgataaaattcgccaaaatgttcgtggcttcatgattgaatcttacctagaagatggtcgccaagataaaccagaagtatttggtaaatcaattactgacccatgtttaggttgggataaaacagaagcacttgttcaagaaatttacgaagctgaaaacaaaaataactaaaaatgaaagctgtcagaactgacagctttttttcagctcattttcttcaggaaaataatataaaaaatacttatttgatgataaaagaaatcaaagtctagcaaccattcaaaagcagccatgaaaaaaataatgaaaaattaacagcagatattgcaaaccctttcgttttgtggtacaatttcaagagtgatagatattttagatatcgtcaataaaaatgaaaaaacatctaaggagaaccataaaaatggcatctaaagaattccacatcgttgtagaaactggtatccatgcacgtccagctacattgcttgtgcatacagcttcaaaattcacatcagaaatcactttggaatacaaaggtaaatcagtaaaccttaaatcaatcatgggtgttatgtcactcggtgttggtcaaggcgctgacgttactatttcagctgaaggtgcagatgctgacgatgcaatctcaacaatcgctgaaacaatgactaaagaaggactcgcagaataatcatgacaactatgcttaaaggtatcgccgcatcatcaggtgtagcagtagctaaggcatacttgcttgtccaaccagatttgtctttcgaaacaaagacaattgctgatacagctaatgaagaagctcgccttgatgcagcacttgctacatctcaaagcgagcttcaacttattaaggacaaagcagtaacaacccttggtgaagaagcagcatctgtatttgacgctcatatgatggtcctcgctgacccagatatgactgctcaaattaaagcagtaatcaacgacaaaaaagttaacgctgaatcagccctcaaagaagtaactgatatgtttatcggtatctttgaaggaatgactgataatgcttatatgcaagaacgtgcagctgacattaaagacgttacaaaacgtgttttggctcaccttcttggtgttaaattgccaagtccagcgcttatcgatgaagaagtaatcatcgtagcagaagacttgacaccatctgatacagctcaattggacaagaaattcgttaaagcctttgttactaacattggtggacgtacttctcactctgcaattatggctcgtactttgg
>118	N operona: 84	last	L120628	gene_poz=(601-2328)	ptsI	phosphoenolpyruvate-protein phosphotransferase	EVIDENCE BY HOMOLOGY BIO13.07 TRANSPORT AND BINDING	/position=120049 - 122976 (120649 - 122376)	/lenght=2928 (1728)	/codons=976 (576)	/complement=false	GC-compoz=41.49305555555556%	/LCI1=1.1820289855072463	/LCI2=0.1723478260869565	p_i1=0.11227068553859088	p_i2=0.4607943741854531	/Tai=0.26348930468209086	/Tei=0.5147149367669078	/EEI=5.121475569269645
attactgacccatgtttaggttgggataaaacagaagcacttgttcaagaaatttacgaagctgaaaacaaaaataactaaaaatgaaagctgtcagaactgacagctttttttcagctcattttcttcaggaaaataatataaaaaatacttatttgatgataaaagaaatcaaagtctagcaaccattcaaaagcagccatgaaaaaaataatgaaaaattaacagcagatattgcaaaccctttcgttttgtggtacaatttcaagagtgatagatattttagatatcgtcaataaaaatgaaaaaacatctaaggagaaccataaaaatggcatctaaagaattccacatcgttgtagaaactggtatccatgcacgtccagctacattgcttgtgcatacagcttcaaaattcacatcagaaatcactttggaatacaaaggtaaatcagtaaaccttaaatcaatcatgggtgttatgtcactcggtgttggtcaaggcgctgacgttactatttcagctgaaggtgcagatgctgacgatgcaatctcaacaatcgctgaaacaatgactaaagaaggactcgcagaataatcatgacaactatgcttaaaggtatcgccgcatcatcaggtgtagcagtagctaaggcatacttgcttgtccaaccagatttgtctttcgaaacaaagacaattgctgatacagctaatgaagaagctcgccttgatgcagcacttgctacatctcaaagcgagcttcaacttattaaggacaaagcagtaacaacccttggtgaagaagcagcatctgtatttgacgctcatatgatggtcctcgctgacccagatatgactgctcaaattaaagcagtaatcaacgacaaaaaagttaacgctgaatcagccctcaaagaagtaactgatatgtttatcggtatctttgaaggaatgactgataatgcttatatgcaagaacgtgcagctgacattaaagacgttacaaaacgtgttttggctcaccttcttggtgttaaattgccaagtccagcgcttatcgatgaagaagtaatcatcgtagcagaagacttgacaccatctgatacagctcaattggacaagaaattcgttaaagcctttgttactaacattggtggacgtacttctcactctgcaattatggctcgtactttggaaattcctgctgttcttggaacaaataatattactgaacttgtttctgaaggtcaacttttggctgtttcaggattgactggtgaagtaattcttgatccatctactgaacaacaaagcgaattccacaaagctggtgaagcttatgctgctcaaaaagcagaatgggctgctcttaaagacgctgaaactgttacagctgatggacgtcattatgagcttgctgctaatatcggaacacctaaagacgttgaaggtgttaacgataacggtgctgaagcaattggtctttatcgtacagaattcttgtacatggatgcacaagatttccctacagaagatgaccaatacgaagcatataaagctgtacttgaaggaatgaacggtaaaccagttgttgtccgtacaatggacatcggtggtgacaaaacattgccttactttgaccttcctaaagaaatgaacccattcctcggatggcgtgcacttcgtatcagcctttcaacagctggtgacggaatgttccgtacacaattgcgtgcactcttgcgtgcttctgtacacggacaacttcgtatcatgttcccaatggttgctctcgtaactgagttccgtgcagctaagaagatttatgacgaagaaaaagcaaaattgattgctgaaggtgttccagttgcagatggtatcgaagtaggtatcatgattgaaattccagcagcagcaatgcttgcagaccaatttgctaaggaagttgatttcttctcaattggtacaaacgatctcatccaatatacaatggctgcggaccgtatgaatgaacaagtttcttacctttaccaaccttacaatccatcaatccttcgtttgattaacaatgtaatcaaagcagctcacgctgaaggtaaatgggctggtatgtgtggtgaaatggccggcgaccaaactgctgtaccattgcttatgggtatggggcttgacgaattctctatgtcagcaacatcagtactccaaactcgttcacttatgaaacgtttggattctaagaaaatggaagaattgtctagcaaagctttgagcgaatgtgcaacaatggaagaagttattgccctcgttgaagaatacactaaataatcttttcaattgatttgaataaatgaatcctgtcagttctgacaggattttttgtaatctatttatcaacaacaaatttactgacaaaaaaacttatccacgtggataagttttttgtgttattttaatgttaaaggcgctacaaggatgataagtggagaggaaggttacagtctcattttgatattgattttacctagccaaattaatattaatttctggcttattttgacgagtaagcaaactagcggttcagtttttaatattattgccctaccaattttgatggccttgcctaatctaattcaacgggtgatgacctcaaattctatttattggactaaacaaaaatatattattctgatattgaattatattttacttttagtgacaactttttggttgctaacattaccttttggacagtaaaaaagttactgacaaaaatctgtcagtaactcatacatgcttaaaatggtaatcctttagtgaattttccaagtttttgttcagtaactttttcgatttggcttagtgcatcattaacagcatcagtaaccatatcttgtaaagtttcaggatcttcagggtcaatcacat
>119	N operona: 85	first-last	L122461	gene_poz=(601-915)	ybcC	unknown protein	EVIDENCE BY GENEMARK BIO16.01 UNKNOWN. General.	/position=121891 - 123405 (122491 - 122805)	/lenght=1515 (315)	/codons=505 (105)	/complement=false	GC-compoz=30.793650793650794%	/LCI1=1.7403846153846154	/LCI2=0.054807692307692314	p_i1=0.3195839011847734	p_i2=0.036213367381845746	/Tai=0.49296234345854695	/Tei=0.13259203064366118	/EEI=1.58709675322875
gcaaaattgattgctgaaggtgttccagttgcagatggtatcgaagtaggtatcatgattgaaattccagcagcagcaatgcttgcagaccaatttgctaaggaagttgatttcttctcaattggtacaaacgatctcatccaatatacaatggctgcggaccgtatgaatgaacaagtttcttacctttaccaaccttacaatccatcaatccttcgtttgattaacaatgtaatcaaagcagctcacgctgaaggtaaatgggctggtatgtgtggtgaaatggccggcgaccaaactgctgtaccattgcttatgggtatggggcttgacgaattctctatgtcagcaacatcagtactccaaactcgttcacttatgaaacgtttggattctaagaaaatggaagaattgtctagcaaagctttgagcgaatgtgcaacaatggaagaagttattgccctcgttgaagaatacactaaataatcttttcaattgatttgaataaatgaatcctgtcagttctgacaggattttttgtaatctatttatcaacaacaaatttactgacaaaaaaacttatccacgtggataagttttttgtgttattttaatgttaaaggcgctacaaggatgataagtggagaggaaggttacagtctcattttgatattgattttacctagccaaattaatattaatttctggcttattttgacgagtaagcaaactagcggttcagtttttaatattattgccctaccaattttgatggccttgcctaatctaattcaacgggtgatgacctcaaattctatttattggactaaacaaaaatatattattctgatattgaattatattttacttttagtgacaactttttggttgctaacattaccttttggacagtaaaaaagttactgacaaaaatctgtcagtaactcatacatgcttaaaatggtaatcctttagtgaattttccaagtttttgttcagtaactttttcgatttggcttagtgcatcattaacagcatcagtaaccatatcttgtaaagtttcaggatcttcagggtcaatcacatcaggtttgatgtcgagagatttcaaagtgcggtcacctgaaaattcaacagttacaaggtcttgagcagatttaccaacaaaagttgtattggcaatttcttcttgtgaaacttgcatttgcttttgaagtttttgtgcttgtttcatcattgattgcatattcatcatggaaatattacctcttttagaaattttgttgaaagcctttcaacacctctctattttaccataaaaaaagataataaaaaaataggaaaataaaggagaggcaaatgaaacttatgtaaagtcactttttatttactgacagagtagaaaggtttgaggagcgttctgtcagtaaaaaatgagacaaaaaaactcagccttagctgagttttattagtgcggtgggcgggacttgaacccgcaccaagaaaattcccgac
>120	N operona: 86	first-last	L122849	gene_poz=(601-900)	ybcG	hypothetical protein	EVIDENCE BY HOMOLOGY BIO15.01 HYPOTHETICAL. General.	/position=122246 - 123745 (122846 - 123145)	/lenght=1500 (300)	/codons=500 (100)	/complement=true	GC-compoz=34.333333333333336%	/LCI1=1.3973063973063973	/LCI2=0.06363636363636366	p_i1=0.18331193239665208	p_i2=0.05424583258203794	/Tai=0.1718524281846897	/Tei=0.14882124932383414	/EEI=4.851062500076379
acaaaagataaacttcctattctattgattcatggaagtaatgatacttatgtccctacttcgatggtttacgaaaattataaagctgtcaaaaaaggaacgccaaaagaattattggttatcaaaggggctgctcacgccaaatcatttgaaacaaatcctgaactttaccgccaaacaatttcaaaatttatgaaagcttataatccataatttactataaatcttgtcagtaaattacgagttaattcttgacagagaacaatgaaaatggtattatatttaggtactgttttcgcggtggtggcggaattggcagacgcgcaggattaaggatcctgtcgggaattttcttggtgcgggttcaagtcccgcccaccgcactaataaaactcagctaaggctgagtttttttgtctcattttttactgacagaacgctcctcaaacctttctactctgtcagtaaataaaaagtgactttacataagtttcatttgcctctcctttattttcctatttttttattatctttttttatggtaaaatagagaggtgttgaaaggctttcaacaaaatttctaaaagaggtaatatttccatgatgaatatgcaatcaatgatgaaacaagcacaaaaacttcaaaagcaaatgcaagtttcacaagaagaaattgccaatacaacttttgttggtaaatctgctcaagaccttgtaactgttgaattttcaggtgaccgcactttgaaatctctcgacatcaaacctgatgtgattgaccctgaagatcctgaaactttacaagatatggttactgatgctgttaatgatgcactaagccaaatcgaaaaagttactgaacaaaaacttggaaaattcactaaaggattaccattttaagcatgtatgagttactgacagatttttgtcagtaacttttttactgtccaaaaggtaatgttagcaaccaaaaagttgtcactaaaagtaaaatataattcaatatcagaataatatatttttgtttagtccaataaatagaatttgaggtcatcacccgttgaattagattaggcaaggccatcaaaattggtagggcaataatattaaaaactgaaccgctagtttgcttactcgtcaaaataagccagaaattaatattaatttggctaggtaaaatcaatatcaaaatgagactgtaaccttcctctccacttatcatccttgtagcgcctttaacattaaaataacacaaaaaacttatccacgtggataagtttttttgtcagtaaatttgttgttgataaatagattacaaaaaatcctgtcagaactgacaggattcatttattcaaatcaattgaaaagattatttagtgtattcttcaacgagggcaataacttcttccattgttgcacattcgctcaaagctttgctagacaattcttccattttcttagaatccaaacgtttcataagtgaacgagtttggagtactg
>121	N operona: 87	first-last	L123536	gene_poz=(601-1536)	ybcH	hypothetical protein	EVIDENCE BY HOMOLOGY BIO15.01 HYPOTHETICAL. General	/position=122933 - 125068 (123533 - 124468)	/lenght=2136 (936)	/codons=712 (312)	/complement=true	GC-compoz=35.256410256410255%	/LCI1=1.32475884244373	/LCI2=0.10718113612004287	p_i1=0.1577252754585552	p_i2=0.1915831490853934	/Tai=0.4238443788945546	/Tei=0.27242483417685404	/EEI=2.17257510247179
aaatctatatactaaaaaattaaaagactgtatcatctttagtgaccgcttgttacttttattccaataatacccacgactaaacaggcaatgaaaagccaagttaatggtgggattttatctttgaatagaataagtccgattaagattgagccaacggctccgatccccgtccaaattgggtaagcaatccctaaaggtaatttttttagagctagcgcaagaaaaccaaagctagcaatcattccgatgattgtcagtagtgtaaacttcaaatttgaaaagccgtggctcaacttcattgttgttgcccaagccacttcaaatgttcccgctataagtaaataaatccaagtcatttttgcctcctcagctaaaaaaagaacgaccatctacatttcttctcagacctactgaaatgtaaataatcgttcatacgattaaactcccggtggagtatttattctattttcttcattctatcacacttttattaaaaaagctaaatttattttttagagttgaatgattaaatctattattaaaacagagaatcttttaattttggttttatattgaatttcatgtataataaaattcatgaaaaaatttagaaaaaaacaaatctggcgtgtgataattggcctttttgctcttcttttagttattaatttaggagcaactttatatttttatcaaattgcctgtgttcgaaataaccaacagattggtcaggtcaaaagtagcagtcctaattattctttggtacaaaaattcgataaattatccaaaagtactgagtcaattaaaaatgatggtctgaaacttgatgcatggtatgttccagctgagcacaaaactaataatacagtaatcgtggtacatggttttcgccaagataagtcggctatgcgccagtatggtcaactttttcatgaattaggttataatgtgctcatgccagataatcgtggggccggtcagtcggaaggcaaattcatcacttttggttatcatgacaaatttgatgtcattgcttgggctaactatttaactgacaagaatcctgagagtcaaatcagtctttacggactgtccatgggagcttctacagtaatgatggcttccagcgaaaaatctttgccttcgtcagtaaaaaatattattgaagattgtggatatactaacgcttgggatgaaattacttatcaagcaaaagaaagttataatattccacctttcccactcgtttatagtgtttctcttgaaagtaaattgcgacaaggttggtttttccaagaggctagtgctacaaaagcactgacaaaagataaacttcctattctattgattcatggaagtaatgatacttatgtccctacttcgatggtttacgaaaattataaagctgtcaaaaaaggaacgccaaaagaattattggttatcaaaggggctgctcacgccaaatcatttgaaacaaatcctgaactttaccgccaaacaatttcaaaatttatgaaagcttataatccataatttactataaatcttgtcagtaaattacgagttaattcttgacagagaacaatgaaaatggtattatatttaggtactgttttcgcggtggtggcggaattggcagacgcgcaggattaaggatcctgtcgggaattttcttggtgcgggttcaagtcccgcccaccgcactaataaaactcagctaaggctgagtttttttgtctcattttttactgacagaacgctcctcaaacctttctactctgtcagtaaataaaaagtgactttacataagtttcatttgcctctcctttattttcctatttttttattatctttttttatggtaaaatagagaggtgttgaaaggctttcaacaaaatttctaaaagaggtaatatttccatgatgaatatgcaatcaatgatgaaacaagcacaaaaacttcaaaagcaaatgcaagtttcacaagaagaaattgccaatacaacttttgttggtaaatctgctcaagaccttgtaactgttgaattttcaggtgaccgcactttgaaatctctcgacatcaaacctgatgtgattgaccctgaagatcctgaaactttacaagatatggtt
>122	N operona: 88	first-last	L124677	gene_poz=(601-954)	sugE	SugE protein	EVIDENCE BY HOMOLOGY BIO04.03 Chaperones. could act	/position=124077 - 125630 (124677 - 125030)	/lenght=1554 (354)	/codons=518 (118)	/complement=false	GC-compoz=38.983050847457626%	/LCI1=1.3618233618233617	/LCI2=0.14615384615384616	p_i1=0.17060872013744743	p_i2=0.3519719359490171	/Tai=0.49028179288320806	/Tei=0.4167747423541154	/EEI=1.8931913009905756
ccttccgactgaccggccccacgattatctggcatgagcacattataacctaattcatgaaaaagttgaccatactggcgcatagccgacttatcttggcgaaaaccatgtaccacgattactgtattattagttttgtgctcagctggaacataccatgcatcaagtttcagaccatcatttttaattgactcagtacttttggataatttatcgaatttttgtaccaaagaataattaggactgctacttttgacctgaccaatctgttggttatttcgaacacaggcaatttgataaaaatataaagttgctcctaaattaataactaaaagaagagcaaaaaggccaattatcacacgccagatttgtttttttctaaattttttcatgaattttattatacatgaaattcaatataaaaccaaaattaaaagattctctgttttaataatagatttaatcattcaactctaaaaaataaatttagcttttttaataaaagtgtgatagaatgaagaaaatagaataaatactccaccgggagtttaatcgtatgaacgattatttacatttcagtaggtctgagaagaaatgtagatggtcgttctttttttagctgaggaggcaaaaatgacttggatttatttacttatagcgggaacatttgaagtggcttgggcaacaacaatgaagttgagccacggcttttcaaatttgaagtttacactactgacaatcatcggaatgattgctagctttggttttcttgcgctagctctaaaaaaattacctttagggattgcttacccaatttggacggggatcggagccgttggctcaatcttaatcggacttattctattcaaagataaaatcccaccattaacttggcttttcattgcctgtttagtcgtgggtattattggaataaaagtaacaagcggtcactaaagatgatacagtcttttaattttttagtatatagatttcatgatataataagagaattggtaaaaaataaaagaaatagcaatagaataatctatttgctatttttaatgaggaggaaaaaatgaaaaacaaaaaaagcatgatgaatttagcaatttctaatctctttttagtatttttgggtgcaggtttagtcattcctgttttgccaacccttaaagaacaaatgcacttttcaggaacaacaatgggaatgatgatttctatttttgcaattgctcaattggttgcttcaccagtcgctggtgctttatctgataaaattgggcgcaaaaaactcattgccattggaatgattattttttctttttctgaacttttatttggtttagcacaagcgaaaacaggtttttatatttcgcgagcgctagggggtgtcgcagctgcgatgctcatgccttcagttactgcttacgtggctgatatgaccacaattgccgaacgtcctaaagcgatgggacttgtttcagcagcaatcagtggtggctttattattggtcctggagtgggtggttttattgcccattttggaatacgtgt
>123	N operona: 89	first-last	L125116	gene_poz=(601-1764)	blt	multidrug efflux transporter	EVIDENCE BY HOMOLOGY BIO13.08 Multidrug resistance	/position=124552 - 126915 (125152 - 126315)	/lenght=2364 (1164)	/codons=788 (388)	/complement=false	GC-compoz=35.39518900343643%	/LCI1=1.5701981050818261	/LCI2=0.08268733850129202	p_i1=0.24954140883438186	p_i2=0.10560061543147674	/Tai=0.3337664728254476	/Tei=0.19504055388832908	/EEI=2.4807161823835813
aaaaaataaatttagcttttttaataaaagtgtgatagaatgaagaaaatagaataaatactccaccgggagtttaatcgtatgaacgattatttacatttcagtaggtctgagaagaaatgtagatggtcgttctttttttagctgaggaggcaaaaatgacttggatttatttacttatagcgggaacatttgaagtggcttgggcaacaacaatgaagttgagccacggcttttcaaatttgaagtttacactactgacaatcatcggaatgattgctagctttggttttcttgcgctagctctaaaaaaattacctttagggattgcttacccaatttggacggggatcggagccgttggctcaatcttaatcggacttattctattcaaagataaaatcccaccattaacttggcttttcattgcctgtttagtcgtgggtattattggaataaaagtaacaagcggtcactaaagatgatacagtcttttaattttttagtatatagatttcatgatataataagagaattggtaaaaaataaaagaaatagcaatagaataatctatttgctatttttaatgaggaggaaaaaatgaaaaacaaaaaaagcatgatgaatttagcaatttctaatctctttttagtatttttgggtgcaggtttagtcattcctgttttgccaacccttaaagaacaaatgcacttttcaggaacaacaatgggaatgatgatttctatttttgcaattgctcaattggttgcttcaccagtcgctggtgctttatctgataaaattgggcgcaaaaaactcattgccattggaatgattattttttctttttctgaacttttatttggtttagcacaagcgaaaacaggtttttatatttcgcgagcgctagggggtgtcgcagctgcgatgctcatgccttcagttactgcttacgtggctgatatgaccacaattgccgaacgtcctaaagcgatgggacttgtttcagcagcaatcagtggtggctttattattggtcctggagtgggtggttttattgcccattttggaatacgtgttcctttttatgttgcagcaattttagctttccttggttttattttaacaatcacaattttaaaagaaccagagcgcacaattgaaagtcatcaagaaatcgaaaaagtttcatttcttgatattctcaaaaatccattatttggttcactctttattataattttgatttcatcatttggtttacaggcctttgagtcaatttatagtatcatggcaagtattaactttggttttagtatgagtgaaattgctttggtaattacagtgagtggaattttagctctctttttccaacttttcttatttgatgcaattgtcaataaaattggtgaacttggcttgattcaattaactttctttgccagtgcaatctttattgctgttattgcctttacaaaatcaaatttagtcgttgctctttctacatttgttgtttttctggcctttgatttatttagaccggctgtaacaacctatctttcaaagcatgcgggcaatcggcaaggggcaatcaatggtttgaactcagcctttacgagttttggaaatattttagggccaatggccgcgggttatatgtttgaccttaaccatttatttccatattatatctctgcgattattctactgggaaccggatttttatcactattcttaaacagaaaaaatttcagtaaaatctaaataaaactttcaattttattatatttataactattaccttgcaaaaagtggtagtttttttcatcaacgaaaatttttttgaataaaaaaacctcctgacgtaatcttatacagtcaggaggaaaaggagtaagcgtattggtcactggattttctataattttttcaaatagggtagaaaaatctatttataaaaggagtcaaggggatttgaacccctgcgccgctttacacggttcgacggatttcgagtccgctgcattaccactctgccatggctccactcctttatctaaattaattatatcacagttgattctcttcttgaaataatatgaaattgctagaatgaaaataaaacgcatatttatacaaaaatgttgataaatgaataaatatgctgtacaattgcatttatattaatttgaaagaagaaaaatgatgggaaacaaaaaaattgtcttggcatattcgggtggattggatacaagtgttgctgtaaaatggttgactgataaaggatttgacgtcattgctgactgcatggacgttggtgaaggaaaagacttgaattttattcatgataaggcgcttcaagta
>124	N operona: 90	first	L126739	gene_poz=(601-1797)	argG	argininosuccinate synthase	EVIDENCE BY HOMOLOGY BIO01.05 Glutamate family.	/position=126154 - 128550 (126754 - 127950)	/lenght=2397 (1197)	/codons=799 (399)	/complement=false	GC-compoz=37.59398496240601%	/LCI1=1.280569514237856	/LCI2=0.08793969849246229	p_i1=0.14291792227232436	p_i2=0.12240741387575763	/Tai=0.3647521611988874	/Tei=0.21016667248818188	/EEI=2.81852953013522
aactcagcctttacgagttttggaaatattttagggccaatggccgcgggttatatgtttgaccttaaccatttatttccatattatatctctgcgattattctactgggaaccggatttttatcactattcttaaacagaaaaaatttcagtaaaatctaaataaaactttcaattttattatatttataactattaccttgcaaaaagtggtagtttttttcatcaacgaaaatttttttgaataaaaaaacctcctgacgtaatcttatacagtcaggaggaaaaggagtaagcgtattggtcactggattttctataattttttcaaatagggtagaaaaatctatttataaaaggagtcaaggggatttgaacccctgcgccgctttacacggttcgacggatttcgagtccgctgcattaccactctgccatggctccactcctttatctaaattaattatatcacagttgattctcttcttgaaataatatgaaattgctagaatgaaaataaaacgcatatttatacaaaaatgttgataaatgaataaatatgctgtacaattgcatttatattaatttgaaagaagaaaaatgatgggaaacaaaaaaattgtcttggcatattcgggtggattggatacaagtgttgctgtaaaatggttgactgataaaggatttgacgtcattgctgactgcatggacgttggtgaaggaaaagacttgaattttattcatgataaggcgcttcaagtaggggcagtggaatctgttgttttggattgcaaggaagaattcgctaaaatatttgttggagctgcactcaaaggaaatttaatgtatgaaaataaatatcctttagtatccgctttgagtcgccctttgattgctcaaaaattagtagaagtagccaaagaaaaaggggcaacggctattgctcatggttgtacaggaaaaggaaatgaccaagtgcgttttgaagtagccatccattcccttgcgcctgagcttgaagtcattgctccagttcgtgaatggcattgggctcgtgaagaagaaatcgaatatgccaatcaaaatggtgttcctattcctgctgatttagacaatccctactcaattgacatgaatttatggggacgtgcgattgaagctggtgttcttgaaaatccttggaatacttgtccagaggatgctttctttatgactaattctgtagagaacgctccaaacgaagctgaatttatcgaggttgagtttaaagaaggattaccaatcgccttaaatggaaaaagcttagaattgcatgaaatcattaaaaaagtgaatattattgcaggaaaacatggaattggtcggattgaccatattgaaaatcgcctggttgggattaaatcccgtgaattttatgaatgtcctgctgccattactttattaaaagcacataaagatttggaagatttaactttcgttcgagaacttgcacattttaaaccagttcttgaaaatgaattagcaaacttgatttacaatggtttgtggttcaatcctgctactaaggctttgatcgcttatcttgatgaaactcaaaaagtagttaacgggattgtaaaaattaaattatataaaggtttagcaacaccagtgggacgtaaatcaactaattcgctttacagcgaaaaattagcaacatatactgctgcagatgagtttgaccaagcagcggcagttggatttattaaattgtggggtctacctactcaagtcaatgctcaagtaaatctcaaataatagctataggaaaatttggaaagtaagagaatggtagaaaaactttggggaggacgttttgaggcgtcactagataaacaaacggaagaatttggagcatcaattaaatttgagcaacgacttgctccttttgatttaaaaggctcattagctcatgtaaagatgttgggtgaaacaggaattattactaccgaggaatccaaaaaaattgccgaaggtctgaaaaaagtagaagaaaagcttcttaatggccaaattgaattcaagatggaaaatgaagatatccatatgaatatggaatcttatcttcatcaagaaattggtccactagctggtaaattgcatacggctcgctctagaaatgatcaagtggtaacagatatgcatctatacctcaaaagtatcttagaagccgttttagaagctttaaaagtgttaagagaaacaattgtaaagctcgctgtaaaccaaattgacactattatgcctggttatactcatttgcaacatgcacaaccaatttcctttggtcaacatctaatggcttactatcaaatgctgacacgtgattttgaacgttttgaatttaatgttaagcat
>125	N operona: 90	last	L0114	gene_poz=(601-1980)	argH	argininosuccinate lyase	EVIDENCE BY HOMOLOGY BIO01.05 Glutamate family. the	/position=127381 - 129960 (127981 - 129360)	/lenght=2580 (1380)	/codons=860 (460)	/complement=false	GC-compoz=34.71014492753623%	/LCI1=1.4596949891067539	/LCI2=0.13282498184458966	p_i1=0.20644727102484495	p_i2=0.2957225972128296	/Tai=0.3552236849050009	/Tei=0.3661503374915467	/EEI=2.022215771000705
aacgctccaaacgaagctgaatttatcgaggttgagtttaaagaaggattaccaatcgccttaaatggaaaaagcttagaattgcatgaaatcattaaaaaagtgaatattattgcaggaaaacatggaattggtcggattgaccatattgaaaatcgcctggttgggattaaatcccgtgaattttatgaatgtcctgctgccattactttattaaaagcacataaagatttggaagatttaactttcgttcgagaacttgcacattttaaaccagttcttgaaaatgaattagcaaacttgatttacaatggtttgtggttcaatcctgctactaaggctttgatcgcttatcttgatgaaactcaaaaagtagttaacgggattgtaaaaattaaattatataaaggtttagcaacaccagtgggacgtaaatcaactaattcgctttacagcgaaaaattagcaacatatactgctgcagatgagtttgaccaagcagcggcagttggatttattaaattgtggggtctacctactcaagtcaatgctcaagtaaatctcaaataatagctataggaaaatttggaaagtaagagaatggtagaaaaactttggggaggacgttttgaggcgtcactagataaacaaacggaagaatttggagcatcaattaaatttgagcaacgacttgctccttttgatttaaaaggctcattagctcatgtaaagatgttgggtgaaacaggaattattactaccgaggaatccaaaaaaattgccgaaggtctgaaaaaagtagaagaaaagcttcttaatggccaaattgaattcaagatggaaaatgaagatatccatatgaatatggaatcttatcttcatcaagaaattggtccactagctggtaaattgcatacggctcgctctagaaatgatcaagtggtaacagatatgcatctatacctcaaaagtatcttagaagccgttttagaagctttaaaagtgttaagagaaacaattgtaaagctcgctgtaaaccaaattgacactattatgcctggttatactcatttgcaacatgcacaaccaatttcctttggtcaacatctaatggcttactatcaaatgctgacacgtgattttgaacgttttgaatttaatgttaagcatacagatatgaatcctttaggagcggcagctctagctgggacgacgtttccgattgatagaatgttgacgacgaaactacttggttttgagaaggcttatgataattcaatggatgcggtcagtgaccgtgactttattttagaatttctctcaaatgcaagtttgttaatgatgcacttatcaagattttgtgaggagcttttactatggtctagtcatgaattcaaatttgtcagtctgtctgatacatattctacgggttcttctattatgccacagaagaagaatccagatatggcagaattaatcagaggaaaaacaggccgcgtttatggaaatcttacagctttattgactgtgatgaaaggtttacctttagcttataacaaagattttcaagaagataaagaaggaatgtttgatagtgctgatactataataacttctttaacagttatgaatgggatgttgtcaactttaactgtaaaccgtgtaaacatggaaaaatcaactgaacaagatttttctaatgcaacagagttggctgattaccttgcaacaaagggtcttccttttagaaaagctcatgaattagtgggtctcttagtgttagattgtataaaaaaaggaatttacctccaagatgtaaatttacaagattatcaaatgctatctccattaatcaatgaagatgtttatgaagttttaaaatcaagaacggcagtttcaagaagaaattctctaggtggtacaggatttgaatcggttaaaaaacaaatagaagaagctaaaaaagaacttcaaatttgaagttcttttttataattagttttttacagcaagtgatttagtatgtgtaaagtagtttattaaattaaagacaaccagaattgctgaacccacaaagacatagcgatagtcaataaagccagcaatagctgaaccaagtaagggacctgcaaaagcaccaattgattgagcagattgattataagagaaaattcgaccagtaatagcttgaggagattcttttgctaagatggcttgaactgaagggagaattgccgcatcagagactccgacaagtagtctcataacaattaaaaaccaaacattagttgtcattgctgtgattgagaagacgattagtgaaaagaaaagtccaaaaccaaggatttttctttgaccaactttatcacctagacgacctaagaatggagcagccactaatgtaacgattcctggggcagcagcgacaattccggccatgaaagtaatgtttccttgaccatgcataagttcttggacatagagtgaaagaactggattaatcgattgattggtcatttgagtaatgagggttgcaaaaaacatgccccaaataatggctgggtgggtaacaacttccca
>126	N operona: 91	first-last	L129379	gene_poz=(601-1797)	pmrB	multidrug resistance efflux pump	EVIDENCE BY HOMOLOGY BIO13.08 TRANSPORT AND BINDING	/position=128776 - 131172 (129376 - 130572)	/lenght=2397 (1197)	/codons=799 (399)	/complement=true	GC-compoz=39.34837092731829%	/LCI1=1.178391959798995	/LCI2=0.10477386934673366	p_i1=0.11120631021216248	p_i2=0.18237784295574203	/Tai=0.46004089538966275	/Tei=0.2641400586601678	/EEI=2.103400857677092
ctgacaaatgaaaattttccaagcttcgacgaaccaaacgaatattttcttttgccaaatattcaagttccccattatttgtttggtgtattacattaatcagttcataaactgcttcatatttttcagcgaatcttttataactctcagcataagccctaagtgctgccaaaggagttagtcccaccattgcatgagttagttcacagtttaattctttttggaggtagactgccgttgccacacgtacttcttccatatttttaaaatgattataaagtgacggagctttaattccaaaatactcagctaagcgcggaaaactaacattagagagaccaattttaccagctagttcaatagtagcttgaacgattttatcacgagtcaatgcaatccttgccataattggattcctttcaatactttcgatgcgaaagtttactcgaagtttgaacttttatagtcgattcaaactatctcactatcagtataaaactattctcaatctttttcaagcaatgattcgtcattgacaaactacgaataatagttttataatattattatgaatacatcaagaaagaagggcattcattcatgaaagaatcatggcaacgaaatttaattgtcctttggtttgggacatttatgacggggataggttcaagtcttatcgccccttttatatcactttacatcagtacacttggccattactcaaaaacggaattaaacatctggtcaggcttggtcttctcatccacctttattgttttagcaatcgtttctcccctttggggaagattagctgaccagaaaggtcggaaattgatgctcttacgcgcttctcttgggatggcaatttcaatttcattaatggcttttgttacagctgcttggcaattgcttattttacgcatgctacttggggccttttctggttttgtctctaattcaatggccttaatggccagttctgcaccaaaggaaaaatcaggggccgtcttatcgctccttacaacaggatctgttgctggaactcttatcggtccaatcattggcggaatacttgttaatataactggttatcgtcgcgtttttagcgtcacaggaattattatgtttctcgtctttttccttgctttattttttgtcaaagaaatatttaagcccgttgagaagaaaaacatgctttcctataaacaagtttgggaagttgttacccacccagccattatttggggcatgttttttgcaaccctcattactcaaatgaccaatcaatcgattaatccagttctttcactctatgtccaagaacttatgcatggtcaaggaaacattactttcatggccggaattgtcgctgctgccccaggaatcgttacattagtggctgctccattcttaggtcgtctaggtgataaagttggtcaaagaaaaatccttggttttggacttttcttttcactaatcgtcttctcaatcacagcaatgacaactaatgtttggtttttaattgttatgagactacttgtcggagtctctgatgcggcaattctcccttcagttcaagccatcttagcaaaagaatctcctcaagctattactggtcgaattttctcttataatcaatctgctcaatcaattggtgcttttgcaggtcccttacttggttcagctattgctggctttattgactatcgctatgtctttgtgggttcagcaattctggttgtctttaatttaataaactactttacacatactaaatcacttgctgtaaaaaactaattataaaaaagaacttcaaatttgaagttcttttttagcttcttctatttgttttttaaccgattcaaatcctgtaccacctagagaatttcttcttgaaactgccgttcttgattttaaaacttcataaacatcttcattgattaatggagatagcatttgataatcttgtaaatttacatcttggaggtaaattcctttttttatacaatctaacactaagagacccactaattcatgagcttttctaaaaggaagaccctttgttgcaaggtaatcagccaactctgttgcattagaaaaatcttgttcagttgatttttccatgtttacacggtttacagttaaagttgacaacatcccattcataactgttaaagaagttattatagtatcagcactatcaaacattccttctttatcttcttgaaaatctttgttataagctaaaggtaaacctttcatcacagtcaataaagctgtaagatttccataaacgcggcctgtttttcctctgattaattctgccatatctggattcttcttctgtggcataatagaagaacccgtagaatatgtatcagacagactgacaaattt
>127	N operona: 92	first-last	L130713	gene_poz=(601-1176)	ybdA	transcription regulator	EVIDENCE BY HOMOLOGY BIO09.01 REGULATORY FUNCTIONS.	/position=130167 - 131942 (130767 - 131342)	/lenght=1776 (576)	/codons=592 (192)	/complement=false	GC-compoz=35.41666666666667%	/LCI1=1.2670157068062826	/LCI2=0.07015706806282722	p_i1=0.13850297260889874	p_i2=0.0699954621992487	/Tai=0.45082174105482686	/Tei=0.16299591597932384	/EEI=1.9939392429804281
cggcccctgatttttcctttggtgcagaactggccattaaggccattgaattagagacaaaaccagaaaaggccccaagtagcatgcgtaaaataagcaattgccaagcagctgtaacaaaagccattaatgaaattgaaattgccatcccaagagaagcgcgtaagagcatcaatttccgacctttctggtcagctaatcttccccaaaggggagaaacgattgctaaaacaataaaggtggatgagaagaccaagcctgaccagatgtttaattccgtttttgagtaatggccaagtgtactgatgtaaagtgatataaaaggggcgataagacttgaacctatccccgtcataaatgtcccaaaccaaaggacaattaaatttcgttgccatgattctttcatgaatgaatgcccttctttcttgatgtattcataataatattataaaactattattcgtagtttgtcaatgacgaatcattgcttgaaaaagattgagaatagttttatactgatagtgagatagtttgaatcgactataaaagttcaaacttcgagtaaactttcgcatcgaaagtattgaaaggaatccaattatggcaaggattgcattgactcgtgataaaatcgttcaagctactattgaactagctggtaaaattggtctctctaatgttagttttccgcgcttagctgagtattttggaattaaagctccgtcactttataatcattttaaaaatatggaagaagtacgtgtggcaacggcagtctacctccaaaaagaattaaactgtgaactaactcatgcaatggtgggactaactcctttggcagcacttagggcttatgctgagagttataaaagattcgctgaaaaatatgaagcagtttatgaactgattaatgtaatacaccaaacaaataatggggaacttgaatatttggcaaaagaaaatattcgtttggttcgtcgaagcttggaaaattttcatttgtcagaagaagaaaattttcatatcagtcggatgtttcgctcaacgcttcatggatttatcactttaacacaattaggatatttccgtcagtctggatcaatttctaaagaagaatcctttacttacatggtcgatcatctgcttagtcgtctagataatccagaaaatatttaaaaataccttgttaaatacatggtatttttaaatgctaaatgtaactgataatcccttcgttctatatagaacgttttcaagtgatatagtgactttttagcaagtttatgataaaattaatacgataatttctaaaatgggagagagtggcttggctataaaaaaaacatatcgcgttaaacgctcaaaggattttgaccaaattttttcagcgaaacatagctttgccaataaaaaatttgtggtctataaattaaacacaaatcaacctcattttcgtgtaggtctatcagtaagcaaaaagcttggtcatgcggttttacgtaatcgaattaaacgtcttttacgccatgccattgctgaatttaagccttatttgacagatgaagattttgtaattattgcacgttcgggtgttgaaacgctcagttttgaggaagtaaagaaaaatctaaaacacgttttgaagttgtcaaaaatctatgtggatggagaaaacgattgaaaaagaaatttagtttgatcgcaatggcaggggcggctcttttgttgcttacagcttgtggaacaacagctgtgacaagtagttcaaccaacctt
>128	N operona: 93	first	L131443	gene_poz=(601-954)	rnpA	ribonuclease P protein component	EVIDENCE BY HOMOLOGY BIO12.06 tRNA modification	/position=130894 - 132447 (131494 - 131847)	/lenght=1554 (354)	/codons=518 (118)	/complement=false	GC-compoz=33.89830508474576%	/LCI1=1.7464387464387465	/LCI2=0.05384615384615384	p_i1=0.32212768380079676	p_i2=0.034484643146753806	/Tai=0.36552051312148637	/Tei=0.13103617883207844	/EEI=2.2944615338952667
tttataatcattttaaaaatatggaagaagtacgtgtggcaacggcagtctacctccaaaaagaattaaactgtgaactaactcatgcaatggtgggactaactcctttggcagcacttagggcttatgctgagagttataaaagattcgctgaaaaatatgaagcagtttatgaactgattaatgtaatacaccaaacaaataatggggaacttgaatatttggcaaaagaaaatattcgtttggttcgtcgaagcttggaaaattttcatttgtcagaagaagaaaattttcatatcagtcggatgtttcgctcaacgcttcatggatttatcactttaacacaattaggatatttccgtcagtctggatcaatttctaaagaagaatcctttacttacatggtcgatcatctgcttagtcgtctagataatccagaaaatatttaaaaataccttgttaaatacatggtatttttaaatgctaaatgtaactgataatcccttcgttctatatagaacgttttcaagtgatatagtgactttttagcaagtttatgataaaattaatacgataatttctaaaatgggagagagtggcttggctataaaaaaaacatatcgcgttaaacgctcaaaggattttgaccaaattttttcagcgaaacatagctttgccaataaaaaatttgtggtctataaattaaacacaaatcaacctcattttcgtgtaggtctatcagtaagcaaaaagcttggtcatgcggttttacgtaatcgaattaaacgtcttttacgccatgccattgctgaatttaagccttatttgacagatgaagattttgtaattattgcacgttcgggtgttgaaacgctcagttttgaggaagtaaagaaaaatctaaaacacgttttgaagttgtcaaaaatctatgtggatggagaaaacgattgaaaaagaaatttagtttgatcgcaatggcaggggcggctcttttgttgcttacagcttgtggaacaacagctgtgacaagtagttcaaccaacctttgggaccaaattgtatatggctttgcacaggttattcgtttcttgtcatttggtggtttgaccggagttggtattattttattcacgattgttattcgggcagcattgcttcccttgatgaatatccaaatcaaatctagccaacgtatgcaagaaattcagccagaaataaaaaaaattcaggctaaatacccaagcaaagatatggaatctcgtcgtttgatgaacgaggaaattcaaaaactttatgcagaaaataaagtcaacccttacatgggttgtttaccactagttgttcaaatgccagtgctatgggcactttatcaagccttgtctcgtgtggactttttgaaacacggaactttcctatggtttgaaattggtgctaaagaccctacttttattttgcctatattggctgcggtctttactttcttgagttcatacttgatgatgaaatctgctccagaaagaaatgcaatgacaacttcaatgacttatatca
>129	N operona: 93	last	L131778	gene_poz=(601-1410)	ybdC	hypothetical protein	EVIDENCE BY HOMOLOGY BIO15.01 HYPOTHETICAL. General.	/position=131244 - 133253 (131844 - 132653)	/lenght=2010 (810)	/codons=670 (270)	/complement=false	GC-compoz=38.148148148148145%	/LCI1=1.1697645600991327	/LCI2=0.13965303593556383	p_i1=0.10870131881710018	p_i2=0.32449688240468033	/Tai=0.40529571279451637	/Tei=0.3920471941642123	/EEI=2.4382498985246164
ggatatttccgtcagtctggatcaatttctaaagaagaatcctttacttacatggtcgatcatctgcttagtcgtctagataatccagaaaatatttaaaaataccttgttaaatacatggtatttttaaatgctaaatgtaactgataatcccttcgttctatatagaacgttttcaagtgatatagtgactttttagcaagtttatgataaaattaatacgataatttctaaaatgggagagagtggcttggctataaaaaaaacatatcgcgttaaacgctcaaaggattttgaccaaattttttcagcgaaacatagctttgccaataaaaaatttgtggtctataaattaaacacaaatcaacctcattttcgtgtaggtctatcagtaagcaaaaagcttggtcatgcggttttacgtaatcgaattaaacgtcttttacgccatgccattgctgaatttaagccttatttgacagatgaagattttgtaattattgcacgttcgggtgttgaaacgctcagttttgaggaagtaaagaaaaatctaaaacacgttttgaagttgtcaaaaatctatgtggatggagaaaacgattgaaaaagaaatttagtttgatcgcaatggcaggggcggctcttttgttgcttacagcttgtggaacaacagctgtgacaagtagttcaaccaacctttgggaccaaattgtatatggctttgcacaggttattcgtttcttgtcatttggtggtttgaccggagttggtattattttattcacgattgttattcgggcagcattgcttcccttgatgaatatccaaatcaaatctagccaacgtatgcaagaaattcagccagaaataaaaaaaattcaggctaaatacccaagcaaagatatggaatctcgtcgtttgatgaacgaggaaattcaaaaactttatgcagaaaataaagtcaacccttacatgggttgtttaccactagttgttcaaatgccagtgctatgggcactttatcaagccttgtctcgtgtggactttttgaaacacggaactttcctatggtttgaaattggtgctaaagaccctacttttattttgcctatattggctgcggtctttactttcttgagttcatacttgatgatgaaatctgctccagaaagaaatgcaatgacaacttcaatgacttatatcatgcctattttcatcttgattatgggggttaactttgctgctgggattgcactctactgggtaatctctaatgctttccaagtattccaaacaatgttgttggcaaatccatacaaaattattgcggcgcgtgaagctaaggtacaggtcgaaaaagacaaaattaaagctcgcgaaaaagcattgaagaaagcaagaaaaaaataaaaaataccattggcagtttttattttaatttggaagttgtgctagaaattgtcaataggctttatcatatgacaggagtagttttattatggctatttttactggtgaaacggtcgaagatgcaatcgaacgtggcttaaatcgcttaaatgttaagcgtgaaaatgttcatattcatattgaacaaaaagaaaaaaagggtttcttaggatttggaaagaaacgggctcgggttaatattgagccaatccatgaagaaacagtgcgtaaagctgaccatttagcagaacgtggtgtggatgatacaattaatcttggtgtgcctaagtcacaatctgctatggaagcaacacttgaattaagccaagtggttaaagctgtccgtgcggctgagagagaacaaaatggtgaaatcactgaagaagagcgtaatgcgattattgaagtggctaaaaagacggttgttcaaaatcgtcaaggaacagcagacctctctgatgtggtttctgctgttaaagaagaagttgaagcgaagaaagaagtttcaaacgaagatgaaaaaattgcttcaaaaatttcaagctatttaacaactatcac
>130	N operona: 94	first-last	L132712	gene_poz=(601-1515)	ybdD	hypothetical protein	EVIDENCE BY HOMOLOGY BIO15.01 HYPOTHETICAL. General.	/position=132142 - 134256 (132742 - 133656)	/lenght=2115 (915)	/codons=705 (305)	/complement=false	GC-compoz=36.830601092896174%	/LCI1=1.4013157894736843	/LCI2=0.20153508771929832	p_i1=0.1847689396863963	p_i2=0.5726159969856687	/Tai=0.2680905866085276	/Tei=0.6153543972871018	/EEI=2.993914044287849
aagatatggaatctcgtcgtttgatgaacgaggaaattcaaaaactttatgcagaaaataaagtcaacccttacatgggttgtttaccactagttgttcaaatgccagtgctatgggcactttatcaagccttgtctcgtgtggactttttgaaacacggaactttcctatggtttgaaattggtgctaaagaccctacttttattttgcctatattggctgcggtctttactttcttgagttcatacttgatgatgaaatctgctccagaaagaaatgcaatgacaacttcaatgacttatatcatgcctattttcatcttgattatgggggttaactttgctgctgggattgcactctactgggtaatctctaatgctttccaagtattccaaacaatgttgttggcaaatccatacaaaattattgcggcgcgtgaagctaaggtacaggtcgaaaaagacaaaattaaagctcgcgaaaaagcattgaagaaagcaagaaaaaaataaaaaataccattggcagtttttattttaatttggaagttgtgctagaaattgtcaataggctttatcatatgacaggagtagttttattatggctatttttactggtgaaacggtcgaagatgcaatcgaacgtggcttaaatcgcttaaatgttaagcgtgaaaatgttcatattcatattgaacaaaaagaaaaaaagggtttcttaggatttggaaagaaacgggctcgggttaatattgagccaatccatgaagaaacagtgcgtaaagctgaccatttagcagaacgtggtgtggatgatacaattaatcttggtgtgcctaagtcacaatctgctatggaagcaacacttgaattaagccaagtggttaaagctgtccgtgcggctgagagagaacaaaatggtgaaatcactgaagaagagcgtaatgcgattattgaagtggctaaaaagacggttgttcaaaatcgtcaaggaacagcagacctctctgatgtggtttctgctgttaaagaagaagttgaagcgaagaaagaagtttcaaacgaagatgaaaaaattgcttcaaaaatttcaagctatttaacaactatcacacaagaaatgggaattgcaacgcgtgtttcagtttcttgtgacggaaatttaacagttttcaatttgacttctaatcatgatgctttgcttattggcaaacatggtaaaattttacaaagtttgcaaattttagcaaaagcttacgctaatagtattttgaatacaagaatgaatattgctgttaatgtgggtgattatcatgaaaaacgcaaagcttatatcgtaagccttgctcatcgtgcagcggaacgtgcgcgtggcggtgaaactgtttatattaatgatttacagtctaatgaacgtaaaattgttcacactattattggtcaggaaaatggtgtatcaagtcattcagaaggacaggaatataatcgctatattgttgtggctaaagagatttagccttgacaaaagacctttcatagtgtagaattgtaaggtatgcttttaatagcagtaaaaagatgaaaggaacaccgaaaaggtggagctactttcaaccaaaagtgaagtagcccagggacttatataaaatgaaacgtacttaccaaccacacaaaaaatctcgtaagactactcacggattccgtagccgtatggcaactaaaaacggacgtcgtgtccttgcagctcgtcgtcgtaaaggacgtgcttcacttacagtttaatttgtaaatgaaattgaaatcagcttatggctgattttttttatttgattattcctaaataaggcaggagtcggttgatgattaaatatattttgttaaacggtttcattaattgtgttataatggttttattaaataattagtgaaattttttcctttgttgattgaagataaggtgaaatctcacgcttaaaggagagttttgtcgtgaaaaaattcaaaattggtaaacttgaagcttctcaaattattttaggttgtatgagaattaatgaagagggaaaagatccggttgctgtcattgaaaaatcagtggagcaagggataaatttct
>131	N operona: 95	first-last	L133770	gene_poz=(601-735)	rpmH	50S ribosomal protein L34	EVIDENCE BY HOMOLOGY BIO12.05 Ribosomal proteins:	/position=133188 - 134522 (133788 - 133922)	/lenght=1335 (135)	/codons=445 (45)	/complement=false	GC-compoz=45.18518518518518%	/LCI1=1.0303030303030303	/LCI2=0.21363636363636365	p_i1=0.07224905213881924	p_i2=0.6147547288893898	/Tai=0.3843527659023124	/Tei=0.6532792560004508	/EEI=5.042767913293091
gaaagaagtttcaaacgaagatgaaaaaattgcttcaaaaatttcaagctatttaacaactatcacacaagaaatgggaattgcaacgcgtgtttcagtttcttgtgacggaaatttaacagttttcaatttgacttctaatcatgatgctttgcttattggcaaacatggtaaaattttacaaagtttgcaaattttagcaaaagcttacgctaatagtattttgaatacaagaatgaatattgctgttaatgtgggtgattatcatgaaaaacgcaaagcttatatcgtaagccttgctcatcgtgcagcggaacgtgcgcgtggcggtgaaactgtttatattaatgatttacagtctaatgaacgtaaaattgttcacactattattggtcaggaaaatggtgtatcaagtcattcagaaggacaggaatataatcgctatattgttgtggctaaagagatttagccttgacaaaagacctttcatagtgtagaattgtaaggtatgcttttaatagcagtaaaaagatgaaaggaacaccgaaaaggtggagctactttcaaccaaaagtgaagtagcccagggacttatataaaatgaaacgtacttaccaaccacacaaaaaatctcgtaagactactcacggattccgtagccgtatggcaactaaaaacggacgtcgtgtccttgcagctcgtcgtcgtaaaggacgtgcttcacttacagtttaatttgtaaatgaaattgaaatcagcttatggctgattttttttatttgattattcctaaataaggcaggagtcggttgatgattaaatatattttgttaaacggtttcattaattgtgttataatggttttattaaataattagtgaaattttttcctttgttgattgaagataaggtgaaatctcacgcttaaaggagagttttgtcgtgaaaaaattcaaaattggtaaacttgaagcttctcaaattattttaggttgtatgagaattaatgaagagggaaaagatccggttgctgtcattgaaaaatcagtggagcaagggataaatttctttgaccatgctgatatctatgggggtggagcttgtgaatcgatttttgcagatgctctagaaaaatcgtcagtaaaatgagaagatattattttacagtcaaaatgtggaattgttcctggaaaaatgttagatttttcaaaaaaacatattattgaatcggttgaggggagtttatctcgtttaaaaactgattatttggatactttgctcttgcatcgtccagatactttagtcgaacctgaagaagtagctgaggctttttat
>132	N operona: 96	first-last	L135065	gene_poz=(601-921)	ybdG	transcriptional regulator	EVIDENCE BY HOMOLOGY BIO09.01 REGULATORY FUNCTIONS.	/position=134510 - 136030 (135110 - 135430)	/lenght=1521 (321)	/codons=507 (107)	/complement=false	GC-compoz=33.021806853582554%	/LCI1=1.7138364779874213	/LCI2=0.04905660377358492	p_i1=0.30845949899805186	p_i2=0.026569264938240522	/Tai=0.5088536923972459	/Tei=0.12391233844441647	/EEI=1.539411610066778
tgaggctttttatgaattggaaaaagcagggaaagtacgttattttggggtttctaatcaaaatcctggacaagttgaactattgaaaacagcggtgaaagagccgttgttatttaatcaattacagtttggcttgaaacatacgggaatgattgatgctgggattcatgtaaatatgagtgatgaaggttcttttgttcatgataatggtattttagagtattctcgtattaataagatgactattcaggcttggtcacctttccaatatggtttctttgaaggcgtctttgttggaaatgaaaaattccccgatttgaataaaaaattggaattttatgcagaaaaatacaattctactccaactggaattgctgtcgcttggattaatcggcatcctgctaatatccaaacaattattggaacgatgacattgagccgaattgaagaaattgctgctgcttcagatattgtcttagaacgtgcggaatggtacgacttgtacatggcggctggaaacattttaccttaaatataattaaagtaggagactagtttaaaaaaactagtcttttgattacttttttgggaggaaatctgatggatttttctaaatatttcaagaaaaagaatgacagtaaggtaaaaaatttttcaaagttagaaatttttgagaaagtcaatgacgaagaattgatagaggtttctggaggaaatttttctagtaatcttcgacaaaaaagggctatagcggggctgacacaaaaagaacttgggaaactgctttattcgagtaaacaagctgtctgtaattgggagcacgggcgacgtgaaccgagtttagaagttgttcaagagatggcaaatgtgtttaaatgttcaatagatgatttgttaaaagatagtgaaaatataaactaaaagtacacaaaaagaatattaaagtagtattgactaaatattcagaaaagtttaaaatatacttgtaattgattacgaagatactgaaaatttgatgagcctttctagtggaaatgtatattgactaaaaatgctcaaaacgagtccagagcggactagaaagtgtgtttttatggaattgcaaactatttttgaagaatttgaagtgttgactgatgaggaattgttggaagttagtggaggaggcgtgactgggaatcattccttgaattctttactatgtgacggtgggtcaggcggtggaggaggttatgatgttgttgaaaattacactaataacttccttaaacgtggataaataaataagtaattttaacttttgataaggaatgcgaatgttttgcattccttattttgaatgtgtgaggttaaaaatgaggaaaacagataaaacaacgatattgaataagttaaagagcatacttttagtcttcgggacggcatactttatcttggacctggtgcttttgttccaatggaggccgtgcatgatttttatccaattttatttttagtaattttgtttattgttttgtatat
>133	N operona: 97	first-last	L135555	gene_poz=(601-828)	ybdH	unknown protein	EVIDENCE BY GENEMARK BIO16.01 UNKNOWN. General.	/position=134961 - 136388 (135561 - 135788)	/lenght=1428 (228)	/codons=476 (76)	/complement=false	GC-compoz=39.91228070175439%	/LCI1=1.24	/LCI2=0.07555555555555553	p_i1=0.12988809010735075	p_i2=0.0845128999605427	/Tai=0.5202954533110186	/Tei=0.17606160996448844	/EEI=1.935691836744326
attgctgctgcttcagatattgtcttagaacgtgcggaatggtacgacttgtacatggcggctggaaacattttaccttaaatataattaaagtaggagactagtttaaaaaaactagtcttttgattacttttttgggaggaaatctgatggatttttctaaatatttcaagaaaaagaatgacagtaaggtaaaaaatttttcaaagttagaaatttttgagaaagtcaatgacgaagaattgatagaggtttctggaggaaatttttctagtaatcttcgacaaaaaagggctatagcggggctgacacaaaaagaacttgggaaactgctttattcgagtaaacaagctgtctgtaattgggagcacgggcgacgtgaaccgagtttagaagttgttcaagagatggcaaatgtgtttaaatgttcaatagatgatttgttaaaagatagtgaaaatataaactaaaagtacacaaaaagaatattaaagtagtattgactaaatattcagaaaagtttaaaatatacttgtaattgattacgaagatactgaaaatttgatgagcctttctagtggaaatgtatattgactaaaaatgctcaaaacgagtccagagcggactagaaagtgtgtttttatggaattgcaaactatttttgaagaatttgaagtgttgactgatgaggaattgttggaagttagtggaggaggcgtgactgggaatcattccttgaattctttactatgtgacggtgggtcaggcggtggaggaggttatgatgttgttgaaaattacactaataacttccttaaacgtggataaataaataagtaattttaacttttgataaggaatgcgaatgttttgcattccttattttgaatgtgtgaggttaaaaatgaggaaaacagataaaacaacgatattgaataagttaaagagcatacttttagtcttcgggacggcatactttatcttggacctggtgcttttgttccaatggaggccgtgcatgatttttatccaattttatttttagtaattttgtttattgttttgtatattgcaattaaaactggtgtttttgcgcattttaaagaaacttttcgcttgcaaaatttgctttggcttcttgggtttgtaattgtgggatatattctcggtaatattgcacactatttatatctgcgatttgttcctgcacttgatacaatcgtggaaaatgaagctactaataatttcgttgactcttttttaccaacttggtttgtatatattcttatggttgtcattgctccaatttatgaagagctgatgtttagggaatatttttatcgtttttttagtcataaatggctagcttatattttaagtattcttctatttacattaattcatactaggttgacatggagttttttt
>134	N operona: 98	first-last	L135900	gene_poz=(601-1146)	ybdI	hypothetical protein	EVIDENCE BY HOMOLOGY BIO15.01 HYPOTHETICAL. General.	/position=135366 - 137111 (135966 - 136511)	/lenght=1746 (546)	/codons=582 (182)	/complement=false	GC-compoz=30.036630036630036%	/LCI1=1.550644567219153	/LCI2=0.0147329650092081	p_i1=0.24174576800799674	p_i2=6.487635083750957E-4	/Tai=0.376994456591519	/Tei=0.1005838871575376	/EEI=2.1588755506146393
agatggcaaatgtgtttaaatgttcaatagatgatttgttaaaagatagtgaaaatataaactaaaagtacacaaaaagaatattaaagtagtattgactaaatattcagaaaagtttaaaatatacttgtaattgattacgaagatactgaaaatttgatgagcctttctagtggaaatgtatattgactaaaaatgctcaaaacgagtccagagcggactagaaagtgtgtttttatggaattgcaaactatttttgaagaatttgaagtgttgactgatgaggaattgttggaagttagtggaggaggcgtgactgggaatcattccttgaattctttactatgtgacggtgggtcaggcggtggaggaggttatgatgttgttgaaaattacactaataacttccttaaacgtggataaataaataagtaattttaacttttgataaggaatgcgaatgttttgcattccttattttgaatgtgtgaggttaaaaatgaggaaaacagataaaacaacgatattgaataagttaaagagcatacttttagtcttcgggacggcatactttatcttggacctggtgcttttgttccaatggaggccgtgcatgatttttatccaattttatttttagtaattttgtttattgttttgtatattgcaattaaaactggtgtttttgcgcattttaaagaaacttttcgcttgcaaaatttgctttggcttcttgggtttgtaattgtgggatatattctcggtaatattgcacactatttatatctgcgatttgttcctgcacttgatacaatcgtggaaaatgaagctactaataatttcgttgactcttttttaccaacttggtttgtatatattcttatggttgtcattgctccaatttatgaagagctgatgtttagggaatatttttatcgtttttttagtcataaatggctagcttatattttaagtattcttctatttacattaattcatactaggttgacatggagtttttttgaatacttaccaatgagtgtaatcgtcacaagtacttttcaccgatataagcgtgtgagtgatagtattatcgtgcatggaggatataatctaatggttttgatttttcatattattatttaatatagaatttattataagtagatttgttattttttattaacgtggggcttttatgattgaacgtataaaaaaatttttacggactaaattcaaaccgcttttattgctattagtgacggttatcctttacaatggttggactccccacttggggatttttccaccaactttctatgattttgcttttaattattatggatttgtggatattttaacttttttagtaataatagttattgcttataaaaatgatgcttttaaaaagatttttgatatatttcgtccaaaaaatttgttatttattttgttttttattgttggtggaaatatttttattgctttggcacatcatttatattttcagatgacaccagctttagaagcttttccagaacattcaatagatttggcaaattattttgcacggactcctttttggacgcattcattagatttattcgtgattggaccgattagtgaagagttgatttatcgggaatatctttatcgactttttgacaaaaaatgcttggcttgttttgtgagcgtcactatgtttgcatgggtgcatactggttttacttactctttctttttata
>135	N operona: 99	first-last	L136552	gene_poz=(601-1281)	ybdJ	hypothetical protein	EVIDENCE BY HOMOLOGY BIO15.01 HYPOTHETICAL. General.	/position=135964 - 137844 (136564 - 137244)	/lenght=1881 (681)	/codons=627 (227)	/complement=false	GC-compoz=30.837004405286343%	/LCI1=1.710914454277286	/LCI2=0.0812684365781711	p_i1=0.3072384024771809	p_i2=0.1012404926661965	/Tai=0.46937967606865005	/Tei=0.19111644339957684	/EEI=1.737595059075592
caatggaggccgtgcatgatttttatccaattttatttttagtaattttgtttattgttttgtatattgcaattaaaactggtgtttttgcgcattttaaagaaacttttcgcttgcaaaatttgctttggcttcttgggtttgtaattgtgggatatattctcggtaatattgcacactatttatatctgcgatttgttcctgcacttgatacaatcgtggaaaatgaagctactaataatttcgttgactcttttttaccaacttggtttgtatatattcttatggttgtcattgctccaatttatgaagagctgatgtttagggaatatttttatcgtttttttagtcataaatggctagcttatattttaagtattcttctatttacattaattcatactaggttgacatggagtttttttgaatacttaccaatgagtgtaatcgtcacaagtacttttcaccgatataagcgtgtgagtgatagtattatcgtgcatggaggatataatctaatggttttgatttttcatattattatttaatatagaatttattataagtagatttgttattttttattaacgtggggcttttatgattgaacgtataaaaaaatttttacggactaaattcaaaccgcttttattgctattagtgacggttatcctttacaatggttggactccccacttggggatttttccaccaactttctatgattttgcttttaattattatggatttgtggatattttaacttttttagtaataatagttattgcttataaaaatgatgcttttaaaaagatttttgatatatttcgtccaaaaaatttgttatttattttgttttttattgttggtggaaatatttttattgctttggcacatcatttatattttcagatgacaccagctttagaagcttttccagaacattcaatagatttggcaaattattttgcacggactcctttttggacgcattcattagatttattcgtgattggaccgattagtgaagagttgatttatcgggaatatctttatcgactttttgacaaaaaatgcttggcttgttttgtgagcgtcactatgtttgcatgggtgcatactggttttacttactctttctttttatatctgcctataagtttagttgttactttggcctatcaccggcgtaaagcaattggggaaagtattgctcttcacagttcaataaatctgataaatacttatttaccaaatttattaagcttttgggtattctgagtaactagtgattaggcttcttattctttagtaattttcaaattaaaattcgctttttatttaaaatttaaaagccttgatatgtagtgacccccaaaatatagacttttctggaaaggttataataaactagacacaaagttaagagaaatcgtggaaaggtttattatggcaagaagaaaattcgataaacaatttaaaaattctgcagtaaaactcattcttgaagagggttactctgttaaagaagtcagccaagagcttgaggttcatgccaatagtctctatcgctgggttcaagaagttgaagaatatggagaaagtgcttttccaggcaatgggacagccctagctaatgcccaacataagattaaattgttagagaaagaaaatcgttatcttcaggaggaacttgaacttctaaaaaagttccgggtcttcttgaagcgaagcaagtaaaacgttttgaatttctcttgaaacatcatgggaagataaaaattaaacatgcagtaaaagttcttaaggtttctcgctcaggtttctatgaatacatgcatcgtcgtccttcaaaacaacaagtggagagagaaattctct
>136	N operona: 100	first-last	L137335	gene_poz=(601-891)	ybdK	hypothetical protein	EVIDENCE BY HOMOLOGY BIO14.04 Transposon related	/position=136813 - 138303 (137413 - 137703)	/lenght=1491 (291)	/codons=497 (97)	/complement=false	GC-compoz=38.144329896907216%	/LCI1=1.4236111111111112	/LCI2=0.12881944444444443	p_i1=0.19294767142998667	p_i2=0.2789517431914427	/Tai=0.4121749395904649	/Tei=0.35105656887229847	/EEI=1.8647942922985643
attttgttttttattgttggtggaaatatttttattgctttggcacatcatttatattttcagatgacaccagctttagaagcttttccagaacattcaatagatttggcaaattattttgcacggactcctttttggacgcattcattagatttattcgtgattggaccgattagtgaagagttgatttatcgggaatatctttatcgactttttgacaaaaaatgcttggcttgttttgtgagcgtcactatgtttgcatgggtgcatactggttttacttactctttctttttatatctgcctataagtttagttgttactttggcctatcaccggcgtaaagcaattggggaaagtattgctcttcacagttcaataaatctgataaatacttatttaccaaatttattaagcttttgggtattctgagtaactagtgattaggcttcttattctttagtaattttcaaattaaaattcgctttttatttaaaatttaaaagccttgatatgtagtgacccccaaaatatagacttttctggaaaggttataataaactagacacaaagttaagagaaatcgtggaaaggtttattatggcaagaagaaaattcgataaacaatttaaaaattctgcagtaaaactcattcttgaagagggttactctgttaaagaagtcagccaagagcttgaggttcatgccaatagtctctatcgctgggttcaagaagttgaagaatatggagaaagtgcttttccaggcaatgggacagccctagctaatgcccaacataagattaaattgttagagaaagaaaatcgttatcttcaggaggaacttgaacttctaaaaaagttccgggtcttcttgaagcgaagcaagtaaaacgttttgaatttctcttgaaacatcatgggaagataaaaattaaacatgcagtaaaagttcttaaggtttctcgctcaggtttctatgaatacatgcatcgtcgtccttcaaaacaacaagtggagagagaaattctctcagagaagataaaagctgtctttcatgagcataagggacgctatggtgcggttagaattaccaaggtacttcataatactggtattatgaccaacacgaaacgtgttgggaaactgatgcacttgatgggactttatgccaagggaagccgttataaatataaacattacaacagaaaaggagcttcgctttcaagacccaatttaattaatcagatctttaaagcaacagctcctaataaagtatggctgggagacatgacctatatccctaccaaagaaggtaccttatacttagccgtgaatatcgacgttttttcacgtaagattgtaggctggtcaatgtcttcacggatgcaagataaactggtgagggattgcttcttacaagcttgtgggaaagaacatcctcagcctggcttgattgtccatactgatcaagggagtcaatatacaagct
>137	N operona: 101	first-last	L0458	gene_poz=(601-1362)	tra904B	transposase of IS904B	EVIDENCE EXPERIMENTAL PMID:1328163 BIO14.04	/position=137199 - 139160 (137799 - 138560)	/lenght=1962 (762)	/codons=654 (254)	/complement=false	GC-compoz=38.84514435695538%	/LCI1=1.2727272727272727	/LCI2=0.2050065876152833	p_i1=0.1403559820088568	p_i2=0.5849815454930711	/Tai=0.5749177306499392	/Tei=0.626483390943764	/EEI=1.6530014513823472
gataaatacttatttaccaaatttattaagcttttgggtattctgagtaactagtgattaggcttcttattctttagtaattttcaaattaaaattcgctttttatttaaaatttaaaagccttgatatgtagtgacccccaaaatatagacttttctggaaaggttataataaactagacacaaagttaagagaaatcgtggaaaggtttattatggcaagaagaaaattcgataaacaatttaaaaattctgcagtaaaactcattcttgaagagggttactctgttaaagaagtcagccaagagcttgaggttcatgccaatagtctctatcgctgggttcaagaagttgaagaatatggagaaagtgcttttccaggcaatgggacagccctagctaatgcccaacataagattaaattgttagagaaagaaaatcgttatcttcaggaggaacttgaacttctaaaaaagttccgggtcttcttgaagcgaagcaagtaaaacgttttgaatttctcttgaaacatcatgggaagataaaaattaaacatgcagtaaaagttcttaaggtttctcgctcaggtttctatgaatacatgcatcgtcgtccttcaaaacaacaagtggagagagaaattctctcagagaagataaaagctgtctttcatgagcataagggacgctatggtgcggttagaattaccaaggtacttcataatactggtattatgaccaacacgaaacgtgttgggaaactgatgcacttgatgggactttatgccaagggaagccgttataaatataaacattacaacagaaaaggagcttcgctttcaagacccaatttaattaatcagatctttaaagcaacagctcctaataaagtatggctgggagacatgacctatatccctaccaaagaaggtaccttatacttagccgtgaatatcgacgttttttcacgtaagattgtaggctggtcaatgtcttcacggatgcaagataaactggtgagggattgcttcttacaagcttgtgggaaagaacatcctcagcctggcttgattgtccatactgatcaagggagtcaatatacaagctctcgttatcaatctactcttcgtcaagtcggtgctcaatctagcatgagtcgtaaaggaaatccctatgacaatgcaatgatggagtctttttataagacgctaaagagggagcttattaatgatgctcattttgagacaagagctgaggctactcaagaaatatttaaatacattgagacctattacaatacaaaaaggatgcattcaggtcttgattacaagtctccaaaagactttgaaaaatataattcttaaattctcttaactccgtgtctagtttttcgttgactttccatcggaggtcttttcttatggtcaaatattccatagaattaaaacaacgcattattcaagattatttatctggcaagggaggctctacctatcttgctaaactgcacaacgtaggttcatctagtcaggttagacattggattcgcaattatcgagcagagggacttcctacagctcactccaaagtcaataaaaattattctatggagttgaaagaaaatgcggtacaatgttatttaacaactgatttaacgtatgaagctgtggcaagaaaattcgaaattactaattttaccttacttgcaagctgggttaatcatttcaaaatttatggagaagtcccaataagcaaaaagagaggacgtcgtaaaaaactagaaagcattgcatcgtctatgactcagaacccaaatgattctcaacgaattaaagaacttgaacaagaattacgttatgcgcaaattgaggtagcttatttaaaaggacttcggagattggagaaaaatgctctaatgaacaaaaatcaagactcatctacagtctccgtaaaaccttcaaact
>138	N operona: 102	first	L425	gene_poz=(601-1158)	ybdL	hypothetical protein	EVIDENCE BY HOMOLOGY BIO14.04 Transposon related	/position=138017 - 139774 (138617 - 139174)	/lenght=1758 (558)	/codons=586 (186)	/complement=false	GC-compoz=35.30465949820788%	/LCI1=1.1765765765765765	/LCI2=0.053873873873873886	p_i1=0.11067688793870867	p_i2=0.03453382728278131	/Tai=0.505996653386476	/Tei=0.13108044455450318	/EEI=1.7095846031306021
cagaaaaggagcttcgctttcaagacccaatttaattaatcagatctttaaagcaacagctcctaataaagtatggctgggagacatgacctatatccctaccaaagaaggtaccttatacttagccgtgaatatcgacgttttttcacgtaagattgtaggctggtcaatgtcttcacggatgcaagataaactggtgagggattgcttcttacaagcttgtgggaaagaacatcctcagcctggcttgattgtccatactgatcaagggagtcaatatacaagctctcgttatcaatctactcttcgtcaagtcggtgctcaatctagcatgagtcgtaaaggaaatccctatgacaatgcaatgatggagtctttttataagacgctaaagagggagcttattaatgatgctcattttgagacaagagctgaggctactcaagaaatatttaaatacattgagacctattacaatacaaaaaggatgcattcaggtcttgattacaagtctccaaaagactttgaaaaatataattcttaaattctcttaactccgtgtctagtttttcgttgactttccatcggaggtcttttcttatggtcaaatattccatagaattaaaacaacgcattattcaagattatttatctggcaagggaggctctacctatcttgctaaactgcacaacgtaggttcatctagtcaggttagacattggattcgcaattatcgagcagagggacttcctacagctcactccaaagtcaataaaaattattctatggagttgaaagaaaatgcggtacaatgttatttaacaactgatttaacgtatgaagctgtggcaagaaaattcgaaattactaattttaccttacttgcaagctgggttaatcatttcaaaatttatggagaagtcccaataagcaaaaagagaggacgtcgtaaaaaactagaaagcattgcatcgtctatgactcagaacccaaatgattctcaacgaattaaagaacttgaacaagaattacgttatgcgcaaattgaggtagcttatttaaaaggacttcggagattggagaaaaatgctctaatgaacaaaaatcaagactcatctacagtctccgtaaaaccttcaaactcaaagaaatcttgaaagttacaggattccctaaagccacttattattattgggttaactgttttgaacgggtaaacaaagatgagcttatcgaaaaagaaatgcttaaaatacgtcaagaacatgccaatgcaggttatcgtccaatgagtgaattacttaagcaacgtggctatcacgtcaaccacaagaaggtacagcgcttaatgaagaagctagggcttcgtgtgacgtcttattggcacaaattacgtaatcataattcatataaaggaaaagtagggacggtagctaaaaataaattgcacagacgcttcagaacttccattcctcatcaaaaaatcacaacagatacgacagaattcaaatattatgaagatggaattcagaaaaagtgttatctcaatccttacattgatttatttaatagcgaggtgattagttatcatatctctaaacacccctcttatcaatcaattgatattgctctaaatcaagccttagctgtgacatctgattgtccttatcgacgtactttccactcagatcaaggatggggataccaaatgagagactatgtttctaaattaaaatctcatagaatttttcagtcta
>139	N operona: 102	last	L0467	gene_poz=(601-1419)	tra1077B	transposase of IS1077B	EVIDENCE EXPERIMENTAL PMID:1328163 BIO14.04	/position=138571 - 140589 (139171 - 139989)	/lenght=2019 (819)	/codons=673 (273)	/complement=false	GC-compoz=34.55433455433455%	/LCI1=1.3799019607843137	/LCI2=0.09607843137254904	p_i1=0.1770374287196346	p_i2=0.150347506387289	/Tai=0.537616363805497	/Tei=0.2353127557485601	/EEI=1.868499296474763
ctccgtgtctagtttttcgttgactttccatcggaggtcttttcttatggtcaaatattccatagaattaaaacaacgcattattcaagattatttatctggcaagggaggctctacctatcttgctaaactgcacaacgtaggttcatctagtcaggttagacattggattcgcaattatcgagcagagggacttcctacagctcactccaaagtcaataaaaattattctatggagttgaaagaaaatgcggtacaatgttatttaacaactgatttaacgtatgaagctgtggcaagaaaattcgaaattactaattttaccttacttgcaagctgggttaatcatttcaaaatttatggagaagtcccaataagcaaaaagagaggacgtcgtaaaaaactagaaagcattgcatcgtctatgactcagaacccaaatgattctcaacgaattaaagaacttgaacaagaattacgttatgcgcaaattgaggtagcttatttaaaaggacttcggagattggagaaaaatgctctaatgaacaaaaatcaagactcatctacagtctccgtaaaaccttcaaactcaaagaaatcttgaaagttacaggattccctaaagccacttattattattgggttaactgttttgaacgggtaaacaaagatgagcttatcgaaaaagaaatgcttaaaatacgtcaagaacatgccaatgcaggttatcgtccaatgagtgaattacttaagcaacgtggctatcacgtcaaccacaagaaggtacagcgcttaatgaagaagctagggcttcgtgtgacgtcttattggcacaaattacgtaatcataattcatataaaggaaaagtagggacggtagctaaaaataaattgcacagacgcttcagaacttccattcctcatcaaaaaatcacaacagatacgacagaattcaaatattatgaagatggaattcagaaaaagtgttatctcaatccttacattgatttatttaatagcgaggtgattagttatcatatctctaaacacccctcttatcaatcaattgatattgctctaaatcaagccttagctgtgacatctgattgtccttatcgacgtactttccactcagatcaaggatggggataccaaatgagagactatgtttctaaattaaaatctcatagaatttttcagtctatgagccgtaaaggaaaatgtcatgataattcagttatggagaatttctttgggctacttaaacaagaaatttactacggacatatcttctcgtctttcgaagaacttgaacaggttattgtaatctggattaggtactataatacaaaacgaatcaaacaaaaattgaactggatgagtccaattcaatttcgcttgaattaccaaaacaattaaaaaaatccaagtatttggaaagtcaacgaaaaactagacacggagttaagagaatttaagaattatatttttcaaagtcttttggagacttgtaatcaagacctgaatgcatcctttttgtattgtaataggtctcaatgtatttaaatatttcttgagtagcctcagctcttgtctcaaaatgagcatcattaataagctccctctttagcgtcttataaaaagactccatcattgcattgtcatagggatttcctttacgactcatgctagattgagcaccgacttgacgaagagtagattgataacgagagcttgtatattgactcccttgatcagtatggacaatcaagccaggctgaggatgttctttcccacaagcttgtaagaagcaatccctcaccagtttatcttgcatccgtgaagacattgaccagcctacaatcttacgtgaaaaaacgtcgatattcacggctaagtataaggtaccttctttggtagggatataggtcatgtctcccagccatactttattaggagctgttgctttaaagatctgattaattaaattgggtcttgaaagcgaagctccttttctgt
>140	N operona: 103	first-last	L0459	gene_poz=(601-1362)	tra904C	transposase of IS904C	EVIDENCE EXPERIMENTAL PMID:1328163 BIO14.04	/position=139445 - 141406 (140045 - 140806)	/lenght=1962 (762)	/codons=654 (254)	/complement=true	GC-compoz=38.84514435695538%	/LCI1=1.2740447957839263	/LCI2=0.2050065876152833	p_i1=0.14078497212983074	p_i2=0.5849815454930711	/Tai=0.5749177306499392	/Tei=0.626483390943764	/EEI=1.6530014513823472
agaagacaatcattttatttactgacagaaatatcccattaaaaatttcttagatacatgttaattatacgttattttttgcttgaattcaaccgttttctccattaaagtaaataaaagccttctattgatgtgcaccccaaaagttagacttttttggaaaggttataataaactagacacaaagttaagagaaatcgtggaaaggtttattatggcaagaagaaaattcgataaacaatttaaaaattctgcagtaaaactcattcttgaagagggttactctgttaaagaagtcagccaagagcttgaggttcatgccaatagtctctatcgctgggttcaagaagttgaagaatatggagaaagtgcttttccaggcaatgggacagccctagctaatgcccaacataagattaaattgttagagaaagaaaatcgttatcttcaggaggaacttgaacttctaaaaaagttccgggtcttcttgaagcgaagcaagtaaaacgttttgaatttctcttgaaacatcatgggaagataaaaattaaacatgcagtaaaagttcttaaggtttctcgctcaggtttctatgaatacatgcatcgtcgtccttcaaaacaacaagtggagagagaaattctctcagagaagataaaagctgtctttcatgagcataagggacgctatggtgcggttagaattaccaaggtacttcataatactggtattatgaccaacacgaaacgtgttgggaaactgatgcacttgatgggactttatgccaagggaagccgttataaatataaacattacaacagaaaaggagcttcgctttcaagacccaatttaattaatcagatctttaaagcaacagctcctaataaagtatggctgggagacatgacctatatccctaccaaagaaggtaccttatacttagccgtgaatatcgacgttttttcacgtaagattgtaggctggtcaatgtcttcacggatgcaagataaactggtgagggattgcttcttacaagcttgtgggaaagaacatcctcagcctggcttgattgtccatactgatcaagggagtcaatatacaagctctcgttatcaatctactcttcgtcaagtcggtgctcaatctagcatgagtcgtaaaggaaatccctatgacaatgcaatgatggagtctttttataagacgctaaagagggagcttattaatgatgctcattttgagacaagagctgaggctactcaagaaatatttaaatacattgagacctattacaatacaaaaaggatgcattcaggtcttgattacaagtctccaaaagactttgaaaaatataattcttaaattctcttaactccgtgtctagtttttcgttgactttccaaatacttggatttttttaattgttttggtaattcaagcgaaattgaattggactcatccagttcaatttttgtttgattcgttttgtattatagtacctaatccagattacaataacctgttcaagttcttcgaaagacgagaagatatgtccgtagtaaatttcttgtttaagtagcccaaagaaattctccataactgaattatcatgacattttcctttacggctcatagactgaaaaattctatgagattttaatttagaaacatagtctctcatttggtatccccatccttgatctgagtggaaagtacgtcgataaggacaatcagatgtcacagctaaggcttgatttagagcaatatcaattgattgataagaggggtgtttagagatatgataactaatcacctcgctattaaataaatcaatgtaaggattgagataacactttttctgaattccatcttcataatatttgaattctgtcgtatctgttgtgattttttgatgaggaatggaagttctgaagcgtctgtgcaatttatttttagctaccg
>141	N operona: 104	first-last	L140905	gene_poz=(601-891)	ybeG	hypothetical protein	EVIDENCE BY HOMOLOGY BIO14.04 Transposon related	/position=140302 - 141792 (140902 - 141192)	/lenght=1491 (291)	/codons=497 (97)	/complement=true	GC-compoz=38.144329896907216%	/LCI1=1.4236111111111112	/LCI2=0.12881944444444443	p_i1=0.19294767142998667	p_i2=0.2789517431914427	/Tai=0.4121749395904649	/Tei=0.35105656887229847	/EEI=1.8647942922985643
gacatcaagccctaaaattcgtgcaaacactataaattgacaccattatctttcaaataattcttgattaattcctcaacaatatcatctcggtcaaaacggcgaattttattacgcgcatcatcatgacgagggatataagcagggtctcccgacaaaacataacccacgatttgattgataggattgtaacccttagcctcaagcacattgtaaacatcaacgagtgtttcgccaatttctttcttgtccgaatcaccaaattcaaaacggactgtttcatctgtaaaactcataagacacctcctttaaatttatctgtaaagccagattaaactaaaaatcaataatttccatcccgtcagccaactgatgtccacatttttagaagacaatcattttatttactgacagaaatatcccattaaaaatttcttagatacatgttaattatacgttattttttgcttgaattcaaccgttttctccattaaagtaaataaaagccttctattgatgtgcaccccaaaagttagacttttttggaaaggttataataaactagacacaaagttaagagaaatcgtggaaaggtttattatggcaagaagaaaattcgataaacaatttaaaaattctgcagtaaaactcattcttgaagagggttactctgttaaagaagtcagccaagagcttgaggttcatgccaatagtctctatcgctgggttcaagaagttgaagaatatggagaaagtgcttttccaggcaatgggacagccctagctaatgcccaacataagattaaattgttagagaaagaaaatcgttatcttcaggaggaacttgaacttctaaaaaagttccgggtcttcttgaagcgaagcaagtaaaacgttttgaatttctcttgaaacatcatgggaagataaaaattaaacatgcagtaaaagttcttaaggtttctcgctcaggtttctatgaatacatgcatcgtcgtccttcaaaacaacaagtggagagagaaattctctcagagaagataaaagctgtctttcatgagcataagggacgctatggtgcggttagaattaccaaggtacttcataatactggtattatgaccaacacgaaacgtgttgggaaactgatgcacttgatgggactttatgccaagggaagccgttataaatataaacattacaacagaaaaggagcttcgctttcaagacccaatttaattaatcagatctttaaagcaacagctcctaataaagtatggctgggagacatgacctatatccctaccaaagaaggtaccttatacttagccgtgaatatcgacgttttttcacgtaagattgtaggctggtcaatgtcttcacggatgcaagataaactggtgagggattgcttcttacaagcttgtgggaaagaacatcctcagcctggcttgattgtccatactgatcaagggagtcaatatacaagct
>142	N operona: 105	first-last	L141485	gene_poz=(601-867)	ybeA	hypothetical protein	EVIDENCE BY HOMOLOGY BIO15.01 HYPOTHETICAL. General	/position=140897 - 142363 (141497 - 141763)	/lenght=1467 (267)	/codons=489 (89)	/complement=false	GC-compoz=37.453183520599254%	/LCI1=1.196969696969697	/LCI2=0.05681818181818182	p_i1=0.11669458067904163	p_i2=0.03997841368838724	/Tai=0.3446620166042512	/Tei=0.13598057231954852	/EEI=2.632247354125003
acgttttacttgcttcgcttcaagaagacccggaacttttttagaagttcaagttcctcctgaagataacgattttctttctctaacaatttaatcttatgttgggcattagctagggctgtcccattgcctggaaaagcactttctccatattcttcaacttcttgaacccagcgatagagactattggcatgaacctcaagctcttggctgacttctttaacagagtaaccctcttcaagaatgagttttactgcagaatttttaaattgtttatcgaattttcttcttgccataataaacctttccacgatttctcttaactttgtgtctagtttattataacctttccaaaaaagtctaacttttggggtgcacatcaatagaaggcttttatttactttaatggagaaaacggttgaattcaagcaaaaaataacgtataattaacatgtatctaagaaatttttaatgggatatttctgtcagtaaataaaatgattgtcttctaaaaatgtggacatcagttggctgacgggatggaaattattgatttttagtttaatctggctttacagataaatttaaaggaggtgtcttatgagttttacagatgaaacagtccgttttgaatttggtgattcggacaagaaagaaattggcgaaacactcgttgatgtttacaatgtgcttgaggctaagggttacaatcctatcaatcaaatcgtgggttatgttttgtcgggagaccctgcttatatccctcgtcatgatgatgcgcgtaataaaattcgccgttttgaccgagatgatattgttgaggaattaatcaagaattatttgaaagataatggtgtcaatttatagtgtttgcacgaattttagggcttgatgtcggaacaaaaactgtgggagtttctgtcagtgatttacttgggatgaccgctcaacctgttgaaaccattaagattgacagtgaagccggtgagcttggctttgaacgtttgggcgttttgattaaagaatacaaacctgaaaaggtagttcttggtcttccaaaacatatgaacggtgatgaagggattcgtgccgaagcatcacgggattatggtacaaaattagccaatgaattcggtttggaagtcgcttatcaagatgaacgattgacaactgcgcaagctgaaaaagtattgattgatggtggagtgcgtcgtaaagaacgcaaaaaatcgattgataaattggctgctgttttgattttacaaaattatttggatgctcatgcattaaaattataatttttggtttactgatgaaagctttagtttatttgtaagtataaaaatactgacaagtattcgtaggattttctgtcagtaaaagttgtctatttattttattatgaatagcagaaaattcctctaattaaggatgaagaaaaggaaataaaatgactcatacacatga
>143	N operona: 106	first-last	L141748	gene_poz=(601-960)	ybeB	hypothetical protein	EVIDENCE BY HOMOLOGY BIO15.01 HYPOTHETICAL. General	/position=141235 - 142794 (141835 - 142194)	/lenght=1560 (360)	/codons=520 (120)	/complement=false	GC-compoz=38.88888888888889%	/LCI1=1.4201680672268908	/LCI2=0.10504201680672273	p_i1=0.19167629645112333	p_i2=0.183396577721339	/Tai=0.27610320940998767	/Tei=0.2650569199492051	/EEI=3.1829006814751253
attataacctttccaaaaaagtctaacttttggggtgcacatcaatagaaggcttttatttactttaatggagaaaacggttgaattcaagcaaaaaataacgtataattaacatgtatctaagaaatttttaatgggatatttctgtcagtaaataaaatgattgtcttctaaaaatgtggacatcagttggctgacgggatggaaattattgatttttagtttaatctggctttacagataaatttaaaggaggtgtcttatgagttttacagatgaaacagtccgttttgaatttggtgattcggacaagaaagaaattggcgaaacactcgttgatgtttacaatgtgcttgaggctaagggttacaatcctatcaatcaaatcgtgggttatgttttgtcgggagaccctgcttatatccctcgtcatgatgatgcgcgtaataaaattcgccgttttgaccgagatgatattgttgaggaattaatcaagaattatttgaaagataatggtgtcaatttatagtgtttgcacgaattttagggcttgatgtcggaacaaaaactgtgggagtttctgtcagtgatttacttgggatgaccgctcaacctgttgaaaccattaagattgacagtgaagccggtgagcttggctttgaacgtttgggcgttttgattaaagaatacaaacctgaaaaggtagttcttggtcttccaaaacatatgaacggtgatgaagggattcgtgccgaagcatcacgggattatggtacaaaattagccaatgaattcggtttggaagtcgcttatcaagatgaacgattgacaactgcgcaagctgaaaaagtattgattgatggtggagtgcgtcgtaaagaacgcaaaaaatcgattgataaattggctgctgttttgattttacaaaattatttggatgctcatgcattaaaattataatttttggtttactgatgaaagctttagtttatttgtaagtataaaaatactgacaagtattcgtaggattttctgtcagtaaaagttgtctatttattttattatgaatagcagaaaattcctctaattaaggatgaagaaaaggaaataaaatgactcatacacatgatcacgaacatgaccataatcatgaacctgactatattactttggttgatgaaaatggaaacgaaagcttgttccaaattttgattaccattgatggacaagaagaatttggcaaaaactatgttgttttacaacctactgagtttgaagaagatgaacaaggtcttatcgatgttttggcttactcatttactgagaatgctgacggtactgagggtgatttgcaaccaatccctgaagatgctgaagatgaatgggatatgattgaagaagtcttcaatagctttatggatgaacaagaagattaaaataaaaagctgtcattaactgacggctttttatttctttaagaaacttatgagggatattgtagcaagcatagcaacgcaaactaagccgataggaggccaaaaccaaacgataacaatagaa
>144	N operona: 107	first-last	L142332	gene_poz=(601-924)	ybeC	hypothetical protein	EVIDENCE BY HOMOLOGY BIO15.01 HYPOTHETICAL. General.	/position=141747 - 143270 (142347 - 142670)	/lenght=1524 (324)	/codons=508 (108)	/complement=false	GC-compoz=35.80246913580247%	/LCI1=1.3489096573208723	/LCI2=0.10124610591900311	p_i1=0.1660738458197114	p_i2=0.16913988316355488	/Tai=0.21354298524221116	/Tei=0.2522258948471994	/EEI=4.277123113131435
atggtgtcaatttatagtgtttgcacgaattttagggcttgatgtcggaacaaaaactgtgggagtttctgtcagtgatttacttgggatgaccgctcaacctgttgaaaccattaagattgacagtgaagccggtgagcttggctttgaacgtttgggcgttttgattaaagaatacaaacctgaaaaggtagttcttggtcttccaaaacatatgaacggtgatgaagggattcgtgccgaagcatcacgggattatggtacaaaattagccaatgaattcggtttggaagtcgcttatcaagatgaacgattgacaactgcgcaagctgaaaaagtattgattgatggtggagtgcgtcgtaaagaacgcaaaaaatcgattgataaattggctgctgttttgattttacaaaattatttggatgctcatgcattaaaattataatttttggtttactgatgaaagctttagtttatttgtaagtataaaaatactgacaagtattcgtaggattttctgtcagtaaaagttgtctatttattttattatgaatagcagaaaattcctctaattaaggatgaagaaaaggaaataaaatgactcatacacatgatcacgaacatgaccataatcatgaacctgactatattactttggttgatgaaaatggaaacgaaagcttgttccaaattttgattaccattgatggacaagaagaatttggcaaaaactatgttgttttacaacctactgagtttgaagaagatgaacaaggtcttatcgatgttttggcttactcatttactgagaatgctgacggtactgagggtgatttgcaaccaatccctgaagatgctgaagatgaatgggatatgattgaagaagtcttcaatagctttatggatgaacaagaagattaaaataaaaagctgtcattaactgacggctttttatttctttaagaaacttatgagggatattgtagcaagcatagcaacgcaaactaagccgataggaggccaaaaccaaacgataacaatagaaagaaagttgatgagaaaaagatttctacctgaaagactgtgtgtgagttctttgtattctttatcaggattttctttgagcagctcatggtccataagatgaaaaacagccgcccagagaaaaataacaatcaaatagaaaaattcagggagaaactcacttgcatgttttccgacccaacccgtggtgaaggggaaaaatgacataatgaatagccagagcgtattcaataagaatattcgaggagtaatatttttaatatcacgataaagttgatgatgattataccatacggtcataatcataaaaaagctcaaagcataagctaaaagtgggatggttaattctgccagagcaggccagccacttttatcaggggttttaaattctaaaaccataatcgttgcaatgatggcaataatagcatctgtaaaagccaaaaatctttctttttccatggaattattttatcataa
>145	N operona: 108	first-last	L142704	gene_poz=(601-1152)	ybeH	hypothetical protein	EVIDENCE BY HOMOLOGY BIO15.01 HYPOTHETICAL. General.	/position=142101 - 143852 (142701 - 143252)	/lenght=1752 (552)	/codons=584 (184)	/complement=true	GC-compoz=35.688405797101446%	/LCI1=1.4426229508196722	/LCI2=0.08214936247723133	p_i1=0.20002113935977542	p_i2=0.10393816719507278	/Tai=0.4945883845108262	/Tei=0.1935443504755655	/EEI=1.8430712837317453
atatggaaaaatcagcttttgattattcaacaactgatttagaagaaacaattaaaaccaattttttgggaacacatgctgtgatcaaagaacttcttccacattcactgacagaaaatgctaaaattattaacatcaccgtacccgtttctcaagaatattggatgccacttgcttatgtcacttcaaaagctgcacaaaatgccatgacctttgcttttggtcatcaattcaaaaaagataaatctaaaaaacaaatctttgctgttatgcctggtgcagttgcaacagatttgaacggtgcaaaagttggggatagtccgtttgtaaaatctcctgaagaaacagctcaaatgattagtaaatttatttttgatgacaaaaatcataatgctcaaattattaattttgacggaacaatttatgataactatgaaccaggcttacgtaacaaagtcattaaagatgtcgctaaaaatggtttaaagcgtaaatttaaaaaataaataaaaaagttactgacagattagtcagcaacttttttatttattttttgaaaaaagcgtaagcaaatcttaacatttatgataaaataattccatggaaaaagaaagatttttggcttttacagatgctattattgccatcattgcaacgattatggttttagaatttaaaacccctgataaaagtggctggcctgctctggcagaattaaccatcccacttttagcttatgctttgagcttttttatgattatgaccgtatggtataatcatcatcaactttatcgtgatattaaaaatattactcctcgaatattcttattgaatacgctctggctattcattatgtcatttttccccttcaccacgggttgggtcggaaaacatgcaagtgagtttctccctgaatttttctatttgattgttatttttctctgggcggctgtttttcatcttatggaccatgagctgctcaaagaaaatcctgataaagaatacaaagaactcacacacagtctttcaggtagaaatctttttctcatcaactttctttctattgttatcgtttggttttggcctcctatcggcttagtttgcgttgctatgcttgctacaatatccctcataagtttcttaaagaaataaaaagccgtcagttaatgacagctttttattttaatcttcttgttcatccataaagctattgaagacttcttcaatcatatcccattcatcttcagcatcttcagggattggttgcaaatcaccctcagtaccgtcagcattctcagtaaatgagtaagccaaaacatcgataagaccttgttcatcttcttcaaactcagtaggttgtaaaacaacatagtttttgccaaattcttcttgtccatcaatggtaatcaaaatttggaacaagctttcgtttccattttcatcaaccaaagtaatatagtcaggttcatgattatggtcatgttcgtgatcatgtgtatgagtcattttatttccttttcttcatccttaattagaggaattttctgctattcataataaaataaatagacaacttttactgacagaaaatcctacgaatacttgtcagtatttttatacttacaaataaactaaagctttcatcagtaaaccaaaaattataattttaatgcatgagcatccaaataattttgtaaaatcaaaacagcagccaatttatcaatcgattttttgcgttctttacgacgcact
>146	N operona: 109	first	L143350	gene_poz=(601-1386)	cbr	carbonyl reductase	EVIDENCE BY HOMOLOGY BIO06.01 ENERGY METABOLISM.	/position=142747 - 144732 (143347 - 144132)	/lenght=1986 (786)	/codons=662 (262)	/complement=true	GC-compoz=34.478371501272264%	/LCI1=1.6462324393358876	/LCI2=0.08492975734355045	p_i1=0.28041550734403076	p_i2=0.11265020594728448	/Tai=0.26051206729925214	/Tei=0.20138518535255603	/EEI=3.14800109270365
tgaccaaagctggggttcatttttactctgatgcgcttcgagaacaagctaaatattttgaaaagactttaaaagtcatcgaattagttccaccattagttactgaaacaaatctcgaaagccatacaaatactgacgcacccaataacatggcactttcagacttaattagtgaaactttagccgggcttgaaaatggcttagaccggattgacgctggttttgctaaacaacttcaccaaatgggcaaagtaaacagtgacgaaaacaccaaactactttctcaacaaatgctcagcaattattttcccaaaatgaaagattagagaagaaaaatgtcacttaatccccttcaaatgcataataccaaaaaagaactccgtaaaaattttgaactgacaagacttagcaaatctgaagttgctactgatttaaaaattagcgaagtaaaacttgaaaaaatagaaaaaacaggtcaacaacctgttccctttaccgctttatctggagattggcaccgtcactggtttttaaattccaatctaattgaccaacaacaaatgtctaaaggcgacaactaaaactcaaaggagaaaaatcatgaaaacacttatcactggcgaaaataaaggaattggttttgcacttgctcaaaaccttggtcatcgcggctatgaagtcttggtcggagcccgtaatgaaacgcgtggacaagaagccgttgaaaagctgaaagccgaaggaattactgccaaatttgtcaaagtagatttagatgacttaaatcaattgacgagtctgtcagcactaacagatattgatttacttattaataatgctggaatttctgggaatattcattcagataaagggcaccttgatatggaaaaatcagcttttgattattcaacaactgatttagaagaaacaattaaaaccaattttttgggaacacatgctgtgatcaaagaacttcttccacattcactgacagaaaatgctaaaattattaacatcaccgtacccgtttctcaagaatattggatgccacttgcttatgtcacttcaaaagctgcacaaaatgccatgacctttgcttttggtcatcaattcaaaaaagataaatctaaaaaacaaatctttgctgttatgcctggtgcagttgcaacagatttgaacggtgcaaaagttggggatagtccgtttgtaaaatctcctgaagaaacagctcaaatgattagtaaatttatttttgatgacaaaaatcataatgctcaaattattaattttgacggaacaatttatgataactatgaaccaggcttacgtaacaaagtcattaaagatgtcgctaaaaatggtttaaagcgtaaatttaaaaaataaataaaaaagttactgacagattagtcagcaacttttttatttattttttgaaaaaagcgtaagcaaatcttaacatttatgataaaataattccatggaaaaagaaagatttttggcttttacagatgctattattgccatcattgcaacgattatggttttagaatttaaaacccctgataaaagtggctggcctgctctggcagaattaaccatcccacttttagcttatgctttgagcttttttatgattatgaccgtatggtataatcatcatcaactttatcgtgatattaaaaatattactcctcgaatattcttattgaatacgctctggctattcattatgtcatttttccccttcaccacgggttgggtcggaaaacatgcaagtgagtttctccctgaatttttctatttgattgttatttttctctgggcggctgtttttcatcttatggaccatgagctgctcaaagaaaatcctgataaagaatacaaagaactcacacacagtctttcaggtagaaatctttttctcatcaactttctttctattgttatcgtttggttttggcctcctatcggcttagtttgcgt
>147	N operona: 109	middle	L144155	gene_poz=(601-846)	ybeI	unknown protein	EVIDENCE BY GENEMARK BIO16.01 UNKNOWN. General.	/position=143552 - 144997 (144152 - 144397)	/lenght=1446 (246)	/codons=482 (82)	/complement=true	GC-compoz=34.146341463414636%	/LCI1=1.308641975308642	/LCI2=0.2259259259259259	p_i1=0.15225297378681665	p_i2=0.6546896444931677	/Tai=0.4840238557959097	/Tei=0.689220680043851	/EEI=2.0249867354407782
ccccaattagtcaacttcatcaaagaaaatttccctcaactcgatgtcattatgaactgtgccggaattatgcgtgcgattaatttgtttgaacaagctgataattctctaaaagtactgacagaagaaattcatattaatttattaggaacaattgctgtgacacaagcatttttgaaaatccttgtcgcaaataatggactagtcattaatgtttcatcaggattatcaaatctggctgacggtgcacaccctatttacaatttgaccaaagctggggttcatttttactctgatgcgcttcgagaacaagctaaatattttgaaaagactttaaaagtcatcgaattagttccaccattagttactgaaacaaatctcgaaagccatacaaatactgacgcacccaataacatggcactttcagacttaattagtgaaactttagccgggcttgaaaatggcttagaccggattgacgctggttttgctaaacaacttcaccaaatgggcaaagtaaacagtgacgaaaacaccaaactactttctcaacaaatgctcagcaattattttcccaaaatgaaagattagagaagaaaaatgtcacttaatccccttcaaatgcataataccaaaaaagaactccgtaaaaattttgaactgacaagacttagcaaatctgaagttgctactgatttaaaaattagcgaagtaaaacttgaaaaaatagaaaaaacaggtcaacaacctgttccctttaccgctttatctggagattggcaccgtcactggtttttaaattccaatctaattgaccaacaacaaatgtctaaaggcgacaactaaaactcaaaggagaaaaatcatgaaaacacttatcactggcgaaaataaaggaattggttttgcacttgctcaaaaccttggtcatcgcggctatgaagtcttggtcggagcccgtaatgaaacgcgtggacaagaagccgttgaaaagctgaaagccgaaggaattactgccaaatttgtcaaagtagatttagatgacttaaatcaattgacgagtctgtcagcactaacagatattgatttacttattaataatgctggaatttctgggaatattcattcagataaagggcaccttgatatggaaaaatcagcttttgattattcaacaactgatttagaagaaacaattaaaaccaattttttgggaacacatgctgtgatcaaagaacttcttccacattcactgacagaaaatgctaaaattattaacatcaccgtacccgtttctcaagaatattggatgccacttgcttatgtcacttcaaaagctgcacaaaatgccatgacctttgcttttggtcatcaattcaaaaaagataaatctaaaaaacaaatctttgctgttatgcctggtgcagttgcaacagatttgaacgg
>148	N operona: 109	last	L144410	gene_poz=(601-1386)	dltE	oxidoreductase	EVIDENCE BY HOMOLOGY BIO03.03 Surface	/position=143807 - 145792 (144407 - 145192)	/lenght=1986 (786)	/codons=662 (262)	/complement=true	GC-compoz=36.1323155216285%	/LCI1=1.3818646232439336	/LCI2=0.07803320561941252	p_i1=0.17774085072216253	p_i2=0.09160109787318113	/Tai=0.42453654006333463	/Tei=0.182440988085863	/EEI=2.302391404302627
aaattggtcatcccactgtggggcaatttttgggtgatgaaaataaacaaaagcttgaatatatgcagcagcttcctcttcactttcaaatttagcagctgtctttagactctcaaccatttctaaaatatgtttacgtcccaattctaaattttctccaatgtaggttgtgtataaggcaaacatttctggagtttttcgatgtgcttcatatttggcaatggcgactgaccagagccaatcatgaacaatctctttttgatgttcatacttgcttgtgtcaaaaggaaatatttttacaagtgtctgaccattgagccaacgaagggcaagtatcgttaaaagttcatctttacttttaaagtgcttataaatagctggttgactaatattgagttccttagcaatttttgaaatggtgagtttctctattccattctctaagataaattcttctgtttttcctaatatcttttcacgtgtattcataaattaattgtaacacaagttataattcttgacaaatataactttctggtttataattcattttgttggttataaaagttaaaaaaaataacctcataaaaaggagaaatcatgacatttacaggacatacgattttaatcacaggtggtacaagcggaatcggacttggttttgctaaaaagttttccgaattaggaaataaagtcatcattaccgcccgaaatgaaaaacgtcttaatcaaattttaaatgaaaatctaacttttacaggatttgtcagtgatgttgctgacaaagactccctcccccaattagtcaacttcatcaaagaaaatttccctcaactcgatgtcattatgaactgtgccggaattatgcgtgcgattaatttgtttgaacaagctgataattctctaaaagtactgacagaagaaattcatattaatttattaggaacaattgctgtgacacaagcatttttgaaaatccttgtcgcaaataatggactagtcattaatgtttcatcaggattatcaaatctggctgacggtgcacaccctatttacaatttgaccaaagctggggttcatttttactctgatgcgcttcgagaacaagctaaatattttgaaaagactttaaaagtcatcgaattagttccaccattagttactgaaacaaatctcgaaagccatacaaatactgacgcacccaataacatggcactttcagacttaattagtgaaactttagccgggcttgaaaatggcttagaccggattgacgctggttttgctaaacaacttcaccaaatgggcaaagtaaacagtgacgaaaacaccaaactactttctcaacaaatgctcagcaattattttcccaaaatgaaagattagagaagaaaaatgtcacttaatccccttcaaatgcataataccaaaaaagaactccgtaaaaattttgaactgacaagacttagcaaatctgaagttgctactgatttaaaaattagcgaagtaaaacttgaaaaaatagaaaaaacaggtcaacaacctgttccctttaccgctttatctggagattggcaccgtcactggtttttaaattccaatctaattgaccaacaacaaatgtctaaaggcgacaactaaaactcaaaggagaaaaatcatgaaaacacttatcactggcgaaaataaaggaattggttttgcacttgctcaaaaccttggtcatcgcggctatgaagtcttggtcggagcccgtaatgaaacgcgtggacaagaagccgttgaaaagctgaaagccgaaggaattactgccaaatttgtcaaagtagatttagatgacttaaatcaattgacgagtctgtcagcactaacagatattgatttacttattaataatgctggaatttctgggaatattcattcagataaagggcaccttgatatggaaaaatcagcttttgattattcaacaactgatttagaaga
>149	N operona: 110	first-last	L145301	gene_poz=(601-1146)	ybeD	transcriptional regulator	EVIDENCE BY HOMOLOGY BIO09.01 REGULATORY FUNCTIONS.	/position=144704 - 146449 (145304 - 145849)	/lenght=1746 (546)	/codons=582 (182)	/complement=false	GC-compoz=34.065934065934066%	/LCI1=1.5174953959484345	/LCI2=0.11418047882136279	p_i1=0.22868689524213734	p_i2=0.219042241451203	/Tai=0.34254873588303825	/Tei=0.2971380173060827	/EEI=2.143885717281191
agagtaaaaatgaaccccagctttggtcaaattgtaaatagggtgtgcaccgtcagccagatttgataatcctgatgaaacattaatgactagtccattatttgcgacaaggattttcaaaaatgcttgtgtcacagcaattgttcctaataaattaatatgaatttcttctgtcagtacttttagagaattatcagcttgttcaaacaaattaatcgcacgcataattccggcacagttcataatgacatcgagttgagggaaattttctttgatgaagttgactaattgggggagggagtctttgtcagcaacatcactgacaaatcctgtaaaagttagattttcatttaaaatttgattaagacgtttttcatttcgggcggtaatgatgactttatttcctaattcggaaaactttttagcaaaaccaagtccgattccgcttgtaccacctgtgattaaaatcgtatgtcctgtaaatgtcatgatttctcctttttatgaggttattttttttaacttttataaccaacaaaatgaattataaaccagaaagttatatttgtcaagaattataacttgtgttacaattaatttatgaatacacgtgaaaagatattaggaaaaacagaagaatttatcttagagaatggaatagagaaactcaccatttcaaaaattgctaaggaactcaatattagtcaaccagctatttataagcactttaaaagtaaagatgaacttttaacgatacttgcccttcgttggctcaatggtcagacacttgtaaaaatatttccttttgacacaagcaagtatgaacatcaaaaagagattgttcatgattggctctggtcagtcgccattgccaaatatgaagcacatcgaaaaactccagaaatgtttgccttatacacaacctacattggagaaaatttagaattgggacgtaaacatattttagaaatggttgagagtctaaagacagctgctaaatttgaaagtgaagaggaagctgctgcatatattcaagcttttgtttattttcatcacccaaaaattgccccacagtgggatgaccaatttcaaaatcaatttgaaaatctctggactttgcttgaaccgaatttaaatgccttttaaagttactgacagactttttggatttctgtcagtaacttttgcgattctgttagtaaaaaaaacctgtcaattgacaggtttttattctttaatttggaaaaccatggcagttctaggttcaaggattagatttaaatgcccttttgaccaaccaaaactacttcttggaccaaaaccaccaaatttttggtcatcactatcgaagataagttctggtttttcaggaaattggagttgaagctcttgttcataactaggatggaaattgaaaacgaaaagaagttgcccttttttataagctagtaatttatccgaattttttatccaaagttgttggacaggttctgggctttctaaaaacttgtaatgtcgttctaaattaatcatcgcttggtcaaatgtcaataaatattggaaacgcaaatctttattatcagctaaagaccattgtcttctggcatgttggaaatcatcatgattttcttgacgcggaaaatcaagccattcagggtggccaaattcattacccatgaaatttaaataaccctcaccagccaaactaaaagtaatgaggcgaattaatttatgcaacgctatggc
>150	N operona: 111	first-last	L148007	gene_poz=(601-921)	ybeM	unknown protein	EVIDENCE BY GENEMARK BIO16.01 UNKNOWN. General.	/position=147403 - 148923 (148003 - 148323)	/lenght=1521 (321)	/codons=507 (107)	/complement=true	GC-compoz=31.775700934579437%	/LCI1=1.9371069182389937	/LCI2=0.06572327044025157	p_i1=0.40280799093633646	p_i2=0.05906717716613003	/Tai=0.28609889212083084	/Tei=0.15316045944951703	/EEI=2.357358321181609
taatgttatatccgaatcatttgtttcttcatttattgctcctgcaattgctccaactggggtaataacatattgtaaaagcagcattaaacctaaaattatagaaataactttttttctacttttcataatgtcctccttttgattttaaatcagttttgtaagcgatgtattttattaattacattttcttataaaaattgctgattctaggacattatagcataataaaatacaaacgtgtaataaatttcgtacattaaattctattgtcttacttttatttatgtttttgttagttcctaatatagcctttttgcaacataatggctccataaagccattagccccttttttaatatttcataaatatttaaatgattaataaaaaaagaccgataaaaattaaaaatttgattctaaatcgacttttataacaaaaaaaataagataatgcttttttaaaaggggaaagtttcactttcattttattatttttacattacacctctaaattgagtcttattttaaataataaatattaccgcttaagcattaaggataataatgtataataaagagaaaggaagaggaacaaatatggattataatgattttatgaaaagtaagcacattgctgaacgttggggagagcttcaggctaattataaaaatttaaataaaacaagtgaattaaaggcttatcatgatttactgacagagttttatgattatattcaaagcctagaggctcatttttttaatgacgaaaaagttgctgaccaaaaaaatttactgacagaaaatgtagcaactccttcgcaaatttttaatgctcccaaaattccagaaacactttcttttggtcaagaagcacttaaaggtgaggaagacccttggtttggttttaatgatgaataaaaatatttactgacccattctgtcagtaaatattttttgttttatatgagaatttcattgtgtaaacctttgcaaaagtgataaaatagagctagaaatgattttcagtaaaaaggagaatagcttatgcctctaaatattttggattatgacccttatttggaacctttcaaagaagatttatctttgcggctttttgaatttgctcgaacaaaaaaacggcttttaggaactgatggttcgcttgttgattttgctaatggttataagtattttggcttccaacaagaaagtaaacactggacttttcgcgaatgggcaccaaatgctaaaagagcttggttggttggagatttcaataattgggaaaacaattttgaattgaaacaggcctatggtggaacttgggaaatttcaattccgggtatgctacctgtgggttctaaggtgaaggttaagctgcttttaccgtctggtgaaacagtttatcgtgttccctcttatattatgtttgctatccccaatgagcgccatgaattggatggagtgattgttcaaccaaaatatgattggaagaataaagcccctcagttaaaagaa
>151	N operona: 112	first-last	L148778	gene_poz=(601-6552)	ybeF	hypothetical protein	EVIDENCE BY HOMOLOGY BIO15.01 HYPOTHETICAL. General	/position=148195 - 155346 (148795 - 154746)	/lenght=7152 (5952)	/codons=2384 (1984)	/complement=false	GC-compoz=33.85416666666667%	/LCI1=1.389309127584468	/LCI2=0.08387964363758618	p_i1=0.18041859612449743	p_i2=0.10932502993518019	/Tai=0.300656761333589	/Tei=0.19839252694166215	/EEI=2.553673815744829
ataaaactctgtcagtaaatcatgataagcctttaattcacttgttttatttaaatttttataattagcctgaagctctccccaacgttcagcaatgtgcttacttttcataaaatcattataatccatatttgttcctcttcctttctctttattatacattattatccttaatgcttaagcggtaatatttattatttaaaataagactcaatttagaggtgtaatgtaaaaataataaaatgaaagtgaaactttccccttttaaaaaagcattatcttattttttttgttataaaagtcgatttagaatcaaatttttaatttttatcggtctttttttattaatcatttaaatatttatgaaatattaaaaaaggggctaatggctttatggagccattatgttgcaaaaaggctatattaggaactaacaaaaacataaataaaagtaagacaatagaatttaatgtacgaaatttattacacgtttgtattttattatgctataatgtcctagaatcagcaatttttataagaaaatgtaattaataaaatacatcgcttacaaaactgatttaaaatcaaaaggaggacattatgaaaagtagaaaaaaagttatttctataattttaggtttaatgctgcttttacaatatgttattaccccagttggagcaattgcaggagcaataaatgaagaaacaaatgattcggatataacattaagtcaatttaaaatagatgaatccgaaagtaatgctgatttaatgacatttgatttaagtctcaagattaatcagtcaatattgaaaagtaaaacaactattattgaattagataaatcaattaaaattaatgaaccaaatgaggctaacagacaaaagtcaacagcatcttatactgctgacgaaaatagattgacaatagaccttaattcactaaatacaggcgaagtgaaagtcaatttttcaatctctaaagaacttttgaaaaactttgagcgattaacagccaaattaaatgatagccaggttgatgtattgttgccaaaaacgagttcaacttcagaaactccaagtcagtcaacttccactgtgactcaaaatactgttacacctgaaatcaaagaaaaagaaagtagtacgactaaacattcagagcaagctataaaaactgtggaaagtcaagatattcgtaaacttctagaagactcaggaatttcaccagcgactattattgactcagctaaggtcatatatcttgataaagaaggaaaaccttatccagatcaaacagatgttccgatagatgcagaagttcaaatcgattatacctggagtattccagaagatattttaccattgaaatcaggagattactttgattttaaacttcctgatggtgtaacaattgagcaagcgacatcgtcactgggagattatggaacctatacaattaatgcagatggaaccgttcgtttcgtcttcaatgaaaaagttgaaacctatcatgatattaagggtacctttcattatgatgcacatttcgataagacaattgttccaggagaagttgtagttgatacaccaacggaggaaaattttcccccttcagaaatccatgttcggccaacctatgaccaagcaattgataaatcaggacatttcgataaaactccaaatcctagtgaagtgatttgggaaataaatattaaccgtccattaaatacaatggaaaatgctacacttaccgatccaatgccagaaggaacaacttatgaatccgtcgaaatttaccctgagacagttggaaaaaatggagaaatcatttccattgataaagaacatcctttagtaaaaggtacagattatactgttgattcaaatggaaaaattacttttattggtaaatatgctaccaccgatcaagcgttcaatgttgtctatacaacaactatcgatgaaagtagttttccggaaaaagagggagctgtaagttttaaaaatacagcgacattaaatgatggaaaaacagataccaatgaaagtgcctctgttactgcgcaatataaagggccaattaaaaaaaatggaccatttacaacagggaatgatcaaatttataattggaatatagaatacaattataatgaaaaaaatcataaagcagggtcatttattgaagataccatgagtgatgccatcgagctggtgaacggaagtgttaaactttataaaattacttttgatagtaacggaaaagaaattaaaggtgctcaattaaaagaaggggaagattataaacttgtacaagaccctgataatcctcaaaaatttaaaattgagtttattactgatattgattatgcagtaaaagttgaatatcaaacgaaggttaaagatatcgtagatggaaatgttaccattgataactcagtaacaactgatacgggagataacagcgagtcaggtggtaatgcaactcaacaaggaatcgttaaaaatattgatggagatattgattacgagaatagagaaattccatggaaaatagatattaatagtccaggctattggatggaaaactggtcacttgaagacaaaatgtctgaaggtttgactttccttgaaaatactttccaaattattgataaaactgctggaaataaagtactctccccaacagaatatacactgataaaaacaacagcaggcttttcagtttcctttaattccccacttaaggaggggacagatcataaatatcaaattaaatacaaaacaaaatttgatactagtgtgattgataatgggtctggtcatgaaggagatatcaaatttgtaaatgatgcttcaatgacttggaaggataaaaatggaggagatcatactaataatgatcataaagaatttaaaccaatacctccgttccaatataatggacaaaaatctggttcatataatgcaaccagcaaaaaaattacctggacaattgcagcaaatttcaatcaacaagaattaagcaatgcctcaataactgatccaatctctgatgatcaaaactatgtttctggaagtgctaaagtatatgaagctacgattaataaaaatggtacttatactttaggtgctgaagttacttcagatatgggaataaaaatagtagaaagcaaaggaagtgttaaggtagaactaccagatggaagcacaaaagcctatgttctaatatttgaaacaagtctagaaggtaacctcatcaatcagaaggagtacaaaaacaaagcgacatttacaaataaggacatttcacatgatttaagtgctagcgttactccagcacatcaaggagaattcgtaacgaaagatggttcacagtcaagtacagattctaattatgtaaattggaaacttacagtaaacgcctcgcaatctaccttaaaaaatgttgaagtcactgataatccttcctcaaatcagtatattgtagcaaaagatattcttatttatggaacaagtattgatgcttctggtaatattactgagaacaaaaatattattcttgaacaaggcaaagattattctgttgatatccaaactgacaattctacaggggctcaaacagttaaaattaaatttttatcagaaattaacacagcatatgttgtagaatatcgtgcattaattacttctgacaaagctaatgatgtggtaactaatcaagcccatattactggagacaacgagaaaataatagaacaagatgttgaaaaagatgtacccgtaactaatcataacggaagtgcaaacggatcaaaaggttcagttactttggaaaaagttggtcccggcaaagcaaaacttgcgggagctcatcttcaactttggtctatcggtacagatggtaaaaaagataaattaattcgtgaaggagataccgacaaaaatggtgatttaaaacttgggaatttgcgtgttactgattatcttcttattgaaactaaggccccaacagggtatacacttgatgaagaactagtcaaaggtaagaaaataacagttgcaaaagacggagaagtttctaatttcccaattcaagacgttgaaaatgaaccaacgaaagtaatcttgaaaaaagtaggactgaccattgaaaatggtaaagaggtaaaaaatccacttcaaggtgcagaatttaaagtactagacagcaacggtcaagttgtttcaggttacgaaaaacttacttctgacagttctggaaatgtaacgattgaaaaactaacacctggtaaatattcacttgttgaaaccaaagccccagcgggttatattttggacccaaccccaattgactttgagcttaaagccaatgaagaaggaatcatcccagatatcaacttggaaaaagttaactatcagggttcagcacaactcattaaacataacagtaatggtcaagctttatcaggtgctattttcaaagttattgataaagatggtaatacaatccaaactaatttaagctctgataaagatggtaaagttacggctactggtttatcccctggagattattcctttgttgaaaccaaagctccaacaggatatattttaaatacaataccagttcattttacaatttcagctgaagaagaaggtcaaccacaaatggttattgcctcggataattttatcaattatcaaggttcagccgaattaattaagcaagataacgaaggtcagccactttctggtgcagtttttaaaattgttgataaagctggcaagacaatccaagctaatttaacttctggtaaagatggtaaagtggtagttgatggattagcccccggagaatattcctttgttgaaaccaaagctccaacaggttatattctaaatacaaatcctgttcactttacgatttcagacaaagaagagggtcaacccaaaacaattatagcctcagatagctttgttaattaccaaggatcagcccaattaattaaacgagatagccaaggacaaccacttttaggtgcaatttttaaagtagtcgataacactggaaaactagtaaaagaaggtttaacatctgataaagctggtaaagtaaatgttacaggcttggctccgggtgactattcatttatcgaaacacaagctccaacaggctatattttaaatactattcctaccccttttacaatcttagctgagagtgaaggacaacctcaactggttgtcgcttcagataactttattaattatcaagggtcagctgaattgattaagcatgatatcaacggtcaagctttatcaggtgccatctttaaagtgattgatgcagatggaaaaaccataaaagaaggtttaacttctgatgaaactggtaaagtattaattgaaggtttggttccaggtgactattcatttgttgagactaaagcccctgaaggatatattttgaatactctgccagttaactttagcatctcaggtgaagaagaaggcaaagtaaaagtagtcatggcttcagataactttattaattatcaaggatcagctgagttgattaaacatgacagtcaaggtcaagctttagaaggtgcaatctttaaagttgttgattcaaaaggaaaaataatcaaagaagatttggcttccgataaaactggtaaagtattaattgacaatttggcaccaggagattattcatttgttgagacaaaagctccaagcggctatatcttgaatacttcaaaagttgattttactatttcaacaaaagaagagggtcaacccaaagtagtcatggcttccgataatttcatcaactatcaaggatctgctgaattaattaaacatgacagccaaggtcaagctttagaaggcgcagtctttaaagttattgattcaaaaggaaagagtatcaaagagaacttggtttctgataaagaaggaaaagttttaattgaaaatcttgtaccaggagattattcatttgttgagacaaaacctccaagtagctatatcttgaatacttcaaaagttgattttactatttcaacaaaagaagagaataaaccaaaaatagttatggcttcagagaactttatcaattatcaaggatctgctgaattaattaaggtagatgagaatggtaaatctctttcaggtgcagtctttaatgttactaatagtgaaactcatgaagtagttattaaggggatcaaaactgatgcaaatggagtaattaaggcaaatcatctaaaaccaggtaaatacacttttgttgaaacagaggctccagcaggttatcaattaagtcaagaaactagagcttttgaaattaaagcaagcgcagaaaacaaaccacaagttgttaatactggaaagttcgtcaataaaagacttccaattacacctaaaaagccagaattacctaagacaggagaagaacgaaatactttcttgcctatagttggtgttggactattaatggtgggtgctactttatatgtattttttaaaagacgtaaaatgtaaaattatataaaaacatggctttagccatgtttttgatttgggaaaagtggtagtgacttaatacaaaaatattttagtttgtaatacctaaaaataatacttcagtttgcagtattccaataagtaaaaaagatttggctatattagaaccacccaaaaaaactcaaaatcatgtaaatattaagcttggattggcccaatagagaaaattttttctttcatcattatagtttgcaaaatggtattccaaatgtagtcacagtaaataaaacaatgaaaaagatgttaaatgagttagaaattgagccaataattacaagtgaggtgttagataaacttgtgatagtgtactactaagttaaggtatcgataataaagtagtggcaaagttaatgggcataaagatacatcaatgctaataaaaatataattaaaagaatatgataaaataataaaaaaccttgtatatcaacgatacaaggttttttatctatgccgagtgcaggaatcgaacctgtgaccccttcgttacgagtgaagtgctctaccgactgagctaactcggcacaaaatgaaagtggttacccacttttattatga
>152	N operona: 113	first-last	L0361	gene_poz=(601-1749)	tgt	queuine tRNA-ribosyltransferase	EVIDENCE BY HOMOLOGY BIO12.06 tRNA modification.	/position=154775 - 157123 (155375 - 156523)	/lenght=2349 (1149)	/codons=783 (383)	/complement=true	GC-compoz=42.47171453437772%	/LCI1=1.0907504363001745	/LCI2=0.10837696335078534	p_i1=0.0870933743062129	p_i2=0.1962042472603708	/Tai=0.5815369204386521	/Tei=0.2765838225343337	/EEI=2.132815404830186
ggataaacatcaaggcaacaaaaatcacccctttgacaatacttaaaagaataattttgccagctgaaccatcatagaaaggcccaaaaacatttttaaattgtggattatttcgttcaccacggaaaattttgatatagttaaaaattgccccaactgttacaactgaaacaaacaaggctacaacaatcattaaaatagcaataagcaaagtcgcaaagctaatcaccatccaaacactacctggaatactatcaaaattagaagtattgtagtccatggactgctttacaccatttcctccacctaaaatccccgcaataattggaataataaagagtaacatttttgaaccaaaattatctttcaaagctcctttggcttgatttttcaattcccatcttgacataaaatacctcccaataatttgtcttacattatatttacttaattataccaataaataggcaaaatctctaagactttcgcccgattttcaaaaaatcatctataaaaagcgtttaatttttgttatacttataagtgcttgctttttaagctacaagaagactcgattctacgagtaaataaaggaatcttatgacagaacacgcaataaaatacagattaataaaaaaagaaaaacatacaggagcaagattaggagaaatcatcacaccacatggtaccttcccaactccaatgtttatgcccgtaggtactcaagctaccgttaaaacaatgagtcctgaagaactcaaaacattaggctcagggattattctctcaaacacttaccacctctggttacgccccggagatgaacttgttgctgaagctggcggtcttcacaaatttatgaattgggaccaacctatcctgactgatagtggtggtttccaggtttacagcctagttcaaaacaaaaaaaatatcacagaagaaggcgttaagttcaagagccatttggacggacgtgaactttttcttaaccccgaaaaagcaataagcattcaaaataatcttggctcggacatcatgatgtcctttgacgaatgtccacctttctatcaaccctatgactatgtcaaagcctctgttgaaagaacttcccgttgggctgagcgcggtctcaatgctcatcgtcgtccaaatgaccaaggacttttcggaattgttcaaggagctggttttgaagatttacgtcgtcaatcagctagagacttgacttcaatggatttcgctggttattctatcggtggtcttgccgttggtgaatctcataaagaaatgaatgctgtccttgactttacaacaccaatgcttccagaagacaaaccccgctatttaatgggtgttggtgcaccagacagcttgattgatggagttatccgtggagttgatatgtttgactgcgttcttcctacacgaatcgctcgtaatggaactctaatgactcatttcggtcgagttaacattcgtaatgctaaatacgaacacgattttactccacttgacccaatgtgcgattgctacacatgcactaactatacacgcgcctaccttcgtcatttaatcaaagccgatgaaacttttggccttcgtctttgttcataccacaatcttcacttcctcgtaaatctaatgaaagacgttcgcggggccattatggatgacaaccttctggaattccgagaagatttctgtgagcgttacggctacaatcaacccaatgccaaagacttctagttcttgaaaataggtttaaaaagttgtatcataataaaagtgggtaaccactttcattttgtgccgagttagctcagtcggtagagcacttcactcgtaacgaaggggtcacaggttcgattcctgcactcggcatagataaaaaaccttgtatcgttgatatacaaggttttttattattttatcatattcttttaattatatttttattagcattgatgtatctttatgcccattaactttgccactactttattatcgataccttaacttagtagtacactatcacaagtttatctaacacctcacttgtaattattggctcaatttctaactcatttaacatctttttcattgttttatttactgtgactacatttggaataccattttgcaaactataatgatgaaagaaaaaattttctctattgggccaatccaagcttaatatttacatgattttgagtttttttgggtggttctaatatagccaaatcttttttacttattggaatactgcaaactgaagtattatttttaggtattacaaactaaaatatttttgtattaagtcactaccacttttcccaaatcaaaaac
>153	N operona: 114	first-last	L156674	gene_poz=(601-1293)	ybfA	hypothetical protein	EVIDENCE BY HOMOLOGY BIO15.01 HYPOTHETICAL. General	/position=156115 - 158007 (156715 - 157407)	/lenght=1893 (693)	/codons=631 (231)	/complement=false	GC-compoz=35.64213564213564%	/LCI1=1.3376811594202898	/LCI2=0.04550724637681159	p_i1=0.16217054816507243	p_i2=0.021449333794128105	/Tai=0.3341735302175083	/Tei=0.1193044004147153	/EEI=2.9098274643046693
ttattgctttttcggggttaagaaaaagttcacgtccgtccaaatggctcttgaacttaacgccttcttctgtgatattttttttgttttgaactaggctgtaaacctggaaaccaccactatcagtcaggataggttggtcccaattcataaatttgtgaagaccgccagcttcagcaacaagttcatctccggggcgtaaccagaggtggtaagtgtttgagagaataatccctgagcctaatgttttgagttcttcaggactcattgttttaacggtagcttgagtacctacgggcataaacattggagttgggaaggtaccatgtggtgtgatgatttctcctaatcttgctcctgtatgtttttctttttttattaatctgtattttattgcgtgttctgtcataagattcctttatttactcgtagaatcgagtcttcttgtagcttaaaaagcaagcacttataagtataacaaaaattaaacgctttttatagatgattttttgaaaatcgggcgaaagtcttagagattttgcctatttattggtataattaagtaaatataatgtaagacaaattattgggaggtattttatgtcaagatgggaattgaaaaatcaagccaaaggagctttgaaagataattttggttcaaaaatgttactctttattattccaattattgcggggattttaggtggaggaaatggtgtaaagcagtccatggactacaatacttctaattttgatagtattccaggtagtgtttggatggtgattagctttgcgactttgcttattgctattttaatgattgttgtagccttgtttgtttcagttgtaacagttggggcaatttttaactatatcaaaattttccgtggtgaacgaaataatccacaatttaaaaatgtttttgggcctttctatgatggttcagctggcaaaattattcttttaagtattgtcaaaggggtgatttttgttgccttgatgtttatcccagtgattggttgggcatttgcaatttatttgggacttggttggtcacaagcaacttatgttttgtttgatcagttagaagaaggacggtacagcggtgttatgagcgttcttagcgaatcagcaacaatgatgaaaggtttgcgtggaaattacttcattttcaaattgagtttcttctggtggtatgttctttatggtatctcaggtggtttagcaggattctggactactccttacctcaacatggcttcaattgcttattacgaaaatattggtaaataataaaaaagctgtcaaagttactgacagctttttttatttactgacagaacaatcagtagcttaattttcacgtttagcatgacgtccatgaacgaaatggtaaatgacagcaattagaagtgcaagaattgctgaggcaaaatagagattacgatagcctaatagaggcataaacattcctaaaataaagggtccaaaaccgacacccatatccataaagccaaagaaagtagaagttgtgattcctaaacgatgagcttctgaattacggatggcaattgcttgtccaaaaggcgaaaatgagccgtagcctaaaccgataaatatagcagcaaggagcaacatccaaccagaatgagcaaaaccaatcagtaaaaggccaagtgcaaagaagaggtaggttggatacattacaaagttatcaccaaagccgtcaaagacacgaccagtaattggacgagaaagaaggacagtaatggcataaactaagaagaaaaatgaggcagcctctgaaaggtgaatattacgagcgtaagcatccataaatgacagaatacttgagtatgaaatacctatgagaaaggcaattaatgaaattgg
>154	N operona: 115	first-last	L157472	gene_poz=(601-1782)	ybfD	transporter	EVIDENCE BY HOMOLOGY BIO13.08 TRANSPORT AND BINDING	/position=156868 - 159249 (157468 - 158649)	/lenght=2382 (1182)	/codons=794 (394)	/complement=true	GC-compoz=36.71742808798646%	/LCI1=0.9211195928753181	/LCI2=0.06624257845631891	p_i1=0.049292061095608075	p_i2=0.060299337487046134	/Tai=0.3774215644072466	/Tei=0.15426940373834153	/EEI=2.539487712058171
ccagaacaagaggtaatgtttgattatctcaaaaatgcaaaaatcatcgctgtcgttgggattagcgataaaacagaccgttcatcttttttaattgctcaaggattacaacaaaatggctaccatgttattccagtcaatccaagacttgctggccgtgaattactaggtgaaaaagtctacgcttctatcaaagaagtcccttttcacattgatatcgttgatatctttcgtcgaagtgagtttttggcggatgttgctcgtgacttcattgaaactgacgccgatattttctgggcgcaattgggcttacaatctcaagaagctgaacaaattcttcgagaagcaggaagaaataaaattgtgatgaatcgctgtattaaaattgaatatgcctattcaggcttagggaaaaaatgactacaaaagttattttatagactattacgtttccccggcaacattttatcgattttttttgatacaataataaagttgaattacgcaaacacaaaactctcgtctaaaaagcgggagttttatctgttttttaggcggatgtttacgcattcataaatttttctcaaagaaaggaactttatgaaagaaaaactttggacaacaactttcgttgttaatatgttacttaattttattttttatcttgttttttatctccctactgttgttattggtacaatggctatggaacgttatcacgcttctgctagtatcgctggtattttatctggaatttttattgtcggcggatttattgctcgactttgggctggaaataatatgaaacgccttggtgcaaaaaaacttttgtacataggaacactcatttatttcttgcttacctttgcttatttctttgtgcatagtgtcgttctactattaattttacgtcttgtacatggacttggattcggtattgctgcaacagcttctggaactttggctggtgccattgttccttcttcaagacgtggtgagggaattggttattatgcgctttctgtcacattatcgtcagcagttggtccctttttatcaatgtttctttaccggacatcaggtttttattcattaatttggctttctgccttacttttatttattgccttagtcggaattttcttcatacatgttgaaaaaactactgacagctctaattctgtcgataataaagtgcataaaaaattcgcttggtcaaattactttgaaaaagaagctttaccaatttcattaattgcctttctcataggtatttcatactcaagtattctgtcatttatggatgcttacgctcgtaatattcacctttcagaggctgcctcatttttcttcttagtttatgccattactgtccttctttctcgtccaattactggtcgtgtctttgacggctttggtgataactttgtaatgtatccaacctacctcttctttgcacttggccttttactgattggttttgctcattctggttggatgttgctccttgctgctatatttatcggtttaggctacggctcattttcgccttttggacaagcaattgccatccgtaattcagaagctcatcgtttaggaatcacaacttctactttctttggctttatggatatgggtgtcggttttggaccctttattttaggaatgtttatgcctctattaggctatcgtaatctctattttgcctcagcaattcttgcacttctaattgctgtcatttaccatttcgttcatggacgtcatgctaaacgtgaaaattaagctactgattgttctgtcagtaaataaaaaaagctgtcagtaactttgacagcttttttattatttaccaatattttcgtaataagcaattgaagccatgttgaggtaaggagtagtccagaatcctgctaaaccacctgagataccataaagaacataccaccagaagaaactcaatttgaaaatgaagtaatttccacgcaaacctttcatcattgttgctgattcgctaagaacgctcataacaccgctgtaccgtccttcttctaactgatcaaacaaaacataagttgcttgtgaccaaccaagtcccaaataaattgcaaatgcccaaccaatcactgggataaacatcaaggcaacaaaaatcacccctttgacaatacttaaaagaataattttgccagctgaaccatcatagaaaggcccaaaaacatttttaaattgtggattatttcgttcaccacggaaaattttgatatagttaaaaattgccccaactgttacaactgaaacaaacaaggctacaacaatcattaaaatagcaataagcaaagtcgcaaagctaatcaccatccaaacactacctggaatactatc
>155	N operona: 116	first-last	L158834	gene_poz=(601-1038)	ybfE	hypothetical protein	EVIDENCE BY HOMOLOGY BIO15.01 HYPOTHETICAL. General.	/position=158230 - 159867 (158830 - 159267)	/lenght=1638 (438)	/codons=546 (146)	/complement=true	GC-compoz=37.44292237442922%	/LCI1=1.4620689655172414	/LCI2=0.1331034482758621	p_i1=0.2073462672317932	p_i2=0.2968922548205988	/Tai=0.3423443508089462	/Tei=0.3672030293385389	/EEI=2.7023431200549983
ttccaccattgaaccaagccgtttctggcactaaatttcttgcttcattatttagacctgaaaattgatagcccaccaaatggccacgagccattagccacattttaccaatcgaaccatctgattttttataataaaaattataattatgccaaccaaccggattataggtcaagggttcacgtttgactttaggttcttgagaatctttcaattgaatatgtgaatcaaccgcacgacctaaagcatcagtattggccatgaccatttgtctttgatttttaaaagttaaaggagcttgtttaaccgaacttgccagtgattttgtggaaacttggctactattatcagtagccgaattatttccttgtcccaaatgcagacgtcccgaaccaaaatatcctacagccagtgcaataatgactacaatgacgcttgttagtgtttttatttgtttcttattcatagcttaattatagcaaaaaatttcaaggattttacaattctgaaaaacttttataatcattttaaagaagcttttaaaccacaccacttcccttaatattgtataataaaaacaaagcaggaggaggaaatctaatgtacgaatttgaaaatccagaacaagaggtaatgtttgattatctcaaaaatgcaaaaatcatcgctgtcgttgggattagcgataaaacagaccgttcatcttttttaattgctcaaggattacaacaaaatggctaccatgttattccagtcaatccaagacttgctggccgtgaattactaggtgaaaaagtctacgcttctatcaaagaagtcccttttcacattgatatcgttgatatctttcgtcgaagtgagtttttggcggatgttgctcgtgacttcattgaaactgacgccgatattttctgggcgcaattgggcttacaatctcaagaagctgaacaaattcttcgagaagcaggaagaaataaaattgtgatgaatcgctgtattaaaattgaatatgcctattcaggcttagggaaaaaatgactacaaaagttattttatagactattacgtttccccggcaacattttatcgattttttttgatacaataataaagttgaattacgcaaacacaaaactctcgtctaaaaagcgggagttttatctgttttttaggcggatgtttacgcattcataaatttttctcaaagaaaggaactttatgaaagaaaaactttggacaacaactttcgttgttaatatgttacttaattttattttttatcttgttttttatctccctactgttgttattggtacaatggctatggaacgttatcacgcttctgctagtatcgctggtattttatctggaatttttattgtcggcggatttattgctcgactttgggctggaaataatatgaaacgccttggtgcaaaaaaacttttgtacataggaacactcatttatttcttgcttacctttgcttatttctttgtgcatagtgtcgttctactattaattttacgtcttgtacatggacttggattcggtattgctgcaacagcttctggaactttggctggtgccattgttccttcttcaagacgtggtgagggaattggttattatgcgctt
>156	N operona: 117	first-last	L159400	gene_poz=(601-1392)	ybfB	hypothetical protein	EVIDENCE BY HOMOLOGY BIO15.01 HYPOTHETICAL. General.	/position=158802 - 160793 (159402 - 160193)	/lenght=1992 (792)	/codons=664 (264)	/complement=false	GC-compoz=38.51010101010101%	/LCI1=1.3155893536121672	/LCI2=0.13536121673003806	p_i1=0.15460197010900273	p_i2=0.30639002373540575	/Tai=0.43769385384578474	/Tei=0.37575102136186517	/EEI=2.0634838189892406
gtaatagtctataaaataacttttgtagtcattttttccctaagcctgaataggcatattcaattttaatacagcgattcatcacaattttatttcttcctgcttctcgaagaatttgttcagcttcttgagattgtaagcccaattgcgcccagaaaatatcggcgtcagtttcaatgaagtcacgagcaacatccgccaaaaactcacttcgacgaaagatatcaacgatatcaatgtgaaaagggacttctttgatagaagcgtagactttttcacctagtaattcacggccagcaagtcttggattgactggaataacatggtagccattttgttgtaatccttgagcaattaaaaaagatgaacggtctgttttatcgctaatcccaacgacagcgatgatttttgcatttttgagataatcaaacattacctcttgttctggattttcaaattcgtacattagatttcctcctcctgctttgtttttattatacaatattaagggaagtggtgtggtttaaaagcttctttaaaatgattataaaagtttttcagaattgtaaaatccttgaaattttttgctataattaagctatgaataagaaacaaataaaaacactaacaagcgtcattgtagtcattattgcactggctgtaggatattttggttcgggacgtctgcatttgggacaaggaaataattcggctactgataatagtagccaagtttccacaaaatcactggcaagttcggttaaacaagctcctttaacttttaaaaatcaaagacaaatggtcatggccaatactgatgctttaggtcgtgcggttgattcacatattcaattgaaagattctcaagaacctaaagtcaaacgtgaacccttgacctataatccggttggttggcataattataatttttattataaaaaatcagatggttcgattggtaaaatgtggctaatggctcgtggccatttggtgggctatcaattttcaggtctaaataatgaagcaagaaatttagtgccagaaacggcttggttcaatggtggaaatttcactggaacgaatgatggaaatacagccagcatgctttattacgaaaatcgtttggacagttggcttgcaaatcatcccaattattatttagattaccaagtgacccctctctacgaaggaaatgaacttttgcctcgacaaattcgtttggcttatgttggaattgataaaaatggtcaaaccttgtctatcaaactcggtggtggtcgtgaaaagtcaggaaatggtggagcaactgtcgttgttcttgacaatgtcgctccaaatgcaaaaattaattatgctgacgggaccgcagttaacacagtcagccctaaatagttactgacagactgttctgtcagtaaaataaagctctgtcagtaaaaaaatgcttgaaaaatcagtcaaaagactgagaattcgggctttttttcttgctataattaatatataaatataaattcatgagtgattagaatttgttaattatcggaggaaagagaatgtttttactacttatactatttttagctatgttactttttataaaaggattctttaaaattgttttacctgctttgattatattaatgattttgaaatttttgttcggtggtttaatgctcttacttagtccgcatttttgggggactttgctcgtaattagcattattgtatggcttgtgagagccagtcgtagtcgttactactaaaaggagaaaaaatgtttgtaggatttttatcaggtttgattgtaatgggggctttgctttcaattttgttagtgcttttgggagtgatggcattgagagtatttgtacgctatatcttgcccattttacttattttactgattattcgtttgattatttcagggattgtacttttgtttaacccacacttttggttattcattgctgttgtcgctttggtcctttg
>157	N operona: 118	first	L160332	gene_poz=(601-810)	ybfC	unknown protein	EVIDENCE BY GENEMARK BIO16.01 UNKNOWN. General.	/position=159758 - 161167 (160358 - 160567)	/lenght=1410 (210)	/codons=470 (70)	/complement=false	GC-compoz=30.476190476190478%	/LCI1=1.429951690821256	/LCI2=0.1710144927536232	p_i1=0.19529679004349723	p_i2=0.45539820383917834	/Tai=0.4629234289653029	/Tei=0.5098583834552605	/EEI=1.607402911070413
tggtaaaatgtggctaatggctcgtggccatttggtgggctatcaattttcaggtctaaataatgaagcaagaaatttagtgccagaaacggcttggttcaatggtggaaatttcactggaacgaatgatggaaatacagccagcatgctttattacgaaaatcgtttggacagttggcttgcaaatcatcccaattattatttagattaccaagtgacccctctctacgaaggaaatgaacttttgcctcgacaaattcgtttggcttatgttggaattgataaaaatggtcaaaccttgtctatcaaactcggtggtggtcgtgaaaagtcaggaaatggtggagcaactgtcgttgttcttgacaatgtcgctccaaatgcaaaaattaattatgctgacgggaccgcagttaacacagtcagccctaaatagttactgacagactgttctgtcagtaaaataaagctctgtcagtaaaaaaatgcttgaaaaatcagtcaaaagactgagaattcgggctttttttcttgctataattaatatataaatataaattcatgagtgattagaatttgttaattatcggaggaaagagaatgtttttactacttatactatttttagctatgttactttttataaaaggattctttaaaattgttttacctgctttgattatattaatgattttgaaatttttgttcggtggtttaatgctcttacttagtccgcatttttgggggactttgctcgtaattagcattattgtatggcttgtgagagccagtcgtagtcgttactactaaaaggagaaaaaatgtttgtaggatttttatcaggtttgattgtaatgggggctttgctttcaattttgttagtgcttttgggagtgatggcattgagagtatttgtacgctatatcttgcccattttacttattttactgattattcgtttgattatttcagggattgtacttttgtttaacccacacttttggttattcattgctgttgtcgctttggtcctttggattcttggtaaaattaggaattaagtagtttataaataatattaacttatagaaattactgaccttttgtcagtaattttttgcttataatattataatcatttttaactttattgagtgttttccaaaaatttggtataatttttttacaactgtgtatttgaaacaagcattttgtttataaaaaagatttccgctaaggaaacatcggaggacgtcatgtcaaatgaatacagatcccgctcgtcacgtcgtgagcggagaagctctcgttgggcaaataaagattctgatgtcgtggaagcggcagcgaatcaagcaaacaggcatttagaagaagaaccagaaggtcaaaacgtcgaacgaacttcaa
>158	N operona: 118	last	L160556	gene_poz=(601-840)	ybgA	unknown protein	EVIDENCE BY GENEMARK BIO16.01 UNKNOWN. General.	/position=159979 - 161418 (160579 - 160818)	/lenght=1440 (240)	/codons=480 (80)	/complement=false	GC-compoz=33.75%	/LCI1=0.6540084388185654	/LCI2=0.024050632911392405	p_i1=0.013735568759757521	p_i2=0.003124695013536805	/Tai=0.44332815419490645	/Tei=0.10281222551218312	/EEI=2.369325865875222
ctctctacgaaggaaatgaacttttgcctcgacaaattcgtttggcttatgttggaattgataaaaatggtcaaaccttgtctatcaaactcggtggtggtcgtgaaaagtcaggaaatggtggagcaactgtcgttgttcttgacaatgtcgctccaaatgcaaaaattaattatgctgacgggaccgcagttaacacagtcagccctaaatagttactgacagactgttctgtcagtaaaataaagctctgtcagtaaaaaaatgcttgaaaaatcagtcaaaagactgagaattcgggctttttttcttgctataattaatatataaatataaattcatgagtgattagaatttgttaattatcggaggaaagagaatgtttttactacttatactatttttagctatgttactttttataaaaggattctttaaaattgttttacctgctttgattatattaatgattttgaaatttttgttcggtggtttaatgctcttacttagtccgcatttttgggggactttgctcgtaattagcattattgtatggcttgtgagagccagtcgtagtcgttactactaaaaggagaaaaaatgtttgtaggatttttatcaggtttgattgtaatgggggctttgctttcaattttgttagtgcttttgggagtgatggcattgagagtatttgtacgctatatcttgcccattttacttattttactgattattcgtttgattatttcagggattgtacttttgtttaacccacacttttggttattcattgctgttgtcgctttggtcctttggattcttggtaaaattaggaattaagtagtttataaataatattaacttatagaaattactgaccttttgtcagtaattttttgcttataatattataatcatttttaactttattgagtgttttccaaaaatttggtataatttttttacaactgtgtatttgaaacaagcattttgtttataaaaaagatttccgctaaggaaacatcggaggacgtcatgtcaaatgaatacagatcccgctcgtcacgtcgtgagcggagaagctctcgttgggcaaataaagattctgatgtcgtggaagcggcagcgaatcaagcaaacaggcatttagaagaagaaccagaaggtcaaaacgtcgaacgaacttcaagacaaaaattgacacatgaaaaaacactcagaattcccttagcggtctatggattacttacgggtctgtcagtgcttttagcattatctttttatgcatttcctttgtggaaaccagtagccacagccagccaatcacaaaacctttattcaggatttgcgatgcatcatggtttagttccttttaatgatttttatgggacaggtggtacggttttttatctcattaattggttagggaatattggtggg
>159	N operona: 119	first-last	L160937	gene_poz=(601-2184)	ybgB	unknown protein	EVIDENCE BY GENEMARK BIO16.01 UNKNOWN. General. 28%	/position=160414 - 163197 (161014 - 162597)	/lenght=2784 (1584)	/codons=928 (528)	/complement=false	GC-compoz=36.61616161616162%	/LCI1=1.198608475648324	/LCI2=0.11163820366856417	p_i1=0.11718482233795308	p_i2=0.20895820262016407	/Tai=0.4059600974983023	/Tei=0.2880623823581477	/EEI=2.082875765335589
taaaattgttttacctgctttgattatattaatgattttgaaatttttgttcggtggtttaatgctcttacttagtccgcatttttgggggactttgctcgtaattagcattattgtatggcttgtgagagccagtcgtagtcgttactactaaaaggagaaaaaatgtttgtaggatttttatcaggtttgattgtaatgggggctttgctttcaattttgttagtgcttttgggagtgatggcattgagagtatttgtacgctatatcttgcccattttacttattttactgattattcgtttgattatttcagggattgtacttttgtttaacccacacttttggttattcattgctgttgtcgctttggtcctttggattcttggtaaaattaggaattaagtagtttataaataatattaacttatagaaattactgaccttttgtcagtaattttttgcttataatattataatcatttttaactttattgagtgttttccaaaaatttggtataatttttttacaactgtgtatttgaaacaagcattttgtttataaaaaagatttccgctaaggaaacatcggaggacgtcatgtcaaatgaatacagatcccgctcgtcacgtcgtgagcggagaagctctcgttgggcaaataaagattctgatgtcgtggaagcggcagcgaatcaagcaaacaggcatttagaagaagaaccagaaggtcaaaacgtcgaacgaacttcaagacaaaaattgacacatgaaaaaacactcagaattcccttagcggtctatggattacttacgggtctgtcagtgcttttagcattatctttttatgcatttcctttgtggaaaccagtagccacagccagccaatcacaaaacctttattcaggatttgcgatgcatcatggtttagttccttttaatgatttttatgggacaggtggtacggttttttatctcattaattggttagggaatattggtgggacgacttggcttttatggctttttgaaattattgctttactaatcagtggaattttagtttaccgcttagtgggtcaacaaacgaaaaatcaaacagcatcactaactgtatcggtttttaccttagttattattgcaggtttggcaagaggaggagatagtccaacgctctttgctcttccttttgccttatgggcggcacgatttttgagttcttatttccaagatagttctacagataggggatttattcgatttggaatggcagctgcctttgccttagtcatttctcctgtcatgtcagttttctttattttatctgctatcgctctcattattcataatgtgggtagccgtaaaattggacgtggtttttaccaaatgctggcaacaattttgggagttctattagtaggttactcagtcgcttattattctcttgaagaacaaacaatctatacttctattgaacaatctattttaattccctttacacattttggtccaagtggtgatttattattaactcttgctaaagccttagttctcactcttatttttggaattgttgcaggttttgtccaaggaattgtacaactcaaaaagggtggaccagccagagtttggtatgtcatgatgcttattggaattgttggattgacaacgatgattgtttttgctcagacttttgatagttctaatcttttggctgtcctgccatttacaatagtttttgcaggtcttgggttgacagatagcgatcaaattttgttgaaatatcttcaaaatcgtttatttgctccgattttggcaatactttttgtcgtttttacaccaattagttatcatttcatgaaccgaacaattgcttcagaagagcaaagtgtggcacaatatattaaggcaaatgccacaggttctgaccgagtttatgttgtcgctgatggtaaaaatattaacaatttgaccaaaacaatttcaactttagataatgttccagcaaattatccaattaaatttacccaaagttatgatttgaaagtgggtaaattatcagataaattcgttgttttacaggccagtgagaaagctccgactagtttgaaaaaagttttagataaagactataaagtgactaactatgctggaaaatatttccaagtctataaaaagaaataaactagtgttaccagaatctgtttgtaagttttgaaaatcaaaacttcataatattacggaggtcaataatgagaaaatttgaaaaatcgcataaacttgataatgtcagctatgatattcgtggtccagtattggatgaagcacaaagaatgcgagccaatggtgaaaaaattcttcgattgaatacaggaaatccagctgaatttggctttcttgctcctgatgaagtcattagtgacttgattcaacatgctgtggatagcgaaggatattcagattctaaagggattttctcggctcgtaaagcgattatgcaatactgtcagctcaagggttttcctaatcttgatatcaatgatattttcacaggtaatggggtttctgaattgattgttatggccatgcagggacttttggacacaggggatgaggttttgattcctatgcctgattatccactttggacggcttctgtcagcttagctggaggaacagctgttcattacctctgtgatgaacaggctggttggttccctgacattgatgatattcgctcaaaaatcacaagtaatacaaaagccattgttttgattaatccta
>160	N operona: 120	first-last	L162604	gene_poz=(601-1815)	aspC	aspartate aminotransferase	EVIDENCE BY HOMOLOGY BIO01.03 AMINO-ACID	/position=162066 - 164480 (162666 - 163880)	/lenght=2415 (1215)	/codons=805 (405)	/complement=false	GC-compoz=38.8477366255144%	/LCI1=1.3358085808580857	/LCI2=0.14513201320132013	p_i1=0.16152325238770365	p_i2=0.347654099026542	/Tai=0.42729269557692307	/Tei=0.41288868912388776	/EEI=2.1587512503335824
aattgttggattgacaacgatgattgtttttgctcagacttttgatagttctaatcttttggctgtcctgccatttacaatagtttttgcaggtcttgggttgacagatagcgatcaaattttgttgaaatatcttcaaaatcgtttatttgctccgattttggcaatactttttgtcgtttttacaccaattagttatcatttcatgaaccgaacaattgcttcagaagagcaaagtgtggcacaatatattaaggcaaatgccacaggttctgaccgagtttatgttgtcgctgatggtaaaaatattaacaatttgaccaaaacaatttcaactttagataatgttccagcaaattatccaattaaatttacccaaagttatgatttgaaagtgggtaaattatcagataaattcgttgttttacaggccagtgagaaagctccgactagtttgaaaaaagttttagataaagactataaagtgactaactatgctggaaaatatttccaagtctataaaaagaaataaactagtgttaccagaatctgtttgtaagttttgaaaatcaaaacttcataatattacggaggtcaataatgagaaaatttgaaaaatcgcataaacttgataatgtcagctatgatattcgtggtccagtattggatgaagcacaaagaatgcgagccaatggtgaaaaaattcttcgattgaatacaggaaatccagctgaatttggctttcttgctcctgatgaagtcattagtgacttgattcaacatgctgtggatagcgaaggatattcagattctaaagggattttctcggctcgtaaagcgattatgcaatactgtcagctcaagggttttcctaatcttgatatcaatgatattttcacaggtaatggggtttctgaattgattgttatggccatgcagggacttttggacacaggggatgaggttttgattcctatgcctgattatccactttggacggcttctgtcagcttagctggaggaacagctgttcattacctctgtgatgaacaggctggttggttccctgacattgatgatattcgctcaaaaatcacaagtaatacaaaagccattgttttgattaatcctaataatccaacgggtgcgctgtattctaaagatttattgcttgaaattgttcaagtggctagagaaaataatttaattattttctctgacgaaatttatgaccgattggttatggatggagcagttcatgttccgattgctagcttggcaccagatctttttgtggtcacaatgaatggcctctcaaaatcacaccgcattgcgggattccgtgtggggtggatggttttgtcaggtgaaaaatcacatgtcaagggttatattgaaggtttgaatatgctggcttcaatgcgactttgttccaatgttttagctcaatcagtcgtacaaacttcacttggtggcactcaatcggttgataaattgctgttgccgggtggacgagtttatgaacaaagagaattcatttataaagccatcaatgatattccaggattatctgcggtcaaacctcaagcagctttctatattttccctaaaattgacagagaaatgtataaaattgataatgatgaacaatttgtcttggactttttgaagcaggaaaaaatcctgcttgttcatggtcgaggatttaattggaaagagccagaccatttccgaattgtttatctgcctcgtgtggacgaattagcggaaatacaagaaaaaatggaacgtttcctttggcaatatcgtaaataataaatagaaaaagatgtatgaataattcgtatatctttttttgttgagagtaattttctgacaatttttattgtttttcatgcttttttatgttatactgattatgaaaaattttgtataaaaacaagaatataaaaaaataggagaacaaagtggctacattacttgaaaaaacacgtaaaatcaccgcgattttgcaagatggagtgaccgatttgcaacaagagttgccatataacagtatgactgaacgcttggcaaacgtcattgattgcaatgcatgtgtgattaatacgaagggcgagttgcttggttactcattgccttataatacaaacaatgaccgtgttgaccaatttttctatgatcgtaaattgcctgatgaatatgttcgtgcggcagtacgtatctacgatacaatggcaaacgttcctgttgaccgtccattagcaatcttcccagaagaaagccttggcgattttccaaaaggtgtgacaactttagcacctatttatggttctggaatgcgtttgggaacatttatcatgtggcgtgaagacggcgaattcactgatgatgatttggtcttagttgaacttg
>161	N operona: 121	first-last	L0243	gene_poz=(601-1389)	codY	transcriptional regulator	EVIDENCE BY HOMOLOGY BIO09.01 REGULATORY FUNCTIONS.	/position=163433 - 165421 (164033 - 164821)	/lenght=1989 (789)	/codons=663 (263)	/complement=false	GC-compoz=39.163498098859314%	/LCI1=1.2786259541984732	/LCI2=0.12150127226463107	p_i1=0.14228109546901588	p_i2=0.2486674182741074	/Tai=0.29592820961982713	/Tei=0.32380067644669663	/EEI=3.798820543174183
tgaaaaatcacatgtcaagggttatattgaaggtttgaatatgctggcttcaatgcgactttgttccaatgttttagctcaatcagtcgtacaaacttcacttggtggcactcaatcggttgataaattgctgttgccgggtggacgagtttatgaacaaagagaattcatttataaagccatcaatgatattccaggattatctgcggtcaaacctcaagcagctttctatattttccctaaaattgacagagaaatgtataaaattgataatgatgaacaatttgtcttggactttttgaagcaggaaaaaatcctgcttgttcatggtcgaggatttaattggaaagagccagaccatttccgaattgtttatctgcctcgtgtggacgaattagcggaaatacaagaaaaaatggaacgtttcctttggcaatatcgtaaataataaatagaaaaagatgtatgaataattcgtatatctttttttgttgagagtaattttctgacaatttttattgtttttcatgcttttttatgttatactgattatgaaaaattttgtataaaaacaagaatataaaaaaataggagaacaaagtggctacattacttgaaaaaacacgtaaaatcaccgcgattttgcaagatggagtgaccgatttgcaacaagagttgccatataacagtatgactgaacgcttggcaaacgtcattgattgcaatgcatgtgtgattaatacgaagggcgagttgcttggttactcattgccttataatacaaacaatgaccgtgttgaccaatttttctatgatcgtaaattgcctgatgaatatgttcgtgcggcagtacgtatctacgatacaatggcaaacgttcctgttgaccgtccattagcaatcttcccagaagaaagccttggcgattttccaaaaggtgtgacaactttagcacctatttatggttctggaatgcgtttgggaacatttatcatgtggcgtgaagacggcgaattcactgatgatgatttggtcttagttgaacttgcaacaacagtaattggtgttcaactctcaaatcttaaacttgaacaaatggaagaaaatatccgtaaagacaccatggcaactatggctgttaacacactttcatattcagaaatgaaagctgttaaagcaatcattgaagagcttgatggtgaagaagggcatgttatcgcttctgtcattgctgacaagattgggattacacgttcagtcatcgttaacgctttgcgtaaactcgaatctgctggtgtaattgaatcacgttcacttggtatgaaaggaacttatcttaaagttcttaatactggtttatttgataaacttgcaggacgtaatttctaaaagccagggtcttagcgctttaacgcttagacttcggcttcacaaaaagctcctatcgcagatgggagcttttcgtgctttataagaatttcaaacaaatttttattagtttagaacgttaaaattaccagcgaagccgaagtcttttaatcaaaatcctatcaggttaggtcagaaggttgaacttgctgacagaagccacatacatggttagagtactatttagtttcacaaacagctcctatctcagatgggagttgtttgtgtcttataaagatcatcgattatcgatttataattactgacgaaattatctgtcagcaatttttaaaattgtatcagagataaatttttctgtcagtaattttgctttctatttttactgacaaaaagttctgtcagtaaaaaaatgactggtaaatggtttaaaatcactgacagactgttaaaatgccgattttttgttataattaacaagaataaactctaaaaaatggagattgaaaatatgagtcaaattacagaggaacaagtcaagcacgtggcgcttttgtcaaagcttgaattctcggaaaatgaagtaaaatcatttaccgatac
>162	N operona: 122	first	L0475	gene_poz=(601-906)	gatC	Glu-tRNA amidotransferase subunit C	EVIDENCE BY HOMOLOGY BIO12.06 tRNA modification.	/position=164730 - 166235 (165330 - 165635)	/lenght=1506 (306)	/codons=502 (102)	/complement=false	GC-compoz=39.54248366013072%	/LCI1=1.3432343234323432	/LCI2=0.1564356435643564	p_i1=0.16409628416960834	p_i2=0.39524481144734086	/Tai=0.27035177097415375	/Tei=0.4557203303026068	/EEI=3.54079715648715
taattgaatcacgttcacttggtatgaaaggaacttatcttaaagttcttaatactggtttatttgataaacttgcaggacgtaatttctaaaagccagggtcttagcgctttaacgcttagacttcggcttcacaaaaagctcctatcgcagatgggagcttttcgtgctttataagaatttcaaacaaatttttattagtttagaacgttaaaattaccagcgaagccgaagtcttttaatcaaaatcctatcaggttaggtcagaaggttgaacttgctgacagaagccacatacatggttagagtactatttagtttcacaaacagctcctatctcagatgggagttgtttgtgtcttataaagatcatcgattatcgatttataattactgacgaaattatctgtcagcaatttttaaaattgtatcagagataaatttttctgtcagtaattttgctttctatttttactgacaaaaagttctgtcagtaaaaaaatgactggtaaatggtttaaaatcactgacagactgttaaaatgccgattttttgttataattaacaagaataaactctaaaaaatggagattgaaaatatgagtcaaattacagaggaacaagtcaagcacgtggcgcttttgtcaaagcttgaattctcggaaaatgaagtaaaatcatttaccgatacttttggaaaaatcattgatatggttgaaatgttagatgaagttgatggtgaaggtgtcccatttactatgaatgtggcagataatctcaacttcatgcgtgaagatgtggcagaaaaaggacttgaccgtgaaaaactcatggcagccgttcctgaaaaggaagacggctttatcaaagttccagcaatgctttctgatggaggagatgcttaatgtcatacaataacaaatcaatcaaagagcttcatgagctacttgtaaataaagaaatttctgctcttgaactgacaaaagcaacgctttctgatatttctgcacgtgaaccacaaattgatgcttttttgaaaattacagaagaaaaagctttgcaagatgccgccgcaattgatgctcgtggaattaatccagacgttgtgactgacggaatctcaattgctgtcaaagataatattgttacagaaggaattgaaacaacagctgcttcaaaaattcttggaggttggattccaccttataatgcaacggttgcgaataaattgagcgaatctgggttaattacaattggtaaactcaatatggatgagtttgcgatgggtggttctggtgaaaattcttcagttaagccaaccaaaaacgcttgggatcaaacaaaagtacctggtggttcttcatctggttctgcggcttcagttgcttctggtcaagttcgtttatcattgggttcagatactggtggctcaattcgccaacctgccgcattcaatgggattgttggtttgaaaccaacttatggtcgtgtgagtcgttttggtt
>163	N operona: 122	middle	L0473	gene_poz=(601-2061)	gatA	Glu-tRNA amidotransferase subunit A	EVIDENCE BY HOMOLOGY BIO12.06 tRNA modification.	/position=165035 - 167695 (165635 - 167095)	/lenght=2661 (1461)	/codons=887 (487)	/complement=false	GC-compoz=37.782340862423%	/LCI1=1.4787379972565158	/LCI2=0.11721536351165981	p_i1=0.2136946477836096	p_i2=0.2312259125308293	/Tai=0.25024849631812474	/Tei=0.30810332127774637	/EEI=3.587189292809272
gagtactatttagtttcacaaacagctcctatctcagatgggagttgtttgtgtcttataaagatcatcgattatcgatttataattactgacgaaattatctgtcagcaatttttaaaattgtatcagagataaatttttctgtcagtaattttgctttctatttttactgacaaaaagttctgtcagtaaaaaaatgactggtaaatggtttaaaatcactgacagactgttaaaatgccgattttttgttataattaacaagaataaactctaaaaaatggagattgaaaatatgagtcaaattacagaggaacaagtcaagcacgtggcgcttttgtcaaagcttgaattctcggaaaatgaagtaaaatcatttaccgatacttttggaaaaatcattgatatggttgaaatgttagatgaagttgatggtgaaggtgtcccatttactatgaatgtggcagataatctcaacttcatgcgtgaagatgtggcagaaaaaggacttgaccgtgaaaaactcatggcagccgttcctgaaaaggaagacggctttatcaaagttccagcaatgctttctgatggaggagatgcttaatgtcatacaataacaaatcaatcaaagagcttcatgagctacttgtaaataaagaaatttctgctcttgaactgacaaaagcaacgctttctgatatttctgcacgtgaaccacaaattgatgcttttttgaaaattacagaagaaaaagctttgcaagatgccgccgcaattgatgctcgtggaattaatccagacgttgtgactgacggaatctcaattgctgtcaaagataatattgttacagaaggaattgaaacaacagctgcttcaaaaattcttggaggttggattccaccttataatgcaacggttgcgaataaattgagcgaatctgggttaattacaattggtaaactcaatatggatgagtttgcgatgggtggttctggtgaaaattcttcagttaagccaaccaaaaacgcttgggatcaaacaaaagtacctggtggttcttcatctggttctgcggcttcagttgcttctggtcaagttcgtttatcattgggttcagatactggtggctcaattcgccaacctgccgcattcaatgggattgttggtttgaaaccaacttatggtcgtgtgagtcgttttggtttaattgcttttgcttcatcattagaccaaatcggtccattggcgccaacagtcgaagaaaatgctcaacttttgaatgtcatttctggctttgataaaaatgatagcacatcatcaaatgttgcagttcctgactttacaagtaaaattggtcaagacattaaaggaatgaagattgctttgcctaaagaatattttggtgaaggaattgatgaaaaagtaaaagaacaaattttggcagcagctaaacatttggaaaaattgggtgccattgttgaagaagttagtcttcctcacagtaaatatggtgttgcagtttattatattattgcctcttctgaagccagctcaaatcttcaacgttttgatggtattcggtatggttatcgtgcacaagacatcaaaaatcttgaagatttgtatgtgaaatcacgttctgaaggatttggtccagaagttcaacgtcgaattatgttaggaactttcagtctttcagcaggttcttatgataaacatttcaaaaaagcaggtcaagttcgtactttaatcatcaatgattttgcaaaagtttttgaaaaatatgatttaatcttaggcccaacaactccgacaccagcttgggacttgggagcacgtgttgatgatccactttcaatgtatttggcggatttattgacaattccagtcaacctagctggccttccaggaatttcaattcctgctggttttgccgatggactacctgtgggaatgcaattgattggtaaacgttacgatgaagaaacgatttataaagtagcggctgcttttgaagcaactactgatttccacaaaaaacaaccgattatttttggaaaataaaaaatggaatttgacgaattaatcaagcgattaaatgcagttgctgatgcaggacttttttacgggaaagatgtctttgatattgaacgttatcatgaaatcaaagcgattttacctcaacttttaaagcattcaactactttgactaaagaggagctgacagatctctttcgtccaaataattcttatccgacaccgatgattgatgtgcgggcttttattcaaaatgaagaaaaagagatactctttgttcgggataaaatgcagggagactgggccttaccaggtggatatggagagattggatttacgccaagtgaaaatctacttaaggagttgaaagaggaagctggagtttctggagagattgagcgcttattagcgattttcgatacagacaaatgccaaccgcaaggaaagcaatattataaatttgtttttaagtgtaaagctttatccattgattttctggaaaatagtgaaacttcagaaacgaaatttataaaacgctcagagctgacaaacttgtcagtaaaaagaacgaccatgtcacaacttagtttgcttgaaaaattgtcaaaaaccggaaaacaatatatt
[truncated: 5,309,465 more chars]
