# Supplementary material for: Bioinformatic Assessment of Factors Affecting the Correlation between Protein Abundance and Elongation Efficiency in Prokaryotes
Source: Int J Mol Sci. 2022 Oct 9;23(19):11996. doi: 10.3390/ijms231911996 (PMC9570070; doi:10.3390/ijms231911996)
Supplement: Supplementary file 1 [file ijms-23-11996-s001.zip › EloE/output_folder/Lactococcus_lactis_subsp._lactis_Il1403_272623/lactococcus lactis subsp. lactis il1403_locus_tag_EEI_2.fasta]

>L0405|10.000000000000002
atggcattgaacattgaaaacatcgttgctgaacttgaaaacgcaacaatccttgaactttctgaacttgtaaaagcaatcgaagaaaaatttgacgtaacagcagcagctccagttgcagcagcagcaggtgctggtgatgcagcagcagctaaagattcattcgacgttgaattgacatcagctggcgacaaaaaagttgcagtaatcaaagaagtacgtggaatcactggtcttggacttaaagaagctaaagaactcgttgatggtgcaccaacaatgatcaaagaaggtctttctgaatcagaagctaacgaagttaaagaaaaacttgaagcagctggtgcttcaatcacacttaaataa
>L102317|9.67441805165936
atggctaacaaacaagatcttatcgctgaagttgcagcaaaaacaggattgactaaaaaagattcagaaaaagcagttaatgcttttggtgaagttgtaactgaattccttgcaaaaggtgaaaaagttcaattgatcggttttggtactttcgaaactcgcgaacgcgcagctcgtgaaggacgtaacccacaaactggtgaagcaatcaaaatcgctgctacagttgttcctgcattcaaagctggtaaagcattgaaagacgcagttaaataa
>L0408|7.333147109456741
gtggctaaacaagtagaaaaactcgttaaattacaaatccctgccggtaaagcaacaccagctccaccagttggaccagctttgggtcaagcaggtgttaacatcatgggattcacaaaagaattcaacgctcgtacagctgaccaagctggtatgatcatcccagttgttatctcagtttatgatgacaaatcatttacattcatcacaaaaactcctccagcagcagttcttttgaaaaaagcagcaggtgttcaaaaaggttctggtgaacctaacaaaacaaaagttgcttcagttacaaaagcacaaatcaaagaaattgcagaacttaaaatgcctgaccttaacgcgtcatcagttgaaactgcaatgtcaatgattgaaggtactgcaaaatctatgggattcactgttactgactaa
>L0411|7.321040803699787
ttggaacttcattcattgaaagctgctgaaggcagtcgtaaagtacgtaatcgcgtaggtcgtggtacatcatcaggtaacggtaaaacatctggacgtggacaaaaaggtcaaaaatctcgttcaggtggtggagtacgtcctggttttgaaggtggacaaacagaattgttccgtcgcatgccaaaacgtggtttcttgaatgttaaccgtaaagaatacgctattgtcaaccttgaaactttgaaccgtcttgaagatggagcaactgtttcagctgaaactcttgtagctgctaaaatcatcaaggacgttaaatcaggtgttaaagttcttgctaacggtgaattgacagctaaaaaacttacagttaaagttgctaaagtatctgctgctgctaaagctgcaatcgaagctgctggtggttctgtagaagaagcttaa
>L0336|6.988852300427773
atgactgtaagttttgaaaaaactagtgatactaaaggtacactctcattttcaattgaccaagaaacaattaaaactgggcttgacaaagcctttaataaagtaaaagctaacattagcgttcctggtttccgtaaaggtaaaatcagccgtcaaatgtttaataaaatgtacggtgaagaagcactttttgaagaagctttaaacgctgttcttccaactgcttatgatgcagctgtaaaagaagctggtatcgaaccagttgcacaaccaaaaattgatgttgcaaaaatggaaaaaggttctgactgggaattgactgcagaagttgttgtaaaaccaaccgtttcacttggtgactacaaagaccttacagttgaagtagaagcaacaaaagaagtttctgacgaagaagttgaaacacgcttgactaactctcaaaacaatttagctgaacttgtagtaaaagaaactgctgctgaaaatggtgatactgttgttattgacttcgttggttcagttgatggtgttgaatttgaaggtggaaaaggttctaaccacagtcttgaacttggttcaggtcaattcattccaggatttgaagaacaacttgttggaactaaagctggtgaaactgtagaagttaaagttacattcccagaaaactatcaagctgaagaccttgctggtaaagaagcactctttgttacaactgttaatgaagtaaaagcaaaagaattaccagaacttgatgatgaacttgctaaagatattgacgaagaagttgaaactttggatgagcttaaagctaaattccgtaaagaacttgaagaatcaaaagcagaagcttataatgatgctgtagaaactgctgcaatcgaagctgctgttgccaatgctgaaatcaaagaaattccagaagaaatgattcacgaagaagttcatcgcgctatgaacgaatttcttggtggaatgcaacaacaaggaatctctccagaaatgtacttccaaattactggaacttctgaagatgatcttcataaacaatatgaagcagacgctgacaaacgcgtgcgtacaaacttggtaatcgaagcaattgctgctgctgaaaactttacaacttcagatgaagaagttaaagcagaaattgaagatcttgctggtcaatacaacatgcctgttgaacaagttgaaaaacttcttccagttgatatgcttaaacatgatattgcaatgaaaaaagcagtggaagttattgcaacaacagcaaaagtaaaataa
>L142410|6.931060635913333
atgaaaattacatttaaaactttggatggtcgcacattgaacaaagaatttattgatgctaatgactttattcgtcaacaaaaccttgaaattccagcaattgatgattctgcaaaagtagttgaagttcttatcgatgaaaaatcttatgattttacaggtaatattgctgatttgtacttcaaattaaacaaataa
>L0010|6.838028816276478
atggcaaaattgactgtaaaagacgttgaacttaaaggcaaaaaagtcctcgtacgtgttgactttaatgttccaattaaagatggcgtaatcacaaatgataaccgtatcactgctgcgcttccaacaattaaatacatccttgaacaaggtggacgtgcagtcctcttctctcacttgggacgtgttaaagaagaagctgacaaagctggtaaatcacttgcaccagtagctaaagctctttctgaaaaacttggtcaagatgttgttttcccaggaactactcgtggcgcagaacttgaagcagcaatcaacgaacttaaagatggagaaatccttctcgttgaaaacactcgttttgaagacatcgacggtaaaaaagaatctaaaaacgacccagaacttggtaaatactgggcttcacttggtgacggaatcttcgttaatgacgcatttggtacagctcaccgtgctcatgcatcaaacgttggtatctcagcaaacgttgataaagccgttgctggtttccttcttgaaaacgaaattgcttatatccaagaagcagttgaagctccagaacgtccattcgtagcaatccttggtggttcaaaagtttcagataaaatcggtgttatcgaaaaccttctttcaaaagctgataaagttatcatcggtggtgggatggcttacacattcttgaaagctcaaggttacgaaatcggaacttcactcgttgaagatgacaaacttgatcttgctaaagaattgcttgaaaaagcagctggaaaattgattttgccacttgaccacaaagttgctaacgcatttgctggttacacagaagttaaagaaactgctgaccaaaatattcctgcaggcttcatgggacttgacgtagcaagcaaaacaattgctgactacaacacacaacttgaaggtgctaaaacagttgtttggaatggtccagttggtgtatttgaaaacacagacttccaagcaggtactgttggattgatggaagctatcgttaaacaaccaggtgttaaatcaatcatcggtggtggtgactcagcagcagcagcaatcaaccttggttatgcagataaattctcatggatttcaactggtggtggagcttcaatggaactcctcgaaggtaaagtacttccaggacttgcagctttgactgaaaaataa
>L0005|6.828806268510386
atggtagttaaagttggtattaacggtttcggtcgtatcggtcgtcttgctttccgtcgtattcaaaatgttgaaggtgttgaagttgttgcaatcaacgacttgacagatccagcaatgcttgctcacttgcttaaatacgatacaactcaaggtcgttttgatggtaaagttgaagttaaagatggtggttttgaagttaacggtaaattcgttaaagttactgctgaatctaacccagctaacatcaactgggctgaagttggtgcagaaatcgttcttgaagcaactggtttcttcgcaactaaagaaaaagctgaacaacacttgcacgctaacggtgctaaaaaagttgttatcactgcacctggtggatctgatgttaaaacaatcgttttcaacactaaccacgaagtacttgatggaactgaaacagtaatttcagctggttcatgtacaactaactgtcttgctccaatggctgatactttgaacaaacaattcggtatcaaagttggtacaatgactacagttcacggttacactggtgaccaaatgactcttgatggcccacaccgtggtggagacttccgtcgcgcacgtgctgcagctgaaaacatcgtacctaactcaacaggtgctgctaaagctatcggtcttgtattgccagaacttcaaggtaaacttcaaggacatgctcaacgtgtaccagttccaactggttcattgactgaacttgttactatccttaacaaagaagttacagttgacgaaatcaacgcagctatgaaagctgcttcaaatgaatcatttggttacaacgaagaccaaatcgtttcatctgatatcgttggtatctcaaactcttcactctttgatgctactcaaactgaagttacttcagctgatggagctcaacttgttaaaactgtatcttggtacgataacgaaatgtcatacacttcaaaccttgttcgtacacttgcatacttcgctaaaatcgctaaataa
>L0183|6.539255902263331
atggcagtatttgaaaaagtacaagatattatcgttgacgaactcggtaaagaaaaagaagaagtaacactcgaaacttcatttgaagagctcgacgctgattcacttgaccttttccaaatcatcaatgacatcgaagacgaattcgacgttgaagttgatacagaagcagatatgaaaacagttgctgacctcgttaaatacgtagaaaacaacaaataa
>L0379|6.490260813058426
atgtcagttatttcaatgaaacaacttcttgaagctggtgttcacttcggtcaccaaactcgtcgttggaacccaaaaatgaaaccatacatcttcacagaacgtaatggtatccacgttatcgaccttcaaaaaactgtaaaacttgttgacgatgcttacaactatgtaaaaaacgcttcacaagaaggtgcagtagtcctttttgttggtactaaaaaacaagctgcagaagcagttaaagaagaagctctccgcgctggtcaatactacgtaaaccaccgttggttgggtggtatgctcactaactggaacactatccaaacacgtgtgacacgccttaaagaaatcaacaaaatggaagaagaaggaactttcgaagttttacctaagaaagaagtagttcttcttaacaaagaacgcgaacgccttgaaaaattcatcggtggtatcgctgatatgcctcgtattccagatgttatgtacatcgttgacccacatgctgaacaaatcgcagttaaagaagctaaaactttgggaatcccagttgtagcaatggttgacacaaacgcagatccagaaccaatcgacgtagttatccctgcaaatgatgatgctatccgtgctgttaaattgattacagctaaaatggcagacgctatcattgaaggacgtcaaggtgaagatgcagcggatgatttcgtagcagaagaagcagcttcagaagaatcacttgaagaacttgctgaaatcgttgaaggtaaataa
>L0376|6.4492991905563075
atggcagtaacagcagctcaagtaaaagaattacgtgaaaaaactggtgcaggaatcatggacgctaaacgcgctcttgttgaaactgacggaaatatggaagcagcagcagaacttcttcgtgaaaaagggattgcgaaagcagctaaaaaagctgatcgtgtagcagctgaaggacttacaggaattgctgtaaacggaaatgttgcagcgattgttgaattgaactcagaaacagactttgtagctaaaaatgatcaatttgttgccttggttaaagaaacagcagaacttattgcgtctaaaaaaccagcaactaacgaagaagcgttggcacttgaaacagcttcaggtattactcttgaagcagaacttgttcaagcgactgctacaatcggagaaaaaattactttccgtcgttttgcagtaattgaaaaaactgatgctcaacactttggggcttaccaacataacggtggtaaaattggggttgtttctgtcgttgaaggtgcagatgaaacacttgctaaacaagtatcaatgcatattgctgcaatgaaccctactgttctttcagctgatgaacttgattcagaatttgttaaagctgaattagcacaaatgaaccacaagattgatgaagacaatgctagccgtgtacttgttaacaaaccagaacttccacaccatgaatttggttctaagagccaattgacagaagaagttcttgcagcagcgaaagcttcatttgaagaagaacttaaagctgaaggaaaaccagaaaaaatctgggacaaaattcttccaggtaaaatggctaaattcatcgttgacaatacaaaagttgaccaacaatttgctcttcttgcacaactttacatcatggatgacagcaaaacagtcgaagctttccttgaatcaaaaggagctaaagcaattgcattcacacgttttgaagttggtgaaggaattgaaaaagctgaaacagactttgcagcagaagttgaagcagcaaaagcaggactttaa
>L120335|6.441058696162767
atggcatctaaagaattccacatcgttgtagaaactggtatccatgcacgtccagctacattgcttgtgcatacagcttcaaaattcacatcagaaatcactttggaatacaaaggtaaatcagtaaaccttaaatcaatcatgggtgttatgtcactcggtgttggtcaaggcgctgacgttactatttcagctgaaggtgcagatgctgacgatgcaatctcaacaatcgctgaaacaatgactaaagaaggactcgcagaataa
>L178206|6.436331839296321
atgtctaaaattatcggtattgaccttggtacaacaaactcagcagtagcagttcttgaaggaactgaatcaaaaattattccaaatccagaaggaaatcgtacaacaccttcagttgtagctttcaaaaatggtgaaatcattgtcggtgacgctgcaaaacgtcaagcggtaactaacccagaaacaattatttctattaaatcaaaaatgggaacatctgaaaaagtttctgcaaatggtaaagaatatacaccacaagaaatttcagcaatgattcttcaaaacttgaaagctacagcagaagcttatcttggagaaaaagtagaaaaagcagttatcactgtacctgcatacttcaatgacgctcaacgtcaagcaactaaagatgctggtaaaattgctggtcttgaagtagaacgtatcgttaacgaaccaacagcagcagctcttgcttatggtcttgataaaacagataaagatgaaaagattcttgtatttgaccttggtggtggtacattcgacgtttcaattcttgaacttggtgatggtgtctttgatgttcttgcaactgctggtaacaacaaactcggtggtgatgattttgaccaaaaaatcattgactggatggttgccgaattcaagaaagaaaacggaattgaccttgcccaagataaaatggctttgcaacgtttgaaagatgccgctgaaaaagcgaaaaaagacctttcaggtgtaacaactactcaaatcagcttgccattcatcacagccggtgctgctggccctcttcacttggaaatggctttgactcgtgctaaatttgatgaattgacacatgatcttgttgaagcgacacgtcaaccagttcgccaagccctttctgatgctggcttgtcaacttctgatattgacgaagttctcttggttggtggttcaactcgtatccctgctgttgttgaacttgttcgtcacgaaacaaacaaagaaccaaataaatcagtaaaccctgatgaagttgttgctatgggtgcagcaattcagggtggtgtgattactggtgacgttaaagatgttgttctccttgacgttactccactttcacttggtattgaaacaatgggtggtgtcttcacaaaattgattgaccgtaacacaactatcccaacttctaaatcgcaagtcttctcaactgctgctgataatcaacccgctgtagatattcatgtccttcaaggtgaacgtccaatggcagctgataacaaaactttgggtcgtttccaattaacagatatccctgcagcaccacgtggtattccacaaatcgaagtaacatttgatattgataaaaatggtattgtttctgttaaagctaaagaccttggtacacaaaaagaacaaacaatcgttatcaaatcaaactcaggtctttctgatgaagaaattgataaaatgatgaaagatgctgaagcgaatgctgacgctgatgcaaaacgtaaagaagaagttgatacacgtaatgaagctgatgctttagttttccaaactgaaaaaactttgaaagaccttgaaggaaaagtagaagaagctgaagttaaaaaagctgaagaagctaaagaagaactcaaaaaagcgcttgaaggtgaagatattgatgatatcaaagctaaatcagaagcactttctgaaatcgctcaaaacctcgctgtaaaactttatgaacaagcaaatgcagctcaaggtgaagctggacaagcaactgatgctcaagaagctccaaaagatgataatacatttgatggtgactttgaagaaagcaaataa
>L0007|6.410611532667441
atgtcaattattactgatatttatgctcgcgaagtccttgactcacgcggtaacccaacacttgaagttgaagtttacactgaagacggtgcattcggtcgcggtatggtaccttcaggtgcttctactggtgaacatgaagcggttgaacttcgtgatggcgacaaatctcgctacaacggacttggtactcaaaaagctgttgacaacgtaaacaacatcatcgctgaagctatcatcggttatgaagttactgaccaacaagctattgaccgtgcaatgatcgctcttgacggtactgaaaacaaaggtaaattgggagctaacgctatccttggtgtttctatcgctgctgctcgtgctgctgctgatgaacttggtgttccactttacaactaccttggcggattcaacgctaaagtattgccaactccaatgatgaacatcatcaatggtggttctcactcagacgctccaatcgctttccaagaattcatgatcgtaccagttggtgcacctacattcaaagaagcgcttcgttggggtgctgaaatcttccacgctcttaagaaaattcttaaagctcgtggacttgaaacagctgtcggtgacgaaggtggattcgctcctaaattcgacggaactgaagacggtgtagaaactatccttaaagcaatcgaagcagctggttacaaagctggtgaagatggcgttatgatcggtttcgactgtgcatcatcagaattctacgaaaacggtgtttacgactacactaaattcgaaggtgaaggcggtaaaaaactttcagcttctgaacaagttgactaccttgaagaactcgtttctaaatacccaatcatcactattgaagatggtatggacgaaaacgactgggatggatggaaaatccttactgaacgtcttggtaaaaaagttcaactcgttggtgacgacttcttcgttacaaacactaaataccttgaacgtggtatccgtgaaaatgcttcaaacgctatcttgatcaaagttaaccaaatcggtactttgacagaaactttcgaagctattgaaatggctaaagaagctggtttcacagcaatcgtttctcaccgttctggtgaaactgaagattcaacaatctcagatatcgctgttgcaactaacgctggtcaaatcaaaactggttcactttcacgtacagaccgtatggctaaatacaaccaattgcttcgtatcgaagaccaattggctgaagtggctcaatacaaaggtcttaaagcattctacaaccttaaaaaataa
>L0385|6.401275005790901
atggtaatgactgacccaatcgcagatttcttgactcgtattcgtaatggtaacatgcgtaaattcgatgttgttgaagcacctgcatcaaaaatcaaacgtcaaatcgctgaaatcctcaaagctgaaggttacgtgaaagacgttgaatacgttgaagataacaaacaaggcgtaatccgcgttttccttaaatacggtaaaaacggtgaaaaagttatcactaacttgaaacgtatttcaaaaccaggtcttcgtgtttacgtgaaatctgatgatattcctaaagttcttaacggacttggtacagcaatcatctcaacatctactggtgtagtaactgataaagttgctcgtgaaacaaatgttggtggtgaagtaattgcctacatctggtaa
>L0003|6.399450603123374
atgaataaacgtgtaaaaatcgtctcaactcttggacctgctgtcgaaattcgtggtggcaaaaaatttggtgaaagcggctattggggagaatctcttgacgtcgaagcatcagcaaaaaacattgcagctttgattgaagaaggcgcaaatgtcttccgtttcaacttctcacacggtgaccatcctgaacaaggtgctcgtatggcaacagttcaccgcgctgaagaaatcgctggtcataaagtaggtttcttgcttgatactaaaggtcctgaaatgcgtacagaactctttgctgacggtgctgatgcaatcagcgttgttactggagataaattccgcgttgcaactaaacaaggtcttaaatcaactcctgaattgattgctttgaacgtagctggtggtcttgatatctttgatgatgttgaaatcggtcaaactattttgattgacgatggtaaacttggtttgtcattgactggtaaagatgcagcaactcgtgagtttgaagttgaagcacaaaatgatggcgttattggtaaacaaaaaggtgttaacattcctaacactaaaattcctttcccagctcttgctgaacgtgatgatgcggatatccgtttcggactttcacaacctggtggaatcaactttatcgctatctcattcgtacgtactgcaaatgacgttaaagaagtacgtcgtatttgtgaagaaactggaaatccacacgtacaacttttggctaaaattgaaaaccaacaaggtatcgaaaaccttgatgaaatcatcgaagcagctgatggtatcatgattgctcgtggtgacatgggtatcgaagttccatttgaaatggttccagtttaccaaaaattgatcatcagcaaagttaacaaagcaggtaaaatcgttgttactgcaacaaacatgcttgaatcaatgacttacaacccacgtgctactcgttcagaaatttcagacgtattcaacgctgttattgacggaactgacgcaacaatgctttcaggtgaatctgctaatggtaaatacccacgcgaatcagttcgtacaatggctactgttaacaaaaatgctcaaacaatgttgaaagaatacggacgtcttcacccagaacgttacgacaaatcaactgtaacagaagtagttgctgcatcagttaaaaacgctgcagaagctatggatatcaaattgattgttgctttgactgaatcaggtaacactgctcgtttgatttctaaacaccgtcctaatgctgatatcttggctattacatttgacgaaaaagttgaacgtggattgatgattaactggggtgtaatcccaacaatgactgaaaaaccttcatctacagatgacatgtttgaagttgctgaaaaagttgctttggcttcaggtttagttgaatctggtgacaatatcatcatcgttgctggtgttccagttggtactggtcgtacaaatacaatgcgtatccgcactgttaaataa
>L0407|6.320378359538531
atgagcgattacaaagtaaatgaagcaacaattgctaagaaagcagaattggttgatgtttacgcacaaaaaatgactgaagcagcatctatcgttgttgcagattcacgtggtttgtcagttgatcaagatactcaacttcgtaaacaacttcgtgaagcaggcgttgaattcaaagtcgttaaaaactcagttttgcgtcgtgcagctgaaaaagctggtcttgaaggtttgtcagaagcattctctggcccatcagcagtagcattttctaacgaagatgttgtagcaccagcaaaagttttggctgactttgcaaaagatgctgaaaatcttgaaatcaaagctggtgttatcgaaggtaaagtttcttctaaagaagaaatccaagctattgcgtctcttccaagccgcgatggacttctttctatgcttctttcagtgcttcaagcacctgtccgcaacgtggctcttgcagtcaaagctgttgcagaaaaagaagaatcagctgcttaa
>L0399|6.309625184659794
atggctaaaaaaagtaaagcattgcgcgcagcgattgaaaaaatcgacgcaactaaattatacagcgtagaagaagctgtagcacttgcaaaagaaacttcatttgcaaaatttgatgcaactgtagaagttgcttacaaccttaacatcgacgttaaaaaatctgaccaacaaatccgtggagcaatggtattgccaaacggtactggtaaaactgctcgtgttctcgttttcgctaaaggtgcgaaagctgaagaagctacagcagctggtgcagacttcgttggttctgatgaactcgttgctaaaatcaacggtggatggttggacttcgacgttgttatcgcaacacctgatatgatggctgttgttggacgtcttggacgtgtcctcggaccacgtaacttgatgccaaaccctaaaactggtacagttactatggatgtaactaaagcagttgaagaatcaaaagctggtaaagttaactaccgtgctgacaaagctggtaacgttcatgttccaatcggtaaagtttcattcgatacagaaaaacttgttgaaaactttaaagctttgaactctgtaattgcagctgctaaacctgctgcatctaagggagcttacatcacaaacctttctgttacaactacaatgggtcctggtgttaaagttgattctgcatcattctaa
>L0392|6.262005084682912
atggcaatttcaaaagaaaaaaaacaagaaatcatcgctcaatacgctcgtaaagaaggcgatactggttcacctgaagtacaaatcgctgtattgacttgggaaattaaccaccttaacgaccacatcaaatctcataaaaaagaccacgcaacacaacgtggtttgatgaaaaaaatcggtcaccgtcgtaaccttcttggataccttcgtggaaaagacgttcaacgttaccgtgaacttatcgcttcattgggacttcgtcgttaa
>L0368|6.099725165051938
atggctcgcgaattttcacttgctaatacacgtaatatcggtatcatggcccacgtcgatgctggtaaaacaacaacaactgaacgtgttctttactacactggtaaaatccataaaatcggtgaaactcacgaaggtgcatcacaaatggactggatggagcaagaacaagaacgtggtatcacaatcacatctgcagcaacaactgctgaatggaaaggtaaccgcgtaaatatcattgacacaccaggtcacgtggacttcacaattgaagtacaacgttcactccgtgttcttgatggtgctgttaccgttcttgatgctcaatcaggtgttgaaccacaaacagaaactgtatggcgtcaagcgactgaatacggtgttccacgtatcgtttttgctaacaaaatggacaaaatcggtgctgatttctactactcactttctactttgggagatcgtttgggtgctaatgctcatccaatccaaattccaattggtgcagaagatgacttcatcggtatcattgacttggtaactatgaaatctgaaatctatactaacgaccttggtacagatattaaagaaactgttgtaggttcagacgaatttaacgctgaattggcagctttggatttcaatgctgaagaatacacagaacttgcaaacgaatggcgtgaaaaactcatcgaagcaattgctgatttcgatgaagatatcatggaaaaatattttgctggtgaagaaattccagaagcagaacttaaagctgcaatccgtaaagcaacaatcaatgttgacttctacccaatgcttgctggttctgccttcaagaacaaaggtgttcaaatgatgcttgatgcagttattgactaccttccaagcccacttgatatccctgcaatccaaggtgttaacccagatacagacgaagaagacgaacgcccagcttcagatgaagaaccatttgcagctcttgctttcaaaatcatgactgacccatttgttggacgtctttcattcttccgcgtttactcaggtacacttgatgctggttcatacgttttgaatacttcaaaaggtaaacgtgaacgtatcggacgtattcttcaaatgcacgctaacactcgtaaagaaatccaaacagtttatgctggggatatcgctgctgctgttggtttgaaaaatacaacaactggtgactcattgacagatgaaaaagctaaaatcatccttgaatcaattgaagttccagaaccagttatccaattgatggttgaacctaaaactaaagctgaccaagataagatgggtgttgcccttcaaaaattggctgaagaagatccaactttccgtgttgaaacaaacccagaaactggtgaaacagttatctctggtatgggtgaacttcacttggacgttcttgttgaccgtatgaaacgtgaattcaaagttgaagcaaatgttggtgcgcctcaagttgcttaccgtgaaacattccgcgctggaacttcagcacgtggattcttcaaacgtcaatcaggtggtaaaggtcaatatggtgacgtatggatcgaattcacacctaacgaagaaggcgctggatttgaatttgaaaatgctatcgtcggtggtgttgttcctcgtgaattcgtaccagccgttgaaaaaggtttggtagaaactatggctaacggtgtccttgctggatacccaatggttgacattaaagctaaactttatgatggttcataccatgatgtcgattcatcagaaactgccttcaaggttgccgcttctcttgcaatgaaagaagctgctaaaactgcgaaaccagcaattcttgaaccaatgatgaaagttacaatcactgttcctgaagaaaaccttggagatatcatgggtcacgtgactgctcgtcgtggtcaagttaactcaatggaagctcatggtaaatcacaaatcgttaatgctttcgttccacttgctgaaatgttcggttacgcaactactctccgttcatctacacaaggacgtggtactttcatgatggtatttgaccactattcagacgtacctaaatcagtacaagaagaaattattgctaaaaacggccgtaacgctgactaa
>L0381|6.061303265894734
atgtcacgttacactggtccatcatggaaacaatcacgccgttacggtatctcactttctggttctggtaaagaaatcgctcgtcgtaactacgtacctggacaacacggtccaaacaaccgttcaaaactttctgaatacggtcttcaattggctgaaaaacaaaaacttcgtttttcatacggtctttctgaacgtcaattccgtaacttgtacattgctgcaactaaagttaaagaaggaactgttggtttcaacttcatgactttgcttgaacaacgtcttgataacgtagttttccgtcttggtcttgcgactactcgtcgtcaagcacgtcaattcgtaaaccacggacatatccttgttgacggaaaacgcgttgatatcccatcattccgcgtacaacctggtcaagtgatctcagttcgtgaaaaatctatgaaagttcctgcaatccttgaagctgttgaagctactaaaggtcgcgctaacttcgtatcatttgatgctgataaacttgaaggaactcttgttcgtcttcctgaacgtgatgaaatcaacccagaaatcaatgaagcattgatcgttgaattctacaacaaaatgatgtaa
>L117090|6.0406953132168715
atggcaaatggaacagtaaaatggtttaacgcagataaaggatttggctttatcacttcagaagaaggcaaagatttgttcgctcacttctcagcaatccaatctgatggattcaaatcacttgatgaaggtcaaaaagttgaatttgatgttgaagaaggtcaacgtggtcttcaagcagtcaatatcacaaaagcataa
>L0413|5.985017850950863
atgagcaatcgtaaactcggacgtacatcttcacaacgtaaagctatgcttcgtgatttgactacagatttgatcatcaacgaaactatcgttacaactgaagctcgcgctaaagaagttcgtcgtacagtagaaaaaatgattacgcttggtaaaaaaggtgacctttcagctcgtcgtgcagcagctgcttacgtacgtaatgaaatcgcaattaaagatttcaacgaagaaactgaaactttcccaactgcccttcaaaaattattcaacgaccttgctaaacgctacgaaggacgtaacggtggttacactcgtatccttaaagtagaaccacgtcgtggtgatgctgcgcctatggcaatcattgaattggtttaa
>L14408|5.928222433661757
atgaaagttatcgtagtaaaaaatcaactcgaaggtggaaaaatcggacttgaccttcttaaaaaatcaatggctaatggtgctaaaacattgggacttgcaacaggctcaacaccagtagaattttacaaccaaattgttaactcagaccttgattttacagacatggtttcagtaaacttggatgaatatgttggacttgacggttcaaatgatcaatcttaccgctattttatgactaaacatttgtttggagaaaaaccatttaaagaaaacttcttaccaaatggtaaagcagctgatcttgaagctgaagcaaaacattatgaccaaattattgaagaaaatccaattgactggcaaattcttggaattggtcaaaatggacacattggttttaatgaaccaggaacacctgctgaaattacaactcatgttgttgaccttcaagaaagcacaatcaaagccaacgcacgtttctttgaatcagaagcagatgtaccacgtaaagcaatttcaatgggacttgcttcaattatgaaatcaaaaaatattgttttgatggcttatggtaaagaaaaagctgaagcaatcaaaggaatggttgaaggagaagtgacaacagagcttccagcatcaattcttcaaaaccacgctaatgttactgttatcgctgatgaagcagctgtatcattgttgagcaaataa
>L0420|5.88916388856515
atgtttgtaaaaactggtgatacagttaaagttatcgcaggtaaagaccgcggtactactggtaaagtaatcaaagctttgccaaaagtaaataaagttgtcgttgaaggtgttgctatcatgaagaaacaccaaaaaccaaactcagaaaacccaagtggtgctattcttgaaatcgaagctcctatccacgtttctaacgtacaagtgctcgacaaaaatggtgttgctggtcgtgtaggttacaaagttgttgacgataaaaaagttcgtttcaacaaaaaatctggcgaaattttagactaa
>L0011|5.824748287802233
atgccaaaattagtatttgcacgtcacggtgaatctgaatggaatcttgctaaccttttcacaggttgggctgacgttgacctttctgaaaacggaactaaacaagcgattgaagctggtaaattgattaaagaagctggaatcgaatttgatattgcttacacttcagtattgaaacgtgctatcaaaacaactaaccttgctcttgaatattcagaccaactttgggtaccagttgttaaatcatggcgcttgaacgaacgtcactacggtggtttgacaggtttgaacaaagctgacgctgctgcaaaacatggtgatgaacaagttcacatctggcgtcgttcatatgatgtattgccaccagcaatggatcatgatgataaatatacagctcacggagaccgtcgttacgctggtcttgaagattcattgattcctgatgctgaaaacctcaaagttactttggaacgtgctcttccattctgggaagaccaaatcgctccagctttgaaagaaggaaaaaatgtcttcgttggtgctcacggtaactcaatccgtgcactcgttaaacaaatcaaaaaactttctgatgacgaaattatggatgttgaaatccctaacttcccaccacttgttttcgaatttgatgacaacttgaacgttcaaaacgaatactacttggctcctaaaaaagcataa
>L0377|5.8106166457959585
atggttttagcaaaagaccttaaatcaggcatgacatttttgaatggggaaaaacttctccgcgttatggaagcaagtcatcacaaaccaggtaaagggaatacaatcatgcgtatgaaacttaaagacgtacgctcaggttcaacttttgatgacacttaccgtcctgaagataagtttgaacaagctgttattgaaactgtaacagcacaatacctctactcaatggatggtattgctaatttcatgaacaatgaaacttacgaacaatatgaaattccagtagaacaagttaaagatgaacttctttatgttcttgaaaatacagatgttaaaattcaattctacggtacagaagtaattggtattcaacttccaacaacagttgttcttgaagttactgaaacacaaccatctattaaaggtgcaacagtaacaggttctggtaaaccagcaactatggaaactggtcttgttgttaacgttcctgatttcgttgaagctgggacaaaacttgaaatcaacacacaaacaggtgaatacttgaaacgtgcttaa
>L0403|5.805654122279468
atgactaatcgtttgaaagaaaaatatactaacgaagtagtaccagcgttgactgaacaattcaactacacttcaatcatggctgtaccaaaagttgataaaatcgttatcaacatgggtgttggagatgctgtaaacaactctaaaaaccttgataaagctgttgctgaattggctttgatctctggtcaaaaaccattgattactaaagctaaaaaatcagttgctgctttccgtcttcgtgaaggtatgccaatcggtgcgaaagtaactcttcgtggcgaacgtatgttcgaattcttggacaaattggttactgtttcactcccacgtgtacgtgacttccacggtgtttcaaacaaagcgtttgacggtcgcggtaactacacacttggtgtgaaagaacaattgattttcccagaaatcaactatgatgatgttgataaagttcgtggtatggatattgttatcgtaacaactgctaacactgacgaagaatcacgtgaattgcttgctaaactcggcatgccgttcgctaaataa
>L0397|5.772615229485484
atggcaaacattaaatctgcaatcaaacgtgctgaattgaataaagtagcaaacgaacgcaacgcacaacaaaaatctgcaatgcgtactcttatcaaaaaatttgaagctgcacctactgaagaactttacagagctgcttcttcatcaattgataaagctgcttcaaaaggccttatccatgctaacaaagcatcacgtgataaagcacgtcttgctgctaaacttggctaa
>L0393|5.733847582428166
atgtctgtaaaaattcgtttgactcgtatgggttctaagaaaaaacctttctaccgtatcaatgttgctgattcacgtgctccacgtgatggtaaattcatcgaaacagttgggacttataacccacttgtaactgaagaacaagtaactcttaaagaagaacgcgtattggaatggttgagcaaaggagcacaaccttcagatacagttcgtaaccttctttcaaaagctggtgttatgaaaaaattccacgaatcaaaactttctaaataa
>L0017|5.706353911068928
atggctgataaacaacgtaaaaaagttatccttgtaggtgacggtgctgtaggttcatcatacgcttttgctcttgtaaaccaagggattgcacaagaattaggaattgttgacctttttaaagaaaaaactcaaggagatgcagaagacctttctcatgccttggcatttacttcacctaaaaagatttactctgcagactactctgatgcaagcgacgctgacctcgtagtcttgacttctggtgctccacaaaaaccaggtgaaactcgtcttgaccttgttgaaaaaaatcttcgtatcactaaagatgttgtcactaaaattgttgcttcaggtttcaaaggaatcttccttgttgctgctaacccagttgatatcttgacatacgctacttggaaattctcaggtttccctaaaaaccgcgttgtaggttcaggtacttcacttgatactgcacgtttccgtcaagcattggcagaaaaagttgatgttgacgctcgttcaatccacgcatacatcatgggtgaacacggtgactcagaatttgccgtttggtcacacgctaacgttgctggtgttaaattggaacaatggttccaagaaaatgactaccttaacgaagctgaaatcgttgaattgtttgaatctgtacgtgatgctgcttactcaatcatcgctaaaaaaggtgcaacattctatggtgtcgctgtagctcttgctcgtattactaaagcaattcttgatgatgaacatgcagtacttccagtatcagtattccaagatggacaatatggcgtaagcgactgctaccttggtcaaccagctgtagttggtgctgaaggtgttgttaacccaatccacattccattgaatgatgctgaaatgcaaaaaatggaagcttctggtgctcaattgaaagcaatcattgacgaagcttttgctaaagaagaatttgcttctgcagttaaaaactaa
>L0423|5.693659195922741
atgaaattgagcgaaactaaatcacttcttaaagatttgcgcgctttgtcagttgaagaattgacaactcgtgaagctgaattgaagaaagaattgtttgatcttcgtttccaagctgctgctggtcgtctcgaaaacacagctaagcttgatgaagtcaagaaaactattgcacgtgtaaaaactgtgcaagctgaattgaacaaataa
>L0414|5.684684374840844
gtgatttctaaaccagataaaaacaaactccgccaaaaacgtcacacacgtgtacgcggtaaaatttcaggaacatctgaaactccacgtttgaacgttttccgttcaaacacaaacatttatgcacaagtcattgatgacgtaactggtacaacacttgcatcagcttcatcacttaaattgactggtactaaaactgaacaagccgcagaagttggtaaactcgttgctgaagctgcaaaagctaaaggcgttgaagaagttgtcttcgaccgcggtggttacctctatcacggacgtgttgcagcactcgctacagcagctcgtgaagctggattgaaattctaa
>L0390|5.661845147120339
atggctcgttttgctggagttgatattccaaacgaaaaacgcattgttatttcattaacatacgtattcggtgttggacttcaaacatctaaaaaagtacttgcagctgcaggtgtctcagaagatatccgtacaaaagatttaacatcagatcaagaagatgcaatccgtcgtgaactcgatggcttgaaactcgaaggagaccttcgtcgtgaagtgtcacttaacatcaaacgtttgatggaaatcggttcttaccgtggtatgcgtcaccgtcgtggacttcctacacgtggacaaaacactaagaacaacgctcgtacacgtaaaggtcctgctaaatcaatcgcaggtaagaaaaaataa
>L0371|5.650459515015284
atggctaaagaagtatacgaccgtagcaaaccacacgttaatattggtactatcggacacgttgaccatggtaaaactaccctctcagctgcaatctctaaagtattgtctgacaaaggttactctaaagcgactgatttcgcatctatcgatgctgctccagaagaacgcgaacgtggtatcacaatcaacactgctcacatcgagtacgaaactgaaaaacgtcactatgcccacatcgacgctccaggtcacgcggactacgttaaaaatatgatcactggtgctgcccaaatggacggtgcaatcctcgttgttgctgcaactgatggaccaatgccacaaactcgtgaacacatcttgctttcacgtcaagttggtgttaaataccttatcgtcttccttaacaaggctgaccttgttgatgatgaagaattgatggaactcgttgaaatggaagttcgtgacctcttgagcgaatacgacttcccaggtgacgatattcctgtaatcgctggttcagcacttggtgctttgaacggtgaaccacaatgggttgctaaagttgaagaattgatggacatcgttgatgaatacatcccaactccagaacgcgacactgacaaaccactccttcttccagtcgaagacgtattctctatcactggtcgtggtacagttgcttcaggacgtatcgaacgtggtactgttaaagttggtgacgaagttgaaatcgttggtatcaaagaagaaactaaaaaagctgttgttactggtatcgaaatgttccgtaaaacacttactgaaggtcttgctggtgataacgtcggtgcacttctccgtggtattcaacgtgacgaaatcgaacgtggtcaagttattgctaaaccaggttcaatcactccacacaaacttttcgaaggtgaagtttacgtattgagcaaagaagaaggcggacgtcacactccattcttcgacaactaccgtcctcaattctacttccacacaactgacgttactggttcagttaaacttccagaaggaactgaaatggtaatgcctggtgacaacgtgcatatcgacgttgaattgatccacccagttgcgatcgaacaaggtactactttctctatccgtgaaggtggacgtactgttggttcaggtatcgttgctgaaatcaaagcttaa
>L0378|5.627531911638408
atgaacgaatttgaaacattattaaacagcgttgaagacgttaaagtacgtgacgtcgttaagggtgaaatcctttcagttgaaaacgggcaagcaactgttgccatcgtaggaactggtgttgagggtgtccttacacttcgcgaaatcactaacgataaagatgctgatatcaatacattcgttaaacctggagatgttcttgatttgcttgttatcaaacaaatcgttggtaaagaagccgaaggtgcaaacgtatatctcctttcattgaaacgtcttgaagctcgtaaagcttggactcaattggaaggcaaagaaggcgaaatcgtaacagttaaagttactaaagacgttaaaggcggactttcagtagactataacggtgttcgtggatttatccctgcatctatgattgacacctactttgttaaagatactaagaaatttgttggcgaagaaatcgaagctaaaattatcgaagttaacgcttcagaaaaccgcttcatccttagccgtcgtgcagttgttgaagctgaagcaatcgaaatgcgtaaagaagcttttgcacaacttcaagaaggcgatatcgttgaaggtacagtttcacgcgtaacaaacttcggtgcattcgttgaccttggtggtatcgacggattggttcacgtttctgaactttcacatagccgtatcaaacgtccatcagacgcagtaaaacctggcgatgttgttaacgttaagattttgaaactcgacccagaagctggacgtctttcactttcacttaaagctacacaacctggaccatgggaacaagttgaagaaaaagcaccagttggatcaactgttgaaggaactgttaaacgtttgacagacttcggtgcctttgttgaactttatccaggtgttgaaggacttgttcacgtttcacaaatttcatgggaacgtgttgaaaatccaaaagatgttcttaaagttggtcaagttgtgaacgtaaaagttcttgacgtgaaacctgctgaagaacgtatctcactttcaatcaaagcgcttgaagaagctccagctcgtccagctcgtaacaacgacaacgacggtgaaaaacgtgatcgcaaaccacgcgcaccacgtaaagcagctaaaccttcatacgatttgcctgaaacacaagaaggcttctcacttgctgatttcctcggtgaagacttcgatattaacgatttgtaa
>L149295|5.611144830466094
atgatgttagaaccttcaattgacaagttattggaccaagttgattcaaaatattctttagtagttttggaagcaaaacgtgcgcatgaattgcgtgataaagaacgcccaacaaaagaatttaaagctgtaaaaaatactttgcgtgctttggaagaaattgctgatggaacagttaaaattcacccatcacctgaattgaaacgtgaaactttagttgaaaaacgcgaattggaacgtttgcaagctaagatgaaagaacaactcatcaaagagcaaattgctaaagaagaagctgaagaagaagcaaaacaaaaaaatagccgcgccgctaaagcagctgccgcagaataa
>L0404|5.606967406598869
atgtcacgtattggtaacaaagtcatcgttatccctgcaggcgtatctgtagaagtaaacggtgcaactgtcactgtcaaaggacctaaaggtgaactcgttcgttcattcaacgaaaacatcacacttgatatcgctgaaaacgaaatcactgtaaaacgtccaaacgacactaaagaaatgaaaatgctccacggaactactcgtgcccttcttgctaacatggtagaaggtgtttcaactggtttctctaaagcacttgaaatgatcggggttgggtaccgtgcacaattacaaggaactaaacttgtattgtcagttggtaaatctcaccaagacgaagttgaagcaccagaaaacatcaaatttgttgttgcaactccaacttctatcgttgttgaaggtatcagcaaagaagccgttggtcaaacagcagcttacatccgtagccgtcgttctccagaaccttataaaggtaaagggatccgttacgttggtgaatacgttcgtcgtaaagaaggtaaaactggtaaataa
>L0384|5.578744155784483
atgcgtaaaaatcgtgccccaaaacgtgaagttttggcagatccaatgtacaactcaatcgtcgtaactcgtcttatcaaccgcgttatgcttgatggtaaacgtggtgttgcggctcaaatcgtttacggtgccttcaaacaaattgaagaagctactggaaacaacccactcgaagtcttcgaaactgctatggaaaacatcatgccagttcttgaagttcgcgctcgtcgtgtcggtggttctaactatcaagtcccagttgaagttcgtccagaacgtcgtacaactcttggacttcgttggttggtaacaatcgctcgtaaccgtggtgaacacacaatgcaagatcgtcttgcaaaagaaatcttggatgcagctaacaacacaggtgcagcagtcaaaaaacgtgaagatactcacaaaatggctgaagctaaccgtgcgttcgctcacttccgctggtaa
>L0006|5.56839094193434
atgtcacgtaaaccaattatcgctggtaactggaaaatgaacaaaactttgtcagaagcgcaagcttttgttgaagctgtaaaaaataacttgccttcatctgataatgttgaatcagttatcggtgcacctgcacttttcctcgctcctatggcttaccttcgtcaaggttcagaattgaaacttgctgctgaaaatagctactttgaaaatgctggagcgttcactggtgaaaatagtccagctgctatcgttgatttaggtgttgaatacatcatcatcggtcacagcgaacgtcgtgaatatttccacgaaactgacgaagacatcaacaaaaaagcaaaagcaatcttcgctgctggagcaactccaatcctttgttgtggtgaaactttggaaacttttgaagctggaaaaacagctgaatgggtttcaggtcaaatcgaagctggtcttgctggcttgagtgctgaacaagtttcaaacttggttattgcttatgaaccaatctgggcaatcggaactggtaaaactgcaacaaacgaaatcgctgatgaaacttgtggtgttgttcgttcaacagttgaaaaactttacggaaaagaagtttcagaagctgtacgtatccaatacggtggttcagttaaacctgaaacaatcgaaggattgatggctaaagaaaacatcgacggtgccctcgttggtggagcttcacttgaagctgatagcttccttgcattgcttgaaatgtacaaataa
>L0383|5.541877121486414
atgactaaatacgaaattctttatattattcgcccaaacattgatgaagaagcaaaagctgccctcgttgaacgtttcgatggaatcttgactgacaacggtgctgcaaatcttgagtctaaagactgggaaaaacgtaaacttgcttacgaaatcaatgatttccgcgaaggtatctaccacatcgcaacttttgaagctgaaacaacttcagaagctttgagcgaatttgaccgtcttgctaagatcaaccttgacattcttcgtcatatgatcgttaaagttgaagcttaa
>L172505|5.541043915618198
atggcacaaggaactgttaaatggtttaacgcaactaaaggcttcggctttatcactactgaagaaggaaacgacgttttcgctcacttctcagctatccaaactgatggattcaaaacacttgacgaaggtcaaaaagttacttttgacgttgaagatggccctcgtggacctcaagctgttaacatccaaaaataa
>L0417|5.534614425047871
atgtcaaactatgcaatcatcaaaactggtggtaaacaacttaaagttgaagaaggttcagtaatctacgttgaaaaactcaatgttgaagctggtcaaaccgttactttcgacgaagttatctttgtcggaggcgaaacaactaaagttggtgcaccactcgttgaaggcgcaactgttgttggtgaagtcgaaaaacatggtaagcaaaagaaagttgttactttccaatacaaacctaaaaaacactcacaccgtaaacaaggtcaccgtcaaccatacactaaagttgttatcaaatcagttaacgcttaa
>L0398|5.524652881344593
atgtcaaaaacacttgtacgcaaaaatgaatcacttgacgacgcactccgtcgcttcaaacgttcagtaacaaaagctggaactcttcaagagcttcgcaaacgtgaacactacgaaaaaccttctgtaaaacgtaaacgtaaatcagaagcagcacgtaaacgtaaaaaatactaa
>L0140|5.434999422360862
atggaaaaaacattcccaatgacccaagaagggcttgataaattaaaattagaacttgaaaatttaaaacttgtgaaacgtccagaagtcattgaccgtatcaaagttgctcgtagctatggtgacctttcagaaaactcagagtacgaagcagctaaagatgaacaagcctttatcgaaggacgtatttcaactgttgaaacaatgattcgttatgctgaaattgttgataacgcaaaaattgctaaagacgaagtagcacttggtaaaaacgtaacttttgttgaagttggcgaaactgacgaagaatcttatcaaattgttggtactgctgaagctgatccattttcaggaaaaatttctaatgaatcaccaattgctcgagttttgattggaaaaaaagttggagacatcgtaaatgtaccacttccagttggcgaaatgacagttaaaattgtaaaagttgactaa
>L0109|5.3518051753451
atgacatcaccacttattacaaaagcagaagtaaactcagtattccaaggtcgcagcttacttgctgaaaaagatttcacaccagctgaaattaactaccttgttgattttggtcttcatttgaaagcattgaaacaacaaaacattcctcaccactaccttgaaggtaaaaatattgccttgctctttgcaaaaacttcaactcgtacacgtgctgcctttacaactgctgcaattgaccttggtgctcatccagaataccttggagctaacgatattcaattgggaattaaagaatcaacagaagatacagctcgcgtgcttggttcaatgtttgatgctatcgaacgtcgtggattttctcaaaaagaagttgaagatttggcaaaatactctggtgttccagtttggaatggtttgacagatgattggcatccaacacaaatgattgcagactttatgactgttaaagaaaactttggacatcttaaaggtttgacattagtctacgtaggtgatggtcgtaacaacatggcaaactcacttatcgtaactggttctatgcttggtgtgaatgttcatattgttgctccagattcacttcatcctactaaagaagttatggatattgcaaataaatttgctgaaaaatcaggtgctaaacctcttgcaacttcaaatattgaagaaggtgttaaaggcgcaaacattatttactcagacgtttgggtatcaatgggagaatctaactgggaagaacgtgttaaacttttgactccataccgtatcacaatggatatgcttaaaatgactggaaatgctgacaatggtcaattgatctttatgcactgcttaccagcattccatgatactgaaactgaatatggtaaagaaatcaaagaaaaatatggtttgacagaaatggaagtgactgacgaagtattccgttctaaatatgctcgccaatttgaagaagcagaaaatcgtatgcactctatcaaagcaatcatggctgcaactttgggtaatttatttatcccagcagttcctgaagattttaaataa
>L0141|5.331223055482758
ttgaaaattacagccttagaaggacaaaaaatctcagaactttcaatgattgaagttgctcatgctttattggagcaaaatggcaaagaaatgcaattctctgaaatcatcagagcgattcaagattatttggaaaaatcagatgatgaaattaaagctagtatttctcgtttttatacagaaatcaatacagacggaagtttcattccattaggaaataatatctgggcactccgttcatggtacgccattgatgagattgacgaagaagttatcgctcttgatgaaattgaagacgaagaagaagaaaaaccagctaagaaacgcaaaaaagtcaatgcttttggtatcgaagacgaaatcgatccagaagatgaagaaggcacaaaagaaacaactgaagaagacatgtcatacgatactcaagcagaagacgaagataaagatgacgtcgctgcttatgacgctgaacttgcagaagttgaacttgataatgtagatgaagaagttgacatcgacgttgaagacgatgaagatgattcagacgatactgatgaagactaa
>L174788|5.305387808081682
atgtcattcattaaatcattagaaaaccgtcgcacaatctacgctcttggaagaaacgttcaagatgaagaaaaagtgattgaaacaattaaagaagctgtacgtttttcaccaacagctttcaattcacaaactggacgtcttttgattctcacaggtgatgcccaagataaactttgggatgaaattgttgccccagaacttaaagcagccatggaagcacaaggtgttcctgaatcagcttgggataacacacgtgcaaaacttgatggatttaaagctgcttttggtacaattcttttctttgaagaccaagcagttgttaaaaatcttcaagaacaatttgctctttatgcagataacttcccagtttggtcagaacaaggttcaggaattatttctgtaaatgtatggactgctcttgctgaacttggtttaggcgctaacttgcaacactacaatccattgattgacgaagctgttgctaaagaatggaatcttccagaaagctggaaacttcgtggacaacttgtatttggttcaatcgaagcacctgctggcgaaaaaactttcatggatgatgcagaccgtttcatcgttgctaaataa
>L0009|5.266370120483565
atggcaatcgtttcagcagaaaaattcgtacaagccgctcgtgataacggatacgctatcggtggtttcaacacaaacaaccttgaatggactcaagctatcttgcgtgcagcagaagctaaaaagactccagtattgatccaaacttctatgggtgcggctaaatacatgggtggttacaaaatgtgtaaactcctcattgaaactcttgtagaatcaatgggaatcacagttccagttgctattcaccttgaccacggtcattttgatgatgctttggaatgtatcgaagttggttactcatcattgatgtttgatggttcacatcttccaatcgaagaaaaccttaaacttgctgaagaagtaatcgctaaagctcatgctaaaggcatctcagttgaatgtgaagttggttcaattggtggtgaagaagacggtatcgttggtgaaggtgaacttgctcctatcgatgatgcagttgcaatggctaaacttggtgttgacttccttgcagcaggtatcggtaacattcacggtccttacccagaaaactggaaaggtcttcacatcgatcaccttgaaaaattgaacaaagcacttgttgaagctatgggacacaatgtgccaatcgtacttcacggtggttctggtatccctgatgatcaaatcagagaagctatcgctaatggtgtagctaaagttaacgttaatactgaatgccaacttgctttcgcagctgctactcgtaaattcgttaatgaatttgatgctaatgaagcagaatacatgaagaaaaaacttttcgacccacgtaaattcttgaaacctggtttcgatgcaattactgcgtctgttgaagaacgtatcgatgtattcggttcagctaacaaagcttaa
>L0409|5.242475626321695
atgatgaaaactacattcatggctaacgctcaaaacgttgaccgtaaatggtacgtcgtcgatgcaactgatgttcctcttggacgtctttctgcagttgtcgcaagcgtacttcgtggaaaaaacaaaccaacatacacaccacatactgatacaggtgatttcgtaatcgttgttaacgctgaaaaaatcaaattgactggtaaaaaagcaactgataaagtatattactcacactcacttcacccaggtggattgaaatcagttactgctggtgaactccgtgaaaaaaatgctgtacgtttgattgaaaaatcagtaaaaggtatgctcccacacaacacacttggacgtgctcaaggcatgaaacttaaagtgtttgttggcgcagaacacacacatacagctcaaaaacctgaagtccttgacatcacaggtttgatttaa
>L0406|5.2138121164288265
atgaaagttgtattcttagaagacgttaaaggacaaggaaaaaaaggtcaaattaaagaagtcccaacaggttatgctcaaaactttttaattaagaaaaatttggcaaaagttgctacagcagctgctctttctgaagtgaaaggtcaagccaaagctaaggaaaaagaagaagcagaacttttagcagaagcaaaagcccttaaagaagttcttgaaaaagaagacactgttgttgaaatcaaaatgaaagttggacaaacaggtcacacttttggtgctgtagataaagcagatatcgcaaaagcccttaaaagtcaatttaatctcaagttagataaacgcaaaattcaattgattaacaaaattcaagctttgggaacaaaagatgtaccagttaaacttcaccgtgatgtgacagccgtggttaaagtcaaaattagcgaggcctaa
>L18872|5.206965266630753
atggcagataaagttattgcacttgcatgtgcagccggtatgtcaacatcacttttggtatcaaaaatgcaaaaagcagcagcagataacgggaaagattacgaaattttcgcaaaatcaacagcggatattgataacatgcttgccggaacaggctcaccaaaacctgacgttcttcttttaggcccacaagttgccttcatgaaaggtgaagttgctaaaaaagctgaaatcgctggtgtgccaatggacgttatcaaaatgcaagattatggaatgatgcgcggagataaagttcttgcagcagctgaaaacttgatgaattaa
>L0424|5.197040576128768
atggctcaaattaaaattacattggtaaactcaccaatcggccgtatccctgctcaacgcaaaactgttaaagcactcggtcttggtaaactcaacagctcagtagtaaaagaaggttcacctgctattcttggtatggtaaactctatttctcacttggtaaaagttgaagaagcataa
>L114363|5.18409757354896
atggctgataaattaaaatttgaaatcattgaagaattgattgttctctctgaaaatgcaaaaggttggcgtaaagaattaaatcgtgtttcttggaatgatgccgaacctaaatatgacattcgtacttggtcacctgaccatgaaaaaatgggtaaaggaattactttatctgaagaagaatttggtgttctcttaaaagaattaggaaataaataa
>L107870|5.1444120287393895
atgaaaaaaacaaaagtgatttcacttcttgcagtttcagtactctcagtttctttacttgccgcttgtggaagtaataactcttcaagtagctctgataaaaaaacagaacaatcatcaaaagcagaagtttttgctggtgcaactcaaggaacaaacaacttctctgatttgcaaaaaggctttgctaaaaacggagcttggttgaatgcaactaaaggtgatatggatgcttctgggaaaactttgactgttgaaggtcttttcttaggtgacggacaagtcgctcgtaaattggcaatctacaatcaagatagcagccacaaaattactgaccgttatactttgacagttgataaaattgaagtgaaatctcctggtttctatatttcaaatggtactgttaaagggaatgttgatgtatttgcaactggcttccacggacaaactggtacaggtgttgaaggacaagcaacaattgatggtaacttgacttttgctagccaagaccttcttgatgcttacaataaattaccagatgctcaaaaagttaaagtaactggtacaacttcagttgttaaaggtgatgttgtttcattcaaacctggtggaattacagctggcgctcacggaaatgtaacttattcatttgaaggaaatggtacagatacagaaactggggcaacaactggtactgctgatgtttcagtattgaaaaaagcactcggtaaaaatggtgcttggcttgtagctactaacgctgatgttgatgcttcaggtaaagaccttacaattgatggtactttcctcaatgaaaaatcagctgttcaacgtacacttgcaatgattaaacaaaatgatcaacaccaagtcactaaatcttatactttgacagttaaacgcttgattgttaactcacctgctttcgatcttgaaggtggtaatatcaaaggtgacgtttatgtcggtaaagatgcttcaattatggcacgcgacatgaaagggactgatggtcaatcaatccaatctgaaatcactggaaatctttactttgcaactcaagaacaacttgatacttacaaagctcttccagctgcaaaccaatttaaagtctctggcgaagttgctgtaaaagccgctaactaa
>L0012|5.124575386902649
atggctcatattaaatttgactattcaaaactcactccatttgtagctgaaaatgaattagacgaaatccaatggcaaatcgacggggcagctaaattgctccacgaaggaaaaggtgctgggagcgattatatcggatggcttgaccttcctgaagattacgacaaagaagaatttgctcgtattcaaaaagcagctaaaaaaattcaatctgattcagaagttcttattgttatcggtatcggtggttcatacctcggtgcacgtgcagcaattgactttttgagcaacagctttgttaacttgcaaactgccgaagaacgtaaagcaccacgtattctttatgctggtaactcaatttcttcatcatacttggctgaccttgtagattacgttgctgacaaagatttctctgtaaatgtaatctctaaatcaggtacaacaacagaaccagcgattgctttccgtgtcttcgaagaaatgttagttaaaaaatacggtcgtgaagaagcaaacaaacgtatttacgcaacaactgataaagaaaaaggtgctgtaaaagttaatgctgacgcaaacaactgggaaactttcgttgttccagattcagttggtggacgcttctcagtattgacagctgttggacttttgccaattgcagcttcaggtgctgatatcacagctttgatggaaggtgctaacgctgcgcgtaaagaatacacttctacaaatgttcatgaaaatgatgcttacgcctatgctgcacttcgcaatatcctttaccgtaaaggtaaattctcagaaatcttgatcaattacgaaccaagccttcagtatttctcagaatggtggaaacaattggctggtgaatcagaagggaaagaccaaaaaggaatttacccaacttcagctaacttctcaacagaccttcactcattaggacaatggattcaagaaggaacacgtactgtttttgaaacagcaatccgtattgaaaaaccacgtaaaaacatcaacattccagaacttgacgctgaccttgatggacttggatacttgcaaggtaaagatgttgatttcgttaacaaaaaagcagctgacggcgtgcttcttgctcacactgacggaaatgttccaaacatgatcgtgacattgcctgaacaagacgaattcacacttggatatgcaatttacttctttgaacttgctatcggtgtttctggttacttgaacggaattaacccattcaaccaaccaggtgttgaagcttacaagaaaaatatgttcgctcttcttggtaaaccaggatttgaagaactcagcaaagaattgaatgaccgcctttaa
>L120628|5.121475569269645
atgacaactatgcttaaaggtatcgccgcatcatcaggtgtagcagtagctaaggcatacttgcttgtccaaccagatttgtctttcgaaacaaagacaattgctgatacagctaatgaagaagctcgccttgatgcagcacttgctacatctcaaagcgagcttcaacttattaaggacaaagcagtaacaacccttggtgaagaagcagcatctgtatttgacgctcatatgatggtcctcgctgacccagatatgactgctcaaattaaagcagtaatcaacgacaaaaaagttaacgctgaatcagccctcaaagaagtaactgatatgtttatcggtatctttgaaggaatgactgataatgcttatatgcaagaacgtgcagctgacattaaagacgttacaaaacgtgttttggctcaccttcttggtgttaaattgccaagtccagcgcttatcgatgaagaagtaatcatcgtagcagaagacttgacaccatctgatacagctcaattggacaagaaattcgttaaagcctttgttactaacattggtggacgtacttctcactctgcaattatggctcgtactttggaaattcctgctgttcttggaacaaataatattactgaacttgtttctgaaggtcaacttttggctgtttcaggattgactggtgaagtaattcttgatccatctactgaacaacaaagcgaattccacaaagctggtgaagcttatgctgctcaaaaagcagaatgggctgctcttaaagacgctgaaactgttacagctgatggacgtcattatgagcttgctgctaatatcggaacacctaaagacgttgaaggtgttaacgataacggtgctgaagcaattggtctttatcgtacagaattcttgtacatggatgcacaagatttccctacagaagatgaccaatacgaagcatataaagctgtacttgaaggaatgaacggtaaaccagttgttgtccgtacaatggacatcggtggtgacaaaacattgccttactttgaccttcctaaagaaatgaacccattcctcggatggcgtgcacttcgtatcagcctttcaacagctggtgacggaatgttccgtacacaattgcgtgcactcttgcgtgcttctgtacacggacaacttcgtatcatgttcccaatggttgctctcgtaactgagttccgtgcagctaagaagatttatgacgaagaaaaagcaaaattgattgctgaaggtgttccagttgcagatggtatcgaagtaggtatcatgattgaaattccagcagcagcaatgcttgcagaccaatttgctaaggaagttgatttcttctcaattggtacaaacgatctcatccaatatacaatggctgcggaccgtatgaatgaacaagtttcttacctttaccaaccttacaatccatcaatccttcgtttgattaacaatgtaatcaaagcagctcacgctgaaggtaaatgggctggtatgtgtggtgaaatggccggcgaccaaactgctgtaccattgcttatgggtatggggcttgacgaattctctatgtcagcaacatcagtactccaaactcgttcacttatgaaacgtttggattctaagaaaatggaagaattgtctagcaaagctttgagcgaatgtgcaacaatggaagaagttattgccctcgttgaagaatacactaaataa
>L0370|5.121274970811215
atgataaaattgactaaattacgcgaagatattagaaacgtcgctgttattgcccacgttgaccatggtaaaactacattggttgacgaactcttaaaacaatctcaaacgttggatgctcgtaaagaattagctgaacgtgcgatggactcaaatgcacttgagcaagaacgtgggattactatccttgccaaaaatacagcagttgaatataacggaactcgtatcaacatcttggacacaccaggtcacgcggacttcggtggagaagttgaacgtattatgaaaatggttgatggggttgtcctcgttgtcgatgcttatgaaggaacaatgcctcaaacacgttttgttttgaaaaaagctttggaacaaaacttgactccaatcgttgttgttaataagattgacaaaccatctgctcgtccagctgaagttgttgatgaagttcttgaacttttcatcgaacttggtgctgatgacgaacaattggatttcccagttgtttatgcttcagcaatcaatggttcttcatcaatgtctgataatccagctgatcaagaacacacaatggcaaatatttttgatacaatcatcgaccatatccctggcccagttgataactctgatgaacctttacaattccaagtttcacttttggactacaatgactatgttggacgtattggtattggacgtgttttccgtggaacaatcaaagttggggacagcgttactttgtctaaacttgatggttcaactaaaaacttccgcgttactaaactttttggtttcttcggtcttgaccgtcaagaaatccaagaagcaaaagctggtgatttgattgctttgtctggtatggaagatatcttcgttggggaaactgttacaccttcagaccacgttgaaccattgccaatcttgcacattgacgaacctactttgcaaatgactttccttgctaacaattcacctttcgctggtcgcgaaggaaaatgggtaacatcacgtaaagttgaagaacgtttggtttctgaattgcaaactgacgtttcacttcgtgttgaaaacactgaatctcctgataaatgggttgtttctggtcgtggtgaattgcacttgtcaattcttattgaaacaatgcgccgtgaaggatatgaacttcaagtttcacgtcctgaagttatcatcaaagaaattgatggtgttgcttgcgaaccatttgaacgtgttcaaatcgacactcctgaagaataccaaggttcaatcatccaagcgctctctgaacgtaaaggtgatatgcttgatatgcaaatcactggtaacggtcaagcgcgtttgattttccttgttcctgcacgtggtttgattggattcacaacagaattcatgtcaatgactcgtggatacggaattatgaaccatactttcgatcaatatcttccagctgttaagggagaaatcggtggacgtcaccgtggttctttgatttctatggattcaggtcaagttacttcttacgcaatgggttacgttcaagaacgtggacaactttttgttgatgcaggtactgaagtttatggtgggatgattgttggtgaacacagtcgtgataatgatttgactgtaaatatcactaaaatgaaacaacaaacaaacgttcgttcttcaaataaagactctacatctgttttgaacacaccaaaaattctttcacttgaagaatctttggaattccttggagatgatgattacttggaagtaactccagaatcaatccgcttgcgtaaacaaattttggataaagcaatgcgtgaaaaatcaactaagaagaaaaaataa
>L35545|5.063587503987695
atgacttacgaacaaaattttttaaaagattttcaagaatgggtggaccaacaagttcaaatttctgaacttgccatgaaagcagctgaaaaaattgccacagaagacggtaaaaaagaagcgaaagaagctgctattcgctatgaaagtcgtttagacgcttaccaatttttgcaaggaaaatttgaaaactacaaaaatggtaaagatttccatgacgttccagattttggaacaaaaacattttaa
>L133770|5.042767913293091
atgaaacgtacttaccaaccacacaaaaaatctcgtaagactactcacggattccgtagccgtatggcaactaaaaacggacgtcgtgtccttgcagctcgtcgtcgtaaaggacgtgcttcacttacagtttaa
>L0388|5.020298439318988
atggcaaaaattacacgtaaacgtcgtgttaaaaagaatattgaatctggaattgttcatatccaatcaacattcaacaacacaatcgttatgatcacagacgttcatggtaacgcccttgcttggtcatcagctggtgcacttggatttaaaggttctaaaaaatctacacctttcgccgctcaaatggcttcagaagctgctgctaaagctgctcaagagcaaggtttgaaaactgtatctgttacagttaaaggtcctggttcaggtcgcgaatcagctatccgcgcactcgctgcagctggtcttaatgtaacatctatcagtgatgtgactcctgtacctcacaatggtgcacgtcctccaaaacgtcgtcgtgtataa
>L31280|5.002315205280687
atgggacgtaaatgggccaatattgttgctaaaaaaaccgctaaagacggtgcaacttctaaagtatatgcaaaattcggtgttgaaatctatgccgctgctaaacaaggtgaaccagatccagaatcaaattcatcattaaaattcgttattgaacgtgccaaacaagcgcaagttccaaaacacgttattgataaagcaatcgataaagccaaaggtggtggtgatgaaactttcgttcaaggacgttatgaaggatttggaccaaatggttcaatggttatcgccgaaactttgacttcaaatgttaaccgtacaatcgctaatgtccgtactactttccacaaaaatggtgggaatatcggagcagccggtgctgtcagctatatgtttgacaatacaggggtgattgtttttgaaggaactgaccctgaccatatctttgaaattttgcttgatgctgaagttgatgttcgtgatgtgaccgaagaagaaggaaatattgttgtttatacagaaccaacagaccttcataaaggaattgcagcacttaaagaagctggaattactgagttctcaacaacagaattagaaatgattcctcaatcagaagttgaactttcacctgaagatttagaaatctttgaaggactcattgatgctcttgaagatgacgatgacgtccaaaaagtttatcataacgttgcaaatctctaa
>L0380|4.981957728659533
gtgggtcaaaaagtacatccaataggaatgcgtgttggcgttattcgcgattgggatgccaaatggtatgctgaaaaagaatattcggattaccttcacgaagacttggcaattcgtcaacttatccaaactaaacttgctgatgcttcagtatcattgattgaaactgaacgtgcaattaacaaagttatcgtaactttgcacactgctaaaccaggtatggttatcggtaaatcaggagctaacgttgatgcactccgtgcagaactcaacaaacttactggtaaacaagttcacatcaacatcgttgaaatcaaaaaacctgatttggacgctcatcttgttggtgaaggaattgctaaacaacttgaagcacgtattgctttccgtcgtgctcaaaaacaagcaatccaacgtgcaatgcgcgctggtgcaaaagggatcaaaactcaagtttctggtcgtttgaatggtgctgatattgcccgtgctgaaggatattcagaaggtacagttccactccacacactccgtgcggacatcgactacgcttgggaagaagcagacacaacttatggtaaactcggcgttaaagtttggatctaccgtggtgaagttctccctactaaaaaatctgtgaaaggagaaaaataa
>L0430|4.9319416890554875
atgccaaaacaaaaaactcaccgcgcatctgctaaacgtttcaaacgtacaggtaacggcggtcttaaacgcttccgtgcttacacttctcaccgtttccacggtaaaactgtaaaacaacgtcgtcaacttcgtaaatcttctatggtttctaaaggggacttcaaacgtatccgtcgtatggttgcgacaatgcgttaa
>L0425|4.926918713338604
atgaaacaaaatatccatccaaattaccaaccagtagtcttcatggacactacaactggtttcaaatttttgactggttcaactaaaggttctaaagaaactgttgaatgggaagacggaaacacttatccattgatccgtgttgaaatctcttcagattcacatccattctatacaggtcgtcaaaaattccaagcagcggacggacgtatcgctcgtttcgaaaagaaatacggcaaacaataa
>L0395|4.921180371499698
atggcacaacaacgtcgtggcggcttcaaacgccgtaaaaaagttgacttcatcgctgcaaacaaaatcgaagtcgttgactacaaagacactgaacttttgaaacgtttcatctcagaacgtggtaaaatcttgccacgtcgcgtgactggtacatctgctaaaaaccaacgtaaagtggttaacgcaatcaaacgcgcgcgcgtaatggctttgcttccattcgtagctgaagaccaaaactaa
>L59867|4.912893304814889
atgacaactattgattttaaagccgaagttgaaaagcgtaaagacgctttgatggaagatttatttagccttttgcgcattgattctgcaatggatatggaacatgcagatgctgaaaatccatttggtcctggtccaagaaaagcattggatgcattcttgaagattgctgaacgtgatggttatacaacaaaaaattatgataattatgttggacattttgaatacgaaaatggtgcaagtgatgatgcagaagttcttggaattatcggtcacttagacgttgttcctgcaggttctggttgggattcaaatccatttgaaccagaaattcgtaatggaaatctttatgctcgtggagcatctgatgataaaggtccaactgttgcatgttactatgctcttaaaatcttgaaagaactcaatcttccattaagcaaaaaaatccgttttatcgttggaacaaacgaagaaactggttgggcagatatggattactattttgaacattgtgaattgccattgcctgactttggtttctcacctgatgctgaattcccaattatcaatggtgaaaaaggaaatattacagaatatctccattttgtaggcaaaaatgatggagaagttgttcttcacagctttaaagctggtcttgccgaaaatatggttccagaatctgcaactgcagtaatttcaggtgctaaagatttacaagctgcacttgaaaaattcgtagctgaacatgcaagcaaaaatcttcgttttgaccttgaagaaagtgctggaaaagcgacaattacactttatggtaaatcagcacatggtgcgatgccagaaaaaggtgtaaatggagcaacttaccttactttattcttgaaccaatttaattttgctgatggtgctgctgctttcattaaagttggagctgaaaaacttcttgaagaccatgaaggtgaaaaattgggaacagcttatgttgatgaattaatgggtaatacttcaatgaacgctggtgtttggtcatttgatgagaattctgaaggtaaaatcgcgcttaacttccgtttcccacaaggaaatagtccagaacgtatgcaagaaattcttgctaaacttgatggtgttgttgaagttgaactttcaaaacatcttcatgttccacattatgttccaatgtcagacccacttgtatcaacattgattgatgtttatgaaaaacacacaggcctcaaaggttatgaaacaatcattggtggtggaacttttggtcgtcttttagaacgtggtgttgcttatggtgcgatgtttgaaggggaacctgattcaatgcaccaagctaatgaaatgaaacctgtcgaaaatatttataaagctgcagtaatttatgctgaagcaatttatgaacttacaaagtaa
>L62663|4.911083486020878
atgtctgataaaatacttgtttttggtcatcaaaaacctgatactgacgctatcggctcatcatatggattttcatatttgagcaaccaccgtccaaatggtgcccttaacactgaagtagttgcccttggaactccaaatgaagaaacacaattcgtattggactactttggcgtgaaagctccacgtgtagtaaaatcagcaaaagaagagggtgtggatacagtaattttgactgaccacaatgagttccaacaatcaatctctgatattgaagacttaacaatttatggtgtagttgaccatcaccgtgtggctaactttaatacagcagctcctttgtttatgactgttgaacctgttggttctgcgtcatcaattgtttaccgtaaattccttgaagcaaatgttgaaatccctaaagaagttgctggacttttactttcaggtttgatttcagatactttgcttttgaaatctccaacgactcatgtaacagaccataaagttgctaaagaacttgctgaaattgctggtgttaaccttgaagaatatggacttgcaatgctcaaagctggaacaaatttatctactaaaacagcagaagaattgattgatattgatgcaaaaacttttgaattgaatggttcaaatgttcgtattgcacaagttaatacagttgatattccagaagttttagaacgtctttcagatattaaagcagctattaatgcttcaatgacagcaaatggatacgatgactttgtctttatgattactgacattgttaactcaaactctgaaatcattgctttgggtgcacatccagaaaaatcagaagcagctttcaactttacacttgcagatgaccacgccttccttgctggtgctgtttcacgtaaaaaacaagttgttccacaattgactgaaagcttcaataaataa
>L177031|4.911060677994462
atgactaaagtacgtgtttacgtggcttacaaagcctcaattcttgaccctcaagcccaagcgattaaagcggcaactcataaaatgggttatcaagaagttacagaattaaatgttggaaaatttttcgattttgaatttgatgcagaagctgagattgctcgcgcaaaagcaattgaaattgccaatgaattgttggcaaatccaaatatggaaacttataaagttgaaattttgaatgaacaaagcgaaggagctaattaa
>L0208|4.910019614567694
atggaattttcatttgatacagacttaacttctggtgctgtaattaaagttatcggtgttggtggcggtggtggtaatgctatcaaccgtatgattgaagaaggtgtttctggcgttgaatttatcgccgctaatactgatgtacaagcattgcgtagctcaaaagcagatacagttattcaacttgggccaaaattgactcgcggtttgggtgctggtgcgcaacctgaagttggtaagcgcgcagctgaagaatcagctgaaacagtatcacaagcccttgaaggctcagatatgattttcatcactgccggtatgggtggtggaactggtacaggtgctgcaccagttatcgcacaaattgctaaagagcttggcgctttgactgtgggtgttgttactcgtccatttggttttgaaggatcaaaacgttcatactttgcaactgaaggaattgaagctcttcgtgcaaatgttgatacacttctcattatttcaaacaataacttgcttgaaattgttgataagaaaactcctttaactgaagctttgcgtgaagctgataatgttttacgtcaaggtgttcaaggggtaactgacttgattactaacccaggaatgattaaccttgactttgccgatgttaaaacagtaatggaaaacaaaggtgatgcccttatgggtatcggtgttgcgactggtgaagaacgcgtgattgaagcaactcgtaaagcaatttactcaccacttcttgaaactacaatcgaaggcgcagaaaatgttcttttgaatgttactggtggtatggatatgagtttgattgaagcacaagatgcttcagaaattgttatccaagcagctggtaatgatgttaatattatgttgggtacagcgattgaccctaaccttaaagacgaaatccgtgtaacagttgttgcaactggtgttgctaaggaagatgctgacgaagctttgggtttgcaacctgaaccacgtcgtcaacctaacttgactcacaattctaatatgcaacatgctcaaacaagccgtccaatgcaaagtcaacaacaaacgcaagcggctccgcaagggcaaaatcaatcttctgcatttggagattgggatattcgtcgtgaaacttcaacacgtcaaaacgtaagtaacacacgtgatacttcttcagtaacaagtttcggcggagttccaacaacagatgaagaccttgacacaccaccattcttccgtaaaaactaa
>L191704|4.907746778913369
atgaaatcacatttgttagcaattatgaatcgcttaaaccgtttggttgaaggtggtgacccaaaagaaacttataattttgaacgtgaaggcgaagtaatgcttactgtaagttacagtccagaagatgaagcttttgctttgcgttatcctaaacaaaaagatgcttcattgttcgatgatatcgaccttgttgccattgaaatttatgatatgatttattaa
>L0382|4.905108480446176
atggcagaaaacagaagaaatgatcgcgaacaaagcgaatttgaagaacgcgtagtttcaattaaccgcgttactaaagttgttaaaggtggacgtcgtcttcgctttgcagcacttgttgttgttggtgaccgtaacggtcgcgtaggtttcggtactggtaaagctcaagaagttcctgaagctatccgtaaagcaatcgaagcagctaagaaaaaccttattacagttcctatggtaggtactacacttcctcacgaagcacttggtgtcttcggtggtggtaaaatcctccttaaaccagctgtagaaggtgctggagttgccgcaggtggtgccgttcgtgccgtcctcgaactcgctggtgttgctgacgtaacatcaaaatcacttggttcaaacacaccaatcaacgttgttcgtgcaactgttgatggattgaatcaattgaaacgtgctgaagaagttgctgcattacgcggtaaatctgtatcagatttcgcctaa
>L0418|4.902880645274436
atggcagaaattacttcagctaaagcaactgcaaaaacagttcgcgtttcacctcgtaagactcgtcttgttatcgatcttatccgcgggaaacgtgttgcagatgcaattgcaatcttgaaatttacaccgactaaagctgctgtagaagttgaaaacgtacttaatagtgctatcgctaatgcagaaaataactttggtcttgaaaaagctaacttggtagtaagcgaaacatttattaatgaaggtccaacaatgaaacgtttccgtccacgtgccaaaggttcagcttcaccaattaacaaacgcacagctcacatcactgtagttgtagctgagaaagaataa
>L0410|4.883845576505967
atgattcaaacagaatctcgtttgaaagttgcagataactcaggtgctaaagaacttttgactatccgtgttctcggtggttcatcacgtaagtttgctggtatcggtgatatcgttgtagctacagttaaatcagctgcccctggtggagcagttaaaaaaggtgaagttgtgaaagcagtcatcgttcgtactaaatctggtgcgaaacgtcctgacggttcatacatcaaatttgatgaaaatgcagcagtgctcatccgtgacgataaaactcctcgcggaacacgtatctttggcccagttgcccgcgaactccgcgaaggtggctacatgaagatcgtttcacttgctccagaagtactctaa
>L0419|4.882982430624243
atgtcactttatgatatcatccgtaaacctatcattactgaagcttctatggctgcaatggatcaaaagaaatatactttcgaagtagattcacgtgcgcataaacttctcatcaaacaagctgttgaagctgtctttggtgtaaaagttgcctcagtaaatactatcagcgttaaaccaaaatctaaacgagttggtaaatacactggtactaaatcaggctacaaaaaagctatcgttactttgactgaagattctaaaacaatcgaaatcttcggcgaagacgcagaataa
>L90622|4.880494481472811
atgtcaaagaaaaaagatactgaacttgaaattattgatacagctgacggagctgtcattaaaagtggaaaaaaaacaatcgccgaaattaaagaaaaatcaggaaattttgtcattgttttttcaggtaaagaaattgctacagtgacttcttttgaagcagctcttgaagaagcaattatggcttataatctttcgatttaa
>L122849|4.851062500076379
atgatgaatatgcaatcaatgatgaaacaagcacaaaaacttcaaaagcaaatgcaagtttcacaagaagaaattgccaatacaacttttgttggtaaatctgctcaagaccttgtaactgttgaattttcaggtgaccgcactttgaaatctctcgacatcaaacctgatgtgattgaccctgaagatcctgaaactttacaagatatggttactgatgctgttaatgatgcactaagccaaatcgaaaaagttactgaacaaaaacttggaaaattcactaaaggattaccattttaa
>L121483|4.8396438427524835
atgcgtgcacatgaaattttaaacaatccttttttaaataaaggaacagcttttactatgaaagaacgtcaagaattggggttgattggtcttcttccaccaactgttcaaacaattgaggaacaagctgaacaaacttacgaacaatatttgacaaaaccatctgatttagaaaaacgtcatttcttgatggaaatttttaatacaaaccgtactttgttttactacttattcaacaaacatattgtagaatttaatccagttgtttatgatccaacaattgctgatacaattgaaaactacagtcatttgttcgtagatccacaatatgctgcttatcttgatattaaccaccctgaaaacattactgaaacattgaaaaatgcagcaggtgacagagaaattcgtcttattgttgtaactgatgctgaaggaatccttggtattggagactggggaactcaaggtgttgatatctcagttggtaaattaatgatttatacagccgcagcaggtattgatccagcgtctgtacttccagttgttattgatgcaggaacaaatagaaaagaacttttagaagatcatttgtatcttggaaatcatcaagaacgtatttacggtgatcaatactacagtttcgtcgatcaatttgtagaaactgcagaatcaattttccctaaattgtaccttcactgggaagatttcggacgttcaaatgctgcaacaattttaaataactacaaaacaaaaatcccaacatttaatgatgacattcaaggaactggtattgttgttttaggtggtattttcggatcacttgacattacaggtgaaaaattaactgatcaagtatatctttgctatggtggtggttcagccggtgcagggattgctggtcgtgttcatgctgaaatggttagtgaaggtctttctgaagaagaagcttacaaacatttcttcatgattgatcaacaaggtttactttttgatgatatggaagaccttacaccagctcaaaaaccatttgctaaaaaacgtgctgattataaagatgctggagatatgactgaccttcttaacgttgttaagacagtaaaaccaactattttagtaggaacttcaactaatccaggtgcctttacaaaagaagttgttgaagcaatgtgtgctaatacagaacgcccagtaatcttccctatctcaaatccaactaaaaaaatggaaactacagctgaacaagttattgagtggtctgatggaaaagcttttgtcgctactggtgttccttcaggaacaatcagctacaaaggtgttgattatcaaattggtcaagcaaataactcacttatctacccaggtttgggcttaggaatgttggcatctgaagcaaaacttttgacagatgaaatgatcggtgcagctgcacattcattgagcggtttagtagatccaggtaaaccaggtgctcctgttcttcctccatttgaatttgttgctgatgtatcaattaaagttgcagaagcagttgctaagaaagctcaagaacaaggtcttactgaatctaaagaaactgatatggctaaagcagttcgtgatcttaaatggtatccagagtactaa
>L0339|4.794123478616201
atgaaatttagtgaactcggcctgtcagaaggaatcgtaaatacacttacagagattggttatgaacaaccaacaccaatccaagaacaaacaattaaacttgcacttgaagggcgtgacgttctaggtcaagcgcaaacaggaactggtaaaacagcagcatttggtcttccaacaattgaaaaaattgatgcttctaatccagctattcaagcactcgttattgctccaacccgcgaacttgcggttcaaggacaagaagaacttttccgttttggtaaatcaaaagggcttaaagttcgtactgtttttggtggttcaagtattgaaaaacaaattaaaggccttaaagctggtgcacatattgttgtgggaacaccaggacgtttggttgacttgattaaacgtaaagcaattaaattggatcaacttgaaactttgattcttgatgaagctgatgaaatgttgaacatgggattcttggaagacattcatttcatcattgaaaaaacaccagaagctcgtcaaacattgcttttctcagcaacaatgccaaatgacatcaaaaaaattggtgtgaaattcatgaagaatcctgaacacatcaaaattgcagccaaagaaatgactgctgaccgtattgatcaatattttgtaaaaacaaaagaatttgaaaaatttgatgttttgactcgtttgcttgatgttgaacgtccagaacttgcaattgtttttggtcgtacaaaacgtcgtgttgatgaattgattcgtggtcttaaattgcgcggttaccgtgctgaaggaatgcacggagatttggaccaaaataaacgtttggctgttttgcgtgatttcaaagcaggacatattgacgttttggttgcaactgacgttgctgctcgtggactcgacgtgtcaggagttactcacgtttataactacgacattactcaagaccaagaaagctatgttcaccgtatcggtcgtaccggccgtgctggtaaatcaggacgttcagtaacatttgtttcatacaatgaaatgggttatcttcgtgccattgaaaatatgactaaaaagccaatgaaaggcttgaaaccacctacaaaagaagaagcttaccaagcgtcactctcagtagctatggatgatgtccttcgtgatttgtctgatgattcagctaaagcaaaattggctaaatttgacaaacaagcagcgagcctacttgaaaaatttgatgctaaagaattggttgctttacttcttcaaggtcgcgtaaaagaccctgataatcaagaagaagttaagattacagctgaacgtccattgccatataatggtgaaggaaaaggcttcaagaaaaaaggtaaaggtggcggcggacgctacaaaggtcgtggaaatggcgaccgtgatggcaaccgtggcggttaccgtggaaatcgtgatggtaaagatggcgaccgcggtggagatcgcaaacgcaactggaaagaccgtgatgataaccgtggcggttaccgtggaaaacgtgatgaccgtcgttttgacgatcgtaaacaaggagaaaaaactcctcgtaaacgtaccacaggaactgaaaaatcagctggcttcgtaatgcgtagccgtggtgacaaataa
>L198893|4.790829318407342
atgtcaaaagatattaaattttcaagtgatgctagaacagcgatgatgcgtgggattgatattcttgctgatacagtaaaaacaacccttggaccaaaaggtcgcaatgttgttcttgaaaaatcatatggatcacctttaattacaaacgatggtgtaacgattgccaaagagattgaacttgaagatcattttgaaaatatgggagctaaacttgtttcagaagttgcttcaaaaacaaatgatatcgcaggtgacggtacaacaacagcgacagttttgacacaagctatcgttcgtgaaggtttaaaaaatgttaccgcaggtgcaaatccagttggtattcgccgaggaattgaacttgctgctgaaacagctgttgcgtcaattaaagagatggcaattcctgtccacgataaatcagcaattgcgcaagtagctaccgtttcatcacgtagtgaaaaagtgggtgagtatatttctgatgcaatggaacgtgtaggttctgacggagttatcaccattgaagaatcaaaagggatgcaaactgaactcgatgttgttgaaggaatgcaatttgaccgtggatatttgagtcaatatatggtttctaatacagaaaaaatggttgctgaattagataatccttatattcttattaccgacaaaaaaatctcaaacattcaagaaattttaccgctccttgaacaaatcttgaaaacaaatcgtccacttcttattgtagctgatgatgttgatggagaagcattgccaacgcttgttcttaataagattaaaggtgtcttcaatgttgtagctgtaaaagcaccaggatttggtgatcgtcgtaaagctcaattggaagatttggctatcttgacaggtggtacagtaattactgaagaacttggtcttgatcttaaagatgctactcttgaagctttaggacaagcagctaaggcaactgtggataaagaccacacaacaattgttgaaggtgctggttctgctgatgctatttctgatcgtgtagctattattaaagcgcaaattgaaaaaacaacttctgattttgatcgtgaaaaattacaagaacgtcttgcaaaattagctggtggtgttgcagttgttaaagttggtgctgcaactgaaacagagctcaaagcaatgaaactcttgattgaagatgcacttaatgcaacacgtgcagccgttgaggaaggtattgtttctggtggtggtacagcacttgttaatgctattgctgctttggataaactttcagaagaaggagatattcaaacaggtattaacattgttcgccgtgctcttgaagaaccagttcgtcaaattgctgccaatgcaggatatgaaggttcagttatcattgataaacttcgttcagaagaagtaggtacaggattcaatgctgcaactggtcaatgggttaatatgattgaagaaggaattgttgaccctgcaaaagtaactcgttcagctttgcaaaacgcggcttctgttgctggtttaattttgactactgaagcagtagttgctaataagccagaaccagctgctccagctatgcctccaatggaccctagcatgggaatgggtggtatgatgtaa
>L0402|4.765150962363501
atggcaaaagtatcattatttaaacaagatggttcacaagctggtgaagttacacttaacgactcagtatttggtatcgaaccaaacgaatcagtcgtattcgacgttgtaatctcacaacgcgctagccttcgccaaggaacacacgcacacaaaaatcgttctgctgtgtcaggtggtggtaaaaaaccatggcgtcaaaaaggtacaggtcgtgcccgtcaaggttctacccgctctccacaatggcgtggtggtggtactgtcttcggtccaaacccacgtagctacgcttacaaacttccacaaaaagttcgtcaattggcgcttaaatcagtttactcaacaaaagttgctgatggtaaattaatcgctgttgacacacttgactttacagctcctaaaactgctgaatttgcaaaagtaatctcagcactttcaatcgaacgtaaagttcttgtggttcttccaaacgaaggtaacgaatttgcagaactctctgcacgtaatcttgcaaacgtgaaagttacaactgctaattcagcatctgtacttgacatcgtttctgctgacaaactccttgtggttcaatcagcattgacacaaattgaggaggttcttgcataa
>L0394|4.752181808749581
atggaacgcaaacaacgtaaagtttatcaaggccgcgtggtttcagacaaaatggataaaactatcacagttgtcgtagaaactaagcgtaaccaccctgtctatggtaaacgcattaactattctaaaaaatataaagctcacgacgaaaacaactctgcaaaaactggcgacatcgttcgtatcatggaaactcgtcctttgtctaaagacaaacatttccgtcttgtagaaatcgttgaagaagcagttattatctaa
>L0347|4.729372654852522
ttggctgaaatcgaagaacttaatgaccaaatgaaagtccgccgtgaaaaaatggaaaacctgcgcgaagcgggaattgacccatttggacataaatttacacgtacgcacaactcacaagaactacacgaagcttatgacgaaaagacgaaagaagaattgcatgaacttgcgctttcaggaattgtcgctggtcgtttgatgactaaacgtggtaaaggtaaagtcggtttcgcccatcttcaagaccgcgaaggccaaattcaactttatgttcgtaaagatgaagtcggcgaagaaaattatgaaattttcaaaaaagctgacctcggagatttccttggtgttgaaggcgaaatcatgaaaactgacatgggtgaattgtcaattaaagcaaaaaaattgactttcctctcaaaagcgcttcgtcctttgcctgaaaaattccatggtttgactgacactgaaacacgttatcgtaaacgttatttggatttgatttcaaataaagaaagcttcaatcgttttgtcactcgttctaaaattatcagtgaaatccgtcgttatatggatggtcgtggatatcttgaagttgaaactccagtacttaacaatgaagccggtggtgctgctgctcgtccattctacacacatcataacagtcttgatattgatatggcgcttcgtattgcaactgaattacacttgaaacgtttgattgttggtggaatggaaaaagtttatgaacttggccgtgtcttccgtaacgaaggaatggatatgactcataatccagaattcacaacaatggaatcttatgaagcttatgctgattttgaagatatcatggatttgacagaaggaatcttccaacatgttgctaaaacagtggttggtcaagatgttcttgaatacgatggtaaagaaattaatgttggcggaaaattcaaacgtgttcacatggttgatgccatcaaggaagttgctggagttgatttctggcctgagatgacttttgaagaagcaacagctcttgcaaaagaacatgatattcatgttgaaaaacatttcacttctgttggtcatatcattaacgaattctttgaaaaatatgttgaagaaactttgattcaacctactttcgtttttggtcatccaaaagaaatttcaccacttgctaaaatgaatgaaaaagacccacgttttactgaccgttttgaacttttcatcaacggtaaagaatacgccaatgctttcagcgaattgaatgacccaattgaccaattggaacgttttgaagctcaagctaaagctaaagaacttggagatgatgaagcaactggtgtcgattacgattatgttgaagcactcgaacacggtatgccaccaacaggtggactcggtatcgggattgatcgcttagtgatgctctttactggcacaacttcaatccgtgacgttttgcttttcccaactatgaaataa
>L0138|4.683021328305623
atgcgtattggtatcgcatctccacaaaaaattcgttactggtcattcggtgaagttaaaaaaccagaaacaattaactatcgtacacaaaaacctgaacgtgaaggactctttgatgaacgtattttcggtcctcaaaaagactgggaatgtgcttgtggaaaacttaaaggtgttttctacaaaaatcaagtctgtgaactttgtggtgttcaagtaacaactgcaaaatcacgtcgtgaacgtatgggacatattgagcttgctgctccaatttcacacatttggtacttcaaaggaattccatcacgtatgggacttgctcttgatatgagtccacgtgcacttgaagaagtgatttactttgcaagttatgttgtgattgatcctaaagaaactgatcttgagaagaaacaactcttgactgaacgtgaatatcgtgaacaacttttgaaaaatggttttggttcattcgttgcaaaaatgggtgctgaagcgattcaagatttgttgaacgatgttgatattgataaagaagtttctgaactcaaagaagagctcaaaacagttactggacaacgtcgtgtaaaaattattcgtcgtttggacgttttgtcagctttcagaaaatcaggaaatgctttatcttggatggtcttaaacgtattaccagttattccaccagatttgcgtccaatggttcaattggatggtggacgttttgccacatctgacttgaatgacttataccgtcgtgttattaaccgtaataaccgtttgaaacgtttgatggaacttaatgctccaaatattatcgttcaaaatgaaaaacggatgcttcaagaagctgttgatactttgattgacaatggtcgtcgtggtcgtccaatcactggtgctggtaaccgcccattgaaatctctttcacacatgttgaaagggaaacaaggacgtttccgtcaaaacttacttggtaaacgtgttgactattctggacgttcagttatcgctgtaggtccaacactcaaaatgtaccaatgtggtgttccgcgtgaaatggcgattgagttgttcaaaccattcgtaatggctcaacttgttaagaaagaattggctgctaatattcgtgcggctaaacgtaaagttgaacgtcaagattctgatgtttgggatgtacttgaaacagttgttaaagaacaccctgttcttcttaaccgcgcacctacgcttcaccgtttaggtattcaagcttttgaacctgtcttaattgatggtaaagccatccgtcttcacccacttgcttgtgaagcctataacgccgacttcgacggtgaccaaatggccattcacttgccattgtctgaagaagcacaagctgaagcacgtcttttgatgcttgctgctgaacatatcttgaaccctaaagatggtaaaccagttgttacaccatctcaagatatggtccttggtaactactatcttactatggaagaaaaaggtcgtgaaggcgaaggaatgatttttgcaactcctgaagaagttgaaattgcaatgcgtaatggttatgtacatttacatactcgtatcggtatcgcaacaaaatcactcaacaaaccttggacagaaaaccaaaaagataaaatcttggtaactactgttggtaaagttattttcaactcaatcattcctgaaggaatgccttacttgaacgaaccaactgatgttaacttgacaacttcaactgatgaccgtttctttatggatgctggtcaagatatcaaagaagttttggctggaattgatactgttcgtccattcaaaaaaggatatcttggaaatatcatcgctgaagtcttcaaacgttaccgtacaacagctacatctgagtaccttgaccgcttgaaaaaccttggttaccaccaatctactttggctggtttgactgtgggtatcgctgatatccctgttgttgaagataaacataaaatcatcgatgctgcacacaaacgtgtggaacaaatcactaaacaattccgtcgtggtttgattactgatgatgaacgttataacgctgttacaggtgtttggcgtgatgcaaaagaagcccttgaaaaacgattgattgatgaacaggatttgacaaacccaatcgttatgatgatggactctggagcccgtggtaatatctctaacttctctcaacttgctggtatgcgtggtttgatggccgctcctaatggtaaaatcatggaattgcctatcatctcaaacttccgtgagggtctttctgtcttggaaatgttcttctcaactcacggtgcccgtaaagggatgaccgatacggcccttaagacagccgactctggttatcttactcgtcgtttggttgacgttgcccaagatgttattattcgtgaagacgattgtggaactgaccgtggacttgtaatttctgatattgctactggtaaagaaatggttgaaccactctttgaacgtttggtaggtcgttatactcgtaaatcagtgcttcatccagaaactggtgaaatgattattgctgacgacactttgatttctgaagatgttgcccgtaaaattattgatgctggtgttaaagaagtaactatccgttcagtatttacatgtaaaactccacatggtgtatgtaaacattgttatggtatcaacttggcaacaggtgatgctgttgaagttggtgaagctgttggtacaatcgccgctcaatcaatcggtgaacctggtactcaattgacaatgcgtacattccacacgggtggtgttgcgtcaagttcagatatcactcaaggtttgcctcgtgttcaagaaatctttgaagcacgtaaccctaaaggggaagcaatcatcactgaagtaactggtacagttgaatcaatcgttgaagatcctgctacacgtactcgtgaaattactgttaaaggtaaaacagacactcgtagctacactgtaggtatggctgatgtcttgatggttgaagaaggtgaatttattcaccgtggtgcacctttgattcaaggttctatcgaacctaaacacttgcttcaagttcgtgatgccttgtcagttgaaacttacttgctcggtgaagtacaaaaaacttaccgttcacaaggggttgaaattggtgacaaacacatcgaggtaatggttcgccaaatgcttcgtaaagttcgtgtcatggataatggttcaactgatatccttccaggtactttgatggatatttctgactttgaagctttgaatgaaactgcactcttgaatggtgaaatgcctgcaactggtcgtccagtcttgatgggtattactaaagcctctcttgaaacaaattcattcttgtcagctgcatcattccaagaaacaactcgtgtccttactgatgccgcaattcgtggtaaagaagatcacttgcttggtttgaaagaaaatgttattatcggtaagattattcctgctggtacaggtatgttccgttaccgtaacattgaacctttagctgatttaacaaatgctccagaagtagaagaagttgaaacagaaactgtggaaaactaa
>L0401|4.660602345426958
atgtcaaaaggaatcttagggaaaaaagtgggaatgactcaaatcttcacagaaaacggtgaattaattcctgttactgtgatcgaagcgactcctaacacagttcttcaagttaaatctgttgaaacagatggttacgaagcaactcaagttggtttcgatacacttcgtgaagttttgaccaacaaacctgccaaaggtcatgctgctaaagctaatacgactcctaagcgcttcgttcgtgaattcaaaggactcgaaggcgctgaagtaggagcagaaatcactgttgatacatttgcagccggagatgttgttgatgttaccggaacttctaaaggtaaaggtttccaaggcccaatcaaacgtcatggtcaatcacgtggtcctatggcccacggttcacgttaccaccgtcgtcctggttcaatgggtcctgttgcagctaacaaagttccaaaaggtaaaaaacttgctggacgtatgggtaacaaacgcgttactgtacaaaaccttgttatcgcacaagtgcttcctgaaaagaacgttatccttgtaaaaggtaatgtcccaggtgctaagaaatcattgattgttgttaaatcagcaatcaaagctaaataa
>L0387|4.633766925049256
atggcaactaaaaaaattcgcattcgcttaaaagcatacgaacatcgtatccttgatgcagctgcagaaaaaatcgtagaaactgctaaacgtacaaacgcagaagtaagtggtccaattccacttccaactgaccgtagcgtctacactgttatccgcgcgactcacaaatacaaagactcacgcgaacaattcgaaatgcgtacacacaaacgcttgatcgacatcatcgaaccaacacaaaaaactgttgattcacttatgaaactcgatttgccaagtggtgtaaacatcgaaattaaactctaa
>L150515|4.632757850636789
atgcttgatattaaaaaaattcgtgctgattttgacggtgttgctgcaaaattagccactcgtggtgttgaaaaagagaaacttgaaaaacttcatgacttagacattaaacgtcgtgaactcattgtaaaatctgaggctttgaaagctgaacgtaatagtgtttctgatgaaatttctcaagtaaaacgtgcaaaaggcgatgccagcgcacaaattgctgcaatgcaaaaagtttctgctgaaatcaaagccattgatgctgaacttgctgaaatcgaagaaaacttgaatgaaatcattatcatgttgccaaatcttcctcatgaaagtacaccaattggtgctgatgaagatgataatgttgaggttcgtcgtgttggtcaaactccaactttcaattttgaacctaaagctcactgggatttgggtgaagatttaggaattttggattgggaacgtggtggtaaagtcactggttcacgcttccttttttacaaaggtgctggcgcaagacttgaacgtgcactttataacttcatgcttgatgagcacggtaaagaaggttatactgaaatgattactccttatatggttaatcaagagtcaatgtttggaacgggtcaatatcctaaatttaaagaagatacttttgaattgaaagatgaccgtggttttgttttaattccaactgctgaagttcctttgactaactactatcgtggggaaattttggatggcgcagaattgccaatcaaattcacagcaatgagtccttctttccgttctgaagctggttctgctggtcgtgatactcgtggtttgattcgtttgcaccaattccataaagttgaaatggttaaatttgctaaacctgaccaatcttatgatgaacttgaaaaaatgacagcaaacgctgaaaatattctgcaaaaattgggtcttgcataccgtgtcgtggctttgtcaactggtgacatgggattctctgctgctaaaacttatgatttagaagtttggattcctgcacaaaatacttaccgtgaaatttcttcatgttcaaactgtgaagatttccaagcccgtcgtgcccaaattcgttatcgtgacgaagagggtaaagttcaactccttcacactttgaatggttctggacttgctgttggacgtactgtggctgctattcttgaaaattatcaaaatgaagatggctcaatcactgttcctgaagtccttcgtccttatatgggtggacttgaagtaattaaataa
>L161132|4.631632040220995
atgtttttagaaggtaaaaaaattgttatcatgggtgttgctaacaataaatctattgcttggggctgtgctaaagcaatgaaagatcaaggtgcaacattaatttatacttaccaaaatgaacgaatggaaaaacaattagctaaattggctgaaccagaagatttgctcattgaatgtgatgtaacttctgatgaatctattcgccgtgcttttggtacaattgaggcacgtgtcggtaaaattgacggacttgttcatgccattgcttactctaaaaaagaagagcttggtgggaatgttacagatatctctcgcgatggttatgcccttgctcaagatatttcagcttacagcttgcttgctgttgctaaagcagcaaaaccattgcttaaaaaaggttctggtatcgtaactttgacttacatgggttcagttcgtgccattcctaactacaatgttatgggaattgctaaagcagctcttgaatctacagttcgttatcttgctgctgaaatggcacatgtaggtgttcatgtgaacggaatttctgcaggagcaattaaaacacttgcggtttctggagtttcaggttacaaagatttgattaaagaatctgacagccgtacagctgatggtgttggtgtaacaattgatgatgtgggtcaaactgccgctttccttgttagcccacttgcctcaggtgtcattggtgatatcgtttatgttgataaaggtgttcatttaacataa
>L0415|4.602661584808203
atgctgcttaatgatgggcaagaggagaaaaaaatgaaccttatcgaatctatcaacgctgcgcaactccgcactgatattcctgacttccgtcctggtgacactgtacgtgttcacgcaaaagttgtcgaaggaactcgcgaacgtatccaaatgttcgaaggcgttgttatcgctcgtaaaaactcaggaattaacgaaacttacactgttcgtaaaatttcaaacggtgttggtgtagaacgtatcttcccagttcacactccacgtgttgaacaaatcgaagttatccgtcacggtaaagtacgtcgtgcgaaactttactacctccgtgcactcacaggtaaaaaagctcgtatcgctgaacgtcgtcgttaa
>L60596|4.593737608451163
atgaagtacgaaaaactgttaccacgttttcttgaatatgttaaagtaaatacacgttcagatgaaaacagcacaacaacaccttcaactcaagcgctcgtagaatttgcccacaaaatgggtgaagatatgaaagcccttggtctcaaagatgttcattatcttgaatcaaatggttatgttatcggtacaattcctgcaaatacagataaaaaagtgcgcaaaattggacttttagctcacttggatactgctgatttcaacgcagagggtgttaacccacaaattttggaaaattatgatggtgaatctgtgattaaacttggtgatactgagtttacacttgatccaaaagatttcccaaatctaaaaaactacaaagggcaaactttagttcatactgacggaacaactttgcttggttcagatgataaatctggtgtagctgaaatcatgactttagctgactatctattgaatattaatcctgattttgaacacggtgaaattcgtgttggatttggtcctgatgaagaaattggtgtaggtgctgataaatttgacgtagctgactttgatgttgactttgcttacactgtagatggtggaccacttggagaacttcaatatgaaactttctcagcagctggtgcagtgattgagttccaaggtaaaaatgttcacccagggacagcaaaaaatacaatggttaatgcattgcaattagcaattgactaccacaatgcacttccagaatttgatcgtcctgaaaaaaccgaaggccgtgaaggtttcttccatcttttaaaacttgatggtacaccagaagaagcaagagctcaatatatcattcgtgaccatgaagaaggtaaattcaacgaacgtaaagctttgatgcaagagattgcagataaaatgaatgctgaacttggtcaaaaccgtgtgaaaccagttattaaagaccaatactacaacatggctcaaatcattgaaaaagatatgtcaattattgatattgctaaaaaagcaatggaaaatcttgatattgtcccaattattgaaccaattcgtggtggaactgatgggtctaaaatttcatttatgggacttccaacaccaaacctttttgcaggtggtgaaaacatgcacggacgttttgaatttgtttctgtacaaacaatggaaaaagctgtagatactttgcttgaaatcattcgtttgaacaatgaagtagtaaaataa
>L0416|4.587857454014331
atggcacgtgttaaaggtagcgttgcaactcgcaaacgccgtaaacgtattttaaagctcgctaaaggttactacggagctaaacataaactcttcaagactgctaaagagcaagtcatgaattcatactactacgcattccgcgatcgtcgtcaaaagaaacgcgacttccgtaaattatggattgcacgtatcaacgcagctgcacgtatgaatggtctttcatacagcaaattgatgcacggtttgaaattagctgatatcgaagtaaaccgtaaaatgcttgctgacatcgcaatcgctgatgctgctgcatttactgcacttgctgaagaagcaaaaaaagctttggctaaataa
>L0389|4.547944606020254
atgcctacaattaaccaattggtacgcaaaccacgtcgtgctcaagtgactaaatctaaatcaccagcaatgaacgttggctacaacagccgtaaaaaagtacaaactaaacttgcaagcccacaaaaacgtggagtagcaactcgtgttggtactatgactcctaaaaaacctaactcagcgcttcgtaaattcgcgcgtgtacgtctttcaaaccttatggaagtaacagcgtacatcccaggtatcggacacaacctccaagaacacagtgttgtacttcttcgtggtggacgtgtaaaagaccttccaggggtacgttaccatatcgttcgtggtgcacttgatacagcaggtgtcgctgaccgtaaacaaagccgttctaaatacggtgctaaaaaaccaaaagcttaa
>L0400|4.542891267534377
gtgggaattaaagtttacaaacctaccacaaacggtcgccgtaacatgactggtagcgacttcgctgaaatcactacaagtactcctgaaaagagcttgcttgtaagcatgagcaaaacagctggtcgtaataacactggtcgtatcacagttcgtcaccacggtggtggtcacaaacgtaaatatcgtgtaatcgacttcaaacgtacaactgacaacgttgttgctaaagttgctacaattgaatacgatccaaaccgtactgcaaacatcgcattgatcgtttactctaacggtgttaaatcatacatcttggctcctaaaggccttgaagttggaatgacagttgtatctggacctgaagccgacatcaaagttggtaacgcattgccacttgctaacattccagttggtacattgatccacaacattgaattgaaacctggtaaaggcggacaattggttcgttcagctggtgcttcagctcaagtactcggttcagaaggtaaatatacactcgttcgtcttcaatcaggcgaagttcgtatgattctttcaacttgccgtgctacaatcggtgttgtaggtaatgaacaacaaagcttaatcaaccttggtaaagcaggacgtacacgtcacatgggtatccgcccaacagtacgtggttctgtaatgaaccctaacgatcacccacacggtggtggtgaaggtcgtcaaccagttggtcgcaagtctccaatgactccatggggtaaaccagctcttggtctcaagactcgcaacaagaaagcaaaatcaagcaaacttatcgttcgtcgtatcaacgactaa
>L0002|4.541339248577766
atgaaacgcattgcagttttgacttctggtggtgatgccccaggaatgaatgcggctattcgtgcagttgttcgcaaagcaatttctgaaggtatcgaagtttacggtatcaatcacggatatgcgggcatggttgcgggagatattttcccgcttacgtcagcttcagttggtgataaaatcggtcggggtggtacattcttgtattcagcacgctacccagaatttgctcaagtagaaggacaacttgctgggattgagcaacttaaaaaattcggtatcgaaggtgtcgttgtaatcggtggtgatggttcttatcatggagctatgcgtcttacagaacatggtttcccagctgttggacttccaggaacaatcgataacgatatcgtaggaactgattttacaattggatttgatacagctgtttcaacagttgtagatgccttggataaaatccgtgatacttcatcatcacataaccgtactttcgttgtagaagtaatgggacgtaatgctggagatatcgctttgaatgctggtatcgctgctggtgcagatgatatttgtattccagaaaaagaatttaagtttgaaaacgtagttaacaacattaacaaaggctacgaaaaaggtaaaaatcaccacatcatcgttcttgctgaaggtgtaatgactggtgaagaatttgctacaaaacttaaagaagctggttataaaggagaccttcgcgtttctgtccttggacacatccaacgtggtggttcaccaacagctcgtgaccgtgttcttgcttcacgtatgggtgctcgtgccgttgaattgcttcgtgatggaatcggtggcgtagccgttggtatccgtaatgaagaacttgtagaaagtccaattctcggaacagctgaagaaggagcactctttagtttgactactgaaggcggaatcaaagtaaataacccgcataaagctggtcttgaactttaccgtcttaactcagcactcaacaatcttaaccttaactaa
>L57408|4.535549756064805
atgaaaaccgaagttacggaaaatatctttgaacaagcttgggatggttttaaaggaaccaactggcgcgataaagcaagcgttactcgctttgtacaagaaaactacaaaccatatgatggtgatgaaagctttcttgctgggccaacagaacgtacacttaaagtaaagaaaattattgaagatacaaaaaatcactacgaagaagtaggatttcccttcgatactgaccgcgtaacctctattgataaaatccctgctggatatatcgatgctaatgataaagaacttgaactcatctatgggatgcaaaatagcgaacttttccgcttgaatttcatgccaagaggtggacttcgtgttgctgaaaagattttgacagaacacggtctctcagttgacccaggcttgcatgatgttttgtcacaaacaatgacttctgtaaatgatggaatctttcgtgcttatacttcagcaattcgtaaagcacgtcatgctcatactgtaacaggtttgccagatgcttactctcgtggacgtatcattggtgtctatgcacgtcttgccctttacggtgctgattaccttatgaaggaaaaagcaaaagaatgggatgcaatcactgaaattaacgaagaaaacattcgtcttaaagaagaaattaatatgcaataccaagctttgcaagaagttgtaaactttggtgctttatatggtcttgatgtttcacgtccagctatgaacgtaaaagaagcaatccaatgggttaacatcgcttatatggcagtatgtcgtgtcattaatggagctgcaacttcacttggacgtgttccaatcgttcttgatatctttgcagaacgtgaccttgctcgtggaacatttactgaacaagaaattcaagaatttgttgatgatttcgttttgaagcttcgtacaatgaaatttgcgcgtgcagctgcttatgatgaactttattctggtgacccaacattcatcacaacatctatggctggtatgggtaatgacggacgtcaccgtgtcactaaaatggactaccgtttcttgaacacacttgatacaatcggaaatgctccagaaccaaacttgacagtcctttgggattctaaacttccttactcattcaaacgttattcaatgtctatgagccacaagcattcttctattcaatatgaaggtgttgaaacaatggctaaagatggatatggcgaaatgtcatgtatctcttgttgtgtctcaccacttgatccagaaaatgaagaaggacgtcataacctccaatactttggtgcgcgtgtaaacgtcttgaaagcaatgttgactggtttgaacggtggttatgatgacgttcataaagattataaagtattcgacatcgaacctgttcgtgacgaaattcttgactatgatacagttatggaaaactttgacaaatctctcgactggttgactgatacttatgttgatgcaatgaatatcattcattacatgactgataaatataactatgaagcagttcaaatggccttcttgcctactaaagttcgtgctaacatgggatttggtatctgtggattcgcaaatacagttgattcactttcagcaattaaatatgctaaagttaaaacattgcgtgatgaaaatggctatatctacgattacgaagtagaaggtgatttccctcgttatggtgaagatgatgatcgtgctgatgatattgctaaacttgtcatgaaaatgtaccatgaaaaattagcttcacacaaactttacaaaaatgctgaagctactgtttcacttttgacaattacatctaacgttgcttactctaaacaaactggtaattctccagtacataaaggagtattcctcaatgaagatggtacagtaaataaatctaaacttgaattcttctcaccaggtgctaacccatctaataaagctaagggtggttggttgcaaaatcttcgctcattggctaagttggaattcaaagatgcaaatgatggtatttcattgactactcaagtttcacctcgtgcacttggtaaaactcgtgatgaacaagtggataacttggttcaaattcttgatggatacttcacaccaggtgctttgattaatggtactgaatttgcaggtcaacacgttaacttgaacgtaatggaccttaaagatgtttacgataaaatcatgcgtggtgaagatgttatcgttcgtatctctggttactgtgtcaatactaaatacctcacaccagaacaaaaacaagaattaactgaacgtgtcttccatgaagttctttcaaacgatgatgaagaagtaatgcatacttcaaacatctaa
>L0372|4.511884477915367
ttgtctgataaaaaacgtataaaccaaattgctaaggaaactggattaacaaatgctgaacttgtttcggcagcacaaactctcggttttgaagtgaaatcacattcaagttctgtaacagcagaacaagcagaaaaaatcattcaaagtgcaaaaacaggcactgaccaaactgctaaagttgctgaaaaacctgttaaaaaaagtcaaccaaaagctgctgagtcagcaaagaaaaacaaggaagaccatccacgcacttttgctggaaaagcagttgttgaggacccagcaattttagcaagaattaaagctaaagaagaagctgaaaaagcagcaaaagtagaagttgcatcaactgaacatcctgttgttacagaaaaacctaaagctagtgaaccagttaaaaaagctgaaccaaaagttgaagctaaatctgagccaaaagttgaaaaagtagaaacaaaagataacacagcaacgtcaaaagctgaagtaaaaccagaaaatgttgctgataaaaaagaaccagttgttactgaagaaaagaaaaaatcattgactcaaaaaccaagaattcaaatcaaagttattaaacgtgccgaagatatcaaaaaagaacaagcggcagctcgtcctgaaaagaaaaaattcgacaaaaatcgtaatgaccgaaataatcgtagtgataatcgccgtcctaaccaaaatgggaatggtcaaggtggaaaccattatgataagaaccgttcatctggtcaaggacaaaatcaaggtcaaaaacgtgacaaattcgcttcatcaggtagtgcaccagcaacagattcgtttacaccagctacttctggtaaaacaagccgtcgtgaccgtgaccgtaaaaaatctgataacaaccgtgataatacaaaagatggtaaccgtaaaggtggtccacttcgcgtaaatgataatcgtaatcaagttcgtaatgcgcgtaactcaaactggaatcaaaaaggtggtcgtggtcgttaccaaaacaaccaatcttcaagtgttccagcaactcaacgtaaattccatgaattaccagaaagtcttgaatatgaagtaggaatgaatgttcaagatattgctaaatcaatcaaacgcgaaccagctgaaattatcaaaaaactcttcatgatgggaacaatggtcaatcaaaaccaatcacttgatgaagatacaattgagttgattctcatggattatggtgtaacaccagtcaaaaaagttgaagaagacaaatcagatattgaacgtttgtttgttgaagatggctatcttaaagaagaaaacatggttgaacgtccagccgttgtaacaattatgggacacgttgaccatggtaaaacaaccttgcttgaccgtttccgcgaatctcgtgtgactgagggtgaagcaggtggtatcactcaacatattggggcttaccaaatcaaagcaaatggtaagaaaattactttccttgatacaccaggtcacgaagccttcacttctatgcgtgctcgtggtgcttctgtcacagatattacaatccttgtagttgctgctgatgatggtgtaatgccacaaacaattgaagcaatcaatcactctaaagccgctggggtgccaattattgttgcaatcaacaaaattgataaaccaggtgcaaatccacaacgtgttacacaagaattgactgaacatggtgttttcccagtcgcttgggatccagaaaatggttcagaattcgttgaaatttcggctaaatttaaccaaaatcttgatgaattgttagatacagttcttctggtggcagaagtgcaagaacttaaggctgacccaactgttcgtgccattggtactgttgttgaagcccgtcttgaccaaggtaaaggggcaattgcaactctcttggtacaacaaggaacacttcatgttcaagatccaattgttgtcggaaacacatatggtcgtgttcgtacaatgacaaatgacctcggacgtcggattaaagaagctggtccgtcaactccaattgaattaactggtctttctgacgtaccacaagctggtgatcacttcgcagtatttgaagatgaaaaagcagctcgtgcggctggggaagaacgtgctaaacgtgctcaattgatcaaacgtcaaaatacacgccgtgttaacttggacaatctctttgatactcttaaagaaggtcaaactaaatctgttaacattatcatcaaagcggatgttcaaggttctgcagaagcgcttgctgcttcacttcaaaaaattgaagttgaaggtgtgaaagtagatatcgtccattcagctgttggggcaatttcagagtctgatatttcacttgcagcagcatcaaatgcgattatcattggtttcaatgttcgtccaactggtcttgcacgtgaacaagcggctcaagaagaagttgatattcgtttgcacagcatcatttataaagtaattgaagaagttgaaacagcaatgcgtggaatgcttgatcctgagttcaaagaagaaatcattggtgaagcaattgttcgcgaaacgttcaacgtttctaaagttggtacaattgccggatttatggttattcgtggtaaagttgcccgtgatgcttctgtccgtgtcattcgtgaaggtgtcgtgattcatgatggagctattgccagtcttaaacatttcaaagatgacgttaaagaagtcggaaatgctcaagaaggtggtttgatggttgaagacttcaacgatgttgaaattgatgatacatttgaagtttacaaaatggttgaaatcgaacgtaaataa
>L177590|4.502637165560527
atgaaacaaaacattattccaactaaagcccgaaaagtacgtaaagctgttattcctgccgctggtctcggaactcgctttttgccagcaactaaagcgattgccaaagaaatgttgccaatcgtcgacaaacctactattcaatttatcgttgaagaagccttgaaatcaggaatcgaagatattttgattgttactggtaaagcaaaacgtcctattgaagaccattttgactcaaacattgagcttgaacaaaatttgcttgaaaaaggaaaaacagaattacttaaacttgttgaagaaacgacagatattaatcttcactttatccgtcaatctcatccaaaaggattgggacatgccgttcttcaagctaaagcttttgttggaaatgagccttttgtagtcatgcttggcgatgacttgatgaatattactgggaatgaaactcctttaactaaagacctaatcaatgattatgaaaaaactcacgcttcaacaatcgcggttatgaaagttcctcatgatgatgttgataaatatggtgtcattgaccctaacggtgaagtttctaaaggcctttacaatgttgaacgttttgtcgaaaaaccaaatgttgatgaagctccttctgaccttgcaattatcggtcgttacctcttaactcctgaaatttttgatgttttagaaacacaagttcccggtgcaggaaatgaaatccaattgactgatgctatcgaacgtttgaataaaacacaacgcgtttttgctcatgaatttactggaaaacgttatgatgttggtgataaacttggttttgttgaaacaacaattgaatatggtttagaacacccacaaatcggtgcgaatttgaaaaactacatcattgaaaaagcaaaagagctttctcaagatgactcaaaaaatatcactaaaaaataa
>L0367|4.489613038507955
atggcaaacgaaattgttacaacagctcaagaccggatgaaacaatcattaggaagtttacaacgtgatttaggacatatccgagctggtcgtgccaacgcaagtcttcttgaccgtgttcaagttgtttactacggcgcaccaacaccactcaatcaattagcgtcaatcacaattccagaagcgcgcgtattgatggttactccttttgataaatcaatcttgaaagatattgaaaaagcattgtatgaatcagatcttgggattacaccagcaaatgatggttctgtgattcgtttagttatcccaatgttgacagaagaacgccgtcgcgaacttgtcaaagaaatgggtaaatatattgaatcagcaaaagtagcaatccgtaatatccgtcgtgatgcaatggacactgctaagaaatcagaaaaagcaaaagaaatcactgaagatgatcttaaagatcttgaaaacaacattcaaaaagtgactgatgacgcggttaaagaagcagaccgtcttgcatcaattaaagaaaaagaattgttggatatctaa
>L0136|4.453953789248635
atgattgagtttgaaaaaccaaaaattactaaatttgacgaatcagaaaattacggtaaattcgttgttgaaccacttgaacgtggttatggtacaactttaggtaactctctgcgtcgcgtccttttgtcatcacttcctggtgctgctgtgacttcaattcaaattgaaggtgttcaacacgaattcgcaacaatccctggcgtacgtgaagatgtcatccaaatcgttcttgcggttaaaggaattgccatcaaatcatacgtagagtctgaaaaacaaatcgaacttgacgtaactggtcctatggatgttactgctggtgatatcttaactgatagcgacattgaaattgtcaacaaagaccattacttgttctctattgctgaaggtcactcaatgcgtgctgtaatgactgttaaaaaaggatacggctatgttccggatgacgaaaataaagtcgatggagcgccaattggcacaattgctgtagactcaatttacacaccagtaagtaaagtaaattatcaagtagaacctgcccgtgttggtggagattctagctatgataaattaacacttgaaattactacaaacggtactatcgtttctgacgaagctttgtcactctcagctaaaatcttgacagaccacttgaacttgttcgttgatctttcagaagttgcagctgaagccgaaacacttgttgttaaagatgaagttaaaacagaacgtgtgctcgataaaattattgaagaaatggacttctcagttcgtgcttacaatggtttgaaacgcgcaggtattaacactgttgctgatattgttgaaatgagcgaagctgacatgattaaagtcaaaaacctcggtcacaaatcagtagaagaagtcaaagttaaattgactgaattgggactttcccttaaaaaaagaaaataa
>L0386|4.451538535597528
atggcacaagtacaatatgccggcacaggccgtcgtaaaaatgcagtagcacgcgtacgtctcgtacctggtactggtaaaatcacagttaacggacgtgaagtagaaagctacatcccacacgcagacatgcgtctcgttatcaaccaaccatttgcagctacacaaacagaaggtagctacgatacactcgtaaacgtaaatggtggtggtgtatcaggtcaagcaggagctatccgtcacggaatcgctcgtgcattactccaagtagacccagatttccgtagtgctttgaaacgcgctggactccttacacgtgacgcccgtatggttgaacgtaaaaaaccaggtctcaaaaaagcccgtaaagcatcacaattctcaaaacgttaa
>L186107|4.440194222982502
atgtctaaacttcttgttgtaaaaggtcacccacttactgctgattattcactttcactcaaaggtcttgatgctttcgtcaaagcctataaagctgctcatccagaagatgaaattgaagaactagatgttttcagtgctgatattccaactttgaatactgaattggtcagtgcaatgttcgcaggtgagaatgctgaacttacagcttcacaaaaagataaattggctcgttttgctggttttacagaacaatttttgtcagctgataaagtagtcattgctaatccaatgtataacttgatgattcctgctgaacttaaatcttgggttgatacagtcaatgttgccggtaaaacattcaaatatacagccgaaggtcctgttggtttagcaaatggcaaaaaagtcttgcacttacaagctaatggtggagtttatggagcacaagatccagcaacaatttacatgtcagcaatcttcaattttatcggtagcgattttagacaaattgccgttgaaggacatgcttatgatccagaaaaaacagaagaacttctttctgaattcattaataaagtagagttagaagctcaaacattctaa
>L173813|4.430471099394611
atgagcaaagaaatgctgaacgcctttgcaatgttagaagagcaaaaaggaatcaaatctgagattgttattgaagcgattgagcaagctatcacagcagcttacaagcgtcaatatggtcaagcacaaaatgttaaagttatctttgatgaaaagaaaggaaacttcaatgtttattcgactcgtgaagtcgtggatgaagttttcgatagtcgtcttgaaatttcacttgaggatgcgcatgaattaaatcctcactatgaaattggcgacaaaattatgtttgaagaaaaaccaaaagattttgctcgtactgctgctggagctgctaaacaagttatcatgcaaaaaatgcgtgaagaagaacgcacaattatttataacgaatatagccgttacaaagatgaaatcatccaaggaactgttgaaaaagttgatgctcgtgccgtttatgtaaatcttggccgtgttgatgctcttttgactaagaaagaccaaattccacaagaaaacttccatgtgggagaccgtgtaaaagtttatgttactgatgttgtcttgactccaaaaggaactcgtgtcttcatttcacgtactgcgcctgatatgctcaaacgtatgtttgaaaaagaaattcctgaagtttttgatggaactgttgaaatcaaatcaattgctcgtgatgctggagaccgtgctaaagtcatcgttcaaagtcatgatgagaatgttgatgcaattggtacaatggttgggactaaaggttcacgtatccaaggaatcattcgcgaacttgcgggtgaaaaaatggatatcattgaatggtcagaagataaagcgacacttgttgccaatgctttaaaacctgctcgtattgaacaagttttgattactgctgacggttcaagtttagcagttgttgcgcgcgatcaattgtcacttgccattggtaaacgtggtcaaaatgttcgtcttgctgcacacgttacaaacagtaaaattgatattaaagcggctgatgaattcaatctggatgattatgaattcgtgggtgaagatggggaagaaattccaacaactgaagttaacgaaactcttgtagttgaagaagttgttgaaacacctgaagttagcgaaagtgaagaataa
>L84477|4.4070689959578875
atgttagataactataagaaaatccttgttggtattgatggttcggtagaagctactaaagcttttgacaaagcagttgcaacagcacttcgtaacgatgctgaactcgttatcgctaacgtcattgaccttcgtgccttccaatctatctcagcctatgattcagttgttgctgatgatacacacaaaggtgctgaaaacctcattaatgactttgctgacgaagcaaaaaaagctggcgttaaaaaagtcaaaactcgtgttgaatttggttctccaaaagtcatgcttggccaaactcttccaaaagaagaagaaattagcctcattgttcttggagctactggtctttcttacattgaacgtatctttatcggttcagtggcggattacattatcaaaaatgcaccatgcgatgtcctcgtcgttcgtcaataa
>L157316|4.398570006942422
atggaagataataatttagtaagttttgaccaaggttggttcgttattcaaacctatgcagggtatgaacgtaaagttaaagaagatttgcttgagcgtgctgaactttataacatggctgacaaaattttgcgtgtcgaaattccaactgagacaattcgtacagaagttaacggcaaaatgaaagaagttgaagaaaacttattcccaggttatgttttggttgaaatgaatatgactgatgaagcctggtttattgtccgtaatacaccaaatgttactggattcgttggttcacacgggaatagatcaaaacctacaccactttttgaacaagaaattcaagatattttggttggcatgggcaaagttgttcgtgaaattgactttgatgtttttgttggaaaacgtgttcgtattgttgatggtgccttttcaggatttgaagctccaatcacagaaatcaatggcgacaaattgactctgactgttgatatgtttggtcgtgcaactccagttgaattggacatgcaccaaattgaagatattcaagcttaa
>L0046|4.384729448067934
atggcacaagcaaactttggtgttgtcggaatggctgtaatggggaaaaaccttgcactcaacgtagagtcacgtggttataccgttgcaatttacaaccgtacgacttcaaaaactgaagaagtttataaagaacatcaagataagaatcttgttctcactaaaacacttgaagaatttgttggaagtcttgaaaaaccacgtcgtatcatgctcatggttcaagcaggagcagcgacagatgcgacaattaaatcacttttaccactcttggataaaggcgatatcttgattgatggtggaaatactcatttcccagacacaatgcgtcgtaatgctgaacttgcagactcaggtattaacttcatcggtacaggagtttctggtggtgaaaaaggtgcgcttttaggcccatcaatgatgcctggtggtcaaaaagaagcctacgatttggttgcaccaatttttgaacaaatcgcagctaaagctcctcaagatggtaaaccatgtgtggcttacatgggagcaaacggtgctggacattacgttaaaatggttcacaacggaattgagtacggcgatatgcaattgattgctgaatcttatgatttgttgaaacgtgttcttggtcttagcaatgcagaaattcaagccatttttgaagaatggaatgaaggcgaacttgatagctacctcattgaaatcactaaagaagtattgaaacgtaaagatgatgaaggcgaaggctacatcgttgataaaattcttgataaagcaggaaacaaaggaactggtaaatggacttcagagtctgcccttgaccttggtgtaccacttccattgattacagaatcagtatttgctcgttacatttcaacttataaagatgaacgtgttaaagcaagcaaagttttatctggaccagcggttaatttctcaggcgataaaaaagaagtcattgaaaaaatccgcaaagcgctatatttctcaaaaattatgagttatgctcaaggatttgctcaacttcgtaaagcttctgaagaatttgattgggacttgccttacggtacaattgcacaaatttggcgtgctggatgtatcattcgtgcagaattcctccaaaatattactgatgctttcgacaaagatagcgaacttgaaaacctcttgcttgatgactactttgtagacatcacaaaacgttatcaagaagctgttcgtgatgtagtttcacttgctgttcaagcaggaattccaattccaacattcacatcagcaattagctactacgatagctatcgttctgaaaatcttccagctaacttgattcaagcccaacgtgattacttcggtgctcacacttatgaacgtacagacaaagctggaatcttccactacgactggtacacagaagattaa
>L199221|4.359515294193971
atgactgaatttaaaaatatcgttgtgacaggtggagcaggatttatcggctcaaactttgtacactatgtttataacaatcatccagacgtgcatatcacagttttggataaattaacttatgcaggaaatgttaataacattaacatgttatttgacagtggacgtgtcgaacttgttgttggcgacattgcagaccctgaaattgttgatcaagtggcttctaaagcagacgcaattgttcactatgcagctgaaagccataatgataattctttgaaatctcaagatgaatttatccaaacaaactttatcggaacttatactttgattcaagcagctcgtaaatatgatttacgcttccaccatgtttctactgatgaagtttatggtgatttgccttatcgcgaagatttgccaggtcatggcgaaggtgaaggtgaaaaatttactgacaaaacaccttacaatccttcaagcccttactcttcaactaaagcggcttctgatttgattgttcgtgcttgggtccgttcatttggacttaaagcaacaatttcaaactgttcaaataactacggacctttccaacacatcgaaaaatttattcctcgtcaaattactaatattctttcaggaatcaaaccaaaactttacggtgatggtaaaaacgttcgtgactggattcatacagaagaccattcatcaggtgtttggacaattttgactaaaggtcgaatgggcgaaacttatcttatcggtgcagacggtgaaaaaaataacaaagaagttcttgaagatattttgactcgtatgggcaaagataaagacgattatgaccgtgtaactgaccgtgctggccatgaccttcgttacgcgattgataatagtaaattacgtacagaacttggttgggctccaaaacatactgactttgaatctggtttgcaagcgacaatcgactggtatcgtgaaaacgaaaactggtggaaagctgaaaaagaagctgttgaagcaaaatatgctgaaacacaaaaagttttggattaa
>L12227|4.35026343231088
atggcatttacattacctgaacttccatacgcgccaaatgcgcttgaacctttctttgacgaagcaacaatgcgtttgcatcatggaaaacatcatcaaacttatgtgaataatcttaatgcagcaattgaaaaacataatgaacttgatgaccttagccttgaagaattattgacagatttgtcagcaattccagaagacattcgtacagctgttcgtaacaatggtggtggtcatttgaaccatagtcaattctggctttggcttcgtccaaacactgacggttctgaaaaccatgctgacggcgaaattggggatgcaattgcgaaagaatttggtagttttgaaactttcaaaacagaatttaaagctgcagccacaggtcgttttggttcaggatgggcttggttagttgttgatgaagctggaaaattgaaagttgtatcaactgcaaatcaagataatccaatttctgaagggttgacaccagttttaggacttgatgtttgggaacatgcttactatcttaaatatcacaatgtacgtcctgattacattgaagcattctttaaccttgtaaactgggataaagttaacgaactttatgctaaagcaaaataa
>L0349|4.346482884848226
atgaataaaaaaatccgcgtccgttacgcaccatcaccaacaggacttttgcatatcgggaatgctcgtacagccctttttaactatctttttgcccgtcatcacgggggagattttatcatccgtattgaagatacagaccgtgaacgtcacgtagaagatggtgagcgttcacaacttgaaaaccttcgttggttgggaatggattgggatgaaagtcctgaaacacatgaaaactaccgtcaatcagaacgtttgcctttatatcaaaaatatattgaccaattgttgactgaaggaaaagcttattattcttataaaacgccagaagaacttgaagctgaccatgcgaaacaagaagcggcaggaattgctccacactatattaacgaatatgctggcatgagtgatgatgaaaaagcagcttatatcgcggagcgtaaagcgcaaaatattgaaccggttgttcgtatttctgttgatgaaaaagcaatttataaatggaatgatattgttaaaggcgacattgaatttgaaggtaaaaacatcggtggagattgggtaatccaaaaacgtgatggttacccaacttacaattttgctgttgttgttgatgaccatgatatgcaaatctcacatgttatccgtggcgatgaccatattgccaatacaccaaaacaattagttgtttacgatgctttgggttgggaagcaccacaatttggtcacatgactttgattattaattctgaaactgggaaaaaattatcaaaacgtgacacaaatacacttcagtttattgaagactaccgtaaaaaaggttacatgtctgatgccattttcaactttattgcacttttgggctggaatcctggtggagaaaaagaaattttctctcgtgaagaattaattgaactttttgatgaacatcgtttgtctaaatcaccagcagcctttgaccaaaagaaattggactggttggataatgaatacatcaaaaatgctgattttgctaaagtatttgaattgacaaaaccattccttgttgctgctaatcgctttgatgaacgtgctgaggaactggttaaactttatcaaccacaaatgaaatcagcagatgaaattgttgaattaacagaccttttctatggagatttcccagaattgactgatgaagctcgtgaaatgttggctgctgaaacaacaccattagctttgagtactttccgtgcaaaattggctgagcttcctgaaaatgattttacagtggaaaatattttcccactctttaaagcgactcaaaaagaaactggcgtaaaaggtaaaatgctttggatgccaattcgtattgcagcttcaggttcaatgcatggtccagaattaccagaaacaattgcacttcttggaaaagaaaaagtattggctcatttggacgctgctttaaataaataa
>L31473|4.287391465939852
atggcaacaaaaggtttaaaaatggttacacttgctctattggatgataaaggagtgatcgttaaaggagaaactggtttatctaccaatggagtcttcccaattactgatgaaatgttaggtacaaaaactgcaaacatcactaatttatcaagcgctccaacaatgatttatggtaatgatggtcaagtagatgcagatattgcaaaaggtactccttcagtagcctttgcatttaatggtctaccagtagatattaaaaacaaattgcttggtcgtgtaaacgatactaaaggtggttatacacaaggaagtattccaaaagtagcagtcttgattcaaacaactacaatcggtactgcgaagccacaatatgttgcttttgctgctggtaaaatgaacgaaacagcaatgaacttgcaaacaaatactaatgcagttgttcgtgttgatgacgcattgacatttactgcattctctgtaagtcgttggggcggagaagctgtcaaattctttgatggtggagattcaaaatttactgaagacgtgatgatgaaagatgtatttaatggttatgctggagttggagtttaa
>L0096|4.284259661095277
atgcgcgtaaatattacacttgaacataaagaatctggtgaacgtctgtaccttactcaaaagaacaaacgcaacactccagacaaattggaacttaaaaaatactctaaaaaattgcgtaaacacgtaatctttaaagaagttaaataa
>L142332|4.277123113131435
atgactcatacacatgatcacgaacatgaccataatcatgaacctgactatattactttggttgatgaaaatggaaacgaaagcttgttccaaattttgattaccattgatggacaagaagaatttggcaaaaactatgttgttttacaacctactgagtttgaagaagatgaacaaggtcttatcgatgttttggcttactcatttactgagaatgctgacggtactgagggtgatttgcaaccaatccctgaagatgctgaagatgaatgggatatgattgaagaagtcttcaatagctttatggatgaacaagaagattaa
>L6563|4.269793033722827
ttgagttctggtaaaattactcagattatcggtcccgtcgttgacgtggaatttggttctgatgccaaattgcctgagattaacaatgccttgattgtctacaaagatgtcaatggcctaaaaacaaaaattactcttgaagttgctttggaacttggtgatggtgcagttcgtacaatcgctatggaatctactgatggcttgactcgtggacttgaagtccttgatacaggtaaagcagtcagcgttcctgttggggaagccactcttggtcgtgtttttaacgttcttggtgatgttattgacggtggggaagaatttgctgctgatgcagaacgtaatcctatccataaaaaagctccaacatttgacgaattgtcaactgcaaacgaagttctcgtaactgggattaaagttgtcgatttgcttgcaccttaccttaaaggtggtaaagttggacttttcggtggtgccggagttggtaaaaccgtccttattcaagaattgattcacaacatcgcccaagaacacggaggtatttctgtgtttaccggtgttggggaacgtactcgtgaagggaatgacctttactgggaaatgaaagaatcaggcgttattgaaaaaactgccatggtctttggtcaaatgaatgaaccaccaggagcacgtatgcgtgttgcccttactggtttgacaattgctgaatatttccgtgatgttcaaggtcaagacgtactgcttttcattgacaacatcttccgtttcacacaagctggttcagaagtttctgcccttttgggacgtatgccttctgccgttggttaccaaccaacacttgctactgaaatggggcaattgcaagaacgtatcacttctactaagaagggttctgttacatctatccaagcgatttatgtccctgccgatgactatactgacccagcgccagctacagccttcgctcacttggatgcaacaactaacttggaacgtcgtttgacacaaatgggtatttatccagccgttgacccacttgcttcatcatcacgtgcgcttacacctgaaattgttggtgaagaacactatgaagtggcaatggaagttcaacgtgtcctccaacgttataaagaattgcaagatattattgccattcttggtatggatgaattgtctgacgatgaaaaaattctcgttggacgtgcacgtcgtatccaattcttcctttcacaaaacttccacgttgcggaacaatttactggtcaacctggttcatatgtaccaattgacaaaactgttcatgacttcaaagaaattttggaaggtaaatatgacgaagtccctgaagatgctttccgtggtgtaggtccaattgaagatgtactcgaaaaagcaaaatcaatgggttattaa
>L8990|4.247335328660242
ttggcaattaaagctaatgaaatcagctcactgattaaaaaacaaattgaaaatttcacaccagattttgaagttgctgaaactggtgtcgttacctatgttggtgacggtatcgcccgtgcctatggccttgaaaatgcgatgagcggtgagcttgttgagttttcaaatggtgtccttggtatggcgcaaaacttggatgcgacagacgttggtattatcgtacttggtgatttcctctcaattcgtgaaggtgacactgtaaaacgtacaggtaaaatcatggaaatccaagttggtgaagaactcatcggacgtgttgtaaatccacttggacaacctgttgatggacttggagaacttaatactggtaaaactcgtcctgttgaagcaaaagctcctggtgttatgcaacgtaaatcagtctctgaaccattgcaaactggtcttaaagcgattgatgccctcgttccaattggacgcggacaacgtgaattgattatcggagaccgtcaaacaggtaaaacatcagtcgctattgatgcaatcttgaaccaaaagggtcaagatatgatctgtatctacgttgcgattggacaaaaagaatcaactgttcgtacacaagttgaaacgctccgcaaactcggtgcgatggattatacaatcgtcgtaactgcgtcagcttctcaaccttcaccacttctttacatcgctccttatgctggagctgcaatgggtgaagaattcatgtacaacggtaaacacgtcttagttgtttatgatgatttatcaaaacaagcggttgcttatcgtgaactttcactcttgctccgccgtccaccaggtcgtgaagcatacccaggtgacgtattctacttacattcacgtcttttggaacgtgctgccaaattatctgacgatcttggtggtggttcaatgactgcactgccattcattgaaacacaagccggagatatctcagcttatattgcaacaaacgttatctctattactgacggtcaaattttccttgaaaatgacttattctattcaggtgtacgtcctgccatcgatgctggttcttcagtttctcgggttggtggtgctgcacagatcaaagccatgaagaaagttgctggtactttgcgtcttgaccttgcgtcattccgtgaacttgaagcctttactcaatttggttctgatcttgatgaagcgactcaagcaaaattgaatcgtggtcgtcgtaccgttgaagttttgaagcaaccattgcacaaaccattggctgttgaaaaacaagttttaattctttatgcattgactcatggtcatcttgatgatgttccagttgatgacgttcttgattttgaaacaaaaatgttcgatttcttcgatgcaaattatgcagaactcttgaacgtgattactgaaactaaagatttgccagaagaagcaaaactcgacgaagcaattaaagcattcaaaaatacaacgaattattaa
>L0230|4.243506929857774
atggcttactttaacgacatcgcacctatcaaatacgaaggtacaaaaactaaaaatatgtttgcctttcgccattataatccagaagaagtagttgctggtaaaacaatggaagaacaacttcattttgcccttgcattttggcatacaattacaatggatgggtcagacccctttgggggagcaacaatggaacgtccttgggatttggaaggtggttctgaacttgaccgtgctcaccgtcgagtagatgctttctttgaaattgctgaaaaattaggtgttaaatattattgtttccatgatattgatattgcacctactggaaattctttgaaagaattttatgctaatttggacgaaattactgaccaccttcttgaaaaacaaaaagcaacagggattaaattactttggaatacagcaaacatgttttcaaatccccgctatatgaatggtgtttcaacttctaaccgtgctgaagtctttgcttatggtgctgcacaagttaaaaaaggtcttgaactttctaaaaaactcggtggcgaaaattatgtcttctggggtggtcgtgaaggttatgaatcacttttgaacacagataggggtcttgaaatggaccacatggcaaaattcttccatttggcaattgattatgcaaaatcaatcaaccacttgcctattttcttgattgaaccaaaaccaaaagaaccaatgactcaccaatatgattttgacgcagcaacagctcttgctttcttgcaaaaatatgatttggacaaatatttcaaactcaatcttgaaacaaatcatgcttggcttgttggtcacacttttgaacacgaattaaatactgcacgtactttcaatgctttgggttctattgatgccaatcaaggaaattacttgcttggttgggatacagatgaattcccaacacttgttattgatatcacacttgcgatgcaccaaattcttttgaacggtggacttggcaaaggtggaattaactttgatgcgaaagtacgtcgtacaagtttcaaagcagaagatttaattcttgctcatattgcagggatggatacttatgcgcgtgctttgaaaggtgcagcagcaatcattgaagataaattcttgtctgatattgttgacgaacgttatacttcatacaaaaatacagaagttggtcaatccattgaaaatggaacagcaacttttgaaagtcttgccgcatttgcacttgaacatggtgacgatattgaacttgattctaatcacttggaatacatcaaatcagtattgaatgactatcttgtttaa
>L61620|4.235776673513042
atgaaaaaacgtgtaatcgcagttagtgctctcgcacttgcatcagtcgcagtccttgcaggatgccgttcacatgacgcagccggatcaggtaaagcaaaaactgaccttaaagcagcaatcgtcaccgaaatcggtggtgtaaacgaccgttcatttaaccaatccgcttgggaaggtcttcaaagctgggggaaagaaaataacctgaaaaaaggtacaggatacacttatttccaatctaactctgcttcagattatacaactaactataactctgcggaacaacaaggctacaaacttttgtttggtaccggattctctttacaagatgcaacatcagctgcagcaaaaaataatcctaaatctaactttgtaatcgttgactcagtcatcaaagaccaaaaaaatgtggcatcagcaacttttgctgataacgaaagtgcctaccttgctggtgtagctgccgcaaaagcaactaagactaacaaaattggtttcatcggtggaatgcaatcagatgttattacacgttttgaaaaaggttatgaagctggagctaaatctgtaaacccagatattaaagttgatgttcaatatgcgggatctttctctgacgcagccaagggtaaaacaattgctgcagctatgtacggtgctggtgatgacgtagtttatcaatgtgctggtggtgtaggaactggtgtcttcagtgaagctaaagcattgaactcaactaaaaatgaggctgacaaagtttgggttatcggtgttgaccaagaccaagaatatcttggaaaatacaaatctaaagacggtaaagattctaactttgtacttgtatcaacaatcaaagaagttggtaatgttgtaaaagatatcgctgacaagactaaagatggtaaattccctggtggaacaatcgttacttatgaccttaaaaatggtggggttaacttaggacttgacagtgcaaattcagaaatcaaagatgcagttgctaaagcaaaagcagatattattgatggaaaaatcactgttccttcaaaataa
>L0412|4.214894289726691
atgttagtaccaaaacgtgtaaaacaccgtcgtgaattccgcggtaaaatgcgtggttatgctaaaggtggcgatactatttctttcggtgaatatggtcttcaagcgactacatctcactggattactaaccgccaaatcgaagcagctcgtattgctatgactcgttacatgaaacgtaacggtcaagtttggattaaaattttccctcacaaatcatacacagccaaagctattggtgtgcgtatgggttcagggaaaggtgctcctgaaggttgggttgctccagttaaacgtggcgttgtcatgtttgaattgggcggcgttgatgaagcaactgcacgcgaagcgttgcgtcttgcttcacacaaacttcctgttaaaactaaatttgtgaaacgaggtgaagcgtaa
>L0345|4.206011858873336
atgaaagacttaatttcaatcatcgacgtcaaagaccacgttggtgaaacagtaaaaatcggcgcttgggttgctgacaaatcaggtaaagggaaacttcaatttcttcaacttcgcgatggaacagcatttttccaagctgttgttttcaaaccaaatatgattgaaaactttggtgaagaagaaggaacagctaaatttgatgaaattaaacatctctcacaagaaacttcagtttatgtgacaggtgtcgttaaagaagattcacgttcaaaatttggttatgaacttgatgtgactgatttggaagtgattggtcaatcacatgattatccaattacgccaaaagaacacggcgttgaattcctccttgataaccgccatttatggttgcgttcaaaacgtcaaatggcaatgatgcaagtgcgtaatgcaatcatctatgcaagttatgatttctttgcgaaaaatggcttcattaagtttgatagtccaattctttcaggaaatgctgctgaaaacacaacagaactctttgaaacagattattttggtaattctgctttcttgtcacaatcaggacaactttatcttgaagctggagcaatggctcttggacgtgttttcgactttggaccagtattccgtgctgaaaaatcaaaaactcgtcgtcatttgacagaattttggatgatggatgcagaatatccatttgttactcatgatgaatcattggatattcaagaagcgtatgtgaaagctttgattcaaggtgttttggataatgctgcttatgctcttgaaacacttgaacgtgatacaagcatgttgcaaaagtatattgatacacctttcaaacgtgtttcctatgatgctgctattgatttgttgcaagcacacgaaaatgatgaagatacagattatgagcatgtagaacatggggatgacttcggttcgcctcatgaaacatggatttcaaattactatggtgttccaacatttatcgtcaactatcctgcaagttttaaagctttctacatgaaaccagtccctggtaacccagaacgcgttttgtgtgcagaccttttggctccagaaggctatggcgaaatcattggtggttcagaacgtgaaactgattatgatttgttacttaagaaaattgctgatttcggtttagatcctaaagattatgattggtatttagaacttcgtaaatttggttcagttcctcatgctggtttcggacttggtcttgaacgtatggttacttttgtcgctgggacagaacatattcgtgaagcaattccattcccacgtatgattaaccgtatccaaccttaa
>L0260|4.201880526508511
ttggcaacaaagaaaaaaacaaattttgatgatattaccaaaaaatatggcgctgaacgtgacaaagctttggcagatgcacttgctctgattgaaaaagactttgggaaaggttcacttatgcgacttggcgaagcagccaaccagaaagtgtcagtagtaagttcaggctcacttgcacttgatattgcgcttggtgcaggtggatatcctaaaggacgtatcgttgaaatctacggaccagaatcttctggtaaaacaacagtcgctcttcatgccgttgcagcggttcaaaaagaaggtggaattgcagcctttatcgatgctgaaaatgcgcttgacccagaatatgcaaaagcgctcggtgtcaatatcgatgaacttttactttcacaaccagactatggtgaacaagggcttcaaattgctgaaaaattgattacatctggtgcagttgacttagttgttattgactcagttgcagctttggtacctaaagccgaaattgatggtgaaattggtgacagttcagttgggcttcaagctcgtatgatgtcacaagccatgcgtaaacttgcaggacatattaataaaacaaaaacaacagctattttcatcaaccaattgcgtgaaaaagttggggttatgtttggttcgccagaaacaacacctggtggtcgtgcattgaaattctacgcttctgtacgtcttgatgtacgtggttcaacaaaaatcgaagaaggttctggagataacaagacccaaatcggtaaaatcacaaaaatcaaagtcgttaaaaataaagtggctccaccattcaaggttgctctcgtagatatcatgttcggtgaaggaatttcaagaaccggtgaacttttaaacattgctgttgatgaaggaatcatcaaaaaatcaggcgcttggtttgcttacaatgacgaaaaaattggtcaaggagcagaaaaagcgaagaactatctcaaagaacatcaagaaatctttgatgaaattgaccataaagttcgtaccgcacacggtcttcttgatgaagcagaagtagcagaaactacagaagatacttcaacaaaagctaaggcaactaaagctaaaaaagaagaaaaagtagtcgaaactgaagaaattgaactcgaacttgaagattaa
>L85764|4.186515337389907
atgaaaattacatttgatgaaaaaacagctgataaaattaaagcatttggtgatgttgatttagtttttgattttgaccatactttgagtgaagtcaatactgaagttgacgcttgtgctggtggaatttctcgctatcgtattgttgccgtagaaaaaggaaatgttcctgaagtttttgatgcaagtatcgattctgaatttggaccaatttattataaagactatggttcttacttcttccaagatgaaatgtctaccaaaattaatccttcatataatttgattgaattgcgcagtacagctgaattgcttagccctaaccttttaatcgttgacttccgtggtaaacaaaaagctagctaa
>L147466|4.181955811984914
atgtctgaaaataaagtaactcttgataagaaaatccgtcgtagcgttatgtggcgttcaatgttcctccaaggttcttggaactacgaacgtatgcaaaatggtggttgggcttactcgctcattccagcattgaaaaaactctacccttctggcgaagaagctaaagaagctttgaaacgtcacttggaattctttaatactcacccatacgttgccgctcctatcatcggtgtaactcttgcccttgaagaagaacgtgctaacggtgctgatatcgatgatgccgctattcaaggggttaaagttggtatgatgggtcctcttgccggtatcggtgaccctgtcttctggtttacagtacgtcctatcgttggtgcgattgcagcttcattggctactggtggatcaattatcgctccactcttcttcttcatcgtgtggaacgctatccgtatcgctttcttgtggtacactcaagaatttggttataaatcaggttctgcaatcactaaagaccttggtggaggacttctccaaactgttactaaaggtgcatctatccttggtatgttcgtccttggtgtattgattcaacgttgggtaacaattaactttaatggtcctaacgctgttgtttcaaaaattcctttacaaaaaggtgcttatctagaattccctaaaggttctgtatctggtacacaacttcatgatattcttggtcaagttggtaacaaactttctcttgatcctacaaaagtaacttaccttcaagataacttgaatcaattgattcctggtcttgctggtttgcttatcacattcctttgcatgtggttgcttaagaaaaaagtttctccaatcgttattatctttggtctcttcgtcgtgggtatcctcggtcgttgggctcaaatcatgtaa
>L193593|4.181506126965992
ttgaacgaacaagccgaatatgttaactcgcttaatgttttccctgttcccgatggagatacaggaacaaacatgggcatgaccattacaaatggggcaaaagatgttgcttctaaaccagctgatactgttggtcaagtggctcaaattctttcaaaaggtcttcttatgggggctcgtggaaattctggtgttattttaagccaacttttccgtggtttcgctcaatatgttaaagattacgaagaaattgatggaatccatcttgcagctgcacttcaaaatggggtcgaagtagcctataaggcagttatgaaacctgttgagggaacaattttaactgtttctcgtggtgctgctgagttagcaaaacgcaaaactgacgaaactgatgatgctgttaaaattatggaagcagcacttgaaggagctaaaaaagcacttgccatgactcctgatatgctcccagttcttaaagaagttggagttgttgactctggtggtcaaggtttggtttatatctatgaaggctttttaatggcgcttaatggtgaattcgtaccagaaacacctgttgccgaacttggcgcaatggaccgtatggttaatgttgaacacgaaagtgttgccaatgcttcaacagcggacatcaaatttggttattgtacagaaatcatggttgaactcggtaaaggtccaacttctcgtgaaagttacgaccacgataacttccaagcttatcttgcaggaattgggaattcacttcttgttgttgatgatgaggaagtcgttaaagtccacgttcatacagaagatcctggtttagttatgcaagaaggacttaaatatggacgtcttgtaaaagttaaagttgacaatatgcgcctgcaaaatgaaggagtcgctgaaaaagaagcaaaatcaacaaatgtttcaacttctacttctaaaaaagactggggcttaattgctatttctgctggtgaaggtttagctgatattttccgtgaaatgggtgttaatcatgttgtttctggtggtcaaacaatgaatccttcgacagaagatattttgactgctattgaagctgttaacgcagaaaaagtaattatcttacctaataacaagaatatctttatggctgcaaaatctgctgctgaagttgctgaaattcctgttgaagtgattgaatctgccactgttcctcaaggatttacagcactcttgagctttgaccctacacgttcaattgaagaaaataaagccgctatgactgatgcacttcttgacgttaaatctggttcagtaacaacagccattcgtgatacaaatgtcgatggtatcgaaattcataaaaaggatacacttggaatgttgaataacaaaattgttgtttcaacacgaaaaatgaatgatgcaatctttgctgtctttgaccaaatgattgatgaagatagtgagattgtggcgatttatattggtgaagaaggcaaaaaagccaatgctgacaaaattgctaaagaacttgagaaaaaatatcctgaaattgaagttgaaatccacgaaggaaaacaaccggtttatccatatctcttctcagttgagtaa
>L13145|4.162692934160656
atggcaactaaaaaagccgctccagctgcaaagaaagttttaagcgctgaagaaaaagccgcaaaattccaagaagctgttgcttatactgacaaattagtcaaaaaagcacaagctgctgttcttaaatttgaaggatatacacaaactcaagtcgatactattgtcgctgcaatggctcttgcagcaagcaaacattctctagaactcgctcatgaagccgttaacgaaactggtcgtggtgttgtcgaagacaaagataccaaaaatcactttgcttctgaatctgtttataacgcaattaaaaatgacaaaactgttggtgtcatttctgaaaacaaggttgctggatctgttgaaatcgcaagccctctcggtgtacttgctggtatcgttccaacgactaatccaacatcaacagcaatctttaaatctttattgactgcaaaaacacgtaatgctattgttttcgctttccatcctcaagctcaaaaattttcaagccatgcagcaaaaattgtttacgatgctgcaattgaagctggtgcaccggaagactttattcaatggattgaagtaccaagccttgacatgactaccgccttgattcaaaaccgtggacttgcaacaatccttgcaactggtggcccaggaatggtaaacgccgcactcaaatctggtaacccttcactcggtgttggagctggtaatggtgctgtttatgttgatgcaactgcaaatattgaacgtgccgttgaagaccttttgctttcaaaacgttttgataatgggatgatttgtgccactgaaaattcagctgttattgatgcttcagtttatgatgaatttattgctaaaatgcaagaacaaggcgcttatatggttcctaaaaaagactacaaagctattgaaagtttcgtttttgttgaacgtgctggtgaaggttttggagtaactggtcctgttgccggtcgttctggtcaatggattgctgaacaagctggtgtcaaagttcctaaagataaagatgtccttctttttgaacttgataagaaaaatattggtgaagcactttcttctgaaaaactttctcctttgctttcaatctacaaagctgaaacacgtgaagaaggaattgagattgtacgtagcttacttgcttatcaaggtgctggacataatgctgcaattcaaatcggtgcaatggatgatccattcgttaaagaatatggcgaaaaagttgaagcttctcgtatcctcgttaaccaaccagattctattggtggggtcggagatatctatactgatgcaatgcgtccatcacttacacttggaactggttcatgggggaaaaattcactttcacacaatttgagtacatacgatctattgaatgttaaaacagtggctaaacgtcgtaatcgcccacaatgggttcgtttgccaaaagaaatttactacgaaaaaaatgcaatttcttacttacaagaattgccacacgtccacaaagctttcatcgttgctgaccctggtatggttaaatttggtttcgttgataaagttttggaacaacttgctatccgcccaactcaagttgaaacaagcatttatggctctgttcaacctgacccaactttgagcgaagcaattgcaatcgctcgtcaaatgaaacaatttgaacctgacactgtcatctgtcttggtggtggttctgctctcgatgccggtaagattggtcgtttgatttatgaatatgatgctcgtggtgaagctgacctttctgatgatgcaagtttgaaagaacttttccaagaattagctcaaaaatttgtcgatattcgtaaacgtattattaaattctaccatccacataaagcacaaatggttgcaattcctactacttctggtactggttctgaagtgactccatttgcagttatcactgatgatgaaactcatgttaagtacccacttgctgactaccaattaacaccacaagttgccattgttgaccctgagtttgttatgactgtaccaaaacgtactgtttcttggtctggtattgatgcgatgtcacacgcgcttgaatcttacgtttctgttatgtcttctgactatacaaaaccaatttcacttcaagcgatcaaacttatctttgaaaacttgactgagtcttatcattatgacccagcgcatccaactaaagaaggacaaaaagcccgcgaaaacatgcacaatgctgcaacactcgctggtatggccttcgctaatgctttccttggaattaaccactcacttgctcataaaattggtggtgaatttggacttcctcatggtcttgccattgccatcgctatgccacatgtcattaaatttaacgctgtaacaggaaacgttaaacgtaccccttacccacgttatgaaacatatcgtgctcaagaggactacgctgaaatttcacgcttcatgggatttgctggtaaagatgattcagatgaaaaagctgtgcaagctctggttgctgaacttaagaaactgactgatagcattgatattaatatcaccctttcaggaaatggtgtcgataaagctcaccttgaacgtgaacttgataaattggctgaccttgtttatgatgatcaatgtactcctgctaatcctcgtcaaccaagaattgatgagattaaacagttgttgttagatcaatactaa
>L0125|4.1397082167643555
atgaaaaaaattcttgttgttgatgatgaaaaaccaatctcagatatcgtaaaatttaatttaaccaaagaaggttttgaagtctttacagcttttgatggtgaagaagctcttgaagcatttaaagaagtacaacctgaccttattctgcttgatttgatgttacctaaacttgatggtcttgatgttgcacgtgaaatccgtaaaacttctgacactccaattattatggtgtcagctaaagatagtgaatttgacaaagtaattggtcttgaacttggtgctgatgattatgtcacaaaaccattctcaaaccgtgaactattagctcgtattaaagcaaacttgcgtcgtatcaatgtcgcacctgctgaatctactgacaatgtcaagaaagaattgattatcggaaacctccgtatcaatccagcacactatgcggcttataaaaatgataaacaactcgaccttacacaccgtgagtttgaattgctttactaccttgctcaacaccttggcgaagtgatcactcgtgaaaaccttttggaaaccgtttggggttatgactactttggagatgttcgtacagttgacgttactgttcgtcgtttacgtgaaaaagttgaagatactccaagccgtccacaatacgtttcaacacgccgcggggttggctactacatgagcaacccacatgattaa
>L5126|4.139132314290667
atggtcaaaaaatggctctcagaacatgaaattgccttcgatgaaatcaatattgatgaacaacctgaatttgttgaaaaagtgattgaaatgggatttcgtgctgcacctgtcattactaaagatgactttgccttctctggtttccgtcctagcgaattagcaaagttggcttaa
>L0137|4.134112478437171
ttggcaggacatgacgtaaaatacggtaaacaccgtacaagacgcagtttttcacgtattaaagaagtaatcggtttgccaaacctcatcgaagttcaaacattaagttataaaaacttcctcgatgaaggtcttgcaaatgtcttcaaagaaatgtttccaatcgacaactttgcgggtacaatggaactcgaatttgttggttatgaaatgaaaaccccaaaatacactgttgaagaagctcgcgcacatgacgcaaactattcagcacctatctatgtaaccttccgtcttgtaaataaagaaactggtgaattaaaaacacaagaagtcttctttggtgacttcccactcatgactgaaatggggacatttatcaataacggttcagaacgtttgatcgttagccaattggtacgtagtcctggttcatacttccatcttaaagctgataaaaacggtcttgaaagttttggacatacaaccattcctaaccgtggagcttggtttgagttagatacagatgctaaaggcattggttatgttcgtattgaccgtacacgtaaattaacttttacaactatgcttcgtgcgcttggatttggttcagatgaagaaatccttgaattgttgggcgaaactcaacttttaacagacactattgcaaaagatgttcataaaaacccagctgacacgcgtgtagaagaagcgctcaaagacatctatgaccgcttgcgtccaggagaacctaaaacagcagatagctcacgtggcttgcttgttgctcgtttcttcgatccaaaacgttatgacttcgcacctgttggacgttacaaatttaacaagaaattagcgcttaaaaatcgtttgcttggtttgactttggctgaaccaattgttgacccagaaactggtgaaattcttgttaatacagatactcttgttactcgtgatgtgcttgatttaatcgaaccattgcttgataacggtcttggaaactttgttgttgaaccatctgacgacgctgtaattccagaaccaattactttgcaaagtatcaaagtttattcacctaaagatccagaacgtgttgttacattgctctcaaatggtaatcctgatgcagaatgccgtgtcttgacaccagccgatgtgatttcaaatatcagctactggcttggtcttgctgaaggaattggtaaagtggacgatattgaccacttaggtaaccgtcgtatccgttcagtaggtgaattgcttcaaaaccaagtacgtatcggactttcacgtatggaacgtgttattcgcgaacgtatgtcatcttcagaaaatgaaaacatcacaccgcaaggtttgattaacattcgtcctgtaacagcttcaattaaagaattctttggttcatcacaattgtcacaatttatggaccaacacaatcctttatctgagctttcacacaaacgtcgtttttctgccttaggacctggtggtatctcacgtgaccgtgcttcatatgaagtacgtgacgttcactatactcactatggccgtatgtgtcctattgaaacacctgaaggaccaaacatcggtttgattaacaacttgtcatcatatgccaaagtaaacgaatatggtttcatcatgtcaccataccgtcgtgttgaccgtgtgaatggtgtggttactgacgaagttgaatatttaactgccgatgaagaagacaactatactgttgcccaagcaaactcaccattgactgaagatagccgctttgctaacgaaacagttatggctcgtcatactggtaacaatattgaagttgaagcttcaacagcagactatatggacgtttcacctaaacaggttatcgccgttgctgctgcatgtattccattcttggaaaacgatgactccaaccgtgccctcatgggtgccaacatgcaacgtcaagcagttccattgattgacccacatgcaccttggattggtactggtatggaacatcaaactgctcgtgactcaggtgctgcgcttattgcaaaacatgctggtgttgttgagtatgttgatggtaatgaaattcgtgttcgtcgtacttctggtgaactagatatttacaatattacaaaatatcgtcgttcaaactcaggaacttcttataaccaacgtccattggctcgacttggagaaaaagttgagaaaggggacatcattgctgatggaccttctatggaaaatggagaaatggcccttggtcaaaatccacttgttgcctatatgacttgggaaggttataacttcgaggatgcggtaatcatgtcagaacgtttgattaaagacgacgtttatacatcaattgccatcgaagaatatgaatcagaaacacgcgatacaaaacttggccctgaagaaattactcgtgaaattccaaacgttggggatgaagcactcaaaaaccttgatgaatcaggaattatccgtattggtgctgaagttaaagatggcgacttgcttgttggtaaagtaacccctaaaggtgaaactgatccaacaccagaagaacgtttgcttcgtgcaatctttggtgaaaaagctcgtgaagttcgtgatacatcacttcgtgttcctcacggaggtggcggtattgttcatgacgttcgtgtatttacacgcgaaaatggtgatgaattgccatcaggtgtgaataaacttgttcgcgtcttcattgctcaaaaacgtaagattcacgttggggataaaatggccggacgtcatggtaataaaggggttgtttcaaatatcgttccaatggaagatatgccttacttaccagatggtacacctattgatatcatgttgaacccacttggggtaccatcacgtatgaatatcggacaagttatggagctccatttaggtatggctgctcgtacacttggaattcacattgcaactccagtgtttgatggagcatctgatgaagatatctgggataccgttaaagaagctggaatggctgatgatgcgaaaacagtcctttatgacggacgtactggtgaaccatttgataaccgaatttcagtcggtgtcatgtacatgattaaacttcaccacatggttgatgataaactccatgctcgttcagttggtccttactcactcgttacacaacaaccgctcggtggtaaagcgcagttcggtggacaacgttttggggaaatggaagtttgggcacttgaagcctatggtgctgccaatgttcttcaagaaatcttgacttacaaatcagatgacgtgattggacgtacgcgcgcttatgaagctattgttaaaggtgaacgtattcctaaaccaggtcttcctgaatcattccgcgtattggttaaagagttacaatcacttggtcttgatatgaaagtccttgatgctgaccgtaatgttcttgacttacgtgaattggatgaagatgaagtaatgactcgtccagataatacagaaattactcctgaaatgcttgaagcacaggaagctattgttgcacaagcagaagctgaagaagaagctttgattaacgctgatactgaaaaataa
>L156559|4.114830575522984
atgccaacaccacatatcgaagctcaaaaaggcgaaatcgcagataaaattctcttaccaggagatccacttcgcgcaaaatttatcgcagaaaacttccttgaagatgctgtgcaatttaaccaagttcgcggaatgcttggctttactggaacttacaagggccatcgtgtttctgttatgggaacaggaatgggaattccttcaatctcaatctatgctaatgaattaattacagaatacggtgtaaaaagattaattcgtgttgggactgctggttctgtaaatgaagatgttcatattcgtgaccttgtcattgggcaagcagctgcgacaacttcagcgattattcgtaatgatttccctgattttgatttcccccaaattgctgattttgatttgcttgataaagcttatcatattgcaaaagaccttggaattacaactcacgttggaaatattctcagctctgatttgttctacggtggaccagatgcagttaaagttggaaaacttggtgtgaaggctgttgaaatggaagctgctggcctttattatcttggggcaaaatataaagttcaaactttgggaattatgacaatttctgaccatattttgactggagaatcaacaacttctgaagagcgtcaattgactttcacagatatgatgaaagttggattggaaactttgatttctgaataa
>L140714|4.11327265676669
atgaatttattaatcatgggacttccaggagctggtaaaggaactcaagctgagttcatcgttaaaaattatggagtaaatcacatttcaacaggtgacatgttccgtgccgcaatgaaaaacgaaactgaaatgggtaaacttgctaaatctttcatcgataaaggtgaactcgtacctgatgaagtaacgaacggaattgttaaagaacgtttagcacaagatgatatcaaagcttcaggcttcttgcttgatggatatccacgtacgattgaccaagctcatgcacttgatacaatgcttgaagaactcggaattaaacttgatgccgttgtaaatatcgttgttaacccagatattttggttgaccgtttaagtggccgttacatctgccgtaactgtggagcaacttatcataaaatcttcaatccaactaaagttgaaggcgtttgtgacgtttgtggtagtcatgacctttatcaacgtgcggatgatgttccagaaacagttaaaaatcgtttggatgtcaatattaaagaatcagctccaattattgaacactacactgaacttggacttgttaaaaacattgaaggtgaacaagaaattagccaagtaacagaagatattaaaaaagttttaggataa
>L160425|4.113089915655319
atgactaaaaaatacgctatgactgctacagaagtgatggaagttattccgaaccgctatcctatcatgtttattgactacgttgatgaaatttctgaaaataaaattgttgcaacgaaaaatgtaacgattaacgaagaagtttttaatggacatttccctggtaatccaactttccctggtgttttgattcttgaatcactcgctcaagctggttcaattttgattctcaaaaaagaagaatttcaaggaaaaatggcttatattggtggaattgataaagcaaaattccgtcaaaaagtcactcctggtgatgtaatgaaacttgaatttgaaattacaaaattccgtggaaaagtaggaactgctgatgccgcagcttatgttgatggtaaaaaagtaaccacttgtcagttcactttcatcgttgatgaagcagctgaacaaacaaactaa
>L92295|4.098055092128692
gtgaaatttttccaattggaaaaatttgcaaagacaaaaggagaaatcaaaatggcagaaaaaactgtacattctgaagaacttggggatatcgtcattgcccctgaagttcttgaagtaattatcggtattacaacagccaaaatcgatggggtacacgcccttcgtaacaaacgtttttcagaccgccttggtaagaaaaatgaaggccgtggtgtttatattgactcaaaagacgataaagtagctgttgatatctatgtgtaccttacttacggtgtaagcctaccagccgttgctacaaaaatccaaaaagaagtgaaagaagcagttgcccaagctactgagattattgttgatgaagtcaatatccacgttgtcggaattatgactgaaaaacaaccaaaaccagcgcttgaagacttgtttgatgagggattttttgatgcctaa
>L00096|4.092738734743208
atggcagtacctgcacgtcacacttcatcagcaaagaaaaaccgtcgtcgtacacattacaaattgacagctccaactgttacttttgacgaaactactggtgactaccgtcactcacatcgcgtttcacttaaaggctactacaaaggccgcaaagttcgcgacactaaataa
>L0035|4.0741208449798645
atgactgagatttttaaaatgcctgatattggcgaaggaatgcacgaaggagacattgccaactggttagttaaagttggagatgttgttaaagaagatgacccaattgctgaagtacaaaatgataaacttatgcaagaaattctctctccttattctggtaccgtaacaaaacttttcgttgaagctggaacaaccgtagaagttgattctcctttggttgagtttgatggtgacggttcaggctcttctgcagctgctcctactcctcaagaaacagctggttctgatactgctacaactgatgcaccttctggagaagctcaaatcttcacgatgcctgatattggtgaaggaatgcatgaaggagatatcgccaactggttagttaaagttggagatgaaattaaagaagatgatcctgttgcagaggttcaaaatgataaactcatgcaagaaattctttctccatattctggaaaagtcactaaacttttcgttgaagctggaacgactgtagaagttggggctcctttaattgaatacaatggaaatggggctgctccagcagctgctagtcctgctccagtcgcagaagcacctaaagcagctagtcctgcaagtcctgcaaatgctccattgactaaaacaacttctactggtcacattcttgcgatgccttctgttcgtcattatgcacgcaaggctggtattgatttaagtcaagttcctgcaactggtcgtcacggtcacacaacgttggccgatgttaaagcttttgaatctggcagtgtcgctcctatcgctcaaacaacaccagaagccgctccagcacctaaggctgataaaccagctgctcctgttgctgaaaaagcgccaagcgttaaagcaggagctggtgatcgacgtgaagcaatgaatccaactcgtaaagttgtttctaaagttatgactgctcaacatacacacattccaccagtaacaaactttgaccaagttgaagtttctaaactcgtgaaacatcgtgctgtctttaaagaaattgctgcaaaacaagatattaaattaacctatcttgcttatgttgctaaagctttggctactactgctcataaattcccagatatcaatgcttctgttgactatgaaaaacaagaaattgtttatcacgaacatgtcaaccttggaatcgctgtaaatgctccaactggtttgtacgttccagtgattcatgaagctgaaactaaatcaattcttgagattgctaaagaaatcgctgaattagctactgctacacgagaaggaacacttaaacctcaacaaatgcaaggttcaacaattacaatttcaaatattggatctgctcgtggttcttggtttacaccaatcattaatggttctgatgtcgtaattttaggactcggttcaatcgttaaagaaccaattgttaatggtgaaggcgaaattgttgtcggacaaaacatgaaattgtctatgacttatgatcaccgtttgattgatggaatgttgggtcaaacatcacttaactacttgaaatctctattggctgaccctgagttcatgcttatggaaatctaa
>L0204|4.0537406296339125
atgaataacaacaaacaaccaaaacaaggaaattttgtaaaaaatatcttgatgtgggtaatcttggctattgttgttgttgtcggtttcaatttcttcttcagtagtaatcaatcaagcgtggataaaattagctattcacaattgatgacgaaacttgacggtaacaagattgaaaacgtcacaatgcaaccttctgatagcttaattactgtaacaggtgaatataaagaacctgtaaaagtaaaaggaacaaataatttcccacttttaggtaattctagtagtgaagttaaaaacttccaagcttatattattccaactgacagtgttgtcaaggatatccaaaatgcagctaaaagtaatgatgtaaaacttagtgttgttcaagcttcatcaagtggtatgtgggttcaaattctctcatacatcattccaatgcttctatttgttggtatcttctggctcatgatgggcggaatgggcgctcgtggcggaggcggcggtggaaatccgatgtccttcggtaaatctcgtgctaaacaacaagatggtaaaacatctaaagttcgttttgctgacgttgccggttctgaagaggaaaaacaagagcttgtagaagttgttgatttccttaaaaatccgaaaaaatatcatgatttaggagctcgtatcccagcaggtgttcttcttgaaggccctccaggtacaggtaaaacattgcttgctaaggctgttgccggtgaagcaggagttcctttctatagtatctcaggttctgatttcgttgaaatgtttgtcggtgtcggtgcctcacgtgtccgtgacttatttgaaaatgctaagaagactgcaccatcaattatctttattgatgaaattgatgctgttggtcgtcaacgtggcgcaggtcttggtggtggtaacgatgaacgtgaacaaacccttaaccaattgctcgttgaaatggatggtttccaagatgatggcaactcagtaatcgttattgctgcaactaaccgttcagatgtgcttgacccagcgcttttacgtccaggtcgttttgaccgtaaagtcttggtcggagctccagatgttaaaggtcgtgaagccgttcttaaagttcatgctaaaaacaaacctttagcaagtgatgttgatttgcacaatgttgctacacaaactccaggctatgtcggagctgatttggaaaatgttttgaatgaagctgcacttgttgctgcgcgccaaaataaaaaagaaatcaatgctgctgacattgatgaaggaatggaccgtgcaatggctggtccagctaagaaagatcgtattcaatcaatgcgcgaacgtgaaatcgtggcttaccacgaagcaggtcacgctattgttggactcgttcttgaaaatggatctactgttcgtaaagttaccgttgttccacgtggacgcatcggtggttacatgcttgctcttccagatgaagaaatcatgcaaccaactaatttccatcttcaagaccaacttgccagccttatgggtggacgacttggtgaagaaattgtctttggtgtagctactccaggggcatcaaatgatatcgaaaaagcaacacacattgctcgttcaatggtaactgaatatgggatgtctaagaaacttggtatggtatcttatgaaggagaccatcaagtatttattggtcgcgactatggtcaaactaagacttactcagaagcaactgctgttatgattgatgatgaagtgcgtcgtattctcggtgaagcttatgaccgtgctaaagaagcaattgaaacacaccgtgagcaacataaagcaattgcggaagctctgcttaaatatgaaacacttgatgcgaaacaaatcatgtcactcttcaaaacaggaaaaatgcctgatgaagcagcggcagcagaagtaccagaaccaaaaacatttgaagaatctctcaaagatgcaaatgcgaatgttgatgatttttcaaacattaatatctataatggtgatgaaaaaacagattctaaaccagaagaaaataaggaaaaatcagaagatgaaacagccgaataa
>L0422|4.023981837363398
atgtctaaagaatgttattttactggtcgtaagactgtttcaagtaacaaccgttcacacgcgatgaatcaaactaaacgtgtagttaaaccaaatcttcaaaaagttacaattcttgaaaacggtgaactcaaaactgtatgggcttcagctaaagctttgaagaaattgccagcaggcgtagaacgcgtataa
>L67370|4.02115407456396
atggatgtttcatggatgacaaaatatattgctgagggattgggaactatgcttctcgtcttgcttggtaatggtacaattgctggggtaaccctcaaaggctctaaaaatgagggcatgggtggtcttgcaattgcgtggggatacggaattgcgattttagttcctgtacttgcttttgcaaatgtttcaggtgcacatattaatccagcaattacaattggactcgcttcagctggctatttcccttgggcacatgttgcacaatatattttggcacaacttattggtgcaattattggtcaattacttgttgtagcgatttataaagaatacttcgctaaaactaatgacggagcaatttctttaggcgctttttcaacaactaacgctttggataatggttcaaatcgtggaaaagcaattttcaacggatttatcaatgaagtaatcggaatgtttgtatttgttttcggaattctcagttttacaacgaacttctttggtgcagaatcaatcaaatggatgacaagctacgctcaacaacaaggagctgatgttacagcgaatgcaacagtaagccaaatttgggcttctgtttcaggcgcttcatcatctaaaatgattggtgcgcttgctattggtttaatgtttgttggtttggttacagcatttggtggaccaactggtgcagcattgaatccagcacgtgaccttggtcctcgtatcgtttatagcttcttaccacaatcagttgttggtgaaaataaagacgctaaatggtggtacgcttgggttccagttgttgccacaatcgttggtgcagtaattgcagctacagtctttaaacttatgtttaaataa
>L0160|4.01685431854501
atgtctttgtttttagatacagcacgaattgaagtaaaagctggtaaaggtggcgatggtgcagttgcttttcgccgtgaaaaatatgttccagatggtggtcctgccggtggtgacgggggaaaaggcggttctgtaatctttaaagttgatgaaggaatgtcaactttgatggatttccgttataaccgtattttccgtggtaaaccaggtgaaaaagggatgaacaaaggaatgcacggtcgtggagccgaagatttgattgttcatgttcctcaaggaacaactgttaaagataacgaaactggtgatgttttagttgacttaatcgaaaaagaccaagaatttgcggttgctaaaggcggtcgcggcggtcgtggaaatattcgctttgccacaccacgtaacccagcacctgaggtagcagaaaatggagaaccaggagaagataaaattctacttttggaacttcgtgttttagcagatgttggtttagttggttttccatctgttggtaaatcaacattattgtcagttgtttcaaatgcgcgtcctaaaattggcgcttaccatttcacaacaatcactcctaatattggaatggttcaagtaggttatggagatagttttgttatggcagatatgccaggattgattgaaggagcgcactctggtgcaggactgggaattcaattcttgcgtcatattgaacgtacacgtgtccttcttcatgttcttgatatgtcagaacttgaaggacgagatccatacgaagattacaaaacaatcaatgatgaattagaatcttacaatttacgtttgatggaacgtccacaaattattgttgccaacaaaatggatatgccagaagctgccgaacgtttagctgaatttaaagaaaaattagctgctgatttaggtcctgataaagaaatgcctgaaatttttgaagtttctggcctgactaaaacaggacttcaaggtttgcttgcacgcacaagtgaattacttgcacaaacaccagaattcttactttacgatgaagatgaattagcggatgaaacagcttattacggctttgaagaagaagaaaaaccatttaaagtttctcgtgatgatgatggtggatggcgcttatctggggataagattgaaagactctttatcatgactaattttgatcatgatgaatcagttatgaaatttgctcgccaaatgcgcgcgatgggtgttgacgaaacacttcgttcaatgggagccaaggatggcgattacgttagaattcaaaaatttgaatttgaatttgtagattaa
>L146623|4.013037950624864
atggaatacggtgttttatctgtaatcttggtcattgttgttgccttccttgctggtcttgaaggtatccttgaccaatggcaattccaccaaccaattatcgcctgctcgctcatcggtattgttaccggtcatgcttctgcagggattatcctcggtggttcacttcaattgatcgctcttggttgggctaacgttggtgccgctgtcgcacccgatgctgcccttgcctctatcgcatcatctatcttgatggttcaatcaaataactttgacttgactcacatcatgggtactatcgttcctgctgctatcttgcttgcaactgctggtcttgtattgactactcttgtacgtatgctttcagttgtgctcgttcaccaagctgaccgtgctgctgaaaatggttcatactcaggtgttgaaatgtggcacttcatcgcgcttatctgtcaaggtttgcgtattgctatccctgctggacttcttttggttatctcaccagatgctatccaaaaagcacttgctgctattcctccagttatctctggcggtcttgctgtcggtggtgggatggttgttgccgttggttatgcaatggttatcaaccttatggctactcgtgaagtatggccattcttcttccttggtttcgctctcgcaccaatctctgaattaacattgattgcaactggtgtcctcggtgttgttatcgctatcgtttaccttaacctccaagcttctggtggttctggaaatggtactgcatcttcatcaggtgacccaattggcgacatcttgaacgactactaa
>L7226|4.000566995225549
atgtcaaaaaaaacaggatttctagttggtgctttagttggtgccgcagctgctctatttttagctcctaaaaaaggaagcgaactccgcgaaggggctggaaaaatttatgatgatttaaaagaaaaccctcaagaaacattgactggaatgagagatactgctcttgatttctcagctgaaaaatttaatgatatcaaagaaaaatttgattcaggtgaaatttcagctgacaaggccaaagaatttttgctttcaaaacgtgatttaattatggaaaaagttgactcaggtgaactgtctaaagattcagttgttgatttcttcaatgatactaaagatgctgtcgttgaaaaaattaattcaatgaaagacagtggagaagaactcttcgatgaaaatgaatcagacatctcagaagaagccgcagaagttgtggctaagttcagagatgccaaagatgaagtgaaagaagatattgatactgagtctcttgctgaagaagcgaaaaaaattgctgacaaagccaaagaattaacaaattttccagacgaaaaagaataa
>L65440|3.997936956862588
atgaaatttaaatttaaaggaatcaattattacgaggactcagaaaacaattatgtcggtgccacaaacacttgctcaatcgtcaaagaattcgctgatttccaagcagctattgactatgttgctgaacacaaaggattcttgattgccgaagacggaaaaactgccttcaacgttttgacaattactgaaaacaactaa
>L0358|3.9973953150629837
atgacaaaaccaactattttaactggagaccgtccaacaggaaaacttcacatcggccactatgtaggctctttgcaaaatcgtgtcaaaatgcaaaatgaagataaatacaatatgtttgtctttttagctgaccaacaagctttaactgaccatgcaaaagaacctgaactcattcgtcaatctgtcggtgatgttgcccttgactacttagcagcaggacttgaccctgaaaaatcaaccattttcattcaaagtcaaattcctgaactggctgaactttcaatgtattatatgaatttagtttcacttgcccgccttgaacgcaatcctactgtaaaaacagagattgcacaaaaagcttttggtgaatcaatccctgccggctttttagtgtatccagtttctcaagctgctgatattactgcttttaaagccactcatgttccagtcggaaatgatcaaaaaccaatgattgaacaaacacgagaaattgttcgctcatttaataatgcttatcacacagatgttttagttgaaccagaaggaatttaccctgaaaatgaagctgctggtcgtttacctggacttgacggaaatgccaaaatgtctaaatctcttggaaacggaattttccttgctgatgacatggacacactcaagaaaaaagtgatgtcaatgtatactgaccctgaccatatcaaagttgaagatcctggtaaaattgaaggaaacatggttttccattatcttgacgtttttggtaaagctgaagatgcagagcaaatttctgaaatgaaagcccaatatcaagcgggtggtcttggtgatgtgaaaacaaaacgtttccttcttgatgttcttgaccgcgaactttcaccaatccgtgaacgtcgtattgagtttgcacaaaatatggactacgtttacgatatgcttaaagcaggctcacttaaggcccaagctgtagccagtcaaactcttgatgaagtcaagtctgctatgggaattaactatttcaaataa
>L28204|3.9912684926027873
ttggattcaaaaaaattacttgaagtggttgtaaaagcagccgatgataaaaaagcacttgatattgtggccttagatatgtctgaagtgacatttgttgcagattattttgtgatcatggaagcaatgaatagccgtcagttagatgcaattgctgataatattgctgaagcggctgaacttgctggagcaaaagcagcaggtcatattgaaggcgatgcaaaaacaggttgggttttgattgaccttggtgatatcgtagtcagtgtctttggacatgatgaacgtggacactttaatttagaaaaactttggtctgatgcaccaatggtagatatttctggatttatggctgaataa
>L0186|3.9911666544352893
atgacaaatagagttgttatctctggttatggtgtagttagtgcaattggaaatagcccagaagaattttggaacaatcttaaagctggtaaaactggaattggtccaatcactcactttgatgctgaagcaacagggatttctgttgcagcagaagtaaaagaatttccatttgataaatatttccagaaaaaagatgcacgacgcatggatactttctcactttatgcggtttatgcagcacttgatgcaatggaaatgtctggtattacagaagaaaatactaattttgaccgtttgggctgtatcatggcttctgggattggtggacttgaacaatcacaaaaaaattcacaagcaattgtcgctaaaggccctcgtaaaggggtagcaccactctacgttccacttgctattgctaatatggcaactggtaacgttgctttacgtacaggtgctcgtggggtttcgcgtgctgaagtaacggcttgtgcggctggtgctaattcaattggttcagctttccgtgaaatcaaacatggttacgctgatgcaatgattgctggtggtgctgaagcggctatttgtgaacttggaattgcaggttttgctaatttgactgctttgactaaagaaactgaccctgaaaaagcatgtattccattcgataaaaatcgttcaggatttgtaatgggcgaaggttctggtgtattgattttggaaagccttgaacatgcacaagctcgtggcgctaatatcttggctgagattgttggatacggaaatacaaatgatgctttccatatgacaactccttcaggagtgggtgctgaaaatgcgattaaattggctttggaagaagctggtgcaagtccagctgatgttgattacgttaatgcacacggaacttcaacacatgccaatgaagaaactgaaagcaaagcaattcacaatgtaattggcgataaagcttatgtttcatctacaaaagcattgcacggtcatgcacttggtgcaacaggtgcaattgaagcagtggcaactgttcaagcacttttgaatcaatatgcaccagtaaatgctggaacaactgaacttgatgaaggaatgacaattaatgttgttcttggtgaaggtaaacctgctgatattaatcttgcattgtcgcaagactttggtttcggtggacacaatgctgtattggcattcaagaaatggactggagagtaa
>L0329|3.9760329300833996
atgaacaatggaattaatgttaactcagaaattgggaaattaaaatcagtcctcctccaccgcccaggtgcggaagttgaaaatattaccccagacacaatgaaacaacttttatttgatgatattccatatctcaaaattgctcaaaaagagcatgatttctttgctcaaactttgcgtgataatggtgcagaaactgtttatatcgaaaatcttgcaacagaagtttttgaaaaatcatctgaaacaaaagaagaattcttaagtcacttattacacgaagcgggttaccgtccaggacgcacatatgatggtttgactgaatatttgacttcaatgtcaacaaaagatatggtcgaaaaaatctatgctggtgttcgtaaaaatgaattggatatcaaacgtacagcacttagcgatatggcaggatctgatgcagaaaattatttctacctcaacccattaccaaatgcctacttcacacgtgacccacaagcttcaatgggtgtcggaatgaccattaataaaatgaccttcccagctcgtcaacctgaaagcttgattacagagtatgttatggctaatcacccacgtttcaaagatactccaatctggcgtgatcgtaaccataccactcgtatcgaaggtggtgatgaattaattcttaacaaaacaacagtagctatcggggtttcagaacgtacttcatctaaaacaattcaaaatcttgctaaagagttatttgcaaacccactttcaacatttgacactgtacttgcggttgaaattcctcataaccatgcaatgatgcatttggatacagtatttacaatgattaaccatgatcaatttactgtcttcccaggaattatggatggtgctggtaatatcaatgtcttcattcttcgccctggtaaagatgacgaagttgaaattgaacatttgactgaccttaaagcagcactcaagaaagtcttgaatctttcagaacttgacttaattgaatgtggtgcaggtgatccaattgccgctcctcgcgaacaatggaatgatggatcaaatacacttgctatcgcacccggtgaaatcgttacttacgaccgtaactatgtaactgttgagttattgaaagagcatggaatcaaagttcatgaaattctttcaagcgaacttggtcgtggccgtggtggtgcccgttgtatgtcacaaccactttggcgtgaagatttgtaa
>L153973|3.967475015917407
atgttaaaggaatttaaaaactttattttacgtgggaacgtattggacttagccgttggggttatcatcggggcagcttttactgctttagttaaatctttagttgataacttgattaatccgttaatcggaatgtttgttcaaagtactgctcttgctcatttgtcagtaactgttggaaaaacaaaattcacttacggtgctttcttaaatgatgtcattaatttcatcattacagcctttgttattttcattcttatcaaattcatcaacaaactcttccctaaaaaagaagaaactgtcgaagaacaaaaaaacgaagaattggaaactctccaagaaattcgcgatttattgaaaaaacaataa
>L34138|3.9641233894934267
atgaaaaaatacattttatttgaagaatatatcacactcggacaagttttgaaagaacttggattaatttcaacaggaggtcaagcaaaaattttccttgctgaaaacgaaggaaatattttctataatggcgaagctgaaaatcgtcgtggcaaaaaactccgtgacggagatttattagaatttccaacttttgatttaaaagttacttttgagcaagctgacgctgatgcgattaaagaacatgaagcagaaaaagttgaagaagcgcgtgttaaagctattgtgaaaaaaatgaacgcggaaaacaagacgacaaaaccagctaaaaaagctccgccacgttttcctggtagaaaataa
>L154885|3.9604386501639937
atgaatcgtgatgaaattcaagcaaatttaatcaaagcaagtcacatgattagcatggacgatattattcgtgaaggttatccaactttacgtgaagtggcaaatgatgtaaccttgccattgtcagatgaagacattatcttaggagaaaaaatgttgcaattcttacataattctcaagatcctgtcatggctgaaaaaatgggactccgtggtggagttggacttgcagcaaaccaacttggcttgctcaaaaaagtcattgccgttttgattccaaatgaacctgaagttgatgaagatggaaatgaaattccacctaaagaagcttacaaaatgcgcgaaatcatgtataatgcaaaagtggttagtcactctgttcaagatgcggctgttgaaggtggcgaaggttgtctttctgttgaccgtgaagttccaggttacgtcgttcgccatgctcgtgtaactgtggaatactacaacaaggaaggcgaaaagaaaaaaattcgcttaaaagatttcccagcaatttgtgttcaacatgagattgatcacactaatggtgttatgttctatgaccacatcaatatgaatgacccttgggaaattaaagacggtatgattattgttaaataa
>L165449|3.9575825784035903
atgaaaaaaatattaagtttcgacattgacaacacactcaatgaaccaaaaatgccgattttccctgagatggctgaattgttggctactttgtctcaaaaatatatcattgcaccaatttctggtcaaaaatatgatcaatttttgattcaaattattaataatttgcctgaatctgcaaatctggataatttccatttgtttgttgcccaagggactcaatattatgctcacaaagatggcgaatggaaacaggtcttcaattacgctttgactgatgaacaagctaacgcaattatgggtgcacttgaaaaagctgctaaagagcttggacattgggatgaatctgttcttgcccctggtgatgaaattaatgaaaatcgtgaatcgatgattgcttactcagcaatcggtcaaaaagctggtgttgaagctaaacaagcttgggacccagacatgacaaaacgtaatgaaattgctaaattggctagccaatatgctccagaatttgaatttgaagttgctggaacaacaactattaacggttttgttccaggtcaaaataaagaatttgggatgaatcatttgatggaagaacttaatgttactaaagaagaaattctttactttggtgacatgactcaacctggcggaaatgattaccctgttgttcaaatgggaattgaaacaatcactgttcgtgactggaaagaaactgcagctattctaaaagcaattattgcgatggaagaagcttaa
>L0036|3.9559046362375843
atggttgttggtgcacaagcaacagaagttgatttggttgttattggttcaggccctggtggttatgttgcagccatccgtgcggctgaacttggtaaaaaagttacaattattgaaaaagataatgttggtggggtttgtttaaatattggttgtatcccatcaaaagcattgattaatattggtcatcattaccaagaatctttggaggaagaaaaaggagaaaatccttttggtctttctgtcggaaatgttaaattaaactgggaatctgcccaaaaatggaaacaagataaagttgtcaaccagttgacaggtggtgttaaaatgctacttaaaaaacacaaagttgacgtgattcaaggaactgcagaatttattgataacaatacaataaatgttgaacaagaagatgggttccaacttttgcaatttaatgatgtgattatctcaactggttcacgtcctatcgaaattccttctttcccatttggtggtcgcattattgactctactggtgctttgtcacttccagaagttcctaaacatttgattattgttgggggaggagttattggttctgagcttggtggagcataccgtatgctcggttctaagattacaattgttgaaggtttggaccacattttaaacgggtttgataaagaaatgtctgatatcattgctaatcgcgttaaatctgctggttctgaaatctttacttcagcaatggctaaatcagctactcaaactgataaagatgtaactttgacttttgaggttgacggaaaagaacaaacggtgactggtgattacttactcgtttctgttggacgtcgtccaaatactgatttaatcggcttgaacaacactgatgttaaattgactgaccgtggtttgattgaagttgacgattcttatgcaactaatgttcctcacatttatgcaatcggtgatgtggttcctggtccaatgctcgctcacaaagcttctttccaagctaaagttgctgctgctgcgattgctggagctgaggacgacgtggacttacacgttgctttgcctgctgtagcttatacaacaactgaattagcaacagttggagaaacgcctgaatcagttaaagaccgtaaagatgttaaaatttctaagttcccatttgctgcaaatggccgtgccatttcaatgaatgatacgactggtttcttacgtttgattactgaaactaaagaaggggccttaatcggtgctcaaatcgttggccctggtgcatctgacttgatttctggtttatcactagcgattgaaaatggattgacttctaaagacatttcattgactatccaacctcacccaacacttggtgaagcgattatggatacagctgaattggctgatggcttaccaattcacgtttaa
>L173068|3.944685671019355
atgacttactatattaaagcagatcaatttttctacgcttatgaaacaaaaaaaggtggtttcttagaaattactgatggaaaatttggagagtggacagaagaagcaccagcaggagctgacattttagattattcaggtcaatcaattgccccaggtcttgttgaaacacatatccatggttttggtggagcggatgcccaagatgctgaagttgaaggaattatgggaacaatgtcagaaggcttgttgtcagcaggggtcacatcatttttaccaagtcctttgaccgatgatcatgaaggattgaaagcagtttgtacggttgtaggagaacattaccaagaagctcgcggagccaaagttcgtggtattttctttgaaggtccattctttacagaggaaaagaaaggggctcaaaaccctaaatacatgcgcgatgccaaaatgtgggaacttgaagattggcaagaagctgcacatggaatgctcaaaaaaatcggtcttgccccagaacgtgatggttcagaagacttcatccgtaaagcaactgaatcaggtgttgttattgcattgggacattcaaatgcgacttataaacaagcagttgctggggtacaagctggagcatctgtttgggttcacacctttaacggaatgtctggaatgactcaccaagaaccaggaatggttggagcaattttaaatacaccaaacacttatgctgagttaatttgtgatggtcaccatgttcgtccagaagcagctgaaattgtaatgaaaatgaaaggtgctgaccatgttgttttgattacagactcaatgcgtgccgcaggacttcctgacggaccttatatgcttggcgaatacgaagtagaagttcgtgacggagccgcatggcttccaacaggacgccctgctgcttcaattttaacactcaaaacagctgttaaaaatgtcattgactgggggattgccacaccagcagaagcaattatgatggcttcattgacaccagcaaaatctgtaaacattgatgatgtttgtggtcaaataaaaccaggtttgtcagctgattttatcgttttagacaatgattttgatttagttgcaacttatcttgatggtgaaaaacgctatgaagcgtaa
>L184708|3.940761780005831
atgtcaggcttatctcttatttttatcgttgtcgttatgggtgggatgatgttcttcatgaaccgtcaacaaaagaaacaacaatctaaacgccaagaacaattggatgcaatgcaaccaggttcagaaatcgtaacaattggtggattgcacggaattctttcaagcattgattcagcaaaaggaacaattgaacttgattgtgaaggtgtgattttgactttcgaccgtgcagccgtaaaaactgtaaaaagtggtgtaacaccagaaacaactgttgttgaagaaacaccggccgaaacaaaagtggaaagcccaattgaagaaaactaa
>L91273|3.9372407883216605
atgatttttaaagttttctaccaaaaagataatacccgctcaccacgtcgtgagactactgaggctctttacctcgaccttgatgttgctactaaagaagaaggagttatccttgcacgcgaacttcttgctaaaaatactgcctaccatgtagagtttattgactcactttctgatgaatctgtcgaatatgaaaaagaaactggcgtatttgaaatcacaagcttctaa
>L84096|3.9176150356281463
atgactgcaagtaaaattatcggtatcgaccttggtggaacttcaattaaatttggaattttgacactcgatggtgaggttcaagataaatggtctatcccgacaaatattttagaagatggaaaacatatcgttcctgatattattgaatcaatcaaccaccgtttaagcctttataacttggacaaatctgaatttcttggaattggaatgggaacaccaggttcagtaaatatttctgaaagtaccgtaaaagctgcttttaacttaaactgggcagatactcaagaagtaggtaaaccaatctctgaaggtgttggccttccattcattttggataacgatgctaacgttgctgctcttggcgaacgttgggtaggggcaggtgaaaataatccagatgttgttttcattactcttggaactggtgttggtggcggaattatcgcttcaggtgagctcgttcatggtgttgccggagctggtggcgaaattggccacatttgtgttgacccttatggttttgaatgtacttgtggaaatcgcggttgcttggaaacagtaacttctgcaacaggtatcgttcgtttagctcgtaaattcgctgaagaatatgaaggtgattctactattaaagcagctattgacaatggtgatgaagtgacttctaaagacatcttctttgcagctcaagaaggagatcacttcagcttatccgttgttgataaatttgcttattatctcggttttgcttgtgcaaaccttggttctactttgaaccctgcttcaatcgtcatcggtggtggtgtttctgctgctggagaattcttacgtgaaaaagttgaaaaatatttcactaaatatgccttttcaactgttcgtaactcaagtaaaatcaaacttgctgtccttggaaatgacgctggaattatcggtgccgcaagtcttgctcttaaatttaaaggagaataa
>L0118|3.8902250716346733
atgacaatcacagcagcagacattcgtcgcgacgtcaaagaaaaggatattaaattcttgcgtttgatgtttacagacattcttggaacacttaaaaacgttgaagttccagctacagatgaacaattggacaaattgtttgaaaacaaaatgatgtttgacggttcatcaatcgaaggattcgttcgtatcaatgaatcagacatgtatctttatccagaccttgacacttggattgtttttccttggggagatgagtatggtaaagtggcaggtgtaatttgtgatgtttacactccagaaggtgaacctttcgctggagacccacgcggtgtcttgaaacgtaaccttaaatcaatggaaaaattgggcttcaagagctttaaccttggacctgaaccagagttcttccttttcaaacttaatgaaaatgatgaaccaacacttgaagtgaatgataaaggtggttattttgaccttgcaccaactgacctcgctggaaacacaagacgtgaaatcgtaaatgtattgacagaccttggttttgaagttgaagcttctcaccacgaagtagcaatcggtcaacacgaaattgactttaaatatgccaatgctttgaaagcttgtgataatattcaaatctttaagcttgttgttaaaacaattgcgcgtaaacatggtttacatgcaacgtttatggcaaaaccagttcacggaatcaacggttctgggatgcattgtaacatgtctttatttacagaagatggtgccaatgcctttgctgatccaacaggagatatgggactttcagatgttgcacatagctttattgctggacttttgaaacatgcttataactttacagcaattacaaacccaactgttaactcatataaacgtttggttcctggttatgaagcacccgtttatgtcgcttgggctggacgtaacagatcacctttgattcgcgtacctgcttcacgtggtttgtcaactcgtgttgaacttcgtgcggttgacccaacagcaaatccatatcttgcattggctgttctattggcagctggtcttgacggtgttgaacataaattggaagcgccagaagcaatcgaatcaaatatttacgtaatgacagaagaagaacgtaaagcacatggtattacagatttgccatctactttgcacaatgccgttaaagcattgcctgaagatacaattgtgactgaagcgcttggagaacatgttttggttaactttgttgaagcaaaacgcattgaatgggcaagctatgcacaattcgtatcgcaatgggaaattgataactatttagaactttattaa
>L0356|3.8770984573988776
atgaaacaatcaaaaatgcttataccaacccttcgggaaatgccttctgatgcccaggttatcagccatgccttacttatgcgcgcaggatatgttcgtcaagtttcagcaggaatttatgcttacttgccattagcaaaccgcgtacttgaaaagttgaaaaatatcatgcgtgaagagtttgacgaaattggtgcagtagaacttcttgccccaagtcttttgacagctgacctttggcgtgaatctggccgttatgacacatatggtgaggatttatataaattaaaaaaccgtgataattctgattttattttaggaccaacacatgaagaaacaatgacttctcttgtccgtgatgaaattacttcttataaaaaattaccacttaatgtttaccaaattgctccaaaattccgtgatgaaaaacgtccacgttatggactattgcgcggtcgtgagttcttgatgaaagatggttatagctaccatgcagatcaagattcattggacgagacttataatgattacaaaaaagcctacgaaaaaatctttgaacgtgctggcttaaactttaaaccaattattgccgatgctggagcaatgggtggtaaagatagtcaagaatttattgctattacagatgatagaatcaatcttgaaaaatggctcgttttgagtaagaatattacatcaatcgaagaaattccagaatctgtcctttcagaaatcaaagaagaacttggcaaatggttgattgctggtgaagatacaattgtctacgctgaaggtggtgattatgcggcaaatattgaaatggccagcagtcaatttgaaccaaatgtagcttatactgaagaacttgaacttgaaaaagtagcgacaccaggtgctaaaacaattgatgaagtttcaaaattccttgaaattgatgaagaacaaacagttaaaacattggtttatcacgcagatgatgaattagtggttgttttgttaaatggtaatgaccaactcaacgaagtcaaattgaccaattatcttggagcatcatttattgaagctgccagtgaagcagaagttgaagaaaaatttggagctcattttggttcacttggaccaatcgggcttgaaaatgtcaagattattgctgaccgaaaagttgaacaaattaaaaatgctgtggttggagctaacgttgatggtttccattataaaaatgctaactttggccgtgattatgaagttgaagagtttgttgatttacgtacagttaatgaaggtgaaatttcaccagatggccgtggaactttgaaatttgcgcgtggtatcgaaattggacatatctttaaattaggaactcgctatacagaagcgatgaatgccaatattcttgatgcgaatggtcgttcaattccaatgctcatgggttgttacggaatcggtgtaagtcgtttgctttcagctattttggaacaatttgctcgtatctatgttgaaaaaacgccaagagaagaatttaaatttagttggtcaattaatttccctaaagaattagcaccatttgatattcatcttgttccagttaatgttaaagatgaagcagcaatggaattgacttctgaacttgaagaaaaattgcgtggcaaaggttatcaggtcttagtagatgaccgtaatgaacgtgcaggtgttaaatttgctgacagcgatttgattggtttgccagttcgtgtgacaatcggtaaaaaagctgctgagggtgttgttgaagttaaaattcgtgcgacaggtgaagttgttgaaattaacaaagatgaacttgtcaatactattgaaattttaagtaaataa
>L0004|3.873988501787436
atggtagttaaagttggtattaacggttttggtcgtattggacgtttggcattacgtcgaattcaagaagtcgaaggagttgaagttgcgcatatcaacgatttgacagacccagcaatgcttgcacatttgctaaaatatgatacaactcaaggtcgttttaaagggactgttgaagtcaaagaagatggttttgatgtcaacggaaaatttgtgaaagttacggctgaacgtaatccggaagacattcaatgggctgattctggtgttgaaattgtgcttgaagccacaggtttctttgcgactaaagaaaaagctgaaaaacatttgcatcctggtggagctaagaaagttttgattacggcacctggtggaaatgatgttaaaactgttgtcttcaatacaaaccacacaattcttgacggaactgaaacagttatttctgccggttcttgtactacaaatagtttagcaccaatggccgatgccttaaataaaaactttggtgttaaaggtggaacaatgactactgttcactcttatactggtgaccaaatgacccttgatggtccacatcgtggcggagacttccgtcgtgcgcgtgctgctgccgaaaacattgttccagcatcaagtggagcggctaaagcaattggtcttgttttgcctgaactttctggtttgatgaaaggtcatgctcaacgtgtttcaactccaacaggctcaattaccgaacttgttactgtacttgaaaaacacgttacagttgacgaaatcaatgaagcaatgaaagctgccgctgatgaaagctttggctataatgttgatgaaattgtttcatctgatattattggtatggcttacggttcactttttgatgctacattaactgaagtgactgacctaaaagacggtggacaattagttaaaacagctgcttggtatgataatgaaatgagtttcactgctcaattaattcgtactcttgaatattttgcaaaaattgctaaataa
>L0095|3.872203468857351
atgtgtggaattgtcggctttattgaccggatgaatcaaaatgataaatcaaaaactttagaagaaatgatgaatactattggtcaccgtggtccaagtagttcaggtgaatttattgatgaaggtgccgcaattggctttcgtcgtttgagtattattgaccttgaaggtggagaccaacccattttcaatgaagataaaagtaaattgattacttttaacggtgaaatttataacttccgcgaattacgtgaggaccttatcgctaaaggtcatgattttacaactcatgctgatacagaagttcttttgcatggttatgaagaatatggtgtagaacttcttcaaaagcttcgtggaatgttcgcttttgttatttgggatagagaaaaacaagaattgtttggtgctcgtgatcattttggtatcaaaccactttactatactcaaatgggtggaactttcatgtatggttcagaaattaaaagttttttgaaacatccaaacttcaaaaaagaattaaataaagaagctttaaaaccttacatgactttccaatactctgctcttgatgaaactttctttaaaaatgtttttcgtatcaaagaaggtcattactttacttacaaagatggggtcttggatatcaaaccttattgggatatgaaagttgatgaaaaagatatgagcttggaagaatcaattgatttgattgataagactgttttgggttctgttgacgctcataaatttgctgacgtagaagttggagcttttgtatcaagtggtgtcgattctagttatgttgcttcaacgcttcgtcctgaacatacttattctattggttttggtcaaggaactttcaatgaatctaaacaagccaaacaattgactgatatgattggtttgaacaatacttctcgtgaaatccatggagatgaagcgttcaagtatttcccacaaattcaatattatttggatgaaccagattcaaatccttcttgtgtgccactcttcttcctcgcagaattagcagcacgtgatgtacgtgttgtaatgagcggtgaaggtgccgatgagctttttgctggttatgagtcttatggatttagtacaaattctcgtgcggttcgtgttttcgcagaaggtttgaagaaattaccaaaatctttacgtttctcaattgctcgtggtattgaaaataaacatttcaaaggtcaaaaacatctttatgaatcacttgcgcctgctgaagatttctttatcggtcaagcgaaagtgtttgatgagtctgaatcagtagagcttttgaaagaagaatttaaagcagctccaactgttaaagatattgttggaaaaacttacaaaaaggccccagaaggttctgaacttcgtaaaatgcaatatcttgatatgcaccaatggatgccaggagatatcctgcttaaagctgataaaatggcaatggcacactcacttgaattgcgtgttccactacttgatattgaattgatgcatacagcggaacaaattcctacaaaatatcttttgaatgagcataatacaaagtatgctttccgccaagcagctcgtcgtcatttaccagaagaatggtcaaatcgtaaaaaattaggcttcccagtgccaattaaagactggttgcgagaagaaaaatattataaagttgttcgtcaattatttgaacaagattttgttgctgaattctttgatcaagaaaaactcttgaagatgttggatgataactttgcagacaaaaatgatgcacgtcgtaaactctggacaatttattcattcttgacttggtatgatgtttacttcatcaataatggtgaaaaacctgctgtggttaatttttaa
>L117685|3.870986896350021
atgacattaaatagtttagatgttcaaaacaaaacttttaatccacaatttcgcggcttcagtaaacatgaagttgatgaatttttggatatcgttgttcgagattatgatgaattcgctcaaacaattaaagatcaagaacgtgaattaaaggcgttacgcgaacgcgtgaaatattttgatgacatgaaagattcactgaacaagtcaattgttgttgctcaagatgctgctgataatctccgtgaacaagccaaaagtgaagctgatacgcttagaattaattctgaaaaagaatctgctgatattattgcaaatgcaggacaaaagagttctttaattattgaagcggctaaaaaagaagctggatttattttgaatgctgcttctgatgatgcgcgtaaattagtacgtgatactgatgatttgaaacgtaaaatgcgtctctatcaccaacgaatgacttcaattattgaaaatcaacttgcgtctattcaatcggatgactgggctgaaatctttagacctactcaagattatgcaatcaatcctgaagaaaaattgcaatcaatcattgaagaacatttggaaaatgctgaatctactttggcaaaaactcaagcaattaaacctttaacagatgaagatattgcacaagcaaatgaaacatctgatgaaacagaaacaattgtttcagaggaaattgtttttgaaaccgaagtacctgacgaagtaaaagaagaagtagaaattactgacgaagctaatactactgatgattctaacgaagagtcagaagttgaagctccaaaagcagatgattcagaaattttcccagaattagattcaaaagcaccagctgaaacagctgaggttgttgaaaaagataatcaagaaacaattgatttaagcgaattaaaaaattaa
>L127223|3.863846843916177
atgaaaaattatcaaaaagttgcactcggtaccgtatcagtgcttgcagcctttacacttgtggcttgtggttcatctgcgaagtcaaaaagtagttctggtaaaacaactttacacatgtaccagattggtgataagccagacaattacaaagaattgatggctaacgctaataaaattcttgagaaaaaagctggtgtgaaattggatattagctacattggttggggagattacgctcaaaaaatgaacgtcatcgtttcatctggtgaagcttatgacattgcttttgcccaagattatgcaacaaatgccgctaaaggtgcctttgctgatttaactgatttagcccctaaatatgccaagacagcttataatgaacttaatcctgcttacattgagggaaataaaatcaatggaaaactttatggatatcctgtaaatggtaatatttatgctcaacaagtgattacttttaacaagcaatatttggataaatataatttatcaattgacggcgttgattcatttgcctctgctgaaaaagtgattgaagaattccataaaaaagatcctaatattgcagcttttgccattggtcaaggtttcaaaacaccaggtaatgttgactatgtccttggaaatggtttgccatttgctgtagatacaacaggggatggtaaaaaaatccaaaatgtttatgacattcctgcctatattgataatttgaagaaaatgcatgattactatactaaaggtttaattccggccgatgcagctacttcaaatactgcatttgacttgaattcaaataactggttcgctcgtgtcgaaacacaaggtccttacgattacggtgatactattttgactcaagcagcaggacaaacacttgtatctaaagcagtaactaatccattgattacaactgaccaagctcgtatggctaacttcgttgtttcaaatacctctaaacataaagaagaagcggttaaagcacttggaatcatcaatagtgacgctgaacttttaaatggtttagtttatggtgttgaaggacaacaatgggaaaaaactggtgataagaaaattaaattacttccttcatacagtgaaggtgtaaaacatatggctgcttggaatacaggaaataatgccattctttatacaactgatgcggttaccaatgaaatgattactaaacgtgaccaatcaattaaagatgcaaaagtttcaccattgcttggctttacttttgaccaatcaaaagtgaaatctgaaatttcaaacttatcaaatgtcatgagtcaatatttggatcaattgaacacaggatctgttgacccagttcaaactttaccaaaactcaaagctgaattgaaaaaagcaggttatgataaagttcaaaaagaaatgcaaagtcaatatgatacttatctaaaaaataaataa
>L193031|3.8599249473530146
atggctttaaatgacaaacttgatgcaacaaaagataaagtaagtggaaaagttaaagaaaccacaggtaaagtaactggtgatgaaaaactagaagctaaaggtaaaacagaaggacttatgggaaaagctaaagaaggcttggaaaatatcaaagacaaagcttctgacctagctgaagatgttgcagaaaaatttaatgatacggttgactctgtcaaacataaaaacgagaaataa
>L61727|3.856071858369784
atgtctaatattaaaatcactccattaggtggtgtgcgtgaatttggtaagaacatgtatttagttgaggttgaagagcaaatttttgtgcttgatgcaggacttaaatatgctgaaatggatcaacttggtgttgactttgttattcctgatattacatatcttttagaaaatgcggatcgtgtcgcaggaattttcttgactcacggacatgctgattcaattggtgctttgccttatatcgtttctgaattaaaagttcctgtttttggttcagaattaacaatcgaacttgcaaaaattaatgtcaaaaattatgctgacagtcgcaaattcaacgattttcatgttgtaactgaagatacagaaattgattttggtaaagccgtcatttcattcttctcaacaacacatacaattccagaaagcttaggaattgtgatttctacaaatgacggaaacattgtttatacaggtgatttccgttttgatccagctgttgcaaaaggctatcgtaccaatatgcgccgattggctgaaattgggaatagtggagtccttgctttactttcgtcatcaccaaacgctttgtcaacaatgcaatctgctagcgagcatgaaatttatgaaaaaatttatgactatattgatgacaacgaaggacgggtcattattgcttgtaacgcgggtaatttaggacgtattcaacaaacaattgatgctgccattaaacttgggcgtcgtgttgcttttacaggcgaagatatggatcaaatcatcgaaacagcaactcgtcttaacaaattacaaattgttgataaaaaatcaattattaaaccagcagaaattaaaaaatatgctgataatgagttagttattttagaaacaggacgaatgggtgaaccacttaaatctcttggagacatggctcatcgtcgtcataaatacgttaaaattaaagatggagatttagtacttgctgttacaagtccatctgtctcttatgaaacaacaattgctcgtattgaaaatgaaatctataaagctggcggagtcatgaaaatgttggcttcagatttgaaaatatctggtcacgcgaatgctcgtgatttgcaattcttacttgatatcttccgtccaaaaaatttgattccaatccaaggggagtatcgtgaacttagtgcccatgctgatttagcaatggaaatggacattttaccagaacatatctttatcgctaaacgtggcgaaacagtcagtttggaaaatggagacatgatcccatctggtgttattcaagctgaaaatgttatgattgacggttcaggagttggagatatcggttcagttgttttacgcgaccgtaaagtgctatcagaagatggtattttcattgccgttatcacaatttctaagactgagcgtaaaatcgtcagcaaatctcgtgttcacactcgtggttttgtttatgttaaaacttcacgtgatctgatgcgtgaagctggtgagttggtcaacgaaactgttgataaatatctttctggaaaagaatttgattgggcagaaatcaaaggttctatccgtgatgctcttggaaaatttttatacgagcaaacaaaacgtaaaccagtgattcttccagtagttatggaagcacgtcaacctcaagatttaaataaacgttacactaaaaaaaatcataataaaaaataa
>L85091|3.8541194535611902
ttggttattattatcattgatatcattcttattttagtaattatcggaatgtttgtctatcctcgttggaatcttcgtcgtaatgctaaacttgttgaagaagctgagtttgctcgtttaatgcctacttctcaattaattgatattcgtgaagcaaaagattttcgtattaaacatattcttggtgcacgtaatcttcctgctagacaaattgaccaaagtttaaatgccttaagtaaacataaacctgtactcatttatgaaaatggtcgtcctgttggcggagcaaaagttgctaaaaaactaaaaaaagctggcattcctgaagtttatatccttaaaagtggtttgaattcttggaatggtaaaactaaatctggtatctaa
>L0344|3.8308824730450204
atggatgaaaaacaattagtaagccaagcactgtctgctgcaatcgatggtgttcttggagtagaacaaatcgcggctattatcgaaaaacctaaatcatcagatttaggagatttagcattcccagcttttcaattggccaaaactctccgaaaatctccacaaatcattgctggagaaattgctgagaagatagatacaaaaggctttgagaaagttatcgcagtaggaccatatgttaactttttccttgataaaaatgcaactgcctcagaagtaattcgagaagttttgactgaaggtgaacattacggtgatgcaaatattggtcaaggaggaaatgttccgattgacatgtctgcgccaaatattgctaaacctttttcaattgggcatttacgttcaactgttatcggggattcaatcgccaaaatttatgaaaaattgggttatcagccaatcaaaatcaatcacttgggcgactggggtaaacaatttggtcttttgattacagcttacaagaaatatggtgatgaagctacaattacagctaatccgattgatgaactcttgaaactttatgtcaaaatcaatgctgaagctaaagaagatccagaagtcgatgaagaaggacgtcaatggttccttaaaatggaacaaggcgatgaggaagcacttcgcatttggaaatggttctcagatgtttctttgattgaatttaaccgtatttacggaaaacttggtgtaagttttgaccacttcatgggtgaaagtttctatagtgataaaatggacgccattgttgaagatttagaaagtaaaaatcttttacacgaatcaaaaggtgctttgattgttgaccttgaaaaatataacctcaatccagctttgattaagaaaacagatggtgcaacactctatattacacgtgaccttgcaacagcagcttaccgtaaaaaaactttcaatttcgtgaaatctctttatgttgttggtggcgagcaaaccaatcactttaaacaattaaaagcagttttgaaagaagctggttatgattggtctgacgatatggtgcacgttccatttggtatggtaactcaaggtgggaaaaaattctcaactcgtaaagggcatgtcgtgaaattggaaatggcacttgacgaagcagttgatcgtgctgaaaaacaaattgaagccaaaaatcctaatttggaaaataaagaagaagttgccaaacaagttggggttggtgctgttaaattttatgacttaaaaactgatagaaataacggttatgactttgacttggacgaaatggtttcatttgaaggggaaacaggcccttatgttcaatatgcacatgctcgtattcaatcaattttacgtaaagcaaaccgtaaggtagatattaataatatttctctcgcagtttctgacgctgaagcttgggaaattgttaaagcattaaaagaattcccaaatgttgttaaacgtgctgcagataattatgaaccatctgttattgctaaatatgcaatttcgcttgcgcaagcttttaacaaatattatgctcatgttcgcattttagaagatgatgctcaattggatggccgtttggctttgattagcgctacttcaatcgtcttgaaagaagcattgcgtcttcttggggttgctgcacctgaaaatatgtaa
>L0034|3.8294134414425476
atggcagtaaaaacttatattgcagcaattacagaagcgcttgatttggcgctcgaaaaagataaagatgcactcatttttggtgaagacgttggacaaaatggtggggttttccgtgctactgatggtctgcaagcaaaatatggagaagaacgtgttttcaatactccacttgctgaatcaggaattggtggaatggcaattggtcttgcaacacaaggtttccacccaattatggaaatccaattcggaacctttatctttgaagttttcgactcaattgctggacaaatgagccggacacgttaccgttttaataacacacgttcaaataatattgtcgtgcgtacaccttatggaatcggaactaaaacgcctgaaatgcacgcggattcaattgaagggctattttcacaaatccccggaattcgtgttgtaatgccttcaaatccagctgatgctaaaggattattgctggcttcaattgaaaataacgaccctgttattttccttgaaaaccttcacctttatcgctcacttaaaggtgaagttcctgaaggttactatactacaccacttgatactgctgcagtcgctaaagaaggatctgatgtttcaatcattgcttatggtggaacagttccacttgctcttaaagctgctgaacaactcgaaaaagatggaattaaagctgaagtccttgacctcagaacagttgctcctcttgatattgagtcaattggtaaaacagttgaaaaaactgggcgtgtggtcgttgttcaagaagctcaacgtacagccggtatcgcagcgaatgtcatggccgaaatttcagaacgttttgttttgaaccttaaagcgccaattggacgtgttagtggtcctgactcaattttcccatttgcacaagcagaaaatgactgggcagttaaagctgaagatattgtgaataaagttaaagaggtggttgactatgactga
>L32389|3.8235288398195704
atgatcaaatttaatatccgtggcgaaaacgtcgaagtgactgatgcaatccgcgcttatgttgaagataaaatcggaaaacttgataaatatttcaacgatggtcatgaagtaacagcctatgttaatcttaaagtttacagcgaaaaacgagctaaagttgaagtaactcttccagctaaaaatgtcactttacgtgcagaagatacttcacaagatatgtattcttcaattgattttgtagaagaaaaactcgaacgtcaaattcgtaaatataagacacgtatgaaccgtaaaccacgcaatgctgtcccaacaggacaagcttttggcgatgagtttgcaccattagaaaaagccgatgaagttgctgaggatcacgtagatattgtacgtactaagcatgttgctttaaaaccaatggatgccgaagaagcagtgcttcagatggatatgttgggacatgatttctacgtctttacagatgctgatagtaacggaacccacgtcgtttaccgtcgtacagatggtcgttatggtttaattgaaacagaataa
>L27865|3.823111039163627
atgacaacactcagtttagacaaaatctacaaaaaatatcccaatgcgacgcaatacgcagttgaagatttcaacattgatatcaaagataaagaattcattgtattcgttggtccttcaggttgtggtaaatcaacaacattgcgaatggtcgctggtcttgaagatattaccgaaggtgaatttaaaattgacggtaaaatcatgaatgatgtcgcaccaaaagatcgtgatattgccatggttttccaaaactatgcgctttatccacatatgaccgtttttgataacatggcctttggtttgaaacttcgtaagttcaaaaaagatgaaattaaacgtcgtgttgaagaagctggaacaattcttggtctttctgatttgcttgaccgtaaacctgctgacttatcaggtggtcaacgtcaacgggtagcaatgggacgtgcgattgtccgtgatgccaaagttttcctcatggatgaacctttgtcaaacttagatgctaaacttcgtgtttcaatgcgtacagaaattgcaaaaattcaccgtcgaattggagcgacaacaatctatgtaacccatgaccaaactgaagcgatgactcttgctgaccgtattgttattatgtcatcatcaccaaactctgataaaacagggacagttggtcgtgttgaacaaatcggaacaccacaagagctttataatgaacctgctaataaatttgttgccggttttatcggtagtcctgcgatgaacttctttaatgtcaaagttgcttctggaaaattaacaaataatgaaggtttgaatatggaccttccagaaggaaaagcaaaattgcttaaagaacaagggtatgaaggaaaagaagtgattcttggaattcgtccagaagacattcaagcaagcaatttggcacaacaagcctatccaaatcaaacaattgaagctgaagttgtcgtttctgaacttcttggagcagaaactatgctttatcttagagctggttcaactgaatttgtttctcgtgttgaagcgcgtgatttccgcaatccaggagaaaaaattacagtggctttgaacctaaacaaatcacatttctttgatgctcaaactgaacatcgcatcattgattaa
>L0185|3.8216121888048074
atggaaattaaaaataaaaatgtctttgtgactggttcaacacgtggaattggtaaagcaattgcgcttcaatttgctaaagcgggttctaatctaattattaatggtcgttcagcaatttcagaagaattattagctgaatttacagcctatggtgttaaagcagttggtatttctggtgatatttcaaaatcagaagatgcaaaacaaatggttgcagaagcgattgaaactcttggttcagtagatattttggtaaacaatgcaggaattactcgtgatggtttatctttgaagatgtcagaagaagattttgagtctgttcttaaaatcaacttgactggggctttcaatatgacacaggctgttttgaaaccgatgaccagagctcgttctggagcaattattaatatctcatcagttgttggacttatgggaaatgctgggcaagcaaattatgccgcttcaaaagcaggacttattggtttgacaaaatcaattgctagagaagttgcggcacgaaatgttcgtgtcaatgctgtggctccaggatttattgaatcagatatgactgaagttctttctgataaagttaaagatgcaatgaaggggcaaattccaatgaaacgttttggaatgcctgaagaaattgcaacagcaactcaattcttggctgaacaagaatatatgactggacaagtacttaccattgatggtggagtttcaatgtaa
>L118271|3.8174829030708444
atgtctaaaattgcagcagttactggagcaggtcaaggaataggttttgcaatcgcaaaacgtctctataatgatggttttaaagtagctattattgattacaacgaagaaacagctcaaaaagcagcaaaagaacttggagaaaactcatttgcgattaaagctgatgtttccgaccgtgaacaagttatttcagctttgaatgctgttgtcgacaaatttggtgatttaaatgttgtagttaataatgccggaattgccccaacaacacaaattgaaacaattacacctgaacaatttcatcaggtctataatattaatgttggtggagttttgtgggggacacaaacatcaacagcactttttagaaaattaggtcatggaggtaaaattatcaacgcaacctcacaagctggagttgttggaaatccaaatctaatgctttattcttcttcaaaatttgctgttcgtgggatgactcaaattgctgctcgtgatttagcagaagaaggaatcacagttaatgcttatgcaccagggattgtaaaaacaccaatgatgtttgatattgcgcatcaagttggtaaaaatgctggtaaagatgatgaatggggaatgcaaactttcgcaaaagatattgccatgaaacgtttatctgagcctgaagatgtggcaaatgttgtttcattcttagctggccctgattcaaactatattaccggtcaaacaattattgttgatggaggaatgcaattccattaa
>L0195|3.811228570573158
atggaatataatattactgatgcaacgtttgatgaagaaacaaaagaagggcttgttttaattgacttttgggcaacttggtgtggtccatgtcgcatgcaagcgccaattttggaacaactttcagaagaacttgacgaatcagaacttaagatttgcaaaatggatgttgatgaaaacccagcaacagcccaaggatttggcattatgtctatcccaacattgatgttcaaaaaagatggtgaagaagtaaaacgcattgttggtgttcaaacaaaagcacaacttaaagccgttattgctgaattatcataa
>L175538|3.8091764631218368
atgtcaaaatttcaagtcgtagaacatccattgattcaacacaaactctcaatcttgcgtcgtaaagaggcatcgacaaaagaattccgtgaacttgttgatgaaattggaatgctcatggcctacgaagtatcaagagatttaccccttgaagatgtcgaaatcgaaacacccgttcaaaaaacgacagttaaacaaatcgcaggtaaaaaattagcgattgtaccaatcttgcgtgctggtattgggatggtagacggaattttgaaattgattccagctgctcgtgtagggcatatcggaatgtatcgtgacgaagaaacacttaaaccagttgaatatttagttaaacttccagccgacattgctgaccgtcaaattttccttgttgacccaatgcttgcgactggtggttcagcaattttagcagttgattctcttaaaaaacgaaatgctaaagcagaaaatattaaatttgtttgtcttgttgctgcaccagaaggagtgaaagctctccaaaaagcacatccagatattgaaatttatactgcagctttggatgaaaaacttaatgaacatggttatattgtcccaggtcttggtgatgctggagaccgtttgttcggtactaaataa
>L0033|3.7996343996258957
atgtcaaattcagaacaaatcttagatttcaaagcgcagctagaactgcaagacactacatttccaatgcttcaaattcttaacgaagaaggaaaaattgttgacgaagatggtcttaaacgtgcaggactttctgatgaaaaactcgttgaactctttaaaagtatgctttttgcacgtcaagttgacattcgttcaatgaaattagctaaacaaggacgtatgggattctttggacctcacgctggtcaagaagcttctcaaatggcctcatcattcgctttcactgacgaagactggctcttcccaggttatcgtgacttgccacaaatttacgcaaaaggttggccaatttggaaaggtcttctttggtctcgtggacatcaacttggtaatgagtatactaccgatgatggtaaacctgtaaactcatggttcccacaaattatcattggtgctcaatacgttgaagctgctggtgtcgcgctcggactcaaaaaacgtaaaaaagatgctgtagctttcgtttacactggtgatggtggttcttcacaaggtgatacttatgaaggaattaactttgctggagcttataaagccccacttgttgcctttatccaaaataacggctatgcaatttcgacgcctcgtagtctccaaagtgccgctcctcatttagctgctaaaggttgggccgcaggtgctccttctatcgtagttgatggaatggacgcgattgctatgtatcttgcttctaaagaagctcgtgcttgggcagtagctggaaatggtccagttgttattgaagcaattacaaaccgtttagaaccacactcaacagctggtgatgacccacttcgctatcgtactaaagaagacattgaagcttggtggaaaaaagaacctctcgttcgtatgcgtaatttcctgactgaaaaaggactttgggatacagagaaagaggaagcttatattgctgaacttgatgcaggtattgatgccgacattaagaaagccaacaatgttgaaaaacaaaaaatttctagcttcattaaaaatacacttgaagtgccaagccaagcaatggcagaacaaattgcaaaatttgaaagcgagggcaaataa
>L0243|3.798820543174183
gtggctacattacttgaaaaaacacgtaaaatcaccgcgattttgcaagatggagtgaccgatttgcaacaagagttgccatataacagtatgactgaacgcttggcaaacgtcattgattgcaatgcatgtgtgattaatacgaagggcgagttgcttggttactcattgccttataatacaaacaatgaccgtgttgaccaatttttctatgatcgtaaattgcctgatgaatatgttcgtgcggcagtacgtatctacgatacaatggcaaacgttcctgttgaccgtccattagcaatcttcccagaagaaagccttggcgattttccaaaaggtgtgacaactttagcacctatttatggttctggaatgcgtttgggaacatttatcatgtggcgtgaagacggcgaattcactgatgatgatttggtcttagttgaacttgcaacaacagtaattggtgttcaactctcaaatcttaaacttgaacaaatggaagaaaatatccgtaaagacaccatggcaactatggctgttaacacactttcatattcagaaatgaaagctgttaaagcaatcattgaagagcttgatggtgaagaagggcatgttatcgcttctgtcattgctgacaagattgggattacacgttcagtcatcgttaacgctttgcgtaaactcgaatctgctggtgtaattgaatcacgttcacttggtatgaaaggaacttatcttaaagttcttaatactggtttatttgataaacttgcaggacgtaatttctaa
>L113864|3.7930726389908527
atgacttacccacaacttgaacttgaaaactacaaaggtactacagcaattatcaatacaaatcatggaaaaatgactgtaaaattatttgataatcttgctccaaaaaccgtaaaaaactttattgaacttagcaaagaggggtattatgatggagtaattttccaccgtatcatcaaagatttcatggttcaaggaggagacccaacaggaactgggatgggtggttcttcaatctacggagaaaaatttgaagatgagttctcaatggacctctttaatcttcggggagctttgtcaatggccaatgctggacctaatacaaacggaagtcaatttttcattgttcaaaataaaaacttgccttatcctaaagattcacttatccaaggagggtggcctgaagaagtagctgaaacatatactggcggcggaactcctcatcttgatggccgtcacactgtctttggtcaattggttgatgaagaaagctataaagttctcgatgaaattgcagctgttcgtgtaggtgcgcaagataaaccagtcgatgatgtcgttattgaatcagttgagattatcgagccataa
>L85575|3.7926775310456406
atgtcaaatgaacacacacaagaagttttaaatcaaacagttgctgatttatcaaaagcatcagcacttgttcatcaaatccactggtatttgcgtggtccgggttttctttacctacacccaaaaatggatgaattgaaagatcaattggatgaacatttggacgaatttgcagaacgtctaatcactattggtggttctccagtttcaactttagcagaatttgataaaaattctaaaattgaaatgactcccgccgtttggggaaaatctaattcagaacgtgtgaaagaattgattgttgcttacaaatatttgactcaactcttcaaagatggcattaaaattgctggtgatgatggtgatgatgttacagttgacttatatacgactgctcttggagatattgaaaaaacactttggatgattgaagctgaagtaggttaa
>L0139|3.7906856720508224
ttggcagcaaataaaaaaagaataagtcaaatttcaaaagaaactggcgttcaaaaccgtgttttggttgagaaggctcaagaaattggcttacttgtaaaatcacattcaagttcagttggacctggtgaagaacgtcgtcttcttgaagcattaaatgttaaacctgttgttgttgaaaagatggatagtcctaaaacattagcaagagttgaagtcaaagaaaatggtgatacttttaacgtaaaagcttatgaaaaagcagttaaaagctatattaccaaacgtaaacctttgggcgaagcacttgatgaagaaatcatggatgaactttctgttaaatttgggattgttgatgatgcgcttgaagacttgtttaaacaaattcaagatgcaggaatttcaattgtggataaagatggaaatccaagtcctttggctcttgtcactgatgaaattgaaaaagaagaagtttcagatactgcaatggatgaaattgttacgaatgttcgtatcgatgatcctgttcgcatgtatcttaaagaaatcggtcgttatccattgatttctcttgatgaagaaacaaaacttgctgaagcaattattgctggtggtgaaggggcagaatttgcgaaacaaatgcttgccgaagccaacttgcgtttggttgtttcaattgcaaaacgttattctggacgtggaatgcaatttttggacttgattcaagaaggaaatatgggcttgatgaaggctgtggataaatttgaccatacaaaaggattcaagttctcgacttatgccacatggtggattcgccaagcaattacacgtgcgattgctgaccaagcccgcacgattcgtattccagtgcatatggttgaaacaatcaataaattgattcgtgttcaacgtaatcttttgcaagaactcggacgcgatccttcaccagaagaaattggtaaagagttgcacatggcgccagataaagttcgtgaagttctgaaaattgctcaagaaccagtctcactcgaaacacctatcggtgaagaagatgattcacatcttggtgacttcattgaagatgatgtaatcgaatcacctgttgattatacaaaccgtattcttttacgtgaacagttagatgaagtcatggatactttgactgaccgtgaagaaaatgttttgagaatgcgttttggtcttgatgatggacgcatgcatactttggaagatgttggtaaacaattcaaagtgacacgtgaacgtattcgtcagattgaagcaaaagcaatcaaaaaacttcgtcacccacgtcgttctaaaccgttgcgtgactttatgtaa
>L82103|3.7852463077620313
atgaaaacaattgataaaggtacacttacacgtacagttttgctttggttagctatcattaaccaaattctaacagcattgggtattaatccattgccacttgacgataatactgttagcactgtaattacaacagtttttgcactttgggcttggtggaagaataatgacttcactcatgcagccaaaaaagggactgaacttactaaaagtttgaaaaatggtgatagcgttcaagtggttaaagcttctgacgctgaccatgaattcacagaaggaggcgaataa
>L0187|3.765587456535533
atgaacatttcagaagtaaaagatttgatgaaccaattcaatggttctactttacgtgaattttcttggaaaaatgctgatggtgaattatcattttctaaaaatgaaggtcaagcccttgttggagctcaaagtgctgcacctactgcacctgcatttacagctcaacaagcaacgccagttgcagaaagtacagaagcgcccgtagcaagtgaagcggctgttgaagctgagggtgaagcagttacttctccattagtgggtgtagcctatcttaaaccttcaccagataaggctgaatttgccaaagttggtgattcagttaaaaaaggtcaaactttgcttattattgaagcaatgaaagtaatgaatgaaattcctgcaccaaaagatggagtcatcacggaaattatggtttctggagaagatgtcattgaatttggtcaagatttgatgagaatcaaataa
>L128695|3.7587145426850577
atgaaatcatggaaaaaagttgctcttggtggagcatctgtactcgccctcgcaaccctcgcagcttgcggttcatcagcaagttctaacaaatcatcatcttcttctagctcaaacaatgttaaaggtaatgttaccttgtgggttgacccagctaatgttgatagctacaaaacactagtaactggctttgaaaaaaaatatcctgatgttaaagtaaaagtcaatcaatctccaacaggttctgcaaatgccaaaactgacgttggtaaagacccagcaaaagcagcggatgtcttcaaagttcctaatgaccaacttggtgccatggctgaagcaggttacattaaccctctttctcctgatgcaacaaaatgggtagacaaaaatgacatttctgttgctggagaagctgtttcttggaaaggtaaatattatgcctatcctcaagaccaacaatcaaatatcatcttctataacaaagctaaattctctgaagcaccaactagttggactcaatttacacaagataaagcaatcggtacagactttacaaactcttataactggtatccagccttcctttcaaacggtacagtattgtttggtaaagatggtgaaactttagacggtactgacgttgccggagatgctggacttcaagtcttgaattggtttgcaaaacaaaaatctaacacaggtgttgtccaatcaggtcaagcattgctagctgatttaaaatcaggtaaaacagctgctgtcctcgatggaccttgggatgcaagtaatgttaagaaaattcttggcgacaattacggtgtgaccacccttccaacaattgatttcggctctggcgaaaagaaaatgcaagctttctctggtgtaggtacacttgctgttaactctgcttctaaaaatcaagtcgctgcatcttctctcgctcaatatctttctaatgctgactcacaaaaagaactttataaagataataatgcaatcccagttgctaaaagtttgcaaactgattcagatattaccgcagacccagctgcccaagctgttatcaaacaagtgcctgaagatactttgatgcctaaaatgcctgaaatggccacattctggaatttagctgctcctttgattaataatacataccttggtaagactcctgcttcacaatatgacagtcaacttaaaactttccaagattctatctctaaagcaactaaataa
>L0350|3.7539127126683476
atgaagatcaaagatactttaaatttggggaaaacagctttcccaatgcgtgcaggcttgccaaataaagaaccaaactggcaaaaagactgggcagatgcgacactttatgagaaacgtcaagaattaaatgaaggaaaaccctcatttatgcttcatgacgggcctccttatgcgaacggaaatattcacctcggacactctttgaacaaaatttcaaaagatattattgttcgttataaatcaatggcaggatttcgtgctccttatgttccaggttgggatactcatggtttgccaattgagcaacaacttgctaaagcaggcatgaagcgtaaagaaatggatttgcttgattatcttgaggaatgtcgtaaatacgcgatgaaacaagtagatatgcaacgttcagatttcaaatcccttggtgttcttgctgattgggaccgtccatatttgacactattgccagaatatgaggcagctcaaattcgcgtttttggtaaaatggctgaaaaaggatatatctataaaggacaaaaaccaatttattggtcaccttcatcagaaagttcactggctgaagctgaaatcgaatatcaagatgttcgttcagcatcaatttttgtggcatttaaagctaaagatactaaaggtaaattaccagaagatgtagaatttgtaatctggacaacaacaccatggacaattccatcaaatttgggaatctttgctcatcctgactatgattattcagttgtagcagttaatggtcgtaaatttgtgattgcctcagaaatgcttgaagctgttgctgaaaaattagaatgggaaaatccagaagtccttcaaacgattaaaggttctgaattagaatatatggttgcaaaacatccattctatgaccgtgaaactttaatcatgaatgcagattatgttactcttgattctgggactggccttgtccacgttgccccaggacatggtgaagatgactactttgcaagtcgtaagtataaattgcctgttctttcaccaattgataaccgtggttattatactgatgaagctcctggacttgaaggacttttatacgatgaaggaaataaagttgtcagtaaatggctagaagaaaaagatgctttattgaaactcgaattcttcactcactcatatccacatgactggcgtactaaaaaaccagtaattttccgtgcaacaccacaatggtttgcttcaatcgatgacttccgtcaaaatattttagatgaagttgaaagagtagattgggtaattccatggggtaaaactcgtttattcaatatggttcgtgaccgtggcgattgggtcatctcacgtcaacgtgcttggggagttccgttaccaattttctatggtgaaaatggagaaccaattatcacaccagaaacaactgaacatgtagccaaactttttgctgaatttggttcaaaagtttggtttgaacgtgaagcaaaagaccttttaccagaaggattcactcatccagcttcaccaaatggtgaatttacaaaagaaaaagatatcatggacgtttggtttgactcaggttcttcttggaatggtgtccttaacgaacgtgactaccttagcttccctgcagacctttaccttgaaggttcagaccaataccgtggttggtttaattcatcaattacaacctcagttgcggtaaatggcgttgcaccatataaagcagttctttcacaaggatttgttttagacggtaaaggacgtaagatgtctaaatcaattggaaatacaatcgtgccaaaagatgtcactaagaaatttggtgctgacattctccgcctttgggtggcatcaattgatactgaatcagatgttcgtgtgtcaatggacattctcagtcaagtttctgaagtttaccgtaaaatccggaatacattgcgtttcttaatcgctaatacatctgattttaatccaaaagaagatgcaattgattttgcagaacttcgtccagtagacaaatatatgcttgtgaaatttaatgaacttgtaaaacaaattcgtacagcttatgataactatagctttatgactgtttacaaatcaatcattaatttcatcacaaatgatttgtcatctttctatcttgattttgctaaagatgttgtttatattgaagcagcaaattcaccagaacgccgctcaatgcaaacagttatgtatgttattttgaaagatctagtgaaaattcttgtgccaattttgccacacacggcagaagaaacatggacttacttggaacatgaaccagaaaattttgcttatcttgcagaaatgccagaagcagcagaaattcctggaagtgaagaattgttaggaaactggcaagaatttcttgatttccgtgataagattttgaaagctttggaaagtgctcgtgaagcaaaattgattggtaaatcattggaagcaacagtaactatttatccaaatgaagttgtgcgtactttattgacggcaattgatgaaaatgttgctcaacttttgattgtatcaaactttgtagttgccaacgaaccagtaaataatgccccagagtctgcaatgaaatttgatgaccttgcagttcttgttgaacatgcggctggagaagtttgtgatcgttgccgtagaacagatgaaacagttggacacaatgctaatgaacatctcaaaatgctttgtgaacattgtgcacatatcgttgaaacagaattccctgaaattcttgaagaaggttttgaagattaa
>L140621|3.74724095618855
atgcaaggagttcttctcgcgcttgttccaatgtttgcttggggttctatcggatttgtagctaataaatttggtggtgacgctaaacaacaaacacttggaatgactttgggcgcttttgtttttgcacttattgttttcttattccgcatgccaacgttgacatggcaaattttcttaattggatttattggtggattgctttgggcaattggacaatttggtcagtttaattcaatgaaatacatgggtgtttcagtagcaagtccgctttcatcagggagtcaattagtaattggtggcttgattggggtttttgctttccacgaatggacaaaacaaattcaatttattctcggatttattgcgatggctgttttggtagttgggttctatttctcagctaaacgtgacccagaaaatgcagttgttgaagaaggacgtaattatactaaaggattgactgctttaacttactcaactttgggatatgttatctatgttattcttttcaataacttagcagtactttggttcaatgttcattttgatacattgacaattatcttgccaatgtcagttggaatgatttttggagcacttgtgatgggtcgtttcaaaattaaaatggaaaaatatgtttatcaaaatatgattgttggagcaatgtggggtgtaggtaatatctttatgcttatggctgcaagcgctgctggtaacgcaattgccttttcattctcgcaattaggtgtcatcgtttcaactattggaggaattctcttccttggtgaaaagaaaaccaaaaaagaattggtttatgttggaattgggattgttttattcgtaacaggtgcaattttacttgcaattgtaaaatctaaaggataa
>L198323|3.746424465213822
atgactgataatttttttgaaaaaacattggctgcacgagaaatcagccaaattcctggaatgttagaatttgatatcccagttcatggtgataatcgtggatggtttaaagaaaatttccaaaaagaaaaaatgatgccacttggctttccagaaagcttctttgccgaagaaaaattacaaaacaatgtaagtttttctcgtaaaaatgttttgcgtggtctccacgctgaaccttgggataagtatatttctgtcgctgatggcggaagtgttttaggcgcatgggttgatttacgtgaaggagaaaatttcggtcatgtttatcaaactgtgattgatgcaagtaaaggaatttttgttccacgtggtgtggctaatggattccaagttttgtctgacacagtttcttatagctatttagttaatgattactgggcacttgaacttaaacctaaatacgcttttgtgaattatgctgacccaactttgggaattaagtgggaagatgttgaaaatgctgaagtttctgaagctgataaaaatcatccattattaaaagatgtaaaagctttgaaggctgatgaactctaa
>L56269|3.738622617545318
atggccttaaaacaacttattttgaataaacaaatcaaagaacgttcaagtgaaattgataaattactttctcaacgttctgacctagaaaaacaagaaaatgacttggaacgagcgttggaagaagccaagacagatgaagaaatttcaactgtcagtgattcagccgatgacttagaaaaacaagtcaaagatttagatgaaaaaattgcagaattgcaaaaagaaaaacaagaccttgaagatgaattagctaaagctgctgatcctactgaccaaaaacctaaagatggagaaaaacgaaaaatgaaaaaatttaaagtgactgaagaagaattagctgaaaaacgctcagcaatcaatgcatttgttaaatctaaaggcgctgaaaaacgtgatggttttacttctgttgaaggcggggctttgattccgcaagaactcttgcaaccacaacttgaaccaaaagatattgttgacctttcaaaatatgttcgttcagtgcctgttaattcagcaagtggtaaattcccagtgatttctaaatcaggttctaaaatggcaactgttcaacaactagaaaaaaatccacaacttgcaaacccaaaaatggttgaaattgattactctgttgccactcgtcgtggatatattccaatttcgcaagaaatgattgatgatgcaagctacgacgtaacaggattgattgcagacgaaattcaagaccaatcgttgaacactaaaaatgctgatattgcagcagttcttaagacagcgactgctaaatcagtagttggtgtagacggcttgaaagacttgattaataaagaaatcaagaaagtatatgatgtaaaattatttatctcagcttcaatgtattcagaattagataaactcaaagataaaaacggtcgctaccttctacaagattcaatcacagcagcaagtggtaaacaattgcttggaaaagaagttgttgtactcgatgatgatgtgattggtaaatctgttggaaatgttgttggatttattggagatgccaaggcattcgcttcattctttgaccgtaagcaagtttcagtttcatgggtagataacaatatctatggtcaattactagctggcatcattcgttatgatgtcaaagcaaccgataaaaaagctggtttctatgtaacgtttaccattggttaa
>L0161|3.738084556472262
atggctttaacagcaggtatcgttggtttaccaaacgttggtaaatcaactctttttaatgcaattacaaaagcaggcgcagaagctgcaaactatccttttgcaacaattgacccaaatgttgggatggtagaagtaccggatgaacgtttaaacaagttaacagagttgattaaacctaagaaaactgttccgacaacttttgaatttacagatattgctgggattgttaaaggggcttcacgcggagaaggtctaggaaataaatttcttgccaatattcgtgaagtagatgccatcattcacgttgttcgagcttttgatgatgaaaatgtaatgcgtgaaaataatcgtgaagatgcttttattgatccaatggcagacattgaaacaattaatcttgaattaattttggccgatttagaatcagtcaataaacgttatgcgcgtgttgaaaaagttgctcgtacggcaaaagataaagatgcggtcgcagaatttaatgttttgaaaaagctcaaaccggtacttgaagatggtaaatcagcacgaacaattgactttgacgaagatgaaataaaggttcttaaaagcttgttcttattgacaagtaaaccagttctttatgtagctaatgtttcagaagatgaagtaggcgaacctgataatatcgaatacgtgaaacaaattcgtgagtttgcggcgactgaaaatgctgaagttgctgtgatttctgctcgtgttgaagaagaaatctcagagttggaagatgatgaaaaagcagaatttttggaagcaattggcttaaaagaatctggtgttgatatgttgactcgtgcagcttaccaccttcttggacttgccacttactttactgctggtgaaaaagaagtccgtgcttggaccttcaagcgtggaatgaaagctccacaaatggcaggaattattcatacagactttgaaaaaggctttatccgcgcagtaactatgtcttatgatgatttgcttaaatacggttcagaaaaagctgttcgtgaagccggtcgcttgcgtgaagaaggaaaagaatatgttggtcaagatggcgacattatggaattccgtttcaacgtgtaa
>L88252|3.7369587107883424
atgtcaactaagtatattttcgtcactggtggtggtacttcgtcaatgggtaaagggatcgtagcggcatcgctcggtcgtttgcttaaaaatcgtgggcttaaagtcactgtccaaaaatttgacccataccttaacatcgacccagggacaatgagcccttatcaacatggtgaagtctttgttactgatgatggtgctgaaactgaccttgaccttggtcactatgaacgtttcattgacatcaatttaaataaatattcaaatgttacttccggtaaagtttacagtgagattcttcgtaaagaacgtaagggagaatatctcggagcaactgtccaaatggtaccgcatgtgactaacatgttgaaagaaaaaattaaacgtgcagcaacaacaactgatgcagatatcattatcacagaagttggtggaacggttggcgatatggaaagtttgccatttattgaagctttacgccaaatgaaagccgaagttggtgcggacaacgtcatgtacattcacactgttccaattcttcacttgcgtgctgctggagaattgaaaactaaaatcgcccaaaatgcgactaagacacttcgtgaatatggtatccaagctaacatgctcgtattacgtagtgaagttccaatcacgacagaaatgcgtgataaaattgcgatgttctgtgacgtagcaccagaagcagtcattcaatcgcttgatgttgaacacttataccaaattccattgaaccttcaagcacaaaatatggaccaaatcgtttgtgaccatttaaaacttgatgcaccaaaagcagatatgacagaatggtcagcaatggttgaccatgtcatgaacctcaagaaaaaagtaaaaattgctttggttggtaaatatgtagaattaccagatgcttatatttcagtgactgaagcgcttaaacatgcaggttattcatctgatgccgaagttgatattaactgggttaatgctaatgatgtaactgatgaaaatgttgctgaacttgttggtgatgctgcaggaattattgttcctggaggatttggtcatcgtggcacagaaggtaagattgcagctattaaatatgcgcgtgaaaatgacgttccaatgcttggaatctgtcttggaatgcaattgacagcagttgaattcgctcgtaatgttcttggacttgaaggagctcattcatttgaattagaccctgaaacaaaatatccagtcattgacattatgcgtgaccaagttgatgttgaagacatgggtggaacactacgtcttggactttacccagctaaattgaaaaatggctcacgcgctaaagcagcctacaatgatgctgaagtggttcaacgtcgccaccgtcaccgttatgaattcaataacaaattccgcgaagactttgaaaaagctggtttcgtattctcaggcgtttcaccagataaccgtttggttgaaatcgttgaactttctgataaaaaattcttcgtggcatgtcaatatcacccagaattgcaatcacgtccaaaccgtccagaagaactctacacagaatttattcgtgtagcggttgaaaatagtaaataa
>L72391|3.7358942200274483
atgggttatttagtacctaccgttattgaacaatcaagccgtggcgaacgtgcttatgatatttattcacgacttttaaaagaccgcattatcatgctgacaggacctgttgaagatggaatggcaaattctatcattgctcaacttcttttcttggatgcacaagataacactaaagatatttatctctacgtaaatacacctggtggttctgtatctgctggtcttgccattgttgatacaatgaattttatcaaatcagatgttcaaactatcgttatgggaatggctgcctctatgggaacaatcattgcttcaagcggaacaaaaggcaaacgattcatgttgccaaatgctgaatatcttattcaccaaccaatgggtggtacaggtcaaggcactcaacaaactgatatggctattgttgctgagcaacttttgaaaactcgtaaacgtttggaacaaattcttgctgataattccaaccgttcacttgaacaaattcacaaagatgccgaacgtgaccattggatggatgccaaagaaactttggaatatggtttcatcgatgaaattatggaaaataattccttaaaataa
>L115968|3.722468010549442
ttgtccgacactacacttgaaaaaatcattgtactcgactatggttcacaatacaatcaacttattgcgcgtcgtatccgagaaatcggtgttttctcagaactcatgagtcacaaagttacagccaaagaaattcgtgagattaatccaatcggtattattctttcaggcggtccaaattcagtttatgatgagggttcattcgatattgatcctgaaatctttgaacttggtttgccagttcttggtatttgctacggaatgcaattgttgagctacaagctcggcggtatggtagaagcagcaggcgaacgcgaatacggtgttgccccacttcaacttactggaaaatcagcattgtttgcaggaactcccgaagttcaagatgttttgatgagccacggtgaccgtgtaacagctattcctgaaggtttccacgttgtcggaacttcaccaaacagtccatttgctgctgttgaaaatacagaacgcaacttgtacggtatccaattccacccagaagttcgtcattcagttcacgggacagaaatgctcagaaactttgcgcttaacatttgtggagcaaaagggaactggtcaatggaaaacttcattgatatgcaaatcaaaaatattcgtgaaaaagttggcgataaaaaagttcttcttggactttcaggtggtgttgattcatcagttgtaggtgtacttttacaacgtgccatcggtgaccaattgacatcaatctttgttgaccacggtttccttcgtaaaggcgaagctgaccaagtcatggagacattgggcggaaaatttggtcttaatatcatcaaagtagatgctcaaaaacgcttcatggacaaacttgttggcctttcagacccagaaacaaaacgtaaaattatcggtaacgaatttgtttatgtttttgatgatgaagcaaacaaattagaaggtgttgacttccttgcccaaggaacactctacaccgacgtcattgaatcaggaacagatacagctcaaacaatcaaatcacaccataacgttggtggacttcctgaagatatgcaattccaattgattgaaccattgaatacactctttaaagatgaagttcgtgcgcttggaacacaacttggaatgcctgatgaaatcgtttggcgtcaacctttccctggaccaggacttgccattcgtgtccttggtgatttaacagaagaaaaactagaaactgttcgtgaatcagatgcaattcttcgtgaagaaattgctgctgcaggtcttgaacgtgatgtttggcaatatttcacagtaaatacagatgtgaaatcagtcggtgtcatgggagaccaacgaacatatgactatacactagctattcgtgccatcacttcaattgatggaatgacagctgactttgcccaacttccttgggatcttctccaaaaaatctcaaaacgtatcgttaatgaggtggaccacgtcaaccgtatcgtctatgatattacgagcaaaccaccagcaactgttgagtggcaatag
>L94552|3.7223314685173783
atgatgaaattaattggaaaacttcaaaatggcatgacctttactgaagaatttgacggagtcaacgatttcctagcccttcaacaaagcgattataatgccattgctgatgaaattgaagttgttgaagtaaaaattgctgacgaagtccttgattttaaaggcaatatgggtcaactttactatgaactcatgaaataa
>L117074|3.721960009530518
atggatgttacatggacagtgaaatatatcactgaatttgtcggaactgcgctactcatcatcatgggtaatggtgcggttgccaacgttgaacttaaaggtacaaaagctcacgcacaatcttggatgattattggttggggttatggacttggtgtaatgctaccagcagttgctttcggtaatattacttcacaaattaatccagctttcacacttggacttgcagcctcaggactttttccttgggcacatgttgctcaatatattattgcgcaagttttaggtgcgatgtttggacaattattgattgttatggtttatcgcccatactatcttaaaacacaaaatccaaatgctattcttggaactttctcaacaatcgataatgttgatgacaatgataaaaaaactcgtttgggagccacaattaatggtttcttgaatgaatttgttggatcattcgtcttgttcttcggagcagttgctgcgacaaatatcttctttggtagtcaatcaattacttggatgacaaactacttgaaaggtcaaggagcagatgtttcttcatcagacattatgaatcagatttgggttcaagcctcaggagcttcagcttctaaaatggttgctcacttattcttaggattccttgttatgggacttgtagtcgctcttggcggtcctacaggacctggtttgaatccagcgcgtgactttggtccacgtttggttcacagcctcttaccaaaatcagttttgggtgaagcaaaaggttcttctaaatggtggtatgcatgggttccagttttggcaccaattcttgcatcacttgcagccgtagctctatttaaaatgatttatctttaa
>L0357|3.7158107824147915
atgattaaaataacatttccagacggtaacgtaaaagaatttgaggcgggcgtaacaacatttgaaattgctaaatcaatctcacctagtcttgccaaaaaaacacttgcaggtaaggtcaacggaaaattgattgatgccactcgagcaatcaatgaagatagcaactttgaaattgtaacaccagaccatgaagatgcacttggaattttacgacattcagctgctcacctttttgctcaagcagcaaaacgccatttccctgatattcacttgggtgttggaccagctattcaagatggtttctattacgatacagataacgaagccggtcaaatttcaaatgatgatttggcaacaattgaagctgaaatgaagaaaattgttaaagaaaacttcaaatcagaacgtaaagaagtaagcaaagaagaagcaaaagaaatttttgcaaatgatccatacaaactcgaactcattgaagaacacaatgaagatgaaggtggacttactatctatactcaaggtgaatatactgacctttgccgcggcccacacgttccatcaactggtgtcatcaaatttttccaccttctcaacgttgcaggtgcttactggcgcggtaattctgataacaagatgatgcaacgtatttacggtacagcttggtttacaaaagaagaattagaagaaaatcttaaacttcgtgaagaagcaaaagaacgtgaccaccgtaaactcggtcgcgaacttgacttgttctttaatgacgcagaacttggtgcgggaactgcttactggctcccagctggagcaacaattcgtcgaattattgaacgttttgtcgttgaccaagaggtgaaaaacggttatcaacacgttatcacaccagtcatgatgaaccttaatacttataaacaatcaggtcactggcaacattaccatgaagatatgtatccaccaatggatatgggtgatggcgaagaaatggaacttcgtccaatgaactgtccgagccatattgctatctataaacatcacgttcactcttatcgtgaactcccaattcgtattgctgaatttgggatgatgcaccgttatgaaaaatcaggagcactttcaggacttcaacgtgtccgcgaaatgactttgaatgatggtcatactttcgtcatgttagaacaagttcaagaagaatttagtaaaattcttcaattgattatggacatgtaccgtgactttggaatcaatgattacagcttccgactcagctaccgtgaccctaaagatacagtgaagtatttcccagatgatgaaatgtgggaaaaatctcaagccatgctcaaagcgacaatggatgacatgaatcttgactacgttgaagcagaaggagaagcagcattttacggtcctaaacttgacattcaagttaaaactgcgcttggtaatgaagaaacactttcaactattcagttggacttccttaatcctgaaaactttgacatttcgtatatcggtgctgacggggaaaaacatcgcccagtaatgattcaccgtggcgtaatctcaacacttgaacgtttcattgcctaccttatcgaagtttataaaggtgctttcccaacatggctcgctccaactcaagcaaccattatcccagtaaataatgaaattcatgccgattacgcatggaaaattcaacgtgaacttcaagataaaggattccgcgttgttgtcgatgaagccaatgaaaaaatgggctggaagattcgtcaatcacaaacacacaaaattccatatcaaatcgttattggagaccaagaacaagctgatggaactgtaaatattcgtcgttatggctcaaaagaaacaaaagtcattccgcttgaagaatttattgaaaatatcagcgcagatgttgctaattttagccgcgttgattaa
>L164604|3.712924803369546
ttgaaattcaaaaaactcggattagttatgactactgtctttgccggagccgcattggtaaccttatctggttgctcaagtagcgattcagcaagcaaggatatcatcacaatgaaaggtgataccattcgcgtttctgatttatacaaggaagccaaacaatttccatcacaaccgacaaatacattacttcaaaatttaacttttgacaaaatttttactaaagactttggaaaagaagtaaccgataaagatgtcagcaaaaaagttaagtcaattaaagaccaatatggtagccaattttcatctgctttgcaacaacaaggcttgactgaagcaagtttcacaccatacatgcgtacacaaatgcttgaacaagcagcgattgaccatgaaatcaaagaaactcaatatacagatgctaatcttaaaaaagcttgggaatcttaccatccagatgtaacagcttatgttgtttctgaaacatcaaaagatgcagcaacaaaagcgttggatgccgctaaaaaagatgatgctggtaaagcaagctttgaaaaaacaaatgctgaaagcaaagtaacatttaattcaacttcaacaagtgttccaacagaagttcaaacagctgctttcaaattgaaaaatggcgagttttcagatgtgattgaatcaacaagttcatcaacaggtgctacttcttactatattgtcgaaatggtaaaaacatctgaaaaaggaactgacatgaacaagtacaaaaaagaacttcaaaatgtcattaaaactgaaaaagaacaagatacaacatttgtaagtggagttattgctaaatacctcaaaaagaataacgtaactgtgaaagaatctgcatttgcatcactcttctcacaatttacacaaacatcaagttcttcatcatctaaataa
>L0273|3.702750100237416
atgtccgaagaaactaaagaagaaatcaaaaatgaaaaagttgatgaagaagtgactgaggagttgacagaggaagcacttgaggatattgttgaagaagaaatcaacgaacttgatgaagcacaaaagttagcgactgagtgggaaaataaattccttcgcgtttctgcagaaatgcaaaacgtacaacgtcgtggaaatgaagaacgtttgcaacttatcaaatatcgttcacaagatttagcaaaaaaaatcttatcttcactagataatcttgaacgtgcacttgctgttgaaggattaacggatgatgttaaaaaaggccttgaaatggtccaagaaagcttgatttcagcgcttaaagaagaaggcgttgaagaagtttcttatgaaagtttcgaccataatattcacatggctgttcaaactgtcccagctgatgatgaacatccagctgacagcatcgtgcaagttttccaaaaaggttaccaacttcacgaacgtttacttcgtccagcaatggttgtcgtagcacagtaa
>L0360|3.702131576722856
atgacaaattacttacttgaaattggtttggaagaaattccagcacatttggtgactccttcaatcaatcaattagccgaaagaatggaaacttttcttaaagaaaatcgtttagaatttgataaaattattaaattttcaactccacgtcgtttagcaattattgttgaaggtttggcagaagcgtcagaagcgattgatgaagaagttaaaggtccatctgctaaaattgctaaagatgcgcaaggaaattggtcaaaagcgattcaaggtttctcaagaggacaaggagctactccagatgatttaatccttaagggtgattattattatgctaaaaaacatattgacggagtaaaagcagaagaaattctgtctaaagttggcgatgaagtcatcgcaaaaatgacattctcaacttatatgaaatggggaaataatgattttctctttgttcgtccgattcaatggattgtttcacttctagaagataaagttgttgcttttgatttattggacgtaacagcaaatcgtttttcacgaggccatcgtttcttggcaaatgttgaggttgaactcaaaaatgcaaatgattatgctagcaaaatgccagaaaactttgttttagttgatgctgaacatcgtaaagcagaaatttcagctcaaattttggctcttgcgtctgaaaataaatggcaagttactttgcataaagatttattagaagaagtaaataatattgttgaatatccaactgcctttgttggttcatttgatcccaaatatctttctgttccagcagaagttttagtgacatcaatgcgtgataatcaacgttattttgaagtttataaccaagaaggtcaactcgcaccaaactttatctctgtccgtaatgggaacgctgaaaatattgaaaatgtagtgctcggaaatgaaaaagttttggttgctcgtcttgaagatgcagagtttttctggaaagaagaccaaaaacttaaaattgaagatttggtcgctaaacttgctaaagtaactttccatgctaaaattggttcaattactgaacacatggcgcgaacaaaagaaatagccgctaaattagctgatattgctggcctgactgatgaagaaaaaagagacgttgctcgtagtgctgaaatttataaatttgaccttttgacaggaatggttggagaatttgatgaattacaaggggtaatgggtgaaaaatatgcgcttttagctggtgaaaatgcaaatgtttctgcagcaattcgtgaacattatatgccaacttcagccgagggagaattgcctgaaacaaaagttggttctgtgcttgcagcagctgacaaaattgattcagtcctctctttctttaatgttggtttaattccttctggttcaaatgacccttatgccctacgtcgagcagtacaaggcttgattcgtattattgaaaaaatgaattggcatttcgatttatctttatttatcgaccaatttgaaggtgaaaatcatcttgaaattttggatttcgtcaaagcacgtattcaaaaactcttgcttgaaaaactcgatcgtcatgatattgttgaagcggcaattaatagttcaaactttgatattacaaacatgatggaatcggcttttgtcattgatgggcacaaacttcacgaaccttttaaaccagcaattgaaaatgtttcgcgttcaattaatttggttaaaaaagcaaaagatattaaagaaataaatccaacactttttgaagaagatgcagaagaagctctttataacgttgttatttctcttcaaaatcaatggacttatatgcctggtgaagaaaaattcagagcaattgttcattcacttgcacctgcaattgaaactttctttgaaagtgtaatggtaatggctgaagatttatcagttcgtgataatcgtattgcgttgttgtcagaagttgttgcattaacaagtgttatggctgatttttctttgattaatacaaaataa
>L21264|3.698057764167272
atgtcaaactgggaaactaagtttttgaaaaagggatttacttttgatgatgtattgctgattccagcagagtctcatgttttaccaaatgaggtgagtatgaagacaaagttggctaaaaatttgactttgaatattccaattatctctgctgccatggatactgtaactgactcaaaaatggctatttcaatggcgcgtcaaggtggacttggtgtagttcataaaaatatgtcagttgaggaacaagctgaagaaattcataaagtgaaacgttcagaatctggtgttattacagatccatttttcttgactccaaatcataaaattgaagaagctgaaaacttgatggcaacttaccgaatttctggtgtaccaatcgttgatacgcttgaaaatcgtaaattggtagggattattactaaccgtgatttgcgttttattacggattataatcaacaaatcaaaaatatgatgacttctgaaaatctgattactgctccggttggaacaactttagatacagctgctcgtattttgcaagagcataaaattgaaaaattacctttggttgatgaagctggtaaattggctggtttgattacaattaaagatattgaacgtgtgattgaattcccaaatgctgctaaagatgagcaaggtcgtttgcttgttgctggagcagttggtgtatcttctgatacttttgagcgtgcggaagctttgtttgctgcaggggctgatgcgattgttattgatacggctcatggacattcagctggtgttttacgtaaaatccgtgaaatacgtaatcatttcccagaccgtactttgattgctggtaatattgctactggtgagggtgctcgtgctttgtttgaagctggtgttgatgtggttaaagttgggattggtcctggttctatctgtacgactcgtgttgttgctggtgtaggtgttccgcaaattacagccatttatgatgcggcaaatgtggcgcgtgaatttggtaaaacaattatcgctgatggtgggattaaatattctggtgatattgttaaggcgcttgctgctggtggagacgctgttatgcttggttcaatgcttgcaggtactgacgaatctcctggggaatttgaaatcttccaaggtcgtaagtttaaaacttaccgtggaatgggtagcttggcagcaatgaaaaaaggttctaaagaccgttatttccaaggggctgttaatgaagctaacaaacttgttccagagggaattgaaggacgtgtggcttataaagggacagcgacagatatcgttttccaaatgcttggtggtttgaaagcaggaatgggatatactggtgcggctgatattactgctttgcatgattcagcacaatttatcgaaatgtctggtgctggtttgaaagaatcacatccgcatgatgtacaaattactaaagaagcacctaactattctgtacaataa
>L73210|3.6853056263843182
atgcttacagtatctgatatttcattacaattctctgaccgcaagctttttgacgaagtaaacatcaagtttacaccgggaaactgttacggtttaatcggtgccaatggggctggtaaatcaactttcttgaaaatcttggacggtgaaattcaaccaacaacaggtcacatctcaatggggccaaacgaacgcatgtctgttcttcgtcaaaatcattacgattacgaagaccaaacaccacttgatgtcgtgatgatggggaatgaaaaacttttcgccattaatcaagaaaaaaatgccatttacatgaatcctgatgcgacagatgatgacttcatgaaagctgccgaacttgaggcagaatttggcgaaatgggtggttatgaagccgaagctgacgctgctcgtcttttgcaaaacctcggaattaaagctgaacaacatacagatttgatggccaatttgacttctggcgaacacgttaaagtccttcttgctaaagcactttttggtaaacctgatgttcttcttcttgacgaaccgaccaatggacttgatattcaagcaatagcttggcttgaagaatttttgattaattttgaaaataccgttatcgttgtttcccatgaccgccacttcttgaacaatgtttgtacttacatggcagaccttgactatggtaaaatcaaactttacccagggaactatgatttctggaaagagtcttctgaacttgctcttcgcttgcaaggtgaccaaaaccgtaaagctgaagagaaaattgccgagttgaaagagtttatcgctcgtttctctgctaatgcgtctaaatcaaaacaagcaacatcacgtaagaaaatgcttgataaaattgaagttgaagaattcgttccttcatcacgcaaatatccattcgttggttttgaacaagaacgcgaaatcggtaatgatttacttcgtgtagaaaatctttcagttgcgattgaaggagaaatgattatcgaaaatacttcattcatcttaaatcctggtgataagaccgtattcattggtcaaaacgatattcaacaaacaacgttacttcgtgctttaatggatgatgtagaagataattggaccgtaactggtgatattaaatggggagttacatcttctcgttcatatcttccaaaagataataccaaagattttgatacaagtgactctattcttgactggttgcgtcaatttgtattgacaaaagaggaagacgataatacttaccttcgcggtttccttggacgtatgcttttcaaaggtgaagaatctttaaaagctgtcaatgtcctctcagggggagaaaaagttcgtgtcatgctttctaaaatgatgcttcaacgagctaatgtgcttgttcttgatgacccaactaatcacttggatttggaatctatttctgcacttaatgatggtttgaaatcatttaaaggctcaatcctctttgcttcacatgaccatgaattcattaatactattgccaatcacattgttgttcttggtaaatctggtgtcattgaccgtattggtgaaacttatgatgatttcttagataatgcagaagtacaagaaaaagtaaaagcactctgggccgattaa
>L130687|3.6844153189067557
atgacagtaacatcagatttcacacaaaaactctacgaaaattttgcagaaaatacaaaattgcgtgcggtggaaaatgccgtgactaaaaatggtttgctttcatcactcgaagtccgtggttcacatgcagcaaatttgcctgagttttcaattgacttgacaaaagaccctgtaacgaatcaaaaacaatctggtcgttgctggatgtttgctgctttgaacactttccgtcataaatttatcaatgaatttaaaacagaggattttgagttttcacaagcttacactttcttctgggataaatatgaaaaatcaaactggttcatggaacaaattattggtgatattgaaatggacgatcgtcgtttgaaattccttttacaaacaccacaacaagatggcggccaatgggatatgatggttgcaatttttgaaaaatatggaattgttcccaaagctgtttatcctgaatcacaagcttcaagtagctcacgtgaattgaatcaatacttgaataaactactccgtcaagatgctgaaattttgcgttatacaattgagcaaggtggagatgttgaagcagttaaagaagaacttttgcaagaagtctttaatttccttgcggtaactttaggtttgccaccacaaaattttgaatttgctttccgtaataaagataatgaatacaaaaaatttgttggtagtccaaaagaattttacaatgaatatgttggaattgatttgaataattatgtgtcagtaatcaatgctccaactgctgacaaaccttataataagagctacacagttgagtttcttggaaatgttgtcggtggtaaagaagtgaaacatttgaatgttgaaatggaccgctttaaaaaattggccattgcccaaatgcaagctggtgaaacagtttggtttggttgtgacgtgggtcaagaatcaaatcgttcagcaggacttttgacaatggattcttatgatttcaaatcttcattggatattgaatttactcaaagcaaagcaggacgtcttgactatggtgagtcgttgatgacgcatgccatggttttagcgggtgttgatttagatgctgacggaaattcaactaaatggaaagttgaaaattcatggggtaaagatgcgggtcaaaaaggatattttgttgcctctgatgaatggatggatgaatatacttatcaaattgttgtccgtaaagaccttttaactgaagaagaattggctgcttacgaagagaaacctcaagtacttctaccatgggacccaatgggtgctttagcttaa
>L103652|3.6835508460243935
atgaaatttgaatttaaaggactttcttcatatgaagaaaattcaacaccaaactatgtaggcgatactaaagtacgtagtgtcattcaagacttcgttaacatggatgaagcaattgaatttgtttcaaatcaccacggttttataaaaactgaagatggaaaatttgcttttgaagtaagaaatatctcagctatcggttaa
>L0421|3.669374208843611
atgcttgaacttaatctgcaactcttcgcccacaaaaaaggtgggggttctacttccaatggacgtgactcacaagctaaacgtctcggtgctaaagcatctgacggtgaacttgtaagcggcggttcaatccttttccgtcaacgtggtacacatatccatccaggtactaacgttggccgtggtggcgaccatactctcttcgctaaaatcgaaggaactgttaaattcgaaatgaaacgtggtaaaaaacacgtatcagtttatccagtagtggctaaataa
>L168282|3.66142524051555
atgccatatgtccatgttgaactttttgaaggtcgtacagttgagcaaaaagctataattgctaaagaaattactgaatcaatttctaaacatgctggagcacctacttcagcaattcatgtcatctttaatgaccttccagaaggaatgctctatcaaggcggagaaatgaaaaagaagaaataa
>L1762179|3.6540073072006862
ttgagtatcggaattgttattgcgagccatggtgaattcgccgcaggcatcaaacaatctggttctatgattttcggagagcaagaaaaagtacaagttgttacttttatgcctagcgaaggaccaactgatttgcatgctaaaatcgaagctgccatcgcaacatttgatgctgaagatgaagtacttgtccttgctgacttatggagcggttctccatttaatcaagcaagtgcagtgatgggtgaaaatccagagcgcaagattgctatcatcacaggcctcaacctgcctatgcttatccaagcctacacagaacgcatgatggatgcgtctgccggggtggataaagtcgtagcaaatattatgaaagaagccaaaggcggtattaaagtactacctgaagaacttcaacctgctgaagaaactgctgttgcagctgctccggctgctgttcaaggtgcgattcctgaaggaacagtcatcggtgatggtaaaattaaaattaacctcgctcgtattgactcacgtttgcttcacggacaagttgcaactgcttggactccagactcaagagcaaaccgcatcatcgttgtttctgacaccgtttctaaagatgaacttcgtaagaagctcattgaacaagcggctccaactggtgtaaaagctaacgttataccaattaagaaaatgattgaagttgctaaagacccacgttttggtgacactaaagcccttcttcttttcgaaacgccacaagacgctcttgcaacaatcgaaggtggcgtaccaattgaaacattgaacgttggttctatggctcactcaactggtaaaacaatgctcaacaaagttctttctatggacaaagatgacgttgctacttttgaaaaattgcgtgacctcggagttaaattcgacgtacgtaaagttccagctgactctaaatctgacctctttggtttgattaacaaagctgacgtacaataa
>L104681|3.641244583989856
atggcaattacaaatgaacaagtagaacgtattaatgaattagcgcgtaagaagaaagcagaaggattatcagaagctgagcttgaagaacaagcccttttacgtcgtgcttacctcgatagtgttaaagcaaatttccgctcacaagttgaaaccatcaaagttattgatgaaaaaacaggagaagatgttactccggataaacttaaagaaattcaacgtaagaatgggatgcgcgactga
>L107797|3.6382634962819824
atggaactttttgaatcactgaagcaaaaaattagtggaaaaggcttaaaaattgtctttcctgaaggaactgatgcacgtattttaggtgctgcaaatcgtcttaacgctgatggactaattacacctgtctttattggaaatgtaaaagaagtcactgaaacattgatttcacgtggaattaatcctgaaggctttgagatttatgacccagaaaattgtggacgttttgaaacgatgacggaaacttttgtggaacgtcgtaaaggtaaagttacagaagaacaagcaaaagagctcttgaaagacccaaattattttggaacgatgcttgtttatatgaaaattgctgacggaatggtttctggcgcaattcattcaactgctgatactgttcgtccggcccttcaaatcattaaaacgaaaccaggagtaaaatctgtttctggtgcttttattatggttcgtggtcgtgatgacaatgaaaaatatatttttggtgactgtgcgattaacatcaaaccagatgcaccaactcttgccgatattgctgtagcttcagccgaaacagctgcactctttgatattgaccccaaagttgccatgctttcattctcaactaaaggttctggaaaatcagaagatgttgataaagtagtagaagcgacaaaacttgttaaagaagattaccctgaaattgaaattgatggtgaacttcaatttgacgctgcttttgttccagcggtggctcgtcaaaaagcaccagattcaactgttgctggtcgtgccaatgtctttatcttccctgatattcaatcaggaaatattggatataaaattgctcaacgattgggtaattttgaagcgattgggccaattttgcaaggtttgaacgcacctgtttctgacctttctcgtggaagtaacgaagaagatgtctataaacttgcaattatcacagctgcccaagctttaaaataa
>L159396|3.638223264020305
atgaagttattagaagaccgcattcatacagacggtcaagtattaggacaagacattcttaaagttgaccgctttttgacacaccaagtggattatcaattgatgaaggaaatcgggaaacgttttgcacaggtttatgcaaatgcaggagttacaaaagtcgtaaccattgaagcaagtgggattgcccctgctttatatgctgctgaatcactcaacgttccaatgatttttgctaaaaaagcaaaaaatgtaactatgaatgatgatttattgattacagaagtttattctttcactaaaaaattaacttcaactgtccaaatttcaagcaaactcattgaagaaggcgataaagtcttgattattgatgactttttagctaatggtcaagcagcacttggtttggttcatttaatggaacaagctaaagcagaagttgtcggtttaggaatggtaattgaaaaatctttccaagatggccgtcaaaaacttcttgaccaaggaatgaaacttaccagtcttgcccggattgaaaaatttgaagatggtaaagtcatcttcgccccagccgatgataaagatttcgactaa
>L20847|3.628756504338212
atgaacaaaatcaaattgggcccactctttttacaaattaataatgcttcatttggtattatggccttgcttgccgtattcggtattgcttacgcgtgggttcgagatgcaggttatgaaggagttcctgctggtttaactggtattatcgttcacatcttgttgcaaccagacacaattcatcaagtaacatctgttactgacccaactaaagtttcaactgcttatcaagtagggggagtaattgaccgagcttggttaggtgggaaagggatggttctttcaatcatcgtcggactcttagtcggttggatttacactggctttatgcgtcgtaacatcacaattaaaatgccagaacaagttccagaaaacgttgcggcatcattcacttcacttgttcctgcaggagcaatcattgccttagctggagttgttcacggaattacaacaatcggattcaacacaactttcattgaattagtttataaatggattcaaactccattacaacacgtaactgatggtcctgtcggcgtcttcgttattgcctttatgccagtatttatctggtggttcggtgttcacggagcgacaatcatcggtgggattatgggaccattgcttcaagccaactctgctgacaatgctgccctctataaagcaggacatctcagtctttcaaatggagcccacatcgttacacaatcattcatggaccaatacttgacagttactggttctggtttgaccattggtttggttatcttcctcttagtgagtgcaaaatcagttcaaggtaaaactttaggacgtatggaaattggacctgcagtgttcaatattaatgaaccaattctctttggtcttcctattgtcttaaatcctattcttgcaattccatttatcttagcaccattgatttcaggaatcttgacttacttagtgatttatctaggaatcattccaccatttaacggagcttatgttccatggacaacacctgcagttctttcaggataccttgtaggtggctggcaaggtatggtttggcaagttattatccttgcattgacatcacttctctactggccatttgccaaagcttatgacaatattcttcttaaagaagaagctgaaacagaagctgaaattaatgctgctgaataa
>L197041|3.6234992287240733
atgaaagggattattttagcaggagggtctggaacacgactttacccactgacacgtgctgcgtcaaaacaattgatgcctatttacgataaaccaatgatttattacccattgtcaactttgatgttggctgggattaaagacattttaattatctcgacaccaacagatactccacgttttaaagagttacttcaagatggttctgagtttgggattaatctgcaatatgcggtacaaccatcaccagatggattggctcaagcctttattattggtgaagaatttattggcgatgattcagttgcgcttattttgggtgataatatttatcacggacctggaatgtctaaaatgctccaaaatgcagctgcaaaagaaaaaggagccactgtttttggttatcatgttcctgatccagaacgttttggtgtcgttgaatttgatgaaaacatgaatgctgtttctattgaagaaaaaccagaagaacctaaatcaaattatgcagtaactggtttatacttctacgataatgatgttattgaaattgccaaaaacattgaaccttcacctcgtggagagcttgaaattactgacgtaaataaagcttatcttgaacgtggtgatttgtcagttgaattaatgggccgtggctttgcttggttagatactggaacacatgaatctctccttgaagctgcacaatatattgaaacagttcaacggatgcaaaatatgcaagtggcaaacttggaagaaattgcttatcgtatgggttatattacagctgacgatgttcttaaattggcccaaccacttaagaaaaatgagtatggtcagtacttgcttcgtttgattggaaaagactaa
>L142733|3.6215643476684694
atggtacaagaaaacacaaaaacagaagtaactgaagttaaaggtagcttgacttacgaagataaagtgattcaaaaaattgttggacttgcccttgaatctgtcaatggactattgtctgtcgatggaggatttttctcaaatctgacaggaaaactagtaaatacagatgatgttacagcaggtgtcggtgtagaagttggtaaaaaacaagttgcagtggacctaaaagtagtcacagaatacaagaagaacgttcctgatatttaccgaaaaattaaggatgtcattcgtaaagaagtttctgatatgactgatttagaagttgttgaagttaatgttacagttgttgatattaaaacaaaagaacaacaaaaagatgatgaaaaaagtttacaagatcgtgtggttggcgcagctcaaacaacagggaaatttacatctgatcaagtagataaagtcaaagaaaaagttgatgacatgggcgatgatgctcgtgtaaaataa
>L11208|3.6194044605200526
ttgtcaacattattattagaagctgctccgaataccgttctcggtaacatcatcgttgtatctggtgcatttattatcttattggtattgttgcgcctctttgcatggaatgcaattactagtgtttttgcaagtcgtgcgaaaaaaatatctgatgatatcgatgcagcagaagcgaacaacaaacaagctgctgacttggttaaacaacgtcaagcagaacttgcaggttcaaaagaagaagctgctaacatcattcaagttgcaaacgatactgcctcacaaaaccgtgcgaaagtacttgcaacagcaaatgaagaagcaactagtttgaaaaaacgtgcgcaagaagatatcgagcaagaacgcaaagaagctcttaacacagttaaaggcgatgttgcggacatctcagttcaaattgctgaaaagcttattggacaatcattagatgcttctgcacaacaggaattaatcgactcttatctcgctaagttaggagaataa
>L68137|3.613622065884379
atgaaaattgaaaaattaaaaaaagatttagcgactaaaactgctgaacttaataccaaaaaagctgaaattcgaagctttactgagtcagaagacaaaacaattgatgaagtcaaagctggaatgacagaaatcaaagaaaaagaagatgaaatcaaagaaattcgctctaatattgaagttttggagcaagcttcagcattaaaagttgaagaaaaaagagatgattctgatttggttgctcctgaattagaagaaaattcagcagataacgaagaagatgatccagaaaaacttaaaactgaaacaaaatcagaagcagaaaaagataaaaaaactgtcaaagatgaagaaaaaagagatgcaggaggattgcaagatatgaaattaaaagttggtggcgaaatcgcagataaaaaagtgactgcttttgctgattatttaaaaactggtgaagttcgtgatgttacaggtattgctttgaaagatgggaaagtaattattcctgaaacaattctcactccagaaaaagaagtgcatcaattcccacggcttggctcattggttcgaaccgaatcagtaactacaacaactggtaagcttccaatttttaataactctactgacctattgactgctcacacagagtatggtcaaacaactaaaaatgcaactccagttattacacctattctttgggacttgaaaacatatacaggaggctatgtattctctcaagaattgatttctgattcgtcttatgattggcaagctgaacttcaatcacgattgattgagcttcgtgataatactgatgattctcttatcattacagctttgactgatggaattaaaaaaactacctctacttacttacttggagatcttaagaaagttctgaacgttactttaaaacctcaagattctgcagctgcttcgattgttatgtcacaatctgcctataacctctttgatatggctactgatgcaatgggtcgtcctttgttgcaaccaaacgttaccgcagcaactggttatactttgcttgggaaaacagttgttatcgttgatgataaattgttccctagtgctagtgcaggggatgtaaatatcgttgttgctccgctcaaaaaagcagtaatcaactttaaacttactgaaattactggtcaattccaagatacttatgatatctggtataaacaattaggcatcttcttgcgtcaaaacgttgtacaagctagtaaagacttaattgttaacttgacaggtaagctaaaagcagtaacagttgttcaatctacagcagtataa
>L2385|3.608325045326385
atgggaatcaatactcaaatcgaagtcactgatcttcacaaatcttttggaaaaaacgaagttctaaaaggaattacaacaaaatttgaaaaaggtgatgtagtctgcatcattggcccttcaggttctggaaaatcaacttttcttagagctttaaatgggcttgaaacagctacttctggcgatattattattgacggatttaaccttactgataaaaatacaaatcttaatcttgttcgtcaaaacgttggaatggttttccaacatttcaatcttttcccaaatatgactgtgatgcaaaatattacttatgctccagttgaactgaaaaagatgtcaaaagatgatgcagataaaaaagcaattcaacttcttgaaacagttggcttgttagataaaaaagatgcaatgcctgaaatgctttcaggaggtcaaaaacaacgtgttgctatcgcccgtgccctcgcaatgaatcctgacgttatgctctttgacgagccaacctcagcacttgaccctgaaatggttggtgacgttctagccgttatgcaaaaattggccgaagaaggaatgacaatgcttattgttactcacgaaatgggctttgcacgtaaagttgctaaccgcgtaatctttacggatggtggagttatcttggaagatggtacaccagaagaactctttgatagcccaaaacatccccgtttacaagacttcttatcaaaagttttgaatgcataa
>L113060|3.608011837678518
atgaatttaatcttagcaattttgcttatggttgtatgccttttggcaggttttttcttgggaacatggttctcacaacgccaaacaaaaaaattacttatggataacccaccccttaatgaagacgctgttcgtcttatgatgggatctatgggacgtaaaccaagtgaagttcaagtccaacaagttcttcgccaaattcgtgctgctgcaaagcaatcagacacaaacaaaaaataa
>L0375|3.6056962014291503
atgggaaattcttttcgtagcgaccgtgtcgctgtagaaattcaacgcgaaatcaatgatattttacgaaacaaagtacgtgatccacgtgttcaagatgtaaatatcactgatgttcaattgactggtgatttgagtcaagcgactgtctattatagcctcttgtcaaatcttgcctctgataatgaaaaagccgcaactgctttgaaaaaagcaaccggacttttcaaaagtgaattggcaaaacgcatgaccattttcaaaattccagatttaacttttgcaaaagatgaatctgttgaatatggttcaaaaattgatgagcttcttcgtgggcttaacaataaatcagaatattaa
>L0473|3.587189292809272
atgtcatacaataacaaatcaatcaaagagcttcatgagctacttgtaaataaagaaatttctgctcttgaactgacaaaagcaacgctttctgatatttctgcacgtgaaccacaaattgatgcttttttgaaaattacagaagaaaaagctttgcaagatgccgccgcaattgatgctcgtggaattaatccagacgttgtgactgacggaatctcaattgctgtcaaagataatattgttacagaaggaattgaaacaacagctgcttcaaaaattcttggaggttggattccaccttataatgcaacggttgcgaataaattgagcgaatctgggttaattacaattggtaaactcaatatggatgagtttgcgatgggtggttctggtgaaaattcttcagttaagccaaccaaaaacgcttgggatcaaacaaaagtacctggtggttcttcatctggttctgcggcttcagttgcttctggtcaagttcgtttatcattgggttcagatactggtggctcaattcgccaacctgccgcattcaatgggattgttggtttgaaaccaacttatggtcgtgtgagtcgttttggtttaattgcttttgcttcatcattagaccaaatcggtccattggcgccaacagtcgaagaaaatgctcaacttttgaatgtcatttctggctttgataaaaatgatagcacatcatcaaatgttgcagttcctgactttacaagtaaaattggtcaagacattaaaggaatgaagattgctttgcctaaagaatattttggtgaaggaattgatgaaaaagtaaaagaacaaattttggcagcagctaaacatttggaaaaattgggtgccattgttgaagaagttagtcttcctcacagtaaatatggtgttgcagtttattatattattgcctcttctgaagccagctcaaatcttcaacgttttgatggtattcggtatggttatcgtgcacaagacatcaaaaatcttgaagatttgtatgtgaaatcacgttctgaaggatttggtccagaagttcaacgtcgaattatgttaggaactttcagtctttcagcaggttcttatgataaacatttcaaaaaagcaggtcaagttcgtactttaatcatcaatgattttgcaaaagtttttgaaaaatatgatttaatcttaggcccaacaactccgacaccagcttgggacttgggagcacgtgttgatgatccactttcaatgtatttggcggatttattgacaattccagtcaacctagctggccttccaggaatttcaattcctgctggttttgccgatggactacctgtgggaatgcaattgattggtaaacgttacgatgaagaaacgatttataaagtagcggctgcttttgaagcaactactgatttccacaaaaaacaaccgattatttttggaaaataa
>L60959|3.586535951412821
atggaagattgtattttttgcaaaattatcgctggtgaaattcctagcaccaaaatttatgaagatgatgatgttcttgccttccttgatatcactcaaacaactaaagggcatacattagtggttcccaaaaaacattatcgcaacattctttcaatgacaggcgaacaatcagctgaacttttcagcaaagtcccttttattgccaacaaaattgttaataatcttcatgctaaagggatgaacattttacaaaataatgaagaaatcgctggtcaaactgttttccatactcatattcaccttattcctcgttttgatgaaaatgatggtttcgttggaaaattcactgctcatgattatgatttagctgaaattgctaaagaaatcaatggccaataa
>L71563|3.5784280976661695
atggaaattaaaatcaaaaaacttaaaaaaaccgttgaagtcaaagcttcaattaaaaatctcaagaagagttataaatttgccaaaaacatggccgaagcagaagaaaaaattagtgaaggaaacgatgaactagtcttagattatcttgattcaattatcgaatttgtctctgatatcgctaaactcagcaaaaaagaaaaagaagaacttgaagaacttgaaatggaagagttgatggaagttgtttcttatattgttgcaaaattgcaaggcgcttctgactcggatatcaaaaaagccaaagaaaatggcgaagtgggtttagcccaagagagcgaataa
>L145267|3.571211785568948
atgaagacttggaaaaaagttaccttaggtacagttgcacttggttcggcagctttgcttgcagcatgcggcaatagcggttctagctcatcgtcatcatcaaaagacattcaatggaatttgacatcacctattcaaacattggattcatcactcgcgacagatacatattcaaatatcattattggtaataccaatgctggtttgacacgtgtggacaaagatggtaaagcacagccagaattggcaaaatcagttgatgtatcaaaagatggcttgacatatactttccatcttcgtgatggcttgaaatggtcaaacggtgatgctttgacagctaaagacttcgtttattcttggcaacgtgcggttgatccagcgactgcttcagaatacggatacctccttggcccagttaaaaacgccaacgagattaatggtggtaaagctgataaatcaacacttggtgttaaagcaactgatgacaaaacatttgttgttacccttgcacaaccaacaccatactttgaattcttgacagctaactctgtttattacccactcaaccaaaaagtggttgaaaaatatgggaaacaatacggaacatcttcagagaaaatggtttactctggaccatataaatttgaaaaatcaaaaggttggaacggttcaaaccaaacattctcaatcgtgaagaatgacgattattgggataagagcgcagttaaaactaaagaaatcgacttccaagtggttcaagaccctaaaacttcatttaacctttataaacaaggtaagattgtccaagcaagtattggtgacccagaccttttcaaagcaaataaaaataataaagatgtcgtatctttggatgaagcaacaacagcttacattcaatataatcaatctgggaaaaataaagctcttgctaacaagaacattcgtgaagccttcaaccttgctactgaccgccaacaatatgttgatacagtaacgcctgcttcgaatcctgcgacaggcttaacaccagcgggtatggctaaaacaaatactggtgtagactttgctaagtatgcagcacaaccatataaatacgatgccacagcagctaaagcagcttgggctaaaggattgagcgaaattggcgaaactaaacttactttgactttaacaactgatgatacatcagcttctaaagactcagcaactttccttaaacaagcatgggaaaaacaacttccaggtttgactttgaatatcaaatcagtaccatttaaacaacgtttgaatgactctactactggtaactttgatatggttatctcactttggggtggtgactatgctgaaccgtcaactttccttgatttatttgtaaaagatggaccaaataataatggtaaaatcaataacgttacttatgataaagccattaaagcagctgaagtaacagatgcgcttgatcctgaaaagcactatgcagactacaaagcggctgaagaatcactttatacagaatcaaatctcaatccgctgtacttccgtacaactccagtcctccgtaatcctaaccttaaggatgtacgctttggttcaactggtttaatgtatgacttcaaaacagcttacctcaaataa
>L63310|3.570503275189122
atgcaaattaataaatatattgaccatactattcttaaagccgatgctccaaaatctaaagttcaacaaataattgatgaagcaaaaaaatatgatttcatgagcgtttgtattaaccccacatgggtaagttatgccagtcaagaacttaaagactcagacgttaaagtatgtacagtaattggttttcctttaggtgctaatacttctgaactcaaagcttttgaagctaaaaacgctattgaaaatggtgctgatgaaattgacatggtcattaatattggcgcagccaaatctaaggattggaatcttgttgagtcagatatcgcagctgtcaacgcagtaaaaggtgataaacttcttaaagttatcattgaaacaagccttttaactgacgatgaaaagattaaagcttgccaaattgctaaagcagttggtgctgattttgtcaaaacttcaacaggtttctcaacaggtggagcgactgttcatgatgtaaaattaatgcgtcaaacggttggcccagatatgggagttaaggcttctggtggagttcataatcttgaagaagcaaaagcaatgattgatgctggtgcaacacgtcttggtgtttcggctggtgttgcaattatggaaggtctgacttcaaatgacaactactaa
>L112263|3.558882347509821
atggcatttatcaccgaaaaacatttggaaggtagcaaatatgtttatcaacttgcgcctactgttaaaaaattcactttaaaagatacaacttttattcaaactaaaattggtaattttgaatttaaaagacttcttgaagaagttccaaattcaaacgaaggatttttattaaaaattattgttaatccatatttaagtggttttaaactttcagttactgataaatccggtttacgaaatgttgatatttttaaaaatgcgagtgaaatgattcaaaataaattttacttccaaatggatgcacttgttgaccgcggtgtatttacaaaatcagaaatttaa
>L102360|3.5465137452523683
atggctgtaaaacgtttaattgaaacttttgttccggaaaattataagattttcctcgatattgaccgtaaaaccaagaaaataaaaggtcaagtggcaattactggggaagcaaaagatagtgttattgcctttcatgccaaaggtttacactttagtaaagttcgtgcttttagtgtcgacacaaacttcattgaaaatgaagaagatgaagaaatcgttgttaaaattggtgaaacagggcgcgtgactgtttcatttgaatatgaagctgaattgactgacaacatgatgggaatttacccttcatactatgaagtcaatggcgaaaagaaaatgctcattggtacacaatttgaaagccattttgctcgtcaagcctttccttctattgatgaaccagaagcaaaagcaaccttcgatttgtcagtaaaatttgatgaagaagaaggcgacatcattgtttcaaacatgccagaactcttgaatattaacggaattcacgtttttgaacgtactgtcaaaatgagttcttaccttttggcttttgtattcggtgaacttcaatttaaaaaaggaaaaacaaaatctggtgttgaagtaggtgcttttgcaactaaagatcatagtgaagctgcgcttgatttcccgcttgatattgctattcgttcaattgaattttatgaagattactataaaacgccatatccactcccacacagttggcacattgccttacctgacttttcggcaggagcaatggaaaactggggatgtatcacttatcgtgaagtctgcatgcttgttgaccctgaaaatgcaaccattcaaagcaaacaatatgtagcaactgttattgcacacgaattggcacaccaatggttcggtgaccttgtaacaatgcaatggtgggatgatttgtggctcaatgaatcatttgccaacaacatggaatatgtttgtatggatgctttggaaccaagttggaacgtttgggaatcattctcaatctcagaagccaatatggcactgaatcgtgatgcaactgatggagttcaatctgtccacgttgaagtgactcatccagatgaaattggaacgctctttgacccagcaatcgtctatgccaaaggttcacgtttgatggttatgcttcgtaaatggcttggagatgaagattttgctgctggtttagctctttacttcaaacgccaccaatatggaaatacagtcggagataatctttgggatgccttggctgaagtctctggaaaagatgtggcagctttcatgcattcatgggttaaccaaccaggttaccctgtcgttactgccgaagtcattgatgatactttagttttgagtcaaaaacaattcttcgttggtgagggtgctgataaaggacgtttgtggaatgttcctttgaatacaaattggtcaggattgccagacttactttcttctgaaaaagttgaaattcctggttttgctgctttgaaagcaaaaaatgatggtaaggccctctttttgaatgatgcaaatatggctcattacattattgattacaaaggacaattgttgacagacctcctctcagaagttgagactttggagaatgtcactaaattccaaatcttgcaagatcgtaaattattggctaaagcaggtgtaatttcttatgctgatgtcgtaaatatcttgccagcatttaccaacgaagaatcttaccttgtcaatactggtttgagtcaactcattagcgaattggaactttttgttgatgaagattcagaaactgaaaaagctttccaaagcttggtaggaaaacttttcgctaaaaactatgctcgcttaggttgggataaagttgctggcgaatctgctggtgatgagagccttcgtggaattgttttgagtaagactttgtatgctgagaatgcagatgccaaagcaaaagccagtcaaatctttgcagcacataaagaaaatctagcaggaattccggctgatattcgtccaattgttttaaataatgaaattaagacgacaaattctgctgaattggttaaaacttatcgtgaaacttatgttaaaactagcttgcaagaatttaaacgtgagcttgaaggggctgtcgcattaatcaaggatgaaaaagtcattgctgaattgcttgaaagcttcaaaaatgctgatattgttaagccacaagatattgctttctcttggttctaccttttgcgcaatgatttctcacaagatgctgcttgggcttgggaaaaagcaaattgggcattccttgaagaaaaattgggtggagatatgagttatgataaatttgttatctatccaggaaatacttttaaaactgctgataaattagcagaatataaagctttctttgagccaaaattagaaaatcaaggtttgaaacgttcaatcgaaatggcaatcaagcaaatcacagcacgtgttgctttgattgatagccaaaaggctgacgttgataaatcaatcaaagaaatttctgaaaaattataa
>L153408|3.546027005124737
atgtcagaaaaacatttatttacatcagaatcagtatcagaaggccatccagataaggttgcagaccaaatctcagatgccattcttgatgccattctcgcacaagacccacatgcacacgttgcttgtgaaacggtcgtatatacagggacggtcaatgtctttggtgaaatctcaacatcagcttatgttgatattgctcatgtcgttcgtgaaacaatcaaaaaaattggctatacagatagcgaaaatggatttgattataaatcagtgggcgttcacgtctcacttgttgagcaatcaagcgatattgcacaaggggtaaatgaagccgaagaagttcgcgataaaaatggccaattagttgacccgcttgatttgattggtgctggtgaccaaggaatgatgttcggttttgcgactaacgaaactgccgaatatatgccactcgccatctcactttcacataaattagttaaaaaattagctgatttacgtaaatcaggtgaaatttcatacttgcgtcctgatgcaaaatcacaagtaactgtagaatatgatgataatggcaaagcaaaacgcattgacacagtcgttatttctactcaacatgctgcgtcagcaagaaacgaagaaattcacgatgatgtgattaataaagtcatcaaggctgttattccagctgaacttttagatgatgaaactaaatacttcatcaatccaacaggacgttttgttattggtggtcctcaaggggattcaggcttgactggacgtaaaattattgttgatacttatggtgggtatgctccccacggtggtggagctttctctggtaaggatgcaacaaaagttgaccgttcagcttcttacgcagcacgttatgtagccaaaaatattgtggcagctggacttgcagaaaaagcgcaaattcaactttcatacgctattggtgttgcgacaccaacgtcaatcaatgttgatacttttggcacaggtaaagtctcagatgatgaacttttagcagcaattcgtaaagtatttgatcttcgcccagcaggaattattcaaatgcttgacttactccgtcctatttacggacaaacagcagcttacgggcatttcggccgtacagatgtagaattaccatgggaacaaacagataaggttgaagaacttaaatccgttttaggtaaataa
>L0475|3.54079715648715
atgagtcaaattacagaggaacaagtcaagcacgtggcgcttttgtcaaagcttgaattctcggaaaatgaagtaaaatcatttaccgatacttttggaaaaatcattgatatggttgaaatgttagatgaagttgatggtgaaggtgtcccatttactatgaatgtggcagataatctcaacttcatgcgtgaagatgtggcagaaaaaggacttgaccgtgaaaaactcatggcagccgttcctgaaaaggaagacggctttatcaaagttccagcaatgctttctgatggaggagatgcttaa
>L0227|3.5313723789797358
atggctagaaaagaaattattgacgaaatcacaatgaaacgtgcaattacacgtatcacttacgagattattgaacgtaataaagagctggacaaattggttttgattgggattaaaacacgtggtgtttatttagcaaaaagaatccaagaacgtttgcaacaattagaaggtttggaaattccttttggtgagttggatacacgtccattccgtgatgacaaacaagctcaagaagacacgacagaaattgacatcgatattacaggaaaagatgtcattcttgtcgatgatgtgctctacacaggtcggacaatccgtgcggcaattgatggaattgtaaaactcggtcgtccagctcgtgttcaattggctgtattagttgaccgtggacatcgtgaattgccaattcgtgcagactacgttgggaaaaatattccaacgggtcgtgatgaagaaatcattgttcaaatgtctgaacacgatggcaatgacagtattttaattaaacgtgaagattaa
>L197697|3.5223645138768815
atgacaggaaatactgaagcttgtgccgatattgtcgctgataaacttgaagaattaggttttgaagtagaacttgacgaatgttcttctgttgatgccgatgagatggctgatgctgatctttgtatcgttggaacttacacttacggtgacggtgaattacctgacgaaattgtcgatttttatgaagaattagctgaggttgatttatctggtaaaatttacggttgtttcgggtcaggtgatactttctatgatgacttctgtatctgtgtcgatatgtttgaagcgcaatttgaaaaaactggcgcaacaaaaggagctgaacttgttcgtgttgacttgtctcctgaagatgaagacgaagctcatctcgaagcctttgcggaaactttggcggctcactttaactga
>L34899|3.515620934009776
atgatgacagtaatcgacattaaaggagatgtagttgataatagttacggaatgatgtatgactggtttggaatcgattatacaagtccatctaaagttaatgatgccttagtaaatgctgatgatgaagaaattgttttaaatatcgcttctaatggcggagatgtatttgcagcttctgagatttatactgctattaagatgaatggtaaacctgtaactgtaaatattcaaggattggcagcatctgcagcttcagtaattgcaatggctggagatacggtgaatatctctccaacagcccaattgatgattcataaggctatgagtggtagccaagggaatgctgacgattttgaacaagaagctaaagttttaaatggtgttgaccaatctattgctgcggcttatgaattaaaaactggtatgaaacaatctgatttattgcagttgatgtctaacgaaacatggatgacagctcaagatgcagttgataaaggatttgcagataatattatgtttgtggatgctaataaaccagtattttctaactcaatcggcaatattccaactgctgataaacttaatgaatttatgaatttcatgaatttcaaaaatcggaataaccctccgaaagaagaaccaattatagaaaacaaacaagctgatttacgttctcgtaagttggctattttattagaaaaataa
>L155040|3.5144612868550418
atggataaccaaaatcaagaaataggaaaaatcgttgacattcgtgaaaaagttcaagcacacttgggtgaaacgattgaaattacttcacaatttggtcgtaaacgcgaaaatcgtcataaagtgaacttgattgaagcctatgcaacacatttcattattgaaaatattccggctcgtggtcctaaaacaactgagtcatatcaatatgctgacattttgactcaaactattttaattcactatccaaacgcataa
>L33661|3.5111601760101827
atgggagttaaattaacagtaaatcaattgaacgaagcatggattgcttcaggagataaagtcacagactttaatgaccaaatcaacatggctcttaatgatgataatttttcagcagaggctatgtcagaattaaaaaataaacgtgataatgaaaaagttcgccgtgacgcattgagagaacaacttgttgaagctcaagctgagcaagtagttaatatgcgtgaagaagaaaaaggtccattgaacaaaagcgaaaatgaactcaaagacaaatttgttaaagacttcgtgaatatggttcgtaaccctatggcgtttatgaataccgtttcatctaaaactgaaactagcggaagtgatagtgctgctggacttactattccgcaagatatccgtactatgattaacacattggttcgccaatatgactcgctacaacaatatgtacgtgttgagagtgtttctacttcaaacggtagtcgtgtatatgaaaaatggactgatgtaactccgttgactgtaatggatgcagaagatggaaaaattccagaccttgacaatcctcagttgacaattatcaaatacttgattaaacgttatgcgggaatcatcactgcaacgaatacattacttaaagatacagcagaaaatattcttgcatggttatcaagctggattgctaagaaagtggttgtgactcgtaaccaagcgattatcgaagtaatgaaagcagcacctaaaaaaccaacaatcgctaaatttgacgatgttattactatgattaatacagcggttgatcctgcgattatcgccacttcaagtcttttgactaaccagtcagggttgaataaacttgctttggttaaaactgctgaaggtaaatatttgctcgaaccagacccaacaaaacctaattcatatctaattaaaggtaaacaagttattgttgttgcagatcgctggcttccaaatactggatcaacagtttatccactttactatggagatatgtcgcaagctattacattgtttgaccgtgaaaacatgtcattacttccaacaaatattggtgctggtgcatttgaaactgatactactaaaattcgtgtaatcgatcgcttcgatgttaaagctactgactcagaagctttagttgctggttcattttctgcaattgcagaccaagtaggtaacttcaaaactacaacgtctactgccgtataa
>L132617|3.4992727240854244
atgaaacttaataatcagattgaaattccggaacttggtttgggagtttttcaaattccaaatgacgaaaccgctgatgttgtcaaaaacgcaattgttaacggatatcgtttaattgatacagctaaaatttatgaaaatgaagaaggaactggtcaaggaattaaagaaggtttggctatgacaggactttctcgtgatgatcttttcatcacttcaaaactttggggagataatcattcttatgaagaaacagttcaaaactttgaaaaaagtttgaaaaaattggatttagattatctagatttatatcttatccactggccaggcacacattatgcttacaaagaagcttggaacgcaatggaagatttatataaagcaggcaaaataaaagcgattggtgtcagtaactttcaaaaatcacatttagaagaacttcttagctatgctaaaatcactcccgttttaaatcaaattgaactccatccaaaattatcacaagaagaacttcgtaatttcttagaacttcatgatatcaaggttcaagcttggtcacctttgatgcaaggtcaattattagacaatgaagtcctcaaaaaaattgctgataaacatggaaaatctgtggctcaaattattcttcgttgggatattcaacaagatattttagtaaatgtaaaatctattaaaagtgaacgaatgatagctaatcgtcaaatttttgatttttcacttgactctgaagatatgaaagctatcaactcactcaatgaagaacttcgtgtcggtccagatccagaacattttaatttttaa
>L110899|3.494006703890266
atggaaaataccaaatcaacaagaaaaatgtctgacaccacacgtgccatccgatttttttacctctatctgaaaagatataaactccaatttgctgtaattatgattttcatcattttagcaacttggttacaggttgtttctccatcacttttgggggacgccatcactaatttgactaaatatgtgactgacttctttacacatcaacatgctggtcaatcccaagatgcactacaacaaattgctcaacaattaagccaacaaatgcaccaaacagtagattggcacaatgttcctgaagttgtgaaatctttgccacaagcagcacaagaccaaatcactgctaatcttcctaaaggaacaactttagaaacacttaaaacagtggcaacttcacatgcagccagcacttctacattcatgaaaggaatgtggcaattgcttgcagtctatgtagcaacaggtgtatcaatgttgatttataccttgctctttagtcgtatcgttgctcattcaacaaatcgcatgcgtaaaggtttgtttggtaaacttgaacgtttgacaatttcatattttgaccgtcatcaagatggtgatatccttgctcgtttcacatctgacttggataacattcaaaatactttaaaccaagcactcgtttcggttatttcaaatgctgcggtctttgtgggtgtcattatccagattttcaataaagatgtgacatttgcttggttgacagttgctgcttctccagttgccattttatctgctgtgattatcattcgtcaatcgaaaaaagcaacagacaaacaacaagaagaagtttcacaacttaatgcctatatggatgaaaaaatctctgggcaaaaagcaattatcgttgaaggtttacaagaagattctattaatggattcttggaacacaatgaaaatgttaaaaaacgtacctttgctgctcaagcatggtctggtatgattttcccattgatgaatggtttccaacttttatcaattgccattgttatctttggtggaacggcctatgttcttaacgatgatagcatgtcaattgccacaggtttagggcttttggttgcctttgttcaatacgttcaaagttactacaacccaatcatgcaaatttcatcaaactttggtcaacttcaacttgccatcacaggggcaactcgtctgaatgtcatgtttgatgaaccagaagaagttcgtcctgaaaatggtaagaaatttgatacgattaaagacggaattcaaatcgaaaatcttgattttgaatatcttccaggaaaaccagtcctcaaaaaagttaatattgatgttaaaaaaggacaaatggttgccctcgttggtccaactggttcaggtaaaacaacagttatgaacttgatgaaccgtttctacgatgttaatggtggagcaattaaatttgatggaactgatattcgtgaatttgatttagatagcttgcgttcaaatgtcggaattgttttgcaagagtctgttctctttgatggaacgattgctgataatatcaagtttggtaaaccaaatgctactcaagaagaaattgaaacagtggctaagacaactcacattcatgatttcattgatagcttacctgacaagtacgaaacacatgtttcagatgatgaatcagtcttctcagttggtcaaaaacaacaaatttctatcgcacgtaccattttgacaaatccagaacttttgattttggatgaagcaacttcaaatgtggatacagtaactgaacaacaaattcaatgggcgatggaagctgctattgctggtcgtacttcattcgttattgctcaccgtttgaaaacaattcttaatgcagataagattgttgttcttaaagatggtgaagttatcgaagaaggaaatcaccatgaacttgttgctcaaggtggcttctactctgaactttatcacaatcaatttgtttttgaataa
>L189448|3.4814855158084943
atgatagataaaaaatttgaagataagttaaataaattgcgtgagatgtacatcaataaacgtcctgaagaatctgaaaaacttgatgatagtaagaaatttgaagctttcatggccctttcggatgaagaaaaagaagaaaagctcaacgctaaacttgaactacttactgataagctcgttacccttgatgaaaaattaggggatttgttggctaaaaatgcaagtgccgatgatatttctgagcttaaatattatattgatgcagttaaaaataaaaaattaattcttgaacaaaaacttgaattaattaaaaatggtgagtttgatgctgctcgtaaagaacgtgtaaaacgtcaactcactgatttggaactcaaacgttgtaaagcgcttttaggtaaaaaagactgctcaaaaatcaatgaaaaaattgctttgaagaaaaaagcaattaatcgtttgaaataa
>L129403|3.470409550089519
ttgaaaaaagtactcacaaccctaatcgctgcaggagctttacttactttagctgcctgttcatcaaattcatcatcaaaaaaagcgacatcaagcgatgataaagtgacctttcacgctttaaatggggacgtcaaagttcctaaaaatcctaaacgtattgctgttcaaaattatccagatgaagtcgcttcattaggtgcaaatgttgttggaacagattcatgggcctttccaaataccttcttatcaaaagaccaaaagaagaatatggttgatttaggagcgccaaaattcaatatggaaaaattgattgctcaaaatcctgatttgattattacagttgataaagaccaagtagcagactatcaaaaagtagcccctactgttcttgtcaattataaggacctctcaggaatgaataaatcattggattacttcgctaaactccttaatcgcgaagatgaaaaagcaagtttccttaaaaactttaaaaaagaagccgataagcaaaaagaaaaattggcaaaggttgatgttaaaccagctaaaaacacaatttcacttcttgaactccaaggagataaggtttatgccttcggtgacaattttgctcgtggcggacaagctttgacgactggtttaggctttaaagaatcaagcaaaatggccgaactctcaaaaggcgtaggttatgctgaagtaaatactgaaagcttaggagaatttgatgcagactatatctttattgactttgcagataaagataaagaacaatatgctgcattaaaaaataatccagcttggcaaaacctcaaagcagttaaagaaggacatgtgattacgatggactacgacaaagtttacttctttggcggaccaacagcggctaaagaagagctgtcactctacactgacgctatcattaaagctacaaaataa
>L172073|3.4690127897554293
atgcgcgcagttgtaacagtagtaggagcagataaaattgggattgttgctggagtcacagcaacattggcagaacttgaagcaaatatcattgaaatttcacaaaccttgatgagtggagcttttaccatgatgatggtagttgaaacacaaaatagtgatttttcagcctttcaagcagaactttcaagaaaaggtgaagccttgggtgtcaatattcatgttcaaaatgaagcaatttttaacgccatgcacaaattataa
>L0196|3.468478790834303
atgacagaaaagaaatatgatgttgtcatcattggttcaggccctgcgggaatgactgcagcgatgtatactgcacgttctgaaatgaaaactttgcttttagaacgtggtgttcctggtggtcaaatgaataacacagctgagattgaaaattatcctggctatgaaacaatcatgggtcctgaactttcaatgaaaatggctgaacctttggaaggtttaggtgtagaaaatgcttatggttttgtgacggctattgaagaccatggggattacaaaaaaattatcacagaagatgatgagtttgtcactaaatcaattattattgcgacaggagctaatcaccgtaagcttgaaattcccggtgaggaagaatatggagctcgcggagtttcctactgtgccgtttgtgatggtgctttctttagaaaccaagaaattttagttattggtggtggtgactctgctgttgaagaagctctctacttgactcgttttggtcaatcagtaacaattatgcatcgtcgtgataaattgcgtgcacaagaaattatccaacaaagagctttcaaagaagaaaaaatcaactttatttgggattctgttcctatggaaattaaaggggatgacaaaaaagttcaatccgttgtttataaaaacgttaaaacgggtgaagtaactgaaaaagcttttggtggaatcttcatttatgtgggacttgacccagttgctgaatttgctggtaatcttggaattactgatgaagccggttggattattaccgatgaccatatgagaacaagtctacctggtatttttgccgtaggtgatgttcgtcaaaaagatttccgtcaaatcactacagctattggtgatggagcgcaagcagctcaagaagcttataaatttgtagctgaacttgattaa
>L96658|3.465803534515986
atgaaaaaaaagattatctcagctattttaatgtctacagtggtactctctgctgcagcaccgttgtcaggggtctacgctgacacaaattcagatattgctaaacaagatgcgacaatttcaagtgcgcagtctgcaaaggctcaagcccaagcacaagttgatagcttacaatcaaaagttgatagcttacaacaaaaacaagcaagcacaaaagctcaaattgctaaaatcgaaagtgaagcaaaagcgcttaacgcacaaattgcaacattgaatgaaagtatcgcagaacgtacaaagacattggaagctcaagcacgtagtgctcaagttaacagctcagcaacaaactatatggatgctgttgttaattcaaaatctttgacagatgttattcaaaaagtaacagcaattgctacagtttctagtgccaacaaacaaatgttggaacaacaagaaaaagagcaaaaagaacttagtcaaaaatcagaaactgttaaaaagaactataaccagttcgtttctctttcacaaagtttagattctcaagctcaagagttgacttcacaacaagctgaacttaaagttgctactttgaattatcaagcaacaattgctactgcgcaagataaaaaacaatctttattagatgaaaaagcagccgcagaaaaagcagctcaagaagcagctaaaaaacaagcagcttatgaagcacaacaaaaagaggccgctaaagctcaggcagcttctacagcagcaacaactaaagcggtagaagaagcaacttcaactgtttcatctagtcaagcttcacaatcaagttcatcaagttcaaacacaagtagcaataatacatcatcaaattcaagcagctcaagtagcaattcatcaagctctaatagctcatcaagctctaatagctctaatggtggtggaagtacaaatactggtaacaataatgctgctggtactggtaatactggtggttcaagttcatcaggtattaatagcacaccaattgctaatccttatgctggtggtggatgtactgactatgtatggcaatactttgctgcacaaggaatctacatcagaaatatcatgccaggtaatggtgggcaatgggcaactaatggtcctgcccaaggtgtactccatgttgtaggagctgcacctggtgttatcgcatcaagcttctcagctgattttgttggatatgcaaattcaccttacggtcacgttgctattgtaaaatcagttaactcaaatggtacaattaccattaaagaaggtggatatggtacaacttggtggggacatgaacgcactgtaagtgcgtctggtgtaacattcttgatgccaaactag
>L29875|3.465248300951481
atgaaatatttagtaacaggtgcgacaggtggatatggtacttatgcactcggatttttgaaagcattggttccaatttctgatattgcggttttggctcgcacagaagaaaaagcagccccactcaaagcggcaggtttcgatgtacgtttggcagattattcagatttaactgctttagaacaagcatttacaggaattgaccgtttgctttttgtttcaggagcgccgggaaatcgtcaagctgagcatcaaaatgtggttgatgcagccaaaagtgctggaatttcttatattgcttatacaagttttcctcaagcagaaagggcaacaagtgatttagctgctgaccacatctatactgaaaaggcgattgaaaaatcaggaattgcccacacatttttacgtaataattggtactttgaaaatgaaatgccaattattgctgctgcactttcaactggaaaatttgtttacaatgcaccaacaggtaaagtgggctgggctttgaaacgcgaatatgcagaagttggagcaaaagcacttgctggagcagattttccagaagttttggagctttcaggaaaaatattgacttacgccgaacttgctcaagcactaaaagcagtttctgataaggaatttgaagtagtcgctgctgatgacaaaacttttgtcagtcatttagttgaaaccggacttccagattttgtagcggaacttttcctcggcttccaaaaagatattgaagcaaaagatttagatgtggaatctaaagattttgaaaaagccttgggacattcactgacagatacaaaagaagctttgaaagaacttttggcataa
>L66233|3.465203980290321
atgacattaacagacacttacacactaaacaatggcattaaaattccaaaagttggctttggaacttggcaatctgcgagcggagaagaagcttataatgcggtaaaagcagcacttgaagcaggatatcgtcatattgatacagcggcagtttataaaaatgaagaatcagtcggtcaagcaattgctgattcaggaattccccgtgaggaacttttcgttacaacaaaactttggggtgtaggaacaacagaggacgctgcgaaagccttggatgaatccttgaaaaaattgggacttgattatgttgatttgtacctcattcattggccaaatcctaaagcattccgccctgattttgaaacacgtaatcttgcagtttggaaagccatggaagcaggcgtaaaagctggtaaaatccgtgcaattggtgtttcaaacttccacccacgtcacctaaaaccattgttgaaatttgctgaaattaaaccagcagttaaccaaattatggtcaacccaagtgatcaacaagaagaaattgtaagctttaatgttgacaacaatatcttgactgaggcttacagcccacttggaacaggtaaaatctttgaagttccagaacttgcagacttggcaagtaaatacaacaagagtattgctcaagtggtattgcgttggtctcttcacaaaggatatttaccacttcctaaatcagtaacccctgcaagaattaaagaaaatgcagaaatctttgattttgatttaagtattgaagatattgcttttattgacagccttcatggaaaagctggtttggctaaaaaccctgatgaagttgatttctaa
>L179409|3.4618050429828053
atgaaagaaccattgtttttgaactcagttttgcaagaaaaaatctggggcggcgaccatttgaaagagtttggctatgatttgccatcagacaaagttggtgaatattgggctatttctgctcatccacatggtgtgtcaacaattgctaatggcgaatttaaaggtcaaaaacttgaccaattatacgcaagtcaccgcgaattgtttggtgatagtaaaaaagaagtttttcccttactaactaaaattttagatgccaatgactggctttctgtgcaagttcatccagatgatgaatatggacaaaaacatgaaggtgaacttggaaaaactgaatgttggtacattatttcagctgaaccaggcgctgagattatctatggacataatgctaaatcacgtgaagaattagcagaaatgattaaatctggtgattgggatcatttgttacgtaaggtaaaagtgaaaacaggggatttcttccatgttccgtcaggaacaatgcacgcaatcggtgctggaattgttattcttgaaacacaacaatcttctgatacaacttaccgtgtttatgatttcgaccgtaaaaatgaccaaggaaatctacgtgaattacatattcaacaatcaattgatgtattgaatattccgggcgacaaagtccctgaaaatcaatttaaaactgaaaaatttgctgatgcaaaaattacaactcttgtgaaatcaaatttctttgatgtttataaatggcaaattcatggtgaccatgaatttaccaaagttgctgattacactttagtttctgtacttgatggtcaaggaaaattaacaattgatggaaatgaatatccagttgaaaaaggagctcatttcatcttaccaagcaacattgaaaaatggaatttgtctggtcaattagaaattattgccagcaatcctgcctaa
>L73818|3.4591230950862237
atgaccaaaacattagcagttaacgctggttcatcatctatgaaatggcaaatgtatgaaatgccagaagaaaaagttcttgccaagggattaatcgaacgaattggtttgaaagattcgattgtgaccgtcaaatttggtgagcaaaaagaagaacgcgtttttgacattccaaatcatacagaagcagtagaagttttacttgaagatttaaaacgattgaaaatagtagaggaatttactgaaattacaggtgtaggacatcgtgtggttgctggaggtgaaattttccaaaaatcaacagttgttacaccagaagttttgcaacaagttaaagatttgtcagctcttgctcctttgcataatccagcaaatgctgcaggaattgaagcttttttgaacttactacctgatgcaacttcagtagtagtttttgatacagctttccatacaacgatgcctgaaaaagcattccgttatccattgcctaaaaaatattatacagattatgctgtccgtaaatatggggctcatggaacttcacacatgtatgtttcacaagaagctgcaaaattacttggaaaaccaattgaagaaactaaaattatcactgctcatatcgggaatggcgcatcactgacagcagtaaaaggtgggaaatcaattgatacttcgatgggattcacaccacttgctggagtaatgatgggaacacgtacaggtgagatggacccttctgtttttccataccttattgaaaatgactctgagttaaaagatgctcaaggtgttgttgatatgatgaacaaagaatctggtctctatggtgtatctggtatttcatcagatatgcgtgatatcattgctgctaaagatacagatactgatgcaaaacttgcatttgagatgtatgttgaccgaattcaaaaatttattggtcaatatttggccgttttgaatggggctgatgctcttgtcttcaccgctggtattggtgaaaattcggttcctgttcgtgaagcaattctttctggattgacttggtttggaattgaagttgaccctgagaaaaatgtctttggcgtcgagggagaaatttcaacacctcattcacgcgtaaaagtttttgtgattccaactgacgaagagcttgtaattgctcgtgatgttgaagcacttaaaaaataa
>L0325|3.458054414642709
ttggcaaaagaaacattttcaatcgaatttgcaggtcggacattaactgttgaaacaggtcaagttgcaaaacaagcaaatggtgctgttgttgtacgttatggagatacaactgttttaacagccgctacaatgggtaaaatggctacgggtgatttcttcccacttcaagtgaactatgaagaaaaaatgtatgctgctggtaaattcccaggaggtttcaacaaacgtgaggcgcgtccgtcgactgatgcgacattgactgctcgtttaattgaccgcccaattcgtcctatgtttgctgaaggttttcgtaatgaagttcaagtcattaatactgttctttcttatgatgaaaatgcttctggtcgtgtggcagcaatgtttggctcttctttagcgcttgcaatttctgatattccatttgatagaccaattgcaggtgttgaagttgcctatattgatggagaatatatcatcaatccaactgttgcggaaaaagaggcatcaagtttggagctctctgttgcgggaaatatcaacgcaatcaatatggttgaatctggggccaaggaactttcagaagaagtgatgcttggtgcacttttggcaggacataatgctgttaaagaattaattgaatttcaaaatgaaattgttgcaaaagttggaaaagaaaaagctgaagttgaacttttgcatgttgatgaagatttaaaagccgaagtgattgcagcttacaattcagatttgcaaaaagcagttcaaattgaagaaaaattggcgcgtgaatctgcgacaaaagcagttaaagaggcgataatttctgtttacagtgcaaaatatgagaacgatgaaaatctatcaatcattttgcgtgatcttgctgaaattcttgaaggaatggaacatgcggaagttcgtcgcttgattactgaagataaaatccgtcctgatggacgtaagattgatgaaattcggccgcttgatgctgaaattgactttaccccacgtaatattacacatgggacaggtttatttactcgtggtcaaacccaagctttatcaacattgactttggcaccaatgaatgaagcacaaatcattgatggtttgaatgatgaatataaaaaacgttttatgcatcattataatttcccacagtattctgttggggaaacaggacgttacggggcacctggacgtcgtgaaattggtcacggagcgctcggtgaacgagctttagaacaagtattgccttctttagaggaattcccttatgccattcgtttggtcgctgaagttttagaatcaaatggttcgtcatcacaagcttcaatctgtgcaggaacacttgcactgatggccggtggtgtaccaatcaaagcaccagttgctgggattgcgatgggcttgatttctgacggaacaaattatactgttttgacagatattcaagggcttgaagaccattttggtgatatggacttcaaggttgcgggaactcgtgacgggattactgcactacaaatggatattaaaatttcaggaattacaccagaaattcttgccgaagctcttgcacaagcaaaaactgcacgtttccaaattcttgatgtaattgaagcaacaattgcacaacctcgtgaagagttagcaccttcagcacctaaaattgatacaattacaattcctgtcgataagattaaagttgtcatcggtaaaggcggcgagcaaatcgataaaattattgctgaaacgggcgtaaaaattgatattgatgacgaaggactttgttcaattttctcttctgaccaagcagcgattgatcgtgctaaagaaattattgctgaacttgttcgtgaagcaaaagttggtgaaatttacgatgcaaaagtggttcgtatcgaaagttttggtgcttttgtaaatctatttggtaagcaagatgcaatggtgcatatttctgaaatggcttgggctcggacagaaaatgttgaagatgttgtgaaattaggtgacactgtcaaagttaaaatcatgaaaattgatgacaagggtcgcgtagatgcatcaatgcgtgctttagttgagaaaccagaaggttatgttgaacctgagcgtaaaccaagagaacgccgtgaaaatggtgaccgtcgcaaaggtaacggaaatagtaaccgtggtaatggttttgaccgtcgtaataatgaccgtaataatcagggaaataaagttggaaaccacagttttgagctccgtgaacgtaaatcacatattgatgaagagtttccagaactctcaactaaaaaaccagaataa
>L171588|3.4580253929733824
gtgaacaagttctttaaacttgaagaaaacggcacaacagttggccgtgaaataatggctggtttgactacattctttgctatgagttatatcctctttgttaacccacaagttttgggtacaacaggaatgcctgtccaagcagttttcttagcaactattttggcctctattgttgggacacttgcaattgccttaatcgctaatgttccctacgctttggcacccggaatgggtctaaatgcattctttgcttacactgttgtattatctcttggttatacttggcaagaagctttggcaatggtcttcatttgtgggattatcaatattattattacttttacttccattcgtaaagcaatcattcttggaattcctgaaagtttacaacacgcaattggtggtggtatcggtattttcattgcctatattgggattaaaaatgcaggaattttgcgttttatcgctgacccaggaacttatgtgaacaaccatggaactattacagcaaattcatcaattgttccagaacttgtaacttttaataacccaggcgtattagtcgcacttgttgggattgtagtgacaatgttctttgttattcgtaaatggcgtgcaggaattttactttcaatcttagtaacaactatcctagctcttttgactggtgtagttaaagttgatgtgaatactttatttgctgaaaacaacttaggaacagctatcaatcaaatgggaacaacctttggtgctgcttttggtccaaaaggttttggctctttattctcagactcatcacgttatattgaagttttgatgacagtccttgctttctcattgacatctatctttgacccaattggtacctttattggaacaggtcgcgcaacaggaatctttacagatgaagatttgaaagatatggaaacaagtcatggtttctcttctaaaatggataaagctttgtttgctgacatgattgccactccaatcggagcaattttcggaacatcaaatacaactgtttatgtggaatctgcagccggaattggtgcagggggacgtactggtcttgcatctgttgtaacggcaattatgtttgctgtctcaagtttattcttaccacttcttgcaattgttccaacacaagcaactgcaccaatcttgattattgttgggatgatgatgcttggttcatttaaagaaattaaatggggtgatttgactgaagcaattcctgctttctttgcctcagtatttatgggacttgcttactcaatctcttatgggattgcagctggtttcatcacttacattctggtcaaactgttcacaggaaaagtgaaagaagtaaaacctgtcatttgggttgttgcacttttattcttgattaacttcgctgttttggcagtactttaa
>L0346|3.4389093607067256
atgaaacgtacaaattacgcgggaaatattacagaagaatacttaaatcaaacggttacggttaaaggctgggtagccaaacgccgtaatcttggtggattaattttcattgatttacgtgaccgagaagggattgtccaaatcgttgtcaatcctgaaacagcagcggctgatgtggcagaagcagctgataaagcacgcaatgaatttgttcttgaagtgacaggtaaagttgttgagcgcgcaagcaagaatgacaaaattaaaactggtggtattgaaattgaagcgactgccattgaaattttgtctacttctaaaacaacaccttttgaaattaaagatgatgttgaagttcttgatgatactcgtttgaaatatcgttaccttgatttacgtcgtccagaaatgcttaaaaatatcacaatgcgtcatgcgacgactcgttcaattcgtgaatatttggatggagcaggattcattgatgttgaaacaccatttttaaataaatcaacaccagaaggagcgcgtgattatcttgttccatctcgtgttaataaaggtgaattttatgctcttccacaatcaccacaattaatgaaacagcttttaatgactgctggacttgatcgttattatcaaattgttaaatgtttccgtgatgaagatttacgtggtgaccgtcagccagaattcacacaagtcgatttagaaacatcatttttgtcagaagaagaaattcaagatttgacagaagagttaattgctaaagtcatgaaagatgtgaaaggaattgatgtcactttacctttcccacgtatgaaatatgatgatgccatgaacttttatggttctgacaaacctgatactcgttttgaattgttactgacagacttgtcagcacttgctaaaacaattgatttcaaagttttccaagaagcagaagttgttaaagcgattgttgtcaaagatgctgctgacaaatattctcgtaagtcaattgataaattgacagaacaagccaaacaaaatggggccaaaggccttgcatgggttaaatttgaaaaaggtgaatttgctggtggcgtttctaaattcttagcagaatctactgacagctttgttaatgaattgaaattgactgacaatgacttggtactcttcgttgctgacagtcttgatgtagcaaattcagctcttggtgcgcttcgtttaacgattggtaaacaacaaggattgattgatttccgtcagttcaatttcctttgggtcattgattggcctatgtttgagtggtcagatgaagaagaacgttatatgtctgctcatcatccgtttactttaccaacgaaagaaacacaagcctttttatctgctgacggacatagcaaagattctgatttgaaaaaagttcgtgcccatgcttatgatattgttttaaatggttatgaacttggtggagggtcactaagaattaatacccgccaacttcaagaagaaatgttgagcgctcttggctttaaattagaagatgcaaacgaacaatttggtttcttgcttgaagcacttgattatggtttcccaccacatggcggtttggcactcggtcttgaccgtttcgtaatgttgcttgctggaaaagacaatatccgtgaagtaattgctttccctaaaaataacaaagcctctgacccaatgacacaggctccatccatagttgctgaaaaacaactggaagaattgagtattaaacttgcaaacaaagatcaataa
>L10679|3.434208192503227
atgacaaaagtaaattcacaaaaatacagtaaagctttactagaagttgcccaagaaaaaggacaacttgaagcaattctttctgaagttagcgaaatgattcaacttttcaaagaagataacttggttgcttttttaagtagcgaagtttattcattctctgcaaaatctgaattgattgatactttacttcaaacttcttcagaagtaatgtcaaatttccttaataccgttcgttcaaatggtcgtttaggagatttgggtgaaatacttgatgaaactaaaaatgcagcagatgatatgtttaagattgctgacgttggggtggtttcaagcattgctttgacaaatgctcagattgaaaaatttacagctatggcgaaagcaaaatttgacctaaatgaagtaacagtaattaacacagtcaatgaaaaaattctcggtggattcattgtgaattctcgtggaaaaattattgacgcctcactaaaaacacaattggctaaaatcgccgctgaaatcctctaa
>L159386|3.4308984698101206
atgaaaaagaaaattcttgttggtcttattactgctggtgcattgttaactttggcagcttgtggttcatcaaacggctcatcatctagtagctcaagttcttctgacaaagctctgtcaggaaaaattattgctggaggttcaactgctcttcaaccattagcacaacaatcgtcaacagaatttatggcaaaaaatactggtgttcaagtgactgtgcaaggtggtggttctggtgttggtttgacacaagttgcagctggttctttccagattgggaactctgatatttttgctgaagaaaaatcaggaattgatgcttctgcaattactgaccataaagtagcggttgttggttttgcaccgattgttaacgcaaaaattgatgttaaaaacttaacttctcaacaattgcaagatgtcttcacaggtaaggtgacaaactggaaagatgtgggcggttcagaccaaaaaattacggttatcggacggactgagggttctggaactcgcgtaaactttgataaattcgcacttggtggagcaacagaggttaaaggcccaacacaagatgcttcaggttcagttgttcaaatggtaggtcaaacaccaggagcgatttcatatgtggcactttcttatgttgatacaagtaaagacatcaaagatatttcgattgatggtgttgagccaacagaagcaaatgttgtaactaatgactacaaagtttggtcttacgaacatatgtacaccaatactaagaaagaaactgcagcagataaagctttcattaaatatgtggcagaaaacaacaaggacatcaaaaaattgggatacattccaatcagtgacatgaaagttgaacgtgacgctgacggaaatatcactaaaaaataa
>L41335|3.429839344269114
atgactaagaaacaaatcgtagtcatcggtggtggtgttgcaggagtacatgcgacgcgtgagctttctaaaaagctcaaagcagatgctgacatcacactgattgacaaacatagttaccacacaaccatgactcaacttcacgaagttgcagcaggacgtgttccattcacaactgtacaatatgatttccaaaagcttttaggaaaacgtaaaaacgttagtcttgtcactgactctgtcgtcagtcttgacaaagaaaacaaacaagtaatcacaaaacatggtcgttatagctatgattatgtcattgttgcccttggtggcgaaccaaatgactttggagttcctggtgttaaagaacacgggtttacactttggtcacttgaagatgcaatgcgaatcaaacgtcatttggaaaaaatcgtccaatatgcatcaacagaagttgatgatgaaaaacgccgtgctcttttaacaatttcagttgccggatcaggatttactgggattgaaatggcaggtgaattgattgattggcgtaaaaaagtttcaacagattggaaaatacctgaagaagaaatcacaatcaacgttgttgaaatgatgccaacaatccttaatactttagaccgtaaacaagcagataaagctcatgcatatcttgaaaagaaaaatgttcacgttttaacaaaccacggtattgttgaagtagcaaaagatcatatcaaagtaaatgttggtgggcgtgacgaagaaaaagttgccaaagaacttccaactcacacattaatctggacaactggtgttcaaggaaatacagctgcaaaaacagaccttaatgaaacagaacgtggacatcgtcttcaagcaaatgaatacatgcaagctgttggttttgaaggaaaagggatttatgttgctggtgacgtttcaggatatattgaaccagatactggtcgtccaacaccacaaatcgttgaagctgcggaacaaacagcacacacagcagcggcaaatattcttgcagacatcaatggtggaagcaaacataaacatgaaagtaaataccaaggaacaatggtttcaattggttcaacttggggagttgccaaaatcggtagcatgcgtctaactggtttctgggcaatgttgatgaagaatattgtttactttatctatactttacaaattcgttcagcacattatttctggcgttatgccttggatgaagtcttccgcgtaaaagataatcgtaactttatgcgtggtcatacttcacgtcaaggaaatgtactttgggctgttccacttcgtattttctatggtgtggtttggtttaccgaagcaattaagaaaattgtcggtgatggtcaatacttcaacccaacgacttggtttggtaaaggttcttggtttacaaatgaccttaaattcccattctcatggttgcaagaagcaccaaaagcagctgacgcagccgcaggcgcttcaacagctgcttcatcaagttctagtgtagccgatgcagccgcaggtgctacaggcgcagcaacaacggccgcttcaagtggtggtggcgaagctgctcataaagcaactgaatggggtctctcgtacgcttacggttctgacccaatgactgtttttgacaaagtgccgcattggatggaacctatctttaagtttatgattccaaaccgtgaagtcgcattgttcatgcaaaaattcatgtcaattgttgaaatcttccttgcacttgcccttatttttggattgttcacttggattgcagcagcagcaacagccgcattgactgttatgttctcactttcaggaatgttctactgggttaacatttggtttattccagtggcaattgcacttatgaatggttcaggtcgttcatttggtttagataaatgggttcaaccttggattcaaagatggctaaccaaaatatggtatggtcaatcgcgttcaatttacaaaggacgtcaatag
>L0063|3.428495808131679
atgagttttaaagaaataagtcctaagataaatattgatgcaattaagatgttgggacatctcaacagtgagcaacaagaaaaaaaattgcaacgagataaagaacttgaagcaattataaaaggtgaagatgaccgtttactcttgattattgggccatgttcgtcagacaatgaagaagcagttttagaatatgctcgccgtttagctaaacttcaagaagcagttaaagataaaatttttatggtcatgcgtgtctatactgcaaaacctcgtacaaatggcgatggctataaaggattgattcacgaaccagatgctgatggtcataccgatttaatcaatggaatcaaaatggttcgtgacttacattacaaggtcatcactgaaactggtttaacaactgctgatgaaatgctttacccagaaaatcttccaatggtagatgatttggtcagctaccatgcgattggtgcacgttctgttgaaaatcaacaacaccgttttgttgcttctgggattgatgtgccaactggtttgaaaaatccaacatcaggaaatttgaaagtgatgtttaatggaatttacgcggctcaacaatcacaagatttcctctttggtcgtgcagaagttcaaacatcaggaaatcctttagcacatgcgattttgcgtggtggacaagatgaaaatggaaaataccatccaaactactacactgataacttgcttgatacaattgaaatttatgaaaaaatgggcttgaaaaatccttttattgtcattgatacaaaccatgataactctggtaagaaatttatggaacaaatccgtattgttcgtcaaaccttagttaatcgtgactgggatgataaaattcgccaaaatgttcgtggcttcatgattgaatcttacctagaagatggtcgccaagataaaccagaagtatttggtaaatcaattactgacccatgtttaggttgggataaaacagaagcacttgttcaagaaatttacgaagctgaaaacaaaaataactaa
>L320|3.4084188790561605
atgattttaataacaggtggaaatggacaacttggaacagagttgcgtcatttacttgatgaacgtggcatggcttatacagcaacagatgctaaagaactcgatattactgacggcgtcgctgttgataaattctttgatgaaaataaacctgaacttgtctatcattgtgcggcttatacagctgttgataaagctgaagacgaaggtcgtgaacttgatgaaaaaatcaatgttgatggaactaaaaatgtagccgaagcggcagcacgtgttggggcaacacttgtttatatttcaactgactatgtttttggcggaactttgccaattggccaagagtggccggttgatgcaccaaaagctcctgaatctgaatatggacggactaaacatcttggtgaagaagcagttgtggcttctggtgtaaaacattacatcatccgtactgcttgggtttttggttcttatggaccaaactttgtcttcacaatgcaaaacttggcgacacgttttccagaattaaccgttgttaatgatcaacacggcagaccaacttggacacgtacacttgcagaatttatggtttatttggttagtgaaaaagctgattttggtttttatcatctaacaaacgatgctgcgcctggtgaagatgtgacttggtttgattttgccaaagaaatcttgaaagacacagatgtgcttgttaaacctgtggattcaagcaaattcccggcaaaagcaaaacgtccatttaattcaacaatgagtcttgaaaaagcaaaagcgacaggttttgtcattccaacatggcaagaagctttagcaagtatgcttgaaaaaggcgatttgcgtgaaaataaagatggcgtaaaaggcgaaattaacaaaaaataa
>L26054|3.404965232368897
atgaacggaaaacaaaaacgctacttgcgtagcttggcagttaatattaaaccaattgttcaaattggcaaaagtggtttgtctaatgaaattttgacaagcattcgtaatgctgctgatgcacgtgaactaatcaaagttaatattttacaaaactcagatgaagtggcaacagatgtggcagaagcaattgaagaaatgggacttgatgtggttcaaatcatcggtcgaaatctcattgtgtttaaagtttctgaccgcaaagaaaatcgcaaaatttcggttgaagttaaaaatattgtgaaataa
>L109162|3.4010626054714916
atgaagcataaatgggttgccttattctcaatcgtttcaacctttatttatgcaggagtacagctttaccaaccccaaatcatgaaacgaattatgaccgtaatgtcatcaacaacttatagccgtcatcaaatggctgacaaggtttcaggatatggagttgagcttttggttgttgctgggatagggatcatttttgctatctttagtacactttcagcggcacgtattgcccaagaaattggagcagacgttcgtgaagcgacttacaaaaaaatcaatacattttcttatgaaaatattgaaaagttcaatgccggaaaccttgttgttcggatgacaaatgacgtcacacaagttcaaaacttgatgatgatggttttccaaattttgatgcggattccagtccttttgattggtgcggttgttctttctatcacaactcttccaagattatggtggattacagtccttttaattgttttaatcgtattagtcacagccgttttaatgggacgcatgggccctcactttatggctttccaaaaattgatggaccgtattaacgccattgctaaacaaaacttgcgtggttcacgtgtcgttaaatcattcgttcaagaaaaaaatcaaatcaaagattttgatgaaacttctgatgaactttacgatcataactgggcagtaggaaaactcttctcagcaatgattccactctttactgtgattgctcaaggagtaatttggcttgctatttactttgtttcaacttttgtaacagagtcaacaacagttgcccaagatagtattggtgggattgctacattcatgacttatatgggaatgattatgtttgccattatcatgggtggtatgatttcaatgtttgcttcacgtggtatggtatcaattggtcgtattaatgaagtgttaaatactgatccagccatgaaatttgatgaaaatgctaaagatgaagttctttcaggttctgtcaaatttgaccatgtgtcattctcttatccaaatgatgaagaaccaacacttaaagatattagctttgaagtagaacctggtcaaatggttgggattgtcggagcgactggtgctggtaaatctacattggcacaattgattccaagactctttgacccaacagaaggtaccgtttcagttggtggaaaagatcttaaaacagttagccgtggaacattgaagaaaaatatttctattgttcttcaaaaagccattctcttctcaggaacaattgctggaaatattaaacaggggaaagccgatgcaactgatgaagaaatgactcgtgctgcacgcattgcccaagccgcagaatttattacaactaaagatggtcaatatgattctgaagttgaagaacgcggaaataacttctcaggtggtcaaaagcaaagactttcaatcacacgtggagttgttaaaaatccaaatgtcttaattttagatgactcaacatcagcccttgatgctaaatctgaaaaacttgttcaagaagctttgaataaagaccttaaagacacaaccacaattattattgctcaaaagatttcatcagtggttcatgcagataatattttggttcttgaccaaggaaaacttgttggtcaaggaactcaccaagaattagttgctgagaataaaatttaccaagaaatctacgacacacagaaagcacaggaggactaa
>L0396|3.399377394290849
atgggtcgtagtcttaaaaaaggacctttcgtcgatgagcatttgatgaaaaaagttgaagctcaagtcaacgccgaaagaaaatctgtgatcaaaacttggtcacgccgttctacaatcttcccgaactttgtaggacttacaattgctgtttacgatggtcgcaaacacgtaccagtttacgttcaagaagatatggttggacacaaacttggtgaattcgcaccaactcgtacttatcgtggtcacgctgctgacgacaagaaaacacgtcgctaa
>L0340|3.389727399646943
atgaaatttacagactttaattttaaagattatattaaccaaacgttagagaatatcaaatttgaaaaaccaactgaagtacaagaaaaattgattccaattgttctctcaggccgtgacctggtaggggaatcaaaaactggttcaggaaaaacacacacttttttactcccaattttccaaaaaattgatactgatcttgatgaagtgcaagcagtcattacggctccttcacgtgaattagctactcaaatttacaaagcagctcaagaatttacaaaagttaatgacaagcttcgtgtttcaaactttgtcggtgggactgataaggcccgtcaaatcaaaaaattggaatcatcacaaccacatgtcgtaattggaacaccaggtcgaatccatgacttaatcaaatctaatgctttaattgtgcatactgctaatacttttgttgtcgatgaagcggatatgacacttgacatgggatttttggcagatgttgaccaaattgcttcaagttttggtaaacgtgtacaaatgctcgttttctcagcaactattcctcaaaaacttcaaccatttttgaaaaaatatttgcataatcctgtcatgcaaaaaatcgccaataagacagtaatttcagatacaatcgaaaattggcttgtttctaccaaaggaagttctcataatcaacttttgctccaattgacaaaagcaacgaatccttacatggcaatgatttttgccaataccaaaggtcgtgttgatgacattcatcatttcttgacaagtaacggacttaaagttgcaaaaattcatggtgatgtaccgccacgtgaacgtaaacgtatcatgaattcaattaaaaatttggattatcaatatgttgtggcaaccgatattgccgcgcgtggaattgatattgaaggtgtgtcacacattatcaatgatgaaattccaaaagatttaactttctttgttcaccgagtgggccgttctggccgtaatggattacaaggaacagccattacactctatagtccttctgatgattcaagtattcgtgagattgaaaaaatgggtgttacattccagccaaaagctattaaagatggtgaaattgttgattcttatgaccgtgaccgtcgtgaaaaacggacgaaaaaacaagatgaaatttcaacaaaaaccattggtgcccttaaaaaaggtaaaaaacacgttaaaccaggttacaaacgtgcaattaaatggcaaattgaagaagataacaagaaaaaacgccgtgctgagcgtaataaaaatgcccgtaaaacacgtgattctcgtaaacaaagtttctaa
>L0043|3.388356416222761
atgtttgatactactgatcaattggctgtaaatacgattcgtactctatcattagatgcgattcaaaaagcaaattcaggacatcctggacttccaatgggctctgcaccaatggcttatgtactttggagcaaatttcttaatgtgaaccctaagacaagtcgtaaatggtcaaatcgtgaccgttttgtcttgtctgctggtcatggttctgcaatgttatatagtttattacatttggcaggttataatgtaacgactgatgatttaaaaggtttccgtcaatggcaatcaaaaacaccgggacatccagaagttaatcatacagatggtgttgaagcaacaacaggtcctttaggacaaggaattgccaatgctgtcggaatggcaatggctgaagcacatttagcagcacaatacaataaacctggttttgatattgttgaccattacacttacgccttaaatggtgatggtgatttgatggaaggtgtttcacaagaagcagcttcacttgcaggtaaattgaaacttggtaaattgattcttttctatgattcaaataatatttctctagatggtgacttatctatgtcatttattgatgatattcaaaaacgttttgaatcatatggctggcaacatttattggtaaaagatggaaatgatttagaagaaatcgcagcagctgttgaagtggctaaagctgaaaaatctaaaccaacaatcattgaagttaaaacagtcattggttttggtgctgaaaaacaaggaacttcagcagttcacggagctcctcttggagctgaaggtgttgcatttgccaagaaagcatatggttgggattatcctgaatttacagttcctgaagaagtatcaaaacgctttttagaaacgacagttgcgcgtggtgaagcgatggagcaagtatggcgcagtacttttgatgattattctgaaaaataccctgagcttgctgagcaatacgcaaaagcttttgaaaatgaaacgccagagcttactttgaccaagcatgaaatggaaacaagcaaggccagccgtgtaacttcacaagaagctatccaagaattatcagctcaaatgccaaatctttggggtgggtctgctgacctttcggcttcaaataatacaatggttaaagttgaagaagacttcatgccagataactatgctggacgtaatatttggtttggtgtacgtgaatttgcaatgggagccattatgaatgggattgctttgcatggtggaactcgtgtctatggcggaacattcttcgtcttctcaaactacatgcttccttctgttcggatggctgctctacaaagcttaccagttacttatgtttggacacatgattccattgctgttggggaagatggtccaactcacgaacctgttgaacaattagcttctgttcgctcaattcctaatttggatgtaattcgtccagctgatggaaatgaagtagtggctgcatggcgtcgtgctgcatcaagtaaaagccgcccaaccgcacttattttgactcgtcaaaatcttccagttttacctgatacttatgaattggctgaagaaggtctgaatcgtggggcttatattctttcaaaagaagaaggaaaacttgaaggaatcatcattgcgactggttcagaagtagcattagctcttgaagctaagaagactttgggttctggcattcgtgtcgtttcaatgccttcaatgaatatttttgacgaacaagaagcagcttatcgcgaagaaattttaccaaaagatgtaagacgtcgtttagcgattgaagctggtacaagttacggatggggtaaatatgttggacttgatggtgcaacagttacagtagatacttggggcgcttcggcaccagcaaatatcgttcttccagcttacggatttactgctgaaaatgtagttaaagcatacaaagagcttgactaa
>L0188|3.3865603635952155
atgactgaagtaaacattaatgtaactgaaattatggaggctttgcctcatcgttatccatttctattagtcgatcgtgtgattgatattgctgaggatgaaattacagcaattaaaaatgtgacgattaatgaagaatttttccaaggacattttccacaatatccagtaatgccaggggttttgattatggaagctctcgcacaagcggctggtgttttagaattatctaaacctgaaaacaaaggaaaacttgttttttatgcgggaatggacaatgttaagtacaaaaaacaagtcactcccggagatcaattggtcttacatgctaaatttatcaaacgtcgtggtccaattgcggttgttgaagcagaagcaactgttgatggaaaattggcggctaaaggaactttgacttttgccttagggcgttag
>L0343|3.3860515509829674
atgaaaaccatgacttccgcagaagttcgccaaatgttcctcgactttttcaaatcaaaaggtcacactgtggaaccttctcaaagtcttgttcctgtaaatgacccaactttgctttggataaattcaggagtagcaacgctgaaaaaatattttgatggttcagtagtgccggaaaatcctagattgactaatgctcaaaaggctatccggacaaatgatattgagaatgttggtaaaacagcacgtcaccatactatgtttgaaatgctcggtaacttttcaattggggattatttccgtaaagaagcgattgcttttgcttgggaattattgacaagttctgaatggtttgaattcccagcagaaaaactttacatcacttattacccagctgataaggatacttataatcgttgggttgaggttggggtagacccaacacatcttgtgccaattgaagataacttctgggaaattggtgctggtccttctggtccagatacagaaattttctttgaccgtggagaagtttatgacccagaacatgtgggcttaaaattgttggcagaagacattgaaaatgaccgttatattgaaatctggaacattgttctttcacaatttaatgccgatccatcaatccctcgttcagaatatcctgaattgccacaaaaaaatattgatacgggaatgggacttgaacgaatggtttgcattattcaaggcggaaaaacaaactttgatacagacttattcttaccaatcattcgtgaaattgaaaaactatctggaaaaacatatagtccagacagcgaaaatatgagttttaaagtgattgctgatcatattcgctcactctcatttgctatcggtgatggtgctttgccaggaaatgaaggacgtggttatgttttacgtcgcttacttcgtcgcgcggttatgcatggtaaaaaattgggaattcaagggaaattcttggcttcactcgttccgactgttgggaaaatcatgcaatcctattatccagaagtgcttgaaaaagaagacttcatcatgcaaattattgatcgtgaagaagaaactttcaaccgcacgattgatgccggtcaaaaattgattgatgaacttttgctaaatcttaaatctgaaggaaaagatagacttgaaggggcagatattttccgcctctacgatacttatggtttccctgtggaattgacagaagaattggcagaagatgaaggattcaaaattgaccacgaaggattcaaagtagccatgaaagctcaacaagagcgtgcacgtgctgctgttgtcaaaggtggttcaatgggcgctcaaaatgaaacattgtcatctatcgaagtagaatcagaattcctttatgaagataagactactcaaggaaaattacttgtatctattcaagacgatgaaattgttgatgaagtttctgggaaagctcaacttgtttttgatgtgactcctttttatgctgaaatgggtggtcaagtggctgaccatggagtaattaaagatgcagagggtcaagttgtggctaatgtattagatgtacaacatgcgcctcatggccaaaatcttcattctgttgaaactctttcaccacttaaagttggtgaaagctatactttagagattgacaaagaacgccgagctgctgttgtgaaaaatcatacagcaactcacttacttcatgctgctttgcataatattgttgggaatcatgcgctacaagctggttcacttaatgaggttgaattcttacgttttgactttacgcactttgcacaagtgactaaagaagaattggctgagattgaacgtcaagttaatgaagtaatttggcaatcattaaaagttgaaacagttgaaactgatattgctacagccaaagaaatgggagcgatggccctctttggtgagaaatatgggaaaaatgttcgcgttgtaaaaattggtgactactctatcgaactttgtggtggaacacatacacaaacaacttctgaaattggtttattcaagattgttaaagaagaaggaattggttctggtgttcgccggattattgctgtaacaggtcaaaaagcttatgaagcctttaaagatgctgaaaatactttgaatgaagtagcaacaatggttaaagcgccgcaaacttcacaagttttagcaaaagttactagcttacaagatgagcttaaaacagctcaaaaagaaaatgatgctttggctggaaaacttgcagcaagtcaatcagatgaaatttttaaaaatgtgcaaacagctggttctctcaactttatcgccagtgaagtaactgttcctgacgctaatggtttgcgtaatttggcagatatttggaaacaaaaagagctttcagatgttcttgttttagttgctaaaattggtgaaaaagtaagtcttttagtggcttctaagtcatcagatgtaaaagcaggtaatttagttaaagaattagcaccttttgttgatggtcgtggtggtggaaaaccagatatggccatggctggtggttcaaaagcagcaggaattcctgaacttttggccgcagttgctgaaaaattagcctaa
>L35068|3.384035679850509
atgggtaaatatttcggaacagacggtgttcgcggggaagcaaatgttgaattaacgccggagatggcttttaaacttggtcgttttggtggctatgtccttagtcaacatgaattaggtacaccaaaagtttatgttggtcgcgatacacgaatttctggacaaatgcttgcgagcagtttgatttcaggacttttgtctgttgggattgaagtttatgatttaggagtcattgcaacaccaggtgtagcatatttagttaaaaaagatggtgcctctgctggggtcatgatttcagccagccataatccagcacttgataatggaattaaattctttggtggtgatggttataaattagaggatgaaaaagaacttgaaattgaagcattgattgacgctgaagaagacacattgccacgtccatctgctcaaggcttaggaatgctgcatgactatatcgaaggtgttcgtaaatatcaagctttcttaaaaacaacagcagaaggtaattttgaaggctataaggttgttcttgataccgctaatggtgcagcttatacttctgctcgtgccgtttttgctgatttagaagcgaatttgacagttattggtgaaaatcctgatggactcaatatcaatgtaaaagtaggctcaactcatcctgaagcgatggctaaaaaagttgtcgaaacaggaagtgacctcggacttgcctttgacggtgatgctgaccgcctgattgccgttgatgaaaatggagaaattgttgatggcgataaaattatgtttatcgttgggaaatatcttcttggacaaggaaaattggctcaagatacgctagtaacaactgtgatgtctaatcttggatttcatttagcgcttgaagaagcagggattaattcagtgattacagccgttggtgaccgttatgttgttgaagaaatgaagaaaaataattacaacttcggtggtgaacaatcgggtcatatgattttccttgattacaacacaacaggagatggtcaactttcagccattcaattgttgaaagtaatgcgtgaaactggcaaatctttatctgaattagcaagtgaagttacgatttatccacaaaaattagttaatgttcgggtaaaagataatgcagctaaaaaatcagcaatggatgtgccagcgattcaaaaagtaatttcagaaatggaaacttcaatgaatgggaaaggtcgtattttagttcgcccttcaggaactgaaccactcttgcgtgtcatggctgaagcgccaactcatgaagaggtcaatcatgttgtagataccattgttgaagttgttgaagcagaaattggtgtaaaataa
>L0080|3.3805376707598214
atggcagttacaatgtattatgaagatgatgtagaagtatcagcacttgctggaaagcaaattgcagtaatcggttatggttcacaaggacatgctcacgcacagaatttgcgtgattctggtcacaacgttatcattggtgtgcgccacggaaaatcttttgataaagcaaaagaagatggctttgaaacatttgaagtaggagaagcggtagctaaagctgatgttattatggttttggcgccagatgaacttcaacaatccatttatgaagaggacatcaaaccaaacttgaaagcaggttcagcacttggttttgctcacggatttaatatccattttggctatattaaagtaccagaagacgttgacgtctttatggttgcacctaaggctccaggtcaccttgtccgtcggacttatactgaaggttttggtacaccagctttgtttgtttcacaccaaaatgcaagtggtcatgcgcgtgaaatcgcaatggattgggccaaaggaattggttgtgctcgagtgggaattattgaaacaacctttaaagaagaaacagaagaagatttgtttggagaacaagctgttctatgtggaggtttgacagcacttgttgaagccggttttgaaacactgacagaagctggatacgctggcgaattggcttactttgaagttttgcacgaaatgaaattgattgttgacctcatgtatgaaggtggttttactaaaatgcgtcaatccatctcaaatactgctgagtttggcgattatgtgactggtccaaggattattactgacgcagttaaaaagaatatgaagcttgttttggctgatattcaatctggaaaatttgctcaagatttcgttgatgacttcaaagcggggcgtccaaaattaacagcctatcgcgaagctgctaaaaatcttgaaattgaaaaaattggggcagaattacgtaaagcaatgccattcacacaatctggtgatgacgatgcctttaaaatctatcagtaa
>L195751|3.3771267991850835
atgattgcaacatacaacacaaatgtcggtgacgttttaatgcttatcactgcaaatgataagggagaaaaagtaaacttcgaacgtaagggaaaagtagctcgtgtttttattgaagaaactggagcgacggttgcttggaatatttttgaagcgaaatctctattggctaatttgtcaggaaatggtcaagtcgtcttatcatctgatgatattgaaacgttgaacaaagagcttggtaaatcaggatttagcgatgttcttgttcacgatgcacaacccaaatttgttgtcgctgaaattgttgaaatggaagatcatccagattcagaccatttacatatctgtaaagttaatgttggttttgccgatccagtacaaattgtttgtggtgctccaaacgcagctcttggcttaaaaacagttgctgctttacctggtgctatgatgcctaacggctcattgattttcccaggagcccttcgtggtgttcaatcttacggaatgctttgttcagctcgtgaacttgaattaccaaatgctcctgaggttcgtggaatcattgaattatcatcagatttatccgctggtaaagcttttgattcagaaacaatgtggcaagcataa
>L0352|3.375410577598117
atggaatacaatcatcaagaaatagaagccaaatggcaaaaatactgggcggataacaaaactttccgtacaggaacagataaaaataaaccaaaattttatgctctagatatgttcccttatccatctggtgcaggacttcacgttggacacccagaaggttataccgcaactgatattttgagccgttacaaacgcgctcaagggttcaatgttcttcatccaatgggctgggatgcctttggtttacctgctgaacaatatgcaatggatacaggaaatgacccagcagaatttacagctgaaaatattgctaactttaaacgtcaaatcaatagcttaggctttagttatgactgggaacgtgaagttaatacaactgacccaaatttttataaatggacacagtggatttttactaaactttatgaaaaagggttagcttatgaagcagaagtagctgttaactgggttgaagaactcggaacggctattgctaatgaagaagtgcttccagacggaacttctgaacgcgggggttatcctgttgttcgtaaaccaatgcgccaatggatgcttaaaattacagcttatgcggaacgtttacttgaagaccttgaagaagttgattggcctgaatcaatcaaagaaatgcaacggaattggatagggaaatcagtaggagcagatgtgacttttgaagttgcaggaaccgacaaatcatttgaagtctttacgactcgtcctgataccctttttggggcaacttatgctgtgcttgcacctgaacatgatttagttgatgctattacgacacctgagcaaaaagaagctgttgctgaataccgtcgcaaagcgagcttgaaatctgatttagcccgtacagacctttctaaagaaaaaactggagcatttaccggagcttacgcgattaacccaattaatggccgtaaaatgccaatttgggttgcagattatgttcttgcttcttatggacatggtgctgttatggcagttcctgctcacgacgaacgtgactgggaatttgctaaggtctatggacttgaaattttgcctgttgttgaaggtggaaatgtagaagaagctgtttatacagaagatggccctcatattaattcagaatttttgaatggacttgacaaagcacaagcgattgaaaaagccattgaatttttagaagaaaagaaaattgggaaaaagaaaatcacttaccgcttgcgcgactggctctttagtcgtcaacgttattggggtgaaccaattccaattattcattgggaagatggcacatcaacagcgctctcagaagatgaacttcctcttgttttaccagtaacctctgatatcaaaccgtcaggaactggtgagtctcctttggctaacttgacagattggttggaagtcacacgcgcagatggcctaaaaggtcgccgtgaaactaatacaatgccacaatgggcaggttcaagttggtattaccttcgctatattgacccaaataatagcgaagctttggcagacccagaacttctcaaagaatggttgccagttgatatctatgtgggaggggctgaacatgctgttcttcacttactttacgctcgtttctggcataaagtgctttatgatttaggagttgttccaactaaagaacctttccaaaaactctttaaccaaggaatgattctcggaacctcttatcgtgatcatcgtggggccttggttgcaactgataaggttgaaaaacgtgatggtggcttttaccatatggaaacaggtgaagcccttgaacaagctccagctaaaatgtctaaatctcttaaaaatgttgttaatcctgatgatgttgttgaacattatggagctgatactttacgtgtttatgaaatgttcatgggtccacttgatgcaagtattccatggtcagaagaaggccttgaaggggctcgtaaattcctagaccgagctgttcgaatgattgaaaattcagagattaaagctgaaaataatggagagttggacaaagtttacaatgaaacagtgaaaaatgttactgagcgtttggacttgatgtactttaacactgcaatttcccaattaatgatttttgttaatgcagttaataaagcaaaagctttaccgttagaatacgctaatggctttgtccaacttttggcgccatttgcaccacatattgctgaagaactttgggtaaaattaggtaatgaagctggaatttcttatgttgcttggccaacatttgacgaaagcaaattaattgaatcagaagttgaaattgttgttcaaattaatggtaaattaaaagcaaaaattaaaattgctaaagatttagcgcgtgaagaacttgaaaaaattggtcgtgaatcagttgctgaggctcttgaaggtaaaaacgtggtcaaagtaattgctgttccaaataaattagttaatattgttgtaaaataa
>L0351|3.371854543419451
atgacaaacgaactaaccccaaaattcaacccgacagaggttgaagcaggacgctacgaaaaatggcttgaagctgatgttttcaaaccttctggaaatcctgatgcagagccttatagcatcgttattccaccaccaaatgtgaccggaaaactccacttgggtcatgcttgggatacaactttgcaagacatcatcatccgtcaaaaacggatgcaaggttttgatacgctttggttgccaggaatggaccatgcggggattgccactcaagcaaaagttgctgcccgccttgctgaagatggtattttaccacaagaccttggacgtgaaaaattccttgataaagtttgggagtggaaagatgaatatgccacaacaatcaaggaacaatggggtaaaatggggatttcagtggattattctcgtgaacgttttactcttgatgaaggcctttcacaagcggttcgtaaagtttttgttcaactttacaataaaggttggatttaccgtggtgaaaaactcatcaactgggatccaaaagcgatgactgctttgtcagacattgaagtcattcacaaagaaattgatggggctttttaccacatcacttaccaaattgaaggaagtgatgagtttgttgaaatcgccacaacacgtccagaaactttccttggtgatacagctgttatcgtcaatgaaaaagatgaacgctataaacatttagtgggcaaaaatgttatcctcccaatcattaatcgtgtcattccgattttgacagacgaccatgctgatatggaaaaaggaactggggttgtaaaaattacacctgctcatgatcctaatgactttgaagttgcgatgcgtcatgatttgccaatgattaacatgatgaataatgacggaaccatcaatgaaaatggtggaaaatatgaaggacttgaccgttttgaagcccgcaaacaaattgttgctgacctcaaggaattggggcagttggttgatataaaaccagtccgccatgaagttgggcactcagagcgaacaggagtggttgttgaaccacgtttatcaacacaatggtttgtcaaaatggacgaattagctaagaatgcaattgctaatcaaacaacagaagatgcagtagaattttatccgccacgtttcaatgatactttcatgcaatggatggaaaatgttcatgattgggttatttcacgtcaactttggtggggacatcaaattccagcttggtataatgaagcgggtgaaatgtatgttggtgaagaagcacctgagggagaaggttggacacaagatgaagatgtgctcgatacttggtttagttcagctttgtggccgttttcaacaatgggttggccagacgaaaactcagcagacttcatacgttatttcccaacaagtacccttgtaacaggttatgatattatcttcttctgggtttcacgcatgattttccaatctttagaattcactggtaaatcaccatttcacaatgttttgattcatggtttgattcgtgacgaagaaggacgtaaaatgtctaaatcgcttggtaacggaattgatccaatggatgtgattgaaaagtatggagctgatgcactccgttggttcctatcaaatggttctgcaccaggacaagatgtacgtttttcttatgataaaatggatgccgcttggaatttcatcaataaaatttggaatgtttcacgttatattttgatgaatgcagaagatatcagcgctgatgctgtttcttcggctttgacaaaagttgcaaataaaactgctggtaatgtcactgaccgttggattttgacacgtttgaatgatactgttgagcgcgtgactgaacaaatggataaatttgaatttggtgttgctggtcatattctttacaatttcatttgggatgagtttgcaaactggtatttggaattaacaaaagaagttatgtttggtgaggatgaagctgaaaaagacattacacgtgcagtattgctccatgttttagatcaagttttacgtctattacacccaattatgcctttcttcactgaagaaatctttgaaaaattaccaaatacttctggttcaattgttgttgccgaatatccaaaagtacgtccagaatttaatgatgacaaggcaagcgaaggtgtggcgatgttaatcgaattaattacagccgttcgtaatattcgtgctgaggttaatactccattgtctaaagctgtcccaatgttgattaaatctgaacatgcagatttcttgaatgctgtttctccttatatcagccgtttcactaatccttcagaattaacaattgctaaagacttggcggttccagaacaagcgatgtcagcggtcattactggagcagaattatacttaccattggctggtttgattaacatcgaagaagaaattgctcgacttgaaaaagaacttgccaaatggcaaaaagagttagatttagtgaataaaaaattgggtaatgaacgttttgttgcgaatgctaaagcagaagttgttcaaaaagaaaaagataaattagccgattatcaagagaaattcgatactgtgaaagctcgtattgcagaattgaaagaaaactaa
>L34806|3.3596333189105545
atggctacacttgaaattaaaaatcttcatgtggcgattgaagataaagagattctcaaaggggtcaatctagtcatcaacaccaatgaaatccatgcgattatgggacctaatgggactggtaaatcaacattatctgctgcaattatgggaaatcctaattatagcgtgacacaaggagaagttctttttgacggtcaaaacgttttagaaatgagcgttgatgaaagagctcgtcttggacttttccttgccatgcaatatccatctgaaattccaggaattacgaatgcagaatttttgcgagcagcaatgaatgctaaacgtgctgaggatgacaaagtttctgttatggaatttatcaaaaaattggataaaaatatggaagttttgagcatgaaagaagaaatggctgagcgctatctcaatgaaggcttttctggtggtgaaaagaaacgtaatgaaatccttcaacttttgatgttagaaccaacttttgccattcttgatgaaattgactcaggacttgatattgatgctttaaaagttgttgctaaaggtgttaattcaatgcgtggtgagaaatttggggcattgattattacccactatcaacgtttgcttgattatattacaccagatgttgtccacattatgatggatggtcgtgtggtgaaaacaggtggcgcagaactagctaaacgtctagaaactgaaggatatgtcaatatcgctgaggaacttggattagaatataaagaagaagtttaa
>L25614|3.358395157575573
atgtcgtattcaaatttgaagttgttttcgctctcttctaaccacgaattagcccaaaaagtggctaaagaaattggaattgagcttggaaaagtaagtgttggtgcacattcggatggcgaaactgtcgttcatattgacgaatcagttcgtggtgatcatgtgtttatccttcaatcaacaagtgaccctgtcaatgataacttgatggaactcttgattatgatggatgcattgcgtcgtgcctctgctgcatcaattaacattgtcttaccttactatggttatgctcgtcaagaccgtaaagctcgtgctcgtgaaccaatcacatcaaaactcgtagcaaacatgcttcaaattgctggtgccgaccgtttaattactttcgaccttcacgcaccacaaattcaaggattcttcaacattccagttgaccaccttatgggttcaccattgattgctgaatatttccgtcgtcaattggtttctgctggtgatgatatcgttgtcgtttcgcctgaccatggtggagtaggacgtgcgcgcaagttagcaaacttcttgaaagcaccactttctatcattgataaacgtcgtcctcgtgccaatgtggcagaaattatgaatatcatcggtgatgttcaagggaaaaaatgtatcttgattgatgacatgattgatacggctggaacaattactttagcggccaatgcccttaaagaacttggtgcaacagaagtctacgcttcatgtactcatgccgtactttcaggaccagctatagagagaattaataattcagcaattactaaactcgttgttttggatactattgaaatgccagaagaacgtcaaagtgaaaaaattgttcaactttcaattgctcacttgcttgctgatgcgattattcgtattcacgaacgccgtccattgtcaccactctttgaattacatcttccttcagaacaaatctaa
>L117444|3.3574695215622694
atgaatccaagaaacagaaatattttaattgtcgttattgttgttgtaattgttgctatcgctgcatttttcggttttaatcataaatctggtgaaagtaaaacggcaaataaaactgtgaatattggaataatgacaggaaccaaagaagatgatgccatttggtcaactgtttctaaaacagctaaagataaatatggaattactttaaaattcactcattttacagattatacacaaccaaatacagctttgaaaaacggcgatattgatttgaatgccttccaacattatgctttcttgaatgcttggaataaagctaatgacggtgatttgaaagcaattggtaatacaacaatttcaccaattcgtctttattctaaaaaaattacttcattgagccaaattaaatcaggagatacaattgcagtacctaatgatgcttcaaatgaaagtcgtgcactttatgtcttgaagaatgctggtttgattggcctttctgtatcaggtgatacacttgcgacagtcaaagatattaattcaaatccaaaaaatttggtcattaaagaattagatgcggcacaaacaccgcgtgcgcttgattcaattacagcggcagtaattaatgacgattttgcaacaacagcaaaattaacggttgaagagtctatttatactgaacctgtaaacaaagatagcgagcaatggattaatattatcgttgcaaataaaaaagatgctaataacaaaatttataaagaagttgtgaaagcctaccaaactgaagcaacgaaaaaagcaattgagaaagcttatcctgataagagaaaaattgctgcttggggattgaaactcgactaa
>L0156|3.3509517997866016
atgagcttacctacagtagccatcgttggccgtccaaatgtcggaaaatcaacgatattcaaccgtattgcaggagaacgcatctcaattgtcgaagacattccaggtgtaactcgtgaccgtatctatgccacaggagaatggttaacccgtaaattcaatatcatcgatacaggtgggattgaactttcagacgaacctttcatgactgaaattcgagcgcaagctgaaattgccatgaccgaagcagatgttatcatcgctgttgttgacggagaaacaggtattacagatgccgatgaagccgttgctaatattctttatcgtacagataaaccagttattcttgttgtcaataaagttgataacccagaacgtcgaatggaaatctttgatttctactcacttggacttggcgatccttatcctgtttcagccgttcacgggattgggacaggggatgtccttgatgcaatcgttcaaaatcttcctaatgaaattgaagaagaaaatgagaatgtcatcaagttcagcttgattggccgcccaaacgttgggaaatcatctcttattaatgctattcttggcgaagaccgcgtaattgcaagtccaattgcaggaacaactcgtgatgcgattgacacacactttgtcgattctgaagaccaagaatttgttatgattgataccgccggaatgcgtaaatcaggaaaaatttacgaaaatactgaaaaatactcagtcatgcgtgccatgcgtgccattgaccgttcagatatcgttttgatggtgattaacgctgaggaaggaattcgcgaatatgatatgcgtatcgctggatttgctcacgaagctggtaaaggaattttgattgttgtcaataaatgggatacccttgagaaagataacgatacaatgaaaaactttgaattagaaattcggacaaagttcaaattccttgattatgcaccaatcgtttatgtatctgctaagacaggacaacgtctgaataaactcccagatatgattaaagaaattcatcatgcacaaaacttacgtatttcaagttctgttttgaatgatgtcattatggatgctgtagcgattaatccaactccgacggacaaaggaaaacgtttgaagattttctatgcaacacaagtagcgattaaaccaccaacttttgttgtttttgtcaatgaagaagaactcatgcacttctcatatcttcggttccttgaaaatcaaatccgtaaagcctttgtttttgaaggaacaccagttcatttgattgcacgtaaacgtaaataa
>L39857|3.342961225076208
atggctaagaaaaaaatcgttattgtaggtgctggatttgctggagtttcagccacacgcttacttgcaaaaaatttgaaaaatgatgcagaaattacagttatagataaacatgattttcaaacttcaatgacccaacttcatgaagttgcagcgagtcgtgttgaggcagatgctgttcaatatcatttgaatcgaacaattggaaaatttaataacgttaaagtggtaaaagagtcacttgttgaacttgataaagctaacaaaaaagtgattacagataaaaatagctatgactatgattatttagtcgtttcaatgggtggagaacccaatgattttggtgtaccaggtgttaacgaatatggcttcacactttggtcacttgaagatgctttgaaaataaaagcacatttgaaagaaatggttcaagcagcagctaaagaagctgattcagaaaaacgcaaaaaattgttaacctttagcgtggctggttcaggattcactggaattgaaatggccggagaattgattgattggcgtaaaaaagcatctaaaaaatacggcattccagaatctgaatttacaatcaatattgttgaaatgatgccaacaattatgaatattttagaccgtagtttagcagataaagcactcgtctaccttcaaaataaaaacatcaatgtccttgtaaatcatggaattacagctgtagcacaagatcatatcactgttaatgttggtgggcgtgacgaggaaaaagttgttaaagaaattccaggaaataccttaatttggacaacaggggtacaaggaaatacagaagcagaagcttgtcaactttccgaaacagaacgtggtcatcgtcttcaagcaaatgagtacatggaagcgattggggaagaaaatcatggcatctatgttgcaggagatgtatcaggttatattgttcccgaaaatggtcgaccaactcctcaaattgtagaagcagcagaacaaacaggaagcacggccgctaaaaatatcattgcagatattaaaggtggcgaaaaaaccaaatttgttggaaattatcgtggaacactggtttctattggttcaggctatgcggttgggacagttggaaaaacaaaattaagtggtttttcagcaacattcatgaaacacatggtttatcttgtttatacctttgaaattcgttctggtcattatttcttcaaatatatcaatgaccaacttttccacaaaggggcaatttaa
>L92686|3.3367962570480105
atgcctaagacgctcactcaacaccagattcgtcaacgagcggtccaggtcttattttcttatgctgtccaaaaagaaatggcaacaaatgtcgtaagctcttttagagaaaacgttgaaaaattagaagaagaactttctcaaactgttcgttttgacgttgattttcgtgatgaacgaattactgttcgtaaatttccaaaaggactttctcaacctttagaagccatttatgaaatttatgaaattcttggacttaaagatatcgagaaaacaacggttgctaaagctcttgctttcatgcgagattttggtggttacgctaagaaaatgaatgaatatgaagcaacaaatttatttgttggtgtcatggcaaatttgaaattgattcgtttgttccaaattgaacttgatgaagaacctgttgctccaaaagttctagaatttttcaaaaatcttccagaaaatgcgacagctgaacaatctcttgaaactttccaaaaaaccttctcattccttcatgaaaatgttcttgaaaaatatacaagtgatttattcactccaagcactttaaaagaagaacttgatgaacaattagcacaagcagaaaataatgctcaatcacaattgtcagagcttttgaaaaatacaaaacgctttgttctcaattatgacaatgatcgtccagaagatcttgaagctcctgaatactttacacaacttgttgatggagttttagataaaaaagaagatttggaagcaaatatttctaaatatttgacaaaaacttggtcattttcacgtttgactcttgttgaacaagcaatccttcaagtttctagttatgaaatattatatacagaaacacctgatgttgttgcggtcaatgaagcagttgagctttcaaaagactttagtgatgaaaaatcaagccgattcattaatggtgtattaactaacttcttaaaataa
>L193909|3.3359141729529034
atggaactattcgacaaagtaaaagcactgacagaaattcaagcgacttctggttttgagggatctgttcgtgactatttaaaaacacgcatgattgctcttggttaccagccagaatttgatgggcttggtggtatatttgtcactaaaacttcaaaagtagcaaatgccccacgtattatgattgcagcccacatggatgaagttggctttatggtcagctcaatcaaagctgacggaacattccgggtcgttccacttggtggttggaatcctttagttgtctctggacaacgttttacattattcacacgtacaggtaaaaaaattcctgtcgtaactggtgggcttcctccacatcttcttcgtggaactggtgttactcctcaaattcctgccatttctgatattgtctttgatggagcttttgagaatgctgcagaagctacagaatttggaatcgctcaaggcgatgtaatcattccagaaactgaaacaattctctctgctaatggtaaaaatattatttctaaagcttgggacaatcgttacggttgtttaatgattcttgaacttcttggatttttagctgacaaagaattacctgctacattgattatcggagccaatgttcaagaagaagttggccttcgtggagccaaagtttctacaactatgttcaagcctgatttgttctttgctgttgattgttcacctgctagtgatacgtttggtgatgacaacggtcgtcttggagaaggaacaacgcttcgtttctttgacccaggtcatattatgctccctggaatgaaaaatttcttgcttgaaactgctgataaggctaaagttaaaacccaagtttatatggctaaaggtggaactgatgcaggtgctgcccacttagctaataatggagtcccttcaacaacgattggtgttgttgctcgttatattcacagtcatcaaacaattttcaatattgatgatttcaatcaagcacaaactttcttgagaaatatcgtaacatcacttagtactgaaaaagtagctgaaattaaaaactattaa
>L0158|3.334897003674973
atggcatttgaaaacttaactgaacgcttacaaaacgtttttaaaaatctacgtggaaagaaaaaaattactgagacagacgtcacagaaattacaaaagaaatccgagttgctctccttgaagccgacgttgctctcccagttgtcaagaagtttattaaggcaatccgtgaacgagctgtcggtgttgaagtatcagaagcattaaacccagctcaacaagtaattaaaattgttgatgaagaattaacagctattttgggtggtggcgaagctgaattacttaaatctcctaaaattccaacaattatcatgatggttgggttgcaaggggcaggtaaaacaacttttgctggtaaacttgccaaaaaactcaaagaagagcaaaatgctcgccctttaatgattgcagccgacgtttatcgtccagcagcgattgaccaattaaaaaccttaggtgaacagcttgaaattcctgtctatgatgaaggaactgctgaaaaaccagttaatattgttcgtaatggtcttttaaaagctcaagaagaacgtaaagactatgttttgattgatactgcaggtcgtcttgaaattgacgacactttaatgaacgaattgcaagagattaaagcacttgctgaaccaactgaaattttgcttgttgttgatgcaatgactggtcaagttgcagcacaagttgccaagacttttgatgaaaaattggacattacaggtgtgattatcactaaacttgatggtgatacacgtggtggtgcggcattatcaatccgtgaaattacaggaaaaccaattaaatttacagggactggtgaaaaattaacagaccttgaagttttctatcctgatcgaatgagttcacgaattcttggaatgggtgatatgctcaccttaattgagaaggctcaagcaaattatgacgaagaacaatcagcaaaactcgctgaaaaaatggctgaaaaccgttttgattatgaggactttgttgaacaacttgatcaagtgacaaatatgggaccaatggaagatattatgaaaatgattccaggaatgtcacaaatgcctggtttagataaggttaaagttgatcctaaggatgttgccagaaaacgagcaatggtcttgtcaatgacaccggcagaacgtcatttagaggctgaactgtcaccagcccgtcgtcgtcggattgccgcaggttctggaaattcatttattgaagtaaataaattcattaagcaattcaatcagtccaaagaaatgatgcaaggaatcatgaatggtgatatgaatgctatgatgcaaaaaatgatgggtggagccggtggacaaatgccgaatatgcctgcaggttctggaatgcccgatatgtcatctttgggtgatttacaagggatgatgggcaatggttcagcaaatgggatgcccgatatgagttctatgtttggtggtggtttaaaaggtaaagcaactgagtttgctatgaaacaagccatgaaacgtgctcaaaagaaaatgaaaaaaggtaagaaaaaacgctaa
>L157995|3.3332364286980947
atggctaataaaaaagatagaattatggatttgatgcgtcgtggaattatcacggaagatgaagctttagaattacttgaaaaaaatggttcagtgaatggagaagcttctgatgataaaactgagaacaaagaattcacatatacagataaagaaggatatgttaatcacgatgtagattttcctgatgcaatgaaaaatgttgcagaaagtttgtttgctagaggtaaagaaattttccaaggggttgcaaaatctgttgatgataatattgatttttcaaaaggatttcctaaggttaaatcaatttctcacactgtagaaaaagatatcaacgaagatttcaaaaatgttaatcttaatcttaagagtggtaaagtaaatattttaccgggtgaaaatgcccatgtaaaagtagaatataaaatttacggggcagttgaagatggtaatgtagaagcttacattgctgaaaaaactaaacttgaagttgaagatgatgtgcttgaaattgaagcaaatggtcgaatttctgcggatattgaactttacttaccagtaaaagaatatgaaaatattgagattaatacacctcatgcagaacttaaagttgaaaaaatttccagtcaaaaaatgaatattaatcttatgaacggaaatgctgaagtgcttgaagtaaacagcgatgagttgaagattaacaataagaatggtgaaatcaaagtaattgatggcacgaattcagatttagaattaactggagttaatggtaatatcagaattacaactgcttttgaatctggtgatgtctcactcgtaaacggaaatattttgctgaccgaaaaaacaggaacggctcacaaattaaatcttaaaaatgtgaatggcgatatcaaagtttctgtaccagaaagtttgggcttggttggtcatgttcgcacaatctttggcggatataagacacgtttaaatcttgatagtccttttgaagctggccgtaatggagcagcgattgtccgtcaaggtgctgagtcattaacctttgaatttgaaacaaaatcaggaacgatttggcttaaagatactgaaactactgacaaagaagaaactgaataa
>L0143|3.3221609061279893
atggtagaatcaacaacaacaatttatgatgtggcacgtgtcgccggagtgtcaatggcaaccgttagtcgtgttgtaaatggaaatgcaaatgtaaaggaaaagacgcgccagaaggtcttagaagctattgctgagcttgactatcgtcctaatgcagttgcgcgcggactcgcaagtaaacgtacaacaacagttggtgttatcttgccaaccatcacttcaacttacttcgcagcgattactcgcggggttgatgatatcgattccatgtataaatacaacatgattttagctaatagtgataatgatgttgaaaaagaagaaaaagttttagaaactttcttatcaaaacaagttgacggaatcgtctatatgggttcatctttagatgaaaaaattagaacttccctcaaaaattcaagaacacctgtcgttttagttggaacaatcgatggagataaagaaattccatctgttaatattgattaccatttggctgcttatcaatcaactaaaaaattgattgatagcggaaataaaaaaatcgcttatatcatgggttcattgaaagacgttgaaaatacagaacgcatggttggttatcaagaagctttgcttgaagcaaatattgaatttgatgaaaacctcgtttttgaaggtaattatagctatgaacaaggaaaagcacttgctgaacgtttacttgagcgaggagcaacttctgcagtagtatcacatgatacagtagccgttggactcttgtctgcaatgatggataaaggagtgaaagttcctgaagatttcgaaattatctcaggtgcaaattcaccaattactcaatatacatatccaactttaacttctgttaaccaacccctttacgatttgggagcagtagcaatgcgtcttttgacaaaattaatgcttaaagaagatgttgaacaaaatcaattagttttggatcatgaaattttttctcgtcgttctaccaaataa
>L37539|3.320081265784864
atgaataacaatttaaaagaaaaattatttttctgttacaacaaaaaattaaaacaatatctttattttgaatgtggtattgattcagaatttagtgcattacatccaaagacaatgaaagaattttgggtctatgttaaaacagaagagttagacaaagctcttacaaattataaaaaatag
>L0353|3.319933542423599
atgacagaaaacaaaactttttacattacaaccccaatttattatccatcaggcaagttgcatcttggtagttcttacacaactattgcttgcgacgtgcttgctcgttacaaacgtttgatgggctttgatactttttatttaacagggcttgatgaacacggaatgaaaattcaacgaaaagccgaagaattgggaatgactcctaaagaatacttggacccaatggcggctgatgttcaagaattatggaaaaaattggatatttcttatgataaatttatccgtactacagacacttatcatgaagaagccgtagcgaaggcttttgaacagttattggaacaagatgatatttatttgggaaaatatgcgggttggtattctgtttctgatgaagagtttttcactgaaacacaacttgaagaaattttccgagatgaatctggaaatattactggtggcattgcaccttctggtcatgaagtggaatgggttgaagaagaaacttatttcttccgcatgggaaaatatgctgactggcttttacaatattatgatgaacatccagattttattcaacctgaggttcgtaaaaatgaaatggtcaataatttcatcaagccaggtctagaagatttggctttgacacggacaagttttacttggggaattcctgtcccttctaatcctaagcatgtggtctacgtgtggtttgatgctttattgaactatattacagcgctcggctataattctgacaatgacagtaattttaaaaaatactggcctggaattaatatggttggtaaagaaattgttcgtttccatacgatttactggccaattatgcttcatgctctaggtttacctgctcctaaaaagattttcgctcatggatggctcttgatgaaagacggaaaaatgtctaaatcaaaaggaaatgttgtttatcctgagatgttgattgaacgttatggccttgatgcagttcgttattatttgatgcgtgcgatttcttttggacaagatggaattttcactccagaagactttgttggacgtattaattttgatttggccaatgatttggggaatttgttgaatcgtaccgtttcaatgattaacaaatataatgacggaaaaatcgaagcaactggagtttcgactgaatttgatgcaagtttggaagaagtggttgaagaaacaatcagtcatttccataaagcaatggataaatttgaattcaacgtagctttggctgatgtttggacattgatttcaagaacaaataaatatattgatgaaacagcaccttgggtccttgcaaaatcagaagacgacaaagcaaaattgaataatgttttgtatcatttggcagaaaatttacggattgcaggtgcacttttacaaccatttatgcgtgcaacatcaggtaaaatctttgagcaattgggaatggatgaaagatcattttcacttgaaaatctttcttttggctattcatttactcatcctgtagtagcaaaaggtcaacctattttcccacgtcttgatgtggaagaagaggttgcttatattaaattacaaatggctggtggtgtattgccagaaaaagagtgggtccctgaagaagttgaattgaatttaactttaccacaaattaaatttgatgattttgaaaaaattgaactaaaagttgccgaagtgcttgaagtagaacctgttgaaggttctgataaattgttgagatttaaattggatgctggtgattctgaaccacgtcaaatcttgtcaggaattgcacaattctatccaaatgaacaagaattagtaggtaaaaaattacaaatcgtagccaatttgaaaccacgtaaaatgatgaaaaaatacgtttcacaaggaatgattttgtcagccgaatttgatggaaaattgagtgtcttgaccgttgatgatgatgttcctgctggttcattgattgggtaa
>L22735|3.3151587044025925
atgttagaaaaaaggagcactgacaattctgtcagtaacaaaaacatggaattaaaagactatattgcaacaattgaaaactatcctaaagaaggcgtagtttttcgcgacatcagccctttgatggcagacggaaatgcctataactatgctgctaccgaaattgttcagtatgcaagagataaagaaatagatatggttgtaggtccagaagcacgtggtttcatcattggatgtccagttgcttttgcacttggtgtaggatttgccccagttcgtaagcctggtaaattacctcgtgaagtcattgaagcaacttacgaaaaagaatacggaacagacacactcacaatgcattcagatagcatcaaaccaggacaacgtgtcttgattgttgatgatttgcttgcaactggtggaacaattgccgctacaattgaacttgttgaaaaaatgggtggaattgttgttggatgtgcattccttatcgaacttgatgaacttaaaggtcgcgaaaaaatcggagattacgattataaagttctaatgcactattaa
>L114099|3.313830155322628
atgggcttaacttttagaaaacgtgatgattttgataaaatgatggacgatttaggcgtctcaactgttgatttagtgactgatgatgacaaaaaaagcgttccttctcctgaaaaaaaggaagatccatttgctaaatttttgactccaaaagaaaataataaggagaaagacccaaactaa
>L106731|3.310727583774694
atgaataatacaacaaacaaagaaacttatatccttgatgattcaatcgcttttgaactcatggacttattaaaagctaaagcaagacattttatcaaacttaatgagtatgtctaccgcttgtttgacggtcaatcagttgtgactttcacaactttagaaaatgacattcaagtagaaatgattaaggggtaa
>L95240|3.310698422655343
atgatgaacggtgcaatccgtgctcgtgaggttcgtctcattggcgctgagggtgaacaattaggtgtcacaccaacgtctgaggcgctaatgcaagctgaaaatcttaacatggacttggttttaatttcaaaccaagaaccacctgttgcaaaaatcatggattatacaaaattcatgtttgagcaaaagaaaaaacaaaaagaagcaaagaaaaaacaagctgttgtttctgtaaaagaagtccgtttgtcaccagtaattgaccaaaacgactttgatacaaagcttcgtcaagccatcaagtttcttgaaaaaggcgataaagttaaggtttcaatccgatttaaaggtcggatgattactcaccaagatgtgggtcgtcaagtaatggacaagttcgcgcaagcaacaaaagaagttgctgttgttgaacaaagagccaaaatggatggtcgtcaaatgttcttgcaacttgcacctattaaaaaatag
>L111159|3.3095637695737463
atgaaattaagtaaagttgctatttcaacgggattagttgcatcattcatgtttattgggggcggaatcgctcatgcggatacacctaaatcaactcatgaagttgctatagaagtaattaacggaaactacggaaatggagatactcgtgtcactaaccttcaaagtaaaggttttgatgtgaaagcaatccaaacagaagttaataacattcttacaggaacaacaactcaagtttctgcaacaactaaaactgctgaagaacaacctactaaagttacatcagttgcaccaactcaagcaacacaaagtgtttctggtgggcttaatatgagccaaacttctggacaagttgacatccaagctcttgctaattatatggcatcgaatacagctaatgcagcgggctattctgctagcgaatgggcttatatcattactcacgaatcaaatggtgggattgatagtgtgaattcaagttcaggtgcttatggtgctttccaattgctaggtcatggcgaatatgctggaatgactttggcagaacaaattgcgatggcaagtaaacttcctgctggtagctgggttgtttataactaa
>L0131|3.307590291893194
atgacttcaaagaaaattttgattattgaggatgaaaagaatttagcgcgattcgtctcattagaattagaacatgaaggctatgcgactgagattaaagataatggtcgttctggtcttgaagaagcaacttcaaaagattatgatttaatcttgcttgatttgatgcttcctgaacttgacggttttgaggtagcccgtcgtttacgaaaagaaaaagatacaccaatcattatgatgacggcacgtgattcaacgatggaccgtgttgctggtcttgatattggggctgatgattatatcactaaaccttttgcgattgaggaacttttggcgcgtgttcgtgctttcttccgtcgtgaagagcatggtcatgccgttgaacgtgctgaaaatacttctttccgtgatcttgtgattgacaaaacgaatcgcacagttcatcgtggtaaaaaagtaattgatttaacacgtcgtgagtatgacctccttttgacattgatgcaaaatgttggcgatgttgtgactcgtgaacatttagtttcacaagtttggggatatgaagaaggaacagaaacaaatgttgtggatgtttatattcgttatcttagaaataaaattgatgttgaaggtcaagatagctatattcaaactgttcgtggcttaggttatgtaatgcgtgaacgcaaataa
>L0294|3.2987578156974195
atgtctctaaaacaacttaaagatgtaacttatttcaagcttaataacgagattaatattcccgttaatggtagcattcctcttgctaaagataaagaagcaattactgctttttttaaagaaaatgtcgaacctaatcgttatgaagccgatacatatatcgataaactcaattggctcgttaaagaagaatatctagaagctgagtttcttgaaaaatataaacccgaatttattaccaatcttcggaaagaattgagtaaatttgaatttcattttgattcatttatggctgcttacaaattttataatcaatatgccatgaaaaacaatgacggttctctctatcttgaagattttgaagaccgtgtgttaatgaatgctttatacatggctgacggcgatgaaaaattagctaataatcttgcttttgcaatgattaatcgtcgttatcaacctgcgactccgacttttctaaatgctggacgtaagcgtcgtggtgaatttgtttcttgtttccttctacaattaactgatgatatgaattcaattggacgaacaattaactctgccttgcaactttctaaaaatggtggtggtgttggtctaaacttgactaatttacgtgctgctggtgcacctatcaaaggttacgatggagtggcagctggtgtcgttcctgtcatgaaactttttgaagacgccttttcttatgccaatcaattggggcaacgtcaaggtgctggtgttgtttatttatcactattccatccagatattatggaattcttgtccactaaaaaagaaaatgcggatgaaaaaattcgtgttaaaacactctctcttggggttactgttcctgataaattctatgaattggttaaaaagggagaaacaatgtatctctttgagccatattttgttgaaaaatattatggtaaaccttttgccgaagtcgatattacagctgaatatgacaaaatggtagccaatccagaaattcgtaaaacatcgattaatgcccgtgaacttgaacaagaactttcaaaacttcaacaagaatctggttatccttacatcgtaaatgttgacacagtcaatcaagctaaccctgttgatggtgtaatttcaatgtctaacctttgttctgaaattttgcaagtccaaacgccttctgttttgaacgatgaccaaacttataaggtggttggaactgacgtcgcttgtaacttgggttcaactaatgttttgaatatgatgacttctagcaatgaatttggaacttctattgaagcaatggttcgcgctttaactttcatctccgaaacttcaaacctcgatactgttccaactgttcgtaaaggtaatgatgaaatgcatgcgattgggcttggagcaatgggcttacattctttcttagcacaaaatcaaattcattatgacagcaaagaagccgttgaatttactagtgtttatttcatgttgttgaactattatactttagtggcttcaaataaattagctgttgaaaaagggtctagcttcaagaattttgaaaaatctgcctatgctgatggttcttattttgataaatatttaacacatgattattttgcagctgtctcttctaaagttcaagaacttttcaaagggattgctgttccaacaatcgaggattggactgctttacgtgacacagtaaaaacttctggactctataattcataccgtatggctgtggctccaaatggttctatttcttatatcaatgactgttcttcttctattcacccaattgtcaatcgcatcgaagaacgtcaagaaaagaaagttgggaaaatttattatccagctgctggacttgccactgaaacaattccttattacaaatcagcttatgatacagatatgcgtgcagtaattgacgtttatgcagctgctacagaacatgttgaccaaggtttgtcactcactttatttatgcgttcaactttacctgaaggtctctatgaatggaaagtggcaaataataaaatgacaactcgtgacttgtctattttgcgtaactatgcttacaaaaaaggaatcaaaacaatttactacattcgtacatttactgacgaccaagaagaagtcggtgctaaccaatgtgaaagttgcgttatttaa
>L156302|3.287046611354713
atgcgcgtcagaaatcgtaaaggggcaggcgaaatgcttgctgaaaacgcacatatcgtagttgaaaatccagcggactttaaaggacgttggtcagaacgttttggaaatgatcatccgattcatattgaagtgggttgtggaaaaggagctttcatcacaggaatggcagctcttcatccagaaataaattacattgcaattgatatgcaattatcagttttatcttatgctttagataaagcaattgaagcagatttgccaaacgtacaaatgatgcttgttgatggagctgctttgagtgaatattttgctgatggtgaaattgaccaagtctatttgaacttttctgacccttggccaaaaggacgtcatgaaaaacgtcgtttgacttataaatcttttcttgcaacttatgaaaagattttacgtcctgaaggtgaaattcatttcaaaactgacaatcgtggattgtttgaatattctttagtttctttagctaactatggcatggaacttaaaaaagtttggttagatttacaccaagacgaagaatttgcacctcaaaatgtaatgaccgagtatgagcaaaaattctcacaaaaaggtcaagtaatttatcgattagaagcaaaatttttgcctaagaagtaa
>L0047|3.2864175880391584
atgaaaaataaaattgctccatcaattttgtcagcagactttggaaattttgcaagagatgtgaaacgtttagaatctgctggagctgaccttgtacatattgacgtaatggacggacattttgtggataatttaacctttggagctggcgttgtttcggcacttcgcgtacaaactcatttatttttcgatgttcacatgatggttgaaaatcctgaaaaatatgtggaggattttgcaaaggcaggagctgatagcatgagtattcatgttgaagcaactcatcatattcacggagcacttcaaaaaattaagaatgccggcatgaaagcttcggtagttattaatcctggaactcctgtagaggcgattaaaactgttttaccacttgtggatatggtcttagtaatgacagtcaatcctggttttgggggtcaaaaatttattcctgaaatgatggataaagttcgtgaactcgctcaaattcggactgataaaaagcttgattttgaaatcgaagttgatggtggaattgatgaccaaacaattaaagttgctaaagctgccggagctaatgtttttgttgcagggtcatttatttttaatggtgaagttgagaaaaatattgaaaaacttcgtgtaaatttataa
>L144047|3.282724326231793
atgatttggtcattaattgttggagctattattggtgtaattgcaggagcaattacaaataagggtaaatcaatgggatggattgctaatattttagccggtcttgttgggtctttcgtcgggcaagcacttttaggctcttggggtccaagtttagctggtatggcacttatcccttctattgttggtgctgtcatcgttgttgctgtcgtttcattcttcttaggtagagctaacaactag
>L0338|3.278912070127941
atggaaaaagtaatttatgacattttgcttgttgcaatgcttgtagtttcagcatttattattgtagcaattttcatgcaaccttcaaaacaagatggagcagcagatgctttttcgggtggaacaggtgaattgtttgaacgtcgtaaagcgcgcggttttgaggcagtgatgcagcgttttacagcaatcatgattggcttatggctagttgttggatttgctcttgttgttttatcaacacgttaa
>L210|3.2701527457682826
atgtctgagaaacaatttggggcgaacttggttgtcgatagtttgattaaccataaagtgaagtatgtatttgggattccaggagcaaaaattgaccgggtttttgatttattagaaaatgaagaaggccctcaaatggtcgtgactcgtcatgagcaaggagctgctttcatggctcaagctgtcggtcgtttaactggcgaacctggtgtagtagttgttacgagtgggcctggtgtatcaaaccttgcgactccgcttttgaccgcgacatcagaaggtgatgctattttggctatcggtggacaagttaaacgaagtgaccgtcttaaacgtgcgcaccaatcaatggataatgctggaatgatgcaatcagcaacaaaatattcagcagaagttcttgaccctaatacactttctgaatcaattgccaacgcttatcgtattgcaaaatcaggacatccaggtgcaactttcttatcaatcccccaagatgtaacggatgccgaagtatcaatcaaagccattcaaccactttcagaccctaaaatggggaatgcctctattgatgacattaattatttagcacaagcaattaaaaatgctgtattgccagtaattttggttggagctggtgcttcagatgctaaagtcgcttcatccttgcgtaatctattgactcatgttaatattcctgtcgttgaaacattccaaggtgcaggggttatttcacatgatttagaacatactttttatggacgtatcggtcttttccgcaatcaaccaggcgatatgcttctgaaacgttctgaccttgttattgctgttggttatgacccaattgaatatgaagctcgtaactggaatgcagaaattgatagtcgaattatcgttattgataatgccattgctgaaattgatacttactaccaaccagagcgtgaattaattggtgatatcgcagcaacattggataatcttttaccagctgttcgtggctacaaaattccaaaaggaacaaaagattatctcgatggccttcatgaagttgctgagcaacacgaatttgatactgaaaatactgaagaaggtagaatgcaccctcttgatttggtcagcactttccaagaaatcgtcaaggatgatgaaacagtaaccgttgacgtaggttcactctacatttggatggcacgtcatttcaaatcatacgaaccacgtcatctcctcttctcaaacggaatgcaaacactcggagttgcacttccttgggcaattacagccgcattgttgcgcccaggtaaaaaagtttattcacactctggtgatggaggcttccttttcacagggcaagaattggaaacagctgtacgtttgaatcttccaatcgttcaaattatctggaatgacggccattatgatatggttaaattccaagaagaaatgaaatatggtcgttcagcagccgttgattttggctatgttgattacgtaaaatatgctgaagcaatgagagcaaaaggttaccgtgcacacagcaaagaagaacttgctgaaattctcaaatcaatcccagatactactggaccggtggtaattgacgttcctttggactattctgataacattaaattagcagaaaaattattgcctgaagagttttattga
>L123365|3.2689137178475014
atgtcagtgttagaaaaaatagacagcccagcggatttaaaaaaagtatcaaatcaagaactagaagaattagcttcagaaattagaacagcagttcttcataaagtatcaaacatcggtggacacgttggcccaaacttgggtgtgactgaattaacaattgcccttcataaagttttcaattcaccaattgataagtttatttgggatgtttctcaccaaacttatccacataaaattttaactggacgtaaaaatggatttactgatggacatttccatgacatcacaccttacaccagtcaaagagaatcagaacacgactttttcacagttggccatacctcgacttcaattgctaatgccttaggttatgccaaagcgcgtgatttgacaaatgacaaaggcaacattgttgcggtcattggtgacggttcactttctgggggacttgctatggaagccctcaataatgccggagatttcaaaggaaacctcattattttagttaatgataatcaaatgtcaattgctgaaaatcatggaggactttaccgtaaccttgccgaacttcgggcgacaaatggtcaagccgaaaataacttctttaaaacttttggtttagattataaatatcttgaaaatggaaatgatattgaatctttaattcacctatttgaagaagtaaaagatatcgaccatccaattgtccttcatattcatactgaaaaaggacgtggttatcaaccagctcttgaaaataaagaagcttttcactggcacatgcctttcgatttagaaactggtcaatcaaaagtgattgattctggtaaatcttatagttcagttatgttggattacatggataaaaaggtttcagaaggccttcctcttgttgccatcaatgcagcaattccaggaatctttggactgaaacaatttgcagctaaatatcctgaccgttatattgatgcaggaattgctgagcaatttaccattacttttggtggtgcaatggctgcggctggtgctcgtccaattattttccacaattctacttttgttcaacgtgcttatgatcaattttggcatgacttagcaattaatgaagaaccagcaattgttattgttaaaggtggagttatttcaggttcagatgaaacacaccaaggctcatcagccatgacttggatttcaaacattccaaatatcaaatatcttgctccaacttctgaagaagaatttatttcaattcttgattgggcacttgagcaacatgaagaaccagttgtgattcaaatgccagaacacggcttagaatcacgtccgacagttctcacagattattcaaccccttcatatcaaatgacaaaatcaggcgaaaaagttgccctattggcacttggcggtctttattcacatggtgaaaaagtagctaaagttttggctgaaaatggaattaatgcaaccctaataaatccacttttcatcaacgatttggaccaagctttccttgaaaacctagttgaaaatcatcaagttattgcaacgatcgaagatggaattcttgacggaggatttggtcaaaaagttgcttccttccttggtaagtatgatgttaaagttttgaactttggtgcgaaacgtgaatttaatgattctgttccagtgacagaactttataatcgttatcatttgacaccagaacttatggttgctgatattcttagtcttttgaaataa
>L33556|3.2656504882952624
atgtgtgggattgttggtgttgtaggtagtaaaaatgcaactgatattttgatgcaaggactagaaaaacttgaatatcgtggttatgattcagcaggtatttttgtaaatggtcaagaaacagcagcaaaattagttaaatctgtcggacgtattgcagacttaagaggaaagttagggattgatgtttcaggaacagccggcattggtcacacacgttgggctactcatggtaaaccaacggaagacaatgctcatccacatacttcaacatcaggtcgctttattttagtacataatggtgtgattgaaaattttgttgaacttaaaaacgaatttttgatgaatgatacttttaaaggacaaaccgatactgaaattgcggttcatttaattgctaaatttgctgaagaagaaggactatcaacacttgaagcattcaaaaaagctctaagcttaattcaaggttcttatgcctttgctcttatggatagcgaagatgcagaagtgatttatgttgccaaaaataaatcaccattattaatcggccttggcgaaggctacaacatggtctgctcagatgctatggcgatgattcgtgaaacgtctgaatttatggaaattcacgataaagagcttgttgtgttaacaaaagataatgttacagttatggattacgaaggtaatgtactttcacgtgagtcatacacagctgaacttgatttatctgacattggaaaaggaacttatcctttctacatgctcaaagaaattgatgagcaacccgcagttatgcgtaaactcattgcgacttatgcaaatgaagatggaacaatgaaagtcgatcaagacattatcaaaggaattcaagaggctgatcgtatttatattattgccgccggaacgtcttatcatgcaggttttggggcaaaaatgatgcttgaatctttgacaaatacaccggttgaacttggtcttgcttcagaatggggctatgatatgcctttgctgagccaaaaaccattctttattttcctttcacagtctggtgaaacggctgacagccgtcaggttttagtaaaagtaaatgaattaggacttccaagcttaacagttacaaatgttcccggttctactttgtcacgcgaagcaacttatacaatgttaatcggtgctggaccagaaattgcagttgcttcaaccaaagcatatacaggacaaattgcaactttggcttttcttgcaaaggcagttggtgaggctgaaggggaagttaaagcaaaagaatttgatttagttaaagaattgtctttagttgctcaatcaattgaagccactttatctgaaaaggatgaaattgcagcaattgtagctgacttattgccaactactcgcaatgccttctatattggtcgaaaacaagattattatgtagcaatggaagcttctctcaaattaaaagaaatttcttatattcaatgtgaaggatttgctgctggagaattaaaacatggaacgatttcattgattgaaaaaggaactccagtacttgctttaatttctaataatgaagaagtagcagctcatactcgtggaaatgtaatggaaacagtggctcgtggagcctcagctatcacaattgttgaagaaggagtggctcgtgaagatgatacaattgttgtcaaccaagttcatccttatttgtcagcaatttcaatggttattccaacacaattaattgcttattatgcgtcaatgcagcgtggacttgatgttgataaaccacgtaacttagctaaagcagtaacagttgaataa
>L121253|3.265495825317433
atgaaaaaaataaaattgttgactcttgcaacagttggaattgcctcaattggcttacttgctgcttgctcgtcaaaagataattcatcttctaaatcaacagataaagtaacaaccgtaactgttgcaacttctgccgcttctgtcccttatgaatacagcgaaaatggcaaaatgactggttttgaatatgatattttaaaagctgctgacaaagacatgaaggattataaattcgactttaaagtctatgaagatagtgcgattttagctgctttagacggtggtcgtgcacaaattgcggcaaataattttggtaagacaaaagcacgttctgaaaaatatctctttagctatcctgttcgccaaggaattgatgcgattttctcaacatctaaagaaaatattacaaaaatctctcaacttgctggtaaaacgacagaaattcctgctggaaccaactatggtgatatgtttgaaagctggaacaaaaatcatccagacaaaaaaatcaatgtaaaatacagccaacgtcctttagccgaccgtttatctgctatttctagtggacaaattgatttcttatttgcttctaaagcacccgcagaaaatttgattaaagaacatgcaatcacaggtttagtggatactgttccaacagacttggataaacaaccagaatttaaaacttatgattactttattcttgataacagccaaagcaagttgcaaaaagatttgaatgttgagctcaaaaaactttacgacaacggcacacttaaaaaactgtcagaacaatatttccatgacagccatattccagctgctgaccaattcaaataa
>L0171|3.260676791634189
atgtcaaaatttaactgggttgctctcaaccgtaactacgaagatattatttatgaaacttatgatggaattgctaaaattaccatcaatcgtcctgaagtccgcaatgccttccgtcccaaaactgtcgttgaaatgattgatgcttttagtgtcgctcgtgatgataccaatgtcggcgtgattattttgactggtgcaaatcatggaaaaggtgaagataaagaagccttttgttctggtggtgaccaaaaagtacgtggaaatggtggatatgttggtgaagaccaaattcctcgtttgaacgttttagatttgcaacatttgattcggattacaccaaaacctgtcattgctatggtaaatggttttgccattggtggaggtcacgtgttacatatcgtttgtgatttgactatcgcttctgaaaacgcaaaatttgggcaaactggtccgcgtgttggttcttttgatgctggttatggtgctggtttacttgccgctatggttgggcaaaagaaagcacgtgaaatatggttcctctgccgtcaatatactgcccaagaagcaatggacatgggaatggttaatactgttgttccatttgaccgtcttgaagaagaaaccgttcaatgggcccaagaaatgcttgccctctcaccaatggcacttcgtatgctcaaaggttcaatgaatgctgcaactgacggacttgctggactgcaacaatttgcaggagatgcaacacttatgttctatactacggatgaagccaaagaaggacgcgatgctttcaaagaaaaacgcaaacctgattttgaccaatttccaaaattcccataa
>L12179|3.2568796870019074
atgccatcagtagtagttgtcggaacgcaatggggagacgaaggaaaaggtaaaattacagatttcctaagctcaaatgcagaagttattgcccgttatcaagggggagacaatgcaggtcataccatcgtcatcgacggcaaaaagttcaaacttcaccttattccatcaggaattttcttccctgaaaagatttccgttattgggaatggtgtcgttgttaacccaaaatcactgattgaagaaatcgcttatctcgctgaaaatggagtttctgcagagagcttacgtatttcagaccgtgcacatgttatcttgccttaccataaaaaattagacttccttcaagaagaagccaaaggcgataagaagattgggacaaccattaaagggattggcccagcctatatggataaagcagcccgtgtcggaattcgtgttgcagacttacttgacaaagaaatcttcgaggaacgtttacgtacaaaccttgaagctaaaaaccgtgaatttgtaaaaatgtatgattcagaaccaatcgaatttgaagaaatttttgaagaatactatgaatacggtcaacaacttaaaaaatatgtgacagatacttcagttatcttgaatgatgcccttgatgcaggaaaacgtgtcctttttgaaggtgcgcaaggggtaatgcttgatattgaccaaggaacatatccatttgtaacttcatcaaacccagtagctggtggggtaacgattggctctggtgtgggtccatcaaaaatttcaaaagttgttggtgtttgtaaagcctatacttcacgtgtgggtgatggtccattcccaacagaactttttgatgaagttggacatcaaattcgtgaagtaggacatgaatatggaacaacaacaggacgtccacgtcgtgttggttggtttgactcagtcgtaatgcgtcatgcaaaacgtgtttctggcttgacaaatcttagcttgaattcaattgacgttctctcaggacttgaaacagtaaaaatttgtgttgcttacgaacgtagtaatggtgaacaaattactcattatccagcatcacttaaggaattagcagattgcaaaccaatctatgaagaattgccaggatggtctgaagatattacttcatgccgaactttagaagagttaccagaagctgctcgtaactatgttcgtcgtgttggtgaactagttggcgtacgtatctcgactttctcagtaggtcctggtcgtgaacaaactaatgttttagaatcagtttggggcgtataa
>L25115|3.2523158239004326
atgctcgaaaaaaatcttgataaggccattgaaaaagtattagtttcagaagaagaaattatagaaaaatccaaagaacttggagaaatattaacaaaagaatacgaaggaaaaaatccattagtcttaggaattcttcgcggttcagttcctttcttagctgaattaatcaaacatattgattgtcacttagaaactgactttatgactgtatcaagttatcacggcggaacaaaatcctctggtgaagtaaaattaatcctagatgttgatacagcagtcaaaggtcgtgatattttaattgttgaagatattatcgatactggtcgtactttaaaatatctaaaagaacttttggaacatcgtggggcaaacgtaaaaattgtaacacttcttgacaaaccagaaggacgaattgttgaaattaaaccagattattcaggttttacaattcctaatgaatttgttgttggatttggtttggactacgaagaaaactatcgtaatcttccatatgtcggagttttaaaaccagaagtttataacaaataa
>L154925|3.2369438629926655
atgcctaaaaaatttggtcgtattcatcttgttgtaatggactctgtcggaattggtgctgcaccagatgctgacaaattctttaatcatgacgttgaaacgcatgaagcaattaatgatgtgaactcagacacgattggtcatatttcagaaattcgtgggcttgatgtgcctaaccttcaaaaattgggttggggaaatatcccgcgcgaaagtccgctcaaaacggttccaaaagctgataaaccagcagcatatgtcactaaactagaagaaatttcaaaaggtaaggatacaatgactgggcactgggaaattatgggcttaaatattcaaacgccattcccaacttatccagaaggttatccagaggatttacttgaaaaaattgaagaattttctggccgtaaaatcattcgtgaagcaaataaaccttattctggaacagcagtcattgaagattttggtcctcgtcaattggaaactggtgagttgattatttatacttcagcagaccctgttttgcaaattgcggcacatgaagatgtcatttctcgtgaagaactttataaaatttgtgaatatgttcgttcaattacccttgaagggtctggaatcatgattggccgaatcatcgctcgcccttatgttggagaagctggaaactttgaacggactgatggacgtcgtgactatgctttgtcaccatttgctgaaacagttttggaaaaactttataaggctggaattgatacttattcagttgggaagatttcagatattttcaacacagtaggtgtgaaatatgatatggggcataatcataacgatatggacggggttgaccgtctgcttaaagcgatgacaaaagctgagtttaccgaaggattttctttcacaaacttagttgacttcgatgctaaatatggacatcgtcgcgatgttgaaggttacggaaaagcaattgaagactttgacggtcgtttgccagaaatcattgatgtaatgaaagaagatgatttgttgatgattactgctgaccacggaaatgacccttcgtacgtaggaactgaccatactcgtgaatatattccactcgtgattttctctaaatcattgaaagaccctaaagttttaccagtgggacattttgctgatatttcagcaactgttgccgaaaacttctctgtaaagaaggctcaaactggtgaatcattcttggatgctttggtttaa
>L64445|3.2318460898574943
atgaataaactagaagaacttcggaacaacattgaccaagtggaccaagaaatcgttcagcttcttgagaaacgtatgacaattgttcaagaaattagccaagaaaaacaagcacaaaaaattactattttagataactctcgcgaacaagccgtattagatttggctcgccaaaatattaaaaattctgcttatcaagaaacaatcattaatacttttaaagatattatgaaaaattctcgcctttatcaaagagaaaaccgtgaaaaataa
>L104437|3.2317415551720257
atgcaaaacttaaacaaaacagaaaaaacatttttcggtcaacctcgcggcctattgacgctttttcagactgagttctgggagcgtttttcttactatgggatgcgtgccattctggtttattacctctatgcattgacaactgctgacaacgcaggtttaggacttcctaaagctcaagcaatggcgattgtaagtatctatggtgcacttgtctatctttcaacaattgttggagggtgggttgctgaccgcttgttgggcgcttcgcgcacaatcttccttggtggaattttaatcactttgggacacatcgctttagcaacaccatttggtttatcttcactgttcgtggcattattcttaattatcttgggaacagggatgcttaaaccgaatatttcaaatatggttggacatctttattctaaagatgactcacgtcgtgacactggattcaatatctttgttgtcggaattaacatgggttctctgattgctccattgattgttgggacagttggacaaggcgtgaattatcacttaggattctcacttgcagctatcggtatgatttttgcattatttgcttattggtatggacgtcttcgtcacttcccagaaattggacgcgagccttcaaatccaatggattcaaaagcaagacgtaattttcttattacattgacaattgttgttattgtcgcaattattggtttcttcttactttatcaagcaagtccagctaatttcattaataacttcattaatgttttatcaattatcggtattgttgttccaattatttatttcgtaatgatgtttacctctaaaaaggtagaatcagatgaacgtcgtaaattaacagcatatattcctttgttcctttctgctattgtcttttgggcaattgaagaacaaagttctacaattattgcggtttggggagaatcacgttctaatttggacccaacttggtttggaattactttccatattgacccttcttggtatcaattattgaacccgctcttcatcgttctcttgtcacctatctttgttcgtctttggaataaattgggtgaacgtcaaccttcaacaattgtaaaatttggtcttggtttgatgttgacagggatttcttatttgattatgacacttccaggtctcttgaacggaacttcaggtcgtgcaagtgctctttggttagtattgatgtttgctgtccaaatggcaggtgaattacttgtttcaccagttggattatcagtttcaacaaaattagctccagttgctttccaatcacaaatgatggcgatgtggttcttggcagattcaacttcacaagcaatcaatgctcaaattacaccactctttaaagcagcaacagaagttcacttctttgcgattactggtattattggtattatcgtgggaattatcctccttattgtcaaaaaacctattttgaaattaatgggagatgttcgttaa
>L163602|3.2300938605308853
atgtcaaatacacaaaatccaaatatacattgttctttctgtggaaagagtcaagatgatgtaaaaaaattgattgccggttcagacgtttatatttgtaatgaatgtattgaactttcaactcgaatcttagaagaagaattaagagaagaacaagattcagaaatgcttgaagttaaaacacctaaagaaatgtttgaccatttaaatgaatatgtgataggtcaagaaaaagcaaaacgtgcacttgcagttgccgtttataatcattacaaacgaattaattttgcagcaagtaaaattgctgaagatattgaactacaaaaatcaaatattctattaatcggacctaccggttctggtaagacttttctcgctcaaactttagcgaaatcactcaacgttccatttgcgattgcagatgcgacaagtttaactgaagctggttatgttggagaagacgttgaaaatattctcttaaaacttttacaagcgagtgatttcaatattgaacgtgctgaacgtggaattatctatatcgatgaaattgataaaattgctaaaaaatctgaaaatgtatcaattactcgtgacgtttccggggaaggtgttcaacaagcccttttgaaaattattgaaggaacggtagctagtgttccaccacaaggtggacgtaaacatcctaatcaagaaatgattcaaattgataccaaaaatatcttatttattgttggtggagcttttgacgggattgaagaaattgtcaaacaacgtttaggtgaaaaaattattggttttggtgccaataataaaaaattaaatgacgatgattcttatatgcaagaaattattgccgaggacattcaaaaattcggattaattcctgaatttattggtcgtctgccaattgttgctgctttggaacgtttgaccgaagaggatttgattcaaattttgacagaacctaaaaatgctttgattaaacaatataaacaactccttttatttgataatgttgaacttgaatttgaagatgaagccctcatggcaattgctagaaaagcaattgagcgcaaaacaggagcgcgtggacttcgttcaattattgaagaagtaatgatggatatcatgtttgaagttccaagtcatgaagaaattacaaaagttattattaatgaagcagttgttgacggaaaagctgagccacaaatgattcgagaggccaagaaaaaatga
>L185031|3.2274105099874193
atgatggaaataaaagatttacttaaaacagaggttatgattcttgacctccaagcaactagcaaagaagccgttattgatgaaatggtcaataaattagtttctgaaggttatgtcaaagatttcgcaacttttaaagcaggaattatggcccgtgaggcacagacttcaaccggacttggcgatggaattgcaatgcctcacagtaaaaatacagcggtcaatgagccagtcgttctctttgcaaaatcaaaagttggtgttgactacgccgcattagatggacaacctgtcaatcttttcttcatgatagcagcaccagacggtgctaatgatactcacttggaagctttagcacaactttcaacttatcttcttaaagacggtttccaagatcgtttgagaaaagttgagtatccaagagaggtcattcagcttttttctgaaaaacaagaagaaattaagactgttgaaaatgctgaacattatattgtagctgtaacggcttgtacaacgggtattgctcatacttatatggctgaagaagcgcttaaaaaacaagccttggaaatgggcgttggaattaaagttgaaaccaatggtgcgcgtggaattgataataaattaagtgcagctgatatccaaaaagcagatgctgttattgtggctgcggataagaaagttgaaatgaatcgttttgctggtaaagaaatggttcaagttccagttgcacatgccatccgagatactgaagaattaattaatcgtgcactgtcaggtaaagcgccaatttatgaaacagacggatctgatgaagtaaaagaagaagcatctggtggattaggaaaagcattctataaacacttaatgggtggggtttctgcaatgcttccattcgttgtcggtggtgggatacttattgctcttgctttcttgattgaccaagcaatgggagttcctcaaagtcaattggctaatctaggagtttatcatcctttagcagcttactttaaaaatgttggtggtgcagcttttgcctttatgttacctgttctagctggtttcattgccaactctattgctgataaacctggtttagttgctggttttgtcgctggttctatggcatcttctggtcttgcatttggtcatttagatcctgctaaaatgattccgtctggtttcttaggagccctagttggtggtttccttgccggtggtgtcattatccttttacgtaaagcttttgcaaaacttcctcgttcacttgatggaattaaagctatcttgatttatccattagttggaacatttattacaggtttcctaatgctctttgtcaatatcccaatggcagcaatcaatactggtctttctaacttcttagcgagtctatcaggagcatctgctcttgtacttggtttagttgttggtggaatgatggctattgaccttgggggtccaattaacaaagctgcttatatctttgcaactggtactttagcagcaacagtttcaactggtggttcagtaacaatggctgccgttatggctggtgggatggttccaccactcgcaactacagtagctgttatcttgtttaaaaataaatttactaaagaagaacgcaatgctggtttgacaaatatcgttatggggctttcattcatcactgaagggtcaattccgtttggtgcatctgaccccgcacgcgcaattccatcatttatgattggagcagcagtagccggtggtttgactggtatggcaaacattaaattgatggcaccacatggtggagtcttcgttctcgctttgacaaacaatcctttactttatctcttgttcatcttgattggcgcaattgtttcaggcctattatttggtgcattgaaaaaagcaaaataa
>L80411|3.2248805843869164
atgtcaatatcaaaagccattgctgcagatttattagaaattaaagcggtcagtctttcaccaagtcaaccttttacttgggcttcaggaattaagtcaccaatatatactgataatcgggtgactttagcttatccagaagttagaagccaaatcgaaggtgcttttgcagaattgattaaagcggaatttccagaagttgaagtcattgcaggaactgctacagcaggaattcctcatggtgcaattattgctgactatcttaaattaccatttgcttatattcgtagtaaaccaaaagaccatggagcaggtaatcaagttgagggacgtgtgacaaaaggccaaaaaatggttgtggttgaagatttgatttcgactggtggttctgttttagaagctgttgcagccgctgaacgtgaaggtgctgatgttcttggtgtggttgcaattttcacttatgaattagaaaaagcgaacagaaaatttgctgatgctggtgttaaattagccactttgacaacttattctgaattgattgaaattgctaaagaaacgggttatgtgacaaaagaagaattagaattacttaaaaagttcaaagaaaatcaagaaacttggcaaaattaa
>L70961|3.2114575920795203
atgacaattgtaggtttaaaaaaaacttatcttggattaattgataaaaaaacaggcaaaattattgcaggtcctgaagggctaacaacagatggactttatatgtcaaatccgaaagatttaggtacagcttctgcaaatatcactaatattgcagctgctggtactcaaaaatttggagacaacggtcttgttgatgtagtgagttcaaaatcatttccgcaagtcgctgcagtttggaacaatcttccttttgatattaaagctaaaattaaaggagaagtaagcgacaaaaaaggcggatacgttcaatcacaagatttgccacaagttgctttgattattgagtcagagttaattgatcgttcacattcaattttttacgcattcggtaatggccatatgactgaaactgcattgaacattcaaactgacaatgcagcgcaaaaccgagttgaagatgcattgacttatcaatcactggcttttgaggcatggaataatcaaggaatgaaaactttcaattctgcagattctggattcgataaaacggcaatgctaaaagaagttatgggaggatatgctgctagtggactcggagtttaa
>L19292|3.2095768445223984
atgactgataaatacgagaatccaacaagtgatgactacatgggtgttgtaatgggcattatcatgagtggaggaaatgccaaaggtttagccttccaagccattcaacaagccaaagctggtgaatttgccgaagctgaaagttcattaaacgaagcgagtgaacaacttcgtgaagcacatgatgttcagactgaccttttgacacgtttagctcaaggcgaaaaaattggttggaatctttacatggttcatgctcaagaccacttaatgaatgcgattacctttaaagaccttgctgtagaagttgtcggtcaagaacaacgcctgcaagcacttgaaaacaaataa
>L72477|3.206011035659365
atgattgatttagctattggacaagtacccatagcaaactgggtgtcatcggcaacagattggattactagtacttttagttcaggatttgatgtgattcaaaaatcaggaacggtattgatgaacggtattacaggtgctttaactgctgttccattctggttgatgattgctgttgttactatccttgccattttggtttcaggtaaaaaaattgcctttcctttattcactttcatcggtctttctttaattgctaaccagggcttatggtcagatttgatgagtacaatcacacttgtcttactttcaagtttattgtcaatcatcattggagttcctttagggatttggatggccaaatctgatttagtggctaagatcgttcaaccgattttggactttatgcaaacgatgcctggtttcgtttatttgattccagcggttgcattctttggaataggagttgttcctggggtatttgcatctgttatctttgcactcccaccaacagtcagaatgactaacttgggaattcgtcaagtttcaacggaattagttgaagcggcagattcatttggttcaactgcccgtcaaaagctttttaaattggaatttcctttggctaaaggaacaattatggctggtgttaaccaaacgattatgttagctctttctatggttgttatcgcttctatgattggggcgcctggcttaggtcgtggtgtacttgcagctgttcaatcggctgatattggtaaagggtttgtaagtgggatttcattagttattttggctattattattgaccgctttacacaaaaacttaatgtttctcctcttgaaaaacagggaaatcctacagttaaaaaatggaaacgtggaattgccttagtttcattgttagctttaattattggtgccttttcaggaatgtcttttgggaaaacagcctctgataaaaaagttgacttagtttatatgaactgggattcagaagttgcatcaatcaatgttttgactcaagcgatgaaagaacacggctttgatgttaaaacgacagctttagataatgcggtggcttggcaaacagtagccaatggtcaagcagatggaatggtttctgcttggttaccaaacacgcataaaacacaatggcaaaaatatggtaaatctgttgatttgttaggtcctaaccttaaaggggctaaagttgggtttgttgttccaagttatatgaatgttaattcaattgaagatttaacaaatcaagcgaataaaacaatcacaggtattgaaccaggtgcaggtgtaatggctgctagtgaaaaaacgcttaatagctatgataatcttaaagattggaaacttgttccttcatcatcaggtgcaatgactgtagctcttggtgaagcaatcaaacaacataaagatattgtcattactggttggtctcctcattggatgtttaacaaatatgatttgaaatatttggctgatccaaaaggaacaatgggaacttcagaaaatattaataccattgttcgtaaaggtttgaagaaagaaaatccagaagcttataaagttttagataaatttaattggacaactaaggatatggaagctgtcatgcttgatattcaaaatggtaaaacaccagaagaagctgccaaaaattggattaaagatcatcaaaaagaagttgataaatggtttaaataa
>L145739|3.1983324224876117
atgccactactttatattttggcaattgtggtgattgttatcatcttaattctattaggaattatcgctgcaaactacaaaaaatcaggacctcaagcggcccttatcgtttatggttcaggtctaggttcaaaaggtgtcaataaagactcacaagggaatcgattaaaagtggttcgtggttctggtacctttgttttaccaatcttccaaaatgcgagatacctcagcttacaatctgctgcaatcgatattaaaacggaaaaagttctctcgaaagataaaattccagtaacggttgaagccacagctatgattaaagtaggttctactttgcaagatattgcgacagctgctgagcaatttttaggtaaaagagatgaacaacgtgatgcaatggctgaccaagtccttcgtggacatcttcgggcgattgttggaacaatgacagtatctgaactaatcgaagatcgtaacaagttttcagctgaagttcaaggtcaagcagggactgacctctcaaaaatgggactttcaatcgtttcattcgttattaatgacattcgtgatgaccaaaactacatcaaagcattaggtgctaaagaagtagcgcgtgttcaacaagaagcagcgattgctgttgcaaatgccgacaaggaaacacgtattcaaaaagcagcagctgatcaagatgcccaaaaagctgaagcacttgccgcaactcaagttgccaatgcccaaaaggaaaaagcaatcagtttagctcactatgagcaagaacaatcaattgctgctgctgaagcaaaagctcaagctgatcaagcccaagcctctgctgaccaagcttacgcgattcaagaagcaatttctaaaaaagaaacaactgaagctgaaatgcaagttgaattgattaaaaagcaaagagaaactgacttagaaactcaagaagttctccgtaaagcacaagaaaatgaagccaatgtcgtaaaagctgctgaagctgccaaggctgcacaaattgctaaagccgaagccgatgcgcgtgaacgcgaagtgagagcacaggctgaagcagccgctattgaagctacagccaaagccactgctaaacaacgtgaagtaacagcaatggccgaagctacagctattgaagcaactggtaaagctgaagccgaagcgattcgccttaaagggcttgccgaagccgaagcaattgataaaaaagccgaagcaatgcaaaaaatgaatgatgcggctaaattgaacatggcacttgaaattctgccagaagttgttgctagtgtatcaagtaatcttcaagctgttgattctattaatatttatggtggagaaggctcgtcaaaaattctcggaatgtcacaagaaagccttaaacaaggccttgatgtcttaggaacaatgggaattgacgtccctgacttattaaataattttagcagtcgtggtaattccaatgagacacttgaaaaagtcgaaaaaatagaagaataa
>L0113|3.195856366384317
atggtaacaacaaacaaacgtgatttcatcacaacagaagattacactaaagaagaaattcttgatattgtaacactgggcttaaaaatcaaagcagcgattaaaaatggctactatccaccacttcttaaaaacaaatcactaggaatgattttccaacaaacatcaactcgtactcgtgtttcctttgaaacagctatgactcaattaggaggacatgcagaatatttagcacctggtcaaattcaactcggtggtcatgaaacaatagaagatacaagcacagttctttctagattgcttgatatcatcatggcgcgtgttgatcgtcatgaatcagttaataaccttgcaaaacatacaaccattccagttcttaacgggatgtcagactataatcacccaacacaagaagtcggtgatttgactacaatgattgaacatttaccagctggtaaaaaattagaagattgtaaagttgtctttgtcggtgatgcgactcaagtttgtttctcattaggtttaatcgcaactaaaatgggaatgcactttgttcattttggccctaaaggctaccaacttaatgaagaacatcaagcaaaattagctgcaaattgtgaggtttctggtggtacttatgaagtaacagacgatgaagaatcaattgtcggtgcagatttcctttatacagatgtttggtacggtttgtatgatgcagaactatcagaagaagaacgtctagcgattttcttccctaaatatcaagtgacacctgagatgatggcaaaagcaggagcacatacaaaatttatgcattgtcttccagcttcaagaggtgaagaagttgttgatgcggttattgatggtccaaactcaatttgttttgacgaagccgaaaatcgcttgacttcaatccgtgccctccttgtttggttgatgtctgattatgctgaaaaaaatccttatgatttgaaagcacaagccaaagctaaggctgagttagaggcttacttagccaaataa
>L165|3.1912381132881094
atgaagaaattatttttcgctctggcaatgatgcttgccactgttacagctttcctagtcgcaccttcggttaaggccgagacaactgtaaaaattgcatccgatagctcatacgctccatttgaatttcaaaatggtcagaaaaaatgggtagggattgatgttgatatcatgcaagaagttgctaaaatcaatgactggaaattagaaatgtcatatcctggttttgatgcagctctccaaaaccttaaagctggacaagtagatggtataattgcaggaatgacaatcactgacgaacgtaaagaaacttttgatttttcaaatccttactatacatcagcattaaccattgctacaactaaagactctaaactttctgattacagtgatcttaaaggtaaagcagttggagcaaaaaatgggactgctgcacaaacatggcttcaagaaaatcaaaagaaatatggttacacaatcaaaacctattctgacggtgttcatatgtttgccgctctaagctctggtaatattgctggagcaatggacgaagttccagttatttcttacgctatgaaacaagggcaagatttagcaatgaacttcccatcaatctcccttccaggaggctatggttttgccgtaatgaaaggcaaaaattcaacgcttgtcgatggtttcaataaagcactcgctgaaatgaaatcaaacggagattatgataaaatcctcaaaaaatatgggattactgccactaaaaaagcaacacctaaaaaagatgtttacaccattgcttcagataatagcttcgctccatttgaattccaaaatgatgataaacaattcactggtatcgacgttgacttgcttaacgctattgctaaaaaccaaggtttcaaactaaaatggaatttcatcggtttccaagcagctgttgactctgttcaatctggacatgctgacggaatgatgtcaggaatgtcaatcactgatgctcgtaaacaagttttcgattatggtagtccttactattcttcaaacttaactattgccacatcaagtacagatgactctatcaagtcatggaaagaccttaaaggtaaaactcttggtgctaaaaacggaactgcttcttttgattatcttaatgcccatgcaaaagaatatggctacactgtaaaaactttcactgatgcaacaaccatgtattcatcattgaataacggttctatcaatgctctaatggatgacgaacccgtcattaaatacgccattaaacaagggcaaaaatttgccacaccaattaaaccaattcctgacggacaatatggatttgctgttaaaaaaggaagcaatccagagttgattgaaatgtttaacaatggtttagcaaatctccgtgccaatggtgaatatgataaaatcattgataaatatttagagagtgatgctaaaacaatccaatcaagcgcaaaagaaaatactttctttggtattttacaaaataactgggaacaaattggccgtggtctactcgttactcttgaacttgccattctctcatttatcttagcaatgatcgtcggaattatctttggactcttctcagtagctccaagcaagattctacgtacaattgcacgcatctatgttgaccttaaccgttcaattccgctcttagtattaacaatctttatcttctacggaattcctaacctgttacaaatcattacgggtcaccaatcaccacttaatgaatttacagcgggtgttatcgcccttactttgaactcttctgcttatattgcagaaatcgttcgttctggtgttcaagctgtaccttctggacaaatggaagccagtcgttcactcggtgtgacttacctgacatcaatgcgcaaggttatcttacctcaagccattaaaattacaatccctagtttgattaaccaattcatcatcacattgaaagatacaacattagtttcagttatcggacttgttgaattgctccaaacaggtcaaattatcgtggcacgtaacttccaagccttccgtgtttatggattaattggtttagtttacatgattgtcctcctcttcttgatgtggattggacgtcgcgtagaaaaaagaatgaaataa
>L45583|3.1889194504040175
atgaaagaaactttaaaaattgagggaatgacttgtgaccactgtgtaatgcatgtgacaaatgctttggaagctattgatggtgttgaaaaagcgaaagtctctttgaaaaagaatgaagcactagttaaattttctgccccagcagatatggataaaatggctgttgccgttgcagaggctggttataaagtaatttaa
>L0082|3.188051615172342
atgatttttgataaagaagattttgaaagttttgacccagaattgtgggcagccattcatgctgaggaaattcgtcagcaacaaaatattgaattaattgcttcagaaaatattgtttcaaaagcagttatggcagcacaaggttctgttttgacaaataaatatgccgaaggttatcctgggaaacgttattatggcggaacagaagcggttgatgttgtagaaaatttggctattgaacgagcaaaagaacttttcggtgcaaaatttgccaatgttcaacctcattcaggttctcaagccaatgcggcagcttatatggcattaattcaacctggagacacagtcttaggaatggatttaaatgctggcggtcacttgactcatggggcttcagtcaatttttcaggaaaaacttatcattttgttccttatggagttaattctgaaactgagcttttagattatgatgaaattttaaaaattgctaaacaagttcaacctaaactgattgttgctggcgcttctgcctattcacgcctgattgattttgctaagttccgtgaaatcgctgatagtgttggagcaaaattaatggttgatatggcacatattgctggattggtagcgactggtgcgcatcctaatccacttccttatgctgatgtcgttacaacaacaactcataagacactccgtggaccacgtggtggaatgattttgactaacgatgaagctttggccaagaaaattaactctgcaatcttccctggaactcaaggtgggcctttagaacatgtcattgcagcaaaagcagtagcttttaaagaagcacttgatccagaattcacaacctatattgaacaagtcattaaaaatacgcaagcaatggctgaggaatttgctaaagtggaaggcttacgattgatagctggtggttcagataatcatttgcttaatcttaaagttttagacttaggaattaatgggaaagaagctcaagatttattggatagtgttcacatcacacttaataaagaagcaattcctgatgaaacattatcaccatttaaaacttcaggggtgcgaattggagcagcagcaattacatcaagaggatttaaagaagttgaagcgaaaaaagttgcacaattggtctcagaagctttggttaatcacgataatcaagaaaaacttgcggaagttaggaaagcagctttagaactgactcgtcaatttcccttataa
>L0203|3.1834920175622567
atgacattacaagatgaaattattaaagaacttggtgtgaaaccagtcattgatcctaaagaagaaattagggtgtcagttgattttttgaaagattatctaaaaaaatatcctttcattaagtcttttgtattagggatttctggtggtcaagattctagtttagcaggtcgtctggctcaaattgctatcgaagaaatgcgtcaagaaactgctgatgagacttataaatttgtagcaattcgcctgccatatggtgttcaagctgatgaagaagatgcccaacgtgcgcttgctttcattcaacccgatgtcagtttgacagtaaatattaaagctgctgttgaaggacaagtggcagccctcaatgaagctggaattgaagtatcagatttcaacaaaggaaatattaaggcacggcaacgtatgattacgcaatatgctgtggctggtcaatatcaaggagctgttcttggaacagaccatgcagcagaaaatattactggatttttcacaaaatttggtgatggtggagcagacttgctcccacttttccgcttaaataaacgccaaggaaaagcactcttggctgaacttggcgctgacccagccatttatgagaaagttccgactgcagaccttgaagaaggaaaaccaggacttgctgacgagattgcattaggtgtgacttacaatgatattgatgactacacagaaggtaaagtgatttctgaggatgctaaggctaaaatcgaagcatggtggaagaaaacacaacataaacgtcacttaccaattagtgtttttgatgatttttggaaataa
>L141748|3.1829006814751253
atgaccgctcaacctgttgaaaccattaagattgacagtgaagccggtgagcttggctttgaacgtttgggcgttttgattaaagaatacaaacctgaaaaggtagttcttggtcttccaaaacatatgaacggtgatgaagggattcgtgccgaagcatcacgggattatggtacaaaattagccaatgaattcggtttggaagtcgcttatcaagatgaacgattgacaactgcgcaagctgaaaaagtattgattgatggtggagtgcgtcgtaaagaacgcaaaaaatcgattgataaattggctgctgttttgattttacaaaattatttggatgctcatgcattaaaattataa
>L0335|3.179444335232101
atgaaaaaactactgtcacttgttattatcgttgtcggaattgttgctgaccaaatttttaaaaattggattgttgctaatattcagcttggagatacagaaaaaatttggcctaatgttcttagtttaacttatatcaaaaatgatggagcagcttggtcttcattttcaggtcaacaatggtttttccttatcttaacaccgatcgtcttagttgttgccctttggtttttatggaaaaaaatggcacaaaactggtattttattggattaactttaattattgcgggtgctttgggaaattttattgaccgaattcgtcaaggatttgttgttgatatgttccaaactgaatttattaattttccaatttttaatattgcggatatcttattatctgttggttttgttcttcttttcattgcaattttgacagacaaagaaacaaaataa
>L101560|3.1791644723436545
atggcaaataaaaaactagcatttcaagatattatcttgaccctacaaggcttttggtctaaacaaggggcaaacttgatgcaagcttatgataatgaagtaggagcaggaacaatgagcccttacactttcttgcgttcaaacggacctgaaccttggggagccgcctatgtgcaaccttcacgtcgtcctgctgacggtcgttatggtgaaaacccaaatcggttgttccaacaccaccaattccaagttgtattaaaaccatctccaaaaaatatccaagaactttatcttcaaagtttagctgaacttggaattgatgctttagagcatgatatccgctttgttgaagataactgggaaaatccttcaatgggatgtgccggtattggatgggaagtttggattgatgggcaagaatgtactcaatttacttatttccaacaagtcggaggaattgaagttgattccgtaacttcagaaatcacttatggtttggaacgtattgcgacagttattcaagaggttgattctgtttatgaccttgaatgggggaatggcgtagcttacggagatattttcaaagagcctgaatacgaacattctaaatttgcctttgaagaatcaaaccaagagcttttacttaaactttttggagaatatgaacaagaagcgcttgatttattagataaaggcttggttcacccagcttatgattatattttgaaatcttcacataccttcaatttacttgatgcacgtggagcagtttctgtaactgagcgtgcaggctatatgcatagagttcgtacaatggcacgtaaggtagcaaaaacttttattgaagaacgtgcaaaacttggtttcccgctcttaaaagacgaagctttacgtgaaaaataccttggtaaaaaaggaaaatatactaagattgtagaaggagaagaaaaataa
>L168484|3.178486985998426
atgaatacgaataaaaaaaataatacaattctttttacaatctttgggattgtcttagttattgtcgttggactccttgttttctttgcaaatcgtccaaaaacaactgataatacagcaagtagtacaagcacttcttcaagccaaaaagttgattatccaacaaattataaattacatgatgcagtaaaaaattctacaactgcccttaatgatttgactttgccacaactttctacaactgttgctgaggatgaagctgaggtcgaaattaaaacgactgctggaaatatcaatattaaacttttccctaaattggcccctaatgcggttcaaaatttccttgttcttgccaaaaatggttactacaaaaataatgaattcttccgtgtcatcaaagatttcatgattcaatctggtgacccttctaatcaaggaactggtactgcttcaatttttggtgggaaaacatttgatactgaaatttctaatcaactgtacaatatccgcggcgcacttgctttagcaaatactggccaagcaagctctagcagttcacaatttttcattgtgcaaaattcccaagatatgaccagtcaaattcaagacaagactaaatatcctcaaaaaataattgatgcttataaaaaagggggatacccaagtttagacggaagttacactgtctttggtcaagttatttcaggaatggatgtcgttgataaaatcgcgaaagccgaggttacatcaagtggttctggcgaagcttcatctcctgttgaccctgtaaaaattaaatctgttaaaattcttaaaaactggaaattttaa
>L0295|3.177575502345894
atgtctgaaactgaaaatcttactgtccccacttattacagtgccattgactggaattctattgaggattctattgacaaatatacttgggaaaaattaacaagtcaattttggttagatactcgtgttcctgtatctaacgatttagatgactggcgtaaacttcctcaattggaacgtgatacctttgctaaggcctttgctggtttgacattgcttgatactttgcaatctgttgatggtgctgaagtgctcaaacatgatgcaagaacacctcaagaaattgcctgtttcaacaatatccaatttatggaatctgttcatgcaaagtcttattcaacaattttttcaactctaaacacgaaaaaagaaattgaagaactttttaattgggtagataccaatgtttatatgcaaacaaaagccgaaatcatcaataaaatttatgaatctggtactcctttgcaaaagaaagtggcttctgttttccttgaaacttgcctcttctactctggtttctatacccctttgcgctatcttggaaataacaaaatgattaactcagcggaaattattaaattaattattcgtgatgagtcagttcacggtacttatattggttacaaattccaacttggttttaatgagttatctgaagatgagcaaggtgaattccgtgattggatgtatgaattgctttatcaactttatgaaaatgaagaaaaatattctcatttactttatgacaaagttggttggactgatgaagttttaactttcttgcgttataatgccaataaagctttgatgaatcttggacaagatccacttttccctgataccgcagcagacgttaacccagtggttatgaatggaatttcaacttcgtcatcaaaccacgacttcttctcacaagttggtaattcataccttcttggtgaagtggaagccatgtctgatgaagattatgagatctaa
>L70624|3.1758469137236602
atggctgaaattaaatataaacgcgtactgttaaaactttcgggagaggccctctcaggcgaaaaaggtttcggatttgaccctgaaacagcaaaagctgtcgctgaagaactcaaagaagtccatgatttgggcgcagaacttgcgattgtttgcggtggtggtaatgtttggcgtggagttactggtgagaaagccggaatggaacgtgctcaggcagattacatgggaatgcttgcaacaattcaaaatggattgttcattcaaagtgctcttgaaaatattggggttgacacacgagtgatgacagccattgagatgaaagctgttgctgaaccttatattcgtcgtcgtgctgaacgccatttagaaaagggacgtgttgtcatttttgctgggggaactggttcgccttacttctcaactgatacaacttctgcattacgtgctgcggaaattaatgctgatgtcattttaatggctaaaaatggtgttgatggtgtttataatgctgaccctaaattagttgctgatgctattaaatttgaacatttgacacatatggatgttattaccaaaggcttgcaagtaatggacagtacggcttcaacaatgtcaatggataatcatattccacttgttgttttcaacatgaatgaagctggaaatattacacgtgtcgttcgtggtgaagaaatcggaacaacggttgaataa
>L106356|3.174423719469197
atggcagataaatacacagaagagcaagtgaatgaaatcaaggacaaaattctctctgcccttgaaaacgtcattgacccagagcttgggattgatattatcaacctcggattagtttatgaaattagctttgaagataacggatttacagaaattaaaatgacattgacaacaatgggttgccctttggcggaccttttgactgaacaaattcatgatgctttgaaagaagtgccagaagttggtgaaatcaaggtgaacttggtttggtatccagcatggacagttgataaaatgagtcgttatgcccgtattgctttgggaattcgataa
>L0359|3.1726474697295455
atgaacatttttgacgaacttaaagcacgtggtttggttttccaaacaacggacgaagctgcgctttctaaagcgctgacggaggacatggtttcctattatgtaggatatgaccctaccgctgattcccttcatttaggtaatcttgtactaattttgacaatgaaacgtctacaaatggctggacataaaccttatgcgcttgttggtggtgcaactggtttgattggtgatccttctttcaaagattcagaacgttcacttcaaacaaaagacactgtaacaaaatggtctggaaaaatccgtagtcagcttgagcgtttcctggattttgaaaatggtgaaaataaggcagaaatgaccaataactacaactggtttgaaaatctgacttttattgatttcctcagagatgtgggtaaacatttcaccgttaactacatgatttctaaagactctgtaaaatcacggatggaaagtggaatttcttatacagaatttgcttaccaaattatgcaaggttatgatttctacgaattgaaccaattgcacaatgttactttacaacttggtggttctgatcaatggggaaatatgactgctggaacagagcttttacgtcgtaaagcgaacaagcaaggtcatgttattactattccattaattacagattcaactggtaaaaaattcggtaaatcagaaggaaatgcaatttggcttgatgctgataaaacatctccttatgaaatgtaccaattttggcttaatgttgatgatgcagatgctgtaaaaatgttgaaaattttcaccttcctttcattagaagagattgctgaaattgaagaacaatttgaagcagctcgtcatgagcgtttggcccaaaaagttttggctcgtgaagttgtcagcttagttcacggaaaagcagcttatgaacaagcagttaaaacatcagaaatcttatttggcggcggagatttgcgtcaattagatgctaaatcaatcttaactggtcttaaagcagctccacaacatcaagttactgatgatgaagatttaactttagttgaacttttaatctctgctggaatagctccttcaaaaagacaagctcgtgaagatattacaaatggtgcgatttatatcaatggtgaacgtgttcaagcacttgattatgttattacagattcagataaaattgaaaatcgtttaactgtcattcgtcgtgggaaaaagaaaaacttcgttttgacttattaa
>L0334|3.170103074776185
atgccgaatattattagaaaacttgtcgaaaacgacaaaaaagagctcaaaaaactcaatagaatggcgcttcaagttgaaagtttcgctgatgaaatggaacatttgactgatgagcaattgaaagccaaaacacccgaattaaaagaacgtattgcaaaaggagaaagtcttgatgatcttctctatgaagcatttgctgtctgtcgtgaagcagcccgccgtgtgcttggcttataccctttccacgttcaaattatgggtgggattgtcttacataatggtgacgttcccgaaatgcgtactggtgaaggtaaaactttaactgcgacaatgccagtttatcttaacgctttgtcaggtaaaggcgttcacgttgttactgtcaatgaatatttggcaacacgtgatatgactgaaatgggtgaactttacagctggcttggattgactgttggtttgaacttgaattcaaaatcaccagaagaaaaacgtgaagcttacaactgtgacatcacttattcaacatcagctgagcttggctttgattatcttcgtgataacatggtgacacgtgccgaagatatggttcaaaagccattgaactatgctcttgtcgatgaagttgactcaatcttggtcgatgaagccagaacacctttgattatttctggacaagctgaaagttcatcagcactttactatcgtgctgaccaatttactaagacattaaaaggtcaaaacttgaatgttgctacttctgaatatgaagaaggcgacgattataagattgatttacaatcaaaaacaatttccttaactgaagaaggaattgataaggccgaaaaattcttccaaatcgaaaatctttatgatatggaaaatgttgccttaactcactttgtagataatgctttacgtgccaactttatcatgcttcacgacatcgactatatggttgatgaaaaccaagaagttttgattattgaccaatttactggacgtacgatgcctggacgtcgctattctgatggtcttcaccaagcaattgaagctaaagaagctgtgccaattcaagatgaatcaaaaacaatggcttcaattacgattcaaaactacttccggatgtataaaaaactgtcagggatgacagggactgctaaaaccgaagaagaagaattccgtgagatttataacattcaaatcacaccaattccaaccaaccgtcctgttcaacgtttagatcatccagatttactttacccaactttggaagctaaatttaaagcagttattgatgatattaaacgtcgtcatgctgaaggtcaaccaatattgattggtactgttgctgtcgaaacttccgaattgatttctaagaaattggttgaagcaaaaattcctcacgaagttttgaatgcgaaaaatcacttccgtgaagcacaaatcatcatgaatgcgggtcaacaaggagcagtaacgattgcgaccaacatggccggtcgtgggactgatatcaagcttgggcctggtgtaattgatcatgtagaccctgaattccgaggtcttgctgttattggtactgagcgtcatgaatctcgtcgtattgataatcaattacgtggtcgttctggacgtcaaggtgacccaggggtttcacaattctatctttctcttgaagatgaattaatgaaacgttttggttcggaacgtgtttcagctttcctagatagaatgcgtatttctggtgaagatgctgtcatcaaatctggcttgattactcgtcagattgaaagttcacaaaaacgtgtcgaaggaaataactacgattctcgtaaacaagtcttgcaatatgatgatgtcatccgtgagcaacgtgaagttatttatgcgcaacgtcaggaagttatcttggctacagaagatatgactcctgttttgatgggcatgttcaagcgaacaattgatcgtcaagtggatggtcatgaacttgcaggaagtcttaaagatgaagaaaatgtcaaaaatctcttgcaaacattacacaatacaatgttgccagaagatggcattgaattgtctgaactgacaggtttgtcagtacaagcaatgaaagatttgatttttgataaagtcaaagctcgttatgcttcacaaatggaaaaattatctgacccagaacgtcagttggaattccaacgtgcagttatcttacgagttgttgataataactggtcagaacacattgatgcgcttgaccaaatgcgtcaatcagtaggacttcgtggttatgcccaaaataaccctattgttgaatatcaagaagaatcatataaaatgtacaataatatgattggtgcgattgaatttgaagtgactcgtttgatgatgaaagctcaaattcaaccacaaacggcaatccgtcaggaagcgccaagaatgacaaccacagcttcacaagaaaatattacaaatgttgatactgaacattctgtcagtgaagaaatttcatttgaaaatgttggtcgtaacgacctttgtccttgtggttctggtaagaagtttaaaaattgtcacggacgtacacatattgcctaa
>L29491|3.16355234942983
atgacagaaaatagtacacaagaagtcgtcaaagacctcgaagaatataaatttggatttcacgataatgcagaacttgaattcacaacaggtttaggtttgaccgaagaagttattcgcgaaatttctgaaacaaaaaatgaacctgagtggatgttagagtttcgtctgaaatcttttgaagcttttaaaaaattggacatgccaaaatggggcccagatctttctggtattgattttaatgatattgtttattatcaaaaaccatcagcaaaagctgcgcgttcttgggaagacgttcctcaagaaatcaaagacacttttgaaaaaattggtattccagaagctgaacgttcatatttggcaggagcttctgctcaatatgaatcagaagttgtttatcataatatgaaagatgaatttgaaaaattaggaattattttcactgacactgattcaggattacgtgactatccagaaattttcaaaaaatatttcagcaaactcgttccaccaacggataacaaattggcagccttaaattctgccgtttggtctggagggtcatttgtctatgttcctaaaggagtcaaatgtgagattccgattcaagcttatttccgtattaacaacgaaaaatcaggacagtttgaacggacattgattattgttgaagaaggggcatctattcagtacgttgaaggatgtactgcaccaacttactctgcaagttcacttcatgcagcagtggttgaaatctttgttgaagagggtggttatatgcgctactctactattcaaaactggtcagataacgtctataatctggttaccaagcgtgctgctgcagaaaaaaatgcgacggttgaatggattgacggaaacttagggtcaaaagtatccatgaaatacccagccgttcatttgaatggaccaggagcgcgtggaacaatgctctcaatcgcttttgctggagcaaaccaaaatcaagatacaggtgctaaaatgattcataacgcaccaaatacttcaagttcaatcatttctaagtctattgccaaaaatggtggagcagtcaattaccgtggacaagttacttttggaaaaaattctaaaaaatctgcttctcatattgaatgtgacacaattttaatggatgatttatcaaaatcagataccgtaccattcaatgaaattcataattcacaagtcgccttggaacacgaggcgaaagtgtcaaaaatttcagaagaacaactctattatttgatgagtcgtggacttacagaaaaagaagcaactgacatgattgtcatgggcttcattgaaccctttaccaaagaattgccaatggaatacgctgttgaattaaatcgcttgatttcttattcaatggagggttctattgggtaa
>L101678|3.161234297249518
gtgattgataaagaaatagaattactgacagaaaattttatcatggaaaaaacatatcattttaccggtattaaaggttcaggcatgagtgcacttgcgctaatgttacatcaaatgggaaagaaagttcaaggttcggactcaacagattactttttcacacaacgtggtcttgaacaagctgacgtaccacttttgccttttgacgaaaaaaatattaagcccgaatttgaattgattgctggaaatgcttttcgcgatgataacaatgttgaaattgcatttgcccataaaaatggatttccattcaaacgttatcatgaatttttgggacatttcatggaagattttactagcatcggggttgcaggtgcacatggtaaaacttcaacaactggaatgttagctcacgtgatgtctaatatcgtggacacttcttacttgattggtgacggaactggtcgtgggattgagggaagtgaatattttgtctttgaatctgatgaatatgaacgtcatttcatgccttatcatcctgaatatacaattatgacaaatattgactttgaccatcctgactactttgaaggaattgaagatgtcacctcagctttccaagattatgcaaataatattaaaaaaggtatttttgcttacggggaagatgttaacttacgtaaattgactgccaaagcacctatttactattatggttttgaggctaatgacgattatcgtgccgaaaatttggtcagaagtacacgtggctcatcttttgatgcttatttccgcggtgaaaaaattggtcattttgtcgttccagcttatggtaaacacaatgtattgaatgccttgtcagttgtagccgtttgtcataatcttgggttggatatgacggaagttgcagaccacttattgactttccgtggagtgaaacgtcgtttcactgagaaaaaagtaggtgagacagtcattattgatgattttgctcatcatccaactgaaatcgaagcaacattggatgctgcacgtcaaaaatatcctgatcgtgaaatcgttgctgttttccaacctcatacttttactagaacaattgcatttgctgacgaatttgcagaggtgcttgaccatgcggataccgtttaccttgctcaaatttacggttcagcacgtgaagtagaccatcatgaaattacggcacaagatttagctgacaaagttcgtaaaccagccaaagtaattgatcttgacaatgtttcgccattgttggatcatgaccgtggggtttacgtctttatgggagcaggaaatattcaaaaatatgaacttgcttttgaaaagttacttagccaagtctcaactaacttacaataa
>L109335|3.1593006172830402
gtggtttactctgattcacacttaaagctttttgccttaaactcaaaccctggtcttgctgagaaaattagccagtttacaggagttcctctaggaaaactttcttcaaaacagttttccgacggtgaaattatgattaacatggaagaaagtgtccgtagtcaagacatctttattgttcaatcaacaagctgccctgttaacgatcacctttgggaattactaatcatgattgacgcatgtaaacgtgcttctgctcgtacaattaatgttgttatcccatactttggatatgctcgtcaagaccgtactgcgacttctcgtgaaccaatcacagctaaattagttgctgatatgattgttaaagctggagctgaccgcttattaaccctcgatattcacgctgtccaagtacaaggtttctttgatatccctgtagacaacttgtttactgtcccactttttgctgactactaccgtaagagtggattatttggtgatgacgtgattgttgttgcaccaaaaaattctgggattaaacgtgcacgctcacttgctgaatacttagagtcagcaattgccattgttgactatgaagatgatgacaaaaaccgtgaaaacggatatgttatcggtaatgtttcaggtaaaaaagttattcttatcgatgatattttgaacaccggggtcacttttgccaacgctgcaaatgttgtacgcgaagcaggagcaagtgaaatttatgcagttgccagccacggattatttactagcggagccgctgatgttcttgaaaaagtagatatcaaagaaattttggtcacagattctgttgtgacaaaccatcgcaaacctttaaatgtaaaatatttgagtgcagctgaatacttagccagtgctattcttcgtatccacgaaggacgtccagtttctccactttttgaacatgaaaaacctcaagattaa
>L193734|3.150778829537048
atgaaaacatttaaaagcttagaagattttgtcggaacacactttatctatacctatgataatggttgggaatatgaactttacgtcaaaaacgaccataccattgattaccgtatccatggcggaatggtcgctggccgctgggtcaaagaccaagaagtttcattagtgatgttaaccgaagggatttataaaattacatggacagaacctactggtactgatgttgccttagattttcttccaaatgaaggaaaattacatggcatgattttcttcccgaaatgggtagaagaacacccagaaatcactgtctgcttccaaaatgattttattgatttaatgcatgaatctcgcgaaaaatatgaaacttatcctaaatatttagttccagaatttgcaaaaatcacttatgctgctgaagcaggcaaagataatgacgatgtcgtcgcacaagctccttacaaagaaatgacaaatgatattcgtaacggaaaatactttgaccaaaattataaaatgattaagcattaa
>L143350|3.14800109270365
atgaaaacacttatcactggcgaaaataaaggaattggttttgcacttgctcaaaaccttggtcatcgcggctatgaagtcttggtcggagcccgtaatgaaacgcgtggacaagaagccgttgaaaagctgaaagccgaaggaattactgccaaatttgtcaaagtagatttagatgacttaaatcaattgacgagtctgtcagcactaacagatattgatttacttattaataatgctggaatttctgggaatattcattcagataaagggcaccttgatatggaaaaatcagcttttgattattcaacaactgatttagaagaaacaattaaaaccaattttttgggaacacatgctgtgatcaaagaacttcttccacattcactgacagaaaatgctaaaattattaacatcaccgtacccgtttctcaagaatattggatgccacttgcttatgtcacttcaaaagctgcacaaaatgccatgacctttgcttttggtcatcaattcaaaaaagataaatctaaaaaacaaatctttgctgttatgcctggtgcagttgcaacagatttgaacggtgcaaaagttggggatagtccgtttgtaaaatctcctgaagaaacagctcaaatgattagtaaatttatttttgatgacaaaaatcataatgctcaaattattaattttgacggaacaatttatgataactatgaaccaggcttacgtaacaaagtcattaaagatgtcgctaaaaatggtttaaagcgtaaatttaaaaaataa
>L88187|3.145017121384556
gtggttattagccgttattcacgtccagaaatggcagagatttggtcagaagaaaacaagtataaagcatggcttgaagtcgaaattcttgcagatgaagcatgggcagagcttggggaaatcccagcagcagatgtgaaaaaaattcgcgaaaatgcaacttttaatgttgaacgtattcttgaaattgaaaaagaaacacgtcatgatgtggtagctttcacacgttctgtcagtgaatcattgggtgaagaacgcaaatgggttcattatggtctgacatcaacagatgtcgttgatacagcttatggttatctttataaacaagctaatgatattttgcgcaatgatctaaaaaactttgcagaaattgttaaaaataaagctttagagcataaatacacagtaatgatgggtcgaactcacggcgttcacgctgaaccaacaacttttggcttgaaattagcgacttggtacagcgaaatgaaacgaaatattgaacgttttgaacgtgctgcaaaagctgttgaagctgggaaaatttctggtgctgttggaacttttgctaatattcctccatttgtagaagcctatgtttgtgaaaaattagggactcgtccgcaagagatttcaacacaagtcttaccacgtgatttacatgcagaatacttccaaacgttggcgctcattgcgacatcaattgaacgcatggccacagaaatccgtggattacaaaaatctgaacaacgtgaagttgaagaattctttgctaaaggtcaaaaaggctcgtcagcaatgccacacaaacgtaacccaattggttctgaaaatatgacaggtttagcccgcgtcattcgtggacatgcaattacagctcttgaagatgttagtctttggcatgaacgtgacatttcacacagttctgctgaacgtatcattgcacctgatacaacagaattattggattatatgttgaatcgttttgggaatatcgttaaaaatttgactgttttcccagaaaatatgaagcgaaatatggatgcgacttttggcttgatttacagccaacatgtcatgttaatgttgattgaaaagggaatgacgcgtgaagcagcttacgatttagttcaacctttgactgcaaaatcttgggatgaacaagtgatgtttagaccattgcttgaagaaaatgaacaaattcgtcagtatttgaatgatgaagatattgataaagcttttgattacaattatcatttaacaagagtcgatgaaatttttgagcgtgtctttgattaa
>L89418|3.132362176264994
atgccaaagcaacttaaaataaaagctgatgaagtcgcagtttacgccattggcggactgggtgaaatcggtaaaaatacttacggcgttgagtataaagatgaaattatcatcattgacgccggaattaaattcccagaagacgatttattaggtgttgactacgtcattcctgattatacttacatcgttgaaaatattgatcgtatcaaaggtctcttcatcactcacggacacgaagaccacatcggaggaattccattcctcttgaaacaggccaatattccaatttatgctggaccattgtcacttgcgctcattcgtggaaagctcgaagaacacggacttttacgtgatgctaaactttatgaaattcatgcagattcagtcattaaatttaatcatttaagtcttgacttcttccgcacgactcactcaattccagaacctttagggattgttgtaaatactcctcaaggtaaaattgtggctactggtgacttcaagtttgacttcacaccagtgggtgaacctgctgaccttcaccgaatggctgaacttggaagcgaaggtgttttactccttctttctgactcaaccaatgctgaaattccaactttttcacattctgaaaaagtcgttggtgcaagcatcatgaaaatttttgaacgtattgaaggtcgaattattttcgcttcatttgcctcaaatattttccgtttgcaacaagccgttgatggagcagttaagactggacgcaaaattgtcgttttcggtcgttcaatggaaaaagcaatcgtgaatggtttggaactcggttatatcaaagctcctaaaggaactttcattgaaccaaatgaagttaatcaatacgcttcacatgaacttttgattatgtgtacaggttcgcaaggtgagccaatggctgcactttcaagaattgccaacggaatgcaccgtcatattaccttacaaatgggcgatacggttgtcttctcatcaaatgctattcctgggaatacccacggtgttaaccaattgattaacaaaatcgctgaagctggtgttgaagttatttatggtaaaatgaacaacattcacacctctggtcatggtgggcaacaagagcaaaaactcatgttacgtctcatcaaaccgaaatactttatgcctgttcacggtgaatatcgaatgctcaaaattcacgctggacttgctcaagatactggtgtccctaaagaaaattgtttcattcaagaaaatggtgacgtccttgcattaactgctgacagcgcaagatatgccgaccatttcccagcctctgacacttatgttgatggttcaggaattggtgatgtcggaaatgccgttctccacgaccgtcatgaactttcagaagacggaattgtccttgcggttgcaaccgttgactttgaaaagaaaaccgttcttgctggccctgacatgctttcgcgtggatttatctacatgcgtgagtctggtgatttgattcgtagtggtcaacgtgtccttttcaatgccattcgtgaagcgatgcatgaagaaaatgcaaatgaagcttctgtggctcgtgcgatgcgtgaagcactctcaccattcctttataaacaaactgaacgttcaccacttgttgttccaatgattatgacacctgatgaataa
>L158186|3.128435317853346
atgaataatctaaactcagtatttgactacgaagacatccaacttatcccaaataaatgtgtcattaacagccgtttagaagcagacacaagcgtaaaactaggaaattttacgttcaagctccctgttgttccagcgaatatgcaaaccattattgatgataaaattgctgaaatgcttgcaaaagaaggctatttctatatcatgcaccgttttgaagcagaaaatagagcggcatttataaaaaaaatgcaccaacaaggcctgattgcttcaatttctgttggtgttaaagcagatgaacatgcttttattcgtgaaatttcagcagacgcactcattcccgaatttattacaattgatattgctcatggacatgcagattctgttattaaaacgattcaattgattaaacgtttgatgccacaaacttttgtgattgctggaaatgttggaacgccagaagctgtccgtgaattggaaaacgctggagcagatgcgactaaagtaggcattggtccagggaaagtatgtatcacaaaagttaaaactggatttggtacaggtggttggcaacttgcagcggtaaaatggtgtgctaaagcagcaagtaaaccagttattgctgacggcggaattcgtacccatggcgatattgcgaaatcaatccgtatgggagcaacaatggtaatggtcggttcactttttgctgcacacgaagaatcaccaggacaaactgttgaacgtgacggacaacttttcaaagaatattttggttcggcttcagaatatcaaaaaggtgaacacaaaaatgtcgaaggaaagaaaattctccttcctcacaaaggctcacttaaagatacattgaaagaaatggaagaagatctccaaagttcaatttcttatgctggtggtcgtgatttgtctgcgctgacaaaagttgattatgttgttgttaaaaactcaatttggaatggtgatgcgatttag
>L102051|3.1201295568300176
atgccgacatttaaatttacgcctaaagatatctatgaagcagacttctctacaaagatgcgtggttacgataaagaagaagtcgatgaactccttgatgacgttattgctgattatgaaacttatcagactgaaaacttgcgtcttcaagaggaaaatgagtttttgaagaaaaagattgctgaattagaaatgcaagtttctaaaccaaatcaagcaaatcttgatgatacacaacgctttgaccctaaccaaattcttcaagcacgttcaagtaaaccaaaagtggaaatgcgtaatccaagtaattttgatttactcaaacgaattaatcgtttagaacaagctgtatttggacctaacggcattgctagtgaaaacaactaa
>L0207|3.119371806108387
atggccaaaagtggactttatacaggcgtagatatcgggacaaacacaataaaggtgcttgttgctgaatacgtctcaggtgaaatgaatataatcggtgtcggaaatgcaaaatccgatggccttaaaaatggaattattgtagatattgagaaggtggcacaagcattgcgtaaagctgtaaatgctgccgaagaacgcgcaggaatcacgattgatagaattaacgtgagcatcccagcgaattccctcgaaatggaaccttgccaaggaatggttcctattgtcagtgatactaaagaaatcacggataacgatgttattcaagttgttcaaaatgctttgatgcgtgggattgttcctgaaagagaaattattgctgttgaaacgaaagagtttacagttgatggatttacaggtatttcagaccctcgtggaatgtttggtgtacgtcttgagattcgtggggttgtttacactggacctaaaactcttgttcataatgttcgcaaagttgttgaacgcgcaggattgctcgttgacaatattgtaattgctcctttggcaatggcacaatacgtacttacagaaggtgaacgtgagtttggaacaattatggttgatttgggtgctgggcaaacaacagttagcattgttaaagaacaatcattaagatttacacatactagccccgaaggtggcgattatgtaactaaagatatttcaacagttcttaacacttctgtttctgcagcggaagatttgaaagtcaactatggtgaagcaagtacagaacgtgctagccaagatgagtacttccttgttgatgttgtaggtaaagaagaaccagaacaaattacagaatattatctttcacaaatcattgaagcacgtatgactcaagtttttaatcgtgtacgtcaagatttggaacacggacatacttcagaaactcctggaggtttgattttggtcggtggaacggctgcaatgcctggtgttgttgatttagcaacaaaaatcttaggaataaatgctcgtctttttgttccaggcgaaatgggattacgtaatccagcatttgctcaagtgattagtgttgttaattacattggaaatcgtagtgatattgatattttagtatctcaagcattttctggtgattatgcttatacgacgacagaagaaacttatgttgctcctgttccaacaattacaccacaagcaacaacagttgctgacgtagaaaatgatttctacgttgaacctcaggcacgtccagtagtagctcaaaaagcttctgagcctgaagaagaaaaagaaggtctcgttgaccgtgccaaaaatttctttggcaatctctttgattaa
>L52034|3.11803583018511
atggataacacaaatactcaacttatgtctggtaagagtccagcacaaacacgtgtcgttgtcggaatgtccggtggtgtcgatagctcagtcacagctttgcttcttaaagaacaaggttatgatgttattggtgtcttcatgaaaaactgggatgataccgacgaaaatggggtctgtacagccactgaagactacaaagatgtagctgcagtagctgatcaaattggcgttccttattactcagtcaattttgaaaaagaatactgggaccgtgtttttgaatacttcctcgctgaatatcgcgctggacgtaccccaaatcctgatgtcatgtgtaataaggaaattaaatttaaagctttcctagattatgctatggaattaggagcagactacgtcgcaacaggtcattatgcccaagttcgtacagatgaaaatggtatcgttcatatgttacgtggtgcggacaacaacaaagaccaaacttatttcttaagtcaattgacccaagaacaactcaagaaaacaatgttcccattgggacatttggaaaagcctgaagtacgtaagattgctgaaaaagcaggacttgcaactgctaagaagaaagattcaacaggaatctgcttcattggtgaaaagaatttcaaaaagttccttggagaatatttaccagctcaaccaggtaaaatgatgacacttgacggtatcgaaatgggaaatcatgccggtttgatgtattatacaatcggtcaacgtggtggtcttggtatcggtggacaacacggtcaattaacaagtgacccatggtttgttgttggtaaagacttaactactaataccctttatgttggacaaggtttccatcatgaacacctttattcaacaagtcttgacgcaagcgatttgagctttaccagagaaatgccagaaacttttgaccttcactgtacagcaaaattccgttatcgccaagaagatacaggagtaactattcacgttaatggtgataaagtaaccgttgatttcgacgaacctgttcgagcaattactcccggacaagctgttgttttctatgatggagaagaatgtcttggtggtgcgatgattgacgtagcctacaaagcacaaaaagtaatgcaatatcaataa
>L0275|3.1156577643206136
atgattaaattttcaattaataaaaatgcgtttcaaaatgctttgagaattaccaaacaagcaattggttctaaagtaacaattcctgctttaacaaagttaaaaattgaagttgaagaaaatggaattactttaattggttcaaatggtcaaatttcaatcaagaattttttacctgttgataataaagatgcaagtatgcttatttcaggaacgggttcagttttattagaagctgctttctttgaaaatgtggtaagtcaattaccagaagtcactcttgaatttactgaaaaagaacaaaagcaagttttgttaacttctggtaagtcagaaattactttaaaaggcctggattcagaaatctatccgcatttacaagaaatttccgaaggctcttcattgaaaatgaaagttaaagtacttaaagaaatttttacagaaacagtttttgctgtaagtactcaagaaaatcgtccaatttttacaggtgttcatttagaaactttatcaactggagaattaaaagcagtcgcaactgactcacatcggatgagtcaacgtttattgcctttagaagattcagaattaaaatttgatgttattttgccaagtaaatcaatcaatagttttaaaaatgttttcacaaatgatgaagaagagattgaaattttcattagtggaagccaaatgctttttagaaatgaaacaattagttattatagtcgtttgattgaaggatcttatcctgatactaatcgtttaattccaaatgaagctgattatactttagatttagtttttgatgctgcgcaattgcgtcatacaatggatcgtgcgcgtttgttgacagtaatgacaactaatggaactgtaaaattaacggtttctggtgattctgtagtaaccacagccaactctcctgaggtaggttctgtccatgaagaattgacggccttatcaaaagaaggaaatgacttagcaatcagctttaatcctgaatatttgattgatgctttgaaagtgattaaagcaccagaagttcgtattcgctttatttctaatgttcgtccgttcactttacagccacgtaatgaagaatctggatttgttcaattgattacaccagtacgtacaaattag
>L106117|3.114399513247167
atgccaacaagtgacaacggactaagacttgttaattcattcattgaagaaacaggaatcgaaaaaatgagtttagcagccaagtatggagtagctaaaaacgtgatgattgatattctttcaggtcatcttcaatcacctaaagcacatcaagtcattcttaaaatcattgatgatttcaaattgcgttaa
>L0283|3.1060217438589355
ttgaacgaagaaaataaaaatttagaaatgcttgcagacgaatatgacgccagtcaaattcaagtacttgaaggtcttgaagcagtacgtatgcgtccagggatgtatattggttcaacctcaaaagaagggttgcaccatttagtctgggaaattgttgacaattcaattgatgaagcacttgcaggatttgcaagccatattgaggtttttattgagcctgataattcaattactgttgttgatgatggacgtggaattccggttgatattcaagaaaaaacgggtcgtccagccgtggaaacagtcttcacagtgttgcatgctggaggtaaatttggtggaggcggctataaagtttctggtggattgcacggtgttggttcatctgttgttaatgctttgtcaacagtactagatgttactgttcataaagatggccaaaaatattatcaagaatatcatcgtggtctcgttggagatgatttaaaaattattggtgaaactgaccgtagagggacaactgttcactttgtaccagacccagaaatttttacagaaactgttgaatttgattttgataagcttgcaacacgtgttcgtgagttagcctttttgaatcgcggtcttcgcatttccttaacagacaaacgtgaaggaaatgaaaaaaatgaagttcacttccattatgaaggtggaattcagtcttatgttgaatatttaaatgaaaataagacagtcatttttgaaccagcaatttttactgaaggtgaaatggatggaattgctgttgaagtagcaatgcaatatactgatacttatcattcagtagtgatgtcctttgctaataacatcaacactcatgaaggtggaacacatgagcaaggttttagaacagcccttactcgtgttattaataattacgcaaaacaaaataaaattcttaaagaaaacgaagataatttaactggggatgatgtccgcgaaggattgacagcagttatttcggttaagcatcctaatccacaatttgaagggcaaaccaaaacaaaacttgggaactcagaagtaacaggaattgttaacaaactctttgcggaagctttgacaacatttatgttagaaaatccacaagttgctcgtaaaatcgttgaaaaagggattttggcaagtaaagcaaggattgcagcaaaacgtgcgcgtgaagtgacacgtaaaaaatcagggcttgaaatttccaaccttcctggtaaattagctgactgttcatcaaataatccagaacaaacagaattattcatcgtcgaaggagattcggctggaggttcggctaaatcaggacgtaatcgtgaattccaagcaattttacctattcgtggtaagattttgaatgtggaaaaagcaacgatggataaaattttggccaatgaagaaattcgttctctattcactgcaatgggaactggttttggagcagattatgatttgtcgaaagcacgttatcacaaacttgttatcatgaccgatgccgatgtcgacggagcacacatccgtacgcttttactaacactcttctaccgttatatgcgcccagttgttgaagcagggtatgtttatattgctcagccaccaatttacggtatcaaagttggttcagaaacaaaagaatacattcaaccaggtgaaaatcaagaaaaagatttacaagaagctttagcacgttgggcacaaggaagaacaaagcctactgtacaacgttataaaggtttaggggaaatggatgaccatcaactttgggatacaacaatggatcctgaacaccgtttaatggcacgtgtatctgttgaagacgcagcagaagctgacaaaatctttgatatgctcatgggagacagagttgaacctcgtcgtgaatttattgaaaataatgctcagtactcgacaattgatgcataa
>L16806|3.1010570515883704
atgatttttattccactcgttgttttagcaattatcctgctcattttaatctttagtttgagtacaattgtatttgttgttaaacaacaaactgttgcaattgttgaacgttttgggaagtatcaatttactgcaaaccctggttttcatttgaaacttccttggggaattgatcggattgctgctcgagttcaattgcgcttattacaaacagagatgacagttgaaactaaaactgcggataatgtttttgttacgatgaatattgcaacgcaatatcgagtaaacgaacaatccatcaaagatgcatactataagttaatgaatccaggtgaacaaattaaggcttatattgaagatgcccttcgttcagcagtaccaaaattgactttggatgatgtttttgagaaaaaagatgaaatcgctcttgaagttcaaaaaacagttgctgaagaaatgcaaacttacggttatattatcgtaaaaacattgattactaaagtagaacctgatgctgaagttaagcaatctatgaatgaaatcaatgcggcacaacgtaaacaagatgccagccaaatgttggcaaatgctaataaaattcaagttgtaactgccgctgaagcagaagctgaaaaagaccgtctgcatggggtagggattgctgaacaacgtaaggctattgttgacggtttggctcaacaaattaccgaaatcaaaaagcttggtgtggcgcttgatgaagaacaaattatggcgattttgttaactaaccaatatttagataccttgaatcaatttgctgcaggtggaaattcaaccattttccttccaagcggagctgaaggagcagaaagtttaaggactcagattttatcagctattaaagcaggtaaataa
>L166407|3.099111924424446
atggacatcgaaaaaatgacaacaacgatgcaagaagcacttggttcagcgcaacaaattgcgcaagttcgtcatcaccaagtgattgaagttccacatttatggcgaatttttgttcaacctaatagttttggggcgaacttttataaagatttagggattgacctagatgactatacaaatttaattgaaaaagaaattgacaaaattaattcagtagaaggttcaaatattacttatggtcaaaacctaagtccagatttgttccaaatatttactgaagcagacaaaattgcgcaaaaaatgggcgatgaatacttatcaactgagattattctccttgccctctttgaattaaaacaaaatccattgaccagttatttggttagccatggactaacaaaagcaaaagcgcaagctgcaattgaaaaattacgcggaggtgataaagtgaccagtcaaaatgcagaagaaacatacaaagcacttgaaaaatatggggtagatctcgttgctcaagttaaatcaggtaaacaagatcctgtcattggacgtgatgaagaaattcgtgatgtcattcgagtgctttctcgtaaaacaaaaaataaccccgttcttattggtgaacctggggttggtaaaacagccattgttgaaggattggcacaaaggattgtcagaaaagacgttcctgaaaatctgaaagataaaacaatcttttcacttgatatgggtgccctgattgcaggagcgaaatatcgtggtgaatttgaagaacgtttgaaagcagtccttaatgaagtgaaaaaatcagatggacaaattatcctctttattgatgaacttcatacgattgttggtgcaggtaaaacagaaggttcaatggacgctgggaaccttttaaaaccaatgcttgcacgtggtgaactccatttgattggggcaactaccttggatgaatatcgtaaatacatggaaacagataaagcacttgaacgtcgtttccaaaaggtattggttactgaacctactgttgaagatacaatttcaatcttgcgtggtctaaaagaacgttttgaaattcaccatggagtgaccattcatgataatgctttagtcgcagcagcaaccctttcaaatcgttatattactgaccgatttttaccagataaagccattgacttggttgatgaagccagtgcaacaattcgtgtagaaatgaattcactcccaactgaacttgaccaagctaatcgtcgcttgatgcaattagaaattgaagaagcggccctcaaaaaagaacgagatgatgcttctaagaaacgtcttgaaattatacgtggtgaaattgctgaacttcgagaagaaaataatcaactcaaagctcaatgggaagctgagaaaaaagaagtgggcaatatttctgaaaaacgaaatgaattagaacatgctcgccacgaattggaagaagctcaaaatgaaggaaacttagaaaaagcagcagcccttcgttatggtaaaattcctgaaattgaaaaagaactcaaagctattgaagaaaaagcaaaatcagatgatttatccttagttcaagaatcagtcactgaagaacaaatcactgaagttgttggacgcatgacaggtattccaattaccaaattggttgaaggtgaacgtgaaaaattacttcacttgccagaaacactgcatcaaagggtcgttggacaagatgaagctgttgaagccgtatctgatgccattattcgtgcgcgtgcaggaattcaagaccctaatcgtccacttggctcattcctcttcctcggtccaactggggtaggtaagaccgaactcgcgaaagctttggctgaaaatctctttgattcagaagaacatatggttcggattgacatgagtgaatatatggaaaaacactcagtttctcggttagtcggagcacctccaggatatgtcggttacgatgaaggaggccaattgactgaagctgttcgtcgtaatccttatacaatcatcttgcttgatgaaatcgaaaaagcacatccagatgtcttcaatatcttgttgcaagttttggatgacggccgtttgactgactctaaaggtgttctcgttgactttaagaacacagtgttgattatgacttcaaatgtcggttctcaatatttgcttgataatgttggagaaaatggtgaaatttcggaagaaacaactgaaaacgtgatgtctcaacttcgggcacatttcaaaccagaatttctaaatcgaattgatgataccattcttttcaaaccattggcacttgaggatattaagaatattatcgttaaaatgactagccaactttcacatcgtcttgaagaaatggatgttcaacttgagttgagtgaagaagtaaaagtttggattgccgaaaatgcttatgaaccagcttatggtgcacgtccactcaaacgttatttgacaaaagtcatcgaaaatccattagctaagctgattatcggaggaaaaattccaccaaaatcaaaagttattgtaacgcttgtagaaaacaagattgactttgatattcaaacgattgctgaataa
>L79833|3.095520466241264
atgatcgataagaaagaagcaaaatcggcctataaactttcaaaaaaagttggagcagttgttgcttataagaatctcgaaacgaatgaacgctatattgatatagcaccagatttagcaggtgtaaaaaatcgttttgaatttgccaaaaaaacgggaattggcttaccttatgccattgaaaaagcagcgaaaacagctgattttgaattggaagttcttgaagaattagaaaaagatgagctccaaaccactaaagaattcaaagaagatttaaaaactttaaaagaaatctggcttgaaaagttataa
>L37906|3.0951199505022533
atggcaaattattcacaacttgcgactgatattatcgcaaatgtaggtggcgctgaaaatgtcacaaaagttattcattgtatcactcgtcttcgtttcactttaaaggacaaggataaagccgatacagcagcaattgaagccttacctggtgtggcaggcgcggtttataattcaaacttgaatcaatatcaagtggttattggacaagcggttgaggatgtttatgatgaagttgttgaacaacttggtgatgcggtagttgatgatgaggcaacggcacaagcagtcgctgtaacagcaccagctaatggtaaaaaacaaaatccgattgttcatgctttccaagtggtcattggaacaattactgggtcaatgattcctattattggtttacttgcagctggtgggatgattaatggtttacttagtatctttgttaagggaaatcgcttaatcgaagtgattgatcctgcaagttcaacttatgtcattatttcaacactggcaatgacgcccttttacttcttacctgttttggttggtttttcagcagcaaaacaattggcacctaaagatactgttttacaatttattggtgctgcagtcggcggatttatgattaatccagggattactaacttggtaaatgcgcatgttggaacgaatgcggcaggtaaaaatgttgttgttgaagcagctgctcctgttgcaaatttccttggagtaacttttaatacaagttattttggaatccccgttgctttgccaagctatgcttatacaattttcccaatcattgtagccgtggcaattgctaaaccactgaatgcttggttgaaaaaagttttaccacttgccttgcgtccaattttccaaccaatgattactttctttattaccgcatcaattgttttacttttggtaggtccagtaatttctacaatttcttctggattgtcatttgtgattgatcatatcttgtcattgaatttaggaattgcaagtattatcgttggtggtttgtatcaatgtttggttatctttgggttgcactggttggttgtaccacttatttcacaagaattggcggctactggagcaagttcactcaatatgattgtttctttcacaatgctcgctcaaggggttggtgccttgactgtcttctttaaatctaaaaaagcagacctcaaaggactttctgctccagcagcaatttcagccttttgtggggtaactgaaccggcaatgtatgggattaatttgaaatatgtgcgtgtctttatcatgtcttcaattggtgccgcgattggtgcaggtgttgctggatttggcggattacaaatgtttgggttctcaggttctttgattggtttccctaactttatttctaatcctttgacacatcacgctcctgcgggtaacttgatgctcttctggatcgccactgcggtatgtgcggttgcaactttcctattggtttggttctttggttataaagatacagatgtaatgggagaaggtgttgaacaaaaaaatgcatttaaagatgcagttaaataa
>L0155|3.0901756577396715
atgacaaataacaaatttaaatcaggatttgtggcgattttaggtcgtccaaatgttggaaaatcaacatttatgaaccacgtgatgggacaaaaaattgccatcatgtcagataaacctcaaacaacaagaaataaaattcaaggaatttatactacagaaaatgaacaaattgttttcattgatacgccaggtattcacaaaccacacaatgctttaggcgatttcatggttcaatctgcttattcgactttacgtgaatgtgatgtcgttttgttcatggttgcggctgatgaaccacgttcaaccggtgaaaatatgattattgagcgcttgaaaaaggcagaagttcctgtcattttggtcgtcaataaaattgataaaattcatcctgaccgtctttttgaaattgtagccgattatacttcacaaatggagttttctgaagtggttccaatctcagctaaacaagggaataatacagaaagattaattgatacgctctctgaaaaattggacgagggtcctcaatatttcccagaagatcaaatcactgaccatcctgagcgttttcttgtttcagaaatgattcgtgaaaaaatcttattattaactcgggaagaagttccacattcaatcgcagtcactactgaccaaatgactcgagatgaagaaactggaaagattcatatcatggcaacaattattgttgaacgcaagagccaaaaagggattattcttggtaaaggcggcgatatgattcgtaaaatcggaaaaatggctcgtcgagatattgaaattatgcttggggataaagtttatcttgaaacttgggtcaaaatcaaaaatgactggcgcgaccgaaaaatggatttagctgactttggctacaatcgtgatgattatatgtaa
>L49741|3.090104315777462
atgacaaggattcaagatgatttattcgctactgttaatgctgaatggttagaaaatgcagaaattcctgcagacaaaccaagaatttcagcttttgatgaattagtactaaaaaatgagaaaaatttggctaaagatttagctgatttatcacaaaacctacctactgataatccagagttgcttgaagcaatcaaattttataataaagcaggagattggcaaaccagagaaaaagcggacttttctgccgtaaaaaatgaacttgctaaagttgaaactttaaatacttttgaagattttaaaaataatttgactcaactcgttttccattcacaggcacctcttccgttttcttttagtgttgaacctgatatgaaagatgctattcactattctcttggattctctggcccgggtttgattttacctgataccacttattataatgatgaacaccctagaaaaaaagaattacttgatttttgggctaaaaatacaagcgaaattttaaagacatttgatgttgaaaatgcagaagagattgcaaagtctgcccttaaattcgatgctcttttagttccatcagcaaatacttctgaagagtgggcaaaatatgctgaactttatcatccaatttctactgacagctttgtcagtaaagttaaaaacctggatttaaaatctttaattaaagatttagtaaaaactgaacctgataaagtcattgtttacgaagatcgtttttatgaatcatttgattcacttatcaatgaagaaaattggtcactcattaaagcttggatgctgacaaaaattgcacgtggcgctacttctttcttcaatgaagaccttagaattcttggtggagcttatggacgtttcctttcaaatgttcaagaagcaagaagtcaagaaaaacatcaacttgatttgactgagtcttattttagccaagtgattggtttattctatggtaaaaaatattttggtgaagctgctaaggccgatgtcaaacggatggtcactgcaatgattaaagtttaccaagcgcgtttgtctaaaaatgagtggctcagtcaagaaacagctgaaaaagccattgaaaaattggatgctattactcctttcattggtttcccagataaattgcctgaaatttatagtcgtttaaaaacaacttctggctctctctatgaagatgcccttaaattcgatgaaattttgactgctcgaacttttgaaaaattctcagaagatgttgataaaacaagctggcatatgcctgctcatatggtcaatgcttattatagtcctgatagtaatacaattgtttttccagcagcaattttgcaagctcctttttactctcttgaacaatcttcatcacaaaattacggtggaatcggcacagttattgctcacgaaatttctcacgcttttgataacaacggtgcccaattcgataaagaaggaaatttgaacaaatggtggttagatgaagattatgaagcttttgaagaaaagcaaaaagaaatgattgcactctttgacggcgtagaaaccgaagctggtccagcaaacggaaaactcattgtgtcagaaaatattgctgaccaaggaggaattacagcggcactgacagcagctaaagatgagaaagacgttgatttgaaggctttctttagtcagtgggctaagatttggcgcatgaaagcaagtaaagaattccaacaaatgcttttgtcaatggatgttcatgcacccgctaaacttcgtgccaatattcctccaacaaatctcgaagagttttacgaaacttttgatgttaaagaaactgataagatgtatcgtgcaccagaaaatcgtcttaaaatttggtaa
>L157144|3.08299886894878
atggaaaattcaaaaatcaaagaaaaattgctttcaagcaataaaaattcaagacttgaaaaatttggtaagagtttaactttcttatgtattgcccttattgtcttcgttgtaggtgcaattcttgtctttgttgctcaaaaaggtctgtcaactttctattcagatggtgttaatcctttccgtttcctttttggaacaaattggtcaccaggtaatcttggccctgacggtaaacccgcagttggcgcattgccgatgtttacggggtcattgattgttactgtactttcagcccttgttgccactccatttgcgattggtgcgggaatttatatgacagaaatttcaccaaaatatggtaagaaaattttgcaacctgtcattgaacttcttgttggtattccttcagttgtttatggcttcattggtttgactgttgttgttccagccattcgtaatgtttttggtggaactggtttgggtctcttgtcaggtgtgtttgtactctttgtcatgattttaccaactgtaacctcaatgactgtggatgctatgaaagctgtcccttcttattataaagaagcgtcactcggacttggtgcaacgcgttggcaaacaatttggcgtgttcttctaagagccgcaacaccagggattttgaccgctgttatctttggaatggcgcgtgcttttggtgaagctcttgctattcaaatggtggtaggtaatgctgtaatgatgccaaaagatttgatttcaccagcttcaaccttgacttcaatcttgacatcaggaattccaaatgcaacacctggtattcaattgaatgcactttggtcacttgccttactccttttgattatgtcactctttttcaacctcgcaatgcgtgctattgctaagaaaggaagtcttaaataa
>L0355|3.0752270696594644
atgcaagtatcatataaatggttaaaagagttggtgcctaatcttagagcgacatcggctgaattagaacaaaagatgtcaacgtctgggattgaggttgaaggcgtgacaagtccaatggaaggtttgtcaaaacttgttgtgggagaaattttatcaagtgaagatattcctgacacacacttacacatcacacaagtgaatgttggagctgaagaatcattgcaaattgtttgtggtgcgccaaatgttcgtgtgggtatgaaagtaattgtagcacttgtgggtgctcgaattgctgataattataaaatcaaaaaaggtaaaattcgaggagttgaatctctcgggatgctctgtgcgcttgatgaaattgggattgatgaaaaaattaatccaatgaagcatgaggatggtatttttgaaatgccagcggatgctaaagttggtgatagtattttctcttatcttgatatggatgatgaaatcattgaattatcaattacaccaaaccgtgcggatgctttgtcaatgcatggggcagcttgggaagttggtgctatttatggtttaccagttcaattagaaaagaaagatttagtagaagcttctgaatcagcagcaagtaaaattgcagtaaaagttgaaacagataaggttccaacatataaaattcgtttgattgaaggggttaagattgctaaatcaccacaatggttgcaaaaccgtttgatgaatgctggtgtgaaaccaatcaacaatgtagtggatgtgacgaattatgttttgatggcttttggtcaacctttgcatagttttgatttttctaaatttggttctgatgaaattttggttcgtcaagctaaggctggtgaaaaaatgacaaccttagaccatgttgaacgtgaattagatgattctgatattgtggttaccgcaaatggacttcctgtagcgcttggtggtgttatgggtggcgctgatagtgaaattactgacgaaacaacaagtgttgcccttgaagcggctctatttgatgggacttcaattcgtaaaacttctcaaaaatttgctttgcgttcggaagcatcaagtcgttttgaaaaaggaattaatgaaggaacggttcgtgaggcacttgattttgcagcagcaatgatagttgaattggctggtggaaaagttctttcaggtgttgttgaatcaaatgattatcaacctattttgccaaaagtatcaattactttgagtcgtgttaatagtgctttgggaacagatttatctcttgagactgtggaaaaaatttttgttcaacttggctttggggttgaagttgagggtgaaaaatttacttgtgaaatcccatcacgtcgttgggatattcatattgaagctgatttagttgaagaagtagctcgtatttatggctatgataatttgccaagtactttgccttcctcacaaaatgctggtgaattgactcaaatgcaaaaattccgtcgtacagtgcgaacaggtctcgaaagttcagggcttaatgaagttattggttattcgcttgtaactccagaaaaagcaactgaatttgtgggtcagcttgaaacaacaacgcttatgatgccaatgaccgaagatcgtcaaacacttcgtgcaaacatgattccaggacttttggatattgtaaattacaatcagaatcgtaaaaatgctgatgtggcaatttatgaaattggcaatattttcttaccaaatccagatgatattcgtccgatagaagtaccaaaccttgcttttgctatttctggaaatgttgtggataaatcatataatgggcaagctgttcctgttgatttctactatgctaagggaattgtggaaaaccttctcgaagcatacaaagaagtagaatttattccaagcaataatcaagcagcgatgcacccaggacggactgctgtcattaaaattaatggtcgtgtggctggttttgtaggacaaattcatccggcgacagctaaaaaatacgatattgcagaaacttatgttgctggtcttgatatgcaagtgatgcttgaagaattaccagctcaaactatctttactgacattccgaaagttcaagctgttcaccgtgatatcgcacttttgattgatgctgaagtgacacatgcacaaattgtttctgtcattaaatcaagtcgtatcaaaacacttagtcaagttgagttatttgatatttatcaaggcaaaaacttaccggctggtaagaaatcaatggcttacagtctcactttccaacctgttgaaaatacaatgacagatgaagaaattacggctgcggtcaataaaattacaaaaaatcttgtggaaaaattggatatagaaatccgttaa
>L71174|3.072785421929266
atgaaaattgcaattgatgcaatgggaggagattttgctcccgaaaatattgtcaaaggtgtaaacttggcaaagaaagaactttctgatgttaccttccaactctacggagatggggcaaaaattcgtcaatttttagacgatgaaacaaatattgagattgttgaaacaactgaaatcattgattttcatgatgatccagttgctgccattaaatcaaaaaaagacagctcacttgtccgagctgtgactgctgtgaaaaaaggagaggctgatgcagtcttgtctgccggctcaactggtgcacttttaaccgccggcttacttttggttaagagaattaagcaagtgtcacgtccagccttgatgtcaaccttaccgacagctgatggtcgcggttttgatatgcttgatttgggagcaaatactgaaaatacggcccaccacttagttgattttgccattttgggttcatattacgctgaaaatgttcgcggcatcaataaaccacgtgttgctttgatttctaatggtgccgaagaatctaaaggttcgccaactgtcaaagaagcgcatgaaattttgtcagctatgtctgaaatcaacttcatcggaaatattgaatctcgtgatttactttcaggtggggctgatgttgtagtaaccgatggtttcacgggaaacgccattttaaaagcgattgaaggaacagcaactgttctcatgaaagaaataaaatcagccatcatggctggtagtgtcaccactaaaattggtggggctctaattaaaaaacctttgtctgtacttaaagatttgatgagtacagatggagctggtggagctgcttttgttggtcttaaagcacctgttgttaaagctcacggaaattcaagtgaattggcgattgcctctgccttgaaacaaattcataaaatgttggaatcagatgtttctggtaaattagtcgaacattttgaaaaaatggacaaataa
>L0224|3.071874617378883
atggaaaaaacgctcgctgtcaatgcaggctcctcgtcattaaaatggcaactttacgaaatgccggaagaaaccgtgattgctaaaggaatttttgaacgtattggtttgtctggctcaatctcaacaactaaatttaacaatgaagaacactttagaaaacaagaaattgttgaccatcgtcaagctgttttgttattaatggatgaattaattcactttaaattaattcatgaattccgtgaaatcacaggaattggccatcgtgttgttgcaggtggggaatttttcaaaacttctacggttattagtcctgaggttttggctgagattaaaaatctttcaactttggctcctttgcataatcctgctaatgttttagggattgaagcttttcaacgtttattaccagatgcacttgcagttgctgttttcgacactgcttttcacagtactttgccagaaaaggcttatcgttatcctattccaacaaaatattatgaagattattcaatcagaaaatatggagcacatggaacgtcacacatgtatgtcgcccaagaagcggaaaaagttttaggaaaaccattggaagatttgaagctaattacggctcatatcggaaatggagcttcaattacagcaattgaagctggaaaatctgttgatacttcaatgggatttacaccacttgctggtgtaatgatgggaacacgtgcaggtgaaatggacgcctcagtcattccttatatgttagagagcgacccaagccttagaaatgctcaagatgtgattgacattctcaataaagactctggagttcttggggtgtcagaactctcaagtgatatgcgtgatctttcagaagctgtggctaaaggaaatcctaaagcgattcttgcttatgaaatgtatgttgaccgtctcaagaaatttattgcccaatattttggagtattaaatggggctgatgctcttattttcacggctggtgttggtgaaaatgatacagctgttcggactgatgtagttaatggactttcttggtttggcatggaaattgatgaaagtaaaaatgttcgtggagcatttggtatcatttctaaaccagagtctaaagtgaaagtacttgttgtgccaacaaacgaagaattggttattgctcgtgatgttgaagctgctaaataa
>L137630|3.071610409977591
atgaaaatttggactaaactaggcttgctaacgcttgtgggcctctctttgacttcttgtgggagtaatacaaagaatacaaaaggacaatcaagttcgtctcagaaagttgaaacctcggctggtgcaagtaaatcaaacatctatgctgatccttctactttaagtgataaatacgatgtgattattgttggttctggtggggctggaatgactgcagcaattgaagcaaaagatgctggaatgaatccagtcattttagaaaaaatgccaattgctggtggaaatacttcaaaagcctcagctggtttgaacgcatcagaaacatcagtcgaaaaagcacaaggtgtcgctgattcaaatgataaattttatgaagaaacgctcaaaggtggtggtggtacgaatgacaaggcactccttcgttattttgttgaccactcggctggtgctgttgattggttaaatacaaatggaattgttttagataatttaactacgacagggggaatgtcagtttcaagaactcaccgaccacatgatggttcagcagttggtggttatttggtaaaaggtcttgaagaaaatattaccaaacgaaatattcccttatttgtaaatagtgatgttaccaaaattactgaaaaagatggtaaagtatctggagttaaagttaagattgagggtgaaactaaagatatttcttctaaagcagtcgttgttacaacaggtggattcggtgcaaataagaaaatgattgcaaaatatcgtcctgaccttaaagattatgtgacaacaaatgcggctggttcaactggtgacggaattactatgatttcagaacttggtggggaattagttgacatggataaaattcaaattcatccaactgtattccaaaaaacaggttatcttgtttcagaatcaattcgtggtgaaggggcgattcttgtaaatcaaaaagggaaacgtttctttaatgaaatggatactcgtgataaagtttctgctgctgaacttaaacaaccaggaaaatattcttatgttatttttggagaaggaactaaagataaagtaaaagcagttgaacagtatatatctaaagatatggtcgttgaagctgacagtatcaagggacttgctgacaagctcgacattaatgaaaaagcactgacttcaacaattgatggttggaacaaagctgtatcaactaaaaaagatgaagactttggtcgtacaacaggaatgactactgaagtatcaggtaagtattatgccattaaagtggctccaggaattcaccatacaatggctggggtaaaaattaatacaaatactcaagtcttgaaaaaagatggtagtccaattcaaggattatatgctgccggagaagttacaggtggtctccatggtggtaaccgcattggtggtaacgctgttgctgatattgttatctttggacgacaagctggaactcaatctgcggcctatgctaaaacaagcaattaa
>L1005|3.0679339451147007
atgataattaaaacaataaatttggaaaactataatgaagttactgaacttattcgtgaatcttttagtcagtcagaacatggttatggtaatgaggctgaacttgttgataaaattcgtaatgaagaaggttatatcaaagatttggaaattgttgcttttgaagatggtaaaatcgttggtcacggtcttttgagtgaggtagagatagtaagtgactcacaaaaattcaaaggtttggtcttagctcctcttgatgttttaactacttaccaaggtaaaggtattggggcagcagtattattggaacttgaaaaaagagcaaaaattttggattatccgtttattagtattttaggtcatgaaacttattatcctaagtttggttatgtaccagcaagtcaatatcaaatcaaagcaccttttgaagttcctgataagaactttatgattaaagaattaactgacggtggcttagaaggaaaatcaggagtaattcactactcagaagcctttaactaa
>L177520|3.067804921384994
atgaacggaattactgcgtggatggagaaatatctcgtccctgttgcggcaaagattgggtctcaaaaacacctagttgcgctgcgtgactcatttatcggtatgttgccagcaacacttgctggtgccttagctgccatgatttcagctatcgtgacaacattcccgtcagctatccaacaaatgatgttgggagcaacagcattctcaaaattagcaccagagaaagtctggacacttgctaatacaccaatcattggtgatttgaacaatatttcagcccttgttaaccaaggaacactgacagttattggtcttatctttgccttttcttggggttacaatttggcccgcgcttacggagtcaatgacctcgctggtggtatcgtatcacttgcaaccttatttgcaggtttgccaaaccaaatgggtaaatttacagcagcccttggtacaggtaaagctggtgtagcagcaactgacaagcttaatggcgttcttggtgatcaaggacttgccgcttggaaaccactctttgcctcagctcacctcgatgctggagcttacttcacagttattattatgggtgcccttgcagttattatttatgcaaaactcatgcttgctgacatcacaattaagatgccagaatcagttccgcctgcagtagcaaaagctttcttagcaatcattcctacaattgcagcactttatatcgttggtctaatctactacattattggtaaattgacaaatgactctgtcattaacctgattacccactatatcgcagagccattccaaatcctgtcacaaaatatcttctcagtactgattgttacactctttgtttcagtcttctggttcttcggtcttcacggaccaaacgttttggcaccagtactcgatggtatctggggacctcttggacttaataaccaagccctctacttccaagttcactcacaaggtatccgtgacttgattgctaaaggtgcggttgacaaagcacatgccattaatggtgactacgttaacctttgggtacgtggttcatgggacgcctttgcatggtttggtggatcaggtggtacaattacacttgttattgcaatcattctcttctctaaacgtaaagactacaagattgttggacgtctcggacttgcacctggtatcttcaacatcaacgaaccagtcctcttcggtctgccagttgtcttgaatgcaatcttctttattccatttgcagtcgctccattgatttctgtaatcattgcctacactgcaacagcccttcacttggttgacccagttgtcaatgctgtgccatgggtaacaccaccaattatgaatgccttcatggcaaccggttttgactggcgggcaattgtccttacaattatcaacttgatcattacctttgttatctgggtaccattcgttatcgcagctaacaagctggaagaaactgaactcgactaa
>L0206|3.0675585192372794
atgggactttttgaccgactcttcggaaagaagaaacaagaggaaactaatcatgatgtgcctgtcagtgaaaatcaatctagtgaaatcactgaaacagtcaagaatgaaaaagaaaatgaaactactaaacggcctgaggtaaatgaagtgccagcaaaagtagaaaaagttactgacgagtctgtcagtaaaatgattgatgttgagccagaaattacggatgaacctgtcagtgaaaatgaacctattatttctgaaaaggttgaagtagaagttactgacgaacaaattgttaaaccagaaaatgatgaaaaattagaaaaaattactgacgaaaaagtaatctctgaaactacagaagtgactgagaaaaaagttactgacgaagatgaggaagaagagattgtcattgatattgatgctctggctaatattttcactcaatcacgtgaagaaactgagaaaaaatatgaacagtcattaactttaactcgtaagactttttctgacggctttaatgaactttttgctaacttccggacagttgatgaagaattctttgaagaacttgaagaaactttaattatgtcagatgtgggtgtggatttggcaatggaagtgactgaagaattgcgcaaggaagcaaaattagttaatgctaaatcaacagatgacttgcgtcaattgattattgaaaaaattgttgataagtttgacggtgaaaaattaccgacaaaattggatatccaatcggatggattaagtgttttcctttttgttggggtaaatggtgttggtaaaacaacgaccattggtaaattagctgctcgttataaaaatgaaggcaaaaaagtactcttagcagctgcggatactttccgggcaggtgctattgaccaattagttgaatggggaaatcgttcaggcgttgaagtagtcacaaaaccagctggttcagatccagcggcagtcgtttttgacgctctcgcaaaagctaaagctgaaaattatgatattttacttgtggatactgcaggacgtttgcaaaataaagataatttgatgaaagagctggaaaaaattggtaaagtgattaaacgagaaattccagatgctccgcatgaaacgattttggcacttgatgcaacaacaggccaaaatgccattcaacaagccaaagaattttcagcagttactccaattacaggaattgctctgactaaacttgacggttcggcaaaaggtgggattgtcttgtcaatcgttcaaagtcttaaaattccagttaaattgattggtttaggtgaaaagcttaatgatttacaagattttgatgaagaatttttcgtcagagggcttttcaaagagcttttataa
>L172471|3.066778308505401
atggatattcaaaatatcaaagaaacaattgcgatgattgaagaacaaaatttcgacattcgcacaataacaatgggaatcagtcttcttgattgtatcgatgctgatattgataaagcagctgaaaaaatctatcaaaaaattgtcaaaaaagcaggaaaacttgttgaagtaggtaacgagattggacatgaactcggtattaaaattgtcaataaacgtgtttctgtaacacccattgcaattatcggagcagcaacagctgctgatgattacacaccacttgctcttgcgatggatcgtgcagcaaaagagattggcatcgactttattggtggctattctgctcttgtgcaaaaaggctatcaaaaaggtgatgaaattttgattaaatcaatgcctaaagcactagcagcaactgagcgcgtatgtgcttcggtaaatgttggttcaactaaaacaggtattaatatgacagcagttcgagatatgggtgaaaccatcaaaatcatgtctaaaggtgataaatggctcaatgccaaacttgttgtctttgctaatgccgttgaagacaatccatttatggcaggagcttttcatggagttggggaagcagatacgattatcaacgtcggagtttcaggacctggtgtagttaaacgtgctcttgaaaaagtccgcggagaatcttttgatattttagccgaaaccattaaaaagacagcttttaaaattacaagaattggtcaacttgttggtcaaatggcttcagaaagacttaatgttgaatttggaatagttgatttatcacttgcacctacaccagcaattggcgattcggttgcacgcgttttagaagaaatgggacttgaaactgttgggactcatggaacaacagccgccctagccatgcttaatgacgctgtgaaaaaaggcggagttatggcagctgaacgtgttggtggactttcaggcgcctttatcccagtttcagaagatgaaggaatgattgccgctgtcaattctggggcattgaatattgaaaaattagaggccatgacttgtgtttgttcagttggcttggatatgattgcaattcctgaagaaacaccggcatctaccattgcagcaatgattgctgacgaagccgccatcggggtcattaatcaaaaaacgacagcagtacggattattccaatgggcaaagaaggcgaacaaattgaatttggtggacttttcggtgtagcaccagttatgagagtaaacaaagcgtcgtcagcagattttattgctcgtggcggtcaaattccagcaccaattcattcatttaaaaactaa
>L90005|3.062379466164078
atgaaagaacaaatttttgatattatcgaaaccgtatcaggcacagacgaattccgtgaagacttagacatggatttatttgaagaaggaattcttgattcaatgagagccatcatgctcattgttgaattagaaggcgcttttgatatcagtcttccaccatcagaaatggaccgtgaagattggaatacagcaaataaaatagcagcacgcgttcaggaaaaaaaggatgaaaattaa
>L16574|3.061174851488256
atgaaaacaattgataaaggaacacttacacgtacaatcttacttgtattagcgttagctaaccaacttttaacagcttcaggacactctgtaattccaatagatgatgccacagtaacaaatatcatctcaactggtttcaccgtagcaactgcactcgcttcatggtggaagaataatgacttcactcatgcagctaaaaaaggaactgaactaactaaaagtttaaaaaatggagatagtgttcaagtagttaaggcatctgattctgaccacgaattcacagaaggaggcgaataa
>L0282|3.0593031366526513
atgcaagacaaaaatgttatcaatgtcaatttagttgaggagatgaagacgtcatttcgtgactatgcaatgtcagttatcgttgcacgggcacttcctgatgtacgtgatggtttaaaacccgttcaccgtcgtattctctacggaatgaatgaacttggaaatactccagataaaccacataaaaaatcggcacgtattgtcggtgaagttatgggtaaatatcacccacacggagacagttcaatctatgaagcaatggtacgtatggctcaatggtggtcttatcgtcatatgcttgctgacggacacggtaactttggttcaatggacggtgacggtgccgcagcgatgcgttataccgaagctcgtttaagtaaaattgccatggaaatgttgcgtgatatcaacaaaaataccgttgatttcatggacaatttcgacggtactgaacgtgaaccgctcgttttacctgctcgttttccaaaccttttagttaatggaaccacagggattgccgttgggatggcaacaaacattccaccacataatctgggtgaaacaatcgatgcagtagatatgctcatggaaaatccagaagcatcagttactgatttaatgtctgtgattcctggacctgacttcccaacaggggctttggttatgggtaaatctggtattcgccgtgcttatgaaactggtaaaggttcaattacattacgtgcaaaaacccacattgaagaaatggctggtgggaaagaacgtattgttgtgactgaactaccatatatggtcaataaagcacggttggttgaacatattgttcgtttaaaccatgaaaaacgaattgaaggattgactgcggttcgtgatgaatccaaccgtgaaggaattcgcgtggttatcgaagttcgtcgtgacttatcagcacacgttatcttaaataatctgttcaaactaacaagtttgcaaacttcatttggtttcaatatgttggctatcgaaaaaggaattcctaaaattctttctttgaaagaaatcttagttgattatattgaacatcaaatagaagttgttgaacgtcgtacagcctttgataaagcacgtgcagaagcacgcgcacatatcttggaaggtttacgtatcgctcttgacaatattgaccgtatcattacaattatccgtgaatcacaaacggatgccattgcacaaaaaacaatgatggatgaattcctcctctctgaaaaacaatcgcaagctattcttgatatgcgtttgcgtcgtttgaccggattggaacgtgataaaattgaggcagaatatcaagatttagtcgctttgattgctgacttagccgatattttggcaaaacctgaacgtgttaagaaaattattcgtgaagaattagaagaagttaaacgtaaatttgctgacaaacgtcgaacagaattgttagttggtgaagttcttactcttgaagatgaagatttgattgaggaagaagatgtattgattactttatcaaataaaggatatatcaaacgtctagctaatgacgaattccgtgcccaaaatcgtggtggacgtggtgttcaaggaatgggaatgtctgatgatgactttgttcaacatttggtatctacatcaacacatgatcatttactcttctttacaaatcttggacgtgtttaccgaatgaaaggatatgaaattcctgaatacggtcggacagcaaaaggattgccaattgtcaatctcctcaagcttgatgacggtgaaaaaattgcaacaatcatcaatgttgaccgtgaccaagcggcgaaatatctcttcttcacaacacgtaacggaattgttaaacgaacttcaaccagtcaatttagcaatattcggacaaatggtttgaaggctttgaaactccgagatggtgacgaactgattaatgtgcttagaacttcgggtgaagatgaggtgattatcggaactcatttgggatactcagttcgctttaaaggtgcagttgttcgtgatatgggacgtgcagcagccggtgttaaaggggttaacctcagagaaggcgactatgttgtcggaacttcacgaattgatgacagtcaagaagtccttgttatctcagaaaatggtcttggtaaacgaactcaggcttcagaatatccaacaaaaggccgtggtggtaaagggatgaaagtcatgaatgtcacagaaagaactggtaaattagctggtttaactgctgtcaatggtgacgaagatttgatggttattacagatacaggggttattatccgtacaaatgtggctaacatttctcaaactggtcgagctgcccaaggggttaaagtaatgcgacttgatgatgaagcacaaattgtaacctttgcacttgtagatccagtcattgaagatgaagaagttgatgcgccagaacttactgatgaaacaatttctactgacaataacgaagaataa
>L101209|3.056278430868628
atggctaaatttggatttttagatgttttggaagaagttttagaaaaaggatttacttatgattttgaaatgaattgggataagcgtaattttgcggtagaagtcagctttttactagaggcagaaaatagttctggagcgcttttgactgatgcagaaggagtagaatcagcagaaaatatcgtctatgaggatgcagttttattttataatcccgctaaatcacgttttgatgaaaatgattatttggcaacaattccttatggtgaaaaaggcttatctcgtgaatttttggcttattttgctcaatttttacaagaaagtgccgatcaaggcttggatgatttaatggactttctagctgatgaagctgccgaagaattttcagtcaattgggataaagaagcttttgaaaatggcattgctgatttatctgaaacagacttttataagtatccaagatattaa
>L63652|3.0498307422584237
atgaaaaaactactcgtcgccaatcgtggagaaatcgccgttcgtgtctttcgtgcctgtaatgaactcggactttctactgtagccgtctatgcaagagaagatgaatattctgttcatcgctttaaagcagatgaatcttatctaatcggtcaaggaaaaaaaccaattgatgcctatttggatattgatgatatcattcgtgttgcccttgaatcaggagcagatgctattcacccaggttatggcctcttatctgaaaatctcgaatttgctaccaaagttcgcgcagcaggtttagtttttgtgggtcctgaacttcatcatttggatattttcggtgataaaattaaagctaaagcagctgccgacgaagcaaaagttccaggaattcccggaacaaatggagcagtagatatcgacggcgctttagaatttgctaaaacttacggttatccagttatgattaaggccgctttaggcggtggtggtcgcggaatgcgagttgcgagtaatgatgctgaaatgcatgatggttatgctagagcaaaatcagaagcaattggagcttttggttctggcgaaatctatgttgaaaaatatattgaaaatccaaaacatattgaagtccaaattcttggagatagtcatggaaatattattcacctccatgagcgtgactgttcagtacaacgacgtaatcaaaaagtcattgaaattgcgccagccgtgggactttcactggacttccgtaacgaaatatgtgaagcagcagtcaaactttgtaaaaatgttggctatgttaatgctggtacagttgagtttcttgttaaagatgataaattttatttcattgaagtaaatccacgtgttcaagttgaacatacaattacggaacttatcacaggtgtagatattgtccaagctcaaattttgattgctcaaggtaaagacttacatagagaaattggacttccagcacagtctgaaattccacttttgggttcagcaattcaatgtcgaatcacaacagaagatccacaaaatggattcttgccagacacaggtaaaattgatacttaccgttcaccaggtggttttggtgtacgtttagatgtcggaaatgcctatgctggatatgaagtaactccatattttgattcacttttagtaaaagtttgtacttttgccaatgaatttagtgacaccgtaagaaaaatggaccgcgttctccatgaattccgtattcgtggtgtcaaaacaaatattcctttcttgattaatgttattgctaatgaaaacttcacaagtggtcaagcaacaacaacctttattgataatacaccaagtctgttcaacttcccacacttacgtgaccgtggaacaaagacgctgcattatttatcaatgattacagtcaatggcttcccagggattgaaaatactgaaaaacgtcattttgaagaaccacgtcaaccccttcttaatcttgaaaagaaaaagacagccaaaaatatcttagatgaacaaggggctgatgctgttgttgattatgttaaaaatacaaaagaagtattattaacagatacaactttacgtgatgctcaccaatccttgcttgctactcgcttacgtttacaagatatgaaaggaattgcccaagcgattgaccaagggctaccagaacttttctcagctgagatgtggggtggtgcaacctttgatgtggcttatcgtttcttgaatgaatcaccatggtatcgtctgcgtaaactacgtaaactcatgccaaataccatgttccaaatgctcttccgtggttcaaatgcagttggttaccaaaactatccagataatgtgattgaagaatttatccgagtagcggcgcatgaaggtatcgatgttttccgtatctttgatagtcttaactggttaccccaaatggaaaaatccattcaagccgttcgcgataatggaaaaattgcagaagcaacaatttgttatacgggagatatcctagacccaagccgaccaaaatataatattcaatactataaagacttagcaaaagaattagaagcaacaggtgctcatatcttggcagttaaagatatggcaggtttattgaaacctcaagctgcttatcgtttgatttcagaattaaaagataccgttgatttgccaattcatttgcatacacacgatacttcaggaaatggaattattacatattctggtgcaactcaagcaggtgtagacattattgacgtagcaacagcgagtcttgctggcggaacatctcaaccatcaatgcaatctatttactatgcacttgaacatggtcctcgccatgcttcaattaatgtaaaaaatgctgaacaaattgaccattattgggaagatgttcgtaaatattatgcaccatttgaagcgggtattacaagtcctcagacagaagtttacatgcatgaaatgcctggtggtcaatacactaacctaaaatctcaggcagcagcagttggtcttggacatcgttttgatgaaatcaaacaaatgtatcgtaaagttaacatgatgtttggagatattattaaagtaactccttcttcaaaagtagttggagatatggctctctttatgattcaaaatgatttaacagaagaagatgtttatgcgcgtggtaacgaacttaatttcccagaatctgtagtatcattcttccgtggagatttaggacaaccagtgggtggcttcccagaagaattacaaaaaattatcgtgaaagataaagccgtaattactgaccgtccaggcttacacgcagaaaaagttgattttgaaactgttaaagcagacctagaacaaaaaattggctatgaaccaggagatcacgaagttatctcatatatcatgtatccacaagttttccttgattatcaaaaaatgcaaagagaatttggagcagttacactacttgacactcctactttcttacatggaatgcgtctcaatgaaaaaattgaagtacaaattgaaaaaggtaaaacactcagcattcgtttagatgaaataggagaacctgacctagctggaaatcgtgttctcttctttaacctaaatggtcaacgtcgagaagtcgtaattaatgaccaatctgtacaaactcaagttgtggctaaacgcaaagccgaaacaggaaatccaaaccaaattggagctactatgccaggttctgttcttgaaattttagttaaagctggtgacaaagttcaaaaaggtcaagccttgatggttactgaagccatgaaaatggaaacaactattgaagcaccatttgatggcgagattgttgaccttcatgtggttaaaggtgaggcaattcaaactcaagacttgttaatcgaaattaattaa
>L158343|3.0440934795362207
atgaaaaaattagcattgggaatggtcggtttggccgcagtagcaacattagcagcttgtggaaatggaaaatcggctactaatcaagtggataaagtaaaaaaagctggcgtattgaaagttgctttatctccagattatccaccctttgaattccaaattattaaagatggtaagaatacagtcgtgggttctgatgttgatttggccaatgctattggtaaaaaactaggggttaaagtgaaaattgaaagcatggactttaacaatgttttagctagtttaaatacaggaaaagcagatattgcgatttcgggcatttcaaaagaacctagtcgtgaaaaatctgtcaatttctcagatgtatattatacagcaagtaattatttagttgtaaaaaaatctgatttaagtaaatatcgttcagtagatgatttcaaaggtaaaaaagtagcggcacaaaaagggtcaactcaagaaggaattgtaaccagtcaattcaaaggagcaacagagattgccttgccacaaattggcgatgaaatcaatgaagtcaaaggaggacaagtacaaggagccgtgattgaaaaccttattgctaagagttatgtcgcagctaattcagatttagcgattgctaatgtggatgtaaaaacgccaaaagatagttatggttcagcggttgcacttcctaaaggttcagatgaattaacaaaggttgtcaattctgtcattaaagaagaattgaagaacggacaaattaataaagatattcaaaagaactacacgctttctgaaaataataaatag
>L16514|3.037991939752107
atgaatataaatgattttgattttgatttgccagaagaattgattgcccaaacgcctttggaaaaacgttctgaatcacgtttgttgattcttgatcctaaaactgaagagcttgaagatagacatttctataatattattgatgaacttgaagctggcgatgctcttgtcctaaataacacaagggtactcccagcccgtctccacggtgaacgcgctgaaacaggtggacatattgaactcctcttgcttaaagatatggggcaaaatcgttgggaaacattggcaaaaccagctcgaaaaatgaaagttggtgaagaagtcgttttcggtgatggtcgtttgaaagctgtcgttgtagaagttcttgatcatggtggacgaattgttgaattcaaatatgatggaattttccttgaaatcttggaaagcttaggcgaaatgccacttcctccttatatccacgaacaactccaagatcaagaacgttatcaaacagtttttgcaaaagagaatggttctgctgctgctccaactgctggcctacattatacacctgaattgttagaaaaaattgctgacaaaggagtcaaaattgttgaattaacacttcatgttggtttgggaacatttcgtcctgttagtgtggacaatgttgatgagcatcaaatgcacagcgaattttatcgtctaactgaagaggcggctgctcaattgagagctgttaaggctagtggacacaaaattgttgcttctggaacaacatcaatccgtactttggaaaccatcggtagtaaatttgatggggatatccaagccgattctggctggactgacattttcattaaacctggctatgaatggaaagttgttgatgcttttaacaccaatttccatttaccaaaatcaactttggtcatgttagtcgctgcttttgctggccgtgattttgttcttgacgcttaccaacatgcgattgatgaaaaatatcgtttcttcagttttggggatgcaatgttcgttcgtcccaaaaaataa
>L115113|3.036593750580209
atgagcgagattataaatcatattaccgcttttcaaccagtctatcgtgtgcttaaccgtgaagaaaatttagatttctaccgtgaagtgcttggatttaaggtcttggtagaagaaggcgcaatggtatggcttggtgggcatgaagcgaaaaaagatcggtttcaattagaagaatcaccaggttttcgtcctgttgaaggattgaaaaaacacgggcaaacggtgatcaaagctaattcatctgagattgagcaattaattgttcgtaacttggacaagatttctaaggtctataaaggaaaaaacggctttgctttttcagcactttcgcctgaagcagaactttttttggtaacatcagatttactgacagatttatcatcactgacagaaattgataaatcagaaattgaacttgaggaagataaaacttttaaaggtttgtcagattttgaaattatagcaatggatttgaatgttgctgaccaatcaattattgaattttatgaatcagtttttggtcttaaagcaatcaataaccaaattgaatttccttttgtaactttgacttttagtgttgaagaaagcgaagatttagctgcaggaaccgatgaagtacttgaccttgagtttttagtgttcatgattgataaagattttgatttgaaagattttgctcatcaattttctgatgtggacggaacatatttggatggctcagctaaaactttttcattagaagttcctgaccatgtagaactttggtttgtaaaataa
>L174389|3.0353311256317324
atggataatccaattttagatgatttgatgaccaatgataaagtcattaaagaggcagagcaattagatgaacaacaaaagtcagaaattgtaaaaatgcacgaaaaagcctctttagcagcagtagaagttctttctacggaagaattagaaaaagcaaaagaattatcaaaacagttggatgaatcaagtgctcaatctgtcattaactatggagcaagcgcccaagataagatttcggctttttctcaaagtgtcttaaataaagttcaggcacaagatttgggtgaagttggttcttcactgacagatttgatgtttaacttacaacaagccaatccaaacgaattggtggctgaaaataaagggatttttaccaaaatgtttggtaaagttaaacgttcaatttttgaagtgacgcaaaaataccaaaaaattggagcaggtattgataaaatttctgcaaaattgaacaatgagcaacaaggacttttgcaagataatgaaatgctcgataaactttacgatgaaaacttgaattatttcaaggctttgaatgtttatattgcaggtgctgaattaaaagtccaagaattagatacagaaattattccgcaagctcgaaaagaagctcaagattctactgacaatgccttgattgttcaaaaagtgaatgatttagaatcatataaaaatcgcttagaaaaacgagctcatgacttgcgtcttgctcgtcagttgacaattcaacaagccccacaaattcgtctcattcaaaataccaatcaagaattagctgagaaaatccaaacttcaattaacactgccattccactatggaaaaatcaggttgcgattgctttgaccctcttaaaacaaaaagatgctttgacaagtcaacgtattgtttcagaaacgaccaatgatttgttgcgtaaaaattcagaaatgcttaaagcatcaacaattgaggctgcaactgaaaatgaacgtggtttagtagatattgaaacattaaaattaactcaacaaaacttagttgatactattcaagaaaccatgagaattcaggccgaaggacgtcaaaaacgtcaacaaggtgaagttgaactttctaaaatggaagaagaaattaaagaaaaattgttacaattatcaaataataaacaattaaattaa
>L193421|3.0260025901066574
atggcgaaatcaaaaaaagaaattgaaaaaataattttagaacaaactaattttgttccacgtaatgaaaaaggacaagaaatttatatttcactgaaatctaaaaaaaatggcaaaaaaaatatgaaacataatgaaaaatttgctaaaagtgcagaatttgataaattagtaaaactttttggagaaaataaagtgaaactcattcatgcaagtgctcaacgtagaatagagattttgcgttaa
>L135991|3.0193899517368954
atgaaaacaataggttttattggagttggaaaaatggcaacagctattatttctggacttgacaaaaataaattcaaaatcatcatttccggacacaatttaacaaaaactcaaaaacaagcggaaacccttaatgttacggctacaagtaatcatgaagaactcgttcaagaatctgattttatcattctatcagttaaacctcaagtacttccctctgttttaagtaaattaatcaatcatttaactaaagacaaaacattaatttcaattgcagcgggactcactttatctgacttgaaacatctggctgattcagaaaatcaaccaatcatccgagtgatgccaaatatcaatgcacaaatcggtcagtcaacatcggccattgtcaaaaatgaatttgttgatgattctgcttatgctacagttcaagaaatttttaaatcaactggttctgtccatgaaattgctgaaaaagatttttcaacatttgcagcaattgccggttcaagccctgcttttatttatatgttcattgatgccatggcacgtgccggtgtattgcatggtattcctaaagatcaagccacagcaattgttgccgaaacggttcgtgcttcagctgaaatgattctccaaagtggtgaaaatccttggtcattagtcgataaagtctcaagtcctggtggaactactgtcgctggtgtggtaagtttagaacaaaaccattttatcggaacagttattgatgctattagcgctactatcgaaaaagaaaaaaatctttaa
>L0016|3.01467979127216
atgaatccacaaaaaattgcagttttaggaccaggttcgtggggaactgcactttcacaagttcttaatgataatggtcatgaagttcgtatctggggaaataacccagaacagatggctgaaattaatgaaaagcatacaaatacacgctattttaaagatgttgttttggatgaaaaaataaaagcatttgatcgtttagatttagctttagaagacgttgatgctattttatttgttgtaccaactaaagtgacacgtttggtcgcaaaacaagtagccgaagtccttaaacacaaagtacacattcttcacgcttctaaagggcttgaacaagggacacatgagcgaatttctactattcttgaagaagaaatccccgctcaattgcgaggagaaatcgtggtagtttctggcccttctcatgctgaagaaacaattgttcgtgatattactttaatttctgcagcttctaaagaccatgatgaagcgaaatacgctcaagcaatctttagcaacgactacttccgtctgtatactaatactgatgttattggtgttgaaacagctggcgcccttaaaaatattattgctgtaggtgcgggtgctctgcacggtcttggttttggtgataatgctaaagcagcaattattacacgtggccttgccgaaattactcgtttaggtgtggctatgggagctgaacctttaacttatagcggtttgtctggtgttggtgacttaattgtaacaggtacttcaattcactcacgaaactggcgcgcgggtgatgctcttggtcgcggcgaaaagctagctgatattgaaaaaaatatgggaatggttattgaaggtgtttcaaccactaaagctgcttttgagctcgctcaacagctaggtatcgatatgccaattaccgagacaatctacaaagttctctatgaaaatctagatgcaaaaactggaattcttgatatcatgcgccgcgaaactcgtgccgaaaatgaattcattaataataaataa
>L160092|3.014442100380318
atgtctcaaaaaaatgaacaaagccaggagcaaagtaactcaaaatctgctgttttaggattacaacatctgctggccatgtattcaggttcaattcttgttccaatcatgattgctggagctttaaattactcagctactcagttaacctatttaatttcggcagatattttcatgtgtggtttagccactttcttgcaactccaactacgtaagcactttgggattggcttaccagttgtccttggtgttgcttttcaatctgttgctccattaattattattggtcaaagacatggctctggagcaatgtttggttcattaatggttgcaggggttttcgttattttggtttcaggaattttctctaaaatccgaaaactatttccaccaatcgttactggttcagtaattacaacaattggtttaagccttattcctgttgctattggcaatatgggtaataatgttgataaaccaacaatccaaagtttaattttagctgtttccactatagtgattattcttttaattaatatctttactactggatttattcgttctattgctattttaattggacttattgctggaacaattttggctgctagcatgggcttagttgatttttcagttgtttctcaagcaccatgggcacacttgccacaacctttttatttctcagcacctaaattttatttggctgattcattaatgatgattattattgctatcgtgtcattggttgaatcaacaggagtttatttagctcttgctgatattactggtgaaaatcttgatgaaaaacgtttgcgtaatggttatcgtgcggaaggatttgctgtatttcttggtggtgttttcaacactttcccttacactggtttttcacaaaacgttggtttagtgcaattatcaggaattaaaacacgtaaacctatttatttcacagctggatttttaattgtattaggacttattccaaaatttgccgctgttgcacaacttattccaactccagtattgggtggagcgatgttgattatgtttggtatggttgccacacaaggaattagaatgctggcaaaagttgaatttgaaggaaatcaaaatcttctgattgctgcagttgctattgcgatgggtgttggttttaactcaacaaacttatttacagcacttccaagctttattcaaccttttgtttctaatgggattgtgatgagtactgtttcagcaattatcctgaatttagtatttaatcatggaaaaaaagatgaattagttactgacgaaacaaaataa
>L84260|3.008239919805837
atgaataaaaaaaacctaaaaatccctgaaaatgtccatgttcatgaaaatttcagaacatggaaatcaggaaaacaatggctttacgcctcgtcagttttagccttgattgtagctggaggagcgattgctgcaccaagcgtaaaagctgaccaagttttaccaggccaacaaactggagctgataacactgcaacaggggctcttggctcaaatgcaggatcttctggcgcaggaagcaataatgtaagccttgctaactctgctaacaacgtaaattatagctcagctcagtctgcagcacaatcttcagttgtggtctctagttcagctcagtcttcagctgtagcttctagttctaatcctttatctgcgaatccaagttcttacactgatggttcagtagtaaattccaactcttctcaactcaaaacagatagtggtgtagctgaaaattctgttgcaacaaacacaaacgggtcttatgccgttcaagatttaaattcttctggtgttgctggtactgcaacaggctctagtgctcaagcaagtttggcaacacctggttcatctgatgccatcttgaaaacatcagataccaacttgaactcaaatggagctgtaacagcaggttctggtgcctcatcatcagtaagctttgacattaaagatactcaacaagttcctggtgcattaaatattgtaaatggtgcaacaggttcatatacttggacggtttcagcaccatcagatttaacgaatgcagggctttctgttgctaatgtaaacgttgcttatgatgcttcaaaaggtgatggtgcgctcaatgtcaatggtaatgaagcttactatcaaacagctggtggtgattatgtcattgggactgaaaatgtacctggctatcctacaggttctagtgctgcatctatgttcacgccaacagaatcagctgcctctattatggcctcagcttcttcagtagctgcttcatactctgatgctaatatagcattggctagccagtatgccgatgctcaatcactttataattcttattacgctgccaatggttttgatggtaccgcagcttcttacgccaataatttagtagcaattcaagcatcaattgcgagcaacaataatgcaattgctgctttagatatcggttcaacacctggttatctgcgctcaagcgttgcatcacaagcagtggttaatatcacttatacgacagactctaatgttgcatcacaacttaatacagccttcactgcagcttggggaacagttgttgctggtccaattccaggaattactcaggggatttctaatgtcattcaagagattgccaataaccttggaaatgccttgaacggaaacatcgtgtcatcattgattacaactattgcaaacggtgttttgcaaactgttacggcggtaacaaatggtttaatccctactgatgtcatccaaaactttatcacaaatactgtaaactcagcttttggtagtacaaatatttcattaaatggtttgttatctggcggaacgtcagtgattacaaatgctttgaattcaatctttggtgctcaacttcctattattaaccaatcaattggtcaattggtaggagtgaacgtttcaggaattacacaaggtattcaaactggtatgggacaagtttctagcttgattaacacactcgcaactgctctcaatggctatgcagcaaatgttcaagcttcacaagaccaaatgactgctcttgctaaagaagtacctaaagtaataaatgctaatggtacatttaatgaatctttcctcgcaaatgtaacccaaaatgcagatggtacttatactgtttcggatacgggttctcacagccctttgactgctttgaccaataaagtggcacttgttgtcaatggctatattcaagccacttcagtagggttgaaaactattgtaacgattcctcaaaacctgattgatgcgattgctggattgtcaaactttaaccttggacttaacacgggttcattcttagatggtgtcttcaatactgtaattaatggagtagttaacggcgtaggttcttttgcttcatcagctatgcaaggcttaaactctgttacagctggcgcttctgaccttgtcaataatacatctaactgggtcactcaatcaacatctaatattgtttcacaagtagtaaatagtattgcaaacgcttcggcaacgggggttgcaacggttactgtaggattcacagcagcagacccatcttcacaaatcgcaacaaatcttgcaacggctaaccattattaccaaggacaatctgctgcaacaactcaacgtcaacttgataacgttttcgttcctgaaacatttaaagtgacaccaactgcgcttgcaggtcaaacaaatacgacaacagactatacttcagttgtttaccaatacaacacaaatacaatcaaaggaagcattgttccagttgattcaacaggaaaagcaattgctaatgcaaaagcaactgcctatgaaaaatacagcgatgaaacagttaacgctccaacagcaccagcaggttatgttcttaacgatgtaaataacaaagcagtatctgttgccgatgcaaacggtgtgattaacttcgtttatgatgctattcaaccaacattgacaacaaaagattctacgattgacgaaggttcaacgtggactgcagcagataacttcacaggtggaacaagttctactggaactgtattgacaattaatgatgtgactgttactggtactgttgatacttcaacaccaggtgtatctagcgtaacatacacttatactgacccaacaacgggtgcaagtatttctagcgtggctaatattactgttaatgattcaagtaatacaactaacccaaccgacggcacaggtggcggaaatacaactaacccaaccgatggcaacaccattgtgcttccaggacaagatggaaagttaggaacagcagatgatgttactgtaactggagatcaaccattgtcaccaggttcagacggaagtgttacacttccaagtgatggtggaaaagttgaccgtcctgatggctcatacaatgtccctggaggaacagtagtagacccagatggaaccattcatctcccaggaggtactgttatcaaccctggaggttctgttactgttccaggaccagatggtaaaacaggaacagatgatgatacaactctcaaccctaatagtccagttgtcccaggagacaacggaagtgttacattacctggaggaggaacagcttcaacaccaaatggtaatataacccttcctggaggaacggtagtagacccagacggaaccatccatctcccaggcggcgatatcgttaatccagatggtacgattacattaccaggtcaagacggtaaaactggcacaggtgacgacggtaaaatcaaaccaaacggcccaattattccaggagataatggaagtgtcaccctcccaggcggaggtacagttacaacaccaggaggaacaattaatgttccaggtggaagtgtcgtagacccagatggcacagttcatctcccaggcggcgatatcgttaatccagatggtacgattacattaccaggacaagatggtaagacaggtacaggcgatgacggtaaggttaaaccaaatggtccatctatttcaaatccagatggaagtattactctcccaggtggtggtacagttacaacaccaggaggaacgattaatgttccaggcggaagtgtcgtagatcctgacggtacagttcatctcccaggcggtggcgtcgttaacccagatggcacgattacattaccaggccaagacggtaaaactggtacaggggatgatgttaatatcaaaccaaatggtccatctgtttcaaacccagacggaagtattacacttccaggtggaggtacagttacaaaccctggtgggacttataatgttccaggaggaacagtagtagacccagatggtacaattcatcttccaaatggcgaagtaattaatccagatggtacggtttcaggcaagaattcaaatacaccgacgccaaataattctggaagtacatctggatcaacagccaaaacactttcaagtaatagtggctttagtacacttaattcaaataatacaacattacctaaaacaggtgatgacagtatgaatagtgctgaagcaattgcacttggaatcagtgcattacttggagttatgactcttactgaagtgaaacgccgcaaagaaaattaa
>L68759|3.0049308565131247
atgaaaaatatctctactgcatcagcacattgggaggacactttagaaaatggttttggcacaatttctgctgaaagttctcaaatttttacagaaactccctataatttcaaagcacgttcagaaagtcaagctcatattaccacaccagaagaacttttgggagctgctcatgcagcctgttttagtatggcattctcaatggttttaggacaaaaaggcttagtagcaacttctattgacacaacggcagatgttacttttgaagcaacagcagatggtccagcgattacaaaaattaaattgactaatcgttcagtggtaccaggactttctgaagctgattttcaagaaattgccaaagtagtaaaggaaagctgtccagtatctaaggctctgtcaggagttgatattgaacttgaagcgactttaggctag
>L0028|3.004773075537027
atgtctatagttgtagaaaatagtactgtattatcagcattaacagaaaaatttgcagaagtttttggagatacaaaagaagttgaatacttttttagcccaggacgaattaatttgattggtgaacataccgattacaatgggggatatgttttcccagcatcaattacaattggaacaacaggactagctcgtctgagagaagataaaaaagtcaaactttactcagaaaattttcctaaattaggcgtcattgaatttgatttagatgaagttgaaaagaaagatggtgagctttggtctaattatgttaaaggaatgattgtcatgcttaaaggagcaggatatgaaattgacaaaggttttgaattgttgataaaaggagaaattcctacagcatctggcctttcatcatcagcatcacttgagcttttagtcggcgttgttttggatgatttatttaacttaaatgttccacgtcttgaattggttcaattaggacaaaaaacagaaaatgattatattggtgttaattctggaattttagaccaattcgctattggttttggtgaagtcaaaaaagcaatcctattggactgtaacactctaaaatatgagatggttcctgttgaacttcgtgattatgatattgttatcatgaatactaacaaaccgcgggctttgacagaatcaaaatacaacgaacgttttgctgaaacacgtgaggcgctcaaaagaatgcaaacgagattggacattcaatcacttggagaattatcaaatgaagaatttgatgccaatactgatttgattggggatgaaacattaattaaacgtgcacgtcatgccgtttatgaaaataatcgaactaaaattgctcaaaaagcatttgttgcaggtaatttgacaaaatttggagaacttcttaatgcttcacatgcttctttgaaagatgattatgaagtcacaggacttgaacttgataccttagcagagactgctcaaaaacaagccggtgtcttgggggccagaatgactggagccggatttggcggttgtgcaatcgctcttgttgctcatgacaatgtttcagcctttgaaaaagccgtcggccaagtttacgaagaagttgtcggttatccagcaagcttttacgtcgctcaaattggttctggttcaacaaagttggatgttgaataa
>L29171|2.9996338124509743
atgggatttaaaattattggtgaccgtgacaaagacggaaattttattgcctcagccgattattggaccgatgaacggattgatgacttgttaaagaaatacaatcctcatggtaaattggctttatcaaaggctaatccaaagaaaaacgatgaaaaaaagactgattaa
>L132712|2.993914044287849
atggctatttttactggtgaaacggtcgaagatgcaatcgaacgtggcttaaatcgcttaaatgttaagcgtgaaaatgttcatattcatattgaacaaaaagaaaaaaagggtttcttaggatttggaaagaaacgggctcgggttaatattgagccaatccatgaagaaacagtgcgtaaagctgaccatttagcagaacgtggtgtggatgatacaattaatcttggtgtgcctaagtcacaatctgctatggaagcaacacttgaattaagccaagtggttaaagctgtccgtgcggctgagagagaacaaaatggtgaaatcactgaagaagagcgtaatgcgattattgaagtggctaaaaagacggttgttcaaaatcgtcaaggaacagcagacctctctgatgtggtttctgctgttaaagaagaagttgaagcgaagaaagaagtttcaaacgaagatgaaaaaattgcttcaaaaatttcaagctatttaacaactatcacacaagaaatgggaattgcaacgcgtgtttcagtttcttgtgacggaaatttaacagttttcaatttgacttctaatcatgatgctttgcttattggcaaacatggtaaaattttacaaagtttgcaaattttagcaaaagcttacgctaatagtattttgaatacaagaatgaatattgctgttaatgtgggtgattatcatgaaaaacgcaaagcttatatcgtaagccttgctcatcgtgcagcggaacgtgcgcgtggcggtgaaactgtttatattaatgatttacagtctaatgaacgtaaaattgttcacactattattggtcaggaaaatggtgtatcaagtcattcagaaggacaggaatataatcgctatattgttgtggctaaagagatttag
>L143791|2.9875781298531296
atgaaaaagattcaaattgcaattgacggtccagcgtcaagtggaaaatcaacagttgctaaaattattgcacgaaatcttgacttaatttatttggacacgggcgctatgtatcgtgtagctacttttgttgccttgcaaaaggaaacagatgatgcaaaagaaatcattgaatttattgaaaaaaatccaatttcttttatgaatggtcaaaaaggtcaagaagttttaatgggctcagagaatgttacagaagtgattagaacaaatgaagttacaaatactgtttctaaaatctcagctatgaccgaaattcgtgaattcatggttgcagaacaacaaagaattgctaaaaatggtggaattatcatggatggacgtgatattggaacagttgttttaccgaaggcagatttgaaaattttccttgtcgcttcagttgatgaacgagctgaaagacgttataaagaaaatttgtctaaaggaattccaaccgatcttgagcgtttgaaaattgaaatttcggaaagagaccgcaaagatagcacacgagcaatttctcctttgaaacaagcagaagatgcgatattacttgatagtactggaaaaacaattaatgaaattgttcaatttattgaagacaaagctaaagaactcatgtaa
>L324|2.982861170124811
atgaaaattgaaaatcgccgtaaaggctcatgtacaacagttcttgtgggaagaaaagcatcaattgatggttcaaccatgattgctcgtaatgatgatggacacgaagctttggatccacaacgctttattgtgattcaacctgaagaacaacctcgtcattataaagctgttttatctgatttagaattagatttacctgaaaatccattacgttatacttcaacgccaaatgcagttttaaaagaagggatttggccagcggctgggattaatagtgctaatgttgcgatgtctgcaacagaaacaattactactaatccaagaatcttgggtcttgacccttatgtggaaaatgggatgggtgaagaagaccttgtaacacttgttttgccatacattaaaagtgctcgcgagggggttgagcgtttgggacaattacttaagacttatggaacttatgagccaaacgggattgcttttgctgacaaagaagaagtttggtggttagaaacaatcggtggtcatcattgggcagcagttcgtattcctgatgattcttatgttgtagcgccaaatcgaatgaatattgatgaattcaaatttgataatgatgattatatgtgttcaagtgatttgaaacaattaattgacgcaaatcatttaaatcctgattttgaaggttatgaaagtcattataatttgcgtcatatctttggttcatcttcaatcaaagattctgtttataataatccacgaacttggtatggtcaaaacttcttggggaatccatctgaagatccacaaaatcaagaacttccattcatttgtgaagctagtcgaaaaattactgttgaagatgttaaatttgttttatcaagtcattttgaaaatacaaaatatgatccttacggcagcacaaatagtccagaagaaagaaaacttttccgtccaattggaataaatcgtaatcatagtgttcatattttgcaagttagaaataatgttcctgatgaattagcaggagttcaatggcttgcttttggagcaaacactttcaatcatgttgtaccattctacactgcaattaatgatacgccagcttcttatcgtgatgctaagggagaatatgatccaacaaatatgtactggttgagcgcaacaacagctgttcttggtgattctaattatgatttatttgttgatttacgaaatacttttgaattaaataccatggcaaaattccatgaaattcaaaatgagacagataagaattttgaaacagctgaagataaaattgcttatttgactcaagcaaatgaaaaattagcagaggcggcgtttaaagcacaaacggaacttttgggacgtatggtcgttcttggttcagctaatatgaaattgcgttttgattttaatgactaa
>L0221|2.9779039393794062
atgctttgtcaaaattgtaatattaatgaagcgacgattcacctttacacaagtgtaaatggtcagaaaaaacaaattgatttgtgccaaaactgttatcaaattatgaaatctggcggtcaagaagctttatttggcgcaggaaatgcctcaaatggaaattctgatgaaccatttaatccatttaatgatatctttagtgctttgcacggtcaagattttaatggagcagcaagcactcaaactccaccaacacaaacaggtggacgtggtccgcgaggtccacaaaatcctcgggcaaaacaacctaaaggaatgttagaagaatttggaattaacatcacagagtcagctcgtcgtggcgaaattgacccagtgattgggcgtgatgaagaaattaaacgtgtcattgagattttaaatcgtaggactaagaataatcctgtattaattggtgaacctggtgttggtaaaacagcagttgttgaaggtttagcgcaaaaaattgtggacggagatgtgccgcaaaaactacaaaataaagaagtgattcgtcttgatgttgtttctcttgttcaaggaacaggaattcgtggacaatttgaagaacggatgcaaaaattaatggatgaaatcagaaaacgtaatgatgtgattatgtttattgatgaaattcatgaaattgttggtgctggttctgccggtgatggcaatatggatgcaggaaatatcctaaaacctgcgcttgcgcgtggtgagcttcaattggtcggagcaacaacgctcaatgaatatcgcatcattgaaaaagatgctgcgcttgaacgccggatgcaaccagttaaagtcgatgaaccatcagttgatgaaacaattactattttgcgaggcattcaagcacgttatgaagattatcatcatgtgaaatacactgatgaggctattgaagcagccgctcatttgtcaaatcgttacattcaagaccgtttcttaccagataaagccattgaccttttggatgagtctggttctaagaaaaatctaaccttgaaatttgttgatcctgaagatattaatcgtcggattgcggatgcagaaacgaagaaaaatgaagcaacacaggctgaagattttgaaaaagccgctcatttccgtgaccaaatcactaaacttcgtgaattacaaaatcatgaagtttcagatgatgaaattcctgtcatcactgaaaaagatattgaacaaattgttgagcaaaaaacacatattccagttggtgatttgaaagaaaaagaacaaacccaattgattaatttggctgatgatttgaaagcacatgtgattggtcaggatgaagcagtggataagattgctaaagctatccgtcgttctcgtgtgggacttggtaaacctaatcgtccaattggttctttccttttcgttggtccaacaggtgttggtaaaacagaacttgctaaacaattggctaaagaattatttggctcaagtgaaagtatgattcgttttgacatgtcggaatacatggaaaaacattcggtggccaaattgattggagcccctccaggatatgtgggttatgaagaagctggtcaattgactgaacgtgttcgtcgtaatccctacagtttgattttattagatgaaatcgaaaaagcacatccagatgtgatgcacatgttcttgcaaattcttgaagatggacgtctgacagacgcacaaggacggacagtatcctttaaagatagtttgattattatgacttctaatgccggaactggtaaagttgaagcctctgtcggatttggtgctgctcgtgagggacgaactaaatcagtgcttggtcagcttggcgatttctttagccctgaattcatgaaccgttttgacggaataattgaattctctgctttgagcaaagaaaatctccttaaaattgttgatttgatgcttgatgaagtcaacgaacaaattggacgtaatgatattcatcttagtgtcactcaagcagcaaaagaaaaattagttgatttaggttacaatccagcaatgggtgctagaccacttcgtagaacaattcaagaaaatatcgaagattcaattgctgacttctatattgaacaccctgaatacaaagaattggttgctgatttgattgatgataaaattgttatctctaatcaagctcaagaaacagcagaaacgactgatgaagaagttcctgctgaataa
>L8105|2.9735626326647298
atgggagcttcacttaatgaaataaaaactaagattgcctcaacgaagaaaacaagtcaaataactggagccatgcaaatggtttccgctgcgaaacttcaaaaagctgaatctcatgccaaagcatttcaaatttatgctgaaaaagttcgtaaaattacaactgatttagtttcctcagacaaagagccagcaaagaatccaatgatgataaaaagagaagtcaaaaaaactggctatctggtaattacttcggatcgtggacttgtcggtggctataattcaaatattttgaaatctgtcatgaatactatccgtaaacgtcatgctaatgaaagtgaatatactattcttgcacttggcggtactggagcagatttcttcaaagcacgtaatgttaaagtttcttatgtccttcgtggtctttcagaccaaccaacttttgaagaagttagagcgattgttacagaagcggtaactgaatatcaagcagaagaattcgatgaactctatgtttgctataatcaccatgtgaactcattggtaagtgatgcacgtatggaaaaaatgttgcctatttcttttgaagaatcaggtcaacaaaaaccatctcttgaaacatttgaattagaaccagatcgtgaaacaatcttaaaccaattgttgccacaatacgctgaaagtatgatttatggttcaatcgttgatgctaagacagcagaacatgctgcaggtatgacagcaatgcgtactgcaactgataatgctcactctgttatcaatgatttgactattcaatacaaccgtgctcgtcaagcatcgattacgcaagaaattacggaaatcgttgcaggagcctcagcgctttaa
>L112952|2.9713889807137424
atggaaaaaatattagaaaaagccccaaaaataaaaatcattttttttgatattgatgatactttgagggtcaaagattcagctttcatgcctgaatcaattactgaagttttttataaacttcgtgaaaaaggaattatgacaggaattgcaacgggaagaaatcttttcggagttgttccagaagttagggcattaaaaccagatttctatgtagcaatcaatggtgcctatgttgaaaatgcacaaacaggagaagtattatataaaaatactttttctaaggagttaattgaagaaattatcacttggctgaaaaatgaacaaagtggatattcttttgtagctgcggatagtttgaaaatttcaaaatgggataaaattgctagtgatgcaattggtccagtttattctgaattggaagaaaatcccaattattataaaacaaatgaaatttatcaaatgttgacaatttctgaccatgatgaccaattagaattaccagaaattttatccgataaaattcgtttggttcgttggcatccaaacagttcagatattgttccaatggaaggttctaaagcaatcggctgtcaaaaagttttacaagaacttggtctgaaagctgagaacatgatgaactttggtgatggacttaatgaccgtgaactctttgattttgccggtctgtcagtagctatgaagatttcacatcctgaaattttagaaaaagcagattacattactgattctgttgaaaatgatggaattctaaaagccttacaagccttaaaaattattgattaa
>L65029|2.9660581071693315
atggctgaagtagaatcttttcaattagaccacacaaaagtacttgccccttatgtccgcttaatcggtagcgaaactgggcctaaaggcgatgttatcactaattttgacgttcgttttgttcaacctaatgcgaatgccattggaatggccgctttacacactattgagcatagcatggctagtttaattcgcgatagaattgatggcatgattgacttttcaccttttggatgtcaaactggtttccacatgattatgtggggtgaacatagttcagaagaaattgctaaagtaattaaatcttctctagaagagcttgcaagtgacgaatttggttgggataatgtccctggtgttgctgaaaaagaatgcggaaattaccgtaatcactcacttttcggtgctaaagaatggtctaagaaaattctttctgaaggaatttctactgacccttacgaacgtaaagtaatttaa
>L0342|2.963294689367029
atgaaacttcaaaaaccaaaaggaacagcagatttactgcctgctgaaactgcaaaatggcagtacatcgaagaaattgctcgtggcgttttcaatgattataatttcaaagaaattcggacaccaatgtttgaaagctatgaactttttagtcgtgcaacaggtgaaacaagtgatattgttaccaaagaaatgtatgattttgaggataaagggggacgtcatattgcgcttcgtccagaaggaactgcctcagctgttcgggcttatattgagaataaactctatgcccctgaagtagtaaaaccagtgaagctatggtatgacgcaccaatgtttcgttatgaacgtccacaatcaggacgtttacgtcaatttcatcaatttggcgtagagtgtttaggagtgaaaaatccagcagttgatgtagaaattattgcaatggctgacacacttttccgccagttaggaattactggtcttaaactagctctgaatacacttggagatatggaaagtcgcatggcttaccgtcaagcattgattgattatttgactccttttgagaatcaactttcagaagatagccgtcgtcgtctcaatgaaaatcctttacgcgttttggatagtaaagaagcagaagacatcgcaattgttaaaaatgctccagctattttagattatctcaatgaagcttcaaaggcttattttgaagaagtgaaagccttacttgaagctttacatattgagtacactattgacccaaatatggttcgtggtttggattattataatgatacaatttttgaatttattgttgattttgatggcaaagatttgaccgtatgtggtggtggacgttatgatgggttagttgaatatttcgacggaccagcaactcctgcctttggatttggtttaggaattgaaagacttttgatgattgctcaaaaacaagaaattaatttcattcctgaagaaactttggatgtttatattgctgtaatgggcgaaaaagcaaatcttgaagcaacaaaattagctgaaagcctacgtgaacaggcttttaaagtcgaacgtgatttctcaaatcgaaaactaggagcgcaatttaaaacggctgaaaaattgggtgctgagttgattattacacttggagaagatgagattcgcacaggtcaaatcaaagtgaaacataatcaaacacgtaaacaagtagaaacaacacttaaagctgttcatgaatcatttgcaccgatttttgaagagatttatgcggatgaagaactttaa
>L164312|2.9571383430095386
atgacagccggattgttattcctatctggctgtgttcaaacacacgttgttgatggagtccgcgttccaaccgaagcagctactcatggaattacctataattttttggttcgtccaatgtctgcttttgttgacttattcgctaataacttgcacatgggttatggttggggaattatttttgttactctgattatccgttttctcatcttgcctttaggtttgaatcaagcctacaaatcaacttatatgcaagaaaaaatggcttatcttgctcctgtatttgctcctttgcaagaacgactcaaaaaagcacaaactcctgaagaaaaaatggcagctcaacaagcattgatggcagcccaaaaagataatggaattaacatgctttcatcaattggttgcttaccaatgttgattcaatggcctttctttatcgctctttataatgctgcagcctatacaacgggaatttcaagttcaacattttatgggattcctttaggacatccaagtgtggtcttggttattatctctggggtgctttacttcatccaaacctggatttcaactttgtcaatgacccctgaacaaaagaaatcaggaatggcaatgttgattatgagtccggcaatgattgttgtcttctcattcatgtcacctgctggagtagcactttattgggcagttggtggttttgttattgttatccaacaaatcatcattaccttcatcatgaaaccaagaatgcgccgtcgtattgatgaagaatttacaaaaaatcctccaaaaatcaataatgaaggtctcaaagatgttacacctacttctgttcaagaaaatttcaaagaaatcacaagtgaacgcaatgaaaaggaacgtaaatctggcggacgaaatgctggtaaacaaaatcgtaagtaa
>L65637|2.9541282454959603
atggtacaagaaaacatgaaagcatttggaacaatggcagaaaaagaaactcctaaaacaaaggaaacccaaccagaaattaagggggctttgacttatgaagataaagtggtgcaaaagattgtaggactagcattagaatcagtggatggacttctttccgtagaaggtggcttcttctcaaacctaacaggaaaacttattaatactgatgatgttacaacaggcgttgacgtagaagttggtaaaacacaagttgcagtagacttgaaagtagttacagaatatcataagaatgtgcctgatatttatgaaaaaattaaagaagtcattcgtaaagaggttgcggcaatgacagaattagatgttgttgaagttaacgtaacagtcacagatattaaaacgaaagagcaacaaaaagatgatgatgtaagtattcaagatcgagtgactagtgcggctcaaacgactggaaaattcacctctgaacaagttgataaagtaaaagacaaagtagaagacagtacagataaagaagctagagttaaataa
>L114370|2.9508702738843104
atgtcagaacaaacaaacaacttattgaatctattttcaaaactattgcacaatccaaacatcctttttgctttaagagcagatgggatttcaaaacaaatgaaaaatcgcggtaaccgcaatggagctcaaggtttactcgttgaattatggaataaagatggtataaccaatgcagaaattgccgaacttcttgatattaaaccttcaagtgtaacagctcaggttaaacaattagaagaagcggaaatggttattcgtaaacaagatgagaatgataaacgtgtcagccgcattttcttgactgataaaggtcgtgaagctcaagagacacgtgatacaatgcataatgatatttcagaaacaatttttggcaatctaacagatgaagaacaagaacaattagcctttctaatggaaaaattagtagaaaataacgacgcacgtaatgatcaagatttccaacgaatggcacaatttttcggaaatccatttatggaaaatatgatgaatgctcatgaccgtcatgcatttgggaatcacatgcgccgtgaaatgcaaaattggcaacgtgaaatgcgtcgttcatctcaagaaatgaaacgtggacaaaatcgtatgcgtcgtgacgaacgctcacaagctccgtttggtgaagattggaaaggctttggtaagcagctcaaagatagctttagaaataattttggtggaagagatcaagccgattttaatgaacattgggatcacttttcagatgaaatgaaaaatcgttttggtgattttgacggaaaccgtcgtccagattttgattctaaaccaaagacagacaaaaataaagaacctaaaaaaccagaaaactgggatgatttctaa
>L81616|2.9503397145887544
atgtcaaaaatagcatttattggtacgggtgtgatgggagctgcaatggctggccatcttatggacgctggtcatgatttaattgtttataatcggacaaaatcaaaaacggacggtcttgtggcacgtggtgcaacttatgctgaaaatccacaaaaggctgcggctcaagctgagtttatgattacaattgttggttatcctaaggacgtccgcgaagtttattttggtgcagaaggaattttcaaaaatgattgttcaggaaaagttcttattgatatgacgacgactgagccaactttagcacaagaaatttatcaagaagctaaaaaagttggagctttcgcacttgatgcccctgtttctggaggagatttgggtgcaaaaaatgcgacactaaccattatggttggtggtgattcagaaacttatgagaaagctttgcctttatttgaaaaaatgggaaaaactattactcatcaaggggcggttggaagtggacaacacactaaaatggctaaccaaatttgtattgcgggtacaatgactggaatgacagagcttttagcttatgcccaaaaggctggtttggatttggataaagttttaaatactgttgggggaggttctggtgccacttggtctttggctaattacggtcctcggattctccgtgaagattatagtgcaggattttttgttaagcatttcatcaaagacttagggattgcactttctgaggcagaaaaaatgaatcttaagcttcctgcaactaaaggggcaaaggaactctatgagcaattagctgataaaggctttgaaaatgatgggactcaagctttgattaaactttggtggccaaatggacatcgtccagaataa
>L79329|2.947768215807562
atgcactatgatgacttagtggatttgcttgttgaaaaaataaaaagtcttgattatgttaaagattttcaacaagctgaaacagcactaatggctaatcaagaactttttaaagctcaagaagaaatgaaagctttacaaaaagaggctgttttatatcaaaaaattgataaaatgcaggcttacaaaaagacttcacagtctgctcaagtcattgaaaaacggattaagcttcatcctttggtagaggattatgctacaaaattagaggatgtcaatgatttagttcaatatatcactggtgaattagaagagaaagtaaatcttttgttggaaactggtgaataa
>L195257|2.9470830318955508
atgaaaatgagtgttactatcaacaaccaacacgggaatgtcgatattgctaccgaagtcattgcaacggttgtgggtgcatctacaactgaaattttcggcgtagtcggcatgaccagtaaatctgctgttaaagataatgttcgcagtgttttgcgtcaagaaaactattctaaaggagttgtcgttacaactgctgacaacgaaacttctatcgatgtttatgttgtcatttcctatggtgtaaaaattagcgaagttgcaaaaaatattcaagaacgtgttcgtttcaatctcgaaaatcaacttggcatcacagccagtagcgtaaacgtatatgtacaaaatgtgaaggtggttgaagattag
>L134450|2.945438162174112
atgaataaattcgcaattgtcttggcggctggtaaaggaactcgtatgaaatcagcacttccgaaggtcttacatcaagtggctggaaaatcaatgcttgctcatgttcttacaagtgtttctgaggtcgaaattgctaaaaatgtcgtgattgttggtcatgaagcggatcgtgtgattgcaactttacctaaagggactcaatttgtgaaacaagttgagcaattgggaacgggtcatgccgttcggattgctgcggatttattggcaaatgaagatggagcaactcttgttattgctggtgatacaccattaattactggacaaacgttagaagcactttttgactatcactttgcacaaaatgcaacagcaactatcttgacagcaattgcaccaaatccaacaggatatggacgaattattcgtgatgaaaatggctcagtagaaaagattgttgagcaaaaagatgcgaatgattttgaaaaatcaattaccgaaattaatactgggacttacatttttgataataagtcacttttcaaagccttgaatgaaatcacaactgataatgcccaaggagagtattatttaacagatgtcattgaaattttcaaaaaagctggtcaaacggtagcggctcatattcttgatgattttgacgaaagtttaggagttaatgaccgtgttgccctttcacaagctgagttgacgatgcgcaaacgaatcaatcatcaacatatggtgaatggtgtaacgcttattgaccctgcgacaacttatattgacagtgaagttacgattggtgaagaaactgtgattgaagcaaatgtaacaataaaaggaaatacctttattggtaaaaatgttttgattacaaatggtagccgtattgaaaattcagaaatccattcaaattgtgaagttcgtaattcaacggttgaagaaagcagaatgagtgttggaagtaatgtaggaccttatgctcacttgcgtcccggaactgttttgagcgaagaagttcatgttggaaactttgtcgaaattaaaggttcaacgcttggtaaaggtacaaaagctggtcacttaacttatattggaaatgcaacggttggtgagaaagtgaactttggtgctggaacaattacagcaaactttgatggtaaaaataaattcaatactgaaattgatgactttgcctttattggttcgaattcaacaattattgctccattgcatatcggtaaaaatgccttaacagcagcaggctctgttgtaacagaagatgtaccagatgaagcagtcgaaattggacgtggaaaacaagtgaataaacttggacgtgctaaaaaaatgccacattatcgtggtcaataa
>L96847|2.9422868021754454
ttgagcaaaattgaacgtatttcagcttttctgaatgacaaggaagtcgatatgactttcatcactaatccgacaactctaaattatctaacagggctagcaattgatccccatgaacgaattgctgggctgatgatttttagagattcaactccgatgttatttactcctgctttggaagtggaaaaagctaaagaatacacaagtggtctggatattttcggatatgaagattctcaaaacccttgggaagttgttaaaaatcatgtaaaatcagatgttaaatcaattgctgttgaattttcagatattcctttagctaaaactgaagggttgaaagcacaatttggtgatattaattttgtaaatttgactcctttgattgaacggatgcgtttgattaagtcagcagatgaaattgaaaaaatgaaagttgctggtgattttgctgacaagtgttttgaaattggttttgccactgctgctgaacgtaatggtgtgactgaatctgatatcgttgcaaaaattgaatacgaaatgaaacgtatgggtgttccacagatgtcatttgacacgcttgttttatcaggagctcgcgctgctaatccacatggtgcacctgaaaatgttgaaattcaagaaaataaacttttgctctttgacttgggtgtgatgagtggcggatatgcttctgatgcgacacgtacaatcgctattggtcaacctaatgactttgatgctgagatccataaaatcgttaaggaagctcaacaagcagccatggacttcattaaacctggtgtaactgcacatgaagttgatgctgttgctcgtgatttaattactaaagcaggatatggtgaatatttcaatcaccgccttggacatggtatcggaatggacgttcacgaatatccatctattgttgccggaaatgacctcgtaattcaagaaggaatgtgcttctctaacgaacctggaatttatattcctggtaaagtaggtgtgcgtattgaagactgtctttacgtaacagaaaatggttgtgaaagcttcactcatactgaccatgacttattaattttctaa
>L92850|2.941645528789971
atggtaagacgtatggtcgtagccctaggtggtaacgctattttaacagatgacccaacagcaaaagcgcaagaaaaagcacttgaaacaacagcagaacaattaattcctcttattagaaataatgatgtggaaatggttgtcactcatggtaacggaccacaagtcggaaatcttttattgcaacaattagcggcggatagtcctaaaaatccagctatgccaattgatacagctgttgcaatgactcaaggacaaattggtttctggatggggcaagcttttacgagagctttgataaaaaataatatggaacgtgttccagtcatctctgtagtgactcgtacagttgttgataaagatgaccaagcctttgaaaaacctactaaaccaattggtccattctacgatgaaaaaggatgggcagaaatgaaagctcaataccccgactgggtatttgttgaagattctggccgaggctatcgaagagtagttccaagtcctaaaccaacacgtatcgttgaagccgaagcgattaagccactaatctcatcaagtgttttggtgactgtatctggtggtggtggaattcctgtcattgaaactaaggatggttatgaaggggttgaagctgttattgataaagacttttcagcagcgaaagtagctgaacttgttgaagcagataaccttttgattttgactgcggtagataatgtttttgttaatttcaataaacctaatcagaaaaaactagaaacagtaacaatggcagaaatgaaagcttatgttgaagaaggtcaatttgctgcaggttcaatgcttccgaaagtcgaagcagcaatggaatttgttgctcgtaccggtcgtcctgcaacaattacttctttggaaaatcttgaagatttcctcaataatgattcaggaacaaagattattccttaa
>L22059|2.9384852734403517
atgattggacaagttgaaaacattacaagatttggactttttgtaaaaatttctactgacaaacttgacgaaagtacagaaaaacttgctgacaaagctgtcagtaaaaatagaggacttttgcgttggtcacaaatccctaaaaatgtacccaaagtacaaattggagatttgattggtgttgaaatttcaaatatacatgaagatggtaaggttgatttaaattatcaagaaaaaatttttaaaaatgtctatgccgaatttttagaaacaagtcaccaaagacttacagaacttgagcaaaaaaatcgtgaattgaactaa
>L132777|2.9375237520273543
atggcttttcatcgttacattaattgttgttctattggcagtagctttctttttgtactacttttagagagtaaaaagattagaaaaaaggtaaaaaaaatgaaaataggaattatttgtgcgatggatgaagaaattcgcatacttgttgaaaacttagaaaatgcagaaaaacatactcgtcatggtttagtttttcatacaggttcaattggccggcatgaagtggtccttgtccaatctggaattggtaaagtgatgtctgctttggcagttggttttttggttgacatttttgatgtcgacgccattatcaatactggatcagcgggagcagttgctcaaggtttagcaattggtgatgttgtagttgctgataaacttgcttatcatgatgttgatgttactgcttttggttatgcttatggccaaatggctcaacaacctttatattttgaatcaagtaaatattttgtttctgaattgaaaaaagttttagaaaatgtgcatgttggattgattactagttcggatagttttatcagtagctctagtaaaattgctgagattaaagagcattttccagatgttttagccgttgaaatggaaggggcttcaattgctcaagcagcaacagcacttggaaaaccatttgtaattattcgtgcgatgtctgatactgctgaccatgatgctaatgttaattttgataaatttattattgaagcaggaaaaaaatcagctgagggcttgattcgtttactcaaagaaatggtataa
>L70239|2.928705015319979
atgaaagcaatcgacaaaggaacacttacaagaacaatcttactctggttggcaattttaaatcaaattttaacagtgttaaacatgaacccattgcctcttgacgataatactatcagcacagttattacgacagtttttgcgctttgggcatggtggaagaacaacgacttcactcatgcagccaaaaaaggaactgaacttactaaaagtttaaaaaatggagatagtgttcaagtagttaaggcatctgattctgaccatgaattcacaaaaggaggcgaataa
>L132251|2.927982061608746
atgcctgatacatacgaaaaagattaccatttagatatacatggtaaacattatagccgaatcggaatgcttattttgattctggttggtacatttggagccatgttgatgcaaacatcactcgggacagcaattccaacattgatgaatgacttcaacatctccatgtcaacagcacaacaagcaacaacatggtttttattagccaatgggattatggttcctatttcagcatatttagcaacaaaattccctacacgttggctttacgtaacagcatacgcaactttatttatcggaatgtttgttgcttactcggctccaacatcaagctggtgggttttcctagcaggtcggattctgcaagctattgcagttgggattacaatgcctttgatgcaagttgcccttgttaatatgtttccagctaaacaaatgggagcaatcatgggggttgccggagttgttcttgtccttgcgccagccttaggtccaacatttgcaggttggttaattactcataaatttaaccttatcttttggacatttgcagcaagttggagaacaattttccttattccaatgattgttgtcggagttgttttccttatttcaatctttgcaatgcgtgatgttattccgaaccgtccaatgaaattagacttcttgtcagttttactttcagttgttggttttggtgctttcctatggggattcactaatgttgcaactgacggatggggtaaattcaacaccgttatcgccccaattgttggagggttgattattatcttcctctttggtttacgtcaacttaaaatggacgatccattccttgatattcgcgtctttaaaattagacagtttactttggtaactcttgcacttgctttaagtacaatggcaatgatgggtgttgaaatgatgcttcctctttaccttcaagatgttcatggactttctgcctttaattcaggtttggttctcttacctgggtcattaatgatggctgttgttgccccacttgctggtggagtttatgaccgaattggttcaaaacgtcttgcggtgattggtttcctcgttttagcactgggaactataccatttatgttctttacagctacgactcctgatcactttgatactcttctttatggattacgtatggttggtgttggtatggtaatgatgccattaacaactagtgccatgaatgcagttccagttaatgaagtcgctcaagcaacagcttcaaacaatacagcgcgtcaagtcgcgtcatcagttgttgttgccctcctttcttcagtcgctcaaaatgtaattactaacaatatgcctgcttcatcattaaaatcaacaaatccattgcaatttgcaaataaagcaatcgaagcaatgttacaaggttaccacgcttcattcgcaattggactcgtctttgccattattggtatcggagttgctctcttcttgaagagtggtcgaatgatttctggtgtccctgttgaagaacaagacttgaaaggagaaaataaataa
>L61397|2.9174085670241574
atgattgaattatttaaagacttaaaaaatatcattggcgagttgtcagaagaagtcaacacgatgaaagtaaatgtggaacgcgttcaagaagaaggtatcaaagcagaaaaagttggaaaagatattcaaaaaaaagtagatgaatttcaaatttccatccaacctagagttgaaaaaattaatgaacttgttaatcaaataaataaaagagttgaataa
>L0008|2.913022666506025
atgacagtcacaatcgaaaacatccacgcaagagaaatttttgattctagaggaaatccaaccgttgaggtagatgttagattaacagatggaacattaggacgcgcagcagtaccctcaggagcatcaactggagaccgtgaagcagttgaattaagagatggtggagaccgtcttcaagggaaaggcgtttctaaagccgtcgcaaatgtcaatggcgaaatttatgaagccttgaaaggacaatcaccatttaatcaagcaaaattagatcatttgatgattgagcttgacgggacaaaaaataaatctcgtttaggggctaatgcaattttaggggtttcaatggccatttctcgtgcggcagcgaatagtgaaaaaattccactctatcgctatcttggtggagttgatttggaacttccacaaccatttttcaatgtcattaatggtggagtacatgccgattcaggaattgacgttcaagaatttttgattacaccagtcaaacgggaaagttttcgcgatggtttagaaaaaattgcaaatatctaccatactctgaagaaaattttagctgacaaagggctagaaacagccgtaggtgatgaaggtggctttgcccctaaacttggttctactgaaaatgcaattgctacactttatcaagcaattgaaagtgcaggatatgttcctggtgaagaaattgcgattgccattgacccagcttcaagtgaattttatgatgataaagaaaaagtttatcgttttgaagggcaaaaattgacttctaaagaactattgacttactatgaaaatttagttgaaaaatatccagcacttatttctattgaagatggattttctgaacatgactgggagggctttgcagctcaaacgaaagctcaaggtcaaaaaattcaattagtaggtgatgatatttttgtgacaaatcctgaaattttcaaagaaggaattaaaaaaggtgtagcaaatgctattttgattaaacttaatcaaatcggaacagtaactgaagcgattgaagccattagtttagcgagaaaagcaggctataagacaatgatttctcatcgttcaggtgaaacagttgatagctacattgccgattttgcggtagccatgcatgctggccaaataaaaacaggttcaatggctcgaagtgaacgggttgaaaaatataatcaattcttgcgaattgaagaagaattaggaaaagatgtagctcttgctagttttccaggatag
>L156674|2.9098274643046693
atgtcaagatgggaattgaaaaatcaagccaaaggagctttgaaagataattttggttcaaaaatgttactctttattattccaattattgcggggattttaggtggaggaaatggtgtaaagcagtccatggactacaatacttctaattttgatagtattccaggtagtgtttggatggtgattagctttgcgactttgcttattgctattttaatgattgttgtagccttgtttgtttcagttgtaacagttggggcaatttttaactatatcaaaattttccgtggtgaacgaaataatccacaatttaaaaatgtttttgggcctttctatgatggttcagctggcaaaattattcttttaagtattgtcaaaggggtgatttttgttgccttgatgtttatcccagtgattggttgggcatttgcaatttatttgggacttggttggtcacaagcaacttatgttttgtttgatcagttagaagaaggacggtacagcggtgttatgagcgttcttagcgaatcagcaacaatgatgaaaggtttgcgtggaaattacttcattttcaaattgagtttcttctggtggtatgttctttatggtatctcaggtggtttagcaggattctggactactccttacctcaacatggcttcaattgcttattacgaaaatattggtaaataa
>L6876|2.9040180050057214
atggaaaaattttacaaggtaggaacaattgttaatacacaaggacttcaaggagaggttcgcgtgatgccatcgacagattttgctcaagaacgcttctcaaaaggttcagttttggcacttttcgatgataaggataattatattcaagatttaaaggtgaaatctggtcgcccacaaaagaatttttatgtcgttaaatttgaaggattttatcatattaatgatgttgaaaagtataagggatatattgtcaaaattgcagaagaaaaccaagaggatttagatgatggagaattttactatcatgaaatcattggcagtgatgtttatgaaaatgatatcctaattggtcaaatttctgaaatacttcaaccaggggctaatgatgtttgggttgttaaacgtaaaggaaaacgtgatttattattgccttatattccgccagttattttaaacgtagatgtgaatcaacaccgagtggacgtatctattatggaaggattggatgactag
>L140690|2.9029156862760117
atgtcaaaagaaacattaattttattgtatggtggtcgttctgctgagcgagaagtatcagttttatcagcagaatcggtgatgagagctgttaattattctcgttttgttgtaaaaacttactttatcactaagggtggtgaattcataaaaacgcaagaatttactgacaaacctgctgaagaagaaaaactactgacaaatgatttggcagaatcttatccaaagatttcaccagcagcaatttacgaaaaagctgccgttgtattcccagttttacatggaccaatgggtgaagatggctcgattcaaggatttttagaaattttacgtttggcatatgttggtccaaatattttatctgcgtcaagcacaatggataaattattggcaaaacacgtttttgaagcggttggtgtaccccaagttccttatgttgcggcttttgctgatgaaaatcaaggagaaattgctcaagaagtagtcgaaaaattagaatttccagtttttgttaaacctgctaatatgggttctagtgttggaatttcaaaagttgatgatttagcagaccttcaacctgcgctaagcgaagcctataaatatgataaccgtgttgtcattgaacaaggtgtggatgcgcgtgaaatcgaatgtgctgttttgggaaataatagtgacgtttctgcaacgcttccaggtgaagttgtgaaagatgttgagttttatgattacaactcaaaatatattgataataaaattcaaatggacattccagcaaaagttcctgctgatttagctcaaaaaatgcaagaatatgctataaaagcgtacaaggcagtcaatgggacgggcttgtcacgttgcgatttctttgtgactaaggatggaaatgtttatctcaacgaaattaatgccattccaggattcacacaatggtcaatgtatccattgctttgggaaaatatgggcttatcttattctgatttaattgaaaagttagttgatttagctaaagaaacttttgaaacacgtgaaaatcatcttttataa
>L52207|2.902373555539832
atgtcaattacaaaaacacgtccagaggtgcttgcaccagcaggaacactcgaaaaactaaaagtcgctattgattatggcgcagacgcagtatatattggtggacaggcctatggcttacgttcacgcgcaggtaattttacctttgaagaaatggctgaaggggtcgcttatgcaagtgcccacaacgctaaagtttatgtagcagccaatatggtgacacatgaagggaatgaaaaaggggcgggcgaatggttccgtacattacgtgatttaggaatttcagcggttatcgtttctgaccctgctttgattgccatctgcgctgctgaagcaccaggtttggccattcacttgtcaacccaagcgtctgctactaactatgaaaccttagaattctggaaaaatttaggacttgaacgcgtagttttagcgcgtgaagtttctgtagaagagttaagagaaattcgtcaacatactgatgttgaaattgaagcttttgttcacggagccatgtgtatttcatactcaggacgttgtgtcttgtcaaattatatgagtatgcgtgatgctaaccgcggtggatgttcacaatcttgccgttggaaatatgatttatatgatatgccatttgctggcgagagaaaatcgattactggtgaagtcactgaagaattttcaatgtcagccgttgatatgtcaatgattgaacatattcctgatatgattgaaaatggagttaattcgcttaaaatcgaaggaagaatgaaatcaattcactatgtttcaacagtttctaacgtttataaagcagctattgatgcctatttggaatcaccagaacgttttgaagaaataaaaccagccttagttgatgaattatggaaagtagctcaacgtgaattagatactggcttttattatggaacgcctgatgaaaataaacaactctttggggctcgtcgtaaaattcctgagtacaaattcgtcggagaagttgttgactttgatgctgaaacaatggtagctacaattcgtcaaagaaatgttattacagaaggtgaccaaattgaattttatggtccaggattccgccacgtggaaacaatggtcaaaaatcttcgtttggcagaaacagatgaacatattgaccgtgcaccaaacccaatgacccttttacatattgatgttccttttgcggttaaagcaggggatatgattcgtaaaaatggctcaggtttgattaatctttatgataaaaaaacaggtcttgctaaaacagtacgagcttaa
>L39625|2.9005328413971236
atgaacgaattacaaattacagaattaaatggtcaacgagttttgactactcaacaaattgccgaaggatatggaactgattcagcgtcaatcacaaaaaactttaataataacaaatctcgatttaaagaagggaaacatttctttttattacaaggtgctgatttaaaagaatttaagaacaacatccaaaatttggatgtagtcggaaatcgagcacctaaactttacctctggacagaaaaaggagcgttgcttcatgcgaaatctttaggaactgatgaagcttgggacatgtatgatattttagtcgatacttatttcaaagttcaagaagaaaagcaattacctcaaactcccgaacaacaaattgcattactcgctcaaggtaacgtgaacttgaataaaaaagtcgaacaaatcgaaaattcagttcttgatttgactgaccgattcgggcttccatcaaataaagctaaagttttgcaaaagaaagtagcaagcaaagtttatatgtttactggcggtaaatactcaaacgctcataagaaattaggagctaaggtgttcagagagttttataaagatttgaacaatcgcttcgatgttgtgaaatatagcgatattccattaagccgttatgatgaagcaacagaatatcttgatatgtggcaaccctcgttcaacacaacacttgaaattcgtggattaaactcacaaactagctttgactttgaagaatag
>L94890|2.899573555569574
atggacgcagaaaataaaaaaggaattggccttgctgctttagttgcgattattgtttctggagcgattggtggtggggtattcaatctctctaacgatttagcaacaaatgcatcacctggtggtgttgtcatttcatggatcgttattggttttggtattttaatgttggttttatcactaaatcatttggtggtaaataaacctgaactttcaggtgtatcagattatgcacgtgctggctttggtaatatggttggtttcatttcaggttggggttattggttatctgcatgggcaggtaacattgcctttgctgttttgatgatgacttccgttgactatttcttccccggcgtatttcaagctaagaatggttctttgaccattctgtcagtaattgttgtttcaattgtttcgtggggattgaccttactcgttatgcgaggtgttgaaggggctgctgctattaatgcaattgtcctcgttgcaaaattgattcccttgtttgtttttgtaattgctggaatagtaacatttaaagctggagtattcagcgctcacttctggcaaaatttcgttgcgaatacaaatgctgatggtgtcatcaagagtttaacttggtcaaatatgactggcggagatttattcagtcaagtcaaaggttcacttatggttatgatttgggtctttgtcggtattgaaggtgctgctatgatgggtgaccgtgcaaaacgtaaatcagatgccggtaaagcttcaattcttggtttgattgccttgttagtaatttatatcttgctctcattattaccatttggttttatgagtcaacaagagttagcaaacacaggacaacctggtttagttcatattttgaacgccatggttggtggttggggtggctcactaatggccattggtctggtgatttcacttcttggtgcttggttatcatggacaatgcttccagttgaggcaacacaacaattgtcagaacaaaaattacttcctagttggtttggtaaacttaatgacaaaggtgcacctaaaaactcacttttgttgacacaattaatagttcaaatcttcttgattgttacttattttgtagctgatgcttacaatgtctttgtttacctttgtactgctgttatcatgatttgttacgccttagttggtttatacctctttaaattagggattcaagaaaagaaaacaagtaacattattattggtttcatcgcagctgctttccaaattttagcattgtactattcaggttggcaatttgtttggctttcattaattctctatgctgttggtttcattctttatgctttgggcaaaaaagaatatggcactaaaatgtccacagcagaattaattgcaacttttgttttaacagttttaggaatccttgctgtttttggagtatatggaaactggcttgcaagatgcacttggaattga
>L45383|2.893403179742482
atgattaaagaaattatcgtaattaaatcagaatatgaaaagctcaaagccgataacgaaaccatgaaaatggcactgaagaacatttataatcaacctgaagatgatggaattatcagcattgaggagtatccatcacaaattagatactatgctaaaaaatcactcgaagcgattggagaaaaaattgattaa
>L150593|2.884622874433074
atggacattatttctatcgttctcttggtcttattggttgtattagttgtcgcatttattttttacgctcaaaatataaagaaaaataagcaggatgctgaatctctttttaatgaagctgaaaataaagcaaatgaggtgatggcgaatgctaaacgtgaggcggagtctttgaaaatggaggctgaagccttcaaaaaagaagcccgttacacccttcgtgaagaagaacaaaagcagcgtcgtgaaatcgaagatgaatttaagcaagaacgtcaggagttaaaggagactgaaaagcgcctaaaacaacgtgaagaaatcttagaccgtaaggatgataccttaacgaaaaaagaagaaaacttagattctaaagaggagaacctcgttagaaaaactgatacgctcagtaagcgagaagaacaattagcgcatattgaagaaaagaaacgactagaattggagcgtatttcaaatttgagcacagatgatgctcgtgaaattattttgagtgaaactcgagatggtttgacaaaagaaatggctcaaattattcgtcaaagcgaagaaaaagctcaagttgaagcagataagcgagctaaaaatattatctcacttgctattcaacgcgtttcatctgattctgtagctgaacaaactgtttcagttgtcaatttaccagacgacggtatgaaaggtcggattatcggtcgtgaaggtcgtaatattcgtacttttgaagctttgactgggattgatgtcatcattgatgatacgccagaagcagttgtactttcaggatttgacccaattcgtcgtgaaattgctcgtatgactcttgaacaattagttcaagatggtcgaattcatccagcgcgaattgaagagttggttgagaaaaaccgcaaagcacttgatcataaaatgcgtgaatatggtgaacaagcagcctttgaagttggggcgcataacttgcatcctgacttgatgaagattatgggacgtttgcatttccgtacttcatatggacaaaatgtacttgatcactcagtcgaagttgctcatattgctggtaatttggctggcgaaatgggagaaaatgtggcacttgctaaacgtgcaggtttcttgcatgatattggtaaagcacttgaccatgaagttgagggaagccacgttgaaattggaacagaacttgcgcgtaagtacaaggaaaatccaattgtcatcaatacaattgcgagtcaccacggtgatacagaacctttgagtaacattgcggtacttgttgcagcggctgatgctttgtcagcagcacgtcctggagctcgtcgtgaatcaattgaaaattacatcaaacgtttgaaagaccttgaagcaatttcaacaagctttgaaggtgtggaaacagcatttgccttgcaagctggacgcgaaattcgtgtaatggttaaaccagaaaaattaacggatgaccaaattgtgattttggcgcgtgatgtgaaaaatcgaattgaggatgaaatggattatcctggtaatatcaagattactgttatccgtgaaactcgagcgattgactatgcaaaataa
>L2829|2.8831606833007846
atgaaaaaactcatgaatctttttaaatctgaaactgttagatatctcattttcggagtcctagcaacagcagtttatgcctttgtcaaatggttaacttggcaagcttggcattctggttggggttcagaaactgccgctcaagcttcaagtattatttttgcattttttaccaataaactttttgttttcaaacatgaatcatcaaacttattacgtgatttcatcaattttacttcaggacgaattgttcttttactcctatccatctttattaactggtggttcattgatcaacatcctgatattttgatgaatctttttggactttctaaaaataatatggttgctgctcttaacctcgtcgttcaagttttaattattgttattaactatctttattcaaaattctttgtcttcaaaaaagataaaaatttaacagaataa
>L70400|2.879385053763487
atgaaaagtgaagtaaaatatcaagatgtaacactagaagaaattaatgtgataaagcgtgacggacgctcagtgaaatttaacagtgagaaaatttttgatgctttgactaaagcggctaaaaaagtcgaactgacagatatgtcggttctttcagaacttactgacagagtagtcagtgaaatctttactcgtttttctgaaaatgtcaaaatttatgaaattcaatcgattgttgagcaagaactccttgagtctggtgaaactcaattggctgaagaatatatctcttatcgtgctaaccgtgatttggcccgtaccaaagcaacggatatcaatttcacgattgaaaaattaattaatcgcgaccaaactgtcgttaatgaaaatgccaataaagattctaacgttttcaatactcaacgtgatttgacagctggtgcggtttccaaagcaattggtttgaaacttcttccgccacatgtggcaaacgctcaccaaaagggtgatattcattatcatgaccttgattatagtccatttactacaatggctaactgttgtttgattgactttaaaaatatgtttgaaaatggttttaaacttggaaatgcgcaagtagattcgccaaaatcaattcaaacagcaactgcgcaagccagtcaaatcatcgctaatgtggctagttcacaatatggtggttgttcatttgaccgtgccgatgaagtattggcgccttacgcgaaattaaattataaaaaacatttaaaagatgcacaaaaatggattgatggtgctgaaaaacaagaagcttatgctcgtgaaaaaacagccaaagatatctatgatgcaatgcaatctttagaatatgaaattaatactttgtttacttcaaatggtcaaacgccttttgtaacggttggttttggtcttggagacgattggtatgcgcgtgaaattcaaaaagcaattttgaatgtccggattggtggtttaggttcagaacaccgtactgccattttccctaaattaattttcacactcaaacgtggtcttaacctcgaagtagggacaccaaactatgacatcaaagaacttgcgcttgaatgttcaacaaaacggatgtaccctgatattttgagctatgataaaattgttgaattaacaggttcatttaaagcttcaatgggttgtcgttcattcttacaaggctggaaagatgaaaacgggaatgacgtgactgctggacgtaataatcttggagttgttacagttaaccttccacgtattgctcttgaagccgctggaaataaagaaaaattctgggaaatcttcaatgaaagaattgaaattgctcatgatgcccttgcttttcgtgttgaacgtgctaaagaagcacaacctaaaaatgcacctattctctttatgaatggtgcattgggacgccttgatgccgaaggttcagttgatgaattgtacaataaagaacgtgcaactgtaagtttaggttacattggactttatgaagtggcgactactttttatggcccaacttgggaaaataatcctgaagctaaagcttttacaattgaaattgtgaaacgaatgcatgaagattgtgaagattggtctaaagcctctggttatcattattctgtttattcaacaccgtcagaaagtttaactgaccgtttctgccgaatggataaagaaaaattcggctcagttgcagatattactgacaaagattactatactaattctttccattatgatgtgcgtaaaaatccaactccatttgaaaaattagagtttgaaaaagactatcctgtttatgccaatggtggattcattcattactgtgaatatcctgttcttcaacaaaatccgaaagctcttgaagcagtctgggactttgcctacgatcgtattggatatcttggaacaaatgcaccaattgaccactgctatgcttgtggctttgaaggagattttgcggcaacggaacgtggatttaaatgtccacaatgtggcaatgatgatcctaaaacctgtgacgttgtcaaaagaacttgtggatatcttggaaatccgcaagcacgtccaatggttcatggtcgtcacaaagaaatttcatcacgtgtaaaacatatgaatggttctgtcggagccttgaacgatggaaatttgattgattcagtcgaagttgacgaagcgaaatcaaaatattttgcggagaaataa
>L0135|2.8768326020018873
atggattcaatgattaaaattttattagtggaggatgatttatcactctcaaaatctgtttacgatttcttaaaatcatttgcgcaagtcaaacaggtttatgatggagttgaaggactctatgaggcagaattgggaatttatgatttaattttgcttgatttaatgcttccagaaaagaatggttttgaagtcttaaaggaattacgtgagcaaaatgtagatacgccagtcttaatcatgactgctaaggaatctttggatgataaaatgcacggattcgacattggagcagatgattatttaacaaaacctttctatttagatgaactaaaagcacgtattcaagcacttttgaaacggacaggtaaattagaagattcaaacggtttaacttatggaaatattcgtttgaatttatcaaataaatcaactttagttgatgatcaacctgttgatttaatcggaaaagaatttgatttagtcgtttatttaatgcaaaatcaaaacgttattttgccaaaagagcaaatttttgaccggatttggggttatgacagtgatacaacagtaactgttgttgaagtttatatgagtaaaattcggaaaaaattgaaagatacagaatttgtcaataatctttcaaccttgcgaaatgttggctatatcttgagataa
>L22116|2.872951154511753
atgactttaaaaaaagacttcctctggggaggagcagttgctgcacatcaacttgaaggaggatggaatgccggcggaaagggagtttctgttgctgatgtcatgacagcagggagcaatggagtagagagaaaaatcacagatggggtaattgagggagaaaattatccgaatcatgaagctattgatttttatcatcgctacaaagaagatattgcactctttgatgaattgggattaaattgttttagaacttccattgcatggactcgtatttttccaaatggagatgaagcggaacctaatgaagaaggtttgcaattctatgatgatttatttgatgagtgtttaaaacatgggattgaacctgtaattactctatctcactttgaacttccttatcacttagtgacagaatatggtggctttcgtaatcgtaaactcattgatttctttgtccatttttcagaagtcgtaatgaatcgttataaagataaagttaaatattggatgactttcaatgaaatcaacaaccaagcaaactatttgcgtgattttgcaccatttactaattctggtttaaaattcccagaaggagcaagcgaaaaagaacgtgaagaaatgatgtatcaagcggctcattatgagttggttgcttctgccaaagttgtcgctctgggacataaaatcaatccagatttccaaattggatgtatgattgccatgtgtccgatttatcctgcaacttgtaaaccagaagatatgatggcttcaaccgttgctatgcaacgtcgctattggtttgcagatgttcatgttcgcggacattacccaagctatttaaaagcctattttgaccgtaaggaatttaaacttgatattcttgatgatgatttgaaagcattggaagaaggaaaagtagattatattggtttttcttactacatgagttttgcaattaaagaccatggtaaagctcctacttttgattacaatgaagataaagatttagtcaaaaatgaatatgttaaagcttctgaatggggctggcaaattgatcctttaggattacgttatgcaatgaattggttctatgaacgttatgaaaaaccactcttcattgttgaaaatggttttggtgctgtagatgaagttgaagctgacggaagtattcatgacccttatcgagtagattatttaaaagctcatatagaagcaatgaaaaatgctgtagattatgatggagttgacttaatgggttatactccgtggggctttattgaccttgtttctgctgggacaggtgagatgaaaaaacgctatggcgtcatatatgtagataaggataacgaaggaaatgggacattagaacgttcgaaaaaagactcctttacttggtatcaaaaagttatcgcaacaaatggtgaagaactttaa
>L883|2.862384898815551
ttgattacattaaaatcgcaacgtgaaatcgagcaaatggaacgtagtagcaaaattttggcagatatccacattgggcttcgtgagttgattaaaccagggattgacatgtgggaaattgaagaatatgtccgcaaagtttgtaaagaaaaaaatgttttacctttacaaatcggagtggatgaaggaaattataatccattcccttatgctacttgctgctgtttgaatgatgaagtggctcacgcatttccacgtcatcaaattcttaaagatggtgatttgattaaggttgacatggttctcgggttggttgaagatggttctgttgatgtttcaaaacttaattttgacgatgctgaatcaatggttaaatatcaagaagaattccgcggtggtgttgctgactcttgctgggcttatgctgtaggccaagtttctgacgaagtaaaaaacttgatggatgtgacccgcgaatgtctctatcttggaattgaacaagccaaagtaggcaaccgcattggtgatattggggcagctattcaagaatacgctgaaagtcgtggctatggtgtcgttcgtgaccttgtaggacatggcgttggaccaacaatgcatgaagaaccaatggtgccccactacggacgtgctggacgtggacttcgtttacgcgaaggaatggtcttaaccattgaaccaatgattaacactgggggttgggaaattgaccatgatggtgaacgtggttacgttacacttgacggaagtttatcatgtcaatacgaacaccagtttgttatcactaaagatggtcctgtgattttgacttctcaaggcgaagaacggacttattaa
>L0266|2.8619209683886315
atgtttgaatatcttaatggaaaattagtaaaaatttccccaacaaatattgtaattgatgtagcaggaattggttatcttatcagtgtagctaacccttacgcttggtctgctttgatgaacacagaagtaaaaatttatgttcatcaagtcattcgcgaagatgcccacagcctctatggttttgttaacgaggccgaaaaagctttattcttacgtctgatcagcgtttctgggattgggccaaaatcagctctggccatcattgcggcggctgataacgaaggtttaatcactgctattgacaatagtgatatcaagtatttaactaaatttccaggagttggtaaaaaaacagccatgcagatggtgcttgatttggctgggaaatttgatgcgacaggaactgtaggtatttctcttcttgatgctggacctgctggcaatcttgctttggaagaagcgattgaagcgctgcaagctttgggttataaagcaacagaattgaagaaaattgagaaaaaattagctcaagaaacaggtctgaccagcgaagaatatatcaaatcagccttaaaacttatgatgaaataa
>L90946|2.859728919875805
atggctccaactccaattaataaaaataaagtcgtctgtcttgttaacggtcgtgttcatcgccggtcaggaggagatttccttgagaatcttgaccctagccttcaaaccgttatcatgcgcgattacccagaagcaaccagtcatgatttcatctgtaatgaacatcaggttaaattccgtttggaggtcttagataccctttttcatcttgacttgcaaaaaaactttaccgttaatgatttacttaatgaagaattaactaaggcaaattttgagattcatgacgtggaagaacaacttcaaacccaagaaactatcggtgaacgtgtggctgataaagttactgaatttgtcggttcgtgggctttcattctaacttatcttggaattttagtcgtttggatgtttgttaatgtctctggtattttcggagttgagtgggataaatatccattcattctcctcaacctttttctatcgattacggccgcaatgcaagcccctttgattatgatgagtcaaaatcgtgctgcacaccatgaccgcttgtctgctaaaaatgacttccaagtcaatgttaaatcagaaaaaggggtagctgccctccatgaaaaacttgaccatttgatgatggatgatcaagcttcaaatatgcaaattcaaaaaattcaaaccgaaatgcttggagatatccaaattcttcttaacgaagtttatcaacaaaaccaagatattcgtgagcgtttggatgatgtcgaagatcaacttgatgattttgaagaaacttttgatagttttgaagaaactcttgacagtattgaagaaaatactgacgatgaggaagaagaaggcatggctaatgctgattaa
>L149828|2.857555014134876
atgcgtgagcgtggtttattaattgttttttctggaccttctggtgttggaaaaggaacagttcgtgctaaaatttttgagagtgaaaacaactttgaatattcagtgtcaatgacaacgcgtaagcaacgtcctggcgaagtagatggaaaagattattatttccggacacgtgatgaatttgaagaaatgattcgcaatggtcagatgctggaatatgctgaatatgttggaaattattacggcacacctttaacttatgtcaatcagacattggacgaaggaaaagatgtttttctagaaattgaagtgcaaggtgcgcttcaagtgaaggaaaaagttccagatggtgtttttgtcttcttgactccaccagatttggaagaattgcgtggacgtttagttggacgtgggacagattcagctgaagtcattgcttcacgacttgaaaaagcaaaagaagaaattcgcttgatgagtgaatatgattatgccgtcgttaatgacaaagttgaacttgctgccgaacgtgttaagaagattattgaagctgaacattaccgagtggaccgcgtgattgaacgctacgttcatatgattgatgatgtgaaagtttga
>L148976|2.857116706981116
atggcagaagaaaaagtattagaagttaaaaatttgcatgtcaatttccacacctatgctggagatgttaaagcgattcgtgatgtatcttttgatttagaaaagggacagaccctagcgattgttggtgagtctggctctggtaaatcagtaacaacaaaaactttgatgggcttgaatgcgaaaaatgcggtaataccacaaggtgaattattatttaaagggcgtaaccttcttgatttaaaagaggaagagtggcaaaaaattcgtggaaatgaaatttcaatgattttccaagacccaatgacttctcttgacccaacaatgcgtattggaaaacaaattgctgaacctttgttgaaacacaacaaaggaatgagcaaagccgatgccatgaaacgggccctcgaattgatgcaacaagtcggaattcctgatgccgaagtgcatattaatgattatccacaccaatggtcaggcgggatgcgtcaacgtgcagttatcgcgattgcattggctgctgaccctgaaatcttgattgcagatgaaccaacaactgcgcttgacgttacaattcaagcacaaattatgcatatgatggctgaattgcaagaaagaattaattcatcaattgtcttcattacccatgacttgggagttgttgctggttttgcacataaagtggcggtaatgtatgcgggtgaaattgttgaatacggaacagttgaagaaattttctataacccacaacatccatatacttgggggctcttagattcaatgccaacggttgattcaagtgtggaccgactggtttcaattccaggaactccacctgatttattgaatccaccaaaaggagatgcctttgcagcacgtaataaatttgccttggcaattgattttgaagaagaacctccatactttgaagtatctccaacacattttgccaaaacttggcttttagacccacgagcaccaaaagtaacgccttccgataatatcttggcacgctggaaacgctgggaagaattgaaaggggataaatga
>L13187|2.8531056799587966
atgaaagtcggtatagataaacttggattttttgtcccaaatacttttgttgatatgagggatttagcaaatgctcgtaatgttgaccctgcaaaattccaaattggtattggtcaagatgaaatggcagtcaatcctgctactcaagatattattacttttgctgctaacgcggcagcaagtattttgactgaggaagataaaaaagccattgacatgatcatcgttggtactgaatcaagtcttgatgaatcaaaggcctcagccgttgttgttcacgatttgcttggtattcaaccttttgctcgaagcattgaaatgaaagaggcttgttatgcaactactgctggccttactcttgctcgtgaccacgttcttttgaatcctgatactaaagttttagttattgcttctgatattgccaaatatgggctaaatactggtggagaacctactcagggcgctggaagtgttgcaatgcttattacggccgatcctaaaattttggccttaaataatgataacgttgctttaactcaagacatctatgatttttggcgtccttttggtcaggcttatccttctgttgatggtaagttttcaaacgaaacatatatcgatgcttttgctaaaatctggaaagagtatagccatagaacaaatttaaagtttgaagactttgcagctatcgcctttcataccccttatactaaaatgggtaaaaaagctttattgccaatgcttgaatctgaaaaaccagccaatgctgaagaattaatggaacaatttgaacatggtatcgtttataatcgtcgtgtgggtaatctgtataccggttctctctatttgagtttgatttcacttttggaaaactctgataaattgagtgctggtcagcgtattggactttttagttatggttctggtactgttgctgagtttttctctggtgagcttgttgaaggttatgaaaatcatttacttaaaattgaacatcaatcaatgttggatgcaagaacccgtctatcaattcctgaatacgaaaacatgtttaatcaatatttagatttgaatcataatatttctttcaatgatgagacagattactccgtttcagaagttgttgataatcaccgtaagtataaaaaaagataa
>L198515|2.8507310286992316
atgttgaaacctttagagaatcgcgtagttttacgtgtaaaagaagaagaggaaaaatcaatgggtggaattgtgttaacaagcgcttcccaagaaaaacctcaaacagctgaagttgttgccgtcggtgaagggaaaacaaatcatcatggaacactgatttctccactcgtaaaagtaggggacacagtaatttttgaaaaatttgctggaacgaccgtaaaaatggatggtgaagaattcttgattctcaaagattcagaccttcttgcaattgtagagtaa
>L77482|2.843341056977888
atgacacaaaaaattgttgcaatcacaggtgcttcaaatggaatgggatttgaggcagcagaactttttgccaaacggggttggaaagtatacgctggggcacgccgcgttgaaaaaattccacaatatgaaaacaacatcaaagcactaaaactggatgttactagctctgaatcaaaccaagcttttgtgaaaaaaattttagatgaggcaggtcatattgacgtcctcatcaataatgcaggttatggcgaatacggaccagccgaagaaatcccaatggataaaattcgcaatcagtttgaaaccaacttctttggtgcggttgaattaactcaacttgtcttaccaacaatgagagctcaaaattatggacgaattgttaatatttcatcaattggtggagatgtctatatgccacttggtgcttattatcatgctacaaaagccgcccttcaacaatggtctgacgttttggacctcgaagttgcccaatttggtatccgttcagtttgtgttcaacctggtggaactcagtcaagctggggaaatattgccctagaaaattctaaaaagaatatgagttcaaactctgcttaccaacctttggtaaattctgttgcttcaggacttgaccgttttatgaaaaatagtgctaaagcttctgatttagctgaagttttttataaagctgcgacggagattaaaccgagccttcgctacctccactctttcggtgataaattcatggtaaatgttgctcgtaaacatccaaaaatctttcgtaaagctcttcttattacaatgcgttactttgaaaagcacaatcaataa
>L109201|2.841899053105301
atgactggattacaacttttttggtttattattgttggagtattatttagtggctttttcttcctcgaaggttttgactacggtgtaggaatgagtgcaatcacaattgccaaggacaaacgtgaggttgaacaagctatcggatcaattggcccagtttgggatttgaatgaagtttggttattaactgccggtggggcaatgtttgcttcattcccttattggtatgcttcattgttctctggtttctatcttattctatttttgattttagtaggtttgattttccggggagtaacatttgaatttcgtcatcactcacatacggaaaaaggaaaaatgctctggacaaaagttttgggcgttgcaagttttgctattccatttctctttggattgatgtttacaagtatgattcaaggcgttccaatggatgctaaaggaaatgtgactgctacttttactacttacgttaactttttgtcagtcgttggtggtgttgctgtaatgctcttagctgggcttcatggcttaaattatttagctttgaaaacagagggagctttgcgtgagagagctgcaaaggtagctaatatcctctattttgttctttatgctggtgaagttgtatttgctgtattgctagctattttcactgatttctttgaaaaacattttattggaactttagttttacttgctttgattgttattctaactcttgtggcacatttatctgttcgtgcaggaaaagaaatgtctgctttcttggcttcaggtttgactttcattgcccttgttgcattgattttccaagggattttcccacgtgtaatgattgcaactaaccctgctcacagtattttgattaaaaatgctagttcaacaggctatactttgaaaacaatgacgatcattactctggttatcttaccatttgtactcatctatatgggctggacctatttcattttcagaaaaagaattaaaaaataa
>L80191|2.8401107723311183
atggctgaattaacaaaaattgaaacaaaaatacctgaaaatcttactcttggtggtgttcaccacgtaacagcaatcacctcaagtgctcaaaaaatctatgattttttcacaaatatcttgggtctgcgtttagcaaaattaacagtcaatcaagatgactatgaaacttatcacctctttttcacagaagaagatgggcatggagctgatatgactttctttgatttcaaagatattcctaaaggaaatcatggggttaataatatcgaacgtgcttcattccgtgtaccgacagatgcatccttagattattggacccgtcgttttgacaatgcccatgttaaacatggcgaaatttctagtaaatttggtcaaaaaaccttagagttcgaagattttgatggtcaattatatcaattgatttctgaccaaaataatagtggggatgattcaaaaggacgttcttggcaactttcaaatgttccacaagagcatggaattactggacttggcccagtttttgtaaaagttgaaaatgctgaaaatcttcggaccattttggaaacagtttttggcttccgttacgctggtcaagaagatgatttacatctttttgaagtggcgaatggtggaaatggagcagctttgattcttcaagaagctggtgaaaaagaagcttacgcttatcaaggttatggtacgattcatcatttagctctgggaacagcaaatcctgaaactttaaactattggattgaacgcattaaggctttccgtttgccacattctggtttggttgatcgtttctatttctcaagtgaatatgtcagagtagcaccaggagttctctttgaaattgcgacttacacaccagggattggggcattggacatggcaaaatcaggtctaggagctgttgattcttatgaagaagctttaattacttctggtttctggattgaccaaactaaggaagaatcaggtttatctttgagcttacctcctcatttattccccggagatgaagctactaaagcgagaacagccgcaagtttacgtccattggacacttcagatgctcatcgtgaccgcacaaaagatgaactatggactgttgaaaaagtattggaacacaaagctggaactccggctgaaacagtgcaataa
>L0024|2.8392246831304195
atgacggttttagttcttggtggagcaggatacgtgggaagtcacgcggtagatatgcttcttaaacgtggttacgatgtggcagtggtggataatttagtgacaggccaccgtgaatctgttccagcaaatgtacgcttttacgagggtgatgtacgtgatcaagctttcttagcagatgtttttgaaaaagaaaatattgaaggaatcatgcacttttgtgcttactctttagtgggtgagtcaatgcaaaaacctttaatgtattttaataataatgttggtggtgctcaagtaattctagaaacgatggaagaattcggagtaaaacatattgttttttcaagtacagcagctacatttggaattccagaaaaaagtccaatttcagaaaaaacacctcaaaaaccaattaatccttatggtgaaagcaaattaatcatggaaaaaatgatgaaatggcaatcgcaagcaactgatatgacttatgtcgctttacgttatttcaatgttgcaggggctaaggatgatggttcaattggtgaagctcataaaaatgaaacacatttgattccaattattttgcaaactgcacttggtcaaagagagttcattactatttatggtgatgactatcacacgcctgatggaacttgtattcgtgattatattgatatggaagatttgattgaagcacacatcaaagcactagagtatcttaaagcgggcggtcagtctgaccaatttaatctcggttcaagtaagggttattcaaatcttgaagtgcttgaaaccgcacgaaaagtaacaggtaaagaaattccaagccaaatgggtgaacgccgtgcaggagacccagatgagctggttgctgattcaacaaaagctggtgaaattttgggttggaaagcacaaaatgatttagagcacattattacgaacgcttggaaatggcaccaaagtcatccaaaaggttactag
>L0373|2.8358754141669844
atgtttgatcagttagaatcaatagttggaagatatgaagaattgggtgagttattgtctgaccctgaggtggtttcggatacaaagcgttttatggaattatcgcgtgaagaagcagatttacgtgataaagtagcgacttataatgaatacaaaaaagttcttgaaacaatttctgatagtgaagaaatgcttggcgaaggtggacttgatgatgatatgaaagaaatgctcaaagaagaactttcatcagcaaaatcacaaaaagagcttttggaagaagaaatcaaaattttgcttttgccaaaagacccaaatgatggaaaaaatattattttagaaattcgtggagctgctggtggtgatgaagctgcactttttgctggtgatttgttgaatatgtaccaacatttttctgaatcacaaggttggaagtttgaaattatggaagcaaacatcaccggaattggtggatataaagaggtttcagctttaatttctggtccatctgtttattcaaaattgaaatatgaatctggtgctcaccgagtacaacgtgttcctgtaaccgaaacacaagggcgggtccatacatcaacggctactgttcttgttatgcctgaggttgaagaatttgagatgacaatcgaccaaaaagatttacgtgtggatatttaccatgcctctggtgctggtggacagaatgtcaataaggttgctactgcggtacgtatggtccatttaccaactgggattaaagtggaaatgcaagaagaacggacgcaacaaaaaaatcgggataaagctattaaattgttgaatacaaaagtctttgattactatcaacaaattgaattggataagcaaaatgcagaacgtaaatcaactgtcggaactggggatcgttctgagcggattagaacttacaatttcccacaaaaccgtgtgactgatcaccggattggcttaactttacaaaagttggatagtattttatctgggaaaatggatgaagtgattgatgctttgattgtctatgaccaaactaaaaaattagaagaattaaataaataa
>L9737|2.8339980570953327
atgcaaaaagatgtgaaagaattagttctaacaattgttaaaccattggttactcaaccagatgaagtctctttggaactcattgagggtgaggaatttatggaatatcaccttaaagttgcggagggtgatatcggtcgaattatcggacgtcaaggtcggattattcaagcaattcgcacagtggtttactttgttcctgtagaaggaaaaaaagttcgacttcttgttgatcaataa
>L0474|2.8337121371332286
ttgactttcttaaagaaagtatcggagaaaataatgaactttgaaacagtaattgggcttgaagtccacgttgagttaagtacaaactcaaaaattttcagtcccgcctcaacaaaatttggtggagaccctaatacaaatacaaatgtgattgactggtcacttcctggtgttttaccagtaatgaataaaggggtaattgatagcggaattaaagcggctcttgctttgaatatggatattcacaaatcaatgcattttgaccgcaaaaattatttctatcctgataatcccaaagcttaccaaatttcacaatttgatgagccaattggttacaatggttccattgaaattgaacttgaagatggccataaagcgacgattcgcattgagcgcgctcatttagaagaagatgctgggaaaaatacgcacggaacggatggttattcttatgtcgatttgaatcgtcaaggagtaccattgattgagattgtctcagaagctgacatgcgcactcctgaggaagcttatgcttatctgacagcacttaaagaagccattctttacacaggaatttctgatgtgaagatggaagaaggttcaatgcgttgtgatgccaatgtttcgctccgtccttatggtcaagaagcttttggtgtgaagacagaagttaaaaacatgaactcatttagcaatgtcaaaaaagctttggactttgaagtcgacaggcaagctaagattttgcgcgctggtggcgaaattcgtcaagaaacgcgtcgttttaatgacaaaacgggtgaaacaattttgatgcgtgttaaagaaggcgcttctgattaccgttacttcccagagccagatgtccctcgttttgaaatttctgaggaatgggttgagcaaatgcgtgagagccttccaatgacggctaaagcaagacgtgcacattatattaatgatttagctttgtctgattatgatgctcgtcaattgaccgcaactaaagaagtttctgatttctttgatcaagcgattaaatttgatactgaccctaaattggtgtcaaactggttgcaaggtgaagtggctcaatatttgaatagtgagaaaaaagaacttcatgagattggcttgactccagaaaatctgacagaaatgattcgtttgatttcagatggaacaatttcttcaaaaattgctaaaaaagtctttattgaattagcaaaaaatggtggttctgccgaagaatttgtcaagaaagctggtttggttcaaatttctgaccctgctgtgcttttgccaatcattcatgatgtatttgctaagaatgaacaatctgtagcagattatcgtggtgggaagcaaaatgcggcgaaagctttggttggtcaattaatgaaagcaactaaaggacaagctaacccaacggttgcgcaaaaacttttgtatcaagaattggataatttctaa
>L1001|2.832328178729049
atgaataaaggcattttcaaacaaaatgaaatatgttataatcaaaccatgagattagataagtttttaaaagtttcgcgcttgattaaacgtcgtccagttgcgaaagaagttgccgacaaaggtcggattaaaattaacggaaaattagcgaaatcttcatctgatgtaaaatttaatgacacaattgaaattcgtttcggaaataaaattgttgaagttcgggttgctgaattaaaagagtttacacgtaaagaagatgctgataaaatgtatgaaatgattagcgaaactcgtattacagaagaagttgagtaa
>L96217|2.832255220786195
atgaaaaagacatcgaagaaagtcattggacttacagcaagtgcactaattgcagtatcattacttgcagcttgtggaaatagtagctctgcatcaaaatctgatagcaaaaccatttcaaatttaaagatttcatttattccatccaaaaatccggatgatattaccacagcgactaaaccaatcgcaaatattttgaaatctgaattgaaaaaacaaggctatacagtaaaaaatattgatactagtgttggtaccaattatcaagcggttggtgaagggctcgatgctggttcagttgacgtcggttatggaatgtcagcgacaacttatgccatgtatcaagatggttcaactccactcttgatggcaacacgtaaaggactttcaaatgatggctcagattctgcaaaatattggaatgagcataaaccaacaactaaaaccgataaagaagtgacttcttacagttcgctgatcattgctggtaattctccaatgggcaaaaagttagctaaagaagccaacgacggaactttgacgtggaaagatttaaacgatgcaaaatgggggcttgaatcaacttcttctgcggcaggctatatgtatccttcgcaatggttaactgagaactttaaacattcaattcgtgatttaaaaaatacagttactatggattcttatgattcagcaatggctcaacttgcttcaggtcaaattgatgtaatgccagaatatgctgatgcacgaatggatgacgctgctaagtggaccacaactttcggcgcaaaagaaagtatttgggatgatacaaatgtgattggtgtgacacctgccattgccaatgatggaatcatggtttcagaaaaatcaaaaatcatgacagctgacttcaaaaaagcactctcagcagcaattaaagatatggctaaaactgatgaaggaaagaaagtcattgccatttattcacatgatggctatgttgattcaacaaaagctgactataaaacagccattaaagtggcaaattcaatgagtaaagccaactaa
>L93826|2.8297722818735576
atggtaaaacgtattgttgtagcccttggtgggaatgctattctgtcgaaagacccatcagcgaaggctcaaaaagaagcacttgaagttacagctgaacaattgatgccattaattaaagataatgaccggcaaatggttgtgactcatggaaatggaccacaggttggaaacttacttttacaacaactaggttcagatagtgaaaaaaatccagctatgccattggatacagttggagcaatgacccaaggtgagattggtttttggaccgttcaagcatttacaagagcaatggcaaataatggcttggagcattatccagttatttcagcagtgactcaaacattggttgatgaaaatgatccagcttttaaaaatgctagtaaaccaattggtcctttttacacagaagaacaattgccagaaattaagaagcaatttcctgattgggaattaatggaagacgctggtcgcggatatcgccgagtagttccaagtcctaaaccacttgaaattattgaagccaaagcttttggaccaatcttagaatctggtagtctattgattgcttctggcggtggtggaattcccgtcattaaagatggtaagggttatcaaggtgttgaagccgtaattgataaagatttctctgcagctaaactggctgagatggttggagcagacgagcttttgattttaacaagcggtggtgacgtatatttgaactatgggaaagaaaaccaagttcatttggaaacagtcaaagtttctgaaatgcgcaaatatgttgacgaagaacgctttgcaaaaggttcaatgggaccaaaagtcgaagcagctgtcagttttgttgaacgaacaggtaagactgctacaattactagccttgacaatgttgaaaattttgtcaaatctggtagtggaacaagaattgttccttaa
>L39365|2.82681721160267
atgaaatggtctttaaatgaattaacgaaaaaaaaacaaattagtttcaatgaaaaattaaatctacgtgatgatttgctcaaacgttcacaagaaattttggattgtcaaccaattgaggttaaaggtgaaattgcttatgatgatgatttattctatttagattatcaaattaaaacagtattgacattaccttcgtcaagaagtttaaaaccagtcgagtatccaattgatcttcttgtcaatgaaatttttgcgactgaagagagtttgagagggaatcaagaattattagacaatgatttgattattattttggataaagatttaatcagtttagatgaatcaatcactgataatcttttattggaaattcctttgcaaatttttgctgaagatgaagaggcagaagagttgccggctggtaaattctggtctgttttgagtgaagaagattatgccaaacaacaagaagaaaaattggaagaaaagaaatctccttttgatgcgttgaatggattatttgattag
>L33412|2.8267659044928606
atgaatcaagaaatcttaaacttttcacaaatgcatgctgaaccagcttggttatcagatttacgtcaaaaagctgcacttgaatttgaaaatctagaattacctaatattgaacgagtaaaaattaatcgttggggcttagaccatttaagcatttctgaaaacgaagaaattggatctgttcctacttttacggaaattccaaatcatcctttgcttgttcaagtcggaagtcaaacagttatggaacaaatgacaccaaatttggctgaacaaggcgtaattttcacagatttcaattcagctttaaccgaaattcctgaactacttgaggaaaattttggttctgtggttccatttaatgaaagtcgtttaacagcagcaaatactgtgacatttaattctggattagttctttatgttccagatggtgtggaagtacttgaacccattgaatcaattttgatgcaagagggttcatcagaagttccttttaataaacgaattttaattatcgttggaaaaaatgccaaagttgactaccttgaacgtttggaaacaagtgatgagcaaagctcaaaggcaaaagcaaatattgtcgttgaagtaattgcaaaggcaggggctcaagtcaaatttgcagccattgaccgtttaggagaaaatgttacagcttcagttgttcgtcgcggattgattggtgataatgcaacagttgactggtccgttggtgtcatgaatgatggaaatgttgttgctgactttgatagtgacctcaaagggaatggttctcattcacaaattaaagtggttgggatttcaacaggtcatcaaacgcaaggaattgatacaagagtgactaattttggtctaaattcggttggtcatatcttgcaaaatggtgtaattcttgataaaggaactttgacatttaatgccattggtcatattatcaaaggggcgaaaaatgcggatgctcaacaatcttctcacgttttaatgctttctgataaaggacgaggagatgcaaatccaattctcttgattgatgaaaatgaagtaactgcgggtcacgcagcttctgttggtcaggtagatgaggaagatttattctatcttcaatctcgtggacttgatgaagaaactgctaaacgacttgttattcgaggatttctcggttcagttgtcagtgaaattcctgtcaaatcagtccaagcagaatttattgaaactattgaaagaaagctgggcatgtaa
>L126739|2.81852953013522
atgatgggaaacaaaaaaattgtcttggcatattcgggtggattggatacaagtgttgctgtaaaatggttgactgataaaggatttgacgtcattgctgactgcatggacgttggtgaaggaaaagacttgaattttattcatgataaggcgcttcaagtaggggcagtggaatctgttgttttggattgcaaggaagaattcgctaaaatatttgttggagctgcactcaaaggaaatttaatgtatgaaaataaatatcctttagtatccgctttgagtcgccctttgattgctcaaaaattagtagaagtagccaaagaaaaaggggcaacggctattgctcatggttgtacaggaaaaggaaatgaccaagtgcgttttgaagtagccatccattcccttgcgcctgagcttgaagtcattgctccagttcgtgaatggcattgggctcgtgaagaagaaatcgaatatgccaatcaaaatggtgttcctattcctgctgatttagacaatccctactcaattgacatgaatttatggggacgtgcgattgaagctggtgttcttgaaaatccttggaatacttgtccagaggatgctttctttatgactaattctgtagagaacgctccaaacgaagctgaatttatcgaggttgagtttaaagaaggattaccaatcgccttaaatggaaaaagcttagaattgcatgaaatcattaaaaaagtgaatattattgcaggaaaacatggaattggtcggattgaccatattgaaaatcgcctggttgggattaaatcccgtgaattttatgaatgtcctgctgccattactttattaaaagcacataaagatttggaagatttaactttcgttcgagaacttgcacattttaaaccagttcttgaaaatgaattagcaaacttgatttacaatggtttgtggttcaatcctgctactaaggctttgatcgcttatcttgatgaaactcaaaaagtagttaacgggattgtaaaaattaaattatataaaggtttagcaacaccagtgggacgtaaatcaactaattcgctttacagcgaaaaattagcaacatatactgctgcagatgagtttgaccaagcagcggcagttggatttattaaattgtggggtctacctactcaagtcaatgctcaagtaaatctcaaataa
>L181168|2.8182295688606422
atgaaaattcgtggatttgaagtggtaactaaatataaaaatgctggaattaatataccaaaacgttcaactgaacattcagcaggttatgacattgaagcagctgaaaccgttagttttgcgccaggggaaattaaattaattccaacaggcttgaaggcctatatgcaggcaggtgaagtgctttacatgtatgaccgttcatcaaatcctcgtaaaaaaggcttggttttaatcaattcagtaggtgttattgacaaggattactataataatcctgataatgaagggcatatgtttatgcagatgcgtaatttcactgatgaagaagtcgtaattgaaaaaggggagcgcgtggttcagggagtcttcatgcctttcttggtcgctgatggtgatgaaaatcaagaaaaagaagaacggactggtggatttgggtcaacaggagcttaa
>L55758|2.8141878642905307
atgaaagcagcagtagtaagacacaatccagatggttatgcggaccttgttgaaaaggaacttcgagcaatcaaacctaatgaagctttgcttgacatggagtattgtggagtctgtcataccgatttgcacgttgcagcaggtgattatggcaacaaagcagggactgttcttggtcatgaaggaattggaattgtcaaagaaattggaactgatgtaagctcgcttcaagttggtgatcgggtttcagtggcttggttctttgaaggatgtggtcactgtgaatactgtgtatctggtaatgaaactttttgtcgagaagttaaaaatgcaggatattcagttgatggcggaatggctgaagaagcaattgttgttgccgattatgctgtcaaagttcctgacggacttgacccaattgaagctagctcaattacttgtgctggagtaacaacttacaaagcaatcaaagtatcaggagtaaaacctggtgattggcaagtaatttttggtgctggaggacttggaaatttagcaattcaatatgctaaaaatgtttttggagcaaaagtaattgctgttgatattaatcaagataaattaaatttagctaaaaaaattggagctgatgtgattatcaattctggtgatgtaaatccagttgatgaaattaaaaaaataactggcggcttaggagcacaaagtgcaatagtttgtgctgttgcaaggattgcttttgaacaagcggttgcttctttgaaacctatgggcaaaatggttgctgtggcacttcccaatactgagatgactttatcagttccaacagttgtttttgacggagtggaggttgcaggttcacttgtcggaacaagacttgacttggcagaagcttttcaatttggagcagagggtaaggtaaaaccaattgttgcgacacgcaaactggaagaaatcaatgatattattgatgaaatgaaggcaggaaaaattgaaggccgaatggtcattgattttactaaataa
>L0362|2.8139234930133976
atgacaaaaacaaaaattatctttatggggacaccacaatttgctgcgaccgttttaaaaggtttgattgattctaatcaatatgaaattctagcagtagtgactcaaccagaccgtaaggttggtcggaaacaggaattaagaatgacaccagttaaagaacttgccttaacggttaacttgcctgttcttcaaccagaaaaactttcaggctcagtagaaatgactcaaatcatgacgctccttgaatcaggagaagttggaattgtgactgccgcctttggacaatttttgccaggtaaattattagatgttgctcaatttgcagtcaatactcatgcttctttactaccaaaatatcgcggtggggcacctattcattatgctattatgaatggcgaaaaagaagctggtgtaaccatcatggaaatgattcgtaaaatggatgccggtgacatgattgctcaagattctactccaattcttgaggatgataatgttggcactatgtttgaaaagttagcccttgttggacgtgatttgttacttgaaacattgccaaaatacctgagtggccaattaaaagctcaagctcaaaacgaagatgaagtgacttttagtcctaatatttcgccagaagaagaaaaaatcgactggaataaatctgcacgtgaaattttcaataaagttcgtggtatgaatccattcccagttgcacataccacatggaatggcgagcgtttcaagatttatgaaacaaaagttgttgatgattctgtcggtaacttacaagctggtgaaattgtggaaaaaacgaagaaatcattaaaagttgccacaggtgagggactccttgaacttcttttcgttcaaccagcaggtaaacccaagatggatatcgttagctttcttaacggtctaggtcaaaaaatacaagttggagataagtttggcgactaa
>L0184|2.8131902058148235
atgactaaaacagcatttttattctcaggtcaaggggcacaaaagcttggaatggcacgtgacttatatgaccaatatgaaacagttaaagcaacttttgatgaagcaagtcaagctttaggatatgatttgcgagctttgattgataatgatgaagaaaaactaaatgaaacaaagtacactcaacctgcaattttaacaacctctgttgctattttacgtttgttaagtgagaatgggattaaacctgaccttgttgctggtcttagtcttggtgaatattctgccttggtagcatcaggaatcattgattttcaagaagcagttaagcttgtagctaaacgtggtcaatatatgacagaagctgcaccgactggttctggtaaaatggtcgctgtaatgaacacagacccagccttgattgaagaaatttgccagaaagcggccgaatttaaaggcggtattgtgagtccagcaaattataacacgcccgcacaaattgttattggtggtgaagttgaggcggttgattatgctgttgagttgctaaaagaagccggagttcgtaaacttattgaattaaaagtttcaggacctttccatacagcaattttaaaaccagcatctgaaaaattggctttggagcttgataaaattgattttagaccttttgaattaccattaatctcaaatacgagtgctaaagtaatggaaaatgatgaagtcaaaggacttttgacgcgtcaagtcatggaaccagttcgtttttatgaatcggttgaaacaatgcaaaaactaggggcgactcgctttattgaagttggtcctgggagagtactttcaggtttcattaaaaaaattgataaaaatgcagaaattgctaatgttgaaaatttagcttcatttgaagctttgattaatcagtaa
>L0086|2.8128213518796645
[truncated: 1,665,856 more chars]
