# Supplementary material for: Bioinformatic Assessment of Factors Affecting the Correlation between Protein Abundance and Elongation Efficiency in Prokaryotes
Source: Int J Mol Sci. 2022 Oct 9;23(19):11996. doi: 10.3390/ijms231911996 (PMC9570070; doi:10.3390/ijms231911996)
Supplement: Supplementary file 1 [file ijms-23-11996-s001.zip › EloE/output_folder/Lactococcus_lactis_subsp._lactis_Il1403_272623/lactococcus lactis subsp. lactis il1403_number_eei.txt]

number	single	first	middle	last	EEI1
1	1	0	0	0	1.9362369551204273
2	1	0	0	0	3.1156577643206136
3	0	1	0	0	2.1552773876734643
4	0	0	0	1	2.113031433045069
5	1	0	0	0	2.2843488619049452
6	1	0	0	0	3.738084556472262
7	1	0	0	0	2.3621872513745474
8	0	1	0	0	1.4758335904063633
9	0	0	1	0	1.713406926997255
10	0	0	0	1	1.79109398109125
11	0	1	0	0	1.679344828759458
12	0	0	1	0	2.275286155850375
13	0	0	0	1	2.1751789140055013
14	1	0	0	0	2.1298497718341185
15	0	1	0	0	2.832328178729049
16	0	0	1	0	1.869919462670707
17	0	0	0	1	2.9384852734403517
18	0	1	0	0	2.1741789115131067
19	0	0	1	0	2.1303756682232446
20	0	0	0	1	3.2523158239004326
21	1	0	0	0	4.0537406296339125
22	1	0	0	0	1.7958757744422758
23	1	0	0	0	2.4867197133809973
24	1	0	0	0	2.2660865604917917
25	0	1	0	0	1.3681477845666281
26	0	0	1	0	1.3395614733354393
27	0	0	0	1	1.336027597151803
28	1	0	0	0	1.9505506820668388
29	0	1	0	0	1.525460435260072
30	0	0	1	0	1.440285111298404
31	0	0	0	1	1.4619559827105286
32	0	1	0	0	1.0257991534435502
33	0	0	0	1	1.5954027707544038
34	0	1	0	0	1.7265604419177143
35	0	0	1	0	1.3687069055594623
36	0	0	1	0	1.8335076129888528
37	0	0	0	1	2.171217630816606
38	1	0	0	0	1.7036248844828892
39	0	1	0	0	1.884589144265209
40	0	0	0	1	1.2917166282298633
41	1	0	0	0	1.504794249015013
42	1	0	0	0	1.4618303518409685
43	1	0	0	0	1.8547133834479557
44	1	0	0	0	1.5596504629087595
45	1	0	0	0	1.3834511229606263
46	1	0	0	0	1.5200844997972145
47	1	0	0	0	1.540068431792909
48	1	0	0	0	2.029005837219878
49	1	0	0	0	2.1878497095294374
50	1	0	0	0	2.191505262432643
51	1	0	0	0	1.7392138578330794
52	1	0	0	0	1.759756671075161
53	1	0	0	0	1.6336098921789772
54	1	0	0	0	1.967908831211668
55	1	0	0	0	2.0910020525022173
56	1	0	0	0	3.0679339451147007
57	1	0	0	0	2.4245592018412094
58	1	0	0	0	1.9385970635714525
59	1	0	0	0	3.9559046362375843
60	0	1	0	0	4.0741208449798645
61	0	0	1	0	3.8294134414425476
62	0	0	0	1	3.7996343996258957
63	1	0	0	0	2.714746428919247
64	1	0	0	0	2.0696114758507553
65	1	0	0	0	2.2142791042745533
66	1	0	0	0	3.9973953150629837
67	1	0	0	0	3.0049308565131247
68	1	0	0	0	1.868366172383097
69	1	0	0	0	1.7839992668335478
70	1	0	0	0	3.072785421929266
71	1	0	0	0	2.780517582631827
72	1	0	0	0	3.6853056263843182
73	1	0	0	0	2.121579774371285
74	1	0	0	0	2.843341056977888
75	1	0	0	0	2.6081410626080515
76	1	0	0	0	2.4148031460339485
77	0	1	0	0	2.8401107723311183
78	0	0	0	1	1.6390876361996372
79	0	1	0	0	1.7941965820337276
80	0	0	0	1	1.8457429150753597
81	0	1	0	0	1.7566647681844552
82	0	0	0	1	1.805542742966241
83	1	0	0	0	1.8315140420885796
84	1	0	0	0	1.9013177691954806
85	1	0	0	0	1.7903588032143432
86	1	0	0	0	1.5670437160506965
87	0	1	0	0	1.6025671285351766
88	0	0	1	0	1.5550768370140786
89	0	0	0	1	1.3915700144287486
90	1	0	0	0	1.544413289594756
91	1	0	0	0	1.7557539757742047
92	1	0	0	0	1.7045083873172144
93	0	1	0	0	4.284259661095277
94	0	0	0	1	4.092738734743208
95	1	0	0	0	1.9331169634395824
96	1	0	0	0	2.0660621657534888
97	1	0	0	0	2.240640099920811
98	1	0	0	0	2.329645823538541
99	0	1	0	0	3.056278430868628
100	0	0	0	1	2.3923692061366335
101	0	1	0	0	1.5611541363438475
102	0	0	1	0	1.4161445208623282
103	0	0	0	1	2.2046081906868142
104	0	1	0	0	2.2806547288897945
105	0	0	0	1	1.951359648649858
106	1	0	0	0	2.529409905870755
107	1	0	0	0	2.157252101599829
108	0	1	0	0	2.2703265156383337
109	0	0	1	0	1.9761404714140534
110	0	0	0	1	1.7588397786785464
111	1	0	0	0	2.5476018894190537
112	1	0	0	0	2.747107674796424
113	0	1	0	0	2.198322401914401
114	0	0	0	1	2.642278137885279
115	1	0	0	0	3.170103074776185
116	1	0	0	0	3.428495808131679
117	0	1	0	0	6.441058696162767
118	0	0	0	1	5.121475569269645
119	1	0	0	0	1.58709675322875
120	1	0	0	0	4.851062500076379
121	1	0	0	0	2.17257510247179
122	1	0	0	0	1.8931913009905756
123	1	0	0	0	2.4807161823835813
124	0	1	0	0	2.81852953013522
125	0	0	0	1	2.022215771000705
126	1	0	0	0	2.103400857677092
127	1	0	0	0	1.9939392429804281
128	0	1	0	0	2.2944615338952667
129	0	0	0	1	2.4382498985246164
130	1	0	0	0	2.993914044287849
131	1	0	0	0	5.042767913293091
132	1	0	0	0	1.539411610066778
133	1	0	0	0	1.935691836744326
134	1	0	0	0	2.1588755506146393
135	1	0	0	0	1.737595059075592
136	1	0	0	0	1.8647942922985643
137	1	0	0	0	1.6530014513823472
138	0	1	0	0	1.7095846031306021
139	0	0	0	1	1.868499296474763
140	1	0	0	0	1.6530014513823472
141	1	0	0	0	1.8647942922985643
142	1	0	0	0	2.632247354125003
143	1	0	0	0	3.1829006814751253
144	1	0	0	0	4.277123113131435
145	1	0	0	0	1.8430712837317453
146	0	1	0	0	3.14800109270365
147	0	0	1	0	2.0249867354407782
148	0	0	0	1	2.302391404302627
149	1	0	0	0	2.143885717281191
150	1	0	0	0	2.357358321181609
151	1	0	0	0	2.553673815744829
152	1	0	0	0	2.132815404830186
153	1	0	0	0	2.9098274643046693
154	1	0	0	0	2.539487712058171
155	1	0	0	0	2.7023431200549983
156	1	0	0	0	2.0634838189892406
157	0	1	0	0	1.607402911070413
158	0	0	0	1	2.369325865875222
159	1	0	0	0	2.082875765335589
160	1	0	0	0	2.1587512503335824
161	1	0	0	0	3.798820543174183
162	0	1	0	0	3.54079715648715
163	0	0	1	0	3.587189292809272
164	0	0	1	0	1.7787656324506784
165	0	0	0	1	2.8337121371332286
166	1	0	0	0	1.8953734684279377
167	1	0	0	0	1.9011607482093549
168	1	0	0	0	5.541043915618198
169	0	1	0	0	2.1931439913842223
170	0	0	0	1	2.0750837685899413
171	1	0	0	0	1.69365895230234
172	1	0	0	0	2.030697587082163
173	1	0	0	0	2.4612127510887225
174	1	0	0	0	3.067804921384994
175	1	0	0	0	2.333086174942435
176	1	0	0	0	2.8182295688606422
177	0	1	0	0	2.1363976281496195
178	0	0	0	1	2.3540901326902586
179	1	0	0	0	2.7114725924672056
180	1	0	0	0	2.646242341070256
181	1	0	0	0	2.1644997638298946
182	1	0	0	0	2.2025584296437146
183	0	1	0	0	2.182167905381892
184	0	0	0	1	2.1719533985577852
185	1	0	0	0	1.797486285508533
186	0	1	0	0	1.8289652942304513
187	0	0	0	1	2.0283880428857555
188	1	0	0	0	1.950558003173804
189	1	0	0	0	2.1869502365711635
190	1	0	0	0	4.181506126965992
191	1	0	0	0	2.9470830318955508
192	1	0	0	0	4.023981837363398
193	1	0	0	0	2.6598901502820196
194	1	0	0	0	3.6234992287240733
195	1	0	0	0	1.7682759147938534
196	0	1	0	0	3.746424465213822
197	0	0	0	1	1.6779550524381293
198	1	0	0	0	4.359515294193971
199	1	0	0	0	3.4084188790561605
200	0	1	0	0	2.20472189640449
201	0	0	1	0	1.8639446742529016
202	0	0	1	0	2.008337594132425
203	0	0	1	0	2.29243525491024
204	0	0	0	1	1.6444760846969115
205	0	1	0	0	1.8155278797337948
206	0	0	1	0	2.0473326973486916
207	0	0	1	0	2.1228522536180154
208	0	0	0	1	1.7167044977167147
209	0	1	0	0	1.8751885228955425
210	0	0	1	0	1.1392381987047133
211	0	0	1	0	1.9356379004289515
212	0	0	1	0	1.8129309492176013
213	0	0	1	0	2.0461620296297838
214	0	0	1	0	2.0302731015552284
215	0	0	1	0	1.7269749979231757
216	0	0	1	0	1.5942382738290988
217	0	0	1	0	1.8560697987071089
218	0	0	0	1	1.8733979728468744
219	1	0	0	0	1.5949454983964255
220	1	0	0	0	3.698057764167272
221	1	0	0	0	2.4843391882487182
222	1	0	0	0	1.673543157224672
223	1	0	0	0	2.0992024630969244
224	1	0	0	0	3.404965232368897
225	0	1	0	0	2.2902082001223363
226	0	0	0	1	2.623779818975375
227	1	0	0	0	1.941067065231188
228	1	0	0	0	3.9912684926027873
229	1	0	0	0	2.2417095455429057
230	1	0	0	0	1.973101343824764
231	1	0	0	0	2.012886005014267
232	1	0	0	0	5.002315205280687
233	0	1	0	0	1.8892384463961458
234	0	0	0	1	1.8839818197263485
235	1	0	0	0	2.1823107527906904
236	1	0	0	0	2.603405929788131
237	1	0	0	0	2.1367751796034753
238	1	0	0	0	2.1435376713469187
239	1	0	0	0	2.078280547387501
240	1	0	0	0	5.524652881344593
241	0	1	0	0	1.7444236488854126
242	0	0	0	1	1.5096979997276692
243	1	0	0	0	1.616494934356556
244	1	0	0	0	2.075306433682409
245	1	0	0	0	6.838028816276478
246	1	0	0	0	2.22000348265901
247	1	0	0	0	2.0734237096536763
248	0	1	0	0	2.543423766240482
249	0	0	1	0	2.327453812942817
250	0	0	1	0	1.6987566625154837
251	0	0	0	1	1.9006379046351463
252	1	0	0	0	2.1836408989930747
253	1	0	0	0	1.9434801293043351
254	0	1	0	0	1.8578917777045827
255	0	0	0	1	1.7398934543715743
256	1	0	0	0	2.6473733162310147
257	1	0	0	0	1.919998824867591
258	1	0	0	0	2.4264171272823907
259	1	0	0	0	1.9168074340152577
260	1	0	0	0	2.165624084617435
261	0	1	0	0	1.8238044777235787
262	0	0	1	0	1.7712511906879713
263	0	0	0	1	2.2105762701386586
264	1	0	0	0	2.0574730156896948
265	1	0	0	0	2.3476432445154756
266	1	0	0	0	2.9660581071693315
267	1	0	0	0	2.501648744397723
268	1	0	0	0	3.465203980290321
269	1	0	0	0	2.2569432585055926
270	0	1	0	0	2.081304235256475
271	0	0	0	1	2.338566571782057
272	1	0	0	0	2.2686304075099275
273	0	1	0	0	2.879385053763487
274	0	0	0	1	2.0343983258597875
275	1	0	0	0	2.0054534931116677
276	1	0	0	0	2.913022666506025
277	1	0	0	0	1.915551654075082
278	0	1	0	0	2.39400969159117
279	0	0	1	0	2.1378207445632285
280	0	0	0	1	2.4097098428925348
281	1	0	0	0	2.4676495395211147
282	1	0	0	0	1.982851394852143
283	1	0	0	0	2.2013003865835996
284	1	0	0	0	6.061303265894734
285	1	0	0	0	2.78748423559629
286	1	0	0	0	1.533298693818505
287	1	0	0	0	2.175297955167203
288	0	1	0	0	2.097178781706666
289	0	0	0	1	2.0388820813242132
290	1	0	0	0	3.132362176264994
291	1	0	0	0	3.9372407883216605
292	0	1	0	0	2.519333459196077
293	0	0	1	0	2.416341650097809
294	0	0	1	0	1.7285211491421895
295	0	0	1	0	2.531000950632203
296	0	0	0	1	3.7223314685173783
297	1	0	0	0	1.5915877915863603
298	1	0	0	0	2.3131089305847987
299	1	0	0	0	2.832255220786195
300	0	1	0	0	2.165621969380916
301	0	0	1	0	2.119967826215237
302	0	0	1	0	2.415336656316339
303	0	0	0	1	1.915081584521063
304	1	0	0	0	2.4145435450431494
305	1	0	0	0	3.5465137452523683
306	1	0	0	0	2.149085633406079
307	0	1	0	0	2.539245909081948
308	0	0	0	1	2.18329003331553
309	1	0	0	0	2.4169492017761276
310	0	1	0	0	3.4010626054714916
311	0	0	0	1	3.494006703890266
312	1	0	0	0	2.775930696218537
313	1	0	0	0	5.18409757354896
314	0	1	0	0	1.882298267161898
315	0	0	0	1	2.0927652734770983
316	1	0	0	0	2.373113273338682
317	1	0	0	0	2.5871174383633284
318	1	0	0	0	3.3574695215622694
319	1	0	0	0	2.7368033422406213
320	0	1	0	0	2.591488648397277
321	0	0	0	1	2.3553222924703374
322	0	1	0	0	2.5297930003417033
323	0	0	0	1	1.9991753671734005
324	1	0	0	0	2.340149322140386
325	0	1	0	0	1.9654501454991864
326	0	0	0	1	1.695776238823928
327	1	0	0	0	1.6689504913890114
328	0	1	0	0	1.7521975705621515
329	0	0	0	1	2.0325400729894123
330	1	0	0	0	3.470409550089519
331	1	0	0	0	2.1756978216993583
332	0	1	0	0	2.173459236943532
333	0	0	0	1	3.4992727240854244
334	0	1	0	0	2.111075229995664
335	0	0	0	1	2.3142909094925312
336	1	0	0	0	5.824748287802233
337	1	0	0	0	2.6503295679654473
338	1	0	0	0	2.247771040785574
339	1	0	0	0	2.503684293606477
340	1	0	0	0	1.854977602311174
341	1	0	0	0	2.9029156862760117
342	1	0	0	0	2.660374418913992
343	1	0	0	0	2.4079036120118955
344	1	0	0	0	3.571211785568948
345	0	1	0	0	2.7498152648018834
346	0	0	1	0	2.4421277462940805
347	0	0	1	0	2.857116706981116
348	0	0	0	1	2.758670330848198
349	1	0	0	0	2.5091458048731456
350	1	0	0	0	4.794123478616201
351	1	0	0	0	3.0901756577396715
352	1	0	0	0	2.478334652204353
353	1	0	0	0	1.8221500376267963
354	1	0	0	0	4.201880526508511
355	1	0	0	0	1.960041102581436
356	1	0	0	0	2.25906079658817
357	0	1	0	0	1.6581536588273185
358	0	0	0	1	2.3531506615937943
359	1	0	0	0	1.7307039642996451
360	1	0	0	0	1.611602072720253
361	1	0	0	0	1.8272072007245415
362	0	1	0	0	2.361691491473686
363	0	0	1	0	1.9840805418735485
364	0	0	0	1	2.023652262574367
365	1	0	0	0	3.178486985998426
366	1	0	0	0	2.2867130354414487
367	0	1	0	0	1.6736644685863615
368	0	0	0	1	1.7451402216039305
369	1	0	0	0	1.9531685507267533
370	1	0	0	0	1.6166196445042857
371	0	1	0	0	1.7095846031306021
372	0	0	0	1	1.832594517366618
373	1	0	0	0	4.729372654852522
374	1	0	0	0	2.3225275291666123
375	1	0	0	0	1.7857591699262967
376	1	0	0	0	2.32057023616246
377	1	0	0	0	2.023045019375852
378	1	0	0	0	1.726420726151429
379	1	0	0	0	2.6819172727716105
380	1	0	0	0	2.097525951253143
381	1	0	0	0	4.440194222982502
382	1	0	0	0	1.7187498047005303
383	1	0	0	0	2.4565745517584614
384	1	0	0	0	3.4814855158084943
385	1	0	0	0	3.1726474697295455
386	1	0	0	0	2.3519559010079623
387	1	0	0	0	3.3359141729529034
388	1	0	0	0	1.952214104708895
389	1	0	0	0	2.7316663479857084
390	1	0	0	0	3.3771267991850835
391	1	0	0	0	2.6242839255606705
392	1	0	0	0	2.059437125138677
393	1	0	0	0	2.8507310286992316
394	1	0	0	0	4.790829318407342
395	1	0	0	0	2.138264495926393
396	0	1	0	0	2.150557901354156
397	0	0	0	1	4.1397082167643555
398	1	0	0	0	2.127690988419073
399	1	0	0	0	2.0331765225704093
400	0	1	0	0	2.497178622273679
401	0	0	1	0	2.2189410235358396
402	0	0	0	1	2.1487074047779067
403	1	0	0	0	2.507487218875424
404	1	0	0	0	2.6381694939990754
405	0	1	0	0	2.3089910116203987
406	0	0	0	1	2.5478493550305106
407	1	0	0	0	2.2972809927341387
408	1	0	0	0	4.35026343231088
409	1	0	0	0	2.1813123678878283
410	0	1	0	0	3.389727399646943
411	0	0	0	1	1.9245310028754825
412	1	0	0	0	1.9504875432363689
413	1	0	0	0	5.206965266630753
414	1	0	0	0	3.2095768445223984
415	1	0	0	0	1.8312272250638206
416	1	0	0	0	3.628756504338212
417	1	0	0	0	2.872951154511753
418	1	0	0	0	1.607709143300369
419	1	0	0	0	2.1505381265979597
420	1	0	0	0	2.502202697645422
421	1	0	0	0	3.823111039163627
422	1	0	0	0	2.570927474208046
423	1	0	0	0	2.0128298479006665
424	1	0	0	0	3.384035679850509
425	1	0	0	0	1.7964262662605743
426	1	0	0	0	2.5247202287017037
427	1	0	0	0	3.0951199505022533
428	1	0	0	0	2.094485206035491
429	1	0	0	0	2.4846993264362554
430	1	0	0	0	2.055553235310587
431	0	1	0	0	1.732870165611147
432	0	0	0	1	2.4009046699457826
433	0	1	0	0	2.1997444710578122
434	0	0	0	1	2.2989275182728064
435	1	0	0	0	2.1548052481780977
436	1	0	0	0	1.859971593304718
437	1	0	0	0	2.507945636985131
438	1	0	0	0	1.9139181586759808
439	0	1	0	0	1.749412052596647
440	0	0	0	1	2.4921813334646945
441	1	0	0	0	2.2146532438346678
442	0	1	0	0	1.6680577660546327
443	0	0	1	0	2.207217371435784
444	0	0	0	1	2.254380923728096
445	1	0	0	0	2.6325741227707247
446	0	1	0	0	2.5488876861459517
447	0	0	0	1	1.8264901427920337
448	0	1	0	0	1.702974547647461
449	0	0	0	1	1.6675567774089433
450	1	0	0	0	1.627733156611191
451	1	0	0	0	1.9442697679365781
452	0	1	0	0	1.7691979458611682
453	0	0	1	0	1.941321203642236
454	0	0	1	0	1.591902377146431
455	0	0	1	0	2.090712838285895
456	0	0	1	0	1.886834464212715
457	0	0	0	1	1.4800335944489758
458	1	0	0	0	1.1415992683034648
459	1	0	0	0	1.9779156237868347
460	1	0	0	0	1.5083465640531228
461	1	0	0	0	2.508682451731942
462	1	0	0	0	1.4370423717920933
463	0	1	0	0	1.7439866374275217
464	0	0	1	0	2.126904575846745
465	0	0	0	1	1.115140750147646
466	1	0	0	0	1.8243933261437335
467	1	0	0	0	1.2309485580213575
468	0	1	0	0	2.525011540779466
469	0	0	0	1	2.042400273159239
470	0	1	0	0	1.7039044297158996
471	0	0	1	0	1.9835267302971116
472	0	0	1	0	3.613622065884379
473	0	0	1	0	1.7196564192972288
474	0	0	1	0	1.8032738635146401
475	0	0	1	0	1.944413399906548
476	0	0	1	0	2.0479621934318697
477	0	0	0	1	3.2114575920795203
478	1	0	0	0	3.5784280976661695
479	0	1	0	0	2.3848121260305954
480	0	0	1	0	2.326623319054264
481	0	0	1	0	1.9597520253082337
482	0	0	1	0	1.8263327838171948
483	0	0	1	0	3.7852463077620313
484	0	0	0	1	1.9526378065675967
485	1	0	0	0	1.7084111902230883
486	0	1	0	0	1.9188937005121318
487	0	0	0	1	1.9679166118311395
488	0	1	0	0	1.8506885126372268
489	0	0	1	0	2.4448651280495564
490	0	0	0	1	2.0090798760801354
491	1	0	0	0	3.7369587107883424
492	1	0	0	0	2.859728919875805
493	0	1	0	0	2.345651604639045
494	0	0	0	1	2.371346943989517
495	1	0	0	0	2.1885773694691464
496	1	0	0	0	2.12905780631209
497	1	0	0	0	2.04822260714807
498	0	1	0	0	2.6942996643402646
499	0	0	1	0	2.3277258899893596
500	0	0	1	0	2.235570953856482
501	0	0	0	1	2.0414822785779965
502	1	0	0	0	9.67441805165936
503	1	0	0	0	1.4419669474344545
504	1	0	0	0	1.8681108633481585
505	1	0	0	0	2.106673066043456
506	0	1	0	0	1.9424221162367168
507	0	0	0	1	1.9041111790214649
508	0	1	0	0	3.114399513247167
509	0	0	0	1	2.308131640692743
510	0	1	0	0	3.310727583774694
511	0	0	1	0	2.0304757245087885
512	0	0	1	0	1.7505557106146108
513	0	0	1	0	1.4106863216845646
514	0	0	1	0	1.8244629028789028
515	0	0	1	0	1.5764716945667192
516	0	0	1	0	1.767958399119609
517	0	0	0	1	1.763879901815161
518	1	0	0	0	2.024303136979679
519	0	1	0	0	2.4958730339146182
520	0	0	1	0	2.2576065189100682
521	0	0	0	1	2.2018313193849504
522	1	0	0	0	1.366745997066356
523	1	0	0	0	1.2916590746421202
524	1	0	0	0	1.4517655788905712
525	1	0	0	0	1.560531732308843
526	0	1	0	0	2.5064246514140387
527	0	0	0	1	1.6340420128900126
528	1	0	0	0	1.1774297233400648
529	1	0	0	0	6.0406953132168715
530	1	0	0	0	2.0144494657494265
531	0	1	0	0	1.7105458808322282
532	0	0	0	1	1.445351109227038
533	0	1	0	0	2.294717716190475
534	0	0	0	1	1.6753155162932318
535	0	1	0	0	1.909690023382387
536	0	0	0	1	1.7806676095754195
537	1	0	0	0	1.9841148430390643
538	1	0	0	0	2.115173975780012
539	1	0	0	0	2.646159763274567
540	1	0	0	0	2.7821002469054013
541	1	0	0	0	2.7045017642286306
542	0	1	0	0	2.057067080217709
543	0	0	0	1	2.5091467413911994
544	1	0	0	0	1.9173864163873724
545	1	0	0	0	2.231897899900807
546	1	0	0	0	1.831002621471555
547	0	1	0	0	2.2172276027340865
548	0	0	0	1	1.6598293098724328
549	0	1	0	0	2.7896902458225874
550	0	0	0	1	1.6446192963755926
551	1	0	0	0	6.988852300427773
552	1	0	0	0	2.0602629637712058
553	1	0	0	0	3.7906856720508224
554	1	0	0	0	2.082620749684861
555	1	0	0	0	2.0372557120727306
556	1	0	0	0	1.8912988269307542
557	1	0	0	0	2.9779039393794062
558	1	0	0	0	2.2827999734380757
559	1	0	0	0	3.873988501787436
560	1	0	0	0	3.9604386501639937
561	0	1	0	0	2.660022947608858
562	0	0	0	1	2.2757723344507084
563	0	1	0	0	3.0440934795362207
564	0	0	0	1	2.1332598464129844
565	1	0	0	0	4.113089915655319
566	1	0	0	0	4.631632040220995
567	1	0	0	0	1.8489399297314235
568	1	0	0	0	1.951784903347159
569	1	0	0	0	2.9571383430095386
570	1	0	0	0	3.9575825784035903
571	0	1	0	0	2.351151038579463
572	0	0	1	0	2.4264923528997726
573	0	0	0	1	2.4456944653060178
574	1	0	0	0	3.66142524051555
575	0	1	0	0	2.1203418140551955
576	0	0	0	1	2.206095296843721
577	1	0	0	0	1.5125696503442976
578	1	0	0	0	1.9185663856642043
579	1	0	0	0	1.7691628078970418
580	0	1	0	0	1.7028872410044933
581	0	0	1	0	1.8267180739530535
582	0	0	0	1	1.6061704083009714
583	1	0	0	0	2.001079036200853
584	1	0	0	0	2.138752535919579
585	1	0	0	0	1.703554010153402
586	1	0	0	0	2.081029019268566
587	0	1	0	0	1.5061306205002296
588	0	0	0	1	1.88646887094296
589	1	0	0	0	1.9244402944460084
590	1	0	0	0	1.9965004180384458
591	1	0	0	0	1.981199130044446
592	1	0	0	0	2.126995590401004
593	1	0	0	0	2.0735842679327816
594	0	1	0	0	2.3528863230559702
595	0	0	1	0	2.8358754141669844
596	0	0	0	1	1.9063056515025398
597	1	0	0	0	1.7657779203139208
598	0	1	0	0	2.281505670803481
599	0	0	0	1	2.021216578457861
600	1	0	0	0	2.652601902325491
601	1	0	0	0	3.188051615172342
602	1	0	0	0	2.5204857987026483
603	0	1	0	0	2.061961303116526
604	0	0	1	0	2.2301660919435973
605	0	0	0	1	2.228296886572753
606	1	0	0	0	2.577673584818048
607	1	0	0	0	2.140653960355873
608	1	0	0	0	3.5223645138768815
609	1	0	0	0	2.2907963709245025
610	0	1	0	0	1.8819957163174224
611	0	0	0	1	1.5919404065956935
612	0	1	0	0	2.862384898815551
613	0	0	0	1	1.899973369438449
614	1	0	0	0	2.8831606833007846
615	0	1	0	0	1.858439319535214
616	0	0	0	1	2.1967690928011585
617	1	0	0	0	1.5274573732843275
618	1	0	0	0	2.443039421223379
619	1	0	0	0	1.754059161918827
620	0	1	0	0	2.569028862231635
621	0	0	0	1	4.000566995225549
622	1	0	0	0	4.384729448067934
623	1	0	0	0	2.1541240825099868
624	1	0	0	0	2.2863488383179504
625	1	0	0	0	1.9662330988669916
626	1	0	0	0	2.3798128966416483
627	1	0	0	0	2.6145697113285165
628	1	0	0	0	3.1010570515883704
629	1	0	0	0	1.9724557061113361
630	0	1	0	0	2.077562964538431
631	0	0	0	1	2.319900528904208
632	1	0	0	0	2.1119758008797835
633	1	0	0	0	3.3151587044025925
634	1	0	0	0	5.331223055482758
635	1	0	0	0	2.5910116154517286
636	1	0	0	0	5.434999422360862
637	1	0	0	0	1.674999329119872
638	1	0	0	0	1.967908831211668
639	1	0	0	0	1.7623402183089762
640	1	0	0	0	1.6672774994858304
641	0	1	0	0	1.7174135181384431
642	0	0	0	1	2.6649474706027574
643	1	0	0	0	3.8235288398195704
644	1	0	0	0	6.410611532667441
645	1	0	0	0	1.3330450803523681
646	1	0	0	0	1.9058514440145573
647	1	0	0	0	2.199250955654004
648	0	1	0	0	3.320081265784864
649	0	0	0	1	2.458921235511767
650	0	1	0	0	1.7876529607130154
651	0	0	1	0	1.9393530848896754
652	0	0	0	1	2.108344590742164
653	1	0	0	0	1.902645243750413
654	1	0	0	0	1.5554157785301277
655	1	0	0	0	1.9367543331219002
656	1	0	0	0	2.245033532741496
657	0	1	0	0	1.5987909426775813
658	0	0	0	1	1.51555936313782
659	0	1	0	0	2.6004429426016724
660	0	0	1	0	2.0171137462230653
661	0	0	0	1	1.974867908325044
662	1	0	0	0	2.517814005749098
663	1	0	0	0	2.3875467313604455
664	1	0	0	0	4.535549756064805
665	0	1	0	0	1.8411736145743165
666	0	0	1	0	1.8248669062025578
667	0	0	0	1	1.6171902535453706
668	1	0	0	0	1.792357045341494
669	1	0	0	0	3.0498307422584237
670	0	1	0	0	1.8561645588262217
671	0	0	1	0	1.9699546001341528
672	0	0	0	1	2.1214034417407173
673	1	0	0	0	3.7358942200274483
674	1	0	0	0	2.679443155739207
675	1	0	0	0	2.738102056639693
676	1	0	0	0	1.8354043192533391
677	1	0	0	0	2.151678458170115
678	1	0	0	0	1.9294591107191286
679	0	1	0	0	1.4862247959287562
680	0	0	0	1	1.8392454311975515
681	0	1	0	0	1.435954548806414
682	0	0	1	0	1.904608664240895
683	0	0	1	0	1.6941829379554987
684	0	0	0	1	1.9283947184480246
685	0	1	0	0	1.6841145400169408
686	0	0	0	1	1.8558615146090003
687	0	1	0	0	2.4168810326630212
688	0	0	1	0	1.9104320015688678
689	0	0	0	1	1.8204295108010529
690	1	0	0	0	2.74470759951503
691	1	0	0	0	2.0936229577634164
692	1	0	0	0	5.8106166457959585
693	0	1	0	0	4.098055092128692
694	0	0	0	1	3.3367962570480105
695	1	0	0	0	2.4084997594025537
696	1	0	0	0	1.8590373337988888
697	0	1	0	0	2.5640075222440117
698	0	0	0	1	2.311302073599706
699	1	0	0	0	2.0515328276405156
700	1	0	0	0	2.142605192714738
701	1	0	0	0	2.111250664060779
702	1	0	0	0	3.2317415551720257
703	1	0	0	0	1.435954548806414
704	0	1	0	0	2.531531412236194
705	0	0	0	1	2.841899053105301
706	0	1	0	0	2.273015302253197
707	0	0	0	1	2.302139038060741
708	0	1	0	0	2.9508702738843104
709	0	0	1	0	1.8263708311190636
710	0	0	0	1	1.9525308374998418
711	1	0	0	0	2.612712598041008
712	1	0	0	0	2.2312314448942994
713	1	0	0	0	2.24968785686469
714	1	0	0	0	2.729875030320469
715	1	0	0	0	2.2176248165821706
716	1	0	0	0	2.0955944105330038
717	1	0	0	0	2.2880594724233876
718	1	0	0	0	2.4256081493918575
719	0	1	0	0	2.7271458375151476
720	0	0	1	0	1.8410605984714314
721	0	0	0	1	1.5996345398017298
722	0	1	0	0	1.6025671285351766
723	0	0	0	1	1.5550768370140786
724	1	0	0	0	2.069279778752938
725	1	0	0	0	2.2145698445453466
726	0	1	0	0	2.292537976278096
727	0	0	1	0	1.7869929205866346
728	0	0	0	1	2.140698686539247
729	1	0	0	0	3.260676791634189
730	0	1	0	0	1.8509855104159108
731	0	0	0	1	2.2674119348781883
732	1	0	0	0	1.9470678701964776
733	0	1	0	0	2.26852545554432
734	0	0	1	0	1.8209465016309339
735	0	0	0	1	2.1595541505749836
736	1	0	0	0	2.512521337884964
737	1	0	0	0	2.06483161045137
738	1	0	0	0	2.3676008269553575
739	1	0	0	0	3.1983324224876117
740	1	0	0	0	2.4265209322105434
741	0	1	0	0	2.1343024884934922
742	0	0	0	1	2.380490509268086
743	1	0	0	0	2.49315333282719
744	0	1	0	0	2.454388236172761
745	0	0	1	0	5.2138121164288265
746	0	0	0	1	2.289579395216091
747	1	0	0	0	3.5144612868550418
748	1	0	0	0	2.3860983378796212
749	1	0	0	0	3.287046611354713
750	1	0	0	0	2.4605386516647663
751	0	1	0	0	1.97944775082869
752	0	0	1	0	2.4547550911170717
753	0	0	0	1	2.6833475579216386
754	1	0	0	0	1.9726499049207487
755	1	0	0	0	3.3509517997866016
756	1	0	0	0	1.5747327018647086
757	1	0	0	0	2.0471581876182845
758	1	0	0	0	2.599430765870269
759	0	1	0	0	1.788222075306054
760	0	0	0	1	2.117856054407916
761	0	1	0	0	2.2055652245993427
762	0	0	0	1	2.4258422318320187
763	1	0	0	0	2.5565859439940803
764	1	0	0	0	4.430471099394611
765	0	1	0	0	1.9430374119362142
766	0	0	1	0	2.239304146624184
767	0	0	0	1	4.511884477915367
768	1	0	0	0	3.6056962014291503
769	1	0	0	0	3.4618050429828053
770	0	1	0	0	1.760748980594026
771	0	0	0	1	2.150030351582314
772	1	0	0	0	6.539255902263331
773	1	0	0	0	2.8131902058148235
774	0	1	0	0	3.8216121888048074
775	0	0	1	0	3.9911666544352893
776	0	0	0	1	3.765587456535533
777	1	0	0	0	3.3865603635952155
778	1	0	0	0	2.684909329078534
779	0	1	0	0	2.2779116582357113
780	0	0	0	1	2.574841082149732
781	1	0	0	0	2.345036296201674
782	1	0	0	0	2.7031672234490514
783	1	0	0	0	3.8599249473530146
784	0	1	0	0	1.5424686388147597
785	0	0	1	0	1.6417009928304402
786	0	0	1	0	2.0330842997513794
787	0	0	0	1	1.9234626310883547
788	1	0	0	0	2.0851116122685207
789	1	0	0	0	2.277190444273956
790	1	0	0	0	2.214047094376882
791	1	0	0	0	2.22793240546353
792	1	0	0	0	3.319933542423599
793	0	1	0	0	2.1271675968597785
794	0	0	0	1	2.431839836960156
795	1	0	0	0	1.956552604549147
796	1	0	0	0	2.5940720377189876
797	0	1	0	0	1.9418837650225123
798	0	0	1	0	2.1205911192173086
799	0	0	1	0	2.152478732101421
800	0	0	1	0	2.1250850716573435
801	0	0	0	1	1.8150114066869065
802	0	1	0	0	2.442168768961312
803	0	0	1	0	2.255246321084296
804	0	0	0	1	2.459876121249426
805	1	0	0	0	2.2112990899596925
806	0	1	0	0	2.2614625703893623
807	0	0	1	0	1.7386550768313973
808	0	0	0	1	1.9678320949094787
809	1	0	0	0	2.3300081332472393
810	1	0	0	0	1.7472075595689562
811	0	1	0	0	2.571904787177182
812	0	0	0	1	1.8810359874380465
813	1	0	0	0	3.0675585192372794
814	1	0	0	0	3.358395157575573
815	1	0	0	0	1.7495720565370778
816	1	0	0	0	3.375410577598117
817	1	0	0	0	1.6715964896637963
818	1	0	0	0	2.3787386195002527
819	1	0	0	0	2.0808236505713285
820	1	0	0	0	2.0918123487468456
821	1	0	0	0	2.311420613979078
822	1	0	0	0	1.6530014513823472
823	1	0	0	0	1.8918821866185842
824	0	1	0	0	1.8670679428434396
825	0	0	0	1	1.7095846031306021
826	1	0	0	0	1.8647942922985643
827	1	0	0	0	1.6166196445042857
828	1	0	0	0	3.342961225076208
829	1	0	0	0	3.429839344269114
830	0	1	0	0	2.513674305270158
831	0	0	0	1	2.317929105080315
832	0	1	0	0	1.8570592217575599
833	0	0	0	1	3.1889194504040175
834	1	0	0	0	2.5032597399310967
835	1	0	0	0	2.0876548908455828
836	1	0	0	0	2.811901607811337
837	1	0	0	0	3.11803583018511
838	1	0	0	0	5.627531911638408
839	1	0	0	0	2.364369499399204
840	1	0	0	0	2.2348267777488293
841	1	0	0	0	1.8863427308023104
842	1	0	0	0	4.912893304814889
843	1	0	0	0	2.359200521962299
844	1	0	0	0	2.2624384606480654
845	1	0	0	0	1.5822299650981864
846	1	0	0	0	2.354563042181147
847	0	1	0	0	1.7101848163932831
848	0	0	0	1	2.1356688781095112
849	0	1	0	0	1.5525873333447002
850	0	0	0	1	1.660754411509318
851	1	0	0	0	2.3056737899026953
852	1	0	0	0	1.7922707186140128
853	1	0	0	0	2.4593400207867795
854	0	1	0	0	1.7493977280046438
855	0	0	0	1	2.4812863093037363
856	1	0	0	0	2.435585528855262
857	1	0	0	0	2.1957070306941255
858	0	1	0	0	2.335768317359502
859	0	0	0	1	2.4728657628573716
860	1	0	0	0	2.098827964926545
861	1	0	0	0	1.8341421832110487
862	1	0	0	0	1.910699911209464
863	0	1	0	0	2.184948898993349
864	0	0	0	1	1.594838741755498
865	1	0	0	0	2.3126306210935765
866	0	1	0	0	2.205300215292022
867	0	0	0	1	2.306743283464047
868	1	0	0	0	2.6537304458968354
869	1	0	0	0	2.193822386190516
870	1	0	0	0	2.602849051560678
871	1	0	0	0	2.240605106118937
872	1	0	0	0	1.842269225211517
873	1	0	0	0	2.011464359390299
874	1	0	0	0	4.602661584808203
875	0	1	0	0	1.791778084581695
876	0	0	0	1	1.9467651894812676
877	1	0	0	0	2.1807906793665452
878	1	0	0	0	2.13143192625162
879	1	0	0	0	2.1383786981259028
880	1	0	0	0	1.9845708553529864
881	1	0	0	0	2.014252086447909
882	1	0	0	0	2.405066310986012
883	1	0	0	0	3.174423719469197
884	0	1	0	0	1.7490540797996634
885	0	0	1	0	1.6120057478082752
886	0	0	0	1	2.2046492252847223
887	1	0	0	0	2.129231207439741
888	1	0	0	0	1.4776500634966636
889	0	1	0	0	2.316832502659324
890	0	0	1	0	2.066622916787447
891	0	0	0	1	2.310462130632227
892	1	0	0	0	2.9713889807137424
893	0	1	0	0	3.7930726389908527
894	0	0	1	0	2.708175706814572
895	0	0	0	1	2.6048983531932333
896	1	0	0	0	1.819324955298784
897	0	1	0	0	2.450455164975914
898	0	0	0	1	3.8174829030708444
899	1	0	0	0	1.7574426740258617
900	0	1	0	0	4.8396438427524835
901	0	0	0	1	2.7201504770804106
902	1	0	0	0	2.1523077408773448
903	1	0	0	0	1.7536510728928547
904	1	0	0	0	2.0357339252595823
905	1	0	0	0	3.1060217438589355
906	1	0	0	0	1.99227637435199
907	1	0	0	0	1.750443910774315
908	0	1	0	0	1.9766945299768133
909	0	0	1	0	2.927982061608746
910	0	0	0	1	2.781518274461581
911	1	0	0	0	1.4907502496507001
912	0	1	0	0	1.8804854746496953
913	0	0	0	1	1.5991169080116123
914	0	1	0	0	1.9473609356880512
915	0	0	1	0	2.1469341060270026
916	0	0	1	0	1.900854481129696
917	0	0	1	0	2.139238088264119
918	0	0	1	0	1.8809995697900859
919	0	0	1	0	1.837460140094199
920	0	0	0	1	1.8158553743008061
921	1	0	0	0	1.941650560350969
922	1	0	0	0	1.873771529174598
923	0	1	0	0	1.9596905731920042
924	0	0	1	0	2.543886220692947
925	0	0	1	0	2.258239970325773
926	0	0	1	0	1.7090310826315498
927	0	0	1	0	1.8741097655874488
928	0	0	0	1	1.9743358700946874
929	1	0	0	0	3.2369438629926655
930	1	0	0	0	1.8994679480543546
931	1	0	0	0	4.114830575522984
932	1	0	0	0	1.435954548806414
933	1	0	0	0	2.169466578643026
934	1	0	0	0	2.275550493580083
935	1	0	0	0	2.58154113792242
936	1	0	0	0	2.4936345033357994
937	1	0	0	0	2.615353307786658
938	0	1	0	0	2.4406227139400376
939	0	0	0	1	2.562791014016957
940	1	0	0	0	3.468478790834303
941	1	0	0	0	3.278912070127941
942	0	1	0	0	2.4247237289754855
943	0	0	0	1	2.8024816132012678
944	1	0	0	0	2.0557715305977635
945	1	0	0	0	2.030570553225585
946	1	0	0	0	3.4690127897554293
947	1	0	0	0	3.066778308505401
948	1	0	0	0	2.069553730119375
949	0	1	0	0	2.3601262159956753
950	0	0	1	0	1.9700671175603262
951	0	0	0	1	1.5180361185370888
952	0	1	0	0	2.0702710852884816
953	0	0	0	1	3.702750100237416
954	1	0	0	0	6.436331839296321
955	1	0	0	0	2.6598933775755262
956	1	0	0	0	1.9411348498906427
957	1	0	0	0	1.6833990920388227
958	0	1	0	0	2.177601062457861
959	0	0	0	1	3.2274105099874193
960	1	0	0	0	2.141244429635651
961	0	1	0	0	2.1112038968066655
962	0	0	0	1	2.3085972776343366
963	1	0	0	0	1.9656057813301473
964	1	0	0	0	2.0057729495474828
965	0	1	0	0	2.2187413567445256
966	0	0	0	1	1.654025261298215
967	1	0	0	0	1.8086163173324559
968	1	0	0	0	2.24855328809477
969	1	0	0	0	2.212348730526354
970	1	0	0	0	1.9708636333613738
971	1	0	0	0	2.4899882285109616
972	0	1	0	0	2.2605150934808713
973	0	0	0	1	2.6607284254357584
974	1	0	0	0	3.177575502345894
975	1	0	0	0	3.2987578156974195
976	0	1	0	0	2.205969501758816
977	0	0	0	1	4.139132314290667
978	1	0	0	0	2.0630510566349147
979	1	0	0	0	2.7476760216201677
980	0	1	0	0	2.5644135116980844
981	0	0	1	0	1.9912772116088095
982	0	0	1	0	1.9368640661825107
983	0	0	0	1	2.6315789561005833
984	1	0	0	0	2.519159330594342
985	1	0	0	0	2.312303953520253
986	0	1	0	0	1.833999056726132
987	0	0	1	0	1.7675888319519097
988	0	0	0	1	1.7978313606081382
989	1	0	0	0	1.5866345083028046
990	0	1	0	0	1.5826866401233997
991	0	0	1	0	1.5075448762691173
992	0	0	0	1	1.5249468014002543
993	0	1	0	0	1.8618462230070614
994	0	0	1	0	1.6215500392444573
995	0	0	1	0	1.9948321457950706
996	0	0	0	1	2.005670302732995
997	1	0	0	0	3.179444335232101
998	1	0	0	0	2.742993637070148
999	1	0	0	0	1.8099587617916917
1000	0	1	0	0	1.903586423543757
1001	0	0	0	1	2.270571234931323
1002	0	1	0	0	2.075158761912145
1003	0	0	1	0	1.8260651982753144
1004	0	0	1	0	1.8204091734156793
1005	0	0	0	1	2.0467723178174007
1006	1	0	0	0	3.2656504882952624
1007	1	0	0	0	1.5254690598562983
1008	1	0	0	0	1.6168648072029543
1009	1	0	0	0	1.8575343275159057
1010	0	1	0	0	1.894578557936967
1011	0	0	0	1	2.2042512746186205
1012	0	1	0	0	1.4971159821621003
1013	0	0	1	0	2.9005328413971236
1014	0	0	0	1	2.2513030693876814
1015	1	0	0	0	2.0856960075502955
1016	1	0	0	0	1.6577536820622485
1017	0	1	0	0	2.6052347655454873
1018	0	0	1	0	2.422041298220374
1019	0	0	0	1	2.213521497983859
1020	0	1	0	0	1.8091621053426683
1021	0	0	1	0	1.8420325862334637
1022	0	0	1	0	1.8576378254783752
1023	0	0	0	1	2.893403179742482
1024	1	0	0	0	2.3916356026938277
1025	1	0	0	0	2.0054366583211922
1026	0	1	0	0	1.941321203642236
1027	0	0	1	0	1.591902377146431
1028	0	0	1	0	2.1499060950310667
1029	0	0	1	0	1.8382071381644554
1030	0	0	0	1	1.7142575373612887
1031	1	0	0	0	1.6367742169377824
1032	1	0	0	0	1.1517902797025628
1033	1	0	0	0	2.491598455067381
1034	1	0	0	0	1.6418046875399965
1035	1	0	0	0	1.1827838153092889
1036	0	1	0	0	1.6140227174574269
1037	0	0	1	0	2.221850715205468
1038	0	0	1	0	2.0666757882328666
1039	0	0	1	0	2.079456328921137
1040	0	0	0	1	3.738622617545318
1041	0	1	0	0	2.20114120642551
1042	0	0	1	0	2.2686087544039193
1043	0	0	1	0	1.9093408760949606
1044	0	0	1	0	1.813718991160328
1045	0	0	1	0	1.8908061063263648
1046	0	0	1	0	2.4131853719409593
1047	0	0	1	0	2.673067578924044
1048	0	0	1	0	2.204742886885219
1049	0	0	1	0	2.2148615943489403
1050	0	0	1	0	1.8445544760834232
1051	0	0	1	0	2.161476368234873
1052	0	0	1	0	1.5988069073292357
1053	0	0	0	1	1.573995004327136
1054	0	1	0	0	1.3987378936849784
1055	0	0	1	0	1.9007151626192067
1056	0	0	1	0	2.1651135986725727
1057	0	0	1	0	1.559484237430836
1058	0	0	1	0	2.928705015319979
1059	0	0	0	1	1.8941655300303222
1060	1	0	0	0	2.052829230676635
1061	1	0	0	0	1.8362703400781046
1062	1	0	0	0	2.300472248393403
1063	0	1	0	0	1.701570866979486
1064	0	0	0	1	1.5503342672983405
1065	1	0	0	0	1.3096502731078719
1066	1	0	0	0	2.3528408974385377
1067	1	0	0	0	2.4227299096018
1068	1	0	0	0	3.2248805843869164
1069	1	0	0	0	2.216944311417159
1070	0	1	0	0	2.159288351908137
1071	0	0	1	0	1.8848754300058839
1072	0	0	1	0	2.555421609426319
1073	0	0	0	1	2.1707438637439
1074	1	0	0	0	4.186515337389907
1075	1	0	0	0	2.8027019727221685
1076	1	0	0	0	2.1039370526255365
1077	0	1	0	0	1.615990607734029
1078	0	0	0	1	1.7846534965997922
1079	0	1	0	0	5.534614425047871
1080	0	0	1	0	2.069108975200977
1081	0	0	0	1	3.669374208843611
1082	0	1	0	0	1.807377514983397
1083	0	0	0	1	2.4169847218626264
1084	1	0	0	0	2.036770970694696
1085	1	0	0	0	2.172817159875641
1086	0	1	0	0	2.810992781264453
1087	0	0	1	0	2.503021623414327
1088	0	0	0	1	1.932214331959936
1089	0	1	0	0	1.5611316827573636
1090	0	0	0	1	1.7257836264496662
1091	1	0	0	0	1.9916011248638588
1092	1	0	0	0	1.570987556522902
1093	1	0	0	0	1.9931537377532964
1094	1	0	0	0	2.2514145090086712
1095	0	1	0	0	3.1791644723436545
1096	0	0	0	1	3.702131576722856
1097	1	0	0	0	3.641244583989856
1098	1	0	0	0	2.324432645569696
1099	1	0	0	0	1.9636455205076058
1100	0	1	0	0	2.3466981966131155
1101	0	0	0	1	1.700267759799184
1102	1	0	0	0	3.1834920175622567
1103	0	1	0	0	2.289532758749659
1104	0	0	0	1	2.028066958450661
1105	0	1	0	0	2.7167626840018437
1106	0	0	0	1	2.528790425844586
1107	1	0	0	0	2.1383140550994826
1108	1	0	0	0	2.6108719210737834
1109	1	0	0	0	2.5633047067162904
1110	1	0	0	0	2.4807631257543052
1111	1	0	0	0	3.0593031366526513
1112	0	1	0	0	2.338329891375016
1113	0	0	0	1	2.345184181102016
1114	0	1	0	0	1.7456328478244183
1115	0	0	1	0	2.104617633710573
1116	0	0	0	1	1.821812950147127
1117	0	1	0	0	1.9427127329887528
1118	0	0	0	1	2.1410829380137426
1119	1	0	0	0	1.6982092076436437
1120	0	1	0	0	2.4399461667766866
1121	0	0	0	1	2.439604246312613
1122	1	0	0	0	2.394970193768537
1123	1	0	0	0	2.0693531600071116
1124	1	0	0	0	3.071610409977591
1125	1	0	0	0	2.022428527762383
1126	0	1	0	0	2.1406824799223276
1127	0	0	0	1	2.3232089211114624
1128	1	0	0	0	2.326268849411283
1129	0	1	0	0	1.8917076735580929
1130	0	0	1	0	2.7734733093801913
1131	0	0	1	0	2.430489630093399
1132	0	0	0	1	2.639935444556338
1133	1	0	0	0	2.0276925909577432
1134	1	0	0	0	5.56839094193434
1135	1	0	0	0	1.9590519754339373
1136	1	0	0	0	1.9073224327989606
1137	0	1	0	0	1.800866833861199
1138	0	0	0	1	1.7243306591478944
1139	1	0	0	0	2.033370149126896
1140	1	0	0	0	2.119770954778792
1141	1	0	0	0	2.153347214185174
1142	1	0	0	0	1.8901078845642583
1143	1	0	0	0	2.452734153518472
1144	1	0	0	0	1.8496066492097376
1145	1	0	0	0	3.128435317853346
1146	1	0	0	0	3.638223264020305
1147	1	0	0	0	3.014442100380318
1148	1	0	0	0	1.6240573269644623
1149	1	0	0	0	2.6541148001827453
1150	1	0	0	0	2.255546535290195
1151	0	1	0	0	3.2300938605308853
1152	0	0	0	1	2.598106518854708
1153	1	0	0	0	2.3298736462031897
1154	0	1	0	0	2.4995120202307057
1155	0	0	1	0	2.412353569322317
1156	0	0	1	0	2.3065082805185346
1157	0	0	0	1	2.3826116328639864
1158	1	0	0	0	2.442819100085689
1159	0	1	0	0	2.3756836565141506
1160	0	0	0	1	2.0874590773397466
1161	1	0	0	0	2.3075361361715596
1162	1	0	0	0	2.6714678410524737
1163	0	1	0	0	2.78776795362347
1164	0	0	1	0	1.8295146207420532
1165	0	0	0	1	1.9453313274729225
1166	1	0	0	0	2.1483334482060203
1167	1	0	0	0	1.7957651968698225
1168	1	0	0	0	1.763277226168948
1169	0	1	0	0	1.8762282380516644
1170	0	0	1	0	1.8331104174180097
1171	0	0	1	0	1.5684934630765353
1172	0	0	0	1	1.45004126668313
1173	1	0	0	0	1.702530700908737
1174	1	0	0	0	1.7892416400183226
1175	1	0	0	0	2.0340165276054143
1176	1	0	0	0	1.803522795199648
1177	1	0	0	0	3.0260025901066574
1178	0	1	0	0	2.5395351653439944
1179	0	0	1	0	2.464684335111822
1180	0	0	0	1	1.907164117227009
1181	0	1	0	0	1.8633039550356723
1182	0	0	1	0	2.60501999149583
1183	0	0	0	1	2.709663608708697
1184	1	0	0	0	3.2701527457682826
1185	1	0	0	0	1.2070236276069122
1186	1	0	0	0	2.6293718532975467
1187	1	0	0	0	1.6996650127783792
1188	0	1	0	0	1.6119438597531612
1189	0	0	1	0	2.077936185224406
1190	0	0	1	0	2.197024215079676
1191	0	0	0	1	2.5333452410954354
1192	0	1	0	0	1.6879047112964594
1193	0	0	0	1	2.2226881099725997
1194	1	0	0	0	1.3131199841644838
1195	0	1	0	0	1.5306229533884792
1196	0	0	0	1	1.5441891878686855
1197	1	0	0	0	1.8262118188037546
1198	0	1	0	0	1.543668978560469
1199	0	0	1	0	2.080808208025225
1200	0	0	1	0	1.687831341448348
1201	0	0	1	0	1.743716506266369
1202	0	0	0	1	1.5441891878686855
1203	1	0	0	0	1.8075799328016464
1204	1	0	0	0	1.6682075122361775
1205	1	0	0	0	2.285896975859382
1206	1	0	0	0	2.175995602935131
1207	0	1	0	0	1.978724754441333
1208	0	0	0	1	2.4437384622039167
1209	1	0	0	0	2.3601014444834805
1210	0	1	0	0	1.8675137705290739
1211	0	0	1	0	1.6159344336306918
1212	0	0	1	0	1.832106624202981
1213	0	0	1	0	1.995970677370965
1214	0	0	1	0	2.027558375710118
1215	0	0	1	0	2.147060924746519
1216	0	0	0	1	1.8553237568463234
1217	1	0	0	0	2.237309616835022
1218	1	0	0	0	1.8156652990978315
1219	1	0	0	0	1.3561963290788246
1220	0	1	0	0	2.13193322084583
1221	0	0	1	0	2.2362640394379936
1222	0	0	0	1	1.9482976046757134
1223	1	0	0	0	2.349334702361989
1224	0	1	0	0	2.4787706859586622
1225	0	0	0	1	2.0455526888759588
1226	1	0	0	0	3.3805376707598214
1227	1	0	0	0	2.2113928672700394
1228	0	1	0	0	2.6798613760339767
1229	0	0	0	1	2.379714631242689
1230	1	0	0	0	2.502861565990916
1231	1	0	0	0	2.4685878152316545
1232	1	0	0	0	2.0554292704539874
1233	1	0	0	0	1.4580124784799813
1234	1	0	0	0	1.4703121741549814
1235	1	0	0	0	1.9826475167196411
1236	1	0	0	0	2.0374347446425594
1237	0	1	0	0	1.7970913227824508
1238	0	0	0	1	1.5632050174624839
1239	0	1	0	0	2.9541282454959603
1240	0	0	1	0	1.5092780764781113
1241	0	0	1	0	1.9741970364872752
1242	0	0	0	1	2.1125808357963627
1243	1	0	0	0	1.7777396088590227
1244	1	0	0	0	2.1742231559198038
1245	0	1	0	0	2.592537523742857
1246	0	0	0	1	2.259424537986035
1247	1	0	0	0	1.5858901341048408
1248	0	1	0	0	1.6061997088345799
1249	0	0	0	1	1.5494777185866355
1250	1	0	0	0	1.8247775451830548
1251	1	0	0	0	2.0535477866880005
1252	1	0	0	0	2.2893996034871993
1253	1	0	0	0	2.334664980394598
1254	0	1	0	0	1.7077973270617732
1255	0	0	0	1	2.1098319556824743
1256	1	0	0	0	1.88012158948329
1257	1	0	0	0	2.3646650555154873
1258	0	1	0	0	2.2138729024691624
1259	0	0	0	1	3.062379466164078
1260	0	1	0	0	1.8708702967202915
1261	0	0	0	1	2.5497812659561014
1262	0	1	0	0	2.1722448539255113
1263	0	0	1	0	2.1337572190893166
1264	0	0	0	1	2.4633649390073393
1265	0	1	0	0	1.94147268701515
1266	0	0	0	1	2.2163995708812108
1267	1	0	0	0	1.9163120426204474
1268	1	0	0	0	10.000000000000002
1269	1	0	0	0	6.320378359538531
1270	0	1	0	0	1.7547427881036763
1271	0	0	0	1	2.1323386113693172
1272	0	1	0	0	2.0978399753707526
1273	0	0	0	1	2.0594261173878445
1274	1	0	0	0	2.3166735999324906
1275	0	1	0	0	2.436315935762767
1276	0	0	0	1	2.8003757273965415
1277	0	1	0	0	2.219097721110442
1278	0	0	1	0	1.7388027997727362
1279	0	0	1	0	2.0443995485312194
1280	0	0	0	1	2.0497637150640227
1281	0	1	0	0	2.7653755854951942
1282	0	0	0	1	2.029512152806711
1283	1	0	0	0	3.608011837678518
1284	1	0	0	0	2.617516426677505
1285	0	1	0	0	2.006127916923564
1286	0	0	0	1	2.180442963265702
1287	1	0	0	0	2.009703765695612
1288	1	0	0	0	2.8128213518796645
1289	1	0	0	0	2.335606515114554
1290	0	1	0	0	2.487442243328695
1291	0	0	0	1	2.035778978238951
1292	1	0	0	0	1.5711940651622796
1293	1	0	0	0	2.5087782562213277
1294	1	0	0	0	2.384539253185695
1295	1	0	0	0	1.8692700789425967
1296	1	0	0	0	1.5744502078026077
1297	0	1	0	0	1.7354372169240586
1298	0	0	0	1	2.301758013159843
1299	1	0	0	0	1.9925786984820126
1300	1	0	0	0	1.4131319827447917
1301	1	0	0	0	1.9821453536515061
1302	1	0	0	0	2.4810485365970556
1303	1	0	0	0	1.435954548806414
1304	1	0	0	0	2.278575397543424
1305	1	0	0	0	2.2029014816845547
1306	1	0	0	0	1.9844548416112582
1307	1	0	0	0	2.149346455115312
1308	1	0	0	0	6.931060635913333
1309	0	1	0	0	1.6247356974831317
1310	0	0	0	1	1.8643911982699206
1311	1	0	0	0	1.6095615956362805
1312	1	0	0	0	1.790268482157774
1313	1	0	0	0	1.627277886709005
1314	0	1	0	0	1.7613168389094327
1315	0	0	0	1	1.9899863761598897
1316	0	1	0	0	2.084300192400673
1317	0	0	1	0	1.8068382465965211
1318	0	0	0	1	1.5786365927515855
1319	1	0	0	0	2.244522794614053
1320	1	0	0	0	2.7943072320259557
1321	0	1	0	0	1.7518835778125852
1322	0	0	0	1	1.7783993871942185
1323	1	0	0	0	2.219013399219001
1324	1	0	0	0	1.7040542827166276
1325	1	0	0	0	1.7928600188207608
1326	1	0	0	0	2.0653836009528215
1327	1	0	0	0	2.634957560334305
1328	0	1	0	0	2.6842833971963147
1329	0	0	1	0	2.547996092829473
1330	0	0	0	1	2.564777393736738
1331	1	0	0	0	5.706353911068928
1332	1	0	0	0	6.399450603123374
1333	1	0	0	0	4.541339248577766
1334	0	1	0	0	1.488629267179087
1335	0	0	0	1	3.944685671019355
1336	1	0	0	0	3.0353311256317324
1337	1	0	0	0	2.4200557790988344
1338	1	0	0	0	3.01467979127216
1339	1	0	0	0	4.502637165560527
1340	0	1	0	0	1.785195241314255
1341	0	0	1	0	2.357100242994226
1342	0	0	1	0	2.7438588610163457
1343	0	0	0	1	2.6527125243042753
1344	0	1	0	0	1.9109514113735486
1345	0	0	0	1	2.0944733426873814
1346	1	0	0	0	2.3522615700884293
1347	1	0	0	0	2.079162162465928
1348	1	0	0	0	1.893916390830327
1349	1	0	0	0	2.7235428951899325
1350	0	1	0	0	1.90338944215126
1351	0	0	0	1	2.1662220563845986
1352	1	0	0	0	1.8179009728035946
1353	0	1	0	0	1.6363193258479234
1354	0	0	0	1	1.651373063540346
1355	0	1	0	0	2.2873247466961764
1356	0	0	0	1	1.8013899834571783
1357	0	1	0	0	1.7621180460776131
1358	0	0	0	1	1.6773009322101
1359	1	0	0	0	1.435954548806414
1360	1	0	0	0	2.1453338620473317
1361	0	1	0	0	1.4193668481274757
1362	0	0	0	1	1.8641193387096298
1363	1	0	0	0	2.6033879309272274
1364	1	0	0	0	2.3381825919895154
1365	1	0	0	0	2.129828845848014
1366	1	0	0	0	2.678245295183701
1367	1	0	0	0	2.046241117845342
1368	1	0	0	0	1.5726717748329786
1369	1	0	0	0	2.008840338130051
1370	1	0	0	0	1.7133463550865449
1371	1	0	0	0	1.5142533958310824
1372	1	0	0	0	2.0842998521265463
1373	1	0	0	0	1.664526268806705
1374	1	0	0	0	1.0698914624945264
1375	1	0	0	0	2.2731141113650684
1376	1	0	0	0	1.6518484630777495
1377	1	0	0	0	1.0
1378	1	0	0	0	1.6298893413269995
1379	0	1	0	0	1.8920696951060507
1380	0	0	1	0	3.061174851488256
1381	0	0	1	0	2.030620909533556
1382	0	0	1	0	1.680587511882705
1383	0	0	1	0	1.809822016429274
1384	0	0	1	0	2.251625956955753
1385	0	0	1	0	2.4729506473813565
1386	0	0	1	0	2.0419243451324682
1387	0	0	1	0	2.2644582360661833
1388	0	0	0	1	2.6238555660054725
1389	1	0	0	0	2.058919225466791
1390	0	1	0	0	4.287391465939852
1391	0	0	1	0	1.9556777099759945
1392	0	0	1	0	1.9417655883668699
1393	0	0	1	0	1.8346252502774396
1394	0	0	1	0	2.33177824419341
1395	0	0	1	0	3.5111601760101827
1396	0	0	0	1	3.515620934009776
1397	0	1	0	0	2.1245665089082086
1398	0	0	1	0	1.8294268962897358
1399	0	0	1	0	1.993782726155601
1400	0	0	0	1	1.9567781762209524
1401	0	1	0	0	1.429278943036323
1402	0	0	0	1	1.5665966661037474
1403	1	0	0	0	1.7110630356482874
1404	1	0	0	0	1.7317058254091962
1405	1	0	0	0	1.6812430154366547
1406	0	1	0	0	2.0345695035209244
1407	0	0	1	0	1.7171887811465296
1408	0	0	1	0	2.1400852518023883
1409	0	0	1	0	1.9397641555325948
1410	0	0	1	0	1.5171504652079164
1411	0	0	1	0	1.90851033123657
1412	0	0	1	0	1.755102504566378
1413	0	0	1	0	2.1232965660822303
1414	0	0	1	0	1.5291493736567008
1415	0	0	0	1	2.066590621894249
1416	0	1	0	0	2.0919267667015573
1417	0	0	1	0	2.0073258318042257
1418	0	0	0	1	1.7702937755506802
1419	0	1	0	0	1.7687105434135602
1420	0	0	0	1	2.069532292179316
1421	0	1	0	0	2.4543441751791315
1422	0	0	1	0	2.3320633035671787
1423	0	0	0	1	1.8621793033805516
1424	1	0	0	0	1.6577536820622485
1425	1	0	0	0	2.0856960075502955
1426	1	0	0	0	1.7239363145533193
1427	0	1	0	0	1.698759404714504
1428	0	0	1	0	2.4582901318250685
1429	0	0	0	1	2.3191715610269332
1430	0	1	0	0	1.5166653827290897
1431	0	0	0	1	2.058874658143782
1432	1	0	0	0	2.5892000333329888
1433	1	0	0	0	1.932145912506722
1434	1	0	0	0	2.6449817843934005
1435	0	1	0	0	2.0563405243402237
1436	0	0	0	1	2.1223431914221194
1437	1	0	0	0	2.0568286606412136
1438	1	0	0	0	4.235776673513042
1439	0	1	0	0	2.634350196896258
1440	0	0	1	0	3.570503275189122
1441	0	0	1	0	2.584681239620581
1442	0	0	1	0	2.3283029088881397
1443	0	0	0	1	1.9673194278436474
1444	1	0	0	0	2.044654650323371
1445	1	0	0	0	1.8092086376872138
1446	1	0	0	0	2.2830893486011834
1447	1	0	0	0	2.8056699210213183
1448	1	0	0	0	1.7114579421569982
1449	1	0	0	0	2.179591228451751
1450	1	0	0	0	2.2164564260260167
1451	0	1	0	0	3.206011035659365
1452	0	0	0	1	2.619467219011465
1453	1	0	0	0	1.7254865668615131
1454	0	1	0	0	1.9248452087762897
1455	0	0	1	0	2.1677457993208704
1456	0	0	0	1	2.0685734115416925
1457	1	0	0	0	2.0469482083578567
1458	1	0	0	0	3.008239919805837
1459	1	0	0	0	2.3945174564639378
1460	1	0	0	0	2.4870202079463986
1461	1	0	0	0	1.9959150637828047
1462	0	1	0	0	2.4407724706889415
1463	0	0	1	0	2.7174905706606323
1464	0	0	0	1	1.542029340919991
1465	0	1	0	0	1.6632905514830756
1466	0	0	1	0	2.1885127581777155
1467	0	0	0	1	2.17150121206607
1468	0	1	0	0	2.4191324824389633
1469	0	0	0	1	2.142830594782866
1470	1	0	0	0	1.9517717186493142
1471	0	1	0	0	1.8568506042699955
1472	0	0	0	1	2.4602383791718982
1473	1	0	0	0	2.2389184375269435
1474	0	1	0	0	2.389611564334903
1475	0	0	0	1	2.0463284066760594
1476	1	0	0	0	1.722285581162988
1477	1	0	0	0	2.2216229254606485
1478	1	0	0	0	1.9437224788629963
1479	1	0	0	0	2.3507511595913697
1480	1	0	0	0	2.5711412476369713
1481	1	0	0	0	2.5888060006827533
1482	1	0	0	0	2.068655161949404
1483	1	0	0	0	2.002318202700301
1484	1	0	0	0	2.327894464603124
1485	1	0	0	0	2.0603837894288337
1486	1	0	0	0	3.722468010549442
1487	1	0	0	0	2.242252441451759
1488	0	1	0	0	2.467661480913099
1489	0	0	1	0	2.0161307110392213
1490	0	0	0	1	2.0758169310561323
1491	1	0	0	0	2.451228059686205
1492	1	0	0	0	2.2353633005186793
1493	0	1	0	0	1.8920321304847036
1494	0	0	0	1	2.028067079241423
1495	1	0	0	0	3.863846843916177
1496	1	0	0	0	2.2392976468534167
1497	0	1	0	0	2.1568652630333207
1498	0	0	1	0	2.38579471203091
1499	0	0	0	1	2.1260164778780477
1500	0	1	0	0	2.010149748204142
1501	0	0	0	1	2.1533935233613644
1502	1	0	0	0	2.4908365630088074
1503	1	0	0	0	2.2837665627997965
1504	1	0	0	0	1.7751801267244656
1505	0	1	0	0	2.6202479719809166
1506	0	0	0	1	2.4067739722243364
1507	0	1	0	0	1.7392521190469077
1508	0	0	0	1	2.1317693737807577
1509	1	0	0	0	4.243506929857774
1510	1	0	0	0	1.8800150489826157
1511	1	0	0	0	2.199118868485642
1512	0	1	0	0	2.5634712195171887
1513	0	0	0	1	2.2921284101552857
1514	1	0	0	0	2.2148168821273595
1515	1	0	0	0	1.435954548806414
1516	1	0	0	0	2.1110285058097413
1517	1	0	0	0	2.1744909679148727
1518	1	0	0	0	2.4071012671523953
1519	1	0	0	0	2.5010489493730397
1520	1	0	0	0	2.451388101364049
1521	1	0	0	0	2.255291960080837
1522	1	0	0	0	2.0427036361993385
1523	0	1	0	0	2.2181781529261815
1524	0	0	0	1	2.5066292988575722
1525	1	0	0	0	3.099111924424446
1526	1	0	0	0	1.9015597279316634
1527	1	0	0	0	1.9827445827481587
1528	1	0	0	0	1.9049386388512901
1529	1	0	0	0	2.1281130988958115
1530	1	0	0	0	2.4382939292405212
1531	0	1	0	0	2.4739205661071018
1532	0	0	0	1	4.911060677994462
1533	1	0	0	0	2.2150143625746517
1534	0	1	0	0	2.4690269885820433
1535	0	0	1	0	1.8799897237877692
1536	0	0	1	0	2.3761550591866367
1537	0	0	1	0	1.8604915577064003
1538	0	0	0	1	2.3975885159995425
1539	0	1	0	0	2.112823783336175
1540	0	0	0	1	1.8523818170137365
1541	1	0	0	0	2.7654409056941165
1542	1	0	0	0	2.0777388189861625
1543	1	0	0	0	1.6143314336430514
1544	0	1	0	0	1.6025671285351766
1545	0	0	1	0	1.5550768370140786
1546	0	0	1	0	1.531990057147952
1547	0	0	1	0	1.557070325243396
1548	0	0	0	1	1.6534270418164407
1549	1	0	0	0	2.2678423229174105
1550	1	0	0	0	1.7527472608933896
1551	1	0	0	0	1.9385791595952195
1552	1	0	0	0	2.7185294140865315
1553	1	0	0	0	2.6137723439682254
1554	1	0	0	0	2.3827946195320324
1555	1	0	0	0	2.1580904833849606
1556	1	0	0	0	2.1686521503640797
1557	1	0	0	0	1.9412445315028901
1558	1	0	0	0	2.982861170124811
1559	1	0	0	0	1.856445678352507
1560	1	0	0	0	2.5449490239279764
1561	1	0	0	0	2.4734522716341107
1562	0	1	0	0	2.414016874079113
1563	0	0	0	1	2.655783591993258
1564	0	1	0	0	2.1413850195994755
1565	0	0	0	1	2.9040180050057214
1566	1	0	0	0	1.5569389701887208
1567	1	0	0	0	2.2787634844874756
1568	1	0	0	0	2.8339980570953327
1569	1	0	0	0	5.733847582428166
1570	1	0	0	0	2.0265121571115725
1571	1	0	0	0	2.64817360687298
1572	1	0	0	0	2.8531056799587966
1573	1	0	0	0	5.928222433661757
1574	1	0	0	0	2.24040047563226
1575	1	0	0	0	3.037991939752107
1576	1	0	0	0	1.3611803498915067
1577	0	1	0	0	2.3839832021757794
1578	0	0	0	1	2.0417185745949973
1579	0	1	0	0	2.032701452572746
1580	0	0	1	0	2.375118153820371
1581	0	0	1	0	2.100423831742227
1582	0	0	0	1	2.068257884056626
1583	1	0	0	0	2.659642866966046
1584	1	0	0	0	1.468431009542017
1585	1	0	0	0	2.13434225243839
1586	0	1	0	0	2.9996338124509743
1587	0	0	0	1	4.01685431854501
1588	0	1	0	0	2.4572039354394044
1589	0	0	0	1	2.5568587529035347
1590	1	0	0	0	2.809714396808093
1591	1	0	0	0	2.5247747763334027
1592	1	0	0	0	2.48830032486141
1593	0	1	0	0	1.9372439378443431
1594	0	0	0	1	3.307590291893194
1595	1	0	0	0	2.82681721160267
1596	1	0	0	0	4.926918713338604
1597	1	0	0	0	1.4437592085211322
1598	1	0	0	0	1.4256831329509125
1599	1	0	0	0	1.863805041189628
1600	1	0	0	0	2.023978429055822
1601	1	0	0	0	2.3687691797484294
1602	1	0	0	0	2.458614771261338
1603	1	0	0	0	2.5977612002996544
1604	1	0	0	0	3.5313723789797358
1605	1	0	0	0	1.6929801147216226
1606	0	1	0	0	2.1868558662298443
1607	0	0	0	1	2.3614374038463195
1608	0	1	0	0	2.3027352198903728
1609	0	0	0	1	2.0957389936568407
1610	0	1	0	0	2.1739626299082384
1611	0	0	0	1	2.0199011816359973
1612	0	1	0	0	1.9377558983518084
1613	0	0	0	1	1.8436642066575912
1614	1	0	0	0	2.353660491985202
1615	1	0	0	0	2.592506109464121
1616	1	0	0	0	3.334897003674973
1617	1	0	0	0	1.8097429745787894
1618	1	0	0	0	3.856071858369784
1619	1	0	0	0	1.942351218852148
1620	1	0	0	0	1.9688459702376297
1621	0	1	0	0	2.182866317626312
1622	0	0	0	1	2.579692982605362
1623	1	0	0	0	4.02115407456396
1624	1	0	0	0	1.61628018467925
1625	1	0	0	0	3.388356416222761
1626	0	1	0	0	2.060334828782483
1627	0	0	1	0	2.1937298627264785
1628	0	0	1	0	2.237428121824387
1629	0	0	0	1	2.172159379284567
1630	1	0	0	0	2.1305940440933466
1631	1	0	0	0	2.0077358304422677
1632	1	0	0	0	2.114525360316982
1633	1	0	0	0	2.3145087149891808
1634	1	0	0	0	2.032159192086345
1635	0	1	0	0	2.2445142844514496
1636	0	0	1	0	2.1603051459072296
1637	0	0	1	0	2.0854971698708753
1638	0	0	1	0	1.873264724724225
1639	0	0	1	0	2.3108590600760244
1640	0	0	0	1	2.2694724925337244
1641	1	0	0	0	3.145017121384556
1642	1	0	0	0	2.172217349408938
1643	1	0	0	0	4.880494481472811
1644	1	0	0	0	3.811228570573158
1645	1	0	0	0	2.1466181870272836
1646	1	0	0	0	2.2519798513341835
1647	1	0	0	0	2.137948860107016
1648	1	0	0	0	3.3221609061279893
1649	1	0	0	0	2.9422868021754454
1650	1	0	0	0	2.7809001836015277
1651	1	0	0	0	2.480382899170298
1652	1	0	0	0	1.6009022100083907
1653	1	0	0	0	3.1201295568300176
1654	0	1	0	0	2.1135443608125026
1655	0	0	1	0	2.0205254308030756
1656	0	0	0	1	2.6497308814920384
1657	1	0	0	0	2.4030059065743044
1658	1	0	0	0	1.8768084800629778
1659	1	0	0	0	3.6382634962819824
1660	1	0	0	0	2.026191954979293
1661	1	0	0	0	2.8049373833336553
1662	1	0	0	0	3.3095637695737463
1663	1	0	0	0	2.0767502215860896
1664	1	0	0	0	1.892144522353164
1665	0	1	0	0	1.8394617928040102
1666	0	0	1	0	1.4697838296345351
1667	0	0	1	0	2.055083065167125
1668	0	0	0	1	1.5645634078591906
1669	1	0	0	0	1.8081190027417897
1670	1	0	0	0	2.0450728228492734
1671	1	0	0	0	2.3876064696098536
1672	1	0	0	0	1.8357872954263126
1673	1	0	0	0	3.2689137178475014
1674	1	0	0	0	2.258095303085852
1675	1	0	0	0	2.8768326020018873
1676	1	0	0	0	2.1498956886029426
1677	0	1	0	0	2.7639666493707873
1678	0	0	0	1	2.1817355359536257
1679	0	1	0	0	2.073683291028485
1680	0	0	1	0	1.9126271860821598
1681	0	0	0	1	2.5480332471912823
1682	1	0	0	0	2.5885049328247485
1683	1	0	0	0	3.7587145426850577
1684	0	1	0	0	2.302597838463993
1685	0	0	0	1	2.361815535571982
1686	0	1	0	0	2.1566338294024767
1687	0	0	1	0	1.7106967662959955
1688	0	0	0	1	1.7380384270304003
1689	1	0	0	0	2.0398405543527525
1690	1	0	0	0	1.713213855421866
1691	0	1	0	0	1.6025671285351766
1692	0	0	0	1	1.5550768370140786
1693	1	0	0	0	1.5226138211111053
1694	1	0	0	0	1.9402339682554903
1695	1	0	0	0	2.6557573564022987
1696	0	1	0	0	2.514618842103542
1697	0	0	0	1	2.643819019472982
1698	1	0	0	0	1.435954548806414
1699	0	1	0	0	2.1824542615272304
1700	0	0	0	1	3.195856366384317
1701	1	0	0	0	1.9771458369159918
1702	1	0	0	0	2.1725676702150847
1703	1	0	0	0	2.9875781298531296
1704	1	0	0	0	1.9728246560962843
1705	1	0	0	0	1.436312931642943
1706	1	0	0	0	3.6540073072006862
1707	0	1	0	0	4.013037950624864
1708	0	0	0	1	4.181955811984914
1709	1	0	0	0	2.1140668495262678
1710	1	0	0	0	1.6315284506396093
1711	1	0	0	0	2.2589877966273466
1712	1	0	0	0	4.632757850636789
1713	0	1	0	0	2.116876846235428
1714	0	0	0	1	2.091216756103389
1715	1	0	0	0	2.598488068599407
1716	1	0	0	0	2.421184606770916
1717	0	1	0	0	2.543497972326965
1718	0	0	1	0	2.4535819686585425
1719	0	0	0	1	3.08299886894878
1720	1	0	0	0	2.673539892500699
1721	1	0	0	0	3.4308984698101206
1722	0	1	0	0	2.0743950772613533
1723	0	0	0	1	1.5662838714965026
1724	1	0	0	0	3.3860515509829674
1725	1	0	0	0	3.712924803369546
1726	0	1	0	0	1.8328822977539079
1727	0	0	0	1	2.3771828997439948
1728	1	0	0	0	1.8186767414249996
1729	1	0	0	0	1.7499826122936304
1730	1	0	0	0	2.097171375941773
1731	1	0	0	0	3.4580253929733824
1732	1	0	0	0	1.8938947122132384
1733	0	1	0	0	2.1077101838305703
1734	0	0	1	0	2.1266748711867876
1735	0	0	0	1	2.583141284296081
1736	1	0	0	0	2.5238600281555206
1737	1	0	0	0	2.4531515467203544
1738	1	0	0	0	2.0022081218190606
1739	1	0	0	0	5.772615229485484
1740	0	1	0	0	2.0312213849903524
1741	0	0	1	0	1.9377366671515512
1742	0	0	1	0	2.155272733972994
1743	0	0	1	0	1.9348795042953708
1744	0	0	0	1	2.46636934875166
1745	0	1	0	0	2.1994333502826273
1746	0	0	1	0	1.9241849313783599
1747	0	0	1	0	2.1090777631357986
1748	0	0	0	1	1.8244881756917797
1749	0	1	0	0	2.2635289887638903
1750	0	0	0	1	2.443039939302986
1751	1	0	0	0	2.207532436560847
1752	0	1	0	0	2.3025927198535108
1753	0	0	1	0	1.996908634757573
1754	0	0	0	1	1.8055807813729334
1755	1	0	0	0	2.0479566861977925
1756	0	1	0	0	2.3239717269702496
1757	0	0	0	1	2.3864905792240765
1758	1	0	0	0	2.211723926189921
1759	0	1	0	0	3.1912381132881094
1760	0	0	0	1	3.608325045326385
1761	0	1	0	0	1.7712305217347304
1762	0	0	0	1	1.5074575562132948
1763	1	0	0	0	2.3651482236158685
1764	1	0	0	0	4.269793033722827
1765	0	1	0	0	2.9735626326647298
1766	0	0	0	1	4.247335328660242
1767	0	1	0	0	3.434208192503227
1768	0	0	1	0	3.6194044605200526
1769	0	0	0	1	2.1483258250394868
1770	1	0	0	0	1.0455804407773266
1771	1	0	0	0	2.282501147986107
1772	0	1	0	0	1.710465549711521
1773	0	0	0	1	2.337455022920403
1774	0	1	0	0	1.920092251737083
1775	0	0	0	1	1.9680189346461068
1776	1	0	0	0	1.4944997129600524
1777	1	0	0	0	2.013828498335291
1778	1	0	0	0	1.9014289981649863
1779	1	0	0	0	1.8216207424047843
1780	0	1	0	0	1.8615148213511796
1781	0	0	0	1	1.916164992949603
1782	0	1	0	0	1.991368108060847
1783	0	0	1	0	1.8884299326259721
1784	0	0	1	0	1.5851887505927298
1785	0	0	1	0	2.0829234174770326
1786	0	0	1	0	2.2293687878318558
1787	0	0	0	1	2.1729918522094227
1788	1	0	0	0	3.16355234942983
1789	1	0	0	0	2.0218609060247936
1790	0	1	0	0	1.8093887863091296
1791	0	0	1	0	2.543545293918968
1792	0	0	0	1	2.8267659044928606
1793	1	0	0	0	3.3596333189105545
1794	0	1	0	0	1.7716887276384325
1795	0	0	0	1	2.5584988064617606
1796	0	1	0	0	2.385851255672287
1797	0	0	0	1	1.9989688694683512
1798	1	0	0	0	2.145117704730391
1799	1	0	0	0	4.683021328305623
1800	1	0	0	0	4.134112478437171
1801	1	0	0	0	1.607531591207398
1802	1	0	0	0	2.02889037227365
1803	1	0	0	0	3.090104315777462
1804	1	0	0	0	1.5976876101765587
1805	1	0	0	0	2.0434325637526025
1806	1	0	0	0	2.748064440086766
1807	1	0	0	0	2.8141878642905307
1808	1	0	0	0	1.915725333155784
1809	1	0	0	0	2.685847657408398
1810	0	1	0	0	4.593737608451163
1811	0	0	1	0	1.988308644525823
1812	0	0	0	1	4.911083486020878
1813	1	0	0	0	2.414816565774152
1814	1	0	0	0	2.3030442513685885
1815	1	0	0	0	2.2272542432455293
1816	1	0	0	0	2.5824926253747797
1817	1	0	0	0	1.8299687050187123
1818	1	0	0	0	2.4261170436802018
1819	1	0	0	0	2.0351694400741276
1820	0	1	0	0	2.0597433625024357
1821	0	0	0	1	2.1594604875793144
1822	1	0	0	0	2.3503979009495275
1823	0	1	0	0	2.2835922950868253
1824	0	0	1	0	2.082575270969004
1825	0	0	1	0	2.0664385436575903
1826	0	0	0	1	1.8136356482663276
1827	1	0	0	0	1.8717681503370827
1828	1	0	0	0	4.206011858873336
1829	0	1	0	0	3.095520466241264
1830	0	0	1	0	2.37061754733162
1831	0	0	0	1	1.8159636663878551
1832	1	0	0	0	2.042463163506394
1833	1	0	0	0	4.4070689959578875
1834	1	0	0	0	2.037255654788485
1835	1	0	0	0	1.9261921215957731
1836	1	0	0	0	1.8151121910178973
1837	1	0	0	0	2.6694176658367312
1838	0	1	0	0	1.6745796370465278
1839	0	0	1	0	1.8028437544379636
1840	0	0	1	0	1.9933355588392399
1841	0	0	0	1	2.124900075024945
1842	1	0	0	0	4.587857454014331
1843	1	0	0	0	4.9319416890554875
1844	1	0	0	0	3.310698422655343
1845	1	0	0	0	2.184712570684869
1846	1	0	0	0	2.077445152566632
1847	1	0	0	0	2.7358286659853572
1848	1	0	0	0	2.075265104581967
1849	1	0	0	0	2.18196028449337
1850	0	1	0	0	2.005794683768203
1851	0	0	1	0	2.522468805542671
1852	0	0	1	0	1.7477486218731875
1853	0	0	0	1	2.173902266958018
1854	1	0	0	0	2.267310413571025
1855	1	0	0	0	3.458054414642709
1856	1	0	0	0	5.1444120287393895
1857	1	0	0	0	3.1593006172830402
1858	1	0	0	0	2.778529152704577
1859	0	1	0	0	2.4133779329624008
1860	0	0	0	1	3.558882347509821
1861	1	0	0	0	5.650459515015284
1862	1	0	0	0	3.313830155322628
1863	1	0	0	0	3.7539127126683476
1864	1	0	0	0	3.870986896350021
1865	0	1	0	0	1.7916636690158931
1866	0	0	1	0	1.960027171272621
1867	0	0	1	0	2.765788294836223
1868	0	0	1	0	1.911736272509149
1869	0	0	1	0	4.910019614567694
1870	0	0	0	1	3.119371806108387
1871	1	0	0	0	2.1658813926726177
1872	1	0	0	0	2.34863811388909
1873	1	0	0	0	2.034066175536552
1874	0	1	0	0	2.068563602635175
1875	0	0	0	1	2.042452703573426
1876	0	1	0	0	1.8814430531421364
1877	0	0	0	1	1.7721837298491445
1878	1	0	0	0	3.6844153189067557
1879	1	0	0	0	1.90467256240282
1880	0	1	0	0	2.9375237520273543
1881	0	0	1	0	2.373918343322582
1882	0	0	0	1	2.785416140873644
1883	1	0	0	0	2.945438162174112
1884	1	0	0	0	3.0193899517368954
1885	1	0	0	0	1.435954548806414
1886	1	0	0	0	6.262005084682912
1887	0	1	0	0	2.547321576755985
1888	0	0	0	1	2.533502705438274
1889	1	0	0	0	2.0976341430903047
1890	1	0	0	0	3.6215643476684694
1891	0	1	0	0	1.9108499356407254
1892	0	0	0	1	3.282724326231793
1893	0	1	0	0	2.8139234930133976
1894	0	0	1	0	2.396293104484259
1895	0	0	1	0	2.0216282175715854
1896	0	0	0	1	2.0205344156605007
1897	1	0	0	0	1.9202309574496303
1898	1	0	0	0	5.611144830466094
1899	1	0	0	0	2.857555014134876
1900	1	0	0	0	2.884622874433074
1901	1	0	0	0	2.4547895959285775
1902	1	0	0	0	3.546027005124737
1903	1	0	0	0	2.2266548983760144
1904	0	1	0	0	2.4324045582771263
1905	0	0	0	1	1.5314263248699378
1906	1	0	0	0	3.3332364286980947
1907	1	0	0	0	2.664093091662948
1908	1	0	0	0	1.435954548806414
1909	1	0	0	0	5.266370120483565
1910	1	0	0	0	1.595718882615093
1911	1	0	0	0	3.7158107824147915
1912	1	0	0	0	2.657606417704873
1913	1	0	0	0	5.305387808081682
1914	1	0	0	0	3.8091764631218368
1915	1	0	0	0	2.11727889312421
1916	1	0	0	0	2.0273507700196327
1917	0	1	0	0	2.070124571433871
1918	0	0	0	1	1.741801768239794
1919	0	1	0	0	2.099067729248683
1920	0	0	0	1	1.8591325232629088
1921	1	0	0	0	2.5812098807304453
1922	1	0	0	0	2.4534545936857
1923	1	0	0	0	1.8033406383420427
1924	1	0	0	0	3.2864175880391584
1925	1	0	0	0	2.3856490042166145
1926	1	0	0	0	1.6907780280739308
1927	1	0	0	0	2.5569261140405475
1928	0	1	0	0	3.0752270696594644
1929	0	0	0	1	2.6544881157889137
1930	1	0	0	0	3.150778829537048
1931	1	0	0	0	1.435954548806414
1932	0	1	0	0	1.9474824442659122
1933	0	0	0	1	1.757196346845062
1934	1	0	0	0	1.6792683523269174
1935	1	0	0	0	1.489740459648338
1936	1	0	0	0	1.6462911287635604
1937	1	0	0	0	1.435954548806414
1938	0	1	0	0	1.6915830758583572
1939	0	0	0	1	2.09884033696584
1940	0	1	0	0	2.1645771253847053
1941	0	0	0	1	2.021295096415234
1942	0	1	0	0	2.1593176918556822
1943	0	0	1	0	1.8082708732543205
1944	0	0	0	1	2.0614165334576624
1945	1	0	0	0	1.5944176080044106
1946	1	0	0	0	1.9844428207393645
1947	1	0	0	0	1.7301194232133479
1948	1	0	0	0	1.6622058795544121
1949	1	0	0	0	2.3471529376066123
1950	0	1	0	0	2.475644609289903
1951	0	0	0	1	2.090570634282688
1952	1	0	0	0	3.2568796870019074
1953	1	0	0	0	1.6446985575966298
1954	1	0	0	0	1.6397289397320578
1955	1	0	0	0	1.7216673452129974
1956	1	0	0	0	1.813621238249564
1957	1	0	0	0	1.7003870561704255
1958	1	0	0	0	2.1110322343417485
1959	1	0	0	0	2.490681010896085
1960	1	0	0	0	2.6360349677519044
1961	1	0	0	0	2.4917000760812593
1962	1	0	0	0	2.4786729792618156
1963	1	0	0	0	2.1707610817994945
1964	1	0	0	0	1.92792093013767
1965	1	0	0	0	3.4389093607067256
1966	1	0	0	0	1.710112391372208
1967	1	0	0	0	2.963294689367029
1968	1	0	0	0	2.03035991967892
1969	1	0	0	0	1.9866426012519232
1970	0	1	0	0	2.4596859458543685
1971	0	0	0	1	2.087396700077024
1972	0	1	0	0	2.256148509037092
1973	0	0	0	1	2.2576453249319965
1974	0	1	0	0	3.9641233894934267
1975	0	0	0	1	2.4335795753910587
1976	1	0	0	0	2.220116648325433
1977	1	0	0	0	2.50102015630289
1978	1	0	0	0	1.849807113085915
1979	1	0	0	0	2.8392246831304195
1980	0	1	0	0	1.9439736121943025
1981	0	0	0	1	2.231096705066413
1982	1	0	0	0	2.398308341237951
1983	0	1	0	0	3.004773075537027
1984	0	0	0	1	2.216148042246127
1985	1	0	0	0	1.8876105462111565
1986	1	0	0	0	1.9825826427804416
1987	0	1	0	0	2.205626796974828
1988	0	0	0	1	2.2771959781546918
1989	1	0	0	0	2.902373555539832
1990	1	0	0	0	1.403880139840407
1991	1	0	0	0	2.510900453639628
1992	1	0	0	0	2.469080543605198
1993	1	0	0	0	2.0735758092947183
1994	1	0	0	0	2.78377226744553
1995	0	1	0	0	1.8319295185026159
1996	0	0	1	0	2.563333332466992
1997	0	0	0	1	1.738733326909053
1998	0	1	0	0	3.586535951412821
1999	0	0	0	1	2.9174085670241574
[truncated: 267 more rows]
