# Supplementary material for: Bioinformatic Assessment of Factors Affecting the Correlation between Protein Abundance and Elongation Efficiency in Prokaryotes
Source: Int J Mol Sci. 2022 Oct 9;23(19):11996. doi: 10.3390/ijms231911996 (PMC9570070; doi:10.3390/ijms231911996)
Supplement: Supplementary file 1 [file ijms-23-11996-s001.zip › EloE/output_folder/Lactococcus_lactis_subsp._lactis_Il1403_272623/lactococcus lactis subsp. lactis il1403_ribpos.txt]

Positions of ribosomal genes lactococcus lactis subsp. lactis il1403
13	71	192	317	723	1205	1224	1268	1307	1505	1813	2023	2072	2134	2137	2151	2157	2167	2174	2175	2176	2178	2181	2182	2185	2186	2192	2193	2194	2195	2201	2202	2203	2204	2206	2207	2214	2216	2217	2223	2224	2226	2228	2229	2231	2233	2234	2235	2237	2238	2239	2242	2244	2246	2248	2249	2250	2252	2257	2263	2264	2266	
73	282	285	440	667	696	823	855	879	882	943	960	1038	1220	1222	1259	1344	1408	1411	1519	1524	1559	1566	1577	1612	1627	1710	1775	1798	1803	1811	1868	1910	1943	1947	1958	1985	1993	2035	2049	2064	2080	2081	2091	2134	2141	2143	2144	2163	2164	2167	2172	2178	2179	2191	2194	2229	2239	2242	2249	2254	2257	
10	13	17	31	40	41	43	44	51	67	73	83	84	88	94	117	130	134	135	139	154	178	184	194	198	205	261	293	352	374	411	420	454	470	510	591	640	801	839	917	950	967	1013	1244	1263	1320	1397	1496	1545	1581	1584	1635	1646	1648	1680	1803	1964	2107	2122	2128	2148	2163	
41	158	213	268	271	937	1056	1113	1203	1701	1909	2031	2084	2094	2120	2126	2155	2169	2180	2186	2188	2191	2202	2206	2207	2208	2209	2210	2211	2215	2217	2219	2220	2221	2222	2223	2225	2229	2231	2232	2235	2236	2237	2238	2239	2241	2243	2244	2245	2248	2249	2250	2251	2252	2253	2254	2256	2257	2260	2262	2263	2264	
10	32	34	69	76	88	90	111	116	128	132	135	149	161	184	207	227	232	239	252	271	323	379	416	430	432	455	527	541	581	590	626	639	643	743	758	827	842	1003	1118	1205	1488	1518	1520	1521	1563	1715	1791	1897	1956	2063	2074	2122	2138	2140	2171	2193	2205	2219	2234	2235	2264	
