# Supplementary material for: Bioinformatic Assessment of Factors Affecting the Correlation between Protein Abundance and Elongation Efficiency in Prokaryotes
Source: Int J Mol Sci. 2022 Oct 9;23(19):11996. doi: 10.3390/ijms231911996 (PMC9570070; doi:10.3390/ijms231911996)
Supplement: Supplementary file 1 [file ijms-23-11996-s001.zip › EloE/output_folder/Legionella_pneumophila_subsp._pneumophila_str._Philadelphia_1_272624/legionella pneumophila subsp. pneumophila str. philadelphia 1_all.txt]

Index = 1
#	Number	EEI	locus_tag	Name	Prot	Note
1	1573	1,0000e+00	lpg1599	-	hypothetical protein	conserved gene
2	303	1,0462e+00	lpg0307	-	hypothetical protein	conserved gene
3	557	1,0462e+00	lpg0574	-	hypothetical protein CTC00065	conserved gene
4	2694	1,0462e+00	lpg2749	-	hypothetical CTC00065, TC0129	conserved gene
5	301	1,1483e+00	lpg0305	-	hypothetical protein	conserved gene
6	555	1,1483e+00	lpg0572	-	hypothetical protein	conserved gene
7	2696	1,1483e+00	lpg2751	-	hypothetical protein	conserved gene
8	2029	1,2190e+00	lpg2071	-	hypothetical protein	conserved gene
9	1713	1,2394e+00	lpg1742	-	hypothetical protein	conserved gene
10	302	1,2788e+00	lpg0306	-	hypothetical protein	null
11	556	1,2788e+00	lpg0573	-	hypothetical protein	null
12	1060	1,2840e+00	lpg1082	-	hypothetical protein	null
13	2695	1,2964e+00	lpg2750	-	hypothetical protein	null
14	560	1,3207e+00	lpg0579	-	hypothetical protein	null
15	2088	1,3262e+00	lpg2130	-	hypothetical protein	null
16	1231	1,3611e+00	lpg1255	-	LvhB3	conserved gene
17	2266	1,3707e+00	lpg2312	-	hypothetical protein	null
18	1138	1,3964e+00	lpg1160	-	hypothetical protein	null
19	1012	1,4441e+00	lpg1034	-	hypothetical protein	null
20	1023	1,4615e+00	lpg1045	-	hypothetical protein	null
21	2246	1,4631e+00	lpg2289	-	hypothetical protein	null
22	2677	1,4777e+00	lpg2728	-	hypothetical protein	similar to protein-disulfide oxidoreductase
23	2250	1,4829e+00	lpg2296	-	hypothetical protein	null
24	775	1,5016e+00	lpg0794	-	ISI400 transposase B	conserved gene
25	387	1,5158e+00	lpg0398	-	hypothetical protein	null
26	1228	1,5186e+00	lpg1252	-	LvhB7	conserved gene
27	2518	1,5227e+00	lpg2566	-	ISxcC1 transposase	conserved gene
28	1665	1,5239e+00	lpg1693	-	hypothetical protein	null
29	2010	1,5407e+00	lpg2049	-	hypothetical protein	null
30	1289	1,5509e+00	lpg1314	-	hypothetical protein	conserved gene
31	587	1,5535e+00	lpg0606	-	metal-sulfur cluster biosynthetic enzyme	conserved gene
32	863	1,5970e+00	lpg0884	-	hypothetical protein	conserved gene
33	192	1,6114e+00	lpg0193	-	hypothetical protein	null
34	1020	1,6140e+00	lpg1042	-	hypothetical protein	conserved gene
35	498	1,6150e+00	lpg0509	-	hypothetical sugar transporter family	conserved gene
36	625	1,6172e+00	lpg0644	-	hypothetical protein	conserved gene
37	70	1,6226e+00	lpg0071	-	hypothetical protein	null
38	430	1,6235e+00	lpg0441	icmT	IcmT	conserved gene
39	654	1,6260e+00	lpg0673	-	signal peptide protein	conserved gene
40	1658	1,6306e+00	lpg1686	-	hypothetical protein	null
41	2730	1,6367e+00	lpg2788	nuoB2	NADH dehydrogenase I, B subunit	conserved gene
42	2470	1,6428e+00	lpg2518	-	hypothetical protein	null
43	2784	1,6476e+00	lpg2844	-	hypothetical histidine-rich protein	conserved gene
44	891	1,6504e+00	lpg0912	-	hypothetical protein	null
45	1303	1,6591e+00	lpg1328	legT	thaumatin domain-containing protein	conserved gene
46	1007	1,6592e+00	lpg1029	-	chemiosmotic efflux system protein A-like	conserved gene
47	1232	1,6597e+00	lpg1256	-	hypothetical protein	null
48	972	1,6615e+00	lpg0994	-	hypothetical protein	null
49	2797	1,6625e+00	lpg2858	-	hypothetical protein	conserved gene
50	2043	1,6640e+00	lpg2085	traU	TraU	conserved gene
51	1225	1,6643e+00	lpg1249	virB8	LvhB8	conserved gene
52	137	1,6684e+00	lpg0138	gap	glyceraldehyde 3-phosphate dehydrogenase	conserved gene
53	2864	1,6797e+00	lpg2926	apaH	bis(5'-nucleosyl)tetraphosphatase, symmetrical	conserved gene
54	533	1,6797e+00	lpg0546	-	hypothetical protein	null
55	2455	1,6831e+00	lpg2503	-	hypothetical protein	null
56	1221	1,6860e+00	lpg1245	virD4	LvhD4	conserved gene
57	998	1,6916e+00	lpg1020	-	chemiosmotic efflux system B protein A	conserved gene
58	25	1,6974e+00	lpg0025	-	Rcp	conserved gene
59	201	1,6998e+00	lpg0202	-	hypothetical protein	conserved gene
60	131	1,7022e+00	lpg0132	-	hypothetical protein	conserved gene
61	2215	1,7033e+00	lpg2258	-	hypothetical protein	conserved gene
62	1479	1,7034e+00	lpg1505	-	hypothetical protein	conserved gene
63	378	1,7111e+00	lpg0389	-	hypothetical protein	null
64	2855	1,7153e+00	lpg2917	-	hypothetical protein	conserved gene
65	973	1,7168e+00	lpg0995	-	hypothetical protein	null
66	356	1,7223e+00	lpg0367	-	hypothetical protein	conserved gene
67	613	1,7267e+00	lpg0632	-	type IV pre-pilin	conserved gene
68	594	1,7275e+00	lpg0613	-	hypothetical protein	conserved gene
69	2316	1,7277e+00	lpg2363	-	transposase (IS652)	conserved gene
70	215	1,7285e+00	lpg0216	-	hypothetical protein	conserved gene
71	1222	1,7310e+00	lpg1246	virB11	LvhB11	conserved gene
72	1747	1,7312e+00	lpg1776	-	hypothetical protein	null
73	717	1,7315e+00	lpg0736	-	helicase/SNF2 superfamily	conserved gene
74	2860	1,7331e+00	lpg2922	-	ABC transporter, permease	conserved gene
75	1224	1,7332e+00	lpg1248	virB9	LvhB9	conserved gene
76	1223	1,7373e+00	lpg1247	-	LvhB10	conserved gene
77	757	1,7380e+00	lpg0776	-	transposase	conserved gene
78	526	1,7381e+00	lpg0538	-	hypothetical protein	null
79	1942	1,7384e+00	lpg1981	-	hypothetical protein	null
80	1937	1,7391e+00	lpg1976	legG1	UVB-resistance protein UVR8	conserved gene; RCC-1
81	974	1,7450e+00	lpg0996	-	hypothetical protein	null
82	1207	1,7481e+00	lpg1231	umuD	SOS response transcriptional regulator	conserved gene
83	59	1,7495e+00	lpg0059	-	hypothetical protein	null
84	1847	1,7501e+00	lpg1885	-	hypothetical protein	null
85	2488	1,7528e+00	lpg2536	-	ferredoxin reductase	conserved gene
86	357	1,7538e+00	lpg0368	-	hypothetical protein	null
87	2144	1,7550e+00	lpg2187	-	hypothetical protein	null
88	1226	1,7558e+00	lpg1250	virB6	LvhB6	conserved gene
89	2050	1,7559e+00	lpg2092	-	hypothetical sex pilus assembly protein-like	conserved gene
90	2391	1,7560e+00	lpg2438	-	florfenicol efflux pump	conserved gene
91	845	1,7574e+00	lpg0865	-	cytochrome c type biogenesis protein CycH	conserved gene, previously annotated as cytochrome c
92	2342	1,7589e+00	lpg2389	-	catalase-peroxidase KatB	conserved gene
93	2781	1,7610e+00	lpg2841	-	major facilitator superfamily	conserved gene
94	2846	1,7634e+00	lpg2908	msrA	peptide methionine sulfoxide reductase	conserved gene
95	2016	1,7640e+00	lpg2058	-	hypothetical protein	conserved gene
96	685	1,7640e+00	lpg0704	enhA	enhanced entry protein EnhA	conserved gene
97	1235	1,7641e+00	lpg1259	lvrA	LvrA	conserved gene
98	2062	1,7654e+00	lpg2104	-	hypothetical protein	conserved gene
99	2894	1,7683e+00	lpg2956	dcd	deoxycytidine triphosphate deaminase	conserved gene
100	1208	1,7703e+00	lpg1232	umuC	UmuC	conserved gene
101	1893	1,7724e+00	lpg1932	-	hypothetical protein	null
102	1797	1,7734e+00	lpg1826	-	hypothetical protein	conserved gene
103	1285	1,7764e+00	lpg1310	-	hypothetical protein	null
104	712	1,7790e+00	lpg0731	-	hypothetical protein	conserved gene
105	2506	1,7792e+00	lpg2554	-	rare lipoprotein A	conserved gene
106	2526	1,7795e+00	lpg2576	-	hypothetical, uroporphyrin-III	conserved gene
107	970	1,7836e+00	lpg0992	-	hypothetical protein	conserved gene
108	2822	1,7862e+00	lpg2883	-	3-octaprenyl-4-hydroxybenzoate carboxy-lyase	conserved gene
109	581	1,7865e+00	lpg0600	-	rrf2 family protein	conserved gene
110	778	1,7876e+00	lpg0798	-	hypothetical protein	null
111	1234	1,7879e+00	lpg1258	lvrB	LvrB	conserved gene
112	2861	1,7897e+00	lpg2923	-	ABC transporter, ATP binding protein	conserved gene
113	1013	1,7898e+00	lpg1035	pcoA	copper efflux ATPase	conserved gene
114	2546	1,7906e+00	lpg2596	-	signal peptide protein, LysM domain protein	conserved gene
115	212	1,7911e+00	lpg0213	-	inner membrane protein, LrgB family protein	conserved gene
116	2199	1,7941e+00	lpg2242	-	hypothetical protein	conserved gene
117	574	1,7959e+00	lpg0593	-	5-formyltetrahydrofolate cyclo-ligase	conserved gene
118	686	1,8007e+00	lpg0705	-	predicted transporter component	conserved gene
119	2856	1,8007e+00	lpg2918	-	lytic murein transglycosylase	conserved gene
120	2390	1,8016e+00	lpg2437	-	hypothetical protein	null
121	1016	1,8017e+00	lpg1038	-	VrrB	conserved gene
122	1000	1,8036e+00	lpg1022	deoA	thymidine phosphorylase TdRPase	conserved gene
123	128	1,8042e+00	lpg0129	mmsA	methylmalonate-semialdehyde dehydrogenase	conserved gene
124	1036	1,8062e+00	lpg1058	phbC	polyhydroxyalkanoic synthase	conserved gene
125	862	1,8066e+00	lpg0883	-	hypothetical protein	null
126	2319	1,8103e+00	lpg2366	-	inner membrane protein	conserved gene
127	995	1,8111e+00	lpg1017	mgtA	cation efflux transporter	conserved gene
128	69	1,8133e+00	lpg0070	aatA	aspartate aminotransferase A	conserved gene
129	2868	1,8134e+00	lpg2930	tatC	sec-independent (periplasmic) protein translocase	conserved gene
130	2869	1,8136e+00	lpg2931	-	hypothetical protein	conserved gene
131	2145	1,8136e+00	lpg2188	-	hypothetical protein	null
132	1010	1,8181e+00	lpg1032	-	hypothetical protein	conserved gene
133	966	1,8193e+00	lpg0988	-	hypothetical protein	conserved gene
134	704	1,8207e+00	lpg0723	-	hypothetical, His rich	conserved gene
135	2940	1,8226e+00	lpg3003	-	conserved hypothetical protein TIGR00278	conserved gene
136	2225	1,8238e+00	lpg2268	-	hypothetical protein	null
137	2181	1,8250e+00	lpg2224	-	UVB-resistance protein UVR8	conserved gene
138	1054	1,8252e+00	lpg1076	-	hypothetical protein	null
139	1017	1,8257e+00	lpg1039	-	hypothetical protein	conserved gene
140	1384	1,8262e+00	lpg1410	-	transcriptional regulatory protein	conserved gene
141	2875	1,8266e+00	lpg2937	fum	fumarate hydratase	conserved gene
142	1021	1,8266e+00	lpg1043	-	hypothetical protein	conserved gene
143	2280	1,8283e+00	lpg2326	radA	DNA repair protein RadA	conserved gene
144	2516	1,8284e+00	lpg2564	-	LvrA	conserved gene
145	2929	1,8287e+00	lpg2992	-	periplasmic protein	conserved gene
146	1032	1,8290e+00	lpg1054	atpD	ATP synthase F1, beta chain	conserved gene
147	2453	1,8312e+00	lpg2501	-	multidrug resistance protein D	conserved gene
148	2783	1,8369e+00	lpg2843	-	inosine 5'-monophosphate dehydrogenase	conserved gene
149	2835	1,8376e+00	lpg2896	-	cytochrome c oxidase, subunit I	conserved gene
150	2848	1,8394e+00	lpg2910	tynA	histamine oxidase	conserved gene
151	213	1,8394e+00	lpg0214	-	murein hydrolase exporter, LrgA family protein	conserved gene
152	713	1,8398e+00	lpg0732	-	hypothetical protein	conserved gene
153	519	1,8399e+00	lpg0531	sdhB	succinate dehydrogenase iron-sulfur protein	conserved gene
154	2321	1,8400e+00	lpg2368	-	hypothetical protein	conserved gene
155	175	1,8407e+00	lpg0176	-	FAD monooxygenase, PheA/TfdB family	conserved gene
156	138	1,8430e+00	lpg0139	tktA	transketolase I	conserved gene
157	2656	1,8461e+00	lpg2706	-	30S ribosomal protein S9	conserved gene	rib
158	176	1,8462e+00	lpg0177	-	chloramphenicol resistance protein	conserved gene
159	478	1,8462e+00	lpg0489	-	hypothetical protein	conserved gene
160	720	1,8470e+00	lpg0739	-	alanine racemase	conserved gene
161	2642	1,8486e+00	lpg2692	-	hypothetical protein	null
162	2046	1,8491e+00	lpg2088	traV	conjugative transfer: assembly	conserved gene
163	1022	1,8506e+00	lpg1044	-	oxidoreductase, FAD-binding	conserved gene
164	204	1,8551e+00	lpg0205	-	hypothetical protein	conserved gene
165	1059	1,8565e+00	lpg1081	-	reverse transcriptase	conserved gene
166	803	1,8584e+00	lpg0823	-	neurogenic locus notch protein homolog precursor	conserved gene
167	2833	1,8586e+00	lpg2894	-	cytochrome c oxidase, subunit III	conserved gene
168	1004	1,8589e+00	lpg1026	-	putative outer membrane lipoprotein	conserved gene
169	780	1,8614e+00	lpg0800	nadB1	L-aspartate oxidase	conserved gene
170	1006	1,8658e+00	lpg1028	-	chemiosmotic efflux system C protein B	conserved gene
171	2874	1,8670e+00	lpg2936	-	hypothetical protein	conserved gene
172	2128	1,8679e+00	lpg2170	-	hypothetical protein	null
173	2600	1,8689e+00	lpg2650	rpmA	50S ribosomal protein L27	conserved gene	rib
174	300	1,8691e+00	lpg0301	-	hypothetical protein	conserved gene
175	2198	1,8693e+00	lpg2241	-	GTP cyclohydrolase II; riboflavin biosynthesis	conserved gene
176	1220	1,8697e+00	lpg1244	lvrE	LvrE	conserved gene
177	2658	1,8741e+00	lpg2708	-	ferredoxin 2Fe-2S protein	conserved gene
178	539	1,8742e+00	lpg0552	sugE	suppressor of GroEL (SugE)	conserved gene
179	1002	1,8742e+00	lpg1024	-	copper efflux ATPase	conserved gene
180	2871	1,8753e+00	lpg2933	yigC	oxidoreductase, 3-octaprenyl-4-hydroxybenzoate	conserved gene
181	968	1,8762e+00	lpg0990	-	hypothetical protein	conserved gene
182	2041	1,8768e+00	lpg2083	traN	TraN	conserved gene
183	468	1,8768e+00	lpg0479	rpmB	50S ribosomal protein L28	conserved gene	rib
184	1230	1,8801e+00	lpg1254	virB4	LvhB4	conserved gene
185	193	1,8802e+00	lpg0194	-	catalase/(hydro)peroxidase KatG	conserved gene
186	2594	1,8839e+00	lpg2644	sclB	tail fiber protein	conserved gene
187	511	1,8852e+00	lpg0522	-	acetyltransferase, GNAT family	conserved gene
188	1053	1,8865e+00	lpg1075	-	hypothetical protein	null
189	532	1,8888e+00	lpg0544	-	hypothetical protein	null
190	2426	1,8889e+00	lpg2474	hypF	hydrogenase maturation protein HypF	conserved gene
191	1039	1,8898e+00	lpg1061	-	hypothetical protein	conserved gene
192	1545	1,8899e+00	lpg1571	tolB	TolB colicin import protein	conserved gene
193	2499	1,8904e+00	lpg2547	csaA	chaperonin CsaA	conserved gene
194	199	1,8908e+00	lpg0200	qxtB	cytochrome D ubiquinol oxidase subunit II,	conserved gene
195	257	1,8921e+00	lpg0258	-	hypothetical protein	null
196	210	1,8923e+00	lpg0211	tspO	tryptophan rich sensory protein TspO	conserved gene
197	231	1,8928e+00	lpg0232	np20	transcriptional regulator np20, Fur family	conserved gene
198	698	1,8934e+00	lpg0717	-	hypothetical protein	null
199	997	1,8941e+00	lpg1019	-	chemiosmotic efflux system B protein B	conserved gene
200	331	1,8949e+00	lpg0342	rpsN	30S ribosomal protein S14	conserved gene	rib
201	889	1,8967e+00	lpg0910	enhA	enhanced entry protein EnhA	conserved gene
202	126	1,8969e+00	lpg0127	acsB	acetyl-coenzyme A synthetase	conserved gene
203	2307	1,8970e+00	lpg2353	yrfE	NUDIX hydrolase	conserved gene
204	2762	1,8977e+00	lpg2822	bipA	virulence regulator BipA	conserved gene
205	2484	1,8978e+00	lpg2532	-	aspartate aminotransferase	conserved gene
206	980	1,9002e+00	lpg1002	-	putative exported protein	conserved gene
207	2236	1,9005e+00	lpg2279	-	fumarylacetoacetate hydrolase	conserved gene
208	591	1,9018e+00	lpg0610	-	major facilitator family transporter	conserved gene
209	2312	1,9019e+00	lpg2358	rpsU	30S ribosomal protein S21	conserved gene	rib
210	260	1,9028e+00	lpg0261	-	ISSod6 transposase, ISI301	conserved gene
211	339	1,9047e+00	lpg0350	rpmJ	50S ribosomal protein L36	conserved gene	rib
212	2058	1,9051e+00	lpg2100	-	predicted phosphatidoglycerophosphate synthase	conserved gene
213	607	1,9057e+00	lpg0626	-	DNA uptake/competence protein ComA	conserved gene
214	2573	1,9064e+00	lpg2623	-	transmembrane protein	conserved gene
215	397	1,9071e+00	lpg0408	-	inner (transmembrane) protein	conserved gene
216	1050	1,9077e+00	lpg1072	-	transposase TnpA	conserved gene
217	2382	1,9098e+00	lpg2429	mdcG	nucleotidyltransferases	conserved gene
218	1290	1,9111e+00	lpg1315	-	transposase	conserved gene
219	1052	1,9115e+00	lpg1074	-	hypothetical protein	conserved gene
220	2502	1,9130e+00	lpg2550	-	hypothetical protein	null
221	996	1,9133e+00	lpg1018	-	chemiosmotic efflux system B protein C	conserved gene
222	105	1,9147e+00	lpg0106	-	xanthine/uracil permease	conserved gene
223	999	1,9157e+00	lpg1021	-	metallo-beta lactamase family	conserved gene
224	373	1,9158e+00	lpg0384	uvrA	excinuclease ABC A subunit	conserved gene
225	611	1,9167e+00	lpg0630	-	type IV fimbrial biogenesis PilW related protein,	conserved gene
226	1005	1,9172e+00	lpg1027	-	chemiosmotic efflux system C protein C	conserved gene
227	2543	1,9180e+00	lpg2593	-	rRNA methyltransferase (SUN protein)	conserved gene
228	2843	1,9183e+00	lpg2905	-	ubiquinone biosynthesis AarF	conserved gene
229	2829	1,9184e+00	lpg2890	gidB	glucose inhibited division protein B	conserved gene
230	173	1,9185e+00	lpg0174	pvcA	pyoverdine biosynthesis protein PvcA	conserved gene
231	258	1,9196e+00	lpg0259	-	hypothetical protein	conserved gene
232	765	1,9208e+00	lpg0784	-	phosphopantetheine-protein transferase	conserved gene
233	442	1,9216e+00	lpg0453	icmC	IcmC (DotE)	conserved gene
234	2503	1,9229e+00	lpg2551	-	hypothetical protein	conserved gene
235	282	1,9230e+00	lpg0283	-	NAD dependent formate dehydrogenase	conserved gene
236	540	1,9237e+00	lpg0553	-	aminoglycoside phosphotransferase	conserved gene
237	56	1,9245e+00	lpg0056	-	hypothetical protein	null
238	2309	1,9253e+00	lpg2355	-	amidase (enantiomer selective)	conserved gene
239	187	1,9253e+00	lpg0188	-	acyl CoA transferase/carnitine dehydratase	conserved gene
240	2028	1,9257e+00	lpg2070	-	reverse transcriptase	conserved gene
241	2204	1,9258e+00	lpg2247	-	DedA family protein	conserved gene
242	2339	1,9269e+00	lpg2386	-	hypothetical protein	null
243	2608	1,9276e+00	lpg2658	feoA	ferrous iron transporter A	conserved gene
244	2539	1,9283e+00	lpg2589	dacB	D-alanyl-D-alanine carboxypeptidase, fraction B;	conserved gene
245	2872	1,9288e+00	lpg2934	-	transcription termination factor Rho	conserved gene
246	841	1,9298e+00	lpg0861	ccmF	cytochrome c-type biogenesis protein CcmF	conserved gene
247	140	1,9319e+00	lpg0141	-	oligopeptidase A	conserved gene
248	2578	1,9321e+00	lpg2628	-	membrane protein	conserved gene
249	2496	1,9328e+00	lpg2544	mltA	membrane-bound lytic murein transglycosylase A	conserved gene
250	922	1,9343e+00	lpg0943	recO	DNA repair protein RecO	conserved gene
251	2830	1,9345e+00	lpg2891	soj	sporulation initiation inhibitor protein Soj	conserved gene, chromosome partitioning protein
252	2808	1,9356e+00	lpg2869	lgt	prolipoprotein diacylglyceryl transferase	conserved gene
253	811	1,9376e+00	lpg0831	-	flavin containing monooxygenae	conserved gene
254	2366	1,9384e+00	lpg2413	-	hypothetical protein	null
255	203	1,9391e+00	lpg0204	-	2-deoxy-D-gluconate-3-dehydrogenase	conserved gene
256	1360	1,9405e+00	lpg1386	-	enhanced entry protein EnhA	conserved gene
257	608	1,9407e+00	lpg0627	pilE3	type IV pilin	conserved gene
258	1741	1,9422e+00	lpg1770	infA	translation initiation factor IF-1	conserved gene
259	366	1,9426e+00	lpg0377	-	hypothetical protein	conserved gene
260	839	1,9426e+00	lpg0859	-	cytochrome c-type biogenesis protein CcmD	conserved gene
261	401	1,9428e+00	lpg0412	-	protoheme IX farnesyltransferase	conserved gene
262	609	1,9430e+00	lpg0628	-	type IV fimbrial biogenesis PilY1-related	conserved gene
263	196	1,9440e+00	lpg0197	-	hypothetical protein	conserved gene
264	2039	1,9452e+00	lpg2081	traF	sex pilus assembly TraF, thiol-disulfide	conserved gene
265	2812	1,9456e+00	lpg2873	-	L-asparaginase I (cytoplasmic)	conserved gene
266	1540	1,9464e+00	lpg1566	-	thiamine biosynthesis oxidoreductase ThiO	conserved gene
267	2239	1,9468e+00	lpg2282	asnS	asparaginyl tRNA synthetase	conserved gene
268	2422	1,9470e+00	lpg2470	-	cytochrome c3 hydrogenase alpha (or beta) chain	conserved gene
269	1166	1,9472e+00	lpg1189	-	hypothetical protein	null
270	1001	1,9479e+00	lpg1023	-	ribose-phosphate pyrophosphokinase	conserved gene
271	2726	1,9484e+00	lpg2784	nuoF	NADH dehydrogenase I, F subunit	conserved gene
272	962	1,9486e+00	lpg0984	-	hypothetical protein	conserved gene
273	1876	1,9486e+00	lpg1914	pilE	fimbrial protein, type IV pilin, PilE	conserved gene
274	2814	1,9491e+00	lpg2875	glmU	UDP-N-acetylglucosamine pyrophosphorylase	conserved gene
275	17	1,9502e+00	lpg0017	-	hypothetical protein	null
276	2800	1,9503e+00	lpg2861	-	nitrogen regulation protein	conserved gene
277	2192	1,9506e+00	lpg2235	-	sterol desaturase	conserved gene
278	2112	1,9519e+00	lpg2154	-	Sid related protein-like	SdeC, SdeB, AliA, SdeA, SdeD-like
279	2535	1,9525e+00	lpg2585	pcgL	D-alanyl-D-alanine dipeptidase	conserved gene
280	2825	1,9531e+00	lpg2886	-	ExsB protein	conserved gene
281	2585	1,9534e+00	lpg2635	mviN	integral membrane protein (putative virulence	conserved gene
282	636	1,9543e+00	lpg0655	-	tryptophan/tyrosine permease	conserved gene
283	2087	1,9544e+00	lpg2129	-	hypothetical protein	null
284	568	1,9548e+00	lpg0587	yqgF	YqgF	conserved gene
285	627	1,9550e+00	lpg0646	wrbA	trp repressor binding protein	conserved gene
286	214	1,9558e+00	lpg0215	-	transcriptional regulator, LysR family	conserved gene
287	1877	1,9560e+00	lpg1915	pilE	Tfp pilus assembly protein, major type IV pilin	conserved gene
288	454	1,9568e+00	lpg0465	-	hypothetical protein	null
289	1310	1,9588e+00	lpg1336	enhA	enhanced entry protein EnhA	conserved gene
290	1029	1,9594e+00	lpg1051	atpA	ATP synthase subunit A	conserved gene
291	2828	1,9598e+00	lpg2889	gidA	glucose inhibited division protein A	conserved gene
292	1575	1,9598e+00	lpg1603	-	hypothetical protein	conserved gene
293	832	1,9605e+00	lpg0852	-	hypothetical protein	null
294	252	1,9613e+00	lpg0253	-	acetyltransferase, GNAT family	conserved gene
295	145	1,9615e+00	lpg0146	-	transposase B, TnpA	conserved gene, also ISR508 transposase OrfB
296	1198	1,9620e+00	lpg1222	flgH	flagellar L-ring protein FlgH	conserved gene
297	620	1,9625e+00	lpg0639	deoB	phosphopentomutase	conserved gene
298	1227	1,9630e+00	lpg1251	lvrD	LvrD	conserved gene
299	2787	1,9630e+00	lpg2847	-	hypothetical protein	conserved gene
300	1003	1,9643e+00	lpg1025	yegE	sensory box/GGDEF/EAL family	conserved gene
301	2267	1,9646e+00	lpg2313	-	hypothetical protein	conserved gene
302	2406	1,9655e+00	lpg2454	-	acetyltransferase, GNAT family, ElaA-like	conserved gene
303	2100	1,9659e+00	lpg2142	-	hypothetical protein	null
304	1653	1,9663e+00	lpg1681	-	hypothetical protein	null
305	1117	1,9667e+00	lpg1139	potC	spermidine/putrescine ABC transporter permease	conserved gene
306	976	1,9667e+00	lpg0998	-	hypothetical protein	conserved gene
307	616	1,9670e+00	lpg0635	-	melitin resistance protein	conserved gene
308	1075	1,9683e+00	lpg1097	phbC	polyhydroxyalkanoic synthase	conserved gene
309	2200	1,9684e+00	lpg2243	-	uracil phosphoribosyltransferase	conserved gene
310	544	1,9687e+00	lpg0558	-	stearoyl-CoA-9-desaturase	conserved gene
311	2928	1,9689e+00	lpg2991	-	hemolysin, lipoprotein	conserved gene
312	113	1,9689e+00	lpg0114	-	glycine cleavage system protein P	conserved gene
313	2881	1,9691e+00	lpg2943	-	UDP-N-acetylglucosamine acyltransferase,	conserved gene
314	2579	1,9706e+00	lpg2629	-	permease	conserved gene
315	1043	1,9707e+00	lpg1065	-	hypothetical protein	null
316	2193	1,9719e+00	lpg2236	-	nitric oxide reductase, subunit B	conserved gene
317	2926	1,9724e+00	lpg2989	atpI	ATP synthase protein I	conserved gene
318	589	1,9726e+00	lpg0608	-	hypothetical SAM-dependent methyltransferase	conserved gene
319	618	1,9735e+00	lpg0637	-	major facilitator family transporter	conserved gene
320	2893	1,9738e+00	lpg2955	hipB	integration host factor beta subunit	conserved gene
321	1260	1,9738e+00	lpg1285	-	homogentisate 1,2-dioxygenase	conserved gene
322	564	1,9742e+00	lpg0583	-	phosphate transporter	conserved gene
323	299	1,9751e+00	lpg0300	-	dihydrofolate reductase	conserved gene
324	27	1,9762e+00	lpg0027	pit	low affinity inorganic phosphate transporter	conserved gene
325	2148	1,9777e+00	lpg2191	ibpA	global stress protein GspA	conserved gene
326	363	1,9785e+00	lpg0374	-	hypothetical protein	conserved gene
327	2577	1,9797e+00	lpg2627	-	hypothetical protein	conserved gene
328	2311	1,9808e+00	lpg2357	gcp	O-sialoglycoprotein endopeptidase	conserved gene
329	1773	1,9819e+00	lpg1802	-	hypothetical protein	null
330	1832	1,9823e+00	lpg1867	-	site specific recombinase, phage integrase	conserved gene
331	393	1,9824e+00	lpg0404	-	amino acid antiporter	conserved gene
332	776	1,9825e+00	lpg0795	-	ISI400 transposase B	conserved gene
333	645	1,9867e+00	lpg0664	rpe	D-ribulose-5-phosphate-3-epimerase	conserved gene
334	949	1,9867e+00	lpg0970	-	amino acid permeases	conserved gene
335	218	1,9874e+00	lpg0219	-	hypothetical protein	conserved gene
336	2836	1,9885e+00	lpg2897	-	cytochrome c oxidase, subunit II	conserved gene
337	2838	1,9886e+00	lpg2900	capM2	CapM protein, capsular polysaccharide	conserved gene
338	1442	1,9887e+00	lpg1468	-	hypothetical protein	null
339	156	1,9905e+00	lpg0157	map-1	methionine aminopeptidase	conserved gene
340	2547	1,9909e+00	lpg2597	-	DNA processing enzyme DprA (SMF family)	conserved gene
341	1580	1,9912e+00	lpg1608	-	MutT/nudix family protein	conserved gene
342	2065	1,9916e+00	lpg2107	-	hypothetical protein	conserved gene
343	2723	1,9920e+00	lpg2781	nuoI	NADH dehydrogenase I, I subunit	conserved gene
344	1106	1,9920e+00	lpg1128	-	cytidine/deoxycytidylate deaminase	conserved gene
345	837	1,9938e+00	lpg0857	ccmB	heme exporter protein CcmB	conserved gene
346	139	1,9940e+00	lpg0140	-	hypothetical protein	null
347	2371	1,9951e+00	lpg2418	-	penicillin-binding protein AmpH, putative	conserved gene
348	2306	1,9951e+00	lpg2352	mdh	malate dehydrogenase	conserved gene
349	414	1,9954e+00	lpg0425	hemH	ferrochelatase	conserved gene
350	1348	1,9963e+00	lpg1374	rodA	rod shape determining protein RodA	conserved gene
351	31	1,9968e+00	lpg0031	-	hypothetical protein	null
352	101	1,9973e+00	lpg0102	fabF	3-oxoacyl-(acyl carrier protein) synthase	conserved gene
353	2004	1,9977e+00	lpg2043	-	peptidoglycan associated lipoprotein	conserved gene
354	237	1,9978e+00	lpg0238	gbsA	glycine betaine aldehyde dehydrogenase	conserved gene
355	2166	1,9994e+00	lpg2209	-	hypothetical protein	conserved gene
356	735	2,0005e+00	lpg0754	-	acetyltransferase	conserved gene
357	1787	2,0009e+00	lpg1816	-	major facilitator family transporter	conserved gene
358	2012	2,0010e+00	lpg2051	-	isopentenyl-diphosphate delta-isomerase	conserved gene
359	1510	2,0014e+00	lpg1536	-	transmembrane protein	conserved gene
360	2123	2,0016e+00	lpg2165	-	hypothetical protein	null
361	1693	2,0021e+00	lpg1721	yfhC	deaminase	conserved gene
362	2575	2,0034e+00	lpg2625	carB	carbamoyl phosphate synthase, large subunit	conserved gene
363	2691	2,0036e+00	lpg2743	-	EngC GTPase	conserved gene
364	612	2,0043e+00	lpg0631	-	type IV fimbrial biogenesis protein PilV	conserved gene
365	2614	2,0051e+00	lpg2664	-	acetyl-CoA carboxylase, biotin carboxylase	conserved gene
366	1881	2,0053e+00	lpg1919	kdsB	3-deoxy-manno-octulosonate cytidylyltransferase	conserved gene
367	634	2,0053e+00	lpg0653	-	major facilitator family transporter	conserved gene
368	251	2,0056e+00	lpg0252	-	membrane protein	conserved gene
369	2419	2,0067e+00	lpg2467	hydA	cytochrome c3 hydrogenase alpha chain	conserved gene
370	117	2,0070e+00	lpg0118	gcvT1	glycine cleavage system T protein	conserved gene
371	120	2,0074e+00	lpg0121	-	ABC transporter, permease protein	conserved gene
372	383	2,0075e+00	lpg0394	-	methylated DNA protein cysteine	conserved gene
373	248	2,0078e+00	lpg0249	-	stearoyl CoA 9-desaturase	conserved gene
374	90	2,0094e+00	lpg0091	-	conserved domain protein	conserved gene
375	497	2,0104e+00	lpg0508	lpxD	UDP-3-O-(3-hydroxymyristoyl) glucosamine	conserved gene
376	415	2,0104e+00	lpg0426	cspD	cold shock protein CspD	conserved gene
377	115	2,0111e+00	lpg0116	-	glycine cleavage system protein P	conserved gene
378	211	2,0119e+00	lpg0212	phrB	deoxyribodipyrimidine photolyase	conserved gene
379	1275	2,0142e+00	lpg1300	-	integral membrane protein	conserved gene
380	437	2,0158e+00	lpg0448	icmM	IcmM (DotJ)	conserved gene
381	2444	2,0160e+00	lpg2492	-	alcohol dehydrogenase	conserved gene
382	350	2,0168e+00	lpg0361	fabF	3-oxoacyl-(acyl carrier protein) synthase II,	conserved gene
383	243	2,0171e+00	lpg0244	-	pyridine nucleotide-disulfide oxidoreductase	conserved gene
384	2580	2,0173e+00	lpg2630	-	permease	conserved gene
385	2805	2,0184e+00	lpg2866	-	primosomal protein N'	conserved gene
386	1024	2,0184e+00	lpg1046	-	hypothetical protein	null
387	1277	2,0185e+00	lpg1302	-	tRNA pseudouridine synthase A	conserved gene
388	784	2,0186e+00	lpg0804	-	choloylglycine hydrolase	conserved gene
389	2482	2,0194e+00	lpg2530	aroF	3-deoxy-D-arabino-heptulosonate 7-phosphate	conserved gene
390	2749	2,0201e+00	lpg2809	pepN	aminopeptidase N	conserved gene
391	2361	2,0203e+00	lpg2408	-	hypothetical protein	conserved gene
392	1148	2,0212e+00	lpg1170	-	pyruvate formate lyase-activating enzyme PflA	conserved gene
393	964	2,0220e+00	lpg0986	-	membrane protein	conserved gene
394	624	2,0228e+00	lpg0643	-	ribonuclease BN	conserved gene
395	1026	2,0230e+00	lpg1048	-	ATP synthase F1, subunit alpha	conserved gene
396	1019	2,0231e+00	lpg1041	-	hypothetical protein	conserved gene
397	2796	2,0235e+00	lpg2856	-	hypothetical protein	conserved gene
398	2655	2,0238e+00	lpg2705	petA	ubiquinol-cytochrome c reductase, iron-sulfur	conserved gene
399	518	2,0239e+00	lpg0530	sdhA	succinate dehydrogenase flavoprotein subunit A	conserved gene
400	2415	2,0249e+00	lpg2463	-	peptide aspartate b-dioxygenase	conserved gene
401	975	2,0250e+00	lpg0997	-	hypothetical protein	null
402	1669	2,0255e+00	lpg1697	-	hypothetical protein	conserved gene
403	2075	2,0266e+00	lpg2118	-	transposase TnpA	conserved gene
404	1381	2,0269e+00	lpg1407	-	dolichol monophosphate mannose synthase	conserved gene
405	2286	2,0278e+00	lpg2332	-	competence protein ComF	conserved gene
406	2568	2,0280e+00	lpg2618	murF	UDP-N-acetylmuramoylalanyl-D-glutamyl-2,	conserved gene
407	586	2,0284e+00	lpg0605	-	nitrogen fixation protein (Fe-S cluster	conserved gene
408	2424	2,0286e+00	lpg2472	hypD	hydrogenase expression/formation protein HypD	conserved gene
409	2131	2,0300e+00	lpg2173	-	TnpA transposase	conserved gene
410	1140	2,0300e+00	lpg1162	-	OmpA-like transmembrane domain protein	conserved gene
411	2567	2,0303e+00	lpg2617	mraY	phospho-N-acetylmuramoyl-pentapeptide	conserved gene
412	2093	2,0312e+00	lpg2135	-	chemiosmotic efflux system protein B	conserved gene
413	2357	2,0314e+00	lpg2404	-	hypothetical protein	null
414	2724	2,0319e+00	lpg2782	nuoH	NADH dehydrogenase I, H subunit	conserved gene
415	2791	2,0319e+00	lpg2851	hemG	protoporphyrinogen oxidase	conserved gene
416	2420	2,0321e+00	lpg2468	-	sulfhydrogenase delta subunit	conserved gene
417	179	2,0325e+00	lpg0180	htpX	heat shock protein, protease HtpX	conserved gene
418	82	2,0326e+00	lpg0083	-	glutathione synthase/ribosomal protein S6	conserved gene	rib
419	1916	2,0330e+00	lpg1955	-	hypothetical permease	conserved gene
420	945	2,0331e+00	lpg0966	-	nucleoside-diphosphate sugar epimerases	conserved gene
421	1879	2,0336e+00	lpg1917	-	amino acid antiporter	conserved gene
422	2865	2,0344e+00	lpg2927	-	hypothetical protein	conserved gene
423	1118	2,0344e+00	lpg1140	potB	spermidine/putrescine ABC transporter permease	conserved gene
424	649	2,0347e+00	lpg0668	-	hypothetical protein	conserved gene
425	2870	2,0347e+00	lpg2932	ubiB	CDP-6-deoxy-3,4-glucoseen reductase	conserved gene
426	7	2,0349e+00	lpg0007	-	probable hydrolase	conserved gene
427	304	2,0355e+00	lpg0314	tuf2	elongation factor Tu (EF-Tu)	conserved gene
428	2531	2,0362e+00	lpg2581	-	2-oxoisovalerate dehydrogenase, E1 component,	conserved gene
429	200	2,0383e+00	lpg0201	-	hypothetical protein	conserved gene
430	2819	2,0387e+00	lpg2880	nth	endonuclease III	conserved gene
431	446	2,0390e+00	lpg0457	tphA	TphA (ProP)	conserved gene
432	791	2,0391e+00	lpg0811	mreB	rod shape determining protein MreB	conserved gene
433	2811	2,0392e+00	lpg2872	-	(di)nucleoside polyphosphate hydrolase	conserved gene
434	142	2,0404e+00	lpg0144	-	transposase TnpA or TnpA2	conserved gene
435	590	2,0408e+00	lpg0609	alaS	alanyl tRNA synthetase	conserved gene
436	2782	2,0413e+00	lpg2842	-	PhoH protein (phosphate starvation inducible	conserved gene
437	637	2,0413e+00	lpg0656	-	tryptophan/tyrosine permease	conserved gene
438	543	2,0417e+00	lpg0557	mutM	formamidopyrimidine DNA glycosylase	conserved gene
439	205	2,0422e+00	lpg0206	-	membrane protein	conserved gene
440	815	2,0423e+00	lpg0835	pabA	anthranilate synthase component II	conserved gene
441	2195	2,0427e+00	lpg2238	-	transmembrane protein	conserved gene
442	2263	2,0432e+00	lpg2309	gpsA	glycerol-3-phosphate dehydrogenase (NAD(P)+)	conserved gene
443	316	2,0432e+00	lpg0327	tufB	translation elongation factor Tu (EF-Tu)	conserved gene
444	1677	2,0432e+00	lpg1705	-	carboxypeptidase G2	conserved gene
445	2231	2,0451e+00	lpg2274	ugpQ	glycerophosphoryl diester esterase	conserved gene
446	40	2,0454e+00	lpg0040	-	integral membrane protein	conserved gene
447	287	2,0459e+00	lpg0288	-	L-lysine 2,3-aminomutase, radical SAM domain	conserved gene
448	582	2,0461e+00	lpg0601	ycf24	ABC transporter, permease	conserved gene
449	709	2,0466e+00	lpg0728	thiL	thiamine monophosphate kinase (AIR synthase)	conserved gene
450	1074	2,0467e+00	lpg1096	-	chemiosmotic efflux system B protein A	conserved gene
451	2337	2,0473e+00	lpg2384	kup	Kup system potassium uptake protein	conserved gene
452	2269	2,0474e+00	lpg2315	-	hypothetical protein	conserved gene
453	285	2,0479e+00	lpg0286	-	oxidoreductase, short chain	conserved gene
454	782	2,0493e+00	lpg0802	-	sulfate transporter	conserved gene
455	1856	2,0501e+00	lpg1894	-	chloride channel protein (voltage gated)	conserved gene
456	174	2,0503e+00	lpg0175	-	pyoverdine biosynthesis protein PvcB	conserved gene
457	2684	2,0503e+00	lpg2736	-	uroporphyrinogen III methylase	conserved gene
458	1738	2,0504e+00	lpg1767	trxB1	thioredoxin reductase	conserved gene
459	579	2,0506e+00	lpg0598	-	hypothetical protein	conserved gene
460	222	2,0507e+00	lpg0223	-	transcriptional regulator, LysR family	conserved gene
461	12	2,0510e+00	lpg0012	-	hypothetical protein	null
462	2448	2,0514e+00	lpg2496	-	RNA methyltransferase TrmH family, group 2	conserved gene
463	1664	2,0515e+00	lpg1692	-	hypothetical protein	null
464	1945	2,0516e+00	lpg1984	hyuE	hydantoin racemase	conserved gene
465	2430	2,0516e+00	lpg2478	-	glycosyltransferase, group 2 family protein	conserved gene
466	1598	2,0516e+00	lpg1626	-	copper efflux ATPase	conserved gene
467	388	2,0517e+00	lpg0399	rpsP	30S ribosomal protein S16	conserved gene	rib
468	2747	2,0524e+00	lpg2807	-	patatin family protein	conserved gene
469	1630	2,0532e+00	lpg1658	-	amino acid antiporter	conserved gene
470	1513	2,0535e+00	lpg1539	-	2-amino-4-hydroxy-6-	conserved gene
471	470	2,0544e+00	lpg0481	-	S-adenosylmethionine-dependent methyltransferase	conserved gene
472	1216	2,0544e+00	lpg1240	-	hypothetical protein	null
473	2628	2,0546e+00	lpg2678	-	hypothetical protein	conserved gene
474	2549	2,0549e+00	lpg2599	topA	DNA topoisomerase I	conserved gene
475	2279	2,0550e+00	lpg2325	-	hypothetical protein	conserved gene
476	2887	2,0552e+00	lpg2949	wbmI	asparagine synthetase (B)	conserved gene
477	2427	2,0552e+00	lpg2475	hypB	hydrogenase expression/formation protein HypB	conserved gene
478	1678	2,0556e+00	lpg1706	-	arginine/ornithine succinyltransferase	conserved gene
479	2565	2,0557e+00	lpg2615	ftsW	cell division protein FtsW	conserved gene
480	2169	2,0559e+00	lpg2212	bcp	acetylpolyamine aminohydolase	conserved gene
481	2188	2,0559e+00	lpg2231	fabG	3-oxoacyl reductase	conserved gene
482	558	2,0566e+00	lpg0577	yrdA	transferase	conserved gene
483	1913	2,0569e+00	lpg1952	-	3',5'-cyclic nucleotide phosphodiesterase	conserved gene
484	450	2,0575e+00	lpg0461	prmA	ribosomal protein L11 methyltransferase	conserved gene
485	49	2,0579e+00	lpg0049	-	amino acid transporter, permease	conserved gene
486	2880	2,0582e+00	lpg2942	-	hypothetical protein	null
487	2683	2,0585e+00	lpg2735	-	porphobilinogen deaminase	conserved gene
488	2626	2,0585e+00	lpg2676	dotB	DotB	conserved gene
489	1966	2,0588e+00	lpg2005	-	hypothetical protein	null
490	313	2,0593e+00	lpg0324	-	30S ribosomal protein S12	conserved gene	rib
491	169	2,0597e+00	lpg0170	-	probable ABC transport system permease protein	conserved gene
492	2566	2,0601e+00	lpg2616	murD	UDP-N-muramoylalanine-D-glutamate ligase	conserved gene
493	1482	2,0606e+00	lpg1508	-	rare lipoprotein A	conserved gene
494	221	2,0612e+00	lpg0222	-	NADH dehydrogenase subunit 5	conserved gene
495	71	2,0613e+00	lpg0072	uvrB	excinuclease ABC subunit B	conserved gene
496	1753	2,0617e+00	lpg1782	fliA	flagellar biosynthesis sigma factor FliA	conserved gene
497	2699	2,0621e+00	lpg2756	recR	recombinational DNA repair protein RecR	conserved gene
498	2563	2,0622e+00	lpg2613	murB	UDP-N-acetylenolpyruvoylglucosamine reductase	conserved gene
499	1838	2,0627e+00	lpg1873	-	membrane bound lytic murein transglycosylase	conserved gene
500	272	2,0638e+00	lpg0273	-	major facilitator superfamily transporter	conserved gene
501	238	2,0643e+00	lpg0239	gabT	4-aminobutyrate aminotransferase	conserved gene
502	1028	2,0647e+00	lpg1050	-	ATP synthase C subunit (H+ transporting ATP	conserved gene
503	10	2,0656e+00	lpg0010	-	GTP binding protein HflX	conserved gene
504	2545	2,0675e+00	lpg2595	def	peptide deformylase	conserved gene
505	217	2,0677e+00	lpg0218	purE	phosphoribosylaminoimidazole carboxylase,	conserved gene
506	2638	2,0685e+00	lpg2688	icmW	IcmW	conserved gene
507	2654	2,0687e+00	lpg2704	petB	ubiquinol-cytochrome c reductase, cytochrome b	conserved gene
508	2217	2,0687e+00	lpg2260	phbC	PHA synthase	conserved gene
509	977	2,0700e+00	lpg0999	-	hypothetical protein	conserved gene
510	2897	2,0701e+00	lpg2959	-	hypothetical protein	conserved gene
511	2222	2,0703e+00	lpg2265	-	acyltransferase	conserved gene
512	135	2,0707e+00	lpg0136	pykA	pyruvate kinase II	conserved gene
513	2879	2,0710e+00	lpg2941	waaM	WaaM	conserved gene
514	971	2,0712e+00	lpg0993	-	hypothetical protein	conserved gene
515	959	2,0716e+00	lpg0981	-	hypothetical protein	null
516	1574	2,0718e+00	lpg1602	legL2	leucine-rich repeat-containing protein	FLJ00180 protein; conserved gene
517	265	2,0721e+00	lpg0266	-	hypothetical protein	null
518	2826	2,0721e+00	lpg2887	rfbA	phosphomannose isomerase GDP mannose	conserved gene
519	2063	2,0722e+00	lpg2105	-	transmembrane protein	conserved gene
520	1299	2,0724e+00	lpg1324	-	multidrug resistance efflux pump	conserved gene
521	854	2,0731e+00	lpg0874	pntB	NAD(P) transhydrogenase	conserved gene
522	322	2,0746e+00	lpg0333	-	hypothetical protein	conserved gene
523	2341	2,0747e+00	lpg2388	-	amino acid permease	conserved gene
524	2785	2,0751e+00	lpg2845	-	hypothetical protein	null
525	77	2,0760e+00	lpg0078	ubiH	2-octaprenyl-6-methoxyphenol hydroxylase	conserved gene
526	726	2,0766e+00	lpg0745	-	lipoic acid synthetase	conserved gene
527	1842	2,0773e+00	lpg1877	-	deoxyguanosinetriphosphate triphosphohydrolase	conserved gene
528	2219	2,0773e+00	lpg2262	ackA2	acetate kinase	conserved gene
529	958	2,0774e+00	lpg0980	-	putative integrase	conserved gene
530	1512	2,0783e+00	lpg1538	pcnB	poly(A) polymerase I	conserved gene
531	1031	2,0786e+00	lpg1053	-	F0F1-type ATP synthase epsilon subunit-like	conserved gene
532	2259	2,0791e+00	lpg2305	-	Smr domain protein, DNA mismatch repair	conserved gene
533	2216	2,0799e+00	lpg2259	osmY	periplasmic, osmotically inducible protein	conserved gene
534	1758	2,0802e+00	lpg1787	fliR	flagellar biosynthetic protein FliR	conserved gene
535	91	2,0806e+00	lpg0092	vacB	(exo)ribonuclease R	conserved gene
536	385	2,0813e+00	lpg0396	trmD	tRNA (guanine N1) methyltransferase	conserved gene
537	472	2,0814e+00	lpg0483	legA12	ankyrin repeat-containing protein	null
538	1177	2,0831e+00	lpg1200	hisG	ATP phosphoribosyltransferase HisG	conserved gene
539	588	2,0841e+00	lpg0607	-	lysyl tRNA synthetase	conserved gene
540	2489	2,0843e+00	lpg2537	-	5-carboxyvanillate decarboxylase	conserved gene
541	2485	2,0844e+00	lpg2533	tehB	tellurite resistance protein	conserved gene
542	136	2,0845e+00	lpg0137	pgk	phosphoglycerate kinase	conserved gene
543	2763	2,0850e+00	lpg2823	-	sugar kinase	conserved gene
544	2060	2,0865e+00	lpg2102	-	sterol desaturase	conserved gene
545	903	2,0865e+00	lpg0924	ald	alanine dehydrogenase	conserved gene
546	1675	2,0866e+00	lpg1703	-	SOS mutagenesis and repair UmuC protein	conserved gene
547	2900	2,0868e+00	lpg2962	-	sodium-type flagellar protein	conserved gene
548	1119	2,0869e+00	lpg1141	-	spermidine/putrescine ABC transporter,	conserved gene
549	2676	2,0869e+00	lpg2727	tgt	queuine/archaeosine tRNA-ribosyltransferase	conserved gene
550	2899	2,0871e+00	lpg2961	-	major outer membrane protein	conserved gene
551	1247	2,0872e+00	lpg1271	-	ISSod6 transposase, IS1301	conserved gene
552	361	2,0872e+00	lpg0372	smpA	small protein A, tmRNA-binding	conserved gene
553	1935	2,0874e+00	lpg1974	-	major outer membrane protein	conserved gene
554	1539	2,0886e+00	lpg1565	thi3	thiamine biosynthesis protein NMT-1	conserved gene
555	1663	2,0887e+00	lpg1691	-	amino acid antiporter	conserved gene
556	1996	2,0894e+00	lpg2035	-	transporter, Zip family	conserved gene
557	2343	2,0895e+00	lpg2390	proP1	proline/betaine transporter	conserved gene
558	1350	2,0901e+00	lpg1376	-	hypothetical protein	conserved gene
559	936	2,0903e+00	lpg0957	-	hypothetical protein	conserved gene
560	2135	2,0903e+00	lpg2178	mexF2	probable multidrug-efflux system transmembrane	conserved gene
561	1915	2,0913e+00	lpg1954	-	hypothetical protein	null
562	2189	2,0913e+00	lpg2232	fabH	3-oxoacyl-(acyl carrier protein) synthase III	conserved gene
563	2910	2,0920e+00	lpg2972	-	SUA5/yciO/yrdC family:Sua5/YciO/YrdC/YwlC protein	conserved gene
564	1867	2,0923e+00	lpg1905	-	ectonucleoside triphosphate diphosphohydrolase I	conserved gene
565	1875	2,0923e+00	lpg1913	-	6-phosphofructokinase	conserved gene
566	2037	2,0934e+00	lpg2079	traG	TraG	conserved gene
567	2505	2,0955e+00	lpg2553	uhpC	hexosephosphate transport	conserved gene
568	2494	2,0955e+00	lpg2542	-	hypothetical protein	null
569	1281	2,0955e+00	lpg1306	glnS	glutaminyl-tRNA synthetase	conserved gene
570	2044	2,0957e+00	lpg2086	-	TraW	conserved gene
571	202	2,0959e+00	lpg0203	yfhG	fusion of two types of conserved hypothetical	conserved gene
572	1558	2,0961e+00	lpg1584	-	(CDP-alcohol) phosphatidyltransferase	conserved gene
573	261	2,0962e+00	lpg0262	-	bacteriophage related DNA polymerase	conserved gene
574	577	2,0962e+00	lpg0596	-	hypothetical protein	conserved gene
575	2320	2,0967e+00	lpg2367	-	hypothetical protein	null
576	944	2,0976e+00	lpg0965	-	LphB	conserved gene
577	1182	2,0979e+00	lpg1206	-	sigma 54 modulation protein YhbH	conserved gene
578	2889	2,0984e+00	lpg2951	-	cystathionine beta synthase	conserved gene
579	198	2,0992e+00	lpg0199	cydA	cytochrome D ubiquinol oxidase subunit I	conserved gene
580	2076	2,0997e+00	lpg2117	-	transposase, TnpA	conserved gene
581	1262	2,0999e+00	lpg1287	ruvC	crossover junction endodeoxyribonuclease RuvC	conserved gene
582	691	2,1011e+00	lpg0710	yueD	sepiapterin reductase	conserved gene
583	2933	2,1016e+00	lpg2996	-	tetrapyrrole (corrin/porphyrin) methylase	conserved gene
584	73	2,1027e+00	lpg0074	-	glutamate synthase	conserved gene
585	2530	2,1027e+00	lpg2580	gcdH	glutaryl CoA dehydrogenase	conserved gene
586	531	2,1039e+00	lpg0543	prsA	ribose-phosphate pyrophosphokinase	conserved gene
587	2611	2,1039e+00	lpg2661	panB	3-methyl-2-oxobutanoate hydroxymethyltransferase	conserved gene
588	1965	2,1043e+00	lpg2004	queA	S-adenosylmethionine:tRNA	conserved gene
589	593	2,1052e+00	lpg0612	-	alcohol dehydrogenase (NADP-dependent,	conserved gene
590	2504	2,1056e+00	lpg2552	-	hypothetical protein	null
591	2790	2,1063e+00	lpg2850	-	cold shock transcriptional regulator CspA	conserved gene
592	2636	2,1064e+00	lpg2686	dotA	DotA	conserved gene
593	1009	2,1064e+00	lpg1031	-	hypothetical protein	null
594	2072	2,1066e+00	lpg2114	-	transposase	conserved gene
595	500	2,1067e+00	lpg0511	lpxA	acyl-(acyl carrier	conserved gene
596	633	2,1071e+00	lpg0652	-	major facilitator family transporter	conserved gene
597	2186	2,1075e+00	lpg2229	-	saframycin Mx1 synthetase B	conserved gene
598	1334	2,1077e+00	lpg1360	-	general secretion pathway protein LspI	conserved gene
599	279	2,1077e+00	lpg0280	-	transcriptional regulator, LysR family	conserved gene
600	294	2,1094e+00	lpg0295	-	mannose-1-phosphate guanyltransferase	conserved gene
601	121	2,1098e+00	lpg0122	-	ABC transporter, ATP binding protein	conserved gene
602	1679	2,1104e+00	lpg1707	aruD	succinylglutamic-5-semialdehyde dehydrogenase	conserved gene
603	2882	2,1110e+00	lpg2944	lpxD	UDP-3-O-[3-hydroxymyristoyl] glucosamine	conserved gene
604	431	2,1114e+00	lpg0442	icmS	IcmS	conserved gene
605	2888	2,1117e+00	lpg2950	-	hypothetical protein	conserved gene
606	2820	2,1128e+00	lpg2881	-	iron-sulfur cluster binding protein	conserved gene
607	1970	2,1143e+00	lpg2009	spoT	guanosine-3,	conserved gene
608	528	2,1145e+00	lpg0540	-	major facilitator family transporter	conserved gene
609	2883	2,1151e+00	lpg2945	lpxB	lipid A-disaccharide synthase	conserved gene
610	1978	2,1160e+00	lpg2017	-	hypothetical protein	null
611	829	2,1165e+00	lpg0849	-	ABC transporter, ATP binding protein	conserved gene
612	630	2,1166e+00	lpg0649	xthA1	exodeoxyribonuclease III	conserved gene
613	1309	2,1185e+00	lpg1335	-	major facilitator family transporter (permease)	conserved gene
614	2369	2,1187e+00	lpg2416	legA1	ankyrin repeat family protein	conserved gene
615	2709	2,1193e+00	lpg2766	folE2	GTP cyclohydrolase I	conserved gene
616	280	2,1205e+00	lpg0281	-	amino acid transporter	conserved gene
617	1072	2,1205e+00	lpg1094	-	chemiosmotic efflux system B protein C	conserved gene
618	1055	2,1207e+00	lpg1077	-	inner membrane protein	conserved gene
619	1536	2,1209e+00	lpg1562	merA1	mercuric reductase	conserved gene
620	2197	2,1211e+00	lpg2240	-	dipeptidyl aminopeptidase/acylaminoacyl	conserved gene
621	1258	2,1211e+00	lpg1283	-	lipoprotein NlpD	conserved gene
622	2461	2,1216e+00	lpg2509	-	SdeD	conserved gene
623	78	2,1217e+00	lpg0079	-	2-polyprenyl-6-methoxyphenol hydroxylase	conserved gene
624	224	2,1229e+00	lpg0225	-	RND efflux membrane fusion protein	conserved gene
625	290	2,1232e+00	lpg0291	-	chromate transport protein	conserved gene
626	143	2,1233e+00	lpg0143	-	transposase (01), TnpA	conserved gene
627	269	2,1243e+00	lpg0270	-	nicotinate phosphoribosyltransferase	conserved gene
628	1503	2,1246e+00	lpg1529	prpD	2-methylcitrate dehydratase PrpD	conserved gene
629	1739	2,1248e+00	lpg1768	aat	leucyl/phenylalanyl-tRNA protein transferase	conserved gene
630	1995	2,1252e+00	lpg2034	-	cation efflux family protein	conserved gene
631	2773	2,1255e+00	lpg2833	yciA	acyl-CoA thioester hydrolase	conserved gene
632	541	2,1257e+00	lpg0554	dinP	DNA-damage inducible protein P	conserved gene
633	2821	2,1267e+00	lpg2882	metG_1	methionyl tRNA synthetase	conserved gene
634	2613	2,1275e+00	lpg2663	-	hypothetical protein	conserved gene
635	1379	2,1280e+00	lpg1405	cmr	multidrug translocase MdfA, chloramphenicol	conserved gene
636	1270	2,1280e+00	lpg1295	-	hydroxyacylglutathione hydrolase GloB	conserved gene
637	2842	2,1283e+00	lpg2904	-	hypothetical protein	conserved gene
638	1365	2,1289e+00	lpg1391	rpmF	50S ribosomal protein L32	conserved gene	rib
639	2291	2,1294e+00	lpg2337	-	protein methyltransferase HemK	conserved gene
640	667	2,1301e+00	lpg0686	dsbD	thiol:disulfide interchange protein DsbD	conserved gene
641	701	2,1301e+00	lpg0720	-	multidrug resistance protein	conserved gene
642	400	2,1307e+00	lpg0411	-	cytochrome c oxidase assembly protein	conserved gene
643	1631	2,1308e+00	lpg1659	-	membrane protein	conserved gene
644	1781	2,1314e+00	lpg1810	-	long chain fatty acid transporter	conserved gene
645	2604	2,1317e+00	lpg2654	-	GTP binding protein	conserved gene
646	2780	2,1317e+00	lpg2840	-	peroxiredoxin, AhpC/TSA family protein	conserved gene
647	349	2,1320e+00	lpg0360	fabA	3-hydroxymyristoyl/3-hydroxydecanoyl-(acyl	conserved gene
648	666	2,1322e+00	lpg0685	-	Fe-S oxidoreductase	conserved gene
649	2844	2,1331e+00	lpg2906	tatB	sec-independent protein translocase TatB	conserved gene
650	931	2,1335e+00	lpg0952	ychK	phosphoesterase	conserved gene
651	1814	2,1336e+00	lpg1843	pip	proline iminopeptidase	conserved gene
652	1288	2,1337e+00	lpg1313	-	transposase	conserved gene
653	878	2,1347e+00	lpg0899	-	A/G specific adenine glycosylase	conserved gene
654	2610	2,1351e+00	lpg2660	-	transmembrane protein	conserved gene
655	1691	2,1362e+00	lpg1719	map	methionine aminopeptidase	conserved gene
656	2616	2,1363e+00	lpg2666	-	probable hydrolase	conserved gene
657	352	2,1365e+00	lpg0363	waaM	lipid A biosynthesis acyltransferase	conserved gene
658	475	2,1365e+00	lpg0486	purA	adenylosuccinate synthetase	conserved gene
659	2862	2,1368e+00	lpg2924	-	lipoprotein	conserved gene
660	344	2,1371e+00	lpg0355	rplQ	50S ribosomal protein L17	conserved gene	rib
661	892	2,1371e+00	lpg0913	-	MraZ protein	conserved gene
662	916	2,1380e+00	lpg0937	ileS	isoleucyl tRNA synthetase	conserved gene
663	610	2,1387e+00	lpg0629	-	Tfp pilus assembly protein PilX	conserved gene
664	216	2,1390e+00	lpg0217	purK	phosphoribosylaminoimidazole carboxylase, ATPase	conserved gene
665	1985	2,1391e+00	lpg2024	dnaJ	heat shock protein DnaJ, chaperone protein	conserved gene
666	83	2,1393e+00	lpg0084	-	hypothetical protein	conserved gene
667	1191	2,1405e+00	lpg1215	hemF	oxygen-dependent coproporphyrinogen III oxidase	conserved gene
668	2710	2,1414e+00	lpg2767	-	L-sorbosone dehydrogenase	conserved gene
669	2468	2,1428e+00	lpg2516	-	major facilitator family transporter	conserved gene
670	699	2,1429e+00	lpg0718	-	proton/sodium-glutamate symport protein	conserved gene
671	107	2,1431e+00	lpg0108	-	hypothetical protein	null
672	263	2,1441e+00	lpg0264	-	hypothetical protein	conserved gene
673	2372	2,1441e+00	lpg2419	-	hypothetical protein	null
674	2647	2,1441e+00	lpg2697	mutL	DNA mismatch repair protein MutL	conserved gene
675	983	2,1448e+00	lpg1005	lvrA	LvrA	conserved gene
676	2550	2,1451e+00	lpg2600	-	acyltransferase	conserved gene
677	2296	2,1474e+00	lpg2342	-	hypothetical protein	null
678	2175	2,1474e+00	lpg2218	-	choline monooxygenase	conserved gene
679	289	2,1475e+00	lpg0290	-	lipoprotein	conserved gene
680	1141	2,1480e+00	lpg1163	-	MFS transporter	conserved gene
681	104	2,1481e+00	lpg0105	-	cytochrome oxidase-like	conserved gene
682	950	2,1485e+00	lpg0971	-	ecto-ATP diphosphohydrolase II	conserved gene
683	2690	2,1489e+00	lpg2742	-	tRNA nucleotidyltransferase	conserved gene
684	672	2,1491e+00	lpg0691	parE	DNA topoisomerase IV subunit B	conserved gene
685	159	2,1497e+00	lpg0160	-	hypothetical protein	null
686	2161	2,1501e+00	lpg2204	-	alginate O-acetylation protein	conserved gene
687	869	2,1502e+00	lpg0890	metC	cystathionine beta-lyase	conserved gene
688	2155	2,1510e+00	lpg2198	-	peptide transport, POT family	conserved gene
689	2441	2,1513e+00	lpg2489	-	DNA repair protein RadC	conserved gene
690	2898	2,1514e+00	lpg2960	-	major outer membrane protein	conserved gene
691	1459	2,1514e+00	lpg1485	-	hypothetical protein	conserved gene
692	659	2,1517e+00	lpg0678	-	arginine ABC transporter, periplasmic binding	conserved gene
693	1938	2,1522e+00	lpg1977	-	intracellular protease, ThiJ/PfpI family	conserved gene
694	930	2,1524e+00	lpg0951	tldD	TldD protein	conserved gene
695	153	2,1526e+00	lpg0154	-	hypothetical protein	null
696	1821	2,1533e+00	lpg1850	-	rhodanese domain protein	conserved gene
697	96	2,1534e+00	lpg0097	-	alkylphosphonate uptake protein PhnA	conserved gene
698	1390	2,1536e+00	lpg1416	-	purine nucleoside phosphorylase II	conserved gene
699	2646	2,1537e+00	lpg2696	miaA	tRNA delta(2)-isopentenylpyrophosphate	conserved gene
700	2423	2,1541e+00	lpg2471	hypE	hydrogenase expression/formation protein HypE	conserved gene
701	2582	2,1552e+00	lpg2632	holC	DNA polymerase III, chi subunit	conserved gene
702	227	2,1553e+00	lpg0228	-	amino acid permease family protein	conserved gene
703	160	2,1560e+00	lpg0161	-	hypothetical protein	conserved gene
704	2777	2,1563e+00	lpg2837	-	phospholipase/lecithinase/hemolysin,	conserved gene
705	961	2,1563e+00	lpg0983	-	conjugative coupling factor TraD	conserved gene
706	1717	2,1571e+00	lpg1746	iscS	cysteine desulfurase NifS	conserved gene
707	255	2,1585e+00	lpg0256	-	conserved domain protein	conserved gene
708	1307	2,1587e+00	lpg1333	rluD	ribosomal large subunit pseudouridine synthase D,	conserved gene
709	2904	2,1595e+00	lpg2966	-	glutaredoxin-related protein	conserved gene
710	409	2,1598e+00	lpg0420	eda	multifunctional: 2-keto-3-deoxygluconate	conserved gene
711	793	2,1601e+00	lpg0813	mreD	rod shape determining protein MreD	conserved gene
712	1819	2,1603e+00	lpg1848	-	ABC transporter, transmembrane permease,permeases	conserved gene
713	2171	2,1604e+00	lpg2214	-	nucleoside-diphosphate sugar epimerase	conserved gene
714	1212	2,1604e+00	lpg1236	-	modification methylase (Eco47II, Sau96I)	conserved gene
715	1378	2,1605e+00	lpg1404	-	major facilitator family transporter	conserved gene
716	2257	2,1606e+00	lpg2303	-	chorismate synthase AroC	conserved gene
717	33	2,1611e+00	lpg0033	-	hypothetical protein	null
718	2741	2,1614e+00	lpg2801	-	phosphatidylglycerophosphate synthase	conserved gene
719	2261	2,1618e+00	lpg2307	grxC	glutaredoxin 3	conserved gene
720	2036	2,1620e+00	lpg2078	-	TraD	conserved gene
721	2942	2,1622e+00	lpg3005	rpmH	50S ribosomal protein L34	conserved gene	rib
722	830	2,1629e+00	lpg0850	-	ABC transporter, permease protein	conserved gene
723	1035	2,1630e+00	lpg1057	-	sensory box/GGDEF family	conserved gene
724	244	2,1634e+00	lpg0245	-	NAD-glutamate dehydrogenase	conserved gene
725	2720	2,1638e+00	lpg2778	nuoL	NADH dehydrogenase I, L subunit	conserved gene
726	2586	2,1641e+00	lpg2636	rpsT	30S ribosomal protein S20	conserved gene	rib
727	954	2,1643e+00	lpg0976	-	antirestriction protein	conserved gene
728	652	2,1643e+00	lpg0671	ndh	NADH dehydrogenase transmembrane protein	conserved gene
729	2395	2,1645e+00	lpg2442	-	PhnB protein	conserved gene
730	2837	2,1648e+00	lpg2898	-	cytochrome c	conserved gene
731	764	2,1654e+00	lpg0783	birA	biotin operon repressor and biotin [acetyl CoA	conserved gene
732	1172	2,1655e+00	lpg1195	hisA	phosphoribosylformimino-5-aminoimidazole	conserved gene
733	2315	2,1658e+00	lpg2361	rpoD	RNA polymerase sigma 70 factor (RpoD)	conserved gene
734	2352	2,1664e+00	lpg2399	-	hypothetical virulence protein	conserved gene
735	220	2,1666e+00	lpg0221	-	hypothetical protein	conserved gene
736	978	2,1667e+00	lpg1000	-	putative exported protein	conserved gene
737	355	2,1669e+00	lpg0366	dapF	diaminopimelate epimerase	conserved gene
738	262	2,1670e+00	lpg0263	-	MFS transporter family protein	conserved gene
739	2816	2,1671e+00	lpg2877	-	hypothetical protein	conserved gene
740	2207	2,1671e+00	lpg2250	-	alcohol dehydrogenase, iron containing	conserved gene
741	2930	2,1673e+00	lpg2993	gmhA	phosphoheptose isomerase	conserved gene
742	254	2,1673e+00	lpg0255	-	outer membrane channel protein	conserved gene
743	2731	2,1678e+00	lpg2789	nuoA	NADH dehydrogenase I, A subunit	conserved gene
744	982	2,1680e+00	lpg1004	-	hypothetical protein	null
745	2554	2,1680e+00	lpg2604	-	hypothetical protein	conserved gene
746	1824	2,1697e+00	lpg1853	udk	uridine kinase	conserved gene
747	635	2,1702e+00	lpg0654	dam	DNA adenine methylase	conserved gene
748	1425	2,1710e+00	lpg1451	-	hypothetical protein	conserved gene
749	2245	2,1711e+00	lpg2288	-	transcriptional regulator, LysR family	conserved gene
750	711	2,1715e+00	lpg0730	-	transmembrane permease	conserved gene
751	2768	2,1716e+00	lpg2828	-	hypothetical protein	null
752	664	2,1719e+00	lpg0683	-	transmembrane protein, ABC-type multidrug	conserved gene
753	967	2,1722e+00	lpg0989	-	Type IV secretory protein VirB4 components	conserved gene
754	436	2,1722e+00	lpg0447	lphA	LphA (DotK)	conserved gene
755	719	2,1724e+00	lpg0738	dnaB	replicative DNA helicase	conserved gene
756	2428	2,1725e+00	lpg2476	hypA	hydrogenase nickel incorporation protein HypA	conserved gene
757	571	2,1727e+00	lpg0590	comM	competence related protein ComM	conserved gene
758	100	2,1730e+00	lpg0101	-	hypothetical protein	null
759	1049	2,1731e+00	lpg1071	-	transposase TnpA (Uma4)	conserved gene
760	1601	2,1735e+00	lpg1629	-	Zn-dependent hydrolase GumP	conserved gene
761	2433	2,1735e+00	lpg2481	-	integral membrane protein	conserved gene
762	2687	2,1743e+00	lpg2739	-	cation efflux system protein	conserved gene
763	2021	2,1747e+00	lpg2063	-	ABC transporter, ATP binding transmembrane	conserved gene
764	2798	2,1749e+00	lpg2859	-	MoxR protein (ATPase) methanol dehydrogenase	conserved gene
765	1314	2,1754e+00	lpg1340	fliC	flagellin	conserved gene
766	1174	2,1754e+00	lpg1197	-	histidinol phosphatase and	conserved gene
767	1387	2,1754e+00	lpg1413	glpD	glycerol-3-phosphate dehydrogenase	conserved gene
768	273	2,1755e+00	lpg0274	-	transcriptional regulator, LysR family	conserved gene
769	2607	2,1757e+00	lpg2657	feoB	ferrous iron transporter B	conserved gene
770	1065	2,1759e+00	lpg1087	-	virulence factor MviN	conserved gene
771	99	2,1759e+00	lpg0100	-	UDP-3-O-[3-hydroxymyristoyl] glucosamine	conserved gene
772	2514	2,1761e+00	lpg2562	-	phage repressor	conserved gene
773	1798	2,1764e+00	lpg1827	-	propionyl CoA carboxylase beta subunit	conserved gene
774	640	2,1770e+00	lpg0659	-	ABC transporter ElsE	conserved gene
775	1941	2,1771e+00	lpg1980	-	hypothetical protein	null
776	1880	2,1771e+00	lpg1918	-	hypothetical protein	null
777	2380	2,1774e+00	lpg2427	mdcB	acetyl coenzyme A carboxylase,	conserved gene
778	2349	2,1778e+00	lpg2396	-	transcriptional regulator	conserved gene
779	296	2,1779e+00	lpg0297	ostA	organic solvent tolerance protein	conserved gene
780	1782	2,1781e+00	lpg1811	lysC	aspartokinase	conserved gene
781	48	2,1783e+00	lpg0048	-	acetyltransferase	conserved gene
782	986	2,1785e+00	lpg1008	-	cobalt/zinc/cadmium efflux RND transporter,	conserved gene
783	2274	2,1790e+00	lpg2320	-	hypothetical protein	null
784	2125	2,1791e+00	lpg2167	-	transcription regulator protein, DeoR family	conserved gene
785	2750	2,1796e+00	lpg2810	prkA	serine protein kinase	conserved gene
786	2728	2,1797e+00	lpg2786	nuoD	NADH dehydrogenase I, D subunit	conserved gene
787	920	2,1797e+00	lpg0941	-	hypothetical protein	null
788	372	2,1801e+00	lpg0383	-	hypothetical protein	conserved gene
789	152	2,1806e+00	lpg0153	-	hypothetical protein	null
790	2581	2,1809e+00	lpg2631	pepA	aminopeptidase A/I	conserved gene
791	2038	2,1811e+00	lpg2080	traH	TraH	conserved gene
792	820	2,1813e+00	lpg0840	-	polysialic acid capsule expression protein	conserved gene
793	2792	2,1813e+00	lpg2852	amiC	amidase, 6-aminohexanoate-cyclic-dimer hydrolase	conserved gene
794	2618	2,1815e+00	lpg2668	ftsX	cell division ATP transporter FtsX	conserved gene
795	1780	2,1821e+00	lpg1809	-	hypothetical protein	null
796	2903	2,1824e+00	lpg2965	-	peroxynitrite reductase, AhpC/Tsa family	conserved gene
797	2318	2,1829e+00	lpg2365	-	TraK	conserved gene
798	2436	2,1831e+00	lpg2484	-	ribosomal protein Ham1	conserved gene	rib
799	969	2,1834e+00	lpg0991	-	exported membrane protein	conserved gene
800	2302	2,1837e+00	lpg2348	sodC	superoxide dismutase (copper-zinc)	conserved gene
801	992	2,1839e+00	lpg1014	-	possible dehydrogenase	conserved gene
802	2640	2,1849e+00	lpg2690	lphB	LphB	conserved gene
803	2143	2,1850e+00	lpg2186	pksJ	polyketide synthase, type I	conserved gene
804	842	2,1850e+00	lpg0862	dsbE	thiol:disulfide interchange protein DsbE	conserved gene, previously annotated as cytochrome c
805	2480	2,1863e+00	lpg2528	-	alpha-amylase, putative	conserved gene
806	1982	2,1864e+00	lpg2021	ahcY	adenosylhomocysteinase	conserved gene
807	88	2,1867e+00	lpg0089	-	hypothetical protein	conserved gene
808	1073	2,1867e+00	lpg1095	-	chemiosmotic efflux system B protein B	conserved gene
809	2603	2,1868e+00	lpg2653	pth	peptidyl tRNA hydrolase	conserved gene
810	648	2,1868e+00	lpg0667	-	hypothetical protein	conserved gene
811	665	2,1869e+00	lpg0684	-	hypothetical protein	conserved gene
812	866	2,1876e+00	lpg0887	dapE	N-succinyl-diaminopimelate desuccinylase	conserved gene
813	14	2,1882e+00	lpg0014	-	transmembrane protein	conserved gene
814	2806	2,1886e+00	lpg2867	-	thioesterase	conserved gene
815	898	2,1894e+00	lpg0919	-	transmembrane protein	conserved gene
816	1988	2,1894e+00	lpg2027	dhs1	2-keto-3-deoxy-D-arabino-heptulosonate	conserved gene
817	1820	2,1902e+00	lpg1849	-	hypothetical protein	null
818	768	2,1902e+00	lpg0787	-	hypothetical protein	conserved gene
819	2218	2,1904e+00	lpg2261	-	phosphate acetyl/butyryltransferase family	conserved gene
820	628	2,1906e+00	lpg0647	-	hypothetical protein	conserved gene
821	1635	2,1913e+00	lpg1663	-	hypothetical protein	null
822	2657	2,1921e+00	lpg2707	rplM	50S ribosomal protein L13	conserved gene	rib
823	2015	2,1922e+00	lpg2057	intD	Prophage dlp12 integrase	conserved gene
824	1711	2,1923e+00	lpg1740	-	hypothetical protein	null
825	2909	2,1924e+00	lpg2971	maeA	malate dehydrogenase (NAD-linked), malic enzyme	conserved gene
826	861	2,1931e+00	lpg0882	-	hypothetical protein	null
827	1349	2,1931e+00	lpg1375	pbpA	penicillin binding protein 2	conserved gene
828	2788	2,1931e+00	lpg2848	-	ribonuclease, T2 family	conserved gene
829	2725	2,1932e+00	lpg2783	nuoG	NADH dehydrogenase I, G subunit	conserved gene
830	2141	2,1938e+00	lpg2184	-	hypothetical protein	conserved gene
831	1863	2,1942e+00	lpg1901	-	hypothetical protein	conserved gene
832	166	2,1943e+00	lpg0167	-	peptide chain release factor	conserved gene
833	407	2,1945e+00	lpg0418	edd	6-phosphogluconate dehydratase	conserved gene
834	2564	2,1950e+00	lpg2614	murC	UDP-N-acetylmuramate:L-alanine ligase MurC	conserved gene
835	597	2,1950e+00	lpg0616	-	GTP cyclohydrolase I PLUS perhaps regulatory	conserved gene, may be fused protein
836	2666	2,1963e+00	lpg2717	-	hypothetical protein	null
837	451	2,1965e+00	lpg0462	accC	acetyl CoA carboxylase, biotin carboxylase	conserved gene
838	687	2,1966e+00	lpg0706	-	predicted transporter component	conserved gene
839	288	2,1968e+00	lpg0289	ppk	polyphosphate kinase	conserved gene
840	1147	2,1969e+00	lpg1169	-	hypothetical protein	conserved gene
841	799	2,1970e+00	lpg0819	-	ORF2 transposase	conserved gene
842	2048	2,1973e+00	lpg2090	-	putative conjugative transfer protein TraK	conserved gene
843	2472	2,1977e+00	lpg2520	-	hypothetical protein	null
844	927	2,1983e+00	lpg0948	korB	2-oxoglutarate ferredoxin oxidoreductase beta	conserved gene
845	2818	2,1984e+00	lpg2879	-	hypothetical protein	null
846	298	2,1984e+00	lpg0299	pdxA	pyridoxal phosphate biosynthetic protein PdxA	conserved gene
847	2662	2,1985e+00	lpg2712	rplT	50S ribosomal protein L20	conserved gene	rib
848	2264	2,1985e+00	lpg2310	murI	glutamate racemase	conserved gene
849	286	2,1990e+00	lpg0287	efp	translation elongation factor P (EF-P)	conserved gene
850	1428	2,1996e+00	lpg1454	-	multidrug efflux protein	conserved gene
851	2679	2,1997e+00	lpg2731	-	aminotransferase class II	conserved gene
852	2092	2,1998e+00	lpg2134	-	chemiosmotic efflux system protein A (CzcA)	conserved gene
853	2446	2,2004e+00	lpg2494	-	hypothetical protein	conserved gene
854	655	2,2019e+00	lpg0674	-	adenylate cyclase	conserved gene
855	2132	2,2036e+00	lpg2175	-	(2-pyrone-4,6-)dicarboxylic acid hydrolase	conserved gene
856	789	2,2039e+00	lpg0809	dapE	succinyl-diaminopimelate desuccinylase	conserved gene
857	1206	2,2043e+00	lpg1230	-	hypothetical protein	conserved gene
858	2761	2,2043e+00	lpg2821	-	sugar kinase	conserved gene
859	1715	2,2044e+00	lpg1744	ydiC	HesB family protein	conserved gene
860	1333	2,2047e+00	lpg1359	xcpW	general secretion pathway protein LspJ	conserved gene
861	599	2,2047e+00	lpg0618	tag	3-methyladenine DNA glycosylase	conserved gene
862	1588	2,2050e+00	lpg1616	uup	ABC transporter ATP-binding protein Uup,	conserved gene
863	1804	2,2051e+00	lpg1833	metN	D-methionine transport ATP binding protein MetN	conserved gene
864	2122	2,2051e+00	lpg2164	-	hypothetical protein	conserved gene
865	537	2,2051e+00	lpg0550	-	hypothetical protein	conserved gene
866	108	2,2053e+00	lpg0109	-	hypothetical protein	null
867	2664	2,2054e+00	lpg2714	thrS	threonyl tRNA synthase	conserved gene
868	1813	2,2058e+00	lpg1842	uvrD	DNA dependent ATPase I and helicase II	conserved gene
869	1845	2,2059e+00	lpg1883	-	transmembrane protein	conserved gene
870	2052	2,2062e+00	lpg2094	csrA	carbon storage regulator RsmA	conserved gene
871	1160	2,2062e+00	lpg1182	kdsA	2-dehydro-3-deoxyphosphonooctonate aldolase	conserved gene
872	1346	2,2065e+00	lpg1372	-	oxidoreductase	conserved gene
873	897	2,2066e+00	lpg0918	-	erythronate-4-phosphate dehydrogenase	conserved gene
874	2162	2,2067e+00	lpg2205	-	hypothetical protein	null
875	1155	2,2069e+00	lpg1177	ribD	riboflavin biosynthesis protein RibD	conserved gene
876	1495	2,2074e+00	lpg1521	-	generic methyl-transferase	conserved gene
877	1634	2,2075e+00	lpg1662	-	putative transport protein	conserved gene
878	276	2,2083e+00	lpg0277	-	sensory box protein, GGDEF family protein, LssE	conserved gene
879	2094	2,2086e+00	lpg2136	-	chemiosmotic efflux system protein C (CzcC)	conserved gene
880	955	2,2087e+00	lpg0977	-	single strand DNA binding protein	conserved gene
881	2648	2,2091e+00	lpg2698	amiB	N-acetylmuramoyl-L-alanine amidase	conserved gene
882	2208	2,2100e+00	lpg2251	-	succinate semialdehyde dehydrogenase	conserved gene
883	2045	2,2106e+00	lpg2087	traC	TraC	conserved gene
884	1543	2,2109e+00	lpg1569	-	sulfurylase ThiF	conserved gene
885	638	2,2113e+00	lpg0657	-	outer membrane protein, OmpA family protein	conserved gene
886	1890	2,2113e+00	lpg1928	indA	indigoidine synthase A-like protein,	conserved gene
887	1385	2,2118e+00	lpg1411	adk	adenylate kinase	conserved gene
888	1650	2,2127e+00	lpg1678	purL2	phosphoribosylformylglycinamidine synthase II	conserved gene
889	721	2,2137e+00	lpg0740	omp	17kDa common antigen	conserved gene
890	1416	2,2140e+00	lpg1442	-	metal dependent phosphoesterase	conserved gene
891	629	2,2147e+00	lpg0648	xth	exodeoxyribonuclease III	conserved gene
892	1993	2,2148e+00	lpg2032	-	transporter, permease	conserved gene
893	598	2,2149e+00	lpg0617	-	major outer membrane protein	conserved gene
894	2439	2,2158e+00	lpg2487	dut	deoxyuridinetriphosphatase	conserved gene
895	1885	2,2161e+00	lpg1923	-	ferredoxin II (4Fe-4S)	conserved gene
896	2681	2,2162e+00	lpg2733	-	hypothetical protein	conserved gene
897	1018	2,2163e+00	lpg1040	-	putative S-isoprenylcysteine methyltransferase	conserved gene
898	2560	2,2164e+00	lpg2610	ftsA	cell division protein FtsA	conserved gene
899	2289	2,2167e+00	lpg2335	hemA	glutamyl tRNA reductase	conserved gene
900	2841	2,2168e+00	lpg2903	-	ubiquinone/menaquinone biosynthesis	conserved gene
901	253	2,2172e+00	lpg0254	-	hypothetical protein	null
902	1041	2,2173e+00	lpg1063	proP6	proline/betaine transporter ProP6	conserved gene
903	186	2,2175e+00	lpg0187	-	zinc metalloprotein	conserved gene, peptidase, M20/M25/M40 family;
904	933	2,2182e+00	lpg0954	mfd	transcription repair coupling factor	conserved gene
905	2443	2,2183e+00	lpg2491	-	hypothetical protein	conserved gene
906	360	2,2184e+00	lpg0371	-	hypothetical protein	conserved gene
907	702	2,2184e+00	lpg0721	-	RND efflux membrane fusion protein, acriflavin	conserved gene
908	1851	2,2186e+00	lpg1889	-	lipase	conserved gene
909	1100	2,2189e+00	lpg1122	-	membrane bound lytic murein transglycosylase D	conserved gene
910	1991	2,2190e+00	lpg2030	-	hypothetical protein	conserved gene
911	2255	2,2199e+00	lpg2301	-	hypothetical Smr domain protein	conserved gene
912	2256	2,2203e+00	lpg2302	asd	aspartate semialdehyde dehydrogenase	conserved gene
913	1862	2,2207e+00	lpg1900	-	transglutaminase domain protein	conserved gene
914	2379	2,2210e+00	lpg2426	mdcA	malonate decarboxylase alpha subunit	conserved gene
915	2389	2,2211e+00	lpg2436	-	hypothetical protein	null
916	2047	2,2213e+00	lpg2089	-	putative conjugative transfer protein TraB	conserved gene
917	1550	2,2213e+00	lpg1576	ruvB	Holliday junction DNA helicase RuvB	conserved gene
918	249	2,2213e+00	lpg0250	-	ATP-dependent RNA helicase, DEAD box family	conserved gene
919	1199	2,2216e+00	lpg1223	flgI	flagellar P-ring protein (precursor) FlgI	conserved gene
920	457	2,2217e+00	lpg0468	-	lipase A	conserved gene
921	844	2,2219e+00	lpg0864	cycH	cytochrome c type biogenesis protein CcmH	conserved gene
922	707	2,2219e+00	lpg0726	-	ATP cone and Zn ribbon domains protein	conserved gene
923	2454	2,2220e+00	lpg2502	-	hypothetical protein	null
924	2551	2,2225e+00	lpg2601	-	hypothetical protein	conserved gene
925	1603	2,2227e+00	lpg1631	-	chalcone and stilbene synthases	conserved gene
926	119	2,2229e+00	lpg0120	-	IcmL-like	conserved gene
927	703	2,2237e+00	lpg0722	-	hypothetical protein	conserved gene
928	619	2,2238e+00	lpg0638	-	major facilitator family transporter	conserved gene
929	2042	2,2244e+00	lpg2084	-	putative conjugative transfer protein TrbC	conserved gene
930	935	2,2252e+00	lpg0956	-	hypothetical protein	conserved gene
931	2635	2,2255e+00	lpg2685	-	dienelactone hydrolase family protein	conserved gene
932	2176	2,2258e+00	lpg2219	-	hypothetical protein	conserved gene
933	1609	2,2263e+00	lpg1637	-	polysaccharide deacetylase	conserved gene
934	1569	2,2266e+00	lpg1595	-	hypothetical protein	conserved gene
935	268	2,2269e+00	lpg0269	-	hypothetical protein	conserved gene
936	197	2,2269e+00	lpg0198	-	hypothetical protein	conserved gene
937	1719	2,2273e+00	lpg1748	suhB	inositol-1-monophosphatase	conserved gene
938	1745	2,2273e+00	lpg1774	nrdA	ribonucleoside-diphosphate reductase, alpha	conserved gene
939	840	2,2274e+00	lpg0860	ccmE	cytochrome c-type biogenesis protein CcmE	conserved gene
940	2892	2,2280e+00	lpg2954	-	hypothetical protein	conserved gene
941	97	2,2280e+00	lpg0098	-	two component sensor and regulator, histidine	conserved gene
942	2733	2,2291e+00	lpg2792	tpiA	triosephosphate isomerase (TIM)	conserved gene
943	2839	2,2292e+00	lpg2901	-	transporter, LysE family	conserved gene
944	2542	2,2292e+00	lpg2592	-	hypothetical protein	conserved gene
945	2612	2,2295e+00	lpg2662	panC	pantoate-beta-alanine ligase	conserved gene
946	2210	2,2295e+00	lpg2253	-	hypothetical protein	conserved gene
947	2130	2,2296e+00	lpg2172	-	adenosylhomocysteinase	conserved gene
948	551	2,2297e+00	lpg0565	-	spore maturation protein A	conserved gene
949	2630	2,2300e+00	lpg2680	murE3	UDP-N-acetylmuramyl tripeptide synthase	conserved gene
950	1855	2,2302e+00	lpg1893	-	major facilitator family transporter	conserved gene
951	2584	2,2305e+00	lpg2634	-	leucine aminopeptidase	conserved gene
952	2241	2,2312e+00	lpg2284	-	ABC transporter, ATP binding protein	conserved gene
953	380	2,2313e+00	lpg0391	-	SM20-related protein	conserved gene
954	1421	2,2315e+00	lpg1447	-	pseudouridine synthase	conserved gene
955	2927	2,2317e+00	lpg2990	-	hypothetical protein	null
956	766	2,2319e+00	lpg0785	accA	acetyl CoA carboxylase, carboxyltransferase,	conserved gene
957	1591	2,2325e+00	lpg1619	ftsI4	cell division protein FtsI/penicillin binding	conserved gene
958	92	2,2329e+00	lpg0093	-	tRNA/rRNA methyltransferase	conserved gene
959	2308	2,2329e+00	lpg2354	-	(oxygen-independent) coproporphyrinogen III	conserved gene
960	494	2,2332e+00	lpg0505	yaeL	membrane associated zinc metalloprotease	conserved gene
961	384	2,2333e+00	lpg0395	rplS	50S ribosomal protein L19	conserved gene	rib
962	2895	2,2333e+00	lpg2957	-	stomatin like transmembrane protein	conserved gene
963	2238	2,2336e+00	lpg2281	-	hypothetical protein	null
964	2070	2,2337e+00	lpg2112	-	24 kDa macrophage-induced major protein	conserved gene
965	1802	2,2339e+00	lpg1831	-	acetoacetyl CoA synthetase	conserved gene
966	2651	2,2345e+00	lpg2701	sspB	stringent starvation protein B	conserved gene
967	1694	2,2347e+00	lpg1722	guaA	GMP synthetase	conserved gene
968	1651	2,2347e+00	lpg1679	-	hypothetical protein	conserved gene
969	26	2,2351e+00	lpg0026	-	amino acid permease	conserved gene
970	946	2,2352e+00	lpg0967	-	hypothetical protein	null
971	2091	2,2357e+00	lpg2133	-	proline/glycine betaine transporter	conserved gene
972	1325	2,2361e+00	lpg1351	-	piperidine-6-carboxylate dehydrogenase	conserved gene
973	1816	2,2363e+00	lpg1845	vacJ	lipoprotein VacJ-like	conserved gene
974	2660	2,2364e+00	lpg2710	pheT	phenylalanyl tRNA synthetase, beta subunit	conserved gene
975	545	2,2365e+00	lpg0559	-	hypothetical protein	null
976	2760	2,2366e+00	lpg2820	-	aldo/keto reductase	conserved gene
977	507	2,2369e+00	lpg0518	-	hypothetical protein	null
978	1571	2,2370e+00	lpg1597	-	thiolase	conserved gene
979	2158	2,2371e+00	lpg2201	-	replication factor C subunit (activator I)	conserved gene
980	940	2,2372e+00	lpg0961	-	peptide ABC transporter, permease protein	conserved gene
981	2845	2,2374e+00	lpg2907	-	hypothetical protein	null
982	490	2,2374e+00	lpg0501	pgm	phosphoglycerate mutase, 2,3-bisphosphoglycerate	conserved gene
983	534	2,2376e+00	lpg0547	-	outer membrane lipoprotein LolB	conserved gene
984	43	2,2380e+00	lpg0043	-	hypothetical protein	conserved gene
985	2645	2,2390e+00	lpg2695	-	heptosyl transferase, glycosyltransferase family	conserved gene
986	2867	2,2393e+00	lpg2929	panD	aspartate-1-decarboxylase	conserved gene
987	486	2,2396e+00	lpg0497	-	adenosine deaminase	conserved gene
988	1447	2,2399e+00	lpg1473	bioF	8-amino-7-oxononanoate synthase	conserved gene
989	1742	2,2400e+00	lpg1771	pmbA	peptide maturation protein PmbA	conserved gene
990	899	2,2404e+00	lpg0920	-	phosphatidylglycerophosphatase B	conserved gene
991	1255	2,2406e+00	lpg1280	sfcA	malate oxidoreductase	conserved gene
992	570	2,2410e+00	lpg0589	-	hypothetical protein	null
993	675	2,2412e+00	lpg0694	proS	prolyl-tRNA synthase	conserved gene
994	2097	2,2414e+00	lpg2139	-	pyridoxamine 5'-phosphate oxidase	conserved gene
995	1676	2,2416e+00	lpg1704	-	SOS (error prone) mutagenesis protein UmuD	conserved gene
996	274	2,2416e+00	lpg0275	-	SdbA	conserved gene
997	804	2,2418e+00	lpg0824	-	rhomboid family protein	conserved gene
998	926	2,2423e+00	lpg0947	-	2-oxoglutarate ferredoxin oxidoreductase alpha	conserved gene
999	2809	2,2429e+00	lpg2870	-	hypothetical protein	conserved gene
1000	1596	2,2430e+00	lpg1624	-	alpha/beta hydrolase	conserved gene
1001	1282	2,2432e+00	lpg1307	cysS	cysteinyl-tRNA synthetase	conserved gene
1002	2633	2,2433e+00	lpg2683	-	DlpA protein	conserved gene
1003	700	2,2433e+00	lpg0719	valS	valyl tRNA synthase	conserved gene
1004	2184	2,2434e+00	lpg2227	-	acetyl CoA carboxylase alpha subunit	conserved gene
1005	376	2,2434e+00	lpg0387	-	ABC transporter, permease protein	conserved gene
1006	2301	2,2441e+00	lpg2347	fadH	2,4-dienoyl-CoA reductase FadH1	conserved gene
1007	2294	2,2444e+00	lpg2340	kdtA	3-deoxy-D-manno-oct-2-ulosonic acid transferase	conserved gene
1008	1994	2,2447e+00	lpg2033	recG	ATP dependent DNA helicase RecG	conserved gene
1009	2005	2,2448e+00	lpg2044	-	conserved domain protein	conserved gene
1010	2650	2,2448e+00	lpg2700	-	sugar kinase	conserved gene
1011	546	2,2453e+00	lpg0560	phaB	acetyoacetyl CoA reductase	conserved gene
1012	770	2,2458e+00	lpg0789	-	alginate O-acetyltransferase AlgI	conserved gene
1013	1153	2,2472e+00	lpg1175	-	hydrolase, alpha/beta fold family	conserved gene
1014	163	2,2472e+00	lpg0164	-	hypothetical protein	null
1015	2665	2,2475e+00	lpg2716	-	hypothetical protein	conserved gene
1016	2605	2,2481e+00	lpg2655	-	sensory box protein, EAL domain, GGDEF domain,	conserved gene
1017	2623	2,2481e+00	lpg2673	-	N6-adenine specific methylase	conserved gene
1018	1972	2,2489e+00	lpg2011	-	stress-induced protein	conserved gene
1019	1112	2,2490e+00	lpg1134	-	nitropropane dioxygenase/(trans-enoyl-CoA	conserved gene
1020	1586	2,2491e+00	lpg1614	yqkA	glutamate rich protein GrpB	conserved gene
1021	130	2,2500e+00	lpg0131	dapB	dihydropicolinate reductase	conserved gene
1022	2802	2,2503e+00	lpg2863	-	pteridine reductase 1	conserved gene
1023	2387	2,2510e+00	lpg2434	-	hypothetical protein	conserved gene
1024	2501	2,2510e+00	lpg2549	-	transcriptional regulator, AraC-family	conserved gene
1025	1101	2,2511e+00	lpg1123	artJ	Peb1 (arginine binding periplasmic protein)	conserved gene
1026	2429	2,2516e+00	lpg2477	-	high affinity nickel transport protein	conserved gene
1027	1094	2,2518e+00	lpg1116	-	chitinase	conserved gene
1028	427	2,2519e+00	lpg0438	-	hypothetical protein	null
1029	1946	2,2522e+00	lpg1985	gad	guanine aminohydrolase	conserved gene
1030	2487	2,2528e+00	lpg2535	-	myoglobin-like	conserved gene
1031	167	2,2528e+00	lpg0168	-	hypothetical protein	conserved gene
1032	855	2,2528e+00	lpg0875	pntAb2	transmembrane NAD(P) transhydrogenase	conserved gene
1033	1662	2,2533e+00	lpg1690	acnA	aconitate hydratase	conserved gene
1034	937	2,2534e+00	lpg0958	lig	DNA ligase	conserved gene
1035	1426	2,2539e+00	lpg1452	-	lipase A	conserved gene
1036	2290	2,2545e+00	lpg2336	prfA	peptide chain release factor 1 (RF-1)	conserved gene
1037	2599	2,2548e+00	lpg2649	-	GTP-binding protein, GTP1/Obg family	conserved gene
1038	495	2,2549e+00	lpg0506	-	outer membrane protein	conserved gene
1039	1587	2,2550e+00	lpg1615	abcT3	multidrug resistance ABC transporter ATP binding	conserved gene
1040	386	2,2550e+00	lpg0397	rimM	16S rRNA processing protein RimM	conserved gene
1041	1030	2,2552e+00	lpg1052	-	ATP synthase, putative	conserved gene
1042	321	2,2555e+00	lpg0332	-	50S ribosomal protein L2	conserved gene	rib
1043	2014	2,2562e+00	lpg2053	-	hypothetical protein	null
1044	2661	2,2575e+00	lpg2711	pheS	phenylalanyl tRNA synthetase, alpha subunit	conserved gene
1045	2906	2,2575e+00	lpg2968	argD	N-acetylornithine aminotransferase ArgD	conserved gene
1046	1639	2,2576e+00	lpg1667	-	hypothetical protein	conserved gene
1047	2538	2,2576e+00	lpg2588	legS1	acid sphingomyelinase-like phosphodiesterase	conserved gene
1048	1229	2,2578e+00	lpg1253	virB5	LvhB5	conserved gene
1049	2452	2,2580e+00	lpg2500	-	carbonic anhydrase Mig5	conserved gene
1050	1654	2,2586e+00	lpg1682	-	oxidoreductase, short chain	conserved gene
1051	1176	2,2596e+00	lpg1199	-	histidinol dehydrogenase	conserved gene
1052	2350	2,2601e+00	lpg2397	-	secreted peptidase	conserved gene
1053	2465	2,2607e+00	lpg2513	-	RND multidrug efflux membrane fusion protein	conserved gene
1054	158	2,2608e+00	lpg0159	-	hypothetical protein	null
1055	2140	2,2625e+00	lpg2183	-	regulatory protein, SyrP-like	conserved gene
1056	827	2,2625e+00	lpg0847	murA	UDP-N-acetylglucosamine	conserved gene
1057	657	2,2628e+00	lpg0676	-	hypothetical protein	conserved gene
1058	990	2,2632e+00	lpg1012	-	hypothetical protein	null
1059	943	2,2635e+00	lpg0964	-	4-hydroxybenzoate octaprenyltransferase	conserved gene
1060	956	2,2636e+00	lpg0978	-	hypothetical protein	null
1061	2759	2,2638e+00	lpg2819	-	tyrosine phosphatase II superfamily protein	conserved gene
1062	292	2,2638e+00	lpg0293	-	long chain acyl-CoA dehydrogenase	conserved gene
1063	1308	2,2641e+00	lpg1334	-	tRNA thiotransferase	conserved gene
1064	993	2,2643e+00	lpg1015	yueD	hypothetical protein	conserved gene, perhaps benzil (sepiapterin,
1065	2344	2,2646e+00	lpg2391	sdbC	SdbC	conserved gene
1066	1276	2,2647e+00	lpg1301	-	oxidoreductase	conserved gene
1067	392	2,2649e+00	lpg0403	legA7	ankyrin repeat-containing protein	1700007B22 gene product; conserved gene
1068	1063	2,2651e+00	lpg1085	-	phage related integrase	conserved gene
1069	516	2,2651e+00	lpg0528	sdhC	succinate dehydrogenase cytochrome b556 subunit	conserved gene
1070	673	2,2655e+00	lpg0692	dppF	ABC type dipeptide/oligopeptide/nickel transport,	conserved gene
1071	1304	2,2655e+00	lpg1329	-	hypothetical protein	conserved gene
1072	2632	2,2655e+00	lpg2682	-	hypothetical with two candidate membrane-spanning	conserved gene
1073	1409	2,2656e+00	lpg1435	cdd	cytidine deaminase	conserved gene
1074	722	2,2659e+00	lpg0741	-	hypothetical protein	identified by homology
1075	2752	2,2663e+00	lpg2812	-	sporulation protein	conserved gene
1076	828	2,2663e+00	lpg0848	-	hypothetical TIGR00486	conserved gene
1077	306	2,2665e+00	lpg0317	nusG	transcription antitermination protein NusG	conserved gene
1078	2049	2,2667e+00	lpg2091	-	putative conjugative transfer protein TraE	conserved gene
1079	2385	2,2667e+00	lpg2432	phoA	alkaline phosphatase	conserved gene
1080	2905	2,2674e+00	lpg2967	sodB	superoxide dismutase	conserved gene
1081	807	2,2677e+00	lpg0827	tolC	agglutination protein	conserved gene
1082	853	2,2681e+00	lpg0873	-	hypothetical protein	conserved gene
1083	368	2,2685e+00	lpg0379	-	ribosomal protein S6 modification protein	conserved gene
1084	805	2,2686e+00	lpg0825	-	peptidase, M23/M37 family	conserved gene
1085	925	2,2686e+00	lpg0946	pdxJ	pyridoxal phosphate biosynthetic protein PdxJ	conserved gene
1086	1723	2,2686e+00	lpg1752	-	hypothetical protein	null
1087	1323	2,2692e+00	lpg1349	cutE	apolipoprotein N-acyltransferase	conserved gene
1088	410	2,2692e+00	lpg0421	ywtG	D-xylose (galactose, arabinose)-proton symporter	conserved gene
1089	2353	2,2694e+00	lpg2400	legL7	leucine-rich repeat-containing protein	conserved gene
1090	1375	2,2695e+00	lpg1401	pilZ	type 4 fimbrial biogenesis protein PilZ	conserved gene
1091	520	2,2697e+00	lpg0532	sucA	2-oxoglutarate dehydrogenase E1 component)	conserved gene
1092	2555	2,2699e+00	lpg2605	-	hypothetical protein	conserved gene
1093	2213	2,2700e+00	lpg2256	-	metallo-beta-lactamase superfamily protein	conserved gene
1094	1209	2,2709e+00	lpg1233	-	hypothetical protein	null
1095	1542	2,2710e+00	lpg1568	thiDE	phosphomethylpyrimidine kinase	conserved gene
1096	884	2,2717e+00	lpg0905	-	3-oxoacyl-(acyl carrier protein) reductase	conserved gene
1097	2253	2,2720e+00	lpg2299	hepA	ATP-dependent RNA helicase	conserved gene
1098	240	2,2726e+00	lpg0241	-	glutaminase	conserved gene
1099	1811	2,2726e+00	lpg1840	glyQ	glycyl tRNA synthetase, alpha subunit	conserved gene
1100	445	2,2730e+00	lpg0456	icmB	IcmB (DotO)	conserved gene
1101	58	2,2743e+00	lpg0058	-	hypothetical protein	conserved gene
1102	124	2,2756e+00	lpg0125	-	GTP binding protein EngB	conserved gene
1103	2795	2,2757e+00	lpg2855	-	TPR (repeat) domain protein	conserved gene
1104	2706	2,2762e+00	lpg2763	-	Mg2+ and Co2+ transporter CorB, hemolysin	conserved gene
1105	1389	2,2762e+00	lpg1415	gltA	citrate synthase	conserved gene
1106	328	2,2762e+00	lpg0339	rplN	50S ribosomal protein L14	conserved gene	rib
1107	281	2,2766e+00	lpg0282	-	hypothetical protein	conserved gene
1108	1752	2,2776e+00	lpg1781	motA	flagellar motor protein MotA	conserved gene
1109	2680	2,2779e+00	lpg2732	-	(two component) response regulator	conserved gene
1110	2591	2,2780e+00	lpg2641	enhA	enhanced entry protein EnhA	conserved gene
1111	2185	2,2785e+00	lpg2228	-	3-oxoacyl-(acyl carrier protein) synthase III	conserved gene
1112	2421	2,2787e+00	lpg2469	hydG-2	hydrogenase/sulfur reductase gamma subunit	conserved gene
1113	245	2,2789e+00	lpg0246	-	hypothetical protein	null
1114	821	2,2789e+00	lpg0841	-	toluene tolerance ABC transporter, ATP binding	conserved gene
1115	1989	2,2794e+00	lpg2028	hemE	uroporphyrinogen decarboxylase	conserved gene
1116	816	2,2799e+00	lpg0836	-	ABC transporter, ATP binding protein	conserved gene
1117	847	2,2809e+00	lpg0867	recQ	ATP-dependent DNA helicase RecQ	conserved gene
1118	1898	2,2812e+00	lpg1937	-	pyoverdine biosynthesis regulatory gene	conserved gene
1119	783	2,2812e+00	lpg0803	-	acyl CoA dehydrogenase, short chain specific	conserved gene
1120	2440	2,2813e+00	lpg2488	-	phosphopantothenoylcysteine	conserved gene
1121	2737	2,2818e+00	lpg2796	ftsH	cell division protein FtsH	conserved gene
1122	2571	2,2823e+00	lpg2621	-	acid phosphatase, class B	conserved gene
1123	16	2,2824e+00	lpg0016	-	hypothetical protein	null
1124	129	2,2826e+00	lpg0130	-	hypothetical protein	null
1125	923	2,2826e+00	lpg0944	-	hypothetical protein	null
1126	1179	2,2830e+00	lpg1203	cydB	cytochrome D ubiquinol oxidase, subunit II	conserved gene
1127	710	2,2839e+00	lpg0729	pgpA	phosphatidylglycerophosphatase A (PgpA)	conserved gene
1128	2827	2,2842e+00	lpg2888	-	hypothetical protein	null
1129	2915	2,2853e+00	lpg2978	-	hypothetical protein	null
1130	2113	2,2853e+00	lpg2155	-	hypothetical protein	null
1131	1186	2,2856e+00	lpg1210	-	acetyltransferase	conserved gene
1132	1298	2,2858e+00	lpg1323	-	drug resistance transporter, Bcr/CflA	conserved gene
1133	132	2,2861e+00	lpg0133	proQm	activator of ProP osmoprotectant transporter	conserved gene
1134	2330	2,2865e+00	lpg2377	-	hypothetical protein	conserved gene
1135	1071	2,2866e+00	lpg1093	pacL	cation efflux transporter	conserved gene
1136	1481	2,2866e+00	lpg1507	-	sodium/hydrogen antiporter	conserved gene
1137	36	2,2868e+00	lpg0036	-	hypothetical protein	conserved gene
1138	1983	2,2873e+00	lpg2022	metK	S-adenosylmethionine synthetase	conserved gene
1139	1878	2,2874e+00	lpg1916	bolA	possible regulator of murein genes BolA	conserved gene
1140	1817	2,2875e+00	lpg1846	gshB	glutathione synthetase	conserved gene
1141	857	2,2876e+00	lpg0877	-	hypothetical transporter	conserved gene
1142	2911	2,2879e+00	lpg2974	psd	phosphatidylserine decarboxylase	conserved gene
1143	773	2,2883e+00	lpg0792	ampG	beta lactamase induction signal transducer AmpG	conserved gene
1144	2619	2,2883e+00	lpg2669	ftsE	cell division ATP transporter FtsE	conserved gene
1145	6	2,2890e+00	lpg0006	speA	biosynthetic arginine decarboxylase	conserved gene
1146	2595	2,2896e+00	lpg2645	uvrC	excinuclease ABC subunit	conserved gene
1147	28	2,2908e+00	lpg0028	-	ubiquinone biosynthesis protein COQ7	conserved gene
1148	1823	2,2914e+00	lpg1852	-	alkaline phosphatase	conserved gene
1149	177	2,2918e+00	lpg0178	-	hypothetical protein	conserved gene
1150	753	2,2920e+00	lpg0772	rfbA	polysaccharide ABC transporter, permease protein	conserved gene
1151	2142	2,2922e+00	lpg2185	-	hypothetical protein	null
1152	1866	2,2923e+00	lpg1904	-	integral membrane protein	conserved gene
1153	2051	2,2923e+00	lpg2093	-	hypothetical fimbrial protein precursor-like	conserved gene
1154	1568	2,2927e+00	lpg1594	-	hypothetical protein	null
1155	603	2,2928e+00	lpg0622	-	transmembrane protein	conserved gene
1156	86	2,2932e+00	lpg0087	-	hypothetical protein	conserved gene
1157	2775	2,2934e+00	lpg2835	tpm	thiopurine S-methyltransferase	conserved gene
1158	1961	2,2934e+00	lpg2000	secF	protein export protein SecF	conserved gene
1159	2901	2,2937e+00	lpg2963	pyrC	dihydroorotase, homodimeric type	conserved gene
1160	52	2,2939e+00	lpg0052	-	carboxyphosphoenolpyruvate phosphonomutase	conserved gene
1161	1625	2,2939e+00	lpg1653	-	D-xylose-proton symporter	conserved gene
1162	848	2,2939e+00	lpg0868	-	acyl CoA dehydrogenase, short chain specific	conserved gene
1163	1250	2,2948e+00	lpg1275	-	transporter, TrkA family	conserved gene
1164	1754	2,2951e+00	lpg1783	-	flagellar biosynthesis MinD	conserved gene
1165	1025	2,2954e+00	lpg1047	atpG	ATP synthase gamma subunit C-terminus	conserved gene
1166	1868	2,2961e+00	lpg1906	-	transporting ATPase	conserved gene
1167	1884	2,2963e+00	lpg1922	-	ATP dependent DNA helicase (DEAD box family)	conserved gene
1168	2000	2,2963e+00	lpg2039	-	putative mevalonate kinase	conserved gene
1169	806	2,2968e+00	lpg0826	xseA	exonuclease VII, large subunit	conserved gene
1170	2314	2,2974e+00	lpg2360	-	DNA primase DnaG	conserved gene
1171	2598	2,2977e+00	lpg2648	cinA	competence damage inducible protein CinA	conserved gene
1172	682	2,2982e+00	lpg0701	kbl	2-amino-3-ketobutyrate coenzyme A ligase	conserved gene
1173	1883	2,2989e+00	lpg1921	-	glycoprotease (O-sialoglycoprotein	conserved gene
1174	1353	2,2989e+00	lpg1379	-	urocanate hydratase	conserved gene
1175	2597	2,2991e+00	lpg2647	phhA	phenylalanine-4-hydroxylase	conserved gene
1176	2754	2,2992e+00	lpg2814	-	aminopeptidase	conserved gene
1177	371	2,2997e+00	lpg0382	osmY	osmotically inducible protein Y	conserved gene
1178	98	2,2999e+00	lpg0099	polI	DNA polymerase I	conserved gene
1179	896	2,2999e+00	lpg0917	murE	UDP-N-acetylmuramyl-tripeptide synthetase MurE	conserved gene
1180	55	2,3008e+00	lpg0055	-	transcriptional regulator, LysR family	conserved gene
1181	2536	2,3010e+00	lpg2586	-	cysteine protease, papain C1 family	conserved gene
1182	379	2,3011e+00	lpg0390	vipA	VipA	null
1183	1056	2,3011e+00	lpg1078	-	hypothetical protein	null
1184	1647	2,3012e+00	lpg1675	-	phosphoribosylimidazole-succinocarboxamide	conserved gene
1185	271	2,3012e+00	lpg0272	-	cysteine transferase	conserved gene
1186	2002	2,3013e+00	lpg2041	-	radical activating enzyme	conserved gene
1187	867	2,3014e+00	lpg0888	dapD	2,3,4,5-tetrahydropyridine-2-carboxylate	conserved gene
1188	706	2,3015e+00	lpg0725	glyA3	serine hydroxymethyltransferase	conserved gene
1189	1697	2,3016e+00	lpg1726	yafH	oxidoreductase, acyl CoA dehydrogenase family	conserved gene
1190	2587	2,3019e+00	lpg2637	-	hypothetical protein	null
1191	2268	2,3019e+00	lpg2314	-	dihydropicolinate synthase	conserved gene
1192	2639	2,3022e+00	lpg2689	icmX	IcmX (IcmY)	conserved gene
1193	915	2,3023e+00	lpg0936	ribF	riboflavin biosynthesis RibF	conserved gene
1194	312	2,3024e+00	lpg0323	rpoC	DNA-directed RNA polymerase beta' subunit	conserved gene
1195	2745	2,3031e+00	lpg2805	yhiP	peptide transport protein, POT family	conserved gene
1196	2921	2,3032e+00	lpg2984	-	F0F1-ATPase subunit alpha, ATP synthase alpha	conserved gene
1197	2177	2,3033e+00	lpg2220	-	hypothetical protein	null
1198	1907	2,3034e+00	lpg1946	-	transcriptional regulator LuxR	conserved gene
1199	1784	2,3035e+00	lpg1813	mrp	ATPase (Mrp)	conserved gene
1200	1594	2,3036e+00	lpg1622	-	hypothetical protein	null
1201	658	2,3037e+00	lpg0677	-	hypothetical protein	null
1202	41	2,3040e+00	lpg0041	-	hypothetical protein	null
1203	1403	2,3045e+00	lpg1429	-	hypothetical protein	null
1204	2663	2,3046e+00	lpg2713	infC	translational initiation factor IF-3	conserved gene
1205	2278	2,3056e+00	lpg2324	-	L-gulono-gamma-lactone oxidase	conserved gene
1206	2121	2,3056e+00	lpg2163	-	(AraC family) transcriptional regulator	conserved gene
1207	1707	2,3064e+00	lpg1736	gatA	glutamyl/tRNA (Gln) amidotransferase, A subunit	conserved gene
1208	705	2,3064e+00	lpg0724	-	hypothetical periplasmic or secreted lipoprotein	conserved gene
1209	779	2,3067e+00	lpg0799	nadA	quinolinate synthetase A (NadA)	conserved gene
1210	2053	2,3068e+00	lpg2095	lvrA	LvrA	conserved gene
1211	182	2,3068e+00	lpg0183	-	amine oxidase, flavin containing	conserved gene
1212	2230	2,3070e+00	lpg2273	ugpB	glycerol-3-phosphate binding periplasmic protein	conserved gene
1213	367	2,3074e+00	lpg0378	-	AF2307	conserved gene
1214	264	2,3078e+00	lpg0265	-	multicopper oxidase	conserved gene
1215	2739	2,3078e+00	lpg2799	-	O-acetyltransferase	conserved gene
1216	420	2,3080e+00	lpg0431	-	hypothetical protein	null
1217	1133	2,3084e+00	lpg1155	-	pyruvate decarboxylase	conserved gene
1218	1796	2,3088e+00	lpg1825	atoB	acyl CoA C-acetyltransferase	conserved gene
1219	728	2,3101e+00	lpg0747	-	hypothetical protein	conserved gene
1220	684	2,3102e+00	lpg0703	-	ABC transporter, ABC binding protein	conserved gene
1221	792	2,3104e+00	lpg0812	mreC	rod shape determining protein MreC	conserved gene
1222	880	2,3106e+00	lpg0901	-	hypothetical protein NMA0899	conserved gene
1223	1901	2,3111e+00	lpg1940	-	peptide synthetase	conserved gene
1224	1070	2,3112e+00	lpg1092	-	beta-phosphoglucomutase	conserved gene
1225	2292	2,3118e+00	lpg2338	dksA	DnaK suppressor protein	conserved gene
1226	1984	2,3127e+00	lpg2023	-	carbamoyl phosphate synthase, small subunit	conserved gene
1227	641	2,3135e+00	lpg0660	-	ABC transporter permease protein	conserved gene
1228	2013	2,3136e+00	lpg2052	-	hydroxymethylglutaryl CoA reductase	conserved gene
1229	438	2,3138e+00	lpg0449	icmL	IcmL (DotI)	conserved gene
1230	873	2,3143e+00	lpg0894	-	cytokinin oxidase	conserved gene
1231	1158	2,3144e+00	lpg1180	ribH	riboflavin synthase, beta subunit	conserved gene
1232	1859	2,3145e+00	lpg1897	-	glutathione-regulated potassium efflux system	conserved gene
1233	2740	2,3148e+00	lpg2800	frgA	siderophore biosynthetic protein, iron repressed	conserved gene
1234	2544	2,3151e+00	lpg2594	fmt	methionyl tRNA formyltransferase	conserved gene
1235	2247	2,3152e+00	lpg2293	pgsA	CDP-diacylglycerol--glycerol-3-phosphate	conserved gene
1236	2534	2,3156e+00	lpg2584	sidF	SidF, inhibitor of growth family, member 3	conserved gene
1237	2590	2,3162e+00	lpg2640	enhB	enhanced entry protein EnhB	conserved gene
1238	1912	2,3164e+00	lpg1951	-	hypothetical protein	conserved gene
1239	477	2,3167e+00	lpg0488	-	transposase (IS4 family, ISSod6)	conserved gene
1240	2884	2,3173e+00	lpg2946	-	hypothetical protein	conserved gene
1241	941	2,3175e+00	lpg0962	dnaE	DNA polymerase III, alpha subunit	conserved gene
1242	2615	2,3176e+00	lpg2665	-	dienelactone hydrolase family protein	conserved gene
1243	2209	2,3186e+00	lpg2252	-	glutamine synthetase	conserved gene
1244	1272	2,3192e+00	lpg1297	folD	5,10-methylenetetrahydrofolate dehydrogenase	conserved gene
1245	1766	2,3196e+00	lpg1795	-	oxidoreductase, short chain	conserved gene
1246	1363	2,3197e+00	lpg1389	-	tRNA (5 methylaminomethyl-2-thiouridylate)	conserved gene
1247	1776	2,3202e+00	lpg1805	mutS	DNA mismatch repair protein MutS	conserved gene
1248	843	2,3204e+00	lpg0863	-	c-type cytochrome biogenesis protein CcmH	conserved gene
1249	2569	2,3205e+00	lpg2619	-	cell division protein ZipA	conserved gene
1250	2863	2,3207e+00	lpg2925	-	outer membrane efflux protein	conserved gene
1251	1484	2,3207e+00	lpg1510	-	D-alanine-aminotransferase	conserved gene
1252	2223	2,3209e+00	lpg2266	-	hypothetical protein	conserved gene
1253	2751	2,3211e+00	lpg2811	-	hypothetical protein	conserved gene
1254	1917	2,3212e+00	lpg1956	-	chloromuconate cycloisomerase	conserved gene
1255	256	2,3217e+00	lpg0257	-	multidrug resistance secretion protein	conserved gene
1256	1120	2,3221e+00	lpg1142	-	hypothetical protein	conserved gene
1257	1452	2,3222e+00	lpg1478	-	aspartyl tRNA synthetase	conserved gene
1258	2251	2,3224e+00	lpg2297	rne	ribonuclease E	conserved gene
1259	2080	2,3225e+00	lpg2122	dbpA	ATP dependent RNA helicase DbpA	conserved gene
1260	917	2,3230e+00	lpg0938	lspA	lipoprotein signal peptidase	conserved gene
1261	1371	2,3234e+00	lpg1397	fabF1	beta-ketoacyl-acyl carrier protein synthase II	conserved gene
1262	767	2,3239e+00	lpg0786	mesJ	cell cycle protein MesJ	conserved gene
1263	631	2,3239e+00	lpg0650	rpmE	50S ribosomal protein L31	conserved gene	rib
1264	32	2,3241e+00	lpg0032	-	leucine aminopeptidase	conserved gene
1265	2606	2,3243e+00	lpg2656	-	octaprenyl diphosphate synthase IspB	conserved gene
1266	538	2,3245e+00	lpg0551	plsC	1-acyl-sn-glycerol-3-phosphate acetyltransferase	conserved gene
1267	504	2,3251e+00	lpg0515	legD2	phytanoyl-CoA dioxygenase	conserved gene
1268	2572	2,3258e+00	lpg2622	-	hypothetical protein	conserved gene
1269	904	2,3259e+00	lpg0925	ponA	penicillin binding protein 1A	conserved gene
1270	24	2,3259e+00	lpg0024	-	hemin binding protein Hbp	conserved gene
1271	63	2,3264e+00	lpg0063	aroH	phospho-2-dehydro-3-deoxyheptonate aldolase	conserved gene
1272	1701	2,3269e+00	lpg1730	ugpE	sn-glycerol-3-phosphate transmembrane ABC	conserved gene
1273	1590	2,3271e+00	lpg1618	-	beta-lactamase AmpS	conserved gene
1274	2486	2,3283e+00	lpg2534	-	hypothetical protein	conserved gene
1275	2345	2,3284e+00	lpg2392	legL6	leucine-rich repeat-containing protein	conserved gene
1276	1352	2,3287e+00	lpg1378	-	proton/peptide symporter, POT family protein	conserved gene
1277	688	2,3289e+00	lpg0707	-	(outer) membrane protein	conserved gene
1278	2167	2,3290e+00	lpg2210	-	hypothetical protein	conserved gene
1279	2262	2,3291e+00	lpg2308	secB	protein export protein SecB	conserved gene
1280	20	2,3291e+00	lpg0020	-	integral membrane protein	conserved gene
1281	232	2,3299e+00	lpg0233	mdlC	benzoylformate decarboxylase	conserved gene
1282	715	2,3302e+00	lpg0734	-	glutamine dependent NAD+ synthetase	conserved gene
1283	1295	2,3303e+00	lpg1320	-	type II protein secretion LspD	conserved gene
1284	1785	2,3303e+00	lpg1814	-	hypothetical protein	conserved gene
1285	679	2,3306e+00	lpg0698	-	hypothetical protein	conserved gene
1286	1157	2,3306e+00	lpg1179	ribA	riboflavin biosynthesis protein RibA	conserved gene
1287	1269	2,3308e+00	lpg1294	-	membrane bound lytic murein transglycosylase D	conserved gene
1288	814	2,3311e+00	lpg0834	trpD	anthranilate phosphoribosyltransferase	conserved gene
1289	2469	2,3311e+00	lpg2517	-	transcriptional regulator, AsnC family	conserved gene
1290	2500	2,3312e+00	lpg2548	-	transmembrane protein	conserved gene
1291	1667	2,3312e+00	lpg1695	-	transposase IS630 family	conserved gene
1292	865	2,3313e+00	lpg0886	-	sodium:dicarboxylate symporter	conserved gene
1293	1254	2,3315e+00	lpg1279	-	hypothetical protein	conserved gene
1294	632	2,3316e+00	lpg0651	-	malate oxidoreductase	conserved gene
1295	2464	2,3320e+00	lpg2512	-	RND multidrug efflux transporter MexF	conserved gene
1296	2103	2,3321e+00	lpg2145	-	two component response regulator, CheY homologous	conserved gene
1297	2532	2,3324e+00	lpg2582	-	hypothetical protein	conserved gene
1298	2890	2,3326e+00	lpg2952	-	hypothetical protein	null
1299	389	2,3327e+00	lpg0400	ffh	signal recognition particle protein Ffh	conserved gene
1300	241	2,3328e+00	lpg0242	serA	D-3-phosphoglycerate dehydrogenase	conserved gene
1301	453	2,3332e+00	lpg0464	aroQ	3-dehydroquinate dehydratase type II	conserved gene
1302	1037	2,3335e+00	lpg1059	phaB	acetoacetyl CoA reductase	conserved gene
1303	2183	2,3337e+00	lpg2226	-	isovaleryl CoA dehydrogenase	conserved gene
1304	2885	2,3338e+00	lpg2947	-	ABC transporter, ATP binding protein	conserved gene
1305	1610	2,3340e+00	lpg1638	-	drug:proton antiporter	conserved gene
1306	578	2,3348e+00	lpg0597	aas	2-acylglycerophosphoethanolamine acyltransferase	conserved gene
1307	1393	2,3354e+00	lpg1419	-	3-phosphoshikimate 1-carboxyvinyltransferase	conserved gene
1308	403	2,3354e+00	lpg0414	-	glutathione synthase, ribosomal protein S6	conserved gene	rib
1309	1704	2,3359e+00	lpg1733	-	chloride channel protein EriC (voltage gated)	conserved gene
1310	1488	2,3360e+00	lpg1514	-	lipoprotein	conserved gene
1311	2466	2,3365e+00	lpg2514	-	outer membrane efflux protein (RND multidrug	conserved gene
1312	2593	2,3366e+00	lpg2643	-	hypothetical protein	null
1313	381	2,3373e+00	lpg0392	-	zinc metalloprotease	conserved gene
1314	2383	2,3376e+00	lpg2430	mdcB	2(5'-triphosphoribosyl)-3'-dephosphocoenzyme A	conserved gene
1315	51	2,3377e+00	lpg0051	-	hypothetical protein	conserved gene
1316	2912	2,3379e+00	lpg2975	-	hypothetical protein	null
1317	377	2,3383e+00	lpg0388	-	ABC transporter, ATP binding component	conserved gene
1318	76	2,3384e+00	lpg0077	pepP	Xaa-Pro aminopeptidase	conserved gene
1319	2285	2,3391e+00	lpg2331	bioC	biotin synthase BioC	conserved gene
1320	1577	2,3391e+00	lpg1605	-	hypothetical protein	conserved gene
1321	2743	2,3393e+00	lpg2803	-	hypothetical protein	null
1322	734	2,3395e+00	lpg0753	-	polysialic acid biosynthesis	conserved gene
1323	123	2,3404e+00	lpg0124	-	cytochrome c4	conserved gene
1324	1388	2,3404e+00	lpg1414	-	glycerol kinase	conserved gene
1325	234	2,3412e+00	lpg0235	-	hypothetical protein	conserved gene
1326	1873	2,3412e+00	lpg1911	gltX	glutamate tRNA synthetase catalytic subunit	conserved gene
1327	1940	2,3419e+00	lpg1979	-	hypothetical protein	null
1328	2174	2,3425e+00	lpg2217	-	chitinase domain	conserved gene
1329	455	2,3428e+00	lpg0466	-	oxaloacetate decarboxylase alpha subunit	conserved gene
1330	1977	2,3437e+00	lpg2016	-	hypothetical, YGGT family protein	conserved gene
1331	2620	2,3442e+00	lpg2670	ftsY	cell division membrane protein FtsY	conserved gene
1332	724	2,3442e+00	lpg0743	-	glutamate synthetase	conserved gene
1333	2393	2,3444e+00	lpg2440	-	glutathione S-transferase	conserved gene
1334	170	2,3445e+00	lpg0171	legU1	FBOX-containing protein	null
1335	864	2,3445e+00	lpg0885	-	glycosyl hydrolase	conserved gene
1336	22	2,3449e+00	lpg0022	-	hypothetical protein	conserved gene
1337	2756	2,3457e+00	lpg2816	rep	ATP-dependent DNA helicase Rep	conserved gene
1338	230	2,3461e+00	lpg0231	-	heavy metal transporting P-type ATPase, cation	conserved gene
1339	580	2,3461e+00	lpg0599	-	poly-beta-hydroxybutyrate polymerase	conserved gene
1340	1195	2,3465e+00	lpg1219	flgE	flagellar hook protein FlgE	conserved gene
1341	2817	2,3466e+00	lpg2878	corA	cobalt/magnesium uptake transporter	conserved gene
1342	1646	2,3469e+00	lpg1674	purF	amidophosphoribosyltransferase	conserved gene
1343	1322	2,3483e+00	lpg1348	leuS	leucyl tRNA synthetase	conserved gene
1344	1417	2,3487e+00	lpg1443	-	translation factor	conserved gene
1345	38	2,3489e+00	lpg0038	legA10	ankyrin repeat-containing protein	4921520G13 gene product; conserved gene
1346	2303	2,3489e+00	lpg2349	-	alkylhydroperoxidase AhpD family core domain	conserved gene
1347	2402	2,3489e+00	lpg2450	-	integral membrane protein	conserved gene
1348	1556	2,3491e+00	lpg1582	-	hypothetical protein	conserved gene
1349	458	2,3498e+00	lpg0469	-	endonuclease/exonuclease/phosphatase family	conserved gene
1350	929	2,3498e+00	lpg0950	-	nitrilase	conserved gene
1351	800	2,3500e+00	lpg0820	-	endonuclease	conserved gene
1352	1973	2,3500e+00	lpg2012	rph	ribonuclease PH	conserved gene
1353	2227	2,3505e+00	lpg2270	-	oxidoreductase (NAD-dependent	conserved gene
1354	2007	2,3507e+00	lpg2046	-	ABC transporter, ATP binding protein	conserved gene
1355	718	2,3509e+00	lpg0737	-	hypothetical signal peptide protein	conserved gene
1356	683	2,3517e+00	lpg0702	tdh	threonine(-3-)dehydrogenase	conserved gene
1357	2133	2,3517e+00	lpg2176	legS2	sphingosine-1-phosphate lyase I	conserved gene
1358	1599	2,3518e+00	lpg1627	-	putative secreted protein	conserved gene
1359	2840	2,3524e+00	lpg2902	-	hypothetical protein	conserved gene
1360	207	2,3531e+00	lpg0208	pkn5	serine/threonine-protein kinase	conserved gene
1361	785	2,3533e+00	lpg0805	-	phosphoenolpyruvate synthase	conserved gene
1362	606	2,3535e+00	lpg0625	-	expressed protein	conserved gene
1363	1171	2,3535e+00	lpg1194	-	imidazoleglycerol-phosphate synthase, cyclase	conserved gene
1364	585	2,3547e+00	lpg0604	-	aminotransferase	conserved gene
1365	738	2,3553e+00	lpg0757	-	dTDP-6-deoxy-L-mannose dehydrogenase RmlD	conserved gene
1366	2254	2,3555e+00	lpg2300	legA3	ankyrin repeat domain protein	conserved gene
1367	2182	2,3558e+00	lpg2225	-	expressed protein (GH3 homolog)	conserved gene
1368	1279	2,3559e+00	lpg1304	-	tryptophan synthetase, beta subunit	conserved gene
1369	1306	2,3560e+00	lpg1332	-	hypothetical protein	conserved gene
1370	1980	2,3563e+00	lpg2019	-	serine metalloprotease	conserved gene
1371	111	2,3573e+00	lpg0112	-	hypothetical protein	conserved gene
1372	2040	2,3577e+00	lpg2082	traF	pilus assembly protein TraF	conserved gene
1373	1624	2,3580e+00	lpg1652	-	myo-inositol-2-dehydrogenase	conserved gene
1374	690	2,3581e+00	lpg0709	-	formiminoglutamase	conserved gene
1375	2789	2,3581e+00	lpg2849	-	TPR repeat	conserved gene
1376	2258	2,3585e+00	lpg2304	-	adenine specific methylase	conserved gene
1377	439	2,3587e+00	lpg0450	icmK	IcmK (DotH)	conserved gene
1378	246	2,3588e+00	lpg0247	-	hypothetical protein	null
1379	1044	2,3589e+00	lpg1066	-	hypothetical protein	null
1380	2384	2,3593e+00	lpg2431	-	putative malonyl-CoA acyl-carrier-protein	conserved gene
1381	44	2,3593e+00	lpg0044	-	hypothetical protein	conserved gene
1382	2129	2,3594e+00	lpg2171	-	hypothetical protein	conserved gene
1383	2115	2,3595e+00	lpg2157	-	Sid related protein-like	SidE, SdeA, SdeB, SdeC, AliA, SdeD-like
1384	1960	2,3602e+00	lpg1999	-	pterin 4 alpha carbinolamine dehydratase	conserved gene
1385	226	2,3603e+00	lpg0227	-	hypothetical protein	null
1386	34	2,3605e+00	lpg0034	-	hypothetical protein	conserved gene
1387	1649	2,3607e+00	lpg1677	purM	phosphoribosylformylglycinamidine cyclo ligase	conserved gene
1388	2478	2,3609e+00	lpg2526	-	hypothetical protein	null
1389	727	2,3610e+00	lpg0746	-	IraAB	conserved gene
1390	550	2,3613e+00	lpg0564	-	hypothetical protein	conserved gene
1391	172	2,3614e+00	lpg0173	oxyR	transcriptional regulator, LysR	conserved gene
1392	102	2,3614e+00	lpg0103	vipF	N-terminal acetyltransferase, GNAT family	conserved gene
1393	1749	2,3615e+00	lpg1778	prfB	peptide chain release factor 2 (RF-2)	conserved gene
1394	938	2,3619e+00	lpg0959	hbpA	bacterial extracellular solute-binding protein	conserved gene
1395	369	2,3619e+00	lpg0380	-	hypothetical protein	null
1396	2365	2,3623e+00	lpg2412	ampC	AMPC cephalosporinase	conserved gene
1397	928	2,3626e+00	lpg0949	-	carrier/transport protein	conserved gene
1398	963	2,3626e+00	lpg0985	-	hypothetical protein	null
1399	2918	2,3629e+00	lpg2981	atpC	ATP synthase epsilon chain, ATP synthase F1	conserved gene
1400	1300	2,3635e+00	lpg1325	frgA	siderophore biosynthetic enzyme FrgA	conserved gene
1401	1934	2,3642e+00	lpg1973	-	hypothetical protein	null
1402	1695	2,3646e+00	lpg1723	guaB	inosine-5'-monophosphate dehydrogenase	conserved gene
1403	694	2,3647e+00	lpg0713	-	oligopeptide transporter	conserved gene
1404	1585	2,3650e+00	lpg1613	-	acetyltransferase, GNAT family	conserved gene
1405	1321	2,3652e+00	lpg1347	-	rare lipoprotein B	conserved gene
1406	2059	2,3654e+00	lpg2101	merA1	mercuric reductase	conserved gene
1407	2226	2,3654e+00	lpg2269	-	RecB family exonuclease, hypothetical	conserved gene
1408	2313	2,3654e+00	lpg2359	-	hypothetical protein	conserved gene
1409	1382	2,3655e+00	lpg1408	licA	choline kinase	conserved gene
1410	406	2,3656e+00	lpg0417	pgl	6-phosphogluconolactonase	conserved gene
1411	1383	2,3661e+00	lpg1409	-	hypothetical protein	conserved gene
1412	509	2,3662e+00	lpg0520	-	methyltransferase, ubiE/COQ5 family	conserved gene
1413	168	2,3664e+00	lpg0169	-	probable transmembrane protein	conserved gene
1414	1861	2,3670e+00	lpg1899	-	transmembrane protein	conserved gene
1415	2432	2,3673e+00	lpg2480	-	cellobiose phosphorylase	conserved gene
1416	118	2,3676e+00	lpg0119	-	hypothetical protein	conserved gene
1417	1126	2,3676e+00	lpg1148	-	hypothetical protein	null
1418	553	2,3678e+00	lpg0567	-	peptidase, M23/M37 family	conserved gene
1419	661	2,3686e+00	lpg0680	-	dipeptidyl aminopeptidase/acylaminoacyl	conserved gene
1420	2859	2,3698e+00	lpg2921	-	hypothetical protein	conserved gene
1421	2019	2,3701e+00	lpg2061	-	major facilitator family transporter	conserved gene
1422	1449	2,3706e+00	lpg1475	bioD	dethiobiotin synthetase	conserved gene
1423	1936	2,3708e+00	lpg1975	-	hypothetical protein	null
1424	492	2,3713e+00	lpg0503	uppS	undecaprenyl diphosphate synthetase	conserved gene
1425	2688	2,3714e+00	lpg2740	-	hypothetical protein	conserved gene
1426	2310	2,3717e+00	lpg2356	-	transmembrane protein	conserved gene
1427	2533	2,3719e+00	lpg2583	-	flagellar protein FlhB	conserved gene
1428	1541	2,3726e+00	lpg1567	thiG	thiamine (thiazole) biosynthesis protein ThiG	conserved gene
1429	8	2,3729e+00	lpg0008	-	hypothetical protein	null
1430	1604	2,3730e+00	lpg1632	-	glycosyltransferase	conserved gene
1431	2671	2,3730e+00	lpg2722	-	NADH-dependent flavin oxidoreductase, Oye family	conserved gene
1432	1084	2,3730e+00	lpg1106	-	hypothetical protein	null
1433	1636	2,3731e+00	lpg1664	-	penicillin binding protein 1C, peptidoglycan	conserved gene
1434	653	2,3732e+00	lpg0672	-	acetoacetate decarboxylase ADC	conserved gene
1435	1451	2,3740e+00	lpg1477	-	transmembrane protein	conserved gene
1436	2325	2,3745e+00	lpg2372	-	hypothetical protein	null
1437	2778	2,3746e+00	lpg2838	-	rhodanese domain protein	conserved gene
1438	2767	2,3749e+00	lpg2827	-	hypothetical protein	conserved gene
1439	2941	2,3749e+00	lpg3004	rnpA	ribonuclease P protein component	conserved gene
1440	1953	2,3756e+00	lpg1992	-	hypothetical protein	null
1441	953	2,3765e+00	lpg0975	-	transmembrane protein	conserved gene
1442	1430	2,3766e+00	lpg1456	-	23S rRNA (uracil-5-)methyltransferase RumA	conserved gene
1443	2779	2,3768e+00	lpg2839	smpB	SsrA (tmRNA) binding protein	conserved gene
1444	2641	2,3771e+00	lpg2691	-	cation transporting ATPase PacS	conserved gene
1445	2284	2,3772e+00	lpg2330	ispA	geranyltranstransferase	conserved gene
1446	2435	2,3773e+00	lpg2483	-	hypothetical protein	conserved gene
1447	2474	2,3775e+00	lpg2522	-	metal-activated pyridoxal enzyme	conserved gene
1448	2287	2,3778e+00	lpg2333	-	membrane associated zinc metalloprotease	conserved gene
1449	1335	2,3785e+00	lpg1361	xcpU	general secretion pathway protein LspH	conserved gene
1450	2714	2,3787e+00	lpg2771	rbfA	ribosome binding factor A	conserved gene
1451	592	2,3787e+00	lpg0611	-	metal ion transporter	conserved gene
1452	1202	2,3792e+00	lpg1226	flgL	flagellar hook associated protein type 3 FlgL	conserved gene
1453	1902	2,3793e+00	lpg1941	-	acyl CoA dehydrogenase	conserved gene
1454	604	2,3797e+00	lpg0623	-	hypothetical protein	conserved gene
1455	375	2,3805e+00	lpg0386	htpX	heat shock protein HtpX	conserved gene
1456	235	2,3807e+00	lpg0236	-	hypothetical protein	null
1457	434	2,3814e+00	lpg0445	icmP	IcmP (DotM)	conserved gene
1458	155	2,3816e+00	lpg0156	-	signal transduction protein (EAL/GGDEF domain	conserved gene
1459	2701	2,3817e+00	lpg2758	-	hypothetical protein	conserved gene
1460	1152	2,3819e+00	lpg1174	pilR	two component response regulator PilR	conserved gene
1461	771	2,3820e+00	lpg0790	sda-2	L-serine dehydratase (iron, sulfur-dependent)	conserved gene
1462	644	2,3821e+00	lpg0663	-	soluble lytic murein transglycosylase	conserved gene
1463	565	2,3821e+00	lpg0584	-	hypothetical phosphate transport regulator	conserved gene
1464	1478	2,3823e+00	lpg1504	aceE	pyruvate dehydrogenase E1 component	conserved gene
1465	2022	2,3825e+00	lpg2064	-	ATP-binding transmembrane ABC transporter	conserved gene
1466	2678	2,3829e+00	lpg2730	cycB	cytochrome c5	conserved gene
1467	1531	2,3830e+00	lpg1557	-	para-aminobenzoate synthase, component I	conserved gene
1468	2460	2,3835e+00	lpg2508	-	hypothetical protein	null
1469	2249	2,3837e+00	lpg2295	rluC	ribosomal large subunit (23S rRNA) pseudouridine	conserved gene
1470	1805	2,3837e+00	lpg1834	metI	ATP binding protein, permease protein	conserved gene
1471	493	2,3840e+00	lpg0504	cdsA	phosphatidate cytidyltransferase	conserved gene
1472	1445	2,3843e+00	lpg1471	bioA	adenosylmethionine-8-amino-7-oxononanoate	conserved gene
1473	2275	2,3845e+00	lpg2321	sdaC	serine transporter	conserved gene
1474	736	2,3850e+00	lpg0755	yvfE	pyridoxal phosphate-dependent enzyme apparently	conserved gene
1475	1167	2,3851e+00	lpg1190	-	SAM-dependent methyltransferase	conserved gene
1476	305	2,3851e+00	lpg0316	secE	preprotein translocase, SecE subunit	conserved gene
1477	444	2,3853e+00	lpg0455	icmJ	IcmJ (DotN)	conserved gene
1478	2849	2,3854e+00	lpg2911	-	serine carboxypeptidase	conserved gene
1479	2206	2,3855e+00	lpg2249	-	glutamine amidotransferase, class I	conserved gene
1480	2150	2,3858e+00	lpg2193	-	sulfate transporter	conserved gene
1481	2295	2,3862e+00	lpg2341	-	DNA binding protein DnaJ, heat shock protein	conserved gene
1482	2077	2,3866e+00	lpg2119	-	transposase (ISmav2)	conserved gene
1483	1131	2,3871e+00	lpg1153	-	amine oxidase	conserved gene
1484	1894	2,3880e+00	lpg1933	-	hypothetical protein	null
1485	808	2,3882e+00	lpg0828	-	periplasmic protein	conserved gene
1486	2386	2,3884e+00	lpg2433	-	hypothetical protein	null
1487	2674	2,3884e+00	lpg2725	-	inner membrane protein	conserved gene
1488	2191	2,3888e+00	lpg2234	-	multidrug resistance protein D	conserved gene
1489	671	2,3889e+00	lpg0690	-	hypothetical protein	conserved gene
1490	1932	2,3890e+00	lpg1971	-	organic hydroperoxide resistance protein OsmC,	conserved gene
1491	2511	2,3891e+00	lpg2559	recG	ATP-dependent DNA helicase	conserved gene
1492	85	2,3892e+00	lpg0086	-	hypothetical protein	null
1493	876	2,3895e+00	lpg0897	-	Na/Ca antiporter	conserved gene
1494	754	2,3898e+00	lpg0773	-	polysaccharide ABC transporter, ATP binding	conserved gene
1495	2187	2,3900e+00	lpg2230	-	acyl CoA ligase	conserved gene
1496	2282	2,3902e+00	lpg2328	-	hypothetical protein	null
1497	2431	2,3907e+00	lpg2479	-	hypothetical protein	conserved gene
1498	2473	2,3909e+00	lpg2521	-	transmembrane protein	conserved gene
1499	2228	2,3909e+00	lpg2271	-	hypothetical protein	null
1500	1345	2,3910e+00	lpg1371	lpxB	lipid A disaccharide synthase	conserved gene
1501	2697	2,3912e+00	lpg2754	dnaZX	DNA polymerase III subunits gamma and tau	conserved gene
1502	2260	2,3912e+00	lpg2306	-	rhodanese domain protein	conserved gene
1503	2235	2,3914e+00	lpg2278	hpd	4-hydroxyphenylpyruvate dioxygenase	conserved gene
1504	53	2,3917e+00	lpg0053	-	transferase enzyme	conserved gene
1505	1992	2,3928e+00	lpg2031	argS	arginyl tRNA synthetase	conserved gene
1506	2120	2,3929e+00	lpg2162	-	hypothetical protein	null
1507	2878	2,3930e+00	lpg2940	waaM	lipid A lauroyl acyltransferase	conserved gene, may be fused with prior ORF
1508	1271	2,3931e+00	lpg1296	-	protein involved in catabolism of external DNA	conserved gene
1509	2139	2,3944e+00	lpg2182	-	BG:DS09218.5 gene product	conserved gene
1510	2134	2,3949e+00	lpg2177	-	HlyD family secretion protein	conserved gene
1511	788	2,3950e+00	lpg0808	murG	UDP-N-acetylglucosamine-N-acetylmuramyl-	conserved gene
1512	1761	2,3954e+00	lpg1790	fliO	flagellar assembly protein FliO	conserved gene
1513	786	2,3955e+00	lpg0806	-	Na+/H+ antiporter	conserved gene
1514	194	2,3956e+00	lpg0195	-	hypothetical protein	null
1515	2932	2,3957e+00	lpg2995	-	lipoprotein	conserved gene
1516	831	2,3964e+00	lpg0851	-	membrane fusion protein	conserved gene
1517	2755	2,3965e+00	lpg2815	-	hypothetical protein	null
1518	141	2,3967e+00	lpg0142	-	transposase, IS4 family TnpA	conserved gene
1519	2074	2,3967e+00	lpg2116	-	transposase, IS4 family TnpA	conserved gene
1520	1064	2,3967e+00	lpg1086	-	transposase, IS4 family TnpA	conserved gene
1521	1165	2,3970e+00	lpg1188	kup2	Kup system potassium uptake protein	conserved gene
1522	1410	2,3972e+00	lpg1436	-	hypothetical protein	null
1523	908	2,3973e+00	lpg0929	pilO	type IV pilus biogenesis protein PilO	conserved gene
1524	2057	2,3974e+00	lpg2099	-	MsrA2 - peptide methionine sulfoxide reductase	conserved gene
1525	1376	2,3977e+00	lpg1402	-	deoxyribonuclease TatD	conserved gene
1526	1245	2,3980e+00	lpg1269	-	hypothetical protein	conserved gene
1527	278	2,3984e+00	lpg0279	-	hypothetical protein	conserved gene
1528	2220	2,3990e+00	lpg2263	cbpA	curved DNA binding protein DnaJ	conserved gene
1529	1431	2,3991e+00	lpg1457	relA	GTP pyrophosphokinase ((p)ppGpp synthetase I)	conserved gene
1530	259	2,3999e+00	lpg0260	-	hypothetical protein	null
1531	942	2,4000e+00	lpg0963	-	hypothetical protein	null
1532	1040	2,4003e+00	lpg1062	-	TPR repeat protein	conserved gene
1533	2637	2,4005e+00	lpg2687	icmV	IcmV	conserved gene
1534	1618	2,4006e+00	lpg1646	-	cytochrome b561 transmembrane protein	conserved gene
1535	893	2,4007e+00	lpg0914	mraW	S-adenosylmethyl transferase MraW	conserved gene
1536	994	2,4008e+00	lpg1016	-	hypothetical protein	conserved gene
1537	1790	2,4009e+00	lpg1819	-	ABC transporter, ATP binding/permease protein	conserved gene
1538	2449	2,4011e+00	lpg2497	-	hypothetical protein	conserved gene
1539	1666	2,4014e+00	lpg1694	-	transposase IS630 family	conserved gene
1540	680	2,4016e+00	lpg0699	-	outer membrane protein TolC	conserved gene
1541	1034	2,4027e+00	lpg1056	-	guanylate cyclase	conserved gene
1542	1860	2,4028e+00	lpg1898	-	methanol dehydrogenase regulatory protein	conserved gene
1543	1801	2,4032e+00	lpg1830	mvaB	hydroxymethylglutaryl-CoA lyase	conserved gene
1544	2299	2,4043e+00	lpg2345	deaD	ATP-dependent RNA helicase	conserved gene
1545	756	2,4043e+00	lpg0775	-	glycosyl transferase	conserved gene
1546	794	2,4044e+00	lpg0814	-	pseudouridine synthase	conserved gene
1547	856	2,4045e+00	lpg0876	pntAa	alanine dehydrogenase and pyridine nucleotide	conserved gene
1548	2086	2,4046e+00	lpg2128	-	hypothetical protein	null
1549	1705	2,4046e+00	lpg1734	-	anthranilate synthase (glutamine	conserved gene
1550	2558	2,4047e+00	lpg2608	lpxC	UDP-3-O-acyl-N-acetylglucosamine deacetylase	conserved gene
1551	2152	2,4047e+00	lpg2195	-	hypothetical protein	null
1552	1240	2,4047e+00	lpg1264	-	proton/peptide symporter family protein	conserved gene
1553	875	2,4049e+00	lpg0896	-	hypothetical protein	conserved gene
1554	1724	2,4052e+00	lpg1753	mpl	UDP-N-acetylmuramate:L-alanyl-gamma-D-glutamyl-	conserved gene
1555	890	2,4052e+00	lpg0911	-	Bvg accessory factor	conserved gene
1556	678	2,4059e+00	lpg0697	sul1	sulfate transporter	conserved gene, perhaps also carbonic anhydrase
1557	2055	2,4060e+00	lpg2097	-	hypothetical protein	conserved gene
1558	2925	2,4061e+00	lpg2988	atpB	ATP synthase F0, A subunit	conserved gene
1559	1792	2,4062e+00	lpg1821	pyrD	dihydroorotate oxidase	conserved gene
1560	1900	2,4064e+00	lpg1939	-	polyketide synthase, type I	conserved gene
1561	1975	2,4069e+00	lpg2014	-	pyridoxal-5'-phosphate dependent enzyme family	conserved gene
1562	895	2,4072e+00	lpg0916	pbpB	penicillin binding protein 3	conserved gene
1563	184	2,4072e+00	lpg0185	-	ABC sugar transporter, ATP binding protein	conserved gene
1564	911	2,4073e+00	lpg0932	-	shikimate kinase	conserved gene
1565	2163	2,4074e+00	lpg2206	-	hypothetical protein	null
1566	1397	2,4077e+00	lpg1423	-	TPR domain protein (heat shock protein)	conserved gene
1567	2858	2,4082e+00	lpg2920	-	hypothetical protein	conserved gene
1568	2810	2,4083e+00	lpg2871	ptsP	phosphoenolpyruvate protein phosphotransferase	conserved gene
1569	2434	2,4085e+00	lpg2482	-	SdbC	conserved gene
1570	1217	2,4088e+00	lpg1241	traA	conjugal transfer protein TraA	conserved gene
1571	1338	2,4093e+00	lpg1364	glnA	glutamine synthetase, type I	conserved gene
1572	30	2,4094e+00	lpg0030	-	hypothetical protein	null
1573	11	2,4104e+00	lpg0011	resA	thiol-disulfide oxidoreductase ResA	conserved gene
1574	1526	2,4105e+00	lpg1552	-	UDP-2,3-diacylglucosamine hydrolase	conserved gene
1575	1498	2,4106e+00	lpg1524	pilD	type 4 (IV) prepilin-like protein leader peptide	conserved gene
1576	13	2,4107e+00	lpg0013	-	pirin-like protein	conserved gene
1577	583	2,4107e+00	lpg0602	-	ATP transporter, ABC binding component,	conserved gene
1578	309	2,4111e+00	lpg0320	rplJ	50S ribosomal protein L10	conserved gene	rib
1579	646	2,4112e+00	lpg0665	-	putative transmembrane protein	conserved gene
1580	2686	2,4112e+00	lpg2738	hemY	protoheme IX synthesis HemY	conserved gene
1581	1456	2,4115e+00	lpg1482	-	hypothetical protein	null
1582	1469	2,4120e+00	lpg1495	-	hypothetical protein	null
1583	1728	2,4122e+00	lpg1757	fliI	nucleotide binding protein FliI	conserved gene
1584	2351	2,4124e+00	lpg2398	-	aminoglycoside 6'-N-acetyltransferase	conserved gene
1585	81	2,4124e+00	lpg0082	-	hypothetical protein	conserved gene
1586	103	2,4125e+00	lpg0104	-	peptide methionine sulfoxide reductase	conserved gene
1587	2744	2,4129e+00	lpg2804	-	hypothetical protein	null
1588	2629	2,4129e+00	lpg2679	-	D-isomer specific 2-hydroxyacid dehydrogenase	conserved gene
1589	2394	2,4130e+00	lpg2441	-	DNA binding protein	conserved gene
1590	1621	2,4131e+00	lpg1649	iolE	myo-inositol catabolism protein IolE	conserved gene
1591	413	2,4135e+00	lpg0424	-	hypothetical protein	conserved gene
1592	2896	2,4137e+00	lpg2958	-	transmembrane protein	conserved gene
1593	2625	2,4139e+00	lpg2675	dotC	DotC	conserved gene
1594	1175	2,4140e+00	lpg1198	hisC	histidinol-phosphate aminotransferase	conserved gene
1595	1815	2,4146e+00	lpg1844	dtD	D-tyrosyl-tRNA	conserved gene
1596	68	2,4151e+00	lpg0068	-	transmembrane protein	conserved gene
1597	189	2,4152e+00	lpg0190	-	hypothetical protein	null
1598	1411	2,4152e+00	lpg1437	cpxA	sensor histidine kinase CpxA	conserved gene
1599	1178	2,4154e+00	lpg1202	cydA-2	cytochrome D ubiquinol oxidase, subunit I	conserved gene
1600	894	2,4164e+00	lpg0915	-	cell division transmembrane protein FtsL	conserved gene
1601	327	2,4168e+00	lpg0338	rpsQ	30S ribosomal protein S17	conserved gene	rib
1602	2451	2,4169e+00	lpg2499	-	lysine decarboxylase	conserved gene
1603	2146	2,4169e+00	lpg2189	ygjT	drug efflux protein	conserved gene
1604	536	2,4169e+00	lpg0549	-	gamma-glutamyltranspeptidase	conserved gene
1605	1775	2,4174e+00	lpg1804	-	hypothetical 17.2kDa protein, CinA-related	conserved gene
1606	314	2,4175e+00	lpg0325	rpS7	30S ribosomal protein S7	conserved gene	rib
1607	491	2,4178e+00	lpg0502	-	phosphatidylcholine hydrolyzing phospholipase	conserved gene
1608	1085	2,4179e+00	lpg1107	-	bacterial/Archaeal transporter family protein	conserved gene
1609	1616	2,4180e+00	lpg1644	-	hypothetical protein	null
1610	95	2,4181e+00	lpg0096	-	hypothetical protein	null
1611	1251	2,4188e+00	lpg1276	-	electron transferring flavoprotein dehydrogenase	conserved gene
1612	851	2,4190e+00	lpg0871	-	hypothetical protein	null
1613	1315	2,4192e+00	lpg1341	accD	acetyl CoA carboxylase, carboxyltransferase, beta	conserved gene
1614	2078	2,4193e+00	lpg2120	-	transposase, IS4 family, Tn5	conserved gene
1615	347	2,4194e+00	lpg0358	-	glucose-1-dehydrogenase	conserved gene
1616	1899	2,4195e+00	lpg1938	-	coenzyme F390 synthetase	conserved gene
1617	1394	2,4197e+00	lpg1420	cmk	cytidylate kinase	conserved gene
1618	2370	2,4197e+00	lpg2417	-	hypothetical protein	null
1619	1786	2,4200e+00	lpg1815	oxyR	hydrogen peroxide-inducible genes activator OxyR	conserved gene
1620	2735	2,4204e+00	lpg2794	mrsA	phosphoglucomutase/phosphomannomutase MrsA	conserved gene
1621	229	2,4206e+00	lpg0230	pleD	sensor histidine kinase	conserved gene
1622	2328	2,4207e+00	lpg2375	-	hypothetical protein	null
1623	2069	2,4211e+00	lpg2111	-	peptide methionine sulfoxide reductase	conserved gene
1624	225	2,4211e+00	lpg0226	-	multidrug efflux protein, outer membrane	conserved gene
1625	463	2,4220e+00	lpg0474	-	CDP-diacylglycerol-serine-O-	conserved gene
1626	2340	2,4222e+00	lpg2387	pla	plasminogen activator	conserved gene
1627	421	2,4223e+00	lpg0432	-	hypothetical protein	null
1628	1337	2,4224e+00	lpg1363	gspF	type II protein secretion LspF	conserved gene
1629	2376	2,4228e+00	lpg2423	-	hypothetical protein-transmembrane region and	conserved gene
1630	2621	2,4230e+00	lpg2671	-	zinc protease (peptidase, M16 family)	conserved gene
1631	2368	2,4232e+00	lpg2415	-	transmembrane protein	conserved gene
1632	732	2,4234e+00	lpg0751	neuA	CMP-N-acetylneuraminic acid synthetase	conserved gene
1633	1710	2,4240e+00	lpg1739	gidA	adenylate/guanylate cyclase transmembrane	conserved gene
1634	2081	2,4247e+00	lpg2123	-	cobalt zinc cadmium cation transporter	conserved gene
1635	2602	2,4249e+00	lpg2652	-	50S ribosomal protein L25, ribosomal 5S rRNA	conserved gene	rib
1636	1533	2,4250e+00	lpg1559	-	pyruvate dehydrogenase E1 beta subunit	conserved gene
1637	1180	2,4255e+00	lpg1204	pyrE	orotate phosphoribosyltransferase	conserved gene
1638	2556	2,4258e+00	lpg2606	-	glutamine amidotransferase	conserved gene
1639	1454	2,4258e+00	lpg1480	mutH	DNA mismatch repair protein MutH	conserved gene
1640	2758	2,4264e+00	lpg2818	-	hypothetical protein	conserved gene
1641	127	2,4271e+00	lpg0128	-	3-hydroxyisobutyrate dehydrogenase	conserved gene
1642	1286	2,4273e+00	lpg1311	-	hypothetical protein	null
1643	1854	2,4274e+00	lpg1892	-	hypothetical protein	null
1644	1964	2,4276e+00	lpg2003	tgt	queuine tRNA-ribosyltransferase	conserved gene
1645	1151	2,4276e+00	lpg1173	pilS	sensor protein PilS	conserved gene
1646	1579	2,4277e+00	lpg1607	capP	phosphoenolpyruvate carboxylase	conserved gene
1647	2373	2,4279e+00	lpg2420	-	hypothetical protein	null
1648	2902	2,4287e+00	lpg2964	rnt	ribonuclease T	conserved gene
1649	1746	2,4290e+00	lpg1775	nrdB	ribonucleoside-diphosphate reductase, beta	conserved gene
1650	1671	2,4295e+00	lpg1699	ubiG	3-demethylubiquinone-9 3-methyltransferase UbiG	conserved gene
1651	1427	2,4302e+00	lpg1453	-	hypothetical protein	null
1652	188	2,4303e+00	lpg0189	-	hypothetical protein	null
1653	1368	2,4307e+00	lpg1394	-	S-malonyl transferase	conserved gene
1654	2588	2,4308e+00	lpg2638	-	hypothetical protein	null
1655	696	2,4309e+00	lpg0715	-	two component response regulator	conserved gene
1656	161	2,4319e+00	lpg0162	-	SapA-like	conserved gene
1657	398	2,4319e+00	lpg0409	-	hypothetical, SURF1 family	conserved gene
1658	3	2,4324e+00	lpg0003	-	DNA recombination and repair protein ATPase RecF	conserved gene
1659	1737	2,4326e+00	lpg1766	ftsK	cell division protein FtsK	conserved gene
1660	1521	2,4326e+00	lpg1547	-	radical SAM enzyme, Cfr family	conserved gene
1661	223	2,4332e+00	lpg0224	-	toxin secretion ABC transporter HlyB/MsbA family	conserved gene
1662	2919	2,4340e+00	lpg2982	atpD	H+-transporting two-sector ATPase, ATP synthase	conserved gene
1663	1949	2,4343e+00	lpg1988	-	dihydrofolate reductase	conserved gene
1664	2178	2,4344e+00	lpg2221	-	hypothetical protein	null
1665	1611	2,4346e+00	lpg1639	-	hypothetical protein	null
1666	484	2,4348e+00	lpg0495	argH	argininosuccinate lyase	conserved gene
1667	643	2,4358e+00	lpg0662	-	multidrug efflux MFS outer membrane protein (RND	conserved gene
1668	2229	2,4359e+00	lpg2272	-	transmembrane protein	conserved gene
1669	2866	2,4363e+00	lpg2928	ksgA	dimethyladenosine transferase	conserved gene
1670	1674	2,4370e+00	lpg1702	-	Tpr	conserved gene
1671	2089	2,4370e+00	lpg2131	legA6	ankyrin 3	conserved gene; node of Ranvier
1672	1622	2,4371e+00	lpg1650	iolD	myo-inositol catabolism protein IolD	conserved gene
1673	1008	2,4372e+00	lpg1030	-	hypothetical protein	conserved gene
1674	1354	2,4373e+00	lpg1380	-	histidine ammonia lyase	conserved gene
1675	2400	2,4375e+00	lpg2448	-	transposase, ISSod6	conserved gene
1676	1783	2,4378e+00	lpg1812	-	ATP-dependent DNA helicase (UvrD/Rep helicase)	conserved gene
1677	2156	2,4381e+00	lpg2199	-	hypothetical protein	null
1678	621	2,4382e+00	lpg0640	hslV	heat shock protein, HslVU, proteasome-related	conserved gene
1679	1433	2,4389e+00	lpg1459	yfdZ	aspartate aminotransferase	conserved gene
1680	2672	2,4395e+00	lpg2723	-	transcriptional regulator	conserved gene
1681	595	2,4396e+00	lpg0614	-	hypothetical protein	conserved gene
1682	1144	2,4397e+00	lpg1166	-	hypothetical protein	conserved gene
1683	1116	2,4399e+00	lpg1138	-	spermidine/putrescine-binding periplasmic protein	conserved gene
1684	206	2,4402e+00	lpg0207	-	hypothetical protein	null
1685	502	2,4406e+00	lpg0513	serS	seryl tRNA synthetase	conserved gene
1686	1434	2,4409e+00	lpg1460	-	hypothetical protein	conserved gene
1687	1830	2,4411e+00	lpg1861	clpP	ATP-dependent Clp protease, proteolytic subunit	conserved gene
1688	325	2,4417e+00	lpg0336	rplP	50S ribosomal protein L16/(L10E)	conserved gene	rib
1689	4	2,4422e+00	lpg0004	gyrB	DNA gyrase subunit B	conserved gene
1690	584	2,4423e+00	lpg0603	-	ABC transporter, permease component	conserved gene
1691	729	2,4423e+00	lpg0748	-	LPS biosynthesis protein, PseA-like	conserved gene
1692	1668	2,4424e+00	lpg1696	putA	proline	conserved gene
1693	2304	2,4429e+00	lpg2350	-	alkylhydroperoxide reductase, AhpC/TSA family	conserved gene
1694	882	2,4429e+00	lpg0903	-	DegP protease (Do-like, S2-serine-like)	conserved gene
1695	1765	2,4433e+00	lpg1794	-	oxidoreductase (L-gululonolactone oxidase)	conserved gene
1696	46	2,4436e+00	lpg0046	-	hypothetical protein	null
1697	663	2,4439e+00	lpg0682	-	ABC transporter ATP-binding protein	conserved gene
1698	833	2,4442e+00	lpg0853	fleQ	transcriptional regulator FleQ	conserved gene
1699	852	2,4447e+00	lpg0872	prfC	peptide chain release factor 3	conserved gene
1700	987	2,4448e+00	lpg1009	cadA-1	cadmium translocating P-type ATPase CadA	conserved gene
1701	838	2,4450e+00	lpg0858	ccmC	heme exporter protein CcmC	conserved gene
1702	505	2,4461e+00	lpg0516	-	hypothetical protein	conserved gene
1703	461	2,4464e+00	lpg0472	-	IcmC (DotV)-like	conserved gene
1704	109	2,4465e+00	lpg0110	-	hypothetical protein	null
1705	1505	2,4465e+00	lpg1531	-	phenazine biosynthesis PhzF	conserved gene
1706	1496	2,4472e+00	lpg1522	pilB	(type IV) pilus assembly protein PilB	conserved gene
1707	2438	2,4472e+00	lpg2486	-	phosphomannomutase	conserved gene
1708	1391	2,4476e+00	lpg1417	gyrA	DNA gyrase, A subunit	conserved gene
1709	2271	2,4479e+00	lpg2317	-	transmembrane protein	conserved gene
1710	822	2,4487e+00	lpg0842	-	toluene tolerance protein Ttg2B	conserved gene
1711	2609	2,4490e+00	lpg2659	-	ATPase N2B (nucleotide (GTP) binding protein)	conserved gene
1712	2807	2,4495e+00	lpg2868	thyA	thymidylate synthase (TS)	conserved gene
1713	1104	2,4497e+00	lpg1126	-	calcium-transporting ATPase	conserved gene
1714	2738	2,4499e+00	lpg2797	-	ribosomal RNA large subunit methyltransferase J	conserved gene
1715	559	2,4499e+00	lpg0578	gor	glutathione reductase	conserved gene
1716	318	2,4504e+00	lpg0329	rplC	50S ribosomal protein L3	conserved gene	rib
1717	2354	2,4505e+00	lpg2401	-	putative secreted esterase	conserved gene
1718	1629	2,4507e+00	lpg1657	-	NG,NG-dimethylarginine dimethylaminohydrolase	conserved gene
1719	481	2,4520e+00	lpg0492	yqiY	amino acid (glutamine) ABC transporter, permease	conserved gene
1720	1931	2,4522e+00	lpg1970	-	glutathione S-transferase	conserved gene
1721	2298	2,4524e+00	lpg2344	-	hypothetical protein	null
1722	1997	2,4528e+00	lpg2036	-	Maf-like protein (septum formation)	conserved gene
1723	1408	2,4529e+00	lpg1434	xapA	xanthosine phosphorylase	conserved gene
1724	411	2,4530e+00	lpg0422	legY	glucoamylase	conserved gene
1725	116	2,4532e+00	lpg0117	gcvH	glycine cleavage system H protein	conserved gene
1726	2017	2,4536e+00	lpg2059	-	hypothetical phage repressor	conserved gene
1727	883	2,4537e+00	lpg0904	-	hydrolase, isochorismatase family	conserved gene
1728	1380	2,4540e+00	lpg1406	-	glycosyltransferase	conserved gene
1729	1681	2,4542e+00	lpg1709	-	hypothetical protein	conserved gene
1730	2237	2,4550e+00	lpg2280	-	glutathione S-transferase	conserved gene
1731	1402	2,4551e+00	lpg1428	-	Tfp type 4 fimbrial pilin related signal peptide	conserved gene
1732	2127	2,4556e+00	lpg2169	-	hypothetical protein	conserved gene
1733	1837	2,4559e+00	lpg1872	lepA	GTP binding elongation factor LepA	conserved gene
1734	340	2,4562e+00	lpg0351	rpsM	30S ribosomal protein S13	conserved gene	rib
1735	1162	2,4568e+00	lpg1184	-	outer membrane protein RomA	conserved gene
1736	2753	2,4574e+00	lpg2813	vipE	VipE	null
1737	692	2,4575e+00	lpg0711	hutI	imidazolonepropionase	conserved gene
1738	965	2,4577e+00	lpg0987	-	membrane protein, Tfp pilus assembly, pilus	conserved gene
1739	2713	2,4580e+00	lpg2770	-	tRNA pseudouridine synthase B	conserved gene
1740	660	2,4586e+00	lpg0679	-	adenylyl transferase	conserved gene
1741	2331	2,4587e+00	lpg2378	-	hypothetical, HipA-like protein	conserved gene
1742	335	2,4590e+00	lpg0346	rpsE	30S ribosomal protein S5	conserved gene	rib
1743	1493	2,4591e+00	lpg1519	-	purine/pyrimidine phosphoribosyltransferase	conserved gene
1744	2085	2,4596e+00	lpg2127	-	hypothetical protein	conserved gene
1745	89	2,4597e+00	lpg0090	-	hypothetical protein	null
1746	114	2,4597e+00	lpg0115	-	hypothetical protein	conserved gene
1747	2110	2,4599e+00	lpg2152	abcT3	multidrug resistance ABC transporter ATP-binding	conserved gene
1748	1836	2,4609e+00	lpg1871	lepB-1	signal peptidase I (lepB-1)	conserved gene
1749	668	2,4613e+00	lpg0687	htpA	Hsp10, 10 kDa chaperonin GroES	conserved gene
1750	1734	2,4614e+00	lpg1763	flrB	sensor kinase HydH	conserved gene
1751	2378	2,4617e+00	lpg2425	-	hypothetical protein	null
1752	1312	2,4619e+00	lpg1338	fliD	flagellar hook associated protein 2 FliD	conserved gene
1753	1164	2,4619e+00	lpg1187	rdgC	exonuclease involved in removal of stalled	conserved gene
1754	1412	2,4620e+00	lpg1438	cpxR	transcriptional regulatory protein CpxR	conserved gene
1755	2481	2,4627e+00	lpg2529	-	hypothetical protein	null
1756	1762	2,4630e+00	lpg1791	-	flagellar motor switch protein FliN	conserved gene
1757	1450	2,4634e+00	lpg1476	-	hypothetical protein	conserved gene
1758	2669	2,4635e+00	lpg2720	legN	cNMP binding domain-containing protein	conserved gene
1759	1418	2,4638e+00	lpg1444	trpS	tryptophanyl tRNA synthetase	conserved gene
1760	2119	2,4639e+00	lpg2161	-	hypothetical protein	conserved gene
1761	1110	2,4642e+00	lpg1132	-	hypothetical protein	null
1762	1189	2,4644e+00	lpg1213	-	hypothetical protein	conserved gene
1763	2803	2,4644e+00	lpg2864	-	hypothetical protein	conserved gene
1764	2729	2,4657e+00	lpg2787	nuoC	NADH dehydrogenase I, C subunit	conserved gene
1765	2668	2,4660e+00	lpg2719	-	hypothetical protein	conserved gene
1766	5	2,4660e+00	lpg0005	-	peptidylarginine deiminase	conserved gene
1767	1115	2,4663e+00	lpg1137	-	hypothetical protein	null
1768	1159	2,4669e+00	lpg1181	pyrG	CTP synthase PyrG	conserved gene
1769	2032	2,4676e+00	lpg2074	-	4-diphosphocytidyl-2-methyl-D-erithritol	conserved gene
1770	2211	2,4677e+00	lpg2254	-	hypothetical protein	conserved gene
1771	185	2,4678e+00	lpg0186	-	ABC sugar transporter, permease	conserved gene
1772	1294	2,4680e+00	lpg1319	-	type II secretory pathway protein E	conserved gene
1773	2643	2,4683e+00	lpg2693	-	hypothetical SnoK-like protein	conserved gene
1774	1623	2,4684e+00	lpg1651	-	IolC/IolB transferase kinase protein	conserved gene
1775	2160	2,4685e+00	lpg2203	-	alginate O-acetylation protein AlgJ	conserved gene
1776	1448	2,4688e+00	lpg1474	bioH	biotin biosynthesis protein BioH	conserved gene
1777	1684	2,4692e+00	lpg1712	pyrH	uridylate kinase	conserved gene
1778	1097	2,4696e+00	lpg1119	-	major acid phosphatase	conserved gene, eukaryotic gene Map, similar to
1779	567	2,4700e+00	lpg0586	-	transcriptional regulator	conserved gene
1780	1128	2,4702e+00	lpg1150	-	transcription regulator protein	conserved gene
1781	2776	2,4704e+00	lpg2836	glmS	glucosamine-fructose-6-phosphate	conserved gene
1782	1156	2,4717e+00	lpg1178	ribE	riboflavin synthase, alpha subunit RibE	conserved gene
1783	1865	2,4718e+00	lpg1903	-	hydrolase	conserved gene
1784	433	2,4719e+00	lpg0444	icmQ	IcmQ	conserved gene
1785	939	2,4723e+00	lpg0960	-	peptide ABC transporter, permease protein	conserved gene
1786	2917	2,4724e+00	lpg2980	parC	DNA topoisomerase IV subunit A	conserved gene
1787	836	2,4725e+00	lpg0856	ccmA	heme exporter protein CcmA	conserved gene
1788	311	2,4726e+00	lpg0322	rpoB	DNA-directed RNA polymerase beta subunit	conserved gene
1789	84	2,4728e+00	lpg0085	-	hypothetical protein	conserved gene
1790	1637	2,4740e+00	lpg1665	-	hypothetical protein	conserved gene
1791	2322	2,4744e+00	lpg2369	-	HipA (persistence to inhibition of murein or DNA	conserved gene
1792	236	2,4745e+00	lpg0237	mhpC	lipolytic enzyme	conserved gene
1793	146	2,4748e+00	lpg0147	-	transposase, IS911	conserved gene
1794	2793	2,4757e+00	lpg2853	-	hypothetical protein, KQDN repeats	conserved gene
1795	47	2,4763e+00	lpg0047	-	chloramphenicol acetyltransferase	conserved gene
1796	2297	2,4767e+00	lpg2343	sseJ	lysophospholipase A	conserved gene
1797	1415	2,4768e+00	lpg1441	-	phosphate starvation-inducible protein PhoH	conserved gene
1798	1844	2,4777e+00	lpg1882	gloA	lactoylglutathione lyase	conserved gene
1799	797	2,4779e+00	lpg0817	-	hypothetical protein	conserved gene
1800	758	2,4781e+00	lpg0777	-	O-acetyltransferase	conserved gene
1801	1537	2,4785e+00	lpg1563	-	hypothetical protein	null
1802	1327	2,4789e+00	lpg1353	fadA	3-ketoacyl CoA thiolase	conserved gene
1803	1595	2,4789e+00	lpg1623	-	hydrogenase	conserved gene
1804	2815	2,4791e+00	lpg2876	-	arsenite efflux protein ArsB	conserved gene
1805	849	2,4792e+00	lpg0869	-	3-hydroxyisobutyryl Coenzyme A hydrolase	conserved gene
1806	1137	2,4796e+00	lpg1159	-	permeases of drug/transporter	conserved gene
1807	1124	2,4797e+00	lpg1146	-	thermostable carboxypeptidase 1	conserved gene
1808	901	2,4799e+00	lpg0922	etfB	electron transfer flavoprotein, beta subunit	conserved gene
1809	65	2,4803e+00	lpg0065	-	hypothetical protein	null
1810	1406	2,4814e+00	lpg1432	-	FAD linked oxidase	conserved gene
1811	1920	2,4816e+00	lpg1959	-	hypothetical protein	null
1812	1444	2,4819e+00	lpg1470	-	serine-type D-Ala-D-Ala carboxypeptidase	conserved gene
1813	2375	2,4819e+00	lpg2422	-	hypothetical protein	conserved gene
1814	1974	2,4822e+00	lpg2013	pilT	twitching motility protein PilT	conserved gene
1815	432	2,4829e+00	lpg0443	icmR	IcmR	conserved gene
1816	2056	2,4831e+00	lpg2098	-	MsrA3 - peptide methionine sulfoxide reductase	conserved gene
1817	932	2,4835e+00	lpg0953	-	AMP-binding protein	conserved gene
1818	1570	2,4843e+00	lpg1596	yfcX	enoyl CoA hydratase	conserved gene
1819	1082	2,4845e+00	lpg1104	-	hypothetical protein	conserved gene
1820	1132	2,4848e+00	lpg1154	-	hypothetical protein	null
1821	576	2,4849e+00	lpg0595	-	4-amino-4-deoxychorismate lyase	conserved gene
1822	358	2,4853e+00	lpg0369	-	carboxylesterase/phospholipase	conserved gene
1823	2270	2,4854e+00	lpg2316	bdhA	3-hydroxybutyrate dehydrogenase	conserved gene
1824	1105	2,4854e+00	lpg1127	-	acyl CoA synthetase, long chain fatty acid:CoA	conserved gene
1825	405	2,4859e+00	lpg0416	zwf	glucose-6-phosphate-1-dehydrogenase	conserved gene
1826	1803	2,4870e+00	lpg1832	-	hypothetical protein	conserved gene
1827	2165	2,4871e+00	lpg2208	-	zinc binding dehydrogenase	conserved gene
1828	1686	2,4871e+00	lpg1714	rpsB	30S ribosomal protein S2	conserved gene	rib
1829	860	2,4873e+00	lpg0880	-	hypothetical protein	null
1830	1507	2,4878e+00	lpg1533	ydgR	peptide transport protein, POT family	conserved gene
1831	2774	2,4889e+00	lpg2834	-	transcription accessory protein	conserved gene
1832	2764	2,4890e+00	lpg2824	recN	DNA repair protein RecN	conserved gene
1833	2300	2,4894e+00	lpg2346	-	transcriptional regulator	conserved gene
1834	1613	2,4896e+00	lpg1641	-	acylaminoacyl peptidase	conserved gene
1835	1700	2,4898e+00	lpg1729	ugpC	sn-glycerol-3-phosphate transport, ATP binding	conserved gene
1836	1589	2,4899e+00	lpg1617	-	probable signal peptide protein	conserved gene
1837	850	2,4899e+00	lpg0870	-	3-hydroxyisobutyryl Coenzyme A hydrolase	conserved gene
1838	75	2,4901e+00	lpg0076	-	hypothetical protein	conserved gene
1839	1134	2,4902e+00	lpg1156	-	aminopeptidase	conserved gene
1840	1696	2,4902e+00	lpg1724	minD	septum site-determining protein MinD	conserved gene
1841	524	2,4903e+00	lpg0536	pdxH	pyridoxamine 5'-phosphate oxidase	conserved gene
1842	459	2,4909e+00	lpg0470	-	fructose bisphosphate aldolase	conserved gene
1843	37	2,4911e+00	lpg0037	artJ	arginine 3rd transport system periplasmic binding	conserved gene
1844	79	2,4916e+00	lpg0080	-	hypothetical protein	null
1845	106	2,4917e+00	lpg0107	-	hypothetical protein	conserved gene
1846	656	2,4920e+00	lpg0675	-	hypothetical protein	conserved gene
1847	1952	2,4923e+00	lpg1991	-	hypothetical protein	conserved gene
1848	157	2,4926e+00	lpg0158	-	hypothetical protein	conserved gene
1849	787	2,4926e+00	lpg0807	nadC	nicotinate-nucleotide pyrophosphorylase	conserved gene
1850	435	2,4928e+00	lpg0446	icmO	IcmO (DotL)	conserved gene
1851	1731	2,4929e+00	lpg1760	fliF	flagellar basal body M-ring protein FliF	conserved gene
1852	449	2,4933e+00	lpg0460	purH	phosphoribosylamineimidazolecarboxamide	conserved gene
1853	1293	2,4937e+00	lpg1318	-	hypothetical protein	null
1854	1506	2,4937e+00	lpg1532	-	putative peptidase	conserved gene
1855	2854	2,4940e+00	lpg2916	-	hypothetical protein	null
1856	2562	2,4940e+00	lpg2612	ddlA	D-alanine-D-alanine ligase A	conserved gene
1857	1958	2,4942e+00	lpg1997	-	hypothetical protein	null
1858	1956	2,4943e+00	lpg1995	-	hypothetical protein	null
1859	1962	2,4945e+00	lpg2001	secD	protein export protein SecD	conserved gene
1860	2401	2,4948e+00	lpg2449	-	D-alanyl-D-alanine dipeptidase	conserved gene
1861	209	2,4949e+00	lpg0210	-	hypothetical protein	null
1862	2916	2,4949e+00	lpg2979	-	hypothetical protein	conserved gene
1863	689	2,4956e+00	lpg0708	-	IcmL-like	conserved gene
1864	1038	2,4960e+00	lpg1060	-	cold shock domain family protein	conserved gene
1865	530	2,4962e+00	lpg0542	fis	DNA binding protein Fis	conserved gene
1866	2936	2,4965e+00	lpg2999	legP	astacin protease	conserved gene
1867	2194	2,4977e+00	lpg2237	abcT3	multidrug resistance ABC transporter ATP-binding	conserved gene
1868	1127	2,4979e+00	lpg1149	-	hypothetical protein	null
1869	2934	2,4983e+00	lpg2997	-	alkane-1-monooxygenase	conserved gene
1870	395	2,4991e+00	lpg0406	-	hypothetical protein	conserved gene
1871	2403	2,4992e+00	lpg2451	-	putative N-hydroxyarylamine O-acetyltransferase	conserved gene
1872	1874	2,5007e+00	lpg1912	-	sensory box histidine kinase/response regulator	conserved gene
1873	1480	2,5007e+00	lpg1506	-	inner membrane protein AmpE	conserved gene
1874	647	2,5008e+00	lpg0666	-	hypothetical protein	conserved gene
1875	1606	2,5011e+00	lpg1634	-	oxidase	conserved gene
1876	1969	2,5023e+00	lpg2008	-	endoribonuclease L-PSP	conserved gene
1877	1990	2,5025e+00	lpg2029	-	dihydroneopterin aldolase FolB, putative kinase	conserved gene
1878	1612	2,5026e+00	lpg1640	-	transmembrane protein	conserved gene
1879	1833	2,5029e+00	lpg1868	-	ABC transporter, ATP-binding component	conserved gene
1880	642	2,5031e+00	lpg0661	-	ABC transporter permease protein	conserved gene
1881	2201	2,5035e+00	lpg2244	-	hypothetical protein	null
1882	351	2,5039e+00	lpg0362	fabF	3-oxoacyl-(acyl carrier protein) synthase II,	conserved gene
1883	1163	2,5040e+00	lpg1186	-	competence lipoprotein ComL	conserved gene
1884	2106	2,5041e+00	lpg2148	-	hypothetical protein	null
1885	716	2,5043e+00	lpg0735	-	DNA helicase, SNF2/RAD54 family domain protein	conserved gene
1886	1441	2,5052e+00	lpg1467	-	dephospho-CoA kinase	conserved gene
1887	1256	2,5055e+00	lpg1281	-	hypothetical protein	conserved gene
1888	2570	2,5059e+00	lpg2620	-	chromosome segregation SMC protein	conserved gene
1889	2559	2,5061e+00	lpg2609	ftsZ	cell division protein FtsZ	conserved gene
1890	2689	2,5074e+00	lpg2741	orn	oligoribonuclease	conserved gene
1891	9	2,5093e+00	lpg0009	hfq	host factor-I protein for bacteriophage Q beta	conserved gene
1892	390	2,5093e+00	lpg0401	-	hypothetical protein	null
1893	1602	2,5094e+00	lpg1630	-	3-beta-hydroxysteroid dehydrogenase/isomerase	conserved gene
1894	1111	2,5102e+00	lpg1133	-	hypothetical protein	null
1895	2392	2,5108e+00	lpg2439	-	NADPH-dependent FMN reductase domain protein	conserved gene
1896	2324	2,5112e+00	lpg2371	-	hypothetical protein	null
1897	802	2,5113e+00	lpg0822	-	O-antigen biosynthesis protein	conserved gene
1898	1267	2,5116e+00	lpg1292	-	DNA-binding response regulator	conserved gene
1899	2329	2,5118e+00	lpg2376	-	transcriptional regulator, LysR family	conserved gene
1900	2205	2,5121e+00	lpg2248	-	hypothetical protein	null
1901	80	2,5122e+00	lpg0081	-	hypothetical protein	null
1902	23	2,5128e+00	lpg0023	-	transmembrane protein	conserved gene
1903	2405	2,5130e+00	lpg2453	-	hypothetical protein	null
1904	639	2,5137e+00	lpg0658	-	HlyD family secretion protein	conserved gene
1905	482	2,5142e+00	lpg0493	-	amino acid (glutamine) ABC transporter, ATP	conserved gene
1906	2711	2,5146e+00	lpg2768	pnp	polyribonucleotide nucleotidyltransferase	conserved gene
1907	1351	2,5151e+00	lpg1377	-	hypothetical protein	conserved gene
1908	275	2,5154e+00	lpg0276	legG2	Ras GEF	null
1909	871	2,5156e+00	lpg0892	-	kynurenine 3-monooxygenase	conserved gene
1910	835	2,5159e+00	lpg0855	-	signal peptide peptidase SppA (protease IV)	conserved gene
1911	1743	2,5162e+00	lpg1772	-	hypothetical protein	conserved gene
1912	1950	2,5164e+00	lpg1989	-	glutathione S-transferase-related protein-like	conserved gene
1913	1396	2,5181e+00	lpg1422	-	hypothetical membrane protein	conserved gene
1914	1933	2,5189e+00	lpg1972	-	hypothetical protein	null
1915	731	2,5199e+00	lpg0750	hisH	imidazole glycerol phosphate synthase subunit	conserved gene
1916	1135	2,5206e+00	lpg1157	-	lipase B	conserved gene
1917	1528	2,5215e+00	lpg1554	fadD-1	long chain fatty acid-CoA ligase	conserved gene
1918	341	2,5216e+00	lpg0352	rpsK	30S ribosomal protein S11	conserved gene	rib
1919	247	2,5218e+00	lpg0248	-	arsenate reductase	conserved gene
1920	408	2,5218e+00	lpg0419	glk	glucokinase	conserved gene
1921	741	2,5221e+00	lpg0760	rfbA	glucose-1-phosphate thymidylyltransferase RmlA	conserved gene
1922	473	2,5223e+00	lpg0484	hflK	HflK protein	conserved gene
1923	489	2,5226e+00	lpg0500	-	peptidase, M23/M37 family	conserved gene
1924	233	2,5230e+00	lpg0234	sidE	SidE	conserved gene
1925	2924	2,5235e+00	lpg2987	atpE	ATP synthase F0, C subunit	conserved gene
1926	2001	2,5247e+00	lpg2040	-	mevalonate diphosphate decarboxylase	conserved gene
1927	1169	2,5251e+00	lpg1192	-	ThiJ/PfpI family	conserved gene
1928	2111	2,5252e+00	lpg2153	-	Sid related protein-like	SdeC, SdeB, AliA, SdeA, SdeD-like
1929	1233	2,5256e+00	lpg1257	lvrC	LvrC	conserved gene, carbon storage regulator CsrA-like
1930	1324	2,5260e+00	lpg1350	-	L-lysine dehydrogenase	conserved gene
1931	1214	2,5261e+00	lpg1238	-	hypothetical protein	null
1932	1192	2,5263e+00	lpg1216	flgB	flagellar basal body rod protein FlgB	conserved gene
1933	242	2,5264e+00	lpg0243	-	short chain dehydrogenase	conserved gene
1934	2512	2,5272e+00	lpg2560	-	hypothetical protein	conserved gene
1935	1628	2,5273e+00	lpg1656	-	hypothetical protein	conserved gene
1936	1504	2,5279e+00	lpg1530	-	2-methylcitrate synthase	conserved gene
1937	1355	2,5284e+00	lpg1381	-	aldehyde dehydrogenase, NAD dependent	conserved gene
1938	2233	2,5286e+00	lpg2276	-	Glu/Leu/Phe/Val dehydrogenase	conserved gene
1939	747	2,5288e+00	lpg0766	-	hypothetical protein	conserved gene
1940	1359	2,5291e+00	lpg1385	-	hypothetical protein	null
1941	749	2,5295e+00	lpg0768	-	spore coat polysaccharide biosynthesis protein E	conserved gene
1942	1429	2,5301e+00	lpg1455	-	phospholipase C	conserved gene
1943	2283	2,5302e+00	lpg2329	xseB	exodeoxyribonuclease VII small subunit	conserved gene
1944	2355	2,5304e+00	lpg2402	-	regulatory protein (LysR transcriptional	conserved gene
1945	1744	2,5305e+00	lpg1773	-	eukaryotic small stress protein PASS1	conserved gene
1946	1871	2,5305e+00	lpg1909	-	hypothetical protein	null
1947	2326	2,5306e+00	lpg2373	-	hypothetical protein	conserved gene
1948	1068	2,5312e+00	lpg1090	-	hypothetical protein	conserved gene
1949	1967	2,5315e+00	lpg2006	uup-A	ABC transporter ATP binding protein	conserved gene
1950	353	2,5319e+00	lpg0364	-	hypothetical protein	null
1951	391	2,5319e+00	lpg0402	legA9	putative ankyrin-repeat containing protein	conserved gene
1952	1366	2,5324e+00	lpg1392	plsX	fatty acid/phospholipid synthesis protein PlsX	conserved gene
1953	934	2,5324e+00	lpg0955	-	transmembrane protein	conserved gene
1954	1218	2,5329e+00	lpg1242	-	transposase, ISSod13	conserved gene
1955	2374	2,5329e+00	lpg2421	-	transposase (ISSod13)	conserved gene
1956	1755	2,5333e+00	lpg1784	-	flagellar GTP-binding protein FlhF	conserved gene
1957	2801	2,5336e+00	lpg2862	legC8	coiled-coil containing protein	null
1958	2497	2,5337e+00	lpg2545	-	hypothetical protein	null
1959	1518	2,5362e+00	lpg1544	hisS	histidyl tRNA synthetase	conserved gene
1960	1905	2,5363e+00	lpg1944	-	hypothetical protein	conserved gene
1961	1170	2,5368e+00	lpg1193	hisI	phosphoribosyl-ATP pyrophosphatase/phosphoribosyl	conserved gene
1962	1555	2,5372e+00	lpg1581	-	NAD-glutamate dehydrogenase	conserved gene
1963	1818	2,5377e+00	lpg1847	-	glutamate-cysteine ligase	conserved gene
1964	1464	2,5378e+00	lpg1490	cyaA	adenylate cyclase PLUS two component hybrid	conserved gene
1965	2804	2,5383e+00	lpg2865	-	6-pyruvoyl tetrahydropterin synthase, putative	conserved gene
1966	283	2,5387e+00	lpg0284	-	hypothetical protein	null
1967	1485	2,5391e+00	lpg1511	-	lipoate-protein ligase B	conserved gene
1968	1791	2,5391e+00	lpg1820	-	hypothetical protein	null
1969	2447	2,5393e+00	lpg2495	hss	homospermidine synthase	conserved gene
1970	2627	2,5403e+00	lpg2677	-	5'-nucleotidase	conserved gene
1971	1197	2,5406e+00	lpg1221	flgG	flagellar basal body rod protein FlgG	conserved gene
1972	1906	2,5412e+00	lpg1945	-	3',5'-cyclic nucleotide phosphodiesterase	conserved gene
1973	1968	2,5414e+00	lpg2007	-	aspartyl protease	conserved gene
1974	396	2,5414e+00	lpg0407	-	hypothetical protein	null
1975	94	2,5414e+00	lpg0095	-	cytosolic IMP-GMP specific 5'-nucleotidase	conserved gene
1976	2035	2,5414e+00	lpg2077	-	TraI	conserved gene
1977	228	2,5424e+00	lpg0229	-	heme oxygenase	conserved gene
1978	2305	2,5436e+00	lpg2351	-	hypothetical protein	null
1979	471	2,5437e+00	lpg0482	-	endo-1,4 beta-glucanase	conserved gene
1980	1093	2,5444e+00	lpg1115	kaiC2	DNA integration/recombination/inversion protein	conserved gene
1981	2524	2,5446e+00	lpg2573	-	transposase (resolvase, DNA invertase)	conserved gene
1982	208	2,5447e+00	lpg0209	-	hypothetical protein	null
1983	1516	2,5448e+00	lpg1542	-	PQQ (pyrrolo quinoline) WD40-like repeat, enzyme	conserved gene
1984	1121	2,5449e+00	lpg1143	-	short chain type dehydrogenase/reductase	conserved gene
1985	677	2,5455e+00	lpg0696	-	hypothetical protein	null
1986	219	2,5481e+00	lpg0220	-	hypothetical protein	conserved gene
1987	2541	2,5482e+00	lpg2591	-	hypothetical protein	null
1988	1843	2,5483e+00	lpg1881	-	hypothetical protein	null
1989	270	2,5485e+00	lpg0271	pncA	bifunctional pyrazinamidase/nicotinamidase	conserved gene
1990	2006	2,5487e+00	lpg2045	-	ABC transport system periplasmic substrate	conserved gene
1991	2272	2,5493e+00	lpg2318	motA	chemotaxis (motility protein A) transmembrane	conserved gene
1992	2202	2,5506e+00	lpg2245	dctA	C4-dicarboxylate transport protein	conserved gene
1993	1047	2,5513e+00	lpg1069	-	AbiD phage protein-like	conserved gene
1994	2154	2,5516e+00	lpg2197	-	ketosteroid isomerase	conserved gene
1995	1652	2,5518e+00	lpg1680	dsbD	thiol:disulfide interchange protein DsbD	conserved gene
1996	54	2,5520e+00	lpg0054	-	hypothetical protein	null
1997	910	2,5524e+00	lpg0931	pilQ	type IV pilus biogenesis protein PilQ	conserved gene
1998	2510	2,5527e+00	lpg2558	-	integrase of prophage CP-933C	conserved gene
[truncated: 12,715 more rows]
