# Supplementary material for: Bioinformatic Assessment of Factors Affecting the Correlation between Protein Abundance and Elongation Efficiency in Prokaryotes
Source: Int J Mol Sci. 2022 Oct 9;23(19):11996. doi: 10.3390/ijms231911996 (PMC9570070; doi:10.3390/ijms231911996)
Supplement: Supplementary file 1 [file ijms-23-11996-s001.zip › EloE/output_folder/Legionella_pneumophila_subsp._pneumophila_str._Philadelphia_1_272624/legionella pneumophila subsp. pneumophila str. philadelphia 1_eei4.txt]

#	##	locus_tag	protein_id	gene_id	gene_name	COG	EEI
1	2847	lpg2909	AAU28955.1	null	-	-	5.5596616841273825
2	575	lpg0594	AAU26683.1	null	-	-	5.3986893966521174
3	2698	lpg2755	AAU28806.1	null	-	-	5.353831033809673
4	668	lpg0687	AAU26776.1	null	htpA	-	5.093922705256313
5	1370	lpg1396	AAU27478.1	null	acpP	-	4.919616528739433
6	1849	lpg1887	AAU27957.1	null	-	-	4.8963427732260465
7	834	lpg0854	AAU26942.1	null	-	-	4.589319321108696
8	1264	lpg1289	AAU27372.1	null	-	-	4.375732310146529
9	669	lpg0688	AAU26777.1	null	htpB	-	4.293794933937549
10	670	lpg0689	AAU26778.1	null	-	-	4.234602441989613
11	2794	lpg2854	AAU28902.1	null	-	-	4.213866647580372
12	2923	lpg2986	AAU29031.1	null	atpF	-	4.174324553030753
13	1999	lpg2038	AAU28107.1	null	-	-	4.127569774505957
14	1563	lpg1589	AAU27671.1	null	rplI	-	4.126351413782905
15	2528	lpg2578	AAU28636.1	null	-	-	4.117255025237272
16	310	lpg0321	AAU26418.1	null	rplL	-	4.02813988863058
17	334	lpg0345	AAU26442.1	null	rplR	-	3.9844236720245196
18	1330	lpg1356	AAU27438.1	null	-	-	3.934721918616367
19	307	lpg0318	AAU26415.1	null	rplK	-	3.892391944745477
20	464	lpg0475	AAU26572.1	null	ptsH	-	3.8108342298102316
21	336	lpg0347	AAU26444.1	null	rpmD	-	3.8108259199728396
22	1546	lpg1572	AAU27654.1	null	tolA	-	3.8095315997560046
23	1150	lpg1172	AAU27258.1	null	-	-	3.7860576755743405
24	93	lpg0094	AAU26201.1	null	rpiA	-	3.7621954358522696
25	1987	lpg2026	AAU28095.1	null	grpE	-	3.761592307061621
26	573	lpg0592	AAU26681.1	null	glnK	-	3.7508861431606784
27	341	lpg0352	AAU26449.1	null	rpsK	-	3.7454798595045253
28	314	lpg0325	AAU26422.1	null	rpS7	-	3.743549776631478
29	1547	lpg1573	AAU27655.1	null	tolR	-	3.7304251615593014
30	1986	lpg2025	AAU28094.1	null	dnaK	-	3.7288165874541472
31	2586	lpg2636	AAU28694.1	null	rpsT	-	3.7232175048873835
32	333	lpg0344	AAU26441.1	null	rplF	-	3.708569251341193
33	2732	lpg2791	AAU28840.1	null	secG	-	3.7011657651853165
34	1033	lpg1055	AAU27141.1	null	-	-	3.6980616359538505
35	1727	lpg1756	AAU27835.1	null	fliJ	-	3.69714525114567
36	1317	lpg1343	AAU27425.1	null	-	-	3.6950971876080185
37	329	lpg0340	AAU26437.1	null	rplX	-	3.690386180219567
38	914	lpg0935	AAU27022.1	null	-	-	3.685413668338339
39	774	lpg0793	AAU26882.1	null	-	-	3.673896676396477
40	2190	lpg2233	AAU28298.1	null	-	-	3.6729550066888765
41	622	lpg0641	AAU26730.1	null	hslU	-	3.663492105551373
42	2559	lpg2609	AAU28667.1	null	ftsZ	-	3.6572287897029385
43	2179	lpg2222	AAU28287.1	null	-	-	3.6543631191762564
44	323	lpg0334	AAU26431.1	null	rplV	-	3.652632040828138
45	1261	lpg1286	AAU27369.1	null	-	-	3.648973078012268
46	1685	lpg1713	AAU27793.1	null	tsf	-	3.6459137145701774
47	164	lpg0165	AAU26272.1	null	-	-	3.625276258214745
48	2360	lpg2407	AAU28468.1	null	-	-	3.6151777403136567
49	465	lpg0476	AAU26573.1	null	-	-	3.602940536889187
50	2596	lpg2646	AAU28704.1	null	gacA	-	3.5888220412963268
51	981	lpg1003	AAU27089.1	null	csrA-2	-	3.5854606246303073
52	1313	lpg1339	AAU27421.1	null	-	-	3.571506241690102
53	650	lpg0669	AAU26758.1	null	-	-	3.5682303247451737
54	1497	lpg1523	AAU27605.1	null	pilC	-	3.565568472919546
55	1076	lpg1098	AAU27184.1	null	-	-	3.565003571680279
56	384	lpg0395	AAU26492.1	null	rplS	-	3.5600073585054997
57	886	lpg0907	AAU26994.1	null	-	-	3.5551257402081324
58	2576	lpg2626	AAU28684.1	null	-	-	3.532618133507406
59	2157	lpg2200	AAU28265.1	null	-	-	3.5253410402053738
60	600	lpg0619	AAU26708.1	null	-	-	3.522403216777842
61	328	lpg0339	AAU26436.1	null	rplN	-	3.5220088269940812
62	2919	lpg2982	AAU29027.1	null	atpD	-	3.520024317959228
63	2853	lpg2915	AAU28961.1	null	-	-	3.5180835774856134
64	1730	lpg1759	AAU27838.1	null	fliG	-	3.516593568894429
65	2765	lpg2825	AAU28873.1	null	-	-	3.5059648808863875
66	2617	lpg2667	AAU28725.1	null	rpoH	-	3.504160661280149
67	861	lpg0882	AAU26969.1	null	-	-	3.500128187473423
68	2288	lpg2334	AAU28396.1	null	-	-	3.4908257093551907
69	2924	lpg2987	AAU29032.1	null	atpE	-	3.484635697013169
70	2715	lpg2772	AAU28823.1	null	infB	-	3.478999473109232
71	822	lpg0842	AAU26930.1	null	-	-	3.476938569498514
72	1233	lpg1257	AAU27341.1	null	lvrC	-	3.474259002089312
73	796	lpg0816	AAU26904.1	null	icd	-	3.4710875430059036
74	2675	lpg2726	AAU28783.1	null	ppiB	-	3.4706538002389817
75	1963	lpg2002	AAU28071.1	null	yajC	-	3.467940700379257
76	443	lpg0454	AAU26551.1	null	icmD	-	3.457158964248777
77	452	lpg0463	AAU26560.1	null	-	-	3.4529011183474725
78	247	lpg0248	AAU26355.1	null	-	-	3.4503650700443615
79	1040	lpg1062	AAU27148.1	null	-	-	3.4439284563146035
80	313	lpg0324	AAU26421.1	null	-	-	3.4393032095278353
81	2220	lpg2263	AAU28328.1	null	cbpA	-	3.432075269772498
82	826	lpg0846	AAU26934.1	null	yrbA	-	3.42455827538603
83	326	lpg0337	AAU26434.1	null	rpmC	-	3.4173976934868184
84	2711	lpg2768	AAU28819.1	null	pnp	-	3.4172349764228036
85	496	lpg0507	AAU26604.1	null	-	-	3.416968969489717
86	1831	lpg1862	AAU27939.1	null	tig	-	3.4153475993059668
87	348	lpg0359	AAU26456.1	null	acpP	-	3.412855896524492
88	1683	lpg1711	AAU27791.1	null	frr	-	3.410129350831311
89	730	lpg0749	AAU26838.1	null	hisF	-	3.4063249967218168
90	1695	lpg1723	AAU27803.1	null	guaB	-	3.4059145916545557
91	1311	lpg1337	AAU27419.1	null	fliS	-	3.403662008306678
92	335	lpg0346	AAU26443.1	null	rpsE	-	3.3993185344077266
93	2252	lpg2298	AAU28360.1	null	legC7	-	3.392335639716403
94	902	lpg0923	AAU27010.1	null	etfA-2	-	3.387392331135332
95	297	lpg0298	AAU26405.1	null	surA	-	3.3854153405012286
96	318	lpg0329	AAU26426.1	null	rplC	-	3.378766255101561
97	1841	lpg1876	AAU27949.1	null	-	-	3.375966315886821
98	1684	lpg1712	AAU27792.1	null	pyrH	-	3.3743884350481355
99	116	lpg0117	AAU26224.1	null	gcvH	-	3.37322384239468
100	523	lpg0535	AAU26631.1	null	sucD	-	3.3703025014569694
101	2921	lpg2984	AAU29029.1	null	-	-	3.3643597943325214
102	2517	lpg2565	AAU28625.1	null	-	-	3.362554659347199
103	2149	lpg2192	AAU28257.1	null	-	-	3.3617103853076475
104	1848	lpg1886	AAU27956.1	null	-	-	3.356026134697789
105	2212	lpg2255	AAU28320.1	null	-	-	3.3535067228162085
106	1828	lpg1859	AAU27936.1	null	lon	-	3.3532410968092274
107	1973	lpg2012	AAU28081.1	null	rph	-	3.3524787268072447
108	2852	lpg2914	AAU28960.1	null	-	-	3.351529731378019
109	293	lpg0294	AAU26401.1	null	-	-	3.3499443957857347
110	547	lpg0561	AAU26655.1	null	phaB	-	3.347754378953465
111	689	lpg0708	AAU26797.1	null	-	-	3.3475292684662104
112	1932	lpg1971	AAU28040.1	null	-	-	3.3464934683436147
113	1183	lpg1207	AAU27291.1	null	-	-	3.34558724728917
114	2233	lpg2276	AAU28341.1	null	-	-	3.344141480201377
115	2600	lpg2650	AAU28708.1	null	rpmA	-	3.343045909414101
116	721	lpg0740	AAU26829.1	null	omp	-	3.334447877618165
117	308	lpg0319	AAU26416.1	null	rplA	-	3.331154240606788
118	1837	lpg1872	AAU27945.1	null	lepA	-	3.3308034645800784
119	1562	lpg1588	AAU27670.1	null	legC6	-	3.3278794855736384
120	1491	lpg1517	AAU27599.1	null	-	-	3.3242000157977785
121	304	lpg0314	AAU26412.1	null	tuf2	-	3.3238244706901794
122	1991	lpg2030	AAU28099.1	null	-	-	3.3222144515346357
123	1836	lpg1871	AAU27944.1	null	lepB-1	-	3.3206307020283456
124	316	lpg0327	AAU26424.1	null	tufB	-	3.3180942676840854
125	797	lpg0817	AAU26905.1	null	-	-	3.3150573518193056
126	1329	lpg1355	AAU27437.1	null	sidG	-	3.3149260099945645
127	1193	lpg1217	AAU27301.1	null	flgC	-	3.312992584677175
128	2310	lpg2356	AAU28418.1	null	-	-	3.3114423209163046
129	2810	lpg2871	AAU28918.1	null	ptsP	-	3.31054619721786
130	1721	lpg1750	AAU27829.1	null	clpB	-	3.308750610963193
131	2707	lpg2764	AAU28815.1	null	ppa	-	3.304652880518124
132	1357	lpg1383	AAU27465.1	null	rnhA	-	3.30310040500107
133	431	lpg0442	AAU26539.1	null	icmS	-	3.301022542973694
134	2823	lpg2884	AAU28931.1	null	-	-	3.3007056105372294
135	1369	lpg1395	AAU27477.1	null	fabG	-	3.2961732766039993
136	325	lpg0336	AAU26433.1	null	rplP	-	3.295242698148598
137	2873	lpg2935	AAU28981.1	null	trxA	-	3.294238294807049
138	884	lpg0905	AAU26992.1	null	-	-	3.2935797074313613
139	132	lpg0133	AAU26240.1	null	proQm	-	3.2895764501438842
140	501	lpg0512	AAU26609.1	null	-	-	3.286601000630886
141	1419	lpg1445	AAU27527.1	null	-	-	3.285425726720006
142	1793	lpg1822	AAU27901.1	null	-	-	3.2854051958868826
143	2704	lpg2761	AAU28812.1	null	-	-	3.2803465293967933
144	1762	lpg1791	AAU27870.1	null	-	-	3.279420767186261
145	1714	lpg1743	AAU27822.1	null	fis	-	3.277002277043425
146	1796	lpg1825	AAU27904.1	null	atoB	-	3.2765742281587884
147	1827	lpg1858	AAU27935.1	null	hupB	-	3.2741099831137963
148	1318	lpg1344	AAU27426.1	null	dedE	-	3.272895777692264
149	429	lpg0440	AAU26537.1	null	-	-	3.271771734550763
150	521	lpg0533	AAU26629.1	null	sucB	-	3.271565866915853
151	906	lpg0927	AAU27014.1	null	pilM	-	3.2579636076845544
152	1259	lpg1284	AAU27367.1	null	rpoS	-	3.254625433606741
153	2601	lpg2651	AAU28709.1	null	rplU	-	3.2545839640040097
154	1274	lpg1299	AAU27382.1	null	-	-	3.252318728954177
155	395	lpg0406	AAU26503.1	null	-	-	3.2490556151845924
156	1533	lpg1559	AAU27641.1	null	-	-	3.24748875183603
157	2716	lpg2773	AAU28824.1	null	nusA	-	3.245992578755306
158	1391	lpg1417	AAU27499.1	null	gyrA	-	3.244276746364144
159	388	lpg0399	AAU26496.1	null	rpsP	-	3.243698595505873
160	2268	lpg2314	AAU28376.1	null	-	-	3.241084065324576
161	2766	lpg2826	AAU28874.1	null	-	-	3.2385116580562667
162	1732	lpg1761	AAU27840.1	null	-	-	3.2383955018648907
163	1701	lpg1730	AAU27809.1	null	ugpE	-	3.2369679999678618
164	2721	lpg2779	AAU28829.1	null	nuoK	-	3.2332560935195627
165	2247	lpg2293	AAU28355.1	null	pgsA	-	3.229337463519745
166	1476	lpg1502	AAU27584.1	null	lpdA	-	3.2290798245741104
167	2657	lpg2707	AAU28765.1	null	rplM	-	3.2290500243828375
168	2737	lpg2796	AAU28845.1	null	ftsH	-	3.2282318928650016
169	1386	lpg1412	AAU27494.1	null	trxA3	-	3.2280874971246263
170	324	lpg0335	AAU26432.1	null	rpsC	-	3.227023392255925
171	1336	lpg1362	AAU27444.1	null	gspG	-	3.224412772808546
172	1158	lpg1180	AAU27266.1	null	ribH	-	3.222808819433186
173	991	lpg1013	AAU27099.1	null	-	-	3.2222815653980073
174	1263	lpg1288	AAU27371.1	null	ruvA	-	3.2210658772334955
175	2540	lpg2590	AAU28648.1	null	spoOJ	-	3.2172911970327793
176	1395	lpg1421	AAU27503.1	null	rpsA	-	3.2150127581153587
177	1829	lpg1860	AAU27937.1	null	clpX	-	3.2114574785721457
178	345	lpg0356	AAU26453.1	null	ssb	-	3.2114400152179408
179	52	lpg0052	AAU26160.1	null	-	-	3.209106584574936
180	473	lpg0484	AAU26581.1	null	hflK	-	3.2089499921836993
181	2232	lpg2275	AAU28340.1	null	-	-	3.208193425461781
182	2099	lpg2141	AAU28207.1	null	-	-	3.2075522100979548
183	1139	lpg1161	AAU27247.1	null	-	-	3.206991867152082
184	440	lpg0451	AAU26548.1	null	icmE	-	3.206037199364521
185	1493	lpg1519	AAU27601.1	null	-	-	3.2048893862746355
186	1197	lpg1221	AAU27305.1	null	flgG	-	3.204477712295829
187	321	lpg0332	AAU26429.1	null	-	-	3.203736677180588
188	2249	lpg2295	AAU28357.1	null	rluC	-	3.2004508555360687
189	1534	lpg1560	AAU27642.1	null	-	-	3.197950164621318
190	1279	lpg1304	AAU27387.1	null	-	-	3.1970825673822274
191	1752	lpg1781	AAU27860.1	null	motA	-	3.197078605631201
192	2040	lpg2082	AAU28148.1	null	traF	-	3.196653454525449
193	1074	lpg1096	AAU27182.1	null	-	-	3.195914240128929
194	2368	lpg2415	AAU28476.1	null	-	-	3.1942759076295575
195	2589	lpg2639	AAU28697.1	null	enhC	-	3.193980930848871
196	1280	lpg1305	AAU27388.1	null	trpA	-	3.1930781010596405
197	315	lpg0326	AAU26423.1	null	fusA	-	3.1900997717180433
198	2602	lpg2652	AAU28710.1	null	-	-	3.1893162503329067
199	919	lpg0940	AAU27027.1	null	-	-	3.1849864373532575
200	987	lpg1009	AAU27095.1	null	cadA-1	-	3.184952897626558
201	705	lpg0724	AAU26813.1	null	-	-	3.1824133532895273
202	2774	lpg2834	AAU28882.1	null	-	-	3.1820522101023863
203	632	lpg0651	AAU26740.1	null	-	-	3.1817887224827537
204	467	lpg0478	AAU26575.1	null	rpL33	-	3.18163562396188
205	2445	lpg2493	AAU28553.1	null	-	-	3.179770805033069
206	2158	lpg2201	AAU28266.1	null	-	-	3.179004808001791
207	403	lpg0414	AAU26511.1	null	-	-	3.1788900712668595
208	2273	lpg2319	AAU28381.1	null	motB	-	3.1741741845263833
209	1983	lpg2022	AAU28091.1	null	metK	-	3.1739690666568996
210	1728	lpg1757	AAU27836.1	null	fliI	-	3.173909997146558
211	626	lpg0645	AAU26734.1	null	-	-	3.1736284795158203
212	2281	lpg2327	AAU28389.1	null	-	-	3.1726181768683674
213	1509	lpg1535	AAU27617.1	null	-	-	3.1703051593588185
214	2416	lpg2464	AAU28524.1	null	-	-	3.16765707357432
215	338	lpg0349	AAU26446.1	null	secY	-	3.1670945570750444
216	1807	lpg1836	AAU27915.1	null	-	-	3.163784526159102
217	766	lpg0785	AAU26874.1	null	accA	-	3.160851048237423
218	2003	lpg2042	AAU28111.1	null	-	-	3.1602179925711535
219	930	lpg0951	AAU27038.1	null	tldD	-	3.159421351784452
220	1339	lpg1365	AAU27447.1	null	-	-	3.1593764427919853
221	2574	lpg2624	AAU28682.1	null	greA	-	3.1583036868199934
222	1896	lpg1935	AAU28004.1	null	-	-	3.1574926279512474
223	1687	lpg1715	AAU27795.1	null	-	-	3.1570967734915953
224	1731	lpg1760	AAU27839.1	null	fliF	-	3.1555438530773734
225	1763	lpg1792	AAU27871.1	null	fliM	-	3.153818840587907
226	319	lpg0330	AAU26427.1	null	-	-	3.1529042015808373
227	1080	lpg1102	AAU27188.1	null	-	-	3.151953487956298
228	1676	lpg1704	AAU27784.1	null	-	-	3.1515277260389225
229	2895	lpg2957	AAU29003.1	null	-	-	3.1513480368212226
230	1365	lpg1391	AAU27473.1	null	rpmF	-	3.1510167422040585
231	2652	lpg2702	AAU28760.1	null	sspA	-	3.1503424057990816
232	2560	lpg2610	AAU28668.1	null	ftsA	-	3.149136947308121
233	911	lpg0932	AAU27019.1	null	-	-	3.1444402986141426
234	917	lpg0938	AAU27025.1	null	lspA	-	3.1429509417107644
235	455	lpg0466	AAU26563.1	null	-	-	3.142668143769294
236	2322	lpg2369	AAU28430.1	null	-	-	3.1423515175004155
237	471	lpg0482	AAU26579.1	null	-	-	3.142349858701377
238	76	lpg0077	AAU26184.1	null	pepP	-	3.141837757672042
239	1107	lpg1129	AAU27215.1	null	-	-	3.135818238228087
240	1795	lpg1824	AAU27903.1	null	-	-	3.1357454355676015
241	1768	lpg1797	AAU27876.1	null	-	-	3.133802721290582
242	2771	lpg2831	AAU28879.1	null	vipD	-	3.1303500631816346
243	1200	lpg1224	AAU27308.1	null	-	-	3.1288813012556793
244	250	lpg0251	AAU26358.1	null	-	-	3.1286404934652974
245	1799	lpg1828	AAU27907.1	null	-	-	3.1285428900650807
246	1347	lpg1373	AAU27455.1	null	rnhB	-	3.126605616959537
247	1477	lpg1503	AAU27585.1	null	aceF	-	3.125079703225244
248	986	lpg1008	AAU27094.1	null	-	-	3.1243883252034577
249	2248	lpg2294	AAU28356.1	null	-	-	3.122766203185647
250	13	lpg0013	AAU26121.1	null	-	-	3.1215310477324727
251	1520	lpg1546	AAU27628.1	null	-	-	3.121519662006953
252	240	lpg0241	AAU26348.1	null	-	-	3.1196226236534073
253	2545	lpg2595	AAU28653.1	null	def	-	3.119126910489095
254	518	lpg0530	AAU26626.1	null	sdhA	-	3.1189855123798575
255	1772	lpg1801	AAU27880.1	null	recA	-	3.1172873903556613
256	2727	lpg2785	AAU28835.1	null	-	-	3.1159838244079663
257	583	lpg0602	AAU26691.1	null	-	-	3.114774667126222
258	343	lpg0354	AAU26451.1	null	rpoA	-	3.1129400990401774
259	707	lpg0726	AAU26815.1	null	-	-	3.1123946677961407
260	1922	lpg1961	AAU28030.1	null	-	-	3.1085536857899845
261	522	lpg0534	AAU26630.1	null	sucC	-	3.108221557841108
262	419	lpg0430	AAU26527.1	null	-	-	3.1055907276791785
263	1437	lpg1463	AAU27545.1	null	secA	-	3.1051754109471714
264	627	lpg0646	AAU26735.1	null	wrbA	-	3.104235027765131
265	1737	lpg1766	AAU27845.1	null	ftsK	-	3.1039608347408563
266	1846	lpg1884	AAU27954.1	null	legC2	-	3.1031703607191456
267	2125	lpg2167	AAU28233.1	null	-	-	3.101028036317807
268	792	lpg0812	AAU26900.1	null	mreC	-	3.1006630829355486
269	1794	lpg1823	AAU27902.1	null	-	-	3.098295650730244
270	2867	lpg2929	AAU28975.1	null	panD	-	3.0945495242192917
271	2256	lpg2302	AAU28364.1	null	asd	-	3.093932793440595
272	2564	lpg2614	AAU28672.1	null	murC	-	3.0934226955069444
273	817	lpg0837	AAU26925.1	null	-	-	3.091782378760107
274	552	lpg0566	AAU26660.1	null	spmB	-	3.090663705457767
275	408	lpg0419	AAU26516.1	null	glk	-	3.0903141412918043
276	1090	lpg1112	AAU27198.1	null	-	-	3.0892013068242474
277	840	lpg0860	AAU26948.1	null	ccmE	-	3.087764388060878
278	1217	lpg1241	AAU27325.1	null	traA	-	3.087530253352599
279	1327	lpg1353	AAU27435.1	null	fadA	-	3.0862093840958638
280	71	lpg0072	AAU26179.1	null	uvrB	-	3.0853770268581684
281	389	lpg0400	AAU26497.1	null	ffh	-	3.0846375969141264
282	499	lpg0510	AAU26607.1	null	fabZ	-	3.084569226410863
283	2290	lpg2336	AAU28398.1	null	prfA	-	3.082577460282442
284	50	lpg0050	AAU26158.1	null	-	-	3.08216035964966
285	1645	lpg1673	AAU27753.1	null	-	-	3.0816224146912274
286	1159	lpg1181	AAU27267.1	null	pyrG	-	3.0809693043532453
287	831	lpg0851	AAU26939.1	null	-	-	3.0798213351804216
288	566	lpg0585	AAU26674.1	null	-	-	3.079654030148416
289	823	lpg0843	AAU26931.1	null	-	-	3.0795200889328678
290	658	lpg0677	AAU26766.1	null	-	-	3.0792889345927166
291	2561	lpg2611	AAU28669.1	null	ftsQ	-	3.078915122654993
292	2332	lpg2379	AAU28440.1	null	-	-	3.0785848342113793
293	2572	lpg2622	AAU28680.1	null	-	-	3.0783332266980037
294	415	lpg0426	AAU26523.1	null	cspD	-	3.0771617432035607
295	2583	lpg2633	AAU28691.1	null	-	-	3.0752166171077135
296	1532	lpg1558	AAU27640.1	null	-	-	3.075147887418723
297	2367	lpg2414	AAU28475.1	null	-	-	3.0749033490797775
298	286	lpg0287	AAU26394.1	null	efp	-	3.074370303434391
299	1733	lpg1762	AAU27841.1	null	fleR	-	3.0730486280527027
300	2433	lpg2481	AAU28541.1	null	-	-	3.070355045803744
301	2092	lpg2134	AAU28200.1	null	-	-	3.070155115807561
302	75	lpg0076	AAU26183.1	null	-	-	3.0697153157923296
303	846	lpg0866	AAU26954.1	null	-	-	3.0691752982878073
304	785	lpg0805	AAU26893.1	null	-	-	3.0689716581003856
305	1790	lpg1819	AAU27898.1	null	-	-	3.068868560758587
306	2729	lpg2787	AAU28837.1	null	nuoC	-	3.0662162211545683
307	45	lpg0045	AAU26153.1	null	-	-	3.065863837658904
308	2270	lpg2316	AAU28378.1	null	bdhA	-	3.0658086509959506
309	2070	lpg2112	AAU28178.1	null	-	-	3.065333739197599
310	483	lpg0494	AAU26591.1	null	argG	-	3.0625519420870795
311	2917	lpg2980	AAU29025.1	null	parC	-	3.0622623986687776
312	984	lpg1006	AAU27092.1	null	-	-	3.0621018169631604
313	1292	lpg1317	AAU27400.1	null	-	-	3.061482448000532
314	1469	lpg1495	AAU27577.1	null	-	-	3.060879219225755
315	1806	lpg1835	AAU27914.1	null	-	-	3.0589410706555507
316	2277	lpg2323	AAU28385.1	null	uptC	-	3.05660174958338
317	605	lpg0624	AAU26713.1	null	-	-	3.056199051885857
318	2025	lpg2067	AAU28133.1	null	-	-	3.0558527879478774
319	2265	lpg2311	AAU28373.1	null	-	-	3.054689055062303
320	602	lpg0621	AAU26710.1	null	sidA	-	3.054210048976889
321	786	lpg0806	AAU26894.1	null	-	-	3.0535661214847636
322	1194	lpg1218	AAU27302.1	null	flgD	-	3.0531871942595576
323	903	lpg0924	AAU27011.1	null	ald	-	3.052047615993414
324	1667	lpg1695	AAU27775.1	null	-	-	3.051066799159902
325	895	lpg0916	AAU27003.1	null	pbpB	-	3.0510523922425112
326	2678	lpg2730	AAU28786.1	null	cycB	-	3.050845856204017
327	1769	lpg1798	AAU27877.1	null	-	-	3.0477085562169064
328	2071	lpg2113	AAU28179.1	null	recG	-	3.0472906169718024
329	1770	lpg1799	AAU27878.1	null	alaS	-	3.0467738610700974
330	1810	lpg1839	AAU27918.1	null	glyS	-	3.0464413641254446
331	2303	lpg2349	AAU28411.1	null	-	-	3.045775657391915
332	342	lpg0353	AAU26450.1	null	rpsD	-	3.0450085492916283
333	2802	lpg2863	AAU28910.1	null	-	-	3.0443310496755442
334	1953	lpg1992	AAU28061.1	null	-	-	3.0439144789723485
335	1961	lpg2000	AAU28069.1	null	secF	-	3.0439034360713006
336	1371	lpg1397	AAU27479.1	null	fabF1	-	3.0430611659903817
337	1114	lpg1136	AAU27222.1	null	-	-	3.042660729376407
338	849	lpg0869	AAU26957.1	null	-	-	3.0425309422703086
339	1199	lpg1223	AAU27307.1	null	flgI	-	3.0424731203963216
340	2464	lpg2512	AAU28572.1	null	-	-	3.0424703413406937
341	762	lpg0781	AAU26870.1	null	csrA-2	-	3.0411328854770376
342	1196	lpg1220	AAU27304.1	null	flgF	-	3.0406034220949363
343	1378	lpg1404	AAU27486.1	null	-	-	3.040139692354732
344	2922	lpg2985	AAU29030.1	null	atpH	-	3.0398753024561755
345	1305	lpg1331	AAU27413.1	null	htrA	-	3.0388002525838256
346	1969	lpg2008	AAU28077.1	null	-	-	3.037629953975078
347	2473	lpg2521	AAU28581.1	null	-	-	3.0374257630733976
348	2313	lpg2359	AAU28421.1	null	-	-	3.037240306601229
349	439	lpg0450	AAU26547.1	null	icmK	-	3.0369928344291512
350	441	lpg0452	AAU26549.1	null	icmG	-	3.035436740779218
351	1393	lpg1419	AAU27501.1	null	-	-	3.0342125955271264
352	2004	lpg2043	AAU28112.1	null	-	-	3.0318751274755176
353	596	lpg0615	AAU26704.1	null	-	-	3.031112060036385
354	2465	lpg2513	AAU28573.1	null	-	-	3.0304392553496777
355	1696	lpg1724	AAU27804.1	null	minD	-	3.02784047145716
356	95	lpg0096	AAU26203.1	null	-	-	3.0271421948667356
357	1122	lpg1144	AAU27230.1	null	-	-	3.0271000091475604
358	1421	lpg1447	AAU27529.1	null	-	-	3.0253591416631695
359	1755	lpg1784	AAU27863.1	null	-	-	3.024318145561921
360	595	lpg0614	AAU26703.1	null	-	-	3.023113502050507
361	1923	lpg1962	AAU28031.1	null	-	-	3.022207741800588
362	1592	lpg1620	AAU27700.1	null	-	-	3.02162215274729
363	2410	lpg2458	AAU28518.1	null	-	-	3.0216044998475424
364	929	lpg0950	AAU27037.1	null	-	-	3.0207143658766835
365	787	lpg0807	AAU26895.1	null	nadC	-	3.0187853605144706
366	2202	lpg2245	AAU28310.1	null	dctA	-	3.0185140365976135
367	877	lpg0898	AAU26985.1	null	-	-	3.0181047078411387
368	2006	lpg2045	AAU28114.1	null	-	-	3.016438385864356
369	1398	lpg1424	AAU27506.1	null	-	-	3.0155518143538402
370	1826	lpg1855	AAU27934.1	null	ppiD	-	3.0152875663146697
371	2007	lpg2046	AAU28115.1	null	-	-	3.015241758659976
372	1385	lpg1411	AAU27493.1	null	adk	-	3.0144098193621436
373	1073	lpg1095	AAU27181.1	null	-	-	3.0143948568529537
374	1719	lpg1748	AAU27827.1	null	suhB	-	3.0134467544020036
375	1405	lpg1431	AAU27513.1	null	-	-	3.0129279729698113
376	2240	lpg2283	AAU28348.1	null	-	-	3.0127025833170658
377	92	lpg0093	AAU26200.1	null	-	-	3.011746041915627
378	1343	lpg1369	AAU27451.1	null	htpG	-	3.011067321561483
379	1057	lpg1079	AAU27165.1	null	-	-	3.010304442002485
380	489	lpg0500	AAU26597.1	null	-	-	3.0101092739286845
381	1115	lpg1137	AAU27223.1	null	-	-	3.0088553653624723
382	2218	lpg2261	AAU28326.1	null	-	-	3.007501884010937
383	530	lpg0542	AAU26638.1	null	fis	-	3.007444044079957
384	2242	lpg2285	AAU28350.1	null	-	-	3.0068008377788953
385	1620	lpg1648	AAU27728.1	null	-	-	3.006794190837373
386	939	lpg0960	AAU27047.1	null	-	-	3.00648733706509
387	1433	lpg1459	AAU27541.1	null	yfdZ	-	3.0064187524241612
388	692	lpg0711	AAU26800.1	null	hutI	-	3.006298960741921
389	1967	lpg2006	AAU28075.1	null	uup-A	-	3.0060542115626543
390	2230	lpg2273	AAU28338.1	null	ugpB	-	3.00564201161345
391	1525	lpg1551	AAU27633.1	null	-	-	3.0053457831908066
392	937	lpg0958	AAU27045.1	null	lig	-	3.0048666983275645
393	2824	lpg2885	AAU28932.1	null	-	-	3.0046067486895947
394	121	lpg0122	AAU26229.1	null	-	-	3.0043027092800814
395	1855	lpg1893	AAU27963.1	null	-	-	3.0039173700802833
396	2618	lpg2668	AAU28726.1	null	ftsX	-	3.003722909072109
397	1334	lpg1360	AAU27442.1	null	-	-	3.002797487376685
398	1126	lpg1148	AAU27234.1	null	-	-	3.002749538443008
399	1463	lpg1489	AAU27571.1	null	-	-	3.0020031998763645
400	1361	lpg1387	AAU27469.1	null	-	-	3.001855632192844
401	148	lpg0149	AAU26256.1	null	-	-	3.0017859760024908
402	2620	lpg2670	AAU28728.1	null	ftsY	-	3.001655164512271
403	2467	lpg2515	AAU28575.1	null	-	-	3.00123721013797
404	2114	lpg2156	AAU28222.1	null	-	-	3.000103206562624
405	2348	lpg2395	AAU28456.1	null	-	-	2.9996229100486644
406	513	lpg0525	AAU26621.1	null	-	-	2.9991393057280407
407	2292	lpg2338	AAU28400.1	null	dksA	-	2.99904843649126
408	2746	lpg2806	AAU28854.1	null	-	-	2.997288499254356
409	1756	lpg1785	AAU27864.1	null	flhA	-	2.997008724499536
410	481	lpg0492	AAU26589.1	null	yqiY	-	2.9968349360033657
411	2570	lpg2620	AAU28678.1	null	-	-	2.996144932412967
412	683	lpg0702	AAU26791.1	null	tdh	-	2.9958655739585676
413	2566	lpg2616	AAU28674.1	null	murD	-	2.9954654974924964
414	1749	lpg1778	AAU27857.1	null	prfB	-	2.9950414928234212
415	311	lpg0322	AAU26419.1	null	rpoB	-	2.993942554325038
416	445	lpg0456	AAU26553.1	null	icmB	-	2.993378280160841
417	1980	lpg2019	AAU28088.1	null	-	-	2.9925778313191356
418	554	lpg0568	AAU26662.1	null	tyrS	-	2.9924947831043394
419	242	lpg0243	AAU26350.1	null	-	-	2.992487970526314
420	108	lpg0109	AAU26216.1	null	-	-	2.992481489495858
421	330	lpg0341	AAU26438.1	null	-	-	2.9918849833661683
422	1812	lpg1841	AAU27920.1	null	com1	-	2.991237467570545
423	396	lpg0407	AAU26504.1	null	-	-	2.9910314229735135
424	2210	lpg2253	AAU28318.1	null	-	-	2.9909969591950345
425	2663	lpg2713	AAU28771.1	null	infC	-	2.9905523607762703
426	2331	lpg2378	AAU28439.1	null	-	-	2.989863688832375
427	1337	lpg1363	AAU27445.1	null	gspF	-	2.989490724720296
428	2315	lpg2361	AAU28423.1	null	rpoD	-	2.9892027037516598
429	2776	lpg2836	AAU28884.1	null	glmS	-	2.9880707155218937
430	502	lpg0513	AAU26610.1	null	serS	-	2.987345247439099
431	2662	lpg2712	AAU28770.1	null	rplT	-	2.9871281919955743
432	1729	lpg1758	AAU27837.1	null	fliH	-	2.986883992568535
433	2105	lpg2147	AAU28213.1	null	-	-	2.9867917327449462
434	824	lpg0844	AAU26932.1	null	-	-	2.986289234180738
435	2625	lpg2675	AAU28733.1	null	dotC	-	2.9862446819252404
436	2066	lpg2108	AAU28174.1	null	-	-	2.985122334846122
437	2134	lpg2177	AAU28242.1	null	-	-	2.9840027934794877
438	1825	lpg1854	AAU27933.1	null	fabI	-	2.9834276568428715
439	1962	lpg2001	AAU28070.1	null	secD	-	2.9829518612347257
440	1595	lpg1623	AAU27703.1	null	-	-	2.982740605186955
441	2624	lpg2674	AAU28732.1	null	dotD	-	2.982575822261976
442	1418	lpg1444	AAU27526.1	null	trpS	-	2.9809637151653376
443	1569	lpg1595	AAU27677.1	null	-	-	2.980664494731943
444	2229	lpg2272	AAU28337.1	null	-	-	2.9804523012585857
445	2258	lpg2304	AAU28366.1	null	-	-	2.979949799140604
446	621	lpg0640	AAU26729.1	null	hslV	-	2.979684605908537
447	2918	lpg2981	AAU29026.1	null	atpC	-	2.97904561411977
448	1446	lpg1472	AAU27554.1	null	-	-	2.979016898814758
449	653	lpg0672	AAU26761.1	null	-	-	2.978320736208838
450	684	lpg0703	AAU26792.1	null	-	-	2.9778711748052555
451	2536	lpg2586	AAU28644.1	null	-	-	2.9776690771707335
452	2282	lpg2328	AAU28390.1	null	-	-	2.976912127607455
453	1992	lpg2031	AAU28100.1	null	argS	-	2.975701271402187
454	2621	lpg2671	AAU28729.1	null	-	-	2.975370227901974
455	1489	lpg1515	AAU27597.1	null	-	-	2.97495656385782
456	1808	lpg1837	AAU27916.1	null	-	-	2.974909690631021
457	2111	lpg2153	AAU28219.1	null	-	-	2.9746422438385345
458	1622	lpg1650	AAU27730.1	null	iolD	-	2.9741714282204583
459	2244	lpg2287	AAU28352.1	null	acpD	-	2.97409511459739
460	1163	lpg1186	AAU27271.1	null	-	-	2.973647376983503
461	1267	lpg1292	AAU27375.1	null	-	-	2.9723317441239834
462	848	lpg0868	AAU26956.1	null	-	-	2.9710715943356365
463	1462	lpg1488	AAU27570.1	null	legC5	-	2.97101594036474
464	940	lpg0961	AAU27048.1	null	-	-	2.9708145335651626
465	1748	lpg1777	AAU27856.1	null	lysU	-	2.9706729145558968
466	2731	lpg2789	AAU28839.1	null	nuoA	-	2.970474664232122
467	2356	lpg2403	AAU28464.1	null	-	-	2.969973496238575
468	1649	lpg1677	AAU27757.1	null	purM	-	2.9696870068288637
469	1417	lpg1443	AAU27525.1	null	-	-	2.968776141691613
470	885	lpg0906	AAU26993.1	null	-	-	2.968631204483604
471	1757	lpg1786	AAU27865.1	null	flhB	-	2.9684590831673243
472	2400	lpg2448	AAU28508.1	null	-	-	2.9667348515871885
473	309	lpg0320	AAU26417.1	null	rplJ	-	2.966658534288797
474	2402	lpg2450	AAU28510.1	null	-	-	2.9657149801279723
475	2635	lpg2685	AAU28743.1	null	-	-	2.965194295678529
476	2798	lpg2859	AAU28906.1	null	-	-	2.965149041355621
477	21	lpg0021	AAU26129.1	null	-	-	2.9648905527080425
478	548	lpg0562	AAU26656.1	null	-	-	2.964660716705725
479	292	lpg0293	AAU26400.1	null	-	-	2.964312778667213
480	1934	lpg1973	AAU28042.1	null	-	-	2.9642657342608842
481	1002	lpg1024	AAU27110.1	null	-	-	2.9630061784382375
482	531	lpg0543	AAU26639.1	null	prsA	-	2.9628821099401645
483	1821	lpg1850	AAU27929.1	null	-	-	2.96265928140837
484	833	lpg0853	AAU26941.1	null	fleQ	-	2.962410055181759
485	163	lpg0164	AAU26271.1	null	-	-	2.9616193877212718
486	1641	lpg1669	AAU27749.1	null	-	-	2.960934802838855
487	710	lpg0729	AAU26818.1	null	pgpA	-	2.9588627892745505
488	2408	lpg2456	AAU28516.1	null	legA15	-	2.9584448287562433
489	2251	lpg2297	AAU28359.1	null	rne	-	2.9575635224245174
490	2283	lpg2329	AAU28391.1	null	xseB	-	2.957493433884202
491	230	lpg0231	AAU26338.1	null	-	-	2.9572171765167856
492	1751	lpg1780	AAU27859.1	null	motB	-	2.9560906462989966
493	2734	lpg2793	AAU28842.1	null	lepA	-	2.9555853444675493
494	1597	lpg1625	AAU27705.1	null	-	-	2.9555354607629867
495	1412	lpg1438	AAU27520.1	null	cpxR	-	2.9553303006472973
496	2462	lpg2510	AAU28570.1	null	-	-	2.9540952115613726
497	1570	lpg1596	AAU27678.1	null	yfcX	-	2.9539524772738965
498	719	lpg0738	AAU26827.1	null	dnaB	-	2.9533302206860803
499	1420	lpg1446	AAU27528.1	null	-	-	2.9525995275506043
500	942	lpg0963	AAU27050.1	null	-	-	2.9521713096842546
501	1598	lpg1626	AAU27706.1	null	-	-	2.95118722993063
502	2904	lpg2966	AAU29012.1	null	-	-	2.951075878658601
503	434	lpg0445	AAU26542.1	null	icmP	-	2.9505738200122544
504	1431	lpg1457	AAU27539.1	null	relA	-	2.949558081386375
505	2682	lpg2734	AAU28790.1	null	-	-	2.9492321069860563
506	694	lpg0713	AAU26802.1	null	-	-	2.9484454242972555
507	2896	lpg2958	AAU29004.1	null	-	-	2.9484228392169554
508	312	lpg0323	AAU26420.1	null	rpoC	-	2.9483605451907406
509	941	lpg0962	AAU27049.1	null	dnaE	-	2.9480068969643023
510	569	lpg0588	AAU26677.1	null	pyrB	-	2.947415865479318
511	1452	lpg1478	AAU27560.1	null	-	-	2.946908386502718
512	1291	lpg1316	AAU27399.1	null	-	-	2.9466325705794336
513	2440	lpg2488	AAU28548.1	null	-	-	2.9458204898131646
514	1686	lpg1714	AAU27794.1	null	rpsB	-	2.9454955623743584
515	2257	lpg2303	AAU28365.1	null	-	-	2.9453175614227205
516	2456	lpg2504	AAU28564.1	null	-	-	2.9452422980410127
517	195	lpg0196	AAU26303.1	null	-	-	2.9444224260111995
518	790	lpg0810	AAU26898.1	null	-	-	2.9434799669738783
519	1527	lpg1553	AAU27635.1	null	minC	-	2.943335880407993
520	2897	lpg2959	AAU29005.1	null	-	-	2.9423853662415236
521	402	lpg0413	AAU26510.1	null	-	-	2.9413146161914554
522	1368	lpg1394	AAU27476.1	null	-	-	2.9410055539117175
523	1367	lpg1393	AAU27475.1	null	fabH	-	2.9409862906212356
524	1516	lpg1542	AAU27624.1	null	-	-	2.9384864563174347
525	1813	lpg1842	AAU27921.1	null	uvrD	-	2.9379264740432474
526	376	lpg0387	AAU26484.1	null	-	-	2.937382526739571
527	2399	lpg2446	AAU28507.1	null	-	-	2.9370362339616203
528	1071	lpg1093	AAU27179.1	null	pacL	-	2.936993434707972
529	893	lpg0914	AAU27001.1	null	mraW	-	2.936661063764464
530	435	lpg0446	AAU26543.1	null	icmO	-	2.9361024014884043
531	493	lpg0504	AAU26601.1	null	cdsA	-	2.935012227284564
532	1873	lpg1911	AAU27981.1	null	gltX	-	2.934747870550577
533	827	lpg0847	AAU26935.1	null	murA	-	2.933828047041898
534	1550	lpg1576	AAU27658.1	null	ruvB	-	2.9336670341463416
535	2906	lpg2968	AAU29014.1	null	argD	-	2.9330394421446537
536	317	lpg0328	AAU26425.1	null	rpsJ	-	2.9323441927647607
537	852	lpg0872	AAU26960.1	null	prfC	-	2.9320576509194214
538	1344	lpg1370	AAU27452.1	null	fis	-	2.9318904464309523
539	42	lpg0042	AAU26150.1	null	-	-	2.93188478021359
540	1668	lpg1696	AAU27776.1	null	putA	-	2.9311922366116
541	2604	lpg2654	AAU28712.1	null	-	-	2.931116605814695
542	813	lpg0833	AAU26921.1	null	trpC	-	2.9297820822997935
543	559	lpg0578	AAU26667.1	null	gor	-	2.9288831360535137
544	2722	lpg2780	AAU28830.1	null	nuoJ	-	2.928693963785728
545	2234	lpg2277	AAU28342.1	null	-	-	2.9286146577010954
546	1326	lpg1352	AAU27434.1	null	fadB	-	2.9285265187401546
547	809	lpg0829	AAU26917.1	null	-	-	2.9284230476443076
548	1646	lpg1674	AAU27754.1	null	purF	-	2.928365237551155
549	2054	lpg2096	AAU28162.1	null	-	-	2.9280887540501706
550	1704	lpg1733	AAU27812.1	null	-	-	2.927994269753504
551	1718	lpg1747	AAU27826.1	null	-	-	2.9276359758941517
552	2920	lpg2983	AAU29028.1	null	atpG	-	2.9266378045681694
553	2735	lpg2794	AAU28843.1	null	mrsA	-	2.926238333929272
554	224	lpg0225	AAU26332.1	null	-	-	2.9261610037150665
555	2264	lpg2310	AAU28372.1	null	murI	-	2.9247879423226646
556	1585	lpg1613	AAU27693.1	null	-	-	2.9246926624294414
557	1478	lpg1504	AAU27586.1	null	aceE	-	2.924223620375408
558	2793	lpg2853	AAU28901.1	null	-	-	2.924080602308897
559	2093	lpg2135	AAU28201.1	null	-	-	2.92375887404126
560	347	lpg0358	AAU26455.1	null	-	-	2.9225034226336404
561	2243	lpg2286	AAU28351.1	null	-	-	2.922462956397826
562	2035	lpg2077	AAU28143.1	null	-	-	2.921355809480291
563	630	lpg0649	AAU26738.1	null	xthA1	-	2.9210431672953168
564	2122	lpg2164	AAU28230.1	null	-	-	2.920176649043331
565	1697	lpg1726	AAU27805.1	null	yafH	-	2.9200370661348636
566	1952	lpg1991	AAU28060.1	null	-	-	2.9193478060174587
567	1906	lpg1945	AAU28014.1	null	-	-	2.919160724820713
568	488	lpg0499	AAU26596.1	null	-	-	2.9185686088810274
569	2024	lpg2066	AAU28132.1	null	-	-	2.917677253644753
570	351	lpg0362	AAU26459.1	null	fabF	-	2.9164820074424727
571	1011	lpg1033	AAU27119.1	null	-	-	2.9153878012096373
572	807	lpg0827	AAU26915.1	null	tolC	-	2.9153579472575326
573	2078	lpg2120	AAU28186.1	null	-	-	2.914984822422733
574	947	lpg0968	AAU27055.1	null	-	-	2.9147159934918534
575	1062	lpg1084	AAU27170.1	null	-	-	2.914681831984419
576	1394	lpg1420	AAU27502.1	null	cmk	-	2.914516435333355
577	2327	lpg2374	AAU28435.1	null	-	-	2.91444864540648
578	124	lpg0125	AAU26232.1	null	-	-	2.9138114694609394
579	2790	lpg2850	AAU28898.1	null	-	-	2.913540285033613
580	1947	lpg1986	AAU28055.1	null	-	-	2.9127794452955946
581	1015	lpg1037	AAU27123.1	null	-	-	2.9116826897845267
582	1099	lpg1121	AAU27207.1	null	-	-	2.9113270516362912
583	136	lpg0137	AAU26244.1	null	pgk	-	2.910413026493023
584	2830	lpg2891	AAU28938.1	null	soj	-	2.910056746196471
585	1295	lpg1320	AAU27403.1	null	-	-	2.909974524475577
586	2891	lpg2953	AAU28999.1	null	-	-	2.9094740232081437
587	561	lpg0580	AAU26669.1	null	add	-	2.909317282356228
588	2607	lpg2657	AAU28715.1	null	feoB	-	2.9090943854811475
589	1	lpg0001	AAU26109.1	null	dnaA	-	2.9090271676062724
590	1648	lpg1676	AAU27756.1	null	purQ	-	2.9088235453714177
591	2831	lpg2892	AAU28939.1	null	-	-	2.907525893895309
592	1179	lpg1203	AAU27287.1	null	cydB	-	2.9074127302022266
593	2278	lpg2324	AAU28386.1	null	-	-	2.9072542079610386
594	1614	lpg1642	AAU27722.1	null	sidB	-	2.9064382173382453
595	1834	lpg1869	AAU27942.1	null	rnc	-	2.9063640845451273
596	1128	lpg1150	AAU27236.1	null	-	-	2.905948573570481
597	1954	lpg1993	AAU28062.1	null	-	-	2.9048836923049253
598	2056	lpg2098	AAU28164.1	null	-	-	2.9045769107813793
599	1985	lpg2024	AAU28093.1	null	dnaJ	-	2.904330821474398
600	1989	lpg2028	AAU28097.1	null	hemE	-	2.9043253138121927
601	1055	lpg1077	AAU27163.1	null	-	-	2.9042536847309948
602	2939	lpg3002	AAU29047.1	null	-	-	2.9040355109617977
603	2151	lpg2194	AAU28259.1	null	-	-	2.903519814161647
604	468	lpg0479	AAU26576.1	null	rpmB	-	2.902136513395929
605	451	lpg0462	AAU26559.1	null	accC	-	2.900655491690093
606	2650	lpg2700	AAU28758.1	null	-	-	2.8998957171646773
607	2568	lpg2618	AAU28676.1	null	murF	-	2.8997285775158215
608	946	lpg0967	AAU27054.1	null	-	-	2.899449719529207
609	1408	lpg1434	AAU27516.1	null	xapA	-	2.898979028341313
610	2656	lpg2706	AAU28764.1	null	-	-	2.8988591440075124
611	643	lpg0662	AAU26751.1	null	-	-	2.898584523718757
612	1583	lpg1611	AAU27691.1	null	-	-	2.898525217500881
613	47	lpg0047	AAU26155.1	null	-	-	2.8982506210123335
614	870	lpg0891	AAU26978.1	null	-	-	2.8979582827675943
615	2608	lpg2658	AAU28716.1	null	feoA	-	2.8975547332558707
616	2507	lpg2555	AAU28615.1	null	-	-	2.897078356467378
617	123	lpg0124	AAU26231.1	null	-	-	2.8970399159311504
618	1511	lpg1537	AAU27619.1	null	-	-	2.896987961828411
619	337	lpg0348	AAU26445.1	null	rplO	-	2.896921088478975
620	733	lpg0752	AAU26841.1	null	neuB	-	2.8968919062665437
621	306	lpg0317	AAU26414.1	null	nusG	-	2.8954439021551246
622	2438	lpg2486	AAU28546.1	null	-	-	2.895416330606576
623	2468	lpg2516	AAU28576.1	null	-	-	2.8947044115813094
624	2135	lpg2178	AAU28243.1	null	mexF2	-	2.8946916192818204
625	731	lpg0750	AAU26839.1	null	hisH	-	2.894099664230101
626	1702	lpg1731	AAU27810.1	null	ugpA	-	2.8936287505539493
627	608	lpg0627	AAU26716.1	null	pilE3	-	2.8934531950722087
628	2534	lpg2584	AAU28642.1	null	sidF	-	2.8934162544424264
629	2046	lpg2088	AAU28154.1	null	traV	-	2.892784916082094
630	1095	lpg1117	AAU27203.1	null	paiA	-	2.892322138414733
631	985	lpg1007	AAU27093.1	null	-	-	2.892301210602554
632	2479	lpg2527	AAU28587.1	null	-	-	2.891490701162011
633	1096	lpg1118	AAU27204.1	null	-	-	2.8910732473827294
634	358	lpg0369	AAU26466.1	null	-	-	2.8906310304407046
635	2495	lpg2543	AAU28603.1	null	-	-	2.8902987485100624
636	798	lpg0818	AAU26906.1	null	cl	-	2.890141624979287
637	438	lpg0449	AAU26546.1	null	icmL	-	2.8900970472296557
638	2762	lpg2822	AAU28870.1	null	bipA	-	2.889861197297674
639	551	lpg0565	AAU26659.1	null	-	-	2.8889913050495513
640	2009	lpg2048	AAU28117.1	null	-	-	2.888539792694212
641	2118	lpg2160	AAU28226.1	null	-	-	2.8883646801571854
642	2931	lpg2994	AAU29039.1	null	-	-	2.888121143695093
643	340	lpg0351	AAU26448.1	null	rpsM	-	2.8879193559037417
644	1741	lpg1770	AAU27849.1	null	infA	-	2.887328482788731
645	1351	lpg1377	AAU27459.1	null	-	-	2.8872513812933223
646	726	lpg0745	AAU26834.1	null	-	-	2.8863807704343976
647	2425	lpg2473	AAU28533.1	null	hypC	-	2.8855227325760557
648	2307	lpg2353	AAU28415.1	null	yrfE	-	2.88523244055635
649	119	lpg0120	AAU26227.1	null	-	-	2.8846387378546536
650	2165	lpg2208	AAU28273.1	null	-	-	2.8843046255338383
651	400	lpg0411	AAU26508.1	null	-	-	2.8838631594719835
652	1976	lpg2015	AAU28084.1	null	proC	-	2.8833687007041426
653	1376	lpg1402	AAU27484.1	null	-	-	2.8830989845106845
654	2154	lpg2197	AAU28262.1	null	-	-	2.8830432466855984
655	782	lpg0802	AAU26890.1	null	-	-	2.8829796013741085
656	1662	lpg1690	AAU27770.1	null	acnA	-	2.8825872250171583
657	2594	lpg2644	AAU28702.1	null	sclB	-	2.8825422290948706
658	433	lpg0444	AAU26541.1	null	icmQ	-	2.882522105591196
659	2807	lpg2868	AAU28915.1	null	thyA	-	2.8820622159328404
660	1935	lpg1974	AAU28043.1	null	-	-	2.881492675054206
661	1450	lpg1476	AAU27558.1	null	-	-	2.8813399128581656
662	856	lpg0876	AAU26964.1	null	pntAa	-	2.880410859663651
663	1664	lpg1692	AAU27772.1	null	-	-	2.8799829603769362
664	2138	lpg2181	AAU28246.1	null	-	-	2.8797379311958244
665	18	lpg0018	AAU26126.1	null	-	-	2.8794609254210206
666	1851	lpg1889	AAU27959.1	null	-	-	2.8790430959250553
667	2423	lpg2471	AAU28531.1	null	hypE	-	2.8780670999042104
668	1617	lpg1645	AAU27725.1	null	-	-	2.8776782569171986
669	735	lpg0754	AAU26843.1	null	-	-	2.87721257920204
670	680	lpg0699	AAU26788.1	null	-	-	2.876982078352854
671	391	lpg0402	AAU26499.1	null	legA9	-	2.87692395863004
672	1571	lpg1597	AAU27679.1	null	-	-	2.8767294243379684
673	2609	lpg2659	AAU28717.1	null	-	-	2.8757444282059983
674	1504	lpg1530	AAU27612.1	null	-	-	2.875680622395344
675	2038	lpg2080	AAU28146.1	null	traH	-	2.8737031654714325
676	2728	lpg2786	AAU28836.1	null	nuoD	-	2.8731909955371115
677	4	lpg0004	AAU26112.1	null	gyrB	-	2.872550526857667
678	1528	lpg1554	AAU27636.1	null	fadD-1	-	2.87254813965836
679	619	lpg0638	AAU26727.1	null	-	-	2.8718594444108785
680	2133	lpg2176	AAU28241.1	null	legS2	-	2.8717416225064882
681	1451	lpg1477	AAU27559.1	null	-	-	2.8710221453818003
682	1178	lpg1202	AAU27286.1	null	cydA-2	-	2.870946166267018
683	718	lpg0737	AAU26826.1	null	-	-	2.870390232150142
684	2745	lpg2805	AAU28853.1	null	yhiP	-	2.869734114190554
685	88	lpg0089	AAU26196.1	null	-	-	2.8689589801978213
686	1818	lpg1847	AAU27926.1	null	-	-	2.868730914890365
687	2703	lpg2760	AAU28811.1	null	-	-	2.8681040222445557
688	1840	lpg1875	AAU27948.1	null	yghD	-	2.867879580408481
689	10	lpg0010	AAU26118.1	null	-	-	2.8678275242323554
690	241	lpg0242	AAU26349.1	null	serA	-	2.8674630550901967
691	1258	lpg1283	AAU27366.1	null	-	-	2.866608145639877
692	2581	lpg2631	AAU28689.1	null	pepA	-	2.866417297031994
693	23	lpg0023	AAU26131.1	null	-	-	2.8663843419914823
694	2553	lpg2603	AAU28661.1	null	-	-	2.865804963037872
695	2341	lpg2388	AAU28449.1	null	-	-	2.8655943574063882
696	1689	lpg1717	AAU27797.1	null	-	-	2.8655618328743153
697	2173	lpg2216	AAU28281.1	null	-	-	2.8654356633735087
698	529	lpg0541	AAU26637.1	null	-	-	2.8651464188188007
699	860	lpg0880	AAU26968.1	null	-	-	2.864963954139398
700	2580	lpg2630	AAU28688.1	null	-	-	2.864771023705363
701	810	lpg0830	AAU26918.1	null	-	-	2.86460078090793
702	503	lpg0514	AAU26611.1	null	-	-	2.864559019074513
703	791	lpg0811	AAU26899.1	null	mreB	-	2.864346574921656
704	549	lpg0563	AAU26657.1	null	-	-	2.8642328652255595
705	1508	lpg1534	AAU27616.1	null	hemL	-	2.8637132300963763
706	1229	lpg1253	AAU27337.1	null	virB5	-	2.863249394800069
707	1930	lpg1969	AAU28038.1	null	-	-	2.8631262967927653
708	1811	lpg1840	AAU27919.1	null	glyQ	-	2.863003540911077
709	1691	lpg1719	AAU27799.1	null	map	-	2.862756285027169
710	327	lpg0338	AAU26435.1	null	rpsQ	-	2.8622758398769657
711	568	lpg0587	AAU26676.1	null	yqgF	-	2.8622713053413587
712	31	lpg0031	AAU26139.1	null	-	-	2.861523373126899
713	1830	lpg1861	AAU27938.1	null	clpP	-	2.8615021126324898
714	463	lpg0474	AAU26571.1	null	-	-	2.8613597073500845
715	2329	lpg2376	AAU28437.1	null	-	-	2.861161645805203
716	166	lpg0167	AAU26274.1	null	-	-	2.861121223446375
717	2584	lpg2634	AAU28692.1	null	-	-	2.8610655155609583
718	214	lpg0215	AAU26322.1	null	-	-	2.8609865548813618
719	1152	lpg1174	AAU27260.1	null	pilR	-	2.860856941931936
720	2209	lpg2252	AAU28317.1	null	-	-	2.8605085634075644
721	262	lpg0263	AAU26370.1	null	-	-	2.8601535277725696
722	517	lpg0529	AAU26625.1	null	sdhD	-	2.8596039492715706
723	881	lpg0902	AAU26989.1	null	-	-	2.858654441251175
724	652	lpg0671	AAU26760.1	null	ndh	-	2.858631352925408
725	2530	lpg2580	AAU28638.1	null	gcdH	-	2.8584872207572896
726	1875	lpg1913	AAU27983.1	null	-	-	2.8582587196216354
727	1006	lpg1028	AAU27114.1	null	-	-	2.858153078325289
728	1325	lpg1351	AAU27433.1	null	-	-	2.8579299940686167
729	1203	lpg1227	AAU27311.1	null	-	-	2.857683617526035
730	2401	lpg2449	AAU28509.1	null	-	-	2.8569910572048625
731	989	lpg1011	AAU27097.1	null	-	-	2.856986630228403
732	219	lpg0220	AAU26327.1	null	-	-	2.856948040238266
733	1650	lpg1678	AAU27758.1	null	purL2	-	2.8566794961524464
734	655	lpg0674	AAU26763.1	null	-	-	2.8563804756747446
735	417	lpg0428	AAU26525.1	null	-	-	2.8559568457735196
736	1064	lpg1086	AAU27172.1	null	-	-	2.855748831055745
737	1439	lpg1465	AAU27547.1	null	-	-	2.8557106539116504
738	1444	lpg1470	AAU27552.1	null	-	-	2.855673834154541
739	1182	lpg1206	AAU27290.1	null	-	-	2.855634690716841
740	2851	lpg2913	AAU28959.1	null	-	-	2.8553726515882882
741	1803	lpg1832	AAU27911.1	null	-	-	2.8547840459961753
742	874	lpg0895	AAU26982.1	null	-	-	2.8546743439925217
743	2442	lpg2490	AAU28550.1	null	lepB	-	2.852904598746735
744	2579	lpg2629	AAU28687.1	null	-	-	2.852889373966972
745	2660	lpg2710	AAU28768.1	null	pheT	-	2.852540653470909
746	1754	lpg1783	AAU27862.1	null	-	-	2.852538268944451
747	1157	lpg1179	AAU27265.1	null	ribA	-	2.85250263644179
748	1294	lpg1319	AAU27402.1	null	-	-	2.8523109538616267
749	1781	lpg1810	AAU27889.1	null	-	-	2.8522699640713833
750	1353	lpg1379	AAU27461.1	null	-	-	2.8518058385753213
751	1515	lpg1541	AAU27623.1	null	engA	-	2.851219179175902
752	2191	lpg2234	AAU28299.1	null	-	-	2.8511288383247955
753	1798	lpg1827	AAU27906.1	null	-	-	2.851004671800993
754	1366	lpg1392	AAU27474.1	null	plsX	-	2.850043199540895
755	990	lpg1012	AAU27098.1	null	-	-	2.8500002516067053
756	2849	lpg2911	AAU28957.1	null	-	-	2.8489876602912623
757	2524	lpg2573	AAU28632.1	null	-	-	2.8489745226582475
758	706	lpg0725	AAU26814.1	null	glyA3	-	2.8489667712743865
759	1483	lpg1509	AAU27591.1	null	-	-	2.8489546277979723
760	233	lpg0234	AAU26341.1	null	sidE	-	2.848284429367694
761	2648	lpg2698	AAU28756.1	null	amiB	-	2.848144263415743
762	867	lpg0888	AAU26975.1	null	dapD	-	2.8478916981569355
763	1792	lpg1821	AAU27900.1	null	pyrD	-	2.8476826629854495
764	1312	lpg1338	AAU27420.1	null	fliD	-	2.8476263903913623
765	2380	lpg2427	AAU28488.1	null	mdcB	-	2.8466059537959656
766	2575	lpg2625	AAU28683.1	null	carB	-	2.84653317410913
767	2429	lpg2477	AAU28537.1	null	-	-	2.846406376441613
768	1566	lpg1592	AAU27674.1	null	rpsF	-	2.8453752966979327
769	141	lpg0142	AAU26249.1	null	-	-	2.845346979243421
770	2074	lpg2116	AAU28182.1	null	-	-	2.845346979243421
771	28	lpg0028	AAU26136.1	null	-	-	2.844426621276915
772	2914	lpg2977	AAU29022.1	null	-	-	2.8443000597124395
773	217	lpg0218	AAU26325.1	null	purE	-	2.8437570956732277
774	2297	lpg2343	AAU28405.1	null	sseJ	-	2.843304007817549
775	2818	lpg2879	AAU28926.1	null	-	-	2.8430094126211203
776	1724	lpg1753	AAU27832.1	null	mpl	-	2.8429350964302746
777	2563	lpg2613	AAU28671.1	null	murB	-	2.8425863999659198
778	1110	lpg1132	AAU27218.1	null	-	-	2.842556116988953
779	2081	lpg2123	AAU28189.1	null	-	-	2.8421242163474334
780	2452	lpg2500	AAU28560.1	null	-	-	2.8419946218805077
781	1742	lpg1771	AAU27850.1	null	pmbA	-	2.8418200937673164
782	2610	lpg2660	AAU28718.1	null	-	-	2.840499513085041
783	2811	lpg2872	AAU28919.1	null	-	-	2.8392310445707207
784	1401	lpg1427	AAU27509.1	null	-	-	2.8390382625411696
785	409	lpg0420	AAU26517.1	null	eda	-	2.83866037823723
786	1800	lpg1829	AAU27908.1	null	-	-	2.8378631074368714
787	2736	lpg2795	AAU28844.1	null	-	-	2.837721518571898
788	1870	lpg1908	AAU27978.1	null	gst	-	2.837621169229442
789	1720	lpg1749	AAU27828.1	null	sppA	-	2.837592032449114
790	225	lpg0226	AAU26333.1	null	-	-	2.8373836441206226
791	1968	lpg2007	AAU28076.1	null	-	-	2.835936960053052
792	875	lpg0896	AAU26983.1	null	-	-	2.8358282103704116
793	2077	lpg2119	AAU28185.1	null	-	-	2.835722243588638
794	407	lpg0418	AAU26515.1	null	edd	-	2.8356996032101365
795	1917	lpg1956	AAU28025.1	null	-	-	2.8352373803910407
796	2527	lpg2577	AAU28635.1	null	-	-	2.83386921538332
797	1776	lpg1805	AAU27884.1	null	mutS	-	2.8336062178835806
798	978	lpg1000	AAU27086.1	null	-	-	2.833355462950521
799	2373	lpg2420	AAU28481.1	null	-	-	2.8332010420126923
800	2120	lpg2162	AAU28228.1	null	-	-	2.8328069466195855
801	1262	lpg1287	AAU27370.1	null	ruvC	-	2.8319326869637655
802	1190	lpg1214	AAU27298.1	null	-	-	2.831771401075284
803	1971	lpg2010	AAU28079.1	null	gmk	-	2.8316459276663233
804	2615	lpg2665	AAU28723.1	null	-	-	2.831166075439249
805	904	lpg0925	AAU27012.1	null	ponA	-	2.8310804390481494
806	1189	lpg1213	AAU27297.1	null	-	-	2.830040560879142
807	2394	lpg2441	AAU28502.1	null	-	-	2.829962190680805
808	466	lpg0477	AAU26574.1	null	-	-	2.8295047490235494
809	1586	lpg1614	AAU27694.1	null	yqkA	-	2.8290903454843526
810	1210	lpg1234	AAU27318.1	null	-	-	2.8283387403494906
811	520	lpg0532	AAU26628.1	null	sucA	-	2.827781805408488
812	1694	lpg1722	AAU27802.1	null	guaA	-	2.8276829868856277
813	2898	lpg2960	AAU29006.1	null	-	-	2.8274203559486706
814	475	lpg0486	AAU26583.1	null	purA	-	2.827397368115129
815	642	lpg0661	AAU26750.1	null	-	-	2.826843245999456
816	1338	lpg1364	AAU27446.1	null	glnA	-	2.8267644947513983
817	2463	lpg2511	AAU28571.1	null	sidC	-	2.8256538826610327
818	1955	lpg1994	AAU28063.1	null	-	-	2.825095149131254
819	2779	lpg2839	AAU28887.1	null	smpB	-	2.824383145107295
820	186	lpg0187	AAU26294.1	null	-	-	2.8225243440433907
821	2349	lpg2396	AAU28457.1	null	-	-	2.8218823887320212
822	2207	lpg2250	AAU28315.1	null	-	-	2.8215126936599626
823	1603	lpg1631	AAU27711.1	null	-	-	2.8213158944535537
824	2511	lpg2559	AAU28619.1	null	recG	-	2.820777288358013
825	2685	lpg2737	AAU28793.1	null	-	-	2.820594085152623
826	546	lpg0560	AAU26654.1	null	phaB	-	2.819577681251853
827	1619	lpg1647	AAU27727.1	null	-	-	2.8189304332782936
828	1485	lpg1511	AAU27593.1	null	-	-	2.817321962059086
829	2285	lpg2331	AAU28393.1	null	bioC	-	2.8169144755301097
830	681	lpg0700	AAU26789.1	null	pcm	-	2.8167357718094865
831	1269	lpg1294	AAU27377.1	null	-	-	2.8166823215195786
832	997	lpg1019	AAU27105.1	null	-	-	2.8164135108482626
833	2036	lpg2078	AAU28144.1	null	-	-	2.8159402025244678
834	925	lpg0946	AAU27033.1	null	pdxJ	-	2.8159398079352305
835	2552	lpg2602	AAU28660.1	null	-	-	2.8156082892084666
836	2844	lpg2906	AAU28952.1	null	tatB	-	2.815216599057707
837	994	lpg1016	AAU27102.1	null	-	-	2.8151290142975354
838	485	lpg0496	AAU26593.1	null	argF	-	2.814875534789989
839	2606	lpg2656	AAU28714.1	null	-	-	2.8144568725418755
840	1392	lpg1418	AAU27500.1	null	serC	-	2.8142532215724776
841	1051	lpg1073	AAU27159.1	null	-	-	2.8138231560609612
842	617	lpg0636	AAU26725.1	null	tdk	-	2.8138204209124202
843	2188	lpg2231	AAU28296.1	null	fabG	-	2.813445374059559
844	1031	lpg1053	AAU27139.1	null	-	-	2.8125541521245103
845	476	lpg0487	AAU26584.1	null	-	-	2.812130611596396
846	2153	lpg2196	AAU28261.1	null	-	-	2.811431541316789
847	2653	lpg2703	AAU28761.1	null	-	-	2.8109523285464038
848	1042	lpg1064	AAU27150.1	null	-	-	2.810455334853924
849	1346	lpg1372	AAU27454.1	null	-	-	2.8099717031546776
850	1972	lpg2011	AAU28080.1	null	-	-	2.8095836826899
851	26	lpg0026	AAU26134.1	null	-	-	2.808817167099235
852	85	lpg0086	AAU26193.1	null	-	-	2.8087605053928772
853	1097	lpg1119	AAU27205.1	null	-	-	2.8086813120284613
854	2255	lpg2301	AAU28363.1	null	-	-	2.808602105345855
855	1514	lpg1540	AAU27622.1	null	-	-	2.8085674831344876
856	1635	lpg1663	AAU27743.1	null	-	-	2.8084692654986547
857	892	lpg0913	AAU27000.1	null	-	-	2.8083607196899862
858	772	lpg0791	AAU26880.1	null	mip	-	2.808301375955007
859	1548	lpg1574	AAU27656.1	null	tolQ	-	2.8079976775626063
860	1399	lpg1425	AAU27507.1	null	pyrF	-	2.8079761738155447
861	1195	lpg1219	AAU27303.1	null	flgE	-	2.807559725793988
862	171	lpg0172	AAU26279.1	null	-	-	2.806620076819852
863	72	lpg0073	AAU26180.1	null	-	-	2.8065296792030496
864	1660	lpg1688	AAU27768.1	null	-	-	2.806126463528096
865	1911	lpg1950	AAU28019.1	null	sec7	-	2.805934075314924
866	722	lpg0741	AAU26830.1	null	-	-	2.8056867280652824
867	714	lpg0733	AAU26822.1	null	-	-	2.8050029723192322
868	1872	lpg1910	AAU27980.1	null	-	-	2.804662519493775
869	1703	lpg1732	AAU27811.1	null	qor	-	2.804523411348528
870	2294	lpg2340	AAU28402.1	null	kdtA	-	2.8040798230340216
871	927	lpg0948	AAU27035.1	null	korB	-	2.8039831308869894
872	819	lpg0839	AAU26927.1	null	-	-	2.8034662595949835
873	1607	lpg1635	AAU27715.1	null	-	-	2.8031071764367237
874	2661	lpg2711	AAU28769.1	null	pheS	-	2.802642931779016
875	2764	lpg2824	AAU28872.1	null	recN	-	2.8024140221928517
876	2330	lpg2377	AAU28438.1	null	-	-	2.8023024498117
877	1083	lpg1105	AAU27191.1	null	-	-	2.802274983208635
878	2203	lpg2246	AAU28311.1	null	-	-	2.801932724420719
879	969	lpg0991	AAU27077.1	null	-	-	2.8018614905425396
880	2037	lpg2079	AAU28145.1	null	traG	-	2.8018611497092722
881	1315	lpg1341	AAU27423.1	null	accD	-	2.8017642387230373
882	988	lpg1010	AAU27096.1	null	-	-	2.8014578074537084
883	711	lpg0730	AAU26819.1	null	-	-	2.8013631307462217
884	2903	lpg2965	AAU29011.1	null	-	-	2.800979730644238
885	477	lpg0488	AAU26585.1	null	-	-	2.800618620721932
886	243	lpg0244	AAU26351.1	null	-	-	2.8003279824598932
887	2208	lpg2251	AAU28316.1	null	-	-	2.7995842821696315
888	2280	lpg2326	AAU28388.1	null	radA	-	2.7994786476730384
889	2820	lpg2881	AAU28928.1	null	-	-	2.7977409520410426
890	869	lpg0890	AAU26977.1	null	metC	-	2.797650363802076
891	623	lpg0642	AAU26731.1	null	-	-	2.797246548666055
892	2510	lpg2558	AAU28618.1	null	-	-	2.797163267696933
893	926	lpg0947	AAU27034.1	null	-	-	2.7970646609499226
894	1745	lpg1774	AAU27853.1	null	nrdA	-	2.7968418177875116
895	2863	lpg2925	AAU28971.1	null	-	-	2.796789365901913
896	1786	lpg1815	AAU27894.1	null	oxyR	-	2.796632795808271
897	2397	lpg2444	AAU28505.1	null	-	-	2.796219027595336
898	2565	lpg2615	AAU28673.1	null	ftsW	-	2.7961267762235265
899	91	lpg0092	AAU26199.1	null	vacB	-	2.7953690402645934
900	339	lpg0350	AAU26447.1	null	rpmJ	-	2.7949839665444123
901	492	lpg0503	AAU26600.1	null	uppS	-	2.7949751987243086
902	1517	lpg1543	AAU27625.1	null	-	-	2.7947327940413
903	2645	lpg2695	AAU28753.1	null	-	-	2.7946120260769964
904	2756	lpg2816	AAU28864.1	null	rep	-	2.7944938395751135
905	934	lpg0955	AAU27042.1	null	-	-	2.794425061649171
906	2000	lpg2039	AAU28108.1	null	-	-	2.794409879829546
907	1522	lpg1548	AAU27630.1	null	ndk	-	2.7941915751844983
908	2866	lpg2928	AAU28974.1	null	ksgA	-	2.7941615370639923
909	1621	lpg1649	AAU27729.1	null	iolE	-	2.7938559786032284
910	2754	lpg2814	AAU28862.1	null	-	-	2.7934970701579322
911	639	lpg0658	AAU26747.1	null	-	-	2.793239005870605
912	1779	lpg1808	AAU27887.1	null	hemB	-	2.79321702276445
913	2681	lpg2733	AAU28789.1	null	-	-	2.7932153206927723
914	841	lpg0861	AAU26949.1	null	ccmF	-	2.793161889060932
915	1257	lpg1282	AAU27365.1	null	surE	-	2.792666520257643
916	795	lpg0815	AAU26903.1	null	-	-	2.7926487845423074
917	814	lpg0834	AAU26922.1	null	trpD	-	2.7926295665003633
918	1564	lpg1590	AAU27672.1	null	-	-	2.792575320123241
919	15	lpg0015	AAU26123.1	null	-	-	2.792462996786911
920	2047	lpg2089	AAU28155.1	null	-	-	2.7924434265917233
921	162	lpg0163	AAU26270.1	null	-	-	2.7922460574315506
922	2299	lpg2345	AAU28407.1	null	deaD	-	2.7922129254300225
923	1028	lpg1050	AAU27136.1	null	-	-	2.792138408874334
924	965	lpg0987	AAU27073.1	null	-	-	2.791750076103735
925	1160	lpg1182	AAU27268.1	null	kdsA	-	2.7915937685864134
926	2306	lpg2352	AAU28414.1	null	mdh	-	2.7915895437841334
927	1946	lpg1985	AAU28054.1	null	gad	-	2.7914078277782512
928	666	lpg0685	AAU26774.1	null	-	-	2.7913954462639192
929	2344	lpg2391	AAU28452.1	null	sdbC	-	2.7905890505302544
930	99	lpg0100	AAU26207.1	null	-	-	2.790384172039025
931	1019	lpg1041	AAU27127.1	null	-	-	2.7903701983719986
932	1890	lpg1928	AAU27998.1	null	indA	-	2.790050259713197
933	2687	lpg2739	AAU28795.1	null	-	-	2.789948857499659
934	872	lpg0893	AAU26980.1	null	-	-	2.7898812400876003
935	2758	lpg2818	AAU28866.1	null	-	-	2.7888962482591393
936	1218	lpg1242	AAU27326.1	null	-	-	2.788308074373165
937	2374	lpg2421	AAU28482.1	null	-	-	2.788308074373165
938	672	lpg0691	AAU26780.1	null	parE	-	2.788187572134406
939	2387	lpg2434	AAU28495.1	null	-	-	2.7878787253311277
940	1677	lpg1705	AAU27785.1	null	-	-	2.7878637979330487
941	618	lpg0637	AAU26726.1	null	-	-	2.7876260687040766
942	332	lpg0343	AAU26440.1	null	rpsH	-	2.7873981473820466
943	857	lpg0877	AAU26965.1	null	-	-	2.787394874974127
944	675	lpg0694	AAU26783.1	null	proS	-	2.787297037275467
945	227	lpg0228	AAU26335.1	null	-	-	2.7871063500492195
946	2206	lpg2249	AAU28314.1	null	-	-	2.786963387567728
947	1655	lpg1683	AAU27763.1	null	-	-	2.7865734510513387
948	2269	lpg2315	AAU28377.1	null	-	-	2.7865722766726835
949	2622	lpg2672	AAU28730.1	null	-	-	2.786469983235976
950	2309	lpg2355	AAU28417.1	null	-	-	2.786299875328009
951	2312	lpg2358	AAU28420.1	null	rpsU	-	2.786139651509305
952	2578	lpg2628	AAU28686.1	null	-	-	2.7861201215004363
953	2932	lpg2995	AAU29040.1	null	-	-	2.786088587368818
954	1397	lpg1423	AAU27505.1	null	-	-	2.7860826143931225
955	1324	lpg1350	AAU27432.1	null	-	-	2.786065177334118
956	7	lpg0007	AAU26115.1	null	-	-	2.785876485662798
957	410	lpg0421	AAU26518.1	null	ywtG	-	2.785589807135816
958	2295	lpg2341	AAU28403.1	null	-	-	2.7853765115647033
959	1735	lpg1764	AAU27843.1	null	-	-	2.785047795374099
960	1108	lpg1130	AAU27216.1	null	cyaA4	-	2.784779821157536
961	1349	lpg1375	AAU27457.1	null	pbpA	-	2.784774630391147
962	1314	lpg1340	AAU27422.1	null	fliC	-	2.784740451133704
963	2775	lpg2835	AAU28883.1	null	tpm	-	2.7843587765441224
964	1903	lpg1942	AAU28011.1	null	-	-	2.784261794871645
965	1921	lpg1960	AAU28029.1	null	-	-	2.784119436864995
966	1201	lpg1225	AAU27309.1	null	flgK	-	2.783188042077747
967	2631	lpg2681	AAU28739.1	null	-	-	2.782819717800918
968	593	lpg0612	AAU26701.1	null	-	-	2.7821527998516706
969	2461	lpg2509	AAU28569.1	null	-	-	2.781424228517183
970	2591	lpg2641	AAU28699.1	null	enhA	-	2.7812590404765865
971	701	lpg0720	AAU26809.1	null	-	-	2.780707701680308
972	2773	lpg2833	AAU28881.1	null	yciA	-	2.780668408197075
973	2531	lpg2581	AAU28639.1	null	-	-	2.780505256241588
974	1066	lpg1088	AAU27174.1	null	-	-	2.7802948399938794
975	682	lpg0701	AAU26790.1	null	kbl	-	2.7801991776472623
976	2013	lpg2052	AAU28121.1	null	-	-	2.780059370925688
977	1860	lpg1898	AAU27968.1	null	-	-	2.780053423229014
978	453	lpg0464	AAU26561.1	null	aroQ	-	2.7798334135489706
979	620	lpg0639	AAU26728.1	null	deoB	-	2.7796254485762937
980	1026	lpg1048	AAU27134.1	null	-	-	2.7795823009686877
981	2889	lpg2951	AAU28997.1	null	-	-	2.7790768563599837
982	1266	lpg1291	AAU27374.1	null	-	-	2.7788028913229628
983	2627	lpg2677	AAU28735.1	null	-	-	2.778779734260233
984	2689	lpg2741	AAU28797.1	null	orn	-	2.7787703196933347
985	528	lpg0540	AAU26636.1	null	-	-	2.778483226190187
986	1072	lpg1094	AAU27180.1	null	-	-	2.778445654432469
987	839	lpg0859	AAU26947.1	null	-	-	2.7783198265087687
988	1945	lpg1984	AAU28053.1	null	hyuE	-	2.778176870697641
989	1094	lpg1116	AAU27202.1	null	-	-	2.777191867999143
990	1081	lpg1103	AAU27189.1	null	-	-	2.77711972962838
991	820	lpg0840	AAU26928.1	null	-	-	2.777011906059155
992	2813	lpg2874	AAU28921.1	null	-	-	2.7762548149577366
993	1581	lpg1609	AAU27689.1	null	-	-	2.7761860061182317
994	2497	lpg2545	AAU28605.1	null	-	-	2.7761589220572436
995	1801	lpg1830	AAU27909.1	null	mvaB	-	2.7760303517600016
996	1145	lpg1167	AAU27253.1	null	-	-	2.775607230352898
997	2170	lpg2213	AAU28278.1	null	-	-	2.7749700414623044
998	49	lpg0049	AAU26157.1	null	-	-	2.7747834884888563
999	2724	lpg2782	AAU28832.1	null	nuoH	-	2.773933183119693
1000	1503	lpg1529	AAU27611.1	null	prpD	-	2.7738745694000104
1001	908	lpg0929	AAU27016.1	null	pilO	-	2.7738452660562434
1002	2492	lpg2540	AAU28600.1	null	mscL	-	2.7736678336119995
1003	2421	lpg2469	AAU28529.1	null	hydG-2	-	2.773629711231436
1004	84	lpg0085	AAU26192.1	null	-	-	2.773565291784334
1005	641	lpg0660	AAU26749.1	null	-	-	2.7731633034941536
1006	2803	lpg2864	AAU28911.1	null	-	-	2.7729821196133297
1007	1411	lpg1437	AAU27519.1	null	cpxA	-	2.7726551956532455
1008	688	lpg0707	AAU26796.1	null	-	-	2.771485342981032
1009	1523	lpg1549	AAU27631.1	null	-	-	2.771371291382337
1010	386	lpg0397	AAU26494.1	null	rimM	-	2.7709378216351923
1011	2911	lpg2974	AAU29019.1	null	psd	-	2.7709122672315885
1012	2409	lpg2457	AAU28517.1	null	-	-	2.770879303444501
1013	1014	lpg1036	AAU27122.1	null	-	-	2.7707284365160794
1014	961	lpg0983	AAU27069.1	null	-	-	2.770428860510985
1015	32	lpg0032	AAU26140.1	null	-	-	2.769522390470074
1016	910	lpg0931	AAU27018.1	null	pilQ	-	2.7695212117037022
1017	2115	lpg2157	AAU28223.1	null	-	-	2.7693406543231527
1018	2261	lpg2307	AAU28369.1	null	grxC	-	2.7687511069135184
1019	2909	lpg2971	AAU29017.1	null	maeA	-	2.7681256893572557
1020	779	lpg0799	AAU26887.1	null	nadA	-	2.7671695028705057
1021	1496	lpg1522	AAU27604.1	null	pilB	-	2.7671474307433206
1022	2747	lpg2807	AAU28855.1	null	-	-	2.767096453087764
1023	456	lpg0467	AAU26564.1	null	-	-	2.7665006781177777
1024	1000	lpg1022	AAU27108.1	null	deoA	-	2.7664889159755655
1025	2107	lpg2149	AAU28215.1	null	-	-	2.7657337568701563
1026	229	lpg0230	AAU26337.1	null	pleD	-	2.76556559503519
1027	2595	lpg2645	AAU28703.1	null	uvrC	-	2.765212265634876
1028	19	lpg0019	AAU26127.1	null	-	-	2.764657188499949
1029	2284	lpg2330	AAU28392.1	null	ispA	-	2.7644879272579232
1030	912	lpg0933	AAU27020.1	null	aroB	-	2.7641176330759296
1031	1377	lpg1403	AAU27485.1	null	-	-	2.7640312581122086
1032	134	lpg0135	AAU26242.1	null	sdhB	-	2.7638206427488745
1033	1192	lpg1216	AAU27300.1	null	flgB	-	2.7636602611957244
1034	2828	lpg2889	AAU28936.1	null	gidA	-	2.7632854812727854
1035	157	lpg0158	AAU26265.1	null	-	-	2.7630521618423884
1036	2753	lpg2813	AAU28861.1	null	vipE	-	2.762856769263629
1037	256	lpg0257	AAU26364.1	null	-	-	2.762807290831751
1038	237	lpg0238	AAU26345.1	null	gbsA	-	2.7624699536056965
1039	584	lpg0603	AAU26692.1	null	-	-	2.761384781323838
1040	2378	lpg2425	AAU28486.1	null	-	-	2.761236095178242
1041	2718	lpg2776	AAU28826.1	null	nuoN	-	2.761160192307015
1042	350	lpg0361	AAU26458.1	null	fabF	-	2.760807047964009
1043	196	lpg0197	AAU26304.1	null	-	-	2.7606915543340125
1044	1734	lpg1763	AAU27842.1	null	flrB	-	2.760567507112055
1045	516	lpg0528	AAU26624.1	null	sdhC	-	2.7603616805209654
1046	2720	lpg2778	AAU28828.1	null	nuoL	-	2.759969077189539
1047	298	lpg0299	AAU26406.1	null	pdxA	-	2.7597728989867654
1048	1181	lpg1205	AAU27289.1	null	-	-	2.7596477509142887
1049	418	lpg0429	AAU26526.1	null	oprM	-	2.7593969216991843
1050	135	lpg0136	AAU26243.1	null	pykA	-	2.758971010818653
1051	1599	lpg1627	AAU27707.1	null	-	-	2.7582555983887027
1052	2697	lpg2754	AAU28805.1	null	dnaZX	-	2.7581398355058293
1053	1170	lpg1193	AAU27278.1	null	hisI	-	2.758067928758152
1054	1134	lpg1156	AAU27242.1	null	-	-	2.7579538621705066
1055	896	lpg0917	AAU27004.1	null	murE	-	2.7577374349904127
1056	1067	lpg1089	AAU27175.1	null	-	-	2.7576132679935834
1057	1048	lpg1070	AAU27156.1	null	int	-	2.7575647727485197
1058	491	lpg0502	AAU26599.1	null	-	-	2.757492581463872
1059	2641	lpg2691	AAU28749.1	null	-	-	2.7572549370693733
1060	825	lpg0845	AAU26933.1	null	rsbV	-	2.7570825325167085
1061	612	lpg0631	AAU26720.1	null	-	-	2.7564089719294076
1062	1174	lpg1197	AAU27282.1	null	-	-	2.7563070122611224
1063	2301	lpg2347	AAU28409.1	null	fadH	-	2.756175957249185
1064	2719	lpg2777	AAU28827.1	null	nuoM	-	2.75592940901119
1065	2836	lpg2897	AAU28944.1	null	-	-	2.755446403888161
1066	1481	lpg1507	AAU27589.1	null	-	-	2.755081504742719
1067	484	lpg0495	AAU26592.1	null	argH	-	2.7549708698457205
1068	1764	lpg1793	AAU27872.1	null	-	-	2.7548220079962755
1069	1018	lpg1040	AAU27126.1	null	-	-	2.754090984947434
1070	459	lpg0470	AAU26567.1	null	-	-	2.7540742852609044
1071	1388	lpg1414	AAU27496.1	null	-	-	2.7540515033667923
1072	2108	lpg2150	AAU28216.1	null	-	-	2.7539798916315577
1073	117	lpg0118	AAU26225.1	null	gcvT1	-	2.753910115004509
1074	1164	lpg1187	AAU27272.1	null	rdgC	-	2.7537272490340032
1075	1587	lpg1615	AAU27695.1	null	abcT3	-	2.753726423211528
1076	1674	lpg1702	AAU27782.1	null	-	-	2.753249048335395
1077	58	lpg0058	AAU26166.1	null	-	-	2.7531922273000693
1078	1610	lpg1638	AAU27718.1	null	-	-	2.7531112921821617
1079	2590	lpg2640	AAU28698.1	null	enhB	-	2.753056861017934
1080	331	lpg0342	AAU26439.1	null	rpsN	-	2.7529484485378783
1081	1868	lpg1906	AAU27976.1	null	-	-	2.7527051250641295
1082	894	lpg0915	AAU27002.1	null	-	-	2.752634759957215
1083	495	lpg0506	AAU26603.1	null	-	-	2.7525357461420885
1084	2690	lpg2742	AAU28798.1	null	-	-	2.7521407318483155
1085	98	lpg0099	AAU26206.1	null	polI	-	2.7519815691582394
1086	1673	lpg1701	AAU27781.1	null	legC3	-	2.7515556358328386
1087	2358	lpg2405	AAU28466.1	null	mutT	-	2.750754760628187
1088	2706	lpg2763	AAU28814.1	null	-	-	2.749948594830257
1089	998	lpg1020	AAU27106.1	null	-	-	2.749713655493863
1090	2744	lpg2804	AAU28852.1	null	-	-	2.749405782335056
1091	1909	lpg1948	AAU28017.1	null	legLC4	-	2.749213886513309
1092	1008	lpg1030	AAU27116.1	null	-	-	2.748633548283298
1093	2859	lpg2921	AAU28967.1	null	-	-	2.748588319411272
1094	2557	lpg2607	AAU28665.1	null	pepO	-	2.7485336352590553
1095	113	lpg0114	AAU26221.1	null	-	-	2.748338821715011
1096	2221	lpg2264	AAU28329.1	null	-	-	2.7479648811775372
1097	1984	lpg2023	AAU28092.1	null	-	-	2.747532598254758
1098	2713	lpg2770	AAU28821.1	null	-	-	2.7474056812777414
1099	901	lpg0922	AAU27009.1	null	etfB	-	2.7471855644685874
1100	1784	lpg1813	AAU27892.1	null	mrp	-	2.746900899175729
1101	2241	lpg2284	AAU28349.1	null	-	-	2.7465624486864098
1102	1427	lpg1453	AAU27535.1	null	-	-	2.7459664011008167
1103	375	lpg0386	AAU26483.1	null	htpX	-	2.745531343242309
1104	2328	lpg2375	AAU28436.1	null	-	-	2.744217382415005
1105	364	lpg0375	AAU26472.1	null	-	-	2.744075352839771
1106	1706	lpg1735	AAU27814.1	null	gatC	-	2.7434655613912855
1107	115	lpg0116	AAU26223.1	null	-	-	2.742798214675546
1108	2597	lpg2647	AAU28705.2	null	phhA	-	2.7427612676144473
1109	788	lpg0808	AAU26896.1	null	murG	-	2.742747381198655
1110	864	lpg0885	AAU26972.1	null	-	-	2.742684819981057
1111	352	lpg0363	AAU26460.1	null	waaM	-	2.7425127330130183
1112	693	lpg0712	AAU26801.1	null	yjeA	-	2.741782185254613
1113	2664	lpg2714	AAU28772.1	null	thrS	-	2.74161708846447
1114	432	lpg0443	AAU26540.1	null	icmR	-	2.741478975325788
1115	1252	lpg1277	AAU27360.1	null	abcT3	-	2.741275073691096
1116	2059	lpg2101	AAU28167.1	null	merA1	-	2.7412153917238324
1117	2927	lpg2990	AAU29035.1	null	-	-	2.7410845752242317
1118	800	lpg0820	AAU26908.1	null	-	-	2.740986988378726
1119	2311	lpg2357	AAU28419.1	null	gcp	-	2.740867490374302
1120	1817	lpg1846	AAU27925.1	null	gshB	-	2.7408349927472337
1121	1567	lpg1593	AAU27675.1	null	-	-	2.7404831902350626
1122	2375	lpg2422	AAU28483.1	null	-	-	2.7404511143991828
1123	2466	lpg2514	AAU28574.1	null	-	-	2.7403224487014977
1124	854	lpg0874	AAU26962.1	null	pntB	-	2.74019603447679
1125	1740	lpg1769	AAU27848.1	null	-	-	2.739693043137635
1126	2113	lpg2155	AAU28221.1	null	-	-	2.739304762617662
1127	406	lpg0417	AAU26514.1	null	pgl	-	2.739192785489766
1128	696	lpg0715	AAU26804.1	null	-	-	2.7391492254577576
1129	2094	lpg2136	AAU28202.1	null	-	-	2.738816083018703
1130	2639	lpg2689	AAU28747.1	null	icmX	-	2.7388019478113064
1131	2475	lpg2523	AAU28583.1	null	-	-	2.738736990243628
1132	185	lpg0186	AAU26293.1	null	-	-	2.738716667899188
1133	582	lpg0601	AAU26690.1	null	ycf24	-	2.7381760634332664
1134	1021	lpg1043	AAU27129.1	null	-	-	2.738047095599645
1135	1709	lpg1738	AAU27817.1	null	-	-	2.7380074168853907
1136	1142	lpg1164	AAU27250.1	null	argE	-	2.737469441725134
1137	2862	lpg2924	AAU28970.1	null	-	-	2.737036624250182
1138	41	lpg0041	AAU26149.1	null	-	-	2.7366892069517874
1139	494	lpg0505	AAU26602.1	null	yaeL	-	2.736633767505734
1140	1626	lpg1654	AAU27734.1	null	-	-	2.7365905374881594
1141	74	lpg0075	AAU26182.1	null	-	-	2.7361193923201212
1142	1557	lpg1583	AAU27665.1	null	-	-	2.7360118840664898
1143	958	lpg0980	AAU27066.1	null	-	-	2.735209762046574
1144	2	lpg0002	AAU26110.1	null	-	-	2.735107111201413
1145	1994	lpg2033	AAU28102.1	null	recG	-	2.7349939849838214
1146	2434	lpg2482	AAU28542.1	null	-	-	2.734946761803992
1147	2759	lpg2819	AAU28867.1	null	-	-	2.734266972439514
1148	979	lpg1001	AAU27087.1	null	-	-	2.733942848820143
1149	767	lpg0786	AAU26875.1	null	mesJ	-	2.733824675618542
1150	2725	lpg2783	AAU28833.1	null	nuoG	-	2.7330844912180767
1151	1554	lpg1580	AAU27662.1	null	-	-	2.732994955739653
1152	2755	lpg2815	AAU28863.1	null	-	-	2.732669656845334
1153	2302	lpg2348	AAU28410.1	null	sodC	-	2.731705038090721
1154	1760	lpg1789	AAU27868.1	null	-	-	2.731631623902176
1155	2882	lpg2944	AAU28990.1	null	lpxD	-	2.731423407674817
1156	1070	lpg1092	AAU27178.1	null	-	-	2.7313731203333966
1157	2098	lpg2140	AAU28206.1	null	-	-	2.731353149218437
1158	2916	lpg2979	AAU29024.1	null	-	-	2.7313497398723867
1159	882	lpg0903	AAU26990.1	null	-	-	2.7310356161797373
1160	2049	lpg2091	AAU28157.1	null	-	-	2.7307981648542707
1161	1780	lpg1809	AAU27888.1	null	-	-	2.729737643691178
1162	2702	lpg2759	AAU28810.1	null	-	-	2.7295879507436958
1163	1153	lpg1175	AAU27261.1	null	-	-	2.729546793025359
1164	640	lpg0659	AAU26748.1	null	-	-	2.728919269983757
1165	416	lpg0427	AAU26524.1	null	-	-	2.728070996419797
1166	2102	lpg2144	AAU28210.1	null	legAU13	-	2.7277879571078896
1167	1176	lpg1199	AAU27284.1	null	-	-	2.7277620876181996
1168	404	lpg0415	AAU26512.1	null	-	-	2.7273065920083277
1169	203	lpg0204	AAU26311.1	null	-	-	2.7272799300879513
1170	259	lpg0260	AAU26367.1	null	-	-	2.726998717010679
1171	2626	lpg2676	AAU28734.1	null	dotB	-	2.726875894457784
1172	77	lpg0078	AAU26185.1	null	ubiH	-	2.726793662041437
1173	2769	lpg2829	AAU28877.1	null	sidH	-	2.7267670972267903
1174	1688	lpg1716	AAU27796.1	null	-	-	2.7261922469017055
1175	1746	lpg1775	AAU27854.1	null	nrdB	-	2.72618351223018
1176	2480	lpg2528	AAU28588.1	null	-	-	2.725870975105707
1177	1117	lpg1139	AAU27225.1	null	potC	-	2.725858374807155
1178	2777	lpg2837	AAU28885.1	null	-	-	2.725857633090595
1179	1613	lpg1641	AAU27721.1	null	-	-	2.725829741192494
1180	2168	lpg2211	AAU28276.1	null	-	-	2.725225810378133
1181	460	lpg0471	AAU26568.1	null	poxF	-	2.724771960253432
1182	174	lpg0175	AAU26282.1	null	-	-	2.7246344355646217
1183	1027	lpg1049	AAU27135.1	null	-	-	2.724278039583436
1184	1712	lpg1741	AAU27820.1	null	-	-	2.724251840713542
1185	708	lpg0727	AAU26816.1	null	nusB	-	2.7241035546087513
1186	2544	lpg2594	AAU28652.1	null	fmt	-	2.724058132520878
1187	2710	lpg2767	AAU28818.1	null	-	-	2.7236711022806888
1188	360	lpg0371	AAU26468.1	null	-	-	2.7235384530058595
1189	1156	lpg1178	AAU27264.1	null	ribE	-	2.723457918758368
1190	2287	lpg2333	AAU28395.1	null	-	-	2.7229290021688617
1191	1078	lpg1100	AAU27186.1	null	-	-	2.7228524197100166
1192	1652	lpg1680	AAU27760.1	null	dsbD	-	2.7223858989985383
1193	660	lpg0679	AAU26768.1	null	-	-	2.7222265810051005
1194	2008	lpg2047	AAU28116.1	null	-	-	2.72166222767759
1195	1459	lpg1485	AAU27567.1	null	-	-	2.7215536958758104
1196	127	lpg0128	AAU26235.1	null	-	-	2.720937215498853
1197	1316	lpg1342	AAU27424.1	null	folC	-	2.720862356794643
1198	847	lpg0867	AAU26955.1	null	recQ	-	2.720586125009523
1199	1705	lpg1734	AAU27813.1	null	-	-	2.7205413868206434
1200	182	lpg0183	AAU26290.1	null	-	-	2.72040315906585
1201	2051	lpg2093	AAU28159.1	null	-	-	2.720363773699561
1202	1171	lpg1194	AAU27279.1	null	-	-	2.719590983515964
1203	2585	lpg2635	AAU28693.1	null	mviN	-	2.71954651094732
1204	2614	lpg2664	AAU28722.1	null	-	-	2.719507547424929
1205	2936	lpg2999	AAU29044.1	null	legP	-	2.7193569578821215
1206	480	lpg0491	AAU26588.1	null	-	-	2.7181598118368626
1207	278	lpg0279	AAU26386.1	null	-	-	2.718070444996231
1208	2224	lpg2267	AAU28332.1	null	-	-	2.71719772187542
1209	1207	lpg1231	AAU27315.1	null	umuD	-	2.716793032520666
1210	821	lpg0841	AAU26929.1	null	-	-	2.716533681785334
1211	2593	lpg2643	AAU28701.1	null	-	-	2.7162087393191263
1212	664	lpg0683	AAU26772.1	null	-	-	2.715798529226105
1213	916	lpg0937	AAU27024.1	null	ileS	-	2.7157644761213002
1214	943	lpg0964	AAU27051.1	null	-	-	2.7156737514422438
1215	844	lpg0864	AAU26952.1	null	cycH	-	2.715414509724657
1216	1997	lpg2036	AAU28105.1	null	-	-	2.71507742026127
1217	1541	lpg1567	AAU27649.1	null	thiG	-	2.7150598608136316
1218	982	lpg1004	AAU27090.1	null	-	-	2.714343923880117
1219	1328	lpg1354	AAU27436.1	null	-	-	2.714293112487212
1220	1805	lpg1834	AAU27913.1	null	metI	-	2.7141667212820098
1221	651	lpg0670	AAU26759.1	null	-	-	2.7140880023819114
1222	2872	lpg2934	AAU28980.1	null	-	-	2.7138612610310795
1223	524	lpg0536	AAU26632.1	null	pdxH	-	2.713847362169444
1224	191	lpg0192	AAU26299.1	null	-	-	2.713592200450058
1225	2338	lpg2385	AAU28446.1	null	-	-	2.712951970071028
1226	1354	lpg1380	AAU27462.1	null	-	-	2.712443244500394
1227	1887	lpg1925	AAU27995.1	null	-	-	2.7123236509525284
1228	1857	lpg1895	AAU27965.1	null	-	-	2.7118705599115187
1229	1625	lpg1653	AAU27733.1	null	-	-	2.7114744314822854
1230	634	lpg0653	AAU26742.1	null	-	-	2.7110359726196855
1231	1717	lpg1746	AAU27825.1	null	iscS	-	2.710892122341545
1232	1882	lpg1920	AAU27990.1	null	lpxK	-	2.7107719989603543
1233	1816	lpg1845	AAU27924.1	null	vacJ	-	2.7107555453615415
1234	2749	lpg2809	AAU28857.1	null	pepN	-	2.7104471386748887
1235	261	lpg0262	AAU26369.1	null	-	-	2.710119134473235
1236	2880	lpg2942	AAU28988.1	null	-	-	2.709993583688684
1237	525	lpg0537	AAU26633.1	null	-	-	2.709890230803815
1238	69	lpg0070	AAU26177.1	null	aatA	-	2.7098768536842472
1239	2795	lpg2855	AAU28903.1	null	-	-	2.7098424195508164
1240	344	lpg0355	AAU26452.1	null	rplQ	-	2.7097520987959594
1241	2567	lpg2617	AAU28675.1	null	mraY	-	2.709374156358874
1242	2525	lpg2574	AAU28633.1	null	-	-	2.7090073734718736
1243	1435	lpg1461	AAU27543.1	null	recJ	-	2.707951872320794
1244	2187	lpg2230	AAU28295.1	null	-	-	2.707401673759052
1245	720	lpg0739	AAU26828.1	null	-	-	2.7071735595789757
1246	2825	lpg2886	AAU28933.1	null	-	-	2.707093607381916
1247	2783	lpg2843	AAU28891.1	null	-	-	2.707008558406261
1248	1198	lpg1222	AAU27306.1	null	flgH	-	2.7064794054332606
1249	2634	lpg2684	AAU28742.1	null	-	-	2.70615058295733
1250	2214	lpg2257	AAU28322.1	null	-	-	2.7057945585048016
1251	812	lpg0832	AAU26920.1	null	-	-	2.7056311811224814
1252	736	lpg0755	AAU26844.1	null	yvfE	-	2.704490262348853
1253	1970	lpg2009	AAU28078.1	null	spoT	-	2.704469378354578
1254	725	lpg0744	AAU26833.1	null	-	-	2.704320556323353
1255	2487	lpg2535	AAU28595.1	null	-	-	2.704292639424278
1256	1982	lpg2021	AAU28090.1	null	ahcY	-	2.70425849688724
1257	2865	lpg2927	AAU28973.1	null	-	-	2.7041172158923876
1258	156	lpg0157	AAU26264.1	null	map-1	-	2.7040837832752924
1259	129	lpg0130	AAU26237.1	null	-	-	2.703886868232902
1260	1988	lpg2027	AAU28096.1	null	dhs1	-	2.7037187096127195
1261	1822	lpg1851	AAU27930.1	null	-	-	2.70363958777924
1262	1416	lpg1442	AAU27524.1	null	-	-	2.7031377020263427
1263	5	lpg0005	AAU26113.1	null	-	-	2.7018408061211967
1264	598	lpg0617	AAU26706.1	null	-	-	2.701409836883421
1265	558	lpg0577	AAU26666.1	null	yrdA	-	2.701089321142527
1266	2890	lpg2952	AAU28998.1	null	-	-	2.7004762492764107
1267	81	lpg0082	AAU26189.1	null	-	-	2.700225916299271
1268	1003	lpg1025	AAU27111.1	null	yegE	-	2.700095421221133
1269	2551	lpg2601	AAU28659.1	null	-	-	2.7000858144095425
1270	2929	lpg2992	AAU29037.1	null	-	-	2.6999215843029356
1271	1929	lpg1968	AAU28037.1	null	-	-	2.6999153194368595
1272	2498	lpg2546	AAU28606.1	null	-	-	2.6996558840352245
1273	500	lpg0511	AAU26608.1	null	lpxA	-	2.6992074900444285
1274	369	lpg0380	AAU26477.1	null	-	-	2.6977992167855307
1275	1555	lpg1581	AAU27663.1	null	-	-	2.6975067849774454
1276	1738	lpg1767	AAU27846.1	null	trxB1	-	2.6972849954704805
1277	2748	lpg2808	AAU28856.1	null	aroE	-	2.696985987684359
1278	1679	lpg1707	AAU27787.1	null	aruD	-	2.696775059511744
1279	2751	lpg2811	AAU28859.1	null	-	-	2.6964592400633016
1280	1375	lpg1401	AAU27483.1	null	pilZ	-	2.6962003309323532
1281	1249	lpg1274	AAU27357.1	null	-	-	2.696149781992101
1282	181	lpg0182	AAU26289.1	null	-	-	2.694278214450044
1283	996	lpg1018	AAU27104.1	null	-	-	2.6942083875241924
1284	1046	lpg1068	AAU27154.1	null	-	-	2.6941162447510907
1285	835	lpg0855	AAU26943.1	null	-	-	2.6940389256109625
1286	508	lpg0519	AAU26616.1	null	-	-	2.6938807936045857
1287	2871	lpg2933	AAU28979.1	null	yigC	-	2.692649378317399
1288	1490	lpg1516	AAU27598.1	null	-	-	2.6920387372539922
1289	2499	lpg2547	AAU28607.1	null	csaA	-	2.691975942139772
1290	805	lpg0825	AAU26913.1	null	-	-	2.691101784726943
1291	1978	lpg2017	AAU28086.1	null	-	-	2.6910534326230677
1292	2659	lpg2709	AAU28767.1	null	ihfA	-	2.690530179973502
1293	1915	lpg1954	AAU28023.1	null	-	-	2.690449023516438
1294	2812	lpg2873	AAU28920.1	null	-	-	2.690412417109219
1295	588	lpg0607	AAU26696.1	null	-	-	2.6904107563571786
1296	1396	lpg1422	AAU27504.1	null	-	-	2.6903673895829052
1297	2213	lpg2256	AAU28321.1	null	-	-	2.689967610926377
1298	615	lpg0634	AAU26723.1	null	-	-	2.6899076914848434
1299	2483	lpg2531	AAU28591.1	null	-	-	2.6897989169765992
1300	1575	lpg1603	AAU27683.1	null	-	-	2.689622193168081
1301	1131	lpg1153	AAU27239.1	null	-	-	2.6881281463150906
1302	2424	lpg2472	AAU28532.1	null	hypD	-	2.688104102522932
1303	246	lpg0247	AAU26354.1	null	-	-	2.6877354323737275
1304	1883	lpg1921	AAU27991.1	null	-	-	2.6876325892373742
1305	2231	lpg2274	AAU28339.1	null	ugpQ	-	2.687524814506171
1306	645	lpg0664	AAU26753.1	null	rpe	-	2.6872090038798637
1307	2436	lpg2484	AAU28544.1	null	-	-	2.68712017301279
1308	165	lpg0166	AAU26273.1	null	-	-	2.6869466452422235
1309	273	lpg0274	AAU26381.1	null	-	-	2.686778940910579
1310	945	lpg0966	AAU27053.1	null	-	-	2.6861429645781434
1311	1891	lpg1930	AAU27999.1	null	-	-	2.6861254269800776
1312	967	lpg0989	AAU27075.1	null	-	-	2.6860351424518227
1313	2937	lpg3000	AAU29045.1	null	-	-	2.6855269640330053
1314	2787	lpg2847	AAU28895.1	null	-	-	2.6850070846651413
1315	128	lpg0129	AAU26236.1	null	mmsA	-	2.6849042880078158
1316	1500	lpg1526	AAU27608.1	null	-	-	2.6848136595622085
1317	12	lpg0012	AAU26120.1	null	-	-	2.6847919572239207
1318	2412	lpg2460	AAU28520.1	null	-	-	2.684712397939296
1319	2379	lpg2426	AAU28487.1	null	mdcA	-	2.684255621146276
1320	1538	lpg1564	AAU27646.1	null	-	-	2.6841526317075344
1321	1556	lpg1582	AAU27664.1	null	-	-	2.6841245826622075
1322	753	lpg0772	AAU26861.1	null	rfbA	-	2.683935130487589
1323	133	lpg0134	AAU26241.1	null	-	-	2.6838605564194276
1324	2079	lpg2121	AAU28187.1	null	-	-	2.683276368266985
1325	490	lpg0501	AAU26598.1	null	pgm	-	2.6829382489112943
1326	2533	lpg2583	AAU28641.1	null	-	-	2.682830310139738
1327	2532	lpg2582	AAU28640.1	null	-	-	2.682744525996785
1328	2198	lpg2241	AAU28306.1	null	-	-	2.6825177442797443
1329	1009	lpg1031	AAU27117.1	null	-	-	2.6824651365279735
1330	320	lpg0331	AAU26428.1	null	rplW	-	2.682297947844406
1331	1005	lpg1027	AAU27113.1	null	-	-	2.6812040105236887
1332	1900	lpg1939	AAU28008.1	null	-	-	2.681070591107621
1333	567	lpg0586	AAU26675.1	null	-	-	2.680890193782524
1334	1332	lpg1358	AAU27440.1	null	xcpX	-	2.6808865610160777
1335	572	lpg0591	AAU26680.1	null	-	-	2.6808740047064727
1336	393	lpg0404	AAU26501.1	null	-	-	2.680792706098111
1337	2326	lpg2373	AAU28434.1	null	-	-	2.68062113289133
1338	1605	lpg1633	AAU27713.1	null	-	-	2.6805875253488365
1339	1944	lpg1983	AAU28052.1	null	-	-	2.6804639073384187
1340	2782	lpg2842	AAU28890.1	null	-	-	2.6804396615240957
1341	1069	lpg1091	AAU27177.1	null	-	-	2.6801338912880843
1342	269	lpg0270	AAU26377.1	null	-	-	2.679964292286464
1343	1474	lpg1500	AAU27582.1	null	-	-	2.679926628019639
1344	2809	lpg2870	AAU28917.1	null	-	-	2.6797082374406127
1345	636	lpg0655	AAU26744.1	null	-	-	2.679440497424293
1346	405	lpg0416	AAU26513.1	null	zwf	-	2.6792829555996764
1347	2515	lpg2563	AAU28623.1	null	-	-	2.679197938574385
1348	1624	lpg1652	AAU27732.1	null	-	-	2.6790050839696673
1349	922	lpg0943	AAU27030.1	null	recO	-	2.678909938717442
1350	1877	lpg1915	AAU27985.1	null	pilE	-	2.678842709220543
1351	534	lpg0547	AAU26642.1	null	-	-	2.6787347012239557
1352	2200	lpg2243	AAU28308.1	null	-	-	2.67858994342759
1353	1255	lpg1280	AAU27363.1	null	sfcA	-	2.6777759395623044
1354	66	lpg0066	AAU26174.1	null	-	-	2.677455832423086
1355	1308	lpg1334	AAU27416.1	null	-	-	2.677354543930159
1356	1699	lpg1728	AAU27807.1	null	-	-	2.6770518272277224
1357	2636	lpg2686	AAU28744.1	null	dotA	-	2.676375100770573
1358	2104	lpg2146	AAU28212.1	null	-	-	2.6763096137281575
1359	2905	lpg2967	AAU29013.1	null	sodB	-	2.676003413101423
1360	2219	lpg2262	AAU28327.1	null	ackA2	-	2.6759770860987073
1361	1642	lpg1670	AAU27750.1	null	-	-	2.6754844649062473
1362	1063	lpg1085	AAU27171.1	null	-	-	2.675440880018164
1363	1775	lpg1804	AAU27883.1	null	-	-	2.675265192899267
1364	727	lpg0746	AAU26835.1	null	-	-	2.675060609274748
1365	1753	lpg1782	AAU27861.1	null	fliA	-	2.6749653574620007
1366	2428	lpg2476	AAU28536.1	null	hypA	-	2.674965245615582
1367	474	lpg0485	AAU26582.1	null	hflC	-	2.6748419171194278
1368	955	lpg0977	AAU27063.1	null	-	-	2.674510178562865
1369	1146	lpg1168	AAU27254.1	null	-	-	2.6741639728345463
1370	1251	lpg1276	AAU27359.1	null	-	-	2.6740510883132065
1371	20	lpg0020	AAU26128.1	null	-	-	2.6739034371592445
1372	2418	lpg2466	AAU28526.1	null	vhtD	-	2.673888086375998
1373	2519	lpg2567	AAU28627.1	null	-	-	2.6738431169805144
1374	1530	lpg1556	AAU27638.1	null	-	-	2.6736713627432946
1375	1948	lpg1987	AAU28056.1	null	-	-	2.6734633759288866
1376	729	lpg0748	AAU26837.1	null	-	-	2.67311947654342
1377	2491	lpg2539	AAU28599.1	null	-	-	2.672806908645051
1378	2080	lpg2122	AAU28188.1	null	dbpA	-	2.6726229068175114
1379	2692	lpg2744	AAU28800.1	null	-	-	2.6726189605100874
1380	2512	lpg2560	AAU28620.1	null	-	-	2.6716687647401742
1381	865	lpg0886	AAU26973.1	null	-	-	2.671558133757046
1382	24	lpg0024	AAU26132.1	null	-	-	2.6711585320212623
1383	2649	lpg2699	AAU28757.1	null	-	-	2.670595280246493
1384	781	lpg0801	AAU26889.1	null	-	-	2.6703959804679056
1385	1939	lpg1978	AAU28047.1	null	-	-	2.6700742506319104
1386	1389	lpg1415	AAU27497.1	null	gltA	-	2.669777776278806
1387	1037	lpg1059	AAU27145.1	null	phaB	-	2.6696268841244435
1388	2012	lpg2051	AAU28120.1	null	-	-	2.6695489012712743
1389	737	lpg0756	AAU26845.1	null	-	-	2.669057573140381
1390	2654	lpg2704	AAU28762.1	null	petB	-	2.66813499522372
1391	2539	lpg2589	AAU28647.1	null	dacB	-	2.6680947268601516
1392	1202	lpg1226	AAU27310.1	null	flgL	-	2.6677154179131684
1393	1647	lpg1675	AAU27755.1	null	-	-	2.6671128332505534
1394	371	lpg0382	AAU26479.1	null	osmY	-	2.66680260324893
1395	1112	lpg1134	AAU27220.1	null	-	-	2.6667685930185914
1396	678	lpg0697	AAU26786.1	null	sul1	-	2.666581379259311
1397	633	lpg0652	AAU26741.1	null	-	-	2.666524401846613
1398	2840	lpg2902	AAU28948.1	null	-	-	2.665985172702146
1399	2647	lpg2697	AAU28755.1	null	mutL	-	2.665858731138929
1400	949	lpg0970	AAU27057.1	null	-	-	2.665784597411627
1401	2439	lpg2487	AAU28547.1	null	dut	-	2.6654714239713306
1402	2124	lpg2166	AAU28232.1	null	-	-	2.6643916831288994
1403	305	lpg0316	AAU26413.1	null	secE	-	2.6643889636285496
1404	2267	lpg2313	AAU28375.1	null	-	-	2.6641625520386465
1405	482	lpg0493	AAU26590.1	null	-	-	2.663982621736942
1406	2253	lpg2299	AAU28361.1	null	hepA	-	2.663964632920112
1407	890	lpg0911	AAU26998.1	null	-	-	2.663800843131226
1408	280	lpg0281	AAU26388.1	null	-	-	2.6637299211408645
1409	665	lpg0684	AAU26773.1	null	-	-	2.663716559393546
1410	883	lpg0904	AAU26991.1	null	-	-	2.663587883785167
1411	2184	lpg2227	AAU28292.1	null	-	-	2.6627360096021326
1412	1888	lpg1926	AAU27996.1	null	-	-	2.662687568540989
1413	1885	lpg1923	AAU27993.1	null	-	-	2.6624059604853154
1414	2451	lpg2499	AAU28559.1	null	-	-	2.6623617762167613
1415	51	lpg0051	AAU26159.1	null	-	-	2.662267868091244
1416	1758	lpg1787	AAU27866.1	null	fliR	-	2.662171947389152
1417	2254	lpg2300	AAU28362.1	null	legA3	-	2.6621603955637547
1418	2022	lpg2064	AAU28130.1	null	-	-	2.6619807787934153
1419	385	lpg0396	AAU26493.1	null	trmD	-	2.6618366009508323
1420	2900	lpg2962	AAU29008.1	null	-	-	2.6616104075455076
1421	702	lpg0721	AAU26810.1	null	-	-	2.6615121902580365
1422	2318	lpg2365	AAU28426.1	null	-	-	2.6615117988232377
1423	2834	lpg2895	AAU28942.1	null	coxG	-	2.6610630986856214
1424	837	lpg0857	AAU26945.1	null	ccmB	-	2.660917889747992
1425	2850	lpg2912	AAU28958.1	null	-	-	2.660676322303729
1426	193	lpg0194	AAU26301.1	null	-	-	2.66067159520304
1427	1791	lpg1820	AAU27899.1	null	-	-	2.6602970095429535
1428	382	lpg0393	AAU26490.1	null	-	-	2.6601604473886704
1429	1282	lpg1307	AAU27390.1	null	cysS	-	2.6600204215951395
1430	236	lpg0237	AAU26344.1	null	mhpC	-	2.6599383745436214
1431	585	lpg0604	AAU26693.1	null	-	-	2.65986030979677
1432	1804	lpg1833	AAU27912.1	null	metN	-	2.659852625742466
1433	425	lpg0436	AAU26533.1	null	legA11	-	2.6596583978327337
1434	1471	lpg1497	AAU27579.1	null	pepN	-	2.6594314999242044
1435	198	lpg0199	AAU26306.1	null	cydA	-	2.6593274529065556
1436	1075	lpg1097	AAU27183.1	null	phbC	-	2.6591891752393693
1437	283	lpg0284	AAU26391.1	null	-	-	2.659136632792866
1438	749	lpg0768	AAU26857.1	null	-	-	2.6587095230747795
1439	2001	lpg2040	AAU28109.1	null	-	-	2.6563483123663967
1440	1155	lpg1177	AAU27263.1	null	ribD	-	2.6560850119065487
1441	935	lpg0956	AAU27043.1	null	-	-	2.6559929255233774
1442	1545	lpg1571	AAU27653.1	null	tolB	-	2.6558972309729247
1443	2562	lpg2612	AAU28670.1	null	ddlA	-	2.6558667408367396
1444	2141	lpg2184	AAU28249.1	null	-	-	2.655777790146342
1445	2548	lpg2598	AAU28656.1	null	-	-	2.6556850786303414
1446	2444	lpg2492	AAU28552.1	null	-	-	2.6556188127374796
1447	2717	lpg2774	AAU28825.1	null	-	-	2.655349551623276
1448	1355	lpg1381	AAU27463.1	null	-	-	2.6552456747430297
1449	1700	lpg1729	AAU27808.1	null	ugpC	-	2.65473888172254
1450	2757	lpg2817	AAU28865.1	null	yrfI	-	2.6546516805919502
1451	1226	lpg1250	AAU27334.1	null	virB6	-	2.6544893972212513
1452	2005	lpg2044	AAU28113.1	null	-	-	2.6539995248298585
1453	373	lpg0384	AAU26481.1	null	uvrA	-	2.653853596131369
1454	2505	lpg2553	AAU28613.1	null	uhpC	-	2.653388144151364
1455	372	lpg0383	AAU26480.1	null	-	-	2.6524574590628305
1456	905	lpg0926	AAU27013.1	null	-	-	2.6523727990368
1457	1007	lpg1029	AAU27115.1	null	-	-	2.6523557741066615
1458	963	lpg0985	AAU27071.1	null	-	-	2.6523424822330584
1459	768	lpg0787	AAU26876.1	null	-	-	2.6521478248875954
1460	1637	lpg1665	AAU27745.1	null	-	-	2.652132620323833
1461	1089	lpg1111	AAU27197.1	null	-	-	2.6520600107474226
1462	169	lpg0170	AAU26277.1	null	-	-	2.652002886633546
1463	2342	lpg2389	AAU28450.1	null	-	-	2.651806183386228
1464	2633	lpg2683	AAU28741.1	null	-	-	2.651562603573761
1465	1103	lpg1125	AAU27211.1	null	-	-	2.6514458675723844
1466	151	lpg0152	AAU26259.1	null	-	-	2.6513586484882743
1467	179	lpg0180	AAU26287.1	null	htpX	-	2.6513033859741513
1468	1845	lpg1883	AAU27953.1	null	-	-	2.6512481177734166
1469	82	lpg0083	AAU26190.1	null	-	-	2.6511365319768454
1470	2069	lpg2111	AAU28177.1	null	-	-	2.6508885377297373
1471	252	lpg0253	AAU26360.1	null	-	-	2.650661429203516
1472	828	lpg0848	AAU26936.1	null	-	-	2.65049515120338
1473	1843	lpg1881	AAU27951.1	null	-	-	2.650366592093759
1474	120	lpg0121	AAU26228.1	null	-	-	2.6499647794309826
1475	1272	lpg1297	AAU27380.1	null	folD	-	2.64979960116592
1476	1265	lpg1290	AAU27373.1	null	-	-	2.6492254166558844
1477	1743	lpg1772	AAU27851.1	null	-	-	2.6486794485986396
1478	740	lpg0759	AAU26848.1	null	pgi	-	2.6484368163655105
1479	1309	lpg1335	AAU27417.1	null	-	-	2.6483624638329566
1480	1049	lpg1071	AAU27157.1	null	-	-	2.647892045151162
1481	1950	lpg1989	AAU28058.1	null	-	-	2.6474458885617183
1482	845	lpg0865	AAU26953.1	null	-	-	2.647419713261681
1483	674	lpg0693	AAU26782.1	null	-	-	2.647414134354088
1484	223	lpg0224	AAU26331.1	null	-	-	2.6467280973882237
1485	1916	lpg1955	AAU28024.1	null	-	-	2.646538199605504
1486	1030	lpg1052	AAU27138.1	null	-	-	2.646029764049326
1487	1693	lpg1721	AAU27801.1	null	yfhC	-	2.6458821561689105
1488	789	lpg0809	AAU26897.1	null	dapE	-	2.6458735581280366
1489	2619	lpg2669	AAU28727.1	null	ftsE	-	2.6457740843050175
1490	700	lpg0719	AAU26808.1	null	valS	-	2.64575301620702
1491	2796	lpg2856	AAU28904.1	null	-	-	2.6455428455343486
1492	90	lpg0091	AAU26198.1	null	-	-	2.6451141320769715
1493	2042	lpg2084	AAU28150.1	null	-	-	2.644830112867379
1494	637	lpg0656	AAU26745.1	null	-	-	2.644820886406897
1495	2941	lpg3004	AAU29049.1	null	rnpA	-	2.644209593491656
1496	2938	lpg3001	AAU29046.1	null	thdF	-	2.644194588959092
1497	2352	lpg2399	AAU28460.1	null	-	-	2.644129173697484
1498	2205	lpg2248	AAU28313.1	null	-	-	2.6440674611270567
1499	2646	lpg2696	AAU28754.1	null	miaA	-	2.6438563912473096
1500	1125	lpg1147	AAU27233.1	null	-	-	2.643792420832887
1501	964	lpg0986	AAU27072.1	null	-	-	2.643279132190606
1502	257	lpg0258	AAU26365.1	null	-	-	2.642746135233777
1503	691	lpg0710	AAU26799.1	null	yueD	-	2.6420989918888877
1504	843	lpg0863	AAU26951.1	null	-	-	2.642090227967565
1505	205	lpg0206	AAU26313.1	null	-	-	2.641527089051179
1506	829	lpg0849	AAU26937.1	null	-	-	2.641349576220527
1507	271	lpg0272	AAU26379.1	null	-	-	2.640765960669488
1508	2726	lpg2784	AAU28834.1	null	nuoF	-	2.6403219552995423
1509	2558	lpg2608	AAU28666.1	null	lpxC	-	2.639975213984822
1510	1499	lpg1525	AAU27607.1	null	-	-	2.6396547700751425
1511	1460	lpg1486	AAU27568.1	null	-	-	2.6392957340738192
1512	624	lpg0643	AAU26732.1	null	-	-	2.639185881274992
1513	194	lpg0195	AAU26302.1	null	-	-	2.6388316948419024
1514	2942	lpg3005	AAU29050.1	null	rpmH	-	2.6386837817249797
1515	377	lpg0388	AAU26485.1	null	-	-	2.6382239311195796
1516	177	lpg0178	AAU26285.1	null	-	-	2.638193189044289
1517	2260	lpg2306	AAU28368.1	null	-	-	2.6374587129773004
1518	1468	lpg1494	AAU27576.1	null	-	-	2.6370009982105196
1519	258	lpg0259	AAU26366.1	null	-	-	2.6369918151016374
1520	1823	lpg1852	AAU27931.1	null	-	-	2.6368545213480346
1521	2469	lpg2517	AAU28577.1	null	-	-	2.63652474789468
1522	1445	lpg1471	AAU27553.1	null	bioA	-	2.6361586569635755
1523	662	lpg0681	AAU26770.1	null	-	-	2.6348177929597796
1524	2110	lpg2152	AAU28218.1	null	abcT3	-	2.6348084569527406
1525	140	lpg0141	AAU26248.1	null	-	-	2.6344951727326844
1526	1774	lpg1803	AAU27882.1	null	-	-	2.634276660770199
1527	1383	lpg1409	AAU27491.1	null	-	-	2.634123919099485
1528	401	lpg0412	AAU26509.1	null	-	-	2.6335318188050514
1529	628	lpg0647	AAU26736.1	null	-	-	2.6334992926186573
1530	2119	lpg2161	AAU28227.1	null	-	-	2.6329021721327823
1531	86	lpg0087	AAU26194.1	null	-	-	2.6328969720822735
1532	2048	lpg2090	AAU28156.1	null	-	-	2.6324332981069807
1533	2447	lpg2495	AAU28555.1	null	hss	-	2.6323720283787218
1534	2680	lpg2732	AAU28788.1	null	-	-	2.632345313993573
1535	1651	lpg1679	AAU27759.1	null	-	-	2.6321579802689485
1536	933	lpg0954	AAU27041.1	null	mfd	-	2.631828378864198
1537	2503	lpg2551	AAU28611.1	null	-	-	2.6317240792536545
1538	2874	lpg2936	AAU28982.1	null	-	-	2.631618461006
1539	1032	lpg1054	AAU27140.1	null	atpD	-	2.631017074091263
1540	1127	lpg1149	AAU27235.1	null	-	-	2.630502817778436
1541	2167	lpg2210	AAU28275.1	null	-	-	2.630399556410544
1542	778	lpg0798	AAU26886.1	null	-	-	2.629980148110603
1543	2196	lpg2239	AAU28304.1	null	-	-	2.629635047828759
1544	1425	lpg1451	AAU27533.1	null	-	-	2.629336378348645
1545	971	lpg0993	AAU27079.1	null	-	-	2.6292924896607217
1546	773	lpg0792	AAU26881.1	null	ampG	-	2.6291289218269416
1547	1220	lpg1244	AAU27328.1	null	lvrE	-	2.6289939766335486
1548	954	lpg0976	AAU27062.1	null	-	-	2.6286008729900665
1549	2354	lpg2401	AAU28462.1	null	-	-	2.6285490589377267
1550	2760	lpg2820	AAU28868.1	null	-	-	2.6283468359733018
1551	2027	lpg2069	AAU28135.1	null	-	-	2.6282212779657037
1552	1036	lpg1058	AAU27144.1	null	phbC	-	2.6281098391923403
1553	100	lpg0101	AAU26208.1	null	-	-	2.6280984952805158
1554	70	lpg0071	AAU26178.1	null	-	-	2.628057531075892
1555	1461	lpg1487	AAU27569.1	null	-	-	2.6280492031660176
1556	78	lpg0079	AAU26186.1	null	-	-	2.6274862105775068
1557	1430	lpg1456	AAU27538.1	null	-	-	2.6272865275287103
1558	1212	lpg1236	AAU27320.1	null	-	-	2.627119375414561
1559	2481	lpg2529	AAU28589.1	null	-	-	2.6269607091072755
1560	426	lpg0437	AAU26534.1	null	-	-	2.6268950409004033
1561	992	lpg1014	AAU27100.1	null	-	-	2.6265437483785976
1562	609	lpg0628	AAU26717.1	null	-	-	2.626090943116923
1563	1502	lpg1528	AAU27610.1	null	-	-	2.626055090649309
1564	2259	lpg2305	AAU28367.1	null	-	-	2.625651105422023
1565	2343	lpg2390	AAU28451.1	null	proP1	-	2.6255475521900364
1566	2083	lpg2125	AAU28191.1	null	-	-	2.625523754761518
1567	1335	lpg1361	AAU27443.1	null	xcpU	-	2.6254359093516983
1568	2817	lpg2878	AAU28925.1	null	corA	-	2.6252377098045776
1569	578	lpg0597	AAU26686.1	null	aas	-	2.625146708117759
1570	2599	lpg2649	AAU28707.1	null	-	-	2.6250607242310062
1571	1453	lpg1479	AAU27561.1	null	-	-	2.6243761691025655
1572	1341	lpg1367	AAU27449.1	null	-	-	2.6236668838758592
1573	1456	lpg1482	AAU27564.1	null	-	-	2.623584279497208
1574	1940	lpg1979	AAU28048.1	null	-	-	2.6232268960375014
1575	900	lpg0921	AAU27008.1	null	-	-	2.6229610575536517
1576	449	lpg0460	AAU26557.1	null	purH	-	2.6224465212878285
1577	8	lpg0008	AAU26116.1	null	-	-	2.622136852764767
1578	1025	lpg1047	AAU27133.1	null	atpG	-	2.6217509860603965
1579	793	lpg0813	AAU26901.1	null	mreD	-	2.621629230932584
1580	1631	lpg1659	AAU27739.1	null	-	-	2.6214272369668805
1581	2801	lpg2862	AAU28909.1	null	legC8	-	2.621204787261402
1582	2395	lpg2442	AAU28503.1	null	-	-	2.620990130239175
1583	2364	lpg2411	AAU28472.1	null	-	-	2.620825741119031
1584	1998	lpg2037	AAU28106.1	null	eno	-	2.6205407217687378
1585	2549	lpg2599	AAU28657.1	null	topA	-	2.620432236418266
1586	850	lpg0870	AAU26958.1	null	-	-	2.620256204358468
1587	2289	lpg2335	AAU28397.1	null	hemA	-	2.6202387562651004
1588	2819	lpg2880	AAU28927.1	null	nth	-	2.620147296924902
1589	1623	lpg1651	AAU27731.1	null	-	-	2.6198786776656826
1590	1322	lpg1348	AAU27430.1	null	leuS	-	2.618849688879802
1591	1035	lpg1057	AAU27143.1	null	-	-	2.6187989504623332
1592	794	lpg0814	AAU26902.1	null	-	-	2.61799540223118
1593	1216	lpg1240	AAU27324.1	null	-	-	2.6178864014412815
1594	1783	lpg1812	AAU27891.1	null	-	-	2.6177630358271142
1595	715	lpg0734	AAU26823.1	null	-	-	2.6176286212115416
1596	1415	lpg1441	AAU27523.1	null	-	-	2.617407825011841
1597	125	lpg0126	AAU26233.1	null	-	-	2.6173963665092863
1598	802	lpg0822	AAU26910.1	null	-	-	2.616942654089784
1599	2193	lpg2236	AAU28301.1	null	-	-	2.61672634859434
1600	17	lpg0017	AAU26125.1	null	-	-	2.616362207568638
1601	57	lpg0057	AAU26165.1	null	-	-	2.6161182115643196
1602	1304	lpg1329	AAU27412.1	null	-	-	2.616038156751359
1603	1348	lpg1374	AAU27456.1	null	rodA	-	2.6158834008449277
1604	591	lpg0610	AAU26699.1	null	-	-	2.615757081984799
1605	1352	lpg1378	AAU27460.1	null	-	-	2.6156841205233814
1606	959	lpg0981	AAU27067.1	null	-	-	2.6156201648109185
1607	2159	lpg2202	AAU28267.1	null	-	-	2.615321499429543
1608	928	lpg0949	AAU27036.1	null	-	-	2.6150366839691404
1609	586	lpg0605	AAU26694.1	null	-	-	2.614878792816899
1610	2091	lpg2133	AAU28199.1	null	-	-	2.6146825008840358
1611	977	lpg0999	AAU27085.1	null	-	-	2.6146530649895814
1612	2671	lpg2722	AAU28779.1	null	-	-	2.614601418393674
1613	638	lpg0657	AAU26746.1	null	-	-	2.614521549215685
1614	2861	lpg2923	AAU28969.1	null	-	-	2.61450960404871
1615	458	lpg0469	AAU26566.1	null	-	-	2.6144178973111387
1616	154	lpg0155	AAU26262.1	null	-	-	2.6143018468688077
1617	199	lpg0200	AAU26307.1	null	qxtB	-	2.6139500851368394
1618	346	lpg0357	AAU26454.1	null	-	-	2.6139205329933906
1619	1518	lpg1544	AAU27626.1	null	hisS	-	2.613707718038733
1620	97	lpg0098	AAU26205.1	null	-	-	2.613601275766561
1621	29	lpg0029	AAU26137.1	null	rre41	-	2.6135695068572793
1622	659	lpg0678	AAU26767.1	null	-	-	2.6134842563196647
1623	14	lpg0014	AAU26122.1	null	-	-	2.613323880233096
1624	842	lpg0862	AAU26950.1	null	dsbE	-	2.6132143869250335
1625	1539	lpg1565	AAU27647.1	null	thi3	-	2.6129686100110683
1626	2337	lpg2384	AAU28445.1	null	kup	-	2.612801703054264
1627	232	lpg0233	AAU26340.1	null	mdlC	-	2.61222185827611
1628	923	lpg0944	AAU27031.1	null	-	-	2.6119273076928273
1629	771	lpg0790	AAU26879.1	null	sda-2	-	2.6118720192202347
1630	1085	lpg1107	AAU27193.1	null	-	-	2.6117543314234926
1631	2899	lpg2961	AAU29007.1	null	-	-	2.6116466160883793
1632	2298	lpg2344	AAU28406.1	null	-	-	2.611589876736046
1633	921	lpg0942	AAU27029.1	null	era	-	2.61123041361569
1634	571	lpg0590	AAU26679.1	null	comM	-	2.6111478997042146
1635	1407	lpg1433	AAU27515.1	null	deoC	-	2.6108824381842624
1636	1400	lpg1426	AAU27508.1	null	-	-	2.61075665238225
1637	671	lpg0690	AAU26779.1	null	-	-	2.6105884925552627
1638	695	lpg0714	AAU26803.1	null	-	-	2.610548528549497
1639	2417	lpg2465	AAU28525.1	null	sidD	-	2.6104186985195588
1640	2274	lpg2320	AAU28382.1	null	-	-	2.609662045005218
1641	442	lpg0453	AAU26550.1	null	icmC	-	2.609402977554377
1642	1458	lpg1484	AAU27566.1	null	-	-	2.6093748068498144
1643	550	lpg0564	AAU26658.1	null	-	-	2.609349328463786
1644	944	lpg0965	AAU27052.1	null	-	-	2.609291801003426
1645	1600	lpg1628	AAU27708.1	null	-	-	2.6089951122446995
1646	2501	lpg2549	AAU28609.1	null	-	-	2.608977409903581
1647	1990	lpg2029	AAU28098.1	null	-	-	2.607694052103942
1648	1293	lpg1318	AAU27401.1	null	-	-	2.6073355240849847
1649	1362	lpg1388	AAU27470.1	null	-	-	2.606904305681159
1650	734	lpg0753	AAU26842.1	null	-	-	2.606727297017457
1651	832	lpg0852	AAU26940.1	null	-	-	2.606503150449065
1652	2763	lpg2823	AAU28871.1	null	-	-	2.6052686084871346
1653	282	lpg0283	AAU26390.1	null	-	-	2.6049981765819785
1654	2422	lpg2470	AAU28530.1	null	-	-	2.604524724159981
1655	1278	lpg1303	AAU27386.1	null	trpF	-	2.6036873360595765
1656	1177	lpg1200	AAU27285.1	null	hisG	-	2.6030647617266354
1657	1133	lpg1155	AAU27241.1	null	-	-	2.6026659312898928
1658	2778	lpg2838	AAU28886.1	null	-	-	2.6025867241062692
1659	2514	lpg2562	AAU28622.1	null	-	-	2.6025165059976447
1660	544	lpg0558	AAU26652.1	null	-	-	2.602256291527814
1661	94	lpg0095	AAU26202.1	null	-	-	2.6020076333177475
1662	2673	lpg2724	AAU28781.1	null	-	-	2.601224601524865
1663	126	lpg0127	AAU26234.1	null	acsB	-	2.601143303412234
1664	264	lpg0265	AAU26372.1	null	-	-	2.6009970640565525
1665	995	lpg1017	AAU27103.1	null	mgtA	-	2.600672747319191
1666	2730	lpg2788	AAU28838.1	null	nuoB2	-	2.6005292604404002
1667	1639	lpg1667	AAU27747.1	null	-	-	2.6003294551234917
1668	2837	lpg2898	AAU28945.1	null	-	-	2.600081281589565
1669	146	lpg0147	AAU26254.1	null	-	-	2.5999271203051664
1670	437	lpg0448	AAU26545.1	null	icmM	-	2.599892341961131
1671	1342	lpg1368	AAU27450.1	null	-	-	2.599398484682525
1672	649	lpg0668	AAU26757.1	null	-	-	2.5990059398286385
1673	2011	lpg2050	AAU28119.1	null	-	-	2.599004535848847
1674	1856	lpg1894	AAU27964.1	null	-	-	2.5989291307980107
1675	536	lpg0549	AAU26644.1	null	-	-	2.5987594388382247
1676	2320	lpg2367	AAU28428.1	null	-	-	2.5983324894848967
1677	1363	lpg1389	AAU27471.1	null	-	-	2.5979146319672406
1678	2855	lpg2917	AAU28963.1	null	-	-	2.5977442153275754
1679	1824	lpg1853	AAU27932.1	null	udk	-	2.5977337493122485
1680	625	lpg0644	AAU26733.1	null	-	-	2.597714564558832
1681	1892	lpg1931	AAU28000.1	null	-	-	2.597130184269355
1682	932	lpg0953	AAU27040.1	null	-	-	2.5969995001438364
1683	2667	lpg2718	AAU28775.1	null	-	-	2.5969695192102864
1684	1859	lpg1897	AAU27967.1	null	-	-	2.5966379142889218
1685	2490	lpg2538	AAU28598.1	null	-	-	2.596400802995728
1686	1358	lpg1384	AAU27466.1	null	dnaQ	-	2.5963571551182616
1687	2821	lpg2882	AAU28929.1	null	metG_1	-	2.5963273195484624
1688	512	lpg0523	AAU26620.1	null	aacA4	-	2.5962528192084275
1689	2826	lpg2887	AAU28934.1	null	rfbA	-	2.596027267349262
1690	1321	lpg1347	AAU27429.1	null	-	-	2.595876524776883
1691	1130	lpg1152	AAU27238.1	null	-	-	2.595570866829132
1692	2569	lpg2619	AAU28677.1	null	-	-	2.595359182533923
1693	2216	lpg2259	AAU28324.1	null	osmY	-	2.5951944482904743
1694	1638	lpg1666	AAU27746.1	null	-	-	2.5951684862304116
1695	962	lpg0984	AAU27070.1	null	-	-	2.595122868545881
1696	48	lpg0048	AAU26156.1	null	-	-	2.5938603797061623
1697	462	lpg0473	AAU26570.1	null	-	-	2.5937912046873697
1698	1931	lpg1970	AAU28039.1	null	-	-	2.592939995802716
1699	2197	lpg2240	AAU28305.1	null	-	-	2.592937326969295
1700	2217	lpg2260	AAU28325.1	null	phbC	-	2.5928813134953193
1701	1172	lpg1195	AAU27280.1	null	hisA	-	2.5927704353514396
1702	255	lpg0256	AAU26363.1	null	-	-	2.592595476723348
1703	1536	lpg1562	AAU27644.1	null	merA1	-	2.5925590337353723
1704	2372	lpg2419	AAU28480.1	null	-	-	2.592553632225481
1705	27	lpg0027	AAU26135.1	null	pit	-	2.5913081248810785
1706	592	lpg0611	AAU26700.1	null	-	-	2.591143980843432
1707	1723	lpg1752	AAU27831.1	null	-	-	2.590826314312114
1708	1380	lpg1406	AAU27488.1	null	-	-	2.5907399114353353
1709	430	lpg0441	AAU26538.1	null	icmT	-	2.5907340893767135
1710	2489	lpg2537	AAU28597.1	null	-	-	2.5906793703647972
1711	2603	lpg2653	AAU28711.1	null	pth	-	2.590172070792739
1712	2376	lpg2423	AAU28484.1	null	-	-	2.589727833687958
1713	114	lpg0115	AAU26222.1	null	-	-	2.589687037980058
1714	2239	lpg2282	AAU28347.1	null	asnS	-	2.5896728215155798
1715	738	lpg0757	AAU26846.1	null	-	-	2.589606999888347
1716	1974	lpg2013	AAU28082.1	null	pilT	-	2.589418623587126
1717	2556	lpg2606	AAU28664.1	null	-	-	2.589020417807495
1718	2144	lpg2187	AAU28252.1	null	-	-	2.588634549671446
1719	541	lpg0554	AAU26649.1	null	dinP	-	2.588315471964251
1720	2554	lpg2604	AAU28662.1	null	-	-	2.588033841908701
1721	676	lpg0695	AAU26784.1	null	legA8	-	2.5880155547702373
1722	2784	lpg2844	AAU28892.1	null	-	-	2.5879029285036195
1723	2112	lpg2154	AAU28220.1	null	-	-	2.587657092651351
1724	450	lpg0461	AAU26558.1	null	prmA	-	2.5869679837625714
1725	2263	lpg2309	AAU28371.1	null	gpsA	-	2.586932921746597
1726	1884	lpg1922	AAU27992.1	null	-	-	2.586917356745029
1727	379	lpg0390	AAU26487.1	null	vipA	-	2.5867346928294057
1728	2340	lpg2387	AAU28448.1	null	pla	-	2.586616085883468
1729	2441	lpg2489	AAU28549.1	null	-	-	2.586572509490981
1730	268	lpg0269	AAU26376.1	null	-	-	2.5863158681962117
1731	1149	lpg1171	AAU27257.1	null	-	-	2.58623775760235
1732	457	lpg0468	AAU26565.1	null	-	-	2.5858596196886614
1733	294	lpg0295	AAU26402.1	null	-	-	2.5855289670211943
1734	2841	lpg2903	AAU28949.1	null	-	-	2.5850626042569917
1735	1611	lpg1639	AAU27719.1	null	-	-	2.584864835400488
1736	2126	lpg2168	AAU28234.1	null	-	-	2.5843318212306605
1737	2676	lpg2727	AAU28784.1	null	tgt	-	2.5840822469785483
1738	1838	lpg1873	AAU27946.1	null	-	-	2.584052498691297
1739	1663	lpg1691	AAU27771.1	null	-	-	2.5837200693693974
1740	1782	lpg1811	AAU27890.1	null	lysC	-	2.5833187215044897
1741	138	lpg0139	AAU26246.1	null	tktA	-	2.58328580124037
1742	2542	lpg2592	AAU28650.1	null	-	-	2.58301913696226
1743	1390	lpg1416	AAU27498.1	null	-	-	2.5826481539479276
1744	158	lpg0159	AAU26266.1	null	-	-	2.5826117757203666
1745	606	lpg0625	AAU26714.1	null	-	-	2.582505471689214
1746	1245	lpg1269	AAU27353.1	null	-	-	2.581980309067947
1747	160	lpg0161	AAU26268.1	null	-	-	2.5816535459163505
1748	913	lpg0934	AAU27021.1	null	-	-	2.581612580678241
1749	716	lpg0735	AAU26824.1	null	-	-	2.581363114250449
1750	2878	lpg2940	AAU28986.1	null	waaM	-	2.58096022164903
1751	2814	lpg2875	AAU28922.1	null	glmU	-	2.5809511370076685
1752	349	lpg0360	AAU26457.1	null	fabA	-	2.580075953381098
1753	673	lpg0692	AAU26781.1	null	dppF	-	2.579842854356292
1754	1680	lpg1708	AAU27788.1	null	astB	-	2.5793713994033745
1755	152	lpg0153	AAU26260.1	null	-	-	2.5791992740368532
1756	1140	lpg1162	AAU27248.1	null	-	-	2.5788190547979313
1757	1512	lpg1538	AAU27620.1	null	pcnB	-	2.578633393804875
1758	2195	lpg2238	AAU28303.1	null	-	-	2.5782294290675445
1759	274	lpg0275	AAU26382.1	null	-	-	2.578213682547539
1760	101	lpg0102	AAU26209.1	null	fabF	-	2.5771180896045567
1761	806	lpg0826	AAU26914.1	null	xseA	-	2.576980030407728
1762	1914	lpg1953	AAU28022.1	null	legC4	-	2.576613171468344
1763	2127	lpg2169	AAU28235.1	null	-	-	2.5765929541962738
1764	2351	lpg2398	AAU28459.1	null	-	-	2.5759006800411495
1765	238	lpg0239	AAU26346.1	null	gabT	-	2.5758555124182756
1766	2045	lpg2087	AAU28153.1	null	traC	-	2.575317477856383
1767	1464	lpg1490	AAU27572.1	null	cyaA	-	2.5751591665266815
1768	1232	lpg1256	AAU27340.1	null	-	-	2.574560744295869
1769	412	lpg0423	AAU26520.1	null	yozG	-	2.5745599517892757
1770	168	lpg0169	AAU26276.1	null	-	-	2.5740158171127563
1771	2486	lpg2534	AAU28594.1	null	-	-	2.5737014419251993
1772	461	lpg0472	AAU26569.1	null	-	-	2.5735845068423107
1773	80	lpg0081	AAU26188.1	null	-	-	2.5731241630687487
1774	1414	lpg1440	AAU27522.1	null	-	-	2.572737277473472
1775	1927	lpg1966	AAU28035.1	null	-	-	2.5727047612856992
1776	1175	lpg1198	AAU27283.1	null	hisC	-	2.5722539147446457
1777	818	lpg0838	AAU26926.1	null	-	-	2.571984993452853
1778	873	lpg0894	AAU26981.1	null	-	-	2.571812204778286
1779	1185	lpg1209	AAU27293.1	null	-	-	2.5716655057902744
1780	907	lpg0928	AAU27015.1	null	pilN	-	2.57142282481671
1781	390	lpg0401	AAU26498.1	null	-	-	2.5713549798879107
1782	487	lpg0498	AAU26595.1	null	-	-	2.5709580976510895
1783	244	lpg0245	AAU26352.1	null	-	-	2.5706907956567413
1784	1901	lpg1940	AAU28009.1	null	-	-	2.5702575929862825
1785	2577	lpg2627	AAU28685.1	null	-	-	2.570138071209725
1786	2883	lpg2945	AAU28991.1	null	lpxB	-	2.569775946125763
1787	2772	lpg2832	AAU28880.1	null	-	-	2.569435806373914
1788	2235	lpg2278	AAU28343.1	null	hpd	-	2.569406806882035
1789	254	lpg0255	AAU26362.1	null	-	-	2.5692259132364432
1790	1951	lpg1990	AAU28059.1	null	-	-	2.5687056862969277
1791	226	lpg0227	AAU26334.1	null	-	-	2.5687053629326284
1792	2797	lpg2858	AAU28905.1	null	-	-	2.568202023164845
1793	1059	lpg1081	AAU27167.1	null	-	-	2.568151612746221
1794	1874	lpg1912	AAU27982.1	null	-	-	2.5675134164248568
1795	2262	lpg2308	AAU28370.1	null	secB	-	2.5673438974224143
1796	2655	lpg2705	AAU28763.1	null	petA	-	2.56713918724898
1797	436	lpg0447	AAU26544.1	null	lphA	-	2.567065840745994
1798	1434	lpg1460	AAU27542.1	null	-	-	2.5670549073374196
1799	54	lpg0054	AAU26162.1	null	-	-	2.5661498981211124
1800	2833	lpg2894	AAU28941.1	null	-	-	2.5659948956313148
1801	276	lpg0277	AAU26384.1	null	-	-	2.5656413240281535
1802	2613	lpg2663	AAU28721.1	null	-	-	2.5652954747026837
1803	1173	lpg1196	AAU27281.1	null	hisH_2	-	2.5649902867198238
1804	2884	lpg2946	AAU28992.1	null	-	-	2.5649711742520074
1805	275	lpg0276	AAU26383.1	null	legG2	-	2.564706187341303
1806	2174	lpg2217	AAU28282.1	null	-	-	2.5644907518588353
1807	858	lpg0878	AAU26966.1	null	-	-	2.5641046552730846
1808	1814	lpg1843	AAU27922.1	null	pip	-	2.5637943991874943
1809	1106	lpg1128	AAU27214.1	null	-	-	2.5635423414050478
1810	1531	lpg1557	AAU27639.1	null	-	-	2.5633031237237627
1811	1104	lpg1126	AAU27212.1	null	-	-	2.5632610805433513
1812	1629	lpg1657	AAU27737.1	null	-	-	2.563159948776098
1813	1593	lpg1621	AAU27701.1	null	-	-	2.563150367719314
1814	1506	lpg1532	AAU27614.1	null	-	-	2.5628528440429394
1815	55	lpg0055	AAU26163.1	null	-	-	2.562474862355245
1816	2147	lpg2190	AAU28255.1	null	-	-	2.5621917838676116
1817	370	lpg0381	AAU26478.1	null	-	-	2.561686791028205
1818	2500	lpg2548	AAU28608.1	null	-	-	2.5616854073390645
1819	777	lpg0796	AAU26885.1	null	-	-	2.561008689884692
1820	202	lpg0203	AAU26310.1	null	yfhG	-	2.560709200372195
1821	1065	lpg1087	AAU27173.1	null	-	-	2.5605853248644057
1822	279	lpg0280	AAU26387.1	null	-	-	2.5602442320939875
1823	3	lpg0003	AAU26111.1	null	-	-	2.5599662497295927
1824	564	lpg0583	AAU26672.1	null	-	-	2.5596670652869618
1825	604	lpg0623	AAU26712.1	null	-	-	2.5593264046174293
1826	2031	lpg2073	AAU28139.1	null	-	-	2.5592308741381724
1827	2638	lpg2688	AAU28746.1	null	icmW	-	2.5589479606284997
1828	1143	lpg1165	AAU27251.1	null	udk	-	2.558585158271147
1829	2437	lpg2485	AAU28545.1	null	-	-	2.558386677398848
1830	2383	lpg2430	AAU28491.1	null	mdcB	-	2.5582123928243092
1831	1486	lpg1512	AAU27594.1	null	-	-	2.5577552944909883
1832	2623	lpg2673	AAU28731.1	null	-	-	2.5576461447904886
1833	2055	lpg2097	AAU28163.1	null	-	-	2.555440405367012
1834	2392	lpg2439	AAU28500.1	null	-	-	2.555378577206854
1835	1529	lpg1555	AAU27637.1	null	artJ	-	2.554925376160499
1836	741	lpg0760	AAU26849.1	null	rfbA	-	2.5547737358653273
1837	1866	lpg1904	AAU27974.1	null	-	-	2.554637203945698
1838	1188	lpg1212	AAU27296.1	null	-	-	2.5544242137648117
1839	2377	lpg2424	AAU28485.1	null	-	-	2.5535630023020994
1840	2296	lpg2342	AAU28404.1	null	-	-	2.5530614893200982
1841	2857	lpg2919	AAU28965.1	null	-	-	2.552970811444317
1842	9	lpg0009	AAU26117.1	null	hfq	-	2.5524771192597453
1843	2148	lpg2191	AAU28256.1	null	ibpA	-	2.55239019934321
1844	1345	lpg1371	AAU27453.1	null	lpxB	-	2.552048338168353
1845	1413	lpg1439	AAU27521.1	null	-	-	2.5519978098516805
1846	1429	lpg1455	AAU27537.1	null	-	-	2.5517455502761117
1847	574	lpg0593	AAU26682.1	null	-	-	2.551538383784601
1848	2582	lpg2632	AAU28690.1	null	holC	-	2.5514231744084004
1849	2156	lpg2199	AAU28264.1	null	-	-	2.551381630687746
1850	2199	lpg2242	AAU28307.1	null	-	-	2.551293449580997
1851	808	lpg0828	AAU26916.1	null	-	-	2.551276250922266
1852	1594	lpg1622	AAU27702.1	null	-	-	2.5506147010973685
1853	973	lpg0995	AAU27081.1	null	-	-	2.549998172499711
1854	1542	lpg1568	AAU27650.1	null	thiDE	-	2.54985588644106
1855	1584	lpg1612	AAU27692.1	null	-	-	2.549499441879436
1856	2875	lpg2937	AAU28983.1	null	fum	-	2.5494517426326415
1857	2750	lpg2810	AAU28858.1	null	prkA	-	2.5493118374420156
1858	444	lpg0455	AAU26552.1	null	icmJ	-	2.5491960157180706
1859	629	lpg0648	AAU26737.1	null	xth	-	2.548903429965364
1860	2028	lpg2070	AAU28136.1	null	-	-	2.5487699004055973
1861	365	lpg0376	AAU26473.1	null	sdhA	-	2.5485838406940995
1862	2361	lpg2408	AAU28469.1	null	-	-	2.5482750899337563
1863	2913	lpg2976	AAU29021.1	null	-	-	2.5478628092323685
1864	446	lpg0457	AAU26554.1	null	tphA	-	2.547490005477529
1865	1644	lpg1672	AAU27752.1	null	-	-	2.5474445553987937
1866	507	lpg0518	AAU26615.1	null	-	-	2.547332718474534
1867	2910	lpg2972	AAU29018.1	null	-	-	2.5472680521215794
1868	2407	lpg2455	AAU28515.1	null	-	-	2.5471125566649904
1869	1938	lpg1977	AAU28046.1	null	-	-	2.5470247765205887
1870	1223	lpg1247	AAU27331.1	null	-	-	2.546868837963572
1871	2827	lpg2888	AAU28935.1	null	-	-	2.5468440481764927
1872	1833	lpg1868	AAU27941.1	null	-	-	2.5467341323415202
1873	79	lpg0080	AAU26187.1	null	-	-	2.546588319508973
1874	750	lpg0769	AAU26858.1	null	-	-	2.5462768327544945
1875	2925	lpg2988	AAU29033.1	null	atpB	-	2.5459958907452176
1876	2537	lpg2587	AAU28645.1	null	-	-	2.5456790609030477
1877	1975	lpg2014	AAU28083.1	null	-	-	2.545091116558808
1878	109	lpg0110	AAU26217.1	null	-	-	2.545008048783626
1879	1029	lpg1051	AAU27137.1	null	atpA	-	2.5450056527358096
1880	1672	lpg1700	AAU27780.1	null	-	-	2.544956084968726
1881	2612	lpg2662	AAU28720.1	null	panC	-	2.5449193436266384
1882	2449	lpg2497	AAU28557.1	null	-	-	2.5446848201666223
1883	1087	lpg1109	AAU27195.1	null	-	-	2.5442383641662154
1884	2708	lpg2765	AAU28816.1	null	hit	-	2.543617092722044
1885	859	lpg0879	AAU26967.1	null	-	-	2.5434323026903534
1886	322	lpg0333	AAU26430.1	null	-	-	2.5428300711979297
1887	2482	lpg2530	AAU28590.1	null	aroF	-	2.542750748299985
1888	2738	lpg2797	AAU28846.1	null	-	-	2.542728188135127
1889	2291	lpg2337	AAU28399.1	null	-	-	2.5425314164222246
1890	170	lpg0171	AAU26278.1	null	legU1	-	2.5424279136556978
1891	253	lpg0254	AAU26361.1	null	-	-	2.5423108237643177
1892	1627	lpg1655	AAU27735.1	null	lasB	-	2.5418430891272643
1893	2096	lpg2138	AAU28204.1	null	-	-	2.5414166237873865
1894	2194	lpg2237	AAU28302.1	null	abcT3	-	2.541118438118573
1895	887	lpg0908	AAU26995.1	null	-	-	2.541028921608771
1896	2752	lpg2812	AAU28860.1	null	-	-	2.5409829570077545
1897	2272	lpg2318	AAU28380.1	null	motA	-	2.5405013655554978
1898	1618	lpg1646	AAU27726.1	null	-	-	2.5404929073194618
1899	147	lpg0148	AAU26255.1	null	-	-	2.5402508303425444
1900	2023	lpg2065	AAU28131.1	null	-	-	2.5402365801312863
1901	515	lpg0527	AAU26623.1	null	-	-	2.5401838350734254
1902	2238	lpg2281	AAU28346.1	null	-	-	2.539605888606338
1903	1788	lpg1817	AAU27896.1	null	-	-	2.539479237195191
1904	1949	lpg1988	AAU28057.1	null	-	-	2.539374877477286
1905	2223	lpg2266	AAU28331.1	null	-	-	2.5388674256659884
1906	2415	lpg2463	AAU28523.1	null	-	-	2.53873577750074
1907	1965	lpg2004	AAU28073.1	null	queA	-	2.538645787332904
1908	611	lpg0630	AAU26719.1	null	-	-	2.5385150458810455
1909	296	lpg0297	AAU26404.1	null	ostA	-	2.5384078347434955
1910	2090	lpg2132	AAU28198.1	null	-	-	2.5383864820327293
1911	563	lpg0582	AAU26671.1	null	-	-	2.5382602665694622
1912	1561	lpg1587	AAU27669.1	null	-	-	2.538003951537893
1913	2357	lpg2404	AAU28465.1	null	-	-	2.5378392482702736
1914	2573	lpg2623	AAU28681.1	null	-	-	2.5376151929634574
1915	497	lpg0508	AAU26605.1	null	lpxD	-	2.537342152307563
1916	2227	lpg2270	AAU28335.1	null	-	-	2.5366754450720874
1917	1675	lpg1703	AAU27783.1	null	-	-	2.536674791895175
1918	53	lpg0053	AAU26161.1	null	-	-	2.5364343136830505
1919	2714	lpg2771	AAU28822.1	null	rbfA	-	2.536275889396498
1920	355	lpg0366	AAU26463.1	null	dapF	-	2.536214652234884
1921	2182	lpg2225	AAU28290.1	null	-	-	2.536067999954189
1922	1086	lpg1108	AAU27194.1	null	-	-	2.536041429462443
1923	2186	lpg2229	AAU28294.1	null	-	-	2.5359379994176274
1924	1879	lpg1917	AAU27987.1	null	-	-	2.535858916692893
1925	2106	lpg2148	AAU28214.1	null	-	-	2.5358332747672314
1926	2426	lpg2474	AAU28534.1	null	hypF	-	2.5357252711949787
1927	2323	lpg2370	AAU28431.1	null	-	-	2.535499114329825
1928	130	lpg0131	AAU26238.1	null	dapB	-	2.535420437380021
1929	1091	lpg1113	AAU27199.1	null	-	-	2.5353449498376457
1930	948	lpg0969	AAU27056.1	null	-	-	2.5349970867984335
1931	1277	lpg1302	AAU27385.1	null	-	-	2.5345483267726214
1932	2846	lpg2908	AAU28954.1	null	msrA	-	2.5345254189606865
1933	2346	lpg2393	AAU28454.1	null	-	-	2.534108079867556
1934	2086	lpg2128	AAU28194.1	null	-	-	2.5336855300818537
1935	2393	lpg2440	AAU28501.1	null	-	-	2.533607152508723
1936	1636	lpg1664	AAU27744.1	null	-	-	2.5334876370349746
1937	2611	lpg2661	AAU28719.1	null	panB	-	2.5334432707819987
1938	1908	lpg1947	AAU28016.1	null	-	-	2.5328699141466626
1939	1671	lpg1699	AAU27779.1	null	ubiG	-	2.5326044196157893
1940	853	lpg0873	AAU26961.1	null	-	-	2.5321747075773064
1941	1897	lpg1936	AAU28005.1	null	-	-	2.531987708390714
1942	1910	lpg1949	AAU28018.1	null	-	-	2.5319453714941553
1943	2598	lpg2648	AAU28706.1	null	cinA	-	2.531146869363087
1944	2808	lpg2869	AAU28916.1	null	lgt	-	2.5310820316394267
1945	2912	lpg2975	AAU29020.1	null	-	-	2.531059354181197
1946	663	lpg0682	AAU26771.1	null	-	-	2.5308962477497317
1947	966	lpg0988	AAU27074.1	null	-	-	2.530681452681853
1948	699	lpg0718	AAU26807.1	null	-	-	2.530534151687173
1949	2132	lpg2175	AAU28240.1	null	-	-	2.530416613484088
1950	1410	lpg1436	AAU27518.1	null	-	-	2.530384774807828
1951	1319	lpg1345	AAU27427.1	null	-	-	2.5303722164094395
1952	1268	lpg1293	AAU27376.1	null	ispZ	-	2.529898247330069
1953	2396	lpg2443	AAU28504.1	null	-	-	2.5296840284968125
1954	1297	lpg1322	AAU27405.1	null	cyaA	-	2.5293156848031098
1955	2858	lpg2920	AAU28966.1	null	-	-	2.529249965498789
1956	2015	lpg2057	AAU28123.1	null	intD	-	2.529228297020088
1957	2709	lpg2766	AAU28817.1	null	folE2	-	2.5290978276001974
1958	1802	lpg1831	AAU27910.1	null	-	-	2.5285756402029556
1959	754	lpg0773	AAU26862.1	null	-	-	2.528408239513939
1960	83	lpg0084	AAU26191.1	null	-	-	2.527649297723899
1961	1213	lpg1237	AAU27321.1	null	-	-	2.5275288063341974
1962	1224	lpg1248	AAU27332.1	null	virB9	-	2.5274927623894974
1963	1501	lpg1527	AAU27609.1	null	-	-	2.5268344259130107
1964	2160	lpg2203	AAU28268.1	null	-	-	2.526772654014373
1965	975	lpg0997	AAU27083.1	null	-	-	2.52591053788909
1966	1253	lpg1278	AAU27361.1	null	-	-	2.5259010386628193
1967	1819	lpg1848	AAU27927.1	null	-	-	2.5258718614427993
1968	783	lpg0803	AAU26891.1	null	-	-	2.52553599793521
1969	107	lpg0108	AAU26215.1	null	-	-	2.5254710104706564
1970	1577	lpg1605	AAU27685.1	null	-	-	2.5252460460671777
1971	1726	lpg1755	AAU27834.1	null	-	-	2.525136549135005
1972	447	lpg0458	AAU26555.1	null	icmF	-	2.52483745958216
1973	1052	lpg1074	AAU27160.1	null	-	-	2.5245247414609975
1974	1777	lpg1806	AAU27885.1	null	-	-	2.5244053065920524
1975	359	lpg0370	AAU26467.1	null	-	-	2.523773189738958
1976	102	lpg0103	AAU26210.1	null	vipF	-	2.523721699170896
1977	1406	lpg1432	AAU27514.1	null	-	-	2.523433886709715
1978	2472	lpg2520	AAU28580.1	null	-	-	2.5233613317333368
1979	2743	lpg2803	AAU28851.1	null	-	-	2.5232300446491767
1980	1296	lpg1321	AAU27404.1	null	-	-	2.5231128249997847
1981	2547	lpg2597	AAU28655.1	null	-	-	2.522593492478278
1982	2848	lpg2910	AAU28956.1	null	tynA	-	2.5224870675971793
1983	270	lpg0271	AAU26378.1	null	pncA	-	2.522200419713199
1984	1966	lpg2005	AAU28074.1	null	-	-	2.5221457665846176
1985	2150	lpg2193	AAU28258.1	null	-	-	2.5218645634749524
1986	938	lpg0959	AAU27046.1	null	hbpA	-	2.521718431636385
1987	2164	lpg2207	AAU28272.1	null	-	-	2.5214095482031134
1988	1524	lpg1550	AAU27632.1	null	-	-	2.521188987045773
1989	1576	lpg1604	AAU27684.1	null	-	-	2.5203280024481494
1990	2739	lpg2799	AAU28847.1	null	-	-	2.5202985914464358
1991	2359	lpg2406	AAU28467.1	null	-	-	2.519937486164458
1992	2130	lpg2172	AAU28238.1	null	-	-	2.5199106641691174
1993	1472	lpg1498	AAU27580.1	null	-	-	2.519880729439592
1994	2185	lpg2228	AAU28293.1	null	-	-	2.51968898737736
1995	2403	lpg2451	AAU28511.1	null	-	-	2.519647185297743
1996	1129	lpg1151	AAU27237.1	null	-	-	2.519419425265237
1997	2026	lpg2068	AAU28134.1	null	-	-	2.5189429625944673
1998	2843	lpg2905	AAU28951.1	null	-	-	2.518692286552747
1999	1205	lpg1229	AAU27313.1	null	-	-	2.518628657984238
[truncated: 942 more rows]
