# Supplementary material for: Bioinformatic Assessment of Factors Affecting the Correlation between Protein Abundance and Elongation Efficiency in Prokaryotes
Source: Int J Mol Sci. 2022 Oct 9;23(19):11996. doi: 10.3390/ijms231911996 (PMC9570070; doi:10.3390/ijms231911996)
Supplement: Supplementary file 1 [file ijms-23-11996-s001.zip › EloE/output_folder/Legionella_pneumophila_subsp._pneumophila_str._Philadelphia_1_272624/legionella pneumophila subsp. pneumophila str. philadelphia 1_genes_and_flanks.txt]

>1	N operona: 1	first	lpg0001	gene_poz=(601-1959)	dnaA	chromosomal replication initiator protein DnaA	conserved gene	/position=54 - 2612 (654 - 2012)	/lenght=2559 (1359)	/codons=853 (453)	/complement=false	GC-compoz=37.6747608535688%	/LCI1=1.3008849557522124	/LCI2=0.09432153392330386	p_i1=0.23398225812988746	p_i2=0.10479133132938859	/Tai=0.3697432546131523	/Tei=0.19431219819644974	/EEI=2.9090271676062724
gcttattgtggataatttaaaaaaatactttgtttttaatagcttacattgattcaaacactgtttgtaactcctttgttttattgtgatttatttgttgtctgtttatctctctaatattgcacatacgttattttatcctttttcacgtatttgaactgtacttatccatagaaaaataaattcaaaataattttattttgttcatattgtatttaaagttatctttttatactggtgttttattagtaaataattatagctaatcgatttttgagtatatttctatttatttaaaaggtttgatcttatttaatttatctaaattatttgtatgtatattaaaatgtagaccctattatggctttgtggataactttgccttttctttaaacccgggtataatttattgattactcagataacatatagattgaaatctttttagattttaaaaaaaattaccaattgataaattcttgttattaatctttattaattgtcttgctgatcgggtactttcaatggcaatatttaatactgtggatagatagttttaagtattcttttaccacacttgtttaaattaggagttattttgtgtcaactactgcttggcaaaaatgtttaggtttgttgcaagatgaattttctgctcagcaatttaatacttggttgcgccctttacaagcttacatggacgagcagcgtttaatcttattagcgcctaatcgtttcgttgttgattgggttagaaaacattttttttctcgtattgaagagttgatcaaacagttctccggcgatgacatcaaagctatttctattgaagtaggtagtaagcctgttgaagctgttgatacgcctgctgaaacaattgttacttcatctagtacagcacctctaaaatccgctcctaaaaaagcagttgactataaaagcagtcacttaaataaaaaatttgtttttgacagctttgtcgaaggaaattcaaatcaactggcgagagctgcgtccatgcaggtagctgagcgccctggggatgcttataatcccttatttatttatgggggggtaggcttaggtaaaacacatctcatgcatgccattggtaatagtattttaaagaataatcctgaggctaaggtattgtatttgcattcagaacgttttgttgcagatatggttaaagcattgcaaacaaattctattaatgaatttaaacgtttttatcgttctttaaatgctttacttattgatgatattcagttttttgcggggaaagacaggtcacaagaggaattttttcatacttttaacgctttactggaagggcaacagcaaatcattttgaccagtgatcgatatcctaaggaaatagaagggatggaagagcgtttaaaatctcgatttggttggggattgactgtagcagtggagcctccagagttagaaacgcgcgtggcaatattaattagtaaagctgagcaatctaatattgaattgccttatgaagtagccttttttatagccaaacgtatacgttcgaatgtcagagaactcgaaggggccttgcgtcgagttatagccaatgctcactttactggtaagccgataactattgaatttgtacatgaagcattgcgtgatcttcttgctttacaagataagttagttactatagaaaatatccaaaaaacggtagctgaatattataaagtaaaggtcgctgatttactttcaaaacgcagaagccggtctattgcaagaccacggcaaatggcaatggctttgagtaaagagttgaccaatcatagtttacctgaaatcggtgatcatttcggtggtaaggatcatacgacagtcatacatgcttgtcggaaggttaaagaattaatccaggatgatagcgattttgctgaagattataaaaatttaatgcgaatattatcttcttgatacggagtctatcttgtttgagctaaccattaaaaaagaagatctgcttactccattgcttactgtttccggagccgtagataagaagcagtctttggctattttgtcccattttttattaaaactgtcggatggacttttgtatattacggctacagatttggaaattgaaatgtccgcacaggtggcatgtgattccaagaatactagtggttctattacagtaccagccaagaaattcattgatattatcaggtcattagatgaaaacgcttcgccatctatcgtttttgataaagctttagtgacgataaaacaaaaccgaagtacatttaaactggcaactttgcctgctgagaattatcctagtagtgaagatgaatgtaatgatgtcgagttaactatcccgcgtttggttttgttgcagttattgcaatctactcattttgctatgtctcagcaggatgttcgtatatttttgaatggattattgctggagtttgacagtaatattatttcagcggttgctactgatgggcacagaatggctatatcgcgatattcctgtaataatattgctcaaacaaaattgcttatacc
>2	N operona: 1	middle	lpg0002	gene_poz=(601-1704)	-	DNA polymerase III beta chain	conserved gene	/position=1426 - 3729 (2026 - 3129)	/lenght=2304 (1104)	/codons=768 (368)	/complement=false	GC-compoz=35.05434782608695%	/LCI1=1.3723887375113533	/LCI2=0.10245231607629429	p_i1=0.274314448141375	p_i2=0.12990669447174907	/Tai=0.31714105326436304	/Tei=0.2169160250245742	/EEI=2.735107111201413
aggaaatagaagggatggaagagcgtttaaaatctcgatttggttggggattgactgtagcagtggagcctccagagttagaaacgcgcgtggcaatattaattagtaaagctgagcaatctaatattgaattgccttatgaagtagccttttttatagccaaacgtatacgttcgaatgtcagagaactcgaaggggccttgcgtcgagttatagccaatgctcactttactggtaagccgataactattgaatttgtacatgaagcattgcgtgatcttcttgctttacaagataagttagttactatagaaaatatccaaaaaacggtagctgaatattataaagtaaaggtcgctgatttactttcaaaacgcagaagccggtctattgcaagaccacggcaaatggcaatggctttgagtaaagagttgaccaatcatagtttacctgaaatcggtgatcatttcggtggtaaggatcatacgacagtcatacatgcttgtcggaaggttaaagaattaatccaggatgatagcgattttgctgaagattataaaaatttaatgcgaatattatcttcttgatacggagtctatcttgtttgagctaaccattaaaaaagaagatctgcttactccattgcttactgtttccggagccgtagataagaagcagtctttggctattttgtcccattttttattaaaactgtcggatggacttttgtatattacggctacagatttggaaattgaaatgtccgcacaggtggcatgtgattccaagaatactagtggttctattacagtaccagccaagaaattcattgatattatcaggtcattagatgaaaacgcttcgccatctatcgtttttgataaagctttagtgacgataaaacaaaaccgaagtacatttaaactggcaactttgcctgctgagaattatcctagtagtgaagatgaatgtaatgatgtcgagttaactatcccgcgtttggttttgttgcagttattgcaatctactcattttgctatgtctcagcaggatgttcgtatatttttgaatggattattgctggagtttgacagtaatattatttcagcggttgctactgatgggcacagaatggctatatcgcgatattcctgtaataatattgctcaaacaaaattgcttatacccaaaaaaggggtgcaagaattattaagattattgaattgtattaatgacgaacaagttttgttggcagcgggaaaatctcatattaagttgattaccaatcaatttgtatttttgtctaaattaattgaagcacgctttccaccttacactaaagctataccaagagagcaggataaatgtattgttattgattgcgcttcgctcaagcgtgcattatctcgtattgtcattttagctcatgaaaagtcaaaggctgtcttgttgcatttacaacaaggtcagttaactttaattgccaataataatgagcaagaagaggcaattgaaacattgagtgccgaaacacaaggtgatgaactcaaaatcggacttaatgcaacctatttgctggatgttttaactcatttttctgaaggtcaaatcaggttatcaatgtctaatactgaaagcagtattttaattgagtcattagtcaacgataattatcaatacattattatgcctatgaaaatatgattttatctgaagttagaattcataattttcggaatatcgcttcgactagtttaatcctaaatcccaattttaattgtattacaggacctaatggcggtggaaaaacctcgttactagaggctctttatatgttgagctgcgcccattcttttcggtctcgtgagataactccaattatttcgtatggtcaaaaccaacttaatgtttttgcccatgcttacgacgaaagcactattagtgttcagaaatctataacagatggcacacaaattaaattgaataaccagttttgctgtactacaagtcaactagcctatgcgcttccttgccaggttatttactcagatatttttcaaattattgatgccggcccctcggtaaggagaagcttgcttgattgggggttgtttcacgtgaaacatgattatttgaaaatttggaaggattacaagcgcatacttagccaacgaaatgccttattaaaatccagagctacttatgatcattttattccttgggaccaacagctaagtcaattggcaaatcaactggataaagctagaaatgactattttttgcaatggcaacctaaattctacc
>3	N operona: 1	last	lpg0003	gene_poz=(601-1662)	-	DNA recombination and repair protein ATPase RecF	conserved gene	/position=2526 - 4787 (3126 - 4187)	/lenght=2262 (1062)	/codons=754 (354)	/complement=false	GC-compoz=35.781544256120526%	/LCI1=1.1898016997167138	/LCI2=0.051463644948064234	p_i1=0.17584702850386974	p_i2=0.01752447134065884	/Tai=0.4000286565773903	/Tei=0.11577202420659297	/EEI=2.5599662497295927
tatttcagcggttgctactgatgggcacagaatggctatatcgcgatattcctgtaataatattgctcaaacaaaattgcttatacccaaaaaaggggtgcaagaattattaagattattgaattgtattaatgacgaacaagttttgttggcagcgggaaaatctcatattaagttgattaccaatcaatttgtatttttgtctaaattaattgaagcacgctttccaccttacactaaagctataccaagagagcaggataaatgtattgttattgattgcgcttcgctcaagcgtgcattatctcgtattgtcattttagctcatgaaaagtcaaaggctgtcttgttgcatttacaacaaggtcagttaactttaattgccaataataatgagcaagaagaggcaattgaaacattgagtgccgaaacacaaggtgatgaactcaaaatcggacttaatgcaacctatttgctggatgttttaactcatttttctgaaggtcaaatcaggttatcaatgtctaatactgaaagcagtattttaattgagtcattagtcaacgataattatcaatacattattatgcctatgaaaatatgattttatctgaagttagaattcataattttcggaatatcgcttcgactagtttaatcctaaatcccaattttaattgtattacaggacctaatggcggtggaaaaacctcgttactagaggctctttatatgttgagctgcgcccattcttttcggtctcgtgagataactccaattatttcgtatggtcaaaaccaacttaatgtttttgcccatgcttacgacgaaagcactattagtgttcagaaatctataacagatggcacacaaattaaattgaataaccagttttgctgtactacaagtcaactagcctatgcgcttccttgccaggttatttactcagatatttttcaaattattgatgccggcccctcggtaaggagaagcttgcttgattgggggttgtttcacgtgaaacatgattatttgaaaatttggaaggattacaagcgcatacttagccaacgaaatgccttattaaaatccagagctacttatgatcattttattccttgggaccaacagctaagtcaattggcaaatcaactggataaagctagaaatgactattttttgcaatggcaacctaaattctaccaagttttaagcgatctaaccaatatatcttgcacagttgagtattacaaagggtgggatagaaaaaatgcaggacagaacatggaggaactgcttcagaaatcatttgatagtgatagaaaaaaactatatacgcaatatggaccccatcaagctgatttgataattagcactgaacaatacagagtaaagcatacactctctcgtggacaacaaaaaataattctaatcgcgcttaaactggctcaaggtcagctattagataaagattgcttatatcttattgatgatttggctgctgagttagatgactatcaccagcgaaatttaattaagtatctgacacagcaaaaagggcagtttgttataacgaatttaattaacaacaataattacgatatcctgccaattgactcaggtttgtttgaagtaaactgtggcgcaattaaaaatttataatatagaatgtttcacgtggaacacaaattaatggaattaaaagttctcattattaaacaatatcaccttaatgcaaatgcaatataaaattctaaaggtaaacatatgatattctacaaatggctcatcaaatgtcatggtatgaaaatcaaataaacaaaatgatattcaaaaaaaatcaacgtcaataattcaaaatgcacaagcgtaaagttctctacttaagatataaactagatacaaaagatgatataatagactcattgttaatagcataatacggcaagagggcagctgatgagcgtagacgccagttatgattcaaataatattaaagtcctaaaaggtttagacgcagtaagaaaaagaccgggcatgtacattggggatacagatgatggaaccggtttgcatcatatggtttttgaggttgtagataattcaatagatgaatccctggcaggttattgcaaggaaatttttgttaccattcatagcgatgaatcaattaccgttaaggatgatggtcgtggtattcctgtcgatattcacaaggaagaaggaaaatcagctgctgaagtcattatgacagtcctgcat
>4	N operona: 2	first-last	lpg0004	gene_poz=(601-3021)	gyrB	DNA gyrase subunit B	conserved gene	/position=3882 - 7502 (4482 - 6902)	/lenght=3621 (2421)	/codons=1207 (807)	/complement=false	GC-compoz=39.73564642709624%	/LCI1=1.1939619520264682	/LCI2=0.1202646815550041	p_i1=0.17790510593811584	p_i2=0.19216051399872322	/Tai=0.41156975437653887	/Tei=0.2729444625988509	/EEI=2.872550526857667
gctgatttgataattagcactgaacaatacagagtaaagcatacactctctcgtggacaacaaaaaataattctaatcgcgcttaaactggctcaaggtcagctattagataaagattgcttatatcttattgatgatttggctgctgagttagatgactatcaccagcgaaatttaattaagtatctgacacagcaaaaagggcagtttgttataacgaatttaattaacaacaataattacgatatcctgccaattgactcaggtttgtttgaagtaaactgtggcgcaattaaaaatttataatatagaatgtttcacgtggaacacaaattaatggaattaaaagttctcattattaaacaatatcaccttaatgcaaatgcaatataaaattctaaaggtaaacatatgatattctacaaatggctcatcaaatgtcatggtatgaaaatcaaataaacaaaatgatattcaaaaaaaatcaacgtcaataattcaaaatgcacaagcgtaaagttctctacttaagatataaactagatacaaaagatgatataatagactcattgttaatagcataatacggcaagagggcagctgatgagcgtagacgccagttatgattcaaataatattaaagtcctaaaaggtttagacgcagtaagaaaaagaccgggcatgtacattggggatacagatgatggaaccggtttgcatcatatggtttttgaggttgtagataattcaatagatgaatccctggcaggttattgcaaggaaatttttgttaccattcatagcgatgaatcaattaccgttaaggatgatggtcgtggtattcctgtcgatattcacaaggaagaaggaaaatcagctgctgaagtcattatgacagtcctgcatgccggaggtaaatttgatgataactcttacaaggtatcaggcggtctacatggagtaggggtatctgtggtgaatgccctttcagaagagttgcatttactagtgcgtagacatggaaaagtgtatgagcaacactacaggcatggtgttcctgaatctcctattgctgaaactggagaagccaactctactggcacacaaatatggtttaaaccaagcgctgaaaccttttctaatattgagttccattacgacattctagctaaaagattacgtgaattgtcatacctgaattcaggcgtttgtattcacttatttgatgaaagaacacagaaaaaagacacgtttcactacgaaggcggcatcaaagcctttgttgagcacttaaataaaaataaaacaccagtccaccccgttgttttctcaatgacatcggaaaaagacggtatcgtcattgaactggccatgcaatggaatgatggctatcaagaaaccatattttgctttactaacaacatcccgcaaagggatggtggaacacatatggccggctttagagcagcattaactcgcactttaaataattacatagaaaacgaagggtatgccaaaaaggcaaaagtatctccaacaggtgatgatgctcgcgaaggtttaacagctgttctttcagtaaaagtccctgatcccaagttttcatcgcaaacgaaagataaactggtttcatctgaagtaaaaccagcagtagaatcctgtgttgctgaaaaatttaacgattttcttttagaaaatcccactgcagcaaaatccatcgtagcaaaaattattgatgcagcaagagctagagaggcagcgcggcgtgctcgtgaaatgactcgacgtaaaggggctttggatattgccggtttaccaggtaaattagctgattgccaagaaaaagacccatcgctttccgagttgtatttagttgagggtgactctgctggaggctcagcaaaacaagcgcgagatagaaaattccaggctattttacctcttaaaggcaaaattcttaatgttgaaaaagcacggtttgacaagatgctttcttctcaagaagtagccactttgattactgcattaggctgtggaattggtcccgaggaatatgatccagataaagtacgttatcatagaatcatcattatgacagatgctgatgtggatgggtcccacataagaactttacttcttacctttttctatagacaaaccagagagctattagagcgaggatatatttatattgcacaaccacctttgtataaagtaaagcgtggaaagcaggagcaatatgttaaagatgatgaagcgttatttgattatctaactcagtgcgcgttggatggggcgacattttatcccgccaaagaggttccgcccatatctgccaaatcgctggaagaattggttcaacatttcagacgtgttgagaagattataaagcggtacaagagaagataccccagcgatatactaaaaagagtagcttatatgccaatgctgcaccaagaagattttaacaatctgccaaaaattgaaaactggtgcagacaattacacctaagcttacaacaagtagacagtaaaacagaacaatacaaagtagatacccaaaaacttacagaaggtaatcaatacaccccaaaaattactgtgtaccagcatggcttggaaaatgatattccgatgcaagttgaatttttcctgtctaaagattacaaagaaatggttgatttaggacataaattgtcgaatttaatagaggaaggcgcctatattcaacgtggagataaatccttgcctgtggaaaattttgagcaagtacttaattggctaatggatgaagcaaaaaaaggacaaacaattcagcgctataaaggtcttggagaaatgaaccctgagcagttatgggaaacaaccatggatcccgaggttagacgaatgttgcaagtgagcattgaagatgccgtagctgccgatgaaatctttaccaccttaatgggcgacaatgtagaaccaagaagagattttattgaaacgaatgctttagacgctgaaaacattgatatttaaacaaatagtattgttgaactggagtgatgtttgcctcgctcgtggcaaacgcctctctagcttatagctggtccactcaatgacttaacttattttcctactatgatgatgtgttcaaaaaaagccttttgattgattgcttaaaagaaaaaaatcaaagaggtatactggtaaattggagaataagtgctgcgtccttgcagcgaagtacatcctttgtactggtcccttagttgacttcctgtcagacatatccatgtcatccctgtatgtttttagtataaccaattggcagtatatgtcatcgagtataatgagcagtaatatgtaagaaatttctcaattaagaagtggcattgtcttcgtcattactccactaatttatgagatttaggttgttgttgtgtaatacaatggataccaccaccaccagaaaatacatcgagtgcatcaatttgtgtaatttgatatcctggaaaaatttgtacgaataactgataggctaatctgtcaaatgattcatatccaaaagcaggcatcacaataccttgattagccatgtaaaaattgatgtacgagagagtgagcctttctccgtta
>5	N operona: 3	first	lpg0005	gene_poz=(601-1647)	-	peptidylarginine deiminase	conserved gene	/position=6671 - 8917 (7271 - 8317)	/lenght=2247 (1047)	/codons=749 (349)	/complement=true	GC-compoz=39.350525310410696%	/LCI1=1.2040229885057472	/LCI2=0.11772030651340998	p_i1=0.1829239345757558	p_i2=0.18274942135144065	/Tai=0.39452472363582003	/Tei=0.2644744792162966	/EEI=2.7018408061211967
taaactggatgaagaaaatccaagtgaaaaagctttgctaatgagaatcaatgaatgcatggctgccaagatattttgtaatatctcttttttccaatctattcctgatgcttgggctattggtcagattttcccggtagcccctatatctcaacttaatagaacacttagtatgcatagtatcctacaggatttaacctgcgattcagatggtacaattaagcaataccctggaagttcctgcgttacaaccacattgatgctcccttcatacgatatcaataacccttataacatcggatttttcctggttggtgcctatcaggaaatattgggtaatctgcataacttgtttggagataccaattctctagatgtaaagctttctgatgatggacaatttgagctggatgatttagtcagcggcgacaccgtaacaaacgtgttgaatttagcccattttgataccaaaaagttaattcaatcttatgaaaagcaattaattaaatctgaacttcctaaggaaaaggcactctcttacttaaacgaattaagaagtattttttctcaattaacttaccttgatggaaatatagcacagtgaatatgaatacagcacccaaacaatatggtttttatatgcctgctgaatggtatcctcatgaacgatgctggatggcatggccctgtcaccatgaaacctggtccaaaatagggctagacaaggctaaaatggcctatgcacgtgttgcaaaagctatagctcaatttgagcccgttactttattagtaaacccaggagatgaagattccgcagagaatttatgcaaaggccataatattgaaattatctctttgccaattaacgattcgtggacccgcgatacgggggctacctttttaattaataatgaaaggcagcttgccggagttgactggatacataatgcttggggtggaaattacgctgactgttctttggataatttaatagcttctcatctaataaaatacactgaagctcaatactttcatgcgccattggtcatggaaggtggttcctttcatgtagatggtgaggggactattttgacaagcaaagagtgtttgttaaattccaatcgaaatccacatttatctcaacaggaaatcgaacagtaccttattaattatctgggtgctgagcgtattatttggctgaacatgggattgataggtgatgaaacagatggtcatgttgacgaaatagcaacatttattgctcctggaaaggtgttatgccttattaccaaggataaggaagatcctaactaccatcgcttgcaggaaaactttgaaattctcaaatcatctaaggatgccagaggacgaacatttgaggtctatactgttgagcaaccacctgcaacttaccttaacggagaaaggctcactctctcgtacatcaatttttacatggctaatcaaggtattgtgatgcctgcttttggatatgaatcatttgacagattagcctatcagttattcgtacaaatttttccaggatatcaaattacacaaattgatgcactcgatgtattttctggtggtggtggtatccattgtattacacaacaacaacctaaatctcataaattagtggagtaatgacgaagacaatgccacttcttaattgagaaatttcttacatattactgctcattatactcgatgacatatactgccaattggttatactaaaaacatacagggatgacatggatatgtctgacaggaagtcaactaagggaccagtacaaaggatgtacttcgctgcaaggacgcagcacttattctccaatttaccagtatacctctttgatttttttcttttaagcaatcaatcaaaaggctttttttgaacacatcatcatagtaggaaaataagttaagtcattgagtggaccagctataagctagagaggcgtttgccacgagcgaggcaaacatcactccagttcaacaatactatttgtttaaatatcaatgttttcagcgtctaaagcattcgtttcaataaaatctcttcttggttctacattgtcgcccattaaggtggtaaagatttcatcggcagctacggcatcttcaatgctcacttgcaacattcgtctaacctcgggatccatggttgtttcccataactgctcagggttcatttctccaagacctttatagcgctgaattgtttgtcctttttttgcttca
>6	N operona: 3	middle	lpg0006	gene_poz=(601-2493)	speA	biosynthetic arginine decarboxylase	conserved gene	/position=7714 - 10806 (8314 - 10206)	/lenght=3093 (1893)	/codons=1031 (631)	/complement=true	GC-compoz=39.03856312731115%	/LCI1=1.3052910052910054	/LCI2=0.1597883597883598	p_i1=0.23641048321177596	p_i2=0.35089192802406877	/Tai=0.43085645794887606	/Tei=0.4158027352216619	/EEI=2.472317257542072
catcgctttttgaaaaagctggttacaataccgcagttgcttttaatccccaaggagaattgattgctgttaccagaaagcaacatatccccagtggtgaaaaatatcatgaaaacttttacttcaagccgggcaactccaattatcctgtccataccattgctggtcactacttgggattaccaacatgctatgaccaatggttcccggaattatcaaggatttatggattaaaaggagctgaaattttggtctatcccacagcgattggaggggaaccgactgcgccaggatttgatagccaacccatgtggcaaaaagttatggtagcacaaggaattatgagtaacacattcattattgcggtcaaccggattgggtgtgaagatggtttaagtttttacggaagcagctttatcagtacccctatgggcgaaattttagttcaggcaccgcgtaatgaacctgccgtattggttgctgaactggattttagccaacgtgaattgtgggggcgattatttccatttccccaacaacgagagcctgaaacttatcatgaattagtcaaatcccgttaatcctctttggaacgttagaatgaacaataatactctatcagatgacaatctttacaacatagaaaattggggcgagggatacttccgaattaactccaagggaaatattgaaatcagtaaaaaacccgggaaaccgggtgttgaactgcaaactatagttgatgcagctgatcgtgctggcttgcatttgcctttattgatccgttgtagtgatattcttcatgatagagtccatagaatatatcaggcgttcacccaagctcgagaagacacttgttatgccggtaattatcagctggtttatccaattaaagtaaaccaggaacaaagtgtggtacgggaattgttaaaatcgcctgataatcagataggcctggaggcaggcagcaaacctgaattgatggcggttataggtatgctgggtgaccatcagagtactatagtttgcaacggctataaagacacaagttatattcgtacagcgcttattgctcaacaaatgggtcataaggtttttattgttattgaaaaaaaatctgagttggacattattttaaaggagtctgcacgccttcaaatcaaaccaacattaggtgtgcgaattcggctggtcagcaagagtgctggcaagtgggaaaataccggcggggttaaatcaaagtttggactaaatgccaaacaggtacttgaactgattttacaattaaaagccaatgatatgctggattgtttgcagctaatgcactgccatttaggttcacaaattgccaacatccatgacatacgccattgcatgcaggaagtggcgagatactatattgagctacgtcaactcaatgctccgataggtaccatcgatgtgggtggaggtctgagtgtcgattatgaggggactcgatccaataaaggatgctcaatgaactacagtcttgttgagtatgctacgcacatcatgttagctttaaaacacttatgtcaagaagctgagatatcagagcctgatcttatctccgaatcaggacgagcattaacagcccatcatgctgtattaatttctaatattacggatgtagagattatcaataaagcgcccgttcttcctgaaatatcggaagatgattcgcatgtcattcgagatatttacgatacttatcaagccattacagatagctcgcccactgaaatatataattacgcagctcattcgcttaatgaagcgcattcccttttcaagcatggggtaattagcctgcaggaaaaggccaaggtagaagctttttatactaatatttgtatggaaataaaagataaactggatgaagaaaatccaagtgaaaaagctttgctaatgagaatcaatgaatgcatggctgccaagatattttgtaatatctcttttttccaatctattcctgatgcttgggctattggtcagattttcccggtagcccctatatctcaacttaatagaacacttagtatgcatagtatcctacaggatttaacctgcgattcagatggtacaattaagcaataccctggaagttcctgcgttacaaccacattgatgctcccttcatacgatatcaataacccttataacatcggatttttcctggttggtgcctatcaggaaatattgggtaatctgcataacttgtttggagataccaattctctagatgtaaagctttctgatgatggacaatttgagctggatgatttagtcagcggcgacaccgtaacaaacgtgttgaatttagcccattttgataccaaaaagttaattcaatcttatgaaaagcaattaattaaatctgaacttcctaaggaaaaggcactctcttacttaaacgaattaagaagtattttttctcaattaacttaccttgatggaaatatagcacagtgaatatgaatacagcacccaaacaatatggtttttatatgcctgctgaatggtatcctcatgaacgatgctggatggcatggccctgtcaccatgaaacctggtccaaaatagggctagacaaggctaaaatggcctatgcacgtgttgcaaaagctatagctcaatttgagcccgttactttattagtaaacccaggagatgaagattccgcagagaatttatgcaaaggccataatattgaaattatctctttgccaattaacgattcgtggacccgcgatacgggggctacctttttaattaataatgaaaggcagcttgccggagttgactggatacataatgcttggggtggaaattacgctgactgttctttggataatttaatagcttctcatctaataaaatacactgaagctcaatactttcatgcgccattggtcatggaaggtggttcctttcatgtagatggtgaggggactattttgacaagcaaagagtgtttgttaaattccaatcgaaatccacatttatctcaacaggaaatcgaacagtaccttattaattatctgggtgctgagcgtattatttggctgaaca
>7	N operona: 3	last	lpg0007	gene_poz=(601-1458)	-	probable hydrolase	conserved gene	/position=9626 - 11683 (10226 - 11083)	/lenght=2058 (858)	/codons=686 (286)	/complement=true	GC-compoz=42.65734265734265%	/LCI1=1.0374269005847954	/LCI2=0.09134502923976608	p_i1=0.10821596577142494	p_i2=0.09620276733870753	/Tai=0.4927839795712128	/Tei=0.18658249060483678	/EEI=2.785876485662798
gtctcagattctgaagaagaagaagagaaacagaattgctggactagtttttgtgggttatttggcaagtaaagcagccatatcttttgcccttacttggttaagggcaactttacacttttttacccattctttacacatcaggtagcaataattcatgttaatatttctcataaattcattgacttattgcaatctgctcgagttaaagacataaattaacaattgaacgccgctttaaacttaataaatgattcggacagaaaaactattgaacaagtttacttttttagctttaaaacaatagaagccccttacctcacaaaaaatcaaggaaaaacgaaatgtgctgtcctaaatgaaaggaaagattcgcttctaatcgatagtcgcgagctttcaccactttcagaatagctgccattctgaaaattcattagtaattagtaacagccaaaatgagcagtgaattgaaattaatgctagtacaaagagagctttttttgataacatagccagatttttaatctgggttgatgatttaacttaagcaagagtaagccattcgaattcgagataaaaattacttaacatcatttattgggaactctaatgaaagaaaacaaactaacggtcgcactggttcaggaacaatggtatgaaaatcctaaagaacatcaagataaactggcttctggaatattttcagctacccagcaaggggcaaaactcgtttgtttacaagagcttaccttaagcccttatttctgtacacgtagtgacgtcgatcccgccccttatatggaggacatcgccactggtcccactgctcaatttgttagccaaatggcaaagtcgaatcaaattcatattaccgcatcgctttttgaaaaagctggttacaataccgcagttgcttttaatccccaaggagaattgattgctgttaccagaaagcaacatatccccagtggtgaaaaatatcatgaaaacttttacttcaagccgggcaactccaattatcctgtccataccattgctggtcactacttgggattaccaacatgctatgaccaatggttcccggaattatcaaggatttatggattaaaaggagctgaaattttggtctatcccacagcgattggaggggaaccgactgcgccaggatttgatagccaacccatgtggcaaaaagttatggtagcacaaggaattatgagtaacacattcattattgcggtcaaccggattgggtgtgaagatggtttaagtttttacggaagcagctttatcagtacccctatgggcgaaattttagttcaggcaccgcgtaatgaacctgccgtattggttgctgaactggattttagccaacgtgaattgtgggggcgattatttccatttccccaacaacgagagcctgaaacttatcatgaattagtcaaatcccgttaatcctctttggaacgttagaatgaacaataatactctatcagatgacaatctttacaacatagaaaattggggcgagggatacttccgaattaactccaagggaaatattgaaatcagtaaaaaacccgggaaaccgggtgttgaactgcaaactatagttgatgcagctgatcgtgctggcttgcatttgcctttattgatccgttgtagtgatattcttcatgatagagtccatagaatatatcaggcgttcacccaagctcgagaagacacttgttatgccggtaattatcagctggtttatccaattaaagtaaaccaggaacaaagtgtggtacgggaattgttaaaatcgcctgataatcagataggcctggaggcaggcagcaaacctgaattgatggcggttataggtatgctgggtgaccatcagagtactatagtttgcaacggctataaagacacaagttatattcgtacagcgcttattgctcaacaaatgggtcataaggtttttattgttattgaaaaaaaatctgagttggacattattttaaaggagtctgcacgccttcaaatcaaaccaacattaggtgtgcg
>8	N operona: 4	first-last	lpg0008	gene_poz=(601-1860)	-	hypothetical protein	null	/position=11012 - 13471 (11612 - 12871)	/lenght=2460 (1260)	/codons=820 (420)	/complement=true	GC-compoz=39.285714285714285%	/LCI1=1.2561654733492442	/LCI2=0.09427207637231505	p_i1=0.2098281115599997	p_i2=0.10464587257841795	/Tai=0.40756246426513654	/Tei=0.19418128532057616	/EEI=2.622136852764767
tccaacacctcagccttcgccgaaagcgctaactcttcaaactcagccaatgccttatcagcatcaaccccggggagagctaactgcaccaaaacagctcgctcaccgccttgtggacgttcaaacactaccctaatccccaaacaagaaattgattagtctgccacagttccttcttcctcaccagagctttcctcagcaggaattttgaccattcgagaaggaacaactgttgaaatggcgtgtttataaaccatttgggttatggagtttttaagcatcaccacatattgatcaaaagaatcgattatcccatgcaatttaataccattgaccaggaacactgaaacaggtaccttttccttgcgcaattcatttaggaaagggtcttgtagtaaatgatttttagacattgcctactccttgttgttattgtaatttttaaaggcaaaaacgggtatctaactatttattcgacaccctataataaaactttagtatattttcatgacagcgtggtttgaattcgttaatatagtcaatcaaaatatttttgcacatctagaatcaggctactgatgagttaataaggagattttaatgacgtttacttgcgatgaattaaaaggattagagcacccctacgaagtacttggcaatggtgacgcactggcggaaaaccgcgaagagctaaacaaattaagcaatgacgaaaaattagttttagccagccgcctcgttttggagtgccccgttaatgaattaaaagatttttctcatgccattgaagcagcaagaatgccacaagatgatagcgatacctttcattcctttttattccaggcttatcaggtaaaaaaaagaatcatttccttgctcgatccgcgcaataaaaaccctcattccatgatattggagaaggaatttgatggtgagctatttaataattttaataaattggctattgatgtattaaataacaatgaagtcgcaattgcattgagactggctgaaacaactcctgctcaagatcgttcacgagtatctcaaaatatcaacaatattttcccacagtctctgtttgccgctaaagtcggccacgcttttgccgttcgcagagacatagagcgactattgctaggtgacaggcctgatcaattcttctcaagtcgtgaattcaagatcgattcttgcatcgaatttgcaagtttattcaatgtaattaatgataaagaatcttctattgccggaaaacttgcactgagaactcctgctgaaaatcgcactgatgtagtaatgaaaattaaaggtttttgtgccgaagatagtgaacttgcgataaaagtccaatctgcccttgcattaagaagggatatagagcgcaatctattaggtgataatccagaacaatttttcaatagccgagattttagcgttgatttatgccttgagtttgcaattttattcccggaattattaaaaggccatgaacaagctatcggagaaaaattagctaagctggatgctaaagtacgctcagatatcagtagaaaactggaaatgatcaatggagcagctcacgagcaatcaagccctttcagaataatagccagtgccatggtgcctaaagaagagccttgcctgacaaagcccactcccgttgtcttgccatctactgaagaaattgtaccaaagcaagaatcaccaaccagtttacgcaacaggaacgttttatttaaagaacaaacagaagaacacaagaagaaaaactctcagatggaacccattgtctcagattctgaagaagaagaagagaaacagaattgctggactagtttttgtgggttatttggcaagtaaagcagccatatcttttgcccttacttggttaagggcaactttacacttttttacccattctttacacatcaggtagcaataattcatgttaatatttctcataaattcattgacttattgcaatctgctcgagttaaagacataaattaacaattgaacgccgctttaaacttaataaatgattcggacagaaaaactattgaacaagtttacttttttagctttaaaacaatagaagccccttacctcacaaaaaatcaaggaaaaacgaaatgtgctgtcctaaatgaaaggaaagattcgcttctaatcgatagtcgcgagctttcaccactttcagaatagctgccattctgaaaattcattagtaattagtaacagccaaaatgagcagtgaattgaaattaatgctagtacaaagagagctttttttgataacatagccagatttttaatctgggttgatgatttaacttaagcaagagtaagccattcgaattcgagataaaaattacttaacatcatttattgggaactctaatgaaagaaaacaaactaacggtcgcactggttcaggaacaatggtatgaaaatcctaaa
>9	N operona: 5	first	lpg0009	gene_poz=(601-858)	hfq	host factor-I protein for bacteriophage Q beta	conserved gene	/position=12459 - 13916 (13059 - 13316)	/lenght=1458 (258)	/codons=486 (86)	/complement=false	GC-compoz=38.372093023255815%	/LCI1=1.419607843137255	/LCI2=0.10352941176470588	p_i1=0.301857509949125	p_i2=0.13340487075088112	/Tai=0.40248475132071726	/Tei=0.220064383675793	/EEI=2.5524771192597453
tcagccagtctcaatgcaattgcgacttcattgttatttaatacatcaatagccaatttattaaaattattaaatagctcaccatcaaattccttctccaatatcatggaatgagggtttttattgcgcggatcgagcaaggaaatgattcttttttttacctgataagcctggaataaaaaggaatgaaaggtatcgctatcatcttgtggcattcttgctgcttcaatggcatgagaaaaatcttttaattcattaacggggcactccaaaacgaggcggctggctaaaactaatttttcgtcattgcttaatttgtttagctcttcgcggttttccgccagtgcgtcaccattgccaagtacttcgtaggggtgctctaatccttttaattcatcgcaagtaaacgtcattaaaatctccttattaactcatcagtagcctgattctagatgtgcaaaaatattttgattgactatattaacgaattcaaaccacgctgtcatgaaaatatactaaagttttattatagggtgtcgaataaatagttagatacccgtttttgcctttaaaaattacaataacaacaaggagtaggcaatgtctaaaaatcatttactacaagaccctttcctaaatgaattgcgcaaggaaaaggtacctgtttcagtgttcctggtcaatggtattaaattgcatgggataatcgattcttttgatcaatatgtggtgatgcttaaaaactccataacccaaatggtttataaacacgccatttcaacagttgttccttctcgaatggtcaaaattcctgctgaggaaagctctggtgaggaagaaggaactgtggcagactaatcaatttcttgtttggggattagggtagtgtttgaacgtccacaaggcggtgagcgagctgttttggtgcagttagctctccccggggttgatgctgataaggcattggctgagtttgaagagttagcgctttcggcgaaggctgaggtgttggattgtgtattaggtgcccgagctactcccgatgccaaatattatgtagggaaaggtaaggcggaggaaatagctcatttggtaaacatgctcgatgcggatttagtgttagtcaatcatgagctatcgccttctcaagagcggaatctcgagcgattatttggatgtcgagttgtcgatagaagtggcttgattcttgatatttttgctcagagagctcgtacttttgagggtaaacttcaagttgagttagcccaattgcaacatttatcaacaaggcttattcgtggatggacccatttggaaaggcaaaaaggagggattggtttaagaggcccaggagaaactcaattggaaacggaccggcgtttgttaagagagcgcattcgttatatcaataagcgattggaaaaagtacgttgcagccgcgatcaaaacaggcaggcc
>10	N operona: 5	last	lpg0010	gene_poz=(601-1860)	-	GTP binding protein HflX	conserved gene	/position=12729 - 15188 (13329 - 14588)	/lenght=2460 (1260)	/codons=820 (420)	/complement=false	GC-compoz=43.095238095238095%	/LCI1=1.0859188544152745	/LCI2=0.07915672235481302	p_i1=0.1280019768893619	p_i2=0.06475030940445235	/Tai=0.4926496893816037	/Tei=0.15827527846400713	/EEI=2.8678275242323554
aaaacgaggcggctggctaaaactaatttttcgtcattgcttaatttgtttagctcttcgcggttttccgccagtgcgtcaccattgccaagtacttcgtaggggtgctctaatccttttaattcatcgcaagtaaacgtcattaaaatctccttattaactcatcagtagcctgattctagatgtgcaaaaatattttgattgactatattaacgaattcaaaccacgctgtcatgaaaatatactaaagttttattatagggtgtcgaataaatagttagatacccgtttttgcctttaaaaattacaataacaacaaggagtaggcaatgtctaaaaatcatttactacaagaccctttcctaaatgaattgcgcaaggaaaaggtacctgtttcagtgttcctggtcaatggtattaaattgcatgggataatcgattcttttgatcaatatgtggtgatgcttaaaaactccataacccaaatggtttataaacacgccatttcaacagttgttccttctcgaatggtcaaaattcctgctgaggaaagctctggtgaggaagaaggaactgtggcagactaatcaatttcttgtttggggattagggtagtgtttgaacgtccacaaggcggtgagcgagctgttttggtgcagttagctctccccggggttgatgctgataaggcattggctgagtttgaagagttagcgctttcggcgaaggctgaggtgttggattgtgtattaggtgcccgagctactcccgatgccaaatattatgtagggaaaggtaaggcggaggaaatagctcatttggtaaacatgctcgatgcggatttagtgttagtcaatcatgagctatcgccttctcaagagcggaatctcgagcgattatttggatgtcgagttgtcgatagaagtggcttgattcttgatatttttgctcagagagctcgtacttttgagggtaaacttcaagttgagttagcccaattgcaacatttatcaacaaggcttattcgtggatggacccatttggaaaggcaaaaaggagggattggtttaagaggcccaggagaaactcaattggaaacggaccggcgtttgttaagagagcgcattcgttatatcaataagcgattggaaaaagtacgttgcagccgcgatcaaaacaggcaggccaggcggaaggcgtccatgcccactgtttctctagtgggttacaccaatgccggaaaatccactttatttaatgttttaacaggggaacacacttatgtggctgatcaattgtttgcaaccttggatccgacgatgcgtaaattggaattgccagggtcctcagcagcaattttagcagatacagtaggatttattcgagatcttccccatcacttggtagaagcattccgcgctactttagaggaaacccagcaagctgatctattactgcatgtcattgatatttctgacccgaattggcgagagacggtttttgaagtacaaaaggtgttagatgaattaaaagttaataatatcccggtaattcaggtatttaataaaattgatttgcaggaaggttggcaaccaaaaattgattatactgaggattcttgcaaggtgtggttatcagcaacaaccggcgctggtctggatcttctaaaagaggcaatagcaactcaattgcatggtatgattttaattgaggatattgtaattaagcctgaccaggcaaaattacgagcccaattataccaattaggtgctgtacttaaagagtctgtagatgaaaacggcgattggttaatgaaaattagaataacggctgatcaaaaacgacgattgctttcatgaataatcaagtcaggctgcggggcgatagaatcgattccagacttgataaattcacaagaaaatctttaacttattaaccataaatataatttttatttatcttcttaggaggtcctgttctctgcaatgactttttctaatgtttttgccgtttgtcccccgtataattttttaattaattgcccttttgggttaaatacaaaagttacaggcactcctgtgatgtctcctaattgtaaatcctgagccggatcctttaacaaattagggtagttaatattaaattttttaattagtaatttttgctctggtaagggaagagcatcgtaattgactgcgtatagggctactgcctcatttttatggtttttgtaaaagcgattaaattcagggatttcatcgacacaggtttcacaccagcttgcccaatagttgataaaaacccattttcctttaagtgatgaaaaaggaatattgtgaccaaaagtgtctttcaaaagcgcttctgcatgagtagagaagggagtaattgctaaaaccagcaggtatatgaaagtaggtattaagcgcttcatgatcacctcttgaatagtcaaaatt
>11	N operona: 6	first-last	lpg0011	gene_poz=(601-1071)	resA	thiol-disulfide oxidoreductase ResA	conserved gene	/position=14093 - 15763 (14693 - 15163)	/lenght=1671 (471)	/codons=557 (157)	/complement=true	GC-compoz=36.30573248407643%	/LCI1=1.2841880341880343	/LCI2=0.12756410256410253	p_i1=0.2248566225116712	p_i2=0.21993376726832387	/Tai=0.4015505410162765	/Tei=0.29794039054149146	/EEI=2.518302734502197
tattaccgcaacaatctcagtcaaattcacataatttctccttctgaatatgaggcactcagagaaaaccctgaaaaacatgggtataaagagctaaccagtaaatgggctgcctttaaattagttaccaaattacgtctctttccttatctttatgacggctcggttatgcctgtttctgatgaaaagctcgccgaaattatcgcagatgaaaaacgcagaaatccacaacgagctcccatccccacaccatcatgccttccggaaagcgaaccaactgtattcgattggcgaacaaaagcgagctggcgtaataataaagactctctggatattttggatgggttaaagaaacacagtattttggcagcaaaacaaacccattcggccattcaagaggaagaagaggtccggttgaatttgggagtctgattgtttcctgataaactagtggcctattgttactatttaacttttagtaacccatttgagctgtcttaaagttagtaagttggacataagcaaatacatgcattttcttatgtccaatttggttaacaataataaccgtaaacaattttgactattcaagaggtgatcatgaagcgcttaatacctactttcatatacctgctggttttagcaattactcccttctctactcatgcagaagcgcttttgaaagacacttttggtcacaatattcctttttcatcacttaaaggaaaatgggtttttatcaactattgggcaagctggtgtgaaacctgtgtcgatgaaatccctgaatttaatcgcttttacaaaaaccataaaaatgaggcagtagccctatacgcagtcaattacgatgctcttcccttaccagagcaaaaattactaattaaaaaatttaatattaactaccctaatttgttaaaggatccggctcaggatttacaattaggagacatcacaggagtgcctgtaacttttgtatttaacccaaaagggcaattaattaaaaaattatacgggggacaaacggcaaaaacattagaaaaagtcattgcagagaacaggacctcctaagaagataaataaaaattatatttatggttaataagttaaagattttcttgtgaatttatcaagtctggaatcgattctatcgccccgcagcctgacttgattattcatgaaagcaatcgtcgtttttgatcagccgttattctaattttcattaaccaatcgccgttttcatctacagactctttaagtacagcacctaattggtataattgggctcgtaattttgcctggtcaggcttaattacaatatcctcaattaaaatcataccatgcaattgagttgctattgcctcttttagaagatccagaccagcgccggttgttgctgataaccacaccttgcaagaatcctcagtataatcaatttttggttgccaaccttcctgcaaatcaattttattaaatacctgaattaccgggatattattaacttttaattcatctaacaccttttgtacttcaaaaaccgtctctcgccaattcgggtcagaaatatcaatgacatgcagtaatagatcagcttgctgggtttcctctaaagtagcgcggaatgcttctaccaagtgatggggaagatctcgaataaatcctactgtatct
>12	N operona: 7	first-last	lpg0012	gene_poz=(601-2178)	-	hypothetical protein	null	/position=14732 - 17509 (15332 - 16909)	/lenght=2778 (1578)	/codons=926 (526)	/complement=true	GC-compoz=41.191381495564%	/LCI1=1.100952380952381	/LCI2=0.12774603174603175	p_i1=0.1344796486919892	p_i2=0.22063924014976125	/Tai=0.4831912652623951	/Tei=0.29857531613478516	/EEI=2.6847919572239207
gttgcacctgattccatgacttcaataggtagttgatccgatgatttttcctgataacgaggttctcgccatttttctgcagcaggcaaatttaaccacaactgcaaaccatgcaaccggtccgttgaagacgaaggcatttccgaatgaataatcccttttcctgcagtcatccactgcacaccacctgcgtttattactcctttgttacctttattgtcttcatgggtaatgcttccctccatcagataggtaattgtttcaaatccgcgatgcggatgaggcggaaacccggcgagataatccaatggatctgaactgtcaaaatagtcaaaaagcagtataggttcaaagtgattggttttatcagctcctatatagcgacgtaatttaactcctccaccatctcgtattaatgttccctggattaactgctctacttccattgctttcatcttaattaccaattaattactgtcttatattaagatagttcaaaatagtatggtttcctaattgatttactattatttaaactattggcacgttcagttatcaaggatatgatgaaaatagactctaaggataggagcagaatttatgaacacaacggaacatacagagctgggcaatggtttgctcatggataaaatcgaaggcaatccatatttacgaatagatgagtttggcgtgctccatctgcgacttcaacgattcggtgaaaacaacctgcctgagccaatggagctggagatgtccgctggcgaaattattgccatggcgggtgactactttacacaggctaattggactatggatttggatctgcccaaatgcgagctattcaactccccggcagaattgggaaaacacctcattcgcaaacctatagatcctaaagaagagaatgctttaattacagcatacaataacctggctgctcctgatgttactcgaaaagaaattgatcgcatttattccattaataatgctaactatgtgcccttttcgcctacgttgaatttctatgctcaacaactgatgtattattttcgcgtcaaagactatggggaaatgcttgttcggaaccaaactcattttacgccatggtctattcgagtttatatattgggtcacgctatcgcattgagatatgcacgtttatcctacgaattaaaacaattggctaccgacagaaactatcaatcagataaccctgacttgagtactttaaaaatctcattacaaaataagaatgaaactctttcaagcaataccctgcttgatttggcgaatcgctatcacgcccaagcttattctatagagctgtttacttttcactactattctgatcattttgctacaggacatatgtccatgattggcgatttacgtgtcgtattaaaagagcgtttcggagtatggggcaatatcctggctaataatcttcatgatgaagtaaatcgtgttggagtttatacagtgagaccctatgatccaacccctaatacaacagaggctccgtctcgagcacgtggggatgggaaatttgatacctgccttaatcaatttaaccgtttagcttgcctaaacggtatgaccgcatcactaaaggacatcaatcaagtattatcaggaggtgtaataccggagcaaaaaaaattcggtggtttggtgcatatgcccgacgttgattttaactcaagacaacatcaaccattgctggttttaagtaaaggaaaagtatattaccgcaacaatctcagtcaaattcacataatttctccttctgaatatgaggcactcagagaaaaccctgaaaaacatgggtataaagagctaaccagtaaatgggctgcctttaaattagttaccaaattacgtctctttccttatctttatgacggctcggttatgcctgtttctgatgaaaagctcgccgaaattatcgcagatgaaaaacgcagaaatccacaacgagctcccatccccacaccatcatgccttccggaaagcgaaccaactgtattcgattggcgaacaaaagcgagctggcgtaataataaagactctctggatattttggatgggttaaagaaacacagtattttggcagcaaaacaaacccattcggccattcaagaggaagaagaggtccggttgaatttgggagtctgattgtttcctgataaactagtggcctattgttactatttaacttttagtaacccatttgagctgtcttaaagttagtaagttggacataagcaaatacatgcattttcttatgtccaatttggttaacaataataaccgtaaacaattttgactattcaagaggtgatcatgaagcgcttaatacctactttcatatacctgctggttttagcaattactcccttctctactcatgcagaagcgcttttgaaagacacttttggtcacaatattcctttttcatcacttaaaggaaaatgggtttttatcaactattgggcaagctggtgtgaaacctgtgtcgatgaaatccctgaatttaatcgcttttacaaaaaccataaaaatgaggcagtagccctatacgcagtcaattacgatgctcttcccttaccagagcaaaaattactaattaaaaaatttaatattaactaccctaatttgttaaaggatccggctcaggatttacaattaggagacatcacaggagtgcctgtaacttttgtatttaacccaaaagggcaattaattaaaaaattatacgggggacaaacggcaaaa
>13	N operona: 8	first-last	lpg0013	gene_poz=(601-1452)	-	pirin-like protein	conserved gene	/position=16443 - 18494 (17043 - 17894)	/lenght=2052 (852)	/codons=684 (284)	/complement=false	GC-compoz=40.72769953051643%	/LCI1=1.076560659599529	/LCI2=0.10188457008244994	p_i1=0.12405051204812706	p_i2=0.12807824484982824	/Tai=0.4157846006984749	/Tei=0.21527042036484542	/EEI=3.1215310477324727
tagtctttgacgcgaaaataatacatcagttgttgagcatagaaattcaacgtaggcgaaaagggcacatagttagcattattaatggaataaatgcgatcaatttcttttcgagtaacatcaggagcagccaggttattgtatgctgtaattaaagcattctcttctttaggatctataggtttgcgaatgaggtgttttcccaattctgccggggagttgaatagctcgcatttgggcagatccaaatccatagtccaattagcctgtgtaaagtagtcacccgccatggcaataatttcgccagcggacatctccagctccattggctcaggcaggttgttttcaccgaatcgttgaagtcgcagatggagcacgccaaactcatctattcgtaaatatggattgccttcgattttatccatgagcaaaccattgcccagctctgtatgttccgttgtgttcataaattctgctcctatccttagagtctattttcatcatatccttgataactgaacgtgccaatagtttaaataatagtaaatcaattaggaaaccatactattttgaactatcttaatataagacagtaattaattggtaattaagatgaaagcaatggaagtagagcagttaatccagggaacattaatacgagatggtggaggagttaaattacgtcgctatataggagctgataaaaccaatcactttgaacctatactgctttttgactattttgacagttcagatccattggattatctcgccgggtttccgcctcatccgcatcgcggatttgaaacaattacctatctgatggagggaagcattacccatgaagacaataaaggtaacaaaggagtaataaacgcaggtggtgtgcagtggatgactgcaggaaaagggattattcattcggaaatgccttcgtcttcaacggaccggttgcatggtttgcagttgtggttaaatttgcctgctgcagaaaaatggcgagaacctcgttatcaggaaaaatcatcggatcaactacctattgaagtcatggaatcaggtgcaaccatcaaagtaatagcaggaagaattgatcaaggattgagttcacccattgttgaaattgcgacccgacctttgtttctagacatcactctccctgccaatgcaactattcaacaaacgattcctgatgattatcaagctgtcctttttgtcattgaaggtaccgtgaatacaggaggacagcaaattaccgcagggactttagccagcctgacaaacggtgaaagaatacaaatagaaggcaaagacaaagaaaatagaaatcattgtttactgatagctgcggctaaacttcatgaacctattgttcgctatggtccttttgtaatgaatactcaagaagaaattatgcaggcaatacatgattttcgtacaggacatttttagttgcttattgtgttgattttagccggataattaaaactattcggaatgatcttcatatattatcttggttgctcaaaggattatgagtacaatgtgaatgattaaacacttatgatttctgcgaaacttatttaacgtgagttatggatactttatcttgaatcgttcgggctgaggaggcatttatgccgtctcaaagccttgtatggaatttaatgtttcttgccaaggcttcgagacgatgcttacgcatctcctcagcccgaacgaaccctggatatcgacagcttcttatataatcgtaatccataactcacgttatttaataacaatgtatatatcaatctgattttgaacagtgttattaagcggcagcaagtattcccaacatttcagccaggatgcgatgatcaactaaagtgaaaaaggagtttttatgagtttggaagtggagcctaaaccgcacggtaataatccttatgccaatcgctttgataacttacccctcaaggatcaaggacgtttcccccgtgtggcttatgtgctgcaaggcggtggctctttgggagcctatcaatttggtgtggttaaagggcttct
>14	N operona: 9	first-last	lpg0014	gene_poz=(601-1812)	-	transmembrane protein	conserved gene	/position=17731 - 20142 (18331 - 19542)	/lenght=2412 (1212)	/codons=804 (404)	/complement=false	GC-compoz=40.92409240924093%	/LCI1=1.2464846980976014	/LCI2=0.12605459057071963	p_i1=0.20472501055892178	p_i2=0.21410363143620742	/Tai=0.4575557318189747	/Tei=0.2926932682925867	/EEI=2.613323880233096
aaagaatacaaatagaaggcaaagacaaagaaaatagaaatcattgtttactgatagctgcggctaaacttcatgaacctattgttcgctatggtccttttgtaatgaatactcaagaagaaattatgcaggcaatacatgattttcgtacaggacatttttagttgcttattgtgttgattttagccggataattaaaactattcggaatgatcttcatatattatcttggttgctcaaaggattatgagtacaatgtgaatgattaaacacttatgatttctgcgaaacttatttaacgtgagttatggatactttatcttgaatcgttcgggctgaggaggcatttatgccgtctcaaagccttgtatggaatttaatgtttcttgccaaggcttcgagacgatgcttacgcatctcctcagcccgaacgaaccctggatatcgacagcttcttatataatcgtaatccataactcacgttatttaataacaatgtatatatcaatctgattttgaacagtgttattaagcggcagcaagtattcccaacatttcagccaggatgcgatgatcaactaaagtgaaaaaggagtttttatgagtttggaagtggagcctaaaccgcacggtaataatccttatgccaatcgctttgataacttacccctcaaggatcaaggacgtttcccccgtgtggcttatgtgctgcaaggcggtggctctttgggagcctatcaatttggtgtggttaaagggcttcttgaagccgggtatgaaccggactggattgcagcaacctctattggtgccatacaagcagcgattattgtaggaaatcctccagaaaagcgtgttgaaaaactcgaaagattttgggatgaaattgccccgggtaattttttcgattttttaggtgaatctgatatcactttagatttttataataaattaagtgccgcttgtgctttattatttggccagcctgagtttttttttccaaaatggtgcaccggaacaattcctttatggggtgatccaacgactctgagctattatgatacgactcctcttcgcaagacattgctggatcttattgattttgaattgctaaattcctgccccattcgtttaagtctcggtgctgttcaaatcagcaatggccatttaatctattttaataatatcaattatcgtatagaagtggagcacattatggcaagtgctgctttacctccgggctttcctgccgttaatatcgatggagaattgtattgggatggtggtgtgcactctaacaccccattagaagttattctggaggccattcctgcagaaaataccttgtgttttctaattgattgttttggtgggcgatcgtttattcccaaaaacatgagtgaaattgaagagagaagaaaagacatttcatatggaacccatgctcaacgtactatttacaattatttgcagagacaaaaaatgcgaaactcaatgatggaattaagccgtattttaacggatgaacaaaagaaggagagcgctcatttgttagatattggaagcccccatcattgtaccttggttcatttggcttacagttcaagaatagtaaaagcggcttcgaaggattacaactttggccgagttgtcattaagaagcgaatggaagctgggtattcagatgccaaggctgtgctggcagaagaatctcaatggggttatttacctgaggatggaaaaagccgattatatgagtcacccaacaatctttctcgattgtttcgaaaacggaaaaaagaggtattttagttttaatgccgaaaaagggagggccttgtcatggggtttctctctttgagagataaactgatgttgtattatagagtcaccatcaaagaggcgctgcattgtgaaagagaagtttgccacatggtataaaatagtaactaaacatatccggtttttctttagttattctatccctatgttttttaaaaaggccaaaaattacatcaatcttcccattattgtcgttggcttggctcttattattggcctttttcatttattttcctatttgatccctttcactgacaatgcgtttgttgttactaatgttacccctgtagctgctgatgtatctggttttattacagaaatctatgtaaagaatggccaaaaagtaaagaagaacgatcctatatttagcgtttacagggttccttatgagttggcttatcagcaagcaatggctgattacaaggaaggattaaaaaaaatagacgtgtttcaaaagcagattgaaagaacggttgctttgattaaagcaacggacgctgagcttgaaaaagctcaatttgctcttggtcttaaaaaaaataagaacgtggccgaagcagtatctgttct
>15	N operona: 10	first	lpg0015	gene_poz=(601-1674)	-	multidrug resistance protein	conserved gene	/position=19043 - 21316 (19643 - 20716)	/lenght=2274 (1074)	/codons=758 (358)	/complement=false	GC-compoz=35.940409683426445%	/LCI1=1.38468720821662	/LCI2=0.18515406162464987	p_i1=0.2814283164495762	p_i2=0.4551044321425815	/Tai=0.33902647386617013	/Tei=0.5095939889283234	/EEI=2.792462996786911
ttattctggaggccattcctgcagaaaataccttgtgttttctaattgattgttttggtgggcgatcgtttattcccaaaaacatgagtgaaattgaagagagaagaaaagacatttcatatggaacccatgctcaacgtactatttacaattatttgcagagacaaaaaatgcgaaactcaatgatggaattaagccgtattttaacggatgaacaaaagaaggagagcgctcatttgttagatattggaagcccccatcattgtaccttggttcatttggcttacagttcaagaatagtaaaagcggcttcgaaggattacaactttggccgagttgtcattaagaagcgaatggaagctgggtattcagatgccaaggctgtgctggcagaagaatctcaatggggttatttacctgaggatggaaaaagccgattatatgagtcacccaacaatctttctcgattgtttcgaaaacggaaaaaagaggtattttagttttaatgccgaaaaagggagggccttgtcatggggtttctctctttgagagataaactgatgttgtattatagagtcaccatcaaagaggcgctgcattgtgaaagagaagtttgccacatggtataaaatagtaactaaacatatccggtttttctttagttattctatccctatgttttttaaaaaggccaaaaattacatcaatcttcccattattgtcgttggcttggctcttattattggcctttttcatttattttcctatttgatccctttcactgacaatgcgtttgttgttactaatgttacccctgtagctgctgatgtatctggttttattacagaaatctatgtaaagaatggccaaaaagtaaagaagaacgatcctatatttagcgtttacagggttccttatgagttggcttatcagcaagcaatggctgattacaaggaaggattaaaaaaaatagacgtgtttcaaaagcagattgaaagaacggttgctttgattaaagcaacggacgctgagcttgaaaaagctcaatttgctcttggtcttaaaaaaaataagaacgtggccgaagcagtatctgttcttgaattaaaaaatcttggttatgatgtttctactttaagtaataaaagaaatgctctgcaacaggaagtggcggttttgcaagccaagattgaacaacaaagacatactgtcgccagccttaaggcaaaaatggataatgccaaggttaatcttgatttaaccattgtcagagctcctggtgatggagtgatagataatatgtatgtttctccaaatacccctatcgagatccataaaccggtgttttcttttatagatactgcaaattattatatccaggctaattttaatgaaacggacttacgcaatgtacgtcaaggtgataaagcgtatatcattttacgcatgtattattttgacaaaatatttcatggggttgttgtcaactcgttatgggctgctgaacgacaaagcactgctccaaagagtcaaattcaggttgttacaaatcaaaatgaatggctgttgcttcctcagcgatttccattacaaatcaagatattggatcccgatcctgactatcctttaaatcctggcgccagtgcttatgtttatatctcaactaaaagataagctcgcatcctacgataggtataaagaacatcgtattaatggactaaaagcagtatttgttttggaactgatgattatattttactttttttcttccattgacaatccgtatttctattatttttatgccccaatcacatgttttactgtggaggcggcgggaacaaccctaaaagagaagtacatgcttttactctatacccttttaggaagcatactctctatattcttattcggcataatttctgtatacaacgtgctttttatttttttcgtttttttctataccttggctctttatttcctcgtgcttcaccattttaaaaaaatgcttgttattgttccattgatgctaagtttggcgtcctattccctgatttatggtgtggaggcagatagcaatttttatattgctattaataatgctttatataccttggcagccatggcggtaatcttcgctggattatttatttttcccaaaaagtattattttgatatttgggagcgtgcctttctcgaagtcattaccggcctggaatctctatctgcaaaaatttgtaagggagaagtcaaaactatcgccattttttcgggcat
>16	N operona: 10	middle	lpg0016	gene_poz=(601-1548)	-	hypothetical protein	null	/position=20076 - 22223 (20676 - 21623)	/lenght=2148 (948)	/codons=716 (316)	/complement=false	GC-compoz=35.654008438818565%	/LCI1=1.3968253968253967	/LCI2=0.11238095238095239	p_i1=0.28849265776524924	p_i2=0.16351981404858756	/Tai=0.4265864508466546	/Tei=0.24716783264372882	/EEI=2.236842135048206
ttgaaaaagctcaatttgctcttggtcttaaaaaaaataagaacgtggccgaagcagtatctgttcttgaattaaaaaatcttggttatgatgtttctactttaagtaataaaagaaatgctctgcaacaggaagtggcggttttgcaagccaagattgaacaacaaagacatactgtcgccagccttaaggcaaaaatggataatgccaaggttaatcttgatttaaccattgtcagagctcctggtgatggagtgatagataatatgtatgtttctccaaatacccctatcgagatccataaaccggtgttttcttttatagatactgcaaattattatatccaggctaattttaatgaaacggacttacgcaatgtacgtcaaggtgataaagcgtatatcattttacgcatgtattattttgacaaaatatttcatggggttgttgtcaactcgttatgggctgctgaacgacaaagcactgctccaaagagtcaaattcaggttgttacaaatcaaaatgaatggctgttgcttcctcagcgatttccattacaaatcaagatattggatcccgatcctgactatcctttaaatcctggcgccagtgcttatgtttatatctcaactaaaagataagctcgcatcctacgataggtataaagaacatcgtattaatggactaaaagcagtatttgttttggaactgatgattatattttactttttttcttccattgacaatccgtatttctattatttttatgccccaatcacatgttttactgtggaggcggcgggaacaaccctaaaagagaagtacatgcttttactctatacccttttaggaagcatactctctatattcttattcggcataatttctgtatacaacgtgctttttatttttttcgtttttttctataccttggctctttatttcctcgtgcttcaccattttaaaaaaatgcttgttattgttccattgatgctaagtttggcgtcctattccctgatttatggtgtggaggcagatagcaatttttatattgctattaataatgctttatataccttggcagccatggcggtaatcttcgctggattatttatttttcccaaaaagtattattttgatatttgggagcgtgcctttctcgaagtcattaccggcctggaatctctatctgcaaaaatttgtaagggagaagtcaaaactatcgccattttttcgggcattattgtgatggagcgttattccaaaatgctgccaagaaatattaagtgctacagtatattaaagataaccattttatcttttgagttaatcttgaccatgtcttacttgctgtcttttcaaaagcaactgcgtaaggaatacgttattgttttacatcattatcttgaacgtctttgtcaatcctgtaaagcgaggcaaccactgatactctcagaccaggagctgcctgcatttaaagaaacgcatgagttggaaattttgtatcaattaattttaagctggaattacttatgcgccgatggttaggagtacaggcattttcttatgttgagctgcgctctattcagatcagtacggtctttgcgtttactatttttgtccaggaatggttgcgttatccgcgggccgggtggacgggctttgctgtcatgatgatttatgccggttttgataatggaacaaccatattcaggacttatcatcggtttttaggagtgcttttaggcttattcaccggatatctattatggtttgtaggtcatctggattatcgaacgttaattctgattatgcctttaatggtttttttcgcgtttttcctggtaggaagagcatacagtgttcccactgtatttacggtcaatgtgtcagtacttggttctggttactttagtacggaagatacgctcccagtcacctattttattatcgattatactctttgcacgttgatcgcctttactattattctaggctttgaatacttttggtttaggcattacggactgatgcagcgatttatcaaaagtactcaggctgaagtgattgatgatctttacaggctggttcgtttgctaaatcagggtaaaataaagaaaacagaatggttccaggcttgtatcaaat
>17	N operona: 10	middle	lpg0017	gene_poz=(601-1518)	-	hypothetical protein	null	/position=20996 - 23113 (21596 - 22513)	/lenght=2118 (918)	/codons=706 (306)	/complement=false	GC-compoz=38.88888888888889%	/LCI1=1.0830601092896175	/LCI2=0.0849180327868853	p_i1=0.1267882520148407	p_i2=0.07884956121998982	/Tai=0.5078037649632081	/Tei=0.17096460509799083	/EEI=2.616362207568638
tttctataccttggctctttatttcctcgtgcttcaccattttaaaaaaatgcttgttattgttccattgatgctaagtttggcgtcctattccctgatttatggtgtggaggcagatagcaatttttatattgctattaataatgctttatataccttggcagccatggcggtaatcttcgctggattatttatttttcccaaaaagtattattttgatatttgggagcgtgcctttctcgaagtcattaccggcctggaatctctatctgcaaaaatttgtaagggagaagtcaaaactatcgccattttttcgggcattattgtgatggagcgttattccaaaatgctgccaagaaatattaagtgctacagtatattaaagataaccattttatcttttgagttaatcttgaccatgtcttacttgctgtcttttcaaaagcaactgcgtaaggaatacgttattgttttacatcattatcttgaacgtctttgtcaatcctgtaaagcgaggcaaccactgatactctcagaccaggagctgcctgcatttaaagaaacgcatgagttggaaattttgtatcaattaattttaagctggaattacttatgcgccgatggttaggagtacaggcattttcttatgttgagctgcgctctattcagatcagtacggtctttgcgtttactatttttgtccaggaatggttgcgttatccgcgggccgggtggacgggctttgctgtcatgatgatttatgccggttttgataatggaacaaccatattcaggacttatcatcggtttttaggagtgcttttaggcttattcaccggatatctattatggtttgtaggtcatctggattatcgaacgttaattctgattatgcctttaatggtttttttcgcgtttttcctggtaggaagagcatacagtgttcccactgtatttacggtcaatgtgtcagtacttggttctggttactttagtacggaagatacgctcccagtcacctattttattatcgattatactctttgcacgttgatcgcctttactattattctaggctttgaatacttttggtttaggcattacggactgatgcagcgatttatcaaaagtactcaggctgaagtgattgatgatctttacaggctggttcgtttgctaaatcagggtaaaataaagaaaacagaatggttccaggcttgtatcaaattgactgacagtttgtttgaggtcaataagctcataacaaactcccagtttttaatcagttcagaacatgctgtaggggatgaatttaatcagtttgtggaattggctaatcgtattttcattggcttgaaagccttatatatggcttattatacgaaacattatcatacgtttgattattatcaactatttcaacaggttcaaaaagatttggtgcgcttaaaagattttgttgcaggggagcaaacaattgatcttagtgagggagtaaagcatgctacgtccggttaaaatcattttattatcagtctttttagtcggatgctatagtgagccttatcacagaccccatgttgaagtaattaataaatggtcggtaaaagacaagaatgttaaaaatatcgatagcaagaatattccttacatagcctggtggcgtgattttaaagaccccactctcaaccagttgattgaaagagggttgatttccaatacaagccttggcatgtcaagagggagcattgaagcggcagagggtgagcttaaaaaaattcgttatcagtgggtgcctaccctcgatcttatgactggttattcaagaaatccggcaacgggttttcctggcgttctgattgtttttattcctaactatacaataaacataatcaatcaaataagagagcaaaaaagagcaaaatatactcttgcacaagtaaaagcagaagatgatgctctcaaactaacaattatttctcaaatagcggcaagttatttcacctatcttgcagaaatagaacgcaaagaatttttacagacattagccaatgatctaactcagttggcaaaggttgccagtaaagtttaccaaggaggattaagttctgaaattga
>18	N operona: 10	last	lpg0018	gene_poz=(601-1986)	-	outer membrane efflux protein	conserved gene	/position=21897 - 24482 (22497 - 23882)	/lenght=2586 (1386)	/codons=862 (462)	/complement=false	GC-compoz=36.36363636363637%	/LCI1=1.2234273318872018	/LCI2=0.0853940708604483	p_i1=0.19276550872386677	p_i2=0.08007722840176831	/Tai=0.37675796953571505	/Tei=0.17206950556159148	/EEI=2.8794609254210206
tggtttttttcgcgtttttcctggtaggaagagcatacagtgttcccactgtatttacggtcaatgtgtcagtacttggttctggttactttagtacggaagatacgctcccagtcacctattttattatcgattatactctttgcacgttgatcgcctttactattattctaggctttgaatacttttggtttaggcattacggactgatgcagcgatttatcaaaagtactcaggctgaagtgattgatgatctttacaggctggttcgtttgctaaatcagggtaaaataaagaaaacagaatggttccaggcttgtatcaaattgactgacagtttgtttgaggtcaataagctcataacaaactcccagtttttaatcagttcagaacatgctgtaggggatgaatttaatcagtttgtggaattggctaatcgtattttcattggcttgaaagccttatatatggcttattatacgaaacattatcatacgtttgattattatcaactatttcaacaggttcaaaaagatttggtgcgcttaaaagattttgttgcaggggagcaaacaattgatcttagtgagggagtaaagcatgctacgtccggttaaaatcattttattatcagtctttttagtcggatgctatagtgagccttatcacagaccccatgttgaagtaattaataaatggtcggtaaaagacaagaatgttaaaaatatcgatagcaagaatattccttacatagcctggtggcgtgattttaaagaccccactctcaaccagttgattgaaagagggttgatttccaatacaagccttggcatgtcaagagggagcattgaagcggcagagggtgagcttaaaaaaattcgttatcagtgggtgcctaccctcgatcttatgactggttattcaagaaatccggcaacgggttttcctggcgttctgattgtttttattcctaactatacaataaacataatcaatcaaataagagagcaaaaaagagcaaaatatactcttgcacaagtaaaagcagaagatgatgctctcaaactaacaattatttctcaaatagcggcaagttatttcacctatcttgcagaaatagaacgcaaagaatttttacagacattagccaatgatctaactcagttggcaaaggttgccagtaaagtttaccaaggaggattaagttctgaaattgagcaggaagagttgtatagccaggtcaatttgatacaaggcgaactcgaggtaacagagcgtaatatcgttataagtcgcaatgctctccggtatttactaaaccaaaatccaggggaaataaaaacagttaaaaaattattacaacttaaaaatcgtaaattaatacccggttctttaccgttaacagttcttgaaaatcggcctgatatgcaagtagctgaaaatcgtttgcgtgcttcacatgaaggaattggtgttgcagaaagtaatcttttgcctactatacaattagattatattggtggtttggcagctggagatagccgctacgcattaccgaaaaaaacggtgaaatttaatgatcaattgttgaaagcccccattattgatatgcctgttttaggtgcagtagctaaggctaaaggcgtaaataaggtttcttattataattatattgatactttacaaaaagcattaagagatacgaccaatgccttatcagaaaatgagcgtttaaccaataagctcaaacaaactgcgtcggctcaaaaacatttggcaaaagcgtataatttgaacgacaggttatatcagacaggtattcaaagttatatagaaaccttaaatagcaaaatttcgctcgataaaatcaacatcagtttaaatcaggataaattacaagaactactaagcattgtacgtttatatcaagaactggctggaggttatcgcgccaatttagagtctgaaataaagtcttctgtctgagcaaacagaactctgttataaattattaattacgaataggggcgtatttcatttttcatagtacccagcttatcttcttctacagtgcctccctgattcagtcttttgtggttgtttttagtgcatagtgagcataaatgggcatatatcaaggcaggatatgcaaataaatattgcataatgtttaattttgtgacattatttgcgccattgtgtatcctgtgagagttgtgtatgttaaaaaaaacaatgttttttattttgtcgatatctgcttcaagtatttttgctgctgacaatgtagatttgtatcaagcccctctcaatagcatcaataaataccctatactacaaacaccaaagaatgcgattattttaaagagttcttctgctgttattgataattcattgcaaaaattaaatcaaacaaaagaagacaatcaaatgatagttcgttatcaacaactgtataaaggaatacctgttattggcgcccaagtgatgattactaaaggaacagattctggagtgcagtccaatgataatgcagaggtgaacgggcatttattggaaaatatagaacttaatacgaaaccggct
>19	N operona: 11	first-last	lpg0019	gene_poz=(601-2283)	-	hemagglutinin/protease, zinc metalloprotease	conserved gene	/position=23511 - 26393 (24111 - 25793)	/lenght=2883 (1683)	/codons=961 (561)	/complement=false	GC-compoz=37.55199049316696%	/LCI1=1.3220238095238095	/LCI2=0.09833333333333336	p_i1=0.2457051260141274	p_i2=0.11689064799450478	/Tai=0.3494240123730965	/Tei=0.20520158319505433	/EEI=2.764657188499949
gttttaggtgcagtagctaaggctaaaggcgtaaataaggtttcttattataattatattgatactttacaaaaagcattaagagatacgaccaatgccttatcagaaaatgagcgtttaaccaataagctcaaacaaactgcgtcggctcaaaaacatttggcaaaagcgtataatttgaacgacaggttatatcagacaggtattcaaagttatatagaaaccttaaatagcaaaatttcgctcgataaaatcaacatcagtttaaatcaggataaattacaagaactactaagcattgtacgtttatatcaagaactggctggaggttatcgcgccaatttagagtctgaaataaagtcttctgtctgagcaaacagaactctgttataaattattaattacgaataggggcgtatttcatttttcatagtacccagcttatcttcttctacagtgcctccctgattcagtcttttgtggttgtttttagtgcatagtgagcataaatgggcatatatcaaggcaggatatgcaaataaatattgcataatgtttaattttgtgacattatttgcgccattgtgtatcctgtgagagttgtgtatgttaaaaaaaacaatgttttttattttgtcgatatctgcttcaagtatttttgctgctgacaatgtagatttgtatcaagcccctctcaatagcatcaataaataccctatactacaaacaccaaagaatgcgattattttaaagagttcttctgctgttattgataattcattgcaaaaattaaatcaaacaaaagaagacaatcaaatgatagttcgttatcaacaactgtataaaggaatacctgttattggcgcccaagtgatgattactaaaggaacagattctggagtgcagtccaatgataatgcagaggtgaacgggcatttattggaaaatatagaacttaatacgaaaccggctattagtgcgcaacaagcgaaggaatatgcaaaaaaatcctattttcaatttagctcccaatctaacatacaacaggaaacagctgaattacagattcggccagaccataataaccaattaaagctggtttatttggtttcatttaaaagcgtgcagcaggatggtaagccagactggcctttttttgttattgatgctcaaacaggagctttgattaagcaatggaacaatatcaaaaattatttggatacagggcctggaggtaatgagaaagttcaggaatattggtatggtaaagatggattacctgctttggatgtgactcaaaatggcagccaatgcgtcatggaaaactcaaaagtcaagttggttaatctccattctcaatgggattgggaaaacacgataaatactccttttgaatacgtttgtaacaataatatagaagagaatattaatggaggattttctcctggcaatgatgcgtattatttcggacatgttattgttggtatgtacaaagactggtatggacttaatgccttacaacattctaatggtgctccaatgcaattggttatgcgagttcattttgggcaaaactatgataatgctttttgggatggacaagccatgtcatttggagatgggttggatttttacccattggtttctttagatgtagccggtcatgaagtgactcatggttttacagagcagcattctggtcttgagtaccatgatcaatcaggtgcacttaatgaatccctatctgatatggcaggacaagcgtcaagagcttatcttttggaaaaaaatcctcagttgtataacaaagcttacttacagcccaatgaagtcacatggggtattggtgaaacaatagttcgtgattcttatggcaaagctttgcgattcatggattacccatcctctgatggaagctctgcagattgtttagacaaaggtattgcgcaaaacaatggcagctattgtgctatcagttatgatgaggtagtagcctatgccaatacacatatcgcacttcctcaagaacgccagagcttcatagttcatacagccagcggtgtgttcaataaggctttttacctaatgtctaaggatatgggtattaaaaacgcttatcacatcatggttgttgctaacacaaaatattggactcctacgacagactttaaaaatggagcttgcggagtcatttatgctgccagggatttaaataccgatatcaataaggttaagtccgcttttggtcaagtaggtattgatacagccgggtgtgttatttaggggagcaaaagcagctcccggcaagtttttgctccaacaaactgcggtgatctcttgtggttcatcgcgagccatttttgctcgcagtgttgtttgctgggcatagaaattagtatataatcaaacaggatctttcttttagatttctttggaatagaaaccttaataagctttgattttaaaatcattgggattatatattactttcgtattaggaacagaatggcattttttttaatcacgctttgcatactaatattgagttttttctgcctggccgtaatggttttaaaatttattcagcagccttccttgcctctatccttctcccaatatgttaaattaatgtgtagcggagttattgcttttattgcagatacagtgggggtcggcagtttcgccgttaatgtagccttggcaaaattattaggcacttttcgtgatgatgaattacctgctgtaaataatggcgctcaagtcctccctggcgctatcgaatctttatttttcatatacatggtagatgttgatttaactacgctacttactttagttaccggaacctgtattggtgggttagtaggtggttttgtagttagc
>20	N operona: 12	first-last	lpg0020	gene_poz=(601-1512)	-	integral membrane protein	conserved gene	/position=25416 - 27527 (26016 - 26927)	/lenght=2112 (912)	/codons=704 (304)	/complement=false	GC-compoz=37.719298245614034%	/LCI1=1.2552255225522553	/LCI2=0.08657865786578658	p_i1=0.2093305713829519	p_i2=0.08317285817735388	/Tai=0.42496106979195614	/Tei=0.17485557235961852	/EEI=2.6739034371592445
tctgatggaagctctgcagattgtttagacaaaggtattgcgcaaaacaatggcagctattgtgctatcagttatgatgaggtagtagcctatgccaatacacatatcgcacttcctcaagaacgccagagcttcatagttcatacagccagcggtgtgttcaataaggctttttacctaatgtctaaggatatgggtattaaaaacgcttatcacatcatggttgttgctaacacaaaatattggactcctacgacagactttaaaaatggagcttgcggagtcatttatgctgccagggatttaaataccgatatcaataaggttaagtccgcttttggtcaagtaggtattgatacagccgggtgtgttatttaggggagcaaaagcagctcccggcaagtttttgctccaacaaactgcggtgatctcttgtggttcatcgcgagccatttttgctcgcagtgttgtttgctgggcatagaaattagtatataatcaaacaggatctttcttttagatttctttggaatagaaaccttaataagctttgattttaaaatcattgggattatatattactttcgtattaggaacagaatggcattttttttaatcacgctttgcatactaatattgagttttttctgcctggccgtaatggttttaaaatttattcagcagccttccttgcctctatccttctcccaatatgttaaattaatgtgtagcggagttattgcttttattgcagatacagtgggggtcggcagtttcgccgttaatgtagccttggcaaaattattaggcacttttcgtgatgatgaattacctgctgtaaataatggcgctcaagtcctccctggcgctatcgaatctttatttttcatatacatggtagatgttgatttaactacgctacttactttagttaccggaacctgtattggtgggttagtaggtggttttgtagttagccagttaagcaagcaagccattagactggcaatgatttgttcatttgccctaatcattgttcttttaatagctcatcaattgcgtctattgccagtaggtggtgatttgacagaattgcattcctggaagctggttattggcttttttgctatggtagtttgtggctctcttacctctgtcggagtagggctttttgtcatggtgcaaggtgttttatttttaatgaatgtttcaccagttgtcgcttttcctatcatgacaactgcaggagccatgcaacagccgctgaccacattagtttttttacaaaaaaataaaatcccgttaaaaaagactttgattttaagcttttcaggatgtctgggtgttatgatcaccattccaatttttacaaaattaacaataacctggctgcattttttacttttatttatccttatctataattttttagcaattggtcatacttatttacgatcaagacctgtcaaacaatacgtccaatcatctgttaaacttgcggcagcggactgagtctctcagtttataatttttcttcattgttttttcgggaacagggcttttaaagctatggctaactaataggatgatgcaggttgatgttggtatttgcttgtttttattcaaaattgattagagcctatcctatctggataggtacttatatagtataattaacgttattttaataaatatatcgccctatggatgaacaaatcagtaaatcacagaaaaaaagagatgctcattatttacaagatataggcattaaatttattgatttaagcgcatccaaactggattctttgccccttcccgataatttacgtcaagcaattgttgacgccaggtcaatcaaaagccatggggctaaaagacgacaggcgcaattaataggcaagttaatgcgtgcagccgattttgaagccattcttgctgcctatgagaaaatccttgaagaagagagttcagttacggcctcttttcatgagatagagctgtggcgcgacaggttattacaagatggaaaagacgctttgacagagtttatcgatgcttatcaacctgaggacgtgcaacaattaaggcaactgattaaaaaggcattagatg
>21	N operona: 13	first	lpg0021	gene_poz=(601-1080)	-	alpha helix protein	conserved gene	/position=26519 - 28198 (27119 - 27598)	/lenght=1680 (480)	/codons=560 (160)	/complement=false	GC-compoz=39.166666666666664%	/LCI1=1.2725366876310273	/LCI2=0.12243186582809219	p_i1=0.21856290584570454	p_i2=0.20029190124334956	/Tai=0.33282003084610534	/Tei=0.28026271111901463	/EEI=2.9648905527080425
gaagctggttattggcttttttgctatggtagtttgtggctctcttacctctgtcggagtagggctttttgtcatggtgcaaggtgttttatttttaatgaatgtttcaccagttgtcgcttttcctatcatgacaactgcaggagccatgcaacagccgctgaccacattagtttttttacaaaaaaataaaatcccgttaaaaaagactttgattttaagcttttcaggatgtctgggtgttatgatcaccattccaatttttacaaaattaacaataacctggctgcattttttacttttatttatccttatctataattttttagcaattggtcatacttatttacgatcaagacctgtcaaacaatacgtccaatcatctgttaaacttgcggcagcggactgagtctctcagtttataatttttcttcattgttttttcgggaacagggcttttaaagctatggctaactaataggatgatgcaggttgatgttggtatttgcttgtttttattcaaaattgattagagcctatcctatctggataggtacttatatagtataattaacgttattttaataaatatatcgccctatggatgaacaaatcagtaaatcacagaaaaaaagagatgctcattatttacaagatataggcattaaatttattgatttaagcgcatccaaactggattctttgccccttcccgataatttacgtcaagcaattgttgacgccaggtcaatcaaaagccatggggctaaaagacgacaggcgcaattaataggcaagttaatgcgtgcagccgattttgaagccattcttgctgcctatgagaaaatccttgaagaagagagttcagttacggcctcttttcatgagatagagctgtggcgcgacaggttattacaagatggaaaagacgctttgacagagtttatcgatgcttatcaacctgaggacgtgcaacaattaaggcaactgattaaaaaggcattagatgatcagatgaaagagaaaaatacgggtgctgctaaagcactgtttcgctatttaaggtctttaataaaatgaattactctctattcattagttgttcaaaaggtttggagtatttgctggaagacgaactcaagggattggggcttcatgtgactcaggtgagtcctcaaggtgtctatggtgaggctagcctgcctgtaatttataatttatgtttatggtcaagacttgctaacagaatacagcttattttatttagtggccatgccacaaaagagcaagcagtacatcagttatgtaccgattttcattggcaaactgtttttacccatgataaaaccatagctattgaatttcatggtgcctctgagcaaattcgtaataccatgtttggcgctcagatagtcaaagatggaatagtggatcattttcgtcgcttgaatggttcaaggccttctgtcgacaaagaaaaaccgcaaattttaattcacgctcatttgaaaaatgatattttaacggtgagttttgatttggttggatatagcctgcatcaaagaggatatcgtaaaaaagcaggcaaggctcctttaaaggagaacgttgcagcagccatgttattaagggccaaatggccagagctagccgcacagggatatagcttacatgatccgt
>22	N operona: 13	last	lpg0022	gene_poz=(601-2724)	-	hypothetical protein	conserved gene	/position=26995 - 30318 (27595 - 29718)	/lenght=3324 (2124)	/codons=1108 (708)	/complement=false	GC-compoz=38.983050847457626%	/LCI1=1.3404054691183405	/LCI2=0.1325789721829325	p_i1=0.2560420921885522	p_i2=0.23958557192853783	/Tai=0.4240910728032232	/Tei=0.31562701473568405	/EEI=2.507088104664914
aataggatgatgcaggttgatgttggtatttgcttgtttttattcaaaattgattagagcctatcctatctggataggtacttatatagtataattaacgttattttaataaatatatcgccctatggatgaacaaatcagtaaatcacagaaaaaaagagatgctcattatttacaagatataggcattaaatttattgatttaagcgcatccaaactggattctttgccccttcccgataatttacgtcaagcaattgttgacgccaggtcaatcaaaagccatggggctaaaagacgacaggcgcaattaataggcaagttaatgcgtgcagccgattttgaagccattcttgctgcctatgagaaaatccttgaagaagagagttcagttacggcctcttttcatgagatagagctgtggcgcgacaggttattacaagatggaaaagacgctttgacagagtttatcgatgcttatcaacctgaggacgtgcaacaattaaggcaactgattaaaaaggcattagatgatcagatgaaagagaaaaatacgggtgctgctaaagcactgtttcgctatttaaggtctttaataaaatgaattactctctattcattagttgttcaaaaggtttggagtatttgctggaagacgaactcaagggattggggcttcatgtgactcaggtgagtcctcaaggtgtctatggtgaggctagcctgcctgtaatttataatttatgtttatggtcaagacttgctaacagaatacagcttattttatttagtggccatgccacaaaagagcaagcagtacatcagttatgtaccgattttcattggcaaactgtttttacccatgataaaaccatagctattgaatttcatggtgcctctgagcaaattcgtaataccatgtttggcgctcagatagtcaaagatggaatagtggatcattttcgtcgcttgaatggttcaaggccttctgtcgacaaagaaaaaccgcaaattttaattcacgctcatttgaaaaatgatattttaacggtgagttttgatttggttggatatagcctgcatcaaagaggatatcgtaaaaaagcaggcaaggctcctttaaaggagaacgttgcagcagccatgttattaagggccaaatggccagagctagccgcacagggatatagcttacatgatccgttttgtggctctggaacattagttatagaagcagccatgatggcagctcatattgctccaggtttattacgacaagatcaatccttacaatattgggctcggcatcagagttctttgtgggaaaaattgcgaactcaggcattacagcaagtgaagccgctggcagttaagctgattggtactgacgctgacagcaaaataattactcttgcgcgttccaatgctgagagagcaggcgtattacctttggttgaatttaatacattatcgctaaatgcttgtagaccagggacaaaaagaggattagttgtttgtaatccaccttacggtgagcgattgggggaggtaactcaacttgttcctttatatcaagaattgggtactacattacatacttgttatcaaggttggcaagcggctattttaacttccagtccagttttggctaaagcattaggattacgagctgataagcaatatactttatataatggcccattagagtgcaaactctattgtttgactctttctgcggcaaataaactaaaaaataccccgaatgccccgctttctgataatgcacaaatgctatttaaccgattggaaaaaaacaggaatcatttacagaaatgggcaagaaaaaatcaaatcacctgttatcgaatttacgatgcggatttacccgaatatgcctatgccatagacatatataatgactatgctgtactgcaagaatatgcgccaccagccagcattccagtacacaaggcagaaaaacgcagccttgagatgctgcaagtcgttccacgggccttaggtattcaccctgaaaaattaatagttaaacaaagaaagcagcaaaagggctcagaacaatatcaaaaaataggcaaaaccagccaaagattgatagtgacagaaggtaaggcaaaattgatagtgaatttgtatgattatcttgacacaggactatttctggatcatagacttatgcgcttgaaatttgctcaattagagccgggaactcgatttttgaactgtttttgttataccgccagtgcaagcgtccatgctgccttggccggtgcattaaccacgaatgttgatttatccaaaacgtatttgctttgggcggaagataattttagattaaatgatattaatttatccaagcatcaatttttgcaatacgattgtaaggaatggatgaaaactaccagggataaatttgatgttatttttttagatccccccagcttttcaaactcaaagcgtatgagcgatattttagacattcaaagagatcatgtctctttgattaacatggcaatgcggttgttaaatcctgatggtgttttatatttctcaactaatctgcgccaatttaagttagagccaatgttaaaagagaaatatgcagtacaagacattactccgcagaccatcgatcaggattttaaacgaaatagcaaaattcaccattgttttaaaattgtaatgccgcattttgcggataactgaataattcagttatttattattagatctcttgccgagcttccctttcataagcgtgaagctcgactctctttaagatttggattttgttttggttttgcttatttcttcagtatttacttcttcgttcccgtaaatttgttctctcagggaattcattagtcctgccataaagaacaattccgctgttaaatacaaaggcgcaataagggcttgggtaaaattaaccataaaagcaggtttttttccttcaataaaatgaccgtaaaattgcaatccccagcctacaacaaaagtaataataaatacccaaagtccgaatttcgttgggccatcatagttaaaccaactggccagccataacaaaaagatcaaaatgggagttaatgccaaggcaagttgccagtttaataggaagtaataaatgagagtggcaagcgtagccaaacaagcaagatcagttgcataaacacctggaataactattttaacaaatcccagaaaaatcatgatagaaagcatgattaacgggactcctgccatatgtgtataacgtgtcgcctggttttggtggtaggttgcatagaattgagcttgctcaat
>23	N operona: 14	first-last	lpg0023	gene_poz=(601-1143)	-	transmembrane protein	conserved gene	/position=29188 - 30930 (29788 - 30330)	/lenght=1743 (543)	/codons=581 (181)	/complement=true	GC-compoz=37.01657458563536%	/LCI1=1.1203703703703705	/LCI2=0.1237037037037037	p_i1=0.14307854956779	p_i2=0.2051106483596509	/Tai=0.3894395136366213	/Tei=0.2845995835236858	/EEI=2.8663843419914823
taactgctaagtaacaaggagaagtaacatgatgttgaaaacccagttgactgcttttatcggtgctgtaatcttggctggctcttctttagcaaatccaataaaacctgaggtatgccccagtgtaccctctattcaatcggaaggaatgtccatgtcttctgaaattttagagggcatgtacatcacctataatttaagtcattacaataccagttcaagctgggtgtttattgtagggccaatcgcagctgaaaacgatgatatggcattggcagaaagcaataaattactttcaaccatgtcagggtctccccatccggaagatgatggagaaggcaattggatatgtcagtatacaaccaaatccaaagacattattgcatttgccatagaggcagatgatatgctttctccattgaaaatgatgagatatctcagaacaatccgctgataagtggataacacctgcacggacacggaagcatgatttgcttccgtgatttaacgaatagttaagaactcctcctctctttttggtacttctttattttatgtgctatgttttcttcatgaccctaacttcaggatgaaaagaaaatgaaatcgtttattgagcaagctcaattctatgcaacctaccaccaaaaccaggcgacacgttatacacatatggcaggagtcccgttaatcatgctttctatcatgatttttctgggatttgttaaaatagttattccaggtgtttatgcaactgatcttgcttgtttggctacgcttgccactctcatttattacttcctattaaactggcaacttgccttggcattaactcccattttgatctttttgttatggctggccagttggtttaactatgatggcccaacgaaattcggactttgggtatttattattacttttgttgtaggctggggattgcaattttacggtcattttattgaaggaaaaaaacctgcttttatggttaattttacccaagcccttattgcgcctttgtatttaacagcggaattgttctttatggcaggactaatgaattccctgagagaacaaatttacgggaacgaagaagtaaatactgaagaaataagcaaaaccaaaacaaaatccaaatcttaaagagagtcgagcttcacgcttatgaaagggaagctcggcaagagatctaataataaataactgaattattcagttatccgcaaaatgcggcattacaattttaaaacaatggtgaattttgctatttcgtttaaaatcctgatcgatggtctgcggagtaatgtcttgtactgcatatttctcttttaacattggctctaacttaaattggcgcagattagttgagaaatataaaacaccatcaggatttaacaaccgcattgccatgttaatcaaagagacatgatctctttgaatgtctaaaatatcgctcatacgctttgagtttgaaaagctggggggatctaaaaaaataacatcaaatttatccctggtagttttcatccattccttacaatcgtattgcaaaaattgatgcttggataaattaatatcatttaatctaaaattatcttccgcccaaagcaaatacgttttggataaatcaacattcgtggttaatgcaccggccaaggcagcatggacgcttgcactggcggtataacaaaaacagttcaaaaatcgagttcccggctctaattgagcaaatttcaagcgcat
>24	N operona: 15	first-last	lpg0024	gene_poz=(601-1026)	-	hemin binding protein Hbp	conserved gene	/position=29877 - 31502 (30477 - 30902)	/lenght=1626 (426)	/codons=542 (142)	/complement=true	GC-compoz=40.61032863849765%	/LCI1=1.2222222222222223	/LCI2=0.11040189125295508	p_i1=0.19214822882204927	p_i2=0.15658562355468797	/Tai=0.42983507596166914	/Tei=0.2409270611992192	/EEI=2.6711585320212623
gtcaacgcatccaccaaacatggacagaaggccatgatgatatgtatttttcaggctatgcctggcataaccgctatgtttacagtaatgaaaaaattaagtcctacaatgaaaccgcatggggtggtggattaggtaaaagtctttttgatgaaaagggaaactggcatgggctttacgcgattgccttcctggattcccatcgccatttagagcccgccgttggttacgcctatctcaaaacagcttcagttaataaagatttaaaagcaggccttggatactcggtattagttacctctcgggttgattatgataatgtccccatccccggagcattaccgtgggctgctcttttttataaaagaataacgatcgcagcaacctatatacctgggtccagtcgtgaaggacatgagaacgggaatgtattgtatatgctcggaaaaatatccttataaagatggattaacttttgctagctgcaaaaggtcatgtgaaacaaaccctgattagatccctttaaaacggttgcaactgaaaattcaacttgttagtcttttgaagatttttaactgctaagtaacaaggagaagtaacatgatgttgaaaacccagttgactgcttttatcggtgctgtaatcttggctggctcttctttagcaaatccaataaaacctgaggtatgccccagtgtaccctctattcaatcggaaggaatgtccatgtcttctgaaattttagagggcatgtacatcacctataatttaagtcattacaataccagttcaagctgggtgtttattgtagggccaatcgcagctgaaaacgatgatatggcattggcagaaagcaataaattactttcaaccatgtcagggtctccccatccggaagatgatggagaaggcaattggatatgtcagtatacaaccaaatccaaagacattattgcatttgccatagaggcagatgatatgctttctccattgaaaatgatgagatatctcagaacaatccgctgataagtggataacacctgcacggacacggaagcatgatttgcttccgtgatttaacgaatagttaagaactcctcctctctttttggtacttctttattttatgtgctatgttttcttcatgaccctaacttcaggatgaaaagaaaatgaaatcgtttattgagcaagctcaattctatgcaacctaccaccaaaaccaggcgacacgttatacacatatggcaggagtcccgttaatcatgctttctatcatgatttttctgggatttgttaaaatagttattccaggtgtttatgcaactgatcttgcttgtttggctacgcttgccactctcatttattacttcctattaaactggcaacttgccttggcattaactcccattttgatctttttgttatggctggccagttggtttaactatgatggcccaacgaaattcggactttgggtatttattattacttttgttgtaggctggggattgcaattttacggtcattttattgaaggaaaaaaacctgcttttatggttaattttacccaagcccttattgcgcctttgtatttaacagcggaattgttctttatggcaggac
>25	N operona: 16	first-last	lpg0025	gene_poz=(601-1173)	-	Rcp	conserved gene	/position=30442 - 32214 (31042 - 31614)	/lenght=1773 (573)	/codons=591 (191)	/complement=true	GC-compoz=43.1064572425829%	/LCI1=1.194736842105263	/LCI2=0.15210526315789472	p_i1=0.1782895649408805	p_i2=0.3190077078798665	/Tai=0.5729119099342204	/Tei=0.3871069370918798	/EEI=2.225402477204623
agcgggaccatgtaataaatgagttggaataaatattttcagagccattaaaaaatcattggcataaccactccagccgatggaaacagccgatacagcaatagaatattccaataacaaatcccatccgacgatccacgcgattaactcaccaaaacctgcgtaagcatatccataagcactgccacaaccccctatgctggcagccagttcagcataggataaggcggcaaaggcgcaggcaaatccggcaacaacataggagaatatcacggctggtccgcttatagtggcagctactattcctgtaagaacgaaaataccagcacctataatcgcgcccactcccaaaaaggtaaggtcaaaaacactaaggcatttagctaaatgtgattcattgtctagcgacccttttatatcttttttacgaaacaagtccatgatagtatgctctcaggtttattttttattgtttatttccaaaatttaagttatcaataaacataaactccggttatcttccatctaacaaaaccttacacaattaaactctaccattaaattatagctaggagaaaccctgcaaaggttaaaaattgaatgaaaagattaatttcctgcttaaccattatttgcgctttaaatgcgtccgctgcagcggaaacgacatccaatccttgttctcgctggataagtttcctcaagcccgtctgtcaacgcatccaccaaacatggacagaaggccatgatgatatgtatttttcaggctatgcctggcataaccgctatgtttacagtaatgaaaaaattaagtcctacaatgaaaccgcatggggtggtggattaggtaaaagtctttttgatgaaaagggaaactggcatgggctttacgcgattgccttcctggattcccatcgccatttagagcccgccgttggttacgcctatctcaaaacagcttcagttaataaagatttaaaagcaggccttggatactcggtattagttacctctcgggttgattatgataatgtccccatccccggagcattaccgtgggctgctcttttttataaaagaataacgatcgcagcaacctatatacctgggtccagtcgtgaaggacatgagaacgggaatgtattgtatatgctcggaaaaatatccttataaagatggattaacttttgctagctgcaaaaggtcatgtgaaacaaaccctgattagatccctttaaaacggttgcaactgaaaattcaacttgttagtcttttgaagatttttaactgctaagtaacaaggagaagtaacatgatgttgaaaacccagttgactgcttttatcggtgctgtaatcttggctggctcttctttagcaaatccaataaaacctgaggtatgccccagtgtaccctctattcaatcggaaggaatgtccatgtcttctgaaattttagagggcatgtacatcacctataatttaagtcattacaataccagttcaagctgggtgtttattgtagggccaatcgcagctgaaaacgatgatatggcattggcagaaagcaataaattactttcaaccatgtcagggtctccccatccggaagatgatggagaaggcaattggatatgtcagtatacaaccaaatccaaagacattattgcatttgccatagaggcagatgatatgctttctccattgaaaatgatgagatatctcagaacaatccgctgataagtggataacacctgcacggacacggaagcatg
>26	N operona: 17	first-last	lpg0026	gene_poz=(601-1992)	-	amino acid permease	conserved gene	/position=31174 - 33765 (31774 - 33165)	/lenght=2592 (1392)	/codons=864 (464)	/complement=false	GC-compoz=40.229885057471265%	/LCI1=1.1223902087832973	/LCI2=0.11785457163426927	p_i1=0.14398774584190982	p_i2=0.18324222751995775	/Tai=0.446121613914813	/Tei=0.264918004767962	/EEI=2.808817167099235
gatggggacattatcataatcaacccgagaggtaactaataccgagtatccaaggcctgcttttaaatctttattaactgaagctgttttgagataggcgtaaccaacggcgggctctaaatggcgatgggaatccaggaaggcaatcgcgtaaagcccatgccagtttcccttttcatcaaaaagacttttacctaatccaccaccccatgcggtttcattgtaggacttaattttttcattactgtaaacatagcggttatgccaggcatagcctgaaaaatacatatcatcatggccttctgtccatgtttggtggatgcgttgacagacgggcttgaggaaacttatccagcgagaacaaggattggatgtcgtttccgctgcagcggacgcatttaaagcgcaaataatggttaagcaggaaattaatcttttcattcaatttttaacctttgcagggtttctcctagctataatttaatggtagagtttaattgtgtaaggttttgttagatggaagataaccggagtttatgtttattgataacttaaattttggaaataaacaataaaaaataaacctgagagcatactatcatggacttgtttcgtaaaaaagatataaaagggtcgctagacaatgaatcacatttagctaaatgccttagtgtttttgaccttacctttttgggagtgggcgcgattataggtgctggtattttcgttcttacaggaatagtagctgccactataagcggaccagccgtgatattctcctatgttgttgccggatttgcctgcgcctttgccgccttatcctatgctgaactggctgccagcatagggggttgtggcagtgcttatggatatgcttacgcaggttttggtgagttaatcgcgtggatcgtcggatgggatttgttattggaatattctattgctgtatcggctgtttccatcggctggagtggttatgccaatgattttttaatggctctgaaaatatttattccaactcatttattacatggtcccgctgacggtggggatctcaatattttagccattttgatcatagctgttttaactacattattaattgttggtgtgaaatccagttctcgatttaataatatcatggtgcttgttaagcttttggttatttttattttcatagctatcgcatttggtgaagtgaaggttgaaaattggtcttctttcatgccctatggttgggctggtgttatgaaaggtgcttcaatcatcttttttgcctacgtggggtttgatgctgtttctactgctgctgaagaagcaattaatcctcaacgagacttacccatagggataatcgcttctctggctatttgtacagtgatctatattctggtttcaggtttattaacagggattgctcattacactacccttaacgtttcatcaccaatcagtcatgtcctgcttgtcttgggttataaaacagcagccggactggtcggtgtaggcgcaattgctggtttaaccacagttatgttagttctgttctatggattaaccagagtatttttagcaatgtcaagggatggcttattgccaaggttcttatcaaaaacgaacgaacacactaaaacaccaattcgaattatattgctatgtggcatattaatggcatctctcgcctcagtaactcctattggtactctagcggagctagttaatattggcaccttgtttgcctttattgttgtttgtggaggtgttttatatttaaggcgaactcatcctgatatggaaagaccatttaaaactccatttatgccttatgttcctatactaggcataataagctgtttttatttaattttaaatttgccatgggtaacgatattgcgttttataatttggatggcggtaggtatggctgtctattttgcatttagcaggggaaatagtgctttgagtgttgagggggattgtgccgccgagtgagattggactctaagctgttggtgcgatgtttacaatagcagcagcaactaaggctgctgctggaatggtcaacaaccaggagtagaatatcctgcgtaaaactttccagtgggcgccacctatgccactgattagcccaactcccgcaatggagccagtgaccgtatgggtggttgagacaggtactccaaattctgttgcagcgaaaatggtaatggctgctcctgtttcagcagcacaacccttcagggtgttaagtttggtaattttagttcccatggtatgcacaatcctccagccaccagccaaagtccccagactaattaccccatgacatgaaatgacgacccaaaatggcacataaaatacaccatcaagccaagatgcggaaaaaagtaataccgcgatgatacccatcgttttctgtgcgtcatttcctccatgcgtgatactcaataatgctgaagatatcagttgaaaacttttaaataatgtattcagttcctcttcgttcttatgtctgagaaacaaagagaaaatatgagtaaataataagccaatcaataatcccagaacgggagatataaatatccctgccgc
>27	N operona: 18	first	lpg0027	gene_poz=(601-1596)	pit	low affinity inorganic phosphate transporter	conserved gene	/position=32575 - 34770 (33175 - 34170)	/lenght=2196 (996)	/codons=732 (332)	/complement=true	GC-compoz=42.77108433734939%	/LCI1=1.1299093655589123	/LCI2=0.3294058408862034	p_i1=0.14739642281851292	p_i2=0.8599993661675114	/Tai=0.5071029299963787	/Tei=0.8739994295507603	/EEI=2.5913081248810785
ccctcgttttgccacaaaaacgtattacaacgcgccaatctcccgctgaaaatctggctgatactgtgctttccgctcaggaaaaaaaacatatttcaggattaatgagagtaaatcatgccggagaagtatgtgctcaagcgctttatcaaggacaagctttaacagcacgacttactcacatcaaagagcaaatggctagtgccgcggctgaagaagttgatcatttggcctggtgcgaagaacgtttgtatgaattaggcagcaaacccagccttttaaatcccatctggtattgtggttcggttctattaggcgccctggctggattggctggcgataaagtcagcttgggatttgttgctgaaacagagcgccaggtaaccgctcatttacaaaggcatctgcattatctcccggaaaaggataaaaaaactatagccatattaaaaagaatgcaagaagatgaggaacatcatgcgcatacagcgatggaagctggagcagttgaacttccctatattattaagcaattgatgaatgctgtatcaaaattaatgactcagagcagttattatatttaacaggatatgattacatatggactacaatacgatattcattctattcgtcatatttattgcgttcgtatttgattttatcaacggatttcatgatgccgccaattcgattgcaaccatagtcactacaggtgttttgacgccaagacaagctgtactatgggctgctttttttaacttcattgcttttctgattttcaatttaaccgtagcccaaacaataggctacggactaatcgatacggatctggtggatacttattttattttagcagccctgatgggagcgatattctggaatttggtgacttggtattatggactgccatcaagctcctctcatgccttaattggcggattagctggtgcggcaatagccaagggaggcctgtcttcactcaagattacaggttttgccaaagtagcggcagggatatttatatctcccgttctgggattattgattggcttattatttactcatattttctctttgtttctcagacataagaacgaagaggaactgaatacattatttaaaagttttcaactgatatcttcagcattattgagtatcacgcatggaggaaatgacgcacagaaaacgatgggtatcatcgcggtattacttttttccgcatcttggcttgatggtgtattttatgtgccattttgggtcgtcatttcatgtcatggggtaattagtctggggactttggctggtggctggaggattgtgcataccatgggaactaaaattaccaaacttaacaccctgaagggttgtgctgctgaaacaggagcagccattaccattttcgctgcaacagaatttggagtacctgtctcaaccacccatacggtcactggctccattgcgggagttgggctaatcagtggcataggtggcgcccactggaaagttttacgcaggatattctactcctggttgttgaccattccagcagcagccttagttgctgctgctattgtaaacatcgcaccaacagcttagagtccaatctcactcggcggcacaatccccctcaacactcaaagcactatttcccctgctaaatgcaaaatagacagccatacctaccgccatccaaattataaaacgcaatatcgttacccatggcaaatttaaaattaaataaaaacagcttattatgcctagtataggaacataaggcataaatggagttttaaatggtctttccatatcaggatgagttcgccttaaatataaaacacctccacaaacaacaataaaggcaaacaaggtgccaatattaactagctccgctagagtaccaataggagttactgaggcgagagatgccattaatatgccacatagcaatataattcgaattggtgttttagtgtgttcgttcgtttttgataagaaccttggcaataagccatcccttgacattgctaaaaatactctggttaatccatagaacagaactaacataactgtggttaaaccagcaattgcgcctacaccgaccagtccggctgctgttttataacccaagacaagcaggacatgactgattggtgatgaaacgttaagggtagtgtaatgagcaatccctgttaataa
>28	N operona: 18	last	lpg0028	gene_poz=(601-1314)	-	ubiquinone biosynthesis protein COQ7	conserved gene	/position=33587 - 35500 (34187 - 34900)	/lenght=1914 (714)	/codons=638 (238)	/complement=true	GC-compoz=41.03641456582633%	/LCI1=1.130801687763713	/LCI2=0.12222222222222219	p_i1=0.14780344410504553	p_i2=0.19950085878830046	/Tai=0.43127249117756894	/Tei=0.2795507729094704	/EEI=2.844426621276915
acaatcaatagaatcaaaccaaaaactaatacaaaataaattatcttgatatttatcaaggcaaatatcgatacgctgctttaatttttcttcacaatgcttcttgagctttgtcttatatatttttaaaaaatgccaatccgaaactacagctaaaaatttctccaattcctttggcgcatcaaattttaatccattagatgccagaatattaatatgactgccatcatgatgccaaactgcggtgattgtattttttaataagggatgcttgccaagtaatttcaatccacttaagcttaaagtatgtagggtattttcatcataactcaattcaatcaattggcttattaagcctcgttctaacaggttaagatggctgaaattatctcctgaagcaatatgatttaatggatgtggctttttactcttcctcattttatctatcatgtgccaatttagacctacacctatcatttctgtataataaagcttaggatcttattgtgtaataatcaaaatagatgtataaaatttaccccatcaatagctccatcttaactcgcagccaccgatattaaattgccttataaaatttaattgattaatgacttcaaactacacactaatcaagttaacatagagaccttacactttatttttaaagtatccatgcgaacatcaagcttcctcgatagattaataggtgaagtcgatagtgcgcttcgaaccctcgttttgccacaaaaacgtattacaacgcgccaatctcccgctgaaaatctggctgatactgtgctttccgctcaggaaaaaaaacatatttcaggattaatgagagtaaatcatgccggagaagtatgtgctcaagcgctttatcaaggacaagctttaacagcacgacttactcacatcaaagagcaaatggctagtgccgcggctgaagaagttgatcatttggcctggtgcgaagaacgtttgtatgaattaggcagcaaacccagccttttaaatcccatctggtattgtggttcggttctattaggcgccctggctggattggctggcgataaagtcagcttgggatttgttgctgaaacagagcgccaggtaaccgctcatttacaaaggcatctgcattatctcccggaaaaggataaaaaaactatagccatattaaaaagaatgcaagaagatgaggaacatcatgcgcatacagcgatggaagctggagcagttgaacttccctatattattaagcaattgatgaatgctgtatcaaaattaatgactcagagcagttattatatttaacaggatatgattacatatggactacaatacgatattcattctattcgtcatatttattgcgttcgtatttgattttatcaacggatttcatgatgccgccaattcgattgcaaccatagtcactacaggtgttttgacgccaagacaagctgtactatgggctgctttttttaacttcattgcttttctgattttcaatttaaccgtagcccaaacaataggctacggactaatcgatacggatctggtggatacttattttattttagcagccctgatgggagcgatattctggaatttggtgacttggtattatggactgccatcaagctcctctcatgccttaattggcggattagctggtgcggcaatagccaagggaggcctgtcttcactcaagattacaggttttgccaaagtagcggcagggatatttatatctcccgttctgggattattgattggcttattatttactcatattttctctttgtttctcagacataagaacgaagaggaactgaatacattatttaaaagttttcaactgatatcttcagcattattgagtatcacgcatggaggaaatgacgcacagaa
>29	N operona: 19	first-last	lpg0029	gene_poz=(601-3558)	rre41	sensory box (GGDEF/EAL domain) regulatory	conserved gene	/position=34424 - 38581 (35024 - 37981)	/lenght=4158 (2958)	/codons=1386 (986)	/complement=false	GC-compoz=36.375929682217716%	/LCI1=1.3617597292724197	/LCI2=0.09133671742808802	p_i1=0.2682040578172515	p_i2=0.09617926127745353	/Tai=0.3786006049619104	/Tei=0.18656133514970819	/EEI=2.6135695068572793
gactttatcgccagccaatccagccagggcgcctaatagaaccgaaccacaataccagatgggatttaaaaggctgggtttgctgcctaattcatacaaacgttcttcgcaccaggccaaatgatcaacttcttcagccgcggcactagccatttgctctttgatgtgagtaagtcgtgctgttaaagcttgtccttgataaagcgcttgagcacatacttctccggcatgatttactctcattaatcctgaaatatgttttttttcctgagcggaaagcacagtatcagccagattttcagcgggagattggcgcgttgtaatacgtttttgtggcaaaacgagggttcgaagcgcactatcgacttcacctattaatctatcgaggaagcttgatgttcgcatggatactttaaaaataaagtgtaaggtctctatgttaacttgattagtgtgtagtttgaagtcattaatcaattaaattttataaggcaatttaatatcggtggctgcgagttaagatggagctattgatggggtaaattttatacatctattttgattattacacaataagatcctaagctttattatacagaaatgataggtgtaggtctaaattggcacatgatagataaaatgaggaagagtaaaaagccacatccattaaatcatattgcttcaggagataatttcagccatcttaacctgttagaacgaggcttaataagccaattgattgaattgagttatgatgaaaataccctacatactttaagcttaagtggattgaaattacttggcaagcatcccttattaaaaaatacaatcaccgcagtttggcatcatgatggcagtcatattaatattctggcatctaatggattaaaatttgatgcgccaaaggaattggagaaatttttagctgtagtttcggattggcattttttaaaaatatataagacaaagctcaagaagcattgtgaagaaaaattaaagcagcgtatcgatatttgccttgataaatatcaagataatttattttgtattagtttttggtttgattctattgattgtaactttgaaatgctaatgcctttttttaaagatattctgggtttattaaacctgtctttagccaaattgatgaataaaaaaagggaaaagctgctgaccactattttggaaaaagctggcgactcggtcgaaataacgaatgaagaggctgtcattcaatatgttaatcccgcttttgagaacatcactttgtataatgcccgtgaagcaatgaataaaacagtggcgtccttattgcgctcaccggtcgaagacgctcagttgtttgaagaaataaaccaaacccttaaatcagggaatacatggaaggggcaaatacgctcaagaaaaaaggatggcagctattgggtcgctcaaaccatcatcgttcctgtgatggatgatgaattggggcgaattacccaacatatagcaattaaacaagacattacggaacaagtacaccgattcaatcaactaaaaatcagtgaagaacgatatcgaaatctgatgaatgctgtagcggatggtatttttatccataatttgcagggagcatttttagaagttaatgaagcagcttgtttgtctttgaattatagtcgggaagaattaattaattcctatgtttgggatattgaagtgggattttctcaggaaagtttaaatcagttgtgggaaaatgtgcaaaagggccccattaatacagaaggcatgcaccgcagaaaagatggcacaacttttcctgttgacgttcgtttggcagtttttaatgcgactggggagaaattggttttggctatcgtacgggatattacacttcaaaaacgctctgaagcaactataagaaaattaacacgagcgttagagcaaagccctgttttagtcataataactgataaaacgggaaccattgagtatgtcaatgcaaaagtcatagagcaaacaggttatcgcaaagaagaattggttggtggaaatacaagaattttacggtcaggccaaactcctcatgaaatttataaaaccatgtgggaacacttagccaatggggaagagtggcatggtgagttgctgaataaaaacaaatccggagagcatttttgggtatcagcaattatttctccaattcgtaatgataatgaagagataactcattatctggctgttatggaggatgtgactcagaagaaaagctacgaggaaatgttaaaacaccaggcaacatttgataatttaactaaccttcccaatcgtctctatgcagttaataaattggaacgagctatttcaaaatcccacatcaacaatcaaaaattggcggtgctgtttttagatttagatgaatttaaacagattaatgattctttagggcatgccatcggagatttattattaaaagcgttatcggagcgctttctatctatgatacggcaaaccgatactattgcacgcttaggtggtgatgaatttatgatgattttagaaaacatcatgcaggataaagatgctgaaagtatcgcaaaaaaatgccgggaaatttgttctcagccttttgttattgaatcacaagagctattggtatctacaagtataggaattgcaatatatcctgagcatggcaaggacgccaaaacgttaatgcgtaatgcagatacagccatgtatcagagcaagatacggggcaaaaataattggacggtatttcaaaataccatgattgagggggcaaataaccatatccgtattaagacggaattacatcaggcgtttacccgtaatgagttatatatttgctaccaaccgatcattgagctgaaggaaaataaggtcgtcgctgcggaggccttgctacgttggcagaatacaaccttaggtcaaattaatcctgatcagattattcccttggccgaggagaccggtatgattattccattgggttattggattttggataaggtgtgcacacaagcgaaagagtgggaatttattaccggcagcaagataaaagtagcggtgaatatctctaccttacaattaaagcaaaaggattttattcataaggtgcaactcattttgaaaagaacaaaattatccgcagattctctaatttttgaagttacagaatcggcatttattgatgattcaaaattcattttatctcaattaaacaaattaagtgacatgggcattcatttttctttggatgattttggggtgggttattctttcctgcagtatattaagtcctatccgttcaaaaatttaaaaattgatcgggtttttatccagggtgtaaatacaaatcataatgagttaagtttgattaatagtattataactatggcgcgcaatctgaaattatcggttattgctgaaggaatagaaacagcagaacagctggagttaatgcgctcaatgaactgcgatatggtacaaggatggtatttttccaagcctttgagtggggataaatttttgttttatttaatgaataagtaaaaatgtaccagctgccgtgcctaatttaaagatttggcacggatgtcggtggcggattctaacttatttgtttttacttcaggagtaaaaaacagactacccttgccattatcattttaaaaaattaacagttgagttttgtgctatccattggtcaagctgattcactacgtcttcttgtttataccggctggcaggatgggatgttaatagtcccttctcagcaagtgcatcagccaggtaagatgtgaaagaatgatgatgatatgctctggaggaatggcctaaaaaatcttttaatttttctatggtttcatctaaagtagcattttttgcgttgatggaagtatataggttattcgctgtagtgattccaaagcttccatggcgaaaaaaactgaaaaaaccatcaccttgtcctctgttgtatttgggattatttttattttcggatttcatgtgataattcgtataattctgcactgcggtgtaaacagcagattgcaagtcactcactgacaaggtggttttgtctaaaattgcattaatttgttgttcggccccttcagtaattagcttactgtgtggtttgtccaaaga
>30	N operona: 20	first-last	lpg0030	gene_poz=(601-1515)	-	hypothetical protein	null	/position=37493 - 39607 (38093 - 39007)	/lenght=2115 (915)	/codons=705 (305)	/complement=true	GC-compoz=38.0327868852459%	/LCI1=1.3081140350877194	/LCI2=0.0987938596491228	p_i1=0.2379705746785681	p_i2=0.11831672832629515	/Tai=0.4132958271412659	/Tei=0.20648505549366564	/EEI=2.4880493474222036
taggggcacatattgacacactggacggcaatatgcctggtgccgatgatgactctagtggaatatccgttgaacttgaaatggcaagagtggtattttcatcgaactttgagctcaatagaccaatttattttatagcttatgctgctgaagaaagaggacttatcggctctggatatgtggtacaagattttttacagaaaaaaattccggtgaaagcagtaatgcagttagaccaggcaggatacagggctaacgccaaggaccaaacgatttggctgttaaaagattatgtagataagggtttaactgaatttacagcagaattattaactcgctatgtcaaaactcctgttggctatactaagtgcggttatgcatgcagcgatcatgtgaattggaccaatgaaggctttaaaaccacctatccgtctgcaactactttagacgatgataatccttatgttcatacctccaatgatactttggatattctgaatctggaacatatggttaatttcactaaattaggcctggcctttattgtagagcttggtttaaattagcgatgaaagcaatagagctcgtgccaatttaacggtgctctgtaatgggagtttattaatgaaaacagaagccttacttagctggctaaatgtagaaagcaatgaatcctatgattctatcagaataaagtatcaactaagacttgaagccttagagaaagaagaacgtattaaaaaaatgggaggtatcaatccttttgcgcctaaaataccccttaacaaccccaggataatcacctccaaagaaatacaagaggcatgggctgctattgattctctcagcaagtaccaacaattcaaaggactagtggctcaagaagaaaatttatccactatccctaacaaaaaaatggatagcaagagagaggaaacaaaattaacccactttgtaagagaacgggcacaaggccctcggggaagacgcttacccgcccatttacaagctaaaattaaaagagtctctttggacaaaccacacagtaagctaattactgaaggggccgaacaacaaattaatgcaattttagacaaaaccaccttgtcagtgagtgacttgcaatctgctgtttacaccgcagtgcagaattatacgaattatcacatgaaatccgaaaataaaaataatcccaaatacaacagaggacaaggtgatggttttttcagtttttttcgccatggaagctttggaatcactacagcgaataacctatatacttccatcaacgcaaaaaatgctactttagatgaaaccatagaaaaattaaaagattttttaggccattcctccagagcatatcatcatcattctttcacatcttacctggctgatgcacttgctgagaagggactattaacatcccatcctgccagccggtataaacaagaagacgtagtgaatcagcttgaccaatggatagcacaaaactcaactgttaattttttaaaatgataatggcaagggtagtctgttttttactcctgaagtaaaaacaaataagttagaatccgccaccgacatccgtgccaaatctttaaattaggcacggcagctggtacatttttacttattcattaaataaaacaaaaatttatccccactcaaaggcttggaaaaataccatccttgtaccatatcgcagttcattgagcgcattaactccagctgttctgctgtttctattccttcagcaataaccgataatttcagattgcgcgccatagttataatactattaatcaaacttaactcattatgatttgtatttacaccctggataaaaacccgatcaatttttaaatttttgaacggataggacttaatatactgcaggaaagaataacccaccccaaaatcatccaaagaaaaatgaatgcccatgtcacttaatttgtttaattgagataaaatgaattttgaatcatcaataaatgccgattctgtaacttcaaaaattagagaatctgcggataattttgttcttttcaaaatgagttgcaccttatgaataaaatccttttgctttaattgtaaggtagagatattcaccgc
>31	N operona: 21	first-last	lpg0031	gene_poz=(601-720)	-	hypothetical protein	null	/position=37513 - 38832 (38113 - 38232)	/lenght=1320 (120)	/codons=440 (40)	/complement=false	GC-compoz=45.0%	/LCI1=1.0085470085470085	/LCI2=0.05982905982905981	p_i1=0.09726351470624	p_i2=0.028172921721493598	/Tai=0.5240834285908675	/Tei=0.12535562954934426	/EEI=2.861523373126899
acaattaaagcaaaaggattttattcataaggtgcaactcattttgaaaagaacaaaattatccgcagattctctaatttttgaagttacagaatcggcatttattgatgattcaaaattcattttatctcaattaaacaaattaagtgacatgggcattcatttttctttggatgattttggggtgggttattctttcctgcagtatattaagtcctatccgttcaaaaatttaaaaattgatcgggtttttatccagggtgtaaatacaaatcataatgagttaagtttgattaatagtattataactatggcgcgcaatctgaaattatcggttattgctgaaggaatagaaacagcagaacagctggagttaatgcgctcaatgaactgcgatatggtacaaggatggtatttttccaagcctttgagtggggataaatttttgttttatttaatgaataagtaaaaatgtaccagctgccgtgcctaatttaaagatttggcacggatgtcggtggcggattctaacttatttgtttttacttcaggagtaaaaaacagactacccttgccattatcattttaaaaaattaacagttgagttttgtgctatccattggtcaagctgattcactacgtcttcttgtttataccggctggcaggatgggatgttaatagtcccttctcagcaagtgcatcagccaggtaagatgtgaaagaatgatgatgatatgctctggaggaatggcctaaaaaatcttttaatttttctatggtttcatctaaagtagcattttttgcgttgatggaagtatataggttattcgctgtagtgattccaaagcttccatggcgaaaaaaactgaaaaaaccatcaccttgtcctctgttgtatttgggattatttttattttcggatttcatgtgataattcgtataattctgcactgcggtgtaaacagcagattgcaagtcactcactgacaaggtggttttgtctaaaattgcattaatttgttgttcggccccttcagtaattagcttactgtgtggtttgtccaaagagactcttttaattttagcttgtaaatgggcgggtaagcgtcttccccgagggccttgtgcccgttctcttacaaagtgggttaattttgtttcctctctcttgctatccatttttttgttagggatagtggataaattttcttcttgagccactagtcctttgaattgttggtacttgctgagagaatcaatagcagcccatgcctcttgtatttctttggaggtgattatcctggggttgttaaggggta
>32	N operona: 22	first-last	lpg0032	gene_poz=(601-1794)	-	leucine aminopeptidase	conserved gene	/position=38442 - 40835 (39042 - 40235)	/lenght=2394 (1194)	/codons=798 (398)	/complement=true	GC-compoz=38.60971524288107%	/LCI1=1.1326616288832914	/LCI2=0.0624685138539043	p_i1=0.1486535293876625	p_i2=0.03217533318100928	/Tai=0.42182381965308346	/Tei=0.12895779986290834	/EEI=2.769522390470074
agaatccttcttcaattctttggcaatagcctcattcagcagtcttttggcaaaaaatgttctggatttttcaattaaggatttatcgaaatatcatttcacttatccttttaatggaacaaatataactggctcagtgaaaacgcctgattatactgggccagttacatcagaatttttcccccttgacttttttgtgtctcaaaatacaaccatccacacagattatttgaacctgatagtcaatgaaaaagtgaaggccaatgcaatgaccaatgtcacttatggtgggggagtgcatttagagcccaaccaccaatcaagcgccccccttctggctgcttctgcaactattggtatcagtacctatttggcaggcactttttttggcaagaaaatcctgcgagaacgtgatgaaagacttcaacattcaagatcatcgagctattccatagtttcaggcactttttgggataataaacatgacatagaggcaaaaggcgatacaaaattcgaacatagccattcattacagtaaagaatagcctaagtctcctccatgtaatatattgcaatgaaaaaaataaaacggagtttttcatggtatttaaatcaaggttagttggcattattttattgtgcttttcaagtattactggatggtgtctttctcagtcccctgaagaagatagaatcattgtttcaaactgcctgtatgagcaattaaaagacaaagccaggttaattgcgcaatcggatcactttagcttcattgccattccaattgatgaaaatattaccaatactctacaaaaaatgagaccagtttgtggaaattaccttaatgctgagccatatatccaacaaacctccaatcgttttctcgattcgaaaaaattattggataaactgaccagctaccactccatctcaaccgcaaacccatacccgattaatcatgaagcacaagtccatagtttgttcgaacaaattgacccggcaaaaatatggcaaaccaatcagcatttaaccagttatatcaaccgctctgccaaatccagaacgggagtagaggctgcacaatggtttaaacagcaatttgataccttagctcaagattatggaagaaaagatgtagagagctacttcgtcaaaaccggaaataaatttatacaaccctcagtcgtcactgtaattggaaaagataaaccgggagaggccattgttataggggcacatattgacacactggacggcaatatgcctggtgccgatgatgactctagtggaatatccgttgaacttgaaatggcaagagtggtattttcatcgaactttgagctcaatagaccaatttattttatagcttatgctgctgaagaaagaggacttatcggctctggatatgtggtacaagattttttacagaaaaaaattccggtgaaagcagtaatgcagttagaccaggcaggatacagggctaacgccaaggaccaaacgatttggctgttaaaagattatgtagataagggtttaactgaatttacagcagaattattaactcgctatgtcaaaactcctgttggctatactaagtgcggttatgcatgcagcgatcatgtgaattggaccaatgaaggctttaaaaccacctatccgtctgcaactactttagacgatgataatccttatgttcatacctccaatgatactttggatattctgaatctggaacatatggttaatttcactaaattaggcctggcctttattgtagagcttggtttaaattagcgatgaaagcaatagagctcgtgccaatttaacggtgctctgtaatgggagtttattaatgaaaacagaagccttacttagctggctaaatgtagaaagcaatgaatcctatgattctatcagaataaagtatcaactaagacttgaagccttagagaaagaagaacgtattaaaaaaatgggaggtatcaatccttttgcgcctaaaataccccttaacaaccccaggataatcacctccaaagaaatacaagaggcatgggctgctattgattctctcagcaagtaccaacaattcaaaggactagtggctcaagaagaaaatttatccactatccctaacaaaaaaatggatagcaagagagaggaaacaaaattaacccactttgtaagagaacgggcacaaggccctcggggaagacgcttacccgcccatttacaagctaaaattaaaagagtctctttggacaaaccacacagtaagctaattactgaaggggccgaacaacaaattaatgcaattttagacaaaaccaccttgtcagtgagtgacttgcaatctgctgtttacaccgcagtgcagaattatacgaattatca
>33	N operona: 23	first-last	lpg0033	gene_poz=(601-1626)	-	hypothetical protein	null	/position=39698 - 41923 (40298 - 41323)	/lenght=2226 (1026)	/codons=742 (342)	/complement=true	GC-compoz=40.74074074074074%	/LCI1=1.321603128054741	/LCI2=0.08504398826979477	p_i1=0.24547006973687904	p_i2=0.07917347529261065	/Tai=0.4604544963863062	/Tei=0.17125612776334959	/EEI=2.3983901588951366
cgctggaactgctccccgtcagattgactggaccttgagccgttaacaaatccacataataaagcgtatttcctttacttgagcgactgcttttaactacagctgcttttaaatcacctaactcggtgctggagtgatataaattataaattctgctgtgtaaaacacattccttagccaaatggtattgtttgtttttgcaaacgagggtgtattccatcattaaaataagcattgtaaaaagacttgctacaagaaacaaaaccgcgaacagatatataagccacatgctgatgatgaggcgcatcttgtttgtgctgatagagtgtagtttcatttcatattattgctaataacttattttaaatatagcaacaactttcgattatatgtaatagttaataccattagtcaacgtgaaaaccattccataatgacctaaacaaaaccacaaaggggctatttttctactaaatgctattttttgccacaaataaatctggcttttaaaaaaaatatgttattctttccaacatcactgattcgtacttaatcaaagtggcgaatttattttttatcatttaacaaaagactttaaatatgggatggactgatcgattttggaatgcgtatcgcgtggttactaataccgtaatcgaaggcgcggcaaactctttaaatgcagctggatcattagcttgcctgctcggaggcgctggggtctctctctcttactccatgtctgaaacaataaaagcagggtacttcggatcagttggggtagcaggcacagttaatttggatgtgactgcagtagaatttaattatggatttaatcaaaccattccttttcgcagagatttactggaaaaatccgacggtggcagttatgcattgaatgattttgccaatccaggtactatttttatgatcagttcgctggctattctttccggaaccactttaagaacttttggggctaatcttaaaaaatggcaacaaaacagagaagacaaacaccactttattaccaagtacggcactgacctggaacccccttcttacaaagaatatctgcatgtcaacgcagaatccttcttcaattctttggcaatagcctcattcagcagtcttttggcaaaaaatgttctggatttttcaattaaggatttatcgaaatatcatttcacttatccttttaatggaacaaatataactggctcagtgaaaacgcctgattatactgggccagttacatcagaatttttcccccttgacttttttgtgtctcaaaatacaaccatccacacagattatttgaacctgatagtcaatgaaaaagtgaaggccaatgcaatgaccaatgtcacttatggtgggggagtgcatttagagcccaaccaccaatcaagcgccccccttctggctgcttctgcaactattggtatcagtacctatttggcaggcactttttttggcaagaaaatcctgcgagaacgtgatgaaagacttcaacattcaagatcatcgagctattccatagtttcaggcactttttgggataataaacatgacatagaggcaaaaggcgatacaaaattcgaacatagccattcattacagtaaagaatagcctaagtctcctccatgtaatatattgcaatgaaaaaaataaaacggagtttttcatggtatttaaatcaaggttagttggcattattttattgtgcttttcaagtattactggatggtgtctttctcagtcccctgaagaagatagaatcattgtttcaaactgcctgtatgagcaattaaaagacaaagccaggttaattgcgcaatcggatcactttagcttcattgccattccaattgatgaaaatattaccaatactctacaaaaaatgagaccagtttgtggaaattaccttaatgctgagccatatatccaacaaacctccaatcgttttctcgattcgaaaaaattattggataaactgaccagctaccactccatctcaaccgcaaacccatacccgattaatcatgaagcacaagtccatagtttgttcgaacaaattgacccggcaaaaatatggcaaaccaatcagcatttaaccagttatatcaaccgctctgccaaatccagaacgggagtagaggctgcacaatggtttaaacagcaatttgataccttagctcaagattatggaagaaaagatgtag
>34	N operona: 24	first-last	lpg0034	gene_poz=(601-1362)	-	hypothetical protein	conserved gene	/position=40987 - 42948 (41587 - 42348)	/lenght=1962 (762)	/codons=654 (254)	/complement=false	GC-compoz=36.876640419947506%	/LCI1=1.3399209486166008	/LCI2=0.0888010540184453	p_i1=0.2557680028738208	p_i2=0.08913515107321472	/Tai=0.4223055398849407	/Tei=0.18022163596589325	/EEI=2.400071456914567
aactgatcataaaaatagtacctggattggcaaaatcattcaatgcataactgccaccgtcggatttttccagtaaatctctgcgaaaaggaatggtttgattaaatccataattaaattctactgcagtcacatccaaattaactgtgcctgctaccccaactgatccgaagtaccctgcttttattgtttcagacatggagtaagagagagagaccccagcgcctccgagcaggcaagctaatgatccagctgcatttaaagagtttgccgcgccttcgattacggtattagtaaccacgcgatacgcattccaaaatcgatcagtccatcccatatttaaagtcttttgttaaatgataaaaaataaattcgccactttgattaagtacgaatcagtgatgttggaaagaataacatattttttttaaaagccagatttatttgtggcaaaaaatagcatttagtagaaaaatagcccctttgtggttttgtttaggtcattatggaatggttttcacgttgactaatggtattaactattacatataatcgaaagttgttgctatatttaaaataagttattagcaataatatgaaatgaaactacactctatcagcacaaacaagatgcgcctcatcatcagcatgtggcttatatatctgttcgcggttttgtttcttgtagcaagtctttttacaatgcttattttaatgatggaatacaccctcgtttgcaaaaacaaacaataccatttggctaaggaatgtgttttacacagcagaatttataatttatatcactccagcaccgagttaggtgatttaaaagcagctgtagttaaaagcagtcgctcaagtaaaggaaatacgctttattatgtggatttgttaacggctcaaggtccagtcaatctgacggggagcagttccagcgggcgtgacgataaagaaattgctgccaacagcatcaataactacataagtaatagcttggaaacaacttttaaagtgagttatccagcctcgtggtggatgtatggcttatccgttttttttctattggtgggtgctctgttgcttaccgttagaggagcaattactgattttgacagaatattaaaaacaattgtaatcaaaagaaagggattgtttaagacagaggaaaccaaattatcgttttctgatgtagataaaataatagtcgaagagtcacttgggagcagaggtacgaaaacttatagacttgccatcgctctaaaagataagccacctattcctttggtaacaacgtatgattcttcttttgctaaaaaagaaaaaattgcaaaccaattaaatcaatttatccatgagaactgattgctgaatggggcacttcaaaaaaaatttataaacgggcttaataaaatcttaagtgaatctgtatataatgtatacatattgcgttaaaatagttgggctttagattctggagaaggaaagtagcatgtctaaattttttactttgttgatatgtatctcaattggtttattaagcttcccaacttatgctcaaaaaacgatacgacttagccctaacgaaaccaagacgctaaaaaatagcactttatggactttgaatgcgacctgtaacgtacagagcagcacgaaggttaatggtaaaataaaaatcattgttttaaagaacaatggcaaagtaaatggtaaaagcctttcaaccggccagggaacttttattacaataaaaaataacagcagtatctcggttagtgcagaatcagggactcaaattaatctgattaacttgggtaatcaagaattgcaagcagtttgttctacttaattaaatcaatttttctcaaacaaactattgaaagtaatggtttgttttgtacgcttgtttattctgttaataatagagccatggataaataatctccacgatagtcagggttattt
>35	N operona: 25	first-last	lpg0035	gene_poz=(601-957)	-	hypothetical protein	null	/position=41876 - 43432 (42476 - 42832)	/lenght=1557 (357)	/codons=519 (119)	/complement=false	GC-compoz=34.173669467787114%	/LCI1=1.426553672316384	/LCI2=0.08220338983050848	p_i1=0.30595720704564283	p_i2=0.07203008643362697	/Tai=0.38968670709450937	/Tei=0.1648270777902643	/EEI=2.3369466333662743
tgttaacggctcaaggtccagtcaatctgacggggagcagttccagcgggcgtgacgataaagaaattgctgccaacagcatcaataactacataagtaatagcttggaaacaacttttaaagtgagttatccagcctcgtggtggatgtatggcttatccgttttttttctattggtgggtgctctgttgcttaccgttagaggagcaattactgattttgacagaatattaaaaacaattgtaatcaaaagaaagggattgtttaagacagaggaaaccaaattatcgttttctgatgtagataaaataatagtcgaagagtcacttgggagcagaggtacgaaaacttatagacttgccatcgctctaaaagataagccacctattcctttggtaacaacgtatgattcttcttttgctaaaaaagaaaaaattgcaaaccaattaaatcaatttatccatgagaactgattgctgaatggggcacttcaaaaaaaatttataaacgggcttaataaaatcttaagtgaatctgtatataatgtatacatattgcgttaaaatagttgggctttagattctggagaaggaaagtagcatgtctaaattttttactttgttgatatgtatctcaattggtttattaagcttcccaacttatgctcaaaaaacgatacgacttagccctaacgaaaccaagacgctaaaaaatagcactttatggactttgaatgcgacctgtaacgtacagagcagcacgaaggttaatggtaaaataaaaatcattgttttaaagaacaatggcaaagtaaatggtaaaagcctttcaaccggccagggaacttttattacaataaaaaataacagcagtatctcggttagtgcagaatcagggactcaaattaatctgattaacttgggtaatcaagaattgcaagcagtttgttctacttaattaaatcaatttttctcaaacaaactattgaaagtaatggtttgttttgtacgcttgtttattctgttaataatagagccatggataaataatctccacgatagtcagggttatttacgcgtttaatcatttgattgagatacccaatctctatagtgctgtttttactggttctataacctaagccaacaaataaacggttttgatcaaagccttgattacgttgaagattgaagtcattcagatgaaaaaaagcttcatcactaatcacggctgcgtatttagggtgtttgggaataaaaatactggttttaaataattgtctataccgccaggcggtatgagtagctctttggataaagcgctcttccaaacgcgaacgagcagtaagtcttaagcgagtatattccttgctccacaataattgttgccaaactcgattttcgtttacaggagggttggcaaatggttgcgcagtgtaaattctatcatatccgagccatatagttgttgtaggcaagagttcatatcctatgccagggcgtaatattagttgggacaattgcgaaatattttcaccaactctatcttgtatctcaa
>36	N operona: 26	first-last	lpg0036	gene_poz=(601-1323)	-	hypothetical protein	conserved gene	/position=42291 - 44213 (42891 - 43613)	/lenght=1923 (723)	/codons=641 (241)	/complement=true	GC-compoz=36.92946058091287%	/LCI1=1.3486111111111112	/LCI2=0.12708333333333335	p_i1=0.26069675394827646	p_i2=0.21807235231314168	/Tai=0.4278183731845999	/Tei=0.2962651170818275	/EEI=2.372788900282773
ccatctaactcgaatataaaaaaaattgacgatctcaaaggaaagactataggaattcatttaggttcacctactgccgattatttaaaagcctactttaacaataatattcaatttaaatattacgaaacatttatggatttacttaatgggctgacagatccgcaagttagcgcaatagtgactaatagcgatcaagcgcaatactgggcatcgagtacaccggactgcaagttattgggcgacagttttccttttggagtaggatttggagttgtcgcgagattagatcaagcagaactgattgaaaaaatcaatcaggcattaattgagattgaaaatgatgggacttaccttaaaatatataacctcttctttcaaccttaagtattatttcgaccgacaaaggactccagtgcttaataaatctattgatttttgtctataatctgagaaacaataaaaggttaacatcattctatcaatactataaaaaatgactctcagctattttataaaaaaattgaacaataaaataaaaaatattgacgatggtttctcaaacctgatgtgcagtaactttttaaatctttttaaataatgaattatcaatactctcccaacctaaagaaaaaattcctgctcgcattgactactttatttattgtacaaatgttctattttgccactgttagagcatcaacaagggatactcaattatggacacttatgaatgcgataggaccaatcaataagcaacatcgcaaaataagatattggcttgagatacaagatagagttggtgaaaatatttcgcaattgtcccaactaatattacgccctggcataggatatgaactcttgcctacaacaactatatggctcggatatgatagaatttacactgcgcaaccatttgccaaccctcctgtaaacgaaaatcgagtttggcaacaattattgtggagcaaggaatatactcgcttaagacttactgctcgttcgcgtttggaagagcgctttatccaaagagctactcataccgcctggcggtatagacaattatttaaaaccagtatttttattcccaaacaccctaaatacgcagccgtgattagtgatgaagctttttttcatctgaatgacttcaatcttcaacgtaatcaaggctttgatcaaaaccgtttatttgttggcttaggttatagaaccagtaaaaacagcactatagagattgggtatctcaatcaaatgattaaacgcgtaaataaccctgactatcgtggagattatttatccatggctctattattaacagaataaacaagcgtacaaaacaaaccattactttcaatagtttgtttgagaaaaattgatttaattaagtagaacaaactgcttgcaattcttgattacccaagttaatcagattaatttgagtccctgattctgcactaaccgagatactgctgttattttttattgtaataaaagttccctggccggttgaaaggcttttaccatttactttgccattgttctttaaaacaatgatttttattttaccattaaccttcgtgctgctctgtacgttacaggtcgcattcaaagtccataaagtgctattttttagcgtcttggtttcgttagggctaagtcgtatcgttttttgagcataagttgggaagcttaataaaccaattgagatacatatcaacaaagtaaaaaatttagacatgctactttccttctccagaatctaaagcccaactattttaacgcaatatgtatacattatatacagattcacttaagattttattaagcccgtttataaattttttttgaagtgccccattcagcaatcagttctcatggataaattgatttaattggtttgcaattttttcttttttagcaaaa
>37	N operona: 27	first-last	lpg0037	gene_poz=(601-1344)	artJ	arginine 3rd transport system periplasmic binding	conserved gene	/position=43227 - 45170 (43827 - 44570)	/lenght=1944 (744)	/codons=648 (248)	/complement=true	GC-compoz=35.483870967741936%	/LCI1=1.4426450742240216	/LCI2=0.09932523616734143	p_i1=0.3154953880623181	p_i2=0.11997148588362007	/Tai=0.3902616715298608	/Tei=0.20797433729525805	/EEI=2.2747212860291692
atggcatgaccgcgctgcactgggctaatttttatcattttgatgagctaatcagggagctagagattgctggggcggatccccaattaaaagcagccaatggaaaaacttgtgaatatttctatcaacatcaattcactttgaaagatttaaaattaaatggcaaagaaatcattgatggtgaattcaagttaagtgattgtgcgctgacggatattgctttccatatggataaaatagccttaaatttaaaattaacaacaccatccgagattgcagaactgtacgcaagggatgaaatagcacaaattcgttcaagcaaccggttctatttgttttttaaattattccggccaaaattaatcaattggttagagaagcaaaatgacctggagcctcaagtgacttatcgtttctcagggcaaagttcttctgcttgatatcattaacttaacaaacccagtacaactagcaatttacttgctctgttctatacaaggtaaagcgccctgatttatgaaaaaatataaatctaaccgttcttttatttttcaaaaataaggctaaaataataaataactatataaaaaggatatttaaatggttcgcctcagaatttatttatgttctttgctactggttattcccttttatagagcctatgctcttaatttgaccatagggaccttatcttataatcctccgtttgaaactcaagtcaacgattcttccaagaaaaatgagttttatggttttgaaattgaactcatggatgagatttgcgagcgcatcaatgcaaaatgccaatacaagccattgttatttgaacaaattttagctgaaattaattctggtgcaatcaatttaggcattggtagcattaatattacgcctgaaagaagcgaacgatttttattcagccttccctacaaagccagctatcaccagtttcttataccatctaactcgaatataaaaaaaattgacgatctcaaaggaaagactataggaattcatttaggttcacctactgccgattatttaaaagcctactttaacaataatattcaatttaaatattacgaaacatttatggatttacttaatgggctgacagatccgcaagttagcgcaatagtgactaatagcgatcaagcgcaatactgggcatcgagtacaccggactgcaagttattgggcgacagttttccttttggagtaggatttggagttgtcgcgagattagatcaagcagaactgattgaaaaaatcaatcaggcattaattgagattgaaaatgatgggacttaccttaaaatatataacctcttctttcaaccttaagtattatttcgaccgacaaaggactccagtgcttaataaatctattgatttttgtctataatctgagaaacaataaaaggttaacatcattctatcaatactataaaaaatgactctcagctattttataaaaaaattgaacaataaaataaaaaatattgacgatggtttctcaaacctgatgtgcagtaactttttaaatctttttaaataatgaattatcaatactctcccaacctaaagaaaaaattcctgctcgcattgactactttatttattgtacaaatgttctattttgccactgttagagcatcaacaagggatactcaattatggacacttatgaatgcgataggaccaatcaataagcaacatcgcaaaataagatattggcttgagatacaagatagagttggtgaaaatatttcgcaattgtcccaactaatattacgccctggcataggatatgaactcttgcctacaacaactatatggctcggatatgatagaatttacactgcgcaaccatttgccaaccctcctgtaaacgaaaatcgagtttggcaacaattattgtggagcaaggaatatactcgctta
>38	N operona: 28	first-last	lpg0038	gene_poz=(601-2124)	legA10	ankyrin repeat-containing protein	4921520G13 gene product; conserved gene	/position=44131 - 46854 (44731 - 46254)	/lenght=2724 (1524)	/codons=908 (508)	/complement=true	GC-compoz=38.38582677165354%	/LCI1=1.3951347797501643	/LCI2=0.14457593688362916	p_i1=0.287506267946787	p_i2=0.2879838817390013	/Tai=0.42059007204057486	/Tei=0.3591854935651012	/EEI=2.3177652782792797
ttccataggctaaggtaatttcttttacaaacacctccagcaaccctataaccaatggaaaggcaaagaaaaccaaacctaaacgataacgagtctttgagactttttccttaaaaaggatatttttaattttttgctcgataaggccatacacctcttttccaagtaaagcgatagctaagactatcaaaatttctggaagaccaaacactaacattgaagatagaaacccctttatcagcactgagaaattggattgcacaattaatgggatcagcaaaggacatactatcgccaaaattaaaagaacaatacccagataaaaacggaaccgaaatttcaagatggttactcccactatttaccttacttacaaatagtaatccataagaagattgactatctacaaaatgaataattaattcttgcaattttaaataaagccttgctcatccgttttcgccctataaaccacccgacgccatacaattggactctatgacgcttaaaactcttgcattgtatttattttacaaaatgtcattttattgttatcaaaataaagctttttgtttataatattgacaatttatttaaggaatgcttatggccgcaacaattccccatattgaaacaattacttttaccgactggttcctggcaatcattgacactccagacattcccatcgatgaaattgaaatcagagtagctgaaggctttaagagaaaattgacagaacggcaatttcaacaattaacggaattaatccatttaattagtttcattaagcacaagaaaatctccaatcctaccttggctctccgcatctatgttgatgaaaatacgagctctctatcaagaactgctttggttgaagcagtcaggatgcttccacctgaagataataaaacctatgagttagcagcctatttggctcaaaaaaacaaactggaacgatatactaacataacgaaagtgcctcctctgcaaatttaccagggggatggcgtatttgagcaatacgatgaatggattcttctttttgaactgtttgggttaacccaggcaacgcccagcgatttcattcctgccattgctcatttattaatcaccaagaatcttggtattcctgatcttagggcactttcaaaatttatgagcactacgcataaactaggcatattaagccaaagttttatgaataatatgactccccatttatgtaatgggcaaatcatagaaaagtatgagtcattattgcttaaattacaaattaacgatttgttaactgaggaaattctggaagtgatctatccactcctcaatcaaccagatgctcttgacgcttttttttcactctatcatgaagaaccatcgcacgacagcgctctgtctttcttgagagaaattttgccatccttttgcgcaatgagcctccccagtaaagaaagctatgacgatcaggtaccaacaaacacgcctttgcatctggccgttattgagagtgataaagggaatctggaacggacattagcctttgccaatcgcaatttactaataaaatgctcttatgaaaatacagcacttttattagcttgtaaacttgctgataaagagtcagcccgattgattttagcgaaaatgcaggaattaggctgtgatgtcaatcaaagagatcatcatggcatgaccgcgctgcactgggctaatttttatcattttgatgagctaatcagggagctagagattgctggggcggatccccaattaaaagcagccaatggaaaaacttgtgaatatttctatcaacatcaattcactttgaaagatttaaaattaaatggcaaagaaatcattgatggtgaattcaagttaagtgattgtgcgctgacggatattgctttccatatggataaaatagccttaaatttaaaattaacaacaccatccgagattgcagaactgtacgcaagggatgaaatagcacaaattcgttcaagcaaccggttctatttgttttttaaattattccggccaaaattaatcaattggttagagaagcaaaatgacctggagcctcaagtgacttatcgtttctcagggcaaagttcttctgcttgatatcattaacttaacaaacccagtacaactagcaatttacttgctctgttctatacaaggtaaagcgccctgatttatgaaaaaatataaatctaaccgttcttttatttttcaaaaataaggctaaaataataaataactatataaaaaggatatttaaatggttcgcctcagaatttatttatgttctttgctactggttattcccttttatagagcctatgctcttaatttgaccatagggaccttatcttataatcctccgtttgaaactcaagtcaacgattcttccaagaaaaatgagttttatggttttgaaattgaactcatggatgagatttgcgagcgcatcaatgcaaaatgccaatacaagccattgttatttgaacaaattttagctgaaattaattctggtgcaatcaatttaggcattggtagcattaatattacgcctgaaagaagcgaacgatttttattcagccttccctacaaagccagctatcaccagtttcttataccatctaactcgaatataaaaaaaattgacgatctcaaaggaaagactataggaattcatttaggttcacctactgccgatta
>39	N operona: 29	first-last	lpg0039	gene_poz=(601-957)	-	hypothetical protein	null	/position=46038 - 47594 (46638 - 46994)	/lenght=1557 (357)	/codons=519 (119)	/complement=false	GC-compoz=30.532212885154063%	/LCI1=1.8531073446327684	/LCI2=0.032768361581920896	p_i1=0.5591671141935293	p_i2=0.003871382775996468	/Tai=0.26438909767748453	/Tei=0.10348424449839683	/EEI=2.132755644955819
aggtaggattggagattttcttgtgcttaatgaaactaattaaatggattaattccgttaattgttgaaattgccgttctgtcaattttctcttaaagccttcagctactctgatttcaatttcatcgatgggaatgtctggagtgtcaatgattgccaggaaccagtcggtaaaagtaattgtttcaatatggggaattgttgcggccataagcattccttaaataaattgtcaatattataaacaaaaagctttattttgataacaataaaatgacattttgtaaaataaatacaatgcaagagttttaagcgtcatagagtccaattgtatggcgtcgggtggtttatagggcgaaaacggatgagcaaggctttatttaaaattgcaagaattaattattcattttgtagatagtcaatcttcttatggattactatttgtaagtaaggtaaatagtgggagtaaccatcttgaaatttcggttccgtttttatctgggtattgttcttttaattttggcgatagtatgtcctttgctgatcccattaattgtgcaatccaatttctcagtgctgataaaggggtttctatcttcaatgttagtgtttggtcttccagaaattttgatagtcttagctatcgctttacttggaaaagaggtgtatggccttatcgagcaaaaaattaaaaatatcctttttaaggaaaaagtctcaaagactcgttatcgtttaggtttggttttctttgcctttccattggttatagggttgctggaggtgtttgtaaaagaaattaccttagcctatggaagttattattattgggtggaaattatttggacaacgatgtttgctttaagcttttttatttgcgggaaacaattttgggataaatttaaatctctatttatttatgattcttatgttgtttttgaaaaaaataaaaaatgagcttattaattataattgtttctagtttagtccgtcctccttatagcgttcgctatctggcgattcacaatattcattgattttaggcaagcttaatttattaatatgttcttgccctggcaatatctctattccccatagggagaatatggggttgtcatctatcgtgtatctcgcatctgcgaggattaagggatttttattggcaacaattagaaatccatcagtaaaccagtgaaatgtagccaaatcacttttttgtccggatgacaaagcaaaaggaatcattgattcattaaagcttaaagcctgccgaatcagtctgattgtggttggataaaaaagagacgttttcgcttccgcgataattaaacaatcttgttgcttggctatgatgcgccaataagtagagctggccaatttaggcagggcacgaggatggtttattttgaagttattagtcgtagcgtattggtgaatgccatctacagcgcgattatgtaatatcgtattaaaaatcagaaataaaatgcagaaaaacaggcttgcaattactgccttttgattttgatagatgactgaccaggctgttcctagcaa
>40	N operona: 30	first-last	lpg0040	gene_poz=(601-1596)	-	integral membrane protein	conserved gene	/position=46416 - 48611 (47016 - 48011)	/lenght=2196 (996)	/codons=732 (332)	/complement=true	GC-compoz=40.06024096385542%	/LCI1=1.2286002014098691	/LCI2=0.2335347432024169	p_i1=0.19542408493358926	p_i2=0.6331019831730552	/Tai=0.4798682985019682	/Tei=0.6697917848557497	/EEI=2.395128716679316
gaggtgtcagatcaaactttactaattcccctggattatcaatcccataggcatcatatgttttaatttctggaaattttgtacttaattcgggagctaaagtgctgttttccatcacttgataacgttttacagttccatccggctgaggaagttcaagttgaaggggtatgcctgtgcttataccatcgcgatgaggcgcattttccaattctgcgtaaagctggttaacatcgatatcaacaacacgatatcggcttgcctggatattcgcttttccttctgaaattgctatggaagaattaacttccttaaaaaattgagtgacaaccttctcttgtgctaaagcaagtgaacaaagcagcatgaggaatgctgtaagaaacgtccttatcattgtaaaacccatcaaattgagtaaaatcaattattattagaacagtaaatccaattaaaattgaaaaaaattacttttatttttaaaaagtatctataaaaatttttttgcagcatataatacttattttttcaatgaaattaaagccttacctttctcagaagaagcgcattttcattgtttatcagcctgttaagtaaaaaatggatccgataactcacggtgctttaggtgccgcttgtgcacaagcggctttaggaaaatatgacaagagaatcccctggcaagcaggtgccttagcagggatggctccggatttggatgtttttattcgttttagccaagaaccattgagccttgagcaatggcaccgttatcttacgcattccttaatgtttatcccaattggaggtctgatagttgcactgtttctattgtgtttttcacaatatagacaatattggaaaataaccattggagcctctctcgttggttatgcaactcattgtttattggattcattgacttcttacggcaccgttttgttttggccctggagcgatagtcgtattagttgggatattatttctattattgatcccgtatttaccttacctctattgctaggaacagcctggtcagtcatctatcaaaatcaaaaggcagtaattgcaagcctgtttttctgcattttatttctgatttttaatacgatattacataatcgcgctgtagatggcattcaccaatacgctacgactaataacttcaaaataaaccatcctcgtgccctgcctaaattggccagctctacttattggcgcatcatagccaagcaacaagattgtttaattatcgcggaagcgaaaacgtctcttttttatccaaccacaatcagactgattcggcaggctttaagctttaatgaatcaatgattccttttgctttgtcatccggacaaaaaagtgatttggctacatttcactggtttactgatggatttctaattgttgccaataaaaatcccttaatcctcgcagatgcgagatacacgatagatgacaaccccatattctccctatggggaatagagatattgccagggcaagaacatattaataaattaagcttgcctaaaatcaatgaatattgtgaatcgccagatagcgaacgctataaggaggacggactaaactagaaacaattataattaataagctcattttttatttttttcaaaaacaacataagaatcataaataaatagagatttaaatttatcccaaaattgtttcccgcaaataaaaaagcttaaagcaaacatcgttgtccaaataatttccacccaataataataacttccataggctaaggtaatttcttttacaaacacctccagcaaccctataaccaatggaaaggcaaagaaaaccaaacctaaacgataacgagtctttgagactttttccttaaaaaggatatttttaattttttgctcgataaggccatacacctcttttccaagtaaagcgatagctaagactatcaaaatttctggaagaccaaacactaacattgaagatagaaacccctttatcagcactgagaaattggattgcacaattaatgggatcagcaaaggacatactatcgccaaaattaaaagaacaatacccagataaaaacggaaccgaaatttcaagatggttactcccactatttaccttacttacaaatagtaatccataagaagattgactatctacaaaatgaataattaattcttgcaattttaaat
>41	N operona: 31	first	lpg0041	gene_poz=(601-2847)	-	hypothetical protein	null	/position=47585 - 51031 (48185 - 50431)	/lenght=3447 (2247)	/codons=1149 (749)	/complement=false	GC-compoz=40.00890075656431%	/LCI1=1.2040998217468806	/LCI2=0.1341800356506238	p_i1=0.18296248603778695	p_i2=0.24594255399317333	/Tai=0.43786585117298205	/Tei=0.321348298593856	/EEI=2.7366892069517874
ttcctagcaatagaggtaaggtaaatacgggatcaataatagaaataatatcccaactaatacgactatcgctccagggccaaaacaaaacggtgccgtaagaagtcaatgaatccaataaacaatgagttgcataaccaacgagagaggctccaatggttattttccaatattgtctatattgtgaaaaacacaatagaaacagtgcaactatcagacctccaattgggataaacattaaggaatgcgtaagataacggtgccattgctcaaggctcaatggttcttggctaaaacgaataaaaacatccaaatccggagccatccctgctaaggcacctgcttgccaggggattctcttgtcatattttcctaaagccgcttgtgcacaagcggcacctaaagcaccgtgagttatcggatccattttttacttaacaggctgataaacaatgaaaatgcgcttcttctgagaaaggtaaggctttaatttcattgaaaaaataagtattatatgctgcaaaaaaatttttatagatactttttaaaaataaaagtaatttttttcaattttaattggatttactgttctaataataattgattttactcaatttgatgggttttacaatgataaggacgtttcttacagcattcctcatgctgctttgttcacttgctttagcacaagagaaggttgtcactcaattttttaaggaagttaattcttccatagcaatttcagaaggaaaagcgaatatccaggcaagccgatatcgtgttgttgatatcgatgttaaccagctttacgcagaattggaaaatgcgcctcatcgcgatggtataagcacaggcataccccttcaacttgaacttcctcagccggatggaactgtaaaacgttatcaagtgatggaaaacagcactttagctcccgaattaagtacaaaatttccagaaattaaaacatatgatgcctatgggattgataatccaggggaattagtaaagtttgatctgacacctcaaggttttcatgccatgatcttaagtccaggtagagatacagtctttattgatcctttaataaagggtaatacgcagtactacatgatttattacaaaaaagatttcattacttccaaaaaaatgaagtgcggtgtgaaaaatcaaaatcaacctcttataaatgcggcttcaaaaagagatttcactgattttaatccctgtgtattaaaaaaatatcgtcttgcattggcggcaacggcacaatatacccaatttcatgggggtacagtacctcaagcacttgctgcggaggcaactactgtcaacagggtcaacggtatctatgaaatcgatatggcaatcaccatgcaaattattgctaataacaatttgattatttacacagacccgaataaccagccctataccagcggcgatcctgataaaatgattggtgaaaatcaggcaaatatcgataaagagattggagcagctaattacgatataggtcatgtggttgacgccgctggtagtggattggctcaaactccaagcgtgtgtataaacggtgaaaaagcaatgggtgtaactgggcaaagtaatcctgttggagacccatttgatgtcggttatgttgcccatgaaataggacatcaatttggtgcgaatcatgtacaaaataataattgtcaaagaaataaccctactgctgtagagcctggaagcggcagtacgattatgagctatgcgggaatttgcgaccctaatgtccaagatgattctgatccctattttaatggtattagtttgcaagaaatggggaattttgtttctgatgcaacacatacttgtcctgtaaagacatcaataccctctgctccggtaattcaaggaacgaatggtggggttaaaataccagcacaaacgccttttgctctaactgctacagcaactaaaagtggaggtaatgaggcattaacttttgcatgggagcaacagaataatgaagcatcacagcagcctcctgtcagcacctcaagagttggaccaaattttagaagtttctctcctcaagtatcggggacacgttattttcccaatttaaatgctttggctaataatggcccctttacctgggaagttttaccttcagtctcccgcaccttgaagttcagggtaaccgtacgcaggaatactcccggaggttcttgcaatgcttatacagatactaccttatctgtagaaagtaaggctggaccttttgtagtgacaaatcccaccgagtcaggtattacctggactggtatctcaccaaggacagttacttgggacgtagccaatactaaccttcctccaataaatgcccgatttgtaaacattctattatcaatagatggagggcaaacttttccttttaccctcttatcaaatgtcgacaatacaggaagtgaggtaatctgtgttcctaatctgaattcgtcaacagcaagaattatggtgcaggcatcaaatgggactttttttaatgtttccaaaaacaatttgacaattattccagttccacctcgaccaccagagttaacgcgcgctgatcgaaatcctatggatacttctaaggcttttattctctatgcgaattgcattccaactggcaatgatgtgtatacggtgaatggattgcctcctggtgcaacagtaagatttgatgcaaataatcgacgatttatcattgagaatattaatacaccgaaaagagtgcgtaatgtgactattaccgcaacggatgaaaacggtgttagcagaacttcaaatgcaattactatccccagtattttataaaaagggctcaatatgaatagatattccatattttttttaattttttgtactttatcactggaatctcatgccagtttgtattcaggaattaatttgggaatcaatgctgttaaaatcaataaaaatctggtctacccgctggaagatcctgtgccaacaacttccagtttcaatagtgcttatactgattttcatggacaattgattgcaggttatgatttttctcttgccccaaaaatatctgctgcagttgaggcaaatatagacttgtttacaggtaaggcaaaacacagaattaccgaatggtattttaatgaggatgtgtatgcagaagagcagttaaaagtaggttattcgttatttttgttacccacctatcatttaaataacatggttcaattttttgtaggtccaggcgtgtcatcgagtcgatttaatattgcttttagtaatactgctggaaacgtaggggtcagtgatagtttgaatgaatggctgaccgggataagtattaaggcgggttcaataacaaagctaactcgcaatatagacttacttttaacctatcaattcacacaatataacagtgttaccggggtt
>42	N operona: 31	last	lpg0042	gene_poz=(601-1302)	-	hypothetical protein	null	/position=49844 - 51745 (50444 - 51145)	/lenght=1902 (702)	/codons=634 (234)	/complement=false	GC-compoz=35.61253561253561%	/LCI1=1.1330472103004292	/LCI2=0.06738197424892703	p_i1=0.14883004573721373	p_i2=0.040463403260049366	/Tai=0.3756845297013416	/Tei=0.13641706293404443	/EEI=2.93188478021359
gctggaccttttgtagtgacaaatcccaccgagtcaggtattacctggactggtatctcaccaaggacagttacttgggacgtagccaatactaaccttcctccaataaatgcccgatttgtaaacattctattatcaatagatggagggcaaacttttccttttaccctcttatcaaatgtcgacaatacaggaagtgaggtaatctgtgttcctaatctgaattcgtcaacagcaagaattatggtgcaggcatcaaatgggactttttttaatgtttccaaaaacaatttgacaattattccagttccacctcgaccaccagagttaacgcgcgctgatcgaaatcctatggatacttctaaggcttttattctctatgcgaattgcattccaactggcaatgatgtgtatacggtgaatggattgcctcctggtgcaacagtaagatttgatgcaaataatcgacgatttatcattgagaatattaatacaccgaaaagagtgcgtaatgtgactattaccgcaacggatgaaaacggtgttagcagaacttcaaatgcaattactatccccagtattttataaaaagggctcaatatgaatagatattccatattttttttaattttttgtactttatcactggaatctcatgccagtttgtattcaggaattaatttgggaatcaatgctgttaaaatcaataaaaatctggtctacccgctggaagatcctgtgccaacaacttccagtttcaatagtgcttatactgattttcatggacaattgattgcaggttatgatttttctcttgccccaaaaatatctgctgcagttgaggcaaatatagacttgtttacaggtaaggcaaaacacagaattaccgaatggtattttaatgaggatgtgtatgcagaagagcagttaaaagtaggttattcgttatttttgttacccacctatcatttaaataacatggttcaattttttgtaggtccaggcgtgtcatcgagtcgatttaatattgcttttagtaatactgctggaaacgtaggggtcagtgatagtttgaatgaatggctgaccgggataagtattaaggcgggttcaataacaaagctaactcgcaatatagacttacttttaacctatcaattcacacaatataacagtgttaccggggttcaaatggaacctttatccgaagatacgttgagagggagctataagccaaacgtaaacacagtgctaataggttttaaagtacacccttcagatgaaatcacaaaagacacttaatctcagttatggataagacctcaattgcagttatttgaggtttcctatccttaactgattttaaataatcaaactgagcacgccatgtcgtggccgcagcaaacaggtgatttgatttgaccgcatccgttggggcattttgctacttgaactttattcccatcatttttgactatggtgccactaaccaacaatgcgtcacatttactgcaggttaaattttttacgcccataccacattgattgcatttacattccattataatgactccctgttatttaagtagaaaaacttttattaattataatccatactaaattgaattggattcttcattagatttctgtcctagcaagacttcattgacgctttctctaatactttctgttattgcactaaggtttaagtgatcttctgttaaaccaaatggttcttctaaatttcgagcaattccctctatggcgatgattaaataggtaataataatggtagcaggtattgcccaaactccaagcgtatcgattaggctgcaaggtaaaaaaaggataaaaataatgaatacatgctttacaaaaacccgaaatgaaagcgagataaat
>43	N operona: 32	first-last	lpg0043	gene_poz=(601-1461)	-	hypothetical protein	conserved gene	/position=50860 - 52920 (51460 - 52320)	/lenght=2061 (861)	/codons=687 (287)	/complement=true	GC-compoz=36.23693379790941%	/LCI1=1.2773892773892774	/LCI2=0.0872960372960373	p_i1=0.22117651263508745	p_i2=0.08507555179361291	/Tai=0.43774749757944864	/Tei=0.17656799661425163	/EEI=2.4082262377472543
cataattatagcacaaaaagctaataatattgaggcaacaggaagtgaaaatagtaaatttttaacactatctgtacttgtttaactatctacattacaatctcgcactcaggttatttttgaatagcctgaataacgtcagttttatgtatgtaatgcagttgtatttttataaggataataatctatgaaacgagtacatcatcaccctgcaacacactctcacccatcaaatgctactgtacaagtcagccagggacaaaccactgtcgttgttaatccgaaccctcctcattttccagggcaattgcctatgtaccatcccaatagtttttttacaactcatcatcattcaccctattacgcatcccagaatcaacattatcaccaacaaccagcacccaatactcatcaacacccataaatggtggtaactgttaataaacagactattgctctttaagaatttagagtgaacaataagtaataactggcattctctggttattacttattttgctcccacttttttgacaaagcactttatagaaagatcagtttctattattctggaaaaactaaacaatcaaatggactgccatggttagctatttattttcagaagtacatttcacccatgccctaaagaaagtacttggaattagcgttttggttggtgtttacagcgccattatttatttttggtttgagcaagataacttgcattccagtaactggctatcctattcgcaaagcgtatttggcatcattttaggtttgcttttggtttttagaagcaatcgggcttatgaacgttggtgggaagcgagaaccctgtggggtcaattagtcaatgccagtcgtaatttagcaataaaaatcaggatattgttatcacccaatgccgatgaagctaaaaaattctctgaactcatcaatacgttttgtgaagtattggccatccatttgaggcaaaaaagtactcgggatgattttaaaaaatttttaaaaatggtgagtcttcccaatcatgtgccgtcttatgttgcacaagaactgtatcgtgagctttctgagaagaccaaagcatcgaaaagattgaatctatggttattggataacgaatttagcaaatttatggatatttgcggcggttgcgagcgtattaaaaatacatttatctcgctttcatttcgggtttttgtaaagcatgtattcattatttttatcctttttttaccttgcagcctaatcgatacgcttggagtttgggcaatacctgctaccattattattacctatttaatcatcgccatagagggaattgctcgaaatttagaagaaccatttggtttaacagaagatcacttaaaccttagtgcaataacagaaagtattagagaaagcgtcaatgaagtcttgctaggacagaaatctaatgaagaatccaattcaatttagtatggattataattaataaaagtttttctacttaaataacagggagtcattataatggaatgtaaatgcaatcaatgtggtatgggcgtaaaaaatttaacctgcagtaaatgtgacgcattgttggttagtggcaccatagtcaaaaatgatgggaataaagttcaagtagcaaaatgccccaacggatgcggtcaaatcaaatcacctgtttgctgcggccacgacatggcgtgctcagtttgattatttaaaatcagttaaggataggaaacctcaaataactgcaattgaggtcttatccataactgagattaagtgtcttttgtgatttcatctgaagggtgtactttaaaacctattagcactgtgtttacgtttggcttatagctccctctcaacgtatcttcggataaaggttccatttgaaccccggtaacactgttatattgtgtgaattgataggttaaaagtaagtctatattgcgagttagctttgttattgaacccgccttaatacttatcccggtcagccattcattcaaactatcactgacccctacgtttccagcagtattactaaaagcaatattaaatcga
>44	N operona: 33	first-last	lpg0044	gene_poz=(601-1476)	-	hypothetical protein	conserved gene	/position=52449 - 54524 (53049 - 53924)	/lenght=2076 (876)	/codons=692 (292)	/complement=false	GC-compoz=32.99086757990868%	/LCI1=1.3505154639175259	/LCI2=0.0660939289805269	p_i1=0.26178040075604575	p_i2=0.03818501967718616	/Tai=0.4030177150650811	/Tei=0.13436651770946756	/EEI=2.266672571132801
tctaaattcttaaagagcaatagtctgtttattaacagttaccaccatttatgggtgttgatgagtattgggtgctggttgttggtgataatgttgattctgggatgcgtaatagggtgaatgatgatgagttgtaaaaaaactattgggatggtacataggcaattgccctggaaaatgaggagggttcggattaacaacgacagtggtttgtccctggctgacttgtacagtagcatttgatgggtgagagtgtgttgcagggtgatgatgtactcgtttcatagattattatccttataaaaatacaactgcattacatacataaaactgacgttattcaggctattcaaaaataacctgagtgcgagattgtaatgtagatagttaaacaagtacagatagtgttaaaaatttactattttcacttcctgttgcctcaatattattagctttttgtgctataattatgcgcatagtggttatataaacacactgttctagccaagacaattaacataacttaataagctaaggaataagcaccaagagggtgatttgtatttctttgtgtttaactaaatttattaaggtcttgttatggattctctagatttagatttttatgccattaccagagcttttttatttttttcgctaattggtttgatggtagttcttgaatatttctttagttttcatcgtttgggtaaagcaggggttagaaggcgaagagtcagcaattggtatttgggaatcgttaacattatagttgcccttccattaagcaccttaactacagcggcctattgtgagtattaccaaataggattatttaacttgctgaaggtaccttttgggcttgtctttattttatggtttataatatatgatttgtacgtgtacttatttcatcgcctaagtcatgcaactttcttatggcattttcataaaatacatcattccgacaaatcgcttaacgtaacaacgagttttagatttcatcctgttgaatatattttattcaatgctttaaaaatagttttgattatccttttgggtccttatttctttgtcatattagtctccgattttattcaagcgatacttgtattctggggacacagcaacattgctttgaatgctaaacttgagcaagcactatctcgaataattattactccgagatatcatgtgatgcatcatacgcaagatgaatgtagaagaaattatgctgcaggactaacgctatgggactatttatttcatacccaaacagaacccctttggaataaagatgatatcaataaactaaccctcggagtccaaacaaaaacaaattggtctgaattcaaaaatctcttattaataaataaattaatccattttttgggcaggctacaatttgtctatttcaaattccccctaattacgataggagttgcagtaatttttggaatagttgaattttattaattaccttagcatgtaggctttagttaaaaatatagccagtttttaaaaacttattttagggaaccataactaatgattccctatacatagattgttatcaaattttggtagcttctagttatgttaaaaagaaatttatttcccatgctgaaaagaagtagccggttgatgttgtctggatgtgtcttcaccatggcaaagtttataaaaaaaacaataaagattataataaggtgatgcaccaggaataaaatcgggggcattatttcttctcacttccttcttttgttcttgttccgaagttggtttatcagtctcttttttttgcatgttatttgttgatttcataaatcttatccttgattaagaaaatagattgaattttaagtatcgttcaaaccaggaaagagagttccggtttgtttacaaatgaaccgttttattgctcatggcttggtgattatagttcagacaggtgatcaattgtagtagttgtcccagatgtgttatgtttatctgactgacaggaattgaggtgccagaacaaggaatagataatgaactgttttcctttctttgcaaaaaaaaataaaaaaaata
>45	N operona: 34	first-last	lpg0045	gene_poz=(601-813)	-	hypothetical protein	null	/position=53460 - 54872 (54060 - 54272)	/lenght=1413 (213)	/codons=471 (71)	/complement=true	GC-compoz=34.27230046948357%	/LCI1=1.0761904761904761	/LCI2=0.007619047619047617	p_i1=0.1238954921590477	p_i2=1.7916037479328607E-5	/Tai=0.3232908237730212	/Tei=0.1000161244337314	/EEI=3.065863837658904
ttgagaaagaagaagacttgatataccgccagctttcgttgtttctaataggaatcatttgatggccctggaggaaagtactaacatccttgatggctgcatcaccttggtcgatggtaattccaggaatttttgcaagttgattaagcaaataatctgccggatattcttgggttgtccctgccagccttgaagtccaaattgccagattatgttctggatagtaataccaaacaaaaggatgggtgtcacaaaagatatctgtaaaacaaatttcctttaccgttgttttatttatagaagtacctgcaggaaatacgctgaatattttttccgctttttcttcgttattttttttatttttttttgcaaagaaaggaaaacagttcattatctattccttgttctggcacctcaattcctgtcagtcagataaacataacacatctgggacaactactacaattgatcacctgtctgaactataatcaccaagccatgagcaataaaacggttcatttgtaaacaaaccggaactctctttcctggtttgaacgatacttaaaattcaatctattttcttaatcaaggataagatttatgaaatcaacaaataacatgcaaaaaaaagagactgataaaccaacttcggaacaagaacaaaagaaggaagtgagaagaaataatgcccccgattttattcctggtgcatcaccttattataatctttattgttttttttataaactttgccatggtgaagacacatccagacaacatcaaccggctacttcttttcagcatgggaaataaatttctttttaacataactagaagctaccaaaatttgataacaatctatgtatagggaatcattagttatggttccctaaaataagtttttaaaaactggctatatttttaactaaagcctacatgctaaggtaattaataaaattcaactattccaaaaattactgcaactcctatcgtaattagggggaatttgaaatagacaaattgtagcctgcccaaaaaatggattaatttatttattaataagagatttttgaattcagaccaatttgtttttgtttggactccgagggttagtttattgatatcatctttattccaaaggggttctgtttgggtatgaaataaatagtcccatagcgttagtcctgcagcataatttcttctacattcatcttgcgtatgatgcatcacatgatatctcggagtaataattattcgagatagtgcttgctcaagtttagcattcaaagcaatgttgctgtgtccccagaatacaagtatcgcttgaataaaatcggagactaatatgacaaagaaataaggacccaaaaggataatcaaaactatttttaaagcattgaataaaatatattc
>46	N operona: 35	first-last	lpg0046	gene_poz=(601-999)	-	hypothetical protein	null	/position=53882 - 55480 (54482 - 54880)	/lenght=1599 (399)	/codons=533 (133)	/complement=false	GC-compoz=36.09022556390977%	/LCI1=1.6262626262626263	/LCI2=0.07424242424242425	p_i1=0.4263463181604812	p_i2=0.05386133192454271	/Tai=0.40158222616381867	/Tei=0.14847519873208845	/EEI=2.021333546426227
gataggagttgcagtaatttttggaatagttgaattttattaattaccttagcatgtaggctttagttaaaaatatagccagtttttaaaaacttattttagggaaccataactaatgattccctatacatagattgttatcaaattttggtagcttctagttatgttaaaaagaaatttatttcccatgctgaaaagaagtagccggttgatgttgtctggatgtgtcttcaccatggcaaagtttataaaaaaaacaataaagattataataaggtgatgcaccaggaataaaatcgggggcattatttcttctcacttccttcttttgttcttgttccgaagttggtttatcagtctcttttttttgcatgttatttgttgatttcataaatcttatccttgattaagaaaatagattgaattttaagtatcgttcaaaccaggaaagagagttccggtttgtttacaaatgaaccgttttattgctcatggcttggtgattatagttcagacaggtgatcaattgtagtagttgtcccagatgtgttatgtttatctgactgacaggaattgaggtgccagaacaaggaatagataatgaactgttttcctttctttgcaaaaaaaaataaaaaaaataacgaagaaaaagcggaaaaaatattcagcgtatttcctgcaggtacttctataaataaaacaacggtaaaggaaatttgttttacagatatcttttgtgacacccatccttttgtttggtattactatccagaacataatctggcaatttggacttcaaggctggcagggacaacccaagaatatccggcagattatttgcttaatcaacttgcaaaaattcctggaattaccatcgaccaaggtgatgcagccatcaaggatgttagtactttcctccagggccatcaaatgattcctattagaaacaacgaaagctggcggtatatcaagtcttcttctttctcaatgagttaatgaatagattgaaagcaggtccttgttcttgataatggaagattttgctggctcagtttcgcaagtgatgcgcaagggatattcaaatgatttctctcatcttattgattgcatagagcccacacataatgaaacattagaaagttataatcataataatatacaatgagctcatttaaattcctaaatgagcaagacatgaaacctactgataaaaaacactggtctaaaatcgaatatctacaccaaagcgtaaaaaatccaaacatccatatcaagggtaaacacagttattatagcgatgcctggactggtagttttgaggaaaccgtcgttcggtatctttatggagatgaatacagtttacaaacctggcaaccacaatggcagattgatcaattatatattggtgattatgtttgtattgctgctgaagtgataattctgttaggtggaaaccataatcaccgagcggactggttttgtttgtatccatttgcagataaatacgtagaggcttatcaaggcaaaggcgatactattattaaggatggtgtctggcttggcatgcgtgctgttattatgccaggcgttactatt
>47	N operona: 36	first	lpg0047	gene_poz=(601-1296)	-	chloramphenicol acetyltransferase	conserved gene	/position=54446 - 56341 (55046 - 55741)	/lenght=1896 (696)	/codons=632 (232)	/complement=false	GC-compoz=38.64942528735632%	/LCI1=1.126984126984127	/LCI2=0.11471861471861472	p_i1=0.1460658270363298	p_i2=0.171848274873534	/Tai=0.40416780742322667	/Tei=0.25466344738618063	/EEI=2.8982506210123335
tgacaggaattgaggtgccagaacaaggaatagataatgaactgttttcctttctttgcaaaaaaaaataaaaaaaataacgaagaaaaagcggaaaaaatattcagcgtatttcctgcaggtacttctataaataaaacaacggtaaaggaaatttgttttacagatatcttttgtgacacccatccttttgtttggtattactatccagaacataatctggcaatttggacttcaaggctggcagggacaacccaagaatatccggcagattatttgcttaatcaacttgcaaaaattcctggaattaccatcgaccaaggtgatgcagccatcaaggatgttagtactttcctccagggccatcaaatgattcctattagaaacaacgaaagctggcggtatatcaagtcttcttctttctcaatgagttaatgaatagattgaaagcaggtccttgttcttgataatggaagattttgctggctcagtttcgcaagtgatgcgcaagggatattcaaatgatttctctcatcttattgattgcatagagcccacacataatgaaacattagaaagttataatcataataatatacaatgagctcatttaaattcctaaatgagcaagacatgaaacctactgataaaaaacactggtctaaaatcgaatatctacaccaaagcgtaaaaaatccaaacatccatatcaagggtaaacacagttattatagcgatgcctggactggtagttttgaggaaaccgtcgttcggtatctttatggagatgaatacagtttacaaacctggcaaccacaatggcagattgatcaattatatattggtgattatgtttgtattgctgctgaagtgataattctgttaggtggaaaccataatcaccgagcggactggttttgtttgtatccatttgcagataaatacgtagaggcttatcaaggcaaaggcgatactattattaaggatggtgtctggcttggcatgcgtgctgttattatgccaggcgttactattggcgaaggagcaatagtggctgcaagcagtattgtaaccaaagatgtggagccctacagcattgttgctggaaatcctgcgaaaccagtcaaaaaaagatttgcagaaaacgtgattgaacgaattctggccttaggtatttattcctggagcgaagccaaatttaacttattaaaagactatatttgcagcaataacatagataaattagagcaggctagcaggagctatgatcaaaaccataccatagaaagcaaatgataaatatcaggaaattaagattaggtgatgaatccaccttggaaacttttttaaaatctcatgctgatgagagtatgtttttacgcagcaatctctatcattccgggttgtcttatcatgataagccttttcatggggattattttgctgcatttgataccaacaaaaagataagcggtgtattagcccattattggaacggcaatgtcattgtgcagtgccctgatttcaatgttttaacagcactagtgggcacttttcaaaaagccgctacccgagaaattgcaggtattctcggcgaagatcagcaagccgatgttgtcatgaaacaactccagctggagcatgtagattatgccgtgaattacccggatgggctatacgcacttaatttacagaatctagcaatgccaggtaatcaagacagatatcaactgaaagtcgccaaagactgtgataaatgtttattatatgaatggcttagagcttatcaaatcgaagccttaggtgctgaagaagacagttcgattttaaaagagcaagtagagagtgaagtgaaaagtactctcgaaggcaatgatcgttgggttttagaggaga
>48	N operona: 36	middle	lpg0048	gene_poz=(601-1479)	-	acetyltransferase	conserved gene	/position=55138 - 57216 (55738 - 56616)	/lenght=2079 (879)	/codons=693 (293)	/complement=false	GC-compoz=40.955631399317404%	/LCI1=1.2157534246575343	/LCI2=0.19257990867579908	p_i1=0.188848384367271	p_i2=0.4846514984959771	/Tai=0.45947931784974694	/Tei=0.5361863486463794	/EEI=2.5938603797061623
aaatccaaacatccatatcaagggtaaacacagttattatagcgatgcctggactggtagttttgaggaaaccgtcgttcggtatctttatggagatgaatacagtttacaaacctggcaaccacaatggcagattgatcaattatatattggtgattatgtttgtattgctgctgaagtgataattctgttaggtggaaaccataatcaccgagcggactggttttgtttgtatccatttgcagataaatacgtagaggcttatcaaggcaaaggcgatactattattaaggatggtgtctggcttggcatgcgtgctgttattatgccaggcgttactattggcgaaggagcaatagtggctgcaagcagtattgtaaccaaagatgtggagccctacagcattgttgctggaaatcctgcgaaaccagtcaaaaaaagatttgcagaaaacgtgattgaacgaattctggccttaggtatttattcctggagcgaagccaaatttaacttattaaaagactatatttgcagcaataacatagataaattagagcaggctagcaggagctatgatcaaaaccataccatagaaagcaaatgataaatatcaggaaattaagattaggtgatgaatccaccttggaaacttttttaaaatctcatgctgatgagagtatgtttttacgcagcaatctctatcattccgggttgtcttatcatgataagccttttcatggggattattttgctgcatttgataccaacaaaaagataagcggtgtattagcccattattggaacggcaatgtcattgtgcagtgccctgatttcaatgttttaacagcactagtgggcacttttcaaaaagccgctacccgagaaattgcaggtattctcggcgaagatcagcaagccgatgttgtcatgaaacaactccagctggagcatgtagattatgccgtgaattacccggatgggctatacgcacttaatttacagaatctagcaatgccaggtaatcaagacagatatcaactgaaagtcgccaaagactgtgataaatgtttattatatgaatggcttagagcttatcaaatcgaagccttaggtgctgaagaagacagttcgattttaaaagagcaagtagagagtgaagtgaaaagtactctcgaaggcaatgatcgttgggttttagaggagaacggcacccctgtctcgctatgcagttttaacgcaagattatcagatattgtccaggttggaccggtatggacaccagttacgttgcgggggcgaggatatgctcgaacagttgttgcgcttagtcttagtgcagcccaaaaaagtggagtgagtcgagcggtattatttactaataatcaagctgccgtacgagcttaccaggcaattggttttaataaagtaggcaattatcgattggccatattaaaaaaaccaatactcttgacacgttaattgtgaatacctgttaaaacagtaaaagtatttattgataggaaataaaacgatggatatggatattaaacataagcctttgaagcgtgaactcagtctatttggcgctacgatgatggggctcggctctattgtcgggacgggtgtttttgtcagcatcggaattgcggcgggtgtcacaggaccatccgtcattcttgctattgctttggcagcacttgttgctacctgtaatgcgttttccagcgctcaacttgccgcaaatcatgctgttagtggaggtacttatgaatacggatatcgttatttacatcctgcttttggtttcactgccggttggatgtttttatgcgcgaagagtgcttccgctgcaacggccgcgcttggctttgccggttattttattcacctgtcaggtttagagacagtgcctgtcatacctatcgctttagcagtgtctatcacactaatacttttagtcttaagtggactcagaagaacaaatacagtgaatattattattgtaatgattacattaataaccttaaccgtttttataataagcggattacctgatttcatgcaaaggggaactgctaa
>49	N operona: 36	last	lpg0049	gene_poz=(601-1914)	-	amino acid transporter, permease	conserved gene	/position=56051 - 58564 (56651 - 57964)	/lenght=2514 (1314)	/codons=838 (438)	/complement=false	GC-compoz=42.77016742770167%	/LCI1=1.1121281464530892	/LCI2=0.12692601067887113	p_i1=0.1393970918223149	p_i2=0.21746415528417012	/Tai=0.49059232386242946	/Tei=0.2957177397557531	/EEI=2.7747834884888563
aagccgatgttgtcatgaaacaactccagctggagcatgtagattatgccgtgaattacccggatgggctatacgcacttaatttacagaatctagcaatgccaggtaatcaagacagatatcaactgaaagtcgccaaagactgtgataaatgtttattatatgaatggcttagagcttatcaaatcgaagccttaggtgctgaagaagacagttcgattttaaaagagcaagtagagagtgaagtgaaaagtactctcgaaggcaatgatcgttgggttttagaggagaacggcacccctgtctcgctatgcagttttaacgcaagattatcagatattgtccaggttggaccggtatggacaccagttacgttgcgggggcgaggatatgctcgaacagttgttgcgcttagtcttagtgcagcccaaaaaagtggagtgagtcgagcggtattatttactaataatcaagctgccgtacgagcttaccaggcaattggttttaataaagtaggcaattatcgattggccatattaaaaaaaccaatactcttgacacgttaattgtgaatacctgttaaaacagtaaaagtatttattgataggaaataaaacgatggatatggatattaaacataagcctttgaagcgtgaactcagtctatttggcgctacgatgatggggctcggctctattgtcgggacgggtgtttttgtcagcatcggaattgcggcgggtgtcacaggaccatccgtcattcttgctattgctttggcagcacttgttgctacctgtaatgcgttttccagcgctcaacttgccgcaaatcatgctgttagtggaggtacttatgaatacggatatcgttatttacatcctgcttttggtttcactgccggttggatgtttttatgcgcgaagagtgcttccgctgcaacggccgcgcttggctttgccggttattttattcacctgtcaggtttagagacagtgcctgtcatacctatcgctttagcagtgtctatcacactaatacttttagtcttaagtggactcagaagaacaaatacagtgaatattattattgtaatgattacattaataaccttaaccgtttttataataagcggattacctgatttcatgcaaaggggaactgctaatctgaggcccttctttcctgtttcaaaacaagaaggattaagtcattttttttatgccactgctttaatgtttgtggcttataccggttatgggagaattgcaacattagcggaagaggttaaaaatccaggaaaatttattcctgcagcgattattatcactctgatggtgagcgccgtactttatattctggtgggtcttgttgctattggagctgtaggggttgaaaaactggcccaagtgactgaaacaaacgcaactcctttagagagcgcggcacgagccattggtatccccggattgagtgttctggtctccattggggcatgcacggccatgttaggggtattactcaatttaatacttgggttatctcgtgtggctttagctatgggtagaaaaggcgatttaccgaagatgttttgctatgtatcagaaacaaggcatgttcctgtttccgctgtcattggagttggagttgtaattattgctctggtattgactggaagtgttgaaacaacatggactttcagtgcgtttacagttttaatctattacgcaattactaacctcgctgccttgcatttgcctaaagaggagcaattgtatccacctctgtttgctatcggaggcttactgtcctgccttttcctggcgttttgggttccaattggagtatggataacgggaatcagtttacttttcctggggcttctttggaaagttgttgccaatcgttttttataaaggcaagaaaaaaagacggatgtattctagaataaacaagaagatcagagaaaaggaaccgcaatgatcgatggaattatggttttatggtttattttactgatgctctctttggcttttattgcttatgatgtgagggagatgccaattgattgggtgcaaaaactaggatgggtattggtcgtggcttataccggccctttaggcttgtttttttattttttgacttgcagaagcccaggtaaaggattgcatgctttatataccaaagcgcaatggaaacaggcggttaattccgaagttcattgtctggctggtgatgcgacagggatcatcttcgcggcaatttttttatcttttattgatttaagcaatggtgtagagcttattctcgagtatatttcagcctttttctttggttgggttatttttcaggctggaatgatgagaagtatgtattcaagctatggagaagctttaaggaaaacattttttgcagaaaccatatctatgaattttgtgatgatgggtatgattcctgtgatgatgattttaatgaacacattagactatggacgcaacccggcacatttgcaattt
>50	N operona: 37	first-last	lpg0050	gene_poz=(601-1467)	-	integral membrane protein	conserved gene	/position=57428 - 59494 (58028 - 58894)	/lenght=2067 (867)	/codons=689 (289)	/complement=false	GC-compoz=37.48558246828143%	/LCI1=1.1354166666666667	/LCI2=0.096875	p_i1=0.14991692008322727	p_i2=0.11242460286058686	/Tai=0.36970008026658197	/Tei=0.20118214257452818	/EEI=3.08216035964966
ggagctgtaggggttgaaaaactggcccaagtgactgaaacaaacgcaactcctttagagagcgcggcacgagccattggtatccccggattgagtgttctggtctccattggggcatgcacggccatgttaggggtattactcaatttaatacttgggttatctcgtgtggctttagctatgggtagaaaaggcgatttaccgaagatgttttgctatgtatcagaaacaaggcatgttcctgtttccgctgtcattggagttggagttgtaattattgctctggtattgactggaagtgttgaaacaacatggactttcagtgcgtttacagttttaatctattacgcaattactaacctcgctgccttgcatttgcctaaagaggagcaattgtatccacctctgtttgctatcggaggcttactgtcctgccttttcctggcgttttgggttccaattggagtatggataacgggaatcagtttacttttcctggggcttctttggaaagttgttgccaatcgttttttataaaggcaagaaaaaaagacggatgtattctagaataaacaagaagatcagagaaaaggaaccgcaatgatcgatggaattatggttttatggtttattttactgatgctctctttggcttttattgcttatgatgtgagggagatgccaattgattgggtgcaaaaactaggatgggtattggtcgtggcttataccggccctttaggcttgtttttttattttttgacttgcagaagcccaggtaaaggattgcatgctttatataccaaagcgcaatggaaacaggcggttaattccgaagttcattgtctggctggtgatgcgacagggatcatcttcgcggcaatttttttatcttttattgatttaagcaatggtgtagagcttattctcgagtatatttcagcctttttctttggttgggttatttttcaggctggaatgatgagaagtatgtattcaagctatggagaagctttaaggaaaacattttttgcagaaaccatatctatgaattttgtgatgatgggtatgattcctgtgatgatgattttaatgaacacattagactatggacgcaacccggcacatttgcaattttggtttattatgggaatggctactgtagtcggtggttttctggcttttccaattaataactggttggttaagaaaaaattaaagcatggatgtatgactttgccagagggggacgaacaaatcgaagggcatatgacccatcatcatggaggtcatgaagagcatctacaggcacaagctaaaagaattggttcgaaagtcattcatggacacacccacgaaatgggaagcttaccattaaacattcaattgaaatatatcggtataagttttggagttttattgattattgttttgataatggccttttttgttccattgaaaatataacagagatttttattaaatctgaacaatgttggattaaaataatccaacattgttttcgtcttattgcatggttcttgatattgcttttccagttgctttaatatcttgtttagctcctgttacagtccccttgacagtatggcatgcagctaatagagcaatgctgatactgagagcccctaacttgattaaattcctttttaagttaaacataactcctcctttatacttataattcatttgaattttaaacgcccgttttttacttgctgctgtatgtcttggacaattggaggcacgcaggttgttaaacgagccatataaaaatcaaataattacgttggtatttttagttaattttcataaaaagaattctttacataaagaatagaagagtattcttaattttcaagatacaatttctatccaatgaaacagtcgggatttacgaaaaaagtaatcgccagaattcgctcttgttacaaaattatttgtaggtaataaaactgatacgccccgttcgctccaaacgagcttctttcactgttgtcaaatcacttgcatttaatttttctctgaaaacctgcctcaaatcttctt
>51	N operona: 38	first-last	lpg0051	gene_poz=(601-1083)	-	hypothetical protein	conserved gene	/position=58782 - 60464 (59382 - 59864)	/lenght=1683 (483)	/codons=561 (161)	/complement=true	GC-compoz=35.61076604554865%	/LCI1=1.1604166666666667	/LCI2=0.042916666666666665	p_i1=0.16160660525993245	p_i2=0.009681494446486201	/Tai=0.41917132819801073	/Tei=0.10871334500183757	/EEI=2.662267868091244
taaggcgctggagcgaattagtgcttatattgaagccggggcagatatgattttcttcgaaggagtacgtaaacttgaggaatatcaggcgctaactgagcaatgtaatgttccggtattggccaatatcactgaatttggagttactccattatttacgctggaagaattagaggaagtaggagttagcctggctctttatcctttaagtgcatttcgggcaatgagtgccgctgcagaaaaagtttacgacacaatccgcaaaaacggcagccaaaacgatattctggcagagatgcaaactcgcgaagagttgtatcaggtattaaattaccatttttacgaagacaagcttaatgaactctttatgaaagaaaaaacgacgtgaatatcaattaattatcagaactaatctgagaaaataaggttttatatgcccggatagaggattatctgccgaaattgatgtttataaacaacagattaactctctatccagacaggcattcaaaagcaatccatttaaaatttgataaagttattgcaaaagaaaagcaattctatttatagttttgggataagtgatttgttgaaacagatatgtggcttgactacctccataatattaattccgatccaaaccttttatatctttttataagaacttttattatctacgttttcgcaatttttatcatccgtgttggcaatacccgattcaattttgaaacagcatttgattatatttttgtatttgtcattggcgccgtgttaagtcgtgcaattaatggcaactctactttaatatctgcaatggctgggagcagtttacttatttttttacattggatctttgctctttgttccttttattcccacggatttggaaaactggttaaagggaaatcggtgctattaatacaagatgggcagctcatttggagtgctttgaaaagacatcaagtgactgaagaagatttgaggcaggttttcagagaaaaattaaatgcaagtgatttgacaacagtgaaagaagctcgtttggagcgaacggggcgtatcagttttattacctacaaataattttgtaacaagagcgaattctggcgattacttttttcgtaaatcccgactgtttcattggatagaaattgtatcttgaaaattaagaatactcttctattctttatgtaaagaattctttttatgaaaattaactaaaaataccaacgtaattatttgatttttatatggctcgtttaacaacctgcgtgcctccaattgtccaagacatacagcagcaagtaaaaaacgggcgtttaaaattcaaatgaattataagtataaaggaggagttatgtttaacttaaaaaggaatttaatcaagttaggggctctcagtatcagcattgctctattagctgcatgccatactgtcaaggggactgtaacaggagctaaacaagatattaaagcaactggaaaagcaatatcaagaaccatgcaataagacgaaaacaatgttggattattttaatccaacattgttcagatttaataaaaatctctgttatattttcaatggaacaaaaaaggccattatcaaaacaataatcaataaaactccaaaacttataccgatatatttcaattgaatgtttaatggtaagcttcccatttcgt
>52	N operona: 39	first-last	lpg0052	gene_poz=(601-1494)	-	carboxyphosphoenolpyruvate phosphonomutase	conserved gene	/position=59477 - 61570 (60077 - 60970)	/lenght=2094 (894)	/codons=698 (298)	/complement=true	GC-compoz=42.39373601789709%	/LCI1=1.0527497194163862	/LCI2=0.11380471380471383	p_i1=0.11428174767826474	p_i2=0.16857497184320513	/Tai=0.44371788682742763	/Tei=0.2517174746588846	/EEI=3.209106584574936
tcatctggaatctacaacacccttaacccaatcaaattatcttgctgctgtatcagtgacagtgaatccggcttaccaaagacttggtttaagcaaactcttattaaatcggttaaaagccagtgcacaggaggctcaatataaagcactaatagtgccagccagacctagccaaaaagaaaactacccgcttatttccctagaggattatttgaagtggaaaagagtggataatactatttttgatccttggttaagagttcatgcacaactgggaggaaaaatagcttatccatgccagcgatcacgcgtgatcacagcgaatgttgctcagtgggaacaatggctcggtcatccattgcttcaaacaggtcaatatcttgttaaaggcggattaaatcctataactatcaataaagaaaaggatattggaatatacattgagccaaatgtttgggttattcatgatttgtaattgatttttgccatctctcatttagataaactaaatgaccgaattaaaaactttttttaacaaagagattgggatttttcgtaagtcctgataaattctcatcttaggcaaaacaaggaaaccaaatgtcaaattttcgatacagccagggaaaaaaactacgcgaagcgttaatgaatgaaaaaccattgcaagttgtaggaacaattaatgcctataccgctttgcaagccaaaagagcaggatttcatgcaatttatctttcaggagcaggagtagctaacgcctcttacggcttaccagacttgggcattaccacattaaatgatgtactcgaagacgtacggcgcattatgagtgccgttgatttacccctcctggtcgatattgatacaggatggggtggagcctttagtatcgcacggactatcaaagaaatgattaaagctgaggcagcagcggtacatattgaagatcaggttcaagcgaaacgatgtggtcatcgcccgggtaaggcattggttgaaaaagaagaaatgatagatcgtattaaggccgctgtggatgcgaaaactgatcctgattttgttattatggcaagaactgatgccctggcgaatgaaggattaaataaggcgctggagcgaattagtgcttatattgaagccggggcagatatgattttcttcgaaggagtacgtaaacttgaggaatatcaggcgctaactgagcaatgtaatgttccggtattggccaatatcactgaatttggagttactccattatttacgctggaagaattagaggaagtaggagttagcctggctctttatcctttaagtgcatttcgggcaatgagtgccgctgcagaaaaagtttacgacacaatccgcaaaaacggcagccaaaacgatattctggcagagatgcaaactcgcgaagagttgtatcaggtattaaattaccatttttacgaagacaagcttaatgaactctttatgaaagaaaaaacgacgtgaatatcaattaattatcagaactaatctgagaaaataaggttttatatgcccggatagaggattatctgccgaaattgatgtttataaacaacagattaactctctatccagacaggcattcaaaagcaatccatttaaaatttgataaagttattgcaaaagaaaagcaattctatttatagttttgggataagtgatttgttgaaacagatatgtggcttgactacctccataatattaattccgatccaaaccttttatatctttttataagaacttttattatctacgttttcgcaatttttatcatccgtgttggcaatacccgattcaattttgaaacagcatttgattatatttttgtatttgtcattggcgccgtgttaagtcgtgcaattaatggcaactctactttaatatctgcaatggctgggagcagtttacttatttttttacattggatctttgctctttgttccttttattcccacggatttggaaaactggttaaagggaaatcggtgctattaatacaagatgggcagctcatttggagtgctttgaaaagacatcaagtgactgaagaagatttgaggcagg
>53	N operona: 40	first	lpg0053	gene_poz=(601-1335)	-	transferase enzyme	conserved gene	/position=60496 - 62430 (61096 - 61830)	/lenght=1935 (735)	/codons=645 (245)	/complement=true	GC-compoz=38.50340136054422%	/LCI1=1.2773224043715847	/LCI2=0.08784153005464479	p_i1=0.22114042031436507	p_i2=0.08653637669249324	/Tai=0.4152629446744598	/Tei=0.17788273902324392	/EEI=2.5364343136830505
ttgaatggataaccatggagcattatcagttttcgttaaataatactcgttttttaatgaattctcatatccaaaccaagtcgctttctgatcccggagtttctgaagagttactcgctaactataacgaagaaaaaaatcatgctcaaatgtatcggcatgcactaaaaaaaatcggcctggatgtaacaaacaggattccgtatgtggcaaccagacagttttttatgcgccttgaagccttgattgtgattaacgcatccaaaacccttggcgttatgtacgctactgaaacagctgcaatatttgagcatattttatttaaagaaataagcgccgagctttgtcaaagaaaaggtttggattttgagaattctcgcatcaagcaattccatgatttacacctggatggagtagaacaggcgcataaagatgagttaggcaagtttatggatcatacgcttgctgaagagcacgttgatcccaatatttttctccaggaaaaagaaataatggatggcgcgtatgcggcgatcgatataatggaagattggtggtccggtttaattaacgcaaaagcacaccttttggaacaagctcatgcttaacaaacttatgtggctaactggcaaggcgcaagaagactggatagagaaaattctacatttacgacaaaagatttggcctgattatcaacgcatcaaaaatgacactctttttaagctctatagtcattatcctttataccaatggctatctcactataatggtgaggtagtagctgttattaattctttgccagtagcgcttgatcaatcactcgataatttgccacaagaaggattaaattgggtcctgtctcatctggaatctacaacacccttaacccaatcaaattatcttgctgctgtatcagtgacagtgaatccggcttaccaaagacttggtttaagcaaactcttattaaatcggttaaaagccagtgcacaggaggctcaatataaagcactaatagtgccagccagacctagccaaaaagaaaactacccgcttatttccctagaggattatttgaagtggaaaagagtggataatactatttttgatccttggttaagagttcatgcacaactgggaggaaaaatagcttatccatgccagcgatcacgcgtgatcacagcgaatgttgctcagtgggaacaatggctcggtcatccattgcttcaaacaggtcaatatcttgttaaaggcggattaaatcctataactatcaataaagaaaaggatattggaatatacattgagccaaatgtttgggttattcatgatttgtaattgatttttgccatctctcatttagataaactaaatgaccgaattaaaaactttttttaacaaagagattgggatttttcgtaagtcctgataaattctcatcttaggcaaaacaaggaaaccaaatgtcaaattttcgatacagccagggaaaaaaactacgcgaagcgttaatgaatgaaaaaccattgcaagttgtaggaacaattaatgcctataccgctttgcaagccaaaagagcaggatttcatgcaatttatctttcaggagcaggagtagctaacgcctcttacggcttaccagacttgggcattaccacattaaatgatgtactcgaagacgtacggcgcattatgagtgccgttgatttacccctcctggtcgatattgatacaggatggggtggagcctttagtatcgcacggactatcaaagaaatgattaaagctgaggcagcagcggtacatattgaagatcaggttcaagcgaaacgatgtggtcatcgcccgggtaaggcattggttgaaaaagaagaaatgatagatcgtattaaggccgctgtggatgcgaaaactgatcctgattttgttattatggcaa
>54	N operona: 40	last	lpg0054	gene_poz=(601-1335)	-	hypothetical protein	null	/position=61223 - 63157 (61823 - 62557)	/lenght=1935 (735)	/codons=645 (245)	/complement=true	GC-compoz=37.41496598639456%	/LCI1=1.3087431693989071	/LCI2=0.08852459016393441	p_i1=0.23831870501219868	p_i2=0.08838257712445409	/Tai=0.3879998289378568	/Tei=0.17954431941200868	/EEI=2.5661498981211124
tggtcataatagtccctgctcgcaacaggaatcattcgtatggaaggcatacgcaaatattctatctgtggagaacgaatatggcttgcagctatacataaatggcactctcttctttccaggcgctcaagacatcgaacaaaagtattgttacttagtgaaaaacaagtttcgggatattgtcttatgaaagattgaataagcggagcatatcctggcaatggtaaagcaatatcgagatctatagaaaattgtgtttctactccggatctcaatgtttcagcactattttccagttgcataaattgagcgaccacttctcttgctttttgataaaaagctttacctttcgcagtgagttgaggtcggtatacttttctatcaaacagttcgaagcccaggctggactccaatttttttatggcattagttattgccggctgtgaacgatgcatcttctctccagcagcaataaatccaccagattcgacaattgtaataaatacctggatttgtgaaaaatttatcataactaaaaattatcaagataattataaaataatattttaattatatgatctttatagttatggtaaacccttggaattgattttaatactgactggaggcttcatgataagagaatacatggataagagaaacaaccaatttactaccgaaattttaaattattttagtgacctaaaaaaattttcgacgagttatcttgaatggataaccatggagcattatcagttttcgttaaataatactcgttttttaatgaattctcatatccaaaccaagtcgctttctgatcccggagtttctgaagagttactcgctaactataacgaagaaaaaaatcatgctcaaatgtatcggcatgcactaaaaaaaatcggcctggatgtaacaaacaggattccgtatgtggcaaccagacagttttttatgcgccttgaagccttgattgtgattaacgcatccaaaacccttggcgttatgtacgctactgaaacagctgcaatatttgagcatattttatttaaagaaataagcgccgagctttgtcaaagaaaaggtttggattttgagaattctcgcatcaagcaattccatgatttacacctggatggagtagaacaggcgcataaagatgagttaggcaagtttatggatcatacgcttgctgaagagcacgttgatcccaatatttttctccaggaaaaagaaataatggatggcgcgtatgcggcgatcgatataatggaagattggtggtccggtttaattaacgcaaaagcacaccttttggaacaagctcatgcttaacaaacttatgtggctaactggcaaggcgcaagaagactggatagagaaaattctacatttacgacaaaagatttggcctgattatcaacgcatcaaaaatgacactctttttaagctctatagtcattatcctttataccaatggctatctcactataatggtgaggtagtagctgttattaattctttgccagtagcgcttgatcaatcactcgataatttgccacaagaaggattaaattgggtcctgtctcatctggaatctacaacacccttaacccaatcaaattatcttgctgctgtatcagtgacagtgaatccggcttaccaaagacttggtttaagcaaactcttattaaatcggttaaaagccagtgcacaggaggctcaatataaagcactaatagtgccagccagacctagccaaaaagaaaactacccgcttatttccctagaggattatttgaagtggaaaagagtggataatactatttttgatccttggttaagagttcatgcacaactgggaggaaaaatagcttatccatgccagcgatcacgcgtgatcacagcgaatgttgctcagtgggaacaatggct
>55	N operona: 41	first-last	lpg0055	gene_poz=(601-1509)	-	transcriptional regulator, LysR family	conserved gene	/position=62028 - 64136 (62628 - 63536)	/lenght=2109 (909)	/codons=703 (303)	/complement=false	GC-compoz=38.72387238723872%	/LCI1=1.2891832229580573	/LCI2=0.08520971302428257	p_i1=0.22757383036662615	p_i2=0.07960066677454067	/Tai=0.4348991113653975	/Tei=0.1716406000970866	/EEI=2.562474862355245
tgtaaatcatggaattgcttgatgcgagaattctcaaaatccaaaccttttctttgacaaagctcggcgcttatttctttaaataaaatatgctcaaatattgcagctgtttcagtagcgtacataacgccaagggttttggatgcgttaatcacaatcaaggcttcaaggcgcataaaaaactgtctggttgccacatacggaatcctgtttgttacatccaggccgattttttttagtgcatgccgatacatttgagcatgatttttttcttcgttatagttagcgagtaactcttcagaaactccgggatcagaaagcgacttggtttggatatgagaattcattaaaaaacgagtattatttaacgaaaactgataatgctccatggttatccattcaagataactcgtcgaaaatttttttaggtcactaaaataatttaaaatttcggtagtaaattggttgtttctcttatccatgtattctcttatcatgaagcctccagtcagtattaaaatcaattccaagggtttaccataactataaagatcatataattaaaatattattttataattatcttgataatttttagttatgataaatttttcacaaatccaggtatttattacaattgtcgaatctggtggatttattgctgctggagagaagatgcatcgttcacagccggcaataactaatgccataaaaaaattggagtccagcctgggcttcgaactgtttgatagaaaagtataccgacctcaactcactgcgaaaggtaaagctttttatcaaaaagcaagagaagtggtcgctcaatttatgcaactggaaaatagtgctgaaacattgagatccggagtagaaacacaattttctatagatctcgatattgctttaccattgccaggatatgctccgcttattcaatctttcataagacaatatcccgaaacttgtttttcactaagtaacaatacttttgttcgatgtcttgagcgcctggaaagaagagagtgccatttatgtatagctgcaagccatattcgttctccacagatagaatatttgcgtatgccttccatacgaatgattcctgttgcgagcagggactattatgaccagcataaagaaagaataaataatcccaagctgggaatatactgtatgcaaattatgatagctggcacgcaacaggaattatatcaactcaagattgagccattaagtcattctatgcccaaatggttagtgggtgatatgtatattcgtaaacaactgattttatcgggtatgggtattggccgtttaccggatcatctggttgaaaaggagttggcagagggctctttggttcagttaaataccagggattatgtagccgttactatggatatttatgctatgcggttaaataatcaagagcatggcatggtctccaattatgcttggcaatcactaaaaagttatgctgaagacacggtatctcccgatttgaaataaccaatttttgcgtttgcttgctaattcaagcagtttggtggatcgaatatttgaaaaacaggaggtgattcattgacataaaaccaagataagcctaaatttaaatcaaaaagacataaaattgatctccagttggatattataatgattgattttaaaataaattcccaacctgatgatgaatcttgcgggccaacctgtttacatgccatatatcaatattatggcttggatatcagttatgaagaggtggcaaaccaggtagagagctttttatctggtggaacaatagcgcccatgcttggtaaacatgccttgcaattgggatttaaagtcaccctttatgtcaataatttacaattgtatgacccgacatggtttaatagcgatggttcatcaaataccgacgttctgagagaaatgctcatgcaacaaatgaggtataagcgtaaccagtatcttgcccgcggaacacatgcagcacttgattttctgactttagggggcgctatctattttcgatgcctaactgcagaaattttaaaggaatattttgccaggcagattcccatattgacagggcttagttcaacctatctg
>56	N operona: 42	first-last	lpg0056	gene_poz=(601-1332)	-	hypothetical protein	null	/position=63069 - 65000 (63669 - 64400)	/lenght=1932 (732)	/codons=644 (244)	/complement=false	GC-compoz=39.89071038251366%	/LCI1=1.1522633744855968	/LCI2=0.07242798353909466	p_i1=0.15775015862073943	p_i2=0.05011187617434474	/Tai=0.506871496662628	/Tei=0.14510068855691027	/EEI=2.457252621034241
gcaagccatattcgttctccacagatagaatatttgcgtatgccttccatacgaatgattcctgttgcgagcagggactattatgaccagcataaagaaagaataaataatcccaagctgggaatatactgtatgcaaattatgatagctggcacgcaacaggaattatatcaactcaagattgagccattaagtcattctatgcccaaatggttagtgggtgatatgtatattcgtaaacaactgattttatcgggtatgggtattggccgtttaccggatcatctggttgaaaaggagttggcagagggctctttggttcagttaaataccagggattatgtagccgttactatggatatttatgctatgcggttaaataatcaagagcatggcatggtctccaattatgcttggcaatcactaaaaagttatgctgaagacacggtatctcccgatttgaaataaccaatttttgcgtttgcttgctaattcaagcagtttggtggatcgaatatttgaaaaacaggaggtgattcattgacataaaaccaagataagcctaaatttaaatcaaaaagacataaaattgatctccagttggatattataatgattgattttaaaataaattcccaacctgatgatgaatcttgcgggccaacctgtttacatgccatatatcaatattatggcttggatatcagttatgaagaggtggcaaaccaggtagagagctttttatctggtggaacaatagcgcccatgcttggtaaacatgccttgcaattgggatttaaagtcaccctttatgtcaataatttacaattgtatgacccgacatggtttaatagcgatggttcatcaaataccgacgttctgagagaaatgctcatgcaacaaatgaggtataagcgtaaccagtatcttgcccgcggaacacatgcagcacttgattttctgactttagggggcgctatctattttcgatgcctaactgcagaaattttaaaggaatattttgccaggcagattcccatattgacagggcttagttcaacctatctgtataactgcagtcgtgaattattcaacaatgaaggcaaatcgaggagtgatcctattcgcggcctaccgtgcggacattttgttgtactgtgcggatacaaccaaaaacatcgcttagtagtggtcgctgatccttacaaaaagaatccggtttcaggtgataattattacaccgtatccatccatagattgattaacgcaattatgttgggagtagtgacgcgtgatggtaatttattgattattgaaccgaaaaactcgtagacgagcagcaagttcgaactatcccagaccaagcaattgtattaccagatttttaatattaatttaaataaaacagtgcgagtaaatatcttctttatcattcgctaataattcatatacaatggatgccggttaatttaaagaatataacgacacctccaaaatgagccgagatgaaaattgacagctggtgagtaacgtaatagcaaaagcttctcatgaagaaattttggaaattatcaataatttaatggctttctatttttatgggtttaacttttctcaaaggtcataagtatggggcaaggtgaagagctggtttctatacattttgttactaagagtgaaagtctattccgagcttcggttaattcattaatttttaaattaagtttttcaatacgcctttcagccatatctcttacgcgctctcgatcatttttagcatcaaactccaatagttcttttatttcttttaaagtaaagcctgcttttttggctaaaaggataaactttaagcgacttatatcatcgtcaccataacgccttattttttcagctccaagttctttgttaagcaacggaacatgaagcagtccc
>57	N operona: 43	first-last	lpg0057	gene_poz=(601-1005)	-	putative regulator, MerR family transcription	conserved gene	/position=64073 - 65677 (64673 - 65077)	/lenght=1605 (405)	/codons=535 (135)	/complement=true	GC-compoz=34.5679012345679%	/LCI1=1.3656716417910448	/LCI2=0.04726368159203981	p_i1=0.2704487212900581	p_i2=0.013304348197671527	/Tai=0.3628426647867089	/Tei=0.11197391337790437	/EEI=2.6161182115643196
taatatccctgctaaagcttcagcaaatgggtaaatgtagctgtaaggaacccagcgtttggccaggaggtcatagtttaaaaacatggttgagaagctttcgatattctggagctttaataaagcaagaactgccatgctaaatgcaataaaccagcttaaagcatgtggtgtaaaaggattggcaaagcgagtataactcactgccatcgccattaaagcggtaatcgcaaacagtacgatgacggggcgataacttttttcttttggatctcttactttctttccaaagtaacgccgtaaatcgtcataaccccctatacgctcatcgttgataaaagtctgaggtgtggttttcacattgtgtttatccttaaacgcctcgacctgttcacgggttgttagccaattatcttctacctcatagccttgacgtcttaataaatctctagctttgagaccataagggcaaacatgatgttctatcaccatgcgatacaaaactgcttttttaattgaagtatgattcatttctatcccctatgattaatggtctataaatagtaatatagagtacgtactatagtacggagtcaagtaatgaataataaaaaaattggtgaatttgctaaattatgtggagttggcattgaaaccgtgcgttattatcaacgccagggactgcttcatgttccgttgcttaacaaagaacttggagctgaaaaaataaggcgttatggtgacgatgatataagtcgcttaaagtttatccttttagccaaaaaagcaggctttactttaaaagaaataaaagaactattggagtttgatgctaaaaatgatcgagagcgcgtaagagatatggctgaaaggcgtattgaaaaacttaatttaaaaattaatgaattaaccgaagctcggaatagactttcactcttagtaacaaaatgtatagaaaccagctcttcaccttgccccatacttatgacctttgagaaaagttaaacccataaaaatagaaagccattaaattattgataatttccaaaatttcttcatgagaagcttttgctattacgttactcaccagctgtcaattttcatctcggctcattttggaggtgtcgttatattctttaaattaaccggcatccattgtatatgaattattagcgaatgataaagaagatatttactcgcactgttttatttaaattaatattaaaaatctggtaatacaattgcttggtctgggatagttcgaacttgctgctcgtctacgagtttttcggttcaataatcaataaattaccatcacgcgtcactactcccaacataattgcgttaatcaatctatggatggatacggtgtaataattatcacctgaaaccggattctttttgtaaggatcagcgaccactactaagcgatgtttttggttgtatccgcacagtacaacaaaatgtccgcacggtaggccgcgaataggatcactcctcgatttgccttcattgttgaataattcacgactgcagttatacagataggttgaactaagccctgtcaatatgggaatctgcctggcaaaatattcctttaaaatt
>58	N operona: 44	first-last	lpg0058	gene_poz=(601-1344)	-	hypothetical protein	conserved gene	/position=64547 - 66490 (65147 - 65890)	/lenght=1944 (744)	/codons=648 (248)	/complement=false	GC-compoz=38.97849462365591%	/LCI1=1.205128205128205	/LCI2=0.14723346828609987	p_i1=0.18347880663689323	p_i2=0.2988945595970523	/Tai=0.4379149031957479	/Tei=0.36900510363734706	/EEI=2.7531922273000693
ataacgacacctccaaaatgagccgagatgaaaattgacagctggtgagtaacgtaatagcaaaagcttctcatgaagaaattttggaaattatcaataatttaatggctttctatttttatgggtttaacttttctcaaaggtcataagtatggggcaaggtgaagagctggtttctatacattttgttactaagagtgaaagtctattccgagcttcggttaattcattaatttttaaattaagtttttcaatacgcctttcagccatatctcttacgcgctctcgatcatttttagcatcaaactccaatagttcttttatttcttttaaagtaaagcctgcttttttggctaaaaggataaactttaagcgacttatatcatcgtcaccataacgccttattttttcagctccaagttctttgttaagcaacggaacatgaagcagtccctggcgttgataataacgcacggtttcaatgccaactccacataatttagcaaattcaccaatttttttattattcattacttgactccgtactatagtacgtactctatattactatttatagaccattaatcataggggatagaaatgaatcatacttcaattaaaaaagcagttttgtatcgcatggtgatagaacatcatgtttgcccttatggtctcaaagctagagatttattaagacgtcaaggctatgaggtagaagataattggctaacaacccgtgaacaggtcgaggcgtttaaggataaacacaatgtgaaaaccacacctcagacttttatcaacgatgagcgtatagggggttatgacgatttacggcgttactttggaaagaaagtaagagatccaaaagaaaaaagttatcgccccgtcatcgtactgtttgcgattaccgctttaatggcgatggcagtgagttatactcgctttgccaatccttttacaccacatgctttaagctggtttattgcatttagcatggcagttcttgctttattaaagctccagaatatcgaaagcttctcaaccatgtttttaaactatgacctcctggccaaacgctgggttccttacagctacatttacccatttgctgaagctttagcagggatattaatgattgcaggagcgttaaattggctttctattccaattgccttatttattggaactgtaggtgctctttctgtttttaaagccgtttatatcgacaagcgtgagcttaaatgtgcctgtgtgggaggtgatagtaacgtacctttaggatttatttctctcactgaaaatttaatgatgataggaatggctttattcatgttgcttatgtaattcagctagcaagcgtagctctgatgaagtggaacgaaatccgggagtatggctgcgcttgtatcagagctacactagctatacactgtcaacatataaaaagtcgatcatcgagctatcgatatccagggttgttaaagttctcttaagatagaccttatataatgaacattttttatatttattgcagttctgccagatgagcaaagaaatcaagaagaacctacagaacaataattcagcctttgtctacttgcgcagcacggggctcgccacaaactctctgtcgagcattctgcagtacatgacacgcatcattgtacttacggaaagcgcgggcattgccctgggcattctgggagtgctcttttcagtcattggttttgtaagcagtactattgcaagaatacttgatccaacagcctctaaattaagtcgtgtgatgtcggctggtattctcattgcagctgcagcaggggctataccactcatctatctgggaacgttattccccgcgatgtgggtatatcttggtataggcattatggggtttggcatacttaattcgtcatactacctttattcggacgtgcgtaagga
>59	N operona: 45	first-last	lpg0059	gene_poz=(601-1707)	-	hypothetical protein	null	/position=65475 - 67781 (66075 - 67181)	/lenght=2307 (1107)	/codons=769 (369)	/complement=false	GC-compoz=43.99277326106594%	/LCI1=1.1331521739130435	/LCI2=0.11177536231884055	p_i1=0.148878114326978	p_i2=0.16138635388508982	/Tai=0.5809086466894915	/Tei=0.24524771849658084	/EEI=2.26669004117561
tgagttatactcgctttgccaatccttttacaccacatgctttaagctggtttattgcatttagcatggcagttcttgctttattaaagctccagaatatcgaaagcttctcaaccatgtttttaaactatgacctcctggccaaacgctgggttccttacagctacatttacccatttgctgaagctttagcagggatattaatgattgcaggagcgttaaattggctttctattccaattgccttatttattggaactgtaggtgctctttctgtttttaaagccgtttatatcgacaagcgtgagcttaaatgtgcctgtgtgggaggtgatagtaacgtacctttaggatttatttctctcactgaaaatttaatgatgataggaatggctttattcatgttgcttatgtaattcagctagcaagcgtagctctgatgaagtggaacgaaatccgggagtatggctgcgcttgtatcagagctacactagctatacactgtcaacatataaaaagtcgatcatcgagctatcgatatccagggttgttaaagttctcttaagatagaccttatataatgaacattttttatatttattgcagttctgccagatgagcaaagaaatcaagaagaacctacagaacaataattcagcctttgtctacttgcgcagcacggggctcgccacaaactctctgtcgagcattctgcagtacatgacacgcatcattgtacttacggaaagcgcgggcattgccctgggcattctgggagtgctcttttcagtcattggttttgtaagcagtactattgcaagaatacttgatccaacagcctctaaattaagtcgtgtgatgtcggctggtattctcattgcagctgcagcaggggctataccactcatctatctgggaacgttattccccgcgatgtgggtatatcttggtataggcattatggggtttggcatacttaattcgtcatactacctttattcggacgtgcgtaaggaaagtgcactcataaatcagtataaagataaccctgaacaatatgtggaaagtattaaagaaaagcgacaagccaagtacgaaaaacttctcaacacgcggctcgacgataagcaagcacgagtgctgctagtttttaagctttaccaacttgacaagaaattagcctttgctaaacaagaggggccagctagactttacgacatcgtatgccatcgcaagcacacccgtagtctggagagatttattgaccttggcacttctcttacaagccttattgttggggtgtcaggcctgttttggggaatcgctgcctggccaattggccccatattgctcggtatatctttggctgtattttctgtaagcctatcaaagtcagcgatacagttttatagaaaagttaataaaaacaatgcgcttttaaaagaagttctctcaaatgatagatatgtatcacttattgatgcgaatctggacaacccgtatgacatcgaagagatgggcactgtggaaaaaacacaagagaaggtttgtacgcatgagctttcacaagagtctgcgctctcgaaagaccaagaacataaagaacattataccaaactcttccagcctgtgaataaaaccgctctcaggccaaacgatgaagagaccgatgagctaagctgcaagccggttctactccaaaggtagtggcactataatctggttatagcaatctaactccttgactccgcaatcaaaagaggattaatgagtatatttttccaggcacaagagcagcaggtcatatcattgaaccacgtaagcaaatggccaatgtgaccaaactctcaggcattcattttacggatcatgatttaagacgaactcttatcactattgccgaggggctggatacctcggcttatgctttgaagcgtttgatgaaccataaaatgaacggtgatatcactgcggggtacatcgttaccgatgttgatcggttgagaaagccaatgccacaaattaccgattattttttaaagtgtatgggtgtccaaccatccgcaacactagtagcaattcgaccacaaggagcagttcatgagtaataaaattaaagttcaagatgacgcattacccttaaaccaagattaaatttctttaattgacaaatagaagtgaagaatatccaaatagtaatttatattgagcgtttcttgattatacgtaatgatatcaatctattgatttttccgagggatctatttcatatggttttttcattctatatcacttatactcttttat
>60	N operona: 46	first	lpg0060	gene_poz=(601-1272)	-	methylase	conserved gene	/position=67496 - 69367 (68096 - 68767)	/lenght=1872 (672)	/codons=624 (224)	/complement=false	GC-compoz=33.482142857142854%	/LCI1=1.539611360239163	/LCI2=0.048430493273542596	p_i1=0.37381697581759554	p_i2=0.014404029397043725	/Tai=0.34326683990727735	/Tei=0.11296362645733936	/EEI=2.232740882153842
attaccgattattttttaaagtgtatgggtgtccaaccatccgcaacactagtagcaattcgaccacaaggagcagttcatgagtaataaaattaaagttcaagatgacgcattacccttaaaccaagattaaatttctttaattgacaaatagaagtgaagaatatccaaatagtaatttatattgagcgtttcttgattatacgtaatgatatcaatctattgatttttccgagggatctatttcatatggttttttcattctatatcacttatactcttttatagagggcatataagagtgaatattatgagcatcttgattaaattcgaaagcttggctaaacaagcaatcttttccagtaacaaagatatcattcttcaatcgattggcctgcttgatatgattaaggctaaaaataatcaaaaaataaggatgactttatctaatagttctgaacaatttgctgatatgtctagggtagttagatagtaaaaggatttatcattaagaaattagctttagttggttcaggtattaaatctatatctcatttcacatttgaatttaatacttacactaccagtgcagataaggttttgtatttggttaacgagcctattactaaacaatggatagaacgttattcaaaattgtcagaatctcttgatccgatatattttgctgaaaatgatcgacagatttcttatgataaaataagggataaaattcttactgagctggaaacacataattttattacggtggtactttatgggcaccctacagttttcgcagatcctggcttacagtctataattatagctcaaaaaaaatcgattgaaacaatagtcttacctggtatttctgttgaaaattgcctctatgcagatcttaaaattgatcccggacaattcggatgtttccatgtagaggcaacagaattattgctatatgataaaattatcgatcctacggtacacctttgtatttggcagccaggtatgattggcaatcgctctgtacctaaaccaaatcaaaaaagtaatcatttagagttactaagaatcaaattaaaaaaatattacccagacgaccatatatctattctttatgaggcgtcaatgtacccaggtgttgaaccaataatacataaattcccattatatgatattgaagatcaaaacattggaacactttcaacattatatatcccccctcttccccaaaggaaacctaatttagatattctgaaacaaataacctcatagaataagctactaattatttaaggaaaaatatgttatctgtactgtcttatcgattaagtttactgccaaaattatcaaaaacttgctatttacttcttcttttttctttcttggaatgtgtagcaggagggattgcatactatctatcattatatttaggaacatcaacacccttaacaaaattacaaattggtcaggttggttctatcgttggatttggagcattagctggtgcgttatgttctacttacataacagataaactcaataataaaaatattataattgccagttttctctttctaggtttaggctttttttgtttacctcaaagcatgagttttctgcttatatcaggttgtgtcttcataattggttttgcaacaagtatttttcttaccacgaacaataccctcttattacaaaatgcccctcaagatcaaaatagccttcgctttatacaaagtatgaaaatagtcagtgaaaaccttggtaatagcttttctatattattaattatgttttttgcagcgcaatattacggtcaaatttttgaagtaattggtctatttttcttcctttttgcactgaataccatga
>61	N operona: 46	last	lpg0061	gene_poz=(601-1779)	-	multidrug resistance protein	conserved gene	/position=68197 - 70575 (68797 - 69975)	/lenght=2379 (1179)	/codons=793 (393)	/complement=false	GC-compoz=32.40033927056828%	/LCI1=1.4863945578231292	/LCI2=0.03852040816326532	p_i1=0.34166640194415726	p_i2=0.006737215657246045	/Tai=0.3277405105902187	/Tei=0.10606349409152144	/EEI=2.362462915661898
gatttcttatgataaaataagggataaaattcttactgagctggaaacacataattttattacggtggtactttatgggcaccctacagttttcgcagatcctggcttacagtctataattatagctcaaaaaaaatcgattgaaacaatagtcttacctggtatttctgttgaaaattgcctctatgcagatcttaaaattgatcccggacaattcggatgtttccatgtagaggcaacagaattattgctatatgataaaattatcgatcctacggtacacctttgtatttggcagccaggtatgattggcaatcgctctgtacctaaaccaaatcaaaaaagtaatcatttagagttactaagaatcaaattaaaaaaatattacccagacgaccatatatctattctttatgaggcgtcaatgtacccaggtgttgaaccaataatacataaattcccattatatgatattgaagatcaaaacattggaacactttcaacattatatatcccccctcttccccaaaggaaacctaatttagatattctgaaacaaataacctcatagaataagctactaattatttaaggaaaaatatgttatctgtactgtcttatcgattaagtttactgccaaaattatcaaaaacttgctatttacttcttcttttttctttcttggaatgtgtagcaggagggattgcatactatctatcattatatttaggaacatcaacacccttaacaaaattacaaattggtcaggttggttctatcgttggatttggagcattagctggtgcgttatgttctacttacataacagataaactcaataataaaaatattataattgccagttttctctttctaggtttaggctttttttgtttacctcaaagcatgagttttctgcttatatcaggttgtgtcttcataattggttttgcaacaagtatttttcttaccacgaacaataccctcttattacaaaatgcccctcaagatcaaaatagccttcgctttatacaaagtatgaaaatagtcagtgaaaaccttggtaatagcttttctatattattaattatgttttttgcagcgcaatattacggtcaaatttttgaagtaattggtctatttttcttcctttttgcactgaataccatgaaatatttaaatgtaaagcaaaattcattagaagactcctcttatgaagaaaaagaaacaaatcaacaagggaataataaacgactttatgtaactattagtgctgtatttatagttggaattatctatgcccagcaacgaattgcatacccactttttttacatgaagctttttcaagttttactatcaccgcaatacttttctggttagatcctattattgtttctttatttcaggtcaaaataacaaaaatagtatccccattgaaaatatctcatcaattagcaataggagggttattattaggtacaggcttatttgcattattgatagtcgatagtattggaggtgcaatcatggcgtgtttgacgtttattttaggagaaatgttatttatgcctacttcctttgtacgatgctatgagtcagctggaaataagcgtaaaggcatggttgctggtgcatggagaagtgcttattcctctggtctgattgttggccctgttttatcaggtttcctcatggagtattatagttataatgcctgttggatattagccggaatacttggttttttcctatttattttatttagcgtcaaaaaataattaaatactatttgaaaaaatcgaaacgcatcctttaaaaaaggatgcattaatcgggaacctcttttcacctctgaagcgctcatcctgataagggataatttccggtgatttgataatgctattttcttcagtagctggatgatagaaattaaaactggttatttttgaaacctcttcaaggatagtatttttacattcccgaatcggtaaagtgaaatccttttgatatttatgaacaacatcaattaaagcgataagatctgaaagggtggtcgatgcattccttgctttgggtgaataactacatagagagggatactgaagagaataataaacaggtttaggatcccggtaattataatatgcaggtattgctataatgggcaaatattctaacttataacattctgaataaacttcttgaataatagataatgggagtaattcatcatccattgcaggcgcaaaaccaagttttgcacctagcagtatctcaaaaagatgtcgtgctgtttcatagattaataaattggattttaaattattccttttattggtaactctataaacgtgattataataatcgctatttactgc
>62	N operona: 47	first-last	lpg0062	gene_poz=(601-1959)	-	hypothetical protein	null	/position=69376 - 71934 (69976 - 71334)	/lenght=2559 (1359)	/codons=853 (453)	/complement=true	GC-compoz=32.671081677704194%	/LCI1=1.6674041297935103	/LCI2=0.10582595870206488	p_i1=0.4511390937170376	p_i2=0.14098900574492207	/Tai=0.36309902199450317	/Tei=0.22689010517042985	/EEI=2.028108899120851
ctccaagggttgggacgtcgttgagtttcttgagactgattaatcatgccaccaaaatatgaatagattcttttattctggcaaatttcatactgattgcttctaggcttcgcatattgccttgcaatccgaccaacctggatcacgctacagccagttttctgatgaaaaaatgtggctaagtgacgaataaaatctaattttgcatgggttgtgtctttgtcacactcataaaaattttcggcacagtcacccgattgtattaaaaaatactctcctaccgatgctcttgctatcaattgacggaatttattaatctccttcaaagataccaatggagtttgagactgtagaatattttggatatgtgccagttcattagtggaatgatagaatggaataacttgaccattctggattgtacgttgttggactgatttaaacatatttacatttccttgtaacttaaagatttactaacaaaccttgattcaaaatgctgttataaaaacttcaatttgaagataagattaaatcatttaacttcatgaacttatactgacaatttgtctgaactaatagtagagtaaagttatttttttgattagaattgggacatactatttaatttcttgtactaaaatgttagcaataaaaaaagttttttggactgatatcaggaacatcatgaaaaccattaatccggttttttttgaactagttgataaactctctccagataataaatttgcaatgtatctcgtagattatggttatggagatttggttggtgatgatgatgggatatttttgccaactaaaacaggtcaatatgttcgtcttgattcagaatatactcccccatcgattttaaatgatttggcttatggtttgactaatagtccattaggcgttttttttaataaatcatttgaatggtttttaaatacctccgatgagcaaattaaccggacatttcctatatatattgatcctccaggtacattttttagtataggacatattattaattatggttacacagcaacccatttaccaaatggggttctttttgttacagccggttcaaaatccaattttatgattcccaaaattgggtgtggaattatgcattcgcgaatacaaaagaatcataatattacaaagtcggctcctcgctcttatcacgagcatgctgatatatttcaagatatagttaaaggtaacagggataataatggttggagtgcgtctgtattatatttttctgaaaattggattgaaaaaatcagtaaggactccgcatggcaggaagttagagattatttttacaggatttcaaaccatcgatctgaatatgcagtaaatagcgattattataatcacgtttatagagttaccaataaaaggaataatttaaaatccaatttattaatctatgaaacagcacgacatctttttgagatactgctaggtgcaaaacttggttttgcgcctgcaatggatgatgaattactcccattatctattattcaagaagtttattcagaatgttataagttagaatatttgcccattatagcaatacctgcatattataattaccgggatcctaaacctgtttattattctcttcagtatccctctctatgtagttattcacccaaagcaaggaatgcatcgaccaccctttcagatcttatcgctttaattgatgttgttcataaatatcaaaaggatttcactttaccgattcgggaatgtaaaaatactatccttgaagaggtttcaaaaataaccagttttaatttctatcatccagctactgaagaaaatagcattatcaaatcaccggaaattatcccttatcaggatgagcgcttcagaggtgaaaagaggttcccgattaatgcatccttttttaaaggatgcgtttcgattttttcaaatagtatttaattattttttgacgctaaataaaataaataggaaaaaaccaagtattccggctaatatccaacaggcattataactataatactccatgaggaaacctgataaaacagggccaacaatcagaccagaggaataagcacttctccatgcaccagcaaccatgcctttacgcttatttccagctgactcatagcatcgtacaaaggaagtaggcataaataacatttctcctaaaataaacgtcaaacacgccatgattgcacctccaatactatcgactatcaataatgcaaataagcctgtacctaataataaccctcctattgctaattgatgagatattttcaatggggatactatttttgttattttgacctgaaataaagaaacaataataggatctaaccagaaaagtattgcggtgatagtaaaacttgaaaaagcttcatgtaaaaaaagtgggtatgcaattcgttgctgggcatagataattccaactataaatacagcactaatagttacataaagtcgtttattattcccttgttgatttgtttctttttcttcataagaggagtcttctaatgaattttgctttacatt
>63	N operona: 48	first-last	lpg0063	gene_poz=(601-1788)	aroH	phospho-2-dehydro-3-deoxyheptonate aldolase	conserved gene	/position=70889 - 73276 (71489 - 72676)	/lenght=2388 (1188)	/codons=796 (396)	/complement=false	GC-compoz=35.858585858585855%	/LCI1=1.2531645569620253	/LCI2=0.12624472573839662	p_i1=0.2082411871274735	p_i2=0.21483565112576927	/Tai=0.41956776927204587	/Tei=0.29335208601319235	/EEI=2.4933322650574703
gctgtgtaaccataattaataatatgtcctatactaaaaaatgtacctggaggatcaatatatataggaaatgtccggttaatttgctcatcggaggtatttaaaaaccattcaaatgatttattaaaaaaaacgcctaatggactattagtcaaaccataagccaaatcatttaaaatcgatgggggagtatattctgaatcaagacgaacatattgacctgttttagttggcaaaaatatcccatcatcatcaccaaccaaatctccataaccataatctacgagatacattgcaaatttattatctggagagagtttatcaactagttcaaaaaaaaccggattaatggttttcatgatgttcctgatatcagtccaaaaaactttttttattgctaacattttagtacaagaaattaaatagtatgtcccaattctaatcaaaaaaataactttactctactattagttcagacaaattgtcagtataagttcatgaagttaaatgatttaatcttatcttcaaattgaagtttttataacagcattttgaatcaaggtttgttagtaaatctttaagttacaaggaaatgtaaatatgtttaaatcagtccaacaacgtacaatccagaatggtcaagttattccattctatcattccactaatgaactggcacatatccaaaatattctacagtctcaaactccattggtatctttgaaggagattaataaattccgtcaattgatagcaagagcatcggtaggagagtattttttaatacaatcgggtgactgtgccgaaaatttttatgagtgtgacaaagacacaacccatgcaaaattagattttattcgtcacttagccacattttttcatcagaaaactggctgtagcgtgatccaggttggtcggattgcaaggcaatatgcgaagcctagaagcaatcagtatgaaatttgccagaataaaagaatctattcatattttggtggcatgattaatcagtctcaagaaactcaacgacgtcccaacccttggaggatactgttgagttataattgttcagcatctatttatcgcaagattaatcaatggaatcgaggaataaacccagaacaaaaaatatatacgagccaagaagcttttttatttaattacgaacaatcattaacacggtgggatgaacgaacaggattatattacaacctttcaacacatttcccatggcttggtaaaaggacagtaagcagcttacagcatattaaccatttaaaaaaaattgcaaatcctattgccgtgaaaataggcccagatacccctatcaagaaccttgtaaaggtcatcaatgaattagatccaagttatattcctggacgtatcacccttattcctgaattaggagcgcaaaatgtctatcacattttaccgcagttaattgatgcggtgaaaagaacagatcgcactgttttatggagttgtgatcccatgcatggaaatactgaaactctaagttcgggaataaagattagaaaactaagtaacattgttgaggaaatcaaaaattcattttttattcatagaaagatgggtagccaacttaatgctatccatcttgaagcaacacatcagaatgtcacagagtgcatggattataaatcatctcattgtgaatcaataagcgaccttaagaaaaactacaaaaatctattggaccctcgattaaattatgcacaaacgctgcatgtcattcagtgtgttgcaaaatattacgcaaattcttaataaaaggtctggacatggacgaactaaaaaaaagagcttatttagctttaaccaatatatccagaaaagtaattttaacactgttaattgaattaaggagtaattatgagcagtttgaaaaatgaatattataaaagaacccaaaaagaaaaagattttcaaaattacaatggaaaagaattaaagaaaatacatctgtttatgaataaaatttatcatcaaatattatttggtgataaaccaatagataataaagtattccatgagtttaaaaaatatgaatcttcatggatggcaaatgaaaagaactattttttaacaaaatatgattgcaatgtaattgtaaaagatgagtctcttgttagaggcgtgttgcaaaaacaagaggtatttaatcatcctatctttgattatttaatgcatgatgccagcattgaggacctcaaaaaattcgcctatagcgaatcaattatgaatttggaattctttgactatttagcattagcagtgataggggtttctgctcaagcaaaggtagaaattatggcaaacctttgggatgaggcaggccaaggatgtgctgagaaatttcatactgta
>64	N operona: 49	first	lpg0064	gene_poz=(601-1527)	-	hypothetical protein	conserved gene	/position=72182 - 74308 (72782 - 73708)	/lenght=2127 (927)	/codons=709 (309)	/complement=false	GC-compoz=33.00970873786408%	/LCI1=1.7651515151515151	/LCI2=0.09707792207792205	p_i1=0.5090101495718746	p_i2=0.11304145895216686	/Tai=0.29223824384847963	/Tei=0.20173731305695017	/EEI=2.101625813496706
cctattgccgtgaaaataggcccagatacccctatcaagaaccttgtaaaggtcatcaatgaattagatccaagttatattcctggacgtatcacccttattcctgaattaggagcgcaaaatgtctatcacattttaccgcagttaattgatgcggtgaaaagaacagatcgcactgttttatggagttgtgatcccatgcatggaaatactgaaactctaagttcgggaataaagattagaaaactaagtaacattgttgaggaaatcaaaaattcattttttattcatagaaagatgggtagccaacttaatgctatccatcttgaagcaacacatcagaatgtcacagagtgcatggattataaatcatctcattgtgaatcaataagcgaccttaagaaaaactacaaaaatctattggaccctcgattaaattatgcacaaacgctgcatgtcattcagtgtgttgcaaaatattacgcaaattcttaataaaaggtctggacatggacgaactaaaaaaaagagcttatttagctttaaccaatatatccagaaaagtaattttaacactgttaattgaattaaggagtaattatgagcagtttgaaaaatgaatattataaaagaacccaaaaagaaaaagattttcaaaattacaatggaaaagaattaaagaaaatacatctgtttatgaataaaatttatcatcaaatattatttggtgataaaccaatagataataaagtattccatgagtttaaaaaatatgaatcttcatggatggcaaatgaaaagaactattttttaacaaaatatgattgcaatgtaattgtaaaagatgagtctcttgttagaggcgtgttgcaaaaacaagaggtatttaatcatcctatctttgattatttaatgcatgatgccagcattgaggacctcaaaaaattcgcctatagcgaatcaattatgaatttggaattctttgactatttagcattagcagtgataggggtttctgctcaagcaaaggtagaaattatggcaaacctttgggatgaggcaggccaaggatgtgctgagaaatttcatactgtattgtttcaaaattttttaaacgatttgggtataacctatgatcgaaaacaaattttagaagacctgtcctgggaaggagtggctggaattaatttattcaattacttttctatctatccttttaataaaactaagtattttggcatgcttgcggcaacagagatgcttgaccctccccattataacaaattaataaaaggcattatgagaatatttagttcgcataatatcgatcactcctattacaccgaacacgaactagtggacgctcagcatgcgagtgggtggcttaaccatgtcgtcataccagagctagcacgtaagccttataaaacgcaggatttttggttgggtttttacatgcgactggattcgaccaaaaaatattatgaccaattattaaatagcttgatcatgaaaaaagctgcgtgaggtggatgatgtcttacatgcttgtctcaaatgaaaaggtaattgcagaagaatggaaaaaatatgcaggatacactgtgcggcctttacctagtacctgtgcctattataaagatttaattcaatctaactctaataaggactcatttttaatttatggtggaacaccagaaatcagatcactctttcaggaatcaaatttaaaggtcaccttaacggatcaatctgagttaatcattcgtgccatgggctatctaacaatgggtgcagcatctattgctgccaatgaggaacttgttgtaaccaattggcttaatttagagggaattgctaatgattcatgtgacttcctcattggtgatgatgcgattaatatggttgagtggactcaatttgacttgttcttatctaatgccaatcgtgttcttaaaagtaatggcctattcatttgccatttattagtgaaaccacaggagtgctttataacgaatacaatagatgatgttaggcgtgagtataaagagggagtgattaggactaagtatgacttagctagtagattaaactttatctgctatgacactaattcctatgctatgg
>65	N operona: 49	middle	lpg0065	gene_poz=(601-1422)	-	hypothetical protein	null	/position=73114 - 75135 (73714 - 74535)	/lenght=2022 (822)	/codons=674 (274)	/complement=false	GC-compoz=35.76642335766424%	/LCI1=1.3247863247863247	/LCI2=0.11819291819291819	p_i1=0.24725040562516298	p_i2=0.18448601103189363	/Tai=0.3890443290349237	/Tei=0.2660374099287043	/EEI=2.4476204767854015
ggacctcaaaaaattcgcctatagcgaatcaattatgaatttggaattctttgactatttagcattagcagtgataggggtttctgctcaagcaaaggtagaaattatggcaaacctttgggatgaggcaggccaaggatgtgctgagaaatttcatactgtattgtttcaaaattttttaaacgatttgggtataacctatgatcgaaaacaaattttagaagacctgtcctgggaaggagtggctggaattaatttattcaattacttttctatctatccttttaataaaactaagtattttggcatgcttgcggcaacagagatgcttgaccctccccattataacaaattaataaaaggcattatgagaatatttagttcgcataatatcgatcactcctattacaccgaacacgaactagtggacgctcagcatgcgagtgggtggcttaaccatgtcgtcataccagagctagcacgtaagccttataaaacgcaggatttttggttgggtttttacatgcgactggattcgaccaaaaaatattatgaccaattattaaatagcttgatcatgaaaaaagctgcgtgaggtggatgatgtcttacatgcttgtctcaaatgaaaaggtaattgcagaagaatggaaaaaatatgcaggatacactgtgcggcctttacctagtacctgtgcctattataaagatttaattcaatctaactctaataaggactcatttttaatttatggtggaacaccagaaatcagatcactctttcaggaatcaaatttaaaggtcaccttaacggatcaatctgagttaatcattcgtgccatgggctatctaacaatgggtgcagcatctattgctgccaatgaggaacttgttgtaaccaattggcttaatttagagggaattgctaatgattcatgtgacttcctcattggtgatgatgcgattaatatggttgagtggactcaatttgacttgttcttatctaatgccaatcgtgttcttaaaagtaatggcctattcatttgccatttattagtgaaaccacaggagtgctttataacgaatacaatagatgatgttaggcgtgagtataaagagggagtgattaggactaagtatgacttagctagtagattaaactttatctgctatgacactaattcctatgctatgggttggcaaaatactattgaacagctaggaatcaatcagttggatcagttcaagccaagttttgattttgtaggtacatttggacgatgtaatagcaagttttattgccctccccaagatgcatttgagcgtttactcaataactatttccatattgaggaagtattttatccacatgagtatgagtattgtcagttcgaaccagtttatgtattacgtaaaaaatagcataaggaacttgcacatgagcattcatttaattaactacacaacacaaccagaattcattaaattaatcgtacaagaatataaaaattttgacttgaccaaaaaaacaattctttttatagagccttatggcgctgttctttcattgctaaggagaggacttgaaaaaaagtataatattattgttttaacagccaacagtgattttagagtggtgcctgaggagtttttaaatcaggctgcactgaatatcaatatagatactgcaaataataacagtgtattggagcttgctggtacattacagcagcatatgtctatagatgcagtcattccaggttttgaatattttgttcctattgcttcaagagtcagtgccttattgaaagtacctgggattgattgtaaacacgtattaaatcttagaagaaaagacctcatgcgtgctgctttaaataaagcaggtttgaatagtccacggtattacttagtaacctctttggatgatattaatgaagcagtagattatattggatttccggctatctgcaagcctattgatgctgcaggaagcgttcacgttaaaaaggttaaaaataa
>66	N operona: 49	middle	lpg0066	gene_poz=(601-2031)	-	phosphoribosylglycinamide synthetase ATP-grasp	conserved gene	/position=73826 - 76456 (74426 - 75856)	/lenght=2631 (1431)	/codons=877 (477)	/complement=false	GC-compoz=35.42976939203354%	/LCI1=1.3522408963585435	/LCI2=0.11218487394957985	p_i1=0.2627633213062346	p_i2=0.1628279345501478	/Tai=0.3626501879971067	/Tei=0.24654514109513304	/EEI=2.677455832423086
taattcaatctaactctaataaggactcatttttaatttatggtggaacaccagaaatcagatcactctttcaggaatcaaatttaaaggtcaccttaacggatcaatctgagttaatcattcgtgccatgggctatctaacaatgggtgcagcatctattgctgccaatgaggaacttgttgtaaccaattggcttaatttagagggaattgctaatgattcatgtgacttcctcattggtgatgatgcgattaatatggttgagtggactcaatttgacttgttcttatctaatgccaatcgtgttcttaaaagtaatggcctattcatttgccatttattagtgaaaccacaggagtgctttataacgaatacaatagatgatgttaggcgtgagtataaagagggagtgattaggactaagtatgacttagctagtagattaaactttatctgctatgacactaattcctatgctatgggttggcaaaatactattgaacagctaggaatcaatcagttggatcagttcaagccaagttttgattttgtaggtacatttggacgatgtaatagcaagttttattgccctccccaagatgcatttgagcgtttactcaataactatttccatattgaggaagtattttatccacatgagtatgagtattgtcagttcgaaccagtttatgtattacgtaaaaaatagcataaggaacttgcacatgagcattcatttaattaactacacaacacaaccagaattcattaaattaatcgtacaagaatataaaaattttgacttgaccaaaaaaacaattctttttatagagccttatggcgctgttctttcattgctaaggagaggacttgaaaaaaagtataatattattgttttaacagccaacagtgattttagagtggtgcctgaggagtttttaaatcaggctgcactgaatatcaatatagatactgcaaataataacagtgtattggagcttgctggtacattacagcagcatatgtctatagatgcagtcattccaggttttgaatattttgttcctattgcttcaagagtcagtgccttattgaaagtacctgggattgattgtaaacacgtattaaatcttagaagaaaagacctcatgcgtgctgctttaaataaagcaggtttgaatagtccacggtattacttagtaacctctttggatgatattaatgaagcagtagattatattggatttccggctatctgcaagcctattgatgctgcaggaagcgttcacgttaaaaaggttaaaaataaaaaagaattgctcgaggctgctaaccggatattaaatggcaatgatgttctgtgggggcataaattatctagttctttactattagaagagtatatcgatggtaaagaatacagtttggaaggaacagtgcaagatggtgttattgctcattttagtactactgaaaaatttgtttcagatcaatctgagttcatcgaaatagggcatattgttaatgcgcccattgaacagcagttgcatacaaagattcaaaactatattgatcaggttataaaaatccttggcgctgacaattgtccatttcatgccgaagtgcgattgcgacgtgatggggaaccagtgcttatggaaattgcagcccgcttagcaggtgataagattgccgatttgctttgtttatctcgtggtattaattattttgattatgtttatgcggcctatctgggtataaagatgcccttagtagaaatgaaaaataattatgcaggtattcgttttttttatcgtccgcatacagatatgtttacaatagtaacgggtatggatgctgcgaagttgcagactatagaagatattgccatttactataatgctcatgtagcaattcctgagtttcctaaacccttacgtcgcttggggcatgtcatcgctaaaagtgaggattataataagctctctaaaatgcttcatgatattgattcagacattcattttaactgataaaaataaaggagaatcgaatgtctcaatctaatgttattattgttcatggtgcctatggtcatccatttgaaaattggttcaattggatgaagactgaattagagagtttaggtattgaatgttttgttccacaactgcctacgccagatggccaggaattaaagaactggcttcacgtatttaattccacagtatcaccaatgattactcatgatacgattttaatcggccatagcttgggatcggcatttttattgaggtggcttgagcaagctaatcagtctgtatttagcactattttagcaggttcgtttataggaactgttggcatacagaaattcgataaaattaatgagagtttttttgaaaatgggtttgattggcattcaataatcaataaatccaaacagtttttttgctaccatgggagcaacgatccttacatatcaagaagtaactttaattttattgcaaacaatctacaggctagaaaaattatcatctctcaaggcgggcatctcaacgaagcagcgggtttttcgtcatttccccagttacttattcaattaaaatcattattaggtattaattatggca
>67	N operona: 49	middle	lpg0067	gene_poz=(601-1215)	-	YdeN-like	conserved gene	/position=75253 - 77067 (75853 - 76467)	/lenght=1815 (615)	/codons=605 (205)	/complement=false	GC-compoz=34.63414634146341%	/LCI1=1.3839869281045751	/LCI2=0.11045751633986928	p_i1=0.2810220389346456	p_i2=0.15677901424296506	/Tai=0.35699787890772705	/Tei=0.24110111281866856	/EEI=2.395113875804993
ggaaggaacagtgcaagatggtgttattgctcattttagtactactgaaaaatttgtttcagatcaatctgagttcatcgaaatagggcatattgttaatgcgcccattgaacagcagttgcatacaaagattcaaaactatattgatcaggttataaaaatccttggcgctgacaattgtccatttcatgccgaagtgcgattgcgacgtgatggggaaccagtgcttatggaaattgcagcccgcttagcaggtgataagattgccgatttgctttgtttatctcgtggtattaattattttgattatgtttatgcggcctatctgggtataaagatgcccttagtagaaatgaaaaataattatgcaggtattcgttttttttatcgtccgcatacagatatgtttacaatagtaacgggtatggatgctgcgaagttgcagactatagaagatattgccatttactataatgctcatgtagcaattcctgagtttcctaaacccttacgtcgcttggggcatgtcatcgctaaaagtgaggattataataagctctctaaaatgcttcatgatattgattcagacattcattttaactgataaaaataaaggagaatcgaatgtctcaatctaatgttattattgttcatggtgcctatggtcatccatttgaaaattggttcaattggatgaagactgaattagagagtttaggtattgaatgttttgttccacaactgcctacgccagatggccaggaattaaagaactggcttcacgtatttaattccacagtatcaccaatgattactcatgatacgattttaatcggccatagcttgggatcggcatttttattgaggtggcttgagcaagctaatcagtctgtatttagcactattttagcaggttcgtttataggaactgttggcatacagaaattcgataaaattaatgagagtttttttgaaaatgggtttgattggcattcaataatcaataaatccaaacagtttttttgctaccatgggagcaacgatccttacatatcaagaagtaactttaattttattgcaaacaatctacaggctagaaaaattatcatctctcaaggcgggcatctcaacgaagcagcgggtttttcgtcatttccccagttacttattcaattaaaatcattattaggtattaattatggcaaatttatttagttttttgtttcttggaacactgggctggggcatgtcactctatttaatgaaaatattattggtgtctttaacgccaacggaaattgttttgtatcgaatggcaattggggcagcttctctttttatcttagctaaactatttaaattaaaaacggataatattcgtgggttaattctggacggaataatagttggtacatttaacatgacgctgcctttttatctgacaacctatgcagtaaaaactgtatccagttcattagcatccgttattaatgggcttacaccgctgtgcaccttaatattgggtatggtgtttttttcttcgaaacaaaaattaggtgtattgaatctattgagtatcgtgcttggatttattggaataattattattaattcagatgtgagtatttatcaaggttcagctgttgaatttatagctcttctagcaacaaccatttcatacggagttactgctaattatttcaaatatcatgctcgtactaaagagccaatacttgtatcagcggtttcggcattcgtttctgcaattacaatgcttatttttaaatgtgcaacggaatcctcaattaactcctg
>68	N operona: 49	last	lpg0068	gene_poz=(601-1548)	-	transmembrane protein	conserved gene	/position=75851 - 77998 (76451 - 77398)	/lenght=2148 (948)	/codons=716 (316)	/complement=false	GC-compoz=34.59915611814346%	/LCI1=1.3417989417989418	/LCI2=0.048783068783068796	p_i1=0.25683084280010476	p_i2=0.01474720998002994	/Tai=0.4053246174304528	/Tei=0.11327248898202695	/EEI=2.4200741578822798
aactgataaaaataaaggagaatcgaatgtctcaatctaatgttattattgttcatggtgcctatggtcatccatttgaaaattggttcaattggatgaagactgaattagagagtttaggtattgaatgttttgttccacaactgcctacgccagatggccaggaattaaagaactggcttcacgtatttaattccacagtatcaccaatgattactcatgatacgattttaatcggccatagcttgggatcggcatttttattgaggtggcttgagcaagctaatcagtctgtatttagcactattttagcaggttcgtttataggaactgttggcatacagaaattcgataaaattaatgagagtttttttgaaaatgggtttgattggcattcaataatcaataaatccaaacagtttttttgctaccatgggagcaacgatccttacatatcaagaagtaactttaattttattgcaaacaatctacaggctagaaaaattatcatctctcaaggcgggcatctcaacgaagcagcgggtttttcgtcatttccccagttacttattcaattaaaatcattattaggtattaattatggcaaatttatttagttttttgtttcttggaacactgggctggggcatgtcactctatttaatgaaaatattattggtgtctttaacgccaacggaaattgttttgtatcgaatggcaattggggcagcttctctttttatcttagctaaactatttaaattaaaaacggataatattcgtgggttaattctggacggaataatagttggtacatttaacatgacgctgcctttttatctgacaacctatgcagtaaaaactgtatccagttcattagcatccgttattaatgggcttacaccgctgtgcaccttaatattgggtatggtgtttttttcttcgaaacaaaaattaggtgtattgaatctattgagtatcgtgcttggatttattggaataattattattaattcagatgtgagtatttatcaaggttcagctgttgaatttatagctcttctagcaacaaccatttcatacggagttactgctaattatttcaaatatcatgctcgtactaaagagccaatacttgtatcagcggtttcggcattcgtttctgcaattacaatgcttatttttaaatgtgcaacggaatcctcaattaactcctggggaataccccaaggcatgaatcagataatcgctttgttatggttaggaattattggatcaggattttgtttatatctctactgttcgttaatccaaaatgcaggtgcagtttttgcgtcaatgattacctaccttatgacaataacaggggttatcatggggatgatatttttgcacgaaacaatttctcatcaggtcatgattggttgtatattcatttttttctccttgatattagtaaaccacgcgcctttgcttgaaaagatattggtttctatatcaaggcaaatttcattaaaaagtgctcgtagatatgaactaaatcagtagatcaactcgtgatatatttcgttattttgtattttaaaatcggtaccaaaactggtaccaagcttcaggaagggaaaacttggaattcgccaaaacccagactgggattggctccccggacaagactcgaacttgtgacctaatgattaacagtcatccgctctaccgactgagctaccggggaattgaggcggaatcttaaaacgattccgcgagagaatcaagaggtttttaatatattttttaactgcagaaacgttgtaatcggttcaaggcatctttcagggtgtcaataccggtggcgaaggatattctgatgcagccttctgtgccgaaggcggagcctggaaccagtgctacacctacttcattcagcaatttttcggaaaattcgatgtcattggcgtaacctcgtttttcgataatcgcctgcacactgggaaaaatgtagaaagttccgtcggcggggatgacctctatgccatcgatgctttgcaatctatcggccacgtagtcgtgcctttggtggaaggcgttcaccatttcttcaatgctttcattgctgccattcaaagcggctacggcagctctttgggctat
>69	N operona: 50	first-last	lpg0070	gene_poz=(601-1779)	aatA	aspartate aminotransferase A	conserved gene	/position=77042 - 79420 (77642 - 78820)	/lenght=2379 (1179)	/codons=793 (393)	/complement=true	GC-compoz=46.395250212044104%	/LCI1=0.9498299319727891	/LCI2=0.16862244897959172	p_i1=0.07697822756086561	p_i2=0.38754488371305146	/Tai=0.5574965378135643	/Tei=0.4487903953417463	/EEI=2.7098768536842472
ttggttcgtgtgtactgcatttctgcaagacgctttaaaattttacgctgatcggattgttctccacgggagagatgtaataacatacgcagataggaatccgggtcgcccaatccataaatggcagaaaccgtcgctacaataatggcatctttgcgttcaatcaacgctttggttgccgacaagcgcatctgctctatatgttcattaatggaggcatccttttctataaaagtatctgaagcaggcacatacgcttcgggctgatagtaatcgtagtaggaaacgaaatattctacggcattatcaggaaagaaggctttaaactctccataaagttgagccgcaagcgttttgttcggtgccatgatcaaagtgggtcttttcatggcttgaataacatgagctatagtaaatgttttaccagaaccggtaacgcctaataatgtttgtttggctaaacctgattcaagaccatcaatcaaagaggctatggctgtaggttgatcgccggcaggttggtaatttgagtaaattttaaataagtctttcatattttatattatatgctagtacccctataattcacaggagcaacagatggatatcgcattggcaaagcgtgtacaaaaagtaaaaccttcacctacccttgccgtagctgcaaaagcagctcagatgaaagcccaggggcttgatatcattggccttggaactggtgaacctgattttgacacgccgcagcatataaagctagccgccatctctgctattgaagcaggtgataccaaatacaccgccgttgatgggatagtcgaactaaaggaagcggttaaaaacaaattcaaaagagacaatgaactggattatcaactcaatcagatattggtctccgtagggggtaaacaaagctgctataacctctgccaagcttaccttaatcctggcgatgaagtcatcattcccgctccttattgggtatcctatcctgacatggttttgctggctgatggcgttcctgtcatcattgaaactactcccgcgcagcgttataaaatcaatgcacaacaactggaacaagccatcactccaaaaacacgaatgattttcctgaacagcccttccaacccctctggaatagcctacacccagaacgagttaaaggaattaggcgacgttttgaaaaaacatccacagatactgattgccacggatgatatgtatgaacatattatctggagccaaccctttacgaacatcctcaatgcctgccctgaattatatgacagaacgatcgtattaaatggcgtgtccaaagcttatgccatgacaggctggcggataggctatgcggcaggccctgcaccattaatcaatgcgatgaaaaccattcaatcccaatccacatccaatccatgctccatagcccaaagagctgccgtagccgctttgaatggcagcaatgaaagcattgaagaaatggtgaacgccttccaccaaaggcacgactacgtggccgatagattgcaaagcatcgatggcatagaggtcatccccgccgacggaactttctacatttttcccagtgtgcaggcgattatcgaaaaacgaggttacgccaatgacatcgaattttccgaaaaattgctgaatgaagtaggtgtagcactggttccaggctccgccttcggcacagaaggctgcatcagaatatccttcgccaccggtattgacaccctgaaagatgccttgaaccgattacaacgtttctgcagttaaaaaatatattaaaaacctcttgattctctcgcggaatcgttttaagattccgcctcaattccccggtagctcagtcggtagagcggatgactgttaatcattaggtcacaagttcgagtcttgtccggggagccaatcccagtctgggttttggcgaattccaagttttcccttcctgaagcttggtaccagttttggtaccgattttaaaatacaaaataacgaaatatatcacgagttgatctactgatttagttcatatctacgagcactttttaatgaaatttgccttgatatagaaaccaatatcttttcaagcaaaggcgcgtggtttactaatatcaaggagaaaaaaatgaatatacaaccaatcatgacctgatgagaaattgtttcgtgcaaaaatatcatccccatgataacccctgttattgtcataaggtaggtaatcattgacgcaaaaactgcacctgcattttggattaacgaacagtagagatataaacaaaatcctgatccaataattcctaaccataacaaagcgattatctgattcatgccttggggtattccccaggagttaattgaggattccgttgc
>70	N operona: 51	first-last	lpg0071	gene_poz=(601-825)	-	hypothetical protein	null	/position=77228 - 78652 (77828 - 78052)	/lenght=1425 (225)	/codons=475 (75)	/complement=false	GC-compoz=48.44444444444444%	/LCI1=0.954954954954955	/LCI2=0.26126126126126126	p_i1=0.07864139364604573	p_i2=0.716306564461211	/Tai=0.6171210511489107	/Tei=0.7446759080150899	/EEI=2.628057531075892
gggatgatatttttgcacgaaacaatttctcatcaggtcatgattggttgtatattcatttttttctccttgatattagtaaaccacgcgcctttgcttgaaaagatattggtttctatatcaaggcaaatttcattaaaaagtgctcgtagatatgaactaaatcagtagatcaactcgtgatatatttcgttattttgtattttaaaatcggtaccaaaactggtaccaagcttcaggaagggaaaacttggaattcgccaaaacccagactgggattggctccccggacaagactcgaacttgtgacctaatgattaacagtcatccgctctaccgactgagctaccggggaattgaggcggaatcttaaaacgattccgcgagagaatcaagaggtttttaatatattttttaactgcagaaacgttgtaatcggttcaaggcatctttcagggtgtcaataccggtggcgaaggatattctgatgcagccttctgtgccgaaggcggagcctggaaccagtgctacacctacttcattcagcaatttttcggaaaattcgatgtcattggcgtaacctcgtttttcgataatcgcctgcacactgggaaaaatgtagaaagttccgtcggcggggatgacctctatgccatcgatgctttgcaatctatcggccacgtagtcgtgcctttggtggaaggcgttcaccatttcttcaatgctttcattgctgccattcaaagcggctacggcagctctttgggctatggagcatggattggatgtggattgggattgaatggttttcatcgcattgattaatggtgcagggcctgccgcatagcctatccgccagcctgtcatggcataagctttggacacgccatttaatacgatcgttctgtcatataattcagggcaggcattgaggatgttcgtaaagggttggctccagataatatgttcatacatatcatccgtggcaatcagtatctgtggatgttttttcaaaacgtcgcctaattcctttaactcgttctgggtgtaggctattccagaggggttggaagggctgttcaggaaaatcattcgtgtttttggagtgatggcttgttccagttgttgtgcattgattttataacgctgcgcgggagtagtttcaatgatgacaggaacgccatcagccagcaaaaccatgtcaggataggatacccaataaggagcgggaatgatgacttcatcgccaggattaaggtaagcttggcagaggttatagcagctttgtttaccccctacggagaccaatatctgattgagttgataatccagttcattgtctcttttgaatttgtttttaaccgcttcctttagttcgactatcccatcaacggcggtgtatttggtatcacctgcttcaatagc
>71	N operona: 52	first-last	lpg0072	gene_poz=(601-2592)	uvrB	excinuclease ABC subunit B	conserved gene	/position=78267 - 81458 (78867 - 80858)	/lenght=3192 (1992)	/codons=1064 (664)	/complement=false	GC-compoz=42.821285140562246%	/LCI1=0.991955756661639	/LCI2=0.09829059829059822	p_i1=0.09125980150168177	p_i2=0.1167586939616555	/Tai=0.4929010609917466	/Tei=0.20508282456548996	/EEI=3.0853770268581684
ttctgggtgtaggctattccagaggggttggaagggctgttcaggaaaatcattcgtgtttttggagtgatggcttgttccagttgttgtgcattgattttataacgctgcgcgggagtagtttcaatgatgacaggaacgccatcagccagcaaaaccatgtcaggataggatacccaataaggagcgggaatgatgacttcatcgccaggattaaggtaagcttggcagaggttatagcagctttgtttaccccctacggagaccaatatctgattgagttgataatccagttcattgtctcttttgaatttgtttttaaccgcttcctttagttcgactatcccatcaacggcggtgtatttggtatcacctgcttcaatagcagagatggcggctagctttatatgctgcggcgtgtcaaaatcaggttcaccagttccaaggccaatgatatcaagcccctgggctttcatctgagctgcttttgcagctacggcaagggtaggtgaaggttttactttttgtacacgctttgccaatgcgatatccatctgttgctcctgtgaattataggggtactagcatataatataaaatatgaaagacttatttaaaatttactcaaattaccaacctgccggcgatcaacctacagccatagcctctttgattgatggtcttgaatcaggtttagccaaacaaacattattaggcgttaccggttctggtaaaacatttactatagctcatgttattcaagccatgaaaagacccactttgatcatggcaccgaacaaaacgcttgcggctcaactttatggagagtttaaagccttctttcctgataatgccgtagaatatttcgtttcctactacgattactatcagcccgaagcgtatgtgcctgcttcagatacttttatagaaaaggatgcctccattaatgaacatatagagcagatgcgcttgtcggcaaccaaagcgttgattgaacgcaaagatgccattattgtagcgacggtttctgccatttatggattgggcgacccggattcctatctgcgtatgttattacatctctcccgtggagaacaatccgatcagcgtaaaattttaaagcgtcttgcagaaatgcagtacacacgaaccaatctcagccttgagcgcggtcaattccgggtacatggtgatgtcattgatattttcccggctgattccgagaaagaagcgataagaattgagctttttgacgatgaggttgataatattgcccgctttgatcctttaacgggagaaattttacagcggttgccccgtgtcactatttttcctaaaactcattatgtcactcccagagaacgtattttagaaacagtagaaaaagtaaaagtagaattacaggaaaggctggctgagttgaatgctcaaaataagttggtagaagctcagcgtttggagcaaagaacttgttttgatattgaaatgatgttggagttgggttattgctctggcattgaaaattactcgcgttatttatccaaccgcgaagcaggggaagcaccgcctactctttttgattatctcccgcccgaagccttgctaattatcgacgaatcgcatgttactgttcctcaaataggtgggatgtatcgcggagacagggcgcgcaaggaaaccttggttaattatggatttcgcctgccttctgccttggataataggcctttgcgttttgaagaatttgaagagcgttcgccgcagactatttatatttcagcaactccagggccttatgaacaggaacattcggataatgtggctgaacaagtggtaagaccgactggattgattgatcctgaggtggaaatcaggccggtaaaaactcaggtggatgatcttatgtctgaaatcagacaggtgatcgctcagggcagccgtattcttgtcacgacattaaccaaacgcatggcagaggatttgacagagtatctgagtgagcacgggatcaaggtgcgctatttgcattccgacgtcgatacggttgagcgcatggaaattattcgtgatttgcgtttgggtgagtttgatgttctggtagggattaatttattgcgcgaaggtcttgatatgcccgaggttgctcttgttgcgattttggatgctgacaaggaaggttttttacgatcggagcgttctttaattcaaacgattggccgtgcagcgcgtaatgtgaaggggcgagctattttgtatgccgataccattactggttcgatgcaaagagcattgacggaaacagagagacgacgtgaaaagcaaaaagcattcaatttggaacacggcattactcccaagggtattaataagtctgttgaggatattttggaaggtgcctatatcggtaaacgaaaaacagtggttgctgaaaaatctccccaatatactcattggtctcctcaggaactggtaaaacagattaatgcgctcgaaaaacaaatgtattctcatgctcaaaacatggaatttgaattggcagctaaaattcgcgatgaatacctgctattaaaagagcagttgatgaagatataacccgatgggtaccggattttgaacccttaggttcaagtgggcagcgaatgcatcggttcaggcttcccactctattggtgggcttgctcaacgccgataacaggatgcttccctggctgtgagtgttggttctaaaatcactcgccatcgggttaattagattataacactaacctggtttctacgcctagaaaaactccatatgatatagcatttgttatttgttctttagactatactaatcattaagtagtccatttattcagttttttgtagagcattgaagtggttgtagaagggatgaggaattaaaaaccagcctgttcacaggcataagggaattactgttaatccatgaatattaaatctaatttggcatatagctctgttatcctgaaaggtcatgttaaccggtatgcctttttaggattgcttatttctgttggcagtatcttgattgcaagttgtattgtttcctatcaattgactgggtctgtaagcttaggagggtttattcaggcacaaagatctaacccggcaatttggattctggatttaacaccttttatgtttgtttattgggggcaagcgttttgttat
>72	N operona: 53	first-last	lpg0073	gene_poz=(601-2202)	-	diguanylate cyclase/phosphodiesterase domain 2	conserved gene	/position=80613 - 83414 (81213 - 82814)	/lenght=2802 (1602)	/codons=934 (534)	/complement=false	GC-compoz=36.329588014981276%	/LCI1=1.2864290181363351	/LCI2=0.07048155096935586	p_i1=0.22607425473012957	p_i2=0.046253951099695406	/Tai=0.35211508367194155	/Tei=0.14162855598972587	/EEI=2.8065296792030496
attactcccaagggtattaataagtctgttgaggatattttggaaggtgcctatatcggtaaacgaaaaacagtggttgctgaaaaatctccccaatatactcattggtctcctcaggaactggtaaaacagattaatgcgctcgaaaaacaaatgtattctcatgctcaaaacatggaatttgaattggcagctaaaattcgcgatgaatacctgctattaaaagagcagttgatgaagatataacccgatgggtaccggattttgaacccttaggttcaagtgggcagcgaatgcatcggttcaggcttcccactctattggtgggcttgctcaacgccgataacaggatgcttccctggctgtgagtgttggttctaaaatcactcgccatcgggttaattagattataacactaacctggtttctacgcctagaaaaactccatatgatatagcatttgttatttgttctttagactatactaatcattaagtagtccatttattcagttttttgtagagcattgaagtggttgtagaagggatgaggaattaaaaaccagcctgttcacaggcataagggaattactgttaatccatgaatattaaatctaatttggcatatagctctgttatcctgaaaggtcatgttaaccggtatgcctttttaggattgcttatttctgttggcagtatcttgattgcaagttgtattgtttcctatcaattgactgggtctgtaagcttaggagggtttattcaggcacaaagatctaacccggcaatttggattctggatttaacaccttttatgtttgtttattgggggcaagcgttttgttatggattggttaacaaagcggagagtttactggttgataaaaccaaagaacttttgaatattagtgggaatctggaattaaaactcaaatatgatagcttgaccaatttgcctaacaaccgcttgttaaatgaaaaaatacggctcgctattgaacaattgggatcacaaggtgagttagcagttattgtgataaaaattaatgatcttaattataatttcagctcatttaataccaataatatcgtaaagcaatttgctgaaaaattaaaatcggttctgattgatccctacatgctaaaagcgtctcttggaattaatatggttgcaagattgcaaagtgatgaatttgccatattgatgccaagacttaaaaaggatttggaaattaatgagctgttaattcatcttcttaccttgctaaatagtaatctcatggtggatggaattaatatcaatctggccactaccgttggtgctgctatctatcctatccatggagaagaagacgatgttttactaaatcatgccattattgcagtttaccaggcacgaaaggaaaacaaatcctatgcaatttacagccctgaaatggaagaagaccttattaataatcggattgtgatgaatgaactgcaacgctccattgaaaacaaagacttgaaaatatattaccaaccgatagttgaattagctaatggccaaattgtaggtgccgagtcatcagctcgttttgaacatcctgaattaggtttattaagcgcggaaaaattcatgcctttaatcgagggaaccagtttaattcataatttgacaactcttatgcttaaggaagtcataaagcaattagccgcttggcatgatgctggacataaaatttttgtctcggcgaacctgtcagtgaatcgtgggctgcctgatttgatagagaaattattaaatgattatgagattgccccacaattcctgaaacttgaatttaccgaaaggacttgtttagctgagcagatggttaccagtgaagtttttgaacgattatcaaccatgggcatcaaattatgcatagatgatttttgcagcgagaactcttcctttatttatttgactgatttccctattgaaaacattaaagttgagaaatctttcgtactgaaaatagccaaagacgcaaaaaaagccaaaattgtagaggctatagtaaaactggcccaaacattagggtgggaacccctggcagatggcatcgctgatcaaaatgcattggaaaaattaagagacttaggctgcttgtatggccagggattatatttttctcgagcggtcaatgtggctgaatttacatcattgctaaagaaatgaatctggctttaaatcacttaccattcgttttcccgctttgattcacatggaatacgaatcacaacgctgacacgctatggccacactgatattaaaacttgtctggattggcatgctcccagtggattctataatcttcaggaatatcgccttgtaaaaattggcctggcttaacgtaagtatagatttgatcaaaagatttgacttcatccaccccgattcgtctcataatatgggatggttttaaatcactgggattgtttaatcccaaggcgccaaccatttccaaaaagctttttatcgtattattatggaaattagcaacaagaaattttttttgatcaacaacaagaccatactgaagacgtttcttttgagtggcaactcctgtcgggcaggtattggcattgcattgttttgattgtatgcaccctattgccatcatcatggctcttgctgaattgcagatatcggccccaagagcaatattagtgagcaaatcaaacccgttggttacttttccactgcaaattacgcgaattttatcacgtacaccggtgccaataagggcattatgaacaaaaaccagaccggcttcca
>73	N operona: 54	first-last	lpg0074	gene_poz=(601-2172)	-	glutamate synthase	conserved gene	/position=82306 - 85077 (82906 - 84477)	/lenght=2772 (1572)	/codons=924 (524)	/complement=true	GC-compoz=40.966921119592875%	/LCI1=1.2938177182919057	/LCI2=0.1879541108986616	p_i1=0.23010475950898632	p_i2=0.4663176526508521	/Tai=0.46458501952761266	/Tei=0.5196858873857669	/EEI=2.4614934772957486
tgcacaaaatcatcgtacttaggtaaatgcagcgaatcattatctaaagacatatttaaccctatttaaaaagatagctaatgatactccatttagaatcagtgttcacctgctgcactttctcagcacctatgattttcataatttgctgcattaaggcaaaattgctactatttgcataataccgtgcaaatacaaaggcgtaataatgaccaatattaaactctgtaaaataaaattattaaataaaatctatgaaatcaaatgccctgatggcgaagaagtgagtttaatactcgcagcagaaaaacttaatgaaaaaatgcaaaataacaaaaataaatttaaacacctggataattttcacatccttttacttgctgctctggacattggccatgaattaattgtatgtaaaaacgaacaggagcaacagcgattgcaggtgacccaatttatatcttctttggaaaataaaattaataaagcagtagttggctctgaaacggatagcaatccataagcagataaattaagtattcctcggcaaaccatcctatactattgatattaatagcaaacaattaaaaggaattagctatgcgacgtcaatggtatatcggatttggagttatccttttatgtctctttgccctgtttgccatgctgcaggatattgtctggttttttgcttttttgatacctattgtaatcctgtggatttatgatgtattgcaaacaaaacacaccattttacgcaattttccagttctaggtcacgttagatattttttggaatttcttcgccctgagattcaacaatatttcatcgctacggatgaaagcgagcttccttttaacagggaaacccgctccatgatttatcaacgcgcaaaaaatgtcagagacaccattcctttcggaacggagcgagacattctaagcgtcggttatacttgggcactccattctctatcgccgaaacactctagcgaagtggaaccaagaatcgatgtgggtggacctgattgtaaaaaaccttacaatgcctcccgattgaacgtatcagccatgagctttggctctttatcggctaatgccataatggcattaaacaagggagcaaaacttggaggcttttaccacaatacaggggaaggggggttaagtccttaccatttgcaaggcggtgacattgtttttcaaattggcacagcttattttggatgccgtgatgacaaaggcgactttgacgaaaatgaatttatcaaagaagcatcccgtgatgaagtcaaaatgatagaaattaaattatcacaaggcgcgaagccatctcatggtggaattttacctgcagccaaattaactgaagaaatcgcaaaagtaagaaaagtgcccatgggcaaagatgttttatcgccaattgcccataccgcttttgataatcccgttggtttacttcattttgtaaaacgattacgcgatctttcaggtggaaaacccataggctttaaactctgccttgggcgccgacatgaatttatggctatttgcaaagccatgctgaaaacaaatattttacctgattttattacaatagatggtgccgaaggagggacaggagcagcaccggttgaatacaccaattttataggaactcctttggaagccggtctggtttttgttcataatgcccttattggcaccggtgtacgtgataaaattcgcgtaatttgcagtggaaaagtaaccaacgggtttgatttgctcactaatattgctcttggggccgatatctgcaattcagcaagagccatgatgatggcaatagggtgcatacaatcaaaacaatgcaatgccaatacctgcccgacaggagttgccactcaaaagaaacgtcttcagtatggtcttgttgttgatcaaaaaaaatttcttgttgctaatttccataataatacgataaaaagctttttggaaatggttggcgccttgggattaaacaatcccagtgatttaaaaccatcccatattatgagacgaatcggggtggatgaagtcaaatcttttgatcaaatctatacttacgttaagccaggccaatttttacaaggcgatattcctgaagattatagaatccactgggagcatgccaatccagacaagttttaatatcagtgtggccatagcgtgtcagcgttgtgattcgtattccatgtgaatcaaagcgggaaaacgaatggtaagtgatttaaagccagattcatttctttagcaatgatgtaaattcagccacattgaccgctcgagaaaaatataatccctggccatacaagcagcctaagtctcttaatttttccaatgcattttgatcagcgatgccatctgccaggggttcccaccctaatgtttgggccagttttactatagcctctacaattttggctttttttgcgtctttggctattttcagtacgaaagatttctcaactttaatgttttcaatagggaaatcagtcaaataaataaaggaagagttctcgctgcaaaaatcatctatgcataatttgatgcccatggttgataatcgttcaaaaacttcactggtaaccatctgctcagctaaacaagtcctttcggtaaattcaagtttcaggaattgtggggcaatctcataatcatttaataatttctctatcaaatcaggcagcccacgattcactgacaggttcgccgagacaaaaattttatgtccagcatcatgccaagcgg
>74	N operona: 55	first-last	lpg0075	gene_poz=(601-915)	-	hypothetical protein	conserved gene	/position=83955 - 85469 (84555 - 84869)	/lenght=1515 (315)	/codons=505 (105)	/complement=true	GC-compoz=31.11111111111111%	/LCI1=1.3942307692307692	/LCI2=0.04839743589743589	p_i1=0.2869791443135133	p_i2=0.014372113287615706	/Tai=0.25889256097843294	/Tei=0.11293490195885414	/EEI=2.7361193923201212
cacaatccagctctgcaaattccataaggtgctgaagagcatcctgagactcctcctcataaaactgctccatcccaactcctgcaatagttaacccttgcgtaaagccttcacaccactcactaaaagcctgagcacgagtgactaaagattcgtcgtcatcaggcaataacatttcaaattcaaaatcaaaattattcatttgttgctggctaattgaaaagacagaaaacatggataataacgcattacgactttgctcatcttttttattatttagcaaagcgcgtatgtaagcctcgccttgactatcagcccctgcacacagataaccgcacatgattccgtgtaattcgcttccggacatagttaatgctaaaacagaaatggattgcacaaaatcatcgtacttaggtaaatgcagcgaatcattatctaaagacatatttaaccctatttaaaaagatagctaatgatactccatttagaatcagtgttcacctgctgcactttctcagcacctatgattttcataatttgctgcattaaggcaaaattgctactatttgcataataccgtgcaaatacaaaggcgtaataatgaccaatattaaactctgtaaaataaaattattaaataaaatctatgaaatcaaatgccctgatggcgaagaagtgagtttaatactcgcagcagaaaaacttaatgaaaaaatgcaaaataacaaaaataaatttaaacacctggataattttcacatccttttacttgctgctctggacattggccatgaattaattgtatgtaaaaacgaacaggagcaacagcgattgcaggtgacccaatttatatcttctttggaaaataaaattaataaagcagtagttggctctgaaacggatagcaatccataagcagataaattaagtattcctcggcaaaccatcctatactattgatattaatagcaaacaattaaaaggaattagctatgcgacgtcaatggtatatcggatttggagttatccttttatgtctctttgccctgtttgccatgctgcaggatattgtctggttttttgcttttttgatacctattgtaatcctgtggatttatgatgtattgcaaacaaaacacaccattttacgcaattttccagttctaggtcacgttagatattttttggaatttcttcgccctgagattcaacaatatttcatcgctacggatgaaagcgagcttccttttaacagggaaacccgctccatgatttatcaacgcgcaaaaaatgtcagagacaccattcctttcggaacggagcgagacattctaagcgtcggttatacttgggcactccattctctatcgccgaaacactctagcgaagtggaaccaagaatcgatgtgggtggacctgattgtaaaaaaccttacaatgcctcccgattgaacgtatcagccatgagctttggctctttatcggctaatgccataatggcattaaacaagggag
>75	N operona: 56	first-last	lpg0076	gene_poz=(601-1182)	-	hypothetical protein	conserved gene	/position=84425 - 86206 (85025 - 85606)	/lenght=1782 (582)	/codons=594 (194)	/complement=false	GC-compoz=41.580756013745706%	/LCI1=1.077720207253886	/LCI2=0.06545768566493954	p_i1=0.12453672708277397	p_i2=0.03708731883547442	/Tai=0.3972671347650345	/Tei=0.13337858695192698	/EEI=3.0697153157923296
gcaaagagacataaaaggataactccaaatccgatataccattgacgtcgcatagctaattccttttaattgtttgctattaatatcaatagtataggatggtttgccgaggaatacttaatttatctgcttatggattgctatccgtttcagagccaactactgctttattaattttattttccaaagaagatataaattgggtcacctgcaatcgctgttgctcctgttcgtttttacatacaattaattcatggccaatgtccagagcagcaagtaaaaggatgtgaaaattatccaggtgtttaaatttatttttgttattttgcattttttcattaagtttttctgctgcgagtattaaactcacttcttcgccatcagggcatttgatttcatagattttatttaataattttattttacagagtttaatattggtcattattacgcctttgtatttgcacggtattatgcaaatagtagcaattttgccttaatgcagcaaattatgaaaatcataggtgctgagaaagtgcagcaggtgaacactgattctaaatggagtatcattagctatctttttaaatagggttaaatatgtctttagataatgattcgctgcatttacctaagtacgatgattttgtgcaatccatttctgttttagcattaactatgtccggaagcgaattacacggaatcatgtgcggttatctgtgtgcaggggctgatagtcaaggcgaggcttacatacgcgctttgctaaataataaaaaagatgagcaaagtcgtaatgcgttattatccatgttttctgtcttttcaattagccagcaacaaatgaataattttgattttgaatttgaaatgttattgcctgatgacgacgaatctttagtcactcgtgctcaggcttttagtgagtggtgtgaaggctttacgcaagggttaactattgcaggagttgggatggagcagttttatgaggaggagtctcaggatgctcttcagcaccttatggaatttgcagagctggattgtgagtctttggaggtaggcgaggaagatgagagagcgttgatggaggtcagtgaatacactcgtatggcagtacttcgattgcacagtgatttggttttgcacgaaagagaacttggagattctggaacaacccattgatagcaagttgataaagtatcgaggttgtttgtatttattggtttctttgattttttaaggattgctcatttgttctatttattaaagtgaaaagggaaattgatatgataagccaacaagaatataaggcgagaagaaaaaaattagctgcgcaattgcctgatgacagtgttgctgtaatacctgcagcacatgaagtgctgcgcagtggagatactcattatcgatttcgacaggacagtgatttttattatttaacaggatttaatgagcctgatgctttgctggtcattattgcgggaaaggatagccaaagtattttgtttaatcgcccaagaaatcctgcagaagaacaatggacaggtaaacgattaggtcaggacggcgctttgcaagagcttggagtgcaggcggcatacccattaagcagtattacagaagagcttcctaaactattcagcgggaaatctgccatatattatgacctcggccgtaatttatcattggaaaaaaaaatcaggcatgttttatcttcactaaaagcccaggtgagaagaggcattaaggcgcctgagtccttatgcgatctcgaacctattc
>76	N operona: 57	first	lpg0077	gene_poz=(601-1929)	pepP	Xaa-Pro aminopeptidase	conserved gene	/position=85093 - 87621 (85693 - 87021)	/lenght=2529 (1329)	/codons=843 (443)	/complement=false	GC-compoz=42.66365688487584%	/LCI1=1.0429864253393666	/LCI2=0.1309954751131222	p_i1=0.1103965890015704	p_i2=0.23333604327326377	/Tai=0.435444495642076	/Tei=0.3100024389459374	/EEI=3.141837757672042
agcattaactatgtccggaagcgaattacacggaatcatgtgcggttatctgtgtgcaggggctgatagtcaaggcgaggcttacatacgcgctttgctaaataataaaaaagatgagcaaagtcgtaatgcgttattatccatgttttctgtcttttcaattagccagcaacaaatgaataattttgattttgaatttgaaatgttattgcctgatgacgacgaatctttagtcactcgtgctcaggcttttagtgagtggtgtgaaggctttacgcaagggttaactattgcaggagttgggatggagcagttttatgaggaggagtctcaggatgctcttcagcaccttatggaatttgcagagctggattgtgagtctttggaggtaggcgaggaagatgagagagcgttgatggaggtcagtgaatacactcgtatggcagtacttcgattgcacagtgatttggttttgcacgaaagagaacttggagattctggaacaacccattgatagcaagttgataaagtatcgaggttgtttgtatttattggtttctttgattttttaaggattgctcatttgttctatttattaaagtgaaaagggaaattgatatgataagccaacaagaatataaggcgagaagaaaaaaattagctgcgcaattgcctgatgacagtgttgctgtaatacctgcagcacatgaagtgctgcgcagtggagatactcattatcgatttcgacaggacagtgatttttattatttaacaggatttaatgagcctgatgctttgctggtcattattgcgggaaaggatagccaaagtattttgtttaatcgcccaagaaatcctgcagaagaacaatggacaggtaaacgattaggtcaggacggcgctttgcaagagcttggagtgcaggcggcatacccattaagcagtattacagaagagcttcctaaactattcagcgggaaatctgccatatattatgacctcggccgtaatttatcattggaaaaaaaaatcaggcatgttttatcttcactaaaagcccaggtgagaagaggcattaaggcgcctgagtccttatgcgatctcgaacctattctaagcgaaatgcgtttgcttaaaagcgatgcggaattagagttaatgagacaggcagcccgtatttcagtggctgctcataaacgagcgatgcaagtttgtcagaaaatggaatatgagtaccaactggaggcagaattaatctatgagtttagccgtcatggctgtcgtagtgtagcttatgaccctatcgtgggtggtggcgccaatgcctgcattcttcattatacagaaaataacaaacctttgcgccgtggcgatttggtgctcattgatgcagggggtgaatatggtagttatgccgcagacattaccagaactttcccggtaagtggtacttttagccctgagcagaaaatcatttatgaattggtattgaaagcacaaaaggctggcatagcagcgattgaaccgggtcttccctggaatcatattcagcagactattatcagaattcttactgagggtctctgtgatataggaattttaaagggcgatttggaggagctcattaaaaatgaagcctataaaccattttatatgcataattcaggacattggttaggattggatgtgcatgatgtcgggcgatataaaatcaataatgaatggcgtcctttagaggctggaatggtattaacagtagaaccagggttgtatatcagcgcagggatggaaggcgttgataaacgatggtgggatatcggtgtgcgtatagaagatgatattctggtaaccagggcaggatatgaggtattgaccggggacttgcctgttaatgtagatgatattgaggctttgatgcgtggcgaataaagagactgatatactgattattggcggtggtttgactggtgcaagcttatccttggctctgcagggattaggtttctctgtcacgttagtagaatccaggccatacagcgataaggtaaatcctgattttgatgctcgctcattggcgttgtcgcctgcaagtcaacgtatattggcaatgctgggagtttgggaaattctcaaagaatatacaacaccaattcatatgattcatgtttctgatcagcatcgctttggggcttctcgtttacatggcgaaaaaaacagtcctttgggctatgtggtagaaatgcaatacatcaacagggctttgagtattctaatcaataaagaacacttgttaactccagcggctttaaaatccatcgattttaacaattctactgccactgtcgcccatggcgacgatatgatttctatccgagctcaattaattgtcgcagccgatgggacggagtcgatgacacgctacctttgtaatctgccagtcaaaataaaagattatgctcaagacgctattgtcgccaatgtaggtctgataaaaccgcatggcaatcgtgcttttgaacggtttacgcc
>77	N operona: 57	middle	lpg0078	gene_poz=(601-1803)	ubiH	2-octaprenyl-6-methoxyphenol hydroxylase	conserved gene	/position=86411 - 88813 (87011 - 88213)	/lenght=2403 (1203)	/codons=801 (401)	/complement=false	GC-compoz=42.643391521197%	/LCI1=1.1741666666666666	/LCI2=0.11741666666666664	p_i1=0.16820449801684184	p_i2=0.18163654805244178	/Tai=0.4875325271209341	/Tei=0.2634728932471976	/EEI=2.726793662041437
ccaatgcctgcattcttcattatacagaaaataacaaacctttgcgccgtggcgatttggtgctcattgatgcagggggtgaatatggtagttatgccgcagacattaccagaactttcccggtaagtggtacttttagccctgagcagaaaatcatttatgaattggtattgaaagcacaaaaggctggcatagcagcgattgaaccgggtcttccctggaatcatattcagcagactattatcagaattcttactgagggtctctgtgatataggaattttaaagggcgatttggaggagctcattaaaaatgaagcctataaaccattttatatgcataattcaggacattggttaggattggatgtgcatgatgtcgggcgatataaaatcaataatgaatggcgtcctttagaggctggaatggtattaacagtagaaccagggttgtatatcagcgcagggatggaaggcgttgataaacgatggtgggatatcggtgtgcgtatagaagatgatattctggtaaccagggcaggatatgaggtattgaccggggacttgcctgttaatgtagatgatattgaggctttgatgcgtggcgaataaagagactgatatactgattattggcggtggtttgactggtgcaagcttatccttggctctgcagggattaggtttctctgtcacgttagtagaatccaggccatacagcgataaggtaaatcctgattttgatgctcgctcattggcgttgtcgcctgcaagtcaacgtatattggcaatgctgggagtttgggaaattctcaaagaatatacaacaccaattcatatgattcatgtttctgatcagcatcgctttggggcttctcgtttacatggcgaaaaaaacagtcctttgggctatgtggtagaaatgcaatacatcaacagggctttgagtattctaatcaataaagaacacttgttaactccagcggctttaaaatccatcgattttaacaattctactgccactgtcgcccatggcgacgatatgatttctatccgagctcaattaattgtcgcagccgatgggacggagtcgatgacacgctacctttgtaatctgccagtcaaaataaaagattatgctcaagacgctattgtcgccaatgtaggtctgataaaaccgcatggcaatcgtgcttttgaacggtttacgcctaatggtcctcttgcattattgcctatgatgaatgacaaaatgtcattggtatgggcatcaaagcctgaagaagcaaaacgcttagtgatgttgaatgatgatgattttttgcgagaactgcaaactgcttttgggtataggttagggcgatttggtaaagtaggaaagcgatactcctatcccttgaaacaagttttaatgccccagcaaaccaaatggcctgttgtttttgttggtaatgccgctcacactttgcatccagttgcgggtcaggggtttaacttgggtttaagggatattgcggctttggcacaatgcatcagccaaaagggattaaatccacagatgttggagcattatttgcaattacgagcacatgatcagcaaatgattacctggctaacagacggtttaatacatctatttacgagtcgtttacccggtatgggagtagcgcgtaaccttggattgctggcacttgataatataccggcattaaaaaatttattagcgcgatatgcgcgggggtttggcggaattactcctgatttggtttgtgaaattgcattaagcgcaggagaatttcaatgagccaacattttgatgtacttgtcattgggggcgggattgttggcttgacagcagctttagctatggcccaacgccattatactgttgctgttatcgatgcagggacattgatggtcaatacagacaagagtgatttgcgtgtttatgccatcaataaggcatcaaaaatgttattaagtgaattagaagtgtggcagcacctcaatgatgcccgggtcgctccttataataaaatgcatgtatgggatggtgtgagtggcgcatatattgattttgattctcgcagtattgctgagccaaatttaggggcaattattgaagaatcaatcttaaagcaagctttgttgcgtcgaatctcatcagaatccaaaataagtttatttcctcaaagtgtaatagatgaggtgtgccatttagagcggagtatcaagatctccggccaaaatactgcctgggaagggcagttattgatgatcgctgacggagctaactcccctatgcgtcataagcttaaggtggatgtaaccagctggtcttatgagcagcaagcgttggtcgcaacggtaagtagtgagaaatcacatcagaatactgcttttc
>78	N operona: 57	last	lpg0079	gene_poz=(601-1764)	-	2-polyprenyl-6-methoxyphenol hydroxylase	conserved gene	/position=87610 - 89973 (88210 - 89373)	/lenght=2364 (1164)	/codons=788 (388)	/complement=false	GC-compoz=42.09621993127148%	/LCI1=1.2489233419465977	/LCI2=0.13333333333333336	p_i1=0.20600606258301665	p_i2=0.2425761181288924	/Tai=0.47202662564826725	/Tei=0.31831850631600317	/EEI=2.6274862105775068
acggtttacgcctaatggtcctcttgcattattgcctatgatgaatgacaaaatgtcattggtatgggcatcaaagcctgaagaagcaaaacgcttagtgatgttgaatgatgatgattttttgcgagaactgcaaactgcttttgggtataggttagggcgatttggtaaagtaggaaagcgatactcctatcccttgaaacaagttttaatgccccagcaaaccaaatggcctgttgtttttgttggtaatgccgctcacactttgcatccagttgcgggtcaggggtttaacttgggtttaagggatattgcggctttggcacaatgcatcagccaaaagggattaaatccacagatgttggagcattatttgcaattacgagcacatgatcagcaaatgattacctggctaacagacggtttaatacatctatttacgagtcgtttacccggtatgggagtagcgcgtaaccttggattgctggcacttgataatataccggcattaaaaaatttattagcgcgatatgcgcgggggtttggcggaattactcctgatttggtttgtgaaattgcattaagcgcaggagaatttcaatgagccaacattttgatgtacttgtcattgggggcgggattgttggcttgacagcagctttagctatggcccaacgccattatactgttgctgttatcgatgcagggacattgatggtcaatacagacaagagtgatttgcgtgtttatgccatcaataaggcatcaaaaatgttattaagtgaattagaagtgtggcagcacctcaatgatgcccgggtcgctccttataataaaatgcatgtatgggatggtgtgagtggcgcatatattgattttgattctcgcagtattgctgagccaaatttaggggcaattattgaagaatcaatcttaaagcaagctttgttgcgtcgaatctcatcagaatccaaaataagtttatttcctcaaagtgtaatagatgaggtgtgccatttagagcggagtatcaagatctccggccaaaatactgcctgggaagggcagttattgatgatcgctgacggagctaactcccctatgcgtcataagcttaaggtggatgtaaccagctggtcttatgagcagcaagcgttggtcgcaacggtaagtagtgagaaatcacatcagaatactgcttttcaagtgtttcatcctgatggccctttggcttttttgccattatctaatctcaatcaatgttctatcgtttggtcaactcatgccgataatgcgatgcgattgaaattacttgatgataatgaatttagccgggaattgactaaggcatttggaggtcagctagggcaaataaaggtagtaagcagtcgccatcaatttcctttacagatgagacatgtcaagcaatatgcagggcatcgctggttattgcttggtgatgcagcccacactattcatccattagccggtcttgggttaaatgttggcctggctgatgtgaaaagctggttaacctgtcttgaaatgggtaaagatgaattgatatccaaaaaagtattaggggcataccaaagggaacgcaagcattctgtttggcaaattattttgcttatggagggatttaaaagattatttggaacctccgcatctcctgttacctcattacgcagtctcggattgagggcatgcaatgaatttatcccgattaaacgattatttatgcgccaggctagcggtttataagtaatttttcgccaaaataagacctttttatcaaaaaagatatattgcttaatttttagttaataattcttatgtataattttttcgctaacctaaaaaactctccgaggtttttaaatcacttattcttatttctgaagttttttaggttgcctatcattcctcagaggttaagcaatgaacagattaaaatttttttccaaatttcacaatgcgttacttaaatttgaatccagtatttctaatttaagcgatcctctggttggatttaaaatcaaggaattacagactaaaaaaatattggttcgagctgatgggcgtagtttagatcatttacacaaattgggtggtttgccacaacgcgttgacagcgagaagctggaaaaggttcgtattaccgatgtagaaagataccagaaatttaatctgaatccatttggatggggtgcctgtgcttctacagaagatttacgacaattcctggaaacctatcccgaattaaccaagcaagcatgggttcataaattttatggcagttcaacttcacttcttactctaaagtctgaagtaggaataggatgtggtgagcatgacggggaa
>79	N operona: 58	first-last	lpg0080	gene_poz=(601-1368)	-	hypothetical protein	null	/position=88951 - 90918 (89551 - 90318)	/lenght=1968 (768)	/codons=656 (256)	/complement=false	GC-compoz=38.28125%	/LCI1=1.3202614379084967	/LCI2=0.07673202614379086	p_i1=0.24472086434335036	p_i2=0.05924466019211577	/Tai=0.39039906660201473	/Tei=0.1533201941729042	/EEI=2.546588319508973
actaaggcatttggaggtcagctagggcaaataaaggtagtaagcagtcgccatcaatttcctttacagatgagacatgtcaagcaatatgcagggcatcgctggttattgcttggtgatgcagcccacactattcatccattagccggtcttgggttaaatgttggcctggctgatgtgaaaagctggttaacctgtcttgaaatgggtaaagatgaattgatatccaaaaaagtattaggggcataccaaagggaacgcaagcattctgtttggcaaattattttgcttatggagggatttaaaagattatttggaacctccgcatctcctgttacctcattacgcagtctcggattgagggcatgcaatgaatttatcccgattaaacgattatttatgcgccaggctagcggtttataagtaatttttcgccaaaataagacctttttatcaaaaaagatatattgcttaatttttagttaataattcttatgtataattttttcgctaacctaaaaaactctccgaggtttttaaatcacttattcttatttctgaagttttttaggttgcctatcattcctcagaggttaagcaatgaacagattaaaatttttttccaaatttcacaatgcgttacttaaatttgaatccagtatttctaatttaagcgatcctctggttggatttaaaatcaaggaattacagactaaaaaaatattggttcgagctgatgggcgtagtttagatcatttacacaaattgggtggtttgccacaacgcgttgacagcgagaagctggaaaaggttcgtattaccgatgtagaaagataccagaaatttaatctgaatccatttggatggggtgcctgtgcttctacagaagatttacgacaattcctggaaacctatcccgaattaaccaagcaagcatgggttcataaattttatggcagttcaacttcacttcttactctaaagtctgaagtaggaataggatgtggtgagcatgacggggaaaaagaagaactggttgtcgatagtgtctcatttggacaaatcatcgcgtctacttgcccaaaatacagggataaataccttgatgggggagtggttcccaatgctatgaaggattttaaccccaaggtcccagagacaatgaaacttggtgatttcagttcggaaaaaagcactttggaatggttattgataaatgattgtgaggaagagtttgccaagctttgcaaagaagtatatggagatactcctcttaaaattttgctgaggcgatttgacggagatcaatatcttgcagacgctgttacttattatgtaaaggaatcttcattatcccctagagtttaatgctcgatgaggattgtggccttggattgactgtcaattcaacgccatgatccttatttatttgtgcttcaacatggtgagatggatctaaaataagcggattcatatgatgtacctggtcaaagcgtatagaactgttattcccaatcattgattcaacgctaccatatccccattcatttccagttagagcaaacgcatctgaaggattaatagcagcaggcagatatttttcaatttcctcttcacgaaactccagaacatcgcgtgtgcttcgatacactttggtagggccatcatagtcttcaaaaattgaatcaaactgttcttgctgaatttcattaaaaatgggaaattcaatttttgcaatccatggaaatttatgttcacttaacagttttttataagcacgtaaataatagggaaaaatgatatgttgtatatcgtaaccgcaatcaatttttgcaaaaaaacccattccaaccgcagtggctttaagcaaggccgcttttccagtttcttttcctgtttgatttactgatgccagcagtagtgacacgtcttccagttgatagcgaaaataggcttcagataggaaga
>80	N operona: 59	first-last	lpg0081	gene_poz=(601-1926)	-	hypothetical protein	null	/position=89708 - 92233 (90308 - 91633)	/lenght=2526 (1326)	/codons=842 (442)	/complement=true	GC-compoz=37.70739064856712%	/LCI1=1.3333333333333333	/LCI2=0.05094482237339381	p_i1=0.2520499946111549	p_i2=0.0169635245506942	/Tai=0.3970839543640079	/Tei=0.11526717209562479	/EEI=2.5731241630687487
tgacagctccccttgcatcctgctccaatataatcctgttacatcgtatccgttttcagatcgctgtagcgcagggcgcaaacatttttcatcaattttttttgtcatctcttcccgctgttttaataattgctccaaaatcaattgctcagcatggatgttttcttgaaatcgcttcaacccaactcgacgaagttcctgttcaaactctcgctttacagattcaaaggtagtctccgcaggcattcgacccaaaaccatctttgataaatcaagagttggcttgtttacagggaggcgcagccataatcgtccaaacatgaactctccattcaaatcatcaatatattgcattattgcaaaacaaatacatttagcaaataaatcgactatcaattttaaaacatgcgttttaatttgactcacaatgaaatataataagacaaaagatggttttaattatgcaattaacagaatctacctcctttctgcatatgaaaaagagagaattagattttgtttaagatccatctttagtgcaaattattaacagaataatgctgacctgctggcataccaaatttgtaagggagatttctcatgcggtctaaatttttttcatttttcacacgtgcatcaagaccgatgaaagctatcccccctaaaatttggtttgaaacacaattaaaaggcagtggcctcgataaaaaatttcagatagatgagttgatagaaacgcaatcttccgtcagagtatttgctaataagaaatatcttccagacactgaaacgattaatgaggcattaactaaagtaacagccgtcaatgtgtcaggagataagagcgggtattttcaaaatggattaccgttcccaaatgaagcaggctattttgagaaaatccctgtagggcatcctgaattattgtctccaatagaaagattaacaggcagtaaaaaaattgtttcttcgcatagcctggttaccgcctccggtggttatccactaaccaatccattattaccctatcgaaaaccaataagagtgagtattttttctttagcaggcccctcttttgaaaataattacctccattatcgtttatttctattagactccgtacaaaaaataattgattcaccactctttagccatttgcatgatggtttacctattcaatttgatgaggctaaaaaggagttaggtgagtatgatactaacaagctgatggctcgcattcgtttggggtttccttatctggcaaggttttcatcaggtggtttttatcccagttttagcaagtccaacgctattatcttcctatctgaagcctattttcgctatcaactggaagacgtgtcactactgctggcatcagtaaatcaaacaggaaaagaaactggaaaagcggccttgcttaaagccactgcggttggaatgggtttttttgcaaaaattgattgcggttacgatatacaacatatcatttttccctattatttacgtgcttataaaaaactgttaagtgaacataaatttccatggattgcaaaaattgaatttcccatttttaatgaaattcagcaagaacagtttgattcaatttttgaagactatgatggccctaccaaagtgtatcgaagcacacgcgatgttctggagtttcgtgaagaggaaattgaaaaatatctgcctgctgctattaatccttcagatgcgtttgctctaactggaaatgaatggggatatggtagcgttgaatcaatgattgggaataacagttctatacgctttgaccaggtacatcatatgaatccgcttattttagatccatctcaccatgttgaagcacaaataaataaggatcatggcgttgaattgacagtcaatccaaggccacaatcctcatcgagcattaaactctaggggataatgaagattcctttacataataagtaacagcgtctgcaagatattgatctccgtcaaatcgcctcagcaaaattttaagaggagtatctccatatacttctttgcaaagcttggcaaactcttcctcacaatcatttatcaataaccattccaaagtgcttttttccgaactgaaatcaccaagtttcattgtctctgggaccttggggttaaaatccttcatagcattgggaaccactcccccatcaaggtatttatccctgtattttgggcaagtagacgcgatgatttgtccaaatgagacactatcgacaaccagttcttctttttccccgtcatgctcaccacatcctattcctacttcagactttagagtaagaagtgaagttgaactgccataaaatttatgaacccatgcttgcttggttaattcgggataggtttccaggaattgtcgtaaatcttctgtagaagcacaggcaccccatccaaatggattcagattaaatttctggtatctttctacatcggtaatacgaaccttttccagcttctcgctgtcaacgcgttgtggcaaaccacccaatttgtgta
>81	N operona: 60	first-last	lpg0082	gene_poz=(601-1164)	-	hypothetical protein	conserved gene	/position=91208 - 92971 (91808 - 92371)	/lenght=1764 (564)	/codons=588 (188)	/complement=false	GC-compoz=39.00709219858156%	/LCI1=1.2762923351158646	/LCI2=0.0748663101604278	p_i1=0.22058473915043778	p_i2=0.055184535226211535	/Tai=0.40856765881058266	/Tei=0.1496660817035904	/EEI=2.700225916299271
gggtaataatggattggttagtggataaccaccggaggcggtaaccaggctatgcgaagaaacaatttttttactgcctgttaatctttctattggagacaataattcaggatgccctacagggattttctcaaaatagcctgcttcatttgggaacggtaatccattttgaaaatacccgctcttatctcctgacacattgacggctgttactttagttaatgcctcattaatcgtttcagtgtctggaagatatttcttattagcaaatactctgacggaagattgcgtttctatcaactcatctatctgaaattttttatcgaggccactgccttttaattgtgtttcaaaccaaattttaggggggatagctttcatcggtcttgatgcacgtgtgaaaaatgaaaaaaatttagaccgcatgagaaatctcccttacaaatttggtatgccagcaggtcagcattattctgttaataatttgcactaaagatggatcttaaacaaaatctaattctctctttttcatatgcagaaaggaggtagattctgttaattgcataattaaaaccatcttttgtcttattatatttcattgtgagtcaaattaaaacgcatgttttaaaattgatagtcgatttatttgctaaatgtatttgttttgcaataatgcaatatattgatgatttgaatggagagttcatgtttggacgattatggctgcgcctccctgtaaacaagccaactcttgatttatcaaagatggttttgggtcgaatgcctgcggagactacctttgaatctgtaaagcgagagtttgaacaggaacttcgtcgagttgggttgaagcgatttcaagaaaacatccatgctgagcaattgattttggagcaattattaaaacagcgggaagagatgacaaaaaaaattgatgaaaaatgtttgcgccctgcgctacagcgatctgaaaacggatacgatgtaacaggattatattggagcaggatgcaaggggagctgtcaaaaattcagtctaaaaaagaacgtgttgagttggatgaaacgatcgattggttatatgctcgtcgccgttttttaaaggagcagaataatctgtctttaaataaagaaccagctcactctgcttcccccgcactttagcgtgcaaattctttgcggcaaaaacttactttatctaaagttgactcttgtccgctctctttaaaacgtgcttcaatcgttctataacgcttaaggccaccctcgcggttggctatttgtatatttaatcctggtctggcattcaattccagcattaatggaccatgttctttatcaagtacaatatcaactccaagataacccaaaccagttagctcatagcaactggaggctatttcaagaatttgattccaatagggtacttcgatgcctacaatgggatttaacgtgtccggatggtagtctatggtatcattttgaaacacaccaccaagagtttttcctgtcgcaagatcaacgcctacaccaattgctccttgatgcaagttggcttttccaccggataaacgggtgggaagtcttaccatggccattgccggatagcccagtaaagtaataatacgtatatcgggtatgccttcataactgacctctgcaaacacggggtcgacgactactcgtttttcaatgatggcatagtctgaggagccaccaaggctataagcccctgatagcaagcaagataagtggtaactcagt
>82	N operona: 61	first	lpg0083	gene_poz=(601-1548)	-	glutathione synthase/ribosomal protein S6	conserved gene	/position=91768 - 93915 (92368 - 93315)	/lenght=2148 (948)	/codons=716 (316)	/complement=true	GC-compoz=41.35021097046413%	/LCI1=1.1957671957671958	/LCI2=0.15597883597883605	p_i1=0.17880131393376453	p_i2=0.33506854196553576	/Tai=0.49337496849792317	/Tei=0.4015616877689822	/EEI=2.6511365319768454
acaagggatctataaaatcttgctaactgttcctattggagcattcatcattttaatattgcgtaattttataggcattaaaacttttggtacgtttatgcccgtcttgatcgccctggcctttagagagactcatgtagcatggggcattactttatttgtcattattatttctttcggactattagcccgattttatctggatcaattaagactactgttagtcccaagacttgcagccattctcactgtagtgattctattaatgatctttatcagtgttctatgccaaaatcttagtcttgataccggtatgtctgtcgcattattccctatggtcatcttaaccatgactatcgaacgcatgtgcatcacatgggatgaaagaggggcttccgaagcaataaaatcaggaattggcagtcttgctgcagcagttatttcatatggggcaatgagttatgagcccttacaatatttgatctttgcctttcccgaattacttttggtgcttttgtccttgattttatggttcggtcaatatcgtggctatcgtttagtcgaattaaaacgctttaaatcacttgcgagtgcgatgaaatgattaacctgtttaggcgcctgaaaaatcatggggttttaagcattaaccagcggaatacggattttgtattacgatacaatccaagaaagttatttcctttggttgatgacaagctcaaaaccaaaaaactggctttaaaagctggaattgcagttcctgcgttatatgacatcattgaaactgagcaacaaatcaaatcaatagaaacccgatttgccagctataatgatttcgtggtaaaaccagccagaggttctggtggtgatggtatactggtatttaaggacaaagtttacggtcgatatcgacaaattaatggcaagcttacaacagtgcaagaactgagttaccacttatcttgcttgctatcaggggcttatagccttggtggctcctcagactatgccatcattgaaaaacgagtagtcgtcgaccccgtgtttgcagaggtcagttatgaaggcatacccgatatacgtattattactttactgggctatccggcaatggccatggtaagacttcccacccgtttatccggtggaaaagccaacttgcatcaaggagcaattggtgtaggcgttgatcttgcgacaggaaaaactcttggtggtgtgtttcaaaatgataccatagactaccatccggacacgttaaatcccattgtaggcatcgaagtaccctattggaatcaaattcttgaaatagcctccagttgctatgagctaactggtttgggttatcttggagttgatattgtacttgataaagaacatggtccattaatgctggaattgaatgccagaccaggattaaatatacaaatagccaaccgcgagggtggccttaagcgttatagaacgattgaagcacgttttaaagagagcggacaagagtcaactttagataaagtaagtttttgccgcaaagaatttgcacgctaaagtgcgggggaagcagagtgagctggttctttatttaaagacagattattctgctcctttaaaaaacggcgacgagcatataaccaatcgatcgtttcatccaactcaacacgttcttttttagactgaatttttgacagctccccttgcatcctgctccaatataatcctgttacatcgtatccgttttcagatcgctgtagcgcagggcgcaaacatttttcatcaattttttttgtcatctcttcccgctgttttaataattgctccaaaatcaattgctcagcatggatgttttcttgaaatcgcttcaacccaactcgacgaagttcctgttcaaactctcgctttacagattcaaaggtagtctccgcaggcattcgacccaaaaccatctttgataaatcaagagttggcttgtttacagggaggcgcagccataatcgtccaaacatgaactctccattcaaatcatcaatatattgcattattgcaaaacaaatacatttagcaaataaatcgactatcaattttaaaacatgcgttttaatttgactcacaatgaaatataataagacaaaagatggttttaattatgca
>83	N operona: 61	middle	lpg0084	gene_poz=(601-2124)	-	hypothetical protein	conserved gene	/position=92712 - 95435 (93312 - 94835)	/lenght=2724 (1524)	/codons=908 (508)	/complement=true	GC-compoz=39.173228346456696%	/LCI1=1.2064431295200526	/LCI2=0.1288625904010519	p_i1=0.18413986785449485	p_i2=0.22498179839865493	/Tai=0.463435311888744	/Tei=0.30248361855878947	/EEI=2.527649297723899
cattaaattctctctcagactgtgacttatgccttaaacctgctacgatattgcaccaaaataaaacccaatatgaggattaaatgagatcaaaatttgttctctttatgttaatgtcactactgacaggatctcttatggcaaacagtgaagctcaaatctatggctacgtagagaaagccacattaatcgatcaaaacctcactttatctgcaaagcttgatactggcgctaaatcagcatcattacatgccgtgaatatcacagaaattgaaaaaaaaggcattccttatttacgttttaccgttccaaccaaaaccggtgattactcatttgaaggagagtatgtcggcaaagtaaagattaaagtaaggtcaagtgagaccaatccagggttattaagaacaactcccattaagcgaccggtagtcttacttaatatcaagcttggtgataaagtcagaacaattaaagtgaacttaaccaacaggaaacgattcctttaccctttattgttgggaagagatgccattattgattttaatggggccgttgaccctgcccttactttcacaactaaatccaagagcccagtgaacaatgaaaaataacaaacgtcatgtttatggtttgatcctcactctattgcttttaggatcaggtatttttttatatagacatatcgttctggatgtccctctgaccgatacggaaacgatcaatagttggatggttgaatccaatctacgttttaccgctgatagaaatacgccgataaaagcaagctttaatatcccttacctgccccccaattttgccattctcgatgaatattttgtgtccagaaattatggtgtcaccaccaatttaaacggatccaatagagaaactgtatggtctataaggcgtggtaatggtcctcaatcactttattatagagcaatcttccgccaaacggacagtgatgagtcttctttgcctaaaccttcggtaactaaatcacaacctctgaatgacagtcaaaaatcggccgttgaaacgattaccaatcaagtgagatcaacatcagcagacattcaaacatttgcccaaagcactattaaagagttaaacaaaagagatggtaatgcgaagcttttagttgggaacgaattcaatgatgacaatattatcaatgccaccattttgattctcaatcaatcaaagattccggccattacagtccaggggatttatctaaaccaacaaaaaaaggccgatttaaaatccctgctcgctgtgtttaatggaaaaaactggatttacattaaccccaaaactggcagtgccggcttgccaaaagagtttctgatttggcaatatgggaatggccctctatttaatgttgttgggggtaatagagctcaattttcattaactgtatcgccaacacccattaatgccttaagtgtggccaaatcaagagggctagaagactcgcaactcttgcgcttctccttactccagctacctgtcaatgtacaagggatctataaaatcttgctaactgttcctattggagcattcatcattttaatattgcgtaattttataggcattaaaacttttggtacgtttatgcccgtcttgatcgccctggcctttagagagactcatgtagcatggggcattactttatttgtcattattatttctttcggactattagcccgattttatctggatcaattaagactactgttagtcccaagacttgcagccattctcactgtagtgattctattaatgatctttatcagtgttctatgccaaaatcttagtcttgataccggtatgtctgtcgcattattccctatggtcatcttaaccatgactatcgaacgcatgtgcatcacatgggatgaaagaggggcttccgaagcaataaaatcaggaattggcagtcttgctgcagcagttatttcatatggggcaatgagttatgagcccttacaatatttgatctttgcctttcccgaattacttttggtgcttttgtccttgattttatggttcggtcaatatcgtggctatcgtttagtcgaattaaaacgctttaaatcacttgcgagtgcgatgaaatgattaacctgtttaggcgcctgaaaaatcatggggttttaagcattaaccagcggaatacggattttgtattacgatacaatccaagaaagttatttcctttggttgatgacaagctcaaaaccaaaaaactggctttaaaagctggaattgcagttcctgcgttatatgacatcattgaaactgagcaacaaatcaaatcaatagaaacccgatttgccagctataatgatttcgtggtaaaaccagccagaggttctggtggtgatggtatactggtatttaaggacaaagtttacggtcgatatcgacaaattaatggcaagcttacaacagtgcaagaactgagttaccacttatcttgcttgctatcaggggcttatagccttggtggctcctcagactatgccatcattgaaaaacgagtagtcgtcgaccccgtgtttgcagaggtcagttatgaaggcatacccgatatacgtattattactttactgggctatccggcaatggccatggtaagacttcccacccgtttatccggtggaaaagccaacttgcatcaaggagcaattggtgtaggcgttgatcttgcgacaggaa
>84	N operona: 61	last	lpg0085	gene_poz=(601-1128)	-	hypothetical protein	conserved gene	/position=94225 - 95952 (94825 - 95352)	/lenght=1728 (528)	/codons=576 (176)	/complement=true	GC-compoz=37.68939393939394%	/LCI1=1.2190476190476192	/LCI2=0.13580952380952382	p_i1=0.19052593430411183	p_i2=0.2524492151521885	/Tai=0.4063844890505608	/Tei=0.3272042936369697	/EEI=2.773565291784334
aaattttttatagtaatcttctttttcattctcaaattgacaggccaaaacagaaaaggtaactaaaaatactgactcaactgcaatggtaataagaccggctggagaatttaagaattcatgcatcgcatcgttatcattaggagatgcaaacagatcaaaaaaatatttgaacatgctgtacgaggaacttagggaatccataacagcgtaggcataatagatactgcgacttttatcgagtttttgagcgagaattctactttgcgcgtcgatacgaccagcaattgctaaaatgaagaccaaatcagtaggcttggaagcctgattttcatcactcgcatgaggcatgtataggtatggggctatcagctaagattgggccctattgtatgcataattagacttgatgtcaattaaactttcatcctgagttaaaaaaatacaacaatgacctcaaacccttcataataacacatcctattagcaaaattattaaaaaaaataaaaaaaattgcattaaattctctctcagactgtgacttatgccttaaacctgctacgatattgcaccaaaataaaacccaatatgaggattaaatgagatcaaaatttgttctctttatgttaatgtcactactgacaggatctcttatggcaaacagtgaagctcaaatctatggctacgtagagaaagccacattaatcgatcaaaacctcactttatctgcaaagcttgatactggcgctaaatcagcatcattacatgccgtgaatatcacagaaattgaaaaaaaaggcattccttatttacgttttaccgttccaaccaaaaccggtgattactcatttgaaggagagtatgtcggcaaagtaaagattaaagtaaggtcaagtgagaccaatccagggttattaagaacaactcccattaagcgaccggtagtcttacttaatatcaagcttggtgataaagtcagaacaattaaagtgaacttaaccaacaggaaacgattcctttaccctttattgttgggaagagatgccattattgattttaatggggccgttgaccctgcccttactttcacaactaaatccaagagcccagtgaacaatgaaaaataacaaacgtcatgtttatggtttgatcctcactctattgcttttaggatcaggtatttttttatatagacatatcgttctggatgtccctctgaccgatacggaaacgatcaatagttggatggttgaatccaatctacgttttaccgctgatagaaatacgccgataaaagcaagctttaatatcccttacctgccccccaattttgccattctcgatgaatattttgtgtccagaaattatggtgtcaccaccaatttaaacggatccaatagagaaactgtatggtctataaggcgtggtaatggtcctcaatcactttattatagagcaatcttccgccaaacggacagtgatgagtcttctttgcctaaaccttcggtaactaaatcacaacctctgaatgacagtcaaaaatcggccgttgaaacgattaccaatcaagtgagatcaacatcagcagacattcaaacatttgcccaaagcactattaaagagttaaacaaaagagatggtaatgcgaagcttttagttgggaacgaattcaatgatgacaatattatcaatgccaccattttgattctcaatcaatcaaagattcc
>85	N operona: 62	first-last	lpg0086	gene_poz=(601-2547)	-	hypothetical protein	null	/position=94981 - 98127 (95581 - 97527)	/lenght=3147 (1947)	/codons=1049 (649)	/complement=false	GC-compoz=39.39393939393939%	/LCI1=1.1640946502057614	/LCI2=0.11502057613168726	p_i1=0.16335997273939	p_i2=0.17293459319995397	/Tai=0.42151406872172603	/Tei=0.25564113387995857	/EEI=2.8087605053928772
atcaccaagcttgatattaagtaagactaccggtcgcttaatgggagttgttcttaataaccctggattggtctcacttgaccttactttaatctttactttgccgacatactctccttcaaatgagtaatcaccggttttggttggaacggtaaaacgtaaataaggaatgccttttttttcaatttctgtgatattcacggcatgtaatgatgctgatttagcgccagtatcaagctttgcagataaagtgaggttttgatcgattaatgtggctttctctacgtagccatagatttgagcttcactgtttgccataagagatcctgtcagtagtgacattaacataaagagaacaaattttgatctcatttaatcctcatattgggttttattttggtgcaatatcgtagcaggtttaaggcataagtcacagtctgagagagaatttaatgcaattttttttattttttttaataattttgctaataggatgtgttattatgaagggtttgaggtcattgttgtatttttttaactcaggatgaaagtttaattgacatcaagtctaattatgcatacaatagggcccaatcttagctgatagccccatacctatacatgcctcatgcgagtgatgaaaatcaggcttccaagcctactgatttggtcttcattttagcaattgctggtcgtatcgacgcgcaaagtagaattctcgctcaaaaactcgataaaagtcgcagtatctattatgcctacgctgttatggattccctaagttcctcgtacagcatgttcaaatatttttttgatctgtttgcatctcctaatgataacgatgcgatgcatgaattcttaaattctccagccggtcttattaccattgcagttgagtcagtatttttagttaccttttctgttttggcctgtcaatttgagaatgaaaaagaagattactataaaaaatttattgctaatgcctggccatattttcgtgatgtcatgaagggcttgaaaaatgcttacaaaggctggagaagcgctgttgttgcattcagtttaattggaggagtggatgcaaaatttcttattcttccaatgggagtgattttgggggtatttgctgcagccaacaggttttggatacgtagcatgctggaagatcgtaaaataatgatgagtgagaatatagcgcttctcatggagataaaaaaattaatttctttatctcatgaggaaagcttttcttattttaagcgaatcagataccagaccatgcaaactcgtaatttcgcattctgggctgttgctgcaggcggacttcttgatggtttatatctctacgttggtgtattgagtctggctgtattgtcaccgcagttgcttatggcaatggcgcttatttgtgctttttatacagtagcttgtgttattacccgtatttatgaggaatatgatttccagttgagattattagtgacgcaaaccaaatgtcaattggctttaattaccaaggagctggaaaccaattacgccaaattactcttattgcaagacaaaatggatctggacaaagttgatcaggaagagctcaaacgactaaaaaggttagtccataatttgataacccggtttgacgacagtcgtaagttattatcccaacaatcgaaccgcacatatttatcatctgctttgttgggtatgaaaaatggattatatgcttatggtgcgcttgcaagtgttttgtttttagtgggttctattttagtaatggcaggtgtttcttttcctcctgccttgcttaccgcttgtattattttaggtctggtattagtgctcagtttcactattcattctttggtgagtaattattggcatcagaagaagcaggaaactcaaaaggaacgtccatatgagcgattgatcgaatggaaaaatagtcttaatgatgaatttaataagactgagctgttggctcctgaagaatttcataaattactaaatgatggattgtctttagatccttcaccgcaatttttctttcaagaatggtttgaagttttgcgttccttattttccggatttggtaaggggcaaaaatttattgactttgctgggaattcgttacaggaactgggcgaggatggccattatcgtgatacgcctgttatgtacgtcttatctgtcttcagtgctttattgtttggggttactctggctttaagagctctagccaaaggattggggcgaactcccttggcgcagcaggccaagctgacggaggacagcaaagaagcgtcggttagccctgagataacgaaggaagttatgcagaaaaccgaagaacaaagggaatcaatccaatctgaaaaaactcggactgattccccagggcatacggattctctgtctttattcggtatatttgaaaccaaaaccaaaagaaatcaacccgactctccttcaattcctcattccaaaagcgagtcagcattaaatcaattaatacctagtcagaacagtacaattctgggtttagcttaggatcgttatacatcttaaattgatggtaaactctgaacgtacgtgttttagctcgtacctcattaagtaattcatcaagacacaaagccaattgatttaattgttgctgtatgatttccagtttttgtgtgcaggcaattctatgttcttcgctcacatcctggcgttttgtttgcaagtccatatgataggatttcagtgataaaatagatagtctgtcaataatcattccaggtgactcggaattgacggggcaatgattatggttttcaggttctaatgctttatatagccattcatccattgcttccatgcggttattccgttgttgattgtaggcatctatttcccgcttggcttggtaaacaaattcaaagcccatatcatctcggcgtgccttgtcttctgcatgccataattggaaattaaaagcatgattttcttctaccagttgaaggaattgtttatgttgatactctataccattggctttccagcgtatgatgctcgttttatgaagggtagtgatagttgatggatcaaaactttcttgcatgtcatatcctgcagattaatttgcattgtactttaagatgagtt
>86	N operona: 63	first-last	lpg0087	gene_poz=(601-1191)	-	hypothetical protein	conserved gene	/position=96893 - 98683 (97493 - 98083)	/lenght=1791 (591)	/codons=597 (197)	/complement=true	GC-compoz=38.07106598984771%	/LCI1=1.1887755102040816	/LCI2=0.058673469387755126	p_i1=0.17534093933175088	p_i2=0.026518827794910774	/Tai=0.4201345568474195	/Tei=0.1238669450154197	/EEI=2.6328969720822735
tcaatagcttagcagatctgaaaggtaaaaaggttggcactttaaaatacacgttgtatggtagcctccttgcagaacattttcaggattattttgacctggtacaattttccaaactgtctgacatggccctcgcattatcaaaccaaaaaattgaagccattgttcttaacacaaatgcagcgaaatatgcgatgagcaattctgcaactgagttaaaatttgtgggcgataaaatggctataggtgatggttatggaatactggccctcaaaaataatgctcctctcattatgaaaatcaataaggctttattacaaatagaaaaagacgggacctatttggaaatctataatacctatttcggtgattaggatattatcctgagcaattcaccaggcatttcaaaaacccgaaactagatccaactccagaattcaggttaaactaataccaattgaacctgcctctcataatgcattgagcctcaatgcatgagatatagttcaaaacagtcgagttcaagtgatggaaataggtatattttcataggctaaactcatcttaaagtacaatgcaaattaatctgcaggatatgacatgcaagaaagttttgatccatcaactatcactacccttcataaaacgagcatcatacgctggaaagccaatggtatagagtatcaacataaacaattccttcaactggtagaagaaaatcatgcttttaatttccaattatggcatgcagaagacaaggcacgccgagatgatatgggctttgaatttgtttaccaagccaagcgggaaatagatgcctacaatcaacaacggaataaccgcatggaagcaatggatgaatggctatataaagcattagaacctgaaaaccataatcattgccccgtcaattccgagtcacctggaatgattattgacagactatctattttatcactgaaatcctatcatatggacttgcaaacaaaacgccaggatgtgagcgaagaacatagaattgcctgcacacaaaaactggaaatcatacagcaacaattaaatcaattggctttgtgtcttgatgaattacttaatgaggtacgagctaaaacacgtacgttcagagtttaccatcaatttaagatgtataacgatcctaagctaaacccagaattgtactgttctgactaggtattaattgatttaatgctgactcgcttttggaatgaggaattgaaggagagtcgggttgatttcttttggttttggtttcaaatataccgaataaagacagagaatccgtatgccctggggaatcagtccgagttttttcagattggattgattccctttgttcttcggttttctgcataacttccttcgttatctcagggctaaccgacgcttctttgctgtcctccgtcagcttggcctgctgcgccaagggagttcgccccaatcctttggctagagctcttaaagccagagtaaccccaaacaataaagcactgaagacagataagacgtacataacaggcgtatcacgataatggccatcctcgcccagttcctgtaacgaattcccagcaaagtcaataaatttttgccccttaccaaatccggaaaataaggaacgcaaaacttcaaaccattcttgaaagaaaaattgcggtgaaggatctaaagacaatccatcatttagtaatttatgaaattcttcaggagccaacagctcagtcttattaaattcatcattaagactatttttccattcgatcaatcgctcatatg
>87	N operona: 64	first-last	lpg0088	gene_poz=(601-1377)	-	glutamine ABC transporter	conserved gene	/position=97710 - 99686 (98310 - 99086)	/lenght=1977 (777)	/codons=659 (259)	/complement=true	GC-compoz=36.55083655083655%	/LCI1=1.4354005167958657	/LCI2=0.11498708010335919	p_i1=0.31119446138390705	p_i2=0.17281397369624965	/Tai=0.3825581747646096	/Tei=0.2555325763266247	/EEI=2.364859336992589
cgacacttccctaacatcttaaaataatcctttccccaatagggatttaaaaggataatatttttactatacccttaaactattgatttgaaaactttaggatagcaaatgacgatctggattgatgccgatgcttgcccgaaaatgataaaagatatcctctttcgcgcggccataagaaccaataccaatcttatcctggtagctaattcctaccttacttatccaaattcaccgtttattcgctcagttcttgtagaaaaaggctatgaccgagcagatcattatattacgagtcatatgaaagctaaagatttggtaatcacagcagatattcctttggcagcagaagtaatagttaagcaagggttagcaatgagtccaagaggagaactgtttacagccaataatatcaaacagcgtctaactcttagagacatcaatgaacaattgcgttcagctggagagcgcacaggaggcccctctgcattaagcgcgaaagaaaaaaccaattttgccaatgctctggatcgttggcttgcaaaaagcaaataaaagcatcaattaaaaaacatattgactttaatttgacaaaatcgattgctcctcctaaattttaagtacatcctaaatggacttaaaaacatgaaacgattcatgttcattcttttgatgtttttaaatttttacacctttggaaaaccacttatcattggtgttccggaatttgcgcccccatttgtatcaagatctggaggaggaggagagacatattttggatttaacatcgatttgatgaattccatttgcaagatcattgaaatggaatgccaatacaagggcatgaatattcaacagctatataccaatcttaaccaagggaagcttgatattatgctggctcctactccaatcgtatccactgttggcactaattatatattcagtcttccctatttaccgagcaatgcacaggtgataaccctgaaagctaacaatgacatcaatagcttagcagatctgaaaggtaaaaaggttggcactttaaaatacacgttgtatggtagcctccttgcagaacattttcaggattattttgacctggtacaattttccaaactgtctgacatggccctcgcattatcaaaccaaaaaattgaagccattgttcttaacacaaatgcagcgaaatatgcgatgagcaattctgcaactgagttaaaatttgtgggcgataaaatggctataggtgatggttatggaatactggccctcaaaaataatgctcctctcattatgaaaatcaataaggctttattacaaatagaaaaagacgggacctatttggaaatctataatacctatttcggtgattaggatattatcctgagcaattcaccaggcatttcaaaaacccgaaactagatccaactccagaattcaggttaaactaataccaattgaacctgcctctcataatgcattgagcctcaatgcatgagatatagttcaaaacagtcgagttcaagtgatggaaataggtatattttcataggctaaactcatcttaaagtacaatgcaaattaatctgcaggatatgacatgcaagaaagttttgatccatcaactatcactacccttcataaaacgagcatcatacgctggaaagccaatggtatagagtatcaacataaacaattccttcaactggtagaagaaaatcatgcttttaatttccaattatggcatgcagaagacaaggcacgccgagatgatatgggctttgaatttgtttaccaagccaagcgggaaatagatgcctacaatcaacaacggaataaccgcatggaagcaatggatgaatggctatataaagcattagaacctgaaaaccataatcattgccccgtcaattccgagtcacctggaatgattattgacagactatctattttatcactgaaatcctatcatat
>88	N operona: 65	first-last	lpg0089	gene_poz=(601-1047)	-	hypothetical protein	conserved gene	/position=98532 - 100178 (99132 - 99578)	/lenght=1647 (447)	/codons=549 (149)	/complement=true	GC-compoz=41.163310961968676%	/LCI1=1.135135135135135	/LCI2=0.11441441441441441	p_i1=0.14978758727623906	p_i2=0.1707562954595763	/Tai=0.45664277647575213	/Tei=0.2536806659136187	/EEI=2.8689589801978213
aggtttcaattaaaacatttaaatcggtatctttagccagatgagaaaaagctgacaaactgcgctcatcggcttgctccaagatctgaattaaatccttggctcctctttctttcaacgcgataaggacaggttttgcatcactataataattcaattgcctcgtgcatctctctgctaattgattatcaacactggtttcggtctcttttattgaatctaacattgtcagcaactgctctgataactctcggtgaagcagattgggggcataagtcaaaaagattgtgagtacagatagcgaagccggtaaaccaaatgggactgagtgattaagcgagaattgatttttctgagccgggatttgttggcaaaagagttctgttaaatcgtgagcatcttctttaaggtgacttaacaacaaatgtttcagatcgggaatagggagctgttgaatttgtccttttattatacttattaactgcttcattacgacacttccctaacatcttaaaataatcctttccccaatagggatttaaaaggataatatttttactatacccttaaactattgatttgaaaactttaggatagcaaatgacgatctggattgatgccgatgcttgcccgaaaatgataaaagatatcctctttcgcgcggccataagaaccaataccaatcttatcctggtagctaattcctaccttacttatccaaattcaccgtttattcgctcagttcttgtagaaaaaggctatgaccgagcagatcattatattacgagtcatatgaaagctaaagatttggtaatcacagcagatattcctttggcagcagaagtaatagttaagcaagggttagcaatgagtccaagaggagaactgtttacagccaataatatcaaacagcgtctaactcttagagacatcaatgaacaattgcgttcagctggagagcgcacaggaggcccctctgcattaagcgcgaaagaaaaaaccaattttgccaatgctctggatcgttggcttgcaaaaagcaaataaaagcatcaattaaaaaacatattgactttaatttgacaaaatcgattgctcctcctaaattttaagtacatcctaaatggacttaaaaacatgaaacgattcatgttcattcttttgatgtttttaaatttttacacctttggaaaaccacttatcattggtgttccggaatttgcgcccccatttgtatcaagatctggaggaggaggagagacatattttggatttaacatcgatttgatgaattccatttgcaagatcattgaaatggaatgccaatacaagggcatgaatattcaacagctatataccaatcttaaccaagggaagcttgatattatgctggctcctactccaatcgtatccactgttggcactaattatatattcagtcttccctatttaccgagcaatgcacaggtgataaccctgaaagctaacaatgacatcaatagcttagcagatctgaaaggtaaaaaggttggcactttaaaatacacgttgtatggtagcctccttgcagaacattttcaggattattttgacctggtacaattttccaaactgtctgacatggccctcgcattatcaaaccaaaaa
>89	N operona: 66	first-last	lpg0090	gene_poz=(601-4575)	-	hypothetical protein	null	/position=99089 - 104263 (99689 - 103663)	/lenght=5175 (3975)	/codons=1725 (1325)	/complement=false	GC-compoz=37.0314465408805%	/LCI1=1.4136455186304129	/LCI2=0.10503524672708967	p_i1=0.2983473086450929	p_i2=0.1383587673733634	/Tai=0.39711507861421524	/Tei=0.22452289063602704	/EEI=2.341467274464963
gattttgtcaaattaaagtcaatatgttttttaattgatgcttttatttgctttttgcaagccaacgatccagagcattggcaaaattggttttttctttcgcgcttaatgcagaggggcctcctgtgcgctctccagctgaacgcaattgttcattgatgtctctaagagttagacgctgtttgatattattggctgtaaacagttctcctcttggactcattgctaacccttgcttaactattacttctgctgccaaaggaatatctgctgtgattaccaaatctttagctttcatatgactcgtaatataatgatctgctcggtcatagcctttttctacaagaactgagcgaataaacggtgaatttggataagtaaggtaggaattagctaccaggataagattggtattggttcttatggccgcgcgaaagaggatatcttttatcattttcgggcaagcatcggcatcaatccagatcgtcatttgctatcctaaagttttcaaatcaatagtttaagggtatagtaaaaatattatccttttaaatccctattggggaaaggattattttaagatgttagggaagtgtcgtaatgaagcagttaataagtataataaaaggacaaattcaacagctccctattcccgatctgaaacatttgttgttaagtcaccttaaagaagatgctcacgatttaacagaactcttttgccaacaaatcccggctcagaaaaatcaattctcgcttaatcactcagtcccatttggtttaccggcttcgctatctgtactcacaatctttttgacttatgcccccaatctgcttcaccgagagttatcagagcagttgctgacaatgttagattcaataaaagagaccgaaaccagtgttgataatcaattagcagagagatgcacgaggcaattgaattattatagtgatgcaaaacctgtccttatcgcgttgaaagaaagaggagccaaggatttaattcagatcttggagcaagccgatgagcgcagtttgtcagctttttctcatctggctaaagataccgatttaaatgttttaattgaaacctttttagtcaaaaacaataaagatttggatttagtcaatagaaaccatttggtacaatttttacgtcaacctgatttggcaggatggttaacccgtttccttgattcattaaccgatgaatctatcaatgctctctcaattcgattgttgttgtctttggtttcttctgagaaagcgattgagaaactgaaggaggctagagtctgccttgctcagtatcctttttccatagatttgcatgccatgcgggctgtgtttgatttttatcagtatgaattaaaaagagatttattttctcctgaaagccatttagtcatgcagttgctgcatgatttattaaaaaacaccaaattagacaaacaacaagagttttttcagggcttaagtcaggaaactgtgcttttgattattgagtattgtatagcggaatataacaaaacgactggggaagagaagcagaactgtaaaaacttgcttaccaggttatgttcggctttttctgattccagccaggactttttgggggaaataagaacaaaaattaatcaactggatctttatctctttgatacccctcagctatatcagctggcatccgatttaataactaaatcatataactcaggaaaggagccgttatccagttatccaatcgctttattgttatccatgccacaatttgtcggggtttgtacgcctaaggttttaaaacaattagttgaaagatacagcttgtataccttaactctgaatcagaaggactataagcaagacctttgttttaaagaatatgctccatattttgatgaaatcaatgagcatatggctcagattgagcgtaatctgtgtattcatccggaagctcagtcattttggctggataaaaaatacagcttattgcagtttagagttgagattagtaaaagtgctttgcttcaccaaatggagtgtttactggaggcgaacaagggaggagatgagctacataataagggattagaggtgttatatcattattacgccttgagttatcccaatttacgttcggatttattccttaaagtggtaaatcatatttattcacggttttttattaaggggaataatgaaaccgaagctcggaacgggttatttcactggttaaaacaaagttttcctctaattgataagttgcccaaagaattagacagaaaaaaagaaatttttttatataactctgccgggaagaagattggatttcttggtgagtctaatgctgcaatgacttttgttaatgaggaaatcgtattattagctcgaacgggctctatggatatcaatgagcctttatatgatcaagagggtttggttctagggtatttaacggaagagagttgtttaagaagcgaaagtgccattcacaaaaatgctgccgcctgggttttagctggtttgtccaaaagtgatttggaaagttcctcgtttggattggagtccctgttacataatgtgttattcgagaacgcgataggggttttatatcaatgtgaatccatttgccttgatgccaataagcgcatatggctgaataataaattattaaaagaaatccaagaggctccaggagaaatccctgcatctgttttatatccattgctcgatcattttgaggatgaaacagtatttgaattattgggcgtcatcaggaataaaaataatgcgcttgagctttttcattatattttaaaccgagactcaaggcgttctattttactgaatggcttgtatgaatctgattttcaaagatttttggaacatcaaggcgctgatgtttgcttggctgattatttggttaattattatgataaaccctggttttcagaagtcttactacgatttgcttaccatggtaaaaaatataaaaagccagatcttctaagtagcgccttgactttcattaccaaggaaatttctcaagataagaagcaagagacaatctgtgatgctgtactggatcgtttaataaattctgaagcatgtgccgcattagtgttaaaggagtttcttggtgatagaactcataactccattcagaaggtaaataatccggaaattggcaaagtaagccaattttttgataggcggcatatagtgccccttattgcacagttaaataagacttcttattgggagcaaaatgcgcagtataaattggctttacatattttggctaatcaacatggacgccttttttctgaaactgatttgaatctcgattctcctcaggcctggcaaagtaaagaattaaaagaactggcctgttttaccagcaggcatttatccaaaaaacgtcctttcgataataaacatgatattggatatcgtgttttaggcgagcttcttttcaggtgcgccaatgcggggataacgtctttattttacaagcacaaagcgttgaatcgtgcaataacccgattgtcaatcacagaaccctttttagtcaggatggtggataaattatggatgcctaaaggaatcagggaactttatggaaaatctttgttttttaagggctcctggtttgatgatcaagtcttcttgcaaaaggaattaaaagaccatcatcctctgctggactggagtcattttattaagcaaacctggagtaaaagagataaacagaagaagtcacccataatatgttcttatttgctgagttatacaggtaagaaaagcgtattgttgcatttattacaggattattttaattcttttcaaggaatgccagactacatcaggccagtcagtcaattattgagatttttccctcaacgcgatgtgtccgcagtcatatacgatgcgctggaagctgaaatgataaaaaaacctcagtcattagacaggcaaattttaagtgacatggccttttattatggaaaacagttggccaggaaggacacaagtttcccccaggcggatattaatttattaacgtattgggggcagaataaacattattctttagtaaaaagaggatgtgaactattagtcagggattgtgaggataaaggagtaaaaaaacgattgattagtgctgccaaagaagcggaagtagaacaggatttgagttccagtgtgcaaacattttattttgggctaattaaattttttaaaagattatggcattatggctttaatgcggaaaacagctcatcaaaaattataaagttttgtgatgatcgcacccccggccctactcgtaaaaaagcaggggatctcatcaatgcaccggttgcagaaagcagaaccaattctttgcatttaggcttttctgaaagacgcaagcagttaattagtcttttagctactattaaaagtagtccggcgcacttcacacgagttgttaattattcagacaatactcaaacattctttggagaacaatccaaacagtctattgactataatactcctgcaataccaagtaactttgaaagtataatgtaggattgtccttatagggcatttataccttagctcatattttattagccaggtgttctgaatgcattaatcaacccgatgcatgacttatcaatggaagtcttatacgagtagggatattatatgagtgttttcttaaatcgatgccgatattgatgataggtttattagtgaagatttaataatttttggttacataaacactatggggtgaatcatgagaattttgctctctttttatcttttattgctttcaacagggctttttgcagaatctacttttcctgatggttgtcgggctgttcctgtacaaggtcaatcagtgactttaaaagccaagaaaaataagctggtgtttattcacaatgtgaccaatttggatctatggattacccatccagtcacagatcctggggccagtgctggttggacaagtcgattacaggctggtaaatggtcagctttgttagtggacaaacctgcctttattttaaattgcatcgaatcaaggccagggcatgaacaacagataccttgtgaaaatgctattgccgtatgtcaatggaagggggtaaaaataccggcaagcgatcaaggtacttt
>90	N operona: 67	first-last	lpg0091	gene_poz=(601-1065)	-	conserved domain protein	conserved gene	/position=103278 - 104942 (103878 - 104342)	/lenght=1665 (465)	/codons=555 (155)	/complement=false	GC-compoz=42.795698924731184%	/LCI1=1.103896103896104	/LCI2=0.1212121212121212	p_i1=0.13576654811925576	p_i2=0.1957027080729115	/Tai=0.5009020650121774	/Tei=0.27613243726562037	/EEI=2.6451141320769715
atttgagttccagtgtgcaaacattttattttgggctaattaaattttttaaaagattatggcattatggctttaatgcggaaaacagctcatcaaaaattataaagttttgtgatgatcgcacccccggccctactcgtaaaaaagcaggggatctcatcaatgcaccggttgcagaaagcagaaccaattctttgcatttaggcttttctgaaagacgcaagcagttaattagtcttttagctactattaaaagtagtccggcgcacttcacacgagttgttaattattcagacaatactcaaacattctttggagaacaatccaaacagtctattgactataatactcctgcaataccaagtaactttgaaagtataatgtaggattgtccttatagggcatttataccttagctcatattttattagccaggtgttctgaatgcattaatcaacccgatgcatgacttatcaatggaagtcttatacgagtagggatattatatgagtgttttcttaaatcgatgccgatattgatgataggtttattagtgaagatttaataatttttggttacataaacactatggggtgaatcatgagaattttgctctctttttatcttttattgctttcaacagggctttttgcagaatctacttttcctgatggttgtcgggctgttcctgtacaaggtcaatcagtgactttaaaagccaagaaaaataagctggtgtttattcacaatgtgaccaatttggatctatggattacccatccagtcacagatcctggggccagtgctggttggacaagtcgattacaggctggtaaatggtcagctttgttagtggacaaacctgcctttattttaaattgcatcgaatcaaggccagggcatgaacaacagataccttgtgaaaatgctattgccgtatgtcaatggaagggggtaaaaataccggcaagcgatcaaggtactttctgggtagcagaagacctctcgttagcagcgttaactgcagcagttggtggaagaggctttgtattgccggagaaataatttatcgatgaatatcttggggcatggctatggattctatgctgcaaccaattatgtcaactaaaagtacaaatcaggatgctgcccccagtgatcctgagtttttggcaaataacggaatcagtttagaccgccaccatgctcctcaatcttgagccctaaaggcaatttaaaattttaatactgagtactatggattggaattatgcaatctaaagcaaattttcgttttattatgagcaggacttcttgccttgtaagattggaaaaagatgaataaaaggcgttttatacagaattctctgatagttggcagcatattcttgctagttatagtgataaatggtagaacaggacttaagaggttttagttagcattaggtttgaagagaaaaatggtgaaaagtgagtaaaaaatccaaagatcccttttataagagggaacgcgaaaaatacgccgagccaattccaagccgggaatacatcatggaaatcctggatgaatacggcaggccaatgtctcgcagtaaactgtttgataaattggatttgagctctgagagccagcaggagtccttgggttttcgcttgaaggctatg
>91	N operona: 68	first	lpg0092	gene_poz=(601-2781)	vacB	(exo)ribonuclease R	conserved gene	/position=104148 - 107528 (104748 - 106928)	/lenght=3381 (2181)	/codons=1127 (727)	/complement=false	GC-compoz=43.00779458963778%	/LCI1=1.1455463728191	/LCI2=0.15128558310376494	p_i1=0.15460491158608944	p_i2=0.315615558658899	/Tai=0.48828553571371436	/Tei=0.3840540027930091	/EEI=2.7953690402645934
attttaaattgcatcgaatcaaggccagggcatgaacaacagataccttgtgaaaatgctattgccgtatgtcaatggaagggggtaaaaataccggcaagcgatcaaggtactttctgggtagcagaagacctctcgttagcagcgttaactgcagcagttggtggaagaggctttgtattgccggagaaataatttatcgatgaatatcttggggcatggctatggattctatgctgcaaccaattatgtcaactaaaagtacaaatcaggatgctgcccccagtgatcctgagtttttggcaaataacggaatcagtttagaccgccaccatgctcctcaatcttgagccctaaaggcaatttaaaattttaatactgagtactatggattggaattatgcaatctaaagcaaattttcgttttattatgagcaggacttcttgccttgtaagattggaaaaagatgaataaaaggcgttttatacagaattctctgatagttggcagcatattcttgctagttatagtgataaatggtagaacaggacttaagaggttttagttagcattaggtttgaagagaaaaatggtgaaaagtgagtaaaaaatccaaagatcccttttataagagggaacgcgaaaaatacgccgagccaattccaagccgggaatacatcatggaaatcctggatgaatacggcaggccaatgtctcgcagtaaactgtttgataaattggatttgagctctgagagccagcaggagtccttgggttttcgcttgaaggctatgctgcgtgatggccaaatcatgcaggacaggcgtggacgcttttgtttattacaaaaaattaatttattgcgtggaacggttcaaggccatcctgatggttttggatttttcatcccggatgatggttctgaggatatggtgctctctgctaaagaaatgagggctgtcatgcatggagatctggtgcttgcctatcaatctggattggatagaagaggaaggccagaagctaaaatccacgaagtcctggaacatgcgaataccacggttgtaggccgattttttactgatcatggcgtgaattttgtcattcctgatagcaaacgtctgactcaggatatttcaattccacaagaattcattggcgaggccaaaaatggccaaatagtgctggttgagttgatcgcatatcctaacaagcgttcgcaagctataggcagagtaatccatattttgggtgagcatatggctcctggcatggaaattcaagtagcaatccatgctcacggcattcctttcgaatggccagatgatgttcttgcggaagtgggtaaaattccacaacagatttccgaggaacaattaaaggggcgaaccgatttgcgtaatcttccttttgtgaccattgacggggaagatgcaaaagattttgatgatgctgtgtattgttacaaaaagcccaaaggcggcttccaattgtatgtcgctatcgcagacgtcagtcattatgtggcgaaggattctgctttggatcaagaagcagcaaggcgaggaaattcagtttattttcccggtaaagtggtgccaatgctaccagaagccttatccaatggcgtttgctcgttaaatccccatgttgaccgcttatgtatggtggctgagttatcgattacccaagaaggaaaaatatcccgatcccgcttttatcgggcagtgattcattctcatgctcgtttgacctacacgtcagttggggcatggctggaacaaggcaaggcagatgaaaaacatcaagccttgtggcctatgcttgagtctctttatgatttatatcatattctgctcgatacccgtagacttagaggagcaatggatttcgagactacggaaactcgtatcgaatttgatgaaaataagaaaataaaatgtatcgtgcctgtaatacgtaatgacgctcataaattaattgaagaatgcatgctggcagcgaatgttgcaacagcaagatttttagaaaaggctgaaattcctactttataccgagttcatgcggctcctgaagaggataaaattactgcattgaggcagtttttaggggagctgggattgtcattgggaggggggagaaaacctggacccaaggattttcagcgtaccatgaacatgattggtgaccgaccagagaagcatcttattgaaacggtaatgctgcgttctttaaaacaggctcagtacgttgaatcgaatgaaggtcattttggtttggcctattccgcttacacgcattttacatcaccaatcagaagatttcctgatctattaattcacagagcaatagggcatttattggataatcatcctgtttatgagtttgaatatagccatgaagatatgaatcgtttgggtaaacattcctcgatgacggagcgccgtgctgatgaagcgacccgggaagtgattacctggttaaagtgcgagtatatgcaagacaaattggggcaggtatttaagggtcgaatatccgctgtgaccagctttggtatttttgtggaacttgatgaaatttatgtagaaggcttggttcatgtcacttctttaaaaaacgattattatacgtttgactctgcaaaacatcgtttaataggggctcgcggcggtcaggtttatcgtttgggagataaaatgactgtgttggtagctcgtgttgatttaaacgaacgtaaaatagattttgagcctgtcgaggatgaagtttgtaatgaatgagcagtatgtttacgggttgcatgcagtttctgcattattagcaaacccgcatcgaatgatcaaaaaactctttgttaatcaagatagaatagataaaagacttcatgagtttttggtcaaggcagagaacgcccatgtccccatcgaaaagctaagcgcgcaaaaaatgaatcagcagttttcagagtttacgcatcagggcgttgttgcactcgcttcggcattagccgaatacggtgaaagtgatttggttactttattagaaaaaagtaaaaagcctgtgctgattcttattctggatggaattacagatccccataatttaggcgcttgtttgcggtcggctgatgcaaccggtgttgattttgttgtgattcctaaagataaaagtgcgagtattactcccgtggtcagtaaagtggcttgtggcgctgctgaatcaattcctttggtgagagtaactaatttagcaagagctatggacatcttaaaacaacaaggggtctggatctttggagcagctggcgaagcagagaatttactttatgcaatggattgttctggaaacatcgctcttgtaatgggagcagaaggaaccgg
>92	N operona: 68	middle	lpg0093	gene_poz=(601-1377)	-	tRNA/rRNA methyltransferase	conserved gene	/position=106294 - 108270 (106894 - 107670)	/lenght=1977 (777)	/codons=659 (259)	/complement=false	GC-compoz=42.21364221364222%	/LCI1=1.0387596899224807	/LCI2=0.13204134366925063	p_i1=0.10873662211585909	p_i2=0.237459407965301	/Tai=0.45808827148469744	/Tei=0.3137134671687709	/EEI=3.011746041915627
ctggacccaaggattttcagcgtaccatgaacatgattggtgaccgaccagagaagcatcttattgaaacggtaatgctgcgttctttaaaacaggctcagtacgttgaatcgaatgaaggtcattttggtttggcctattccgcttacacgcattttacatcaccaatcagaagatttcctgatctattaattcacagagcaatagggcatttattggataatcatcctgtttatgagtttgaatatagccatgaagatatgaatcgtttgggtaaacattcctcgatgacggagcgccgtgctgatgaagcgacccgggaagtgattacctggttaaagtgcgagtatatgcaagacaaattggggcaggtatttaagggtcgaatatccgctgtgaccagctttggtatttttgtggaacttgatgaaatttatgtagaaggcttggttcatgtcacttctttaaaaaacgattattatacgtttgactctgcaaaacatcgtttaataggggctcgcggcggtcaggtttatcgtttgggagataaaatgactgtgttggtagctcgtgttgatttaaacgaacgtaaaatagattttgagcctgtcgaggatgaagtttgtaatgaatgagcagtatgtttacgggttgcatgcagtttctgcattattagcaaacccgcatcgaatgatcaaaaaactctttgttaatcaagatagaatagataaaagacttcatgagtttttggtcaaggcagagaacgcccatgtccccatcgaaaagctaagcgcgcaaaaaatgaatcagcagttttcagagtttacgcatcagggcgttgttgcactcgcttcggcattagccgaatacggtgaaagtgatttggttactttattagaaaaaagtaaaaagcctgtgctgattcttattctggatggaattacagatccccataatttaggcgcttgtttgcggtcggctgatgcaaccggtgttgattttgttgtgattcctaaagataaaagtgcgagtattactcccgtggtcagtaaagtggcttgtggcgctgctgaatcaattcctttggtgagagtaactaatttagcaagagctatggacatcttaaaacaacaaggggtctggatctttggagcagctggcgaagcagagaatttactttatgcaatggattgttctggaaacatcgctcttgtaatgggagcagaaggaaccgggttaagaagattgacccgcgagcattgcgatggattgttttctttgcctatgatgggaagtgtagagagtttaaatgtgtcagtggcgactggtgtttcattgtatgaagtaattaggcaaagagggcaatttcgtgagtgaattaaaaatcaaagcagccaaagcagctatagcttatattgaagatgatatggttataggtgttggaacaggctctacagttaatttttttataaaagaactggcagcaatcaaacataagatagaggcttgtgtagccagttcaaaagcaaccgaggcattgcttcgggcagaaggtatccctgtaattgatttaaattcagtacaggatttacctatctatgttgatggcgctgatgaagtcaatgaacgcggtgaaatgataaaggggggcggaggagctctgactcgagagaaaattgtagcgaatgtagccacacaatttatttgtattgtcgatgaatccaaggttgtaaaacgtttaggggaatttcccgttgctgtggaagtcattccaatggcccgtagttttgttgcacgacaaattgttaaattagggggagaccctgaatacagagaaggtttcgttactgataatggtaatattattctggatgtgtttaatctgagtttctcaacacctatggccttggaagacagtcttaatgtaatcccgggtgtcgttgaaaatggagtgtttgccaaacgtttggcagataa
>93	N operona: 68	last	lpg0094	gene_poz=(601-1251)	rpiA	ribose-5-phosphate isomerase A	conserved gene	/position=107063 - 108913 (107663 - 108313)	/lenght=1851 (651)	/codons=617 (217)	/complement=false	GC-compoz=39.93855606758833%	/LCI1=1.0617283950617284	/LCI2=0.15169753086419752	p_i1=0.11791680327779892	p_i2=0.31732001194079107	/Tai=0.3745650768808739	/Tei=0.38558801074671195	/EEI=3.7621954358522696
atgtccccatcgaaaagctaagcgcgcaaaaaatgaatcagcagttttcagagtttacgcatcagggcgttgttgcactcgcttcggcattagccgaatacggtgaaagtgatttggttactttattagaaaaaagtaaaaagcctgtgctgattcttattctggatggaattacagatccccataatttaggcgcttgtttgcggtcggctgatgcaaccggtgttgattttgttgtgattcctaaagataaaagtgcgagtattactcccgtggtcagtaaagtggcttgtggcgctgctgaatcaattcctttggtgagagtaactaatttagcaagagctatggacatcttaaaacaacaaggggtctggatctttggagcagctggcgaagcagagaatttactttatgcaatggattgttctggaaacatcgctcttgtaatgggagcagaaggaaccgggttaagaagattgacccgcgagcattgcgatggattgttttctttgcctatgatgggaagtgtagagagtttaaatgtgtcagtggcgactggtgtttcattgtatgaagtaattaggcaaagagggcaatttcgtgagtgaattaaaaatcaaagcagccaaagcagctatagcttatattgaagatgatatggttataggtgttggaacaggctctacagttaatttttttataaaagaactggcagcaatcaaacataagatagaggcttgtgtagccagttcaaaagcaaccgaggcattgcttcgggcagaaggtatccctgtaattgatttaaattcagtacaggatttacctatctatgttgatggcgctgatgaagtcaatgaacgcggtgaaatgataaaggggggcggaggagctctgactcgagagaaaattgtagcgaatgtagccacacaatttatttgtattgtcgatgaatccaaggttgtaaaacgtttaggggaatttcccgttgctgtggaagtcattccaatggcccgtagttttgttgcacgacaaattgttaaattagggggagaccctgaatacagagaaggtttcgttactgataatggtaatattattctggatgtgtttaatctgagtttctcaacacctatggccttggaagacagtcttaatgtaatcccgggtgtcgttgaaaatggagtgtttgccaaacgtttggcagataaagtgttagtggcttcagcaagtggtgtgaataatttaaaatagtcgacttgtatacgttcatatctcaaaacattaattaccaataattttataggttcctcaaaaatggatacgcacaaggtttttgtaaatcgaattataaatatgagaaaaattaaactgattggtttggacatggaccataccctcatccgatataattcgaaaaattttgaatccttagtttatgatctcgtcaaagaaagactggcagaaagctttcactatcctgaggaaattaaaaaattcaaatttaattttgatgatgccattcgtggcttggtgattgacagtaagaatggcaatattttaaaactgagccggtatggtgccattagattgagttaccatggcacgaaacagatcagttttagcgatcagaaaaaaatttacagaagtatttatgttgacctgggtgatccgaattacatggcaattgatacttctttttctatagcattttgcatcctgtatggccagctggttgatttaaaagataccaatcccgataaaatgccaagctatcaagccatagcacaagacgtgcaatattgtgtggataaagttcactcggatggtactctgaaaaacataattattaaa
>94	N operona: 69	first-last	lpg0095	gene_poz=(601-1980)	-	cytosolic IMP-GMP specific 5'-nucleotidase	conserved gene	/position=107777 - 110356 (108377 - 109756)	/lenght=2580 (1380)	/codons=860 (460)	/complement=false	GC-compoz=36.3768115942029%	/LCI1=1.3100944081336239	/LCI2=0.12890341321713875	p_i1=0.23906696369276925	p_i2=0.22514097989825108	/Tai=0.3867960271110038	/Tei=0.30262688190842596	/EEI=2.6020076333177475
gcaatcaaacataagatagaggcttgtgtagccagttcaaaagcaaccgaggcattgcttcgggcagaaggtatccctgtaattgatttaaattcagtacaggatttacctatctatgttgatggcgctgatgaagtcaatgaacgcggtgaaatgataaaggggggcggaggagctctgactcgagagaaaattgtagcgaatgtagccacacaatttatttgtattgtcgatgaatccaaggttgtaaaacgtttaggggaatttcccgttgctgtggaagtcattccaatggcccgtagttttgttgcacgacaaattgttaaattagggggagaccctgaatacagagaaggtttcgttactgataatggtaatattattctggatgtgtttaatctgagtttctcaacacctatggccttggaagacagtcttaatgtaatcccgggtgtcgttgaaaatggagtgtttgccaaacgtttggcagataaagtgttagtggcttcagcaagtggtgtgaataatttaaaatagtcgacttgtatacgttcatatctcaaaacattaattaccaataattttataggttcctcaaaaatggatacgcacaaggtttttgtaaatcgaattataaatatgagaaaaattaaactgattggtttggacatggaccataccctcatccgatataattcgaaaaattttgaatccttagtttatgatctcgtcaaagaaagactggcagaaagctttcactatcctgaggaaattaaaaaattcaaatttaattttgatgatgccattcgtggcttggtgattgacagtaagaatggcaatattttaaaactgagccggtatggtgccattagattgagttaccatggcacgaaacagatcagttttagcgatcagaaaaaaatttacagaagtatttatgttgacctgggtgatccgaattacatggcaattgatacttctttttctatagcattttgcatcctgtatggccagctggttgatttaaaagataccaatcccgataaaatgccaagctatcaagccatagcacaagacgtgcaatattgtgtggataaagttcactcggatggtactctgaaaaacataattattaaaaatttgaaaaaatatgtgataagagaaaaggaagttgttgaagggctgaagcattttattcgctatgggaaaaagatatttattctgaccaattcagaatattcttattctaaattgttgttggattatgccttgtccccattcctggataaaggggagcactggcaaggtttatttgagtttgttatcaccttggcaaataaaccccgtttcttttatgataacttacgatttttatcagttaatcctgaaaacgggacgatgactaatgtccatggcccaatagttcctggtgtataccaaggaggtaatgccaaaaaatttactgaagatctcggggtcggtggagatgaaattctctatataggggatcatatttacggtgatatattacgattgaaaaaagattgtaattggcgtactgctttggttgttgaagaattaggtgaagaaattgcatcccaaataagggctttgccaattgaaaagaaaattggtgaagccatggctattaaaaaagagttagagcagaaatacgtcgatctttgcacaagaagtattgacgaaagctctcaacagtatgatcaggaaattcatgacttgcaattgcaaatatccactgttgacttacaaatttcaagattgttacaagaacaaaacagtttctataatcccaagtgggaaagagtttttcgcgctggggcggaagagagctacttcgcctaccaagttgatagattcgcctgtatctacatggaaaaattatccgatttactcgagcattcaccaatgacctattttcgtgccaacaggcgattgttagctcacgatatagatatttgattttttctattaatcaggtaccgggatcggacgagggggagtgctattcatctccagcaaagtctattgcaatttgtatagggaaggtagcctgataattttgtaattttctatacttaatattctcttaatttaaactttgtacaatatcgagtcatttcaaattaagagaaatagtaaggaaatacaatgcctaaagttattatttttaccgattttgatggtactgtaaccggaaaaagcggtaatgaaactgtatttaccgagttttatcaatcactgttacaaggctataaaaaggatgtagagcaagattacaaaaacactccaatgaaagatccaattgaagctcaggctttattcgaagcaaaatatggaaaatacaacgaaaattttgatcatgaccagcaggatgttgatttcctgatgagtcctgaagcagtggcgtttttccatgaagtactaaaaaatgatgatgtgactgtcaatattgtcaccaaaaatcgagctgaatacattaaagcagttttcaaatatcaaggtttttctgatgaagaaatcagcaagttaaccattctggagtcggggtataaatttaat
>95	N operona: 70	first-last	lpg0096	gene_poz=(601-1794)	-	hypothetical protein	null	/position=109346 - 111739 (109946 - 111139)	/lenght=2394 (1194)	/codons=798 (398)	/complement=false	GC-compoz=40.95477386934673%	/LCI1=1.1486146095717884	/LCI2=0.12661628883291354	p_i1=0.15603802252108992	p_i2=0.2162681287700293	/Tai=0.42833834202716914	/Tei=0.29464131589302633	/EEI=3.0271421948667356
gttgaagaattaggtgaagaaattgcatcccaaataagggctttgccaattgaaaagaaaattggtgaagccatggctattaaaaaagagttagagcagaaatacgtcgatctttgcacaagaagtattgacgaaagctctcaacagtatgatcaggaaattcatgacttgcaattgcaaatatccactgttgacttacaaatttcaagattgttacaagaacaaaacagtttctataatcccaagtgggaaagagtttttcgcgctggggcggaagagagctacttcgcctaccaagttgatagattcgcctgtatctacatggaaaaattatccgatttactcgagcattcaccaatgacctattttcgtgccaacaggcgattgttagctcacgatatagatatttgattttttctattaatcaggtaccgggatcggacgagggggagtgctattcatctccagcaaagtctattgcaatttgtatagggaaggtagcctgataattttgtaattttctatacttaatattctcttaatttaaactttgtacaatatcgagtcatttcaaattaagagaaatagtaaggaaatacaatgcctaaagttattatttttaccgattttgatggtactgtaaccggaaaaagcggtaatgaaactgtatttaccgagttttatcaatcactgttacaaggctataaaaaggatgtagagcaagattacaaaaacactccaatgaaagatccaattgaagctcaggctttattcgaagcaaaatatggaaaatacaacgaaaattttgatcatgaccagcaggatgttgatttcctgatgagtcctgaagcagtggcgtttttccatgaagtactaaaaaatgatgatgtgactgtcaatattgtcaccaaaaatcgagctgaatacattaaagcagttttcaaatatcaaggtttttctgatgaagaaatcagcaagttaaccattctggagtcggggtataaatttaatgatgtcaattcccggcttaatcacccaacagagagggccaaccgggtttatatccttgatgatagcccgacagactatgctgagatgctgcgtgcagtaaaaggtaaaggatacaatgaggaggaaattcgtgggtatcgtaaaaatcccggggagtttgaatggtctcaatatttagaagatgttagggaaatgttcccgcctaaagagaactctcctgaagaggttcaattaccagatgagcaaggggatgaggtttctatcggtgaagagacccctgttttacttcaagaggataatttatcccggcgtgaagaaacggctactgtcttatctaaccaaccggttccgtcttctgattttcgtaccctaaagattatgggcgcttttgcaggcattggctttggttttggctttgctttaggtgttacattggttgctaccggagtttttgctccttcaggtgttggtcttttaggagctttgactttaggtgctataagtggtactggcactgctgcactatcaagtgctattggatttgtagttgctgaaggaacagaaattacatcagagtccgtaagcgaagaggctgttcctgctgttaagcaaagcagccatgaggctatgcggggtttgggtggttctcaattgctgagcacaaacaatattcatccggttggtcatttcccaagcattctatcaagaagaactcccacgaaaggtaaagaagagcaatgccaagaagaatacgtattgactaatccactccataattcatagcatttctatttcgttggataaataatgattaaaaaatcgttatttatccggccattccagaattgttcaattacagatcaatgtagtcagaaatttttaaaatgcttgctattagagtaaaatagtttgtaatcaatttaattcagggtttttcaacaaaatgaaccaattgcccaattgtcctaaatgtctttctgaatactgttatgaggacggtgacgtattaatttgccctgagtgtacgcatgaatggccaaaaaacagtaataacaatgacgaagagtctgcgaaaattatcaaagatgccaatggtaacctgttgcaaaatggagatacgataacggtcgtcaaggatttaaaaataaagggctcttctcaagtgataaaggtaggaactaaagtaaaaaatatccgtctggttgacggcgatcatgacattgactgcaggatcgacgggataggcgccatgaaattaaaatcacaatttgtaaaaaaaatttaatagggaacttcgttgatttttcaatttgtaatttttaactggattaattctatttcttaagattttcttaaggttcgcacattatacttctctcgtag
>96	N operona: 71	first-last	lpg0097	gene_poz=(601-942)	-	alkylphosphonate uptake protein PhnA	conserved gene	/position=110700 - 112241 (111300 - 111641)	/lenght=1542 (342)	/codons=514 (114)	/complement=false	GC-compoz=37.719298245614034%	/LCI1=1.191740412979351	/LCI2=0.04572271386430679	p_i1=0.17680484509921124	p_i2=0.011935707869153824	/Tai=0.4535614764610727	/Tei=0.11074213708223844	/EEI=2.500589627276416
cggttccgtcttctgattttcgtaccctaaagattatgggcgcttttgcaggcattggctttggttttggctttgctttaggtgttacattggttgctaccggagtttttgctccttcaggtgttggtcttttaggagctttgactttaggtgctataagtggtactggcactgctgcactatcaagtgctattggatttgtagttgctgaaggaacagaaattacatcagagtccgtaagcgaagaggctgttcctgctgttaagcaaagcagccatgaggctatgcggggtttgggtggttctcaattgctgagcacaaacaatattcatccggttggtcatttcccaagcattctatcaagaagaactcccacgaaaggtaaagaagagcaatgccaagaagaatacgtattgactaatccactccataattcatagcatttctatttcgttggataaataatgattaaaaaatcgttatttatccggccattccagaattgttcaattacagatcaatgtagtcagaaatttttaaaatgcttgctattagagtaaaatagtttgtaatcaatttaattcagggtttttcaacaaaatgaaccaattgcccaattgtcctaaatgtctttctgaatactgttatgaggacggtgacgtattaatttgccctgagtgtacgcatgaatggccaaaaaacagtaataacaatgacgaagagtctgcgaaaattatcaaagatgccaatggtaacctgttgcaaaatggagatacgataacggtcgtcaaggatttaaaaataaagggctcttctcaagtgataaaggtaggaactaaagtaaaaaatatccgtctggttgacggcgatcatgacattgactgcaggatcgacgggataggcgccatgaaattaaaatcacaatttgtaaaaaaaatttaatagggaacttcgttgatttttcaatttgtaatttttaactggattaattctatttcttaagattttcttaaggttcgcacattatacttctctcgtagttaagagggagcagtgatgcgtgtattaattgttgaggacagtgcttttaatgccttttgtttgcgccgattgttggagtcggttgttgcatcaatttcagtgactattgtcaataatagtcaagccgcattatcctttgtcaataactattgccccgatatcgtcattgttgatggtgatctgggtgccagccctgatgaaatgaactgcaacggtcccgagcttgcaggaattttattgcaaaaatacccgcaacttcctattgtagcctggtctgattccgatgctatgcgagaaaactttattaaagtgtttaagagtcatggcctgtttttgaatgagtataatacttggcccaaagtcattggtttggaacgtattcataaaacgtggtcttattattttggtgagtttataggtggtcaaaatccttcctttgcgagtcaaacttctattaattattattaaatccaataaattaaacgcttttatgcgcttcaa
>97	N operona: 72	first-last	lpg0098	gene_poz=(601-1053)	-	two component sensor and regulator, histidine	conserved gene	/position=111156 - 112808 (111756 - 112208)	/lenght=1653 (453)	/codons=551 (151)	/complement=false	GC-compoz=38.852097130242825%	/LCI1=1.251111111111111	/LCI2=0.14399999999999996	p_i1=0.2071578892418824	p_i2=0.2856263803008811	/Tai=0.4379518203072308	/Tei=0.357063742270793	/EEI=2.613601275766561
gataaataatgattaaaaaatcgttatttatccggccattccagaattgttcaattacagatcaatgtagtcagaaatttttaaaatgcttgctattagagtaaaatagtttgtaatcaatttaattcagggtttttcaacaaaatgaaccaattgcccaattgtcctaaatgtctttctgaatactgttatgaggacggtgacgtattaatttgccctgagtgtacgcatgaatggccaaaaaacagtaataacaatgacgaagagtctgcgaaaattatcaaagatgccaatggtaacctgttgcaaaatggagatacgataacggtcgtcaaggatttaaaaataaagggctcttctcaagtgataaaggtaggaactaaagtaaaaaatatccgtctggttgacggcgatcatgacattgactgcaggatcgacgggataggcgccatgaaattaaaatcacaatttgtaaaaaaaatttaatagggaacttcgttgatttttcaatttgtaatttttaactggattaattctatttcttaagattttcttaaggttcgcacattatacttctctcgtagttaagagggagcagtgatgcgtgtattaattgttgaggacagtgcttttaatgccttttgtttgcgccgattgttggagtcggttgttgcatcaatttcagtgactattgtcaataatagtcaagccgcattatcctttgtcaataactattgccccgatatcgtcattgttgatggtgatctgggtgccagccctgatgaaatgaactgcaacggtcccgagcttgcaggaattttattgcaaaaatacccgcaacttcctattgtagcctggtctgattccgatgctatgcgagaaaactttattaaagtgtttaagagtcatggcctgtttttgaatgagtataatacttggcccaaagtcattggtttggaacgtattcataaaacgtggtcttattattttggtgagtttataggtggtcaaaatccttcctttgcgagtcaaacttctattaattattattaaatccaataaattaaacgcttttatgcgcttcaatgcgcatcatcccagttagaacctgtgccaatagacacaacaagaggtacagataattttacagtttgttccatgagcttgtggataatggcgcgacattcttcaaccgcttcctttcggacttcaaaaaccaattcatcatgtacctgcatgatcatctttgcagaggggttcttttgcgaatgctcccaactggaaatagccagcatggttttttttataatgtcagctgcggttccttgcattggcccgttgatggcagtgcgctcagctgctttttgtctcattaggttgcgtgaattaatttcaggcaagtagagacgacggccaaacaaggtttcaacataaccaagttgatgcgcttgtttgcgagtacgctccatgtattcaagtaccttaggataacggcggaagtaagtatcaatataatgttgagcatcctgacgctccacaccaatttgttttgccagtccaaaggcagacataccatatatcaaaccaaagttcactgccttggcacgccttcgttgttctttggacacagcatccaaattcgtttgaaagatt
>98	N operona: 73	first	lpg0099	gene_poz=(601-3291)	polI	DNA polymerase I	conserved gene	/position=111638 - 115528 (112238 - 114928)	/lenght=3891 (2691)	/codons=1297 (897)	/complement=true	GC-compoz=41.43441099962839%	/LCI1=1.203125	/LCI2=0.13206845238095238	p_i1=0.18247361438897425	p_i2=0.23756651004729482	/Tai=0.43733485819986884	/Tei=0.3138098590425653	/EEI=2.7519815691582394
cccccaagtcactatttatgataattgccgtatcggttcgaatgtcactatccatgcctctacagtaataggttctgatggctttgggtatacttttgttgatggccaacatctcaaagtacctcattcgggatatgtggtaattgaaaataatgtcgaaattggagccaacacagcgatagataaggccacattaggtgctacagtgataggtgaaggtacaaaaattgataatttggtacaaatcgctcactcagtcaaattaggcaagcataatattatttgcgcttttactggcattgccggcagtaccactaccggaaacaatgtcatctttgcagccaacgtgggagtgagtgaccatgttcacatcgaggatgaggtcatattaggcgcacgtacaggagttcctccacacaaacacttaaaaaaagggacggtatatcttggtaatccggcaaaacctaaagatgttgcgattaagcacgaactgtcagtgaatcgtatcccattaatacgaaaaaacattaaatcacttaccgagcaagtggctgtaattaacaaaaaacttgatattaaagcaaaagaggtagagtaactatgaaaccgcctctgattctaatagacggatcttcctatttctttagagcgtttcatgcccttccaccattgacaaactccaaaggccagcctacaggcgccatttatggagttgccaatatgattaaaaaaataatcaaagattatcaaccagaagaaatagccgttgtctttgatgccaaagggaaaacattccgagatgaatggtatccagaatacaaggcacacagaccaccaatgcctcaagaattaagctctcagtttcaaccgctaatccagttactgcaagcaatgggattgcccttgcttatcatcgatggagtcgaagcagatgatgtgattggcactttggcaaaacaagccacagagcaaggcataccagttgttatatcaaccggtgataaagacatggcacaattggtcaatgaacatgtctccctcattaatacaatgagtaattacagtatggatattgatggtgtcaaagcaaaatttggtgtaacacctgagcaaatcattgattacctcactctcattggagatagtgtagataatattccgggagtagagaaatgcggtcccaaaacagctgtaaaatggctgacagagtatcaaacgcttgataatttgcttgcacacgccaacgaaattggcggcaaaattggtgaatatttgcgtgccagcatccctcatttgccactctcaaaaaaattggtcactatcaaaactgatttggatttgcccttaaatttaaaccaattgatgcccaaaccggctgatagcgagcaattaattaaattaactcgtgaattagaatttaagtcatggcttaaagagttactacaggaagaagagaatcaaaaatcacccaaagaaatggatgccagcaataataaatcctatgaaataataacgactcataaacagttaaatcattggcttaataagctagagcaaagtcaacaattttgcatcgacacggaaacaaccaaccttgatgtcatgcaagctgaattggtaggcatctctttagcagttgaggaagaaaatgcatcttatattccccttgctcatactgatggcagtacacagttagtaaaagaagaagttttaactgctttaaagcctattttggaaaatccagctataggaaaaatagggcaaaacattaaatatgattacagtgtccttaaaaattatggcattaccttaaaaggcattgggtacgacaccatgctggaatcctatgtgctcaatagtggtgcaggcagacatgatatggattctctagctttaaaatatctgggttataaaacaataagttatgaggatgttgcgggaaagggagccaaacagctccgttttgaccaaattccagtagtgaaggccgggatctatgcagccgaagacgctgacattactttgcgattacaccataagctgtaccccatgctggatgagtcattgcgtaacgtgttgcatgatatcgagatacctttactcactgttctcgcagacatggaaatgcacggcgttctcatcgacccagtcattctggaaaagcacggaagtcgtttgaaagaacaaatgaaatctctggaacaggaagcagttcaactcgctggaaaagcattcaatctcaattccccaaaacaattacaagaaatactatttgatgaacaaaaactgcctgttgtagcgaaaacccccacgggacagccttcgaccgcagaatctgttttacaggaattggcttttgattatcgccttcctgctgtaattctggaataccgaagcttatcaaaattggtcagtacctatattgatgccttacccaaaagaatcaaccccaaaacacatagagtgcacacatcctataatcaagcggtagcagcaacaggccgattatcttccagtgatcctaacttacaaaatatccctatacggagtgaagaaggaaggttgattcgaactgccttcatagcaccagaaggaagtcttatcatggcggctgattactcgcaaatcgagttaaggataatggcgcatttatctcaagatgataaccttttacgagcttttgctaatggctgggacatccatgccgcaacggcgagtgaaatctttcaaacgaatttggatgctgtgtccaaagaacaacgaaggcgtgccaaggcagtgaactttggtttgatatatggtatgtctgcctttggactggcaaaacaaattggtgtggagcgtcaggatgctcaacattatattgatacttacttccgccgttatcctaaggtacttgaatacatggagcgtactcgcaaacaagcgcatcaacttggttatgttgaaaccttgtttggccgtcgtctctacttgcctgaaattaattcacgcaacctaatgagacaaaaagcagctgagcgcactgccatcaacgggccaatgcaaggaaccgcagctgacattataaaaaaaaccatgctggctatttccagttgggagcattcgcaaaagaacccctctgcaaagatgatcatgcaggtacatgatgaattggtttttgaagtccgaaaggaagcggttgaagaatgtcgcgccattatccacaagctcatggaacaaactgtaaaattatctgtacctcttgttgtgtctattggcacaggttctaactgggatgatgcgcattgaagcgcataaaagcgtttaatttattggatttaataataattaatagaagtttgactcgcaaaggaaggattttgaccacctataaactcaccaaaataataagaccacgttttatgaatacgttccaaaccaatgactttgggccaagtattatactcattcaaaaacaggccatgactcttaaacactttaataaagttttctcgcatagcatcggaatcagaccaggctacaataggaagttgcgggtatttttgcaataaaattcctgcaagctcgggaccgttgcagttcatttcatcagggctggcacccagatcaccatcaacaatgacgatatcggggcaatagttattgacaaaggataatgcggcttgactattattgacaatagtcactgaaattgatgcaacaaccgactccaacaatcggcgcaaacaaaaggcattaaaagcactgtcctcaacaattaatacacgcatcactgctccctcttaactacgagagaagtataatgtgcgaaccttaagaaaatcttaagaaatagaattaatccagttaaaaattacaaattgaaaaatcaacgaagttccctattaa
>99	N operona: 73	last	lpg0100	gene_poz=(601-1671)	-	UDP-3-O-[3-hydroxymyristoyl] glucosamine	conserved gene	/position=114331 - 116601 (114931 - 116001)	/lenght=2271 (1071)	/codons=757 (357)	/complement=true	GC-compoz=40.33613445378151%	/LCI1=1.154494382022472	/LCI2=0.11797752808988772	p_i1=0.15880122014791573	p_i2=0.18369390639050764	/Tai=0.4628845854301018	/Tei=0.2653245157514569	/EEI=2.790384172039025
tggcatcgcttactcccgctacccctaaacccaattgaccaatcatttggggattgatcgcacgctgcagcccaaagaatatctcgccattggctaaaatagtcgtcggagaatcatgggtaaaataaagataataatttggcggtaaattgggattgaaattattaatatagactggagacattggataaatatactgattttgtccaggtgttgcccaagaaggtcctccactcactgtaataatagaggaccaaagtaagggaatttcttcgtcataaatgggttctgaagcggaaagattcatactaaacaaaacacataatccggtgagcaatatttttttcagcatatcccatccttttgattacaaatcagccctcttgattcaggctctttaatgaactgattttaatagaagttatttgattttataccctaattaatctcatttttctagggtgcgttgacaattcatctggctcaccagaatagcaggatcatgataagaaaaattattaatctgaaagccatctgaatcgaggataattcactcgaaaatggaccataagaggtatataatcgctctattttgcggaattgaaaggtaaaccaatgaattcttctcttcgtgatatagcaaaccttgttcaaggtatggttattggcaatgatgccatcactgtttccacactatcacccatagataatatacttcccggatctttagttttcgccgaaggtgaagacaatatcaaacttgctgaaaactctgaagcagcagctattcttattggtcaaggtactatcgattccccaaagccattaattcaggtaaaaaacccttttaaagcatttattgccttactcaaccatttttatcccccaaggagaatatctccgggggtacaccccactgctgtaataggtgcagaagtacaattaggtgatgaagtttatgttgggccattcgtagtcattgaatcaggaagtattataggcaaccactcggtgctcaaaagccatattcatatcggccataatgtggtcattggagatcacacaaccattcacccccaagtcactatttatgataattgccgtatcggttcgaatgtcactatccatgcctctacagtaataggttctgatggctttgggtatacttttgttgatggccaacatctcaaagtacctcattcgggatatgtggtaattgaaaataatgtcgaaattggagccaacacagcgatagataaggccacattaggtgctacagtgataggtgaaggtacaaaaattgataatttggtacaaatcgctcactcagtcaaattaggcaagcataatattatttgcgcttttactggcattgccggcagtaccactaccggaaacaatgtcatctttgcagccaacgtgggagtgagtgaccatgttcacatcgaggatgaggtcatattaggcgcacgtacaggagttcctccacacaaacacttaaaaaaagggacggtatatcttggtaatccggcaaaacctaaagatgttgcgattaagcacgaactgtcagtgaatcgtatcccattaatacgaaaaaacattaaatcacttaccgagcaagtggctgtaattaacaaaaaacttgatattaaagcaaaagaggtagagtaactatgaaaccgcctctgattctaatagacggatcttcctatttctttagagcgtttcatgcccttccaccattgacaaactccaaaggccagcctacaggcgccatttatggagttgccaatatgattaaaaaaataatcaaagattatcaaccagaagaaatagccgttgtctttgatgccaaagggaaaacattccgagatgaatggtatccagaatacaaggcacacagaccaccaatgcctcaagaattaagctctcagtttcaaccgctaatccagttactgcaagcaatgggattgcccttgcttatcatcgatggagtcgaagcagatgatgtgattggcactttggcaaaacaagccacagagcaaggcataccagttgttatatcaaccggtgataaagacatggcacaattggtcaatgaacatgtctccctcattaatacaatgagtaattacagtatggatattgatggtgtcaaagcaaaatttggtgtaacacctgagcaaatcattgattacctcactctcattggagatagtgtagataatattccgggagtagagaaatgcggtcccaaaacagctgtaaaat
>100	N operona: 74	first-last	lpg0101	gene_poz=(601-1383)	-	hypothetical protein	null	/position=115650 - 117632 (116250 - 117032)	/lenght=1983 (783)	/codons=661 (261)	/complement=false	GC-compoz=39.84674329501915%	/LCI1=1.1897435897435897	/LCI2=0.08884615384615387	p_i1=0.17581835360693301	p_i2=0.08925820997353197	/Tai=0.462895988218623	/Tei=0.18033238897617876	/EEI=2.6280984952805158
catcacctaattgtacttctgcacctattacagcagtggggtgtacccccggagatattctccttgggggataaaaatggttgagtaaggcaataaatgctttaaaagggttttttacctgaattaatggctttggggaatcgatagtaccttgaccaataagaatagctgctgcttcagagttttcagcaagtttgatattgtcttcaccttcggcgaaaactaaagatccgggaagtatattatctatgggtgatagtgtggaaacagtgatggcatcattgccaataaccataccttgaacaaggtttgctatatcacgaagagaagaattcattggtttacctttcaattccgcaaaatagagcgattatatacctcttatggtccattttcgagtgaattatcctcgattcagatggctttcagattaataatttttcttatcatgatcctgctattctggtgagccagatgaattgtcaacgcaccctagaaaaatgagattaattagggtataaaatcaaataacttctattaaaatcagttcattaaagagcctgaatcaagagggctgatttgtaatcaaaaggatgggatatgctgaaaaaaatattgctcaccggattatgtgttttgtttagtatgaatctttccgcttcagaacccatttatgacgaagaaattcccttactttggtcctctattattacagtgagtggaggaccttcttgggcaacacctggacaaaatcagtatatttatccaatgtctccagtctatattaataatttcaatcccaatttaccgccaaattattatctttattttacccatgattctccgacgactattttagccaatggcgagatattctttgggctgcagcgtgcgatcaatccccaaatgattggtcaattgggtttaggggtagcgggagtaagcgatgccaaggttactggtgatgtcaacctgaatggcctccttaatgtctatacgtatgactataaagtgaatcacgcacgagtagagctaaaaggcaaactgataggaagtgcatttacacccgtgcaaccttatctgagcggtagttttggaatagcatttaataatgcccatgattacaggactctttctatcaatcaattcctgtttcctgcaccatggtttgcgtcaaacaccacttatgcttttgcttacagtgtgggggccggtgttcaaaaaatgttaaatcgtaactggcaggtcggtgtaggatatgagttcgcagacttagggaaaagttatttgggtggtgatggagttaatattaccaaagggccacgattgacccatttatataataatcaattgctgtttagcgtaagctatttatattcttaactaatgtatttgcgcagaactaaagcggcatttgctccaccgaaagcgaaatggttggataaagcaatatcaatggttttttctcgcgcagcattaggcacataatccagatcacaggctgggtctggggtatgcaggttaatagttggtaacagcgtgtttttttgcaagcttagtgttgttgcaatgatttccattgctcctgctgccccaatcgcatgtcctgtcatggctttttgagcagtaatcgggatgtcataggctcttttaccgaaaaccattttaatcgtttctgtttctgtgctgtcattgagctgggttcctgtcccatgtgcgttgatgtaatggacatcgttaattgataatttggcatcatttaaagcagcaacaatagctcttgcttgtccttgtgagtttggcgctgtgacatggaatgcatcacaacttgcgccatagccaatgatttctccgagaatttgtgctccccttgcttttgcttgttgtagctcttcaagaattaatatcccagccccatccgccataaccattccatcccgattgagatcaaacggtctgctggcttgtgagggattttcattg
>101	N operona: 75	first-last	lpg0102	gene_poz=(601-1830)	fabF	3-oxoacyl-(acyl carrier protein) synthase	conserved gene	/position=116429 - 118858 (117029 - 118258)	/lenght=2430 (1230)	/codons=810 (410)	/complement=true	GC-compoz=44.71544715447154%	/LCI1=1.121434392828036	/LCI2=0.24718826405867966	p_i1=0.14355715870794644	p_i2=0.6759419561884954	/Tai=0.502535630900572	/Tei=0.7083477605696459	/EEI=2.5771180896045567
aatatttcatggaacgtgatgatttaaatcctatactcgattacatacgtccattgtcctttcgcatggcgactttagaggatattcccatattatgtggcctcgatgaagtatgttttcctgataaaaaccaagactcggttcaccgattccaacaaattcttaacgaaagagaatatgaaattgtaatagccatgctcaataatcatcccataggaaaatcccatattcgctggcaaaccaaaagggctaccttgtctgatattgccatattgcctaaagaacaaggaaaaggatttggttctgccttgattgctcattgcatcaatatgattttgagcgaaggcaaatcccgggtggaccttgacgttgaaacccataataaaaaagcattaaatctgtatattcagcttggatttcatattcaaaatgcttgtgattactggtcaattaatgtgaatcaacttgcaaaataaaactgtttattcttttgttacaaattacatattataaatatggcttgacataattaaaatctcaccattagtattgcgaatggcgatagaggaaggcttgttttatcaaaaataaggataattaatgaaaaaaagggttgttattactggtatggaaataacgtcatccataggatcgggaattgataaattttggcttgctgcatctcaaggtcaatgcggaattaaacgcatccaatcttatgatccatccccctattcgacccaaatagcaggtgagattacagacttatctctcgaccatctccccgaattcaacaaaagcaaacgttatcctcgcgctgctcagtatgcattattttgcgcacatcatgccatcgagaaagcagggcttgagcaagctgagctcaatgcagcaggcacctttataggcacaagcattggcggtcaacctgaactggaagcaggttacaggttattctttacagacagctggaagaaaatcccccctcttagcgtgattagggggatgcccaattcaatcgccaatcatatcgcaattgcttttggcataggtggaccaaactcaaccatttccaatgcctgtgtttcatccggggaagcgataggcatggcttaccaacaaattgcccatggcaatttgaccacagctctttgcggaggaacagaatctttagtctgggaatcggttatggctgcctggtgtaagcttagagtaatgtcaactaacaatgaaaatccctcacaagccagcagaccgtttgatctcaatcgggatggaatggttatggcggatggggctgggatattaattcttgaagagctacaacaagcaaaagcaaggggagcacaaattctcggagaaatcattggctatggcgcaagttgtgatgcattccatgtcacagcgccaaactcacaaggacaagcaagagctattgttgctgctttaaatgatgccaaattatcaattaacgatgtccattacatcaacgcacatgggacaggaacccagctcaatgacagcacagaaacagaaacgattaaaatggttttcggtaaaagagcctatgacatcccgattactgctcaaaaagccatgacaggacatgcgattggggcagcaggagcaatggaaatcattgcaacaacactaagcttgcaaaaaaacacgctgttaccaactattaacctgcataccccagacccagcctgtgatctggattatgtgcctaatgctgcgcgagaaaaaaccattgatattgctttatccaaccatttcgctttcggtggagcaaatgccgctttagttctgcgcaaatacattagttaagaatataaatagcttacgctaaacagcaattgattattatataaatgggtcaatcgtggccctttggtaatattaactccatcaccacccaaataacttttccctaagtctgcgaactcatatcctacaccgacctgccagttacgatttaacattttttgaacaccggcccccacactgtaagcaaaagcataagtggtgtttgacgcaaaccatggtgcaggaaacaggaattgattgatagaaagagtcctgtaatcatgggcattattaaatgctattccaaaactaccgctcagataaggttgcacgggtgtaaatgcacttcctatcagtttgccttttagctctactcgtgcgtgattcactttatagtcatacgtatagacattaaggaggccattcaggttgacatcaccagtaaccttggcatcgcttactcccgctacccctaaacccaattgaccaatcatttggggattgatcgcacgctgcagcccaaagaatatctcgccattggctaaaatagtcgtcggagaatcatgggtaaaataaagataataatttggcggtaaattgggattgaaattattaatatag
>102	N operona: 76	first-last	lpg0103	gene_poz=(601-1461)	vipF	N-terminal acetyltransferase, GNAT family	conserved gene	/position=117783 - 119843 (118383 - 119243)	/lenght=2061 (861)	/codons=687 (287)	/complement=true	GC-compoz=36.23693379790941%	/LCI1=1.2435897435897436	/LCI2=0.05314685314685314	p_i1=0.20320819034269333	p_i2=0.019422878640673637	/Tai=0.40419835877415533	/Tei=0.11748059077660628	/EEI=2.523721699170896
ggtgcatggaagcagactttgaccatcttcctggagtcctgtccaccacatcaggatttgatgggggcactcttaaagatccaacttatgaacaagtttccgccgggaatacccattacgccgaatcggtaatggtggagtttgaacccaataaattaagttacaaaaaactggttgagtacttctttaggcatattgatcctaccgtcaaaaatgcgcaattttgtgatcatggcagtcaatatcgcagtgcaattttttatcttaacgatcaacaaaagaaaattgccatggaatacaaaaaagagttagagcaaaaattccccacagtttatacagaaattgctccatcaacttctttttatccggcagaagaatatcatcaaaattattacaaaaaaaatcctatacgttataagtattatcgatatcgttgtggccgagatacccgaattcaagaggtttggggtaataaaaaataaaagaataactcttaatcatgatccatagttttatcgcttatcaaaaaagaataagcaattcatgagaaaacacgctaatctaataaataataatttttaattttttactaatacaattatgattactcaagttaaccaattagatgaacttcaattaaaagacttaaaaacattaagagcagagtgtaaaaaaaatgatggcagcatccccaatctatatatccatatattgaaacaacaccgctctcttcctacaagcttcctttattatcaaaacggggccttgattggattcttgagtatttatttcttttatgatgatgctgttgaagttgctgttctggttagtccccaatatcgcagacaagggattgccaaacaattaataaaggaagcattacccttaattaagtctcaaaactactttaacttgattttttcatgcccctcacgcctcaatgataactggttaacctcaaaaggatttacctacctgcatagcgaatatttcatggaacgtgatgatttaaatcctatactcgattacatacgtccattgtcctttcgcatggcgactttagaggatattcccatattatgtggcctcgatgaagtatgttttcctgataaaaaccaagactcggttcaccgattccaacaaattcttaacgaaagagaatatgaaattgtaatagccatgctcaataatcatcccataggaaaatcccatattcgctggcaaaccaaaagggctaccttgtctgatattgccatattgcctaaagaacaaggaaaaggatttggttctgccttgattgctcattgcatcaatatgattttgagcgaaggcaaatcccgggtggaccttgacgttgaaacccataataaaaaagcattaaatctgtatattcagcttggatttcatattcaaaatgcttgtgattactggtcaattaatgtgaatcaacttgcaaaataaaactgtttattcttttgttacaaattacatattataaatatggcttgacataattaaaatctcaccattagtattgcgaatggcgatagaggaaggcttgttttatcaaaaataaggataattaatgaaaaaaagggttgttattactggtatggaaataacgtcatccataggatcgggaattgataaattttggcttgctgcatctcaaggtcaatgcggaattaaacgcatccaatcttatgatccatccccctattcgacccaaatagcaggtgagattacagacttatctctcgaccatctccccgaattcaacaaaagcaaacgttatcctcgcgctgctcagtatgcattattttgcgcacatcatgccatcgagaaagcagggcttgagcaagctgagctcaatgcagcaggcacctttataggcacaagcattggcggtcaacctgaactggaagcaggttacaggttattctttacagacagctggaagaaaatcccccctcttagcgtgattagggggatgcccaattcaatcgccaatcatatcgcaattgcttttggcataggtggaccaaactcaaccatttccaa
>103	N operona: 77	first-last	lpg0104	gene_poz=(601-1176)	-	peptide methionine sulfoxide reductase	conserved gene	/position=118762 - 120537 (119362 - 119937)	/lenght=1776 (576)	/codons=592 (192)	/complement=true	GC-compoz=36.80555555555556%	/LCI1=1.5828970331588132	/LCI2=0.11012216404886563	p_i1=0.4000737873766621	p_i2=0.15561444409406955	/Tai=0.3963400611960157	/Tei=0.2400529996846626	/EEI=2.1115568533954305
gggaatatttggcttgttgtttattccttttgtcttattagacaaaccttatattgcaattagctttctcttgctttctggatacctggatactcttgatggttcgttggcccgctttcaaaacagagcctctgattttggctcagcaatggatatcgtcatagatagaattgtagaattttctgctgttcttgctttgtatctttttgatccacaacaccgtgccactttagccattttaatgttaggcagtattttgctctgtattacaagttttctggttgtgggaattttttccaacaatactactcaaaaaagtttttattacagcccggggataatggagcgtgccgaagcatttctattctttatttttatgacattattttccagctgctttaattttcttgccgctctcttttgttttttagtctgtttaaccgcgttgataaggctttttgaatttaaaaaaagtgtacaggctccaagttagcgaaacaataagttttccgaagcctgatttaaaactttctctgattttatgctgactacaatacaaaatcttgtataatttacagcaattcataaaagaggcttacaatgttgcgtatccttttgtattttctcttactcattaatacaacattttgtctggcaaagactgaaaaagccatttttgcaggtggatgtttttggtgcatggaagcagactttgaccatcttcctggagtcctgtccaccacatcaggatttgatgggggcactcttaaagatccaacttatgaacaagtttccgccgggaatacccattacgccgaatcggtaatggtggagtttgaacccaataaattaagttacaaaaaactggttgagtacttctttaggcatattgatcctaccgtcaaaaatgcgcaattttgtgatcatggcagtcaatatcgcagtgcaattttttatcttaacgatcaacaaaagaaaattgccatggaatacaaaaaagagttagagcaaaaattccccacagtttatacagaaattgctccatcaacttctttttatccggcagaagaatatcatcaaaattattacaaaaaaaatcctatacgttataagtattatcgatatcgttgtggccgagatacccgaattcaagaggtttggggtaataaaaaataaaagaataactcttaatcatgatccatagttttatcgcttatcaaaaaagaataagcaattcatgagaaaacacgctaatctaataaataataatttttaattttttactaatacaattatgattactcaagttaaccaattagatgaacttcaattaaaagacttaaaaacattaagagcagagtgtaaaaaaaatgatggcagcatccccaatctatatatccatatattgaaacaacaccgctctcttcctacaagcttcctttattatcaaaacggggccttgattggattcttgagtatttatttcttttatgatgatgctgttgaagttgctgttctggttagtccccaatatcgcagacaagggattgccaaacaattaataaaggaagcattacccttaattaagtctcaaaactactttaacttgattttttcatgcccctcacgcctcaatgataactggttaacctcaaaaggatttacctacctgcatagcgaatatttcatggaacgtgatgatttaaatcctatactcgattacatacgtccattgtcctttcgcatggcgactttagaggatattcccatattatg
>104	N operona: 78	first-last	lpg0105	gene_poz=(601-1197)	-	cytochrome oxidase-like	conserved gene	/position=119445 - 121241 (120045 - 120641)	/lenght=1797 (597)	/codons=599 (199)	/complement=true	GC-compoz=37.185929648241206%	/LCI1=1.1616161616161615	/LCI2=0.11010101010101012	p_i1=0.16217749740623816	p_i2=0.15554109145030662	/Tai=0.44935016716804665	/Tei=0.23998698230527596	/EEI=2.496124807560765
gatgctgtttctttttccacttgccaaaatgattccaagctttgcggttggaccggctttactctacgtagcgtgttgcatgataaaacatattactaatatgaaattacaggatatcaccgaaacagcgccttgcatggtcatcatcatgatggtgccattcaccgcttcgattgccgatggaataggtttgggaattatactttataccctccttaaattatttactcgtcaaaaacccaatcctttgattattgttttaagtcttgtttttaccgttttctttctgattaactaagtgagtgtgatctttaaatccaggataagccgtaaaacctccataaaaaacttgtctgctctcaaaaactgcaaacaaaagtttctttaatttattgaatttagtagtatttaaataagtgaattatgcacaagataggtcgttatcttaaatcgttcgtttaatttttcgtgccaaagcttcgagatgatacttaggcatcggatatcgaatgcttcttatatagtacttgtccataactcacgctagatagccaaataactgccataagctcatagttggcctaatcgcgatgaattattatgcttgaacaatcattacgacattattatcagcttgtcttggtagatcccatactacctgctttacgtgacaggataacgccattgtccattacctggttgtcgggaatatttggcttgttgtttattccttttgtcttattagacaaaccttatattgcaattagctttctcttgctttctggatacctggatactcttgatggttcgttggcccgctttcaaaacagagcctctgattttggctcagcaatggatatcgtcatagatagaattgtagaattttctgctgttcttgctttgtatctttttgatccacaacaccgtgccactttagccattttaatgttaggcagtattttgctctgtattacaagttttctggttgtgggaattttttccaacaatactactcaaaaaagtttttattacagcccggggataatggagcgtgccgaagcatttctattctttatttttatgacattattttccagctgctttaattttcttgccgctctcttttgttttttagtctgtttaaccgcgttgataaggctttttgaatttaaaaaaagtgtacaggctccaagttagcgaaacaataagttttccgaagcctgatttaaaactttctctgattttatgctgactacaatacaaaatcttgtataatttacagcaattcataaaagaggcttacaatgttgcgtatccttttgtattttctcttactcattaatacaacattttgtctggcaaagactgaaaaagccatttttgcaggtggatgtttttggtgcatggaagcagactttgaccatcttcctggagtcctgtccaccacatcaggatttgatgggggcactcttaaagatccaacttatgaacaagtttccgccgggaatacccattacgccgaatcggtaatggtggagtttgaacccaataaattaagttacaaaaaactggttgagtacttctttaggcatattgatcctaccgtcaaaaatgcgcaattttgtgatcatggcagtcaatatcgcagtgcaattttttatcttaacgatcaacaaaagaaaattgccatggaatacaaaaaagagttagagcaaaaattccccacagtttatacagaaattgctccatcaacttctttttatccggcagaagaatatcatcaaaattattacaaaa
>105	N operona: 79	first	lpg0106	gene_poz=(601-1881)	-	xanthine/uracil permease	conserved gene	/position=120344 - 122824 (120944 - 122224)	/lenght=2481 (1281)	/codons=827 (427)	/complement=true	GC-compoz=41.60811865729899%	/LCI1=1.2269170579029733	/LCI2=0.1720657276995305	p_i1=0.19455745578157965	p_i2=0.4017646579404302	/Tai=0.5160116962034038	/Tei=0.4615881921463872	/EEI=2.3980611447903093
actgcttgtagacaaacctgtagcacttttggtgcatgatgaatttcattatcaaattggtgataaaacagccatagaaccacatggtttttatgatgtggattgcctgaccattgaagaagacagtgatgaactaaagctcagtttgtcttacggcttttctcaatctgtaaaattacagtatttcgaaaccattattgacgcattgattgaaaaatataatccgctgattcaggccttatctcataaaggagaaatgcctataagcagaaaacaaattcaacaagttattggtgaaattttaggtgccaaaagcgagttgaatttgattagtaatttcttataccaccccaaatatttttggcaacaccccactctagaagagcatttttccatgcttgagcgctatttacatatacaaagacgcgtcaatgccattaaccatcgtcttgatacgcttaatgaaattttcgacatgttcaatggttatttggaaagtcgccatggccatcacttggaaataattattattgtattaatcgcagtagaaattataattgcggttatgaatttccatttttagggtttttcccttaatttatgcccactctaaaatcctattttctcaaagacacctctttgcgcacggaaatacttgctggagcaacgaccttccttaccatggtttatatcgtttttgtcaatccaaaggtcctgcacgatgcaggaatggatcaaggcgcggtatttaccgccacttgtttgataaccgctttcgcctgcgcattaacaggcttcatagccaacacaccgataggtgtagcgccaagtgtggctttaaatatttatttctcttacagcgtagtacaagggatgggagttgactggcaacacgccttggccatggtattcatttccggcttgcttttcctgtttcttaccctcaccaaattaagacgcctcttggttgaagcaatccctcataatttacaaatagccattgttataggcatcagtttgctaatcgccttaattgctttagaaaataatcaaatcattattggtgaccagcacaatttaatgcgattaggatctatcatcagaccagaaacaggactctttttcctggggtttattcttattcttactctggattatcataagattccaggtgccatcatcattgggatactgagcatcagtgtcttaagcttgatattgggcttgaccagttggcaaggtttgattgctatgccgccgtcgcttgaacctacgtttttgcagctcgatttttctggtctttccagtatcgtggctttaaaaaccatttttaccttttttctgatcaccgtgtttgatgcgacaggatcattaattggcttactaagtccaaccatttttaaacatgaaaaaaattattataaacgcctaactcgcagtttaactgctgatgcagccgcatcttccctcgcaggcctaatgggctcagccagtacctcaccttatattgagtcagcaaccggaattgaagccggtgggagaaccgggctaactgcgttagtcattgcaactggatttattctgatgctgtttctttttccacttgccaaaatgattccaagctttgcggttggaccggctttactctacgtagcgtgttgcatgataaaacatattactaatatgaaattacaggatatcaccgaaacagcgccttgcatggtcatcatcatgatggtgccattcaccgcttcgattgccgatggaataggtttgggaattatactttataccctccttaaattatttactcgtcaaaaacccaatcctttgattattgttttaagtcttgtttttaccgttttctttctgattaactaagtgagtgtgatctttaaatccaggataagccgtaaaacctccataaaaaacttgtctgctctcaaaaactgcaaacaaaagtttctttaatttattgaatttagtagtatttaaataagtgaattatgcacaagataggtcgttatcttaaatcgttcgtttaatttttcgtgccaaagcttcgagatgatacttaggcatcggatatcgaatgcttcttatatagtacttgtccataactcacgctagatagccaaataactgccataagctcatagttggcctaatcgcgatgaattattatgcttgaacaatcattacgacattattatcagcttgtcttggtagatcccatactacctgctttacgtgacaggataacgccattgtccattacctggttgtcgggaatatttggcttgttgtttattccttttgtcttattagacaaaccttatattgcaattagctttctcttgctttctggatacctggatactcttgatggttcgttggcccgctttcaaaacagagcctctgattttggctcagcaatggatatcgtcatagatagaattgtagaattttctgctgttcttg
>106	N operona: 79	last	lpg0107	gene_poz=(601-1407)	-	hypothetical protein	conserved gene	/position=121642 - 123648 (122242 - 123048)	/lenght=2007 (807)	/codons=669 (269)	/complement=true	GC-compoz=34.820322180916975%	/LCI1=1.5161691542288558	/LCI2=0.10932835820895521	p_i1=0.3596250835219864	p_i2=0.15287073993666522	/Tai=0.38046649258491216	/Tei=0.2375836659429987	/EEI=2.256863046591988
agcatcccggaactgtttgcaatgcagcaatataacaaaagggactgattagagagaggaactattatctcaatggaaaataattgattttaatagcaaaaatatctttgctattaaaaaaaaataagttataacactcttaactacatcaaggattgattagtgcaaatgttgggtcaacatctcagtaaattcatgttgagttgactgtataattttcatggagtgaaaaatgaatagtaaagtattttcgcaacgttttaatcgtgaattggcaactctgggattccccgaggatttaacagaaaaaacgaaagccgtatcaaaagtatttggtgtcacacgccatttggctaatgcaatgatatttggccacgttcttcctgataaagaacaactggataaaatcgcagaaattctggaagtttgtcctcaatggctaagcggggcaacggataggaaaaaagcctactcaggccgtgagactgctgatagtgtgtaataaacctggaatttcatgtatactgtaagctaatagacagcgtttgctaaaattatttactttgcaaacgcttttttcattgttgggttattaaaatcatggaatgcttaagtttctgtgtggccaaaaccatagacttgactcgtcttgatcttcatctaaaaaacgtctctaaggaatttagtgctgtaaaaacccgagatgtaataagattaaattctcatagaaacaaagatcacaccctgttcatttttaaaaatggaactgtcgtatcttggggtgtaaaaagataccaaatccacgaatacctggatattattaaactgcttgtagacaaacctgtagcacttttggtgcatgatgaatttcattatcaaattggtgataaaacagccatagaaccacatggtttttatgatgtggattgcctgaccattgaagaagacagtgatgaactaaagctcagtttgtcttacggcttttctcaatctgtaaaattacagtatttcgaaaccattattgacgcattgattgaaaaatataatccgctgattcaggccttatctcataaaggagaaatgcctataagcagaaaacaaattcaacaagttattggtgaaattttaggtgccaaaagcgagttgaatttgattagtaatttcttataccaccccaaatatttttggcaacaccccactctagaagagcatttttccatgcttgagcgctatttacatatacaaagacgcgtcaatgccattaaccatcgtcttgatacgcttaatgaaattttcgacatgttcaatggttatttggaaagtcgccatggccatcacttggaaataattattattgtattaatcgcagtagaaattataattgcggttatgaatttccatttttagggtttttcccttaatttatgcccactctaaaatcctattttctcaaagacacctctttgcgcacggaaatacttgctggagcaacgaccttccttaccatggtttatatcgtttttgtcaatccaaaggtcctgcacgatgcaggaatggatcaaggcgcggtatttaccgccacttgtttgataaccgctttcgcctgcgcattaacaggcttcatagccaacacaccgataggtgtagcgccaagtgtggctttaaatatttatttctcttacagcgtagtacaagggatgggagttgactggcaacacgccttggccatggtattcatttccggcttgcttttcctgtttcttaccctcaccaaattaagacgcctcttggttgaagcaatccctcataatttacaaatagccattgttataggcatcagtttgctaatcgccttaattgctttagaaaataatcaaatcattattggtgaccagcacaatttaatgcgattaggatctatcatcagaccagaaacaggactctttttcctggggtttattcttattcttactctggattatcataagattccaggtgccatcatca
>107	N operona: 80	first-last	lpg0108	gene_poz=(601-705)	-	hypothetical protein	null	/position=121711 - 123015 (122311 - 122415)	/lenght=1305 (105)	/codons=435 (35)	/complement=false	GC-compoz=39.04761904761905%	/LCI1=1.392156862745098	/LCI2=0.039215686274509796	p_i1=0.28577071351131256	p_i2=0.007157130421209333	/Tai=0.4792985732454029	/Tei=0.1064414173790884	/EEI=2.5254710104706564
ctgtttctggtctgatgatagatcctaatcgcattaaattgtgctggtcaccaataatgatttgattattttctaaagcaattaaggcgattagcaaactgatgcctataacaatggctatttgtaaattatgagggattgcttcaaccaagaggcgtcttaatttggtgagggtaagaaacaggaaaagcaagccggaaatgaataccatggccaaggcgtgttgccagtcaactcccatcccttgtactacgctgtaagagaaataaatatttaaagccacacttggcgctacacctatcggtgtgttggctatgaagcctgttaatgcgcaggcgaaagcggttatcaaacaagtggcggtaaataccgcgccttgatccattcctgcatcgtgcaggacctttggattgacaaaaacgatataaaccatggtaaggaaggtcgttgctccagcaagtatttccgtgcgcaaagaggtgtctttgagaaaataggattttagagtgggcataaattaagggaaaaaccctaaaaatggaaattcataaccgcaattataatttctactgcgattaatacaataataattatttccaagtgatggccatggcgactttccaaataaccattgaacatgtcgaaaatttcattaagcgtatcaagacgatggttaatggcattgacgcgtctttgtatatgtaaatagcgctcaagcatggaaaaatgctcttctagagtggggtgttgccaaaaatatttggggtggtataagaaattactaatcaaattcaactcgcttttggcacctaaaatttcaccaataacttgttgaatttgttttctgcttataggcatttctcctttatgagataaggcctgaatcagcggattatatttttcaatcaatgcgtcaataatggtttcgaaatactgtaattttacagattgagaaaagccgtaagacaaactgagctttagttcatcactgtcttcttcaatggtcaggcaatccacatcataaaaaccatgtggttctatggctgttttatcaccaatttgataatgaaattcatcatgcaccaaaagtgctacaggtttgtctacaagcagtttaataatatccaggtattcgtggatttggtatctttttacaccccaagatacgacagttccatttttaaaaatgaacagggtgtgatctttgtttctatgagaatttaatcttattacatctcgggtttttacagcactaaattccttagagacgttttttagatgaagatcaagacgagtcaagtctat
>108	N operona: 81	first-last	lpg0109	gene_poz=(601-870)	-	hypothetical protein	null	/position=122547 - 124016 (123147 - 123416)	/lenght=1470 (270)	/codons=490 (90)	/complement=true	GC-compoz=41.48148148148148%	/LCI1=1.0561797752808988	/LCI2=0.08838951310861422	p_i1=0.11566342677337134	p_i2=0.0880159944443497	/Tai=0.4571572222977698	/Tei=0.17921439499991473	/EEI=2.992481489495858
tgcaaacgcctacactcttccggagcacatacgaatatttaagggcaagtgtactattgaaagcgtttttgtggatattgtcatatactgattgtaattgctactggatcccagcctgaaaataaccatagataaaaaatgcgatgtccatcagataaaaaaagacttcttaaaattatcttatcgatagcgataaaccccctttgctcaatgagttattcacaaatctcgagagtctgagatgactggttttcggctcactccgacttctcaacagggtagacaaagtacgacctgatatctcatacaaaccaaagtacgttagctgattgacgagtcatttaaaatcaaatctctatagtaaaataagcatcccggaactgtttgcaatgcagcaatataacaaaagggactgattagagagaggaactattatctcaatggaaaataattgattttaatagcaaaaatatctttgctattaaaaaaaaataagttataacactcttaactacatcaaggattgattagtgcaaatgttgggtcaacatctcagtaaattcatgttgagttgactgtataattttcatggagtgaaaaatgaatagtaaagtattttcgcaacgttttaatcgtgaattggcaactctgggattccccgaggatttaacagaaaaaacgaaagccgtatcaaaagtatttggtgtcacacgccatttggctaatgcaatgatatttggccacgttcttcctgataaagaacaactggataaaatcgcagaaattctggaagtttgtcctcaatggctaagcggggcaacggataggaaaaaagcctactcaggccgtgagactgctgatagtgtgtaataaacctggaatttcatgtatactgtaagctaatagacagcgtttgctaaaattatttactttgcaaacgcttttttcattgttgggttattaaaatcatggaatgcttaagtttctgtgtggccaaaaccatagacttgactcgtcttgatcttcatctaaaaaacgtctctaaggaatttagtgctgtaaaaacccgagatgtaataagattaaattctcatagaaacaaagatcacaccctgttcatttttaaaaatggaactgtcgtatcttggggtgtaaaaagataccaaatccacgaatacctggatattattaaactgcttgtagacaaacctgtagcacttttggtgcatgatgaatttcattatcaaattggtgataaaacagccatagaaccacatggtttttatgatgtggattgcctgaccattgaagaagacagtgatgaactaaagctcagtttgtcttacggcttttctcaatctgtaaaattacagtatttcgaaaccattattgacgcattgattgaaaaatataatccgctgattcaggccttatctcataaaggagaaatgcctataagcagaaaacaaa
>109	N operona: 82	first	lpg0110	gene_poz=(601-2403)	-	hypothetical protein	null	/position=123444 - 126446 (124044 - 125846)	/lenght=3003 (1803)	/codons=1001 (601)	/complement=false	GC-compoz=36.99389905712701%	/LCI1=1.3105555555555555	/LCI2=0.08183333333333338	p_i1=0.23932249979981715	p_i2=0.07112460748399761	/Tai=0.40256992114958967	/Tei=0.16401214673559786	/EEI=2.545008048783626
aactcaacatgaatttactgagatgttgacccaacatttgcactaatcaatccttgatgtagttaagagtgttataacttatttttttttaatagcaaagatatttttgctattaaaatcaattattttccattgagataatagttcctctctctaatcagtcccttttgttatattgctgcattgcaaacagttccgggatgcttattttactatagagatttgattttaaatgactcgtcaatcagctaacgtactttggtttgtatgagatatcaggtcgtactttgtctaccctgttgagaagtcggagtgagccgaaaaccagtcatctcagactctcgagatttgtgaataactcattgagcaaagggggtttatcgctatcgataagataattttaagaagtctttttttatctgatggacatcgcattttttatctatggttattttcaggctgggatccagtagcaattacaatcagtatatgacaatatccacaaaaacgctttcaatagtacacttgcccttaaatattcgtatgtgctccggaagagtgtaggcgtttgcaatataacaaatggattggggttaatttatgattcagttaggcgatttgttaaaaccaacttgggctgcggagcggtctttaaataatgcttggtctgtattgaatgacgaggaaaaggaaaccatcaaaagccgaatggacaagatattttacaacgaaattccttttcaacttgagcatgacaagcttatctatattcatttattttccttgtttgcgcaattagaaacaattggcctaagagggcttataaaatctctagagaaactccgtggaacagatttgtatcaacaaatgcgtcaacaaattaccgacgagattttccatgccactgtttttgcaaaagttgcgtttcagttgtccgctccttacgcattaccacttggtcatcaaaagagtatcaatcattttatttcttctcttgaaggcgaagaggatctggccacttctatcaccttggtcaatttggttggagaaggatgggtagaagaattatgcattgcaatgaaagagaaaaacatcgcagtaactatttttgaaacagtccttgaagatgaaagccggcatatggacgagtacgatttatatcgtcagattgggttgccaaataaagactatttaaggaaaaaattagcaatttttgaagatgagctgataaataccgtatttgcgcatgagcaatatttgactacccttggtattctattaggcaaggagggagcactgaaactgctcaataatatcaataataaacaccattggatgcttaaaaaaattggcttaacgccttcagcccattggcaattgtttatggataccatgcctttattgatgaagaatttatcgcatgattttgaaaaagacaaagccattgaaccgaccaatattcgtaaattactttcagcaatttggaatgaccccgaattaccaactgagtctgctatttttaatataaatgttactcctgtttgtttttttgaaaagaaatttaaaccggaaacaataacttgcctcatgctacaagcattgagtaaagcttgctttgataatccgcagacgagaaattatattttcaatcataaactgtaccactcgcacaatagttacgtagcgcttgcggtaaagattccaggtagtgatcaattaggtgcgattgagtttaaaaactgccatgagatgactatgactgaattagcgcaacacattcagcatgacatgcgcatcatgaagtattgttatgaaaaaacacaatcattacaaaaagagcatccctatttaatcgaggtagtcaatcgcttgctaactccacggcacgagcgagtgtaccgtgatttcttatttgccagacctgctatttctttaagcaatattggtcattggggatatcaagcagcggtttcacccttatttccaaatgaaacgtttaaaataactctgacagaaatcgaaagaaaacaagtctggaataaaacaaataacacatttgaggtgcaagatgttttgcctgtaggcatgagtgttgatcaccgagtttttgatggcaatatcccgttcccgcgttatatgcaggaggcttttgatcaaatgtttcaagacatggagcaatccaggataaagccactgtcaaaacccttttcaaatttagatagctttatcaagtacagtaatacattattggaaaacgacctggagtttgggtttctgtatttattttctttaatgcatgtatggaaaaattatatttcatatgatgagttgtcaaaaacagtggaagaaaattacgagagaataaaacaggcgttatcgaaaagcgaacatcaacttggctgatggttatgcgatcgttttctttttattaccaacatctagaaaatgtaagcagaagttttagtttttgtataagccagttaacttatccagcaaaagaatgggttgcgttgagttatttacttttgcgtgttgcagacagtattgaagatgccaaatggcaagatcttcaaacacaaagtgattcatttgctgcttttaaatcatttttagttcaaacaccggcaaacgatcaattcacaaaatggctttctagctttccttcgcagcttccattaggggagaaacaacttctatgtgccgtccctcttttgttggaagaaaaagataatttacctgaatccatcaagcaatctgtgataaaaacaattttgcaagtagtggatggaatgcattatttccttaatcattatcatatggaaggcaaaatcgtatttccttcattagttaccactaatcaatactgtttttttgttgcaggattagttggcaaattattgtcacacatatttactgatttactatctaattttaagtggacagccagtctgttaaatcaagcctttcactttggtttctttttacaaaaaatcaatctcttga
>110	N operona: 82	last	lpg0111	gene_poz=(601-1641)	fdfT	squalene and phytoene synthases	conserved gene	/position=125243 - 127483 (125843 - 126883)	/lenght=2241 (1041)	/codons=747 (347)	/complement=false	GC-compoz=35.158501440922194%	/LCI1=1.489402697495183	/LCI2=0.06483622350674374	p_i1=0.3434763383591816	p_i2=0.036032818079151076	/Tai=0.3618890480049908	/Tei=0.13242953627123596	/EEI=2.2924665765046126
gaagtattgttatgaaaaaacacaatcattacaaaaagagcatccctatttaatcgaggtagtcaatcgcttgctaactccacggcacgagcgagtgtaccgtgatttcttatttgccagacctgctatttctttaagcaatattggtcattggggatatcaagcagcggtttcacccttatttccaaatgaaacgtttaaaataactctgacagaaatcgaaagaaaacaagtctggaataaaacaaataacacatttgaggtgcaagatgttttgcctgtaggcatgagtgttgatcaccgagtttttgatggcaatatcccgttcccgcgttatatgcaggaggcttttgatcaaatgtttcaagacatggagcaatccaggataaagccactgtcaaaacccttttcaaatttagatagctttatcaagtacagtaatacattattggaaaacgacctggagtttgggtttctgtatttattttctttaatgcatgtatggaaaaattatatttcatatgatgagttgtcaaaaacagtggaagaaaattacgagagaataaaacaggcgttatcgaaaagcgaacatcaacttggctgatggttatgcgatcgttttctttttattaccaacatctagaaaatgtaagcagaagttttagtttttgtataagccagttaacttatccagcaaaagaatgggttgcgttgagttatttacttttgcgtgttgcagacagtattgaagatgccaaatggcaagatcttcaaacacaaagtgattcatttgctgcttttaaatcatttttagttcaaacaccggcaaacgatcaattcacaaaatggctttctagctttccttcgcagcttccattaggggagaaacaacttctatgtgccgtccctcttttgttggaagaaaaagataatttacctgaatccatcaagcaatctgtgataaaaacaattttgcaagtagtggatggaatgcattatttccttaatcattatcatatggaaggcaaaatcgtatttccttcattagttaccactaatcaatactgtttttttgttgcaggattagttggcaaattattgtcacacatatttactgatttactatctaattttaagtggacagccagtctgttaaatcaagcctttcactttggtttctttttacaaaaaatcaatctcttgaaagatagagtggatgatgaaacaagtgggcgttattttatttcttcagagaatagcttgcgcgagagtttggttattcatgcacaccattcactggcttatgtaaagagcatcccaattattgaaggacgcccgtatcgcttattttgtgcatggtctttatttattggtttggcttcattgaaatggcttgataagtatggtcaccgacaaaaaattaaaccccgagaaacttattatctggttaaccaaataaatctgttaattgatgataaccgcgctttagaaaaattatttaacagttatcttccagaacagtgcaaagagaggtcacgatatatttctgaatcgtcaaaacaaataccagcttggtttaagaaaatttacgatggtgagatggattctctgactttgttcgagctggatgtccaagtatgatgattagggatacttggtgcaaactgcccaaatttctggacggttttaaacaaaattatacttgcaattggctgagcaattgcctgacctggtttacccatgacgtcattttctctttataaccagtgattgagtcagacaaattgaacggcagtgcacatggcttagtgactcccaagccaatatggttattgtttgtggatgtcggtcaataatatatcatttcgggcaaaaataatcggttatacaaaaggttaaacgaaataaaattaaagaaagagagtttcctctactgaccaatagttttaaagactaggatttaaaagcagtggaggctccttggcgtcttttcttttatatttaaaaagcccattagtcgctaattgtttaccaatttcgagaggggaagccatctcgtcagtgggtgtatctaagggttttgatttgccactggatcggcttcgcaagtaatcagctaattcagtttggtcactggagattgctttagaaacagcaatttttagtgcttttcgactgggtgtaatttccagagattcacaaagatagctaacaattcccagttgtttggatttgactgct
>111	N operona: 83	first-last	lpg0112	gene_poz=(601-3870)	-	hypothetical protein	conserved gene	/position=126589 - 131058 (127189 - 130458)	/lenght=4470 (3270)	/codons=1490 (1090)	/complement=true	GC-compoz=38.68501529051988%	/LCI1=1.3336394245485155	/LCI2=0.14141414141414135	p_i1=0.2522223941005925	p_i2=0.27507698432279437	/Tai=0.415747994325947	/Tei=0.34756928589051495	/EEI=2.408970328595786
taactctcatcaagcttataccgtaggcatactttctactttagatggtattttaaatgagcctatgccttcgctattagcaaaaattcggttaagtgaaacactcaatgaagcgctactgaactacaaaggggatttaggcaaaatcctgaaatttgctatagattatgaacaagcaaattttaatcaattagaacgcattcctgtaaaaagcgaaacgctctctcaatcttatcttaagggaatagaatacgccaatcatgtgatagacattattaataaataattgtcgtccctattagtattcattctgtattcaacctgttttacaaaagagagtcttttggaaattgtccgtatcagataagacaaaaaggattttcatcaggacttacgacaaatcccaatctctttgttaaaaaaagtttttaattcggtcatctagtttatctaaactccctcattaaaaacattttttgcctcgaccttggggtttttcgtaagtcctgttcatgtgacgaatttgccactaaattttatttaaaatcacaaagaccttaaattgtccttatagatcaaataatagcttgatgtttcctattgtttatttataattcatggaatgttaaatttattctcttatttcaaattatgatcatacgtgaactgtttaattggatacacaatgatagcgcaccccttcatctaagtgatcaaacgatcgaacgtgatcttattgaacaagaggaatcacaagccaaacaaactcatcgtgtgcttctgggtaatgtccgtcttttaaaatatagtggttcatccaatacagaggcgattaaagaattagagcagcattgtctttttatggattatctccagttgtataaacaagagtttgttaaggatgggaaaaacactgtttttttaattgcattaagaaacctgttatctcactctcatgaagagcaacttcgtctcatgcctaaaattaatgagttattccaaatattattacgagacaataaagaaagtgctctatctttttatgataaaaataaggaattattcaggcactgtacagaaattcaagaaagggtaacatttgagctcttccagcaaaaaatagaggctgacagtaaatcagtaatgactcagctagactatttcaatgaacatttagcctaccaggaaaatcccttaggaatcattgcgctatgccgaaattggattggtgaaacagaaaaattcactgctttaatactctggttgctagaacgcaaagtaagcgttgaaaaaattcttcttactaatctgctgcaggattttcttagatatcatttattcactttgcattccagggataatgaagtttctcgcttatactccctgctcggccatttccctgaagctcaggaactcgttatggcagcccaaaagataagctgtggagaattaatgttccagcaatactctcttgacggcacttttcggggtaaaaatcttcctgttgtttcaccagaaatcccccctttgcaattttccttaagcaaagacaattttatcgcattacaccgaacttttggcccggcttttttaactgcaggaattgctactgcaacaaaccatgacgaagtagcttggctggatatgttaaggcatactctgaatcagccagagacactcaaattactgcccgatattatcaatattattgccagagaatattcaccgaaagtcttaaaaacccttgccgaactcattgcggagtccactgcccatcaacttcttactcttaaccaaagctgtgttttccatttactacaacataaaccaagattgcttcacgatattacagaagaaaatgttattgggtatatcaatcatctggttcgactggatactcatgatcaggaaatcatttatcagttaatggctttgtttagggtgttattgaagaaaaaccatccggcaacgaaagcagtattcgaagcaattctcgataatcttgtaaatcatccgcaactgctggaggatgaagaatttttaacacagttaaaaaaatatccagattgtgagctccttttagacgaacgttgtgaaaatatcttaaaacagcttaatttttgcattgctgaacaaacatcaggactactctttggcaaacataactacttcatcatagaagatgtttggcttggagccttaagaaaatttgcagtactccagcaaatcaacccacagatgaagtttagctttgggcataagtatgcccttcaagcaagaattgccgaagttgtctttatccatcagggagacttgtttgatttagatacctttatcgacgcgttggatttgcccctcgtcacctcatcaggagaaatcagtccttacgaacgggctcttatcgaaattcttgccacgatagataatgagctcatcagaaaacaaatcattcaaaagctggaaacaacccctttcaatagacttgactggcatgaaagggaatatgggaatcaaactgttttcattaaagcagcaaaaaagggtaatttaggcttaatcaatttgcttgaagacaagatggaaccttctgtgcttaacaaagcgctaagagcagcagccaaaaactaccaatgggaaacattggatcatctttgtagccttcctggtgttgagttaaggcaagatgaaatagatgatcttgtggtctatctggcagaacatgggcgaatagaaagtgtaaaaaaactcttgaaattatatgattacaagccatccacagaattaattggcacgattcttaaaaaagcgatagacaatgataatttacaagtcgtcatgtatttctgtaaactgccagtggaatcacccaaacaatcaatgcttgatcgcctatttaaattggcaatccaattacagcattgggacattgttgagtatcttgccaactcaaagcattattctccatcccaaacgacgcttgaaaaggcttttcaacaaactgcgctggctatgcaacatgaagctgtagaaattcttggcaatgtggaaaagaatcccgtacgtgcaatagttattgagcgggctttactgaaagccagtaaactggggcatacaaaggttgttcaatcgatttgtgccttaccttccgagtcattaaccaaacaagctattgaagacgctctagaacaagcagcagccgaaggacatttggacattgtctcctgcctctgtgagccaggaaccacaacgctaaggcaaccagggatcaattcaggaatgaaaattgcggtccagacaggcaaattatctgtggttaattatttctgctcgatgacagggagcaataaaccaactccccgcttaattgatcagacattagtgatggcggctaaaaagggacaaacagccatttttatggctattcattcaaaccgccagactcctccaggaaaacatgctattgagcaatcctttcaacttgctatcactgcagggaaattacaaattttagactatttatgtcgtcatgaaagttatggcctcaatcaaagcaggatagatcaagcattgatttcagcagtcaaatccaaacaactgggaattgttagctatctttgtgaatctctggaaattacacccagtcgaaaagcactaaaaattgctgtttctaaagcaatctccagtgaccaaactgaattagctgattacttgcgaagccgatccagtggcaaatcaaaacccttagatacacccactgacgagatggcttcccctctcgaaattggtaaacaattagcgactaatgggctttttaaatataaaagaaaagacgccaaggagcctccactgcttttaaatcctagtctttaaaactattggtcagtagaggaaactctctttctttaattttatttcgtttaaccttttgtataaccgattatttttgcccgaaatgatatattattgaccgacatccacaaacaataaccatattggcttgggagtcactaagccatgtgcactgccgttcaatttgtctgactcaatcactggttataaagagaaaatgacgtcatgggtaaaccaggtcaggcaattgctcagccaattgcaagtataattttgtttaaaaccgtccagaaatttgggcagtttgcaccaagtatccctaatcatcatacttggacatccagctcgaacaaagtcagagaatccatctcaccatcgtaaattttcttaaaccaagctggtatttgttttgacgattcagaaatatatcgtgacctctctttgcactgttctggaagataactgttaaataatttttctaaagcgcggttatcatcaattaacagatttatttggttaaccagataataagtttctcggggtttaattttttgtcggtgaccatacttatcaagccatttcaatgaagccaaaccaataaataaagaccatgcacaaaat
>112	N operona: 84	first-last	lpg0113	gene_poz=(601-1845)	yuxH	hypothetical protein	conserved gene	/position=130173 - 132617 (130773 - 132017)	/lenght=2445 (1245)	/codons=815 (415)	/complement=true	GC-compoz=36.22489959839357%	/LCI1=1.423510466988728	/LCI2=0.09742351046698874	p_i1=0.3041596334266207	p_i2=0.11409542366194796	/Tai=0.36035798612094605	/Tei=0.20268588129575316	/EEI=2.49511523476961
aattatttacttaaagaattgactaaagtgggctatacagcagcctatcctgacaggcgtgcatcgcatgaatttattcttactttaaattccgaaaagaaaaattatgacgtgactgccatggattttgcaaaaaggttattggactatggagttcatgcccccactacttatttccctttactagtaccggaatgcttgttgattgaaccgcccgaaacagaaagcaaagaggaattggatgcttttgtggccgtgatgaaaatcattcgcgaagaagctagcaaacaacctgatatactcaaagctgcgccccacactttaccagtcaaaagactggatgatgtgaaagcggctcgcgaactggatttaaattattttgcaactcacgagtaacctgtacaatagatttttccaattttagcgcagcagctttctttttatgacagttgctgcgttttatgacggccaatcttttctcgccaaaaatctgatgctcttttataacaattcacaagcttccgcattccaagactctcaagcatcgcattattaactttacaaaataatgttataatctcattccaatggatcaaataaatggttgtagaattggatgagacaccagtcagaacgttgctagcgcgtcagggaatctatgataagaatagcgcaatcgttgcctatgaactcttgtatcgtaatagtgatgcagaaaactcacacgtagataacctaaaccagtcgtcaggtgaggcagctacctcctctgttctagtacagttatttgccaatcttgatgtaaataccataataggtaataaacaagcttttattaatttcactcatagccatcttgtacaaaaaatcccaatgttgcttcctaaaaatagaatagtcattgaagttcttgaaacggtggcgatcgaccagccattgctgctcaatttaatggaattaaagaagcagggatatcaaattgccctggatgattttgtcttcaggaatgaattggctcctctggttgatatggccgacattattaaaatcgatgtgcttcatcttgaccagcagcaaatcgcagaacaattattaccgctgaaatcttttagaggtaagttattggcagaaaaaattgaggacaaacaacaattcaatcattgcgtcaatcttggatttgatttttttcaaggtttttttctaaacaaaccggattccttaacaggacaaatcattactgaaaataaaatacagcttttaagattattaacagaaatcaacaatgaagaggtaccaatccaacgcattgaagaaattatcttacaaattcccaaacttagctatcgtatcttgcgtttggcaaattctgcctctttgtacatgagcaaaaaaatagaatcattgatggatgccatttctcaattgggattaatgcaaatacgcaactggttaaatctgttactcttggcaagtctcgatgatgtcgcacctgatttgttggagcgaacattaattcgcgccaaaatgtgtgaatccttagcaaaatcaatggattatcctaactctcatcaagcttataccgtaggcatactttctactttagatggtattttaaatgagcctatgccttcgctattagcaaaaattcggttaagtgaaacactcaatgaagcgctactgaactacaaaggggatttaggcaaaatcctgaaatttgctatagattatgaacaagcaaattttaatcaattagaacgcattcctgtaaaaagcgaaacgctctctcaatcttatcttaagggaatagaatacgccaatcatgtgatagacattattaataaataattgtcgtccctattagtattcattctgtattcaacctgttttacaaaagagagtcttttggaaattgtccgtatcagataagacaaaaaggattttcatcaggacttacgacaaatcccaatctctttgttaaaaaaagtttttaattcggtcatctagtttatctaaactccctcattaaaaacattttttgcctcgaccttggggtttttcgtaagtcctgttcatgtgacgaatttgccactaaattttatttaaaatcacaaagaccttaaattgtccttatagatcaaataatagcttgatgtttcctattgtttatttataattcatggaatgttaaatttattctcttatttcaaattatgatcatacgtgaactgtttaattggatacacaatgatagcgcaccccttcatctaagtgatcaaacgatcgaacgtgatcttattgaacaagaggaatcacaagccaaacaaactcatcgtgtgcttctgggtaatgtccgtcttttaaaatatagtggttcatccaatacagaggcgattaaagaattagagcagcattgtctttttatggattatctccagttgtataaac
>113	N operona: 85	first	lpg0114	gene_poz=(601-2055)	-	glycine cleavage system protein P	conserved gene	/position=131622 - 134276 (132222 - 133676)	/lenght=2655 (1455)	/codons=885 (485)	/complement=true	GC-compoz=42.81786941580756%	/LCI1=1.075068870523416	/LCI2=0.12341597796143254	p_i1=0.123426404348398	p_i2=0.2040175773038527	/Tai=0.5068849064011827	/Tei=0.28361581957346743	/EEI=2.748338821715011
caactcaatgccatcaaaatactcatgaattgattactgccttaacacaaatcgagggggtagaactggcattcaaagctccgtttttccatgaagcattgattaaactaaaccaaccagttcagtccgtattgcaacaactagccgacgctggaattgctggaggttacgcaccggaacaacactaccctcagctagccaatacgctgttagtttgtgcgacagaggtgcgtactgcagaggatatcgcgaaatatgcaaaaacattaaaaaccataatgtccaagcgaggtgcctgatgtttattgtgcaattaacctatttagttcccatcaatgaagtaaacaaatatctgcaggcacacagggagtttctagattaccactacaaacaagggttattggttgcttctggccccatgaaacctccaaccggcgggattattatagcagcgacaaatgacagggcacatttagagtcagtttttaaacaagacccttattatttagcagaaattgctgagtatcaatttatcgagtttactccagtaaaacacaggaatgaactcaaggaacttattcaaaaaacggaaggcaaattatgttgatttttgaattatctaaaactggtcgccaggcaaaagcccaaatacccagagcagtaagcaaaaactattcaatacccgaagaatttcagcgaaagtcgcccccaagattgccggcctgctccgaattgcaagtggtaagacactttacctgcctttcccaaaagaatttttccatagatactaatttttatcctttgggctcatgtaccatgaaatacaatccccggggtgttcataaagcagcttcgcttcccggttttataaatcgccatccgttagctatggacaatgaaagccagggatttctggaaactctttataaattacaaaattatatttctgaaattacggggatgcccggtgtttcactaactccaatggcaggttcacagggagaatttgccggagtcgccatgattaaagcctatcaccagtctcgtggcgacaccgcccgagatgaaattctcattccagatgcggcgcatggaacaaaccctgcctctgcggtaatgtgtggcttcaaagtagtagaaatagctaccgctccggacggtgacattgatcttgacgaattaaaaagaaaagtaggtcccaggactgctggaattatgctaactaatccatccactttgggattatttatgcgtcagataaaagaaatagccagtcttgtgcaccaagcaggaggattattatactacgatggggctaatctcaatgctattttaggtaaagtaagacctggtgatatgggttttgatgtcatgcatcttaatttacataaaacatttgctacacctcacgggggtggcggtcctggcgctggccctgttgctgttggcaaacgccttattccttacatgcccttacctgttgtgaaaaaaaccgactccggatatcactgggcaactcgccaggattatccacaaagcataggaagattatcatgttttatgggtaatgccggcattttattacgtgcttatttttatatgcttgtccttggtaaagaaggcctattgcgcgtatcagagttcgcaacacttaatgccaattatttacttaaagaattgactaaagtgggctatacagcagcctatcctgacaggcgtgcatcgcatgaatttattcttactttaaattccgaaaagaaaaattatgacgtgactgccatggattttgcaaaaaggttattggactatggagttcatgcccccactacttatttccctttactagtaccggaatgcttgttgattgaaccgcccgaaacagaaagcaaagaggaattggatgcttttgtggccgtgatgaaaatcattcgcgaagaagctagcaaacaacctgatatactcaaagctgcgccccacactttaccagtcaaaagactggatgatgtgaaagcggctcgcgaactggatttaaattattttgcaactcacgagtaacctgtacaatagatttttccaattttagcgcagcagctttctttttatgacagttgctgcgttttatgacggccaatcttttctcgccaaaaatctgatgctcttttataacaattcacaagcttccgcattccaagactctcaagcatcgcattattaactttacaaaataatgttataatctcattccaatggatcaaataaatggttgtagaattggatgagacaccagtcagaacgttgctagcgcgtcagggaatctatgataagaatagcgcaatcgttgcctatgaactcttgtatcgtaatagtgatgcagaaaactcacacgtagataacctaaaccagtcgtcaggtgaggcagctacctcctctgttctagtacagttatttgccaatcttgatgtaaataccataataggtaataaacaagcttttattaatttcactcatagccatcttgtacaaaaaatcccaatgttgcttcctaaaaatagaatagtcattgaagttcttgaaacggtggcgatcgaccagccattgctgctcaatttaatggaattaaagaagcagggatatcaaattgccctggatgatttt
>114	N operona: 85	middle	lpg0115	gene_poz=(601-909)	-	hypothetical protein	conserved gene	/position=133070 - 134578 (133670 - 133978)	/lenght=1509 (309)	/codons=503 (103)	/complement=true	GC-compoz=37.54045307443366%	/LCI1=1.2222222222222223	/LCI2=0.03562091503267973	p_i1=0.19214822882204927	p_i2=0.0051612482422190385	/Tai=0.40401573385991063	/Tei=0.10464512341799714	/EEI=2.589687037980058
acatggggtagacatcgtatgcggtgaaggacaacctttaggctcacctatggcatcaggaggcccttattttggttttctgagcacccgtatggcccatgtcagacaaatgcccggaagaataattggccgcacggtagacaaggatggaaaaaccggttttagtttaactctccaggcaagagaacagcatattcggcgtgctaaagccacttcaaacatatgcaccaaccagggtttacttgtaacagcagcaactatctatatgagtcttttaggaccggaaggtctaagccaagtggcaactcaatgccatcaaaatactcatgaattgattactgccttaacacaaatcgagggggtagaactggcattcaaagctccgtttttccatgaagcattgattaaactaaaccaaccagttcagtccgtattgcaacaactagccgacgctggaattgctggaggttacgcaccggaacaacactaccctcagctagccaatacgctgttagtttgtgcgacagaggtgcgtactgcagaggatatcgcgaaatatgcaaaaacattaaaaaccataatgtccaagcgaggtgcctgatgtttattgtgcaattaacctatttagttcccatcaatgaagtaaacaaatatctgcaggcacacagggagtttctagattaccactacaaacaagggttattggttgcttctggccccatgaaacctccaaccggcgggattattatagcagcgacaaatgacagggcacatttagagtcagtttttaaacaagacccttattatttagcagaaattgctgagtatcaatttatcgagtttactccagtaaaacacaggaatgaactcaaggaacttattcaaaaaacggaaggcaaattatgttgatttttgaattatctaaaactggtcgccaggcaaaagcccaaatacccagagcagtaagcaaaaactattcaatacccgaagaatttcagcgaaagtcgcccccaagattgccggcctgctccgaattgcaagtggtaagacactttacctgcctttcccaaaagaatttttccatagatactaatttttatcctttgggctcatgtaccatgaaatacaatccccggggtgttcataaagcagcttcgcttcccggttttataaatcgccatccgttagctatggacaatgaaagccagggatttctggaaactctttataaattacaaaattatatttctgaaattacggggatgcccggtgtttcactaactccaatggcaggttcacagggagaatttgccggagtcgccatgattaaagcctatcaccagtctcgtggcgacaccgcccgagatgaaattctcattccagatgcggcgcatggaacaaaccctgcctctgcggtaatgtgtggcttcaaagtagtagaaatagctaccgctccggacggtgacattgatcttgacgaattaaaaagaaaagtaggtcccaggactg
>115	N operona: 85	middle	lpg0116	gene_poz=(601-1971)	-	glycine cleavage system protein P	conserved gene	/position=133378 - 135948 (133978 - 135348)	/lenght=2571 (1371)	/codons=857 (457)	/complement=true	GC-compoz=44.12837345003647%	/LCI1=1.108187134502924	/LCI2=0.12353801169590643	p_i1=0.13765318584609024	p_i2=0.20448097666185455	/Tai=0.4958684343071873	/Tei=0.2840328789956691	/EEI=2.742798214675546
tattattgaaggctgccctgatggaattatcacaagcggcagctattctcctaccctgcagcaatctatagctttggcacgagttcccatggaaacaggggaacaagtacttgttgatatacgcggaaagttaatccctgcaaaagtagggaagcctcgctttatcaaacaaggaaaacctgtttaaattttagtaatattaatattaaggatataaaaaatgaatgatttgaaattcacaacaacccatgaatggctgagagaagatgaggaagaggtcacagtaggaattacagatcatgcgcaagaattattgggggatatggtatttgtagaactacccgaaataggtgatgaagtgagtgcaggccaagaattaggcgtggtggagtcagtgaaagcagcttctgatttttatgctcccattagtggtgttgtaacggcggttaacgaagccgttggtaaaaaccctgccctggtaaaccacgatccctaccatgaaggctggctcgtgaagctaaagcccagccatcctgatgaaatcaaaagcctgttaagtgatgagcaatatcaaaatgagatagctgaggaaaattaatcatgccttatattccacacacgcccgatgataccaaagagatgctagaggcaattggtgctcaagacattcaggatttatttgatgaaataccagcttctttgcaatatgcaggatttcaaaatatccctgctggcattaacgaaatggaaatgttgaaagaagcccagaatcaagcccaaaagaatcgcaacggtatatgttttattggtgctggatgttatgagcatcatattccagcagccgtgtgggatattgcatctcgcggtgaatttttaactgcctacacaccctatcaagctgaggccagccagggaactttgcaattattgtatgaatatcaaaccatgatctgtgagttgaccggcatggaagtatccaatgcgtcaatgtatgacggagcaactgcgttagctgaagcagtactcatggcagtccgccttaataaacacagtaaaaccaacagagtactgattgcaggcacagttcatcctttttatcgcgaaaccattgaaacgatagtacgtaatcagcatattgaagtcatcaccctcccttttgatgaacagcaaggaatcactaatcttggctctctcaatcaatacaccggagaagatattacagctttggtcatagcccaaccgaatttctttggttgcctcgaacaagtcgataaaatgacttcctgggcacatcataacaaaacaatcagtgtagcttgtgttaacccgacttcattggctttattaaaaccgcccggctcatggggagaacatggggtagacatcgtatgcggtgaaggacaacctttaggctcacctatggcatcaggaggcccttattttggttttctgagcacccgtatggcccatgtcagacaaatgcccggaagaataattggccgcacggtagacaaggatggaaaaaccggttttagtttaactctccaggcaagagaacagcatattcggcgtgctaaagccacttcaaacatatgcaccaaccagggtttacttgtaacagcagcaactatctatatgagtcttttaggaccggaaggtctaagccaagtggcaactcaatgccatcaaaatactcatgaattgattactgccttaacacaaatcgagggggtagaactggcattcaaagctccgtttttccatgaagcattgattaaactaaaccaaccagttcagtccgtattgcaacaactagccgacgctggaattgctggaggttacgcaccggaacaacactaccctcagctagccaatacgctgttagtttgtgcgacagaggtgcgtactgcagaggatatcgcgaaatatgcaaaaacattaaaaaccataatgtccaagcgaggtgcctgatgtttattgtgcaattaacctatttagttcccatcaatgaagtaaacaaatatctgcaggcacacagggagtttctagattaccactacaaacaagggttattggttgcttctggccccatgaaacctccaaccggcgggattattatagcagcgacaaatgacagggcacatttagagtcagtttttaaacaagacccttattatttagcagaaattgctgagtatcaatttatcgagtttactccagtaaaacacaggaatgaactcaaggaacttattcaaaaaacggaaggcaaattatgttgatttttgaattatctaaaactggtcgccaggcaaaagcccaaatacccagagcagtaagcaaaaactattcaatacccgaagaatttcagcgaaagtcgcccccaagattgccggcctgctccgaattgcaagtggtaagacactttacctgcctttcccaaaagaatttttccatagatactaatttttatcctttgggctcatgtaccatgaaatacaatccccggggtgttcataaagcagcttcgcttcccggttttataaatcgccatccgttagctatggacaatga
>116	N operona: 85	middle	lpg0117	gene_poz=(601-978)	gcvH	glycine cleavage system H protein	conserved gene	/position=134751 - 136328 (135351 - 135728)	/lenght=1578 (378)	/codons=526 (126)	/complement=true	GC-compoz=43.65079365079365%	/LCI1=0.9546666666666667	/LCI2=0.20800000000000005	p_i1=0.07854728993149979	p_i2=0.5437339867826377	/Tai=0.42563406675700977	/Tei=0.589360588104374	/EEI=3.37322384239468
tctttcgaatgcgttgatgtggatcactggttttttgctcgcaccggctatacgggggaagatggccttgaaatcattgtccctaatgaatttgttacccaactctggaatgatctcctgcatgctggagtaacgccatgtggattaggggccagagataccctgagattagaggcaggaatgcttctttacggccaggatatggatgaaacaacaaccccactggaatctggtttggcctggacagtaaagtgggagccggaagatagaggatttatcggaatgggcgctttggtttctcaaaagcaacaaggaattaaacgtaaaatggttggtttaaccttgttggacaaaggcattatgcgtcatggccaaaaggttattattgaaggctgccctgatggaattatcacaagcggcagctattctcctaccctgcagcaatctatagctttggcacgagttcccatggaaacaggggaacaagtacttgttgatatacgcggaaagttaatccctgcaaaagtagggaagcctcgctttatcaaacaaggaaaacctgtttaaattttagtaatattaatattaaggatataaaaaatgaatgatttgaaattcacaacaacccatgaatggctgagagaagatgaggaagaggtcacagtaggaattacagatcatgcgcaagaattattgggggatatggtatttgtagaactacccgaaataggtgatgaagtgagtgcaggccaagaattaggcgtggtggagtcagtgaaagcagcttctgatttttatgctcccattagtggtgttgtaacggcggttaacgaagccgttggtaaaaaccctgccctggtaaaccacgatccctaccatgaaggctggctcgtgaagctaaagcccagccatcctgatgaaatcaaaagcctgttaagtgatgagcaatatcaaaatgagatagctgaggaaaattaatcatgccttatattccacacacgcccgatgataccaaagagatgctagaggcaattggtgctcaagacattcaggatttatttgatgaaataccagcttctttgcaatatgcaggatttcaaaatatccctgctggcattaacgaaatggaaatgttgaaagaagcccagaatcaagcccaaaagaatcgcaacggtatatgttttattggtgctggatgttatgagcatcatattccagcagccgtgtgggatattgcatctcgcggtgaatttttaactgcctacacaccctatcaagctgaggccagccagggaactttgcaattattgtatgaatatcaaaccatgatctgtgagttgaccggcatggaagtatccaatgcgtcaatgtatgacggagcaactgcgttagctgaagcagtactcatggcagtccgccttaataaacacagtaaaaccaacagagtactgattgcaggcacagttcatcctttttatcgcgaaaccattgaaacgatagtacgtaatcagcatattgaagtcatcaccctcccttttgatgaacagcaaggaatcactaatcttggctctctcaatc
>117	N operona: 85	last	lpg0118	gene_poz=(601-1704)	gcvT1	glycine cleavage system T protein	conserved gene	/position=135162 - 137465 (135762 - 136865)	/lenght=2304 (1104)	/codons=768 (368)	/complement=true	GC-compoz=44.655797101449274%	/LCI1=1.1244323342415985	/LCI2=0.1552225249772933	p_i1=0.1449097645937173	p_i2=0.3319295177877633	/Tai=0.4966277760589053	/Tei=0.398736566008987	/EEI=2.753910115004509
gaagagacgcctgggaatactaaacaaggagacgccaaacaataataccaatatgcagcaaaattaatgagctgattagaattaaaataaaagttagttttttaggtatggtaacatctaaagcagattgttcaggacgattgggattatagtagacgtcaatttctgagttatctctgtaagctattgccactttatatgcaatacttcgggaatatttactgttgggtgtattaaatgttgtatccaaaaacaaatattcccctgtcaaatccttctcataaacttcatagatatattctattctaggccaaacactatgccctactcttgtccactcacagcgcgtgacatgccccttcgcttttaaccaggatcttgcttcaaccaaatctcttctttttttccaaaaataccaaaaaagaattaaaagaaaacatagccatcctaaatcaaggatccatctccaaattatcggccacaccatattctttcccataaatttatattatatgctatttccagggagaggatcatgcaaaaaaatcaaattggaaacctcgcaaaattaatcccaacaggtataatcacatccaataagtgataaaaaaaggaaatgcaatgactgctaaaactcctcttcacactacgcacttagcatgtggtgccaaaatggtggatttccatggttgggatatgcctcttcattatggatctcagttaaacgaacatcatgctgtcagaaacgatgctggcatgtttgatgtctcacatatgaccatcgttgatattttaggcgccggtggccgtcaatttctgcgcaaactgctaaccaacgatgtcgatcaaattactcataatggaaaagccctatacagctgtatgtgtaatgaacacggcggaattatagatgacctgattgtatatcaacgcgcttccgataattaccgagtggtacttaattcggcaaccaggcaaaatgatgtggcctggattcgcgcaaaaagtgaaggatttgctgttggcttacaagaaaggcgcgaattatcaatgctcgctgtacaaggtccaaatgccatagcgaaaacattgagtattcttgcacccgcccatgtagatgccgtttcgactcttacctctttcgaatgcgttgatgtggatcactggttttttgctcgcaccggctatacgggggaagatggccttgaaatcattgtccctaatgaatttgttacccaactctggaatgatctcctgcatgctggagtaacgccatgtggattaggggccagagataccctgagattagaggcaggaatgcttctttacggccaggatatggatgaaacaacaaccccactggaatctggtttggcctggacagtaaagtgggagccggaagatagaggatttatcggaatgggcgctttggtttctcaaaagcaacaaggaattaaacgtaaaatggttggtttaaccttgttggacaaaggcattatgcgtcatggccaaaaggttattattgaaggctgccctgatggaattatcacaagcggcagctattctcctaccctgcagcaatctatagctttggcacgagttcccatggaaacaggggaacaagtacttgttgatatacgcggaaagttaatccctgcaaaagtagggaagcctcgctttatcaaacaaggaaaacctgtttaaattttagtaatattaatattaaggatataaaaaatgaatgatttgaaattcacaacaacccatgaatggctgagagaagatgaggaagaggtcacagtaggaattacagatcatgcgcaagaattattgggggatatggtatttgtagaactacccgaaataggtgatgaagtgagtgcaggccaagaattaggcgtggtggagtcagtgaaagcagcttctgatttttatgctcccattagtggtgttgtaacggcggttaacgaagccgttggtaaaaaccctgccctggtaaaccacgatccctaccatgaaggctggctcgtgaagctaaagcccagccatcctgatgaaatcaaaagcctgttaagtgatgagcaatatcaaaatgagatagctgaggaaaattaatcatgccttatattccacacacgcccgatgataccaaagagatgctagaggcaattggtgctcaagacattcaggatttatttgatgaaataccagcttctttgcaatatgcaggatttcaaaatatccctgctggcattaacgaaatggaaatgttgaaagaagcccagaatcaagcccaaaagaatc
>118	N operona: 86	first-last	lpg0119	gene_poz=(601-1080)	-	hypothetical protein	conserved gene	/position=136367 - 138046 (136967 - 137446)	/lenght=1680 (480)	/codons=560 (160)	/complement=false	GC-compoz=35.208333333333336%	/LCI1=1.3039832285115305	/LCI2=0.07127882599580712	p_i1=0.23568889667746934	p_i2=0.04781356827699496	/Tai=0.40625375688343546	/Tei=0.14303221144929545	/EEI=2.4128736008175844
gaatactcaatgttttcgctatggcatttggaccttgtacagcgagcattgataattcgcgcctttcttgtaagccaacagcaaatccttcactttttgcgcgaatccaggccacatcattttgcctggttgccgaattaagtaccactcggtaattatcggaagcgcgttgatatacaatcaggtcatctataattccgccgtgttcattacacatacagctgtatagggcttttccattatgagtaatttgatcgacatcgttggttagcagtttgcgcagaaattgacggccaccggcgcctaaaatatcaacgatggtcatatgtgagacatcaaacatgccagcatcgtttctgacagcatgatgttcgtttaactgagatccataatgaagaggcatatcccaaccatggaaatccaccattttggcaccacatgctaagtgcgtagtgtgaagaggagttttagcagtcattgcatttcctttttttatcacttattggatgtgattatacctgttgggattaattttgcgaggtttccaatttgatttttttgcatgatcctctccctggaaatagcatataatataaatttatgggaaagaatatggtgtggccgataatttggagatggatccttgatttaggatggctatgttttcttttaattcttttttggtatttttggaaaaaaagaagagatttggttgaagcaagatcctggttaaaagcgaaggggcatgtcacgcgctgtgagtggacaagagtagggcatagtgtttggcctagaatagaatatatctatgaagtttatgagaaggatttgacaggggaatatttgtttttggatacaacatttaatacacccaacagtaaatattcccgaagtattgcatataaagtggcaatagcttacagagataactcagaaattgacgtctactataatcccaatcgtcctgaacaatctgctttagatgttaccatacctaaaaaactaacttttattttaattctaatcagctcattaattttgctgcatattggtattattgtttggcgtctccttgtttagtattcccaggcgtctcttcaattttacattggcatggcgggctgatgggggtggattgcaggctggttacgctgaaacctcttacaccttgtccgggagatgctacggtaaaccctaatacaacttttaaattttgtttttgctcgtattgggggtttttatatacgaccagtatgggcatgatagcttgccagtgtgtcggatccagggtgatcagcttgggtggttctgtggcaacagcattgacgaaataggcatttttttgtactacttcaggcagttttgattgattaagcgctttgctataggctatccagccatcagctgaaaaatatttggctatttccttttgttgttgcatgtaatttttataatcaaaagtgtaagtggcaataatcgcctcattagcccaaactgccaattgtgctctatctggcccagcataagttagttttgaggcaatacttagaagtaaactcaaggcaattgtgattgttttgttcataataaattctcatcgattatctcaatactgccagtttagtcattttttcattacaaaaaaatccccggctaagatcccggggagaattatatatc
>119	N operona: 87	first-last	lpg0120	gene_poz=(601-1131)	-	IcmL-like	conserved gene	/position=136821 - 138551 (137421 - 137951)	/lenght=1731 (531)	/codons=577 (177)	/complement=true	GC-compoz=41.6195856873823%	/LCI1=1.0473484848484849	/LCI2=0.09185606060606062	p_i1=0.11212366517137577	p_i2=0.09765313675721188	/Tai=0.45410487885855355	/Tei=0.1878878230814907	/EEI=2.8846387378546536
aaaaataacacagaaaaagtcaatataagcaatagcaaatcccatcgattaataaatcgactgaatttatcaggattagcaaaataaaaccgactattgcccactataccctctcttaaaattgacgttacaagtttcctttaatctaatccttaaatctaaaaaatatttatccattcctgaatcaggatttacgaaaaaccccaaggtcaaggcaaaaaagtttttaatgagggagtttagataaactaaacgaccgaattaaaaacttttttaacaaagaaattggggtttttcggaagtcctgtgaatataaaataccataaatacaacgtcatcgataccagacaaaccaacacattcaaccgtattcacaaataattttgattaaattttgaactttttcgcgattcatgtgtctaatatagtgagcattctcccccgagtgctctaccccgctttccccctctttatgcggggtagtattcggattgcaccaaatccggatatataattctccccgggatcttagccggggatttttttgtaatgaaaaaatgactaaactggcagtattgagataatcgatgagaatttattatgaacaaaacaatcacaattgccttgagtttacttctaagtattgcctcaaaactaacttatgctgggccagatagagcacaattggcagtttgggctaatgaggcgattattgccacttacacttttgattataaaaattacatgcaacaacaaaaggaaatagccaaatatttttcagctgatggctggatagcctatagcaaagcgcttaatcaatcaaaactgcctgaagtagtacaaaaaaatgcctatttcgtcaatgctgttgccacagaaccacccaagctgatcaccctggatccgacacactggcaagctatcatgcccatactggtcgtatataaaaacccccaatacgagcaaaaacaaaatttaaaagttgtattagggtttaccgtagcatctcccggacaaggtgtaagaggtttcagcgtaaccagcctgcaatccacccccatcagcccgccatgccaatgtaaaattgaagagacgcctgggaatactaaacaaggagacgccaaacaataataccaatatgcagcaaaattaatgagctgattagaattaaaataaaagttagttttttaggtatggtaacatctaaagcagattgttcaggacgattgggattatagtagacgtcaatttctgagttatctctgtaagctattgccactttatatgcaatacttcgggaatatttactgttgggtgtattaaatgttgtatccaaaaacaaatattcccctgtcaaatccttctcataaacttcatagatatattctattctaggccaaacactatgccctactcttgtccactcacagcgcgtgacatgccccttcgcttttaaccaggatcttgcttcaaccaaatctcttctttttttccaaaaataccaaaaaagaattaaaagaaaacatagccatcctaaatcaaggatccatctccaaattatcggccacaccatattctttcccataaatttatattatatgctatttccagggagaggatcatgcaaaaaaatcaaattggaaacctcgcaaaattaatcccaacaggtataatcacatccaataagtgataaaaaaaggaaatgcaatgactgctaaaactcctcttcac
>120	N operona: 88	first	lpg0121	gene_poz=(601-2340)	-	ABC transporter, permease protein	conserved gene	/position=137848 - 140787 (138448 - 140187)	/lenght=2940 (1740)	/codons=980 (580)	/complement=false	GC-compoz=40.91954022988506%	/LCI1=1.1208981001727116	/LCI2=0.14530800230282093	p_i1=0.1433158328695062	p_i2=0.29098426358844465	/Tai=0.4976804991281283	/Tei=0.3618858372296002	/EEI=2.6499647794309826
tcattagcccaaactgccaattgtgctctatctggcccagcataagttagttttgaggcaatacttagaagtaaactcaaggcaattgtgattgttttgttcataataaattctcatcgattatctcaatactgccagtttagtcattttttcattacaaaaaaatccccggctaagatcccggggagaattatatatccggatttggtgcaatccgaatactaccccgcataaagagggggaaagcggggtagagcactcgggggagaatgctcactatattagacacatgaatcgcgaaaaagttcaaaatttaatcaaaattatttgtgaatacggttgaatgtgttggtttgtctggtatcgatgacgttgtatttatggtattttatattcacaggacttccgaaaaaccccaatttctttgttaaaaaagtttttaattcggtcgtttagtttatctaaactccctcattaaaaacttttttgccttgaccttggggtttttcgtaaatcctgattcaggaatggataaatattttttagatttaaggattagattaaaggaaacttgtaacgtcaattttaagagagggtatagtgggcaatagtcggttttattttgctaatcctgataaattcagtcgatttattaatcgatgggatttgctattgcttatattgactttttctgtgttatttttcctgggttgggccggttcacagatggctaccccgtatcaattaggggatcaaattcccatttccttggaaccttccaatcttcccttttatgcgttacgaacagttttacgcatgtttatcgcattgattttttcaattctgtttacttttattgtaggtgctttagctgccaaaaatcgcagggctgagcaaattgttataccggcgattgatattttacaatcgattcctgttctgagttttttatctattactgtcaccgggtttatacatttatttcccaatagcttgttaggtccagaatgcgcctcaatttttgctatttttagcgcccaagtgtggaatatgacttttggattttatcaatctttaaaaacagttcctcatgatttgattgaagtctctgccatgttcaggttgtcagcctggcagcgcttttggaaggtagaagttcctttttccatgtctggactgttatggaatatgatggtttcaatgtcggcaagctggttttttgtggttttgtcagaagctatttcggtggcgcaccaaaatatcagattacccggtgtaggttcttatatcgcattggcgatagcccagagggatttgcatgctgtgggatatgccattctgaccatggttatcgttatttttttgtatgatcaaatacttttcaggccacttattgcctggtctgaaaaatttaaaatggaacagtctcccgatgagtcagaatatcaatcctggttaattgacttgatacgcagtagtcgtttgatgaagagagtgacggagtggctcgcggtctttaccaatagttttgtaaatgctcgttggctgaggattggtgaggtgaaggctgttaaggaaattgattttaaaaggcaaaagcgtttagaccgattgtggacagcgttggttttgatagccgttattactggcgggtggtttttgttgaaatttattctcgctgaattgaaggtgagtgatatatttcatgtctttttattgggcgcagcaacaggatctcgggtcattatattaattttgctaagctctatgctatggattcctgttggcgtgtggataggattaaggccaaggctggctcaaaaaatacaaccgattattcaatttgtggcagcgtttccagcgaacctgttttatcctttatttgtaattgctatcgtcaaatttaatttgagcgtggaaatttgggtaactccgctcatgatcctgggcacacagtggtatattttatttaatgtgatcgcaggagcctcgagtataccgcgcgatctttatctggcggctgataattttgggttaaagggttggatatggtggaaaagattggctttgccaggtatttttcctttttacattaccggagctattacagcagcaggcggtgcatggaatgccagtatcgtcgctgaatacgtgagctggggaaatattactcttaaggccacaggtctgggggagtatattcaggctagtacgacagcgggagacttcccgcaaattgcgttaggaacagcaatgatgtgtgtctatgtattagctttcaaccatcttatttggcgcccgctttatcgattagccgaagaacgatttaattttaattgagactcctatgccggaaacaattattaacatagaaaatttaagcaaatcttttaaaaaagcaccttcacagcaccttcttgtacttgaagatgttaatttcaaattacaggaaggcgaaatagttgctttgttaggcaaatctggttcagggaaatccactttactcaggattattgctggtcttatcgctccttccagtggaacagtgacttaccgcggtaaacctgtaaccaggccggtagaaggtattgctatggtatttcagtcgtttgctttaatgccttggcttacagtcctggaaaatgtggagcttggtttggaagcacaaggaatcagccgcgaggaaagaaggcacagggctattgaagcgatagatattataggtttggatggtttcgaatcggcttttcccaaggagttatctggtgggatgcgacaacgggttggttttgctcgcgctttggttattaatccggatgtgttgttaatggatgaacccttttccgcgcttgatgtacttactgcagaaaacctcaaatcagatttattggagttatggaaagaaaagaaaacgaataccaatggtattttattagtaac
>121	N operona: 88	last	lpg0122	gene_poz=(601-1899)	-	ABC transporter, ATP binding protein	conserved gene	/position=139595 - 142093 (140195 - 141493)	/lenght=2499 (1299)	/codons=833 (433)	/complement=false	GC-compoz=42.725173210161664%	/LCI1=1.040895061728395	/LCI2=0.09475308641975311	p_i1=0.1095735793442784	p_i2=0.10606445096940531	/Tai=0.4833456152547997	/Tei=0.19545800587246479	/EEI=3.0043027092800814
tattaattttgctaagctctatgctatggattcctgttggcgtgtggataggattaaggccaaggctggctcaaaaaatacaaccgattattcaatttgtggcagcgtttccagcgaacctgttttatcctttatttgtaattgctatcgtcaaatttaatttgagcgtggaaatttgggtaactccgctcatgatcctgggcacacagtggtatattttatttaatgtgatcgcaggagcctcgagtataccgcgcgatctttatctggcggctgataattttgggttaaagggttggatatggtggaaaagattggctttgccaggtatttttcctttttacattaccggagctattacagcagcaggcggtgcatggaatgccagtatcgtcgctgaatacgtgagctggggaaatattactcttaaggccacaggtctgggggagtatattcaggctagtacgacagcgggagacttcccgcaaattgcgttaggaacagcaatgatgtgtgtctatgtattagctttcaaccatcttatttggcgcccgctttatcgattagccgaagaacgatttaattttaattgagactcctatgccggaaacaattattaacatagaaaatttaagcaaatcttttaaaaaagcaccttcacagcaccttcttgtacttgaagatgttaatttcaaattacaggaaggcgaaatagttgctttgttaggcaaatctggttcagggaaatccactttactcaggattattgctggtcttatcgctccttccagtggaacagtgacttaccgcggtaaacctgtaaccaggccggtagaaggtattgctatggtatttcagtcgtttgctttaatgccttggcttacagtcctggaaaatgtggagcttggtttggaagcacaaggaatcagccgcgaggaaagaaggcacagggctattgaagcgatagatattataggtttggatggtttcgaatcggcttttcccaaggagttatctggtgggatgcgacaacgggttggttttgctcgcgctttggttattaatccggatgtgttgttaatggatgaacccttttccgcgcttgatgtacttactgcagaaaacctcaaatcagatttattggagttatggaaagaaaagaaaacgaataccaatggtattttattagtaacacacaatatagaagaagctgcgactttggctgacaggatagtgatttttggtaatgatcccggctatattcgtgctgaattaccagtgactcttccccaaccccgtgatccggaaagcccggaataccttgccttggttgacaagatttatactttaatgactactgggcccaaagaaaaagccaagcgagcgcaaagggagcgtcaaataggtttaggctatcgcttacccgatgtcgagccctctgaattatccggtctgatagaaactatgaagtcctttgaagaacgtattgatttacctgagctggcagacgagctcatgatgaatattgatgatctgttcccaattcttgaaactctggagatacttggttttgccaaggtgtctgcgggagatattcagttaagtgaattaggaaaacaattttcagaagctgatttgcaagagcgtaagcaattgttcgcgcaaagattattggaaaaagtccctctggctcgttatataagacgggtactggatgagaaagcggggcatcgcgtctcagaagagcgctttttgagtaagctggaggattatttaagcgagaaagaagcagatcgtgttttgaaaacaatgattgactgggggcgatatgccgagatttttgcttatgatttcaataccggtattttgagtctggaaaacccgggcaagggggcttagcaagaaagccaggtcaaaatgacctggcctgtggccaattaccgtggcgaggaatatcctttatagcttgagttaattaggctgattttcttaccaggtaattcaaaatttcaaataaacgctcttcgctccctgccatttgtaagtcagttttgtacttgttattgacgacaaaggctggtacggcgttaatttgataatgcgccatcaaagacatgccgctgttaacgcgcatatcgattgttggcgaattttcaaaagcgctcttggcaatttctctgtctacgccatgagcaacaaaaaaatcaaccatcgattgtttcgttgccagtggatttttatcttcctgaatcgctttgaataatatgggattcattttatcggacatagccagggtttttgctgtgtaataggctttggcatacaaatcccagtttggtttaaaaacaactggaacgcgctcaagatgggcgcctttgcccattctggttgcccaatcatttagtggggcgtcaattttataacaccatggacagccatagctaaaaaattcggtaatcaggggtgttttatctttattggtagacaattgcgcgctgg
>122	N operona: 89	first	lpg0123	gene_poz=(601-1254)	dsbA	thiol:disulfide interchange protein DsbA	conserved gene	/position=140970 - 142823 (141570 - 142223)	/lenght=1854 (654)	/codons=618 (218)	/complement=true	GC-compoz=39.14373088685015%	/LCI1=1.5376344086021505	/LCI2=0.22319508448540704	p_i1=0.3726188944281129	p_i2=0.5983101183094375	/Tai=0.3852889538149953	/Tei=0.6384791064784937	/EEI=2.3364261907173574
attgactaaattattatgagaaatccatgaaaaaattagcactcgtattaatcctgtgctcttcatcagtgatttttgcccaggaaaacccgcaagaggctggacaaaataagtcaacagtctgtaccgcctgtcatggtccgcaaggtattagtacgaatcccgaatggcccaatcttgccggccagcatgaaaaatattttgtgaaacaattgaaagatataaaagaaggtaagtcgcgctctgcgcccactatgactgcaatagttgctaatatgaatgaacaggatatggatgacttggcagcctattatgctaaaatgcccgttgctgaaggttcaacccctgaaaaatatttaaaaagaggcgaacaactttacagaggtggtgatttaaacaaacacatcgcggcctgtatagcctgccatggtcctaaaggaagtggaaacgctcaagcaggctttcccctgctttctggtcagcatgcagcttatactataatgcaactgcaagcatttaaagacgggaagcgaacgaatgacttaaatcaaattatgcaagatatcagtagtaaaatgagcccagaagatatggaagccgttgcttattatattcaagggttatattgaggaattgactatgtttaaaaaattaattgccctattatttcttatgccaatgactgctttggcaactcaatttattgaaggcaaagattatcaaaccgttgccagcgcgcaattgtctaccaataaagataaaacacccctgattaccgaattttttagctatggctgtccatggtgttataaaattgacgccccactaaatgattgggcaaccagaatgggcaaaggcgcccatcttgagcgcgttccagttgtttttaaaccaaactgggatttgtatgccaaagcctattacacagcaaaaaccctggctatgtccgataaaatgaatcccatattattcaaagcgattcaggaagataaaaatccactggcaacgaaacaatcgatggttgatttttttgttgctcatggcgtagacagagaaattgccaagagcgcttttgaaaattcgccaacaatcgatatgcgcgttaacagcggcatgtctttgatggcgcattatcaaattaacgccgtaccagcctttgtcgtcaataacaagtacaaaactgacttacaaatggcagggagcgaagagcgtttatttgaaattttgaattacctggtaagaaaatcagcctaattaactcaagctataaaggatattcctcgccacggtaattggccacaggccaggtcattttgacctggctttcttgctaagcccccttgcccgggttttccagactcaaaataccggtattgaaatcataagcaaaaatctcggcatatcgcccccagtcaatcattgttttcaaaacacgatctgcttctttctcgcttaaataatcctccagcttactcaaaaagcgctcttctgagacgcgatgccccgctttctcatccagtacccgtcttatataacgagccagagggactttttccaataatctttgcgcgaacaattgcttacgctcttgcaaatcagcttctgaaaattgttttcctaattcacttaactgaatatctcccgcagacaccttggcaaaaccaagtatctccagagtttcaagaattgggaacagatcatcaatattcatcatgagctcgtctgccagctcaggtaaatcaatacgttcttcaaaggacttcatagtttctatcagaccggataattcagagggctcgacatcgggtaagcgatagcctaaacctatttgacgctccctttgcgctcgcttgg
>123	N operona: 89	last	lpg0124	gene_poz=(601-1203)	-	cytochrome c4	conserved gene	/position=141595 - 143397 (142195 - 142797)	/lenght=1803 (603)	/codons=601 (201)	/complement=true	GC-compoz=41.7910447761194%	/LCI1=1.13	/LCI2=0.19333333333333327	p_i1=0.14743774042691168	p_i2=0.4876134923707398	/Tai=0.4273814487729066	/Tei=0.5388521431336658	/EEI=2.8970399159311504
gcacagaaaccaaatgctctgccagctcataatactgccgaactttaagtacggcatttttgacttcactacgacttaacttatctgcttttgtcagtaaaatatgcactgggagctctctgtgcaaagcccaattcactaatatttgatccaaatctttcaatggatggcgtacatccatcaacaaaattaatcctctcaaacattgccttgcttccagatagtgggctaaattcttttgccattccaattttacttccattgccaccttggcataaccataacctggtaaatcaacaaggcgccgttgctcatcaagagaaaagagattgatcagttgagtgcggcctggtgttttgctggttcttgccaaatttttattattagtcagacaatttaaggcactggattttccagcgttggaacggccagcaaacgctacctcatacccggaatcttcaggtaattgattgacacgggctgcactttttaaaaatactgctttagaatataaattgattggcataagatatcattttagttttgggattttgacccaggcagtgtaccattaattgactaaattattatgagaaatccatgaaaaaattagcactcgtattaatcctgtgctcttcatcagtgatttttgcccaggaaaacccgcaagaggctggacaaaataagtcaacagtctgtaccgcctgtcatggtccgcaaggtattagtacgaatcccgaatggcccaatcttgccggccagcatgaaaaatattttgtgaaacaattgaaagatataaaagaaggtaagtcgcgctctgcgcccactatgactgcaatagttgctaatatgaatgaacaggatatggatgacttggcagcctattatgctaaaatgcccgttgctgaaggttcaacccctgaaaaatatttaaaaagaggcgaacaactttacagaggtggtgatttaaacaaacacatcgcggcctgtatagcctgccatggtcctaaaggaagtggaaacgctcaagcaggctttcccctgctttctggtcagcatgcagcttatactataatgcaactgcaagcatttaaagacgggaagcgaacgaatgacttaaatcaaattatgcaagatatcagtagtaaaatgagcccagaagatatggaagccgttgcttattatattcaagggttatattgaggaattgactatgtttaaaaaattaattgccctattatttcttatgccaatgactgctttggcaactcaatttattgaaggcaaagattatcaaaccgttgccagcgcgcaattgtctaccaataaagataaaacacccctgattaccgaattttttagctatggctgtccatggtgttataaaattgacgccccactaaatgattgggcaaccagaatgggcaaaggcgcccatcttgagcgcgttccagttgtttttaaaccaaactgggatttgtatgccaaagcctattacacagcaaaaaccctggctatgtccgataaaatgaatcccatattattcaaagcgattcaggaagataaaaatccactggcaacgaaacaatcgatggttgatttttttgttgctcatggcgtagacagagaaattgccaagagcgcttttgaaaattcgccaacaatcgatatgcgcgttaacagcggcatgtctttgatggcgcattatcaaattaacgccgtaccagcctttgtcgtcaataacaagtacaaaactgacttacaaatggcagggagcgaagagcgtttatttgaaattttgaa
>124	N operona: 90	first-last	lpg0125	gene_poz=(601-1203)	-	GTP binding protein EngB	conserved gene	/position=142272 - 144074 (142872 - 143474)	/lenght=1803 (603)	/codons=601 (201)	/complement=false	GC-compoz=40.6301824212272%	/LCI1=1.1516666666666666	/LCI2=0.21066666666666667	p_i1=0.15746957840242912	p_i2=0.5535919361248828	/Tai=0.4435441852209012	/Tei=0.5982327425123946	/EEI=2.9138114694609394
tttgatttaagtcattcgttcgcttcccgtctttaaatgcttgcagttgcattatagtataagctgcatgctgaccagaaagcaggggaaagcctgcttgagcgtttccacttcctttaggaccatggcaggctatacaggccgcgatgtgtttgtttaaatcaccacctctgtaaagttgttcgcctctttttaaatatttttcaggggttgaaccttcagcaacgggcattttagcataataggctgccaagtcatccatatcctgttcattcatattagcaactattgcagtcatagtgggcgcagagcgcgacttaccttcttttatatctttcaattgtttcacaaaatatttttcatgctggccggcaagattgggccattcgggattcgtactaataccttgcggaccatgacaggcggtacagactgttgacttattttgtccagcctcttgcgggttttcctgggcaaaaatcactgatgaagagcacaggattaatacgagtgctaattttttcatggatttctcataataatttagtcaattaatggtacactgcctgggtcaaaatcccaaaactaaaatgatatcttatgccaatcaatttatattctaaagcagtatttttaaaaagtgcagcccgtgtcaatcaattacctgaagattccgggtatgaggtagcgtttgctggccgttccaacgctggaaaatccagtgccttaaattgtctgactaataataaaaatttggcaagaaccagcaaaacaccaggccgcactcaactgatcaatctcttttctcttgatgagcaacggcgccttgttgatttaccaggttatggttatgccaaggtggcaatggaagtaaaattggaatggcaaaagaatttagcccactatctggaagcaaggcaatgtttgagaggattaattttgttgatggatgtacgccatccattgaaagatttggatcaaatattagtgaattgggctttgcacagagagctcccagtgcatattttactgacaaaagcagataagttaagtcgtagtgaagtcaaaaatgccgtacttaaagttcggcagtattatgagctggcagagcatttggtttctgtgcaagcgttttcttctgtgaaaaaggatggtgttgaggagttgatttccttgcttgaccgttggtatgagtggaattagcttttagggttttggttttccgattgattacagaccattttttttaatgattatccaatattttgctgttataatgccctctttctgtacgttatgattttaagaggaccacaatgacacctttgttcccaactcaaggccctattaccatccgacaaggtattggaggtagttgctatcttttgtcatctctggattgcattttaaatcttggggcggatggggagcaattaattaaatcgttgtttacccaaacggaagatgggaaagttatcgtaagaatcaaacgccatgaggcactaaaagataatttgcaaaagaataaaatgacagggaagtacacccattacgtggatgaactcaacaatgaagatgtgtttgagattagcccggaaagactaaaggaaattgataatcaatacggcggggtaaaaagtaattcgctggcaataaaaattttggaacgattggtttcctattattatgcgggagattggagtaatactgatcctttggcaagcgttgttgctcatgatataccggacagaattgccggttttacttccactgcttttttaggcaaattctttggtattcaag
>125	N operona: 91	first-last	lpg0126	gene_poz=(601-3909)	-	ninein	conserved gene, eukaryotic NIN gene	/position=142988 - 147496 (143588 - 146896)	/lenght=4509 (3309)	/codons=1503 (1103)	/complement=false	GC-compoz=36.899365367180415%	/LCI1=1.3148820326678765	/LCI2=0.07144585601935871	p_i1=0.24172416991228388	p_i2=0.048143938114457094	/Tai=0.38239489047285624	/Tei=0.1433295443030114	/EEI=2.6173963665092863
atccagtgccttaaattgtctgactaataataaaaatttggcaagaaccagcaaaacaccaggccgcactcaactgatcaatctcttttctcttgatgagcaacggcgccttgttgatttaccaggttatggttatgccaaggtggcaatggaagtaaaattggaatggcaaaagaatttagcccactatctggaagcaaggcaatgtttgagaggattaattttgttgatggatgtacgccatccattgaaagatttggatcaaatattagtgaattgggctttgcacagagagctcccagtgcatattttactgacaaaagcagataagttaagtcgtagtgaagtcaaaaatgccgtacttaaagttcggcagtattatgagctggcagagcatttggtttctgtgcaagcgttttcttctgtgaaaaaggatggtgttgaggagttgatttccttgcttgaccgttggtatgagtggaattagcttttagggttttggttttccgattgattacagaccattttttttaatgattatccaatattttgctgttataatgccctctttctgtacgttatgattttaagaggaccacaatgacacctttgttcccaactcaaggccctattaccatccgacaaggtattggaggtagttgctatcttttgtcatctctggattgcattttaaatcttggggcggatggggagcaattaattaaatcgttgtttacccaaacggaagatgggaaagttatcgtaagaatcaaacgccatgaggcactaaaagataatttgcaaaagaataaaatgacagggaagtacacccattacgtggatgaactcaacaatgaagatgtgtttgagattagcccggaaagactaaaggaaattgataatcaatacggcggggtaaaaagtaattcgctggcaataaaaattttggaacgattggtttcctattattatgcgggagattggagtaatactgatcctttggcaagcgttgttgctcatgatataccggacagaattgccggttttacttccactgcttttttaggcaaattctttggtattcaagcggaagacattccatattcaaagcttgacgatatcatcaaattgaaattaatgaatcctgatgagcctgtttatattagtatgtcttatggaaaagtcgatagctttggaaaatttcatggccgtcatgctttgagaatagacaaaattattcctaaaggttctgggaactatgattttgttttaatcaatccgcacgataattctaaaacagaaacttacaaattagacgatctcaacaaacgaaactgccgattttgcctttttaataccagtatccatagagccagtttgacaaaaaaattattgacactttcaaacgaggaggggaggtatattttttctaattctggtctgcagaaaaggctgatatctttggaggaaatgcatcttctaactgacaacaaaattatttcttcttgcattagtttgcataaacaaatcccttatcttgaaaaacttttcctaaaattgtcagtggaggaaaagaaaacattaactgcttgcatagccaatgcggatggttctaaaaaagaattcctaaaattatttttaacccgtatccctgcaatggatttgcttgaactggttcttcgcgaagaaacatctcaagaattattaggcgaggttttgacagagttagccttatcaaacccagtcgaagaaaacaaattaagtcccaaagcaggcataaattttaatggcgaggcttttctccatttaatagtgaagtctgcaatacagcaaaaaatcaatcagttagcttacctgcctgaaaaagcgaaacaagaaattgaatccgggttaattaacttttactttggtggagcatcctctagtttaacaagagcatcagggttacgagcattgtttatagccaatattttctccaaaaaatcaatagaggcattatttccgccaaaagctctttttgcaaaagcgattgctaactatctcacactaaagactttaccagatttattgattgagtacttaaaaagcaaagacacatcgccaattgatgaggagttttttgatgtcgttcttgccagcgcaacgtttaaagatccggatgaattctttgaaaatttgttcagattaagccgaattaatccagaagtggcaaaagcgttatttgtcttcgcatctcaaaaaattaatgttctatttggcatatctttagaagaatacgcaaaaaaaatcgctttaaaagattcaggcgaattcaaatcatggtttgagtccttatccaagccacaacctgtgataaaaattccagaaattgataatgtattaaggcaacaacgagtcgacgatgctaaaagagtgatttcagatattgttcagcgaatcaattcttttccatttagttttgaaggatttaaaaccgtagaacacgttaatcttaatgcagaagagctcagaggccaacttaagaaaatagttcattctggcgaattgcaaaatgcgttgcaaatactggatttacctgatggacatccggaagtccagagggctttagaacgtaagctccgaatgatagacgccgcagctaatcgacgttcagattttctcaggaagtatgaaacggatatagatgagcatgtcaggcaaataaaaaatttcccaatcgactttaatgatgcggataccatagtagctattgaatcccaacgtattctgttgaacaaaaagcttcacacactggtcaaagcggaagatcttttgggcgaacaattcatcgccaatccaaaaataaaaatggtctattatgcccaggttgaaaagattaatttgcgggctgaattattgcaaaaacggcttcttgatgaggcgcaaaaggttatcgattctgttgaaaaaagaattgataattttgtaattcgctttaatgatataagctccacttctgcagtagaatggcagcgtaataatttattgcaacaacttgataatctggttaaacctaatcaagctttgttaagttctgaaaaggttctggattgtaataacttgcaaccatccatagtaagagcactgcaagcgaaaaaacaagaaataaatgaaacagctgatcaattgatcattaaaataaatgctgaagaagtagtaaaaagctatgaaaaacaaatcagggaatttccgataagttttagcaggtgccaaacagttgaagaagtgattgccagaaaacaggatttaattcaatcggttcgatatttggtggataacaaaccagatttacttaaggcgcgggaacagcttcaactatctgatgagtatcatagtgatatcaaaatagctctgacagataaaatttgtgaaattaacagacaagctgatgtaatgagcaagcgtattactgaccaaatcgctgcaataaaagaaactttgaatattcttgccgaaattaaattttccgaccacttgaaaactattgaaagtatggttaaaacgctcgaaaccaaagcggttggcgatgaaaattataaacgcgcggcacccatagcgagaacattttacaataatttattaagggccgaagagcacttcaaaaactctcaactgcctaagaatgtgaaatgcaatgattttcatcaagcttgcgtccgtgccattaatgcagtcatgcctgttttagaagtacatcgtggctggaaacaagtgtttgctgatttagcgagtgctttagtcactttatgtactttgggcggagccaatttatacgcggggagatggcgattatttcctgtacccaccgagtctgaaaaaattgtcaaagatttttcattgtcaatgcaaccgctctctgtcagtgcctgatgaaattgatttgatattatttgaactggttgtcaggcttcacatagtttatttgtttgctatcagaataaactttgtgaagctcgacggttctttttaccgcttcaaaatatttttcatgagttcctcaacgatctgagggttagcaagagttgttaaatcacccagctcatcaatgtgcgacacttctttacaagcaatttttcttagtattcggcgcataattttacctgaacgggttttcggcaaatcatttgcaaactgaatgacatctggtttggcgatagcactgatttgatctttgactcgctccatcaattcagtttggagctcggcatcaggcttatttccctgcttcagaatgacataggcaaatattgcttgaccttttaaatcatgaggaatacctacaacgccagcttcagcaaccttaggatggctgaccaatgctgattcaatttcagcagtacccaatcgatggccggaaacgttaagtacgtcatcaattcggcctgtaatccaataatctccatcttcatctcgtttggctccatcaccagtgatgtaatagccgttggataaataagtgttacagtatct
>126	N operona: 92	first	lpg0127	gene_poz=(601-2484)	acsB	acetyl-coenzyme A synthetase	conserved gene	/position=146393 - 149476 (146993 - 148876)	/lenght=3084 (1884)	/codons=1028 (628)	/complement=true	GC-compoz=44.532908704883226%	/LCI1=1.0940988835725678	/LCI2=0.17214247740563535	p_i1=0.13150691051936567	p_i2=0.40208095062004584	/Tai=0.5271617344854389	/Tei=0.46187285555804125	/EEI=2.601143303412234
aaagctctcgagaaactcatcaaatagcgaaagaaaatcatcttctggtcgtcgatgctcccgtctctggcggcgtagcgggggccactgcagccacgttaacattcatggttggtggtgaagccgaggcttataatgcggcgcatcccattctctctgccatgggaaaaaaaatcatccatacaggcggtgcaggcagtgggcaagcagccaaaatttgcaataacatgatattgggtaccacgatgatcgccatatcagaagcgttcattctggcgaaagaactagggctgtctgatggaaaattatttgaggtggtaaacaattcatcgggtcaatgttgggctatgagcaaatacgtccctgtaccaggaatattggaaaatgttcctgcaaacaatgattataagccagggtttgcagcaaacatgatgttgaaggatttgttattgagtcaaaatactgcgaaatcagtacacattgaaacaccccttggcgccaaaacaactgaaatttatcaacaatttgtcgatcaaggccttggtgatatcgatttttcagccattattaaacacattggcaaaatacaagaggtgtagcatgcttcccgttcatctaaagcaccctcatttaacagctacagaagaatatctatctgaattttggtctgaaattgccgcacaaaccattgactggatacaaccttggagtatcaccctgcagggaggattacacaaaggcgatgtgaagtggtttcaaggcggcttactcaatgttagcgctaattgtctggataggcatttaccccataaagcaaatcaaacagccatcatttgggaaggtgatgatgaaaaccaaaataaaaccctgacttttgcgcagctttattctgaagtatgcaaaatgagcaatgtgttaaaaagcctaaatgttcgcagaggggatacggtaggcatttacctacccatgattcctgaagcggccattgccatgctggcttgtgctcgtataggagctattcataccgttgtgtttgccgggttttcggcccatgcattgcagcagcgattaatagcctcttcctgtaaatgtttaatcactgcggatgcgtttcaacgcggtggaaaaactatccctttaaagaaacaggctgacgaagccagcgtggacttaaatatcaccaagctggttgttaaaaattcaaatgccccaacggcactaaataagaacaaagaacattggtggcatgagctaaaacaaaccgtatcggatcaatgcacgccggaaccaatgaacaccgaagatcccctgtttattctctatacttccggaagcacgggacagccgaaaggagtggtacataccacaggcggctatttagtgcaggccgcttatacgcatcaactgatatttgcttgtcaggataatgaagtattttggtgtactgctgatgtcggttggattacagggcatagttatgtcgtctatggccctctctgcaatggcattaccacattgatgtttgaaggaatacccacgtggcctgacgcagcaagaaactggcgcatcattgataagcaccaagtgaatgtgttctacacagctcccacagccatccgctccctgatgagagctggcgatcaatggctaaactcaagctcaagaagttctcttcgtttactgggttcagtgggtgagccaattaacccggaagcatggaattggtatcaccaaaaagttggacaagggaaatgcccgatagtggatacatggtggcaaactgaaaccggagctattatgattagtcccagagccagtgatgaagtgatcaaaccaggctctgctcgtaaacctattccggggatcgtaccactcctgttaaatgagcaaggacatgaaattaatggcgctggagaaggccttttggctatcaaatacccatggccttctatggcaagaaccattgcaggagatcaccaaagatactgtaacacttatttatccaacggctattacatcactggtgatggagccaaacgagatgaagatggagattattggattacaggccgaattgatgacgtacttaacgtttccggccatcgattgggtactgctgaaattgaatcagcattggtcagccatcctaaggttgctgaagctggcgttgtaggtattcctcatgatttaaaaggtcaagcaatatttgcctatgtcattctgaagcagggaaataagcctgatgccgagctccaaactgaattgatggagcgagtcaaagatcaaatcagtgctatcgccaaaccagatgtcattcagtttgcaaatgatttgccgaaaacccgttcaggtaaaattatgcgccgaatactaagaaaaattgcttgtaaagaagtgtcgcacattgatgagctgggtgatttaacaactcttgctaaccctcagatcgttgaggaactcatgaaaaatattttgaagcggtaaaaagaaccgtcgagcttcacaaagtttattctgatagcaaacaaataaactatgtgaagcctgacaaccagttcaaataatatcaaatcaatttcatcaggcactgacagagagcggttgcattgacaatgaaaaatctttgacaattttttcagactcggtgggtacaggaaataatcgccatctccccgcgtataaattggctccgcccaaagtacataaagtgactaaagcactcgctaaatcagcaaacacttgtttccagccacgatgtacttctaaaacaggcatgactgcattaatggcacggacgcaagcttgatgaaaatcattgcatttcacattcttaggcagttgagagtttttgaagtgctcttcggcccttaataaattattgtaaaatgttctcgctatgggtgccgcgcgtttataattttcatcgccaaccgctttggtttcgagcgttttaaccatactttcaatagttttcaagtggtcggaaaatttaatttcggcaagaatattcaaagtttcttttattgcagcgatttggtcagtaatacgcttgctcattacatcagcttgtctgttaatttcaca
>127	N operona: 92	middle	lpg0128	gene_poz=(601-1518)	-	3-hydroxyisobutyrate dehydrogenase	conserved gene	/position=148278 - 150395 (148878 - 149795)	/lenght=2118 (918)	/codons=706 (306)	/complement=true	GC-compoz=42.0479302832244%	/LCI1=1.3103825136612022	/LCI2=0.1810928961748634	p_i1=0.23922660166053164	p_i2=0.4387025529942761	/Tai=0.4168381379247974	/Tei=0.4948322976948485	/EEI=2.720937215498853
taaaatttcccccctcattcgagccattcgcgtagacgccggagatgttgagggcactgatatgggtcctcttgtcagccaggctcatcgacaaagagttttggccgctattgaaaaaggggttaatgaaggtgcccgcttgattatcgatggcagaacctttcaacatcctcaatacccacagggtttttacctgggaccctgcttgtttgatgaagtaactgaagaaatgtctgtctatcaaaatgaaatttttggacctgtactggttatcgtgcgagtcaaccattttgaagaggctcttgctttagtcaataaacatcaatacggaaatggcactgctattttcactcgggatggctttacagcacgtgagtatagccagcgagttcaagcaggcctggtcgggattaatattccaatacccgttcccattgccaaccatcctttcggaggctggaagcgctctgtgtttggagataccaacatgcacggagaagaaagtattcatttctatactcgacgcaaaacggttaccagcaaatggccaataaccgaattaaaggatagcagctttgccatgcccactcatgattaatcatgcttattacggagaaatatatggctaatattggatttgtgggattgggtcatatgggttttccaatggccattaatcttttgaaagccggtcatagtgtcatgggctatgatttgcaacaatcagcacttgagcattttgctgaacaaggaggaactattgctcataacttgcaggaattggcaaaaggcaaagatgtcattgttactatgttacaaaccggacagcaagttttacatgtatgccttggtgtagatggtatattcagtcagttaaatgctggctcattgtacatcgattgctctacaattgatgtaaaaagctctcgagaaactcatcaaatagcgaaagaaaatcatcttctggtcgtcgatgctcccgtctctggcggcgtagcgggggccactgcagccacgttaacattcatggttggtggtgaagccgaggcttataatgcggcgcatcccattctctctgccatgggaaaaaaaatcatccatacaggcggtgcaggcagtgggcaagcagccaaaatttgcaataacatgatattgggtaccacgatgatcgccatatcagaagcgttcattctggcgaaagaactagggctgtctgatggaaaattatttgaggtggtaaacaattcatcgggtcaatgttgggctatgagcaaatacgtccctgtaccaggaatattggaaaatgttcctgcaaacaatgattataagccagggtttgcagcaaacatgatgttgaaggatttgttattgagtcaaaatactgcgaaatcagtacacattgaaacaccccttggcgccaaaacaactgaaatttatcaacaatttgtcgatcaaggccttggtgatatcgatttttcagccattattaaacacattggcaaaatacaagaggtgtagcatgcttcccgttcatctaaagcaccctcatttaacagctacagaagaatatctatctgaattttggtctgaaattgccgcacaaaccattgactggatacaaccttggagtatcaccctgcagggaggattacacaaaggcgatgtgaagtggtttcaaggcggcttactcaatgttagcgctaattgtctggataggcatttaccccataaagcaaatcaaacagccatcatttgggaaggtgatgatgaaaaccaaaataaaaccctgacttttgcgcagctttattctgaagtatgcaaaatgagcaatgtgttaaaaagcctaaatgttcgcagaggggatacggtaggcatttacctacccatgattcctgaagcggccattgccatgctggcttgtgctcgtataggagctattcataccgttgtgtttgccgggttttcggcccatgcattgcagcagcgattaatagcctcttcctgtaaatgtttaatcactgcggatgcgtttcaacgcggtggaaaaactatccctttaaagaaacaggctgacgaagccagcgtggacttaaatatcaccaagctggttgttaaaaa
>128	N operona: 92	last	lpg0129	gene_poz=(601-2127)	mmsA	methylmalonate-semialdehyde dehydrogenase	conserved gene	/position=149198 - 151924 (149798 - 151324)	/lenght=2727 (1527)	/codons=909 (509)	/complement=true	GC-compoz=46.692861820563195%	/LCI1=1.0688976377952757	/LCI2=0.12657480314960629	p_i1=0.12086164633439488	p_i2=0.21610806214333114	/Tai=0.5571160028667377	/Tei=0.294497255928998	/EEI=2.6849042880078158
catcatgaaggctgtctatccggcgagcgatgcttttacgataatctggctgctctttgaaatactctactttgtaaccaggtagaagtcgctctagtgtatcaaatacctgaggagataatattgtattttccaaaacacgtaaaattataccttttcccatagcttaattcccttactgccttaatttcctcattattgtataaataattcaaagtgacaatgttttgaattaacaattgaattatatatttaccctaagatatcaggaagttaattgccttaatagcattacttcatgctaaactagtttttttggaggaatagtaaaaggatagctatgaaaagtatagaggattttacaggtttttcagaatccgggattgatgatgccattcaaaatgccttaaaaaaagcaggtaatccaactcattttgaagtcgttgaaacactaggttcacaagatagccaatcagatcgacgatatcaggtaacgcttaaaacactgagtgattaatcattaagtaacggcaatcattggctagaaataaatgacaaaaatttaatgtcaattctgtttctataactattatctagctactgcctttcaatacaaggagtttaaaaatgggatacaatgtgcctcactatattggtggacaacttattaatgaaacggatactgaagctcaagccatttataatcctgctctgggtgaaattattggccaagtccattttgcgtcaaaggcaacctgtgatagagctgtggctattgccaaagcggcaggaaatgaatggtcgcaaacccctgctataaaaagagcgcgagttttattccgatttagggagttgctggaaaaataccaaatggatctggcacgaatagtcactcgtgagcacggcaaaacgctggatgatgcgaaaggatcggtggccagaggcattgaggtagtggagctgcactgcgggctcgtcaacgagctaaagggagatttttctgctgaagtggccagccatattgattgccatacttttcgacaacccttgggagtatgtgccggagtatctccatttaactttcctgtcatggtacccatttggatgatgattcctgccattgcttgtggaaatacctttattcttaaaccttccgagcaagatccctctgcgcctgtccgtttattggaactgttaagtgatgccggtttgcctccgggcgttgccaattgtatccagggtaataaaacgactgtcgagcatttactggctcatccggatatagctgcctttactgcggtcgcctccactcctgttgccgaatacatctataccactgcagcagcctatggaaagcgggcacatacttttggcggagctaaaaatcactgtgtggttatgcctgatgccgatttagaccaggcagctaacgctatcgtcggagcagcctatggttcggcaggagaacgttgtatggctttatctgtcgttgtaacggttggtcaacataccgctgatgccttgatcaataaaatttcccccctcattcgagccattcgcgtagacgccggagatgttgagggcactgatatgggtcctcttgtcagccaggctcatcgacaaagagttttggccgctattgaaaaaggggttaatgaaggtgcccgcttgattatcgatggcagaacctttcaacatcctcaatacccacagggtttttacctgggaccctgcttgtttgatgaagtaactgaagaaatgtctgtctatcaaaatgaaatttttggacctgtactggttatcgtgcgagtcaaccattttgaagaggctcttgctttagtcaataaacatcaatacggaaatggcactgctattttcactcgggatggctttacagcacgtgagtatagccagcgagttcaagcaggcctggtcgggattaatattccaatacccgttcccattgccaaccatcctttcggaggctggaagcgctctgtgtttggagataccaacatgcacggagaagaaagtattcatttctatactcgacgcaaaacggttaccagcaaatggccaataaccgaattaaaggatagcagctttgccatgcccactcatgattaatcatgcttattacggagaaatatatggctaatattggatttgtgggattgggtcatatgggttttccaatggccattaatcttttgaaagccggtcatagtgtcatgggctatgatttgcaacaatcagcacttgagcattttgctgaacaaggaggaactattgctcataacttgcaggaattggcaaaaggcaaagatgtcattgttactatgttacaaaccggacagcaagttttacatgtatgccttggtgtagatggtatattcagtcagttaaatgctggctcattgtacatcgattgctctacaattgatgtaaaaagctctcgagaaactcatcaaatagcgaaagaaaatcatcttctggtcgtcgatgctcccgtctctggcggcgtagcgggggccactgcagccacgttaacattcatggttggtggtgaagccgaggcttataatgcggcgcatcccattctctctgccatgggaaaaaaaatcatccatacaggcggtgcaggcagtgggcaagcagccaaaatttgcaataacatgatattgggtaccacgatgatcgccatatcagaagcgttcattctggcga
>129	N operona: 93	first-last	lpg0130	gene_poz=(601-3069)	-	hypothetical protein	null	/position=151162 - 154830 (151762 - 154230)	/lenght=3669 (2469)	/codons=1223 (823)	/complement=false	GC-compoz=39.97569866342649%	/LCI1=1.1763990267639903	/LCI2=0.10717761557177619	p_i1=0.1692866724205065	p_i2=0.14553033301017304	/Tai=0.44047657013938957	/Tei=0.23097729970915576	/EEI=2.703886868232902
tatcacaggttgcctttgacgcaaaatggacttggccaataatttcacccagagcaggattataaatggcttgagcttcagtatccgtttcattaataagttgtccaccaatatagtgaggcacattgtatcccatttttaaactccttgtattgaaaggcagtagctagataatagttatagaaacagaattgacattaaatttttgtcatttatttctagccaatgattgccgttacttaatgattaatcactcagtgttttaagcgttacctgatatcgtcgatctgattggctatcttgtgaacctagtgtttcaacgacttcaaaatgagttggattacctgctttttttaaggcattttgaatggcatcatcaatcccggattctgaaaaacctgtaaaatcctctatacttttcatagctatccttttactattcctccaaaaaaactagtttagcatgaagtaatgctattaaggcaattaacttcctgatatcttagggtaaatatataattcaattgttaattcaaaacattgtcactttgaattatttatacaataatgaggaaattaaggcagtaagggaattaagctatgggaaaaggtataattttacgtgttttggaaaatacaatattatctcctcaggtatttgatacactagagcgacttctacctggttacaaagtagagtatttcaaagagcagccagattatcgtaaaagcatcgctcgccggatagacagccttcatgatgccttttcatttatcttaaaagcttaccccctcgatccaaaacatacttctctgacggttgcaaccttaagtacttatgccgcagaatgcaaggcttcatgtgacctggaaaaactgacattagaagagttgcatcttgagctcgaacgatttacggccaaattggttgaagctattgcaatcgcgtggaaatggcctaaaggtaaggcagtcaaagaggcgatagccagccttaatgaagcagagcagtatgtcttaatgagtcggggtcgtagcgatatcgctaccataatgcctattgaaatgggcagtgagacaaagtatgttttgcaatatgatgaatccctttctcccgtttatgaacaatggctaagtgaattaaaacaattaaaagaatataattttcctaaaacacctgcctggtttaaaaatctgccgccctatcaacaagcttattattgtaatctgaatttaagttctgttgatcctaaaaaagcgctgcagcactttaatacattttttggcaattggggagatattgcaaaaaggtcactgaatttgaccacggaattaaatcaaatacataccaactcaccgccttatccttcctggttcaatgaattaagccctgctcagcaagccatgattcgcgtcttgtctgctactccacatgagattaaatccagcttaaaagagtttaaaaaatttatggttgagcaggccaggaatgatcaatacgcatcgactttgagcctagtgcctaagcttccacagtggtattgggttttgtccgagaaacaacaatactttttggaatatgctctcaaaaatgcagaaaagattgaggatgtcgtatcttatttatcaagccggcaccgaactttgcctgctccaggcaattatggtgcgcacagtttatatttaatcgatgatgagggtaaagaaactttattttatgacaagaggtatcgttcaagccatgttgccagccgtgattcgttaaaatttcctgaggatgtccagcagcgtcatgttgactctaatctggttaaggtgatggaatttgccaaacctcagcagcctttgttattgcaaacattaattagccctatccatgcagtagattatattccaacggtggttacagactttttaccggaattacctcctgatctggagttgtataaaattgcccgagaagcggttacccggagcaaacgcaggcatgaaatattccagcataatcatccttttaatattgccaagcgttattattatactcaggcaacggatacagacagcgagtttttattaaaagcagcgcagaaatatgcgtcttccaagcctggattgcaggcgctaatcgatgattataaggccgttttagagtcgcctttaggctctgcaacattttgggattacgatggcagggaattatttcttagctctttggaagaactgattattctcaacatgggcggctatagctatggctcctgtgtcagtggtaaagacagaaaagcagtagagttattgcatactgatgcgatgattttgtataaagcaaaatatggaaattggcctaaatttggaattcccaaagaaaaacaagaacgagtcaatttcatcaatattgttgtagatctttatatctccagacatcaacatgagcttgcagggcaaaatgcgccaggttcagagggaatcaaaacgcctgattggtactggccaaacgatatcgctgaggccattaacgagcgcttgggcactgagaaagcattagcctatgatgaccgattagccactgataatgaagtgaagaatattagcaaggatttgcgttccttttttctaccagaaaacgaattgcattgcttgttaattgccaaacagctaggcgaaaaaatgtgtacaatgctttatgatgtactaagcgctttaatcaatgaggagcgcagatttcaaaaatcaagcaaagattcctggaaattacgttggttctctgataaagatgtgagctcaacacctactggaatactcaatattcgtgaagtaatgcatgatgaaaactcgggcaatgataatgttcttcggattggaaaaatatttgcagctgttttaaatcggccagaaagcgactcatcaagaactacagcaaccaattcagtctatgatcgtattaggaaattattacagcccctgtcatcagaaaccacattacaaacattggcagaagaagccattttagaatggtcttctttgtttgagagttccaaaagagaaaacagtggcttggtttatgtgtaatgtttaaaaaattgagttgggaaacgttccatatcaaggggtgatatgtgaaaaggagacccgtatgcccgacagtaatacgggtcaacctggtttttgcaatttaaagcaaatgttccagaccataaaccaggttatttaaattcaatactttttgacaggccagcacaattcccggcataaaacaacggcgatctatactgttatgtgtaatggagagtgtctcgcctatgttgccaaagaggacttcttgtcgagcaagcaacccaggcagtctaagggaatgaatattaatatcatgatgagagccgcctcgggccccaggggttaattcttttaatggaagtttgtttttgggttttttgcgcgccgcggctatcatttctgcagtttttaaagcagtccctgatggcgcatccaatttttgttgatgatggccttcaataatttcaacctctgaaaaatattcagaagcttttgtggcgagaatcatcattaaaatggcaccgagagaaaaattaggtgcaataattccacctatttgttttatttcacacagtttggtgagctcatcgatttgtgtttcaaccaaccccgatg
>130	N operona: 94	first-last	lpg0131	gene_poz=(601-1332)	dapB	dihydropicolinate reductase	conserved gene	/position=153734 - 155665 (154334 - 155065)	/lenght=1932 (732)	/codons=644 (244)	/complement=true	GC-compoz=40.84699453551913%	/LCI1=1.2921810699588476	/LCI2=0.1167352537722908	p_i1=0.22920989380171716	p_i2=0.17914727576988487	/Tai=0.4407538776031741	/Tei=0.2612325481928964	/EEI=2.535420437380021
tgctattagttactcgaggaatgagcgcacaatgtacaatgtttattggttgtttgcaagccttctttattatttccattaagccgaataccttttgatttgtatccaattagcaaaatacattatgatatgtctataattaacttaagtcagatagaatagcgcagaggatgcttgatagattgctaaataaaggaaccttatcgctcaataatgtattaatggtgattacaaaatgaggataatactttcaattcttgctatatttataccgtggttggttttattgattaaagacaatccaggcggagctgtcgttgcgttgattatgcaagcaacactaattggatggccttttgcttcaatctgggcatggcgggcagtcaacccacttactccgacgtctcaatccaaacaataagtatcccaatcctgtttttattcaacatataactaaatcaggacttaagaaaaatgccaagtctaggcaaaaaatgtttttaatgagagagtttagataggctcaatgaccgaattaaaaatttttttataaagagattggggtttttcggaaatcatgtaaataattcggagtgataaatgcgaacacgtatcattgttaatggtgccaatggaaaaatggggatactagcctgtgaaacattggaaaaccatgaacagtttgaaatagtagccaaactaagcagacaggacaatcttgggcaaagtatactggacaccaaagcacaaatagttgttgatttgacaagagcagactgtgtctatgaaaactctttaaccattattaatcacggcgctcgaccggttattgggacatcggggttggttgaaacacaaatcgatgagctcaccaaactgtgtgaaataaaacaaataggtggaattattgcacctaatttttctctcggtgccattttaatgatgattctcgccacaaaagcttctgaatatttttcagaggttgaaattattgaaggccatcatcaacaaaaattggatgcgccatcagggactgctttaaaaactgcagaaatgatagccgcggcgcgcaaaaaacccaaaaacaaacttccattaaaagaattaacccctggggcccgaggcggctctcatcatgatattaatattcattcccttagactgcctgggttgcttgctcgacaagaagtcctctttggcaacataggcgagacactctccattacacataacagtatagatcgccgttgttttatgccgggaattgtgctggcctgtcaaaaagtattgaatttaaataacctggtttatggtctggaacatttgctttaaattgcaaaaaccaggttgacccgtattactgtcgggcatacgggtctccttttcacatatcaccccttgatatggaacgtttcccaactcaattttttaaacattacacataaaccaagccactgttttctcttttggaactctcaaacaaagaagaccattctaaaatggcttcttctgccaatgtttgtaatgtggtttctgatgacaggggctgtaataatttcctaatacgatcatagactgaattggttgctgtagttcttgatgagtcgctttctggccgatttaaaacagctgcaaatatttttccaatccgaagaacattatcattgcccgagttttcatcatgcattacttcacgaatattgagtattccagtaggtgttgagctcacatctttatcagagaaccaacgtaatttccaggaatctttgcttgatttttgaaatctgcgctcctcattgattaaagcgcttagtacatcataaagcattgtacacattttttcgcctagctgtttggcaattaacaagcaatgcaattcgttttctggtagaaaaaaggaacgcaaatccttgctaatattcttcacttcat
>131	N operona: 95	first-last	lpg0132	gene_poz=(601-786)	-	hypothetical protein	conserved gene	/position=154645 - 156030 (155245 - 155430)	/lenght=1386 (186)	/codons=462 (62)	/complement=true	GC-compoz=41.935483870967744%	/LCI1=1.0327868852459017	/LCI2=0.09289617486338798	p_i1=0.1064137305105857	p_i2=0.1006362618218732	/Tai=0.5930241422598088	/Tei=0.19057263563968588	/EEI=2.4339673980615326
taaaaagaacaacagcttcccttaatttacttttagaaattccaacttgctctgctttttctgcatgctgcaatatatcagacataataccaatctttaatggccgaatacgcaaagaattatcgaatgcctcagggaaattagccgcaagccataataatgcgtcagatcgcgctcgcttggattgatttttttgtgctttattgatgacagcggttcgtgggtgcagcgcctgctttctcattctggtacccttattgtgtttagtctattggcatgaaaattatcaaaatcatttgatttgcaaaagtctgttgaccttgaatgtatgatagtcatatcttgaagtcagatggtgtaaattatgctattagttactcgaggaatgagcgcacaatgtacaatgtttattggttgtttgcaagccttctttattatttccattaagccgaataccttttgatttgtatccaattagcaaaatacattatgatatgtctataattaacttaagtcagatagaatagcgcagaggatgcttgatagattgctaaataaaggaaccttatcgctcaataatgtattaatggtgattacaaaatgaggataatactttcaattcttgctatatttataccgtggttggttttattgattaaagacaatccaggcggagctgtcgttgcgttgattatgcaagcaacactaattggatggccttttgcttcaatctgggcatggcgggcagtcaacccacttactccgacgtctcaatccaaacaataagtatcccaatcctgtttttattcaacatataactaaatcaggacttaagaaaaatgccaagtctaggcaaaaaatgtttttaatgagagagtttagataggctcaatgaccgaattaaaaatttttttataaagagattggggtttttcggaaatcatgtaaataattcggagtgataaatgcgaacacgtatcattgttaatggtgccaatggaaaaatggggatactagcctgtgaaacattggaaaaccatgaacagtttgaaatagtagccaaactaagcagacaggacaatcttgggcaaagtatactggacaccaaagcacaaatagttgttgatttgacaagagcagactgtgtctatgaaaactctttaaccattattaatcacggcgctcgaccggttattgggacatcggggttggttgaaacacaaatcgatgagctcaccaaactgtgtgaaataaaacaaataggtggaattattgcacctaatttttctctcggtgccattttaatgatgattctcgccacaaaagcttctgaatatttttcagaggttgaaattattgaaggccatcatcaacaaaaattggatg
>132	N operona: 96	first	lpg0133	gene_poz=(601-1293)	proQm	activator of ProP osmoprotectant transporter	conserved gene	/position=155187 - 157079 (155787 - 156479)	/lenght=1893 (693)	/codons=631 (231)	/complement=false	GC-compoz=42.13564213564214%	/LCI1=0.9753623188405797	/LCI2=0.08898550724637681	p_i1=0.0854686128588764	p_i2=0.08963896263656106	/Tai=0.446306527445556	/Tei=0.18067506637290498	/EEI=3.2895764501438842
ggcatttttcttaagtcctgatttagttatatgttgaataaaaacaggattgggatacttattgtttggattgagacgtcggagtaagtgggttgactgcccgccatgcccagattgaagcaaaaggccatccaattagtgttgcttgcataatcaacgcaacgacagctccgcctggattgtctttaatcaataaaaccaaccacggtataaatatagcaagaattgaaagtattatcctcattttgtaatcaccattaatacattattgagcgataaggttcctttatttagcaatctatcaagcatcctctgcgctattctatctgacttaagttaattatagacatatcataatgtattttgctaattggatacaaatcaaaaggtattcggcttaatggaaataataaagaaggcttgcaaacaaccaataaacattgtacattgtgcgctcattcctcgagtaactaatagcataatttacaccatctgacttcaagatatgactatcatacattcaaggtcaacagacttttgcaaatcaaatgattttgataattttcatgccaatagactaaacacaataagggtaccagaatgagaaagcaggcgctgcacccacgaaccgctgtcatcaataaagcacaaaaaaatcaatccaagcgagcgcgatctgacgcattattatggcttgcggctaatttccctgaggcattcgataattctttgcgtattcggccattaaagattggtattatgtctgatatattgcagcatgcagaaaaagcagagcaagttggaatttctaaaagtaaattaagggaagctgttgttctttttacccgtcgtcttgattatctggcttgcctgaaagctcgtgaagtccgtattgatttgcacggaaatccagtagccgaggttactgaggaagaagctgagcatgcttccatgaaaattaaaaaacgcgtggaaaagagtgttaaaaatgctcgcaaacaagtgaatgcaaaagcggctaatcattcgcatgtaaatagtcagccaagtgcagtttccagcgttaagccaatgaattcgtttgactctcatcctgagcctcttttgccaatatatcctctcagaagctctacctatgcctcacaaaatgtggcaatgcaatccgccaagtcaccatccgtcgtagtcaaacataaagcaccaaagcaatatgatccggatgctgtagcccgtttaaaagaaaaattaggattgtctcgaaaagcagaagagaaaaaggaaacaacagagtaaatgcgaatagcgacattatttttagcagtgctgtttatttctccactatgggctgcgccaaaattctttccatcccaacctgccttgaatggagtatatgacattaagggaactgaattatgcagtacagcaaagcatactttagcctacttaaataaaggcaaaaattatgatccccaagtgattcacgatggaaaagtcattaagatttctttagacagagtgaaaaaaaccttggaatttatttgtcaaaaccaaaaaaaattaaataacccagattttgtaaaacaacatttcgactttattcgatggtatcctgacttaagccaagccaaacaattatccgccaataaaccattattacaaaatatacccaaagataagatattgatgactaaatattttgtgcatttggctggtgccagtaccaaaccaagctccgcgaaaccctatcctttgtacgctttgcccgaagacgagcagaatttgactctggataaagcaaatgccaaaccaggactaatccgtttcagatatggtaagcaagcaatattatccggtgctcttaaaaatcaaccggttagcgaattggcttattta
>133	N operona: 96	last	lpg0134	gene_poz=(601-1671)	-	hypothetical protein	conserved gene	/position=155880 - 158150 (156480 - 157550)	/lenght=2271 (1071)	/codons=757 (357)	/complement=false	GC-compoz=38.468720821662004%	/LCI1=1.3277153558052435	/LCI2=0.06676029962546814	p_i1=0.24889206502495032	p_i2=0.03935435893344513	/Tai=0.3906063055290514	/Tei=0.1354189230401006	/EEI=2.6838605564194276
cttgcggctaatttccctgaggcattcgataattctttgcgtattcggccattaaagattggtattatgtctgatatattgcagcatgcagaaaaagcagagcaagttggaatttctaaaagtaaattaagggaagctgttgttctttttacccgtcgtcttgattatctggcttgcctgaaagctcgtgaagtccgtattgatttgcacggaaatccagtagccgaggttactgaggaagaagctgagcatgcttccatgaaaattaaaaaacgcgtggaaaagagtgttaaaaatgctcgcaaacaagtgaatgcaaaagcggctaatcattcgcatgtaaatagtcagccaagtgcagtttccagcgttaagccaatgaattcgtttgactctcatcctgagcctcttttgccaatatatcctctcagaagctctacctatgcctcacaaaatgtggcaatgcaatccgccaagtcaccatccgtcgtagtcaaacataaagcaccaaagcaatatgatccggatgctgtagcccgtttaaaagaaaaattaggattgtctcgaaaagcagaagagaaaaaggaaacaacagagtaaatgcgaatagcgacattatttttagcagtgctgtttatttctccactatgggctgcgccaaaattctttccatcccaacctgccttgaatggagtatatgacattaagggaactgaattatgcagtacagcaaagcatactttagcctacttaaataaaggcaaaaattatgatccccaagtgattcacgatggaaaagtcattaagatttctttagacagagtgaaaaaaaccttggaatttatttgtcaaaaccaaaaaaaattaaataacccagattttgtaaaacaacatttcgactttattcgatggtatcctgacttaagccaagccaaacaattatccgccaataaaccattattacaaaatatacccaaagataagatattgatgactaaatattttgtgcatttggctggtgccagtaccaaaccaagctccgcgaaaccctatcctttgtacgctttgcccgaagacgagcagaatttgactctggataaagcaaatgccaaaccaggactaatccgtttcagatatggtaagcaagcaatattatccggtgctcttaaaaatcaaccggttagcgaattggcttatttaagtcgagatgatttggaggcggctttactgcaaggtaccgttgtcgcggattttggaccgactgctggcaagagaatatttaatgtccatcgtagtaataatattgcttatgatcgaactaaaactccctatcagcaggagcgattttggtatttcaaggaagtcgatggaattaagggttatggtaaggacgctgaatacaaaattacggttaaccccaaggtgacctttgcagctgatttggctgagtttggtttagggaaattactaatgattcagtatcaagacaaatcaggacgcacaatgactaaaatgggcatcctggctgatactgggggggcttttaataataatttataccaaattgattatttggcaggaagctttgcaggaaaggacgttttgtacagggctactcgagatttacccgattatgtcgatgcttactttatgattttaaaacaaccttaggcatttcacatcaatatttttgccattactgtttacacactgttcacggggtaagtccagagtatagaatcattttttaccaatatggcttattgagtcttacaatttggtaaattcgatttcaccttcttgcccttctcccttgcggggtgaagcgccatcagtattttttatggtatgaagttcttctttaaggcttatcgatttttctatattctttattgattgttccatttgcttttggcgataaatataaatcaaactgcccccggtttttattgcttcagtgatgcttgctgtaatgattgtaatgaactgaatgaattttcttaggaaatgagtgcctttatctgctgaacttaatttttcaataaagacagcgtcattaggtaatgatttaacttttatagcacgttgctctatagggatatctctattttgtaattctctattgatgttctcaatatactctttgacatcctgatttttagggggaagttttgcactgaataggcgaagcctgtcgtaggcttcaaaaactatcaaatgatcaggcaaatgttttttttcaaattctttcaatccttgcagcaactcttt
>134	N operona: 97	first-last	lpg0135	gene_poz=(601-6228)	sdhB	SdhB	conserved gene	/position=157050 - 163877 (157650 - 163277)	/lenght=6828 (5628)	/codons=2276 (1876)	/complement=true	GC-compoz=38.024164889836534%	/LCI1=1.2782222222222221	/LCI2=0.12714666666666674	p_i1=0.2216262381787269	p_i2=0.21831732210515212	/Tai=0.3704566916362293	/Tei=0.2964855898946369	/EEI=2.7638206427488745
actgatgctgtgatgctttcggctgaaacagcaagcggcctttttccagtcaaagtcattaccatggtcaataaaatatgtttaagcgctgagaagcatgccagctttttttatcatagtgatccggaaacctgtcattatcaacgggctgaccaggcaatcgctatggctaccatgcataccgccaatcatttccccattcaggccattatcacactgaccgaatccggagacacggctttatgggtatcccgacaccacagcaccgttcctatttttgctatatcagccaataagagaaccattggtcgtttaagccttgtaaacaatgtctttcctatctacattgattttcatcaattcaaccccgaaggattgaatcaacaaattttacatgaattaatcaaatcagggcaccttgaaaagagaggctatgtgttattaactcgcggaacccaaattggaatgcctggcggcaccaactgcatggaaattatacctgttgtctgagttcaagatatcctgttaattaaagcaaggttctttcataaaagaccaaaatgattattttaatgacactttaatcaaattatcacctctatgctactattaagcatagaggtgataaatatgccagatcataactcatcagatattccgttatcgcagcaaatagatgaagtcaggggattgctccttaaagcccttaaagcgcaattggatgatctgatagctggaaaactcacaccacaaccaagtggcgttccttttgttcattttgagaaggatccaccacaaattgcaactctaaaaaaagtcattaattgtctttatcatgctgaggaagcatttaaaagctgggaaagcattgataccagtacgctattgggtaaagccaaagcagcacccaaattaatccgtgcactaacccagatatacaaatccctgggtttacttgatgaggctacccctgaaataaggagtgtcatagccgacaattatcatttacttgaaccgctgtttactcaagcttataccatcgtgcaagagtctggctggctatcagaattcatggaaatggatgtgaccgataaagcatccaaagtgatcttccaagggatggatttattgggtcccgatatcgataaatggcatgatacgcatcctcttgttgacgcctttgcaaaaatatcaaaactggtagaaaccatatccaaactacaagaaaaggacatgccaggaaaagagaaagaacaagcggtagaattggttcgcgccttacttgatgacctggacaataacccttttatcagcaaattaagtatcagtgattttgaagactcaaaagccataaaggatttattagaatggtttaagaacatacaagacgatggttttgattttagcaagaaatccattaagcaatatgtttcctgggctaatcactatttacccacattaatcaccttcgctgatcaactggaacgacaaaactatttaaaaccaggcagtttaagtaccaatttgtgttctcaaatagagcatttaggcaagcaagtgaatggcatactatctgaacctaattttggtattactgagcgcgttgtatccatagaatcattgaaggggaaaagagagcaacaaattcataatgctcaggccaacagtgtgcgagctatcatggctaccgaaaaacagcaagcggctactgctgatttttatcgaatcctggaagcctataagggcatgaatctttcacaagttacagagccggatcggatattactaagacaattatatccccaaatacaaacggcactggctcatgccagtttagatcttgaaaatctgttaacctctgttttaaatactaccggccctgaaaaaaccccagccaaacccaaatcatggtgggaattagccaaaggtggtttaggttatgtagccagttatgtggtcaattacaacgttgataaaatccttggaaccagggagtctgttgatcgttttctgtcaagccaaattgcgtccgagcaatttaagatcctgattgctgaaaaagctcgtgaaaaattaaggacaggatcagataagctagaagaaaccgcactgcaatataaagctgaagttcgtgtcaatgctataaaatcaactctgagaaaacaacccttgcagagggaggctcctccatccacatttgttgcagtgaaaccttcgaaattagtcaatcttcgtggaacactaactgccattcaggaaatgcaattatcgactacagtaaacagcacaagaacaaatgtcgatactctgattcatcgccatttgccagaaaaatatcaagcctgtttttcaactcttccgtatcaagtcaatgaaaaggatcctgagttggtgaaacaaattaaaaccattgaaaataatttgtttcaattagaaaaagcacttaaagattttgaaaaaatcgatttgagctatggaattatgatccgattgcattattttatcgcaatcgcttctgcagcttccaaactaaaatcaagtgtcaaagaactttcaccagagggtcaaaaagcactagctccactgttgcaacaaattatgactttagggtcatctttctcagacaccaattatacaactaatgacttatccgccttgcaacaattaaaaacagaaggccaagccaggcccggaagtccactcggaacatctccggaaaaaacaaaaacattacctgaagaaactataaagggaaatgacaaaaaaccaaaagaaaaaacgactgaattattggattatgctgataaaatcagtactgctcggacattgttattaagtaagtttaaatccaccttatctcccgccatagccgacagtttaaacccacaggaacatggcgttccgtttattcatcttgatcaagacccgcctcaaacagcggcaataaaaaaaatcatcaacagtatgtatcatgcggagtgtgctcttaaaacctggcatggcatagataccagcactagattaggtaagattgctgcagcacatcaaggcgtagcagcattatcccaagtgtacaaatcatttgcgttgtttactgaggatttctcagacattcacaatttaattcgtgagaatcacgatttaatagcacctgtgatcatcgaagcaaacaagctggttaaagagtatggatgggcaagtcaattcagtgaacttgacgtcgcccaaaaactgggaagcattttaggtcagggaattaatacagttcaacctaaaacggatgaaataacccaaaccgcttcactggttaaattattttcagaaattccaaggctactgaacaatatttcaagttcattggatgaaaacgctgagaaatcagttgatgagttaagaatcaacagcaaaaaaattgaagccattggcgcagtatttgaattgttttttgaagaaaatgcctacttaatgagcatgtttaaaggattcagcgctatctcaggtcttatcgaattaaataaaaaaattcaacgcgaaggaaacaacctgcaagaaatcactattcgacaataccagaaatggttaaaagaaggttatcccaatttgatgatgatgcttgatgaaattgagacacgccactacttaaccccaggcctgttatcagcacctattgccctggaattagaccaaattaacgacaagcttaatgaaattattgaaaccaaacctgattttaaattacaaaaaattcctctttcattctatatgggagataagcgcatagagcgcttaatgactaaaaaaacggaacactgcctcgcattgctgcaaatagaagagcaaaaaaaagcagtgaacacttttttcgggatacttaaacactattcaggccaaccgctgtcaaacataaagccaaatgagctcgctcaattgcgtcttgcttttgttaagattcaatccgcaatggcgaatagtaatttggaattaagcaatgattttgttgctgctttaaatcaacttgaaacgtccccatctgaagaaataaataaaatcaaagttacagtctctcaattgataaaattgcaacctgctgttgaaaacaatttaagcgaacagaaaaaatccagtgaattaaaaattgcagtcattgataaagccatagagcacgttatagccaaatctttcgagttaaaatctgatgtatcaaaagaaatcaatataccccagctgcgcagaacatttttagaaactgaaagcaagaagcctattgtaggtcctggggaattaaaaccaacatcggtctcatctctcaacaccgttcgtggtaatttggcttacattcaagaattaaaattatcatccactgtgggtatgatacgagagcaattttcggctcttaccagagataatttctccactcgaatgcaaaaatatttaatcaaacctccaggtaagcctttgcatgtgataaatgacaaagatccgctcatggtaaggcaaattaaagaagtcgaaaacagtttatatcacctggaaaccgctttaaaacaattcgagcaaatgaaaaagagcgacagctttgtatcgcaaacaaaagcgttggtagaaattgcaaaccatgctcatgaattaaaaatggcagtggaacgattttcacccgagttaaaagagcattatggcccagtagttcgtaccgcattgagcttcagcaataaagttcaatccatcaattacaacaaagaggattgggctgatcttcagtttattctgaatagagcccataaagaattgttaaaaagaaaaactccaagagaccatcgtattgaaaaagctttttttgaagccgggattcgtgaagtacaaatcgatcggactgaatcagcaggaaaaaaagccgcaaaactgggtgtaaaatacgcgcatctggcctcccctcagttagagaaagcaagagcctatttaagttccagatacaaaaatgcgtttggtcaacaacctaaggctattcgttcgttgactcgagaacaattagcaaatgaagaatttatggacgctgaaattagcagattgaaaaaaacattggaagagaagtatggttttaatattgcaacgatcaaagttcttcttgctttattagaacaaattcaacgggctggagctcaggctgctgaggtagccggtatggtcaataccttggttacttatgacttccccaagataaaagaaaatgcgtatagggatttactgacaaaattatctcaggaagaagactatctgaatttaaaaccaggcacattaattaatccagccatggctgcagtcaaccaattattcttatctgcagccctggaattggacatgccttttagtaaaaaattatctattctggacgataccacttatgtcaatattctcgtcagacaaaccgaaagcgatctgcaaacattaaggaaaaagctatccgaagatccctcgaatcatgaaatagcatttgaaattgagattaagaacgataaactagctttcctcaggcaacagatggtgttgcttgaagataaaaaccccaatcaaaccagaaatgtcttattggacatgcagttcgaggtgtcattacgtaatcaccttgtttatacaacgcttaaagcacccattgcccaggaatatgaacaaattgccagagaatattacaaaaaaaacaaaaatcgctttctgtatgccgatgactgttcaaaagagttgctgcaaggattgaaagaatttgaaaaaaaacatttgcctgatcatttgatagtttttgaagcctacgacaggcttcgcctattcagtgcaaaacttccccctaaaaatcaggatgtcaaagagtatattgagaacatcaatagagaattacaaaatagagatatccctatagagcaacgtgctataaaagttaaatcattacctaatgacgctgtctttattgaaaaattaagttcagcagataaaggcactcatttcctaagaaaattcattcagttcattacaatcattacagcaagcatcactgaagcaataaaaaccgggggcagtttgatttatatttatcgccaaaagcaaatggaacaatcaataaagaatatagaaaaatcgataagccttaaagaagaacttcataccataaaaaatactgatggcgcttcaccccgcaagggagaagggcaagaaggtgaaatcgaatttaccaaattgtaagactcaataagccatattggtaaaaaatgattctatactctggacttaccccgtgaacagtgtgtaaacagtaatggcaaaaatattgatgtgaaatgcctaaggttgttttaaaatcataaagtaagcatcgacataatcgggtaaatctcgagtagccctgtacaaaacgtcctttcctgcaaagcttcctgccaaataatcaatttggtataaattattattaaaagcccccccagtatcagccaggatgcccattttagtcattgtgcgtcctgatttgtcttgatactgaatcattagtaatttccctaaaccaaactcagccaaatcagctgcaaaggtcaccttggggttaaccgtaattttgtattcagcgtccttaccataacccttaattccatcgacttccttgaaataccaaaatcgctcctgctgatagggagttttagttcgatcataagcaatattattactacgatggacattaaatattctcttgccagcagtcggtccaaaatccgcgacaacggtaccttgcagtaaagccgcctccaaatcatctcgacttaaataagccaattcgctaaccggttgatt
>135	N operona: 98	first	lpg0136	gene_poz=(601-2025)	pykA	pyruvate kinase II	conserved gene	/position=162768 - 165392 (163368 - 164792)	/lenght=2625 (1425)	/codons=875 (475)	/complement=true	GC-compoz=43.228070175438596%	/LCI1=1.1751054852320675	/LCI2=0.14556962025316456	p_i1=0.1686592361867115	p_i2=0.29205750112501816	/Tai=0.48644698239988715	/Tei=0.3628517510125163	/EEI=2.758971010818653
ccaaagtctcatccaagctcagtctattgaaacaattggtgggtatggttgatgttcttatccctggcggcggtattgccaatacttttctgaaagcccaagggtttgaaattggtatttccctttacgaacctgatttattggatgaggctcgccatatccttattctggccaaagagaaaggttgccaaattcctctacccaccgacgttgtagtaggcaaaacatttagtgaaacctgccctgctttcaacaaatctctgtctaatgtggctgcggacgatatgatccttgatattggcccagaaaccataagagattatgtagacctcatccatgacgccaacaccatcatctggaatggtccggttggtgtattcgaattcccgcagtttgcttatggaactagagccattgctatagcgattgccgagagtgatgccttttctattgctggtggtggtgataccttggctgctgttgatctttatgatttgaatcaacaaatttcttatatttccacaggaggtggggcatttctcgaatgtctggaaggaaaaaccttgcctgctgttgctattttgcaggagcgcgcaaaacatgttaagacgaactaagattgttgccactttaggcccagccagcaaggaacctgaaattctgcgatccatgctggctgctggagtcaacgtagtacgaattaatttttctcatgccgattcctccgccctgcaattaattgcactggttcgtaaaatcgcagacgaattaaaccacccggttgcagtcatggctgacttacaagggcctaaaataagagtcggccgttttcaaaacaaatccatcactttaattgatggacaaaattttacattggattgtatggccccagatactctgggagacataaatggcgtatcggtcgcttatcctaatttggccaatgaactcagtattggtgatcatcttctgattaatgatgggttaattgaattggaagtcatagagatttccgggtcaaaaattcattgcaaggtagtggaaggtggagtactcactgatttgaaaggtttgaatcgaaaaggtggcgggttagcagccagaactttaacagaaaaagatagaaatgatttacgtacagcaattgaagcagaagtggactacatcagtttatcttttgtaaaagacgcagaggatatccggcaagcaagagcgctaatgaaagactatggggcccaaataacccctattatcgctaaaattgagcgcatggaagctttggatcacttaactgatattattcgcgaagcagacgccatcatggtggccagaggagatttaggcgttgaagtgggtgctgctgaagttcccgccattcaaaaacacatcatagaacaaacgcgacttttagataaagtggtgattaccgcaacacaaatgatggaatccatgataagcaatcctcagcctacccgtgccgaggtttctgatgtagccaacgcgattctggacggaactgatgctgtgatgctttcggctgaaacagcaagcggcctttttccagtcaaagtcattaccatggtcaataaaatatgtttaagcgctgagaagcatgccagctttttttatcatagtgatccggaaacctgtcattatcaacgggctgaccaggcaatcgctatggctaccatgcataccgccaatcatttccccattcaggccattatcacactgaccgaatccggagacacggctttatgggtatcccgacaccacagcaccgttcctatttttgctatatcagccaataagagaaccattggtcgtttaagccttgtaaacaatgtctttcctatctacattgattttcatcaattcaaccccgaaggattgaatcaacaaattttacatgaattaatcaaatcagggcaccttgaaaagagaggctatgtgttattaactcgcggaacccaaattggaatgcctggcggcaccaactgcatggaaattatacctgttgtctgagttcaagatatcctgttaattaaagcaaggttctttcataaaagaccaaaatgattattttaatgacactttaatcaaattatcacctctatgctactattaagcatagaggtgataaatatgccagatcataactcatcagatattccgttatcgcagcaaatagatgaagtcaggggattgctccttaaagcccttaaagcgcaattggatgatctgatagctggaaaactcacaccacaaccaagtggcgttccttttgttcattttgagaaggatccaccacaaattgcaactctaaaaaaagtcattaattgtctttatcatgctgaggaagcatttaaaagctgggaaagcattgataccagtacgctattgggtaaagccaaagcagcacccaaattaatccgtgcactaacccagatatacaaatccctgggtttacttgatgaggctacccctgaaataaggagtgtcatagccgacaattatcatttacttgaaccgctgtttactcaagcttataccatcgtgcaagagtctggctggctatcagaattcatggaaatggatgtgaccgataaagcatccaaagtgatc
>136	N operona: 98	middle	lpg0137	gene_poz=(601-1791)	pgk	phosphoglycerate kinase	conserved gene	/position=164176 - 166566 (164776 - 165966)	/lenght=2391 (1191)	/codons=797 (397)	/complement=true	GC-compoz=45.00419815281276%	/LCI1=1.1018518518518519	/LCI2=0.12213804713804716	p_i1=0.13487222989973174	p_i2=0.19918350657996645	/Tai=0.48840323187481527	/Tei=0.2792651559219698	/EEI=2.910413026493023
atggagttaatcactccgtcatcaaagcgtctgatgtcattgtgtctaacgcttcctgtacaacaaactgcctggcgccagtagttaaagtgttaaatgatgccataggaattgaatcaggattagtcaacactgtccatgcttatacaaaagatcaaatgcttttggatggaagccataaagatttacggcgcgcccgctctgcaacgcagtccatcattccaaccaaaaccggcgctgccgcagccgttggattggttttacctgaactggcagggaaattggacggatttgcgatgcgagtaccggtattaaacgtatccgttgttgatttaactttccaggcaaaacgcgcaacttctgtggaagaaatcaatgacatcatgcgcaaggctaaaaaccgaattttacaaattaatgaggaccctttagtttcttgtgacttcaatcacaatcccgcttccgctattttcgacacaacggaaaccaaagtgataggcaatttggttaaagtagtagcctggtatgacaatgaatggggtttctctaaccgcatgattgataccgcacaccaaatgatgaactgctaaaggataaccaatgaacctgattaaaatgagcgacattgatctgtctggcaaaagagttctgattcgtgaggatttaaatgtcccgatcaaagacggtatgattaccagtgatcaaagattgcaagcggccctgcctacaatcaaatccgctttggacagtggcgcagcagtaatcgtattgtctcatcttgggcgtccggaggaaggcaaatacgaaaaaaaattctctttggagcctgttgctgattatttaagggaaaacctggaatatcctgttcgcttcgtcaaagattacctgagcggcgtgggtgtaaaccctggggaattggtcgtatgcgaaaatgtccgatttaatcccggtgaaaaagccaatgacgaagctttggcaaaaaaactggcaagcctttgtgatgtctttgtcatggatgcttttggcacggcacacagggcacaagcgtctacctatggtgtcgctcaatatgctccagttgccgttgctggtcctctgctaatccgtgaacttgaagcgttaaaccaagtgcttaaagcgcctaaaaaacctatcgtcgctattgttggaggagccaaagtctcatccaagctcagtctattgaaacaattggtgggtatggttgatgttcttatccctggcggcggtattgccaatacttttctgaaagcccaagggtttgaaattggtatttccctttacgaacctgatttattggatgaggctcgccatatccttattctggccaaagagaaaggttgccaaattcctctacccaccgacgttgtagtaggcaaaacatttagtgaaacctgccctgctttcaacaaatctctgtctaatgtggctgcggacgatatgatccttgatattggcccagaaaccataagagattatgtagacctcatccatgacgccaacaccatcatctggaatggtccggttggtgtattcgaattcccgcagtttgcttatggaactagagccattgctatagcgattgccgagagtgatgccttttctattgctggtggtggtgataccttggctgctgttgatctttatgatttgaatcaacaaatttcttatatttccacaggaggtggggcatttctcgaatgtctggaaggaaaaaccttgcctgctgttgctattttgcaggagcgcgcaaaacatgttaagacgaactaagattgttgccactttaggcccagccagcaaggaacctgaaattctgcgatccatgctggctgctggagtcaacgtagtacgaattaatttttctcatgccgattcctccgccctgcaattaattgcactggttcgtaaaatcgcagacgaattaaaccacccggttgcagtcatggctgacttacaagggcctaaaataagagtcggccgttttcaaaacaaatccatcactttaattgatggacaaaattttacattggattgtatggccccagatactctgggagacataaatggcgtatcggtcgcttatcctaatttggccaatgaactcagtattggtgatcatcttctgattaatgatgggttaattgaattggaagtcatagagatttccgggtcaaaaattcattgcaaggtagtggaaggtggagtactcactgatttgaaaggtttgaatcgaaaaggtggcgggttagcagccagaactttaacagaaaaagatagaaatgatttacgtacagcaattgaagcagaagtggactacatcagtttatcttttgtaaaagacgcagaggatatccggcaagcaagagcgct
>137	N operona: 98	last	lpg0138	gene_poz=(601-1629)	gap	glyceraldehyde 3-phosphate dehydrogenase	conserved gene	/position=165377 - 167605 (165977 - 167005)	/lenght=2229 (1029)	/codons=743 (343)	/complement=true	GC-compoz=44.99514091350826%	/LCI1=1.2076023391812865	/LCI2=0.1660818713450293	p_i1=0.18472345942865395	p_i2=0.3770221475448093	/Tai=0.5975396715272074	/Tei=0.4393199327903284	/EEI=2.3853472544976646
acccctggcatgacggtctggcgccctgctgatttgatggaaaccgctgttgcatggcaacaatcgttagaacatcataatggcccgtctgccttattactctcaagacaaaatctgcccgctttagcccatggcaccgatgcggctgacttgattaagaaaggcggatatattattgccgattgtgaagggaaacctgatgctatcctgatagccactggttcagaagttcaactggctataaccgcagcagaaaaggcaaaagcaagaggtctccaggtcagggtggtatccatgccctgtgctgagcgattccttgcccagagtgatgattacaaaaaccaggtattacctggtcaggttcgcacacgtattgcgatagaagcagctagcagtgcctattggcaccaatttgttggctttgacggcgctgtcattgggctggattgttttggggtatcagctcctgctacagatgcttttaattaccttggaattacagtagaaaaaattatcaatactctagatacattaaccaaacaaacaatggtgtaacccataccccttctgaagtttcaagaaggcctgtattcagtataactgagtatggaggttaccctaactcggagaagtagtatgacaatacgagtcgcgattaatggctatggccgcattggccgttgcattttaagatcgatttttgaatacaacaggcaaaatgagtttgaagtcgttgccattaacgatttatctggcatcgatgtgaccgctcacctgactcgctacgattcaactcacggtccttttcgctcggatgtgagcatagaaggaaacatgctgattgttgatgggcatggcattcaagtgattgctgagcgcgatccggccaaactgccatggaaacaattggacattgatatcgtctttgaatgcaccggtttctttaccagcagagatgcggcaatgggtcatatcaatgccggcgccaaaaaagtattaatatctgccccggccaaaggcgttgatacgacagtggtctatggagttaatcactccgtcatcaaagcgtctgatgtcattgtgtctaacgcttcctgtacaacaaactgcctggcgccagtagttaaagtgttaaatgatgccataggaattgaatcaggattagtcaacactgtccatgcttatacaaaagatcaaatgcttttggatggaagccataaagatttacggcgcgcccgctctgcaacgcagtccatcattccaaccaaaaccggcgctgccgcagccgttggattggttttacctgaactggcagggaaattggacggatttgcgatgcgagtaccggtattaaacgtatccgttgttgatttaactttccaggcaaaacgcgcaacttctgtggaagaaatcaatgacatcatgcgcaaggctaaaaaccgaattttacaaattaatgaggaccctttagtttcttgtgacttcaatcacaatcccgcttccgctattttcgacacaacggaaaccaaagtgataggcaatttggttaaagtagtagcctggtatgacaatgaatggggtttctctaaccgcatgattgataccgcacaccaaatgatgaactgctaaaggataaccaatgaacctgattaaaatgagcgacattgatctgtctggcaaaagagttctgattcgtgaggatttaaatgtcccgatcaaagacggtatgattaccagtgatcaaagattgcaagcggccctgcctacaatcaaatccgctttggacagtggcgcagcagtaatcgtattgtctcatcttgggcgtccggaggaaggcaaatacgaaaaaaaattctctttggagcctgttgctgattatttaagggaaaacctggaatatcctgttcgcttcgtcaaagattacctgagcggcgtgggtgtaaaccctggggaattggtcgtatgcgaaaatgtccgatttaatcccggtgaaaaagccaatgacgaagctttggcaaaaaaactggcaagcctttgtgatgtctttgtcatggatgcttttggcacggcacacagggcacaagcgtctacctatggtgtcgctcaatatgctccagttgccgttgctggtcctctgctaatccgtgaacttgaagcgttaaaccaagtgcttaaagcgcctaaaaaacctatcgtcgctattgttggaggagccaaagtctcatccaa
>138	N operona: 99	first-last	lpg0139	gene_poz=(601-2679)	tktA	transketolase I	conserved gene	/position=166451 - 169729 (167051 - 169129)	/lenght=3279 (2079)	/codons=1093 (693)	/complement=true	GC-compoz=45.45454545454545%	/LCI1=1.0732177263969171	/LCI2=0.18829479768786125	p_i1=0.12265418347749574	p_i2=0.4676762669020414	/Tai=0.5438145967438923	/Tei=0.5209086402118372	/EEI=2.58328580124037
ttgtcttgagagattcaggctcaggattatccaaagcaaaagaatacccggacaattccgtcaataattccttgtatatggctttatggcgacgtaaacgcactacttcgcgcggaacgaccagatagtgttgataggtatattccaaaagttcagccagtttgagtgcatcaatcagttgttctttgatttgctccggagaactgtaatcaggcgatgacaggttataccttaagtgctgacacaatacgctgtattccatattgagaatgggatgaagacgagctactttcgaataaaaatcagggcccaattgctttaggtgcgtgttaaaagtccaattcaaagaatcagttttaacttgcgtgttcagctctggaaatatttttaataaatgactaataatcggtgtcatgattgtttgaaataaataatccgcatatcattgtgtttctaatccagctttgcaaaaatttttgctcctgtcaccttatctgggctgcaaaaattaatcaaactccatcattatgtcaaaaattaggaaaaatttaaacttaaatttacattttgctctaatattgtcattattttcaactaaaaatgaatggtcttcttgccgatttatgccttctgagcgacaatagtgcctcagttaaatgcaaaagagtaggcatgaacagttttacagaattagctaatgcagtacgcatgttaagcatcgatgcagtaaaccaagctcaatcaggccaccctggcatgcccttgggtatggctgatattgccaccgttttatggaaaaaatttctaaaattcaaccccaaaaacccgcactggtttaacagagaccgttttgtattatctaatggccatggttccatgcttctctattctttactgcatttgaccggatacaacttggatattagcgagcttaaaaacttccgccaattgcactcaaaaacaccagggcatccggaacatgggcacactcctggtgtcgaaacaacaacagggccattaggtcagggtttagccaattcagtcgggatggccttagcggagcgtgtgctggctagtacctttaaccacgatcactttaacctggttgatcattatacatatacttttgccggtgatggttgcctgatggaaggcatttctcatgaggcgtgttctttagctggcactcttggtttgggaaagctcattgtattttatgacgacaatgggatatctattgatggtaaggtagaatcctggtttacggacgatactacgtctcgctttaaagcctacaactggcaagtcataggccccatcgatggccacgacgcagatcaaattgagcaagccatatcagcagcacgcgagaacacgactcaaccttcattaattatctgtaaaaccgtcataggactgggctcctctgtagccggtagcgaaaaagcgcacggctctccattgagtgcccaagacataaataatgtccgtgaattttttaattggaaacatgctccctttgaaattccagattcgatatacaagcaatgggatcatagagagcaaggagaaaaagaagagcaacaatggctgcagctcctgcatgaataccggcaacaacatccatcggaacacgatgagtttttgcgtcgtgccaatggcgacctgcccgatgattggcaagaaatatcggctggattcctaaaacaatgcctgaacaatgagaaagccatagcaacgcgtaaggcgtcgcagcaatgcatagagtttttcgcgccaatattaccggaaatgtttggcggctcagcggatttgactggttccaataataccgactggtcaggcagcaaagccatcacggcccataatttttccggaaattacctttattatggagtgagggaatttgccatggcagccatcatgaatggacttgctgtgcatgggggattcattccctacggcggaacattccttgttttcgcagattatgcaagaaatgccatccgtttaagcgctttaatgaaacaaagagtgatatacgtattgactcatgattctatcggtttaggggaagatggcccgacacaccaacctatagaacatatcgctatgttaagaatgacccctggcatgacggtctggcgccctgctgatttgatggaaaccgctgttgcatggcaacaatcgttagaacatcataatggcccgtctgccttattactctcaagacaaaatctgcccgctttagcccatggcaccgatgcggctgacttgattaagaaaggcggatatattattgccgattgtgaagggaaacctgatgctatcctgatagccactggttcagaagttcaactggctataaccgcagcagaaaaggcaaaagcaagaggtctccaggtcagggtggtatccatgccctgtgctgagcgattccttgcccagagtgatgattacaaaaaccaggtattacctggtcaggttcgcacacgtattgcgatagaagcagctagcagtgcctattggcaccaatttgttggctttgacggcgctgtcattgggctggattgttttggggtatcagctcctgctacagatgcttttaattaccttggaattacagtagaaaaaattatcaatactctagatacattaaccaaacaaacaatggtgtaacccataccccttctgaagtttcaagaaggcctgtattcagtataactgagtatggaggttaccctaactcggagaagtagtatgacaatacgagtcgcgattaatggctatggccgcattggccgttgcattttaagatcgatttttgaatacaacaggcaaaatgagtttgaagtcgttgccattaacgatttatctggcatcgatgtgaccgctcacctgactcgctacgattcaactcacggtccttttcgctcggatgtgagcatagaaggaaacatgctgattgttgatgggcatggcattcaagtgattgctgagcgcgatccggccaaactgccatggaaacaattggacattgatatcgtctttgaatgcaccggtttctttaccagcagagatgcggcaatgggtcatatcaatgccggcgccaaaaaagtattaatatctgccccggccaaaggcgttgatacgacagtggtctatggagttaatcactccgtcatcaaagcgtctgatgtcattgtgtctaacgcttcctgtacaacaaactgcctggcgccagtagttaaagtgttaaatgatgccataggaattgaa
>139	N operona: 100	first-last	lpg0140	gene_poz=(601-1935)	-	hypothetical protein	null	/position=168715 - 171249 (169315 - 170649)	/lenght=2535 (1335)	/codons=845 (445)	/complement=false	GC-compoz=40.749063670411985%	/LCI1=1.2972972972972974	/LCI2=0.1391141141141141	p_i1=0.23201116394353677	p_i2=0.2657481422117089	/Tai=0.5007258632556837	/Tei=0.339173327990538	/EEI=2.3253886242303805
gccctgttgttgtttcgacaccaggagtgtgcccatgttccggatgccctggtgtttttgagtgcaattggcggaagtttttaagctcgctaatatccaagttgtatccggtcaaatgcagtaaagaatagagaagcatggaaccatggccattagataatacaaaacggtctctgttaaaccagtgcgggtttttggggttgaattttagaaattttttccataaaacggtggcaatatcagccatacccaagggcatgccagggtggcctgattgagcttggtttactgcatcgatgcttaacatgcgtactgcattagctaattctgtaaaactgttcatgcctactcttttgcatttaactgaggcactattgtcgctcagaaggcataaatcggcaagaagaccattcatttttagttgaaaataatgacaatattagagcaaaatgtaaatttaagtttaaatttttcctaatttttgacataatgatggagtttgattaatttttgcagcccagataaggtgacaggagcaaaaatttttgcaaagctggattagaaacacaatgatatgcggattatttatttcaaacaatcatgacaccgattattagtcatttattaaaaatatttccagagctgaacacgcaagttaaaactgattctttgaattggacttttaacacgcacctaaagcaattgggccctgatttttattcgaaagtagctcgtcttcatcccattctcaatatggaatacagcgtattgtgtcagcacttaaggtataacctgtcatcgcctgattacagttctccggagcaaatcaaagaacaactgattgatgcactcaaactggctgaacttttggaatatacctatcaacactatctggtcgttccgcgcgaagtagtgcgtttacgtcgccataaagccatatacaaggaattattgacggaattgtccgggtattcttttgctttggataatcctgagcctgaatctctcaagacaagcttatcgttgacgcaggccattcgtgagaagactgctcaatccaattggtatagaatttttatcagcagaagtaaacgagtcattaatcttttggataatttagacactggttcaaaagcatttcgtgattttgtcgtgctgcttgataaatacactaatccatttttggcttatttgggctggtgtttttttgcccccagattatttaccaatctctttttaattttaaagcacaccattccaggggaatggatgggcgaaaaagaaaaatcactggattggtccgatcgattttatgcccacctgcaacgacggtggtttgagttggccaatgacagcgtttggtttacagtcgggattctcaattgcttcgtgctggtaggcgctttggcacccctatctgtttatttgtctttgtttgcgtttgtctttgacgtcgccaacacaagcctgcgtgcttacatagagattggtcgattacagcagttgcaaaaggaatatggcgaactcttcgaccaggaagaaaatgaagaccagaaaaagataattaaagagtatcaagacttgataagttatcgcattaagtttgagattttgcgctcctttttatcggttggcggggcagtcgctgttgtgattgcaatggctttatcagttcctgctttgggtattataaacccaatcatccccttgattggggcagtgcttttgctagcgctatggggcgtttcattatacttgaacaacaagttagatgaatacagacctgtcgataacattgaaaaacctgctccttccgttatcaataaattaagcttttttgctcccaaaaatgaaaaaaaagagagtctgcacctgtcttccaagccagaaaaggtgcttgaggcagaggaattaattccagcgttcaccttttaattcattactgtactttgccatttcaccgctggtaagtatagagactaattcaattgaatgttatgctttcaaaaaattacatgatggaaaagtataacatgtcgaccacagttggattgccgcaatttagccatataaaaattgaacatttcaaatctcatcttgatgctttattaaaaaaccatcttgaggaaattgacaggctgcttaaggaaaatcaccactatacctgggataatttaatttaccctttagatagcctcgccgatgaactggagcgtttttggtctccttttgcacatatgcatgcggtgatggattctgagacaatacgtgaatcttatgaggcgtgtttgccattgctgtctgcctatgatgctgcgattgggcataatcaagacttgtatgaggcgattaaatcgatagatcagcattcccttaaccctgcccagaaaaaaatcattgcagacagcatacaggatttcgagttatcgggagttgctttatccaaggcgaataaaaagcgctttgaagccattcaatcgagactggccgaattatccagcaaattcgaaaacaatgtgctggacgcaactcatg
>140	N operona: 101	first-last	lpg0141	gene_poz=(601-2661)	-	oligopeptidase A	conserved gene	/position=170103 - 173363 (170703 - 172763)	/lenght=3261 (2061)	/codons=1087 (687)	/complement=false	GC-compoz=43.8136826783115%	/LCI1=1.0772594752186588	/LCI2=0.1233236151603499	p_i1=0.12434341993916903	p_i2=0.20366705124432463	/Tai=0.5169658538929887	/Tei=0.2833003461198922	/EEI=2.6344951727326844
cgtgctggtaggcgctttggcacccctatctgtttatttgtctttgtttgcgtttgtctttgacgtcgccaacacaagcctgcgtgcttacatagagattggtcgattacagcagttgcaaaaggaatatggcgaactcttcgaccaggaagaaaatgaagaccagaaaaagataattaaagagtatcaagacttgataagttatcgcattaagtttgagattttgcgctcctttttatcggttggcggggcagtcgctgttgtgattgcaatggctttatcagttcctgctttgggtattataaacccaatcatccccttgattggggcagtgcttttgctagcgctatggggcgtttcattatacttgaacaacaagttagatgaatacagacctgtcgataacattgaaaaacctgctccttccgttatcaataaattaagcttttttgctcccaaaaatgaaaaaaaagagagtctgcacctgtcttccaagccagaaaaggtgcttgaggcagaggaattaattccagcgttcaccttttaattcattactgtactttgccatttcaccgctggtaagtatagagactaattcaattgaatgttatgctttcaaaaaattacatgatggaaaagtataacatgtcgaccacagttggattgccgcaatttagccatataaaaattgaacatttcaaatctcatcttgatgctttattaaaaaaccatcttgaggaaattgacaggctgcttaaggaaaatcaccactatacctgggataatttaatttaccctttagatagcctcgccgatgaactggagcgtttttggtctccttttgcacatatgcatgcggtgatggattctgagacaatacgtgaatcttatgaggcgtgtttgccattgctgtctgcctatgatgctgcgattgggcataatcaagacttgtatgaggcgattaaatcgatagatcagcattcccttaaccctgcccagaaaaaaatcattgcagacagcatacaggatttcgagttatcgggagttgctttatccaaggcgaataaaaagcgctttgaagccattcaatcgagactggccgaattatccagcaaattcgaaaacaatgtgctggacgcaactcatgcctacactattcatatcaccgaagcagaacgtatggcgggattacctgagcatgcattaaatacggcaaaagagttggcgcatgagaaagggctcgatggttttgttttaacccttgaatacccttgttttcaggccgttattactcatgccgaagacagggctttacgtgaagaaatgtatcgagcttacatcaccagagcttcagatcaaggccctaatgcaggaacatttgataatactccgctgattgatgaaattctgtccctgcgccatgaaaaagccgagcttttagggtttaataattttgccgagttatccctggctaccaagatggctgcctcgaccaatcaagtcactgaatttatctatgatttaatcagcagaactcgtgacaagggtaaggctgaatttaggcaacttgaagtgtttgcacaggataaatggaatctgagcccggtaaacccatgggacgttgcttatctttctgaaaaaagaagacaggatttgtattccttatctcaagaggaattacggccttatttcccacagcctaaagtgatgcaaggcttgttcgcgattgttaaaaagctctttggtatgagtatcgaggagattgagggcgtggatgtttggcataaggatgttcaatgctattgcatagtcgatgaatccaatcaaacgcgcgggtacatttatacggatttgtttgccagaccgcacaagcggaatggtgcctggatggactcaatgcaaagccgcagaaaactggaggatggcacagttcaattacccattgcgaccttaacttgcaattttgccaagccttctgcaaacagacccgccatgttatcgcacgatgaagtggtgactttgtttcacgagtttggtcattgcctgcatcacgttttgactcaagtcgattaccttggcggctcaggaattaatggcgtggaatgggatgcggtggaattacccagccaatttttcgaaaactggtgctgggatgagcacgcattgtctttactgacttcgcacgcggatacaggggaaaccttgccttccgcattgtacgagcgcttgattgctgctaaaaattttcaatccgccatggccatgttaagacaaatggaattcgccttgtttgattttcgcattcaccaggaatatcaaacgggtaaagcgtcatttgtcccaaatattctggcggatgtacgttctaaaaccagtgttgtacccattgttccttataatcgctttcagcacagcttctcgcatatttttgggggtggctacgccgctggttattacagttacatgtgggcagaagtattatccagcgatgcctttgcgcgctttgaggaggaaggtattttcaaccccaaaactggacatgactttttaaaatccattctggaggtaggcggctcaagaaaagcagccgatgcttttgttgaattcagaggaagacccgcgacgattgatgccttgctgcgccataacgggattttataaaaacaggacttgcgccccccaatcctctcggtaaaacattttttgccttgaccttggggttttccgtaagtcctgaaaatatattcggtatgctggcgggattttgcttacatgccggcattttatgttataattaaagtgtacagaatggggggcgacctggcttcgacgtgggttgcaaaaccggaagtgcatgccgagaaggagatctctcgtaaataagactcaattaaatataaatgcaaacgatgaaaactttgctggtggggaagctatcgctgcctaataagcactttagttaaaccatcactgtgtactggccaataaacccagtatcccgttcgaccgagcccgcttatcggtatcgaatcaacggtcataagagataagctagcgtcctaatctatcccgggttatggcgcgaaactcagggaatcgctgtgtatcatcctgcccgtcggaggagccacagttaaattcaaaagacaaggctatgcatgtagagctaaaggcagaggacttgcggacgcgggttcgattcccgccgcctccaccaattcattatccgatacagtccaataccgggtctttcccaaatac
>141	N operona: 102	first-last	lpg0142	gene_poz=(601-2049)	-	transposase, IS4 family TnpA	conserved gene	/position=172801 - 175449 (173401 - 174849)	/lenght=2649 (1449)	/codons=883 (483)	/complement=false	GC-compoz=38.57832988267771%	/LCI1=1.1348547717842323	/LCI2=0.10428769017980641	p_i1=0.14965884298609916	p_i2=0.1358903336797074	/Tai=0.4107746406258712	/Tei=0.22230130031173667	/EEI=2.845346979243421
attttttgccttgaccttggggttttccgtaagtcctgaaaatatattcggtatgctggcgggattttgcttacatgccggcattttatgttataattaaagtgtacagaatggggggcgacctggcttcgacgtgggttgcaaaaccggaagtgcatgccgagaaggagatctctcgtaaataagactcaattaaatataaatgcaaacgatgaaaactttgctggtggggaagctatcgctgcctaataagcactttagttaaaccatcactgtgtactggccaataaacccagtatcccgttcgaccgagcccgcttatcggtatcgaatcaacggtcataagagataagctagcgtcctaatctatcccgggttatggcgcgaaactcagggaatcgctgtgtatcatcctgcccgtcggaggagccacagttaaattcaaaagacaaggctatgcatgtagagctaaaggcagaggacttgcggacgcgggttcgattcccgccgcctccaccaattcattatccgatacagtccaataccgggtctttcccaaatacctgaatcttctacacatcttgtttattccaaacaaacatgatcaaatcacctctttttgaggtatgtatggacttagcagttgaagatactacagcatggtcggaagctatttttggttcagttgctttaggggataaacgacttactcgtcggttaattcaaataggcaaacaattatcatcgacgcctggtggttctctttcaggaagttgtggagggcaggatgcgcttatagaaggtagttatcgttttttacgaaacaaacgagtcacagcgaatcaaattgcagagggtggttatcaagtaacaagctggttatctcagtcaatccccacgcttttagccattgaagacacaaccacgctctcctatacccatcaagtaaaagaatcattaggtgatttaggcggtcctaaagaaaaaagcaatcgaggttttcatgttcacaccaccatgctcatggatgcagaacaagagaaaacaataggattaatcgcgcaagaacgttggtgtcgagatatcaaagaaagaggcaaaaaaaatcatcgacgagtaaggttatatacagagaaagaaagctataaatgggaaaagaatactcgggaattagagaatcgattgggttctaaaatgtctgatgtgatttctgtttgcgatagagaagctgatatttttgaatacattcagtacaagttagaccatgctcaacgttttattgttcgagcgagccataatcgaaaactagaaggaagtaactgttatttatttcaaatgttaccttcagcagtaaacttgggtatttatacaattgaagtggctcaaaaagcaaatagaaagaaacgccaagtgactcttgagttaaaaacaacatctgttactttctcaccttctgaacgaagagctaaagcacgtgaattaaaaccaatcactttaaacgtagtaatcgctaaagagaaaaatccatctgaaagcgattgccttgaatggattctattaacaacagaagccacaacaacattagagtgtacccgaaaaataacgcgatattatgaaatgagatggcgcattgaggattttcataaagcatggaaatcgggggttggtgctgaagagcagcgtatgcaatcaattgaaaatttagagaaaatgattgtcattctctcatttgtagcaattcgattactccaattaaaagagtattttgaatacccgactactctagttatcaatgatagcagtacttcttgcgatgaattgctcactgatgctgaatggaaagtcttatggaatagtgttgaaagaaaatcattacctgaaaaaatacctactgctgcttgggcttataaagcaatagccaagttgggcggttggactgattccaaaagaactgggaaagcagcttggtctactatctggaaaggatggttccgattacaggaacgagtagaagggcttaggatagctaacgagttgatggagatgtgatcaagagacagcccaaatacgggggcattttatcaagcacataatactctaactcttaatcggtagttttcaaagtttctaaacccataagctcttcgttgtattaatttcattttccgatgaaatccttcagtgatgccatttgatttactaaaccgccacatacaggcaatttcttctttccatgaatctaaggtttttcccagggcaactaatgatttaaatgggctttgtttcaagttctgaatcatttttaagaagagaggaatgattttacggcatcgtactttagttagagttttattcattaatagctcatgaagctgttgttggaagtgataaatggcttcaatggctggattttcagcgaggaaagtgtctcgctttattttcttatgagatgtgagtttatctggtttggttcgcaacaaagccaatagacctcggttatttttaattgagctggataactcacgataagtcatcatacattgatgttgtactaatcgaatgacgtgaaacctatcagctactattttagcgtttgggaaatgctttttgaccagagagcggtaggtattacttaaatccatacagacc
>142	N operona: 103	first	lpg0144	gene_poz=(601-1776)	-	transposase TnpA or TnpA2	conserved gene	/position=174282 - 176657 (174882 - 176057)	/lenght=2376 (1176)	/codons=792 (392)	/complement=true	GC-compoz=36.394557823129254%	/LCI1=1.2753623188405796	/LCI2=0.10059676044330775	p_i1=0.2200834560317373	p_i2=0.12397103307302698	/Tai=0.4714025363689107	/Tei=0.21157392976572428	/EEI=2.3528228787039827
gcttaactggggtgtacaaatttgcttgacctcgtcaaatacccctattatcgttgtaacaataaacaacgtggcttaacgaagaaaaacattagtcgagaagtattggaaaatttttttagaggtagtttaaaagaaattactcccactaagcagatagtcacgctcactaaagcgattacacaagagcattttaataaaaaaatggaacaacgaaatattaatctttacaccttgcagcaagagttactcaaaattgaaaaacaaataaacgctagtaccagcaggtttattgaaactactagccaggtaatacaacgcgctttagagaaaaaaattgaagaattagaagagcaaaaattacagatattacaatctatagagcttcattctaataacaaaattgattttgaaaccgcacttatggctgttttatcatttatggaaaacccttataaaacatgggttaacggtgatttaaagcagaaaaagttagttcaaaggctggtatttataaaggctctaccccaacaaagggggcactttaatcaagttagtataaactaacctcttgatttcgcgatcaaaaaggagattaaagtgccgagacatgatgttatcctaaatttgcctggttttactataaaaaaagcaagtggttatcaacccttgttattggatttaacctataaccgtttaccacgctgttctcattgttcaagcaaaaaggttcgaaagaaatcgagttatgaacgaaaggttcatcatgaattaataggtcacagacggactattcttcgattcaaagcatacaaactgttttgcaatgaatgcggtcgttatggtaatcaacaatttcccggaattgctaaatatcaacggtctacagagcgtttacaagttcaaatatttcatcaccatacgagtggtatttcccagaaagagttatctcttcaatttaaacaagggaaagcaaccattgaacgttggtatcatagacgctatcaaatagaaggaaatgaattgctcaatacgccttgtccaaaagtgttaggtcttgatgagcacttctttagtcgaaaacatggctttgcaactaccttatgtgaccttaaaaagcataaagtgtttgatatcgttaaaggacgaagagaggttgatttaaatcactaccttaactctttaaaagggaaagaccgtgttcaagtggtctgtatggatttaagtaatacctaccgctctctggtcaaaaagcatttcccaaacgctaaaatagtagctgataggtttcacgtcattcgattagtacaacatcaatgtatgatgacttatcgtgagttatccagctcaattaaaaataaccgaggtctattggctttgttgcgaaccaaaccagataaactcacatctcataagaaaataaagcgagacactttcctcgctgaaaatccagccattgaagccatttatcacttccaacaacagcttcatgagctattaatgaataaaactctaactaaagtacgatgccgtaaaatcattcctctcttcttaaaaatgattcagaacttgaaacaaagcccatttaaatcattagttgccctgggaaaaaccttagattcatggaaagaagaaattgcctgtatgtggcggtttagtaaatcaaatggcatcactgaaggatttcatcggaaaatgaaattaatacaacgaagagcttatgggtttagaaactttgaaaactaccgattaagagttagagtattatgtgcttgataaaatgcccccgtatttgggctgtctcttgatcacatctccatcaactcgttagctatcctaagcccttctactcgttcctgtaatcggaaccatcctttccagatagtagaccaagctgctttcccagttcttttggaatcagtccaaccgcccaacttggctattgctttataagcccaagcagcagtaggtattttttcaggtaatgattttctttcaacactattccataagactttccattcagcatcagtgagcaattcatcgcaagaagtactgctatcattgataactagagtagtcgggtattcaaaatactcttttaattggagtaatcgaattgctacaaatgagagaatgacaatcattttctctaaattttcaattgattgcatacgctgctcttcagcaccaacccccgatttccatgctttatgaaaatcctcaatgcgccatctcatttcataatatcgcgttatttttcgggtacactctaatgttgttgtggcttctgttgttaatagaatccattcaaggcaatcgctttcagatggatttttctctttagcgattactacgtttaaagtgattggtttt
>143	N operona: 103	last	lpg0143	gene_poz=(601-1161)	-	transposase (01), TnpA	conserved gene	/position=174282 - 176042 (174882 - 175442)	/lenght=1761 (561)	/codons=587 (187)	/complement=true	GC-compoz=35.82887700534759%	/LCI1=1.1774193548387097	/LCI2=0.1267025089605735	p_i1=0.16978230338511466	p_i2=0.2166008992635207	/Tai=0.451738080159958	/Tei=0.2949408093371686	/EEI=2.5060936293504747
gttatcctaaatttgcctggttttactataaaaaaagcaagtggttatcaacccttgttattggatttaacctataaccgtttaccacgctgttctcattgttcaagcaaaaaggttcgaaagaaatcgagttatgaacgaaaggttcatcatgaattaataggtcacagacggactattcttcgattcaaagcatacaaactgttttgcaatgaatgcggtcgttatggtaatcaacaatttcccggaattgctaaatatcaacggtctacagagcgtttacaagttcaaatatttcatcaccatacgagtggtatttcccagaaagagttatctcttcaatttaaacaagggaaagcaaccattgaacgttggtatcatagacgctatcaaatagaaggaaatgaattgctcaatacgccttgtccaaaagtgttaggtcttgatgagcacttctttagtcgaaaacatggctttgcaactaccttatgtgaccttaaaaagcataaagtgtttgatatcgttaaaggacgaagagaggttgatttaaatcactaccttaactctttaaaagggaaagaccgtgttcaagtggtctgtatggatttaagtaatacctaccgctctctggtcaaaaagcatttcccaaacgctaaaatagtagctgataggtttcacgtcattcgattagtacaacatcaatgtatgatgacttatcgtgagttatccagctcaattaaaaataaccgaggtctattggctttgttgcgaaccaaaccagataaactcacatctcataagaaaataaagcgagacactttcctcgctgaaaatccagccattgaagccatttatcacttccaacaacagcttcatgagctattaatgaataaaactctaactaaagtacgatgccgtaaaatcattcctctcttcttaaaaatgattcagaacttgaaacaaagcccatttaaatcattagttgccctgggaaaaaccttagattcatggaaagaagaaattgcctgtatgtggcggtttagtaaatcaaatggcatcactgaaggatttcatcggaaaatgaaattaatacaacgaagagcttatgggtttagaaactttgaaaactaccgattaagagttagagtattatgtgcttgataaaatgcccccgtatttgggctgtctcttgatcacatctccatcaactcgttagctatcctaagcccttctactcgttcctgtaatcggaaccatcctttccagatagtagaccaagctgctttcccagttcttttggaatcagtccaaccgcccaacttggctattgctttataagcccaagcagcagtaggtattttttcaggtaatgattttctttcaacactattccataagactttccattcagcatcagtgagcaattcatcgcaagaagtactgctatcattgataactagagtagtcgggtattcaaaatactcttttaattggagtaatcgaattgctacaaatgagagaatgacaatcattttctctaaattttcaattgattgcatacgctgctcttcagcaccaacccccgatttccatgctttatgaaaatcctcaatgcgccatctcatttcataatatcgcgttatttttcgggtacactctaatgttgttgtggcttctgttgttaatagaatccattcaaggcaatcgctttcagatggatttttctctttagcgattactacgtttaaagtgattggtttt
>144	N operona: 104	first-last	lpg0145	gene_poz=(601-963)	ccrB	site specific recombinase	conserved gene	/position=175491 - 177053 (176091 - 176453)	/lenght=1563 (363)	/codons=521 (121)	/complement=true	GC-compoz=32.231404958677686%	/LCI1=1.575	/LCI2=0.11472222222222221	p_i1=0.3952825342501899	p_i2=0.17186123907633885	/Tai=0.25919634699171956	/Tei=0.254675115168705	/EEI=2.388975888393024
tggaacatgagttcgagaatgaaggctgatacagtttgcgatgcattaacaatggccatttggcagagaaagccaaaagcaggccttattgtgcattccgacaggggctcacaatatgccagtaaacaatatcgcagccttctcaatcaacatggccttgtgggcagcatgagcaaaaaaggtgactgctgggacaatagcgttgctgagagttttttcagccgcttgaaggatgaattagttcattggcgtaattatcaaaccagacgggaggcaaaacaagatattctagattacatgactatgttttataacaatcaaaaattgcattcgtctttggattatctaagtccgaatcaatttgaaaatcggtactgggggttaatgaaaaaagtggcttaactggggtgtacaaatttgcttgacctcgtcaaatacccctattatcgttgtaacaataaacaacgtggcttaacgaagaaaaacattagtcgagaagtattggaaaatttttttagaggtagtttaaaagaaattactcccactaagcagatagtcacgctcactaaagcgattacacaagagcattttaataaaaaaatggaacaacgaaatattaatctttacaccttgcagcaagagttactcaaaattgaaaaacaaataaacgctagtaccagcaggtttattgaaactactagccaggtaatacaacgcgctttagagaaaaaaattgaagaattagaagagcaaaaattacagatattacaatctatagagcttcattctaataacaaaattgattttgaaaccgcacttatggctgttttatcatttatggaaaacccttataaaacatgggttaacggtgatttaaagcagaaaaagttagttcaaaggctggtatttataaaggctctaccccaacaaagggggcactttaatcaagttagtataaactaacctcttgatttcgcgatcaaaaaggagattaaagtgccgagacatgatgttatcctaaatttgcctggttttactataaaaaaagcaagtggttatcaacccttgttattggatttaacctataaccgtttaccacgctgttctcattgttcaagcaaaaaggttcgaaagaaatcgagttatgaacgaaaggttcatcatgaattaataggtcacagacggactattcttcgattcaaagcatacaaactgttttgcaatgaatgcggtcgttatggtaatcaacaatttcccggaattgctaaatatcaacggtctacagagcgtttacaagttcaaatatttcatcaccatacgagtggtatttcccagaaagagttatctcttcaatttaaacaagggaaagcaaccattgaacgttggtatcatagacgctatcaaatagaaggaaatgaattgctcaatacgccttgtccaaaagtgttaggtcttgatgagcacttctttagtcgaaaacatggctttgcaactaccttatgtgaccttaaaaagcataaagtgtttgatatcgttaaaggacgaagagaggttgatttaaat
>145	N operona: 105	first-last	lpg0146	gene_poz=(601-834)	-	transposase B, TnpA	conserved gene, also ISR508 transposase OrfB	/position=176052 - 177485 (176652 - 176885)	/lenght=1434 (234)	/codons=478 (78)	/complement=true	GC-compoz=36.75213675213676%	/LCI1=1.3333333333333333	/LCI2=0.0787878787878788	p_i1=0.2520499946111549	p_i2=0.06389621373910673	/Tai=0.5092587555303782	/Tei=0.15750659236519607	/EEI=2.212428876821768
atgtgccatctcatgggcgttacttcttctggatactatagctatcaaaaaaggaagagcacaaaaccgaacaatgaaccagaacatgaagagctattggagtgggttaaaaaaatctcagaatccagcaagttttcgtatggaaatcgcaggataaggaaagcactgaatgctcttggttatccggttggccgcagaaaaacccgtagattaatgcgtgaagcgggtatttttgttcgctataaaaagaaatacaaagtgacaacaaacagcaatcacaagcaacctatttttgataatgttttaaacaggaaatttcaggtcaatgaacccaatcgtgcctatgtgtccgatatgaactatatcccaacccatgagggctggttatacctgacggtggtaattgatttgttttcccgaaaagtggttggttggaacatgagttcgagaatgaaggctgatacagtttgcgatgcattaacaatggccatttggcagagaaagccaaaagcaggccttattgtgcattccgacaggggctcacaatatgccagtaaacaatatcgcagccttctcaatcaacatggccttgtgggcagcatgagcaaaaaaggtgactgctgggacaatagcgttgctgagagttttttcagccgcttgaaggatgaattagttcattggcgtaattatcaaaccagacgggaggcaaaacaagatattctagattacatgactatgttttataacaatcaaaaattgcattcgtctttggattatctaagtccgaatcaatttgaaaatcggtactgggggttaatgaaaaaagtggcttaactggggtgtacaaatttgcttgacctcgtcaaatacccctattatcgttgtaacaataaacaacgtggcttaacgaagaaaaacattagtcgagaagtattggaaaatttttttagaggtagtttaaaagaaattactcccactaagcagatagtcacgctcactaaagcgattacacaagagcattttaataaaaaaatggaacaacgaaatattaatctttacaccttgcagcaagagttactcaaaattgaaaaacaaataaacgctagtaccagcaggtttattgaaactactagccaggtaatacaacgcgctttagagaaaaaaattgaagaattagaagagcaaaaattacagatattacaatctatagagcttcattctaataacaaaattgattttgaaaccgcacttatggctgttttatcatttatggaaaacccttataaaacatgggttaacggtgatttaaagcagaaaaagttagttcaaaggctggtatttataaaggctctaccccaacaaagggggcactttaatcaagttagtataaactaacctcttgatttcgcgatcaaaaaggagattaaagtgccg
>146	N operona: 106	first-last	lpg0147	gene_poz=(601-894)	-	transposase, IS911	conserved gene	/position=176933 - 178426 (177533 - 177826)	/lenght=1494 (294)	/codons=498 (98)	/complement=true	GC-compoz=38.095238095238095%	/LCI1=1.309278350515464	/LCI2=0.1457044673539519	p_i1=0.23861497546036176	p_i2=0.29261088398038243	/Tai=0.4034317750787091	/Tei=0.3633497955823442	/EEI=2.5999271203051664
cagccaatctgctgctctacgttggcaagaagccactgacctctttctttgctaaattcagaagctgatttcccataatgaacaggagtataagacgattgaaaactatcttggctcatattttttaattctgtccaatcctattaaagtgattggtatgatattgcagtaactattcataatgaagagaaattctatgctttttcaactccatatatagcaaattttgtagttcattgaatgatattattgttttttagtagttcttcaaatccatggaaattatcattagcgttctcagccaagattgtgtcccataattgtatccacatatcatcagcaccagaaatatctttcttgtcttgatacaattgacgaaagatctcgtccatgcctccagcatgtattatctgattgattggccagggatttttattttcaataactcccttaataagtttattcaaatcttctaaattaaaatattgcgcgtatggtagaatgaatttctcgccattatctttggcaagatcgaattgatgtggttcaattgatttagacactccagttaagagataatttgtttaattggaggtcacaatgtctataagaagaaaatatacaaaggaatttaaactggatgcgattagtttagtaactgagcaaggatacacatgtccagaagcagcaaggagcttgggaattaattcgaatattttgagtcgctggattcgagaggcagcggagaataatgaaaatgcttttcgtggaaatggaaaattgacggaagagcaacttgaaattcgtcagttacgagaagaagtcagaaggctgacaatggagaaagaaatactaaaaaaagcgacggtcttctttgcgaaagaagcgaaataaaatattcgtttatcgcccaacataagaagacctggccggttggcatgatgtgccatctcatgggcgttacttcttctggatactatagctatcaaaaaaggaagagcacaaaaccgaacaatgaaccagaacatgaagagctattggagtgggttaaaaaaatctcagaatccagcaagttttcgtatggaaatcgcaggataaggaaagcactgaatgctcttggttatccggttggccgcagaaaaacccgtagattaatgcgtgaagcgggtatttttgttcgctataaaaagaaatacaaagtgacaacaaacagcaatcacaagcaacctatttttgataatgttttaaacaggaaatttcaggtcaatgaacccaatcgtgcctatgtgtccgatatgaactatatcccaacccatgagggctggttatacctgacggtggtaattgatttgttttcccgaaaagtggttggttggaacatgagttcgagaatgaaggctgatacagtttgcgatgcattaacaatggccatttggcagagaaagccaaaagcaggccttattgtgcattccgacaggggctcacaatatgcca
>147	N operona: 107	first-last	lpg0148	gene_poz=(601-1971)	-	hypothetical protein	null	/position=177708 - 180278 (178308 - 179678)	/lenght=2571 (1371)	/codons=857 (457)	/complement=false	GC-compoz=35.667396061269145%	/LCI1=1.3428362573099415	/LCI2=0.09217836257309941	p_i1=0.25741845207880254	p_i2=0.09857307041306648	/Tai=0.37212555710269823	/Tei=0.18871576337175983	/EEI=2.5402508303425444
aaaatattcgaattaattcccaagctccttgctgcttctggacatgtgtatccttgctcagttactaaactaatcgcatccagtttaaattcctttgtatattttcttcttatagacattgtgacctccaattaaacaaattatctcttaactggagtgtctaaatcaattgaaccacatcaattcgatcttgccaaagataatggcgagaaattcattctaccatacgcgcaatattttaatttagaagatttgaataaacttattaagggagttattgaaaataaaaatccctggccaatcaatcagataatacatgctggaggcatggacgagatctttcgtcaattgtatcaagacaagaaagatatttctggtgctgatgatatgtggatacaattatgggacacaatcttggctgagaacgctaatgataatttccatggatttgaagaactactaaaaaacaataatatcattcaatgaactacaaaatttgctatatatggagttgaaaaagcatagaatttctcttcattatgaatagttactgcaatatcataccaatcactttaataggattggacagaattaaaaaatatgagccaagatagttttcaatcgtcttatactcctgttcattatgggaaatcagcttctgaatttagcaaagaaagaggtcagtggcttcttgccaacgtagagcagcagattggctggcctcaaaaaagagctttaatttcttatcgcggtcgcaaaattttattattgccggctacaagtaaatattatgcaggggtagcggtaattactaaaataggtcagttagatgagggcaaaatttttgtaatgcagttcttaagtgcattagcctggtacaggcctagcaaaattgacattattcaatggactaattcagcaactcaaggttctctaaatcaatatttaaggttagagctaactaaacggccaggtatgacagcattatttttccggccaaccatgttgccagatcctaaaaataaaaatgcccagctcgctttatcattattcagagagggattgtcgttaaatcatttagggtattcattcttaagctattataaaattattaacatgagatatcctaacggtgctactcaaaaacaatggattagaagtaatctatataaactcgagagtttgaaatatttgtcggatcgattaagtagtttaaaacaaaaacataatgatcttgcgtattatatttatacagagtgccgatgcgctgtggcgcacgccgggggaacggctcctgtttatgatccagagagcctctatgacgaaattcgtttttatgaaattcaaccaattgcacatgctttagcaaaaattataatagaagacgaattctgtattaaaacaacaaatactattcttaaagaacatttgtatgaattagaaggctttcattatcttataggggataaggtaactaaacgattgaaagatagagaaagtatatcaacaacagagattcaaattccacacttaattagcttacgtctttggggtaaaaggaaattcagggcgttcgaaaaattatctgttacagttataggaattaacaaaggtattgttcaactaagtttgacgcgtgacggtagagttatcattcctttagcattagattttcccagtgaaaaattaattttcgaaccaatgaccggtgctgatttatcagatgatggcacaccaaatgcggcatcacaatttgctgatacttatcgattttatggagaggtaattgcaaacggcattctggaggtttgggacgtaaattcaaatttaatcttaggtcgattacttgagtatttaccagttaatatattgccttcgcagacgaaagataatttgattaaaattgaaaaaagatggagggatgaagcaaaaagaagagttgttgcgattaaatcccccaatgggaaatgagaaaaggcatgcatatttatttaagtgtaaaaagctggatatgacctgaccatgaattattgattacaatctaatctgacaatttcgccactattgctgaccaacatgaatcacttttacacccgaaacgttcaattgccagttttaataagttcaattgctttgtttaagtctgttgaagaaaagtgtctaaattcgctagaaccgggaaagctatttctaaatgataaaggctgaccaagtttaagaatttggctttcaattctcttagccattacagtacctacattttcaagcataactattttaggtatgaatccagcgtctttggcaacatcataaattctcttatcacctagattttcgctagttatgcctactttataaatgtcagcctccgcatgccacagataaaccacatccctcgtattatatctatctaaatattctaaatgctctgtaatatcatctagtactccaaaacgtctagctgccacatatgcattgttattatttctgtaaaagtctgctctagttgaatattttaatgcctcctctgctagtaatttcggtgtccaatttactctttctgtgtatttc
>148	N operona: 108	first	lpg0149	gene_poz=(601-1941)	-	hypothetical protein	null	/position=179210 - 181750 (179810 - 181150)	/lenght=2541 (1341)	/codons=847 (447)	/complement=true	GC-compoz=36.763609246830725%	/LCI1=1.1233183856502242	/LCI2=0.07010463378176382	p_i1=0.14440647004533744	p_i2=0.04552661117786566	/Tai=0.3520764276304833	/Tei=0.14097395006007912	/EEI=3.0017859760024908
acaacatgtgtcttatcattacgcagaccaattaataagaaatagcgatatattaaaggcacacagcaggtactatttagactcaagatttgatttattaaataatttaatcataatcaacgaactttctttacgagaaataagtaattttattttgtacttggagttatttcatacattaaagagtgatcaatttgcacccgataaatggtatcacctttcaattttcattatattcattttgtattttaaaccagagctgcgtgaaaaaataagaaaaaaagatatattagcttctgaactgtgcaaatttttggggattaattctcacattaaagctaaagagctgacacatgataaggatggagtatctcgagatatagctactttaattatgatctttctaaatgataactcaattcctggctatcaaagtgatgatgaagaagactttaaaggatggctctcaaaattggcattaagtactaatgttggttatttagaattaatcacttacatcgagcaattcatcaatgacatttttaatgagttccagtttgttacaaaataaaaaaatgaaaaactcggataagtaatactatggcatacacgaaatggacatatgaaaagctgattgaggaagctagaaaataccagacaaaacaagagtttcgtaccaagaattgctcagcttatgcggcagccaagtaccaaggcattatagaaaaagtttgctctcatatgatcccagcccatatgtcttggtctgatgaaatgttggcgactgaggcgaagaaatatcaatctaaaatcgacttcaagaatggttcttccggagcgtatcaagcagcccataaacgagagcttatagatcaaatctgtactcatatggataacctacatccaaaatggacagaggagaaaataagagatgaagcttctaaatttaaaacgaaatcagagtttcgtgccagtaaccttggtgcttacaaagcggcatggaaacgcgggattttaaatgatgtctgtatgcatatgatcgatatgaagaccgattggacgtatgaaatgctcttatcggaagctaagaaatatagttcaagaggcgagtttagctctattagtaatgcttatcaaatagctgcaaaacgtggcattttagatgagatatgttcacacatggaagtacatcatgttaattggactgacgaaatgatttttgaagaagctactaaatttaaatcacgaagtgactttaaactatcaagtcctttagcatatgcagcagcccaaagaaggactattctggataaagcatgcgggcacatggaatttaaacacaaatattggtcaaatgaagagatagctcaagaggctaaaaagtataagaccagaaatgaactccaaatgagatctacagcctatggaatagcacacaaaagaggtattttagatgaagtttgttctcatatgaaatacacagaaagagtaaattggacaccgaaattactagcagaggaggcattaaaatattcaactagagcagacttttacagaaataataacaatgcatatgtggcagctagacgttttggagtactagatgatattacagagcatttagaatatttagatagatataatacgagggatgtggtttatctgtggcatgcggaggctgacatttataaagtaggcataactagcgaaaatctaggtgataagagaatttatgatgttgccaaagacgctggattcatacctaaaatagttatgcttgaaaatgtaggtactgtaatggctaagagaattgaaagccaaattcttaaacttggtcagcctttatcatttagaaatagctttcccggttctagcgaatttagacacttttcttcaacagacttaaacaaagcaattgaacttattaaaactggcaattgaacgtttcgggtgtaaaagtgattcatgttggtcagcaatagtggcgaaattgtcagattagattgtaatcaataattcatggtcaggtcatatccagctttttacacttaaataaatatgcatgccttttctcatttcccattgggggatttaatcgcaacaactcttctttttgcttcatccctccatcttttttcaattttaatcaaattatctttcgtctgcgaaggcaatatattaactggtaaatactcaagtaatcgacctaagattaaatttgaatttacgtcccaaacctccagaatgccgtttgcaattacctctccataaaatcgataagtatcagcaaattgtgatgccgcatttggtgtgccatcatctgataaatcagcaccggtcattggttcgaaaattaatttttcactgggaaaatctaatgctaaaggaatgataactctaccgtcacgcgtcaaacttagttgaacaatacctttgttaattcctataactgtaacagataatttttcgaacgccctgaatttccttttaccccaaagacgtaagctaattaagtgtggaatttgaatctctgttgttgat
>149	N operona: 108	last	lpg0150	gene_poz=(601-1971)	-	putative phage protein	conserved gene	/position=180580 - 183150 (181180 - 182550)	/lenght=2571 (1371)	/codons=857 (457)	/complement=true	GC-compoz=31.801604668125456%	/LCI1=1.6842105263157894	/LCI2=0.04305555555555556	p_i1=0.4612085446295977	p_i2=0.009786003571456788	/Tai=0.2851691048781595	/Tei=0.10880740321431112	/EEI=2.1973332404040216
[truncated: 7,337,288 more chars]
