# Supplementary material for: Bioinformatic Assessment of Factors Affecting the Correlation between Protein Abundance and Elongation Efficiency in Prokaryotes
Source: Int J Mol Sci. 2022 Oct 9;23(19):11996. doi: 10.3390/ijms231911996 (PMC9570070; doi:10.3390/ijms231911996)
Supplement: Supplementary file 1 [file ijms-23-11996-s001.zip › EloE/output_folder/Legionella_pneumophila_subsp._pneumophila_str._Philadelphia_1_272624/legionella pneumophila subsp. pneumophila str. philadelphia 1_number_eei.txt]

number	single	first	middle	last	EEI4
1	0	1	0	0	2.9090271676062724
2	0	0	1	0	2.735107111201413
3	0	0	0	1	2.5599662497295927
4	1	0	0	0	2.872550526857667
5	0	1	0	0	2.7018408061211967
6	0	0	1	0	2.472317257542072
7	0	0	0	1	2.785876485662798
8	1	0	0	0	2.622136852764767
9	0	1	0	0	2.5524771192597453
10	0	0	0	1	2.8678275242323554
11	1	0	0	0	2.518302734502197
12	1	0	0	0	2.6847919572239207
13	1	0	0	0	3.1215310477324727
14	1	0	0	0	2.613323880233096
15	0	1	0	0	2.792462996786911
16	0	0	1	0	2.236842135048206
17	0	0	1	0	2.616362207568638
18	0	0	0	1	2.8794609254210206
19	1	0	0	0	2.764657188499949
20	1	0	0	0	2.6739034371592445
21	0	1	0	0	2.9648905527080425
22	0	0	0	1	2.507088104664914
23	1	0	0	0	2.8663843419914823
24	1	0	0	0	2.6711585320212623
25	1	0	0	0	2.225402477204623
26	1	0	0	0	2.808817167099235
27	0	1	0	0	2.5913081248810785
28	0	0	0	1	2.844426621276915
29	1	0	0	0	2.6135695068572793
30	1	0	0	0	2.4880493474222036
31	1	0	0	0	2.861523373126899
32	1	0	0	0	2.769522390470074
33	1	0	0	0	2.3983901588951366
34	1	0	0	0	2.400071456914567
35	1	0	0	0	2.3369466333662743
36	1	0	0	0	2.372788900282773
37	1	0	0	0	2.2747212860291692
38	1	0	0	0	2.3177652782792797
39	1	0	0	0	2.132755644955819
40	1	0	0	0	2.395128716679316
41	0	1	0	0	2.7366892069517874
42	0	0	0	1	2.93188478021359
43	1	0	0	0	2.4082262377472543
44	1	0	0	0	2.266672571132801
45	1	0	0	0	3.065863837658904
46	1	0	0	0	2.021333546426227
47	0	1	0	0	2.8982506210123335
48	0	0	1	0	2.5938603797061623
49	0	0	0	1	2.7747834884888563
50	1	0	0	0	3.08216035964966
51	1	0	0	0	2.662267868091244
52	1	0	0	0	3.209106584574936
53	0	1	0	0	2.5364343136830505
54	0	0	0	1	2.5661498981211124
55	1	0	0	0	2.562474862355245
56	1	0	0	0	2.457252621034241
57	1	0	0	0	2.6161182115643196
58	1	0	0	0	2.7531922273000693
59	1	0	0	0	2.26669004117561
60	0	1	0	0	2.232740882153842
61	0	0	0	1	2.362462915661898
62	1	0	0	0	2.028108899120851
63	1	0	0	0	2.4933322650574703
64	0	1	0	0	2.101625813496706
65	0	0	1	0	2.4476204767854015
66	0	0	1	0	2.677455832423086
67	0	0	1	0	2.395113875804993
68	0	0	0	1	2.4200741578822798
69	1	0	0	0	2.7098768536842472
70	1	0	0	0	2.628057531075892
71	1	0	0	0	3.0853770268581684
72	1	0	0	0	2.8065296792030496
73	1	0	0	0	2.4614934772957486
74	1	0	0	0	2.7361193923201212
75	1	0	0	0	3.0697153157923296
76	0	1	0	0	3.141837757672042
77	0	0	1	0	2.726793662041437
78	0	0	0	1	2.6274862105775068
79	1	0	0	0	2.546588319508973
80	1	0	0	0	2.5731241630687487
81	1	0	0	0	2.700225916299271
82	0	1	0	0	2.6511365319768454
83	0	0	1	0	2.527649297723899
84	0	0	0	1	2.773565291784334
85	1	0	0	0	2.8087605053928772
86	1	0	0	0	2.6328969720822735
87	1	0	0	0	2.364859336992589
88	1	0	0	0	2.8689589801978213
89	1	0	0	0	2.341467274464963
90	1	0	0	0	2.6451141320769715
91	0	1	0	0	2.7953690402645934
92	0	0	1	0	3.011746041915627
93	0	0	0	1	3.7621954358522696
94	1	0	0	0	2.6020076333177475
95	1	0	0	0	3.0271421948667356
96	1	0	0	0	2.500589627276416
97	1	0	0	0	2.613601275766561
98	0	1	0	0	2.7519815691582394
99	0	0	0	1	2.790384172039025
100	1	0	0	0	2.6280984952805158
101	1	0	0	0	2.5771180896045567
102	1	0	0	0	2.523721699170896
103	1	0	0	0	2.1115568533954305
104	1	0	0	0	2.496124807560765
105	0	1	0	0	2.3980611447903093
106	0	0	0	1	2.256863046591988
107	1	0	0	0	2.5254710104706564
108	1	0	0	0	2.992481489495858
109	0	1	0	0	2.545008048783626
110	0	0	0	1	2.2924665765046126
111	1	0	0	0	2.408970328595786
112	1	0	0	0	2.49511523476961
113	0	1	0	0	2.748338821715011
114	0	0	1	0	2.589687037980058
115	0	0	1	0	2.742798214675546
116	0	0	1	0	3.37322384239468
117	0	0	0	1	2.753910115004509
118	1	0	0	0	2.4128736008175844
119	1	0	0	0	2.8846387378546536
120	0	1	0	0	2.6499647794309826
121	0	0	0	1	3.0043027092800814
122	0	1	0	0	2.3364261907173574
123	0	0	0	1	2.8970399159311504
124	1	0	0	0	2.9138114694609394
125	1	0	0	0	2.6173963665092863
126	0	1	0	0	2.601143303412234
127	0	0	1	0	2.720937215498853
128	0	0	0	1	2.6849042880078158
129	1	0	0	0	2.703886868232902
130	1	0	0	0	2.535420437380021
131	1	0	0	0	2.4339673980615326
132	0	1	0	0	3.2895764501438842
133	0	0	0	1	2.6838605564194276
134	1	0	0	0	2.7638206427488745
135	0	1	0	0	2.758971010818653
136	0	0	1	0	2.910413026493023
137	0	0	0	1	2.3853472544976646
138	1	0	0	0	2.58328580124037
139	1	0	0	0	2.3253886242303805
140	1	0	0	0	2.6344951727326844
141	1	0	0	0	2.845346979243421
142	0	1	0	0	2.3528228787039827
143	0	0	0	1	2.5060936293504747
144	1	0	0	0	2.388975888393024
145	1	0	0	0	2.212428876821768
146	1	0	0	0	2.5999271203051664
147	1	0	0	0	2.5402508303425444
148	0	1	0	0	3.0017859760024908
149	0	0	0	1	2.1973332404040216
150	1	0	0	0	2.0896737530809073
151	1	0	0	0	2.6513586484882743
152	1	0	0	0	2.5791992740368532
153	1	0	0	0	2.436831053606488
154	0	1	0	0	2.6143018468688077
155	0	0	1	0	2.1672867854403215
156	0	0	1	0	2.7040837832752924
157	0	0	0	1	2.7630521618423884
158	1	0	0	0	2.5826117757203666
159	1	0	0	0	2.326053364151751
160	1	0	0	0	2.5816535459163505
161	1	0	0	0	2.4107476409027453
162	1	0	0	0	2.7922460574315506
163	1	0	0	0	2.9616193877212718
164	1	0	0	0	3.625276258214745
165	1	0	0	0	2.6869466452422235
166	1	0	0	0	2.861121223446375
167	0	1	0	0	2.257279301615402
168	0	0	1	0	2.5740158171127563
169	0	0	0	1	2.652002886633546
170	1	0	0	0	2.5424279136556978
171	1	0	0	0	2.806620076819852
172	1	0	0	0	2.3103038124161506
173	0	1	0	0	2.3951116207647747
174	0	0	1	0	2.7246344355646217
175	0	0	1	0	2.4316997582081834
176	0	0	1	0	2.418898702289341
177	0	0	0	1	2.638193189044289
178	1	0	0	0	2.2391748646381124
179	1	0	0	0	2.6513033859741513
180	1	0	0	0	2.3544142813667337
181	1	0	0	0	2.694278214450044
182	1	0	0	0	2.72040315906585
183	0	1	0	0	2.35673919592248
184	0	0	1	0	2.3594525235953867
185	0	0	0	1	2.738716667899188
186	1	0	0	0	2.8225243440433907
187	1	0	0	0	2.4532141385263007
188	1	0	0	0	2.1947110716641305
189	1	0	0	0	2.00628268291368
190	1	0	0	0	2.4491785330702323
191	1	0	0	0	2.713592200450058
192	1	0	0	0	1.8806276958268557
193	1	0	0	0	2.66067159520304
194	1	0	0	0	2.6388316948419024
195	1	0	0	0	2.9444224260111995
196	1	0	0	0	2.7606915543340125
197	1	0	0	0	2.1554418075242
198	0	1	0	0	2.6593274529065556
199	0	0	0	1	2.6139500851368394
200	0	1	0	0	2.2745144772470987
201	0	0	1	0	2.3289575775288514
202	0	0	0	1	2.560709200372195
203	0	1	0	0	2.7272799300879513
204	0	0	0	1	2.165294719688814
205	1	0	0	0	2.641527089051179
206	0	1	0	0	1.8894447973354318
207	0	0	1	0	2.455228555940875
208	0	0	1	0	2.4247891945160975
209	0	0	0	1	2.2208815250252028
210	1	0	0	0	2.454754920696711
211	1	0	0	0	2.365505454913604
212	0	1	0	0	2.2938666486313948
213	0	0	0	1	2.0426335856659286
214	1	0	0	0	2.8609865548813618
215	1	0	0	0	2.2870402685260323
216	0	1	0	0	2.458760141169591
217	0	0	0	1	2.8437570956732277
218	0	1	0	0	2.416299543995289
219	0	0	1	0	2.856948040238266
220	0	0	1	0	2.408213065258547
221	0	0	0	1	2.2877802409143113
222	1	0	0	0	2.4038145254258474
223	0	1	0	0	2.6467280973882237
224	0	0	1	0	2.9261610037150665
225	0	0	0	1	2.8373836441206226
226	1	0	0	0	2.5687053629326284
227	1	0	0	0	2.7871063500492195
228	1	0	0	0	2.4106903950596585
229	1	0	0	0	2.76556559503519
230	1	0	0	0	2.9572171765167856
231	1	0	0	0	2.146699125027701
232	1	0	0	0	2.61222185827611
233	1	0	0	0	2.848284429367694
234	1	0	0	0	2.273771125624812
235	1	0	0	0	2.4768047311164287
236	0	1	0	0	2.6599383745436214
237	0	0	1	0	2.7624699536056965
238	0	0	0	1	2.5758555124182756
239	1	0	0	0	2.259583646776264
240	1	0	0	0	3.1196226236534073
241	1	0	0	0	2.8674630550901967
242	1	0	0	0	2.992487970526314
243	1	0	0	0	2.8003279824598932
244	1	0	0	0	2.5706907956567413
245	1	0	0	0	2.3231480083073506
246	1	0	0	0	2.6877354323737275
247	1	0	0	0	3.4503650700443615
248	1	0	0	0	2.343525808790325
249	1	0	0	0	2.4262933927041814
250	1	0	0	0	3.1286404934652974
251	0	1	0	0	2.322761405418932
252	0	0	0	1	2.650661429203516
253	1	0	0	0	2.5423108237643177
254	0	1	0	0	2.5692259132364432
255	0	0	0	1	2.592595476723348
256	1	0	0	0	2.762807290831751
257	0	1	0	0	2.642746135233777
258	0	0	0	1	2.6369918151016374
259	1	0	0	0	2.726998717010679
260	1	0	0	0	2.2028239962468072
261	1	0	0	0	2.710119134473235
262	1	0	0	0	2.8601535277725696
263	1	0	0	0	2.51025498941152
264	1	0	0	0	2.6009970640565525
265	1	0	0	0	2.4925448320365
266	1	0	0	0	2.224504599519281
267	1	0	0	0	2.470391298937127
268	1	0	0	0	2.5863158681962117
269	0	1	0	0	2.679964292286464
270	0	0	0	1	2.522200419713199
271	0	1	0	0	2.640765960669488
272	0	0	0	1	2.489896627574716
273	1	0	0	0	2.686778940910579
274	1	0	0	0	2.578213682547539
275	1	0	0	0	2.564706187341303
276	0	1	0	0	2.5656413240281535
277	0	0	1	0	2.487811231448901
278	0	0	0	1	2.718070444996231
279	1	0	0	0	2.5602442320939875
280	1	0	0	0	2.6637299211408645
281	1	0	0	0	2.321226459952891
282	1	0	0	0	2.6049981765819785
283	1	0	0	0	2.659136632792866
284	0	1	0	0	2.3414685770351773
285	0	0	0	1	2.5043105649780184
286	1	0	0	0	3.074370303434391
287	1	0	0	0	2.3515302718655633
288	0	1	0	0	2.4692857969605164
289	0	0	0	1	2.480279674818019
290	0	1	0	0	2.5014247612279883
291	0	0	0	1	2.379449326391146
292	1	0	0	0	2.964312778667213
293	1	0	0	0	3.3499443957857347
294	0	1	0	0	2.5855289670211943
295	0	0	0	1	2.295563863380867
296	1	0	0	0	2.5384078347434955
297	0	1	0	0	3.3854153405012286
298	0	0	1	0	2.7597728989867654
299	0	0	0	1	2.2335450051278687
300	1	0	0	0	2.3670589279838987
301	1	0	0	0	1.851547490915439
302	0	1	0	0	1.9985371516886998
303	0	0	0	1	1.7486274125041859
304	1	0	0	0	3.3238244706901794
305	0	1	0	0	2.6643889636285496
306	0	0	0	1	2.8954439021551246
307	0	1	0	0	3.892391944745477
308	0	0	0	1	3.331154240606788
309	0	1	0	0	2.966658534288797
310	0	0	0	1	4.02813988863058
311	1	0	0	0	2.993942554325038
312	1	0	0	0	2.9483605451907406
313	0	1	0	0	3.4393032095278353
314	0	0	1	0	3.743549776631478
315	0	0	1	0	3.1900997717180433
316	0	0	1	0	3.3180942676840854
317	0	0	1	0	2.9323441927647607
318	0	0	1	0	3.378766255101561
319	0	0	1	0	3.1529042015808373
320	0	0	1	0	2.682297947844406
321	0	0	0	1	3.203736677180588
322	1	0	0	0	2.5428300711979297
323	0	1	0	0	3.652632040828138
324	0	0	1	0	3.227023392255925
325	0	0	1	0	3.295242698148598
326	0	0	1	0	3.4173976934868184
327	0	0	0	1	2.8622758398769657
328	0	1	0	0	3.5220088269940812
329	0	0	1	0	3.690386180219567
330	0	0	1	0	2.9918849833661683
331	0	0	1	0	2.7529484485378783
332	0	0	1	0	2.7873981473820466
333	0	0	1	0	3.708569251341193
334	0	0	1	0	3.9844236720245196
335	0	0	1	0	3.3993185344077266
336	0	0	1	0	3.8108259199728396
337	0	0	1	0	2.896921088478975
338	0	0	1	0	3.1670945570750444
339	0	0	0	1	2.7949839665444123
340	0	1	0	0	2.8879193559037417
341	0	0	1	0	3.7454798595045253
342	0	0	1	0	3.0450085492916283
343	0	0	1	0	3.1129400990401774
344	0	0	0	1	2.7097520987959594
345	1	0	0	0	3.2114400152179408
346	1	0	0	0	2.6139205329933906
347	1	0	0	0	2.9225034226336404
348	0	1	0	0	3.412855896524492
349	0	0	1	0	2.580075953381098
350	0	0	1	0	2.760807047964009
351	0	0	1	0	2.9164820074424727
352	0	0	0	1	2.7425127330130183
353	1	0	0	0	2.305564627100585
354	1	0	0	0	2.286315344070191
355	1	0	0	0	2.536214652234884
356	1	0	0	0	1.8443898079077754
357	1	0	0	0	2.0313893144446413
358	0	1	0	0	2.8906310304407046
359	0	0	1	0	2.523773189738958
360	0	0	0	1	2.7235384530058595
361	1	0	0	0	1.9558690410123059
362	1	0	0	0	2.439004485832887
363	1	0	0	0	2.4979784265089635
364	1	0	0	0	2.744075352839771
365	1	0	0	0	2.5485838406940995
366	0	1	0	0	2.1667797935778386
367	0	0	1	0	2.4590934642855466
368	0	0	1	0	2.391238912474224
369	0	0	0	1	2.6977992167855307
370	0	1	0	0	2.561686791028205
371	0	0	0	1	2.66680260324893
372	1	0	0	0	2.6524574590628305
373	1	0	0	0	2.653853596131369
374	0	1	0	0	2.4758633437445563
375	0	0	0	1	2.745531343242309
376	0	1	0	0	2.937382526739571
377	0	0	0	1	2.6382239311195796
378	1	0	0	0	2.2345829284723546
379	1	0	0	0	2.5867346928294057
380	1	0	0	0	2.458624368465322
381	1	0	0	0	2.37928255084869
382	1	0	0	0	2.6601604473886704
383	0	1	0	0	2.3188677226950856
384	0	0	1	0	3.5600073585054997
385	0	0	1	0	2.6618366009508323
386	0	0	0	1	2.7709378216351923
387	1	0	0	0	2.233980214840481
388	1	0	0	0	3.243698595505873
389	1	0	0	0	3.0846375969141264
390	1	0	0	0	2.5713549798879107
391	1	0	0	0	2.87692395863004
392	1	0	0	0	2.515731207774425
393	0	1	0	0	2.680792706098111
394	0	0	0	1	2.4710165612309978
395	1	0	0	0	3.2490556151845924
396	0	1	0	0	2.9910314229735135
397	0	0	0	1	2.124888509915129
398	0	1	0	0	2.1819843697708077
399	0	0	1	0	2.5020221682858406
400	0	0	1	0	2.8838631594719835
401	0	0	1	0	2.6335318188050514
402	0	0	0	1	2.9413146161914554
403	1	0	0	0	3.1788900712668595
404	1	0	0	0	2.7273065920083277
405	0	1	0	0	2.6792829555996764
406	0	0	1	0	2.739192785489766
407	0	0	1	0	2.8356996032101365
408	0	0	1	0	3.0903141412918043
409	0	0	0	1	2.83866037823723
410	1	0	0	0	2.785589807135816
411	1	0	0	0	2.3869330868986993
412	1	0	0	0	2.5745599517892757
413	1	0	0	0	2.5153741548089505
414	1	0	0	0	2.3066461178401556
415	1	0	0	0	3.0771617432035607
416	1	0	0	0	2.728070996419797
417	1	0	0	0	2.8559568457735196
418	1	0	0	0	2.7593969216991843
419	0	1	0	0	3.1055907276791785
420	0	0	1	0	2.39287933441906
421	0	0	1	0	2.4659361227327166
422	0	0	0	1	2.1984311772941503
423	1	0	0	0	2.4333130422614966
424	1	0	0	0	1.9400634291496268
425	1	0	0	0	2.6596583978327337
426	1	0	0	0	2.6268950409004033
427	1	0	0	0	2.3357138010777123
428	1	0	0	0	2.346431930896552
429	1	0	0	0	3.271771734550763
430	0	1	0	0	2.5907340893767135
431	0	0	0	1	3.301022542973694
432	1	0	0	0	2.741478975325788
433	1	0	0	0	2.882522105591196
434	0	1	0	0	2.9505738200122544
435	0	0	0	1	2.9361024014884043
436	0	1	0	0	2.567065840745994
437	0	0	1	0	2.599892341961131
438	0	0	1	0	2.8900970472296557
439	0	0	1	0	3.0369928344291512
440	0	0	1	0	3.206037199364521
441	0	0	1	0	3.035436740779218
442	0	0	0	1	2.609402977554377
443	1	0	0	0	3.457158964248777
444	0	1	0	0	2.5491960157180706
445	0	0	0	1	2.993378280160841
446	0	1	0	0	2.547490005477529
447	0	0	1	0	2.52483745958216
448	0	0	0	1	2.2854031758640434
449	0	1	0	0	2.6224465212878285
450	0	0	1	0	2.5869679837625714
451	0	0	1	0	2.900655491690093
452	0	0	1	0	3.4529011183474725
453	0	0	1	0	2.7798334135489706
454	0	0	0	1	1.9715314446230412
455	1	0	0	0	3.142668143769294
456	1	0	0	0	2.7665006781177777
457	1	0	0	0	2.5858596196886614
458	1	0	0	0	2.6144178973111387
459	1	0	0	0	2.7540742852609044
460	1	0	0	0	2.724771960253432
461	1	0	0	0	2.5735845068423107
462	1	0	0	0	2.5937912046873697
463	1	0	0	0	2.8613597073500845
464	1	0	0	0	3.8108342298102316
465	0	1	0	0	3.602940536889187
466	0	0	0	1	2.8295047490235494
467	0	1	0	0	3.18163562396188
468	0	0	0	1	2.902136513395929
469	0	1	0	0	1.5765783387527785
470	0	0	1	0	2.4424198647219897
471	0	0	0	1	3.142349858701377
472	1	0	0	0	2.460921704092872
473	0	1	0	0	3.2089499921836993
474	0	0	0	1	2.6748419171194278
475	1	0	0	0	2.827397368115129
476	1	0	0	0	2.812130611596396
477	1	0	0	0	2.800618620721932
478	1	0	0	0	2.4737224327860443
479	1	0	0	0	2.511696725792836
480	0	1	0	0	2.7181598118368626
481	0	0	1	0	2.9968349360033657
482	0	0	1	0	2.663982621736942
483	0	0	1	0	3.0625519420870795
484	0	0	1	0	2.7549708698457205
485	0	0	0	1	2.814875534789989
486	1	0	0	0	2.4284314435366183
487	1	0	0	0	2.5709580976510895
488	1	0	0	0	2.9185686088810274
489	0	1	0	0	3.0101092739286845
490	0	0	0	1	2.6829382489112943
491	1	0	0	0	2.757492581463872
492	0	1	0	0	2.7949751987243086
493	0	0	1	0	2.935012227284564
494	0	0	0	1	2.736633767505734
495	1	0	0	0	2.7525357461420885
496	0	1	0	0	3.416968969489717
497	0	0	0	1	2.537342152307563
498	1	0	0	0	1.9737713548706155
499	0	1	0	0	3.084569226410863
500	0	0	1	0	2.6992074900444285
501	0	0	1	0	3.286601000630886
502	0	0	0	1	2.987345247439099
503	1	0	0	0	2.864559019074513
504	0	1	0	0	2.3679482827612293
505	0	0	0	1	2.47877147683406
506	1	0	0	0	2.2377196197417533
507	1	0	0	0	2.547332718474534
508	1	0	0	0	2.6938807936045857
509	0	1	0	0	2.484011457068644
510	0	0	1	0	2.430425955248353
511	0	0	0	1	2.1479864713485957
512	1	0	0	0	2.5962528192084275
513	1	0	0	0	2.9991393057280407
514	1	0	0	0	2.3232596358984496
515	1	0	0	0	2.5401838350734254
516	0	1	0	0	2.7603616805209654
517	0	0	1	0	2.8596039492715706
518	0	0	1	0	3.1189855123798575
519	0	0	1	0	2.4930918177874686
520	0	0	1	0	2.827781805408488
521	0	0	1	0	3.271565866915853
522	0	0	0	1	3.108221557841108
523	1	0	0	0	3.3703025014569694
524	1	0	0	0	2.713847362169444
525	1	0	0	0	2.709890230803815
526	1	0	0	0	1.9711120845256727
527	1	0	0	0	2.341525128131124
528	1	0	0	0	2.778483226190187
529	1	0	0	0	2.8651464188188007
530	1	0	0	0	3.007444044079957
531	0	1	0	0	2.9628821099401645
532	0	0	0	1	2.14426586137038
533	1	0	0	0	2.0472278525894834
534	1	0	0	0	2.6787347012239557
535	0	1	0	0	2.498954202020403
536	0	0	0	1	2.5987594388382247
537	1	0	0	0	2.4589161457142703
538	0	1	0	0	2.4965129373932404
539	0	0	0	1	2.4951565413538055
540	1	0	0	0	2.512436665823354
541	1	0	0	0	2.588315471964251
542	1	0	0	0	2.2618754116061592
543	1	0	0	0	2.4960614602558877
544	1	0	0	0	2.602256291527814
545	1	0	0	0	2.4327795487296555
546	1	0	0	0	2.819577681251853
547	1	0	0	0	3.347754378953465
548	1	0	0	0	2.964660716705725
549	1	0	0	0	2.8642328652255595
550	1	0	0	0	2.609349328463786
551	0	1	0	0	2.8889913050495513
552	0	0	0	1	3.090663705457767
553	1	0	0	0	2.4165633722199877
554	1	0	0	0	2.9924947831043394
555	1	0	0	0	1.851547490915439
556	0	1	0	0	1.9985371516886998
557	0	0	0	1	1.7486274125041859
558	0	1	0	0	2.701089321142527
559	0	0	0	1	2.9288831360535137
560	1	0	0	0	1.939234729407414
561	1	0	0	0	2.909317282356228
562	1	0	0	0	2.4643103390538226
563	1	0	0	0	2.5382602665694622
564	0	1	0	0	2.5596670652869618
565	0	0	0	1	2.4579358301395913
566	1	0	0	0	3.079654030148416
567	0	1	0	0	2.680890193782524
568	0	0	0	1	2.8622713053413587
569	1	0	0	0	2.947415865479318
570	1	0	0	0	2.2343364696889547
571	1	0	0	0	2.6111478997042146
572	1	0	0	0	2.6808740047064727
573	1	0	0	0	3.7508861431606784
574	1	0	0	0	2.551538383784601
575	0	1	0	0	5.3986893966521174
576	0	0	0	1	2.4595683232539844
577	1	0	0	0	2.3801222235064117
578	0	1	0	0	2.625146708117759
579	0	0	0	1	2.36757809301866
580	1	0	0	0	2.5049053717672862
581	0	1	0	0	2.3844150289917874
582	0	0	1	0	2.7381760634332664
583	0	0	1	0	3.114774667126222
584	0	0	1	0	2.761384781323838
585	0	0	1	0	2.65986030979677
586	0	0	1	0	2.614878792816899
587	0	0	1	0	2.2524578342427932
588	0	0	0	1	2.6904107563571786
589	1	0	0	0	2.1787088496897447
590	0	1	0	0	2.4569917574268794
591	0	0	0	1	2.615757081984799
592	1	0	0	0	2.591143980843432
593	1	0	0	0	2.7821527998516706
594	1	0	0	0	2.1879947725882762
595	1	0	0	0	3.023113502050507
596	1	0	0	0	3.031112060036385
597	1	0	0	0	2.3195722929091933
598	1	0	0	0	2.701409836883421
599	1	0	0	0	2.467748581470858
600	1	0	0	0	3.522403216777842
601	1	0	0	0	2.4621453930796844
602	1	0	0	0	3.054210048976889
603	1	0	0	0	2.2023238154105527
604	1	0	0	0	2.5593264046174293
605	1	0	0	0	3.056199051885857
606	1	0	0	0	2.582505471689214
607	1	0	0	0	2.2908593182937023
608	0	1	0	0	2.8934531950722087
609	0	0	1	0	2.626090943116923
610	0	0	1	0	2.4725870339259934
611	0	0	1	0	2.5385150458810455
612	0	0	1	0	2.7564089719294076
613	0	0	0	1	2.2351643768646756
614	1	0	0	0	2.5184153399485707
615	1	0	0	0	2.6899076914848434
616	1	0	0	0	2.480257884595243
617	1	0	0	0	2.8138204209124202
618	0	1	0	0	2.7876260687040766
619	0	0	1	0	2.8718594444108785
620	0	0	0	1	2.7796254485762937
621	0	1	0	0	2.979684605908537
622	0	0	0	1	3.663492105551373
623	1	0	0	0	2.797246548666055
624	1	0	0	0	2.639185881274992
625	1	0	0	0	2.597714564558832
626	1	0	0	0	3.1736284795158203
627	1	0	0	0	3.104235027765131
628	1	0	0	0	2.6334992926186573
629	0	1	0	0	2.548903429965364
630	0	0	0	1	2.9210431672953168
631	1	0	0	0	2.202036249332933
632	1	0	0	0	3.1817887224827537
633	0	1	0	0	2.666524401846613
634	0	0	0	1	2.7110359726196855
635	1	0	0	0	2.0454814030349864
636	1	0	0	0	2.679440497424293
637	0	1	0	0	2.644820886406897
638	0	0	0	1	2.614521549215685
639	0	1	0	0	2.793239005870605
640	0	0	1	0	2.728919269983757
641	0	0	1	0	2.7731633034941536
642	0	0	1	0	2.826843245999456
643	0	0	0	1	2.898584523718757
644	0	1	0	0	2.416175703939679
645	0	0	0	1	2.6872090038798637
646	0	1	0	0	2.4406883185273576
647	0	0	1	0	2.309422713871504
648	0	0	1	0	2.2819207157765824
649	0	0	1	0	2.5990059398286385
650	0	0	0	1	3.5682303247451737
651	1	0	0	0	2.7140880023819114
652	1	0	0	0	2.858631352925408
653	0	1	0	0	2.978320736208838
654	0	0	1	0	2.515678069653808
655	0	0	0	1	2.8563804756747446
656	0	1	0	0	1.9410918320179722
657	0	0	0	1	2.3223613003682284
658	1	0	0	0	3.0792889345927166
659	1	0	0	0	2.6134842563196647
660	1	0	0	0	2.7222265810051005
661	1	0	0	0	2.491220713080926
662	0	1	0	0	2.6348177929597796
663	0	0	1	0	2.5308962477497317
664	0	0	0	1	2.715798529226105
665	1	0	0	0	2.663716559393546
666	1	0	0	0	2.7913954462639192
667	1	0	0	0	2.4119974580757733
668	0	1	0	0	5.093922705256313
669	0	0	0	1	4.293794933937549
670	1	0	0	0	4.234602441989613
671	1	0	0	0	2.6105884925552627
672	1	0	0	0	2.788187572134406
673	1	0	0	0	2.579842854356292
674	1	0	0	0	2.647414134354088
675	1	0	0	0	2.787297037275467
676	1	0	0	0	2.5880155547702373
677	1	0	0	0	2.41983984572443
678	1	0	0	0	2.666581379259311
679	0	1	0	0	2.3783510477332617
680	0	0	1	0	2.876982078352854
681	0	0	0	1	2.8167357718094865
682	1	0	0	0	2.7801991776472623
683	1	0	0	0	2.9958655739585676
684	1	0	0	0	2.9778711748052555
685	1	0	0	0	2.2939454267937873
686	0	1	0	0	2.4852403913130017
687	0	0	0	1	2.1970844339842817
688	1	0	0	0	2.771485342981032
689	0	1	0	0	3.3475292684662104
690	0	0	0	1	2.2384119584209543
691	0	1	0	0	2.6420989918888877
692	0	0	1	0	3.006298960741921
693	0	0	1	0	2.741782185254613
694	0	0	0	1	2.9484454242972555
695	0	1	0	0	2.610548528549497
696	0	0	0	1	2.7391492254577576
697	1	0	0	0	2.4467749095074494
698	1	0	0	0	2.271225070204277
699	1	0	0	0	2.530534151687173
700	1	0	0	0	2.64575301620702
701	1	0	0	0	2.780707701680308
702	1	0	0	0	2.6615121902580365
703	1	0	0	0	2.366366743383845
704	1	0	0	0	2.395152016478192
705	0	1	0	0	3.1824133532895273
706	0	0	1	0	2.8489667712743865
707	0	0	0	1	3.1123946677961407
708	0	1	0	0	2.7241035546087513
709	0	0	0	1	2.500495174895428
710	0	1	0	0	2.9588627892745505
711	0	0	0	1	2.8013631307462217
712	0	1	0	0	2.5084511155793376
713	0	0	0	1	2.5166459569246262
714	1	0	0	0	2.8050029723192322
715	1	0	0	0	2.6176286212115416
716	1	0	0	0	2.581363114250449
717	1	0	0	0	2.3251998021577047
718	1	0	0	0	2.870390232150142
719	0	1	0	0	2.9533302206860803
720	0	0	0	1	2.7071735595789757
721	1	0	0	0	3.334447877618165
722	1	0	0	0	2.8056867280652824
723	1	0	0	0	2.4257537558256677
724	0	1	0	0	1.9126494011468251
725	0	0	0	1	2.704320556323353
726	1	0	0	0	2.8863807704343976
727	0	1	0	0	2.675060609274748
728	0	0	0	1	2.4775556857203154
729	0	1	0	0	2.67311947654342
730	0	0	1	0	3.4063249967218168
731	0	0	1	0	2.894099664230101
732	0	0	1	0	2.3456771284389464
733	0	0	1	0	2.8968919062665437
734	0	0	1	0	2.606727297017457
735	0	0	1	0	2.87721257920204
736	0	0	0	1	2.704490262348853
737	0	1	0	0	2.669057573140381
738	0	0	1	0	2.589606999888347
739	0	0	1	0	2.373950968675541
740	0	0	0	1	2.6484368163655105
741	0	1	0	0	2.5547737358653273
742	0	0	1	0	2.242730917869842
743	0	0	0	1	2.2085441888999435
744	0	1	0	0	2.3050265751321617
745	0	0	0	1	2.329679286854381
746	0	1	0	0	2.4738247563330606
747	0	0	1	0	2.436902568445878
748	0	0	1	0	2.1074080660634746
749	0	0	1	0	2.6587095230747795
750	0	0	0	1	2.5462768327544945
751	1	0	0	0	2.060634271730233
752	0	1	0	0	1.9180668447843814
753	0	0	1	0	2.683935130487589
754	0	0	1	0	2.528408239513939
755	0	0	0	1	2.050767480055638
756	1	0	0	0	2.0318538401037443
757	1	0	0	0	2.19363823691369
758	1	0	0	0	2.4233915478181087
759	0	1	0	0	2.063465356746181
760	0	0	0	1	2.1672424509558423
761	1	0	0	0	2.3964627026937513
762	1	0	0	0	3.0411328854770376
763	1	0	0	0	1.9747161047342194
764	0	1	0	0	2.251584791986085
765	0	0	0	1	2.446329314726614
766	0	1	0	0	3.160851048237423
767	0	0	0	1	2.733824675618542
768	1	0	0	0	2.6521478248875954
769	0	1	0	0	2.373978386682998
770	0	0	0	1	2.314733070533177
771	1	0	0	0	2.6118720192202347
772	1	0	0	0	2.808301375955007
773	1	0	0	0	2.6291289218269416
774	0	1	0	0	3.673896676396477
775	0	0	1	0	2.4976103781728756
776	0	0	0	1	2.4279607840363133
777	1	0	0	0	2.561008689884692
778	1	0	0	0	2.629980148110603
779	1	0	0	0	2.7671695028705057
780	0	1	0	0	2.479778922965984
781	0	0	0	1	2.6703959804679056
782	1	0	0	0	2.8829796013741085
783	1	0	0	0	2.52553599793521
784	1	0	0	0	2.4856522214863856
785	1	0	0	0	3.0689716581003856
786	0	1	0	0	3.0535661214847636
787	0	0	1	0	3.0187853605144706
788	0	0	1	0	2.742747381198655
789	0	0	0	1	2.6458735581280366
790	1	0	0	0	2.9434799669738783
791	0	1	0	0	2.864346574921656
792	0	0	1	0	3.1006630829355486
793	0	0	0	1	2.621629230932584
794	1	0	0	0	2.61799540223118
795	1	0	0	0	2.7926487845423074
796	1	0	0	0	3.4710875430059036
797	0	1	0	0	3.3150573518193056
798	0	0	0	1	2.890141624979287
799	0	1	0	0	2.5095795153883222
800	0	0	0	1	2.740986988378726
801	0	1	0	0	2.3020917860214962
802	0	0	0	1	2.616942654089784
803	1	0	0	0	2.1130584650601336
804	0	1	0	0	2.2090291001375673
805	0	0	1	0	2.691101784726943
806	0	0	0	1	2.576980030407728
807	0	1	0	0	2.9153579472575326
808	0	0	1	0	2.551276250922266
809	0	0	0	1	2.9284230476443076
810	0	1	0	0	2.86460078090793
811	0	0	0	1	2.365785011577444
812	1	0	0	0	2.7056311811224814
813	0	1	0	0	2.9297820822997935
814	0	0	1	0	2.7926295665003633
815	0	0	1	0	2.400086332170924
816	0	0	1	0	2.4759140102219312
817	0	0	1	0	3.091782378760107
818	0	0	1	0	2.571984993452853
819	0	0	1	0	2.8034662595949835
820	0	0	0	1	2.777011906059155
821	0	1	0	0	2.716533681785334
822	0	0	1	0	3.476938569498514
823	0	0	1	0	3.0795200889328678
824	0	0	1	0	2.986289234180738
825	0	0	0	1	2.7570825325167085
826	0	1	0	0	3.42455827538603
827	0	0	1	0	2.933828047041898
828	0	0	0	1	2.65049515120338
829	0	1	0	0	2.641349576220527
830	0	0	1	0	2.5016199590314447
831	0	0	0	1	3.0798213351804216
832	1	0	0	0	2.606503150449065
833	1	0	0	0	2.962410055181759
834	1	0	0	0	4.589319321108696
835	1	0	0	0	2.6940389256109625
836	0	1	0	0	2.3450950886646558
837	0	0	0	1	2.660917889747992
838	0	1	0	0	2.4855264551563723
839	0	0	1	0	2.7783198265087687
840	0	0	1	0	3.087764388060878
841	0	0	1	0	2.793161889060932
842	0	0	1	0	2.6132143869250335
843	0	0	1	0	2.642090227967565
844	0	0	0	1	2.715414509724657
845	1	0	0	0	2.647419713261681
846	0	1	0	0	3.0691752982878073
847	0	0	0	1	2.720586125009523
848	0	1	0	0	2.9710715943356365
849	0	0	1	0	3.0425309422703086
850	0	0	0	1	2.620256204358468
851	1	0	0	0	2.22497455484084
852	1	0	0	0	2.9320576509194214
853	1	0	0	0	2.5321747075773064
854	0	1	0	0	2.74019603447679
855	0	0	1	0	2.394424849882611
856	0	0	0	1	2.880410859663651
857	1	0	0	0	2.787394874974127
858	1	0	0	0	2.5641046552730846
859	1	0	0	0	2.5434323026903534
860	1	0	0	0	2.864963954139398
861	1	0	0	0	3.500128187473423
862	1	0	0	0	2.399322843922906
863	1	0	0	0	1.9477571335543502
864	1	0	0	0	2.742684819981057
865	1	0	0	0	2.671558133757046
866	0	1	0	0	2.472156273567616
867	0	0	1	0	2.8478916981569355
868	0	0	0	1	2.2812644807547477
869	1	0	0	0	2.797650363802076
870	1	0	0	0	2.8979582827675943
871	1	0	0	0	2.3628930079257846
872	0	1	0	0	2.7898812400876003
873	0	0	0	1	2.571812204778286
874	0	1	0	0	2.8546743439925217
875	0	0	0	1	2.8358282103704116
876	1	0	0	0	2.4099961222076574
877	1	0	0	0	3.0181047078411387
878	0	1	0	0	2.262966045091318
879	0	0	0	1	2.362957136892174
880	0	1	0	0	2.4152000616369245
881	0	0	0	1	2.858654441251175
882	1	0	0	0	2.7310356161797373
883	1	0	0	0	2.663587883785167
884	1	0	0	0	3.2935797074313613
885	0	1	0	0	2.968631204483604
886	0	0	0	1	3.5551257402081324
887	1	0	0	0	2.541028921608771
888	1	0	0	0	2.4986527201430513
889	1	0	0	0	2.3200023921051045
890	1	0	0	0	2.663800843131226
891	1	0	0	0	1.6975210925547772
892	0	1	0	0	2.8083607196899862
893	0	0	0	1	2.936661063764464
894	1	0	0	0	2.752634759957215
895	0	1	0	0	3.0510523922425112
896	0	0	0	1	2.7577374349904127
897	0	1	0	0	2.482738265239762
898	0	0	0	1	2.4124084619207085
899	0	1	0	0	2.1155607073240117
900	0	0	0	1	2.6229610575536517
901	0	1	0	0	2.7471855644685874
902	0	0	1	0	3.387392331135332
903	0	0	0	1	3.052047615993414
904	1	0	0	0	2.8310804390481494
905	1	0	0	0	2.6523727990368
906	0	1	0	0	3.2579636076845544
907	0	0	1	0	2.57142282481671
908	0	0	1	0	2.7738452660562434
909	0	0	1	0	2.2637273664049746
910	0	0	0	1	2.7695212117037022
911	0	1	0	0	3.1444402986141426
912	0	0	1	0	2.7641176330759296
913	0	0	0	1	2.581612580678241
914	1	0	0	0	3.685413668338339
915	1	0	0	0	2.433502069909793
916	1	0	0	0	2.7157644761213002
917	1	0	0	0	3.1429509417107644
918	1	0	0	0	2.1544243160086274
919	1	0	0	0	3.1849864373532575
920	1	0	0	0	2.4530163489541374
921	0	1	0	0	2.61123041361569
922	0	0	0	1	2.678909938717442
923	1	0	0	0	2.6119273076928273
924	1	0	0	0	2.3910733842813747
925	0	1	0	0	2.8159398079352305
926	0	0	1	0	2.7970646609499226
927	0	0	0	1	2.8039831308869894
928	1	0	0	0	2.6150366839691404
929	0	1	0	0	3.0207143658766835
930	0	0	0	1	3.159421351784452
931	0	1	0	0	2.3709675317152934
932	0	0	0	1	2.5969995001438364
933	1	0	0	0	2.631828378864198
934	0	1	0	0	2.794425061649171
935	0	0	1	0	2.6559929255233774
936	0	0	0	1	2.5154815783040863
937	1	0	0	0	3.0048666983275645
938	0	1	0	0	2.521718431636385
939	0	0	1	0	3.00648733706509
940	0	0	0	1	2.9708145335651626
941	1	0	0	0	2.9480068969643023
942	1	0	0	0	2.9521713096842546
943	0	1	0	0	2.7156737514422438
944	0	0	0	1	2.609291801003426
945	1	0	0	0	2.6861429645781434
946	1	0	0	0	2.899449719529207
947	1	0	0	0	2.9147159934918534
948	1	0	0	0	2.5349970867984335
949	1	0	0	0	2.665784597411627
950	1	0	0	0	2.495652120274991
951	1	0	0	0	2.0805203164227923
952	1	0	0	0	2.043939942337734
953	1	0	0	0	2.3816486909264905
954	1	0	0	0	2.6286008729900665
955	1	0	0	0	2.674510178562865
956	1	0	0	0	2.159680281864457
957	1	0	0	0	2.328246432228602
958	0	1	0	0	2.735209762046574
959	0	0	0	1	2.6156201648109185
960	1	0	0	0	2.162500526635268
961	0	1	0	0	2.770428860510985
962	0	0	0	1	2.595122868545881
963	1	0	0	0	2.6523424822330584
964	0	1	0	0	2.643279132190606
965	0	0	1	0	2.791750076103735
966	0	0	1	0	2.530681452681853
967	0	0	1	0	2.6860351424518227
968	0	0	1	0	2.410917368038199
969	0	0	1	0	2.8018614905425396
970	0	0	1	0	2.4215089104564282
971	0	0	1	0	2.6292924896607217
972	0	0	1	0	2.369201144789704
973	0	0	1	0	2.549998172499711
974	0	0	1	0	2.359615636488224
975	0	0	1	0	2.52591053788909
976	0	0	1	0	2.4174505815806375
977	0	0	1	0	2.6146530649895814
978	0	0	1	0	2.833355462950521
979	0	0	1	0	2.733942848820143
980	0	0	1	0	2.457546765625191
981	0	0	1	0	3.5854606246303073
982	0	0	1	0	2.714343923880117
983	0	0	0	1	2.4193610320037906
984	0	1	0	0	3.0621018169631604
985	0	0	1	0	2.892301210602554
986	0	0	1	0	3.1243883252034577
987	0	0	0	1	3.184952897626558
988	1	0	0	0	2.8014578074537084
989	0	1	0	0	2.856986630228403
990	0	0	0	1	2.8500002516067053
991	1	0	0	0	3.2222815653980073
992	1	0	0	0	2.6265437483785976
993	1	0	0	0	2.429189023470395
994	1	0	0	0	2.8151290142975354
995	0	1	0	0	2.600672747319191
996	0	0	1	0	2.6942083875241924
997	0	0	0	1	2.8164135108482626
998	0	1	0	0	2.749713655493863
999	0	0	1	0	2.4705435019285167
1000	0	0	1	0	2.7664889159755655
1001	0	0	0	1	2.4762054492100645
1002	1	0	0	0	2.9630061784382375
1003	1	0	0	0	2.700095421221133
1004	0	1	0	0	2.404459672919944
1005	0	0	1	0	2.6812040105236887
1006	0	0	1	0	2.858153078325289
1007	0	0	1	0	2.6523557741066615
1008	0	0	0	1	2.748633548283298
1009	1	0	0	0	2.6824651365279735
1010	1	0	0	0	2.435288518114205
1011	1	0	0	0	2.9153878012096373
1012	0	1	0	0	2.2435970519555752
1013	0	0	0	1	2.48894512554585
1014	1	0	0	0	2.7707284365160794
1015	1	0	0	0	2.9116826897845267
1016	1	0	0	0	2.5062180840150967
1017	0	1	0	0	2.430075742360662
1018	0	0	1	0	2.754090984947434
1019	0	0	0	1	2.7903701983719986
1020	0	1	0	0	2.219206600749068
1021	0	0	1	0	2.738047095599645
1022	0	0	0	1	2.511736302324464
1023	0	1	0	0	1.536788097043936
1024	0	0	0	1	2.449240510247806
1025	1	0	0	0	2.6217509860603965
1026	0	1	0	0	2.7795823009686877
1027	0	0	1	0	2.724278039583436
1028	0	0	0	1	2.792138408874334
1029	0	1	0	0	2.5450056527358096
1030	0	0	1	0	2.646029764049326
1031	0	0	1	0	2.8125541521245103
1032	0	0	0	1	2.631017074091263
1033	1	0	0	0	3.6980616359538505
1034	0	1	0	0	2.4766395864872326
1035	0	0	0	1	2.6187989504623332
1036	1	0	0	0	2.6281098391923403
1037	0	1	0	0	2.6696268841244435
1038	0	0	0	1	2.4367741419685855
1039	1	0	0	0	2.1108772749629168
1040	1	0	0	0	3.4439284563146035
1041	0	1	0	0	2.3472126115829415
1042	0	0	1	0	2.810455334853924
1043	0	0	1	0	2.3201018773025037
1044	0	0	0	1	2.386280492193332
1045	0	1	0	0	2.2743001982865985
1046	0	0	0	1	2.6941162447510907
1047	0	1	0	0	2.3686228647081022
1048	0	0	0	1	2.7575647727485197
1049	1	0	0	0	2.647892045151162
1050	1	0	0	0	2.2249224502636302
1051	1	0	0	0	2.8138231560609612
1052	1	0	0	0	2.5245247414609975
1053	1	0	0	0	2.1181187097592553
1054	1	0	0	0	2.1477170796796896
1055	1	0	0	0	2.9042536847309948
1056	1	0	0	0	2.3141108244061304
1057	1	0	0	0	3.010304442002485
1058	1	0	0	0	2.1989110299500956
1059	1	0	0	0	2.568151612746221
1060	1	0	0	0	1.8855006621676345
1061	1	0	0	0	2.2661776111740375
1062	0	1	0	0	2.914681831984419
1063	0	0	0	1	2.675440880018164
1064	1	0	0	0	2.855748831055745
1065	1	0	0	0	2.5605853248644057
1066	1	0	0	0	2.7802948399938794
1067	1	0	0	0	2.7576132679935834
1068	1	0	0	0	2.400257329327817
1069	1	0	0	0	2.6801338912880843
1070	1	0	0	0	2.7313731203333966
1071	0	1	0	0	2.936993434707972
1072	0	0	1	0	2.778445654432469
1073	0	0	1	0	3.0143948568529537
1074	0	0	0	1	3.195914240128929
1075	1	0	0	0	2.6591891752393693
1076	1	0	0	0	3.565003571680279
1077	1	0	0	0	2.360059888397898
1078	1	0	0	0	2.7228524197100166
1079	1	0	0	0	2.2665278940516025
1080	1	0	0	0	3.151953487956298
1081	1	0	0	0	2.77711972962838
1082	1	0	0	0	2.2745344012672892
1083	1	0	0	0	2.802274983208635
1084	1	0	0	0	2.3575661026330086
1085	1	0	0	0	2.6117543314234926
1086	1	0	0	0	2.536041429462443
1087	1	0	0	0	2.5442383641662154
1088	1	0	0	0	2.2731140957787543
1089	1	0	0	0	2.6520600107474226
1090	1	0	0	0	3.0892013068242474
1091	1	0	0	0	2.5353449498376457
1092	1	0	0	0	2.423040373896856
1093	1	0	0	0	2.4560819972690946
1094	1	0	0	0	2.777191867999143
1095	1	0	0	0	2.892322138414733
1096	1	0	0	0	2.8910732473827294
1097	1	0	0	0	2.8086813120284613
1098	1	0	0	0	2.341168100797139
1099	1	0	0	0	2.9113270516362912
1100	1	0	0	0	2.4843516378177948
1101	1	0	0	0	2.224429446895858
1102	1	0	0	0	2.2077564727031436
1103	1	0	0	0	2.6514458675723844
1104	1	0	0	0	2.5632610805433513
1105	1	0	0	0	2.304929189724554
1106	1	0	0	0	2.5635423414050478
1107	1	0	0	0	3.135818238228087
1108	1	0	0	0	2.784779821157536
1109	0	1	0	0	2.203254051022441
1110	0	0	0	1	2.842556116988953
1111	1	0	0	0	1.5414998334216035
1112	0	1	0	0	2.6667685930185914
1113	0	0	0	1	2.3777241241673566
1114	1	0	0	0	3.042660729376407
1115	1	0	0	0	3.0088553653624723
1116	0	1	0	0	2.456163882512094
1117	0	0	1	0	2.725858374807155
1118	0	0	1	0	2.496310732129292
1119	0	0	0	1	2.3481188007422737
1120	1	0	0	0	2.5090289850564487
1121	1	0	0	0	2.4303177210126874
1122	1	0	0	0	3.0271000091475604
1123	1	0	0	0	2.4839216176657684
1124	1	0	0	0	2.4640837827026987
1125	1	0	0	0	2.643792420832887
1126	1	0	0	0	3.002749538443008
1127	1	0	0	0	2.630502817778436
1128	1	0	0	0	2.905948573570481
1129	1	0	0	0	2.519419425265237
1130	0	1	0	0	2.595570866829132
1131	0	0	0	1	2.6881281463150906
1132	1	0	0	0	2.2535725180553805
1133	1	0	0	0	2.6026659312898928
1134	1	0	0	0	2.7579538621705066
1135	1	0	0	0	2.2980547833595306
1136	1	0	0	0	2.3405782008125864
1137	1	0	0	0	2.4601439114726356
1138	1	0	0	0	2.043175103161088
1139	1	0	0	0	3.206991867152082
1140	1	0	0	0	2.5788190547979313
1141	0	1	0	0	2.4931549575858285
1142	0	0	0	1	2.737469441725134
1143	1	0	0	0	2.558585158271147
1144	1	0	0	0	2.505054515837898
1145	1	0	0	0	2.775607230352898
1146	1	0	0	0	2.6741639728345463
1147	1	0	0	0	2.4799119185984932
1148	1	0	0	0	2.4564335922949634
1149	1	0	0	0	2.58623775760235
1150	1	0	0	0	3.7860576755743405
1151	0	1	0	0	2.3558498387955424
1152	0	0	0	1	2.860856941931936
1153	1	0	0	0	2.729546793025359
1154	1	0	0	0	2.474916403281751
1155	0	1	0	0	2.6560850119065487
1156	0	0	1	0	2.723457918758368
1157	0	0	1	0	2.85250263644179
1158	0	0	0	1	3.222808819433186
1159	0	1	0	0	3.0809693043532453
1160	0	0	0	1	2.7915937685864134
1161	1	0	0	0	2.4928745590330985
1162	1	0	0	0	2.5053255014693185
1163	1	0	0	0	2.973647376983503
1164	1	0	0	0	2.7537272490340032
1165	0	1	0	0	2.4029360123198864
1166	0	0	0	1	2.490303750316646
1167	1	0	0	0	2.46040413831201
1168	1	0	0	0	2.4448669922295356
1169	1	0	0	0	2.3240534268171156
1170	0	1	0	0	2.758067928758152
1171	0	0	1	0	2.719590983515964
1172	0	0	1	0	2.5927704353514396
1173	0	0	1	0	2.5649902867198238
1174	0	0	1	0	2.7563070122611224
1175	0	0	1	0	2.5722539147446457
1176	0	0	1	0	2.7277620876181996
1177	0	0	0	1	2.6030647617266354
1178	0	1	0	0	2.870946166267018
1179	0	0	0	1	2.9074127302022266
1180	1	0	0	0	2.4063745121594424
1181	1	0	0	0	2.7596477509142887
1182	1	0	0	0	2.855634690716841
1183	1	0	0	0	3.34558724728917
1184	1	0	0	0	2.4923051491704364
1185	0	1	0	0	2.5716655057902744
1186	0	0	0	1	2.496523682686336
1187	1	0	0	0	2.383155896783475
1188	1	0	0	0	2.5544242137648117
1189	1	0	0	0	2.830040560879142
1190	1	0	0	0	2.831771401075284
1191	1	0	0	0	2.5053184207162866
1192	0	1	0	0	2.7636602611957244
1193	0	0	1	0	3.312992584677175
1194	0	0	0	1	3.0531871942595576
1195	0	1	0	0	2.807559725793988
1196	0	0	0	1	3.0406034220949363
1197	0	1	0	0	3.204477712295829
1198	0	0	1	0	2.7064794054332606
1199	0	0	1	0	3.0424731203963216
1200	0	0	0	1	3.1288813012556793
1201	0	1	0	0	2.783188042077747
1202	0	0	0	1	2.6677154179131684
1203	1	0	0	0	2.857683617526035
1205	0	0	0	1	2.518628657984238
1206	1	0	0	0	2.3730088895854746
1207	0	1	0	0	2.716793032520666
1208	0	0	0	1	2.4265175384954074
1209	1	0	0	0	2.2450308398073653
1210	1	0	0	0	2.8283387403494906
1211	1	0	0	0	1.9921988800367338
1212	1	0	0	0	2.627119375414561
1213	1	0	0	0	2.5275288063341974
1214	0	1	0	0	2.1579321975545676
1215	0	0	1	0	2.1019687930556077
1216	0	0	0	1	2.6178864014412815
1217	1	0	0	0	3.087530253352599
1218	1	0	0	0	2.788308074373165
1219	1	0	0	0	1.9136385166520622
1220	1	0	0	0	2.6289939766335486
1221	0	1	0	0	2.2687313131781814
1222	0	0	1	0	2.3614159842462277
1223	0	0	1	0	2.546868837963572
1224	0	0	1	0	2.5274927623894974
1225	0	0	1	0	2.323282521042529
1226	0	0	1	0	2.6544893972212513
1227	0	0	1	0	2.152599302842872
1228	0	0	1	0	1.8721696405538615
1229	0	0	1	0	2.863249394800069
1230	0	0	1	0	2.3523173629317276
1231	0	0	0	1	2.0567140854093404
1232	1	0	0	0	2.574560744295869
1233	0	1	0	0	3.474259002089312
1234	0	0	1	0	2.3261934413154495
1235	0	0	0	1	2.30598696827266
1236	1	0	0	0	2.4156879038138532
1237	1	0	0	0	2.081352693031787
1238	1	0	0	0	2.439665981722621
1239	1	0	0	0	1.9241558923116289
1240	1	0	0	0	2.1609644653105677
1241	1	0	0	0	2.1359021951243222
1242	1	0	0	0	2.2314197584708038
1243	1	0	0	0	2.3773612241823097
1244	1	0	0	0	2.080947745118068
1245	0	1	0	0	2.581980309067947
1246	0	0	0	1	2.483473026825871
1247	1	0	0	0	2.3839913634486174
1248	1	0	0	0	2.344700400404748
1249	1	0	0	0	2.696149781992101
1250	1	0	0	0	2.171203140401609
1251	1	0	0	0	2.6740510883132065
1252	1	0	0	0	2.741275073691096
1253	0	1	0	0	2.5259010386628193
1254	0	0	0	1	2.4458413134614365
1255	1	0	0	0	2.6777759395623044
1256	0	1	0	0	2.347429642414802
1257	0	0	1	0	2.792666520257643
1258	0	0	1	0	2.866608145639877
1259	0	0	0	1	3.254625433606741
1260	1	0	0	0	2.3242206595123376
1261	0	1	0	0	3.648973078012268
1262	0	0	1	0	2.8319326869637655
1263	0	0	0	1	3.2210658772334955
1264	1	0	0	0	4.375732310146529
1265	1	0	0	0	2.6492254166558844
1266	0	1	0	0	2.7788028913229628
1267	0	0	0	1	2.9723317441239834
1268	1	0	0	0	2.529898247330069
1269	1	0	0	0	2.8166823215195786
1270	0	1	0	0	2.1961836975522306
1271	0	0	0	1	2.1306808032189126
1272	1	0	0	0	2.64979960116592
1273	1	0	0	0	2.393128971278672
1274	1	0	0	0	3.252318728954177
1275	0	1	0	0	2.368916449109679
1276	0	0	0	1	2.3885008373146213
1277	0	1	0	0	2.5345483267726214
1278	0	0	1	0	2.6036873360595765
1279	0	0	1	0	3.1970825673822274
1280	0	0	1	0	3.1930781010596405
1281	0	0	1	0	2.4914585151760713
1282	0	0	0	1	2.6600204215951395
1283	1	0	0	0	2.312627085325562
1284	1	0	0	0	2.5172488163910067
1285	1	0	0	0	1.865241153101908
1286	1	0	0	0	1.8744804191773472
1287	1	0	0	0	2.4601301720302198
1288	1	0	0	0	2.3270176325296954
1289	1	0	0	0	2.302700171256771
1290	1	0	0	0	2.346283176746532
1291	1	0	0	0	2.9466325705794336
1292	1	0	0	0	3.061482448000532
1293	1	0	0	0	2.6073355240849847
1294	0	1	0	0	2.8523109538616267
1295	0	0	0	1	2.909974524475577
1296	1	0	0	0	2.5231128249997847
1297	1	0	0	0	2.5293156848031098
1298	0	1	0	0	2.377878496351736
1299	0	0	1	0	2.3523619303158725
1300	0	0	0	1	2.299708480022
1301	1	0	0	0	2.37803515579998
1302	1	0	0	0	2.4904419374559925
1303	1	0	0	0	2.3186056069015133
1304	1	0	0	0	2.616038156751359
1305	0	1	0	0	3.0388002525838256
1306	0	0	1	0	2.278095874938047
1307	0	0	1	0	2.486214095565124
1308	0	0	1	0	2.677354543930159
1309	0	0	0	1	2.6483624638329566
1310	1	0	0	0	2.43622597517098
1311	0	1	0	0	3.403662008306678
1312	0	0	0	1	2.8476263903913623
1313	1	0	0	0	3.571506241690102
1314	1	0	0	0	2.784740451133704
1315	0	1	0	0	2.8017642387230373
1316	0	0	1	0	2.720862356794643
1317	0	0	1	0	3.6950971876080185
1318	0	0	0	1	3.272895777692264
1319	0	1	0	0	2.5303722164094395
1320	0	0	1	0	2.205275900429355
1321	0	0	0	1	2.595876524776883
1322	1	0	0	0	2.618849688879802
1323	1	0	0	0	2.337368649690672
1324	0	1	0	0	2.786065177334118
1325	0	0	0	1	2.8579299940686167
1326	0	1	0	0	2.9285265187401546
1327	0	0	0	1	3.0862093840958638
1328	1	0	0	0	2.714293112487212
1329	1	0	0	0	3.3149260099945645
1330	1	0	0	0	3.934721918616367
1331	1	0	0	0	2.4576214130446736
1332	0	1	0	0	2.6808865610160777
1333	0	0	1	0	2.505480935866313
1334	0	0	1	0	3.002797487376685
1335	0	0	1	0	2.6254359093516983
1336	0	0	0	1	3.224412772808546
1337	1	0	0	0	2.989490724720296
1338	0	1	0	0	2.8267644947513983
1339	0	0	1	0	3.1593764427919853
1340	0	0	1	0	2.265989708982461
1341	0	0	0	1	2.6236668838758592
1342	1	0	0	0	2.599398484682525
1343	1	0	0	0	3.011067321561483
1344	1	0	0	0	2.9318904464309523
1345	0	1	0	0	2.552048338168353
1346	0	0	0	1	2.8099717031546776
1347	1	0	0	0	3.126605616959537
1348	0	1	0	0	2.6158834008449277
1349	0	0	0	1	2.784774630391147
1350	0	1	0	0	2.4463492643461766
1351	0	0	0	1	2.8872513812933223
1352	1	0	0	0	2.6156841205233814
1353	0	1	0	0	2.8518058385753213
1354	0	0	1	0	2.712443244500394
1355	0	0	1	0	2.6552456747430297
1356	0	0	1	0	2.4952848951302853
1357	0	0	1	0	3.30310040500107
1358	0	0	0	1	2.5963571551182616
1359	1	0	0	0	2.398011685283889
1360	1	0	0	0	2.1310527020941414
1361	1	0	0	0	3.001855632192844
1362	1	0	0	0	2.606904305681159
1363	1	0	0	0	2.5979146319672406
1364	1	0	0	0	2.375233527447498
1365	0	1	0	0	3.1510167422040585
1366	0	0	1	0	2.850043199540895
1367	0	0	1	0	2.9409862906212356
1368	0	0	1	0	2.9410055539117175
1369	0	0	0	1	3.2961732766039993
1370	0	1	0	0	4.919616528739433
1371	0	0	1	0	3.0430611659903817
1372	0	0	1	0	2.446621347753477
1373	0	0	1	0	2.5144330631176968
1374	0	0	0	1	2.4529752897221613
1375	0	1	0	0	2.6962003309323532
1376	0	0	0	1	2.8830989845106845
1377	1	0	0	0	2.7640312581122086
1378	1	0	0	0	3.040139692354732
1379	1	0	0	0	2.3166395248509817
1380	1	0	0	0	2.5907399114353353
1381	1	0	0	0	2.1039390448599318
1382	1	0	0	0	2.2370852798382472
1383	1	0	0	0	2.634123919099485
1384	1	0	0	0	2.4261205609810386
1385	0	1	0	0	3.0144098193621436
1386	0	0	0	1	3.2280874971246263
1387	1	0	0	0	2.3946512823472226
1388	1	0	0	0	2.7540515033667923
1389	1	0	0	0	2.669777776278806
1390	1	0	0	0	2.5826481539479276
1391	0	1	0	0	3.244276746364144
1392	0	0	1	0	2.8142532215724776
1393	0	0	1	0	3.0342125955271264
1394	0	0	1	0	2.914516435333355
1395	0	0	0	1	3.2150127581153587
1396	1	0	0	0	2.6903673895829052
1397	1	0	0	0	2.7860826143931225
1398	0	1	0	0	3.0155518143538402
1399	0	0	0	1	2.8079761738155447
1400	0	1	0	0	2.61075665238225
1401	0	0	1	0	2.8390382625411696
1402	0	0	0	1	2.1708930209048707
1403	0	1	0	0	2.408043261012225
1404	0	0	0	1	2.5178049345423883
1405	1	0	0	0	3.0129279729698113
1406	0	1	0	0	2.523433886709715
1407	0	0	1	0	2.6108824381842624
1408	0	0	1	0	2.898979028341313
1409	0	0	1	0	2.085152167069501
1410	0	0	0	1	2.530384774807828
1411	0	1	0	0	2.7726551956532455
1412	0	0	1	0	2.9553303006472973
1413	0	0	1	0	2.5519978098516805
1414	0	0	1	0	2.572737277473472
1415	0	0	0	1	2.617407825011841
1416	0	1	0	0	2.7031377020263427
1417	0	0	0	1	2.968776141691613
1418	0	1	0	0	2.9809637151653376
1419	0	0	1	0	3.285425726720006
1420	0	0	1	0	2.9525995275506043
1421	0	0	0	1	3.0253591416631695
1422	1	0	0	0	2.200835638231064
1423	1	0	0	0	2.4620731248457144
1424	1	0	0	0	2.4075810119446848
1425	1	0	0	0	2.629336378348645
1426	1	0	0	0	2.3843881199317685
1427	1	0	0	0	2.7459664011008167
1428	0	1	0	0	2.4711937271906197
1429	0	0	0	1	2.5517455502761117
1430	0	1	0	0	2.6272865275287103
1431	0	0	0	1	2.949558081386375
1432	1	0	0	0	2.274575116339313
1433	0	1	0	0	3.0064187524241612
1434	0	0	1	0	2.5670549073374196
1435	0	0	0	1	2.707951872320794
1436	1	0	0	0	2.5013665588096137
1437	1	0	0	0	3.1051754109471714
1438	1	0	0	0	2.2457615731032305
1439	1	0	0	0	2.8557106539116504
1440	1	0	0	0	2.3457478751258987
1441	0	1	0	0	2.5037835276821623
1442	0	0	1	0	2.3072771890997705
1443	0	0	0	1	2.2723847519073432
1444	1	0	0	0	2.855673834154541
1445	1	0	0	0	2.6361586569635755
1446	0	1	0	0	2.979016898814758
1447	0	0	1	0	2.3202423798658027
1448	0	0	1	0	2.472496934659762
1449	0	0	0	1	2.3784856918330797
1450	0	1	0	0	2.8813399128581656
1451	0	0	1	0	2.8710221453818003
1452	0	0	1	0	2.946908386502718
1453	0	0	1	0	2.6243761691025655
1454	0	0	0	1	2.4164790336868136
1455	1	0	0	0	2.2476339994179972
1456	1	0	0	0	2.623584279497208
1457	1	0	0	0	2.4289153078260384
1458	1	0	0	0	2.6093748068498144
1459	1	0	0	0	2.7215536958758104
1460	1	0	0	0	2.6392957340738192
1461	1	0	0	0	2.6280492031660176
1462	1	0	0	0	2.97101594036474
1463	1	0	0	0	3.0020031998763645
1464	1	0	0	0	2.5751591665266815
1465	1	0	0	0	2.346238783413542
1466	1	0	0	0	2.2143313785299816
1467	1	0	0	0	2.031054780435508
1468	1	0	0	0	2.6370009982105196
1469	1	0	0	0	3.060879219225755
1470	1	0	0	0	2.403540516974248
1471	1	0	0	0	2.6594314999242044
1472	1	0	0	0	2.519880729439592
1473	1	0	0	0	2.352337555181171
1474	1	0	0	0	2.679926628019639
1475	1	0	0	0	2.332247287964819
1476	1	0	0	0	3.2290798245741104
1477	0	1	0	0	3.125079703225244
1478	0	0	1	0	2.924223620375408
1479	0	0	1	0	1.8283498473036213
1480	0	0	1	0	2.318953070093767
1481	0	0	0	1	2.755081504742719
1482	1	0	0	0	2.462161446265921
1483	0	1	0	0	2.8489546277979723
1484	0	0	0	1	2.344616038084246
1485	0	1	0	0	2.817321962059086
1486	0	0	0	1	2.5577552944909883
1487	1	0	0	0	2.455573315925219
1488	0	1	0	0	2.3064968559455954
1489	0	0	1	0	2.97495656385782
1490	0	0	1	0	2.6920387372539922
1491	0	0	0	1	3.3242000157977785
1492	1	0	0	0	2.298137200775265
1493	1	0	0	0	3.2048893862746355
1494	1	0	0	0	2.5174580089363983
1495	1	0	0	0	2.1260768819014633
1496	0	1	0	0	2.7671474307433206
1497	0	0	1	0	3.565568472919546
1498	0	0	0	1	2.398269851859089
1499	1	0	0	0	2.6396547700751425
1500	0	1	0	0	2.6848136595622085
1501	0	0	0	1	2.5268344259130107
1502	1	0	0	0	2.626055090649309
1503	0	1	0	0	2.7738745694000104
1504	0	0	0	1	2.875680622395344
1505	1	0	0	0	2.4323924135392767
1506	0	1	0	0	2.5628528440429394
1507	0	0	0	1	2.4955880206759997
1508	1	0	0	0	2.8637132300963763
1509	1	0	0	0	3.1703051593588185
1510	0	1	0	0	2.3844689777130377
1511	0	0	0	1	2.896987961828411
1512	0	1	0	0	2.578633393804875
1513	0	0	0	1	2.230207286969011
1514	1	0	0	0	2.8085674831344876
1515	0	1	0	0	2.851219179175902
1516	0	0	1	0	2.9384864563174347
1517	0	0	1	0	2.7947327940413
1518	0	0	1	0	2.613707718038733
1519	0	0	1	0	2.383761105351117
1520	0	0	0	1	3.121519662006953
1521	0	1	0	0	2.498590069623145
1522	0	0	0	1	2.7941915751844983
1523	1	0	0	0	2.771371291382337
1524	1	0	0	0	2.521188987045773
1525	0	1	0	0	3.0053457831908066
1526	0	0	1	0	2.3748650632901596
1527	0	0	0	1	2.943335880407993
1528	1	0	0	0	2.87254813965836
1529	1	0	0	0	2.554925376160499
1530	1	0	0	0	2.6736713627432946
1531	1	0	0	0	2.5633031237237627
1532	0	1	0	0	3.075147887418723
1533	0	0	1	0	3.24748875183603
1534	0	0	0	1	3.197950164621318
1535	1	0	0	0	2.472293906494823
1536	1	0	0	0	2.5925590337353723
1537	1	0	0	0	2.337647423296466
1538	1	0	0	0	2.6841526317075344
1539	0	1	0	0	2.6129686100110683
1540	0	0	0	1	2.455900359274716
1541	0	1	0	0	2.7150598608136316
1542	0	0	1	0	2.54985588644106
1543	0	0	0	1	2.2558000203481257
1544	0	1	0	0	2.5027952908034163
1545	0	0	1	0	2.6558972309729247
1546	0	0	1	0	3.8095315997560046
1547	0	0	1	0	3.7304251615593014
1548	0	0	1	0	2.8079976775626063
1549	0	0	1	0	1.9880095115881073
1550	0	0	0	1	2.9336670341463416
1551	1	0	0	0	2.3489188254514577
1552	1	0	0	0	2.444728560084468
1553	1	0	0	0	2.2391560889974556
1554	0	1	0	0	2.732994955739653
1555	0	0	0	1	2.6975067849774454
1556	0	1	0	0	2.6841245826622075
1557	0	0	0	1	2.7360118840664898
1558	1	0	0	0	2.411413587609003
1559	1	0	0	0	2.334531459575363
1560	0	1	0	0	2.46187792855381
1561	0	0	0	1	2.538003951537893
1562	1	0	0	0	3.3278794855736384
1563	0	1	0	0	4.126351413782905
1564	0	0	1	0	2.792575320123241
1565	0	0	1	0	2.412533305435241
1566	0	0	0	1	2.8453752966979327
1567	0	1	0	0	2.7404831902350626
1568	0	0	0	1	2.379963071177443
1569	1	0	0	0	2.980664494731943
1570	0	1	0	0	2.9539524772738965
1571	0	0	0	1	2.8767294243379684
1572	1	0	0	0	2.274154493973484
1573	1	0	0	0	1.602394608315888
1574	1	0	0	0	2.3861463180361047
1575	1	0	0	0	2.689622193168081
1576	0	1	0	0	2.5203280024481494
1577	0	0	0	1	2.5252460460671777
1578	1	0	0	0	2.4193205074113417
1579	1	0	0	0	2.485811774856155
1580	1	0	0	0	2.3209566440722074
1581	0	1	0	0	2.7761860061182317
1582	0	0	0	1	2.392975239497236
1583	1	0	0	0	2.898525217500881
1584	1	0	0	0	2.549499441879436
1585	0	1	0	0	2.9246926624294414
1586	0	0	1	0	2.8290903454843526
1587	0	0	1	0	2.753726423211528
1588	0	0	0	1	2.4476733103427097
1589	1	0	0	0	2.298557904522644
1590	0	1	0	0	2.5032718615443605
1591	0	0	1	0	2.4745969509227437
1592	0	0	0	1	3.02162215274729
1593	1	0	0	0	2.563150367719314
1594	1	0	0	0	2.5506147010973685
1595	1	0	0	0	2.982740605186955
1596	1	0	0	0	2.4157778466348856
1597	1	0	0	0	2.9555354607629867
1598	1	0	0	0	2.95118722993063
1599	1	0	0	0	2.7582555983887027
1600	0	1	0	0	2.6089951122446995
1601	0	0	1	0	2.379844660727108
1602	0	0	1	0	2.4571340868860974
1603	0	0	0	1	2.8213158944535537
1604	0	1	0	0	2.3774182105509976
1605	0	0	0	1	2.6805875253488365
1606	1	0	0	0	2.5152336340321253
1607	1	0	0	0	2.8031071764367237
1608	0	1	0	0	2.3756683534127117
1609	0	0	0	1	2.43668450555818
1610	1	0	0	0	2.7531112921821617
1611	1	0	0	0	2.584864835400488
1612	1	0	0	0	2.3257682945671974
1613	1	0	0	0	2.725829741192494
1614	1	0	0	0	2.9064382173382453
1615	1	0	0	0	2.3306535076618933
1616	1	0	0	0	2.1185444602688084
1617	0	1	0	0	2.8776782569171986
1618	0	0	1	0	2.5404929073194618
1619	0	0	1	0	2.8189304332782936
1620	0	0	0	1	3.006794190837373
1621	0	1	0	0	2.7938559786032284
1622	0	0	1	0	2.9741714282204583
1623	0	0	1	0	2.6198786776656826
1624	0	0	1	0	2.6790050839696673
1625	0	0	0	1	2.7114744314822854
1626	1	0	0	0	2.7365905374881594
1627	1	0	0	0	2.5418430891272643
1628	1	0	0	0	2.4564938483739063
1629	0	1	0	0	2.563159948776098
1630	0	0	0	1	2.1764273766002797
1631	1	0	0	0	2.6214272369668805
1632	1	0	0	0	2.354672928834845
1633	1	0	0	0	2.405632659257963
1634	1	0	0	0	2.392118982542441
1635	1	0	0	0	2.8084692654986547
1636	1	0	0	0	2.5334876370349746
1637	1	0	0	0	2.652132620323833
1638	1	0	0	0	2.5951684862304116
1639	1	0	0	0	2.6003294551234917
1640	1	0	0	0	2.3788628275893062
1641	1	0	0	0	2.960934802838855
1642	1	0	0	0	2.6754844649062473
1643	1	0	0	0	2.329770555926365
1644	0	1	0	0	2.5474445553987937
1645	0	0	1	0	3.0816224146912274
1646	0	0	1	0	2.928365237551155
1647	0	0	1	0	2.6671128332505534
1648	0	0	1	0	2.9088235453714177
1649	0	0	1	0	2.9696870068288637
1650	0	0	0	1	2.8566794961524464
1651	1	0	0	0	2.6321579802689485
1652	1	0	0	0	2.7223858989985383
1653	1	0	0	0	2.1679954815309905
1654	1	0	0	0	2.5083284235526047
1655	1	0	0	0	2.7865734510513387
1656	1	0	0	0	2.2903214113978434
1657	1	0	0	0	2.2987192372620013
1658	1	0	0	0	2.3138934705221166
1659	0	1	0	0	2.2900802851629503
1660	0	0	0	1	2.806126463528096
1661	1	0	0	0	2.291507880277983
1662	1	0	0	0	2.8825872250171583
1663	1	0	0	0	2.5837200693693974
1664	1	0	0	0	2.8799829603769362
1665	1	0	0	0	2.0981186655999235
1666	0	1	0	0	2.5158344163134583
1667	0	0	0	1	3.051066799159902
1668	1	0	0	0	2.9311922366116
1669	1	0	0	0	2.4099882488531006
1670	1	0	0	0	2.216258739159883
1671	0	1	0	0	2.5326044196157893
1672	0	0	0	1	2.544956084968726
1673	1	0	0	0	2.7515556358328386
1674	1	0	0	0	2.753249048335395
1675	0	1	0	0	2.536674791895175
1676	0	0	0	1	3.1515277260389225
1677	0	1	0	0	2.7878637979330487
1678	0	0	1	0	2.513087890561518
1679	0	0	1	0	2.696775059511744
1680	0	0	1	0	2.5793713994033745
1681	0	0	0	1	2.45584849688841
1682	1	0	0	0	2.441799196176394
1683	0	1	0	0	3.410129350831311
1684	0	0	1	0	3.3743884350481355
1685	0	0	0	1	3.6459137145701774
1686	1	0	0	0	2.9454955623743584
1687	1	0	0	0	3.1570967734915953
1688	1	0	0	0	2.7261922469017055
1689	1	0	0	0	2.8655618328743153
1690	1	0	0	0	2.5014951212629075
1691	0	1	0	0	2.862756285027169
1692	0	0	0	1	2.4211480685047078
1693	0	1	0	0	2.6458821561689105
1694	0	0	1	0	2.8276829868856277
1695	0	0	0	1	3.4059145916545557
1696	1	0	0	0	3.02784047145716
1697	1	0	0	0	2.9200370661348636
1698	0	1	0	0	2.492326050653419
1699	0	0	1	0	2.6770518272277224
1700	0	0	1	0	2.65473888172254
1701	0	0	0	1	3.2369679999678618
1702	1	0	0	0	2.8936287505539493
1703	1	0	0	0	2.804523411348528
1704	0	1	0	0	2.927994269753504
1705	0	0	0	1	2.7205413868206434
1706	0	1	0	0	2.7434655613912855
1707	0	0	1	0	2.5035891860473707
1708	0	0	0	1	2.4787410838457684
1709	1	0	0	0	2.7380074168853907
1710	0	1	0	0	2.4011181262417014
1711	0	0	1	0	2.4189430345899656
1712	0	0	1	0	2.724251840713542
1713	0	0	0	1	1.8038473255732264
1714	1	0	0	0	3.277002277043425
1715	0	1	0	0	2.279860698080642
1716	0	0	1	0	2.5072801739768757
1717	0	0	1	0	2.710892122341545
1718	0	0	0	1	2.9276359758941517
1719	1	0	0	0	3.0134467544020036
1720	1	0	0	0	2.837592032449114
1721	1	0	0	0	3.308750610963193
1722	0	1	0	0	2.4335093449362795
1723	0	0	0	1	2.590826314312114
1724	0	1	0	0	2.8429350964302746
1725	0	0	0	1	2.5162881578972116
1726	0	1	0	0	2.525136549135005
1727	0	0	1	0	3.69714525114567
1728	0	0	1	0	3.173909997146558
1729	0	0	0	1	2.986883992568535
1730	0	1	0	0	3.516593568894429
1731	0	0	0	1	3.1555438530773734
1732	0	1	0	0	3.2383955018648907
1733	0	0	1	0	3.0730486280527027
1734	0	0	0	1	2.760567507112055
1735	0	1	0	0	2.785047795374099
1736	0	0	1	0	2.381907844939479
1737	0	0	0	1	3.1039608347408563
1738	0	1	0	0	2.6972849954704805
1739	0	0	0	1	2.090201371582114
1740	1	0	0	0	2.739693043137635
1741	1	0	0	0	2.887328482788731
1742	1	0	0	0	2.8418200937673164
1743	1	0	0	0	2.6486794485986396
1744	1	0	0	0	1.9429326596591912
1745	0	1	0	0	2.7968418177875116
1746	0	0	0	1	2.72618351223018
1747	1	0	0	0	2.1063152100277813
1748	0	1	0	0	2.9706729145558968
1749	0	0	0	1	2.9950414928234212
1750	0	1	0	0	2.518298359187386
1751	0	0	1	0	2.9560906462989966
1752	0	0	1	0	3.197078605631201
1753	0	0	1	0	2.6749653574620007
1754	0	0	1	0	2.852538268944451
1755	0	0	1	0	3.024318145561921
1756	0	0	1	0	2.997008724499536
1757	0	0	1	0	2.9684590831673243
1758	0	0	1	0	2.662171947389152
1759	0	0	1	0	2.4644388885079027
1760	0	0	1	0	2.731631623902176
1761	0	0	1	0	2.084159152891708
1762	0	0	1	0	3.279420767186261
1763	0	0	0	1	3.153818840587907
1764	1	0	0	0	2.7548220079962755
1765	0	1	0	0	2.32888737963015
1766	0	0	1	0	2.266379127634466
1767	0	0	0	1	2.4154672146494875
1768	1	0	0	0	3.133802721290582
1769	1	0	0	0	3.0477085562169064
1770	0	1	0	0	3.0467738610700974
1771	0	0	0	1	2.508718493380945
1772	0	1	0	0	3.1172873903556613
1773	0	0	0	1	1.8525149107350862
1774	1	0	0	0	2.634276660770199
1775	1	0	0	0	2.675265192899267
1776	0	1	0	0	2.8336062178835806
1777	0	0	1	0	2.5244053065920524
1778	0	0	1	0	2.474235375830293
1779	0	0	0	1	2.79321702276445
1780	1	0	0	0	2.729737643691178
1781	1	0	0	0	2.8522699640713833
1782	0	1	0	0	2.5833187215044897
1783	0	0	0	1	2.6177630358271142
1784	1	0	0	0	2.746900899175729
1785	1	0	0	0	2.3435069395607386
1786	1	0	0	0	2.796632795808271
1787	1	0	0	0	2.2023104391902835
1788	0	1	0	0	2.539479237195191
1789	0	0	1	0	2.490518887215662
1790	0	0	0	1	3.068868560758587
1791	0	1	0	0	2.6602970095429535
1792	0	0	0	1	2.8476826629854495
1793	0	1	0	0	3.2854051958868826
1794	0	0	0	1	3.098295650730244
1795	0	1	0	0	3.1357454355676015
1796	0	0	0	1	3.2765742281587884
1797	0	1	0	0	1.9693152445868092
1798	0	0	1	0	2.851004671800993
1799	0	0	1	0	3.1285428900650807
1800	0	0	1	0	2.8378631074368714
1801	0	0	0	1	2.7760303517600016
1802	1	0	0	0	2.5285756402029556
1803	1	0	0	0	2.8547840459961753
1804	0	1	0	0	2.659852625742466
1805	0	0	1	0	2.7141667212820098
1806	0	0	0	1	3.0589410706555507
1807	1	0	0	0	3.163784526159102
1808	0	1	0	0	2.974909690631021
1809	0	0	1	0	2.4867430254926055
1810	0	0	1	0	3.0464413641254446
1811	0	0	0	1	2.863003540911077
1812	1	0	0	0	2.991237467570545
1813	1	0	0	0	2.9379264740432474
1814	0	1	0	0	2.5637943991874943
1815	0	0	0	1	2.4861952310420796
1816	1	0	0	0	2.7107555453615415
1817	0	1	0	0	2.7408349927472337
1818	0	0	0	1	2.868730914890365
1819	0	1	0	0	2.5258718614427993
1820	0	0	1	0	2.4821804210635805
1821	0	0	0	1	2.96265928140837
1822	1	0	0	0	2.70363958777924
1823	0	1	0	0	2.6368545213480346
1824	0	0	0	1	2.5977337493122485
1825	1	0	0	0	2.9834276568428715
1826	1	0	0	0	3.0152875663146697
1827	1	0	0	0	3.2741099831137963
1828	1	0	0	0	3.3532410968092274
1829	1	0	0	0	3.2114574785721457
1830	0	1	0	0	2.8615021126324898
1831	0	0	0	1	3.4153475993059668
1832	1	0	0	0	2.473482044330784
1833	1	0	0	0	2.5467341323415202
1834	0	1	0	0	2.9063640845451273
1835	0	0	1	0	2.2336683597059275
1836	0	0	0	1	3.3206307020283456
1837	1	0	0	0	3.3308034645800784
1838	1	0	0	0	2.584052498691297
1839	0	1	0	0	2.371831322240693
1840	0	0	0	1	2.867879580408481
1841	1	0	0	0	3.375966315886821
1842	1	0	0	0	2.4151438108256
1843	1	0	0	0	2.650366592093759
1844	1	0	0	0	2.439965114191768
1845	1	0	0	0	2.6512481177734166
1846	1	0	0	0	3.1031703607191456
1847	1	0	0	0	2.2806695441887235
1848	1	0	0	0	3.356026134697789
1849	1	0	0	0	4.8963427732260465
1850	1	0	0	0	2.4439779140184865
1851	1	0	0	0	2.8790430959250553
1852	1	0	0	0	2.3644749075925193
1853	1	0	0	0	2.436642186317196
1854	1	0	0	0	2.1773909751953657
1855	1	0	0	0	3.0039173700802833
1856	1	0	0	0	2.5989291307980107
1857	1	0	0	0	2.7118705599115187
1858	0	1	0	0	2.4411653710138372
1859	0	0	0	1	2.5966379142889218
1860	0	1	0	0	2.780053423229014
1861	0	0	1	0	2.4424971419296853
1862	0	0	0	1	2.315995493929487
1863	1	0	0	0	2.4963392208068473
1864	1	0	0	0	2.389890322383105
1865	1	0	0	0	2.506602118506875
1866	1	0	0	0	2.554637203945698
1867	1	0	0	0	2.339838270570883
1868	0	1	0	0	2.7527051250641295
1869	0	0	0	1	2.4316806849075028
1870	1	0	0	0	2.837621169229442
1871	0	1	0	0	2.228940944460786
1872	0	0	0	1	2.804662519493775
1873	1	0	0	0	2.934747870550577
1874	1	0	0	0	2.5675134164248568
1875	1	0	0	0	2.8582587196216354
1876	1	0	0	0	2.4782950138657687
1877	1	0	0	0	2.678842709220543
1878	1	0	0	0	2.2409342746746232
1879	1	0	0	0	2.535858916692893
1880	1	0	0	0	2.51128931860647
1881	0	1	0	0	2.489524690804877
1882	0	0	1	0	2.7107719989603543
1883	0	0	1	0	2.6876325892373742
1884	0	0	1	0	2.586917356745029
1885	0	0	0	1	2.6624059604853154
1886	1	0	0	0	2.488495764471155
1887	1	0	0	0	2.7123236509525284
1888	1	0	0	0	2.662687568540989
1889	0	1	0	0	2.1468884855689043
1890	0	0	0	1	2.790050259713197
1891	1	0	0	0	2.6861254269800776
1892	1	0	0	0	2.597130184269355
1893	1	0	0	0	1.8474354046722536
1894	1	0	0	0	2.4328847135607936
1895	0	1	0	0	2.453404419474706
1896	0	0	0	1	3.1574926279512474
1897	0	1	0	0	2.531987708390714
1898	0	0	0	1	2.1540344683034864
1899	1	0	0	0	2.3413245680627557
1900	1	0	0	0	2.681070591107621
1901	0	1	0	0	2.5702575929862825
1902	0	0	1	0	2.3852026491165286
1903	0	0	0	1	2.784261794871645
1904	1	0	0	0	2.3487331745290625
1905	1	0	0	0	2.3890869855091488
1906	1	0	0	0	2.919160724820713
1907	1	0	0	0	2.4984521354312776
1908	1	0	0	0	2.5328699141466626
1909	1	0	0	0	2.749213886513309
1910	1	0	0	0	2.5319453714941553
1911	1	0	0	0	2.805934075314924
1912	0	1	0	0	2.256236971249941
1913	0	0	0	1	2.209888312934609
1914	1	0	0	0	2.576613171468344
1915	1	0	0	0	2.690449023516438
1916	0	1	0	0	2.646538199605504
1917	0	0	0	1	2.8352373803910407
1918	1	0	0	0	2.4006884707641527
1919	1	0	0	0	2.4991144135500685
1920	1	0	0	0	2.1650435280082
1921	1	0	0	0	2.784119436864995
1922	1	0	0	0	3.1085536857899845
1923	1	0	0	0	3.022207741800588
1924	1	0	0	0	2.4932365737305675
1925	1	0	0	0	1.9433776011377022
1926	1	0	0	0	2.481054756342515
1927	1	0	0	0	2.5727047612856992
1928	1	0	0	0	2.500779678661798
1929	1	0	0	0	2.6999153194368595
1930	1	0	0	0	2.8631262967927653
1931	0	1	0	0	2.592939995802716
1932	0	0	0	1	3.3464934683436147
1933	1	0	0	0	2.411666722523199
1934	1	0	0	0	2.9642657342608842
1935	1	0	0	0	2.881492675054206
1936	0	1	0	0	2.3506102162974787
1937	0	0	0	1	2.299015384887769
1938	1	0	0	0	2.5470247765205887
1939	1	0	0	0	2.6700742506319104
1940	0	1	0	0	2.6232268960375014
1941	0	0	0	1	1.9767221311201058
1942	0	1	0	0	2.3091351092129826
1943	0	0	0	1	2.510882690631064
1944	0	1	0	0	2.6804639073384187
1945	0	0	0	1	2.778176870697641
1946	1	0	0	0	2.7914078277782512
1947	1	0	0	0	2.9127794452955946
1948	1	0	0	0	2.6734633759288866
1949	1	0	0	0	2.539374877477286
1950	1	0	0	0	2.6474458885617183
1951	1	0	0	0	2.5687056862969277
1952	1	0	0	0	2.9193478060174587
1953	1	0	0	0	3.0439144789723485
1954	1	0	0	0	2.9048836923049253
1955	1	0	0	0	2.825095149131254
1956	0	1	0	0	2.3584223284042154
1957	0	0	1	0	2.5068756729818666
1958	0	0	0	1	2.24646574540925
1959	0	1	0	0	2.2900175405988334
1960	0	0	0	1	2.2774827811863116
1961	0	1	0	0	3.0439034360713006
1962	0	0	1	0	2.9829518612347257
1963	0	0	0	1	3.467940700379257
1964	1	0	0	0	2.415821627653061
1965	1	0	0	0	2.538645787332904
1966	1	0	0	0	2.5221457665846176
1967	1	0	0	0	3.0060542115626543
1968	0	1	0	0	2.835936960053052
1969	0	0	1	0	3.037629953975078
1970	0	0	0	1	2.704469378354578
1971	0	1	0	0	2.8316459276663233
1972	0	0	0	1	2.8095836826899
1973	1	0	0	0	3.3524787268072447
1974	1	0	0	0	2.589418623587126
1975	0	1	0	0	2.545091116558808
1976	0	0	0	1	2.8833687007041426
1977	1	0	0	0	2.407540890904317
1978	0	1	0	0	2.6910534326230677
1979	0	0	0	1	2.1971311219728893
1980	1	0	0	0	2.9925778313191356
1981	1	0	0	0	2.400962811814896
1982	0	1	0	0	2.70425849688724
1983	0	0	0	1	3.1739690666568996
1984	1	0	0	0	2.747532598254758
1985	1	0	0	0	2.904330821474398
1986	1	0	0	0	3.7288165874541472
1987	1	0	0	0	3.761592307061621
1988	1	0	0	0	2.7037187096127195
1989	1	0	0	0	2.9043253138121927
1990	1	0	0	0	2.607694052103942
1991	0	1	0	0	3.3222144515346357
1992	0	0	0	1	2.975701271402187
1993	1	0	0	0	2.4710443942340614
1994	1	0	0	0	2.7349939849838214
1995	1	0	0	0	2.381386011135371
1996	0	1	0	0	2.4724350135267956
1997	0	0	1	0	2.71507742026127
1998	0	0	0	1	2.6205407217687378
1999	1	0	0	0	4.127569774505957
2000	0	1	0	0	2.794409879829546
[truncated: 942 more rows]
