# Supplementary material for: Bioinformatic Assessment of Factors Affecting the Correlation between Protein Abundance and Elongation Efficiency in Prokaryotes
Source: Int J Mol Sci. 2022 Oct 9;23(19):11996. doi: 10.3390/ijms231911996 (PMC9570070; doi:10.3390/ijms231911996)
Supplement: Supplementary file 1 [file ijms-23-11996-s001.zip › EloE/output_folder/Legionella_pneumophila_subsp._pneumophila_str._Philadelphia_1_272624/legionella pneumophila subsp. pneumophila str. philadelphia 1_ribpos.txt]

Positions of ribosomal genes legionella pneumophila subsp. pneumophila str. philadelphia 1
157	173	183	200	209	211	418	467	490	638	660	721	726	798	822	847	961	1042	1106	1263	1308	1578	1601	1606	1635	1688	1716	1734	1742	1828	1918	2123	2222	2305	2314	2367	2388	2407	2408	2423	2454	2474	2481	2512	2656	2731	2736	2788	2825	2830	2841	2873	2911	2919	2926	
80	132	145	166	233	245	332	537	638	747	917	1085	1256	1425	1445	1453	1511	1525	1527	1577	1584	1681	1725	1750	1783	1837	1972	2024	2082	2100	2142	2194	2233	2278	2465	2466	2475	2476	2626	2744	2764	2771	2800	2805	2860	2863	2865	2874	2890	2894	2907	2917	2919	2925	2929	
2	66	81	111	125	145	146	168	172	181	345	409	419	592	632	635	676	684	711	728	819	876	1123	1165	1225	1288	1297	1354	1388	1438	1459	1466	1537	1593	1702	1768	1806	1825	1841	1875	1891	1952	2014	2046	2125	2288	2316	2350	2358	2600	2800	2869	2895	2901	2931	
171	370	588	1428	1473	1612	1635	1702	1862	1991	2000	2042	2174	2232	2299	2323	2332	2338	2406	2428	2469	2511	2521	2610	2712	2716	2735	2738	2744	2755	2766	2772	2775	2783	2789	2806	2825	2827	2846	2850	2859	2862	2881	2886	2898	2905	2910	2911	2914	2915	2921	2923	2925	2926	2928	
38	64	112	125	143	177	191	300	325	380	408	413	444	462	690	792	808	957	973	1032	1090	1110	1126	1140	1148	1168	1202	1308	1324	1381	1387	1395	1450	1476	1502	1557	1564	1731	1740	1905	1911	1917	1965	2105	2127	2271	2334	2509	2578	2736	2803	2850	2864	2905	2929	
