# Supplementary material for: Bioinformatic Assessment of Factors Affecting the Correlation between Protein Abundance and Elongation Efficiency in Prokaryotes
Source: Int J Mol Sci. 2022 Oct 9;23(19):11996. doi: 10.3390/ijms231911996 (PMC9570070; doi:10.3390/ijms231911996)
Supplement: Supplementary file 1 [file ijms-23-11996-s001.zip › EloE/output_folder/Leptospira_interrogans_serovar_Copenhageni_str._Fiocruz_L1-130_267671/leptospira interrogans serovar copenhageni str. fiocruz l1-130_all.txt]

Index = 1
#	Number	EEI	locus_tag	Name	Prot	Note
1	3303	1,0000e+00	LIC_13400	-	conserved hypothetical protein	internal repeat sequences detected; contains
2	2588	1,1769e+00	LIC_12666	-	acetyltransferase	GNAT family; identified by sequence similarity;
3	2776	1,1920e+00	LIC_12860	rpsN	30S ribosomal protein S14	identified by sequence similarity; putative; ORF	rib
4	2302	1,1974e+00	LIC_12370	-	conserved hypothetical protein	internal repeat sequences detected; contains
5	2852	1,3272e+00	LIC_12938	-	conserved hypothetical protein	identified by sequence similarity; putative; ORF
6	658	1,3646e+00	LIC_10674	-	conserved hypothetical protein	internal repeat sequences detected; contains
7	1841	1,4623e+00	LIC_11892	-	conserved hypothetical protein	identified by sequence similarity; putative; ORF
8	909	1,4646e+00	LIC_10935	devS	fruiting body developmental protein	identified by sequence similarity; putative; ORF
9	1130	1,4651e+00	LIC_11160	-	conserved hypothetical protein	identified by sequence similarity; putative; ORF
10	850	1,4730e+00	LIC_10873	-	conserved hypothetical protein	identified by sequence similarity; putative; ORF
11	3368	1,4911e+00	LIC_13466	-	conserved hypothetical protein	identified by sequence similarity; putative; ORF
12	2026	1,4936e+00	LIC_12092	-	hypothetical protein	null
13	220	1,4942e+00	LIC_10229	-	hypothetical protein	null
14	826	1,5185e+00	LIC_10849	-	conserved hypothetical protein	identified by sequence similarity; putative; ORF
15	2766	1,5309e+00	LIC_12850	rpmJ	50S ribosomal protein L36	identified by sequence similarity; putative; ORF	rib
16	147	1,5418e+00	LIC_10154	rpmH	50S ribosomal protein L34	identified by sequence similarity; putative; ORF	rib
17	910	1,5422e+00	LIC_10936	devR	fruiting body developmental protein	identified by sequence similarity; putative; ORF
18	738	1,5494e+00	LIC_10758	-	conserved hypothetical protein	identified by sequence similarity; putative; ORF
19	8	1,5527e+00	LIC_10008	-	conserved hypothetical protein	identified by sequence similarity; putative; ORF
20	737	1,5589e+00	LIC_10757	-	conserved hypothetical protein	identified by sequence similarity; putative; ORF
21	2580	1,5660e+00	LIC_12657	-	hypothetical protein	null
22	765	1,5733e+00	LIC_10786	-	conserved hypothetical protein	identified by sequence similarity; putative; ORF
23	1942	1,5764e+00	LIC_12003	sdhB	succinate dehydrogenase iron-sulfur subunit	identified by sequence similarity; putative; ORF
24	2662	1,5771e+00	LIC_12742	nuoB	NADH dehydrogenase I B subunit	identified by sequence similarity; putative; ORF
25	3280	1,5923e+00	LIC_13376	-	FAD-dependent oxidoreductase	identified by sequence similarity; putative; ORF
26	842	1,5965e+00	LIC_10865	-	conserved hypothetical protein	identified by sequence similarity; putative; ORF
27	1273	1,6096e+00	LIC_11307	-	conserved hypothetical protein	identified by sequence similarity; putative; ORF
28	906	1,6300e+00	LIC_10932	-	type I restriction enzyme	identified by sequence similarity; putative; ORF
29	913	1,6309e+00	LIC_10939	-	conserved hypothetical protein	identified by sequence similarity; putative; ORF
30	1001	1,6356e+00	LIC_11031	-	transposase, ISlin1	identified by sequence similarity; putative; ORF
31	953	1,6412e+00	LIC_10979	-	conserved hypothetical protein	identified by sequence similarity; putative; ORF
32	2871	1,6441e+00	LIC_12958	-	conserved hypothetical protein	identified by sequence similarity; putative; ORF
33	793	1,6446e+00	LIC_10816	-	conserved hypothetical protein	identified by sequence similarity; putative; ORF
34	2806	1,6475e+00	LIC_12890	-	conserved hypothetical protein	identified by sequence similarity; putative; ORF
35	3025	1,6542e+00	LIC_13116	-	transposase, ISlin1	identified by sequence similarity; putative; ORF
36	254	1,6579e+00	LIC_10263	-	transposase, ISlin1	identified by sequence similarity; putative; ORF
37	1602	1,6586e+00	LIC_11644	-	conserved hypothetical protein	identified by sequence similarity; putative; ORF
38	905	1,6623e+00	LIC_10931	-	type I restriction enzyme	identified by sequence similarity; putative; ORF
39	1434	1,6641e+00	LIC_11473	-	transposase, ISlin1	identified by sequence similarity; putative; ORF
40	579	1,6680e+00	LIC_10595	-	conserved hypothetical protein	identified by sequence similarity; putative; ORF
41	1635	1,6684e+00	LIC_11683	-	hypothetical protein	internal repeat sequences detected; contains
42	423	1,6689e+00	LIC_10438	-	conserved hypothetical protein	identified by sequence similarity; putative; ORF
43	2669	1,6696e+00	LIC_12749	nuoK	NADH dehydrogenase I K subunit	identified by sequence similarity; putative; ORF
44	244	1,6710e+00	LIC_10253	-	alcohol dehydrogenase	identified by sequence similarity; putative; ORF
45	861	1,6806e+00	LIC_10884	-	transposase, ISlin1	identified by sequence similarity; putative; ORF
46	1234	1,6894e+00	LIC_11265	-	conserved hypothetical protein	identified by sequence similarity; putative; ORF
47	2711	1,6996e+00	LIC_12794	-	conserved hypothetical protein	identified by sequence similarity; putative; ORF
48	2973	1,7090e+00	LIC_13061	-	transposase, ISlin1	identified by sequence similarity; putative; ORF
49	3067	1,7090e+00	LIC_13159	-	transposase, ISlin1	identified by sequence similarity; putative; ORF
50	2642	1,7097e+00	LIC_12722	-	transposase, IS1533	identified by sequence similarity; putative; ORF
51	735	1,7215e+00	LIC_10755	rpsL	30S ribosomal protein S12	identified by sequence similarity; putative; ORF	rib
52	1838	1,7216e+00	LIC_11889	flaB	flagellin protein	identified by sequence similarity; putative; ORF
53	829	1,7235e+00	LIC_10852	pyrH	uridylate kinase	identified by sequence similarity; putative; ORF
54	2047	1,7246e+00	LIC_12113	rpsF	30S ribosomal protein S6	identified by sequence similarity; putative; ORF	rib
55	394	1,7274e+00	LIC_10408	-	conserved hypothetical protein	identified by sequence similarity; putative; ORF
56	1723	1,7346e+00	LIC_11771	-	conserved hypothetical protein	identified by sequence similarity; putative; ORF
57	1840	1,7353e+00	LIC_11891	-	conserved hypothetical protein	identified by sequence similarity; putative; ORF
58	649	1,7442e+00	LIC_10665	-	conserved hypothetical protein	identified by sequence similarity; putative; ORF
59	420	1,7446e+00	LIC_10435	-	conserved hypothetical protein	identified by sequence similarity; putative; ORF
60	1103	1,7459e+00	LIC_11133	-	hypothetical protein	null
61	1545	1,7491e+00	LIC_11586	-	alcohol dehydrogenase	identified by sequence similarity; putative; ORF
62	2037	1,7505e+00	LIC_12103	-	conserved hypothetical protein	identified by sequence similarity; putative; ORF
63	1974	1,7626e+00	LIC_12036	-	conserved hypothetical protein	identified by sequence similarity; putative; ORF
64	483	1,7652e+00	LIC_10499	-	outer membrane protein	identified by sequence similarity; putative; ORF
65	729	1,7656e+00	LIC_10749	rplK	50S ribosomal protein L11	identified by sequence similarity; putative; ORF	rib
66	2341	1,7716e+00	LIC_12410	-	conserved hypothetical protein	identified by sequence similarity; putative; ORF
67	2789	1,7751e+00	LIC_12873	rplC	50S ribosomal protein L3	identified by sequence similarity; putative; ORF	rib
68	263	1,7821e+00	LIC_10273	-	hypothetical protein	null
69	2374	1,7870e+00	LIC_12444	rpmF	50S ribosomal protein L32	identified by sequence similarity; putative; ORF	rib
70	2779	1,7918e+00	LIC_12863	rplN	50S ribosomal protein L14	identified by sequence similarity; putative; ORF	rib
71	2498	1,7925e+00	LIC_12574	sucD	succinyl-CoA synthetase alpha subunit	identified by sequence similarity; putative; ORF
72	1220	1,7964e+00	LIC_11251	-	conserved hypothetical protein	identified by sequence similarity; putative; ORF
73	912	1,7991e+00	LIC_10938	-	ATP-dependent RNA helicase	identified by sequence similarity; putative; ORF
74	2565	1,8044e+00	LIC_12642	-	conserved hypothetical protein	identified by sequence similarity; putative; ORF
75	2664	1,8045e+00	LIC_12744	nuoD2	NADH dehydrogenase I D subunit	identified by sequence similarity; putative; ORF
76	2706	1,8096e+00	LIC_12789	-	conserved hypothetical protein	identified by sequence similarity; putative; ORF
77	2218	1,8103e+00	LIC_12284	-	conserved hypothetical protein	identified by sequence similarity; putative; ORF
78	903	1,8147e+00	LIC_10929	-	type I restriction enzyme	identified by sequence similarity; putative; ORF
79	1839	1,8205e+00	LIC_11890	-	flagellin protein	identified by sequence similarity; putative; ORF
80	1851	1,8211e+00	LIC_11903	-	putative lipoprotein	identified by sequence similarity; putative; ORF
81	214	1,8215e+00	LIC_10223	-	conserved hypothetical protein	identified by sequence similarity; putative; ORF
82	650	1,8291e+00	LIC_10666	-	transcriptional regulator (ArsR family)	identified by sequence similarity; putative; ORF
83	2923	1,8368e+00	LIC_13010	-	ankyrin-like protein	identified by sequence similarity; putative; ORF
84	1652	1,8369e+00	LIC_11700	-	conserved hypothetical protein	identified by sequence similarity; putative; ORF
85	734	1,8370e+00	LIC_10754	rpoC	DNA-directed RNA polymerase beta' chain protein	identified by sequence similarity; putative; ORF
86	712	1,8381e+00	LIC_10730	-	putative lipoprotein	identified by sequence similarity; putative; ORF
87	2628	1,8403e+00	LIC_12707	-	conserved hypothetical protein	identified by sequence similarity; putative; ORF
88	617	1,8421e+00	LIC_10633	bedB	benzene 1,2-dioxygenase system ferredoxin	identified by sequence similarity; putative; ORF
89	2563	1,8469e+00	LIC_12640	-	conserved hypothetical protein	internal repeat sequences detected; contains TPR
90	2501	1,8510e+00	LIC_12577	-	conserved hypothetical protein	identified by sequence similarity; putative; ORF
91	763	1,8641e+00	LIC_10784	-	transposase, IS1501	identified by sequence similarity; putative; ORF
92	148	1,8668e+00	LIC_10156	-	conserved hypothetical protein	identified by sequence similarity; putative; ORF
93	1460	1,8683e+00	LIC_11499	-	conserved hypothetical protein	identified by sequence similarity; putative; ORF
94	1404	1,8704e+00	LIC_11442	-	conserved hypothetical protein	identified by sequence similarity; putative; ORF
95	2120	1,8712e+00	LIC_12185	fcI	fucose synthetase	identified by sequence similarity; putative; ORF
96	3228	1,8719e+00	LIC_13323	-	conserved hypothetical protein	identified by sequence similarity; putative; ORF
97	1627	1,8759e+00	LIC_11673	ank2	ankyrin repeat protein	identified by sequence similarity; putative; ORF
98	2670	1,8772e+00	LIC_12750	nuoL	NADH dehydrogenase I L subunit	identified by sequence similarity; putative; ORF
99	2589	1,8801e+00	LIC_12667	-	putative lipoprotein	identified by sequence similarity; putative; ORF
100	796	1,8835e+00	LIC_10819	-	conserved hypothetical protein	identified by sequence similarity; putative; ORF
101	3015	1,8838e+00	LIC_13106	-	hypothetical protein	null
102	726	1,8839e+00	LIC_10744	-	hypothetical protein	tRNA-Thr-GGT
103	647	1,8846e+00	LIC_10663	-	conserved hypothetical protein	identified by sequence similarity; putative; ORF
104	2525	1,8887e+00	LIC_12602	-	conserved hypothetical protein	identified by sequence similarity; putative; ORF
105	2786	1,8939e+00	LIC_12870	rplB	50S ribosomal protein L2	identified by sequence similarity; putative; ORF	rib
106	2693	1,8970e+00	LIC_12774	rpmA	50S ribosomal protein L27	identified by sequence similarity; putative; ORF	rib
107	389	1,8985e+00	LIC_10403	risB	riboflavin synthase beta chain	identified by sequence similarity; putative; ORF
108	2981	1,8998e+00	LIC_13069	-	transposase, ISlin1	identified by sequence similarity; putative; ORF
109	857	1,9015e+00	LIC_10880	-	conserved hypothetical protein	identified by sequence similarity; putative; ORF
110	2764	1,9024e+00	LIC_12848	rpsK	30S ribosomal protein S11	identified by sequence similarity; putative; ORF	rib
111	354	1,9031e+00	LIC_10365	-	putative lipoprotein	identified by sequence similarity; putative; ORF
112	1310	1,9034e+00	LIC_11346	-	transposase, IS1501	identified by sequence similarity; putative; ORF
113	937	1,9034e+00	LIC_10963	-	conserved hypothetical protein	identified by sequence similarity; putative; ORF
114	1980	1,9043e+00	LIC_12045	-	conserved hypothetical protein	identified by sequence similarity; putative; ORF
115	2403	1,9057e+00	LIC_12475	lpdA	dihydrolipoamide dehydrogenase	identified by sequence similarity; putative; ORF
116	2767	1,9076e+00	LIC_12851	infA	translation initiation factor IF-1	identified by sequence similarity; putative; ORF
117	2460	1,9133e+00	LIC_12532	-	conserved hypothetical protein	identified by sequence similarity; putative; ORF
118	3281	1,9143e+00	LIC_13377	-	transposase, IS1501	identified by sequence similarity; putative; ORF
119	2180	1,9154e+00	LIC_12245	hfq	host factor-1	identified by sequence similarity; putative; ORF
120	954	1,9173e+00	LIC_10980	-	transposase, IS1501	identified by sequence similarity; putative; ORF
121	1940	1,9174e+00	LIC_12001	sdhC	succinate dehydrogenase cytochrome B subunit	identified by sequence similarity; putative; ORF
122	2338	1,9191e+00	LIC_12406	-	conserved hypothetical protein	identified by sequence similarity; putative; ORF
123	2666	1,9196e+00	LIC_12746	nuoF	NADH dehydrogenase I F subunit	identified by sequence similarity; putative; ORF
124	1300	1,9205e+00	LIC_11336	groES	GroES	heat shock protein; identified by sequence
125	2249	1,9229e+00	LIC_12315	-	putative lipoprotein	identified by sequence similarity; putative; ORF
126	1712	1,9365e+00	LIC_11760	rpmB	50S ribosomal protein L28	identified by sequence similarity; putative; ORF	rib
127	612	1,9369e+00	LIC_10628	-	putative lipoprotein	identified by sequence similarity; putative; ORF
128	379	1,9370e+00	LIC_10393	-	hypothetical protein	null
129	1205	1,9372e+00	LIC_11236	-	hypothetical protein	null
130	3204	1,9399e+00	LIC_13297	-	hypothetical protein	conserved hypothetical protein; this region
131	1140	1,9408e+00	LIC_11170	-	hypothetical protein	null
132	2150	1,9409e+00	LIC_12215	-	conserved hypothetical protein	identified by sequence similarity; putative; ORF
133	1490	1,9412e+00	LIC_11531	-	flagellin protein	identified by sequence similarity; putative; ORF
134	3003	1,9416e+00	LIC_13091	-	hypothetical protein	null
135	1199	1,9422e+00	LIC_11230	-	putative lipoprotein	identified by sequence similarity; putative; ORF
136	1211	1,9451e+00	LIC_11242	atpG	ATP synthase gamma chain	identified by sequence similarity; putative; ORF
137	1412	1,9459e+00	LIC_11450	-	transposase, ISlin1	identified by sequence similarity; putative; ORF
138	3384	1,9469e+00	LIC_13483	-	conserved hypothetical protein	identified by sequence similarity; putative; ORF
139	307	1,9474e+00	LIC_10317	rpiB	ribose 5-phosphate isomerase B	identified by sequence similarity; putative; ORF
140	911	1,9490e+00	LIC_10937	-	conserved hypothetical protein	identified by sequence similarity; putative; ORF
141	778	1,9495e+00	LIC_10801	-	acyl-CoA dehydrogenase	identified by sequence similarity; putative; ORF
142	2668	1,9561e+00	LIC_12748	nuoJ	NADH dehydrogenase I J subunit	identified by sequence similarity; putative; ORF
143	852	1,9568e+00	LIC_10875	-	molybdopterin oxidoredutase membrane subunit	identified by sequence similarity; putative; ORF
144	2665	1,9601e+00	LIC_12745	nuoE	NADH dehydrogenase I E subunit	identified by sequence similarity; putative; ORF
145	2562	1,9651e+00	LIC_12639	-	conserved hypothetical protein	identified by sequence similarity; putative; ORF
146	2416	1,9658e+00	LIC_12488	-	conserved hypothetical protein	identified by sequence similarity; putative; ORF
147	2661	1,9667e+00	LIC_12741	nuoA	NADH dehydrogenase I A subunit	identified by sequence similarity; putative; ORF
148	2504	1,9672e+00	LIC_12580	-	hypothetical protein	null
149	727	1,9683e+00	LIC_10747	secE	SecE	preprotein translocase subunit; identified by
150	2291	1,9740e+00	LIC_12359	-	conserved hypothetical protein	identified by sequence similarity; putative; ORF
151	782	1,9747e+00	LIC_10805	-	conserved hypothetical protein	identified by sequence similarity; putative; ORF
152	485	1,9754e+00	LIC_10501	-	putative lipoprotein	identified by sequence similarity; putative; ORF
153	1187	1,9755e+00	LIC_11218	-	conserved hypothetical protein	internal repeat sequences detected; contains
154	47	1,9768e+00	LIC_10047	-	conserved hypothetical protein	identified by sequence similarity; putative; ORF
155	3319	1,9770e+00	LIC_13416	-	conserved hypothetical protein	identified by sequence similarity; putative; ORF
156	854	1,9773e+00	LIC_10877	-	conserved hypothetical protein	identified by sequence similarity; putative; ORF
157	1154	1,9778e+00	LIC_11184	-	putative lipoprotein	identified by sequence similarity; putative; ORF
158	2045	1,9786e+00	LIC_12111	rpsR	30S ribosomal protein S18	identified by sequence similarity; putative; ORF	rib
159	2549	1,9801e+00	LIC_12626	-	conserved hypothetical protein	identified by sequence similarity; putative; ORF
160	2453	1,9811e+00	LIC_12525	-	putative lipoprotein	identified by sequence similarity; putative; ORF
161	2812	1,9811e+00	LIC_12896	-	conserved hypothetical protein	internal repeat sequences detected; contains
162	2625	1,9829e+00	LIC_12704	rbfA	ribosomal-binding factor A	identified by sequence similarity; putative; ORF
163	103	1,9845e+00	LIC_10106	-	conserved hypothetical protein	identified by sequence similarity; putative; ORF
164	1071	1,9852e+00	LIC_11101	ilvD	dihydroxy-acid dehydratase	identified by sequence similarity; putative; ORF
165	348	1,9858e+00	LIC_10359	-	conserved hypothetical protein	identified by sequence similarity; putative; ORF
166	2887	1,9862e+00	LIC_12974	-	conserved hypothetical protein	identified by sequence similarity; putative; ORF
167	3027	1,9885e+00	LIC_13118	wlbF	amino-sugar biosynthesis protein	identified by sequence similarity; putative; ORF
168	205	1,9900e+00	LIC_10214	-	transcriptional regulator (CarD family)	identified by sequence similarity; putative; ORF
169	2844	1,9908e+00	LIC_12930	-	hypothetical protein	internal repeat sequences detected
170	2667	1,9911e+00	LIC_12747	nuoH	NADH dehydrogenase I H subunit	identified by sequence similarity; putative; ORF
171	2559	1,9939e+00	LIC_12636	rho	Rho	transcription termination factor; identified by
172	733	1,9946e+00	LIC_10753	rpoB	RNA polymerase beta subunit	identified by sequence similarity; putative; ORF
173	1854	1,9950e+00	LIC_11908	-	conserved hypothetical protein	identified by sequence similarity; putative; ORF
174	2222	1,9960e+00	LIC_12288	-	putative lipoprotein	identified by sequence similarity; putative; ORF
175	3203	1,9966e+00	LIC_13296	-	putative lipoprotein	identified by sequence similarity; putative; ORF
176	2263	2,0002e+00	LIC_12331	-	conserved hypothetical protein	identified by sequence similarity; putative; ORF
177	3158	2,0022e+00	LIC_13251	murA	Udp-n-acetylglucosamine	identified by sequence similarity; putative; ORF
178	2782	2,0047e+00	LIC_12866	rplP	50S ribosomal protein L16	identified by sequence similarity; putative; ORF	rib
179	1210	2,0047e+00	LIC_11241	atpA	ATP synthase alpha chain	identified by sequence similarity; putative; ORF
180	1679	2,0076e+00	LIC_11727	-	hypothetical protein	null
181	1369	2,0082e+00	LIC_11406	-	conserved hypothetical protein	identified by sequence similarity; putative; ORF
182	2049	2,0096e+00	LIC_12115	-	ankyrin-like protein	identified by sequence similarity; putative; ORF
183	2290	2,0117e+00	LIC_12358	-	conserved hypothetical protein	identified by sequence similarity; putative; ORF
184	992	2,0129e+00	LIC_11020	-	conserved hypothetical protein	identified by sequence similarity; putative; ORF
185	1941	2,0130e+00	LIC_12002	sdhA	succinate dehydrogenase flavoprotein subunit	identified by sequence similarity; putative; ORF
186	1543	2,0155e+00	LIC_11584	-	transcriptional regulator (TetR family)	identified by sequence similarity; putative; ORF
187	2235	2,0180e+00	LIC_12301	pssA	phosphatidylserine synthase	identified by sequence similarity; putative; ORF
188	2773	2,0183e+00	LIC_12857	rplR	50S ribosomal protein L18	identified by sequence similarity; putative; ORF	rib
189	226	2,0185e+00	LIC_10235	-	conserved hypothetical protein	identified by sequence similarity; putative; ORF
190	2770	2,0196e+00	LIC_12854	rplO	50S ribosomal protein L15	identified by sequence similarity; putative; ORF	rib
191	1069	2,0206e+00	LIC_11099	-	conserved hypothetical protein	identified by sequence similarity; putative; ORF
192	1265	2,0217e+00	LIC_11299	-	putative lipoprotein	identified by sequence similarity; putative; ORF
193	730	2,0258e+00	LIC_10750	rplA	50S ribosomal protein L1	identified by sequence similarity; putative; ORF	rib
194	2391	2,0262e+00	LIC_12463	infC	translation initiation factor protein	IF-3; identified by sequence similarity; putative;
195	1301	2,0284e+00	LIC_11337	-	hypothetical protein	null
196	2206	2,0289e+00	LIC_12271	-	conserved hypothetical protein	identified by sequence similarity; putative; ORF
197	2524	2,0302e+00	LIC_12601	-	conserved hypothetical protein	identified by sequence similarity; putative; ORF
198	864	2,0302e+00	LIC_10887	-	transposase, ISlin1	identified by sequence similarity; putative; ORF
199	920	2,0324e+00	LIC_10946	-	conserved hypothetical protein	identified by sequence similarity; putative; ORF
200	637	2,0334e+00	LIC_10653	-	conserved hypothetical protein	identified by sequence similarity; putative; ORF
201	1827	2,0336e+00	LIC_11878	-	conserved hypothetical protein	identified by sequence similarity; putative; ORF
202	1208	2,0337e+00	LIC_11239	atpF	ATP synthase B chain	identified by sequence similarity; putative; ORF
203	2373	2,0342e+00	LIC_12443	plsX	fatty acid/phospholipid synthesis protein	identified by sequence similarity; putative; ORF
204	2775	2,0348e+00	LIC_12859	rpsH	30S ribosomal protein S8	identified by sequence similarity; putative; ORF	rib
205	2497	2,0355e+00	LIC_12573	sucC	succinyl-CoA synthetase beta subunit	identified by sequence similarity; putative; ORF
206	1506	2,0409e+00	LIC_11547	ptsH	phosphocarrier protein hpr	identified by sequence similarity; putative; ORF
207	908	2,0418e+00	LIC_10934	-	hypothetical protein	null
208	709	2,0430e+00	LIC_10725	-	conserved hypothetical protein	identified by sequence similarity; putative; ORF
209	237	2,0439e+00	LIC_10246	-	hypothetical protein	null
210	2708	2,0440e+00	LIC_12791	-	conserved hypothetical protein	identified by sequence similarity; putative; ORF
211	3151	2,0465e+00	LIC_13244	icdA	isocitrate dehydrogenase	identified by sequence similarity; putative; ORF
212	2299	2,0466e+00	LIC_12367	-	conserved hypothetical protein	identified by sequence similarity; putative; ORF
213	895	2,0473e+00	LIC_10920	-	putative lipoprotein	identified by sequence similarity; putative; ORF
214	823	2,0485e+00	LIC_10846	acps	acyl carrier protein synthase	Acps; identified by sequence similarity; putative;
215	795	2,0517e+00	LIC_10818	-	hypothetical protein	null
216	2008	2,0519e+00	LIC_12074	panD	aspartate 1-decarboxylase precursor protein	identified by sequence similarity; putative; ORF
217	1241	2,0520e+00	LIC_11273	-	conserved hypothetical protein	identified by sequence similarity; putative; ORF
218	3294	2,0544e+00	LIC_13391	-	hypothetical protein	null
219	1243	2,0559e+00	LIC_11275	-	hypothetical protein	null
220	2092	2,0561e+00	LIC_12157	-	3-deoxy-manno-octulosonate cytidylyltransferase	identified by sequence similarity; putative; ORF
221	955	2,0566e+00	LIC_10981	-	transposase, IS1501	identified by sequence similarity; putative; ORF
222	1311	2,0566e+00	LIC_11347	-	transposase, IS1501	identified by sequence similarity; putative; ORF
223	791	2,0603e+00	LIC_10814	ccmE	cytochrome c-type biogenesis protein	identified by sequence similarity; putative; ORF
224	567	2,0607e+00	LIC_10583	-	acyl-CoA dehydrogenase	identified by sequence similarity; putative; ORF
225	55	2,0619e+00	LIC_10055	cysE	serine acetyltransferase	identified by sequence similarity; putative; ORF
226	1039	2,0632e+00	LIC_11069	-	hypothetical protein	null
227	2898	2,0644e+00	LIC_12985	-	conserved hypothetical protein	identified by sequence similarity; putative; ORF
228	1206	2,0665e+00	LIC_11237	atpB	ATP synthase A chain	identified by sequence similarity; putative; ORF
229	736	2,0680e+00	LIC_10756	rpsG	30S ribosomal protein S7	identified by sequence similarity; putative; ORF	rib
230	2784	2,0697e+00	LIC_12868	rplV	50S ribosomal protein L22	identified by sequence similarity; putative; ORF	rib
231	2561	2,0701e+00	LIC_12638	-	conserved hypothetical protein	internal repeat sequences detected; contains
232	769	2,0737e+00	LIC_10790	-	conserved hypothetical protein	identified by sequence similarity; putative; ORF
233	980	2,0744e+00	LIC_11007	-	conserved hypothetical protein	identified by sequence similarity; putative; ORF
234	1846	2,0768e+00	LIC_11897	acoA	pyruvate dehydrogenase alpha2 subunit protein	identified by sequence similarity; putative; ORF
235	201	2,0775e+00	LIC_10210	cyoC	cytochrome/quinol oxidase subunit 3	identified by sequence similarity; putative; ORF
236	629	2,0786e+00	LIC_10645	-	putative lipoprotein	identified by sequence similarity; putative; ORF
237	2853	2,0803e+00	LIC_12939	-	hypothetical protein	null
238	2029	2,0807e+00	LIC_12095	secG	SecG	identified by sequence similarity; putative; ORF
239	2257	2,0848e+00	LIC_12323	-	type III beta-ketoacyl synthase-like protein	identified by sequence similarity; putative; ORF
240	499	2,0862e+00	LIC_10515	-	conserved hypothetical protein	identified by sequence similarity; putative; ORF
241	494	2,0867e+00	LIC_10510	-	cytoplasmic membrane protein	identified by sequence similarity; putative; ORF
242	1288	2,0871e+00	LIC_11322	-	conserved hypothetical protein	identified by sequence similarity; putative; ORF
243	507	2,0873e+00	LIC_10523	dnaJ	DnaJ	molecular chaperone; identified by sequence
244	2283	2,0884e+00	LIC_12351	-	hypothetical protein	internal repeat sequences detected; contains
245	2408	2,0902e+00	LIC_12480	-	conserved hypothetical protein	internal repeat sequences detected; contains
246	731	2,0910e+00	LIC_10751	rplJ	50S ribosomal protein L10	translation regulation repressor RNA-binding;	rib
247	2899	2,0912e+00	LIC_12986	-	conserved hypothetical protein	identified by sequence similarity; putative; ORF
248	1139	2,0918e+00	LIC_11169	-	conserved hypothetical protein	identified by sequence similarity; putative; ORF
249	810	2,0920e+00	LIC_10833	-	conserved hypothetical protein	identified by sequence similarity; putative; ORF
250	3210	2,0924e+00	LIC_13305	-	putative lipoprotein	identified by sequence similarity; putative; ORF
251	597	2,0935e+00	LIC_10613	-	conserved hypothetical protein	identified by sequence similarity; putative; ORF
252	766	2,0941e+00	LIC_10787	flaA-2	flagellar filament sheath protein	identified by sequence similarity; putative; ORF
253	2119	2,0941e+00	LIC_12184	-	acetyl transferase	identified by sequence similarity; putative; ORF
254	1008	2,0946e+00	LIC_11038	-	aminotransferase	identified by sequence similarity; putative; ORF
255	295	2,0950e+00	LIC_10305	-	conserved hypothetical protein	identified by sequence similarity; putative; ORF
256	2543	2,0965e+00	LIC_12620	-	membrane carboxypeptidase	penicillin-binding protein; identified by sequence
257	1491	2,0972e+00	LIC_11532	-	flagellin protein	identified by sequence similarity; putative; ORF
258	1862	2,0982e+00	LIC_11916	-	putative lipoprotein	identified by sequence similarity; putative; ORF
259	2791	2,0996e+00	LIC_12875	tuf	elongation factor Tu	identified by sequence similarity; putative; ORF
260	836	2,1001e+00	LIC_10859	trpB1	tryptophan synthase beta chain	identified by sequence similarity; putative; ORF
261	3231	2,1015e+00	LIC_13326	ndk	nucleoside diphosphate kinase	identified by sequence similarity; putative; ORF
262	2406	2,1016e+00	LIC_12478	-	conserved hypothetical protein	identified by sequence similarity; putative; ORF
263	486	2,1020e+00	LIC_10502	-	cytoplasmic membrane protein	identified by sequence similarity; putative; ORF
264	719	2,1021e+00	LIC_10737	-	3-demethylubiquinone-9 3-methyltransferase	identified by sequence similarity; putative; ORF
265	2809	2,1023e+00	LIC_12893	-	conserved hypothetical protein	identified by sequence similarity; putative; ORF
266	758	2,1024e+00	LIC_10778	-	conserved hypothetical protein	identified by sequence similarity; putative; ORF
267	833	2,1026e+00	LIC_10856	dxr	1-deoxy-d-xylulose 5-phosphate reductoisomerase	identified by sequence similarity; putative; ORF
268	798	2,1031e+00	LIC_10821	-	putative lipoprotein	identified by sequence similarity; putative; ORF
269	2876	2,1042e+00	LIC_12963	-	conserved hypothetical protein	identified by sequence similarity; putative; ORF
270	1053	2,1045e+00	LIC_11083	-	hypothetical protein	internal repeat sequences detected; contains
271	1924	2,1045e+00	LIC_11985	-	RNA-binding protein	identified by sequence similarity; putative; ORF
272	2089	2,1050e+00	LIC_12154	-	3-demethylubiquinone-9 3-methyltransferase	identified by sequence similarity; putative; ORF
273	2110	2,1069e+00	LIC_12175	-	aminotransferase	degT family; identified by sequence similarity;
274	1847	2,1083e+00	LIC_11898	acoB	pyruvate dehydrogenase beta2 subunit protein	identified by sequence similarity; putative; ORF
275	262	2,1086e+00	LIC_10272	fusA	translation elongation factor G	EF-G 1; identified by sequence similarity;
276	706	2,1116e+00	LIC_10722	glpF	glycerol uptake facilitator protein	identified by sequence similarity; putative; ORF
277	3050	2,1124e+00	LIC_13142	-	pantothenate metabolism flavoprotein	identified by sequence similarity; putative; ORF
278	1761	2,1138e+00	LIC_11810	-	conserved hypothetical protein	identified by sequence similarity; putative; ORF
279	2564	2,1152e+00	LIC_12641	-	conserved hypothetical protein	identified by sequence similarity; putative; ORF
280	1342	2,1154e+00	LIC_11378	minD	septum site-determining protein	MinD; identified by sequence similarity; putative;
281	2324	2,1156e+00	LIC_12392	nylA	6-aminohexanoate-cyclic-dimer hydrolase	identified by sequence similarity; putative; ORF
282	1346	2,1169e+00	LIC_11382	-	conserved hypothetical protein	identified by sequence similarity; putative; ORF
283	2251	2,1181e+00	LIC_12317	sch1	beta-ketoacyl synthase	identified by sequence similarity; putative; ORF
284	2305	2,1190e+00	LIC_12373	-	conserved hypothetical protein	identified by sequence similarity; putative; ORF
285	3108	2,1193e+00	LIC_13200	-	hypothetical protein	null
286	1019	2,1195e+00	LIC_11049	-	conserved hypothetical protein	identified by sequence similarity; putative; ORF
287	2236	2,1203e+00	LIC_12302	-	O-sialoglycoprotein endopeptidase	identified by sequence similarity; putative; ORF
288	2560	2,1224e+00	LIC_12637	rpmE	50S ribosomal protein L31	identified by sequence similarity; putative; ORF	rib
289	1909	2,1237e+00	LIC_11969	-	conserved hypothetical protein	identified by sequence similarity; putative; ORF
290	583	2,1238e+00	LIC_10599	-	conserved hypothetical protein	identified by sequence similarity; putative; ORF
291	936	2,1240e+00	LIC_10962	-	conserved hypothetical protein	identified by sequence similarity; putative; ORF
292	3078	2,1241e+00	LIC_13170	-	conserved hypothetical protein	identified by sequence similarity; putative; ORF
293	2790	2,1245e+00	LIC_12874	rpsJ	30S ribosomal protein S10	identified by sequence similarity; putative; ORF	rib
294	3073	2,1250e+00	LIC_13165	dnaC	DNA replication protein DnaC	identified by sequence similarity; putative; ORF
295	642	2,1255e+00	LIC_10658	-	proton antiporter efflux pump	identified by sequence similarity; putative; ORF
296	1973	2,1261e+00	LIC_12035	flhO	hook protein	identified by sequence similarity; putative; ORF
297	1471	2,1269e+00	LIC_11511	def	putative polypeptide deformylase protein	PDF; identified by sequence similarity; putative;
298	568	2,1271e+00	LIC_10584	-	hypothetical protein	null
299	520	2,1283e+00	LIC_10536	-	conserved hypothetical protein	identified by sequence similarity; putative; ORF
300	1043	2,1283e+00	LIC_11073	-	putative lipoprotein	identified by sequence similarity; putative; ORF
301	742	2,1286e+00	LIC_10762	rpsI	30S ribosomal protein S9	identified by sequence similarity; putative; ORF	rib
302	1227	2,1287e+00	LIC_11258	mreB	MreB	rod shape-determining protein; identified by
303	696	2,1289e+00	LIC_10712	-	conserved hypothetical protein	identified by sequence similarity; putative; ORF
304	1923	2,1291e+00	LIC_11984	-	hypothetical protein	internal repeat sequences detected; contains
305	545	2,1306e+00	LIC_10561	-	conserved hypothetical protein	identified by sequence similarity; putative; ORF
306	2626	2,1333e+00	LIC_12705	infB	translation initiation factor 2 IF-2	GTPase; identified by sequence similarity;
307	1617	2,1354e+00	LIC_11661	-	HNH endonuclease family	identified by sequence similarity; putative; ORF
308	2514	2,1362e+00	LIC_12590	-	drug proton antiporter	major facilitator superfamily; identified by
309	3206	2,1378e+00	LIC_13301	-	3-ketoacyl-CoA thiolase	identified by sequence similarity; putative; ORF
310	1144	2,1381e+00	LIC_11174	-	hypothetical protein	null
311	2602	2,1423e+00	LIC_12680	-	FimH-like protein	identified by sequence similarity; putative; ORF
312	1316	2,1439e+00	LIC_11352	lipL32	LipL32	lipoprotein; major outer membrane protein;
313	2777	2,1440e+00	LIC_12861	rplE	50S ribosomal protein L5	identified by sequence similarity; putative; ORF	rib
314	3247	2,1445e+00	LIC_13342	-	conserved hypothetical protein	identified by sequence similarity; putative; ORF
315	1025	2,1464e+00	LIC_11055	-	hypothetical protein	null
316	1431	2,1477e+00	LIC_11470	trxB	thioredoxin reductase	identified by sequence similarity; putative; ORF
317	1773	2,1494e+00	LIC_11822	leuC	3-isopropylmalate dehydratase large subunit	identified by sequence similarity; putative; ORF
318	3327	2,1502e+00	LIC_13424	hycG	hydrogenase subunit	identified by sequence similarity; putative; ORF
319	3277	2,1506e+00	LIC_13372	cysH	phosphoadenosine phosphosulphate reductase	identified by sequence similarity; putative; ORF
320	1260	2,1507e+00	LIC_11294	-	conserved hypothetical protein	identified by sequence similarity; putative; ORF
321	988	2,1508e+00	LIC_11016	purB	adenylosuccinate lyase	identified by sequence similarity; putative; ORF
322	404	2,1516e+00	LIC_10418	-	conserved hypothetical protein	identified by sequence similarity; putative; ORF
323	1991	2,1525e+00	LIC_12056	-	transposase, IS1500	identified by sequence similarity; putative; ORF
324	2659	2,1543e+00	LIC_12739	-	MaoC family protein	identified by sequence similarity; putative; ORF
325	2219	2,1546e+00	LIC_12285	avp	H+-translocating pyrophosphatase	H+-PPase; identified by sequence similarity;
326	482	2,1550e+00	LIC_10498	-	putative lipoprotein	identified by sequence similarity; putative; ORF
327	2401	2,1554e+00	LIC_12473	-	conserved hypothetical protein	identified by sequence similarity; putative; ORF
328	3254	2,1563e+00	LIC_13349	-	conserved hypothetical protein	identified by sequence similarity; putative; ORF
329	863	2,1567e+00	LIC_10886	-	transposase, ISlin1	identified by sequence similarity; putative; ORF
330	2015	2,1567e+00	LIC_12081	-	hypothetical protein	null
331	2194	2,1578e+00	LIC_12259	-	cytoplasmic membrane protein	contains alpha integrin like repeat domains;
332	1334	2,1578e+00	LIC_11370	fliN	flagellar motor switch protein	identified by sequence similarity; putative; ORF
333	1097	2,1597e+00	LIC_11127	-	GGDEF family protein	identified by sequence similarity; putative; ORF
334	1674	2,1608e+00	LIC_11722	-	conserved hypothetical protein	identified by sequence similarity; putative; ORF
335	2752	2,1609e+00	LIC_12836	-	conserved hypothetical protein	identified by sequence similarity; putative; ORF
336	2768	2,1613e+00	LIC_12852	adk	adenylate kinase	identified by sequence similarity; putative; ORF
337	1737	2,1619e+00	LIC_11785	-	conserved hypothetical protein	identified by sequence similarity; putative; ORF
338	623	2,1626e+00	LIC_10639	-	conserved hypothetical protein	identified by sequence similarity; putative; ORF
339	1959	2,1633e+00	LIC_12021	-	conserved hypothetical protein	identified by sequence similarity; putative; ORF
340	2101	2,1659e+00	LIC_12166	-	alcohol dehydrogenase	identified by sequence similarity; putative; ORF
341	2901	2,1668e+00	LIC_12988	-	lipase	identified by sequence similarity; putative; ORF
342	2951	2,1682e+00	LIC_13039	-	transcriptional regulator (MarR family)	identified by sequence similarity; putative; ORF
343	2641	2,1683e+00	LIC_12721	-	transposase, IS1533	identified by sequence similarity; putative; ORF
344	2538	2,1698e+00	LIC_12615	-	phage-related protein	identified by sequence similarity; putative; ORF
345	1476	2,1699e+00	LIC_11517	accA2	acetyl-CoA carboxylase alpha subunit	identified by sequence similarity; putative; ORF
346	1322	2,1704e+00	LIC_11358	-	conserved hypothetical protein	identified by sequence similarity; putative; ORF
347	498	2,1707e+00	LIC_10514	-	conserved hypothetical protein	identified by sequence similarity; putative; ORF
348	68	2,1708e+00	LIC_10068	-	conserved hypothetical protein	identified by sequence similarity; putative; ORF
349	2517	2,1710e+00	LIC_12594	-	conserved hypothetical protein	identified by sequence similarity; putative; ORF
350	3197	2,1724e+00	LIC_13290	-	conserved hypothetical protein	identified by sequence similarity; putative; ORF
351	2636	2,1727e+00	LIC_12715	-	conserved hypothetical protein	identified by sequence similarity; putative; ORF
352	15	2,1746e+00	LIC_10015	-	conserved hypothetical protein	identified by sequence similarity; putative; ORF
353	994	2,1746e+00	LIC_11024	-	glycosyltransferase	identified by sequence similarity; putative; ORF
354	479	2,1746e+00	LIC_10495	-	cytoplasmic membrane protein	contains internal repeat sequence; identified by
355	2544	2,1753e+00	LIC_12621	-	conserved hypothetical protein	identified by sequence similarity; putative; ORF
356	2188	2,1774e+00	LIC_12253	-	putative lipoprotein	identified by sequence similarity; putative; ORF
357	1034	2,1782e+00	LIC_11064	-	membrane associated metalloendopeptidase	identified by sequence similarity; putative; ORF
358	978	2,1784e+00	LIC_11005	tgt	tRNA-guanine transglycosylase	identified by sequence similarity; putative; ORF
359	3159	2,1801e+00	LIC_13252	mauM	methylamine utilization ferredoxin-type protein	identified by sequence similarity; putative; ORF
360	724	2,1809e+00	LIC_10742	-	transposase, ISlin1	identified by sequence similarity; putative; ORF
361	2289	2,1809e+00	LIC_12357	-	elongation factor EF-G	GTP-binding protein; identified by sequence
362	294	2,1817e+00	LIC_10304	-	conserved hypothetical protein	identified by sequence similarity; putative; ORF
363	838	2,1818e+00	LIC_10861	-	conserved hypothetical protein	identified by sequence similarity; putative; ORF
364	820	2,1823e+00	LIC_10843	dapB	dihydrodipicolinate reductase oxidoreductase	identified by sequence similarity; putative; ORF
365	2345	2,1830e+00	LIC_12414	-	conserved hypothetical protein	identified by sequence similarity; putative; ORF
366	495	2,1836e+00	LIC_10511	-	conserved hypothetical protein	identified by sequence similarity; putative; ORF
367	2383	2,1839e+00	LIC_12454	-	response regulator	identified by sequence similarity; putative; ORF
368	1678	2,1840e+00	LIC_11726	leuA	2-isopropylmalate synthase	identified by sequence similarity; putative; ORF
369	2232	2,1841e+00	LIC_12298	-	conserved hypothetical protein	identified by sequence similarity; putative; ORF
370	620	2,1847e+00	LIC_10636	-	conserved hypothetical protein	identified by sequence similarity; putative; ORF
371	3291	2,1856e+00	LIC_13388	-	conserved hypothetical protein	identified by sequence similarity; putative; ORF
372	1982	2,1859e+00	LIC_12047	-	cytoplasmic membrane protein	rhs; identified by sequence similarity; putative;
373	3208	2,1860e+00	LIC_13303	-	conserved hypothetical protein	internal repeat sequences detected; contains
374	1766	2,1865e+00	LIC_11815	-	conserved hypothetical protein	identified by sequence similarity; putative; ORF
375	1066	2,1870e+00	LIC_11096	-	conserved hypothetical protein	identified by sequence similarity; putative; ORF
376	1467	2,1871e+00	LIC_11506	-	outer membrane protein	transmembrane; identified by sequence similarity;
377	3096	2,1879e+00	LIC_13188	-	conserved hypothetical protein	identified by sequence similarity; putative; ORF
378	741	2,1882e+00	LIC_10761	rplM	50S ribosomal protein L13	identified by sequence similarity; putative; ORF	rib
379	1290	2,1887e+00	LIC_11324	flgG	FlgG	distal rod protein; identified by sequence
380	2111	2,1891e+00	LIC_12176	-	UDP-glucose 4-epimerase	identified by sequence similarity; putative; ORF
381	1207	2,1899e+00	LIC_11238	atpE	ATP synthase C chain	identified by sequence similarity; putative; ORF
382	1080	2,1903e+00	LIC_11110	-	histidine kinase response regulator hybrid	identified by sequence similarity; putative; ORF
383	334	2,1912e+00	LIC_10344	-	anti-sigma factor antagonist	identified by sequence similarity; putative; ORF
384	2404	2,1928e+00	LIC_12476	sucB	dihydrolipoamide succinyltransferase	identified by sequence similarity; putative; ORF
385	2140	2,1948e+00	LIC_12205	fcl	gdp-l-fucose synthetase	identified by sequence similarity; putative; ORF
386	832	2,1961e+00	LIC_10855	cds	CDP-diglyceride synthetase	identified by sequence similarity; putative; ORF
387	1085	2,1961e+00	LIC_11115	sseA	thiosulfate sulfurtransferase	identified by sequence similarity; putative; ORF
388	79	2,1971e+00	LIC_10079	-	conserved hypothetical protein	identified by sequence similarity; putative; ORF
389	1059	2,1981e+00	LIC_11089	-	conserved hypothetical protein	identified by sequence similarity; putative; ORF
390	1410	2,1982e+00	LIC_11448	-	transposase, ISlin1	identified by sequence similarity; putative; ORF
391	2765	2,1983e+00	LIC_12849	rpsM	30S ribosomal protein S13	identified by sequence similarity; putative; ORF	rib
392	2159	2,1985e+00	LIC_12224	-	heavy metal efflux pump	identified by sequence similarity; putative; ORF
393	2389	2,1992e+00	LIC_12461	rplT	50S ribosomal protein L20	identified by sequence similarity; putative; ORF	rib
394	3065	2,1994e+00	LIC_13157	-	conserved hypothetical protein	identified by sequence similarity; putative; ORF
395	3296	2,2006e+00	LIC_13393	ilvC	ketol-acid reductoisomerase	identified by sequence similarity; putative; ORF
396	915	2,2014e+00	LIC_10941	-	conserved hypothetical protein	identified by sequence similarity; putative; ORF
397	279	2,2014e+00	LIC_10289	-	proton-translocating transhydrogenase subunit	identified by sequence similarity; putative; ORF
398	1058	2,2019e+00	LIC_11088	-	methylamine utilization protein	identified by sequence similarity; putative; ORF
399	851	2,2024e+00	LIC_10874	-	molybdopterin oxidoreductase	identified by sequence similarity; putative; ORF
400	916	2,2032e+00	LIC_10942	-	conserved hypothetical protein	identified by sequence similarity; putative; ORF
401	569	2,2038e+00	LIC_10585	-	conserved hypothetical protein	identified by sequence similarity; putative; ORF
402	1119	2,2039e+00	LIC_11149	-	membrane metalloendopeptidase	identified by sequence similarity; putative; ORF
403	2380	2,2045e+00	LIC_12451	pheA	chorismate mutase and prephenate dehydratase	identified by sequence similarity; putative; ORF
404	297	2,2050e+00	LIC_10307	-	putative lipoprotein	identified by sequence similarity; putative; ORF
405	451	2,2054e+00	LIC_10467	-	conserved hypothetical protein	identified by sequence similarity; putative; ORF
406	2883	2,2061e+00	LIC_12970	ftsA	FtsA	cell division protein; identified by sequence
407	1795	2,2063e+00	LIC_11846	-	flagellar motor switch protein	identified by sequence similarity; putative; ORF
408	2763	2,2066e+00	LIC_12847	rpsD	30S ribosomal protein S4	identified by sequence similarity; putative; ORF	rib
409	3074	2,2075e+00	LIC_13166	-	conserved hypothetical protein	identified by sequence similarity; putative; ORF
410	2186	2,2077e+00	LIC_12251	nadB	L-aspartate oxidase	identified by sequence similarity; putative; ORF
411	1880	2,2078e+00	LIC_11935	-	conserved hypothetical protein	identified by sequence similarity; putative; ORF
412	847	2,2092e+00	LIC_10870	-	conserved hypothetical protein	identified by sequence similarity; putative; ORF
413	2854	2,2092e+00	LIC_12940	-	cytoplasmic membrane protein	contains rhomboid domain; identified by sequence
414	2351	2,2106e+00	LIC_12420	-	conserved hypothetical protein	identified by sequence similarity; putative; ORF
415	2239	2,2122e+00	LIC_12305	lexA	transcriptional repressor (LexA family)	identified by sequence similarity; putative; ORF
416	508	2,2152e+00	LIC_10524	dnaK	DnaK	heat shock protein 70; identified by sequence
417	1204	2,2169e+00	LIC_11235	-	conserved hypothetical protein	identified by sequence similarity; putative; ORF
418	413	2,2172e+00	LIC_10428	glmU	UDP-N-acetylglucosamine pyrophosphorylase	identified by sequence similarity; putative; ORF
419	1852	2,2172e+00	LIC_11904	-	conserved hypothetical protein	identified by sequence similarity; putative; ORF
420	3176	2,2173e+00	LIC_13269	-	response regulator	identified by sequence similarity; putative; ORF
421	684	2,2185e+00	LIC_10700	-	3-oxoacyl-[acyl-carrier-protein] reductase	identified by sequence similarity; putative; ORF
422	3103	2,2194e+00	LIC_13195	-	cholesterol oxidase precursor	identified by sequence similarity; putative; ORF
423	2780	2,2207e+00	LIC_12864	rpsQ	30S ribosomal protein S17	identified by sequence similarity; putative; ORF	rib
424	2611	2,2210e+00	LIC_12690	-	putative lipoprotein	identified by sequence similarity; putative; ORF
425	3155	2,2223e+00	LIC_13248	-	putative lipoprotein	identified by sequence similarity; putative; ORF
426	1932	2,2226e+00	LIC_11993	-	conserved hypothetical protein	identified by sequence similarity; putative; ORF
427	402	2,2232e+00	LIC_10416	-	conserved hypothetical protein	identified by sequence similarity; putative; ORF
428	1432	2,2233e+00	LIC_11471	-	transposase, ISlin1	identified by sequence similarity; putative; ORF
429	168	2,2235e+00	LIC_10176	-	conserved hypothetical protein	identified by sequence similarity; putative; ORF
430	3010	2,2253e+00	LIC_13101	-	outer membrane protein with alpha integrin like	identified by sequence similarity; putative; ORF
431	1354	2,2258e+00	LIC_11391	fliI	FliI	type III secretory pathway ATPase; identified by
432	2267	2,2259e+00	LIC_12335	glyA	serine hydroxymethyltransferase	identified by sequence similarity; putative; ORF
433	2203	2,2260e+00	LIC_12268	-	putative glycolate oxidase	identified by sequence similarity; putative; ORF
434	1567	2,2278e+00	LIC_11609	ubiX	3-octaprenyl-4-hydroxybenzoate carboxylase	identified by sequence similarity; putative; ORF
435	1095	2,2284e+00	LIC_11125	-	GGDEF family protein	identified by sequence similarity; putative; ORF
436	2398	2,2292e+00	LIC_12470	-	conserved hypothetical protein	identified by sequence similarity; putative; ORF
437	2760	2,2295e+00	LIC_12844	-	conserved hypothetical protein	identified by sequence similarity; putative; ORF
438	3023	2,2295e+00	LIC_13114	-	transposase, ISlin1	identified by sequence similarity; putative; ORF
439	1798	2,2304e+00	LIC_11849	-	conserved hypothetical protein	identified by sequence similarity; putative; ORF
440	426	2,2308e+00	LIC_10441	-	ammonium transporter	identified by sequence similarity; putative; ORF
441	785	2,2308e+00	LIC_10808	-	conserved hypothetical protein	identified by sequence similarity; putative; ORF
442	3320	2,2309e+00	LIC_13417	-	conserved hypothetical protein	identified by sequence similarity; putative; ORF
443	907	2,2309e+00	LIC_10933	-	conserved hypothetical protein	identified by sequence similarity; putative; ORF
444	673	2,2319e+00	LIC_10689	phoU	phosphate transport system protein	identified by sequence similarity; putative; ORF
445	2189	2,2322e+00	LIC_12254	-	outer membrane protein	transmembrane protein; identified by sequence
446	200	2,2325e+00	LIC_10209	cyoB	cytochrome c oxidase polypeptide I	identified by sequence similarity; putative; ORF
447	1297	2,2327e+00	LIC_11333	-	hypothetical protein	null
448	1461	2,2329e+00	LIC_11500	map	methionine aminopeptidase	MAP; identified by sequence similarity; putative;
449	1092	2,2331e+00	LIC_11122	-	putative lipoprotein	identified by sequence similarity; putative; ORF
450	1934	2,2339e+00	LIC_11995	-	conserved hypothetical protein	identified by sequence similarity; putative; ORF
451	575	2,2341e+00	LIC_10591	cutA	periplasmic divalent cation tolerance	identified by sequence similarity; putative; ORF
452	2395	2,2342e+00	LIC_12467	-	conserved hypothetical protein	identified by sequence similarity; putative; ORF
453	718	2,2342e+00	LIC_10736	-	conserved hypothetical protein	identified by sequence similarity; putative; ORF
454	831	2,2362e+00	LIC_10854	uppS	undecaprenyl pyrophosphate synthetase protein	identified by sequence similarity; putative; ORF
455	1319	2,2387e+00	LIC_11355	tkt	transketolase	identified by sequence similarity; putative; ORF
456	971	2,2400e+00	LIC_10997	-	conserved hypothetical protein	identified by sequence similarity; putative; ORF
457	904	2,2402e+00	LIC_10930	prrC	anticodon nuclease	identified by sequence similarity; putative; ORF
458	169	2,2416e+00	LIC_10177	-	conserved hypothetical protein	identified by sequence similarity; putative; ORF
459	2771	2,2420e+00	LIC_12855	rpmD	50S ribosomal protein L30	identified by sequence similarity; putative; ORF	rib
460	1201	2,2421e+00	LIC_11232	-	conserved hypothetical protein	identified by sequence similarity; putative; ORF
461	29	2,2430e+00	LIC_10029	-	inositol monophosphatase	identified by sequence similarity; putative; ORF
462	2810	2,2437e+00	LIC_12894	-	conserved hypothetical protein	identified by sequence similarity; putative; ORF
463	382	2,2443e+00	LIC_10396	phbA	acetyl-CoA acetyltransferase	identified by sequence similarity; putative; ORF
464	256	2,2444e+00	LIC_10265	-	transposase, ISlin1	identified by sequence similarity; putative; ORF
465	2921	2,2445e+00	LIC_13008	-	hypothetical protein	null
466	1979	2,2448e+00	LIC_12044	-	conserved hypothetical protein	identified by sequence similarity; putative; ORF
467	2397	2,2460e+00	LIC_12469	-	HtpG	chaperone protein; Hsp90 family; identified by
468	2256	2,2465e+00	LIC_12322	-	glutaconate CoA transferase-like protein	identified by sequence similarity; putative; ORF
469	2721	2,2468e+00	LIC_12804	-	conserved hypothetical protein	identified by sequence similarity; putative; ORF
470	2245	2,2475e+00	LIC_12311	-	ABC transporter ATP-binding protein	identified by sequence similarity; putative; ORF
471	732	2,2479e+00	LIC_10752	rplL	50S ribosomal protein L7/L12	identified by sequence similarity; putative; ORF	rib
472	1914	2,2486e+00	LIC_11975	-	outer membrane protein	identified by sequence similarity; putative; ORF
473	2272	2,2486e+00	LIC_12340	-	conserved hypothetical protein	identified by sequence similarity; putative; ORF
474	2727	2,2489e+00	LIC_12810	-	conserved hypothetical protein	identified by sequence similarity; putative; ORF
475	2024	2,2496e+00	LIC_12090	gapA	glyceraldehyde-3-phosphate dehydrogenase	identified by sequence similarity; putative; ORF
476	1575	2,2498e+00	LIC_11617	-	transcriptional regulator (ArsR family)	identified by sequence similarity; putative; ORF
477	556	2,2498e+00	LIC_10572	-	conserved hypothetical protein	identified by sequence similarity; putative; ORF
478	563	2,2502e+00	LIC_10579	-	response regulator	identified by sequence similarity; putative; ORF
479	2745	2,2504e+00	LIC_12829	gltA	citrate synthase	identified by sequence similarity; putative; ORF
480	1983	2,2508e+00	LIC_12048	-	conserved hypothetical protein	identified by sequence similarity; putative; ORF
481	2405	2,2509e+00	LIC_12477	pbp1a	Pbp1A	penicillin-binding protein; identified by sequence
482	352	2,2513e+00	LIC_10363	ivd	isovaleryl-CoA dehydrogenase	identified by sequence similarity; putative; ORF
483	2892	2,2521e+00	LIC_12979	-	conserved hypothetical protein	identified by sequence similarity; putative; ORF
484	212	2,2522e+00	LIC_10221	gatB	glutamyl-tRNA(Gln) amidotransferase subunit B	identified by sequence similarity; putative; ORF
485	834	2,2523e+00	LIC_10857	-	integral membrane zinc metalloprotease	identified by sequence similarity; putative; ORF
486	1772	2,2525e+00	LIC_11821	leuD	3-isopropylmalate dehydratase small subunit	identified by sequence similarity; putative; ORF
487	1883	2,2533e+00	LIC_11938	-	heavy metal efflux pump	identified by sequence similarity; putative; ORF
488	2116	2,2534e+00	LIC_12181	-	hypothetical protein	unknown protein LPS related rfb locus of L.
489	1254	2,2537e+00	LIC_11286	-	conserved hypothetical protein	identified by sequence similarity; putative; ORF
490	3169	2,2538e+00	LIC_13262	purF	glutamine phosphoribosylpyrophosphate	identified by sequence similarity; putative; ORF
491	2729	2,2546e+00	LIC_12812	mucD	serine protease MucD precursor	identified by sequence similarity; putative; ORF
492	699	2,2552e+00	LIC_10715	-	thermolysin	identified by sequence similarity; putative; ORF
493	490	2,2566e+00	LIC_10506	-	conserved hypothetical protein	identified by sequence similarity; putative; ORF
494	2088	2,2567e+00	LIC_12153	-	D-3-phosphoglycerate dehydrogenase	identified by sequence similarity; putative; ORF
495	1492	2,2585e+00	LIC_11533	-	hypothetical protein	null
496	3112	2,2601e+00	LIC_13204	-	conserved hypothetical protein	identified by sequence similarity; putative; ORF
497	1076	2,2602e+00	LIC_11106	plsC	acyltransferase	identified by sequence similarity; putative; ORF
498	1096	2,2612e+00	LIC_11126	-	GGDEF family protein	identified by sequence similarity; putative; ORF
499	277	2,2618e+00	LIC_10287	ptpS	6-pyruvoyl tetrahydrobiopterin synthase	identified by sequence similarity; putative; ORF
500	1112	2,2628e+00	LIC_11142	radA	RadA	DNA repair protein; identified by sequence
501	2231	2,2645e+00	LIC_12297	-	DNA repair protein	identified by sequence similarity; putative; ORF
502	2552	2,2648e+00	LIC_12629	ech3	enoyl-CoA hydratase	identified by sequence similarity; putative; ORF
503	1544	2,2649e+00	LIC_11585	-	tautomerase	identified by sequence similarity; putative; ORF
504	2596	2,2650e+00	LIC_12674	-	conserved hypothetical protein	identified by sequence similarity; putative; ORF
505	299	2,2651e+00	LIC_10309	gcvP	glycine cleavage system P-protein	identified by sequence similarity; putative; ORF
506	2862	2,2672e+00	LIC_12948	-	conserved hypothetical protein	identified by sequence similarity; putative; ORF
507	444	2,2675e+00	LIC_10460	-	conserved hypothetical protein	identified by sequence similarity; putative; ORF
508	1129	2,2675e+00	LIC_11159	-	dihydrolipoamide dehydrogenase	identified by sequence similarity; putative; ORF
509	611	2,2684e+00	LIC_10627	-	hypothetical protein	null
510	827	2,2686e+00	LIC_10850	rpsB	30S ribosomal protein S2	identified by sequence similarity; putative; ORF	rib
511	76	2,2696e+00	LIC_10076	-	conserved hypothetical protein	identified by sequence similarity; putative; ORF
512	1532	2,2699e+00	LIC_11573	gspG	general secretory pathway protein G	identified by sequence similarity; putative; ORF
513	1328	2,2706e+00	LIC_11364	dltE	short-chain dehydrogenase	identified by sequence similarity; putative; ORF
514	711	2,2708e+00	LIC_10729	-	conserved hypothetical protein	identified by sequence similarity; putative; ORF
515	1223	2,2709e+00	LIC_11254	-	putative lipoprotein	identified by sequence similarity; putative; ORF
516	3165	2,2710e+00	LIC_13258	fdx	ferredoxin	identified by sequence similarity; putative; ORF
517	3239	2,2714e+00	LIC_13334	-	GMC oxidoreductase	identified by sequence similarity; putative; ORF
518	2366	2,2723e+00	LIC_12435	-	hypothetical protein	null
519	3076	2,2726e+00	LIC_13168	gmd	GDP-mannose 4,6-dehydratase	identified by sequence similarity; putative; ORF
520	802	2,2736e+00	LIC_10825	-	cytoplasmic membrane protein	rhs; identified by sequence similarity; putative;
521	316	2,2738e+00	LIC_10326	-	conserved hypothetical protein	internal repeat sequences detected; contains
522	2686	2,2746e+00	LIC_12766	-	anti-sigma factor antagonist	identified by sequence similarity; putative; ORF
523	137	2,2748e+00	LIC_10141	nuoG	NADH dehydrogenase I G subunit	identified by sequence similarity; putative; ORF
524	239	2,2756e+00	LIC_10248	-	ankyrin-like protein	identified by sequence similarity; putative; ORF
525	968	2,2762e+00	LIC_10994	kdpE	response regulator	identified by sequence similarity; putative; ORF
526	1642	2,2765e+00	LIC_11690	-	conserved hypothetical protein	identified by sequence similarity; putative; ORF
527	925	2,2766e+00	LIC_10951	-	conserved hypothetical protein	identified by sequence similarity; putative; ORF
528	3323	2,2767e+00	LIC_13420	hycD	hydrogenase subunit	identified by sequence similarity; putative; ORF
529	875	2,2769e+00	LIC_10898	lipL48	LipL48	outer membrane lipoprotein; identified by sequence
530	779	2,2776e+00	LIC_10802	-	conserved hypothetical protein	identified by sequence similarity; putative; ORF
531	947	2,2777e+00	LIC_10973	ompL1	outer membrane protein	contains porin activity; identified by sequence
532	1943	2,2777e+00	LIC_12004	-	conserved hypothetical protein	identified by sequence similarity; putative; ORF
533	1343	2,2787e+00	LIC_11379	-	conserved hypothetical protein	identified by sequence similarity; putative; ORF
534	944	2,2789e+00	LIC_10970	-	acyl-CoA dehydrogenase	identified by sequence similarity; putative; ORF
535	672	2,2794e+00	LIC_10688	-	conserved hypothetical protein	identified by sequence similarity; putative; ORF
536	2462	2,2802e+00	LIC_12534	ribA	GTP cyclohydrolase 2	bifunctional protein; identified by sequence
537	969	2,2804e+00	LIC_10995	-	conserved hypothetical protein	identified by sequence similarity; putative; ORF
538	819	2,2814e+00	LIC_10842	dapA	dihydrodipicolinate synthase protein	identified by sequence similarity; putative; ORF
539	2181	2,2820e+00	LIC_12246	miaA	tRNA delta(2)-isopentenylpyrophosphate	identified by sequence similarity; putative; ORF
540	1247	2,2826e+00	LIC_11279	-	conserved hypothetical protein	identified by sequence similarity; putative; ORF
541	328	2,2830e+00	LIC_10338	-	conserved hypothetical protein	identified by sequence similarity; putative; ORF
542	608	2,2836e+00	LIC_10624	fliL	flagellar protein	identified by sequence similarity; putative; ORF
543	1428	2,2847e+00	LIC_11467	-	regulator of chromosome condensation	RCC1; identified by sequence similarity; putative;
544	1333	2,2851e+00	LIC_11369	-	conserved hypothetical protein	identified by sequence similarity; putative; ORF
545	688	2,2857e+00	LIC_10704	-	putative lipoprotein	identified by sequence similarity; putative; ORF
546	2350	2,2860e+00	LIC_12419	-	ankyrin repeats-containing protein	identified by sequence similarity; putative; ORF
547	3069	2,2861e+00	LIC_13161	-	transposase, ISlin1	identified by sequence similarity; putative; ORF
548	2601	2,2863e+00	LIC_12679	thiC	thiamine biosynthesis protein	identified by sequence similarity; putative; ORF
549	2384	2,2864e+00	LIC_12455	-	protein-glutamate methylesterase	identified by sequence similarity; putative; ORF
550	2830	2,2876e+00	LIC_12914	-	conserved hypothetical protein	identified by sequence similarity; putative; ORF
551	917	2,2877e+00	LIC_10943	-	conserved hypothetical protein	identified by sequence similarity; putative; ORF
552	941	2,2879e+00	LIC_10967	-	small multidrug resistance protein	identified by sequence similarity; putative; ORF
553	1885	2,2891e+00	LIC_11940	-	heavy metal efflux pump	identified by sequence similarity; putative; ORF
554	887	2,2891e+00	LIC_10912	-	conserved hypothetical protein	identified by sequence similarity; putative; ORF
555	1357	2,2894e+00	LIC_11394	fliH	flagellar assembly protein	identified by sequence similarity; putative; ORF
556	686	2,2901e+00	LIC_10702	-	conserved hypothetical protein	identified by sequence similarity; putative; ORF
557	2825	2,2914e+00	LIC_12909	lysC	aspartokinase	identified by sequence similarity; putative; ORF
558	1977	2,2918e+00	LIC_12042	-	conserved hypothetical protein	identified by sequence similarity; putative; ORF
559	2787	2,2922e+00	LIC_12871	rplW	50S ribosomal protein L23	identified by sequence similarity; putative; ORF	rib
560	2788	2,2923e+00	LIC_12872	rplD	50S ribosomal protein L4	identified by sequence similarity; putative; ORF	rib
561	1596	2,2924e+00	LIC_11638	-	conserved hypothetical protein	identified by sequence similarity; putative; ORF
562	1345	2,2924e+00	LIC_11381	-	conserved hypothetical protein	identified by sequence similarity; putative; ORF
563	248	2,2928e+00	LIC_10257	-	MutT/nudix family protein	identified by sequence similarity; putative; ORF
564	678	2,2934e+00	LIC_10694	-	hypothetical protein	null
565	790	2,2939e+00	LIC_10813	ccmF	cytochrome C biogenesis protein	identified by sequence similarity; putative; ORF
566	1612	2,2949e+00	LIC_11656	purN	phosphoribosylglycinamide formyltransferase	identified by sequence similarity; putative; ORF
567	3031	2,2949e+00	LIC_13122	-	conserved hypothetical protein	identified by sequence similarity; putative; ORF
568	2960	2,2961e+00	LIC_13048	-	hypothetical protein	null
569	1803	2,2967e+00	LIC_11854	-	putative methyltransferase	identified by sequence similarity; putative; ORF
570	1752	2,2969e+00	LIC_11800	-	conserved hypothetical protein	identified by sequence similarity; putative; ORF
571	2922	2,2975e+00	LIC_13009	-	acyl-CoA dehydrogenase	identified by sequence similarity; putative; ORF
572	1530	2,2976e+00	LIC_11571	gspE	general secretory pathway protein E	identified by sequence similarity; putative; ORF
573	367	2,2977e+00	LIC_10381	-	conserved hypothetical protein	identified by sequence similarity; putative; ORF
574	2093	2,2983e+00	LIC_12158	-	putative hydroxyacid aldolase protein	identified by sequence similarity; putative; ORF
575	1488	2,2987e+00	LIC_11529	lytB	penicillin tolerance protein	identified by sequence similarity; putative; ORF
576	701	2,2987e+00	LIC_10717	-	carbon-nitrogen hydrolase	identified by sequence similarity; putative; ORF
577	619	2,3000e+00	LIC_10635	nifU	NifU	identified by sequence similarity; putative; ORF
578	695	2,3002e+00	LIC_10711	-	cytoplasmic membrane protein	identified by sequence similarity; putative; ORF
579	288	2,3006e+00	LIC_10298	flgC	flagellar basal-body rod protein	identified by sequence similarity; putative; ORF
580	1616	2,3009e+00	LIC_11660	-	putative lipoprotein	identified by sequence similarity; putative; ORF
581	2112	2,3024e+00	LIC_12177	neuA	CMP-N-acetlyneuraminic acid synthetase	identified by sequence similarity; putative; ORF
582	117	2,3029e+00	LIC_10121	-	conserved hypothetical protein	identified by sequence similarity; putative; ORF
583	1340	2,3035e+00	LIC_11376	flhA	flagellar biosynthesis transmembrane protein	identified by sequence similarity; putative; ORF
584	1468	2,3039e+00	LIC_11507	-	conserved hypothetical protein	internal repeat sequences detected; contains
585	2223	2,3046e+00	LIC_12289	-	putative lipoprotein	identified by sequence similarity; putative; ORF
586	1188	2,3047e+00	LIC_11219	ahpC	peroxiredoxin	identified by sequence similarity; putative; ORF
587	605	2,3048e+00	LIC_10621	flbD	flagellar protein	identified by sequence similarity; putative; ORF
588	3081	2,3048e+00	LIC_13173	-	conserved hypothetical protein	identified by sequence similarity; putative; ORF
589	2204	2,3052e+00	LIC_12269	trmU	tRNA	identified by sequence similarity; putative; ORF
590	280	2,3052e+00	LIC_10290	-	H+-translocating transhydrogenase subunit beta	identified by sequence similarity; putative; ORF
591	922	2,3053e+00	LIC_10948	-	ABC transporter, ATP-binding protein	identified by sequence similarity; putative; ORF
592	543	2,3054e+00	LIC_10559	-	RNA polymerase ECF-type sigma factor	identified by sequence similarity; putative; ORF
593	1302	2,3065e+00	LIC_11338	-	hypothetical protein	null
594	1219	2,3066e+00	LIC_11250	-	hypothetical protein	null
595	457	2,3067e+00	LIC_10473	valS	valyl-tRNA synthetase	identified by sequence similarity; putative; ORF
596	1239	2,3069e+00	LIC_11270	-	conserved hypothetical protein	identified by sequence similarity; putative; ORF
597	1540	2,3070e+00	LIC_11581	-	conserved hypothetical protein	identified by sequence similarity; putative; ORF
598	1887	2,3076e+00	LIC_11942	-	conserved hypothetical protein	identified by sequence similarity; putative; ORF
599	2495	2,3077e+00	LIC_12570	-	conserved hypothetical protein	identified by sequence similarity; putative; ORF
600	1049	2,3083e+00	LIC_11079	-	conserved hypothetical protein	identified by sequence similarity; putative; ORF
601	1002	2,3086e+00	LIC_11032	-	transposase, ISlin1	identified by sequence similarity; putative; ORF
602	2541	2,3090e+00	LIC_12618	lysA	diaminopimelate decarboxylase	identified by sequence similarity; putative; ORF
603	318	2,3090e+00	LIC_10328	-	conserved hypothetical protein	identified by sequence similarity; putative; ORF
604	1255	2,3092e+00	LIC_11288	-	conserved hypothetical protein	identified by sequence similarity; putative; ORF
605	689	2,3095e+00	LIC_10705	-	conserved hypothetical protein	identified by sequence similarity; putative; ORF
606	933	2,3099e+00	LIC_10959	-	monooxygenase	flavin-binding family; identified by sequence
607	683	2,3107e+00	LIC_10699	-	conserved hypothetical protein	identified by sequence similarity; putative; ORF
608	754	2,3112e+00	LIC_10774	-	putative lipoprotein	identified by sequence similarity; putative; ORF
609	2585	2,3114e+00	LIC_12662	-	transposase, IS1500	identified by sequence similarity; putative; ORF
610	1046	2,3115e+00	LIC_11076	pyrE	uridine 5-monophosphate synthase	identified by sequence similarity; putative; ORF
611	1797	2,3116e+00	LIC_11848	-	conserved hypothetical protein	identified by sequence similarity; putative; ORF
612	259	2,3118e+00	LIC_10269	-	cyclic nucleotide binding protein	identified by sequence similarity; putative; ORF
613	2720	2,3123e+00	LIC_12803	-	conserved hypothetical protein	identified by sequence similarity; putative; ORF
614	3205	2,3124e+00	LIC_13300	fadB	3-hydroxyacyl-CoA dehydrogenase	identified by sequence similarity; putative; ORF
615	777	2,3127e+00	LIC_10800	thiM	hydoxyethylthiazole kinase	identified by sequence similarity; putative; ORF
616	184	2,3128e+00	LIC_10193	-	conserved hypothetical protein	identified by sequence similarity; putative; ORF
617	3293	2,3130e+00	LIC_13390	-	conserved hypothetical protein	identified by sequence similarity; putative; ORF
618	1177	2,3136e+00	LIC_11207	-	putative lipoprotein	identified by sequence similarity; putative; ORF
619	2627	2,3142e+00	LIC_12706	nusA	NusA	transcription termination factor; identified by
620	2717	2,3143e+00	LIC_12800	-	putative lipoprotein	identified by sequence similarity; putative; ORF
621	2083	2,3165e+00	LIC_12149	galE	UDP-glucose 4-epimerase	identified by sequence similarity; putative; ORF
622	1005	2,3178e+00	LIC_11035	-	conserved hypothetical protein	identified by sequence similarity; putative; ORF
623	2151	2,3186e+00	LIC_12216	-	conserved hypothetical protein	identified by sequence similarity; putative; ORF
624	1237	2,3186e+00	LIC_11268	-	conserved hypothetical protein	identified by sequence similarity; putative; ORF
625	655	2,3201e+00	LIC_10671	mlr	ABC transporter, ATP-binding protein	identified by sequence similarity; putative; ORF
626	1007	2,3211e+00	LIC_11037	htrA	periplasmic trypsin-like serine protease	identified by sequence similarity; putative; ORF
627	391	2,3220e+00	LIC_10405	-	conserved hypothetical protein	internal repeat sequences detected; contains TPR
628	2991	2,3231e+00	LIC_13079	-	conserved hypothetical protein	identified by sequence similarity; putative; ORF
629	2392	2,3233e+00	LIC_12464	-	conserved hypothetical protein	internal repeat sequences detected; contains
630	764	2,3237e+00	LIC_10785	-	transposase, IS1501	identified by sequence similarity; putative; ORF
631	2158	2,3238e+00	LIC_12223	-	conserved hypothetical protein	identified by sequence similarity; putative; ORF
632	893	2,3239e+00	LIC_10918	-	conserved hypothetical protein	identified by sequence similarity; putative; ORF
633	840	2,3248e+00	LIC_10863	dxs	1-deoxyxylulose-5-phosphate synthase protein	identified by sequence similarity; putative; ORF
634	2086	2,3258e+00	LIC_12152	-	glucose-1-phosphate cytidylyltransferase	identified by sequence similarity; putative; ORF
635	1070	2,3261e+00	LIC_11100	-	conserved hypothetical protein	identified by sequence similarity; putative; ORF
636	403	2,3287e+00	LIC_10417	-	hypothetical protein	null
637	431	2,3296e+00	LIC_10446	-	phosphomannomutase	identified by sequence similarity; putative; ORF
638	1078	2,3297e+00	LIC_11108	-	polysaccharide exporter	identified by sequence similarity; putative; ORF
639	2870	2,3307e+00	LIC_12957	-	conserved hypothetical protein	identified by sequence similarity; putative; ORF
640	2685	2,3320e+00	LIC_12765	tpx	thiol peroxidase	identified by sequence similarity; putative; ORF
641	654	2,3321e+00	LIC_10670	-	conserved hypothetical protein	identified by sequence similarity; putative; ORF
642	1742	2,3334e+00	LIC_11790	aspC	aspartate aminotransferase	identified by sequence similarity; putative; ORF
643	2886	2,3335e+00	LIC_12973	-	conserved hypothetical protein	identified by sequence similarity; putative; ORF
644	2714	2,3337e+00	LIC_12797	-	conserved hypothetical protein	identified by sequence similarity; putative; ORF
645	1264	2,3345e+00	LIC_11298	-	conserved hypothetical protein	identified by sequence similarity; putative; ORF
646	3160	2,3349e+00	LIC_13253	-	hypothetical protein	internal repeat sequences detected; contains
647	2820	2,3361e+00	LIC_12904	-	conserved hypothetical protein	identified by sequence similarity; putative; ORF
648	1373	2,3362e+00	LIC_11410	ilvH	acetolactate synthase small subunit	identified by sequence similarity; putative; ORF
649	3070	2,3363e+00	LIC_13162	aroA(G)	phospho-2-dehydro-3-deoxyheptonate aldolase	identified by sequence similarity; putative; ORF
650	2975	2,3366e+00	LIC_13063	-	transposase, ISlin1	identified by sequence similarity; putative; ORF
651	2979	2,3366e+00	LIC_13067	-	transposase, ISlin1	identified by sequence similarity; putative; ORF
652	1229	2,3367e+00	LIC_11260	mreD	MreD	rod shape-determining protein; identified by
653	656	2,3376e+00	LIC_10672	-	conserved hypothetical protein	identified by sequence similarity; putative; ORF
654	3279	2,3384e+00	LIC_13374	-	transposase, IS1500	identified by sequence similarity; putative; ORF
655	1165	2,3393e+00	LIC_11195	argF	ornithine carbamoyltransferase	identified by sequence similarity; putative; ORF
656	414	2,3397e+00	LIC_10429	prs	phosphoribosyl pyrophosphate synthetase	identified by sequence similarity; putative; ORF
657	2370	2,3410e+00	LIC_12439	-	conserved hypothetical protein	identified by sequence similarity; putative; ORF
658	1176	2,3416e+00	LIC_11206	-	conserved hypothetical protein	identified by sequence similarity; putative; ORF
659	1538	2,3418e+00	LIC_11579	-	conserved hypothetical protein	identified by sequence similarity; putative; ORF
660	591	2,3419e+00	LIC_10607	-	aminotransferase	degT family; identified by sequence similarity;
661	138	2,3420e+00	LIC_10142	nuoI	NADH dehydrogenase I I subunit	identified by sequence similarity; putative; ORF
662	1102	2,3421e+00	LIC_11132	pykA	pyruvate kinase	identified by sequence similarity; putative; ORF
663	3104	2,3425e+00	LIC_13196	encK	putative O-methyl transferase	identified by sequence similarity; putative; ORF
664	767	2,3427e+00	LIC_10788	flaA-1	flagellar filament sheath protein	identified by sequence similarity; putative; ORF
665	2144	2,3429e+00	LIC_12209	-	putative lipoprotein	identified by sequence similarity; putative; ORF
666	1724	2,3432e+00	LIC_11772	-	conserved hypothetical protein	identified by sequence similarity; putative; ORF
667	697	2,3441e+00	LIC_10713	-	putative lipoprotein	identified by sequence similarity; putative; ORF
668	2307	2,3444e+00	LIC_12375	-	cytoplasmic membrane protein	contains leucine-rich repeats; identified by
669	983	2,3452e+00	LIC_11011	nadC	nicotinate-nucleotide pyrophosphorylase	identified by sequence similarity; putative; ORF
670	2695	2,3457e+00	LIC_12776	rplU	50S ribosomal protein L21	identified by sequence similarity; putative; ORF	rib
671	958	2,3460e+00	LIC_10984	-	conserved hypothetical protein	identified by sequence similarity; putative; ORF
672	3041	2,3461e+00	LIC_13133	nsdHL	NAD(P)H steroid dehydrogenase	identified by sequence similarity; putative; ORF
673	2138	2,3470e+00	LIC_12203	-	phosphoheptose isomerase	identified by sequence similarity; putative; ORF
674	2811	2,3471e+00	LIC_12895	-	putative lipoprotein	identified by sequence similarity; putative; ORF
675	1433	2,3473e+00	LIC_11472	-	transposase, ISlin1	identified by sequence similarity; putative; ORF
676	2390	2,3476e+00	LIC_12462	rpmI	50S ribosomal protein L35	identified by sequence similarity; putative; ORF	rib
677	2043	2,3485e+00	LIC_12109	dnaB	replicative DNA helicase	identified by sequence similarity; putative; ORF
678	199	2,3487e+00	LIC_10208	cyoA	cytochrome c oxidase polypeptide II	identified by sequence similarity; putative; ORF
679	747	2,3491e+00	LIC_10767	-	conserved hypothetical protein	identified by sequence similarity; putative; ORF
680	2244	2,3493e+00	LIC_12310	-	conserved hypothetical protein	identified by sequence similarity; putative; ORF
681	1526	2,3495e+00	LIC_11567	-	putative lipoprotein	identified by sequence similarity; putative; ORF
682	606	2,3506e+00	LIC_10622	motA	motility protein A	identified by sequence similarity; putative; ORF
683	350	2,3518e+00	LIC_10361	etfB2	electron transport flavoprotein beta subunit	identified by sequence similarity; putative; ORF
684	2277	2,3535e+00	LIC_12345	-	conserved hypothetical protein	identified by sequence similarity; putative; ORF
685	1423	2,3537e+00	LIC_11462	hisF	imidazoleglycerol phosphate synthase subunit F	identified by sequence similarity; putative; ORF
686	167	2,3544e+00	LIC_10175	-	conserved hypothetical protein	identified by sequence similarity; putative; ORF
687	2168	2,3546e+00	LIC_12233	-	fructose-bisphosphate aldolase	identified by sequence similarity; putative; ORF
688	446	2,3546e+00	LIC_10462	-	conserved hypothetical protein	identified by sequence similarity; putative; ORF
689	395	2,3548e+00	LIC_10409	-	2-isopropylmalate synthase	identified by sequence similarity; putative; ORF
690	1166	2,3555e+00	LIC_11196	-	conserved hypothetical protein	identified by sequence similarity; putative; ORF
691	1182	2,3561e+00	LIC_11213	-	conserved hypothetical protein	identified by sequence similarity; putative; ORF
692	1806	2,3561e+00	LIC_11857	-	ABC transporter permease protein	identified by sequence similarity; putative; ORF
693	1884	2,3571e+00	LIC_11939	-	conserved hypothetical protein	identified by sequence similarity; putative; ORF
694	714	2,3573e+00	LIC_10732	-	bacterioferritin comigratory protein	identified by sequence similarity; putative; ORF
695	516	2,3588e+00	LIC_10532	-	ABC transporter, ATP-binding protein	identified by sequence similarity; putative; ORF
696	2316	2,3589e+00	LIC_12384	alr5254	sodium bile acid symporter family protein	identified by sequence similarity; putative; ORF
697	537	2,3596e+00	LIC_10553	-	hydrolase	alpha/beta hydrolase fold family; identified by
698	2051	2,3608e+00	LIC_12117	-	conserved hypothetical protein	identified by sequence similarity; putative; ORF
699	2866	2,3624e+00	LIC_12953	-	dipeptide/oligopeptide ABC transport system	identified by sequence similarity; putative; ORF
700	2361	2,3625e+00	LIC_12430	-	hypothetical protein	null
701	2262	2,3625e+00	LIC_12328	-	putative lactoylglutathione lyase	identified by sequence similarity; putative; ORF
702	429	2,3635e+00	LIC_10444	-	glucose-1-phosphate thymidylyltransferase	identified by sequence similarity; putative; ORF
703	2396	2,3636e+00	LIC_12468	-	conserved hypothetical protein	identified by sequence similarity; putative; ORF
704	1413	2,3652e+00	LIC_11452	-	exodeoxyribonuclease	identified by sequence similarity; putative; ORF
705	3071	2,3653e+00	LIC_13163	panB	3-methyl-2-oxobutanoate	identified by sequence similarity; putative; ORF
706	3068	2,3658e+00	LIC_13160	-	transposase, ISlin1	identified by sequence similarity; putative; ORF
707	2441	2,3660e+00	LIC_12513	-	cytoplasmic membrane protein	identified by sequence similarity; putative; ORF
708	613	2,3667e+00	LIC_10629	glpK2	glycerol kinase	identified by sequence similarity; putative; ORF
709	2187	2,3669e+00	LIC_12252	-	conserved hypothetical protein	identified by sequence similarity; putative; ORF
710	3130	2,3671e+00	LIC_13222	htrB	lauroyl/myristoyl acyltransferase	identified by sequence similarity; putative; ORF
711	549	2,3693e+00	LIC_10565	hbd1	enoyl-CoA hydratase	identified by sequence similarity; putative; ORF
712	1517	2,3697e+00	LIC_11558	trmD	tRNA (guanine-N1)-methyltransferase	identified by sequence similarity; putative; ORF
713	3061	2,3704e+00	LIC_13153	-	UDP-glucose 4-epimerase	identified by sequence similarity; putative; ORF
714	1020	2,3705e+00	LIC_11050	ank3	ankyrin G domain containing protein	identified by sequence similarity; putative; ORF
715	2545	2,3706e+00	LIC_12622	-	membrane metalloendopeptidase	identified by sequence similarity; putative; ORF
716	1135	2,3713e+00	LIC_11165	-	nucleotidyltransferase domain protein	identified by sequence similarity; putative; ORF
717	1620	2,3722e+00	LIC_11664	-	conserved hypothetical protein	internal repeat sequences detected; contains
718	2342	2,3723e+00	LIC_12411	-	conserved hypothetical protein	identified by sequence similarity; putative; ORF
719	1835	2,3731e+00	LIC_11886	-	putative lipoprotein	identified by sequence similarity; putative; ORF
720	1527	2,3731e+00	LIC_11568	-	membrane peptidase	identified by sequence similarity; putative; ORF
721	1161	2,3738e+00	LIC_11191	-	transcriptional regulator	identified by sequence similarity; putative; ORF
722	566	2,3741e+00	LIC_10582	trpE	anthranilate synthase component I	identified by sequence similarity; putative; ORF
723	267	2,3744e+00	LIC_10277	-	prenyltransferase	UbiA family; cytoplasmic membrane protein;
724	830	2,3746e+00	LIC_10853	frr	ribosome recycling factor	identified by sequence similarity; putative; ORF
725	797	2,3755e+00	LIC_10820	-	conserved hypothetical protein	identified by sequence similarity; putative; ORF
726	454	2,3758e+00	LIC_10470	prfB	peptide chain release factor 2	RF-2; identified by sequence similarity; putative;
727	2492	2,3782e+00	LIC_12565	purA	adenylosuccinate synthetase	identified by sequence similarity; putative; ORF
728	1052	2,3784e+00	LIC_11082	-	cytoplasmic membrane protein	identified by sequence similarity; putative; ORF
729	1910	2,3789e+00	LIC_11970	-	conserved hypothetical protein	identified by sequence similarity; putative; ORF
730	381	2,3790e+00	LIC_10395	-	transcriptional regulator (TetR family)	identified by sequence similarity; putative; ORF
731	618	2,3794e+00	LIC_10634	-	selenocysteine reductase	identified by sequence similarity; putative; ORF
732	788	2,3799e+00	LIC_10811	-	conserved hypothetical protein	identified by sequence similarity; putative; ORF
733	2215	2,3800e+00	LIC_12281	-	conserved hypothetical protein	identified by sequence similarity; putative; ORF
734	2176	2,3807e+00	LIC_12241	-	conserved hypothetical protein	identified by sequence similarity; putative; ORF
735	818	2,3810e+00	LIC_10841	rfe	undecaprenyl-phosphate	identified by sequence similarity; putative; ORF
736	743	2,3821e+00	LIC_10763	alaS	alanyl-tRNA synthetase	identified by sequence similarity; putative; ORF
737	685	2,3822e+00	LIC_10701	-	hypothetical protein	null
738	154	2,3827e+00	LIC_10162	fumC	fumarate hydratase	identified by sequence similarity; putative; ORF
739	1406	2,3835e+00	LIC_11444	-	response regulator	identified by sequence similarity; putative; ORF
740	870	2,3838e+00	LIC_10893	-	conserved hypothetical protein	identified by sequence similarity; putative; ORF
741	2933	2,3842e+00	LIC_13020	-	conserved hypothetical protein	identified by sequence similarity; putative; ORF
742	2542	2,3844e+00	LIC_12619	-	conserved hypothetical protein	identified by sequence similarity; putative; ORF
743	428	2,3847e+00	LIC_10443	mccB	3-methylcrotonoyl-CoA carboxylase beta subunit	identified by sequence similarity; putative; ORF
744	506	2,3854e+00	LIC_10522	-	oxidoreductase family	identified by sequence similarity; putative; ORF
745	2418	2,3860e+00	LIC_12490	-	RNA polymerase ECF-type sigma factor	identified by sequence similarity; putative; ORF
746	3062	2,3861e+00	LIC_13154	lpxA	acyl-[acyl carrier	identified by sequence similarity; putative; ORF
747	1669	2,3869e+00	LIC_11717	uvrA	nucleotide excision repair subunit A UVRABC	identified by sequence similarity; putative; ORF
748	2533	2,3881e+00	LIC_12610	-	conserved hypothetical protein	identified by sequence similarity; putative; ORF
749	1801	2,3882e+00	LIC_11852	-	O-acetylhomoserine (thiol) lyase	identified by sequence similarity; putative; ORF
750	1497	2,3884e+00	LIC_11538	rfaE2	ADP-heptose synthase	identified by sequence similarity; putative; ORF
751	415	2,3885e+00	LIC_10430	rplY	50S ribosomal protein L25	identified by sequence similarity; putative; ORF	rib
752	2268	2,3890e+00	LIC_12336	-	sterol desaturase-related protein	identified by sequence similarity; putative; ORF
753	1253	2,3895e+00	LIC_11285	-	conserved hypothetical protein	identified by sequence similarity; putative; ORF
754	2221	2,3901e+00	LIC_12287	-	putative lipoprotein	identified by sequence similarity; putative; ORF
755	1246	2,3908e+00	LIC_11278	-	putative acetyl-coa carboxylase/pyruvate	identified by sequence similarity; putative; ORF
756	1964	2,3910e+00	LIC_12026	folD	methylenetetrahydrofolate dehydrogenase	identified by sequence similarity; putative; ORF
757	1168	2,3918e+00	LIC_11198	-	adenylate/guanylate cyclase	identified by sequence similarity; putative; ORF
758	2916	2,3926e+00	LIC_13003	-	short-chain dehydrogenase	identified by sequence similarity; putative; ORF
759	2701	2,3950e+00	LIC_12784	-	putative lipoprotein	identified by sequence similarity; putative; ORF
760	548	2,3951e+00	LIC_10564	-	single-strand DNA-binding protein	identified by sequence similarity; putative; ORF
761	522	2,3955e+00	LIC_10538	ybiT	ABC transporter ATP-binding protein	identified by sequence similarity; putative; ORF
762	1680	2,3965e+00	LIC_11728	-	N-acetylmuramoyl-L-alanine amidase	identified by sequence similarity; putative; ORF
763	255	2,3979e+00	LIC_10264	-	transposase, ISlin1	identified by sequence similarity; putative; ORF
764	640	2,3980e+00	LIC_10656	-	transposase, ISlin1	identified by sequence similarity; putative; ORF
765	3275	2,3984e+00	LIC_13370	cysN	sulfate adenylyltransferase subunit 1	identified by sequence similarity; putative; ORF
766	630	2,3990e+00	LIC_10646	-	conserved hypothetical protein	identified by sequence similarity; putative; ORF
767	2915	2,3995e+00	LIC_13002	-	conserved hypothetical protein	identified by sequence similarity; putative; ORF
768	3102	2,3995e+00	LIC_13194	choB	cholesterol oxidase	identified by sequence similarity; putative; ORF
769	21	2,4002e+00	LIC_10021	-	putative lipoprotein	contains alpha integrin like repeat domains;
770	1336	2,4009e+00	LIC_11372	fliP	flagellar protein export system	identified by sequence similarity; putative; ORF
771	1158	2,4015e+00	LIC_11188	flgE	FlgE	hook protein; identified by sequence similarity;
772	1072	2,4017e+00	LIC_11102	-	hypothetical protein	null
773	811	2,4017e+00	LIC_10834	-	conserved hypothetical protein	identified by sequence similarity; putative; ORF
774	1503	2,4023e+00	LIC_11544	-	ABC transporter, ATP-binding protein	identified by sequence similarity; putative; ORF
775	2182	2,4029e+00	LIC_12247	-	conserved hypothetical protein	identified by sequence similarity; putative; ORF
776	2672	2,4030e+00	LIC_12752	nuoN	NADH dehydrogenase I N subunit	identified by sequence similarity; putative; ORF
777	456	2,4031e+00	LIC_10472	purD	phosphoribosylamine--glycine ligase	identified by sequence similarity; putative; ORF
778	692	2,4035e+00	LIC_10708	-	conserved hypothetical protein	identified by sequence similarity; putative; ORF
779	3117	2,4037e+00	LIC_13209	-	bacterioferritin-associated ferredoxin	identified by sequence similarity; putative; ORF
780	2201	2,4053e+00	LIC_12266	-	Na+/H+ antiporter	identified by sequence similarity; putative; ORF
781	532	2,4059e+00	LIC_10548	-	uracil-DNA glycosylase	identified by sequence similarity; putative; ORF
782	417	2,4060e+00	LIC_10432	ftsH	cell division protein	identified by sequence similarity; putative; ORF
783	2271	2,4064e+00	LIC_12339	-	conserved hypothetical protein	identified by sequence similarity; putative; ORF
784	1330	2,4064e+00	LIC_11366	-	conserved hypothetical protein	identified by sequence similarity; putative; ORF
785	679	2,4083e+00	LIC_10695	-	conserved hypothetical protein	identified by sequence similarity; putative; ORF
786	648	2,4083e+00	LIC_10664	-	conserved hypothetical protein	identified by sequence similarity; putative; ORF
787	449	2,4086e+00	LIC_10465	ligA	Ig-like repeat domain protein 1	Big; identified by sequence similarity; putative;
788	1985	2,4087e+00	LIC_12050	-	conserved hypothetical protein	internal repeat sequences detected; contains Kelch
789	572	2,4087e+00	LIC_10588	yafJ	glutamine amidotransferase	identified by sequence similarity; putative; ORF
790	176	2,4089e+00	LIC_10185	-	conserved hypothetical protein	identified by sequence similarity; putative; ORF
791	886	2,4091e+00	LIC_10909	-	conserved hypothetical protein	identified by sequence similarity; putative; ORF
792	1128	2,4098e+00	LIC_11158	-	transcriptional regulator (FUR family)	identified by sequence similarity; putative; ORF
793	2145	2,4103e+00	LIC_12210	-	Hsp15-like protein	small heat-shock protein; identified by sequence
794	2904	2,4105e+00	LIC_12991	-	conserved hypothetical protein	identified by sequence similarity; putative; ORF
795	2882	2,4109e+00	LIC_12969	ftsZ	FtsZ	cell division protein; identified by sequence
796	2132	2,4110e+00	LIC_12197	-	aminotransferase	degT family; identified by sequence similarity;
797	752	2,4111e+00	LIC_10772	-	conserved hypothetical protein	identified by sequence similarity; putative; ORF
798	2857	2,4112e+00	LIC_12943	-	tRNA/rRNA methyltransferase	identified by sequence similarity; putative; ORF
799	500	2,4117e+00	LIC_10516	-	hypothetical protein	null
800	195	2,4122e+00	LIC_10204	cyoE	cytochrome C oxidase assembly protein	identified by sequence similarity; putative; ORF
801	902	2,4139e+00	LIC_10927	-	putative lipoprotein	identified by sequence similarity; putative; ORF
802	1598	2,4154e+00	LIC_11640	-	hypothetical protein	null
803	2339	2,4161e+00	LIC_12407	glnA	putative glutamine synthetase protein	identified by sequence similarity; putative; ORF
804	303	2,4165e+00	LIC_10313	-	conserved hypothetical protein	identified by sequence similarity; putative; ORF
805	1173	2,4182e+00	LIC_11203	-	response regulator	identified by sequence similarity; putative; ORF
806	1946	2,4184e+00	LIC_12007	-	conserved hypothetical protein	identified by sequence similarity; putative; ORF
807	2615	2,4199e+00	LIC_12694	-	glutamate synthase (NADPH) alpha chain	identified by sequence similarity; putative; ORF
808	3256	2,4199e+00	LIC_13351	-	conserved hypothetical protein	identified by sequence similarity; putative; ORF
809	3075	2,4201e+00	LIC_13167	-	conserved hypothetical protein	identified by sequence similarity; putative; ORF
810	1114	2,4206e+00	LIC_11144	-	putative lipoprotein	identified by sequence similarity; putative; ORF
811	2694	2,4207e+00	LIC_12775	-	conserved hypothetical protein	identified by sequence similarity; putative; ORF
812	975	2,4208e+00	LIC_11002	-	transposase, IS1533	identified by sequence similarity; putative; ORF
813	329	2,4214e+00	LIC_10339	tlyB	hemolysin B	identified by sequence similarity; putative; ORF
814	1623	2,4217e+00	LIC_11669	-	hypothetical protein	null
815	2463	2,4226e+00	LIC_12535	risA	riboflavin synthase alpha chain	identified by sequence similarity; putative; ORF
816	487	2,4227e+00	LIC_10503	-	transposase, IS3	identified by sequence similarity; putative; ORF
817	1411	2,4228e+00	LIC_11449	-	transposase, ISlin1	identified by sequence similarity; putative; ORF
818	2772	2,4233e+00	LIC_12856	rpsE	30S ribosomal protein S5	identified by sequence similarity; putative; ORF	rib
819	1098	2,4244e+00	LIC_11128	-	GGDEF family protein	identified by sequence similarity; putative; ORF
820	929	2,4254e+00	LIC_10955	gcpE	1-hydroxy-2-methyl-2-(E)-butenyl 4-diphosphate	identified by sequence similarity; putative; ORF
821	1546	2,4259e+00	LIC_11587	nrdA	ribonucleotide reductase protein	identified by sequence similarity; putative; ORF
822	3146	2,4265e+00	LIC_13239	-	conserved hypothetical protein	identified by sequence similarity; putative; ORF
823	2983	2,4267e+00	LIC_13071	-	conserved hypothetical protein	identified by sequence similarity; putative; ORF
824	448	2,4271e+00	LIC_10464	ligB	Ig-like repeat domain protein 3	Big; identified by sequence similarity; putative;
825	590	2,4276e+00	LIC_10606	dps	DNA-binding stress protein	identified by sequence similarity; putative; ORF
826	2947	2,4278e+00	LIC_13034	-	conserved hypothetical protein	identified by sequence similarity; putative; ORF
827	2728	2,4282e+00	LIC_12811	ruvB	holliday junction DNA helicase protein	identified by sequence similarity; putative; ORF
828	85	2,4283e+00	LIC_10088	-	conserved hypothetical protein	identified by sequence similarity; putative; ORF
829	2851	2,4288e+00	LIC_12937	-	anti-sigma factor antagonist	identified by sequence similarity; putative; ORF
830	2962	2,4291e+00	LIC_13050	-	conserved hypothetical protein	internal repeat sequences detected; contains
831	2792	2,4294e+00	LIC_12876	fus	elongation factor G	identified by sequence similarity; putative; ORF
832	2471	2,4296e+00	LIC_12543	-	conserved hypothetical protein	identified by sequence similarity; putative; ORF
833	2488	2,4304e+00	LIC_12561	-	conserved hypothetical protein	identified by sequence similarity; putative; ORF
834	1000	2,4308e+00	LIC_11030	-	putative lipoprotein	identified by sequence similarity; putative; ORF
835	74	2,4309e+00	LIC_10074	dapF	diaminopimelate epimerase	identified by sequence similarity; putative; ORF
836	1073	2,4310e+00	LIC_11103	-	alpha/beta hydrolase superfamily	identified by sequence similarity; putative; ORF
837	1891	2,4312e+00	LIC_11946	-	conserved hypothetical protein	identified by sequence similarity; putative; ORF
838	1505	2,4318e+00	LIC_11546	ptsK	HPr kinase/phosphatase	identified by sequence similarity; putative; ORF
839	2438	2,4319e+00	LIC_12510	-	ATPase	associated with chromosome
840	3276	2,4321e+00	LIC_13371	cysD	sulfate adenylyltransferase subunit 2	identified by sequence similarity; putative; ORF
841	2832	2,4322e+00	LIC_12917	-	conserved hypothetical protein	identified by sequence similarity; putative; ORF
842	661	2,4331e+00	LIC_10677	-	heme exporter protein C	identified by sequence similarity; putative; ORF
843	2696	2,4332e+00	LIC_12779	-	conserved hypothetical protein	identified by sequence similarity; putative; ORF
844	374	2,4335e+00	LIC_10388	-	conserved hypothetical protein	identified by sequence similarity; putative; ORF
845	2278	2,4344e+00	LIC_12346	-	ribokinase	identified by sequence similarity; putative; ORF
846	1248	2,4344e+00	LIC_11280	prfC	peptide chain release factor 3	RF-3; identified by sequence similarity; putative;
847	3373	2,4357e+00	LIC_13471	-	transcriptional coactivator	identified by sequence similarity; putative; ORF
848	28	2,4363e+00	LIC_10028	-	putative lipoprotein	identified by sequence similarity; putative; ORF
849	159	2,4365e+00	LIC_10167	-	conserved hypothetical protein	identified by sequence similarity; putative; ORF
850	2046	2,4379e+00	LIC_12112	ssb	single-stranded DNA binding protein	identified by sequence similarity; putative; ORF
851	2548	2,4380e+00	LIC_12625	-	conserved hypothetical protein	identified by sequence similarity; putative; ORF
852	432	2,4382e+00	LIC_10448	rpsT	30S ribosomal protein S20	identified by sequence similarity; putative; ORF	rib
853	1489	2,4388e+00	LIC_11530	-	conserved hypothetical protein	identified by sequence similarity; putative; ORF
854	1094	2,4389e+00	LIC_11124	-	chloride channel	identified by sequence similarity; putative; ORF
855	1093	2,4391e+00	LIC_11123	purM	phosphoribosylformylglycinamidine cyclo-ligase	AirS; identified by sequence similarity; putative;
856	1321	2,4391e+00	LIC_11357	-	alcohol dehydrogenase	identified by sequence similarity; putative; ORF
857	3325	2,4391e+00	LIC_13422	-	hydrogenase subunit	identified by sequence similarity; putative; ORF
858	150	2,4392e+00	LIC_10158	-	conserved hypothetical protein	identified by sequence similarity; putative; ORF
859	2980	2,4393e+00	LIC_13068	-	transposase, ISlin1	identified by sequence similarity; putative; ORF
860	792	2,4402e+00	LIC_10815	-	conserved hypothetical protein	identified by sequence similarity; putative; ORF
861	3077	2,4407e+00	LIC_13169	norM	NorM	drug: Na+ antiporter; identified by sequence
862	645	2,4413e+00	LIC_10661	-	conserved hypothetical protein	identified by sequence similarity; putative; ORF
863	3267	2,4413e+00	LIC_13362	eriL	chloride channel	identified by sequence similarity; putative; ORF
864	468	2,4421e+00	LIC_10484	thrC	threonine synthase	identified by sequence similarity; putative; ORF
865	855	2,4424e+00	LIC_10878	-	conserved hypothetical protein	identified by sequence similarity; putative; ORF
866	979	2,4424e+00	LIC_11006	-	transcriptional regulator (FUR family)	identified by sequence similarity; putative; ORF
867	2270	2,4425e+00	LIC_12338	-	conserved hypothetical protein	identified by sequence similarity; putative; ORF
868	1591	2,4426e+00	LIC_11633	lpxC	UDP-3-O-[3-hydroxymyristoyl] N-acetylglucosamine	identified by sequence similarity; putative; ORF
869	2454	2,4426e+00	LIC_12526	cysA	ABC transporter, ATP-binding protein	identified by sequence similarity; putative; ORF
870	789	2,4437e+00	LIC_10812	ccmH	cytochrome c-type biogenesis precursor	identified by sequence similarity; putative; ORF
871	2590	2,4437e+00	LIC_12668	-	conserved hypothetical protein	identified by sequence similarity; putative; ORF
872	3001	2,4443e+00	LIC_13089	-	conserved hypothetical protein	identified by sequence similarity; putative; ORF
873	2958	2,4444e+00	LIC_13046	-	UDP glucosamine N-acyltransferase	identified by sequence similarity; putative; ORF
874	2805	2,4446e+00	LIC_12889	-	conserved hypothetical protein	identified by sequence similarity; putative; ORF
875	1534	2,4454e+00	LIC_11575	-	conserved hypothetical protein	identified by sequence similarity; putative; ORF
876	2276	2,4462e+00	LIC_12344	-	hypothetical protein	null
877	2250	2,4463e+00	LIC_12316	-	response regulator	identified by sequence similarity; putative; ORF
878	2512	2,4465e+00	LIC_12588	-	ATP-dependent DNA helicase	identified by sequence similarity; putative; ORF
879	3322	2,4465e+00	LIC_13419	hycC	hydrogenase subunit	identified by sequence similarity; putative; ORF
880	3260	2,4467e+00	LIC_13355	-	putative lipoprotein	identified by sequence similarity; putative; ORF
881	570	2,4469e+00	LIC_10586	polA	DNA polymerase I	identified by sequence similarity; putative; ORF
882	839	2,4470e+00	LIC_10862	-	adenylate/guanylate cyclase	identified by sequence similarity; putative; ORF
883	2470	2,4470e+00	LIC_12542	pgsA	phosphatidylglycerophosphate synthase	identified by sequence similarity; putative; ORF
884	2855	2,4471e+00	LIC_12941	uvrB	nucleotide excision repair subunit B	UvrABC; identified by sequence similarity;
885	2909	2,4474e+00	LIC_12996	-	cytoplasmic membrane protein	dedA family; identified by sequence similarity;
886	770	2,4478e+00	LIC_10791	-	cyclic nucleotide binding protein	identified by sequence similarity; putative; ORF
887	443	2,4479e+00	LIC_10459	add	adenosine deaminase	identified by sequence similarity; putative; ORF
888	2508	2,4481e+00	LIC_12584	-	conserved hypothetical protein	identified by sequence similarity; putative; ORF
889	586	2,4484e+00	LIC_10602	pldB	lysophospholipase	identified by sequence similarity; putative; ORF
890	1657	2,4485e+00	LIC_11705	-	hypothetical protein	null
891	1212	2,4488e+00	LIC_11243	atpD	ATP synthase beta chain	identified by sequence similarity; putative; ORF
892	1318	2,4489e+00	LIC_11354	metK	s-adenosylmethionine synthetase protein	identified by sequence similarity; putative; ORF
893	3229	2,4496e+00	LIC_13324	argG	argininosuccinate synthase	identified by sequence similarity; putative; ORF
894	1236	2,4497e+00	LIC_11267	sbp	periplasmic sulfate-binding protein	identified by sequence similarity; putative; ORF
895	2808	2,4498e+00	LIC_12892	-	putative lipoprotein	identified by sequence similarity; putative; ORF
896	868	2,4503e+00	LIC_10891	-	biopolymer transport protein	identified by sequence similarity; putative; ORF
897	458	2,4505e+00	LIC_10474	-	conserved hypothetical protein	identified by sequence similarity; putative; ORF
898	1380	2,4513e+00	LIC_11418	clpX	ATP-dependent protease	ATP-binding specificity subunit; identified by
899	1195	2,4514e+00	LIC_11226	-	conserved hypothetical protein	identified by sequence similarity; putative; ORF
900	1604	2,4516e+00	LIC_11646	lipA	lipoic acid synthetase	identified by sequence similarity; putative; ORF
901	436	2,4518e+00	LIC_10452	-	glycosyltransferase	identified by sequence similarity; putative; ORF
902	1202	2,4519e+00	LIC_11233	-	signal peptidase I	SPase I; identified by sequence similarity;
903	3337	2,4524e+00	LIC_13434	-	conserved hypothetical protein	identified by sequence similarity; putative; ORF
904	182	2,4530e+00	LIC_10191	-	peptidoglycan associated cytoplasmic membrane	OmpA-like; identified by sequence similarity;
905	2468	2,4542e+00	LIC_12540	yajC	YajC	identified by sequence similarity; putative; ORF
906	2738	2,4552e+00	LIC_12822	-	conserved hypothetical protein	identified by sequence similarity; putative; ORF
907	1711	2,4559e+00	LIC_11759	nth	endonuclease III	identified by sequence similarity; putative; ORF
908	999	2,4563e+00	LIC_11029	-	conserved hypothetical protein	identified by sequence similarity; putative; ORF
909	2323	2,4565e+00	LIC_12391	-	oxidoreductase	identified by sequence similarity; putative; ORF
910	2671	2,4565e+00	LIC_12751	nuoM	NADH dehydrogenase I M subunit	identified by sequence similarity; putative; ORF
911	3193	2,4565e+00	LIC_13286	-	conserved hypothetical protein	identified by sequence similarity; putative; ORF
912	845	2,4567e+00	LIC_10868	-	conserved hypothetical protein	internal repeat sequences detected; contains
913	251	2,4572e+00	LIC_10260	-	putative lipoprotein	identified by sequence similarity; putative; ORF
914	1326	2,4573e+00	LIC_11362	-	conserved hypothetical protein	identified by sequence similarity; putative; ORF
915	1386	2,4580e+00	LIC_11424	fkp	peptidyl-prolyl cis-trans isomerase	identified by sequence similarity; putative; ORF
916	2281	2,4582e+00	LIC_12349	-	conserved hypothetical protein	identified by sequence similarity; putative; ORF
917	2123	2,4587e+00	LIC_12188	-	conserved hypothetical protein	identified by sequence similarity; putative; ORF
918	2469	2,4587e+00	LIC_12541	trpD	anthranilate phophoribosyl transferase	identified by sequence similarity; putative; ORF
919	786	2,4590e+00	LIC_10809	adh	zinc binding dehydrogenase	identified by sequence similarity; putative; ORF
920	3138	2,4591e+00	LIC_13230	dead	ATP-dependent RNA helicase	identified by sequence similarity; putative; ORF
921	1348	2,4592e+00	LIC_11384	-	conserved hypothetical protein	identified by sequence similarity; putative; ORF
922	3308	2,4595e+00	LIC_13405	folE	GTP cyclohydrolase I	identified by sequence similarity; putative; ORF
923	3113	2,4596e+00	LIC_13205	-	heavy metal efflux pump	identified by sequence similarity; putative; ORF
924	965	2,4599e+00	LIC_10991	kdpB	potassium-transporting ATPase B chain	identified by sequence similarity; putative; ORF
925	2537	2,4599e+00	LIC_12614	-	conserved hypothetical protein	identified by sequence similarity; putative; ORF
926	289	2,4600e+00	LIC_10299	flgB	flagellar basal-body rod protein	identified by sequence similarity; putative; ORF
927	1381	2,4603e+00	LIC_11419	-	conserved hypothetical protein	identified by sequence similarity; putative; ORF
928	2553	2,4621e+00	LIC_12630	-	conserved hypothetical protein	identified by sequence similarity; putative; ORF
929	1189	2,4623e+00	LIC_11220	-	ABC transporter permease protein	identified by sequence similarity; putative; ORF
930	3006	2,4625e+00	LIC_13094	surE	survival protein	identified by sequence similarity; putative; ORF
931	2831	2,4627e+00	LIC_12915	-	conserved hypothetical protein	identified by sequence similarity; putative; ORF
932	264	2,4627e+00	LIC_10274	-	potassium uptake protein	identified by sequence similarity; putative; ORF
933	873	2,4630e+00	LIC_10896	fecA	TonB-dependent outer membrane receptor	identified by sequence similarity; putative; ORF
934	2569	2,4633e+00	LIC_12646	-	membrane carboxypeptidase	penicillin-binding protein; transmembrane protein;
935	1414	2,4638e+00	LIC_11453	hisD	histidinol dehydrogenase	identified by sequence similarity; putative; ORF
936	2924	2,4646e+00	LIC_13011	-	putative lipoprotein	identified by sequence similarity; putative; ORF
937	136	2,4648e+00	LIC_10140	aroC	chorismate synthase	identified by sequence similarity; putative; ORF
938	2529	2,4658e+00	LIC_12606	-	conserved hypothetical protein	identified by sequence similarity; putative; ORF
939	2530	2,4661e+00	LIC_12607	-	conserved hypothetical protein	identified by sequence similarity; putative; ORF
940	2134	2,4661e+00	LIC_12199	-	UDP-glucose 4-epimerase	identified by sequence similarity; putative; ORF
941	1470	2,4663e+00	LIC_11510	-	heavy metal efflux pump	identified by sequence similarity; putative; ORF
942	3000	2,4664e+00	LIC_13088	-	response regulator	identified by sequence similarity; putative; ORF
943	27	2,4673e+00	LIC_10027	-	conserved hypothetical protein	identified by sequence similarity; putative; ORF
944	1231	2,4675e+00	LIC_11262	rodA	RodA	rod shape-determining protein; identified by
945	809	2,4678e+00	LIC_10832	-	conserved hypothetical protein	identified by sequence similarity; putative; ORF
946	194	2,4681e+00	LIC_10203	rmd	oxidoreductase	identified by sequence similarity; putative; ORF
947	3084	2,4686e+00	LIC_13176	tas	Tas	oxidoreductase; identified by sequence similarity;
948	1865	2,4692e+00	LIC_11919	guaB	IMP dehydrogenase	identified by sequence similarity; putative; ORF
949	178	2,4699e+00	LIC_10187	-	conserved hypothetical protein	identified by sequence similarity; putative; ORF
950	2246	2,4703e+00	LIC_12312	glcK	glucokinase	identified by sequence similarity; putative; ORF
951	2102	2,4710e+00	LIC_12167	-	CMP-N-acetlyneuraminic acid synthetase	identified by sequence similarity; putative; ORF
952	1013	2,4716e+00	LIC_11043	-	conserved hypothetical protein	identified by sequence similarity; putative; ORF
953	2313	2,4723e+00	LIC_12381	-	conserved hypothetical protein	identified by sequence similarity; putative; ORF
954	598	2,4724e+00	LIC_10614	-	conserved hypothetical protein	identified by sequence similarity; putative; ORF
955	1760	2,4725e+00	LIC_11809	-	glutaredoxin-related protein	identified by sequence similarity; putative; ORF
956	555	2,4726e+00	LIC_10571	hom	homoserine dehydrogenase	identified by sequence similarity; putative; ORF
957	1768	2,4730e+00	LIC_11817	-	RNA polymerase ECF-type sigma factor	identified by sequence similarity; putative; ORF
958	2884	2,4732e+00	LIC_12971	ftsQ	FtsQ	cell division protein; identified by sequence
959	3258	2,4735e+00	LIC_13353	lao	L-amino acid oxidase	identified by sequence similarity; putative; ORF
960	1427	2,4738e+00	LIC_11466	-	conserved hypothetical protein	identified by sequence similarity; putative; ORF
961	1721	2,4741e+00	LIC_11769	-	response regulator	identified by sequence similarity; putative; ORF
962	2048	2,4743e+00	LIC_12114	-	putative lipoprotein	identified by sequence similarity; putative; ORF
963	2433	2,4747e+00	LIC_12505	-	response regulator	identified by sequence similarity; putative; ORF
964	883	2,4749e+00	LIC_10906	-	conserved hypothetical protein	identified by sequence similarity; putative; ORF
965	2434	2,4752e+00	LIC_12506	-	adenylate/guanylate cyclase	identified by sequence similarity; putative; ORF
966	1956	2,4754e+00	LIC_12018	-	sodium-dependent transporter	identified by sequence similarity; putative; ORF
967	2818	2,4756e+00	LIC_12902	-	conserved hypothetical protein	identified by sequence similarity; putative; ORF
968	3136	2,4768e+00	LIC_13228	-	conserved hypothetical protein	identified by sequence similarity; putative; ORF
969	2415	2,4776e+00	LIC_12487	-	conserved hypothetical protein	identified by sequence similarity; putative; ORF
970	2757	2,4778e+00	LIC_12841	ywfG	aspartate aminotransferase	identified by sequence similarity; putative; ORF
971	315	2,4788e+00	LIC_10325	hlyX	hemolysin	contains TPR domains; identified by sequence
972	3164	2,4795e+00	LIC_13257	-	NADH oxidoreductase	identified by sequence similarity; putative; ORF
973	939	2,4807e+00	LIC_10965	-	conserved hypothetical protein	identified by sequence similarity; putative; ORF
974	23	2,4820e+00	LIC_10023	fliG	FliG	flagellar motor switch protein; identified by
975	584	2,4825e+00	LIC_10600	-	fatty acid synthase subunit beta	identified by sequence similarity; putative; ORF
976	211	2,4826e+00	LIC_10220	-	ParA	identified by sequence similarity; putative; ORF
977	676	2,4826e+00	LIC_10692	-	conserved hypothetical protein	identified by sequence similarity; putative; ORF
978	1902	2,4829e+00	LIC_11957	-	response regulator	identified by sequence similarity; putative; ORF
979	2192	2,4832e+00	LIC_12257	-	conserved hypothetical protein	identified by sequence similarity; putative; ORF
980	2413	2,4842e+00	LIC_12485	-	conserved hypothetical protein	identified by sequence similarity; putative; ORF
981	3321	2,4842e+00	LIC_13418	-	conserved hypothetical protein	identified by sequence similarity; putative; ORF
982	2269	2,4850e+00	LIC_12337	-	conserved hypothetical protein	identified by sequence similarity; putative; ORF
983	1011	2,4854e+00	LIC_11041	-	conserved hypothetical protein	identified by sequence similarity; putative; ORF
984	481	2,4859e+00	LIC_10497	-	hypothetical protein	internal repeat sequences detected
985	1164	2,4863e+00	LIC_11194	-	putative citrate lyase	identified by sequence similarity; putative; ORF
986	2929	2,4868e+00	LIC_13016	hisI	phosphoribosyl-AMP cyclohydrolase protein	identified by sequence similarity; putative; ORF
987	1963	2,4869e+00	LIC_12025	asnS	asparaginyl-tRNA synthetase	identified by sequence similarity; putative; ORF
988	1824	2,4871e+00	LIC_11875	-	putative hydrolase	identified by sequence similarity; putative; ORF
989	430	2,4871e+00	LIC_10445	glmS	glutamine-fructose-6-phosphate transaminase	identified by sequence similarity; putative; ORF
990	1613	2,4874e+00	LIC_11657	fliS	FliS	flagellar protein; identified by sequence
991	781	2,4886e+00	LIC_10804	-	conserved hypothetical protein	identified by sequence similarity; putative; ORF
992	1339	2,4893e+00	LIC_11375	flhB	flagellar protein	identified by sequence similarity; putative; ORF
993	2742	2,4897e+00	LIC_12826	-	conserved hypothetical protein	identified by sequence similarity; putative; ORF
994	663	2,4901e+00	LIC_10679	purC	phosphoribosylaminoimidazole-succinocarboxamide	identified by sequence similarity; putative; ORF
995	1240	2,4904e+00	LIC_11271	-	conserved hypothetical protein	identified by sequence similarity; putative; ORF
996	1703	2,4909e+00	LIC_11751	rfaQ	lipopolysaccharide core biosynthesis protein	identified by sequence similarity; putative; ORF
997	2375	2,4914e+00	LIC_12445	hisG	ATP phosphoribosyltransferase	identified by sequence similarity; putative; ORF
998	739	2,4919e+00	LIC_10759	thiL	thiamine-monophosphate kinase protein	identified by sequence similarity; putative; ORF
999	607	2,4924e+00	LIC_10623	motB	sodium translocating Bacterial Flagellar Motor	identified by sequence similarity; putative; ORF
1000	3214	2,4926e+00	LIC_13309	-	4-hydroxybenzoyl-CoA thioesterase	identified by sequence similarity; putative; ORF
1001	2873	2,4930e+00	LIC_12960	-	glycosyltransferase	identified by sequence similarity; putative; ORF
1002	2845	2,4938e+00	LIC_12931	-	chemotaxis motility protein A	identified by sequence similarity; putative; ORF
1003	2703	2,4944e+00	LIC_12786	trpC	indole-3-glycerol phosphate synthase	identified by sequence similarity; putative; ORF
1004	1915	2,4945e+00	LIC_11976	-	acyl-CoA dehydrogenase	identified by sequence similarity; putative; ORF
1005	3057	2,4945e+00	LIC_13149	-	conserved hypothetical protein	identified by sequence similarity; putative; ORF
1006	2152	2,4948e+00	LIC_12217	-	putative lipoprotein	identified by sequence similarity; putative; ORF
1007	2247	2,4949e+00	LIC_12313	-	HIT family hydrolase	identified by sequence similarity; putative; ORF
1008	966	2,4951e+00	LIC_10992	kdpC	potassium-transporting ATPase C chain	identified by sequence similarity; putative; ORF
1009	1124	2,4963e+00	LIC_11154	-	transcriptional regulator	identified by sequence similarity; putative; ORF
1010	1341	2,4966e+00	LIC_11377	flhF	flagellar GTP-binding protein	identified by sequence similarity; putative; ORF
1011	2914	2,4970e+00	LIC_13001	-	conserved hypothetical protein	identified by sequence similarity; putative; ORF
1012	188	2,4981e+00	LIC_10197	-	conserved hypothetical protein	identified by sequence similarity; putative; ORF
1013	2799	2,4983e+00	LIC_12883	carB	carbamoyl-phosphate synthase large chain	identified by sequence similarity; putative; ORF
1014	3140	2,4983e+00	LIC_13232	-	short-chain dehydrogenase	identified by sequence similarity; putative; ORF
1015	2107	2,4987e+00	LIC_12172	-	putative UDP-N-acetylglucosamine-2-epimerase	identified by sequence similarity; putative; ORF
1016	3055	2,4992e+00	LIC_13147	-	conserved hypothetical protein	identified by sequence similarity; putative; ORF
1017	1894	2,5007e+00	LIC_11949	-	conserved hypothetical protein	identified by sequence similarity; putative; ORF
1018	2934	2,5010e+00	LIC_13021	-	conserved hypothetical protein	identified by sequence similarity; putative; ORF
1019	3107	2,5011e+00	LIC_13199	-	conserved hypothetical protein	identified by sequence similarity; putative; ORF
1020	837	2,5014e+00	LIC_10860	trpA	tryptophan synthase alpha chain	identified by sequence similarity; putative; ORF
1021	2337	2,5016e+00	LIC_12405	-	conserved hypothetical protein	identified by sequence similarity; putative; ORF
1022	2528	2,5020e+00	LIC_12605	-	phage-related protein	identified by sequence similarity; putative; ORF
1023	2956	2,5023e+00	LIC_13044	-	conserved hypothetical protein	identified by sequence similarity; putative; ORF
1024	2320	2,5024e+00	LIC_12388	-	cyclic nucleotide binding protein	identified by sequence similarity; putative; ORF
1025	2312	2,5028e+00	LIC_12380	-	response regulator	identified by sequence similarity; putative; ORF
1026	2531	2,5028e+00	LIC_12608	-	phage-related protein	identified by sequence similarity; putative; ORF
1027	1776	2,5031e+00	LIC_11825	gmhA	phosphoheptose isomerase	identified by sequence similarity; putative; ORF
1028	2294	2,5039e+00	LIC_12362	alkA	3-methyladenine DNA glycosylase	identified by sequence similarity; putative; ORF
1029	2712	2,5050e+00	LIC_12795	-	acetyl-CoA acetyltransferase	identified by sequence similarity; putative; ORF
1030	1145	2,5051e+00	LIC_11175	eif	translation initiation factor	IF-2B; identified by sequence similarity; putative;
1031	2736	2,5056e+00	LIC_12820	pdxA	pyridoxal phosphate biosynthesis protein	identified by sequence similarity; putative; ORF
1032	3044	2,5057e+00	LIC_13136	acd	acyl-CoA dehydrogenase	identified by sequence similarity; putative; ORF
1033	3369	2,5062e+00	LIC_13467	-	conserved hypothetical protein	internal repeat sequences detected; contains
1034	856	2,5064e+00	LIC_10879	-	putative lipoprotein	identified by sequence similarity; putative; ORF
1035	751	2,5064e+00	LIC_10771	-	conserved hypothetical protein	identified by sequence similarity; putative; ORF
1036	1555	2,5071e+00	LIC_11597	leuA2	2-isopropylmalate synthase 2	identified by sequence similarity; putative; ORF
1037	1284	2,5072e+00	LIC_11318	amaA	N-acyl-L-amino acid amidohydrolase	identified by sequence similarity; putative; ORF
1038	3274	2,5078e+00	LIC_13369	cobA	uroporphyrinogen-III C-methyltransferase	identified by sequence similarity; putative; ORF
1039	2455	2,5079e+00	LIC_12527	cysW	sulfate ABC transport system permease protein	identified by sequence similarity; putative; ORF
1040	2807	2,5079e+00	LIC_12891	-	putative lipoprotein	identified by sequence similarity; putative; ORF
1041	1719	2,5085e+00	LIC_11767	argD	N-acetylornithine aminotransferase	identified by sequence similarity; putative; ORF
1042	3056	2,5086e+00	LIC_13148	-	conserved hypothetical protein	identified by sequence similarity; putative; ORF
1043	2335	2,5088e+00	LIC_12403	-	hypothetical protein	null
1044	327	2,5091e+00	LIC_10337	-	conserved hypothetical protein	internal repeat sequences detected; contains TPR
1045	1126	2,5097e+00	LIC_11156	-	conserved hypothetical protein	identified by sequence similarity; putative; ORF
1046	3187	2,5100e+00	LIC_13280	-	MaoC family protein	identified by sequence similarity; putative; ORF
1047	553	2,5106e+00	LIC_10569	-	conserved hypothetical protein	identified by sequence similarity; putative; ORF
1048	2638	2,5107e+00	LIC_12717	proP	putative 4-hydroxybenzoate transporter	identified by sequence similarity; putative; ORF
1049	189	2,5109e+00	LIC_10198	suhB	inositol monophosphatase	identified by sequence similarity; putative; ORF
1050	1075	2,5123e+00	LIC_11105	mcm1	methylmalonyl-CoA mutase	identified by sequence similarity; putative; ORF
1051	1571	2,5126e+00	LIC_11613	-	GTP-binding protein	identified by sequence similarity; putative; ORF
1052	518	2,5131e+00	LIC_10534	pbp1	penicillin-binding protein 1	identified by sequence similarity; putative; ORF
1053	3316	2,5136e+00	LIC_13413	purT	phosphoribosylglycinamide formyltransferase 2	identified by sequence similarity; putative; ORF
1054	510	2,5139e+00	LIC_10526	hrcA	heat-inducible transcriptional repressor	identified by sequence similarity; putative; ORF
1055	1984	2,5145e+00	LIC_12049	-	conserved hypothetical protein	identified by sequence similarity; putative; ORF
1056	2932	2,5152e+00	LIC_13019	-	conserved hypothetical protein	identified by sequence similarity; putative; ORF
1057	1040	2,5157e+00	LIC_11070	-	alcohol dehydrogenase	identified by sequence similarity; putative; ORF
1058	326	2,5158e+00	LIC_10336	-	conserved hypothetical protein	identified by sequence similarity; putative; ORF
1059	2309	2,5158e+00	LIC_12377	capA	capsule biosynthesis protein	identified by sequence similarity; putative; ORF
1060	1338	2,5161e+00	LIC_11374	fliR	flagellar biosynthetic protein	identified by sequence similarity; putative; ORF
1061	1372	2,5170e+00	LIC_11409	-	acetolactate synthase large subunit	identified by sequence similarity; putative; ORF
1062	3032	2,5173e+00	LIC_13123	-	conserved hypothetical protein	identified by sequence similarity; putative; ORF
1063	2293	2,5174e+00	LIC_12361	-	permease	major facilitator superfamily; MFS; identified by
1064	2208	2,5177e+00	LIC_12273	-	GGDEF family protein	identified by sequence similarity; putative; ORF
1065	252	2,5180e+00	LIC_10261	-	conserved hypothetical protein	identified by sequence similarity; putative; ORF
1066	2319	2,5184e+00	LIC_12387	yljI	conserved putative permease protein	identified by sequence similarity; putative; ORF
1067	807	2,5188e+00	LIC_10830	-	putative lipoprotein	contains leucine-rich repeats; identified by
1068	1185	2,5189e+00	LIC_11216	-	methyl-accepting chemotaxis transducer	identified by sequence similarity; putative; ORF
1069	2957	2,5204e+00	LIC_13045	-	conserved hypothetical protein	identified by sequence similarity; putative; ORF
1070	2456	2,5208e+00	LIC_12528	cysT	sulfate ABC transport system permease protein	identified by sequence similarity; putative; ORF
1071	46	2,5210e+00	LIC_10046	pntA	proton-translocating transhydrogenase, subunit	identified by sequence similarity; putative; ORF
1072	1608	2,5219e+00	LIC_11652	tal	transaldolase	identified by sequence similarity; putative; ORF
1073	2974	2,5226e+00	LIC_13062	-	transposase, ISlin1	identified by sequence similarity; putative; ORF
1074	2466	2,5237e+00	LIC_12538	secD	SecD	identified by sequence similarity; putative; ORF
1075	2930	2,5237e+00	LIC_13017	-	acriflavine resistance	identified by sequence similarity; putative; ORF
1076	3139	2,5239e+00	LIC_13231	-	conserved hypothetical protein	identified by sequence similarity; putative; ORF
1077	882	2,5240e+00	LIC_10905	-	hypothetical protein	null
1078	872	2,5242e+00	LIC_10895	-	conserved hypothetical protein	identified by sequence similarity; putative; ORF
1079	3083	2,5243e+00	LIC_13175	trkA	potassium uptake system protein	identified by sequence similarity; putative; ORF
1080	859	2,5243e+00	LIC_10882	-	conserved hypothetical protein	identified by sequence similarity; putative; ORF
1081	1796	2,5245e+00	LIC_11847	-	AAA family ATPase	identified by sequence similarity; putative; ORF
1082	2877	2,5256e+00	LIC_12964	nadA	quinolinate synthetase A protein	identified by sequence similarity; putative; ORF
1083	2385	2,5261e+00	LIC_12457	-	chemotaxis protein	identified by sequence similarity; putative; ORF
1084	1882	2,5262e+00	LIC_11937	czcA	heavy metal efflux pump	identified by sequence similarity; putative; ORF
1085	659	2,5269e+00	LIC_10675	sp	ABC transporter ATP-binding protein	identified by sequence similarity; putative; ORF
1086	604	2,5272e+00	LIC_10620	-	glycosyl transferase	identified by sequence similarity; putative; ORF
1087	1875	2,5274e+00	LIC_11929	-	short-chain dehydrogenase	identified by sequence similarity; putative; ORF
1088	1178	2,5280e+00	LIC_11209	-	conserved hypothetical protein	identified by sequence similarity; putative; ORF
1089	2919	2,5288e+00	LIC_13006	-	putative lipoprotein	identified by sequence similarity; putative; ORF
1090	349	2,5292e+00	LIC_10360	etfA	electron transfer flavoprotein alpha-subunit	identified by sequence similarity; putative; ORF
1091	2622	2,5292e+00	LIC_12701	pnpA	polyribonucleotide nucleotidyltransferase	identified by sequence similarity; putative; ORF
1092	2690	2,5293e+00	LIC_12771	proA	gamma-glutamyl phosphate reductase	identified by sequence similarity; putative; ORF
1093	1127	2,5294e+00	LIC_11157	-	conserved hypothetical protein	identified by sequence similarity; putative; ORF
1094	783	2,5305e+00	LIC_10806	-	histidine kinase sensor protein	identified by sequence similarity; putative; ORF
1095	1299	2,5306e+00	LIC_11335	groEL	GroEL	chaperonin; identified by sequence similarity;
1096	1230	2,5307e+00	LIC_11261	-	penicillin-binding protein	identified by sequence similarity; putative; ORF
1097	897	2,5315e+00	LIC_10922	-	histidine kinase sensor protein	identified by sequence similarity; putative; ORF
1098	2836	2,5316e+00	LIC_12921	mcpA	methyl-accepting chemotaxis protein	identified by sequence similarity; putative; ORF
1099	1383	2,5322e+00	LIC_11421	-	phosphate sodium symporter	identified by sequence similarity; putative; ORF
1100	1485	2,5322e+00	LIC_11526	cheY	chemotaxis response regulator	identified by sequence similarity; putative; ORF
1101	2658	2,5331e+00	LIC_12738	-	transcriptional regulator (MarR family)	identified by sequence similarity; putative; ORF
1102	2310	2,5332e+00	LIC_12378	ubiG	3-demethylubiquinone-9 3-O-methyltransferase	identified by sequence similarity; putative; ORF
1103	945	2,5334e+00	LIC_10971	-	conserved hypothetical protein	identified by sequence similarity; putative; ORF
1104	1563	2,5340e+00	LIC_11605	-	dihydrolipoamide acetyltransferase	identified by sequence similarity; putative; ORF
1105	615	2,5344e+00	LIC_10631	lin	ABC transporter ATP-binding protein	identified by sequence similarity; putative; ORF
1106	993	2,5349e+00	LIC_11023	-	conserved hypothetical protein	identified by sequence similarity; putative; ORF
1107	3353	2,5352e+00	LIC_13450	flgL	flagellar hook-associated protein 2	identified by sequence similarity; putative; ORF
1108	2747	2,5353e+00	LIC_12831	-	SAM dependent methyltransferase	identified by sequence similarity; putative; ORF
1109	2802	2,5356e+00	LIC_12886	-	conserved hypothetical protein	identified by sequence similarity; putative; ORF
1110	3272	2,5361e+00	LIC_13367	cysI	sulfite reductase	identified by sequence similarity; putative; ORF
1111	1009	2,5367e+00	LIC_11039	murI	glutamate racemase	identified by sequence similarity; putative; ORF
1112	2458	2,5371e+00	LIC_12530	-	conserved hypothetical protein	identified by sequence similarity; putative; ORF
1113	2117	2,5371e+00	LIC_12182	-	ABC transporter, ATP-binding protein	identified by sequence similarity; putative; ORF
1114	1152	2,5372e+00	LIC_11182	-	conserved hypothetical protein	internal repeat sequences detected; contains
1115	2998	2,5396e+00	LIC_13086	-	putative lipoprotein	identified by sequence similarity; putative; ORF
1116	2424	2,5401e+00	LIC_12496	-	sigma factor regulatory protein	identified by sequence similarity; putative; ORF
1117	2041	2,5408e+00	LIC_12107	-	phosphate starvation-inducible protein	identified by sequence similarity; putative; ORF
1118	898	2,5410e+00	LIC_10923	-	response regulator	identified by sequence similarity; putative; ORF
1119	322	2,5418e+00	LIC_10332	-	response regulator	identified by sequence similarity; putative; ORF
1120	546	2,5418e+00	LIC_10562	-	putative lipoprotein	identified by sequence similarity; putative; ORF
1121	1233	2,5421e+00	LIC_11264	-	conserved hypothetical protein	identified by sequence similarity; putative; ORF
1122	2995	2,5422e+00	LIC_13083	-	conserved hypothetical protein	identified by sequence similarity; putative; ORF
1123	228	2,5424e+00	LIC_10237	-	cyclic nucleotide binding protein	identified by sequence similarity; putative; ORF
1124	3089	2,5426e+00	LIC_13181	-	SET domain-containing protein	identified by sequence similarity; putative; ORF
1125	2824	2,5430e+00	LIC_12908	sglT	sodium/glucose cotransport protein	identified by sequence similarity; putative; ORF
1126	1813	2,5442e+00	LIC_11864	murG	UDP-N-acetylglucosamine:LPS N-acetylglucosamine	identified by sequence similarity; putative; ORF
1127	1136	2,5444e+00	LIC_11166	smtA	SAM-dependent methyltransferase	identified by sequence similarity; putative; ORF
1128	1101	2,5446e+00	LIC_11131	-	GGDEF family protein	identified by sequence similarity; putative; ORF
1129	2402	2,5448e+00	LIC_12474	odhA	oxoglutarate dehydrogenase	identified by sequence similarity; putative; ORF
1130	821	2,5450e+00	LIC_10844	-	conserved hypothetical protein	identified by sequence similarity; putative; ORF
1131	948	2,5463e+00	LIC_10974	-	acyl-CoA thiolase	identified by sequence similarity; putative; ORF
1132	862	2,5468e+00	LIC_10885	-	transposase, ISlin1	identified by sequence similarity; putative; ORF
1133	2167	2,5471e+00	LIC_12232	thyX	thymidylate synthase	identified by sequence similarity; putative; ORF
1134	3066	2,5473e+00	LIC_13158	-	hypothetical protein	null
1135	2968	2,5474e+00	LIC_13056	-	flagellar motor protein	identified by sequence similarity; putative; ORF
1136	2859	2,5489e+00	LIC_12945	-	conserved hypothetical protein	identified by sequence similarity; putative; ORF
1137	131	2,5492e+00	LIC_10135	-	SET domain-containing protein	identified by sequence similarity; putative; ORF
1138	1792	2,5503e+00	LIC_11843	-	conserved hypothetical protein	identified by sequence similarity; putative; ORF
1139	1367	2,5505e+00	LIC_11404	ubiB	ubiquinone biosynthesis protein	identified by sequence similarity; putative; ORF
1140	1515	2,5505e+00	LIC_11556	-	RNA-binding protein	contains KH domain; identified by sequence
1141	705	2,5509e+00	LIC_10721	-	conserved hypothetical protein	identified by sequence similarity; putative; ORF
1142	942	2,5510e+00	LIC_10968	-	conserved hypothetical protein	internal repeat sequences detected; contains NHL
1143	2109	2,5522e+00	LIC_12174	-	acetyl transferase	identified by sequence similarity; putative; ORF
1144	64	2,5522e+00	LIC_10064	-	conserved hypothetical protein	identified by sequence similarity; putative; ORF
1145	1332	2,5523e+00	LIC_11368	-	sodium:alanine symporter	identified by sequence similarity; putative; ORF
1146	926	2,5527e+00	LIC_10952	-	cytoplasmic membrane protein	contains phosphoesterase domain; identified by
1147	1673	2,5527e+00	LIC_11721	-	conserved hypothetical protein	identified by sequence similarity; putative; ORF
1148	1618	2,5528e+00	LIC_11662	-	cytoplasmic membrane protein	dedA family; identified by sequence similarity;
1149	287	2,5529e+00	LIC_10297	fliE	flagellar hook-basal body complex protein	identified by sequence similarity; putative; ORF
1150	2227	2,5535e+00	LIC_12293	purK	phosphoribosylaminoimidazole carboxylase atpase	identified by sequence similarity; putative; ORF
1151	1110	2,5539e+00	LIC_11140	galA	alpha-galactosidase	identified by sequence similarity; putative; ORF
1152	3326	2,5539e+00	LIC_13423	hycE	hydrogenase subunit	identified by sequence similarity; putative; ORF
1153	3222	2,5554e+00	LIC_13317	-	conserved hypothetical protein	identified by sequence similarity; putative; ORF
1154	1771	2,5563e+00	LIC_11820	-	cysteine synthase	identified by sequence similarity; putative; ORF
1155	497	2,5566e+00	LIC_10513	-	transposase, IS3	identified by sequence similarity; putative; ORF
1156	890	2,5567e+00	LIC_10915	-	conserved hypothetical protein	identified by sequence similarity; putative; ORF
1157	1272	2,5570e+00	LIC_11306	-	conserved hypothetical protein	identified by sequence similarity; putative; ORF
1158	1003	2,5571e+00	LIC_11033	-	conserved hypothetical protein	identified by sequence similarity; putative; ORF
1159	585	2,5574e+00	LIC_10601	-	conserved hypothetical protein	identified by sequence similarity; putative; ORF
1160	950	2,5575e+00	LIC_10976	-	conserved hypothetical protein	identified by sequence similarity; putative; ORF
1161	2917	2,5576e+00	LIC_13004	-	adenylate/guanylate cyclase	identified by sequence similarity; putative; ORF
1162	1651	2,5576e+00	LIC_11699	glpD	glycerol-3-phosphate dehydrogenase	identified by sequence similarity; putative; ORF
1163	1388	2,5588e+00	LIC_11426	-	sigma factor regulatory protein	identified by sequence similarity; putative; ORF
1164	1365	2,5595e+00	LIC_11402	feoB	ferrous iron transport protein b	identified by sequence similarity; putative; ORF
1165	2885	2,5596e+00	LIC_12972	-	conserved hypothetical protein	identified by sequence similarity; putative; ORF
1166	691	2,5596e+00	LIC_10707	-	conserved hypothetical protein	identified by sequence similarity; putative; ORF
1167	720	2,5600e+00	LIC_10738	rhlE	ATP-dependent RNA helicase	identified by sequence similarity; putative; ORF
1168	2129	2,5611e+00	LIC_12194	tktC	transketolase beta subunit	identified by sequence similarity; putative; ORF
1169	2147	2,5612e+00	LIC_12212	-	conserved hypothetical protein	identified by sequence similarity; putative; ORF
1170	1499	2,5619e+00	LIC_11540	pyrG	ctp synthase	identified by sequence similarity; putative; ORF
1171	2040	2,5621e+00	LIC_12106	-	conserved hypothetical protein	identified by sequence similarity; putative; ORF
1172	2536	2,5621e+00	LIC_12613	-	conserved hypothetical protein	identified by sequence similarity; putative; ORF
1173	2334	2,5629e+00	LIC_12402	purQ	phosphoribosylformylglycinamide synthetase	identified by sequence similarity; putative; ORF
1174	3036	2,5631e+00	LIC_13128	-	conserved hypothetical protein	identified by sequence similarity; putative; ORF
1175	2300	2,5636e+00	LIC_12368	-	conserved hypothetical protein	identified by sequence similarity; putative; ORF
1176	1035	2,5642e+00	LIC_11065	pcnB	polynucleotide adenyltransferase	identified by sequence similarity; putative; ORF
1177	1802	2,5644e+00	LIC_11853	metX	homoserine O-acetyltransferase	identified by sequence similarity; putative; ORF
1178	2737	2,5647e+00	LIC_12821	-	conserved hypothetical protein	identified by sequence similarity; putative; ORF
1179	3253	2,5648e+00	LIC_13348	gyrB	DNA gyrase subunit B	identified by sequence similarity; putative; ORF
1180	1146	2,5656e+00	LIC_11176	-	cytoplasmic membrane protein	contains rhomboid domain; identified by sequence
1181	119	2,5658e+00	LIC_10123	-	LipL45-like protein	identified by sequence similarity; putative; ORF
1182	1479	2,5667e+00	LIC_11520	cheB	protein-glutamate methylesterase	identified by sequence similarity; putative; ORF
1183	142	2,5668e+00	LIC_10146	-	conserved hypothetical protein	identified by sequence similarity; putative; ORF
1184	787	2,5675e+00	LIC_10810	-	conserved hypothetical protein	identified by sequence similarity; putative; ORF
1185	258	2,5678e+00	LIC_10268	-	cyclic nucleotide binding protein	identified by sequence similarity; putative; ORF
1186	2420	2,5680e+00	LIC_12492	algI	alginate O-acetyltransferase	identified by sequence similarity; putative; ORF
1187	662	2,5681e+00	LIC_10678	-	response regulator	identified by sequence similarity; putative; ORF
1188	3307	2,5686e+00	LIC_13404	acsA	acetyl-CoA synthase	identified by sequence similarity; putative; ORF
1189	1899	2,5690e+00	LIC_11954	eno	enolase	identified by sequence similarity; putative; ORF
1190	422	2,5694e+00	LIC_10437	-	spermidine synthase transmembrane protein	identified by sequence similarity; putative; ORF
1191	2025	2,5703e+00	LIC_12091	pgk	phosphoglycerate kinase	identified by sequence similarity; putative; ORF
1192	378	2,5704e+00	LIC_10392	-	conserved hypothetical protein	identified by sequence similarity; putative; ORF
1193	3249	2,5710e+00	LIC_13344	-	conserved hypothetical protein	identified by sequence similarity; putative; ORF
1194	2897	2,5717e+00	LIC_12984	-	conserved hypothetical protein	identified by sequence similarity; putative; ORF
1195	2986	2,5725e+00	LIC_13074	-	acriflavin resistance	identified by sequence similarity; putative; ORF
1196	2513	2,5727e+00	LIC_12589	-	conserved hypothetical protein	identified by sequence similarity; putative; ORF
1197	1595	2,5734e+00	LIC_11637	-	conserved hypothetical protein	identified by sequence similarity; putative; ORF
1198	2506	2,5737e+00	LIC_12582	-	transcriptional regulator (ArsR family)	identified by sequence similarity; putative; ORF
1199	213	2,5737e+00	LIC_10222	dnaE	DNA polymerase III alpha subunit	identified by sequence similarity; putative; ORF
1200	2091	2,5737e+00	LIC_12156	-	oxidoreductase family protein	identified by sequence similarity; putative; ORF
1201	2148	2,5741e+00	LIC_12213	-	conserved hypothetical protein	identified by sequence similarity; putative; ORF
1202	2010	2,5750e+00	LIC_12076	-	conserved hypothetical protein	identified by sequence similarity; putative; ORF
1203	2205	2,5752e+00	LIC_12270	-	conserved hypothetical protein	identified by sequence similarity; putative; ORF
1204	1194	2,5753e+00	LIC_11225	-	conserved hypothetical protein	identified by sequence similarity; putative; ORF
1205	146	2,5758e+00	LIC_10152	-	conserved hypothetical protein	identified by sequence similarity; putative; ORF
1206	2713	2,5763e+00	LIC_12796	-	conserved hypothetical protein	identified by sequence similarity; putative; ORF
1207	1785	2,5763e+00	LIC_11836	fliM	FliM	flagellar switch protein; identified by sequence
1208	424	2,5765e+00	LIC_10439	-	conserved hypothetical protein	identified by sequence similarity; putative; ORF
1209	2177	2,5765e+00	LIC_12242	-	conserved hypothetical protein	identified by sequence similarity; putative; ORF
1210	1442	2,5768e+00	LIC_11481	-	conserved hypothetical protein	identified by sequence similarity; putative; ORF
1211	3042	2,5775e+00	LIC_13134	acrD	acriflavin resistance	identified by sequence similarity; putative; ORF
1212	2143	2,5778e+00	LIC_12208	-	putative lipoprotein	identified by sequence similarity; putative; ORF
1213	1535	2,5781e+00	LIC_11576	-	conserved hypothetical protein	identified by sequence similarity; putative; ORF
1214	369	2,5782e+00	LIC_10383	yibO	2,3-bisphosphoglycerate-independent	identified by sequence similarity; putative; ORF
1215	2298	2,5787e+00	LIC_12366	-	alginate O-acetyltransferase	identified by sequence similarity; putative; ORF
1216	2972	2,5788e+00	LIC_13060	lipL36	LipL36	outer membrane liopprotein; identified by sequence
1217	900	2,5789e+00	LIC_10925	-	metallo-beta-lactamase	identified by sequence similarity; putative; ORF
1218	2124	2,5792e+00	LIC_12189	-	conserved hypothetical protein	identified by sequence similarity; putative; ORF
1219	1965	2,5798e+00	LIC_12027	-	conserved hypothetical protein	identified by sequence similarity; putative; ORF
1220	1420	2,5800e+00	LIC_11459	wcaJ	UDP-glucosyltransferase	identified by sequence similarity; putative; ORF
1221	198	2,5800e+00	LIC_10207	-	SCO1/SenC family protein	identified by sequence similarity; putative; ORF
1222	368	2,5805e+00	LIC_10382	-	acyl-CoA dehydrogenase	identified by sequence similarity; putative; ORF
1223	3082	2,5808e+00	LIC_13174	ktrB	KtrB	potassium uptake protein; identified by sequence
1224	3141	2,5809e+00	LIC_13233	-	conserved hypothetical protein	identified by sequence similarity; putative; ORF
1225	1251	2,5811e+00	LIC_11283	-	conserved hypothetical protein	identified by sequence similarity; putative; ORF
1226	2439	2,5814e+00	LIC_12511	-	conserved hypothetical protein	identified by sequence similarity; putative; ORF
1227	3287	2,5822e+00	LIC_13384	-	ABC transporter ATP-binding protein	identified by sequence similarity; putative; ORF
1228	573	2,5826e+00	LIC_10589	amt3	ammonium transporter	identified by sequence similarity; putative; ORF
1229	3371	2,5828e+00	LIC_13469	lpxD	UDP-3-O-[3-hydroxymyristoyl] glucosamine	identified by sequence similarity; putative; ORF
1230	1017	2,5829e+00	LIC_11047	-	conserved hypothetical protein	identified by sequence similarity; putative; ORF
1231	2722	2,5831e+00	LIC_12805	-	conserved hypothetical protein	identified by sequence similarity; putative; ORF
1232	2939	2,5840e+00	LIC_13026	-	ThiJ/PfpI family protein	identified by sequence similarity; putative; ORF
1233	2452	2,5843e+00	LIC_12524	salD	fatty acid transport protein	identified by sequence similarity; putative; ORF
1234	2224	2,5844e+00	LIC_12290	malL	oligo-1,6- glucosidase	identified by sequence similarity; putative; ORF
1235	3377	2,5846e+00	LIC_13476	recR	RecR	recombination protein; identified by sequence
1236	2896	2,5846e+00	LIC_12983	-	conserved hypothetical protein	identified by sequence similarity; putative; ORF
1237	1214	2,5852e+00	LIC_11245	-	conserved hypothetical protein	internal repeat sequences detected; contains
1238	2750	2,5853e+00	LIC_12834	-	conserved hypothetical protein	identified by sequence similarity; putative; ORF
1239	2412	2,5869e+00	LIC_12484	-	DNA binding protein	universal stress protein family; identified by
1240	866	2,5873e+00	LIC_10889	tonB	TonB	identified by sequence similarity; putative; ORF
1241	1781	2,5874e+00	LIC_11832	-	conserved hypothetical protein	identified by sequence similarity; putative; ORF
1242	450	2,5881e+00	LIC_10466	-	conserved hypothetical protein	identified by sequence similarity; putative; ORF
1243	1374	2,5883e+00	LIC_11411	-	conserved hypothetical protein	identified by sequence similarity; putative; ORF
1244	828	2,5890e+00	LIC_10851	tsf	elongation factor Ts	EF-Ts; identified by sequence similarity; putative;
1245	2692	2,5892e+00	LIC_12773	obg	GTP-binding protein	identified by sequence similarity; putative; ORF
1246	2031	2,5899e+00	LIC_12097	-	histidine kinase sensor protein	identified by sequence similarity; putative; ORF
1247	324	2,5900e+00	LIC_10334	-	conserved hypothetical protein	identified by sequence similarity; putative; ORF
1248	1558	2,5901e+00	LIC_11600	hslV	ATP-dependent HslUV protease peptidase subunit	identified by sequence similarity; putative; ORF
1249	564	2,5908e+00	LIC_10580	-	ABC transporter, atp-binding protein	identified by sequence similarity; putative; ORF
1250	67	2,5910e+00	LIC_10067	-	conserved hypothetical protein	identified by sequence similarity; putative; ORF
1251	869	2,5916e+00	LIC_10892	-	biopolymer transport exbB-like protein	identified by sequence similarity; putative; ORF
1252	2006	2,5933e+00	LIC_12072	lipB	lipoate protein ligase B	identified by sequence similarity; putative; ORF
1253	2823	2,5934e+00	LIC_12907	-	hypothetical protein	null
1254	2183	2,5938e+00	LIC_12248	pdxJ	pyridoxal phosphate biosynthetic protein	identified by sequence similarity; putative; ORF
1255	3342	2,5940e+00	LIC_13439	pa5518	putative potassium efflux transporter	identified by sequence similarity; putative; ORF
1256	2783	2,5942e+00	LIC_12867	rpsC	30S ribosomal protein S3	identified by sequence similarity; putative; ORF	rib
1257	2259	2,5944e+00	LIC_12325	-	conserved hypothetical protein	identified by sequence similarity; putative; ORF
1258	967	2,5958e+00	LIC_10993	kdpD	histidine kinase sensor protein	identified by sequence similarity; putative; ORF
1259	207	2,5964e+00	LIC_10216	pckA	phosphoenolpyruvate carboxykinase	identified by sequence similarity; putative; ORF
1260	1578	2,5967e+00	LIC_11620	recN	DNA repair protein	identified by sequence similarity; putative; ORF
1261	2325	2,5970e+00	LIC_12393	-	ankyrin-like protein	identified by sequence similarity; putative; ORF
1262	860	2,5972e+00	LIC_10883	-	conserved hypothetical protein	identified by sequence similarity; putative; ORF
1263	2704	2,5972e+00	LIC_12787	-	anti-sigma factor antagonist	identified by sequence similarity; putative; ORF
1264	1179	2,5973e+00	LIC_11210	-	conserved hypothetical protein	internal repeat sequences detected; contains
1265	300	2,5974e+00	LIC_10310	gcvH	glycine cleavage system H protein	identified by sequence similarity; putative; ORF
1266	1793	2,5976e+00	LIC_11844	-	conserved hypothetical protein	identified by sequence similarity; putative; ORF
1267	2308	2,5977e+00	LIC_12376	-	conserved hypothetical protein	identified by sequence similarity; putative; ORF
1268	171	2,5983e+00	LIC_10180	-	conserved hypothetical protein	identified by sequence similarity; putative; ORF
1269	1141	2,5990e+00	LIC_11171	-	conserved hypothetical protein	identified by sequence similarity; putative; ORF
1270	2115	2,5997e+00	LIC_12180	-	methyltransferase	identified by sequence similarity; putative; ORF
1271	1331	2,6001e+00	LIC_11367	-	conserved hypothetical protein	identified by sequence similarity; putative; ORF
1272	558	2,6003e+00	LIC_10574	pyrC	dihydroorotase	identified by sequence similarity; putative; ORF
1273	1117	2,6010e+00	LIC_11147	ntaB	nitrilotriacetate monooxygenase component B	identified by sequence similarity; putative; ORF
1274	1174	2,6014e+00	LIC_11204	-	conserved hypothetical protein	identified by sequence similarity; putative; ORF
1275	3198	2,6019e+00	LIC_13291	-	ankyrin domain containing protein	identified by sequence similarity; putative; ORF
1276	2977	2,6022e+00	LIC_13065	-	conserved hypothetical protein	identified by sequence similarity; putative; ORF
1277	1355	2,6024e+00	LIC_11392	fliF	FliF	flagellar protein; identified by sequence
1278	2243	2,6030e+00	LIC_12309	-	conserved hypothetical protein	internal repeat sequences detected; contains TPR
1279	2841	2,6033e+00	LIC_12927	-	cytochrome c peroxidase	identified by sequence similarity; putative; ORF
1280	2020	2,6044e+00	LIC_12086	sipA	signal peptidase I	SPaseI; identified by sequence similarity;
1281	616	2,6046e+00	LIC_10632	-	conserved hypothetical protein	identified by sequence similarity; putative; ORF
1282	2175	2,6050e+00	LIC_12240	-	chemotaxis protein	identified by sequence similarity; putative; ORF
1283	1611	2,6056e+00	LIC_11655	purH	PurH	bifunctional purine biosynthesis protein;
1284	37	2,6059e+00	LIC_10037	-	GMC oxidoreductase	identified by sequence similarity; putative; ORF
1285	2314	2,6059e+00	LIC_12382	-	conserved hypothetical protein	identified by sequence similarity; putative; ORF
1286	1151	2,6063e+00	LIC_11181	-	conserved hypothetical protein	identified by sequence similarity; putative; ORF
1287	1419	2,6063e+00	LIC_11458	-	outer membrane protein, porin superfamily	identified by sequence similarity; putative; ORF
1288	1405	2,6065e+00	LIC_11443	-	outer membrane protein	identified by sequence similarity; putative; ORF
1289	646	2,6066e+00	LIC_10662	-	conserved hypothetical protein	identified by sequence similarity; putative; ORF
1290	3024	2,6068e+00	LIC_13115	-	transposase, ISlin1	identified by sequence similarity; putative; ORF
1291	1500	2,6075e+00	LIC_11541	kdsA	2-dehydro-3-deoxyphosphooctonate aldolase	identified by sequence similarity; putative; ORF
1292	388	2,6079e+00	LIC_10402	-	conserved hypothetical protein	identified by sequence similarity; putative; ORF
1293	215	2,6079e+00	LIC_10224	-	conserved hypothetical protein	identified by sequence similarity; putative; ORF
1294	858	2,6086e+00	LIC_10881	-	outer membrane protein, TonB dependent	identified by sequence similarity; putative; ORF
1295	346	2,6094e+00	LIC_10357	trpS	tryptophanyl-tRNA synthetase	identified by sequence similarity; putative; ORF
1296	2911	2,6098e+00	LIC_12998	-	TonB-dependent outer membrane receptor	identified by sequence similarity; putative; ORF
1297	529	2,6098e+00	LIC_10545	-	peptide methionine sulfoxide reductase	identified by sequence similarity; putative; ORF
1298	152	2,6108e+00	LIC_10160	maeB	malic enzyme	identified by sequence similarity; putative; ORF
1299	867	2,6108e+00	LIC_10890	-	biopolymer transport protein	identified by sequence similarity; putative; ORF
1300	638	2,6111e+00	LIC_10654	-	conserved hypothetical protein	identified by sequence similarity; putative; ORF
1301	175	2,6114e+00	LIC_10184	-	conserved hypothetical protein	identified by sequence similarity; putative; ORF
1302	932	2,6117e+00	LIC_10958	-	alcohol dehydrogenase	identified by sequence similarity; putative; ORF
1303	835	2,6124e+00	LIC_10858	proS	prolyl-tRNA synthetase	identified by sequence similarity; putative; ORF
1304	2436	2,6127e+00	LIC_12508	hisC	histidinol-phosphate aminotransferase	identified by sequence similarity; putative; ORF
1305	891	2,6137e+00	LIC_10916	ispB	octaprenyl diphosphate synthase	identified by sequence similarity; putative; ORF
1306	2427	2,6138e+00	LIC_12499	-	conserved hypothetical protein	identified by sequence similarity; putative; ORF
1307	602	2,6140e+00	LIC_10618	-	conserved hypothetical protein	identified by sequence similarity; putative; ORF
1308	698	2,6142e+00	LIC_10714	smc	outer membrane receptor protein	identified by sequence similarity; putative; ORF
1309	1553	2,6148e+00	LIC_11595	-	conserved hypothetical protein	identified by sequence similarity; putative; ORF
1310	100	2,6160e+00	LIC_10103	-	conserved hypothetical protein	identified by sequence similarity; putative; ORF
1311	721	2,6167e+00	LIC_10739	amiA	N-acetylmuramoyl-L-alanine amidase	identified by sequence similarity; putative; ORF
1312	804	2,6168e+00	LIC_10827	-	conserved hypothetical protein	identified by sequence similarity; putative; ORF
1313	180	2,6174e+00	LIC_10189	-	conserved hypothetical protein	identified by sequence similarity; putative; ORF
1314	2044	2,6178e+00	LIC_12110	rplI	50S ribosomal protein L9	identified by sequence similarity; putative; ORF	rib
1315	3137	2,6179e+00	LIC_13229	-	conserved hypothetical protein	identified by sequence similarity; putative; ORF
1316	363	2,6180e+00	LIC_10377	-	putative lipoprotein	identified by sequence similarity; putative; ORF
1317	1528	2,6181e+00	LIC_11569	-	conserved hypothetical protein	identified by sequence similarity; putative; ORF
1318	665	2,6186e+00	LIC_10681	purL	phosphoribosylformylglycinamidine synthase	identified by sequence similarity; putative; ORF
1319	112	2,6192e+00	LIC_10116	-	conserved hypothetical protein	identified by sequence similarity; putative; ORF
1320	2286	2,6196e+00	LIC_12354	-	putative transcriptional regulator	identified by sequence similarity; putative; ORF
1321	2016	2,6196e+00	LIC_12082	cysK	cysteine synthase	identified by sequence similarity; putative; ORF
1322	761	2,6197e+00	LIC_10781	-	transposase	identified by sequence similarity; putative; ORF
1323	1366	2,6199e+00	LIC_11403	-	conserved hypothetical protein	identified by sequence similarity; putative; ORF
1324	2306	2,6200e+00	LIC_12374	btuB	outer membrane protein, TonB dependent	identified by sequence similarity; putative; ORF
1325	3233	2,6204e+00	LIC_13328	-	isocitrate dehydrogenase	identified by sequence similarity; putative; ORF
1326	1554	2,6214e+00	LIC_11596	-	DNA mismatch repair protein	identified by sequence similarity; putative; ORF
1327	45	2,6217e+00	LIC_10045	-	dTDP-glucose 4-6-dehydratase	identified by sequence similarity; putative; ORF
1328	1197	2,6218e+00	LIC_11228	-	conserved hypothetical protein	identified by sequence similarity; putative; ORF
1329	2348	2,6222e+00	LIC_12417	-	GTP-binding protein	identified by sequence similarity; putative; ORF
1330	961	2,6223e+00	LIC_10987	-	conserved hypothetical protein	identified by sequence similarity; putative; ORF
1331	1364	2,6228e+00	LIC_11401	-	phosphoglycerol transferase related protein	identified by sequence similarity; putative; ORF
1332	3144	2,6238e+00	LIC_13237	-	conserved hypothetical protein	identified by sequence similarity; putative; ORF
1333	2502	2,6248e+00	LIC_12578	-	conserved hypothetical protein	identified by sequence similarity; putative; ORF
1334	1109	2,6260e+00	LIC_11139	-	conserved hypothetical protein	identified by sequence similarity; putative; ORF
1335	2217	2,6266e+00	LIC_12283	-	conserved hypothetical protein	identified by sequence similarity; putative; ORF
1336	3122	2,6268e+00	LIC_13214	-	putative cytochrome oxidase subunit	identified by sequence similarity; putative; ORF
1337	1952	2,6269e+00	LIC_12013	-	conserved hypothetical protein	identified by sequence similarity; putative; ORF
1338	592	2,6275e+00	LIC_10608	lon	ATP-dependent protease La	identified by sequence similarity; putative; ORF
1339	1065	2,6276e+00	LIC_11095	-	adenylate/guanylate cyclase	identified by sequence similarity; putative; ORF
1340	2428	2,6282e+00	LIC_12500	mcpB	chemoreceptor (methyl-accepting chemotaxis)	identified by sequence similarity; putative; ORF
1341	986	2,6284e+00	LIC_11014	-	conserved hypothetical protein	identified by sequence similarity; putative; ORF
1342	1213	2,6287e+00	LIC_11244	atpC	ATP synthase epsilon chain	identified by sequence similarity; putative; ORF
1343	722	2,6293e+00	LIC_10740	-	conserved hypothetical protein	identified by sequence similarity; putative; ORF
1344	2496	2,6293e+00	LIC_12572	-	conserved hypothetical protein	identified by sequence similarity; putative; ORF
1345	2035	2,6300e+00	LIC_12101	-	CinA	competence/damage-inducible protein; identified by
1346	127	2,6302e+00	LIC_10131	mesJ	cell cycle protein	identified by sequence similarity; putative; ORF
1347	2510	2,6303e+00	LIC_12586	-	conserved hypothetical protein	identified by sequence similarity; putative; ORF
1348	957	2,6303e+00	LIC_10983	cpt	carboxypeptidase T	identified by sequence similarity; putative; ORF
1349	2486	2,6306e+00	LIC_12559	-	conserved hypothetical protein	identified by sequence similarity; putative; ORF
1350	1987	2,6308e+00	LIC_12052	-	conserved hypothetical protein	identified by sequence similarity; putative; ORF
1351	745	2,6310e+00	LIC_10765	-	conserved hypothetical protein	identified by sequence similarity; putative; ORF
1352	561	2,6314e+00	LIC_10577	-	conserved hypothetical protein	identified by sequence similarity; putative; ORF
1353	1949	2,6314e+00	LIC_12010	lepA	GTP-binding protein	elongation factor; identified by sequence
1354	1681	2,6315e+00	LIC_11729	fadH	2,4-dienoyl-CoA reductase	identified by sequence similarity; putative; ORF
1355	1573	2,6319e+00	LIC_11615	-	conserved hypothetical protein	identified by sequence similarity; putative; ORF
1356	2702	2,6319e+00	LIC_12785	-	conserved hypothetical protein	identified by sequence similarity; putative; ORF
1357	888	2,6320e+00	LIC_10913	tktA	transketolase alpha subunit protein	identified by sequence similarity; putative; ORF
1358	2321	2,6327e+00	LIC_12389	lspA	lipoprotein signal peptidase	identified by sequence similarity; putative; ORF
1359	2837	2,6327e+00	LIC_12922	-	conserved hypothetical protein	identified by sequence similarity; putative; ORF
1360	2715	2,6342e+00	LIC_12798	-	transcriptional regulator (TetR family)	identified by sequence similarity; putative; ORF
1361	3173	2,6347e+00	LIC_13266	-	RNA polymerase ECF-type sigma factor	identified by sequence similarity; putative; ORF
1362	2090	2,6347e+00	LIC_12155	-	inositol monophosphatase	identified by sequence similarity; putative; ORF
1363	338	2,6350e+00	LIC_10348	-	conserved hypothetical protein	identified by sequence similarity; putative; ORF
1364	73	2,6352e+00	LIC_10073	-	3-demethylubiquinone-9 3-methyltransferase	identified by sequence similarity; putative; ORF
1365	2834	2,6353e+00	LIC_12919	-	conserved hypothetical protein	identified by sequence similarity; putative; ORF
1366	666	2,6357e+00	LIC_10682	mauG	methylamine utilization protein/Cytochrome c	identified by sequence similarity; putative; ORF
1367	901	2,6359e+00	LIC_10926	-	conserved hypothetical protein	identified by sequence similarity; putative; ORF
1368	1480	2,6364e+00	LIC_11521	-	putative chemotaxis protein	identified by sequence similarity; putative; ORF
1369	700	2,6372e+00	LIC_10716	-	conserved hypothetical protein	identified by sequence similarity; putative; ORF
1370	2228	2,6383e+00	LIC_12294	ugd	udp-glucose dehydrogenase	identified by sequence similarity; putative; ORF
1371	111	2,6390e+00	LIC_10115	-	conserved hypothetical protein	identified by sequence similarity; putative; ORF
1372	1720	2,6392e+00	LIC_11768	leuB	3-isopropylmalate dehydrogenase	identified by sequence similarity; putative; ORF
1373	2847	2,6394e+00	LIC_12933	-	HNH endonuclease family	identified by sequence similarity; putative; ORF
1374	3284	2,6395e+00	LIC_13381	-	conserved hypothetical protein	identified by sequence similarity; putative; ORF
1375	1605	2,6400e+00	LIC_11647	-	pseudouridylate synthase	identified by sequence similarity; putative; ORF
1376	1860	2,6407e+00	LIC_11914	wecG	udp-n-acetyl-d-mannosamine transferase	identified by sequence similarity; putative; ORF
1377	2038	2,6407e+00	LIC_12104	recO	RecO	DNA repair protein; identified by sequence
1378	2680	2,6409e+00	LIC_12760	-	microbial collagenase precursor	identified by sequence similarity; putative; ORF
1379	1931	2,6411e+00	LIC_11992	serA	D-3-phosphoglycerate dehydrogenase	identified by sequence similarity; putative; ORF
1380	2135	2,6411e+00	LIC_12200	-	ADP-heptose synthetase	identified by sequence similarity; putative; ORF
1381	238	2,6412e+00	LIC_10247	-	conserved hypothetical protein	identified by sequence similarity; putative; ORF
1382	2839	2,6414e+00	LIC_12925	-	citrate synthase	identified by sequence similarity; putative; ORF
1383	1999	2,6415e+00	LIC_12065	-	conserved hypothetical protein	identified by sequence similarity; putative; ORF
1384	1029	2,6415e+00	LIC_11059	-	phage-related protein	identified by sequence similarity; putative; ORF
1385	512	2,6425e+00	LIC_10528	pbpB	penicillin-binding protein 3	identified by sequence similarity; putative; ORF
1386	1462	2,6428e+00	LIC_11501	-	conserved hypothetical protein	internal repeat sequences detected; contains DUF350
1387	1859	2,6429e+00	LIC_11913	lysS	lysyl-tRNA synthetase	identified by sequence similarity; putative; ORF
1388	2734	2,6431e+00	LIC_12818	-	conserved hypothetical protein	identified by sequence similarity; putative; ORF
1389	3098	2,6434e+00	LIC_13190	-	conserved hypothetical protein	identified by sequence similarity; putative; ORF
1390	1764	2,6440e+00	LIC_11813	ggt	gamma-glutamyltranspeptidase	identified by sequence similarity; putative; ORF
1391	2969	2,6441e+00	LIC_13057	-	conserved hypothetical protein	identified by sequence similarity; putative; ORF
1392	927	2,6443e+00	LIC_10953	-	conserved hypothetical protein	internal repeat sequences detected; contains MORN
1393	1653	2,6447e+00	LIC_11701	rpoD	RNA polymerase sigma-70 factor	identified by sequence similarity; putative; ORF
1394	3038	2,6447e+00	LIC_13130	glnD	protein-pII uridylyltransferase	identified by sequence similarity; putative; ORF
1395	2248	2,6454e+00	LIC_12314	-	conserved hypothetical protein	identified by sequence similarity; putative; ORF
1396	1268	2,6456e+00	LIC_11302	gph	phosphoglycolate phosphatase	identified by sequence similarity; putative; ORF
1397	2500	2,6456e+00	LIC_12576	-	conserved hypothetical protein	identified by sequence similarity; putative; ORF
1398	825	2,6457e+00	LIC_10848	-	conserved hypothetical protein	identified by sequence similarity; putative; ORF
1399	2819	2,6460e+00	LIC_12903	-	conserved hypothetical protein	identified by sequence similarity; putative; ORF
1400	2459	2,6461e+00	LIC_12531	-	conserved hypothetical protein	identified by sequence similarity; putative; ORF
1401	3190	2,6462e+00	LIC_13283	-	conserved hypothetical protein	identified by sequence similarity; putative; ORF
1402	1890	2,6464e+00	LIC_11945	-	GMP synthase	identified by sequence similarity; putative; ORF
1403	223	2,6466e+00	LIC_10232	lolE	lipoprotein releasing system transmembrane	identified by sequence similarity; putative; ORF
1404	2963	2,6468e+00	LIC_13051	-	ComFC-like protein	late competence protein; identified by sequence
1405	2473	2,6472e+00	LIC_12545	lolA	outer membrane lipoprotein carrier protein	identified by sequence similarity; putative; ORF
1406	2762	2,6478e+00	LIC_12846	rpoA	DNA-directed RNA polymerase alpha chain	identified by sequence similarity; putative; ORF
1407	1198	2,6480e+00	LIC_11229	yfjQ	divalent cation transport-related protein	identified by sequence similarity; putative; ORF
1408	3002	2,6482e+00	LIC_13090	-	acriflavin resistance	identified by sequence similarity; putative; ORF
1409	1511	2,6483e+00	LIC_11552	fmt	methionyl-tRNA formyltransferase	identified by sequence similarity; putative; ORF
1410	2992	2,6488e+00	LIC_13080	-	pirin-like protein	identified by sequence similarity; putative; ORF
1411	1787	2,6489e+00	LIC_11838	-	conserved hypothetical protein	identified by sequence similarity; putative; ORF
1412	3109	2,6495e+00	LIC_13201	-	adenylate/guanylate cyclase	identified by sequence similarity; putative; ORF
1413	2965	2,6499e+00	LIC_13053	desA	fatty acid desaturase	identified by sequence similarity; putative; ORF
1414	1832	2,6499e+00	LIC_11883	-	conserved hypothetical protein	identified by sequence similarity; putative; ORF
1415	1157	2,6504e+00	LIC_11187	flgD	flagellar hook assembly scaffolding protein	identified by sequence similarity; putative; ORF
1416	59	2,6505e+00	LIC_10059	-	proton glutamate symport protein	identified by sequence similarity; putative; ORF
1417	2650	2,6509e+00	LIC_12730	-	conserved hypothetical protein	internal repeat sequences detected; contains NHL
1418	1244	2,6509e+00	LIC_11276	-	fatty acyltransferase	identified by sequence similarity; putative; ORF
1419	2409	2,6514e+00	LIC_12481	-	putative amino-acid acetyltransferase	identified by sequence similarity; putative; ORF
1420	2332	2,6515e+00	LIC_12400	ileS	isoleucyl-tRNA synthetase	identified by sequence similarity; putative; ORF
1421	19	2,6517e+00	LIC_10019	-	3-oxoacyl-acyl carrier protein reductase	identified by sequence similarity; putative; ORF
1422	2216	2,6521e+00	LIC_12282	-	conserved hypothetical protein	identified by sequence similarity; putative; ORF
1423	2240	2,6554e+00	LIC_12306	czcB	heavy metal efflux pump	identified by sequence similarity; putative; ORF
1424	1133	2,6557e+00	LIC_11163	-	conserved hypothetical protein	identified by sequence similarity; putative; ORF
1425	600	2,6562e+00	LIC_10616	-	DNA processing chain A	identified by sequence similarity; putative; ORF
1426	1498	2,6564e+00	LIC_11539	tagD	glycerol-3-phosphate cytidyltransferase	identified by sequence similarity; putative; ORF
1427	1997	2,6580e+00	LIC_12063	-	acyltransferase	identified by sequence similarity; putative; ORF
1428	3376	2,6581e+00	LIC_13475	-	conserved hypothetical protein	identified by sequence similarity; putative; ORF
1429	501	2,6582e+00	LIC_10517	leuS	leucyl-tRNA synthetase	identified by sequence similarity; putative; ORF
1430	3064	2,6587e+00	LIC_13156	-	conserved hypothetical protein	identified by sequence similarity; putative; ORF
1431	2785	2,6590e+00	LIC_12869	rpsS	30S ribosomal protein S19	identified by sequence similarity; putative; ORF	rib
1432	3118	2,6594e+00	LIC_13210	-	permease of the major facilitator superfamily	identified by sequence similarity; putative; ORF
1433	2157	2,6597e+00	LIC_12222	-	DNA methyltransferase	identified by sequence similarity; putative; ORF
1434	3037	2,6597e+00	LIC_13129	metG	methionyl-tRNA synthetase	identified by sequence similarity; putative; ORF
1435	2769	2,6598e+00	LIC_12853	secY	SecY	identified by sequence similarity; putative; ORF
1436	1920	2,6612e+00	LIC_11981	tatC	sec-independent protein translocase	identified by sequence similarity; putative; ORF
1437	1911	2,6614e+00	LIC_11971	-	conserved hypothetical protein	identified by sequence similarity; putative; ORF
1438	2774	2,6620e+00	LIC_12858	rplF	50S ribosomal protein L6	identified by sequence similarity; putative; ORF	rib
1439	1889	2,6626e+00	LIC_11944	secA	SecA	identified by sequence similarity; putative; ORF
1440	2691	2,6626e+00	LIC_12772	proB	glutamate 5-kinase	identified by sequence similarity; putative; ORF
1441	2472	2,6627e+00	LIC_12544	-	DNA binding protein	identified by sequence similarity; putative; ORF
1442	2098	2,6631e+00	LIC_12163	-	conserved hypothetical protein	identified by sequence similarity; putative; ORF
1443	2330	2,6642e+00	LIC_12398	-	anti-sigma factor antagonist	identified by sequence similarity; putative; ORF
1444	2184	2,6651e+00	LIC_12249	-	conserved hypothetical protein	identified by sequence similarity; putative; ORF
1445	800	2,6652e+00	LIC_10823	-	conserved hypothetical protein	identified by sequence similarity; putative; ORF
1446	1266	2,6653e+00	LIC_11300	-	GGDEF family protein	identified by sequence similarity; putative; ORF
1447	1815	2,6669e+00	LIC_11866	mraY	phospho-N-acetylmuramoyl-pentapeptide-	identified by sequence similarity; putative; ORF
1448	260	2,6670e+00	LIC_10270	-	chlorohydrolase family protein	identified by sequence similarity; putative; ORF
1449	3026	2,6678e+00	LIC_13117	-	metallo-beta-lactamase superfamily hydrolase	identified by sequence similarity; putative; ORF
1450	1743	2,6681e+00	LIC_11791	recG	ATP-dependent DNA helicase	identified by sequence similarity; putative; ORF
1451	723	2,6685e+00	LIC_10741	-	conserved hypothetical protein	identified by sequence similarity; putative; ORF
1452	2009	2,6690e+00	LIC_12075	-	conserved hypothetical protein	identified by sequence similarity; putative; ORF
1453	3004	2,6692e+00	LIC_13092	pfaP	PfaP	peptidase; identified by sequence similarity;
1454	2050	2,6693e+00	LIC_12116	-	conserved hypothetical protein	identified by sequence similarity; putative; ORF
1455	1022	2,6696e+00	LIC_11052	-	conserved hypothetical protein	identified by sequence similarity; putative; ORF
1456	357	2,6698e+00	LIC_10370	-	conserved hypothetical protein	identified by sequence similarity; putative; ORF
1457	1729	2,6698e+00	LIC_11777	bioB	biotin synthase	identified by sequence similarity; putative; ORF
1458	1308	2,6699e+00	LIC_11344	-	conserved hypothetical protein	identified by sequence similarity; putative; ORF
1459	1850	2,6699e+00	LIC_11902	-	hypothetical protein	null
1460	202	2,6700e+00	LIC_10211	-	conserved hypothetical protein	identified by sequence similarity; putative; ORF
1461	1180	2,6700e+00	LIC_11211	-	conserved hypothetical protein	identified by sequence similarity; putative; ORF
1462	1628	2,6701e+00	LIC_11674	-	alkylglycerone-phosphate synthase	identified by sequence similarity; putative; ORF
1463	2264	2,6702e+00	LIC_12332	-	conserved hypothetical protein	identified by sequence similarity; putative; ORF
1464	1452	2,6706e+00	LIC_11491	-	conserved hypothetical protein	identified by sequence similarity; putative; ORF
1465	2360	2,6710e+00	LIC_12429	-	lipoprotein releasing system, permease	identified by sequence similarity; putative; ORF
1466	1559	2,6720e+00	LIC_11601	hslU	ATP-dependent hsl protease	ATP-binding subunit; identified by sequence
1467	774	2,6722e+00	LIC_10797	-	putative lipoprotein	identified by sequence similarity; putative; ORF
1468	1822	2,6726e+00	LIC_11873	-	conserved hypothetical protein	identified by sequence similarity; putative; ORF
1469	2209	2,6734e+00	LIC_12275	proC	pyrroline-5-carboxylate reductase	identified by sequence similarity; putative; ORF
1470	1261	2,6735e+00	LIC_11295	-	conserved hypothetical protein	identified by sequence similarity; putative; ORF
1471	3168	2,6739e+00	LIC_13261	-	conserved hypothetical protein	identified by sequence similarity; putative; ORF
1472	2127	2,6740e+00	LIC_12192	-	conserved hypothetical protein	identified by sequence similarity; putative; ORF
1473	2393	2,6751e+00	LIC_12465	thrS	threonyl-tRNA synthetase	identified by sequence similarity; putative; ORF
1474	1833	2,6758e+00	LIC_11884	-	conserved hypothetical protein	identified by sequence similarity; putative; ORF
1475	2238	2,6759e+00	LIC_12304	-	conserved hypothetical protein	identified by sequence similarity; putative; ORF
1476	713	2,6760e+00	LIC_10731	-	putative lipoprotein	identified by sequence similarity; putative; ORF
1477	2282	2,6763e+00	LIC_12350	glyS	glycyl-tRNA synthetase	identified by sequence similarity; putative; ORF
1478	2905	2,6763e+00	LIC_12992	sulP	sulfate Permease	identified by sequence similarity; putative; ORF
1479	1919	2,6766e+00	LIC_11980	tatA	sec-independent protein secretion pathway	identified by sequence similarity; putative; ORF
1480	1808	2,6766e+00	LIC_11859	-	conserved hypothetical protein	identified by sequence similarity; putative; ORF
1481	3110	2,6768e+00	LIC_13202	choD	cholesterol oxidase precursor	identified by sequence similarity; putative; ORF
1482	2681	2,6770e+00	LIC_12761	alkH	aldehyde dehydrogenase	identified by sequence similarity; putative; ORF
1483	3388	2,6771e+00	LIC_13489	parA	ParA	identified by sequence similarity; putative; ORF
1484	571	2,6773e+00	LIC_10587	-	glycosyl transferase	identified by sequence similarity; putative; ORF
1485	3116	2,6776e+00	LIC_13208	-	riboflavin-specific deaminase/reductase	identified by sequence similarity; putative; ORF
1486	725	2,6781e+00	LIC_10743	-	transposase, ISlin1	identified by sequence similarity; putative; ORF
1487	2643	2,6781e+00	LIC_12723	-	conserved hypothetical protein	identified by sequence similarity; putative; ORF
1488	2422	2,6791e+00	LIC_12494	-	conserved hypothetical protein	identified by sequence similarity; putative; ORF
1489	2133	2,6792e+00	LIC_12198	-	aminotransferase	degT family; identified by sequence similarity;
1490	1583	2,6792e+00	LIC_11625	-	conserved hypothetical protein	identified by sequence similarity; putative; ORF
1491	2105	2,6798e+00	LIC_12170	-	conserved hypothetical protein	identified by sequence similarity; putative; ORF
1492	3393	2,6810e+00	LIC_13496	ilvE	putative branched-chain amino acid	identified by sequence similarity; putative; ORF
1493	210	2,6834e+00	LIC_10219	-	conserved hypothetical protein	identified by sequence similarity; putative; ORF
1494	2382	2,6837e+00	LIC_12453	-	conserved hypothetical protein	identified by sequence similarity; putative; ORF
1495	400	2,6845e+00	LIC_10414	-	conserved hypothetical protein	identified by sequence similarity; putative; ORF
1496	2297	2,6849e+00	LIC_12365	-	conserved hypothetical protein	identified by sequence similarity; putative; ORF
1497	2515	2,6851e+00	LIC_12591	pepN	aminopeptidase N	identified by sequence similarity; putative; ORF
1498	2842	2,6852e+00	LIC_12928	-	beta-lactamase related protein	identified by sequence similarity; putative; ORF
1499	1521	2,6859e+00	LIC_11562	-	flagellar biosynthetic transmembrane protein	identified by sequence similarity; putative; ORF
1500	56	2,6860e+00	LIC_10056	-	conserved hypothetical protein	identified by sequence similarity; putative; ORF
1501	337	2,6860e+00	LIC_10347	-	paraoxonase	identified by sequence similarity; putative; ORF
1502	1929	2,6865e+00	LIC_11990	-	cytoplasmic membrane protein	contains TPR and novel repeat domains; identified
1503	247	2,6865e+00	LIC_10256	-	carbon starvation protein A	identified by sequence similarity; putative; ORF
1504	625	2,6866e+00	LIC_10641	-	diguanylate phosphodiesterase	EAL domain; identified by sequence similarity;
1505	1057	2,6868e+00	LIC_11087	-	putative lipoprotein	identified by sequence similarity; putative; ORF
1506	3354	2,6870e+00	LIC_13451	flgK	flagellar hook-associated protein 1	identified by sequence similarity; putative; ORF
1507	2906	2,6870e+00	LIC_12993	-	conserved hypothetical protein	identified by sequence similarity; putative; ORF
1508	285	2,6882e+00	LIC_10295	-	conserved hypothetical protein	identified by sequence similarity; putative; ORF
1509	3014	2,6886e+00	LIC_13105	pgi	glucose-6-phosphate isomerase	identified by sequence similarity; putative; ORF
1510	728	2,6889e+00	LIC_10748	nusG	transcription antitermination protein	identified by sequence similarity; putative; ORF
1511	10	2,6889e+00	LIC_10010	-	conserved hypothetical protein	identified by sequence similarity; putative; ORF
1512	1081	2,6890e+00	LIC_11111	htrA2	HtrA2	putative protease; identified by sequence
1513	1754	2,6895e+00	LIC_11803	-	dihydrolipoamide dehydrogenase	identified by sequence similarity; putative; ORF
1514	2546	2,6899e+00	LIC_12623	-	conserved hypothetical protein	identified by sequence similarity; putative; ORF
1515	2280	2,6915e+00	LIC_12348	-	conserved hypothetical protein	identified by sequence similarity; putative; ORF
1516	1437	2,6916e+00	LIC_11476	-	conserved hypothetical protein	identified by sequence similarity; putative; ORF
1517	1853	2,6916e+00	LIC_11906	-	phosphatidylglycerophosphate synthase related	identified by sequence similarity; putative; ORF
1518	1697	2,6921e+00	LIC_11745	recA	recombinase A	identified by sequence similarity; putative; ORF
1519	336	2,6926e+00	LIC_10346	-	esterase	identified by sequence similarity; putative; ORF
1520	1023	2,6926e+00	LIC_11053	-	conserved hypothetical protein	identified by sequence similarity; putative; ORF
1521	1592	2,6931e+00	LIC_11634	csgA	CsgA	identified by sequence similarity; putative; ORF
1522	270	2,6931e+00	LIC_10280	-	conserved hypothetical protein	identified by sequence similarity; putative; ORF
1523	871	2,6932e+00	LIC_10894	-	hypothetical protein	null
1524	3290	2,6935e+00	LIC_13387	-	conserved hypothetical protein	identified by sequence similarity; putative; ORF
1525	1036	2,6935e+00	LIC_11066	recJ	single-stranded DNA exonuclease	identified by sequence similarity; putative; ORF
1526	3242	2,6939e+00	LIC_13337	-	zinc carboxypeptidase-related protein	identified by sequence similarity; putative; ORF
1527	144	2,6943e+00	LIC_10150	avtA	valine-pyruvate aminotransferase	identified by sequence similarity; putative; ORF
1528	3105	2,6951e+00	LIC_13197	-	conserved hypothetical protein	identified by sequence similarity; putative; ORF
1529	694	2,6954e+00	LIC_10710	-	conserved hypothetical protein	identified by sequence similarity; putative; ORF
1530	2214	2,6956e+00	LIC_12280	kdtA	3-deoxy-d-manno-octulosonic acid transferase	identified by sequence similarity; putative; ORF
1531	1024	2,6959e+00	LIC_11054	-	conserved hypothetical protein	identified by sequence similarity; putative; ORF
1532	488	2,6964e+00	LIC_10504	-	hypothetical protein	null
1533	1415	2,6967e+00	LIC_11454	panC	pantoate--beta-alanine ligase	identified by sequence similarity; putative; ORF
1534	703	2,6972e+00	LIC_10719	ppk	polyphosphate kinase	identified by sequence similarity; putative; ORF
1535	509	2,6981e+00	LIC_10525	grpE	GrpE	molecular chaperone; identified by sequence
1536	1482	2,6984e+00	LIC_11523	mcp	chemotaxis protein	identified by sequence similarity; putative; ORF
1537	409	2,6984e+00	LIC_10423	-	conserved hypothetical protein	identified by sequence similarity; putative; ORF
1538	1155	2,6986e+00	LIC_11185	-	conserved hypothetical protein	identified by sequence similarity; putative; ORF
1539	2946	2,6988e+00	LIC_13033	cht	chitinase	identified by sequence similarity; putative; ORF
1540	3235	2,6989e+00	LIC_13330	-	response regulator	identified by sequence similarity; putative; ORF
1541	565	2,7007e+00	LIC_10581	trpG	anthranilate synthase component II	identified by sequence similarity; putative; ORF
1542	1995	2,7009e+00	LIC_12061	-	protein-glutamate methylesterase	identified by sequence similarity; putative; ORF
1543	1077	2,7016e+00	LIC_11107	pgpB	phosphatidylglycerophosphatase B	identified by sequence similarity; putative; ORF
1544	3053	2,7016e+00	LIC_13145	gpsA	glycerol-3-phosphate dehydrogenase	identified by sequence similarity; putative; ORF
1545	1209	2,7030e+00	LIC_11240	atpH	ATP synthase delta chain	identified by sequence similarity; putative; ORF
1546	3126	2,7036e+00	LIC_13218	-	carbonic anhydrases/acetyltransferases	isoleucine patch superfamily; identified by
1547	2162	2,7036e+00	LIC_12227	-	conserved hypothetical protein	identified by sequence similarity; putative; ORF
1548	2592	2,7044e+00	LIC_12670	cyaA	adenylate/guanylate cyclase	identified by sequence similarity; putative; ORF
1549	398	2,7046e+00	LIC_10412	-	conserved hypothetical protein	identified by sequence similarity; putative; ORF
1550	748	2,7047e+00	LIC_10768	-	metalloprotease	identified by sequence similarity; putative; ORF
1551	1495	2,7057e+00	LIC_11536	-	conserved hypothetical protein	identified by sequence similarity; putative; ORF
1552	710	2,7058e+00	LIC_10728	ribF	riboflavin biosynthesis protein	identified by sequence similarity; putative; ORF
1553	621	2,7078e+00	LIC_10637	-	ribosomal protein serine acetyltransferase	identified by sequence similarity; putative; ORF
1554	3226	2,7082e+00	LIC_13321	-	thermolysin homolog precursor	identified by sequence similarity; putative; ORF
1555	2718	2,7082e+00	LIC_12801	-	conserved hypothetical protein	identified by sequence similarity; putative; ORF
1556	170	2,7087e+00	LIC_10179	-	conserved hypothetical protein	identified by sequence similarity; putative; ORF
1557	2566	2,7096e+00	LIC_12643	-	conserved hypothetical protein	identified by sequence similarity; putative; ORF
1558	2258	2,7098e+00	LIC_12324	-	serine/threonine kinase with GAF domain	identified by sequence similarity; putative; ORF
1559	3016	2,7098e+00	LIC_13107	-	conserved hypothetical protein	identified by sequence similarity; putative; ORF
1560	32	2,7101e+00	LIC_10032	-	conserved hypothetical protein	identified by sequence similarity; putative; ORF
1561	376	2,7110e+00	LIC_10390	-	conserved hypothetical protein	identified by sequence similarity; putative; ORF
1562	1045	2,7113e+00	LIC_11075	nadE	NH(3)-dependent NAD(+) synthetase	identified by sequence similarity; putative; ORF
1563	2087	2,7124e+00	LIC_13510	-	conserved hypothetical protein	identified by sequence similarity; putative; ORF
1564	2344	2,7129e+00	LIC_12413	-	conserved hypothetical protein	identified by sequence similarity; putative; ORF
1565	1090	2,7131e+00	LIC_11120	-	phage-related protein	identified by sequence similarity; putative; ORF
1566	104	2,7133e+00	LIC_10107	-	conserved hypothetical protein	identified by sequence similarity; putative; ORF
1567	2684	2,7134e+00	LIC_12764	ilvB	acetolactate synthase I large subunit	valine sensitive; identified by sequence
1568	2273	2,7147e+00	LIC_12341	-	conserved hypothetical protein	identified by sequence similarity; putative; ORF
1569	296	2,7150e+00	LIC_10306	-	conserved hypothetical protein	identified by sequence similarity; putative; ORF
1570	2895	2,7153e+00	LIC_12982	-	heavy-metal transporting p-type ATPase	identified by sequence similarity; putative; ORF
1571	3269	2,7163e+00	LIC_13364	-	conserved hypothetical protein	identified by sequence similarity; putative; ORF
1572	2527	2,7166e+00	LIC_12604	-	conserved hypothetical protein	identified by sequence similarity; putative; ORF
1573	2279	2,7171e+00	LIC_12347	-	ribosomal protein l11 methyltransferase	identified by sequence similarity; putative; ORF
1574	2558	2,7173e+00	LIC_12635	-	conserved hypothetical protein	identified by sequence similarity; putative; ORF
1575	2137	2,7174e+00	LIC_12202	-	UDP-glucose 4-epimerase	identified by sequence similarity; putative; ORF
1576	81	2,7176e+00	LIC_10082	-	conserved hypothetical protein	identified by sequence similarity; putative; ORF
1577	1531	2,7184e+00	LIC_11572	gspF	general secretory pathway protein F	identified by sequence similarity; putative; ORF
1578	2322	2,7185e+00	LIC_12390	-	conserved hypothetical protein	identified by sequence similarity; putative; ORF
1579	283	2,7192e+00	LIC_10293	glpQ	glycerophosphoryl diester phosphodiesterase	identified by sequence similarity; putative; ORF
1580	924	2,7193e+00	LIC_10950	-	sigma factor regulatory protein	identified by sequence similarity; putative; ORF
1581	1751	2,7194e+00	LIC_11799	glpK	glycerol kinase	identified by sequence similarity; putative; ORF
1582	3295	2,7195e+00	LIC_13392	-	polysaccharide deacetylase	identified by sequence similarity; putative; ORF
1583	2908	2,7202e+00	LIC_12995	-	conserved hypothetical protein	identified by sequence similarity; putative; ORF
1584	470	2,7204e+00	LIC_10486	-	conserved hypothetical protein	identified by sequence similarity; putative; ORF
1585	124	2,7205e+00	LIC_10128	-	conserved hypothetical protein	identified by sequence similarity; putative; ORF
1586	2902	2,7208e+00	LIC_12989	helA	heavy metal efflux pump	identified by sequence similarity; putative; ORF
1587	2275	2,7212e+00	LIC_12343	-	conserved hypothetical protein	identified by sequence similarity; putative; ORF
1588	3299	2,7213e+00	LIC_13396	-	monooxygenase	flavin-binding family; identified by sequence
1589	3059	2,7217e+00	LIC_13151	-	putative lipoprotein	identified by sequence similarity; putative; ORF
1590	2084	2,7220e+00	LIC_12150	-	dTDP-4-dehydrorhamnose epimerase	identified by sequence similarity; putative; ORF
1591	2723	2,7223e+00	LIC_12806	-	conserved hypothetical protein	identified by sequence similarity; putative; ORF
1592	2499	2,7225e+00	LIC_12575	-	cytoplasmic membrane protein	identified by sequence similarity; putative; ORF
1593	3346	2,7228e+00	LIC_13443	-	conserved hypothetical protein	identified by sequence similarity; putative; ORF
1594	956	2,7232e+00	LIC_10982	-	permease of the drug/metabolite transporter	DMT; identified by sequence similarity; putative;
1595	243	2,7236e+00	LIC_10252	-	exonuclease	identified by sequence similarity; putative; ORF
1596	3087	2,7237e+00	LIC_13179	-	putative globin	identified by sequence similarity; putative; ORF
1597	2477	2,7239e+00	LIC_12550	pcm	protein-L-isoaspartate O-methyltransferase	identified by sequence similarity; putative; ORF
1598	230	2,7241e+00	LIC_10239	-	conserved hypothetical protein	internal repeat sequences detected; contains
1599	1510	2,7242e+00	LIC_11551	priA	primosomal protein N'	identified by sequence similarity; putative; ORF
1600	3177	2,7247e+00	LIC_13270	-	histidine kinase sensor protein	identified by sequence similarity; putative; ORF
1601	1438	2,7260e+00	LIC_11477	-	conserved hypothetical protein	identified by sequence similarity; putative; ORF
1602	2476	2,7261e+00	LIC_12548	-	conserved hypothetical protein	identified by sequence similarity; putative; ORF
1603	1644	2,7263e+00	LIC_11692	-	conserved hypothetical protein	identified by sequence similarity; putative; ORF
1604	1477	2,7263e+00	LIC_11518	-	biotin carboxylase subunit of acetyl CoA	identified by sequence similarity; putative; ORF
1605	2551	2,7263e+00	LIC_12628	-	conserved hypothetical protein	identified by sequence similarity; putative; ORF
1606	1551	2,7264e+00	LIC_11593	-	conserved hypothetical protein	identified by sequence similarity; putative; ORF
1607	2755	2,7270e+00	LIC_12839	pyrB	aspartate carbamoyltransferase	identified by sequence similarity; putative; ORF
1608	2850	2,7287e+00	LIC_12936	-	conserved hypothetical protein	identified by sequence similarity; putative; ORF
1609	1514	2,7289e+00	LIC_11555	rpsP	30S ribosomal protein S16	identified by sequence similarity; putative; ORF	rib
1610	702	2,7290e+00	LIC_10718	-	conserved hypothetical protein	identified by sequence similarity; putative; ORF
1611	1886	2,7293e+00	LIC_11941	czcC	heavy metal efflux pump	identified by sequence similarity; putative; ORF
1612	2442	2,7293e+00	LIC_12514	mutL	DNA mismatch repair protein	identified by sequence similarity; putative; ORF
1613	467	2,7302e+00	LIC_10483	-	conserved hypothetical protein	identified by sequence similarity; putative; ORF
1614	1755	2,7303e+00	LIC_11804	yadG	ABC transporter, ATP-binding protein	identified by sequence similarity; putative; ORF
1615	1636	2,7303e+00	LIC_11684	-	transcriptional regulator (Sir2 family)	identified by sequence similarity; putative; ORF
1616	1042	2,7306e+00	LIC_11072	-	tetrapyrrole (corrin/porphyrin) methylase	identified by sequence similarity; putative; ORF
1617	3174	2,7308e+00	LIC_13267	-	conserved hypothetical protein	identified by sequence similarity; putative; ORF
1618	1379	2,7310e+00	LIC_11417	clpP	ATP-dependent Clp protease, proteolytic subunit	identified by sequence similarity; putative; ORF
1619	991	2,7311e+00	LIC_11019	-	putative lipoprotein	identified by sequence similarity; putative; ORF
1620	2635	2,7315e+00	LIC_12714	-	conserved hypothetical protein	identified by sequence similarity; putative; ORF
1621	2069	2,7318e+00	LIC_12135	-	polysaccharide biosynthesis export protein	identified by sequence similarity; putative; ORF
1622	3225	2,7324e+00	LIC_13320	-	thermolysin precursor	identified by sequence similarity; putative; ORF
1623	984	2,7335e+00	LIC_11012	-	guanosine polyphosphate	identified by sequence similarity; putative; ORF
1624	91	2,7337e+00	LIC_10094	-	long-chain-fatty-acid CoA ligase	identified by sequence similarity; putative; ORF
1625	358	2,7337e+00	LIC_10371	-	putative lipoprotein	identified by sequence similarity; putative; ORF
1626	132	2,7337e+00	LIC_10136	-	ABC transporter ATP-binding protein	identified by sequence similarity; putative; ORF
1627	1356	2,7337e+00	LIC_11393	-	flagellar motor switch protein	identified by sequence similarity; putative; ORF
1628	1245	2,7342e+00	LIC_11277	accC	acetyl-CoA carboxylase alpha chain	identified by sequence similarity; putative; ORF
1629	2021	2,7344e+00	LIC_12087	-	histidine kinase sensor protein	identified by sequence similarity; putative; ORF
1630	1304	2,7346e+00	LIC_11340	-	conserved hypothetical protein	identified by sequence similarity; putative; ORF
1631	2437	2,7349e+00	LIC_12509	-	conserved hypothetical protein	identified by sequence similarity; putative; ORF
1632	2414	2,7352e+00	LIC_12486	-	integral membrane protein	TerC family; identified by sequence similarity;
1633	122	2,7359e+00	LIC_10126	-	conserved hypothetical protein	identified by sequence similarity; putative; ORF
1634	1814	2,7362e+00	LIC_11865	ftsW	cell division protein	identified by sequence similarity; putative; ORF
1635	2056	2,7368e+00	LIC_12122	-	glycosyltransferase	identified by sequence similarity; putative; ORF
1636	2254	2,7372e+00	LIC_12320	-	3-oxoacyl-[acyl-carrier protein] reductase	identified by sequence similarity; putative; ORF
1637	682	2,7373e+00	LIC_10698	-	conserved hypothetical protein	identified by sequence similarity; putative; ORF
1638	3090	2,7377e+00	LIC_13182	ugpQ	glycerophosphoryl diester phosphodiesterase	identified by sequence similarity; putative; ORF
1639	2185	2,7386e+00	LIC_12250	-	carboxy-terminal processing protease	identified by sequence similarity; putative; ORF
1640	1030	2,7388e+00	LIC_11060	-	conserved hypothetical protein	identified by sequence similarity; putative; ORF
1641	2446	2,7399e+00	LIC_12518	-	conserved hypothetical protein	identified by sequence similarity; putative; ORF
1642	2733	2,7410e+00	LIC_12816	-	conserved hypothetical protein	identified by sequence similarity; putative; ORF
1643	1344	2,7413e+00	LIC_11380	-	RNA polymerase sigma-28 factor	identified by sequence similarity; putative; ORF
1644	1561	2,7415e+00	LIC_11603	-	conserved hypothetical protein	identified by sequence similarity; putative; ORF
1645	2104	2,7445e+00	LIC_12169	sas	sialic acid synthase	identified by sequence similarity; putative; ORF
1646	1384	2,7449e+00	LIC_11422	-	homoserine kinase type II	identified by sequence similarity; putative; ORF
1647	1693	2,7450e+00	LIC_11741	tldD	TldD	identified by sequence similarity; putative; ORF
1648	1106	2,7453e+00	LIC_11136	-	response regulator	identified by sequence similarity; putative; ORF
1649	11	2,7455e+00	LIC_10011	lipL21	LipL21	outermembrane lipoprotein; identified by sequence
1650	538	2,7460e+00	LIC_10554	-	conserved hypothetical protein	identified by sequence similarity; putative; ORF
1651	1735	2,7468e+00	LIC_11783	-	conserved hypothetical protein	identified by sequence similarity; putative; ORF
1652	3171	2,7469e+00	LIC_13264	-	MutT nudix family protein	identified by sequence similarity; putative; ORF
1653	1659	2,7472e+00	LIC_11707	fbp	fructose-1,6-bisphosphatase	identified by sequence similarity; putative; ORF
1654	1004	2,7475e+00	LIC_11034	-	conserved hypothetical protein	identified by sequence similarity; putative; ORF
1655	2352	2,7478e+00	LIC_12421	-	conserved hypothetical protein	identified by sequence similarity; putative; ORF
1656	2419	2,7478e+00	LIC_12491	-	conserved hypothetical protein	identified by sequence similarity; putative; ORF
1657	313	2,7486e+00	LIC_10323	-	2,3-bisphosphoglycerate-independent	identified by sequence similarity; putative; ORF
1658	2220	2,7490e+00	LIC_12286	-	conserved hypothetical protein	identified by sequence similarity; putative; ORF
1659	1730	2,7494e+00	LIC_11778	bioA	adenosylmethionine-8-amino-7-oxononanoate	identified by sequence similarity; putative; ORF
1660	174	2,7494e+00	LIC_10183	-	conserved hypothetical protein	identified by sequence similarity; putative; ORF
1661	2550	2,7494e+00	LIC_12627	-	histidine kinase response regulator hybrid	identified by sequence similarity; putative; ORF
1662	1629	2,7496e+00	LIC_11675	-	glycerol-3-phosphate dehydrogenase	identified by sequence similarity; putative; ORF
1663	1203	2,7502e+00	LIC_11234	-	conserved hypothetical protein	identified by sequence similarity; putative; ORF
1664	934	2,7505e+00	LIC_10960	-	hypothetical protein	null
1665	2481	2,7506e+00	LIC_12554	-	D-3-phosphoglycerate dehydrogenase	identified by sequence similarity; putative; ORF
1666	3191	2,7508e+00	LIC_13284	-	conserved hypothetical protein	identified by sequence similarity; putative; ORF
1667	236	2,7509e+00	LIC_10245	-	adenylate/guanylate cyclase	identified by sequence similarity; putative; ORF
1668	2484	2,7510e+00	LIC_12557	-	conserved hypothetical protein	identified by sequence similarity; putative; ORF
1669	320	2,7510e+00	LIC_10330	-	conserved hypothetical protein	identified by sequence similarity; putative; ORF
1670	82	2,7516e+00	LIC_10083	-	conserved hypothetical protein	identified by sequence similarity; putative; ORF
1671	2359	2,7524e+00	LIC_12428	phnL	ABC transporter ATP-binding protein	identified by sequence similarity; putative; ORF
1672	2207	2,7527e+00	LIC_12272	-	conserved hypothetical protein	identified by sequence similarity; putative; ORF
1673	1907	2,7531e+00	LIC_11965	-	conserved hypothetical protein	identified by sequence similarity; putative; ORF
1674	392	2,7532e+00	LIC_10406	-	conserved hypothetical protein	internal repeat sequences detected; contains
1675	2106	2,7536e+00	LIC_12171	-	nucleoside-diphosphate-sugar pyrophosphorylase	identified by sequence similarity; putative; ORF
1676	331	2,7540e+00	LIC_10341	-	conserved hypothetical protein	identified by sequence similarity; putative; ORF
1677	1089	2,7542e+00	LIC_11119	-	conserved hypothetical protein	internal repeat sequences detected; contains Kelch
1678	964	2,7544e+00	LIC_10990	kdpA	potassium-transporting ATPase A chain	identified by sequence similarity; putative; ORF
1679	1955	2,7547e+00	LIC_12017	clpB	ATP-dependent protease	heat shock protein; identified by sequence
1680	1876	2,7548e+00	LIC_11930	-	conserved hypothetical protein	identified by sequence similarity; putative; ORF
1681	345	2,7550e+00	LIC_10356	-	conserved hypothetical protein	identified by sequence similarity; putative; ORF
1682	1359	2,7554e+00	LIC_11396	-	hypothetical cytoplasmic membrane protein	identified by sequence similarity; putative; ORF
1683	899	2,7560e+00	LIC_10924	-	conserved hypothetical protein	identified by sequence similarity; putative; ORF
1684	1335	2,7561e+00	LIC_11371	fliO	FliO	identified by sequence similarity; putative; ORF
1685	2872	2,7565e+00	LIC_12959	-	conserved hypothetical protein	identified by sequence similarity; putative; ORF
1686	2241	2,7571e+00	LIC_12307	-	outer membrane TolC superfamily	identified by sequence similarity; putative; ORF
1687	1970	2,7571e+00	LIC_12032	katE	catalase	identified by sequence similarity; putative; ORF
1688	2019	2,7572e+00	LIC_12085	paaY	carbonic anhydrase	identified by sequence similarity; putative; ORF
1689	609	2,7573e+00	LIC_10625	kdsB	3-deoxy-manno-octulosonate cytidylyltransferase	identified by sequence similarity; putative; ORF
1690	1576	2,7574e+00	LIC_11618	-	3-oxoacyl-[acyl-carrier-protein] reductase	identified by sequence similarity; putative; ORF
1691	1143	2,7581e+00	LIC_11173	-	conserved hypothetical protein	identified by sequence similarity; putative; ORF
1692	2913	2,7586e+00	LIC_13000	-	conserved hypothetical protein	identified by sequence similarity; putative; ORF
1693	2103	2,7589e+00	LIC_12168	-	aspartate aminotransferase	identified by sequence similarity; putative; ORF
1694	1917	2,7590e+00	LIC_11978	trxA	thioredoxin	identified by sequence similarity; putative; ORF
1695	2547	2,7595e+00	LIC_12624	-	conserved hypothetical protein	identified by sequence similarity; putative; ORF
1696	2604	2,7596e+00	LIC_12682	-	3-oxoacyl-(acyl carrier protein)	identified by sequence similarity; putative; ORF
1697	2570	2,7610e+00	LIC_12647	-	conserved hypothetical protein	identified by sequence similarity; putative; ORF
1698	387	2,7612e+00	LIC_10401	-	conserved hypothetical protein	identified by sequence similarity; putative; ORF
1699	1896	2,7619e+00	LIC_11951	-	ATP-dependent CLP protease-like, proteolytic	identified by sequence similarity; putative; ORF
1700	1450	2,7621e+00	LIC_11489	-	conserved hypothetical protein	identified by sequence similarity; putative; ORF
1701	2457	2,7623e+00	LIC_12529	-	sulfate ABC transporter periplasmic	identified by sequence similarity; putative; ORF
1702	1501	2,7630e+00	LIC_11542	-	conserved hypothetical protein	identified by sequence similarity; putative; ORF
1703	1362	2,7630e+00	LIC_11399	-	membrane metalloendopeptidase	identified by sequence similarity; putative; ORF
1704	715	2,7631e+00	LIC_10733	pepA	cytosol aminopeptidase protein	identified by sequence similarity; putative; ORF
1705	3378	2,7634e+00	LIC_13477	-	conserved hypothetical protein	identified by sequence similarity; putative; ORF
1706	938	2,7639e+00	LIC_10964	phuR	TonB-dependent outer membrane hemin receptor	identified by sequence similarity; putative; ORF
1707	1856	2,7650e+00	LIC_11910	-	polysaccharide deacetylase	identified by sequence similarity; putative; ORF
1708	2778	2,7654e+00	LIC_12862	rplX	50S ribosomal protein L24	identified by sequence similarity; putative; ORF	rib
1709	1200	2,7659e+00	LIC_11231	-	transcriptional regulator (TetR family)	identified by sequence similarity; putative; ORF
1710	2803	2,7660e+00	LIC_12887	-	conserved hypothetical protein	identified by sequence similarity; putative; ORF
1711	1692	2,7666e+00	LIC_11740	pmbA	peptide maturation protein	identified by sequence similarity; putative; ORF
1712	1632	2,7672e+00	LIC_11678	-	conserved hypothetical protein	identified by sequence similarity; putative; ORF
1713	2253	2,7678e+00	LIC_12319	-	protein phosphatase	identified by sequence similarity; putative; ORF
1714	1829	2,7678e+00	LIC_11880	-	putative lipoprotein	identified by sequence similarity; putative; ORF
1715	1647	2,7679e+00	LIC_11695	-	conserved hypothetical protein	identified by sequence similarity; putative; ORF
1716	2621	2,7680e+00	LIC_12700	pqqL	metalloprotease	identified by sequence similarity; putative; ORF
1717	1082	2,7691e+00	LIC_11112	-	serine protease	HtrA-like; identified by sequence similarity;
1718	347	2,7692e+00	LIC_10358	-	conserved hypothetical protein	identified by sequence similarity; putative; ORF
1719	1601	2,7693e+00	LIC_11643	-	LipL45	lipoprotein; Qlp42; identified by sequence
1720	776	2,7698e+00	LIC_10799	-	enoyl-CoA hydratase	identified by sequence similarity; putative; ORF
1721	1804	2,7699e+00	LIC_11855	ddlA	d-alanine-d-alanine ligase	identified by sequence similarity; putative; ORF
1722	2058	2,7706e+00	LIC_12124	rfbB	dTDP-glucose 4,6-dehydratase	identified by sequence similarity; putative; ORF
1723	1525	2,7713e+00	LIC_11566	-	Mg chelatase subunit chII	ATPase with chaperone activity; identified by
1724	2394	2,7717e+00	LIC_12466	carA	carbamoyl-phosphate synthase small chain	identified by sequence similarity; putative; ORF
1725	1935	2,7719e+00	LIC_11996	-	conserved hypothetical protein	identified by sequence similarity; putative; ORF
1726	2994	2,7725e+00	LIC_13082	-	histidine kinase response regulator hybrid	identified by sequence similarity; putative; ORF
1727	305	2,7727e+00	LIC_10315	serC	phosphoserine aminotransferase protein	identified by sequence similarity; putative; ORF
1728	3058	2,7727e+00	LIC_13150	-	ATP-dependent DNA helicase protein	identified by sequence similarity; putative; ORF
1729	2356	2,7737e+00	LIC_12425	-	conserved hypothetical protein	identified by sequence similarity; putative; ORF
1730	2753	2,7741e+00	LIC_12837	-	conserved hypothetical protein	identified by sequence similarity; putative; ORF
1731	2865	2,7743e+00	LIC_12952	-	S-layer-like protein	identified by sequence similarity; putative; ORF
1732	896	2,7760e+00	LIC_10921	-	conserved hypothetical protein	identified by sequence similarity; putative; ORF
1733	3095	2,7762e+00	LIC_13187	nhaP	sodium/hydrogen antiporter	identified by sequence similarity; putative; ORF
1734	1710	2,7763e+00	LIC_11758	-	acyl-CoA hydrolase	identified by sequence similarity; putative; ORF
1735	1226	2,7767e+00	LIC_11257	ppx	exopolyphosphatase	identified by sequence similarity; putative; ORF
1736	2156	2,7767e+00	LIC_12221	-	cation:proton antiporter	identified by sequence similarity; putative; ORF
1737	2042	2,7768e+00	LIC_12108	aspS	aspartyl-tRNA synthetase	identified by sequence similarity; putative; ORF
1738	3217	2,7778e+00	LIC_13312	-	conserved hypothetical protein	identified by sequence similarity; putative; ORF
1739	3243	2,7779e+00	LIC_13338	-	putative lipoprotein	identified by sequence similarity; putative; ORF
1740	1562	2,7780e+00	LIC_11604	-	conserved hypothetical protein	identified by sequence similarity; putative; ORF
1741	535	2,7785e+00	LIC_10551	-	conserved hypothetical protein	identified by sequence similarity; putative; ORF
1742	2237	2,7786e+00	LIC_12303	-	carboxy-terminal processing protease	identified by sequence similarity; putative; ORF
1743	439	2,7788e+00	LIC_10455	-	conserved hypothetical protein	identified by sequence similarity; putative; ORF
1744	1916	2,7790e+00	LIC_11977	-	cyclic nucleotide binding protein	identified by sequence similarity; putative; ORF
1745	1809	2,7791e+00	LIC_11860	mmsB	3-hydroxyisobutyrate dehydrogenase	identified by sequence similarity; putative; ORF
1746	2085	2,7791e+00	LIC_12151	rfbG	cdp-glucose 4,6-dehydratase	identified by sequence similarity; putative; ORF
1747	1269	2,7813e+00	LIC_11303	-	L-lysine 2,3-aminomutase	identified by sequence similarity; putative; ORF
1748	595	2,7813e+00	LIC_10611	-	hypothetical protein	null
1749	317	2,7814e+00	LIC_10327	-	conserved hypothetical protein	identified by sequence similarity; putative; ORF
1750	1566	2,7818e+00	LIC_11608	-	conserved hypothetical protein	identified by sequence similarity; putative; ORF
1751	2817	2,7819e+00	LIC_12901	molR	molybdate metabolism regulator	identified by sequence similarity; putative; ORF
1752	1817	2,7822e+00	LIC_11868	-	conserved hypothetical protein	identified by sequence similarity; putative; ORF
1753	49	2,7829e+00	LIC_10049	-	conserved hypothetical protein	identified by sequence similarity; putative; ORF
1754	1588	2,7830e+00	LIC_11630	fadD	long-chain-fatty-acid CoA ligase	identified by sequence similarity; putative; ORF
1755	2879	2,7833e+00	LIC_12966	lipL41	LipL41	outer membrane lipoprotein; identified by sequence
1756	1637	2,7843e+00	LIC_11685	-	conserved hypothetical protein	identified by sequence similarity; putative; ORF
1757	1325	2,7844e+00	LIC_11361	prlC	oligopeptidase A	identified by sequence similarity; putative; ORF
1758	2999	2,7856e+00	LIC_13087	-	histidine kinase sensor protein	identified by sequence similarity; putative; ORF
1759	452	2,7864e+00	LIC_10468	-	conserved hypothetical protein	identified by sequence similarity; putative; ORF
1760	2971	2,7866e+00	LIC_13059	-	putative lipoprotein	identified by sequence similarity; putative; ORF
1761	1993	2,7870e+00	LIC_12059	-	response regulator	identified by sequence similarity; putative; ORF
1762	824	2,7873e+00	LIC_10847	-	conserved hypothetical protein	identified by sequence similarity; putative; ORF
1763	3261	2,7875e+00	LIC_13356	cobT	nicotinate-nucleotide--dimethylbenzimidazole	identified by sequence similarity; putative; ORF
1764	1327	2,7879e+00	LIC_11363	-	glutathione-S-transferase	identified by sequence similarity; putative; ORF
1765	2400	2,7883e+00	LIC_12472	-	acetyltransferase	identified by sequence similarity; putative; ORF
1766	1897	2,7888e+00	LIC_11952	-	hypothetical protein	null
1767	2631	2,7891e+00	LIC_12710	-	conserved hypothetical protein	identified by sequence similarity; putative; ORF
1768	1033	2,7892e+00	LIC_11063	lgt	prolipoprotein diacylglycerol transferase	identified by sequence similarity; putative; ORF
1769	1099	2,7894e+00	LIC_11129	-	GGDEF family protein	identified by sequence similarity; putative; ORF
1770	1654	2,7897e+00	LIC_11702	dnaG	DNA primase	identified by sequence similarity; putative; ORF
1771	1590	2,7899e+00	LIC_11632	ptsI	phosphotransferase system enzyme I	identified by sequence similarity; putative; ORF
1772	2193	2,7904e+00	LIC_12258	-	conserved hypothetical protein	identified by sequence similarity; putative; ORF
1773	2758	2,7906e+00	LIC_12842	-	conserved hypothetical protein	identified by sequence similarity; putative; ORF
1774	462	2,7918e+00	LIC_10478	lepB	signal peptidase I	SPase I; identified by sequence similarity;
1775	2797	2,7918e+00	LIC_12881	-	conserved hypothetical protein	identified by sequence similarity; putative; ORF
1776	2761	2,7919e+00	LIC_12845	rplQ	50S ribosomal protein L17	identified by sequence similarity; putative; ORF	rib
1777	1816	2,7928e+00	LIC_11867	murE	UDP-N-acetylmuramoylalanyl-D-glutamate--2,	identified by sequence similarity; putative; ORF
1778	232	2,7930e+00	LIC_10241	-	conserved hypothetical protein	identified by sequence similarity; putative; ORF
1779	2347	2,7935e+00	LIC_12416	-	conserved hypothetical protein	identified by sequence similarity; putative; ORF
1780	1323	2,7937e+00	LIC_11359	maoC	MaoC	identified by sequence similarity; putative; ORF
1781	1435	2,7937e+00	LIC_11474	-	conserved hypothetical protein	identified by sequence similarity; putative; ORF
1782	1474	2,7942e+00	LIC_11515	-	conserved hypothetical protein	identified by sequence similarity; putative; ORF
1783	505	2,7944e+00	LIC_10521	-	conserved hypothetical protein	identified by sequence similarity; putative; ORF
1784	865	2,7945e+00	LIC_10888	-	transposase, ISlin1	identified by sequence similarity; putative; ORF
1785	2450	2,7945e+00	LIC_12522	-	conserved hypothetical protein	identified by sequence similarity; putative; ORF
1786	1533	2,7950e+00	LIC_11574	-	conserved hypothetical protein	identified by sequence similarity; putative; ORF
1787	2567	2,7953e+00	LIC_12644	-	conserved hypothetical protein	identified by sequence similarity; putative; ORF
1788	3288	2,7954e+00	LIC_13385	-	ABC transporter, ATP-binding protein	identified by sequence similarity; putative; ORF
1789	2554	2,7962e+00	LIC_12631	-	hemolysin	identified by sequence similarity; putative; ORF
1790	87	2,7965e+00	LIC_10090	-	conserved hypothetical protein	internal repeat sequences detected; contains PBS
1791	1732	2,7968e+00	LIC_11780	bioF	8-amino-7-oxononanoate synthase	identified by sequence similarity; putative; ORF
1792	1313	2,7973e+00	LIC_11349	-	conserved hypothetical protein	identified by sequence similarity; putative; ORF
1793	2365	2,7977e+00	LIC_12434	-	conserved hypothetical protein	identified by sequence similarity; putative; ORF
1794	2751	2,7979e+00	LIC_12835	-	conserved hypothetical protein	identified by sequence similarity; putative; ORF
1795	386	2,7985e+00	LIC_10400	-	conserved hypothetical protein	identified by sequence similarity; putative; ORF
1796	2149	2,7988e+00	LIC_12214	-	putative cytochrome oxidase assembly factor	identified by sequence similarity; putative; ORF
1797	2599	2,7995e+00	LIC_12677	-	ATP-dependent DNA ligase	identified by sequence similarity; putative; ORF
1798	1424	2,7999e+00	LIC_11463	-	conserved hypothetical protein	identified by sequence similarity; putative; ORF
1799	3132	2,7999e+00	LIC_13224	glpT	glycerol-3-phosphate Pi antiporter	identified by sequence similarity; putative; ORF
1800	2880	2,8003e+00	LIC_12967	-	conserved hypothetical protein	identified by sequence similarity; putative; ORF
1801	1015	2,8004e+00	LIC_11045	-	adenylate or guanylate cyclase	identified by sequence similarity; putative; ORF
1802	298	2,8004e+00	LIC_10308	-	conserved hypothetical protein	identified by sequence similarity; putative; ORF
1803	2445	2,8011e+00	LIC_12517	-	conserved hypothetical protein	identified by sequence similarity; putative; ORF
1804	624	2,8017e+00	LIC_10640	-	hypothetical protein	null
1805	261	2,8024e+00	LIC_10271	-	cell wall hydrolase	contains LysM domain; identified by sequence
1806	1242	2,8028e+00	LIC_11274	-	conserved hypothetical protein	identified by sequence similarity; putative; ORF
1807	1536	2,8030e+00	LIC_11577	-	type II secretion pathway related protein	identified by sequence similarity; putative; ORF
1808	2432	2,8031e+00	LIC_12504	-	response regulator	identified by sequence similarity; putative; ORF
1809	687	2,8037e+00	LIC_10703	-	conserved hypothetical protein	identified by sequence similarity; putative; ORF
1810	1465	2,8042e+00	LIC_11504	-	cytoplasmic membrane protein	contains leucine-rich repeats; identified by
1811	1655	2,8047e+00	LIC_11703	-	conserved hypothetical protein	identified by sequence similarity; putative; ORF
1812	3129	2,8047e+00	LIC_13221	-	Fe-S oxidoreductase	identified by sequence similarity; putative; ORF
1813	2828	2,8049e+00	LIC_12912	-	conserved hypothetical protein	identified by sequence similarity; putative; ORF
1814	2355	2,8052e+00	LIC_12424	-	conserved hypothetical protein	identified by sequence similarity; putative; ORF
1815	2600	2,8059e+00	LIC_12678	-	conserved hypothetical protein	internal repeat sequences detected; contains
1816	2814	2,8066e+00	LIC_12898	-	conserved hypothetical protein	identified by sequence similarity; putative; ORF
1817	3331	2,8070e+00	LIC_13428	-	conserved hypothetical protein	identified by sequence similarity; putative; ORF
1818	1577	2,8074e+00	LIC_11619	-	conserved hypothetical protein	identified by sequence similarity; putative; ORF
1819	2354	2,8076e+00	LIC_12423	pilD	prepilin leader peptidase	identified by sequence similarity; putative; ORF
1820	1872	2,8077e+00	LIC_11926	mdoH	dolichol-P-glucose synthetase	glycosyltransferase; identified by sequence
1821	2073	2,8079e+00	LIC_12139	rffE	UDP-N-acetylglucosamine 2-epimerase	identified by sequence similarity; putative; ORF
1822	480	2,8085e+00	LIC_10496	-	conserved hypothetical protein	identified by sequence similarity; putative; ORF
1823	123	2,8085e+00	LIC_10127	-	conserved hypothetical protein	identified by sequence similarity; putative; ORF
1824	3250	2,8098e+00	LIC_13345	gltX	glutamyl-tRNA synthetase	identified by sequence similarity; putative; ORF
1825	1568	2,8098e+00	LIC_11610	ubiA	4-hydroxybenzoate octaprenyltransferase	identified by sequence similarity; putative; ORF
1826	534	2,8099e+00	LIC_10550	-	anti-sigma factor antagonist	identified by sequence similarity; putative; ORF
1827	3216	2,8099e+00	LIC_13311	mpl	UDP-n-acetylmuramate:l-alanyl-gamma-d-glutamyl-	identified by sequence similarity; putative; ORF
1828	3297	2,8108e+00	LIC_13394	dmcA	methyl-accepting chemotaxis transmembrane	identified by sequence similarity; putative; ORF
1829	930	2,8110e+00	LIC_10956	-	hypothetical protein	null
1830	1314	2,8116e+00	LIC_11350	-	acyl-CoA dehydrogenase	identified by sequence similarity; putative; ORF
1831	918	2,8116e+00	LIC_10944	-	conserved hypothetical protein	identified by sequence similarity; putative; ORF
1832	610	2,8117e+00	LIC_10626	-	anti-sigma factor antagonist	identified by sequence similarity; putative; ORF
1833	1361	2,8119e+00	LIC_11398	-	conserved hypothetical protein	identified by sequence similarity; putative; ORF
1834	1060	2,8122e+00	LIC_11090	-	putative lipoprotein	identified by sequence similarity; putative; ORF
1835	3227	2,8123e+00	LIC_13322	nprT	thermolysin precursor	identified by sequence similarity; putative; ORF
1836	626	2,8123e+00	LIC_10642	-	conserved hypothetical protein	identified by sequence similarity; putative; ORF
1837	2054	2,8126e+00	LIC_12120	-	hypothetical protein	null
1838	1305	2,8128e+00	LIC_11341	-	conserved hypothetical protein	identified by sequence similarity; putative; ORF
1839	162	2,8132e+00	LIC_10170	-	conserved hypothetical protein	identified by sequence similarity; putative; ORF
1840	203	2,8133e+00	LIC_10212	-	hypothetical protein	null
1841	2595	2,8138e+00	LIC_12673	-	conserved hypothetical protein	identified by sequence similarity; putative; ORF
1842	995	2,8143e+00	LIC_11025	-	anti-sigma factor antagonist	identified by sequence similarity; putative; ORF
1843	3019	2,8146e+00	LIC_13110	-	histidine kinase response regulator hybrid	identified by sequence similarity; putative; ORF
1844	2266	2,8155e+00	LIC_12334	lplA	lipoate-protein ligase a	identified by sequence similarity; putative; ORF
1845	2483	2,8162e+00	LIC_12556	lnt	apolipoprotein n-acyltransferase	identified by sequence similarity; putative; ORF
1846	1933	2,8163e+00	LIC_11994	-	conserved hypothetical protein	identified by sequence similarity; putative; ORF
1847	2336	2,8163e+00	LIC_12404	dsbD	disulfide interchange transmembrane protein	identified by sequence similarity; putative; ORF
1848	75	2,8170e+00	LIC_10075	-	conserved hypothetical protein	identified by sequence similarity; putative; ORF
1849	2364	2,8178e+00	LIC_12433	mdoB	phosphoglycerol transferase	identified by sequence similarity; putative; ORF
1850	1440	2,8180e+00	LIC_11479	xerD	putative integrase/recombinase protein	identified by sequence similarity; putative; ORF
1851	2407	2,8182e+00	LIC_12479	-	cytoplasmic membrane protein	contains rhomboid domain; identified by sequence
1852	2964	2,8184e+00	LIC_13052	dinP	DNA polymerase IV	identified by sequence similarity; putative; ORF
1853	2372	2,8186e+00	LIC_12441	-	hypothetical protein	hypothetical protein; this region contains an
1854	1683	2,8192e+00	LIC_11731	slyD	FKBP-type peptidyl-prolyl cis-trans isomerase	identified by sequence similarity; putative; ORF
1855	2970	2,8198e+00	LIC_13058	-	conserved hypothetical protein	identified by sequence similarity; putative; ORF
1856	353	2,8198e+00	LIC_10364	-	conserved hypothetical protein	identified by sequence similarity; putative; ORF
1857	1643	2,8207e+00	LIC_11691	mcp-2	methyl-accepting chemotaxis protein	identified by sequence similarity; putative; ORF
1858	1293	2,8208e+00	LIC_11327	flgI	flagellar p-ring precursor transmembrane	identified by sequence similarity; putative; ORF
1859	1382	2,8208e+00	LIC_11420	-	GNAT family N-acetyltransferase	identified by sequence similarity; putative; ORF
1860	5	2,8210e+00	LIC_10005	-	DNA gyrase subunit B	identified by sequence similarity; putative; ORF
1861	2315	2,8212e+00	LIC_12383	-	hypothetical protein	null
1862	3375	2,8215e+00	LIC_13474	dnaX	DNA polymerase III gamma subunit	identified by sequence similarity; putative; ORF
1863	504	2,8221e+00	LIC_10520	-	conserved hypothetical protein	identified by sequence similarity; putative; ORF
1864	1830	2,8222e+00	LIC_11881	-	conserved hypothetical protein	identified by sequence similarity; putative; ORF
1865	2540	2,8222e+00	LIC_12617	ispD	4-diphosphocytidyl-2-methyl-D-erithritol	bifunctional enzyme; identified by sequence
1866	2822	2,8224e+00	LIC_12906	-	putative lipoprotein	identified by sequence similarity; putative; ORF
1867	3221	2,8225e+00	LIC_13316	-	ABC transporter, ATP-binding protein	identified by sequence similarity; putative; ORF
1868	1639	2,8225e+00	LIC_11687	-	endonuclease	identified by sequence similarity; putative; ORF
1869	2869	2,8243e+00	LIC_12956	-	conserved hypothetical protein	identified by sequence similarity; putative; ORF
1870	1403	2,8244e+00	LIC_11441	-	conserved hypothetical protein	identified by sequence similarity; putative; ORF
1871	2821	2,8247e+00	LIC_12905	-	conserved hypothetical protein	identified by sequence similarity; putative; ORF
1872	196	2,8257e+00	LIC_10205	ctaA	cytochrome oxidase assembly protein	identified by sequence similarity; putative; ORF
1873	3259	2,8258e+00	LIC_13354	-	conserved hypothetical protein	identified by sequence similarity; putative; ORF
1874	1279	2,8269e+00	LIC_11313	pepP	aminopeptidase P	identified by sequence similarity; putative; ORF
1875	3364	2,8274e+00	LIC_13461	-	putative lipoprotein	identified by sequence similarity; putative; ORF
1876	3080	2,8278e+00	LIC_13172	-	conserved hypothetical protein	identified by sequence similarity; putative; ORF
1877	3232	2,8280e+00	LIC_13327	-	conserved hypothetical protein	identified by sequence similarity; putative; ORF
1878	2423	2,8288e+00	LIC_12495	crt	3-hydroxybutyryl-CoA dehydratase	identified by sequence similarity; putative; ORF
1879	3315	2,8289e+00	LIC_13412	plsB	glycerol-3-phosphate acyltransferase	identified by sequence similarity; putative; ORF
1880	2448	2,8292e+00	LIC_12520	pdxH	pyridoxamine 5'-phosphate oxidase	identified by sequence similarity; putative; ORF
1881	1368	2,8298e+00	LIC_11405	-	conserved hypothetical protein	identified by sequence similarity; putative; ORF
1882	1966	2,8300e+00	LIC_12028	cysS	cysteinyl-tRNA synthetase	identified by sequence similarity; putative; ORF
1883	2028	2,8301e+00	LIC_12094	tpiA	triosephosphate isomerase	identified by sequence similarity; putative; ORF
1884	1132	2,8304e+00	LIC_11162	-	conserved hypothetical protein	identified by sequence similarity; putative; ORF
1885	1746	2,8305e+00	LIC_11794	-	alginate O-acetyltransferase protein	identified by sequence similarity; putative; ORF
1886	1228	2,8314e+00	LIC_11259	mreC	MreC	rod shape-determining protein; identified by
1887	1834	2,8321e+00	LIC_11885	-	putative lipoprotein	identified by sequence similarity; putative; ORF
1888	2094	2,8322e+00	LIC_12159	-	conserved hypothetical protein	identified by sequence similarity; putative; ORF
1889	771	2,8327e+00	LIC_10792	-	conserved hypothetical protein	identified by sequence similarity; putative; ORF
1890	2387	2,8336e+00	LIC_12459	-	conserved hypothetical protein	identified by sequence similarity; putative; ORF
1891	469	2,8337e+00	LIC_10485	-	conserved hypothetical protein	identified by sequence similarity; putative; ORF
1892	2465	2,8363e+00	LIC_12537	secF	SecF	identified by sequence similarity; putative; ORF
1893	1262	2,8365e+00	LIC_11296	dpm	dolichyl-phosphate mannose synthase	identified by sequence similarity; putative; ORF
1894	3252	2,8365e+00	LIC_13347	-	DNA gyrase subunit A	identified by sequence similarity; putative; ORF
1895	1493	2,8369e+00	LIC_11534	-	conserved hypothetical protein	identified by sequence similarity; putative; ORF
1896	2033	2,8382e+00	LIC_12099	-	conserved hypothetical protein	internal repeat sequences detected; contains
1897	931	2,8384e+00	LIC_10957	-	hypothetical protein	null
1898	2032	2,8393e+00	LIC_12098	-	response regulator	identified by sequence similarity; putative; ORF
1899	2378	2,8393e+00	LIC_12449	aroA	3-phosphoshikimate 1-carboxyvinyltransferase	identified by sequence similarity; putative; ORF
1900	2328	2,8400e+00	LIC_12396	-	conserved hypothetical protein	identified by sequence similarity; putative; ORF
1901	2838	2,8402e+00	LIC_12923	-	conserved hypothetical protein	identified by sequence similarity; putative; ORF
1902	539	2,8406e+00	LIC_10555	-	conserved hypothetical protein	identified by sequence similarity; putative; ORF
1903	2860	2,8409e+00	LIC_12946	-	glycosyl transferase	identified by sequence similarity; putative; ORF
1904	197	2,8410e+00	LIC_10206	-	conserved hypothetical protein	identified by sequence similarity; putative; ORF
1905	1998	2,8413e+00	LIC_12064	-	conserved hypothetical protein	identified by sequence similarity; putative; ORF
1906	527	2,8417e+00	LIC_10543	-	acyl-CoA dehydrogenase	identified by sequence similarity; putative; ORF
1907	1399	2,8419e+00	LIC_11437	-	adenylate/guanylate cyclase	identified by sequence similarity; putative; ORF
1908	2874	2,8429e+00	LIC_12961	recQ	ATP-dependent DNA helicase	identified by sequence similarity; putative; ORF
1909	1765	2,8430e+00	LIC_11814	clpA	ATP-dependent Clp protease, ATP-binding subunit	identified by sequence similarity; putative; ORF
1910	707	2,8438e+00	LIC_10723	fliD	flagellar hook-associated protein 2	filament cap protein; identified by sequence
1911	894	2,8446e+00	LIC_10919	-	conserved hypothetical protein	identified by sequence similarity; putative; ORF
1912	1191	2,8451e+00	LIC_11222	-	conserved hypothetical protein	internal repeat sequences detected; contains TPR
1913	2136	2,8460e+00	LIC_12201	-	mannose-1-phosphate guanyltransferase	identified by sequence similarity; putative; ORF
1914	2173	2,8464e+00	LIC_12238	-	conserved hypothetical protein	identified by sequence similarity; putative; ORF
1915	2987	2,8481e+00	LIC_13075	-	putative lipoprotein	identified by sequence similarity; putative; ORF
1916	784	2,8486e+00	LIC_10807	gst	glutathione S-transferase	identified by sequence similarity; putative; ORF
1917	594	2,8489e+00	LIC_10610	ispF	2-C-methyl-D-erythritol 2,4-cyclodiphosphate	identified by sequence similarity; putative; ORF
1918	557	2,8496e+00	LIC_10573	-	transposase, IS1533	identified by sequence similarity; putative; ORF
1919	99	2,8498e+00	LIC_10102	prfA	peptide chain release factor 1	RF-1; identified by sequence similarity; putative;
1920	128	2,8498e+00	LIC_10132	-	sigma 54 activator	identified by sequence similarity; putative; ORF
1921	1903	2,8499e+00	LIC_11958	-	ARM repeat superfamily protein	identified by sequence similarity; putative; ORF
1922	3237	2,8504e+00	LIC_13332	-	ferredoxin	identified by sequence similarity; putative; ORF
1923	1449	2,8517e+00	LIC_11488	cheX	chemotaxis protein	identified by sequence similarity; putative; ORF
1924	473	2,8523e+00	LIC_10489	-	conserved hypothetical protein	internal repeat sequences detected; contains MORN
1925	3282	2,8523e+00	LIC_13379	-	CAAX protease	cytoplasmic membrane protein; identified by
1926	1677	2,8524e+00	LIC_11725	-	conserved hypothetical protein	identified by sequence similarity; putative; ORF
1927	1547	2,8529e+00	LIC_11589	-	conserved hypothetical protein	identified by sequence similarity; putative; ORF
1928	1277	2,8534e+00	LIC_11311	erg10	acetyl-CoA C-acyltransferase	identified by sequence similarity; putative; ORF
1929	1968	2,8535e+00	LIC_12030	-	conserved hypothetical protein	identified by sequence similarity; putative; ORF
1930	2036	2,8536e+00	LIC_12102	argS	arginyl-tRNA synthetase	identified by sequence similarity; putative; ORF
1931	2937	2,8542e+00	LIC_13024	-	conserved hypothetical protein	identified by sequence similarity; putative; ORF
1932	410	2,8544e+00	LIC_10424	-	hypothetical protein	null
1933	3005	2,8545e+00	LIC_13093	-	conserved hypothetical protein	identified by sequence similarity; putative; ORF
1934	1111	2,8545e+00	LIC_11141	-	ribonuclease D	identified by sequence similarity; putative; ORF
1935	2000	2,8549e+00	LIC_12066	-	transcriptional regulator (MarR family)	identified by sequence similarity; putative; ORF
1936	1901	2,8551e+00	LIC_11956	-	conserved hypothetical protein	identified by sequence similarity; putative; ORF
1937	1861	2,8553e+00	LIC_11915	thiE	thiamine phosphate pyrophosphorylase	identified by sequence similarity; putative; ORF
1938	3370	2,8555e+00	LIC_13468	-	conserved hypothetical protein	identified by sequence similarity; putative; ORF
1939	3178	2,8567e+00	LIC_13271	argJ	glutamate N-acetyltransferase amino acid	identified by sequence similarity; putative; ORF
1940	1473	2,8567e+00	LIC_11514	-	conserved hypothetical protein	identified by sequence similarity; putative; ORF
1941	276	2,8576e+00	LIC_10286	paC	penicillin G acylase precursor	identified by sequence similarity; putative; ORF
1942	1565	2,8577e+00	LIC_11607	mrp	cell division ATPase	identified by sequence similarity; putative; ORF
1943	48	2,8585e+00	LIC_10048	hisS	histidyl-tRNA synthetase	identified by sequence similarity; putative; ORF
1944	2349	2,8587e+00	LIC_12418	smpB	SsrA-binding protein	identified by sequence similarity; putative; ORF
1945	1874	2,8589e+00	LIC_11928	-	FAD-binding oxidoreductase	identified by sequence similarity; putative; ORF
1946	2485	2,8599e+00	LIC_12558	-	conserved hypothetical protein	identified by sequence similarity; putative; ORF
1947	2697	2,8601e+00	LIC_12780	-	conserved hypothetical protein	internal repeat sequences detected; contains
1948	1048	2,8602e+00	LIC_11078	-	conserved hypothetical protein	identified by sequence similarity; putative; ORF
1949	225	2,8621e+00	LIC_10234	-	conserved hypothetical protein	identified by sequence similarity; putative; ORF
1950	2861	2,8624e+00	LIC_12947	-	flagellin protein	identified by sequence similarity; putative; ORF
1951	1672	2,8626e+00	LIC_11720	-	conserved hypothetical protein	identified by sequence similarity; putative; ORF
1952	92	2,8629e+00	LIC_10095	-	conserved hypothetical protein	identified by sequence similarity; putative; ORF
1953	1944	2,8629e+00	LIC_12005	-	conserved hypothetical protein	identified by sequence similarity; putative; ORF
1954	478	2,8640e+00	LIC_10494	-	putative lipoprotein	identified by sequence similarity; putative; ORF
1955	1784	2,8644e+00	LIC_11835	-	ferredoxin family	identified by sequence similarity; putative; ORF
1956	2624	2,8656e+00	LIC_12703	truB	tRNA pseudouridine synthase B	identified by sequence similarity; putative; ORF
1957	1990	2,8657e+00	LIC_12055	-	conserved hypothetical protein	identified by sequence similarity; putative; ORF
1958	1819	2,8660e+00	LIC_11870	-	hydrolase	HIT family; identified by sequence similarity;
1959	2478	2,8667e+00	LIC_12551	acd3	acyl-CoA dehydrogenase	identified by sequence similarity; putative; ORF
1960	521	2,8668e+00	LIC_10537	-	peptidoglycan associated periplasmic protein	OmpA-like; identified by sequence similarity;
1961	135	2,8685e+00	LIC_10139	-	conserved hypothetical protein	identified by sequence similarity; putative; ORF
1962	3194	2,8691e+00	LIC_13287	sanA	vancomycin resistance protein	identified by sequence similarity; putative; ORF
1963	126	2,8695e+00	LIC_10130	-	GTP binding protein	identified by sequence similarity; putative; ORF
1964	1820	2,8695e+00	LIC_11871	cheR	chemotaxis protein methyltransferase	identified by sequence similarity; putative; ORF
1965	559	2,8699e+00	LIC_10575	-	hypothetical protein	null
1966	1422	2,8699e+00	LIC_11461	gatA	glutamyl-tRNA(Gln) amidotransferase subunit A	identified by sequence similarity; putative; ORF
1967	1363	2,8699e+00	LIC_11400	-	N-acetylneuraminate synthase	identified by sequence similarity; putative; ORF
1968	1516	2,8703e+00	LIC_11557	rimM	16S rRNA processing protein	identified by sequence similarity; putative; ORF
1969	1733	2,8703e+00	LIC_11781	mdh	malate dehydrogenase	identified by sequence similarity; putative; ORF
1970	2918	2,8709e+00	LIC_13005	-	conserved hypothetical protein	identified by sequence similarity; putative; ORF
1971	3363	2,8710e+00	LIC_13460	-	putative lipoprotein	identified by sequence similarity; putative; ORF
1972	644	2,8713e+00	LIC_10660	-	conserved hypothetical protein	identified by sequence similarity; putative; ORF
1973	2928	2,8718e+00	LIC_13015	-	conserved hypothetical protein	identified by sequence similarity; putative; ORF
1974	2978	2,8727e+00	LIC_13066	-	putative lipoprotein	identified by sequence similarity; putative; ORF
1975	412	2,8727e+00	LIC_10426	ispE	4-diphosphocytidyl-2-C-methyl-d-erythritol	identified by sequence similarity; putative; ORF
1976	2381	2,8729e+00	LIC_12452	-	conserved hypothetical protein	identified by sequence similarity; putative; ORF
1977	1913	2,8730e+00	LIC_11973	tetA	tetracycline resistance protein	identified by sequence similarity; putative; ORF
1978	816	2,8746e+00	LIC_10839	-	hypothetical protein	null
1979	396	2,8758e+00	LIC_10410	-	conserved hypothetical protein	identified by sequence similarity; putative; ORF
1980	143	2,8759e+00	LIC_10149	frnE	polyketide synthase	identified by sequence similarity; putative; ORF
1981	2801	2,8763e+00	LIC_12885	ruvC	putative holliday junction endodeoxyribonuclease	identified by sequence similarity; putative; ORF
1982	2709	2,8763e+00	LIC_12792	-	conserved hypothetical protein	identified by sequence similarity; putative; ORF
1983	951	2,8764e+00	LIC_10977	-	sodium bile acid symporter family	identified by sequence similarity; putative; ORF
1984	2377	2,8764e+00	LIC_12447	rpsA	30S ribosomal protein S1	identified by sequence similarity; putative; ORF	rib
1985	7	2,8769e+00	LIC_10007	-	nifR3-like protein	identified by sequence similarity; putative; ORF
1986	2062	2,8769e+00	LIC_12128	-	glycosyl transferase	identified by sequence similarity; putative; ORF
1987	2200	2,8770e+00	LIC_12265	-	conserved hypothetical protein	identified by sequence similarity; putative; ORF
1988	401	2,8774e+00	LIC_10415	-	conserved hypothetical protein	identified by sequence similarity; putative; ORF
1989	94	2,8779e+00	LIC_10097	ligT	2'-5' RNA ligase	identified by sequence similarity; putative; ORF
1990	1306	2,8791e+00	LIC_11342	-	conserved hypothetical protein	identified by sequence similarity; putative; ORF
1991	118	2,8792e+00	LIC_10122	-	conserved hypothetical protein	identified by sequence similarity; putative; ORF
1992	1167	2,8794e+00	LIC_11197	-	conserved hypothetical protein	identified by sequence similarity; putative; ORF
1993	1918	2,8795e+00	LIC_11979	-	conserved hypothetical protein	identified by sequence similarity; putative; ORF
1994	815	2,8803e+00	LIC_10838	gloA	glyoxalase	identified by sequence similarity; putative; ORF
1995	669	2,8816e+00	LIC_10685	-	methyl-accepting chemotaxis transducer	identified by sequence similarity; putative; ORF
1996	3145	2,8816e+00	LIC_13238	-	conserved hypothetical protein	identified by sequence similarity; putative; ORF
1997	877	2,8818e+00	LIC_10900	-	adenylate/guanylate cyclase	identified by sequence similarity; putative; ORF
1998	2653	2,8820e+00	LIC_12733	mgsA	methylglyoxal synthase	identified by sequence similarity; putative; ORF
[truncated: 14,980 more rows]
