# Supplementary material for: Bioinformatic Assessment of Factors Affecting the Correlation between Protein Abundance and Elongation Efficiency in Prokaryotes
Source: Int J Mol Sci. 2022 Oct 9;23(19):11996. doi: 10.3390/ijms231911996 (PMC9570070; doi:10.3390/ijms231911996)
Supplement: Supplementary file 1 [file ijms-23-11996-s001.zip › EloE/output_folder/Leptospira_interrogans_serovar_Copenhageni_str._Fiocruz_L1-130_267671/leptospira interrogans serovar copenhageni str. fiocruz l1-130_eei2.txt]

#	##	locus_tag	protein_id	gene_id	gene_name	COG	EEI
1	2721	LIC_12804	AAS71358.1	null	-	-	9.308214648563705
2	3091	LIC_13183	AAS71728.1	null	-	-	8.61212669255284
3	1144	LIC_11174	AAS69781.1	null	-	-	8.196323378910053
4	2302	LIC_12370	AAS70939.1	null	-	-	8.193110134833969
5	727	LIC_10747	AAS69364.1	null	secE	-	7.813120724165757
6	2862	LIC_12948	AAS71499.1	null	-	-	7.718258063583942
7	1532	LIC_11573	AAS70169.1	null	gspG	-	7.592102261423641
8	2661	LIC_12741	AAS71298.1	null	nuoA	-	7.573984249617699
9	279	LIC_10289	AAS68916.1	null	-	-	7.561591112019598
10	637	LIC_10653	AAS69274.1	null	-	-	7.522639632496006
11	334	LIC_10344	AAS68971.1	null	-	-	7.365515561030974
12	850	LIC_10873	AAS69487.1	null	-	-	7.195719682855495
13	650	LIC_10666	AAS69287.1	null	-	-	7.072861636511397
14	1544	LIC_11585	AAS70181.1	null	-	-	7.038930214494401
15	795	LIC_10818	AAS69432.1	null	-	-	7.037381457319073
16	1460	LIC_11499	AAS70097.1	null	-	-	7.037381457319073
17	1545	LIC_11586	AAS70182.1	null	-	-	7.033474492339078
18	2766	LIC_12850	AAS71403.1	null	rpmJ	-	7.007960941493935
19	1208	LIC_11239	AAS69845.1	null	atpF	-	6.994002472647785
20	1795	LIC_11846	AAS70432.1	null	-	-	6.945374360637995
21	2182	LIC_12247	AAS70819.1	null	-	-	6.9446224939015
22	764	LIC_10785	AAS69401.1	null	-	-	6.926166931684807
23	548	LIC_10564	AAS69185.1	null	-	-	6.891124721260012
24	1229	LIC_11260	AAS69866.1	null	mreD	-	6.825465813261362
25	845	LIC_10868	AAS69482.1	null	-	-	6.799860531719616
26	197	LIC_10206	AAS68834.1	null	-	-	6.773854580790875
27	654	LIC_10670	AAS69291.1	null	-	-	6.7571405099738096
28	1352	LIC_11389	AAS69989.1	null	flbB	-	6.743850477484478
29	2460	LIC_12532	AAS71097.1	null	-	-	6.724725440828902
30	169	LIC_10177	AAS68806.1	null	-	-	6.719901542748513
31	2662	LIC_12742	AAS71299.1	null	nuoB	-	6.699270493112378
32	483	LIC_10499	AAS69120.1	null	-	-	6.676320353461397
33	2777	LIC_12861	AAS71414.1	null	rplE	-	6.66324782677781
34	955	LIC_10981	AAS69592.1	null	-	-	6.660784123538021
35	1311	LIC_11347	AAS69948.1	null	-	-	6.660784123538021
36	729	LIC_10749	AAS69366.1	null	rplK	-	6.654312351485064
37	2580	LIC_12657	AAS71217.1	null	-	-	6.650878095376151
38	495	LIC_10511	AAS69132.1	null	-	-	6.638379239322193
39	1299	LIC_11335	AAS69936.1	null	groEL	-	6.638379239322193
40	2812	LIC_12896	AAS71449.1	null	-	-	6.624700022882815
41	1300	LIC_11336	AAS69937.1	null	groES	-	6.6148370959697065
42	2685	LIC_12765	AAS71322.1	null	tpx	-	6.611948112147309
43	1491	LIC_11532	AAS70128.1	null	-	-	6.59874747031346
44	2392	LIC_12464	AAS71029.1	null	-	-	6.595760059564825
45	200	LIC_10209	AAS68837.1	null	cyoB	-	6.579187908991583
46	2897	LIC_12984	AAS71534.1	null	-	-	6.568574573993406
47	2588	LIC_12666	AAS71225.1	null	-	-	6.549338012876761
48	1094	LIC_11124	AAS69731.1	null	-	-	6.540801823966155
49	3025	LIC_13116	AAS71662.1	null	-	-	6.537713693789096
50	486	LIC_10502	AAS69123.1	null	-	-	6.535632574591739
51	2293	LIC_12361	AAS70930.1	null	-	-	6.533641178840873
52	2776	LIC_12860	AAS71413.1	null	rpsN	-	6.527517155811654
53	2383	LIC_12454	AAS71020.1	null	-	-	6.5256759287566215
54	2764	LIC_12848	AAS71401.1	null	rpsK	-	6.522373113309127
55	1534	LIC_11575	AAS70171.1	null	-	-	6.486608933190796
56	738	LIC_10758	AAS69375.1	null	-	-	6.47762224242216
57	147	LIC_10154	AAS68784.1	null	rpmH	-	6.46857351895419
58	1338	LIC_11374	AAS69975.1	null	fliR	-	6.447401438243207
59	2418	LIC_12490	AAS71055.1	null	-	-	6.431124284051661
60	1506	LIC_11547	AAS70143.1	null	ptsH	-	6.422966559213261
61	350	LIC_10361	AAS68987.1	null	etfB2	-	6.407642766972336
62	2374	LIC_12444	AAS71011.1	null	rpmF	-	6.400309079611627
63	1900	LIC_11955	AAS70537.1	null	-	-	6.38508747566065
64	1841	LIC_11892	AAS70478.1	null	-	-	6.379572115755156
65	1434	LIC_11473	AAS70071.1	null	-	-	6.37454554106744
66	3319	LIC_13416	AAS71956.1	null	-	-	6.3530575711865
67	3067	LIC_13159	AAS71704.1	null	-	-	6.3527875247385435
68	906	LIC_10932	AAS69543.1	null	-	-	6.337161291495523
69	498	LIC_10514	AAS69135.1	null	-	-	6.333041616521232
70	2239	LIC_12305	AAS70876.1	null	lexA	-	6.323276745805042
71	980	LIC_11007	AAS69617.1	null	-	-	6.313582998231219
72	494	LIC_10510	AAS69131.1	null	-	-	6.3132952911533575
73	3280	LIC_13376	AAS71917.1	null	-	-	6.306803151481363
74	1627	LIC_11673	AAS70264.1	null	ank2	-	6.273881320273412
75	2973	LIC_13061	AAS71610.1	null	-	-	6.2661572148522335
76	205	LIC_10214	AAS68842.1	null	-	-	6.264295619786112
77	1369	LIC_11406	AAS70006.1	null	-	-	6.262037032899797
78	1766	LIC_11815	AAS70403.1	null	-	-	6.256249148272882
79	3077	LIC_13169	AAS71714.1	null	norM	-	6.251434549522343
80	2866	LIC_12953	AAS71503.1	null	-	-	6.241540918660984
81	374	LIC_10388	AAS69011.1	null	-	-	6.23286632512057
82	2180	LIC_12245	AAS70817.1	null	hfq	-	6.218798079358146
83	68	LIC_10068	AAS68705.1	null	-	-	6.218424543784577
84	490	LIC_10506	AAS69127.1	null	-	-	6.2092795229065825
85	1176	LIC_11206	AAS69813.1	null	-	-	6.199680233107204
86	2403	LIC_12475	AAS71040.1	null	lpdA	-	6.199609285304096
87	1357	LIC_11394	AAS69994.1	null	fliH	-	6.195903585231171
88	2810	LIC_12894	AAS71447.1	null	-	-	6.195470865564294
89	1616	LIC_11660	AAS70253.1	null	-	-	6.193055841890737
90	672	LIC_10688	AAS69309.1	null	-	-	6.177458370147861
91	2262	LIC_12328	AAS70899.1	null	-	-	6.170078570933838
92	840	LIC_10863	AAS69477.1	null	dxs	-	6.168268732422583
93	349	LIC_10360	AAS68986.1	null	etfA	-	6.164324545878499
94	1485	LIC_11526	AAS70122.1	null	cheY	-	6.156699648741746
95	811	LIC_10834	AAS69448.1	null	-	-	6.153200271811621
96	767	LIC_10788	AAS69404.1	null	flaA-1	-	6.14461064434912
97	3076	LIC_13168	AAS71713.1	null	gmd	-	6.128988461947001
98	1760	LIC_11809	AAS70397.1	null	-	-	6.119802285168446
99	1331	LIC_11367	AAS69968.1	null	-	-	6.118218718492432
100	1253	LIC_11285	AAS69890.1	null	-	-	6.117035489903514
101	2780	LIC_12864	AAS71417.1	null	rpsQ	-	6.1147927182619775
102	2525	LIC_12602	AAS71162.1	null	-	-	6.112281894451595
103	220	LIC_10229	AAS68857.1	null	-	-	6.102220517324501
104	1940	LIC_12001	AAS70577.1	null	sdhC	-	6.089176266463053
105	2947	LIC_13034	AAS71584.1	null	-	-	6.084394489704048
106	2711	LIC_12794	AAS71348.1	null	-	-	6.081308152632153
107	2745	LIC_12829	AAS71382.1	null	gltA	-	6.08061764635954
108	2029	LIC_12095	AAS70666.1	null	secG	-	6.080271753964851
109	620	LIC_10636	AAS69257.1	null	-	-	6.079347283472422
110	584	LIC_10600	AAS69221.1	null	-	-	6.076568853612947
111	92	LIC_10095	AAS68729.1	null	-	-	6.075243139936846
112	1092	LIC_11122	AAS69729.1	null	-	-	6.057691160285768
113	485	LIC_10501	AAS69122.1	null	-	-	6.056896508049784
114	2047	LIC_12113	AAS70684.1	null	rpsF	-	6.054761545778233
115	836	LIC_10859	AAS69473.1	null	trpB1	-	6.047729674976653
116	2854	LIC_12940	AAS71491.1	null	-	-	6.0354183781031585
117	2669	LIC_12749	AAS71306.1	null	nuoK	-	6.033575486784177
118	2158	LIC_12223	AAS70795.1	null	-	-	6.028684171759227
119	876	LIC_10899	AAS69513.1	null	-	-	6.022278543025979
120	2391	LIC_12463	AAS71028.1	null	infC	-	6.021241203181464
121	2991	LIC_13079	AAS71628.1	null	-	-	6.018568406244944
122	1980	LIC_12045	AAS70617.1	null	-	-	6.000182532261798
123	367	LIC_10381	AAS69004.1	null	-	-	5.989571030586693
124	709	LIC_10725	AAS69346.1	null	-	-	5.988247518832038
125	2693	LIC_12774	AAS71330.1	null	rpmA	-	5.982089616227914
126	1001	LIC_11031	AAS69638.1	null	-	-	5.981895530515762
127	2560	LIC_12637	AAS71197.1	null	rpmE	-	5.980192403340991
128	2092	LIC_12157	AAS70729.1	null	-	-	5.979557575183119
129	914	LIC_10940	AAS69551.1	null	-	-	5.977006050591016
130	3050	LIC_13142	AAS71687.1	null	-	-	5.977006050591016
131	737	LIC_10757	AAS69374.1	null	-	-	5.974082656114976
132	712	LIC_10730	AAS69349.1	null	-	-	5.972979753970483
133	2921	LIC_13008	AAS71558.1	null	-	-	5.970540518384288
134	2497	LIC_12573	AAS71134.1	null	sucC	-	5.9660673159088535
135	103	LIC_10106	AAS68740.1	null	-	-	5.963556392931471
136	2773	LIC_12857	AAS71410.1	null	rplR	-	5.9525483281519636
137	2347	LIC_12416	AAS70984.1	null	-	-	5.945444595052639
138	867	LIC_10890	AAS69504.1	null	-	-	5.942549789230244
139	2659	LIC_12739	AAS71296.1	null	-	-	5.938288401326765
140	585	LIC_10601	AAS69222.1	null	-	-	5.934426673706165
141	2789	LIC_12873	AAS71426.1	null	rplC	-	5.933602077044848
142	254	LIC_10263	AAS68891.1	null	-	-	5.933130017523322
143	363	LIC_10377	AAS69000.1	null	-	-	5.931393749856437
144	2602	LIC_12680	AAS71239.1	null	-	-	5.9299574987341375
145	741	LIC_10761	AAS69378.1	null	rplM	-	5.92986754072201
146	2129	LIC_12194	AAS70766.1	null	tktC	-	5.9289486722255695
147	1808	LIC_11859	AAS70445.1	null	-	-	5.928675960481398
148	482	LIC_10498	AAS69119.1	null	-	-	5.9268702989512
149	1207	LIC_11238	AAS69844.1	null	atpE	-	5.925780230050356
150	1322	LIC_11358	AAS69959.1	null	-	-	5.924979874226232
151	829	LIC_10852	AAS69466.1	null	pyrH	-	5.920396741577871
152	3303	LIC_13400	AAS71940.1	null	-	-	5.916581293546881
153	2667	LIC_12747	AAS71304.1	null	nuoH	-	5.908202569980045
154	852	LIC_10875	AAS69489.1	null	-	-	5.907707329015434
155	499	LIC_10515	AAS69136.1	null	-	-	5.906163803253372
156	991	LIC_11019	AAS69628.1	null	-	-	5.906163803253372
157	642	LIC_10658	AAS69279.1	null	-	-	5.9019913959979595
158	1974	LIC_12036	AAS70611.1	null	-	-	5.901643794722323
159	861	LIC_10884	AAS69498.1	null	-	-	5.900781491188836
160	2008	LIC_12074	AAS70645.1	null	panD	-	5.900085770090718
161	389	LIC_10403	AAS69026.1	null	risB	-	5.896827295101004
162	606	LIC_10622	AAS69243.1	null	motA	-	5.8953201263165065
163	2898	LIC_12985	AAS71535.1	null	-	-	5.894904691043662
164	3155	LIC_13248	AAS71792.1	null	-	-	5.890977496341175
165	262	LIC_10272	AAS68899.1	null	fusA	-	5.889198359460806
166	1178	LIC_11209	AAS69815.1	null	-	-	5.88513745548722
167	1412	LIC_11450	AAS70049.1	null	-	-	5.880083974385447
168	2271	LIC_12339	AAS70908.1	null	-	-	5.877492546777417
169	736	LIC_10756	AAS69373.1	null	rpsG	-	5.870305758300272
170	1342	LIC_11378	AAS69979.1	null	minD	-	5.866820190502483
171	2626	LIC_12705	AAS71263.1	null	infB	-	5.865895298520078
172	2820	LIC_12904	AAS71457.1	null	-	-	5.864783563703182
173	1206	LIC_11237	AAS69843.1	null	atpB	-	5.861914319600569
174	2957	LIC_13045	AAS71594.1	null	-	-	5.861019977319336
175	11	LIC_10011	AAS68648.1	null	lipL21	-	5.860790714521309
176	999	LIC_11029	AAS69636.1	null	-	-	5.851572479081656
177	8	LIC_10008	AAS68645.1	null	-	-	5.850677817630869
178	244	LIC_10253	AAS68881.1	null	-	-	5.8505452364669726
179	2962	LIC_13050	AAS71599.1	null	-	-	5.848563315024006
180	1618	LIC_11662	AAS70255.1	null	-	-	5.843254858304098
181	2783	LIC_12867	AAS71420.1	null	rpsC	-	5.840610010701093
182	2899	LIC_12986	AAS71536.1	null	-	-	5.83838238802435
183	2111	LIC_12176	AAS70748.1	null	-	-	5.835948983135654
184	1097	LIC_11127	AAS69734.1	null	-	-	5.834386025529403
185	2664	LIC_12744	AAS71301.1	null	nuoD2	-	5.8333607695043135
186	2980	LIC_13068	AAS71617.1	null	-	-	5.8328200613046715
187	903	LIC_10929	AAS69540.1	null	-	-	5.830668168187185
188	2150	LIC_12215	AAS70787.1	null	-	-	5.82841320024545
189	1851	LIC_11903	AAS70488.1	null	-	-	5.827644523253981
190	1984	LIC_12049	AAS70621.1	null	-	-	5.824224152053358
191	2825	LIC_12909	AAS71462.1	null	lysC	-	5.823016839593045
192	3206	LIC_13301	AAS71843.1	null	-	-	5.822844971183239
193	214	LIC_10223	AAS68851.1	null	-	-	5.822399744156005
194	3074	LIC_13166	AAS71711.1	null	-	-	5.816786978523495
195	2625	LIC_12704	AAS71262.1	null	rbfA	-	5.816261244189469
196	839	LIC_10862	AAS69476.1	null	-	-	5.815100663916448
197	2595	LIC_12673	AAS71232.1	null	-	-	5.809484424542474
198	2498	LIC_12574	AAS71135.1	null	sucD	-	5.805029210670489
199	1340	LIC_11376	AAS69977.1	null	flhA	-	5.804784936411463
200	46	LIC_10046	AAS68683.1	null	pntA	-	5.80170959584889
201	549	LIC_10565	AAS69186.1	null	hbd1	-	5.796004692468238
202	3279	LIC_13374	AAS71916.1	null	-	-	5.795231360227648
203	1941	LIC_12002	AAS70578.1	null	sdhA	-	5.791861218643406
204	778	LIC_10801	AAS69415.1	null	-	-	5.78979443711353
205	1946	LIC_12007	AAS70583.1	null	-	-	5.785507705260181
206	148	LIC_10156	AAS68785.1	null	-	-	5.783243709704024
207	450	LIC_10466	AAS69087.1	null	-	-	5.779478741159258
208	2883	LIC_12970	AAS71520.1	null	ftsA	-	5.769430752100963
209	2251	LIC_12317	AAS70888.1	null	sch1	-	5.768311008653872
210	597	LIC_10613	AAS69234.1	null	-	-	5.766383102096868
211	649	LIC_10665	AAS69286.1	null	-	-	5.766383102096868
212	2876	LIC_12963	AAS71513.1	null	-	-	5.755956598859729
213	2441	LIC_12513	AAS71078.1	null	-	-	5.750268950281002
214	2896	LIC_12983	AAS71533.1	null	-	-	5.7475258597669745
215	2321	LIC_12389	AAS70958.1	null	lspA	-	5.7413201557958695
216	2760	LIC_12844	AAS71397.1	null	-	-	5.739131496127478
217	1112	LIC_11142	AAS69749.1	null	radA	-	5.7374809442466175
218	280	LIC_10290	AAS68917.1	null	-	-	5.737026415785508
219	2670	LIC_12750	AAS71307.1	null	nuoL	-	5.73636302660234
220	2834	LIC_12919	AAS71471.1	null	-	-	5.726785583858933
221	1526	LIC_11567	AAS70163.1	null	-	-	5.726295696146045
222	2871	LIC_12958	AAS71508.1	null	-	-	5.726295696146045
223	905	LIC_10931	AAS69542.1	null	-	-	5.725278634623605
224	3078	LIC_13170	AAS71715.1	null	-	-	5.71906616306456
225	3095	LIC_13187	AAS71732.1	null	nhaP	-	5.718125966123989
226	1817	LIC_11868	AAS70454.1	null	-	-	5.714646538858131
227	2405	LIC_12477	AAS71042.1	null	pbp1a	-	5.712361633048169
228	3010	LIC_13101	AAS71647.1	null	-	-	5.7114947320819125
229	2453	LIC_12525	AAS71090.1	null	-	-	5.708750775113091
230	2257	LIC_12323	AAS70894.1	null	-	-	5.7042010944023795
231	2272	LIC_12340	AAS70909.1	null	-	-	5.703064615547087
232	695	LIC_10711	AAS69332.1	null	-	-	5.702918349750698
233	2524	LIC_12601	AAS71161.1	null	-	-	5.701519900199644
234	348	LIC_10359	AAS68985.1	null	-	-	5.701315075104753
235	1793	LIC_11844	AAS70430.1	null	-	-	5.700751350004775
236	2779	LIC_12863	AAS71416.1	null	rplN	-	5.699339104046583
237	2585	LIC_12662	AAS71222.1	null	-	-	5.695408816953688
238	2259	LIC_12325	AAS70896.1	null	-	-	5.694505902506297
239	1884	LIC_11939	AAS70521.1	null	-	-	5.693350190598811
240	758	LIC_10778	AAS69395.1	null	-	-	5.692381448254051
241	2319	LIC_12387	AAS70956.1	null	yljI	-	5.690730217109917
242	617	LIC_10633	AAS69254.1	null	bedB	-	5.690168319797997
243	1165	LIC_11195	AAS69802.1	null	argF	-	5.689334593015317
244	2263	LIC_12331	AAS70900.1	null	-	-	5.68846491464818
245	909	LIC_10935	AAS69546.1	null	devS	-	5.68458173217762
246	2641	LIC_12721	AAS71278.1	null	-	-	5.682396998035778
247	2203	LIC_12268	AAS70840.1	null	-	-	5.682168172409909
248	2235	LIC_12301	AAS70872.1	null	pssA	-	5.6818492708514805
249	3209	LIC_13304	AAS71846.1	null	-	-	5.6784067880843505
250	420	LIC_10435	AAS69057.1	null	-	-	5.677400220938615
251	832	LIC_10855	AAS69469.1	null	cds	-	5.676180542673846
252	2830	LIC_12914	AAS71467.1	null	-	-	5.674672060569074
253	1772	LIC_11821	AAS70409.1	null	leuD	-	5.670251079077026
254	2046	LIC_12112	AAS70683.1	null	ssb	-	5.6701184945174115
255	3327	LIC_13424	AAS71964.1	null	hycG	-	5.6696683093284115
256	2708	LIC_12791	AAS71345.1	null	-	-	5.669620747943134
257	837	LIC_10860	AAS69474.1	null	trpA	-	5.669497792513474
258	1470	LIC_11510	AAS70107.1	null	-	-	5.668980584656765
259	847	LIC_10870	AAS69484.1	null	-	-	5.667156037498701
260	3294	LIC_13391	AAS71931.1	null	-	-	5.665917939776041
261	2143	LIC_12208	AAS70780.1	null	-	-	5.664589198260676
262	1166	LIC_11196	AAS69803.1	null	-	-	5.659994215976165
263	267	LIC_10277	AAS68904.1	null	-	-	5.6595055081917796
264	820	LIC_10843	AAS69457.1	null	dapB	-	5.6595055081917796
265	2256	LIC_12322	AAS70893.1	null	-	-	5.659326681403393
266	379	LIC_10393	AAS69016.1	null	-	-	5.649961649963232
267	730	LIC_10750	AAS69367.1	null	rplA	-	5.649961649963232
268	2159	LIC_12224	AAS70796.1	null	-	-	5.6485870399426785
269	2712	LIC_12795	AAS71349.1	null	-	-	5.6468415477245255
270	782	LIC_10805	AAS69419.1	null	-	-	5.646811684960913
271	2341	LIC_12410	AAS70978.1	null	-	-	5.64626298066463
272	1130	LIC_11160	AAS69767.1	null	-	-	5.643964849208989
273	2576	LIC_12653	AAS71213.1	null	-	-	5.635179381677833
274	15	LIC_10015	AAS68652.1	null	-	-	5.633100034516633
275	1784	LIC_11835	AAS70421.1	null	-	-	5.631135229806615
276	1613	LIC_11657	AAS70250.1	null	fliS	-	5.629275757348319
277	378	LIC_10392	AAS69015.1	null	-	-	5.625035812941559
278	1827	LIC_11878	AAS70464.1	null	-	-	5.620525348183981
279	684	LIC_10700	AAS69321.1	null	-	-	5.620373417783328
280	415	LIC_10430	AAS69052.1	null	rplY	-	5.619040595593954
281	2468	LIC_12540	AAS71105.1	null	yajC	-	5.617975356996415
282	2770	LIC_12854	AAS71407.1	null	rplO	-	5.617975356996415
283	688	LIC_10704	AAS69325.1	null	-	-	5.616449778857414
284	1883	LIC_11938	AAS70520.1	null	-	-	5.616449778857414
285	2809	LIC_12893	AAS71446.1	null	-	-	5.613737185750972
286	1865	LIC_11919	AAS70502.1	null	guaB	-	5.613531758388341
287	1891	LIC_11946	AAS70528.1	null	-	-	5.611649627093011
288	2514	LIC_12590	AAS71151.1	null	-	-	5.6101468879893055
289	747	LIC_10767	AAS69384.1	null	-	-	5.608428798918812
290	3068	LIC_13160	AAS71705.1	null	-	-	5.607031028538776
291	947	LIC_10973	AAS69584.1	null	ompL1	-	5.605990177461155
292	154	LIC_10162	AAS68791.1	null	fumC	-	5.605334429645399
293	2462	LIC_12534	AAS71099.1	null	ribA	-	5.604614982596688
294	3373	LIC_13471	AAS72010.1	null	-	-	5.604472515200751
295	1983	LIC_12048	AAS70620.1	null	-	-	5.602133778225536
296	2016	LIC_12082	AAS70653.1	null	cysK	-	5.597727828223029
297	3151	LIC_13244	AAS71788.1	null	icdA	-	5.597299531115137
298	912	LIC_10938	AAS69549.1	null	-	-	5.596783767569976
299	1020	LIC_11050	AAS69657.1	null	ank3	-	5.595508653652185
300	2530	LIC_12607	AAS71167.1	null	-	-	5.591589275975874
301	2145	LIC_12210	AAS70782.1	null	-	-	5.591032336894651
302	3384	LIC_13483	AAS72021.1	null	-	-	5.588099925646912
303	21	LIC_10021	AAS68658.1	null	-	-	5.587000618809119
304	1236	LIC_11267	AAS69873.1	null	sbp	-	5.5859409875102015
305	1490	LIC_11531	AAS70127.1	null	-	-	5.5832363455430185
306	864	LIC_10887	AAS69501.1	null	-	-	5.582081885432825
307	2338	LIC_12406	AAS70975.1	null	-	-	5.5781239928239845
308	1838	LIC_11889	AAS70475.1	null	flaB	-	5.57245563179961
309	1240	LIC_11271	AAS69877.1	null	-	-	5.5691796184344975
310	958	LIC_10984	AAS69595.1	null	-	-	5.568028330971994
311	1476	LIC_11517	AAS70113.1	null	accA2	-	5.567215959807763
312	1773	LIC_11822	AAS70410.1	null	leuC	-	5.563935513209854
313	818	LIC_10841	AAS69455.1	null	rfe	-	5.555145883109778
314	567	LIC_10583	AAS69204.1	null	-	-	5.554858079842593
315	2923	LIC_13010	AAS71560.1	null	-	-	5.547677777160384
316	2416	LIC_12488	AAS71053.1	null	-	-	5.547396276818888
317	2404	LIC_12476	AAS71041.1	null	sucB	-	5.5450438067917345
318	2636	LIC_12715	AAS71273.1	null	-	-	5.542852560806262
319	1117	LIC_11147	AAS69754.1	null	ntaB	-	5.5427931656562315
320	2787	LIC_12871	AAS71424.1	null	rplW	-	5.542428811702384
321	3321	LIC_13418	AAS71958.1	null	-	-	5.541126501512283
322	2249	LIC_12315	AAS70886.1	null	-	-	5.541059132447081
323	270	LIC_10280	AAS68907.1	null	-	-	5.54006758333223
324	1914	LIC_11975	AAS70551.1	null	-	-	5.539425731744896
325	2533	LIC_12610	AAS71170.1	null	-	-	5.537009109693944
326	3293	LIC_13390	AAS71930.1	null	-	-	5.5359954236534925
327	3169	LIC_13262	AAS71806.1	null	purF	-	5.533056674891343
328	1316	LIC_11352	AAS69953.1	null	lipL32	-	5.532214203711009
329	734	LIC_10754	AAS69371.1	null	rpoC	-	5.530282475402106
330	1973	LIC_12035	AAS70610.1	null	flhO	-	5.530262578914945
331	1471	LIC_11511	AAS70108.1	null	def	-	5.527908987891268
332	2802	LIC_12886	AAS71439.1	null	-	-	5.525468443611357
333	354	LIC_10365	AAS68991.1	null	-	-	5.525401230954513
334	640	LIC_10656	AAS69277.1	null	-	-	5.525198091292299
335	2778	LIC_12862	AAS71415.1	null	rplX	-	5.519590969526304
336	2672	LIC_12752	AAS71309.1	null	nuoN	-	5.518638707158233
337	37	LIC_10037	AAS68674.1	null	-	-	5.511330623455794
338	615	LIC_10631	AAS69252.1	null	lin	-	5.510630260574736
339	1987	LIC_12052	AAS70624.1	null	-	-	5.5096636989625125
340	1195	LIC_11226	AAS69832.1	null	-	-	5.506821351624607
341	288	LIC_10298	AAS68925.1	null	flgC	-	5.503557732723014
342	2269	LIC_12337	AAS70906.1	null	-	-	5.498344951781372
343	916	LIC_10942	AAS69553.1	null	-	-	5.4982560843925405
344	3146	LIC_13239	AAS71783.1	null	-	-	5.498053183984889
345	508	LIC_10524	AAS69145.1	null	dnaK	-	5.496626163891058
346	2992	LIC_13080	AAS71629.1	null	-	-	5.495900192030655
347	689	LIC_10705	AAS69326.1	null	-	-	5.494980753132829
348	2981	LIC_13069	AAS71618.1	null	-	-	5.494980753132829
349	1975	LIC_12040	AAS70612.1	null	-	-	5.4931611815249966
350	2024	LIC_12090	AAS70661.1	null	gapA	-	5.492998261632192
351	507	LIC_10523	AAS69144.1	null	dnaJ	-	5.491767526834754
352	449	LIC_10465	AAS69086.1	null	ligA	-	5.489773249539338
353	2901	LIC_12988	AAS71538.1	null	-	-	5.489773249539338
354	2791	LIC_12875	AAS71428.1	null	tuf	-	5.489351392488569
355	2219	LIC_12285	AAS70856.1	null	avp	-	5.487814206612187
356	27	LIC_10027	AAS68664.1	null	-	-	5.484770287349252
357	2254	LIC_12320	AAS70891.1	null	-	-	5.483574884828576
358	316	LIC_10326	AAS68953.1	null	-	-	5.481558754398594
359	3070	LIC_13162	AAS71707.1	null	aroA(G)	-	5.477526038115124
360	1002	LIC_11032	AAS69639.1	null	-	-	5.476218984767086
361	2765	LIC_12849	AAS71402.1	null	rpsM	-	5.473762500365284
362	1919	LIC_11980	AAS70556.1	null	tatA	-	5.472880039518251
363	1575	LIC_11617	AAS70212.1	null	-	-	5.470874933535466
364	754	LIC_10774	AAS69391.1	null	-	-	5.469404226204875
365	170	LIC_10179	AAS68807.1	null	-	-	5.467885148739513
366	2430	LIC_12502	AAS71067.1	null	-	-	5.467077640748505
367	1846	LIC_11897	AAS70483.1	null	acoA	-	5.467013792689653
368	830	LIC_10853	AAS69467.1	null	frr	-	5.464014750291077
369	911	LIC_10937	AAS69548.1	null	-	-	5.46312269876296
370	2751	LIC_12835	AAS71388.1	null	-	-	5.457253518425359
371	913	LIC_10939	AAS69550.1	null	-	-	5.457143876206298
372	1404	LIC_11442	AAS70041.1	null	-	-	5.456647626409657
373	1319	LIC_11355	AAS69956.1	null	tkt	-	5.455670756760785
374	2552	LIC_12629	AAS71189.1	null	ech3	-	5.455366518977981
375	545	LIC_10561	AAS69182.1	null	-	-	5.453831865400931
376	3053	LIC_13145	AAS71690.1	null	gpsA	-	5.451517226663734
377	910	LIC_10936	AAS69547.1	null	devR	-	5.4508611347967
378	953	LIC_10979	AAS69590.1	null	-	-	5.4508611347967
379	1410	LIC_11448	AAS70047.1	null	-	-	5.4508611347967
380	1942	LIC_12003	AAS70579.1	null	sdhB	-	5.4508611347967
381	2919	LIC_13006	AAS71556.1	null	-	-	5.449434175127934
382	2101	LIC_12166	AAS70738.1	null	-	-	5.446529073939962
383	1839	LIC_11890	AAS70476.1	null	-	-	5.44460743094121
384	1461	LIC_11500	AAS70098.1	null	map	-	5.443017151996393
385	2549	LIC_12626	AAS71186.1	null	-	-	5.440879707489926
386	824	LIC_10847	AAS69461.1	null	-	-	5.438830837869325
387	1210	LIC_11241	AAS69847.1	null	atpA	-	5.437870905179873
388	338	LIC_10348	AAS68975.1	null	-	-	5.435723582466337
389	2433	LIC_12505	AAS71070.1	null	-	-	5.433890588118662
390	2011	LIC_12077	AAS70648.1	null	-	-	5.433478776485859
391	975	LIC_11002	AAS69612.1	null	-	-	5.4331638488341145
392	2599	LIC_12677	AAS71236.1	null	-	-	5.432465537213574
393	857	LIC_10880	AAS69494.1	null	-	-	5.426805965591317
394	1343	LIC_11379	AAS69980.1	null	-	-	5.423107118465651
395	1834	LIC_11885	AAS70471.1	null	-	-	5.421595238496091
396	1018	LIC_11048	AAS69655.1	null	-	-	5.417512075021438
397	382	LIC_10396	AAS69019.1	null	phbA	-	5.417403286575087
398	2784	LIC_12868	AAS71421.1	null	rplV	-	5.4169938648427
399	2342	LIC_12411	AAS70979.1	null	-	-	5.414759617692849
400	3023	LIC_13114	AAS71660.1	null	-	-	5.414662496192212
401	479	LIC_10495	AAS69116.1	null	-	-	5.414465702391341
402	2194	LIC_12259	AAS70831.1	null	-	-	5.413810690318216
403	2189	LIC_12254	AAS70826.1	null	-	-	5.413090918865604
404	1985	LIC_12050	AAS70622.1	null	-	-	5.411646833445059
405	1697	LIC_11745	AAS70334.1	null	recA	-	5.409574140624063
406	1158	LIC_11188	AAS69795.1	null	flgE	-	5.407446611451924
407	285	LIC_10295	AAS68922.1	null	-	-	5.407070521815975
408	965	LIC_10991	AAS69602.1	null	kdpB	-	5.406566209172736
409	784	LIC_10807	AAS69421.1	null	gst	-	5.404145204939341
410	480	LIC_10496	AAS69117.1	null	-	-	5.403557605218064
411	264	LIC_10274	AAS68901.1	null	-	-	5.401326890100552
412	3158	LIC_13251	AAS71795.1	null	murA	-	5.4007120839925795
413	1386	LIC_11424	AAS70023.1	null	fkp	-	5.399973190002499
414	2454	LIC_12526	AAS71091.1	null	cysA	-	5.399845108966282
415	2289	LIC_12357	AAS70926.1	null	-	-	5.397791555630253
416	1008	LIC_11038	AAS69645.1	null	-	-	5.396927175890682
417	448	LIC_10464	AAS69085.1	null	ligB	-	5.390475636414216
418	195	LIC_10204	AAS68832.1	null	cyoE	-	5.386577987054196
419	1076	LIC_11106	AAS69713.1	null	plsC	-	5.385709654759444
420	742	LIC_10762	AAS69379.1	null	rpsI	-	5.383267794593875
421	287	LIC_10297	AAS68924.1	null	fliE	-	5.382049766984937
422	199	LIC_10208	AAS68836.1	null	cyoA	-	5.380016648926142
423	3027	LIC_13118	AAS71664.1	null	wlbF	-	5.379141006416798
424	1915	LIC_11976	AAS70552.1	null	-	-	5.377099378372047
425	2922	LIC_13009	AAS71559.1	null	-	-	5.371312028507806
426	2975	LIC_13063	AAS71612.1	null	-	-	5.370164336215252
427	2979	LIC_13067	AAS71616.1	null	-	-	5.370164336215252
428	1806	LIC_11857	AAS70443.1	null	-	-	5.366621732479717
429	429	LIC_10444	AAS69066.1	null	-	-	5.362492798942316
430	926	LIC_10952	AAS69563.1	null	-	-	5.361669382706222
431	887	LIC_10912	AAS69524.1	null	-	-	5.3605692126344735
432	711	LIC_10729	AAS69348.1	null	-	-	5.359920431579669
433	2151	LIC_12216	AAS70788.1	null	-	-	5.357431277880538
434	779	LIC_10802	AAS69416.1	null	-	-	5.355735380661435
435	826	LIC_10849	AAS69463.1	null	-	-	5.3545587277203746
436	1065	LIC_11095	AAS69702.1	null	-	-	5.351978211372367
437	630	LIC_10646	AAS69267.1	null	-	-	5.347914924044726
438	2268	LIC_12336	AAS70905.1	null	-	-	5.346889089337209
439	827	LIC_10850	AAS69464.1	null	rpsB	-	5.346410827771958
440	1043	LIC_11073	AAS69680.1	null	-	-	5.345378783058143
441	770	LIC_10791	AAS69407.1	null	-	-	5.345089845049022
442	866	LIC_10889	AAS69503.1	null	tonB	-	5.3398090705735175
443	1920	LIC_11981	AAS70557.1	null	tatC	-	5.338767409496473
444	136	LIC_10140	AAS68773.1	null	aroC	-	5.338038363908335
445	948	LIC_10974	AAS69585.1	null	-	-	5.333722149904652
446	2836	LIC_12921	AAS71473.1	null	mcpA	-	5.333291394937304
447	188	LIC_10197	AAS68825.1	null	-	-	5.331238593921513
448	2596	LIC_12674	AAS71233.1	null	-	-	5.3308194031305325
449	3353	LIC_13450	AAS71990.1	null	flgL	-	5.32772116678973
450	1717	LIC_11765	AAS70354.1	null	-	-	5.325106363068036
451	1428	LIC_11467	AAS70065.1	null	-	-	5.323854421131312
452	322	LIC_10332	AAS68959.1	null	-	-	5.323716264510196
453	3069	LIC_13161	AAS71706.1	null	-	-	5.321211475879762
454	2529	LIC_12606	AAS71166.1	null	-	-	5.319359257869316
455	2666	LIC_12746	AAS71303.1	null	nuoF	-	5.3189383431351756
456	2455	LIC_12527	AAS71092.1	null	cysW	-	5.317718984901272
457	1595	LIC_11637	AAS70232.1	null	-	-	5.3172594099872414
458	1241	LIC_11273	AAS69878.1	null	-	-	5.315946776594265
459	2528	LIC_12605	AAS71165.1	null	-	-	5.315718925611374
460	402	LIC_10416	AAS69039.1	null	-	-	5.315122896311106
461	3237	LIC_13332	AAS71874.1	null	-	-	5.315122896311106
462	2526	LIC_12603	AAS71163.1	null	-	-	5.312471030898773
463	2790	LIC_12874	AAS71427.1	null	rpsJ	-	5.310392042303735
464	2414	LIC_12486	AAS71051.1	null	-	-	5.310075479630897
465	915	LIC_10941	AAS69552.1	null	-	-	5.309989606773297
466	538	LIC_10554	AAS69175.1	null	-	-	5.30923880082341
467	256	LIC_10265	AAS68893.1	null	-	-	5.304990401159259
468	944	LIC_10970	AAS69581.1	null	-	-	5.302433610272573
469	2974	LIC_13062	AAS71611.1	null	-	-	5.301929179237573
470	2915	LIC_13002	AAS71552.1	null	-	-	5.301361883948657
471	3103	LIC_13195	AAS71740.1	null	-	-	5.301268271985322
472	2544	LIC_12621	AAS71181.1	null	-	-	5.300942707729492
473	802	LIC_10825	AAS69439.1	null	-	-	5.29800284547438
474	610	LIC_10626	AAS69247.1	null	-	-	5.297908928944675
475	3073	LIC_13165	AAS71710.1	null	dnaC	-	5.29567815158481
476	1568	LIC_11610	AAS70205.1	null	ubiA	-	5.294915970616014
477	735	LIC_10755	AAS69372.1	null	rpsL	-	5.29181391899853
478	1334	LIC_11370	AAS69971.1	null	fliN	-	5.289274026463126
479	2869	LIC_12956	AAS71506.1	null	-	-	5.289090623198961
480	769	LIC_10790	AAS69406.1	null	-	-	5.289012402510868
481	2727	LIC_12810	AAS71364.1	null	-	-	5.287494377900209
482	679	LIC_10695	AAS69316.1	null	-	-	5.286114512926509
483	201	LIC_10210	AAS68838.1	null	cyoC	-	5.285875743960984
484	2668	LIC_12748	AAS71305.1	null	nuoJ	-	5.2789854582517775
485	3062	LIC_13154	AAS71699.1	null	lpxA	-	5.277046945094956
486	1070	LIC_11100	AAS69707.1	null	-	-	5.276330560622013
487	2419	LIC_12491	AAS71056.1	null	-	-	5.272693939358717
488	3205	LIC_13300	AAS71842.1	null	fadB	-	5.2688181741822735
489	2939	LIC_13026	AAS71576.1	null	-	-	5.267880024366635
490	1872	LIC_11926	AAS70509.1	null	mdoH	-	5.267315920443691
491	3041	LIC_13133	AAS71678.1	null	nsdHL	-	5.2649757945923366
492	2432	LIC_12504	AAS71069.1	null	-	-	5.264837199230909
493	1949	LIC_12010	AAS70586.1	null	lepA	-	5.263873368945511
494	1423	LIC_11462	AAS70060.1	null	hisF	-	5.26257849863491
495	1462	LIC_11501	AAS70099.1	null	-	-	5.2623580920373385
496	1154	LIC_11184	AAS69791.1	null	-	-	5.260814642166659
497	3176	LIC_13269	AAS71813.1	null	-	-	5.254346045168993
498	718	LIC_10736	AAS69355.1	null	-	-	5.251650640602277
499	3277	LIC_13372	AAS71914.1	null	cysH	-	5.250749902612961
500	1227	LIC_11258	AAS69864.1	null	mreB	-	5.250202470713016
501	851	LIC_10874	AAS69488.1	null	-	-	5.249985629420149
502	284	LIC_10294	AAS68921.1	null	glcG	-	5.247017010022142
503	1882	LIC_11937	AAS70519.1	null	czcA	-	5.242719871196469
504	590	LIC_10606	AAS69227.1	null	dps	-	5.24263976006184
505	3247	LIC_13342	AAS71884.1	null	-	-	5.2425131869716655
506	3197	LIC_13290	AAS71834.1	null	-	-	5.240875854005894
507	819	LIC_10842	AAS69456.1	null	dapA	-	5.239393944045846
508	65	LIC_10065	AAS68702.1	null	dcd	-	5.238927979688608
509	862	LIC_10885	AAS69499.1	null	-	-	5.2352614573454765
510	2873	LIC_12960	AAS71510.1	null	-	-	5.2352614573454765
511	728	LIC_10748	AAS69365.1	null	nusG	-	5.231759403012348
512	239	LIC_10248	AAS68876.1	null	-	-	5.230978861077376
513	629	LIC_10645	AAS69266.1	null	-	-	5.2248035996235656
514	3267	LIC_13362	AAS71904.1	null	eriL	-	5.222903773408983
515	1071	LIC_11101	AAS69708.1	null	ilvD	-	5.222821120289222
516	676	LIC_10692	AAS69313.1	null	-	-	5.2224674243857745
517	1721	LIC_11769	AAS70358.1	null	-	-	5.221189756919368
518	162	LIC_10170	AAS68799.1	null	-	-	5.218817783909773
519	2290	LIC_12358	AAS70927.1	null	-	-	5.218688851646583
520	583	LIC_10599	AAS69220.1	null	-	-	5.218380000348912
521	1007	LIC_11037	AAS69644.1	null	htrA	-	5.216187144063102
522	426	LIC_10441	AAS69063.1	null	-	-	5.216126766479551
523	1982	LIC_12047	AAS70619.1	null	-	-	5.213459464496792
524	3290	LIC_13387	AAS71927.1	null	-	-	5.212664864890088
525	2986	LIC_13074	AAS71623.1	null	-	-	5.21247749520256
526	2807	LIC_12891	AAS71444.1	null	-	-	5.208349122657874
527	2786	LIC_12870	AAS71423.1	null	rplB	-	5.208060504669264
528	3275	LIC_13370	AAS71912.1	null	cysN	-	5.204865978042876
529	1193	LIC_11224	AAS69830.1	null	-	-	5.2022554251567765
530	2775	LIC_12859	AAS71412.1	null	rpsH	-	5.201995691782842
531	3285	LIC_13382	AAS71922.1	null	-	-	5.201403610840155
532	1797	LIC_11848	AAS70434.1	null	-	-	5.200914552202574
533	618	LIC_10634	AAS69255.1	null	-	-	5.20032210153101
534	1260	LIC_11294	AAS69897.1	null	-	-	5.197301586816568
535	1720	LIC_11768	AAS70357.1	null	leuB	-	5.196441429158563
536	2542	LIC_12619	AAS71179.1	null	-	-	5.196441429158563
537	2188	LIC_12253	AAS70825.1	null	-	-	5.196302038643705
538	1202	LIC_11233	AAS69839.1	null	-	-	5.195427969787693
539	237	LIC_10246	AAS68874.1	null	-	-	5.193848475715033
540	2324	LIC_12392	AAS70961.1	null	nylA	-	5.191065113354604
541	2086	LIC_12152	AAS70723.1	null	-	-	5.190695325778413
542	2427	LIC_12499	AAS71064.1	null	-	-	5.190596343227378
543	870	LIC_10893	AAS69507.1	null	-	-	5.189158294964666
544	935	LIC_10961	AAS69572.1	null	-	-	5.188504543933822
545	481	LIC_10497	AAS69118.1	null	-	-	5.187259150945873
546	602	LIC_10618	AAS69239.1	null	-	-	5.186150720058464
547	2971	LIC_13059	AAS71608.1	null	-	-	5.18608724542466
548	557	LIC_10573	AAS69194.1	null	-	-	5.180416375309414
549	1515	LIC_11556	AAS70152.1	null	-	-	5.177187380440345
550	108	LIC_10112	AAS68745.1	null	hisB	-	5.174064848758707
551	300	LIC_10310	AAS68937.1	null	gcvH	-	5.172240264210781
552	2316	LIC_12384	AAS70953.1	null	alr5254	-	5.171043602815547
553	413	LIC_10428	AAS69050.1	null	glmU	-	5.167768486154402
554	2499	LIC_12575	AAS71136.1	null	-	-	5.166874607756833
555	842	LIC_10865	AAS69479.1	null	-	-	5.166049630460423
556	647	LIC_10663	AAS69284.1	null	-	-	5.163974815528231
557	863	LIC_10886	AAS69500.1	null	-	-	5.160324362456455
558	1201	LIC_11232	AAS69838.1	null	-	-	5.153415946192893
559	2222	LIC_12288	AAS70859.1	null	-	-	5.152960714006086
560	1318	LIC_11354	AAS69955.1	null	metK	-	5.151800167952051
561	964	LIC_10990	AAS69601.1	null	kdpA	-	5.151704633628597
562	2137	LIC_12202	AAS70774.1	null	-	-	5.151153241839732
563	1755	LIC_11804	AAS70392.1	null	yadG	-	5.150724390291645
564	2466	LIC_12538	AAS71103.1	null	secD	-	5.150046046163062
565	247	LIC_10256	AAS68884.1	null	-	-	5.150041889510091
566	2201	LIC_12266	AAS70838.1	null	-	-	5.146610425624003
567	488	LIC_10504	AAS69125.1	null	-	-	5.14654600030742
568	1678	LIC_11726	AAS70315.1	null	leuA	-	5.145974994252712
569	417	LIC_10432	AAS69054.1	null	ftsH	-	5.1450616954206385
570	1420	LIC_11459	AAS70057.1	null	wcaJ	-	5.144904866728478
571	1199	LIC_11230	AAS69836.1	null	-	-	5.144736865124859
572	352	LIC_10363	AAS68989.1	null	ivd	-	5.142759456904174
573	1505	LIC_11546	AAS70142.1	null	ptsK	-	5.141312280915925
574	2769	LIC_12853	AAS71406.1	null	secY	-	5.139668509099501
575	2171	LIC_12236	AAS70808.1	null	-	-	5.136334144044906
576	1223	LIC_11254	AAS69860.1	null	-	-	5.13533268977374
577	1354	LIC_11391	AAS69991.1	null	fliI	-	5.134308184005146
578	2400	LIC_12472	AAS71037.1	null	-	-	5.13416895362675
579	152	LIC_10160	AAS68789.1	null	maeB	-	5.133265007525008
580	2221	LIC_12287	AAS70858.1	null	-	-	5.132771658102254
581	2695	LIC_12776	AAS71332.1	null	rplU	-	5.132649723570751
582	391	LIC_10405	AAS69028.1	null	-	-	5.1303576320654845
583	724	LIC_10742	AAS69361.1	null	-	-	5.1297887141764456
584	3323	LIC_13420	AAS71960.1	null	hycD	-	5.1246966085654435
585	3044	LIC_13136	AAS71681.1	null	acd	-	5.123530410356207
586	289	LIC_10299	AAS68926.1	null	flgB	-	5.121256638982597
587	810	LIC_10833	AAS69447.1	null	-	-	5.117280075430729
588	3354	LIC_13451	AAS71991.1	null	flgK	-	5.114084285819307
589	138	LIC_10142	AAS68775.1	null	nuoI	-	5.113533701815404
590	2240	LIC_12306	AAS70877.1	null	czcB	-	5.110942473461411
591	2175	LIC_12240	AAS70812.1	null	-	-	5.109194907902211
592	1503	LIC_11544	AAS70140.1	null	-	-	5.1079453954726075
593	855	LIC_10878	AAS69492.1	null	-	-	5.1075672278841004
594	1824	LIC_11875	AAS70461.1	null	-	-	5.106096462875123
595	3239	LIC_13334	AAS71876.1	null	-	-	5.105940091884062
596	544	LIC_10560	AAS69181.1	null	-	-	5.105734400790002
597	2244	LIC_12310	AAS70881.1	null	-	-	5.105734400790002
598	1011	LIC_11041	AAS69648.1	null	-	-	5.105582194980467
599	1019	LIC_11049	AAS69656.1	null	-	-	5.105332358035367
600	619	LIC_10635	AAS69256.1	null	nifU	-	5.104846600719253
601	2844	LIC_12930	AAS71481.1	null	-	-	5.103270702051598
602	1046	LIC_11076	AAS69683.1	null	pyrE	-	5.102989151987948
603	522	LIC_10538	AAS69159.1	null	ybiT	-	5.102954038998514
604	167	LIC_10175	AAS68804.1	null	-	-	5.102506813938851
605	395	LIC_10409	AAS69032.1	null	-	-	5.100758176888082
606	2273	LIC_12341	AAS70910.1	null	-	-	5.100361211751012
607	1637	LIC_11685	AAS70274.1	null	-	-	5.097030178870149
608	1431	LIC_11470	AAS70068.1	null	trxB	-	5.096706640212407
609	1000	LIC_11030	AAS69637.1	null	-	-	5.095276933549776
610	623	LIC_10639	AAS69260.1	null	-	-	5.0935967173901675
611	1140	LIC_11170	AAS69777.1	null	-	-	5.0934477779484695
612	424	LIC_10439	AAS69061.1	null	-	-	5.092124464523202
613	19	LIC_10019	AAS68656.1	null	-	-	5.088510654432543
614	2138	LIC_12203	AAS70775.1	null	-	-	5.086651369709757
615	886	LIC_10909	AAS69523.1	null	-	-	5.085855798702796
616	1246	LIC_11278	AAS69883.1	null	-	-	5.084727585541683
617	2958	LIC_13046	AAS71595.1	null	-	-	5.084596767851567
618	3203	LIC_13296	AAS71840.1	null	-	-	5.0845211926632246
619	2729	LIC_12812	AAS71366.1	null	mucD	-	5.083925203140995
620	2120	LIC_12185	AAS70757.1	null	fcI	-	5.083829111481845
621	673	LIC_10689	AAS69310.1	null	phoU	-	5.083045914944461
622	1432	LIC_11471	AAS70069.1	null	-	-	5.083045914944461
623	1840	LIC_11891	AAS70477.1	null	-	-	5.079170970956946
624	2513	LIC_12589	AAS71150.1	null	-	-	5.079170970956946
625	2615	LIC_12694	AAS71252.1	null	-	-	5.078555613497287
626	1902	LIC_11957	AAS70539.1	null	-	-	5.073483823990784
627	3019	LIC_13110	AAS71656.1	null	-	-	5.07281123564258
628	725	LIC_10743	AAS69362.1	null	-	-	5.071742340267695
629	1264	LIC_11298	AAS69901.1	null	-	-	5.070387403862732
630	936	LIC_10962	AAS69573.1	null	-	-	5.0702579972062995
631	2209	LIC_12275	AAS70846.1	null	proC	-	5.070211799375713
632	1231	LIC_11262	AAS69868.1	null	rodA	-	5.069180893062289
633	2230	LIC_12296	AAS70867.1	null	-	-	5.066729520654386
634	3137	LIC_13229	AAS71774.1	null	-	-	5.065408745290727
635	1576	LIC_11618	AAS70213.1	null	-	-	5.064788468371886
636	690	LIC_10706	AAS69327.1	null	-	-	5.063659096365574
637	3061	LIC_13153	AAS71698.1	null	-	-	5.063499277650814
638	648	LIC_10664	AAS69285.1	null	-	-	5.062129792153425
639	2445	LIC_12517	AAS71082.1	null	-	-	5.058576630128067
640	2241	LIC_12307	AAS70878.1	null	-	-	5.058351122240966
641	766	LIC_10787	AAS69403.1	null	flaA-2	-	5.058003445924557
642	2818	LIC_12902	AAS71455.1	null	-	-	5.0567996746521375
643	3144	LIC_13237	AAS71781.1	null	-	-	5.0567996746521375
644	555	LIC_10571	AAS69192.1	null	hom	-	5.052385366861558
645	3190	LIC_13283	AAS71827.1	null	-	-	5.0521339825621085
646	895	LIC_10920	AAS69532.1	null	-	-	5.051704356647387
647	2045	LIC_12111	AAS70682.1	null	rpsR	-	5.050802799481954
648	55	LIC_10055	AAS68692.1	null	cysE	-	5.0498400494933815
649	2671	LIC_12751	AAS71308.1	null	nuoM	-	5.048106052538474
650	2930	LIC_13017	AAS71567.1	null	-	-	5.047931713375219
651	1885	LIC_11940	AAS70522.1	null	-	-	5.0446913682426295
652	1102	LIC_11132	AAS69739.1	null	pykA	-	5.043524399191912
653	2665	LIC_12745	AAS71302.1	null	nuoE	-	5.04209735350249
654	2026	LIC_12092	AAS70663.1	null	-	-	5.041538562834902
655	1237	LIC_11268	AAS69874.1	null	-	-	5.0362237373023415
656	1956	LIC_12018	AAS70593.1	null	-	-	5.035433098306522
657	902	LIC_10927	AAS69539.1	null	-	-	5.033942453501186
658	1683	LIC_11731	AAS70320.1	null	slyD	-	5.033299458686818
659	1262	LIC_11296	AAS69899.1	null	dpm	-	5.0331607084577765
660	1964	LIC_12026	AAS70601.1	null	folD	-	5.02751647458372
661	3140	LIC_13232	AAS71777.1	null	-	-	5.0274681923669124
662	1612	LIC_11656	AAS70249.1	null	purN	-	5.026281720817093
663	1669	LIC_11717	AAS70306.1	null	uvrA	-	5.023102040152191
664	542	LIC_10558	AAS69179.1	null	-	-	5.02268081147825
665	1847	LIC_11898	AAS70484.1	null	acoB	-	5.022603785350399
666	2978	LIC_13066	AAS71615.1	null	-	-	5.022260507535717
667	423	LIC_10438	AAS69060.1	null	-	-	5.021900980722948
668	570	LIC_10586	AAS69207.1	null	polA	-	5.020721702728531
669	2611	LIC_12690	AAS71248.1	null	-	-	5.019803225526614
670	969	LIC_10995	AAS69606.1	null	-	-	5.017945455169122
671	1025	LIC_11055	AAS69662.1	null	-	-	5.016729046536451
672	543	LIC_10559	AAS69180.1	null	-	-	5.015929481656779
673	329	LIC_10339	AAS68966.1	null	tlyB	-	5.013162175922214
674	2389	LIC_12461	AAS71026.1	null	rplT	-	5.012666263432397
675	1139	LIC_11169	AAS69776.1	null	-	-	5.009588374155228
676	1959	LIC_12021	AAS70596.1	null	-	-	5.006402424889267
677	1366	LIC_11403	AAS70003.1	null	-	-	5.00576573295161
678	2291	LIC_12359	AAS70928.1	null	-	-	5.004339861189961
679	1546	LIC_11587	AAS70183.1	null	nrdA	-	5.003152897095959
680	506	LIC_10522	AAS69143.1	null	-	-	5.0024958635701315
681	1801	LIC_11852	AAS70438.1	null	-	-	5.001224000673161
682	3207	LIC_13302	AAS71844.1	null	-	-	5.0003595847141975
683	917	LIC_10943	AAS69554.1	null	-	-	4.998266081385791
684	132	LIC_10136	AAS68769.1	null	-	-	4.996234684212232
685	697	LIC_10713	AAS69334.1	null	-	-	4.996098812875452
686	1228	LIC_11259	AAS69865.1	null	mreC	-	4.995552845182811
687	1211	LIC_11242	AAS69848.1	null	atpG	-	4.992933102380918
688	3307	LIC_13404	AAS71944.1	null	acsA	-	4.992799050826893
689	968	LIC_10994	AAS69605.1	null	kdpE	-	4.992654289666058
690	1039	LIC_11069	AAS69676.1	null	-	-	4.990474918841642
691	2995	LIC_13083	AAS71632.1	null	-	-	4.987872501014137
692	1103	LIC_11133	AAS69740.1	null	-	-	4.9844621354657015
693	788	LIC_10811	AAS69425.1	null	-	-	4.982396483903657
694	665	LIC_10681	AAS69302.1	null	purL	-	4.98127208670854
695	2969	LIC_13057	AAS71606.1	null	-	-	4.978687658438352
696	3316	LIC_13413	AAS71953.1	null	purT	-	4.9766727880459865
697	1310	LIC_11346	AAS69947.1	null	-	-	4.973984643155065
698	76	LIC_10076	AAS68713.1	null	-	-	4.97250969797869
699	2035	LIC_12101	AAS70672.1	null	-	-	4.972326245429203
700	110	LIC_10114	AAS68747.1	null	hisA	-	4.97139615597805
701	1332	LIC_11368	AAS69969.1	null	-	-	4.971165494354026
702	3351	LIC_13448	AAS71988.1	null	csrA	-	4.970684238109812
703	131	LIC_10135	AAS68768.1	null	-	-	4.968735125077558
704	706	LIC_10722	AAS69343.1	null	glpF	-	4.9681620157879065
705	2278	LIC_12346	AAS70915.1	null	-	-	4.96806976593495
706	3089	LIC_13181	AAS71726.1	null	-	-	4.967685949274961
707	2281	LIC_12349	AAS70918.1	null	-	-	4.966501805450632
708	1488	LIC_11529	AAS70125.1	null	lytB	-	4.966007772684017
709	3132	LIC_13224	AAS71769.1	null	glpT	-	4.965072354797003
710	1567	LIC_11609	AAS70204.1	null	ubiX	-	4.9631217757678625
711	1899	LIC_11954	AAS70536.1	null	eno	-	4.961163196705173
712	1119	LIC_11149	AAS69756.1	null	-	-	4.9599350006633
713	1052	LIC_11082	AAS69689.1	null	-	-	4.959917269795806
714	1212	LIC_11243	AAS69849.1	null	atpD	-	4.9593102478720965
715	1372	LIC_11409	AAS70009.1	null	-	-	4.95925175367581
716	2674	LIC_12754	AAS71311.1	null	-	-	4.953708108628143
717	793	LIC_10816	AAS69430.1	null	-	-	4.953378953557212
718	833	LIC_10856	AAS69470.1	null	dxr	-	4.9517597594447915
719	304	LIC_10314	AAS68941.1	null	-	-	4.95101470832217
720	3086	LIC_13178	AAS71723.1	null	acyP	-	4.949964090979859
721	2933	LIC_13020	AAS71570.1	null	-	-	4.9495993711623125
722	2750	LIC_12834	AAS71387.1	null	-	-	4.949474563899515
723	2811	LIC_12895	AAS71448.1	null	-	-	4.949290033796608
724	2119	LIC_12184	AAS70756.1	null	-	-	4.943676821732256
725	3231	LIC_13326	AAS71868.1	null	ndk	-	4.943218241839275
726	2135	LIC_12200	AAS70772.1	null	-	-	4.939112036064853
727	2738	LIC_12822	AAS71375.1	null	-	-	4.938505683665958
728	1248	LIC_11280	AAS69885.1	null	prfC	-	4.937398359920797
729	1380	LIC_11418	AAS70017.1	null	clpX	-	4.936502155933443
730	74	LIC_10074	AAS68711.1	null	dapF	-	4.935411644916568
731	1168	LIC_11198	AAS69805.1	null	-	-	4.934329131549351
732	1880	LIC_11935	AAS70517.1	null	-	-	4.931230860084116
733	2718	LIC_12801	AAS71355.1	null	-	-	4.930942615639776
734	699	LIC_10715	AAS69336.1	null	-	-	4.929484384747743
735	2617	LIC_12696	AAS71254.1	null	-	-	4.929241669975965
736	566	LIC_10582	AAS69203.1	null	trpE	-	4.928625962504882
737	183	LIC_10192	AAS68820.1	null	-	-	4.927997186843791
738	1379	LIC_11417	AAS70016.1	null	clpP	-	4.927997186843791
739	2822	LIC_12906	AAS71459.1	null	-	-	4.927997186843791
740	3372	LIC_13470	AAS72009.1	null	-	-	4.9261033872674735
741	2085	LIC_12151	AAS70722.1	null	rfbG	-	4.925540098497592
742	3325	LIC_13422	AAS71962.1	null	-	-	4.923560747236563
743	2733	LIC_12816	AAS71370.1	null	-	-	4.923352897838035
744	3233	LIC_13328	AAS71870.1	null	-	-	4.923124615455603
745	2299	LIC_12367	AAS70936.1	null	-	-	4.920749691026145
746	64	LIC_10064	AAS68701.1	null	-	-	4.920568655232818
747	537	LIC_10553	AAS69174.1	null	-	-	4.919062125489771
748	2785	LIC_12869	AAS71422.1	null	rpsS	-	4.918414313296918
749	2543	LIC_12620	AAS71180.1	null	-	-	4.917580991821893
750	1345	LIC_11381	AAS69982.1	null	-	-	4.9167636865956235
751	1543	LIC_11584	AAS70180.1	null	-	-	4.916117503703901
752	834	LIC_10857	AAS69471.1	null	-	-	4.913023690659359
753	701	LIC_10717	AAS69338.1	null	-	-	4.911662395277311
754	1743	LIC_11791	AAS70380.1	null	recG	-	4.909741943393124
755	295	LIC_10305	AAS68932.1	null	-	-	4.909449170201846
756	1373	LIC_11410	AAS70010.1	null	ilvH	-	4.90772505198253
757	3272	LIC_13367	AAS71909.1	null	cysI	-	4.907371091968501
758	1909	LIC_11969	AAS70546.1	null	-	-	4.906942191464172
759	2845	LIC_12931	AAS71482.1	null	-	-	4.906805798191378
760	2792	LIC_12876	AAS71429.1	null	fus	-	4.906499422917728
761	3042	LIC_13134	AAS71679.1	null	acrD	-	4.906344936556377
762	212	LIC_10221	AAS68849.1	null	gatB	-	4.906022881553005
763	2245	LIC_12311	AAS70882.1	null	-	-	4.9051798963405115
764	3164	LIC_13257	AAS71801.1	null	-	-	4.903573713077933
765	2140	LIC_12205	AAS70777.1	null	fcl	-	4.903440743320261
766	1995	LIC_12061	AAS70632.1	null	-	-	4.8988168658851725
767	1810	LIC_11861	AAS70447.1	null	-	-	4.895437105199947
768	2431	LIC_12503	AAS71068.1	null	-	-	4.894196291338894
769	966	LIC_10992	AAS69603.1	null	kdpC	-	4.893695940786288
770	1385	LIC_11423	AAS70022.1	null	-	-	4.889572140762305
771	1034	LIC_11064	AAS69671.1	null	-	-	4.889452296632415
772	1098	LIC_11128	AAS69735.1	null	-	-	4.885715953387269
773	1924	LIC_11985	AAS70561.1	null	-	-	4.885715953387269
774	786	LIC_10809	AAS69423.1	null	adh	-	4.8820900416835045
775	277	LIC_10287	AAS68914.1	null	ptpS	-	4.881772918138045
776	1514	LIC_11555	AAS70151.1	null	rpsP	-	4.881288932056975
777	3326	LIC_13423	AAS71963.1	null	hycE	-	4.87976047159386
778	2987	LIC_13075	AAS71624.1	null	-	-	4.8782967364286005
779	307	LIC_10317	AAS68944.1	null	rpiB	-	4.877018840631875
780	869	LIC_10892	AAS69506.1	null	-	-	4.875442341389344
781	189	LIC_10198	AAS68826.1	null	suhB	-	4.874550880021578
782	1072	LIC_11102	AAS69709.1	null	-	-	4.874255226951902
783	2953	LIC_13041	AAS71590.1	null	-	-	4.873710232343729
784	2771	LIC_12855	AAS71408.1	null	rpmD	-	4.872897486453241
785	2763	LIC_12847	AAS71400.1	null	rpsD	-	4.872320411722377
786	2193	LIC_12258	AAS70830.1	null	-	-	4.871104684697466
787	1517	LIC_11558	AAS70154.1	null	trmD	-	4.870441704857168
788	2536	LIC_12613	AAS71173.1	null	-	-	4.869841456472047
789	2788	LIC_12872	AAS71425.1	null	rplD	-	4.8678049315925085
790	2267	LIC_12335	AAS70904.1	null	glyA	-	4.86750345237786
791	1577	LIC_11619	AAS70214.1	null	-	-	4.867412840944759
792	2211	LIC_12277	AAS70848.1	null	-	-	4.866977782783284
793	2412	LIC_12484	AAS71049.1	null	-	-	4.865251189752583
794	868	LIC_10891	AAS69505.1	null	-	-	4.86487212119582
795	1566	LIC_11608	AAS70203.1	null	-	-	4.864819153570575
796	3084	LIC_13176	AAS71721.1	null	tas	-	4.862310278314969
797	1875	LIC_11929	AAS70512.1	null	-	-	4.859374969762281
798	1565	LIC_11607	AAS70202.1	null	mrp	-	4.857432965526363
799	1807	LIC_11858	AAS70444.1	null	-	-	4.855131852101837
800	2855	LIC_12941	AAS71492.1	null	uvrB	-	4.853613196234673
801	1999	LIC_12065	AAS70636.1	null	-	-	4.852459643592183
802	428	LIC_10443	AAS69065.1	null	mccB	-	4.8477301919466065
803	591	LIC_10607	AAS69228.1	null	-	-	4.84607016234481
804	1963	LIC_12025	AAS70600.1	null	asnS	-	4.844703416790118
805	2390	LIC_12462	AAS71027.1	null	rpmI	-	4.8444631692035305
806	3138	LIC_13230	AAS71775.1	null	dead	-	4.8437611795923425
807	2110	LIC_12175	AAS70747.1	null	-	-	4.843518140328321
808	979	LIC_11006	AAS69616.1	null	-	-	4.843320301397036
809	2565	LIC_12642	AAS71202.1	null	-	-	4.842744686906056
810	3383	LIC_13482	AAS72020.1	null	-	-	4.841997692464336
811	3048	LIC_13140	AAS71685.1	null	-	-	4.841390606206842
812	1252	LIC_11284	AAS69889.1	null	-	-	4.839676054547832
813	2231	LIC_12297	AAS70868.1	null	-	-	4.839173644276163
814	369	LIC_10383	AAS69006.1	null	yibO	-	4.8384092206207
815	3208	LIC_13303	AAS71845.1	null	-	-	4.8369928133621105
816	879	LIC_10902	AAS69516.1	null	-	-	4.833100795499617
817	907	LIC_10933	AAS69544.1	null	-	-	4.832889087266417
818	1620	LIC_11664	AAS70257.1	null	-	-	4.8299732929498935
819	3311	LIC_13408	AAS71948.1	null	-	-	4.8299732929498935
820	732	LIC_10752	AAS69369.1	null	rplL	-	4.8284473181347485
821	2334	LIC_12402	AAS70971.1	null	purQ	-	4.828152427978585
822	1511	LIC_11552	AAS70148.1	null	fmt	-	4.8244388046899145
823	2715	LIC_12798	AAS71352.1	null	-	-	4.824276135143249
824	733	LIC_10753	AAS69370.1	null	rpoB	-	4.82396965406278
825	223	LIC_10232	AAS68860.1	null	lolE	-	4.822784697521547
826	529	LIC_10545	AAS69166.1	null	-	-	4.822723695369966
827	2965	LIC_13053	AAS71602.1	null	desA	-	4.822545095048374
828	1173	LIC_11203	AAS69810.1	null	-	-	4.821824770755751
829	900	LIC_10925	AAS69537.1	null	-	-	4.820861520368819
830	1563	LIC_11605	AAS70200.1	null	-	-	4.818718870545484
831	2456	LIC_12528	AAS71093.1	null	cysT	-	4.8161997482372785
832	752	LIC_10772	AAS69389.1	null	-	-	4.814438571105083
833	2627	LIC_12706	AAS71264.1	null	nusA	-	4.814410991081011
834	1969	LIC_12031	AAS70606.1	null	-	-	4.813219848402419
835	2977	LIC_13065	AAS71614.1	null	-	-	4.812180390532932
836	1593	LIC_11635	AAS70230.1	null	-	-	4.809848551404973
837	2703	LIC_12786	AAS71340.1	null	trpC	-	4.809256266910371
838	3004	LIC_13092	AAS71641.1	null	pfaP	-	4.809199335743772
839	565	LIC_10581	AAS69202.1	null	trpG	-	4.808825744124239
840	646	LIC_10662	AAS69283.1	null	-	-	4.808726398983612
841	2373	LIC_12443	AAS71010.1	null	plsX	-	4.8080432053685325
842	396	LIC_10410	AAS69033.1	null	-	-	4.807788436231112
843	2794	LIC_12878	AAS71431.1	null	-	-	4.807788436231112
844	1152	LIC_11182	AAS69789.1	null	-	-	4.807623998087962
845	1189	LIC_11220	AAS69826.1	null	-	-	4.806580612031685
846	3001	LIC_13089	AAS71638.1	null	-	-	4.803118114240615
847	2537	LIC_12614	AAS71174.1	null	-	-	4.802980076346498
848	137	LIC_10141	AAS68774.1	null	nuoG	-	4.8027156596240905
849	296	LIC_10306	AAS68933.1	null	-	-	4.802373201848017
850	23	LIC_10023	AAS68660.1	null	fliG	-	4.801883444486682
851	2106	LIC_12171	AAS70743.1	null	-	-	4.800257610206126
852	3187	LIC_13280	AAS71824.1	null	-	-	4.800158246319085
853	430	LIC_10445	AAS69067.1	null	glmS	-	4.799262611952577
854	3122	LIC_13214	AAS71759.1	null	-	-	4.798121295329791
855	2384	LIC_12455	AAS71021.1	null	-	-	4.79752137463153
856	85	LIC_10088	AAS68722.1	null	-	-	4.795984999240447
857	904	LIC_10930	AAS69541.1	null	prrC	-	4.7956986461317195
858	206	LIC_10215	AAS68843.1	null	-	-	4.793960356680407
859	3051	LIC_13143	AAS71688.1	null	tlyC	-	4.793460667394489
860	1479	LIC_11520	AAS70116.1	null	cheB	-	4.792158772062069
861	2504	LIC_12580	AAS71141.1	null	-	-	4.7902541964534455
862	2824	LIC_12908	AAS71461.1	null	sglT	-	4.790169628454615
863	856	LIC_10879	AAS69493.1	null	-	-	4.78993454908923
864	2653	LIC_12733	AAS71290.1	null	mgsA	-	4.789567416892797
865	1129	LIC_11159	AAS69766.1	null	-	-	4.7894244688791225
866	2309	LIC_12377	AAS70946.1	null	capA	-	4.789362609858796
867	941	LIC_10967	AAS69578.1	null	-	-	4.786285319663415
868	1162	LIC_11192	AAS69799.1	null	chpI	-	4.785298529405588
869	509	LIC_10525	AAS69146.1	null	grpE	-	4.78450430267904
870	2040	LIC_12106	AAS70677.1	null	-	-	4.783937373141528
871	1096	LIC_11126	AAS69733.1	null	-	-	4.782253968614888
872	454	LIC_10470	AAS69091.1	null	prfB	-	4.779051621650737
873	1242	LIC_11274	AAS69879.1	null	-	-	4.778288120449698
874	1896	LIC_11951	AAS70533.1	null	-	-	4.778145900012254
875	2329	LIC_12397	AAS70966.1	null	-	-	4.77571072899774
876	661	LIC_10677	AAS69298.1	null	-	-	4.773053307188179
877	1073	LIC_11103	AAS69710.1	null	-	-	4.77075171706292
878	1455	LIC_11494	AAS70092.1	null	gldF	-	4.770218265740901
879	2577	LIC_12654	AAS71214.1	null	-	-	4.770118729839553
880	2972	LIC_13060	AAS71609.1	null	lipL36	-	4.770028805118692
881	974	LIC_11000	AAS69611.1	null	-	-	4.769005493265475
882	2471	LIC_12543	AAS71108.1	null	-	-	4.76439874015366
883	763	LIC_10784	AAS69400.1	null	-	-	4.761312232769935
884	2423	LIC_12495	AAS71060.1	null	crt	-	4.758928248413311
885	1530	LIC_11571	AAS70167.1	null	gspE	-	4.758892306656772
886	1126	LIC_11156	AAS69763.1	null	-	-	4.758054955432988
887	2535	LIC_12612	AAS71172.1	null	-	-	4.757908856233298
888	1815	LIC_11866	AAS70452.1	null	mraY	-	4.755321223709918
889	777	LIC_10800	AAS69414.1	null	thiM	-	4.7553036529319535
890	1912	LIC_11972	AAS70549.1	null	-	-	4.75486612527019
891	178	LIC_10187	AAS68815.1	null	-	-	4.754738074890943
892	1066	LIC_11096	AAS69703.1	null	-	-	4.754246841887011
893	1234	LIC_11265	AAS69871.1	null	-	-	4.753148876663722
894	299	LIC_10309	AAS68936.1	null	gcvP	-	4.752675157050093
895	2909	LIC_12996	AAS71546.1	null	-	-	4.751015358332121
896	3291	LIC_13388	AAS71928.1	null	-	-	4.7460192920145605
897	2742	LIC_12826	AAS71379.1	null	-	-	4.7454156626790205
898	1141	LIC_11171	AAS69778.1	null	-	-	4.744500376639965
899	2091	LIC_12156	AAS70728.1	null	-	-	4.7441451565901
900	315	LIC_10325	AAS68952.1	null	hlyX	-	4.743193545250857
901	589	LIC_10605	AAS69226.1	null	-	-	4.742782690995258
902	1080	LIC_11110	AAS69717.1	null	-	-	4.740399474408653
903	1852	LIC_11904	AAS70489.1	null	-	-	4.738283876411073
904	2877	LIC_12964	AAS71514.1	null	nadA	-	4.738208481450571
905	524	LIC_10540	AAS69161.1	null	-	-	4.7359515493504265
906	1528	LIC_11569	AAS70165.1	null	-	-	4.735418854940371
907	601	LIC_10617	AAS69238.1	null	-	-	4.7349503185812125
908	3083	LIC_13175	AAS71720.1	null	trkA	-	4.7333618675770674
909	821	LIC_10844	AAS69458.1	null	-	-	4.733123801839371
910	897	LIC_10922	AAS69534.1	null	-	-	4.733107726946599
911	2397	LIC_12469	AAS71034.1	null	-	-	4.732751136664306
912	1955	LIC_12017	AAS70592.1	null	clpB	-	4.732622986773921
913	2058	LIC_12124	AAS70695.1	null	rfbB	-	4.7322653353199895
914	96	LIC_10099	AAS68733.1	null	-	-	4.732183628857883
915	573	LIC_10589	AAS69210.1	null	amt3	-	4.731155397232235
916	978	LIC_11005	AAS69615.1	null	tgt	-	4.730620928173841
917	2375	LIC_12445	AAS71012.1	null	hisG	-	4.730488294793953
918	1157	LIC_11187	AAS69794.1	null	flgD	-	4.729862029296538
919	951	LIC_10977	AAS69588.1	null	-	-	4.729776599274344
920	1781	LIC_11832	AAS70418.1	null	-	-	4.729183135295823
921	2517	LIC_12594	AAS71154.1	null	-	-	4.729183135295823
922	2799	LIC_12883	AAS71436.1	null	carB	-	4.72885907422863
923	698	LIC_10714	AAS69335.1	null	smc	-	4.728314317429181
924	436	LIC_10452	AAS69073.1	null	-	-	4.728019582401021
925	2388	LIC_12460	AAS71025.1	null	-	-	4.727915318085366
926	2998	LIC_13086	AAS71635.1	null	-	-	4.725485479024963
927	1433	LIC_11472	AAS70070.1	null	-	-	4.724282274427004
928	3302	LIC_13399	AAS71939.1	null	mtaP	-	4.722631884162132
929	1764	LIC_11813	AAS70401.1	null	ggt	-	4.722200806071051
930	2999	LIC_13087	AAS71636.1	null	-	-	4.72157503120574
931	919	LIC_10945	AAS69556.1	null	-	-	4.720658198415884
932	1263	LIC_11297	AAS69900.1	null	-	-	4.720658198415884
933	2772	LIC_12856	AAS71409.1	null	rpsE	-	4.720658198415884
934	3015	LIC_13106	AAS71652.1	null	-	-	4.719895051211353
935	1101	LIC_11131	AAS69738.1	null	-	-	4.719643890227648
936	180	LIC_10189	AAS68817.1	null	-	-	4.7184722715432805
937	798	LIC_10821	AAS69435.1	null	-	-	4.715902114106768
938	2774	LIC_12858	AAS71411.1	null	rplF	-	4.715689683076355
939	1185	LIC_11216	AAS69822.1	null	-	-	4.713757918845612
940	612	LIC_10628	AAS69249.1	null	-	-	4.713099006060804
941	954	LIC_10980	AAS69591.1	null	-	-	4.712317618844012
942	3101	LIC_13193	AAS71738.1	null	-	-	4.710754938802501
943	1022	LIC_11052	AAS69659.1	null	-	-	4.709591093534581
944	1785	LIC_11836	AAS70422.1	null	fliM	-	4.709523032901393
945	605	LIC_10621	AAS69242.1	null	flbD	-	4.708650303864191
946	609	LIC_10625	AAS69246.1	null	kdsB	-	4.708281129649964
947	3260	LIC_13355	AAS71897.1	null	-	-	4.707734814339344
948	2757	LIC_12841	AAS71394.1	null	ywfG	-	4.7064068295939165
949	56	LIC_10056	AAS68693.1	null	-	-	4.705975760583175
950	3139	LIC_13231	AAS71776.1	null	-	-	4.705875151626934
951	683	LIC_10699	AAS69320.1	null	-	-	4.704853365064846
952	3226	LIC_13321	AAS71863.1	null	-	-	4.704144236078338
953	2501	LIC_12577	AAS71138.1	null	-	-	4.703503400933925
954	3296	LIC_13393	AAS71933.1	null	ilvC	-	4.703390323059485
955	932	LIC_10958	AAS69569.1	null	-	-	4.700304568313093
956	1293	LIC_11327	AAS69930.1	null	flgI	-	4.700153824154375
957	2144	LIC_12209	AAS70781.1	null	-	-	4.697536743220288
958	1800	LIC_11851	AAS70437.1	null	impL63	-	4.695740730350728
959	1075	LIC_11105	AAS69712.1	null	mcm1	-	4.695710550280226
960	1069	LIC_11099	AAS69706.1	null	-	-	4.695538334857346
961	693	LIC_10709	AAS69330.1	null	-	-	4.694897717975328
962	2887	LIC_12974	AAS71524.1	null	-	-	4.694354473550983
963	3235	LIC_13330	AAS71872.1	null	-	-	4.6898442369906475
964	3281	LIC_13377	AAS71918.1	null	-	-	4.688774214155714
965	2442	LIC_12514	AAS71079.1	null	mutL	-	4.688266487522344
966	1204	LIC_11235	AAS69841.1	null	-	-	4.686031885588869
967	1771	LIC_11820	AAS70408.1	null	-	-	4.685825917054616
968	2541	LIC_12618	AAS71178.1	null	lysA	-	4.684208314301474
969	2638	LIC_12717	AAS71275.1	null	proP	-	4.683770805553382
970	2488	LIC_12561	AAS71125.1	null	-	-	4.682946088260997
971	1436	LIC_11475	AAS70073.1	null	-	-	4.682589569209123
972	2684	LIC_12764	AAS71321.1	null	ilvB	-	4.682413549788195
973	2882	LIC_12969	AAS71519.1	null	ftsZ	-	4.682413549788195
974	595	LIC_10611	AAS69232.1	null	-	-	4.680893322907942
975	1990	LIC_12055	AAS70627.1	null	-	-	4.680547505443145
976	1177	LIC_11207	AAS69814.1	null	-	-	4.677433465313005
977	2112	LIC_12177	AAS70749.1	null	neuA	-	4.677250717685785
978	1230	LIC_11261	AAS69867.1	null	-	-	4.676760890390681
979	2116	LIC_12181	AAS70753.1	null	-	-	4.675901393067488
980	255	LIC_10264	AAS68892.1	null	-	-	4.674870150033966
981	1321	LIC_11357	AAS69958.1	null	-	-	4.674794600016989
982	230	LIC_10239	AAS68867.1	null	-	-	4.673221954364723
983	534	LIC_10550	AAS69171.1	null	-	-	4.672925808040192
984	2603	LIC_12681	AAS71240.1	null	-	-	4.672108527943646
985	294	LIC_10304	AAS68931.1	null	-	-	4.671910618467769
986	1277	LIC_11311	AAS69914.1	null	erg10	-	4.670957194257598
987	2851	LIC_12937	AAS71488.1	null	-	-	4.670957194257598
988	518	LIC_10534	AAS69155.1	null	pbp1	-	4.669740190748277
989	2075	LIC_12141	AAS70712.1	null	-	-	4.669715872209504
990	3308	LIC_13405	AAS71945.1	null	folE	-	4.667957761895459
991	1188	LIC_11219	AAS69825.1	null	ahpC	-	4.666533963436547
992	182	LIC_10191	AAS68819.1	null	-	-	4.6662667850140975
993	2956	LIC_13044	AAS71593.1	null	-	-	4.664890326518849
994	2044	LIC_12110	AAS70681.1	null	rplI	-	4.6629805460472085
995	2586	LIC_12664	AAS71223.1	null	-	-	4.662830713154824
996	2305	LIC_12373	AAS70942.1	null	-	-	4.662138536410106
997	2420	LIC_12492	AAS71057.1	null	algI	-	4.662018122014347
998	1673	LIC_11721	AAS70310.1	null	-	-	4.659976272975429
999	2117	LIC_12182	AAS70754.1	null	-	-	4.659879803129432
1000	2043	LIC_12109	AAS70680.1	null	dnaB	-	4.6594481188182195
1001	3371	LIC_13469	AAS72008.1	null	lpxD	-	4.658560667373893
1002	3024	LIC_13115	AAS71661.1	null	-	-	4.657170341383954
1003	1214	LIC_11245	AAS69851.1	null	-	-	4.657087985316083
1004	207	LIC_10216	AAS68844.1	null	pckA	-	4.656307242871984
1005	259	LIC_10269	AAS68896.1	null	-	-	4.654824929402397
1006	1346	LIC_11382	AAS69983.1	null	-	-	4.654824929402397
1007	2204	LIC_12269	AAS70841.1	null	trmU	-	4.654239670119012
1008	3229	LIC_13324	AAS71866.1	null	argG	-	4.652982603682091
1009	1400	LIC_11438	AAS70037.1	null	ppi	-	4.651537835880778
1010	2208	LIC_12273	AAS70845.1	null	-	-	4.651256214012697
1011	2559	LIC_12636	AAS71196.1	null	rho	-	4.650945401904896
1012	2839	LIC_12925	AAS71476.1	null	-	-	4.6483935539098695
1013	2996	LIC_13084	AAS71633.1	null	-	-	4.647315646397906
1014	2186	LIC_12251	AAS70823.1	null	nadB	-	4.6468334022269975
1015	2837	LIC_12922	AAS71474.1	null	-	-	4.645171317581663
1016	335	LIC_10345	AAS68972.1	null	-	-	4.640569673486979
1017	844	LIC_10867	AAS69481.1	null	-	-	4.640569673486979
1018	1146	LIC_11176	AAS69783.1	null	-	-	4.640569673486979
1019	1333	LIC_11369	AAS69970.1	null	-	-	4.640569673486979
1020	1719	LIC_11767	AAS70356.1	null	argD	-	4.640569673486979
1021	2561	LIC_12638	AAS71198.1	null	-	-	4.640569673486979
1022	3320	LIC_13417	AAS71957.1	null	-	-	4.640569673486979
1023	1355	LIC_11392	AAS69992.1	null	fliF	-	4.637629434997883
1024	2553	LIC_12630	AAS71190.1	null	-	-	4.634670600444272
1025	1032	LIC_11062	AAS69669.1	null	-	-	4.632535474891362
1026	1446	LIC_11485	AAS70083.1	null	-	-	4.632377333252309
1027	248	LIC_10257	AAS68885.1	null	-	-	4.631433180062258
1028	1077	LIC_11107	AAS69714.1	null	pgpB	-	4.630210928295878
1029	720	LIC_10738	AAS69357.1	null	rhlE	-	4.628257393658631
1030	1866	LIC_11920	AAS70503.1	null	-	-	4.627751816139848
1031	995	LIC_11025	AAS69632.1	null	-	-	4.6258648758614775
1032	873	LIC_10896	AAS69510.1	null	fecA	-	4.625549793685378
1033	1993	LIC_12059	AAS70630.1	null	-	-	4.624039836633426
1034	1588	LIC_11630	AAS70225.1	null	fadD	-	4.623494904777586
1035	540	LIC_10556	AAS69177.1	null	-	-	4.623266737512078
1036	967	LIC_10993	AAS69604.1	null	kdpD	-	4.621481206593116
1037	875	LIC_10898	AAS69512.1	null	lipL48	-	4.621033203636547
1038	1889	LIC_11944	AAS70526.1	null	secA	-	4.620497884056454
1039	2755	LIC_12839	AAS71392.1	null	pyrB	-	4.619815459871368
1040	1553	LIC_11595	AAS70190.1	null	-	-	4.618180677781435
1041	790	LIC_10813	AAS69427.1	null	ccmF	-	4.617800099855349
1042	783	LIC_10806	AAS69420.1	null	-	-	4.617258088532652
1043	3109	LIC_13201	AAS71746.1	null	-	-	4.616825875421668
1044	2037	LIC_12103	AAS70674.1	null	-	-	4.616689643918758
1045	1302	LIC_11338	AAS69939.1	null	-	-	4.616164546854529
1046	1273	LIC_11307	AAS69910.1	null	-	-	4.6158014621302055
1047	1336	LIC_11372	AAS69973.1	null	fliP	-	4.61570899661416
1048	1929	LIC_11990	AAS70566.1	null	-	-	4.615657327948771
1049	2149	LIC_12214	AAS70786.1	null	-	-	4.615300203756421
1050	3249	LIC_13344	AAS71886.1	null	-	-	4.615041888527618
1051	3210	LIC_13305	AAS71847.1	null	-	-	4.612070298720493
1052	988	LIC_11016	AAS69625.1	null	purB	-	4.609933159335731
1053	1419	LIC_11458	AAS70056.1	null	-	-	4.608782494483432
1054	202	LIC_10211	AAS68839.1	null	-	-	4.607083118124554
1055	516	LIC_10532	AAS69153.1	null	-	-	4.606151182823471
1056	1911	LIC_11971	AAS70548.1	null	-	-	4.605679556230779
1057	607	LIC_10623	AAS69244.1	null	motB	-	4.60441679230394
1058	1167	LIC_11197	AAS69804.1	null	-	-	4.603477058784887
1059	2879	LIC_12966	AAS71516.1	null	lipL41	-	4.6032344422599385
1060	2385	LIC_12457	AAS71022.1	null	-	-	4.603129489458317
1061	2286	LIC_12354	AAS70923.1	null	-	-	4.602631804215565
1062	510	LIC_10526	AAS69147.1	null	hrcA	-	4.601822425119622
1063	920	LIC_10946	AAS69557.1	null	-	-	4.601747129426533
1064	825	LIC_10848	AAS69462.1	null	-	-	4.60082021097646
1065	2360	LIC_12429	AAS70997.1	null	-	-	4.600372331351976
1066	297	LIC_10307	AAS68934.1	null	-	-	4.599806405091675
1067	2123	LIC_12188	AAS70760.1	null	-	-	4.599681262619922
1068	2406	LIC_12478	AAS71043.1	null	-	-	4.598913969640418
1069	1629	LIC_11675	AAS70266.1	null	-	-	4.598576243041234
1070	1611	LIC_11655	AAS70248.1	null	purH	-	4.598447813473769
1071	135	LIC_10139	AAS68772.1	null	-	-	4.597781618519109
1072	1344	LIC_11380	AAS69981.1	null	-	-	4.597006504863101
1073	1290	LIC_11324	AAS69927.1	null	flgG	-	4.596843052462482
1074	1037	LIC_11067	AAS69674.1	null	-	-	4.593738794121893
1075	925	LIC_10951	AAS69562.1	null	-	-	4.593295536042735
1076	2345	LIC_12414	AAS70982.1	null	-	-	4.593295536042735
1077	608	LIC_10624	AAS69245.1	null	fliL	-	4.593025530671342
1078	59	LIC_10059	AAS68696.1	null	-	-	4.590215961598883
1079	1756	LIC_11805	AAS70393.1	null	yadH	-	4.589093199413366
1080	822	LIC_10845	AAS69459.1	null	-	-	4.58874724684978
1081	776	LIC_10799	AAS69413.1	null	-	-	4.587238112773264
1082	2361	LIC_12430	AAS70998.1	null	-	-	4.58567504042096
1083	2398	LIC_12470	AAS71035.1	null	-	-	4.582827353935546
1084	3031	LIC_13122	AAS71668.1	null	-	-	4.5818652847007115
1085	176	LIC_10185	AAS68813.1	null	-	-	4.58156808371988
1086	1261	LIC_11295	AAS69898.1	null	-	-	4.58156808371988
1087	1411	LIC_11449	AAS70048.1	null	-	-	4.581267858322073
1088	1776	LIC_11825	AAS70413.1	null	gmhA	-	4.581267858322073
1089	893	LIC_10918	AAS69530.1	null	-	-	4.5812175234710395
1090	3193	LIC_13286	AAS71830.1	null	-	-	4.580658147721998
1091	3216	LIC_13311	AAS71853.1	null	mpl	-	4.580183372328666
1092	1205	LIC_11236	AAS69842.1	null	-	-	4.579957062568731
1093	2181	LIC_12246	AAS70818.1	null	miaA	-	4.579400326605242
1094	444	LIC_10460	AAS69081.1	null	-	-	4.578947520006207
1095	2905	LIC_12992	AAS71542.1	null	sulP	-	4.578914920033065
1096	1095	LIC_11125	AAS69732.1	null	-	-	4.578641906342533
1097	865	LIC_10888	AAS69502.1	null	-	-	4.577368539567364
1098	1794	LIC_11845	AAS70431.1	null	-	-	4.576660948845805
1099	942	LIC_10968	AAS69579.1	null	-	-	4.576011923456333
1100	1078	LIC_11108	AAS69715.1	null	-	-	4.575007864341247
1101	215	LIC_10224	AAS68852.1	null	-	-	4.574330188594202
1102	2402	LIC_12474	AAS71039.1	null	odhA	-	4.574193389643431
1103	412	LIC_10426	AAS69049.1	null	ispE	-	4.573888028144118
1104	1848	LIC_11900	AAS70485.1	null	-	-	4.572756364881214
1105	317	LIC_10327	AAS68954.1	null	-	-	4.57182299949344
1106	226	LIC_10235	AAS68863.1	null	-	-	4.57037376464471
1107	2152	LIC_12217	AAS70789.1	null	-	-	4.569495452143661
1108	2804	LIC_12888	AAS71441.1	null	-	-	4.56886211665417
1109	117	LIC_10121	AAS68754.1	null	-	-	4.567968724751529
1110	3112	LIC_13204	AAS71749.1	null	-	-	4.567176249803276
1111	432	LIC_10448	AAS69069.1	null	rpsT	-	4.565634729434637
1112	2622	LIC_12701	AAS71259.1	null	pnpA	-	4.564996979432172
1113	500	LIC_10516	AAS69137.1	null	-	-	4.564954076608409
1114	3269	LIC_13364	AAS71906.1	null	-	-	4.564410541872147
1115	184	LIC_10193	AAS68821.1	null	-	-	4.564045112129182
1116	2141	LIC_12206	AAS70778.1	null	-	-	4.562835856151261
1117	3227	LIC_13322	AAS71864.1	null	nprT	-	4.561711961848498
1118	888	LIC_10913	AAS69525.1	null	tktA	-	4.5604856452181055
1119	804	LIC_10827	AAS69441.1	null	-	-	4.559085885593324
1120	2038	LIC_12104	AAS70675.1	null	recO	-	4.558222296016158
1121	3254	LIC_13349	AAS71891.1	null	-	-	4.557710030279735
1122	1599	LIC_11641	AAS70236.1	null	-	-	4.557475069551339
1123	2538	LIC_12615	AAS71175.1	null	-	-	4.557307174106238
1124	1057	LIC_11087	AAS69694.1	null	-	-	4.555991296883537
1125	2132	LIC_12197	AAS70769.1	null	-	-	4.555338055539416
1126	527	LIC_10543	AAS69164.1	null	-	-	4.554087604262261
1127	2658	LIC_12738	AAS71295.1	null	-	-	4.553370472780561
1128	3392	LIC_13495	AAS72029.1	null	gidA	-	4.552454302975403
1129	2555	LIC_12632	AAS71192.1	null	-	-	4.552213626652037
1130	1581	LIC_11623	AAS70218.1	null	-	-	4.546128026502508
1131	1024	LIC_11054	AAS69661.1	null	-	-	4.5438754394681
1132	1049	LIC_11079	AAS69686.1	null	-	-	4.542930400934679
1133	2243	LIC_12309	AAS70880.1	null	-	-	4.542404270167445
1134	1203	LIC_11234	AAS69840.1	null	-	-	4.540983809461619
1135	2264	LIC_12332	AAS70901.1	null	-	-	4.540164925071687
1136	2167	LIC_12232	AAS70804.1	null	thyX	-	4.5389580345165665
1137	2601	LIC_12679	AAS71238.1	null	thiC	-	4.538503862646831
1138	32	LIC_10032	AAS68669.1	null	-	-	4.5368481450395155
1139	1005	LIC_11035	AAS69642.1	null	-	-	4.535484391647843
1140	532	LIC_10548	AAS69169.1	null	-	-	4.535127897050563
1141	3108	LIC_13200	AAS71745.1	null	-	-	4.534648791926452
1142	1591	LIC_11633	AAS70228.1	null	lpxC	-	4.5334093785548735
1143	324	LIC_10334	AAS68961.1	null	-	-	4.533184996630041
1144	81	LIC_10082	AAS68718.1	null	-	-	4.532186451128103
1145	663	LIC_10679	AAS69300.1	null	purC	-	4.531169164154279
1146	1390	LIC_11428	AAS70027.1	null	capC	-	4.531169164154279
1147	2495	LIC_12570	AAS71132.1	null	-	-	4.530929043871791
1148	2339	LIC_12407	AAS70976.1	null	glnA	-	4.529573901779235
1149	1149	LIC_11179	AAS69786.1	null	-	-	4.52934220206518
1150	2407	LIC_12479	AAS71044.1	null	-	-	4.525099948135228
1151	1970	LIC_12032	AAS70607.1	null	katE	-	4.524674469763508
1152	2049	LIC_12115	AAS70686.1	null	-	-	4.524540217936809
1153	347	LIC_10358	AAS68984.1	null	-	-	4.52423695094821
1154	1115	LIC_11145	AAS69752.1	null	-	-	4.523100490089906
1155	2130	LIC_12195	AAS70767.1	null	-	-	4.523040984139975
1156	691	LIC_10707	AAS69328.1	null	-	-	4.522989597218928
1157	2162	LIC_12227	AAS70799.1	null	-	-	4.522087347839593
1158	1752	LIC_11800	AAS70389.1	null	-	-	4.5220262257668145
1159	1164	LIC_11194	AAS69801.1	null	-	-	4.5213806166626265
1160	470	LIC_10486	AAS69107.1	null	-	-	4.5212163261375915
1161	744	LIC_10764	AAS69381.1	null	-	-	4.519941561107101
1162	2702	LIC_12785	AAS71339.1	null	-	-	4.519885518681891
1163	1655	LIC_11703	AAS70292.1	null	-	-	4.5188055442275665
1164	625	LIC_10641	AAS69262.1	null	-	-	4.518263512966658
1165	3098	LIC_13190	AAS71735.1	null	-	-	4.518093137396382
1166	1845	LIC_11896	AAS70482.1	null	-	-	4.517716635524908
1167	2059	LIC_12125	AAS70696.1	null	rfbD	-	4.517453353317322
1168	3102	LIC_13194	AAS71739.1	null	choB	-	4.516474620031114
1169	1284	LIC_11318	AAS69921.1	null	amaA	-	4.51146930309113
1170	1091	LIC_11121	AAS69728.1	null	-	-	4.508182102716374
1171	104	LIC_10107	AAS68741.1	null	-	-	4.507931034716059
1172	1933	LIC_11994	AAS70570.1	null	-	-	4.507931034716059
1173	984	LIC_11012	AAS69621.1	null	-	-	4.5070933974341525
1174	2808	LIC_12892	AAS71445.1	null	-	-	4.506800976386832
1175	3180	LIC_13273	AAS71817.1	null	-	-	4.506341022438599
1176	2569	LIC_12646	AAS71206.1	null	-	-	4.505187918773427
1177	168	LIC_10176	AAS68805.1	null	-	-	4.504313394264721
1178	696	LIC_10712	AAS69333.1	null	-	-	4.50404742753122
1179	2472	LIC_12544	AAS71109.1	null	-	-	4.503952802550983
1180	3273	LIC_13368	AAS71910.1	null	cysG	-	4.502989020110192
1181	2482	LIC_12555	AAS71119.1	null	-	-	4.5027580740434745
1182	2717	LIC_12800	AAS71354.1	null	-	-	4.502701870113428
1183	2850	LIC_12936	AAS71487.1	null	-	-	4.502620292960237
1184	739	LIC_10759	AAS69376.1	null	thiL	-	4.502135119469321
1185	251	LIC_10260	AAS68888.1	null	-	-	4.500884598119045
1186	705	LIC_10721	AAS69342.1	null	-	-	4.500608362538881
1187	6	LIC_10006	AAS68643.1	null	gyrA	-	4.499504127098343
1188	1555	LIC_11597	AAS70192.1	null	leuA2	-	4.498096106377624
1189	2782	LIC_12866	AAS71419.1	null	rplP	-	4.4974840301568095
1190	576	LIC_10592	AAS69213.1	null	-	-	4.4961545702344035
1191	2387	LIC_12459	AAS71024.1	null	-	-	4.496035199803709
1192	2734	LIC_12818	AAS71371.1	null	-	-	4.493047726977366
1193	2364	LIC_12433	AAS71001.1	null	mdoB	-	4.492610836959044
1194	3337	LIC_13434	AAS71974.1	null	-	-	4.4909593843109565
1195	1499	LIC_11540	AAS70136.1	null	pyrG	-	4.490024970632627
1196	3002	LIC_13090	AAS71639.1	null	-	-	4.489817043777933
1197	1422	LIC_11461	AAS70059.1	null	gatA	-	4.4897826462442705
1198	572	LIC_10588	AAS69209.1	null	yafJ	-	4.488790131298102
1199	976	LIC_11003	AAS69613.1	null	lipL71	-	4.487718549101753
1200	457	LIC_10473	AAS69094.1	null	valS	-	4.4834410893020324
1201	2487	LIC_12560	AAS71124.1	null	dut	-	4.483154037033963
1202	1647	LIC_11695	AAS70284.1	null	-	-	4.4827989773940775
1203	586	LIC_10602	AAS69223.1	null	pldB	-	4.482299195503129
1204	373	LIC_10387	AAS69010.1	null	-	-	4.481651948858722
1205	1473	LIC_11514	AAS70110.1	null	-	-	4.480268009928451
1206	3075	LIC_13167	AAS71712.1	null	-	-	4.480069953785719
1207	556	LIC_10572	AAS69193.1	null	-	-	4.48001044151016
1208	1950	LIC_12011	AAS70587.1	null	-	-	4.478919557713282
1209	2094	LIC_12159	AAS70731.1	null	-	-	4.477654547299347
1210	1559	LIC_11601	AAS70196.1	null	hslU	-	4.477321862822159
1211	2884	LIC_12971	AAS71521.1	null	ftsQ	-	4.477014591291993
1212	3322	LIC_13419	AAS71959.1	null	hycC	-	4.475708229050078
1213	2381	LIC_12452	AAS71018.1	null	-	-	4.475098827687773
1214	2492	LIC_12565	AAS71129.1	null	purA	-	4.468292470665306
1215	2841	LIC_12927	AAS71478.1	null	-	-	4.468292470665306
1216	1554	LIC_11596	AAS70191.1	null	-	-	4.46721969822838
1217	3324	LIC_13421	AAS71961.1	null	-	-	4.466840362018061
1218	1910	LIC_11970	AAS70547.1	null	-	-	4.465652076547805
1219	1307	LIC_11343	AAS69944.1	null	-	-	4.465142225252958
1220	1143	LIC_11173	AAS69780.1	null	-	-	4.464584435297112
1221	765	LIC_10786	AAS69402.1	null	-	-	4.462745307121929
1222	2337	LIC_12405	AAS70974.1	null	-	-	4.4622222023496905
1223	3040	LIC_13132	AAS71677.1	null	-	-	4.460713346525795
1224	898	LIC_10923	AAS69535.1	null	-	-	4.459991150756211
1225	1135	LIC_11165	AAS69772.1	null	-	-	4.459991150756211
1226	2033	LIC_12099	AAS70670.1	null	-	-	4.459621006321445
1227	2093	LIC_12158	AAS70730.1	null	-	-	4.459289236238148
1228	2069	LIC_12135	AAS70706.1	null	-	-	4.45880881076404
1229	1535	LIC_11576	AAS70172.1	null	-	-	4.458344821979598
1230	1765	LIC_11814	AAS70402.1	null	clpA	-	4.4583248037473595
1231	1926	LIC_11987	AAS70563.1	null	-	-	4.458011949153373
1232	1843	LIC_11894	AAS70480.1	null	-	-	4.457510354554411
1233	785	LIC_10808	AAS69422.1	null	-	-	4.45353948819651
1234	1040	LIC_11070	AAS69677.1	null	-	-	4.45227950342741
1235	2325	LIC_12393	AAS70962.1	null	-	-	4.451917845743287
1236	1533	LIC_11574	AAS70170.1	null	-	-	4.451610653716967
1237	1245	LIC_11277	AAS69882.1	null	accC	-	4.450596698835263
1238	1803	LIC_11854	AAS70440.1	null	-	-	4.450549172882277
1239	1133	LIC_11163	AAS69770.1	null	-	-	4.449164700583654
1240	1680	LIC_11728	AAS70317.1	null	-	-	4.44864167668334
1241	87	LIC_10090	AAS68724.1	null	-	-	4.4453098478669455
1242	1759	LIC_11808	AAS70396.1	null	bolA	-	4.445162068874933
1243	3366	LIC_13463	AAS72003.1	null	-	-	4.444834047052558
1244	2681	LIC_12761	AAS71318.1	null	alkH	-	4.44439496868087
1245	1406	LIC_11444	AAS70043.1	null	-	-	4.4440091569297735
1246	2083	LIC_12149	AAS70720.1	null	galE	-	4.442962854500638
1247	1353	LIC_11390	AAS69990.1	null	fliJ	-	4.44222840168092
1248	2563	LIC_12640	AAS71200.1	null	-	-	4.441592176100884
1249	2895	LIC_12982	AAS71532.1	null	-	-	4.440967991907911
1250	2107	LIC_12172	AAS70744.1	null	-	-	4.439561906021098
1251	731	LIC_10751	AAS69368.1	null	rplJ	-	4.439147617083849
1252	3055	LIC_13147	AAS71692.1	null	-	-	4.436260143670101
1253	1742	LIC_11790	AAS70379.1	null	aspC	-	4.436084517717018
1254	3388	LIC_13489	AAS72025.1	null	parA	-	4.4356992819670555
1255	2465	LIC_12537	AAS71102.1	null	secF	-	4.434365591133425
1256	1058	LIC_11088	AAS69695.1	null	-	-	4.43359368521545
1257	1467	LIC_11506	AAS70104.1	null	-	-	4.433232892958378
1258	414	LIC_10429	AAS69051.1	null	prs	-	4.432986835358606
1259	1239	LIC_11270	AAS69876.1	null	-	-	4.432986835358606
1260	1604	LIC_11646	AAS70241.1	null	lipA	-	4.430842530571914
1261	791	LIC_10814	AAS69428.1	null	ccmE	-	4.430523451978753
1262	3005	LIC_13093	AAS71642.1	null	-	-	4.4291362379563095
1263	1888	LIC_11943	AAS70525.1	null	-	-	4.428537014518076
1264	1064	LIC_11094	AAS69701.1	null	-	-	4.428359321118759
1265	2223	LIC_12289	AAS70860.1	null	-	-	4.428359321118759
1266	371	LIC_10385	AAS69008.1	null	-	-	4.427107084576754
1267	3253	LIC_13348	AAS71890.1	null	gyrB	-	4.426692790050799
1268	260	LIC_10270	AAS68897.1	null	-	-	4.426687478900184
1269	2042	LIC_12108	AAS70679.1	null	aspS	-	4.425274035540135
1270	2428	LIC_12500	AAS71065.1	null	mcpB	-	4.4252286620619845
1271	119	LIC_10123	AAS68756.1	null	-	-	4.42492568311412
1272	44	LIC_10044	AAS68681.1	null	-	-	4.42456722643949
1273	1692	LIC_11740	AAS70329.1	null	pmbA	-	4.422097778804485
1274	3393	LIC_13496	AAS72030.1	null	ilvE	-	4.4219644434793866
1275	2247	LIC_12313	AAS70884.1	null	-	-	4.417714170844949
1276	2944	LIC_13031	AAS71581.1	null	-	-	4.417274925199676
1277	2605	LIC_12683	AAS71242.1	null	-	-	4.417073550408789
1278	2377	LIC_12447	AAS71014.1	null	rpsA	-	4.415592184544723
1279	828	LIC_10851	AAS69465.1	null	tsf	-	4.413372701917185
1280	2902	LIC_12989	AAS71539.1	null	helA	-	4.410868991768355
1281	3225	LIC_13320	AAS71862.1	null	-	-	4.410004037455289
1282	1089	LIC_11119	AAS69726.1	null	-	-	4.408917361858012
1283	10	LIC_10010	AAS68647.1	null	-	-	4.407992486531646
1284	564	LIC_10580	AAS69201.1	null	-	-	4.407880944849816
1285	45	LIC_10045	AAS68682.1	null	-	-	4.407857135454184
1286	468	LIC_10484	AAS69105.1	null	thrC	-	4.407020728427378
1287	1437	LIC_11476	AAS70074.1	null	-	-	4.406262809100979
1288	2258	LIC_12324	AAS70895.1	null	-	-	4.405865802651674
1289	431	LIC_10446	AAS69068.1	null	-	-	4.405636953202855
1290	2300	LIC_12368	AAS70937.1	null	-	-	4.405517551142318
1291	1660	LIC_11708	AAS70297.1	null	-	-	4.404162174581991
1292	1659	LIC_11707	AAS70296.1	null	fbp	-	4.403441213905313
1293	1085	LIC_11115	AAS69722.1	null	sseA	-	4.402958127578034
1294	3342	LIC_13439	AAS71979.1	null	pa5518	-	4.402818945693864
1295	3258	LIC_13353	AAS71895.1	null	lao	-	4.402517248431714
1296	638	LIC_10654	AAS69275.1	null	-	-	4.401290487178828
1297	3299	LIC_13396	AAS71936.1	null	-	-	4.400651988696943
1298	90	LIC_10093	AAS68727.1	null	-	-	4.399866713961584
1299	1348	LIC_11384	AAS69985.1	null	-	-	4.398016853120821
1300	781	LIC_10804	AAS69418.1	null	-	-	4.396300773819746
1301	1887	LIC_11942	AAS70524.1	null	-	-	4.395739182996985
1302	1298	LIC_11334	AAS69935.1	null	-	-	4.395013119220234
1303	2968	LIC_13056	AAS71605.1	null	-	-	4.395013119220234
1304	2185	LIC_12250	AAS70822.1	null	-	-	4.394894805153126
1305	388	LIC_10402	AAS69025.1	null	-	-	4.394205750343896
1306	1802	LIC_11853	AAS70439.1	null	metX	-	4.38992442848384
1307	2469	LIC_12541	AAS71106.1	null	trpD	-	4.386816438780556
1308	3032	LIC_13123	AAS71669.1	null	-	-	4.386292334645762
1309	664	LIC_10680	AAS69301.1	null	-	-	4.38557661397814
1310	3087	LIC_13179	AAS71724.1	null	-	-	4.385446050270856
1311	2052	LIC_12118	AAS70689.1	null	-	-	4.384108057825197
1312	2918	LIC_13005	AAS71555.1	null	-	-	4.382197542557427
1313	2539	LIC_12616	AAS71176.1	null	-	-	4.381879226559624
1314	359	LIC_10373	AAS68996.1	null	-	-	4.3815990828492115
1315	3178	LIC_13271	AAS71815.1	null	argJ	-	4.377668658003438
1316	1679	LIC_11727	AAS70316.1	null	-	-	4.377207031047059
1317	2246	LIC_12312	AAS70883.1	null	glcK	-	4.37644037193783
1318	2512	LIC_12588	AAS71149.1	null	-	-	4.3760395429606245
1319	2147	LIC_12212	AAS70784.1	null	-	-	4.375220737450746
1320	368	LIC_10382	AAS69005.1	null	-	-	4.373434642859134
1321	971	LIC_10997	AAS69608.1	null	-	-	4.37297834592506
1322	1923	LIC_11984	AAS70560.1	null	-	-	4.37297834592506
1323	2828	LIC_12912	AAS71465.1	null	-	-	4.37297834592506
1324	2041	LIC_12107	AAS70678.1	null	-	-	4.372098627693094
1325	1427	LIC_11466	AAS70064.1	null	-	-	4.370916642672526
1326	1254	LIC_11286	AAS69891.1	null	-	-	4.370083048269043
1327	1525	LIC_11566	AAS70162.1	null	-	-	4.3694349285653225
1328	2817	LIC_12901	AAS71454.1	null	molR	-	4.367558831569704
1329	2564	LIC_12641	AAS71201.1	null	-	-	4.367270302739751
1330	228	LIC_10237	AAS68865.1	null	-	-	4.367254460340834
1331	2842	LIC_12928	AAS71479.1	null	-	-	4.365758203428849
1332	2728	LIC_12811	AAS71365.1	null	ruvB	-	4.363164659229205
1333	3117	LIC_13209	AAS71754.1	null	-	-	4.362682252242863
1334	2486	LIC_12559	AAS71123.1	null	-	-	4.362563403786446
1335	47	LIC_10047	AAS68684.1	null	-	-	4.361411856897943
1336	1093	LIC_11123	AAS69730.1	null	purM	-	4.361385850479074
1337	1592	LIC_11634	AAS70229.1	null	csgA	-	4.35907207490646
1338	1468	LIC_11507	AAS70105.1	null	-	-	4.358572506032546
1339	2928	LIC_13015	AAS71565.1	null	-	-	4.3581095799954355
1340	1954	LIC_12016	AAS70591.1	null	-	-	4.355835432339232
1341	682	LIC_10698	AAS69319.1	null	-	-	4.354614236329831
1342	1145	LIC_11175	AAS69782.1	null	eif	-	4.354614236329831
1343	305	LIC_10315	AAS68942.1	null	serC	-	4.35446772233368
1344	2090	LIC_12155	AAS70727.1	null	-	-	4.353972928053604
1345	1010	LIC_11040	AAS69647.1	null	-	-	4.352545848598342
1346	3006	LIC_13094	AAS71643.1	null	surE	-	4.352417190600806
1347	2109	LIC_12174	AAS70746.1	null	-	-	4.35227146540195
1348	922	LIC_10948	AAS69559.1	null	-	-	4.351305974789118
1349	1518	LIC_11559	AAS70155.1	null	rplS	-	4.3506351271834465
1350	1051	LIC_11081	AAS69688.1	null	-	-	4.3496230086590835
1351	859	LIC_10882	AAS69496.1	null	-	-	4.348827367223374
1352	2490	LIC_12563	AAS71127.1	null	-	-	4.34878812517652
1353	213	LIC_10222	AAS68850.1	null	dnaE	-	4.348670702843827
1354	2831	LIC_12915	AAS71468.1	null	-	-	4.347656657686641
1355	1609	LIC_11653	AAS70246.1	null	-	-	4.3444546816568606
1356	2589	LIC_12667	AAS71226.1	null	-	-	4.344256057584525
1357	91	LIC_10094	AAS68728.1	null	-	-	4.344122971494033
1358	258	LIC_10268	AAS68895.1	null	-	-	4.343940619831622
1359	3387	LIC_13488	AAS72024.1	null	parB	-	4.343869081347703
1360	2232	LIC_12298	AAS70869.1	null	-	-	4.343133820138574
1361	1286	LIC_11320	AAS69923.1	null	-	-	4.342606401505519
1362	3352	LIC_13449	AAS71989.1	null	-	-	4.342183119776627
1363	1187	LIC_11218	AAS69824.1	null	-	-	4.342024079333044
1364	1601	LIC_11643	AAS70238.1	null	-	-	4.341397166003886
1365	1328	LIC_11364	AAS69965.1	null	dltE	-	4.34053914976021
1366	1489	LIC_11530	AAS70126.1	null	-	-	4.3352776237398505
1367	3310	LIC_13407	AAS71947.1	null	-	-	4.334999921070023
1368	660	LIC_10676	AAS69297.1	null	-	-	4.332756725489737
1369	2534	LIC_12611	AAS71171.1	null	-	-	4.332383493780441
1370	2198	LIC_12263	AAS70835.1	null	-	-	4.331949219496566
1371	2934	LIC_13021	AAS71571.1	null	-	-	4.331421327694832
1372	2349	LIC_12418	AAS70986.1	null	smpB	-	4.331343329292367
1373	1500	LIC_11541	AAS70137.1	null	kdsA	-	4.331310287510125
1374	2917	LIC_13004	AAS71554.1	null	-	-	4.328438332526249
1375	2470	LIC_12542	AAS71107.1	null	pgsA	-	4.3279074051235265
1376	375	LIC_10389	AAS69012.1	null	-	-	4.324639041918147
1377	161	LIC_10169	AAS68798.1	null	-	-	4.321807781913483
1378	2476	LIC_12548	AAS71113.1	null	-	-	4.321807781913483
1379	703	LIC_10719	AAS69340.1	null	ppk	-	4.320524166169861
1380	3113	LIC_13205	AAS71750.1	null	-	-	4.319829774494599
1381	1114	LIC_11144	AAS69751.1	null	-	-	4.319446575179562
1382	272	LIC_10282	AAS68909.1	null	-	-	4.31732985365411
1383	3165	LIC_13258	AAS71802.1	null	fdx	-	4.316169889395528
1384	2236	LIC_12302	AAS70873.1	null	-	-	4.315503313171701
1385	604	LIC_10620	AAS69241.1	null	-	-	4.314323472320363
1386	3252	LIC_13347	AAS71889.1	null	-	-	4.31324487100234
1387	2124	LIC_12189	AAS70761.1	null	-	-	4.313113305549947
1388	1531	LIC_11572	AAS70168.1	null	gspF	-	4.312857928630771
1389	1681	LIC_11729	AAS70318.1	null	fadH	-	4.312256782289976
1390	560	LIC_10576	AAS69197.1	null	hflX	-	4.311822817482482
1391	443	LIC_10459	AAS69080.1	null	add	-	4.309422068958909
1392	123	LIC_10127	AAS68760.1	null	-	-	4.309135907506302
1393	1030	LIC_11060	AAS69667.1	null	-	-	4.309135907506302
1394	392	LIC_10406	AAS69029.1	null	-	-	4.306538062283565
1395	3204	LIC_13297	AAS71841.1	null	-	-	4.305809207789104
1396	789	LIC_10812	AAS69426.1	null	ccmH	-	4.305007286588644
1397	2550	LIC_12627	AAS71187.1	null	-	-	4.304592425244505
1398	2642	LIC_12722	AAS71279.1	null	-	-	4.304511887447731
1399	2826	LIC_12910	AAS71463.1	null	-	-	4.303270101285507
1400	3141	LIC_13233	AAS71778.1	null	-	-	4.303175321674557
1401	760	LIC_10780	AAS69397.1	null	-	-	4.302415166265076
1402	1936	LIC_11997	AAS70573.1	null	-	-	4.302415166265076
1403	5	LIC_10005	AAS68642.1	null	-	-	4.302314301157549
1404	2133	LIC_12198	AAS70770.1	null	-	-	4.301886898675871
1405	2916	LIC_13003	AAS71553.1	null	-	-	4.301136084827726
1406	2459	LIC_12531	AAS71096.1	null	-	-	4.2991658026207205
1407	2050	LIC_12116	AAS70687.1	null	-	-	4.298612786723918
1408	3111	LIC_13203	AAS71748.1	null	-	-	4.297193304479175
1409	1529	LIC_11570	AAS70166.1	null	gspD	-	4.296850433735351
1410	422	LIC_10437	AAS69059.1	null	-	-	4.293174177767845
1411	2806	LIC_12890	AAS71443.1	null	-	-	4.293084445142424
1412	3188	LIC_13281	AAS71825.1	null	-	-	4.292833408404349
1413	2396	LIC_12468	AAS71033.1	null	-	-	4.290717010887101
1414	2294	LIC_12362	AAS70931.1	null	alkA	-	4.290484018308644
1415	1710	LIC_11758	AAS70347.1	null	-	-	4.2893201832434436
1416	2168	LIC_12233	AAS70805.1	null	-	-	4.288123043044369
1417	2314	LIC_12382	AAS70951.1	null	-	-	4.287419046259262
1418	1179	LIC_11210	AAS69816.1	null	-	-	4.286388316816395
1419	175	LIC_10184	AAS68812.1	null	-	-	4.286340875151769
1420	3238	LIC_13333	AAS71875.1	null	-	-	4.286340875151769
1421	140	LIC_10144	AAS68777.1	null	-	-	4.285235187492004
1422	2057	LIC_12123	AAS70694.1	null	rfbA	-	4.284705040638243
1423	2438	LIC_12510	AAS71075.1	null	-	-	4.28455967251749
1424	662	LIC_10678	AAS69299.1	null	-	-	4.279245432259972
1425	3287	LIC_13384	AAS71924.1	null	-	-	4.27907770867202
1426	1221	LIC_11252	AAS69858.1	null	-	-	4.276733841633068
1427	2606	LIC_12684	AAS71243.1	null	-	-	4.27595874360362
1428	1965	LIC_12027	AAS70602.1	null	-	-	4.275618337991235
1429	3003	LIC_13091	AAS71640.1	null	-	-	4.275258332121154
1430	713	LIC_10731	AAS69350.1	null	-	-	4.2741553626815785
1431	2531	LIC_12608	AAS71168.1	null	-	-	4.273984070834163
1432	2914	LIC_13001	AAS71551.1	null	-	-	4.273849421815764
1433	2741	LIC_12825	AAS71378.1	null	-	-	4.273343607642028
1434	1916	LIC_11977	AAS70553.1	null	-	-	4.27300906758019
1435	1215	LIC_11246	AAS69852.1	null	-	-	4.272635507401044
1436	2003	LIC_12069	AAS70640.1	null	mviN	-	4.271126188846491
1437	2100	LIC_12165	AAS70737.1	null	moaA	-	4.270639375059471
1438	1538	LIC_11579	AAS70175.1	null	-	-	4.269980056810316
1439	2282	LIC_12350	AAS70919.1	null	glyS	-	4.269038201654032
1440	2690	LIC_12771	AAS71327.1	null	proA	-	4.26804407943175
1441	2248	LIC_12314	AAS70885.1	null	-	-	4.266381513891635
1442	425	LIC_10440	AAS69062.1	null	glnB	-	4.266148239208746
1443	3262	LIC_13357	AAS71899.1	null	cobS	-	4.264809653530286
1444	2740	LIC_12824	AAS71377.1	null	-	-	4.264271541334259
1445	1693	LIC_11741	AAS70330.1	null	tldD	-	4.263498379644082
1446	2656	LIC_12736	AAS71293.1	null	-	-	4.263461483336835
1447	1265	LIC_11299	AAS69902.1	null	-	-	4.263207626056142
1448	1558	LIC_11600	AAS70195.1	null	hslV	-	4.263083525259569
1449	1617	LIC_11661	AAS70254.1	null	-	-	4.262722041218789
1450	933	LIC_10959	AAS69570.1	null	-	-	4.262444003900973
1451	2796	LIC_12880	AAS71433.1	null	-	-	4.2620443668882775
1452	2673	LIC_12753	AAS71310.1	null	-	-	4.261830882306373
1453	118	LIC_10122	AAS68755.1	null	-	-	4.2611446711534855
1454	1044	LIC_11074	AAS69681.1	null	-	-	4.2593584274542104
1455	2506	LIC_12582	AAS71143.1	null	-	-	4.2593584274542104
1456	150	LIC_10158	AAS68787.1	null	-	-	4.259140007973894
1457	2547	LIC_12624	AAS71184.1	null	-	-	4.258928883104138
1458	3177	LIC_13270	AAS71814.1	null	-	-	4.258579166488481
1459	418	LIC_10433	AAS69055.1	null	-	-	4.256055702118566
1460	2675	LIC_12755	AAS71312.1	null	-	-	4.256055702118566
1461	1015	LIC_11045	AAS69652.1	null	-	-	4.2554145098458305
1462	2892	LIC_12979	AAS71529.1	null	-	-	4.254228999241253
1463	1672	LIC_11720	AAS70309.1	null	-	-	4.254159543982915
1464	1992	LIC_12058	AAS70629.1	null	-	-	4.253527962601574
1465	1524	LIC_11565	AAS70161.1	null	-	-	4.252228749718798
1466	1903	LIC_11958	AAS70540.1	null	-	-	4.2520574993433105
1467	2184	LIC_12249	AAS70821.1	null	-	-	4.249792694295267
1468	594	LIC_10610	AAS69231.1	null	ispF	-	4.248809713261738
1469	613	LIC_10629	AAS69250.1	null	glpK2	-	4.248665949503609
1470	275	LIC_10285	AAS68912.1	null	-	-	4.246496791761621
1471	2505	LIC_12581	AAS71142.1	null	-	-	4.246496791761621
1472	2768	LIC_12852	AAS71405.1	null	adk	-	4.244506779152447
1473	467	LIC_10483	AAS69104.1	null	-	-	4.244241536832084
1474	1474	LIC_11515	AAS70111.1	null	-	-	4.244116558137936
1475	658	LIC_10674	AAS69295.1	null	-	-	4.2438947143946235
1476	1608	LIC_11652	AAS70245.1	null	tal	-	4.243019720735519
1477	126	LIC_10130	AAS68763.1	null	-	-	4.241354618350998
1478	1388	LIC_11426	AAS70025.1	null	-	-	4.241157951628718
1479	3126	LIC_13218	AAS71763.1	null	-	-	4.240593511985316
1480	1320	LIC_11356	AAS69957.1	null	-	-	4.239480897167067
1481	2376	LIC_12446	AAS71013.1	null	-	-	4.238970214117825
1482	2313	LIC_12381	AAS70950.1	null	-	-	4.236766799245716
1483	2048	LIC_12114	AAS70685.1	null	-	-	4.236500767676899
1484	1330	LIC_11366	AAS69967.1	null	-	-	4.236173140995202
1485	462	LIC_10478	AAS69099.1	null	lepB	-	4.235236267203291
1486	1829	LIC_11880	AAS70466.1	null	-	-	4.234680231045712
1487	2598	LIC_12676	AAS71235.1	null	-	-	4.233491586896379
1488	717	LIC_10735	AAS69354.1	null	-	-	4.233385367088026
1489	3120	LIC_13212	AAS71757.1	null	-	-	4.233134350790461
1490	1918	LIC_11979	AAS70555.1	null	-	-	4.231310639904037
1491	381	LIC_10395	AAS69018.1	null	-	-	4.230035361650149
1492	2686	LIC_12766	AAS71323.1	null	-	-	4.229871989367172
1493	88	LIC_10091	AAS68725.1	null	-	-	4.2240473555775235
1494	854	LIC_10877	AAS69491.1	null	-	-	4.223600228935435
1495	929	LIC_10955	AAS69566.1	null	gcpE	-	4.223558935060292
1496	1758	LIC_11807	AAS70395.1	null	-	-	4.223315053993293
1497	3376	LIC_13475	AAS72013.1	null	-	-	4.217495613348061
1498	2410	LIC_12482	AAS71047.1	null	-	-	4.2168541182266095
1499	1186	LIC_11217	AAS69823.1	null	-	-	4.216579231282911
1500	1407	LIC_11445	AAS70044.1	null	-	-	4.2158311505745365
1501	2126	LIC_12191	AAS70763.1	null	mutT	-	4.215624946894192
1502	2554	LIC_12631	AAS71191.1	null	-	-	4.214983914172788
1503	3390	LIC_13491	AAS72027.1	null	-	-	4.214222944946993
1504	3118	LIC_13210	AAS71755.1	null	-	-	4.21403739424315
1505	1079	LIC_11109	AAS69716.1	null	-	-	4.214008338875042
1506	3130	LIC_13222	AAS71767.1	null	htrB	-	4.213247866264107
1507	2932	LIC_13019	AAS71569.1	null	-	-	4.2128331396472225
1508	3315	LIC_13412	AAS71952.1	null	plsB	-	4.212170919554442
1509	1754	LIC_11803	AAS70391.1	null	-	-	4.211086472247045
1510	2073	LIC_12139	AAS70710.1	null	rffE	-	4.211052415580956
1511	1414	LIC_11453	AAS70051.1	null	hisD	-	4.210951523853363
1512	3026	LIC_13117	AAS71663.1	null	-	-	4.21050850442021
1513	458	LIC_10474	AAS69095.1	null	-	-	4.210004512146205
1514	1276	LIC_11310	AAS69913.1	null	bfr	-	4.209072782032373
1515	667	LIC_10683	AAS69304.1	null	mauL	-	4.207734453253171
1516	3174	LIC_13267	AAS71811.1	null	-	-	4.207392761052309
1517	2650	LIC_12730	AAS71287.1	null	-	-	4.207092041714086
1518	814	LIC_10837	AAS69451.1	null	sulA	-	4.207034023852452
1519	708	LIC_10724	AAS69345.1	null	-	-	4.20694152587187
1520	3037	LIC_13129	AAS71674.1	null	metG	-	4.206656933622246
1521	2228	LIC_12294	AAS70865.1	null	ugd	-	4.20577492520667
1522	924	LIC_10950	AAS69561.1	null	-	-	4.2055438181248626
1523	1418	LIC_11457	AAS70055.1	null	bacA	-	4.205105481908537
1524	1323	LIC_11359	AAS69960.1	null	maoC	-	4.204983655955112
1525	1197	LIC_11228	AAS69834.1	null	-	-	4.2048993133958685
1526	2346	LIC_12415	AAS70983.1	null	-	-	4.2047863220985136
1527	77	LIC_10077	AAS68714.1	null	-	-	4.204690233539832
1528	858	LIC_10881	AAS69495.1	null	-	-	4.204667290024179
1529	2436	LIC_12508	AAS71073.1	null	hisC	-	4.204517541159139
1530	3081	LIC_13173	AAS71718.1	null	-	-	4.20406179172731
1531	327	LIC_10337	AAS68964.1	null	-	-	4.203409070931143
1532	2312	LIC_12380	AAS70949.1	null	-	-	4.203279814267496
1533	860	LIC_10883	AAS69497.1	null	-	-	4.202999269432112
1534	582	LIC_10598	AAS69219.1	null	-	-	4.201105012335453
1535	872	LIC_10895	AAS69509.1	null	-	-	4.199855056225623
1536	1631	LIC_11677	AAS70268.1	null	-	-	4.19889376982227
1537	434	LIC_10450	AAS69071.1	null	-	-	4.196695153859907
1538	1630	LIC_11676	AAS70267.1	null	-	-	4.193755229637614
1539	1364	LIC_11401	AAS70001.1	null	-	-	4.193438717444296
1540	3314	LIC_13411	AAS71951.1	null	-	-	4.1929567618395795
1541	2814	LIC_12898	AAS71451.1	null	-	-	4.192461319634641
1542	2010	LIC_12076	AAS70647.1	null	-	-	4.191351261092198
1543	276	LIC_10286	AAS68913.1	null	paC	-	4.189264337981679
1544	714	LIC_10732	AAS69351.1	null	-	-	4.188496099191545
1545	2558	LIC_12635	AAS71195.1	null	-	-	4.188353531995617
1546	994	LIC_11024	AAS69631.1	null	-	-	4.187440566065406
1547	645	LIC_10661	AAS69282.1	null	-	-	4.18701325659186
1548	2213	LIC_12279	AAS70850.1	null	-	-	4.185906801827085
1549	67	LIC_10067	AAS68704.1	null	-	-	4.185049567389122
1550	139	LIC_10143	AAS68776.1	null	-	-	4.18356564167346
1551	896	LIC_10921	AAS69533.1	null	-	-	4.182616297381463
1552	3056	LIC_13148	AAS71693.1	null	-	-	4.182616297381463
1553	2275	LIC_12343	AAS70912.1	null	-	-	4.181956752743185
1554	1855	LIC_11909	AAS70492.1	null	-	-	4.180371876388765
1555	1056	LIC_11086	AAS69693.1	null	-	-	4.179118072858119
1556	3192	LIC_13285	AAS71829.1	null	-	-	4.17893399012858
1557	1908	LIC_11966	AAS70545.1	null	-	-	4.178726988879484
1558	2320	LIC_12388	AAS70957.1	null	-	-	4.177061619914166
1559	40	LIC_10040	AAS68677.1	null	kpsF	-	4.175614193296035
1560	196	LIC_10205	AAS68833.1	null	ctaA	-	4.17521224923518
1561	1573	LIC_11615	AAS70210.1	null	-	-	4.174145802106716
1562	1362	LIC_11399	AAS69999.1	null	-	-	4.1729020737548215
1563	2303	LIC_12371	AAS70940.1	null	-	-	4.1729020737548215
1564	1643	LIC_11691	AAS70280.1	null	mcp-2	-	4.17174302804896
1565	3104	LIC_13196	AAS71741.1	null	encK	-	4.1717194746719395
1566	496	LIC_10512	AAS69133.1	null	-	-	4.171338086669647
1567	768	LIC_10789	AAS69405.1	null	greA	-	4.1710172790858255
1568	592	LIC_10608	AAS69229.1	null	lon	-	4.170648615497927
1569	3072	LIC_13164	AAS71709.1	null	folK	-	4.16997417427808
1570	707	LIC_10723	AAS69344.1	null	fliD	-	4.169943642076596
1571	2237	LIC_12303	AAS70874.1	null	-	-	4.168496481211456
1572	158	LIC_10166	AAS68795.1	null	-	-	4.168212463087118
1573	3378	LIC_13477	AAS72015.1	null	-	-	4.167908418943905
1574	2527	LIC_12604	AAS71164.1	null	-	-	4.164829905887903
1575	2767	LIC_12851	AAS71404.1	null	infA	-	4.164829905887903
1576	2735	LIC_12819	AAS71372.1	null	-	-	4.1640073905446195
1577	3065	LIC_13157	AAS71702.1	null	-	-	4.16352990080717
1578	945	LIC_10971	AAS69582.1	null	-	-	4.1617307908151755
1579	2970	LIC_13058	AAS71607.1	null	-	-	4.1617307908151755
1580	3370	LIC_13468	AAS72007.1	null	-	-	4.1617307908151755
1581	476	LIC_10492	AAS69113.1	null	-	-	4.161506427626324
1582	546	LIC_10562	AAS69183.1	null	-	-	4.161128078852275
1583	358	LIC_10371	AAS68995.1	null	-	-	4.157783898697715
1584	3347	LIC_13444	AAS71984.1	null	vc2606	-	4.15688620244232
1585	1653	LIC_11701	AAS70290.1	null	rpoD	-	4.156778630821953
1586	130	LIC_10134	AAS68767.1	null	-	-	4.156542144577921
1587	771	LIC_10792	AAS69408.1	null	-	-	4.154305513864357
1588	1859	LIC_11913	AAS70496.1	null	lysS	-	4.153856068360019
1589	1480	LIC_11521	AAS70117.1	null	-	-	4.153680098441316
1590	326	LIC_10336	AAS68963.1	null	-	-	4.153321344087037
1591	3286	LIC_13383	AAS71923.1	null	-	-	4.152425271737829
1592	956	LIC_10982	AAS69593.1	null	-	-	4.150267327049293
1593	1651	LIC_11699	AAS70288.1	null	glpD	-	4.149185702417973
1594	1329	LIC_11365	AAS69966.1	null	erg3	-	4.148869124037912
1595	1731	LIC_11779	AAS70368.1	null	bioD	-	4.1486393504803365
1596	761	LIC_10781	AAS69398.1	null	-	-	4.148510008813913
1597	2724	LIC_12807	AAS71361.1	null	-	-	4.1474061067007755
1598	1413	LIC_11452	AAS70050.1	null	-	-	4.145529269207059
1599	2125	LIC_12190	AAS70762.1	null	-	-	4.144845662914727
1600	2908	LIC_12995	AAS71545.1	null	-	-	4.1448005972487945
1601	2747	LIC_12831	AAS71384.1	null	-	-	4.143024962419127
1602	1725	LIC_11773	AAS70362.1	null	trpF	-	4.1423535705209344
1603	1913	LIC_11973	AAS70550.1	null	tetA	-	4.141997188801423
1604	1109	LIC_11139	AAS69746.1	null	-	-	4.140738633599135
1605	796	LIC_10819	AAS69433.1	null	-	-	4.140222600799715
1606	3232	LIC_13327	AAS71869.1	null	-	-	4.140222600799715
1607	497	LIC_10513	AAS69134.1	null	-	-	4.139928696762554
1608	908	LIC_10934	AAS69545.1	null	-	-	4.138857049426552
1609	2700	LIC_12783	AAS71337.1	null	-	-	4.138857049426552
1610	512	LIC_10528	AAS69149.1	null	pbpB	-	4.138294673061619
1611	977	LIC_11004	AAS69614.1	null	-	-	4.137713405662949
1612	3355	LIC_13452	AAS71992.1	null	-	-	4.135714685419348
1613	2634	LIC_12713	AAS71271.1	null	-	-	4.135652456602124
1614	748	LIC_10768	AAS69385.1	null	-	-	4.134487334461057
1615	2614	LIC_12693	AAS71251.1	null	-	-	4.1342255620317605
1616	3346	LIC_13443	AAS71983.1	null	-	-	4.134195095196012
1617	3088	LIC_13180	AAS71725.1	null	nudH	-	4.133636464813799
1618	2604	LIC_12682	AAS71241.1	null	-	-	4.133111260162429
1619	678	LIC_10694	AAS69315.1	null	-	-	4.132619057439716
1620	835	LIC_10858	AAS69472.1	null	proS	-	4.132251238779456
1621	2210	LIC_12276	AAS70847.1	null	-	-	4.131240793150947
1622	2752	LIC_12836	AAS71389.1	null	-	-	4.1292894796668085
1623	3339	LIC_13436	AAS71976.1	null	-	-	4.129047829851605
1624	2502	LIC_12578	AAS71139.1	null	-	-	4.1284567976489335
1625	878	LIC_10901	AAS69515.1	null	-	-	4.128218716217513
1626	1991	LIC_12056	AAS70628.1	null	-	-	4.124781828508153
1627	2260	LIC_12326	AAS70897.1	null	-	-	4.124781828508153
1628	2885	LIC_12972	AAS71522.1	null	-	-	4.1229873978676075
1629	269	LIC_10279	AAS68906.1	null	-	-	4.121053958658391
1630	721	LIC_10739	AAS69358.1	null	amiA	-	4.120838436097285
1631	3171	LIC_13264	AAS71808.1	null	-	-	4.120502687551451
1632	1549	LIC_11591	AAS70186.1	null	xseA	-	4.120259504415409
1633	3369	LIC_13467	AAS72006.1	null	-	-	4.119728188441305
1634	1988	LIC_12053	AAS70625.1	null	-	-	4.119510595393667
1635	2019	LIC_12085	AAS70656.1	null	paaY	-	4.119510595393667
1636	313	LIC_10323	AAS68950.1	null	-	-	4.118874746884952
1637	1787	LIC_11838	AAS70424.1	null	-	-	4.117869970484293
1638	3014	LIC_13105	AAS71651.1	null	pgi	-	4.116210353773984
1639	1327	LIC_11363	AAS69964.1	null	-	-	4.11603367349268
1640	1968	LIC_12030	AAS70605.1	null	-	-	4.114640013391674
1641	2827	LIC_12911	AAS71464.1	null	-	-	4.114391727929508
1642	719	LIC_10737	AAS69356.1	null	-	-	4.114071249589903
1643	1054	LIC_11084	AAS69691.1	null	-	-	4.113524082835258
1644	715	LIC_10733	AAS69352.1	null	pepA	-	4.1132289853057395
1645	1837	LIC_11888	AAS70474.1	null	-	-	4.113002261732045
1646	563	LIC_10579	AAS69200.1	null	-	-	4.110873210062702
1647	3110	LIC_13202	AAS71747.1	null	choD	-	4.110673766942835
1648	100	LIC_10103	AAS68737.1	null	-	-	4.110562549946256
1649	2176	LIC_12241	AAS70813.1	null	-	-	4.110170934814332
1650	2503	LIC_12579	AAS71140.1	null	lpxB	-	4.109226215625859
1651	2226	LIC_12292	AAS70863.1	null	purE	-	4.107149302604431
1652	505	LIC_10521	AAS69142.1	null	-	-	4.106473168411883
1653	2214	LIC_12280	AAS70851.1	null	kdtA	-	4.105425296962667
1654	3276	LIC_13371	AAS71913.1	null	cysD	-	4.104498834129799
1655	1664	LIC_11712	AAS70301.1	null	mgtE	-	4.1042268002680835
1656	1510	LIC_11551	AAS70147.1	null	priA	-	4.104188805613737
1657	2115	LIC_12180	AAS70752.1	null	-	-	4.103332787202609
1658	3381	LIC_13480	AAS72018.1	null	serS	-	4.100831637783945
1659	1304	LIC_11340	AAS69941.1	null	-	-	4.0997556260443755
1660	2025	LIC_12091	AAS70662.1	null	pgk	-	4.0995668200934485
1661	3220	LIC_13315	AAS71857.1	null	-	-	4.0992407285326875
1662	1536	LIC_11577	AAS70173.1	null	-	-	4.096824912454506
1663	877	LIC_10900	AAS69514.1	null	-	-	4.09628865536798
1664	1571	LIC_11613	AAS70208.1	null	-	-	4.096138814274664
1665	957	LIC_10983	AAS69594.1	null	cpt	-	4.095670205871385
1666	2122	LIC_12187	AAS70759.1	null	per	-	4.094260828671619
1667	198	LIC_10207	AAS68835.1	null	-	-	4.0941330575356005
1668	2493	LIC_12568	AAS71130.1	null	-	-	4.092323701830758
1669	2737	LIC_12821	AAS71374.1	null	-	-	4.092253873037784
1670	211	LIC_10220	AAS68848.1	null	-	-	4.091652005204297
1671	621	LIC_10637	AAS69258.1	null	-	-	4.090482940807978
1672	2352	LIC_12421	AAS70989.1	null	-	-	4.090466945801482
1673	1548	LIC_11590	AAS70185.1	null	-	-	4.089802807244619
1674	2847	LIC_12933	AAS71484.1	null	-	-	4.089802807244619
1675	2102	LIC_12167	AAS70739.1	null	-	-	4.0884481513306214
1676	1477	LIC_11518	AAS70114.1	null	-	-	4.088433333527417
1677	2819	LIC_12903	AAS71456.1	null	-	-	4.087563085316046
1678	1825	LIC_11876	AAS70462.1	null	-	-	4.087459181754503
1679	75	LIC_10075	AAS68712.1	null	-	-	4.086583628906762
1680	2846	LIC_12932	AAS71483.1	null	-	-	4.086313672790759
1681	743	LIC_10763	AAS69380.1	null	alaS	-	4.084970718929324
1682	210	LIC_10219	AAS68847.1	null	-	-	4.084527593837675
1683	938	LIC_10964	AAS69575.1	null	phuR	-	4.084494031107711
1684	2012	LIC_12078	AAS70649.1	null	-	-	4.0841302352238715
1685	2274	LIC_12342	AAS70911.1	null	-	-	4.081423118025363
1686	446	LIC_10462	AAS69083.1	null	-	-	4.079647047827005
1687	2408	LIC_12480	AAS71045.1	null	-	-	4.078811374987253
1688	456	LIC_10472	AAS69093.1	null	purD	-	4.078070057951996
1689	2435	LIC_12507	AAS71072.1	null	-	-	4.077407970158745
1690	3057	LIC_13149	AAS71694.1	null	-	-	4.0770698380149195
1691	1151	LIC_11181	AAS69788.1	null	-	-	4.075916183040889
1692	2545	LIC_12622	AAS71182.1	null	-	-	4.07513449540593
1693	3168	LIC_13261	AAS71805.1	null	-	-	4.074664527978429
1694	2031	LIC_12097	AAS70668.1	null	-	-	4.074541786931468
1695	1440	LIC_11479	AAS70077.1	null	xerD	-	4.073939962063077
1696	2494	LIC_12569	AAS71131.1	null	-	-	4.073760201156792
1697	491	LIC_10507	AAS69128.1	null	-	-	4.07317846631092
1698	962	LIC_10988	AAS69599.1	null	-	-	4.0731007562955766
1699	273	LIC_10283	AAS68910.1	null	ispA	-	4.0720329460840405
1700	2680	LIC_12760	AAS71317.1	null	-	-	4.0720138487574635
1701	2756	LIC_12840	AAS71393.1	null	-	-	4.071005336553629
1702	1661	LIC_11709	AAS70298.1	null	-	-	4.0707491069212765
1703	1504	LIC_11545	AAS70141.1	null	rpoN	-	4.069766104669922
1704	1972	LIC_12034	AAS70609.1	null	-	-	4.069314981363685
1705	3186	LIC_13279	AAS71823.1	null	-	-	4.06879854244385
1706	1341	LIC_11377	AAS69978.1	null	flhF	-	4.0673215820758175
1707	2852	LIC_12938	AAS71489.1	null	-	-	4.066707193425543
1708	1814	LIC_11865	AAS70451.1	null	ftsW	-	4.065680295830571
1709	2089	LIC_12154	AAS70726.1	null	-	-	4.065680295830571
1710	2018	LIC_12084	AAS70655.1	null	-	-	4.065188546132506
1711	1217	LIC_11248	AAS69854.1	null	-	-	4.06493958996926
1712	29	LIC_10029	AAS68666.1	null	-	-	4.064435385220386
1713	1694	LIC_11742	AAS70331.1	null	-	-	4.064276074310243
1714	2021	LIC_12087	AAS70658.1	null	-	-	4.064229665094209
1715	1602	LIC_11644	AAS70239.1	null	-	-	4.064070005898201
1716	63	LIC_10063	AAS68700.1	null	-	-	4.063708263067756
1717	2692	LIC_12773	AAS71329.1	null	obg	-	4.063708263067756
1718	1068	LIC_11098	AAS69705.1	null	-	-	4.061561810168923
1719	2424	LIC_12496	AAS71061.1	null	-	-	4.061103757990485
1720	983	LIC_11011	AAS69620.1	null	nadC	-	4.06106364412442
1721	1508	LIC_11549	AAS70145.1	null	-	-	4.059416578965811
1722	2394	LIC_12466	AAS71031.1	null	carA	-	4.058434220496247
1723	881	LIC_10904	AAS69518.1	null	-	-	4.057829379351247
1724	2156	LIC_12221	AAS70793.1	null	-	-	4.056798093283065
1725	1788	LIC_11839	AAS70425.1	null	ppiB	-	4.056644106461069
1726	838	LIC_10861	AAS69475.1	null	-	-	4.056256070361453
1727	2546	LIC_12623	AAS71183.1	null	-	-	4.055370625558791
1728	1789	LIC_11840	AAS70426.1	null	argH	-	4.054494861095246
1729	1482	LIC_11523	AAS70119.1	null	mcp	-	4.054189840106555
1730	2647	LIC_12727	AAS71284.1	null	-	-	4.053924214871591
1731	3236	LIC_13331	AAS71873.1	null	-	-	4.0538639314489595
1732	1689	LIC_11737	AAS70326.1	null	-	-	4.051799795631329
1733	2829	LIC_12913	AAS71466.1	null	-	-	4.051263986163303
1734	1383	LIC_11421	AAS70020.1	null	-	-	4.051219071405633
1735	535	LIC_10551	AAS69172.1	null	-	-	4.051046258864449
1736	1998	LIC_12064	AAS70635.1	null	-	-	4.050910098034665
1737	1732	LIC_11780	AAS70369.1	null	bioF	-	4.050775754008733
1738	3000	LIC_13088	AAS71637.1	null	-	-	4.050759086940004
1739	1483	LIC_11524	AAS70120.1	null	-	-	4.050697562193918
1740	2600	LIC_12678	AAS71237.1	null	-	-	4.0468935529152
1741	992	LIC_11020	AAS69629.1	null	-	-	4.043815037332314
1742	1088	LIC_11118	AAS69725.1	null	-	-	4.042868037603065
1743	1279	LIC_11313	AAS69916.1	null	pepP	-	4.0424443042865645
1744	99	LIC_10102	AAS68736.1	null	prfA	-	4.040985644390648
1745	2821	LIC_12905	AAS71458.1	null	-	-	4.040704611166679
1746	3038	LIC_13130	AAS71675.1	null	glnD	-	4.0393421736296355
1747	772	LIC_10793	AAS69409.1	null	orfC	-	4.038087855880657
1748	1513	LIC_11554	AAS70150.1	null	rpe	-	4.037236392092604
1749	386	LIC_10400	AAS69023.1	null	-	-	4.03582505472743
1750	112	LIC_10116	AAS68749.1	null	-	-	4.0355635452427405
1751	2127	LIC_12192	AAS70764.1	null	-	-	4.035014650824874
1752	3182	LIC_13275	AAS71819.1	null	-	-	4.0330009618466125
1753	2697	LIC_12780	AAS71334.1	null	-	-	4.032715274156361
1754	2722	LIC_12805	AAS71359.1	null	-	-	4.030773336976541
1755	2762	LIC_12846	AAS71399.1	null	rpoA	-	4.030773336976541
1756	2253	LIC_12319	AAS70890.1	null	-	-	4.028710088138438
1757	1337	LIC_11373	AAS69974.1	null	fliQ	-	4.027584216066474
1758	469	LIC_10485	AAS69106.1	null	-	-	4.027319715060373
1759	2450	LIC_12522	AAS71087.1	null	-	-	4.027007371416118
1760	539	LIC_10555	AAS69176.1	null	-	-	4.026920253742382
1761	1059	LIC_11089	AAS69696.1	null	-	-	4.026370227874436
1762	2562	LIC_12639	AAS71199.1	null	-	-	4.026299264342008
1763	530	LIC_10546	AAS69167.1	null	-	-	4.026111428023874
1764	2386	LIC_12458	AAS71023.1	null	-	-	4.026045261290644
1765	2170	LIC_12235	AAS70807.1	null	-	-	4.0256580532705035
1766	2104	LIC_12169	AAS70741.1	null	sas	-	4.02561657586486
1767	800	LIC_10823	AAS69437.1	null	-	-	4.02507468614855
1768	1862	LIC_11916	AAS70499.1	null	-	-	4.024872810367853
1769	2988	LIC_13076	AAS71625.1	null	-	-	4.022820097070173
1770	1733	LIC_11781	AAS70370.1	null	mdh	-	4.022401303923335
1771	2134	LIC_12199	AAS70771.1	null	-	-	4.0223731557987525
1772	1751	LIC_11799	AAS70388.1	null	glpK	-	4.0207163007134845
1773	2310	LIC_12378	AAS70947.1	null	ubiG	-	4.020152763065869
1774	3335	LIC_13432	AAS71972.1	null	-	-	4.019229315421319
1775	3256	LIC_13351	AAS71893.1	null	-	-	4.018765651118825
1776	666	LIC_10682	AAS69303.1	null	mauG	-	4.018529216686237
1777	2098	LIC_12163	AAS70735.1	null	-	-	4.016512960750306
1778	2801	LIC_12885	AAS71438.1	null	ruvC	-	4.016199001852656
1779	1574	LIC_11616	AAS70211.1	null	rfaD	-	4.015485571580432
1780	981	LIC_11008	AAS69618.1	null	-	-	4.015162485538897
1781	1452	LIC_11491	AAS70089.1	null	-	-	4.014164404830664
1782	2616	LIC_12695	AAS71253.1	null	-	-	4.013200660436247
1783	2367	LIC_12436	AAS71004.1	null	-	-	4.012960014973215
1784	1635	LIC_11683	AAS70272.1	null	-	-	4.012324806841606
1785	2344	LIC_12413	AAS70981.1	null	-	-	4.011690733085494
1786	1989	LIC_12054	AAS70626.1	null	-	-	4.010834096891102
1787	2196	LIC_12261	AAS70833.1	null	-	-	4.010282176567273
1788	2592	LIC_12670	AAS71229.1	null	cyaA	-	4.009723363026312
1789	1652	LIC_11700	AAS70289.1	null	-	-	4.009496932691077
1790	1935	LIC_11996	AAS70572.1	null	-	-	4.009020596317464
1791	2949	LIC_13037	AAS71586.1	null	-	-	4.008895003428582
1792	1099	LIC_11129	AAS69736.1	null	-	-	4.00809294200478
1793	3170	LIC_13263	AAS71807.1	null	rnD	-	4.006548098645652
1794	66	LIC_10066	AAS68703.1	null	-	-	4.0042021007357445
1795	1527	LIC_11568	AAS70164.1	null	-	-	4.003635371891291
1796	3156	LIC_13249	AAS71793.1	null	-	-	4.003483796599355
1797	2983	LIC_13071	AAS71620.1	null	-	-	4.003296222718952
1798	1835	LIC_11886	AAS70472.1	null	-	-	4.002851781114011
1799	3135	LIC_13227	AAS71772.1	null	-	-	4.000754167478172
1800	2378	LIC_12449	AAS71015.1	null	aroA	-	3.999397020919222
1801	643	LIC_10659	AAS69280.1	null	-	-	3.9989169527752053
1802	3214	LIC_13309	AAS71851.1	null	-	-	3.9985315544583155
1803	407	LIC_10421	AAS69044.1	null	-	-	3.9984412884271743
1804	674	LIC_10690	AAS69311.1	null	-	-	3.9972049284439177
1805	3011	LIC_13102	AAS71648.1	null	-	-	3.9971144839080073
1806	3213	LIC_13308	AAS71850.1	null	-	-	3.9967477790029524
1807	174	LIC_10183	AAS68811.1	null	-	-	3.996278006575155
1808	2160	LIC_12225	AAS70797.1	null	-	-	3.995461679708834
1809	3063	LIC_13155	AAS71700.1	null	-	-	3.994787497322421
1810	2581	LIC_12658	AAS71218.1	null	-	-	3.994120666262882
1811	2409	LIC_12481	AAS71046.1	null	-	-	3.9923568806112466
1812	2894	LIC_12981	AAS71531.1	null	-	-	3.9923241178054925
1813	3306	LIC_13403	AAS71943.1	null	-	-	3.9921447576245934
1814	2350	LIC_12419	AAS70987.1	null	-	-	3.9900831923655278
1815	2570	LIC_12647	AAS71207.1	null	-	-	3.990070977346119
1816	2421	LIC_12493	AAS71058.1	null	-	-	3.9896138082043824
1817	2815	LIC_12899	AAS71452.1	null	-	-	3.989226829871774
1818	3179	LIC_13272	AAS71816.1	null	-	-	3.988230199722504
1819	171	LIC_10180	AAS68808.1	null	-	-	3.9882045771935832
1820	3160	LIC_13253	AAS71797.1	null	-	-	3.9882045771935832
1821	1475	LIC_11516	AAS70112.1	null	-	-	3.987796528131937
1822	1917	LIC_11978	AAS70554.1	null	trxA	-	3.9857463721358255
1823	722	LIC_10740	AAS69359.1	null	-	-	3.9846973293608574
1824	1371	LIC_11408	AAS70008.1	null	-	-	3.9845002621172014
1825	50	LIC_10050	AAS68687.1	null	-	-	3.984273952711742
1826	1082	LIC_11112	AAS69719.1	null	-	-	3.9841178577397405
1827	3222	LIC_13317	AAS71859.1	null	-	-	3.9831194936238856
1828	1761	LIC_11810	AAS70398.1	null	-	-	3.979183692321945
1829	1819	LIC_11870	AAS70456.1	null	-	-	3.979183692321945
1830	1124	LIC_11154	AAS69761.1	null	-	-	3.977924605194529
1831	2277	LIC_12345	AAS70914.1	null	-	-	3.977105984645578
1832	501	LIC_10517	AAS69138.1	null	leuS	-	3.976913457950225
1833	3297	LIC_13394	AAS71934.1	null	dmcA	-	3.9762909954345442
1834	1734	LIC_11782	AAS70371.1	null	-	-	3.976246685717955
1835	723	LIC_10741	AAS69360.1	null	-	-	3.975981841237363
1836	1090	LIC_11120	AAS69727.1	null	-	-	3.9757770450324865
1837	2439	LIC_12511	AAS71076.1	null	-	-	3.9757770450324865
1838	49	LIC_10049	AAS68686.1	null	-	-	3.9724990921592056
1839	578	LIC_10594	AAS69215.1	null	panE2	-	3.972335375325008
1840	111	LIC_10115	AAS68748.1	null	-	-	3.9716001839707293
1841	1657	LIC_11705	AAS70294.1	null	-	-	3.9712878948028716
1842	574	LIC_10590	AAS69211.1	null	-	-	3.9702759776391146
1843	475	LIC_10491	AAS69112.1	null	acrB	-	3.969730815920203
1844	2336	LIC_12404	AAS70973.1	null	dsbD	-	3.9684123851399122
1845	221	LIC_10230	AAS68858.1	null	-	-	3.967471304912352
1846	1550	LIC_11592	AAS70187.1	null	-	-	3.966519963382226
1847	2187	LIC_12252	AAS70824.1	null	-	-	3.962952600847056
1848	310	LIC_10320	AAS68947.1	null	-	-	3.962191063760172
1849	394	LIC_10408	AAS69031.1	null	-	-	3.962191063760172
1850	1255	LIC_11288	AAS69892.1	null	-	-	3.962191063760172
1851	1365	LIC_11402	AAS70002.1	null	feoB	-	3.96112786141808
1852	753	LIC_10773	AAS69390.1	null	-	-	3.9594470066265544
1853	2508	LIC_12584	AAS71145.1	null	-	-	3.958965867152086
1854	559	LIC_10575	AAS69196.1	null	-	-	3.957958746244003
1855	2351	LIC_12420	AAS70988.1	null	-	-	3.957958746244003
1856	3365	LIC_13462	AAS72002.1	null	-	-	3.957958746244003
1857	921	LIC_10947	AAS69558.1	null	-	-	3.9573810518204637
1858	1997	LIC_12063	AAS70634.1	null	-	-	3.9570247497622923
1859	1938	LIC_11999	AAS70575.1	null	-	-	3.9560370561177796
1860	1818	LIC_11869	AAS70455.1	null	mraW	-	3.9553009461420285
1861	400	LIC_10414	AAS69037.1	null	-	-	3.9545164792141985
1862	1512	LIC_11553	AAS70149.1	null	-	-	3.9538092993924243
1863	1708	LIC_11756	AAS70345.1	null	uvrC	-	3.953413803270471
1864	2485	LIC_12558	AAS71122.1	null	-	-	3.953002973009649
1865	3250	LIC_13345	AAS71887.1	null	gltX	-	3.952970960725291
1866	2060	LIC_12126	AAS70697.1	null	rfbC	-	3.952733977849853
1867	3058	LIC_13150	AAS71695.1	null	-	-	3.9524731810579654
1868	2982	LIC_13070	AAS71619.1	null	-	-	3.952180386892098
1869	1537	LIC_11578	AAS70174.1	null	-	-	3.94966924474626
1870	1028	LIC_11058	AAS69665.1	null	lemA	-	3.949214950716814
1871	2523	LIC_12600	AAS71160.1	null	-	-	3.947448947882579
1872	1600	LIC_11642	AAS70237.1	null	-	-	3.9472883038945485
1873	2452	LIC_12524	AAS71089.1	null	salD	-	3.9461679237696217
1874	1662	LIC_11710	AAS70299.1	null	mgtB	-	3.9451199139582984
1875	1031	LIC_11061	AAS69668.1	null	ftsK	-	3.944518168996399
1876	1572	LIC_11614	AAS70209.1	null	mutY	-	3.9432795260436575
1877	1257	LIC_11290	AAS69894.1	null	-	-	3.9425163722490293
1878	2597	LIC_12675	AAS71234.1	null	-	-	3.9425163722490293
1879	528	LIC_10544	AAS69165.1	null	-	-	3.9420515897198474
1880	54	LIC_10054	AAS68691.1	null	rlpA	-	3.9388540614991427
1881	1723	LIC_11771	AAS70360.1	null	-	-	3.9386310685981694
1882	2618	LIC_12697	AAS71255.1	null	-	-	3.9382462677242427
1883	2861	LIC_12947	AAS71498.1	null	-	-	3.937094659376639
1884	2088	LIC_12153	AAS70725.1	null	-	-	3.935375065708984
1885	2166	LIC_12231	AAS70803.1	null	-	-	3.9348505252536508
1886	1399	LIC_11437	AAS70036.1	null	-	-	3.9340948498864527
1887	571	LIC_10587	AAS69208.1	null	-	-	3.9314220549269634
1888	1041	LIC_11071	AAS69678.1	null	-	-	3.926319740414025
1889	755	LIC_10775	AAS69392.1	null	-	-	3.9257774307683535
1890	3162	LIC_13255	AAS71799.1	null	-	-	3.9251932798807934
1891	2912	LIC_12999	AAS71549.1	null	-	-	3.9250134246112585
1892	2250	LIC_12316	AAS70887.1	null	-	-	3.9237303657637574
1893	478	LIC_10494	AAS69115.1	null	-	-	3.9211271852203406
1894	853	LIC_10876	AAS69490.1	null	-	-	3.920653279688478
1895	1645	LIC_11693	AAS70282.1	null	-	-	3.9192468840314376
1896	3106	LIC_13198	AAS71743.1	null	-	-	3.9190451510906583
1897	694	LIC_10710	AAS69331.1	null	-	-	3.9173713328874205
1898	1768	LIC_11817	AAS70405.1	null	-	-	3.916888088651469
1899	2393	LIC_12465	AAS71030.1	null	thrS	-	3.9160475350568196
1900	399	LIC_10413	AAS69036.1	null	-	-	3.915874300370959
1901	520	LIC_10536	AAS69157.1	null	-	-	3.914197267526254
1902	3331	LIC_13428	AAS71968.1	null	-	-	3.913550769712732
1903	2206	LIC_12271	AAS70843.1	null	-	-	3.912695030074355
1904	1443	LIC_11482	AAS70080.1	null	-	-	3.911681583479588
1905	1813	LIC_11864	AAS70450.1	null	murG	-	3.91005340475349
1906	1251	LIC_11283	AAS69888.1	null	-	-	3.9095454994262493
1907	2481	LIC_12554	AAS71118.1	null	-	-	3.9089245638260195
1908	1540	LIC_11581	AAS70177.1	null	-	-	3.9086545906004786
1909	2332	LIC_12400	AAS70969.1	null	ileS	-	3.9082894441465754
1910	43	LIC_10043	AAS68680.1	null	aer	-	3.9081401263786115
1911	2473	LIC_12545	AAS71110.1	null	lolA	-	3.908130970835327
1912	435	LIC_10451	AAS69072.1	null	-	-	3.9078359557769016
1913	3295	LIC_13392	AAS71932.1	null	-	-	3.9075083802709947
1914	2856	LIC_12942	AAS71493.1	null	-	-	3.907175785411751
1915	156	LIC_10164	AAS68793.1	null	-	-	3.9054264840675854
1916	341	LIC_10352	AAS68978.1	null	-	-	3.90490452927917
1917	60	LIC_10060	AAS68697.1	null	-	-	3.904598514438748
1918	1435	LIC_11474	AAS70072.1	null	-	-	3.9041440095439346
1919	2032	LIC_12098	AAS70669.1	null	-	-	3.9032602263426597
1920	2612	LIC_12691	AAS71249.1	null	-	-	3.9025900625830716
1921	2205	LIC_12270	AAS70842.1	null	-	-	3.9015372771047265
1922	1023	LIC_11053	AAS69660.1	null	-	-	3.9012502235682827
1923	1580	LIC_11622	AAS70217.1	null	-	-	3.8996729261792678
1924	1033	LIC_11063	AAS69670.1	null	lgt	-	3.8993932225317214
1925	2736	LIC_12820	AAS71373.1	null	pdxA	-	3.898990721641757
1926	1622	LIC_11668	AAS70259.1	null	-	-	3.8983369082116996
1927	2682	LIC_12762	AAS71319.1	null	-	-	3.8978350006637643
1928	2709	LIC_12792	AAS71346.1	null	-	-	3.897804566204336
1929	437	LIC_10453	AAS69074.1	null	-	-	3.8970522238655887
1930	3200	LIC_13293	AAS71837.1	null	-	-	3.8962331463905233
1931	1636	LIC_11684	AAS70273.1	null	-	-	3.8952290026554324
1932	3183	LIC_13276	AAS71820.1	null	-	-	3.8952290026554324
1933	1190	LIC_11221	AAS69827.1	null	-	-	3.8935629843783115
1934	1335	LIC_11371	AAS69972.1	null	fliO	-	3.8928065918007793
1935	2062	LIC_12128	AAS70699.1	null	-	-	3.8928065918007793
1936	831	LIC_10854	AAS69468.1	null	uppS	-	3.8924851045535642
1937	541	LIC_10557	AAS69178.1	null	-	-	3.892315967103661
1938	2108	LIC_12173	AAS70745.1	null	neuB	-	3.8913851250946734
1939	2444	LIC_12516	AAS71081.1	null	-	-	3.891222170480752
1940	328	LIC_10338	AAS68965.1	null	-	-	3.8905407387674655
1941	1111	LIC_11141	AAS69748.1	null	-	-	3.888994484988737
1942	3266	LIC_13361	AAS71903.1	null	-	-	3.888573381332613
1943	2103	LIC_12168	AAS70740.1	null	-	-	3.8885203556951535
1944	890	LIC_10915	AAS69527.1	null	-	-	3.8871724266661962
1945	923	LIC_10949	AAS69560.1	null	dkgA	-	3.8857259119177807
1946	7	LIC_10007	AAS68644.1	null	-	-	3.8851925212488823
1947	1045	LIC_11075	AAS69682.1	null	nadE	-	3.884942859916035
1948	3013	LIC_13104	AAS71650.1	null	galK	-	3.884910776186429
1949	2694	LIC_12775	AAS71331.1	null	-	-	3.883004252795546
1950	493	LIC_10509	AAS69130.1	null	-	-	3.8821590126172074
1951	2477	LIC_12550	AAS71114.1	null	pcm	-	3.88030116887262
1952	253	LIC_10262	AAS68890.1	null	-	-	3.878796972533216
1953	1869	LIC_11923	AAS70506.1	null	-	-	3.8787010127940684
1954	1017	LIC_11047	AAS69654.1	null	-	-	3.877781753131669
1955	1297	LIC_11333	AAS69934.1	null	-	-	3.8774057427598208
1956	397	LIC_10411	AAS69034.1	null	-	-	3.8742392564938584
1957	1832	LIC_11883	AAS70469.1	null	-	-	3.8712755576334548
1958	3129	LIC_13221	AAS71766.1	null	-	-	3.8708339532476885
1959	2474	LIC_12546	AAS71111.1	null	-	-	3.869964507364821
1960	3333	LIC_13430	AAS71970.1	null	-	-	3.868537574670987
1961	2761	LIC_12845	AAS71398.1	null	rplQ	-	3.8682787064477364
1962	2613	LIC_12692	AAS71250.1	null	-	-	3.867647402929892
1963	2484	LIC_12557	AAS71121.1	null	-	-	3.8668368056227234
1964	3035	LIC_13127	AAS71672.1	null	-	-	3.8662796486518713
1965	1269	LIC_11303	AAS69906.1	null	-	-	3.8660827598460323
1966	1289	LIC_11323	AAS69926.1	null	-	-	3.8660190182313867
1967	2955	LIC_13043	AAS71592.1	null	-	-	3.8655879403059297
1968	2114	LIC_12179	AAS70751.1	null	-	-	3.8639038747881935
1969	2571	LIC_12648	AAS71208.1	null	btuE	-	3.8639038747881935
1970	1314	LIC_11350	AAS69951.1	null	-	-	3.863797578137049
1971	240	LIC_10249	AAS68877.1	null	-	-	3.8634284122550704
1972	815	LIC_10838	AAS69452.1	null	gloA	-	3.862578857339262
1973	2860	LIC_12946	AAS71497.1	null	-	-	3.861442896462386
1974	3172	LIC_13265	AAS71809.1	null	-	-	3.8601025112549405
1975	1579	LIC_11621	AAS70216.1	null	tolQ	-	3.8592592760726916
1976	2195	LIC_12260	AAS70832.1	null	-	-	3.8576819283409174
1977	2868	LIC_12955	AAS71505.1	null	ptsN	-	3.857080563927591
1978	659	LIC_10675	AAS69296.1	null	sp	-	3.8569051912022516
1979	1831	LIC_11882	AAS70468.1	null	-	-	3.8557720499673906
1980	2643	LIC_12723	AAS71280.1	null	-	-	3.855330625246633
1981	3194	LIC_13287	AAS71831.1	null	sanA	-	3.8552511483841188
1982	1864	LIC_11918	AAS70501.1	null	-	-	3.8548150862506265
1983	3268	LIC_13363	AAS71905.1	null	-	-	3.8545041392693724
1984	2359	LIC_12428	AAS70996.1	null	phnL	-	3.854357387329833
1985	1424	LIC_11463	AAS70061.1	null	-	-	3.854298756964494
1986	1447	LIC_11486	AAS70084.1	null	-	-	3.8535731567512435
1987	2199	LIC_12264	AAS70836.1	null	-	-	3.852601884426124
1988	940	LIC_10966	AAS69577.1	null	-	-	3.851776765105447
1989	2663	LIC_12743	AAS71300.1	null	nuoC	-	3.850986649032629
1990	1138	LIC_11168	AAS69775.1	null	-	-	3.8490301269621776
1991	445	LIC_10461	AAS69082.1	null	-	-	3.8483758187320474
1992	194	LIC_10203	AAS68831.1	null	rmd	-	3.8482311178506023
1993	2154	LIC_12219	AAS70791.1	null	-	-	3.847063985397087
1994	2380	LIC_12451	AAS71017.1	null	pheA	-	3.845348161795055
1995	1860	LIC_11914	AAS70497.1	null	wecG	-	3.845168444639422
1996	2225	LIC_12291	AAS70862.1	null	murF	-	3.8445906985841063
1997	451	LIC_10467	AAS69088.1	null	-	-	3.843219632832877
1998	1854	LIC_11908	AAS70491.1	null	-	-	3.839994292601715
1999	2619	LIC_12698	AAS71256.1	null	-	-	3.8380234240276705
[truncated: 1,395 more rows]
