# Supplementary material for: Bioinformatic Assessment of Factors Affecting the Correlation between Protein Abundance and Elongation Efficiency in Prokaryotes
Source: Int J Mol Sci. 2022 Oct 9;23(19):11996. doi: 10.3390/ijms231911996 (PMC9570070; doi:10.3390/ijms231911996)
Supplement: Supplementary file 1 [file ijms-23-11996-s001.zip › EloE/output_folder/Leptospira_interrogans_serovar_Copenhageni_str._Fiocruz_L1-130_267671/leptospira interrogans serovar copenhageni str. fiocruz l1-130_genes_and_flanks.txt]

>1	N operona: 1	first-last	LIC_10001	gene_poz=(601-1932)	dnaA	chromosomal replication initiator protein	identified by sequence similarity; putative; ORF	/position=-308 - 2223 (292 - 1623)	/lenght=2532 (1332)	/codons=844 (444)	/complement=false	GC-compoz=31.606606606606608%	/LCI1=1.7185854025583145	/LCI2=0.10556809631301732	p_i1=0.24124627267584065	p_i2=0.16300785383581032	/Tai=0.2713752004651937	/Tei=0.24670706845222928	/EEI=3.153364062275277
aatacacaagagttgattacgaaagtaatctttcaaagttagaagccatctttcaatttaaaacagaacttcacaaaaagataattggaatcgattcaattgctctttccagattattttttaaactttctatttagaatatattcaaaattttgaatatatgttactctacgattactcctttaacgttagtcaaaataaaaaaggaatctattgaataattgtgacataattaattattcaaaacataaacagattctttttttagtgaaagtttctgattccggaattttcatttgagtacaaggcttcttttaaaaatactgtattctcattcattgaattctagaattgaaaagtctgtcaaatgtaggaattttacatagaaatctcagagtcgaaagtcatccgaaaaagtataaccatataagaatttagtttttcggaacactatgttttgataaaaatctgccgacagtttgttttagccgacttctttcaaaattttggaatgctataaatgaaagatcagtaaactcaatcgaattgagaaaatttttttaattcgaacttatataaatttctttaagagagagttaattgtttttggaggaaaaattgaacctagtttggaataaaattttggaagaagtatccaaaaaaatatctccgcaatattatgaacggttcattgatacactaaagttagagaccattaactctgaaaaatgtacaatcatagctccatctgccacaatcaaaacgcacgtagaaagaaaatatcaaagtattattgaaaatgcaattttagaaacttgtggcgataagattccagtggaaatcttaatcgaaacaaaagcagcttctcctcttcagtctattcttgaaaaatcttttgatcaaaaagattttcaatttaacccagattatacatttgaaacttttattgtaggggattgtaatcgtttggcatatacagctgcaaaagaatgcgttcgaaaacctgcagaaatcaatcctctatatatatttggaagtgtaggagtaggaaagacacatttacttcacgcaattggatcagaacttactaaaaaagatccatggaaaacagtatgttatgtagatatttcttcttttatgaatgagtttcgttttgcacttcaatccagggaacttatcgaaagttttaagattaaatatcaatcctataactgtcttatcgtagatgatattcagcttctctctacgaatgctgaaaaaactcaagatgagttttttgcattgtttaactttttatttgaaagaaaaagacaaatcgtaatcgcttcggatcgtcctagctctgaacttgcaattcatgaaagactaaaatctagatttgttacaggtgttcaagcagacattcaatacccagacagggaaattagaaaaggaatagtaactcatcattctaaaattatggatctgggtttaagcgaagatatattagattttttagcagatcaaatcgaagaagatacaagacttcttttaggtgcgcttaacgacatttatctatataaaaaatcgtattctcttctttttttaaatttagataaagtgaaagaaatcgtaaaaaacagactttatcgtaaaaaaaatatagaattttctcatgatcggattatagaagccgttgcgaaggaatttaatttaaacactgccgaaattatgggaaaaagtagaaagaaagaattaatcattccgcgtcatatatgtttttatttactccacaatgtatttaacgtgaacaagtcccaagttggaagactttttcaaactcaacacaccacagtaatccacggagttagaaaaaccgaggaacttctttccaacaataaggaaatgcgttttttagtagaacgaattagttccaaatataaactacaataagattcattctacatttgtagagattgatattcaaatttactcttataaaattttagatacgttttattatataatttttaacgtgagttcgtggagaaattcgttttatcttagagttgtcctaaaacctcaaaaaattttacgttataattctttaaaatttttaataaaatgcagtagttcctacaattcatcaccaaccccacaagttgaataggattttagaatcagaatgaactcaacagaacgggctttctatggatcgccgttctgggctcaaaaaggcacatttttcaagtgttccgacaagaatgagtctttttacttgcaaaaagtatgtttttctgataaagaaaacctttccccccacccaaaaatagggaaaactcatcacaacgttctttatgaatcgcgttgtggggcgggaactaagttttacagaagattttgtcgtaattccgacgatagatcttgagatccaattatttatggggttggttatgctacaaattaggtcgcatttagcaatttacgaacctttcgagcagttctaatctcgttaaatttttgcagtagttccacatttaaagaatcgatctg
>2	N operona: 2	first-last	LIC_10002	gene_poz=(601-1722)	dnaN	DNA polymerase III beta subunit	identified by sequence similarity; putative; ORF	/position=2679 - 5000 (3279 - 4400)	/lenght=2322 (1122)	/codons=774 (374)	/complement=false	GC-compoz=32.35294117647059%	/LCI1=1.5290437890974085	/LCI2=0.07042001787310095	p_i1=0.18265264018854446	p_i2=0.06040377311538549	/Tai=0.23592945530431675	/Tei=0.15436339580384695	/EEI=3.782328848250972
catcaatttaatgtagtacttacaaaacacttactacggtgttatgttgattttataaaatagagttgttgaaaaattccatagcagtgattaacaaaacttgcttcaattgatagtttccatgaaatagaaacaaatgaggaattaatttttgaacaattctaattaagtattataaattttgcgtattctattacgtggtttaggcaaaatttatctcaatgtttatcgttttaattatttttagaatttaaaatcgattctaaaatctaaaaatgtgggaacttatacaaaactgagaatttgaaagtaatacaaattttcccaaagaatgtatataacctgttaataacatatagatttagtgtttaaaaaataaaataaatctgtaaataagacataatgtaagattattgtcacttagaaatgaaaaatcgacttagaattatgtcggaaaagaaaattctcttttcaaaaaaaatgagacatatttcagtattctttaggaatacaattttatgtacatatttacaggtactactcctacaactgtacaataataagaacttatttaattaaaaagaaactaggagaaaaaaattgaaaattaaagttaatacatctgaattcttaaaagcaattcacgccgtagaaggtgtaattactacaagagagattaaatctatattatcaaatcttaaaatagaagccgaaggaaaagaaacctttctctctgctaccgatctcgaaatttcaatcaaaacatctgtacctgctgacgtaactcaagaagggaatgtttctctacctgcaaaacaactttctagcttttttaaaacaatccattttgaagatacaaatttgtctttagaagaatcggatagtaattcttctatcgtttacattaccgatgcttctggtaaaaacgattataaatccaaaatcagtggaatggatgctgatgaaattaaaacaatttcaaaaattgattcttcgcaagtatcttctttccctagtactttgataaatgacatgattcgtaagacttcttatgcaattgcacatgaagatcagagatttatatttaacggtctttatatgattcctaacggagataaactgatttttgttggaacggatggaagaagactttgcaaaattgaaagaacccttccttccccattacagtttaaagattctattatagttcctgcaaaagcgatccgggaaatttctaaaatgatcgcaacttctgaagttggaaatataggtttaattgacggtcaaatttatgtttctgcaaacaacattgaactattatgtaaattgattgaaggaaattttccaaactacgaacaagtcattcctaaaaatactaaattttctacgagcatttctaaagaagaatttcaagtttccttacgacaagttttgaccgctgcagaagaaccttccagacaagtaagacttacattcagtaaaaataatttaaatttattcgctcaaactcttggtgcttctgaggcaagtattaacaaaccaatcgaatattctggggatgaagtcacgattgcattcaaaggtgaatatctcatggatatttttagatcgattgacgacaacgaagttaaaatagaattttcagatgcaaactctccggttatttttaaagatccttctgatcctgaatttatttctgtgattatgcctatgaaattgtaatagtattataattttattatataatattaattgcaaaaatgaaatttttataactaagtttgattttaaggtttgtatcttttaatttaaagctcagccaaaaatctaattgtattttatcaaaaagatcaacctacaaaaataggttctagttttggtactggtttattataaagttttgttttactgagttctataaaattaggtaccatgagttttattgtaaaaaattgtttaaatacagaatattaaacactgttatataattctgagtagaaaaagctgacgtatcattttaaaaaaatgaaattgagaaaaatagaaatccacatcgttttagtaatgaagtttattaaaaagtttataaactaaaaagacatgttttgtaaaagttactttattgtattaatgtgaaagtaatcgatgtgagcgaactcggcatcccgcttctatgggcgatcaatagatcgctttctatattaaaactaaagaagattattgtatcatattttttgcatacaattttacgaccagaactgagagtccggtttgttatagacaagtcagatttgcccgattttattgtgctaaactcattta
>3	N operona: 3	first	LIC_10003	gene_poz=(601-1698)	recF	DNA repair and genetic recombination protein	identified by sequence similarity; putative; ORF	/position=4462 - 6759 (5062 - 6159)	/lenght=2298 (1098)	/codons=766 (366)	/complement=false	GC-compoz=30.418943533697636%	/LCI1=1.9397260273972603	/LCI2=0.07917808219178084	p_i1=0.3141191528868133	p_i2=0.08178741230815567	/Tai=0.23079508861463838	/Tei=0.17360867107734013	/EEI=2.612963387564848
gattttaaggtttgtatcttttaatttaaagctcagccaaaaatctaattgtattttatcaaaaagatcaacctacaaaaataggttctagttttggtactggtttattataaagttttgttttactgagttctataaaattaggtaccatgagttttattgtaaaaaattgtttaaatacagaatattaaacactgttatataattctgagtagaaaaagctgacgtatcattttaaaaaaatgaaattgagaaaaatagaaatccacatcgttttagtaatgaagtttattaaaaagtttataaactaaaaagacatgttttgtaaaagttactttattgtattaatgtgaaagtaatcgatgtgagcgaactcggcatcccgcttctatgggcgatcaatagatcgctttctatattaaaactaaagaagattattgtatcatattttttgcatacaattttacgaccagaactgagagtccggtttgttatagacaagtcagatttgcccgattttattgtgctaaactcatttaatattaagatttttaaatatttcttttaaaactttaaatagtcttttggttatgtattataatgtttttaaaacatcttactattcaaaactttagaaaccacgaagaactgagtctagattttgattccaggcttattttttttgttggagataatggagaaggtaaaactaatcttttagaagcgatttgtatattatcttggttaaaaagttttcgcgaatctgaagattcaaaccttattcgatggggttctgaaaattattttctcagaggaaaaattaaaaataacctaaaagaatccgttttagaaattggatttacttctaaaccatctgttaaaagaaaattaaaatttaatcaagaagaaataaaaaaaagaacagatctaatcggcaagtttatcactgtattattaactccgatggatttaaaaattatagaaggtggtccggcggaaagaagaaagtttatagacgcttttatttcttcctttgatcctttttatcttgaatttttattagaatataataaaattctaaaacatagaaatgcgcttttaaaaagtggaaatctagatatttctcatctttctatttgggataaaaaaatcgtagaaaaagggatctttatactcaacaaaagaagagaagttgttttggaattaaattctttttatagggttaatttagataaactgagcggaggaaaagacggactcgaattaatctataaacctaatgtaaaagaccaagacgaatttttagaaaaacttaaccgtaatttaagtagagatttaaggcttggttatacttcagtaggaattcacagagatgatctttttattggaaccgatcaaagagatattaccgaatttggttcccaaggtcaaaaaagaagtaccgtgatcgctttaaaggcggcaacttttaattattacaaagatattttgaacaccattcccgttttattaattgatgatgtcattcgagagctggacgtaaaaagaagagaatactttgtagatcttgtagttactgcggggcaggctttttttactacgacggatttagaaggaattcaagattatgtcggtaaacttaaggatcaaaagcaaattttcctaattcgacaaggaaaagtcgagcctataaaatgaaagacgatttaatttcatctaaaaagatcgaaacctccgaatttcgttctattttaaatcaaatgggaattacggaagaaaatctccaagaaaaaatttctattcatactcttaaaaaccgttggaaagaaattgttggcccagtgttcgcttctaattccgaagtcaattcgattcaattcggtaaacttagaattcttgtatcccataacgcgtataaacaagagttactttttttacaaaatcgtatcatcagagaatccgctcgatttttaggaaaaggaatcgttcgttctattgagatttccatcggtaaattaacagcttcttattctattacgaataccgagaccaaagaaaaaaaaggtttagaaggcaaggaccatttaattgcaattctcgaaaaagaaactgatcccgaaattaaaaaacgttacctagagattcttcaatatctttaaggattcgatgaatttccttgcctccctatggttttcaggaaaactattcctgaggtccgaaaaatatgagccaagaagaaacaagctacagtgccggtcagattaaaattttagaaggtctagaagctgttagaaaacg
>4	N operona: 3	last	LIC_10004	gene_poz=(601-1065)	-	conserved hypothetical protein	identified by sequence similarity; putative; ORF	/position=5556 - 7220 (6156 - 6620)	/lenght=1665 (465)	/codons=555 (155)	/complement=false	GC-compoz=32.47311827956989%	/LCI1=1.7813852813852813	/LCI2=0.05627705627705627	p_i1=0.26157870677061557	p_i2=0.0328413698402607	/Tai=0.2513978650807067	/Tei=0.12955723285623463	/EEI=2.9813293999454604
gcttttaaaaagtggaaatctagatatttctcatctttctatttgggataaaaaaatcgtagaaaaagggatctttatactcaacaaaagaagagaagttgttttggaattaaattctttttatagggttaatttagataaactgagcggaggaaaagacggactcgaattaatctataaacctaatgtaaaagaccaagacgaatttttagaaaaacttaaccgtaatttaagtagagatttaaggcttggttatacttcagtaggaattcacagagatgatctttttattggaaccgatcaaagagatattaccgaatttggttcccaaggtcaaaaaagaagtaccgtgatcgctttaaaggcggcaacttttaattattacaaagatattttgaacaccattcccgttttattaattgatgatgtcattcgagagctggacgtaaaaagaagagaatactttgtagatcttgtagttactgcggggcaggctttttttactacgacggatttagaaggaattcaagattatgtcggtaaacttaaggatcaaaagcaaattttcctaattcgacaaggaaaagtcgagcctataaaatgaaagacgatttaatttcatctaaaaagatcgaaacctccgaatttcgttctattttaaatcaaatgggaattacggaagaaaatctccaagaaaaaatttctattcatactcttaaaaaccgttggaaagaaattgttggcccagtgttcgcttctaattccgaagtcaattcgattcaattcggtaaacttagaattcttgtatcccataacgcgtataaacaagagttactttttttacaaaatcgtatcatcagagaatccgctcgatttttaggaaaaggaatcgttcgttctattgagatttccatcggtaaattaacagcttcttattctattacgaataccgagaccaaagaaaaaaaaggtttagaaggcaaggaccatttaattgcaattctcgaaaaagaaactgatcccgaaattaaaaaacgttacctagagattcttcaatatctttaaggattcgatgaatttccttgcctccctatggttttcaggaaaactattcctgaggtccgaaaaatatgagccaagaagaaacaagctacagtgccggtcagattaaaattttagaaggtctagaagctgttagaaaacgtccgggaatgtatatcggaactcaggacgaaaccgggcttcataaaatggtttacgaggtcgtggataactcggttgacgaggccatggctggtcattgtacagaaattaaaatcagtattttaccggataacatcgttgaggtgaaagacaatggtcgaggaattccagtcgatattcaccccgacaaaaaaatttccacaatcgaagttgttatgacaatccttcacgcaggtggtaaatttgaaaatgatgcctacaaagtttctggaggtttacatggggttggggtttcggtagtgaatgcactttccgaatatctggaagttgaagttcatcaaaaagggaaagtctacactcaaaaatacgaaaaaggcgttcctgtttcttcggttcaaattcaaggagattcttcggaaaggggaaccatagttcgttttaaaccggatgccaccattttta
>5	N operona: 4	first	LIC_10005	gene_poz=(601-2520)	-	DNA gyrase subunit B	identified by sequence similarity; putative; ORF	/position=6086 - 9205 (6686 - 8605)	/lenght=3120 (1920)	/codons=1040 (640)	/complement=false	GC-compoz=37.135416666666664%	/LCI1=1.4042775169535733	/LCI2=0.0828899321857068	p_i1=0.1471478242744705	p_i2=0.09177471357684538	/Tai=0.3518601617440551	/Tei=0.18259724221916085	/EEI=4.302314301157549
attatgtcggtaaacttaaggatcaaaagcaaattttcctaattcgacaaggaaaagtcgagcctataaaatgaaagacgatttaatttcatctaaaaagatcgaaacctccgaatttcgttctattttaaatcaaatgggaattacggaagaaaatctccaagaaaaaatttctattcatactcttaaaaaccgttggaaagaaattgttggcccagtgttcgcttctaattccgaagtcaattcgattcaattcggtaaacttagaattcttgtatcccataacgcgtataaacaagagttactttttttacaaaatcgtatcatcagagaatccgctcgatttttaggaaaaggaatcgttcgttctattgagatttccatcggtaaattaacagcttcttattctattacgaataccgagaccaaagaaaaaaaaggtttagaaggcaaggaccatttaattgcaattctcgaaaaagaaactgatcccgaaattaaaaaacgttacctagagattcttcaatatctttaaggattcgatgaatttccttgcctccctatggttttcaggaaaactattcctgaggtccgaaaaatatgagccaagaagaaacaagctacagtgccggtcagattaaaattttagaaggtctagaagctgttagaaaacgtccgggaatgtatatcggaactcaggacgaaaccgggcttcataaaatggtttacgaggtcgtggataactcggttgacgaggccatggctggtcattgtacagaaattaaaatcagtattttaccggataacatcgttgaggtgaaagacaatggtcgaggaattccagtcgatattcaccccgacaaaaaaatttccacaatcgaagttgttatgacaatccttcacgcaggtggtaaatttgaaaatgatgcctacaaagtttctggaggtttacatggggttggggtttcggtagtgaatgcactttccgaatatctggaagttgaagttcatcaaaaagggaaagtctacactcaaaaatacgaaaaaggcgttcctgtttcttcggttcaaattcaaggagattcttcggaaaggggaaccatagttcgttttaaaccggatgccaccatttttaccacagtagattttcaatttgacgttctttctgcacgttttagagaattagcttttttgaataaaggtttggttttagttgtcgaagaccatagacgcggaaaggaaaatattttacgaaacgaatttcaattttccggtggaatcgtttctttcgtggaacatatcaacgaaaacaaacatcccatgcacaaagtgattcactttgaacgaaataaagacgacgttttggctgaaatttcgatccaatattcggaaacatatacggaaaacatattctgttttacaaacaatataaataacaatttaggtggaacacatttagaaggttttcgtgcggctcttacaagaacattaaacgactttttaaaaaaggattctaccctttctaaaaaacatccaacaggtctttccggagaagatgtaaaagaaggattaacagctgttatatcgattaaaattcctcaacctcaattcaattcccagacaaaagaaaaattagtgaacgcggaaatcaaagggattatgcaaaccttaagttcagaaggtttgactttattttttgaagagaatccgaatattacaaaaaagatattagaaaaatgtattctttccgctaaagcaagggaagccgctcgtaaagctagggatcttactcgaagaaaaacggttttagaaggtggtggtcttccagggaaacttgcggattgttccgaaaaagatccggcacattctgaactttatcttgtcgagggcgattctgcgggtggttccgcaaaacaaggaagagatagaaatacgcaggcgattcttcctttgaaaggtaaaattctaaacgttgaaaaagcaagactagataaaatcctttccagtgaagaaatacgagttttagtttcagctttaggaaccggaatcggagaagatgaatttaatatagataaaattcgatatcataaaattatgattatgactgatgcggatatagacggttctcatattcgtactttgcttcttacattcttttttcgttatatgcgtcccgtaattgaaagaggttatctttatgttgcacaacctcctttgtatttaattaaacacggcaaaaattctacttacgtttattcggataaggaaaaggaagaattattaaaaaacataggtgcggaaaaagtggtaattcaaagatacaaaggtttaggagaaatgaatccggagcaactttgggaaactacgatggatccttccaacagagttgtactaaaagttaagttagacgatttcgtggaagcagaagagacatttaatgttcttatgggtgacgaagttcaacctcgaaaacaattcatagaagtaaatgcggctaaggtagcaaacttagatctttgatcgaaaggggattttgaaatgagtcaagaaatggaaaatgaaaccaaagtcctaagctataatattgctggaaaaccagatattgcagatgctcttaaaaacggcgtaagagttattcctgtagaaatcgaagatcagatgaaagaagcgtatttaggatacgctatgtctgtgatcgttgggcgtgcccttccagatgtaagagacggattaaaaccggttcatagaagaatccttcatgctatgaacgaacgtgcatggagaagtgatcgtccttatgttaaatgtgctaaaattgttggggaagtaatcggtaattatcatcctcacggagacgcatctgtttacgaagcgcttgtgagaatggttcaggaattttccttaagagttcctttgattgatggacagggaaatttcggttctatcgacggagataacccggcggcttatcgatatacggaagcaaggcttgaaaaagttgccgaagaattattacgcgacatcgaaaaagaaactgttagtttttcacctaactatgatgatacgaaagaacaaccggatgttttacctgcaaattttccaaacttacttgtaaacggt
>6	N operona: 4	middle	LIC_10006	gene_poz=(601-3105)	gyrA	DNA gyrase subunit A	type II topoisomerase; identified by sequence	/position=8024 - 11728 (8624 - 11128)	/lenght=3705 (2505)	/codons=1235 (835)	/complement=false	GC-compoz=36.327345309381236%	/LCI1=1.3621103117505995	/LCI2=0.12897681854516385	p_i1=0.1358296805239992	p_i2=0.24981970584302052	/Tai=0.30661985039859685	/Tei=0.3248377352587185	/EEI=4.499504127098343
gcgattcttcctttgaaaggtaaaattctaaacgttgaaaaagcaagactagataaaatcctttccagtgaagaaatacgagttttagtttcagctttaggaaccggaatcggagaagatgaatttaatatagataaaattcgatatcataaaattatgattatgactgatgcggatatagacggttctcatattcgtactttgcttcttacattcttttttcgttatatgcgtcccgtaattgaaagaggttatctttatgttgcacaacctcctttgtatttaattaaacacggcaaaaattctacttacgtttattcggataaggaaaaggaagaattattaaaaaacataggtgcggaaaaagtggtaattcaaagatacaaaggtttaggagaaatgaatccggagcaactttgggaaactacgatggatccttccaacagagttgtactaaaagttaagttagacgatttcgtggaagcagaagagacatttaatgttcttatgggtgacgaagttcaacctcgaaaacaattcatagaagtaaatgcggctaaggtagcaaacttagatctttgatcgaaaggggattttgaaatgagtcaagaaatggaaaatgaaaccaaagtcctaagctataatattgctggaaaaccagatattgcagatgctcttaaaaacggcgtaagagttattcctgtagaaatcgaagatcagatgaaagaagcgtatttaggatacgctatgtctgtgatcgttgggcgtgcccttccagatgtaagagacggattaaaaccggttcatagaagaatccttcatgctatgaacgaacgtgcatggagaagtgatcgtccttatgttaaatgtgctaaaattgttggggaagtaatcggtaattatcatcctcacggagacgcatctgtttacgaagcgcttgtgagaatggttcaggaattttccttaagagttcctttgattgatggacagggaaatttcggttctatcgacggagataacccggcggcttatcgatatacggaagcaaggcttgaaaaagttgccgaagaattattacgcgacatcgaaaaagaaactgttagtttttcacctaactatgatgatacgaaagaacaaccggatgttttacctgcaaattttccaaacttacttgtaaacggttcttctgggatcgcggtaggaatggctacaaacattcctcctcataaccttagggaaactattgatgcagtaatcgcggtcattcgaaatccggaaattacaattccagaaattctaaaaattatacctggtccagattttcctacttccggaattattatcggaggggaggggctgatctctgcttattctaccggaaaaggttcaattcgaattcgttctaaagtagaaatagaagaaaagaaaaatggaagagaagtaatcgtagtcacagaaattccatatcaagtaaataaaaaagtccttctggaaaaaattggagatctagttaacgaaaaacaaatcgaaggaatttcagaaattctagatctttccgatcgaaaaggaattcgtgtagaaattcatattaaaaaagatgcaaatgctcaagtcattctaaaccaactctacaagatgactcaacttcaggtaagttacggaatcacaatgcttgcgattttagataacaaacctaaaatttttaatattaaagaaatattaactgcttacgcggcccatagaagggaagttatcgttaggagaacgcagtttgatttagataaggcggaaaaaagagctcatattttagaaggtttgaaaatcgctttagaaaatatagaagatgtgattaaagtgattcgtgcttctaaaaatcctccagaagcaaaacaacaattgatgattcgatttagtttatctgaagttcaatcggatgcgattctggagatgagattacaaagacttacttctcttgaggttcagaagatcatagatgaattggaagaagtgagaaagcttatcatcgatctaaaggatattctcgcaaaaccttctcgtgtaaatgaaattgtttgtacagaacttcaagaagttggagataaatacgggaataaaagaaaaacagaaatttctattgaaactatagagagttcttcatttaacgcagaggatttaatcgcggatgaagaaattgtaattcaaattacttatgatcaatttatcaagcgtcttcctatagatacttttaaaagacaaaaacgaggtggtaaaggaattcagggtctttctcaaaaacgagatgatgtaattaagatcatgaaagctgcaatgactcatgataatattatgtttttctctaatatagggaaagtttatgtaatgaaagcctacgaattaccaattgcttctaaagaagcaagaggaaaatctctcaaagcaatcatcaacttgagagaagacgaatatatctcttccgtttttacgtttagaggagaagatatggataaagatcttcttttggtaacaaggaaaggatttattaaacgaattcaattaaaagagttcggaaatgttaaaaagtctgggattattgcaatcggacttagagaaggagacgagttaatcaaagtagaatcgatgaccgataaagacgaggttatgatcttttctaaaaaagggttagctcttcgaattgaaggtaacatcattagagcccaaggaagaaccgctagtggtgttactgggatgagacttgcagaggacgatgcgattgtaggacttagcaaatataaagaaggggaagatatatttgtagtttcggaagaaggttatggaaaacgtcttggctttgaagaatttgccgcaaaaggtagaggcggcaaaggaatggcctatttaaagataaccgaaaagaacggattttccgtgggaacaggttctgttggaagcgaagacgaaattattctaatcactcaacaagggatgacaatccgaattaatgcattcgatatttctaaattaggtagaactgctgtaggtgttcgtattgtggatttaaaagacaacgataaggttcaggattttacagttctaggagaaaattgattttatgatccggatcggaaacgtaacgattccggggaaaatttctctttctccgatggcgggaatttcagattcacctactcgtagaatttgtagaaaatttggagctgctttttcttataccgagtttgtaaatacagacgaactcgttcatcgagcgcctaaggctctgaaaatgtttcgctacaaatcggaagaacgtccgatcacatttcaaatttttggaaacagattggaaattatcgcagaagctgcagagatcattcaggaattaaaacccgacatcatcgatttaaacatgggctgttccactcgtaaggtttccttacgaggagcaggcgctggacttttgcgtagacctttgttagctggcaaaattatagaagctataaaaaaacgagtgaacattcccgttacagcaaagatacggattggatgggattcaacttctcgaaactatcttgaagtttctaaaatcttggaagaatccggtgtagatgctcttacggttcacggtcgtacaaaagaaatggcttatacaggatttgcggattgggatgcaatcggagaaataaaagtaaatcggaaaattccaatttt
>7	N operona: 4	middle	LIC_10007	gene_poz=(601-1590)	-	nifR3-like protein	identified by sequence similarity; putative; ORF	/position=10533 - 12722 (11133 - 12122)	/lenght=2190 (990)	/codons=730 (330)	/complement=false	GC-compoz=37.57575757575757%	/LCI1=1.502532928064843	/LCI2=0.1278622087132725	p_i1=0.17487500284185925	p_i2=0.24548951768961003	/Tai=0.3489331262513944	/Tei=0.320940565920649	/EEI=3.8851925212488823
atcttcttttggtaacaaggaaaggatttattaaacgaattcaattaaaagagttcggaaatgttaaaaagtctgggattattgcaatcggacttagagaaggagacgagttaatcaaagtagaatcgatgaccgataaagacgaggttatgatcttttctaaaaaagggttagctcttcgaattgaaggtaacatcattagagcccaaggaagaaccgctagtggtgttactgggatgagacttgcagaggacgatgcgattgtaggacttagcaaatataaagaaggggaagatatatttgtagtttcggaagaaggttatggaaaacgtcttggctttgaagaatttgccgcaaaaggtagaggcggcaaaggaatggcctatttaaagataaccgaaaagaacggattttccgtgggaacaggttctgttggaagcgaagacgaaattattctaatcactcaacaagggatgacaatccgaattaatgcattcgatatttctaaattaggtagaactgctgtaggtgttcgtattgtggatttaaaagacaacgataaggttcaggattttacagttctaggagaaaattgattttatgatccggatcggaaacgtaacgattccggggaaaatttctctttctccgatggcgggaatttcagattcacctactcgtagaatttgtagaaaatttggagctgctttttcttataccgagtttgtaaatacagacgaactcgttcatcgagcgcctaaggctctgaaaatgtttcgctacaaatcggaagaacgtccgatcacatttcaaatttttggaaacagattggaaattatcgcagaagctgcagagatcattcaggaattaaaacccgacatcatcgatttaaacatgggctgttccactcgtaaggtttccttacgaggagcaggcgctggacttttgcgtagacctttgttagctggcaaaattatagaagctataaaaaaacgagtgaacattcccgttacagcaaagatacggattggatgggattcaacttctcgaaactatcttgaagtttctaaaatcttggaagaatccggtgtagatgctcttacggttcacggtcgtacaaaagaaatggcttatacaggatttgcggattgggatgcaatcggagaaataaaagtaaatcggaaaattccaatttttggcaacggagatattaaaagttttcaggaggcgaattttaagatcgataaatatttgttagacggagttttgatcggtagaaacgcgattggaaatccttggattttttccggagttaaaaaagaagaattgtcttggtctgaagttttagatgtaattttacaacatttacgttggatgattgaggattatggagaagaattcggtttggttttatttagaaaacatctcgtaaaatatttaaatggctttgaatttgatctcgcttggaaaacggaattattggaaattaaagagtggaatcgttttgaagatattttgctctcggataaaaaaagaatcgaattcactgtgcccacttttggaactactaaacgttttgcttttccataaccatccatgacaaacgaccatcacgatctatcgcttgaagattacttgcaacgtgtgagggaccgtttgcttatttgcctggataattttctagaaaaaaggttatcggtcattgaagcgtcacgcctcatatggcggcttggtaatgagttgagcgacgacgatcctttattccgaactttcttaggtatcgattccgaaaccgaccatcttccggtaggagatgaacgcaatctttggaatcctaaagccctgatcgaaaaggataaggagattcgtgaaatggaaattaactttgaatcggaagcaagaattgcggccgaagttctccgctccagattgggccattaatgacttgtaatacaaatgcacctaacagaggaaatggtactaaaaacagttccgggtatgtctgttatcttaaaacattatacgatattttataaacatcattttgttttgcgcacctcagaaccacgaacaccgagaagtctcggtcgaatcgtgttagcacctttcttaactgtcttcattaattcttgactaaattctctgcaggcttaaaaactttgagaaatggagaagccactgcatgaaaca
>8	N operona: 4	last	LIC_10008	gene_poz=(601-945)	-	conserved hypothetical protein	identified by sequence similarity; putative; ORF	/position=11529 - 13073 (12129 - 12473)	/lenght=1545 (345)	/codons=515 (115)	/complement=false	GC-compoz=44.34782608695652%	/LCI1=1.1198830409356726	/LCI2=0.1005847953216374	p_i1=0.07880040781799587	p_i2=0.14602395741166918	/Tai=0.6446135475358774	/Tei=0.23142156167050226	/EEI=5.850677817630869
gtgaacattcccgttacagcaaagatacggattggatgggattcaacttctcgaaactatcttgaagtttctaaaatcttggaagaatccggtgtagatgctcttacggttcacggtcgtacaaaagaaatggcttatacaggatttgcggattgggatgcaatcggagaaataaaagtaaatcggaaaattccaatttttggcaacggagatattaaaagttttcaggaggcgaattttaagatcgataaatatttgttagacggagttttgatcggtagaaacgcgattggaaatccttggattttttccggagttaaaaaagaagaattgtcttggtctgaagttttagatgtaattttacaacatttacgttggatgattgaggattatggagaagaattcggtttggttttatttagaaaacatctcgtaaaatatttaaatggctttgaatttgatctcgcttggaaaacggaattattggaaattaaagagtggaatcgttttgaagatattttgctctcggataaaaaaagaatcgaattcactgtgcccacttttggaactactaaacgttttgcttttccataaccatccatgacaaacgaccatcacgatctatcgcttgaagattacttgcaacgtgtgagggaccgtttgcttatttgcctggataattttctagaaaaaaggttatcggtcattgaagcgtcacgcctcatatggcggcttggtaatgagttgagcgacgacgatcctttattccgaactttcttaggtatcgattccgaaaccgaccatcttccggtaggagatgaacgcaatctttggaatcctaaagccctgatcgaaaaggataaggagattcgtgaaatggaaattaactttgaatcggaagcaagaattgcggccgaagttctccgctccagattgggccattaatgacttgtaatacaaatgcacctaacagaggaaatggtactaaaaacagttccgggtatgtctgttatcttaaaacattatacgatattttataaacatcattttgttttgcgcacctcagaaccacgaacaccgagaagtctcggtcgaatcgtgttagcacctttcttaactgtcttcattaattcttgactaaattctctgcaggcttaaaaactttgagaaatggagaagccactgcatgaaacaaattaagttattcttaattctttcttttcttttgttgattataatcggatgtaaaaaggaagaaaaaaaacaagaagcgcagatcttaggaaacaggtatgcgaactttgaccaatggatttataaagttcctggttccgataaaaaggaagatcaagtcagccttgtttatggaatggaagaagtaacaggtttagaaaacgttgaagcggaagtaactacaaaaaaaggaacttccactgtaacctatatcaaagtaaaaactgttgaaaacaaagaaggttttgcacctgcaaagaatttttctgaaaacgtatatttcgtgttaaacgatgcagatgatgcatttgt
>9	N operona: 5	first-last	LIC_10009	gene_poz=(601-1338)	-	putative lipoprotein	identified by sequence similarity; putative; ORF	/position=12115 - 14052 (12715 - 13452)	/lenght=1938 (738)	/codons=646 (246)	/complement=false	GC-compoz=34.146341463414636%	/LCI1=1.5809523809523809	/LCI2=0.07768707482993197	p_i1=0.19820828017849504	p_i2=0.07792653916128658	/Tai=0.26694028219038857	/Tei=0.17013388524515793	/EEI=3.5921159241866354
ttccataaccatccatgacaaacgaccatcacgatctatcgcttgaagattacttgcaacgtgtgagggaccgtttgcttatttgcctggataattttctagaaaaaaggttatcggtcattgaagcgtcacgcctcatatggcggcttggtaatgagttgagcgacgacgatcctttattccgaactttcttaggtatcgattccgaaaccgaccatcttccggtaggagatgaacgcaatctttggaatcctaaagccctgatcgaaaaggataaggagattcgtgaaatggaaattaactttgaatcggaagcaagaattgcggccgaagttctccgctccagattgggccattaatgacttgtaatacaaatgcacctaacagaggaaatggtactaaaaacagttccgggtatgtctgttatcttaaaacattatacgatattttataaacatcattttgttttgcgcacctcagaaccacgaacaccgagaagtctcggtcgaatcgtgttagcacctttcttaactgtcttcattaattcttgactaaattctctgcaggcttaaaaactttgagaaatggagaagccactgcatgaaacaaattaagttattcttaattctttcttttcttttgttgattataatcggatgtaaaaaggaagaaaaaaaacaagaagcgcagatcttaggaaacaggtatgcgaactttgaccaatggatttataaagttcctggttccgataaaaaggaagatcaagtcagccttgtttatggaatggaagaagtaacaggtttagaaaacgttgaagcggaagtaactacaaaaaaaggaacttccactgtaacctatatcaaagtaaaaactgttgaaaacaaagaaggttttgcacctgcaaagaatttttctgaaaacgtatatttcgtgttaaacgatgcagatgatgcatttgtaaaaccgacgattactgctaacacaaaaggtaagttaaaaagaggaatgtattgtttagaacaggaagtgatccaagaattctctaaagtcacttgttatgattcgattttgacggaagacaagttgaacaattattacgacgtttggatcaaaacaatatcgacttctttaagcaaggatcctcttcttggagaaaccgtaaaactattgaaaaaatcaagtcaagaacttgcaaagtataactccgtttccgacgaggaaaaaaataaaatccttcaagtcgcgacagaatctttgaaaaaggcggcggctaaacaggatgagttcaatacggatataaacacacttgcgggaaaattcggaattattcttcaataaaattctaaattttaatttctaaaaaacgtttcgaaaacttaatttccttttttcgaaacgtttttgaaaatcttcttttttaacgcgagttcgatgttatgaacccatgacttctgaaaaaagttggaatctgaactttacagattgattctttccatgtggaaactaccacaatttataaaatagaagtttataagaattgaatctatagtattcaaatgtgggaactcacacaaaatttagatttgtctgtaaaatgtaggaactacttgcaaatcgcggttttacgaacaaatcctgaaattgtagaaacttatacttttgaaaattctttcttgcgccgaattcacgttatttctttcccggaggaacataaccccaaaaactgaaatcattgaaaaaaataataaaagccgcaatttgaaaaggaaaagtgattacgtcccagacaattgtgaccgggtataaaccgtaactcataacgtatgggatcgtcttggacatgatcatttgttccgaaaatttacctatttcaatttctatgatttgcgatttgttagaagcgtgttgtcccggaaaccataccgcaatcgagacatt
>10	N operona: 6	first-last	LIC_10010	gene_poz=(601-1602)	-	conserved hypothetical protein	identified by sequence similarity; putative; ORF	/position=13204 - 15405 (13804 - 14805)	/lenght=2202 (1002)	/codons=734 (334)	/complement=true	GC-compoz=35.12974051896208%	/LCI1=1.3813813813813813	/LCI2=0.06946946946946946	p_i1=0.14095626752123538	p_i2=0.05827551702736722	/Tai=0.361991147647303	/Tei=0.1524479653246305	/EEI=4.407992486531646
aatcgtttctcaatctcaaggtgttgtaaaaggagttggtgtttacgaatgtaaagcaaccggttccggatccgatccgaaagacgtttctaaagacaactgggaagaatgtcagtgtgtaatttacgcaaaatttccaggtggtaaggatgctctcgtagcaaaagctcaagaggtttccaaacaataattcgttttattgaagagctacgatatatttacaaaccccgcgttttatgcggggttttttatttgaagtttgtggtttaaaatctatttttttatattcaaaatttttattttattatctattttaatattttataaaaagtagttttatacgtttttttaaatcaaaaaaacattctttgaattaaagtaagttcagtataacaaatacgaaagtcattctatgttgagtctgcatcacaaccatagagacgttgagtttaaagagttgttgtattgagttttttcattcgccaaaattttctctacgttaattatcaatctcacaaaaatccgtttacatacaaaattgaaacactataaaattgatcagaatcagtttctaaatttaaaaattacgaagtaaaaattttgtcttataattttgataaaaatatgactgtgttcaaattcgttttacttgtttcctcattttttttgctgagttctttatctcagtgtacaacaatattgcttagagattatcaagaaagtgccaagatatacggtttttattactacttttatgaaggatttaaagatacctcaggcaaacccggcgcaacaatcatagaaagtcctgatgattggtttgattcaaataaaatctttcaatactgtgcaaacaatccactgtcatctttggaagcgaatcttgataaagattattcgtatgaaatacaacgtcgtaaaaaagacgaaatctgtaaaaaactcggcaattctaccgaaagtaatctaataatcgaagctaacggaaatttattgctctttgatttaggaacaaaaatagctgttacctccggacatcatcaacattctagtatatctccacttgaccttgtcatatacagaggtcctccacttcgaaaatcgatccaaaacataaaagccgcatggatttccaaagattcgatttgtcttgaagattcatcgaaaaaaattgtatcattagattgttctcatacagaaggtaacggagactttgaacgcagagtgtgttttcaaacgtctgcggattgttccaataaaacactcgcaccactccatctatcttcgattccccgttctgctcctacttactttttaaaagaaagatgttacggaaaagtaaatgaatgtaataatgtctcgattgcggtatggtttccgggacaacacgcttctaacaaatcgcaaatcatagaaattgaaataggtaaattttcggaacaaatgatcatgtccaagacgatcccatacgttatgagttacggtttatacccggtcacaattgtctgggacgtaatcacttttccttttcaaattgcggcttttattatttttttcaatgatttcagtttttggggttatgttcctccgggaaagaaataacgtgaattcggcgcaagaaagaattttcaaaagtataagtttctacaatttcaggatttgttcgtaaaaccgcgatttgcaagtagttcctacattttacagacaaatctaaattttgtgtgagttcccacatttgaatactatagattcaattcttataaacttctattttataaattgtggtagtttccacatggaaagaatcaatctgtaaagttcagattccaacttttttcagaagtcatgggttcataacatcgaactcgcgttaaaaaagaagattttcaaaaacgtttcgaaaaaaggaaattaagttttcgaaacgttttttagaaattaaaatttagaattttattgaagaataattccgaattttcccgcaagtgtgtttatatccgtattgaactcatcctgtttagccgccgcctttttcaaagattctgtcgcgacttgaaggattttatttttttcctcgtcggaaacggagttatactttgcaagttcttgacttgattttttcaatagttttacggtttctccaagaagaggatccttgcttaaagaagtcgatattgttttgatccaaacgtcgtaataatt
>11	N operona: 7	first-last	LIC_10011	gene_poz=(601-1161)	lipL21	LipL21	outermembrane lipoprotein; identified by sequence	/position=14616 - 16376 (15216 - 15776)	/lenght=1761 (561)	/codons=587 (187)	/complement=true	GC-compoz=41.53297682709447%	/LCI1=1.118279569892473	/LCI2=0.10161290322580643	p_i1=0.07847271217029457	p_i2=0.14947387873015106	/Tai=0.35860937274195104	/Tei=0.23452649085713595	/EEI=5.860790714521309
ttttttaaaaggaatccaggggaaagaacgttccgtcatagaacgcattaaaatgaaaagatcggatttttctgaaaggtgaaattcttccaatcgtctttgagaacaatcgtataaagttcgatcaagggtaatattgttttgaaagccaagttcatcccgaactaaaaagtctgttgataattcggaacaaattttgagaaaatcttcttttgcaaagtgagagtttttgaacttattaaaaatttctttatctctaactttttcagtggtatctactctcgcccttagtaacaagtttgcataaaaagccccaaatttagaaatctcttgggatctgtcgtcgattctttctaaagttacaggcaaccttccatccatttttccaggaagaaaagttatactcgtagaaaatatcgggtgagtcaccaaacagaagaaaaaaaataaatttctcagcatgtagaacttagtatgatccaaatgaattcttagttttaatatgggaaatcttggattcaaagcaactcattaaaaaatgtgttgcacaaactcggtaaagtattagcttttttcatttagtagatcaaggagaaaataatgatcaatagacttatagctctatctttagcaacaatgatttttgcagcttgttccagtactgacacaggacaaaaagacgcaactactgtaggtgatggtggatggacttttgaaggatggggtggacctccagagcaaagaaacgacggaaaaacaccaagagatacaaatccaaaagactggtactatattaaattttcttccagagcatctggaaaagcagttgctaagaaaagtcaagcgatgatgcaatccacatgtcgcgaagcttccagacttcaaggcgcatctgatgtagtgaaaaaaatggttggggaaacagtagaatctgcatctggagtttctgatggtgaagctactgcatctgtaatcgtttctcaatctcaaggtgttgtaaaaggagttggtgtttacgaatgtaaagcaaccggttccggatccgatccgaaagacgtttctaaagacaactgggaagaatgtcagtgtgtaatttacgcaaaatttccaggtggtaaggatgctctcgtagcaaaagctcaagaggtttccaaacaataattcgttttattgaagagctacgatatatttacaaaccccgcgttttatgcggggttttttatttgaagtttgtggtttaaaatctatttttttatattcaaaatttttattttattatctattttaatattttataaaaagtagttttatacgtttttttaaatcaaaaaaacattctttgaattaaagtaagttcagtataacaaatacgaaagtcattctatgttgagtctgcatcacaaccatagagacgttgagtttaaagagttgttgtattgagttttttcattcgccaaaattttctctacgttaattatcaatctcacaaaaatccgtttacatacaaaattgaaacactataaaattgatcagaatcagtttctaaatttaaaaattacgaagtaaaaattttgtcttataattttgataaaaatatgactgtgttcaaattcgttttacttgtttcctcattttttttgctgagttctttatctcagtgtacaacaatattgcttagagattatcaagaaagtgccaagatatacggtttttattactacttttatgaaggatttaaagatacctcaggcaaacccggcg
>12	N operona: 8	first	LIC_10012	gene_poz=(601-2208)	-	conserved hypothetical protein	identified by sequence similarity; putative; ORF	/position=15255 - 18062 (15855 - 17462)	/lenght=2808 (1608)	/codons=936 (536)	/complement=false	GC-compoz=33.27114427860697%	/LCI1=1.7071651090342679	/LCI2=0.07943925233644858	p_i1=0.2375898606582666	p_i2=0.08247271896855633	/Tai=0.30234542066997605	/Tei=0.1742254470717007	/EEI=3.1864296376150416
atccttaccacctggaaattttgcgtaaattacacactgacattcttcccagttgtctttagaaacgtctttcggatcggatccggaaccggttgctttacattcgtaaacaccaactccttttacaacaccttgagattgagaaacgattacagatgcagtagcttcaccatcagaaactccagatgcagattctactgtttccccaaccatttttttcactacatcagatgcgccttgaagtctggaagcttcgcgacatgtggattgcatcatcgcttgacttttcttagcaactgcttttccagatgctctggaagaaaatttaatatagtaccagtcttttggatttgtatctcttggtgtttttccgtcgtttctttgctctggaggtccaccccatccttcaaaagtccatccaccatcacctacagtagttgcgtctttttgtcctgtgtcagtactggaacaagctgcaaaaatcattgttgctaaagatagagctataagtctattgatcattattttctccttgatctactaaatgaaaaaagctaatactttaccgagtttgtgcaacacattttttaatgagttgctttgaatccaagatttcccatattaaaactaagaattcatttggatcatactaagttctacatgctgagaaatttattttttttcttctgtttggtgactcacccgatattttctacgagtataacttttcttcctggaaaaatggatggaaggttgcctgtaactttagaaagaatcgacgacagatcccaagagatttctaaatttggggctttttatgcaaacttgttactaagggcgagagtagataccactgaaaaagttagagataaagaaatttttaataagttcaaaaactctcactttgcaaaagaagattttctcaaaatttgttccgaattatcaacagactttttagttcgggatgaacttggctttcaaaacaatattacccttgatcgaactttatacgattgttctcaaagacgattggaagaatttcacctttcagaaaaatccgatcttttcattttaatgcgttctatgacggaacgttctttcccctggattccttttaaaaaaagacaaactatcgcttcagtatcaaatcagagttcaagagaattgattttcgtaatcgatttatctccttcttttcaaagagaaagagaagaatgggttcgatttgttaaaaatacttcttgggattctttaactgggattagaatcgtaactttttccgaaggaaaaatttctatccttccaaaagcgagttctttagcggaattgagaactcaaattggaagtttaaagtcgttcggtaaatctaacctggacgatttatcagaggcgttacttaacataaaacgatcgttagttggttctgtttctaagtctcaagaagtggttattcttacaaacgcaaaaggaaaaatccctaatcctgctttagcttcttcgattcagaatctgcaaacttctggttaccgggttttattatttacagcgtcgtacttttctgcgtctcaaacaagatattataagggaatttttcccaaaggaaatttatttgatataacatattttagaaaaattagtacaactaaagattcaaaaactttaatatttcggggaagacaaatttattttacatattccaacgtgtctcctaatcaagctatagatgaatcctcgcttaacaaagtatcctactcgggtaagtatatggaatcggaatcaatcaatcccttgaattttatggaaatatattctgaattaacgggtgataaaatttttacttccgacactttacaaacaaatcttacctttttactttccggggttttattaaaggatgagtttagagaaggaaatgaaacggaagttttagtaaaatcaggtgaaaaagcttattggatttttcttccgcaaggaatgaaaattccacaagtggacgagcaagttcagtatcaaacaaggtatgttccgtctgcaaattcagtggacggtgttgtgaatgttgcaaatctaacggaaaactataaaatttctccatctcagattttagaatgtactcctatccaagtaagaaattactttcagaatacaaataaaagttcctttgaatgtataatccgaggtagagttttacaggtcaaaggattataatctttacaaaggactcttcaattgaattctgaagaacatatttttattggcaacgcttcgaattcgattaagatattcaatcgactgaaatctttgtcccagagtaatctgccgttatttgttacaggaggtccaggtagcggtaaaacttttgtttccaatttaattgcaagtttgtctggtacaaatccacaaatatttattatagattctgatcatcacgaaaatcagagaagtttagaatcggcactttcggtcaaagataatgtatattttctttttaaggactttccaaattttccaaaagaaaaccaagcttatctattaaaaagaatccgcgaaaatcaaaacaattctcgttttgtttttatttctggtaaagagtggaaacaaaaattagaagccggtcagattttagaatctctctattttgaaatttctaattttagattagaccttccggatcttagagaaagaaaggaagatattcctcttctgattaaacattttttagaaattctttcggataaatataaacgaaaagaaattcggctgagtgagaaattatatcatattttactaaattatgattttcctggg
>13	N operona: 8	last	LIC_10013	gene_poz=(601-1494)	-	sigma 54 activator	identified by sequence similarity; putative; ORF	/position=16884 - 18977 (17484 - 18377)	/lenght=2094 (894)	/codons=698 (298)	/complement=false	GC-compoz=32.43847874720358%	/LCI1=2.0707070707070705	/LCI2=0.13265993265993264	p_i1=0.35830202360545127	p_i2=0.2642229764238881	/Tai=0.296438775328429	/Tei=0.3378006787814993	/EEI=2.367021774501504
aaaattagtacaactaaagattcaaaaactttaatatttcggggaagacaaatttattttacatattccaacgtgtctcctaatcaagctatagatgaatcctcgcttaacaaagtatcctactcgggtaagtatatggaatcggaatcaatcaatcccttgaattttatggaaatatattctgaattaacgggtgataaaatttttacttccgacactttacaaacaaatcttacctttttactttccggggttttattaaaggatgagtttagagaaggaaatgaaacggaagttttagtaaaatcaggtgaaaaagcttattggatttttcttccgcaaggaatgaaaattccacaagtggacgagcaagttcagtatcaaacaaggtatgttccgtctgcaaattcagtggacggtgttgtgaatgttgcaaatctaacggaaaactataaaatttctccatctcagattttagaatgtactcctatccaagtaagaaattactttcagaatacaaataaaagttcctttgaatgtataatccgaggtagagttttacaggtcaaaggattataatctttacaaaggactcttcaattgaattctgaagaacatatttttattggcaacgcttcgaattcgattaagatattcaatcgactgaaatctttgtcccagagtaatctgccgttatttgttacaggaggtccaggtagcggtaaaacttttgtttccaatttaattgcaagtttgtctggtacaaatccacaaatatttattatagattctgatcatcacgaaaatcagagaagtttagaatcggcactttcggtcaaagataatgtatattttctttttaaggactttccaaattttccaaaagaaaaccaagcttatctattaaaaagaatccgcgaaaatcaaaacaattctcgttttgtttttatttctggtaaagagtggaaacaaaaattagaagccggtcagattttagaatctctctattttgaaatttctaattttagattagaccttccggatcttagagaaagaaaggaagatattcctcttctgattaaacattttttagaaattctttcggataaatataaacgaaaagaaattcggctgagtgagaaattatatcatattttactaaattatgattttcctgggaacattagacaactgagaaatttgttggaaagtatgatttccttgtttgcggttcgtattttggacgtaaaacatcttccacctcagatgttcgaaacttcgtacgtgtattctgaatttatcgaagtgaaaaccggaattcctttgagagattatgaaagggagattatcaaaaagaatttaattcttgtaaacggaaatcgggaaaaagccgctaaaatactcgggatttcggaaagaacgatttatagaaagattatagaattcggtctttccgacgaagttgaaggaaaaaatcttccatccgacgtttaaaataaaatagagattcttctttttccgagttggttttgattcgaatattcatatctattagaaaatcataaagttctccaattgttttatccgaaaaaaaggtcgcttcttttttaagacggttacgaacaaaattttttctcgcaggactataggattgaattcccagaaattcatagagttcttcgtcagaaagagaagtttcgtattttttggaaataattttgtattttcgaagttgatctattttttcttttaaaattgaaaaaaacaaaagcaaagaatctttcccactttgaaattttttcaattccttaaaaaaacgaatccgatctgattccatgaaaaaatctactaaaccggaagaattgaattctccactgaacagtaaaacatcttctatatcttgtttggtaaaaattttttttgaaagataaagtttcagtttagaaagagattgaagatatgcacccatagacggaggaattttgtgaaggaattcatctattgcatcttcgtcgagttgaactccgatttctttgcaagcttgtaaaagtccgccacgggtttcgtttggataaaaatttttagttttgatga
>14	N operona: 9	first-last	LIC_10014	gene_poz=(601-1689)	-	conserved hypothetical protein	identified by sequence similarity; putative; ORF	/position=17719 - 20007 (18319 - 19407)	/lenght=2289 (1089)	/codons=763 (363)	/complement=true	GC-compoz=31.496786042240586%	/LCI1=2.1841620626151013	/LCI2=0.06869244935543277	p_i1=0.39659288860211117	p_i2=0.0565646213396854	/Tai=0.23725763014314438	/Tei=0.15090815920571687	/EEI=2.1885017879290385
tcctctggactccggaactgatattcataatctaatcttcggagactttattttatatcttaaggacttgttttaaaaaaagagcctatgaattttatttaggcaaattttaagataacgcaagctcggtataatgcgaaagggatcgatgcgaggttaataaattgaaacttaaggcgaaatattgtattacgttccctgtatacaatttattgaccagagctgagagcccggtccggctgccaatggcaagccggattttgcccaattttcttatatcgaacttacgttaagataggatttatatgagtttctattttcgagaaaaatttagatccgataaagaattgataaaattctaaaacagagttgttaaaaaatgaattctccatccgtttctattacattgaaatggacaattgaggtaattttgctaattttccactacaaaatttttcaaaactctaaagaacttataaattaaatttttaactaagcaatgatcgcaaaacaacggtttcctgtagaaattcaaaattatttttttgaatttaatagaaactttctaaaacgatctttatacttttaagaaaaaatagaatggcaactaaaactaaagaatataaaaattccatagaattcttaaatgattggaatcaaaaattacctcaaattgtttttgtagcagccaaagaatcttacgaattcgaaattctagcagagaaatacaaagactcaatccgaaaaacgggggaatcccacgaaattgtaatctttgtatcagaaccaggagactttgaaagatttcaatccgaagcctttaacttggatattttctctaatagaaaattatttatcatcaaatcgggactcgaattttttaaaccaatatccaccggaaaaggaaagaataacgaatccttacaaaaacaattttcaaactttccggattcgatccaacttttgattcattacaatcactgggaagttccaaataaagtacttcaaatttttggtggaaaagcaaacctcatcaaaactaaaaatttttatccaaacgaaacccgtggcggacttttacaagcttgcaaagaaatcggagttcaactcgacgaagatgcaatagatgaattccttcacaaaattcctccgtctatgggtgcatatcttcaatctctttctaaactgaaactttatctttcaaaaaaaatttttaccaaacaagatatagaagatgttttactgttcagtggagaattcaattcttccggtttagtagattttttcatggaatcagatcggattcgtttttttaaggaattgaaaaaatttcaaagtgggaaagattctttgcttttgtttttttcaattttaaaagaaaaaatagatcaacttcgaaaatacaaaattatttccaaaaaatacgaaacttctctttctgacgaagaactctatgaatttctgggaattcaatcctatagtcctgcgagaaaaaattttgttcgtaaccgtcttaaaaaagaagcgacctttttttcggataaaacaattggagaactttatgattttctaatagatatgaatattcgaatcaaaaccaactcggaaaaagaagaatctctattttattttaaacgtcggatggaagattttttccttcaacttcgtcggaaagaccgaattctataatctttctataaatcgttctttccgaaatcccgagtattttagcggctttttcccgatttccgtttacaagaattaaattctttttgataatctccctttcataatctctcaaaggaattccggttttcacttcgataaattcagaatacacgtacgaagtttcgaacatctgaggtggaagatgttttacgtccaaaatacgaaccgcaaacaaggaaatcatactttccaacaaatttctcagttgtctaatgttcccaggaaaatcataatttagtaaaatatgatataatttctcactcagccgaatttcttttcgtttatatttatccgaaagaatttctaaaaaatgtttaatcagaagaggaatatcttcctttctttctctaagatccggaaggtctaatctaaaattagaaatttcaaaatagagagattctaaaatctgaccggcttctaatttttgtttccactctttaccagaaataaaaacaaaacgagaattgttttgattttcgcggattctttttaatagataagcttggttttcttttggaaaatttggaaagtccttaaaaagaaaatatacattatctttga
>15	N operona: 10	first-last	LIC_10015	gene_poz=(601-816)	-	conserved hypothetical protein	identified by sequence similarity; putative; ORF	/position=19380 - 20795 (19980 - 20195)	/lenght=1416 (216)	/codons=472 (72)	/complement=false	GC-compoz=40.74074074074074%	/LCI1=1.1549295774647887	/LCI2=0.049295774647887314	p_i1=0.08613571644437605	p_i2=0.022549686669150262	/Tai=0.4591491948106372	/Tei=0.12029471800223525	/EEI=5.633100034516633
ttttatattctttagttttagttgccattctattttttcttaaaagtataaagatcgttttagaaagtttctattaaattcaaaaaaataattttgaatttctacaggaaaccgttgttttgcgatcattgcttagttaaaaatttaatttataagttctttagagttttgaaaaattttgtagtggaaaattagcaaaattacctcaattgtccatttcaatgtaatagaaacggatggagaattcattttttaacaactctgttttagaattttatcaattctttatcggatctaaatttttctcgaaaatagaaactcatataaatcctatcttaacgtaagttcgatataagaaaattgggcaaaatccggcttgccattggcagccggaccgggctctcagctctggtcaataaattgtatacagggaacgtaatacaatatttcgccttaagtttcaatttattaacctcgcatcgatccctttcgcattataccgagcttgcgttatcttaaaatttgcctaaataaaattcataggctctttttttaaaacaagtccttaagatataaaataaagtctccgaagattagattatgaatatcagttccggagtccagaggatttcttttccaaacgaagctttgacgtatgtaagtcctgctcgtatgggaggaaaagtgtatgctgtggaacccattcgtcgtgaagattttaattcagacacaaatactcgtggaacaaatttttctactccatcaaaagaaactttgcctactacacgtggaagcctaatcgatttctacgcttgatttccttttaaatattttttccaaagttcgtggtactgaaaaaacattcgaatcggaaaacctaatatatttgtataagatccttcgaaagattgaaccggaccttctatatcttgaactccataacttcctgctttatcaaagggagaatatctttcgatgtattttttaatttgttccttgttccaagtatggaaatgaactttagaagaatcgaatgcaaattgttccaatctgttataataaattcctaatccagaataaacaatgtgagtttttcctgataatctctcaagcatttctattgcttgcgaaaaattctctggtttttgtaggattgaattttcttggaccacaatcgtatcacaagatattaaaagttcatctttggatcttgtgcctaacttagataaggagatcctttttaaatattccaaaggatgctcgtctttcaaagaactttcgtctatatcttctgattcgattctaaaatcaagatccaaggattctaaaatttgctttctacgtggagatttggatctaagtacaatcataaatccatagtctaagaaaagccttgccttgcattcgttttcctgc
>16	N operona: 11	first-last	LIC_10016	gene_poz=(601-1164)	maf	Maf-like protein	identified by sequence similarity; putative; ORF	/position=19586 - 21349 (20186 - 20749)	/lenght=1764 (564)	/codons=588 (188)	/complement=true	GC-compoz=32.09219858156028%	/LCI1=1.7237076648841354	/LCI2=0.09946524064171125	p_i1=0.24289062278501564	p_i2=0.14230057707814056	/Tai=0.24183117889409966	/Tei=0.22807051937032652	/EEI=3.1387165788208815
ttctaactcttgagcagaagccttggacgtttcaccgaaacgaatataatatttttctaatacaggtaaaatagaacgatttttatttttttcgtctaaccgaatggttacgatcaaaggtgctaattcctgactcaattgagtcgttttactttcgtagtcttttcgaattgattcttcaaacgaaataatagatttaaaaatattttcaaacgcgattgtagcgtttccgtattctgctttgatgtacaaggtttcagcttgtccgtaatcgtttgcaagtttatctagttcttgttttttaccaaaattgagaagagaaactcggattccttttaatccaagatacgctttttttcgaaccgattctaatttacctatttctatcaattcccgatcggattgtgttttttgtttttctttaggatctttagattcatttgaaacggcttgtgaaaaaatagatacattccaaatcagtaccaaaacacaaaatatatatccgatctgatctcgctgagttaatggattctctttcatctctatcaatatcggcaggaaaacgaatgcaaggcaaggcttttcttagactatggatttatgattgtacttagatccaaatctccacgtagaaagcaaattttagaatccttggatcttgattttagaatcgaatcagaagatatagacgaaagttctttgaaagacgagcatcctttggaatatttaaaaaggatctccttatctaagttaggcacaagatccaaagatgaacttttaatatcttgtgatacgattgtggtccaagaaaattcaatcctacaaaaaccagagaatttttcgcaagcaatagaaatgcttgagagattatcaggaaaaactcacattgtttattctggattaggaatttattataacagattggaacaatttgcattcgattcttctaaagttcatttccatacttggaacaaggaacaaattaaaaaatacatcgaaagatattctccctttgataaagcaggaagttatggagttcaagatatagaaggtccggttcaatctttcgaaggatcttatacaaatatattaggttttccgattcgaatgttttttcagtaccacgaactttggaaaaaatatttaaaaggaaatcaagcgtagaaatcgattaggcttccacgtgtagtaggcaaagtttcttttgatggagtagaaaaatttgttccacgagtatttgtgtctgaattaaaatcttcacgacgaatgggttccacagcatacacttttcctcccatacgagcaggacttacatacgtcaaagcttcgtttggaaaagaaatcctctggactccggaactgatattcataatctaatcttcggagactttattttatatcttaaggacttgttttaaaaaaagagcctatgaattttatttaggcaaattttaagataacgcaagctcggtataatgcgaaagggatcgatgcgaggttaataaattgaaacttaaggcgaaatattgtattacgttccctgtatacaatttattgaccagagctgagagcccggtccggctgccaatggcaagccggattttgcccaattttcttatatcgaacttacgttaagataggatttatatgagtttctattttcgagaaaaatttagatccgataaagaattgataaaattctaaaacagagttgttaaaaaatgaattctccatccgtttctattacattgaaatggacaattg
>17	N operona: 12	first-last	LIC_10017	gene_poz=(601-1506)	-	conserved hypothetical protein	identified by sequence similarity; putative; ORF	/position=20201 - 22306 (20801 - 21706)	/lenght=2106 (906)	/codons=702 (302)	/complement=false	GC-compoz=32.671081677704194%	/LCI1=1.5802879291251384	/LCI2=0.10199335548172757	p_i1=0.19800656816463563	p_i2=0.1507578359497377	/Tai=0.24513405538145006	/Tei=0.23568205235476394	/EEI=3.5944599277349987
ttttaaatattttttccaaagttcgtggtactgaaaaaacattcgaatcggaaaacctaatatatttgtataagatccttcgaaagattgaaccggaccttctatatcttgaactccataacttcctgctttatcaaagggagaatatctttcgatgtattttttaatttgttccttgttccaagtatggaaatgaactttagaagaatcgaatgcaaattgttccaatctgttataataaattcctaatccagaataaacaatgtgagtttttcctgataatctctcaagcatttctattgcttgcgaaaaattctctggtttttgtaggattgaattttcttggaccacaatcgtatcacaagatattaaaagttcatctttggatcttgtgcctaacttagataaggagatcctttttaaatattccaaaggatgctcgtctttcaaagaactttcgtctatatcttctgattcgattctaaaatcaagatccaaggattctaaaatttgctttctacgtggagatttggatctaagtacaatcataaatccatagtctaagaaaagccttgccttgcattcgttttcctgccgatattgatagagatgaaagagaatccattaactcagcgagatcagatcggatatatattttgtgttttggtactgatttggaatgtatctattttttcacaagccgtttcaaatgaatctaaagatcctaaagaaaaacaaaaaacacaatccgatcgggaattgatagaaataggtaaattagaatcggttcgaaaaaaagcgtatcttggattaaaaggaatccgagtttctcttctcaattttggtaaaaaacaagaactagataaacttgcaaacgattacggacaagctgaaaccttgtacatcaaagcagaatacggaaacgctacaatcgcgtttgaaaatatttttaaatctattatttcgtttgaagaatcaattcgaaaagactacgaaagtaaaacgactcaattgagtcaggaattagcacctttgatcgtaaccattcggttagacgaaaaaaataaaaatcgttctattttacctgtattagaaaaatattatattcgtttcggtgaaacgtccaaggcttctgctcaagagttagaaaaaggagataaaacctcggctttatattatcaaagacaggcgcttctttcgctttatcaaactaaaattttactcggaaaaaatgaggattccgctctttctctttcggataaagtttccaaaaataaaattctggattcggattatctaaaacctgaagaattgttatattgggacgacgcggaaggtcgcttaaatacggaagcggaagcgaatcgaaaaaaagaaaaaaccaaaactttaaaatcttacgaatggagattgggaatttctgctgaaaaaaaccaatctaaaaatgaaatcaaaaatcaagattcaacacaaaataatagcagtgaaaataagataaaaccttaatattatggttgttgaaaatttcatatctaacattagtaaaacggtattatctgttcacttttaatgaataagaaacaaaagaaagttaatttttcaataactctaatatattaaaagaagaaaaaacaaaaggtttagatttctatgaatcattttttgaatattaagatattctacaaaaaactttggatttgttttttaattttattgatttttccttcttgtagaagaggtagttttgatcgtattaaagaatctagttttcaatatttttgtaaagaatatcttcttttttgtgaatacgttgttgctaaaatcgatatgtttgattgtgatccactgcataatacttatgaaaaggatggaactcattatatcgatcgggaagttcttgcggatgatctaacgattgaaaaagaagaaaaagatacggaagttttcgatccgtattccgaaaaaaaatccaaaaaagaaaaatcaaaagacacaaatgcagacttcggaaaaaatattcgaatcgatccacgtaaactaattcgtgttttcgatacggaacgaggaaaaaaaccctctatcgcaaatggatcggaatctatcgaa
>18	N operona: 13	first	LIC_10018	gene_poz=(601-1104)	-	putative lipoprotein	identified by sequence similarity; putative; ORF	/position=21251 - 22954 (21851 - 22354)	/lenght=1704 (504)	/codons=568 (168)	/complement=false	GC-compoz=31.349206349206348%	/LCI1=1.748502994011976	/LCI2=0.11297405189620759	p_i1=0.25088702058709683	p_i2=0.18936430089290168	/Tai=0.252537435907326	/Tei=0.2704278708036115	/EEI=3.0693835515080137
ttagacgaaaaaaataaaaatcgttctattttacctgtattagaaaaatattatattcgtttcggtgaaacgtccaaggcttctgctcaagagttagaaaaaggagataaaacctcggctttatattatcaaagacaggcgcttctttcgctttatcaaactaaaattttactcggaaaaaatgaggattccgctctttctctttcggataaagtttccaaaaataaaattctggattcggattatctaaaacctgaagaattgttatattgggacgacgcggaaggtcgcttaaatacggaagcggaagcgaatcgaaaaaaagaaaaaaccaaaactttaaaatcttacgaatggagattgggaatttctgctgaaaaaaaccaatctaaaaatgaaatcaaaaatcaagattcaacacaaaataatagcagtgaaaataagataaaaccttaatattatggttgttgaaaatttcatatctaacattagtaaaacggtattatctgttcacttttaatgaataagaaacaaaagaaagttaatttttcaataactctaatatattaaaagaagaaaaaacaaaaggtttagatttctatgaatcattttttgaatattaagatattctacaaaaaactttggatttgttttttaattttattgatttttccttcttgtagaagaggtagttttgatcgtattaaagaatctagttttcaatatttttgtaaagaatatcttcttttttgtgaatacgttgttgctaaaatcgatatgtttgattgtgatccactgcataatacttatgaaaaggatggaactcattatatcgatcgggaagttcttgcggatgatctaacgattgaaaaagaagaaaaagatacggaagttttcgatccgtattccgaaaaaaaatccaaaaaagaaaaatcaaaagacacaaatgcagacttcggaaaaaatattcgaatcgatccacgtaaactaattcgtgttttcgatacggaacgaggaaaaaaaccctctatcgcaaatggatcggaatctatcgaagatattcgtccttgttatccagtaaaacaacaatacaaccgggagtgatccattgaacgatttatttaacgtaaagaataaaacggttttagtaaccggttctactcgaggaattggaagatattttgcagaaggttttaaaaacgcaggagccattgtttatggaaccggttcttctcaagaatcaattaagaagtttgacggttccggaattaaaggttttgccgcggatattcgtcaaccggatgtaatgactccaattattgaatctattgtcaaagaacatggaaggttagacgtccttgtaaataacgccggaattgcttctaataaacccgcggcttttttaaaagaagatgaaattgaatctatcatccaaacgaattttacgggagtatttagagcttgtactgcttattacaagattcataaaaagaaaggcgggaatattatcaatattgcatctattttaggaatgagaggaacaaaattagcttccgtttattctgggaccaaaggtgccgtgatcaatatgactcgtgctcttgcagtcgaatggattggttccggttatagagtgaatgcaatttgtcctggctttatcgatacggatatgacggagatgattaaggaaaagcctgatgtttt
>19	N operona: 13	middle	LIC_10019	gene_poz=(601-1344)	-	3-oxoacyl-acyl carrier protein reductase	identified by sequence similarity; putative; ORF	/position=21759 - 23702 (22359 - 23102)	/lenght=1944 (744)	/codons=648 (248)	/complement=false	GC-compoz=38.70967741935484%	/LCI1=1.2483130904183535	/LCI2=0.07651821862348178	p_i1=0.1072457297344976	p_i2=0.07496181712235113	/Tai=0.3586401857446999	/Tei=0.167465635410116	/EEI=5.088510654432543
gttcacttttaatgaataagaaacaaaagaaagttaatttttcaataactctaatatattaaaagaagaaaaaacaaaaggtttagatttctatgaatcattttttgaatattaagatattctacaaaaaactttggatttgttttttaattttattgatttttccttcttgtagaagaggtagttttgatcgtattaaagaatctagttttcaatatttttgtaaagaatatcttcttttttgtgaatacgttgttgctaaaatcgatatgtttgattgtgatccactgcataatacttatgaaaaggatggaactcattatatcgatcgggaagttcttgcggatgatctaacgattgaaaaagaagaaaaagatacggaagttttcgatccgtattccgaaaaaaaatccaaaaaagaaaaatcaaaagacacaaatgcagacttcggaaaaaatattcgaatcgatccacgtaaactaattcgtgttttcgatacggaacgaggaaaaaaaccctctatcgcaaatggatcggaatctatcgaagatattcgtccttgttatccagtaaaacaacaatacaaccgggagtgatccattgaacgatttatttaacgtaaagaataaaacggttttagtaaccggttctactcgaggaattggaagatattttgcagaaggttttaaaaacgcaggagccattgtttatggaaccggttcttctcaagaatcaattaagaagtttgacggttccggaattaaaggttttgccgcggatattcgtcaaccggatgtaatgactccaattattgaatctattgtcaaagaacatggaaggttagacgtccttgtaaataacgccggaattgcttctaataaacccgcggcttttttaaaagaagatgaaattgaatctatcatccaaacgaattttacgggagtatttagagcttgtactgcttattacaagattcataaaaagaaaggcgggaatattatcaatattgcatctattttaggaatgagaggaacaaaattagcttccgtttattctgggaccaaaggtgccgtgatcaatatgactcgtgctcttgcagtcgaatggattggttccggttatagagtgaatgcaatttgtcctggctttatcgatacggatatgacggagatgattaaggaaaagcctgatgttttagaacaaatgactaatgcgattccgatgggaaggcttggaaaaccagaagatttagtaggggcagcgattttttttgccagcgacgcatcttcttatgtaacaggacaaacgattgtagtagacggaggaatcaccgcaggactttaaacagtctaacttttaatgattctttctcttcattccatcaatcctgaaaaaagaaagttacaacagatttcggatcagttgtctcaaggtaaaatttatatatttccgacggatacggtttatgctttgttggcagactctcaatctaaactgggtgttgaaaaattatatgaactgaaaaatatttctaaaaatcaacctctctctttgatttgtccaagtatttcgattgcttccaattatatagaacatctttcgaatgatgcatttcgattgatgaaaaaaatcacaccgggtccttttacttttattacgagcgctaataaacatcttccaagggtttctttttctaatcagaaagaaaaacaaatcggaattcgaattccggatgcaatttatttacaagagttaatgaaaattcatcctaatccgttgacttctacttccgtttttgctaatgatgaatttatcatcgaggtcgattctttagaaaaaatatacggatctcgtgtagaagggattgtagacggaggaattttaaaagtggaactttctacaatcttagatctaactggagatgaaattacaattataagagaa
>20	N operona: 13	last	LIC_10020	gene_poz=(601-1209)	-	conserved hypothetical protein	identified by sequence similarity; putative; ORF	/position=22518 - 24326 (23118 - 23726)	/lenght=1809 (609)	/codons=603 (203)	/complement=false	GC-compoz=32.34811165845649%	/LCI1=1.6006600660066006	/LCI2=0.10660066006600662	p_i1=0.20422010757762454	p_i2=0.16660647291330258	/Tai=0.24204972047505824	/Tei=0.24994582562197232	/EEI=3.5236318044611115
attaaaggttttgccgcggatattcgtcaaccggatgtaatgactccaattattgaatctattgtcaaagaacatggaaggttagacgtccttgtaaataacgccggaattgcttctaataaacccgcggcttttttaaaagaagatgaaattgaatctatcatccaaacgaattttacgggagtatttagagcttgtactgcttattacaagattcataaaaagaaaggcgggaatattatcaatattgcatctattttaggaatgagaggaacaaaattagcttccgtttattctgggaccaaaggtgccgtgatcaatatgactcgtgctcttgcagtcgaatggattggttccggttatagagtgaatgcaatttgtcctggctttatcgatacggatatgacggagatgattaaggaaaagcctgatgttttagaacaaatgactaatgcgattccgatgggaaggcttggaaaaccagaagatttagtaggggcagcgattttttttgccagcgacgcatcttcttatgtaacaggacaaacgattgtagtagacggaggaatcaccgcaggactttaaacagtctaacttttaatgattctttctcttcattccatcaatcctgaaaaaagaaagttacaacagatttcggatcagttgtctcaaggtaaaatttatatatttccgacggatacggtttatgctttgttggcagactctcaatctaaactgggtgttgaaaaattatatgaactgaaaaatatttctaaaaatcaacctctctctttgatttgtccaagtatttcgattgcttccaattatatagaacatctttcgaatgatgcatttcgattgatgaaaaaaatcacaccgggtccttttacttttattacgagcgctaataaacatcttccaagggtttctttttctaatcagaaagaaaaacaaatcggaattcgaattccggatgcaatttatttacaagagttaatgaaaattcatcctaatccgttgacttctacttccgtttttgctaatgatgaatttatcatcgaggtcgattctttagaaaaaatatacggatctcgtgtagaagggattgtagacggaggaattttaaaagtggaactttctacaatcttagatctaactggagatgaaattacaattataagagaaggtaagggatttgaacttttataattgatgtcggattaaaatttttataatcgttttactgataactatataatagaattgttgaaaaattacttctccatctgtttctattttatggaaaccggtaattgaagcagttttgttaatcggtcactatggaatttttgaacaactttgatgaaaacgaaacacaatttgtgggaattaacacatctgaatgagtttgcaaaatgtttttttaaattttgacctcactaataaattttctaaatactgtttagagaatagggccttgcatttacacaatcataaaaagctacgatgtattctatgattgaaatttagagaaatgtttgttgaatttaacgaaagtatcattaatttttatcaagcacattgcaaaaaaataaatttctaaaaatcattgttcaaaactgattaaaatgaaatacggcttcgtctcttctatctaaggcttttgtttttagatgtgaaaaagtatccggaagagtcatgaaacaatttttatttttactgtgtgtatttctactctttcaaaattgttctgtcaagcccacggaaaatccgtgcgatacgagtacttctcttttttataaatctttg
>21	N operona: 14	first-last	LIC_10021	gene_poz=(601-2283)	-	putative lipoprotein	contains alpha integrin like repeat domains;	/position=23616 - 26498 (24216 - 25898)	/lenght=2883 (1683)	/codons=961 (561)	/complement=false	GC-compoz=40.28520499108734%	/LCI1=1.1625	/LCI2=0.1463095238095238	p_i1=0.0877632379216167	p_i2=0.318484884423951	/Tai=0.39672855884857694	/Tei=0.3866363959815559	/EEI=5.587000618809119
gaagggattgtagacggaggaattttaaaagtggaactttctacaatcttagatctaactggagatgaaattacaattataagagaaggtaagggatttgaacttttataattgatgtcggattaaaatttttataatcgttttactgataactatataatagaattgttgaaaaattacttctccatctgtttctattttatggaaaccggtaattgaagcagttttgttaatcggtcactatggaatttttgaacaactttgatgaaaacgaaacacaatttgtgggaattaacacatctgaatgagtttgcaaaatgtttttttaaattttgacctcactaataaattttctaaatactgtttagagaatagggccttgcatttacacaatcataaaaagctacgatgtattctatgattgaaatttagagaaatgtttgttgaatttaacgaaagtatcattaatttttatcaagcacattgcaaaaaaataaatttctaaaaatcattgttcaaaactgattaaaatgaaatacggcttcgtctcttctatctaaggcttttgtttttagatgtgaaaaagtatccggaagagtcatgaaacaatttttatttttactgtgtgtatttctactctttcaaaattgttctgtcaagcccacggaaaatccgtgcgatacgagtacttctcttttttataaatctttgttcttaaattttattttaacttccggcaaaacgagtatttgcggtatgcacacgtcggttcagttgcctccccctacgattctcaacataaaatcaaaaagtactttgaatacaggatttttaattggtgaaatggatgagtctgcttccggagttcaaatttctttagattcgggtccatttatggacgctcaaacttctggcaatcagtggaaatttcaacttcctgccgcaggtgtttctactacaattccttcaagtggaatttggagagactggagtttacatacaatttcggttcgatctacttctaaggaatcaaattctattccgattacaatcactgttcaaaaaggttcaaacaaggatattaacggcgacggttatccagatgcattgattggttctcaagctgcaaatcgagttagggcttatctttctcttgggaaagcaaagggtttagatttggttccggtcactttactaaatggggcaggtggatttggttattccgtcaagttaggcgacatcgatggagatggatacgccgatgcagttgtaggaagtgcaacaaatacattcgctatttatttaggatcaatcggtgggctttcgacaacggcgattaattatatccctattggtgttggtggtttattgaatgtggatgtaggagatataaacggagacggattttcagacgttttgattggtgtaccttatgacgtaggaaatattgggcgtgtttattcttatttttcaaatggagttatggggcaaggtgttacgtttggtcaacaattgaacaatcctggaaatgcaggtagtgctgcattttacggatatgccattacgttaggtgatattaatggagatggtaaatcggatgcgattataggagcggtcggttctggacaggtcggcgcttcttttatttatcttgcgcaagcagcaggggcttttgctgcttattctcaaacaattacgggatcgactgcaaacgaatggtatgcaaattcagcaattgctaccgatataaaccgggatggatttgcggatttatttgtgggggcttatcaagaatcgggcggcgttggaagagtacatttatatttatctaatttaggaattcttgtgaataccgccaacggtccaatttcaggattggttgggtcacaaactggaacttctgtggcaactggagatgtaaacggtgatggatttttagatcttcttaccggaggttattcttacacttctacgtttccaaatcaaggttatgcgattactcatttaactacgggtgatacaatgggtttaactgtgaaccctttaaatcttctaacggttccagtgaatttaggagatatgggaaattcaattgcttcggtagatattaacggtgacggtttaagtgacgttcttgtgggagctcctagttccgtaggtggaacaaatgttggaaacgtttacctttatatatcaaacggattggacggatatacttcggccccacaaattttcgtcgaaccagatgtaaacggaacgtttgggacttccgtggatttatgattggaatcttgttttatttagaattaattacatgagttcggcataaggaactcatgattctgaaaaaattagaatccgaattctacagatcgattcttcaaatgtgggaactcccataatttataaaatagaagtttataacaattgaatctgtagtattcaagtgtgggaactaccacaaaatttaggtttgtttgtaaaatgatgtgggaactctcacaaatcacgattttacgaagaaattttaaaattgtaggaactcatacttttagaaaattttttctcaaccgaactcatgttaaaatgagatttaaattttgatgacagccgcaaaacagaggttttgttcaaaaatctgattagatgatgattctttttgtatctcatagtagttcccagaatttttaaagtttaactggtaaatccacaatttgtgagagttcccacatttgttttttaggaaagaattgacctaaaataaaacggatttctctacgaactcacgttcattatatcataaaattctaaagtagagccatgaaatagttagtagtaaatagatgaaaaattataaattattttctatttaactctaaaaat
>22	N operona: 15	first-last	LIC_10022	gene_poz=(601-963)	-	arsenate reductase	identified by sequence similarity; putative; ORF	/position=26128 - 27690 (26728 - 27090)	/lenght=1563 (363)	/codons=521 (121)	/complement=true	GC-compoz=31.129476584022036%	/LCI1=1.7055555555555555	/LCI2=0.14305555555555555	p_i1=0.23707563402885015	p_i2=0.3054632571954833	/Tai=0.2431724240505122	/Tei=0.37491693147593497	/EEI=3.191135580604815
taggtctttaaacagattttctgttactataaatttctgataatagttcctacattttcaaaaaccaactgtaaaatctgaatttgtggtagttcccacatcttattttttacggaaaagttaggttttataatatgaatttcttgtatctaattcatattatttaagaaatttttagattaattgttttcgaatttctcttaattaaattagtttagtataatatactgttctaaagtataatttaactttttccatcttttattgaataactagagttattgaaaaattaattctccatctgtttccattatattgaaatgggcaattgaagtagttttgctaatctccactatagaatttttcaaaaactctattgtaaattacgccaataatcaaaattgtctgtcttgaaaagtattttgcaaattaaaccagtctaaaaactctcaccaacttttgaaaaatagatatacaacaacgaaaatatttctgaatataatttattatttaaaaaagcataatcctaataaatttagtaaatttgaatgaagagaaacttgaccaaaataaaaacgaaaaaactatcagaattggagaatgattttgaaattgaaagtttacgaatataaaaattgttctacttgcagaaacgcacttaaattcctttccggaaaaaaagtgaaattggaaattttaccaattcgcgaaactcctcctaaaaagtcagaactcaaaacaatgcttcaatatttaggtaatgaatctaaaaaattattcaacacttctggtaatgattataaagaattaggtcttaaggataaactaagttccttatctctcgaagaacaattggatctactatccaaaaacggaaacttagtcaaacggccttttgttttaggagaaggtttcggatttgtaggttttaaagaagaggaatggaaaaagtggatttcatgagaataatagtagtaccacccataatctaatttgcaattattcaaatcaaaagaatcttatttatattacctattagcattttgttattatcctgcgtttctagactcaggagacctgaattatccggaacaatcatggaatatgataaaaatccaattgagggatgtgcggtaggaaaaacatctaccgataaaaatgggaaatttagcttaagtgagttagaatatgaatttttagagttaaatagaaaataatttataatttttcatctatttactactaactatttcatggctctactttagaattttatgatataatgaacgtgagttcgtagagaaatccgttttattttaggtcaattctttcctaaaaaacaaatgtgggaactctcacaaattgtggatttaccagttaaactttaaaaattctgggaactactatgagatacaaaaagaatcatcatctaatcagatttttgaacaaaacctctgttttgcggctgtcatcaaaatttaaatctcattttaacatgagttcggttgagaaaaaattttctaaaagtatgagttcctacaattttaaaatttcttcgtaaaa
>23	N operona: 16	first-last	LIC_10023	gene_poz=(601-1614)	fliG	FliG	flagellar motor switch protein; identified by	/position=27585 - 29798 (28185 - 29198)	/lenght=2214 (1014)	/codons=738 (338)	/complement=false	GC-compoz=40.3353057199211%	/LCI1=1.301681503461919	/LCI2=0.18684470820969332	p_i1=0.12027957630485302	p_i2=0.4783253244597002	/Tai=0.405470289994718	/Tei=0.5304927920137302	/EEI=4.801883444486682
ataagatgtgggaactaccacaaattcagattttacagttggtttttgaaaatgtaggaactattatcagaaatttatagtaacagaaaatctgtttaaagacctattgagaattgtgtaatagattatcaaaaatctagcttctaaacggtaattcatttataaattcaagttaatctattatgcaggcatcagtaaatttgtaggatttccctattcggatctatgttttacagataaatggttaaaatgtgggaactcatacaaaaactacaatgttaaagggccgtaagtcacacaatgttgacggtttttgtaggaactcatactttttgttggggactcaaagataattaattataaaactttgagacagttttcgaatgaattaagcgatagaagccataaaattataaacacgttattactcttatcaagtattgaaaaagaaaattttgagattcaatcgattccaacttctcgacaaaaccggtcagaaaggaacgcttaaaagaagagaattttctttctcgggcctaaaaatcttttcgttgaaatgaatgattttaaccgataggattcttacgggaagcttcgggcgtgttgaataagaaaacaaacctaaccggaagacaaaaagccgcagtttttctaattgcggtcggaagtgaagtgtcttccgagattttcaaacacctacgtgaggatgagatcgaacaaattacgttcgaaatcgcacgactcgataagattactcccgaagacaaagaaaaagttttagtagaattcaatgagctaatgatggctcaagaattcatctctaacggagggattgattttgctcgcggccttttggaaaaagcgctcggaaatcaaaaggcgattgatattatcaatagacttacttcttctttgcaagtcagaccgtttgactttatccgaagaactgacccgcaacatttattaaactttatccaaaatgagcaccctcagacgatcgcgttgattctttcttatttggatcctcaaaaggcttctaatattctttctaacttacctcatacgattcaggcggaagttgcaaaacgaattgcaacgatggaccgagtcagtccggacgtacttcgggaagtggaaagagttttggaaagaaaactttctactctggcttctgaagattatacttctgcgggtggtattgattccgtagttgagattctaaacttagtcgatcggggaacggaaaagactattattgaagctctggaagaagaagatcccgaacttgcggaagaaatcaaaaaaagaatgttcgtatttgaagatatagttcttttggatgacagagcgatccaaaaggtaatgcgagaagtggataattcggatcttgcaaaagccttgaagtcagttgatacagaagttcaagagaagatttttaaaaacatgtctaaacgagctgcgaacttacttcgtgaagacatggattttatgggtccgattcgaattaaagacgtggaagacgctcagcagaaaattgttaatattatacgtaaactcgaagatgcaggtgaaatcgtcgtggctcgtgccggtgaagacgaactcgttatgtgattttatcgattcgtttttgaaaaaccatttttcacttcaaattttttgaatggaacccgattgaatgattcggcttattagaacttttgcatacatattagtcttttggattttatgttcttgtgtatctgattccgatcgttttcaaaatttagatctaataacacaagcggaatggactgctagtttaggaaatcatttaaaagatagattagaaaagtcaaatgttcagaaatcttttctaaaaaacaaaaaagaaaaactgaatattgaaacgaattctagggaaaaagaatcaaaagattttaaaaattggaaattaattacacgctttcccgttaacttcaattttcttttttccataccgaaacaatctggatttcacgatgtaaccgtaaaagtagaattttctattcattcggattcaatatttctaacatttttaaaacaaccgactgcaatttatttcccagatctgggagaaaactgggaactttatctcaacggaataccaattcgaaaagaaaaatttctaaaacaaaccgataccggagatttaattccttcggttcgaagatctttaaaatccgtaattttacc
>24	N operona: 17	first-last	LIC_10024	gene_poz=(601-2877)	-	adenylate/guanylate cyclase	identified by sequence similarity; putative; ORF	/position=28663 - 32139 (29263 - 31539)	/lenght=3477 (2277)	/codons=1159 (759)	/complement=false	GC-compoz=30.566534914361%	/LCI1=1.8992963940193492	/LCI2=0.0724274406332454	p_i1=0.30057389992248074	p_i2=0.0650247027238813	/Tai=0.2649067716285691	/Tei=0.1585222324514932	/EEI=2.6989350628081255
ttgcaaaacgaattgcaacgatggaccgagtcagtccggacgtacttcgggaagtggaaagagttttggaaagaaaactttctactctggcttctgaagattatacttctgcgggtggtattgattccgtagttgagattctaaacttagtcgatcggggaacggaaaagactattattgaagctctggaagaagaagatcccgaacttgcggaagaaatcaaaaaaagaatgttcgtatttgaagatatagttcttttggatgacagagcgatccaaaaggtaatgcgagaagtggataattcggatcttgcaaaagccttgaagtcagttgatacagaagttcaagagaagatttttaaaaacatgtctaaacgagctgcgaacttacttcgtgaagacatggattttatgggtccgattcgaattaaagacgtggaagacgctcagcagaaaattgttaatattatacgtaaactcgaagatgcaggtgaaatcgtcgtggctcgtgccggtgaagacgaactcgttatgtgattttatcgattcgtttttgaaaaaccatttttcacttcaaattttttgaatggaacccgattgaatgattcggcttattagaacttttgcatacatattagtcttttggattttatgttcttgtgtatctgattccgatcgttttcaaaatttagatctaataacacaagcggaatggactgctagtttaggaaatcatttaaaagatagattagaaaagtcaaatgttcagaaatcttttctaaaaaacaaaaaagaaaaactgaatattgaaacgaattctagggaaaaagaatcaaaagattttaaaaattggaaattaattacacgctttcccgttaacttcaattttcttttttccataccgaaacaatctggatttcacgatgtaaccgtaaaagtagaattttctattcattcggattcaatatttctaacatttttaaaacaaccgactgcaatttatttcccagatctgggagaaaactgggaactttatctcaacggaataccaattcgaaaagaaaaatttctaaaacaaaccgataccggagatttaattccttcggttcgaagatctttaaaatccgtaattttaccaattccatctggggttttaaaagaagggaaaaatacaattttaatatatatgatcggagaatccgattttacacattatattccaaatgaacatttcggattttatcattcaaaaggatataaaattttatctttagaacaaatttatgaatctacctttgaatattgggatttgttgttatatggaatttatactatattcggaatttatcatatttatttttactttattcgaagaaaagatttatattatctctatttcggattgttctcgtttttttcttcggtttattttttttcttcttccaatttgatctttcaaaaattcgtaaatccaaatccggaactagacagttctcttttttttaggatgcagtattcttctttgactctgatttttccttctttctattattttttaaaggattatttctctccaaaagaaaaagggagtgtgattgcttctttttttgtaatttttttgatcgggttgttttttgcgtttttaaccgttccattttcttgggtgcatatcgcctttaaaatttgtcaaattttggcgatttgtttttcagtttatattttatttttttcgattcaaaccgtaagaaaaaagaaacaagatgcacgtaaaatattggtggggatttgcgtatgtattgttttttctacttgggaattatacggctcggtttttgaaaatgcaaagtatcattctactttttttaagcttgtttatttattttttatcatatcaatcgccagcacattagttctaagatacgttcaactttacaaagacgctcagcttttaaataaatatcttatcgatcagaaagaagctttttatcgatttgttcctgtggattttattagaattatagatagagaatctcccatatcgatttcggtcggcgatagtaaagaaaaatcaatgactgttttgacttcttgtattcgaaattttgcaagtctttctaaaacagttccattaaatcaaacaattacgtttttaaattcttatttaagcgaaatggaagaattggtttataaaaccactggttttgtagataaatatataggaaatgagatacttgcactttttggagactacgacgaaagagcagcaaaagaaaatttcaattctgcagacaacgcggtggaatcagcaatcaaaatggtaaatgcgatccgatctggaaaattagtaaaaaattttttgataccatctttttggaacttagagatcggcattgggatcaataccggttctgtgattttaggaaccgtaggaagtgaaagaagaatcgatacaactgtaattggggatgcagttgatctttcatctggacttcgatctcttacggcactttacaaaagtaaaatattaatttcccatcatacgtatcttagacttcatagaatgagtgaaataggaatacgtatgatcgattcggttattctaaaagaaagagatcaagccgtggatatttatgaggtaatcgaatccgatcccgaatcaatcaaggaatttaaactgaaaactttagagttattgtctcaaggaattttagaatataaatccaagaggtttgacgaagccgctaaaatttttagacaactctatcgagaagaaccaaaagattttatttctatgatttatttaaaacgttgtaaactatattcttccaaacccccagatgagaattgggatggagtttttaggtttcagacaaagtagaaaaggtttgttttattagaaattatcagagatacataaaaatcttttcaataacacagaaagtttgaattaaaacccttataagattctaaacgaaataaaattttaaaaagcaaataatttaaaacaatctcaaatgtttttaaaatggttatgaagggagattattgatcttataaaattcaataaaggtgattaacacaaactgcttcaatcgactattccataaaacagaaacaagatggagaattagtttttcaataactctaatgtaaattttatagtaaagtcttgtttaagtatgaaatactcgttatagttttgagcaagatcgttttttggattttatagaagtttttataaataatttagtattggcagtttactaaaaaacataatagttttagaatatactctaagtttttatattgctataaaggtgtataaaaaataaaagtagggtttttataaaacttcttacagacagtgaacttattccagagtttatagcttttatgaaaaaaatcctatattataattttttaaaaaattctgtaatattatttttatgtatattagagttgttgaaaaattccataa
>25	N operona: 18	first-last	LIC_10025	gene_poz=(601-1158)	-	conserved hypothetical protein	identified by sequence similarity; putative; ORF	/position=31628 - 33385 (32228 - 32785)	/lenght=1758 (558)	/codons=586 (186)	/complement=false	GC-compoz=30.107526881720432%	/LCI1=2.1927927927927926	/LCI2=0.07333333333333333	p_i1=0.39949546190278556	p_i2=0.06716557548129456	/Tai=0.2578723940862879	/Tei=0.16044901793316513	/EEI=2.1760611199199564
ctaaacgaaataaaattttaaaaagcaaataatttaaaacaatctcaaatgtttttaaaatggttatgaagggagattattgatcttataaaattcaataaaggtgattaacacaaactgcttcaatcgactattccataaaacagaaacaagatggagaattagtttttcaataactctaatgtaaattttatagtaaagtcttgtttaagtatgaaatactcgttatagttttgagcaagatcgttttttggattttatagaagtttttataaataatttagtattggcagtttactaaaaaacataatagttttagaatatactctaagtttttatattgctataaaggtgtataaaaaataaaagtagggtttttataaaacttcttacagacagtgaacttattccagagtttatagcttttatgaaaaaaatcctatattataattttttaaaaaattctgtaatattatttttatgtatattagagttgttgaaaaattccataatggcgattaacaaaactgcttcaattgccgatttacataaaatagaaacagatggagaattaatttttcaacaattttattcataataatgagattttttataataaaaataaaacttcgatttaatttttttattcgttttcaagttttactgtttaagaaagtcctttttataatttgtcttttatctgcggtttcgattttttcctcagatcttcccgattttcaacttaaggatcaaagaaacaaggttttaaattcaaaaaacttaaaaggaaaaatggtttttcttttaggatgttcttacatggatatagttctatgtagaaagcacggaagaaaaatttattggagaatgcagaacctgatcgacgagtccgaagactttgtggaatttatcgcgtttgtagatcttagaaacgctccaaatgcgattcaagtttatatcgatgaaaataaatcgaagaattatgaatcgattttattggatacaaaaggagttttgtcttctgggattcggcctaacgtttcctggttgagaattttttcccgaagtaaaaaacaaatattcgaatcttattataaagaagtggatgatcaaaccgtggactttttgtatgaaattgtacgtaaacaaaaaaagtaaaattggaatctgtgtttttattcttttttttaattgtgtggaaaagaaaccgcagcaagcggcttattggagagaatatctttcatatcagaaaagtattcttaaggaatatccaaatggaggaattcgaaatgccttatttggaaatttgacttccaaggatgaatttcttctacaagaaaaagataatattctttcaatcgatttttatcttcaaaaaactagccaaggatttaaaaacgttctgacaactgaaaaaattccggaagatgttccgtatcaaattcatgtggaatattttccgacgtcgttccgagatcaaaatacgtttcaaatgaaacgtaaaacggttacgattcttcctttttacagttatttagattttttccatcatatagatcgttttcaaaattttcttcgttccgattttgatcattcctcaaaactgactacgatttcaaatacacatcgttatctttgttctgtttctcattgtaattccggaagaggagaaaatttttcttggcttctttatgagttagatgaatctaccaaagctatttatcctcagttttacaaacggtttgataaacttctcaa
>26	N operona: 19	first-last	LIC_10026	gene_poz=(601-1626)	-	conserved hypothetical protein	identified by sequence similarity; putative; ORF	/position=32334 - 34559 (32934 - 33959)	/lenght=2226 (1026)	/codons=742 (342)	/complement=false	GC-compoz=30.31189083820663%	/LCI1=2.0195503421309873	/LCI2=0.08914956011730206	p_i1=0.34101372853311823	p_i2=0.10977401846270107	/Tai=0.21140119458029405	/Tei=0.19879661661643097	/EEI=2.4575316675487873
tttcgattttttcctcagatcttcccgattttcaacttaaggatcaaagaaacaaggttttaaattcaaaaaacttaaaaggaaaaatggtttttcttttaggatgttcttacatggatatagttctatgtagaaagcacggaagaaaaatttattggagaatgcagaacctgatcgacgagtccgaagactttgtggaatttatcgcgtttgtagatcttagaaacgctccaaatgcgattcaagtttatatcgatgaaaataaatcgaagaattatgaatcgattttattggatacaaaaggagttttgtcttctgggattcggcctaacgtttcctggttgagaattttttcccgaagtaaaaaacaaatattcgaatcttattataaagaagtggatgatcaaaccgtggactttttgtatgaaattgtacgtaaacaaaaaaagtaaaattggaatctgtgtttttattcttttttttaattgtgtggaaaagaaaccgcagcaagcggcttattggagagaatatctttcatatcagaaaagtattcttaaggaatatccaaatggaggaattcgaaatgccttatttggaaatttgacttccaaggatgaatttcttctacaagaaaaagataatattctttcaatcgatttttatcttcaaaaaactagccaaggatttaaaaacgttctgacaactgaaaaaattccggaagatgttccgtatcaaattcatgtggaatattttccgacgtcgttccgagatcaaaatacgtttcaaatgaaacgtaaaacggttacgattcttcctttttacagttatttagattttttccatcatatagatcgttttcaaaattttcttcgttccgattttgatcattcctcaaaactgactacgatttcaaatacacatcgttatctttgttctgtttctcattgtaattccggaagaggagaaaatttttcttggcttctttatgagttagatgaatctaccaaagctatttatcctcagttttacaaacggtttgataaacttctcaatcaagtttcttataaaattacaatctttaaaacaggagaatttttaagtggaatagaactttataacgaaggaacaaaaacttttttaaaaattccagatacttttgctggttattggagtaagccagaaattcttcatattcgtatttcattattcattcaagtttatggactcaaaatagatattagaaatttaggatatacgcttcgtttttattcctctaaaaattatgaaaaagttactggggaattttctaaattaccggaaaagaaaatcagcggacggtttttgaaaatttttccacccggaatggtagattggtttattcctggaaatatggaagaatactttgatcaatattttactcttcttgtaaaaggaagtgaaggtaaaggaggtaataaatttgaatccgaatcgtttcgaaatggaaaaaatatgaaagtaattttgaaatcacaagctgaaatttttagagaccgtttttcgccgtttcgttcttctgatgaaaaagacgatcaaccttctttttgggatatattacaggaaactttaattgaagatttatattgaaatccattttgagaagtaggtttgtttttacttaaaaaaatctatttcagaaattattgattccgctttacggttttcttttttaacaagaagaggattttgatcatagattgtagaatctttctaaagtgcttgactgagagtctaagttccgggacttattttagtgttctcttattttctagaacacaaaatcataattcaatcgatgaattggaggtactatggacggaatcgctctttttacaagtcaaggcttgtattttatttttaaatggatccattttcttgcaggtgttgcatggatcgggttactttggtacattaactttgtacaaggttctttctttgcagaaaccgacgcagatacaaagaaaaaagccactcaacaattggttccaagagttctttggtggtttcgttggggtgcgatgttcactttccttagcggctggtgtatgatcattcatcaaattataaacggagctactctttccagtggccaatggcttgcgataattctcggcgggggattgctcggttctttgatgtggtttaacgtttggtttgtgatttggcctgcgcaaaaagtagtgattg
>27	N operona: 20	first	LIC_10027	gene_poz=(601-1305)	-	conserved hypothetical protein	identified by sequence similarity; putative; ORF	/position=33584 - 35488 (34184 - 34888)	/lenght=1905 (705)	/codons=635 (235)	/complement=false	GC-compoz=40.56737588652482%	/LCI1=1.1794871794871795	/LCI2=0.08646723646723652	p_i1=0.09147004596558798	p_i2=0.10188912829977359	/Tai=0.3835258270437987	/Tei=0.19170021546979624	/EEI=5.484770287349252
atatacgcttcgtttttattcctctaaaaattatgaaaaagttactggggaattttctaaattaccggaaaagaaaatcagcggacggtttttgaaaatttttccacccggaatggtagattggtttattcctggaaatatggaagaatactttgatcaatattttactcttcttgtaaaaggaagtgaaggtaaaggaggtaataaatttgaatccgaatcgtttcgaaatggaaaaaatatgaaagtaattttgaaatcacaagctgaaatttttagagaccgtttttcgccgtttcgttcttctgatgaaaaagacgatcaaccttctttttgggatatattacaggaaactttaattgaagatttatattgaaatccattttgagaagtaggtttgtttttacttaaaaaaatctatttcagaaattattgattccgctttacggttttcttttttaacaagaagaggattttgatcatagattgtagaatctttctaaagtgcttgactgagagtctaagttccgggacttattttagtgttctcttattttctagaacacaaaatcataattcaatcgatgaattggaggtactatggacggaatcgctctttttacaagtcaaggcttgtattttatttttaaatggatccattttcttgcaggtgttgcatggatcgggttactttggtacattaactttgtacaaggttctttctttgcagaaaccgacgcagatacaaagaaaaaagccactcaacaattggttccaagagttctttggtggtttcgttggggtgcgatgttcactttccttagcggctggtgtatgatcattcatcaaattataaacggagctactctttccagtggccaatggcttgcgataattctcggcgggggattgctcggttctttgatgtggtttaacgtttggtttgtgatttggcctgcgcaaaaagtagtgattgcatctgcaaagggagaaactacggaaaatccggctcctcgtgctgcaagaggtcttttagcttctaggacaaatactttactttctatccctatgttatttttgatgggagctgcaagaaatctttctatttcttttgatgtaactagcgcggaagctcatacgtttttgggagtgattttaggaattcttgcaatcgtagaaatcaacgcgttaaccgcaacaccggaaagcgctagttttaaaccgatcaaaaccgttaagggtgtaattacttccggatttattctttgtttaattatctacgttttacttgaggctcttctttaattcatgaaaatcagtaaaaatcggggcgggttttcccgccttttgactgtttgtattttttcgattcttattttagcaaattgtaaagaagacgaaaatctttctccagaacaaaaaatgatttctcaagggaaaggattatacattacaaattgttcctcttgtcacaatcaaaatcccgctttagatggtgcggttgggccggcgattagaggatcaaattttgaattattaaaagcgaggattgtagaaggaacgtatcctcctggttatattcctaaacgtacgagcaaagttatgaatagacttcctctaaacgacgaacagattcgtagtatagaaacgtttttgaatacgccttaatttctccctatggagtcccgaacatttctcataatatctacaatctgagaatgaacctttccgttggatacgactacctcggaattaccggaaagaaaatgttttccattaaaatcggttaatttgccaccggcttccatcaaaatgacggagctggctgcggtgtcccaaagtttgactcctttttcccagataccgtctaatagcccttctgcgacccaacaagtatctaaaaca
>28	N operona: 20	last	LIC_10028	gene_poz=(601-960)	-	putative lipoprotein	identified by sequence similarity; putative; ORF	/position=34292 - 35851 (34892 - 35251)	/lenght=1560 (360)	/codons=520 (120)	/complement=false	GC-compoz=36.388888888888886%	/LCI1=1.742296918767507	/LCI2=0.22885154061624655	p_i1=0.24888003898772706	p_i2=0.6247448872353085	/Tai=0.40747397519451534	/Tei=0.6622703985117777	/EEI=3.0864956285898906
gtacaaggttctttctttgcagaaaccgacgcagatacaaagaaaaaagccactcaacaattggttccaagagttctttggtggtttcgttggggtgcgatgttcactttccttagcggctggtgtatgatcattcatcaaattataaacggagctactctttccagtggccaatggcttgcgataattctcggcgggggattgctcggttctttgatgtggtttaacgtttggtttgtgatttggcctgcgcaaaaagtagtgattgcatctgcaaagggagaaactacggaaaatccggctcctcgtgctgcaagaggtcttttagcttctaggacaaatactttactttctatccctatgttatttttgatgggagctgcaagaaatctttctatttcttttgatgtaactagcgcggaagctcatacgtttttgggagtgattttaggaattcttgcaatcgtagaaatcaacgcgttaaccgcaacaccggaaagcgctagttttaaaccgatcaaaaccgttaagggtgtaattacttccggatttattctttgtttaattatctacgttttacttgaggctcttctttaattcatgaaaatcagtaaaaatcggggcgggttttcccgccttttgactgtttgtattttttcgattcttattttagcaaattgtaaagaagacgaaaatctttctccagaacaaaaaatgatttctcaagggaaaggattatacattacaaattgttcctcttgtcacaatcaaaatcccgctttagatggtgcggttgggccggcgattagaggatcaaattttgaattattaaaagcgaggattgtagaaggaacgtatcctcctggttatattcctaaacgtacgagcaaagttatgaatagacttcctctaaacgacgaacagattcgtagtatagaaacgtttttgaatacgccttaatttctccctatggagtcccgaacatttctcataatatctacaatctgagaatgaacctttccgttggatacgactacctcggaattaccggaaagaaaatgttttccattaaaatcggttaatttgccaccggcttccatcaaaatgacggagctggctgcggtgtcccaaagtttgactcctttttcccagataccgtctaatagcccttctgcgacccaacaagtatctaaaacaaaagaaccggttcttctcatcgatctgccgcaactgataaacgcggttatatcggaaatgacttcgtttaatatttcttttctatttgttggaaaacttggaactaacattgcacgagcaagggattcggtgttagagacgtcgattctaagtccgtttttaaatgcaccttgagataggattgcggaatattttgtactgagtcccggagcgaatacaactccggcaactggggattctctgtgttcgagtccaatggaaacgcaataaagtggaattcctcttacaaaattcattgatccatcgatcgggtctaaaacccaacgaaaggaattatttccttcgtgtttgtagtggtcttcg
>29	N operona: 21	first	LIC_10029	gene_poz=(601-1449)	-	inositol monophosphatase	identified by sequence similarity; putative; ORF	/position=34648 - 36696 (35248 - 36096)	/lenght=2049 (849)	/codons=683 (283)	/complement=true	GC-compoz=40.40047114252061%	/LCI1=1.458628841607565	/LCI2=0.14349881796690306	p_i1=0.16226292631398212	p_i2=0.30723502759798427	/Tai=0.4339978510485094	/Tei=0.37651152483818584	/EEI=4.064435385220386
gctttatacttacgtatttaggtggcgctccaaattcgatgatcgtcaaacaacctgtacagggcaaaacggcggcagttagaactcggagaatttactttttggcaagaattcttcctttagaatctctcgaatttcagaatgacgtcttggtagattttttaaccagaagatataaagagacagaattcatgatagatgttgattccgtttcttcttataacaaatcacaacatacttattctgaacttttcgacgacgtagattactctaaacaaatttctatgattcattcaattttaaacatcaacaaagaaatttggaaaccaggtaaggtttttgaaccgatcgatgtagaacttcatacgatcagttccaggtttttagaaagttctcaagaaagaatttttaatcaatttgaaaccttccggcatttgattgatcttttattgtcgccggaaagcatgaccataaatttgatgaaccaggaacctttgcacgaatggcttcattccttcgaaacggaaagaggtataactccttccggaaatatgctttggaaaatcctaaaacgaaagtaatctttttgaagagaaacctatggaacatccgcttgcccctcccattgattttccgttagaggaagtcaaacgtaggatcaaatccgttcaatccgtatccggtatttttattgaatcagctctgaaacttcagaaagatctaaaaactttctctttctcgactgaaatcgaagaaagagatcagattcataaagcggatgaaatgatgggaaagtttatcgtagaatatttaagacaaaattttccttccgattctattctttccgaagaccactacaaacacgaaggaaataattcctttcgttgggttttagacccgatcgatggatcaatgaattttgtaagaggaattccactttattgcgtttccattggactcgaacacagagaatccccagttgccggagttgtattcgctccgggactcagtacaaaatattccgcaatcctatctcaaggtgcatttaaaaacggacttagaatcgacgtctctaacaccgaatcccttgctcgtgcaatgttagttccaagttttccaacaaatagaaaagaaatattaaacgaagtcatttccgatataaccgcgtttatcagttgcggcagatcgatgagaagaaccggttcttttgttttagatacttgttgggtcgcagaagggctattagacggtatctgggaaaaaggagtcaaactttgggacaccgcagccagctccgtcattttgatggaagccggtggcaaattaaccgattttaatggaaaacattttctttccggtaattccgaggtagtcgtatccaacggaaaggttcattctcagattgtagatattatgagaaatgttcgggactccatagggagaaattaaggcgtattcaaaaacgtttctatactacgaatctgttcgtcgtttagaggaagtctattcataactttgctcgtacgtttaggaatataaccaggaggatacgttccttctacaatcctcgcttttaataattcaaaatttgatcctctaatcgccggcccaaccgcaccatctaaagcgggattttgattgtgacaagaggaacaatttgtaatgtataatcctttcccttgagaaatcattttttgttctggagaaagattttcgtcttctttacaatttgctaaaataagaatcgaaaaaatacaaacagtcaaaaggcgggaaaacccgccccgatttttactgattttcatgaattaaagaagagcctcaagtaaaacgtagataattaaacaaagaataaatccggaagtaattacacccttaacggttttgatcggtttaaaactagcgctttccggtgttgcggttaacgcgttgatttctacgattgcaagaattcctaaaatcactcccaaaaacgtatgagcttccgcgctagttacatcaaaagaaatagaaagatttcttgcagctcccatcaaaaataacataggg
>30	N operona: 21	last	LIC_10030	gene_poz=(601-1512)	-	conserved hypothetical protein	identified by sequence similarity; putative; ORF	/position=35516 - 37627 (36116 - 37027)	/lenght=2112 (912)	/codons=704 (304)	/complement=true	GC-compoz=33.33333333333333%	/LCI1=1.7766776677667766	/LCI2=0.08195819581958196	p_i1=0.26004228998978907	p_i2=0.08921819770461209	/Tai=0.29267438448548333	/Tei=0.18029637793415088	/EEI=2.9936708321017087
aaattgtaggaactccgcgtccatttatattcatataacttgaattaacgtgaaacagtcgatgcaggagaactcaacagagcactttcaaactcagcgtctcgcttcctgaatgcctatcctaagaaagacattcgctgagttttgtgggtcgctcaatacatcgcgttctatattagagttattgaaaaattcatagtggaaattaacaaaactgctttaatgttcgtttcaatgtaacggaagtagatggagaattaatttttcaacaactctaataaattgtaaccaaagacgatatattgtatcatgtttttttcatacaatttattgaccagagttgaggtctggtccagattttcttacacagaacttacattacaataggaaaattataaaatgaatttttaatttttgcgaagatccctaaaacagtaattttacgcaaaaactgaattaaaggatgactcttttttggattctataaatttataatgtgttttaacatacattctattttatgataaaaatttttttagatcaaaaaaacttatgagaatttatcatgtcgtttaacaaaatgaaacaggtgtaaatccattggaactgattcaaattgaagaattaaataaaattctctcatccatatctggacaaaatcgtcctcatgaaatttttgtagataatttacatactgcatttttagaatttgaagaaaattttattcttccatctacttcggtttacgaaatcgacttttcagctgcaaaagaatttcttttacaagcagaacaactcattccagaattaatccaaggatgtaatgtacttccaattcctaagcccaaaaaaaactcgaatcaactttttttggtaaaagagatccatttttccgaagaaaaccaaaataaaaaattcatctttgtagtaagctttatacttacgtatttaggtggcgctccaaattcgatgatcgtcaaacaacctgtacagggcaaaacggcggcagttagaactcggagaatttactttttggcaagaattcttcctttagaatctctcgaatttcagaatgacgtcttggtagattttttaaccagaagatataaagagacagaattcatgatagatgttgattccgtttcttcttataacaaatcacaacatacttattctgaacttttcgacgacgtagattactctaaacaaatttctatgattcattcaattttaaacatcaacaaagaaatttggaaaccaggtaaggtttttgaaccgatcgatgtagaacttcatacgatcagttccaggtttttagaaagttctcaagaaagaatttttaatcaatttgaaaccttccggcatttgattgatcttttattgtcgccggaaagcatgaccataaatttgatgaaccaggaacctttgcacgaatggcttcattccttcgaaacggaaagaggtataactccttccggaaatatgctttggaaaatcctaaaacgaaagtaatctttttgaagagaaacctatggaacatccgcttgcccctcccattgattttccgttagaggaagtcaaacgtaggatcaaatccgttcaatccgtatccggtatttttattgaatcagctctgaaacttcagaaagatctaaaaactttctctttctcgactgaaatcgaagaaagagatcagattcataaagcggatgaaatgatgggaaagtttatcgtagaatatttaagacaaaattttccttccgattctattctttccgaagaccactacaaacacgaaggaaataattcctttcgttgggttttagacccgatcgatggatcaatgaattttgtaagaggaattccactttattgcgtttccattggactcgaacacagagaatccccagttgccggagttgtattcgctccgggactcagtacaaaatattccgcaatcctatctcaaggtgcatttaaaaacggacttagaatcgacgtctctaacaccgaatcccttgctcgtgcaatgttagttccaagttttccaacaaatagaaaagaaatattaaacgaagtcatttccgatataaccgcgtttatcagttgcgg
>31	N operona: 22	first-last	LIC_10031	gene_poz=(601-2577)	lacZ	beta-galactosidase	identified by sequence similarity; putative; ORF	/position=37039 - 40215 (37639 - 39615)	/lenght=3177 (1977)	/codons=1059 (659)	/complement=true	GC-compoz=35.862417804754685%	/LCI1=1.5268490374873354	/LCI2=0.06995947315096246	p_i1=0.18200431394654876	p_i2=0.05936779143934153	/Tai=0.3189684066699545	/Tei=0.15343101229540737	/EEI=3.790694777978812
caaaactttgattaagatagggaactacagattgatagatacaagccccgtctttccaacgaaacactttcatcactcccgaataatcttccattgccttggctggttctacgtcttcttccggtctttctctgagaacccctttcattcttccttgtctatcgctataagcaagtacagaatgtatggaagaatcctcgttaaattgaatttgcaaacttactttcgtatcttctttgatctggtcggccaaaaaaaaagcgccgatcatagttcttgcaagaagttccgtatttgaatcatctaagttgtgtaagttggaagccgctgtaacggaataagaaatttcggcgactgaatatcggaagtgaacatcgggtaaaattccgtatatcaatgaatcctgattgtgcatggaatcctttttggcgagaaatgagaattgaggttatagacgtattgtaattcgcgtcatttgtatcctctcagacttttctagaaaagacagtattttttattttaaacaacccagaagaacggttttctttgttttcagattcgccctttaattaaatttctttcgaaagaaaggagaacgaaatgatattcggagccgattactatccggaacaatggactcgaaaagattgggaagaagacatctctattatgaaagaaatgggtttgagttcgattcgtcttgcggagtttgcttgggcgatgatggaacctaaagaagggaaatacgatttttctttttttgatcatattctaagtttaatccaaaaaaacgaaatgaccgcgattttaggaacccccacggcaacctttcctccttggcttgctaaaaaatttccagacataatccaggaaagagatggaattcaaaggacaattggcaccagaagacaggcttgtttttcttcacctaactatagaaaggcggtgataaaaattgtgaccgcaatggctaaacattttggaaatcatcctgtggtaattggttggcaaatcgataacgaaatcgggcatgaaggttctgatatagatcattctcaaacatctctaaaagcttttcgaatttggttaaaaaataaatataaaacgattcaaaacttaaatgaaacttggggaaatgttttttggggaatgatttttaattcttttgaagaaattccgattcctggtcgacacgttgcgagcaattttcatccttctttgatccaagacttttatcgatttcattcagatacaatcatcgatttcgtaaaacttcaggcacaaattcttagaaaattttcagtcggaagacctctcactactaacctctatccttctccatttttaccgattattgacatggcagagttggccacctatttagattatatttcttgggacaattatcctacttggggagaacaagaagctccatttcctcatccgttcatctctgcgatgcaacaatacaaccgaggtttaaaaaatcttccgtttactgttatggaacaaatttctggttttcaaggacacgacctacttggttatcttccggctcccggacaaaccaaactttggatgaaacattctattgcacacggttcaaatgcgatttattttttcagatatagaaccgcgcgtttcggtcaagaacaactttgttacgggattttagatcacgataaaaaaaagacagaacgttattacgaacttcaaaaaggaatccaagaaattgaaaaatacacggaggattttacagaagaattatttccggctgaggttgctctcgtacacgacatagaaaatgctagaaattggaaacaccagcctatttccaccggattaaaattctcacctgttccttggtctcaagttggttatgatattgaaatggctacttggttttctggcatgaacgtgttaaacgttaacactcatttccgtcccgcttctaaaatcgattttaaagattataaaattataatacttccaatgtatacaatggttaacgaaacagtttttaaacgtttggaagaatttgtaagagaaggtggaactttagttttaggttttagaactggagccaaagatttaaacggatggatgtatgattctcaaattccgggaccatttgcagaaatggctgggattaaaattcgaaagtttgaatcggtaggcaatcaaaaggtcaagtttcgttttcgtttttttccgggaacttgttctaaaatttgtgaaattttagaacctaccacagcggaagtttgggctcgttatacagatggaaaaaaattctacaaaggaagtcccgtaatcactgcaaataattatcataaaggaaaagtcatttacgtaggatcttctttagaacccttaagttttgttcttctttatagacgtattttaaaagaagcaaaaattccattcatcttctacggacccaatgttgagaaaatttttagatcgggaagaaaacaaaattatgaaatctttattaatcattccggaaagaaaagtcttgcaggtttaaaaattttagatccttatgaagttagaattctttctaaaaagaaatgaaatttaagcggaaattgtaggaactccgcgtccatttatattcatataacttgaattaacgtgaaacagtcgatgcaggagaactcaacagagcactttcaaactcagcgtctcgcttcctgaatgcctatcctaagaaagacattcgctgagttttgtgggtcgctcaatacatcgcgttctatattagagttattgaaaaattcatagtggaaattaacaaaactgctttaatgttcgtttcaatgtaacggaagtagatggagaattaatttttcaacaactctaataaattgtaaccaaagacgatatattgtatcatgtttttttcatacaatttattgaccagagttgaggtctggtccagattttcttacacagaacttacattacaataggaaaattataaaatgaatttttaatttttgcgaagatccctaaaacagtaattttacgcaaaaactgaattaaaggatgactcttttttggattctataaatttataatgtgttttaacatacattctattttatgataaaaatttttttagatcaaaaaaacttatgagaatttatcatgtcgtttaacaaaatgaaacag
>32	N operona: 23	first	LIC_10032	gene_poz=(601-1458)	-	conserved hypothetical protein	identified by sequence similarity; putative; ORF	/position=39201 - 41258 (39801 - 40658)	/lenght=2058 (858)	/codons=686 (286)	/complement=false	GC-compoz=35.8974358974359%	/LCI1=1.3543859649122807	/LCI2=0.047602339181286556	p_i1=0.1337970444166365	p_i2=0.020383753449338123	/Tai=0.3598037189518333	/Tei=0.11834537810440432	/EEI=4.5368481450395155
cgatttgccaaccaattaccacaggatgatttccaaaatgtttagccattgcggtcacaatttttatcaccgcctttctatagttaggtgaagaaaaacaagcctgtcttctggtgccaattgtcctttgaattccatctctttcctggattatgtctggaaattttttagcaagccaaggaggaaaggttgccgtgggggttcctaaaatcgcggtcatttcgtttttttggattaaacttagaatatgatcaaaaaaagaaaaatcgtatttcccttctttaggttccatcatcgcccaagcaaactccgcaagacgaatcgaactcaaacccatttctttcataatagagatgtcttcttcccaatcttttcgagtccattgttccggatagtaatcggctccgaatatcatttcgttctcctttctttcgaaagaaatttaattaaagggcgaatctgaaaacaaagaaaaccgttcttctgggttgtttaaaataaaaaatactgtcttttctagaaaagtctgagaggatacaaatgacgcgaattacaatacgtctataacctcaattctcatttctcgccaaaaaggattccatgcacaatcaggattcattgatatacggaattttacccgatgttcacttccgatattcagtcgccgaaatttcttattccgttacagcggcttccaacttacacaacttagatgattcaaatacggaacttcttgcaagaactatgatcggcgctttttttttggccgaccagatcaaagaagatacgaaagtaagtttgcaaattcaatttaacgaggattcttccatacattctgtacttgcttatagcgatagacaaggaagaatgaaaggggttctcagagaaagaccggaagaagacgtagaaccagccaaggcaatggaagattattcgggagtgatgaaagtgtttcgttggaaagacggggcttgtatctatcaatctgtagttccctatcttaatcaaagttttgaagagaattttagaaattatttaaatagttcagaacaaattatctgttttgtgactttatacattcgaaaaaacggatttcactgggacgtaagagggattcttttacaatcattacctgaagcgaaggaagaacacattcaaaaaattgcaagtctttcagaaaaaatagataaaaatataaacgactttttaggaaaggatgtttatagctgtctgaataaaatcggtgaatcaactcgttctgcggttcaaattttagaagaaggtcaacctgagtttcgttgtgattgttctgaaaataaaatcagagaattaattcaaacattagggaagaaagaagcaatgcagatcgtggacgaaatcggaatgatcgaagtaacttgcgaattctgtacttctgtttatcgttttgaaagagaaaaggtaagcgaattgttttgaggatgaattggaactcgaatttaaaaatctaaaactagatgaacttgacaaacccgccgaatttcttgccttactgattctttcttttttaaaggaaggacttcatcctatttttttatttacgggcgttatgggagccggtaaaactacgtttgcttctaaacttgtaaaaaaaatttttccgaatacaaacgtcaattcccccacttatactttaataaatgaatattcaatctctaaaaaaacggatctaagtttgaactttcaaaatattttagcaaaaaattttatacctaaagaaaaatttggtcaggaaaaatttcaaatttatcactttgatcttcatagattaaaatctccggatgaattggaagatttaggtttcgaagaaatttggggaaaaacgggggtttctataatagaatggtggcagattgcaaaagaagatttgaatcttttgcctttaaaaattgaagtggagtttaaaactatttctgaatatgaaagaactattataatcaaaagtactgatatagagaactttgtttctttgaaaaatttgtgggaacattcgatatgaaaaagattctgttctttgac
>33	N operona: 23	middle	LIC_10033	gene_poz=(601-1173)	-	conserved hypothetical protein	identified by sequence similarity; putative; ORF	/position=40066 - 41838 (40666 - 41238)	/lenght=1773 (573)	/codons=591 (191)	/complement=false	GC-compoz=29.668411867364746%	/LCI1=1.9789473684210526	/LCI2=0.05140350877192982	p_i1=0.32731460975466514	p_i2=0.025424977460624575	/Tai=0.19922907913211563	/Tei=0.12288247971456212	/EEI=2.5343200871448803
gaatgaaaggggttctcagagaaagaccggaagaagacgtagaaccagccaaggcaatggaagattattcgggagtgatgaaagtgtttcgttggaaagacggggcttgtatctatcaatctgtagttccctatcttaatcaaagttttgaagagaattttagaaattatttaaatagttcagaacaaattatctgttttgtgactttatacattcgaaaaaacggatttcactgggacgtaagagggattcttttacaatcattacctgaagcgaaggaagaacacattcaaaaaattgcaagtctttcagaaaaaatagataaaaatataaacgactttttaggaaaggatgtttatagctgtctgaataaaatcggtgaatcaactcgttctgcggttcaaattttagaagaaggtcaacctgagtttcgttgtgattgttctgaaaataaaatcagagaattaattcaaacattagggaagaaagaagcaatgcagatcgtggacgaaatcggaatgatcgaagtaacttgcgaattctgtacttctgtttatcgttttgaaagagaaaaggtaagcgaattgttttgaggatgaattggaactcgaatttaaaaatctaaaactagatgaacttgacaaacccgccgaatttcttgccttactgattctttcttttttaaaggaaggacttcatcctatttttttatttacgggcgttatgggagccggtaaaactacgtttgcttctaaacttgtaaaaaaaatttttccgaatacaaacgtcaattcccccacttatactttaataaatgaatattcaatctctaaaaaaacggatctaagtttgaactttcaaaatattttagcaaaaaattttatacctaaagaaaaatttggtcaggaaaaatttcaaatttatcactttgatcttcatagattaaaatctccggatgaattggaagatttaggtttcgaagaaatttggggaaaaacgggggtttctataatagaatggtggcagattgcaaaagaagatttgaatcttttgcctttaaaaattgaagtggagtttaaaactatttctgaatatgaaagaactattataatcaaaagtactgatatagagaactttgtttctttgaaaaatttgtgggaacattcgatatgaaaaagattctgttctttgacgcaactaatcaatggattttagtggaatctttttgtttaaatccggataaagaattagaaacaattgcttcctattctggaattcatcccagagaatcttccaaacttctcattcaggaattaaaaagtgttcttcaaaaatcgaattggaaaaccccagatttaatcataagtgctttgggtccaggttcttttaccggacttagaattgcggttgcaaccgctagaaatttgtctcagctttggaaaattcccgcaatcggatttgatagtttgaacgtttatacttcgttttattatcaagaagttggggatcctgtgattgtaggaatagaagcaaaacagaaaaaaatttattttggaatggaagataacagaggcttttttggttcgattgatgttagaccggaagatattattaataaaattccagaagaccgtttgcaaacttttttaacatctcaaaaatattcggatcatacggattttttttctggaaattctatattagaaaatttaccttccgcatcagctttattgaatcaaaatataaatttgattcaggaagctctggattttc
>34	N operona: 23	middle	LIC_10034	gene_poz=(601-1296)	-	conserved hypothetical protein	identified by sequence similarity; putative; ORF	/position=40620 - 42515 (41220 - 41915)	/lenght=1896 (696)	/codons=632 (232)	/complement=false	GC-compoz=34.195402298850574%	/LCI1=1.725829725829726	/LCI2=0.13434343434343432	p_i1=0.2435726242133176	p_i2=0.2708496115744672	/Tai=0.28187144639393935	/Tei=0.3437646504170205	/EEI=3.1326813170465213
tatcgttttgaaagagaaaaggtaagcgaattgttttgaggatgaattggaactcgaatttaaaaatctaaaactagatgaacttgacaaacccgccgaatttcttgccttactgattctttcttttttaaaggaaggacttcatcctatttttttatttacgggcgttatgggagccggtaaaactacgtttgcttctaaacttgtaaaaaaaatttttccgaatacaaacgtcaattcccccacttatactttaataaatgaatattcaatctctaaaaaaacggatctaagtttgaactttcaaaatattttagcaaaaaattttatacctaaagaaaaatttggtcaggaaaaatttcaaatttatcactttgatcttcatagattaaaatctccggatgaattggaagatttaggtttcgaagaaatttggggaaaaacgggggtttctataatagaatggtggcagattgcaaaagaagatttgaatcttttgcctttaaaaattgaagtggagtttaaaactatttctgaatatgaaagaactattataatcaaaagtactgatatagagaactttgtttctttgaaaaatttgtgggaacattcgatatgaaaaagattctgttctttgacgcaactaatcaatggattttagtggaatctttttgtttaaatccggataaagaattagaaacaattgcttcctattctggaattcatcccagagaatcttccaaacttctcattcaggaattaaaaagtgttcttcaaaaatcgaattggaaaaccccagatttaatcataagtgctttgggtccaggttcttttaccggacttagaattgcggttgcaaccgctagaaatttgtctcagctttggaaaattcccgcaatcggatttgatagtttgaacgtttatacttcgttttattatcaagaagttggggatcctgtgattgtaggaatagaagcaaaacagaaaaaaatttattttggaatggaagataacagaggcttttttggttcgattgatgttagaccggaagatattattaataaaattccagaagaccgtttgcaaacttttttaacatctcaaaaatattcggatcatacggattttttttctggaaattctatattagaaaatttaccttccgcatcagctttattgaatcaaaatataaatttgattcaggaagctctggattttccggatcgatttccttattggaaacttgtacctaactacgtgcgcggaacctatgttgatgatagatcaacgatttagaaattatgaatataaagaaaaaacaaacaacagaaaataaatctgtaaaatctaacagaaaaaagaaaacgtttgataaatccaataaaactaaaaaagaaagaaccgacggttttcgtgagaatgaaataggaaaaaaaatcttaaagtatattcaatccagagcgggttctgtaattcaatttaaagatttgaacgcgaaaattctaagagaagaaaatcaaaactcttacggtaaaaaaagagaaaaatgggagtttcaagaaaaagaaagggagatattggaaacattaaaaattcttgaaacagaaggattaatcgaattagaaaaaaagaatattattatcaattcaaaccagaaacttcaaggaacaatttctattagtaaaaaaggagacggttttgtaaaactttcttcgggagtcgagattttcgttccaaatcaatatacacaatctgccattcaaggtgatttagtagaagttcgtccttacggagttggtaaaaagagaaggttagaaggagaagtcacggagattctcagaagagggcgcgatctttatagaatgatcgtcaccgaaaaagagcctaagtttattt
>35	N operona: 23	last	LIC_10035	gene_poz=(601-2856)	rnR	ribonuclease R	identified by sequence similarity; putative; ORF	/position=41321 - 44776 (41921 - 44176)	/lenght=3456 (2256)	/codons=1152 (752)	/complement=false	GC-compoz=32.66843971631206%	/LCI1=1.5743453173546382	/LCI2=0.09986684420772304	p_i1=0.19620542545230849	p_i2=0.1436321631134804	/Tai=0.2858807901613971	/Tei=0.22926894680213236	/EEI=3.6155265952693565
aattgcttcctattctggaattcatcccagagaatcttccaaacttctcattcaggaattaaaaagtgttcttcaaaaatcgaattggaaaaccccagatttaatcataagtgctttgggtccaggttcttttaccggacttagaattgcggttgcaaccgctagaaatttgtctcagctttggaaaattcccgcaatcggatttgatagtttgaacgtttatacttcgttttattatcaagaagttggggatcctgtgattgtaggaatagaagcaaaacagaaaaaaatttattttggaatggaagataacagaggcttttttggttcgattgatgttagaccggaagatattattaataaaattccagaagaccgtttgcaaacttttttaacatctcaaaaatattcggatcatacggattttttttctggaaattctatattagaaaatttaccttccgcatcagctttattgaatcaaaatataaatttgattcaggaagctctggattttccggatcgatttccttattggaaacttgtacctaactacgtgcgcggaacctatgttgatgatagatcaacgatttagaaattatgaatataaagaaaaaacaaacaacagaaaataaatctgtaaaatctaacagaaaaaagaaaacgtttgataaatccaataaaactaaaaaagaaagaaccgacggttttcgtgagaatgaaataggaaaaaaaatcttaaagtatattcaatccagagcgggttctgtaattcaatttaaagatttgaacgcgaaaattctaagagaagaaaatcaaaactcttacggtaaaaaaagagaaaaatgggagtttcaagaaaaagaaagggagatattggaaacattaaaaattcttgaaacagaaggattaatcgaattagaaaaaaagaatattattatcaattcaaaccagaaacttcaaggaacaatttctattagtaaaaaaggagacggttttgtaaaactttcttcgggagtcgagattttcgttccaaatcaatatacacaatctgccattcaaggtgatttagtagaagttcgtccttacggagttggtaaaaagagaaggttagaaggagaagtcacggagattctcagaagagggcgcgatctttatagaatgatcgtcaccgaaaaagagcctaagtttattttcggaaaacttttggatatagacggagaggaaaaggaaggttatcttcttcgtaaaacaattcttacggatcttcaagaggaaattcaatccggagacgttttgatagttaaattaaaagaagaaacggaacacgaaaagaatctttatgaggtccagtttttacgttttgagtcagataccaaagaagatttggatctgatgagaatgttgatgaaatacaattataatattctttatcctgaaaatataatattagatcttcctgaagaagtaaacgaaagcactgtggacgattggaatgaacgtgtagatcttaggaatctgaaatgtattacaatagacggagagtattccaaagattttgacgacgcgattagttttatagaggaaaaaaatcgaattcgattttacgtacatatcgcggatgtttcttattatgtaagaccgggaaacgatttagacgaagaagcatataatcgtgctacttctgtatatttaggaagtcgggttgttcctatgttacctcccgagttatccgaaagtctttgttccttgattgccggaaaaaatcgtttggcttttaccgtggaaatggaagctgattggaaaggaaaaattactcacgcaaaatattataaaagcataataaatgtaaaagaaagatatacttataacaaagccgagtccgaaatcttatctggggattctgataattggatctttagaatgaatgaatttgccaaaattcttcgaacaaaaagaatcgaagatggaagagtggatttaaatttgaaagaaaataaagtggtcactgattccgaacacaacgtgattgaaatagcgattcaagataggctccaatcgcatattctcatagaagaatttatgctttctgcaaatattaaagttgctgaatatattcgtaagaaaaaacacccgactttatatagagttcatgaagccatgaatgaagaaaaaatagaatccttaaacgcatttcttcaattaaatgccactaaaattttactcaaagattctagttacgaatctattcgttcggttctaaaagaattagaagcaaaacctgcagaaagattgtttaatatgtttttattgagaacatttatgcaagcttattattctggagaacatttaggacattggggtttgggatttgaagactactgtcattttacgtctccgattcgaagatatcctgatctggtttgccatagggttttacaaaatattcttttaggtaaaaagcctatttatactccggaagaaatagtgactttcggtttgcattgttcacatcaggaacgcaaagcaagtgatgcagaaagggattattataaacttaaggcatgtcgctatttggaaaaaactggaattaaagaattttcagcaacgatcactggttgtagaccacatttaatttttgtagatctggaaaatcctgctgtagatgcttgtttattttcttctgagtttacggatgaaggtgaaattcgtttagagacggacttttcattttactctaaaaagtattctaaaatttatactcttggagataaaattgaagtagaactggatcgaatcgactacgaagaaattaaaatctttgtaaaaatgaaaaaattccaaaagaaagtatagacaaataaattcttttctaatatttctgcggaacggtttttcttagtttcgtaagtcatgcaaagtatttttgaatgttgatacaaaaacattttgaaagtatttaaaaagtttataatggcttatattaaaaatcgaaattactcggaccatccataattggaggtaaacttggaatcgtttttgcaggaaccaatttctcgaaatcgttttttaaaactcgttctaaaactttcagcctttttaatgcttcctgggttaggtgcttgttctaacggttccattcccaaactgagaggactgaaagaaactcaatatctaggttttaaatccataggtgaagtttttctaaaaggaaacccaattttagattttgatcttggtattgcagctgacgattatatatacggacatccaactccaattgataccgaagatattattttgcttctcggaagaattccttcttccacgttagcggcttttattttcgatttttctttacagtctatgagttctttaaacatagaagaaagagagaaacgtttattatcttggaaaacttcttcacttggtataaaacgaggaatttattctatt
>36	N operona: 24	first	LIC_10036	gene_poz=(601-1113)	-	conserved hypothetical protein	identified by sequence similarity; putative; ORF	/position=43736 - 45448 (44336 - 44848)	/lenght=1713 (513)	/codons=571 (171)	/complement=false	GC-compoz=34.1130604288499%	/LCI1=1.580392156862745	/LCI2=0.08333333333333333	p_i1=0.19803820497839233	p_i2=0.0930027843055771	/Tai=0.2734078839263623	/Tei=0.1837025058750194	/EEI=3.5940920884632575
gatctggtttgccatagggttttacaaaatattcttttaggtaaaaagcctatttatactccggaagaaatagtgactttcggtttgcattgttcacatcaggaacgcaaagcaagtgatgcagaaagggattattataaacttaaggcatgtcgctatttggaaaaaactggaattaaagaattttcagcaacgatcactggttgtagaccacatttaatttttgtagatctggaaaatcctgctgtagatgcttgtttattttcttctgagtttacggatgaaggtgaaattcgtttagagacggacttttcattttactctaaaaagtattctaaaatttatactcttggagataaaattgaagtagaactggatcgaatcgactacgaagaaattaaaatctttgtaaaaatgaaaaaattccaaaagaaagtatagacaaataaattcttttctaatatttctgcggaacggtttttcttagtttcgtaagtcatgcaaagtatttttgaatgttgatacaaaaacattttgaaagtatttaaaaagtttataatggcttatattaaaaatcgaaattactcggaccatccataattggaggtaaacttggaatcgtttttgcaggaaccaatttctcgaaatcgttttttaaaactcgttctaaaactttcagcctttttaatgcttcctgggttaggtgcttgttctaacggttccattcccaaactgagaggactgaaagaaactcaatatctaggttttaaatccataggtgaagtttttctaaaaggaaacccaattttagattttgatcttggtattgcagctgacgattatatatacggacatccaactccaattgataccgaagatattattttgcttctcggaagaattccttcttccacgttagcggcttttattttcgatttttctttacagtctatgagttctttaaacatagaagaaagagagaaacgtttattatcttggaaaacttcttcacttggtataaaacgaggaatttattctattttaagacagacttccttctttctagtttctaaagatcaaagaattcaaaaattagcaggatacgaggggtaatatatgggcggcataccagcagcgaatgataagattatcactccaaaaaaacataaggaaattataaaaaaagaaagtattaaaaacggaatctgggaattgaattcagatgtagtcgtaattggttcaggcgcaggtggtgcagttgcggctgcaacgcttgcaaagaacggttggaacgtgattttaatcgaagaaggctcttattttactccggctcagtttaatggaaatgaatttatctcctctgctagattatatcgtgatgccggttttatagtaactgaggaacagactcttagtattcttcaaggtagaacaataggcggttccactactgtcaactggcagacttctctttatcctccggattatgttacggaagaatgggatcgaagattcggattgaaaggttattctagaaaggatatggatttttatatttcttccgttcacgaaagattgggagttcacccagttcctcagaatcttatcaatgcaaataataatattctaatgaaaggcggaaaatctttgggtcttgatcccgaagttttaaataacaataatagaggatgtattggtttaggaagatgtgga
>37	N operona: 24	last	LIC_10037	gene_poz=(601-2214)	-	GMC oxidoreductase	identified by sequence similarity; putative; ORF	/position=44252 - 47065 (44852 - 46465)	/lenght=2814 (1614)	/codons=938 (538)	/complement=false	GC-compoz=39.09541511771995%	/LCI1=1.175046554934823	/LCI2=0.10465549348230908	p_i1=0.09049376201740501	p_i2=0.15984930849946344	/Tai=0.37002260473978743	/Tei=0.2438643776495171	/EEI=5.511330623455794
tgttgatacaaaaacattttgaaagtatttaaaaagtttataatggcttatattaaaaatcgaaattactcggaccatccataattggaggtaaacttggaatcgtttttgcaggaaccaatttctcgaaatcgttttttaaaactcgttctaaaactttcagcctttttaatgcttcctgggttaggtgcttgttctaacggttccattcccaaactgagaggactgaaagaaactcaatatctaggttttaaatccataggtgaagtttttctaaaaggaaacccaattttagattttgatcttggtattgcagctgacgattatatatacggacatccaactccaattgataccgaagatattattttgcttctcggaagaattccttcttccacgttagcggcttttattttcgatttttctttacagtctatgagttctttaaacatagaagaaagagagaaacgtttattatcttggaaaacttcttcacttggtataaaacgaggaatttattctattttaagacagacttccttctttctagtttctaaagatcaaagaattcaaaaattagcaggatacgaggggtaatatatgggcggcataccagcagcgaatgataagattatcactccaaaaaaacataaggaaattataaaaaaagaaagtattaaaaacggaatctgggaattgaattcagatgtagtcgtaattggttcaggcgcaggtggtgcagttgcggctgcaacgcttgcaaagaacggttggaacgtgattttaatcgaagaaggctcttattttactccggctcagtttaatggaaatgaatttatctcctctgctagattatatcgtgatgccggttttatagtaactgaggaacagactcttagtattcttcaaggtagaacaataggcggttccactactgtcaactggcagacttctctttatcctccggattatgttacggaagaatgggatcgaagattcggattgaaaggttattctagaaaggatatggatttttatatttcttccgttcacgaaagattgggagttcacccagttcctcagaatcttatcaatgcaaataataatattctaatgaaaggcggaaaatctttgggtcttgatcccgaagttttaaataacaataatagaggatgtattggtttaggaagatgtggattaggatgtccgattaatgcaaaacaatccatgttcttgacgtatatcccagacgcaatcgaatctggtgcgatcgtaatcgcaaatatgaaagcacaggtaattcatgatggacctacaaaaacggtaattgctgacttcacccctgatccttatgaaaaaacaccggatgtggtcattcaaaaacttaaaatttctacaaaagtagtagtagttagtgcgggtgcaatcgaaggaccagcacttttgcaaaggtcaggtataggtaatgattgggtaggaagaaatctaaaagtacatcctacgagtacaatttttgccgttttcaatgagaaaatcaatatgtattcaggccctccacaatctgcggttatcaaagatgggcataatcaggataatactggttatggtttttggttggaagtggcacctttccgtcctacgttagtcgcttctttgattcctttttacggatcgaaacaatttgaacagatcgaaaaatattccaatatgagcgccggaatcgtattggttcgagacggatctgatggagaagcaaatgcttctgtaaaatggtctttaggaagaaggaaagtttattttgagcttacttccggagacggtaaaaatatgcttcgcggtttgaaaatgttagcggaagtacaggctgcagctggagccaaagaacttatcttcccgtttacagatatggaaactcctgttcttgtggatcgtaatactaaatttgattgggttttggaaaaaaagttcaatcctggaagtttagtggtgggttctgcgcatcctcatggatcgattcaagccgcaaattctcctgaaaaaggagccatagatttgaatatggagttgtacggtcataaaaatatttatgtgatggacgcttccgtatatccgacgggcctttctgtcaatccacaaattactacaatgagtttggtgcttagagcttctcaaactcttgctttaaaaaaatctgaaaagttgagtcaattctaaagtaatcaataacgtatgaaactcgttaaaacacgaagaaaggatttttaggatatattttaggaaatttattataaaccgattcaaaaagagatcacaaattcacttttaaaaaagatttcctttctaatatttggttctatggcttttcgaattttgtttttttcgatttttttgtattctttctctgtctcgttgtatgcggatttgaaagaaggtaaaaaggcttatgcaagaaaggacttttccaaggccatggacgagttccagaagtttaacgatgctaatccgacttctggcgaagcttggatgtatatgggttatatctacgaatatagaagagattatccaaaatccattcaaagttttaaaaaggcggtgagtcttagtttacctaaaaaagatctaatcaattgttatcaaaaaattattctctattttaattatcaaagggattatcacgaagtaatttcttattccaatcgacttttaaaaattagtcctgatctatcgcatattcaaaaaattagatctacggcggaagaaaggctttcttcaggtcatcacgtagtacatcaccattctaaaaaacattcagaa
>38	N operona: 25	first-last	LIC_10038	gene_poz=(601-2109)	-	conserved hypothetical protein	internal repeat sequences detected; contains TPR	/position=46007 - 48715 (46607 - 48115)	/lenght=2709 (1509)	/codons=903 (503)	/complement=false	GC-compoz=32.736911862160376%	/LCI1=1.7337317397078353	/LCI2=0.07828685258964145	p_i1=0.2461161626449912	p_i2=0.07946904274533959	/Tai=0.286202451903915	/Tei=0.17152213847080564	/EEI=3.1103759223875067
aatgcttctgtaaaatggtctttaggaagaaggaaagtttattttgagcttacttccggagacggtaaaaatatgcttcgcggtttgaaaatgttagcggaagtacaggctgcagctggagccaaagaacttatcttcccgtttacagatatggaaactcctgttcttgtggatcgtaatactaaatttgattgggttttggaaaaaaagttcaatcctggaagtttagtggtgggttctgcgcatcctcatggatcgattcaagccgcaaattctcctgaaaaaggagccatagatttgaatatggagttgtacggtcataaaaatatttatgtgatggacgcttccgtatatccgacgggcctttctgtcaatccacaaattactacaatgagtttggtgcttagagcttctcaaactcttgctttaaaaaaatctgaaaagttgagtcaattctaaagtaatcaataacgtatgaaactcgttaaaacacgaagaaaggatttttaggatatattttaggaaatttattataaaccgattcaaaaagagatcacaaattcacttttaaaaaagatttcctttctaatatttggttctatggcttttcgaattttgtttttttcgatttttttgtattctttctctgtctcgttgtatgcggatttgaaagaaggtaaaaaggcttatgcaagaaaggacttttccaaggccatggacgagttccagaagtttaacgatgctaatccgacttctggcgaagcttggatgtatatgggttatatctacgaatatagaagagattatccaaaatccattcaaagttttaaaaaggcggtgagtcttagtttacctaaaaaagatctaatcaattgttatcaaaaaattattctctattttaattatcaaagggattatcacgaagtaatttcttattccaatcgacttttaaaaattagtcctgatctatcgcatattcaaaaaattagatctacggcggaagaaaggctttcttcaggtcatcacgtagtacatcaccattctaaaaaacattcagaagaaacggaaaccgctggaccaagtaacgaagaagaatatcttaaaattctaaaaaaggaaccgaacaacgcatctgctcgttggaatttgtctctcatttatgcgaatcataaaaaatttcaacaggcagaaactttactagaaggacttgtaaaagactttcctgagaaacatgattatctttacaaatacggagtaattttgattcgattggaaaaatattcagaagctcttcgtattttggataaactcgaaaataaaatcggaaacgataatgcaaaaatgttatattatgcaaatttaaatcaagcagttgcatatcataagatgaaacattatgaagaagcggctaaatattatagaaaatcttatacagctcataatacggttcaacctttgatcggattaactaaactcaaatacgaagttaaggattgcgaaaacgcaatcaaaaccgcagagaaggcgctggaatttggtgaaagaactcatgaaattcggatgtacttagctctttgtaaaattcaaaataaggaagaaacggaaggttatacgattttaaaggaaatcgcttctaagttggaaaaggaaaatccggaatttaaaaatcttccagatgtttataacgatggaattttaaaattagcccgttattatacaaatcgtggagaatatgaaaaggctcttcgttactttcattccgttcagtcttctgaggaagaggaaagggaatatcgtttttatctaggaaaagcttattattatactggaaagatagatcaatcgattttgcttttggaaaaagtaaataattcttcgggggcttactatttattagcaaaatgttatgcgaataaagacaatcttgaaaaaaccatggaatacatacgcaaagcagcagaaataaaaccagcgatttggtccactgcagcagaagaaaaagagtttgatcggtttaaagaaaaatcttcttttaagtcttttttggaaactaaaggttctgataaagaaacaaatcaaaataataatcaagctttagataagacctagattttatattagagttgttgaaaaactttcatagtggaattggcaaaattgtttcaattttccatttcaattcaaagaaaacagatggagaattaattcttcaacaatttttaggaatcgtctttaaattcagatttcaacttttttcagaaaaatgaatttccttaacttgaactcgtgtaattttacacaaaaattttggagataaacttataaatttcgtaattggattaaagattctaaatccacttggccgggagctttggggttgtttaaacaacaataagtaaaaatagaaccaaaagaatccggaaatactcgtgaaactattcctaacggccccatacaaattcctgttaaaagtatattcaattttctgaattcatttgatacaattctaaaggaggaaagaaatttagttaattcgtgaatagagtttgggaatacagcaaatttataaattaaaggtagaatcgatttatatttttctgattttaaataaaaatctttatcaatccaatctctaatttcctgttccgataaaattccatcgaatttatgaacagatcgaaccagaccaaaacctttatctaggttcga
>39	N operona: 26	first	LIC_10039	gene_poz=(601-1305)	aroD	3-dehydroquinate dehydratase	identified by sequence similarity; putative; ORF	/position=47726 - 49630 (48326 - 49030)	/lenght=1905 (705)	/codons=635 (235)	/complement=true	GC-compoz=30.638297872340424%	/LCI1=2.0256410256410255	/LCI2=0.09529914529914531	p_i1=0.3430709677955853	p_i2=0.12876458174711516	/Tai=0.2687845681451062	/Tei=0.21588812357240367	/EEI=2.446400161331264
gtagattctaaacttgcaaaagaatcagacgttgttttgatcacgccagttttaaaagaagcctgtcctcttgagctagctcctacatctagtaccacgattgctttgattttaggagacgccattgctatgtgtttgatggaattgaaaaattttaaaagagaaaattttgcgctttatcatccagcgggcagacttggaaaacgtttgagtttgaaaatagatgatgtaatgaggaaagataaagatttagccaaggtattaccggatacaaagttagaaaatatactcacggaaattacagtaaaaagacaaggggccacgggagttacagatttaaacggaacacttttaggaatcattacagactttgatattcgtaaaaaactaaaagaaggaaaattggattcctcaatttcggcagaacaattgatgaacccaagtcctactatgtttctatctggatcaaatgcttatgacgttttaaaacaaatggaatctaggcctaatccaatttcagtcgctccgattgtagataattccaaaagactgattggaatcgtttccatccacgaccttttacaaaaaggtctttgatttatgaatcagcgagaatttaaaatcgttcttacgattaacgaagacgaattcttttctcttaaaaaacatcccttttgtgatcgaattgaaattcgcctcgacttattttctcctaaaaatatcggacaaaacttagtagataaaatcgaagaactgaacgcgaaatgtattttcacttacagacaaccggaagacaccgatcaagtagcatttgcaaaaaaagaagaattagatttttataaaataatttccaaaattgatcctaaagttcattatctggatttggaattaaatcgccctaacgatctttttgaatcgaacctagataaaggttttggtctggttcgatctgttcataaattcgatggaattttatcggaacaggaaattagagattggattgataaagatttttatttaaaatcagaaaaatataaatcgattctacctttaatttataaatttgctgtattcccaaactctattcacgaattaactaaatttctttcctcctttagaattgtatcaaatgaattcagaaaattgaatatacttttaacaggaatttgtatggggccgttaggaatagtttcacgagtatttccggattcttttggttctatttttacttattgttgtttaaacaaccccaaagctcccggccaagtggatttagaatctttaatccaattacgaaatttataagtttatctccaaaatttttgtgtaaaattacacgagttcaagttaaggaaattcatttttctgaaaaaagttgaaatctgaatttaaagacgattcctaaaaattgttgaagaattaattctccatctgttttctttgaattgaaatggaaaattgaaacaattttgccaattccactatgaaagtttttcaacaactctaatataaaatctaggtcttatctaaagcttgattattattttgatttgtttctttatcagaacctttagtttccaaaaaagacttaaaagaagatttttctttaaaccgatcaaactctttttcttctgctgcagtggaccaaatcgctggttttatttctgctgctttgcgtatgtattccatggttttttcaagattgtctttattcgcataacattttgctaataaatagtaagcccccgaagaattatttactttttccaaaagcaaaatcgattgatctatctttccagtataataataagcttttcctagataaaaacgatattccctttcctcttcctcagaagactgaacggaatgaaagtaacgaagagccttttcatattctccacgatt
>40	N operona: 26	middle	LIC_10040	gene_poz=(601-1569)	kpsF	polysialic acid capsule expression protein	identified by sequence similarity; putative; ORF	/position=48434 - 50602 (49034 - 50002)	/lenght=2169 (969)	/codons=723 (323)	/complement=true	GC-compoz=35.91331269349845%	/LCI1=1.4327122153209109	/LCI2=0.11884057971014493	p_i1=0.15498414091073626	p_i2=0.21104781542693626	/Tai=0.3289624286711532	/Tei=0.28994303388424264	/EEI=4.175614193296035
taatagggccttaagaacttggaaattcgatcttaaagagggaacaaacctgatcattccggtttcctttaaaatatatgatagagaattctgacgttaacgaatggtatgttctttataccaatcctaggtccgagaaaaaattaaaacgattattccaagaaaggaagatcgaatgttttcttcctctcatttctaaaaagaaaaaatggtccgatcgttggaaggttatcgaagaaccgatgtatccttcttatatctttgtaaaaatttcattctttaaagatcgagttagaattttacagttacctggagcacatcattttgtattttacttaggtaaaccatacatcatcccggaagaagatcttgatttagtacgaacttttttagaaacgtatccagataaaatccaagttgaaatccaagaaaaacttttgccgggtaaaaaggttctcattcaagaagggccattcgccggatttaaagccgaaattatacaaagaaaaaatgaagaacaaatcgtcgttaaattccccggaatgaatttggtgacatcggtaactctggatataaaaacgttaaaattggaggaaactcttggatccaatttttgaaaagatagaaaaagcaatcgataccgaaatagaatccattctttactttagaaaaaatttagatccatctattaaacaagcaatcgaattgattttagaatgcaaaggaaaattaatcgttactggcgtaggcaaatcaggagacgtaggaaaaaaaatttcttctactttatcttccacaggaacaccttctgtttttttacatcccgcagacgcagcccacggagacgccggaatcatttcgtgtgaagacattatcatagccatcggcaaatcaggtgaaagtgaggaattactaaatctaattccaacaattaaaaatataggtgcaaaattagtttcgatgacggctaacgtagattctaaacttgcaaaagaatcagacgttgttttgatcacgccagttttaaaagaagcctgtcctcttgagctagctcctacatctagtaccacgattgctttgattttaggagacgccattgctatgtgtttgatggaattgaaaaattttaaaagagaaaattttgcgctttatcatccagcgggcagacttggaaaacgtttgagtttgaaaatagatgatgtaatgaggaaagataaagatttagccaaggtattaccggatacaaagttagaaaatatactcacggaaattacagtaaaaagacaaggggccacgggagttacagatttaaacggaacacttttaggaatcattacagactttgatattcgtaaaaaactaaaagaaggaaaattggattcctcaatttcggcagaacaattgatgaacccaagtcctactatgtttctatctggatcaaatgcttatgacgttttaaaacaaatggaatctaggcctaatccaatttcagtcgctccgattgtagataattccaaaagactgattggaatcgtttccatccacgaccttttacaaaaaggtctttgatttatgaatcagcgagaatttaaaatcgttcttacgattaacgaagacgaattcttttctcttaaaaaacatcccttttgtgatcgaattgaaattcgcctcgacttattttctcctaaaaatatcggacaaaacttagtagataaaatcgaagaactgaacgcgaaatgtattttcacttacagacaaccggaagacaccgatcaagtagcatttgcaaaaaaagaagaattagatttttataaaataatttccaaaattgatcctaaagttcattatctggatttggaattaaatcgccctaacgatctttttgaatcgaacctagataaaggttttggtctggttcgatctgttcataaattcgatggaattttatcggaacaggaaattagagattggattgataaagatttttatttaaaatcagaaaaatataaatcgattctacctttaatttataaatttgctgtattcccaaactctattcacgaattaactaaatttctttcctcctttagaattgtatcaaatgaattcagaaaattgaatatacttttaacaggaatttgtatggggccgttaggaatagtttcacga
>41	N operona: 26	middle	LIC_10041	gene_poz=(601-1140)	-	transcription activator or transcription	identified by sequence similarity; putative; ORF	/position=49386 - 51125 (49986 - 50525)	/lenght=1740 (540)	/codons=580 (180)	/complement=true	GC-compoz=33.88888888888889%	/LCI1=1.6256983240223464	/LCI2=0.12513966480446925	p_i1=0.21193631395783677	p_i2=0.2349757452036081	/Tai=0.2839880994543005	/Tei=0.3114781706832473	/EEI=3.439467474083618
ttttgtataaaaccacatgttttatattcatcacagtaaatctattttatagagattcccagtcattctatatgaaaatctaaataaaacttccctaggaatcttgccgtaccaatcgacagaaaaaggatgggtttatgagcgttaaactttcgtttttgatttcgggtttaattcacactttattatttcttttttattctataacttttctaaaattttcaaagatagaaaatttaaaaattcatcttaaaaaaggaactactccaacagtaaccctcagctttttacaagatggttcaaataaaaattcaaagtcttttatgtctgaaaatttgagtaacgaaggaactttaagaaaggaaattgaaaaatttaaaaacgaaattcactttccacaaggcgctctggatcaaagactggaatcggattgttcttgggaagtaagaataaagtctgacggaaaaggggaaattttaagaaccctccaaccctgtaaatattcgatctttgaagtcgaatttaatagggccttaagaacttggaaattcgatcttaaagagggaacaaacctgatcattccggtttcctttaaaatatatgatagagaattctgacgttaacgaatggtatgttctttataccaatcctaggtccgagaaaaaattaaaacgattattccaagaaaggaagatcgaatgttttcttcctctcatttctaaaaagaaaaaatggtccgatcgttggaaggttatcgaagaaccgatgtatccttcttatatctttgtaaaaatttcattctttaaagatcgagttagaattttacagttacctggagcacatcattttgtattttacttaggtaaaccatacatcatcccggaagaagatcttgatttagtacgaacttttttagaaacgtatccagataaaatccaagttgaaatccaagaaaaacttttgccgggtaaaaaggttctcattcaagaagggccattcgccggatttaaagccgaaattatacaaagaaaaaatgaagaacaaatcgtcgttaaattccccggaatgaatttggtgacatcggtaactctggatataaaaacgttaaaattggaggaaactcttggatccaatttttgaaaagatagaaaaagcaatcgataccgaaatagaatccattctttactttagaaaaaatttagatccatctattaaacaagcaatcgaattgattttagaatgcaaaggaaaattaatcgttactggcgtaggcaaatcaggagacgtaggaaaaaaaatttcttctactttatcttccacaggaacaccttctgtttttttacatcccgcagacgcagcccacggagacgccggaatcatttcgtgtgaagacattatcatagccatcggcaaatcaggtgaaagtgaggaattactaaatctaattccaacaattaaaaatataggtgcaaaattagtttcgatgacggctaacgtagattctaaacttgcaaaagaatcagacgttgttttgatcacgccagttttaaaagaagcctgtcctcttgagctagctcctacatctagtaccacgattgctttgattttaggagacgccattgctatgtgtttgatggaattgaaaaattttaaaagagaaaattttgcgctttatcatccagcgggcagacttggaaaacgtttgagtttgaaaatagatgatgtaatgaggaaagataa
>42	N operona: 26	last	LIC_10042	gene_poz=(601-1080)	-	conserved hypothetical protein	identified by sequence similarity; putative; ORF	/position=49909 - 51588 (50509 - 50988)	/lenght=1680 (480)	/codons=560 (160)	/complement=true	GC-compoz=31.041666666666668%	/LCI1=2.0377358490566038	/LCI2=0.0821802935010482	p_i1=0.34715740822503305	p_i2=0.08982461698796308	/Tai=0.2794823258146111	/Tei=0.18084215528916678	/EEI=2.4245852905643317
caattctattatataacttatagaaatctattttgagtttatcccaaaaaccgtccaatgtgagaactacttactacgaaagttgaatgagtttagatcgctcgaaagctcacaaatttctaaatgcgacttaatttgtaggaactactatattttattaaaaatttctaaagaatgattgcataaaattttttgaggttttgggacaatctctttatataatcattataaaattagtagcactttactttttcgtagattaaacgatcatttcaaaaacaaatagaatataagaatttttctactttagagttatacataaattaccacgatttttattataaaacttgtttgaacacaaaatattggtactctgttatataattctgtaacgattttagtcgctttaaattttatgaaagaaccgtttttaaaaatataaagttttaaaacaaattccaacttttgtataaaaccacatgttttatattcatcacagtaaatctattttatagagattcccagtcattctatatgaaaatctaaataaaacttccctaggaatcttgccgtaccaatcgacagaaaaaggatgggtttatgagcgttaaactttcgtttttgatttcgggtttaattcacactttattatttcttttttattctataacttttctaaaattttcaaagatagaaaatttaaaaattcatcttaaaaaaggaactactccaacagtaaccctcagctttttacaagatggttcaaataaaaattcaaagtcttttatgtctgaaaatttgagtaacgaaggaactttaagaaaggaaattgaaaaatttaaaaacgaaattcactttccacaaggcgctctggatcaaagactggaatcggattgttcttgggaagtaagaataaagtctgacggaaaaggggaaattttaagaaccctccaaccctgtaaatattcgatctttgaagtcgaatttaatagggccttaagaacttggaaattcgatcttaaagagggaacaaacctgatcattccggtttcctttaaaatatatgatagagaattctgacgttaacgaatggtatgttctttataccaatcctaggtccgagaaaaaattaaaacgattattccaagaaaggaagatcgaatgttttcttcctctcatttctaaaaagaaaaaatggtccgatcgttggaaggttatcgaagaaccgatgtatccttcttatatctttgtaaaaatttcattctttaaagatcgagttagaattttacagttacctggagcacatcattttgtattttacttaggtaaaccatacatcatcccggaagaagatcttgatttagtacgaacttttttagaaacgtatccagataaaatccaagttgaaatccaagaaaaacttttgccgggtaaaaaggttctcattcaagaagggccattcgccggatttaaagccgaaattatacaaagaaaaaatgaagaacaaatcgtcgttaaattccccggaatgaatttggtgacatcggtaactctggatataaaaacgttaaaattggaggaaactcttggatccaatttttgaaaagatagaaaaagcaatcgataccgaaatagaatccattctttactttagaaaaaatttagatccatctattaaac
>43	N operona: 27	first-last	LIC_10043	gene_poz=(601-2298)	aer	Aer	methyl-accepting chemotaxis transmembrane protein;	/position=51470 - 54367 (52070 - 53767)	/lenght=2898 (1698)	/codons=966 (566)	/complement=false	GC-compoz=35.80683156654888%	/LCI1=1.496755162241888	/LCI2=0.0948082595870206	p_i1=0.17319576509619022	p_i2=0.12720409811999953	/Tai=0.307997138167599	/Tei=0.21448368830799958	/EEI=3.9081401263786115
aaatttgtgagctttcgagcgatctaaactcattcaactttcgtagtaagtagttctcacattggacggtttttgggataaactcaaaatagatttctataagttatataatagaattgctgaaaaattccataactgcatttaacaaagctgcttcaattgaccatttcatgaaatagaaacaagatggagaattaattttttaacaactctaataaagtacctagcgttttacgttgaaataaggttcgtaataaaaatttacggtactcaattttataggaattagtaatatcacttaaagtttaaattctagatctaaacggaaacattaagattttataaaatatgtccttaagtgatggaatgaatttttgagataaaatttaaccagagacaaaaatttgtcttaaaaacttaaatgcaataaaaacgataaatttttgaggtgatttctaataaaattatattcaatttttattgatcgttttctatatattttcgatttgacgagacggtcatcttatatttttttcttttgaaacattatttgaatttcttgttttaaatactcgaggttcatttttaatgtaacggatcatgagaaaaaatctcccgattacaagtcaagaaataacaatacctatcaattcagttctaatctcacgtacggatatgaaaggaagaatatcgtatgtaagtcaggattttgctaatatcagcgggttttccgaagaggaaatgttaggcgagcctcataatctaattcgtcatccggatgttccttccgaaatttttcgagagatgtgggaaacgatacaagatggaaatccttggagtggaatcataaaaaaccgtgctaagtcaggtgattattattgggtagatgctacggttactccggtaatgaacgaaggtgtgatttccggttatatgtccgttcgtaaaaaagcgactgaagatcagatcagaagggcggaaattttattctctcaactaaaaaatacaaaatcatttctttggaaattaaaagaaggtattcagatattattcaaaaaactggggctttccggaaagattatagtatatgccttacttgttttcgttcccttattgttcgcaaatttcgaatggattcgaaatggtatgatcgtattacctatattaggagtttcttgcggaagtgtaggaattctttttttgatcaatacaattctaaattatcgaaaagagattcgagaaattatttcaattcaaaaagaaattgtatctggtaatttcctcatggaaattccagaaaaaaaagggaattccgaaatatttgaaattcgttctagtcttagagtttttgtaatcagtatttggggattgttggttcaaattaaagaaaactttgaaaagaatcaggaactttatcaatatctttctcagtcgagtgaacaatttcaatctaaaacacaaaatcaggccgcttccgtggaacaaacagcgtctgcttctcacgaactatcttcaacgttagatgaaattgtaaaatcaattcatttacaatctacaggtctgaccgcaattaacgacggaatcggaaaagtaaacgagtcgattcaaaacgtatctaaatctatggataatctttcttctcaaacttcttccgtaaaagaaaaggcttctcaaagtgaaaaaacttttgaaaaagcaattctagcaatgaacgaaatcaaagaatattcgaacggaatttcaaatattataggaattattacttcgatctccgaaaaaacaaatctactatcgttaaacgcttccatcgagtctgcgagagcgggagaagctgggaaaggttttagtgtggtggctgaagaaatttcaaaattagcttctcagactagagaatctatcaaagacatagtcaatctaatagataacactacaaaggcggttaatttaggcgcggagaaatttcaagaatccttatccatcgttaaacaacttacggattatataggcgaagtaaattcttccgctacgattgtgagagcatctttatttgctcaggcggaaaagttgggagaaatcagaaagaatacggatcaagtcaatcaactcggtgaaaccgtaagcgaatcttccgggtttcaaaaaacggcttccgatgaaatttctttatccatgcaaaacatcgcggaaagttcggaattgatcgcaagaacatccggagaaatcaaacaactcgtggacgaatccattcgtaaagcggctaagttgtacgaaatcttaaaacattttaagacttcttaaaggccgtcccaaaacttaaacacctaccatagaaggtgtttgctgagtttcacaaaaaatgtgggaactaccacaaatctataatttacggtagaactttgaaatgtggaactctcgccgaattttaactataaaaaatgaatgtttaacgtggatttggcgcaagaaaaaattttctaaaagtagttcctagaattttagaatttgttcgtaaaatcgtgatttgtaagagttcctacatcattttacagacaaacctaagttttgtgttagtttctacgttttaaagttgttttggataatccatatgatttctcaaactcaggcaggcgggaattgtataaattctaaatggaaatgagtggtagttcccacattaaaagaattgatctgtaaagttcagattccaacttttttcagaatcgtgagttctttacgccaaattcacattagcaaaagaatgttaaaaaactataagtcattcaaatacgacggttttttgtgggaactaccacattgttgaaattcaaagacgattgattctaaggtttgggaaaactctaaattcttttggaaataaaagaaactgccgataactaa
>44	N operona: 28	first	LIC_10044	gene_poz=(601-1479)	-	conserved hypothetical protein	identified by sequence similarity; putative; ORF	/position=53772 - 55850 (54372 - 55250)	/lenght=2079 (879)	/codons=693 (293)	/complement=false	GC-compoz=37.54266211604095%	/LCI1=1.3778538812785388	/LCI2=0.1004566210045662	p_i1=0.14001200539880287	p_i2=0.1455958996612506	/Tai=0.3307797779657353	/Tei=0.23103630969512556	/EEI=4.42456722643949
cgtcccaaaacttaaacacctaccatagaaggtgtttgctgagtttcacaaaaaatgtgggaactaccacaaatctataatttacggtagaactttgaaatgtggaactctcgccgaattttaactataaaaaatgaatgtttaacgtggatttggcgcaagaaaaaattttctaaaagtagttcctagaattttagaatttgttcgtaaaatcgtgatttgtaagagttcctacatcattttacagacaaacctaagttttgtgttagtttctacgttttaaagttgttttggataatccatatgatttctcaaactcaggcaggcgggaattgtataaattctaaatggaaatgagtggtagttcccacattaaaagaattgatctgtaaagttcagattccaacttttttcagaatcgtgagttctttacgccaaattcacattagcaaaagaatgttaaaaaactataagtcattcaaatacgacggttttttgtgggaactaccacattgttgaaattcaaagacgattgattctaaggtttgggaaaactctaaattcttttggaaataaaagaaactgccgataactaaatcgatgggaaatcgatttctcagactgacgatttttatatctatagctctcacgcttttttctttttgggatcatcatcttgtaggttatctaaaagattttatcgtgtttatccatgaaatcggtcacgcgatcgctgctttattaaccggtggttctgttcatacgatcgaacttcacggaaacgaatccggagaaaccattgcaagttcaggaagtggattttttatttttgtagtatccgctgggtatttaggatcttgtttgatggggggttttttattaaaccgaggtttttctggaaagatgatacgtcccactttgatttcttttggaacgattcttttactgatgacaatctcgtattccaaacctggaaacctcgcacaatatactggaattttttggggtttgggatttgtattgcttgggctttttaatcttagaatcaatcgatttgtcctcgtttttataggaacaagtatttccctttatagtttatacgaccttttagattttaccggaaacatagcatacacagacgcagggattatggcggcctggataacaggagcaaattcttctcaggtagttccaaaatcggtaatcgttttgggatatttgattgctctcctttggtctttttttagcttatccatcatattcgtatcggttaaaaaagttttccaatcagaagaaatcgtagttccggaacaagaattccaacaaaacgattttttccaatcttccgaaaacgaaaataaggaaactccatttcctggagaagtaactcccgaagttatggaatggtttttcagtaaagggttggatctaaacggaaaaccgctaccagcggagtttttagaaaaagaagaactatgaaaaaacaaagaatattgatcacagggggggctgggtttatcggttctcatctgtgtgaaaggcttttgaaagaaggcaacgaagttatctgtttagacaacttgcatactggaagaaagaagaacattcaaaaactcttaaatgattctaagttcgaatttatcagacacgatgtaactgatcccatcaaacttgaagtagatcagatttataatatggcttgtcctgcaagtccggtgcattatcaatcaaacgcgatcaaaacgatcaaaacaaacgttttaggaatgatgaatatgctcggtcttgcaaaaagagtaggggcaagaattcttcaagcttctaccagcgaagtttacggaaatccactagaacatcctcaaaaagaaacgtattggggaaacgtaaacccgatcggaatcagaagttgttatgacgaaggaaagagagtcgctgaaactctttgtttcgattatcagagaaatcataaggttgatattcgggtaattcgaatttttaacacatacggtcctagaatgttaccagacgatggaagagtggttagtaatttcatcgttcaggctctaaaaaaagaaaaca
>45	N operona: 28	last	LIC_10045	gene_poz=(601-1539)	-	dTDP-glucose 4-6-dehydratase	identified by sequence similarity; putative; ORF	/position=54647 - 56785 (55247 - 56185)	/lenght=2139 (939)	/codons=713 (313)	/complement=false	GC-compoz=37.912673056443026%	/LCI1=1.3814102564102564	/LCI2=0.09145299145299148	p_i1=0.14096400769752573	p_i2=0.11674230464132694	/Tai=0.3820947425920951	/Tei=0.20506807417719425	/EEI=4.407857135454184
tttattaaaccgaggtttttctggaaagatgatacgtcccactttgatttcttttggaacgattcttttactgatgacaatctcgtattccaaacctggaaacctcgcacaatatactggaattttttggggtttgggatttgtattgcttgggctttttaatcttagaatcaatcgatttgtcctcgtttttataggaacaagtatttccctttatagtttatacgaccttttagattttaccggaaacatagcatacacagacgcagggattatggcggcctggataacaggagcaaattcttctcaggtagttccaaaatcggtaatcgttttgggatatttgattgctctcctttggtctttttttagcttatccatcatattcgtatcggttaaaaaagttttccaatcagaagaaatcgtagttccggaacaagaattccaacaaaacgattttttccaatcttccgaaaacgaaaataaggaaactccatttcctggagaagtaactcccgaagttatggaatggtttttcagtaaagggttggatctaaacggaaaaccgctaccagcggagtttttagaaaaagaagaactatgaaaaaacaaagaatattgatcacagggggggctgggtttatcggttctcatctgtgtgaaaggcttttgaaagaaggcaacgaagttatctgtttagacaacttgcatactggaagaaagaagaacattcaaaaactcttaaatgattctaagttcgaatttatcagacacgatgtaactgatcccatcaaacttgaagtagatcagatttataatatggcttgtcctgcaagtccggtgcattatcaatcaaacgcgatcaaaacgatcaaaacaaacgttttaggaatgatgaatatgctcggtcttgcaaaaagagtaggggcaagaattcttcaagcttctaccagcgaagtttacggaaatccactagaacatcctcaaaaagaaacgtattggggaaacgtaaacccgatcggaatcagaagttgttatgacgaaggaaagagagtcgctgaaactctttgtttcgattatcagagaaatcataaggttgatattcgggtaattcgaatttttaacacatacggtcctagaatgttaccagacgatggaagagtggttagtaatttcatcgttcaggctctaaaaaaagaaaacataacattgtacggagatggagatcaaacacgttctttttgttatgtggatgatttagtagaagggatcgttcggatgatgaacaccgaaaatttcaatgggccagtaaatctaggaaacgacggagaatttacagttcgtgaattagcggagttggttttaaaagaaactggttcttcttctaaaatcgttcataagccgctacctcaagatgatccagcgcgtagaaaaccagatttgactcttgccaaacaacaacttggatttgaaccgaaagtttctcttgtggaaggaattcggaaaaccatcgaatactttaaaaataacttggattaaatttatacaaagaaattctggacgtactttaccgaccagtccggaagcactatttgatcaccgggaataaattatgaacattggaattctaaaagaatctaaagaagaaacgagagtatccgttacaccagacattgtagatgcgcttaaaaaaatcggggcgactgtactcgtagaaaaaggcgctggagaacaatcttattatcatgatgaagattataaaaaagctggagcaagtcttgtatctcgtcaagatgttattaataagtccaatctcattgtaagcattcattttgccgaccctacaacattaggaaaaatgaaaccaggaaccatttatttaggaatgttccaacctgcgatgaatgcacaaacagttcaaaaacttgcttctaaaaaggtagaagttttaagtttagatgcaatcgcaaggattacgagagcccagtctatggacgtactttcttctcaggcaacggttgccggttacaaagcggtattgctcgcggcttctcatttagccagattttttccaatgcttactacggcggctggaaccatcacacctgcttccgtgttgattattggagccggagttgc
>46	N operona: 29	first-last	LIC_10046	gene_poz=(601-1770)	pntA	proton-translocating transhydrogenase, subunit	identified by sequence similarity; putative; ORF	/position=55659 - 58028 (56259 - 57428)	/lenght=2370 (1170)	/codons=790 (390)	/complement=false	GC-compoz=39.914529914529915%	/LCI1=1.1276778063410453	/LCI2=0.09657240788346187	p_i1=0.08040331972253635	p_i2=0.13284664574425897	/Tai=0.3807339858399066	/Tei=0.21956198116983308	/EEI=5.80170959584889
acccgatcggaatcagaagttgttatgacgaaggaaagagagtcgctgaaactctttgtttcgattatcagagaaatcataaggttgatattcgggtaattcgaatttttaacacatacggtcctagaatgttaccagacgatggaagagtggttagtaatttcatcgttcaggctctaaaaaaagaaaacataacattgtacggagatggagatcaaacacgttctttttgttatgtggatgatttagtagaagggatcgttcggatgatgaacaccgaaaatttcaatgggccagtaaatctaggaaacgacggagaatttacagttcgtgaattagcggagttggttttaaaagaaactggttcttcttctaaaatcgttcataagccgctacctcaagatgatccagcgcgtagaaaaccagatttgactcttgccaaacaacaacttggatttgaaccgaaagtttctcttgtggaaggaattcggaaaaccatcgaatactttaaaaataacttggattaaatttatacaaagaaattctggacgtactttaccgaccagtccggaagcactatttgatcaccgggaataaattatgaacattggaattctaaaagaatctaaagaagaaacgagagtatccgttacaccagacattgtagatgcgcttaaaaaaatcggggcgactgtactcgtagaaaaaggcgctggagaacaatcttattatcatgatgaagattataaaaaagctggagcaagtcttgtatctcgtcaagatgttattaataagtccaatctcattgtaagcattcattttgccgaccctacaacattaggaaaaatgaaaccaggaaccatttatttaggaatgttccaacctgcgatgaatgcacaaacagttcaaaaacttgcttctaaaaaggtagaagttttaagtttagatgcaatcgcaaggattacgagagcccagtctatggacgtactttcttctcaggcaacggttgccggttacaaagcggtattgctcgcggcttctcatttagccagattttttccaatgcttactacggcggctggaaccatcacacctgcttccgtgttgattattggagccggagttgctggattacaagcgatcgcttccagtagaagattgggcgcggtagtagacgtattcgatacaagaccagaagtaaaagagcaggttcattctcttggagcgaagtttgtagaagtagaaggcgcttcccattctgctgctgctggcggttatgcggttgaacaaaccgaagaatataaaaaacgtcaacaagaagcgatcgataaatacgctcaaaaggcggatgtaatcataacaactgcgctcattcctggaaaaaaagccccattattgatcactaaaaagatcgtagataatatgaaatcaggttctgtagttgtggatcttgcttcttctatgggcggaaactgcgaatatacaaaacatggacaaaatgtagttactccaaaaggagttaccgtgatcggtcataaaaatcttgctggttcgattcctgcagacgcatctaaaatgttcagcaagaacgttttaaattttcttaaactgttgattaaggataaaaaaatcaatttagatctaaatgatgaaattctttcttcgactacaattacttaccagggtgaagttcgtcataaacttacgttagacgctttgggatctaagtcaggagcagcaaaacctaagaagagcgcttccaagaaataagccgaaaaaaccgaaaatcgtcccgatcatccaacctccgatcacgtcgcttacaaagtgatgaagagaaagtaaccttcctactccggctaaaaaactgattaaaatcagggccggagaaaatttaaacaacagtacaagaatcaaaacggcagtcatggaattggcggcgtgagcggaaggaaacgagtgtttcatatccgggttagaatcaacttttccagcgatcgtgataagaggcctttttcttgcgatgagcttttttagaaaaagcacaaaacgatcatttgcataggtgattaaaccggtaaaaagtaaaacccaataccaaacgattggaaggtcatttttcaaataaagaaaaggaaggagtatcaatagaaatacttctccacgattgattttggaaagaatacgatttaatctaggattgtggagatttgtccgaatccaagtagagagtgaaaaatcgatttgatctacaatgtctatcaaagttgaaaatcttttttaagagtatccgaaagcccttttcttggaaggcttttttgttctccggaaattaagtctttaatttggaccgtttccgtgcggatttcc
>47	N operona: 30	first	LIC_10047	gene_poz=(601-1137)	-	conserved hypothetical protein	identified by sequence similarity; putative; ORF	/position=56787 - 58523 (57387 - 57923)	/lenght=1737 (537)	/codons=579 (179)	/complement=true	GC-compoz=39.10614525139665%	/LCI1=1.3913857677902621	/LCI2=0.11853932584269658	p_i1=0.1436483905291191	p_i2=0.20991913899830508	/Tai=0.4810002191717253	/Tei=0.28892722509847457	/EEI=4.361411856897943
gattccaggaatcgatacaaattctgtttcttttatccaaaatttatttcaagagttaggcgaacttggaatcgataaacagttgttattcgatccttctatcatccgaggatttgattattacactggttgtatcttcgaagttttcgataccaatccagaaaatagaagatccttatacggtggaggaagatacgataatctcatcggtttgttttccaaggaacaattatccggaattggctttggattaggcgacgtaacactgaaaaattttttagaaggccataatctaattccaaatctaagtagagaaaaaaccatttttcttccaattatggatgaatctctttttgtagatactttcaaactttctaaagaactccgtgaaaatgaaattctcaccgaaacaatgttagattccgcaaaaatcggaaaacaaattcaaatcgcagaaaaaaaaggttatcgctacgtattgttccttggagaatcggaaatccgcacggaaacggtccaaattaaagacttaatttccggagaacaaaaaagccttccaagaaaagggctttcggatactcttaaaaaagattttcaactttgatagacattgtagatcaaatcgatttttcactctctacttggattcggacaaatctccacaatcctagattaaatcgtattctttccaaaatcaatcgtggagaagtatttctattgatactccttccttttctttatttgaaaaatgaccttccaatcgtttggtattgggttttactttttaccggtttaatcacctatgcaaatgatcgttttgtgctttttctaaaaaagctcatcgcaagaaaaaggcctcttatcacgatcgctggaaaagttgattctaacccggatatgaaacactcgtttccttccgctcacgccgccaattccatgactgccgttttgattcttgtactgttgtttaaattttctccggccctgattttaatcagttttttagccggagtaggaaggttactttctcttcatcactttgtaagcgacgtgatcggaggttggatgatcgggacgattttcggttttttcggcttatttcttggaagcgctcttcttaggttttgctgctcctgacttagatcccaaagcgtctaacgtaagtttatgacgaacttcaccctggtaagtaattgtagtcgaagaaagaatttcatcatttagatctaaattgatttttttatccttaatcaacagtttaagaaaatttaaaacgttcttgctgaacattttagatgcgtctgcaggaatcgaaccagcaagatttttatgaccgatcacggtaactccttttggagtaactacattttgtccatgttttgtatattcgcagtttccgcccatagaagaagcaagatccacaactacagaacctgatttcatattatctacgatctttttagtgatcaataatggggctttttttccaggaatgagcgcagttgttatgattacatccgccttttgagcgtatttatcgatcgcttcttgttgacgttttttatattcttcggtttgttcaaccgcataaccgccagcagcagcagaatgggaagcgccttctacttctacaaacttcgctccaagagaatgaacctgctcttttacttctggtcttgtatcgaatacgtctactaccgcgcccaatcttctactggaagcgatcgcttgtaatcc
>48	N operona: 30	middle	LIC_10048	gene_poz=(601-1920)	hisS	histidyl-tRNA synthetase	identified by sequence similarity; putative; ORF	/position=57320 - 59839 (57920 - 59239)	/lenght=2520 (1320)	/codons=840 (440)	/complement=true	GC-compoz=36.28787878787879%	/LCI1=1.738800303720577	/LCI2=0.12611996962794234	p_i1=0.24775087324263934	p_i2=0.23875065829019237	/Tai=0.3512603283597755	/Tei=0.31487559246117314	/EEI=3.0962073430877157
aaaccgatttatatccgtgatacgtccactttggattcaaatccagaaggggaatttgcaaacttagatttactcccaatcaaagaaactctccaagaggaattgattttagaagaaagacttcgttttttcaaaagcagtaaaactcgttctcttcttatctatcctatcctttttaaaagtgggggcgaaactcaaatatttgcgatgggagtaatcgaatcgagtgaaggcccgatttcggaccaagtcgttcctctttacaaagagatggaagaaatttttaattcaagaatgggggattcaaatacaaaatctctggataagagacaaaacattctgaatatatcagaaggcggaatcctactcgaagtaaccgatccagaattgattcaatcttttttgcacaaaccagtttttactgcggacattacttttaagatgcaagcccctctgcggtttgcatttcacatccgacatatttcccaagtcggagaaatctatcacgtaggcgcagaaatagttggctccaacgatgctaaggcaaatatgactctattgaagaaaaatatgaacttcattaagactcagtaatttgccttggaaaatcagaaaaactttttaaccacagctccttacaaggggaccagagatttttatccggaggatatgagacttcggaactggatgttttccgttatgcgggaaaccgttctctctttcggctacgaggaatacgacggtcctattttagaatccttcgatctctacaaagctaaaagcggagaagaaatcgttgaacggcagttatacgattttatagataaaggagaaagaagagttgcaatccgtcctgagatgactcctacgctcgcaaggatggtagcaggaaatttacgcaatcttcctaaacctgtacgttggttttctattcctaatttatggcgctacgaacaacctggcaagggtagactcagagagcactggcaattgaatgtggatctttttggagtggattctcatcgcgccgaacttgaaattcttttgattgcggattcgattttaaaaaagttcggagcaccgattggaagttatcaaatcaaagtttctcatagaaaacttttagatagttttttaaaaaattccctcaaactcaatggtgatcaagttcacggggtttctaaacttttagataaaaaatctaaaatttcttctgaagctttcgaaacagaaatgaaaccttttttaaataattttaaagaacaattctccctgattgaaacgtatctcaattctaatttagaaacagtttctaagattccaggaatcgatacaaattctgtttcttttatccaaaatttatttcaagagttaggcgaacttggaatcgataaacagttgttattcgatccttctatcatccgaggatttgattattacactggttgtatcttcgaagttttcgataccaatccagaaaatagaagatccttatacggtggaggaagatacgataatctcatcggtttgttttccaaggaacaattatccggaattggctttggattaggcgacgtaacactgaaaaattttttagaaggccataatctaattccaaatctaagtagagaaaaaaccatttttcttccaattatggatgaatctctttttgtagatactttcaaactttctaaagaactccgtgaaaatgaaattctcaccgaaacaatgttagattccgcaaaaatcggaaaacaaattcaaatcgcagaaaaaaaaggttatcgctacgtattgttccttggagaatcggaaatccgcacggaaacggtccaaattaaagacttaatttccggagaacaaaaaagccttccaagaaaagggctttcggatactcttaaaaaagattttcaactttgatagacattgtagatcaaatcgatttttcactctctacttggattcggacaaatctccacaatcctagattaaatcgtattctttccaaaatcaatcgtggagaagtatttctattgatactccttccttttctttatttgaaaaatgaccttccaatcgtttggtattgggttttactttttaccggtttaatcacctatgcaaatgatcgttttgtgctttttctaaaaaagctcatcgcaagaaaaaggcctcttatcacgatcgctggaaaagttgattctaacccggatatgaaacactcgtttccttccgctcacgccgccaattccatgactgccgttttgattcttgtactgttgtttaaattttctccggccctgattttaatcagttttttagccggagtaggaaggttactttctcttcatcactttgtaagcgacgtgatcggaggttggatgatcgggacgattttcggttttttcggcttatttcttggaagcgctcttcttaggttttgctgctcctgacttagatcccaaagcgtctaacgtaagtttatgacgaacttcaccctggtaagtaattgtagtcgaa
>49	N operona: 30	middle	LIC_10049	gene_poz=(601-1749)	-	conserved hypothetical protein	identified by sequence similarity; putative; ORF	/position=58646 - 60994 (59246 - 60394)	/lenght=2349 (1149)	/codons=783 (383)	/complement=true	GC-compoz=35.68320278503046%	/LCI1=1.480802792321117	/LCI2=0.14092495636998253	p_i1=0.16858967303864172	p_i2=0.29695844871287225	/Tai=0.35624294506022647	/Tei=0.36726260384158504	/EEI=3.9724990921592056
atcgtagcagacgcatctacaaaacaaatcataccagacgctaaagttactctttttacacctatgaaccgcaaaggagaatctcttgtccaagatgcggataaaaaatcttttcttattaaaaaattaccagataacgattttgaattatttgcaacagcttcgaaatatatttctgaaagtatcaatattattcaaaaaaatatttccaaaaatggaactgtaacaatttatctgaaagcagaaagcgacgtagatccggtttataatctacgagtttatttcgaatttaataaaacaaaaatcacagaagagaataaaaagttgctagatcctcttgtaggctatcttttgaaaaatgcgtccgataaaattgaaattgggggacataccgacaacgtagcctctaaggaatataacacaagattgagtgccaaaagagcccgtaacgtttacgagtatcttctttcaaaaggaattccggagaaaagaatgagaatcagggcttattggtattcacaaccggatgcagacaatgagacagaaaccggaagagcaaaaaatagaagagttggttttagaaagctctgaggagttttcatgagcgtacaatttcaaacccacatgcaagctcaaagatcttgggaaacgatccaagatgtgaataagataaagtatattctcaaggaatatattcattttcaaggtctactcgttaaagaatctccttttcatcaggaattaaaaccgatggaaattagagaagacggtactttcatttttccaattgattccactttaacaaacatcaacgacgaacttgtactttatagaaccctctccaaacacatagagatcagctttgacgtaatcgaaaaaaccgacactcagattatatgcaaacctctctttgcaaggatcgcaaaagcaaaaagaatgtctcctcgtatcgaaggtttgatggggaaagtgatagctcataaatttttaattcctagaaaagaattagatattgctaaagttctagggacttccggacaaattatacttaacgatttaaatcgaaaagtaaaacagatttatccttcttctaagctagtattcaattcttctaaagaactttctccagaagaagaattagtaaaaaaatataaaaaaccgatttatatccgtgatacgtccactttggattcaaatccagaaggggaatttgcaaacttagatttactcccaatcaaagaaactctccaagaggaattgattttagaagaaagacttcgttttttcaaaagcagtaaaactcgttctcttcttatctatcctatcctttttaaaagtgggggcgaaactcaaatatttgcgatgggagtaatcgaatcgagtgaaggcccgatttcggaccaagtcgttcctctttacaaagagatggaagaaatttttaattcaagaatgggggattcaaatacaaaatctctggataagagacaaaacattctgaatatatcagaaggcggaatcctactcgaagtaaccgatccagaattgattcaatcttttttgcacaaaccagtttttactgcggacattacttttaagatgcaagcccctctgcggtttgcatttcacatccgacatatttcccaagtcggagaaatctatcacgtaggcgcagaaatagttggctccaacgatgctaaggcaaatatgactctattgaagaaaaatatgaacttcattaagactcagtaatttgccttggaaaatcagaaaaactttttaaccacagctccttacaaggggaccagagatttttatccggaggatatgagacttcggaactggatgttttccgttatgcgggaaaccgttctctctttcggctacgaggaatacgacggtcctattttagaatccttcgatctctacaaagctaaaagcggagaagaaatcgttgaacggcagttatacgattttatagataaaggagaaagaagagttgcaatccgtcctgagatgactcctacgctcgcaaggatggtagcaggaaatttacgcaatcttcctaaacctgtacgttggttttctattcctaatttatggcgctacgaacaacctggcaagggtagactcagagagcactggcaattgaatgtggatctttttggagtggattctcatcgcgccgaacttgaaattcttttgattgcggattcgattttaaaaaagttcggagcaccgattggaagttatcaaatcaaagtttctcatagaaaacttttagatagttttttaaaaaattccctcaaactcaatggtgatcaagttcacggggtttctaaacttttagat
>50	N operona: 30	last	LIC_10050	gene_poz=(601-2664)	-	peptidoglycan-associated cytoplasmic membrane	OmpA-like; identified by sequence similarity;	/position=59804 - 63067 (60404 - 62467)	/lenght=3264 (2064)	/codons=1088 (688)	/complement=true	GC-compoz=35.998062015503876%	/LCI1=1.477923338185347	/LCI2=0.09742843279961186	p_i1=0.1677630637821279	p_i2=0.13561856456337507	/Tai=0.31633007005062486	/Tei=0.22205670810703756	/EEI=3.984273952711742
acgaaaaaaccgtacaatttctaaaattacattatttggtgttagatgtgattttgtttccgcacgattggaatgattatgagaatacatcaaaataaactttcgattggttctggcatatttggaaatctctcgaatagattcttcatctacaaagcctcggatatgattaataaattccacacccgcagataaagaattagcaattacttgaggttgaaaagaatctacggaaatacgaactccttttgcaaccaaattggaaattaactccttcattcttatccattcgatttcgggaccgatcaaacttgcttgaatattagaagactgagcgcctatatcaattacatctgcgccttggtttaacagagaatttgctttttcagaggaagatttaaaagtaagatactttcctccatcggaaaatgaatcttcggtaatattcaataccccaaagatctttgtagaataacttgaagaattcgaatcttgtttactttccatctttaaaaacttagatataagaccgatactctaagtaagatcctgaatttaaactaaaaacaataatctttatattcttttcggagcgggttcatgcgtcctttttctaaattaatttttattctggccttttgtatttttttgcccgttttctctcaacctctaccggaccttccggaaaaacaatttggtcaacctcttaatacacaaaacgacgaatacaatcctatagtaagcccagatggaagatacatcgtattccagtccaaccgtccaggcggagaaggaggaatggacatttggatttccgagaacattcgctttttagataaggagataccagcagaatggactaaacccgtaaatatgaatcaaaatatttgggaagaattaaaacgtccaccagctgctggagttcgtaaaccaaatctattcaactctaacgcgtttgaaggtggaatttcaattcttttcgattctaacaacgcgccttcggaaatttattttacttctacaattaaccttgctgttgggcgttccggttttgaaggtttgaatatttatagaacaattaaagataaaaaaacaggaagatggacagacccagaacatctcagtgaaattaattccaacttcaatgataagatgcccgcaatttctcccgatggaaattttttgatcttctcttcggaccgtccggggggttacggtgatttcgatctttggatctcggttcgtaatccaaaaaacggaagttggtcccaacctaaaaatttaggttctcccctcaactcttccgaaagtgaaattcttcctttcattcatcaagacggagaacaactttatttcagttctaatcgagaagacgaaagaaaaaaatttaagatttttagaatattcttaaaatataaatctgctctagacaacatgttagaagacgaagaagaaaccgaagaaattcctacaaccaaaccaactgaaatcttaattcctaaaattgatcaatcttctttattacttcttcccaaaccgtttaacactgataagtgggaaggttttgataacgaaggaatcaattttgacaaagacggtatctgggcttatatttcttccaatcgttctggtggagaaggtcaatttgacattttccgctttcaagttccggaatctattcgcaactcctatactttaaacttcaaaggtctagttttggatggttccgaaaagacaatgattggattagattctactttaaaaatttatgatggaactaaaccggctaacgtaatcacttcgaaaagaatcggaggagatcttagcaaaggaaaaccttctaattttgcaacaactcttcaaaccggaaaggtttataaaatagaaattagttctcctggctttcatcctcaagaggatattttggatttaagaggaaacataggtaaaaatcgaaaagtttatagaacctacgttcttttaccaattcaagttggagaaggtaaaacggaagaaacaaaaatagaacaacccatagagaatcaaaaaccaaattctgccgcgttgaaagtcatcgtagcagacgcatctacaaaacaaatcataccagacgctaaagttactctttttacacctatgaaccgcaaaggagaatctcttgtccaagatgcggataaaaaatcttttcttattaaaaaattaccagataacgattttgaattatttgcaacagcttcgaaatatatttctgaaagtatcaatattattcaaaaaaatatttccaaaaatggaactgtaacaatttatctgaaagcagaaagcgacgtagatccggtttataatctacgagtttatttcgaatttaataaaacaaaaatcacagaagagaataaaaagttgctagatcctcttgtaggctatcttttgaaaaatgcgtccgataaaattgaaattgggggacataccgacaacgtagcctctaaggaatataacacaagattgagtgccaaaagagcccgtaacgtttacgagtatcttctttcaaaaggaattccggagaaaagaatgagaatcagggcttattggtattcacaaccggatgcagacaatgagacagaaaccggaagagcaaaaaatagaagagttggttttagaaagctctgaggagttttcatgagcgtacaatttcaaacccacatgcaagctcaaagatcttgggaaacgatccaagatgtgaataagataaagtatattctcaaggaatatattcattttcaaggtctactcgttaaagaatctccttttcatcaggaattaaaaccgatggaaattagagaagacggtactttcatttttccaattgattccactttaacaaacatcaacgacgaacttgtactttatagaaccctctccaaacacatagagatcagctttgacgtaatcgaaaaaaccgacactcagattatatgcaaacctctctttgcaaggatcgcaaaagcaaaaagaatgtctcctcgtatcgaaggtttgatggggaaagtgatagctcataaatttttaattcctagaaaagaattagatattgctaaagttctagggacttccggacaaattatacttaacgatttaaatcgaaaagtaaaacagatttatccttcttctaagctagtattcaattcttctaaagaactttctccagaagaagaattagtaaaaaaatataaaaaaccgatttatatccgtgatacgtccactttggat
>51	N operona: 31	first-last	LIC_10051	gene_poz=(601-1443)	folP	7,8-dihydropteroate synthase protein	identified by sequence similarity; putative; ORF	/position=61961 - 64003 (62561 - 63403)	/lenght=2043 (843)	/codons=681 (281)	/complement=false	GC-compoz=32.62158956109134%	/LCI1=1.8238095238095238	/LCI2=0.09261904761904761	p_i1=0.2755032660948721	p_i2=0.12033703033254249	/Tai=0.258733957134224	/Tei=0.20830332729928824	/EEI=2.8739518668213555
tgtccatcttcctgtttttttatctttaattgttctataaatattcaaaccttcaaaaccggaacgcccaacagcaaggttaattgtagaagtaaaataaatttccgaaggcgcgttgttagaatcgaaaagaattgaaattccaccttcaaacgcgttagagttgaatagatttggtttacgaactccagcagctggtggacgttttaattcttcccaaatattttgattcatatttacgggtttagtccattctgctggtatctccttatctaaaaagcgaatgttctcggaaatccaaatgtccattcctccttctccgcctggacggttggactggaatacgatgtatcttccatctgggcttactataggattgtattcgtcgttttgtgtattaagaggttgaccaaattgtttttccggaaggtccggtagaggttgagagaaaacgggcaaaaaaatacaaaaggccagaataaaaattaatttagaaaaaggacgcatgaacccgctccgaaaagaatataaagattattgtttttagtttaaattcaggatcttacttagagtatcggtcttatatctaagtttttaaagatggaaagtaaacaagattcgaattcttcaagttattctacaaagatctttggggtattgaatattaccgaagattcattttccgatggaggaaagtatcttacttttaaatcttcctctgaaaaagcaaattctctgttaaaccaaggcgcagatgtaattgatataggcgctcagtcttctaatattcaagcaagtttgatcggtcccgaaatcgaatggataagaatgaaggagttaatttccaatttggttgcaaaaggagttcgtatttccgtagattcttttcaacctcaagtaattgctaattctttatctgcgggtgtggaatttattaatcatatccgaggctttgtagatgaagaatctattcgagagatttccaaatatgccagaaccaatcgaaagtttattttgatgtattctcataatcattccaatcgtgcggaaacaaaatcacatctaacaccaaataatgtaattttagaaattgtacggttttttcgtgaaagaaaaaaaattttattaaacgcgggaattgcacaagagcaattgatctttgatcctggaatgggtttttttctcagttctgattttcaggtgagttttgaagtattaaaaaaaattaaaactctccaggaagagttttctccgatgatggtttcggttacaaaaaaatcatttttaggaaatgcgctcggaggtttgaaagtagaagaaagagaaattcctaccgtaattgccgaactttatttatgtattcaaaatgtagaatatatccgaactcatgaacctaaaaatttaaaacaagctttgaaaatttggaatttaatgaataagtaattgttatggcaggatcaaaatccgttcggcttcaatgaggaagcgagacgtttaggttatccagtttactacccgacgtataaaaacagtatcgaaaattaacaatcgattttaccaaggatgtggaagttttcaaaaaatggcgtttaatccggatttgttaatttttagaagaaggtctcacatcagcataagtattatttttatgcgctgagtagtaagtttttcgataaagtaaaattaaagtaaattcgatctaagaaatccgttttatcttagtcagttttttcgtaaaaaatagatgtgggaactctcacaaatcatggatttacagttaaactttgtaaattgtgggaattactatggaatataaaagaatcattaatcagatttttgcacaaaatcgctgttttgcggttatcgtcaaaatttaaatcctattttaacgtgaactcggtgtaaaaaaattttctaaaagtaaaagtatgagttcctacaattttagaatttgctcctaaaaatcgtaatctacagtagtttgtttccacacttgaatttgaatacgacagattcaagtgttataaacttctattttataaa
>52	N operona: 32	first-last	LIC_10052	gene_poz=(601-1851)	-	conserved hypothetical protein	identified by sequence similarity; putative; ORF	/position=63572 - 66022 (64172 - 65422)	/lenght=2451 (1251)	/codons=817 (417)	/complement=true	GC-compoz=30.135891286970423%	/LCI1=1.8677884615384615	/LCI2=0.08701923076923077	p_i1=0.290069759774852	p_i2=0.10349110128017944	/Tai=0.2611337019780222	/Tei=0.1931419911521615	/EEI=2.7696014235607658
gagaaggatgataaaacagaactttatcttaccaatgcgattcggttagatcctaaaaatcgaatggcgcttacagctcttgcaactctatattttgaaaaagaacgttggaaagaatgtcttgaagcggccaacaaagtaagcaaactttttccgaacgattctagaatgcaggtgcttctttctgaagttcatactcgtctaggaaattttaaacagtcttttgaaattcttaaacaagcgacttcacaatcgaaaggatttactcgttttttagacacaatcgaagaattcaaaaaaaatccagaagaagcagctttctttgattcattagaaaagcttacaaaaaataaattgaacgaatttcgatcaaaatttgaaatgagtcaggaaaatccagaagacttctctcccccaaaccctcaggatgcacttgatctttctttgatgtatttattccatggtgacaaagagcgagctctaaaatacatgctctatgcacaaaaacaattggaagaatcaaattcacaaaacgatgtctgattttgatctattcaaaaacgaattttagaaaaacgttaagtattagtccctacatttttgaatgataagatgatattttatagtaagacaaagttgtataagagttttcatattttacaatatttaagaaacaactacagtaaacttaaaaaacgattttttttatcattcgttcggataagacttttttcattaaagatctgttgcaaaattcagaaaatgtgggaactcatacgggaatttactatcgaaaaaataattcaaaattgtaaaacgagctttatgagacgtaatctgtgggaactaccacgtttttcttttcgaattttaaaatgcaccttaccattttttatcatttccctttttcatttttgtatttatccaattcgagaggcggaagtcttagaaacggatgtttcatttttatatttgaactctactgaatttccacaaaacgaattagaaaaaatgaattcgatttggaaagtaagaaagcttagagacaaaggaactacagcggaagataaaaataatttgggaattttatttgcaaaaaattcgcttttggatgatgcagaatcgttttggaaagagtgtatgaaaatttcagaatcaaatccagtatgtttttcaaatttgattcgaatgtattatttaatcgatgaatacgaaatctcaaaaaaagaaatttctatttatctaaaaactgcaaaaaaagaacaaattcagcaggtcaaaaaattactcacaaatcagaatcggaaagaagaaaccattttacttttagacgttcaatctaaaatcccaggtatggaagtagtatcttgggacgaattgagtacatattttctcgaaaaacaagattacgaaaaagcgtatttttatttggaaaaaattttagaaatcaatccatatcataaaaacgctcgtgcttctatggttcttttagctcatgatctggaaaaatgggacgatcttttaatgttcgcaatgaatcttaattctacggatgataagattccggatttaaattattatattgcaaaagcatattatgaaaaacgaaattactccgaagctctggaatggattcgaaaatcccccgaatccgaaagagaaactctttcgtttatagaactctggaaaaaaattttactttcggtaaatccgaactcggacttacatccgattcttacttatattaaaaaaatgcaagccaagggtatacaaattaaagaagaagacgttctgccaactctcaatccttccggaaaaaaaacgatcgaagatattaaagtaggaagataaatacttagaactataaaataaagcacccagtactctgcgctgaagcagtattttgtaatagaaatttactgcatgtcccaacgtgagtttggcaaaaaatttataattctgaaaaaagctggaatctgaactctacagattaatcctttaaatgcagaactaccgcaatttataaaatagaagtttataacacttgaatctgtcgtattcaaattcaagtgtggaaacaaactactgtagattacgatttttaggagcaaattctaaaattgtaggaactcatacttttacttttagaaaatttttttacaccgagttcacgttaaaataggatttaaattttgacgataaccgcaaaacagcgattttgtgcaaaaatctgattaatgattcttttatattccatagtaattcccacaatttacaaagtttaactgtaaatccatgatttgtgagagttcccacatctattttttacgaaaaaactgactaagataaaacggatttcttagatcgaatttactttaattttactttatcgaaaaacttactactcagcgcataaaaataatacttatgctgatgtgagaccttcttcta
>53	N operona: 33	first-last	LIC_10053	gene_poz=(601-1503)	-	conserved hypothetical protein	identified by sequence similarity; putative; ORF	/position=64880 - 66982 (65480 - 66382)	/lenght=2103 (903)	/codons=701 (301)	/complement=true	GC-compoz=33.88704318936877%	/LCI1=1.5766666666666667	/LCI2=0.05366666666666666	p_i1=0.19690838009036324	p_i2=0.028735273578863196	/Tai=0.2677849605895519	/Tei=0.12586174622097687	/EEI=3.6072753278601373
ttaaaatctaaagtatctgcagctttttcagaaagatcaatgattctatcctttacaaaaggtcctctatcgttgacacgaactataacttctttttggttttctaaattttgaactctaatgatggaacctaaaggaagtgttggatgtgcagcagttagttttgttttatcaaatttttctccgcttgccgttggtttaccgtgaaactttgcgccataccaggaagacattccaacttcgtcaaaatctccagaagaattggttttttcaggtggttgagcttttgcatacttttcaacactcaattcttcttcgaaagatctacgtgcaggtttttgagaaacgaaatttgaattagaatccatcggaataatttctttttcaaaaaaaatctccgacggatctccagaagcgctgacgcttcgtttagactctaccgacgcacaagacgtaaaaatgatcagggcggttaagattgctatttgtttcatagtttcctcggtcctattgattcctttaaacaaatcggttgatctggaaaaaaccattacaactttttgagtcgtccgggatagaaatgattccgatagttatactatgacaggagcggatataggcaaaagattcaaccaagctttgaacttagaaaaagaaggcaaatatccagaagcgattttactttatgaaggtttaattcaatcccaaccaaaataccaaaagtcttatttaaatttaggagcgctttattctaaacaaggtaactccaaaaaagcgattgagatctatcaaaaagccctacaggttggaaaatcacctgaactttactataacattggaatcgaactttatagaagtggtgaaacagaaactgcaattcgatctcttaaaaaatctttagaaattgaaaagaaatttttaaagtcacatattctacttgcgtattgttatagacaacttgagaaggatgataaaacagaactttatcttaccaatgcgattcggttagatcctaaaaatcgaatggcgcttacagctcttgcaactctatattttgaaaaagaacgttggaaagaatgtcttgaagcggccaacaaagtaagcaaactttttccgaacgattctagaatgcaggtgcttctttctgaagttcatactcgtctaggaaattttaaacagtcttttgaaattcttaaacaagcgacttcacaatcgaaaggatttactcgttttttagacacaatcgaagaattcaaaaaaaatccagaagaagcagctttctttgattcattagaaaagcttacaaaaaataaattgaacgaatttcgatcaaaatttgaaatgagtcaggaaaatccagaagacttctctcccccaaaccctcaggatgcacttgatctttctttgatgtatttattccatggtgacaaagagcgagctctaaaatacatgctctatgcacaaaaacaattggaagaatcaaattcacaaaacgatgtctgattttgatctattcaaaaacgaattttagaaaaacgttaagtattagtccctacatttttgaatgataagatgatattttatagtaagacaaagttgtataagagttttcatattttacaatatttaagaaacaactacagtaaacttaaaaaacgattttttttatcattcgttcggataagacttttttcattaaagatctgttgcaaaattcagaaaatgtgggaactcatacgggaatttactatcgaaaaaataattcaaaattgtaaaacgagctttatgagacgtaatctgtgggaactaccacgtttttcttttcgaattttaaaatgcaccttaccattttttatcatttccctttttcatttttgtatttatccaattcgagaggcggaagtcttagaaacggatgtttcatttttatatttgaactctactgaatttccacaaaacgaattagaaaaaatgaattcgatttggaaagtaagaaagcttagagacaaaggaactacagcggaagataaaaataatttgggaattttatttgcaaaaaattcgcttttggatgatgcagaatcgttttggaaagagtgtatg
>54	N operona: 34	first-last	LIC_10054	gene_poz=(601-1566)	rlpA	putative lipoprotein	identified by sequence similarity; putative; ORF	/position=65832 - 67997 (66432 - 67397)	/lenght=2166 (966)	/codons=722 (322)	/complement=false	GC-compoz=36.542443064182194%	/LCI1=1.4890965732087227	/LCI2=0.06313603322949117	p_i1=0.17097883021771743	p_i2=0.045098080699685295	/Tai=0.2840035840876687	/Tei=0.1405882726297168	/EEI=3.9388540614991427
acttcagaaagaagcacctgcattctagaatcgttcggaaaaagtttgcttactttgttggccgcttcaagacattctttccaacgttctttttcaaaatatagagttgcaagagctgtaagcgccattcgatttttaggatctaaccgaatcgcattggtaagataaagttctgttttatcatccttctcaagttgtctataacaatacgcaagtagaatatgtgactttaaaaatttcttttcaatttctaaagattttttaagagatcgaattgcagtttctgtttcaccacttctataaagttcgattccaatgttatagtaaagttcaggtgattttccaacctgtagggctttttgatagatctcaatcgcttttttggagttaccttgtttagaataaagcgctcctaaatttaaataagacttttggtattttggttgggattgaattaaaccttcataaagtaaaatcgcttctggatatttgccttctttttctaagttcaaagcttggttgaatcttttgcctatatccgctcctgtcatagtataactatcggaatcatttctatcccggacgactcaaaaagttgtaatggttttttccagatcaaccgatttgtttaaaggaatcaataggaccgaggaaactatgaaacaaatagcaatcttaaccgccctgatcatttttacgtcttgtgcgtcggtagagtctaaacgaagcgtcagcgcttctggagatccgtcggagattttttttgaaaaagaaattattccgatggattctaattcaaatttcgtttctcaaaaacctgcacgtagatctttcgaagaagaattgagtgttgaaaagtatgcaaaagctcaaccacctgaaaaaaccaattcttctggagattttgacgaagttggaatgtcttcctggtatggcgcaaagtttcacggtaaaccaacggcaagcggagaaaaatttgataaaacaaaactaactgctgcacatccaacacttcctttaggttccatcattagagttcaaaatttagaaaaccaaaaagaagttatagttcgtgtcaacgatagaggaccttttgtaaaggatagaatcattgatctttctgaaaaagctgcagatactttagattttaaagatgtaggtattgctaaagtaggtattaaagtagtaaaacgtggaggagctgcaaacgaagaatccgaagatctcgaaaattctgacgatgaagaagctcttttagaagatggaaaacctgaaaaactaaatcctcaaaaatcggattatcaaaacaaaccgattgccggtggaaagtatatcaaaggtgctcctaaaggatatacggttcaagtaggtgtttttcgggaacaatctagagctgaatcttataaatctaatcttggacaagaatacggtgaaaaaactttcctatttacaagagatggtttatttgtaattcagttaggggatttcgcaagcagaactgaggcggaatcgttgaaatcgaaattaaaaaacgatggaattgactgtttcattccgaaaaaataaccacctttaaattttaaaaaaattgtttcctcgttagtaaaccccgtaactttttgcggggtttctcttagattgtaagagtttatattttaaagttcttacagattgtgattgtttcgcaattattactcggacgtataaatagaatacttggattagattgtttcaaaaatttgaatgttttggcctgttctaaaatgtcgtaaatcccgaatttgcggtatttttaagtatcgttatttttttcgcaaatttggccgttaataacttggtattattttcatatgcctaggagtaattactttttttgagaaaatctgctattaaggcagttctttttaatctcaaacacgattacaaaatgattcgaattttctcaaagacaaagaagaggatcgtatcaatattacctttcttcgcgatttgatcctttgctctttttcagatttggctacataataaatatataatgtgaattttaaaataaatccgcgcttatttgatctaaataacgtgaattcggcataatgcgaaagggatcgatgcgaggttaagttattggtattttataaaaatttaatctaattctggagttttaca
>55	N operona: 35	first-last	LIC_10055	gene_poz=(601-1308)	cysE	serine acetyltransferase	identified by sequence similarity; putative; ORF	/position=67517 - 69424 (68117 - 68824)	/lenght=1908 (708)	/codons=636 (236)	/complement=true	GC-compoz=40.11299435028249%	/LCI1=1.2553191489361701	/LCI2=0.11049645390070921	p_i1=0.10891786014760861	p_i2=0.18041054183714814	/Tai=0.4741349827723915	/Tei=0.2623694876534333	/EEI=5.0498400494933815
caaagaagacatataaattcctaccacataacaaggtacggaaagaatcaaactcataagaggaccccagatccctatgtcaaagagttgctttttattccggattggttccagaattcgaatgaccgcacccatagttccaataggggctaatggaattggtataaaatacggccaggttacttgaataccgtaataacgggctgctaaaaaatgccccatctcgtgagcgaaaagaattataatcaaagaaagagaataaggaagtctaagaaaaaataattcctttaaagattcagccgataagaaagggatcttgaaaaattcactctgaaatgtgagagtcaaaaaggttaatacaaacaaaattatgtgtgttgaaaatttatattgtttcaaatttatattctattcttcttagaaagaatcctctttacatcatatcacgaattttgaaccttttccttaacagttcttgttcaaaccaaatactttacaggtatgataatttttaaaatttatcttcccaagtttttgaaaaagaatgtcgaattgtttcagaaaggttaattgtagttttgggaaaatggagattaacatttgtttgaaaatattaaatttataaggaaatatgatcccgctgctaagtcttacttagaaattgtactctgttatcccggtttacatgccctctggtttcataaactggctcattttctttataggatgaaactccctttaatcccaaggatgatcaatactttttccagatttattactggaatcgacattcatcccggagcaaaaattgcaaacgggattatgatcgatcatggacacggagttgtaatcggcgaaaccgccacaatcgcaaaagggtgtttaatttaccaaggtgttactcttgggggtactggaaaagaatctggaaaacgtcatccgtctttactcgaaaacgtagtggtaggcgcaggcgctaaaattcttggaaatattacgatcggaaaaaacgtacgtgtaggtgctggatccgtagttatgagagacgttccacacgatagtacggtagtcggaattcctgccaaagtagttcgctctaaaatgccaatcggcgaagaaggcgaacacatgttggatcataacgaaattccggacccggtcgctaaagtattttctatcctacttgaaagaatagaaactcttcaaaaagaagtgcattctatagataagagcgggattcattccgttaagtcaaacgacaatctggaagaaattttagatgaatttatacacggcggaggaatttaaagatctattttgaaaatttacgattctaaattatttaacgtgagtttgacgtaaaaaaatctgggcgaatccggctgtctatggcagccggaccgggctctcagctctggtcaagttattgtaaaactccagaattagattaaatttttataaaataccaataacttaacctcgcatcgatccctttcgcattatgccgaattcacgttatttagatcaaataagcgcggatttattttaaaattcacattatatatttattatgtagccaaatctgaaaaagagcaaaggatcaaatcgcgaagaaaggtaatattgatacgatcctcttctttgtctttgagaaaattcgaatcattttgtaatcgtgtttgagattaaaaagaactgccttaatagcagattttctcaaaaaaagtaattactcctaggcatatgaaaataataccaagttattaacggccaaatttgcgaaaaaaataacgatacttaaaaataccgcaaattcgggatttacgacattttagaacaggccaaaacattcaaatttttgaaacaatctaatccaagtattctatttatacgtccgagtaataattg
>56	N operona: 36	first-last	LIC_10056	gene_poz=(601-1527)	-	conserved hypothetical protein	identified by sequence similarity; putative; ORF	/position=68426 - 70552 (69026 - 69952)	/lenght=2127 (927)	/codons=709 (309)	/complement=false	GC-compoz=36.353829557713055%	/LCI1=1.3203463203463204	/LCI2=0.09772727272727268	p_i1=0.1249953134943186	p_i2=0.1365913753671603	/Tai=0.3578373073333818	/Tei=0.22293223783044427	/EEI=4.705975760583175
cgtaatatttccaagaattttagcgcctgcgcctaccactacgttttcgagtaaagacggatgacgttttccagattcttttccagtacccccaagagtaacaccttggtaaattaaacacccttttgcgattgtggcggtttcgccgattacaactccgtgtccatgatcgatcataatcccgtttgcaatttttgctccgggatgaatgtcgattccagtaataaatctggaaaaagtattgatcatccttgggattaaagggagtttcatcctataaagaaaatgagccagtttatgaaaccagagggcatgtaaaccgggataacagagtacaatttctaagtaagacttagcagcgggatcatatttccttataaatttaatattttcaaacaaatgttaatctccattttcccaaaactacaattaacctttctgaaacaattcgacattctttttcaaaaacttgggaagataaattttaaaaattatcatacctgtaaagtatttggtttgaacaagaactgttaaggaaaaggttcaaaattcgtgatatgatgtaaagaggattctttctaagaagaatagaatataaatttgaaacaatataaattttcaacacacataattttgtttgtattaacctttttgactctcacatttcagagtgaatttttcaagatccctttcttatcggctgaatctttaaaggaattattttttcttagacttccttattctctttctttgattataattcttttcgctcacgagatggggcattttttagcagcccgttattacggtattcaagtaacctggccgtattttataccaattccattagcccctattggaactatgggtgcggtcattcgaattctggaaccaatccggaataaaaagcaactctttgacatagggatctggggtcctcttatgagtttgattctttccgtaccttgttatgtggtaggaatttatatgtcttctttggttcctatggaaagtgtaaaaggaaatccaggaatcatttcttttggggaatctatttttacgattttcgtaaatcaatggattttaggaccttttaatcctgccattcaagacgtctggattcatcctttggctcaggcgggttgggttggacttcttgtaacggcgatcaatttacttccgtttggtcaattagatggtggtcacgtgatttattccgtttttggtgaaaaatatagaaattggatttattatctttttatttgttttttgtttctatgtctgtggaatttttcctggttactgtggggtttcctgatttatttcatcataaaaatagaacatccttttgttcctgactcggcggttccattggatcgagttcgaaagattggtggtctgttgattttatttacgttgatcttcatctttgtaccttctcccatccaatttggaacggatataaatcggcctggtcttgctgaggaaatatggacttctctcaaatcggtttattcagatctttaatccttgttctggtcgtaatttcgactccggtttttgaccaagatcaagaaatcaaacttacggaaaacgcatacggtttcacatacgacggtacaaatttttggtatttagactctacacatagatctttatatcgagttgatccaaatggaaaacaagaatcgttttcattgaacgttccttttcttacaggaattaattttgattctcgtgaaggaaggatttttgtggccggacgaaaacttattttaaaggtagaacccaatacaggcggtgttacagaaagaattccggttccgatcgaaaaaattgccggggttgcaagtattaattccctactctatattttagatcaagagaacggaaaaatttccattttggacaaagcaaccggaaaattaatcggaggttttttaacggaccgggctcaacctagggatttagtttttgcaagggattctatctgggtttcagattcttccgatggaaatatctatcgatacaatccggataatggagcgattactggttccatcaaaacaccttctaaagaaatcagaggaattgtttttttaggaagtaaaatttttgtaatcgatc
>57	N operona: 37	first-last	LIC_10057	gene_poz=(601-1809)	-	conserved hypothetical protein	identified by sequence similarity; putative; ORF	/position=69523 - 71931 (70123 - 71331)	/lenght=2409 (1209)	/codons=803 (403)	/complement=false	GC-compoz=35.64929693961952%	/LCI1=1.6293532338308458	/LCI2=0.0966003316749585	p_i1=0.2130697267394882	p_i2=0.1329367204239516	/Tai=0.29687551997322537	/Tei=0.21964304838155646	/EEI=3.4274422833812688
tcctgccattcaagacgtctggattcatcctttggctcaggcgggttgggttggacttcttgtaacggcgatcaatttacttccgtttggtcaattagatggtggtcacgtgatttattccgtttttggtgaaaaatatagaaattggatttattatctttttatttgttttttgtttctatgtctgtggaatttttcctggttactgtggggtttcctgatttatttcatcataaaaatagaacatccttttgttcctgactcggcggttccattggatcgagttcgaaagattggtggtctgttgattttatttacgttgatcttcatctttgtaccttctcccatccaatttggaacggatataaatcggcctggtcttgctgaggaaatatggacttctctcaaatcggtttattcagatctttaatccttgttctggtcgtaatttcgactccggtttttgaccaagatcaagaaatcaaacttacggaaaacgcatacggtttcacatacgacggtacaaatttttggtatttagactctacacatagatctttatatcgagttgatccaaatggaaaacaagaatcgttttcattgaacgttccttttcttacaggaattaattttgattctcgtgaaggaaggatttttgtggccggacgaaaacttattttaaaggtagaacccaatacaggcggtgttacagaaagaattccggttccgatcgaaaaaattgccggggttgcaagtattaattccctactctatattttagatcaagagaacggaaaaatttccattttggacaaagcaaccggaaaattaatcggaggttttttaacggaccgggctcaacctagggatttagtttttgcaagggattctatctgggtttcagattcttccgatggaaatatctatcgatacaatccggataatggagcgattactggttccatcaaaacaccttctaaagaaatcagaggaattgtttttttaggaagtaaaatttttgtaatcgatcgagctggaaaagaagttcgaaaggtttcttttgtagagacagatcgttttattgcttccggagaaactattcgtctaatgaaagttaggttaactttttcgttaaatgaaatatcgatcgcgggaggttctcttggaatttttcaaccacccacgacggaacaccaaagaattcgaaatttaaaaatggctcaaactggatttaaacaggattttatcggaagtgaaaaagcgtttgtaaaagtccttggtgtggatgattccaaaggtaaacaaacattagaatattcttttgaagttcggactcaaaatatccgttattacgtgacggatgaatttttggaaaaaaaagagaaagtaggagatgatttaaaactttttttaaaagacggaccaattgaaactcagaaaaattcttattacgtagataaaatttttgatgctaggttgtttagaaataccataccttccttaaaaaaaagtcttttggattcgggtgttcctgttcgttctcaatatactgcttttattgcaagttcaaattctgtttctttcaaagacacgatggatgtttatattcctggttttggatgggctcctattcaaaatgtgaaaccttcttcggacgaatcttctcgtgtatttaaaaagggagaagaaagtatcgatctatttcgagctgatagttggaacgatattcaatcccctgttttttacaaaagtaggggttctgaagaatggaaaaatcttccggctgaaattcaggtaattttagagtgattccgtaacttttgaataagttataaataatgtaatataaactgtgttcagtgtaaaacgataaaaaattctaaatacaatttatattttttatattctaaaaattgcggaaatccgatacgctacggaaagacgtttggatttttacatgaaaaagcttttgatattttttttaataaattcggaagaatcctatataacggcaggcatacggacacaggtgaatggttttacagtttgaatatcttaaatgtatgtgatacggaggaaaaaaattataatttattcttaagagagccagataagatatataaacagttggaaatgttatattagaatttttgtatttataatattattttttatattaatgccgggaagaaaattctaagaatgcagtagttacaacgagagtttagtaatagagtttttgaaaaattccatagcggcgattaacaaaactgcttcaatcgactatttcatgaaacagaaacaaaatgaaaaattcattttttaacttctctaatttttattgtaaagctctgttaggtatgctcgatgagtaatcatgtattatcaatataggagtcgctttctaat
>58	N operona: 38	first	LIC_10058	gene_poz=(601-1983)	-	drug:Na+ antiporter of the multi antimicrobial	MATE; identified by sequence similarity; putative;	/position=71515 - 74097 (72115 - 73497)	/lenght=2583 (1383)	/codons=861 (461)	/complement=true	GC-compoz=31.670281995661604%	/LCI1=1.8413043478260869	/LCI2=0.08905797101449274	p_i1=0.28128317925472585	p_i2=0.10950066041582639	/Tai=0.25771672492732645	/Tei=0.19855059437424377	/EEI=2.8316189567264094
cttctattggcatagaattgctagttaccttaggcgtttatatgagcgtcgttttattgggacttcttttaattattggagtttattcgattatccttatttttttagcaagaagaagcccgattgactttttcactaaaattgcaggtttacaattactagcattttcaacctcaagttcagcagctgtaatgcccgtttcaattcaaaccgcaactgaaaatttaggagtaagaaaaaacatagcagagtttatcatcccggtcggagcaacgattaacatggatgggaccgcactttatcagtcagtagctacaatatttttagcgcagtattttggaatcgaattggccccagctcaattggtatttattctttttgcgactgtcggagcatcaattggaaccccaagtaccccaggtattggaattgtaattttagccacaattctttcaggactaggcattccgacagaagggattggaatcattttaggagtagatcgttttttagacatgtgtagaacgactattaacgttacgggggacattacggcatcctgtgtaatggataagatgacttgattgggatatcaaaaatttgtcccgaaaagaacttaacactttgttacctaaagatctctcgataagtattgaaacacgtcataagttttacaaacttacattctacaacattcttgcaaatatcacggttcctcttactggtatagtagatacatctatattagggaatcttaatacctatgttttcatggcgggagctgctttatccggaattctttttgattttatgttttggatgttcggttttttaagaatgggaaccacaggtttaactgcacaggcagtaggagaaaaaaatgaaaaagaatctattttcattttggttcgatcaatttctttagcttgttttttcggagcgatgattctaattttttctccttggattcgagaaattggatttcaaattttggaaggaagttccgaagtcaaaatggcgggaatttcatactttgacgctagaattccgggttcgattgcggttctttgtaattacgtttttacgggctggtttttaggaagaggaaagagctcggtcgtattgattgcaaccgtagttggaaacggaatcaatgttattttagatgtttggtttattttcaaattaggttgggaagcttatggagcaggtttagccacaagcatcagtcaatttggaatgttgttaatttttatatttttattttttatagaattaaaaattcagaatatttcaaaattcttattcttaaataataaaaatttattttcagtccaaggtttttcttcccttctccatctcaataaggacatctttttgagaaccttttttctgattattacatttagtatatttcgaaattttagttcggaagcgggtacagagattttagcgacaaattcaattttgcttcaactgatacttgtcagcgcttatttagtagacggtgcagcgtttgctacggaaagtttagccggaaatatatacggtaaaaaaaattggaaactacttaaagaacttctttatttagctttttataattctattttttttacttccatttttcttggttctgtttttttgtttcccaattttattttcggaatgattacaaaaagtgataaggtattatctctattaatagactatagattctggttgtttcctgtattagaagtcggagcaatagcatttattttagacggtttttttataggacttacaaaaggaaaaattctccgtaattctatgttgataagtaccgcttttttcttttttccaattgtttatcttggaaaaattcagaaggacaatcaccttctttggctttctctagttttattcatggttggaagagctttaactttatcctttcaagcaaaaaaaatttttgaaaattctaaactacaaaacgtaaactaacatgagtttggcgtaaaatggaaaaaagatcttataattaacgtgaattcgtgaagaaatctatgattctgaaaaaattagaatctgaacctgcaaatttttttctaaaatataggaactaccacagaaagctttctccttccctcgaaatctgacctctatccactaaaatacttttagaaaattagaaagcgactcctatattgataatacatgattactcatcgagcatacctaacagagctttacaataaaaattagagaagttaaaaaatgaatttttcattttgtttctgtttcatgaaatagtcgattgaagcagttttgttaatcgccgctatggaatttttcaaaaactctattactaaactctcgttgtaactactgcattcttagaattttcttcccggcattaatataaaaaataatattataaatacaaaaattctaatataacatttccaactgtttatatatcttatctggctctcttaagaataaattataatttttttcctccgtatcacatacatttaagatattcaaactgtaaaaccattcacctgtgtccgtatgcctgccgttatataggattcttcc
>59	N operona: 38	last	LIC_10059	gene_poz=(601-1884)	-	proton glutamate symport protein	identified by sequence similarity; putative; ORF	/position=72914 - 75397 (73514 - 74797)	/lenght=2484 (1284)	/codons=828 (428)	/complement=true	GC-compoz=36.52647975077882%	/LCI1=1.3434816549570647	/LCI2=0.06682279469164715	p_i1=0.1309496373169616	p_i2=0.05255506812222052	/Tai=0.35695880242019773	/Tei=0.14729956130999847	/EEI=4.590215961598883
gcaagatacttgcttgcaatcaacgcgttaaaatcccaatgatgagcagtaaaatgatatatcttttcggaaatagcagtaagataaataaaaaaacaagcaacaataaatcccaggatgtgttggaataccatcatccaaaacccaaactttcgattgttattgctcgggtaacggataaaaaattgagtaaagtgcgtgattgtaggtaaaattaaacaaccagtcaaccatctatgataagccgcgatcggatgataataaaacgcagccatgaaatatccgatttcaaaaagaccaaatgtaaaaaaagcaactccgagatgaaacgtagcgaccgtttttctttttaaactaagaaaaaaagcggcgagaaaaaaagttgtaatcgttactaaaagacttccaaaagaataataattgaagagaatcaaatctgatctcagaaaatctaatcccataatctataagtccgtttttctaattctttatttgtttcgaaaaaatagggcttcattaaaatctcgaaaacggctttaataattcacaccaaaactaaaaatcaatagaaaaaataaggaatcaaaagagttttccaatatgcgagttttcgagaaactaacttcccttaatatcaagatcctaagtagtttgaaagaaaaactttggttaaaaatcttcgttggaatgttagctggaattcttactggggttttacttggttccgatttatctttggtagatagaaacaccgcacaacttaccacttcttggctcattatacccggacttatatttatcaaccttttgcagatgattatgatacccttaattttttcttctattattctcggaatttgttccgccgaaaatttagagaatattaagaaactaggaatcagaaccttaatttatttcgtttttacaaccttcatcgcagttacaattgggattacgttagcactttggttaaaacccggaaagtcagcggtccaaattcaaaccactttcagttccaaagttccagctccggctgaaatcccatctttagataaatatccagagttattgatgtcattctttccgaaaaatccgtttctatcgatcactcagggagaaatgttaaacgtaatcgtattttcaattttacttggaattgcaatcctttctgtttcaaaagatttatcaaaaccaattttgacaatattgaattcagtttttcagattagtatgaaaattgtacattgggcgatggttctaacccctttcgccgttttcggtttaatgacaaaagcgatttcttctattggcatagaattgctagttaccttaggcgtttatatgagcgtcgttttattgggacttcttttaattattggagtttattcgattatccttatttttttagcaagaagaagcccgattgactttttcactaaaattgcaggtttacaattactagcattttcaacctcaagttcagcagctgtaatgcccgtttcaattcaaaccgcaactgaaaatttaggagtaagaaaaaacatagcagagtttatcatcccggtcggagcaacgattaacatggatgggaccgcactttatcagtcagtagctacaatatttttagcgcagtattttggaatcgaattggccccagctcaattggtatttattctttttgcgactgtcggagcatcaattggaaccccaagtaccccaggtattggaattgtaattttagccacaattctttcaggactaggcattccgacagaagggattggaatcattttaggagtagatcgttttttagacatgtgtagaacgactattaacgttacgggggacattacggcatcctgtgtaatggataagatgacttgattgggatatcaaaaatttgtcccgaaaagaacttaacactttgttacctaaagatctctcgataagtattgaaacacgtcataagttttacaaacttacattctacaacattcttgcaaatatcacggttcctcttactggtatagtagatacatctatattagggaatcttaatacctatgttttcatggcgggagctgctttatccggaattctttttgattttatgttttggatgttcggttttttaagaatgggaaccacaggtttaactgcacaggcagtaggagaaaaaaatgaaaaagaatctattttcattttggttcgatcaatttctttagcttgttttttcggagcgatgattctaattttttctccttggattcgagaaattggatttcaaattttggaaggaagttccgaagtcaaaatggcgggaatttcatactttgacgctagaattccgggttcgattgcggttctttgtaattacgtttttacgggctggtttttaggaagaggaaagagctcggtcgtattgattgcaaccgtagttggaaacggaatcaatgttattttagatgtttggtttattttcaa
>60	N operona: 39	first	LIC_10060	gene_poz=(601-3786)	-	conserved hypothetical protein	identified by sequence similarity; putative; ORF	/position=74337 - 78722 (74937 - 78122)	/lenght=4386 (3186)	/codons=1462 (1062)	/complement=false	GC-compoz=34.90269930947897%	/LCI1=1.4976437323279925	/LCI2=0.06836317939051205	p_i1=0.17345364170594607	p_i2=0.05584747517739437	/Tai=0.3175618432313527	/Tei=0.15026272765965493	/EEI=3.904598514438748
ggatatttatctaaagatgggatttcagccggagctggaactttggaactgaaagtggtttgaatttggaccgctgactttccgggttttaaccaaagtgctaacgtaatcccaattgtaactgcgatgaaggttgtaaaaacgaaataaattaaggttctgattcctagtttcttaatattctctaaattttcggcggaacaaattccgagaataatagaagaaaaaattaagggtatcataatcatctgcaaaaggttgataaatataagtccgggtataatgagccaagaagtggtaagttgtgcggtgtttctatctaccaaagataaatcggaaccaagtaaaaccccagtaagaattccagctaacattccaacgaagatttttaaccaaagtttttctttcaaactacttaggatcttgatattaagggaagttagtttctcgaaaactcgcatattggaaaactcttttgattccttattttttctattgatttttagttttggtgtgaattattaaagccgttttcgagattttaatgaagccctattttttcgaaacaaataaagaattagaaaaacggacttatagattatgggattagattttctgagatcagatttgattctcttcaattattattcttttggaagtcttttagtaacgattacaactttttttctcgccgctttttttcttagtttaaaaagaaaaacggtcgctacgtttcatctcggagttgctttttttacatttggtctttttgaaatcggatatttcatggctgcgttttattatcatccgatcgcggcttatcatagatggttgactggttgtttaattttacctacaatcacgcactttactcaattttttatccgttacccgagcaataacaatcgaaagtttgggttttggatgatggtattccaacacatcctgggatttattgttgcttgtttttttatttatcttactgctatttccgaaaagatatatcattttactgctcatcattgggattttaacgcgttgattgcaagcaagtatcttgcgtttatcatcgccttttattccgttatcgcttttattatcattccttcttggagaatcattacagataaagaaaagaaaaaatttgcgattttcttattttctatcgggtttatgatcgctgcgttttatccgaatatttcaaacgttttaagtcgagacggttatatggaaagatccacatacatgacttccaacgttatcttttttattgcggctttttccgttgtggttatcgcttttatcaataatagcaccgaaagaactacttttatggttaagatcgtgggtatcacgttatttaccatttgtttgattatgcaggctcttgtatttatctctaaccaggataaagaatcagaatacgatagtttgaatattgtaaacgccgaaagggttttagagagcggtcgtggtaacggcgaggtacaatatacgcttcgatacgatgaaagaaccggcgagttgatcacagatgattacgacccgaaatacggattggatttatcccttgttaaagttgacttacaaaatacgttgatttacgaagaaattgcgtctttaaaagaagatcgtttccgtgaaaatttgaaaattatcttagatgaatcgccggaatattttgcgggccacaaagacaccatttataatttcgtaaaagaaaattcttctttaaatacaaaagatctaaaaaaagaacttttgaaatatgcagaaaaactaaataaagacgctttcgtaaatactaataaacttcagggaattaattctgattctttttgtgaacaaggaaagtcttatttagaaaagaataaggacttggaatcgtatagaaacgggattttgaaaaatctagaaggatgtaactggaaaggaaaggaactttcaggtaaagagttgaaagcagaatttttaaaatacttcagttattttaaacctgcagaaaccagacactatagaagaagtatagacgggcttggacatcacgttgcgtttatgaaatatcttccttctaaaaaacaagtggtagaattaggtttttcttataaaaggtatagagagtttgtacatcctacttctgtaaaacaaacgatcattttgtttgcggtgatttttgtggttcttgtattatttccattgttcttcaaaagtagtcttgttaatccattgaacaacttattgtccggtgtggaaaaggtaaataaaggagatcttgacgttcaagtccccgtaaaagtgagagatgaaattgggtttttggcggattcttttaactcgatggtttcttctatcaaacaagccagaagagaacttcaagattacgcggagaacttagaggaaaaagtaaaagagaggactcaggaagttcaagagaaaatggaggaagtccaaagactaaaagttcaacaggacggagattactttcttacttctcttttagctaaaccacttttttataatgcaaacaaatcgaaactcgtacattcagaatttatgttaaaacaaaaaaaacaattcgagttccgtggaaaacattccgatttaggtggagatatttgtatcaccggaaatttacgtttaggaaaaccagatcactataaacgttatacgatggtcatgaacggggacgcaatgggcaagtccatgcagggtgcgggtggtgccttggtgatgggcgttgtaatgaattccattatggctcgttcagcggctaacaatcgaattttagataaaactccttccgaatggttagaagacgtatataacgagatccatgcggtgtttaagtcgtttaatggaagtatggtgatttccgcgacgatctttttgatcgaagaagaatctggaaaatgtttttatttcaatgcagaacatccgtttacggttttatatcgagatggaaaagccagttttttggaagaaggattacaacttcgtaaattaggactggattctgaatttgattttcaagtacgaactttcgaattgaaaaaaggagacgttttaatattaggatcggacggtagggacgatatagaccttacccccgaagaaactgtaagaacaatcaacgaagacgaaaatttatttctcgtaaacgtagaaaaaggtaaaggaaacttagaagatattgaaagtgaaattcgcaaacatggagaattaacggatgacctttctcttttaaaagtagaattccagatggaaagaaaatcggatgaaccggaagaagagacgtttaccggtggagatagaattgaagtcgccttaaatcctgatataatctatgaagatgcaaaacaactttataaaaatggaaaagtagatcaagctcttgagcttctcaaaacgggatatacacacgatacggcaaatcaaaagatcaataaacttttaggtcttttaagttttaaagggaaagactatacaactgcaattgaagttttgaacaactatctcaaaaccgatccgggattacacgaatattggttttatctttcgattgcaaataaaaaagtaggaaaatatgaacaagctcttcaggcgagtttaaaactaaatgatattcaaccggaaaatttatccaatttagtcaacctttccgatatttatcgtttgatggatcaatttgatttggccgaagaagttgcaaaaaaattaatacacttggatccaggaaatcaaaacggagaaagacttttgaaactcatcgaaagagatcgtgcataaatttttatttggaattttattcctaatttcttttagtctctattctgataaacgcgcgtggattcgaaaaattcctctaagtagaggggaactcgtccttgaaattcaaaatcattcccaagataaaaattggaatgaattcgcttatcataaaacttctgacctttttaaggctttggaatcttattccgggatttccttccacgaagcgagcgcttccgtgtttgagggtcaaaaggcttccgagaaatataaggttcttttaatagtccaagatagaattcttttaaatggaacaagggtaggtggatacaataatatttcaggagatttaggatcggtgcgtggaatttttatggaaccgaatctttctcctgtaggttatcctgcgttattgtttcatgaactcggacatttttacttttcggatttgccttggttgagtgaaggtttggtttcttttttaccttttgttttgtataaggagaggaaaataaatcttacaaaagaagaattgatttcgatcgcagaagaatggaatacagaggaaggtcttcaaggagaaaaagatttcccattagatcctgattttagggaaaa
>61	N operona: 39	last	LIC_10061	gene_poz=(601-1491)	-	conserved hypothetical protein	identified by sequence similarity; putative; ORF	/position=77515 - 79605 (78115 - 79005)	/lenght=2091 (891)	/codons=697 (297)	/complement=false	GC-compoz=34.68013468013468%	/LCI1=1.6024774774774775	/LCI2=0.1048423423423423	p_i1=0.20477729126434782	p_i2=0.16049429403763835	/Tai=0.29709249677536853	/Tei=0.24444486463387452	/EEI=3.5174166026851013
acttagaagatattgaaagtgaaattcgcaaacatggagaattaacggatgacctttctcttttaaaagtagaattccagatggaaagaaaatcggatgaaccggaagaagagacgtttaccggtggagatagaattgaagtcgccttaaatcctgatataatctatgaagatgcaaaacaactttataaaaatggaaaagtagatcaagctcttgagcttctcaaaacgggatatacacacgatacggcaaatcaaaagatcaataaacttttaggtcttttaagttttaaagggaaagactatacaactgcaattgaagttttgaacaactatctcaaaaccgatccgggattacacgaatattggttttatctttcgattgcaaataaaaaagtaggaaaatatgaacaagctcttcaggcgagtttaaaactaaatgatattcaaccggaaaatttatccaatttagtcaacctttccgatatttatcgtttgatggatcaatttgatttggccgaagaagttgcaaaaaaattaatacacttggatccaggaaatcaaaacggagaaagacttttgaaactcatcgaaagagatcgtgcataaatttttatttggaattttattcctaatttcttttagtctctattctgataaacgcgcgtggattcgaaaaattcctctaagtagaggggaactcgtccttgaaattcaaaatcattcccaagataaaaattggaatgaattcgcttatcataaaacttctgacctttttaaggctttggaatcttattccgggatttccttccacgaagcgagcgcttccgtgtttgagggtcaaaaggcttccgagaaatataaggttcttttaatagtccaagatagaattcttttaaatggaacaagggtaggtggatacaataatatttcaggagatttaggatcggtgcgtggaatttttatggaaccgaatctttctcctgtaggttatcctgcgttattgtttcatgaactcggacatttttacttttcggatttgccttggttgagtgaaggtttggtttcttttttaccttttgttttgtataaggagaggaaaataaatcttacaaaagaagaattgatttcgatcgcagaagaatggaatacagaggaaggtcttcaaggagaaaaagatttcccattagatcctgattttagggaaaaaaatccttcttctacttctaccttttataataaagcattaaaaattcaatatattctttataaggaattaggtcctgcgggttatcgagatttcgtcaagaaattggtttttgagaattctcctaagaccacaaaagaagtgatcttaaaattaaaatcgattcgagataagaactggacgagtttattgaaaggttgggttattccagggccttacgaagtttatacttggaaaactttccaaaaagaatctattttaggaacgtttgtacagctgccttaataaagctttaaaaaattgttttcttttttttaaattgaacttacaacgtgttctaaaacttgattttgttttatcacaaaaataactataagagtctgttcacaaattcttatactgatctctataaaattgagtaccattaattttatcgcaaaacgctggttccatgcaaaatattaggtactttattatatagttatgaataatgtgagtttggcttaagaaaataagaaagaattttttaaaagtatgagttcctacaaatttagaatttgttcttaaagccgtgatttgcggtagcttccacattttaggtatataaaactcaaattcaaatttttttcagagaaatgaattagatcgaactcacgttatattaacttaattccatactctaatttttaattagaaagtcttcgtagaacagcagttttatgcaaaaattagatcctattcaagtactgaatggtagaacgtttgcaattttgtatttaaatagtgagcttgtctcaaagtttatatattctattttgtaaatattggtttactgtttaaaagaaatagaatattgaaaaaattgcatttatttttgttatttag
>62	N operona: 40	first-last	LIC_10062	gene_poz=(601-828)	-	conserved hypothetical protein	identified by sequence similarity; putative; ORF	/position=79006 - 80433 (79606 - 79833)	/lenght=1428 (228)	/codons=476 (76)	/complement=false	GC-compoz=28.50877192982456%	/LCI1=1.84	/LCI2=0.13466666666666666	p_i1=0.2808515539481222	p_i2=0.2721246915524799	/Tai=0.27347996518499285	/Tei=0.34491222239723196	/EEI=2.8347371067680647
taaagctttaaaaaattgttttcttttttttaaattgaacttacaacgtgttctaaaacttgattttgttttatcacaaaaataactataagagtctgttcacaaattcttatactgatctctataaaattgagtaccattaattttatcgcaaaacgctggttccatgcaaaatattaggtactttattatatagttatgaataatgtgagtttggcttaagaaaataagaaagaattttttaaaagtatgagttcctacaaatttagaatttgttcttaaagccgtgatttgcggtagcttccacattttaggtatataaaactcaaattcaaatttttttcagagaaatgaattagatcgaactcacgttatattaacttaattccatactctaatttttaattagaaagtcttcgtagaacagcagttttatgcaaaaattagatcctattcaagtactgaatggtagaacgtttgcaattttgtatttaaatagtgagcttgtctcaaagtttatatattctattttgtaaatattggtttactgtttaaaagaaatagaatattgaaaaaattgcatttatttttgttatttaggtgaagattttgaaatcttccaaaaatttcagtttttcaaattatacggatatctataaaattaagtatcgtgaatttattacaaagtatcgtttgaatgcaaaatattggcattctatagttctgggtaatcggtcttatagacgttcgttaattcgaaatcattttgattttatcattgaaagtaagactcccgtagctaaagtaatgcctgttttgaaagaataaaatagatcggaaaaaattttttgaaaaaaaggtcttattaaaattatgagtgaaactgaatccatttggagcaacatacttctcaattactattcttttgggagtttattgtcgtttgtaacggctatactcatagctggcgttttcctttttatagataaaaaagtatcaagcacaaaacacttagcatttggggctttactccttggcatattccaatttggatacgtttttgctgctgttctttatcatccttttgctgcatatcatcgttggattacagtaggtttgattttacctgcgatcctacatataggacagtttgttgctcgttatccagagaatgattttccgaagttcaatcggataactatgatcgtgttatggatagttgccgttttttccgtaggttatttttgttattctacgtgggatgcttctgtaaaatatcacttcactgcacatcactgggactttaacgcagaaaacgtaagtagaacgattgcgattattatttttagttatgtgtttatcaactttcttgcgattcctatttggagaataatttatcttaaaggaaaaacgagatggatcattttc
>63	N operona: 41	first-last	LIC_10063	gene_poz=(601-3807)	-	histidine kinase sensor protein	identified by sequence similarity; putative; ORF	/position=79279 - 83685 (79879 - 83085)	/lenght=4407 (3207)	/codons=1469 (1069)	/complement=false	GC-compoz=33.33333333333333%	/LCI1=1.4588014981273407	/LCI2=0.068039950062422	p_i1=0.1623118413210884	p_i2=0.055148052752144586	/Tai=0.2931792816189649	/Tei=0.14963324747693013	/EEI=4.063708263067756
tgttcttaaagccgtgatttgcggtagcttccacattttaggtatataaaactcaaattcaaatttttttcagagaaatgaattagatcgaactcacgttatattaacttaattccatactctaatttttaattagaaagtcttcgtagaacagcagttttatgcaaaaattagatcctattcaagtactgaatggtagaacgtttgcaattttgtatttaaatagtgagcttgtctcaaagtttatatattctattttgtaaatattggtttactgtttaaaagaaatagaatattgaaaaaattgcatttatttttgttatttaggtgaagattttgaaatcttccaaaaatttcagtttttcaaattatacggatatctataaaattaagtatcgtgaatttattacaaagtatcgtttgaatgcaaaatattggcattctatagttctgggtaatcggtcttatagacgttcgttaattcgaaatcattttgattttatcattgaaagtaagactcccgtagctaaagtaatgcctgttttgaaagaataaaatagatcggaaaaaattttttgaaaaaaaggtcttattaaaattatgagtgaaactgaatccatttggagcaacatacttctcaattactattcttttgggagtttattgtcgtttgtaacggctatactcatagctggcgttttcctttttatagataaaaaagtatcaagcacaaaacacttagcatttggggctttactccttggcatattccaatttggatacgtttttgctgctgttctttatcatccttttgctgcatatcatcgttggattacagtaggtttgattttacctgcgatcctacatataggacagtttgttgctcgttatccagagaatgattttccgaagttcaatcggataactatgatcgtgttatggatagttgccgttttttccgtaggttatttttgttattctacgtgggatgcttctgtaaaatatcacttcactgcacatcactgggactttaacgcagaaaacgtaagtagaacgattgcgattattatttttagttatgtgtttatcaactttcttgcgattcctatttggagaataatttatcttaaaggaaaaacgagatggatcattttcgcatttttaatgtcttttttggtaggaggaacggtacctgtagtcgccaatcttttaagtagagacggttatattgaaagatcgatttaccttacttcgatagtgctcttattcatggccgcgttttttatcattctcatcttgtatttaaatttctctgtcgaaaaaacttcttttatgcttaagatcgtaggaattacatttgtaactgtattaacaattatgcaagtgttggtctatatttccaatcaagacaaagaatccgaatacgatatattaagccaaatttatatggaaaaggtgttagaaggtggaaccgtaaagggtggaattgcttatatactcaaatggaatagagaagataattcttttgatcaagagaaatttgattctaaacttcatcctaatctagaacagatagaaatcgattttaaaaacactttattatatgatgaaatattcaatctttctgaaaaagattttagagaatcacttacaaagcttatggaagagtctcatagaaactttgggggatataaatattcgatcattaattttttgaaagaacatcctgacttaaaagataaaactcttaaactcgaattaaataaagaattatcaagattaggacttcatgtattcgtaacttctaataaactggataacatattcgaagaagatttttgtacaaaaggaaaaagttatttagaaaatgctcaagaagtgagaatgtttcgtgtcgcattagagtctcgttggaacgattgtaaatgggatggtaaggagatagctttatcaaaactaaaagaagaagttttgaattattttagaccgtttgtaccttcctttactaggtattatcgtaagaaagacgtagggaatcatagccttcattatataggatttataaaatataatcataaaaagaataacgtaagcgaagtcggattttcttacagaacttatcgagagtttatgcatcctaccgcgttaaaacagattttagttttaggagttgtaatcgtagtaatcatttttttatttccacttttttttcgaggaagtcttgtcgctccgttgaatgatttgttgagtggagtagaaaaagtaaatgagggagatctagaagttgaagttccaattagagttaaagatgaaattgggtttttggcggattcgtttaatgacatggtttcttccattcgggacgcaagaaaagaacttcaagattatgcagaacaccttgctacaaaggtccgattaagaacggaagaattgtctgaaaaaatcgaagaatttcaaagacttaagatccaacaagatggggattattttttaacttctctacttgcaaaacctctaaattataacgcaaataaatcaactcgtatttcgactcagtttttactcagacaaaagaagcaatttgaatttagaggaaaacgagccgatttaggtggagatgtttgcataactgggaatttacgtttaggaataccatcggattataagagatatgtttttgcgatgaacggagacgcaatgggtaaatcgatgcaaggtgcaggtggtgctttggttatgggggttgtagtgaattccatcttggctcgatctgcggcaaacgatcggattttggatatttctcctgaacaatggcttacggaaacttatgaggaaataaactccgtgtttaaatcgtttaacggtagtatggtgatttcagcttctttctttttaattgaagaaagttcaggtaaaacttattattttaacgcagaacatccttttaccgttttttatcaagatggcaaagccacttttttggattcttccttaatgcttcgaaagataggtttagaatcagaatatcctttccaagtttttacaactactctcaaagaaggagacgttttgattgttggttctgatggtaaagatgatttagatcttacacccgatcaagatacaagaacgattaacgaagacgaaacgctttttttaaaaacagtagaaattggaaaagggaatatagaacagattgaacaacttatttacaaagaaggagaaattacggacgatctatctttgttgagaatagaatacgggattaggtcggctgatccagaggaaagttctttaaatactgataaaacccgaaatgattttttaaaagaagaaacttcagattggagtgcgtcttactcacacgctagacaattgtataaagatggaaatgtaaaagaagccattgatgaacttgcagaactttattcaaaaactcctgaagacataaaagtaattaaattactcgcacttttaagttttaaagataaggactatataaaggctgtggaagttttaggtaagtatttagaagtcgattctgaactaagcgaatattggtattatctttctattgcgaataaaaaattaggaaaattttctgaagcaatttatgcttctgaaaaggttttagcaaaacagcctgacaatacaaacaatctagtaaatctatctgatttgtatcgactccaaaatgaatatactcgagctaaggagattgcagctcaggtattagatttagatcctcagaatgaaaacgcaaaaaaaattcttaggaaaattgaaaatggtatatctaaaacctaaaactaaatttcaaaatgcaatttatgttaatgtgggttcggcataagaattcgttttataaaaacctggtttttccataagaaataaatgtgggaactccgatttaaatcacaaaaaatgaatgtttaaaaatttattatgtgacttaatctgtcggaactctcacaaatctatatcttaatttaagttctggctgagaaaagattttctaaaattatgaatttattcttaaattgtgatttgtggtagtttccacattttaggaacgatttgtaaaattcggagtcaactttttcagaaaataaattatggattctttacgtcgaatttacgttacaataaagtgtctcaaattttatctctaaactaaaatttatcttaaaaacttacaacattcgattacgctagaatcagtagtaaataatgatcagtgcgaaaacaattattctttttgaactttatagaagtttgttctcataaatccgaaaaaacaatggtttaatcaaaatgcaaaacaacttttgcatttactcattactcagaattatataatggagtatcacaaatttttactgtaaagcccatttgaatacaaagtat
>64	N operona: 42	first-last	LIC_10064	gene_poz=(601-1083)	-	conserved hypothetical protein	identified by sequence similarity; putative; ORF	/position=83198 - 84880 (83798 - 84280)	/lenght=1683 (483)	/codons=561 (161)	/complement=true	GC-compoz=39.54451345755693%	/LCI1=1.2791666666666666	/LCI2=0.13645833333333332	p_i1=0.11469838144204965	p_i2=0.2792073201941849	/Tai=0.3752130353189924	/Tei=0.35128658817476643	/EEI=4.920568655232818
tttaaaggaaaataaatgattcttactggaaaagaaattcaaaaacgaatcggtaatgatattgtaattactccttattcagaaaaacaactcaatccaaattcttacaatctaagacttcatgaggaacttctagtatacaccgaacttcctctggatatgaaaaaaccaaatccggccgaaaagttggtaattcctgaatcaggtcttttattaaaaccaggtatattgtatttaggtagaaccttagaatccaccgaaactcacaatttagtacctatgcttgaaggacgatcttctattggaagattaggaatgctcgttcatgtaactgcaggatttggtgacgtaggttttaagggattttggactttagaaatttcggttatccaacccctcatcgtttatccaggtgtggaagtttgtcagattttttatcatacactagaaggacagataacggaatatacttccggaaaataccaagccaatcgaggaattcaaacttctatgttatataaggattttgaaaaatagggatcctttcttttttgttgactttcttcgtattcttttgagaattttgtccgcaaaacactcttggagaatggaatgaataagtctaagttgatcgcaattttttttgcgttcgtattgatttcaacgccggcgtttgcaggcgaagaagatgcaattcttggaaaatggtggaataaggaaaaagacgcgcaagtagacgtacataaatgcggagctaagatttgtggaaaaatcgtctggttaaaagaacctacttatccagcggatagtaaggaaggtactccgggttctccaaaaatagacgtacacaataaagacgaaagtcttcgtactcgtcctattttaggattggtttttcttaccggtttttcttacgaaggagaacaaatctggaccggaggaagagtttacgatccgaaaggtggtaaaacttacgatggcaggcttactttaagaaatgctgatactctcgatttaaaaggtggttataaagtcggctttatgatgatcgggaaagaatctacttggactagagttaaataaaatttctaaactccgcttttcctttgttgcaaacttcaaaagaccctcctacaggagggtcttttaatctaaaaaattttcttttgataatcactatataataaactactcaatactttgtattcaaatgggctttacagtaaaaatttgtgatactccattatataattctgagtaatgagtaaatgcaaaagttgttttgcattttgattaaaccattgttttttcggatttatgagaacaaacttctataaagttcaaaaagaataattgttttcgcactgatcattatttactactgattctagcgtaatcgaatgttgtaagtttttaagataaattttagtttagagataaaatttgagacactttattgtaacgtaaattcgacgtaaagaatccataatttattttctgaaaaagttgactccgaattttacaaatcgttcctaaaatgtggaaactaccacaaatcacaatttaagaataaattcataattttagaaaatcttttctcagccagaacttaaattaagatatagatttgtgagagttccgacagattaagtcacataataaatttttaaacattcatttttt
>65	N operona: 43	first	LIC_10065	gene_poz=(601-1122)	dcd	deoxycytidine triphosphate deaminase	identified by sequence similarity; putative; ORF	/position=83744 - 85465 (84344 - 84865)	/lenght=1722 (522)	/codons=574 (174)	/complement=true	GC-compoz=35.05747126436782%	/LCI1=1.2215799614643545	/LCI2=0.09826589595375722	p_i1=0.10097638377694675	p_i2=0.13835137972352765	/Tai=0.29632248083675616	/Tei=0.2245162417511749	/EEI=5.238927979688608
ttttgtgcaggagcagacttaaaagaaagagtaaccatgtctcctaaagaagtgaaacgttttttagaagatctcaaaaattgttttttggaattggaaaactttccatatcctacggttgccgccttagacggagacgcatttggaggaggattggaacttgcactttgttgtgatttgattcttcttaaaaacgatattagaattggacttacagaaactcgtttaggaattattcctggtggaggaggaactcaaagactttcacgtagaatcggaatctcgaaagcgaaagaaatgatttttacgggcaaaacaattgacgcacaaaccgctttagattttggaatcgcaaattccatttggcacgattcctcccttcccgcagcaaaaatgttagctgaagaaatcgcatctcaatgtgcaccaatcgcacttcagcttgcaaagaaagcaattacagaaggttatggtcaggacatacgaaaagctctcataaccgagagtaaatactataataacactttaaatacggaagatcggttggaggcactcaaagcgtttcaggaaaaacgaaaaccgatttttaaaggaaaataaatgattcttactggaaaagaaattcaaaaacgaatcggtaatgatattgtaattactccttattcagaaaaacaactcaatccaaattcttacaatctaagacttcatgaggaacttctagtatacaccgaacttcctctggatatgaaaaaaccaaatccggccgaaaagttggtaattcctgaatcaggtcttttattaaaaccaggtatattgtatttaggtagaaccttagaatccaccgaaactcacaatttagtacctatgcttgaaggacgatcttctattggaagattaggaatgctcgttcatgtaactgcaggatttggtgacgtaggttttaagggattttggactttagaaatttcggttatccaacccctcatcgtttatccaggtgtggaagtttgtcagattttttatcatacactagaaggacagataacggaatatacttccggaaaataccaagccaatcgaggaattcaaacttctatgttatataaggattttgaaaaatagggatcctttcttttttgttgactttcttcgtattcttttgagaattttgtccgcaaaacactcttggagaatggaatgaataagtctaagttgatcgcaattttttttgcgttcgtattgatttcaacgccggcgtttgcaggcgaagaagatgcaattcttggaaaatggtggaataaggaaaaagacgcgcaagtagacgtacataaatgcggagctaagatttgtggaaaaatcgtctggttaaaagaacctacttatccagcggatagtaaggaaggtactccgggttctccaaaaatagacgtacacaataaagacgaaagtcttcgtactcgtcctattttaggattggtttttcttaccggtttttcttacgaaggagaacaaatctggaccggaggaagagtttacgatccgaaaggtggtaaaacttacgatggcaggcttactttaagaaatgctgatactctcgatttaaaaggtggttataaagtcggctttatgatgatcgggaaagaatctacttggactagagttaaataaaatttctaaactccgcttttcctttgttgcaaacttcaaaagaccctcctacag
>66	N operona: 43	last	LIC_10066	gene_poz=(601-1383)	-	enoyl-Coa hydratase/isomerase family	identified by sequence similarity; putative; ORF	/position=84266 - 86248 (84866 - 85648)	/lenght=1983 (783)	/codons=661 (261)	/complement=true	GC-compoz=37.93103448275862%	/LCI1=1.4730769230769232	/LCI2=0.1234615384615384	p_i1=0.1663751603502999	p_i2=0.22854367632132583	/Tai=0.32447735799090194	/Tei=0.30568930868919325	/EEI=4.0042021007357445
aaaaattttccttaaattctattgtctgagaatccggataattaattgcggtttcatctccataaatattgttgtaagccttataacaatccacgtagaaccttctcgcggaacagttataaccgtctgtcccgtaaacagtatcacaagcaccatccgcttttgacaccgttaaaaatcctgcagtcgctcccgtaggaaccgtcgtaataatttcagtcgtggttatagaaaaaattgtgcccgtaattccattaaactttacagtcgtttcggttgaattgggggtgaaattcctcccttgaatggttatctgagtcccagtataagaaactccgtcactttgaggaggtgatcctgacggtggatcaatcaaagtaattaccggatttccaaaaccaattgcggccaataagccgttatccgaattttttttatcacattgaatgaagaagaatatgaatggaaataagaaaagaatctttatcaatttatgcaacataactttatttgatctaaaaaatctaatacgggcctctagtttataaaagtaaaaaggtttcggcaagaattattctgctgaaaaaatggtgtactgaaatgaacgaattttctacagtattgtattccacggaaaaagaaatcgcggttctacttctaaatagaccggaaaaaagaaacgcaatcagtaaagaacttctttctacacttcataaaaatattctcaaagcaaaaaaggaaaaatcaatccgtagtcttgttctaagcggcgttggaccttccttttgtgcaggagcagacttaaaagaaagagtaaccatgtctcctaaagaagtgaaacgttttttagaagatctcaaaaattgttttttggaattggaaaactttccatatcctacggttgccgccttagacggagacgcatttggaggaggattggaacttgcactttgttgtgatttgattcttcttaaaaacgatattagaattggacttacagaaactcgtttaggaattattcctggtggaggaggaactcaaagactttcacgtagaatcggaatctcgaaagcgaaagaaatgatttttacgggcaaaacaattgacgcacaaaccgctttagattttggaatcgcaaattccatttggcacgattcctcccttcccgcagcaaaaatgttagctgaagaaatcgcatctcaatgtgcaccaatcgcacttcagcttgcaaagaaagcaattacagaaggttatggtcaggacatacgaaaagctctcataaccgagagtaaatactataataacactttaaatacggaagatcggttggaggcactcaaagcgtttcaggaaaaacgaaaaccgatttttaaaggaaaataaatgattcttactggaaaagaaattcaaaaacgaatcggtaatgatattgtaattactccttattcagaaaaacaactcaatccaaattcttacaatctaagacttcatgaggaacttctagtatacaccgaacttcctctggatatgaaaaaaccaaatccggccgaaaagttggtaattcctgaatcaggtcttttattaaaaccaggtatattgtatttaggtagaaccttagaatccaccgaaactcacaatttagtacctatgcttgaaggacgatcttctattggaagattaggaatgctcgttcatgtaactgcaggatttggtgacgtaggttttaagggattttggactttagaaatttcggttatccaacccctcatcgtttatccaggtgtggaagtttgtcagattttttatcatacactagaaggacagataacggaatatacttccggaaaataccaagccaatcgaggaattcaaacttctatgttatataaggattttgaaaaatagggatcctttcttttttgttgactttcttcgtattcttttgagaattttgtccgcaaaacactcttggagaatggaatg
>67	N operona: 44	first-last	LIC_10067	gene_poz=(601-1395)	-	conserved hypothetical protein	identified by sequence similarity; putative; ORF	/position=85081 - 87075 (85681 - 86475)	/lenght=1995 (795)	/codons=665 (265)	/complement=false	GC-compoz=36.22641509433962%	/LCI1=1.4305555555555556	/LCI2=0.1088383838383838	p_i1=0.1543842177301879	p_i2=0.17449285418482038	/Tai=0.37236810923501285	/Tei=0.2570435687663384	/EEI=4.185049567389122
cgggaagggaggaatcgtgccaaatggaatttgcgattccaaaatctaaagcggtttgtgcgtcaattgttttgcccgtaaaaatcatttctttcgctttcgagattccgattctacgtgaaagtctttgagttcctcctccaccaggaataattcctaaacgagtttctgtaagtccaattctaatatcgtttttaagaagaatcaaatcacaacaaagtgcaagttccaatcctcctccaaatgcgtctccgtctaaggcggcaaccgtaggatatggaaagttttccaattccaaaaaacaatttttgagatcttctaaaaaacgtttcacttctttaggagacatggttactctttcttttaagtctgctcctgcacaaaaggaaggtccaacgccgcttagaacaagactacggattgatttttccttttttgctttgagaatatttttatgaagtgtagaaagaagttctttactgattgcgtttcttttttccggtctatttagaagtagaaccgcgatttctttttccgtggaatacaatactgtagaaaattcgttcatttcagtacaccattttttcagcagaataattcttgccgaaacctttttacttttataaactagaggcccgtattagattttttagatcaaataaagttatgttgcataaattgataaagattcttttcttatttccattcatattcttcttcattcaatgtgataaaaaaaattcggataacggcttattggccgcaattggttttggaaatccggtaattactttgattgatccaccgtcaggatcacctcctcaaagtgacggagtttcttatactgggactcagataaccattcaagggaggaatttcacccccaattcaaccgaaacgactgtaaagtttaatggaattacgggcacaattttttctataaccacgactgaaattattacgacggttcctacgggagcgactgcaggatttttaacggtgtcaaaagcggatggtgcttgtgatactgtttacgggacagacggttataactgttccgcgagaaggttctacgtggattgttataaggcttacaacaatatttatggagatgaaaccgcaattaattatccggattctcagacaatagaatttaaggaaaatttttccacaaaagcttttcgttctaatcttagagaagctggaggaacgatactcgcgttcgaatgtgataacctaatctccgtaaaatatttttctccaagttgtaaaaccacagatgtaggtacttttgatgctccggtttttaatccaactatcaattttacggataattatgcggttcaatattttataactactggaaagggaagttgtaaaatcaactttcaataaattatcgatcattctcaaagataaaaacaagttctaaattaatatgagttcgaagtaagaaaatctggacgaatctaagcttacaggcaagttggaccgggctctcagctctggtcaataaattgtatataggaaacattatataacatatcgtctttagtttcaatttattatagaacgcgatccatcaaacgactcatggagaccgagcgagacgctgggtttgaaagagtgttctgctttgttccttttgcgatccctttcgtattataccgaattcacattaaattaaaaaactgatagtttgtacattattgaagcgtctctgaattctgactatagaagcgatgcaccaagctagacttcaatgtttttacatcaattaaagctgaacttgtgttttaatttcgtgcagtaaattctagatcttgaaaatttcgttgtaagactggatttatagtggttcttacattttaatattttattgtaaagtctagatttgtaagagtccccatttgttttttagtaaaaattcagttctataaaacttagttttcgtgaatgtacctgagagtattataaaacactcaaatgttaaga
>68	N operona: 45	first-last	LIC_10068	gene_poz=(601-810)	-	conserved hypothetical protein	identified by sequence similarity; putative; ORF	/position=86780 - 88189 (87380 - 87589)	/lenght=1410 (210)	/codons=470 (70)	/complement=false	GC-compoz=41.904761904761905%	/LCI1=1.0628019323671498	/LCI2=0.1618357487922705	p_i1=0.06756937351769825	p_i2=0.38069889943227353	/Tai=0.4478612709129899	/Tei=0.44262900948904615	/EEI=6.218424543784577
ttgtacattattgaagcgtctctgaattctgactatagaagcgatgcaccaagctagacttcaatgtttttacatcaattaaagctgaacttgtgttttaatttcgtgcagtaaattctagatcttgaaaatttcgttgtaagactggatttatagtggttcttacattttaatattttattgtaaagtctagatttgtaagagtccccatttgttttttagtaaaaattcagttctataaaacttagttttcgtgaatgtacctgagagtattataaaacactcaaatgttaagattttaaactttataggtgtagctcagaactataaaactgagtgtccaaaatccgtttataaattagaattcacggcattctatcatatataacttagtaaaaagcttaaatcagatacaaaaaaatgttcaatatagcataagattttttaaacgaataaaaattttctgagatcattcaacagaactttaagaatagatttcgagaaaaacttgctagaaattataatttcctagaatcgttctttataaaaaatgtttggatttttctataaatctgttagagttcgattaggagttgtctcatgaaggtagtttcctcggttcagctagggcttccagaaaaaggagtcaaggatacaagaaaaatcccaaaagaagaagggatgattcacgtcgagccttatgaaaataagcaggctaacgtttcagataaaagagcctttgcaattgaagccggccaagacggggatttctataaggttaagggaacttttgttgataaggtaggttgaaccgggagaaaattggtttaaatccttagaaaataaaaaagcctctcctttgagaggcttttttattgggtagaagaatgctttaaaattaatctttatagctgatttctaaaacgtttccggaaggatctaaaaaatgtaagaattctccgctttgattggtttcaggaccacgaacgatggagattttattttcttctaattctgcaatcgcttctgtaaaatcatctacatcaagaacaaaactaagaacaggaattttgttttctcctaaagaatttttaaatcctgaaattttttgaagtttgatgttaatggaatcgagccccattataacatattctcctgatttctcatctaacgattcaaaatcgaatatatcagaataaaacttcgcagaggcttccggattctccgcaggtattaagaaatagtcgattccttcaacgataatcatggatccagtcctgtttaactttttcgtcattgtggtaggaaaacctggattgtctatttaaaaacgaaaactgattcctaatgtgatagaaattcaagaaaatagatttttaattcttttcagagatttcaaaaaaatgaaac
>69	N operona: 46	first-last	LIC_10069	gene_poz=(601-999)	glo1	glyoxylase I	identified by sequence similarity; putative; ORF	/position=87078 - 88676 (87678 - 88076)	/lenght=1599 (399)	/codons=533 (133)	/complement=true	GC-compoz=33.583959899749374%	/LCI1=1.6742424242424243	/LCI2=0.0547979797979798	p_i1=0.2271281393433769	p_i2=0.030476904824493972	/Tai=0.22789633935444775	/Tei=0.12742921434204457	/EEI=3.284985730124829
tctgttgttatattttaattcatatatatcattttacaaaataccgttcaatacctttgggtaagattttgcttgtattgaatacttggatcgtttggttttttggaatcgtttactttaattctgatttttctttcacaattacaaacgtaatcaaccatggagttccttatatctttttacttttttattatacaattcaaaaccagtcggaaattaaaatagaaatgttccaaactggatcttggataaaaattctgagttgtttcttaggtattctatttgtatttgcttttattgaagaatggatttgggacagttttatttggaaagatcattcttttatttttaaaaactcaagtttctattctttcgaacttcccgagtttgtatccgcacttttagtttctgttctttttctccctcaatttacacattatattttagatgcttatctttggaaggtagagaaatccaatccgagactgtttcatttttttgaaatctctgaaaagaattaaaaatctattttcttgaatttctatcacattaggaatcagttttcgtttttaaatagacaatccaggttttcctaccacaatgacgaaaaagttaaacaggactggatccatgattatcgttgaaggaatcgactatttcttaatacctgcggagaatccggaagcctctgcgaagttttattctgatatattcgattttgaatcgttagatgagaaatcaggagaatatgttataatggggctcgattccattaacatcaaacttcaaaaaatttcaggatttaaaaattctttaggagaaaacaaaattcctgttcttagttttgttcttgatgtagatgattttacagaagcgattgcagaattagaagaaaataaaatctccatcgttcgtggtcctgaaaccaatcaaagcggagaattcttacattttttagatccttccggaaacgttttagaaatcagctataaagattaattttaaagcattcttctacccaataaaaaagcctctcaaaggagaggcttttttattttctaaggatttaaaccaattttctcccggttcaacctaccttatcaacaaaagttcccttaaccttatagaaatccccgtcttggccggcttcaattgcaaaggctcttttatctgaaacgttagcctgcttattttcataaggctcgacgtgaatcatcccttcttcttttgggatttttcttgtatccttgactcctttttctggaagccctagctgaaccgaggaaactaccttcatgagacaactcctaatcgaactctaacagatttatagaaaaatccaaacattttttataaagaacgattctaggaaattataatttctagcaagtttttctcgaaatctattcttaaagttctgttgaatgatctcagaaaatttttattcgtttaaaaaatcttatgctatattgaacatttttttgtatctgatttaagctttttactaagttatatatgatagaatgccgtgaattctaatttataaacggattttggacactcagttttatagttctgagctacacctataaagtttaa
>70	N operona: 47	first	LIC_10070	gene_poz=(601-1689)	-	conserved hypothetical protein	identified by sequence similarity; putative; ORF	/position=87556 - 89844 (88156 - 89244)	/lenght=2289 (1089)	/codons=763 (363)	/complement=true	GC-compoz=31.0376492194674%	/LCI1=1.6114180478821363	/LCI2=0.0630755064456722	p_i1=0.2075249831351856	p_i2=0.04498068256161917	/Tai=0.2749028656051258	/Tei=0.14048261430545725	/EEI=3.4870848945702098
agaacaaaaacatcttctctgtgattctatcgtttacgctcttcctgcttttactcgaaaatatattctggatgaaacttcaaacgtaacggaaggattggtttattctccttggctcgtagcaaatctaagtgtagacaaagttccaacaggaaaaggaattcctccttgttgggacaacgtaatttaccaaagtccgtctttaggttatatcgtatccacacaccaagatttacgcgccagcagagaaaaatcgattctaacatattaccaagcctttggcgaaaaagacactatttccacacgcaaaagaatgatgaaaacttcttgggaagattggaaagaatctatttttttcgatttgaaaaaagctcatccagacatagaaaaaagaacacaaaatatagacataacgacttacgcacacgctatgatccgcccaattccaggactgatctggggcggtcaaagggaaaaactttctgtatcttattcaaatctccattttgcacattctgatttaagcggaatttctatttttgaagaagcacttacaagagggtataacgcagctaacaagatcctaggagaacaaaaaatatgaagtctcaaggttggatctttaaaccttctctggatttaacctttatcatctttcctggaattgtttctgtagtttttttatttatattaaagaaatataatattttgccttccgaaattaatccctggacctggttttgtacagtcttgttaatagatgtcgcccacgtgtattctactctttttcgatcttactttaatatggaagaatggagggagaaaaaaaatcttctcattacactgccgattgtttgttttttattttcgatatttttatattcttttggaacgatttggttttggagaatcatggcatacgtcgctgtgtttcatttcatcagacaacaattcggatttttagtgctttaccgaaagaaaacaacttccgttcaagttccgtttctatttgataaaatcacgatttatctgatgggaggtgttcctattttatattggcatcttacggatcaaaaaagggaattctcctggtttatggaaggggactttttaatatatccgtttcctgcattagcaaactcaatactttggttacaacaaatttggctctgttgttatattttaattcatatatatcattttacaaaataccgttcaatacctttgggtaagattttgcttgtattgaatacttggatcgtttggttttttggaatcgtttactttaattctgatttttctttcacaattacaaacgtaatcaaccatggagttccttatatctttttacttttttattatacaattcaaaaccagtcggaaattaaaatagaaatgttccaaactggatcttggataaaaattctgagttgtttcttaggtattctatttgtatttgcttttattgaagaatggatttgggacagttttatttggaaagatcattcttttatttttaaaaactcaagtttctattctttcgaacttcccgagtttgtatccgcacttttagtttctgttctttttctccctcaatttacacattatattttagatgcttatctttggaaggtagagaaatccaatccgagactgtttcatttttttgaaatctctgaaaagaattaaaaatctattttcttgaatttctatcacattaggaatcagttttcgtttttaaatagacaatccaggttttcctaccacaatgacgaaaaagttaaacaggactggatccatgattatcgttgaaggaatcgactatttcttaatacctgcggagaatccggaagcctctgcgaagttttattctgatatattcgattttgaatcgttagatgagaaatcaggagaatatgttataatggggctcgattccattaacatcaaacttcaaaaaatttcaggatttaaaaattctttaggagaaaacaaaattcctgttcttagttttgttcttgatgtagatgattttacagaagcgattgcagaattagaagaaaataaaatctccatcgttcgtggtcctgaaaccaatcaaagcggagaattcttacattttttagatccttccggaaacgttttagaaatcagctataaagattaattttaaagcattcttctacccaataaaaaagcctctcaaaggagaggcttttttattttctaaggatttaaaccaattttctcccggttcaacctaccttatcaacaaaagttcccttaacc
>71	N operona: 47	last	LIC_10071	gene_poz=(601-2241)	-	conserved hypothetical protein	identified by sequence similarity; putative; ORF	/position=88641 - 91481 (89241 - 90881)	/lenght=2841 (1641)	/codons=947 (547)	/complement=true	GC-compoz=35.58805606337599%	/LCI1=1.670940170940171	/LCI2=0.13882783882783886	p_i1=0.22608557778895563	p_i2=0.28860916162952394	/Tai=0.33443159504264264	/Tei=0.3597482454665716	/EEI=3.295142412980234
aaaaaattctttcgatggtttttcctttcctacctcttccgaacttaaaattgaatacaagaaagattttggaaatacaagattcattttaattagttgagttcttaaattttcatttgtacaaaaaagaagtttatgtttttctgaaattatttttaaaagcataaaaacttctttatattctcttttgtacttttgtttacgaacctttattccctcttggaaatatttaaaataatcgttctctaattttaaaatccatttaggatctaaggtcccccacttagataaacacatctttttaaaatagatgagacggagtcggttagagggagaatccgataattcgaacttggtctcttttcttgctacttcatagaatcgtgaaaattctttaacagataaaaacccgtattcttttgcatttttacatagctgcaaaatcgtagtctcgtaaattcctactgagtccaaaaacgtgttatcaaaatccaaaaatagagccatttttgcaaaagaatcttttcaatttcaaacgcaattcttttactccatttttccttgcactaccagagattccattgaatcttcccaacaagtatgaattacaattcaaaaaacatctccagaaaatcctttcttgccattttgggtttttgtttttcggcgcttgtaagtggaatttggtttttaaaatttaggaaaaaaatttcaggaaaaatcataggtccgaacatggaaatcggacatagaattcgtaattcaaaattcaatcaaatagcgcataacgtcaatttttctaattctgaaaaagtaaaagttctaattttaggcgctgggatttcaggactaagcgctggttattatctttacaaatctggttttgacgaatttaaaattttagaactggaaaacgatcctggtggaaattcaaaatccggaaaaaattcaattggttcctttccttggggagcacactacttaccacaaccaaacgaagaagccgtgctcgttcgaaaatttctagaagaaaataaaatcatcatcggtaaagataaaaacggaaaaccaatctacgaagaaaagtatctttgttttgatcccgaagaaagaattttttaccaaggaagatggaacgaaggtttatttcctggtggaactccaggttcagtatctgcaaatgaagaacaaaaatttaagaatttcattcggatttggagatctaaaatcggaagagacggtaaaaaagcattttcaatcccgattgatctttcctccagagatcctgaatttttgaaattagatagaattaatttttttgaatatattaaggaacaaggttttcgaaccaaagaacttttttggttcttagactattcggttcgagacgactttggcggttctatgaatacagtctccgcgtggattggtttacattatttttgttctcgccccgtagatgagaatggggaagacttaacacttcttacttggccagaaggtaatggatttttagtagaaaaacttagatccccaattcaatctaaaattcaaacggaaacactcatagaaaaagttaaaccttccgcttctaaaaaagctaggtttgaagttcaagtttatcaacctttcaccaaagaacaaaaacatcttctctgtgattctatcgtttacgctcttcctgcttttactcgaaaatatattctggatgaaacttcaaacgtaacggaaggattggtttattctccttggctcgtagcaaatctaagtgtagacaaagttccaacaggaaaaggaattcctccttgttgggacaacgtaatttaccaaagtccgtctttaggttatatcgtatccacacaccaagatttacgcgccagcagagaaaaatcgattctaacatattaccaagcctttggcgaaaaagacactatttccacacgcaaaagaatgatgaaaacttcttgggaagattggaaagaatctatttttttcgatttgaaaaaagctcatccagacatagaaaaaagaacacaaaatatagacataacgacttacgcacacgctatgatccgcccaattccaggactgatctggggcggtcaaagggaaaaactttctgtatcttattcaaatctccattttgcacattctgatttaagcggaatttctatttttgaagaagcacttacaagagggtataacgcagctaacaagatcctaggagaacaaaaaatatgaagtctcaaggttggatctttaaaccttctctggatttaacctttatcatctttcctggaattgtttctgtagtttttttatttatattaaagaaatataatattttgccttccgaaattaatccctggacctggttttgtacagtcttgttaatagatgtcgcccacgtgtattctactctttttcgatcttactttaatatggaagaatggagggagaaaaaaaatcttctcattacactgccgattgtttgttttttattttcgatatttttatattcttttggaacgatttggttttggagaatcatggcatacgtcgctgtgtttcatttcatcagacaacaattcggatttttagtgctttaccgaaagaaaacaacttccgttcaagttccgtttctatttgataaaatcacgatttatctgatgggaggtgttcctattttatattggcatcttacggatcaaaaaagggaattctcctggtttatggaaggggactttttaatatatccgtttcctgcattagcaaactcaatactttggttacaacaaatttggctctgttgttatattttaattcatatatatcatttta
>72	N operona: 48	first-last	LIC_10072	gene_poz=(601-1350)	-	conserved hypothetical protein	identified by sequence similarity; putative; ORF	/position=90375 - 92324 (90975 - 91724)	/lenght=1950 (750)	/codons=650 (250)	/complement=false	GC-compoz=31.466666666666665%	/LCI1=1.927710843373494	/LCI2=0.0755020080321285	p_i1=0.31008682587795333	p_i2=0.07242910199715169	/Tai=0.2622422842010359	/Tei=0.16518619179743654	/EEI=2.6379785215803633
ttcgggatcaaaacaaagatacttttcttcgtagattggttttccgtttttatctttaccgatgatgattttattttcttctagaaattttcgaacgagcacggcttcttcgtttggttgtggtaagtagtgtgctccccaaggaaaggaaccaattgaattttttccggattttgaatttccaccaggatcgttttccagttctaaaattttaaattcgtcaaaaccagatttgtaaagataataaccagcgcttagtcctgaaatcccagcgcctaaaattagaacttttactttttcagaattagaaaaattgacgttatgcgctatttgattgaattttgaattacgaattctatgtccgatttccatgttcggacctatgatttttcctgaaatttttttcctaaattttaaaaaccaaattccacttacaagcgccgaaaaacaaaaacccaaaatggcaagaaaggattttctggagatgttttttgaattgtaattcatacttgttgggaagattcaatggaatctctggtagtgcaaggaaaaatggagtaaaagaattgcgtttgaaattgaaaagattcttttgcaaaaatggctctatttttggattttgataacacgtttttggactcagtaggaatttacgagactacgattttgcagctatgtaaaaatgcaaaagaatacgggtttttatctgttaaagaattttcacgattctatgaagtagcaagaaaagagaccaagttcgaattatcggattctccctctaaccgactccgtctcatctattttaaaaagatgtgtttatctaagtgggggaccttagatcctaaatggattttaaaattagagaacgattattttaaatatttccaagagggaataaaggttcgtaaacaaaagtacaaaagagaatataaagaagtttttatgcttttaaaaataatttcagaaaaacataaacttcttttttgtacaaatgaaaatttaagaactcaactaattaaaatgaatcttgtatttccaaaatctttcttgtattcaattttaagttcggaagaggtaggaaaggaaaaaccatcgaaagaatttttttcccgtgcaagcggattagttaacaatgaaacagtaatatcgatgatcggagattctctcaaagacgacgtagaaggtgctctttgtaatggaattccggcgattcatctcacttctatcttttcaaagaaaaacgagcctttaaaagaacggaaaatagaattggaggtcaattccattaaaaaagaatattcttatttagaaacgaacgatcttagaacggctttggaatcatttctttaaaacagcgaataacgtgttatttagattcatcgttttaaaactgaacaaccaaataattttagtcacataatagtaaacttttttaaaaaaagaaccaaaacttccaccttggcttcccgaaacagaagcgatcggttttaaaatcgtaaatttacaattttgaaatccggtttgttttgcgagcatcttcatcgttttttcagtgtagtcgttaatatgatctttcgcttctaaataatgaccgtctgtcctcatacctttgagcattacctttaatttcgctttaaaaagttggatcggaaagttaggtgtttgtaaaaaaaggattccacccggttttaaaagagaatgcaaatattctaatagactatgaggtttaggaatgtgttcgattacgtcccaaagagtgattatatctaaagaaccctttttgattcccgaattttgaacgattcctgaaaaaacattttttaatccgtttttatcttttgcaaattgaaccgccttttcggatatttcgtaaccaatcgcttcccaatttggtttttgatctataatgcgcttaacaaaaaagccgagtccacaacccacgtctaaaat
>73	N operona: 49	first-last	LIC_10073	gene_poz=(601-1452)	-	3-demethylubiquinone-9 3-methyltransferase	identified by sequence similarity; putative; ORF	/position=91113 - 93164 (91713 - 92564)	/lenght=2052 (852)	/codons=684 (284)	/complement=true	GC-compoz=34.97652582159624%	/LCI1=1.5783274440518256	/LCI2=0.05159010600706714	p_i1=0.1974117891571492	p_i2=0.02568916035710802	/Tai=0.3623740958977466	/Tei=0.12312024432139723	/EEI=3.601389427316421
tttatctccgatctcaagtggttgatcaatgattgtttcttcatttttccaaacgaccggaatttgagatggaactagaaccggctttcccatatctacgcttacaagatcaaccttgttaccggatccaatttttaaatctacttccaaaattcccgcgccagtttcgatcttaggatttttagaactcgttaaaccgtgatcatatatgtatttggcaacacaacgaattccgttcccgcacatttcggaagaacttccatccgaattgtacatatccatcataaaatcgccttgttttgaatttcgaataaaaatgactccgtcgcttccaattccgaaattacgatcggatattttttgaatctgttctggtgttagacgaatatcattccgagtagaatcgatataaacgtagtcgttaccgattccttccattttggtgaacttaagcgaagccacaaaaactcctaaaataaattgatttctatattttcttagactgtgatccgaggaaattcaaaaacgagaaaacgttttatagttttttctggcttttccgggtttaaccttaaaaattgaatatacgaggaaccttttttgaatcgaacctgttatctttgctcaagcgcacaaaactccgtcgttttcgtggaaaatggaattgacatcgttcaatgctccaattgcagccacgtcttttctacatacgaacaagaagaacactacgaaggttattgggatgatgattcttcgtatgatctaggttggtgggacaacgctcacagagaaatttatcaagactttatcaataagtttttaattgctccttctggtaaaattttagacgtgggttgtggactcggcttttttgttaagcgcattatagatcaaaaaccaaattgggaagcgattggttacgaaatatccgaaaaggcggttcaatttgcaaaagataaaaacggattaaaaaatgttttttcaggaatcgttcaaaattcgggaatcaaaaagggttctttagatataatcactctttgggacgtaatcgaacacattcctaaacctcatagtctattagaatatttgcattctcttttaaaaccgggtggaatcctttttttacaaacacctaactttccgatccaactttttaaagcgaaattaaaggtaatgctcaaaggtatgaggacagacggtcattatttagaagcgaaagatcatattaacgactacactgaaaaaacgatgaagatgctcgcaaaacaaaccggatttcaaaattgtaaatttacgattttaaaaccgatcgcttctgtttcgggaagccaaggtggaagttttggttctttttttaaaaaagtttactattatgtgactaaaattatttggttgttcagttttaaaacgatgaatctaaataacacgttattcgctgttttaaagaaatgattccaaagccgttctaagatcgttcgtttctaaataagaatattcttttttaatggaattgacctccaattctattttccgttcttttaaaggctcgtttttctttgaaaagatagaagtgagatgaatcgccggaattccattacaaagagcaccttctacgtcgtctttgagagaatctccgatcatcgatattactgtttcattgttaactaatccgcttgcacgggaaaaaaattctttcgatggtttttcctttcctacctcttccgaacttaaaattgaatacaagaaagattttggaaatacaagattcattttaattagttgagttcttaaattttcatttgtacaaaaaagaagtttatgtttttctgaaattatttttaaaagcataaaaacttctttatattctcttttgtacttttgtttacgaacctttattccctcttggaaatatttaaaataatcgttctctaattttaaaatccatttaggatctaaggtcccccacttagataaacacatctttttaaaatagatgagacggagtcggttagagggagaatccgataattcgaacttggtctcttttcttgc
>74	N operona: 50	first-last	LIC_10074	gene_poz=(601-1446)	dapF	diaminopimelate epimerase	identified by sequence similarity; putative; ORF	/position=92103 - 94148 (92703 - 93548)	/lenght=2046 (846)	/codons=682 (282)	/complement=false	GC-compoz=39.952718676122934%	/LCI1=1.276393831553974	/LCI2=0.12040332147093712	p_i1=0.11401927132731142	p_i2=0.21692707282905982	/Tai=0.4010842086411268	/Tei=0.29523436554615384	/EEI=4.935411644916568
aggaatgtgttcgattacgtcccaaagagtgattatatctaaagaaccctttttgattcccgaattttgaacgattcctgaaaaaacattttttaatccgtttttatcttttgcaaattgaaccgccttttcggatatttcgtaaccaatcgcttcccaatttggtttttgatctataatgcgcttaacaaaaaagccgagtccacaacccacgtctaaaattttaccagaaggagcaattaaaaacttattgataaagtcttgataaatttctctgtgagcgttgtcccaccaacctagatcatacgaagaatcatcatcccaataaccttcgtagtgttcttcttgttcgtatgtagaaaagacgtggctgcaattggagcattgaacgatgtcaattccattttccacgaaaacgacggagttttgtgcgcttgagcaaagataacaggttcgattcaaaaaaggttcctcgtatattcaatttttaaggttaaacccggaaaagccagaaaaaactataaaacgttttctcgtttttgaatttcctcggatcacagtctaagaaaatatagaaatcaatttattttaggagtttttgtggcttcgcttaagttcaccaaaatggaaggaatcggtaacgactacgtttatatcgattctactcggaatgatattcgtctaacaccagaacagattcaaaaaatatccgatcgtaatttcggaattggaagcgacggagtcatttttattcgaaattcaaaacaaggcgattttatgatggatatgtacaattcggatggaagttcttccgaaatgtgcgggaacggaattcgttgtgttgccaaatacatatatgatcacggtttaacgagttctaaaaatcctaagatcgaaactggcgcgggaattttggaagtagatttaaaaattggatccggtaacaaggttgatcttgtaagcgtagatatgggaaagccggttctagttccatctcaaattccggtcgtttggaaaaatgaagaaacaatcattgatcaaccacttgagatcggagataaaaatttaaaatttactgcggttagtatgggaaatccacactgtgtaatctttgtggatgatagcgatgaatttccagtaagaggaattggaccgttaatcgaacgtcattctatctttccgaaaagagtgaatgtggaatttgttactattcgtggaaaagaccatctttatcaaagaacttgggaaagaggggcgggagaaactctcgcttgtgggacaggagcttgtgccgtgatggtggctgggaatttaacgggaagatctggaaaagacgttcaaatcgatttgagaggtggcactcttagaattcagtggcaagaatctggaaacattttaatgactggcccagcccgtgagatattttcaggagaaatagaaatttagtatattctaaactacttccgtcttttgtaagttttccattctcactcgaacttcgttggaaagttttttgagattgttttctagttttccttctagataaggtctgtgatcaattttaggtccatagagaacgcgaacttttttataaatggatcttcgtttgatgtcacagacttcttttggcattcccataaaagaacgaactaatgaaggaattggaatatcggaataactttcttcgatcggaacaattacagaagggagaatatctactttatttcggatcgaaaatgcagcaaaaccttcgtgaaatggtaccataggcgcggaaaaattattttgaaccatataatcatggccttctggaaaaattcctaaaacaccttctcttttaaaaacttgttgtaccattttgatacttgccatggaaatttttccgtcgatagccatcggaattcctccggctaatttagctaagtctttaaaaataggaattcgaaaagtataatcggccgcgatccaagatatataacgtggaaaagtgtaggaaataatgaaaggatccatatcagatctatggttgctgactagaattaattt
>75	N operona: 51	first	LIC_10075	gene_poz=(601-1311)	-	conserved hypothetical protein	identified by sequence similarity; putative; ORF	/position=92955 - 94865 (93555 - 94265)	/lenght=1911 (711)	/codons=637 (237)	/complement=true	GC-compoz=36.14627285513362%	/LCI1=1.4533898305084745	/LCI2=0.07867231638418082	p_i1=0.16078130857451126	p_i2=0.08046790954819759	/Tai=0.3493276144132065	/Tei=0.17242111859337783	/EEI=4.086583628906762
aaaaatcctattgaatagctcttcacaaagttttcatattccaaatacttattggagataagaatttggataaattttattaatctattaaaggaccaacaaacctcattaaccaacatcttctacaaatcgttagatttgttatctcaaacttatatagttttcaaatgcattttttagagtttacgatatgaaaactcttgcaagaccgctccccaagaagactatatgagattgtgggaattttacccacctatataaataaacctggaaaagaagctctatgcctgagtttgattcgattgatctgatgaattatgctgtctacgggaacgaattagatcccgaatgggccgatataagaaattatattaagtccagtgcttccgcacaaaaagaattagaagaattaagacgttccgttccgcatccacagaacgccagaaaaaggagagacccttctcaaccccaagaattgggccgagataagtcctacagttccgacccaagaaacgcaaattctacagaggaaaaaaagaaatggtggtctattttttcgggtgaataaaatagctcccctcatcgtaacgattcgaggaaatgcccatggaaaaggaagttcaaacttatctcagattgaaacaattcgtggccccttttttgggttttgccgttaacataaatgcatatggtacggaacatattgcccatgaaggaaaattaattctagtcagcaaccatagatctgatatggatcctttcattatttcctacacttttccacgttatatatcttggatcgcggccgattatacttttcgaattcctatttttaaagacttagctaaattagccggaggaattccgatggctatcgacggaaaaatttccatggcaagtatcaaaatggtacaacaagtttttaaaagagaaggtgttttaggaatttttccagaaggccatgattatatggttcaaaataatttttccgcgcctatggtaccatttcacgaaggttttgctgcattttcgatccgaaataaagtagatattctcccttctgtaattgttccgatcgaagaaagttattccgatattccaattccttcattagttcgttcttttatgggaatgccaaaagaagtctgtgacatcaaacgaagatccatttataaaaaagttcgcgttctctatggacctaaaattgatcacagaccttatctagaaggaaaactagaaaacaatctcaaaaaactttccaacgaagttcgagtgagaatggaaaacttacaaaagacggaagtagtttagaatatactaaatttctatttctcctgaaaatatctcacgggctgggccagtcattaaaatgtttccagattcttgccactgaattctaagagtgccacctctcaaatcgatttgaacgtcttttccagatcttcccgttaaattcccagccaccatcacggcacaagctcctgtcccacaagcgagagtttctcccgcccctctttcccaagttctttgataaagatggtcttttccacgaatagtaacaaattccacattcactcttttcggaaagatagaatgacgttcgattaacggtccaattcctcttactggaaattcatcgctatcatccacaaagattacacagtgtggatttcccatactaaccgcagtaaattttaaatttttatctccgatctcaagtggttgatcaatgattgtttcttcatttttccaaacgaccggaatttgagatggaactagaaccggctttcccatatctacgcttacaagatcaaccttgttaccggatccaatttttaaatctacttccaaaattcccgcgccagtttcgatcttaggatttttagaactcgttaaaccgtgatcatatat
>76	N operona: 51	last	LIC_10076	gene_poz=(601-885)	-	conserved hypothetical protein	identified by sequence similarity; putative; ORF	/position=93698 - 95182 (94298 - 94582)	/lenght=1485 (285)	/codons=495 (95)	/complement=true	GC-compoz=41.75438596491228%	/LCI1=1.2695035460992907	/LCI2=0.1290780141843972	p_i1=0.1123396569311864	p_i2=0.2502135432934947	/Tai=0.4508620023112999	/Tei=0.32519218896414526	/EEI=4.97250969797869
ttcaagtgttccgacaagaatgagtctttttacttgcaaaaagtatgtttttctgatagagaaaaattttccgaaccttaccgcctccacccccacccaaaaatagggaaaactcaacacaacgccctctatgaatcgcgttgtggggtgggaactaagttttacagaggatttgtcgtaactccgacagatttatattgagatcaaatacttgtggggctggttatgattatgtcaagtcacgttaatctattaaaaaactagaagatgcttcttatgctttaagaaaatcaatctttacaataacttctcaactcaaaaatcctattgaatagctcttcacaaagttttcatattccaaatacttattggagataagaatttggataaattttattaatctattaaaggaccaacaaacctcattaaccaacatcttctacaaatcgttagatttgttatctcaaacttatatagttttcaaatgcattttttagagtttacgatatgaaaactcttgcaagaccgctccccaagaagactatatgagattgtgggaattttacccacctatataaataaacctggaaaagaagctctatgcctgagtttgattcgattgatctgatgaattatgctgtctacgggaacgaattagatcccgaatgggccgatataagaaattatattaagtccagtgcttccgcacaaaaagaattagaagaattaagacgttccgttccgcatccacagaacgccagaaaaaggagagacccttctcaaccccaagaattgggccgagataagtcctacagttccgacccaagaaacgcaaattctacagaggaaaaaaagaaatggtggtctattttttcgggtgaataaaatagctcccctcatcgtaacgattcgaggaaatgcccatggaaaaggaagttcaaacttatctcagattgaaacaattcgtggccccttttttgggttttgccgttaacataaatgcatatggtacggaacatattgcccatgaaggaaaattaattctagtcagcaaccatagatctgatatggatcctttcattatttcctacacttttccacgttatatatcttggatcgcggccgattatacttttcgaattcctatttttaaagacttagctaaattagccggaggaattccgatggctatcgacggaaaaatttccatggcaagtatcaaaatggtacaacaagtttttaaaagagaaggtgttttaggaatttttccagaaggccatgattatatggttcaaaataatttttccgcgcctatggtaccatttcacgaaggttttgctgcattttcgatccgaaataaagtagatattctcccttctgtaattgttccgatcgaagaaagttattccgatattccaattccttcattagttcgttcttttatgggaatgccaaaagaagtctgtgacatcaaacgaagatcca
>77	N operona: 52	first-last	LIC_10077	gene_poz=(601-948)	-	conserved hypothetical protein	identified by sequence similarity; putative; ORF	/position=95408 - 96955 (96008 - 96355)	/lenght=1548 (348)	/codons=516 (116)	/complement=false	GC-compoz=34.195402298850574%	/LCI1=1.4260869565217391	/LCI2=0.042318840579710144	p_i1=0.15314405381115528	p_i2=0.01443899119248115	/Tai=0.3021575170577544	/Tei=0.11299509207323305	/EEI=4.204690233539832
ttaccgtaaaatatagatttgtgaagagttcctatagattttgtcgttttacgagtttttaaatgcctattttttcatgatttaattcgtataaaatcctacgttttcagaatttcattataaaacccagacctgtggtagttcccacattttattttttacaaaaaaattagatttcataaagcaaaatctcttacaccaaacttattagctagaagacctaaaataattttagtgtaggattcttttttgaaggctatccctgaagattagctatctcaaatccgaaagtagtatttatggagaagatagaaggcgagttcgtaaaacgacataatttaaaaattgaggaagtcagacaaattgaaattataaaacagaaagaaggaagtaaaattttagaatttcctaaaagaagtatctggaacacagaaaaaatacggaaactttgtgagaaattattttttcagtgaaattttaaatttggaaacattatgaaaaagattgatctttttttaaaaaaatacaagaaatgccttcttattttttaatagttagatatgatctttaacagagattaaactttggctttagtgcaaaatggaaatttcaaaagaagattattctgtggaaacggaaaaaaatcgcggaagaattaaaatctccggaacccttcgtctattgaatgtggatgaatatgatccgatcatctcagctattgaaactgttctggataattctgggcgtggaaaagctgtcattgatattaaaaatttggattttttaaatagcgcaggaatcgccagtctctctagatttgtagcggtttatgataagaaaaactttcgtaacgtagaaatcaaaggtaataaaaatagatattggcaaatcgcgtttttggagaatgttaaaaaactcagatcagaaattcaaacaagtcttgagtgaaagttaaaaattcaaagttttaaattttgttttaataacttcgtttaaatctaagtaagcccttacaattacttcgtaagtagctgaagaaacttcgttgattaaaaatcctaatcgaacagggaagtcttttgaaagtagtaaaaggccgattcccgaatcgtttttttctccttttttaagcttgttgatatagatctcgtctgagtttcgatctaccagagccgagatagatttttctagtttattctttgaaatttcgtcggttaagtttttaatttctatctttagtatttcggaataatattttaaatctaaaaagatttctccttttctatctttggaaaattttgcggcattttctatcagttcattgattataatcgaaattgtattagaagcatcggaatccagtttttcttgataagagcaataatttgagatgtaatctgcggtgagagaacaacgtctccattgaaccctaagatccataggtcttagctttaatgtaaattcgctttcacaaggaagagaatccggtataagattataatggccgtatttgacggggtagttcataatatttttcgaattctttat
>78	N operona: 53	first-last	LIC_10078	gene_poz=(601-1176)	-	conserved hypothetical protein	identified by sequence similarity; putative; ORF	/position=95759 - 97534 (96359 - 96934)	/lenght=1776 (576)	/codons=592 (192)	/complement=true	GC-compoz=31.944444444444443%	/LCI1=1.8411867364746946	/LCI2=0.08883071553228625	p_i1=0.2812442556779933	p_i2=0.1088236351052817	/Tai=0.3095268869816665	/Tei=0.19794127159475355	/EEI=2.831899867214882
ctcccctcgtaaaagagcaaaccacaactttcacgaactttccgaagtatatcaaagatttttaaacgtgctcacacgtgatacttacgtacaagcgcacagacataaattcccaccaaaaccggaaacctttttggcgttaaaaggagatctaggatttatcctttttaatgatgatggctcaatccaagaaactcattacctaagttcccaaggtccagtatatggaatcgatattgtccctggagtatttcatactctcgtttgtctttctgaaaacgcgatttgttttgaaggaaagtcagggccctatgagcccacaacggataaagattttgcttcctgggctccggctgagaccgacccaaatcggaacgaatatttggataagttaagaaaacttttttaatttgaattcaaatttgttttttacttttcttattctaaattcaagttcctatttttaaaatataaggttataaaacaaaaccttgtaacgaaagtgtaactccaaattatcaacttgatctttctgataaagttgaattagtttttagagcattctgtaaatcatcgatcataaagaattcgaaaaatattatgaactaccccgtcaaatacggccattataatcttataccggattctcttccttgtgaaagcgaatttacattaaagctaagacctatggatcttagggttcaatggagacgttgttctctcaccgcagattacatctcaaattattgctcttatcaagaaaaactggattccgatgcttctaatacaatttcgattataatcaatgaactgatagaaaatgccgcaaaattttccaaagatagaaaaggagaaatctttttagatttaaaatattattccgaaatactaaagatagaaattaaaaacttaaccgacgaaatttcaaagaataaactagaaaaatctatctcggctctggtagatcgaaactcagacgagatctatatcaacaagcttaaaaaaggagaaaaaaacgattcgggaatcggccttttactactttcaaaagacttccctgttcgattaggatttttaatcaacgaagtttcttcagctacttacgaagtaattgtaagggcttacttagatttaaacgaagttattaaaacaaaatttaaaactttgaatttttaactttcactcaagacttgtttgaatttctgatctgagttttttaacattctccaaaaacgcgatttgccaatatctatttttattacctttgatttctacgttacgaaagtttttcttatcataaaccgctacaaatctagagagactggcgattcctgcgctatttaaaaaatccaaatttttaatatcaatgacagcttttccacgcccagaattatccagaacagtttcaatagctgagatgatcggatcatattcatccacattcaatagacgaagggttccggagattttaattcttccgcgatttttttccgtttccacagaataatcttcttttgaaatttccattttgcactaaagccaaagtttaatctctgttaaagatcatatctaactattaaaaaataagaaggcatttcttgtatttttttaaaaaaagatcaatctttttcataatgtttccaaatttaaaatttcactgaaaaaataatttctcacaaagtttccgtattttttctgtgttccagatacttcttttaggaaattctaaaattttacttccttctttctgttttataatttcaatttgtctgactt
>79	N operona: 54	first-last	LIC_10079	gene_poz=(601-1134)	-	conserved hypothetical protein	identified by sequence similarity; putative; ORF	/position=96526 - 98259 (97126 - 97659)	/lenght=1734 (534)	/codons=578 (178)	/complement=true	GC-compoz=40.44943820224719%	/LCI1=1.5235404896421845	/LCI2=0.19811676082862525	p_i1=0.1810284685240069	p_i2=0.5201943055634053	/Tai=0.4628475091070099	/Tei=0.5681748750070648	/EEI=3.80335698606429
aattagtacgtcctgtattcgatttaaaaacaaaaacgattcagactcattatcacatctctgcttgtgaatatataaatcaaacctataaaatcgctaaaaacggaaagttaattcagattagcgaagaaacacaagaatggatcgaaaaaaataagtcgtttcggcaaaaaatcggaaaattaaaaaatggaacttgggtatatcgcactcgattgacagaatgctaatttttaatttgaaacgaagtagttcctacattttgaaatctaatacaatctttgatagtttgggatcgatttaaattatagaataccttatattccaaaacctctaaaatcagaaatcttccttgaaatctttttcaaaattatgtctcttttaaaatttataaatttttagatttttaaaaaattcttaaaaaatcaatgtacgatttgacactaagactgagtctcatttacattgttaaggaaaccgtcccaaaagtagttagatcaaaaatggataaatgtcactgtgcacaagtcgctttcgaaactatagttgaaaccgcgagatacgaaggtgtagaatatcaagaaattatagaaagggtaaatgcgggaaatacttgcacagcctgcaaatcatatcttattgactactgtgaatctagactccaaaccccacagacaactacttacggattctctttttttggaagtattgcaaaaagcgaatgcctcccctcgtaaaagagcaaaccacaactttcacgaactttccgaagtatatcaaagatttttaaacgtgctcacacgtgatacttacgtacaagcgcacagacataaattcccaccaaaaccggaaacctttttggcgttaaaaggagatctaggatttatcctttttaatgatgatggctcaatccaagaaactcattacctaagttcccaaggtccagtatatggaatcgatattgtccctggagtatttcatactctcgtttgtctttctgaaaacgcgatttgttttgaaggaaagtcagggccctatgagcccacaacggataaagattttgcttcctgggctccggctgagaccgacccaaatcggaacgaatatttggataagttaagaaaacttttttaatttgaattcaaatttgttttttacttttcttattctaaattcaagttcctatttttaaaatataaggttataaaacaaaaccttgtaacgaaagtgtaactccaaattatcaacttgatctttctgataaagttgaattagtttttagagcattctgtaaatcatcgatcataaagaattcgaaaaatattatgaactaccccgtcaaatacggccattataatcttataccggattctcttccttgtgaaagcgaatttacattaaagctaagacctatggatcttagggttcaatggagacgttgttctctcaccgcagattacatctcaaattattgctcttatcaagaaaaactggattccgatgcttctaatacaatttcgattataatcaatgaactgatagaaaatgccgcaaaattttccaaagatagaaaaggagaaatctttttagatttaaaatattattccgaaatactaaagatagaaattaaaaacttaaccgacgaaatttcaaagaataaactagaaaaatctatctcggctctggtagatcgaaactcagacgagatctatatcaacaagcttaaaaaaggag
>80	N operona: 55	first-last	LIC_10080	gene_poz=(601-1422)	-	conserved hypothetical protein	identified by sequence similarity; putative; ORF	/position=97430 - 99451 (98030 - 98851)	/lenght=2022 (822)	/codons=674 (274)	/complement=true	GC-compoz=27.49391727493917%	/LCI1=1.967032967032967	/LCI2=0.04945054945054945	p_i1=0.3233014928252482	p_i2=0.02275403781278949	/Tai=0.2143464265761188	/Tei=0.12047863403151055	/EEI=2.5577322136672787
aaatcaaatatctgcatgaaatgacagttttacgatcatcatcgaactcacattattcggtgtataaagaattcgtttttaaaggtttgttttacagtaaaaaaataaaatgagtatgggattaagttcaaaagattagttaacgtgaattctacataagaaaacgagaaaagattttctaaaagtatgagttcctacattttgaaaatttactacaaaatttaagtttgcagtagttcctacaaattacgtcgtattgaagtttaaaacagatttttcatactaatagtttccacactttaaaaatcgatttgtaaagttcaaatccaaacttttttcagaaaaatgaattcattatatatcgaattcacgtgaacaaaaaagtactcagtattttggaaatagtctcttgtaataaaaatttacgatactcaactttataggaatcaaaataccttttattgaagatttaaaaatagagttgtcgaaaaaatccatatcaacaaacgatttttacccattcaggcttataaaaaaacggaagaaaattaatttttcaacaactctaatgattcatcctaaggttttaaggcaaatccaatgaaaaaaatatttgtaaattctaatatattaaaaaagaaaatttttatctttttcatttttgcattgggaattggaataagtatttggattataattcaaaattttacaaattatcaaataacagttttttctaatatttcaaatgaaactcaaaaatcaatcgttcaaaccagtcaaaatcaaaactctgaaaaaatcatagaaggttgtaaaattcttcctctcaatgaaaaatttaaaaattctacatcagaacatctacgtggcggagcaatatgtaattttacaattcataggaatttacctatttataaatttcatcttgtaggtggaatcaatacatataacgtatttgatcgtattgagatttcaaaaggaagtgaaaacgttttcgtccagacactgaagattgaaagaattgattctccacaagaagatgaagaattttttgtagcagaagatatgaatttcgatgggtataaagatattagattgatactctatcaaggggaaactggaaacaaaggttatatcttttggttatttgatccttctaaaaatttttttattgagaataaggaattaaatgaattagtacgtcctgtattcgatttaaaaacaaaaacgattcagactcattatcacatctctgcttgtgaatatataaatcaaacctataaaatcgctaaaaacggaaagttaattcagattagcgaagaaacacaagaatggatcgaaaaaaataagtcgtttcggcaaaaaatcggaaaattaaaaaatggaacttgggtatatcgcactcgattgacagaatgctaatttttaatttgaaacgaagtagttcctacattttgaaatctaatacaatctttgatagtttgggatcgatttaaattatagaataccttatattccaaaacctctaaaatcagaaatcttccttgaaatctttttcaaaattatgtctcttttaaaatttataaatttttagatttttaaaaaattcttaaaaaatcaatgtacgatttgacactaagactgagtctcatttacattgttaaggaaaccgtcccaaaagtagttagatcaaaaatggataaatgtcactgtgcacaagtcgctttcgaaactatagttgaaaccgcgagatacgaaggtgtagaatatcaagaaattatagaaagggtaaatgcgggaaatacttgcacagcctgcaaatcatatcttattgactactgtgaatctagactccaaaccccacagacaactacttacggattctctttttttggaagtattgcaaaaagcgaatgcctcccctcgtaaaagagcaaaccacaactttcacgaactttccgaagtatatcaaagatttttaaacgtgctcacacgtgatacttacgtacaagcgcacagaca
>81	N operona: 56	first-last	LIC_10082	gene_poz=(601-921)	-	conserved hypothetical protein	identified by sequence similarity; putative; ORF	/position=98967 - 100487 (99567 - 99887)	/lenght=1521 (321)	/codons=507 (107)	/complement=true	GC-compoz=35.202492211838006%	/LCI1=1.3553459119496856	/LCI2=0.07547169811320753	p_i1=0.13404895083526913	p_i2=0.07235420546080928	/Tai=0.34749904620395733	/Tei=0.16511878491472837	/EEI=4.532186451128103
cgaaaggagcagtttgctaaactgtcgtacgggtaactgtacccagggttcgaatccctgcgtctccggattttgctttcattttaactgaatcacttgaattctcacttatgtcctcagaacgattcaaaacccaggaattgattcaagaaaccttgagaattctcaaaagtgaagaacttccaggtttgatcgcagccctatcctacattccttttttcggttggttgcttatttggattttccgcaaaacccaaaaattcgcgtattttcatattctgcagtcgttaaaacttaactgtgcctttattgttatttattctatagtctggtttctcagagaatttccagtgattagttggattttatctttaattagaatgaatccgatcgttacagattttatcagttacgtttcttggatcgcatttttaagttatagcctactaggggcatggaacgcgtatcaagaaaaagaatctactctacctttttttccggagatggaaaatgaacttcaaaaaatatttaaaaaaatacgaaccggttctccgtaattttcccgaaatcgcaaaccgatttctcagatcggaaagatttttggtctacttagtttcgttgcccttctttggaacttggttaattggattcactttttattgggagaaccaaacggttcgaaagtattccggaatttctttcctaaattttctttattttctaggatttcttttagtgagtgttttagtttcttggatcccaatagcaggcccttggctaggaaatataatccatcttatgggtattttgatttatctagggatttccggattactgctatacaattacacaagtgcaaaaaaaattggacttacgattcctgaaagacacctttctcatttggaatcttacatccattgacccacgcgcccatagctcagctggatagagcgtctgactacggatcagaaggtcggaggttcgactccttctgggcgcgccaattttttcaagactctaaacaatttcatttttaaaatcaaatatctgcatgaaatgacagttttacgatcatcatcgaactcacattattcggtgtataaagaattcgtttttaaaggtttgttttacagtaaaaaaataaaatgagtatgggattaagttcaaaagattagttaacgtgaattctacataagaaaacgagaaaagattttctaaaagtatgagttcctacattttgaaaatttactacaaaatttaagtttgcagtagttcctacaaattacgtcgtattgaagtttaaaacagatttttcatactaatagtttccacactttaaaaatcgatttgtaaagttcaaatccaaacttttttcagaaaaatgaattcattatatatcgaattcacgtgaacaaaaaagtactcagtattttggaaatagtctcttgtaataaaaatttacgatactcaactttataggaatcaaaataccttttattgaagatttaaaaatagagttgt
>82	N operona: 57	first-last	LIC_10083	gene_poz=(601-1047)	-	conserved hypothetical protein	identified by sequence similarity; putative; ORF	/position=99331 - 100977 (99931 - 100377)	/lenght=1647 (447)	/codons=549 (149)	/complement=true	GC-compoz=35.123042505592835%	/LCI1=1.6891891891891893	/LCI2=0.0626126126126126	p_i1=0.23186274475478508	p_i2=0.04408825383244016	/Tai=0.3485931233610611	/Tei=0.13967942844919615	/EEI=3.239637926062676
caacgaggaaatatgctacaatcggaagaaattctctccgatgaaacctcttgaatttcggaagcaactccccaaaataaagaaccagatcttttaagaagaaccgtatcaaccgtttcacccggaatcgcattttttaagaagaaagtttctttttctgaatttgcgatcgaataacctaaattcacccaagaacgaggtttaagtaaaattttacctttatgaatttgtattttagaactacttttatgtccctcagaatcacttttcatttctatctatagtgattccaggaaatacaaagatccaagaacgcaaagaacaattcccttgacacagaggggttttctcacggtaaagtaattccgtcgtcaggagaagtggctgagtggtctaaagcagcggtcttgaaaaccgtcgtggtaatcccaccgtgggttcgaatcctaccttctccgactgcaaacctttggagacgtgcctgagtggccgaaaggagcagtttgctaaactgtcgtacgggtaactgtacccagggttcgaatccctgcgtctccggattttgctttcattttaactgaatcacttgaattctcacttatgtcctcagaacgattcaaaacccaggaattgattcaagaaaccttgagaattctcaaaagtgaagaacttccaggtttgatcgcagccctatcctacattccttttttcggttggttgcttatttggattttccgcaaaacccaaaaattcgcgtattttcatattctgcagtcgttaaaacttaactgtgcctttattgttatttattctatagtctggtttctcagagaatttccagtgattagttggattttatctttaattagaatgaatccgatcgttacagattttatcagttacgtttcttggatcgcatttttaagttatagcctactaggggcatggaacgcgtatcaagaaaaagaatctactctacctttttttccggagatggaaaatgaacttcaaaaaatatttaaaaaaatacgaaccggttctccgtaattttcccgaaatcgcaaaccgatttctcagatcggaaagatttttggtctacttagtttcgttgcccttctttggaacttggttaattggattcactttttattgggagaaccaaacggttcgaaagtattccggaatttctttcctaaattttctttattttctaggatttcttttagtgagtgttttagtttcttggatcccaatagcaggcccttggctaggaaatataatccatcttatgggtattttgatttatctagggatttccggattactgctatacaattacacaagtgcaaaaaaaattggacttacgattcctgaaagacacctttctcatttggaatcttacatccattgacccacgcgcccatagctcagctggatagagcgtctgactacggatcagaaggtcggaggttcgactccttctgggcgcgccaattttttcaagactctaaacaatttcatttttaaaatcaaatatctgcatgaaatgacagttttacgatcatcatcgaactcacattattcggtgtataaagaattcgtttttaaaggtttgttttacagtaaaaaaataaaatgagtatggga
>83	N operona: 58	first-last	LIC_10086	gene_poz=(601-1848)	-	RNA methyltransferase	identified by sequence similarity; putative; ORF	/position=100106 - 102553 (100706 - 101953)	/lenght=2448 (1248)	/codons=816 (416)	/complement=false	GC-compoz=32.8525641025641%	/LCI1=1.8088353413654619	/LCI2=0.1155020080321285	p_i1=0.27057293417640677	p_i2=0.1986289550508447	/Tai=0.2673772863334998	/Tei=0.2787660595457603	/EEI=2.9110755999091467
attctaattaaagataaaatccaactaatcactggaaattctctgagaaaccagactatagaataaataacaataaaggcacagttaagttttaacgactgcagaatatgaaaatacgcgaatttttgggttttgcggaaaatccaaataagcaaccaaccgaaaaaaggaatgtaggatagggctgcgatcaaacctggaagttcttcacttttgagaattctcaaggtttcttgaatcaattcctgggttttgaatcgttctgaggacataagtgagaattcaagtgattcagttaaaatgaaagcaaaatccggagacgcagggattcgaaccctgggtacagttacccgtacgacagtttagcaaactgctcctttcggccactcaggcacgtctccaaaggtttgcagtcggagaaggtaggattcgaacccacggtgggattaccacgacggttttcaagaccgctgctttagaccactcagccacttctcctgacgacggaattactttaccgtgagaaaacccctctgtgtcaagggaattgttctttgcgttcttggatctttgtatttcctggaatcactatagatagaaatgaaaagtgattctgagggacataaaagtagttctaaaatacaaattcataaaggtaaaattttacttaaacctcgttcttgggtgaatttaggttattcgatcgcaaattcagaaaaagaaactttcttcttaaaaaatgcgattccgggtgaaacggttgatacggttcttcttaaaagatctggttctttattttggggagttgcttccgaaattcaagaggtttcatcggagagaatttcttccgattgtagcatatttcctcgttgtggtggttgttcttatcgtcacgtttcttatcaaaaagaattagagatcaagaagtttctgcttcaagaaacgttggaacattttttatccaaaaaacatattcaaattcctgaaattgaaattctcagcggtgatccgaacggttatagaaacacggctcagatccaattaggatttgctgggaatcaaagactcgcaggtttttacgaggaattttctcattctattgtaaatcttcccgaagaagggtgtaaaaatttacctcaagaaatgaattttgcttttgctgagtttttaaaacaggaagttaaggggtcaaaacagattttaaagtcaaaaacactttcctttcgattagaagggacaaaagttatttcctacaaaaaaaaatcggtaagttttagtgaaaatattagaattccagaattaaagaagatcgtttgggaaattccggcaggaggattctcccaagtaaatcgttatctcattgctccttggttggaaaaaatttttgaattagttccaaataatcaaaatagaatattagaattatattgtggatcaggtttgatcgcaattgctcttaagtctaagactacaagttggttgggttatgagatttcttcggattgtgttcaacaagcaaagagaaatgttttactaaatggtatttcatcttgtgattttaaaacgttgaatctggaaacagattggattgattccgaagaagttttgaattcttctttttggattatgaatcctcctagagcgggactctctaaaaaagttttacaaactctaataaaaacaagtccaaatggtttcttatattctagttgcaatcattctacccttgtaagagatctttctctgtttttaaataaagattataaactttctaatgtaacgttagtcgacttttttccaagaacgaaacactttgaagttatcgtaaaagtcgaaaagaaagattaaaattttattattactcagagtttctatatttagagtttttgaaaaattaattctccatttgttttatggaaacggtttattgaagcagttttgttaatcgctactatggaatttttcaacaactctattatttttaactcaaatatggctttgtgataaaatttgttttgctgataaacgtaaattctgtgtaaaaagattggaaataattttttaagtatataaaattctatttttactaaaacgaaacattgtactaaatattctaatttctaaaaatgtttaaatcttatcaatttaaattgactatgtacaatttcataaaaaataacgttatgtatcgatatttgtatttcgttttaaaaatattcattttaatttttttgttactacaatgtaaacaagaccaagaagattcaaaagatccatttaaagatttatctgatgaagaaatcatgagtcttgttcagttttataatattgttactccaagatgtggtgcagacgtagcgatcgcaagaaaaattgcatccttttctttcgatgatattgaggttgtttattcatattcagaagataagccgattacgatttgtggta
>84	N operona: 59	first-last	LIC_10087	gene_poz=(601-1260)	-	conserved hypothetical protein	identified by sequence similarity; putative; ORF	/position=101632 - 103491 (102232 - 102891)	/lenght=1860 (660)	/codons=620 (220)	/complement=false	GC-compoz=30.151515151515152%	/LCI1=1.599695585996956	/LCI2=0.04231354642313548	p_i1=0.20392460454060785	p_i2=0.014433642028489891	/Tai=0.21737689309241093	/Tei=0.1129902778256409	/EEI=3.5269369659009593
tgttttactaaatggtatttcatcttgtgattttaaaacgttgaatctggaaacagattggattgattccgaagaagttttgaattcttctttttggattatgaatcctcctagagcgggactctctaaaaaagttttacaaactctaataaaaacaagtccaaatggtttcttatattctagttgcaatcattctacccttgtaagagatctttctctgtttttaaataaagattataaactttctaatgtaacgttagtcgacttttttccaagaacgaaacactttgaagttatcgtaaaagtcgaaaagaaagattaaaattttattattactcagagtttctatatttagagtttttgaaaaattaattctccatttgttttatggaaacggtttattgaagcagttttgttaatcgctactatggaatttttcaacaactctattatttttaactcaaatatggctttgtgataaaatttgttttgctgataaacgtaaattctgtgtaaaaagattggaaataattttttaagtatataaaattctatttttactaaaacgaaacattgtactaaatattctaatttctaaaaatgtttaaatcttatcaatttaaattgactatgtacaatttcataaaaaataacgttatgtatcgatatttgtatttcgttttaaaaatattcattttaatttttttgttactacaatgtaaacaagaccaagaagattcaaaagatccatttaaagatttatctgatgaagaaatcatgagtcttgttcagttttataatattgttactccaagatgtggtgcagacgtagcgatcgcaagaaaaattgcatccttttctttcgatgatattgaggttgtttattcatattcagaagataagccgattacgatttgtggtatggacaaaggatttgcagaaattacgattcagaagagtggcagatacaaagtaggttctatgaaaagtggttattataaaattaaatgtggaacttcaactctttctaatgaaaagcatcttgcagtttatttaaataattctaattctaatttaaatccggtaaatggaagtgatgagacggggtcttttattattttcaatgcaagtgcaggagataaatttaaaattaatcttattgctagttccagtggagtttattgtggaaattcatatggtggagttgcggggacacagattgaagattcggcagcgactggaattttacaaaaactttaatttcaatttatatagaaataaactcgtggtatggaaataagaaaagtataggttaaaataaaaatttttcgatttatctcattacaaaaccggagatttcttccggtttttttattcctttttgaaacacgtcgcgtttcaaattttactgataatcatattattgtgttccaatattttatacttactactcggacacgtgaaaatgttcatcaaaaattaacaggtaatttttttaaagatatagaagtccttacaaaattgcgccaaacctagaattgttcgcttttttgaaagaatctaatattctaagttttgaaacaggtacaacataatattctttttatgcatccgagtagtaattgtacttttgtgataaaaatttgttttatgctattttatataattctaagtgaattcgtacgtaaattttattcaagattttctcgaaattttttattgtttagcaagattctataaaacgatttttaatttttgcatagtagctcaagcggctaattttatacggaatacaatctaaaaatctataatcttttcaaagaaaacgatcaatttttttatataagtttaatttatgca
>85	N operona: 60	first-last	LIC_10088	gene_poz=(601-1881)	-	conserved hypothetical protein	identified by sequence similarity; putative; ORF	/position=103186 - 105666 (103786 - 105066)	/lenght=2481 (1281)	/codons=827 (427)	/complement=false	GC-compoz=38.56362217017954%	/LCI1=1.3028169014084507	/LCI2=0.10007824726134583	p_i1=0.12056415711576632	p_i2=0.14433493530410754	/Tai=0.39427306474974433	/Tei=0.22990144177369679	/EEI=4.795984999240447
aagaatctaatattctaagttttgaaacaggtacaacataatattctttttatgcatccgagtagtaattgtacttttgtgataaaaatttgttttatgctattttatataattctaagtgaattcgtacgtaaattttattcaagattttctcgaaattttttattgtttagcaagattctataaaacgatttttaatttttgcatagtagctcaagcggctaattttatacggaatacaatctaaaaatctataatcttttcaaagaaaacgatcaatttttttatataagtttaatttatgcaagtttcttaaattaacaaaaatgttacgtattcttaagtaatgtgtttctttagtataatttttatttattaatttaatattatattcttaattacttattactcaatggatttttatttgttacttttgtagcaaatatgaaaaaaattatttttttcataacatgttttataaatcctattgacgaatcttttttattattagtgttattataaaaaaacaagggttatggatgatcaaagaataagttttttatagtaacaaacaggttgtccgaactctaataaggagaaatgcaaatgtttagaaagataaaatggtttatgatttttctgttgtcgtttgtttttgaagtcgcaaatttagcggctcaatcacaagccgaactttttgcaaagcctggagttatcggcgattctttgagccaaggtttttttggtgctaccgtggaaaaaaaaactcaacgctgggcttatcctgtattagtcagtgagcaggcaggctcttctgtttcgtataacgttcttaaaggaccttggatagattttgagagttttctgcaaggaaattgtgggctcttttgtattgtaagttctttgataggaggaaacgtttctaccgtagatcttcctacaaatgccggaattacaggggccgaatatagttccgttttgagaacttcgggaaagtgtaaagatgttaccgcgatgaaatggaagaaagaatggagttggtggaattggttttggcctacttatcgttgggtaaaagtccaagattgtcaaactcctgataaatttcatcgatttggtcttcgcgattctggtactcaaatagaaattatggagaaggtaaaacccacctttatttttggaaccgcagcaggcaatcacgtgctttgtactgtacttacaacttctacctcttgtttggatgaagcgcgatataaaaaagatattcgtgaagtaatgaaacgtttggcagctattgggagtatcaaaggtggagtgttatttacgattccgaatgtaactacacttttctttttggatcgatatagggatccaagagggagaggaaatttaacaggattaaaagcgttttaccgtagtttcgtaactcatgaaggtcaagttttagattcgagagaagttaatcagattacaaattatttaagtatgttgaacgatgaaatcaaagctcaaggtgcagcgatgggatttgcggttgcggatctaaaagtagtctttgacgatttgaaagaaaatggacgtcgtattgaaagccctagtggttggagtccgggtaatgctcgtgcaagctggcctttaccaggacaacctggggtttttagcttggacggtgtacatcctaacatgtatggacatgccgtttttgcaaatgagctaattaaagccataaattctcattacggttttagtattcctcaagttagcgaatatgcagcttggtattacgatagtttaaatagagatccaatcgatctaaaaaaatatctaaaggaatatacttttggaatatttatttcttggattcttcggacttttacttaagcgaatttctatgaaatctaaaaatatataggttttactcagaactatataacagagctctaatattttgtaataaaaatttatggcgcttcgttttatatagcttagtaaaatcaggttttttcattaaattgatattatgcgaatattatcaaaaatgaaaaattcatttatgcagattacctaaaataacaggagagtgtaattgaatgtcgcctaatggtaggcgatgttcaattatttagggagttatttatgaaattcaaaaaagaatatatttttataatttttatacttgcagtatttttaatattgttccttgtcttttggcctgaaaattcaaaaaaacgagtcgtttcaattgcagaagaaaacaaagttgtcttaaaaacaaaatattattctgaaatggatccttactatccggatgctcctcatccttttaatgaagatccagatctggaagttcaggcgaaaaaactttggccggaagcattccgtcctaaaaaaactcccgaagaaaaagaacagattcgcaaagaatgggcggactttatagcaaggtatcccaaaaatttatacattccttcggagttccga
>86	N operona: 61	first	LIC_10089	gene_poz=(601-1326)	-	conserved hypothetical protein	identified by sequence similarity; putative; ORF	/position=104686 - 106611 (105286 - 106011)	/lenght=1926 (726)	/codons=642 (242)	/complement=false	GC-compoz=34.29752066115703%	/LCI1=1.619640387275242	/LCI2=0.09128630705394188	p_i1=0.21006160409814187	p_i2=0.11623209515716822	/Tai=0.294028370404926	/Tei=0.2046088856414514	/EEI=3.459543910469453
atcaaagctcaaggtgcagcgatgggatttgcggttgcggatctaaaagtagtctttgacgatttgaaagaaaatggacgtcgtattgaaagccctagtggttggagtccgggtaatgctcgtgcaagctggcctttaccaggacaacctggggtttttagcttggacggtgtacatcctaacatgtatggacatgccgtttttgcaaatgagctaattaaagccataaattctcattacggttttagtattcctcaagttagcgaatatgcagcttggtattacgatagtttaaatagagatccaatcgatctaaaaaaatatctaaaggaatatacttttggaatatttatttcttggattcttcggacttttacttaagcgaatttctatgaaatctaaaaatatataggttttactcagaactatataacagagctctaatattttgtaataaaaatttatggcgcttcgttttatatagcttagtaaaatcaggttttttcattaaattgatattatgcgaatattatcaaaaatgaaaaattcatttatgcagattacctaaaataacaggagagtgtaattgaatgtcgcctaatggtaggcgatgttcaattatttagggagttatttatgaaattcaaaaaagaatatatttttataatttttatacttgcagtatttttaatattgttccttgtcttttggcctgaaaattcaaaaaaacgagtcgtttcaattgcagaagaaaacaaagttgtcttaaaaacaaaatattattctgaaatggatccttactatccggatgctcctcatccttttaatgaagatccagatctggaagttcaggcgaaaaaactttggccggaagcattccgtcctaaaaaaactcccgaagaaaaagaacagattcgcaaagaatgggcggactttatagcaaggtatcccaaaaatttatacattccttcggagttccgacctcctttgacggaaacagaagaaaaaaaagcgagagaaagattagatacttttacggatatagaaaccaaaaacgcgattatatattctttagcgaaatatgcagaaccaggaaaagcgcctgaagaaccttcttctcaaccaaatgtagatccaaaggaacaacgtacttatttccaatatcggatcgaagaattagaatcaagaattcaattaattgaatatacgattcaagaaggaaggttagatccagaccaagctgaaacggcatatcaggatttaggagattggaaaaaagaactttcggaattaaaacaggttcaaaaccaaattccagatttgtaattttttctattcactaaaatatttaagagagagttctatgcgattattttcaatttgtatattcattctatggagttgtgagggaccgccgagacctgaaatgttaccggttccagaagaaaaaaaagaaattccgttagaacaagtccaagaggaattaaattccgaaaatccacaggttagagcgcaagctattttagagatttctaatagaatgtataaaccttctttgggtaaaattcgaaatttactcaaaaacgatgtcaatcctgcggttaaaggaacggctgccattgcgctcgggacctggaaagataagacttctattccggaaatcataaaattattttctaaagattctggagtgactccggaaattttactggaagctcttgcaagaatgggggatccttcttgtgctaatactatccttccttttttacaatctcaggatcacactttgagattgattgccgttgataccctggttcgtataggggccgattctgccggaaaagcgattcttaatttagctcgcaaaaatcaagatcctaaaattgcaaaaacgtatgcaatggctttaggaaaacttaaggttcg
>87	N operona: 61	middle	LIC_10090	gene_poz=(601-2148)	-	conserved hypothetical protein	internal repeat sequences detected; contains PBS	/position=105449 - 108196 (106049 - 107596)	/lenght=2748 (1548)	/codons=916 (516)	/complement=false	GC-compoz=38.695090439276484%	/LCI1=1.373462783171521	/LCI2=0.12802588996763756	p_i1=0.1388402194230857	p_i2=0.24612450979150577	/Tai=0.3590060233160155	/Tei=0.32151205881235523	/EEI=4.4453098478669455
tcttaaaaacaaaatattattctgaaatggatccttactatccggatgctcctcatccttttaatgaagatccagatctggaagttcaggcgaaaaaactttggccggaagcattccgtcctaaaaaaactcccgaagaaaaagaacagattcgcaaagaatgggcggactttatagcaaggtatcccaaaaatttatacattccttcggagttccgacctcctttgacggaaacagaagaaaaaaaagcgagagaaagattagatacttttacggatatagaaaccaaaaacgcgattatatattctttagcgaaatatgcagaaccaggaaaagcgcctgaagaaccttcttctcaaccaaatgtagatccaaaggaacaacgtacttatttccaatatcggatcgaagaattagaatcaagaattcaattaattgaatatacgattcaagaaggaaggttagatccagaccaagctgaaacggcatatcaggatttaggagattggaaaaaagaactttcggaattaaaacaggttcaaaaccaaattccagatttgtaattttttctattcactaaaatatttaagagagagttctatgcgattattttcaatttgtatattcattctatggagttgtgagggaccgccgagacctgaaatgttaccggttccagaagaaaaaaaagaaattccgttagaacaagtccaagaggaattaaattccgaaaatccacaggttagagcgcaagctattttagagatttctaatagaatgtataaaccttctttgggtaaaattcgaaatttactcaaaaacgatgtcaatcctgcggttaaaggaacggctgccattgcgctcgggacctggaaagataagacttctattccggaaatcataaaattattttctaaagattctggagtgactccggaaattttactggaagctcttgcaagaatgggggatccttcttgtgctaatactatccttccttttttacaatctcaggatcacactttgagattgattgccgttgataccctggttcgtataggggccgattctgccggaaaagcgattcttaatttagctcgcaaaaatcaagatcctaaaattgcaaaaacgtatgcaatggctttaggaaaacttaaggttcgttctgcggaatcttatctgatggaacttgcaaaaatggcggaaccatctcctacgttagccgctacttatcttgctctgggaaggatttccagtaaaaaatcgattcctattttaattcgaggactagcaggagattttgataaaggaagtgaaaattctatgatcgcattgattgagattaagagtccggctgcgattacgcctacaattccaattttaaaacataaaaatcgagatgttcgttatcgtgcggtaaatgttctttcagaaattccttcctctcaaactgggcctaaggttttaaaaattcttgaggagaatgagccgaactcggttgggccggcagctttggttttaggtagaattggttttaaaccggcgcgtccaacaattgaaaaaagttttataaattctcagttacccgatcgcgaaatgatcggaagatccttaggttatttaggagataaaaaaagtattccagttttattgaatgttcttaaagaatcggaaggagagggcagatacggagcggtttggtctttgggagttttacaggcaacagaagttttagacgatttaattgcagcatcaaaatctaaggattcaaagctttctttgttggctatcgaagcacttgggtttttaggatctccaaaagcgctttcaactttgacagcgctcgcggaaaaaaatccagattcgtcctccattatagtttccgcaattgcttcgattccaggagaagaatcacgcaaagttttagaagattttgcacaaaagaaaaacgtttctttacaacaggttgcgatttccgaactcggagaaagaaaggaacgtgctagtattcccgttttgatgaaaattttgcatgaaaacgaagaagtaagttttaaacttttaatgctttctctctcatcgattacaggaaagaacttccattctcggaacgaatggctgaattggtataaactcaactttaagtaatcaggtttatgtttcattttaaaacgatcctgtttgttttaactggatttatttttttcgtttcggcttgtaaaacgcctcctcctaaagatccgtggatcgttccttctcttaaagagaatgaaaaactatttttagctcctttgaaagttgatgagtttgtttctaaagatttaggaggaaggcattatcctgcatcgaacgaactcagaatcgatcttttcaaaccgtatattgaaaatttagaaggtggttatttaggtgctggaacggatcagaactttacatttatcgtttgggcaaagagtaaatatgtatggttaatggattttgattatacgatttgtctaattaatcgaattcatcttttgttttttagaattgccgtagatcctgaatcgtatcgggagctttgggctcgaaaaaataaacatacttcttttgaaatcataaagaaagaatgggagaaagatccagaatggccactcattcgagaagcttgggaagtggctcatagaggcaaatcagacgttccacaaagatggaatgagcttgatcgaacgtcgcaaagatttggccttaagacgtttattcattcta
>88	N operona: 61	middle	LIC_10091	gene_poz=(601-1644)	-	putative lipoprotein	identified by sequence similarity; putative; ORF	/position=107005 - 109248 (107605 - 108648)	/lenght=2244 (1044)	/codons=748 (348)	/complement=false	GC-compoz=35.82375478927203%	/LCI1=1.4217098943323727	/LCI2=0.10864553314121032	p_i1=0.15193307792809935	p_i2=0.17380859197574955	/Tai=0.31930588100766455	/Tei=0.2564277327781746	/EEI=4.2240473555775235
tgaaaaaagttttataaattctcagttacccgatcgcgaaatgatcggaagatccttaggttatttaggagataaaaaaagtattccagttttattgaatgttcttaaagaatcggaaggagagggcagatacggagcggtttggtctttgggagttttacaggcaacagaagttttagacgatttaattgcagcatcaaaatctaaggattcaaagctttctttgttggctatcgaagcacttgggtttttaggatctccaaaagcgctttcaactttgacagcgctcgcggaaaaaaatccagattcgtcctccattatagtttccgcaattgcttcgattccaggagaagaatcacgcaaagttttagaagattttgcacaaaagaaaaacgtttctttacaacaggttgcgatttccgaactcggagaaagaaaggaacgtgctagtattcccgttttgatgaaaattttgcatgaaaacgaagaagtaagttttaaacttttaatgctttctctctcatcgattacaggaaagaacttccattctcggaacgaatggctgaattggtataaactcaactttaagtaatcaggtttatgtttcattttaaaacgatcctgtttgttttaactggatttatttttttcgtttcggcttgtaaaacgcctcctcctaaagatccgtggatcgttccttctcttaaagagaatgaaaaactatttttagctcctttgaaagttgatgagtttgtttctaaagatttaggaggaaggcattatcctgcatcgaacgaactcagaatcgatcttttcaaaccgtatattgaaaatttagaaggtggttatttaggtgctggaacggatcagaactttacatttatcgtttgggcaaagagtaaatatgtatggttaatggattttgattatacgatttgtctaattaatcgaattcatcttttgttttttagaattgccgtagatcctgaatcgtatcgggagctttgggctcgaaaaaataaacatacttcttttgaaatcataaagaaagaatgggagaaagatccagaatggccactcattcgagaagcttgggaagtggctcatagaggcaaatcagacgttccacaaagatggaatgagcttgatcgaacgtcgcaaagatttggccttaagacgtttattcattctaaagaagaatacaattacattcgaaacatggttcttcaaggaagaatacaaatattaaaaggggacattaatgctgaaaaaagtatgagatctgtggcggagagagccgcaagattgaacgttccaattcgagttgtttatctttctaatatagaagactatttttcttacagtgatagttttcgagacaacctactgagtttacccacggatgaaaagggagttgttttgagaacaatgcaaaatggaaccaaggaagaatatggatcacctgacggagaaaaaattccggtggattatcctttacattataatgttcaacctctggaaaatttgcaggattggatgttattatctggtcatcttcataagggaatcctaatgcaattcagaactcctattcaaaaaggtttttctataatcaaaagtgggcccgtagaagttttgaaatgagatattttattttcggatttttagtttttatttttttgatcttaaattgtatttcaaaaaatcataatacaactaatttgaaaattacggaacgtggaaattgtaaatctggttttggtctttatgtgtttacttatggaagaagtttatatcccgaccgtttcttaaatgtagaagaagataaagaaagtcgtgaaattgtttatctattttatctaattcgaattcctggaaaaaatattttaattgattcaggctttttaaacgaatcttacaaaaaaaaatttggttttttaagttttgaaaatccagatcgcctaataaaaaaatgtggaattgatccaaaagaaattacagatatagtacttacacattttcatttcgatcatgcaggaggaatttttctttttccttcagcaattttacacatacaaaatcacgatttggatcttcttaaaaaacaatcttactttccaaatcaatctatgtatttaaattctttaataaaaacaaatcaaatccattcgtttgatggaacttattcacttctaccgggattacaaattttatttacgggtgggcatactcctggatctcaag
>89	N operona: 61	last	LIC_10092	gene_poz=(601-1458)	-	metallo-beta-lactamase	identified by sequence similarity; putative; ORF	/position=108045 - 110102 (108645 - 109502)	/lenght=2058 (858)	/codons=686 (286)	/complement=false	GC-compoz=29.02097902097902%	/LCI1=2.097076023391813	/LCI2=0.10842105263157897	p_i1=0.3672151732400572	p_i2=0.1730131786236666	/Tai=0.22143094929201568	/Tei=0.2557118607612999	/EEI=2.3229146034035986
cataaagaaagaatgggagaaagatccagaatggccactcattcgagaagcttgggaagtggctcatagaggcaaatcagacgttccacaaagatggaatgagcttgatcgaacgtcgcaaagatttggccttaagacgtttattcattctaaagaagaatacaattacattcgaaacatggttcttcaaggaagaatacaaatattaaaaggggacattaatgctgaaaaaagtatgagatctgtggcggagagagccgcaagattgaacgttccaattcgagttgtttatctttctaatatagaagactatttttcttacagtgatagttttcgagacaacctactgagtttacccacggatgaaaagggagttgttttgagaacaatgcaaaatggaaccaaggaagaatatggatcacctgacggagaaaaaattccggtggattatcctttacattataatgttcaacctctggaaaatttgcaggattggatgttattatctggtcatcttcataagggaatcctaatgcaattcagaactcctattcaaaaaggtttttctataatcaaaagtgggcccgtagaagttttgaaatgagatattttattttcggatttttagtttttatttttttgatcttaaattgtatttcaaaaaatcataatacaactaatttgaaaattacggaacgtggaaattgtaaatctggttttggtctttatgtgtttacttatggaagaagtttatatcccgaccgtttcttaaatgtagaagaagataaagaaagtcgtgaaattgtttatctattttatctaattcgaattcctggaaaaaatattttaattgattcaggctttttaaacgaatcttacaaaaaaaaatttggttttttaagttttgaaaatccagatcgcctaataaaaaaatgtggaattgatccaaaagaaattacagatatagtacttacacattttcatttcgatcatgcaggaggaatttttctttttccttcagcaattttacacatacaaaatcacgatttggatcttcttaaaaaacaatcttactttccaaatcaatctatgtatttaaattctttaataaaaacaaatcaaatccattcgtttgatggaacttattcacttctaccgggattacaaattttatttacgggtgggcatactcctggatctcaagctttggaatggatttcgccttctggaatacaaattttatttactggcgatgaatgttattttattgaagaatgtaaaaatggaattggtcttcctaaagaagccgctttttctttaaaacgaaatcgtgattttatagaatatatccggatcttaaacggtaaaggaacaaagatacttacgttacatgatccttccattttgcaggaaggagaagaaattacccccggagttcgtgttcttgattttttttaaaaatgggtgttgttctatatttatttccgacttgtgttcaactcaattttcgctgtaaaaagaatccaagtaatttgctatatctgttagatttatttcatttcgatcttaatccgtttaatagtcgttttagaagtttatatcaattataaaatttacataaaaaaatttgaaatattacttttatctaacttggttttactactagaacacataaaaacaatattatgatgagttttttcaaaaattagaatagtaaatccttttcagtaactaacgtaagtttggtgtaataatgtgaaggcgattattatattacgattcataaaaacaacattgagtttttttactcaccaaattcgtattaactaaagctcacttctgtcttattatattcaaacttacttttctagaacattgctgaattcgttcaaatttgattgtatcgaattcactttactaaggttttattaaatccagactgtaattgctaagattatagttgataacatgatccaaaataagaataaaccgtaacacgtttgtaaagatctattcggattaaaaaactcttttatcataatacctaatagactgaaa
>90	N operona: 62	first-last	LIC_10093	gene_poz=(601-1527)	-	conserved hypothetical protein	identified by sequence similarity; putative; ORF	/position=109373 - 111499 (109973 - 110899)	/lenght=2127 (927)	/codons=709 (309)	/complement=true	GC-compoz=33.33333333333333%	/LCI1=1.3831168831168832	/LCI2=0.0813852813852814	p_i1=0.14142179121189602	p_i2=0.08766255926404794	/Tai=0.32003763748707703	/Tei=0.17889630333764314	/EEI=4.399866713961584
atactggagatatagggtttattaatttcaaaaaaactcttacactgaccggtagagccaaagacaccgtagtattgttaggtggagaaaacgtagaaccggttccaattgaaaataaaatggatgaatctccatttatcaaacaatccatggtaatcggtcaggatcaaaaagttttaggtgcgatcattgttcctgatatggaacatttaggcgtttggtgtaaagaaaatggaatcgattcttctaaaattgatgaaataatcaaaaatcctaaagtgatcgacttttataagaaggaagttcgtagctacaatagtactaaaactgggtttaagtcttttgaacaagttcaacacgtaattctagctaaaaaaccttttgaagttggagacgagttgaccaatcttcttaaaatgaaacgtcatgtgatcactgaaaaatacagtaaagaaattaaaaaaatctacgaaaaagattaaatgtaaaatctattttcgtattaaaaataaaagctcggagtttttacttcgagcttttttatttctttgtcttagcaaagaattgacttgttacaacttaactaaactttaaaatacgatgaatataatctttcctggtgaagcagaaactccgtttttaatattttgggctttcattttattaagtggcccagctttgggaatcttgataggaattttaacccgattcgaaacagggttcgttatcggaacgttcatcccagctctaatcggatttttttttacgatccaactttttcaagaatacaaaaatcttatcacaccaggttccgatttatatccaggcaaagtggtcgacattaaatacaatggaaaaatatcgagcacgttttcagaattatcgtctgaaccagtaatacagtttgttactaataaaaataagactattgtttttcatggtggtcctagagattacgaagaatataaaatcggctatcaagtcgcagtcttatacgatattaccactgacaaagttatttggacttacaacgtttcaattctaaaaatccaagttctcgtcttaatggtaagctcaaccttcttattgattatcggacaatttcttagtatggaaatcatcacagatatcataagagatataaaagcgactcgagctaaagagtatgcctatcccgaaaagaacgttcgaggaactttgtccatcatctgggaaaatcttttacgaaaaaatagaagcttgccaatcgaaaaagagaaggaagtttccttatattataaaagtttaaccgttaaactcaattctatatttacagttcttttgttcataggtgttataataccggccttttttcatgatcttcgtttgggtattccgataggatatggaattttctctttcagtctattaggtattatgataaaagagttttttaatccgaatagatctttacaaacgtgttacggtttattcttattttggatcatgttatcaactataatcttagcaattacagtctggatttaataaaaccttagtaaagtgaattcgatacaatcaaatttgaacgaattcagcaatgttctagaaaagtaagtttgaatataataagacagaagtgagctttagttaatacgaatttggtgagtaaaaaaactcaatgttgtttttatgaatcgtaatataataatcgccttcacattattacaccaaacttacgttagttactgaaaaggatttactattctaatttttgaaaaaactcatcataatattgtttttatgtgttctagtagtaaaaccaagttagataaaagtaatatttcaaatttttttatgtaaattttataattgatataaacttctaaaacgactattaaacggattaagatcgaaatgaaataaatctaacagatatagcaaattacttggattctttttacagcgaaaattgagttgaacacaagtcggaaataaatatagaacaacacccatttttaaaaaaaatcaagaacacgaactccgggggtaatttcttctccttcctgcaaaatggaaggatcatgtaacgtaagtatctttgttcctttaccgtttaagatccggatatattctataaaatcacga
>91	N operona: 63	first-last	LIC_10094	gene_poz=(601-2658)	-	long-chain-fatty-acid CoA ligase	identified by sequence similarity; putative; ORF	/position=110418 - 113675 (111018 - 113075)	/lenght=3258 (2058)	/codons=1086 (686)	/complement=true	GC-compoz=36.68610301263362%	/LCI1=1.3951338199513381	/LCI2=0.12535279805352795	p_i1=0.14466229088560476	p_i2=0.23579539913244119	/Tai=0.3557111835396751	/Tei=0.3122158592191971	/EEI=4.344122971494033
cttggagcttatcagattccaaaaaaagaatatctcaaacgattagaatctgccgtagcttccgggaaaaaatggaatccttcccatttcgttctttaaaaaacgtatttacatttttcctgaggatgttggacttctccaatcaatcattctattcaataggaaatttacaaatgaccctttttaagaaaattcttatccaacttttgatcgccgctatggccttaaccggattctcagcactcgtcgcagaagaaacttcagagaccccaagtgagcaaacggaaagcccaaaagaaactaagtccgagaaaaaaggaaagaaatctaagaaatcaaaaaaatccaaaaaagaaaaagcagaaagtaaaaaagaagaagccgctcccgcttcggaatcttctactcctgcaggtgaagaacaataatatcttcttctccgtctatctttcaaaagatagacggactttccttttatctttttgcagcgcaccttccaaattctctttctaaaatttgattgactcttttaatttttcttttagtttaatcagcctttaacctaccgaaatcagttcggtaaaactcacttaagaggaattgaaaatgtataaaaacctcgcggatatgttgatacaatccaccgagaaatatggagatcgacctgtattttggagtaaaggagaagataaagaattccatccaacttcttataaccaactttatgacatgggtatagcgcttgccgaagcgctcattcagttaggattaaaagcgagagaacacgtcggagttttggcagacaacagactagaatggatattaaccgattacgcggttcaattttctggagcggccaatgtgccaagaggaacggacgtcaccgagtctgaattggaatatattctcaatcactcggaagcaaaaatcgtttttatcgaaaatgataagatgctggaaaaatacaataaggttaaatcaaaagttcctaaagtagaaacaatcatcattatggataagtcttcctctgcaaaaggaaaaaacattcataaaatttatgatttggttgaagaaggaagatcccttagagccaaaggtagtaaaaaagcagaaaaaaggatcgaagaaattaaaccagaagatctttttactctcatttatacttctggaaccactggaatgcctaagggtgtaatgctgatgcattctaacatgattcatcaaatggtctacgtagttcctatgcttttgaccgaaatcaagcctacggatagtatgctttctatattaccaatttggcatatatttgaaagaataaacgaatacggagctatttcgagcggtatccaaacgtactatacaaaagtagccgatctcagaaacgacctcgcgaaagcaaaaccttcctttatggcttttgcccctcgcgtttgggaaaatgtttatgcaaatatttacaataaagtaaacgacccaaaacaaacccctccaattcgtagggttttgttcaaactcgcgtatttcttttcgaaacactataatgcttctagaagatttttaaatggactagaagttgattacgaaaacagaaatataatgaaatctcttgtaatcggaatcagatccctgattgtccttttactaacggggccttttacgttaagcgcaatttcgattctggcttacctgactcttccggtctatgggatccatcttccaaattggcttttcttctctttagtgggtttagggcttgttttcaacgcaaaaactttagatacgatcgttctttctaaaatccgcgccgctactggaggaagattaaaggcatctttatcgggtggtggagcactacaatcacacgtagataacttctttaacgatataggtatgctcgttttagaagggtacggcatgaccgaaacaagtcccgtaatttcagtaagaccttttgtaaaaccaatcattggttccgtaggttttttggttcctaaatctgaactgattatcaaagacgaaaacggtaatgtgctaactcacatcaacgatcaatatgaagttttggctggcaaattaggacaaaaaggaatcgtttttgtaaaaggcccacaagtaatgaagggttattataaaaatccagaagttactaaaaaaaccatcgtagacggttggatgaatactggagatatagggtttattaatttcaaaaaaactcttacactgaccggtagagccaaagacaccgtagtattgttaggtggagaaaacgtagaaccggttccaattgaaaataaaatggatgaatctccatttatcaaacaatccatggtaatcggtcaggatcaaaaagttttaggtgcgatcattgttcctgatatggaacatttaggcgtttggtgtaaagaaaatggaatcgattcttctaaaattgatgaaataatcaaaaatcctaaagtgatcgacttttataagaaggaagttcgtagctacaatagtactaaaactgggtttaagtcttttgaacaagttcaacacgtaattctagctaaaaaaccttttgaagttggagacgagttgaccaatcttcttaaaatgaaacgtcatgtgatcactgaaaaatacagtaaagaaattaaaaaaatctacgaaaaagattaaatgtaaaatctattttcgtattaaaaataaaagctcggagtttttacttcgagcttttttatttctttgtcttagcaaagaattgacttgttacaacttaactaaactttaaaatacgatgaatataatctttcctggtgaagcagaaactccgtttttaatattttgggctttcattttattaagtggcccagctttgggaatcttgataggaattttaacccgattcgaaacagggttcgttatcggaacgttcatcccagctctaatcggatttttttttacgatccaactttttcaagaatacaaaaatcttatcacaccaggttccgatttatatccaggcaaagtggtcgacattaaatacaatggaaaaatatcgagcacgttttcagaattatcgtctgaaccagtaatacagtttgttactaataaaaataagactattgtttttcatggtggtcctagagattacgaagaatataaaatcggctatcaagtcgcagtcttatacgatattaccactgacaaagttatttggacttacaacgtttcaattctaaaaatccaagttctcgtcttaatggtaagctcaacctt
>92	N operona: 64	first	LIC_10095	gene_poz=(601-957)	-	conserved hypothetical protein	identified by sequence similarity; putative; ORF	/position=112648 - 114204 (113248 - 113604)	/lenght=1557 (357)	/codons=519 (119)	/complement=true	GC-compoz=37.53501400560224%	/LCI1=1.0847457627118644	/LCI2=0.11525423728813558	p_i1=0.07178051734191264	p_i2=0.19771541569204032	/Tai=0.34215483242094935	/Tei=0.2779438741228363	/EEI=6.075243139936846
tcacatttgggatcgagaaattgtagcggtcggaggtgatctttctcccgagcgacttttatatgcgtataaaaacggtatttttccctggtcggatcaaccgatcctttggtattgtttagacccgagaagtatttttgatcttaacaaactacatatttctaaacgattaaaaagaaaaatcaatcaaaaacgttatacgattacattcaaccgtgcatttgaacaagtgatgcgatgttgtgcttatcgtccaggtgaagatacttggatcacagatctttttatcaaaagttacactgaatttcataaacttggttatgctcattctttagaagtttgggacgaaaacggaaagttaggtggaggagtttacggaattgcaatcggaaatttttttgccggtgaatctatgttttctttcattccagactttggaaaaataggactctttcatttatttgaaactttaaaaaaagatcattttactctgttcgatactcaacaattaaatctagttactctaagtcttggagcttatcagattccaaaaaaagaatatctcaaacgattagaatctgccgtagcttccgggaaaaaatggaatccttcccatttcgttctttaaaaaacgtatttacatttttcctgaggatgttggacttctccaatcaatcattctattcaataggaaatttacaaatgaccctttttaagaaaattcttatccaacttttgatcgccgctatggccttaaccggattctcagcactcgtcgcagaagaaacttcagagaccccaagtgagcaaacggaaagcccaaaagaaactaagtccgagaaaaaaggaaagaaatctaagaaatcaaaaaaatccaaaaaagaaaaagcagaaagtaaaaaagaagaagccgctcccgcttcggaatcttctactcctgcaggtgaagaacaataatatcttcttctccgtctatctttcaaaagatagacggactttccttttatctttttgcagcgcaccttccaaattctctttctaaaatttgattgactcttttaatttttcttttagtttaatcagcctttaacctaccgaaatcagttcggtaaaactcacttaagaggaattgaaaatgtataaaaacctcgcggatatgttgatacaatccaccgagaaatatggagatcgacctgtattttggagtaaaggagaagataaagaattccatccaacttcttataaccaactttatgacatgggtatagcgcttgccgaagcgctcattcagttaggattaaaagcgagagaacacgtcggagttttggcagacaacagactagaatggatattaaccgattacgcggttcaattttctggagcggccaatgtgccaagaggaacggacgtcaccgagtctgaattggaatatattctcaatcactcggaagcaaaaatcgtttttatcgaaaatgataagatgctggaaaaatacaataaggttaaatcaaaagttcctaaagtagaaacaatcatcattatggataagtcttcctc
>93	N operona: 64	last	LIC_10096	gene_poz=(601-1260)	aat	leucyl/phenylalanyl-tRNA-protein transferase	identified by sequence similarity; putative; ORF	/position=112977 - 114836 (113577 - 114236)	/lenght=1860 (660)	/codons=620 (220)	/complement=true	GC-compoz=35.303030303030305%	/LCI1=1.7138508371385084	/LCI2=0.11613394216133942	p_i1=0.23972876903428128	p_i2=0.2009641466253668	/Tai=0.31076743990357336	/Tei=0.2808677319628301	/EEI=3.1670034508353297
gtatgagaacttttctcggaatctctattccagaagaaataaaagaacaattaacttcgatttgttacggtctttcggacattcgatgggttccaaaagaaaactttcacatcaccttagtattcttaggcgaacaatcctctgaatgtctggacattctatccgacttttgctcggaaatatcttttaccgaatttgatctgagtttaaaatcagtgggaactttcgggaaacaaaaatctccttctatcctttttgcagctgtaaaaccttccatcgaactttcacaacttcacaaaactttagattccggaattcgcaaacttggtttttctatagatcgacagaattatcagcctcatcttacaatcggccgttttaaaaattcgaacgaaacaagagtaattatgtacttggaagaatttgcaaattttgtttcttccaattttaaggtttccgaatttcatatctactcttctaaaacattctcaaatggaccggtctattccatcgaagaatctttttcacttttaccgtcttacaaaatatgaaaatcctaaattataaagttttagaaaattctaaaataggaaacaaaccttgaaagacttctccgatttttttcgaaaccctcacatttgggatcgagaaattgtagcggtcggaggtgatctttctcccgagcgacttttatatgcgtataaaaacggtatttttccctggtcggatcaaccgatcctttggtattgtttagacccgagaagtatttttgatcttaacaaactacatatttctaaacgattaaaaagaaaaatcaatcaaaaacgttatacgattacattcaaccgtgcatttgaacaagtgatgcgatgttgtgcttatcgtccaggtgaagatacttggatcacagatctttttatcaaaagttacactgaatttcataaacttggttatgctcattctttagaagtttgggacgaaaacggaaagttaggtggaggagtttacggaattgcaatcggaaatttttttgccggtgaatctatgttttctttcattccagactttggaaaaataggactctttcatttatttgaaactttaaaaaaagatcattttactctgttcgatactcaacaattaaatctagttactctaagtcttggagcttatcagattccaaaaaaagaatatctcaaacgattagaatctgccgtagcttccgggaaaaaatggaatccttcccatttcgttctttaaaaaacgtatttacatttttcctgaggatgttggacttctccaatcaatcattctattcaataggaaatttacaaatgaccctttttaagaaaattcttatccaacttttgatcgccgctatggccttaaccggattctcagcactcgtcgcagaagaaacttcagagaccccaagtgagcaaacggaaagcccaaaagaaactaagtccgagaaaaaaggaaagaaatctaagaaatcaaaaaaatccaaaaaagaaaaagcagaaagtaaaaaagaagaagccgctcccgcttcggaatcttctactcctgcaggtgaagaacaataatatcttcttctccgtctatctttcaaaagatagacggactttccttttatctttttgcagcgcaccttccaaattctctttctaaaatttgattgactcttttaatttttcttttagtttaatcagcctttaacctaccgaaatcagttcggtaaaactcacttaagaggaattgaaaatgtataaaaacctcgcggatatgttgatacaatccaccgagaaatatggagatcgacctgtattttggagtaaaggagaagataaagaattc
>94	N operona: 65	first-last	LIC_10097	gene_poz=(601-1149)	ligT	2'-5' RNA ligase	identified by sequence similarity; putative; ORF	/position=113686 - 115434 (114286 - 114834)	/lenght=1749 (549)	/codons=583 (183)	/complement=true	GC-compoz=34.97267759562842%	/LCI1=1.5695970695970696	/LCI2=0.10805860805860808	p_i1=0.1947700557423334	p_i2=0.17173136995487118	/Tai=0.3416220224961517	/Tei=0.25455823295938407	/EEI=3.6324927178124473
agcaaaaacattcggatttcctttttccgaacaagaatggatttcttgtttgaaaaaagtttccacaaattgcataagctctaatacttatcgagtaaagatcagtttaaattatctcggaaaatttacacttgagtttcaaacactcgaaaacttccccaaaaaaggaacattaaaaatatgtaatactttgatgaattcttcttccgaattcagaaaacacaaaacaaatctaagagaaatatacgaccgggaaggaaaacgttctagagaagcgggtcatcttgatattttatttttgaatgaaaaaaaagaaatcaccgaaggaagtatcagtaatattttcgtaaaaattggaaattcttactttacccccccggtgtcttcaggtttacttcccggtatttttagaaaccgccttttaaaacgaaaaggattttacgagaaaactctttctttggatgatttgtttcgatcaaattcggtatttctatgcaattctcttagaggaattttaagagtaaaagaagtttataatttcataaaagaataacgtaggaatctagttgcgtaaacccaaaaggattctaaactttaagtatgagaacttttctcggaatctctattccagaagaaataaaagaacaattaacttcgatttgttacggtctttcggacattcgatgggttccaaaagaaaactttcacatcaccttagtattcttaggcgaacaatcctctgaatgtctggacattctatccgacttttgctcggaaatatcttttaccgaatttgatctgagtttaaaatcagtgggaactttcgggaaacaaaaatctccttctatcctttttgcagctgtaaaaccttccatcgaactttcacaacttcacaaaactttagattccggaattcgcaaacttggtttttctatagatcgacagaattatcagcctcatcttacaatcggccgttttaaaaattcgaacgaaacaagagtaattatgtacttggaagaatttgcaaattttgtttcttccaattttaaggtttccgaatttcatatctactcttctaaaacattctcaaatggaccggtctattccatcgaagaatctttttcacttttaccgtcttacaaaatatgaaaatcctaaattataaagttttagaaaattctaaaataggaaacaaaccttgaaagacttctccgatttttttcgaaaccctcacatttgggatcgagaaattgtagcggtcggaggtgatctttctcccgagcgacttttatatgcgtataaaaacggtatttttccctggtcggatcaaccgatcctttggtattgtttagacccgagaagtatttttgatcttaacaaactacatatttctaaacgattaaaaagaaaaatcaatcaaaaacgttatacgattacattcaaccgtgcatttgaacaagtgatgcgatgttgtgcttatcgtccaggtgaagatacttggatcacagatctttttatcaaaagttacactgaatttcataaacttggttatgctcattctttagaagtttgggacgaaaacggaaagttaggtggaggagtttacggaattgcaatcggaaatttttttgccggtgaatctatgttttctttcattccagactttggaaaaataggactctttcatttatttgaaactttaaaaaaagatcattttactctgttcgatactcaacaattaaatctagt
>95	N operona: 66	first-last	LIC_10098	gene_poz=(601-2376)	pabB	para-aminobenzoate synthase component I	identified by sequence similarity; putative; ORF	/position=114282 - 117257 (114882 - 116657)	/lenght=2976 (1776)	/codons=992 (592)	/complement=true	GC-compoz=32.263513513513516%	/LCI1=2.077834179357022	/LCI2=0.09988719684151152	p_i1=0.36071132518071264	p_i2=0.14369976714424135	/Tai=0.2739148525291777	/Tei=0.22932979042981722	/EEI=2.3549348772890593
tctttccatcgaaataacttgtatggccctctaaaccaaaacagaataaacggtgctcctacataaactccaagtacttctcccacccaccaagtcaaccaactctgacgaattgaggataagtcgatctctcccaaaaagtacatcgaagccacagaaccggtcgcgttgattacacatacaatcgcttctagaaaaataaaaagaaatacaaactgagtacgatcggaaatcttatatccgggaatcttacgggtaagaacggtctttccaacatagctttgaaatgcagaaaaaaaaccgatcaaaaagttaagatataaattatctccggataatatacccgttccaaagttgaaaagaacagaagctaaaaaaactcctaaaaccgcataatttccaaaaagtaaagtgaaaccaagtgctgctccagaagcaggccaaatcgcggcagcataacttggataaatcgcagttttccttccaatcagcgcgaggacataatagatcattccagaaataaaaatgattccgcagatctttacgatttctttgaaacgaagagacaaaatgatcaatccaaattaaatttgttctataatgagaatcgaagaactactattctctgaccagccttttatgatttttgacgaaggattccatcctttcgggaaaattatattccgcaatccaattaaaacaattgaagtttatcatttagatacactgttaacttctcttaacgaaataaacgtttatataaaacaaggttattatgtagccggttttatttcctatgaggcaggttattttttttccgacatgaactggaaaaaaatcgataccgttttgccgcttttgtattttgcggtttttcaaaaccccgaaaaatttcccgaaattgaaacaggaccctctcaaaattatggcttttacatttcctcgattccaaaccgtaaaacttattttgaaaatctagatatgattcgaaccaaactttatcagggagaaatttatcagattaactatactgataaaattttttttgattttgaaggagatatattatctttttataaaacactgtccgaaagacaacccgttccctacggatcttggattagaacctacgattgggatatactttctttttcaccggaacttttttttgaaaaaaaagaaaaaactctgattacaaaaccaatgaaaggaacttatccaagaggcaaatctcccaaagaggataaaaaaaacgccgaggctcttatcaattccgacaaggaaaaagcagaaaatctaatgatcacagatttaatgcgaaatgacctcggaaaaattagtaaagaaggaagtgttcatgttcaaaatttgttctcggtagaaaaatataaaacgatctttcaaatgacgagtacgattcaatcagaactattagattcaatcgaatggaaagatatttttaaagaactttttccaggtggatcgatcacaggagcaccaaaacttagagcgatgcaactgattcaagagttagaaaaacccagaggagtttataccggagcaatcggagtaattcaaccaaaccaaaacgcagttttttcgatcggaatccgaactttagaattaaaaaaaggaaaaggaaatattggaatcggttcggggattacttgggattctgatcctgaaaaagaatggcttgaaattttagaaaaagcaaaattttttacggaagcttccaacaaattctctctttttgaaaccatactttataaaaatggaatattttattttcaaaaagaacatttaaaaaggatcaaaaattcagcaaaaacattcggatttcctttttccgaacaagaatggatttcttgtttgaaaaaagtttccacaaattgcataagctctaatacttatcgagtaaagatcagtttaaattatctcggaaaatttacacttgagtttcaaacactcgaaaacttccccaaaaaaggaacattaaaaatatgtaatactttgatgaattcttcttccgaattcagaaaacacaaaacaaatctaagagaaatatacgaccgggaaggaaaacgttctagagaagcgggtcatcttgatattttatttttgaatgaaaaaaaagaaatcaccgaaggaagtatcagtaatattttcgtaaaaattggaaattcttactttacccccccggtgtcttcaggtttacttcccggtatttttagaaaccgccttttaaaacgaaaaggattttacgagaaaactctttctttggatgatttgtttcgatcaaattcggtatttctatgcaattctcttagaggaattttaagagtaaaagaagtttataatttcataaaagaataacgtaggaatctagttgcgtaaacccaaaaggattctaaactttaagtatgagaacttttctcggaatctctattccagaagaaataaaagaacaattaacttcgatttgttacggtctttcggacattcgatgggttccaaaagaaaactttcacatcaccttagtattcttaggcgaacaatcctctgaatgtctggacattctatccgacttttgctcggaaatatcttttaccgaatttgatctgagtttaaaatcagtgggaactttcgggaaacaaaaatctccttctatcctttttgcagctgtaaaaccttccatcgaactttcacaacttcacaaaactttagattccggaattcgcaaacttggtttttctatagatcgacagaattatcagcctcatcttacaatcggccgttttaaaaattcgaacgaaacaagagtaattatgtacttggaagaatttgcaaattttgtttcttccaattttaaggtttccgaatttcatatctactcttctaaaacattctcaaatggaccggtctattccatcgaagaatctttttcacttttaccgtcttacaaaatatgaaaat
>96	N operona: 67	first-last	LIC_10099	gene_poz=(601-2754)	-	histidine kinase sensor protein	identified by sequence similarity; putative; ORF	/position=116080 - 119433 (116680 - 118833)	/lenght=3354 (2154)	/codons=1118 (718)	/complement=false	GC-compoz=35.65459610027855%	/LCI1=1.3152022315202232	/LCI2=0.08679683867968385	p_i1=0.1236877044579455	p_i2=0.10284438228223254	/Tai=0.3321565129606372	/Tei=0.19255994405400928	/EEI=4.732183628857883
tttttttcaaaaaaaagttccggtgaaaaagaaagtatatcccaatcgtaggttctaatccaagatccgtagggaacgggttgtctttcggacagtgttttataaaaagataatatatctccttcaaaatcaaaaaaaattttatcagtatagttaatctgataaatttctccctgataaagtttggttcgaatcatatctagattttcaaaataagttttacggtttggaatcgaggaaatgtaaaagccataattttgagagggtcctgtttcaatttcgggaaatttttcggggttttgaaaaaccgcaaaatacaaaagcggcaaaacggtatcgatttttttccagttcatgtcggaaaaaaaataacctgcctcataggaaataaaaccggctacataataaccttgttttatataaacgtttatttcgttaagagaagttaacagtgtatctaaatgataaacttcaattgttttaattggattgcggaatataattttcccgaaaggatggaatccttcgtcaaaaatcataaaaggctggtcagagaatagtagttcttcgattctcattatagaacaaatttaatttggattgatcattttgtctcttcgtttcaaagaaatcgtaaagatctgcggaatcatttttatttctggaatgatctattatgtcctcgcgctgattggaaggaaaactgcgatttatccaagttatgctgccgcgatttggcctgcttctggagcagcacttggtttcactttactttttggaaattatgcggttttaggagtttttttagcttctgttcttttcaactttggaacgggtatattatccggagataatttatatcttaactttttgatcggttttttttctgcatttcaaagctatgttggaaagaccgttcttacccgtaagattcccggatataagatttccgatcgtactcagtttgtatttctttttatttttctagaagcgattgtatgtgtaatcaacgcgaccggttctgtggcttcgatgtactttttgggagagatcgacttatcctcaattcgtcagagttggttgacttggtgggtgggagaagtacttggagtttatgtaggagcaccgtttattctgttttggtttagagggccatacaagttatttcgatggaaagaattttttgaatctgcaatattactttttttaatcgtatttttttctcttacttcatttgatttaactacttcagtttttttcttcaattattctttaggttatgttttggttcctctgattctttggtcggcatttcgattgggagaacgggccagcagtttagcagttatcctttcttctatcatagcgatctttggatcgattcctacaaggttcaatgcggaatctattggggagtctagtattttacttcagttctttatcgcagttttatccatcacgagtttacttgttgtgagtatggtgaatgaaagaaaagaagtggaagatcagcttagaatttctcatcaaagtttagaagagaaagtggaagaaagaactcatgaacttcttcgttctaatgaaattcttcgagaagaaattcaagaaaagaatgaagcaagggccgctcttgaaaaaagccagactcgatatatgggattgtttgaacaccttcccgttgcaattatcgaggcagactattctgaactcaaacgagttttagattgtcttccttctgatattcaaggggacattttttccgattacatcgaaacacgtcccgattttgttcggcattgttttaattcgatccaagtagttggagtaaatcaagaaactgtaaatttgttgagggtcggatctatagatgaggtttataaaggctggagattttttttcagtcaggataattttaaagtttttaaaagagttttaagaaagattcgcgaaaaatcttatttttacgaagttgaagttggttttagggttaaggataatacaagacttgacatcaaaattcgctggtccgttccgcctggttttgaatcttctctttctagtgtgattgtgactcttcttgattttacagaaatcaaatccgcagaaagaaagttacaactctctctgaacgaaaaagaggttatgttgaaggaaattcatcatagagtaaaaaataatcttcaagtgatttcttctttattatccatgcaatccgattacgttcaggataaacaaagcctttctgtttttatagaaagccagaatcgactcaggacgatgtccatgattcatgaggaactttatcaatccgagaatttgggtaaaattcaatattctgtttatatcgaaaaacttttaaatcaacttttccaggtttatggaaaatcagattcggttgtattagtaactttattagagcctttggatattacggttaaccgtgcaattccgatcggattgattatcaacgaattagtttcaaattctttaaagtatgcttttccggaaggtagatcaattcctaacaaaccggagttaagagtctcgttttctaaatcaggtgaaaatttagaaatgcgtgttgaagacaatggaattggtatgccttttggttttgatctgaaggattctaattcgctcggattaaaacttgtgaatatacttgtgagacaactaggtggtaagatcgacttttcatctgactctaaaaaaggaactcagtttaaaattcatattcctctttcgattggttgatttagaacttgtcccaaatcctgtcgagcgccaatagaagcgagacgctgagtttcaccgatccttaagaggtgtttgctgaatttttcgaatgacccgcgagattgagtttcacaaaaatgtgggaattactacgaaaattgaacgacattagaactacttgaaagtttccaaacacgacttaatttgtaggaactaccgcatttgattaaaaatttctaaaaaatgattacatagtcgttcctgaaaaaatggaaaaactcaaattttgaggctaaaagaagaatctaaaggatttcaaaaaatttagctttttctagtttaattttcaccacgttttatataattttttaatgctttccggtgattttatttcttactatttgttcttggatggcgttttatttatgttatacgacatttgaggccttttttagggacgactacgtaaaatttttgagattttttaagcctaggtcgccattttgcccatcttaaaatatttttctatgaaagtttattttcccgtaaagtgggaactcttacaaaaattataataacagaaaaatagagttgttaaaaaattcataacggagatta
>97	N operona: 68	first-last	LIC_10100	gene_poz=(601-804)	-	conserved hypothetical protein	identified by sequence similarity; putative; ORF	/position=119002 - 120405 (119602 - 119805)	/lenght=1404 (204)	/codons=468 (68)	/complement=true	GC-compoz=29.901960784313726%	/LCI1=1.6517412935323383	/LCI2=0.16417910447761194	p_i1=0.2200500388027091	p_i2=0.3900384988672208	/Tai=0.31631736893209195	/Tei=0.4510346489804987	/EEI=3.355197647430145
ctggagttttatcgattgaactttcaacttcattagaaaagttttatgatcgacttactttattaaaaggaccaagttttggcaccgagtttactctcaatatgctttatgtctatctggctcattacgacttagtgattcaagatgaaggaagaaaatttttaaaagaaaacggactcgatccaaacttgatccgaatttccgttggcattgaagatccggaacttttaattgaggaatataaaaaggctctagaagtttaattaattttaatatactaatttaatgtataaaatttatttatagaaatctagataaaatccaaaaaagaaccatagtcttaattaaacttttgtataaaatcgtcgttttatggacattataaaaatggaaaaactattttatataaaaattccctcagtgtaaatttaatgcaaaaaaagttttaccgtgaaatctaaatttgaggtgagttcggaagtccatggtttatttttctaaaaacctgatttttccataaaaatgaatgtttaaaaattcattatgtgacttaatctgtgggaactctcacaaatttagatttcacggtaaaactttgaaatgtgggaactcccacaaatcacgattttacgaacaaattctaaaattgtaggaactcatacttttaaaaaattttttctcattttcttacgccgaactcacgttcaatttataggagttcctacagattttgtttctttacaaaagtctaaatacatctttcgtaatttaactcgtatgagttcctacatctttcaaaattaagagcctacctcaaaactttagaataatcatttttaaatcttcagcaaaatgtagtagctcccacagaaactgttgtattgtatgatttagagttttttaatattatagttattgaaaaattaattctccttctgttgcatgggaagccgtcgatcgaagcaattttgttaatctccgttatgaattttttaacaactctatttttctgttattataatttttgtaagagttcccactttacgggaaaataaactttcatagaaaaatattttaagatgggcaaaatggcgacctaggcttaaaaaatctcaaaaattttacgtagtcgtccctaaaaaaggcctcaaatgtcgtataacataaataaaacgccatccaagaacaaatagtaagaaataaaatcaccggaaagcattaaaaaattatataaaacgtggtgaaaattaaactagaaaaagctaaattttttgaaatcctttagattcttcttttagcctcaaaatttgagtttttccattttttcaggaacgactatgtaatcattttttagaaatttttaatcaaatgcggtagttcctacaaattaagtcgtgtttggaa
>98	N operona: 69	first-last	LIC_10101	gene_poz=(601-2103)	met-7	cystathionine gamma-synthase	identified by sequence similarity; putative; ORF	/position=119543 - 122245 (120143 - 121645)	/lenght=2703 (1503)	/codons=901 (501)	/complement=true	GC-compoz=34.26480372588157%	/LCI1=1.708	/LCI2=0.08446666666666666	p_i1=0.23785670326001504	p_i2=0.0961749466317844	/Tai=0.31863261941916265	/Tei=0.18655745196860596	/EEI=3.183993094358691
cgggacacatcgggttcaaagaattccaagcactgaatcaggaggaagaattcatacgagcgctgtgacagttgcagttcttcccgaagcagacgaagaagaagtccaaattaatgaaagcgaccttagaattgatgtatatcgttcttccggtgcgggaggtcagcacgtaaatactacagactctgcggttcggattacccatattcctaccggagttgtagttgcgtgtcaggacgaaaaatctcagcataaaaataaggcaaaggctttgagaattttaagcgctcgaattttagaaaaacaagccgaagataaaaagcaagcttcggatgcgatcaaaaaacaaatgattggaagtggagatcgttctgaaagagtaagaacttataattttcctcaaggtagatgtacagatcatagaatcggttttacgagccataatctttctgcaattatggaaggagacttagacgaattgatcggagccttaacagaagaggatagagttcgaaaaatttccgagactcaaacacattagaattttaataaatttacatattaaaaaattcccaatgaacaaccactggaatccataaaatgttaaaagaaatcaacgaaccacaccgaacactttgcggagaaagaattccatttgagaacatccacgcggtttctgtaagtcttccacaactgtcagatgtgattggttacgaagaaaaaagaacggaaactctttctagattgaagtctggttatcccagatttgtcgcacattcttatatagccagaattttagactacaacagggatacaaaaaaaatcaacacgccccaatttatcatttcttccaaaaaagctgcaaactggatcgtacaaaaattctccattcaaaattttgaaattatcgaagacgaaggaattacaaccttagtcattccagatttaaaagatttagaaaaagaaattctttctttcattcaacacaccggatgtcttgcttcttctagaatggcagaggacttccttttaaaaaaaggaatcctacaagaaatttttagggagaaagttgaaaaagaaaatccggtcgataaaattctttctactctatcttctttctatggagatctaaatcctgaaatacttctttccgcttctggaatgaacggtgtctattctgcttttgaatccttaagcttaattcaacaaaagaaaggaaaaactatttgggttcgtttgggttggctatatgttgataatattagaatattagaaaaatatacagaaagttcttacgtaattcacaacgctactgacctagaagaactggaaatatttttaaaacaaaattcggagcaagtcgctggaattatcacggaatgccctactaatccacttcttttggttccggattacgaaaaacttaaatccatcgtagaccattacaaaattcctttgattgtagatatttccgtggcaggatcagcgataatcaacattctcccctacgtagatgtaatcgtggaaagtttaaccaaattcgcctgtggaaacggtgaccttatgatgggtgctgtaatattaaataaaaattcaaattggttctccgaaattcttccgctatgtaaagaatggattgaaaaaccatattttagagattgtgaaagactagcttatgaaatcaaagattatgaaaaaagagtttttaaaatcagcgagaacgtcaaaaaactcgcagattttttttcaaaacaacccggtattagaaaagttttttggacaggggcaatagattcttttcaaaacttccaaaaagttaccagacttccaaatatacattctggagttttatcgattgaactttcaacttcattagaaaagttttatgatcgacttactttattaaaaggaccaagttttggcaccgagtttactctcaatatgctttatgtctatctggctcattacgacttagtgattcaagatgaaggaagaaaatttttaaaagaaaacggactcgatccaaacttgatccgaatttccgttggcattgaagatccggaacttttaattgaggaatataaaaaggctctagaagtttaattaattttaatatactaatttaatgtataaaatttatttatagaaatctagataaaatccaaaaaagaaccatagtcttaattaaacttttgtataaaatcgtcgttttatggacattataaaaatggaaaaactattttatataaaaattccctcagtgtaaatttaatgcaaaaaaagttttaccgtgaaatctaaatttgaggtgagttcggaagtccatggtttatttttctaaaaacctgatttttccataaaaatgaatgtttaaaaattcattatgtgacttaatctgtgggaactctcacaaatttagatttcacggtaaaactttgaaatgtgggaactcccacaaatcacgattttacgaacaaattctaaaattgtaggaactcatacttttaaaaaattttttctcattttcttacgccgaactcacgttcaatttataggagttcctacagattttgtttctttacaaaagtctaaatacatctttcgtaatttaactcgtatgagttcctacatctttcaaaattaagagcctacctcaaaactttagaataatcatttttaaatcttcagcaaaatgtagtagct
>99	N operona: 70	first-last	LIC_10102	gene_poz=(601-1665)	prfA	peptide chain release factor 1	RF-1; identified by sequence similarity; putative;	/position=121105 - 123369 (121705 - 122769)	/lenght=2265 (1065)	/codons=755 (355)	/complement=true	GC-compoz=38.4037558685446%	/LCI1=1.4642184557438795	/LCI2=0.10376647834274955	p_i1=0.16384930916493246	p_i2=0.15679269690091363	/Tai=0.35442751680217355	/Tei=0.24111342721082227	/EEI=4.040985644390648
tccctagcccttctaccagtagtttttgtatctagaaaagaaatccctccgtttaaaacggagccgatatacggcaaccaggaaaatcttgaagaaaaatttccattcctttgaaacaatttccatcccaaatgaaacccgattgaacgaaagatttccaaagtagccggtctaacgagtactctggtgccaacgtctctaacgatagaacgaatcaaggcgtgatttttatccggaaaaatacaataactcataatctcgggagatacttgagattcttttccataaagagcggcaatatcttttacgagatgaccttgaattctataaaataagatcatttccggtaacaaagtcaaataaccgaaatgtcttttagaaatagaaagcccaagtccaattgcaccggctctaatcgaggccttttgaatacattcttgaatgagttcagaaggatttcctacggttttgccaaatgggcttcgatatcctctaagatcggtcaataaggatagaaatttttcagaaaaaacttctgcgaaggaaatatggttttccatagagtgcgttgatttataaaggaaaggtcgagttcattcaatgatagatagacttgaaaaaatacaagaaaaataccttcgaatcagtgaagagttaaatcaggcaaaagatccttcttcgctgaaaaatctttataaggaaagatcgagactcactcctctgtatctcaaagtagaagaatacctcaaaatctataaggatagaaaagacgcagaagaattgattcagtccgaaaaagacgaagaaatgcattctatgcttaaggaagaaattcgagaagcgaatctaaaattagaaactctcgaaagagaattcgaaattctacttttacctccagatcctaattcgggaaaaaacattctcgtggaaatcagagccggaaccggcggagaagaagcagggttattcgttgcggatttatttagaatgtattctaaatttgcggacaaacaaaaaattaaaaccgaaattatagattcttctccaactggaatcggtggtctaaaagaaattattttcgctttagaagatgatcgtgcttacgatctttttaagttcgagggcgggacacatcgggttcaaagaattccaagcactgaatcaggaggaagaattcatacgagcgctgtgacagttgcagttcttcccgaagcagacgaagaagaagtccaaattaatgaaagcgaccttagaattgatgtatatcgttcttccggtgcgggaggtcagcacgtaaatactacagactctgcggttcggattacccatattcctaccggagttgtagttgcgtgtcaggacgaaaaatctcagcataaaaataaggcaaaggctttgagaattttaagcgctcgaattttagaaaaacaagccgaagataaaaagcaagcttcggatgcgatcaaaaaacaaatgattggaagtggagatcgttctgaaagagtaagaacttataattttcctcaaggtagatgtacagatcatagaatcggttttacgagccataatctttctgcaattatggaaggagacttagacgaattgatcggagccttaacagaagaggatagagttcgaaaaatttccgagactcaaacacattagaattttaataaatttacatattaaaaaattcccaatgaacaaccactggaatccataaaatgttaaaagaaatcaacgaaccacaccgaacactttgcggagaaagaattccatttgagaacatccacgcggtttctgtaagtcttccacaactgtcagatgtgattggttacgaagaaaaaagaacggaaactctttctagattgaagtctggttatcccagatttgtcgcacattcttatatagccagaattttagactacaacagggatacaaaaaaaatcaacacgccccaatttatcatttcttccaaaaaagctgcaaactggatcgtacaaaaattctccattcaaaattttgaaattatcgaagacgaaggaattacaaccttagtcattccagatttaaaagatttagaaaaagaaattctttctttcattcaacacaccggatgtcttgcttcttctagaatggcagaggacttccttttaaaaaaaggaatcctacaagaaatttttagggagaaagttgaaaaagaaaatccggtcgataaaattctttctactctatcttctttctatggagatctaaatcctgaaa
>100	N operona: 71	first-last	LIC_10103	gene_poz=(601-1206)	-	conserved hypothetical protein	identified by sequence similarity; putative; ORF	/position=122210 - 124015 (122810 - 123415)	/lenght=1806 (606)	/codons=602 (202)	/complement=false	GC-compoz=37.78877887788779%	/LCI1=1.4477611940298507	/LCI2=0.13747927031509125	p_i1=0.15919522716018908	p_i2=0.28325369406226525	/Tai=0.37554319759106214	/Tei=0.35492832465603874	/EEI=4.110562549946256
tcagtgcttggaattctttgaacccgatgtgtcccgccctcgaacttaaaaagatcgtaagcacgatcatcttctaaagcgaaaataatttcttttagaccaccgattccagttggagaagaatctataatttcggttttaattttttgtttgtccgcaaatttagaatacattctaaataaatccgcaacgaataaccctgcttcttctccgccggttccggctctgatttccacgagaatgttttttcccgaattaggatctggaggtaaaagtagaatttcgaattctctttcgagagtttctaattttagattcgcttctcgaatttcttccttaagcatagaatgcatttcttcgtctttttcggactgaatcaattcttctgcgtcttttctatccttatagattttgaggtattcttctactttgagatacagaggagtgagtctcgatctttccttataaagatttttcagcgaagaaggatcttttgcctgatttaactcttcactgattcgaaggtatttttcttgtattttttcaagtctatctatcattgaatgaactcgacctttcctttataaatcaacgcactctatggaaaaccatatttccttcgcagaagttttttctgaaaaatttctatccttattgaccgatcttagaggatatcgaagcccatttggcaaaaccgtaggaaatccttctgaactcattcaagaatgtattcaaaaggcctcgattagagccggtgcaattggacttgggctttctatttctaaaagacatttcggttatttgactttgttaccggaaatgatcttattttatagaattcaaggtcatctcgtaaaagatattgccgctctttatggaaaagaatctcaagtatctcccgagattatgagttattgtatttttccggataaaaatcacgccttgattcgttctatcgttagagacgttggcaccagagtactcgttagaccggctactttggaaatctttcgttcaatcgggtttcatttgggatggaaattgtttcaaaggaatggaaatttttcttcaagattttcctggttgccgtatatcggctccgttttaaacggagggatttcttttctagatacaaaaactactggtagaagggctagggacctttttcaaaaggaattggaatttacaggccgatttgaacaatagacttggaaaaagttttttattatcctggaaatttttataataacgttacggctttattataaaaaataaaaaagtttctgagttggactatcagtatattatgaaatttaaaactattttgaaaaataaaatcaaaccctattgttttgcaatttttctaggaatctatttgttctctcatgaaaaaataataagcagtaagatttcgttttttcttaaacagatttttataaaaaggaacatgatcctagtcttatttgggatttctttttttaatttctgcaaaagtagtcacgaaacttttatcgaagaaattcaagaactcgtcgaacaagaaaaatacgaaaaagcttcggaaaaattgaaggaaaaacttcaatttcctaaagatagagacgaacttctttctgcagaagctccggaatctactcggatcatagaattttcaaacgatcgtttaaaacttgtttggaccgaagatcaaaagattttttttcaggatctcgcagcaggagaaaataattccaggagtttggatcagattccttccaatctttccctctctcaaaatgcgaattatgctttggttgaatacacgat
>101	N operona: 72	first-last	LIC_10104	gene_poz=(601-1860)	-	conserved hypothetical protein	identified by sequence similarity; putative; ORF	/position=122898 - 125357 (123498 - 124757)	/lenght=2460 (1260)	/codons=820 (420)	/complement=false	GC-compoz=33.25396825396825%	/LCI1=2.0087509944311854	/LCI2=0.11742243436754177	p_i1=0.3373672770263696	p_i2=0.20574826811559022	/Tai=0.3020836151200008	/Tei=0.2851734413040312	/EEI=2.4775131656299587
gcaaaaccgtaggaaatccttctgaactcattcaagaatgtattcaaaaggcctcgattagagccggtgcaattggacttgggctttctatttctaaaagacatttcggttatttgactttgttaccggaaatgatcttattttatagaattcaaggtcatctcgtaaaagatattgccgctctttatggaaaagaatctcaagtatctcccgagattatgagttattgtatttttccggataaaaatcacgccttgattcgttctatcgttagagacgttggcaccagagtactcgttagaccggctactttggaaatctttcgttcaatcgggtttcatttgggatggaaattgtttcaaaggaatggaaatttttcttcaagattttcctggttgccgtatatcggctccgttttaaacggagggatttcttttctagatacaaaaactactggtagaagggctagggacctttttcaaaaggaattggaatttacaggccgatttgaacaatagacttggaaaaagttttttattatcctggaaatttttataataacgttacggctttattataaaaaataaaaaagtttctgagttggactatcagtatattatgaaatttaaaactattttgaaaaataaaatcaaaccctattgttttgcaatttttctaggaatctatttgttctctcatgaaaaaataataagcagtaagatttcgttttttcttaaacagatttttataaaaaggaacatgatcctagtcttatttgggatttctttttttaatttctgcaaaagtagtcacgaaacttttatcgaagaaattcaagaactcgtcgaacaagaaaaatacgaaaaagcttcggaaaaattgaaggaaaaacttcaatttcctaaagatagagacgaacttctttctgcagaagctccggaatctactcggatcatagaattttcaaacgatcgtttaaaacttgtttggaccgaagatcaaaagattttttttcaggatctcgcagcaggagaaaataattccaggagtttggatcagattccttccaatctttccctctctcaaaatgcgaattatgctttggttgaatacacgatgcaagcttccggcggttgtagatatgtagctatttctttaaaagattctagtctttcttacgaagcaggtgctcaggtttcctgtaaaagtcgaggatcgattttacccgatggatcaaaaatttactatttcgttgatgataatctttatgaagaaaaaacggtcgagcctagaaaaccagttcttgttttacaaaaggaaaaaatcgtatcaccttttcctaatttaaaaacacgttttttaatgtatccttcgggaaattcttttttaattttttcaggaaacgctggtgcctataatttatattggtttcatccttttcaaaaaacagcagaaaagatagataaggatattctcagtccaattttatattatggaaatggagaaagtgcttattatattggtggagaaattggtaaactacatcttagaagaattaatttttcttctaaggctaaaccggtaatcacgaaactttttactgttagtcgaaaagaaattaatccctggaagttatctaaaaaaaatgagtttttgtccggttactctgggaaggtgcatctttggggtcccgcaaaaaaaagtcaaaatcttccgattttatgtgagcgcgtttttttgacaggggacgatcgaattgtttgtgaagcggagccaggccaattgtttcttagtaaattggattttcaacccgaggactggagtatttggaaactctatgaagaagtaagaagtaaataaggtgagtttagaatttatctcgatcatcaatagaagagagacactttagctttcaaagaatgcaggaacttaggttgaacgtttacgaattttacagtagttatccatcatcaaattttcgtaatttctaggttttgtaataagttcaaaaatgaatagagtttttgaaaaatgaattctccatctgtttctatttcatggagatagtcgattgagtcagttctgttaatttgaactgtaaaattttcagtaactctaatgtgaagatttgttttatttaaaattttagtggattatcaatattatatattagtaaatttctaattttttatatacaaatttctttaggttataagaataaatttaaaattagaggttctctactatttactcccggagttgaagaaccatatctagttttaatataacttcctcccccataagttttatccaaaaaagaacctgaaggaatgactcgaatcgtcgattctaaattggattttgtagcccattcttttagatccgtttcggaaggattctcacctaacacgatcactcttgaaacgaatgtttttttcactttttcctgaaattcagggt
>102	N operona: 73	first	LIC_10105	gene_poz=(601-1623)	-	conserved hypothetical protein	identified by sequence similarity; putative; ORF	/position=124507 - 126729 (125107 - 126129)	/lenght=2223 (1023)	/codons=741 (341)	/complement=true	GC-compoz=32.355816226783965%	/LCI1=1.9666666666666666	/LCI2=0.11823529411764704	p_i1=0.3231781713622008	p_i2=0.2087816287097149	/Tai=0.27379410044507146	/Tei=0.28790346583874343	/EEI=2.558458511302064
ctctttagcacaaagtattgaaaactttatttataattctgagtaatacgattcgattgtgttttataatcaaattcctacaatgacgaaccaatataaaaatgattgtcaataaggaaaaaatctcagcccctgtaggaaatccggagaatgaatgagcaaacacggcttttttcagattacccaaaaacttttcttaagaaaaggagacgaacttctaattctcagagatcgcaaatctggtttaggagatttgcccggcgggaggatgaacgaaaatgaattctttgaagattggagcctcagcatgcaacgcgagattgaggaagaattaggttcgcaagtacaaattagagtttctacaaagccattgttcattcacaaacacaaagttaacgaaggaaattttccttgtatcattattgcttatcacgcggattatctaggaggggacattattctctccgatgagcacgattatatctcatgggaaaaagttcaaacttatgaaccgagtcccttatttaccgaatatatgctcgacgcggtaaacctatatctcaaggaatatgcccctttagtacattaaaaaaaaagaatatgattctattttggaaaaacgtagccgcttcattcatcttaattcctatttttttaggaattgcgtatatcttttcaggaaaacaaatttcatcggaacaatacaaccccctcacccgtaaggaatatcaaattttaacaaatggctacgatagaaatgcaggaaacgtagtcgtaattcagccagagtggagattagaaaatttttcttccgaagaaagatttcttaaatttgtggaggcacctctcaaacaagccaaacaaaacgggcttttaaaaaagaatactttagtggtttttccgcctcatactggaagttttttgtattttttaaattcccgccaagaagtttttaaaaaagcaaatcttgaagaagcattccattttattaaattagagattctttttaaatctatatttggattgaatacggaacagaaaccgaaccccagctctacatatttaagaattttttccaatttatccagaacctacggtgtttatattctaccaggttcaattttaacaccgattgaaaattcaaatcctgatttcaaaatttggcaagaagtagtttatatttttgatccgaataaacaaatctcttttaaagaaaacatattggctagaactcctacggcgacctggaaaaaaaatttaaccgctttccaaaaaatggaaatacagtctaacgaaatcgaaaataattcactaacaacttatcaatttccttttgcaagatttggaattttctatctggatgaatttaaaaaccctgaatttcaggaaaaagtgaaaaaaacattcgtttcaagagtgatcgtgttaggtgagaatccttccgaaacggatctaaaagaatgggctacaaaatccaatttagaatcgacgattcgagtcattccttcaggttcttttttggataaaacttatgggggaggaagttatattaaaactagatatggttcttcaactccgggagtaaatagtagagaacctctaattttaaatttattcttataacctaaagaaatttgtatataaaaaattagaaatttactaatatataatattgataatccactaaaattttaaataaaacaaatcttcacattagagttactgaaaattttacagttcaaattaacagaactgactcaatcgactatctccatgaaatagaaacagatggagaattcatttttcaaaaactctattcatttttgaacttattacaaaacctagaaattacgaaaatttgatgatggataactactgtaaaattcgtaaacgttcaacctaagttcctgcattctttgaaagctaaagtgtctctcttctattgatgatcgagataaattctaaactcaccttatttacttcttacttcttcatagagtttccaaatactccagtcctcgggttgaaaatccaatttactaagaaacaattggcctggctccgcttcacaaacaattcgatcgtcccctgtcaaaaaaacgcgctcacataaaatcggaagattttgacttttttttgcgggaccccaaagatgcaccttcccagagtaaccggacaaaaactcattttttttagataacttccagggattaatttcttttc
>103	N operona: 73	last	LIC_10106	gene_poz=(601-936)	-	conserved hypothetical protein	identified by sequence similarity; putative; ORF	/position=125541 - 127076 (126141 - 126476)	/lenght=1536 (336)	/codons=512 (112)	/complement=true	GC-compoz=39.88095238095239%	/LCI1=1.102102102102102	/LCI2=0.112012012012012	p_i1=0.07520575048981168	p_i2=0.18587224009755748	/Tai=0.505467008618647	/Tei=0.26728501608780175	/EEI=5.963556392931471
gattcttgcatttttttattcaaatcgatcttagaatttaactcgctggtttgataaaagaaacattttcaaatcaatgatcaaacaactttatcaatacttgattttatagatccaagtaaaaacagaaataaacttaataaggttgttgaaaaattccatagtgaagatttataaaattgcttcaattgtccgtttcaatacaacggaaacagatcaagaattaatttttcaacaactctaatattaaagtaagtttgtggagaaataactttcttaaagtaataactctcagatttactactaatcttataaaattaaataccataaatttttattgcaaagccctctttagcacaaagtattgaaaactttatttataattctgagtaatacgattcgattgtgttttataatcaaattcctacaatgacgaaccaatataaaaatgattgtcaataaggaaaaaatctcagcccctgtaggaaatccggagaatgaatgagcaaacacggcttttttcagattacccaaaaacttttcttaagaaaaggagacgaacttctaattctcagagatcgcaaatctggtttaggagatttgcccggcgggaggatgaacgaaaatgaattctttgaagattggagcctcagcatgcaacgcgagattgaggaagaattaggttcgcaagtacaaattagagtttctacaaagccattgttcattcacaaacacaaagttaacgaaggaaattttccttgtatcattattgcttatcacgcggattatctaggaggggacattattctctccgatgagcacgattatatctcatgggaaaaagttcaaacttatgaaccgagtcccttatttaccgaatatatgctcgacgcggtaaacctatatctcaaggaatatgcccctttagtacattaaaaaaaaagaatatgattctattttggaaaaacgtagccgcttcattcatcttaattcctatttttttaggaattgcgtatatcttttcaggaaaacaaatttcatcggaacaatacaaccccctcacccgtaaggaatatcaaattttaacaaatggctacgatagaaatgcaggaaacgtagtcgtaattcagccagagtggagattagaaaatttttcttccgaagaaagatttcttaaatttgtggaggcacctctcaaacaagccaaacaaaacgggcttttaaaaaagaatactttagtggtttttccgcctcatactggaagttttttgtattttttaaattcccgccaagaagtttttaaaaaagcaaatcttgaagaagcattccattttattaaattagagattctttttaaatctatatttggattgaatacggaacagaaaccgaaccccagctctacatatttaagaattttttccaatttatccagaacctacggtgtttatattctaccaggttcaattttaacaccgattgaaaattcaaatcctgatttcaaaatttggcaagaagtagtttatatttttgatc
>104	N operona: 74	first	LIC_10107	gene_poz=(601-1269)	-	conserved hypothetical protein	identified by sequence similarity; putative; ORF	/position=126443 - 128311 (127043 - 127711)	/lenght=1869 (669)	/codons=623 (223)	/complement=true	GC-compoz=36.32286995515695%	/LCI1=1.3603603603603605	/LCI2=0.1448948948948949	p_i1=0.1353680613860557	p_i2=0.3128198453682204	/Tai=0.34743693622403526	/Tei=0.38153786083139835	/EEI=4.507931034716059
agtcaacgcttcttctaaaaaagccaaaaattgatccttccttcaggacccaatatctcttccatttgatcaaattcaaaaaaatccgagacacgatcaccaagtttttaaaaagaaaaggaaccgagacaatcactacaaatatgatccgagaatttcaatcgggttcttcaatactttctctaaataaaagtgccattttaaatgtagctagccaaagacatttagaaagaatcaattgtattgtttccaaaattttttaatccgatttttctaaaaaagcttaggagaatttgattcttttgcaaatttttaagccaggtttcggtttttaatgaaacaagatttcaagttaatcgtaatccattgaaaataatttaaaaatatcaaaaaacattttcatgattctttctcaatttaatgtggatccggccgaaaataaaattatctttagaataattgtggaaattacaacgcgatgttacatcgctggatttgggaaccaaagggatcaaaaattttcaaatagaatgattatcaagttaaaaatcattttaaattcttatttaatttattatttcctgagaggacaaaaacactttgattcgaactcttctttttgaatttcctttaactacctttttcgtttttttaatggtagcgactttttttatcgtgaacgtttttcttcctgaacatttaattcgacaatattttttaaatcatccgggacaaattcaacctctctcttggattggagccgtgttctatcacggaaatttaatacatctatttggaaatatgttttatctttttttccttggaagagcagtagaatataaagccggaaaaggaagatggcttttgtttttttttatggcagctttgatctcttctttgttggattctttcatccgaggagtgatcttgcatgaccccactccagttgtaggtgcatccggcgcgatctccggaatcgccgcagtagccgcactactttctcctttttcacttcgttttaatcaaagaaacattccatttccggtttttttagtcgcttggattatggtttactcggacattaccaatgtctttacggaagacggggtagcacgttgggcgcatttaggcggttttatttctgtaatttttgcggcctattttctaaaaccgacggaaagaaaacaacttcattctggttttatacttaatttaatattcattattttaactttgattcttgcatttttttattcaaatcgatcttagaatttaactcgctggtttgataaaagaaacattttcaaatcaatgatcaaacaactttatcaatacttgattttatagatccaagtaaaaacagaaataaacttaataaggttgttgaaaaattccatagtgaagatttataaaattgcttcaattgtccgtttcaatacaacggaaacagatcaagaattaatttttcaacaactctaatattaaagtaagtttgtggagaaataactttcttaaagtaataactctcagatttactactaatcttataaaattaaataccataaatttttattgcaaagccctctttagcacaaagtattgaaaactttatttataattctgagtaatacgattcgattgtgttttataatcaaattcctacaatgacgaaccaatataaaaatgattgtcaataaggaaaaaatctcagcccctgtaggaaatccggagaatgaatgagcaaacacggcttttttcagattacccaaaaacttttcttaagaaaaggagacgaacttctaattctcagagatcgcaaatctggtttaggagatttgcccggcgggaggatgaacgaaaatgaattct
>105	N operona: 74	last	LIC_10108	gene_poz=(601-822)	-	hypothetical protein	null	/position=127089 - 128510 (127689 - 127910)	/lenght=1422 (222)	/codons=474 (74)	/complement=true	GC-compoz=28.37837837837838%	/LCI1=2.1141552511415527	/LCI2=0.0995433789954338	p_i1=0.37298593017366827	p_i2=0.14255930028280853	/Tai=0.26069957418021006	/Tei=0.22830337025452768	/EEI=2.295223924860715
ttttcatctctgcccgaagatctaaaacttctccttgaagattcacaattttaacagccacttcataacgaagcttttcaatttctcccgatagagttgttttcacttgcttgatcgtagaatctacctgcgaaatctcggactttaaaaaagtttcatactgttgaaagctaatctcaagagtcgcgttctttgaagcagtcaacgcttcttctaaaaaagccaaaaattgatccttccttcaggacccaatatctcttccatttgatcaaattcaaaaaaatccgagacacgatcaccaagtttttaaaaagaaaaggaaccgagacaatcactacaaatatgatccgagaatttcaatcgggttcttcaatactttctctaaataaaagtgccattttaaatgtagctagccaaagacatttagaaagaatcaattgtattgtttccaaaattttttaatccgatttttctaaaaaagcttaggagaatttgattcttttgcaaatttttaagccaggtttcggtttttaatgaaacaagatttcaagttaatcgtaatccattgaaaataatttaaaaatatcaaaaaacattttcatgattctttctcaatttaatgtggatccggccgaaaataaaattatctttagaataattgtggaaattacaacgcgatgttacatcgctggatttgggaaccaaagggatcaaaaattttcaaatagaatgattatcaagttaaaaatcattttaaattcttatttaatttattatttcctgagaggacaaaaacactttgattcgaactcttctttttgaatttcctttaactacctttttcgtttttttaatggtagcgactttttttatcgtgaacgtttttcttcctgaacatttaattcgacaatattttttaaatcatccgggacaaattcaacctctctcttggattggagccgtgttctatcacggaaatttaatacatctatttggaaatatgttttatctttttttccttggaagagcagtagaatataaagccggaaaaggaagatggcttttgtttttttttatggcagctttgatctcttctttgttggattctttcatccgaggagtgatcttgcatgaccccactccagttgtaggtgcatccggcgcgatctccggaatcgccgcagtagccgcactactttctcctttttcacttcgttttaatcaaagaaacattccatttccggtttttttagtcgcttggattatggtttactcggacattaccaatgtctttacggaagacggggtagcacgttgggcgcatttaggcggttttatttctgtaatttttgcggcctattttctaaaaccgacggaaagaaaacaacttcattctggttttatacttaatttaatattcat
>106	N operona: 75	first-last	LIC_10109	gene_poz=(601-870)	-	conserved hypothetical protein	identified by sequence similarity; putative; ORF	/position=127449 - 128918 (128049 - 128318)	/lenght=1470 (270)	/codons=490 (90)	/complement=true	GC-compoz=32.22222222222222%	/LCI1=1.7228464419475655	/LCI2=0.09662921348314607	p_i1=0.24261396673508367	p_i2=0.13302991009532764	/Tai=0.3368084256449384	/Tei=0.2197269190857949	/EEI=3.141171437084932
ctcgaagcgagaacttgaaaagcgttttgagctttcctaaaaagcgaaaaacgcgaccgaagcacacgatgtgctgaggcaagttcgagacgccccggaacccagtcgagcacgacgcgagactgtgaaggggcgagtcccttcttcggcagaaataaaatgattaatttattacttttccaatagcagcgaaaagagttgcaactcctaacatcccgcctaaaatccaacgagtttgagtagaaatagttttgcgaatatctacaatggacttttgtaattctaagaaatcggtttttgtttctgctctaagatcagcaatttcagtttttaattcctttctaattttagccatttcgaattcaaattgaagctttaaaattttagaatttacttcgctgaaatttattttcatctctgcccgaagatctaaaacttctccttgaagattcacaattttaacagccacttcataacgaagcttttcaatttctcccgatagagttgttttcacttgcttgatcgtagaatctacctgcgaaatctcggactttaaaaaagtttcatactgttgaaagctaatctcaagagtcgcgttctttgaagcagtcaacgcttcttctaaaaaagccaaaaattgatccttccttcaggacccaatatctcttccatttgatcaaattcaaaaaaatccgagacacgatcaccaagtttttaaaaagaaaaggaaccgagacaatcactacaaatatgatccgagaatttcaatcgggttcttcaatactttctctaaataaaagtgccattttaaatgtagctagccaaagacatttagaaagaatcaattgtattgtttccaaaattttttaatccgatttttctaaaaaagcttaggagaatttgattcttttgcaaatttttaagccaggtttcggtttttaatgaaacaagatttcaagttaatcgtaatccattgaaaataatttaaaaatatcaaaaaacattttcatgattctttctcaatttaatgtggatccggccgaaaataaaattatctttagaataattgtggaaattacaacgcgatgttacatcgctggatttgggaaccaaagggatcaaaaattttcaaatagaatgattatcaagttaaaaatcattttaaattcttatttaatttattatttcctgagaggacaaaaacactttgattcgaactcttctttttgaatttcctttaactacctttttcgtttttttaatggtagcgactttttttatcgtgaacgtttttcttcctgaacatttaattcgacaatattttttaaatcatccgggacaaattcaacctctctcttggattggagccgtgttctatcacggaaatttaatacatctatttggaaatatgttttatctttttttccttggaagagcagtagaatataaagccggaaaaggaagatggct
>107	N operona: 76	first-last	LIC_10110	gene_poz=(601-1050)	-	conserved hypothetical protein	internal repeat sequences detected; contains	/position=127706 - 129355 (128306 - 128755)	/lenght=1650 (450)	/codons=550 (150)	/complement=false	GC-compoz=33.55555555555556%	/LCI1=1.6778523489932886	/LCI2=0.055928411633109645	p_i1=0.22826929064263976	p_i2=0.03227509466388261	/Tai=0.3007192812849775	/Tei=0.12904758519749437	/EEI=3.2739401137173383
aatcaaagtgtttttgtcctctcaggaaataataaattaaataagaatttaaaatgatttttaacttgataatcattctatttgaaaatttttgatccctttggttcccaaatccagcgatgtaacatcgcgttgtaatttccacaattattctaaagataattttattttcggccggatccacattaaattgagaaagaatcatgaaaatgttttttgatatttttaaattattttcaatggattacgattaacttgaaatcttgtttcattaaaaaccgaaacctggcttaaaaatttgcaaaagaatcaaattctcctaagcttttttagaaaaatcggattaaaaaattttggaaacaatacaattgattctttctaaatgtctttggctagctacatttaaaatggcacttttatttagagaaagtattgaagaacccgattgaaattctcggatcatatttgtagtgattgtctcggttccttttctttttaaaaacttggtgatcgtgtctcggatttttttgaatttgatcaaatggaagagatattgggtcctgaaggaaggatcaatttttggcttttttagaagaagcgttgactgcttcaaagaacgcgactcttgagattagctttcaacagtatgaaacttttttaaagtccgagatttcgcaggtagattctacgatcaagcaagtgaaaacaactctatcgggagaaattgaaaagcttcgttatgaagtggctgttaaaattgtgaatcttcaaggagaagttttagatcttcgggcagagatgaaaataaatttcagcgaagtaaattctaaaattttaaagcttcaatttgaattcgaaatggctaaaattagaaaggaattaaaaactgaaattgctgatcttagagcagaaacaaaaaccgatttcttagaattacaaaagtccattgtagatattcgcaaaactatttctactcaaactcgttggattttaggcgggatgttaggagttgcaactcttttcgctgctattggaaaagtaataaattaatcattttatttctgccgaagaagggactcgccccttcacagtctcgcgtcgtgctcgactgggttccggggcgtctcgaacttgcctcagcacatcgtgtgcttcggtcgcgtttttcgctttttaggaaagctcaaaacgcttttcaagttctcgcttcgagcccctgttatgtttgttaattttatttctgccgaagaagggactcgccccttcacagtctcgcgtcgtgctcgactgggttccggggcgtctcgaacttgcctcagcacatcgtgtgcttcggtcgcgtttttcgctttttaggaaagctcaaaacgcttttcaagttctcgcttcgagcccctgttatgtttgttaattttatttctgccgaagaagggactcgccccttcacagtctcgcgtcgtgctcgactgggttccggggcgtctcgaacttgcctcagcacatcgtgtgcttcggtcgcgtttttcgctttttaggaaagctcaaaacgcttttcaagttctcgcttcgagcccctgttatgtttgttaattttatttctgccgaagaagggactcgccccttcacagtctcgcgtcgtgctcgactggg
>108	N operona: 77	first	LIC_10112	gene_poz=(601-1221)	hisB	imidazoleglycerol-phosphate dehydratase	identified by sequence similarity; putative; ORF	/position=129399 - 131219 (129999 - 130619)	/lenght=1821 (621)	/codons=607 (207)	/complement=false	GC-compoz=36.87600644122383%	/LCI1=1.233009708737864	/LCI2=0.08980582524271846	p_i1=0.10363515581626884	p_i2=0.11174110169674488	/Tai=0.330857030503515	/Tei=0.20056699152707042	/EEI=5.174064848758707
gtcgcgtttttcgctttttaggaaagctcaaaacgcttttcaagttctcgcttcgagcccctgttatgtttgttaattttatttctgccgaagaagggactcgccccttcacagtctcgcgtcgtgctcgactgggttccggggcgtctcgaacttgcctcagcacatcgtgtgcttcggtcgcgtttttcgctttttaggaaagctcaaaacgcttttcaagttctcgcttcgagcccctgttatgtttgttaattttatttctgccgaagaagggactcgccccttcacagtctcgcgtcgtgctcgactgggttccggggcgtctcgaacttgcctcagcacatcgtgtgcttcggtcgcgtttttcgctttttaggaaagctcaaaacgcttttcaagttctcgcttcgagcccctgttatgtttgttaattttatttctgccgaagaagggactcgaacccccacaaccttgcggtcgctggcacctgaagccagtgcgtctaccaattccgccacttcggcgatttatagtgagaaattgctcctacaatttcgataggtttagcttttccgtcatccattattttggaattcattgacagacaagttgatcggattctatgatccagttagaatgaaagcagaaagaaaaacttccgaaaccgagatcaaattggaaatgaatcttcgaggaaccggtcaatatcagtttgatacagagattccttttttcgaacatatgctttcacatatttctaaacatggattgatcgatttaaatctttggttaagaggggatattgaaatcgattgtcatcattccgtggaagatactgcaattttaatgggaactacaattcataaacaattaggtgataaggccggaatttttagatatggacattttactcttactatggatgaagttcttactaccgttgccgtggatttaggtggtagatacttttttaaatacactgggcctgagctaacgggcaagtttggaatttatgatgcagaactttctttggaatttttacaaaagcttgctctcaatgcaaagatgaatctacacgtagttgttcattacggagataacaaacatcatgttcacgaatctatttttaaagctttaggtaaagcactcagaatggcgattgcacaggactctgcagccgcaggtgcaattccttccactaaaggagtcttagaatgatcgccattcttgattatggaatgggaaatattcattcttgtttaaaagccgtatctctttatactaaggattttgtttttacaaaagatcattcaacgattgaaaattcaaaagctctaatattaccaggtgacggacattttgataaagcgatggagaacttgaattcaactggacttcggaaaacgattgataaacacgtaacttccggaaaacctcttttcggaatttgtatcggctttcaaattctttttgaatcttcagaagagattgctcaaggttcaaaaaaagagcagatcgaaggtttaggatatatcaaaggtaaaatcaaaaaatttcacggaaaggattttaaagttccgcatattggttggaatcgccttcaaattcgtagaaaagataaaagtgttcttttaaaaggaattggagatcaatcttttttttacttcattcattcttatagacctactgacgctgaaggaaatgcgatcaccggactttgtgattactaccaggaaaaatttccagccgttgtagagaaaaataatattttcggaacacagttccatcctgaaaaatcacatacccacggacttaaac
>109	N operona: 77	middle	LIC_10113	gene_poz=(601-1233)	hisH	imidazole glycerol phosphate synthase subunit H	HisH; identified by sequence similarity; putative;	/position=130016 - 131848 (130616 - 131248)	/lenght=1833 (633)	/codons=611 (211)	/complement=false	GC-compoz=33.649289099526065%	/LCI1=1.6523809523809523	/LCI2=0.10238095238095238	p_i1=0.22025040555404027	p_i2=0.1520699134828144	/Tai=0.2961506545266188	/Tei=0.23686292213453297	/EEI=3.3531688359391323
cggattctatgatccagttagaatgaaagcagaaagaaaaacttccgaaaccgagatcaaattggaaatgaatcttcgaggaaccggtcaatatcagtttgatacagagattccttttttcgaacatatgctttcacatatttctaaacatggattgatcgatttaaatctttggttaagaggggatattgaaatcgattgtcatcattccgtggaagatactgcaattttaatgggaactacaattcataaacaattaggtgataaggccggaatttttagatatggacattttactcttactatggatgaagttcttactaccgttgccgtggatttaggtggtagatacttttttaaatacactgggcctgagctaacgggcaagtttggaatttatgatgcagaactttctttggaatttttacaaaagcttgctctcaatgcaaagatgaatctacacgtagttgttcattacggagataacaaacatcatgttcacgaatctatttttaaagctttaggtaaagcactcagaatggcgattgcacaggactctgcagccgcaggtgcaattccttccactaaaggagtcttagaatgatcgccattcttgattatggaatgggaaatattcattcttgtttaaaagccgtatctctttatactaaggattttgtttttacaaaagatcattcaacgattgaaaattcaaaagctctaatattaccaggtgacggacattttgataaagcgatggagaacttgaattcaactggacttcggaaaacgattgataaacacgtaacttccggaaaacctcttttcggaatttgtatcggctttcaaattctttttgaatcttcagaagagattgctcaaggttcaaaaaaagagcagatcgaaggtttaggatatatcaaaggtaaaatcaaaaaatttcacggaaaggattttaaagttccgcatattggttggaatcgccttcaaattcgtagaaaagataaaagtgttcttttaaaaggaattggagatcaatcttttttttacttcattcattcttatagacctactgacgctgaaggaaatgcgatcaccggactttgtgattactaccaggaaaaatttccagccgttgtagagaaaaataatattttcggaacacagttccatcctgaaaaatcacatacccacggacttaaacttttggagaattttattcgttttatatgattgtaattcctgctatagatctattcgataattgtgcagttcgtttatttaagggaaactatgaagaaaagaaaatctattcttccgaaccttggaaacttgcggaaagttttgctaagaatggggcgactttgcttcatctagtagatttaaacggagctagaaatcaactcggtgtcaatgaagattctattttaaaaatccgagagactacttccctcaaagtgcagttaggtggtggaattcgtgataaagaaaaattggcttattacgataaaattggaatcaatcgttttattcttggaaccgctgctgttacaaatccggatcttttgaaatatgcactcgataattacggaaaagaaagagtcgtggtagcggtcgatgcaagagatgggattgtaaaaattgcaggttgggaaaaagattcaggtattcattacagagacttattagagcggcttgtaaaagcgggaattgaacatattgtttttacagatattgctcaagatggaacactcgcaggtccgaatctggaagcatatagagaaatattaaattcttatccgtttcaagtaattgcttccggtggaattgcat
>110	N operona: 77	last	LIC_10114	gene_poz=(601-1326)	hisA	phosphoribosylformimino-5-aminoimidazole	identified by sequence similarity; putative; ORF	/position=130645 - 132570 (131245 - 131970)	/lenght=1926 (726)	/codons=642 (242)	/complement=false	GC-compoz=36.77685950413223%	/LCI1=1.2697095435684647	/LCI2=0.06763485477178421	p_i1=0.11238970762267898	p_i2=0.054277888167639524	/Tai=0.31410229958030733	/Tei=0.14885009935087556	/EEI=4.97139615597805
aaatattcattcttgtttaaaagccgtatctctttatactaaggattttgtttttacaaaagatcattcaacgattgaaaattcaaaagctctaatattaccaggtgacggacattttgataaagcgatggagaacttgaattcaactggacttcggaaaacgattgataaacacgtaacttccggaaaacctcttttcggaatttgtatcggctttcaaattctttttgaatcttcagaagagattgctcaaggttcaaaaaaagagcagatcgaaggtttaggatatatcaaaggtaaaatcaaaaaatttcacggaaaggattttaaagttccgcatattggttggaatcgccttcaaattcgtagaaaagataaaagtgttcttttaaaaggaattggagatcaatcttttttttacttcattcattcttatagacctactgacgctgaaggaaatgcgatcaccggactttgtgattactaccaggaaaaatttccagccgttgtagagaaaaataatattttcggaacacagttccatcctgaaaaatcacatacccacggacttaaacttttggagaattttattcgttttatatgattgtaattcctgctatagatctattcgataattgtgcagttcgtttatttaagggaaactatgaagaaaagaaaatctattcttccgaaccttggaaacttgcggaaagttttgctaagaatggggcgactttgcttcatctagtagatttaaacggagctagaaatcaactcggtgtcaatgaagattctattttaaaaatccgagagactacttccctcaaagtgcagttaggtggtggaattcgtgataaagaaaaattggcttattacgataaaattggaatcaatcgttttattcttggaaccgctgctgttacaaatccggatcttttgaaatatgcactcgataattacggaaaagaaagagtcgtggtagcggtcgatgcaagagatgggattgtaaaaattgcaggttgggaaaaagattcaggtattcattacagagacttattagagcggcttgtaaaagcgggaattgaacatattgtttttacagatattgctcaagatggaacactcgcaggtccgaatctggaagcatatagagaaatattaaattcttatccgtttcaagtaattgcttccggtggaattgcatctctcaaggatttgatggatctttcttctcttaaaactaaaatttctctctacggagtgattactgggaaagctttgtacgaaggaaagctggatcttgcaaaagcaatttcttccatttaaggaaacagaaaatagaattagatttttctttccatctgaaaaggaaccacacataaaggtaaatctatcttacaagattttgggatattcatgaatcaattttctaaaaataaaatatcaattatactctccgtgttggggctgattttttcttttttactcatccaaaaatattacggtgatcctagttcggtgggagaaaccatttgtaatgcactgagtgaatctggttcttgtgataaggtttctgaaagcgcttattctgcaattcgaaacgttcctggtttaggagatcttccgatcgctttgttcggttttctgttttatggttttgtaggttttctttttgttttttcagaaattaaaaaagaatccgcagaagcaaatcttagattagcgttttatgttttagttcttggacttgttgccgacttaggattatttttactctctgttggagtaattaaagcgttatgcggtctttgtgctgcaacgtatgtagtaacgattgcacttcttatcgtgaattttcccacatttaaatctctttcggataaatcgattggaaccgttttaaattctttaaacggaaatgttttc
>111	N operona: 78	first	LIC_10115	gene_poz=(601-1815)	-	conserved hypothetical protein	identified by sequence similarity; putative; ORF	/position=131461 - 133875 (132061 - 133275)	/lenght=2415 (1215)	/codons=805 (405)	/complement=false	GC-compoz=36.8724279835391%	/LCI1=1.481023102310231	/LCI2=0.10288778877887787	p_i1=0.16865297883820587	p_i2=0.15379168278016841	/Tai=0.36431763417948204	/Tei=0.23841251450215156	/EEI=3.9716001839707293
acttccctcaaagtgcagttaggtggtggaattcgtgataaagaaaaattggcttattacgataaaattggaatcaatcgttttattcttggaaccgctgctgttacaaatccggatcttttgaaatatgcactcgataattacggaaaagaaagagtcgtggtagcggtcgatgcaagagatgggattgtaaaaattgcaggttgggaaaaagattcaggtattcattacagagacttattagagcggcttgtaaaagcgggaattgaacatattgtttttacagatattgctcaagatggaacactcgcaggtccgaatctggaagcatatagagaaatattaaattcttatccgtttcaagtaattgcttccggtggaattgcatctctcaaggatttgatggatctttcttctcttaaaactaaaatttctctctacggagtgattactgggaaagctttgtacgaaggaaagctggatcttgcaaaagcaatttcttccatttaaggaaacagaaaatagaattagatttttctttccatctgaaaaggaaccacacataaaggtaaatctatcttacaagattttgggatattcatgaatcaattttctaaaaataaaatatcaattatactctccgtgttggggctgattttttcttttttactcatccaaaaatattacggtgatcctagttcggtgggagaaaccatttgtaatgcactgagtgaatctggttcttgtgataaggtttctgaaagcgcttattctgcaattcgaaacgttcctggtttaggagatcttccgatcgctttgttcggttttctgttttatggttttgtaggttttctttttgttttttcagaaattaaaaaagaatccgcagaagcaaatcttagattagcgttttatgttttagttcttggacttgttgccgacttaggattatttttactctctgttggagtaattaaagcgttatgcggtctttgtgctgcaacgtatgtagtaacgattgcacttcttatcgtgaattttcccacatttaaatctctttcggataaatcgattggaaccgttttaaattctttaaacggaaatgttttcaattttattatcgttatactttccttttttgttctaggactttacgggggaaaaatttctacgggtggagcaagacttgtatccggggctgccaatggggaaaagtctatttcggaacaattgaaagaatttggaacaactccaacggtttccattgatttaaaagatgtacctgttgtaggcgatccaaatgcaccgattacgattgtaaaatatgcagattttaattgtggtcattgtatgcatacaagtaagattctaaaatctttcttaagcgagtataacggaattattaaagtcgcttataaaaattttcctttggatggaaattgtaatcgtcttgtcggaagaaaatctcccgaagcgagctcttgtgtggctgcaagtgcggcgctttgtgctaatgagcagaaaaagttttacccggtttatactggtctttatgatgataatgaggcaggggtgatgcacactgcagtaaccgttactcgtcttgctgaaaagaacggtctgaacatgaaccagtttagatcttgtatgagttctacaaaaattagagatcagatcaatcgtgaagtggatgaggccgaaaaactgaaaatcaattcgactcctaccttgttcattaacagcaaacctcttccaaaaagtggaactcctaacgttgatttcttacaccaattgattcggcagcttatcaattagggtagatcttttattttagaaatatggagaacgaaaaacgattctgcagaaattgcggtacgcatattttagcggaatctatccaatgtttattctgcggatcttttcaatctctaaactcaatatctttttttcgttacattgccgaaagtaaatttttgagaactaaaattttctatccgattttaccagttttgggtttgtttcttattgtgattcatgttttgactcgttttgaaaaagttccgcttttggtatcgattttgttttttgtgtgggcttttgtcttttctgtctccggttggatcggcgagttgatcttagatttaaaattccgaggagatgtaaaagattttaaggaaggatttatagaatggcaaaaacgtctctatgatcgttctccttatttttcttatttcggaatgattttgttcgttgccgttcctttaatccaatggcaaaattctctttggttttccctgtcttccgcagggatctggactttattgatttcttttatttttttggtcatccttcccttactttagaaaattatttatttctaaagtaatgaataaagtgagttcgatgtaagaaaat
>112	N operona: 78	last	LIC_10116	gene_poz=(601-1125)	-	conserved hypothetical protein	identified by sequence similarity; putative; ORF	/position=132699 - 134423 (133299 - 133823)	/lenght=1725 (525)	/codons=575 (175)	/complement=false	GC-compoz=34.85714285714286%	/LCI1=1.4655172413793103	/LCI2=0.09386973180076627	p_i1=0.16421874026018662	p_i2=0.12424153243441838	/Tai=0.35101399107633946	/Tei=0.21181737919097654	/EEI=4.0355635452427405
atttggaacaactccaacggtttccattgatttaaaagatgtacctgttgtaggcgatccaaatgcaccgattacgattgtaaaatatgcagattttaattgtggtcattgtatgcatacaagtaagattctaaaatctttcttaagcgagtataacggaattattaaagtcgcttataaaaattttcctttggatggaaattgtaatcgtcttgtcggaagaaaatctcccgaagcgagctcttgtgtggctgcaagtgcggcgctttgtgctaatgagcagaaaaagttttacccggtttatactggtctttatgatgataatgaggcaggggtgatgcacactgcagtaaccgttactcgtcttgctgaaaagaacggtctgaacatgaaccagtttagatcttgtatgagttctacaaaaattagagatcagatcaatcgtgaagtggatgaggccgaaaaactgaaaatcaattcgactcctaccttgttcattaacagcaaacctcttccaaaaagtggaactcctaacgttgatttcttacaccaattgattcggcagcttatcaattagggtagatcttttattttagaaatatggagaacgaaaaacgattctgcagaaattgcggtacgcatattttagcggaatctatccaatgtttattctgcggatcttttcaatctctaaactcaatatctttttttcgttacattgccgaaagtaaatttttgagaactaaaattttctatccgattttaccagttttgggtttgtttcttattgtgattcatgttttgactcgttttgaaaaagttccgcttttggtatcgattttgttttttgtgtgggcttttgtcttttctgtctccggttggatcggcgagttgatcttagatttaaaattccgaggagatgtaaaagattttaaggaaggatttatagaatggcaaaaacgtctctatgatcgttctccttatttttcttatttcggaatgattttgttcgttgccgttcctttaatccaatggcaaaattctctttggttttccctgtcttccgcagggatctggactttattgatttcttttatttttttggtcatccttcccttactttagaaaattatttatttctaaagtaatgaataaagtgagttcgatgtaagaaaatctgggcgaatcccgccaatagtccgtaaaagaaagattaaatgaaataggcgggaccgggctctcagctccagtcaagttattgtatactctagttatacattcaatttttttaatttcaataacttgactccgcatcgatccctttcgcgttgattcacgttaaataatgatctgtctcaaaaaataatttagaattattgtttgagagtaatttgttttcatttgtaaaacgagaaaatttcagtttggtatttttcgagcggaaaagagacgcctaagtttttcaattctttctataaaaatagaactttcatattttgggaccttgtgaattgtgttttactatgtcaaaattttctattttcaaaaaaattctctttggaattttaatcttactttctttagcatttactctgattttacatacgattttttttaaacctattacacttggattattttatgaaaaaattttctgggaatcaattttagaagatccagaatatctaacttctcttggtattttgaatcgctttggaattggag
>113	N operona: 79	first-last	LIC_10117	gene_poz=(601-2451)	-	conserved hypothetical protein	identified by sequence similarity; putative; ORF	/position=133595 - 136645 (134195 - 136045)	/lenght=3051 (1851)	/codons=1017 (617)	/complement=false	GC-compoz=33.54943273905997%	/LCI1=1.6791125541125542	/LCI2=0.14464285714285716	p_i1=0.22866801533274175	p_i2=0.3118111289096883	/Tai=0.2839069609470293	/Tei=0.3806300160187195	/EEI=3.2700982039128226
cttagatttaaaattccgaggagatgtaaaagattttaaggaaggatttatagaatggcaaaaacgtctctatgatcgttctccttatttttcttatttcggaatgattttgttcgttgccgttcctttaatccaatggcaaaattctctttggttttccctgtcttccgcagggatctggactttattgatttcttttatttttttggtcatccttcccttactttagaaaattatttatttctaaagtaatgaataaagtgagttcgatgtaagaaaatctgggcgaatcccgccaatagtccgtaaaagaaagattaaatgaaataggcgggaccgggctctcagctccagtcaagttattgtatactctagttatacattcaatttttttaatttcaataacttgactccgcatcgatccctttcgcgttgattcacgttaaataatgatctgtctcaaaaaataatttagaattattgtttgagagtaatttgttttcatttgtaaaacgagaaaatttcagtttggtatttttcgagcggaaaagagacgcctaagtttttcaattctttctataaaaatagaactttcatattttgggaccttgtgaattgtgttttactatgtcaaaattttctattttcaaaaaaattctctttggaattttaatcttactttctttagcatttactctgattttacatacgattttttttaaacctattacacttggattattttatgaaaaaattttctgggaatcaattttagaagatccagaatatctaacttctcttggtattttgaatcgctttggaattggaggttatcaaaaaaaacttacggatatatcgattgaaaaacaagaacaagacttaaaaaaagcaaaaaaggatctagagattcttttatcttacggaaaagaaaatttatcaggacaagaattactttcttttgaaattctagaatggtctcttcgattaaaaatttctggtgaaagatttttatttcacgattatcctgcaaatcaactatttggagttcaaagtcagctccctacttttttagctacacaacatcctgtcacatcttctcaagatgtagaagattacattgcaagattggaagctattcctaaaaaaatagatcaactcatagaaggaattttgtttagggataaaaacggtattctaccgccagattttattttggatcgattgatttcggaagtcaaagggtttgtagcggttccggcaaagaaaaatcttctttatacgacattcgaaaagaaaattaaaaaaatcgattcggtttccgtggattttcaaaatcgttctttagaacgagtgaaacaatcgattgaatcaaaagtatatcccgcatattcaaaattactaattctttttttaaaacagaaagaacacgcggattcaagggcaggggtttggaaacttccagatggagatctttattatattcatgaattaaaaaaacatactacgaccgaattgactccagaagaaattcataatataggattatccgaagtttctagaattcaaaacgaaatgaaaataattttgaaaaaggtcggaaagaatatgcctattccgattgctatgtcggaacttagaaaagatcctaagttcttatttccagacaccgaagaaggcaaacttcatgctttagaagaatataagaaaattctaaaagattctgaagaaaaaactaaatccttattttttagaatgccgaaaagtaaggttgaagtagaaagaattccagtctttaaagaaaagactgcaccgggagcgtattacgacgaacctgcgttagacggttctcgacctggtattttttatgcgaatcttcgagatacaaaagaaattcctaaatttggcatgaaaactttgacgtatcacgaaacaattcctgggcatcacttacagattgcaatcatgcaagaattagaaaaacttcctcgttttagaaacacggctacatttacggcttatgtagaaggttgggccttatatgcggaacgtcttgcaaaggactatgatttttttcaagatccatactcggatttaggaaggcttcaagcggaattgttccgtgcggttcggctcgttgtcgatacagggttgcactataaaaggtggaatagagaacaagcgatctcttatatgatacaaaatactggaatggctccgaaagacgtgactgcggaaatagaaagatatgtagtttatcctggccaggcttgttcttataaactcggaatgttgaaaattttagaactcagagaaaaagtaaaggctcgtaaaaaggaaacttttgatattcgagagtttcattcagtggttttgaataatggttctttgccgctgaacatcttagaaaaacttatacaagatgaattgttaaacgaccaggaaaaaaaataaattggaacttctatatgatgatttattgattggatgataattgctaaacaatgattttatctgatagtcctaatcagagaatttttagattttatggagttcttactactcggacgcataaaaataatatgcgctacacttgtttcaaaacttagaatatgagatccttttaaaaaagctaaccattctaggcttggcacaatttcaagaggacttctatatttttaaaaaaattacctattcatttttgattctattttcatgtatgcaaatagtaagatacaaacgttagattttgacaagttatactttattacaacagtttattaattttgaatgtcttttcatgattaatgaattatatgttccatgtttttaaataagagcttgtccaaagacctcaaaaaattttacacgataattctttagaaatttttaataaaatgcagtagttcctacaaattaagtcgtatttggtaatttatgaacttttgagtagttctataatgtcattaaattttcgtagtgttcccacattggacggttttgcaataagcgctaaatacattcgattcgatttagaacttgttcaaaatatat
>114	N operona: 80	first-last	LIC_10118	gene_poz=(601-1422)	thiD	phoshomethylpyrimidine kinase protein	identified by sequence similarity; putative; ORF	/position=136448 - 138469 (137048 - 137869)	/lenght=2022 (822)	/codons=674 (274)	/complement=true	GC-compoz=34.18491484184915%	/LCI1=1.5873015873015872	/LCI2=0.06043956043956045	p_i1=0.20013900302126203	p_i2=0.04002692447179732	/Tai=0.27004569621736096	/Tei=0.13602423202461758	/EEI=3.569833586112553
tcgcccggatttcttacgtcgaactcacgtaataagaatttagacactcaattttaagaatcagtaactttcaaaaatgaggaactccacaaaaacaatcttatgaaaaaatggttaaaaaactatgaactcataaaaagagacaaatctgtgggaactactgcataactatttttgttaaaaatttacaaaatgattttggacgaattggttgatttctattccattttaggaaaatgtttaaagaaacttttataaaatgaatttttatggatgatggtcgtaaaacaaagaacctcccgaattagcgagcacagtcgtgaaaaaggataacgcgcaaaacattgtaaaattttaggtttgaaatcaaagatttgccttaaaattcagaacattttatctaagatttaataagattgttgtcttaaaattttaagacatttttttaagttttatattactgatctctataaaattgaataccgttaattttatcacaaaacgctggttccatacaaaatattaggcactttattatatagttatgaatagtattcgataaataaaagattcatcttaaaactacattagagaaattgaatggataatgaaaacatcaaaccagtcacactgacgattgcgggttcggattctggaggaggagccggaattcaagcagatttaaaaacatttacagctctgggtactttcggaacttccgcaattacttgtctaacttctcaaaatccttcgagtgttactggaattttagaagtgaatgcaaattttttagaaaaacaaatcttggcagttctgaattattttccagtgaaagcaattaaaaccggaatgttattttctacatctattattgaaacaacgagttctattctttcaaaaagaaagaaagaggaaaaccatttttttttagtaatcgatccagtaatggtagcgacaagcggcgcaaaacttttacaagattctgcgatcgatgttttgttaacaaaattaatcccgattggaaacttaattacacctaacctagatgaagcagaaattctttccggaaaaaaaataaatacaagtgcggaaatgcctgatcttgcaaaagaaatattcgaaaagtttaaagtcccaactcttttaaaaggaggtcatttacaaaacgagaaagttgcgatcgacgttttgtatgatggtaaaaaaatttctaaatttgaaaaaccgtttgtaaatgggttttatccacatggaacaggatgtacgtattcttccgcaattgcttcttatctagctctaggaaaaaatttgatcgaagcaattgattatgcaaaagaatatttacacgcagccattgaacaatcctatatcgcgggaaaagataaaactcttaatcacactccgttatttcataaaacttaaaatcaatttcaaaatgttgctgatactgaaaccatctacagaacccaataaaaactaataattagctcttgttaaaataaaaaaattgagataggttttgtaagaattcctacattcatttttatttttatggatcaaaaccatttttgctcagagaatatctgaatttttataagtttaattgtgaaaatctagattcgtggtagttcccacatttaaattaatctgtaaagtttagattccagcttttttcagaatcatgggttctttacgtcaaactcacgttggattatgcagtattttgtattgaaatagaatcctgtaataaaattaacagtattcaatttttatagatcagttataagtaagtaattaccctaaagctattttctaggattttatatatattttgaacaagttctaaatcgaatcgaatgtatttagcgcttattgcaaaaccgtccaatgtgggaacactacgaaaatttaatgacattatagaactactcaaaagttcataaattaccaaatacgacttaatttgtaggaactactgcattttattaaaaatttctaaagaattatcgtgtaaaatttttt
>115	N operona: 81	first-last	LIC_10119	gene_poz=(601-1014)	-	methylated-DNA--protein-cysteine	identified by sequence similarity; putative; ORF	/position=138284 - 139897 (138884 - 139297)	/lenght=1614 (414)	/codons=538 (138)	/complement=true	GC-compoz=35.02415458937198%	/LCI1=1.9148418491484185	/LCI2=0.08418491484184912	p_i1=0.30577413985989904	p_i2=0.09538189881614965	/Tai=0.2972670849257586	/Tei=0.1858437089345347	/EEI=2.665268460621018
ctgtcgaacgacccatggggagtgagacgctgagtttcacagagcaaccatagaagcgatgcattgagtttcacaaaaatgtaggaactactgcataatattaaaaatttctaaagaatgatcgcgtaaaattttttgaggctttggagcaagctctaaactaatgtgaattactgatctctataaaattaagtaccattaattttatcacaaaacactgattccatgcaaaatattaggcactttattatatagttatgagtaattttagcgaatcactcgtaataagaaaaacttttttggaaatttaaaaattgaaagcacatccaaaatgttctataaaaaatattaaaaatagattaattagcaaacctacatgttattgacgaacatttatatattatatttattgaaaattccattatggagtttagcaaaatcaattcaatcgtctgcttcaacacaacggaaacaaatgaagaattcatttttcaaaaactttattctaattttttaaaaaatattctaaaaaatgaatatactcattttaaaattttagaaaaacactttgactgaaaaatcaattttaaggtaaataacgtgaaacataaaaaagcaaattcagaaatttcattttttaaggaagtttatgttttggtaaaaaaaattcccaaaggaaaagtaacttcttacggaagaatagcggcacttttaggaaaacctagagcagctcgtgccgtcgggtacgcgttaaacgctctttctaaggatcaagaacaaaaagtcccttggcaaagagttatcaatagtcagggaaaaatttccttccgaggagatacggggcgttcaattttacagaggaaaattcttgaagatgaaggagtcaaatttgattttgcagacaagatagattggaaagtgtttggttggccagatatgattccatctaaatcacttcttaaaaaaagaaaactaacatctataagtgttgttaaacaaaaaaagcgaaaatagatcaaagccaaaataagctttaaaattgtaaaagtatgaatttaaattacttatttgatttttttgataaaaacttattcttaaatttaagaactgttgttttattcaaagctatgtagaactttccaaaatctatcgaacaccaatagaagtgaaacgttttaattttacaaaaacgtggaaacttatataaaactataacgctactcagaactataaaataaattacccggtattttgcgctgaaacatggttttgcaataagaatttaacgcgaaagggatcgatgcggagtcaagttattgaaattaaagaaattgaatgtataactagagtacacaataacttgactggagctgagagcccggtcccgactgttccattaaatctttttttacggactattggcgggattcgcccggatttcttacgtcgaactcacgtaataagaatttagacactcaattttaagaatcagtaactttcaaaaatgaggaactccacaaaaacaatcttatgaaaaaatggttaaaaaactatgaactcataaaaagagacaaatctgtgggaactactgcataactatttttgttaaaaatt
>116	N operona: 82	first-last	LIC_10120	gene_poz=(601-2430)	-	histidine kinase sensor protein	identified by sequence similarity; putative; ORF	/position=139427 - 142456 (140027 - 141856)	/lenght=3030 (1830)	/codons=1010 (610)	/complement=true	GC-compoz=32.89617486338798%	/LCI1=1.7733990147783252	/LCI2=0.10010946907498637	p_i1=0.25897333898891484	p_i2=0.14443883314507056	/Tai=0.3040563455493539	/Tei=0.2299949498305635	/EEI=3.002317743452343
tgattaaagtagacttgccaactcctgaatttccgactagaaacgtcatttttccgtgcagatatttttgtaattcaggaattccttgaccagttgtacaggaaatgcctaacaccttataccccaagtttcgatagactttcatacggttttcagcttcaacttcggaaacgagatccaattttgtaaataaaatcaaaggttgtgtcccagatgtaaaaaccgccgccaaacatctatccaagaaaccgtcttttgtttcgggagactttaaagaagcaagaaccgccgtttgatccacattggcacataaaacctgcgtatccccttctctgcttttacgcgttaggaaagaacttctttccagtctttcgcaaattacccagtcttttcccgttgaaaactcagctagaattttatcccctacaacaaaaggatgtctttcttgagcggcaacagttcttaaccttccacgtagaaaagctcttacgattcctcgttttgaagaataaatttcatagtacgctccgtaaactcgggagatggtaaaaaattctttgactgaggaatctgactctaacatgatctctatgcactgtaatgacgatccgaagactcatcgccttagggcccattgtatatttaattcttctgatagtctgttttcagcttatctttgcattaattatacggtcattccatttcttttccttggaatcctacggatttattttcacacttttagttggagcaattttagggtttataacctatatcgtttcggttagagttttaaaactaacttccagtaaatttttaagaagaatttttccattccttcaattttctaatagtgaaatcgttaaatacctttcgattttagatcaatttaaaaacgatctgattgctacaaatctaacaggactcgtttgtgaaaaaattctgaaattcatccaaaccataattccaacaaaaaaagttatcgtctttttctggaaggaagaaatgggtaagttcgcgccctttccagattcaggagaaattcaatttttcatttttgatccgtttcttctttggattaccgaaaacgataggatctataattttaaagaatttgcaaccgatcccagtctaagtaaaattcgcaattctgctgaaaacttttttacaaaaaccgaagccgagttggtagtacctttaattctcaataaaagtcttttaggaataatcgttttaggtgaaagacaaaatcggaaaaattatactctttccgaaatcaataaactgaatgaaatacgttctgtttcggtgatggcgctttcaaatgcaattttctacgaacgtctaattgaattaactgaaaccttagaagaaaaagtcaagattagaactcaagagttagaagaaacacagtctcaactgatcatgtcagagaaaatggcttctctcggtatcatggtggctggaatcgcccacgaaatcaatacgcctgcaggtgtgatcaacggagccgccgataatttagatcaaaacatgaattatctggttcaaaacgtttttgacgtcgttctttttgcgagatatagaaaactcagaaaaaatttcgaactcgccttacttcatttacttcgggataaaaaaaaatcagaactggattcgaaagaaaaatttcgtttaaaaaatcaacttaaagaagaaatgaaaagtatgaacttcagtcctactcttacttccgaactctcaaattttattatagaaaaccagatcggcaaagaacggaaatatatttataacatcattttaaaagacgatgatcgtggatattttatgctaaaaaacgcggcttatatcaaccgaaatatcaaaaacataagatatgccattcgaaacatagttcgaattgtaaaagcgttgaaatcttattcccatttggatcaatccaaaacattttcttcttcgaacattatagaaggtatggaaactacattaattattcttaataatcaaataaaatacggaatcgatgtaattaaaaattttcaggaaatcccacttgtaatttgtaatccggatgaattgaatcaagtttggacaaatctaattcaaaattcgattcaggcgttaaaaggaaaaggtaaaatcgaaatttcagtttttccttggaatggttatgtagttgttgaaattgaagataacggtcctggaattcccgccaaaattcaagatcgaatttgggatcctttttttacaaccaaggatcaaggagaagggacgggacttggtttaggaatcgttaagggaatcgtggaaaaacataaaggtaaaattactttaaactcgaatcctggaaaaaccgtttttagagtggaattaccaatcaatccggaaaataatatagtcaaagtggaaacgagaaataaaaaattataataactcagagaggttattttctagatccaaatattcagtaaaccaatcataaaagaattttttccaagtaactacgaaaatttaactacattagaactacttgaaagttcgcaaactgccaaatgcgacctgtcgaacgacccatggggagtgagacgctgagtttcacagagcaaccatagaagcgatgcattgagtttcacaaaaatgtaggaactactgcataatattaaaaatttctaaagaatgatcgcgtaaaattttttgaggctttggagcaagctctaaactaatgtgaattactgatctctataaaattaagtaccattaattttatcacaaaacactgattccatgcaaaatattaggcactttattatatagttatgagtaattttagcgaatcactcgtaataagaaaaacttttttggaaatttaaaaattgaaagcacatccaaaatgttctataaaaaatattaaaaatagattaattagcaaacctacatgttattgacgaacatttatatattatatttattgaaaattccattatggagtttagcaaaatcaattcaatcgtctgcttcaacacaacggaa
>117	N operona: 83	first	LIC_10121	gene_poz=(601-1557)	-	conserved hypothetical protein	identified by sequence similarity; putative; ORF	/position=141274 - 143430 (141874 - 142830)	/lenght=2157 (957)	/codons=719 (319)	/complement=false	GC-compoz=38.87147335423197%	/LCI1=1.3480083857442349	/LCI2=0.10911949685534593	p_i1=0.1321285382959783	p_i2=0.17549180494785177	/Tai=0.42215346482311333	/Tei=0.2579426244530666	/EEI=4.567968724751529
cggcttcggtttttgtaaaaaagttttcagcagaattgcgaattttacttagactgggatcggttgcaaattctttaaaattatagatcctatcgttttcggtaatccaaagaagaaacggatcaaaaatgaaaaattgaatttctcctgaatctggaaagggcgcgaacttacccatttcttccttccagaaaaagacgataactttttttgttggaattatggtttggatgaatttcagaattttttcacaaacgagtcctgttagatttgtagcaatcagatcgtttttaaattgatctaaaatcgaaaggtatttaacgatttcactattagaaaattgaaggaatggaaaaattcttcttaaaaatttactggaagttagttttaaaactctaaccgaaacgatataggttataaaccctaaaattgctccaactaaaagtgtgaaaataaatccgtaggattccaaggaaaagaaatggaatgaccgtataattaatgcaaagataagctgaaaacagactatcagaagaattaaatatacaatgggccctaaggcgatgagtcttcggatcgtcattacagtgcatagagatcatgttagagtcagattcctcagtcaaagaattttttaccatctcccgagtttacggagcgtactatgaaatttattcttcaaaacgaggaatcgtaagagcttttctacgtggaaggttaagaactgttgccgctcaagaaagacatccttttgttgtaggggataaaattctagctgagttttcaacgggaaaagactgggtaatttgcgaaagactggaaagaagttctttcctaacgcgtaaaagcagagaaggggatacgcaggttttatgtgccaatgtggatcaaacggcggttcttgcttctttaaagtctcccgaaacaaaagacggtttcttggatagatgtttggcggcggtttttacatctgggacacaacctttgattttatttacaaaattggatctcgtttccgaagttgaagctgaaaaccgtatgaaagtctatcgaaacttggggtataaggtgttaggcatttcctgtacaactggtcaaggaattcctgaattacaaaaatatctgcacggaaaaatgacgtttctagtcggaaattcaggagttggcaagtctactttaatcaatctattgactcaaacgcaggttcagaaaacttccgggattagtatttcgaaagataaaggaaaacataccactacaaattctcttttgcttattttagaagatggaacggcgttaatcgattctccaggaattaaagaatgggggattctccatttaaaaaaagaggaaattctggaaagttttcccgaactttccagtcaaaaaaaacattgtgaagaaccaaattgttgtaaattatcttccgactgcgcgatgttatccgctttagaaaaagaagcgttaacgtctgaaagaaagaagagcttagaatcgatgcttacgagccttgataacccgcatagagtcacacggagagataggatttcaaaatgaaagtgacacattcttgtttggagtttgattcgattgaaggtctgattgattttgctagagagtttgaaactggatccatgattcggtttctttctcctattgaagacaattctggaaatgtactcgttaaagaagaagtacaggttaaggaatctacccttgctcgtttaaaggatattaaaggacaatatactcccaaattcgaaattaaattgaataaggaacttttagaacagattcagaatatactcgcaataaaaattgtaaatcaactcaaagttacggacatgaaatttctgaagttcatgtacgaaaacacaaattataattttaagggaatcattcgaaattcgttactttctaaaaagacgactttgactcttttaaaagtatataatcaaaatctaaatttctttaaatacataagtgaattgggtcttttgagtctcggaattgtaatgattcccgatacgatgagattcagacttcttagacgatacgcatttaccgcaggaattcttatggatgttcctcgaatcggagtggataaatttactaaattaccttctgacgacaacgaaaaagttagagttgcacata
>118	N operona: 83	last	LIC_10122	gene_poz=(601-1902)	-	conserved hypothetical protein	identified by sequence similarity; putative; ORF	/position=142227 - 144728 (142827 - 144128)	/lenght=2502 (1302)	/codons=834 (434)	/complement=false	GC-compoz=35.09984639016897%	/LCI1=1.4133949191685913	/LCI2=0.08783679753656659	p_i1=0.14964302817755448	p_i2=0.10588360421231977	/Tai=0.3375537471065184	/Tei=0.19529524379108779	/EEI=4.2611446711534855
ggcggcggtttttacatctgggacacaacctttgattttatttacaaaattggatctcgtttccgaagttgaagctgaaaaccgtatgaaagtctatcgaaacttggggtataaggtgttaggcatttcctgtacaactggtcaaggaattcctgaattacaaaaatatctgcacggaaaaatgacgtttctagtcggaaattcaggagttggcaagtctactttaatcaatctattgactcaaacgcaggttcagaaaacttccgggattagtatttcgaaagataaaggaaaacataccactacaaattctcttttgcttattttagaagatggaacggcgttaatcgattctccaggaattaaagaatgggggattctccatttaaaaaaagaggaaattctggaaagttttcccgaactttccagtcaaaaaaaacattgtgaagaaccaaattgttgtaaattatcttccgactgcgcgatgttatccgctttagaaaaagaagcgttaacgtctgaaagaaagaagagcttagaatcgatgcttacgagccttgataacccgcatagagtcacacggagagataggatttcaaaatgaaagtgacacattcttgtttggagtttgattcgattgaaggtctgattgattttgctagagagtttgaaactggatccatgattcggtttctttctcctattgaagacaattctggaaatgtactcgttaaagaagaagtacaggttaaggaatctacccttgctcgtttaaaggatattaaaggacaatatactcccaaattcgaaattaaattgaataaggaacttttagaacagattcagaatatactcgcaataaaaattgtaaatcaactcaaagttacggacatgaaatttctgaagttcatgtacgaaaacacaaattataattttaagggaatcattcgaaattcgttactttctaaaaagacgactttgactcttttaaaagtatataatcaaaatctaaatttctttaaatacataagtgaattgggtcttttgagtctcggaattgtaatgattcccgatacgatgagattcagacttcttagacgatacgcatttaccgcaggaattcttatggatgttcctcgaatcggagtggataaatttactaaattaccttctgacgacaacgaaaaagttagagttgcacataagtgctctgatatattacaaaaacttgatcttatagaatttacgtacggatcgatttctaatcatatgcctctgggtatgatagaggattcgacttcgagcgataaagccgcacctggcgaaaatatagacgaaacttttttagacgatattatttcaaatgacggtgaaagtgatagtaaagtggacggttctagagaggacgcgattcctgaaaaatcctacgatatattccaagccttattgaccgacgccctaaaactggctcgttacattgcaaatgtaagtcacaacgcagttgataaggattacgtaatggaagaattagtttattatatcgcttacaatacttctaaaaaatatttcgatgaacttttagcgaaccctttagtagccactttcaaagaatttgaagtaaacgttaaaagactcagaaagattgcggaagtagaaatgaaatgtgtttatcctccttctgcttgggcatatcctaaaccgaagtctagtcaggttctttgtaaaaataaagtgtgggattgtccaaatatcgttatgggttgggatattcacgtaattacggctcaagaggcttttggttgggtcggaaccagtttacccgtcgataattatccaaaatgtaggttggaagaagaattagacgaaattatggtcgaaccagaaaaaccgaaaaaaaaatgaatctctctataaacgttagtttttttctataaaatacttacattcttatgatatattaattctaagttcttgcaattttctctcctacaatttgttattttaaatgtcatctttttagagtttgggggttttatgaaacgttatttgagtattgtgattctctgtacgtttgcgatgttattgctcgtttgtagcacgaacaaatcatccggcagcgatcaggtaaaaaccgagtctaatgctaccagcgcaagaatcgtttggcttcttggagacgtaaaaattctttccgattctggagaaaaaaaagcagagttaggtgcttctctttcttctacggaccgtgttgtaacaggaccgaacggcggagctgagattatggtcgcagacagtggaattattaagatgtctaaaaattccgatatagaaatttccagccttatgaatccaaacggttccgatacaaatgttcaagtgaactacggaaagatcgtgacgatggtaaaaaaaggtcagaaaactacagagtttaccgtttctactccgactgcacttgcaggtgttaggggaacttccttcctaacttctgtagaaagtcca
>119	N operona: 84	first-last	LIC_10123	gene_poz=(601-1593)	-	LipL45-like protein	identified by sequence similarity; putative; ORF	/position=143598 - 145790 (144198 - 145190)	/lenght=2193 (993)	/codons=731 (331)	/complement=false	GC-compoz=38.670694864048336%	/LCI1=1.3777777777777778	/LCI2=0.15151515151515155	p_i1=0.13999166228714108	p_i2=0.33936217952935044	/Tai=0.38265416495221105	/Tei=0.4054259615764154	/EEI=4.42492568311412
gaaagtgatagtaaagtggacggttctagagaggacgcgattcctgaaaaatcctacgatatattccaagccttattgaccgacgccctaaaactggctcgttacattgcaaatgtaagtcacaacgcagttgataaggattacgtaatggaagaattagtttattatatcgcttacaatacttctaaaaaatatttcgatgaacttttagcgaaccctttagtagccactttcaaagaatttgaagtaaacgttaaaagactcagaaagattgcggaagtagaaatgaaatgtgtttatcctccttctgcttgggcatatcctaaaccgaagtctagtcaggttctttgtaaaaataaagtgtgggattgtccaaatatcgttatgggttgggatattcacgtaattacggctcaagaggcttttggttgggtcggaaccagtttacccgtcgataattatccaaaatgtaggttggaagaagaattagacgaaattatggtcgaaccagaaaaaccgaaaaaaaaatgaatctctctataaacgttagtttttttctataaaatacttacattcttatgatatattaattctaagttcttgcaattttctctcctacaatttgttattttaaatgtcatctttttagagtttgggggttttatgaaacgttatttgagtattgtgattctctgtacgtttgcgatgttattgctcgtttgtagcacgaacaaatcatccggcagcgatcaggtaaaaaccgagtctaatgctaccagcgcaagaatcgtttggcttcttggagacgtaaaaattctttccgattctggagaaaaaaaagcagagttaggtgcttctctttcttctacggaccgtgttgtaacaggaccgaacggcggagctgagattatggtcgcagacagtggaattattaagatgtctaaaaattccgatatagaaatttccagccttatgaatccaaacggttccgatacaaatgttcaagtgaactacggaaagatcgtgacgatggtaaaaaaaggtcagaaaactacagagtttaccgtttctactccgactgcacttgcaggtgttaggggaacttccttcctaacttctgtagaaagtccagaaggatctaagattaattgtgccaaagccaattgtaccgttcgttttgcagtgatcgaagggaccattgcagtttctaaaaagggagaatcttccgaagtaattctgagtaaaaaccgcgagctcagaattgaaaagaatcaaaaactcaccgacaaactgattcgttcacttcaaaacgattctctttccgaaatgaaagaactcatcgttcttcataaaaacgaaactttcgaatacggaaaattagtagaagaacttaaatcttccagcgaagaactcaaaattttgagccaatctggttctgtggaagaagtaaaagctgcgtttcaaaaaagagaagcggatcgtaataacgcggacgagattacaaaaaccgctaaggcagtaaacgaaaccaaatatgtacaacaagatgtacaaaaggaaaaactgaaattgaatccaaaagaaacattttagggtttttaataaacccttgaactggatcaaccggggaaatttccccggtttttttatttttaatcgaatcatcgaaaattacggatgatcgttcttccaatctttttataatggatttctcattcaacctggtggacaataatggaactgttatgagatcaacttttagcccgatacgattctttacattttcttttttatggattcttatcgattgttcttccgttcaaaaaatcgaaaactttaattccgttttacaggaacctacgtttaaatctcttaaagaagaagaggcgattttaggaggaagttctgattcggattataaaattcgaaaaaccggaaatacgattccagtattcgttctatctccgattcaaactccggagggaatggattctaagttagctgctttcttgagcgatgaagtacgtttgatttgggcaaaagtaaaaggaaaacaagttcgtatccaagaaatgtcttggaagaatccttctcaactttctcaagaactcaaaaggttgaacgtagacgccgttatcaaaaccgatattcgtgaagtttccgggaaatgggtcgtaaatcaaaaaatcacgg
>120	N operona: 85	first	LIC_10124	gene_poz=(601-2256)	-	conserved hypothetical protein	identified by sequence similarity; putative; ORF	/position=144701 - 147556 (145301 - 146956)	/lenght=2856 (1656)	/codons=952 (552)	/complement=false	GC-compoz=36.473429951690825%	/LCI1=1.5232909860859045	/LCI2=0.13551119177253487	p_i1=0.180954951399412	p_i2=0.27546011533569503	/Tai=0.2829813228501121	/Tei=0.3479141038021255	/EEI=3.8043143443654217
ttccttcctaacttctgtagaaagtccagaaggatctaagattaattgtgccaaagccaattgtaccgttcgttttgcagtgatcgaagggaccattgcagtttctaaaaagggagaatcttccgaagtaattctgagtaaaaaccgcgagctcagaattgaaaagaatcaaaaactcaccgacaaactgattcgttcacttcaaaacgattctctttccgaaatgaaagaactcatcgttcttcataaaaacgaaactttcgaatacggaaaattagtagaagaacttaaatcttccagcgaagaactcaaaattttgagccaatctggttctgtggaagaagtaaaagctgcgtttcaaaaaagagaagcggatcgtaataacgcggacgagattacaaaaaccgctaaggcagtaaacgaaaccaaatatgtacaacaagatgtacaaaaggaaaaactgaaattgaatccaaaagaaacattttagggtttttaataaacccttgaactggatcaaccggggaaatttccccggtttttttatttttaatcgaatcatcgaaaattacggatgatcgttcttccaatctttttataatggatttctcattcaacctggtggacaataatggaactgttatgagatcaacttttagcccgatacgattctttacattttcttttttatggattcttatcgattgttcttccgttcaaaaaatcgaaaactttaattccgttttacaggaacctacgtttaaatctcttaaagaagaagaggcgattttaggaggaagttctgattcggattataaaattcgaaaaaccggaaatacgattccagtattcgttctatctccgattcaaactccggagggaatggattctaagttagctgctttcttgagcgatgaagtacgtttgatttgggcaaaagtaaaaggaaaacaagttcgtatccaagaaatgtcttggaagaatccttctcaactttctcaagaactcaaaaggttgaacgtagacgccgttatcaaaaccgatattcgtgaagtttccgggaaatgggtcgtaaatcaaaaaatcacggaccctgtaaaagaaatcgtatatggaagcgtggatggatcgtttcaatctcctaaaatcgaagacgaattgcaggccaaccaagcttattatttaaaacatggttccggagttttagctctggatgcgaaatcttctttggttccgatttgggaaaaatctttgagttctggagaaattgattcgattttaaaaaaatcaattcaaggttatctttcatttagtgcttcttctgcggacacggaagttttatttcaaggagaaaagatcggaattgcttcttttagaaactatccattgccggaaggtttacaacaaattcagattactcgtccaggacaaaaagacattagcaaatctttacaaattcgttcaggacaaacaatttccatttatcaagaatggaaagaagatagaactttaggtggtgtaagaatattaagttttccagaagctcttcaagttgcgttagacggtttaaagatgggagaaactcctttttatagaagtaacctcacaccgggagcgatgcaattagaattagttcgagaaaccgaaaacggacctcttgtctattacgaaggacaattgattgtagatgctgataaaattacagagatcgctttaccttataaaacagataatttgatttcagagccggaattctggaaactttccggtgaaaaaggatttcaagctttttccggaaaaacattagactttcagaatgtttcttctttgccaccggggtggtatggagttttttctgctccgtttgtgccagaaaatatggaactggaaggaatcattccaattactgctgaatcggattccggaatcgttgctatttcttttcatacttcaaaaaagacgatcagtttagaatatgaaaaagaaagacttagcgtatattcctttccttccaatggaaacaatgtcgggacgtataaatttaaaaaagaagataaagaagacggacgtccttttcgaatcataacagatgtaaaagaaggaacgattcgattgtatttaggatattctaaagttttagaagataggctcgatgtttcgggtgtttggcgaatttccattcttacgagaggagaaaatttttcaaaacgttctccgttaagaaacctcaagatcgaatataagggatataaatgaaaggtttgaattccatgagaaacaagatcatatcgattagtgtattcgttttaatttgcggacaatttacgattcattgtttaagtaaggattttagaaaatcccaaactcaagacgcaattttggaaaaagattctgcgaccagagaaaagctcaaaaaagtatcaaggattttgaatgaaggtaattcttattttcaaaaagggaattttgaaaaatcattagaaaaagcgaatattgcgatcaatacatacccaaccgctcccggttattatcttgccggagtctctgaatataaactcggtaaaaatcgagaggctttgatttcccttaaaaaagggaccgatattgattctgagaacgagcagattttactcacgttaggcatcatttacacagctgagggtaaaaatgaggacgcgattgaagtttacggcaaattagaatctttgcaagttaaagacagatataattattctttcaaaaaagcggtgatcttaaaaaatcttggaaagtttgaacaatcgtatgaaactctcaaaaaaattcccgtaaaagaatttgcatttccagctcaattgaatatgcaacttggagacg
>121	N operona: 85	last	LIC_10125	gene_poz=(601-4194)	-	conserved hypothetical protein	internal repeat sequences detected; contains TPR	/position=146353 - 151146 (146953 - 150546)	/lenght=4794 (3594)	/codons=1598 (1198)	/complement=false	GC-compoz=35.78185865331107%	/LCI1=1.5666945140629351	/LCI2=0.12289055973266515	p_i1=0.1938942959923707	p_i2=0.22636420179955527	/Tai=0.30447990591681373	/Tei=0.30372778161959973	/EEI=3.6429226670533574
acctcttgtctattacgaaggacaattgattgtagatgctgataaaattacagagatcgctttaccttataaaacagataatttgatttcagagccggaattctggaaactttccggtgaaaaaggatttcaagctttttccggaaaaacattagactttcagaatgtttcttctttgccaccggggtggtatggagttttttctgctccgtttgtgccagaaaatatggaactggaaggaatcattccaattactgctgaatcggattccggaatcgttgctatttcttttcatacttcaaaaaagacgatcagtttagaatatgaaaaagaaagacttagcgtatattcctttccttccaatggaaacaatgtcgggacgtataaatttaaaaaagaagataaagaagacggacgtccttttcgaatcataacagatgtaaaagaaggaacgattcgattgtatttaggatattctaaagttttagaagataggctcgatgtttcgggtgtttggcgaatttccattcttacgagaggagaaaatttttcaaaacgttctccgttaagaaacctcaagatcgaatataagggatataaatgaaaggtttgaattccatgagaaacaagatcatatcgattagtgtattcgttttaatttgcggacaatttacgattcattgtttaagtaaggattttagaaaatcccaaactcaagacgcaattttggaaaaagattctgcgaccagagaaaagctcaaaaaagtatcaaggattttgaatgaaggtaattcttattttcaaaaagggaattttgaaaaatcattagaaaaagcgaatattgcgatcaatacatacccaaccgctcccggttattatcttgccggagtctctgaatataaactcggtaaaaatcgagaggctttgatttcccttaaaaaagggaccgatattgattctgagaacgagcagattttactcacgttaggcatcatttacacagctgagggtaaaaatgaggacgcgattgaagtttacggcaaattagaatctttgcaagttaaagacagatataattattctttcaaaaaagcggtgatcttaaaaaatcttggaaagtttgaacaatcgtatgaaactctcaaaaaaattcccgtaaaagaatttgcatttccagctcaattgaatatgcaacttggagacgctgcggtacagcttaaaaagtatgaagaagccgaagtgtattttgaagaagcaagaaaaaatgatccagaactattatctgcaaaaaaatccgcttccgtaaccagagttgcttccgctttggaaaacggaaaccaggcgatgagaaagaagaattataaggaagcggcttctcattttcaaactgcaattcaaaacgatcccaaaaatccaacgccttatatctttttaggcaacgcccgaatcttatcgggagaatacgaagtcgccttaaaagcgttcgaaagttctctcgcacttaaatccgattatcaagaagcaatttctggaattgcagcagtatattataaaactggaaactacagaaaatctgtagcggttctggaaaaggcgacttctcagtttccaaataatgcggtttatcaaaaccaaatgggtttgaatatgaaggcgttaggtgaaccggcaaaggctctcgtatattttacaagggcgaaagaactggatcctacgtttgtagaaccagtgaccaacttagtgtttttactgatttcggaaaatcgttataaaaccgcaagaaaagaagctgaatccttaaagtctgaatctgaaaagaaacaaattatttcgtttattgatgtttcggaacaaatttatgaaggagataggcatctcagaaagggagatacaaaaatagcaaagaccttttatgaaaaggctaaaaaagcttctgagcaagaaccttctgtttataacgcttttggaagactgcatttcatttccggagaattaaaagcgtctgaagaaaattttaaaaaggcgctatctatcgataaacaaaatatcccggcgcttcaaggattgattcgactttattcttctcaaaaaaatcaaacacttgctaatcaatatacaaaagaattagaaaatttaaccggaaatgatccttctgctgcaatcgttttgggaagaacttacgaagataaaaaggaatacgaaaaggcggaaaacgtttataaaaatcttcaaaagaaatttccaaataatgaagcaatcaactttcgtttggcgatgttgtattataaaatttctctcgaagaaaatgaaaagaacaatcacgattccgctttaaattggatttctaaagcagaaaaattatccaaagatattcccgaaattgcggaaactagaaaaacgattcaggaaaatcaaaaatttgcgaccgtaattccgaccattcagaaagcgaacaaactttttgatacacgccaatacgaaaaagctataccgctttatcaggaagcctttcaaaaaactggaaagcttactttatatattaaaattgctgaatgtcatttggctttaggaagtgaggaaaaaggaatttctatgttggaaaatcctcctcccggaacgcgtaatcttcagactcgagaagcaatcaacgcgtttttacttagaaagggagaaatagacaaggcagagattggctttaaagaaattctcactaaaaaaccggattcgtattacagccattatcaaatgggaatcatacatcttcaaagaaaaaagtatgaagcttccattgatgcttttgataggtcgcttttactcaataaagattttgtagcggcgagaattggtaagggaatttccttatatcattctggaaacaaaaaactctccaaggaagaatttgaggctgcaacacaacaggatgcagcaaacgaacttgctccttacaatataggaattatactttttaacgataacctttataatgaagccatcggaatttttaaggagatcattcaaaagaatccagaattttctgacgctcattatcagatttcttatatctactacaaacgaggagatttagaacaagccgaaaaggaaattcgtaaagcgctcgatttggaaagaaacgagggaaatcttttcgctttgattcggattctttccgaacaaagaaataaaatggcgaatcctgccattaaaaaagaagttttagatttaggaagagaactggctgaaaaatttccatcatcacctcacgctgctcaggcggaaagattagtaattgccgacgaagataatccggtaattcttcagtcttatcaaagccgaggaaagttaatcggtgttccagttataattaacaattctgtaatattaaactatggaaccagcgtggaatctttagataaagatcgtggaattcgtcattggagaattcaaactgcgacaccttacaagtttttgttagcggataaacgtttggtcggagtttccgaaaaaaaaatcgaagttatggatctaaaaactggaatcacattaagagaaacgatgcttccttccggcgaagttaaaaaggtaaatctttctggagaaaatgttttggttgaaattgtctccggaaaaaaatctaaaatttacagttattcggatcaacttgaattgaatggttctgtcgtttttgaaggttctttctggtctggtattaaatctggcgttttattttcgattgctcagaaagatggaattcaagcgcaggtatatgattcttctttaaaggacttgaatgccaaaaaaatttctcacaagggaaccggagatcttaggtatttaggatcttatgaaactggaattttctttttgtccggaaagaaaatcgtttcgctcgataacgaaaagtctgcttctatggatcttccgaacgattcggcttctcagtttgtggttcgttctacttatctttggtttcacgtgggaaaaactgtctatcgtatcgaatccagttctcttaaattgaattcgtttaacgtagaagcttcagacatcgaaggaattctgccgggtaaaaaagatgacggaattgttctttttaaatctggaaaagcgattcgatatagtatcgatggtaaaccgatttggtcttattctttaaaggatgaggaaggaaaagtttattctttagtttatcgatgaaatttatttacttcgtaaatttggggatctaatgataaaccttgtaaaagttttctacagttttttgtaagatccgtcatcgatttcatcatttatattagagttgttgaaaaattccatagcgacggttaacaaaattgcttcaatctgccgttttcataaaacagaaacaagatggagaattaatttttcaataactctattataactctgaatagaaaattcgtttttacgttgaaaacttttataaaatttaaagaacctttcttaagacataacaattataagaatttaatgatagaaaatactagaaagtttgtaaacatccacactttgggattttaggaatttattaaagatttctaaagcgttatgtaagattttgagacagactcaaaaattgtgtctaactcggagttgttggctttttgaaggagatactacattctaaatttttaaataagctcagtatagtattattttcatacattcaagtagtaaaattaaattcctgtataagattaatgttttgtaaccattacaaaaactaaaaattcattagagttgttgaaaaatgaattcttcatttactcccgttgt
>122	N operona: 86	first-last	LIC_10126	gene_poz=(601-1254)	-	conserved hypothetical protein	identified by sequence similarity; putative; ORF	/position=150673 - 152526 (151273 - 151926)	/lenght=1854 (654)	/codons=618 (218)	/complement=true	GC-compoz=34.70948012232416%	/LCI1=1.6973886328725039	/LCI2=0.07526881720430109	p_i1=0.23447071378303022	p_i2=0.07185384828984256	/Tai=0.3651459128092067	/Tei=0.1646684634608583	/EEI=3.215189662973354
ggagttacctttacagaaccgattttaatactttcatttttttccaaaagatgaaacgtcttgttagacatcatacttgataaggtaacgggaaaatgttcttcattttgttgtctttcaaatctctcttgaagattaggaatcgtagaatagaaatgaatatttactccaggaaagtaagctggtttaaaaaacatccaaccttgtatatgatcccagtgtgtatgtgtaatcaaaatgtgaaccgtatctcccggttttagaccctctgctagtaaatcgtttcctagttgtcgaattcccgatccacaatctataatataacgttctccagactgagcttgtataaaaacacaggttgtatttccacctatggttcgggataaagatggatctaaagaattcaaaaattcttcctctgaaaaggttttattattccgtttgatttcggaatgtgctgctttcagaatcttaagaattttttccctgtattcagattcactcagtggtgtggggagcgaacctcttacgccgtatagttttattttcactgtattatattagacaaacaaaatgtgtaaaattccctgacgagaaaccatggtccaagatctcgaacaaaaactctggtcgattgcaagtggtattcccttctcttctgattattttttgcaagctagccctataaggaaactgaaaaaagaaaatttattctcaaaagtgtttgagacatattttttagaattaggttccggttggggggaagtggcaatctctatggctcttcaaagacctaacaccggttttatactaatggaaaagaaatttgatcgaatccgtcatacgatacgcgaaatcgaaaaacattccctcgataatgtaaaaattctctgcgttaattttaattggttcctagaggaagtatttgaagaaaatttattttccgaaatcctactgaactttccagacccttggcctaaaaaaagacaccataaaaaaagaactgtgaattctaaatttctggaatctctaaaaattctactccctgaaaaaggtaaattctattttgcaacggattacggtccctacgcaagaaagataattcgtcttttcagagattcgaaagctttcagtccggaaaaagtagaacttaaatcagaaagaaacgaaattccagtttctcattttgaaagaaaaaaacgggaagaaggaaaaagaatttattatatcgaccgggttcttgtccaaaaataagaattactaaactcaaagagagtaatttctaaacttgacgatagacttataaaacttttataaaataaaattgttgaagaattctataatgggattagcaaaactgtttcaattgtccgtttcaatacaacgggagtaaatgaagaattcatttttcaacaactctaatgaatttttagtttttgtaatggttacaaaacattaatcttatacaggaatttaattttactacttgaatgtatgaaaataatactatactgagcttatttaaaaatttagaatgtagtatctccttcaaaaagccaacaactccgagttagacacaatttttgagtctgtctcaaaatcttacataacgctttagaaatctttaataaattcctaaaatcccaaagtgtggatgtttacaaactttctagtattttctatcattaaattcttataattgttatgtcttaagaaaggttctttaaattttataaaagttttcaacgtaaaaacgaattttctattcagagttataatagagttattgaaaaattaattctccatcttgtttctgttttatgaaaacggcagattgaagcaattttgttaacc
>123	N operona: 87	first-last	LIC_10127	gene_poz=(601-1539)	-	conserved hypothetical protein	identified by sequence similarity; putative; ORF	/position=151376 - 153514 (151976 - 152914)	/lenght=2139 (939)	/codons=713 (313)	/complement=false	GC-compoz=35.99574014909478%	/LCI1=1.4027777777777777	/LCI2=0.1534188034188034	p_i1=0.14673898574371555	p_i2=0.3470002885336251	/Tai=0.3532859018299601	/Tei=0.41230025968026257	/EEI=4.309135907506302
agttctactttttccggactgaaagctttcgaatctctgaaaagacgaattatctttcttgcgtagggaccgtaatccgttgcaaaatagaatttacctttttcagggagtagaatttttagagattccagaaatttagaattcacagttctttttttatggtgtctttttttaggccaagggtctggaaagttcagtaggatttcggaaaataaattttcttcaaatacttcctctaggaaccaattaaaattaacgcagagaatttttacattatcgagggaatgtttttcgatttcgcgtatcgtatgacggattcgatcaaatttcttttccattagtataaaaccggtgttaggtctttgaagagccatagagattgccacttccccccaaccggaacctaattctaaaaaatatgtctcaaacacttttgagaataaattttcttttttcagtttccttatagggctagcttgcaaaaaataatcagaagagaagggaataccacttgcaatcgaccagagtttttgttcgagatcttggaccatggtttctcgtcagggaattttacacattttgtttgtctaatataatacagtgaaaataaaactatacggcgtaagaggttcgctccccacaccactgagtgaatctgaatacagggaaaaaattcttaagattctgaaagcagcacattccgaaatcaaacggaataataaaaccttttcagaggaagaatttttgaattctttagatccatctttatcccgaaccataggtggaaatacaacctgtgtttttatacaagctcagtctggagaacgttatattatagattgtggatcgggaattcgacaactaggaaacgatttactagcagagggtctaaaaccgggagatacggttcacattttgattacacatacacactgggatcatatacaaggttggatgttttttaaaccagcttactttcctggagtaaatattcatttctattctacgattcctaatcttcaagagagatttgaaagacaacaaaatgaagaacattttcccgttaccttatcaagtatgatgtctaacaagacgtttcatcttttggaaaaaaatgaaagtattaaaatcggttctgtaaaggtaactccttttcttctcagacatccagggaattgtactgggtttcggtttgaagaacaagataagagtttcttgttttgtaccgatgtagaagttcaagaacctgatctcgaagaattttttgagctcaaaaaaactttcggaaaaactgatatgttgattatagatgctcaatatagttctgaagaagccgaaaaaaaagtgggttggggacacacttcaggtagagtcgcggtgcgttgcggagaaattttggaagttaaacgattggttcttactcatcatgaaccagatcataaggacgaagatatttttaaaattttttatcaggaatcaaaagtttcttctaagatggaaattgtcttaggacgagagaatgactcgttttctctctaaaaaatgatttttttaaatcgatctgcatttaaaattcttctaaaaaagaatcaaaagatttattattctttactttcttgaaaattttcttttatttcatctgatttgagttattctggatggcgcaatgagagctgagatagggcaaaaaaaaactacaggtgatatttttgcggataagcgtttttataaacgtttccggaagaataatctagtaaaaatggttctaggtaaaaatgagatattaggaaatctcgaagacatgagtatgatcggcgcctcgattagttcgagagaagagattcttttgggtgaacgtgttaagtttatgtcccccatgctttctactgcaattgaggctgatgttatacgaaaagatttaatcgaggagaagtataagtacgggcttgtatttcataatttatcggattccgcaattgctgaaattttaaataagattgcttctgctgattaaaatccgtatttataatttcctatttttctttttatcaaagaattttttctaattttagaaatattttatatactacccttaacttggaactatataagccgaaactaatattaggatgaaaatcg
>124	N operona: 88	first-last	LIC_10128	gene_poz=(601-948)	-	conserved hypothetical protein	identified by sequence similarity; putative; ORF	/position=152442 - 153989 (153042 - 153389)	/lenght=1548 (348)	/codons=516 (116)	/complement=false	GC-compoz=35.91954022988506%	/LCI1=1.6695652173913043	/LCI2=0.05884057971014494	p_i1=0.22565186584767308	p_i2=0.037174081255420065	/Tai=0.36653999424866424	/Tei=0.13345667312987805	/EEI=3.299386177023545
ccttatcaagtatgatgtctaacaagacgtttcatcttttggaaaaaaatgaaagtattaaaatcggttctgtaaaggtaactccttttcttctcagacatccagggaattgtactgggtttcggtttgaagaacaagataagagtttcttgttttgtaccgatgtagaagttcaagaacctgatctcgaagaattttttgagctcaaaaaaactttcggaaaaactgatatgttgattatagatgctcaatatagttctgaagaagccgaaaaaaaagtgggttggggacacacttcaggtagagtcgcggtgcgttgcggagaaattttggaagttaaacgattggttcttactcatcatgaaccagatcataaggacgaagatatttttaaaattttttatcaggaatcaaaagtttcttctaagatggaaattgtcttaggacgagagaatgactcgttttctctctaaaaaatgatttttttaaatcgatctgcatttaaaattcttctaaaaaagaatcaaaagatttattattctttactttcttgaaaattttcttttatttcatctgatttgagttattctggatggcgcaatgagagctgagatagggcaaaaaaaaactacaggtgatatttttgcggataagcgtttttataaacgtttccggaagaataatctagtaaaaatggttctaggtaaaaatgagatattaggaaatctcgaagacatgagtatgatcggcgcctcgattagttcgagagaagagattcttttgggtgaacgtgttaagtttatgtcccccatgctttctactgcaattgaggctgatgttatacgaaaagatttaatcgaggagaagtataagtacgggcttgtatttcataatttatcggattccgcaattgctgaaattttaaataagattgcttctgctgattaaaatccgtatttataatttcctatttttctttttatcaaagaattttttctaattttagaaatattttatatactacccttaacttggaactatataagccgaaactaatattaggatgaaaatcggcggagaacataaggttcaacttggaattccaagggatgagtctctgtattatataggacatggtcagttggaaagcgccccagcttccacgtcggttttacatgtaatctctcacgaacttggacacgttgccgaattcaagtcggaagcgcttagagatcgggccgaaattcgttctctaaatatgaaaatccattatgagtttcgaaatggaaaactagtggcggttgcaggtgagactgaggttgtcactgcaaaaaaatcagaagaaactttgcgtaaagatactgaaacttctcagcaggaatctttgaaagaaaaagattttcctaaaaaagaagaaacttctaaaaccaaatctgaggatagggaaaagcaaattttatccgaaattcgtagaattgaatctgaacttaaaattttcgaaacgaaaaaagatgtggaagaaaaaggattcgattccatccgaaaaac
>125	N operona: 89	first-last	LIC_10129	gene_poz=(601-1269)	-	conserved hypothetical protein	identified by sequence similarity; putative; ORF	/position=152905 - 154773 (153505 - 154173)	/lenght=1869 (669)	/codons=623 (223)	/complement=false	GC-compoz=36.02391629297459%	/LCI1=1.6306306306306306	/LCI2=0.10660660660660659	p_i1=0.21346626999730733	p_i2=0.16662727269724367	/Tai=0.3143242821500476	/Tei=0.2499645454275193	/EEI=3.4232549024726007
ttctctctaaaaaatgatttttttaaatcgatctgcatttaaaattcttctaaaaaagaatcaaaagatttattattctttactttcttgaaaattttcttttatttcatctgatttgagttattctggatggcgcaatgagagctgagatagggcaaaaaaaaactacaggtgatatttttgcggataagcgtttttataaacgtttccggaagaataatctagtaaaaatggttctaggtaaaaatgagatattaggaaatctcgaagacatgagtatgatcggcgcctcgattagttcgagagaagagattcttttgggtgaacgtgttaagtttatgtcccccatgctttctactgcaattgaggctgatgttatacgaaaagatttaatcgaggagaagtataagtacgggcttgtatttcataatttatcggattccgcaattgctgaaattttaaataagattgcttctgctgattaaaatccgtatttataatttcctatttttctttttatcaaagaattttttctaattttagaaatattttatatactacccttaacttggaactatataagccgaaactaatattaggatgaaaatcggcggagaacataaggttcaacttggaattccaagggatgagtctctgtattatataggacatggtcagttggaaagcgccccagcttccacgtcggttttacatgtaatctctcacgaacttggacacgttgccgaattcaagtcggaagcgcttagagatcgggccgaaattcgttctctaaatatgaaaatccattatgagtttcgaaatggaaaactagtggcggttgcaggtgagactgaggttgtcactgcaaaaaaatcagaagaaactttgcgtaaagatactgaaacttctcagcaggaatctttgaaagaaaaagattttcctaaaaaagaagaaacttctaaaaccaaatctgaggatagggaaaagcaaattttatccgaaattcgtagaattgaatctgaacttaaaattttcgaaacgaaaaaagatgtggaagaaaaaggattcgattccatccgaaaaactgaattagaagagaaaaaaagaaaacttgaaatggttctcagccaggaaaaactaaaagcggttttgaaagatacgatggatacttttaaggaacttatggataaacaaactagaatgagtttaaaaatattcaatacgaacgtttctgataaactcggtaattttttagacgctagaatttaatgactgattcatatcaaattgagtatctgtaaatttttattacaaagccttgttctacgtaaagtactggatactttattttagcgtgagtttggtgtaaaaatccatggttcatgattctaaaaaaattgtgatcttgattcctaaaatgtgggaactcccacaaatcacgattttatgaacaaattctttcttatttttttacgacaagcttacgttaaattaagaaatttcttcgattctttccaggcgatttttgacggtttcaatcaatgaatatacaatttttctaagttcgggtaatcctttaccggatttattggaaacaagtacagtttcaagcataggatataattcgtgaatgttcttcattttttttctaagtttagaaagatcactttgattgagtttgtcgatttttgttcttactaaaactggttttatatttctttcaaaacaagttccgatcaattctagttcttcttccggtaattctctctgagaatcgcagactaaaaataaacatttgaggtctttcgctagatttaagtaatccattaaaagacccatcatcgcttcgtgatctttatgagaatttgc
>126	N operona: 90	first	LIC_10130	gene_poz=(601-1254)	-	GTP binding protein	identified by sequence similarity; putative; ORF	/position=153796 - 155649 (154396 - 155049)	/lenght=1854 (654)	/codons=618 (218)	/complement=true	GC-compoz=35.16819571865443%	/LCI1=1.4178187403993856	/LCI2=0.07096774193548386	p_i1=0.1508597003611683	p_i2=0.0616476439769114	/Tai=0.34406426446894	/Tei=0.15548287957922027	/EEI=4.241354618350998
agaaaaaccagtctctaaaattttttccaaaaaaaactcagatcataaaattccttcttttttaaaaatagatatttgggttttgaacgatctttctcaaagagaaagaaaattctttatagatcgttatctccgttccttaaacttataccctacaacacgaaattttttcagagatcttacggatcttttacaaaaagaaaactcgttcagccttgaaaacaaagagacatggttttggaaatcgacttcttccgacctttatctgattcctaaaaactctccttgtttaagagaatttagatttgaaccgaaagagatggttctcaaatggaacggaaatcaaaaaaaaatccctccagatttaattccggatttatgccctgcaggagccaaaatccgcaaaaacgggatgagtatagaaatttccgaaatcctacgacaaaaagagattccagttccggttagaaaaatgctacccatacttcgcggggaaaggaaagttgatgtgatctgtctgagtctttgggatcctaaaataggcgacatcgtagcggacagagaggttgaaattttacctgactttcaggagcccggagtatgaacgaggatcctcaaaaaaaggacgaaccattctttaaagacgttgagttcaaagcatcttacggaaaagcagatcaaatcccttctcaaggaacacctcagatagcatttgcaggccgttccaacgccggtaagtcctccttactcaatgcaattttagaaagaaaatctctcgcaaaagtatcttccacacccggaaaaacaaaactactcaatttcttttttgtaaatcattccatttatctcgtggatttacctggtttcggctattccgcaaattctcataaagatcacgaagcgatgatgggtcttttaatggattacttaaatctagcgaaagacctcaaatgtttatttttagtctgcgattctcagagagaattaccggaagaagaactagaattgatcggaacttgttttgaaagaaatataaaaccagttttagtaagaacaaaaatcgacaaactcaatcaaagtgatctttctaaacttagaaaaaaaatgaagaacattcacgaattatatcctatgcttgaaactgtacttgtttccaataaatccggtaaaggattacccgaacttagaaaaattgtatattcattgattgaaaccgtcaaaaatcgcctggaaagaatcgaagaaatttcttaatttaacgtaagcttgtcgtaaaaaaataagaaagaatttgttcataaaatcgtgatttgtgggagttcccacattttaggaatcaagatcacaatttttttagaatcatgaaccatggatttttacaccaaactcacgctaaaataaagtatccagtactttacgtagaacaaggctttgtaataaaaatttacagatactcaatttgatatgaatcagtcattaaattctagcgtctaaaaaattaccgagtttatcagaaacgttcgtattgaatatttttaaactcattctagtttgtttatccataagttccttaaaagtatccatcgtatctttcaaaaccgcttttagtttttcctggctgagaaccatttcaagttttctttttttctcttctaattcagtttttcggatggaatcgaatcctttttcttccacatcttttttcgtttcgaaaattttaagttcagattcaattctacgaatttcggataaaatttgcttttccctatcctcagatttggttttagaagtttcttcttttttaggaaaatctttttctttcaaagattcctgctgagaagtttcagtatcttt
>127	N operona: 90	last	LIC_10131	gene_poz=(601-1902)	mesJ	cell cycle protein	identified by sequence similarity; putative; ORF	/position=154446 - 156947 (155046 - 156347)	/lenght=2502 (1302)	/codons=834 (434)	/complement=true	GC-compoz=35.944700460829495%	/LCI1=1.823710546574288	/LCI2=0.11170130869899925	p_i1=0.2754706250530247	p_i2=0.18474855150001765	/Tai=0.3775857964248972	/Tei=0.26627369635001585	/EEI=2.8741945290435362
aactcgtacgcaaatttaaaaagattagaactactcaaaagttcgcacattgccaaatacgacggtttttgtaggaactactgcattttattaaaaatttctaaaaaatgatcactaaacctatgaaagttttgaaacaaactctatttgaattctgttttcagaaaatctaagttttagcaaacttaagttatatatagtagagttgaaaaatgaattctccaccttgtttctgcttcatgaaatagacgattgaagtaatttcgttaatgccaccatgggatttttcaacaactctgctttttaatctcagatcatattcgcttgcagatacttgggacataacgccataaatcacagacaagaggaattcataatcaaaaaacactccttaaaacatagaatgtagaatctctattatttttagaaagttttctaatgtacttacaacgaacttacgttaaactagacattcgatctgatttgccgaaacagtaaaattgagtttctataaaattgttctaaacggaataatccagaaatcaatgaatagaaacgatacgactcttgggcaatccgaagaaccgttaagtcagtacgatgagagataaaatctccgaatccacacaaaagattttccatgcagtatgggaaagaattgctccctttcacgagatgatccagtctcgtcccgcggttctttcttactccggcggaaaagattcatctattttgttgcatttttatttctggctgtggatagaaaaaaaaatacctgcgccttgtatttatcatctagaccattcgatccgattcaatttagaacaggaaaaaaaaatctttgaatatgcagacagtacatttccattttctaaaatattcaaaaaaaagaatattcctgctttgtcaagaaggttaggcaaaacgcttgaagagacaggaagggcgtttcgatataaggatttaaaaaaaatttcggatcaatacgaaggttatatagtcactggtcatcactcgagtgattatctggaaacgattcttcttaacttaattcgaggagggggttggaattctttacgaaccttaggatggtatgaaaaaaaccgctttagacctctatttgcattctcccaagaggaaattgaaacaattttacaatccgaattttggaaaatttttgaagatgaatctaacaatagcgatgaatatcttagaaatcgaattcgaagctatattatacctttattattaagagaaggggccaacccagatcgaatctataaaaacttccataggatagaaaaaccagtctctaaaattttttccaaaaaaaactcagatcataaaattccttcttttttaaaaatagatatttgggttttgaacgatctttctcaaagagaaagaaaattctttatagatcgttatctccgttccttaaacttataccctacaacacgaaattttttcagagatcttacggatcttttacaaaaagaaaactcgttcagccttgaaaacaaagagacatggttttggaaatcgacttcttccgacctttatctgattcctaaaaactctccttgtttaagagaatttagatttgaaccgaaagagatggttctcaaatggaacggaaatcaaaaaaaaatccctccagatttaattccggatttatgccctgcaggagccaaaatccgcaaaaacgggatgagtatagaaatttccgaaatcctacgacaaaaagagattccagttccggttagaaaaatgctacccatacttcgcggggaaaggaaagttgatgtgatctgtctgagtctttgggatcctaaaataggcgacatcgtagcggacagagaggttgaaattttacctgactttcaggagcccggagtatgaacgaggatcctcaaaaaaaggacgaaccattctttaaagacgttgagttcaaagcatcttacggaaaagcagatcaaatcccttctcaaggaacacctcagatagcatttgcaggccgttccaacgccggtaagtcctccttactcaatgcaattttagaaagaaaatctctcgcaaaagtatcttccacacccggaaaaacaaaactactcaatttcttttttgtaaatcattccatttatctcgtggatttacctggtttcggctattccgcaaattctcataaagatcacgaagcgatgatgggtcttttaatggattacttaaatctagcgaaagacctcaaatgtttatttttagtctgcgattctcagagagaattaccggaagaagaactagaattgatcggaacttgttttgaaagaaatataaaaccagttttagtaagaacaaaaatcgacaaactcaatcaaagtgatctttctaaacttagaaaaaaaatgaagaacattcacgaattatatcctatgcttgaaactgtacttgtttccaataaatccggtaaaggattacccgaacttagaaaaattgtatattcat
>128	N operona: 91	first-last	LIC_10132	gene_poz=(601-2700)	-	sigma 54 activator	identified by sequence similarity; putative; ORF	/position=156535 - 159834 (157135 - 159234)	/lenght=3300 (2100)	/codons=1100 (700)	/complement=false	GC-compoz=37.047619047619044%	/LCI1=1.5150214592274678	/LCI2=0.10352885073915118	p_i1=0.17852415355150153	p_i2=0.1559791324896644	/Tai=0.34206802010414594	/Tei=0.24038121924069797	/EEI=3.83624249763029
gattctacattctatgttttaaggagtgttttttgattatgaattcctcttgtctgtgatttatggcgttatgtcccaagtatctgcaagcgaatatgatctgagattaaaaagcagagttgttgaaaaatcccatggtggcattaacgaaattacttcaatcgtctatttcatgaagcagaaacaaggtggagaattcatttttcaactctactatatataacttaagtttgctaaaacttagattttctgaaaacagaattcaaatagagtttgtttcaaaactttcataggtttagtgatcattttttagaaatttttaataaaatgcagtagttcctacaaaaaccgtcgtatttggcaatgtgcgaacttttgagtagttctaatctttttaaatttgcgtacgagttctcacatttttgtgaaacttaaatttcactcctaaggtcgttaagataacttttgagacagtttcttggataaaacaaacgaaattataaatatttattagcattatttaaaaaaatcgctttataaataagcgaaaaataaaatttgaattgacttcaaaattatcaaatcgcaagaattttaagcatgtcaggatatgtgaagcctagccccttaagatctatacaagaagttgctacggcaatgaattctaccttagatccggataaacttctggatttgattttagaacgttgcattcagatttgcgaagtaggctccggctctttgatgttgattaatgagaaagaaaacgttttagatatagtgacttttcgtgggatgaatccttccgttcgaactaaggtaaaactgaaagttggagaaggaatcaccggaattgtagccgcgtcgggcgaaggtatgatcgtaagtgatgttaccgctaatccacattacatttccataaaggatgatattatgtcggaacttgcggttccgatgattgttgaagacgtagtgatcggagtaatttctttggactccagtcgtaaaggagctttcaacgaagaacatttagaaattatttctactcttgctaatcaagctgcccagatttttaagaacttacaaatttttagacaactcgaacaaaaaaataaaattcaacaagtgctaattgatatttccagaactgttacttccactttggttctacaggaaatttttgaagatattatggatcgtttggaaaaatccctaaatttagaacgcggaagtattgttcttttcgaacctgaaaaagcgattttgaaattggaagcagcctccggtttaactgcggaagaaatggaaaaaggggtttatcttccaggagaaggtgttactggaaaggtttttgaaacaggggaaccaattatcatcgaatctattgcaaatgacgaaaattttataaaccgagttggaaatgcggctcattttaaaaataatccggaaaacgttagttttcttgcggctcctatcaaatcggatacggatgtcttgggagtggtaagcgtttatttcgttcataaaaaatacatcgatttaaaaacttatttagattttttgcaagtagttgcatccgtaatttatcaagcgattcggattcaaaaactgatcgacgaggaaaaaagggagatttcgagagagaacgttcttctcaaaagagaattaaagaataaatataaatttggttctttgatcggtaaatccaaaccgatggaaaaacttttcgaaatgattcatcttgtttccgattctagagcttctgttttgattactggagaatctggtaccggtaaagaaatgattgcctctgcaattcattataattcttctcgcgctgataagccttttatcaagatcaactgcgctgcaattcctgaaaacttacttgagagcgaactctttggccataagaaaggttcttttacgggagctgtttcggataaaaaaggtaagttcgaaatggcagataccggaacaattttcttggatgaaatcggagagatggatctcaatttacaatctaaacttttgagagttctgcaagagaaagagattgaagccgtcggttctgttaaacctaaaaaaattgacgtaagggtaatagcggcgactaacgcggatttggaaaaattaatttctgaaaaaagattcaggccggaccttttttacagactaaacgtcgtaaatatggtaactcctcctcttcgtgaaagatcggatgacattccacttttgatcaatcactttattgcaaagtatgccgaagaaaacggtaaaaaaattacgggagtcacgagagaggctcataaacttttgatgaattacagttggcctggaaatgttcgagaacttgaaaatgtaatagaacgtgcggttgtactttctcaactagaaatgttggatattcaagatttttctgagatcaatggacgtcttctttacggagatgaggattttgatccggaaactggggattctgaatcttctgtagaaattgccaattctagattctcctcctcaaatttggatgcgcttgatggaagggctatcgaagttgtagttggagaagtagaagcccgtttgattaaatacgcgatgaagaagttcaaatatacaaaaacaagagttgctaaatttttaggaatcaatcgaaatactttggataaaaaaatcaaagatctcaaaatcgattattgatatttaggtcgtttagagtttgggttaatttcgggacttgtaattattttcgtttactactttcacaattgacaaaacgttttatccaaaaccatagtgggaatgagtagaaagaagacgcttaaaaagccataaatcacacaatgtgacttaatttatggtttcgttagagagaaggagaaattgtgtgaactacttatttaattccaatttaatagtaagatcggtattataaaagttcattttatacaaataggttattgaaaagttaattctccatctgtttcataaaaacggttgattaaagtagttttgttaatcaccactatggaatttttcaacaaatttaataaataaaattgaatataaggagttcgcgacattgtttcctatggtcgcgatgtttttagatacttggatttactctaaaaaatacgtgtaaaaattttaaaaatttctaaatgtagtacattaatacattttgaaactttcgaatcaggatagaatttgaaattagtttaaaaccgattccaaaatcataaatttgtgatgaattgttttggtataaattccaaattctttttaaatgatctcttctga
>129	N operona: 92	first-last	LIC_10133	gene_poz=(601-837)	-	conserved hypothetical protein	identified by sequence similarity; putative; ORF	/position=159092 - 160528 (159692 - 159928)	/lenght=1437 (237)	/codons=479 (79)	/complement=true	GC-compoz=23.20675105485232%	/LCI1=2.547008547008547	/LCI2=0.09358974358974363	p_i1=0.515237944584061	p_i2=0.12336309802569626	/Tai=0.1688924261992415	/Tei=0.21102678822312665	/EEI=1.7739487287610123
tcctcgatgactcggaatatcctgccaacgacaagtaaatccagtaaagtcaggtttgattttaattttatgtgtcaaaggaatgatataaggattagaggaatcgtcgtttttaataaaactttctgctacatccaaagcattgccggttaaaattgcttggttataaaaatcggaaatttttaatttacaaagttttaattcttttccggttttttttaactctcctacgtttacgattcctgccctgagctttaatccgaagttactttttaccaattctcggatcgaaaataaaatgtctctcacaccagggagagcgctatccggaagtaacaaagtcattccatctccaccgaataaaaacggataatccatatcccccataagattggaaaccgccattgcagtgatacaacccgcaatgtttacgtctttgtaatgtccacttcgaatagcatctgtagaatttacaacgtccgtaatgattaaattccaatcgtccggaacggtaaaataattggaaggttctataatatccgtaaaagaagaaagcgaaggtaaatatttataaaaattctgagtgtttaacgtggttttttgatcaatggtctgaatcattctttttcacctaattataattgtattttattagaaaattttaaactttttcatattcataaacttctttccatcagaagagatcatttaaaaagaatttggaatttataccaaaacaattcatcacaaatttatgattttggaatcggttttaaactaatttcaaattctatcctgattcgaaagtttcaaaatgtattaatgtactacatttagaaatttttaaaatttttacacgtattttttagagtaaatccaagtatctaaaaacatcgcgaccataggaaacaatgtcgcgaactccttatattcaattttatttattaaatttgttgaaaaattccatagtggtgattaacaaaactactttaatcaaccgtttttatgaaacagatggagaattaacttttcaataacctatttgtataaaatgaacttttataataccgatcttactattaaattggaattaaataagtagttcacacaatttctccttctctctaacgaaaccataaattaagtcacattgtgtgatttatggctttttaagcgtcttctttctactcattcccactatggttttggataaaacgttttgtcaattgtgaaagtagtaaacgaaaataattacaagtcccgaaattaacccaaactctaaacgacctaaatatcaataatcgattttgagatctttgatttttttatccaaagtatttcgattgattcctaaaaatttagcaactcttgtttttgtatatttgaacttcttcatcgcgtatttaatcaaacgggcttctacttctccaactacaa
>130	N operona: 93	first-last	LIC_10134	gene_poz=(601-1827)	-	conserved hypothetical protein	identified by sequence similarity; putative; ORF	/position=159308 - 161734 (159908 - 161134)	/lenght=2427 (1227)	/codons=809 (409)	/complement=false	GC-compoz=35.85982070089649%	/LCI1=1.4370915032679739	/LCI2=0.11151960784313719	p_i1=0.15620510329574164	p_i2=0.18409235737470134	/Tai=0.3317334060324282	/Tei=0.2656831216372312	/EEI=4.156542144577921
aaaacgttttatccaaaaccatagtgggaatgagtagaaagaagacgcttaaaaagccataaatcacacaatgtgacttaatttatggtttcgttagagagaaggagaaattgtgtgaactacttatttaattccaatttaatagtaagatcggtattataaaagttcattttatacaaataggttattgaaaagttaattctccatctgtttcataaaaacggttgattaaagtagttttgttaatcaccactatggaatttttcaacaaatttaataaataaaattgaatataaggagttcgcgacattgtttcctatggtcgcgatgtttttagatacttggatttactctaaaaaatacgtgtaaaaattttaaaaatttctaaatgtagtacattaatacattttgaaactttcgaatcaggatagaatttgaaattagtttaaaaccgattccaaaatcataaatttgtgatgaattgttttggtataaattccaaattctttttaaatgatctcttctgatggaaagaagtttatgaatatgaaaaagtttaaaattttctaataaaatacaattataattaggtgaaaaagaatgattcagaccattgatcaaaaaaccacgttaaacactcagaatttttataaatatttaccttcgctttcttcttttacggatattatagaaccttccaattattttaccgttccggacgattggaatttaatcattacggacgttgtaaattctacagatgctattcgaagtggacattacaaagacgtaaacattgcgggttgtatcactgcaatggcggtttccaatcttatgggggatatggattatccgtttttattcggtggagatggaatgactttgttacttccggatagcgctctccctggtgtgagagacattttattttcgatccgagaattggtaaaaagtaacttcggattaaagctcagggcaggaatcgtaaacgtaggagagttaaaaaaaaccggaaaagaattaaaactttgtaaattaaaaatttccgatttttataaccaagcaattttaaccggcaatgctttggatgtagcagaaagttttattaaaaacgacgattcctctaatccttatatcattcctttgacacataaaattaaaatcaaacctgactttactggatttacttgtcgttggcaggatattccgagtcatcgaggagaaacggtttcgtttatcgttaagatgaattctccaagtacctcttctgatcaagaattattaaaaatagttttagatcaagtcagcgttcttttaggaaatgacgtggaaattcatcctctcaaggaagaaaaaattaaagtagatttgtctggaaagtatccaagtaaagaggccacggttcattccggaagtagaaccggaattttttattttttgagaaggattaaaattaaaatcgaagggctcgcagtcaatcttgccatcaaaacacaatggagatttggtccaaaaataaatgggaaagaacttagagaattaagaaagtctcaagtaattgcttctgattttagaaaatatgatggaaccttaaagatggttatagcctgtgattcggattctagggaatcgtttcttaagtttttggatgatctctatcgacaaggaaaactattttatggttatcatgtttctgatagggctttaatgacttgtgctttgcatgagggttctataagggaagttcattttgtggactccgcagatggaggttatgctctcgcagcggctcaacttaaggaacagattaaagcttcaagaggttaaaccaagtttcattttccaattatcgtcaaagagcttatagttacaagtaagctcttctccttttagaattagtctagtcgcgctatcctgtcctataggattggtttgatcactcgtaaaatcttcttttgtatttggatcatcactgtggttcataaatttggaattgtccgaacaataaaaccatttcccttctgtttgataagagtatgtgcgaaacatttcttgaacggaatgtggaagtaaatttaattcggaatcggttaaaacccaaaccgttttaggatgatatttccaaatcagttctcctttttgaatatctcgacctgcaaagaggccaaagccgccgatcggagaatctgcgatgtaagtgggaactaaaagcattggaaagaatgtaaattagcccggaaaaaaattgcaagtaagaaaacagttctttataggaccattgcttgttgttccggttcaggaaccgaaaatctttctagtttaccgttccgcatttgaaaaacttggtcagcctctcgaattgtagaaagtctgtgagtgacagaaattacggttcttccttctcttaacaaagaaagcgttttcata
>131	N operona: 94	first-last	LIC_10135	gene_poz=(601-999)	-	SET domain-containing protein	identified by sequence similarity; putative; ORF	/position=160523 - 162121 (161123 - 161521)	/lenght=1599 (399)	/codons=533 (133)	/complement=true	GC-compoz=37.34335839598997%	/LCI1=1.27020202020202	/LCI2=0.16540404040404041	p_i1=0.11250940460188286	p_i2=0.3949099115424512	/Tai=0.39005990121134326	/Tei=0.4554189203882061	/EEI=4.968735125077558
attaggaatggttcaaccaaacgaaggaagaattcttttcgatggtatggatattaatctattgtctagaagttctgttcgatctttagtaggagttgtatttcaggaaacattcctttttaatactacaatttttgaaaacatccgcatcggcaaaccaagtgcaactttagaagaagtgatcgaagccgctaaaagagcagaaattcacgaaacaatcctttctttacccatgggttacgaaacgaacgctggagatagaggaactaaactttccgggggtgaaagacaaaggattgcaattgcaagagcctttttaagaaatcctcagatccttcttttggatgaagcaacttcttctttggatccagtaacggaagcgagaattatgaaaacgctttctttgttaagagaaggaagaaccgtaatttctgtcactcacagactttctacaattcgagaggctgaccaagtttttcaaatgcggaacggtaaactagaaagattttcggttcctgaaccggaacaacaagcaatggtcctataaagaactgttttcttacttgcaatttttttccgggctaatttacattctttccaatgcttttagttcccacttacatcgcagattctccgatcggcggctttggcctctttgcaggtcgagatattcaaaaaggagaactgatttggaaatatcatcctaaaacggtttgggttttaaccgattccgaattaaatttacttccacattccgttcaagaaatgtttcgcacatactcttatcaaacagaagggaaatggttttattgttcggacaattccaaatttatgaaccacagtgatgatccaaatacaaaagaagattttacgagtgatcaaaccaatcctataggacaggatagcgcgactagactaattctaaaaggagaagagcttacttgtaactataagctctttgacgataattggaaaatgaaacttggtttaacctcttgaagctttaatctgttccttaagttgagccgctgcgagagcataacctccatctgcggagtccacaaaatgaacttcccttatagaaccctcatgcaaagcacaagtcattaaagccctatcagaaacatgataaccataaaatagttttccttgtcgatagagatcatccaaaaacttaagaaacgattccctagaatccgaatcacaggctataaccatctttaaggttccatcatattttctaaaatcagaagcaattacttgagactttcttaattctctaagttctttcccatttatttttggaccaaatctccattgtgttttgatggcaagattgactgcgagcccttcgattttaattttaatccttctcaaaaaataaaaaattccggttctacttccggaatgaaccgtggcctctttacttggatactttccagacaaatctactttaattttttcttccttgagaggatgaatttccacgtcatttcctaaaagaacgctgacttgatctaaaactatttttaataattcttgatcagaagaggtacttggagaattcatcttaacgataaacgaaaccgtttctcctcg
>132	N operona: 95	first-last	LIC_10136	gene_poz=(601-2421)	-	ABC transporter ATP-binding protein	identified by sequence similarity; putative; ORF	/position=160975 - 163995 (161575 - 163395)	/lenght=3021 (1821)	/codons=1007 (607)	/complement=true	GC-compoz=37.01263042284459%	/LCI1=1.2651265126512652	/LCI2=0.07992299229922992	p_i1=0.11127858459756887	p_i2=0.08374908996221199	/Tai=0.35872934194072736	/Tei=0.17537418096599078	/EEI=4.996234684212232
gtaacaaaatagagaagcccctttctatctggagcttcgagtgaaaatttcgttctggttgcaaattcaacatcttcaaattctaatctagaatctgcgcttagatgaaatgtatttctaagatcgatttcgctcgagtgatgaataatttcttctaaaacaaaatcgtctgtaaatacagaagacatcaaaactcccaatttagaagccttaattttagaatcggtttcctccgactttaaagtaaaaatatcgtaactataaaattgaccgtcttcctctattgtctcgatgtctcccgaaacaatttcccaacccataaaaaacatcgctttcaccattttatgaagagttcctggagcagtttcggacgtttttaacgtaaccgtatagaacccaccgttttccttatagtgaaattgaatcattctatagacctggttacaaagataattgcccttttcaaaaaaaacgactcttttccgaccgtattctgtctcttaccggacgaaaaattcttgcttcaagattttgggggaaaacagtcaaagtagagtggaaatagaagatattcgccgaaaataaaaggacttatttcccatgaaaagacctctcgaatataatccggaattgatccaaaagtcggaacctctacccgaaaagggttcttctaaaaaatggaaggtcccaaatccgaaaaaagaaaaagcgggctcggaaacggaaggtgctcctagtttattgattttcggtttattccgattcgctaaaaaatataaaggaagaattttcttaatcataggacttctttgttttgaaatcggattttacgctagtatcccatttagctttaaatacttaatcgacgaagcactgatcaatcgaaatcaaaacgctctttattggatcggtgcttatcttgccattgggacaatcgcttttgcaatccttggaactttaagagattacctttataactgggcatccgcaagaatcatccaagatttaagactacagatgtacgaacatctggatcaattgagtttagattttttttccaacaataaattaggagatattctctccagatttttcaacgatcttacagcattggaacatgcacttttagcattcattccctggggtttaggtccgttattagaagcggtttttggaaccattttactttttctattagattggaaattagctttaatcgcacttttgatttggccgatcagcttcttaggtccgggttttttatctagaaaatcaactgaaattagttatacaagaaaattagaagaagctcaagtactgagccttgttgaagaatccatttcagcccaaaacttaatccgtgcctatgatctaagcgactatttctttgccagattcaaaaataactgcgaaaaattatttcaagtttctctcagattgggattaacaaattcatatttagaacgttctgctggttcggggattttacttctgcaaggaattttattacttgtaggaactatattcgcatatcataatactcttagcattggaacattagccgcttttttatctccgtttttaaacttgagttattccttattatatctttctcaatatttaccagccctgaatcacgcgagcggctccgcaaaacgaattttagaattactacggactcccgttttcgaatcgaatccagaagaatcttcaatcccggaactcaaagaagcaattcatttcgaaaacgttcattttagatataagggaaggtctaaaaatttaagcgacattactttgaccatttccaagggaagttatactgcaatcgtaggtggctcaggagtcggtaaaagtactttcatcaaacttctattaggaatggttcaaccaaacgaaggaagaattcttttcgatggtatggatattaatctattgtctagaagttctgttcgatctttagtaggagttgtatttcaggaaacattcctttttaatactacaatttttgaaaacatccgcatcggcaaaccaagtgcaactttagaagaagtgatcgaagccgctaaaagagcagaaattcacgaaacaatcctttctttacccatgggttacgaaacgaacgctggagatagaggaactaaactttccgggggtgaaagacaaaggattgcaattgcaagagcctttttaagaaatcctcagatccttcttttggatgaagcaacttcttctttggatccagtaacggaagcgagaattatgaaaacgctttctttgttaagagaaggaagaaccgtaatttctgtcactcacagactttctacaattcgagaggctgaccaagtttttcaaatgcggaacggtaaactagaaagattttcggttcctgaaccggaacaacaagcaatggtcctataaagaactgttttcttacttgcaatttttttccgggctaatttacattctttccaatgcttttagttcccacttacatcgcagattctccgatcggcggctttggcctctttgcaggtcgagatattcaaaaaggagaactgatttggaaatatcatcctaaaacggtttgggttttaaccgattccgaattaaatttacttccacattccgttcaagaaatgtttcgcacatactcttatcaaacagaagggaaatggttttattgttcggacaattccaaatttatgaaccacagtgatgatccaaatacaaaagaagattttacgagtgatcaaaccaatcctataggacaggatagcgcgactagactaattctaaaaggagaagagcttacttgtaactataagctctttgacgataattggaaaatgaaacttggtttaacctcttgaagctttaatctgttccttaagttgagccgctgcgagagcataacctccatctgcggagtccacaaaatgaacttcccttatagaaccctcatgcaaagcacaagtcattaaagccctatcagaaacatgataaccataaaatagtttt
>133	N operona: 96	first-last	LIC_10137	gene_poz=(601-1116)	-	[protein-PII] uridylyltransferase	identified by sequence similarity; putative; ORF	/position=163067 - 164782 (163667 - 164182)	/lenght=1716 (516)	/codons=572 (172)	/complement=false	GC-compoz=36.240310077519375%	/LCI1=1.5516569200779726	/LCI2=0.07543859649122808	p_i1=0.18937773066152236	p_i2=0.07227245341299722	/Tai=0.3339859895228967	/Tei=0.16504520807169748	/EEI=3.697678438096012
ccaatggcaagataagcaccgatccaataaagagcgttttgatttcgattgatcagtgcttcgtcgattaagtatttaaagctaaatgggatactagcgtaaaatccgatttcaaaacaaagaagtcctatgattaagaaaattcttcctttatattttttagcgaatcggaataaaccgaaaatcaataaactaggagcaccttccgtttccgagcccgctttttcttttttcggatttgggaccttccattttttagaagaacccttttcgggtagaggttccgacttttggatcaattccggattatattcgagaggtcttttcatgggaaataagtccttttattttcggcgaatatcttctatttccactctactttgactgttttcccccaaaatcttgaagcaagaatttttcgtccggtaagagacagaatacggtcggaaaagagtcgttttttttgaaaagggcaattatctttgtaaccaggtctatagaatgattcaatttcactataaggaaaacggtgggttctatacggttacgttaaaaacgtccgaaactgctccaggaactcttcataaaatggtgaaagcgatgttttttatgggttgggaaattgtttcgggagacatcgagacaatagaggaagacggtcaattttatagttacgatatttttactttaaagtcggaggaaaccgattctaaaattaaggcttctaaattgggagttttgatgtcttctgtatttacagacgattttgttttagaagaaattattcatcactcgagcgaaatcgatcttagaaatacatttcatctaagcgcagattctagattagaatttgaagatgttgaatttgcaaccagaacgaaattttcactcgaagctccagatagaaaggggcttctctattttgttactggggttttgaaagaaaacggtattaacattcattccgcgaaaattcgtacagatcaaaccggaaaccgtgcccaggatacgtttattctatccgatacaaaaggagtaggttttgctgggacttctttagaagatcgcgtcagtcgaaatatactcgaaattagtttgaattcttcatggaagtgagtggtaaaatatttttttttcgtcttttattcaaaatattcggtgcaaacgttttattcccaccttttcatggattaaaaatgaaattcttaagcgattattttaatctacgttaattagcgtagctatattcaaaaagtaaaattcactatttaagattattcttatggacgcgcagaaagacttacaaaaattcgattttacagaagaaatcatccagcattttaaaattaacagcgtaattcccgttgatttttataatagaaacggacagattttaattcataaaaaggaaaatgcagacggagatgacattacaaaattattaagattcgagagccagggaatttactttttaaaatccgaattcgaaaagatttccggcggaaaacaaggtgatgggccaaataatgtaaatggtcgagacgttagttttgccaaactagtcaatgccgagttaaccgtagatcttgctaagaacgcttccaattttttatccgaattaaaaaaatttccccttcatggaaatcagttaagacatctaaataagtccatagacggaatattagaagattttaaatcaactccagacatggaaac
>134	N operona: 97	first-last	LIC_10138	gene_poz=(601-2070)	-	HD-GYP hydrolase domain protein	identified by sequence similarity; putative; ORF	/position=163749 - 166418 (164349 - 165818)	/lenght=2670 (1470)	/codons=890 (490)	/complement=false	GC-compoz=34.625850340136054%	/LCI1=1.5541922290388548	/LCI2=0.09420586230402182	p_i1=0.19013677044292904	p_i2=0.12529938452457437	/Tai=0.33405805707190384	/Tei=0.21276944607211695	/EEI=3.6883615757868538
ttactttaaagtcggaggaaaccgattctaaaattaaggcttctaaattgggagttttgatgtcttctgtatttacagacgattttgttttagaagaaattattcatcactcgagcgaaatcgatcttagaaatacatttcatctaagcgcagattctagattagaatttgaagatgttgaatttgcaaccagaacgaaattttcactcgaagctccagatagaaaggggcttctctattttgttactggggttttgaaagaaaacggtattaacattcattccgcgaaaattcgtacagatcaaaccggaaaccgtgcccaggatacgtttattctatccgatacaaaaggagtaggttttgctgggacttctttagaagatcgcgtcagtcgaaatatactcgaaattagtttgaattcttcatggaagtgagtggtaaaatatttttttttcgtcttttattcaaaatattcggtgcaaacgttttattcccaccttttcatggattaaaaatgaaattcttaagcgattattttaatctacgttaattagcgtagctatattcaaaaagtaaaattcactatttaagattattcttatggacgcgcagaaagacttacaaaaattcgattttacagaagaaatcatccagcattttaaaattaacagcgtaattcccgttgatttttataatagaaacggacagattttaattcataaaaaggaaaatgcagacggagatgacattacaaaattattaagattcgagagccagggaatttactttttaaaatccgaattcgaaaagatttccggcggaaaacaaggtgatgggccaaataatgtaaatggtcgagacgttagttttgccaaactagtcaatgccgagttaaccgtagatcttgctaagaacgcttccaattttttatccgaattaaaaaaatttccccttcatggaaatcagttaagacatctaaataagtccatagacggaatattagaagattttaaatcaactccagacatggaaaccggattggttaacatcatagaagttatgagtagcgcaggggttcctatggattccgaaatacttacaaaacgcaccgtgatttcaatggctatgaaagtgagagccggaaaagcttttactaaggtggacatggaacagaaaaaattagatcaaatgaatctaatgatgtcttcttatcttgcggatgtgggctacactcagatgaaaattccgatggagagagatctgaaagcggaagaatttgaatatattaaaaaccatccaattattagttatcttatgatagcaaatcttccggacttggacgataatattaaaactttggttctcaatcatcaccgtcctcataaaggggaaggaatgaataataactatcctcaaccaaaagttcttattcataagctcaacgtttataaggaaaagtataaggacgatcctaaaaaaaccgttttggttgcagatattcaaaaacaaattcggaatattcttaccaacaatcttcctatggaagatattggggttatttccattgcgggagaatttgcatccttgacgacaagacaagcgtggagagaagcttttgatcctttggttgcaatgaaattaattttgaataacagtttttttgcatataatgaaaagaccttgagagacttttacgatcatattggtctttcattgtgtaataatcagccttttattcgggaaggtgactttgtgattgtggtcacacaagattctaatcaaaaagttttttttgaagtttgtattattcgagaaatgtataaaactcaaattcgtcctatgttagaaagaataggaaccattaaacctaactttagtaatatgggtaaacttagaatttcaggatttgatattgcttctttaaagttggatcgtagaaaagcggtttacaatctcgaaaaaaaccaagacccgagaaggatcgtttacgttttggattctaatatggacgctcgtctttatgaggaattaactaaacaaaccggcgaaattcctaaagaaagtgcttaaaaaccgagttacggaattaaggaatctgcgaactttagttaatttaaatatagtaatgtttaaattaaattttcacacaaaacctctattttgagaccattgtcgaatttaaaattcattttatgaaagttctttaaaaaacccggtattgctcggatctttaagataatatcatgtatttctcgtaaataaatatatgatttaacttaattacttttattatataattttaatattcttttctaaagaacaagatatagaattagaaaagccaatttccgatgaaaataccattttggaaaatgttcgaaatgtcatagttaaaatgatacaataacaaattgtatattttaaattcttatcgcaaaataaatatttcagtacaaaatattagctactttattatagctctctaggtaataattccttttttgggtagaattcggttatatggctaaatttcttttgcgttaaacttattgtaaaaaaccaaaacatcaattcgtttagataaattctacagaaaatcatgactaaaattcttttatgatataatgattatttaagacaaaatatggattttcaaaacacaggtcggaa
>135	N operona: 98	first-last	LIC_10139	gene_poz=(601-2112)	-	conserved hypothetical protein	identified by sequence similarity; putative; ORF	/position=166329 - 169040 (166929 - 168440)	/lenght=2712 (1512)	/codons=904 (504)	/complement=false	GC-compoz=34.98677248677249%	/LCI1=1.341948310139165	/LCI2=0.11789264413518886	p_i1=0.1305513259728378	p_i2=0.2075015465950718	/Tai=0.34802407070846275	/Tei=0.28675139193556465	/EEI=4.597781618519109
ataaattctacagaaaatcatgactaaaattcttttatgatataatgattatttaagacaaaatatggattttcaaaacacaggtcggaatttgtctaaactactttaaaatatatgaaactactgcaaatctagaacttgcggcgaaatttaaaaaatgtgggaaccacacatcgattcgttgaataagtaagtttcaaaaaagataaacggtcaaaatgagacggcttctgtgggaactacaaccttttgttaaaaaattcagcaattgaactttttctggttttaaagcggccctcactaattcttacagaaaaaaatgccatgaattttaatacgaatttctctttagaacaaaattctaaatactcagatttaatacctctaaaagcgatgaacattttcaggtcatttcaataactcctttaagagtaaaaaactggttttaaaacgaagaaacgggcctatctctgtagctcgttttataaaaatctctatgattttcataaataatttttttccagtcggattgtgtatcattctctaagaaagggttgtcaaaaattttttctaatacaactcctttccaaaatataactaatggaatttgataaaatgaattctaatgcaagtcatcactcgcaatcggttaatagggaacttttagaaaagttcgagttcaattccgacgttatcaagagttttattagtcaaagcgaaataccggtcgatttttataataaaaacggacagatcttaattcataaaaagtcggacgcatctgaagaggacgtcactagacttcaaaagtttgaaagccaaggaatttactttcttatctcagaaaaagataaagttactaaaccaaaagataatccggatatggttcacggaagggaagtttcctttaccaaactcgtcaatccaaatcttacagtggcacttgctaaagaggcttctgaacttttagaggaacttaaacattttccattaaccaacaatcacattcgtttggttcaaaaaggtattgatgatattctcgcggactttaagggaagtacagatatggaactcggacttgtgaatgtgatcgaagttatgagacaagcgggaattaaagccgactccgaaatgatgaccaaacgtacagtgatctctatggcgatgaaactaagaggattgaaagcactgagtaaaaccgataacgaaattcaaaagacaaaacaactcaatattatgctcgcttcctttatggtagatataggaaaatctagaatgaaacttccaaatcataccgatcttcgtccggaagaatttgattatattaaaaatcatcctatcattagttatcttatgattggaaatttaagtggggtaaattcagaagttaaatccgcagttctgaatagtcatagaactttccgaggagagggtttaaataacaattatcctactacaaatataattattcggaggctaaccgaatatcttcaaaagtataaggatgataaaacaaaaaaaattctaatcgaagacattcaaaaacaaattcactatgcacttaacaatacttatacggacgaagatccaggaatcatttcgatttctggagagtttgcttctctcagttctgatcaagaatggcgtaactcttatgatgctcttacttcaatgaaattgatcttaaacaatagtttcttttcttataatgaaaagatcgtccgagatttttttgattttatggcgcttagtctttgcgaaaaccaaagcgttttgaatccgggtgactacgttatagtcgtttctacggattctcaaagaaagattcattttgaaacttgtgtgattaaagaaatttttagacatcagaccagaccacttttggaaaggatcggaacgattcgccctgtgatcatcaacaaaggtaaaattaaaattcaaggttatgatcctcattctttccgtcaggataaaagaaaggcagtattcgatttaaataacagtatggatccaagaagagttatttacgttattgatcccgaattagagccaagtttatacgagaaggtagatcaaagttttagaggaactgttcctcgttctgcggcttaaaaccaaaggattcttttagaaaccgctttattcctgagctttcccttgtttttttggtaatatgccttctagctggggaaaaatttttaaagttagtactttcggagaatctcatggaacttctgtgggagttgtggttgaaggagttcccgcaggaattcccattcgtttagaagaaattcaaaaagacttaaaccggagaagaccaggacaaagtaacctcaccacacctagagatgaaactgacacggttcgtgtagtttctggagtatttgaaggaaaaacgatcggatctccgattgctttgatcgtagataaccaaaatacgatttctaaagactacgaaaatttaagaaccacgtttagaccttctcacgcggattatacctatcaaatgaaatacggttttcgtgcgcatgtaggcggcggacgttcttccgttcgagaaacgattggtcgtgtagccgcagccgccattgcgagaatgatcctcaaggatgatcttggaattgaaactattgcgtgggtggattcgatcggaaccgttcaatctaacataggtgataaatatcctaagtctagggaagaagtcgatcaaaa
>136	N operona: 99	first-last	LIC_10140	gene_poz=(601-1743)	aroC	chorismate synthase	identified by sequence similarity; putative; ORF	/position=167902 - 170244 (168502 - 169644)	/lenght=2343 (1143)	/codons=781 (381)	/complement=false	GC-compoz=40.94488188976378%	/LCI1=1.2043859649122808	/LCI2=0.11105263157894738	p_i1=0.09703859396099562	p_i2=0.18240914716018844	/Tai=0.3995450729248524	/Tei=0.2641682324441696	/EEI=5.338038363908335
atacggacgaagatccaggaatcatttcgatttctggagagtttgcttctctcagttctgatcaagaatggcgtaactcttatgatgctcttacttcaatgaaattgatcttaaacaatagtttcttttcttataatgaaaagatcgtccgagatttttttgattttatggcgcttagtctttgcgaaaaccaaagcgttttgaatccgggtgactacgttatagtcgtttctacggattctcaaagaaagattcattttgaaacttgtgtgattaaagaaatttttagacatcagaccagaccacttttggaaaggatcggaacgattcgccctgtgatcatcaacaaaggtaaaattaaaattcaaggttatgatcctcattctttccgtcaggataaaagaaaggcagtattcgatttaaataacagtatggatccaagaagagttatttacgttattgatcccgaattagagccaagtttatacgagaaggtagatcaaagttttagaggaactgttcctcgttctgcggcttaaaaccaaaggattcttttagaaaccgctttattcctgagctttcccttgtttttttggtaatatgccttctagctggggaaaaatttttaaagttagtactttcggagaatctcatggaacttctgtgggagttgtggttgaaggagttcccgcaggaattcccattcgtttagaagaaattcaaaaagacttaaaccggagaagaccaggacaaagtaacctcaccacacctagagatgaaactgacacggttcgtgtagtttctggagtatttgaaggaaaaacgatcggatctccgattgctttgatcgtagataaccaaaatacgatttctaaagactacgaaaatttaagaaccacgtttagaccttctcacgcggattatacctatcaaatgaaatacggttttcgtgcgcatgtaggcggcggacgttcttccgttcgagaaacgattggtcgtgtagccgcagccgccattgcgagaatgatcctcaaggatgatcttggaattgaaactattgcgtgggtggattcgatcggaaccgttcaatctaacataggtgataaatatcctaagtctagggaagaagtcgatcaaaatgaagttcgttgtccagacgttggtagcgctgaccaaatgcgttctttgattttaaaaatgaaagaagccggagatagcgtaggtggaacgatccaatgtgtttcttataatcttcctccaggtttaggagatcccgtatatgacaagttagacggagatttggcaaaggcgatactttctattcctgcttgtaaaggattcgaagtgggttccggattttctggaacgttattaaccggaagttcacataacgatgaattttacgtggaagaaggaactggaagagtcaggactagaacgaatcattctggaggactccagggtggaatttccaatggagaagaattagtaattcgtgccgcttttaaaccaacctctacaatttttaaaaaacagaatactataaatctcaaaggagaagaaaccattttagaagcaaaaggtcgtcatgatccttgtgttctccctagagccgttccaattatcgaggcagttgtaaatttagttctcatagacgcatatttatatcaaagggcgatcaatcctcaatggttccaaaagtgggctagaattccagattattacaaagatttagaactttaagaatcagtcccaaaaggtgattgttccaactttcgagtgtaaggttcaaatcttttggagaccactctaaaattaattttattcgtccccgttacgctacgttctggtgttttttatagatttttgaaaaattttttaaccgttgagaattgtaatagttcctatattttaaggttttgcagtgatttctaagtagaaagtgcacaaatctatagaaaattgatggtttggttttagaatcatcgaaaattgttaaatgcgtaggtagttcccacattttcagaaaaaccgatcattttacattcggaatcgatctttataaaatcggtatctaaatatctgtcataaatgccgagtgccgtttcagtaagttcgatagatccaatgtggaagcgattatcgtggaaattttgaagggaattagaaccaaagcgaggtcggctgagcctttttagatataaaattcagctactaactacgactaaaacgcggtccatagaaagcgttttgttgagtttagggagtcgttgcattgagttttttattcgcccagattttttccctaaattcacatgattaagtgttaactattaagtaggt
>137	N operona: 100	first	LIC_10141	gene_poz=(601-2049)	nuoG	NADH dehydrogenase I G subunit	identified by sequence similarity; putative; ORF	/position=169847 - 172495 (170447 - 171895)	/lenght=2649 (1449)	/codons=883 (483)	/complement=false	GC-compoz=38.37129054520359%	/LCI1=1.301521438450899	/LCI2=0.1336791147994468	p_i1=0.12023948089917626	p_i2=0.26823175680475425	/Tai=0.4228955060576085	/Tei=0.34140858112427885	/EEI=4.8027156596240905
cacaaatctatagaaaattgatggtttggttttagaatcatcgaaaattgttaaatgcgtaggtagttcccacattttcagaaaaaccgatcattttacattcggaatcgatctttataaaatcggtatctaaatatctgtcataaatgccgagtgccgtttcagtaagttcgatagatccaatgtggaagcgattatcgtggaaattttgaagggaattagaaccaaagcgaggtcggctgagcctttttagatataaaattcagctactaactacgactaaaacgcggtccatagaaagcgttttgttgagtttagggagtcgttgcattgagttttttattcgcccagattttttccctaaattcacatgattaagtgttaactattaagtaggtactttattatgtagtttgagtacaatcatcaaaaatcaattttttgacattgtatgagttcccacagtatgatttctacggtagagcacataatataaaaatagatacacgatcccgttttagaaacgggttgccagaatgagaatggtacgtttctatagaactgttcccgaaattcgggaagaatcaaaaggatgattccatggtaaaaattaagatcgacggaatcgaatatgaggtggatgaaaaaaagaacctcatatcagcggcaaaagatgtcggagtcgatattcctttcttctgttatcaccccaaactttccattgtgggaatgtgtagaatgtgccttatcgaaattgaaggagttcctagacttcaagcagcttgcaatacgaaggtaacggaaggtctttccattttcaccaaaaacgatcgaattaaagaagcaagagaaggaacgatggagtttcttcttgcgaatcaccccttagattgccccgtttgcgacaaagctggcgaatgccagcttcaggacaatgctttcaaagaaggaaagggtaactccagatttacattagaaaagcggaatgttcctcaagaagaagtcggttctaatctaatcattaatcataaccgttgtattgtctgttatcgttgtgttcgatttgaagaagaaatcgtaggagaatccaatttaggactttttgaaagaggttatcactctatcataggacttgcaaagaacgaaccaattcagcataactttcaaggagctcttgcggatctttgtcctacgggagcacttctcaataataaaaccttattcaaatctagagtatggtggtataaaaatggggaatcgatctgccatggatgtagtactggttgcaatgttacgactaacgtaagagataacaaaatgtatcgatatatgcctcgaatcgacgaagaaaaggacatgtattttctttgtgaccatgggcgttttgacatcgattggttgaacgaaaatcggttattcgcgtattatcaaaatggaaacgtatcggaaagtaccgtagtgctgcctgccattgcggaaagagttcgtcaatcaaaacggattgcgattttaggtggtgcaaaagaatcgaacgaaaatttaaaaaccattcttcaaagtgtggaatcttttgaaaaatcggttatcgtagaagcaagggtagaagaaattcaatacaaggcgcccgagcaaaaagattttttgatgactactgattttagaccaaatacaagaggagcggtagattccggatttatatcttcgcaagaaatcaatgcgatttgtaaatcgatcgagttaggagagattgatctggtttttgtgattcatgagaatattaagaaatttttacattctattccttcgaacgttactcttgttttattaaatacaaatttaactcaagaaatatctgaagcaacttacggaattccgattcaaacgtttgcagaacaagccggttcttttacaaataaaaatggattgaatcagtcttttcaaaaggtaatggagccgcctaaaggtctattaaattctggttctgttttccggagaatagcagaattggtcaaaacttctcccaaggaggctgaggttgggaaccgttaacgtagtaagagtagcaagtcgtcataaactttcttggtatgaaaagttttatttttattctattggaaaaggactttggatcactctcaaacattttattaaggccgcgattttaagaaaagcggtaacgatagaattccctgaaaagaaaagaaagtattccactcgttttcgtgggatgcatacgatgaaacgtgatgaacagggtagagaaagatgtacaagctgtttctgttgtatgtggatttgtcctgcggatgcaatttatatagaagcagcagaagtaactccggaaattcaacatcttcatccagaagataaatacgctaaaaagttcgagatcgacttactacgttgtattttttgtggaatgtgtgaggaagcttgtccaaaaggggcgatttatctggatggtccgggcgagatggcgaccgataaccgagaagatctaatcttaaccaaagaaagaatgatgcaacttgtgggtggaccaatcatcggagaaaggcaataaaatttaaagttggttgaatagatttctagtttaaacgtttatttcaaaatttttttaagagcctacaaatcgaagatggtacttta
>138	N operona: 100	last	LIC_10142	gene_poz=(601-1128)	nuoI	NADH dehydrogenase I I subunit	identified by sequence similarity; putative; ORF	/position=171282 - 173009 (171882 - 172409)	/lenght=1728 (528)	/codons=576 (176)	/complement=false	GC-compoz=39.39393939393939%	/LCI1=1.243809523809524	/LCI2=0.06971428571428571	p_i1=0.1061772018057755	p_i2=0.05881995285301799	/Tai=0.41627394882812374	/Tei=0.1529379575677162	/EEI=5.113533701815404
gaaacgtatcggaaagtaccgtagtgctgcctgccattgcggaaagagttcgtcaatcaaaacggattgcgattttaggtggtgcaaaagaatcgaacgaaaatttaaaaaccattcttcaaagtgtggaatcttttgaaaaatcggttatcgtagaagcaagggtagaagaaattcaatacaaggcgcccgagcaaaaagattttttgatgactactgattttagaccaaatacaagaggagcggtagattccggatttatatcttcgcaagaaatcaatgcgatttgtaaatcgatcgagttaggagagattgatctggtttttgtgattcatgagaatattaagaaatttttacattctattccttcgaacgttactcttgttttattaaatacaaatttaactcaagaaatatctgaagcaacttacggaattccgattcaaacgtttgcagaacaagccggttcttttacaaataaaaatggattgaatcagtcttttcaaaaggtaatggagccgcctaaaggtctattaaattctggttctgttttccggagaatagcagaattggtcaaaacttctcccaaggaggctgaggttgggaaccgttaacgtagtaagagtagcaagtcgtcataaactttcttggtatgaaaagttttatttttattctattggaaaaggactttggatcactctcaaacattttattaaggccgcgattttaagaaaagcggtaacgatagaattccctgaaaagaaaagaaagtattccactcgttttcgtgggatgcatacgatgaaacgtgatgaacagggtagagaaagatgtacaagctgtttctgttgtatgtggatttgtcctgcggatgcaatttatatagaagcagcagaagtaactccggaaattcaacatcttcatccagaagataaatacgctaaaaagttcgagatcgacttactacgttgtattttttgtggaatgtgtgaggaagcttgtccaaaaggggcgatttatctggatggtccgggcgagatggcgaccgataaccgagaagatctaatcttaaccaaagaaagaatgatgcaacttgtgggtggaccaatcatcggagaaaggcaataaaatttaaagttggttgaatagatttctagtttaaacgtttatttcaaaatttttttaagagcctacaaatcgaagatggtactttacgaaagttgaaagtttttctttttaagaaaactcaaatctacaaaactttacgagtttaacctttaccataaattttttggaaatcgaaaaccagatgtaatctataataagatttgttgaaaagtgagttttcttccgttttcattaaaacgaattgataaaaccgttttataaatatggatttttccaacagctataatctgtaatagttagaagttgatcttatactcttaaaattaatgaggagaaaaaataacaatagcttaaaagtgatttaagttgtgttgaatcttaaatctttaaaatactttaccgtcaatttttagtatgttattttagctcactttttcgtgggtatattggctttgtcttgccatttccaattttgcttctaaaaaggataccgccgaatcaatatcgtgattacaaatccctggatattctcttaaaattccctttctagaaattcctgccaaaagcaaatctaaaatttctgaaactcgaactccagtt
>139	N operona: 101	first-last	LIC_10143	gene_poz=(601-849)	-	conserved hypothetical protein	identified by sequence similarity; putative; ORF	/position=172232 - 173680 (172832 - 173080)	/lenght=1449 (249)	/codons=483 (83)	/complement=true	GC-compoz=35.7429718875502%	/LCI1=1.4308943089430894	/LCI2=0.10081300813008127	p_i1=0.15447838987414358	p_i2=0.1467872372819803	/Tai=0.3362426589777894	/Tei=0.23210851355378226	/EEI=4.18356564167346
gtatatttccgaattcttttttctgtttattgtaatgtttgaagtatagattttttgcaatcgaacaagtccaggtgctgaaagaagcaatcttagaatcgaatttatgaaaaaaagtaaatgcctttaagaaagcctcttgagtcaaatcctcggcaacttccggatcaccgcaaattttcaaaagaaaatgatatacggttcgatagttatcctcgtataaaactgaaaaatctacagaatcagattgaaccattgaaataagtaccgattactcggtcttttgcagtttttttaataaattacgattctaaaagcacaaaaaagaaattaaaactcgatctttttttgaaaactttgtttggaaaactatgtcctattcgtctctattttctatctcgagaaaatatatcttcttctctgcaaagtattatttggcttttgcagtaaaacaaccagttctagtgggactcataaattatagaacgattgaatgttagaagaacttaatttcacaaacaaacttggagccagagaaaacaaaattcaagatcggaaaaaattcgttctaattttgtttgctactattgttaaggatatatgaacaaaaatgaatttacttcgatagaagtcattccgggttatctgggaggaaaaccctttattaaaggaactggagttcgagtttcagaaattttagatttgcttttggcaggaatttctagaaagggaattttaagagaatatccagggatttgtaatcacgatattgattcggcggtatcctttttagaagcaaaattggaaatggcaagacaaagccaatatacccacgaaaaagtgagctaaaataacatactaaaaattgacggtaaagtattttaaagatttaagattcaacacaacttaaatcacttttaagctattgttattttttctcctcattaattttaagagtataagatcaacttctaactattacagattatagctgttggaaaaatccatatttataaaacggttttatcaattcgttttaatgaaaacggaagaaaactcacttttcaacaaatcttattatagattacatctggttttcgatttccaaaaaatttatggtaaaggttaaactcgtaaagttttgtagatttgagttttcttaaaaagaaaaactttcaactttcgtaaagtaccatcttcgatttgtaggctcttaaaaaaattttgaaataaacgtttaaactagaaatctattcaaccaactttaaattttattgcctttctccgatgattggtccacccacaagttgcatcattctttctttggttaagattagatcttctcggttatcggtcgccatctcgcccggaccatccagataaatcgccccttttggacaagcttcctcacacattccacaaaaaatacaacgtagtaagtcgatctcg
>140	N operona: 102	first	LIC_10144	gene_poz=(601-1125)	-	RNA polymerase ECF-type sigma factor	identified by sequence similarity; putative; ORF	/position=172825 - 174549 (173425 - 173949)	/lenght=1725 (525)	/codons=575 (175)	/complement=false	GC-compoz=32.0%	/LCI1=1.4080459770114941	/LCI2=0.0549808429118774	p_i1=0.14817713387350195	p_i2=0.030763861499677563	/Tai=0.2854646275880206	/Tei=0.1276874753497098	/EEI=4.285235187492004
tgttattttagctcactttttcgtgggtatattggctttgtcttgccatttccaattttgcttctaaaaaggataccgccgaatcaatatcgtgattacaaatccctggatattctcttaaaattccctttctagaaattcctgccaaaagcaaatctaaaatttctgaaactcgaactccagttcctttaataaagggttttcctcccagataacccggaatgacttctatcgaagtaaattcatttttgttcatatatccttaacaatagtagcaaacaaaattagaacgaattttttccgatcttgaattttgttttctctggctccaagtttgtttgtgaaattaagttcttctaacattcaatcgttctataatttatgagtcccactagaactggttgttttactgcaaaagccaaataatactttgcagagaagaagatatattttctcgagatagaaaatagagacgaataggacatagttttccaaacaaagttttcaaaaaaagatcgagttttaatttcttttttgtgcttttagaatcgtaatttattaaaaaaactgcaaaagaccgagtaatcggtacttatttcaatggttcaatctgattctgtagatttttcagttttatacgaggataactatcgaaccgtatatcattttcttttgaaaatttgcggtgatccggaagttgccgaggatttgactcaagaggctttcttaaaggcatttactttttttcataaattcgattctaagattgcttctttcagcacctggacttgttcgattgcaaaaaatctatacttcaaacattacaataaacagaaaaaagaattcggaaatatacgactcagtgatttagtcggtgatattgagatagacccggaaattccggaaaatttagagaaggtttttttggaaaaagcaataaaagatacgattgaaagtcttcctgaaccagaaaagagtataatattgtataaagaattaaaaaagaaaactttaaaagaaacagctcaagtattgggaatttcggaaagaacggtaagtaggagattaatttctgctatttctttactgagaacaaaattagaacagcaaggatttcaattctaaacttctattatgaaaacggaattagacgatatagaacgttttgaagaccttttaggaaggtacttatacggtgaattgaatgccgaagataagcgtgaacttcttcaattcgtgcttaaaaatgaaagagctcgttctatgtaccaaagttctactcgaactaattctattctatctcgtactttttctgatattaaacaaacccctcatttaaaatcgagtattcagaaaaagattttagaatttccgaatacgattttaaaatctcgttctttggttttaggacttacggcggccatgttatttttagtcgtaggtgtttctttttggtttaaatatcaatttgagttggattctaaattagatcaggtttttatcaattcttacggagattgtaaaatcgacggtgtagcgtctcaacctggagagagtctgctcaatcgtaaattagtttctggtaatttttctatttgtgaatttcaagtagagggggctcaaagtgttgcggttcgaatgttgccagattctgaagtttccgttactggagataaaaagtattcttctttgaatgtggctcgagggtcggttctggtagattca
>141	N operona: 102	last	LIC_10145	gene_poz=(601-1974)	-	conserved hypothetical protein	identified by sequence similarity; putative; ORF	/position=173359 - 175932 (173959 - 175332)	/lenght=2574 (1374)	/codons=858 (458)	/complement=false	GC-compoz=34.27947598253275%	/LCI1=1.6951130561633845	/LCI2=0.08147337709700947	p_i1=0.23374618563464422	p_i2=0.08790095197522578	/Tai=0.28575609878744235	/Tei=0.17911085677770322	/EEI=3.221944617661007
ttgtgcttttagaatcgtaatttattaaaaaaactgcaaaagaccgagtaatcggtacttatttcaatggttcaatctgattctgtagatttttcagttttatacgaggataactatcgaaccgtatatcattttcttttgaaaatttgcggtgatccggaagttgccgaggatttgactcaagaggctttcttaaaggcatttactttttttcataaattcgattctaagattgcttctttcagcacctggacttgttcgattgcaaaaaatctatacttcaaacattacaataaacagaaaaaagaattcggaaatatacgactcagtgatttagtcggtgatattgagatagacccggaaattccggaaaatttagagaaggtttttttggaaaaagcaataaaagatacgattgaaagtcttcctgaaccagaaaagagtataatattgtataaagaattaaaaaagaaaactttaaaagaaacagctcaagtattgggaatttcggaaagaacggtaagtaggagattaatttctgctatttctttactgagaacaaaattagaacagcaaggatttcaattctaaacttctattatgaaaacggaattagacgatatagaacgttttgaagaccttttaggaaggtacttatacggtgaattgaatgccgaagataagcgtgaacttcttcaattcgtgcttaaaaatgaaagagctcgttctatgtaccaaagttctactcgaactaattctattctatctcgtactttttctgatattaaacaaacccctcatttaaaatcgagtattcagaaaaagattttagaatttccgaatacgattttaaaatctcgttctttggttttaggacttacggcggccatgttatttttagtcgtaggtgtttctttttggtttaaatatcaatttgagttggattctaaattagatcaggtttttatcaattcttacggagattgtaaaatcgacggtgtagcgtctcaacctggagagagtctgctcaatcgtaaattagtttctggtaatttttctatttgtgaatttcaagtagagggggctcaaagtgttgcggttcgaatgttgccagattctgaagtttccgttactggagataaaaagtattcttctttgaatgtggctcgagggtcggttctggtagattcaattcagaacgaatctaccggggaaggtctacttgcgattctttcaccggatgtgagagcctttttagcaggaacgaaagtgatttattccagaaatgtgggagaatcctattctaaactggatatagatgttttggatggaaaagtagaagttgaaacaggacctttgattgcttttgaaaaaaccgccagcactttaacaaaagaggaaaaagaatttttaaaaatgaattttccgattctttttcaaagcagaaaagttcaggtaaatcggggacaatctttgtcttggaaaggaatcccggaatctagtttaaataaaattcgttctttagaaaaaagtattgaagaagcaaaatcccaaggtttgaaattagaagaggattttgtcttcgcattaaattcggacgttcgtaggctcgggaacgagaatacaatcgggatgttttctatggaagaggatctaaataaaaaaattaagaatattcttccaaatcaagaaaaagaattagaagagaaattcaaatctatggttcgttttgctccgagcgatttgaaacaagtcgaaaagttgaagtccttagttgcaaaattggataatacggccttaattcaaattttaaaagataaaaatcagcctgatcatgaaagagtaattcattttaaagatggttctcaagtaaaaggttttatatatcaacacgaaagtttttatattcttctaaagaatgatggaaatcttttatttcctattgatgcagtcgattcaatccatttcgaataacactgatttgtcgattttattcccgatcaaaaacggataaacttcttggatttgttcattttaacttctttttttggttatctaaaagaatgtagttggtataaaaaatagggaaatgttttctatatgattcgatctatttcttaaatcttttaagtttgatgtttgaattcactataaatttcaatcaaagcattttaccgtttcttaattttataaaaaacttgcgataaaattccgcttttttatttttgacagtctaatctaagaacagcaggggacgaaattggtttcgactgttgttgccaggggttatgtggcgtgtagaggttgtaggctcctctaaaaaccttcaaacaataaccgctaataacgaattagctttagcagcttaatctctgctacggaactttagttttttctctcgaattctaaatgttctgacaatgatcgggaggcgattcttttggtttttggttcctaaaagagtttgtatttgagccgaataggaaagagagtcctgtctgagggtgaacctctttccgaaattttatacacagactacacacgtagaggctgatctggggcgcaataggacgc
>142	N operona: 103	first-last	LIC_10146	gene_poz=(601-786)	-	conserved hypothetical protein	identified by sequence similarity; putative; ORF	/position=175595 - 176980 (176195 - 176380)	/lenght=1386 (186)	/codons=462 (62)	/complement=false	GC-compoz=28.49462365591398%	/LCI1=2.0491803278688523	/LCI2=5.46448087431692E-4	p_i1=0.3510252290077496	p_i2=6.3814480300500645E-9	/Tai=0.3649621550820812	/Tei=0.10000000574330324	/EEI=2.4042928777800405
atctaagaacagcaggggacgaaattggtttcgactgttgttgccaggggttatgtggcgtgtagaggttgtaggctcctctaaaaaccttcaaacaataaccgctaataacgaattagctttagcagcttaatctctgctacggaactttagttttttctctcgaattctaaatgttctgacaatgatcgggaggcgattcttttggtttttggttcctaaaagagtttgtatttgagccgaataggaaagagagtcctgtctgagggtgaacctctttccgaaattttatacacagactacacacgtagaggctgatctggggcgcaataggacgcgggttcgaaccccgccgtctccaaagttcatcacttatataatccaataatcaattttaaatttgtaagattgattataaattttgaaatctattttctcagactgattattttaacacaaatttgatgtgggaaaaagtttcattgtaaaaatataaaagtcagatttatagtgttctcacaagattacgtatttatgattctcgaacagatccttttctcaataaacttctggtggtagtttccaaatttatgtgtaagtttgacttttaggtttttgtctttggatatttgcaaaatatgggaactcttaccgatttatatctattccggaatctatatttttgagagaaaaatctacactcggactttaagcattttatttttgtattcttttcgaagtaaaaatattagaattttaagttgttttagcaagagttcggcgtaaataattcatgattctaacctagtgacgaattattggacacatttttacgcagcatttacttcaaattgcacaggactcacaaagtctaatgacgaatgagatctgtgtctattataataaacctctatatgatcaaaaagtaattcttcggcttcttgaattttataaaagtaattatattccatttctcttttcagagaaccaaagaaggactcagcaactgcgttgtcccaacaatttccctttctactattactccttctgagtttattatttaacagataccttcgagtttcgtacgaacaataattggatcctcgatccgaatgaaaaactaaacccttaggaggatttctacattcgattgctttggaaagagcggtgcacactaacttagaatcattagaatttgaaatcgaccaacccactacttttcgagaataaagatccagtattatacaaagataaatccacccgaaagaggatcttaaaaaagtaatatctgaaacccagatccgattcttctgaatcggtttgaaattccgttgaactaagtccggagcaacccgattcccatgattagaatctgttgtggcaatc
>143	N operona: 104	first-last	LIC_10149	gene_poz=(601-1257)	frnE	polyketide synthase	identified by sequence similarity; putative; ORF	/position=177352 - 179208 (177952 - 178608)	/lenght=1857 (657)	/codons=619 (219)	/complement=false	GC-compoz=35.920852359208524%	/LCI1=1.5749235474006116	/LCI2=0.07828746177370031	p_i1=0.19638045114044758	p_i2=0.07947061670608159	/Tai=0.34085013125517527	/Tei=0.17152355503547345	/EEI=3.6134686200010644
tccttccgaagctttttcagttcttcactttcttttaactgtttatccgtaagtggaagctgatcttctgattttttcaagtattctcccctccattgtcgtaacacaaaatagctgattccaagtgaccctgctacttcttttatcgtaaacgaacccgaaagtgttcgcttgactgcttgttctttaaactccggagagtattttcctttcttattcatattcacctttacctcatttgctgagtaaaaggtgtccgtttttacgtagccaggttattctgaaaaaattagaatctgaactctacaaattgatttaaatgtaggaaccaccacaaaacttgggtttgtctgtaaaatgatgtaagaacctaccaccaatcacgattttacgaataaattctaaaaatgtgggaattcatacttttagaaaattccttctcatattcttgcattaaactcgttttggtttaataaaaatatatattataatattataaaaaaactgattttaaaaaaataggaattctctatatttttttgacttttaagaaaaatcttttacgataaaaactgttttttcttttgaaaatctaggaaggtgactgtggaaactaaaattgcgatttattcggacgttgtttgcccttggtgttatattggaaaaaaaagattagaagatgcaatatcaattcggaaaaagtcacacccggatgataaaatcgaaatagaatggagagcctttcaactcaatccggatttagctccagaaggagaagacagaatacttcatatgactcgaaaatttggatctatggatcgtgttaaaatgatggtgcaaagagtcgctgatattgctaattcagaaaaccttccttttctgttggaacaagagggacatcaaccaaacacctttttattacacgcattgattcgaaaagcgaaagaatatggaaaagattcgattctttcagaaatcttttttagaaaattttttgccgaaggtaaaaatctttcagacacaaatataattttggaaagtttacgagaggctggaatacaagaggatgatttttattccataaaagagaacacgattttgctccaagaagttcgcgaagaagaacaaaaaggcagagaattgggggtttctggagttccattttttgtgtttaacgagaaatacgccgtttcaggcgcccaagaatcgaatctttttttgcaagtatttgatcgattggaaagtgaaatttcttaattttatgtattctaatttttgaatattataaataaaataagaactgtatgtttttatcgatgaaaataaatttcttgcgatgaattcttgtttatcattttttttgcaattatcttattctaaatttttttcaccctattaaagtttctgtatttttacggatcggttcaattgagtaccgtaaattttattctaaaaccctatttcagcgcaaaagactggatacttaaaaataaacaggaaattttataaaaatgtagaaatccttataaatgcgtcattccgaaattagatgctttttttaaaggagattttatattctagattttgaaataaaattatagtatcattttcatacgtctttatagtggattttctattcttttctacgaactaaattttaaaaatttctaatatttttgttaaacgaattattgattattacggatttttataaaatagaacattagagttattgaaaattagttctccatctgtttttgttgctttgaaatggataattgaatcagttttgtgaatctccactatggaatttttcaactctaatataaatttaaagataaacctcgtttaacacaa
>144	N operona: 105	first-last	LIC_10150	gene_poz=(601-1863)	avtA	valine-pyruvate aminotransferase	identified by sequence similarity; putative; ORF	/position=179189 - 181651 (179789 - 181051)	/lenght=2463 (1263)	/codons=821 (421)	/complement=false	GC-compoz=37.05463182897862%	/LCI1=1.6126984126984127	/LCI2=0.10523809523809517	p_i1=0.2079193765804546	p_i2=0.16186330221854706	/Tai=0.36259752949996704	/Tei=0.24567697199669236	/EEI=3.4827740732582217
ataaacctcgtttaacacaaaattacaaacactcaataaaatatgttagtttcacagaagccattgtgtaatttgtagcttttactgagaattatataacaaaatactcaatcctctaatttatactttagagcgtgaattcagagaaagaaaatttaggcgagtcgtttgcaaatttcatagatagagggcgagcggattacgcttaaaccagcgtctcgtttttatgattgttttttggaaactcagcaaacaccttcttggtgtttaggagttgagacaaactataaataaaatgaaatttatatcgaaaaccatagattacaaattcaaaatagatttttgattttttacaataaccaccaaacagagattttatggaaaaattggattggacgatgattttttttgggttttatagaagtttttaaaaaacatttacacaaggtcttaattggaatatctatctttcaaaaataaataataaatttttaaaacgaaatgtagtaaaagtatttttgctataaagttaaaaaagaatctgcaaaattttcctttaagattagattctagtttctatatcttacttagaaagaaattttgtacaatatgcaatactcaattttcggtcagaaatttttaaaacaaaccggaatcgggcaattgatggacgatttaagtaatcctcctccgggctcttgtttgttaggtggaggaaatccggcttttattccggaattaatcgaaatttggagagagatcgtatcaaaacaaatcgagtcgggaagtatagataaaattttaggaggttacgaatctccttctggaattttagaacttagagaaacggtcgcttccattttatcggatgaatccggaacaaaaatttctaaagaccaaattgcaattacgaacggaagccagaacgctttctatttcttattaaattttttctctggaaatttcggtaatgaccaaagaaaaaaaatcctttttcctattcttccagaatacatcggttatacggatcaaaccttggagccggattcttttttatcttttgtacctgaaattcgagaaatagaagatcgatattataaatactttatatctttggaaaatttcgattccattccaagttggaaaaaggaggcgggttgtatttgcgtttctcggcccacaaatccaacgggcaatgtgattacggatcaagaacttgagtttttaattgaaagagcaaataacgtaggaattcctttactggtcgacaatgcctacggatttccgtttcccaatgttgtttttggaaaaaattctttcattcatagatctggaatgattcagggttttagtctttctaagttgggtcttcctggagttcggactggctttgtagtgggcgattcggaaacaattactttgctgcatagagccaattcggttatcaatttgacgagcgccaatccgggacaatttattgcattggacctttttcgctctgggcgttggaaagagttgtgtgagaaaataatcttacctttttatctaaaaaaatcgatttttactcaggaggcgatcttaaacaattggagttctcagattgactataaaattcatcaaagtgaaggcgctttttttctttgggtttgggttaggaatttatctctatccgttagcgatctttatccgattttaaaggaagcaggagttatcgtcgttcccggtaaaactttttttccaggaacagactcaaattggtctcatagagaagaatgttttcgattgagttttgccagagaagataaagagatcgaagagggagtcctgaaaattggaaaggtattggaaaaatttttgaaataaatgattttatccaactatttaagtggaatactggacaagtaaaaatgttcaactaaaaagaaccgtactgtagaattgataggaaatatggaaagcactgaacaggaacaggacataagctttgaagagctggcggcgagtaaaccgacggaaattcagtctcttgcacccgattatatctttttaaacgaaggggcagtcggcttgtctgcaacggcacgttgtattttagacgaacttagagattggcataaaaaaactgaaaaacacggttctaaaagtattcatccttcttatttacttaccctagataagctttcggatcttttgaataaatataggaatttaagtgaacaagcgaagtctcctcctagtatagatctcgccttacggcaattagtcgattatgaaaaaaaaggaaaaaataagtctgcttatatttatccttttttagttcgtaatggtgcgaagattcaggctagaattgcgatcgcaagtcctcaaaaagaaactaaaacagatgtaaatccttaccgagctgcttgttttgaattttcggaagaaatgattgatctcattttacagaatcgcgctaagaaa
>145	N operona: 106	first-last	LIC_10151	gene_poz=(601-2955)	-	conserved hypothetical protein	identified by sequence similarity; putative; ORF	/position=180527 - 184081 (181127 - 183481)	/lenght=3555 (2355)	/codons=1185 (785)	/complement=false	GC-compoz=35.37154989384288%	/LCI1=1.5616496598639455	/LCI2=0.09217687074829933	p_i1=0.19237519862892472	p_i2=0.11896865720291284	/Tai=0.323781624781351	/Tei=0.20707179148262156	/EEI=3.6611572761317666
attcagggttttagtctttctaagttgggtcttcctggagttcggactggctttgtagtgggcgattcggaaacaattactttgctgcatagagccaattcggttatcaatttgacgagcgccaatccgggacaatttattgcattggacctttttcgctctgggcgttggaaagagttgtgtgagaaaataatcttacctttttatctaaaaaaatcgatttttactcaggaggcgatcttaaacaattggagttctcagattgactataaaattcatcaaagtgaaggcgctttttttctttgggtttgggttaggaatttatctctatccgttagcgatctttatccgattttaaaggaagcaggagttatcgtcgttcccggtaaaactttttttccaggaacagactcaaattggtctcatagagaagaatgttttcgattgagttttgccagagaagataaagagatcgaagagggagtcctgaaaattggaaaggtattggaaaaatttttgaaataaatgattttatccaactatttaagtggaatactggacaagtaaaaatgttcaactaaaaagaaccgtactgtagaattgataggaaatatggaaagcactgaacaggaacaggacataagctttgaagagctggcggcgagtaaaccgacggaaattcagtctcttgcacccgattatatctttttaaacgaaggggcagtcggcttgtctgcaacggcacgttgtattttagacgaacttagagattggcataaaaaaactgaaaaacacggttctaaaagtattcatccttcttatttacttaccctagataagctttcggatcttttgaataaatataggaatttaagtgaacaagcgaagtctcctcctagtatagatctcgccttacggcaattagtcgattatgaaaaaaaaggaaaaaataagtctgcttatatttatccttttttagttcgtaatggtgcgaagattcaggctagaattgcgatcgcaagtcctcaaaaagaaactaaaacagatgtaaatccttaccgagctgcttgttttgaattttcggaagaaatgattgatctcattttacagaatcgcgctaagaaaccgaaacttcccgatgaagacagtcccggagcttttttacttcataaaaacaaagccggaaagaattggctttttcctaagttggcttcgctcgaagctgaattttctacacttttaaagaagggatttcaaccttacagttatattccaatgacagattttctacgagattttttaacttatgcgaataagaaaaattacgtaatgaaaattcttccagattatcatatcattttagatgatcttcaattaaatcccgacggttcttacgtaaatcaaccagaagtgatagcacattatcgttgtcaggtggatgctcttgaaaaatttgcaattccttatttaaaagaactaagcgaaagagcaggttacggtcttttcggaactagaatcatagaatttgagcaaactcatattcagatggtcgaaccaggaagaaaacaaaactcagaaaaagtaaaagctttgatttcgcttatcaacgattatccatttgatcgtgaaacagatgagctcggtaaaaaagtatcagagacttgtagactttctattcaaatcatttctagattgatggaagaaaaagaaaaactctctcagagaaaagaggagagtgtatttaaatctctaaagttgaaaattcttcataaaatttctgaaaatacacttgaggaacaaactttatatcgtttttctccggaacaaaaattgaagtcttcaggtttatctgatgagacgcgttatccgtcattgattgaagaattgaaaaaggagatttccgatcaatatggaatgaaggtaattgaaaaaccggatcaaacttccgaaatatacgcagttgatcctggttatatggctgcggtacttcataagttgagtagtttagcaactaagaacgtcgcttatcaaaaagagttggaaatcgcaaaagagatcaatgcgagtttgagtaatccgaaacatcctggattaaatgcaaaactgaaagcggaacacattgtaaaactccaacaaggaatccagacaatggaacagttggaagtagaaaaacaacgttctcgagaatttgcaaaaaaattcaatcttccgatgggaatgttgggttttgtagcgagtatgatcttatttttaatcgcatctgtacattttaaaactactggaattttgttcgtgggaattccggtcagtttatttttagggctaatgatcgcatttcattttagggataaagaaaaatcggatattctttccggtggaagttctagttcttcatttgggtccggctttaaaggagagtatggagccatgtcttcttctaatagttatgagactggagaagattctgaagatgaacgttatcagtcttccaagggagaaactccgaaagaaaaaaaagtgagtttaatcgcaaaaggtgcagagagatttgtttttccaagccggtttactaagattacggataaaattcatgattcccgttctttacgtaaaaagatttttgaaaatttagataatattcgaaataacgtagcacatctcaaaggggaaaaagacgacgacaaagttgcttctacgattgaatacgcactcttacaaaattcagctacgattataattccagatgatctagttccgcaaggaatgcctggttctatcattttaagccacaatgatttaaaagctcctttaattcgggatcagattgcagagtttcttagaaacgaagcacaaaaaaagcaatatgataaaaagcttgttaaatattatacttttctaattaatacgatcgaagtggagtattataaatatcttccaagtcgtaagaaaaagtaattaataaattgttaagtatattttcaaaattattcttacgctttctttgattaaaattggctacaagcgagaattgatttcgatgtattatataaataatattttttgtcttcttatttccgatccaattgatggcgaaaggtgttacaccgcttccaatctctattttgagtcctatacaattgacagataaaaataccgaagcgttatgttttacaagtcatgttttttatctttgcacgacatctttactaaatgaggggagaggtgactttgccttttttaaaggtccttcattggtaagatactacatttcgttacaaacatactgaaaaatgattttgtccgattggttttgagaatcggaacaagcgataggttttgaaaaaattcaatcctattaagatcaaccgattggattcaaacgtgcgtattaagtatcgtattggataagtttacatattcaaaatgataccgcgatcgagcttacgattatttggcggaggaaatacgggaaggacttatattttttcggtttttcttcggaactccaggttaggagctttgagtgcaaattcgattcctactacggagcccatc
>146	N operona: 107	first-last	LIC_10152	gene_poz=(601-852)	-	conserved hypothetical protein	identified by sequence similarity; putative; ORF	/position=183350 - 184801 (183950 - 184201)	/lenght=1452 (252)	/codons=484 (84)	/complement=false	GC-compoz=35.714285714285715%	/LCI1=1.6586345381526104	/LCI2=0.08915662650602411	p_i1=0.22221193053255237	p_i2=0.1097951208520244	/Tai=0.3873072354306446	/Tei=0.19881560876682197	/EEI=3.333436253407696
attgcagagtttcttagaaacgaagcacaaaaaaagcaatatgataaaaagcttgttaaatattatacttttctaattaatacgatcgaagtggagtattataaatatcttccaagtcgtaagaaaaagtaattaataaattgttaagtatattttcaaaattattcttacgctttctttgattaaaattggctacaagcgagaattgatttcgatgtattatataaataatattttttgtcttcttatttccgatccaattgatggcgaaaggtgttacaccgcttccaatctctattttgagtcctatacaattgacagataaaaataccgaagcgttatgttttacaagtcatgttttttatctttgcacgacatctttactaaatgaggggagaggtgactttgccttttttaaaggtccttcattggtaagatactacatttcgttacaaacatactgaaaaatgattttgtccgattggttttgagaatcggaacaagcgataggttttgaaaaaattcaatcctattaagatcaaccgattggattcaaacgtgcgtattaagtatcgtattggataagtttacatattcaaaatgataccgcgatcgagcttacgattatttggcggaggaaatacgggaaggacttatattttttcggtttttcttcggaactccaggttaggagctttgagtgcaaattcgattcctactacggagcccatcagccaattcggagatttaattactttcaatttagattcgattttattttcgttttttgtaaatttagaattcaaaccgattctttatcgaaaagaagaaatcgaatttatcccaatttgatcaacattcatgttcgcggaaaaatatcggtaataattggaattaacgctgggaaccaacgggagaagattgaatctttttaaataattttcagtttttttattaaatttagattgactgtaagaatcagtaagagatgctggctttcaagattcccggtgactatagagagagggccacacccgttcccatcccgaacacggaagttaagcctctcatcgctgatggtactatgtggttcgctgcatgggagagtaggacgttgccgggttttttgtttttagacaaaggattaattcagataattctctttcgttcgggtaattttcttttccctaaaatcccaaagaataaattcccgatgaaagcaattcactccagttttggatatgaaatggttgactcaaacctttttcagtaaatttctgtatgggaaatatcctttttcctaaaaaacgtaatcattaatgccaatcagggatagatatgaaaagaaattaccagcccagccgagttaaaagagcgagaacacatggatttcgcgccagaatggctactgccggaggaagaaaggttctttctcgcagaagaaaaaagggc
>147	N operona: 108	first-last	LIC_10154	gene_poz=(601-762)	rpmH	50S ribosomal protein L34	identified by sequence similarity; putative; ORF	/position=184088 - 185449 (184688 - 184849)	/lenght=1362 (162)	/codons=454 (54)	/complement=false	GC-compoz=42.592592592592595%	/LCI1=1.0251572327044025	/LCI2=0.12515723270440252	p_i1=0.06065954401947329	p_i2=0.23504328389554924	/Tai=0.6475061599185443	/Tei=0.3115389555059943	/EEI=6.46857351895419
ttcggagatttaattactttcaatttagattcgattttattttcgttttttgtaaatttagaattcaaaccgattctttatcgaaaagaagaaatcgaatttatcccaatttgatcaacattcatgttcgcggaaaaatatcggtaataattggaattaacgctgggaaccaacgggagaagattgaatctttttaaataattttcagtttttttattaaatttagattgactgtaagaatcagtaagagatgctggctttcaagattcccggtgactatagagagagggccacacccgttcccatcccgaacacggaagttaagcctctcatcgctgatggtactatgtggttcgctgcatgggagagtaggacgttgccgggttttttgtttttagacaaaggattaattcagataattctctttcgttcgggtaattttcttttccctaaaatcccaaagaataaattcccgatgaaagcaattcactccagttttggatatgaaatggttgactcaaacctttttcagtaaatttctgtatgggaaatatcctttttcctaaaaaacgtaatcattaatgccaatcagggatagatatgaaaagaaattaccagcccagccgagttaaaagagcgagaacacatggatttcgcgccagaatggctactgccggaggaagaaaggttctttctcgcagaagaaaaaagggcagatataaattgaccgtatccgacgaaaaactcggtaaaaaatactaagaacgaatcatcgaagagacattaaaatccagaaaggagattcaatttctttttaagactggaaagagagtctcctgtttcccaattgttctggtatatcttcctaattccttctcaaaaaatcgttttctttactgtcctgaaaggactgtaaaaactgcggttcaaagaaaccgaatgaaaagaaagcttagagcaattatacacgaagaagagaaaaatttttcaaaaggctttgatatagcaatattagccaaaaaagaaattttggatctgaatcatagggaactagttaagattctggtctctctgatcaatcgagtccgatgaaccgatttgtaatccaattgattcaattgtataaaagattactttctccgttattgccccctgcctgtcgttttacgcctacttgttccgaatatgccgctcaagcgtttcaagaatacggatttttccgcgctttgcagctcagtatttggagaattttgagatgcaatcctctttctcgagggtttgacgatccgttaccaccaaacactaaaggatgaaactgatttatggaagatagacaaactagattgtttttagctttgattc
>148	N operona: 109	first	LIC_10156	gene_poz=(601-825)	-	conserved hypothetical protein	identified by sequence similarity; putative; ORF	/position=184576 - 186000 (185176 - 185400)	/lenght=1425 (225)	/codons=475 (75)	/complement=false	GC-compoz=41.77777777777778%	/LCI1=1.1306306306306306	/LCI2=0.03243243243243243	p_i1=0.08101482493524924	p_i2=0.006458545357996846	/Tai=0.5225161249545065	/Tei=0.10581269082219717	/EEI=5.783243709704024
actccagttttggatatgaaatggttgactcaaacctttttcagtaaatttctgtatgggaaatatcctttttcctaaaaaacgtaatcattaatgccaatcagggatagatatgaaaagaaattaccagcccagccgagttaaaagagcgagaacacatggatttcgcgccagaatggctactgccggaggaagaaaggttctttctcgcagaagaaaaaagggcagatataaattgaccgtatccgacgaaaaactcggtaaaaaatactaagaacgaatcatcgaagagacattaaaatccagaaaggagattcaatttctttttaagactggaaagagagtctcctgtttcccaattgttctggtatatcttcctaattccttctcaaaaaatcgttttctttactgtcctgaaaggactgtaaaaactgcggttcaaagaaaccgaatgaaaagaaagcttagagcaattatacacgaagaagagaaaaatttttcaaaaggctttgatatagcaatattagccaaaaaagaaattttggatctgaatcatagggaactagttaagattctggtctctctgatcaatcgagtccgatgaaccgatttgtaatccaattgattcaattgtataaaagattactttctccgttattgccccctgcctgtcgttttacgcctacttgttccgaatatgccgctcaagcgtttcaagaatacggatttttccgcgctttgcagctcagtatttggagaattttgagatgcaatcctctttctcgagggtttgacgatccgttaccaccaaacactaaaggatgaaactgatttatggaagatagacaaactagattgtttttagctttgattctcagtatgggaatttggatgggagtgaattattttttctttcctaacacatccacaaaaaaaaataccgaaacaaaacaaactcaatctgataaaacgtccgaaaatacaaaacaacaaatcacttctggaaaaacaaaagaatccaattcagctgatcctgttgttcagaaagaaaaaataactccttttgatacgaaaaaaagttttatcgtaacagattcttatatagtcgagttttcgtcgttaggcggaaaaatttccaaattttacatgaaagattttacgggtcctaacggagaactcattcaagttgctcgtaaaaatcccgaaacggttgttgtagatggcaaaagttatcaagcggtggaattatccagagataaaggatttgatttcaatttttcagattctcttgtagaaatttctgattcaccttggaactatattcaattttccttaactgaagataaaatcaatcattccatttctttttcagcagtttctccagataggagttatcaactgaaaaaagaatttcgtttttatccg
>149	N operona: 109	middle	LIC_10157	gene_poz=(601-2484)	-	conserved hypothetical protein	identified by sequence similarity; putative; ORF	/position=184810 - 187893 (185410 - 187293)	/lenght=3084 (1884)	/codons=1028 (628)	/complement=false	GC-compoz=34.447983014862%	/LCI1=1.5544922913343966	/LCI2=0.08676236044657099	p_i1=0.19022667150342684	p_i2=0.10274427631438217	/Tai=0.2938510099483871	/Tei=0.19246984868294395	/EEI=3.6872611906499966
attgaccgtatccgacgaaaaactcggtaaaaaatactaagaacgaatcatcgaagagacattaaaatccagaaaggagattcaatttctttttaagactggaaagagagtctcctgtttcccaattgttctggtatatcttcctaattccttctcaaaaaatcgttttctttactgtcctgaaaggactgtaaaaactgcggttcaaagaaaccgaatgaaaagaaagcttagagcaattatacacgaagaagagaaaaatttttcaaaaggctttgatatagcaatattagccaaaaaagaaattttggatctgaatcatagggaactagttaagattctggtctctctgatcaatcgagtccgatgaaccgatttgtaatccaattgattcaattgtataaaagattactttctccgttattgccccctgcctgtcgttttacgcctacttgttccgaatatgccgctcaagcgtttcaagaatacggatttttccgcgctttgcagctcagtatttggagaattttgagatgcaatcctctttctcgagggtttgacgatccgttaccaccaaacactaaaggatgaaactgatttatggaagatagacaaactagattgtttttagctttgattctcagtatgggaatttggatgggagtgaattattttttctttcctaacacatccacaaaaaaaaataccgaaacaaaacaaactcaatctgataaaacgtccgaaaatacaaaacaacaaatcacttctggaaaaacaaaagaatccaattcagctgatcctgttgttcagaaagaaaaaataactccttttgatacgaaaaaaagttttatcgtaacagattcttatatagtcgagttttcgtcgttaggcggaaaaatttccaaattttacatgaaagattttacgggtcctaacggagaactcattcaagttgctcgtaaaaatcccgaaacggttgttgtagatggcaaaagttatcaagcggtggaattatccagagataaaggatttgatttcaatttttcagattctcttgtagaaatttctgattcaccttggaactatattcaattttccttaactgaagataaaatcaatcattccatttctttttcagcagtttctccagataggagttatcaactgaaaaaagaatttcgtttttatccgagtgaaaattattttaaactttccatttctatcataaatttttcgaaagaaaaactttcatttgcctcccaaaaaaatgttcgatatttgagaacctttggaagtcttggaccttatccaaaggatagacctttgagcgatagggataccgcaaacttttttcgtttttattatttaggcggctcttttcaggatactctagacggaagttcttccgttggtttttggtcttcggttggcaatttttttacgggaaattcgggaactgacgaatcttttagtattaaaacagataaagaatctggagtggattttgcaggaactggttctcgttattttattgcggtggccgatcctcttgatcataaaccacatggaatcgttttagataatagacctaaaaacgaaagtggagctgttttagtatatgataatatacttttaaatcctggcgaaaattacaacttggattttgcatcctacataggtattagagaaagcgaaggtatggcttttaaaaatcctgagttcgatccgagtcaatctaaaaacagtccttttgttggtctaagttccgatttaaataaatccttcaatcaaggtattactactccttttcgaaatggaattatctggattttaaaacaaatctatcgttttacgattccaaattacggttggagcatcattatttttgcgatccttttcaaactcgttttttatccgttaaaccagaaacaagcggatagtatgaaaaaaatgcaagaactgagtccgcaacttaaaacgatcaatgaaaagtttgccaatgatcctaagatgcgtcagcaaaaaacgatggaactttataaaaagaataacgtaaatccagttggcggttgtcttcctatggtgattcaaattccgatttttatagcactttataccgctttctctgatacaatagatctttggaattcaccgtttttatgggtcaaggatctcagcgaaccagacgtaatctggacttctcccgcgattccttactttactcaaaccggaattggtttaaaccttcttgctcttttgatggtagggacacaggtctttcaaacgagaatgacttccgtatctatggatccaaatcaaaaaatgctaatgtatgtgatgccggttatgatgctttatattttttggaatatgccttccggagttactctttattggactttccaaaatgttctttctattggtcaacagtggattacaaatcatctaaaaaaaaccgaagaaaagaaaaaagcgaaagtttaatcgcaacgaactcattatcgaggatatacacatggaaaattacatctttgaagccgaggctaaatcaaagtccgaagccgaagagtacactctcaaaactctccgattaaactcggacgaggttcgttttgaaaccgtagattctggaaaaggaggctttttcggaatttctcaaaaaaagccagctatcgttcgggcttacgttatttctagagatcttcccgctgaaaaaatcattcatggggtcgttcttaccgttttgaaaaagatggggattgaagcggaagtggttggtatgggtgacgtggacggaaaaatttacgtcgaagttgccagtaaagagtccgggctcgtgatcggaaaaagaggatctacgttagacgcaattcaatttatcttgaatttgatggtagattccaagatcagacatggtaggaaaattgttttggatatagaatcttacagagataagagagagctttctttagttcgtcttggaaaatctgttgctgcaactgtcgccaaaaccggcaaatcaaaattattggaaccgatgaatccttttgaaagaaggattattcacatggctcttcaagaaaa
>150	N operona: 109	middle	LIC_10158	gene_poz=(601-1311)	-	conserved hypothetical protein	identified by sequence similarity; putative; ORF	/position=186725 - 188635 (187325 - 188035)	/lenght=1911 (711)	/codons=637 (237)	/complement=false	GC-compoz=39.38115330520394%	/LCI1=1.4138418079096045	/LCI2=0.20169491525423738	p_i1=0.14976575817022422	p_i2=0.5331257467331684	/Tai=0.4045483898990774	/Tei=0.5798131720598515	/EEI=4.259140007973894
cgttaaaccagaaacaagcggatagtatgaaaaaaatgcaagaactgagtccgcaacttaaaacgatcaatgaaaagtttgccaatgatcctaagatgcgtcagcaaaaaacgatggaactttataaaaagaataacgtaaatccagttggcggttgtcttcctatggtgattcaaattccgatttttatagcactttataccgctttctctgatacaatagatctttggaattcaccgtttttatgggtcaaggatctcagcgaaccagacgtaatctggacttctcccgcgattccttactttactcaaaccggaattggtttaaaccttcttgctcttttgatggtagggacacaggtctttcaaacgagaatgacttccgtatctatggatccaaatcaaaaaatgctaatgtatgtgatgccggttatgatgctttatattttttggaatatgccttccggagttactctttattggactttccaaaatgttctttctattggtcaacagtggattacaaatcatctaaaaaaaaccgaagaaaagaaaaaagcgaaagtttaatcgcaacgaactcattatcgaggatatacacatggaaaattacatctttgaagccgaggctaaatcaaagtccgaagccgaagagtacactctcaaaactctccgattaaactcggacgaggttcgttttgaaaccgtagattctggaaaaggaggctttttcggaatttctcaaaaaaagccagctatcgttcgggcttacgttatttctagagatcttcccgctgaaaaaatcattcatggggtcgttcttaccgttttgaaaaagatggggattgaagcggaagtggttggtatgggtgacgtggacggaaaaatttacgtcgaagttgccagtaaagagtccgggctcgtgatcggaaaaagaggatctacgttagacgcaattcaatttatcttgaatttgatggtagattccaagatcagacatggtaggaaaattgttttggatatagaatcttacagagataagagagagctttctttagttcgtcttggaaaatctgttgctgcaactgtcgccaaaaccggcaaatcaaaattattggaaccgatgaatccttttgaaagaaggattattcacatggctcttcaagaaaatgaaaaagtttttactagatcggaaggaaacggtacttacaaaaaagtaagaatcattccgatgaaagataaacacaaatacaaagacgttgtcgaaaaaggtccaaacaacgaccttctcgaagaagtgaactttgaatgatacgatagccgctgtatctacttcttccggtgccggagccatcggaatcatccgaatgtccggtccggaagcgcttacgatttcctcttcttttcttttttcgaaaaataaatttctctctccctccgaaattctacctagaacggcaattcaatgcgtttttcaaatcggcgatcgaaagatagatcaaatattattcttttattttaagtctccgaattcttatacgggcgaagatctttgtgaatttcactttcacggaaatccaattttgttaagagaagcgttagacgccatctttagagcgggtgctcgtcctgcaaaacaaggtgagttttctcgtagagcgtttttaaacgaaaagttggatctgaccgaagttgaggcaatcggtagacttatttctgcacgttctcgttttgaattggaacttgcacaaaagaacgtttttggtgaagttactcgttttacttccaatttaagaagccagttgatttctctcaaagcggaatgtgaagcggagattgatttttccacagaagatctcacgtatgaatctttggaagaaagaaagactcggattgaaaatgttaaatctct
>151	N operona: 109	middle	LIC_10159	gene_poz=(601-1971)	trmE	tRNA modification GTPase	identified by sequence similarity; putative; ORF	/position=187428 - 189998 (188028 - 189398)	/lenght=2571 (1371)	/codons=857 (457)	/complement=false	GC-compoz=37.563822027716995%	/LCI1=1.6432748538011697	/LCI2=0.1343567251461989	p_i1=0.21740281707092932	p_i2=0.2709020238974022	/Tai=0.3367276994436017	/Tei=0.343811821507662	/EEI=3.3822344071068056
ccgtagattctggaaaaggaggctttttcggaatttctcaaaaaaagccagctatcgttcgggcttacgttatttctagagatcttcccgctgaaaaaatcattcatggggtcgttcttaccgttttgaaaaagatggggattgaagcggaagtggttggtatgggtgacgtggacggaaaaatttacgtcgaagttgccagtaaagagtccgggctcgtgatcggaaaaagaggatctacgttagacgcaattcaatttatcttgaatttgatggtagattccaagatcagacatggtaggaaaattgttttggatatagaatcttacagagataagagagagctttctttagttcgtcttggaaaatctgttgctgcaactgtcgccaaaaccggcaaatcaaaattattggaaccgatgaatccttttgaaagaaggattattcacatggctcttcaagaaaatgaaaaagtttttactagatcggaaggaaacggtacttacaaaaaagtaagaatcattccgatgaaagataaacacaaatacaaagacgttgtcgaaaaaggtccaaacaacgaccttctcgaagaagtgaactttgaatgatacgatagccgctgtatctacttcttccggtgccggagccatcggaatcatccgaatgtccggtccggaagcgcttacgatttcctcttcttttcttttttcgaaaaataaatttctctctccctccgaaattctacctagaacggcaattcaatgcgtttttcaaatcggcgatcgaaagatagatcaaatattattcttttattttaagtctccgaattcttatacgggcgaagatctttgtgaatttcactttcacggaaatccaattttgttaagagaagcgttagacgccatctttagagcgggtgctcgtcctgcaaaacaaggtgagttttctcgtagagcgtttttaaacgaaaagttggatctgaccgaagttgaggcaatcggtagacttatttctgcacgttctcgttttgaattggaacttgcacaaaagaacgtttttggtgaagttactcgttttacttccaatttaagaagccagttgatttctctcaaagcggaatgtgaagcggagattgatttttccacagaagatctcacgtatgaatctttggaagaaagaaagactcggattgaaaatgttaaatctctttgtcaaactttgatttcaaaatcaagttctgcggaaaaattaattcagcaatttagaattgttctctatggagaaccaaataccggtaagtctagcctgatgaacgttcttcttggtaaagaacgttctatcatttctgaaatccctggaacgactcgggattatatcagtgaagaaatttttctcgaaggaattcctgttcgacttgtggacactgctggtgttagagaaacgacggaccatatcgaaaaactaggaatcgaaagaagtgaaaaagaatttcaatccgctgatgttcgactttttctcgtagacgtttctaaaaaagaaaattggaaagagtttattaataaatctagagaaagattagaaggttctattcttatcgcaaataaaattgatattttgaattcttcctgggaccgaaatttattttcagacgtaaaagatttaatcgtactagaaatttcctgtaaaaccaaagaaggaatttcaaaccttttagatgcgatcaaagaaaggacgggtaaactaggtcattctgaagattatgtccttttggaagaacgtcaaagatatcatttcgaaaccattgtcagatgtcttgataaaaccctccatttgcttaaagaaggagctcctgcggagatttatattcaagaaatcaattatgctcttgccgaaatcggagaggttaacggtaaagtggatacggaagaagttctcgggagaatcttcagtaagttctgcgttggtaaatgaaattttatcgtcgcaaggttgaatttgaaaaacatgggaaaaatcgtatgagggaaaaatcgttacaatatcacgcgcttcatcctaagggaaaaattgaagtagttcctacaaaacctactgaagattcttacgatctttctctggcttattctcccggtgtcgcttatccttgtttggaaattaaggattctcccgaactcgtttatgaatatacaaacaaaggaaatcttgttgggatcattacaaacgggaccgccattttaggattaggtgatataggtgctcttgccggtaagccggttatggaaggaaaggcggttctttttaaaaaatttgcggggatagacgtatttgatatagagatcaatacaaaagatccggatgaattcattcgtgcggtgaaacttctggagccaacttttggcggtattaatctagaagatattaaagctcctgaaagtttttatattgaagaacaacttatcgaaaagatgaacattcctgtttttcacgacgatcaacatggaaccgcgatcatcactgtcgctggtttattgaactcgtttaaactcaccggtaaaaatccggacgacgtta
>152	N operona: 109	last	LIC_10160	gene_poz=(601-1914)	maeB	malic enzyme	identified by sequence similarity; putative; ORF	/position=188795 - 191308 (189395 - 190708)	/lenght=2514 (1314)	/codons=838 (438)	/complement=false	GC-compoz=38.660578386605785%	/LCI1=1.240274599542334	/LCI2=0.12250190694126618	p_i1=0.10534198637797233	p_i2=0.2248833946888145	/Tai=0.3797006740198994	/Tei=0.30239505521993304	/EEI=5.133265007525008
ggattatatcagtgaagaaatttttctcgaaggaattcctgttcgacttgtggacactgctggtgttagagaaacgacggaccatatcgaaaaactaggaatcgaaagaagtgaaaaagaatttcaatccgctgatgttcgactttttctcgtagacgtttctaaaaaagaaaattggaaagagtttattaataaatctagagaaagattagaaggttctattcttatcgcaaataaaattgatattttgaattcttcctgggaccgaaatttattttcagacgtaaaagatttaatcgtactagaaatttcctgtaaaaccaaagaaggaatttcaaaccttttagatgcgatcaaagaaaggacgggtaaactaggtcattctgaagattatgtccttttggaagaacgtcaaagatatcatttcgaaaccattgtcagatgtcttgataaaaccctccatttgcttaaagaaggagctcctgcggagatttatattcaagaaatcaattatgctcttgccgaaatcggagaggttaacggtaaagtggatacggaagaagttctcgggagaatcttcagtaagttctgcgttggtaaatgaaattttatcgtcgcaaggttgaatttgaaaaacatgggaaaaatcgtatgagggaaaaatcgttacaatatcacgcgcttcatcctaagggaaaaattgaagtagttcctacaaaacctactgaagattcttacgatctttctctggcttattctcccggtgtcgcttatccttgtttggaaattaaggattctcccgaactcgtttatgaatatacaaacaaaggaaatcttgttgggatcattacaaacgggaccgccattttaggattaggtgatataggtgctcttgccggtaagccggttatggaaggaaaggcggttctttttaaaaaatttgcggggatagacgtatttgatatagagatcaatacaaaagatccggatgaattcattcgtgcggtgaaacttctggagccaacttttggcggtattaatctagaagatattaaagctcctgaaagtttttatattgaagaacaacttatcgaaaagatgaacattcctgtttttcacgacgatcaacatggaaccgcgatcatcactgtcgctggtttattgaactcgtttaaactcaccggtaaaaatccggacgacgttaaagtagtgatttgtggagcgggtgctgcaggaattgcaattgcagaactcattcaacatataggaatcaaaaaagagcagatttttctggtcgataccaaaggtgtgattcatcataatagaaacgatctaaacgattctaaaaagaagtatattcaaaaaacagattctaccacactcagagatgtaatgaaaggttcagatatttttattggtgtttccgttgagaatatggtagatgaagatatggttcgttctatgtctaaaaatccagtgatctttgctcttgcaaatcctgatcccgaaatcccatatcgtgttgcaaaggcagttcgttccgatttaattatgggaactggaagaagtgataatccaaatcaggtgaataacgtattaggatttccttttatttttagaggcgctctagatgttagagctcgtcatattactttagagatgaaacttgcggccgctcgttctttggcggaattggctcgtttggaagttcctgaagtggttagtaaagcttatggcggagagaaatttacgtttggtccggaatatctgattccaaaaccttttgataaacgagttttatttcatgtggccccggcagttgcagaggctgcagttgcaagtggctctgcccgtattccttatttgggaagagaaaaatatttaggttttctcgaaggaattattaaaagttagcattgtccaattttgtttttagaacgaaataacaaatagaattgttgaaaaattaattctccatctgtttctattttatggaaatgggcaattaaagcagttttgttaatcggaactagggaatttttcaacaactctaatacatactttttatttcttacgatttactaatgaaagtgtgtgatactctacaaatttctagacatttttgatctgtgattgaatttgaaagtaattgaaaactggcttattctattcaaatatttatttccaatgatcgatgattcatccaaattgtgctattatcgcaaccgagtttcaaatattggagcgtttgtaaaggttattttaaatcataaagaataggtcctaagaaatggagttttacctggattttttgtatccattgaactaaaacttccataaatcttctttctggaaaagattctcagttattctcaaaaaggtcccgatatttataaagagttccaaaatcttagaatgtgggaacttccacaaaaactatcgacataaaattcgtaaaaaaaacgaatctataaaaatgtaaaagtagttgtgcttagggtttcttgtggaatg
[truncated: 8,377,912 more chars]
