# Supplementary material for: Bioinformatic Assessment of Factors Affecting the Correlation between Protein Abundance and Elongation Efficiency in Prokaryotes
Source: Int J Mol Sci. 2022 Oct 9;23(19):11996. doi: 10.3390/ijms231911996 (PMC9570070; doi:10.3390/ijms231911996)
Supplement: Supplementary file 1 [file ijms-23-11996-s001.zip › EloE/output_folder/Leptospira_interrogans_serovar_Copenhageni_str._Fiocruz_L1-130_267671/leptospira interrogans serovar copenhageni str. fiocruz l1-130_locus_tag_EEI_2.fasta]

>LIC_12804|9.308214648563705
atgccttacaattacgattttgacgaagattttgaagttgagactgattacgatgaagatgttaccggcgaagaggtgttaacgtttgcctgtgaagattgtgatcatcgttgggaagaggatgcttatgaagcagaagactatggacctgaagggccgatttgtcctatgtgtggctcctctgcagtgatcgaactttga
>LIC_13183|8.61212669255284
atggaaaagcaaattctagatgttctaaatgcgggtctgggactcataaaagctagtcaggaaggtctgggtaaagcgaaagctgatcttgaaaaaacctatatggaacttgtcacaaaaggagcttctgataattctgaggcgactgtaaaaatccgtgaaaccgttgataaagttatcaacgatattaaggaagtgacttccgttgctggcaaaaactacgaagaaaccagagctaaaatcatcgagaactacaacaaaatcaccgaagaaatcaaaaacaaaatccctgaaggtcaaatcgaagccgtaaaagcaaaaatcaacgaagtggcagaggcgattaaaaatactactgctggaaaggctaccgtttctaaataa
>LIC_11174|8.196323378910053
gtgattttgtttcttactatttgttcttggatggcgttttgtttatgttatacgacatttgaagcctttttacgtcccctttactattttggagaagtttcatttaaaaatctaattctttccgatatttgtggggttggttatggctctcaaactcagcgtctcactctccacggatcgttcgacagatcgcgttaa
>LIC_12370|8.193110134833969
atgcctcgctctttacgaatcgctcgggataactcaatgcctcgctctttacgaatcgctcgggataactcaatgcctcgctctttacgaatcgctcgggataactcaatgcctcgctctttacgaatcgctcgggataactcaatgcctcgctctttacgaatcgctcgggataactcaatgcctcgctctttacgaatcgctcgggataactcaatgcctcgctctttacgaatcgctcgggataactcaatgcctcgctctttacgaatcgctcgggataactcaatgcctcgctctttacgaatcgctcgggataactcaatgcctcgctctttacgaatcgctcgggataactcaatgcctcgctctttacgaatcgctcggcaggttttgggacacgttgtaaattcaaaattgttctattcaggtttaatagaatattctaattttatttag
>LIC_10747|7.813120724165757
gtgaaagtaactacttttatacaggaatgtaaggcagaattggaaaaggtccaatggcctacccgcgaagaagttgtttattcaacagtggtagtgttagttaccgtatttttcttttctattttcctgttttttgcggattcggcatttgtaagactgctgacctggttttgggaactggctggttag
>LIC_12948|7.718258063583942
atgagcctattgaatttacctgattcttttttatacgaactgggcggacaactctttttgatgcctcttgcttctttttcgggctcaccttggtggactaccattctggatgttttattcgtagttgggatttccggtgggctttcttggtattattactattacaaacgtaaggatcttctcggcggtttttggggcgcgctaattgtagcacttcttgggtctttgattatactttctctgcttcaagattttattcgttctgtggttctttggcttgtctcacctaaatttggtatctatcaaatctcaaacgtaaatttacttgcggttttattgggcggtttacttgctctttacatcatgaaccgtatcaatcacaacaaagaaagaagagattaa
>LIC_11573|7.592102261423641
ttgaatctgtccaaattaaaaagaaaatatagaaaaggtctaacgctgatcgaactcgcagtcgtagtgattatcctaggcgctctgatcgcactcgtttattccaattttcgcccaggtgaaatcagcgatgatacggctgcactcaaactaaaaaaagacgcttacgaacttcagtctcatctagaaagatatgcacaacgttatgggacgtatccttctgatgaacagggactggaagctctggttgaaaagcccaccacgggagacgttcctgaagattggaaacctatcctaactaaaaaagccgcaatcaacgatccttggggaactacctataaacttaagagagacgtaaacggagaaattcaaatcgtaactatgggtaaggataaaaaagacggcggagagggtaaaaatgctgactttaacattctcaacgaagacgaatatccttccgatttccgtagaaaataa
>LIC_12741|7.573984249617699
atgaatccggttctaataatagcatgtggtaaacaaaatgccggtctatacgattcaatgaataacgctcctgaacatcttggccctttattaattcaattcttacttggagtaggtttctccgctctgattcttacccttgccatactcataggtcctaagaagaaatccaaacctcaagataccttcgaatgcggggtacagtattacggagacgcgagaggactttttaacatcaagttttacttagttgccgtcctttttatactgttcgacatcgaagcggtttttttatttccctacgcggtcaatttgatcgggtttaagaacgctggtcttggtttttttctattcttcgagatgtttgtgtttgttctaaccttagtggtaggtttatactatatctggaagaaaggagcgctggaatgggactaa
>LIC_10289|7.561591112019598
atggaacagttcgtaggttacctgacgatctttttattggccgtatttgtaggctttgaggtcattactagaattcctcctcttttgcatactcctcttatgtcaggttccaacgctatttctgggatcacgattattggggcgattctatctcttcattctgtgaacggacctttgatcaatatcattggatttatcgcgatggttgcggctacgatcaacgtagtaggtgggttcttagtaactcatagaatgttaggaatgttcaagaagaaagaaaaataa
>LIC_10653|7.522639632496006
atgtcatatatggcagtgggatctagacagattcttttttcggattcgattgcaccggcgacaactggctcttctccgagggagattgtagctactcaagataatcaaacaaaaagtccggacgtttcggtggtctctccagggtctccaccttcttcgatcggtaacaatatagatttatatatttaa
>LIC_10344|7.365515561030974
ttggaaatcaaaacgaaaaagatcggtaaacatactctggtagcactcaacggcaggctggatattggacattcagacgaagtagaagcgaagttactagatgacgttcaatccgggcagggtgatattttaatcaacctggaaaatatttcttacatttcatcttcgggggattcgtatctttgtaggtatggtaagagaattggaaaagcagggaaggaaattgaagctttgttgtatcactccgcctgtaaaaaaagtatttga
>LIC_10873|7.195719682855495
atgaataacagagcactgaaactttcggtaacgctcatcacagtcgcggccgttgcgtatctgattttctctccctccaagtatgttgggtatgcgcccgatcagcctataccctttaatcacaagatacatgccggagataataagatagattgtaaatactgtcataccggagtagaaacctcagcacacgccacagtcccatctacttccacttgcatgaactgccattctctcgtagcaacctctaaacctctgatcaaaaaacttactcaatcgtataacgataataagccgatcgaatggattaaggttcacgatatgcctgaccacgttcagtttaatcattctcgacacatatcgagaggagtggattgttctcagtgtcacggaaacgtagcagagatggtgaaagtaaaacaagtggcgtccctcaatatgggatactgcgtggattgtcatagagagaacaatgcacctacagattgttctacctgtcacagataa
>LIC_10666|7.072861636511397
atggttcaacaagaaacagattcattgagcctcacttttgcagccttagcggacccaacccgccgtaaaattctggcaactcttcgttatggagaggtcaccgtaaaacaacttgcggagccttttgcgatcagtttgcctgcgatcacaaaacaccttaaggtgttggaaaaagctgggcttatttccaggggccgtgaagcccaatggagaccctcccgtttggaagcagggcctttgaaagaagcagccgactggattgacgaatatcgtcagatgtgggaagcaagactcgatcgtctggacgaatacttaagagaactacaacaaaaagaatcacaacaaaaaaggaaaacagatcatgaatcaggaaaaaattaa
>LIC_11585|7.038930214494401
atgccacttgttcaaatttttgtaccagccggatccttgtcagcagacatgaagaatgatatgattcaaaaggtcacggatgctgtggtagaagcagaaggaaaacccgttgttcgtagatatacttgggttcatataaacgaagttccggatggcggctggggaatgtccggaaaagttgttacgatagatgcgatgaagaaatcgttggaaaaaacggaataa
>LIC_10818|7.037381457319073
ttggacaaggctcgtagcttctcttcggaacaaattttaaacggtgaagctcctaacatacgatccttattccaatcaatcctctattccaaaaaaggtttagtaatttttcaaactcaaacaccggctaacttcaggttaccggtctttctttttggatccaattctaatgaaggtttcgtcttatcattttgcttttttaagcagatgtatggttttccggactttgctttctgcctttga
>LIC_11499|7.037381457319073
ttgaagatggcacaaaagaagaaaactaagacagagaggaagaactcaatggctggaaagaatgtcgaaagggaaaccctgatcgtaacaagtaaagtaaaggcttatatcaagtctaaaggatttatgacttccggagatgcgattgacggtttgaatgaaaaaattcaccaactgatcgacgatgcggtgaaacgcactgaatccaataaaagaagtactgttcgcccgacagatttctaa
>LIC_11586|7.033474492339078
atgaatcgagttctcacatatctttcacccggagagttggattggcgtgaaatgcccaggcctatactatcacatccggaagatgcaattgttcgtcccgtagcgtcatcaacttgtgatttagatataatgatcatccaaggaagaactccttttaaaggtccttttgatattggtcacgaatgtattggtgaaattatagagactggcgaaggagttcgtcgtttttaccctgggcagttggtcgttgtgagttggcatatttcttgcggtcagtgccacaggtgtcgtaagggactgatgaatacctgtgcttcttatcctcaaggggcaatgtttggtatgtccataggcggcaaatggggtggcttcttttctgattttattcgtgtgccaaacgcggatatatccctatttgttttgccaccgggaattaatccttcatatgttgcaagtttaagtgacaacattcctttcggttacgaattaacggtaccacatctcactcgtaattgcggagtagacgtattgattatgggtggtacgggttccatcggactatttgcggctgcttatgcaaaggctggtggggctgggtccgtcgactatgttgacacaaacaaaatgcggttaggtatcgctgaaaaaataggagtaaatccgatcgaaagtcctccaaaacaacggattggcaggcgccctggaaaatacccaatcactgtggatacaagcggttcatccgaaggtcttttatgtgcaattcgttctacggaacccgaaggttattgttctagtataggtggtcactttggagacattgcgtttccgatgttagagatgtatgccaaagggatacacttttatacgggacgtggtttaggaagaatcaactttgaagcggctacggattttattataagtgggaaagtcaaaccggaactgatcgttacagaagaaagaccgtttgatgaagcggctgaagttttacgggatccttctatgaaaccggtattagttcgacagaccatgctttctaaggcttaccaacccaaggtataa
>LIC_12850|7.007960941493935
atgaaagtaagaacatcagtcaaaaaaatctgctctagctgtaaagttatcagaagaaaaggtgtaatcagagtaatttgcaccaatcctaaacacaaacaaaggcaagcataa
>LIC_11239|6.994002472647785
ttggtactcttagctgctaagggattaagtcttctggatgtgaacccgggtctggtagtctggactctggttacctttctagtcgtagtcttagttcttaaaaagtttgcctgggatgtgattctgaaagccctagatgaaagagcagaaaccgttcagaacgacattaaaaaggcttcagaactccgtttagaagcggaagctctcttaaaggattacgaagctaggttaaactctgcaaaggacgaggcaaatgcaattgttgcggaagccaagtctgacgcactaaaactgaagaataaacttctcgaagaaactaacggggaagtaaaggctcagaaagatcaggcagtgaaagagatagaactcgctaaggcgaaggcgttgggacaactacaggctcaaatcgtagaaatgacgatcactgttgctgccaaggttctggaaaaacaacttaaaagcgaagactacaaagcttttattgaaacagaattagataaactgggaaaactgagcgcataa
>LIC_11846|6.945374360637995
atgggagaagggtcactctcacaagaggatatagacgcacttttaactggcggtggtggagaatctgctgcaccttcaggcggtggcgggtctgatttcaatctgagtggtgaattagattcacttctcggaggtgaaggtggaggaactgggactgggggaggggatagctccggaactgattctccttcttttgcagatatttccgcagctttgggaccttctccaactccaactcctgcgcctgcagcacctagaccgacttctcgtcagtcttctccgtctcaatccacaaatttaaacttactcatggatgtaaacctagctcttactgtagagttgggtaggacaaatatgtttatcaaagacgtcaacggtttgaatgaaggtgttgtcgtagaattagataaaaatgtgggagaggatctagatattcttgcgaatggtcgtttagtaggaagagggaaactggttgcaatggatgatttttacgggattcaaattacggagattgtagatcaaagtagaaggctttag
>LIC_12247|6.9446224939015
ttgaatgtcgctacctctcacataacatggtcaattccgatggcaaataacaaaaagactaagcccaaaaaaactgccacggccgcggctaaaaaaaaggcaacggcaaaaaaagttgcgcccaaaaaagggaacgcattggcaaaaaagaaagttgagatcatcaaaaaggctctatcgagtccttctacaaaatctaaacctgcaagtacgaaaaaagtctccggatctaaggttgctacttccctcaatcctctcggaaaaaaatggacctgtcatacttgttctaccaaattttacgatctcaacaaagaagaaaagatctgtcctaaatgtggagcggatcaaaataaacgtccagttgcacgtactcgtactgttcgtcctaaagttgtcgaagaagaagtcatagaagatgatgttttaattgaagacgatgaaatggagttcaccgaagaaccactggaagaagccttggaggaagaagatgacgatgcggaagaacaggaagagtaa
>LIC_10785|6.926166931684807
gtgagaatgaaaggaagaagaaaatattcgccagagtttcgggaacaagcggtaaaccggacgttaaacggatcgtttacaataaaagaagtagcagagtccttaggagttagctactttgtattgagacaatggaaggccgagcatttgaaaaagaaggaaacagagcaaccacttccggataaacagctaaaggaaagcgaagagttgaaaagacttcgtaaagagaatctgagattaaaggatgagagaacgcgatcttaa
>LIC_10564|6.891124721260012
atgaaaaacatagcacatatcattttggatgggaatcttacttccgatccggaaatcaaaaccttgaatagcggaaagagtgttgctacatttactctggcggtgaaccacgattataaatctactttggaagaaccgggagaagtttcttttgtagaaatcgaattgtgggatcgtcaggccgtaaatgcgcacgagtatctcaaaaaaggaaaaaaagcaaccgttattggtgaacttcgccaagatcgttggaaggcacaagacggtagtaatagaagtaaattgaaagtagtcggacaaatgattcgatttgatggtctacctggaaagaaagagcgagaagtggcttaa
>LIC_11260|6.825465813261362
atgatcttagaaaaactcgtaatcgcgatcggaattttaatcgctcattttttaaacggttcgaatttatttgaaattggttcggcgatcaaacccgactttatgattttgcttgtacttttttttgctctgagaagggggccgctctacggactttggattggattttttggaggcctcttgaccgattcgggacttggaggagaaatttccgtgggaaacgtagttacgtataagattggacttcattctttgaccttttgtctgattggttatcttgtcggaaaatttgcgcgttctgcttatcacgaaaattatctatcaattacgatctattctttattgatcacatttatcaccagactggccacgtattatctgttctctctattttttcatgagaatatgagttattccttatttttcacttctttgtttaatgcgctcattgcgcccgcttttttttatgctctgacttggatttaccaattggatcatatgggggacgcgtaa
>LIC_10868|6.799860531719616
atgaaattgaatttaggtttcgccgttttttatatccttttttccgcatacaattgtttatcgtatgagtgttactctttagattacacatgcaatccacaatcacttttaatcaactcctcatcattgaatgaagataacgtcaatcattccaatccaggtgaaacctttagcaattctgggacgagacaatggacaagacttttaggggtagcgggagcttccacaactgcttatggaattacatccgatagtttaggaaatgtatacacaaccggaatgacttccggaaatttagacggccaagttcaaagtggaacccaagatctatttgtgacaaagtatgatggaaatggaaacaaacaatggacaagacttttaggagtggcgggaattcaaactttagcgcgtggaattacgtctgataatttaggaaatgtgtacacaaccggaacgactttcggaaatttagacggtcaagccttaagtggaacccaagatctatttgtgacaaagtatgacggaagtggaaataaacaatggaccagacttttaggagtggcaggagcaacaactcaagccaacggaattagtcgtgatatttttaataacttgcatgtaagtggatacacgctcggaaatttagacggtcaagccttaagtggaatccaagatctatttgtgacaaagtatgatactggcggaaataaacaatggacaagacttttgggagtggcgggacaaattactcagggaaacggagttgcatttgatagttctggaaatatatatttaacaggacgaacctccggaaatttagacggtcaagccttaagtggaatccaagatctatttgtgacaaagtatgatactggcggaaacaaacaatggacaagacttttaggagtagcgggagtttccacaactgcttatggaattacatccgatagtttaggaaatgtatacacaaccggagtgacttccggaagtttagacggtcaagccttaagtggaacccaagatctatttgtgacaaagtatgatactggcgggaacaaacaatggacaagacttttaggagtagcaggacaaattactcaggcaaatggaattgcatctgatagttctggaaacacatatttaacaggacgaacatccggaagtttagacggccaagccttaagtggaacccaagatctatttgtgacaaagtatgacagcggcgggaacaaacaatggacaagacttttaggaatagcgggagtttccacaactgcttatggaattacatccgatagtttaggagatctatattcaaccggaattacttccggaaatttagatggtcagatcctaacaggaactcaagatctatttgtgttaaaataccgataa
>LIC_10206|6.773854580790875
ttgattttattctttaagagaatgagaatcaattacagaggagtcttttccatgacacaacaaagtggatacaatcgacctgggttttggacttttattattgttctattaggaaacttggcattctttgcttatctttcttttttacacccaggtgttaaggaacattctctcaaccttcctgcgaacattcaggcaaaataa
>LIC_10670|6.7571405099738096
atgagcaaagtaaataaaaataagaagaagttggcggcggaacaacgcgaagaactactcagtacattgaaagaccgttttgcaaaaaacatgaatcgtcataaggatcttgaatggactaaagtaaaaacaaaactagaagccaactctgaaaaactgtggtcactcaatgaaatggaaaaaaccggcggcgaaccagacgttatcgcctatgatcaaaagacgagtgagtatattttttatgattgttcaatggaaagccctaaaggccgcagaagtgtttgttacgatcgagaagcattagaatcaagaaaagaacataagccaaaagataatgctcttgatatggctgcttccatgggaattgaaattttagcagaagaacaatatcgagaattacaaaaatttggaaagtttgatacaaaaacatcgagctggataaaaacaccttctaatattagaaaattaggcggggccatctttgctgatttccgttacggacatgttttcgtatatcataacggtgcagaatcttattatgcggtcagaggattccgaggcttgctaagagtctaa
>LIC_11389|6.743850477484478
atggcatcgttaagcgacaaagcaagagctatctatctggttcttcttattctttttttattggctattggttttttcgttttcgattatttccaaatcatcaacgcctctgaaatttttccatttcttcgtaaagaaccggctctcgtaaatcaagacaacgagtctcctactgaacttcaaaaattagaatttactaaagctcaagaaagatttgcggaagaactagacgaacttgaaaaaagaaaatcagaacttatcgccgaaaaaggaaaacttgaagccgaaatggaaaagttagaagaaatgcgtaagggcctcattgcaaaagaaaaagaaatgaaatccgcagactccgaaaaaaacagtcgtcaaaagctggttaaagttcttgcggataaagtagcaaacatgcctcccgaatcagcaattggaatgcttgtaaactggcccgatggagatattatagacgtctttattcagatggataaagacgcggaagaagacggaagacctacgattactacttatctcttaactctttttcctgcagatagacgcgctatgattacaaacaagtggcttagtagatcgggtggaatcaaaacaccaggcgttccagatgatgcaatagaatctaatccataa
>LIC_12532|6.724725440828902
ttggttttgagagagtttctttgcgcgctggcaggagaatcgattgaattggctattaccgttagagcaacgtttgatctgtcttgtagagagaattggaaaaaatacttagaattcttgttttttttacatgtcgtcagggagatagtttcgcttgactctattttgtatccgagaattgtcacgattgcttatgattctcaggaaaactacgatgtagaggttgtgattggcggcgttttgacaaacttatatatggattctactacgacatatttccaccgaaccgtggctcaacttcattatgacgacctttaa
>LIC_10177|6.719901542748513
gtgtatataatgaatccattaattagttcaattcctgctcttaaggaagcttttgaaaaacttcctcaaccgtatcagaacatagacgacgattttattgcacgcaacaaggacgtgatcgatatgatcaaatcccattttgcggataaaggaggtcttcatgttctagatgcgggcgaaggtagaaagataatctgtagagtgccaaataaaactcaagtagatgaaactttagaaaaagctaggaaagaaaagcaaaccgatgtcgcacaacgtcttacaggtcagtgttgtttatatcctagtttcgaagtcgtaaacggatgggcccaggattctccgggtatctttatcccgattagtaataaactgattgagttgactgccacaacccaagaggtaacggcaaaaaagttatag
>LIC_12742|6.699270493112378
atgggactaagtgatttgagtaaaaccccgggccaggcactgggggatatggttcaacttggaaacgtggaatccgtaatccaatggggaagaagctattccctttggccttatcctttcgctaccgcctgttgtggtatcgagtatatgagcaccgcctgctccgattatgacatcgcacgttttggtgcggaacgaccttcattttcacctcggcaagcggatatgattcttgttttgggaaccatcacctacaagatggctccggttttaagacagatctacgatcaaatggcagaacctaagtttgtaatcagtgtaggcgcctgcgcttcttccggaggaatgtttcacacttacggcgtgttacagggagtagaccggattctacccgtggatgtatacgttccaggatgtcctcccagacccgaagcaattttagacgcacttttaaaattacaaactaaattaaaaacccagggcttggaagcaagacgtcaagaagtaatgcaaaagatccaggaactcaacgaaagaaataagcccctggttgtgcgatga
>LIC_10499|6.676320353461397
atgaaaattagaaagttatatgtttgcctgttttgttttatatggatgttgaccgtgcaaatccaagcggatgctcctccgacacgctttgaagataaattggacggaaccgttttagataaaagaacggggctgatttggcagatttgcgctgcgggattaggttcgcataatggttcgggtagatcaacttgcgggatgtcgagtggaaatttgtctggtaatgcggatcaataccattggggagatgcattgagatactgtaatggatctttggcgaaaaagccaccggttttgccagcaggtaaaacatggagactaccgaatatcaacgagttaaaaagtatcgtggatcggtcacagctaaatcctgcaatggacacgagtgtattgattgcaggaggggattattattggacttccactacaactaacacgaattttgcgaacgcttggactgtaaattttttgtacggcagtgcatacgtgacctctaccaaggactggggttattatgtaagatgtgttgcgggaccgtaa
>LIC_12861|6.66324782677781
atggcagctagactcagaactaaatataaaaaagaaatcgttcctgaattaaacaaaaagtttaaattctcttccatcatgcaggttcctcgtttagagaaaatcgtactgaacgtgggtatgggagaggctcatacaaatcctaaagctctcgaagccgcagtggaagaattggcgctgattactggacaaagaccggtaaaaacaaaggcaaaaaaatctatcgctgggtttaaaatccgagaaggaatgagtttaggttgtatggtcactttgcgcggagactatatgtatgagtttctagacaggttggtaaacgtggctcttccaagggttcgtgacttcaaaggagtgagcgaaaaaggtttcgacggtcgtggtaattacaacatgagcattaaagaacagatcatctttccggagatcaaagttgataagatcaacactctctatggaatcaatatgacttttgtaaccaattcaaaatcgaacgaggaagcttatagcctacttgcagcttttggaatgccttacaggaaccagaaataa
>LIC_10981|6.660784123538021
gtgagaatgaaaggaagaagaaaatattcgccggagtttcgggaacaagcggtaaaccggacgttaaacggatcgtttacaataaaagaagtagcagagtccttaggagttagctactttgtattgagacaatggaaggccgagcatttgaaaaagaaggaaacagagcaaccacttccggataaacagctaaaggaaagcgaagagttgaaaagacttcgtaaagagaatctgagattaaaggatgagaacgcgatcttaaaaaagtttgcggccatgctttcccgcgaacagaatcccgattga
>LIC_11347|6.660784123538021
gtgagaatgaaaggaagaagaaaatattcgccggagtttcgggaacaagcggtaaaccggacgttaaacggatcgtttacaataaaagaagtagcagagtccttaggagttagctactttgtattgagacaatggaaggccgagcatttgaaaaagaaggaaacagagcaaccacttccggataaacagctaaaggaaagcgaagagttgaaaagacttcgtaaagagaatctgagattaaaggatgagaacgcgatcttaaaaaagtttgcggccatgctttcccgcgaacagaatcccgattga
>LIC_10749|6.654312351485064
atggcagcaaaaaaagtagtaaagcagatcaaacttcaggtggaagcaggaaaagcgaatcctgcacctcccgttggtccggctcttggtcaggccggtttgaacatcatggaattctgcaaacaattcaatgaaagatccaaagcacaaattggactcaaacttccggttgtgatcactgttttttcagatcgtagttttacattcattactaaatcacctccggccgcccttctggttaaaaaggcgatcggtttggaaaccggatctgcgacgcctcacacacacaaggttggaaagatcactcgtaaacaattggaagagatcgctaaaactaaaatggaagatctcaatgcaaacgacatagacgctgctgtgaatattattgcgggaacttgccgctccatgggcgtcactgtagaggcttag
>LIC_12657|6.650878095376151
gtggtgaaacctaatgtcggtttgaatcaacaacgccgtctcctcgtttcgttcgggatcgctcatgcgaccctcactccggctccgcacattgctttgccacttcggttcgcgagacgttcactaaggctcactcgaacctcgtgccaattcttccgcgcgcttcaggaccgcaaacgtctaggagactctttcgttaggcgaaatggagtattaatgattcctgaagaacaagtccaaaaaattttagcaaccctgattcggcaagggaacaagcatatacttttaacaaatgtgaccgggagatacgtaggcaattctggtgagattggtaaaatcttaactgaatatgctaaaaaagaatggattgttacagtcgatgggacaagttttattgttaaagatgaacttttgcttaggttatgcccagaattgtattttgaaggaagatcgatgaaaaattattcacttgaagagagaaaggaagcgagattaaagttactcaatgggctttatgatgtccttgggggctctcttcatcgatga
>LIC_10511|6.638379239322193
atgcgggatgtattagcaaaagtaaaaacgtcgatagctgacagaatagcacaggcgacagatagagaaagttttgattttgagggttcgacgtggataagaaagggtggagagccgattcttgacaagaaaggaaaagtgataggaaaacaaccgcattactacgaatcagcgagtaatcaatatcacaaaaatgaccgtttgtatatcgagccgacggcggacggaaaagatatccagttaaaacagtatcagagagagggtgagtattatactaatcctaagatatatgacaaatatctaaactggacaggtaatgtagactttgcgggcaacttaccacacttgaatccgagtgatccgaattcagttaggttccatgtagattatacggacaagtttgcaaatgagcgaggttatcactttgagaaggatgggaatggtaaaacgaaaacacatacgatgaacgtagacggagaaagtcgtagttatatcaatacaacagacggcggtcgagtgttgcttggatatacggcatcgactcaaagagaaacgtattaccaggatttaacagcaaataacaaaaagataatatatgaattaccgaaatcgggagatcacttagatcaatcagggatttgtaattcagcggcgcctggaactgtaatgcgtggacttggatttaagatgacggatgcccaagtccatgattttggccgttctcagataatgatagcgagagaaatccaagaatacggtgtaacacttgcgaataaaaagaacccagatggcatcaaaccgagtggaataaccattgaaaagatttctgagaaggcattgtctcattttggttttgaaattccacaaaagggaagcgtttacaatgatgtgaagaagccgacgataccaaagcgcgaagactttgattctgatttcgccttagagcaagagatgagagggtacaataacaaacttgaagctcgagccaaaagttccttggacaaagtaaaaccttggatcatcgaccagattaaacatggaaatgcagtggtggcaggaggagattttaccggatacggtcacgtagtgacaattgttggatatgattcaaaaggatatatcgtacatgactcttggggagatgcaaatgtaaaaaaatacaaaggcacaggaacatcgggccaatatgtgcattacccatttgacaaattttcgcttggatatggatatatcttaaggaagaagaaatag
>LIC_11335|6.638379239322193
atggcgaaagatattgaatataacgaaacggcaagacgtaagctcctcgaaggagtgaacaaactcgcaaacgcagtcaaagttactctcggacctaagggtcgtaacgtagtaatcgataaaaaattcggagcacctaccatcactaaagatggtgttaccgttgcaaaagaaatcgaactagaagatccgttagaaaacatgggagctcaaatggtaaaagaagtttccactaagacgaacgacgtcgctggagacggaaccacaacggcaaccattctcgctcaatccatcatcaacgaaggtctaaaaaacgtaaccgcaggtgcaaaccctatgtctctcaaaaaaggaatcgacaaagcggttaccgcagcagtggaaagtatccaaaaaagagcggttaaaatagaaaacaaaaaagacattgcaaacgttgctagtatttcagctaacaacgataatacgattggaaatctgatcgcagacgcaatggacaaagttggaaaagacggagtgatcaccgtagaagaagcaaaatccatcgaaacaactttagacgttgtagaaggaatgcaattcgatagaggttatatttctccttacatggtaactgacgcagaatccatggtagcgactctaaatgatcctttcatattgatctacgacaaaaagatctcttctatgaaagatctgatccatatcttagaaaaagtagctcaagcaggaaaacctctcgtgatcatctccgaagaagtggaaggagaagcactcgcaactatcgttgtcaatactctcagaaaaaccatttcttgtgttgcggttaaagctccaggttttggagatagaagaaaatcaatgcttgaagacattgcgattctaacaggtggccaagtgatttctgaagatttaggaatgaaactagaaaacacaactcttcaaatgttgggccgcgcaaataaagtgaccgttgataaagaaaacactacgatcatcgaaggcaaaggtcaaacaaaagagatccaaggaagaatcggtcaaatcaaaaaacaaatcgaagacacaacttccgaatatgatagagaaaaactacaagaaagactcgctaaacttgcaggtggtgttgccgtaatccacgtaggtgcagctaccgaagtagaaatgaaagagaaaaaagctcgagtagaagacgctctttctgcaacccgtgcggctgtagaagaaggaatcgttccaggtggtggactcactcttctcaaagcacaagaagcggtaggctctctcaaactggatggagacgaggcgactggagcaaaaatcatttttagagctttagaagaaccgattcgtatgattacttcaaacgctggtttagaaggttccgtaattgtggaacacgcaaaggctaaaaaaggaaacgaaggatttaacgcactcactatggtttgggaagatatgatccaagccggagttgtagatcctgcaaaagtagttcgttctgcacttcaaaatgcggcttctatcggttctatgattttaaccacagaagttacaatcacagacaaaccagataaagacgctccaaacccgatggcgggaatgggcggaggcggtatgggaggaatgggcggaatgatgtaa
>LIC_12896|6.624700022882815
gtgaaatcattgaaaaatataacatataagggtgtaacaatgaaaataggcattttaaagcatataattaccgtaatactattgtgtacctatagcgcgttatacgccccgcctgtcgtggttccaaacctaaatacacccgtgtttaacgcaacgtctatggaccagacttttaatgtcgccaatggaatgcaaacggtaggaaattgggactcgtttgtatttcagggtgtgagtattttacaaactcagtgggaagcacaggtgcaagctcagattactatgatggtgaactcgattacaacgagtgatcactacgcatctgttcaagaatatcaaacctacgtatataattccttacaaagtaaggcatcggagcaattgattgtgtggcaaacggcggtagaagcagagattttacaagaaagaagtcaatacttgtcacagaaatacggagcaaactccaatgcggttcaaaattcaacgtcacagtttcagagtcaatgggattcttttgtaagtggtaacgggctaaacttaaatatgaacggctctttgagccagacggttttaaacagcggtcaacaaaccttagagggattagaaggtcagtggtggaatgactttcagaataatttacaaagcggtttacaaacgtaccaacaagcacttgctggactgacagaaaaatatcagaacttaatcaatcaaatcaatcagacggaattacagtatcaggctcatttggcacagatacaacaatctcaagctggaattaaagatcagatcttgtctagtttagaaggataccaatcgtttttaaactcgaacggtttattttggaacacgatgagtgttgtgtatgacaataacacaaacagttatgtacaaggaagttgtcccggcggccatgtgtgcgttacctatcaatatgattcagttacgagtcagttttatacagctggcaattgtcctgtagggcatgtatgtgcaaacgtattatatgataataatactagcagttatgtacaagcgggttgtcctgcagggcatatttgtgatggaacagaaaaagaaaacttaacggttagaaccgggttaaacgcagacggtagagcatttcagaacgtaatcaataacgtagtgaatgcgatgcaggatggttttgtaatgcctgctatttttgattataccaccggtacaatgatcagttataactctaactgtatgaatacgggaacgagttgtataaaaggtttatatgacgcaacgagtggcaactttgttgcgggaacagcttgtgccgctggacatacttgttatagcgcggttgtagataatacaaatcctgcgtcgatgaccggttcttattttgcaaatagttgtactgtaggtgatagccgttgtgtgacttgtcaggcaggacattcttgccaagtgcaagatatggaagcgagttttctatatgcatcaaatatgatgaatacttttttaaacaacgagttgttagcgactcaaggtgcattacaaagcgcgatcaactaccaaaatggaggaggcgcgagccatacgtatacgtatggtcaaggaacaggaccttacgacaatcaggcgctgaattatcagtggggaccttcgggctttagccattttagtggaagcgctagtttaaccacggcggaagtttcgatatatgagttattgaatggaggatttacagaaggagccggtggacttgggaaaaagatcatacaattgattacgggtcagatttctcagacagaactagcgaactggattatgaacgcgtatgaaagtagcatgaccggagagggatcgtatttagcgggactgtttggaccgaatgggttaggtcctgggatgacgatcagtggaatttcccatgcggacttgagagcctttatgaatgaggataatgatcctcatccaaacggaggtccgaaccaatattgtccagatccaataggatgttattctggaaatatttttgcaccggacccgggaatttatggagccaatgatactttttcccaaagaggatatgactttaaccgttatatagctagagaattgggagtttgggctggtgttccgtttttagcggatatagaacactaccaagactacgcttggatagagttgtcttttacggtaacgaataacaacgcgtatgcgaatgtaactacctatcaagacttagtgttacagttacaaggttttcaacacgactggatgacaaacgttatgccgtcgatcacgaactggactgcacaggtcgcttcgtataacgcacagtatgcgaattggcaaacacaaatgcagactgccataacggacgcacaaaatgcgtataattcaggggttcaagacatacaaagtcaagaatcgagttggttggcacaaatgggtcaattacaacaacaagcacaaagcgcttttgatgccgcttccaacgctttaaaaaatggtcaaggacaaggtaactacggacagctgactcaacagattttggcgggtttgaacaaaggacagttacaatcgaatatatccaattcgacggacacgatgcagtatggtgacggattttcgaatattctaaataacttagatagaaacgcggatagaggaattcctaatttttcattgttaagcacttttggctcgagtatgagcagggcgattacgggagtgtctaatttgactttgttgtcatcaactaacaatgctttgatggacaacattcttggttacatgcagggagtagccgagtctatgcggaacgagaagcagtttacgcaaaatggtcaacaggacctgatagaagcgcacgggcttaaaaccaaaaccgtcaaaaccaaggacaaatattcgggggaagaaatttccaccacatacgtgttagacgaaaatggaaatatccgtatgtttaaagacgaggacggtgtagaaaaacagatgaccgttggagattggatccaaagcaaggaaggctgtggaaaaaatttaatgaacggcaactgtaatcaatacatagaaaacaaatacgaaagtgtaacgatcggttcagacggaacaattactgcaaatagaaaaatttacaacggaactacaagtcaatgtggtgcggattttgcacaatcaagttcgtactgttataacgaagacgatagagtggttacgatcacgcctccgaatccgaaagcgcttttgttgggaaggggtgcgtccaggttaggagacatttttgacggaagagacaacgggatcggggagttagttaatacgacgttccaaaatgtaggtacatatttatcatccaataaatacacggatggactgttttacgacgtaaaaaatgcacagatggaaagcgatcataatgcgtcgatagcatctcaagacgtaagcaataaagtaaagattgcaaatttgattgtagattacgcgcaagcggtgttatacggcggaatgtcgaccagttcttgggtaacaaaacaagcacaccaagcggtgcaagatgtgatggcaacggcgcttgtaaacacgtttgatttttctccggaagtggcgtcgtttttgtccagcgctcttatgacacgcgaagtggcccgacatgaaaaaggttcctttgcggttcaaaatttaggaatcaatcatgcgatacacgaaatggcagaggctcttaacaggtccgatcttaaattcttaagcgttggagaagtattagaatctattaatgtaggtccgaatgcgaaaaagttacgggcggttcaagactggaaggactttaaatatcaaacgtatgcttttggtattcaacaaataggaaaggcaaacgggttaccaccggagacaagcgctgcgataagtcaagcagtggtgagtcatttgagaatgcagtcggttaaagaagagctggggatgcgatccggagcgtattctttaaatgcggttgggggtgtagttcgtggagtattgaatacagttgaagctcttcttggtgaaataattggcggggttatactgaaaggattagcgcacgtatcgaaggaaaccggtttaacaagtcacggttacgaacatacctacgataaaggtgtacaacaaaggattgatttattaaaacatagagaagggaaagaaattatcaaacaagccgccgccaacgatgtggctgcttacggagcgattgtacaagcggtcggagacgatctgcatctggatccggcggttacggaaaattgggtgaagatgacgactgagtttgtgtcccgcaaacaagccgagagtgagttgcatcatagaaacggtttttggggcggtaagggagcggtaccgattgtaacctgggtagataacacggtgtttagtggagcgattacgagcttacttgcaaaggcagtgaaaggggtgaccacaacggtaggagatatcgggcattttatttctccaaagagtgatacgttccgtcactctatgtatcaacaaggaaataactttttcaatgacatgacgtcaaccgacgtcaaagccagagcgcagcaaggtatcatcaacaaagctcatatagaaagcgagatgcgtaaccaattgtttgatattataggggaaatgtatcttccgggcgacaaagaagcggcgcataacctaggtttattactaaaaaatcatatagaccagaaagaagcgaagaaagcggcgagagaacaaagactcaaagatgcgcaaatgattgtacaagtagcggcagcggcagtagcgatctactgtactgcaggagcagcggcaggaggcaccaccagttggttttcgacagtcgcggtgcaaacaggaacgactacaacggcgtctttgggaggagtgtccacggtagtagcaacgggactaaccaacggccagatactagcgttagctgcgagcacggctgtaagtatgggagtagagggtagtatcaacggaacgaacggcgtcttatcggcgttggttaacggagttatctctgcggtcacgatgggggtcaaaacaccggtaaccggatatgtaacgtataacaaacacgagaatgcgaacttgttaacgggtcaacatgaagtaaaaggcggctggggaggcggaataagcgccaacatagcaggagccaaatcattaccgttaggtgaagcaatgaaagcatttgcgacagtgatgaagatgagtaacttaagtttaggaatgagttacaacgcggatgctggtttgggaatgaacataaacaccaactttacgaacaaacttggacttggactggattacaactttaagagtggagattatacagcgaacgcgagctacgactttgacaagataggcggtaagaaatgggcgaacgcgaatattagcatctcagcgagtaagaatggtcatgcaggtgtatcggcgtcatacaacaacgatagtaatacactggtaccgcaagcgttacgaggcggcggagcgacaatagattttggcaatgatggagtgatagggctaagcgtacaaggtccgaaaggagcgacgatcggaacgttgaactacgatacgaatacacatgggttccagccacttacattaaacagtaactttcagaatgagtttaaccaaggtttagcggctcacaatgcagccgagaaccatcaaaggaaccagatggagatcttaatgaaagagatatctttgggcatgaagatggataagccattgtttacacaagcggagatagacgcagctctacctcgagacggtaagggtggaatcgatatggagaaggctgatccagagaaattattagacaaatggaatgcgcacaaagaggcaatgtctcagactccagaaggtttacaaaagtggaaggacgaagtaggtagggccggtgaaagatcaggaattgaagtcaagtttaacgaaggaaagagtgcgacttctacgtttggtaagtttgtaactggactgatgggagacgtagctcagagttttggatttacaaacgacggctctaagatggttgataaacaaggggtttttcacttagacacctgttttacggctgggtccaaagtaacaaaactaaaaaacaaaaatattaaaatatacggaaatactaatgtatcaaacacttcgaatggggccagtttgaacgaatttagttctgaagactatgagtttgcaaatatcgaagaaattaaaatcggtgatatagtccgttcttggaacgagaatacaaatacttttgagaacaaaagagttaccgagaccttcgtacacgaggttccccaactattcttcctggagcttgacggagaagaagaaattcatacaacttggaaccacccgtttagaagatatagagcgacccaagagtcggaatcgaatagaaacgaaagacaaagtgcagttggtttttccagtgcagtttatggagatagcggaatacaaagaggatttgaaaaccattctgtagaacattccagaaatgttgcattagaaaatagagatatattagaaacgtcccaactaactcctaacgtctcgaagactctcgcccctagtaactattcactatctactcaaagcgaatgggtgaaagtagaagacctacgtttaaaagatcaggtattaagatccgacggaagttggggacaagttacaggaatctactactacaacacagagcctacaaaagtttacaacttagaagtagaagacaatcatacctacgtagtcggtggaagtgagaccggtaaaggttatgtagttcataactattcgaaagagcacgaagcagtgtttagcaaaatcaagaacctttctaaagatatgtttgatgtagcgaaacagtttgcgggacttgaaggcggaaccggtaacgaagtgtatcaaagagcggtgaagttggatggagaagtaaaagcaacaaacgcactgagggaatctttaaagacagaatcgaatgcaattacgttacaaagagacaaagcggaagctggcttagagttaaacaaaagacgcaacagcgagtttttgaatgcaatccacaatccagacagcgacaagattccaggtgtatcagaacttcgtaaacaattgaagagtgtagatccggtaagaggttttacgccggatcagatgaaagcggtaacgaagtgggtaaactcgaacggactgaattcgggtttaatgaatacgggtcacggaatggggatgttaggtggaagtccgatcaaaggttacatagcggcgatggcggggcacataactgggattgatgaacatactaaactcaagaacgcgatccaagacagtaacgagaggttggcacaacacaagatcaaagaaaacgaaattggaagacagatgatcgagagatcgaaccaagcgaaagcagaccttgtgaaactggtgcaagaaagacacggaaacgatccaagatatgcagctgcgcttgtagaacacggtttagttcaaaaagacgcgtttaatccgaacgaacacaaggtaacgtatgacgagaagttgaaggcgatgggagacaggatcaagcctgatacacaaaagaaattgggtgaatttacgagtaagatagcggacatccgagtaaaacagaaccatttggaagcggagagttacgcgcaatggaacaaggaacatccgaacgaaccttacaagcggactccagaactggaaaaacgtcgtaacgatatgatagcgatgcagaagaacttggagaaagaaagagccacgatcatcaaccgagaagtagtaccgttcaagaatgaaaatgaacttcatcgcttggagaagttagcggatgcgcatgcgataacggagaaacaaaaggttgaactgacacacctgcgaaacgagaagaagacacatgagacccaagtggccgcgctttttgacaaggacgcaagtacgatgcacaacaacttggaaacggtgtttggcaaagagagaatatccattgcgaatgatcgaaacgacttgatgaaaggattggaagctaaggaaaccagactgagtcagttagatccgaagaaagacaaagcagagtatgacaagttaaacaaagaaattaaaacgattaacgacagaacgacacaactggacaaaaactttttagaatacaaaccggtgcgaaaagcggatgaacctttggatgcgtttttactgagagagaaggacagctttgcaggagaaccccaagcgattgaaagaatcgtagatggtttgaaagaacaagtgaaacactacgaagcgttaggtgatgtgaagaaggttgagaagttatatgaaaagataacagattaccaaaaacgctctaaagaatcattcgatcgttctagagacgatgatcttacagctgctctccgagccggtggcaaagaaagagaagaagcgttacatcaaattgaagaatatctaacgcatgcagacgacagagacagtcacaaacgggaaagagatctaccgattagtacagctctgaaaaacccagcagggaatccggaaggaaaaacaatatcggtaaattctcactttggtaaaggcggatacagcaaccaagaagtagtgggatcctacctacattcgaacgatcatatcggattggatgtaggaggcccgaagggtgaaagaatcaattcggtattggaaggaaaggtaaaatacccaccaacgaaaggattgtcgatcacgatcccaggagaaatgccaagtcacttgaaagaaaagggaattgcgtattcggaaccattgtatgatggaaatggaaacaaaactcgcaacggaggttattatgatacttccgggaattcatatacggcggatcaactgagagagatggattcaaaatacagaaaagcaaatcctggtttgagcaaaggtgaaccattgtttgaagcgacaaggtccgtgggagtgataacggacaacggcaagttttatacgatggcgaatgccaaaacaccgattgaactgaccccagcacaattggcattggtaccggaagacattcgtagaaatcctggatcagttcatccgtccggaaacagtttggcgattgaaactacgttaactggaccgtttgcgggcaagtatgaggttcaatacaaacattttgattctgcccctcgttacgaaaacggagatttagtcaaagcaggagatgcaattaagccgggacaaaagatcggaaacttgggaacgagtggaagatctacaggagcacacttgcatatgagtgtagttagttatgaaaaaccgaatggagtcagtccggctttttaccaagtcgtgagagacaagaacaaaaatatcacccattacctaatcaatccacaatattttatgaaagtgatggcaccttccggtatgaggaagtag
>LIC_11336|6.6148370959697065
atggcatcgattaaacctctgggcgacagagtcctcgtagaaccaagacaggaagccgaggaaaagatcggtagcattttcgttcctgatacggcaaaagaaaaaccacaagaagggaaagttgtcgagatcggtagcggcaaatatgaagacgggaaactcatccctctcgaagtaaaagtaggcgatacagtcctctacggaaagtattccggaactgaaatcaaatcagaaggcaaagaatatctaatcatccgtgaaagcgatattctggccgtagttaaaaaataa
>LIC_12765|6.611948112147309
atgacaaaagttactctgaaaggcaatccagtacaactcgaaggaaaaattccatctccaggagacaaggctcccgatttcaaagcgatcaaacaagatctttccgaatttagtcttaaagattatgcgggcaaagtaaaaatactcgtagcagttccaagtttagatacttccgtctgtgccctcgaaaccaaagcatttaacgaaaaagcagcaggaatttccggcgtaacaaccctagttatttctggagacctaccttttgcaatgggtcgtttttgttctacagaaggaatcaattctccgaacctagtaaccggatcccaatacagagatttttcattttcaaaagcttacggaactcatatcgcagacggaccactcaaaggactttctgcaagagcagtctttgtattagataaatcggatacggttcgttatgtggaaattgtacctgaaatcacgacggaaccgaactacacagcagcaatcgcggctgcaaacgcagcactttaa
>LIC_11532|6.59874747031346
gtgacaatgatcatcaatcacaacattagcgctctcagaacgaataacgtactgaaaagtgtaaataaagaattagacaagaccatggaaaaactttccaccggtttacgaatcaatcgggccggggatgatgctctaggttttgcaatgtcggaaaaaatgcggactcagatccggggacttgctcaagcggaacgaaacgtaatggatggagtttcttttattcaagtcacggaaggtactctcgaacaggtaaacaacatattacaaagattgagagaactttctatccagacttccaatggaatttattccaacgaagaccgtaagctggttcaactcgaagtggaccaactgatagaggaagtagatcgaatcggaaaatctgcagagttcaatcatatcaaacctctttcgggagatcactctaaacaatcgaacaaaccaatccaacttcaagtaggaccaaatcaaaacgagaagttagatatctttatagattccatgaacgctactggtttacaattagttgccaatggaaagaaacaagccctctcttctcccgcaagcgcaaacgctatgatcgggattttagatacggccatttccaaagtaaatcaacaaagagccgacttaggagcctattacaatcgtttagaaatcacttctcaaggattacagtcgagctacgtaaacatggtcgccgcagaaagccgtgtgagggatgcggatatggcggaacagatcgtggattatactagaaatcaaattctgacaaaaagtggttcggcgatgctcgcacaagcaaatatgagaccggatcaagtagtgaaattgttaagcgacagatttggttaa
>LIC_12464|6.595760059564825
gtgggaactctcacaaacttaaagattttactgctcaaccttcaaaatgtgggaactctcacaaacttaaagattttactgctcaaccttcaaaatgtgggaactctcacaaacttaaagattttactgctcaaccttcaaaatgtgggaactctcacaaacttaaagattttactgctcaaccttcaaaacgtgggaactctcacaaacttaaagattttactgctcaaccttcaaaatgtgggaactctcacaaacttaaagattttactgctcaaccttcaaaatgtgggaactctcacaaacttaaagattttactgctcaaccttcaaaacgtgggaactctcacaaacttaaagattttactgctcaaccttcaaaacgtgggaactctcacaaacttaaagattttactgctcaaccttcaaaacgtgggaactctcacaaacttaaagattttactgctcaaccttcaaaacgtgggaactctcacaaacttaaagattttactgctcaaccttcaaaacgtgggaactctcacaaacttaaagattttactgctcaaccttcaaaacgtgggaactctcacatttgatatttacggaaaaattttaatcaaaagactcgtttgtttttga
>LIC_10209|6.579187908991583
atgtctacagcaactgcaagtcatactgacaactacctcaaccacgaaaagggaatctggtcctggctcactacgatcgatcataaacggatcgggatcatgtatttctttgcgattatgtcattctttcttctgggtggaattttcgcacttctggttcgtttggaactttttactccaggacaaactcttggatttgtaacaccggatatttacaatcgaatgatgacttatcacggggccatcatggtatttatggtgatcgttccgggaattcctgcgatttttggaaacttcattcttcccattcaattaggagcaaaagacgtagcatttccaagattaaatttagcgagctggtatattttcatgactggtgctggaattgcggcattttcactttttacacagaaagtagatacaggttggaccttttatacaccgtattccatttctaactcagtttctaacggtgtaattatgttggtaatgggtgcgtttgtgatggggttttcttccattttaactggattgaatttcatcgtaaccactcacaaattgagagctcccggaatgacaatgaaccgaattcctttgatggtttgggcattgtatgcaacttctatcatacaagttttagcgactccagttcttgcgatcaccttacttttgttagttgcagaaagaactcttggtgttggaatttttgatccgacattgggaggagatccggttctgtttcaacatttcttctggttctactctcaccctgcggtatatatcatgattcttcctgcaatgggtgtcatctccgaacttgtagcgaccttttctaaaaaggtgatctttggatatactgcgattgcatattcttctcttgcaattgccgcggtttcctttttggtttggggacatcacatgtttgtttccggccagtctgagtttgcaggagttttattttcctttatcacaatgcttgtgggagttccaacggcgattaagttatttaactggatttctacgatgtataagggttctgttcgtttagatgcaccgatgctttttgcaatcggatttatgtttctatttacgatcggcggtttgactggagtatttctcgcttctaccggaatggatgttcactttcatgacacctactttgtggttgcccactttcattatgtgatggtagggggaactttgatggcggtgatgggagctctgatctattggtttccaaaagtaactgggaagatgacttctgacctgttaggaagaatttcttgggtatttatctttaccggatttaatgtaaccttctttcctcaatttattttaggatctatgggaatgcctagacggtattatgactatcttcctgaatttactggcctaaaccaaatttccacaatagggtcttggttgattggaaccggatttttggttggtttaattgcagtgatccacggcctaattgcaggaaagacggcaggggataatccttggggagggaaaactctcgaatggacgatttcttctccacctacacacgaaaattttgaaaaaactccagtaattacagggggaccttatgagtaccgctaa
>LIC_12984|6.568574573993406
atgaaacataaaccaaaacacaaacttatatcggatccaaaggaaagtaaaaatctgattctaagattaaaaaaaatagaaggacagatacgaggaattcaagggatgattgaaaacgaaaaatattgcgatgatgtacttaatcaaatatcttccgtaaaatcagcattagacggtgtatctaggggattgcttaagagtcatattcgaacttgtgtcacagagaggatcagaggaaacgattcaaaaattttagaagagtttatgacaactgtaggttatattctaaggtaa
>LIC_12666|6.549338012876761
ttgcggcttcccgcgtcaccgaggtatctagaaatgcatgttcacgtccgcaaagctcgctccgacgaccagatacagctattcccgctcgtttcggattttgccacgtctttcctaccagatccttctgccttcgcaaaagcatttgtccaaatacttcaacaagacgatgctgcgttactcgtagccgttcacgattctcatctggttggctactgtctggccttcgatcatttcaccttctacgccaatggtcgtgtgacctggattgaggaaattatggttcaacctgcgctacgaagaaagggcatcggtcacatgctgatgaaggaagctgaagcatgggctacgactcgcagttctaagcttgtcgccttagcaacacgcagggcgagtgaattctatgccaggattagctacgcggagtcggctatctactttcgcaagattttagagtga
>LIC_11124|6.540801823966155
atgaataggatttccgagttgcttcgatcccccgtacttatactttccagaaagaacccttttatgctttctagacttacgtttttttacgtaatcttaggaattgtcggaggacttttctcggcggtgttttggatgtttttggaatatctaatacatttaagttcaacaattccggaaattttaaccgttccatacatggcagtagctgggttgttcataggattggtcatccattttttaggtgaaccgggagagatttcattagtaattgataatatacgatttcgaggtggaaaattagaaacgaatcaaaatccttctatggctctttcttctattttgagtatttccgcaggaggaagtgcagggcccgaggcgccgttggtgcagataaccggttcctttggaaattggtttgcagagaaattagggcttacgggagaagaatacagatctatgacgatcgcgggaatggccgctggttttacatccttatttggatctccattgggaggagcgttatttgcacttgaggtattacagcatagacacgtcgtggaatattataaggctctacttccagcattcttatccagtacttctgcattttttgtttttctttggatgactcacgcaggtttacaacctacttggcagtttcctcagtatgttccaggagacattcaagatttcttatatgcaatattgttgggaggagttggagcaggactaggctggatgtttcatggattattcttagtcaatcgttggttttattcaaaaattccgggacaaatttattggaaaactttgttaggtggacttgtgttaggactgatcgcatggcaacttccgcttactcgtttttttgggcatgatcaattgaatcgaattgtagagggaagatttactccaacctttttggttgttttgattttctggaaaacctttgcaattagcaccactgtggcgagcggttggagaggaggagtgattatacctctgttttttttaggggcctgtgtaggaaaacttttgttcggcttttttccgagtgagaatgaatcttttttgatgatctgtttaatggcggctgtaaattcttccgtgaccaaaacaccaatctctactacaattttattatctgaactgactgggctttatcgttttactcccgtgttgattgcaagtttgagtggatatttcttatctcctaaagaaccatttatttccactcaaggaaaataa
>LIC_13116|6.537713693789096
atgaatccaaatcggccaccgcaacaaagtgtggcgactcaacaaagtcgaccgcgtaggaaactcaacatctcgctctttacgaatcgctcgatgggagtgctggtgttattacccgactttgttaagtccttccgcctctttcattttaggagaaaagaaatggaaagtcaagaagtcaagtatgtaggagtcgattgtggaaagaaaagtatagaggttgttcgaatcaattcggaaaactcactcgaacgtagacaattcagcacaacggaaagcggtattaacaatttattacaatggttgaccttgaatgacattgtaggtctggatttctga
>LIC_10502|6.535632574591739
atggaaactaaattagaaaaaagatatataatagaaataagttacagtcttagagctttggtttttagtcttttgttgtcagtttttagtccgttatacgccccgcctgtcgtggttccaaacctaaatacgcctgtgtttaacgctacttctatggaccagacttttaatgtcgccaatggaatgcaaacggtaggaaactgggactcgtttgtatttcagggtgtgagtattttacagacccaatgggaagcacaggtgcaagctcagattactatgatggtgaactcgattacaacgagtgatcactacgcatctgttcaagaatatcaaacctacgtatataattccttacaaagtaaggcatcggaacaattgattgtgtggcaaacggcggtagaagcagagattttacaagaaagaagtcaatacttgtcacagaaatatggagcgaactccaatgcggttcaaaactcgacttcacagtttcagagtcaatgggattcttttgtaagtggtaacgggctaaacttaaatatgaacggctctttgagccagacggttttaaacagcggtcaacaaaccttagaaggattagaaggtcagtggtggaatgactttcagaataatttacaaagcggtttacaaacgtaccaacaagcacttgctggactgacagaaaaatatcagaacttaatcaatcaaatcaatcagacggaattacagtatcaggctcatttggcacagatacaacaatctcaagctggaattaaagatcagatcttgtctagtttagaaggataccaatcgtttttaaactcgaacggtttattttggaacacgatgagtgttgtgtatgacaataatacaaacagttatgtacaaggaagttgtcccggcggtcatgtgtgcgttacctatcaatatgattcagttacgagtcagttttatacagctggcaattgtcctgtagggcatgtatgtgcaaacgtattatatgataataatactagcagttatgtacaagcgagttgtcctgcaggtcatatttgtgatggaacagaaaaagaaaacttaacggttagaaccgggttaaacgcagacggtagagcgtttcagaatgtgatcaataacgtagtgaatgcgatgcaggatggttttgttatgcctgctatttttgattatactactggtacgatgatcagttataactctaactgtatgaatacgggaacgagttgtataaaaggtttatatgacgcaacgagtggaaactttgttgcgggaacagcttgtgccgctggacatacttgttatagcgcggttgtagataatacaaatcctgcgtcgatgaccggttcttattttgcaaatagttgtactgtaggcgatagccgttgtgtgacttgtcaggcaggacattcttgccaagtgcaagatatggaagcgagttttctatatgcatcaaatatgatgaatacttttttaaacaacgagttgttagcgactcaaggtgcattacaaagcgcgatcaactaccaaaacggaagcggaagttcttcttatacttatggtcaaggagttggtagttatgacaatagcgcactgagttatcagtggggaccttcgggctttagccattttagcgcacatgttagtcagactacagcggcaatgactatctcagaactttttaatccatcggttacggaaggtgagggagggctgggtaaaaagatcatagaatacattactggccagatctctcaggttgagtttgcaaactggattatgaatgcgtatgaaagtaatttaaccggagcaggatcgacgcttgcgggtctgggaggattaggacctggaatgacgatcagtggaatttcccatgcagacttgagagcgtttttaaatgaagatataccacctggaaattttggaccgaaccaatattgcccagatccaataggatgttattctggaaatatttttgcaccggacccgggaatttatggggcgaatgatactttttcccaaagaggatatgactttaaccgttatatagctagagaattgggagtttgggctggtgttccgtttttagcggatatagaacactaccaagactacgcttggatagagttgtcttttacggtaacgaataacaacgcgtatgcgaacgtatccacttatcaagatttagttttacagttacaaggttttcaacacgactggatgacaaacgttatgccgtcgatcacgaactggactgcacaggtcgcttcgtataacgcacagtatgcgaattggcaaacacaaatgcagactgccataacggacgcacaaaatgcgtataattcaggggttcaagacatacaaagtcaagaatcgagttggctggcacaaatgggtcaattgcaacaacaagcacaaagcgcttttgatgccgcttccaacgctttaaaaaatggtcaaggacagggtaactacggacagctgactcaacagattttggcgggtttgaacaaaggacagttacaatcgaatatatccaattcgacggacacgatgcagtatggtgacggattttcgaatattctaaataacttagatagaaacgcagatagaggaattcctaatttttcattgttaagttcgttcggttcgagtatgagcagggcgattacgggagtgtctaatttgactttgttgtcatcaactaacaatgctttgatggacaacattcttggttacatgcagggagtagctgactcgatgcggaacgagaagcagtttacgcaaaacggtcaacaggacctgatggaagcgcacgggctcaaaaccaagactatcaaaaccaaggacaaatattcgggggaagacatatccaccacatacgtgttagacgaaaacggaaatatccgtacgtttaaagacgaggacggtgtagaaaaacagatgaccgttggagattggattcaaagcgacgaaggctgtggaaaaaatttaatgaacggcaactgtaatcaatacatagaaaacaaatacgacagcgttgcaattggcgcggatggaaaaattactgcaaatagaaaaatttacaacggaactacaagtcaatgtggtgcggattttgcacaggcaagttcgtactgttataacgaagacgatagagtggttacgattgcacctccgaatccaaaagcgcttttgttgggaagaggtgcgtccaggttaggagacatttttgacggaagagacaacggaatcggggagttagttaatacgacgttccaaaatgtaggtacatatttatcgtctaacaaatatactgcggacttattccacgaagtgatcacggcgcaaaacctgaacgatatgaacgcgtcgatagcatctcaagacgtaagcaacaaagtaaagattgcgaacttgatcgtagattacgcacaagctgtgttattgggtggaatgtcgactgggagttgggttactaaacaggcgaaccaagcggtacaagacgtaatttctacggtacttgtaaacacgtttgatcttcctccggatgtagcggcctttctctccggtggattgatggcacatatggaagcaagcaaagcgaaacacgatttaggaaatcgtaatttaggaatcggtaaagcggttcatagtgcatttaatgatttaggattggaaggatttgaaagtgcgctcatacatgctgcgggaccgatcttagacgtggttattgccccgggtgttggtgctttatcaaaatccacactggattcttacggaaacaatttggattctatgcacaaatggaaagaatttaagaccagtatgtatggttttgcagttcagaagataggagaacaacaacactggtccccagaatttacaagctttgcatctcaatatgctatggactacatagagatgaaagaagcgaaggcagagcttggacgtaatggagcggctttttctttaaactcgattgcgggagaattaaaattagcaattgctaatataggtggagcgttaggtgaagtaataggagccggggtcaacggaatgacccatctatccggagatttgggactgacgtctgagagatatgaaaaagagatcaatcaacaagtaagaacgtccataaatgatataaagttaaagggatataaggatagtataaggacttgggacgctgaccaagtgggacttgcaagcgcgagcgtaaaagaatacggaagggtgaaccactgggatcaagcgacggtagaaatgtggtcccaacaagcgtctgactttgtggtaagaaaacaagcggagagggacttacacaaacgtaacgacgccattggactgacggcgctcacaaatccggtatcggcgtttatgttcttagacaacaaattgtttagcggaggacttactagtttagtaacgaaaggagttaaaggaataatgactacgatcgctgacgcagggaacttgttaggcgaaggagtcgtgtcttcctcatttagaaatagtgtatatgaccagacaaaagattggaaaaacatagtcactcaagaggatgtaaaagcaaggacccaacaggggattatcaacaaggctcatatagagagcgagatgcgtaaccaattgtttgatataattggccaaacgttgatgcccggagacaaagaagcggcgcataacttaggtttattactaaaatatcatatagatcagaaagaagcgaagaaagccgccaaagaacaaagattgagagatgcacaaaccgtagtacaagtagcggcggctgcggcgatggtagcttgttcggcggggaccactggacctttggcgggaacgtggttgagtgggttaaccacgacggcggtgagcacaactatagcgggaacaacggccaccttaacctacggacaaatcgcagcccttgcgataagcacagccgtaagcatgggagtagaaggcagtatcaacggaacgaatggggcagtcgctgcgttagcaaacggactgatctcggcagcgacgatgggaattaaaacacctgtaacaggatatgtaacctacaccaaacaccaaaatgcgaacctcttaacgggtcaacatgaagtaaaaggcggttggggaggtggaattagcggcaacattgcaggatccaaagcgttgccagtaggtgaagcgatgcaagcatttgctgctgcaatgaagatgagtaatttaagtttgggcttcagttacaatcgagatgcgggactcggaatgaacgtaaatgcgaactttacgaacaaacttggacttggtttagactacaactttaaaagcggagactacacagccaacgcaagctacgattttgacaaggtaggcggtaaggattgggcgaatgcgagccttgggatctcagcgagtaagaatggtcatgcgagtgcgtctgtatcttacaacaccgatggaaatacggcgattccgcaagcgttacgaggtagtggagcgacattagattttggtaatgatggattgatcggcttaagtgtccaagcaatgagaggagcgacagtcggaacactaacctacgatacgaatacacacgggttccaaccacttacattaaacaataattatcaaaacgagtttaatcagggtcaagcagcagagaacgcggcctacaatcatcaaaagggccagatggagatattgatgaaagagctaagtttaggaacgaagatggacaagccgttgtttacacaagcggagatagacgcagcactgccgaaagacgaacatggtaacctcgatatggagaaggcgaacccagagaaattattagacaaatggaatgcacacaaagaggcaaggtcaaagaccccagagggtttacagaagtggaaggacgaagtaagtaaggctggtgaaagatctggaattgaagtcaagtttaacgacggtaagagtgcgacttctacttttggtaagtttgtaactggactgatgggagacgtagctcagagttttggatttgcaaacgacggatctaagatgattgataaagccggggtgtttcacttagatacttgttttgtggccgggtccaaagtaacaaaactaaaaaacaaaaatattaaaatatacggaaatactaatatatcaagcacttcgaacggagctaatttgagcgggtttaattccgaagattatgagtttgcaaatatcgaagaaattagaatcggtgatgtagtccgttcttggaatgagaatacgaatacttttgagaacaaaagagttaccgagacgttcgtacacgaggttccacaactattcttcctggagttagatggagaagaagagattcatacaacttggaaccacccgtttagaagatatagagcgacccaagagtcggaaccgaatagaaatgaaagacaaagtgcaggctatggagtagaaagagggtttgaaaatcattctgtagaacatttcagaaatgttgcattagaaaatagagatgtaacagaaacgtcccacctaacccctaatcaattagctcctaacgtctctaaaatccttgcaactggtaactattccctaacccctcaaagtgaatgggtgaaagtagaagacctgaaattgaaagaccaagtattaagatcggatggaagttggggaactgtaacgggaatctactactacaacacagaacctacgaaagtttacaacttagaagtagaagacaatcatacctacgtagtcggtggggatgtattaggaattggttacgtagtccacaattacatagtagatcagaaagataagtttttatcgggcgccgaagtagaaaaggcttacaaagaccacaaaaagatgggtgagaaagcagaaatcaaatggggcgacaaaacttacaagaaggtaaacggagaaggtgaaggagtcgctgtatttgtaagagactacgacgacaaaggaacgaaagaatatatccggattacaaaagacggtttgatagaacaaaagatcaagtggaaaggccagttaggtgagtttatggcgaacactttgagcggagaaaaaacaaaatactttaatacgagaggagaagaagtatttttacaaccagataagttggtgcgagacggaggaagtaagaagttaccatttgatccggtagatacgaagttagcgaacaatatagttgataaagtaaaaaatgattacgaacaaagtcttagaaccgaatatgcaaacgacaaaaaatcaaaactgacaccagctcaaatagacgtaaaggtgaaagcagagatggcggtttacaaccgaattgcagaccgaacatttaaaaacagttatacggatgagaacggcaatgcgattaaacatggaagtgataagtttttagagaccttagcagaacctgaatttaacggacagaacagtacgaagaaaccggatggaatggaaattccagtgaaggtagtaattgaatatatgcgatccaaatatccggatggaaaaggatacgcaccgaacttagcaccttggaatgagagaatagcgacacacaaagagaatctgcatgagttgaatgtggagttaaaaactggattgcagaaagaaggaatgtctgacaaggaaagaaaatcgttccaaaaagatatggaaaagaagatagcgtctgaaagtaacaaaatgtatgcagtggagctggaaagacgaaatcggatggaagaatttgagaagtcttctaatttaatctttggcaagaacagtaagggcgaatacaatgtgtcatcgagtgagatagcgaagcagacgaaggcggcgatttgtagagctgatacaaattactatcaaaaccgtgcgaatgcaaggatggaagcaagttttggtgaatattttatgaacaagatagaaatgggagatattcgtccaggcacggatcagaaaaacggacttgtttgggacaagggtcatttgaaaggatttgaaaatacatatccaccgaaagacgatattccaacggcaacttttgatgcttccaatgcttatacaggagaaccattgagccatgactatattcagcaggtaacggcgaatatgaaaccgggtcagattgttcaagtttggacagatacggatggttatggcaacccggatcgagtgaatgtgaaaccgggaccgaatcactattatggatttggaatgaatcaggcgggccagttgatctacttgaaccatacaaaacagcctgttcagtattacgatgcaaatggtgaaattagaacgcttgaatttaaaaaaccaattccgaaagaagcttggccgtatttgcgcgtgtttagaatttacaaataa
>LIC_12361|6.533641178840873
ttgggtggagttatgaatcatagacgacctgcggctttgggttttatttttgtaaccattttgattgatgtaatcggatttggaattattattccagttttaccaaaactcattcaggaattgactcatggaactttgagccaagccgcgtggtatggtgggcttttgatgtttgcgtattcatttgtgcaatttgtttgtgctccgtttgtaggtggattgagtgatcgatacggaagaaggccggtactactcgcttctctttttggttttacgttagattatttattcttagcttttgcaccttccattttttggttgtttgttggaaggattttagcgggaatcatgggtgcgagttttacaactggttatgcctatatcgccgatattagtcctcccgaaaaaagagcacagaattttggaattttaggagcggcgtttggatttggatttatcatagggccggtgatcggaggtgttctaggtcaatacggttccagagctccgtttttagccgcggctgcccttactcttataaattggttgttcggtttttttattctgccagaatctttaactcctgaaaatagaagaaaatttgaatggcaaaaggcaaatccaattggatctcttatcaatctgaaacgttatcctatgatcataggattagtagttgcattttttctaatgaacgtagcggctcactccgtacagggaacttggaattattatacaatggaaaaatttcaatggaacgaggcgatggtgggttattctttaggagttgtaggtcttgtttatgcaatcacacaaggtggattgattaggattattcttcctgcgctcggacagaataaaagtatttatctgggactggctttaagtggattgggatatgcgttattcgctcttgcaacacaaagttggatgatgtttgtatttttaattccttattgtttgggaggaattgcaatgccacctcttcaagggatcatgtcttctcaggttccgtcaaatgaacaaggagaattacaaggagctcttactagtttgatgagtgtgaccgcaattctagggccaattttaatgacgggtttgttctcctattttaccgcaaaaggaactcctgtttattcaccagaggcacctttgtggatgggaactattttgacggcagcgagcctttggattacggttggatctcttagaaaacatcattcggaatga
>LIC_12860|6.527517155811654
atggctaaaacttctataaccgtaagacatcagaggaaaaaaaagttcgaggtaagagaatacaatcgttgcccgatctgcggaagatcgcgtgggtatctcagaagatttgatatgtgcagaatttgcttccggaaacttgcgagcggcgctcaaattcctggcgtagtaaaatcatcctggtga
>LIC_12454|6.5256759287566215
atggccagaattctcgttgtggatgacgcaaaatttatgagaaccatggtaaaagatgcactgacccaaaccggtcacgaaatcgtgggagaagcagaaaacggaaatattgctgtagaacaatataaaactctaaaaccggatctggttactatggatattaccatgagagaaaaagatgggatcgaagccgctcaggaaatttttaaaatggactcgaaggctagaatcatcatggtaactgcgctcggccaggaggatctactcgcaaaagcgatcaaaatgggcgttaaggattttgtagtaaaacctttttctccagaaagattgcaacaagctgcggataaggcgctcaactcgtaa
>LIC_12848|6.522373113309127
atggctgacgataagaaatccgtaaagaaagaaaagaaagttaaaaagaaagagaagaaaatcgttcctcgtgggaaggtttatatcaccgcctccttcaacaatacgattgttacgatcacagatatggcgggaaatactatctcttggtctacttcgggcgcgatgggatttcgtggatctaaaaaatctactccttacgcggcgcaaattgcagctggaaacgccgctgaaaaagcaatggattctgctgggttgcaggaagtagatgtaatggtttctggaccaggaattggccgcgaatctgcgattcgctctttggtcgccagaggattgaacattaaaatgattaaggacgtaactccgcttcctcataacggttgtcgtccacgtaagagaagaagggtctaa
>LIC_11575|6.486608933190796
atgataacgaacaacaacagccttaagattcttgtttctaaattttcagttcgaagaggttttaatttaatcgaggtttccatcgctcttgcgttagccggaattgctatgacatatacttacatggtgatttcaaacgggatcaaacaacagagaatggctactgtgatctcaaacgcggttcatttagctaaaattaaaatggctcagatcgattccgtatccgtacttcagtctgataaaactacgggagatattccgggttatccaggttacggctttgaaacctcgatcaatgaggaagatatggatcttttgaaactttctggaaaggacagtcaaaagccggaagatttactcggaggtagagattcggagatgaataaattgatcatgagaagatctggtcaagctagtcaaggagctgccacggcggggattatccgagtttttagaatcaaagttacgatcaaatatcccactggaagtggaaccgaatcttacacagcggagacgtttaagtccgcacaatattaa
>LIC_10758|6.47762224242216
atgatgcttatagacagaaataaggcagaattcaaactttccagcgccaattctttagccgctgcacgaatcgcaaactcaagacaatctagaattcaatcctctggggccggccttttggtcgatttagcggggaaaaccctctcaattacggagacggggctgaagacggttttacggatcattttatcactcctgctgcaacggatatag
>LIC_10154|6.46857351895419
atgaaaagaaattaccagcccagccgagttaaaagagcgagaacacatggatttcgcgccagaatggctactgccggaggaagaaaggttctttctcgcagaagaaaaaagggcagatataaattgaccgtatccgacgaaaaactcggtaaaaaatactaa
>LIC_11374|6.447401438243207
atggaatactttatcaatcactttcaggtttttttactgatcctttcgaggttgatggggttgttgtccgttgcgcctgttttttcgtatccttcgattggcgttcctcaaaagatgattttttcctttttagtttcagtgattttatttccggtgattgcaggctttttacctccggttccgggggatatggggagttacggacttgtggtaatcgctgaagctttgatcggaattcttttaggttttttgatcagtttgatttttgcagcctttcagatggcgggtgaattttttaacgttcagttaggttttggttatgcggagattttagatccggtgactcaaaccagtttaccagttattagtactttaaagaatttattgggaatgttgctttttttgacgttaggtgcttatcgaatcatgttcgaaagtcttgcctattcttttgaaaaaattcaggttttacgatttgttccggaaattcaaaacggaatttataaggctatggaagacgcggtaggagcaatgttttttgtagcgtttcggttatctcttccagttttgggaattatattactcgtaaccgtttccgaagctttgatgggtaaggcggctccacaactcaacattttgcaattatcttttccgattaaagttacgattggtctgatcgtgatgatttttatcactccttacctggtctctcaaatgggagcggcttttgatttatcctttgataaggtaaatttaatgttacaagagtggccgaaatga
>LIC_12490|6.431124284051661
atggattcttctacaaaaaaggaacaaaaacaaatcgttcctaaaaagcctactttaagggagatcgaaattggtctactcaagaagatcaaagaaggggacgatgaagcgtatattcaacttgtcagtctgtttcgagaaagactttatcgtaaggcgatttcgatggtaaaagacggagacgacgcggaagacattgttcaagacgctctcatttctggttatagatccattcgtaattttagggcagattccggagtttacacttggctttatcggattgtagttaacaaatccaaggatatgttagcgaaacggaaacgagctaaagaaaattctatggatgataaggaatatcaggtgacggacgatcgattggggttcgaaaaaaaaattgaacttagtgatgagtccaactatctaattagcaaaatcaacggcttggaagatctctataaagaggtaatcgaactcagatactttgaggaaatgtcatacgcgcaaattgcggaggttctgggaacgaacgtaggaaccgtaaagagcagactctttaaggccaaagaattcctaaaacatttgattctacaagacggtaagggtgaaggatactttaggtaa
>LIC_11547|6.422966559213261
atgcacgcaagacccgcgtctgtatttgtgaattgtgcatctaaatttccctgtgaaattactgtcgttaaagacgacgtagtagtaaacggaaagagtattatggggcttatgatgctcgcacttgcacccggaaacgaatttaaaattcaagtagaaggtgaaaaggaagacgaggcactggaggcgctaagtaatatcgtaaataacgatttcgtttaa
>LIC_10361|6.407642766972336
atgaaaatcatcgtattagtgaaacaggtacctgacaccgaaacgagtattaaagtaggggacaaatccattaacgaaactggaattaaatggattatctctccttatgatgaatttgccattgaagaaggaatcagacttcgtgaaaaacacggtggagaagtcatcgccgtttccctcggaccagacagagtcgtagaagctcttcgaaccgcttacgcaatgggcgcagaccgcgcggttcatatcaaagtggataactacgttcctttcgacacgaacaatacagcagaactgatttcaaactttgcaaaagcagaaaacgcagacgtaattatcggaggaagacaatccatcgatacggattcttctcaagttgtcatccaagttgcagaacttttaggaattcctcatattgcatttgcaatcaatcttgaaattaatggaaccgcggttaaagctacaaaagaagtagaaggtggaactcaaaccgtcgaaacttctactccagtggctcttacagcacagaaaggattgaacgaacctcgttatccttctctcaaagggatcatgaccgctaagaaaaaacctgtggaaactaaatctgcagcagatctaggtagccccgctagtaaaatcgaaattgttggactggagcctcctcctccaagaattccaggtagaaaactagaagctgcagatgcgaacgcatttgcagctcaactcgtgaaggctcttagagaagaagctaaggttatataa
>LIC_12444|6.400309079611627
atggcagttcctaaaagacgaaaatcgaaatcaaaagttagaacaaaacgcgctcatcatgccatcggaaaaccgaatttggtaccttgtcccaattgtaattcgtatagacttccccacagaatttgccctacttgcggattttataaaaccggaatcgttttagaaccgaaagttaagaagcctaaagaagaaaattaa
>LIC_11955|6.38508747566065
ttgacaactatctttctactgatttcgtggtattttgaagtttctttccaatctattcagggaatccgaatgaaccaaaattcagaatttgacatcgtcactcttatcgaattagcaaaacgtaacaaatatgaaagagctgttgctggattccatacactagatcgaatcgaaagactagaattgcctaaaaagatcaaggctagaaaattagctgttcaggcaatgttcgcactcgccagcgaagaagtacaatatcaatattttacaaaagaagaaagaatccaactcgatagagaagcaaatcttacaaacgagtcctactctaaattcaatggacttttcgaagctcctcaagctccaattgcagaagaagatacagaagaagatttcattccggaagaagcacctcgcccaattctcgatggagaagatgacgaagatgaagattctcttgatgaagatgatgatgacgacgaggatgaagatgaggacgatgacaacgaggatgaagacgactttgacgaggacgaagaagattccgaaaaagaagaggattag
>LIC_11892|6.379572115755156
ttggaaatgaatttacagagtatgcgcctcatagacttccaaatacatgtacgacctgcggggctggctcaaattgaacaaaaatcttgcaatgaagctctctttcctgtattcgaagcaattcgtctctggcttcgagaaaggaatatatctgcacctttcaggaagatagccgtgtctattgccgactattccgtagcacaagaatggcatggtgacgtctcggtagcactcagtatctgcgaggtcactgaagcttgcgacattaaccaggttcatttaaaagttcacgattatatttgggtttcaacattggtattggaagctcttgaacatatacgattagagactggatgggataacgtcgagctacgaaacatactgggacacaaagtccgccatgtgcacacctgttcggcaagctcagaaaaattgacagaaaaacaggcatcgtttgtgatgtgtggttag
>LIC_11473|6.37454554106744
gtggcgactcaacaaagtcgaccgcgtaggaaactcaacatctcgctctttacgaatcgctcgatgggagtgctggtgttatcacccgactttgttaagcccttccgcctctttcattttaggagaaaagaaatggaaagtcaagaagtcaagtatgtaggagtcgattgtggaaagaaaagtatagaggttgttcgaatcaattcggaaaactcactcgaacgtagacaattcagcacaacggaaagtggtattaacaatttattacaatggttgaccttgaatgacattgtaggtctggatttctga
>LIC_13416|6.3530575711865
atggacacgcacgcaattttagaaaatgtgctaaacccgccagtgttgtttttcttccttgggatgggagtagtcttttttaaatcggatttggttattcccgaatccctgtctaaattcttttcaatgtatctacttttcgccattggctttaaaggaggacacgagttatccaaaaccgcattcagtcaagagcacctttttactctgattgcatgttcaattatggcaattatagttcctatctatgcctatttcgttttgaaaattaaactcgataaacacaacgccgccgccttagcaggttcctttggttccatcagcgccgtcacatttgtaacggcaggcgcttttttacacaatttgaaggtagaatacggagggtttatcgtcgctggaatggctctgatggaatctcctgcgatcgtaatcgctgtagttttagaccgtttaaataaaaataaaatgaacggaggcggggcaatcaactggaaggctttgttacacgaagctctttttggttcttcaatttatcttctagtcggggctctgatcgtaggttatattactggagattccggttggaaagcagagaaagttttcgcggatgatctatttaagggaattcttacattctttcttttggatatgggtatttcagctgctcgtagatttaaagaactcgctaacgttggattgttcctaattattgcggctattgctttgatgatcgtaaatgcaacactaggtttaattcttaccaaagtaatcgagatgccagcgggagacgctttgatgtttgtcgttctatgcgcttctgcttcttatatagccgtacctgccgctatgaaagatatgattccggaagcaaacccgagtatctatcttacggttgcactttcgatcgtctttccgatcaacatagtcgcgggaattccgctctattactatctcgtgactttaacttaa
>LIC_13159|6.3527875247385435
gtggcgactcaacaaagtcgaccgcgtaggaaactcaacatctcgctctttacgaatcgctcgatgggagtgctggtgttatcacccgactttgttaagtccttccgcctctttcattttaggagaaaagaaatggaaagtcaagaagtcaagtatgtaggagtcgattgtggaaagaaaagtatagaggttgttcgaatcaattcggaaaactcactcgaacgtagacaattcagcacaacggaaagtggtattaacaatttattacaatggttgaccttgaatgacattgtaggtctggatttctga
>LIC_10932|6.337161291495523
atgacaagtgctcaacaacgcgctgcgctacaacgccaaatctggcaaatcgcaaatgatgtacgaggtgcagtcgacggatgggattttaaacagtatgtgctgggcacacttttttaccgattcatcagcgagaactttaccaactacatggaaggtggtgatagtagtattcagtattcaaaactaaacgataaaaaaatcaccaaagagatcaaggatgatgccattaaaaccaggggatattttatctacccaagccagctcttcgccaatatcgttaccaaggctgacaaaaacgagcgcttaaatacagacctggctggtatatttaaagacatcgaaagttccgccaacggatttccatcagagcatgacattaaaggattgtttgccgattttgatactacgagtaatcgcctcgggaacacagtaaaagataaaaacagccgtcttgccgccgttctcaaacgtgtggccgagctagattttggtgattttgatagcagtcatatcgatttgtttggcgatgcctacgaatttctcatctccaactatgcggccaatgcaggtaaatccggcggtgagtttttcacgccccagcatgtctccaagctgattgctcggctggctatacacaagcagacacgcatcaataaaatctatgatcccgcctgtggttccggctccttacttttacaagccaaaaagcaatttgatgatcatatcatagaagaaggttttttcggccaggagatcaaccataccacttacaacctcgcgcgaatgaatatgttcttgcataatatcaactacgataagttcgatatcgagctgggaaatacactgatcgaccctcagcataatcatgaaaaaccatttgatgccattgtctccaatcctccctactcgattaactggaaaggaagcgatgatccgaccttgatcaacgacgagcgttttgcgccagcaggagtattggctcctaagtccaaggcagactttgcctttgtgctccatgcactcagttatttatcgagtaagggtcgtgcggccattgtctgcttccccggtattttttaccgcagtggcgccgaacagaaaatccgtcagtatctggtaggtaataactttgtcgaaaccgtcatctcacttgcaccgaacttgttttttggcacgaccatcgccgtaaatattctggtactctctaaacataaaacagatacaaacacgcagttcattgatgcaagtggtcttttcaaaaaagagaccaataataatatactcaccgaagaccatattgaacggatcatgcagaccttcgatagcaaggttgatacggagcactttgcaaaatccgtaagcgttgagacaatcgccaacaacgattacaatctatccgtaagcagttatgtagaagccaaggacaaccgagaagtgatcgatatccaaaaactcaacgcagagctaaaaatcaccgtcgaaaaaatagatcagctccgtgcagacattgatgcaatcgttgcggagattgaagggtga
>LIC_10514|6.333041616521232
gtgagtcacatgagaaatagttatatgttgggtgaagcagtgagaaaccgaataacaggtcaaaagatgtatgtagacgcggcttggaatccagaagtgacttgtgtatattttgatccgaaaacggatgtacttgtaaaggtggaagtacctccagaagacttagagaaggtagaggaattacttttcaagcgtgtatga
>LIC_12305|6.323276745805042
ttgtttagtatgaaagacctgacagacaaacaacaggctgttcttgcatttatcacagcaatcatcaaagagcgcggttttccacctacgattcgagaaattggagacgagttcggaattacggcaaagggtgcctacgatcatctcaaagcaattgagaaaaaaggttatctcaagaccgcaaagaaccaatccagggctatagaactcattcgtcaaagtcctatggaatcacttcccgttcaggccacaagtattcctgtcatcggtcaagtggcggctgggcttcctatttttgcggaagaaaatatagagtcttacattccggttccagacgagatggctaaaggaaatgttcctatgtatgcacttcgtgttcagggagattccatgattgaagtagggatcaatgatggagacattgcaattatagaaaagagagacatcgctcgaaatggagagattgtagttgcactgatcgaagacgaggctactttgaaagtatattataaagagcaggatcagattcgtttagaagctagaaatccaaaatacaaaccgattaaaactaagaaagcgactgtcatgggaaagctgatcggtttatatcgaatttactga
>LIC_11007|6.313582998231219
atgtttattgcccgactggcgattttgactttagtttttctacagctcaatcaatgcacatactttacaagagaaccaggaaatcctcctaagatagacggagtaccaatcccggatgaacaaaggaaaatctatattcagaactttcggaacaattcttacggaatgggagtccagacactccttacggaattagttcgagctgagatagatactagaggaagattcctccaaacaagagaaaaatcaatcgcctcttatcgactctatggagaagtcgttcactaccaacttgtcggaaacttactcgaccaaggaggacaatcgatctccagagaaatgacgatcatagtccgcatagaactacagaaagcaggaggacaaaaaataattttggaaagagacgagattccagtaagaatcatattctccgatcaaattgggtttagagaaagtgaaagccaagctcaagctagactattaaaaattatggcagttcgaattgcagaagagacggaaaggggttggtatttttctattgccggaaagatcgatccctga
>LIC_10510|6.3132952911533575
ttgaaaaatataacatataagggcgtaacaatgaaaatagacattttaaagcatataattaccgtaatactattgtgtacctatagcgcgttatacgccccgcctgtcgtggttccaaacctaaatacacccgtgtttaacgcaacgtctatggaccagacttttaatgtcgccaatggaatgcaaacggtaggaaactgggatgtgtttgtatttcaaggagtgagtattttacaaactcagtgggaagcacaggtgcaagcccagattacgatgatggtgaactcaattacaacgagtgatcactacgcatcggtgcaagaatatcaaacctacgtatataactccttacaaagtaaggcgtcagaacaattgattgtgtggcagacggcggtagaagcagagattttacaagaaagaagtcaatacttgtcacagaaatatggagcaaactccaatgcggttcaaaactcgacttcacagtttcagagtcaatgggattcttttgtaagtggtaacgggctaaacttaaatatgaacggctctttgagccagacggttttaaacagcggtcaacaaaccttagaaggattagaaggtcagtggtggaatgactttcagaataatttacaaagcggtttacaaacgtaccaacaagcacttgctggactgacagaaaaatatcagaacttaatcaatcaaatcaatcagacggaattacagtatcaggctcatttggcacagatacaacaatctcaagcaggaactaaagatcagatcttgtctagtttagaaggataccagtcttatttaaactcgaacggtttattttggaacacgatgagtgttgtgtatgacaatagtacaggtagctacgcacaaggaagttgtcccggcggccatgtgtgcgttacctatcaatacgatacggtaacgagtcagttttatacagcagggaattgtcctgtagggcatgtatgtgccaacgtattatatgataataatactagcagttatgtacaagcgggttgtccgggtggacatatctgtgatggaagtcaaagagagagtttgattatcagaacgggattaaacgcggacggtagagcatttcagaacgtaatcaataacgtagtaaatgcaatgcaagacggatttataatgccggctatatttgattacagcagcggtacaatgcttagctataactctaactgcttaaatacaggaacgagttgtataaaaggtttatatgatataacgagcaacagctttgtagctggaaccacttgtgccgctggacatacttgttatagcgcggttgtagacaacacgaacccagcagcgatgaccggttcttactttgcaaatagttgtactgtaggcgatagccgctgtgtgacttgtcaggccggacatacctgtcaagtgcaagaaatggaagcaagctttctatatgcttctagtttaatgagtaactttttacacaatgagttacttgcgactcaaggtgcgttacaaagtgcaatcaattatcagaacggaggaggtgcgagccatacgtatacgtatggtcaaggaacaggaccttacgacaatcaggcactgaattatcatactgcttatggtgggatgagttttaaccattttagcggaagcgctagtttaactacggcggaagtttcgataaatgagttatttaacggaggatttacggaaggagccggtggacttgggaaaaagatcatacaattgattacgggtcagatttctcagacagaactagcgaactggattatgaacgcgtatgaaagtagcatgatcggagacggatcgtatttagcgggactgtttggaccgaatgggttaggtcctgggatgacgattacaggaatcaatcaagcggatttaagagcctttatgaatgaggataatgaccctcatccaaacggaggaccgaaccaatattgtccggacccattgggatgccattccggggatatatttcatcctgatcctggaatttatggagccaatgatactttttcccaaagaggatatgactttaaccgttatatagccagagaaatgggagtttgggcgggtattccatttttagcggatatagaacactaccaagactacgcttggatagagttgtcttttacagtaacgaataacaatgcgtatgcgaatgtaactacctatcaagacttagtgttacagttacaaagttttgaacacgactggatgacaaacgttatgccttcggttacaaactggaccgcacaagtagcttcgtataacgcacagtatgcgaattggcaaacacaaatgcaaaccgcgttaacggacgcacaaaacgcatacaatgcgggtgttcaagatttacaagatcatgaatcgagttggctggcacaaatgggtcaattacaacaacaagcacaaaacgcttttgatgccgcttccaacgcattaaaaaacggacaaggacaaagtaactacgggcaactgactgggcaagtgttggcggggttaaataaaggccagttggattcagggataaaacctttagagatcagaaagtttaattcgtacgggggagatatattagaaaacttagatagagatgctaatagaggggttcccaatttcaatttgttaagtactttcggatcgagtatgagtagggcgattacgggagtgtctaacttgactttgttgtcatctactaacaatgcattgatggataacattttaggttatatgcaaaatgtggccgagtcgatgagaaacgaaagacagtttagtcaaaacggtcaacaagccttgatagatgctcatcatctaagaaccaaaacgatcacaacaaaagacaaatattctggggaagatattagtaccacatacgtgttagacgaaaatggaaacatccgtatgtttacggatgaagacggtgaaacaaaacaaatgaccgttggagattggattaccagtaaagacgtatgtggagagaatctaacaaatgcaggatgtagacaatacacagaaaacacatacgaaaacgtagtaattgattcgaaaggaaatataaccgcacatagaaatatttataacggaaattcaagccagtgtggagcggatgctactcaaagcggatcttattgttatgatgaaagtgatcgaatcgtaacgattgcccctcctgatcctaaagcacttttattaggaaggggagcgtctaggttaggagacatttttaactcaaaagaaaacggaatcggtgatttggtcaatggttcgtttggaaacttgaatacgtatttttcttcgaacaaatatacagcgggactgtttaacgaagtaaaaaacgctcaaatggaaaatgatcataacgcgtcgatagcggccaacgacgtaaacaacaaagtaaaaatagcgaacttgattgcgaattacgccgaatcggtgttatacggtggaatgaaaacgggtcaatgggtagcgaatcaatccagacaagcaatacaagacgtagtagcaacggcgctttcgaatgcgtttgatttaccaccggacgcggcggcgcttttgtcgggtggtttagttgctcatttagaagcggatcgtgccaaacatcatttagaatctagacatttaggacttgggaaacatttagattcgatagaaggtagggcgtttgggatgataagcggcgggatctatgatataggaatgagaaccgctcatacaaatgaccttgctgctttaaatcgttggaaagaatttaagaacagcatgataggttttgcagtacagaagtatggagaaagccaacactggtccccagagtttaccggatttgcatcccaatatgtagccgactattttcaaatgaaacaagccaaagaagagttaggcagaagatcgggagctttttccataaactctgtgttaggtgatttaaaggttggattagcgaatttagaaggaatgcggggggaagtaataggagcgttaataaacggaacggctcatataactggggacttgggtttgacgtcagagagatatgaaagagaaatcaatcagaacctaagaacggcgatcaatgacataaaactaaagaacctcaaagacgatatacgcacttggagcggggatcaagtaggcctagcgagtgcgagtgtaaaagaatacggaaaacaaaaccactgggatcaagctaagatagatctgtggtccagacaagcgtctgactttgtagtaagacaccaagcagaaagagaaatacagaaaagggacaatttactgttaggtggtaacccagcccttttcttagatagaaaattatttagcggtggtttaacgagtttaataaccaaaggatatagaggagtagctactacattagcagacgtaggaaatatgttaggcgaaggggtagtgtcttctgcatttagagatagtgtatatgaccagacgagagattggcgtaatacgattacacaagaagacgtcaaagcaagaaccggtcaaggaattatcaataaatcgtatatagaaacagaaatgcgtaaccagttgtttgatgtgattggggaaacctttatacccggagacaaggaagcggcgcataacctaggattattactaaaacatcatatagacgcaaaagaagaaaagaaacaagcgaaagaacaacgtctaagagacgcccaaacgatagtacaagtagcggctgcagcagcagcgatatattttacagcgggagcggcatcgggagcggcgaacagttggctttctacattggccatccaaaccggaacgacaacaacagcttctgtaggaggagtgtcaacggtagtagcgacaggactaacgaacggccaaatattagcgttagccgcaagcacagcggtaagcatgggagtagaaggtagtatcaacggaacgaacggagcactatcagccctcgtaaacggagttatctcagcggcgacgatgggagtaagaacgcctttaacaggatatgtaagctataccaaacaccaaaacgcaaacctcttaacgggtcaacatgaggtaaaaggaggctggggaggcgggttctcagtgaacatatcaggagcgaaagcatcggcgttaggtgaagcgatgcaaacagtagtatctgctatgaagatgagtaacttaaatttcggactgagttacaatcaagactcgggactcggaatgaacgtaaatacaaactttacgagcggattgggcttaggacttgattacaactttaagagcggagattacacagcgaacgcaagctacgacaaaaaccatatcggtggacaaagctgggcgaatgcaagttttaatgtatctgcaagtaagaccggccatgcaagtgcgtctgtatcttacaacagtgatggaaatacagcgatcccacagagactgagaggaggcggaggaacattagattttggtaatgatgggaagatagggttgagtgtgcaaggtatgaaaggagcgaccatcggaaccttgacgtatgatacaaatacgcacgggtttgaaccagtgtcttttaacagtaactttcagaacgaatttaatcagggtcaagcggctgaaaattcttcggagaaccatgaaagaaaccaaatagagattttaatgaaagagattagtttgggtagtaagatggacaaacctttgtttacagaaagggaaatagactcagcgcttccgagagacggtaagggtggaatcgatatggagaatgcgaatcccgagaagttattagagaaatggaatgcacacaaagaaaaaatgtctcaaactccagagggtttacagaagtggaaggaagaagtaacccgagccggtgaacgaagtggaattgaagtaagatttaacgaaggtaaaagtgcgacttctacgtttggtaagtttgtaaccggtcttgtaggtgatattgctcagagttttggatttgcaaacgacggtagtaagatggttgataaggccggggtttttcacttagatacttgttttgtgtctgggtccaaaataacaaaactaaaaaacaaaaatattaaaatatacggaaatattaatatatcaagcgcttcgaacggagcaagtttgagcgggtttagttccgaagattatgagtttgcaaatatcgaagagattagaatcggtgatgtagtgcgttcttggaacgagaatacaaatacgtttgagaataaaagagttactcaagtcttcatgcacgaggttccccaactattctttctggagcttgatggagaagaagaaatccatacaacttggaaccacccgtttagacgtaagacgcagaatgcacaagaagttcaaccgtttgatttgagaggagtagaaagaagttttacaactcatgaacatgtaatgaatccaagtggagctgtattgcagaaacgtaatgcagaagaaacggctagtttgtcctcgcagtgggtgaaagtagaagaccttcgacttagggatcaggtattaagatccgacggaagttggggaaccgtaacgggaatttactattacaacacagaacctacaaaagtttataacttagaagtagaggacaatcatacgtatgtagttggtggggatgtattcggaattggttatgtagttcataactatgattag
>LIC_13376|6.306803151481363
atgcgtaagattgccgttattggttcaggaatagcaggattgatgaccgcccatgacctgctgaaacatggctatgatgtaaccctttattcagatcgcagcccagaagattggctaaacaaaagccgtccaactggaatcgctgcacgttttgagtcatctcttgcctatgagcgagaattaggattggctcattgggataaggattttccacctatcgaaggagtgtatcttattttctcgatgcaacctacgattccgtttatcattttggcaggacgtctctcggagaatggcgcagcgatcgatgtgcgtttgcaatcctatcgctggatgaatgatttagtagaacgcggcggtaaactctgcatagaaaatatagatattcctcgtctggatacaatcagcgctgaaaatgatttgacgattgtcgcagcaggtaaggccgaaatcgctaatctgtttgagcgaaatgaagcccgcagtgtctatacgaaacctcaacgcaagttggcaatggtcgtcgttaaaaatactggaaagtttgagaaaattccgtataatccggtcaagtttaattttattggggatcatggagaagccttctggattccgtactatcacaagtcggtgggcatgacgtggaacctgcttttcgaagcgaaagctgatggtaagatggataaattcaccaatgcaaaatctggtgatgaagtcctcgttattgccaaaaatgttatcaaggaactgtttccttgggattatgattggttcaagaatgcagaattggccgatgaaaatggctggttaactggtgcattaactcctatcgtgcgtaaccctgttggcaaacttccatcggggcgtatcgtaacaggtgtaggtgatactctcacaacacttgatcctatcgcagggcagggtgcgaacaatgtctatcgcatggcgaaaaatttggttcaaaacattgtaaagcacggcaacggtacatttgatgccgcttggatgagcaatacattcgaggaatactacgagaagtccggcaaagcgacgattgatttcaccaatctgttgcttgaaccgattacggatgctggtcgtcaattgctcatcgcgcagtacggtagtaacggtgtgagctgcagtggccaacaagttattgccaatgcgtttagcgacaattttgctgaccctactttcctcactagttatttcaccgacagtgcaaaagtccgcgccttcatcagcgaaaaaacgggacgccactggttaccacatacggcaggtagtttattgagtgtagtgcgtgatcaggtacgacaaaaaatcggcatgactcccggtgctggatactggtaa
>LIC_11673|6.273881320273412
ttgagtagaaattttttaatagattcttttcaatcaacgaaagacggatcaaaatgcggaatcaatccaatgtctaaaaaatccaagacgttttggaacaaactctttgttattctcgcgatggccttgcttacctgggagctgagagcggatagctttgaattaaacggagaatatacggatttgttcaaagcagtacgaaggggaaaacttgaagaactagaacctcttgtagaatcttttatagctcaggggaagaatatctctgatgctctaaatgagccttatccgtcggggctcagaactcataagcaaaatctgctgcacgaagcttgtaaatgggatcggctggaaataatcgaatatctcatatcgaaagggctcgacgtcaatgccaaagacgaacttggattgactccccttatgatagccgtaagcacgaagcaccggtactacaacaaagattctaattctgtaacaacttcttcgatttcctcagaaaagattcgatacttgttattgaaaggagccgatccgttggctaagagtaaatctggaatgaccctgctacactatgctgcatataggggactggattggttcgtagaagatttgatcgccgcaaagatggacccgaatgcgagtgatcaaaacggatggacgccattacacagtgcaacctcaggtggacacaaaaataccgtcgaaattctgatccgcaagggaggaaatcccaaagttaaatctgaagaaggttacactctgattcatattgccgccggccacggtggtgccaatttagatttaattccgttcctgattcaaaacggagcgaatataaatgccaaactgttcgataatggcgagactccgcttcatatcgcagtgaataaaaacgatccgcaaatcatacgacttctacttgcaaacggcgcgttacccaatatttacgattccgggcgggaaaaaaacactccattgcacattgccgtcacattcaactttatagaatgtgcgaaaatacttctggaatatggagccgatccaaatatcaaagatggttttaataaggaaagcgcggctgaattggcaaaaagaatggggcataggcagcatatgtcggatcttttcaaaaataagtaa
>LIC_13061|6.2661572148522335
gtggcgactcaacaaagtcgaccgcgtaggaaactcaacatctcgctctttacgaatcgctcgatgggagtgctggtgttatcacccgactttgttaagtccttccgcctctttcattttaggagaaaagaaatggaaagtcaagaagtcaagtatgtaggagtcgattgtggaaagaaaagtatagaggttgttcgaatcaattcggaaaactcactcgaacgtagacaattcagcacaacggaaagtggtattaacaatttattacaatggttgaccttgaatgacattgtaggtctggatttctga
>LIC_10214|6.264295619786112
ttgtgctattttctaaaacagagttttaacggaagttatcatacttacttggctgccaaaaagaaaaattccgaaatcgaacacaaggtaggcgactacgtagtctatccaatccacggagttggagagattcttgaaatctccaaaaagaatatcctgggtaaaaagaaggattgttacgttctcgaaattcaaggtagtaagatgaaggtcatgattcctgtagacaaagcagaacaggttcgaattcgccctatcatcgataaaaaagagatcaagaaagtcattgcactcctcaagaaagacgaagtagatacggaagaggactggaagatccgctaccaaaataacctcaataagatcaaatccgggtccatttatgaggtcggagaagtttgtagaaatctatttcgcagagcaagtggaaaagaactctccatcatggagagaaagctttacgaaagcgcctataatcttgtgaaaatggaagttgcattgagtaaaggggttacgcaagaagaagcgggaaatctagtttccgatgtattagcgagcaccctctctcctagtgaaaaaaaggcagaagaagagtaa
>LIC_11406|6.262037032899797
atggaatgggaaaaagtactcagggactcagtaaaagacaataagatcaaggagctacatcttagaaaagtccccactctcaaaacctgcgacgattggagtaaagtccgagagataggtcttatcgatcataaaactaagtacgcgcattacaaaggagggttggttaagtatggagacgccctcttttttgttacggacgaaagacttcaagctatagcgccgtatcgtaaatgggaattcaaatctaaaatcaaagtagaagaataa
>LIC_11815|6.256249148272882
atgagtgatatctttcgattcgatacggaagaacaaactcttacaaaagagaagataaaattaaaaaaaccttctaaatatagagttattatactgaacgacgattttactcctatggaatttgttgtttggattttacagatggtctttcatagaagccgtgccgaaagtcaacagatcatgttgaaagctcatattactggtaaggcgttatgcggagtttattctcacgacgtggcaagaaccaaagtggcgcaagtgcaacaattggcggaacaacatggatacccgcttcattgtacgatggaagtggaggaaggagaggaggagtcatga
>LIC_13169|6.251434549522343
ttgaaaatgaatagtttttctgcttcttacaaaaatcttggaagaaccgtgagaaccttacatcatttagctcatactttttatagaaacatacgtccgagtcttttaaattccatgatcttaaaactcgcggtgccggttgtgtttgggatgcttagtcaaactgtggtttgggtgaccgatacaatgatggtaggaagacttggaaaacattccattgcttcgatcggaatcggaggaattgcacattttactgtgcttgcgtttctgatgggattttcgatggggatacaagtaatcgtagctagaaggttcggagaaaaaaacgattctgaaattggaaagatcggagtcactgctttgtatcttgtgatagtatttggaagcattttatcgatcggaggggctactatcagtgaatggttgatgaaccttctcaataaagatgaaatcgtaagaagactttccagtgaatatttatactttcgttttttagggactatttttttctttttactatttactacaagagcctttaccgatggattagggatcactacggcaggtcttgcgtccatgattataacatgttttacgaatatatttttaaattggatgttgatctatgggaacttaggttttgaacctatgggagttaagggagcggcgatcgcttcttctttggcgggtggagcgggattatttgcgtttcctttttatttttattcaaaagatttaggaaagtatttttctcatatatcttgggtgtttagttgggatcatttccgagaaattttaaaggcgagtacggcgcctgcacttgcagaacttctaaataacatttcctttatgatctttacggagtttgcgacaattgtgggaacaactgcattagccgtaactaatatgctttttagtactttgagtctttcctttttaccaggatacgcttttgggattgctgcgacgactatacttgggcaagccttgggggcggggaagccaaaacttgcttatcacggagcgtttcggtccgctttttttgccgcttgtgtgatgggaagtatgggacttgtttttattttttggggaaaggatatgttatctttttatacaaaggatcaggaactgattgaagaagcttattctcctttattaatattaggaatgattcaagttgtggatgcttatcatatggtaattgcttgtgctcttcgtggagcaggacttcaagattttgtatttcgtgcatatacggccgcgtcttatttagtgtttttaccttctgcttactttatgggaatttatttaggaatgggatcagctgggttgtggtctgggattgtggcttgggttttagtgctggctagtgtgttcgtagttcgatttagaagaaaggattgggttcaaaatccagtttaa
>LIC_12953|6.241540918660984
ttgatttcctttggtaatggtctgagaatctttttcgttttcttgaccttaattggtgtattatggaaaaatccgcctacagaagtttttttagaagacagtttctgttctgtaacttggagccatccttttggttgtgatcgattgggccgagacgtatatagtcttttttcttacggaacaatttccactcttatattttctttaccttctaggttatttactttggcgtttagttctttgatttgtctttttcaatattcttttccgtttaccggaagatggatttttactccgatttcttctgtgtttgtttccgttccttctttacttatcgctttacttacggtccacgcgttaggacaaggatcctacgttttgattgtcgcaattttgttaggcgattgggcattttcatacgagactcttcaaagtaaaattcgggaaacggatggaagtggatttgtacttgcttcttctttttttggggcttctagggttaacatttttcaaaatcatatttttccttcggcttttccagttttaaaagttctatttactacaggattacctggggttgtaatgacgttggcactttttagttatctgggagtcagcgcgggctccgactggttcggccccggtttaggagaacaaatttcctttgcaagggattatgtttattctgctccttttgctttggcgatgcctatcgtagggattgtcggtttggttgctgctttaagcgtgaaaaaaaaatga
>LIC_10388|6.23286632512057
ttggagtttatcactatgattcaaaatttcttctcaacgaaagaatcgctttctcctcttttacttcgactcgggctttcaatttgtatttttccacacggagctcaaaaacttctgggttggttcggaggcgcggggtacgaagcgtccatggattatctggtaaatactgctcagtttccggcgaccttatctatattagcaatcatgtctgaatttttcggatccatcgccattttattaggtttttgcacaagactttccgcatttggaattacgtgtactttagcagttgccggatggactcacaaagaaatcggtttttttatgaactggtttggtaatcaaaacggagaaggatttgaataccatattctttcagtttctatgggactttctcttttactttttgggggaggttcttggtccttagattcttggatctacgaccacctagattcttaa
>LIC_12245|6.218798079358146
atgtctgctaaaaacaatatacaggaccaactcttaaacactgcccggaaggataaattggatcttacgatttatctactgaacggggttcccttgaaaggcaaagtggtgagcttcgataattttacgattgtgctcgaacaagaaaataaacagagcctcgtttataaacacgctatttctacgatcattcccgccaagattatcaagctatataccgaggaagcaaaagacaataaagacgcagctcaaggataa
>LIC_10068|6.218424543784577
atgaaggtagtttcctcggttcagctagggcttccagaaaaaggagtcaaggatacaagaaaaatcccaaaagaagaagggatgattcacgtcgagccttatgaaaataagcaggctaacgtttcagataaaagagcctttgcaattgaagccggccaagacggggatttctataaggttaagggaacttttgttgataaggtaggttga
>LIC_10506|6.2092795229065825
atgttagttgaaaaacctttatcattgttatcgggtgaatttaacaaccagacattgacaaagtttttcaaagtgcgaaccgacggttcgcactttctttttaaggagaaatatagacttacaacagcgaaagcgatcgaagtgaaaatactgcaatgcaacatgtgtctttctatgattgtttttgaatatacagaaaagttaaaatgttgcgttgcagattggagcgtagagcgcggtttctcgaagcgagagcgtagagaaattcgccctaactcctcgtccctaacccctaatcaattagctcctaacgtctctaaaatccttgcaactggtaactattccctaaccccacaaagcgaatgggtgaaagtagaagatctacgtttaagagaccaggtattaagatcggatggaagttggggaactgtaacaggaatctactattacaacacagaacctacgaaagtttacaacttagaagtagaggacaatcatacctacattgtgggtggggatgtattaggaattggttacgtagttcacaactacatagtagatcagaaagataagtttttatcgggcgccgaagtagagaaagcttacaaagaccacaaaaagatgggtgagaaagcagaaatcaaatggggcgacaaaacttacaagaaggtaaacggagaaggtgaaggagtcgctgtatttgtaagagactacgacgagaaaggaacgaaagaatatatccggattacaaaagacggtttgatagaacaaaagatcaagtggaaaggccagttaggcgagtttatggcgaacactttgagcggagaaaaaacaaaatactttaatacgagaggagaagaagtatttttacaaccagataagttggtgcgagacggaggaagtaagaaattaccatttgatccggtagatacgaagttagcgaacaatatagttgataaagtaaaaaatgattacgaacaaagtcttaggaccgaatatgcaaacgacaagaaatcaaaactgacaccagctcaaatagatgtaaaggtgaaagcagagatggcggtttacaaccgaattgctgacagaacatttagaaacagttatacggatgagaacggcaatgcgattaaacatggaagtgatgaatttttagcaaaaattgcagaaccggagtttaacggacagaacagtacgaagaaaccggatggaatggaaattccagtgaaggtagtaattgaatatatgcgatccaaatatccggatggaaaaggatatacaccgaacttagcaccttggaatgagagaatagcgacacacaaagagaagttgaatgacttgaatgtggagttaaaaactggattgcagaaagagggaatgtctgacaaggaaagaaaatcgttccaaaaagatatggaaaagaagatagcgtctgaaagcaacaaaatgtatgcagtggagacagaaagacgccatcggatggaagaatttgagaagtcttctaatttaatctttggcaagaacagtaagggcgaatacaatgtgtcatcgagtgagatagcgaagcagacgaaggcggcgatttgtagagccgatacaaactatttacagaacagagtgaatggcagaatggatgcgagctttggtgaatattttatgaataaagtagagatgggagatattcgtccgggaacgggtcagacgaagggacttgtatgggacaatggatatttaaaaggatatgacgatcaatatccaccgaaaggtcaagatggcattcccgatggctttgatgcttctaatgaatatacaggagaaccattgagccatgattatattcaagaagttacagcgaatatgaaaccaggccaagcgattcaagtatgggcggatacggatgtgaacaagggaaacaactctaaacctggtccaaaccattattatgaaatttcgatgaattcgaaaggagagtttgtttacttgaatcatacaggggaagtcgttacatattatgataacgaaggaaccaaaaagtatcttaaacataactttccaattccccaagaagcttggaagtctttgcggatatttagagtttacaaataa
>LIC_11206|6.199680233107204
atgatgaaaaaaatttttgattggacggcacgaattgtagcagttgtgatcttaattcctgctttttattttaaactttctggttcggaaagttctattgcgacgtttgctgctctagacgcggaaccctttggtcgttatgtggtaggcttttttgagttgggtgtagtgttcttattactgattccacggacgagttggttaggggcaatgatcgctactgtgattatggtgggggcaattggttctcatatttcgattctaggttttcaaggtgaaatgggaatttcttttgttcttgcttttgtagttttaatttgttgtatcacagagttgattgcaagtaaggataggaatccaatttttacaagaatattcgcaaacaaagcatattattaa
>LIC_12475|6.199609285304096
atgtcagcagaatttgacgtagtcgtgatcggcgcgggaccggggggctacgtttgtgccatccgctgcgcgcaacttggttttaaaaccgcaatcatcgaaaaaagaaaaaccctcggaggcacttgtctaaacgtgggttgtattccttctaaagcgcttttagattcttctgaagaatatcataaaactttgcataagctggaagttcacgggatcagtgttggaaaagtggatttggatctaaacaagcttatgaaccgtaaggatcagattgtaaaggaagtcacggatggagtagactttcttatgaacaaaaataagatcaaacgttacgaaggttttggaaaggtattgtctgctggaaaagtagaagtcgcattcaatgacggaaaaaaggaaactctctccgccaaacacatcgtagtcgctactggctcggttccgattgatattccaggtttaaccgtggacggaaaaaatatcatcacttccgatcacgcgattgatgttcgtaaacttcccaaaaaaatgatcatcatcggagccggagtgatcggacttgaactaggatctgtttggggaagactcggaacctctgtgaccgtggttgaatttttgcccggactcatttccaatgtagatcgtcagatgggttcgttactagaacgttctcttacttctcaaggaatggaatttttatttgaacataaggtaaaaggtgcgactactacaaagaacggagtgaaggttcagatcgaagattctaaaggagagtctaaggatctagaggcggatgtggttctggtcgcagttggacgtagaccttttctggaaggagtgggactggaggaagtgggtgtagcgtttacacaacgcaaacggattcaagtggatgcacattttaaaacgtccgttcccggaatttatgcaatcggagatgcgattgatggacctatgctcgcacacaaagcggaagaagaaggggtcgctcttgcagaacttcttgccggtcaatccggtcatgtcaattacaacgcagttccttacgtcatatatacttggccggaaatggcttgggtaggaaagggcgaagaagaattgaaggctgcaggaattgaatataaagtaggaaagtcgctctttcggcccaatgctcgttccaaagcgatgaacgaagcagaaggacaagtcaaaatattagcggataaaaaaacggataaacttttaggagcttttgtatttggcccaagggcttcggatatggtggcggaattagcggtggctatggagttcggagcttctgcagaagatatagcgagaagtttccatgcacatccgaccttgtcggaagtgattaaagaagcggcaatggcggtggataagtgggcgattcacgcgtga
>LIC_11394|6.195903585231171
atggccaaactcgtctttaaacccatacaaatttcggatatgaaagatcaggtagaattagcaattcctgataaatataaaaaatttcacagagacgaagacgcagaagagtttgaggtagatcaagaaggaaatattatcgaacaatatcaaggcccttcgatcgaagaaattgaggcagagttaaatcgttatcgtgaagaaaacgaagagcaggttcgtaaacttttagaagacgccagaagaaagtcagaagagatcgaggaagaaggacgtaaacgcgcctttcagatgatccaagattctaaagaaaaagttaaactagaagaagatacaggtaaggccaaagcagaacagatccttgatagagccaagatggaagtcgaaaggatgatcaaagaagccgaaatgaaagtggctgagatcgaacacgaggcttatttaaaaggttacgacgccggacgagaagtggggtttaaaaaaggtcagggagaagttagacgtcttatcgatcgtctgggaacgatcgtaggtaaggcgatagacattcgagaagaaattatccaagcctcggaaaaacaaatggtggagatgattttaatcatcgcacgtaaggttatcaaagacgaaattattgaaagaaaagaaatcgttctcaacaatattagagaagcattaaaaaggatcaaagacagagaccgtgtggatattcgagtcaactttgcggacttggaacttacaaccgcacacaaagacgagctcatcaaacttatggaatctctccgcaaggtcaatatctacgaagattctcgtgtggatcgaggcggcgttatcatcgaaaccgacgtgggtgcgatcgacgctagaatttctactcagctcaaagaaattgaagaagcgatccgaaatgcggaaccgatctaa
>LIC_12894|6.195470865564294
atgatagcgatgcagaagaacttggagaaagaaagggccacgatcatcaaccgagaagtagtaccgttcaagaatgaaaatgagcttcatcgcttggagaagttagcggatgcgcatgcgataacggagaaacaaaaggttgaactgacacacctgcgaaacgagaagaagacacatgagacccaagtggccgcgctttttgacaaggacaatgcgaagttacacagcgaattagagaatctagacttgaaagcgtcgaagccgatgactgtatctacgacactgagtcgatttgaaaacgaaacgatccacaagttgagatccaaagacaacccagcgacgaaagaattgacttgggaaggtaaaacgtatcaaagaaacgtaaataaccaaacgggtgaagtaaactttgaaagagaatacaaacctggagtaaaagaagcgattagtgtaacggacagcggtcagatcaagcagaaactaacgtggaacaacgtattaggaaaccctcaagaaagtgtgaaagtgtttgatgcgaacggtaagtttttgacggagctgagtggagacaagccggcgactgtagaaacgaatccgaatgaaaaagtaacgattaaaccgaatgacccacagggccctgttcaaagaagcgatttgaacgaagtgaaaaacttgatttcaaatacgaacctgagttcgaaagagagattgtctaagataaacacattagacgaaatagaggtgaacggcaaacgttacgtaaaagagactgtggtaaccgagaacgtaaaaactaaaaacacaaaagaaaaagtcacattctttacattacaaaatgagaatgggaagagtgaaagaatttcttttgaagaagtaaacagcggttacaaagatgaaaagggtaaaccgattaaaacgattgaaatggtacaagtacaatcggagggaacggtagcagaagatacaaaacgttttgatcgctttggaaacgaaatcccggatcaagaccacgccggaaactatccgacgtttgcagagaaccctaagtattacttagagagagcgaaagaaatattccaagaaaagaatattcaaccattgttagacagctctggtaacttagagaaatacaatggaaatgcgagtttagtcagtttggcgaacgaaggctttatgaatatcagttcgttaacccaaacccaaagagaccagtcttatttaggtcaaagagacaagaacggtaaacctgtattgtattcgttgccgggaagtaagtcgggggacgtattagatgaaagtgcttgtcagtctcatggccctgcgaccgtcttagcgtcgttaggtttcaagatgaccccggaacagatcaatcaatacggaaaattgaatgtaatgattacaagaatggtagcggaagcgggtcagatgttaccacacaaaccaagaccttctgagatgtcgattcaagagatttcagatttagtgttaaaacctttgggatttgaagttccacctggaaacgaaggtgctttgattgcttggggcaaggacagaccggaagcgccggacaaagatcaatactttaatgattccgctggttacgaaaaagcgaagacagattacaaacaaaagcttagagagttcaaattgaaatttcaagaagaacatttgaatgcttggattaccaaacaattagaaaagggtaatattgtagtatcgggagctgattttactgagggcggtcacgtagctacttttgtaggaaaagacaaggatggttggtattccaatgattcgtatggagacgcaaatacgaaatatgcaagccatgacggaaagatgaaccattacaagttccaagactacgcacttggttacggatacgtgattaagaaggctggaaatccgatgacagatacggaaagaaagacgtatttgaaagattatacttctttccctgggttgaacaagagtcagtctaacttaacttcttcgattcgatcacttgagaatattgtaaagaacgcaagtgacgagaagaaacgccaggaatcggaacaaaagttgaatgagttacgtaaaaacttagagacaactgaggaagagattcaaagaattcaaaaaacatgggggatgaaatggaatccaaaaaatggcggaagtatctttttctaa
>LIC_11660|6.193055841890737
ttgaaacgactttattttctacttatatttctgatgttttttctttttatcggatgtcctcattattctaccacacgtctgatctccactcctcctactttgatcagtattgttcctattgcaactggatacgaactcagattgagagctggaaatccggaacttctatttgatggttataaattatacgtgggcaatacggaaaacgattctagatttcctgcagatctaaattcaggcattgaatgtatgaacgggattttaaatattttaccaaatcaacctttagagtattcgattgaactaagtcagaccgaaggtccgttagccgcaatcggaaccggggaaaatacaaatcgaatctgtaagatgcaagtctctgttacttcaggtcagtatctaactctacgttcccaggttttggtagtcagcatcacaaacggaaccgctactggttttgtgttttctatgccttctaattcgcttagggttccttaa
>LIC_10688|6.177458370147861
atgaatcctgcaattatagtgttattaggttttatattttggactctttttcttggattgtgtgtggtaagtgttcgatcatttaaggtgcttactggttcaaacaaatcaaacgaattccccgccggaattaaacacggaagcgaattttattggaggctcaaccgggctcatatcaattgtatcgagaatcttcctattttcggaattttggttttgatcggagtttttgcaggagttttagatcatcgttttgaactggcaactcagatcattttaggcgcgagaattttccagactctcgcacatctaagttctggttccgtatttgcggttaatgcacgttttacaggttttatgattcaatacggatgttttctatatcttctctggcatattttgcatagtactcaaatcatctaa
>LIC_12328|6.170078570933838
atgagaccttttaaaatattaggaattcaacagattgcagtaggtggggaagacaaaaaaaaattagaaacgttttgggtggatatacttgggcttgaaaaagcgggaacttttcgaagcgaaaaagaaaacgtagatgaagatattctcagaatgggtaagggcgcttatgcagtcgaagtagatattatgcagccgattgatgtaaataaaagtccgaaagtacacgaaccaaaactcaatcatataggactttgggtggatgatattcataaagccgtagaatggttgaccacaaaaggggtgcgttttactcccggtggaatccgtaaaggtgcggcaggatatgacgtatgttttattcatcctaaaggaaacgaagaatttccgtattcctccgaaggtgtactcatagaacttgtacaagcccccgcagatgtaattcaggcactgagctag
>LIC_10863|6.168268732422583
atgcaacaggaactaactctgctcgatagaatcaactatccagctgaactaagaaatataccactggaaaagctgcctcaaatttgtaaggaggttagaaattacatcatcgatacactttcggggattggtggacattttgcaagtaatctgggagtcgtagaactcacggtcgccttacactatgtattcgatactccaaaagatcgattggtttgggacgtagggcatcagacttacccgcataagatacttacgggaagaaaggacaaactcaatactgtgcgaaagttcaatggactttccgggtttcctaaaagagaagaatctccatacgatttatataataccggacacgcgggaacttcaatatcccaggcactgggggaagccgcggctcgggatctagtaaaagaaaattataatgtagtcgctatcataggagacgcgtcgattgctacgggaatggctcttgaagcgatgaatcacgcggggcatttgaaaaaggacatgatcgtaatcttgaatgataattacatgtctatatccaaaaatgtaggatctatatctaattatcttaacaacatcattacatctcatttttacaatcattggaagagagtattttatactttcttaaagtggttaccgatcattggacctgcaaccgaaagattttttaaaaaagtagaaaaaggatttaaggacgtattaactccgggtgggttatttgaggatttgggatttgggtatatagggcctgaagatgggcatgacgtgatacggctcgtaaagatgcttgaaaaagtcaaaaaaatgaagggtccaatcttattgcatattattacacaaaaaggaaaaggttacgatccggcggagagggatccaattaagtatcacggagtaacaccgtttcgaaaagaagacggagcgatggatagtggggatacatctaaaattgcatatagtaaaattgtaggaaagatgttggccattttaacggaaacaaatcctaaaattgcggcaatcactcctgcgatgatagaaggaagcgggcttaaagaatacgcagaaaaatatccggaacatttatttgatgtgggaattgcggaacaacattcggtagcatttgcaggagcaatgacgaatggaaacatcataccatatatgtgtatctattctacttttttgacaagggcgatggatcaacttgtacaagacgtatctctcatgaatctaccggtgcggtttgtgatagatcgagctggatgtgtggggccggatggagaaactcaccaaggactttttgatttaggatatttattaggacttcctaatatggacgtatttgtaccgtctaatggacaggatttgatagatgcgttacgatggatggaaaaatacgataagtcgccggttgcaattcgatttccaaaatcgagtgtggatttaaagactttagatttttataaagagacggagttacaacctggaacgtttagagtatttaaaagaggaacggatgtagcactcatatcgatcggttccatgattgacgaagctaaaaaagcttctgaaagattagagaacgaagggttgagtgtaactctaattgatttggtatggctgcgaccacttggtgcagaagcgcttaacgaagaattggtgaacgttaggtgttttgtgatattagacgaaagttatatagactcaggagtaactggatatttactcaaccgaatgacacgggagaatttatcaaaatatataaaaacatttggatttccaccggagccgatccatcacggagaaaggaaggaagttttccaaaagtatagattagacggtgaatcgattgcggaacaagtcgctgcggtattgaaaaaaaacttaatcaagccttaa
>LIC_10360|6.164324545878499
gtgagtaatgtattcattgttggagaattaaaagacggagaactgaaaaaaatctccagagaaattacttctgcaggtagaaaaatcgcagattctatcggtggaaaagtaattgcacttctgatcggaaatggtgtcgaaaaacacgctcctgaattggctgcagttggagccgatacaatccttaccgtaaattcaggcgattacaacgcagaaacatattctaatcaagttgcagaagtaatcaaagcacaaaaccctgcagtagttcttcttccacatacttctcaaggaaaagattattctcctagagtagctgtaaaggtaggggctggaattatcgcagacgttgtaggattttctgtagatggtggaaaggttgtagcaaaaaaaccaatctattccggaaaggcttacgctaacttcaaagtaacaagcccgattcaaatttttaccgttcgtcctaactctcaagagattactcaaaaagcaggtgcaggcgcggtagaagcaacttccccttctgcaggaaatgcaaaagtaaaaatcgtatcttccgacttaagtggcggttctaaagttcaattaacggaagcttctatcattgtatccggtgggcgcggaattaaaggacctgaaaactggcctatccttcaagaacttgctgacacactgggagcagcactgggagcttctcgtgcagctgtggatgcgggatggatttctcactctcatcaagtaggacaaaccggaaagacggtttctccaaattgttacatcgcttgtggaatttctggcgcaatccaacacttagctggaatgggatcctctaagtatatcgttgcaatcaacaaagacggagatgctcctatttttaaagtagcgacttacggtatcgtaggagacctcttcgaggtagttcctgcagtaactgcagagttcaaaaaagtacttggataa
>LIC_11526|6.156699648741746
atgaaacgaattctaatcgtagatgattcggcagtttttagaaaaattctcagcctacacctaagcaattccagtttcgacattttagaagcagtagacggtcaggatggcttggataaattacaaaatgataaagtagatctgatcgtaagtgacatgaacatgcctaacatggacggaattacattcgtaaaagaaattaaaaaagatcctaaaaataaattcactccaatcatcatgcttaccactgaatctcaatcagaggttaaaaacgaaggaatcgccgcaggcgctagagcctggctgactaaaccattctccccagaagaactggttcaaacgatccataaattactaccttga
>LIC_10834|6.153200271811621
atgaggaaaataactgttttatcatttattacattagatggagttatgcaagcacctggtggacctgaggaagatacatcgggcggttttaaatacggcggttggactgcgccgtatgaggacgaagtttctggtaagatcatggaaaaacagatgaaacctgcagattatcttttgggcagaaaaacatttgagatcttcgcctcctattggcctgaacatgcagacttttggcctggtatcaatgagggcacaaaatacgtaatgtccaagaccgtgaagaaatcagattggaaaaactcagtattcctagaaagtttggcggatattaaaaaactcaaaaattcagaaggttctgacattcaagtttgggggagtggtgaactcattcaactgttatttaagaatgatttagtagatgagttgtggcttaaaatatttcccgttacgctcaacactggcaaacgtttgtttggcgatgggatcatccctgtggcatttacattaatagagagttctgttacaccaagtggagtaattattgctaattacaaacgagcaggagaagtcaagacaggtactgttggagcttaa
>LIC_10788|6.14461064434912
atgagaagattcatgaactcgttcaaaatcactgcggctctaactacgattctaggaggagtgattctattaggaatcgtgaatggacaaaacatcatcaaaggcaaacgtggaatcgataccgcgacgggaatcgacgtaagcggtctggaactcagatctatcacggtggaatcctgggataatccagcgccttcggctccttatggttgggaagttactaccgataaagatacacaacaaccacaaggtggacaacagcaagcgtatcaagcgactgcccaaaacgctcaagctctaagagaagtaaaactaatttctggtaaacctggggatataaagaatgtagacgcagggaccgcaaaagttctgggggttaaatttcaattcacttatccaggagagaatgctgtaacgattcgtcctcctcgaattcctgaatatgaaatacttcgtactaaagcatacttagatgcaaacaatcagaaaaaagtttctaagatctatggagtggaatttccgggtgttagtaaggcaatgtccgtttgggtttgtggaagaggaaacgagtataatttagaaggttggattgaagattggaaaggagacacgcacattcttcaatttggatctctcgactttattggatggagaccattgaccgtttacatccctcaaggagttccacaggatgtaaattcttatccgcaggtaaagacgatcgttttcaaacagtttaaggttcgttctcgtccagataccagtggagaaactgtatatcttttctttgacgaattgagagtattgtccgatgtattcgaagttcacttcgacggagcttctatcgatttcgatgatgaagattgcagaagcaaacataaattggataagatgctcaaaaccaaagttgaaaaagaatgtggcggcggcggtgctgcaggcaaataa
>LIC_13168|6.128988461947001
atgaaaaaagctctcataaccgggattacaggacaagacggatcttatttaactgaatttttacttcagaaggggtatcaagttcatggaattgtcagaagatccagtatgttcaaccgagcgagaattgaacatctacgtgggaactccaaccttgttctacattatggagatttaaccgattcgagcaatttaaaccgaattttggaaaaggtttctccggacgaaatttacaatctcgcggctcaatcacatgtaggagtttcttttgaggttccagaatataccgctgaagcggacgcggtaggaacacttcgaattttagatgcaatcaaacagatcggagtaaagagtcgattttatcaagcttctacgtccgaactttacggaaaagtgcaagcaatcccacaaaccgaaacaactccgttttatcctagatcaccttatgctgtggcaaagttatacgcttattgggctgtagtaaattatagagaggcgtttggaattcatgcttctaatggaattcttttcaatcacgaatcacctagacgtggagaagggtttgtaacaagaaagattactctcggagttgctaatctactcgctaaaaaaggcgggcccattcagctcggaaacatggacgcaaaaagagactggggatacgcgcccgactatgtagaaatgatgtggatgatgttacaacaaccggaagcggatgattatgtagtagcgactaacgaaacacatacggtaagagagtttgtggaaaagtcttttggatttgtaggaattcaagtgcgctgggaaggaaatggagattccgaaaaggggtttgatgcaaaatctggacaattgcttgtagaagtgaatccaaagttctatcgcccaacggaagtagacattttaatcggagatcccgcaaaagcaaaaaagaaattgggttgggagcctaaagtaaaatttgaagaactggtcaagattatgactaaggcggattgcgagtcaatcggaatcaaaatttaa
>LIC_11809|6.119802285168446
atgaacaatgacttaaaacaaaaaatagacggtttaattggatcgaataaggtctttttatttatgaaaggaactccagaagcccctatgtgtggtttttccgccggtgtgtctaacgtattgagaagtttaggaattcaatttggatcttttaatgttctctcagacgaaacgatacgccaaggaatcaaagaatatgcaaactggcctaccatcccacaactctacatcaacggagaatttataggcggtcacgatattgtagtagagatggctaaaacaggagatcttcaaaaaaaagcagggatcttaagcgcaggatga
>LIC_11367|6.118218718492432
ttgctggtagccctcataattacaggatttatagcaaggacttctataaaaagcggattttctttcctacaggtaggtcatgttgcaatttcatttttttcagtttttggattgggatttgctcaaattctttttctattttttaagttttatcggggtctttttgacgattcgtcttcgatttccacagcttag
>LIC_11285|6.117035489903514
ttgcttcaacacatagaaatcggaagaatccttaaaatgaaattgaatactcgaattacaaaaatgctcggaattgatttacctattatcggagctcctatgtttttagtttcttatcctgatttggttgtggcagtatctgaagcaggtggaattggttgttttccttctctcaactatagatctccagagcagcttaaagacggtcttcaggaaatccgttctaaaaccaaaaaaccgattggagttaatctgatacttcataaatctcataacccaaattggtctaaacagttacaggtggtattggacgctaaggtggaactattgatcactagtttaggtagccctcgtacggttgtcaacgaagctaaaagtgtaggtgctaaggtattttgcgacgttacaactttaaaacatgcgaatatagttgcaaaggcgggagcggatgctttgattgcggttgcacaaggtgctggcggacacgcaggaaatatttccccttttagtctttatccgtatcttaaaaaagaaacaggtttaccaattgtcgcggcgggtgcaatttctagcggtgcacagatgttggccgctttttcgttagacgcagatgcggtttatgtaggaaccagattgatcgcaaccccagaagcacaggcctccgaagaatataagaaaatgcttatagattccggtccagaggagattgtatataccgaaaaaatatccggaattcctgctaactggcttaagaagtctgtggaaaaagcgggagatctttctcatagtggacaatcccaaaatctggatcaggaatacaaacgatggagagatatttggtctgccggacacggtgtagctcagattcaaggattgattcccgccagagaagttgttttaggtatggcaaaagaatattctgatattctaaatcgtttgcctcgttga
>LIC_12864|6.1147927182619775
atgacagccggaaaacaacatattaacaagtcgcttctatatgagggaagagttgtgagcaactctatgaataaaaccgtcgtgattcttgtggaaactagaaaaactcatcctaaattcaagaaaatcgtcagaaggtctgttagactgaaagttcacgatgaaaaaaatgaatgtgtggttggggataaaattctcgcgattgaaacccgtcccttatctaaagaaaaaagacatagattgtataaaattgtagagaaggcgaagtga
>LIC_12602|6.112281894451595
gtgattatggcggtattcaatccagtaaaaacaagaacttggagcaaaaatactcctgcggatggggatctaatcgacgacgaatttgatcgccaatatgaaaattttcaatatttaaaagatcggatcgactcgactgacataaatttggcaaatttcttgattccgatcggaagtattatcgaagacggtctgaacctggctccttctattaactttaaggacgcgaacgctcaggcaatttcgagaaacacatttgttactttatggaattcggtacatcgagtaattaccggaatcgttcccacaacggatcggatcagttgtacaaatcatggatgtatagagggtcaattggtaaagttttcttttacagggggaggagttagtgcattagttaattattatgtacgcaacccgactacaaatgactttcaaatttcttctaccgccactggttctattttagatctaacctcttctcaaacgggggagatgattataaatgtggaatatggctttggagacggttcaacaacgtataatgttccggatcgacgtggtatatttgcacgaggtgcaggagttcatgggtcgcgatcaaaagccgctggtgggaattatgacggtggtgcagttggatatgcggggcaggatcagacgcagcctcaccttcacgcttcgcctgcaaacggcggattaccatttgcagtaattggtagtggatcgagttggctaaacacaggatcatcgaattccggtgcgagttcgcaaaccggaattatggtctccgatggcacaaacggaacacctcgaactggcaacgaaaccactcctgcattcatcgcggtaaaatacaaagtgagggttctatga
>LIC_10229|6.102220517324501
ttgatttactttcgattttacttcctctaccttggagttaacttgacccgcaactccttcgaccgagtgaagagcgtcttcaatgtattttctgagatttttggcgacctcggattgatcttgagctcctttagatgcaagttctttaaattctttttcaactttcagaagaatgctgtctgcttgctctcgaagtgttttgccgctccaattgcaaagttaagcgcttctttgatttctttttccataagttttttcctctgttttctgcactga
>LIC_12001|6.089176266463053
atggattttaaggctggatacctccggtcttccatcgggagaaaaactctcgtggcagcaaccggacttgtttatttcggctttgtggttgttcatatgttaggaaatcttcagatcttccttggacaggaaaaaatcaacgcatatggtcaatcgctcagagatattgcccctcttctttgggtagccagaattattttaattgttagttttatcatccacgtttactacgcgataaaacttacaattgaaaatagacaggcccgcccagttccctactctaaaaagaacacagtgcaagcgacactcgcttctagaacgatggctctaactgggcttttaattttttccttcatcgtatatcaccttcttcacttcacactcggagttaccaatccagatcattttgcaatgacggatgcaaaaggaagacatgacatttatacgatggtagttctaggttttcaaaacccaatcgttgcgagttcgtacatctttgcgatgttattacttgctacgcatatcagccacggagtggcgagtgtgttccaaacattgggactgaacactccttactttagtggtaaaatcaaagcgggagcgattttattcgcgcttttgatctttataggcaatacttctatcccactttcgattttgctgggatacgttcatccgtaa
>LIC_13034|6.084394489704048
gtgacatccacggagatcatgaaaaacgaagaagtagtaaatcaaatgaaggcgggaaatagcaacgaacaaatcatgcttagtgactatcccaaagctttaacaaacgcaatcatgcataccttatccacaaatacagatatttcttcaaggcttctatcgaatgaacgcttgatggaaaaatttgctagatccatactaaacgtgtttattgaaaagctaaagtatatagaaaatacgtaa
>LIC_12794|6.081308152632153
atgtatgatcacatgtttggcgtgtttcttgaatatgaattgcaggacgtgtttcgtgtgttcgttcaactcgatgccgaagagcttgagctaaccgacacggttgttttttcatttgacgtaggattctttcaattgcacgtagacgtgcataagaagttcctgcgacgaatgtgttctgcaaacgatattgtgattgaaggagactatcacgatcaaacgggagtccaactacgcacgttcggaataatttctcacccttttcgggtaggtgcgattcatgttatatttgaggtaattgatgtgcagcagtatcccgtaggtatttttttggctacggagcagcgtaagcttgcacttggtatcaactttcatctcgatgatgtggaagttggtgttccagaaatgttatggacatatgtatgcggtcttgttccaaactcacgttccattgtggtcaaacgatactacaatcaggtccaaggatttgagctgctgcaaactttgagattttatagtgacacttaa
>LIC_12829|6.08061764635954
atggcagaggtagcaattctgaaaatcgatgggaaagaatacgaactcccgatcgtaataggcaccgaaaaagaaaaagcaatcgatatttctaaactccgtcaacagaccggatatgtaaccttggacaacggatatttaaatactggagcctgcacaagcgcggtgacttttttagacggagaactaggtattttaagatacagaggaattccgatcgaacaactcgccgaaaattccacatttactgaagtcgcctatttactgatatacggaaaaattccttcagactcagaattgaaaaaatggaacgacgaacttacgatgcacacgttgatccacgaggatcttaaacgtctttataatggatttccaaaagacggtcacccaatggcgatcatgtcttctatgatcggatctctttccacttattatcaagattcttacgatccggaaaatgcagaacacagacatatttctatgattcgtcttctcgctaagtttcctacaatcgccgcattcgcttataagaaatccattggacaacctacaattcatcctttgaacagtttggattattgcgcaaactttatgaacatgatgttctccgttccaagcgaggattataaaattgatccagaaatcgtaaaagcgttgaacttattattgattcttcatgcggaccacgaacaaaactgttctacgtctacggtgcgtttggtgggatcttctctcgcaaacttatacggcgcgatctctgctggaatttgtgctctttggggacctagacacggaggagccaatcaagaagtattagaaatgttgcaagagattcaggcaagcggtttgcccgtaaaaaaaatcgtagaaaaagcaaaagataaaaatgactctttccgtctttccggattcggtcacagggtctataaaaattttgatccacgtgcaaagatcatcaaaaaggcgtgcgactccgtattaaaaagattaggcgttcaagattctttattagatattgctaaagaactagaagaaacagctcttcatgatccttactttgtggaaagaaaactctatccaaacgtagacttttattccggaattatctaccgagccctcggaattccagtaaatatgtttacggtaatgtttgctatgggacgtcttccaggttggatcgctcagtggaaagaaatgatagaatctccggatatgaaaattggtcgtccaagacaaatctacaccggttctacagaaacttcctacaaagaagccaagaaaaaagcctga
>LIC_12095|6.080271753964851
ttgtcactctctgaaggattcataatctggcaaaggattcattttttttcaggtatttatatgttaaacggcgtcattctaaccctttttgtttttgtttctctctttttggttttgctcgttatgattcaaaccggcaagggaggaggacttcttggaggaggctccagtcaatctgtatttggctcttccaccgcggatgttcttactaaggccactcgagtaacagcgattttattcatcgtactttctcttcttctttccttcctcttcgctaaaaaagaagacaaactgatgccggaaacgactcccacattaaccgcgccaccagaggaaaccaaaagtgaaacgaacactcagaatcctgattcgactcttccaaaggccagtccttaa
>LIC_10636|6.079347283472422
atgttggaagctcctacaaatacgttagaagaacaaatttacgaggaagtaaaaaaagtggaagatcctgagattggaatttccatcgctgaacttgggcttatttacagaatcaaggtcgaaaacggaaaggcaaagattgatatgacttatacttctatggcttgtcccgcaggacctcaaatgaaacaacaggttaaagattacgcacttcgagtggagggaatttctgaggcggaggtggaagtcgtttgggtgcctaaatgggatcccagggagatggcgaccgaagaagccaaaatggacttagggatttttgactaa
>LIC_10600|6.076568853612947
atgagtaaaattgaatatgataaaatggaagtgggacaagaacttcctcctttaaaaacagaagtaatcacacacgcaaatttagtacgttatgcaggagcttctggggattttaatccaattcacaatgatcctgattttgctcgtaaaactggattagatggaacgatcgcacacggtatgtatgtaatggcccaacttggaagactttgcacttcttgggcggatcaaaaacagatcaaagaatttggtgttacgtttaaaaacatgaccaaaccgggacaaaaacttacctgcaccggaaaggtaaaacgtaaaaaggaagaaaacggagagaaattaattacagttgcagtggaagctacagacgattccggagaagtaaaatgttccggtgaaatggtggttgtcgcttaa
>LIC_10095|6.075243139936846
atggaatccttcccatttcgttctttaaaaaacgtatttacatttttcctgaggatgttggacttctccaatcaatcattctattcaataggaaatttacaaatgaccctttttaagaaaattcttatccaacttttgatcgccgctatggccttaaccggattctcagcactcgtcgcagaagaaacttcagagaccccaagtgagcaaacggaaagcccaaaagaaactaagtccgagaaaaaaggaaagaaatctaagaaatcaaaaaaatccaaaaaagaaaaagcagaaagtaaaaaagaagaagccgctcccgcttcggaatcttctactcctgcaggtgaagaacaataa
>LIC_11122|6.057691160285768
atgggagttactatgattcgattattaattgtgtttttggttttagtctttttcaacgtttgtaaacctaagaccgccgaaagttcagatgcagtagtcacttttctcagaggaaaagcttccgtcatagaaacgggtaaagagctttctacttatacaaacgtaactgaaaaacaatctgtaaaaaccgagtcggaggctgtactagatctcacttctaaattagggagttttcgtctattaggaggaagtactgcaaccatagcagctcttaattctgagagtgcttcgttccaagtttccgaaggaaacgtattgatcaaggcgggtaatcttgcaaaaggacagagccttattgtgcatactcctactgtagttgcagctgttcgaggaacccagttttggggaagagtgaacggtaaagacgagacaggaacttttgcggttcgagaaggagccgttgaaattactcgcaaatctgacaatgcaaaagttttaattgaagcaggtcaggccttggatctcaaaccgggtgatagggacttaaaagtaagagttgcagccaaagaagaattagcagcgatggagcagattgaccaaatgaaatga
>LIC_10501|6.056896508049784
atgaaaagaattggaaaagtattttttaacttatgtttgttgttaatttggaatcgtaaaccggttcgatcgaattttaagtttttacggatcgtatgttgggttgtatttagttttgtagttttcaattgtgataacaaagagaagggaggggaggacttattgatagcgctcatcggcacgagccgcccgcctgcatctctcggaaacagtacggacacaaatgcaccgaccgttacgtttcaatattcggatacgggaggttccatcctcaatcgatcttatccagtattggtcagtaatatgtttttaaccccaactattacccaagacccaaatacttctttggaatttaagtccttttcgatttctcccaaccttccggcgggtattttttttgattcttttactggatggattaccggaactcctacggtaacggttccaagttcagaatatacaatttctttaaattacagtattcgcaataataaggatagaaaactttatcaagatcagaacacaaccgccaaaatttccttttcgacaaactatgatcctactttgacctacagttttcttcaaccggggaataacattttgtctttgggtgtcggaatcacctatttgcctacagtaaacggatttggaagcggtacgatcacgtattctatttctcctgcgacacttccagcgggattgaattttaacactagcaatggaaccatttttggaactccgacaacggtaactggttctacgaattacactataacggccacaaatgtgaacgcttccgattcggtttcgttttctttgcaagttgccattggacaaatcacggctttgtcttatccgtcttgtagtagtcagtgcacatttccaactaactcaccgattgcttccatgaacccaagttatactccgaatattccaaatcagattagttcttggtctattagtccggctcttccagcgggacttagttttaacacaagcacgggagttatatccggaacacctacatcggtttcggatccggcgacgacgtataccgtaacggccaccaactctgctggttcaagacaaaccacttttacgctcgcgactagaaacgtcgtatttgggtattttactcctgtgaccggatacactcagcctatgcccggcctgaatcggttttcgacttcgatcattccaagtaatccaagtccactgtcaggaagtccgatcacttcgtttacgattacgccaactttacctgcgggtcttttttgggattcttcgactggaaatatttcaggataccctgtttccactagcagcgggaattatacggttacagcaaatactgctgcgggtggtagtagttccacttcgatttttatcagtatcggaaacggagaaagtaaatgttattacgcgggaactatcgacggatgtacttttgcggcgccgtatagttgcggagtatctaacttctgttacacttctttaacttcgtgtatcaatagtcccgaatgtgtggagtag
>LIC_12113|6.054761545778233
ttgagaaactacgaactcaccacaattacacgtgtgagctctcgggaagttgcaaagtccgaaattcaggaaactttgaaaaaacattccgtgagcgtcacagccgaagaagattggggccaaagaaaactctggcatccgattaaacatgaagaacagggaatctttcaccactataaatgtagcgcagatccaaacgccattgaaaaagtggaaaaggaattcttaatcaatcaaaatattcttcgttctatggtcgttcgcctccatggctaa
>LIC_10859|6.047729674976653
atgggaaaggaaaatcaacaaggctactttggagaatttggcggtcgttattctcctgaaattcttcacgatgctctcgtagaacttgaaacgacttataaaaagctcaagaaaaacaaacactttaaaaaagaactagaatactatcgtaaaaattatatcggtcgtccttctcctcttacttatgcggaacgtctttctaaggtttggggcggcgctaaaatctggctcaaacgcgaagatttaaatcatactggagcgcataagatcaataatacgatcggtcaggttttgattgctaaggctatgggtaaaactagaatcattgcggaaaccggcgccggtcaacacggtgttgcaactgcaaccgtaggcgctatgttccagatggaaaccgtagtttatatgggtgaagaagacttaagacgtcaggaactcaatgcgatccggatgagaatgttgggcgctaaagtcgtaggtgtttccagtggtaccgctactctcaaagacgcgactagcgaagcgatgagagactgggcattaaatgtttctaatactcattatattgtgggttcttctatcggtccacatccgtttcctacgattgtcagagacttccaatctgtgatcggtattgaatctagaaaacagtttaaaaaagtaaacgataaacttccaaacgccgtgattgcttgtgtcggcggcggctcgaacgcgatcggtatgttttacggttttattcaggataaaaaagttaaactctttggtgtagaagccggtggttattcttccgatcctggttctcattctgctaccattcaatttggtagaaccggttttttacacggtactaaaactttagtgattcaagacgattttggacagatcgttcccgctcattccgtttctgctggattggattatcctggtgttggtccggaacacgcttactttcacaaaagtggtagagttgaatacgttaacgtagacgacgagggagcgttagacgcgtttattgaagtttgtagaattgaaggtattattcccgctttggaaactgcgcatgcgttccgttatgcgaaagatctggcaagaactatgagcaaaaaagagaatattctgatttgtctttccggtagaggtgacaaggacgtggcagaggtttctagacttagaaaaggagaatttatttga
>LIC_12940|6.0354183781031585
ttgttgatcactttattgatttgtttattgacctttggtatgagcgtttggtgttttgcttccgaagagaaactatataagtttattctaaccccatatcgattggagcgaaataaaaattactacactctgtttacttccggctttatacacgcggattggatgcatctgatttttaacatggtttcgttttattcttttggaaaaaatctagaaatgacagtgggaccaatccgatttattcttttttatttaggaacgatcttgattacgagtgtaatttcctggagaaaaaatctgggtaatcctcattattctacgttaggcgcttcgggaggcgtttgtggagtgttgtttgctacaattcttttttatccgagcctttctctttatatgatgtttataccaattccgattccgggtgcggtctatgcggttttgtatttgatttatacttatttttcttctaaaagcggcgctgcagatgggattaatcatgacgctcatctttggggtgctctatgcgggattgcatttgctcttttgttggaacctatgatcctcagcagagtttttcggaatattttgggaaattaa
>LIC_12749|6.033575486784177
atgaaccactttatatccggaattccgatccactactacctcatacttgcgatgatcattttcacaatcggagtcgcgggagtgatggtaagaagaagcgcggttctgatttttatgtcggtagaattgatcttaaactcggtaaatctagtattcgtaacattttcaaaagctctgcatcaaatagacggagaagtggtggtgttttttgtgatggcgattgcggcggcagaggcggcgatcggactggccattgtcatcgcaatccataggatcaaaaagactagttatgtagacgaaatgaatctgatgaaatggtag
>LIC_12223|6.028684171759227
ttgtctaataggaaagagggaacttttatgattcaaattgggaattttccggatacggtcaacgaatacgccgccagatcagtggctgggcttgtagtgattctatcagttataaccctttttacacaatcaatttggttgaatcttgttttgttgtatggatttacggcgcgtgttttatacggacctagattttctatttttgcaaaacttgcaatccattggatcgttcccaggtttcaattgggaaacaaaattgtagcagggcctccgaaacgatttgcccagggaattggttttttatttagtcttacttctttgatatttcttacccaaggacagatttttgcgtttcagattgtacttggaattttagttttttttgcggttttggaatcttgtataggtttttgtgcgggttgttttgtgtttagttatttgatgaaatggggaattgtccctgaagaagtctgcgaaaaatgtaatcggttaacgtttatttccaaagaaactgatactcgttaa
>LIC_10899|6.022278543025979
atgattacaagattcttcccattcttatgtgtacttgcattactttctttcaatttactcttcgcagacactgtcacaaactctaaaacaaacgaagtaattgaaaacgttaaaacttcagaaaacgaacaagggatcatcgtagaataccaagacggtacaagaagaggttttaaaaaagaagctgttacaattcaaaaaaaagaagttacttgggtaaaagaagaagaatcgaaagaggaaaccaaatcagatcgttatcttgctttaggatcgatgggcttacttttaatcttattctttatacttccatag
>LIC_12463|6.021241203181464
atgcagaggaaaccgagtcaaaaatcagcaaccgataagctttttaatcatagagtcaatgagaaaataacaggcgtttccagggttcgcttagtgtcggatgacggcgtagcgatcgtatcttttgaagaagcactcagaaaagcaaaagaggaaaatttagatctagtagaagtatcagcggatcaggaacttcacgtttgtaagattatagactacggaaagtataaattcgagttacttaaaaagagtaaagaagcaaagaaaaaacaacacgtaatcaatgtaaaagaaattaagattcgccctcgaattgaaagccatgattacgaaattaaaaagaaacacgcgcaggagtttctgggaaaaggagacaaagtaaaagtcagtctccggtttcgaggtagagaaatgatgcattctgacctcggaatgaaagtagtttatagaatgatagaagacctgaaagaacacggaaccgccgaaagggatccgattcaggacggaaaacagatcgtagtaatcattaatccgaaataa
>LIC_13079|6.018568406244944
atggatcgttggctaaaagatcatcgggattggttggttgatttcctgcgaatttatctgggaggagttttgatttataaaggtctggaatttttatacgatacggacgcgttgattcgtttgatggagatgaataacgcaccaatggcgtctacgttactcgctcattatatcgtaattgcacatatctgcggaggagttttgcttttatcaggattattaactcgttttgcggcgattcttcaagttccggtattgatcggggcagttttatttatccacgctaaagaagggtttatggcaccgggatccaatcttccgtatgccgcgatgattcttttattacttttccatttttctttatatggatctggaagaatttcagcggattattatatcgaaactcataagagcgtttag
>LIC_12045|6.000182532261798
ttgaccgaagcggagagcccggtccgagcgtatgcgaaggaaacgcttcaatatgacgcaaacggaaatctcacaagacaaagagacaacgttaaagatcttaccaaacggatcagtattgattctcaagacaggattactcagattcaggatgggaacaatgcggtcctcggtagttactggtatgacgagagtggttttagaattcggaagtcttctttagaaccgaagaacaatgttttttctaattga
>LIC_10381|5.989571030586693
atgtgcgtttttaatccttctcattctaaaatcctattcaacttgtggggttggttatggcagagcgatcatagaagcgatacattgagttgggggtgtttggtaaattacttcgaacgatccttagaaagtgaaactgagtttcataaaaatgtgggaactactatgagaaaatttaacaagatagaactgctcgaaaattcataa
>LIC_10725|5.988247518832038
ttgattgcgatgttactcgtaactctactccgttgtttttcgattcaggagcatggtgtagaaacaaataattgggggcatccatatataggtacacaaatttctataacaagttttccgtgtcttgtggaactttcctctattcttttttacattcctgtgccttttgtcattctcaatgtacccttgtcgtttatcgtggatacgattttattgtcgggggatttagtgatcaaaccggaaagaaaaagaccaacaatggataattactattgcgatacactataa
>LIC_12774|5.982089616227914
atggcacataaaaaaggtgggggatcctcgaaaaacggtagggattcaaattcccagagactaggggtaaaacgtttcggaggagaatcggttctcgcaggaaacattttagttcgccaaaggggaacaaaattccgtccaggtaacaatgtagggctcggtaaagatcatacgttattcgcgcttgtgaccggaaaagtaaagttcgaaatggttaccaaattaaaaatgcaggtttccgtttacccggaataa
>LIC_11031|5.981895530515762
gtggcgactcaacaaagtcgaccgcgtaggaaactcaacatctcgctctttacgaatcgctcgatgggagtgctggtgttatcacccgactttgttaagcccttccgcctctttcattttaggagaaaagaaatggaaagtcaagaagtcaagtatgtaggagtcgattgtggaaagaaaagtatagaggttgttcgaatcaattcggaaaactcactcgaacgtagacaattcagcacaacagaaagtggtattaacaatttattacaatggttgaccttgaatgacattgtaggtctggatttcttagcttcgctaagagccaacagcaacgcttcgctgctttttggcaatctcgctcaccatgaatcgctcgattggatctcaatcttttag
>LIC_12637|5.980192403340991
atgaaaactgaaattcatccaaactataaggcggctaaaatcagctgtgcatcctgtggaaccgtatacgaaaccagaacttctatcggcgatattaatattgagatctgttccgcttgtcatcctttctttactggaaagtctaaactagtggatactaccggtcgggtagataagttcaagaaaaaatataaaatgcagtga
>LIC_12157|5.979557575183119
atgaaaacgattgctgttttgccggcgagaatggcctcttccaggtttcccgataaaccgttggtcaagatctctgggttagaaatgatagaacacgtcagacgtagggtagaaatgtcttcttccgttgatgaggtagttgtagctacttgcgacgaaattatcaaacaaagagtagaatcttttggcggaaaagctgtgatgacttcggatgttcataggggttgtattgaccgggttgcagaggcagctctctacgtagaaggagatatcgttatcgtcgtccaaggagacgagcccttgattttaccggcgatgctggatgatttagtcaaaccgatgttaaacgactcttcaatttattgtacaaatttagttacaaaaattgtagatgaagaagagtttcaaagtccgaacgctcctaaggtcgttgttgataaaaattgggatctactttatgcttcgagagaaccgattccgtctagaaaaaaatatccgaatgaggattatttaaagcttaagcaactaggagtgattgcgtttcgaaatgattttttgcaaacgtttgccgcccttgcgccaacacctctggaaattattgaatctgtagatatgaatcgtgcggtagaacatggttataaggtgagaatggttcttacggaaggaattatgatcggagttgacgtcccaggagacgtttccagagtcgagtccgtttttaaaacggacttgttgctatcgaagtatttatcataa
>LIC_10940|5.977006050591016
gtggatatgagtgttttcaaaggaggagaacaagtatatcgttttttatcgttatttttcatgttcggttttttcagaagtgcatattttgtttccaaggatcattttgtttcaaatattaagattcaagtatgtttaagctcgtcactgattataaatttagctggaattttcacaagaaagaaaaacgagcgttggccaatcattagatag
>LIC_13142|5.977006050591016
atgtctaatcttaaaaaagaaatactcgttgctgtttcgggaagtattgccgcatacaagacgtgtgaacttgtaagaaatcttactaaggaaggttatccagtaagcgtaattatgacggcgaacgcgactaagtttgtgggcccgattacgtttgaagctttaaccggtaaaaaagtgcgtgtggatgaatatgaacaaggaatggctcatatagacgcaaaaaattccgcgtccgtcattgcgattgttcccgccacagcaaacataatcggtaaaatggcgaacggaattgcggatgatcttgtcacttctacttatcttgcggcgaattgtcctgtggttatcgcgcctgctatgaatccttttatgtatgctcatccttcagttcaaagaaacctaaaacgattgatcgaagacggtgtgacgcttgcggatccttctgagggggtagttgtctgtggggacgaaggatatggaaagttagccgaaatttctataatacaaaaaatgatcttagatttataccagagaaatttttag
>LIC_10757|5.974082656114976
gtggatggcaatccactcacattccaattgcccgcgatcgcgaatagacttgctgagacggatgcatatgttttggtcgtaccattcgattcgtccaaaggcgcgggcagaatgttattcgaagtctcgatcgataacgttttgttctgggatgcaaacgacgtatattctccgcagttgagtccaggcgacagaccgaacgcaacgagtgggggacgataa
>LIC_10730|5.972979753970483
atggattcaaaatttgttgttcgtttttttctgatctgctttttttgcgcttccattataaccacgaattgttttgcccgagtcgactgggattctcccaatcctaaaaaaggaaaaaatgctccatcaccagacgcttttcctaccgcagaagacgccaatcttacgcaagtggaacgcgccaaactgatccaagaaaaaaaacgaatcggactttctccggaagggtttgcactgatcggtcaagaatctaaattctcttacgaaaacgcctgcactcagttactctctaaatgtcaggcaaactgtatggaggaatggtatccttttacttctattttcttaccaattataggttatagaagcgcaaaacaaagacaatgtatggatcgatgtaatcaattttgcaaactacctagtagaattctatccggagagacaagtacaactccttcgaccccagtttcatttcctcaataa
>LIC_13008|5.970540518384288
atgcgtataagatatatcacatttcttattttcatgatcccagccattctaacaatctcggttattttagcttatataattgtaatgcgtgctgtcagtagagaaacttgtgaaaaaaatctccgaggactttggtatttgacttctatagggagtcgttgtgttcttgctactgaatgtttttatcgtggcaactgtttgccatcgtacgatgcagttactaattgcgaacggcttttgatcggcgaagaaaggaaatatgtgtatttacagttgggaatgcctgtaagaagtggaagtggtcatgagtattttgacggaggtgctatgaatcgttctgaattatccgttgaattcaatcataatcgattagttaaaaaaaattgtagatttgaatag
>LIC_12573|5.9660673159088535
atgaaaattcacgagtatcaggcaaaagaaatcctgagaaggcataaagccaacgttccttttggagtcgtaattgataaaaaagaaaacgcttccaaagcccatgacgaagttacctctaaaacaggtggttccgtcgtagtcgtaaaagctcaaattcacgccggagggcggggaaaaggtggcggagtcaaggtaactaaaaccaaagaagacgcgatcgcagccgtagataaaatcttaggtatgcagctcatcactcctcaaaccggaccggaaggaaaaaaagtccttaaagtatatctggaacaaggaatcgacattgctaaagaatactatctgagcatactactcgatcgttccatccgcaaaaccatcattatggcatctacagaaggtggaatggaaatcgaagaagtagcggaaactcatccggaaaagattctaaaaattgcaatcgatcctggaatcggactccaagtaaatcaagccagacagcttgcatttgaacttggactacctgcagaatctcacaaatctttccaaagtcttctcgcggcgatttacgaagcttatatcaaagaagatgcttctctgttagaaatcaatccactgattctcacaaaacaaaatgaaatcatcgctggagattgtaagatagatttagacgaaaacgctctctacagacacgcggacaacgcggcctttagagacatcaccgaagaagatcctctcgaagttcaggcttccgagtttaacctcaactacgtcaagttagacggaaacataggttgtatggtcaacggagcgggactcgctatggcgacgatggacatcgtaaaactcgcaggtgcagaacctgccaacttcttggatgtaggtggtggagccaacaaaaccacagtaaccaacggattcaaaattattttaggagatccaaacgtaaaaggaatcttcgtaaatatttttggtggaattgttcgttgtgacatggtcgccgaaggaattatagaagcagcaaaagcagtggatctcaaagttcctcttgtggttcgtcttcaaggtaccaactcggaactaggaagagaagtgctcaacaaaagcggactaaaaattaccggagtagacgatctccgagaagcggcaagcaccattgccaaactgattgggtaa
>LIC_10106|5.963556392931471
ttgcccggcgggaggatgaacgaaaatgaattctttgaagattggagcctcagcatgcaacgcgagattgaggaagaattaggttcgcaagtacaaattagagtttctacaaagccattgttcattcacaaacacaaagttaacgaaggaaattttccttgtatcattattgcttatcacgcggattatctaggaggggacattattctctccgatgagcacgattatatctcatgggaaaaagttcaaacttatgaaccgagtcccttatttaccgaatatatgctcgacgcggtaaacctatatctcaaggaatatgcccctttagtacattaa
>LIC_12857|5.9525483281519636
atgattgatagactgaaaaaaagtatttccaaaaccaaaagagcggaacgttctagattcaaacttaaaaaattggggagtcgtcctcgtttagtttttattaaatcgaatcaatatctgagctgccagattatcgatgacattcagggcgtaactcttgcatacgcaactacatccgaaaaaacttttaccggagaaggaaagagcaaaaaggataaaggtgcagcgaaagtgctcggaaagttgatcgctgaaagaggttcccaaaagggagtaaaacaagtcatgttggatcgctccggaatgatctttcatggaaggatcgcggcttttgcggaaggcgcgagagaagcaggactggagttctaa
>LIC_12416|5.945444595052639
atgaattttccaatttttgcattatttagttttatatctggttcgattcctttcggatattggattgcacttcggtttgccggagtagatattcgtaaattaggaagtaagaatataggagcaactaacgttggtcgtttaattggatggaaatttggttttgtagttttagctttggatataacaaaaggaatgcttccggtatatctttctagtgtttacgttccggaaggaggaattccatttcaattactctgcggagtttgtgccgtattaggacatatgttttctccttttttaggatttagaggaggtaaaggtgttgcaactacgttcggagtttttttagttttgactccgattgcttgtttaggagcggttttggttttttgggtggtgtataaattttttaaatttgtatccttaggatcgatttttgcttccattacacttccactcgtttatgctttttccacgatcctactcttacacgaagaagtttcgtattgggttttgggaactatggtgtttatctcattcgggatcatattgactcatagagaaaatatcattcggatcttaaatagatcagaattgttcgcggttaaaggcgaggaacaagacggtgattcagagagaaatcgacgataa
>LIC_10890|5.942549789230244
atgagtttaaaaaagaaaaaaaatccaccttcgattccggttagttctatggccgacatcgcatttttacttttggttttttttatggtaacttccgttttagatacagatccggatctaccaattgctcttccagacgttccaggcggagaacagttaaataaaaaaatagcaaacctgtatctcggcacggataaagcggtatatttcaatcaagtaagaatgcctttgaacgaagcgatcaatcacgtaagagccaaacttaccactactcccgatcttaaagttctgatccacgcagataaaaatttaccttatgcagaactagacaatacattcgaacttttgaaagaagcaggagcattgaaaatatccctcgttacaaaaaccactcaaggtggaggtctttga
>LIC_12739|5.938288401326765
atggctaaggtagtattgtccagttttgcagaattggcagcgtatgccggaaaggagatcggagtttccgattatcacactgtgactcaggagcaagtgaaaaaatttgcggacgcgactctggatcatcagtggattcatactgacccggataaagcggcaaaggaatccccttttggaggaacgattgctcacggttatcttaccttatctatggcgccttatctcttatctcaaatattagaattaaagaatattaagatggggataaattacggaatggaaaaacttaggtttttagaacccgtaaaagtaggaagcaaattgagactgaaagcagagttgatcgagctaaaggacctaagaggtacggctagaatgactctgaagatgacttttgaaaccgaaggttccacaaaagcagctgcggtaggagaggttatctatctgtatcaatttgcctga
>LIC_10601|5.934426673706165
atgtcagcaaaaggaatatccaaagacctgatcggaaccaaactggatcactacgaattcgacgtagaaagaggaaaaatccgagagttctgtcaggcaatcggagaaaccaatccgatctattttgatgtagaagcagctaaaaaagcgggttacgaagacactcccgcacctcctacatatccaaccgtaattcaattttggggttatcctaaaatttggcaggatatggaaaacatgggagtagacacttccagaattcttcacttaaaggaaaaatacacctatctaaaaccgatctatcccggaagagtttcttcccaaggagaatgtattaacgtaacggtaggtaaaatggatacgatgacttttaaaactacgatcaaaaacgcgaaaggtgaaacaatcgtagaacaggaaatgtccatctttatcagaaaaccagaggcataa
>LIC_12873|5.933602077044848
atggcaaagggattaatcggtaaaaaagttggaatgtctcagatctttgacgagcaggggaacatcattcctgtaaccgtgctggaagtcggtccctgtgccgtttcccaagtcaaatctgtggaaaacgacggatacgaagcgattcaattagcattccaagatataaaagaaattcaaacctcaaaagcggaaaagaatcaccttgcaaaagcgggtttgggtcctaagaaagttttgaaagaatttcgtagtttcggagattctcctactgcagggtcggttctgaaaattcaggatgtttttgctgtttctgatgtagtaaaagttactggggtcagcaaagggagaggataccaaggggtcgtaaaacgtcatggacacgccggcggaccgggtgctcacggttctcgttttcataggcaccctggttctatgggagccaattctactccttctcgagtttttaaaggcgttaagttgcccggaagaactggttcccaaaaaactacagtccggaatttgaaagtagtccggatcaacgaagaaaagaatttattgtttgtaagcggggcagtgcccggtacggcaaacacggtcatcacgatcgaaaagatctaa
>LIC_10263|5.933130017523322
gtggcgactcaacaaagtcgaccgcgtaggaaactcaacatctcgctctttacgaatcgctcgatgggagtgctggtgttatcacccgactttgttaagtccttccgcctctttcattttaggagaaaagaaatggaaagtcaagaagtcaagtatgtaggagtcgattgtggaaagaaaagtatagaggttgttcgaatcaattcggaaaactcactcgaacgtagacaattcagcacaacggaaagtggtattaacaatttattacaatggttgaccttgaatgacattgtaggtctggatttcttagcttcgctaagagccaacagcaacgcttcgctgctttttggcaatctcgctcaccatgaatcgctcgattggatctcaatcttttag
>LIC_10377|5.931393749856437
atgaaacaattggaggatccaatcatgattcagaaaaaaatagtaatgttggtgtttttgatcgtactcttttctaactgtcataagtcagaaaataaacaagataacaatttacttttactccaggccttagccgttcaagatccaggaattgcgggactattagctcctatggatcttatgcgttctatgggtggttcaagtggagccggagcttattctaaaggtatcgtatctccttttcaaacaaccagtactaccgaagaagtttctactgtgtgtccattaggtggaaaggtgttgcacactggtgaatggaatgaaagtgattctcaaactggagcgagcttgcaatattctcttaaagtaaagtatatagactgtagaattatgggtcgtgacacatccggcactggagccaatagaatcatggctttgaacggtgatgctatgattgaaggaagagcagatctcatatttgatgtcggttttgcccctcaagatgcaaagcctgaacttagatatactatgaattctacttctagaaacaatttcgattcttatactgtaaatggacatgcgtatcctaagagcgatattactactaaagcaagcaatggaaaatatgccttcgaacatatggatgatgtggataaagcaacgatgaccgtggatgaaactgtagaagtcaccggaaagattggagatgaagaaatcaatcaagtgataaagtataaaagtacaactaaacttcattaa
>LIC_12680|5.9299574987341375
atgaatcggcgtctctgcttatctttgatgttcgcagtaacatcgttctttgtatattgttctcaagccgatcggatcagtatagactcttcttcagcggctggtcttctttttcaaggtagtatggaggccttgttaacggaaaatcaaaaccagaacgattctccagttatttccggagaaccaaaggaaattacttcttttagttttcaagccacagatcatttttttgtcaccgattttgtaggagaagtctccgaaaatagaattgcgattttggttccatttggggcggtgtctcgtttaaaagctactttcgtaaccacgggagtaagagtagaggtaaacggtgttcctcaatccagtggacagacaataaatgatttctcttctccgttgatttatagagtaattgcaagtgatgaaagttttcgagattatacggttcaagctcttcctatatttcgtctaacggattcgggacagactagttgttattcatcttgttttgatgatcctggtcaggatgcggattattctacgggggttcctgccaattttcaatccaatgtaattatgccaggttatactccacagcctgtgacttttgatcggcaaactggtttgatttggagatattgccctgttggtggaagtagcactgtttgttccatgccttataattatactcaatcatttgcagtttcttattgtaccaatctaaatcagatgaatgcggggctgggatatgctggtattcaaggttggagacttcctgaaattgaagagttgatgactctcagtacttataaaactcccaccgcagcgtatatcaatttaagtgagtttcctctaggagatgtacaactttggtcaaatacaacaaacgcattcaatacgaacgaagcttggggatttcgttttgattttggacttaacacttctacggataagtcggtttcttcaaatatgaatgttcgttgtgtttctggtggtagaatgcctgatcaaatttactccgatttaaataatggagcggttcgagacgatagaaccaatttagtttggcagaagtgttccgttggacagatctggtcgcctaattctcccgattgtactttaggaagtgcgactattcataattttgtttcggctttatatacatgccaaagtttgaatttagcggatcgtgcttggaggcttcctaacgttcacgagttgaggagtttattggatttttcttcttcttcgacaggcgcgaaaattgatccggttgcttttccgaatactccagccgtatcacaatatattacgagcaattccattccacatgcacaagtgtttaaagttaactttaaagatgctacaatcagcaccaccactttgagcacccaaacttatttacgctgtgtcagtgatggtccttga
>LIC_10761|5.92986754072201
atgtcagtattatcaaaagtacataaaactccttctcttacaaaagaaaacgccgtaaaaggttggtttgtagtagatgcggaaggaaaaactctaggaagactcgcttccggaattgccgcaagacttcgcggaaaacacaaagcaacttttactcccaaccaagattgtggggacaatatcatcgttatcaatgcttccaaagtaaaagtaactggtaataaagaaactcaaaagaaatattatcaccactctcgttatccgggcgggatgacggaaacagttttcaaggacttaattgcaaaacaacctgaaaaggtgatctacgaggccgtaaaaggaatgcttcctaagagtaaactcggagataaaatgctcacccattgtaaaatattttcgggtgctgaacacaatctgcaggctcaaaaacctgtgaaacttgacatttag
>LIC_12194|5.9289486722255695
atgcgtaatactagcttaaaaagtgtttatcaattagcattacaagatccaagagttgtatatataggctctgatttgggtgcaggtgtattagatgaaatgaaacaaaatattcctgaccgtttttatatggaaggggtgagcgagcagcatatcattggtatgtctgcgggaatggcaatggaaggttatattccttatgtgaatactattgctacttttcttactagaagatgtttcgagcaagtcgcgattgatttatgtttacatgatttacccgttcgtttaattgcaaatggagggggaattgtttacgctcctcttgggcctacacatcttgctgttgaggatatcgcaattctgcgtgctttaccaaatatgacgatcatcgctccttgcgatgctgaagaaatgaaaaggttaatgcctttaacgttagattggcctcacccgatttatatacgattggcaaaaggtggagataaggtaattagcaaaccggaattcggatttgaaatcggaaaagcgattgtaatgcaagaaggtaaggatggtttattcgtaaccactggagttatgactcaacttgctttagaagccattcagcaattggaatcggaaggtgtaagctgtggagtaatccatatgcatacgataaaacctttagatggagaaatccttaaaaaatggattccgaaagtttccgcaatagttaccgtagaagaacatactcgaattggtggattaggaagtgcgatattagaatattgtaatgatttaatgccaagtgaatccggaaaaatcaggagaattggtctgccggatcgattttcagaaaagtatgggagccaggaatctttactaaattattttggaatcaacaaggatagtttagttcaaacgatgagagatgcgataagtattaagaagtga
>LIC_11859|5.928675960481398
ttgaatatgaattcgttacgttatttacttgtaggtatcatttttacagctgcgattaccgtagtaggttattttacaattattacggaaggcggacccatcaaaaaaaagggagaatttatgaaggtcacctttagaaacgcggaaggaatcaaagtaggaaataaggtaaccgttcaaggggtgccttttggttacgtttctgcaatcagactaattcaaatcgatgagaatggaaccgaggttcagtctggagaaatgggaattggaaccagagtagaaattacgatgttactaagagaaaaaatcagtctctatgacaactacgatattatcattaaaaatgaaagtcttttgaccggacgtgtaatcgcaatcgatccaggcactgcagatctggaacccaaacagctcaaaacgagaacaactccaattactatgatagactataaaacaactggttctctgaaaggtcgtgtattacaagatcctttggtaagtttatcggaactgatttcagaaaacagaggggatattcgaaaaacattctctaatatcgcagatattaccactaaaatcaataccggagacggaagtttaggaagattgattaacaacgacgatgttcataaaaatgtaaacacagttttgacagacgctcaaattgtactaagagagcttagagaaggattagaagatacaagagaacaaactcctgtgacaagctttatacgggctgccttaagtgctttttaa
>LIC_10498|5.9268702989512
atgtccaaagtatttactatactatttttactactatttataaccgcttgtaatcctaaatccagcgctacgggtggggcgctttacaacgctcttttgacccttttggggccttcggcgagtgatccttcgtctaacgcagcaaatgcggccgcctctctattgacgctttcgttttccacgggagagtctgtggatttaaatggagggcatggttcttctgctattgggattgtagtggaccctagtgggaatggcagtacttccggaatttctttaaatggaagtggggttcctcaaatcatttttgtaaataacgcacaaggacaaccgattggtgtggatgtgaatggagatgggttgttagattattatctttgtgctttagaagggggtgcagtgatattaaaaaccggcccaaattgtactggaaatcaagttttcgtttatcctgggttaggttatgacgagaacggagatggtgtggtagataacccgattttagctttacttgcaaatgatttgaatcctccgatttcttctatctttcctgcttcgggtatttatggaggagctcaaaatgttactgtaacttgtgcagataatttggctccggggaatttagtttactctacagatggtaaagttccttctttttctcctttggtaggttatgttaaaaatccgactatggctagttttacagtcggttcttttggacaaggaatttatacagttcagtatagatgtagggatttagcgggaaatttagaaaatgtacattctactacctacgaagtaaattataaccttccgaacgtcacattggaaagtgtaacaggaaatttttatgtaagtaatgtaagtggtgctgtaaactctcagtcttttgtctggaaaagcaatcagaacggtacttttatgatccgtgccaatggaaccggttgtaacgacggggctatcttgagttctggtaatgtttcggctaatgtttctaatacgtttataatcaacgcaggttctttgagtgtaggtacgaatccgttatatgtatgtgtgactgctggttttactggacaagctagtttaacagtggttagagatgatactcctccgacagtgactcccaatccagctgctggaaattatggtaaggaacaaaactttgcgttgcagtgtactgataatagtggcgctgcttgtagtgtgattgcttatacaattgatggaaccaatccgacgatttctggtagtacgggtacggtacttactggatctgcgtactcaaattcaatccttttgccaaatggaaccttaaatcgcacgtatcggtttttagcaagagataaagcggggaatctaagcgcggttcagtcagccacttattccatagataccaccttgccgacgattaacattttaagcacaattccggcaccttattctggttatgtggtcatagacaatttaatttctcctcagatttcttgggaagtaagcggtaataaggtgagttattttctaaagaaaaagtctgagtccgtttgtcccttatctcaggacgtgtgtccgaaatcagatatgtgtgttctatgccctaatccgggggttgctaattgtcctacaggtaaatataaagatactgccggaaatctttataccacggaaggagattgtagttgtaataacggaattactttgttcggttctaattcgaatgtgagcggaagtttaggagcggcgaatccgattgctattgtttctcaaatcaataacctgaacttttctttagaccgaagtaagcttttgatctgtgttgccaatgcttcacctggttttggtccacaatatgcaagtagagagattgacgtttggaaggatattgaccctcctcaggttgtaaaagttacaccttcgattaatagtcataacgtaaaaccggatccgggtaagatagttatcacttttagtgagccaatgaagaacactacacctgtatttactcttcaatactttaatggtagttcttgggttacatttccttttaatgcttcgtataaaccgaattatgcatggaactctgatgctggagaagcgcataacgtattgactgtgaccttaccttgggttcgttttccggaaaacgcttatttacgttggcaactcgataagaattcagtgaaagacgtttcggataattcagcacaaagtaacgacgtgtcggggcaagtggcgggtgtgtttatgacaggttcttacttttctaccgtgcctgtaacgtataaaagtttggtgtttaagacgggacaggtctattgtttttcttttgcaggtgcaaccgattgggcaaattgtttaggtaacacgagcagtatttggggagatccgagacaaggacaggatggtttttttcagcttggttcggttatgagtacttcctctgctactaactcgacttatccaacggaagccgctaccaaagatgataaaacgactctggtttggcacaacagtgttacgggtggttattacaacttttatgacgcgttgcagtattgttctaatttaaattcgattcctgttgtgggaggaacaacaagaggatacgcaaacagaacggattggagacttcctgccgcagaagaattggaaaccgtattgggataccaaggaacacattcgattccattctcgtggggatgttctggggtaggggtagagttggatttttggagctcttcttttttcacttcgaacctaagtaatacttggtatgtggatttttgtaaacaaaacgtatattttgctccgttaggttccgggaaaagggtgcgttgtgtttctggaagtattccaagtgcgccgtga
>LIC_11238|5.925780230050356
ttgaatcaacaaggagtcaatggaaccatggaatttggattaggatatattggtgtaggaatcgctgcgggagttgccatcctaggagcagctctcggaatcggaagaatcggcggatccgcgacggaaggaatttcaagacaacccgaagcaggtggtaaaattcaaactgctatgatcatcgcggctgcattgattgaaggagcggctttgtttgctcttgtaatcgctttccaagctgcgggaactctgaacgaaggattaaaagctaccgttgctcaccagacgaaagcttctgcagtcgtaactgaagaaaaagggaagtaa
>LIC_11358|5.924979874226232
atgcgtaaatggaaagtgtctttgttagttttgttcgtttttattagagctgactactcttatggagtgaatcctgcatttacacctatcccatcgagtgttactggttcgattgttcaaaaatctactgattcaccaaaagataaagcgatcaaggtcgttattcatgacggtagaaagttctgttacggtcctatttttagcggaggtgaaagttacattatagttgaacagtgctcggaacaacacgttatgaatgcaagatatgatgtatttcaaagaatttcgtataacattaacaatacgtggttgtgtattactgctccagaaaaagtaattaaagcagaacaaatctgggactatgttcaccttagaccttgtacgatcaatgactctctgcaaagatgggttttacaaggaaacgccttttggacagcagatggaaactatcgattgaaggatataaattggtacggctatatctctagaaattctggtgataactataatcatactttagattcttcgatgaatgactgggtgaagaccgtggctactcccggaaacatcagtcttcaaacttctatcgcttgggatctgaacaatagctggggaaatgaacgttattttattcgtgggggaggttccggtaaaaatacaactcttctctactacaatcctgaaagtggtcatcttgctcaatacaattctattagcggatctttatattgtatgtattctcagatgggaagatcgaattggaattgggtaaagtgggcattgtgtaatgacgcagtgatcagtaaggataatccagctttttggaacgtgtctttgggaacagatgaaggagggatcatcacggattatcaagggaatattttgagggtcactagatatggatccaattggggtgttgtttatacagccaaacctgattttgtaaagacggatattcggaatagtcccacttctttgtttgtagttactaaagatttactgaattggacgcgttatgtgtcgtctaatctgggtaagacggaacagtattgtccagcaggtaatcacgtaagtttggggcataaaagaatagtcaggaccttaccgccagactttcaattatccgaggcatggattcggagactttatcaaatagcgatttcaactgtagatacgacccagggaagtgggatatgtggcatttgtacgcttcaggcttttcagatggtagctgaacttcaggagtatcattctcaagagcctcttcagagcggtggatattttttcgatacagctccaaatactgatccttttatctcgtttagacaacgttatccgttcttggatagattgttgacggatataccgagagcgtatagttccattaatgttgttccagctgacaacagaaacagactagtgacatttgcatctgctagaactattctacctcagtacaattgggctatctctgctgaattcactactcgttctgagatattatcgcacgttagttcactcatcgattcttcccacggaagcctttggattgcaatactgggaaggagacgtccagatggaactttaggttggcatgcggctcccattcttaggacctctcaaggattagtagtaatgcgaactagcttaatctctgcgtcacttagtttttacagacaatctttaacaccttccacagatccgatccaggtagttgataatcaattaggaagatcggatagggctcttataagacttataacaatacaactagtaggatcttatcaaaactcttttgattttatgatctctaacagaaattgcacaggagaaggggaggatagaagaggaacaggggaatatccaaccagctcactcgtaaatcaatgtttagaaggtagatgcactctacaatga
>LIC_10852|5.920396741577871
ttggctacggaagcgaagtataatagaattctaattaagctttccggcgaggctctcgctggagagggtgaatttgggatcgatacaaataaggcccactctctcgcggaagaaatcaaagaagttcacgatttaggagtggagatcgctcttgtcgttggcggtggtaacatcatccgaggcacaaaccttgccaaggcgggaatcgaccgcgccaccgcggattatatgggaatgctcgccacgattcaaaacgctttggccctccaagacgcttgcgaaaaaaaaggcctttatacaagggttcaatccgcgatcgaaatcaattctattgcagaaagttatatccgtcgtcgggccgttagacatctcgaaaaaagaagaatcgtgatttttgccggtggaacgggtaatccttattttaccacggatacaactgcaagtctcagagccgtagaagtgggttgtgatgtgattctcaaagctaccaaagtggacggggtttataccgcggatcctaaaaaagacaatggtgccaaacgttattctcagatttcttttatggaatctatcaatcgtaggcttaaggttatggattctaccgccctaagtttgtgtatggaaaataatatgtcgattatagtgttcgacatcttcaaacgtggaaatctcaaagacctggttaccggtaaaaacatcggcacattgatctctaattcggaggacattcaaatcgatggcaagtga
>LIC_13400|5.916581293546881
gtgggtaactcagcaacactgctctctacggatcgcagcgtgggtaactcagcaacactgctctctacggatcgcagcgtgagtaactcagcaacactgctctctacggatcgcagcgtgggtaactcagcaacactgctctctacggatcgcagcgtgggtaactcagcaacactgctctctacggatcgcagcgtgggtaactcagcaacactgctctctacggatcgcagcgtgggtaactcagcaacactgctctctacggatcgcagcgtgggtaactcagcaacactgctctctacggatcgcagcgtgggtaactcagcaacactgctctctacggatcgcagcgtgggtaactcagcaacactgctctctacggatcgcagcgtgggtaactcagcaacactgctctctacggatcgcagcgtgggtaactcagcaacactgctctctacggatcgcagcgtgggtaactcagcaacactgctctttatggatcgcagcgtgggtaactcagcaacactgctctttatggatcgcagcgtgggtaactcagcaacgctgctctctacggatcgcagcgtgggtaactcagcaacgctgctctctacggatcgcagcgtgggtaactcagcaacgctgctctctacggatcgcagcgtgggtaactcagcaacgctgctctctacggatcgcagcgttagggatcgatgcggagtcaacaaattgtttcaacagttaaattttgttttatttttggtcttcaatttgttgactaaagctgagagcccggcctgctttattttacagtaa
>LIC_12747|5.908202569980045
atgaactggaacgaaattctattttggcttttaaaaagcgggcttttcttttttatactcatcactgcatgcgcatactatactctcgcagaaagaaaggtcgcaggttttatccaagatcgcaaaggtccgaaccgcgccggtttttggggcttgttacaacctctcgcggatggaattaaatttttgactaaagaggaagtgtttcccgttcaagtaaataaggtaatgtatctaatcgctccagcgatttccatgacttgcgcgattatggcttggtccgtagttccactgggaggacaaattccacttccttcttggcttcaggaaaaaaccggtcttacttttttagatctacaaatcgccaatccggatacgggaattttatttttatttgcgatttcctctttagcggtttatggaattatcatagcgggttgggcgagtaataacaaatattcgttgttaggtgcggttcgttctacggcacagatgatcagctatgaacttcctctcggaatgagcgtggtttcgatcgtgattttatctggttctttaagacttaccgacatcagcgcgtctcaggtaggtctttggaacattttcaaacttccggggttcatcgcgttttgtctgtttgtagtagccatgtttgcagaaacaaaccgcttaccttttgatttggcggaggcggaatcggaactggttgtgggattccacacagaatacggagcctttaagttcgcactcttttttatcgcggaatatatgaacatgatcacaatgagttgtgtagtaacgcttcttttttttggaggatatcaggttccgttcggaattttagaagggcacgtattacaaccgttattcggacttgtcttctttttaggaaaggtattatttttcacctttttgtttttatgggtacgatggaccctcccccgtttccgttatgatcaactgatgtctttgggatggaaaaaactcattccttgggcgattttgaacatactaatcgcgagtatctatatacaattttaa
>LIC_10875|5.907707329015434
atgtcaatgtccaacgcagtcaaagaagccctggatatccagcctctcgtaaccggtggtaaatcggttcgagacgttaccgaggatatcctaagaccagtagaagcgtttcctacctctctttggtggaaggcttttcttttagttcttactataacagtagtggacttaggtatcataggatacttaacttgggaaggtctatatatcctagggatcaacaacccggtggcctggggatttttcatcgtaaatttcgtattctggatcggtattggtcacgcaggaactctgatttctgccgttctatatctgtttcgccaagaatggagaaccgggatcaaccgtgctgcagaagcgatgaccatcttcgcggtgttaaccgcagcctctaacctgattatccatattggaagaccttgggtaggttattggttatttccgtatccaaacgaaagaggcccactttgggtgaatttccgttctcctctgatttgggatacgtttgcggtttctacttacttaacaatttctctcgttttctggtatatcggtttgattccagatattgcagcagtaagagatcgttctaaaggagaattcaaacgtaaactttacgacgtgctcgcacttgggtgggttggttccaacaaggcttggtctcacttggaaaccgtagcaatgatactggctgcactttccacgccgctcgtgctttctgtacatacgatcgtatccttcgactttgctgtttccattctaccggggtggcatacaacgattttccctccttactttgttgcaggggctattttctccgggttcgcaatggttgtgactctgatggtaatcgcaagagaagtttttaatctaaaagattatatcaccatgaaacacttggaaaatatgaacaaggtgattatggtaaccggtttgatcgtgggtcttgcttactccactgagttttttatggcctggtattccggaaatgagtatgaaggttttacttttgtaaacagagcttttggtccatatggttgggcttactttatcatgttcagttgtaacgtgttttctccacaggtgttctggtggaaaaaactcagaaccaacattccggtcatgtttatcatttccattgtagtaaacataggaatgtggtttgaaagatatgtgatcgtaatgacgactcacgcagacttccttccttccagctgggatatgtatatcccgaccgtatatgactttatgatgctcataggaacgtttggaattttcttcacgttgttcctattattctgtagaatcatgcctgttatcgcggtagcagaagttaaaaccgttatgcctcacaaagacggaggacatcactga
>LIC_10515|5.906163803253372
atgagaaagtatatgagtgtagttatatatacgtttttggttatatccctttgcgctcaaacaaactgtatgattgacgatcctggaacgatttcaggagctgaggccaaccagattataacagaaagagtattgataaagatgtatagttgtggacttgtgaaatatacgtatgatccgaaagataataatccggacccgaacatgcgagcgctttctaaagaaacggcaaatatatttttcttaatggcgacgatatttgtgaggtttgaagctttgggactttatgaaagatacaagttgaaagacattcatgattgtgcggacgacttggatttagtaaaatgcgaagaactagaaagaggatggaatacggacgtcaacatgggctggtttattggtagcttggtatgtaaggacgtgcaaaatagataa
>LIC_11019|5.906163803253372
atgttatccttaatcaaaattttaggtttcagttttacgatctgtttttttatgaattgccattctactgtgatcattcataaggaaaattctaaaccattgtcttctatctatgcacctccaccacctgaaaaaagaaataaacaatcaaatacttttttcggaatctattccttatcagatagcgaagaagcttcatgtcaggataaccctggagaagtgaagatggttcgcacaatcccagatactatgatccatttttttgcgggaccgttttatacttcaagaactgtggaagtatattgtccattggcaaaggaagaagagaaaaagaacgaagtggtcaaaacaattccgaaagaaaatcaagacggaaaagaagcggtaaaaccaaacagttctcctgtaccagaccgacctaaacccaaggatcaatttgaagcgcaagagatgagcgagaacacaaaagaaccaaaggaaaaaccaaaacagaaaaagaataacgtattcgattcacaattttag
>LIC_10658|5.9019913959979595
atgaatcccacaaacacaaatctcgctactaaaaaagaatggatcggccttgcagtaattgcacttccttgtctactttatgctatggacctgaccgtattgtatttagccgtacctcatcttacggaagatctaaaacctaccggttcccaacttttatggatcgtagacatctacggctttttagtggctggttttttagtcaccatgggtacgttaggtgatcgtatcggaagaagaaaacttctcatgataggcgcagcatcatttggagttgcgtccgttttggcggcattttccaaaaatgcggaaatgttaatcgcaaccagagccttattaggtattacggccgcaaccctagctccatctactctatcattaattcgtaatatgtttttagacgcaaaccaaagaacggtcgcaattggaatctgggggactagcttttccatcggtggagcaatcggtcctttaattggtggattacttttggaacatttttggtggggttccgtttttctattaagtgttccagttatgattcttcttttaattgcagggcctaaacttcttcccgaattcaaagatccaaacgcgggaagtttagacattcccagcgtaatcctatctttgagttccgttttgagtatcatatacggatttaaacgagtcgctgaggatggctgggaagttctttcattccttttcatcgttagtggttttttaatcggaacactttttatccgaagacaacaaaatctcaaagatcctttaatcgatcttcagttgtttaaagttcctgcctttagcgccgccctgatcgccaactcattgaccattttcgtcgggttgggtagttttttatttctagctcaatacttacaattagttctcggcttatcaccgttagttgcaggattttggactcttccttctgctgccggaaacgtcgtgggttctctcgcggttcctatgttagttagaaaaattcgtccaatcattgtagtatctggaggtctcgttttaaacatcgttggactcgccttttatgcgttagttgatgcgaattctggacttgtttatgttgtaataggctctgtaatcatatctttgggaatctgttcggttgtaattttaggcacagatttaatcgtaggttccgctcctccagaaagagccggagccgctgcctctatttcagaaaccggcgtcgaatttggtggagttttaggaatagccgttttaggaagtatcggaaccgcggtttataaaaatcgtatggacggcttaaacttcaatggaatctcgccggaatcgatggaatccgcaaaaggcacattaggtgcagctgtctcagtcgctaaagaactaccagaagatattgcactttctctgttgcattccgccaaacacgcatttaccgattcgtttcaattagtttctatcatttgtgcggtgatctcttttgtattagcgataacaatttttatcatgcgtaagagtctggaaaaagaagaaagctga
>LIC_12036|5.901643794722323
gtgtctacttttatgttactaggtcaggtagattatcctttggttccgatcccggaaggccgtcaggtccagcagttgggatcggaaagaagggatgattatctatctcatcagacttatcccaaccgaaatggaaataagttgtttcctatagcacacgaactactaagcaaacagactgaagtaaaggtccctcaagatctgaacttaagtattacaaatactttcactcctttcgcatccacgaagtcatcttcccaatcaccctcacgtcctaaaccactgacagaagaacaactgaaagagaaacgcaagaacccagcaatcaacatcgacttctttactggactgactaagaagatcctgaatgatttctacccgaaatattgtcccaactgtccaggcaaactgctgactaaggaaatctcaactcaacctgaattgatccgttgtgagggatgcagatatctgacttcccgaattagttatactccattgcatcacttcaaattacccctctggatgtttggatatgtcttcctagaaagtatgattcagcacccaaaggtagttacctcaactgagatcagcaagagactgagaatttcttacaagggcgcggcaagcttaaagaaacgatttcaagtctttgcctcacagcaacttcctaaatatcagaagctaacatatgatgcactcgacagagagttcaaagacttttcccttccacctgatgaagatactgatattacagaaatcatggaaaatcgtccatatgtatgcgctgatacagtagttttgtattcagcaagtcagagagccaatcagggacgtaaaagatacagacatgctggttcaaccgcttcaatctatctctcagacaagcttggaggaaggcaagttggaaccttggctcatacaattgctgtgaagcaaggtcctgtgttctttcactctgttccgaatcaaaagatgaacacgttaggtcccatcatccagaatcacctacctttacaaactcccttgatgacggatgaagggtatccttggctttggaacatctacaaaagccacagaagtgtaaatcactcagctcactctaaagatgctcgttacaaatgggcaagaaacagatggagtaaaaatggagtccacaaccaagtagccgaaggcaatcacagacttttgaaaacagcattctcttcttactgttacattcgtcctgagaactctactcgttatctcaacgaatttagttttttaaaaaatgctcatgtgtttgggttggatgtgatttgtgagaatggaagtgttggcgctagtgatgatgtgcggatggtgctgttgttggtgagacgaagagatgtggtagattatcctttggttccgatccccgagggccgttag
>LIC_10884|5.900781491188836
gtggcgactcaacaaagtcgaccgcgtaggaaactcaacatctcgctctttacgaatcgctcgatgggagtgctggtattatcacccgactttgttaagtccttccgcctctttcattttaggagaaaagaaatggaaagtcaagaagtcaagtatgtaggagtcgattgtggaaagaaaagtatagaggttgttcgaatcaattcggaaaactcactcgaacgtagacaattcagcacaacgaaaagtggtattaacaatttattacaatggttgaccttgaatgacattgtaggtctggatttcttagcttcgctaagagccaacagcaacgcttcgctgctttttggcaatctcgctcaccatgaatcgctcgattggatctcaatcttttag
>LIC_12074|5.900085770090718
atgcagataaccgtaatgaaaggtaaaatccaccgggccacggtaacagacgcggatttaaactatgaaggaagtctgaccgtggatatggatcttgtagatgctgcgggaatgcgagtatacgagaaggtttccgtagtgaatgtaaacaatggagcccgttttgaaacctatatcatagagggaaaaagaggttccggagaaatctgtttgaatggggcagccgcaagactaggaatgaagggtgataagatcatcatcatcacttatgctcaagtagaagaaaaagaacttgcttcagactacactcctaaagtagttcacgttgacgaaaaaaatcgaaaacgttaa
>LIC_10403|5.896827295101004
atgatccaagaactcaaagcagatctaaacggaaagggacaaaaacactgtgtgattgtctctcgtttcaatgaatttataacggaaagtttactgaaaggagcacttgagtcgtttcggatgcacggagttgaagacgtaaccgtggttcgggttcctggtgcttacgagatgccggtggtggtttctaaagcggccgcttctaaaaaatatgattccatcgtttgtttgggggcggtgatccgaggtgcaaccgctcattttgatttagtagcgggagaatctgcaaaaatcggatcaattggagttcaacattctatccctgttatttttggagttttgaccacagatacgattgaacaagcgattgaaagagccgggactaaggcgggaaataagggtgcggaagccgcagccaccgccgtggaaatggtaaacctactttcccttctttga
>LIC_10622|5.8953201263165065
atggattttggaacagtagtcggttttggtggagcgtgtgtcctgatgattttcgggattatttcagcgggtttaagtccattagatatttttgatattccttcggttatcattacctttggaggtgcaactgctggtacaattatggccgttccttgggaatccactcttgcagttggtaagataactcaaaaggtttttaaaacggaaaaacacgatctcatcgaattgattaaaacgttagtctccttttcggagaaggcgaggcgagaaggacttctcgcgcttgaagacgacgtaaacgaattaccagacgaatttttacgtaaaggaattactctcgtagtagacggaacggatcctgagctcgttagaaatattatggaaaccgaaatgggtaatatcgcctcacgtcacaataacggaaaggcttggtgggaaaactggggcgccttggctcccgcattcggaatgattggaaccctaatcggacttgtacagatgttaaagaacttaggttctggtgacccttcagcgattggaacggggatggcagcggctttgattacaactttgtacggatctatgggtgcgaacatgtttgcgattcctgtcatgaaaaaacttatacgtaagtctgaagatgaacttacaattaaacagatcatgattgaaggaactttatctatacaatccggagacaatcctagaatcgtaaaagataaattgtcttcgtttcttcctccttcggaaagagatgtactcaaggacgaaggcgaatag
>LIC_12985|5.894904691043662
atgggtcgttggatagttttattattagttttgttaatctcgcttggagttggttactcttacggtgtaaatccagatcagtattgtccagctagtaagaaagaaaaccataatataagaataaaaaggactttaccaccggattttcaattaaccgaggagtggttaagaagactttatgatatagcaacttcagcttcattgactgagggacagatccatggtatatgcggagtttgtctgcttcagaccttccagatgttggcagaactccaagagtatcattctcatggacctcttcagggtggaggttattttttcaataccgctcccgatacggatccttttgactcgtttagacaacgttatccggaattagacacgatgctgacggatgcggctacagcatatggtcctgcctataatacaactagattactgacattagtatctgctatgactatgatgcctcagtatgaatggactccttctcgtgaatttactactcggtctgatatgcattctcacattagatcacttatagattctcctcccggaagtatttggttagggttaatgcagcgtcgtgaatcagacgaaaccttgagatggcatgctcttccaattcttaggacctctcagggcttaattgtaattcaaacgagagtgtctacgatgtcatttgaactctacaggctatatttaacacctagtacgagtatcgtccagataattaatgattatctagaagaagcagatagaactctgaccgtacttgtaactatacaattggaacaagcttatcaaaatctttttgacttcatggtctctaacatgaattgcactggagagggagaaaatagaagaggttcaggaggatacccgaccagtgcaacagtaaatcaatgttcgggaggcagatgtgcattgccaaattggtaa
>LIC_13248|5.890977496341175
atgaagattaaatataaatttgcgatcttatcagcttttacgctggtattcgttgcgtgtttaaataagtcatctggtgacgacaatgcggttttaagtggattgatttcgcttatttctaacgaacaaggatgtgttggattggattgttcaaagaatcgaacgttaagaagtaatcaacttcaaagtggacagagtttacaggctgcttttccgcaaggttatcttccgtatatctatgtgacttcggtttccggtgtgggtcacaatggaaactttggaggaattgcaggagcggatgcttattgtcagagcaatattccaggaaatctttctccaacaggagtgtataaggcgatgttagtggatggggtcaatcgggtagctactactgtaggtcctaattcaacagtaggacaaaaagactgggtgtttcaaccaaatcagcaatatcgtagggctgatgacggtgggattgtaatgactaccaatgcttccggtatgtttgatttttcaaatggtgcaagattacaaaatcctttcactcgtgactaccatgcagctcattggtcgagtatcaacatagattggacgacttgggcggtaaatggtattcctcaagcctgtgattcttggacaacgagcgagtggatacctaagtatgcaatttatggaatgtcggatcaagtaaatgaaaatatactaactgctaagattaattttacaaaaccttgttcggactattatgcagcccctttgagcgatggaacttggtctagattaggtctggtctgtgtggaacaaccaccacctcctaaatacatatttgttacttccagcaatggagaatatcataacgcaaactttggaggaattgcaggagcggatgcttattgtcagagtcgtattccttcgaatattccaaataatagaatttacaaggcgatgttagtggatgggatcaatcggatagctactactgtaggtcctaattcaacagtaggacaaaaagactgggtattccgaccaaatcagcagtatcaaagagcggaagacggtgcgatcgtaatgactaccaatagttccggtatgtttgatttttcaaatgatgcaagattacaaaatccttttactagtaaccctcgtgcagctcattggtcgagtatcaacatagattggacgacttgggcggtaaatggtattcctaaaacctgtgattcttggacaacgagcgagtggatacctaagtatgcaatttatggaatgtcggatcaagtaaatgaaaatatactaactgctaagattaattttacaaaaccttgttcggactatcatgcagcccctttgggcgatggaacttggtctaatttaggtctggtctgtgtggaagaataa
>LIC_10272|5.889198359460806
atgagcactgccgtagccgaattcaaaccgagcgaaaaacttctaaaaaccagaaacattggaatttctgcccatatcgattccggaaaaacaacccttactgaaagaattctattttatacaaatcgaattcacgcaattcacgaagttcgcggaaaagacggagtcggcgcaaaaatggatagtatggacctcgaaagagaaagagggattaccattcagtccgctgctacctattgtcagtggaaaaatcatacgatcaatattatcgatacaccgggtcacgttgactttactgtagaagtagaacgttctcttcgtgtattagattccgcaattttagttctttgcggggtcgcaggagttcaatcacagtcgatcacagtcgatcgtcagatgagacgttataatgttcctcgcgtcgcatttattaataaactcgatagaactggagccaatccattccgagtaattgaacaacttaaagaaaaactaaaacacaatgcggttccagttcaaattccgatcggtcttgaaaacgatctaaaagggattgtagaccttgttacgatgaaagcatactacttcgaaggcaaggacgggatggacattcaggaaaaagaaattccggatgatctcaaagaactcgcgcaaaagaaacacgaagaacttttagacgcggcttctatgttctccgacgaattgacagaagctcttctcgaaggaactccaaccgaagagatgatcaaaaaagcaattcgcaccggcacaatcgaactcaagatgacccctgtttttatgggttccgctttcaaaaacaaaggagttcaaaaacttctggacggagttttagattatctggcaagccctgtagatgttaaaaacaaggccttagatcaaaacaacaacgaagaaatgatcgttcttgaatccaattttgagaagcctttggtttgtctcgcgtttaaactcgaagacggacgttacggtcagcttacatacgtgcgtgtttatcagggaaaactcgccaaagggatgactatctacaatatgtcgaacaacaagaaacataacgtaggtagactttgtagaatgcactcggatgaaatggaagacatcgactctgcggaagcgggtgatatcatcgcacttttcgggattgattgtgcttccggggatacttttaccgatggaaaacttaaggtttccatggaatctatgttcgttcctgctccagtgatctctttaacaatcgaagcgaaggaatcgaaacacctaaacaatcttgcaaaagcgttaaaccgttttaccaaggaagatccaacctttcaaacacatgtagatcaagagtccggtcagaccatcatcaaaggaatgggagaactccatctcgaagtttatatcgaacgtatgaaaagagagtacggtgtggaattgatcacaggcgctcctcaagtagcttaccgtgaaacgatcacttccaaagcagatttcgattatactcataaaaaacaaaccggtggtcaaggtcagttcggtcgtgtcgcaggttatatggaaccgatcccgcttgaagaaacattagattacgatttcgtaaacaaggtagtgggtggtgcgatcccaagagaatacattcaatcggtagacaaaggatttaaaagttgtttagagcgaggttctttgatcgggtttcctatcattggagttcgctgtgtgatcaacgatggtgcttatcacgatgtggactcttccgatatggcgttccaaattgccggtcgttatgcgttccgccaaggattcaacaaggcaaatcctcaaattctagagccgattatgaaagtcgaagttgatggtccttctgaattccaaggagcaatcctcggatctttgaaccaaagacgcggtatgattctgaacactactgaagaagacgcttattgtaaaaccgaggcggaagttcctcttgcagatatgttcggatattcaactgtattacgttcgtctacacagggtaaggcggagttttcgatggaattttccagatatgctccagttccaagaaacgtagcggaagaattgatgaaaaaatacaaggtcaacaataaagacgaagattga
>LIC_11209|5.88513745548722
atgaaagcttcggttcgggcaaacttaagttttggatccagtccagacaatccggacggacttcaattgaaaatcacctttgacgaagatacacagtccgcatacggtgatttcacttgtccggaaaagtttcaaggtcaaccagatgtaatccatccgggaattatatctacgatcttagacgaaatcatggtaaaaatcaacgaagccatgaattttaaaacaactactggcgaacttactattcgttttctacaacctgcattcgtcaatcaacctctccatttacgtggatggtttgttaaaaagaacaagaaagtaattgaaaacagagcagaaattgaaaacgaaattgggaaaatcgtagcccgtggcaaaggcaaatacatcgaagtagacgattaa
>LIC_11450|5.880083974385447
atgggagtgctggtgttatcacccgactttgttaagtccttccgcctctttcattttaggagaaaagaaatggaaagtcaagaagtcaagtatgtaggagtcgattgtggaaagaaaagtatagaggttgttcgaatcaattcggaaaactcactcgaacgtagacaattcagcacaacggaaagtggtattaacaatttattacaatggttgaccttgaatgacattgtaggtctggatttctga
>LIC_12339|5.877492546777417
gtgtttgtcctatatgttttatggttgtgtgacgacgtcttaattttcgaaagaatggagacaaaaatgggtaattggaaaaatctcgtagtagttttgttagtttcgattggggttggattcgggtatcatacacttatccacgcttcttcatcaaaagctaattattcgatcgctcaaaaacccactgatcctccaaaagataaacctattaacatcgttacgcatgatgggaaaacgtattgttattctcctgtctttagtaaaggtgaaggttatgtttggattgaaaagtgtggggataatactgctaaagcaagatacgatgtgtttcaaagaatttcgtataacatcaataatacatggttatgtattactgctccggagccggtagttaaaggaaatgcaaggtggggttatgtgaatcttagaccttgtactatcaatgatcctctacaaagatggatcgtaaaagaaaattccttttggactgctgacggaaagtatcgtttaaaagatacaaattggtacggttatatttctaaaacctctggagataactacaatcatacattaaattcttcgatggataattgggttaaaacagtggctacccctggaaatatcagtattcggacttccatttcttggaattcaggttggggagatggaatttgggatatcaatatggcacctagcgcctactttattcattccaaaggttccagtaaagaagatattatacctttgtactacaatcctgaaagtggacatattgcacagtatgatccttcaagtggtcttctcagttgtatgtattctaagatgacagataaatatgattggaattgggttcaatggggaaaatgtagtgacgcacctattaaaaaagagaatccagctttttggaacgtttattttgtagcaaatgcaggagggatgattacagattataaaggaaatattttgagagttaccaaggagggacccaattggggcgttgcctatactgctaaaccttcttatttagaaaaggatactactcatagccctacttctgtgtttactgtcgatgtagatttactgaaatggatacgttatactactagtaatcttggaaagacggatcaatattgtccagctggcaagaaagaaagtcgtatatatcaaagagtaaaaaggaacttaccgtctgattttcaattgagtgttgcttgggttcaaagactttatgatatagcgagatcagccacatttgaatctgcgaaccccggtgcgattccgcagagacatggagcatgtggtgtttgtttgcttcatagttttcaaatgatagcagaattaatggagtatcattctagagagcctcttacgagtggaggatattttttcaatacagcttctaatagggatccctttctttcgtttagccaacgttatccggaattggacagattggtgacaaatgtacctgtcgattacgctaacagaggtagagtgctcgcatttgcatctgctatgattatgttacctcagtatgaatgggagtcctcttctccgcttactactcggtctgatatacaatctcacattagatcgcttatcaattctcctcctggaagcatttggttgggattattaagaaggcaacgtgcaaacggatctatttcggggcatgccgttcctattttgagaacttctgaagggttagtagtaattccaacaaatatgcctacggcatcgttgaatacctatattcaatctttagcacctactatggatccaaacgaggtaatcaataggttagaaaatggaaggactttgacaacacttacaaccatacggccggtaggtacttatgaaactccttttagtctcacggtttcaagtagggattgtactggagatggggatgacagaagaggttcaggaagatatccaatcagttcattgataaaccaatgttcgggaggtagatgtattctgcagtaa
>LIC_10756|5.870305758300272
atgtctagaagaagaggaaaagttgaaccccggaaaattactccggatccagtttacaacgacgtgcaagttgcgaagtttatcaattgcctaatgttaagtggcaaaaaatccgtagctgagcaattattctatgatgcgttagaaatcatccagaaaaaaacaggtaacgacccttatactacttttcgtgaagcattagaaaatgctaaaccacaagtggaagtaaaatctagaagagtgggtggggttacttatcaagttcctgtcgaagttcgtcctgaaagaagacttgctcttggaattcgttggttgatccgctattctagagacagaaacgaaaaaggaatggctgcaaaattagccgccgaatttatcgaagcgcaaaagggtactggttcggctattaagaagaaagaagatattcggaaaatggcggaagcgaacaaagcgtttagccactatcgctggtaa
>LIC_11378|5.866820190502483
atggatcaggcggctcatttacggaaactcaccgagggaaatacgagtcttaaagttctgtcatccagaaaacccacgactaagattgtagcgatcgcatccgggaaagggggagtgggtaaaagtactatttccgtaaacctggctatttctatggcaagggtggggcaaaaagtactcgtatttgacggggatctaggacttgccaatgtaaacgtaattttaggaatcattcctaaatacaatctttatcacgtagtcaaaggtcataaaagcctgaaggacatagtcattcaaactccggaaggagtggatattattgcgggagcttctggatattctcaacttgcaaacttaaatgatactcagagaaattctctgatcaagggattttccgaattagataattacgatattatgatcatcgacactggtgctggaatcagttctaacgtaattgggctgactctacccgcggacgacgtgatcgtaattacaactccagagccaacagcaatcacggattcttacggactgatcaaggcgattgtatctcaaagtagggataaaaatctcaaaatggtggttaatcgggttcgaagcgcaatcgaaggtaaaaaagtagcggatagagtcatcgatattagcggacaattcctcgaagtaaaggtggaaaacctggggtttatctttcaagacgaagaggtggaaaaaagtattcgagaacaaaaaccgtatattatcaattcacctaaaagtaaggcagcagcttgcttaaatcgtataacgtattcacttttaaatcaggatatagagcctttggaagactctggaatcggaggttttttcaaaaagttttttaactttatggacgtccgagacaaagaattcgacaagaacgacgaagaagaatag
>LIC_12705|5.865895298520078
gtggattcagatctggggtttttaggacttcggaaagccagggaatcatttatggaagataaaaataagacgatcaaggaaacgcttcagggttcggcggacgcgggaaagcgcaaaaagctgattataaaaaagaaaggagacgacccatctactccttctccggctgcgtctccaaagaaggaaacggttgcagaatctgctccttcctcaaagccgcctgtaatgccattgccattgccgggtgattccggtcaatcgccaatcgttcgtccggctccttcttctcattctcctgcaaaacgcgaggaatctccgggcaaacaagatgctggccgacctcctagagataaagacacccgacaaggtggaggttcttcttatcctccttctcgttctccttttcaaaaagaagattctaatattatcgtctctagaccgatccaaagaactggaccctctagacctaattcaggcggtggttatcagggaaatcgcggtcctggacagggcggcggcggttatcagggaaatcgtggacctggacaaggcggtggtggttatcagggaaatcgtggacctggacaaggcggcggtggttatcagggaaatcgtggacctggacaaggtggaggcggttatcagggaaatcgtggacctggacaaggtggaggcggttatcaaggcaatcgaggtcctcgttctggcggaactggaactcgcccgatgcctattacttctgcggaagtggaactttctcagtcgagaggttcctccgttaccagtaagaaaaagggacacgataaagaaaaatctacttccgatagggatttttctggcgcggaaaacacaaaattttttaaacaaaaattcaaaaagactaaagtagttggtgtatctggagtttctgttccgaaagaaattacactattagaaaatgtgcaagtaggcgaactcgccaaaaaaatgaacttaaagcctggagacgtcatcggtaaactcatgaaaatgggaatgatggtgacgatcaacaatatcatagacgcggaaaccgcggctcttcttgcagatgaatatggttgtaaggtaaaagtagtttctttgtatgaagaaactatcatagaagaagaaaaagataaccaagaagattatatcaatcgtcctcctgtagttactatcatgggtcacgtagaccatggtaaaacgaaattgttagatacgattcgtagaagttccgtgattgatactgagtctggagggattacccaacatatcggagcgtatcaagttagaacagcgcgtggtctcattacatttttagataccccgggtcacgaagcatttacttcgatgagagcgagaggggccaaagtaacggatattgtagttcttgtagttgcggcggatgatggagtcatgccccaaaccttagaggcgatcagtcacgcaaaagctgctgaagttccgattcttgtagccatcaacaaaatcgatcttcctgctgcaaatccggaaaaaattatgcaggaacttgccaatcacggtcttcaatccgaagagtggggtggcgagactatgtatgccaaaatctctgctcgggaaaatataggaatcgataaacttttagaaatgattctgcttcaggctgaagtaatggatctcaaagccaatccgaaacgaagagcgaaagggaccatcatagaagcaaaactagatccgggtcgtgggtcagttgctacagtgctcatccaaaatggaactctccgagtaggggatccatttgtcgcaggagttttttctggtcgtgtaagagcaatgtataatgatttaggtcaactgattcaggaagctggtccagccttcccggcacaggtgacaggtatcgatggggttccagacgcaggcgctccgtttgatgcgatggcggatgaaaaagaagctcgaaatatttctcaacatagaattgagtttgaaagaatcggaaacgcaggtgcggcaactggaacttcttctaaagtaactcttgaaaacatgaacgagttcattaaacaaggagctttaaaagaactcaaggtgatcatcaaagctgacgtaagaggttctgcagaagcgatcaaagaatctttggaaaaactttctacccccgaagtgaagttgaacgtaattcagtctggcgcgggtgcaattgtggatatggacgttatgctcgcatctgcatcgaatgctctgattatcggttttcatgtgcgtgcaaatcctaagaccattgcgcttgcagaaaaagaaggagttcagatcaagtattacaatatcatctatcaagtagtagatgaaattaaacttgcaatggaaggacttcttgagcctgaaaagattgaagaagtgatcggaactgcagaaatccgagaaatttttaaagtatctaagataggaaacattgcaggttgtatggttctctccggcaaaattcaaaagtctgcaaacatacgcgttattggtgatggagtgactaagtttgaagggaaacttaaatctctcaagcgggtcaaagacgacgtaaatgatgtggttgcaggtttcgagtgtggaattcaagtagatggatacaatgactttaaagtcggagatacgatcgaggcttataacgtaactgtaattaagcggaaactcgaatag
>LIC_12904|5.864783563703182
atgaaaaacgatcttagcacattcatccgatggaaactcatccttggtaacggttccgaacaatcttttggaaacgagacgttttccgaagaacaacaaagaatgaacatcgcgatggaatatctatacgatagagaatacggagaagaccgtaacatacgaaccggaggtttaagtgaatctaatctgaccgtacctttatggatcaacgaaatacatgaactgtttcctaaaaaaacgatagaacgaatcgaaaaagatgcattagaacgttatcaaataatggaaatggtaaccaacccagaacttttgaaacgggcctctcctaatacaactcttttaaaagcggtgttacacacccaacatcttatgaatccgcaagtattaagtttggctcgagaactcgttcgaaaagtgatcgatgaattgatgaaaaaattagaaactacaatattaacttcttttcaaggaattaaaaatagaaacctacgttcttcttttaagatttataaaaacttcgacatcaaaaatacaatccgctccaacttaaaacactacgatcttaaatctcaaaagttggttcttcaaaagccattgtttcattccagaactcatcgttctatggcagaacgttggcatttgatcattttagtggatcaatccggaagtatgttagacagtgtcatccattctgcggttacagcttctatcttttggggaattaaatcgattaaaaccagtttgattttatttgataccgaagtcgtggacgttaccgaccattgttctgatccagtagaaactctcatgaaagtgcagttaggtggtggtacagatattggctcggcgctattatacgcagaaggaaaagttgaaaatccgcgcagaaccataattatattgattagcgatttttgcgaaggggctcctcccttcaaactcatttccaatactcatcacttggtagaaagcggagtaaaagtgctaggattagcagcgttagacgaaactgcaaatcctagctatgacaaggaaatggcagagaaactcgttaaagtgggagcagaaatagccgcgatgactcctggggaactcgccaattgggtgagcgaaaaaatcaagtaa
>LIC_11237|5.861914319600569
atggacaacgcggaatttccgtttaacataggaggcgtgaaggttttcgaaggggaatccaattttgattcttctaaagaaacgatctttaccgaccacgaaaccggaaaacggtttcactttgtgggcggttttgatatgcacatcacaaaacgggttacgatgatgtggattgtcgccttacttctttttcttatctttattcctgcggctaaaattatcgcaagaaatccgcttcaagttcagtctcgttttgcaaacaccgtagaagtatttgtaaactttttacgcaaggacatcgtagacgaaagtatgcatggtcacggccacggatactatcattatattctaaccttatttttctttatcttattttgtaacttaatgggactggttccatctgtaggagagttgatcgcagtagcaggagatgcaactggaatggtgcacttagatcatcataacccaccttggatcgctaaggtttggagtgggatcactgtgactggagatatttctgtgacaatgactctggcacttcttactatgtttctaatatacgctgcgggttttatttatcaaggacctaagttcatctggcattccgttcctaacggagttcctttacttttgtatatcatcatgtggcctttggagtttatcgtttctccgatggcaaaaacttttgcgctgactgttcgacttttagccaatatgacagcagggcacgtaatcatacttgcattgatgggatttatctttcaatttcaatcttggggaatcgttcctgtttcggtgattggctccgggttgatctacgttttggaaatctttgtagctttcttacaagcgtatattttcgtattgcttacctctttattcgtaggattaagcatgcataggcactga
>LIC_13045|5.861019977319336
atgccctctaacaatgctagtacgaaattttatttttttcttgtgatcgcaatgatctcttggggttttgcttggccttctgctaaactaatcgtagggactcaacatccaaatgtgattatcttctggagatttttggcgactgctatttcacttcttccaatcgttttctatagaaaggaatcctttaggctaccgaattttaaagtatgttttcaagttatcatcgggggaatactttatacagcctacaatcagttttttcttttgggtttaaagaatgggcttgccggagcgggaggtgttcttgtgaccacgatgaatccaatctttacttacgtatttgttcatactttacaaaagaaattaccttctatccgggaagggattggacttttacttggtctggtaggcggctgtattcttcttaggatttgggaactaaatttaaattctttattcaattctggtaatattttctttcttctttgtgcgtttagttgggcttttttaagtataaacagtcatagagcgggtcaaaacgtttctccacttttatatagcttttacgtttttgcaattgggaccttattggacttctttatcgcattgccgcatggattagaaaacgcactgaatgccggagctaatttttggtttcatattctttatctttcagtcatatctacaacttttggaactacggtttatttttttgcttcttctaagttgggttctagagctgcgagttcgtttatctttttagttcctgctacggctcttttgggtagttggatttttctgaatgaaaatccgagttttactacgactataggtggaacttttgccgttcttgctgtctttctattaaaccgaaatcaagatgaataa
>LIC_10011|5.860790714521309
atgatcaatagacttatagctctatctttagcaacaatgatttttgcagcttgttccagtactgacacaggacaaaaagacgcaactactgtaggtgatggtggatggacttttgaaggatggggtggacctccagagcaaagaaacgacggaaaaacaccaagagatacaaatccaaaagactggtactatattaaattttcttccagagcatctggaaaagcagttgctaagaaaagtcaagcgatgatgcaatccacatgtcgcgaagcttccagacttcaaggcgcatctgatgtagtgaaaaaaatggttggggaaacagtagaatctgcatctggagtttctgatggtgaagctactgcatctgtaatcgtttctcaatctcaaggtgttgtaaaaggagttggtgtttacgaatgtaaagcaaccggttccggatccgatccgaaagacgtttctaaagacaactgggaagaatgtcagtgtgtaatttacgcaaaatttccaggtggtaaggatgctctcgtagcaaaagctcaagaggtttccaaacaataa
>LIC_11029|5.851572479081656
ttgtttaaactggatcttacaatttaccgtaacagaaatggaattgaagttgctccgagtggtttaattgacttagttggaggtcctacaggaagtgtaggcaataatattctttcttgtagtgaattctcggatctaactttcgaattcaattcgtatcagtttatttccgctcgaaataacaaatgggatcacagtcccccaacgtttaaccctttagacggcacatatagaacagacataaacagatacaatttaggtaatgtagatattgcaggacatcaggtagcactaaatccttgtgagagataa
>LIC_10008|5.850677817630869
atgacaaacgaccatcacgatctatcgcttgaagattacttgcaacgtgtgagggaccgtttgcttatttgcctggataattttctagaaaaaaggttatcggtcattgaagcgtcacgcctcatatggcggcttggtaatgagttgagcgacgacgatcctttattccgaactttcttaggtatcgattccgaaaccgaccatcttccggtaggagatgaacgcaatctttggaatcctaaagccctgatcgaaaaggataaggagattcgtgaaatggaaattaactttgaatcggaagcaagaattgcggccgaagttctccgctccagattgggccattaa
>LIC_10253|5.8505452364669726
gtgcacatgagccaaattgaatccgttccaatcggaaccctcccacccctgggacaggttcctaaaaaaatgtatgcacaggtcgttcgtcccgagcgttacggcgatccgatcacagcaattcaggaagaactcatcgatgttccagaaatagctccggacgaggttctcgtcgcggtaatggcagccggtgtaaattataacaacgtttgggccgcactcggatttcccgtagatgtaatcggcgccagaaacaaaaaaggtgaacccgagaagtttcacatcggcgggtccgacgcatctgggatcgtttataaagtcggcgcggatgttaagaacgtaaaagtcggagacgaagtcgttcttcactgtggaatctgggataagaacgatccttgggtcaaagcgggaaaagatccgatgtttgccccttctcagctgatctgggcttatgaaaccaactggggatcctttgcacaattctgcaaggttcaagatcatcagtgtcttccaaaaccgaaacatctcacttgggaagaatccgccgcttacatgttagtgggcgctaccgcttatagaatgcttcaccattggaaaccaaacgatgtacaaaaagacgacgtggttctaatttggggaggcgcaggcggactgggtgcaatggcgattcagatcgtaaaagctgccggtggaattcccatcgccgtcgtttccgaagacgataaaatcgacttctgtaaaaaactcggtgccgcaggcgtaatcaatcgtaagaaattcaaccactggggagctttgacttccgagatcaataagaccgaaaaattcatagaatggacaaaggccgctcgtgaatttggaaaggctatctgggacatcgcgggtaaaggaaataatcctaggatcgtgttcgaacatccgggtgaaaccacaattcctacttctatgttcgtttgtgaaacgggcggaatggtagtgatctgcgcgggaaccacaggatacaacgcaaccgtggatttgcgttatctttggatgagacaaaaacgtctgcaaggttctcactttgcgaacgacgaaaactcaaaaggtctgaacgatttagtcatcgataaaaaagtcgatccttgtctttctaaaaccttcgcttggaacgagacggcgcattctcatcaattgatgaaggaaaacaaacacccggcgggaaacatgtctatcctggtcggagctgaaaaaacaggattaggaaagaaataa
>LIC_13050|5.848563315024006
atgaagggttctactctcgtacgactcgcaatcgctttattcatgtttgttaacgtagtgctttttgcccaggaagatctggatgaaagctctactcctcaggcaaatactcaaggacaatccgggagttccactcctgcaaaaacttcccaaaattctggaactactcagggagaagaagttaaaaaagcggatctttatgtgaactcaaaaagttcttttgaaatttccgcccaagacgactccagcacggtcgattatatcgaatataaaatcggcgaaatggactacgcaaaatatacttctccaatcacaattctaaaagaaggcgttaaccgacttacttatagagccgtggataaagccggaaacaaagaacctgctaaagcgctcgtcgtcgttgtggataataccgctccgactgtaaaaattgttccgagtgaaattctttataatttggacggctataacttcggttccaaaaacgtaacctatacaatctctgcgatcgacgctctttccggtgtcaaagaaattaaatattccatcaacggtggagacatgagatcctatgataaccagcctattaaattagaaaaggctggagtgaatttgattaaatactccgctgtggataattctggaaactcttcttccgaggcaattcttgtagtaaccttggatgacgtaaaaccggaagttgaaatccaagggaacactcctctggtaatcatcgatgggaaaacatattccagaaaaggaaactcatttgcaatcaaagcggtcgacggacaatccggaattaaaagaattctaattaaattggataaaaattcagatttcgttccttacgcagagcctatcacgatcgatgctcaaggtgaacatacaatcgaagccaaagcgattgacaacgtaggaaacgaaagtgagaccaaaaaggtcagttttgcagtagatgtaaatccacctacaacacaaattcgtaaagtagaagtaggaacaaacaatggaagccaatctacttccgaatcaaaacctgctcccgctccggcggctcctgcagcgaaacctactactactcaacctacaaaaaaataa
>LIC_11662|5.843254858304098
atggaatttttaaatattcttgtgaatgtattttccgaatacggttatattgccgtctttttggttttaattttttgtggatttggactccccgttccagaagatatttctctggtttccggaggggtcatcgcaggactcggaaaagcagatccacattttatgtttttagttggaatggcaggagtactcattggagacagttccgtttttttgattggtagaatttatggggttcgtgtacttcaaatcccaatgatttctagaattgttacaccggaaagatttgccaaagtccaagataaaatttctcgctatggaaactgggttacatttatggcacgttttatgccaggtctcagaatgcctatttatctcactgcaggtacctccgaccgaatttcattttaccgttttgtaattttagattttcttgcagcaattatttctgttccggtttgggtttatcttggatatttcggagcttataacttcgataagctcatggactgggttcacaacggacaacttttcgtatttggacttttaggaactgcttttttgttgtttggaatcgtttattggattcgcaagaaacgttcctaa
>LIC_12867|5.840610010701093
atgggacaaaaagtaaatccaatcggtttaagaatcgggatcacaagaggatgggactcaatttggttctctcagtccgattataaaaagaatcttcatgaagatattaagatccgtaagttcgttcagaatcgttttaataatgcaggtgttgttaaagtggtaatcgagagatttcctgagaagatcaatgtaaatcttcatactgcaaaacccggaatcgtgatcggccaaaaaggtgcgaacatcgaagccgttaagaaaattcttaagacgatgaccgacaaaccggtaaacttgaacatcatcgaagtcaaaaaaccagaaacggttgctcagtgtattgcagaatccatcgctcttcaaatcgaacaaagacaaccttttcggagagttatgaaacaagaacttcgtcgtgcgatgagaggcggggtagaaggaattaaaatcttaatctccggtcgtttgaatggagcggacatggcaagaagagaaaactacaaggaaggaagaattcctctgcatactcttcgtgcaaaaattgatctcggcttcaaagaagcaaaaaccacttttggacaaatcggtgttaaggtttggacttatagtggagactttattcagagcaaagaagaatctgaagaagataaatacgcagttaagagaagaaccagctaa
>LIC_12986|5.83838238802435
atgggtcgttggatagttttattattagttttgttaatctcgtttggagttggttactcttacggtgtaaatccagatgttgttcctatttcatcgagtgatattcctggttcaatcattcaaaggcctaccgataaaccaaaagataaaccgatcaaagtcaatgtaagtagtggtggaacattttgttacggtcctaattttagcggcggtgaaagttacattgtgatcgaacagtgttggcaaatgcacgttatgaatgcaagatacgacgtgtttcaaagaatttcgtataacatcaacgatacgtggttgtgtatcactgtcccagagagtgtagttaagggagagacaaattgggactatgttcacctcagaccttgtacaatcaatgatcctctgcaaagatggatcgtaaaagaaaattccttttggactgcggatgagcgttatcgtttaaaagatacaaattggtatgcttatatttctagaaattctggcgatagatacaatcatacattagattcttcgatgagtgattggatcaatacagtagccactcccggtaacatcagtattttgacttccatcgcttgggatttaggaagtgatcgttattttattcgttcaggaggttcggataaaaatacgacacctatttactacaatcctgaaagtggacatcttgctcaatacaatccagtgagtggattgctctcttgtatgtattctcgggtaggtagttatgattggaattgggtgacgtgggcattgtgtagtgatgcacctatcagtaaggataatccagcttattggaacgtatatcttgcaaccgaagaaggtgggatgatcatggattatcagggcaacgcactgagggttaccaggtatggacctaattggggtgttgcgtatgcggctaaactttcttatttgaaaaaggatacaacctataacccgacttctctatttatcgttgatagaaatttattgaattgggttcgttacacagttagtaatcttggaaagacagatcagtattgtccagctggtaagaaagaaaatcataatataagaataaaaagaactttaccaccggattttcaactaaccgaggaatggctaaggagactttacgacatagcgatttcaacttcatttacaagtgaggggcaggtccatggtatatgcggcacttgtctacttcaaaccttccagatgttggcagaactccaggaatatcattctcatggacctattcagggtggaggttattttttcaatactgctcatgatagagatccttttgactcgtttaggcaacgttatccggaattggacgcgatgttagtaaatatacctatagtgtatagtcaggatggtaacgtgcctaggatgggattggcatctgctcgaactatgttgcctcaatatgactggactctctctcgtgaatttaccactcgatcagagatgttatctcatattacatcacttatagcttctcctcccggaagtatgtggttatcgatgttcagggttcgtagaccggatggaactacgggaggtcatgccgttccaattctgagaacctctcaagggttagtggtaattccaacgaattctgcttcgttgtcattttttacctacagacgatttgcaacacctactacggacccggtccaagtgatgaataacttggaaatgtcaagttggactttggaaatacttgtaactgcacagttagaagggctctattacaatacctttgacttcacaatctctaacaggaattgcactggagaaggaagagatagaagaggttcaggtggatatccaaccagaacaacagtaaaccaatgttcaggaagaggaggaggcagatgtgtattgctgtaa
>LIC_12176|5.835948983135654
atgattctaattaccggtgcagacgggtttataggttctcatttgacggaaactcttgttcggcaaggtcacgaagtaagagcattcgtactttataattcttttaattcttggggatggttggatcagtgtccggacgatatcaagggtaaatttgaagttttttcaggggatattcgtgatccgaacggggtgcgggcggcaatgaaaggttgcgatgcggttctgcatttagctgctttgatcgcgataccttactcttaccactcaccggatacatatatcgatacgaatgttaaagggactttaaacgtagttcaagcggctcgagatctgaatgtatccaaagtgattcatacatccacgagtgaggtctatggaactgctagatttgttccgattacggaagaacatcctttacaaggccaatccccttattccgccagtaagattggtgcagatcagatcgctatgtccttttataattcctttgggacgccggttagtatcattcgtcctttcaatacgtatggtccgaggcaatccgctagggcggtgattcctactattattacacaaattgctaaagggaataggaagataaagttaggcgccgttcatcctactagagactttaattttgtaaaagacacagttgcgggttttattgcggctttgaattcggatgtttgtgtgggagaagtgattaatcttggaagtaactatgaaatttccgtgggagatacggttcgattgatcgccgaagttatgaaagtgaacgttgaaattgaatccgatgatcaaagacttagaccggaaaaaagcgaagtcgaaaggttatgggcttccaatcaaaaagcaaaagatttaatcaattggtctcctgaatacggagggagagatggttttaaaagaggcctctctgaaacgattgattggttttctgatatagataatctttccttttataaaacagatatttataatatataa
>LIC_11127|5.834386025529403
atgcagtacgattatgaaaaattttttcacaactctttggacatacttgttattgccagaatggacaatggtcacgtaatccacgtaaatccttcctttgaaaggatttttggttggtcggaaaaacgtctgttagggttaggttcttacgagtttcttcatccggaagatcttccttctacgcaagaaatagccgccaaacttgctactggcgctccgatcgtatcttttgaaaatcgttatcgttcgattgacggaaattacagaaccttatcttggactgcagtaccggaatataaaagtggtatggtttacgcaattgcaagagacattacggaagcaatcgaatccaaccgtaaaatcagcgaactcgctacggaactcaaagaagcaaataatatgttactagaacaagcgagcacagaccctttgactaaattaaaaaatagaagggcattcaacgcagaactcaatcatttacttcaaattgctcaaaaacagtcaaatcctatctctttattgatgatagacgcggaccatttcaaagattacaatgataaattcggacatccggcgggagatcaggttttgattgacctagcttttctcttaactcataccctacgccaacacgatgtgatcgcaagatatggaggagaagaattcatagtcgccatgcccgatacttcggaagtagcttccttgcaaatcgcggaaagattgattcacgtcgtaggagaattcaactgggaaaaacgtccagtgacgatcagcataggtgcagcaaccctccccggcgaaaaacaaaaaacttctcttgaagaaaaccgtcattttataaatctcatcgaatccgcagacaaagccttgtatcattctaagataaacggaagaaatcaagtaaaccatagttccaggatccttccttgtaaagaagcgtaa
>LIC_12744|5.8333607695043135
atgatgtacgaaaaaaccgcagaacacttcgaacaaaaatataaaaatcttcccgaaggtcatctactcgtaaacttgggaccgtcccatccggccacacacggaattctacaaaacgtgatccaaatcgacggagaaagaatcgtagaagcggaatcggtgatcggatacgtacaccgttgttttgaaaaattaggagaacgttatacttacaatcaattcttagtttgcaccgatcggatgaactatgtttccactccactcaataatattggctggattttggccgtggaaaaaatgatgcagatagaagttccggatcgtgtaacgtatgttagaatgatcatctccgaactttccaggatcatagatcatatcatctgcaccggaattttaggtgtggatttaggcgcattctcggggatgttacatctatttcatcatagagaaaacatctatcaaatcatcgaaaaactaacaggcgctagactcaccactacgttttgtagaatcggaggtcttgaaaaagatatttatccagactttgtaaaagaggtcaaactggtctgtaaaggactcaaacctgcaattgaagaattcaacagtcttcttttaaaaaataaaatttttctgggacgcacggaagggattggaggaatttccgcagaaaacgcaatcgcctatggttataccggacccaacctcagagcggctggggtggactgggacgttcgtaaagacgaaccgtatctattttacgacaaagtcgattttgacattccaattggagaagacggaagcgttcttcacagaagtttagtgagaatggaagaaatgcgtcagtcgatccggatcatcgaacagctcgtagacggaattccaagcggaccttggcacgcagatcttcctcacgcctatcttcccgaaaaacacaaagtctacaacaacatggaagaattgatctatcattttaagatcattatgcacggcgtaaaagtacctccgggagaatactacatggcaacggaagcagccaacggagagttaggattttacatcgtatccgaaggggaaaaatcaccttggagagtacacgttagacgcccttgtttttggtattatcaatcttttgcagaactggtccgtggcggacttttagcggattcggtcgcgaccatgagttccttaaatgtgatcgcaggggagttggattgctga
>LIC_13068|5.8328200613046715
ttggcaatctcgctcaccataaatcgctcgattggatctcaatcttttagaattgcaaaatcaatattaaacaaaggggttcaagtaattgtcctgaacccgggtaacctggccacaatctatcagtcgttgaaaaaaactgataaagaggattcacttaaaatagcaagattgattcaacgtcatccaatagaagagttacctactgttccgattccaaacgatgaagaggaggacaatagaagactatgcacggaacaagagaactggacaaggaaactaacgcaaagtaagaatcgacttcatagtttatttactcaagccggtttgacacatatcactaaaaagcatttaagaacaaaagcaaatagagaaatctctgtagccttacttccaagtcgataccaaaaagaagcggaaagaatattaaaagttttagatttagtggaacaaaatctaaaactcatagaaaaagaaattcaagaagctctcaaaaaaaacaaagcctatgttcagacgatcatgtctatgcctggaattggaatgattacttctttggcgatcaaagcaaactcaatatctcactccctatgggtcgttcgataa
>LIC_10929|5.830668168187185
atgactgaatacaaaaccatagccgaatccaatcactttatcgttttagataaatacaacagggagtggcaggtaagcgaaagctaccaaagcgaagccgacctggaaaaagaattggttcaggatttgaaaaaccaaggatatgaatttcgtaccgatatcagtactcctgagaagatgttggccaatgtccgagagaggttgcaagcgctgaacgctatgcagttttcagagggagaatggcttcgatttgtggaaacctggctggataaacccagtgatacggtcatagataaaacccgcaaaattcatgatgattatatccacgactttgtctttgatgatggccatattcagaacatctatctattagataaaaaaaatatttcccgaaacaaagtggaggtgatccggcaatttgaacaagccggcactcattcgaaccgttatgatgtaaccattttagtaaatggcttgcctctcgtgcagatcgaactaaaaaaacgaggcgttgcgattcgagaagccttcaaccagatccaccgttatagcaaagagagttttaatagcgagcattccttattcaagtatctacagttgtttgtaatttcaaacggaaccgatagccgttatttcgctaacaccacccatcgaaataagaacagcttcgattttaccatgaactgggcaaaagcagacaacagtctcatgaaagatttaaaggattttactgctacatttttccagaaaaacaccttgttgaacgtattactaacctattccgtatttgatgtcagtgataccctgctcgtgatgcgaccctaccagattgctgcaacagagcgcattctatggaagataaaaagctcgtttggaaccaaaaactggagtaagcccgaaagtggtggttatatctggcatactacaggttccggcaagaccttaactagttttaaagcagcacgtctatcgaccgagttggattttatcgataaggttttttttgtggtggatcgaaaagatttagactaccagaccatgaaagaataccagcgtttttcgccggacagtgtcaacggttctgacagtacagcgggcttaaagcgcaacctcgagatggatgataataaaatcattgttaccaccatccagaagctcaataacctcataaaaagtgaaagcgacctatccatttacaacaagcaagtcgtatttatttttgatgaggcgcaccgcagccagttcggtgaggcccagaaaaacttaaggaaaaagtttaaaaagttttatcaatttggttttactggtactccgatctttccgcaaaacgccctaggtgccgacaccaccgctagcgtatttggccgtgagttacattcttacgtgataacagacgccattcgcgatgaaaaagttttgaagttcaaggtggactacaacgatgtacgtccaaagtttaaagaaatcgaaacggagcaggatgagaaaaagctaaccgcagcggaaaacaaacaagccttgttacacgaagaacgtattcgtgagatttcccagtatatcttaaatcaatttaagcagaagacccatcgcctgcagccgagctcaaaaggatttaacgccatgtttgcagtgagtagcgtggatgccgccaaactatattacgaatcgttcaaggaagtacaaaaagaccaagataaaccgttaaaagtagcgaccatcttctccttttctgcgaatgaagaacaagatgcggtaggtgagattcaggatgaaagttttgaagtttcagctatggaaagcaccgccaaggaattcttgagcgctgccatcaatgactataacataatgtttcaaaccaattttggtgtggatagtaatagctttcaaaactattatcgagatcttgcaaagaaggttaaagatcgggagatagacctattgatcgttgtcggaatgtttctgacaggatttgatgcacctacactgaacactttgtttgtcgataaaaacctacgttatcatggtctgttgcaagcctattcacgaacgaatcgtatctacgacgcgacaaaaacctttggaaatattataacttttcgtgacttagaaaaagcaacgatcgaagccattaccctttatggcgataaaaacaccaaaaacgtggtgttggaaaaaagttataaggaatatatggagggctttaccgatttggcaactggtgaagcacgacgtggttatgtggatgtggtagcagaattgcagcaacgtttcccgaagcctgaagagattgaaaaagaatccgataagaaagccttcgtgaaactgttcggtgaatatttgcgtgtagaaaatgtattacaaaactacgatgaatttacgagtctgaaggcattacaaagtgtcgatatgagtaatcaggaagcggttgaggaatttaaggccaagcattatgtaagtgatgaaggcctggcagcactgcagaagattcaagtcccagcggaacgtaaaattcaggactatcgctccacttataacgatattcgcgattggctacgccgccaaaaatctggcgacgaaaaagtgaaacctcgtattgattgggacgatgtggtctttgaagtagacctccttaaatctcaagagatcaatttagattacatcctggaattgatattcgaacataataaaaaggtaaagaacaaatcaatcctgattgaagacatacgtcgggtcattcgcgctagcataggtaaccgtgcaaaagaaagtctgatgattgattttatcaatcaaaccgatcttgaccagattagtgacaaggccagtgtgattgatgccttcttctcatttgcacagacggaacaaaagcgggaagcggatgaacttattcaaaccgaaaacttgaacgcagaggcggccaagcgctatattacctcctcattaaggcgagaatttgccagtgagaacggaactgagctaaataccattctaccaaaaatgagcccgttacatccgcaatatctgactatcaaacaaagcgtttttcaaaaggtatcggcttttgttgagaagtttaaaggtgtaggtggacaaatctaa
>LIC_12215|5.82841320024545
ttgctaaattttaaaaagaagttgaatcgtaaacagtttctcaagtggatcggaatcggaagcgccggtttagccaccggggcagggattagttcgatcggagacgaaaagagtggtctgctttgtaagatacgacctgggatcgtaggagttaacaaagaaacttccattcctggaaatccggggaataattcttacgggagtatggttcatcctccctttcatatagatcccacttttttaaatcggatggaattgaagaatctagaaatttcttcggggccgatcttaaaacaacatattagcattgtagaaatgcctttgacggttgcgcacaatacagtagtcaaggcttggacttttaacggtttagttcctggtcctgtggttcgagccaaactgggacaaaggatggaaatcactcttagaaacgattctgaacatccacattcgattcactttcacggaagtcatgatccgaacgaagacggttgggagccgatagtggttggtagcgaaaaaacgtatcaactgactgcgggtccgattggatttcatccgtatcattgtcacgttcctccattggctagtcatatggcaaaaggtctttacggaggtctgatcgtggatccacctggaggtcgtccgcctgcacatgaatttatgctgattctttctggatgggatctagaagacaaaggaaagaatgatcttttttgttggaacggaatggctggtttttacgatcgttatccgattaaagttccagtaggtcaaaaggtacgtctttatatcgcaaacatgtgtgaatatgaaccggttgcttcctttcatctacacgctcagacattcgacgtgtttagaactgggactaaattgattcccgacgatcatacggacgtagttactctggggcaaacagaaagggtgattttagaattcactcttccaaaaagaggaaggtatatgtttcatcctcaccaaacaaaaatggcggagaagggggctatgggttggatcgttgcggtgtag
>LIC_11903|5.827644523253981
atgaagttaaaaaaaaatatattcgtacttacgatattgataataatcaatttgagtgtaggttgtaaggcagtagtagtaagtatgcagcaggcaagcattaattgtaatctgtggtcgcatgcagggggaaataacgcgccacctgctctttggcctgtaggggcagctgttgccggtttttgtcatggggaacaaccggttccatatccaggggcaaccatttgttcgggtgtaatgtgcaggaatacctccgataattgtcattgtgttcctatagctggaaatccctttcgtggacctggtgtcggtcctaggcccgaacctccagatatcaatattggcccagtttattttcctccgattcctttcctaacacaaggagatgcgttttttggagattcagtaacggaatccaatccttctgctggtaatccacaattaggtccgaaagttgtaattacacagccgaatataaatgctgtatggctggcgcctttgtctcaatctcttgtgcttcaatttgatcatcgtatcgatccgagcaccttgagcttatccggtactcttgtaggcaatcaaactccaaaagttcaagtgagcagtactttggttacggatgatacgatttctttaacgccttcgcctaattggtctgctggaaatcgtaatcttcaagtgaacgttaaggatcttgccggtaatttagggacttcgagtatgggtcttaatgtgggcgccgtagaatgtagtcaaccatgggaaccctgtaactgtcgttgtgattttatgggatttcccgttccttgttttcccggacaacctcctacatgtgatcagtgtataaaacctgggtgttag
>LIC_12049|5.824224152053358
gtgaagcagtctaaaacattacaaattcattcgaaacttttttttctaacattcttatttttaattacatgtaaagctcccagttcaggcgattctagcaaccttcttggcttattcgctttgaattctttcaatcaagcaaatggaccgacaaacccagtgaaacctacagagtcaccaaatcttgttgtcaaaataaattcatctttaatctcagaaggcaatacagtaacgattcctagtgcagtcatcaatacccatggaacgtccttaaacatagaagttttcaatagtggcactacggatctagaaatcaattccgtcttcttatcaaatggtgacacaagtcaattctctatgaatacttctacatttgttaaaaaaatcaaaccttccgcaaattcttctttctcgattgctcttgcaccgactacctatggtaacaaagcagtctttctatttatttctagtaatgatcagaaaaacaaaaattttaatttctcattgcaaggaacggcacaattgactccagctccttccattatgattactatgggtcaagacattcttcagtccggcaattcaattgacatcggcggcctcagtacttgttcctctggaaaagattactcatttaaaattaaaaattatggaacggcagatttgaatttaaccggtgcacctatcatacaaatttctggaaccaatgcgaaccttttcagtatctctcaactaccgaccacaattctaaccccggaatcggagacggattttaaaatacgttttaccccatccggcctggtacaaggaatgcaggattcttaa
>LIC_12909|5.823016839593045
atgacaaatataatcgttcaaaaatacggcggaacttccgtgggtactccggaaagaatccagaacgttgcaaaaagaatcaaatcctatcatgataaaggtcaacaagtggcggttatagtttccgcaatgggacataccacagacgaactcgttgacctcgcagcgaaaatttcttctaatccgcctaaacgtgaaatggacatgttactttctacgggcgaacagatttccactgcactcctcgctatggctctttgggaaatcggagttccggccacttcttttacaggttctcagatcaaacttcttacggacggaaatttctccaatgcaaagatcaaaatgatcgatcgatccagaatcgattctgcgttgaacgaaggtaaggtggttatcattgctggttttcagggaatagacgcggaagaaaatatcacaactttaggaagaggtggttccgacacttctgctgtcgcagtcgctgccattttaggtgcaaaagaatgtgagatttatacggacgtagatggagtttacaccgccgatccaagagttgttcccagcgctaaaaaacataaacaaattacttacgaagaaatgctcgaactggcgagtttaggagcgggtgttctccattccagaagtgtggaacttgggatgaattacgacgtggtcattcatgttcgttctagtttcaacgataatataggaacgcttgtagtgagcgaggataagattatggaaaaattaaaagtgagcggcgttactgctaaaaacgatcaagcaagaattacaatcgcaggagttccagataaacctggtttagccgcaggactttttggcgaactaagctctaaacatattcttgtagatatgatcgtccaatcttctccgcataacggcattaatacgatttcctttacaattcctaaaaaagatgttcacgaagcaaaaccgattcttgaaggattttcaaagtcgcataacgcaaaggaaccagagatcaacgaaaatatcgcgatcgtttctgcggtcggagtaggtatgaaatcgcacgtaggtgttgcagcgggaatgttcaaagcacttgccgacaacggaatcaacatagaaatgatttctacttcagaaatcaaaatctcttgtgtaattgcagaaagtcaggctaaaatcgcagttaataaaattcacgacgtatttggtctttcttcttaa
>LIC_13301|5.822844971183239
atgagcgataagatttacgtcctcggcggagaacaaaccgactttcaaagaaactggaccaaagaaggtaaaaccttcatgtccttaatgcgagaagccgttcaagacggattagaagctgtcggaatcacatccgatgaaatcaaaaaactgaataaacaaaatcgaattggaattttcgttggtaactttgacgcagaacaatacgcaactcaaggccacttgggtgcattcttaaccgaagttgatcccgcattctatggaattccaggtggtcgttttgaagcagcctgcgcttctggttccatcgcacttgacgcggcggctacaaaaattcgtgcaaaagactacgacgttgcgattgttctcggaatcgagatcatgaaaacagtaagttcttccgtgggtggggactttttaggaaccgcagcctactatgaaaaagaagcaaaaggagttcaatttccttttcctaaacttttcggtaaactcgcggatgtaattctcgaaaggtataaacttccagaacaaagatttatgggagcgttagccgaaatatcaagaatcaactacgacaacgcaaaaagaaatccaaaagcacaaactcgttcttggtttatgaacaaggaacacgcaaacgcaagaggcggagaatacaacatggctgtcggaggaaggctctgtattacagattgttctcaagttaccgacggcgctgccatggtagttctcgctaacaaatcctacaccgaagaatacgctaaaaaaagaggaaagaagatcaacacaatcccaagattaaaaggctggggacacagagtagctccgatcacttttgaagcaaaggtagctgaatccaaaggagataaattcattctaccttggactagacaaaccgtaaaagacgcttacgatagagcagagctgggagtcaaagacatcgacgtttttgaaactcacgattgttttacttcttccgaatacgctgctatttctgcttttggaatttctcaacctggtaaagaacacgaagcaatcgaagaaggtgtaattgactttaaaggcaaaaaaccaatcaacccatccggtggattgatcggagttggtcacccagtaggcgcttctggagttcgtatgatgcttgatctttataaacaagtaactggaaccgctggagattaccaagtagaaggcgctaagaatggactgatgctgaatatcggcgggtccgcaacgactaacgtggttttcatcgtaggaaaataa
>LIC_10223|5.822399744156005
ttgactatagccgcgagcccggtttcggaggaactaaaacaaattaaatcttcagaatacaataaaatcataaaaatactttctccgaaagccgcccccgcttggagcgataaagcaatttataaaacaaccctcataaaacgttttcgacagaatcgcgagatggtaaacttcgcttcgctcgttttagacaaaagacagtaa
>LIC_13166|5.816786978523495
gtgagcattatgaaggtgatgaaaagcatattcattcttctggccgtgctgggactcaacctgtctgttttagctcagcaaaacaatcagggcggtaatcagcaagccaacgaatccgtagaaaaaattgatgagctgttaaaaggcgagttggttcccgaagacgatgacaaaaacctcacggaagagcagaagcgtcgtaaaaaagcaattcaggaacaagaagctctgtggaaaaaccctgattttaagggctatgataaaaatttccaagaactccaccaactctccaaagcattcgcgaacaacaaatttaggttggcattatccaattaccaatcgggcgttaacacgattcttaaaatgagagaagccatagaacaataccgcaaagaagaagctgaaaaaaagcgtctcgatgaaaagtggtactggcaaaaagtagatcgtaaggcgagagaagaccgtgtcgtttctagagacaaactagttgccaaacaacaggctttaaattatttcaccaaggcgatcaatcatttggatgaaatcaaaaacccagacttgagagaaagaccggagttcaaaagacttctttccgatacttacagatcttggatccttaccgaatacgatttacaaaatcttcctcagtgtatccccattctcgagctctatatcgagatcgatgaaaatgaaaaggaatatcctgctcataagtatctagcaagttgttacgctttcgaagaaaacatgatcaaaaagaatggtggagcatccgaagatcagatgttcaaataccgttataagaaaaacgttcaccttttgagagcgactgaactgaagtatggaaaggattctcccgaatacaaacacatcgttaatcttgtaaacaaggacgaagtgatttcggttagaccttaa
>LIC_12704|5.816261244189469
atgaatccgatccgaagaagaaaaattgaagcggaagcggttcgaaccgttgcaatgatgattctatcgggtaaggtaaaagacccgagggtgcatatggtttccgtacatcgtgcggaaatatccgaagacggaaagaatatgaaagtgttcgtgactgcaatttgcactgacaaaaaaaaaataaaagtattatccggactcaatagcgcctcaggtttattccaggcgacgttgtccggaaagttaggacttagaattacacctaaaatgcattttctctgggatgaggaatatattcagagtttggatgaatcgctcagacttactagaaaacccacgaacacagactga
>LIC_10862|5.815100663916448
atgagcgaaaaaaaaattaaaatcactccactccacatactgtcattgttgttgggaataacggggattctatttatatcatttaccgcatttttacctaacttttcgctcaacaccgaattcttgctaggtggatttaccctcttattgatcagttcgtatccaatttataaatttttagaagtaaatacatcggataaacaaaagtcgggcagtatttggttagccgtagtagtatcgcttgtgatgttttttctttatcaagtgtttacgccgcttgcagaattggaagaatcttccgtgtcctggagatttacattgctcagagcgggggtgaataagagcgaaaaagaatccgaagaaggaacgatcgaatacacgcgatataatcctccgccaggagcgagacaggacatacaaataataggaattacaacaacgtccttggagaagttacaagggaaatggccgttaccttggaaatattatgcaaatataatagatatatttaagaatacatctaaccagttgatgttcgatatttttttcgtagattataagccggggcaaaccgaggaaatggcgcaagccttggcaaaaaatccacaggtaatgttcgattatccgatggaaacgagtttagaatccaagagttccatattaaatttagaaaaacggattgaaatactcagaaaatttaaactggaaaacgtagaagatcctggggacgcaggacgaacttggttgaaattcccgcaaccaccgatcgaaccagtggcagaaaaagcttcaggattaggatttgcgaatattaaaaaagatgaaagtggactcaaccgaagaatgccgctggttgcaaagttaatgaatgcagggccgttaagagaaacggaatattatccatccattgatttgatcatcgcgtgtaattatctaggagtcgatgtaaaaagagatgtggaagtggtaatgggaaaatatgtcaaaatcaaaaatataccacaaaaaacactgactcatttcgatcgaaaaaccttgaagatggaaaccaaggatattatgaatcgaccgaatgaaaagagggaggtagtgataccgatcgacgcagacggacagatgcagatcaattttcctggagggctctattcatttagagcgcatgagatatttgaagcggcgacggaatggaatgaggaaacggcatctcagtttcaaaacacaatttttttagtggctatgtattatgcgactggagcgggggcagcaaaagatacacacttgtcaccatttggagatatgtctgggatagaacaccacgccgcggcgatcaataccatactcaatcaggattttctatttgagttaccgttatggggagaatttttaatcataatccttgtaggaatgttggccggggttgtacaacctaggctaaagacatggttagcgtttttatttttcttggcgattgcgtttatatattcggttggaacattgattaatttttccgaatttaatttagtgcatttatatccgactgtgatattagagcagttatttatattcattggtttaataggatttaggatattaacggaagaagaaaacgtaaagtatatacgaagtacattttccaagttcgtatccaaagacgtagtagatgaattactgaaaaatccggataacttgaatttaggaggatctaaacgagacatcaccatattcttttctgatatacgaggatttactaccatgtcggaaaaaatggggccggaagagttggttcaatttttgaatcaatacttatccgagatgactgagattattattgagtttaagggaacgattgataaatacatgggtgatgcgatcatggcattctggggagctccagtgccgttagaagatcacgcttattatggatgtgcggctgggttggcgcagatgagaaggctcgcgacattaaaagaagagtggaagagtttagatcttccacaaatggatataggaatcggattaaattcagggcctgcggtagtaggaaatatgggaagttctcatagaatggattatacatgtatgggagatactatcaatcttggctccaggctagaaggaaccaataaagaatacggaactcatataatcatctcagaatacacctatgaaaaggtaaaggacagagttatcgcaagagaactggacttgattaaagtgaaaggaaaaactcaacccgttcgaatctatgagttattggatttagtgaacgaagaagacctaaaactattgagaaaacctttgcaggcgaactga
>LIC_12673|5.809484424542474
atgaaaacagaaccaactcagcttcaaaaaccgaatttaacgattcacagaattttcgagacattaagcgttgtagcttttattttactttcgatttatttcggttatcaacttactctcttatttttagattactttatcgttcattcttatttggcttgggcgatcccacttgtagttttactttcttggcttggagccgattttctttcgggactcgttcattttttaggagatagtgtaggttcggaaaacactccaatttttgggcctgcatttatatttccatttagagatcatcatgtggaccctaaaggaattaccagacacgattttatcgaaactaacggaaataattgtttggtttctttacctattttagtatattatgttttcttttgggagtctgcgggagcgtttagttatttgctcgcttctttttggttttttcttcttttggggatttttgccaccaatcaaattcataaatgggcgcatcaagattctcctgcggtatttataaaaatattacaaaaatataaattaattttggggccaaaacaccacggagttcatcataccgcacctcacgatacgtatttttgtatcactacgggttggttaaatccgattttaaaatacttaaagttctatgaaattcttcgttggatattaagaattcctcccgctgtcagatag
>LIC_12574|5.805029210670489
atggcagtattagtagatgaaaatacaaaagttgtagttcaaggaatcaccggtaaagaaggctcgttccacgcgactcagatgctcgcttacggcaccaaggtcgtagctggagtcactccaggtaaaggcggaagcaaatgggaagacaaggttccagttttcaacacaattaaggattccattaaaaacgaaggcgtaaacgcagcagttatttttgttccccccgcatttgcagcggacgcaatcatcgaaggaattctcgcggaacttcctctcgtaatctgtatcacggaaggaataccgacccacgatatgctgaaggtttacagcgtactccgaaattctaaaacaaaactagtaggccccaattgtcccggagtgatcactcctcgtgcaaaacaaaaactcgggatcatgccaggttttatccatagtccaggttcagtgggaattgtatcccgttccggaaccttgacttacgaatccgtggctcagattacaaaacaagggttgggacaatccacttgtattggaatcggtggagacccagttccaggaatgaaccataccgaagcgatcaaacttttaaacgaagatccggaaaccaaaggaatcgtaatgatcggagaaatcggcggaacctccgaagaagaagctgccgaatatattaaaaatcacgtcaaaaaacctgtagtgggatttatcgccggccaaaccgcacctccgggcaaaagaatgggacacgcgggcgcaatcatcagcggcggtttaggaactgctacttctaagatgaaagcaatgcaagaagcaggtattcaagtctgccaatccattgcagaagttggagaaaaaatgaagaaggccctgggttaa
>LIC_11376|5.804784936411463
atggaaaagaaatggtggaaccagtcggatgtaattttgggaattggagcggtggcggtagtggcgatgcttgtcattcctcttccaggatttatattagatattttgattattgtcagtttggcgatcggacttttagttcttttgacttctctttctgtcaatgaacctgcagatttttctatctttccaagtttacttttgattactaccttatataggcttgcgttgaacgtatctacaactagacagatactttctaaagggcccgcgatgaacagtcacgtaatcgacgcttttggatcgtttatcataggaagcgagtctggactttccaagtatgtggtaggttttatcatattcatcattttggtgctcgttcagattttagtgattactaaaggagcgactcgaatttcggaagttgcagctcgttttactttggacgccttgcctggaaaacaaatggcgatcgatatggaactttcttccggaaatatcaacgaagaagaagctaaaaaaagaagaaaaagaatcgaagccgaagtagatttttatggttctatggatggagcgagtaagttcgtacaaggggacgttcgagccgggctgattatcaccgccatcaatctgttaggtggagtaattattggatcttcaattcggggagaatcttttacacaagccatcgaaacttacgggaaattcaccataggagacggtctcgtatctcagattccggcacttttaacgactgtagcgacaggtatcatcgtaacccgctctgggtccgagtccgatttggcaactcagtttaaaagtcaactatttagtaattcaaaggttctatatgtggttgctggaagtttaggatttgctgcatttattccggggctgccatttattcctttggttctgctttctgcgggaattgcttatttaggatattcactggaacaaactgtcaaagaacaactcgagtcgattgagaaaaaagaaaaagaatctggccaggatcgtaaaccaaaagatttttacgaagaactgagaaccgatccgattgaaattgaagtcggttatcatcttatacccttagtcgatgtttctcaaggcggggcgcttttagatcagatcagtaatcttagaaagaagtttgcgcaggataacggcgtagtgattcctcccgtgagaatattagataatcttgatttaaatccggatacgtattcgattaaaattaacggaaccgaagtaggggcttccacggtaaaaccggataaattgatggcactcaatactagtcctggaagcgcggaatctattgccggagaggattttttagaaccttcttttggccaaagagcaaaatggatttctgccgaagacaaatctgacgcggaagcaaaaggttatacagtagtagatgcgtccacggtagtagtgacacatttgaaagaacttcttgcgacgcacgcgtccactttactcggaagggaagaagtcaaaaaacttctagatcattataaaacaagttatccgactttgattggagaattggacgcggataaaccaggtaacttaggaatcattcaacaagtattacaaaatcttttaagagaaggacttggcattagaaacttggttccaattttagaatcgattgcgaacaatttgtctaaatatcaaaatccatatatactcacagaacttgtacgtcagtccatttcaagaaccgtagttcgggattatctatccatggatggaaagttaagggtgatcactctcgaaagtagaattttggatcgactcaataaatccattactcaggacagaatcgaaaacagagacgttctgtctcttgcgccagatttttacagaaggttgattgatagtgtggctgaactttatagaaattttaggaccgaaggaaagtttcctatttttgtagtaaatcgagaggtacgtttgcctttttcgtatatgcttgcaaaggaatttcctcctcgcaatttcggagttcttgcttacgaggagattcattcttccgtagattctgtaattgaagctgagctcaaacttccccaggcgcagactgccggaatttcggaagaaacatga
>LIC_10046|5.80170959584889
atgaacattggaattctaaaagaatctaaagaagaaacgagagtatccgttacaccagacattgtagatgcgcttaaaaaaatcggggcgactgtactcgtagaaaaaggcgctggagaacaatcttattatcatgatgaagattataaaaaagctggagcaagtcttgtatctcgtcaagatgttattaataagtccaatctcattgtaagcattcattttgccgaccctacaacattaggaaaaatgaaaccaggaaccatttatttaggaatgttccaacctgcgatgaatgcacaaacagttcaaaaacttgcttctaaaaaggtagaagttttaagtttagatgcaatcgcaaggattacgagagcccagtctatggacgtactttcttctcaggcaacggttgccggttacaaagcggtattgctcgcggcttctcatttagccagattttttccaatgcttactacggcggctggaaccatcacacctgcttccgtgttgattattggagccggagttgctggattacaagcgatcgcttccagtagaagattgggcgcggtagtagacgtattcgatacaagaccagaagtaaaagagcaggttcattctcttggagcgaagtttgtagaagtagaaggcgcttcccattctgctgctgctggcggttatgcggttgaacaaaccgaagaatataaaaaacgtcaacaagaagcgatcgataaatacgctcaaaaggcggatgtaatcataacaactgcgctcattcctggaaaaaaagccccattattgatcactaaaaagatcgtagataatatgaaatcaggttctgtagttgtggatcttgcttcttctatgggcggaaactgcgaatatacaaaacatggacaaaatgtagttactccaaaaggagttaccgtgatcggtcataaaaatcttgctggttcgattcctgcagacgcatctaaaatgttcagcaagaacgttttaaattttcttaaactgttgattaaggataaaaaaatcaatttagatctaaatgatgaaattctttcttcgactacaattacttaccagggtgaagttcgtcataaacttacgttagacgctttgggatctaagtcaggagcagcaaaacctaagaagagcgcttccaagaaataa
>LIC_10565|5.796004692468238
atgaaactcgcaaaagaaataattacttctaaagattcaaaaattggtgttatgaagttggtatccgacggcggcccgatgacattgacgctttccttgattcacgagatgtgtgatatattgaaagaatttaccgtagaccaagagattagggcgggaattatttccggacccgatggagatttttgtgtagggctggatccagatgctattttaaattcctctgttgatgaaattgcaaaaattatggccggaatttttgaaatgttcgactctcttatgagttttccaaaacccttaattgccgaagtgggtggtaacgccgtcggaggaggggcgatcatcgcttacacgtgcgattatagatatatggtagacggaaaaggaagaatcggatttgcagagccgttggtaggactgccaattacatctgcactaatcattagaatgagacaaatcatgattccttcttccgtatccgaagctgccatggaaggtgctctttataaaccttctgatgcagttcgaaacggattgttaagcgaagtaggggcttctttagaggaattgagaaaaaaatccttgggcaaaatcaatgttcttaaccggattccggcttctgtaacagtagaaactaaaagagctttgaacaaagaagcgttagaggctgcaaagtctgcttcgaaagaattagcatatctttttaagacccagtcgagtattatcccgaatcttttggaagcaatgaccgcaaataaagaaagaagaagacctgtattgactcatgcggcaaattattcataa
>LIC_13374|5.795231360227648
gtgaatatgaataagaaaggaaaatactctccggagtttaaagaacaagcagtcaagcgaacactttctggttcgtttacgataaaagaagtagcagggtcacttggaatcagctattttgtgttacgacaatggaggggagaatacttgaaaaaatcagaagatcagcttccacttacggataaacagttaaaagaaagtgaagaactgaaaaagcttcggaaggaaaatctgaaactgaaagaggaagttactatcctaaaaaagtttgccgccatgctttcccgcgaacaaaatcccgattga
>LIC_12002|5.791861218643406
atgagtttagattctaaaattccaaacggctcgattgataaaaaatggtccaatcacaaggctaatattaagttagtcaatccggctaacaaaagaaaattcaatatcatcgtggtaggttccggtcttgcaggggcttccgcatcggcaacgttagccgaactaggttataacgttaaaacattctgttttcaagacagccctcgtcgtgctcacagtatcgcggctcagggtgggattaacgcagctaaaaattatcaaaatgacggagattccgtctatcgtctgttctacgacactgtaaaaggtggagactttcgcgcaagagaagcgaatgttcaccgtttggcggaagtttcggtgaacatcatcgatcagtgtgtggcacaaggtgttccatttgcaagagaatatggtgggcatctttctaaccgttcttttggcggagctcaggtttccagaaccttttatgcaaaaggtcaaacaggacaacagcttttactaggagcctattccgctctttctcgtcaaattggcctaggttctgtaaagatgtatcctagaaccgagatggtggaattgatcgtagtagacggtcacgcgaaaggaatcgtggttcgagatcttgtaaccggaaaactttccactcatatggcggacgcagtagttctcggaaccggaggatatggaaacgtattctttctttctacaaacgcaaaaggttgtaatgtaactgctacctggaaggctcacaaaaaaggggcattctttgctaacccttgttatacgcaaattcatcctacatgtattcctgtttcgggagatcatcaatctaaactgactctgatgtccgaatctctccgtaacgacggtaggatttgggttccgaaaaacaaaggggataaacgaaatccagcagacattcctgaatcggaaagagactattatctcgaaagaaaatatccaagctacggaaacctttctccacgtgatatcgcatctcgcgcggccaaagaagcctgcgacgcagggttaggcgtgggagaatccggtcagggtgtatatttagattttgcagactcgatcaaacgtctgggagaacctaaaattcgagaccgttacgaaaacctattccaaatgtatgaacaaatcacaggagaaaatccatacaaacaaccgatgagaatttatcctgcggttcattacacaatgggaggtctttgggtagattataatttaatgagtaacctacctggtttatttgtaattggagaagcgaacttctccgatcatggtgctaaccgacttggagcttcggctctaatgcaaggtcttgcagatggatattttattcttccttacacgatcggaaactatctcgcaggagttggatttaattctcatccgaaagaagatcatccagaagcgaagaaagcgctgaacgacgcggaagaaaccacaaaaaaacttctctccatcaaaggaaaaagaaccgtagattctttccatagacaactcggcaaactaatgtgggataaatgcggaatggctcgcaatgataaaggactcaaagaagcattatccgaaattcctaaaattcgtgaagaattctggcaaaacgtaaacgtcccaggaagtggaacagagctcaaccaatctcttgaaaaagcgggaagagtggcagatttcttggagtttggagagcttctctgcctcgacgctcttacaagagaagaatcctgtggaggtcatttccgagaagaataccaggaagaaggagaagcaaaacgcaacgacgataagttctgtcatgccacagcttgggaatttaacggagtcggtaaaaagccaaccgaacacagagaaaaattggagttcgaaaacgttcacctcgccacaaggagttataaataa
>LIC_10801|5.78979443711353
atggattttacaattcctcaggaagttgaagaaatcaaaaaaagagttcgggactttgttgataattttgcgattcctgctgaaattcactatgattacgatcacggtaggatgcccgaaaagatcacggaggaacttagaaaaaaagttaaggatctcggactttggactccccatcttccaaaatcggaaggaggacttggtctagatatggtcggaaccgcgatcatcttttctgagttaggtcgttctccgatcgctccttatctttgtaattgtgatgctcccgatgaaggaaatatgcatcttcttcatatcgccgcaaacaaagatcaaaaagaaaaattttattatccgctcgttcaaggaaagattcgttctgcttttgccatgacggaacctcctcccggtgcgggagctgatcctcaaactttaactactaatgcggttaaacaaggagatgaatacgtgatcaacggacataaatggttttgcaccggcgccaacggcgcggattttctgatcgtgatgtctaaggtctcagattcttttcgaagaactactctatttttggtacctacaaatactcccggttatacgatggtgagagaaattggtgtgatgggttctcacggtccgggcggtcactgcgaattaaagtttgaaaacgttcgagtttcggaatcttctattttgggaaaagtaggcgagggatttaaatggtctcaagaacgtctagggccggctcgcctaacacattgtatgcgatggatcggtcttgcaagaagatctatggaagtagctagggaatacgccctcaaaagagaagtttttggtcaacggattgcagatcatcagggaattcaatggatgttcgccgaatccgctgttgaaatcgagtccggttatatgcttactttgaaagcggctcatactttgagggcgggagaggacgcgagacaaatcatatcgatggcaaaatggcaagtttcggaaactctttgtaaggtgatcgatcgtgcgatccaaatttgtggttctcatggctatggaagagacatgaaattggaactattttatagggatgcgagagccgcaagaattgcggatggtccgagcgaagttcataagatggtaatcggaagaaatctgatcagcggcaaaagtgatttttaa
>LIC_12007|5.785507705260181
atggagtttatgggtgggacttattgttctcaagtaaaagcaaaagacttaaaaacagctttaaattcatggactcaaatcttgaccagggacagacttaaaatcaaacatctaacattgaacaaactaaaaagactcgagaaagaaattcaagatggagaaaggccaacaaaacttaagggactcaaaaatatttggtttacttcatttctgacaaaagaaaacatcatacacgttaatattataaagacggccagccgctaa
>LIC_10156|5.783243709704024
atgaaccgatttgtaatccaattgattcaattgtataaaagattactttctccgttattgccccctgcctgtcgttttacgcctacttgttccgaatatgccgctcaagcgtttcaagaatacggatttttccgcgctttgcagctcagtatttggagaattttgagatgcaatcctctttctcgagggtttgacgatccgttaccaccaaacactaaaggatga
>LIC_10466|5.779478741159258
atgaatttttcaaaaagtttattattaatcgcctttggtggcgcaattggtagcattttccgctatttgttacaatactggtttggaaacgttttaggctattctcttccttggggaactttaactgcaaacttacttggttcttttttaatcggagttgtttatgcaatatccgatcgttttccactctttgaccctcaatggaagtttttattggcttctggtttttgcggaggatttacgacattctccactttttcctacgaaacctttcaaatgttaaagtcaggtcattacattttatttttagggtatatctgtttgagtgtggttggtggaattggttttgctttcgctggagtttggatgataaaaaatttttga
>LIC_12970|5.769430752100963
atgtcagaaccaagagatagaattattgccgccttggatttggggacttcgttgaccaaagtagtcgtagcccgtccagtctctgaatacgaggtagaaatcatcgggaccggtgcttacccctcttctggaattaagaatggttctattatcaatattgaatctactacacgttccatcatcgaagctgtaagtgaggcggaacttatgtctggtcaagaaatttctgtggttgcagttaatatcacaggtaaaaccgtaaaggcagataattctaaaggagtggtggcgattacaaatcgtgatcgaaccgtaacggaaccagacgtagtaagagtgatcgaagccgcacaagcgatccgagttcctgcggatcaacaaattttacacgtgctttccaaagaattttcagtcgatgatcaaagcagcattcgagatccgattggaatgaccggagttcgtttagaagcggaagttcatatagtcacagccggaataacagcaattcataatttagaaaaatgtattgaatcatccggtctaggttgtgaggtaatgattctttccagtcttgcttcctcagaagcggttttgacttcgggggaaaaagatttgggaaccgccgtgttagacatcggtgccggaagttgcgacttaatcgtatatgtggacgggggaatttcttattcttccgtgattccttttggaggaatcaatgttacgagcgatatatccatcggacttaaaaccactttagaaaccgcagaacttttgaaaaaaagatatggacatacgattctttctgaaattgatccgaccgaaacgatcgagatccctccaatcagtggtagacccgcaagacaagtgcttcgagaagaattggtttctatcattgaacctagaatgagagaaatttttgagatggtagacaaggaactggaaaagtcaggtaaaaaaggatttctcgcgggtggggtaattctgacaggaggaggaagtcttttggaagggattgatactcttgccgaagacgtatttcgtctaacgtcatctagagccaggccgggtggaattacgggacttgcggagaaagcgtcttctcctgaattctctacgaccattggtatgattaaatacgcagacaggatgactgatatggatcaaaaatccgtggatcgttcggaaggatggtctaaaaaaattagaagatggatcgaagacaatctttga
>LIC_12317|5.768311008653872
atgagcatggacaaaccaaaaaccaatcacaattcaagagttgctattactgggataggagttatccttccgaatacgtattctgtggacactttttggaaaaatctttccgaaggaaattcccaaatagatacgattaccagatttccaaccgacgatatgcccgtaaaagttgcggcggaaatgaacgatttcgattggaaaaagttcttacccgatttagacgaaaaacattcaaaacactataaccgagaaaccttcgcaattatgtctgcaatggaagaagcgcgaagagacgccaaattagaaaaggattccgttgatccatctaaagtaggttttatagattcttcctctagagcttctctcgcttggtgggaacacgcttggaaactttatcacgaagaaaaagatcctaacgtttttgatcgttattcggttcttacttctatggcttccaatcctacaaatcttaccgcaatctacgcgaacgtgcaaggttttgtaaccacaatcacagccgcctgtgtaggaggacatcacgcaattagtctttgttaccaagcaatccgaaaaggaagagcggaagtaatgtatgccggaggtcatgagtttcctttgatcaaacctctcatgatgatgtattccgatccggtaagttccgttatgtcttccgaaaaagacaatcctaaatctgcaatcaaaccttacgatcgaaatcgagatggttttatcttaggagaaggtgccgccgttctttgtatggaaagaatggatcacgccatcgcaagaggtgccagaatttatgcggaagttttaggaacctttagctacaacgaagcggatcacgcgatgagaatggatcttaccggcaaaaaggctgcgaatggtttaaaccgacttctaaaaatcagcggactcaatttaggagatattgattatttctgcggacatggaacggcaacgatcaacaacgatatggcagaaagtagggctctcaaaattttatacaacggccttgctcggaataaatgggctcctcttggttctatcaagccaatttttggtcatacttttggagctgcagggattatcaacgttgcggcaacagccctcatgcttgaaaaacaaattctttgccctaccatcaatctaaaagacgtagacccagaatgcgatcatgatcatattacagatggtgccagaaaggttcgacttagaaatgcaatttcaatggcttttgcaattggaagtcaatcttccttcgtaagtcttaccgcaccggatcttctttaa
>LIC_10613|5.766383102096868
atgaaaaaaattggtaaaattatatacgcggttccatttgcgattttcgggttatttcattttatttcggggcccgcgatgacaggaatcgttccttcttacattccttttccgattatttgggtctatatcaccggattggcgttgattgcggcttcggtttctatcataacaggaatcaaaacacatttggctaccgtacttttagcggttcttttaggaatttttgtcgttttggtacatcttccaggcgcggccgcaggcaatcaggcttctactatggcccttctgaaggatgtttctcttttaggggcttctcttctaattgcaggaactgttaaggattga
>LIC_10665|5.766383102096868
atgaatcaggaaaaaattaaaactatcatctattggattgtaaccgctgtgatcgcggctaactacgcgttcgctagttacgcctatttcaatcgcggaccagaggtagtcgccggaataactaaactcggttatccaatgtattttataaccattcttggagtttggaaactgctcggcgcaatcgccatcacggctccacgtttcccccttttaaaagaatgggcttatgcaggaatgttttttaatcttacctctgcttctatttccaatgcggctgctggaatggaaatcatacatgttataatgcccatgatcggtttagttttagtggccttgtcttgggccttacgtcccgcgtccagacgactggaaggaatctggcatctataa
>LIC_12963|5.755956598859729
atgcgaaatcggaagaaagttatcatagtgattttgttagttgctactataacttacttgaaatacggtatagaccatacacatatccacgcttcatcaaagattgaatactcggttattcaaaaacctaccgatccaccaaaagacaaaccaatcaaagtaattgtaagcgatggaggaaagttttgttacggtcctaattttagcggaggtgaaagttacattataattgaacagtgttggcaaatgcacgttatgaatgcaagatacgacgtgtttcaaagaatttcgtataacatcaataatacgtggttatgtattactgctccggagaaagtaattaaagcagaagaaacctgggactatgttcatctcagaccttgtacgatcaatgatcctctacagagatggattataaaaaacaattctttttggactgcaaatgggttttaccgattgaaggattataattggtacggctatatctctagaaattctggtgatagatacaatcatactttagatccttccatgaacgattgggtgaatacaatagccactcccggaaatatcagcattcaaacttctatagcctgggatttgcaaactactgagggacaggaacgttattttattcgctggggaagttcgaataaaaatacaactcctctctactacaatcctgaaaatggacatctcgctcagtatgatccaatcagtggttctctctactgtatgtattctcaagtagacaactatcaatggaattgggtgaaatggaaatggtgtagtgattcacttgaaagtaaaagcaagggaaatccaactttttggaatgtcttttttgaaactgatcaaggaggaatgattacagattataagggaaatgcgctgagagttactagatatggaagcaattggggtgttgcttatacggctaagcctgattttgtcaaaacggatactaagaatagtcccacttctttatttgtagttgataaaagcttactggattggacacgttatacgtcttctaatcttggaaagacagagcagtattgtccagctggtaataaagaaagtgttgtacataaaaaagccaaaagaaccttaccgcccgactttcaattaactgaggcttggattagaagactttatgaaatagcaaggacggatccaagttcgcgtacgtcacgtggagtatgtggtgtttgtatgcttcaagctcttcagatgatagcagaactccaggagtatcattctcaaggacctcttcagagtggaggttacttcttcaatacggctcctaatacaaacccttttatctcgttcgaacaacgttatccgcacttggacaggttgctagtagatatttacagagtgtttgaccatttctttgacacaagccatacgttaggatacttatctgctatgaatctcttacctcagtacgaatgggggcgcactcgtgaattctccactatgtctgaaatacgatcccacattagatcactcataacttccccacccggaaatatttggctagtgttaatgacaatgatttatccagatggaacgagaggagggcatgcggttccaattcttagaacccctcaaggattagttgtaattgaaacaaccatggcaaccgcaacatttgaagaatacagagcagcgttaagacccactacagattttgaacagataattagaaatctgagaggacccaataatattctaataggactttcaactttacaattaggaagattttaccacaatccgttggactctatgatatctaacagaaattgcaccggggaaggaagtgatagaagaggcacaggaggatatccagctagcacatcggtaaaccaatgctcaagtaaaagcagccggtgctccctgcagtaa
>LIC_12513|5.750268950281002
atgacctcgaaagaatgttccacagaaaatgaagaagttaccggaaaagaaccggatagagttgtaagaaaattatttcgacaaacgttagtcggaattgtgattctcgtattaggagtagtttttcttgcaagagtatttccggaacctgtgcttgttgtatcccagaagtttatagaaattacgggagtgtttggggtaggagtgggaattatgcttgcagattctctgcacgtatttataccaccagacgtatttttaatgtttgcagtggccggaaaactcaattcagtacttgtaatcgtatcggcttcgattggaagtttaatcggagggagtgtttcttatttaacgggaaggattcttttgccgaagatggaaagaatttctacctttgtaaaaagacatgagcagaagttggaacactatctgcatcgatacggattttgggcggttgttttggctgctttgaccccgcttccatattcttgggtatcacttgcggctggggcgatgaaaatgaaatattctttgttttttaaagggtgtctatttagaattccgcgttttatcgtattttattatctaattcaatttggatgggtaagcggaggaatgtaa
>LIC_12983|5.7475258597669745
atgaaagaaatcaggctaactgtagaagggatgacctgcttacattgtctaaaaacgattgagtctgctttaaaagaagccggatttacgggaaaagcaaacttagaaaatcgggaagtcgtttattacggaaaaggaactacagaagaattatcgaaggttaaagaaactattttaaaaaaaggttataaaccaggatga
>LIC_12389|5.7413201557958695
gtgaaatattttgaaaaaagatttttagacgtctatcgccctatttatttgggagttatttttttaggaatcgtattggatcttgtgactaagtttttagtcattctttactttcaaccccatcgttatttagaagtattcggaagtttttttagaatgactcttacgtttaacaccggttttgtgtttggtgcgtttcaggacaacgcgattccttctttgatcgctactggagttgcgattgtgtttctaattggttatagatggaagaatcacgatttaggaaatccctggggctggaacttagtgatggcgggagcttttggaaatttcttagataaattttttgtaaaaattccgggaacaggatttcgttttggttttcaacctaatatgggagaatatatcggagtcgtagactttttggattttgattggcctgacttccttttgttttctagatggcctgcgtttaacgtagccgattcttgtgtcacgattggtcttacgattttgatctttacgatgaaactagaagaggagaaataa
>LIC_12844|5.739131496127478
gtggaggcaaacatgagacattcgatagttttcatagtagttttattggtcttagtaacaactagctttgaatacagtataaataatatacatatccacgcttcatcgaatacgagtaattcaatcattcaaaaacctaccgatcagccaaaagataaaccaattaagatcgtgattcatgatggaggaaagttttgttacggccctgtctttagcggcggtgaaagttatattataattgaacagtgttggcaaatgcacgttatgaatgcaagatacgacgtgtttcaaagaatttcgtataacatcaataatacgtggttatgtatcactgctccagaaacagtcgtttatgcaaaggaaaactgggactacgttcaccttagaccttgtacgatcaatgatcctttacagagatgggtcataaaagataattccttttggactgcaaatgaacgttatcaattaaaagatacaaattggtatgtttatatctctaaaaattctggtgatagatacaaccataccttagattcttccatgaacgattggttgaatacaatagctactcctggaaatatcagtattcaaacttctatcgcttgggatttgcaaactactgagggacaggaacgttattttattcgcaggagaggttcgaataaaaatacaactcctctctactacaatcctgaaagtggacatcttgctcagtatgatccagtaagtggttctctttattgtatgtattctcaagtagatgataatcaatggaattgggtgacgtggacactgtgtagtgacatacctatcagtaaagataatcctgctttttggaatgtcttttttgaagctgatcaaggaggaatcatcacagattataaaggcaacctactcagagtaaccagatatggaagcaattggggagttgcttatgcagctaagcctgattttgtcaaaacggatactaagaatagtcccacttctttgttcgtagttgataaaagcttactggattggacacgttatacgtattctaatcttggaaagacagatcagtattgcccagctggtaataaagaaaatattctacataaaagagccaaaagaaccttaccacctggctttcaactaactgaggattgggttcggagactttatgcgatagcgacttcaactatacctgaagctcaaagcagtggaatatgcgccacttgtttacttcatagttttcaaatgttagcagagctacaagagtatcattctcaaagacctcttcaaagtggaggttacttcttcaatacagctcctaatacagatccttttatatcgtttaggcaacgttatccgctattggacatgttactatcagatgtacctacagtgtatagctccgctggtagaacaaccagacaattaggcttagtatctgcaagaactgtacttcctcaatacaattggattgcctcttctgaattcattactcgatctgaaatacgatctcatattacctcacttatagcttctccctctggaagtatttggttagcgatattaagacttcgtcgtacggatggagttagtggttggcatgcagttccaattcttagaacctctcaggggttagtagtaattcgaacaagggcctctttgacgtcgcttgacaattacagacaatctttaactcctaccatggatcctgatttggtaatcgacaattacctggaaagaccagacctgtctctagaaagacttacaacgatacagctaggagaagtttatcataatacttttgacttcatcatctccaacagaaattgtacgggagaaggagacgacagaagaggtactggagaatacccaacgagtgcgtccgtaaatcaatgttcgagtagaagaaataggtgtgcattgcagtaa
>LIC_11142|5.7374809442466175
ttgaaaaagaaactcagtcgaacttttatctgtcagtcctgcggtcaggattatacccgctgggctggtaaatgtgaatcctgtgggagttggaattcgattgtagaagagattggtggtgaacgtttctcttcttctaacggaagctctcaaaaaaacaaatcgtataaggaaccgattcctttagacagagtagaagaagaatctctgaaaaggatgggaactggtctgaaagaattggatctcgttttgggagggggacttgttcccggttctctgactttgatcggtggagaaccaggtgtaggtaagtccactttgattttagaagtttcacgttatctgacacaggcgaataaaaatgttctctatatttctggagaagaatcaccttctcagattcgaatgcgtgctgaaaggatggggcttcgtgcttctaatctttttgttacatcggaaacgattgctgaaaatatttcttcgatgattgaaggagaaaaacccgccgtcgtttttgtagattcgattcagacgattgcaagagaagcacttcctaatcaagcggggactgttacacaactgagagaatgtactcaagttttattggaaactgcaaaacgatctggaattccgattttaatgaccggacatattaccaaagaaggaacgatcgctggacccaaagttctagaacatctcgtggatacggttctttatttcgaaggagatagactcaattattatcgtttgcttagagcagtgaaaaatcgttttggtgcagttggtgatcttgcaatttttgaaatgttttctggtggtttaagagaagtaggggatcgaaatcgtgtttttgtaagtgcgggagcggaagaaagaagcggttctgtgatcagcgcggtgttggaaggtagcagggcacttactgtggaagtgcaggctttggttagtaaaaccggttttgcccaagcgaggagaatggcggaaggtccggacactcgtcgtgtgatcttactggccgctgtaatcgaaaagtatattaaaatcaaattaggagaatgtgatctatttagtaatctcgctggaggtttgagtgcggatgaacctgctttggatcttgcgatttgtgcttcgattatatccagttatctggatcaacctcttccaaaaggaacttgtgttttaggtgaggttggactttcgggagaagtacgtagtattggtcaggctaatcttagggttaaggagttggctggggttggtatgaagaaggtaattttgcctgagggaaatttaagtgaattggatcaaaacttagatatacaagttaaaggaattcgttcattgaatgaccttcgttctctttttccgggtgccagttaa
>LIC_10290|5.737026415785508
atgacagcatcaattattaatttaatttatctcctttcctccatcctttttatcataggattaaaacttctttctcatccaaaaactgcggtgcgtggaaacttcgttggagcggttgggatgttttttgccgttgctgcggcgcttgtagaaaaaggtcttgcatacgaatatatcttggccggtttcattgtaggaactgcaattggagtttatctttccgtaaaagtggaaatgacttctatgcctcagttggttgctgcgctgaatggtttcggaggtcttgcgtcctttttagttgccggtgcggcgattatggaagtgcttcatcaaggaactaatctagaagttcttaaatcctatcaatttacaatttctaccgctgcctctgggatcattggtgcagttactcttacgggcagttttgtggcttatggaaaactacaagggattctttccgaaaaagcggttcgttatcctggagatcaaatcgtaaaagtgcttttcctattgggttctttagttctaagttacttcgttgttattgaacctcaaaagatagaatggtattggtatgtagttgtggtaggttctatactcggaattttactggttatgccgatcggtggagccgatatgcccgtggtaatcgcccttctgaattcttattctggaattgcggcatctgcaactgggtttgttttaggtaataacgttcttatcatcgccgggtctcttgtaggtgcctccggaattatactaacacagattatgtgtaaggctatgaatcgttctttgcctaacgttctttttggcgggttgggggctgctgtagacaactccaaaggtggagaggatatctacgctggaaaaacgaaaagcacatctgcagaagaagttgctatgttattggatatggcccagagggttgtgattgttccaggttatggaatggcggttgcacaagctcagcacgctgtaagagatctttataatattctaacagacagaggaatcgacgtagaatttgcaatccatccagtagcgggtagaatgccaggtcacatgaacgttttacttgcagaagcggatattccttatgataagatgaaggaaatggatgagatcaatccttctttcgaacaagtggacgttgtgatcatcaacggcgctaatgatgttgtcaatcctcttgcaaaaacagatccaggtagtccgattgctggaatgccgattttggacgtagacaaagcaaaaacggttatcgtaatcaaaagaagtttgagtcccggttttgcgggagttcctaatcctttgtttatccaagataacgctttgatgtattttcaagatggtaaaaaagcgactcaagaaattgttactgctctcaaagaaacctaa
>LIC_12750|5.73636302660234
atggaaatatctgtactcatacccacgttagtcgcccttcctttgatcggctttttagtttccggaattttcggcaaatggttgaaaggatttacgggaatattttcgacagcgaccgtgttcgtatcctttgcgttggcgcttttgtcttttgttgaccggtttcatccgatgagaaacggaattccgaaaatcgtcaccttatttccttggattactacgggaggtttaaacgtatccctcgcctatcaagtggatcaactttccctttatatggttctgatcatcaccggaatcggatctctcatccatttatacagcatcggttatatgaaaggcgatcccggttttgcgcgttacttcgcctatttaaatctgttcatattttcgatgctcaatctggtacttgcagaaaacctaatacttctatttttaggatgggaaggagtaggactttgttcgtatttattgatagggtttgactatcataaagaaacggccgccaacgccgggatgaaggcgtttatcgtaaaccgaatcggagatttagggatgttgctcggaattgcgttcgtgttttggtacacgggttccgtatcctttaccgtaatcgaagaagcaattttagaaataccatcttttcgttatatactaccgttagccgcggcttgtttttttatcggagcgatcggaaaatccgcacaacttccattacacgtatggcttccggacgcgatggctggcccaactcccgtttccgcgctcattcacgcggcgacgatggtaacggcgggaatctttttaatcgcaagattaaatcctatttttttatccgctccacaagtcggacattggatcgtagttataggatcgatcaccgctttttttgcagcgaccgtaggcttatttcaaaacgacatcaaaaaagtcctggcctattctaccgtttcacaactcggatatatgtttgtggcgatgggagccggagcgtatgtcgcagggctctttcatttaatgactcacgctttttttaaggctcttctatttttggggtccggatcggtaatccacgcgttacatcacgaacaggatctacgtaacatgggcggacttaagaaacagatgaaaataacatggattacttttttgattgggtcgcttgcaatttcaggaataccaccgtttagcggatttttttccaaagatctaatattagaaaaagcttatgcttatggaaccttgttttacggactcggaattataaccgcgcttttgacggcgttttatatgtttcgaatgacgtatctaacgttttacggagaatccagagtatcttccgaaaaggcttcgcatctgcacgaatccccacttgtgatgacgattccccttatcattttatccatcggagcgacggtcaccggatttttggaagttcctcatcttttttacggaggagtcagaatacttacaagttacttcggtccggtttttatccgaggaattgaaatttcggaaaggatcgtaaaacaaccattagacgctcgcgaggtcggaacaacaaccactgtcgagttgagtttgatagcggtatcgattgcagttgcaatttccggaatattcatcgcaaggatgatctttttaaacgggaaaaaagttccagactcggaagaatcccataccggaatcaaaagaatacttactaaaaaatactacgtggatgagttttatcataacttcatcgtggaaccgatcctactgctcggaaaatttttagcagatcacgtggaaagaaatttcctagatctaatgttacgcggcacgggaagagtggcggttgcgatttctttggttttaagaagggctcaaaccggaatcgtagtggactacgcaattttgattgtattaggaaccgtggtcattctttccttttttctattgagggggctataa
>LIC_12919|5.726785583858933
atgtctttatcagcgcgcaagttaattttacgtatcaatggagtggcacttatggtcgcttctttgggcggttttatttcaatggacgttctcggaatttttttcggtataggtcctgcagcttctcttttaaaaggacaggaatttatcggaattggtggttttgaagcgcatggtcttgcttttatactaggggttttactttttaaagccgaagcaaaacgttcttggcatattaccgcagtggctattcacagtttattaggaattgcgaatattcttatgtggggaatttttatttccgtaaatagtttgcaaatgggttatatcacaactgctatgcattgtattttcgtcttacttcagttagttgcagtttttcaatcttccgaacaagataaatatgaataa
>LIC_11567|5.726295696146045
atgtttcgtattgccgttttcctgcttccctcagtttttatttttctggcaggttgcggtaacagattgattcgtaaagacgcggtggctcagattaatgagcattattcggaaaaaatttattacctaacaaaagataaaaaggtttctaatacagaaacctttaaaaaagggatgctcgttcggatttacgtggaatcgactccttcgatggtgaaaattaaatgttaccctgcggatcataaaagagaatacgccatcggaagaatgatcctttatcaattgaatgacgaatatagcggtaaaaaaattactgtagaagatttggataaacttatagccaatgaacttgtggaatacaaaaagaaaaaataa
>LIC_12958|5.726295696146045
atgagtgagaaagtttactgcgctaattgcctgcactgtgtaaccgtaaggcaatatgaatccgaggcggataagtatattctccgcgtaaaatgcaccaagaaaaaatggtccaaaagatccggagaagaaaaactctataaatatttcaccgttgctcgccgtatgcaagtaaactgtgaattttatgagcctatgggtgaaattcttccttatattaaaaatctaaagaaagaacttccaatcaaagacgaaatctacatggtgaaaaatctcacctaa
>LIC_10931|5.725278634623605
gtgagccaaaggagttttttagaccagttgttggatggggcgaaagtggaatggaaggcagttgaagaaatttttgatctaagaaatggatatactccttcaaaatcaattagtgaatattggaaagatggcaccattccttggtttagaatggaagacattcgggcaaatggacaaattcttaataatgcattacagaaagtagcaaagagtgcgcttaagggcggaaaattatttcctgcaaactcaatcatagttgcgacatctgccacaataggcgagcatgctctaataactgtcccatatttatccaaccagaggtttactaatttaattttaaaaactgagtatagcgatagatttgaaattagattccttttttattactgttttctattagatgattggtgtaaaaataacaccacgatgtcgagttttgcgtccgtggatatgaatgggtttaaaaaaatccaaatccccattccgcccctgcccgcccaagaagaaatcgtccgcattctggacgcatttactgagcttactaccgagcttgcctctgagctttccgcgcggaaaaaacagtataattactatcgagatcaactcttaagctttgaagaaggagaagtggagtggaagacgttgggggagacctgcgacgtatatacaggcggggaggctccggaaagtagctcaatgagcaaaactccgacagacatctacaaatacccaatttttgggaacggcgcagaggtatatggctacacagaccgctacaggatagacaaagatgccgttaccatttcttcgatcggcgcgaatacgggaactatatattttagaaaagcccatttcacccccatcatcaggctgaaggtcgttattccaaaacaagaagggattctgcctcgatatctgtttcatgctttgtcctcaattgcgattggaagcaagagcagcagcgtcccaaatatgaacgcggctgatgtgaaacgcatttctatccccatccctcccctcgcagaacaagaacgtatcgtcgacatcttagacaaattcgatgccctgactagctcgatcagcgaaggtctgcctcgcgaaattgaactacgtcaaaagcaatatgagtactatcgtgaattattgttgagcttcccgaaagcagaagcggggccgaaatga
>LIC_13170|5.71906616306456
atggatattcttttattcgatgaaggtcaaaaaattgaatctgttttgatagaaggtgttgttggaaccgattctcttttggttccggaagtttattggaatcggttggatcttcaagaaaggaaggttcttcggaataggcttcctcttttactgagaaaatattcgaaacaaattgcgtctatgacgcgacttcataataaggcgggtaaaattaaatacaatctgggtgttggtaaaatgaaaaaattcagtattcgggttcataccggtgtttgggcgaccttaggtgtgttagctgctgctcatggggtttctcggtgttatctttttaattatatgctctggctggatgaacaaggggatttttttgtgaaaactttgaaccggggagttcctcgctttcactggacttacgaaatgacttggaagatcaacaggagacaaaatctcatatcaagagaattaaagttcgaaccaaacccaatgacggacaaatatccctattacttacaggagtcttcgtaa
>LIC_13187|5.718125966123989
atggaatttgaattcaatacacttatcttatcagggttaatcatactcagcataggacttttaagaatttcgtccaagttcggagtaccttctctattgttatttttaatgataggaatggccgccggttcggatggtccgggaggaattgattttgataatccgattcttgcaagacaagtaggttccatagcattggcgtatattcttttttcaggaggattagaaaccgaatggcaaaagatcagaccggttctctggaagggaatcgttttaggcaacttaggagtgttgattacttgggccgtaatggggctgttctctgtttatgttttaggattctcaccgattataggatttttgttgggagcggtcgtatcatctacggatgcggctgctgtattcaatgtattaagaactagaaatacaggaatgaaaaaaggactgacttccttgctcgagttagagtctggaagtaacgatccgttagctgttcttttaaccgtaagtatattaagtcttttaggccctcagataccgaaggcagaagaattagtatttcatattattatacaattttcaattgggtctgtagcgggagctctatttggatacttaatctataaagggcttaatcgaattaggttagaatacgaaggattgtatccagtgttgatttctgcttctgtattatttgtatattctgctacggaattgataggagggaatccgtttttagctgtttatattgcggggcttgtgttaggaaatcaatcctttgttcataagcggagtaatttacgattcttagatgggattgcgtggttgatgcaaattgtaatgttcttaacgttaggtttgcttgtttatccgagtagaattcctccacttttcggaaccggaattttattttcttgttttttagtattcattgcgagaccaattgcagtgtttatctctttaattaaatctggatataatttcaaagaaaaattattagtatcttggatcggacttagaggtgcggcgccgattatacttgctacattcccgtttgctcaaggagtggaagggtcagataaaatttttcatttagtattttttacggtactcgtttctttgctgattcaaggaactagtgtgcctcaagtggttcgatggctcgggctagatgcgcctttagaacaaagagcttcttatccgttcgagtttgaaaatagggaacagagtgattccaacctacttgagtttatcgtaccttacggatcggatacggttggaaaatttgtatattctttaaattttccggagaattcgttaattactctaatttatcgaggagacaaacatattgttccaacaggaaaaactaaattagaagaaggtgatgtacttttgattttgactccaaaagggagtgaagataaaattcgagaaattctatctaaagtagattcaagtctgccttaa
>LIC_11868|5.714646538858131
atgtcgtcgttttctgcgttactaaaacattccgtttggagagatctctggactttatttttgaacctaggaaaagtgattctttttttaagtttattctttctttatgtttggcagaacgttcaagtcgccaggctcaacagagaaataggaattgctacgaatgaaaaaatcaaacagattaaaaagaacgacgatttaaaaattggagtcgccacttatacttccgcgagaagaatcgaaactctttacagaaaaacatacaactatcttcctatcacagtgggggatagaatcgtcactttgaatttacctcctgaaaaaaacgaagatgaaaatgaagttaaccagtcttctccttaa
>LIC_12477|5.712361633048169
atgaaaagtatcggacttcatagaacttctaaaaccttgctcgttatagccctcttaggaggacttttttttggttatattctttcggaggtagacgaaggaggagaattagcgatgcttgcttcttaccaacccacaactcctactagactctacgacatcaatggagttgtattcgcagaactttataaacacaaacaacaactactgaaataccaagacattccacctcacgttgtgcaggcgtttttatctgtggaagataataactttttcaatcacttcgggatcgattttatggcgatacttagagctgggattgtaaatgtaatttcgggtagaatcaaacaaggggggtccacccttacgcagcagctcgccaaaacggttttacaaaatagaaaacgatcctttgcgagaaaatttatagaagcgttatttacgcttcagatagaacaagaatattcaaaagaagaaatattagaaatttattttaatcttatttatttaggacacgggaccacgggactggcttctgccgcggatgtatattttcaaaaagacgtaagcgacttagacgtagccgaagcggcgcttcttgctagattgcctaaggctcctgtaaaatattctccctttaaaaacccagccatttctaagggggcacatttaagtgttttaaggcttatggcggaacaaggttatatccctacggataggattcaaaccattcacgacgatttttggaataaatattggcctgttgtcatcactcaatctccttctcaatccacttggggaaatcgtctgaataaggcccctcattttacggagtatgttcgccagaaactagaaaaggagctcggagaagataaggtttatacaggtggattgaaagtatatactactcttgacgctcgcaaacaagagatcgctcaggatgaattatccaaagcgattaaaaaacacgatgacctcgtttctgggattaccgtcaattattccggtggagccgataggggtcttgtaggtctttattatctgatgggttctgtgtttccgatcggaatgccttttattagtaagttagacgacaaagcgaactatagggtggctttagaacgtgaacttatagacgcagtagacattcttaccattttaactcctggagaaaacgagtcggctgcgatttcggaatttcaaaaacaaaccgcgatcttcggaaaaaatctacacgtagaaggagcagcgattacgatcgaaccttctactggttatattcaaaccatggtaggaggatacgaattcactccaaagaaccagttcaatcgagctacgatggcaagacgtcaaactggttccgcatttaaaccatttgtttatggagctgcaattcaagaaagagtcgtaggaagtgggactggaattatggacgcacctcttaccactttaacggaagaaggagaaggttggtcacctcaggattttgacggagactttttaggaatggttcctttgtccagggctctatctttatcgcttaacatcgtttcggtgcaggttttcttacgaactggtcccgatgcggtcatcgatttttcttccagacttttaggagtcaatccgaatcgttttccgcctagccctgctttggcgcttggaattgcagagttgacacctttggaaatggctcttggatatgctactatcgctaataatggtagaagggtaattccgttttctgttcgttatgtgatcgatcagagtggaaatataatttataacgaagaagtaaagatacaagaagagttacaaaggcaagcaaaggatggaagtatccaagtaatttcggaagggaccgcctacattctaaaaaaaatgttaaccaatgtagcgatggccggaactgcagcaatgggacttagagatccggaaaaaggaaattatagaggaatcgccgcaggaaaaacgggttccacttcttcttttacaaacgcttggtattgtgggtttgatccaaattatacgaccgtaatttggttggggtttgataaaagttctatttccctcggaagaggacaggccgcttctgtgcttgcggttccgatttggggaagaatgtacaatcgattttatggaggacaaaactatccttcttttggggaagatgtaataccggaagaagtacaaggaggaggtacttgtgcttacaacggactttcaccaaaaccgggagtatgtcccgtaactcagaatctgactctcaaaccgatcacagtagcaggagtgaccaaggctgtgatgggcaatcgtcagtgtgatggagaaagagatcatcataagtctatggattttagagaattcttacaaaaagaatatcagattagcgatgaagaattaggaaaaacggatcgaaaattcaaacccagaacagaataa
>LIC_13101|5.7114947320819125
atgcagagaattataaaaaccgttctattggttttatttttcacttggggaataaattgtattaatggaagtaaaaattccctacctttctttgcctatttagatttgagtactaaaggaggaagttcctttgcgattgcgcaaatcactccaggttcgggtgtgtccgatattcctctcaatacttcaatccaagcgactttcaatagtgcttttgattcttcaagcgtgacttcttctactttttttcttaacaaaggtggagatcctattttagcaaccttacgtttagataataatactgctgttctcactcctagttcggccttatctgcttcaacaacttacagcgtaacaatttccaaagaaattaaatctgcagaaggaatttctctaaaagaagatcttacctggaattttaccacggctactatagtggatgcagtggctcctgctttatctttaagaatacctgcagctggtgctgctcttatttccaatacaacatccgtgcaagtagctttcacggaaacaatggattgtactaccgttgataatgtttctctcacacttaaaaacaatgctacaaatgtagtagaaccttccggtgtaaattgtttgggttccagtgctagcttaagtccaaataaccctttaactccaaatactacttaccgcgttgaagtttctgcttctatgaaggatctagccaataatccgcttgcaggcgctttgaactggacttttactacaggggctggtcaagataatactcctcctacgctttcatttgcatctccaagtcctggagaaacgggtgtatcagtgaactctgctattggagtcgcttttgacgaaccgattcattgtggttcggttcctggaaattttgttttagaagaaacgcttgttccggggaataatgtaggtgtaactctaacctgttcgggtgcaactgcttctataactccgattgcagttgcaggtttggacttcaataaatcttataaagctattctcaccgcaggaattacggatttatcttccaatccaataatgccacgcacttggacttttactacgggagccgccccagacttaactccgcccactgttacgtttacggttcctaccgtgaatgcgaccggagtaggtgtgaatatcaatcctactgtagtttttagtgagccgatggcgtgtggtactgtaaatgccgcttcttttaaattaaaacgacaagcaacaggagtgtatttagttggaagcgttgcttgttttggaacttccgcaacttggacgcccgatccagtcaaccctttagcatttaatacaacgtacacggtcgaaattaatgcgggagctcgcgatagtgccaatctcccagctgttccattctcttggaattttacaactggtcctggtccagatcagattgcaccgagtgtagcttttgtaactcctgcaaatggatctacaggattgcctaccaatgctggtggaagtattgcttttgacgaggcgatgaattgtggaacggttttgggaagtatcagtatggatgacgatgttactactccactttctacagtacctttaaatattaactgtaacggaaatactgctacctttgcaccggcagtcgccttagcatttaacacgacatatacggtagcgattgctcctactgcaacggacgcatcaggtaacctgatcggagcttatagttggagttttacaacaggagcggcaccggatgtaacccctcctcaaatttctttagtaagtcctttgcctggagcaactgggattcctacaaattcaaatatcacggtttcttttagtgaaacgattgattgttctactttgaaccttacagtcaataatggaattttcgtaaataccaattgttccggagcatccgcaacttttactcctactgtgccaactccgttcaatacaggtaccaattataccgttaacgtagtaactgtaaaagatttacaaggaaatacgattgttcctggccctagtttaacttggaattttacaactggactagccccggatgttacacctcctgttatagcaattcaaaacttaagaaccaatagtatggtagagtctgggtttgtgatcggaactgcggctgatgcacgtgggattgcaagtattgaaatttcaatcgatggtggaggttttacaggtgcaggtgtaattggaactacttcctggaaatatcctcttccaacgggagctgcaacttggagacctaactctcaacatacaatccaagtaagagctacggatacttctaacaacgttactacatcagctatggttactgtgagaaaaggaaccaatagagatattaacggggacggttattcggacttagtagttcctgaatatggtcaaggattagtctatatcttccattcgtctggaactgcagggattacaactacaagtgcacaatttgcgaacagaattattataggaagtgctgcagatcagtttggaaaaacagttactatgggcgatattaacggagacggatttgcagatgtggttgttggtgctcctgataatggtagagtctatattttccattcttctggaaccgcaggtgtgactacatccttctctgcattcccaaatagtacacttactggtacagctggaaccgcagatcgatttggagattctatagctgcaggagatattaacggagatggatttgcagatgtggttgttggtgctccgagttataatgggtctagagggagaatttatatttttcattccgctggagcagcaggaattgctactgcagctgttactgctggtggagcgggggctaactcttttagaactggtggtttaccgagtgagaaatttggattttctttagctgtaggaaacatcaatggtggagttgcagatgatattgcagtaggggctccaggttttgatttcattaatggaaacggaaccaagccaaattggggaagaatatatgcttactatggttcaggcactggtttaactgcgacaacacatactcttacaaatactacaggagatgctcctgtagcagctggagtgccaggtggggctgcacaacttggatatacagttgcagtggctgatgttagcggagatggttttgcagatgtgatcggaggagcgccatacttcatacaagttggtaatccaaatgttaataggcagggtaggataattgctttattttcagctggtgctggcggtatgggaaatgtaactctgggtgccgctcatcgctctataactggattgaatgctgcagatgggcagggtatagggctcacacttggggttaaggatttgaatctggacggaatggcagatattgttatcgcaaccgtacagttatgggtagcaccatttacgcccaattcggttcttgtcttcctggaagggggagtcgggcagagagatacgacgactgcagacgtgactatggttgcaggagcgattccggcgcttggaattactactgatcaaaataatggacaaggtattcctctttctttaagcgatattaatggtgatggtcgttcggatgtaattgtaggaggatcgaatgaggcagttcgtatctttcactctgtaggtggagctacaccaataacgaatgatcctacaactccatcgggtcttattttgggttctggtcttacgggtggaatttggggggctgctttgaattcaaacgaattcggaactgctatatattga
>LIC_12525|5.708750775113091
atgaatgtaaagtccgcatttttattcttttccatagtagctactagctgtatagtaagtcctccggacaaaccagaacctccatttgcaatccttcggtattttttaagtcccagtacaaatgaaagtgaagaacctcaggtaactatttccaacaatacaccaattcctgtcgtcacaccaccacctaactttaatttaagcgctgttagtgatacgggacaaactcaatgctggacatctggcggagtagcaactgcgtgtttaaacagcggccaagacggagaatttataaacactccaaattctcgttcttttacaggtcccacacaacatccacaatatgggacggattatacaaccttagataatatacgaggactcgtctggaaaagttgtcctgaaggtcaaaacggacctacttgtgctttaggagccgcaacagcgatggattgggatacggcgactaacgttggaggacccggcagttgttccgacctaaataaccaaaacggaggaaacggttatgcaggcagaaccaattggaggattccagaattcaaagaatttatgagtctttatcgttattctacaaatccagctcatcccgaaaacgtacaatttccaaatgcagatatgaccaatctctatatgacgaatactacttatccactcaacgttgcggagatttgggctgttgattttttaacgttaggacttccgattcagccatttgtaaaagtaggtgcgaacgtatttttacgctgtgtttctggaaatccgttacccgtcttttcgttcttagacaacggaaacggaaccgtcacagatcaaaatacaaaactactctggtcaaaatgtgcattaggaaaatcgaatgtaaattgcacagcgggagttttattttcgggaaacagacagtcagcattcaatgggtgtaataacttaaatgtcgcagtatttgcaggaagaaacaactggagactacctaacgcaaatgaactcttaagtattatagatcattccggcgcgggaaatcctactattccagccgcttttccaaactttcccccaaacaccacattctggacttctacaaccaacgaaacaactctaaccgaaagtttagtgattaattttaatggaggcgttttatcgagtttaacaaaaactttggcagcaagtggaatctgcgttacaaatctttaa
>LIC_12323|5.7042010944023795
atgcacccagccgaaaaagcagtgataggtaatataggagttaatgaaagaagaagggccaatgaatcggaaactcctatgtttatggcttctaaagtggcggagatggcattaaaagatgcaggaaaaaaaccggacgaagtagatctttacatcttagcaaactggaccgatcgttattatcttcctgatttagctccgcaagcctctaaactttcaggaaccaaaaacgctctcgctttcgatgtaagtactgcctgcactggttttgtccacggagttcaaaccgcttgcgcttatttagaatccggtaaatttaagaacgcacttgtaattggaagtgaacgtttttcagtcagaaccagaatggggggttatggagaatttaccgctggagacgcggccgctggagtttttttagaacataccggaaacagtaattccggaatcatagattcctttcttcaagacgaaggagatcttgcaggtatcattgtaaccggccctcctcccaatagttacgttaaaagttatccggaattagtcaccaacgcggcagatcttacactcaaagccatggataaactcttagaaaaaaacggtctaacaatagatgatgtagactgggtggttcctcatcctggaaccgacgtggtagtacaagacgttctcaaaaggactcgatttccgaaagagaaaattctaatgaacttcgacaaagtgggaaatacttctgcggcttctatccctatcgttttatcagaatattattataaaggaaaattcaaaaaaggagatttattcctcactcccgccgttggaggtgggttttactggggaggactcttatttcgtctctga
>LIC_12340|5.703064615547087
atgggtcgttggatcgtcctaagggtatctttgttagtcttgattggaattggtttcgaatatggaattaaccatacatcaataaatgcttcatcaaagagtgattactcgatagctcagaaacctgcagatcaaccaaaagataagtcaattcaagttgttatgcatggcggaagtaattattgttactctcctgtctttactaaaggtgaaggttatatttggattgactattgtagtgataatactgctaaagcaagatacgatgtgtttcaaagaatttcgtataacatcaataatacgtggttatgtattactgctccggagacagtagttaaaggggaagaaacctggaactatgtaaacctcaggccttgtactatcaatgatcctctgcaaagatggatcgtaaaagataattccttttggactgcaaatggacgttatcgtttaaaagatacaaattggtatggttatatttctagaaattctggtgatagatacgaccataccttaaattcttccatggacgattggattaaaacagtagctattcccggtaacatcagcattcaaacttctatcgcttgggatttgcaaactactgagggaaatgaacgttattttattcgctggggaagttcgaataaaaatacaactcctctgtactacaatcctgaaagtggacatattgcacagtatgatccttcaagtggtcttcttaattgtatgtattctaagatgacagataaatatgattggaattgggttaaatggggaaaatgtagtgatgcacctattaaaaaagataatccagctttttggaatgtattttttgaaaccgacaaagaaggggcgatcacagactacaaaggtaatgtgctgagagttaccagatatggactcaattggggggttgcctatacagtcaaaccttcttatttagaaaaggacactactcatagtcccacttctttgtttgttattgataaagatttactggattggacacgttatacgtattctaatcttggtaaaacagatcagtattgtccagctggtaataaagaaagtcttgtacggaaacgagtcaaaaggaacttgaacttaccttctgactttcaattaaccagggagtggattcaaaggctttatgagatagctagatcgagtatatctcgtgctattccatgccgtggggtatgcggtgtttgtatgcttcatagttaccaaatgatagcagagttattagaatatcattctcgaggacctcttacaggcggaggatatttctttgatactgctcctaatagagatccttttatttcgtttaatcaacgttatccgcaattgaatgcattgcttacaaatgtacctagttacgctaataggcccggattcggatctactctggttatgttgcctcagtatgagtggacgtcttctgacacaatcactactcggtctggtagattattacatgctagatctcttatcaattctcctcctggaagcatttggttgggattattgaggggaagagatgcggacggatctacttgggggcacgccgttcccattctgagaacttctcaaggaatagtggtaattccaacaaattcgcctacgatgtcgttgaatacctacattcgatctttagcgcctactatggatccgaacgaggtaatcaatagattagaaaatggaagtactctgacggaacttacaaccatacagccggtaaggatttacgatattccttttagtctcactgtttctactagggattgtactggagatggggatggtagaaggggttcaggaagatatccaactagttcattgataaatcagtgttcgggaggtagatgtattttgcagtaa
>LIC_10711|5.702918349750698
atgagaattttagaatttacgaatatgtcttttagaaaggcctggttcctcaaaaggattacagttttttttctgagtcttgccgtcttattaccgggcatacgatgtcaagacttggggaaaattacaggaaccgaaattttactagtcgcattatttgcaaatgcaagtacaggagaatttttgaattataccgccaatcaagtcgcgattcctcaattcaaacgtcttctatctgcaacggacgaattaaaaacgagcgcctctgcctatcaagccaatcaaaacgataacactctctcagatcttcaatccaaatggctggtcgcgagaaaactttttaaacaatcggaaattttctatatcaaccggtcttattttccttctaattattttcatagattggatggttatattttaaatgagaatagtcgtcccacaccaaacgatttaaccgtagccgcggccaccaatccgagcataagtactgtagattcttaccctctgacaagaaaaggttttgccgctttagaatattttattttcgacgatgggaatggagtacatacgttagccgcaatcaacgttgcaaatggaaacgctggaagaagggcttatatagtttcacttgcaaacgtaattcaactggacgcgcaaagacttttaaattcctggagtccttcttctggaaattttgcggaagaattagcatccggtcaaggttctttcggtggtatcaaggatgcgatcgattcgtttattaacggtttggtccaattagaatatacaaatcaagacgtacgagtaggagttccagcaggcctcacggtttcaggaacaactcaatatcctacgaaactggaatccgtctacagtaatacagcgtatcaagatttgttatcttctttagaaggtttggaactagtttattttggtaatccaggagatcgcgaagcaaaatctctcagttatttagttcagtttcaaaatagtgcgttagacgctcgtgtaaaaactaaaatttccactttaaaatcactcattcaaggaagaatcgacgcatcagcaactctaaaatccgatctcgttacaaatcttagctttgtcaatacagaaatttattcaaggtttagagaacttagaatcatctttgctaccgaaatcatcggcatcttaggcgccaatgctcttccttctaattcggatggtgactaa
>LIC_12601|5.701519900199644
ttgtgtcagtgttatatttgggagtttatgatggctctatttaatccagcaaaaactagaatttggagtaagaatactccggcagatggagatctaatcgatgaagaagtagataggcaatacgaaaacgatcagtatttaaaagatcgtatcgatctggcagaaagtaattttctggcgactcaaattcctttggggggaatcattgaagacaatctgaacataacttctacttctaactttaaggaagcaaacggacaatctatttctagaatcagtttttctgttctttggaatttagttaaaaggtccattactggaattgttcccacaacggatcggatcagttgtgcaaatcacggatgtatagagggtcaattggtaaagttttcttttacagggggaggagttagtgcattagttaattattatgtacgcaacccgactacaaatgactttcaaatttcttctaccgctactggttctattttagatctaacctcttctcaaacgggggagatgattataaatgtagaatatggttttggagatgggtctactacgtataacattccagatcgacgtgggatctttgcacgaggcgcgggcgtccacgggtcgcgatcaaaagccgctggtggaaattacgacggaggtgcggttggatatgcgggacaagatcaattatttaggcatgtccatgaactatggctgaatagtaataataatacggttggcggcacgactgcctattcgagcggtgcgggaccaaacacaccatcttctgcgagtgcaaatggcgcatcacctggttactctattcgttcagtaatctctgacggttctaatgggaccccaagggctggtgatgagaatactcctgcatatatagcggtaaaatacaaagtgagggtagcataa
>LIC_10359|5.701315075104753
atggcatttttgaaaatcaggagaattctcccaggtgccgcaggactgatcttagtctgcggcatttctgtttcaggagatcctggaagagatagactaggtgcactcttaggaaggatgagcgaaatttccagccttagagccagcgtaacgatcaataacgaaatatcaggaacactttcctttaaaaaaccgaattatttacacgtcaaattctcagacggtagagttgtatcttccaatggtagatttctttggttttattctcctgcaagagctatcgtaggaaagcaagatcttcgtggaacctccggaggagttttcggtttactcagcggctacgaagaagttacccaagtcggcggttccattcgactcaaatctcctacaaaaacatacgaagagatcgtagtgactatgaattcagacaacactcctaaatctttaagaatgaaaaaaagaggaagcagcgaatacacatcgatcagtttttccggtgtgcaaacaaacgtaggtctttccgcttccctattcaactttagtgctccctctagtgcacagatcgtagaaaatcctctgaacgaaaaggaataa
>LIC_11844|5.700751350004775
atgtccgcagggtttatattcacgttattttttatagcgctggtttatctgatccgtaagacgtttatcgtcgttccccaacagtattgttacgtcatagaaagactaggagtgttcaatggcgctttagaagcagggtttcattttctttggccaatcatagaactagtcaaatacagacaaaacctaaaagaaatagcgatcgatattccacctcagatgtgtattacaaaagacaacgtttctatatctgtagatggaattctttatttaaaagttgtagatgcgtataaggcgtcttatgcgatcgaaaactatatgttagcaactcaacaactagcccaaaccactcttcgttctgaaatcggtaaactcattttagatcagacctttgctgaaagagatgatattaattcacacgttgtgcgcgctttagacgaagcaaccgatccatgggggatcaaagttacaagatatgaaatcaaaaacatatccccgccaaaggaaattcttcacgaaatggaagaacaggtaaaagcagaacgagtgaaacgagcagagattaccatttcggaaggggaaaaactttctaggatcaatcgttctgtgggagaaagagaagaagcgatcaacatctccgaaggagaaaagatgaaaaaaatcaacgaagcagaaggtaaagctttagaaatcgaactgattgccgctgcaaaagcaaaaggtattcgtatgatcgcagaatcaatttccaaagaaggtggagaagaagcagtcaatctacaaattacggaagactatttaactggactcggagaaattctaagtacatctaaaactacaattctacctgcggaactagccaacatagcaggtgtatttgaaggactttccaaagtaaccggaaagttacctgaaatcaaaacacagaaagaaaagggaggtcaataa
>LIC_12863|5.699339104046583
atgtgtattaaggtactgggcggatccaaaaagcgttacgcttccgtgggagatgaaatcatcgtcgcggtaaaagacgctcaacctgcttttggtttgaaagattcaaccggtaaaaaagttcataataaagcggttcaaagggccgtggtcgtaagaactaccaaagaaatcagaagacctgacggatcttatattcgttttgacgacaacgcttgcgcaatcatagacgacaaaggaaacccaaagggaaccaggattttcggaccggttgcccgtgaactcagagataaaaaatatgctaagattatctctctggctccggaggtactataa
>LIC_12662|5.695408816953688
atgaataagaaaggaaaatactctccggagtttaaagaacaagcagtcaagcgaacactttctggttcgtttacgataaaagaagtagcagggtcacttggaatcagctattttgtgttacgacaatggaggggagaatacttgaaaaaatcagaagatcagcttccacttacggataaacagttaaaagaaagtgaagaactgaaaaagcttcggaaggaaaatctgaaactgaaagaggaagttactatcctaaaaaagtttgccgccatgctttcccgcgaacaaaatcccgattga
>LIC_12325|5.694505902506297
atgatggaaaacaagtccctagatctgttcaaacaatatagagacacctacgattatcagttcattgtttcctttaaaggtcgtctatcacaagaggtactaacggagttcggttctatgattcgaacttccttaagtactgaatctaaaattaaaaaaatcttcgcggtttttatcgaactcgctcaaaatatgttacactattcggcggaaagaaaatctctcgaagacggaagagaaaccggcgtaggtatcattatggtcgatgaaaaatcagttggctataacgtttctgcaggaaatcttgtactaaacgaaaaaatagaatcgttaaaaatgaaatgcgagaagatcaattctatgtctagggatgagttaaaaacttattaccaaaaacagttacgttcaaatagacctgaggatagcaagggtgcgggagtgggtttgatagacattgcaagaaaatcggacggacctctttctttcaatatatccccaatagacgataaacattcgttcttcacgctttctgcatattttacaaaggaaaattaa
>LIC_11939|5.693350190598811
ttgaatgtatctgtttgggctcagagccagaatcaaaaatccccttccgattctaagtcggatccttctcccgaatgggtagaagatccagataaaaaaactaaaatcggcaaggaagaatatacagaagacgttctcaaaggcaaatcccttcctaaatctaccaattttttagtttatggtgcaagcattggctctcctggtagtatcaatctaaatctaggttattactacaaagacgtggtgtttcgtgtttctggtggaaaatggaatactcattggtgggggggccaggtagatattgggtatagtttttggaaaactccagtgattgctcacagtgtttcgattgtatttggggcttttgaagtagatccttttcaacccgaaattggtagaggtggtcaaaattcatatccgagtggttcttcgtttccgggttatcaacatagagatcctacttatgaagatttgatcattcgctcttatgtaacggaacaatctcctgacttggccatgtatttagagtatgaaagccgagatagacagaaagtacatttgaatcaacaatacgtgggtttgacttacgactttttattaggtaatttctttcttcagctcggtggaggaatcggcaaaggggattataaaaatcctcagttgctcattcaagttggctatttgtttgatacgagataa
>LIC_10778|5.692381448254051
atgagtcgttggatagttttattgttagttttgttaatctcgcttggagttggttactcttacggtgtaaatccagatgttgttcccatttcatcgaatgatattcctagttcaatcattcaaagacctactgataaaccaaaagataaacctatcaaaattgtgattcatgatggagggactttttgttacggtcctacttttagcggtggtgaaagttacattgtgatcgaacagtgttggcaaatgaacgttatgaatgcaagatacgacgtgtttcaaagaatttcgtataacattaataacacgtggttatgtatcaccgtcccagagagtgtagttaagggagagacaaattgggactatgttcacctcagaccttgtacaatcaatgatcctctgcaaagatggatcgtaaaagacaattccttttggacagcagataagcgttatcggttaaaagattataattggtatgcctatatttcaaaaaactcgggggatagatacaatcataccttagattcttcaatgagtgattggatcaatactgtagccactcccggtaacatcagtattttgacttccatcgcttggaatttaggaagcgatcgttattttattcgttcaggaggttcagataaaaatacgacacctatttactacaatcccgaaagtggacatcttgctcaatacaatccagtgagtggatcgctctattgtatgtattctcgggtaggtagttataattggaattgggtgacgtgggcattgtgtagtgatgcgcctatcagtaaggacaatcccgctttttggaatgtctcttatgaaacggaagaaggtggaatgatcatggattatcaaggcaacgcactgagagttgccaggtatggacctaattggggtgttgcgtatgcggctaaactttcttatttgaaaaaggatacaacctataacccgacttctctatttatcgttgatagaaatttattaaattgggtccgttacacagcaagtaatcttggaaagacagatcagtattgtccagctggtaagaaagaaaatcataatataacaataaaaaggaatttaccaccgggctttcaattaaccgaggaatggattagaagactttatgatataacaaattcaactttatctgcaggtgaggtacagatacacggtatatgcggagtttgtttacttcataccttccagatgttggcagaacttcaggagtatcattctcacggaccaattcagggtggaggttacttcttcgacacagctcctaatagagatccttttgactcgtttagacaacgttatccggaattggacgcgttgttagtaaatgtacctaacgtatatggttctgccggtagcacaactagactactaacattagcatccgctcggattatgttacctcaatacaactggatcctctctcgtgaatttaccactcgatctgaaattttatctcatataagatcacttataggttctcccgccggaagtgtttggttggcgttaatgttgcgatatagtccatatgcaagaactctaatatggcatgccgttccaattcttagaacctctcaagggttagtagtaattccaacgaattggtctgggctgccattgaatgtctataggctctatttaactcccaccacggatccgttccaggtaatcagtaatctagaaataccaagtagacccctactgagacttatcacaatacgattagatcggatttacaataatatttttgatttcatgatctctaatagggattgtagtggagaaggagaagatagaagaggtacaggacgatatccaatcagtacattagtaaatcagtgctcgggaggtagatgcacattgatgtaa
>LIC_12387|5.690730217109917
atgcgtgagggagaaagaagagaactttccgaatattttattcggactagtttttttctgatcgttatttttacgatcgttgtttctctgtgggggctccatttacttgcggttccgatcgtaatggcctttttgattttttatgcgtttaacggaacgatcaataacttagaaagtttaggagttcctaggattctttccatcgcgattttaatgtttgtaatcagcgttccgatttattttttcatcaactcgattgctccccctatcgtttctactttaaatcctcttttgaaaaattggaaacaggatttggatgacgctaagtttaagtatttaaccgtaaccgtcaatttgcagtttaacgagttcccatcgagttggaacgaaaccattcgcccggatgaacttattaaaaaaattgcggaactaatgcatgaacaagtgaaggcatttgtatcttatattccgactttgatcggttatttgatcatcactcctttgtttgcttttttatttttactcaacggaaacggaatgtataaaagtttaatttctttgattcccaatcgttatttcgaaatggctttgatggttacgtataaaatcaacgaacaacttacaaattatctcaaaagtttaatgattcaaggtgcgatcatttgtgtggtttccggaattggattttattttataggacttccttatttttatatctttggtttgtttttaggagttgctaattcggttccctatcttggtccgattatgggtgcgattcctcctctgttttttgctcttgtaatcggtggggacgggactacggaacttttgacttcgattttgattgtggtagcggtcgctcagatgatagataattttctgattcagccgatcgtaatttctggttctgtttctttacatccgattgtggtagttggtgcggttacagtaggtggtgcggctttagggcttgtgggcatgttgattgccgttccgatcgcggctattttaaaagtaacaattcaaaccttatacagttctatgaaagatcacaatttactttga
>LIC_10633|5.690168319797997
atgagctttcgtaaactcgcaaaactgtccgaaatagaaaacgggaaagtcaaagtaattgaaaccagatataatagaattgggattacaagtttagacggaaatgtttacgcgtttgaagatgtatgcacacatgacggagaagccatttcggaaggagaattgtgtggggacgtaattacttgtccgagacacgaggcgcagttttccatcaaaaccggaaaagcgctttgtatgcccgctgtggaaaatcttccggtttatccggtgagaatcgtagatgactccgtcgaggtagatttggaggattga
>LIC_11195|5.689334593015317
atgtccgaaagtaacgtaaaacatctgatttcctgggaagattggtcggattcagaaatcctagatttactagactttgcaatccacgtaaaaaaaaatcgagtgaactacgcaggccatatgagcggacgatccttggccatgttatttcaaaaaacttctacaagaaccagagtttcttttgaagtggctatgacagaaatgggaggtcacggaatttatctagattggatggcgtctaattttcagctttctgatatagatttagaagcaagatacctttctagaaacgtttcggtaattatggctcgtctcaaaaaacacgaggatcttttaactatgagaaacggttctcaggtaccattgatcaacggctgtgataacatgtttcatccttgccagtctctcgcagacattatgacgatcgcacttgataaaccggaaattccactgaatcaaattcaactgacttatataggagttcataacaacgtagtcaattctctcatcggaattacttcggcacttggaatccgccttacactagttacacccattgcagaaaaagaaaatattcattctcaaaccgtagaaagagccaaagccaaaggaactctttcttgggaagaaaatctaaaaaaagcgattcaaaacgcagactacgtctacacggacacttggttggatatggaattttttaatgatccttcctatgcagataaaaagaaacaaagaatggaacttatgatgccttaccagatcaattcctctctattagaaaaaacaaacgcaaaagttatgcatgatatgccgattcacgcgggttacgaaattacaagagaagttgtactcggccctagatccatcatttttcagcaggcagaaaatcgtttagacgctcagaaagcagtcattctaaaactactcgaagcttga
>LIC_12331|5.68846491464818
atgtctatatcacaaagtaaaaaagccgaaatgttccgtagtttgcacgagcggggtactttcattatgccaaatgcctgggatgcaggaagcgcgcgtatgttggttggttccggattctcggcgattggaactaccagcgcgggaattgcttttgctgctggattgccagatcatcagattctagatcgtgacgttatgctcgaatatgtgagaaatatagtagcatcggttgatattccagtaagtgctgatctagaaagtgggtatggaatagaaccagataaagttgctgaaactgttaggcgggctatatcgataggagtagtgggttgtaatattgaagatctgagtggcgataattcttcacctctgctgaatgctgagttagctgccgaacgtattcactttgctcgtcaagaagcaaacgcagccggtttcgcatttactctaactgctagaactgatacgtttcttacgaatcatcccaacgctttagacgaaacgattcgtcgagccgatatgtatcgtaaagcaggcgcggattgtctttttattccgggagtcaatgatattgaaacgattggtaatttagttcgttccatcgactgcccgcttaatgttgttgtaggactcggtaaaaataatttcaccgcagccgatttactgtctttaggtgtaagacggatcagtattggaggaagtcttgcccgtgcttgtttttatttgattcatcaggctgcgcttgaaatgtttaaccgaggtacttttaattttacagaaacacaacttactcataaagaactttgtgatttttttgcagcattcgagacaaaagaaaaatga
>LIC_10935|5.68458173217762
atggatccattgattctttactacgaaatcccgatcacctcgttccgtccctatcagtcccgggaataccaagattcctatcccgtgccgccgccctcgactctcatcggaatgtctctttctctctgcggtctatcgatgaatcaccgtaaatttttctccagctgcgaaatgtgttccgcagtcgcggattcaaatcccgctcgaagcaccgttctgcgaaggatgcgaagacttggggatagcgggcgggacccaaaacaaagaagacctgaatatcaggaacttgtaaccggcatacgcggaattgttgcttatcgaggtcttcccgctgaattggccaaaccgatgaaaaccgtactgacaacgccggaaaaaatcatccgctacggaggactgtccctcggtgaaagttcttttctagtggatgtcatacgattattcgaacttccagatacgacgcaatcgaactggagttggttgattccggatatgaaaggtagtttggatcttccggtctggattgatacaatatctccctcgctcacaactaagtttcgattttcttttcaaagcgcggaaggaattccggaaaatgcttggtttaaactccgaccctcttaa
>LIC_12721|5.682396998035778
atgaagtctctattacgaaaagggaatgtatattcggccacgaaatattggaccacgagtcattacaaatggttgaataatcttcattttgaaaatgagatccttcaggaaacgtttaacgactattacagccgagtgagagttcaggaagagaatctcaaagcgatggatcaagagtga
>LIC_12268|5.682168172409909
ttgtctctaagtcataaaattactggaaagacgattttgatcgtaggaggggggcttttacaggttcccatcattcaaacctctaaaatgatgaaacttaccaccgtagtcgcagatatgaatggtgaagctcctggtatgaaaatttgcgacattcctatggtaatgagcacgaaagatattgaaggaatggtaagagaatccaaaaaactctccactaaaatcaaaatcgacggagtgattactgccggaaccgatgcgagtatgaccgtggccgcggttgcaaatgctctcgatctccctggaattcgatatgtggatgcggaagccgcttctaacaaagtaaaaatgcgggaacgtttgaaaaaagcaggaattcctctccccggttttgctcctgtgtggagtctttccgatacaagagacgcattagaatttttgaattttccactcgtgatgaaacccgcggacaacatgggtgctcggggggttatcaaagtagaaaatagggaagagttacaagcggcgtttaaacacgcaaaaaaatattctcctacgggagagatgattttagaagaatatatgcccggtccggaagtttctgtggacgctctcacttggaatgggaattttgtaatcactggaatcgcagatagaattattgaaagagaaccttattttatagagatggggcataacatgccttctgctttgagtccttctattttaaaagaagtggaagaggtgatgtttcgaagtatgaaggctcttggaattactcttggagctggaaagggagatattaaagttactccggatggagttaaggtaggggaaattgccgcgagattatccggtggttttatgtctgcgttcacttttcctctttcttctggaattaacttaaatcgggccgccatcttaatcgcgttaggtgaagagccggacaacttgactcctacctccaatagaatttcgatagaacgttgtcttttagctccgagaggaaaacttatttccatcgatggaattgaggagactcgtaagatagaaggggtcaacgatctgttttttatgaataagatcggggatattatccaagaacctacgaataacatagaaaaaacgggacacgtaattatcagcgcggatactttggagcaagctgagacggtttttgaaaaagtaaaaaatacgattcgatttacttgtgacgaactctattctgtttccgaaaaagaaattcaacaaaatgccagattacgttttggaaaagaagtatgctgggtttgtaaagtttgtgacggaaccgattgtgcttccggggttcctgggatgggcgctctgggaaaaatgcttacttttcaagacaatatcaatgcactacgggaatattcgattcttcctaaatatattcgagaacatactcaggcttcggtagaagctcactttcttggaaaaaaatttagaacccctgtaatggcagctccgatgactggagctgttacgaatatgaacggcgccatggatgagtttacgtttgcggctactctgctggagggatgtcatacttctggcaccttggcatggttaggcgatggcgccagtccggaaaaatatttgatcatgttggaagcgattcgtaaaacaaaggcggacgcggttttgatctgtaaacctagagaagacgaagggcttttaaaagaaagatttcaagaatccgaaaaatccggtcttttggcgatcggtatggacgtagacgcggtcaattttaagacgatgactttgaaaaatatttcctcgattactagaaatgtttctaaacttgcgaaaattcgttcttttactaagttaccttttatcgtcaaaggtatcatggccccacaggacgcacagcttgcaatcgatgcaggtgcggattgtatcgtcgtatccaatcacggaggaagagttttagacgatatgcccggaactgctagagttctttctggaattagaaatgttataggtgataagattcagattgtggcagatggtggagtgagaagcggcatggacgtatttaaaatgatcgctttgggtgcggatacggttctagtgggaagaccgatggcgatttttgcggttggaggtggagttgccggagttcgatttttaatttcacaatatactgataatcttttacagtctatgaatgttactggaaccgaaactttgaaagatattggaatggagttactctttcggaaaaaaattgacgaagaaaattctccgactgaatga
>LIC_12301|5.6818492708514805
atgaaactcaaacttagttgggttcctaatactcttacgctcggaaatctcacgatgggattcagcgcgatgctcgtagcatcggaagcagggtccagaaatggaaacgaattgcaagcttatacacttgcaggattttttatattactcgccgcgctttgcgacggattagatggaatggcggcgagagctctccatgcaacttcggaaataggagccgacctggacagtcttgcggatttgaccgcgttcggaatcgctcctggctatttgatgtatcaaatggttttatgcgaatacaaaatagacgtctttggaaaagaagatctttttccaatcggaatgttaatcgcggcagtttttccaatttgcgcggcgtatcgactcgcaagattcaatgtggctcacgatcctaagtcttttacaggattaccttctccagttgctggggtgaccgtgggattttttcctatctttttgaatgcgaattccgcacctcattggctcacgattgcagcgtttgtgctcattgcagtattgatggtatctaatatacgttattcgaaacctcaagtggcgattcgatctaaactcaatccgactcgtttgtttttactaatccttggaattggtattttactcgcgttgatcggactcaaacgttggccttggttgatctatggattgattttcttttatattttttccggaattatgacctttctcatacatttaatccaagaatttagagtcaagttagattga
>LIC_13304|5.6784067880843505
gtgccaaagaatcctgagaaagctcggcgaaagaatttaagttataataaaaactccgatgaacctttcgaaacagtcaaaagaccggaaaaggaatttactcaaacgacctggcaaatgcaaacggaagattggtctatcccgacagaaccattttggaaggaaaatttaaaaacggtattttaa
>LIC_10435|5.677400220938615
atgtcgatgatcggaagttttctaatggttacggagtctacgttgcaggattatatccaagaccctgaaaaactcgtagaattgttgtacggcgaaggggaagagaacccgcaaactccggatcctcattatgatgtagacaaaacctggcagatgattcattttcttttgaccggagattcttacgagggcaaacctcccgagagaaacgtcatatttggagtaaacgttctttccgacgaggttgatgttggatacggtcccgcaagttttttgaccgcggcggaagtgaaagaagtccatcattttttgaaggggctttccgccgaagaactttggagccggtttgatcgagaggccattcgaaaagtaaacgtgtatccggatcattggactggggacgacgaggatcgggaatacgtaacggactattatctcgatcttgtcgatttttatgctcgcgccgcggaaaacaatttgtgtgtgattcaatatataagttaa
>LIC_10855|5.676180542673846
atgggtgaaacttctaagagactcgcttccgcggctgtgctcatactattttatctttttatgatattctatcctggtttttattatctgcaaacctatttgattcttcttttaggcggggctattggtatcaaagaattttataatctttctgatcgaggtgaggacggaagaccgtttagaggaaccggcgttttctttatgttgttagtcatttcgttttattactttcgatttttgggttctcaaaatcaatttgaagcgcctttgttctttctgcaaaatataaaatattttattcctccttttaatccggttcccgttgcgtttcttttactgtttatcgttacgtttactttgcaaataaccaaacgcccgttagacggtgctatcttttctgtttcatccacttttttaggtgtgttctacgttgcggttccgttgggtcactttttacttttgctcggaatggctcagggaatctattatattgtttttgtttcggtggtcacttttctgacggacgccggcgcttattttggtgggagatggttcggaagacatccggctggtcttgccatttctcctaaaaaaacctgggaaggttacgtgactggaattttcacggcgatcggttccgtttttatcttcaacataatttgggaatattctactggaactctcgcagccgtcagaggattggaagtttttttgatttccgcgattttatcttttgtcagtgtgattggagatcttttagaatccgcaatgaaacgggatgcaaagatcaaagactccggttctttgattccggggcacggtggaattttagatcttgcggatgctcttttgattaccatccccgtcttgtattactatcttcagatcaaggggaatcttggagtctaa
>LIC_12914|5.674672060569074
atgagcaatccaattcaaaatcggtacgaatttgtctatttatttgacgtgaaagacggaaatccaaacggagatcctgacgctgggaatcaacccagagtagatccggaaaccggaaacggcctgatcacagacgtttctttaaaacgaaaaataagaaactacgtgactatcgtaaaaagtgcaactccacctaacgacatttatattaaggaaaaagcagtcttaattgaaactcacgaaaaagcatatgtagcagtcggcgccaaattagaaacttccaaaaaagaagaaaaagaaaaaagaaccggaggagaccaagttggcaaagcgagagaatggatgtgtaaaaacttttacgacgtgcgtacttttggagctgtaatggcgctgaaagtaaatgccggcgtagtcaaaggacccattcagtttacattcgctcgtagtatcgatcctgttatcaatttagaacatagtatcactagaatggcggttgcaaccaaaaaagaagctgaagaccaggacggagataacagaacgatgggccgtaaacatacaatttcttacgggctttatcgcgctcacggttttatctctgctcattttgcaaacgacactggtttttccgaagaagatttagaattattttggtcttccttacaaaatatgttcgatcatgatcgatccgctgcaagaggagaaatgaattgtagaggtttatacgtattcaaacacgtaggagacggaaaaaacaccaatcaagcaaagttaggagttgcaccagcacataaacttttcaacttaatttccgtatctaaaaaagacaattcaacgcctgcaagagatttttccgattattcggtcaaaatccaggaatcggatttaccagccggagtggaattaatcaaaaaagtttcctaa
>LIC_11821|5.670251079077026
atgaaaccctttactatattaaatggaattgccgccttactggacagacccaacgtggatacggatcagatcattccaaaacaatttttacggaagatagaaagaaccggtttcggagttcatctgtttcacgattggagatacttagacgacgcgggtaccaaactcaatcctgatttttccctcaatcaagaacgatataagggagcttctatccttatcaccagagataactttggttgtggatcttccagagaacacgctccttgggctttagaagactacgggtttagggcaatcattgctccttcttacgcggatatttttttcaacaactgctttaaaaacggaatgcttccagtcattttaaaatcggaagaagtagaagagctgttccatttagtttcgactaacgtaggagcgaaagtcatagtggatctggacaaacaaactgtaaccggaccgactggaaaaatatattattttgaagtggattcttttcgtaaatactgtctttataacggacttgatgacataggtctaactctaaaacaagaaagtaagattggagagtttgaaaaaaagcagaaagaagttgaaccttggttatacgccatataa
>LIC_12112|5.6701184945174115
atggctaatgatattaatagagtaactttagtcgggcgtttcacgcgcgaccctgaattcaaatcgatcaatggaacctctttggtaaacttttccttagcaaatggtagaacctatgtgtctaacggagaaaaaagagaagagtcccactttttcgattgtgaagtctggggaaaaccggctgatattattcaacaatactgcaaaaaaggaaagcagattgctattgaaggaagattgaaacaagatacatgggaaactccagaaggaaaaaaagcgtctcgaatccggattgttgtagagaattttcaacttctaggttctaaagacgattcttcaagtggatcttctgtttcctcttctccagcatctgctggaggaaattcatatccatcttctccggaatactataacgccgcagcggatggtggtgacgacgacataccgttttaa
>LIC_13424|5.6696683093284115
atgaaaagtatattcgaaatattgaatattattcgtcccgcaaagacgatgaactataaaaaagtatcccctctaaatccaaatgcgagaggaattcctattccggttttatcttcaaacgaatcttgcctaacttgcaaatcctgcgaacaggtctgtccaactcattccctcaagattatatctaaagataagatgagttttgattacggtgcttgccttcaatgtggaaaatgttccgaggtatgttctaacggaaagattatagattccggttttgttcatgtatattcgaccgatcgtgaaacgttacaagtagtatatacaaacggaatgccagatgaaaaaccggaagtggaaacggaagaaataaaacaattcagaaaggttactaaaaaaaccggctttcaatttagagaagtagcggctagtggaaataatacgaccgaagcggaaattaatgcaagtttcaacgctctttttgacagtgaggcaagtaagatccgagtagtagcttctccaaaacacgcagacgcactggtatattcagggccggtagggccaaacatggaaggtcccttagacacagcctgggaaactatgccttctccaaaagcacttgtagcctgcggatcggaagccgtttcgggtggtctttttaaattaggtaaacttccaaaacaaccggatttatttattggaggtgatcctcctcgtcctgatgtaatcgtttctgcgtttcgttatctaatgggaatctgggaattttcttttagagcagaactttcaaaacacgttcaaaatttaaggaatactaaatag
>LIC_12791|5.669620747943134
atgagtcgttggatagttttattgttagttttgttaatctcgcttggagttggttactcttacggtgtaaatccagatgttgttcccatttcatcgaatgatattcctagttcaatcattcaaagacctactgataaaccaaaagataaacctatcaaaattgtgattcatgatggagggactttttgttacggtcctacttttagcggtggtgaaagttacattgtgatcgaacagtgttggcaaatgaacgttatgaatgcaagatacgacgtgtttcaaagaatttcgtataatattaataacacgtggttatgtatcaccgtcccagagagtgtagttaaaggagagacaaattgggactatgttcacctcagaccttgtacaatcaatgatcctctgcaaagatggatcgtaaaagacaattccttttggacagcagataagcgttatcggttaaaagattataattggtatgcctatatttcaaaaaactcgggggatagatacaatcataccttagattcttcaatgagtgattggatcaatactgtagccactcccggtaacatcagtattttgacttccatcgcttggaatttaggaagcgatcgttattttattcgttcaggaggttcggataaaaatacgacacctatttactacaatcccgaaagtggacatcttgctcaatacaatccagtgagtggatcgctctattgtatgtattctcgggtaggtagttataattggaattgggtgacgtgggcattgtgtagtgatgcgcctatcagtaaggacaatccagctttttggaatgtctcttatgaaacggaagaaggtggaatgatcatggattatcaaggcaacgcactgagggttgccaggtatggacctaattggggtgttgcgtatgcggttaaactttcttatttgaaaaaggatacaacctataacccgacttctctatttatcgttgatagaaatttattgaattgggtccgttatacagccagtaatcttggaaagacagatcagtattgtccagctggtaaaaaagagagtcgtgctaaaagagtaaaaaggactttaccatctgactttcaattaaccgaggaatggattcagaggctttacgatatagcaatttcaacggtaaccaatcctcaggtaagtggtatatgcggagtttgtctacttcagaccttccagatattggcagagctacaagagtatcattctcgagaacctcttcagagtggaggttacttcttcgacacagctcctaatagagatccatttatctcatttagacaacgttatccggaattagacagtttattgtcgcatatacctagggtatataattcagacagtactacgcttagactactgacgttagtatctgctatgaatatgatgcctttgtacgactggacgccctctcgtgaatttaccactcgatctgaaattttatctcatattacctcgcttatagattctcccgctggaagtatttggttggcgttaatgagaaggcaacgtccagacggaactattgcgggacattccgttccaattcttagaacctctgaaggattagtagtaattccaacaagagtaccttcttccatatcacttgaactctacagagaatatttaacacctactatggatccgattcaggcgataaataacctggaacaaccagataggactctgacatattttgtaactatacagttaggagagttttacgacaattttactgacttagtaatctctaacaggaattgtaccggggaaggggaaggcagaagaggcacgggggaatatccagccagtgcaacggtaaatcagtgctcggaaagcaggtgcgcactaccaagtcagtaa
>LIC_10860|5.669497792513474
ttgaactccatttcttccgttttttcttcggagcaaagtgtttttattccttatatttctttgggtgatccggactatgattcctgcgttatttgggcggatgctttgattcgaggtggtgccggcattttagaattgggaattccttttactgatccggttgccgatggtccagtgattcaaaaagcttttaaacgttctttggctcatcctttttccatggataaaattttagaagttacttcggaaattcataaacttcatcctcagattcctctcgtatatcttacttattttaatcctttgttctctatgggtttggaatcttttacggaaagagctaaaaattctggtatccaaggtttgatcattccggaccttccgtttgataccccggaggcggaagaatttttttctcaactcgaaagaaagagaatcgattttatccatcttgtgactcctgctactacggaagacagaattcgttcgatgaaatctcttgcgtccggttttatctattacgtgacttcttacggcgttaccggggaaagaggttcgattgcgtctggtttggaagatagaattcgaatggtgcgtaagattgtcggtcttccagtttgtgctggttttgggatttccacttcagatcaatctaaggttatttcgacttatgcagatggagtgatcatcggttctgccgtgcaaagaatcattgaagaaaacggatctgatcgtaataactgtgcggataaacttctggcctacgcttctgagattcgtgcttcgatgagatag
>LIC_11510|5.668980584656765
atgaaatcactggttgaattttttctttctaaaagtatatttgtaaaccttctcacttttttagtcatcctgatcggcggttttaccgcagtgaaaatgaatcgggaagcatttcccaatattaactttgatatagtcagcgtagtaactgtttttccaggggcgtctccttcggagatggaaaaactagtcacaaaacctttagaagaagccatccaagaagtggacggaatcaaagagtttagatccgcttcaattgaaaaccgctccggtatcgtaatcactttggatccggattctaaaaatactcagaaagttgtggatgatattaagtccgcaatcgatcgagtagaagatctgccggaagaagccgaggatcctatcgttacggaaatcactacttccagacaaccagttattgaaatcaacatcagcctaaaattaaacgattctagtatcgaagcagaaaaacaccttaaggctcaggcaaaaatcgtagaacaggcattagaagatattccaggtgtagcaagaatttctaaacgaggttggagagatacagagatgcaagtggatatagatccggttgcaatgttttctaaataccttacaagtcaagacatcatctttgcattaaaaaatcgtaatataaatttccccggaggaaatatagcgggaaatcagaaagaagtcattttaagaacaataggagaattcaattcccccaaagaaatagaaacggttcatgtacgttccaacgaagtcggaaattcaatccggatcgataatgtcgcaagagttaccgaaggtctaaaagaagcagaatacttagataaggtaaatggaaaaaaaacgatcgctttgacggtaatcaaacgagaaaaagcggacgcaattcttgtagtagacgaagctaaaaaaattatagaagagttcaaaaaaaattctaaaaacgaatttgaatacgcattcgtcaacgacctttccaaatatatccgcagaagactaggagttctactttctaacgcaattggtggattaatcttagtaaccgcctccttatttttatttttaggatggagagtcgctctgatgacggcgcttgggattccggtttctttcggggccacgtttgtgatcatggattacttaggacttaccctaaatttaatttccatgttcggactgattattgtagtggggatcttagtcgatgacgcaatcatcatctgtgaaaacgtctatcgttatatggaagaagggatgcccgcttacgaagctgcgttaaaaggaactagcgaagtgatcgatccggttacagccacggtaactaccaccgtggcggcattcgctccgatgctttttatgacaggaattttcggaaaattcatctatagcattccgttagtagttattattgcgttacttgcttctctttcagaagcattttttatcttaccttctcatttatacgatattaataaacacaagtttcattcaggtgaaatcaaagaagaaagcggatggttttataaactcaaagtcaattattaccttcctttattaaaatttgcgcttaaacataggcttcaaatttttatctatttatttgctatgctcgtgggaagttttgctcttttcgcagtatttggaaggttcaaactttttcctggttcagttgacgtgttccagataaaacttacaggccaaacagggatatcacttcaagagatggaaaaattcactcacgctttggaaaccgagctggcaaaaatttccaaagaagaaatagaaaattacgtaactagagtaggaatcattcaaaaagatccgaacgatcctttcactaaacgcggaaaacactacgcgcaagttctggtatatatgacaccagaagaaaatagaaagagaggaaccgatacaatcatctcggaaataagagaaaagacaatttggcttttaaatgaaaagtcggtaaaaactttagaagagacccgtaaaaaagaagcggaaaagaaaaaagaagaatataaaccattcaatctgaatgagtaccctgctgagttttcccgatttaaaggacaacttctcgctttagactttgaaaaattagccggtggtcctccagttggtaaacctgtagcgattgaaattcgaggagacgactacgacactctcattcgaatcggggaagaatataaatcggttatggcaaaagttcccggggttacggatataggagatgattttaacgaaggaaaagacgaaatcagaattaaggtaaatgaatctcttgcatccactgcgggagtttctgtttttaaagtagcacaggcaatcaatacagcatttcaaggaaccgtagccacaaaaataaaacgagccgacgaagaagtagaagttaaggtacgttttccggaagaagtcagaaagtccatcggatctttgaataatatttttgtgagtaatcaactaggaaaactcattccagtttccagattgatcaattacgtaagggaacctggctttgcaaacatcaatcacctggatgggaaacgtctacttacagttacggctaacttagatgaaatcaaaacagatacaagaagagctaacgcagaaattgcaaaactttccaaaggaatcatcgataaatatccaggttatcggatgcgcttcggtggagaaaataaagatactgaagaatccctcgctagtttaggaagagcctttttagttgcgtttatcatcatctttatgattctcgcctccctatttcgttctttaattcaaccagtaattgtagtgagttcaattccattttctttaatcggagtcattttagcgtttgttcttcacggagaatactttggctttctagcctttttaggaatcgttggactcgccggagttgtagtgaacgactcgattgttctggtagactttgcaaatcaactcaagttggaaaaacctggagaagacatagattctattttagtggaaacaggattattacgactcagacccgtagttttgacgaccgtgaccactgtgctcggtttacttccaactgcttatggaatcggagggaaagatccttttttagttccaatggctcttgctttcggttggggacttgctttttcgtccttcttaactctagtcgcggttccagttttatataaaacggttcataacgttcagttaaagataaatcgagtgttcttaaaatccaaaagataa
>LIC_10870|5.667156037498701
atgcgcaattggaagaaagtgtccatgatagttctgttagtcttgattggatttggcttcgagtatggaatgaatcctactccagtagatgcttcatcaaaaattgaatacttggttattcaaaaacctaccgatccaccaaaagaccaaccaatcaaagtaattgtaagcggtgaaggaaagttttgttacggtcctgattttagcggaggtgaaagttacattataattgaacagtgttggcaaatgcacgttatgaatgcaagatacgacgtgtttcaaagaatttcgtataacatcaataatacgtggttatgtattactgctccagagaaagtaattaaggcagagaaaaactgggactatgttcacctcagaccttgtacgatcaacgatcctctgcagagatggaccataaaggacaattctttttggactgcggatggggtttatcgattgaagaattataattggtacggctatatctctagaaattctggtgatagatacaatcatactttagatccttccatgaatgattggattaaaacagtagccactcccggaaatattagcattcaaacttctatagcctggaatttgcaaactactgagggacaggaacgttattttattcgctggggtggttcagataaaaatacaactcctctctactacaatcctgaaagtggacatattgctcagtatgatccaatcagtggttctctctactgtatgtattctcaagtaggtggtaatcaatggaattgggtgacatgggcactatgtagtgacgcagcgatcagtaaagataatcctgctttttggaatgtcttttttaaaacggaagaaggaggaatcatcacagattataaaggcaacctactcagagtaaccagatatggaagcaattggggagttgcttatgcagctaagcctgattttgtcaaaacggatactaagaatagtcccacttctttgttcgtacttgataaaagtttactggattggacacgttatacgtattctaatcttggaaagacagatcagtattgtccagctggtaaacacggaagtattatacatagaagaataaaaagaaccttaccacctgactttcaattaactgaggaatggattcaaagactctacgcaatagcaagatcaacgacacgtcaaactcaacatagtggaatatgtggtgtttgtttacttcagactttccagatgttagcagagctacaagagtatcattctcaaggacctctttcggcaggaggttatttcttcgatacggctcctaatgcggatccttttatctcgtttagacaacgttatccgcttttggataatactctaagtgatgcaattaatattttcggtccttcttataacacaacctggcttttgacattagcttacgcgattactatgttgcctcaatacgaatggactctatcaaatacatttaatactcgacctgagatcttatcttacattagctcactcatcaattcccctcccggaagtatatggttggcaatactgcgatggcggcgcccagatgggacattcataggacattcagttccaattcttagaacctctcaaggattagtagtaattccaacgaatgtttctagttcgcgcacacttgaaaacttcagacaatccttaatacccagtacagatccaaatcatataattactaacttggaaagaccaaatgtaactctgacgagatttacaacgatagagttaggaggactttatcaaaatacttttgacttcttaatctctaacaataactgtaccggagaaggtgaagacagaagaggcacagggaattacccatccagtacctccgtaaatcagtgttcgggggatggcaggtgtgctctgccattttaa
>LIC_13391|5.665917939776041
atgagaacaggctggattcctaataaaaaacaaaacttaatccaaaccagaaagtcgcacggaggcgcatatgttttatccagaaatggacccggatctaaaaagttcctttctttcaatcgacaaaacggtagcaaacctaatcaacaacaccattcttccagaagccggtctaaaggcagggaatcttctcaacgcaaatcagatgaaaaaattaaaagaaatacgcaaacgtag
>LIC_12208|5.664589198260676
atgaaatacctttacatccttttgtttatattcattcaggcgtgtgtacctgctaaaatactcaacgtgtccgcccccggaccaaacgatctttggatacaactactcatccgagagaaaatcaaagaaatcatgaataacgaaaacttattcgatacaataacctatgaagattctaataatttaatattaaaaaaaactttactacttggaacgcctaacgcagaaactattggtaaaaatttaactatagacgaaaaaagtttcatatatattgcaggagaaacaaccggtgggatttacaatgctacatccgttggaactcgagatttaattttcggaagatatgattctcaaatgaacccaattgtaaatggtactcgccaaattggaggtgcaggaataagcttaaacgtacaagacattgcagtcgactcgaacggaaacacgtatatcaccggcaatacgaaccatcacttcagaggcgctcaactttttggaacgactgatatgtttctaattaaattagatccgaatggaaatgaactttgggggatacaaatagggattgccaatacttcaatttctcctgcaaagatcacgttagactcgcttgaaaacgtttacataactggaagatcaaccggacctttcggaggttttctaaatggggccaacggatttatcgccaaatttaatagtattaacggaaatgaagaatgggtccaacaaatcgcatttccacaagcacaaagttttccaactggactcactttcgacaaaacgacaaatacaatttatgtagccggagtcactaatgcggactataaaaataacaaaagaccagcaatcggaaaccaagacatttttattttcaaatatgattctcaagggaatcgtcaattttttgcgcaactcggtgctatctctaaatccttagatagcgcatccataactgtagatttatccggaaatgtttttgtaggtggaacgagtaacggtcgttttgaagataaattaaccggaacgagctggcttggaaccatagcaaaatatgattcatccggcgtcttacaatgggttcgacaattcggtcccgatagcgctcctccaaaacaagcagtgatccgttctatcataaccgatatgcatggaaatgtttttactacaggccatacaaatggaaatatattagatggaggagatgattctttaggagttcaagacgcatttattacaaaacacaattcatctgggcaaattcaacggatacaacaagttggtacccctggtgcaaccatttcgggaaatggactcggacttgatccacagggaaatctctacgttatcggaaatacaaacagtggaatcaacgaagctccaatcagtggaacgaacgatatgttccttttaaaatatagataa
>LIC_11196|5.659994215976165
atgagtttgacccaagaagaaatgggtgatctggttggacccttatcgatcagtattgctacaagagacgctgaattaaaacctcattttgcacgtgcatttggggttcggatcagtgaagatcaaaaatttatgacggtaatggttccgaaggtaatcttcgagccttgtttaaaggatataaacgataataagctcattgcagtaacagtcgctcatatggcgaactttaaaacgcgtcaatataaaggacttgttcaggaaattaaggattgtacggaagcggattacgaattgatgaaaagtgttcgggaatcgggagcggaaaatagcgctctttttttcggccccaaagcgggagaaggttggaataagtatatcattcgtccgtcggttgccgttaagtttgaactatcagaacttttcgatcaatcacccggaattaaagcaggagaaaaattgaaatga
>LIC_10277|5.6595055081917796
ttgaccgatcctgagtcggtgcagcgagtagttgccgctttttttcttttttctcttgtggcaagttgccagtacgtcgtaaacgattatttagatcgtaaggaagacgcattacatccggaaaaaaaacataggcctcttgcttctggaaaattagatccttcttttgctctttttattacgggaatcattctccctttgtccttgatcttggcatatctattgtatcccgccttttttgcgttagtcgctttttatttggtgttcaacgtactttacagtaaatttttaaaacatatggtaattttggatgtgatgagtatcagtatcggatttgtgattcgtgcgatcgcgggagcggttgttattcacgttacattttcttcctggctcttattgtgtacttttatgttggctctcttttggggattttctaaaagaagaggcgagcttatcattttagaaggtaacgcaaaaggtcaccgcaaaattttgaatgaatattccaccggttttttagatatgatgcttggaattgtagctacaatgactctgatgagttatgttctttatgtgactagtactgcgacgattgcaaatcttggaactgatagactgatttataccattccggttgtagtttatgccatctttagatctttgtatattatctatattaaaaacatggggcataatcctacaaaggcgattctttccgattggggagttttatttgctggattgatttgggttgctttagttataacgattatgtattccgatttcggaaacggaattcgatttgaactttga
>LIC_10843|5.6595055081917796
atgagtcaaccttcaaaaactcaaatcgctttgatcggagcgtccggaagaatggggcgcgccattgtctccgtactttctacttctgttaaatccacgttatcttcatcggtagttagtcaaagttctgtatttttaggaatggattctggactacattctgggatcaaacaaaacggagtgaatttttcctccgatttagaagccgcggtacggagcgcggattgtgtaattgatttcagcacacatcaaaatttagattttacacttaaggcttgtattcaatatcaaaaaccggttgtaattggaattacaggactcacagagcttcaaaaagatgcgttgcaagtggcttctaaagaaatcggaatcgtgtattcacctaatatgtctattggagtaaacttattgttcaagttaaccgaaattgcggccaaggtaatgggggaaatttcggacatagaaatccaggacattcatcatcgtcataaaaaggatgcaccttcgggaaccgctgaaaaattaaagagcatacttttagaaacgttaggcagaacgtctaaaaacgtagtccacggaagacacgggattttaaaagaaagagattccaaagaaataggaatccacacgtttcgagcgggagaagtgattggagatcataccgtatatttttttactcctgaagaaaggatagaaataacacataaggctcaggatcgaaaaacctttgcagtaggaagtgtacacgcggcagaatttttagtaggccgcaagccgggactttacgatatgtttgcggttttaggattatag
>LIC_12322|5.659326681403393
ttggaaaaaaacgcgaagatctttcaaaatcctgacgagatgatccgtgaaacggtgcaacctaaaatgtatctgcacctttctgcgaccatgtccagaccaaacgctcttatttattctctcgctcgttgttttcaaaattcaaatccagaatttataattagtatggcaggaatccattccagtgcacacgctcttacaatctctaaagtagtaaaaaaaatgatcaccggttttgccggagataattatcctaaacctgctcctaattcattatattctaatttattggaaggaaaaccgttcgaactggaactctggtctctactcagtatcgttcaaagattgatggccggagcgatgcgccttccaggttttatcaccaattcccttttaggtagcgatctaattttagataagttaggcaaaacggcttttttacttccagatccaaaacaccaaggtatcaatggctcccattctccgaattataaaggtaaaaaaggagtggatctagtttatattcttcccttaaacccagaccttacacttttacacgctgtggttggagacgaagaaggaaatttagttctttgtcctccctgcggagaaggttactggggagcactttccgccaaacaaggtgtagtcgctaccgtagaaaagatcgttcctaaaggttccattcctccagagcttgtttcgattccaggaaatcgagtcaaagcaatttccatcgctgaattcggggcccatcctcaatctcttagagtctataacctttccggaatcccagctttcgctggactttctacgtatttagatgattacgaatttcagatagaagcgaacgaagccgccaacgccccttctcgtgccgaaaaatggtatgcagattttgtaaacctaaagggtggtcatgcagaatatttagaacgtataggaatttctcgtcttaaaagactaaaacaaattcccaaagagaacaaagtaactaaattagaggatccaaaaaccgtaaacgactctgaacaaatgataatcttggctgcgagagcgattcaagaatacgtcaaatctaatggttacaaaacgatcctagctggtatcggtgcagctcatatttccgcttggaccgctgctcgttttttagagaaagaagggattgaagttaagatcatcacagaattaggttttttttctatgaaaccacataccggagatgtttttctttttagccaactacatgcaaaagactgtactatgctttctgacatcacaagtattttaggaacagtagtaccagatcattgtctaggagtgttaggagccgcagaagtggattggttcggtaacatcaactctactaaaacttctaagggaaaatttttagttggttcgggaggagccaacgatatagccgcagtcgcagattgtatcgtagttgccaaggcaaaccgaggaagattcgtaaaacatgtaaactatattacctcggtaggagacagagttatggaagcagtctgtcaatttggaagatttcaaagaactccaaattcggatcatgttttcgaattctcacactggatctcacctccttccgacgaagagatggaacctgaagaagcagtactacgctatacttcctggcttcctccggacgaggatattcctctcaaacacgaacctcccgtgaccgcggaagaactgactgttttacgcgaattagatccagaaaagatttacatagaacaatttatggtatatacaagacttccataa
>LIC_10393|5.649961649963232
ttgccgacaaaaccttttcgaagaaacaaacactttagagatcgttactccaacggatcgtatctggataaattttccgaaccagtatctcaacggacacttgacctcgatcctgagtacggcactgaactggccgatttcttcgatacgagctgggcagtaatgtcggataaacttattcaagcattcagtgaaataggagtcaaaaatttcgactcctatccaatgatcttacgtagagtgggcctggtaaaaaatattataatttcagtgccgtaa
>LIC_10750|5.649961649963232
atgcaacgtggaaaaaaatacagagctcacaaagagaaagtagatagtactaaattcttttctatcgataaggctgtggaattggcaaagtccacttcttacactaagttcgatggaactcttgaaatcgctacgaaagtaaattacaaatctcttcagaacatccgtgggacgatttcacttccacacggaactggtaaaaagattcgtgttcttgttttctgcaagggagacaaacaaaacgatgcgaaagctgccggagctgattttgtaggagatacggatctcatcgaaaaggtggcgggtggttggactgattttgatgcttgtgtggcaactccagacatgatgaaagacgtggggaaacttggtccgatccttggtagaaaaggccttatgccaaagccgaaggcaggaaccgtaaccacagacgttgcaaaggctgtgaacgaactcaaagcagggcgaattgaatatcgtcctgacaaaggcggagtggttcatcttggagttggaaaggtttcttttgacaatactaaacttatagaaaacatccgcaccgtagttcaaactctgatgcgggataaaccttccgacgcaaagggtgaatacctaaaaactttctctatttctcctacgatgggggttggtgtgaaagtagacgtaaaagaactggtcaacacttccatttga
>LIC_12224|5.6485870399426785
atgattgataaactgatccgtgcttcgattaaaaatagagccttggttttggttctgacctttatggtaaccctcgtaggaatctataacgcattctatctttccattgatgcgattcctgacgtgaccaacgttcaagtttcagcggtcacctcttctcctggtctctcccctcttgaagtagaacaattcattacatatccaattgagatggaatttacaggccttcctaatgtcaccgaaattcgttctatctccagagccggagtcagttcggtcacggtagttttcaaagacgggacggacatctactttgcaagacaactcgtaaacgaaagaatcaaacaagcagaagcaatcattccccccgattacggaagaccagaactttctcctattgcaaccggcttaggagatatttatgaatttgtgcttacctcggatagacattctcccgaagaattgagaacttatatggattgggaattgtctcgtgaagtcaagtccgtagaaggaatcatagacgtaaacatcatcggtggtcaagtccgtcagtatcaagttaagatcgatcctagaagactcgcggtccacaatctcactctttctcaaatttatgataagttagaatccgcgaatcaaaatacggggggaggttatatttctaaaaactcagaacaaatcgtaattcgaggagaaagtcagtacaaatctatcgaagacttaaaaaacacggcggtcactaccgcaggagacggaattcctcttttacttgggcaaatcgcagaagtagagattggtccggctcttcgttttggtctagtcaccaaagactctcaaggagaagttgttggagccaccgccatgatgttgatgggtcaaaactctcttgaagtagtgaaaagggttaaaataagaatcgaagaaatcaaaacaaaactccctcccggaatgagaatcgaaaccttttatgatcgttccgaatttatcggaagaacattaagtacaatcttcaccaatttagcagaagcggcaattttagtggtaatcgtacttataatcgctttgggaaccgtcaaaggagcgttactagtcgcgttggcgattccgattcctatgctcacggccacgatctttatgaacgcgtttggaatcgttggaaatctgatgtcactaggagcactcgacttcggtttgttagtcgatggaacaatcgtaatgttggaatcaattttacacggatttattttaaaacgttctttctacgaaatgcagaccaaattagaagacagagaactagccgcagaagaaattatcacagacgcctgtgtacgagttgggcgtgcagcggcgttttcggttgcgatcattctactcgtatacctacctctgatgagtttagaaggtgtagaaggaagaatgtttaaaccaatggcgatcaccgtagcgctcgcgttaggcgcctctcttttattttctctaattacattcccggccgcagcaagtatcctttttaaaaatcctgtatttcatcatagtaagtattgggatataattacggaaaaatacaaacttctactggattttggaatgtcccgtaaaaaagaattttgttacgcaggaatcggagtggtcgtcttagcaatgttactcggctccgctttgggttctgaatttttacctagaattgatgaaggtgaaatcgcaatcgacataaaacgacttccttctacatccatcaattattccagagacacaaactcggatatggaggcagtattaaaaaaattcccggaggtagtcggagttgtttctagaatgggccggggagaatccgcggcggaaccggttggtaccgacgaaggagaagccatggttaaattgaaacctcgtaaagaatggacgagcgcgaaagatagagaagaactgatgactaaaatgaaagatgaaattcttaagttcattccttcaagtacaatcagtttatctcaaccaatcgaaaacagagtcaactctcttctttctggatccaaagcagacgtggttattaaaatctacggagacgatctggtcaaactcaaagacatcgccgcagaatttgcaaataaactcaaaacggttccaggagtagccgacttaagagttcaaagggttttaggtcttccccttgtagaaatcaaagtagatcgggaaaacatggcacgttacggagtacaagcagaagaaattctagcgaccgtagaggccctcagactcggtagacaaactggaaaagttttcgaaggttttaaaagattcgatcttgtagtccgtttaaaaatagacgctaccgatctggaacaagtggaaaatattccggtttttacttcttctggttccaccgttcctctaggtcagatcgcagagattaaacttgtggaaggtccggcagccatttatagagaatctctcaaaagaagaattatggtggagaccaatatacgaggtagagacctagttggttttgtaaacgaagctcagaaggtcacagaagaaattgaaaaaaatcttcctgccggttatagaaccgattggggtggtcagttcgaaaatttcactcgagccaaagaaagactggccttagtagttccgatcgcactcgcaatcattttctttatgcttatggcggcgttcggaagcatctattacgcgttaggtgtttttatcgtggttcctctcgccgtttcaggtggtatcatcggccttgtaatccgaggtcttccgtttagtattcccgcaggagttggttttatcgcagtaagtggaattgcggttttaaatggagtcgtttacgcctctactcttcgagaagaattagaaaaaggcgcttcgatttcagacgctgtttatcttgcgggggttcattcccttcgcccagtaatgactacagaagtgatagccgcagtcggttttattccgatggctatttccacaatggctggagcagaagtacaaagacctcttgcaaccgtagtgatttttggggtaattgtagcgaccgttttttctagggtacttcttccgattgtgatggaatatcttttaaacatttacgaacaccaagaaagaagaaagtccgctaaacgtagacttttagaaaaacgtgcctttggacatcatcaatttgttcatgataacagcgaatggttacaaactcattctgaaactcaagaaattgttacggaagaagacacatcggaagtagatgttaaaaaaagatcccaacctaaaaagtctagtaaaagaacaaaaaaataa
>LIC_12795|5.6468415477245255
atgaaattaacaaaacctttggcaatttgtacaccaagaagaactccttttgctcagatcgcgaaagctctcggaccttatcctggacatcacctgggaaaaatagtcgcagaagatattcttgctaaaagcaaacttaagccgtctcaaatcgatggagttgtagtaggagaaggatttagcaatgctcctaattctgcgagagtgattgcaaacctggtcggaatgagggatgaaatcgcttgtatcaccgttgcgaacaattgtgtttccggtatggaagcggttgcggaagcggctcgtagaatcgtgttaggtgaaggagaagtttttcttgcgatcggagaagaatctcaaacttctatgccttttgttgttaaaaatgctcgcttgaacaaaaaagcgggatctttggataagttgaagaaacttcttccggataatcttcccgagggagttgaactcagagatacattggaagacggacttggtgacggagaaacttcttacggtatgcaggtaaccgcagaaattgttgctcagaattatggtctttctcgtgagatccaagataaacttgcgtttgagtctttcaaaagagcattagaagcttctaaagcaggtaaatactctccatatatcattcctatgaaagacgacgaagggaacgaacttacgatcgacgaggctgttggccttcgtgaaggtctggtagaaaacccgactcgtatgggaagagcgatgcttatgttcgataaccctggtatgaagtttgaagaatttaaaacgaaatattccaaggatcttaaaaagtctcatggccctacggtttctatcttcaatgctagtcctcgttccgacggagctgcaggtgttatcgttactactgttgaaaaagcaaaagaactcggacttacgatcgaagcggtggtttccggctggcacatgaaaggggttcatccaaataacatgggtatcggacaggctgttgccaccaaggctttgttagacgaaactggaattaaaattcaagacgttgactatgttgaaattcatgaggcttttgccgcaactgcggtaggtgcacttgaacaaatcaaaatggataccggttgggattgggaaaaatcttttgatgctaagaagatcaatccgaatggtggttctatcgcaattggtcatccgtttggagcaactggaattcgtttgattgcaaatgcgattatggatttaaaagaagattcttccgcaaataaggtactgattactgcttgtgctcacggtggaattgctggttccatgttgattgaaagatacaagggttaa
>LIC_10805|5.646811684960913
gtgactcttttaattccggaagatacttggcttcttttttctgaaaaagacgtgaggctacttacgaaaaggatccctacacttttgaaagtttatgcgaaatatctttcttcgtcggaacgtctcggtaaaaaagcggacagaactttgtatcaacccagtccaggcaaattaaaaatgaaacgaatcagcgttcgtgttccttctgcaagttggactcttttgggaacattggctcaggctcacggtgtatcgaaatgttatctttttaattatcttttaaagttggaagccctcggagtcggtaattctatcttgaatacggttcgggcgggagttcccacgtttcactggtcctacagttatatcctgcacctagatctgtcaaacaaccaagtcactcgaaaactacactgtgaaccagaatcctatttctacgcattagacttagagtggtattctacataa
>LIC_12410|5.64626298066463
atgacgttgaaacatttctttctattaattctttcttttctaattttagcaggttctctatctgctcaatccgcgtcttgtaatgaagtttgcggtttttattctggctgtgtggatcaaaacgcacctagaaaactcagcgccgaagaaaaaaacaaagtgaaaaccggctgcctcaattcctgtaaaaaacacagcgccgctgttgccgcttgttttgaaaatcataagagtcaatgtaaaccgtttaacgagtgtatcgtaagcacttacaacacgaataaaaaataa
>LIC_11160|5.643964849208989
ttgtggcaaaagaccatcgggttgcacttatggatcattgcggatacgcctggtgccgaagttcttctcgaagatttgtttcggcaaacgcagaaagttttaatagatgaggacttcggcgaacttgtcctccaattcccgtacggaacgaaattactcgcgcgagaagaatatccaacccagctctgcgacgaaatttggccgcagagtttcaagaacgccgtcgtcaaacattgtgatcttagttttgtcgccacggatggaagtatggagttgctactaggtgttaatccaggctttcacggcgaatatctgaacgatccggatcgcaacatggacgaaagcccacttaaaagttggctggtcgacaaaaaaaacgatattttcagcccggcaatgacggcgacgtattggtggttgtatcatcctacagaaaaaaatagctgcggcgaacccgcgatctactctttttcgcactcggacggtttaaagtcgctcggagacttcaacgtcggtgggctttttctgcgatacgtgttggatatattgttgcaatga
>LIC_12653|5.635179381677833
atgtctaagaacattaaagttaccaaagaatcgaatacagggctcaataaagaattctacgatccttccagaggaaagtcaatgactcgaggtgagtttgtagaagaaataaagaatggtaaatacccagattatcatgttttggatctcgaaggaaaaaaaatcccgagatcgaatccggataatagtaagcgaaataaccttggataa
>LIC_10015|5.633100034516633
atgaatatcagttccggagtccagaggatttcttttccaaacgaagctttgacgtatgtaagtcctgctcgtatgggaggaaaagtgtatgctgtggaacccattcgtcgtgaagattttaattcagacacaaatactcgtggaacaaatttttctactccatcaaaagaaactttgcctactacacgtggaagcctaatcgatttctacgcttga
>LIC_11835|5.631135229806615
atggcgactaaaattgcgtatgtagacaaggataactgtacttcctgtaatcaatgtgcagacaatcttccgaaatactttcaaatggacgacaacgatacttcagaaactcatatcggaggagaaatgatcaaccaagctccgattcctgaagaagactggaaaattgttcaaaaagaaatggatgaatgtccaggcgaatgtattcagtggaaaaaataa
>LIC_11657|5.629275757348319
atgtcacttgctagaaaatccacagcgaccgttgaacaatataaatccaacgaaatctcgactgtcagtcagggaaaactgatcgtcatgctttatgacggtgcgatccgttttctaaatatcgctctggagaataatactccccggaaatacgatgtggtaaacaatcatatactgaaagccggagaaatcgttactgaacttatgcttgcactcaatttagaacaaggcggggaagtggctaacaacctcctaggaatttacgtttatattaaaaaacgtcttctagaagcaaatatgaagaaagattccgaaatcatccaagaaattattaaatatatggaagatctaaaatccgcttgggaagaaatcgagaaaaaagagaaatccaatgttgtttcggcacctttccaaagttccaatcgtggaagtggtttgtccattcaggggtga
>LIC_10392|5.625035812941559
ttgtttacacccaatgctcttagaaaatttaaatccattgtcatctcgtctgaaaaagtaggcgatttaaaaagttttagacttgtagatggtcccggattactcgttgtaaccgaagccgtggccgattacttacgaaaatgggattttaaaacattacttctacaaccgacacaagaatatgatggagtttga
>LIC_11878|5.620525348183981
gtgactcttttaattccggaagatacttggcttcttttttctgaaaaagacgtgaggctacttacgaaaaggatccctacacttttgaaagtttatgcgaaatatctttcttcgtcgaaacgtctcggtaaaaaagcggatagaactttgtatcaacccagtccgggtaaattaaaaatgaaacgaatcagcgttcgtgttccttctgcaagttggactcttttgggaacattggctcaggctcacggtgtatcgaaatgttatctttttaattatcttttaaagttggaagccctcggagtcggtaattctatcttgaatacggttcgggcgggagttcccacgtttcactggtcctacagttatatcctgcacctagatctgtcaaacaaccaagtcactcgaaaactacactgtgaaccagaatcctatttctacgcattagacttagagtggtattctacataa
>LIC_10700|5.620373417783328
ttgagggaaatcatgtctaaacagttcgaaggaaaagtagcactcgttaccggagcggcgtctcctcgcggtctcggaagagcgatcgcaaatacaatcgctaaagaaggaggcgacatagtactagtcgaccttaacaaagaacagatagaacaagcggcggctgatgtagccaaagaatttggagtaaaaactttaggactttcttgtaacgtcactaaaccggaggactgcgattctgtcattgccggagtaaaagaaaaatttggaaaactagacttcctcgttaacaatgccggagttctcaaggataatctttttatacgtatgtccgaacaagaatttgattttgttttagacgtaaacttgaaaggcgtttttttgatgactaagtatgcttctaaacttcttcttaaagcagagtctggaaggattgtaaacatttcttctgtttccggtcttactggacaaccgggacaagcaaactattcttcctcaaaggcgggagtgattgcattgacaaaagttgcggcgagagaatttgcaggaagaaatgttctagtcaatgcagtttgtcccggttacgttcaaaccgatatgactgcatctttgccagaagaagttcaaaagaaactgaccgatcctgcttttattcctcttagaaggccggggacacaacaagagattgcaaatgccgtgaagtttttcttaagcgatcaatccaattacattaccggaacttatttaagagttgatggtggtgcagcaatcggtatgtaa
>LIC_10430|5.619040595593954
atgagccagaacacgattcacaaaattgcagttaaaaaaagaacaacaaccggtaaaaacgaaaacaatcgtcttcgttcatctgggatggttcctgtaaatattatcggaggtggagttgcgacttccggagcggtaaacgagaaagaactggagaagatggttcactctggtatcagacagtcaactttgattgaactcgatgtagagggtcaaggggcacaaaaagttttcgtgaaagaaattcaaagatttccagaaatcgatagaatccgtcacgttgatttttataaagtcgtgccaggtcaaaagattgttaccaaaatcggtatcgaaaccaccggaattgcaaaaggttccaaaaccggaggtcaatttgaacatattattcacgaaatcagagttaagacgatcccagaggatcttttggaaaatcttacgatagacgtcaccgatctcgatgtaggcgactcgattaaaatcagccaattgaaagttcccacaagttgggaaattttaatcaacggtgatccgatcgttacttccgtgaataaaacgaaagctcttcttgccgctgaaagagcggaagctaaaggctctgctgcagatgacgctaaagctaaaaaaggtaagaagtaa
>LIC_12540|5.617975356996415
atgacatttgatattttactacaattggctcaggccgccggagaaggagacaaatctcctttttctactttgcttctcattccaattatgctcgtgatcatgtatttcctggtcattcgtcctcaaaggaacgaagaaaaaaaacgtaaggaaatgatagatagtttgaaaaaaggagacgaggtagtcacttcttctggaattcacggaaaggttgtagagatcaaagacaataacgaagtagttgttctgaatatcgctaaagataccaacgtatcctttaccgcgagtacggttctaaaaaagaaacaacaagcggacaaatga
>LIC_12854|5.617975356996415
atgaaaaaagaaagactcgaacaggcttctgcattcggtaaagaccgcgttaaaaagaagaaaaacacggatacttcttccaatctcattcccgttcctaaaggagccacaaaagagaaaaaaagagtgggacgtggtcctggttctaaagtaggtaaaactgcaggtcgcggatccaaaggacagtatgcaagaaatacggttcgccgtgggttcgagggcggccagatgcctatccatagaagacttccaaagcgcggatttacttctaaatttcacaaggaattctatcctgtgaacctaagagatatcgagaaatcaggtttgaccggaaacatagatgcaaaaattatggttcaatccaagattcttgataaagaaacgactctgtttaagattttgggaaccggagaaatcaaaaaagcgattcatgtaattgcagacggattctctcaatcggccaaagaaaaaattgagaaagcgggcggatctatcaaattacgcgccgaacttaaactggccacgtcagaaactaaaaaataa
>LIC_10704|5.616449778857414
atgaatcagattcgttctacatattttaaaattttagaatattcgattattgtttttataggagtcctgggttgtattaagcctagttccggtaaatttccgccattattcttatcttccgtgactccatatactcctgccgatttgggtatcgaaaccccggtggcggattctcctttagcaacgttacccgctatttcagacaaggaacgagaatctattgaagaagcgtttcgtttaatgaacgaaaatggtcaactagatcagaaatttgtaaaggaatcttctatagcttccagagacttactttttaatcgcccgttatccgatgccgaattagaagcaaaggtagaagcggaattgaaaggtcaatcttatccgactcctacatatggtactgaacaacaaattcttcttcaagaaagtcaggctgcagacgttttttacgatagggtggaaactgatcttcctaatatgacggtccctcagctgatcaaagtccgagaaaactttaccttaagcttggttatgattcggtttatgatcgattatggaaatactcctaacggaattcctgcttcttttttaattatggcccgcgagaaggcggtggcgatccgccaaaaagtaaacttagaactcataaaacgtggtgttaaatccttatga
>LIC_11938|5.616449778857414
atgaaatttttaaacttactcattgaatcggctttacgatatagattttttacgttagtcgcagcggctctattattggcggttggggtttggtcctggcttgacattcgcaaagaagcatattctgacattgcggacacacaggttcgtctggttgcaaagtttcctggtaaagccactctcgaggtagaagagagggtaacgatgccgattgaacgggttcttcattctactccaaacttgatcgtaagaagatctagaacgatcaatggtcttgtggttttccaattcgtttttgaagaaggaacggatgattattttgctcgtatgcgtttgatggaaaaagtgcgagacgttgttattccggaagaagtaaccccgactcttgcgcctatgagttctcctgtaggtgaagtatatcgatatgtggttgagtctactgctggaactcatactcctatggagcttagaacaattcaagattggatcgtaattccaaaactacttcaggtttctggaattgcggatgtagttacgtttggaggtttgcctaaacaatttcacgttgtaacttctcccgaaaaactgattcgttatagcgtaacagttgccgacgtgatcgaagcgatcaaaagtaataacctaaacacaggtggaaattttcttttacaaggggaacaatcccttccgatccgttccttgggtgcaattagaactccggaagacatagaggacattgtagtcaaaaccgtgaacggagttcctgtttatgtgagagacattggttctgtggaaatttctcatccaattccgagtggtgttttaggttatacggttcaaaacgaacaagaaggtctgatcgatgtagactccgctgtacaggggttagtcgctatgagaagatgggtggaaccaaacgcgtttggagaaagggtccgagccaaggtcaaagaaattaacgatcgttatatgccggaaggtacaagaattagaaacacatacgatcgtggagatttggtaaaatatacccttagaacggtgggaactactttactcgaagggattgcggtcgtgagtttggtggtgatcttttttatcggaagtttgaaagcttctattgtagtagtcgccacgattccgtttgcacttcttttttcgtttacgatgatgaattcttccgggatctccgcaagtcttctctctttgggggccgtagattttgggatcgtagtggatagcgccgtggtgatggtggaaaacatcatgcgtcgttataaaaacgctactcccgcggaaaaacaaaaaggaattgtccgcttcacttacgattgtgcaaccgaagtaggaaccgaagttttattcgcgatcctaatcatcatcttggcgtatcttcctattttttcttttgaaagaattgaaggcagacttttcaagcctatggcttttactttgtcgtttgcgattttcggtgccttattgtttacgatgactgtagttccggttctaatgtctttcttttatagaagatattttgaatctaaaaatcctggaccgattgaatggcataaccccgtttacgaatgggtggaaagaaaatacgaaaaaatcgtacactatctagtagatcgttctaaaaaagtagtgatgattgcatttacaggagtcacaggacttttgatcgtagggggcatgtctcttggaactgagtttcttccttctctggatgagggtggatttactcttcgtctttattttcctgtggggatttctcttcccgaagcaaagaaatttgtccctaagattcgtgggatgatttataaaaacgaacaagtaaatatgattctttctcaatatggaaggaatgatgacgggacggatccgctacctccaaaccgattggaaatttatgttggtttaaaagattataaaaactggaacgagaagattactaaagaacaacttctcattcgaatgagaaacgatttagaagaaggattaccaggtgtaaaggtaagtttttcccagcccattatggataacctttccgaagcaattatgggaactattgccgatcttgcggttttcgtttctggtcaggatctaaaagagatgcgtcatatctctcaacaaattttagatatagtttctaaaatgaaaggggcaagtgaatacgggattgaacaggaaggacctgctccacaacttgtgattcgtttgaaaagagccgttgccgctcgttatgggatcaacatcagcgatattcaaaatgtgatcgaggctgcggttggtatggaaccgatcagttatttgtacgaaggtcctatggatacacctcccaaagaaagggcgttattcggcattgctgttcgttttgcaaaagattatcgtcagtctgcaagagagattgcaaacattcctatcatttctcctaagggagaaaggatccctctttccgagttggcggagatcactcaggaggattctcctacgatgatttttagacaggatggtaaaagaaccattacggtccgattgaacgtaagagggagggatcaaggtgggtttgtagctgaattacaggaaaaggtcaaaaaagaagtcaaaattccagaaggattcgaggtccgatatggaggtcagtatgaaaacttggcccgagtcggtaagcaattagccattgtaattcctgtaacgattggaatcattttcggacttttatttatgctctatcgtaatttgaaatctgtaattgttgccctttcttgtattcctctttctcttttaggaggaatttatgcgcttcttggaagaggatattattttaatgtttccgcgggagtaggatttatttctttgtttggaattgctacgatggctgggattttgtttgtctccaaagcaaatcatcttcgtcatgatgatattatgatgtctgtgagagaagcttctattctttctgcggtcagccagcttagacctagattgatgactatgttactggcgctattagggttgattcctgcaacgatggcgtccggagttggctcagatgtgcaaagacctctcgcgaccgttatggtgggtgggcttgcttcagcgctttttttagtattaaccgtaatgcctagtctttatattctagtgatgggaagtaaagaagatgtaaaaagtaaaggttcttcttccaaaagtttaagcggtgattatgcttctatttatccggaacctgaatattctactatcagtgatgatgaggaatatcaagctccaaccgagaaaagcagaaagaagttaaaatcaaataaagataaaaaaactaaaaaggatatttag
>LIC_12893|5.613737185750972
atggttgggctactgagtagtagccctgttttttctcaagtagaaacgttagaagattgtttttcgaaaaagagcaatgctagtttaaagaaattgaataagctaaaacatttagactcagtggatggaagattctattcgcaaggtgtgagaaagcctgcgagcggaatggactggcaaacttcgtttatgcctttgaatgcgcctcctaagacgaaaccatctggtatgagccaaaatgattgggctaagaagacctgtgctttcaatgcatatcaggtccatgatgatcaagaagctacattttggtgcgagggagttcctggaaccggagaggtggtcatggggtatgcagatttagaaaacaaaggttacttttatatccttcccggagcaaacggacttagaaagaatttcgaatcgttttcccgtccttctgaaatcgtagttcactacttacttccattggaagtaggagcggcacaagcgggtggtaagattttcagtagtgtcatttactggggaaaacaatcggtcaagttgagtgcagaacctggataccaaaagattgaaatgccagaatacaaagaaatgttaaagcacgtaaaaggtttagcgcgagtgggtcatccatttgttttagtagcaattgaaattaagtcggtgattgaaggcaaagaaaacaaagaacatacttgtatttcagagattgggaactcggaagatgaggccttttacaagaaggcgactttgagggactga
>LIC_11919|5.613531758388341
atgtcaaaccaaacttaccgcgactccgaatatttagacggactatctggagaggaattattcaatcttcagattggtctaacttacagagattttctcgttctacctggatttatcgacttccatccttctgaagttgagcttgaaaccagactgaccagaaatataaaattgaaaagaccttttatcagttctcctatggacacagttaccgaatcccagatggcgattgcccaagcacttatgggagggatcgggatcattcattataacaatacgatcgaagaacaggttgcacttgtagaaaaggtaaaacgttttgaaaacggatttatcacagatccggtgattttagggccaaaaaacgtcattcgtgatttagatgcaattaaagaacgtaaaggatttacaggaattccggtaactgaggatggaacaagaaattctaaacttatcggaatcgtaacaaacagagatatagatttcgaaaaaaatagagaaatcaccttggacaaagtgatgactaccaatctaattactggaaaagaggggatcactttacaagacgcaaacgaaatcatcaaaaaatctaagatcggaaaacttccgattgtagattctcaaggaaaattagtatctcttgtaagtcgttccgatttaaagaaaaataaagaattcccagatgcctccaaagacgaaagaaaaaggcttcgttgtggagctgcagtttctactttgctggaatctagagatagagtggctgcgttgtatgaagcgggagtagacgtgatcatcatcgattctgcccaaggaaattctaattaccaaatcgaaatgattcaattcattaaaaaggaatttaaaaatctagacatagttgcaggaaacgtagtgacacgtgctcaagcagaaaatctaattcgtgcgggtgcggatgggcttcgaattggaatgggccccggttctatttgtattactcaagatacaatggcagtgggacgtgctcaagcgactgcaatctatcaaactgcaaaacattccgcaaagtatgacgttcctgtaattgcagatggtggaatttctaacataggagatattgcaaactcactcgcgattggtgcgtctacgtgtatgatggggtttatgtttgccggaaccacagaagctcccggagaatatttttatgagaacgggattcgccttaaaaaatacagaggaatggcgtccatcgaagctatgaaagcaggtggagataaacgttattttaacgaaggtcaaaaagtaaaggtggctcaaggagtcagtgggtccgtagtagacagaggatcgattttgaattttattccttacctatctcaaggtctcagattatcctttcaagatatgggttataaatccatacccgaaattcataaagctcttagggatgggaaactgcgttttgaaagaaggtccgaatccgcacaggctcagggttcagtacatggactctattcttttagtgctcctactatgagggcggagtaa
>LIC_11946|5.611649627093011
atggcctttgatttttattccttgaatttccctctattaggctttctactggtattatccatgaatttggaatccaattctcgtattcgtaacgtgatccatcgattttttctttattttattttcagtttgtcgggattttattgtgcgctgtcggaacaatccaacttaggcgttcaggaatttcaaggaataaccctagatggacaatccgttcgactttccgaagtgaaagcatctagattgattttaaacgtgtacggtcctaattgcgttccttgtattaaagaaataccggctctcaattatctctatcaggaaatgcaaaaggatcctaaggtccaattttatatggcgattgacccatctttatttttcgatgactcggaggtgatgtcggaagatgaaatgttgaccaaggcgataccattggtaaaggatgaaattcagaaatataaaattcaagtcccgacgattttaatgaaaaagccgtttcgagttagtagaaccaattctatcattacaggaactcccgaaacccttctttttaaaacaaaaccttttgtactatattataattttattggacccattagcgaagagggaaatctagaaagactaagcatagatcagaagatactattttttaaaaggatggctgggtcttcatga
>LIC_12590|5.6101468879893055
atgactcaaactcaaatcaaacacgacccattccaagcgttgagaatctccgattttcgttcttttctttttggtaagtttacggtaactctttccatcagtattcaaaccacagtggtcggttggcaaatgtatcatctcacaggaagtaatcttcacgtaggttttatcggtcttgcggaagcgattccttccatctctatggctttgttttcgggtcttgtaatcgattcttttcctagaaaaaaaatagtggtttcggccctttgtcttttgtcgatctgttccctattactgcttacattagtaatccctaatataaattggattttgagagactttggagtttatccgatttatgccgtgatttttctttccggaattgcaagaggttttttaaatccagccactgcagcgtttcaaacccaattagtagataaagaaacctttcccaacgccgccacttggagtggaatcgcttggcagacttctttggttcttggcccacttgcgggaggtgtattgattgtattgggactttacttcgcgtattctgtggatctgattctgatgagtttaggtttgatcatggtgttattcgtaaaaggaaaaccggttccttccaagccagaatcgagtgaatctatctgggaaagtctaagtggaggttggaaatttgtttccactcatcaaatcatattgggagcgatctctttggatttatttgcggttctttttggaggtgcagtggccctacttccttctttcacggaaaagatcttaggtcagagtcctgaaatttttggcattcttcgttccgctcaaggagtcggagcagttttatgtgccttctttattgcggccaaacctcctaaaaaacattcgggttggattcttctttcttgtgtatttggttttggaatctgtatcattcttttcgggttttccgaagattatagaatttcatttctatgtcttgcggctgcaggcgcctttgatatggtcagtgtagtcattcgtcataccattgtccagatgcatactccagatcatatgagaggtagagtctctgcggtgaatcatatttttataggctcttcaaacgaaatcggagaattcgaatccggcgttaccgcagaatggctcggaattaggcgttccatcgtagcgggaggaattttaactcttttaactgtagggcttgtaggagcgattacccctcgccttagaaagatgcagctaaaggatattctttga
>LIC_10767|5.608428798918812
gtgtccagaaagttcccggaaaatcctgcttccttttccgatggattcaaatacgtttgtcttatgcggcgaatttattttttatttttgtcgatttcagttttaacttttcattctgtttgtgttcccgcagacccagaatatagacaaaaggttcttgaaaatataaaagatacaggttttatctccagggaattttttcaaatcctagtcaaggttcctcttcctaccaaggacatgggaatcaaagagctaagaaatcaatgtagaaaaattgcagagacaaaacgggatgaaatggcggtttcaattctactcaaagaaattcgtgggaacgaactcatttttagtgggccattacctcccgatttaacgagcagtttaccccccgctcttccgggtcaaattacaactactacagccgcttcttctgccgttcctggaagtatcgccgtatccggtagtacgggagccaatccgaccacaaacccaaatcaaagtaccaatcaaaccaccacggctacaaatactgcaacttctactccagatccaaaagcagctgaaaaaaacaaagaaaaagaaaaacaattagcccaagacgttctggtatatagaggtgcgttcgcttggtttttaaactctatgtttctttttagagaagactatacagacgccacgaattgtactttcatttatagaaatattcagcaagatttgtatgcaaacgttatacgaaagggattaaaacctatttccaaagaagaagtatcggaggcgccatga
>LIC_13160|5.607031028538776
ttggcaatctcgctcaccataaatcgctcgattggatctcaatcttttagaattgcaaaatcaatattaaacaaaggggttcaagtaattgtcctgaacccaggcaacctggccacaatctatcaatctttaaaaaaaacagataaagaagactctctcaagattgcgagactcatacaacgttttccaatagaagaattaccggtcgttccgattccaaacgatgaagaggaggacaatagaagactatgcacggaacaagagaactggacaaggcaactaacgcaaagtaagaatcgacttcatagtttatttactcaagccggtttgacacatatcactaaaaagcatttaagaacaaaagcaaatagagaaatctctgtagccttacttccaagtcgataccaaaaagaagcggaaagaatattaaaagttttagatttagtggaacaaaatctaaaactcatagaaaaagaaattcaagaagctctcaaaaaaaacaaagcctatgttcagacgatcatgtctatgcctggaattggaatgattacttctttggcgatcaaagcaaactcaatatctcactccctatgggtcgttcgataa
>LIC_10973|5.605990177461155
atgatccgtaacataagtaaggcattgctcattttagccgtagcattatcttcggctgcaagcctaagtgcaaaaacatatgcaattgtaggatttgggttacagttagacctaggacaattaggaggaaccatcaccaaagatggtttagacgctgcaagttattatggcccggtccgatcaacagatacttgtacagtaggtccaaacgatcctacttgtgtacaaaatccaggaaaacctacaggtgaaggaaattatctaggagttgctcccagaaaagcgattcctgctgaaaataaattgattaccctcgatagaactactggcggcttgatcaacgcaagaagcactaaaggcgccatggtcggaggaaacttgatggtaggttatgagtccgactttggtaaatattttttctggagagttgctgcagaatatactcaaaaaatttctggcggtattacaaaagcagacatcgctggttataacattgtagatatgacttggggttttagttctatcgtcattcctgcaaccgttggtatcaaattgaatgttactgaagacgctgcaatatatatgggagcaggtttaaactatttcaatggtggatggagtttaaacggatcaaacaacctcaaaggaggtcatgacattttagctgcagcgggagcgggaagtgttgcaaacttgatcgcagacggaacagatccagtcacgactcgtgaacacgttcgatttagaacttctggaattgctcctaactttttaattggaactcaggccagagtaaccgataaaggacacgtttttcttgaattagaaacgatcatgtctgctgcgtatgcagttggtaaaactcaatctgcaggaggagctacgaacctttctccttttcctgcatatccaatcgttgtcggtgggcaaatctacagattcggttataaacacgaactctaa
>LIC_10162|5.605334429645399
atgaaaaccagaatcgaaacggattcgatgggcgaaattgcagtagacgattccaaatattggggcgcacaaacagaacgttccttacatcattttcatatcggaaacgatcgatttccaagagaaatgattcgtgctttaggaattttaaagaaatctgcagcggttgttaatgcggaacttggtcttttaagcgaagataaaaagaaactgattgttcaagccgccgacgaagtgatttccggaaaattggatgagcattttccgctttcggtttggcagaccggctccggaactcagactaacatgaattctaatgaagtgatttcgaaccgtgcgatcgaaattgcaggtggggtgaagggctctaaaaaaccgattcatccaaatgacgatgttaacaaggctcaatcctcaaacgatacgtttcctacagccatgcatatcgctgcggcggaacagttaaaccaaaagttgattcctgctctgatacaactcaaagaaacgttcaagaaaaaaacagatgaatttcagaatattataaaaatcggtagaactcatcttcaagacgcgactcctctgactttaggccaagaattttctggctatgttcaacaattggaatacaatattgcaagggtaaaggcagttttaccttccgtttatagacttgcgttaggcggaacagctgtcggaaccggattaaatactcaccctcagtttgcggtaaaagcagcggctcaaatcgctaaagaaactggacttccttttgtaagcgcggaaaataagttcgaggcactcgcggctcacgattctcttgtagaaacgagcggtgtgttgaaaacgatcgctgcttctttaatgaaaattgcaaacgatatacgttggctttcttctggtcctcgttgtggaattggtgaaattagtattccggaaaatgaaccaggttcttctatcatgccgggtaaagtgaatccaacacaatcagagcagatgacgatggtcgcggctcaagtaattgcaaatgacgttgcagtaaatataggcggtgcttctggaaatttcgagttgaacgtttttaaacctttgattatccacaacgttttgaattcgattcgattactttctgattcttgtgtttcttttgaagaacattgtgctcgtggaattattccgaataaggaaaagttaaacgaacacttaaataattctttgatgcttgtgaccgctttgaatcctcatataggttatgataacgctgctaaaattgccaagaacgcgcataaaaaaggaacaactctgaaagagtccggaattgaattgggacttttaacaagtgaacaatttgatcagtgggttcttcccgaaaagatgatccatccttcggtggattaa
>LIC_12534|5.604614982596688
atgattcaacccattgaaaatgcaatcgaagaaattaagtccggtaaaatgattatacttgtggattcggaagaccgggaaaacgaaggagaccttgtagttgcggccgaatttgcggataaagaaaaaatcaactttatggctgcttttgggcgtggtctgatttgtatacctatggaagtagaacgtcttaaaaaattaggactgaatcggatggtagacgattattccctaggagacaaacacggaactgcgtttactgtttcagtggacgccaaacacggaacttcgaccggaatttctgcacaggatagggcggttacggtccaagtccttttagatgataaaaccgtttctgccgatttgatgcgtcctggtcatttatttcctctacaagcggtacccggtggagttttaagaagggctgggcataccgaagctgctgtagatctgtcaaaacttgctggtttgtatccggcgggtgtaatttgcgaaattatgaacgacgatgggactatggcccgtttgcccgatttagaaaaatttgcagagaaacacggactgaatatttatacgatcgaagatttgatccgttatcgaagagccaaagaaaatttaattcgtttagaagtagaatctaaactaccgactgaatacggagagtttaccatccgagcgtattctactctgatagacgataagattcatatcgccttgatcaaaggagatattaaaaaagaagaaactataatggttcgggtgcatagcgaatgtttgactggagatattttttcgagtaatcgttgtgattgtggaccacagcttcatgccgctttggaaatgatttctaaagaagggaggggggttcttctttatatgagacaggaaggaagaggaattggtctgatcaataaattaaaagcttataatattcaagataagggatatgatacggtcgaagccaatgaaaaattaggctttgcaccggatcttagagattatggaattggagcccaaattttgagagaaataggtgtaggtaaaatgaagattttaacgaataatcctcgtaagatcgtaggtttagatggttacggtttagaagtggtagaaagagttccgatcgaaattcaacccggttccgacaaccatgattatttgatgactaaaaaattaaagcttggtcatatgttaggtcttggttga
>LIC_13471|5.604472515200751
atgggtgtgattcgcgatgtagataaaggccgaggcgaaataattcgcgtagaagtatctgagtataagggaactaaatatcttaatcttagagtttggtacacggataaagatggagaaaaaaaacctactcaaaaaggaattgcaattccaccagaactttatgatgaaattaaagaagcagtcatcgaagccgagaacgaagttaaaagctaa
>LIC_12048|5.602133778225536
atgataaacgttctaaggaaaatacatctaagtatattccatattataatattcttaaccataccatttcttgcaacgtgtagtttgtttgagaaggatcagaacacgatggaaaacgtggatctagcaggagcgatttggttggccgcagaacctgtaaaaactcaggtaaacaacgaaggaataccggtaaaaccaggaaactctggagctggaggagcgggttccacaccagtaacacccgtagacgcaatctttaacctacctccaggtaggaccgtaaatgcaaatgctttgatgggaacgatcgatcccacgggaacgaatatagtaaacgactttgacggagacgggatcttaaatcagaacgaaacactgactaacgtatggatagcggattatccacagatagaaacaacgatcgcacctcctgtcactttaaagatacagatcttaaaaaattcaagtaaccaaagtgatcagatcgtaagtgagatcaactcaaacgactttgaagcctctaaaaacgaaggatctgaaaaaatacaccagaacgagttaaatgaaagaaccgtacagtttcaagattcatttagtacggaaacagaaatgggacagtctcatgaaaaaagtatgtccgcgggaatgaccgccggttttggaatgggacttgtatccactgggatgaactacagcaacagtagtcgagacagttggaacgcaaaaaatgctacatccgcaactacaaccaaatgggcggatagaccttttaaaaacaacatagatagagacgcttggaatttaaaatcggattcatccacaaacaaagctagaaagtatcgatccgataaatctacaaagattaacgaaacgtctacggtagaaccaaacgcgggagtagtcagagccgctttgtatatcaaaaatttgtcagtcaacatgccggtcaaaatatcaaacatactctgttctttgatgtttgaaacacctggaggagaactggttcccatgtcttcttttagactgagaaacgacgactatagtctttttgaagtggaagtatatggaggatctgattttggaccgtatgtagtagaattaacaaatttgaatacagcggaagtagaaaaggcgatcgcagccggatatacacccaagatcatgatcgtggactataccatgactcacgtagcggattctaattacaaatcatctctactcagttttaccggaaacaatctaaagatcatagaagaaaacgcaaaaggaagaaccgcactcgtaaaagtgtatggaccaggagtcagagaaatgtatcgtgtgaccgcatttgatacaccgaacgtatccaatccgtgtaacacaaaaacggcggacgtattttctcccgggatcagtttaaaaaaagctttagaaagaatttcttgttccggggacaatattacatttaaggattatgtaatagatttgtctgaatcggctcctaagttaggagagtccagagtttacttaaaaggaatccaatcgtttggaggagtgagtaccaacattccttgtgaggatgaaactagtactggatcggatggtgtgagtagaaccgcttgtgttcaaaaaccatatagccaatggacagaatcagaaaaaatgaattctggagtttgggcgatttattccaaaggaaaattttattctccaaccgaatactggaccgactctggaagtgttcgtagatttgatccttggagaggtgtagttgcggctccaattttaaaaggtgtggattctatcatctgggcgggtgatagctacgacttagtttacatttcttttaaggactttatcaaagtagaacaaaagtttggaaccaatcctttagaaaccggaaacggttatcctctcaatacaaaatgggatcttaaaactctcggaaatcatccttattatccggatacaaattcactttatttgggtgaagtaggttttggagaaagggtagaactaaaaattaagttggacaagacgaaatacctttcgcctaactttggtactgcggtggacacgggtccttatcagtattttacaaactttacttacaaccctcaagtttcttcggatcgttacaatatcaatcaagcggccgattttgagatcagtcttggatttggtggaaaccggacggattggtttcatgtagttaaggatttgagttcaagtgatccttacaaactaaaaaactgtggaacgactctggactttatcagtcagacgtatacactttgtgttcaacttccaacactcagtactagcgtagatcctgcgattagtttagtaaaattgtatattcgaccttctttgaatagtgcgtatcgtaaaacgatctggcctttacacttttctcaggttcgtaaattaaaaggagaagcgggggttccgattgtaaagggtacaagtcttgtgaaggtggcgaactcttacggttctgtaaacgtaggtgacaacttttttatccaaggagattctacaaactacaaagtagttcaggttttaccggttgcacaggacggttcttttgacgttcagttagatcgtctgattcaaatagacgctccaaaaacaacttctatgtatgtgcctggaactttgacttctccggatgtcaggctttccatggatacagggtttacaaccgactggaacaactttgtgaattcttcttttaactctacctcttttgatcagattcaatacaaaccttttgtttcgagcgggaacgtgagttgttcttcgattccatttcatcccggttcttgtttgggttttactccagagttaaactctcttaactggatgggaatctacaacgaaggtgtggctctttggaattcctgggcggacggtggagactttagcaatttcttgtattctggtttggttcgtttgacggctccgagtggtaagtcgtatcgtctggaaagtacaaacacagattttccgattagcgcggatgtaaacgctccgagtttagatcatccatctgtagtgaaccacggggacgttgctttgactgtttggaaacaaggcacgactctgattggaagatacaatcagattagtacaggtcaagcgctcggaaatccgtttaacatcaattcggcggcttctactggaagttatatcgtcaaagcaaagaatgggaaagcggtgattgtatgggataacggggacaatctctacgtatcggtgagggatctgactaacttatcaacgattgtaagtgaagctctgattgcaaatcgtcctcaaatggtttttatgcctggagcaggttatgttcctttttactattcatatgatgtagctattggaaatgaccgggccgcgatcgtttggaatcattttgtgggttcggcaactttaatgtctagtagttatccaaatggttttcctgcaggtggagcaatgggctttccaaatattgaaagttactgtgcgagtatgtggggtggatatgggtcttgttattatgtagaaacaaaaacatatcaagccaatgctcgaattttacgtttagacacaggtgcatttcaaggagggaatattaccatttggagttttgtgggaaatcaaaatttaatcggttatccttatttttacattcctacttatcaaatcgacattgcagcaaatgcaaatgacaacaatcaccttgtgtatgcttggaatgttcgactaccatccggtggcgattctcataccgtttacagttcggtatacaacctgactacaggaactaaaatcggttccgatcaaactctaatcagcgaagccacaagacctgtagatacgttgcaagtagcagctgctacgggaagaggaatggtgctttggagaagaaacgacggagtaattttaggaagagggatcgatacttccaattctaatttattaggaacttcgaatattgaaatcgaatcgggaagtgtggattcactgaaacttacctcctctggagatagaggacttctgacatatagaaagaataatggtaaggacatctttttaaaagttttagatctacaagcaggacagttgttgtatccgaatggattgttattgtctcagggacagatgaccgcagattacagaaacatgagtttttcaggttccatcttatcaggaaataagattttaactacttgggatctagtgctcggaacaaggcgtactatctggggaagggtcagcgacatatccacatttacggtagatggtccaaaagagtttcagattagtaccaccaacgaaggagttcaatacaggggaactgctgttgtagacaacgggtttggacttgtgacttggctttctcaggacaaaacacaacaaagaatacgaggttacaaagtagatcttgctaatccaggctcgttgaaatacggactgaataacttctttgtgtctcctttgatcgaaagggattataccatccgagctaagatcaagtattaa
>LIC_12082|5.597727828223029
atgaaagctaagaacattttagaaacgatcggaaatacacctcatgtaaaaattaaccgtttgtttaatacgaaaagcgaggtttatgcaaaattagaaagatccaatccaggcgggtccattaaggatcgcattgcactttccatgatcgaagacgcggaaaaaacaggtaaacttactaaagacagcatcattgtagaacctacttctggaaatactggaattggtttagcactcgttgcagcggttaaaggttataagttacttttagttatgcctgaatctatgagtatcgagagaagaagaattatggcggcgtacggagcggagtttgaactgactccaagagaaaaaggaatgccgggggcgatcgaaaaggcaaaacaaattgtcgcagaaaatccaaaagcgtggatgcctcaacaatttgaaaacgaagcaaatattaagattcacgtagaaacaaccgctcaagagattgcaaaagattttccagatgggctggactacgtaattacaggtgtcggcactgggggacatatcacgggtgtggcgcaggtcctaaaacaaaaatttcctaaattgaaagtgtttgccgtggaaccagaagcatctccagtaatctccggaggaaaaccgggaccacatccgattcaaggaattggtgcgggatttattcctaaaaatttacatacaaatcttttagacggaactatacaaattagtaaagacgaagcgtttgagtatgcacaaagagcggcaaaagaagaaggactttttataggagtttcatccggagcggcacttgcagcggttgcaaaaaaattgcctgaaattccggaaggttcaagaatattaactttttcttatgacactggagaaaggtatctttctatcgaagggcttttccctgttccatctaacgcataa
>LIC_13244|5.597299531115137
atggcaaagatcaaggtaaaaaccccgctcgtggagcttgacggggacgagatgaccaggatcatctggaaggagattaaggatagattcattcatccgtatctcgatatagaactggattattatgatttaggcgtggagtacagggacaaaacggatgataaagtaactgtggattctgctcacgcgattcaaaaatatggagtaggcgtaaaatgtgcgacgattactcctaaccaagatagagttaaagaatacaatctcaaacaagaatggaaatctccgaacggaaccattcgttctattttagacggaaccgtttttcgtaaaccgatcatcgtaaaaaatattcctcctgcggttcgttcttggaaaaaaccgattacagtaggacgtcacgcttacggagatctttataaggacacagaactttatattcccgaagccggaaaggtggaactcgtttataccggaaaggacggaaaagaaaaacaaagagctttgattcacgactttgaaggagccggtgtgatcatggggcaacataacttggataagtcgatcttaagttttgcccaggcttgttttaactacgctatttccgaaaagattgatctttggttcgctacaaaggacacaatctccaaaaaatatcacgccagattccgcgccatctttgacgaacttgcaaaggctaaagctgcggatctcaaaaaagcgggaattgaatattcgtattatctaatcgatgacgcggtcgctcagctgatgaaaaatgaaggtggaatgctctgggccctgatgaattacgacggagatgttatgagcgacatggtcgcctccggatttggatctttaggacttatgacttctgtgctcgtttctcctgatggaaaatttgaatacgaagcagcacacggtactgtgaccagacattatcgtaaataccaacagggtgaaactacttctacaaattcggtagcttctatttttgcttggacgggtgcgttgattaaaaggggagagttggacggaactcccgatgtggtcgcatttggtcataagctggaaaaagcggtgattgatacaatcgaaagcggagagatgacaaaagatttaactcttctttgcaccgattcgaatgcaaaagctttagacacttttcaatttatggaagcaattcaaaaacgactttaa
>LIC_10938|5.596783767569976
gtgatccttctcgcaaaatcatatcctggaatcgaaaaacaattgaagagtggtgacccagaaagttgggctcttttagaacatcactcctccgctacatatcaggtagcggaggttttactcaaaatcttagaacccatcctcagaaaatggacccgactttcagaatccgaatacaataaatttgttttagtcgtctgtctttccgccggtttacacgatctcggtaaggcgaacgaggattttcaaaaaatgctccgacggagaaaataccttcaaaggtttcgtcatgaaatctggtcggtcctcgcattaaccggatcaggccccttttccgattggtttcgaaaaacaatcggagacgaaacctgggttcgtatcggacaaatgggaattctctctcatcatctcaaagcaactcgagagactctgtatgcggatcatgagaccgctgaaatcaaagttttctggaaagaccaaggagtcataaaaatgttccagtctatttgtagattggccggcatttcctctcccgatttttcctctccttcgatttcttcttacacctgccttggcgaagatgcggacaaatccattcgaatttggacccgagagatcctaaatgcaagaatcgatccacgataccaacattctatcggtgccgtgagagcgatgatcattgctgcggatcgactcgcttccgcatacaaaggcgcggacgccttgaaactctgggcgacagaggctctcaatcgagttctttccgaacaggaatgttccaaaatcgttaaacaaggtttaggcgaaaagaatctacgaccatttcaaaaacaggtcggagattctacttccagagtcactctcgttcgtgcgggatgtggaaacggaaaaacgatcgctgcttttcaatgggctaaaactcactcggcgggtcgcaaactttttttctgttatccgactatgggtacggccaccgaaggttttagagattatgtgtctgatattcccggtttagatgcgcttctcagccattctcgcgcttcgttggatcttggagaactggcaagcacgggagaagaagacgagggagattctctaaacatgcacagtcgtatgcttcaggaatggaccgcacaagtgactttctgcacggtcgatcagatactcggtctactacaaaattaccgttcttctttgactctttctccggcgatttttttaggcgcgttcgttttcgacgagattcatatgtatgattccattctattcggaaatctacttacgtttttaaaagagttttcgcacacttcgattctactgatgaccgcttcccttccggaaacgatgctctccgccattcaagaaaccgtaggcgccgacttggggccggtgatctctggagaagctcagatcgaagaacgtcttcggtatcgaattttacattcaagccgagaggacgctttgcaaaaggcgattcaagaatttaagaacggaggtagggttctctgggtctgcaacaaggtggaacattgtttaaaattgtatgatgaactttccgaaaaatacgacatcgaagcccttgtctatcatagtcgatttaagtacgaagatcgtaaagaaagacatcgggccgtaatagactcctttcaagaaggttataaaaaatctcttcccgtttttgcgatcaccacacaagtctgtgaagtttccttggacatcagcgcgactctacttataagcgagctttgtccgtttgctgcattgattcaacgattgggaagagtgaaccgtccgggtcaagagatggagggcattgcacaggctttgatcattccatttcaaggaaaaccctacgaaaaggaaaatgaagacgacggtgaatccgaactagaacgctgcaaagagatcctgaaacctctcctagaccgggaactttctcagaaagatttggcgcttgcacttgaaaatgcaaaaggaaccgaacatcaaaaaataccgtcccaatggctttcgttaggatgggaagcggaaccggattcgatccgtgaaagcggatatactctggatgtcattttagaaagcgacgcgtacaaagttctgaaaaacgaaagaccttgggaaaagtcaaaactctacacaattcctatgccgattcaaaaacaattcagttatggagagcctcctctgcgtatcccggtcgtccccgattctcaaattcaatattcatccgttcgaggcggagaatggaattga
>LIC_11050|5.595508653652185
atggatacagccgcattattcaaagcgattcgagagaaaaatttagctgtagtaaaaaaacttttagacgaaggttgtgatccttcttgttaccaaaaagatgtatataacaatgctctgagtcttgccgcttatatgagacaaccagaaatggtagagtatcttattcaaaaaggagctcgtgttaacgatagaactaaaggagaacgtattgccttgcataatgcggtttggcaatacgataaacgttctgtagaacttcttttggaagctggatcggacattcacgcagccgatcaatctaactggactccaatttggcttgcgtctaaatgggaaccttttatctccctcatagaacaaggcgcttttgtagaaggtagagataaagaaggaaaaactttactcaataaaatagctttagcaactgcatcttttagtcaagaagacggaatgaaaatgctgactaaacttgtagagttaggtttaagagtttctgatgaaaaaccggactcctatggagaaactctattgatgaaaacgatagaagatactccatatagaaacaaaaatcagattgcttattggttgatcgaacaggggatggatcctttgcacgtaagtcatgccggatgtactgcgctccattatgcgtgtaaatccggagatttggatatggttaggacgttagtctctcttggagcggatataaatgcagtcataactcaagacggatctggttttgaagcgggtatgagtccgcttgattctgtaacgaaatacggctccaagcgtaaagccattctcgcggaactgaaaaagaacggagcaagtaagaagccgactatggatttagaaatagaggataatgtaatacgactgaaaggtaaggatcgtagaacgattttagaaaatatgttggagataacaaaaaacctgcaagaaaacgtattttcgcatcccgattacgaaagtccggatcactggcttgaatgggaattgcctggagaagaaatagacgaagcggacttctttttaaaatgtataaacaaaccggaattacgcctacttgttgcgcgttatgtgtcacagatactgatcgcgaatgaaaaagaaggagacacgatttatgtgcatgaagagttagaggcgggaggatatgccatgcaggcgctcgtttcgaccggggaagtggaatatttggaattacttaagaaatgcattctttcgattgatattgatcatacggttcatttgcacgaacttatggatgtagcacgctctaaatattctcaggaacaactcgctccgatagaaaacacattggatgaattagggttggctcgttag
>LIC_12607|5.591589275975874
ttgtttttcggaattagaggtgaaacctatatgactttagataaagcgattttagccgccattcaaaacaacgtatctaagatacaaattggtcttcctggaattatagaatcttttcagcctcaagatatgacggctaacgttcgtattcctctaaaaaaggaagacgattctggacaagaaaggtcttttcctgttttgtctggcattcgagtcggcacatactgggccggagatttttatatcaaacctgattataaacgaggagacaaggtttggatttcgttttctacacacgatatatcggacgcaattagaggaatcgaatctgttgcttcggattctcttttcgatcttcaaagcgcttgtgtaatcagtggttataaagggaaagccgatattccagctaccacttctaatttgcccggacttataatcgctcataaagaaggtaagtctttgatccaactagatggagatcgaattaaaattcagggtggtattgctgacttgaccgaatcagctgtgttaggtgaaaccctggtgaagtttattaagtctttgatcgacgtatttttgaacaactcggctacgtttactactaatgcggttcctggttcgcctgcgggacttgcggcttcggtagtttctcagcttaacgttcgtaaatcagaagtggagcagttgctttccggaaaggtgaaattaggatga
>LIC_12210|5.591032336894651
atgaatgaatttagaatttttgaagaccttcataagttacaaaaccagttttccagtctttgggacccgtttttactcaatggtggaagcgcttatccagccttgaatatatacaaaggaaacgactcagtgacaattacggccctgattcctggaatcgatccagaaaaactggaaatcactgtaagcggaaatcaacttcatctgagcggagaagctgttacaaacgaaccaaaaacgactcaaggcaacaatcgagtagaaagattccatggaaaatttagaaggattttggaacttccaacagaagtagattccgaaaaagccaatgcagaatttagaaatggagttttgaccctcactctaccgattcgggaaagtgtaaaaccacgtaagatccaaattcaaaccaactaa
>LIC_13483|5.588099925646912
atggcaaccacagaagaacatctaatcgtaaacagtatcataggtgagggtgcagaattcagcggagaatttaaactcaccgggcttttaagaatcgacggaatttttcgaggctctataaaaacagaaggaaaagtcctaatcggcaaatctggaatcgtcgatacagatatcagagcccgaattgtagtcgctggcggtgaaatcaatgggaatatttacgcgagcgaacgagtgactttacttgcttcctgcagaatgaaaggagacattgtatctcctagaatcgtaatggaagaaggagtacaattcgaaggcaattgtaagatcaacccagttgcacattga
>LIC_10021|5.587000618809119
atgaaacaatttttatttttactgtgtgtatttctactctttcaaaattgttctgtcaagcccacggaaaatccgtgcgatacgagtacttctcttttttataaatctttgttcttaaattttattttaacttccggcaaaacgagtatttgcggtatgcacacgtcggttcagttgcctccccctacgattctcaacataaaatcaaaaagtactttgaatacaggatttttaattggtgaaatggatgagtctgcttccggagttcaaatttctttagattcgggtccatttatggacgctcaaacttctggcaatcagtggaaatttcaacttcctgccgcaggtgtttctactacaattccttcaagtggaatttggagagactggagtttacatacaatttcggttcgatctacttctaaggaatcaaattctattccgattacaatcactgttcaaaaaggttcaaacaaggatattaacggcgacggttatccagatgcattgattggttctcaagctgcaaatcgagttagggcttatctttctcttgggaaagcaaagggtttagatttggttccggtcactttactaaatggggcaggtggatttggttattccgtcaagttaggcgacatcgatggagatggatacgccgatgcagttgtaggaagtgcaacaaatacattcgctatttatttaggatcaatcggtgggctttcgacaacggcgattaattatatccctattggtgttggtggtttattgaatgtggatgtaggagatataaacggagacggattttcagacgttttgattggtgtaccttatgacgtaggaaatattgggcgtgtttattcttatttttcaaatggagttatggggcaaggtgttacgtttggtcaacaattgaacaatcctggaaatgcaggtagtgctgcattttacggatatgccattacgttaggtgatattaatggagatggtaaatcggatgcgattataggagcggtcggttctggacaggtcggcgcttcttttatttatcttgcgcaagcagcaggggcttttgctgcttattctcaaacaattacgggatcgactgcaaacgaatggtatgcaaattcagcaattgctaccgatataaaccgggatggatttgcggatttatttgtgggggcttatcaagaatcgggcggcgttggaagagtacatttatatttatctaatttaggaattcttgtgaataccgccaacggtccaatttcaggattggttgggtcacaaactggaacttctgtggcaactggagatgtaaacggtgatggatttttagatcttcttaccggaggttattcttacacttctacgtttccaaatcaaggttatgcgattactcatttaactacgggtgatacaatgggtttaactgtgaaccctttaaatcttctaacggttccagtgaatttaggagatatgggaaattcaattgcttcggtagatattaacggtgacggtttaagtgacgttcttgtgggagctcctagttccgtaggtggaacaaatgttggaaacgtttacctttatatatcaaacggattggacggatatacttcggccccacaaattttcgtcgaaccagatgtaaacggaacgtttgggacttccgtggatttatga
>LIC_11267|5.5859409875102015
atgaaaataaaattttttaaaattaccaccatcgtgttttttacaatgacctcgaacctagggctctttgcaaaagatataactctacttaacgtatcttatgatccaacaagagaactatacgccgaatacaacaaactttttgcaagttattggaaatctaaaactggagacgaagtaagagtcaatcaatcccacggaggaagtggaaaacaggcacgatctgtgatcgacggtttagaagctgatattgttactcttgcactcgcatacgatatagatatcatcgcgtccaaaggtttaatttctagggattggctaaaaagtcttccaaacaacagtactccttatacttctaccatcgtgtttgtagttagaaaaggtaatcctaaaaatataaaagactgggacgacctagttaaatcaaaagtaagtgtaattactccaaatcctaaaacaagtggaggagccagatggaactatctcgctgcttgggcctttgcacaaaaaaagttcaacaacgatacaaataaagttcaagactttataaaaacattatataagaatgttccagttttagattcaggggctagaggttctagcaatacttttgcacaaaacggaatcggagacgtcttgatcgcttgggaaaacgaatccttcctcattctagaagaatttggtaaggacaaatatgaagtagtcattccatctttgagcattctcgccgaaccacccgtagcaatcgtggaaaaaaatgcggataaacacggaaatttagaaactgcaaaagcctatctcaaatccctctactccgaggcggcgcaagaaattattgctaaacatggttatcgccctagaagccaaaccatacttaaaaaatatgagactaaattcccaaaactagatctaatcacagtagacggacatttcaacggttggcaaaaagcacataaagaccattttgctgacggcgcttctttcgatcagctctatgtcaaataa
>LIC_11531|5.5832363455430185
atgattatcaaccataatatcagtgccattttcgcacatagaactttgaagttcaatagcgaaagtatgggaaaggacatcgaaaaattgtcctccgggatgagaatcaaccgcgcaggtgatgacgcttccggtcttgcagtgtccgaaaaaatgagaactcagattctgggtctcagaagagcggaaatgaacactgaagatggtatgtctctgattcaaacgacagagggctatttacaggaaactcatgaaatcgttcagagaatccgggttttggccgtccaagctgccaatggtatttataccgaggaagacagacaacagatccaagtagaagtttctcagttagttgacgagatcgaccgaatcgcttctcaggcggaattcaataaaatgaaactccttaccggggcttttgcaagattgaatccaactgcgagtatgtggtttcacataggtgcaaatatgcaccagagagaaagagtttatattgaaacgatgaacactgcggcactgggattaagaaacccaaccgttttgacgtttatttctctttctacagctggcaaggcaaactctgtgatcggattagcggatgatgcgcttcgtagtatctctaaacagagagctgatttaggagcgtattataatcgtctggaacacgctgcaaaaggtctcatgaatgcatatgagaacattcaagcggctgaatctagaattcgcgataccgatatggcagaacaaatgactagctttacgcgttatcaaatcctaactcaggctgcgaccgcgatgttagctcaggccaatatgaaaccgcaaacggttctacagttgctgaagtaa
>LIC_10887|5.582081885432825
atgtcaatgcctggggtcgggtatgattacttctttggcgatcaaagcaaactcaatatctcactccctatgggtcgttcgataagttatatgggtaattgtaaacgattctcttcagctaaacaagccgcttactacgttggtcttgtgcccagggttgatatttcaggtgactccgcttattacggcagaattgtaaatcgtggttgtcattcaattcgaagagtgatcgttcaggcggcttggagtcttgtccgttgtcaatatggtggtaagataaaagaattttatcaaagattatatcctaaaaaaggtgctaaaaaatcaatcatagccacttctcgcaaaatgatcgaaatcctttacacaatgattaaaacgggagaacttttcgattctatgcctgaaaaagtattgaatcgaaaattaactcaatatggtcttatgtaa
>LIC_12406|5.5781239928239845
ttgttttgcagtaacatgtatctaacccacggttttcaagcccagaaggggggaccattttgtctgatactaatttttttgagtctatctgcgatcttcccaatcgaacaggaaatgaaagaaacaaaaccgtctaaagacttcgttttgatagtatccttatccaaacaagattttaatgtggatgaaaaaatcaaggcagtcattcggttccggaatgtgtccggccaattacagagctatggtttcggtgaccttgggaaagatttcaactacatattggaatgttacgcgtatcttaagaataagaatggtggaccacctcaagcgctgcgcactcaacatggagaatggatggcgcaaaagagtcaaaatgaagagattatgggtgcactcaattcaggaaaagaattggtgaatacaatttccgtttctcgtcagtgtgatttgacaatgaccgggacatatcaattcgtagtgaaacgccacagatatccttctcttaaaaaatctgaaattatcgtgtccgatccgatcgtatttagagtgcatgaatag
>LIC_11889|5.57245563179961
atgattatcaatcacaacctgagtgcggtgaatgctcaccgttctctaaagttcaacgaacttgctgtggacaagacgatgaaagctctgtcttccggtatgcggattaattctgctgcggacgacgcttccggacttgcagtttccgaaaagcttagaacgcaagtaaacggtttgcgtcaagcggaaaggaatactgaagacggaatgagttttattcaaactgccgaaggatttctggagcagacgtctaacatcattcaaagaatccgggtgctcgccatccagacttcgaatggtatctacagtaatgaagataggcagctcgtgcaggtggaagtatctgcgctggtggatgaagtcgatcgaattgcttctcaggctgaatttaataagttcaaactttttgaaggccaattcgctagaggttccagggttgcatccatgtggtttcatatgggtccaaaccaaaatcagcgtgaaagattttacataggcacgatgacttcaaaggctctgaagcttgtaaaagcggacgggaggccgatcgcgatctcttctccgggagaggctaacgacgtgatcggtctggcagatgctgcccttacgaagatcatgaagcagagagcggatatgggagcttattataataggcttgaatataccgcaaagggtctgatgggtgcgtatgaaaatatgcaggcatctgaatctagaattcgagacgccgatatggcggaagaagttgtctcgctgaccacaaaacaaatacttgtacagagtggtacggcaatgttggcgcaggcaaatatgaaaccgaattcagttctcaagcttctgcagcagatctaa
>LIC_11271|5.5691796184344975
atgttttcccggtgtcgaattttcttaaaacctacgaccctaatttggtttgcaattcttccgggagccttatctgcttctcctcaaaaaccaggaaccttcgaattgttaggtggttaccaacccaattggaatcgacttttcactgagtttcttccgaaacgtacagcacaaactggtaacctaccttctagcggcgtcatttccagagaagaagaggacatagaaaatccagaggaaacagaagaagataaacaagaaggataccaagacaatcgaaaaacggaagttggagtttgggtaggagcttccaatccgttacccggaaccgaaactcaaaaatatctggatactacgttaggtggcggtttcttttttagaattccctggccttggatcttttatctcgaaatgggagccttttacgcaaattatctttcggcaacagaaagagctttgactacaattccggtctatcttgctttgggttataaaattcctttagatcttccaatttcgtttatccttcgtgcgggaggtggagaagcgtttgtagtagcaagaccttccaacacatctcgttgggatccaatgatgattgtaggattagaaactagttttgtagctggaaaaaaaatccgaatcggaattcgaatcgattacaataaaatttatgagtctcgtatggacgccccaggagaaacaaaatatccttacacgagtccttacgaagattccagattgagtaaccccaattattacagagtagtagatactgaattttttcagttcggtttgatggtgagtgtatttttatga
>LIC_10984|5.568028330971994
ttgatttgtccgtttcgtttttcagtctatcctcattctaaaagattctgtttaagttttaaatctttttggttaggaccttatatgaaatcgaaaattcgaaattttctttttttggtagtaatgattttaattgctcactgggggtggatgtgtaagttgcttgcggatccttcggcttgtggaggaaaagaaattccaggaatgaaatgtattcctgccggagaatttatacgcggaagtaatgtttacgatgcagatgaaaaaccggaagagaaggtttatgtaagtgacttttatatggacatctatgaagtcacaaatgaagattttgacaaatgcaaaaacgcaggtaaatgccaagaatgtttaaaaaccgggaagtgtaattatatcggaccacgttatggtaaaccttacttaggtcccaaacaacctgtaacagggattagttggtatactgcaaaagagttttgtgaatgggctggtaaaagactcccaacggaagccgaatgggagaaagctgccaggggaccaaacggaaatttatatccctgggggaatgaaccagcaacttgtgaaagagcgatcattgaagtaggggacattaaaggatgtgttcctaaaaagacggaaaaacctcatctaatgccgactgcaaacgtgggtacaagagctcctggagtttatggattgtatgatatggccggaaattcttgggaatggactgcggattggtattctacttcttttaaggcttgtggtaatttttgtagaggaaaggatcctaagggaccttgtgacggaaaggaagtttgtcccggttataagaaaaaagttttaaaaagtggttcttggtggtggccagctcattatgcgaggggttctaaaagaagatctcatattccagagaattttccagaatatcaccattttggatttcgttgtgcaaaggatgtaaataaataa
>LIC_11517|5.567215959807763
ttgaaaggttctctcatgtccgaagcaaagtattccctggaaaatccatttcaatccacttccgaacctgaagttcttaagccccgtggtctttatgaagaagcaaatgagttgggaaaagaactactcaacaaacctcttttaggcggtggagtcgataggattttagttcaacattccaaagataggatgaccgtctgggaaaggattaaggtgcttacggatcaagaacccaatattctctatcaaaactggggaaaaagtttagacggagcttctttagttacagggattctaaacatcaatggtagagacgtggccgtctacggtcacgattttactcttcgcgcgggttcgatggatgctaccaacggaagtaaacttgcaagactgatttatatggcaggagaacacggtattcctctgattggtatgaacgattccgcaggagcttatgttcccgccggagtgggaggactggacggatatagcgaggcgtttaccgcacttcgtaagatcagcggagtagttcctagtttgatgcttatgtttgggttcaatgcgggtgggggagcttatcttccgcgtcagggatcttttatgattcagtgtgacaataccttctttggtttaactggtcccggagtcgttaaatcggtattaggtgaagatatttccgcagatgatttaggaggtcccaaggttcacggacagagcggcgtagtggatattgttaccggggacgagttgggttctttgagaaccgctcttcgtttactttcttatcttccagataacaatcattcctttgctccttttcatgctacttccgatcctaccaatagatttatctacgaagaagaaattttatttaagaaaacattcaattctcctactggaatgaatactccttttgacatcactttgtatctgcaaaatatttgcgatcatggtcaatatttcgaaatccaaggacaacgttctagaaacttggtgactgctttcggaagaattggaggacacgttgtcgcttttgttgccaataactctgcggtttcttccggacagatagacattggtgcggcgagaaaaggaactagatttattcgattctgcaacctttataatattccaatcgtttttttagaagacacgactgggtttttacccggaaaagagcaggaacaaaacggaattgtactcgaaggaagaaaacttttagattctatcatagacattcgtacacctcgtttaacattgattattcgaaatgctttcggaggtgcttacgcttgttttaattcttatcacaccggggcggatatggtgtttgcgcttccgactgctagaattgcggtgatgggtccggccggaaaagactacgtttataaggacgaggtttcttctattcaaaaagaatatcaggaaaatgtaaagaagggaatgtctgaaaaagaagccatcgtaattcgagataaaaaacttcagacactttctactcaatacgaaaaagaactgatgaatcctaaagaagctctttctctcggttccgtttctagaattgtccttcctggaacgaccagaaatattcttttccaaaatctggattatttaatccgacattataaaccggctccgttgtccggacctcaaagggagtttgagtaa
>LIC_11822|5.563935513209854
atgaagacaatgttcgaaaaaatttgggaagatcatctagtcggagaactagatgctggatcctatctaatctatatagatcgccatctcattcatgaagttacaagtcctcaggcgtttgaaggacttaaacttgcaggcagaaaggttcgtcgtcctgaagctacttttgccacaatggatcataacgtttctactagaacacgtgatttaagtctggccgatcccgtttccgcaattcaaatgcagactttaaaaaagaactgcgacgaaaatggaatccgcgtttatgattttcaaaaccctgaccaaggaatcattcacgtaattgctcctgaaatgggactgactcatcctggaatgacaatcgtatgcggagattctcatacttctacacacggtgcgtttggtgcgcttgctttcgggatcggaaccagcgaagtagagcacgttcttgcgactcaaaccttagttcaaaaaagagcaaaaacaatggagattagagtcgatggaaaactttccgataaggtcacagcaaaagacatcattcttgcgatcattggaaaaattggaaccgcaggtgcgacaggttatgtgatcgaatatagaggttctgcaattcaagccctcagtatggaagctagaatgactatttgtaatatgtctatcgaagcgggagctagagcaggtttaatcgcaccagatgaaactacttttaattatattcaaggaaaggacttttctccaaaaggagttgaatgggatcttgcggtcaaaaaatggaaacactatgtaacggacgaaggtgctaaatttgatagaaccgtaattcttcatgcagatgaaatcgctcctatggtaacttggggaacttctcccagtcaggttgtttcgataaaaggagtcgttccagatccaaaagatgcaaatgatccggtggaaaaaattggaattgagtctgcgcttaaatatatggatctcaaatcgggccagaagatagaagacatttcaattaataaagtttttatcggttcctgtactaattctagaatcgaagatttaagagcggccgctgctaccgtaaaaggaaaaaaagtttcctctaaggttcaggcgattgtggttcctggttcaggcagagtcaaacgtcaggcggaacaagaaggtctggataaaatttttaccgcggccggttttgaatggagaaatccaggctgttctatgtgtcttgcgatgaacgacgacgtattagaaccgggagatcgttgtgcttctacttctaaccgaaactttgaaggtcgtcaaggaaaaggtggaagaacccatctagtaggaccggaaatggccgccgccgcggctatcgaaggccattttgtggatattcgaaactggaaataa
>LIC_10841|5.555145883109778
atgcacgtaggtacgaccaaaaaatcaggaggaatttggattttacttcctattttttgtttggcaatcgtctggttcagtgtttttgaaattcccgatcgtaaaatttttctattttttacgggtttgtttttcttttttttgatcggtcttgcggacgatcttctctcattgagtgctggaattcgtctcgttttggaaatttttttcctaatcgttttcttttatctggaaccggttcgattttcatttctaagtttaagtatagaaaacatcccaggcctttccactttgattttgatcgtctacgttttgtttgttgttaacgtttgtaattttatggacggtctagacgcgtatctttcttctcatttcctctttgccattttagcgtttccatttttatttcattctcatcttcctttattttattcttggatctgcgcaggtgttttcggttttttaggttttaacttacctaaggcaaaactttttttaggtgattccggttcgcttcctctcggttatacaatttctgttcttcctttgttttttatagatggtaaactttggggttcatttgaaatctcttccgcattctttttgttgccagtgttttttgtggacggtgtagttacgatttttttgcggctgaaagacggagaaaatattttccaagctcatcgtagacatctttatcagctaatcgctgttagctctaaaaataaaggtttagtttcgtttctttttacgatcgccaatcttccggctatgatcctattttcgtttcatcgtaacctcaaaattcccggcagtattattttttggatctgcttggtattttatgtaggcgtgtattttttattgtttcgtaaatttagaacgcctagcccaaatcccgtcgagcgccaatag
>LIC_10583|5.554858079842593
ttgacggtagaagattctcttcgaatcctgcatacagagctttgtcccaaaaccgatttcgaggccgaaccggaaaaccaaatccagtccatcggcaatccaggcgggatgtctgggaccgttcaatttcgaccaaggtgtactataaaaatggaattcgctctttccagtgaacaaaaagaattacgtgatctcgccagaaaatttgccaaagaggaaattcgcccaaaagcagagcatcacgatcatacgggggaatacccacttgcagtcttaaaaaaagcctgggaaatcggattgatgaatattcatatcgaacccagatttaacggtgcggggatgcaagaattagacgatgtaatcatcggagaagaacttttctggggatgttccgctatggcaaccgccattcttgcaaataacttagcattagcaccggttcttttaggagcaaacgatcgaatcaaaaaagaattcgttcaacctatgaccgaagaatttaagctcgcggcatatgcagtgaccgaaccaggcgctggatcagacgtggccgccattcgcacttccgcaaaaaaagttggagacgaatatatcctcaatggatctaaaatgtggattactaacgccggttatgcggattggtttttcgtacttactaaaacagatccatcagcaggtcataaaggaatcaccggatttatcgtagattcaaaaactcccggaattatcatgggaaagaaagaaatcaatatgggacagaaatgttccgacacgcgtggaatcacatttgaagacgtgaaagttcctgcttggcaaatgatcggacgagaaggagaaggttttaaaatcgccatgggtgccttcgatcatacacgcccaggagttgcaattggagcagtaggagttgcacgcgccgcgatggaacattctatccaatacgcaaatactcgtaatactttcggtcgcccgattatggaaaatcagggaatctcctttatgatcgctgaaatggctagagatatagaagcaggaagacttctctgttatcaagctgcttggatgattgataatggatttagaaatacataccaagcctcgatcgccaaaatgttttgtgcggatatgtgtatgagagtttgtacagatgcagttcaagttttaggaggatatgggtttaacaccgaatatccggttgaaaaattaatgagagacgcgaaaattttccaaatttacgaaggtacttctcaaatccaaagaatgatcgtttctcgtttcctcgcagacggaaagggaatcgaggggccgaacttctga
>LIC_13010|5.547677777160384
atgaaaatcttgtttagaatgatgataacgatcttgatggccgctcagatggattgcgccacaattcaaatgcttgaagacgcccaatttttacccacacccgtttggtccatggcaagatacgcagataaaaccatctctccggaactgtctaaaaatcctaacgtctggaatcctcccctctggatttatccagggacacgacgctactggatgactggtatcaataagaattttccttttagtgttattgatcttactttgtccttcttggcggatacgatcctacttcctattacaattccgttgacggcatactactattggagagttcccgaggcctgggagtcaggccttctgatcggaagtatcgagaacaacgatctatccggagttcgccgatgcatcgagactggcgcggatgtaaattccacattcattggtccacctccattgtattttgctattaagaacgagaacgttgaaattgtgagactcctcttagagaaaggcgccgatgtgaatttccaaaacaacaccttctatgatcaatctttattgtattttgctattgagaaagagaacactgaaatcgttgagcttcttttaaaaaaaggcgccgatgcaaatgcaaagagttgcgatctttttcgccgttgtaattatctattcttcaaagtaatagaacgctattctaatctttccccaaaaaaagataaaagacccgaaattgtcagactgctcttagaaaagggaggagccgatgtcaatgctactttggcggaagacggaacaagtcctctacactacgcagtggagaaaaaacataatattcaaattgtaaaacaattagtagaacacggcgccaacgtaaacggtaaagatgtttatcagcagaccccactgtatgatgtagcctcaaaagaaatcgcacaatatcttttgcaacaaggcgcagatccaaccgtaaaaaacagcactggggaaacccctttggaacgtgcaaaatatctaatgaacttagacagaaaaaataattatgatgcacttaagtttcttgaagacactccctaa
>LIC_12488|5.547396276818888
atgccaaaaccggtccgttattcttacagttatctacagaaagttgcttggggagatatggatgcgtttgggcatgtcaatcacgtggtttatgcaaagtattttgaaaatgcaagggcgaattatttcaccgatttaaaactatgggacacttcggatacgtcttcgcaaacaggtccagtcattacacacattcaagtagagtatagaaaacaagttcgttatccggatacgttggaaattacaatgcaggtggattctgtttcttctcgttcttttaaaatttcatgtacgatgtggaatcaagaaggggattgtgtggcgaccgcaagcggagagtttctttggctgaactttgtgactcagaaaccaactcaacttcctgaaatctataaaagtttatttgctcaaagtcgcgtctga
>LIC_12476|5.5450438067917345
atgtctgtagaaattaaggtccccgaaatgggggaatccattacggaagctacgattgcaaactgggtaaagaaagaaggagaatctgtaaaacaagacgagatcttgttagaactggaaaccgataaggcgaccatggaagttccggctccttcttcgggtgttcttcagaaaattcataaaaaggctggagaaaccgtaaaagtaaaggagatcatcggactgattgactcttcagcaactgcttcttctccttctccttccgcttctgctccaacaaattcagcacaaacgactcaaacatcaggaaacggaaccataaacgaaactcttccgcctgcggtccgtaagttgatcgaagacaacggactcaatccggcatcgattactggttccggtaaaaacggacaaatcacaaaagaagacgtattaaaagcaattgaaacaaaagcgacgtcgtcagtttcaaacgcttccgtaaatgtaggaactccagcggctgtcaaagcgacgctgactttacctgaaattccgaaagcggttccggctgcgagaagaacggatctaccaagagaaaacgtagttcctatgactcgacttcgtaaggtaattgcagaaagacttgtatcggcacaacacaacgctgcaattctgaccacgtttaacgaagtagatatgagtgccgtaatggaactcagaaatcgatataaggataaatttaaagaagcgcataacgtaagtcttggatttatgagcttttttactaaggctgcgatccatgcgctaaaaacaattccggcgatcaatgcagaaatccgtggaagtgatattgtttacaaaaattattatgacataggggtcgctgttggaggaccgaagggactggtcgttcctgtcgtaagagacgcggacttgctcagttttgcaggagtagaacaagagattataagacttgcgaatcgggtcaaagacggaaaaattgaacttgctgaaatggaaggtgggacgtttacgatttccaatgggggaatctacggttctatgatgtccactccaattctcaatcccccacaaagtggaattttaggacttcataatatagtaaaacgtgctgtggtggtaaacgatcagatcgtgattcgtccgatgatgtatcttgcactttcctacgatcatagaatcgtagatggaaaggaggcggtcactttccttgtaaaggttaaggaagcgatcgaagatccaagtcggcttttactagaactttaa
>LIC_12715|5.542852560806262
atgtgtaattggaagaaaatattcatagtagttctgttagtcttgattggatttggcttcgagtatggaataaatcctactccagtagatgcttcatcaaaaattgaatacttggttattcaaaaacctaccgatccaccaaaagaccaaccaatcaaagtaattgtaagcggtgaaggaaagttttgttacggtcctgattttagcggaggtgaaagttacattataattgaacagtgttggcaaatgcacgttatgaatgcaagatacgacgtgtttcaaagaatttcgtataacatcaataatacgtggttatgtattactgctccagagaaagtaattaaggcagagaaaaactgggactatgttcacctcagaccttgtacgatcaacgatcctctgcagagatggaccataaaggacaattctttttggactgcggatggggtttatcgattgaagaattataattggtacggctatatctctagaaattctggtgatagatacaatcatactttagatccttccatgaatgattggattaaaacagtagccactcccggaaatatcagcattcaaacttctatagcctggaatttgcgaactactgagggacaggaacgttattttattcgctggggtggttcagataaaaatacaactcctctctactacaatcctgaaagtgggcatctcgctcagtatgatccaatcagtggttctctctactgtatgtattctcaagtaggtggtaatcaatggaattgggtgacatgggcactatgtagtgacgcagcgatcagtaaaaataatcctgctttttggaatgtctctttggaaaccgatgaaggaggaatcatcacagattataaaggcaacctactcagagtaaccagatatggaagcaattggggagttgcttatgcagctaagcctgattttgtcaaaaaggatactaagaatagtcccacttctttgtttgtagttgataaaagtttactggattggacacgttatacgtattctaatcttggaaagacagatcagtattgcccagctggtaataaagaaaatattctacatagaagagtcaaaagaaccttaccacctgactttcaattaactgaggaatggattcaaagactttatgcaatagctacttcagcttcgcctacagctcagagaagtggggtatgtggcgtttgtttacttcagacttttcaaatgttagcggagctacaagagtatcattctcaaggacctctttcggcaggaggttatttcttcgatacggctcctaatacggatccttttatttcgtttagacaacgttatccggatttaaatctaataatcgaaaatttgcctatcatgtttaatgtcgacttaatcggactcaggttgttggtattggcaactgctgcgtatatgttgcctcagtatgaatggattgtctctcctgagattgagactcgacctgagatgataactcacataaactcactcatcaattctccccccggaagtttttggttggctatgatggatcgacaacgtcctgatggaactatagtgggacatgcagttccaattcttaggacctctcagggattggtggtaatgtcaacaaactggcgttcggtgtcactggatcaatatagacaaactttgacacctacaatggatccaaatcaggtaattgcaaacctggaaagaccggatcgaactttgcttctacttataactatgcagttaggacaggtctaccacaatcctttggatgccatgatctctaacagaaattgcactggagaaggagaagatagaagaggtacaggagaatatcctagtagcgcatccgtaaatcagtgtttaggaggagatggtagatgtgtgttatctccgatccactaa
>LIC_11147|5.5427931656562315
atgaaaattaccgacgaagtttttaaaaatgcactttctcatttcccatcaggtgtcacagttattacttattctcatcttggaaaacacagcggtcttaccgttagtagttttagttctctttctttagatcctcctttgattctattttgtcttcaaaagaatataacgagtcatgatcctatttatgactcaggtaaatttgtagtgaacattttagcccaggggcaggattctatttccaatcaatttgcatcaggtaaaacggataaacattctctcatggaggagcttggttgtaaaaccggcgatttaaacgttcctattttacctggaattctttcttacattgaatgtgaagtggatcgatttgtagacggtggggatcattctattgtgattggaaaagtgatttctgcaggatcggatgacggactccgacccttattgtattacagacgtaattattattcaatttag
>LIC_12871|5.542428811702384
atgaatctccaagatgtaattcttacacccatagttactgagaaatcccaggatctcgaaacgatcggagccaatagcaaaaaaggaaccagaatggtgaaatacaccgtaaaggttcatatcgatgcgaataaaactctgatcaaagaagcgttcaagaagatttttaaagtaactccttcttccgtaaatgttcaagtttataggggaaagatcaaacgtttcagaaacatgcctgcagctcgtccacattggaaaaaagcaatcgtaactttccgtgacggtgcaagcatcgattttgcaaaggaagcataa
>LIC_13418|5.541126501512283
ttgaatgaagttgttttagacgtttataatatagatgtggttaaaaaatggattcctcaaaccactccttcttctactgcagatgacgtcctagctcaaaaccgtaaaaagcaaaacgacatgctttacacgacaggttttagacttacaaacagaaccaacaagaacaaccttcctcaaggaagaggttgggactggacaatcgaaagtgcttggcaaaacggttataatggccaacgaattcatcaaaagttctttggttatgatcttccggctacaacagaagacggtattcctcttgctaatactaaaacggaaagagtcaagtactcaggacaatttcatgtagttcaaaccggttatacctttgcggaaaagttaagaataggcgctcaatatacctacgcttccggagacaacaatagggccgatggaagtatttctactttccaaactcttgtcaatcctcgttttggagtgattccttattggaataacgtggcgggtctttccgaaaatattgatactaaaaatctaagttcttggaacgcgaacattacttataaaaatgaaaaatggggtatgttccaaatcgcttatattatcaatgataaggttcagaaaaatgacgcttggtacgcgatcaacggtggtgcaaattctatcgcaggttccgcactctcttctcctgtagcaacgtcgactaacgcaactggtggaaccactgccgccggttcgaccgaaaattatactggaaattcttttacacaaccgtattcaacaggtagaaatatttataacgaattggatctaacttggatgtttcagataaatgacaatgtatctatttggacaggtgcaggtttcctaattgctggtaattcaattcgaaattatagaaacagtcccttgatatacaacacaacaacaaacgaatttgaattaaattccgccgcgtttatgaaacaacatacctcagcaaacaacgcgagcgtatttttctttcagttgaacgctgcactttaa
>LIC_12315|5.541059132447081
atgaaatcgaaatttaaattcgttgctgtgttaacgttaactggaattttatttctcttttcgtgcagcgaaacccaagacggaagcgataatacgctttttacacttttgtctcttttgggagaaaaaaacaaacccgctagtgcaggttttcattatggtaaactcaccgatgaagacccatccgatgtggaagcaggcagtgaaaatttattaccgtctagcccaacgtatatatttcttgcaccggcacatcatggaggtttaggaggaatctacggagcagacgaatggtgtatgcgtaaggtccctgccgatttaaaagggagcccttactattcctacaaagcactgctggctgatggtatcaatcgtagagccagtgttactggtaatgcaggagatggtcaaatcaattgggtattacaagcaagtaccgtttatagccaagccacaacaggtacacctacgattggaactacaaatagtaaaaagttattcaccttccctttaacgaataaaattcgtccagacagtatcaccgattttggaagcataacttggacaggcctcaatccaaattggaccaccgcaccttacaattgtaataactggacagacggagccgacatcaatgttggaacgatcgggaactacaacgccacatcttccaatgcaattttcgattctgccctaattgtaccaggactcataacatgcagttctggaggtaagttatattgtgtggaacaaccagcacctccgatacgctttttcaaatatatttatttggctcctctttcaccaatcggtcataatggaaactacggtggaattgccggtatggatacaatctgcaataacgatacaatgaaaccggtagagttacttggaaaaggtacttacaaagcaatggcagtggatcaatccataaccattccttctactccagccacaagacgtgctactcctaaccctctcaactgggttttaagaccaaataccacttataaaagggtcgatggggccaccctgtttactaccgatataaatggtttattttccagcatgactaacagatttggagaagagaccgaaaataacggctatatttggacaggacttaactctgattttactaccgcaaccggatacaactgtaacaattggaaaagtagcgcatccaattatttaggtaaaatcggaagcgcgaatactaatgtaaagtcggtcgcactatcttataccaatagaccgtgcgatcagaccacaaatagttccgagccgatccgagtcgtttgtgtagaacaataa
>LIC_10280|5.54006758333223
ttgacttttccaaaaacaaattcaagatttcttttactctttaaggagaagacattcatgtttcgaatcatttcaaaattcttcctcgcccttctagtatttggttttatttcaacctcttacgcacagatcggtcaaatcaatccttcctccattagcggtaaatacaaggtttctggaaccaacccaaacggttcctcttacaacggtagcgttacgatctctcaatctaacggagaatacctttttacctggacggttgctggtcaaactttcacaggaaccggaacccttgaaggtactactttgacagtagattggggagaaacagaaccagtaatctatgaagtaaaaaacggtggtaaacttttagaaggaacttgggccggaggaaacgcaactgaaaccttaagaaaataa
>LIC_11975|5.539425731744896
atgatgaataccttccgcagtttagtggtaggaaagttttttcctattttagttttttctttcattggatttttgaccccggctaattcgctgattgcacaaatcgaatgtagcggtgcggcctgtacggtcattccgagtaatatttcctctcagtttaacggactggaatacgagattcatacaaaatatctaaatgaagtagtcgactcgatggaagacgccgctttattgactacgatcaattcttctatgatgggtaacggatcgatcaatcgatttcaagtcggagcaggactttccgcggcgggagttaagaatgacgatatacagattcaatacggtggaattactcttccgaatttaccaaacggaggagcttctcttgctcctacgttgatggccggagtcaatttaggttggttgactggaaatggacccgctgatcagaaagataaggatgaaaaagatgacggaggaagatcttttcttcatagaatcaatatttttgctcacggttttcaaggaaaattggatcaaggagacttgaaagagctcaatgatcaatcagatcaatataaattttcgggtaattacaattcctttggagctacagttcgttttcaattgattcgagaacgttatacgcgtttggatttttttggttttaccggtcttagtttggggctcggatttcatcgtaagactgaagaaatgaatttaggttattctccgacacaaatacctaaaatttcatttggacctgctacaggacgttgggatgccgatttcgctttggattatagatctaggtctcagtctttgccgattgatattcgaaccggggtgcgcttgttttattttcttacgatttttgtcggagcgggaatgagtcaaaattctggaaattccaatatccatttaggtgtgaccggcccgatggtgcttactctagatgcggcagccgcgggtttacctatagattttttaaaagggcaggcggccagttcgacgggaaatcttgccattcgaagtcatggagacgcaaaagctaaggatagtgtgaattatcttttgggatga
>LIC_12610|5.537009109693944
atgaaaattttaaatggtagggatagggtcgcgcttacggacggagacgaagaggtggaattgaatgtctctttgggtattcaacactcttatccggttgagattactcgtcatactgtagaaaaggaaaaaggaatgacctcgattacagatcacgttattcccggtcaaagagaaatttcgcttaacgttttgatttcgtcttctacggatttgttggctttaagcgaaaaaagcgtggatgataaactagagactttggtccgttggcagtcccaagggacgttagtcactttgcttggatattctactggaggaattatttctaaaattctttctatgttaccgtctttgttccgttttgtggaacccgatgatcctgataaaagatatttaggacgttctacggatgaaattccaaatcttctgatcggtgatatgaatatccaagaagccaaggaaacaggtaacgacgtatctttgagtttatctttatttcctgtggtgatcgcagaggcaaaggcgagacaattgaatacggttaaatccgcgggtaaaagaacgacacaaattcaaacaaaatctggagccccggtcaaaaagataaattag
>LIC_13390|5.5359954236534925
atgcagatccgaatgattaataatacgggtagaaggactggaagattcgttacttatgaatacggcacggatttattcggttatgtatacgtggataagatcaaaggtaaggatcggggtaaattggtttcacgttgggtaatgccggacctaggatcattagttcgtttgttggattttgaaatttataaacgagagaatgaacactacgaaaatataagttccgttattggatga
>LIC_13262|5.533056674891343
atgagtcgaattcccgataaatccagaataagaagacaagcccaggatgacaaaccaaaagaggaatgtgcgatttttggtatatttaattcatcggaggcttctaatttcacctatttaggtctttactcgatgcaacatcgggggcaggaatcgagcggaatcgtttcttcggacggggaacacttatatcgttatgctggaatgggcttggtggctcatatctttacggaaaccaaattaaaggaactgcaaggaaatgcggctatcggccacaatcgatattctacaactggggcttcttttttaagaaatgctcagcctcttcgagtagaatcccacttaggagccgtttctttggctcataatggaaatttggttaattcttgggaacttagaagccaactcgaaaaagaaggaagtatctttcagactacgattgattccgaagtaattgttcatctaatggctcgttctggagaaacggactttctttctgctctttcttccgctcttaaaaaagtaagaggggcatattcacttgtaattcttacaaaaacccaattgattgcagtcagagatccaaatgggtttcgtcctttagtgatgggtcgtcgagaagacggatcgatcgtatttgcttcggaaacctgtgcgtttgatattacggatacgaaatatgaaagagatgtagaaccgggcgagatgatcgtagttgataagaatggaatgaattcttattatccgtttccaaaagcttccccgagtctttgtatttttgagtatatctatttcgcaagacccgattctagtatctttggagagtcggtttataaagttcgaaagaatttaggaagatttttagctagagaattacccgttccagcggatgtagtcattccagttccggactctgccaacatagctgcgttaggttatgcagaagaatctggaatttcttatcaatctggtttgatccgttctcattacatcggtagaacttttatagagccggatcagaaaattcgggattttggagctaagattaaatacaatgtagttcgaaacgtagtcgaaggaaaaagggtgatcgtagttgacgattcgattatgagaggaacgacgagtcgaaaaatcatcaaaatgattcgaaatgctggcgctaaagaaattcatcttagagtttctgcacctcctactatatcaccttgttattatggaatcgatattcctactcataacgaattgatcgcggcgactcacacgatcgaagaaattcgaaagtatttaagagtggatagtatcgcttatctttccgtcgagtctatgaaccgtgccgtaatggatcataaaggtggtgggttttgtaacgcgtgttttacggctcaatacccagtggagtttcagagcgagttaggaaaccagaaaagtctttttaaagaatatcaagtggaagaaagggtcgtttattga
>LIC_11352|5.532214203711009
atgaaaaaactttcgattttggctatctccgttgcactctttgcaagcattaccgcttgtggtgctttcggtggtctgccaagcctaaaaagctcttttgttctgagcgaggacacaatcccagggacaaacgaaaccgtaaaaacgttacttccctacggatctgtgatcaactattacggatacgtaaagccaggacaagcgccggacggtttagtcgatggaaacaaaaaagcatactatctctatgtttggattcctgccgtaatcgctgaaatgggagttcgtatgatttccccaacaggcgaaatcggtgagccaggcgacggagacttagtaagcgacgctttcaaagcggctaccccagaagaaaaatcaatgccacattggtttgatacttggatccgtgtagaaagaatgtcggcgattatgcctgaccaaatcgccaaagctgcgaaagcaaaaccagttcaaaaattggacgatgatgatgatggtgacgatacttataaagaagagagacacaacaagtacaactctcttactagaatcaagatccctaatcctccaaaatcttttgacgatctgaaaaacatcgacactaaaaaacttttagtaagaggtctttacagaatttctttcactacctacaaaccaggtgaagtgaaaggatctttcgttgcatctgttggtctgcttttcccaccaggtattccaggtgtgagcccgctgatccactcaaatcctgaagaattgcaaaaacaagctatcgctgctgaagagtctttgaaaaaagctgcttctgacgcgactaagtaa
>LIC_10754|5.530282475402106
atgagatcccataacgactttgaatcgattacaatccgcttagcatctcccgaaaggatcaaagaatggtcctatggagaagttaaaaaaccagaaaccatcaactatcgtacgttaaagcccgaaaaagatggccttttctgtgagaaaatttttggaaccacaaaggattgggaatgttactgcggtaagttcaagtccatccgttataaaggcgtggtctgcgataagtgcggagtagaagtaactcactctaaggttcgtcgcgaaagaatgggtcacatagagctcgcggctcctgtttctcatatctggtattaccgttccgttccttccagaatgggacttttactcgatatgactgtgaaccaactcaagagtgttctctattttgaaaaatacgtcatcatcgatcctgcggattcgggtagaaaccgcggtgaacttatcgacgaagaagaataccacggttacctcgatgagtacggagataagtttgtagctggaatcggcgcggacgcgatcaaagaacttctagcgcgcattgacgtcgacgcggaagcgagaatgatccgtcaaaagatccaagacaaggataagatttccgataaaagaattctgaaacgtctcgaagttctcgaagcgttccgtgactccggaaaccgtccagaatggatggtgcttgatatcgttccagtcattcctcccgaactgcgcccgatggttcagctcgaaggaggaagatttgctacttctgacttgaacgatttgtatcgccgagttatcaatcgtaacaaccgtcttaagagacttctcgcgttaaaagctcccgagatcatcgttcgtaacgaaaagagaatgttgcaggaagcggtagacgctctcttcgacaattcgagaagaaaacgtgcggtaaaaggaaaaggaaaccgtcctttaaaatcgatctccgacatgctcaaagggaaacaaggtcgtttccgtcaaaaccttctcggtaagagggtagattactccggtcgttccgtgatcgtagtcggtcccgaactcaaataccacgagatgggacttcctaaaaaaatggctttggaacttttcaaacctttcatcatgaaaagactcgtagacctagacttagcacctaacattaaatctgcgaagaaaaaagtagaagctgaagacaaggaagttttcgacgtattggaatacgtagtcaaagaacatcccgtcatgttgaatcgtgcgccgaccttgcaccgtctcggaatccaggcgttcttgccggttcttgtggaaggaaaggcgatcaaacttcatcctctcgtttgtcatgcgttcaacgccgactttgacggggatcagatggcgatccacgttccactgactccgaaagctcagttggaaacatggatgctcatgctttctcctcacaatattttgaaccccgcgaacggacatccgatctgcggaccgactcaggatatcgtactcggaatttattatctaacttccgagcttccatccgagccgggagtccctctcaaatctttctcaaacttggaagaagttcactatgcgatcgacagaggtgtggttgaattcagaaccaagatcagcgtttatcaccaaggaaagattctcgaaacgactccggggagattgatcttcaataccattcttcccgaaggatatgcatacgtaaacagaccactttctgataaggaaaccaaccggatcatcgcggacgtttacgacaaatacggtcccgctaagactgtattgatgctcgacgacattaaaaaattaggatatcgttatgcgactttgttcgctcctaccatctccatcgaagacattcgagtgtctccaggtaaagtgggtcttgtaggcgacgcaaataaggaagtcgaaaaagcagactccgagtatcgcaaagggatcattacaaacgaagaacgtcgtaaaaaggtaatcgagatctggacaaaaacgaacgatctcatcaccgagtctatgttcaaggaactcgaaaaagacaaaggcggattcaaccccgtgtttattatggcggcttccggtgcgagaggatcgaaacaacaaattcgccagctcgcgggaatgcgcggtctgatggcgaaaccttccggtgaaatcattgagcttgcaattcgttcgaacttccgcgaaggactttcggttcttgaattctttatctctactcacggtgcgagaaaaggtctcgcggatactgcgttaaaaactgcggatgcaggttacttaactcgtcgtcttgtggatatttctcaggacgtgattatctccgaagatgattgtggaacggaagaatctatttctcttggcgtcgtaaaagaaggggagaacgtgatcgtttccttgaacgaccgcgtgttcggacgttataccgcggaagacgtgatcgatccagtgaccgaccaagtcgtatatccgagaaacactttgatcacgagagaagtcgggcaaaaagtagaaaacctaggttatgataagatccgagttcgttctcctctgacttgcgaatcgaaacaaggtgtttgtatccgttgttatggtatggacatggcgagactgatccctgcggaaatcggggaagcggtcggaacgattgcggctcagtccattggccagcctggaactcagttgacgatgagaacgttccacattggtggtgcggcgtccgcaaaagttcaagaaaaagaacacaaggtttcttacacgggtatcgtaaacaatatcaatggacgtttgattacaaatgaaaaatcacagagtgtgttctctcgtcgtggttcgattgtaattcaaagattgatccagcaatacaaaaccgaagaactttccaacttacgcgttgaaaacggacagaaagtggacaagggagagttggtggcgacttctccggctggggaaaacatcacttctgaaatgccgggaactattcatatcgagaatggtctcttccgcatcttgggagaagaggctgtaattccagtaaaaaccggaacgatcgtaaacgtaaaagtaaacgacatcactcaaccgaaccagcctctcgccgagtttgacccttataacgaagtgggtatttccgaaatcgacggaaccgttcagtggatggatctcgagatcggtaagaacgtcagaagagatgaagatttaagaacttctaatattcttctgaaagtgatcgaacaaagaagggaaaaactcaatccgaggatcgctgttatatctggtggttccagagaagaatattcagttccagtggacgcaatcatttccgttcaagacggagacaaggtgaaagctggagacattctctttaagattcctacggtcgctgaaaaaactcgggatattactggcggtcttccaagagttgatgaactttttgaagcaagaagaccgaaagacgcgaccactctcgccgaaactgacggtaagattgaaatcagcggtgagatcgttaaagaaaaacgagttctttatatccatccagacaatccggatctggaaaaagtgaaagttacaattccgattggtaaacagattcgggttcgtaacggagactttgtcaagagaggagaccagatcgacgacggtaatcttgatcctcacgacattctcagagtaaaaggtgttaccgcacttcaagtgtatctcgttcaggaagtccaagaggtttataggttgcaaggggttcatatcaacgataaacacatcgaagttgtggttcgtcagatgcttagaaaagttctgattactgattcgggagatactagtttcgtaaaccaacagcaaattgatagactcgtgttcaatgaagagaataagagagtaatcgcggaaggtggttctcctgcggaatcggttccgattcttcttggattgacaaaggcttctttgaacacggaatccttcttctcggcggcttccttccaggaaaccaccaaggttcttacggatgcggcgatcaaaggtaagactgataacttgatgggtctcaaagagaacgtcatcatcggtcatatgattcctgctggaactggaacgaagaagtataaggatattgctgtattcaaatctgcttatggagatttggatcgtcctttggaggaagaagaggaagaggaaattcctcaagcgattgctgaggaatcagacgcggaagaatag
>LIC_12035|5.530262578914945
atgcttagaggaatctatacaggcgcaaacgggatgattatccagcaaactagaatggacgtgatttcgaacaatctcgctaacgtcgataagaccgcctttaaaagagacaccacaatttttaaaacattccccgaactcctgctccaccgtttcgacgaggatggtgttggtaaggttcctatgggttcctttgatactgcgcctgtaatcggtaaattagggttaggcggagaagtaaacgaagtttatactcgtttcgaacaaggcgccgtcaaaaaaacagaaaatccttttgatttgatgcttcaagacaaacccggtagcgaacatccagcatttttttccgttatgacaaacagaggcgaaagactttccagaagcggtgcattcgtgatggacaccaacggctttcttgtcactccacagggttttcctttgttaggtgagaacggcccaatccgagttgcaagaggaaattttttgattaaggaaaacggcgaagtctggatcaacggagaaatcggcaacgatcctgtgaacggaacttccatcgataagaatcgtttcgaaactcctgtattattggataaaatcaaaattcgtacggttgaaaatccacgtcatcttgataaagaaggtgattctttttatgccgataccccagagtccggggaaccggttccttttgatcttaaggacgaaccttccgttttacagggttatctcgaagcgtctaacgtgagcgttgttaccgaaatggtcgaaatgatcgaagtcaatcgttcttatgaagcaaatcaaaagacggttcaaactcaagatagtttacttggaaaattgataaacgaagtactgagataa
>LIC_11511|5.527908987891268
atgtcagtcagaaaaattttaagaatgggagatccaattctccgtaaaatctcagagccagttacagaagacgaaattcaaactaaagaattcaaaaagttaatccgagatatgttcgatacaatgcgacacgcggaaggagtgggacttgcggctcctcagatcggaattttgaaacaaatcgtagtcgttggttccgaagataatgaacgttacccaggaaccccagacgttccagagagaatcattttaaatccagtaattacacctcttacaaaagatacttccggtttttgggaaggttgcctttccgtcccaggaatgcgcggttatgtggaaagacccaaccaaatcagaatgcaatggatggacgaaaaaggaaaccaatttgacgaaaccatagacggctataaagcaatcgtctatcaacatgaatgtgatcacctacagggaattttatacgtagatagactaaaagacactaagttattcggttttaacgaaaccctagactcttctcacaacgtcctagactaa
>LIC_12886|5.525468443611357
atgtccggacattcgaaatgggctacgatcaaacgtaaaaaagacgcgatcgattccaaacgtggagccatttttacaagagtgggaaaagaaattactgtagctgcaaagatgggcggaggggatccggaaggaaatccaagacttagacttgcaattttaaaagcaaaatctgtgaatatgcccaaagacaatattgaaagggctattcgaaaaggaaccggagaattagaaggtgtcacatacgaggaatgtctttacgaatgtttcggtcccggtggaattgcgattatggtttctgcggtgacagataaaaagtccagaaccacacctgagatcaaaagtattcttacaaaattagggggatctctcgctacttctggatccgttagtcgtcttttcgagaaaaaaggagtaatcgttttagaatcttctcaaattagcgaagatgaactcgttgatgttgccgttggtggaggcgcggaagacgtgattaatgaaggtgacgtctatcgtgtgattagtgttcccgataattatgaaaccgttttacacgcattaaatgagaaaggacttaagtcggaagaatcggaaatacgttatattcctttggtgagttctgaaattgcagataaggaagttgcagaaaaaataatgaagttgatcgatcaactagatgggcatgatgacgtgacttctgtgacttccaattttgagttggcaagctctcttgaaaaagaatttgaatga
>LIC_10365|5.525401230954513
atgaaacattttttaaatatttttttcgtaggattgttattagtcggctgtgcttcggaaagcggcgaaaacagtaacgcttcccaattgcttttaggaattgtaaatcacaaacagcttaaccttgcccatcccgaacggaattcggaactgaggattttagatataccgacgcattacgtggattccatctccggaaacaactccaatgcaggtactaagtccgccccctaccgtacaatcacaaaggcgattatagcatccaaggccgacggtacaaaagtgattctagttgcgcccggaacctacgacaagtccctaggagagacatttcctatttatattccggatggagttaacttatacggagactatgatggaaagggtttggtcggcggttcttcctccctttacgcgggaccaccgggaaccacacctaaaacaggacccacttggatcaacgggggaggagacgacattccccacgtgaatgccaccatcatcccgaacaataactctcaaattgccggatttaaaatcaccaacccgaacccggatattccagatgattattcagttagagggatttctatacagaatttcgtatccataaagattaaaaataatacgatcactggaatgcccttgggaatcggtatccagtacgaatattatcacgtaacggctgtcggtcataatataatctctggaaatcaactcacttttaattatcatgggatcatcaataatggaattcgagcttcctatgacaaagtggagaacaatgtaatttctaaaaattacataggtatcggcagtccaattggacttgatttaggacaggggccgaccggaagcgcgggaaataatactatatcctgcaattcatacaatgatatatggattccaggaaatggtaacgaaacacaaattatatacgcaatgaataacaattgggatcactttccgcctcagatttctttcgaccacagcaaggctggcttagacataggacacgttagtaatgcaactcttgtttactacgaggatgggggattggctccaaacgcttgtaaataa
>LIC_10656|5.525198091292299
atggaaagtcaagaagtcaagtatgtaggagtcgattgtggaaagaaaagtatagaggttgttcgaatcaattcggaaaactcactcgaacgtagacaattcagcacaacggaaagtggtattaacaatttattacaatggttgaccttgaatgacattgtaggtctggaagcaggatctcaatcttttagaattgcaaaatcaatattaaacaaaggggttcaagtaattgtcctgaacccaggcaacctggccacaatctatcagtcgttgaaaaaaactgataaagaagactctctcaagattgcgagactcatacaacgttttccaatagaagaattaccggtcgttccgattccaaacgatgaagaggaggacaatagaagactatgcacggaacaagagaactggacaaggcaactaacgcaaagtaagaatcgacttcatagtttatttactcaagccggtttgacacatatcactaaaaagcatttaagaacaaaagcaaatagagaaatctctgtagccttacttccaagtcgataccaaaaagaagcggaaagaatattaaaagttttagatttagtggaacaaaatctaaaactcatagaagaagaaattaaagaagccttaaagaaaaataaggcttatgctcaaacgattatgtcaatgcctgggatcggtatgattacttctttggcgatcatgagttatatgggtaattgtaaacgattctcttcagctaaacaagccgcttactacgttggtcttgtgcccagggttgatatttcaggtgactccgcttattacggcagaattgtaaatcgtggttgtcattcaattcgaagagtgatcgttcaagcggcttggagtcttgtccgttgtcaatatggtggtaagataaaagaattctatcaaagattatatcctaaaaaaggtgctaaaaaatcaatcatagccacttctcgcaaaatgatcgaaatcctttacacaatgattaaaacgggagaacttttcgattctatgcctgaaaaagtattgaatcgaaaattaactcaatatggtcttatgtaa
>LIC_12862|5.519590969526304
atggctaaattaacttatcgcggttccgaatatacgaaattcaaaaagttccgtattaaaaagaacgatgaagtaatttgtattactggaaaacacaaaggaaaaagaggaaaggttctttctatcgataagaaaagagaccgagtcattgtagaaggtttaaataaaaggaaaagatttatgagaccgactcaagaaaatcctcaaggtggagtaattgaagtagaagctcccattcatatttctaatgtgatgttctatgaccctaagaaaaaaaagaaagctggggttcgagttggattcgaaaccgttaaagggaaaaaagtccgtgtaagcagaccggataaaaaagagttataa
>LIC_12752|5.518638707158233
atgaatctatttgatttatctattttaccatttttaaatcttgcacaggtcgttaatgaaagtagggttccgaacgtgccagacttactttccgttttacctgcgctcgtcttggcgacaggcggagtatttttgatttgtttatccgtattatttaaaacgaaagaatttataatcgtaagatacgtttcgggactgattttacttttggcatttgcggccgtattttatacttcgtttcgatttccaggaaacggatttcactttagtgggcaaattgaaaattccgtattatctttttggctaaatttaatttatatttctatggcaattggaaccgctgcaatagttccgagaatattaaaaaatcataaaatagaattccctgaattttatccactacttctatttgcaacttgtggaatgactctaatgactacgggacaagattttatactagtgttcgtggctttagaactaatgagcatctgtttatatatattgatagggatggcaagaagtgatctgttttctttagaagccacattgaaatattttctattaggaagtttttcttccggatttatgttgatgggtattgcttttttattcggaggaagcgggtctacaaatattaccgaggctttaaaaccactgaccatcgccggttatcaaggaaactttgccaagataggtttagtattgttcatcacaggagttgcgtttaagatagcattgtttccatatcacgcttggaccccggatgcatatgaaggcgctttaacacctgttacaggttatatgtccactgcagcaaaagctgcgtcgatcgggctacttttaatactttatacaaaattaccacttccacttgagaatagtacctgggcgtggttgcccggaattcttgcattatgttctatgatctacggaaacctactcgcattaaaacaagaaaatttaaaacgaatgcttgcgtattcttcgattgcacacgcaggttatgtagtagcaggaatttctgcagggatcaaagaggaagtattattttatctaatcgtatattcatttatgagtttgggagcgtttgcgatcctcgcatatttggaagaaggaaccagacaagtgactttcttttccgttcaatccttatctggagtaaaacctttaactgcaatagcaattaacattttcttcatgtctttagcgggagttcctccctttggaggtttttgggcaaagttattcttatttcaaaaactcgcagaatcggaaacactcatgaatcggatattactcatcggtggggtaactaattcagcattagcactttattattatctaagaattggaatcgcaacttttatgagtagcgacgaaggagaaatatccaggaaccacgcagcgccttacagcgtaggagtaaccggggtcgtattattttgtcttttaatggtctcggtaggatggtttttgttagttccaggcaacttactagcgttaggtgaattgcggttatcaagttccatctttcgttga
>LIC_10037|5.511330623455794
atgggcggcataccagcagcgaatgataagattatcactccaaaaaaacataaggaaattataaaaaaagaaagtattaaaaacggaatctgggaattgaattcagatgtagtcgtaattggttcaggcgcaggtggtgcagttgcggctgcaacgcttgcaaagaacggttggaacgtgattttaatcgaagaaggctcttattttactccggctcagtttaatggaaatgaatttatctcctctgctagattatatcgtgatgccggttttatagtaactgaggaacagactcttagtattcttcaaggtagaacaataggcggttccactactgtcaactggcagacttctctttatcctccggattatgttacggaagaatgggatcgaagattcggattgaaaggttattctagaaaggatatggatttttatatttcttccgttcacgaaagattgggagttcacccagttcctcagaatcttatcaatgcaaataataatattctaatgaaaggcggaaaatctttgggtcttgatcccgaagttttaaataacaataatagaggatgtattggtttaggaagatgtggattaggatgtccgattaatgcaaaacaatccatgttcttgacgtatatcccagacgcaatcgaatctggtgcgatcgtaatcgcaaatatgaaagcacaggtaattcatgatggacctacaaaaacggtaattgctgacttcacccctgatccttatgaaaaaacaccggatgtggtcattcaaaaacttaaaatttctacaaaagtagtagtagttagtgcgggtgcaatcgaaggaccagcacttttgcaaaggtcaggtataggtaatgattgggtaggaagaaatctaaaagtacatcctacgagtacaatttttgccgttttcaatgagaaaatcaatatgtattcaggccctccacaatctgcggttatcaaagatgggcataatcaggataatactggttatggtttttggttggaagtggcacctttccgtcctacgttagtcgcttctttgattcctttttacggatcgaaacaatttgaacagatcgaaaaatattccaatatgagcgccggaatcgtattggttcgagacggatctgatggagaagcaaatgcttctgtaaaatggtctttaggaagaaggaaagtttattttgagcttacttccggagacggtaaaaatatgcttcgcggtttgaaaatgttagcggaagtacaggctgcagctggagccaaagaacttatcttcccgtttacagatatggaaactcctgttcttgtggatcgtaatactaaatttgattgggttttggaaaaaaagttcaatcctggaagtttagtggtgggttctgcgcatcctcatggatcgattcaagccgcaaattctcctgaaaaaggagccatagatttgaatatggagttgtacggtcataaaaatatttatgtgatggacgcttccgtatatccgacgggcctttctgtcaatccacaaattactacaatgagtttggtgcttagagcttctcaaactcttgctttaaaaaaatctgaaaagttgagtcaattctaa
>LIC_10631|5.510630260574736
gtgaccgagattttaaaaatccagaacctcaaagcgggaattcaaaccggagattccggggaaatcaaagaaatcgtaaaaggagtcgatctgacaatccgacccggagaagtccatgctattatgggaccgaatggttccggaaaaagtacactttccaacgtaatcatgggacatcctaaataccaagttttgtcgggggatattctatttgaagggaaatccattttaaatcttccgacagacgaaagggccagacttggaatttttctttgttttcagtatccgactagtattccgggagttacgattggtaattttttaaaaaccattgtaaaatcggtaagaggaaaggaactacccgttaaagaatttagaaaagagctcaaagaatctatggcggcccttgatatgccagagtcgtttattgcgcgttatgtgaacgatgggttttccggaggagaaaaaaaaagaaacgaaatattgcagatgagtctactcaaaccgaaactttcggtattggacgaaactgattccggacttgatatagacgcgcttcgaattgtaagtgaaggaatcaatcgaaataaaactccggaacgctctatactactaatcacacactatcaaagaatgttaaactatatcacgcccgattttgttcacgtatttgcaaaaggaaaaatcttaaaaacaggaacaagagaactcgcgctcgaattggaagaaaaaggatatgactggatccttgcagaatcgaaagactga
>LIC_12052|5.5096636989625125
atgataacttaccgtcttaactttggaaaaatatttgttataaattgtttaaccgtatttggtttaacagattgtgcaatgggaagtcttacgattaccggaagaagttatccgcctcttgccgaaacagaacctattgatgtgattatgagagcggtcccggattatcaagtagaacaaattggaatcgtagaagttcgttgtggacaactaaatcattgtatcgaatatgttaaagaaaaagcaagagaacaaggagccgatgtaatcatactagctgattctggtattgtaacttccatacagtatatgcctggaaccagagcgggaaatacttccactcccggccaaatctcaagtagcagcggtcaaattcaaacctgggaaattgctagaaaaattctgatccctcacaatgaaactaaaggaaataaaaagaagaaaaacgtttccgaggaaatttga
>LIC_11226|5.506821351624607
atgcaccccgaattacatatcaattacttggcggtattggtggcagtaattacaaattttatcttcggttctgtttggtacggccctttacttggaaaaacatgggcgaaggaaatgggacttccttctaattttcaaccaaatcaaaaagaaatgtttagatcaatgggactgatgatcatcggttctattcttactgcttacgttttattttatactacaaacgtttggagagcttcttcctggaaggctggggaagatcaagcggattgggtctacggattttattctggaatttatacttggctcggcttttatgttcctttgcttctcaacagcgtcgccttcgaaaataaatcctggaaactctttgcaatcaacgcaggttataatttaatctccctccaagtagtagcaatgattctttcgtattggagataa
>LIC_10298|5.503557732723014
gtgcccatgggacttttttcatcgatcaacatttctgcaaccggcttatccgctcaaagattgagaatggatgttatttccaataatattgcaaactctactactacccgaaacacaaatggggacggcccttttagaagagatagggttgttatgactccgatcaacctaagaaccaaatggagaagccctgtttatccgtttggagtttctccaggagaaggaaaaggtgtaaaggtaatgaaagtcgaaaaggatatgacccctcttcgattggtttatgatccaactcatccggactcgattcaaatcggcccaaaaaaaggttatgtagaaatgccaaatgtaaacatcgttacagagatgacagatatgatttccgcttccagatcctatgaagcaaacgttcagatgattaacggatcaaaagcgatgtttaacaaggctttagaaataggtagggcttaa
>LIC_12337|5.498344951781372
gtgaggaaaattcaaatgaaaaaattactctttctatttgcgttagtcgtctttttgggattgggacttagttttcgttcggacagagttcctttttttgtgagagaagattctcctaaaccatttcctatacgtttagagttattacaacctttgaaggcgaatgccgataattggggatttgtacgccagtcagcaacctgggctagagggaattctctttttatggacgaattgattgctgggattcgaaaaacatttcctgctggaagtactgcgaacatcactttagcaaatcagaattttaacggacaatcttatactctacgtttgaaattgaattcgggaaacgtatcgtatcaaccgagtactttgggaagtgcagcttcttatacgaatttttttgaacttcgttcttcttctgataaccaaccagctctccagctttttttcgatgacgatccgagaaatgcttccggagatggagccgttcttgtatatcaattgagccgactcgatccgactcaatgggcgggagcgactgcgattatagaaagttatgtggttcaaccggtgattactggattttcaaatcagggtttgattcaaacttactcttggaaaggtcctttgggtgctgatgcgcttggacaagatgtagacacgggtagagtaattttagaagagatggacaatcgtactgtattttgttttaaatccgttgtaagttttcatggaaccaccgatttagttccgatcaatgctggaacacaagcacttggttatgggcataatcaaggactttgtccgggggcgggaaaagaatattataaacttgcttatagtcaaaaacttgatggaagtttaaatgtgactgctaaggcaggattagagcagactacaattacttccggacaggcgattacctgtaattcgaccgtaagtcagtttgtgaattttactcctgcttatggtttgtttaactttaacggatttgtttcagaaggagttgcggcgaatgcgattccttctgactttattcaagcgacaagagtggatggattgtatgatagggtaggaaccgtaggtaagtctagtgcaactacaagtcccactgtttctagttgggatactttaacaaaagcttatatagattcgattacaatcagtttcgcaaacgttccttaa
>LIC_10942|5.4982560843925405
atgattaaatttttagtttccgaagagattccagtgcactggttttcaggcggcggaaattacatcggcggaatcaatatcaatccttccggagttcaaagaagaatcagacaattcaaagctctcacaaaagaaaccattcgattgaacttagcgaaaaaactagtatccgcaaaatgtgagtcccaacttcgctacttacttcgggccactcgtggaaaagacgaaactagaaacgaaacggaaagttatttagcaacaattagatcgggacttaaaaatatagaatcggcggattccccaagtcaattattagggatcgaaggttcgtcggcgcgagcgtatttttccggactcccagctttacttaaaaattcagaccccttcttagtccctaacggaagaagtaaaagacctcccaaagatccttttaatgcgacattaagttttctttattcacttctttacaagtcggttcgccaagcgatcattgcggttggtctcgatccaagtttcggtttttatcacactccaagatcttccgccgaacctcttgttttagatttaatggaacttttccgtgtaagtttatgcgacatgacgcttatcggaagtatcaatcgtaaatcttggatcgatgaagattttgaaattacaaaaaacaaggtttggttatccgaatcgggtcgtaaaaaagctacacaactgtatgaaacgaggttagacgatacttggaaacatcctgttgttaactactcgctttcttattaccggatgattgagcttgaagtaagactgttagaaaaagaatggagcggagaagcgaatatatttgcacaagcgaggttaagataa
>LIC_13239|5.498053183984889
atgatacgttccaaaagtcttatcgttttttcactcattttgattgcggtcgcaagtcgttatcttccccatccggctaattttacgccaattcttgcgatttctctttttgccggggctcattttgcttctaagaagttgtctttgtttcttcccgtttgcgctcttttgatcagtgatttattgatcgggttccacgatcaaatgattcctgtttatggaatttctttacttctggtcgtagctggatggcggttgagaatttcttcttccgtttctaaaattgcactttggtctttgagtgggtcggttcttttctttttagttactaacttttacgtgtggcttgctggatattattcttacgatttaaacgggcttgttcagtgttttattatggccgttccgttttttcaaaattctcttttaggggatttattttatacgaccgttctttttggtggttttgctttgattgaaaaaatcggttggatgaaactttcaaacgttcctattaaataa
>LIC_10524|5.496626163891058
atgtccaaagaaaaaattataggtatcgatttaggaactactaactcggtcgtttccgtgatggaaggtggagacccggtcgttattcaaaactcagaaggagcaagaaccactccttcgatcgtagcatttaccgcaaaaggagaaactctaatcggtcagttcgcaaaaaaccaagcgattacgaacgcggtaaatacgatccgttccgcaaaacgttttataggacgtagattgaacgaatgcgaatcggaaatgaaacacgtttcctacaaagtcattcgttccggaaacgaaggagttaaatttgaaacctccgcaggagaattcactccccaagaaatttccgctcgtgtactcatgaaaatgaaacaaaccgcggaagattatctcggtcaaaaagtgactaaagcggtaattaccgttccggcttatttcaatgacgaacaacgtcaagcaaccaaagacgcgggaagaattgctggtttggaagtggaaaggatcatcaacgaaccaaccgcggccgctcttgcctacggctttgataagaaaaatgtaaattctaaaattgcggtttatgacctcggaggtggaacgttcgacatttccattttggaactcgcggatggtgtttttgaagtaaaatccacaaacggagatactcatctcggaggagatgacttcgatatggcgatcatggaatggatgatttccgaatttaagaatcaaactggaatcgacatttccgctgataagaatacagttcaaaggttaaaagaagccgctgaaaaagcaaaaattgaactttccggaacgatgtccactcagatcaatcttccatttatcactgcggacgcttctggcccaaaacatttggacatgactcttactagagctaagttcgatcagcttacaaaatctcttgtggatcgtactcgtattccttgcgagaacgcacttcgtgacgcaggcctaaaagcttccgatattaatgaagtgattttagttggtggttcgatccggattcccgcagttcaagaattggttaaacaagtttttggtaaagagccaaataaatccgtaaacccagacgaagtagtagcaatcggagcagcaattcaaggtggggtcttagcgggagaagtttcagatgttcttcttttagacgtaacccctctttcacttggaatcgaaactcttggaggagtgatgaccaagttgattgaaagaaacactacaattcctacgaaaaaatcacaagtgttctctactgctgcggataaccaatccgcggtatcgatccacgttctacaaggtgaaagagaaatggcttccgcaaatagaacgctcggacgttttgatctgatcggaattccacccgcaccgagaggagttcctcaaatcgaagtgacctttgacatagatgcaaacggaatcgttcacgtatcggcaaaagatcttggaaccggtaaggaacaaaagatcagaatcgaatcttcctccggattatccgaagatgaaattcaaaagatggtcaaggacgcggaagcgcacgcagccgcagataaggcccaaagagaagtgatcgaagcaaagaacgaattagatacccttacgtattctcttgaaaaaaccgtaaacgaagcgggagataaaattggcgcgaatgaaaaacaactcgcaaccgacgaaatcaaacgcgcaagagaagcaattgaaagtaacgataaagcaagaatagaatccgcaaaggcttctatttctaaaatcgctaccgatattgcgagtaaagtctattcgcaaagtgccccgggagcagaacaagccgctgcaggaggccccaatggtggtgctggttcgaacgatcaaggcaactccacgaacaacggagaaaaggtcgtcgacgcagattataccgtagtagacgatgagaaaaagtaa
>LIC_13080|5.495900192030655
gtgaaaacaatcagaccgtcattgagaacaatggaaggaggaggtttccccgttcgcagaccttttcctgttcaagatttaattcatttagatccttttctgttattagacgaaatgggacctgtagaatacaaacctggtaaagcaattggagcaccagaacatccgcatagaggttttgagacggtcacttatttattatccggagaaatggagcaccgggattcttggggaaactatggtaaactgaaaccaggagacgttcaatggatgactgcaggttctggtttggttcattccgaattgccttcgaatgaatttcagaaaaacggtggttggatgcatggttttcaattgtgggttaatcttccttcttcccaaaaaatgagtcgtcctagataccaagacactccttcagaaagaattcctgaagttgaaacgtctgatggaaaaactaaaattagagtgattgccggagaagtatttggaacaaaagcggtgatcgaaactaagattccgattctatactatcattttcatcttattcctggcgcagacgtttccgttccaattcctgaatcatacaatgtgtttgcttttccattttcaggagatggtattttatatgctcaagaaggaaaggttactttaaaagaaggggagatggtttggtttgaaagaggagaaggagacattcgattctttttgccggaggattcttcgaatggttgggaattccttttgataggagggcaaccagtggaggaaccggtcgcgagatacggtccttttgtgatgaacactcaggaagaaatttatcaggcatttcacgattttcaatctggtaagatggggaatattgattcgtaa
>LIC_10705|5.494980753132829
atgctaaaaaaaatcttatatttaattcttatctcttacttaaatcttaactgcgattactcgcaggggacttcaacgagtgattatcataacgagtttatgttagaatattcgattttctttatacttcccaatcttgatctcaatcaatattgcccacccacagaggaaattccaatcttagaacccggaacttatacaagatatatgtcggaaggggatacgtatatttttgataatagggctaggtttcaacaatcagctccagcgggagaggaaaggatatttacctttataattcaggagaatccaggacaagaagttagacttacgactcctaagtgtgggacgagttctatagaatttaaagcagataatgactctggattgccagggcaacttgaaaatgtatttataagtttacaaactcctccgctcccgccgcaaagatcagatttttttataaaactgactacaattttcggacaagggaatgtcacttttacgacaccagcatccccagactttaaagatgcacattga
>LIC_13069|5.494980753132829
gtggcgactcaacaaagtcgaccgcgtataggagtgctggtgttatcacccgactttgttaagtccttccgcctctttcattttaggagaaaagaaatggaaagtcaagaagtcaagtatgtaggagtcgattgtggaaagaaaagtatagaggttgttcgaatcaattcggaaaactcactcgaacgtagacaattcagcacaacggaaagtggtattaacaatttattacaatggttgaccttgaatgacattgtaggtctggatttctga
>LIC_12040|5.4931611815249966
atggcacttattaatcctcatattaacttcaacggaaatgccgaagaagcatttacattttataaatcagtatttggcggagagtttgcaaaaattatacgtttcaaagatcttgcaagtcctgaatttccagtagcaaaaaaagaagaaaataaaattatgcacattgctttgcctattggtaaatataatatgttgatggcaaatgatgtcccggaagctatggggcgaacaaatgaaaatgagaacagaagtaaaattgtaatcagtgcagaaagtaaagaagaagcagacaagttatttaatgggctatcagcaggtggacaaattgaaatgtctattgccgacagtccttggggttcttactttggaatgtttagagacaaatatgggattgaatggatggttgattttgacccaaaatataaaggacaaatataa
>LIC_12090|5.492998261632192
atgaccagaatagccatcaacggatttggaagaattggaagactcgttttccgtgcaggaatcaaagaccccaatttagaatttgtcgccatcaatgatttagtgactcctgataacctggcctacttactcaaatacgattccactcacggaagatttcaaggaaccgttgaacatactgaaaaagaactaatcgtagacggaaaaaaaatactatgtgtttccgaaagagatcctgaaaaacttccttggaaagatctcaaagtagattacgtaatagaatctaccggtctttttacagatagagtcggcgccgaaaaacatatcaaagctggcgctaaaaaagtagtgatatctgctcctgcaaaggacaaagatattcctactttcgtcatgggtgtaaacaacgaaaaatacaatccttctaatgatcacattgtatctaacgcttcctgcactaccaactgtctcgcaccaatcgtaaaagtggttttggacaactggggaatcgaagaaggtctaatgactacaattcatgcaaccactgctactcaacctaccgtagacggaccttctaaaaaagatttccgtggaggaagaggagccatgcaaaatatcattcctgcgtctaccggtgccgcaaaagcggttgggctttgtatcccagaagtcaacggtaaactgactggaatgtcgtttcgagttcctactcctgacgtttccgtagtagacttaaccgttagaactacaaaagaaacttctctgaaagaaatttccgctaagatgaaagctgcttccgaaggtgctatgaaaggaattcttggttataccgaagatatggtagtttctaacgatttcgtaagttctacactttcttctatctttgatatggacgcctgtatcgaactcaattctagattttttaaattagtctcctggtatgataacgaaatgggttactccaaccgggttttagatctgatccgctatatggcgaaaaaaggttaa
>LIC_10523|5.491767526834754
atgagtgaaagaagttactatgatattcttggggtttccaagagcgctaatgatgaggaaatcaaatccgcgtatcgtaaattagcaatcaaataccatcccgataagaataagggaaataaggaatccgaagaaaaatttaaagaagccaccgaagcctacgagattctaagagatcctaaaaaacgtcaggcctatgatcaattcggaaaagccggcgtcagcggaggggctggaggttttggccaaggggcctatacagacttttcagatatcttcggagactttggagatattttcggtgatttctttggcgggggcaggagcagcggttttggaggcggaagaagatctggtcctcaaagaggttccgatttacgttataacttagaagtttccttagaagatgcggctctcggtagagaatacaaaattgaaattccacgtttagaatcttgcgtagattgtaacggttcaggagcgagtaaaggaagttcacctgctacttgtcccgattgtggcggttcaggccaaatcagaagaacacagggatttttttctgtagcgacaacctgtcctacttgcagaggaaaaggaacgatcatttccaatccttgcagatcttgcggcggacaaggccttcaagaaaaacgtagaacaatcaatatcaaaattccccccggagtggaaaccggttccagactgaaagtttctggggaaggagaagccggacccaacggtggacctcacggcgatttatatgttgtaacccatatcaaaaaacacgaacttttcgaacgtcaaggaaatgatctaattctagttcgaaagatttctctggctcaagcaatcttaggtgcagaaatcgaagtacctacgatcgatggtaaaaaggcaaagatgaaaattcccgaaggaacagaatccggccaagttttccgtttgaaaggtcatggaatgccttatctaggtgcctatggaaaaggagatcaacacgtaatcgtgaagattgaaattcctaaaaaaattacaagaagacaaagagaattgatcgaagaatttgcaagagaatctggagaaaacattccaggatccaaaggaaaaatctttacaaagtaa
>LIC_10465|5.489773249539338
atgaagaaaatattttgtatttcgatttttctttcgatgttttttcaaagttgtatgtcttggccacttttaaccagtctagcgggtttagcagctggcaaaagaggcggagattcatcttttttccaccttctgttaggtaactccaatccgactattacaagaatcgaactcagttatcaagattcttctatcgcaaacggtaccagcacaaccctagaagttaccgcaatctttgataacggaacaaatcagaatattacggattcgacatccatcgtccccgattcccaatccgttgtaacaatcgaaggtaacagagtcagaggaatcgcttctggttcttccattataaaagcagaatacaacggcctatactctgaacaaaaaattaccgttacaccagccattcttaactcaattcaagttacgagtttagagtcaggtatactacctaaaggtactaatcgtcaattctcagccatcggtatcttttcggatggttctcatcaggatatttccaacgaaccactgatcgtttggtcttccagtaatcctgatttggttcgagtagatgattcagggttggcatcagggatcaatttaggaacagctcatattcgtgcatcctttcaatcaaaacaaggggctgaagaaatgaccgttggagatgctgttctctctcaaatccaagtaacttcaaacgatctgaatattcctctcggaaaaaaacaaaaactaacagctacgggaatctattcggataactctaacagggatatttcctcttctgttatttggaattcttctaattccactatcgctaatattcaaaacaacggaatattagaaacagctgatactggtattgtcactgtttctgcttctagcgagaatataatcggatccgtaaaactaatcgttactccagcagccttagtttctatttctgtttctccgacaaattctacagttgcaaaaggtttacaagaaaactttaaagctacagggatctttacagataattcaaactcggatattaccgaccaagttacttgggattcttctaataccgatattctctcaatttccaatgcaagtgatagccacggattagcttccacactcaaccaagggaatgttaaagtcactgcttccatcggtggaatacaaggatccactgattttaaagttacacaagctgcattgacttccatcgaagtctctccaactcgcacttccattgcaaaaggactaactcaaaagtttactgcgatcgggatttttacggataactctaagaaggatattacggatcaagtcacttggaattcttcttcagcaatcgtaagcgtgtctaacttagacaacaataaaggtctgggaaaaaccaactcagttggaaacacgactattaccgcaaccttaggaaaagtttcaggtaacacttggtttactgtagttcctgcggttctcacttctattcaaatcaatcctgtaaatccttctcttgcaaaagggttaactcaaaaatttacggctactgggatctactctgacaactctaacaaggacattacttccgctgttacgtggttctcatccgattcttcaatcgcgacgatttcaaacgcccaaaaaaatcaaggaaacgcttacggagcagctacaggagcaacggatattaaagccacattcggaaaggtaagtagtccggtttctacgttatctgttacagctgcaaagcttgttgaaatccaaatcacaccggctgctgcttccaaagcaaagggactcacagaaagattcaaggctactggtatctttacggataactcaaattccgatattacaaatcaagttacctggaattcctctaatacggatattcttaccgtttccaacacaaacgccaaacgcgggttaggttccactttaaaacaaggaaccgttaaagttaccgcttctatgggtggaatcgaagattctgtagattttaccgtcacacaggcaactttgacttcgatcgaagtctctccaactcgcgcttcgattgcaaaaggaatgactcaaaaatttacggctacaggtatttttacggatcattctaagaagaacattacagagcaagtcacctggaagtcttcttcgaaagcattaagtatgttgaatgcacctggtgaagaaggaacaggtaaggcgattgcagtcgggaaaacgactattactgcaaccttagaaaaactttccgggaaaactgatattaccgttactcccgctgttcttacttcaattcaaatcagtcctgtaaaacattctcttgtaaaagggttaacagaaaaattttctgctacaggtatctactctgataattccaacaaagacattacttcctccgttacgtggcattcgtccaacaactctgttgcaacgatctcaaacacaaaaggttaccaaggacaagcttacggaaccggtacaggaacagtgaatattaaagcgacattgggaaatgtaagcagccaggtttccaaattatccgttaccgcagcggaacttactgagattgtgctaaatcccacttcatctcacaaagccaagggacttactgaaaattttaaagcgaccggcgtatttacggacaattcgacaaaagatattaccgaccaggttacttggaaatcttccaatgcagcctacgcaaaaatttcaaacgcaactggaagtaaaggggttgttaatgcactctcgaagggaacgagccacatctccgctaccttaggttcgatttcaagtgcaaatgcgacattccaagttactccggcaagaatagcttcaatcgaagtaacaccaaataatttcttcttgatcaaaggacttagtcatccatttaaagcaattggaatctatacggataatacaaagacagacattacaaaacaagtttcctggtcttcctctgatccgaatgttgcatcgatcgataacacattttcattggctggctcagctaccgcaatcgatgatggaaaaacgaacatcactgcaacgttatctgattctatgtccgcttctactaccttgtatgtcacttctgctgtccttattgacatagaagtcaagcctagtattttcgtcctgagcgaaggtcttacactacaactaaccgctactggcatctattcggatcactctacccatgatttgactcaggttgtacagtggacttccagcaagccatccaacattgcaatcgaaaatacagccggtaaaaaaggtaaagtaacggctcttgcatttggagattcagaatttacggcaacctacgattctattaaaagtaatcgagcctggatattcgtcaatgacgagaaattagtaaacataaccattagttcttcccaagttttgacagataaggggtcggctcaacaattcaaggcaatcggaactttccaaggaggtagccaacttgaccttacggatcttgtgacctggaagtcctctgattctaaggtagtttctatcagtaactctaatgatgacagaggtttaacaacagcgctttctgtaggttcctctaaaatttctgcgatttacggttctatccatagtgactctatcgattttgaagtaactccagaaatattagcctctattaaaacggagccataa
>LIC_12988|5.489773249539338
atgaaaaaaatgaatttgaaaattttattaacgttagtgtttctaataacgaacgttacatatgcgtctggaggaggaacctctagtaaacctctttctggaagttatccgatcgtactagcccacggattgtttggttggggaaacggctctaccgttgttgattattggggtggaaatgccgcctatcttagaaatcaaggtgcgtatgttctaactccttccgtcactgcgttaaattcaagttccagcagagcctcccaattaaaaacgtctattctagcggctatggctgcaaacaattataccggcaaggtgcatatcatagggcattcacagggtggattggatgcgcgttatatggtttccaacctttctatgagtactaaggttgccaccttaacgacgttaaatactcctcatcaaggaagtcctatcgcaaatatcgtagcagcggttattcctaattgggctttaccttacgtttcaacggttttaaatactataatcggttttgtttatggagattccagccagaacgctatctcagctttaaaacttcttaccacagacggactaaaaacgttcaactctgtaacgcctaacgtgtatggtgtaaaatatttttcgtatggatcaacgatcagcgttccagatctaattcaacatccagcgatgggaatcttacatccgatctgcgcaatcggagctcctttttacgggatgagtatcgcaaatgacggtgtagttccagattcttctcaaaggtggggaacttggaaaggaggaccttcaataccaattttgaccacgggaatagatcatttagaagcaaccaacgctctctatctaggacaactctggtacgatacaaatgcttatttcttaaagatggcgaataacgcaaaatctaatcaataa
>LIC_12875|5.489351392488569
atggctaaagaaaagtttgataggtctaaacctcacttaaacgttggaacaattggtcacgtagatcacggtaaaacaaccctgacggcagcaattactactacacttgcaaaagcgatcggtggtaaaaacaaagccgttgcttatgaccaaattgataacgctccggaagaaaaagctcgtggaatcaccattgctacttcccaccaggaatatgaaactgcaaatcgtcactacgcacacgtagattgtccaggtcacgcagactatgtaaaaaatatgattaccggtgcggctcagatggatgcggcgattcttgtagtatccgcaactgacggacctatgccacaaacaaaagaacatatccttcttgctcgtcaggtaggtgttccatatgtaattgtattcattaacaaagcagatatgcttgctgctgacgaaagagcagaaatgatcgaaatggttgagatggacgttcgtgaacttctcaataagtatagcttcccaggagatacaactcctatcgttcatggttctgcggtaaaagcacttgagggcgatgaatctgaaattgggatgcctgcaattctcaaattgatggaagctctggatactttcgttccaaatccaaaacgtgtaatcgacaaacctttccttatgccagtagaagacgttttctcgatcactggtcgtggaactgttgcaactggaagagtggaacaaggtgttttgaaagtgaacgacgaagttgaaattatcggtatccgcccaacaacaaaaactgttgttaccggtatcgaaatgttcagaaaacttctcgatcaagcggaagctggcgacaacatcggcgctcttcttcgtggaactaaaaaagaagaaatcgaaagagggcaagttcttgcgaagccaggttctatcactcctcacaaaaagtttgccgctgaggtgtatgtattaactaaggatgaaggcggacgtcatactccgtttatcaataactaccgtcctcagttttactttagaacaactgacgtaaccggagtttgtaaccttcctaatggtgtcgaaatggttatgcctggtgataacgtttctttgacggttgaattgattagcccgatcgcaatggacaagggtcttaagttcgcaattcgcgagggtggaagaaccattggatccggcgttgtcgcggaaatcactgagtaa
>LIC_12285|5.487814206612187
atgaattcagttacgataattatcgccatgtctattttggcgatcgtcactgctgtggtctataccttaaaagtcacctccatcaaagtaggtaccttaggcggtaacgaaaaagaaacgaaaaagcttttagaaatttcatccgctatctccgaaggagctatggcctttctcgtaagggaatataaagtcatttccctgtttattgcctttatggcagtattgatcgttctattgttagacaatcctggatcggaaggatttaacgacggaatttatactgcaattgcttttgtatcgggagctttgatttcctgtatttccggttttatcggaatgaaaattgcaactgcaggaaacgtaagaaccgcagaggccgctaaatcttctatggcaaaggcttttcgggtagcatttgattctggagccgtgatggggttcggactcgtagggcttgcaattttaggaatgatcgtgctttttcttgtttttactggaatgtatccaggtgtagaaaaacattttcttatggaatccttggctggttttggattaggggggtctgctgtagcactttttggaagagtgggcggcggaatttatacaaaagcagcagacgtaggagcggatctagtcggaaaggtggaaaaaggaattcctgaagacgatcctagaaacccggcaacgattgcggataacgtaggagataatgtgggcgatgtggcaggaatgggagcagatttatttggttcctgtgcggaagctacttgtgcggctcttgtaattggtgctactgcctccgctctttctggatctgtagacgctctattatacccgcttttgatttctgcatttggaatcccagcttctattttaaccagctttcttgcaagagtcaaagaagatggaaatgtggaatccgctcttaaagttcaactttgggtttctacacttctagtcgcgggaatcatgtattttgtaacaaaaactttcatggtggattcttttgaaattgcggggaaaacaatcacaaaatgggacgtttacatttcgatggtggttggacttttttctggaatgtttatagggattgtaactgaatattatacttcacattcttataaacctgtaagagaagtggcagaagcgtctaacacaggagcggcgacaaatatcatctacggattgtctcttggttatcattcttccgtaattccagtgattttacttgtgattacaattgtaacggcaaacctacttgcgggaatgtatggaatcgcgattgcggctctgggcatgatttccacgatcgcgattggattgaccatagacgcttacggtcctgtttcggataacgcgggcgggatcgcggaaatggcggaactcggaaaagaagttcgtgatagaaccgatactctggacgcggctggaaatacaactgcggcgatcggcaagggatttgcgattggaagcgccgctttgacttctcttgcgttatttgcggctttcatcacaagaactcataccacgagtcttgaggttttaaatgcggaagtgtttggaggattgatgtttggagcgatgcttccttttttattcaccgcaatgacgatgaagtctgtaggaaaagccgcagtggatatggtggaagaggttcgcaaacaattcaaagagattccaggaattatggaagggaaaaataaaccggactacaaacgttgtgtggatatatctacgagcgctgctttgagggaaatgattcttccggggcttctcgttttattaactccgatcttagtaggttatctttttggagtcaaaactcttgccggagtacttgcgggggcattggttgcgggtgtggtgcttgcaatttctgccgcaaattccggaggaggttgggacaacgcaaagaaatacattgagaaaaaagcgggcggaaaaggatcggatcaacacaaagccgcggttgtaggtgatactgtaggagatccgtttaaagatacttctggaccatctatcaatattctaatcaaattgatggcgattacaagtttagtttttgctgaattttttgtccaacaaggtggattgatatttaaaatatttcattaa
>LIC_10027|5.484770287349252
atggacggaatcgctctttttacaagtcaaggcttgtattttatttttaaatggatccattttcttgcaggtgttgcatggatcgggttactttggtacattaactttgtacaaggttctttctttgcagaaaccgacgcagatacaaagaaaaaagccactcaacaattggttccaagagttctttggtggtttcgttggggtgcgatgttcactttccttagcggctggtgtatgatcattcatcaaattataaacggagctactctttccagtggccaatggcttgcgataattctcggcgggggattgctcggttctttgatgtggtttaacgtttggtttgtgatttggcctgcgcaaaaagtagtgattgcatctgcaaagggagaaactacggaaaatccggctcctcgtgctgcaagaggtcttttagcttctaggacaaatactttactttctatccctatgttatttttgatgggagctgcaagaaatctttctatttcttttgatgtaactagcgcggaagctcatacgtttttgggagtgattttaggaattcttgcaatcgtagaaatcaacgcgttaaccgcaacaccggaaagcgctagttttaaaccgatcaaaaccgttaagggtgtaattacttccggatttattctttgtttaattatctacgttttacttgaggctcttctttaa
>LIC_12320|5.483574884828576
ttggagaatatcatgaaggataaagtagccattgtgaccggaggaagtactggaattggaaaagcggtcgtaaaggaatttgtctccaaaggtgttaaagttgttttttgtggtcgtagattggaagaaggaaaaaaattggaatctgaaatacgtgctgagggtggagacgtatatttcgtagtctgtgacgtaacttctggagaacaggtaaaaaaggtagtggatgccgccttggaaaaatttggaagattggatttcggaatcaacaacgctggaattatgggcctcaatcatcttttacacgaatatccggaagacgtttgggataaagtggtgaacgtaaatctcaaaggaacttggttatcgatgaagtatcaaattccagaaatgatcaaaatgggaggaggggttgtggtaaacgtttcttctatatctggaatcaacggagttgttggaatcaatccttatgcagccgcaaaacatggtgttgtaggacttacaaaaagcgctgcattggaatatgctaaaaaaaatattcgaatcaatgcaatttgtccgggagcggtaaagactgaaattttagacgaactctttcatcttgcaaaagatcctgtagaagcggaaagacaattggtaaaattacatcctatacataggattgcttctcctgaagaaatttctaaaaccgttctttggctttgtagtgaagattcttcttttattactgggactgcaattcctgtggatggtggatattctgcaaaataa
>LIC_10326|5.481558754398594
atgaaaattagtacccggatattgctattattttctttgatgatactcgtttcctttccgggagctcaggaccacacattcaatcaaaatcaggtagaaaactatagtatcgcaaattccattcatgcagaaattttaaaaaaggatgagaattcagtcaggatcttttgggacgctccaaaagaaaccggagaaattatagtcgcccgttcctcttctatgatcgacacccctgaaaaatgtatggttgcagattccttgggaaaatatccaagcgggattgccggaggggtaactcaaatctttgactacaacctcaaaccaggaacttattattacgcggtcattttggctcatagagttaaaaatggtacagtcaaactaattccagggagaaacttcactacaattccggtcgtcatcgaacacgcgttaactccaacggaaaacaaaatcccggaaatcccagacgacgcaagggttatcgatctaacagttaaaagggaaggtaaataccttcgattgaattggaccccctacgaaaaggcaatcccaaacgcgactgtttatactgtttatcgttctgcagaacctatgtcttctttatccttgatgagaaaagcagaaaaactcaccgaactcagtcaccccgaatccacttttttggatcaagatttgaataaatctcagacgatttactatggggtaagcgttcgctccggagccaaagaagttttacctctgatcaacggacaatcttttatccgatacttttacattggaaaccccaacaaaggtggctctgaaaatattacaaatccagaatattcagaagatgaaatgcgcataaaagatcttaccgccgaagtggacgatctaaatgtaaaactctcttggaaggcccctgaaaaggcagacgcaaatacggtttatacaatctatcaagcgttaaaacctttaagcggtggaaccgctacatttttaggcggaaatgtgcgaaagttaggagaagtcaatcatccagataccgaagcccagatcaaaatgaaatccttggatgcgaaagtttattttggagtcactgtaaaacataaggacaaagaagggttcaaccttgtagaaaatgaatcttttatagcaatctctccaaacaagaaacccgaaaactcagaagaaaatagtgcagaagagacacctcaggaaaatcaggaagaaacatctgcttcagatccagaaaaagaacaagaaaaaagtgaagaagtttctaaagatacaaaacaagaagaagaattttccgggaataacgatgaactagataaaattctaagagaaacctactggaaaaaagaatactcccgcacgattcgagatctgaaaccgtatgcaaaaaacggaaattcagtgtacatgaaaggaaaagcaaaatttttcactggactctcttactataaaaaagggaattacaaagaagcacttaagtatttcatcaataaagatagtaaattttacaatacggaacgctctgagttttggtcgaagcgctgtctgtctcggatctccggaggaaatccatga
>LIC_13162|5.477526038115124
gtggacatagttgagttggaaaagggccatccggatacggagaacaaaattaaagatctggcaaaagaatgtggaaatcaaactgagattatccgcggtgctgcagtatctgacacgattcattttataggagatacgcgtaaaatttccgaaaaagaaggttatgtcaaagaactccccggggtcgtaaaaatttggaacgtgtctattccctataaaaatatagcaaaaactgcggcaggcaaaaatggagaagtggttcatagagccactcgaattgtagaagtcaaaggcccggatggattggttcgtaaatttggagccggaaaacatatctttatcgtgggaccggattctccgcaaacctatgaacaaactctaacgatcgcaaaacaagccgtcgaacttggtaaaaaatacaatatcttggatagaatcatctttcgaggtggagctttcaaacctcgtactcgtccaaccgattggcgcggtctcggttgggaaggaattgagatgatggataaggtcaaagcagaaactggacttccttatgtgaccgaagtgatggatcatacgatggcggaagaagttgctaaacacgcagatatgattcagatcggaactagaaacgctcaagattttgaacttttagaagcggtgggaagaaccggaaaacctgtaattctaaaacgaggttttggaaacgaggcggtagaatggttttccgctgctgaatacattgctaatcaaggaaatttgaatattatactttgtgaaaggggagttaaaactctttttatcaaggaaggttattgtagaaacactcccgatttgaatgtgatcactcatgttaagaatcagacgattttacctgtaatttacgatccttctcacgttgcgggagatgataagattgtaatttccaatcttcttgcttctcttccgtttaatccggatggttccattacggaaactcttcacgtagaagaatttagaaaagaacagatgtgtgatgcagctcaagctcttcttatgagcatctacgaaaaggcggttcaatcgattttgaaatacgaggaaacgattcgtccgattacagatgaagcagattcttattttgtgaaacggaagtctggaaagtaa
>LIC_11032|5.476218984767086
atgaatcgctcgattggatctcaatcttttagaattgcaaaatcaatattaaacaaaggggttcaagtaattgtcctgaacccaggcaacctggccacaatctatcaatctttaaaaaaaacagataaagaagactctctcaagattgcgagactcatacaacgttttccaatagaagaattaccggtcgttccgattccaaacgatgaagaggaggacaatagaagactatgcacggaacaagagaactggacaaggcaactaacgcaaagtaagaatcggcttcatagtttattcacccaagccggtttgactcagatcaccaaaaaacacttacgaacaaaagcaaatagagaaatctctgtagccttacttccaagtcgataccaaaaagaagcggaaagaatattaaaagttttagatttagtggaacaaaatctaaaactcatagaaaaagaaattcaagaagctctcaaaaaaaacaaagcctatgttcagacgatcatgtctatgcctggaattggaatgattacttctttggcgattatgagttacatgggtgattgtaaaagattttcttcagctaaacaagcggcttactacgctggtttggttccgagagttgacatttcaggagacacggttcgatacggaagaatcataaatcgaggttgtcattcaattcgaagggtgattgttcaagcggcttggagtctggttcgttgtcaacacggtggtaagataaaagagttctatcaaaggttataccttaaaaaaggtgctaaaaaatcgatcatcgctacttcacgtaaaatgatcgaagttctttacgtaatgattcgaaccagaaaacttttcgattctatgcctgaaaatatattaaatcgaaaattaactcaatatggtcttatgtaa
>LIC_12849|5.473762500365284
atggctcgtattgcaggtattgatcttcccagagaaaaaagaatcgtagtaggtttaacctacatattcggaattggtaattctctttcgaaattgattttgaaaaaggcgggaattgacgagtcaattcgcgtaaaagatttgaacgaatctcaggaagctgcgattcgtaaaacgttggaagaaactgcaaaagtggaaggagatttacgctccgaaattcaattgaacatcaaacgtctgatggacatcggttgttacagaggacttagacatagaagaggacttccggtaaatggtcaaagaaccagaaccaacgccagaaccagaaaaggtggcaagaaaaccgttgcgaataagaaaaaggtgactaagtaa
>LIC_11980|5.472880039518251
ttgaggtatttaaatatgtttgcacccttggcagtcttcggatcactcggatggactgaaattctactcattttattcatcgctcttttacttttcggaggaaaaaggttaccctctttggcaaaagatttaggagatggaatcagatcgtttcgtaaatccctaacaggtgaatcggatgattcttcccaacaaatcagccaagagcaagagcgttcggttccgaaagaagaaacaaaaacttctaaatccaaaaagtccaaatccgcttga
>LIC_11617|5.470874933535466
atgtctaaagaaaaatcagcattaaagaaaaaccagttagaatcggcaattcgtggaatcaaggggatcgctcaccctgatcgtttgcagattcttttcttcttgtctcaaaaagaacacagtgtaggcgaacttgtggatttactgggaatcagccaatcggcggcttctcagcaccttagcaaaatgaaaatcaatggaatcctctccagcagaaaggaatccaaccaagttttctattacctaaaagacggaaagtataaggatctgattcgtacgattgttaaaatctacggttaa
>LIC_10774|5.469404226204875
atgacttatattatcaaaatttcgaattcaggaaaaaaaatgaaacaaattctttcaattacactattcatgttcttggtcgggtgtgtcacagaaaaccaagaatccgaaaaatcttcttcagttctttcaggagtttttaatcaacaactattaaaacttacgcttgatcatgaaaaaaattcatcctctatcaccgtatataacgttagttactttgtcgattcagtgggaggaatggattcttatccggggacgtcaaaccaacccttcaaaacaatcaccaaagcgttatcattagttaaagctggagattccatctttgtcgcacccggaacctatgatgctgcttccggagaacgttttccacttattgtacctgacgaagtccaactcattggagacgaattaggtaaaggtatggttggcggcgaacaatctacagggtatcacggttcgggatcttttcctagagtaggacctactttgatctctggattccccacatccactaatgatgttcgttttaatacgataacaggtaaaagcctaacaatcattgcaggattccaaattaagaatacatattccaatcctatggaaggtccccttaagggtgtggcagtatttttacaagatgctggaacaacgattcggaacaatacaatttctgccctcggaattaacttaaacatccataatctcgttcaaggcggaggaggtcatatcattactggaaataaaattacttctgccataagaggaatcgatggtcctggatccgtggaaggagtacctagcagaatagagaacaacatcatttctcaaaacctaattggagtgttgactaacgcagatggattggattttggaggagggagtgccggaagcgtgggaaacaatattctttcctgcaattcaaattgcgatttacatattggaagtaatcagccagggaaaaccttatatgctatgaataacaaatgggatcactcccctcccacggtatcggatttacaaccaaatgtggatattataaacagcaactatagtgttaccattcttcgtacaaatggatatacaattgcaacgggagcgtgtcagtaa
>LIC_10179|5.467885148739513
atgatcggaggaattacaccacctgcgcttcccgcagggtatcttcctttggaggcaataacgggggatatagatcgtttgaaagtgagttggtccggtaatagatatgagtttccttccggcactaaaatcaaagcgcatcgagaaaaagaaatcgtaatgactcctattccaggaggaaagaacggaactgttaaagaacttaccggatacaaagattggacgattacggtagaattcactcttcttgcttcgatttatggagctgggagtttttcggctccttcaaatcctttgattaaaactatgaggcaaaaaatgagagaattgagggatctttgggaacaagaagaaactctttggttatcccatgcaatgttaagagtattaggaattacgaatgtagtttgtcaaaagttcgaacttttgaatgctccgattcaatatgaacaaggcattatcatcacttttttgtccgacgacgaatacgatttggatcttgcttctatagaagctaaaaacggtgtagtggagtcttctttatga
>LIC_12502|5.467077640748505
atgaaaataaattataattggaaaaacgtagatcattctaaagccgctgaaaaatacgcaaatagcaaactagatcgagtttcaaaatatcttcatacggttcaatccttcgaaatttctttcgaaatgattcacggagaagtcactgcaaacttgaatctacacggtgatggtaataaattcaacgcacaaaattcagataaagatatatatgcttgtatcgacggtctggaagataagatcgttaaacaagtcagtaaacatcatgataagaaagtgaatcattaa
>LIC_11897|5.467013792689653
atgatgaaccatcctaaaaccaaacaagaaacccaagaccttttcgaactctacagacaaatgcttctcattcgccgttttgaagaaggtgccgccaaatcttatagcaccggaaagataggcggtttttgccatctttatatcggccaagaagcggttggtgtcggttcgatcgcggcccttaaagaacaagactatatcgtttccacttacagagatcacggccacgcactcgcaagaggtttagatccaaaggcattgatggcggaactttttggtaaaagaacgggaatctccagtggctacggaggttcgatgcatttcttcgataagaacaaacgatttatgggagggcatggaatcgtgggaggtcatatttctctcgctgcggggatcgcctatgcttctaaatataaaaacgaaaactcggttacaatttgttttttcggagaaggagctgcaaacataggttcctttcatgaaggaatgaatttagcagcgatctggaaacttcctcttgtaatgatctgtgaaaacaatcactacgcaatgggaaccccagaatatcgctcgttatccgtaaaggacgtttcggttcgtgcaaccgcttatgacattgcaagagatcatatcgaaggagacgaggttcgtaaagtgagagatcacgtaagtgtcgcagtcgaacgagctcgaagaggagaaggccccactctcatggaaatttccacctatcgttttagaggacattccatgtccgatcctgcaaagtatagaaccaaggaagaattagatcgttataaaaaaagtgatccacttttaaaggcaaaggatgatcttattcattctgaatggaaagaagaagaactagaaaaacttgatatagatatacaagctcaagtggaagatgcaatcgtatttgcagacaaaagtgaagaacctcctttaggttggttgtataaacacgtatatgcggaggatgtataa
>LIC_10853|5.464014750291077
atggcaagtgatgcaatcatttctggaatgaaaactaagatggataaaaccatcgatcttgtaaaaaaggatttcggaaccattcgtactggacgcgctaatccctctcttgtagaagatattcgagtggattattacgggaatcaaactccgatcaatcagcttggaaatatttccgttccggaacctagaatgctggtcatttctccttatgataagggaattatgaaagacatcgaaaaggcgatccaaacttccggtttaggtcttcaacctaccaatgacggggtagtgattcgaatcgtaattccggaactaacaggggaaaggcgaaaggaacttgcaaaagttgtaaagtctaaatccgaggaaaaaaaggtcgccatccggaacatccgtagagacgcgatggaagatcttaaaaaacataccgaagggatgtctcaagacgagatcaaatcggttcaagatcagattcaaaaaatcacagattcctatatcgataaaatttccgctcttaccgcagagaaggaaaaggaaatcactacgatctaa
>LIC_10937|5.46312269876296
atgagttcccgtccaagcgcttctatcgagacaactcctaacactccggtcgtatttcaaagaggattgtctgaatgcacgtctcccctacttcgcgcgggccttgctggtttgtattcgactctgcattcattaaaagacgaaaaaaagccgaagactttgtcctgggaactgactcaggattctattcaaattacttctaaaggagagttctcaaaagactttcagtggattattaatcacggatatcaaacgaaagagggaatcttttattgtcccggaattcatagatcaaaaacgattcacaaagatcgaatgcacttccacaacgcgatgatgggtacgttccttcaacacggtagaatccaagtcctaacaaaagggggaggaaccgccgtttctatcgaagacgaatgcaagttattatactttcctctgttagtagaagaaaaaaaaatcaaatatcgaaaagacgccgaatccatcttgtttgctgaaaaacgcggttctacttggtcctttgaaaatcttgtggagttatccggctacgtaatgcccggagctcctcctcgttttacccatgagactagttggatcggaaccattgcggatgcgtttctcttattctttgcacctctctcttgtagtttcgcagaaatcgaaccttctcgaggaacctggtgtattctcattccggaactggaagatctagaaacgtttgaacgtttccgtagggattacgaggtcaatacgatcaatatgtttgcgggcggtccgggtgacgctgccttgcgttatcttacggaaatggatctgaccggtaataaaaaagatttcagtccgaacggttgcgaagtctatgtcatcggaaaggtcgcttggaataaaaagcaacaggtgcgcagactgatgatgcgtatccatcccacggaaaagaactttcggatctataaaaagatgagagggattttccaaaataaaatccatctcaaaaaaacggatacctcatccaaatcaaaaaaatcgagtactcgatccacggataaaaacaaaactcaaaagaaaaaagatgaaaactatcattgggtttcctctccttatgcggcggctcgtattgcggaaaatttggttcaggggaaacgttggtattatcaatttgcaaaacctctttcgtggtatatcgataccttagagcgcaaaaggaaaagttctcccggcagttctcatgaaaaaatctggttcaaatccatacgtagattcgaacgagcggagttgataaaatttatggaaaataacgaaatctggaattcagaagaagaacaatggttcgtaaaaagttttcacgaaactctttctagattgtatgcgaaagaagcgagtcatctgaatcgacgaggtggatctcgtaccttaggagatcgctggaaacatatgaacgaaaaaatatacagagatctggctcaggcaaaaacttccccgcagatacgaaccgtgatcagcgacctctgggccaagtcgggtagacctccttccctccaagaacacacaggtgctctttggaaatttatttcaaaagatagcgaatacgcgagagacctttctttggtggctctggcgagttatcaaggtagcagttctctatttcgggaaaccgttaaggatgcggttcagaaagacgaaggacgtcaactttctctgaatttagaaaaagcgactacgcaagaacaggtcttgaaagcgtatcagactctctgggatttcgttgaaacgaatgacgaacaagaaaaaaacgatttggaagttttcgtaaccaagaactggaagcgtgcacttgaaatcggacaagaagaaatccaaaaagcgaaaaagaagtcgaacgacgcctag
>LIC_12835|5.457253518425359
atgagcattattgtggattcatcaaccagtcatcttcctgaaattaaaagtttcgttgaagcagtcaggcagtattgtaaaatgattgaatcgattgataatcaaaaagaattgtgtatttttttgcgtcaggttgcggcgtcaattgctcatctctatacgtgtgcgttcgatcttccaaaaatttcactgcagtacaaatttaccaaagtcatttctaaatctggcgaatatgaaaagtccttatcatctttactcggtagttacaatttttataatatatctttggcgcctttagatttgactcaacctgagttagcaataggtgccttatctgatgatttaggtgaactttattctgacctgaaaagtgctttagattgttttgataggagagaactctcttatgtagaacattctttatggagttggaaatttggtttcgaaacccattggggtgaacatcttacaaatgctttgcaacatattcattttcttctttttgatcaatatgtttga
>LIC_10939|5.457143876206298
atgtccattccgaacgtcattgagttaaactttccggtccttgggtccttactcccagccgaccacggttatgggctgtattccgccatttgccatctttgtcccgaattacacgaacacgattcactcagcattcaaacgatctcaggcctcccggatcgacccggaatccttcgactaacagccaattcacgactgagaattcgcattcccgtagaacaaattcctcttgtgtatcctcttgctggaaaaagtcttacgatcggcattcataagattcaactctccattcccgcgatccgtatcctacaaccttattctgttttaaagtctcgtataactgtaattaaaggtttttcggaaccggaaaattttttagaagcggcgcaaaaacaactcaatgcaagggaaatttccggtagggttactttgctcaaagatccggaaggaaatccaaaaagaaacacgattaagatcaaacgatttacgatcgttggctttggattgaaagtagaaggtttgaacgaaaaggattctcttgagttacaagccaccggtctaggcggaaaacgtcgcatgggctgcggcgtgttttatggagacgcaaataaagtagagagtaaagcttcgtga
>LIC_11442|5.456647626409657
atgttaactagaaaagaattactcacacaatccgcagctctacttgcatttgcatccggagcagattcacttttggcaaaaggaacagatcataaatcctcaaaaaaaactgaaaaaaaatcttaccaaaagatagataaaaaaattctagagacagcatccaaatgcgcgttaaattccgaaatctgcctttcccattgcgaagaaaatctctcaacgggagatacgatgcttgctgactgtctcaaaacagtaaaggatactttgactctttgcaaagcattcgtaagcctaggatcttctcagtctacttttgcaaaggaaatagccgcaatttgtatcaaagcctgcgaagtttgtgaaaaggaatgtagagttcacgaatctcatcatgaagtctgcaaaaactgcgctgacagttgtcaagaatgtatctcggaactcaaaaaaatagtataa
>LIC_11355|5.455670756760785
atgggagctccaagcacatcgactgcgactgaaaaagctactcgtgatggttatggagacgcgctgcatgaattaggtgcttctcgtccggatgtggtcgttttagatgcagatctttctggatctacaaaaaccaataagtttgcgaaagcttttccagatcgtttttttaacgtaggtgtcgctgaacagaacttagttggtcacgcagccggtttggcgctttcaggacttgttccatttgcttcttcttttgcaatgtttctttcaggaagagcttgggaaattgttcgaaatagtgtggtttatccatttttaaatgtaaagctggttgcttctcatggaggaattaccgtaggtgaggacggggcttctcatcaatgtatcgaagactttgcgattatgagggtcattcctgaaatgactgtaatctgtccttcggactacaacgaatgcaaacagataattcatgcaatcgccgactataaaggtccggtctatgttcgagtaggacgtcccaatgttcctattatcgaaagagaaaattataagtttcaaatcggaaaagcggaagtgatgagagaaggtaaggatgtactcatcatcgctaatggggttcttgtaaacgaggcgatcaaagcatcggaagaattgtccaaggaaggaattcaagtgactcttttgaacatggctacgatcaaaccaatcgataaggaaacaattttaaaatacgctaaagaatgtgggatagtagtcacttgcgaggaacataacgtggtcggtggacttggttccgcagttagcgaatttttatcggaagaatatccagttcacgttttaaaagtgggtatgaaagatcaatttggaaagtccggaacttggaaggaacttttagattattttggtcttcgttctaaaaatatcgttgaaactgtgaagaaggcgaagactctcaaaaaataa
>LIC_12629|5.455366518977981
atgaactggcctttttggagagatctgccagatacaatcgaagaaattaactcgaatccggatattcattcgtttgtgatcgccgcaagaggtaaatctttctccaccggtttagatctggattcttttatccaacagttcggaagtataatccaagctcccttaggtagcgatcgaagaaagttctttgatctcattttaaaaatgcaaaaaggaatcaatgcagtttacgattcccctaaaccttccatcgcagcggttcaaaaacattgtatcggtggcggtttagatctgatctccgcctgcgatattcgttatgctaccgtggacgcgtctatctctcttagagaagcaaaagtagcgattgtcgcagatatgggttctatcaacagacttccttctatcatcggacaaggtcatacaagagaattggccttaaccggaaaagacatagacggaccagaagcagaaaggataggacttgttactaaagtattttcaaccgaagaagaaatgatgaacgcagctcttgcaactgcaaaagaaatcgctgaaaatcctaaaatagtcgtatccggaattaaagacgtaatgagatattctgaaggaaaaccgttagacgccggtttaaattatgttgctctttggaattctagctttttagattccgcagattttagaggagcaatgcaatcttttcgggaacgcaaacgccccgtctataatcaatcttaa
>LIC_10561|5.453831865400931
atgattcaaaaatcgattttaatatttctggtctttctttccttcgtggtttgtaagaaggattccaacgatgatgatcttactgtagctgctttggccgcgctttctggcggatattgtaatggaagttcagctaatacgggaattacagtatctaagggtacggcaactttggatgcatcctcaggttgtgttaccggagtgactacttgtatggattcagcgcttcctacttggatcaagaataactttaaatgttccgtagcttatgtatctggttccagttatatatttaaatctcagaacgttcccaatacgaaaagttattattacggttcaagttctcctttgtttgaaacacttccgacaggaaatatgcctgcaggaaataattccgtttcgagtcaaaaattcgtttatacgattccttccagtcccataaaaggaagtggaactgtcggaacacaaggcggacttgtgtcgataggaattacagtaaacggtcttgcgatttttaataacgcagccaatccacctgatactctcgcagtggaggctcagacttttgataactttggaggccatcctcaaaatacaggggtttatcaccatcacgcagcggtaacaaaggtgagtaacaacgattcaaatttgatcggagtgattttggatggttacgcaatttacggaaaaaaatgcgataacggaacttcgtcaactggagatgactttgtcccaactgatttggataatttgcatgggcatacaaaagctacggttcacttttctactccaacttatcactatcactttgctcctgatgctactgcagggattgacactttgatgggttcctttttttacggaacgataggaagtgtttccaactaa
>LIC_13145|5.451517226663734
atgaaaattggagtgatcggatcgggaagttttggaaccgcgttgggaagtcttcttgcggataaaggttatgaagttactctctggtgtagaaatgattctcaagttgaaagtatcaatcgcaatcatatcaataacaaacatcttcctaattttactctaccggaaaaactcacagcaagtaaggatctgagaaacgtagttcaaggaaaagatatgatcgtatcttctccaccttctcatgcgctaagtgaagttttaagagaaatcaaagaatatttaccagaaaaagtccctatcgtttccgcgagtaagggaattgaaaatggaacgttacgtcttgtttccgaaatttttgaatcggaacttcccgaaaaatatcattcttatctttcgtatttatctggaccttcttttgcaaaagagattatccaaaaagtaccgaccattgtaagtattgcttctaaaaacgaaacgaccgcacgtaaggttcaggaaatattcagttttttgtattttcgaacgtattggactccggacgtgatcggagtagaagtgggaggttctctgaagaatgtgatcgctttggctgcgggcgtaagtgatggattaggttttggacaaaatacaagagctgctttgattacaagaggtttgaatgaaattacaaaaataggtttgaagttgggagctgatccgatgacttttctaggaccttctggaatgggagatttgattttgacttgttgtggagaacaatctagaaatcgtaccgtagggtttcgattaggtaagggagaaaccttggaacaaattctttctagcatgaacgaagttgccgaaggggtaaagactactcaaagcgcgtatgagttatcacagaagttgggaatagaaatggcgattacaaatgaagtttataaaatgctttacgaaggtaagaatccaagagaagttgtgaaagaccttatgaagcgcgatcttaaaagagagggcgtttcagtctga
>LIC_10936|5.4508611347967
atgagtctgcatattttcggaacgatactcactccgcacggagtcgccgccaacaatcgaggggaaaatgaaggaaatctttccaccttacaaaaattgctctggaacggagaggtgcattccacggtatccggagaagcgatccgatacgcactccgcgaaacctggatggaagatcacgaaaacctattgaaccgaaaaattaaaagcgaaggattcgactggcaggacgaaacctttaaaaaaccggatcgttatctggatgatacgattctaggatttatggatcctaaaaaagaaacgaacaaacgcagggcctctctggaaataacgcgtgcggtttccacccgcccgtggataggagacgtttcgtttaacgttgcatcggtaggagcgcagagaaccaataaaaatccgatcccttacgcgaccgaaatccacgccactcgatatcaatacagttttgcattatcgggggacgatgtaaaatcggagtggaaaggattggcgctagacggattagccagcctacgcagagttgccggaaatcattcccgctttttgtatgatttttctccggagtcgatcgtactccgagtcacgcacgaccccgctccgcggattctctattgctttcgagaagaaggagatacgatcgatttgaaaaacctcgcaaaacgagtagcctccggcgacgtaaaagcggaagaactgattcttggtggcgaaatcgcttcggaacaagatgcgatcgaactcaaaacaaaaggggcaacagtttttcccggaatcaaggccgcagtggaagacgctaaaaaacggattggaaagagcgcataa
>LIC_10979|5.4508611347967
gtggtttgtgaaagttcccgcaattttagaaaacctgaatattctgtatatcaaaccaatgtggaattatcacaaatttcaagggcaatacttagaaaattaactcgggatctaaatcaacgtgagtttggtataactcgaaagggattgatgccaggaaaactcagcagaactctttctcaaactaaagccgtcttgcttctatgggcgctcgaagtaactcagcgtctcgcttctatgggcgctcgaagtaactcagcgtctcgcttctatgggcgctcgacagatcgtgttttataa
>LIC_11448|5.4508611347967
atgggtcgttcgataagttacatgggtgattgtaaaagattctcatctgcaaaacaagcggcttactatgctggtttggttccgagagttgacatttcaggagacacggttcgatacggaagaatcataaatcgaggttgtcattcaattcgaagggtgattgttcaagcggcttggagtctggttcgttgtcaacacggtggtaaggtaaaagagttctatcaaaggttataccttaaaaaaggtgctaaaaaatcgatcatcgctacttcacgtaaaatgatcgaagttctttacgtaatgattcgaaccggaaaacttttcgattctatgcctgagaatatattaaatcgaaaattaactcaatatggtcttatgtaa
>LIC_12003|5.4508611347967
atggatctgaaactcaaagtctggagacaaaaaagcggagaaaccaagggaaaaatcgtagattacaacgcgaaagatatttcccccaatatgtcgttcttagaaatgctcgatgtggtcaacgaagaactaatcaccaagggagaagatccaatcgcgttcgaacacgactgccgagaaggaatctgcggttcttgcaacctgatgatcaacggacaagcacacggacctcatcaaggagtcacttcttgtcaattgcacatgcgttcctttaaagacggtgacaccgtttatgtggaaccttggagagcgaaggcattccccgttcttaaggatctcgttgttgatcgtagcgcgtttgatcgaatcatccaagctggtggttttatcagcgtaaacaccggaggagctccggacgcaaacgcattaccaattcctaaagtagacgcggacgtttccatggatgcggctacttgtatcggatgcggggcctgcgtggcttcttgtaaaaacgcaagcgcgatgttgttcgtttccgcaaagatcacccacctcggtttgttaccacaaggaaaagtggaacaaaaagaaagagtgaaaaaaatgatcaacgcaatggaccaagaaggttttggaaactgcaccaaccaatacgagtgcgaagcggtttgtccaaaatcgatcaagagagattttatccgaacgttaaacagggattatatcctctcgtaa
>LIC_13006|5.449434175127934
ttgaggagtaaattaacgattatgaaaattaaatataaaattgcggttgtatcagtattcacactggtatttgtcgcttgtttcaataaatcatctggaggtgacaactctgctttaagtggcttaatttcgcttatctccgacaaacagacgttaggtccaacgacgttaaataggaatcaacttcaaagcatgcaatcaacttttccagaaggttacatgccgtatatttttactacatcgtctttcggtgtttttcacaatggaaattttggaggaatatctggagcggatgccttttgtcagagccatattccttcgaacattcctagtagaggaatatacaaggcaatgatcgtagacggagtcaatagagtggctactttagtaggaccgaattctacggtaggacaaaaggactgggtgtttcaaccgaaccaacagtatcgtagagcagaagacggtgcaaacgtaatgtttacaaatagttctggtatgatcgattttcaaagtggtaaaaaattagaaaatccatttacccaagttaaagaatccgggcaatggactgctttgaatacgaattggacgacttggacatctaacgggttcccatctacttgtaactcttggaacagtggcgctttaaatgattttggaatatttggaagttcaactagaacggattcagatattcttgcagctttgatttctactaacgaacaggttggaacttcttgttctctatctattggatattatggcccatataatttaggtttggtttgtgtggaacaaccaccacttccaaaatatatattcgttacttctagtacagaagaatggcacgacggaaattttggaggaattgcaggagcggatgcatactgccagagtcaagttcctacaaaccttccttcggggggaatatacaaggcaatgctcgtggacggagtcaatagagttgcaacgacgataggaccaaattctacagtaggacaaaaagactgggtatttctaccgaatcataaatatataagagactatgatgatgcgctcattatgactacgaatagttccggaatgtttgattttacaaataatagagaattagaaaattcattttcgcaaattgcagctgcacaatggacgggtttaaattcagattggaccatttggacatcagcaggggttcctggacgagaaccgattatttgtaactcttggactacttctgataattctatttatggagtatacggcatgtcaaatcgtaaagactcaaatgttcttaaagcagcagaatctaatggacaattcacagcggcttgttcccttaaatttacttcctatggtaattacagattaggtttagtttgtgtagaacaataa
>LIC_12166|5.446529073939962
atgacctctcttagaatttttaaacaagtaccacgtttacttttcggcttcaatacaatcgatcgaataaatgaattattgcctaaaaaaaataacggagattattatatttttataatagacgatgttcatcaaaaaggaactatacatagtcgattgaaacacgcgagcgaagatatggttgaatggtttcctgcaagtgtaaaggagccttcgacgttgcagatcgataatttaagggataagtttatgcaaacccgagatcataaactaccgaaagcgatcgtggggatcggcggtggtagcactatggatgtggctaaggcattgtccgtaatgatgtgtaatgaaggctccgcctctcagtaccaaggatgggatcttgtgccaaatcctggaatctataagattggaattccaaccgtagcgggttctggggcagaggctagtcgtactgctgtgctaatgggtaaagaacgtaaattcgggattaatagtgatcatagtatgtttgatgcaattatattagatagttccttaataaagaatgtcccaatagctcaaagattttattcgggtatggattgttatattcattgtgtggagagtttacaaggaacaatgatcaatgaattagcgaaaggtaatgcaagcaaagcgttggaactttgtgagaaagtttttttatcggatggcgatgacgatatgttgcttacggcttcctatatgggcggggtatccattgtgaattccgaagttggcgtttgtcatgccttatcctacgggcttagtcttgaattgggatacaggcatggttttgcgaattgtgtcgcattcaatgttttagatgaatattacggaccttgggtggatcgctttcgggaaatgttaaaaattcataaaatcgaattaccaaaaaatgtctgtagatctttggatgaagctgcgatgcaacgtatggtgaatatgactcttaaaatggaaagacctcttacgaatgcacttggcgagaattggaaagataagatgacaccgaataaaatagttagcttatacgagagaatgtaa
>LIC_11890|5.44460743094121
atgatcattaatcacaacttagccgcgatcaattcccatcgcgttctgaagtttcagaataacgaagtagcaaagaatatggaaactctttcttccggtatgcgtatcaatcgcgccggagacgatgcttccggtcttgccgtttctgaaaaaatgagaacgcaagtgaaaggtctcagacaagctgagagaaacaccgaagacggcatgtctttgatccagactacggaaggatatttacaggaaacgaatgatatcatccaaagaatccgggttcttgctattcagtcttctaacggaatctacagcgccgaagatcgccagatgattcaagtagaggtttctcagctcgtagacgagattgatcgtatcgcttctcaggctgaattcaacaagatggctctccttcagggggactttgcaagaggttctagaacttcttctatgtggttccatatcggaccgaaccagcaccagagagaaagagtgtacatcgctaccatgacggcgaagtctcttaatctcattaaggctgacggttctctcctgactctatctacagctgaattcgccaatgacgctattggaactctggatgacgctttgatgaaaatcaataaacaaagagcgaatttaggggcatacttcaacagattggaacacgcttccaaaggtttgatggttgcttacgaaaatatccaggcttcagagtcgagaatcagggacacagatatggcggaggaaactgttgcgttcactaagaatcagattctggttcagtcgggaacagcaatgcttgctcaggctaacgtaagacctcagtcggttctgcagcttcttagataa
>LIC_11500|5.443017151996393
ttgatctttattaagaacaagagcgaaatcgaaaaaatgagagcggctgggaaactggccgctaggcttttggattatatttcctcttacgttcaaccgggtgtttctactttgcagttgaacgatctttgtgaggagtttactaaaaagcacggggcaagatccgccccgctcggttataaaggatttcctaagtcgatctgtacatctgtaaatcaagttgtatgtcatggaattcccaaagcaaatgaagttttaaaagaaggggacatcatcaacatagatgtaactcctattttagatggttatcatggggattcatctcgtacgtttatcgtaggaggtaatacaagttctgaggttaaaactctagttcaagataccgagaaagcgatgtttatcggtatcgaacaagtgcggcctggaaatcgtgttcatgatattgcaaatgcaatcgatgattttcttactcctaaagggtacggaattgtaagagatctaatggggcacggaattggaagaggttttcatgaagatcctcagattccccattttcgtcagaatcgtaaactcgctaagctagaacctggaatggtatttactgtggagccgatggtgaatttgggaacttggcaggtaaacttttctaaagaagatcattggaccgtgactacaagggacggtaaatggtccgctcaatttgagcatacggttctagtcaccgaaaaaggctatgaaattttaaccgtatccgattaa
>LIC_12626|5.440879707489926
ttgctcgaaccgaaacagcaacctaacgatcctgcattgttgattcaggtgatcaatggagttctcataaaagaaatgccgaattattatttcaaaacgacgaggatgtattacttttccggtctttatactgcggtgcttcccgatgattccgggcgtttacgcaatcgtgaggttattaaaatacaatcgggaaaataa
>LIC_10847|5.438830837869325
atgatttcggaagcgatgaaacaaactattcagttctacaacgaaggtcttaacttgtataaaaccagaaagtttaccgaagcgcttgaaaaatttaaaaaggcgatcgagttgactccggacgacggtccttctaaaaaatacattggtcgttgtcaggcatttatcacaaatcctcctcctgcagactgggatggggtttttgaaatgaaaacgaaataa
>LIC_11241|5.437870905179873
ttggagccatctatgaaaattaaaacagacgaaattacgtccgttctcaagcaggaaattttaaattataaaaaagatctgggcgtggaagaagtcggaacggtcctcgagatcggagacggaatcgctcgtgtatttggacttaaaaacgtgatgtccggggagatggtggaattccaaaacggaatctttggtcaggcattcaacctcgaagacaactccgtaggtgtggtagtttatggaaactacctggatattcaggaaggattttccgttaaaagaacaaatcgaattcttgaagtgcccgtaggtcctgaacttctcggtcgcgtagtgaatccgttaggtgaacccatcgacggaaaaggtccgatcaacgcaaaacttaccagacctgtggaatcccccgctcctggaattgctatgagacaacccgtaggtgagccgatgcaaaccggaatcaaagcaatcgacgcaatgatcccgataggacgcggacaaagagagttaattatcggagatcgtggaaccggtaaaacttctattgcactggatactattctcaaccaaaaaggaacgggtgttatctgcgtctatgtagcgatcggtcaaaaggcttctacagtggcttctacggtagagatgcttcgtaacaaaggtgctcttgaatatacgatcgtagtttccgctaccgccgcggacccggctcctctgcaatacattgctccttattccggatgtagtatggcagaatattttatgtataacgaaaagaaagcgactcttgtagtttacgatgacctttctaaacaagcggttgcatatcgtcagatgtctcttctgcttcgtcgccctcctggtcgggaagcatatcctggagacgtattttatcttcactccagacttcttgaaagagcagctaaactggatgacaaatatggtgcgggttctttgaccgcgcttccgatcatcgagactcaagaaggtgaggtttcggcttatattccaacgaacgtgatttcgatcacggacggacagatttatcttcagtctaacttgtttgcatctgggaatcgtcctgcggtagatgtgggaatttcggtttctcgagtaggatccgctgcacagatcaaagcgatgaaacaagtcgccggtaagatgaaattagaactcgcacagttccgtgacctcgaagcatttgctcaactcggaaccgaattggatcctgctacacaggcgcagttggatcgtggaaatagaattgttcagatgctcaaacagccagtttcttctccttatccggtcgaagaacaagtagtggaaatttttgcggtaactcgcggatttatggataagattccagtagcaaaagttcaagaatacggaaaatatcttttgaatacgatcaaggaacaatattccgaagttctggattcgatccgcaaagaaaagaaaatctccgacgaagaaaaacttggagaagttctttctaaggtcgcggaagaatttttaagaaagcactga
>LIC_10348|5.435723582466337
ttgtatatggaaaataaaagattaaatgacataatcaacgtagggatcggagccgttcagacatctcgcgagatttttgataaactcgtagatgaattgaatgaaggcaaagagaagatcgaagcaagattcgatcaattaaaaacacagggtgaaaaagatatgagcgataatgctctgaagttaaaagtcaatttagcttgggggctggttcgtttcgaagagattcgagataatatcctcaatcattttatcaaaaaatag
>LIC_12505|5.433890588118662
atggacggaaatataaattctcaggaagaaaataaggattctaggccaatcatactattggtagatgacgaaccaatcatattgagaggactaaaagaacaacttaaacttgcgtttggtaaggactacgacattgaaatcgccgaagacgctgaagctgcctgggaaattttggaagaatacgtagagaaagggatcgatattccggttgtagtatgtgatcaagtgatgcctggagtaaaaggagatgagttactcattcgaattcacaataaaaaaccggatatacgaaagatcatgcttaccggacaggcttctgcagatgcggtgggtaacgctttaaatcacgcaaatttatatagatatttatctaaaccttgggattccaacgatttgatccttacaattcgagaggcgttaaaatcttatttttcggatctttcccttgtagaactcaatcgaaaattagaaactaccttactttataaccgggaaacgggtcgtcccaatttcgaaagtctgagaaaaatactagaagaaagggaggctaaagaagcccagtctactctcgccgtaattagaattgaatcttctactgccacaactcatcattttggagtaggagtatatcataaagtactaaatcaacttttggcggcactttcttcatttatgggagactcgggcagtttatttcatctttatcaggacgaggtagctgtactttccaacgtagatgaggatagatttcattctcttttggtggcatttagaatacttcttagatcagaatatatccaagcggatggagttgcttttcgcgtaaacgtatctataggagtggctacccaccaacattctctttattataaagctaggatagcgatgatgcatgcggctcaaaacgttgaacttgaactaatgaactattcgcaggcaatggaagagggggatcagtatcagattaatcttattttaggaaggaaattaaacgacgcaatacacgtaggcaacgtaataccttatttccagggaatctacgacaacacattagagaagattacaaaatttgaatgtcttgcgagaattcaagacggagatagggtatattctccggcaagttttatatcgatcgcaagatctactgggatcattcgtcttttgactccgatcatgattgagaaatcgatccgatattttgcacagtatccggaatattctttttctgtgaatatatcggaatcggatctggaaaaaaaaggatttgcatcttgggttatcagtcgtttggagcattataagattgtaccagaaagatttactttagaaattttagaaacggaccgtttgcgtggaggggagagaggacttgaaaccttaaaggaattgaaggaatccggttgtaagattgcgatagacgattttggagtagaccaatctaattttgagagattgatggaaatcgatccagactttattaagatagatggtaaatttatacaagggattcatttgagtagaactccatatctgctcacttctgcgatgacggagatggcacatcgtatcggagcaaaagtaattgccgaatttgtagcgggaaaaggagaatttgacacggttcgttccttaggtgtggaatattgtcagggatattatattatgcagcccgtgcctgaaatttttccgattcctcaagtttctgtttaa
>LIC_12077|5.433478776485859
ttgtccggggtattttgtattctttttcaagtaatgttggaggaatgtatggttttaataaaagaaacggagaatgaaatagatcgtcaaattcgttattttttagaggagaaattagagggaatactggaagaggcgcgtaaggtgaaaaaaagacgtcaagaggtgtttcatggtaaaaaaaacgaaaaagaaaaaaagaattccgaattcgaaaatatacaagaagaaacgcaactgacgctttgggaagaagatcaatgtgaacataataaaaagatggacagtcttggaaccggttcttag
>LIC_11002|5.4331638488341145
ttgaataaccttcattttgaaaatgagatccttcaggaaacgtttaacgactattacagccgggtgagagttcaagaagagaatctcaaagcgatggatcaaaagattcaagagatcgcggaaagtgaaccgtttaaagaacgagtgggaatcttaagatgttttcgaggagtggattatttaacgtga
>LIC_12677|5.432465537213574
atgaaccacaaacttatattcagagacgacaaatcggacaaattctggaacatagaaacttccggaaattcttttacggttacttatggtaaaactggcacggcggggacttctcaaaccaaaacttttgaaaccgaagaaacttgtatcaaagaagcacgaaagctactttcggaaaaattaaaaaaaggttatatagaaggaaacgatagaaccgaaaagttgacttctaacaatgataaaaaacacaaatccaatcaacaagaagcggataaaattgtaatttctaaatctgaagagaaaacaaaatctgctccacaaaaagttatcgaagaatcagaaaacgaaatcaaacaatcgtcccaaacatccgcaaataaaaaagaaaacttaaaacaaaactcgcaaactcaagaacaaaattcaaatccccttccttcagaaaattctacagaattaaataaaattagtctctattatcaaggagacggcagcgataaagtttatcatgtaaatatagatccggaaggagacggttacgtggttcattttgcattcggaagaagaggaagctctcttcaaaccggaaccaaaacctcaaaaccagtatcttacgaagccgcacaaaaaattatgcgccaacttgtaaattccaagatggcgaaaggatacacagaaatagaatccggtactccttatttacattctacaaaagaagaacgagtaagcggtgttcattgtcaactactcaaccctatcgacgaagaagaactttccacgtatgtagaagacgaccaatacggagcccaagaaaaattagacggcaatcgtatgatgattcgtaaaattggagacaacgtagaaggaatcaatcgtaaaggtttgatcatcgcaatttcgcaaattttacatgaccactctctgagtttttcagaagattttattttagacggagaagtgattggagacgttttttttcctttcgacattttttcaaaagacggtaaagacattcaacaccttccctatcaagaacgttatgctatactggaatctattttaaaagatcaagatgagatctttcatatcgtaaaactagtcaagtctacaaaaggtaaaaaagttctgctcgaagaattacgcgaaaaacaaaaagaaggaatcgtattcaaagatttgaatgctccttataaagcgggacgtccttctagcaaaggttctcagattaaatttaaattttacgaaaccgcaaccgtaagcgtagaaacggtaaatctaaaacgtagcgttagtatgcgtctctacaacggaaacgaatgggtttccgtcggcaacgtcaccattccggttaattttgcaatcccaaaggaaaacgacatcatagaagtacgttatttatacgcctacaaaggaggctccttgtatcaacctacttatcttggagcccgtaccgatgcggacgaaaacgactgtgatctaaaacagcttaagtataaaaatgcttaa
>LIC_10880|5.426805965591317
atgctgacagtcgggaatttgaagattcaaatgaaacaatcgatagtgttttttatagttttattttgtacgatgtcaatgcgtatagaatattccgtaaaaccttcctgcggtgattttctggaacggattcataagaaaccgaaacatcttgaatttatcgaatgcaaaaaagaaaaagacgctcagatatcggttcttcaggcgcgatatcaggtaaaggggacgtttgcttccagtgtggaaaaatatttaattcacgctttcggaatgcaacctcttcggcatatttgttgtatttgggaaacggttcccaatgaagaaggatctcgttacggttctttcaagggtggtgaattttactattcaatagatatgggcgcagacggtgcattcggtgaacgcaaggattggtccaagatcgattggttttatgttacggttgagttgcctctgaatcctccctga
>LIC_11379|5.423107118465651
ttgaatcttcagattttatttattggtgtttttgtaattgtcgcttttgtcataagcgcactttgcggatttttaattggaaattcttttggtcatatccttcttgtaacctttctttctatgatcgcctttgcggttttagggtttggaatacacgcagttttagaaacaaaagttccagagtttttagattttctttctaatataggaggagaatacattcctcctactcaggctacggattcggaaaatgtagtcagaggacgagattatacgagtaatgcaagtgatactgatttggcggaagggtcttccagtaactccgaggtttttgcttcttctgctccgaaacgtcagaaggatggaaactttggggatcatatcatggtcgaaaatatagcgatcaaaaacgagcccaaactcatggcggaagcgattcgtactatgttggcccgagacgatatgggcgaaaagtaa
>LIC_11885|5.421595238496091
atgaatcgtttccctaccaccaggctcatcgcagccttagcagttatttccttctcaatcagttgtggttcttccggttccactcgtggtaaaaagaaagaattctatgaaaaagaaggtaacaaagttaccgtaatcggagaagctcctatctataacggagacaaacaaatcgctaaacaaagagcattgaaagatgcaaagatcaacgcggttcgtaaagtaatcggagaagagatcagcaacaaaagtaaagcctccgacggagaaagcttaggatccagtcttctttctaaaacggacgcatttgtcaaaagttatgatatcatagacgaagcggaaggtaaaatcgatacccaaccgatgttaaaacttaccgttcgttgtgaagtagaagaatctaaaatctccactgcggtagacaatcttcttgcagatgttggtaatccaagagtggccgttttagttcttggtaaagtaggaggcgctcccgtttttcctgcaactccaggtaattttggagaagctgaaatcatcaaagctctgaaaaagaacggaaacaaagtgatcgatccttcccttactgctaaaaaagtaaataaaactcaggtagacactgaaaatgtagaaggttctcctttgatcaaaattttagcagaggctctacaagcggaagtattagttcttgctaatgtggaaacagaagatcagcaacctttagattctgttaacggaaaggctttggaaagaaccatttataatactgcggctaccggaacttataaagtagttcttctttggggagacggaaagatcgtagatagcggaactgcagacggtagaggcgcagacattactcaaaaagtttccagagaaaaagcgatttcagaatgggcggcctccgtatctaaaaaagtaaacaatcaattgaaagaagaatggtttaatctaaccgaaaacaaccctatcgttctgaagtttactggtctaaacgcagacgaagccactaaatttaaagatgatctaaccgagtttactgctacaaaagaagtaaacgtaagaacttccgatacgaacggttccgagtgggaagtaatttatcctggtaaagattctttatttcaagaagaactagtttacaaaaaagatagaggtttctctttcttagcgactaaatccttagaagttaaatccgcaactcgaggagtggtcactctggaattcaaacctttgaaataa
>LIC_11048|5.417512075021438
atgaaacactacttaaccttccaagacgataaatcagataaattctggcagatagaagtttccgaagattcatttacagtaacctacggaaaaaccggttcttctggtcaagtacaaactaaaacctttgacgacgaagaaacctgtcttaaagaagcaaaaaaacttctctctgaaaaattaaaaaaaggttatatagaagcaaacgctcccgctccaccaaaaggtagagccagagaagaaattgaagaaaccgtagaagaattaaaaactgcagtttctcagttacctgaattagctccgtttttagaaaaattatccgcacttccttgggacgaatacgaaaaacaattatttcataatgttgtggaagcgtttgaaagcgcaaaagaagaaatggaagacgaagaagaaagactaatcggttttgtagcggaatgtagtaatcaaaactttagagaatatggaatcgattgcagcgaattttattttggcgtcggagatgaagacgaatacttcgaagaaggaccaaccttaggaggattttctttacacgagcctggaaaaattatggccgacgcctacgactcgttaggttatcaagacaaaggatataggctacttaaaaattatatttggaatttagtggctagaacgatgggacgtgccgtttctcttgcagtaaaagataagtcttttaaaaaattaaaaaccgtaaaaaactttaaagtgtatgtatgtgaacacgacggttgggcttgttctatggacccagaaggtctagtttttggcaaactcgaggaagaaaatgaagaagaagacgaagattaa
>LIC_10396|5.417403286575087
atggaagaagcagttatactggatgggattagaactccgttcggaaattttggaggaaccttaaaagacctgagtgcggtcgatctgggagttttggtttctaagacgattctggaaagaacgggagtttctcctgaagcgattggagaatcgatttttggaaatgtgattccgacaggaaaagaagcgatttatcttgcgcgtcatattggtctgaaaacgggtcttcctttaggagttccggctctgactctcaatcgtctttgtggttctggtatggaagcgattatccaagctgcaaaaaagatttatctaggggatgcggatgcggttcttgcaggtggagtggaatcgatgagtaatgctccttacgttgtgcgtaacgcgcgttggggagttcgttacggttccgccgaatttgaagatacgttagaacaaggtctcaccgaccaatacgtaggtttgatcatgggacagaccgctgaaaatcttgccgatcagtataaaatttccagacaagaacaggatgaatgggcggcgatttctcaaactcgtgccgaaaaagccactttagaaggacgtcttaaagaagaaatttttaccgttacgatcccaggtaaaaaaccggttatattagaaaaagatgaatttattaagggagcctctggtgttgataaacttggaagtttaaaggctgtttttagggaaggtggaaccgtgaccgctggaaatgcttccggcttaaacgacggagcggcggttacaattgtagcatcttcttcttatgctaagaagttaggtaaaaaacctttggcgattatccgaggttatggtcacgctggttgtgatcctgctaaaatgggaattggtccggcacttgcaattccagctgctttgaaaaaagcaggtcttaaactttcggatatgagtttagtggaagtaaatgaagcttttgcggctcaatatcttgcggttcaaaaagaattagggctcaatccggaaattaccaatgtgaatggcggtgcggtagcgattgggcatcctctgggagcttctggtgccagggttacgatcacactcgcgtacgaactcaaaagaagaaaggcgaaatacggaattgcttccctttgtattggaggtggtcagggaattgcactcgttctggaaaatccagaagtgtaa
>LIC_12868|5.4169938648427
atggaagctaaggcagtttcacgttttgtaagaatgtctcctaggaaagttcgtcttgttgcggatgaaattcgcggttacgcagtaaacgaagcacttgatattttaaaattcaccaataaaagagcgatcgaacctttgacaaaggtgattctttccgcttctgcaaacgcgagcgttttaaacaataaagtcgatttcaaccagctttttatcaaaaagatttatgtagacgaaggaccgatcatgaaacgtttccgtcctcgtgcaagaggccgtgcggcgagaattagaaaaagactgagccatattacagtggttctttcggattaa
>LIC_12411|5.414759617692849
atggatattcttttattcgatgacggtcaaaaaattgagtctgctttagtagaaaatgctgttggtacagattctcttttggttccagatgtttattggaatcgtttaaatgctcaagaaagaaaatcccttcgggacaaacttccctttttattgagaaaatattctaaacagatcgcttctatgaaacgtcttcattataaggcgggtaaaatcaaatacaatcggggcgttggtaagatgaaaaagtttagtattcgggttcataccggggtttggtcgactttgggtgtgttggctgcggctcatggtgtttcgaggtgttatctttttaactatatgctctggttggaagagcttggtgaagaggagaatttttttgtgaaaacttggaacctaggagttcctagctttcactggacttacaaaatgacttggaagattgacaggagacaaaatctcatttcgagagaactaaaactcgaaccaaacccaatgacaaacagatatccttactatttaacttcataa
>LIC_13114|5.414662496192212
gtgagattctcatctgctaaacaagcggcttactacgctggtttggttccgagagttgacatttcaggagacacggttcgatacggaagaatcataaatcgtggttgtcattcaattcgaagggtgattgttcaagcggcttggagtctggttcgttgtcaacacggtggtaaggtaaaagagttctatcaaaggttataccttaaaaaaggtgctaaaaaatcgatcatcgctacttcacgtaaaatgatcgaagttctttacgcaatgattcgaaccggaaaacttttcgattctatgcctgaaaatatattaaatcgaaaattaactcaatatggtcttatgtaa
>LIC_10495|5.414465702391341
atgacttacacgtttaaaaaccataagagaatttccatcatccgattttgtattcagatttcgttttttaccttcgttgttctaaacttaaactgtcaagatacgggagaaaaacttttaggactgggggcgttatggggagatccacctccagaagttatctttagtagccctgcttcaggaagtgatagtcttccatctacacagaaatttgacgttgggtttagtagagaaatgaatatgcaaagttgtagaattgcattcagtatgtctccacaaactactggtttttttacagaactaaatggaaccgttcttacatttgcaccatctatgcccttaaatccaggaagttatacttatacggtaactaaaaactgtgaagacaaagctggtctggatctcaaagaccctttcagtgcttctattactattggaagcgcaagcgctgcaggactgtctccctccataagtgggatgtttgtttatgctgggaacgcaccagtttgtaatgctggaactgctacaatgaccgatttttttgcaagtaacgtgactactgcctgtatgggaaatccattagtaaatcaagttattgtaaacttttctagaccaatgaacactacggcaacattaaacgctctttctatcagtcctacagtatccgcaaattacgtttggaactctcccaatactctaacaatccaaccggatttcgctttcaattctaaccaaagatatatagtcaattttggaacgggtgccaaagatcaaaacggaattgctcttagtggaaatacggtaggcacattttttgtaggcactgcaaacgcaggtccaaatataaacacgatcacggttccaactggcagtttagcaggatgtcaagctggaatcggtattcctacagacatcatagcaacaactgtaaacaacggttgtttaggaaatccgaatacacaatccatcgtatttaattttaacactcctatgaatactgcggttacacaagccgcgatcagcatctcacctccaataagtggaacttttgcttggtccgccggaaatcaaaccttagtatttactacggactcaaaattagaatacggaaccagatataatatttcgattggtacatctgcccaagccgccaatcaaacatacttaaccacaccagtatcggctagttttatcgcgggtggaaataatccaaatccaatcgtacaagcagttggtcttgtaagtcaagtaggagctcctggttgcgctccttcgtttcctgcagtcggaagcgctaccggtggaaactggaccgctgcatcttgttggtgggataacagtttgcccgttttacaacctagcagttatcgtttcgaaggtggagacgaaggaaacaataacgcagcttcgtgtaacaataaaacaacggacgacttccgacttgtatttaataattatatgaacttaggaaacactgtaggatcagtttctttatccagagaatccggagcttctacagtaattcgtttatctagttggagttggagtgactgccaggctgtctatccttttggatgtagagttttagatctcagattttcggaaatggaatccagttgtggaggtgtaaacgaattcggaagttctgcagattttaatctcacaaacgcaaagtttgactttagtgccaacaatggagctattccttacccggctattcctacatcgcctaactatcccgtttatacaatccagataagcggggcggcaacggatatattaggaagacctttgacgccattcagtttttcggcggcaagtcagtaa
>LIC_12259|5.413810690318216
gtgatttcatatataaaaacttttatttctttttccattttgatttttgggggcatcggttgcgtccaaggaaaaggaaattcaatgccattttttgcatatttagattttagcaatcgtagtgcagattcttcatttaacgtttcgcaaatttctcctggacccaacgtcaccggagtttctttgaacacatccatccaagttggttttagtcaaaaattggattcttctagtatccaatctcaatcgatccaactaacacaaggaaatacgatcattccgggaaatttcacttctacagaaaaaactcttttattcaatccaacgtcttccttggctgcatcaactgtatattccgttagcatttccaaagacataaaatcaatggacggctcctctctttcagaagactatacttggagctttaccaccaacacgattgttgatttagtcgcgccagacgtatctttaagaacccctaccataggtgccaatttagttcctaataatacttccgttcaaattgcgtttactgaaacaatgaattgcacttccatcaacattgtaaattttacattaaaaaataatgttaccaatgtattagaacctagtaatgtagtttgtttaggatccgttgccacccttacccctaataatcctcttgcttttaatactgtttatcgtgtggatattctttctacagcaaaagatcttgctaataatcctcttgtaaacgcatataactggacttttacaaccggagttgcccccgatttaacggttccaaccgtctcctttgtaaatcccactcccaatgcacaaaacgttcctatcaacgaaacaatcagtattgcctttagtgaacctatcaattgtgctacgatcatcggaagtattgtcttagatgataatatacttattcctggaagcgtaaacgggaatccgggttgtacaggcacaaccgcatcctttactcctttaggcaatttgacaccaaatacgaattatacggttaccgtctcaaatgcgattacggatttgcaaaacaatccacttacaccttctacctggagttttacgacggctgctgcagtcgatcagactcaacccacggttacatttactgtaccctccgccaacgcaaacggcgtagggaccaatgccaaccctatggtagtttttagcgaacctatgtcttgcgcttccgtgacctccgcatcctttcgattaaagaggcaggcaaccggggtttatcttataggaagtgtaaattgttttggaacttccgctacctggaccccagatcctgtaaatccgcttgcctttaatactacttacacagtagaaatcgatcagggtgcattagatacttttaataatcctctcattccaataaattggaactttactacaggcccaggacccgatctaactcctcccagtgttgccgtcgttactcccgcaaacgctgcgataggcgttccgaccaacggaggtgtaagtatcgcttttagtgaagccatgaattgtggaagtattttaggaggaatcaccctggacgatgatcctacaactccgggtactgtgattccaatcaatatcaattgtaacggaaatactgtctcttttgccccgacaatccctccacttgcctttaatacaacctacacagtaacgattttaaatacggttacggacagtaataataatgcactaaacggaggaaattacgcttggtcttttacaacaggagtggcaccagacctagttcctcctcaagtttctcttgtaagccctctctcgggagcagtaggtgtcgcaacaaatgcaaacattacagttgcatttaatgaaaccatcaattgttccaccttgaattttacggttaataacggaatcaatggtactgtgaactgttcaggatcctctgctacttttattcctagcgctttaacccctctaaatgccggtacaaattatacagcaacaatcctaacagtaaatgatattgtaggaaatccaatcggtgctgcgtttggttggagttttacaaccggagccgctccagatgtgactcctcctgtcgttacgatccaaaatcttagaaataattctatcgtagaaagtggtttcgtaattggaacggcaacagatgcaggcacaattacttctgtagaagtttctttggacaatggcgcttttgtgcccgcaaccggaaccaatccttggaaatttaaacttccttcggatataaatacttggaagcaaaactctcaacatacgatcattgcaagagctaaggacttagccaataaccttacaactacagcagccatttcggttcgaaaaggaaataataaagatataaacggagacggatacgttgatcttgtatctgcagaatacggacagggtttactttatatttttcattcttccgggaacgctggaatgacaattacaaacgcacaatccgcaagtaagatcattgtaggagtcgcggcggaagaatttggaagaactgtttctatgggagatttaaacggagatggatttgcagacgtaatctctggtgctcctggttggaacggtgcccaaggtagggtttatatatttcattcttccggaaacgctggggtcaatatttccttttccggttttgccactaaaacgatcagtggagccaatgcgggagctagatttggagatagtattgttacaggtgatttaaacggagacggctacgcagacctagcatcaggagaacccgtttttaatggttctcagggtagagtctatgtatttcattccgctggagccgctggagttacacaaataaattcagctgctgcaaattctacactcacaggtgaaaacgcaactgatcgtttcggatattcgttgagcactggaaatatgaacggagataattttgcagatcttgcaattggagcacctggttatggcgctggcgtaggtggaggatttgtagtaaaccaaggtaaagtttatatacatcacggggcggctggtggattgggaggagtaatcacaactcttaccaatgatagcgctggaaatgcaggggaatttggtatcagtttatttgcagccgattttaacggagacggtaattccgatcttgcaattggaagccctaatttaggagtcggatttggaagagtttccgtatttacatctgcaggaggtgcaggtataaatacatctacgattggaaatgctccgcttatgatcaatggaaccggaggcacgaacgcattcggagtttctttgactgcacaggatctaaacctggatggaagaatagatctaatttctacaactgtaattcccaatagggtattcgttttccatatgccaggtgcaggagctatcggtggatttctaaccactggtaatgcaactacacaaatcacgagtgcatttgcaggaatcggggtttccgcaaatgcacctaaaactcctatttccggcggagacatcaacggagacggatttccagacttatttgtcgggggaagttctgataatatttttattttccattcttcaacggctggaaccggtttattaacaaatactactgcaaccgctgcaggcgcaattaccagttccggacttgccaatggcttttttggatgtagcgtttattga
>LIC_12254|5.413090918865604
ttggttctgaaatatagaaacaggaaatccatgaagaaatttctgatattcgtaagttttgtaatcagtctgttttttgtaacaaccggagccgtctatggacaacaagaagattgttctaagttggcatttatggacgatgtccaacggaaaccaagaacggatttaccctttcccatctctgaaatgagacgtctgaggccagaagatatttgtaaaaagaaagaaggttggtttcccaccggtcttccacttttgaattctgatccgaacgtaggtgttggatatggggtccgggtatttttgatcaacaacggtaaaaagtccgatccgttttttgaatatgctccgtatcgatttagaatgttcgctcagtattttaatacgactaaaaatagacagtatcaagacatcagttttgacgctccttatatctttgataccaaatggagactaagaggagatttaatctatgatacgaatccaaatactttatactatggaataggagagagatccttagagactctttcctaccaagaacgcaatcaatcgggaggcgaagtcgtaagaaacgcgacttaccacgaaagagaaaagaatatttattttacaagacctggaggtccaggggatccagtcgattttcaaggaaccaattactctggttttccaaataatgacgcgtttcgggtaacggatcgaatgtataaccgctatgacattcgttccccacaagctaatctcagtggagagcatatctttttcgggggattagttagggcggtcgctggaatccgagtttctcagaatataatcaaaatctttgacggtcaatttgtaaaaagtacggatcctttgacagaaggaacgccttttagtaattctggtataactcctaacggaaaaacaaaagtaaccgaagatgcagaagctggaaaaatcataggggctaatggcggtaatgtgaagtcggttcgatttggattggtcttagatactcgggacttggagccagatcccaaccgaggaatgtttgtggaagcgacttatgaaaaagtcgccaaagcttttggatctgattttcagtattccaaatattttactcaggtcaaattattctacagcccgtttccgaaggtatttgataaactagtcattgcaggtagaggggcgtttggtttgaccgaaggggacgcaccttttttcgaatatagaaatttatggtctacagaaggtggaattactggtctcggaggattaagaactctgagaggttataaacaagatcgatttgctggtaaagcaatgggatggggaaatatagaacttcgttggaagtttttcgattttaatatagccggacaacattttgctctgaacttggtgccttttatggatttcggtagagtttgggacgacgaacataacgtggggcttaaggattataaatattcccgaggtttaggatttagaatcgcctggaatcagagtacaattttgatgttggactacgcggtttccaaggaagacaaacaagtatttatgaactttaatcacattttctga
>LIC_12050|5.411646833445059
gtggggtatactcgcatcaattcaggaaattttaacctttcctttaaaattgaaaacacaggttcaggaaatctaattctaagcggatctccttccatcacgttaggtggagacaccaacaactatggcattcttcaaccttcaaactcgattatcagttcaacggctacctttttcaatctcattaaaagattctctagtgtcggtctgaaaacttcaacgatctcgattccaaacgacgattgcgatgaaaatccttatacaataatgttttctggaatcggattctccgatacgaaagttgcagatacttcttcttggtctgcacgaagagatcacgtattgttaaactataataatactctttggatattaggtggaagttcatcgggagtaacaaaagacgtttactcatctaacgacggtttaacatggtctacaaaaactttaaatgcagcttggggtaaaagaactaatttttccggggaagttttcaacggaaagatgtgggtcttaggaggatcagaagatactggatcctccgtttacgtcggccgtaacgatgtttggaatagcacggatggtattacatggacacaagtaactacgaatggaggttgggctgcgagaacattctttgctactgccacttttaataataaaatttggattttcggaggtcgatcttcgaatggacccatgttaaacgacgtatggtatagtagcgatggaatcacttggacacaggcaactgcaaatgcaggatgggaaccaagagatgcacataaagttcttgtttataataataaactctggctgatcggaggtttcggaggcacagccattggtaaatatcaagatgtttggtctagtccagatggagttacatggtcaagagttacttcaaatgctaatttctcagtctcaggtctctcctcacacaatgctgtcgtttttaataacaagatgtgggtaatcaacggatttagtaataccgctgttcaaaactatatttttcaatcttctgatggtatccaatgggaaaaaataacgccgctatggacaccaagagatacttcagcatccactgtcttcaatggaaagatttggatgttaggtgggttcgattataatgcaaatcgactgaacgacatctggaccttttgggatcagtga
>LIC_11745|5.409574140624063
atgggagaaagtatcatgaagaaagcaaaagaagatgctccgagcgtagatgattctaaaaagttagcgatcgagcaagcaatgagccaaattgaaaaacaatttggaaagggttcgattatgaaattaggatcggattctgccaaacaaaccgttcaagtaattccttccggttctttggatttagacattgcactgggtataggtggttatccgatcggtagaattgtagaaatttacggacctgagtcttctggaaaaactactctcacactttctgcaattgcagaggctcagaaaagaggtggtgtggctgcgtttatagatgcagaacacgctttggatccatcttatgccaaaaaacttggggtcaatatagacgaacttttagtttctcaaccggataatggagaagaagcattagaaatctgtgaatctttagttcgaagtaatgcaattgatttaatcgtaattgattctgtggcggctttggttcccaaggctgaaatagaaggagatatgggagattcacacatgggtttacaagcaagactcatgtcccaggcgcttagaaaactaactggtaccattgcaaaatccaaaaccgtagtaatctttatcaatcaaattcgtatgaaaatcggtgttatgttcggttctcctgaaactacaactggcggaaatgctttgaaattctattgttcagttcgtttggatatccgtaaaatagaaacgatcaaagaaaaagaagaatctgtaggaaacagagtacgggtcaaagtagtcaaaaataagtgtgctcctccgtttaaacaggctgaatttgacataatctttaacgctgggattagcagagaaggttctctggttgacctaggtgtaaagcatgatattattcataaggccggagcttggtattcttacaatacggaaaaaattggccaaggtaaggaggccgctaaggaatacttgaaaaacaaccctgaaattgccttaaccatcgaaaatatggtcagagatctaaattctcttcctttgttagttcaggaaaataataaaaaatctcgtaaagaggaaaaattagaacaggccgcaggctaa
>LIC_11188|5.407446611451924
atgatgaggtcactctattccggtgtatccggacttaagaaccaccaggtccgaatggatgtcattggaaacaacatctccaacgtaaacactcacggttttaaaaccgaacgggttacgtttcaggatatgatttctcaggagctcagaggcgcttccgagcctaaagagaatattggaggtgtgaatcctcaacaagttggtttgggttctttgatcgctgcgattgataaaatcatgactcaaggttcccttcaaaccactggtaaaaatacggacgttgcgatttcaggcgaaggtttttttatcgtcaaggacggtgacaaacaattttatacgagagccggtgcttttaacctcgataaaaacggttactacgtaaaccctgctaatggtcttaaggttcaaggttggaactctagactggatgataaaggaaataaatacatcaattcggcagcttcgattgaagatattataattccagtatattctaaagaacctgcaagggctacttctcagatagattttaaatccaatttgaattcttctgctccggcggttccgcctgacgcaacccaagaagaaatcactgcgatgattaacgatccagatcctaagatgagaaggggacatgttaccacgattaatacatttgacgatcaagggattcaaagagaatttaaaatggaattttacaaggttcgtgataacacttggaaggctagattgagtatgacggattcaactcaactttccgttgatgtttctggaaccggcggacaaaacactcaacttccaggtaacactgaattagaatttggttttactccggatggaaaactagtatacgtttctgacggtgtggattcgatgaacagcggtaagttgaacgcaaaagtttcttttcggattcctggaaatcctgcgattcaaaattttgatcttaacttaggagaagcaggaatggtaaacggaatcactcaattctcctctgactttactacaaaagctgtcaaacaagacggttatacgatgggttatctagaatctttttcgatcgataattctggaacgattacgggtgtgttttcgaacggagtgcgtcagcctcttgctagagttgcgactgcggtttttaataatcccgccggtttagataaagcgggtgatacaatgttttcgtattccatgaactcgggagaacctaacatcggtgaggcgggagtccaaggaagaggtaaaatcaacgcaggacttttagagatgtccaatgtggatctttccgatcagtttacggatatgatcgtgactcagagaggttttcaagctaactctagaacgattactacttccgatcagatgattcaagaggttttgggactcaaacgttaa
>LIC_10295|5.407070521815975
atgagtttgaaaaagtataatggaagttgtcattgtggaaagattcgatacgaattggatcttgacctttccaaaggaacgagtaaatgtaactgttcttattgttctaaagttagaaactggatttctatggtaaaaccaaacgcattccatttaatcactggcgaaaacgagcttggaagttatcaatttggaactaaaagtgccactcatcaattctgtaaaaattgtggagtaagattatttaccaaaggtcatctagaggaactgggaggagcttttatcagtgtaagtttagctacattggataatgtggatctcgaagaattgatcacctcacctctttggtacgcagatggacttcataacaactggagaacacaaccttcagaaattcgtcatctctga
>LIC_10991|5.406566209172736
atgaatcgtgagtccaaagtttttatagaatccccaattttaaaagaagcgatcttaaatacattcaaaaaattgcatccatttttgcaggccaaaaatccggttatgtttatcgtatttttaggcgcactttttacaacttggatcttctttaaagatttatattatggagtttattcttcctttaacctgcaaattagtctatggttgtggtttacggtgctttttgccaattttgcagaagcgattgcggaaggaaggggaaaagcgagaacggatagtcttaaaaaaactagatccaatataatcgctaaaaaattggtagggaataagatagaaaatgttcctggaactttattaaaaattggtgatatagttatttgtgaggcgggagatttgatttccggagacggggaaattttagaagggattgcaagcgtggacgaatctgcgattaccggagagtctgcgcctgtagttcgagagagtggaggagatagaagcgcggttactggtggaaccaaagttttaagcgacaggattaaaatttcaatcaccgcagaacaaggaagaacctttttagatcagatgattgcattggtagaaggagccaaacgtcaaaaaacgccaaacgaaatcgctcttacgatgttattatccgggttgtcttttatcttcttgattgctgtgatgagtcttcctttatttgccgagttcgttgctaaagaaggaggacaaagtgcaaatctttccattccaattttgatttctcttttagtatgtctgattcctaccacgattgccggattattgtcagccattggaatttctggaatggaacgtctcattcgttttaatgtaatttcaaaaagtggaagagcgatcgaggccgctggagatatagacattcttttattagataaaacaggaacaattacgttaggcaatagagaggcaagagatttttatcccgccaaaggagtagatgaaaaatatttagcggatgtggctcaactttcttctcttgcggacgaaaccccagaaggaaggtccatcgtaatattagcaaaagataaatttggaatccgagaaagaaacttaagcgaaatggaaggtgaatttatacctttcagcgcttctacaaaaatgagcggagtgaatttgaaaaaagaaggaaaggtagttcgaaaaattcgaaaaggagcgggagactcgattcgaaattatctgcatacgttgggtcaaaaaatttctgcagaactggaagaaacgattcaaacaatttcacaaagaggaagtactccaattttaataaccgaagaagataggcttttaggcgtgattgaattaaaggatatagtcaaagggggactcaaagaaagatttgcaagtcttagaaagatgggaattagaaccgtgatgattaccggagacaatcctttgacagctgcggcgattgccgcagaagcgggagtggacgattttcttgcggaagcgactccggaaactaagttgaaaaaaattagagaacaacaagccaaaggttacctggttgcgatgattggagacggaactaatgatgcgcctgcattagcgcaatcggatgtgggtgtggctatgaatacaggcacacaaaccgcaagagaggccgggaatatgatcgatcttgatagtaatcctagcaaactgatagaaatagtagaaataggaaagcaacttttgatgacaagaggagcattaactacgtttagtattgcaaatgacgtagcaaagtactttgctattttgcccgctttgttcggaagtttttatgctgtgtcggaagttggtcctttgtccgctctcaatctaatgaaactaggttctcaaaaaagtgcggtactaagcgcggttatattcaacgctctcgtgatacctgctctgatacctctggctcttagggggatcgtttataagccgttaggtgctgataggatattaaaaagaaatcttttgatttttggtttgggaggaatggtcattccgttcttagggataaagtgtatagatttgatgttaggcttcctaggaatcatttaa
>LIC_10807|5.404145204939341
ttgatcgaattatattcggcgtctacacccaacggaagaaaaatttctattatgttagaagaattaggaattccttatacggttcacccaatcaatttagataaactggaacaaaaacaagaatggttccttaaaatcaacccaaacggaagaatccctgcaatcatagacaaagacaacgaggactttacagtatttgaatctggagcaattctgatttatctcgcggaaaaaaccggaaaacttttgcctaaagatccaaaagaaaaaagtaccgtaattcaatggcttatgtttcaaatgggaggagtcggcccaatgcaaggacaagccggagtatttcttaaatacgcacccgagaaaattcctttcgcgatcaatagataccaaaacgaaactaaacgattatactccgttttagatagaagactaagtgatagtaaattcttaggcggcaaggatttgtcaatcgcagacattgctacctggccttag
>LIC_10496|5.403557605218064
atgaaaagaaaatatcacaccttaatcctaggcttaatgttcttaacgctttttttctcatcgaagattcgatcccaaactacaaaacaacctccgataaagataaccttggatcaagctgtgctcatcggttccagcaatagtgtggtcctcaaagtattagaagccaaaaaagaagtaagtaaaatgttgattacagaaaaatggagagagtttcttcctaaattcggaattcaatactatggcctcagaaatcaaaacgtaaattcagcggataatatatacaacgatattcgtttaacggttcaacagttgatctttgacggcggagaagcgaatctcaatttagaaattgcaaagttatccgaactactcaacgaacaagactttaaaatcaatctttccagacttcgcctagacattcaaaaagcatatttcagagcattagcactaaaaggaaaagtttatattcaaaaaaaagctcaagaaaaagctcaagaagcacttcgaaaaggacaagtagaattaagacaagggtttatcacgaaagttcaattaatggatttagaaagtaaattaaaacaaactgagtttaatgtgcaaaaatctaaaaatgacagtgatcaagccttattagacttaaaacaggtcatgaacttagattattacgcagaaattgaactaaacgaaagtatattttttgactttatcatcaatgcaccacctaacacgcataatttggatgagttaatttctaaagcaaaaaacgggcgcgaagatttgaaaaaaatgcaaatcattgttaaaaagttaaaaaacgaaaaagaagtattagataatcagtatatgccaaaagtttatgtaggtgcctacgccggaagaaacggaaacaataatcaattcactcatgatagttacggggtcaattttaatctagtgatgcctttgggtagtagtgtggttcaatccaatggaaacactggggttcaaaaagacggaaacggaattcaaacctatcccggatttggaaatcaaaccgtgggtcccggaacaaacagttataactccacttccgttcgattgttcgacaatttaagtcagtccagaaaagctatggaaggtgagatacaacttgccgaagcactattaaattatcgtaatatggaaaaccaagttggattcgaaattaaaaaaagtgtagataagcttaatcaatcttgggagctcatcaacatcgctaattcgagaattaaccttcaggtagaatccggaagggcaatggccgcaaaggtagcctacggccatgcgaaaaaagaagatcagatcaattccgaattagaaatgatcaaatcccaagaagatctcacggatgcattaacttcctatgcaattaactgttatgagtacgctcaaattacaacggacgaaggtggcttaagaaaattaatccaatactccaaaggttcgggaaactcgatattatccaatttaattaaaaatcaagaaacgggatctaagcccaaaaaatag
>LIC_10274|5.401326890100552
atgcaacccctcaaatttatcaaacgaaacgtaaatagaattgcgaaagcgtttcttttgttatctgtagccaggactctttgtcttggttttacgattactattttgatcggttcttttggaatttatatttcggaatcgggtcgcctaagttatacggtttccttatatctcgccacttcttcgatttgtgtcactggactttctcctgttttattatcagagttacagcgttctacccagttgatcatgatgtttttgatccagattggaggtttagggatcattacgtttacggttttgattggagttttagtcgttcgaggtttgtctagaagtactcgtcttgcttcttttgtctatgaagcgaccgatgctcatctcgccaaaagaatgagagacaaaaaattagagcaacaatctgccgtgatttctcccggaaagaaaaaaaccgaagcggaagcttcttatgtaagaagaatgttgatctcactttttaatatcactctttcaatcgaagcggtgggtgcgactcttctttttttttgtatgccagaaacggatcgtcttccaggaactccgaatcgtttttttctaagtatatttacttctatttccgcttttaataacgcaggattttctattgtagatgacctaagctttttatctaaagatcctttatgtttattgatcgttcagtttttgatcgtcatgggaggaatcggttttccggtaattatatttatagaaaagtcaattttagagatcattcaaaagtttatgggaaaggtggaagctgtaaccgaaacctttatgatgagaagaacggttctattaggagaagatcctcctgcctggtatatttttgtaattgcaacttcggttcgattagaagggcgattagaaatatatcgaaaagaattatttggcgatgcgaatagaatgcaaatggcgattatcgttttaggttctttaatcctaattcacattggaggaattgcgattcttcttatagaatataacaacgttgagacgattggaaaaatggttttttcagaaaagttatttaattctttttttctttccgtttcttcgagaaccgcaggttttaacacgttcgacatcactgaaatagaaagcgctacttacgttcttctttgcgccttgatgtttatcggaggtggcccgcaaggggccgcaggtggtattaagatcactacattctttatattaatcttatatttgaaaaacgtaattcgtccgcaggcacgggttcaggcttggggagaagatgtatctaaaaattcggttgcgatctctactcggatctattttcttgcgacaatttctctggttgtttttatgttcttaattactctcgcaaatgggaataggcacggaatcgaaacgatcttttttgaagtgatgtctgcatttgggactgtaggtctaagtttaggaatgacagcatacacaaacgatctagaaaaatttctctacattgctttgatgtttatgggaagagttgggacttttacgcttttgattgcgtttaccggtcactctggtttaggagatcttggaggtaaggacgacggtttgaaaatccaagtaggctaa
>LIC_13251|5.4007120839925795
atgagatcttcgtattttaagatcattggaaagacccctcttcatggaaccgtggttccacaaggaaataaaaacgaggcattaccattgttaggagcggtctgtatggttccgggaaccgttcgtattagcaacattcctgtaatctcagacgtactcatgcttatggaagttcttcgtcatctcggtatggaaatcaccgaagaagaacctggaacttatatttttaaacacgatggaaatctaaaaaatcaacttcccgaagaactctgttctcgcattcgaggtgcggtcaccttagcaggtccaattcttgcgatgactggaagggtttttttaccaaaaccaggcggagacaaaataggaagaagaagactagacactcatcttctcgcattacaagcattaggtgcaagtatagaagtattcccggacggctatgagattaaagcggatcaactaaaaggaacggacatacttatggacgaggcttccgttaccggaaccgaaaacgcggtaatggccgcggtttttgcagaaggtactacaatccttcgtcacgccgcaagcgaacctcacgttcaaagactttgtcattttttaaattctgcaggagccaaaatttcaggaatcggttctaacattcttacgatcgaaggtgtaacttctttaaaacctcccgccaaagagcacaaaataggatctgattatttagaagtgggttcgtttatcagtttggccgcagtcacaggcggagaacttatgattcgagacgtagaattggaagacatccgtatgatccgaatggtttattctcgtcttggaatcgaagtgcgtccacatgaaaacggaattttagttccttccgatcagaagatggaaattattccggattatcatggtgcaactcctaaaatagacgattctccttggcctggttttcctgcggatatgacttctgtcgcgctcgttaccgccactcagtgcaaaggaacagttttgattcacgaaaaaatgttcgaatccaggctcttctttgtagataatatcatcgcaatgggagcacagattattctttgtgatccacatcgtgcaatcgtaattggtcattctagactttacggtcaaaaagtagccagcccagacatacgtgctggtatggcaatgatcattgctgctctttgtgcagaaggcacaagttacattcataatataggtcaaatcgacagaggttttgaaaacatagatacccgcttacgcgcgttaggtgcaagaatcgaaagagtaaacgcagattga
>LIC_11424|5.399973190002499
atgaaatttacacgtttaatatttgtcttagctattctttgtgccgtagtagctcctacatttgcagaagatttagttatcaaagaaattcgtattggaactggaaaagaagctttttcgggttcgaatgttacggttcattatgtaggcacattaacgaacggcaagaagttcgatagttccagagacagaaaaaacccttttaccttcaatttgggagcgggagaggtaatcaaaggttgggacagaggggttcgagggatgaaagaaggtgggattcgtaaacttacaattcctccagaattaggttatggttccagaggggccggagctgcgattcctcctaattctactctcatttttgaagttgaattgttgaaagtgtactga
>LIC_12526|5.399845108966282
gtgggaattgaagttaagaatcttgtaaaacgttttggaaattttactgccatcgacgatctttctttagatgttccttctggagagttagtcgctcttttaggtccttccggttccggtaaaactaccttacttagaatcatcgccggtctcgaggacgcggacaaaggccaggtgatttttgagggtagagaagtaggtaaaaaaaacgccaaagatagaggtgtgggtttcgtatttcaacattatgcgttatttagacacatgacgatttttgaaaatatcgcatttggtcttgaagttagaaaaagatccgaaagaccgagtaaggatacgattcgagacaaggttatgagtcttttaaaacttgttcaacttgagaatttttataatcgctatccttccgaactttccggaggtcaaagacaacggattgccctcgctagggctcttgctattgagcctcgttttttactgttagacgaaccttttggtgccttggacgcgaaggttagaaaggaattgagaaactggcttagacgtcttcacgatgagattcatattacgagcgtttttgtgactcacgatcaagaggaagcacttgaggtttcggacaaggtggtcattcttagatctggtaaaatagagcaggtcggaactccagacgaggtttataatcatcctaaaaattcgtttgtgtttcattttttgggcgacgtaaatttgtttcatggaagagttcaaggtggacaaacccaacttggtgaaattaaagtagatactcccgaacattccgaaattgaaaacgcttccgccgttggttacgttcgtccttatgacgtagaaattttaagagaaccgattgaagcacagacgatcccagcagaaattcaatatatacattcaactggtagaaacgtaaagattgatcttaaacgtttagataccggaactattttggagtcacagctcaattcttccgagtttcaatctctcaatctacttcctggtgaaaccgttcatatccgtttcaaaaaaataaaggtttatgttgaggattatacaatttaa
>LIC_12357|5.397791555630253
atggaaatccgcaatatagcaatcattgcccacgtagaccacgggaaaaccacacttctggacggaattctccgtcaaaccggcgccgtcacagccaaagaggacggagaaagaatcatggattccaatgacttggaaaaggaaaaaggaatcacgatcaaagcaaaaaatacagcggtggtttataaagggactagaatcaacgtagtagatactcccggtcacgcggatttcggcggagaagtggaacgcgttcttgcaactgcggattcttgtcttcttcttgtggacgcttttgacggaccgatgcctcagactcgtttcgtattaggaaaatctcttcaactcggacacagacctattttagtaattaataaaatagaccgtccaggcgcgagaccagaagcggttgtagatatggcgtttgatctattttccgatttaggagccacagacgaacagttagattttccaatcgtatatgcatctgcaaaacaaggttgggcggttcacaatctgagcgaatctccgggtacaaacctggatcctcttttggacaccgttcttaaacacgttccgcctgttcaagcggacacggaagccccgcttcaattccaagtgacttccttggattataacgactatgtaggaagaattgcagtcggaaaaatttatgcgggaaaaatggcgctcggaatgaacgttatacaacttgcggcaaaaaaaaccgaaacggctccatcagcggatactgcattatttaggattacaaaattatacaattttgaaggactcaaaagaaacgaagtcaatacggcggaagcaggagacatcgtggcgattgcgggtcttccggatgtgtttatcggagatacaatttgtgaacctggaaaaccggcccccagaccagcgatcgaggtagaagaaccgaccgtatctatgttttttatggtaaacaattctccgtttgccggaaaagaaggaaagttcgtaacgacccgaaatattcgagaacgtttggatcgagaactagaaactaacgtagcgatgagactcgaagaaaccgaagataaggatcgttttaaggtgttagggcgtggagaacttcatttgtcggttcttatcgaaacaatgagaagagaaggatttgaaatccaagtctctcgtcctgaagtcattttaaaaactaacgagcaagggcaaaaactcgaaccttacgaatatttggtaatggatgttcctgatcaatttacaggagcgatcattgccgagttaaaccgtagaaagggagaactacaattgatggacgcacatccgtccggaatgacccgagtagaatttgtaatacctacaaggggaattataggttttagaggattttttatttcagaaaccagaggagaaggagtgatgtcttctcgttttcttaggttcgatgtatataaaggggatattcctggtcgtaagaacggcgcattgatttcaatggactcaggagaatccactgcatatgctctttggaagattcaagaaagaggggaattggtgatcgggccgaatacctctgtttatcccggaatgatcatcggaattcattctcgtgataatgatctagaagtgaatcctgtaaaggaaaagaaactgagtaacgttcgttcttctggagcggatgaggcgatacgtctggttcctcctagaaaattttctttagaacaaaacatagaatttttagatgatgacgaacttttggaagtaactcccacgagtttacgtcttcgtaaaaagtttttagacgcaaatatgcgtaaacgtaacaaataa
>LIC_11038|5.396927175890682
atgagaagaaacatcgttcacagcggagcggacgccctaatttatgaaatcagacagatcgtagccgtcgcaaaaaagttagaggcactgggacttcagattacttacgaaaacataggagatcctatcttaaaaggagaatcgattccagattggatgaaagaaatagtttccaatttgatcttaaaagataagtcctgggcttatacggccacacaaggatatgaaccaactcgtaagttcttagcagaaaaagtgaacgaaaggggaggcgctcagatctcagcggacgatcttttattttttaacggactgggagacgcggtcgcaaaaattttcggttttatgagaagggaagctagagtattaggaccaagtccagcgtattctacgatttcttctgcggaagcggcgcatagcggctatgaacacctaacgtataacttacttccggaacacaattggatgccggatctagaagatatggaaaacaaggtgaaatacaatgattctatagctggaatattactgattaacccagataatcccaccggtgcagtatatgataaaaacttaatgaagaagatagtggcgatctgcgaaaaatacgatctgatgttaatttgcgacgaaacttatgcacacgtaaattattccgatcacggtccgcttcatctttcggaagtaatcggggataaggttcccggaatggcgcttagatctatttctaaagaatttccctggcctggaggacgttgtggatggttggaaatatttaacaaagagaaagatccggtttttagtcgttacgtaaaatcgttgttagacgcaaagatgctcgaagtatgttctactactttgccacagatggcaattccggaagtgtattctcatcctgattttattcctcatctaaaaagaagaaacgaaaaattcaaaaaacgcgcacacgtagcaacggaatattttgcagaattaagaggggttaaggtagtagaaccaaaaggggctttttatcttacggtcgcttttgacgacgacgttttaaattcttccatgaaattggaaattgaaaataaaaaggcggacgaatttatccaacctctattggcttccgcggcaaacgacagaaggtttgtatattatttgcttgcgtccaccggtatttgtgtggttcctttatcagcgttttgtactttaaaagacggatttcgcgtaacgttgttagaggaagacgaggaaaaattcaattggatttacaaaacgcttcgggataagattggcgagtatatcgcttccgcctaa
>LIC_10464|5.390475636414216
atgaagaaaatattttgtatttcgatttttctttcgatgttttttcaaagttgtatgtcttggccacttttaaccggtctggtaggattaaccgctggtaaaaaaagtaatgggctgtcctttttccaccttctgttaggtaacttcaatccgactattacaagaatcgaacttagttatcaagattcttctatcgcaaacggtaccagtacaaccctagaagttaccgcaatctttgataacggaacaaatcagaatattacggatttgacatccatcgtccccgattcccaatccgttgtaacaatcgaaggcaacagagtcaaaggaatcgcttctggttcttccattataaaagcagaatacaacggcctatactctgaacaaaaaattaccgttacaccagccattcttaactcaattcaagttacgagtttagagtcaggtatactacctaaaggtactaatcgtcaattctcagccatcggtatcttttcggatggttctcatcaggatatttccaacgaaccactgatcgtttggtcttccagtaatcctgatttggttcgagtagatgattcagggttggcatcagggatcaatttaggaacagctcatattcgtgcatcctttcaatcaaaacaaggggctgaagaaatgaccgttggagatgctgttctctctcaaatccaagtaacttcaaacgatctgaatattcctctcggaaaaaaacaaaaactaacagctacgggaatctattcggataactctaacagggatatttcctcttctgttatttggaattcttctaattccactatcgctaatattcaaaacaacggaatattagaaacagctgatactggtattgtcactgtttctgcttctagcgagaatataatcggatccgtaaaactaatcgttactccagcagccttagtttctatttctgtttctccgacaaattctacagttgcaaaaggtttacaagaaaactttaaagctacagggatctttacagataattcaaactcggatattaccgaccaagttacttgggattcttctaataccgatattctctcaatttccaatgcaagtgatagccacggattagcttccacactcaaccaagggaatgttaaagtcactgcttccatcggtggaatacaaggatccactgattttaaagttacacaagctgcattgacttccatcgaagtctctccaactcgcacttccattgcaaaaggactaactcaaaagtttactgcgatcgggatttttacggataactctaagaaggatattacggatcaagtcacttggaattcttcttcagcaatcgtaagcgtgtctaacttagacaacaataaaggtctgggaaaaaccaactcagttggaaacacgactattaccgcaaccttaggaaaagtttcaggtaacacttggtttactgtagttcctgcggttctcacttctattcaaatcaatcctgtaaatccttctcttgcaaaagggttaactcaaaaatttacggctactgggatctactctgacaactctaacaaggacattacttccgctgttacgtggttctcatccgattcttcaatcgcgacgatttcaaacgcccaaaaaaatcaaggaaacgcttacggagcagctacaggagcaacggatattaaagccacattcggaaaggtaagtagtccggtttctacgttatctgttacagctgcaaagcttgttgaaatccaaatcacaccggctgctgcttccaaagcaaagggactcacagaaagattcaaggctactggtatctttacggataactcaaattccgatattacaaatcaagttacctggaattcctctaatacggatattgctgaaattaaaaataccagtggaagtaaaggtattacaaatacactcactccaggatcgagtgaaatatccgcagccctcggttcaatcaaaagttctaaagtaattttaaaggtaactccggcacaattgatttccattgccgtaacacctataaatccgtcagttgcaaaaggtctaatacgacaatttaaagccaccggaacatatacggatcattccgtacaagacgtgactgccctagctacctggtcttcttccaatcccggaaaagcaatggttaacaacgttacaggttcggttacaacagtggctaccggaaatacaaatattaaagcaacgatagactccatatctggctcttccgttttgaatgtcactcctgcacttcttacttctatcgagataacaccgacgattaactctatcactcacggtcttacaaaacaatttaaagcgactggtatcttttcagataaatctactcaaaatttgactcagcttgtaacttggatttcttccgatccatctaagattgagatcgaaaacacttccggtaaaaaaggtatagcgacagcctctaaattaggaagttcgaatattaaggccgtctacaaattcatccaaagctccccaattccgattacagtcactgacttaaaactgaaaagtataactatcagtccttcctcaagttcaatagccaaaggattgacccagcaatttaaagcgatcggaacttttatagatggctctgaacaagaaattacgaatcttgtgacctggtattcttccaaatccgacgttgcccctatcaataacgctgccaatgcaaaaggtttagcaaccgcactttcaataggttcttccaacatctctgcgatttacaattctataagcagtaataaaataaattttaatgtaagtgctgccacgttagattccattaaaatcaatccagtcaacaataacatcgccaagggacttacccaacaatatactgcgcttggcgtttattcagactccaccattcaggacatcagcgattcagttacctggtccagttccaattctgactcgatcagcatctctaattcgaccgaaaccaagggaaaagcgaccgctttacagattggaaacagcaaaatcactgcgacttacaattccatctcggaaaacatagacataacggtcagcgcagcaaccctttcttcgatttcaatatctcctatcaatacaaatataaacgcaaccgtatcaaaacaatttttcgcggtgggaacgtattcggatgggaccaaagcggatttaacttcttcggttacatggtccagctcaaataaatctcaggcaaaggtgagtaacgcatctaaaacgaaaggattggttacagggattgcttctggaaactctataatcacagcgacctacggttcagtatctggaaatacaatcctcacagtaaacaaaacggacacgatagctccaacggttcaatcggtagtttccttatcacctactaccatccaagttgtatattcagaatccataaacaataaggaagcccttgatttatccaattacaaaataattgatagttccaattttataggacattgttcagataatacggacttcaattccaattctcaaaccgcagatttttctcttagtagtatcaaaggaagtaaaaatacttttacgatcacactttcacattcacaaatcttaaacaaatcatacacacttgtagtcaacaaacaaggaattcacgatctttcttccattccaaattccttaagttgtccaaataactctgattttataggaaaagaacaactcaaacttacaagtgcagtttgtaattccttaaaccaagtgatcgtttctttttccaaacctttatattcgggaaaggaagcaacaaaatccgtggaatgttcaaatccgtcccagtgtgaatccagatataaatttgcaggtgtgtcttcattgggaagtattacgagcgttagaattttagatggaaaagtatgcggtggagcaccggcagactcctcgaaaatatgtttaacacactcccttcttcaatcaggtggtcaatatacgatcatcgccgcaaatgatttgaacggagacggctttgacaacaaatcctggggagcaattagagattcattcgatcaagaaaacctacaatcttctccgaaagatagaatcaactttataggttgtggaaattcccctctcaactttatggatggcccgatcatgtcagatccttttggagacggttccgatttcggctttcttgtagattacaacaatcaaatctatctaggaccgaatgtaaaaggaaaccaagcagctcgattcaattacgacggaacttttcccgaatctatttttttctcttttaccaaagatataaatgccgataaccgtgcgtcttcaagagatggaggaattccggttccgaattacgttacgatcggtcataccggttgtactctcaatagtgcagacattactactggatgtggtccggataacgaagatggacgtggagtttttgccatcggatcattaaacaaaaaatctcatatttttatagcaggttcaagaccaaggagattcgactatctctattattcctcagataccgatacaaatcttaattttaaatatatcgatatgggagaaattactggaacggcgactgcaggaacttcatctatcgcggttatagacgatcggatccatgtgggttttgcaaaaaaaaataaaaatctaaacgcacctgatttcggtaaaatcacctttaatacatccgatcaaaatagatgtgcagccggaaacaattgtgacgcctctgacggataccgcggtaatcgttttagaatcgatagaatgccttatttcggcggcctctccgtggaggatgcagacaattatgaaacttatacatctgataactcctcgatcaactggggttattatgtgggaatagattctctattcgtttttaaagaaaaactttacgccgcaaacggaggatttccaaattcactacataatggaagtataatacactctaccagtgcaaatcctagtccttgtgaggggagcaatcgttgttccagttggaaagacacagcacctagatccaatccgaagtggcataactctcctcataacaattggttttcactggagcttacaaagtatcggaatttaattccggcggataaagcattctctcaattcgcagaatttaacggaagattgtatgtaacaagaacgatctgcgtaacgaaagaagatcactccggactcagacaaagtttacaaactgtggaaggttgtacggacggaagttatacaaatcgaagaccccaactttggaaatgtgatccgactctaaccggcgatacaacaacctgcgaagcagaagattggtctttagtaggagataacggaaccggatttacaaactttggagacaattccaatcacagtatgacgatgatggttgcaagtggatcttatctctacataggttttgataacgaaaacggaattcaaatctggagaacaaatcttgaaaatcctggaagttcatcacacaactgggaacctataggaataggcggattaagagacgttaccaatcgtcaaatttattcggctatatccggaatgaattttggtgtaaatttcgtatatataagcgtaggaaacaaaaataaaccggtcaaaatttacagacaacagaatcaataa
>LIC_10204|5.386577987054196
atggctagttccactttcttttcagactggaatcaaatgctgaaacccagagtaacctctctggttttagcgacaatcattccaggtttgtatcttgcaagcgaacaatccccttccggatttttaatcgcgattactttgtttggaacatttttaatgtcttccgcttcgtttatattcaatcaggtgatcgaaaaggatagagacgcaaaaatgaaacgtacttcgaaccgtccaattccttcgggaagaattagtgttgtacaagcaacattagttggaattgccatgatgggatcttccttttacgttctagcggtttacgtaaatcttttgaccgccttgtgtgcctttgctgccttaatttcttacgtctttctttatacaatttttttaaaacccagaacaactcaaaacatagtaatcggcggagtagctggatgtgtgggacctttgatcggttacgctgcaatcgggaactctctaccagtgcaggcatggagtttgtttatgatgattttcttatggaccccggcgcatttttgggctttagcaatttttctgaaagaagaatattcggacgctgattttcctatgttgccagttgtcaaaggaatccatcagactacaaagtctatattcttttatacaattctttattctattgcctgtgtaagtttttattttttagaatcttctatgggatttttgtacctcattgtttctttgatcgtctgcatttggatgggaattctttcttatcaattgattcaaaacccggaacctcaatctgctagaaaattttttttcttttccatacttcatcttttcataatcaacattacgatcgtagttgatcatcttatttaa
>LIC_11106|5.385709654759444
atggaaaaccaatctgaccctcttgacagcctattcttaattcccagagaaccggtaaaacaatttcttaaaacacttcttcacctagtatattcggtggaagtttccggaatcgaaaacattcccgaaaccggcggagctgttttgatttctaatcacacggacaatctagatgtgatcatacaaggaacctccgttttaagaaaagtgatttatctaggaaaatacgaattgtttcatcctcaagaaaccgttttagaaatcttaaatagcccatcctctcctttgaattctttccctctgagtttgatcagacaatccctagtgtccgctctaaacactttaggagatctccaaggcaaacaactcatgcactggggaggccatcccattttaagagcgcataacgttaaagatgcgaagtcagctgcagcctattatgaagaccttgaaaattatatggtggaactgatccaaaaaggagaactcatttcggtgtatccccaaggaacacgaaccgaaaccgttcttcccggttctttcaaagcgctttctgctaaactagcaatcagagctggagttccaatcattccaagcggaattaaaggggcctggagaatgttaaaaccagaagcatttatttctgggaaagcatttggagccaaaattacgtataacattggtaagccgatctatccacacgagtttcccaaagaacctcttaaaaaagctgcaaaaattgttacggaagaattagaaaatcgagttaggaaactgatagaagccccggaaaattaa
>LIC_10762|5.383267794593875
ttgacatttaggagatcagatatggcacctgcaaaagaaatctgggcagtaggaagaagaaaaacttctgttgcacgcgcaaaaattaaagaaggttccggtaagattaccgtaaaccacaaagatatcaaagattatcttcaaaatcgaaaagcaattattgaagaggcgatccgcccactttctcttttaaatgttcaagataaatatgatctcaatctgaacgtaaccggaggaggaactacgggacaagtcggagcaattcgtcatgctcttgcaagagcgatctgcagaattaaaccggaattccggcctgcggtgaaaaaagaaggatttttaaccagagatccaagaatggtcgaaagaaagaaatacggtctacacaaagcgagaagaggaactcagttttccaaacgttaa
>LIC_10297|5.382049766984937
[truncated: 2,906,124 more chars]
