# Supplementary material for: Bioinformatic Assessment of Factors Affecting the Correlation between Protein Abundance and Elongation Efficiency in Prokaryotes
Source: Int J Mol Sci. 2022 Oct 9;23(19):11996. doi: 10.3390/ijms231911996 (PMC9570070; doi:10.3390/ijms231911996)
Supplement: Supplementary file 1 [file ijms-23-11996-s001.zip › EloE/output_folder/Leptospira_interrogans_serovar_Copenhageni_str._Fiocruz_L1-130_267671/leptospira interrogans serovar copenhageni str. fiocruz l1-130_number_eei.txt]

number	single	first	middle	last	EEI2
1	1	0	0	0	3.153364062275277
2	1	0	0	0	3.782328848250972
3	0	1	0	0	2.612963387564848
4	0	0	0	1	2.9813293999454604
5	0	1	0	0	4.302314301157549
6	0	0	1	0	4.499504127098343
7	0	0	1	0	3.8851925212488823
8	0	0	0	1	5.850677817630869
9	1	0	0	0	3.5921159241866354
10	1	0	0	0	4.407992486531646
11	1	0	0	0	5.860790714521309
12	0	1	0	0	3.1864296376150416
13	0	0	0	1	2.367021774501504
14	1	0	0	0	2.1885017879290385
15	1	0	0	0	5.633100034516633
16	1	0	0	0	3.1387165788208815
17	1	0	0	0	3.5944599277349987
18	0	1	0	0	3.0693835515080137
19	0	0	1	0	5.088510654432543
20	0	0	0	1	3.5236318044611115
21	1	0	0	0	5.587000618809119
22	1	0	0	0	3.191135580604815
23	1	0	0	0	4.801883444486682
24	1	0	0	0	2.6989350628081255
25	1	0	0	0	2.1760611199199564
26	1	0	0	0	2.4575316675487873
27	0	1	0	0	5.484770287349252
28	0	0	0	1	3.0864956285898906
29	0	1	0	0	4.064435385220386
30	0	0	0	1	2.9936708321017087
31	1	0	0	0	3.790694777978812
32	0	1	0	0	4.5368481450395155
33	0	0	1	0	2.5343200871448803
34	0	0	1	0	3.1326813170465213
35	0	0	0	1	3.6155265952693565
36	0	1	0	0	3.5940920884632575
37	0	0	0	1	5.511330623455794
38	1	0	0	0	3.1103759223875067
39	0	1	0	0	2.446400161331264
40	0	0	1	0	4.175614193296035
41	0	0	1	0	3.439467474083618
42	0	0	0	1	2.4245852905643317
43	1	0	0	0	3.9081401263786115
44	0	1	0	0	4.42456722643949
45	0	0	0	1	4.407857135454184
46	1	0	0	0	5.80170959584889
47	0	1	0	0	4.361411856897943
48	0	0	1	0	3.0962073430877157
49	0	0	1	0	3.9724990921592056
50	0	0	0	1	3.984273952711742
51	1	0	0	0	2.8739518668213555
52	1	0	0	0	2.7696014235607658
53	1	0	0	0	3.6072753278601373
54	1	0	0	0	3.9388540614991427
55	1	0	0	0	5.0498400494933815
56	1	0	0	0	4.705975760583175
57	1	0	0	0	3.4274422833812688
58	0	1	0	0	2.8316189567264094
59	0	0	0	1	4.590215961598883
60	0	1	0	0	3.904598514438748
61	0	0	0	1	3.5174166026851013
62	1	0	0	0	2.8347371067680647
63	1	0	0	0	4.063708263067756
64	1	0	0	0	4.920568655232818
65	0	1	0	0	5.238927979688608
66	0	0	0	1	4.0042021007357445
67	1	0	0	0	4.185049567389122
68	1	0	0	0	6.218424543784577
69	1	0	0	0	3.284985730124829
70	0	1	0	0	3.4870848945702098
71	0	0	0	1	3.295142412980234
72	1	0	0	0	2.6379785215803633
73	1	0	0	0	3.601389427316421
74	1	0	0	0	4.935411644916568
75	0	1	0	0	4.086583628906762
76	0	0	0	1	4.97250969797869
77	1	0	0	0	4.204690233539832
78	1	0	0	0	2.831899867214882
79	1	0	0	0	3.80335698606429
80	1	0	0	0	2.5577322136672787
81	1	0	0	0	4.532186451128103
82	1	0	0	0	3.239637926062676
83	1	0	0	0	2.9110755999091467
84	1	0	0	0	3.5269369659009593
85	1	0	0	0	4.795984999240447
86	0	1	0	0	3.459543910469453
87	0	0	1	0	4.4453098478669455
88	0	0	1	0	4.2240473555775235
89	0	0	0	1	2.3229146034035986
90	1	0	0	0	4.399866713961584
91	1	0	0	0	4.344122971494033
92	0	1	0	0	6.075243139936846
93	0	0	0	1	3.1670034508353297
94	1	0	0	0	3.6324927178124473
95	1	0	0	0	2.3549348772890593
96	1	0	0	0	4.732183628857883
97	1	0	0	0	3.355197647430145
98	1	0	0	0	3.183993094358691
99	1	0	0	0	4.040985644390648
100	1	0	0	0	4.110562549946256
101	1	0	0	0	2.4775131656299587
102	0	1	0	0	2.558458511302064
103	0	0	0	1	5.963556392931471
104	0	1	0	0	4.507931034716059
105	0	0	0	1	2.295223924860715
106	1	0	0	0	3.141171437084932
107	1	0	0	0	3.2739401137173383
108	0	1	0	0	5.174064848758707
109	0	0	1	0	3.3531688359391323
110	0	0	0	1	4.97139615597805
111	0	1	0	0	3.9716001839707293
112	0	0	0	1	4.0355635452427405
113	1	0	0	0	3.2700982039128226
114	1	0	0	0	3.569833586112553
115	1	0	0	0	2.665268460621018
116	1	0	0	0	3.002317743452343
117	0	1	0	0	4.567968724751529
118	0	0	0	1	4.2611446711534855
119	1	0	0	0	4.42492568311412
120	0	1	0	0	3.8043143443654217
121	0	0	0	1	3.6429226670533574
122	1	0	0	0	3.215189662973354
123	1	0	0	0	4.309135907506302
124	1	0	0	0	3.299386177023545
125	1	0	0	0	3.4232549024726007
126	0	1	0	0	4.241354618350998
127	0	0	0	1	2.8741945290435362
128	1	0	0	0	3.83624249763029
129	1	0	0	0	1.7739487287610123
130	1	0	0	0	4.156542144577921
131	1	0	0	0	4.968735125077558
132	1	0	0	0	4.996234684212232
133	1	0	0	0	3.697678438096012
134	1	0	0	0	3.6883615757868538
135	1	0	0	0	4.597781618519109
136	1	0	0	0	5.338038363908335
137	0	1	0	0	4.8027156596240905
138	0	0	0	1	5.113533701815404
139	1	0	0	0	4.18356564167346
140	0	1	0	0	4.285235187492004
141	0	0	0	1	3.221944617661007
142	1	0	0	0	2.4042928777800405
143	1	0	0	0	3.6134686200010644
144	1	0	0	0	3.4827740732582217
145	1	0	0	0	3.6611572761317666
146	1	0	0	0	3.333436253407696
147	1	0	0	0	6.46857351895419
148	0	1	0	0	5.783243709704024
149	0	0	1	0	3.6872611906499966
150	0	0	1	0	4.259140007973894
151	0	0	1	0	3.3822344071068056
152	0	0	0	1	5.133265007525008
153	1	0	0	0	3.2644401816056594
154	1	0	0	0	5.605334429645399
155	0	1	0	0	3.7799073634379052
156	0	0	0	1	3.9054264840675854
157	1	0	0	0	3.5837354846748
158	1	0	0	0	4.168212463087118
159	1	0	0	0	3.3919319873572378
160	1	0	0	0	3.683365906819751
161	1	0	0	0	4.321807781913483
162	0	1	0	0	5.218817783909773
163	0	0	0	1	3.717492524144035
164	1	0	0	0	3.2450367381607377
165	0	1	0	0	3.190179184383447
166	0	0	0	1	3.0829177487305346
167	0	1	0	0	5.102506813938851
168	0	0	1	0	4.504313394264721
169	0	0	0	1	6.719901542748513
170	0	1	0	0	5.467885148739513
171	0	0	1	0	3.9882045771935832
172	0	0	1	0	2.971318778478584
173	0	0	1	0	3.739651198801947
174	0	0	0	1	3.996278006575155
175	0	1	0	0	4.286340875151769
176	0	0	0	1	4.58156808371988
177	0	1	0	0	2.676270446407394
178	0	0	0	1	4.754738074890943
179	1	0	0	0	1.908739789615369
180	1	0	0	0	4.7184722715432805
181	1	0	0	0	2.3276183884048405
182	1	0	0	0	4.6662667850140975
183	1	0	0	0	4.927997186843791
184	1	0	0	0	4.564045112129182
185	0	1	0	0	2.3648198651875187
186	0	0	1	0	3.189015509000564
187	0	0	0	1	2.652224887567594
188	0	1	0	0	5.331238593921513
189	0	0	0	1	4.874550880021578
190	0	1	0	0	2.7694191354506095
191	0	0	1	0	2.4618684478019057
192	0	0	1	0	2.700298662761784
193	0	0	0	1	2.9881752519116818
194	1	0	0	0	3.8482311178506023
195	0	1	0	0	5.386577987054196
196	0	0	0	1	4.17521224923518
197	0	1	0	0	6.773854580790875
198	0	0	1	0	4.0941330575356005
199	0	0	1	0	5.380016648926142
200	0	0	1	0	6.579187908991583
201	0	0	0	1	5.285875743960984
202	1	0	0	0	4.607083118124554
203	1	0	0	0	2.010946809524708
204	0	1	0	0	2.604739791285814
205	0	0	0	1	6.264295619786112
206	1	0	0	0	4.793960356680407
207	1	0	0	0	4.656307242871984
208	0	1	0	0	1.8448152286965396
209	0	0	1	0	3.338004490063418
210	0	0	1	0	4.084527593837675
211	0	0	0	1	4.091652005204297
212	1	0	0	0	4.906022881553005
213	1	0	0	0	4.348670702843827
214	1	0	0	0	5.822399744156005
215	1	0	0	0	4.574330188594202
216	0	1	0	0	2.965751168371928
217	0	0	0	1	3.5192926606433863
218	0	1	0	0	2.976461706464169
219	0	0	0	1	2.9010021470525373
220	1	0	0	0	6.102220517324501
221	0	1	0	0	3.967471304912352
222	0	0	0	1	3.7222889999065853
223	0	1	0	0	4.822784697521547
224	0	0	0	1	3.412006786441588
225	1	0	0	0	3.196114825516152
226	1	0	0	0	4.57037376464471
227	1	0	0	0	2.57666718334837
228	0	1	0	0	4.367254460340834
229	0	0	0	1	3.6095590215198823
230	0	1	0	0	4.673221954364723
231	0	0	0	1	3.8290064400126687
232	1	0	0	0	3.8357373818392886
233	1	0	0	0	3.212562203875923
234	1	0	0	0	3.116362366856021
235	1	0	0	0	3.2278748498623338
236	1	0	0	0	3.2663081622670025
237	1	0	0	0	5.193848475715033
238	1	0	0	0	1.9291734801110303
239	1	0	0	0	5.230978861077376
240	0	1	0	0	3.8634284122550704
241	0	0	0	1	2.03064998905328
242	0	1	0	0	2.855478441483549
243	0	0	0	1	3.2324261028075507
244	1	0	0	0	5.8505452364669726
245	0	1	0	0	2.663095516330707
246	0	0	0	1	3.017337738024371
247	0	1	0	0	5.150041889510091
248	0	0	0	1	4.631433180062258
249	0	1	0	0	3.444343930895139
250	0	0	0	1	3.6984759864450525
251	0	1	0	0	4.500884598119045
252	0	0	0	1	3.5811457601344983
253	1	0	0	0	3.878796972533216
254	0	1	0	0	5.933130017523322
255	0	0	1	0	4.674870150033966
256	0	0	0	1	5.304990401159259
257	1	0	0	0	3.326523702332772
258	0	1	0	0	4.343940619831622
259	0	0	1	0	4.654824929402397
260	0	0	1	0	4.426687478900184
261	0	0	0	1	3.803978193803453
262	1	0	0	0	5.889198359460806
263	1	0	0	0	2.963204519005506
264	1	0	0	0	5.401326890100552
265	1	0	0	0	2.068072945736356
266	1	0	0	0	1.9931598214411659
267	1	0	0	0	5.6595055081917796
268	1	0	0	0	3.592518124209553
269	1	0	0	0	4.121053958658391
270	1	0	0	0	5.54006758333223
271	1	0	0	0	2.7596296161698213
272	1	0	0	0	4.31732985365411
273	0	1	0	0	4.0720329460840405
274	0	0	0	1	3.1546237574724283
275	1	0	0	0	4.246496791761621
276	1	0	0	0	4.189264337981679
277	0	1	0	0	4.881772918138045
278	0	0	0	1	3.1600698790145265
279	0	1	0	0	7.561591112019598
280	0	0	0	1	5.737026415785508
281	1	0	0	0	2.9022242862040732
282	1	0	0	0	3.331475135382192
283	1	0	0	0	3.6131070950979183
284	1	0	0	0	5.247017010022142
285	1	0	0	0	5.407070521815975
286	1	0	0	0	1.9677540767708233
287	0	1	0	0	5.382049766984937
288	0	0	0	1	5.503557732723014
289	1	0	0	0	5.121256638982597
290	1	0	0	0	3.0276411200033047
291	0	1	0	0	3.1247930142740374
292	0	0	0	1	3.7494926050746042
293	1	0	0	0	2.5595794995135503
294	0	1	0	0	4.671910618467769
295	0	0	0	1	4.909449170201846
296	1	0	0	0	4.802373201848017
297	1	0	0	0	4.599806405091675
298	1	0	0	0	3.6780891867206185
299	0	1	0	0	4.752675157050093
300	0	0	1	0	5.172240264210781
301	0	0	0	1	3.6898822455940206
302	1	0	0	0	3.1028083468281933
303	1	0	0	0	3.676866588120236
304	1	0	0	0	4.95101470832217
305	0	1	0	0	4.35446772233368
306	0	0	0	1	3.371361862926388
307	1	0	0	0	4.877018840631875
308	1	0	0	0	2.9681271145170145
309	0	1	0	0	2.514407365030682
310	0	0	1	0	3.962191063760172
311	0	0	1	0	3.167724340802095
312	0	0	0	1	2.723507885609453
313	1	0	0	0	4.118874746884952
314	1	0	0	0	2.609689212775523
315	0	1	0	0	4.743193545250857
316	0	0	0	1	5.481558754398594
317	1	0	0	0	4.57182299949344
318	1	0	0	0	2.5458299706251837
319	1	0	0	0	3.1943908392832636
320	1	0	0	0	3.203900863075867
321	1	0	0	0	3.6570940499113895
322	0	1	0	0	5.323716264510196
323	0	0	1	0	2.602792043068393
324	0	0	0	1	4.533184996630041
325	1	0	0	0	2.606040004719434
326	0	1	0	0	4.153321344087037
327	0	0	1	0	4.203409070931143
328	0	0	1	0	3.8905407387674655
329	0	0	0	1	5.013162175922214
330	1	0	0	0	2.482156340761855
331	1	0	0	0	3.466726386229913
332	1	0	0	0	1.6378028214890337
333	1	0	0	0	3.3031957932070912
334	1	0	0	0	7.365515561030974
335	0	1	0	0	4.640569673486979
336	0	0	0	1	3.605523662558173
337	1	0	0	0	3.527188353030027
338	1	0	0	0	5.435723582466337
339	1	0	0	0	3.750345135617204
340	0	1	0	0	3.6700222546305605
341	0	0	0	1	3.90490452927917
342	1	0	0	0	3.176993599225713
343	0	1	0	0	2.517151981756888
344	0	0	0	1	2.7129381892542304
345	1	0	0	0	2.920395483615994
346	0	1	0	0	3.6858935182929216
347	0	0	1	0	4.52423695094821
348	0	0	0	1	5.701315075104753
349	0	1	0	0	6.164324545878499
350	0	0	0	1	6.407642766972336
351	1	0	0	0	2.718384824810731
352	0	1	0	0	5.142759456904174
353	0	0	0	1	3.7099180993157606
354	1	0	0	0	5.525401230954513
355	1	0	0	0	3.6259344169741343
356	1	0	0	0	3.70820795725883
357	1	0	0	0	3.7451296925269544
358	1	0	0	0	4.157783898697715
359	1	0	0	0	4.3815990828492115
360	0	1	0	0	3.629499493580788
361	0	0	1	0	2.536029876675787
362	0	0	0	1	3.697145084598061
363	1	0	0	0	5.931393749856437
364	0	1	0	0	3.4752382228209635
365	0	0	1	0	2.103799836123621
366	0	0	0	1	3.0564758036605397
367	1	0	0	0	5.989571030586693
368	1	0	0	0	4.373434642859134
369	1	0	0	0	4.8384092206207
370	1	0	0	0	3.3222607558394808
371	1	0	0	0	4.427107084576754
372	1	0	0	0	2.8419407496819526
373	1	0	0	0	4.481651948858722
374	1	0	0	0	6.23286632512057
375	1	0	0	0	4.324639041918147
376	1	0	0	0	3.570815105184521
377	1	0	0	0	3.5774244972138654
378	1	0	0	0	5.625035812941559
379	1	0	0	0	5.649961649963232
380	1	0	0	0	1.6671380911192895
381	1	0	0	0	4.230035361650149
382	1	0	0	0	5.417403286575087
383	1	0	0	0	2.9726339309041383
384	0	1	0	0	3.5659569297008313
385	0	0	0	1	3.1047175637036513
386	0	1	0	0	4.03582505472743
387	0	0	0	1	2.9677316784939256
388	1	0	0	0	4.394205750343896
389	0	1	0	0	5.896827295101004
390	0	0	1	0	3.5060291942581885
391	0	0	1	0	5.1303576320654845
392	0	0	0	1	4.306538062283565
393	1	0	0	0	3.124058892631547
394	1	0	0	0	3.962191063760172
395	1	0	0	0	5.100758176888082
396	1	0	0	0	4.807788436231112
397	1	0	0	0	3.8742392564938584
398	0	1	0	0	2.9333735863592136
399	0	0	0	1	3.915874300370959
400	1	0	0	0	3.9545164792141985
401	1	0	0	0	3.7311129225868718
402	1	0	0	0	5.315122896311106
403	1	0	0	0	3.638581049989802
404	1	0	0	0	3.710269349750003
405	1	0	0	0	3.110317330958158
406	1	0	0	0	2.805821937066845
407	1	0	0	0	3.9984412884271743
408	1	0	0	0	1.9931598214411659
409	0	1	0	0	2.9483835333648667
410	0	0	0	1	3.385010265654792
411	1	0	0	0	3.696353139139091
412	1	0	0	0	4.573888028144118
413	0	1	0	0	5.167768486154402
414	0	0	1	0	4.432986835358606
415	0	0	0	1	5.619040595593954
416	1	0	0	0	3.1387165788208815
417	0	1	0	0	5.1450616954206385
418	0	0	0	1	4.256055702118566
419	1	0	0	0	3.751510359836074
420	1	0	0	0	5.677400220938615
421	1	0	0	0	2.2779889305781293
422	0	1	0	0	4.293174177767845
423	0	0	0	1	5.021900980722948
424	1	0	0	0	5.092124464523202
425	0	1	0	0	4.266148239208746
426	0	0	0	1	5.216126766479551
427	1	0	0	0	1.9426424942322145
428	0	1	0	0	4.8477301919466065
429	0	0	1	0	5.362492798942316
430	0	0	1	0	4.799262611952577
431	0	0	0	1	4.405636953202855
432	1	0	0	0	4.565634729434637
433	0	1	0	0	3.3963757070478704
434	0	0	1	0	4.196695153859907
435	0	0	1	0	3.9078359557769016
436	0	0	0	1	4.728019582401021
437	1	0	0	0	3.8970522238655887
438	1	0	0	0	3.7485920471724223
439	1	0	0	0	2.646439290368285
440	1	0	0	0	2.6459268106801956
441	1	0	0	0	3.5095052897006807
442	1	0	0	0	3.2400677414850594
443	1	0	0	0	4.309422068958909
444	1	0	0	0	4.578947520006207
445	0	1	0	0	3.8483758187320474
446	0	0	1	0	4.079647047827005
447	0	0	1	0	3.367745221976176
448	0	0	0	1	5.390475636414216
449	1	0	0	0	5.489773249539338
450	1	0	0	0	5.779478741159258
451	1	0	0	0	3.843219632832877
452	1	0	0	0	3.8065918472719877
453	1	0	0	0	3.6338844664701493
454	1	0	0	0	4.779051621650737
455	0	1	0	0	3.2148333058756826
456	0	0	1	0	4.078070057951996
457	0	0	0	1	4.4834410893020324
458	1	0	0	0	4.210004512146205
459	0	1	0	0	3.6880999260685297
460	0	0	0	1	2.7589868378372313
461	1	0	0	0	3.04383615635803
462	1	0	0	0	4.235236267203291
463	1	0	0	0	2.235829931877532
464	1	0	0	0	2.6813508414098015
465	1	0	0	0	2.2565442179767925
466	1	0	0	0	3.183650591462303
467	0	1	0	0	4.244241536832084
468	0	0	0	1	4.407020728427378
469	0	1	0	0	4.027319715060373
470	0	0	0	1	4.5212163261375915
471	1	0	0	0	1.8491876047447653
472	0	1	0	0	2.983215229485286
473	0	0	1	0	3.3386239651819447
474	0	0	1	0	3.4020279520100787
475	0	0	1	0	3.969730815920203
476	0	0	0	1	4.161506427626324
477	0	1	0	0	3.131815858186259
478	0	0	1	0	3.9211271852203406
479	0	0	1	0	5.414465702391341
480	0	0	0	1	5.403557605218064
481	1	0	0	0	5.187259150945873
482	1	0	0	0	5.9268702989512
483	1	0	0	0	6.676320353461397
484	1	0	0	0	3.598420663693951
485	1	0	0	0	6.056896508049784
486	1	0	0	0	6.535632574591739
487	1	0	0	0	3.7216189885938284
488	1	0	0	0	5.14654600030742
489	1	0	0	0	3.422801043083249
490	0	1	0	0	6.2092795229065825
491	0	0	1	0	4.07317846631092
492	0	0	1	0	3.7897612455042906
493	0	0	0	1	3.8821590126172074
494	0	1	0	0	6.3132952911533575
495	0	0	1	0	6.638379239322193
496	0	0	0	1	4.171338086669647
497	1	0	0	0	4.139928696762554
498	1	0	0	0	6.333041616521232
499	1	0	0	0	5.906163803253372
500	1	0	0	0	4.564954076608409
501	1	0	0	0	3.976913457950225
502	0	1	0	0	3.57595514939457
503	0	0	0	1	3.598682166218266
504	1	0	0	0	3.190789595896926
505	0	1	0	0	4.106473168411883
506	0	0	0	1	5.0024958635701315
507	1	0	0	0	5.491767526834754
508	0	1	0	0	5.496626163891058
509	0	0	1	0	4.78450430267904
510	0	0	0	1	4.601822425119622
511	1	0	0	0	3.343465721169782
512	0	1	0	0	4.138294673061619
513	0	0	0	1	3.017964264435137
514	1	0	0	0	2.9050453572147656
515	0	1	0	0	2.270628499324668
516	0	0	0	1	4.606151182823471
517	1	0	0	0	3.2826135420037037
518	1	0	0	0	4.669740190748277
519	1	0	0	0	2.753845638006047
520	1	0	0	0	3.914197267526254
521	1	0	0	0	3.2435730958902274
522	1	0	0	0	5.102954038998514
523	1	0	0	0	3.5647307687844902
524	1	0	0	0	4.7359515493504265
525	1	0	0	0	3.6684844016513156
526	1	0	0	0	2.253620631922034
527	1	0	0	0	4.554087604262261
528	1	0	0	0	3.9420515897198474
529	1	0	0	0	4.822723695369966
530	1	0	0	0	4.026111428023874
531	1	0	0	0	3.393529138385161
532	1	0	0	0	4.535127897050563
533	0	1	0	0	3.8125414596542657
534	0	0	0	1	4.672925808040192
535	1	0	0	0	4.051046258864449
536	0	1	0	0	3.24831644201526
537	0	0	0	1	4.919062125489771
538	1	0	0	0	5.30923880082341
539	0	1	0	0	4.026920253742382
540	0	0	0	1	4.623266737512078
541	1	0	0	0	3.892315967103661
542	0	1	0	0	5.02268081147825
543	0	0	1	0	5.015929481656779
544	0	0	0	1	5.105734400790002
545	0	1	0	0	5.453831865400931
546	0	0	0	1	4.161128078852275
547	1	0	0	0	2.1400985342324246
548	1	0	0	0	6.891124721260012
549	1	0	0	0	5.796004692468238
550	1	0	0	0	2.1540370243180083
551	1	0	0	0	1.8750893057250162
552	1	0	0	0	3.214249987021259
553	1	0	0	0	3.5723128459363362
554	1	0	0	0	2.678688602771273
555	1	0	0	0	5.052385366861558
556	1	0	0	0	4.48001044151016
557	0	1	0	0	5.180416375309414
558	0	0	0	1	3.2961992899661436
559	1	0	0	0	3.957958746244003
560	1	0	0	0	4.311822817482482
561	1	0	0	0	3.6780198308491627
562	1	0	0	0	3.8359795344958583
563	0	1	0	0	4.110873210062702
564	0	0	1	0	4.407880944849816
565	0	0	1	0	4.808825744124239
566	0	0	0	1	4.928625962504882
567	1	0	0	0	5.554858079842593
568	1	0	0	0	2.783437430968443
569	1	0	0	0	3.2694515691074777
570	0	1	0	0	5.020721702728531
571	0	0	0	1	3.9314220549269634
572	1	0	0	0	4.488790131298102
573	1	0	0	0	4.731155397232235
574	0	1	0	0	3.9702759776391146
575	0	0	0	1	3.7494587467468112
576	1	0	0	0	4.4961545702344035
577	1	0	0	0	3.5065154778821923
578	1	0	0	0	3.972335375325008
579	1	0	0	0	2.839618976552161
580	1	0	0	0	2.9121700196850546
581	1	0	0	0	1.8624597023907112
582	1	0	0	0	4.201105012335453
583	1	0	0	0	5.218380000348912
584	0	1	0	0	6.076568853612947
585	0	0	0	1	5.934426673706165
586	1	0	0	0	4.482299195503129
587	1	0	0	0	3.3778450271597222
588	1	0	0	0	2.3415242505682263
589	1	0	0	0	4.742782690995258
590	1	0	0	0	5.24263976006184
591	1	0	0	0	4.84607016234481
592	1	0	0	0	4.170648615497927
593	1	0	0	0	3.0638450398694617
594	1	0	0	0	4.248809713261738
595	1	0	0	0	4.680893322907942
596	1	0	0	0	2.554471135742359
597	1	0	0	0	5.766383102096868
598	0	1	0	0	3.3227773417062587
599	0	0	1	0	3.45674412894526
600	0	0	1	0	3.206563815290674
601	0	0	0	1	4.7349503185812125
602	1	0	0	0	5.186150720058464
603	1	0	0	0	3.5232375911488005
604	0	1	0	0	4.314323472320363
605	0	0	1	0	4.708650303864191
606	0	0	1	0	5.8953201263165065
607	0	0	1	0	4.60441679230394
608	0	0	1	0	4.593025530671342
609	0	0	0	1	4.708281129649964
610	1	0	0	0	5.297908928944675
611	1	0	0	0	3.441772532711071
612	1	0	0	0	4.713099006060804
613	1	0	0	0	4.248665949503609
614	1	0	0	0	3.1516634824859953
615	0	1	0	0	5.510630260574736
616	0	0	1	0	3.6075950264077137
617	0	0	1	0	5.690168319797997
618	0	0	1	0	5.20032210153101
619	0	0	0	1	5.104846600719253
620	1	0	0	0	6.079347283472422
621	1	0	0	0	4.090482940807978
622	1	0	0	0	2.207134612634586
623	1	0	0	0	5.0935967173901675
624	1	0	0	0	3.6101809800379643
625	1	0	0	0	4.518263512966658
626	0	1	0	0	3.7954646210728193
627	0	0	1	0	3.7365287797296256
628	0	0	0	1	3.6903885361477395
629	1	0	0	0	5.2248035996235656
630	1	0	0	0	5.347914924044726
631	0	1	0	0	3.810441647914092
632	0	0	0	1	3.358518728255244
633	1	0	0	0	3.3949031689107634
634	1	0	0	0	2.1814307832612343
635	1	0	0	0	3.3599147561164546
636	1	0	0	0	3.169338990904065
637	0	1	0	0	7.522639632496006
638	0	0	0	1	4.401290487178828
639	1	0	0	0	1.9369951784341657
640	1	0	0	0	5.525198091292299
641	1	0	0	0	3.6188751216740807
642	0	1	0	0	5.9019913959979595
643	0	0	1	0	3.9989169527752053
644	0	0	0	1	3.4250546592069386
645	1	0	0	0	4.18701325659186
646	0	1	0	0	4.808726398983612
647	0	0	0	1	5.163974815528231
648	1	0	0	0	5.062129792153425
649	0	1	0	0	5.766383102096868
650	0	0	0	1	7.072861636511397
651	1	0	0	0	3.467668522906886
652	0	1	0	0	3.4104518357051554
653	0	0	0	1	2.7641311934044572
654	1	0	0	0	6.7571405099738096
655	1	0	0	0	3.6468066832824833
656	0	1	0	0	3.232980623140344
657	0	0	0	1	3.3779133058202415
658	1	0	0	0	4.2438947143946235
659	0	1	0	0	3.8569051912022516
660	0	0	0	1	4.332756725489737
661	0	1	0	0	4.773053307188179
662	0	0	1	0	4.279245432259972
663	0	0	1	0	4.531169164154279
664	0	0	1	0	4.38557661397814
665	0	0	0	1	4.98127208670854
666	0	1	0	0	4.018529216686237
667	0	0	1	0	4.207734453253171
668	0	0	1	0	3.8238967171579783
669	0	0	0	1	3.5258932627909454
670	1	0	0	0	3.7954268273968177
671	1	0	0	0	2.9457681398311517
672	1	0	0	0	6.177458370147861
673	1	0	0	0	5.083045914944461
674	1	0	0	0	3.9972049284439177
675	1	0	0	0	2.8705386781701763
676	1	0	0	0	5.2224674243857745
677	1	0	0	0	3.731420607976733
678	1	0	0	0	4.132619057439716
679	1	0	0	0	5.286114512926509
680	1	0	0	0	2.3619793124137876
681	1	0	0	0	2.4617774496232188
682	0	1	0	0	4.354614236329831
683	0	0	0	1	4.704853365064846
684	1	0	0	0	5.620373417783328
685	1	0	0	0	1.946085691044965
686	0	1	0	0	2.6032604707982925
687	0	0	1	0	3.2658830761328845
688	0	0	0	1	5.616449778857414
689	0	1	0	0	5.494980753132829
690	0	0	1	0	5.063659096365574
691	0	0	1	0	4.522989597218928
692	0	0	1	0	3.563171302407864
693	0	0	0	1	4.694897717975328
694	1	0	0	0	3.9173713328874205
695	0	1	0	0	5.702918349750698
696	0	0	1	0	4.50404742753122
697	0	0	0	1	4.996098812875452
698	1	0	0	0	4.728314317429181
699	1	0	0	0	4.929484384747743
700	0	1	0	0	3.832669208752029
701	0	0	1	0	4.911662395277311
702	0	0	1	0	3.627350925429237
703	0	0	0	1	4.320524166169861
704	1	0	0	0	2.345693222002529
705	1	0	0	0	4.500608362538881
706	1	0	0	0	4.9681620157879065
707	0	1	0	0	4.169943642076596
708	0	0	1	0	4.20694152587187
709	0	0	0	1	5.988247518832038
710	1	0	0	0	3.633980079976687
711	1	0	0	0	5.359920431579669
712	1	0	0	0	5.972979753970483
713	1	0	0	0	4.2741553626815785
714	0	1	0	0	4.188496099191545
715	0	0	0	1	4.1132289853057395
716	1	0	0	0	3.1867053322324117
717	0	1	0	0	4.233385367088026
718	0	0	0	1	5.251650640602277
719	0	1	0	0	4.114071249589903
720	0	0	1	0	4.628257393658631
721	0	0	1	0	4.120838436097285
722	0	0	1	0	3.9846973293608574
723	0	0	0	1	3.975981841237363
724	0	1	0	0	5.1297887141764456
725	0	0	0	1	5.071742340267695
726	1	0	0	0	2.3195991082461918
727	0	1	0	0	7.813120724165757
728	0	0	1	0	5.231759403012348
729	0	0	1	0	6.654312351485064
730	0	0	1	0	5.649961649963232
731	0	0	0	1	4.439147617083849
732	1	0	0	0	4.8284473181347485
733	0	1	0	0	4.82396965406278
734	0	0	0	1	5.530282475402106
735	0	1	0	0	5.29181391899853
736	0	0	0	1	5.870305758300272
737	1	0	0	0	5.974082656114976
738	1	0	0	0	6.47762224242216
739	1	0	0	0	4.502135119469321
740	1	0	0	0	3.160487591915077
741	0	1	0	0	5.92986754072201
742	0	0	0	1	5.383267794593875
743	0	1	0	0	4.084970718929324
744	0	0	0	1	4.519941561107101
745	1	0	0	0	3.447434833643907
746	0	1	0	0	3.6082612018464317
747	0	0	0	1	5.608428798918812
748	0	1	0	0	4.134487334461057
749	0	0	1	0	2.844274012669989
750	0	0	1	0	3.5467615146394813
751	0	0	0	1	3.7548737701288486
752	0	1	0	0	4.814438571105083
753	0	0	0	1	3.9594470066265544
754	1	0	0	0	5.469404226204875
755	0	1	0	0	3.9257774307683535
756	0	0	0	1	3.6877909113958354
757	1	0	0	0	3.1114941988523284
758	1	0	0	0	5.692381448254051
759	1	0	0	0	1.7491876902607981
760	1	0	0	0	4.302415166265076
761	1	0	0	0	4.148510008813913
762	1	0	0	0	2.919829374833983
763	0	1	0	0	4.761312232769935
764	0	0	0	1	6.926166931684807
765	0	1	0	0	4.462745307121929
766	0	0	1	0	5.058003445924557
767	0	0	0	1	6.14461064434912
768	1	0	0	0	4.1710172790858255
769	1	0	0	0	5.289012402510868
770	0	1	0	0	5.345089845049022
771	0	0	1	0	4.154305513864357
772	0	0	0	1	4.038087855880657
773	0	1	0	0	3.507579740278068
774	0	0	0	1	3.393948544623349
775	1	0	0	0	3.6354796311477737
776	1	0	0	0	4.587238112773264
777	1	0	0	0	4.7553036529319535
778	0	1	0	0	5.78979443711353
779	0	0	1	0	5.355735380661435
780	0	0	1	0	3.7911968038795107
781	0	0	0	1	4.396300773819746
782	1	0	0	0	5.646811684960913
783	1	0	0	0	4.617258088532652
784	1	0	0	0	5.404145204939341
785	1	0	0	0	4.45353948819651
786	1	0	0	0	4.8820900416835045
787	0	1	0	0	3.1773918052679497
788	0	0	1	0	4.982396483903657
789	0	0	1	0	4.305007286588644
790	0	0	1	0	4.617800099855349
791	0	0	0	1	4.430523451978753
792	1	0	0	0	2.9406099369640377
793	1	0	0	0	4.953378953557212
794	1	0	0	0	2.847044110409232
795	1	0	0	0	7.037381457319073
796	1	0	0	0	4.140222600799715
797	1	0	0	0	3.8319439197203016
798	1	0	0	0	4.715902114106768
799	0	1	0	0	3.3083611842740375
800	0	0	1	0	4.02507468614855
801	0	0	0	1	3.5540454947769513
802	0	1	0	0	5.29800284547438
803	0	0	0	1	2.2216475965945204
804	1	0	0	0	4.559085885593324
805	1	0	0	0	2.814940560193007
806	1	0	0	0	3.0800983200016514
807	1	0	0	0	3.656191365318784
808	1	0	0	0	3.1653817057350513
809	1	0	0	0	2.453627828716919
810	1	0	0	0	5.117280075430729
811	1	0	0	0	6.153200271811621
812	1	0	0	0	3.5220233035639166
813	1	0	0	0	3.341998023108297
814	1	0	0	0	4.207034023852452
815	1	0	0	0	3.862578857339262
816	1	0	0	0	2.8359192268780062
817	1	0	0	0	2.407041434834824
818	1	0	0	0	5.555145883109778
819	0	1	0	0	5.239393944045846
820	0	0	1	0	5.6595055081917796
821	0	0	1	0	4.733123801839371
822	0	0	1	0	4.58874724684978
823	0	0	1	0	3.569833586112553
824	0	0	1	0	5.438830837869325
825	0	0	1	0	4.60082021097646
826	0	0	1	0	5.3545587277203746
827	0	0	1	0	5.346410827771958
828	0	0	1	0	4.413372701917185
829	0	0	1	0	5.920396741577871
830	0	0	1	0	5.464014750291077
831	0	0	1	0	3.8924851045535642
832	0	0	1	0	5.676180542673846
833	0	0	1	0	4.9517597594447915
834	0	0	1	0	4.913023690659359
835	0	0	1	0	4.132251238779456
836	0	0	1	0	6.047729674976653
837	0	0	0	1	5.669497792513474
838	1	0	0	0	4.056256070361453
839	0	1	0	0	5.815100663916448
840	0	0	1	0	6.168268732422583
841	0	0	0	1	3.678222636380664
842	1	0	0	0	5.166049630460423
843	0	1	0	0	2.810184080604719
844	0	0	0	1	4.640569673486979
845	1	0	0	0	6.799860531719616
846	1	0	0	0	3.6077134440852134
847	1	0	0	0	5.667156037498701
848	0	1	0	0	3.223115297584946
849	0	0	0	1	2.982460652793501
850	0	1	0	0	7.195719682855495
851	0	0	1	0	5.249985629420149
852	0	0	1	0	5.907707329015434
853	0	0	0	1	3.920653279688478
854	0	1	0	0	4.223600228935435
855	0	0	1	0	5.1075672278841004
856	0	0	0	1	4.78993454908923
857	1	0	0	0	5.426805965591317
858	1	0	0	0	4.204667290024179
859	1	0	0	0	4.348827367223374
860	1	0	0	0	4.202999269432112
861	0	1	0	0	5.900781491188836
862	0	0	1	0	5.2352614573454765
863	0	0	0	1	5.160324362456455
864	0	1	0	0	5.582081885432825
865	0	0	0	1	4.577368539567364
866	0	1	0	0	5.3398090705735175
867	0	0	1	0	5.942549789230244
868	0	0	1	0	4.86487212119582
869	0	0	0	1	4.875442341389344
870	1	0	0	0	5.189158294964666
871	1	0	0	0	2.89022493114249
872	0	1	0	0	4.199855056225623
873	0	0	1	0	4.625549793685378
874	0	0	0	1	3.2669045301947617
875	0	1	0	0	4.621033203636547
876	0	0	0	1	6.022278543025979
877	0	1	0	0	4.09628865536798
878	0	0	1	0	4.128218716217513
879	0	0	0	1	4.833100795499617
880	1	0	0	0	1.6920335452879365
881	1	0	0	0	4.057829379351247
882	1	0	0	0	3.6075950264077137
883	1	0	0	0	3.8047448912239594
884	1	0	0	0	3.4674024164164585
885	1	0	0	0	2.4668503413797085
886	1	0	0	0	5.085855798702796
887	0	1	0	0	5.3605692126344735
888	0	0	0	1	4.5604856452181055
889	1	0	0	0	1.9104739769176304
890	1	0	0	0	3.8871724266661962
891	1	0	0	0	3.384297360821437
892	1	0	0	0	3.4284957161316045
893	1	0	0	0	4.5812175234710395
894	1	0	0	0	3.0369773195929244
895	1	0	0	0	5.051704356647387
896	1	0	0	0	4.182616297381463
897	0	1	0	0	4.733107726946599
898	0	0	0	1	4.459991150756211
899	1	0	0	0	2.792603596574632
900	1	0	0	0	4.820861520368819
901	1	0	0	0	3.1965640299080014
902	1	0	0	0	5.033942453501186
903	0	1	0	0	5.830668168187185
904	0	0	1	0	4.7956986461317195
905	0	0	1	0	5.725278634623605
906	0	0	0	1	6.337161291495523
907	1	0	0	0	4.832889087266417
908	1	0	0	0	4.138857049426552
909	0	1	0	0	5.68458173217762
910	0	0	0	1	5.4508611347967
911	0	1	0	0	5.46312269876296
912	0	0	1	0	5.596783767569976
913	0	0	0	1	5.457143876206298
914	1	0	0	0	5.977006050591016
915	0	1	0	0	5.309989606773297
916	0	0	0	1	5.4982560843925405
917	1	0	0	0	4.998266081385791
918	1	0	0	0	3.529769723768645
919	1	0	0	0	4.720658198415884
920	1	0	0	0	4.601747129426533
921	1	0	0	0	3.9573810518204637
922	1	0	0	0	4.351305974789118
923	1	0	0	0	3.8857259119177807
924	0	1	0	0	4.2055438181248626
925	0	0	0	1	4.593295536042735
926	1	0	0	0	5.361669382706222
927	1	0	0	0	3.657732664642971
928	1	0	0	0	3.027934432087778
929	1	0	0	0	4.223558935060292
930	0	1	0	0	3.5874446932836306
931	0	0	0	1	3.4186617049572052
932	1	0	0	0	4.700304568313093
933	1	0	0	0	4.262444003900973
934	1	0	0	0	3.5219902549843667
935	1	0	0	0	5.188504543933822
936	1	0	0	0	5.0702579972062995
937	0	1	0	0	3.0433295424527493
938	0	0	0	1	4.084494031107711
939	1	0	0	0	3.5467615146394813
940	1	0	0	0	3.851776765105447
941	1	0	0	0	4.786285319663415
942	1	0	0	0	4.576011923456333
943	1	0	0	0	3.808419187820186
944	0	1	0	0	5.302433610272573
945	0	0	0	1	4.1617307908151755
946	1	0	0	0	3.530195437027909
947	1	0	0	0	5.605990177461155
948	1	0	0	0	5.333722149904652
949	1	0	0	0	3.256385056839881
950	1	0	0	0	3.3510720443118402
951	0	1	0	0	4.729776599274344
952	0	0	0	1	3.5460415479382608
953	1	0	0	0	5.4508611347967
954	0	1	0	0	4.712317618844012
955	0	0	0	1	6.660784123538021
956	0	1	0	0	4.150267327049293
957	0	0	0	1	4.095670205871385
958	0	1	0	0	5.568028330971994
959	0	0	0	1	2.9998966648323484
960	1	0	0	0	3.2352677191850248
961	1	0	0	0	3.7751048880326605
962	1	0	0	0	4.0731007562955766
963	1	0	0	0	2.8735000802732062
964	0	1	0	0	5.151704633628597
965	0	0	1	0	5.406566209172736
966	0	0	1	0	4.893695940786288
967	0	0	1	0	4.621481206593116
968	0	0	0	1	4.992654289666058
969	1	0	0	0	5.017945455169122
970	1	0	0	0	3.154200592506045
971	1	0	0	0	4.37297834592506
972	1	0	0	0	3.379551320808587
973	1	0	0	0	3.1574264746087373
974	1	0	0	0	4.769005493265475
975	1	0	0	0	5.4331638488341145
976	1	0	0	0	4.487718549101753
977	1	0	0	0	4.137713405662949
978	0	1	0	0	4.730620928173841
979	0	0	1	0	4.843320301397036
980	0	0	0	1	6.313582998231219
981	1	0	0	0	4.015162485538897
982	1	0	0	0	2.7012079224690817
983	0	1	0	0	4.06106364412442
984	0	0	1	0	4.5070933974341525
985	0	0	1	0	3.7522022658370835
986	0	0	0	1	3.1114941988523284
987	0	1	0	0	1.9699986382389374
988	0	0	1	0	4.609933159335731
989	0	0	0	1	2.810985733625756
990	1	0	0	0	3.680376976179698
991	0	1	0	0	5.906163803253372
992	0	0	0	1	4.043815037332314
993	0	1	0	0	3.7531989488222157
994	0	0	0	1	4.187440566065406
995	0	1	0	0	4.6258648758614775
996	0	0	1	0	3.636323308572329
997	0	0	1	0	3.3828039775222094
998	0	0	0	1	3.336123370551256
999	1	0	0	0	5.851572479081656
1000	1	0	0	0	5.095276933549776
1001	0	1	0	0	5.981895530515762
1002	0	0	0	1	5.476218984767086
1003	1	0	0	0	3.0002183848905357
1004	0	1	0	0	3.7509214030554765
1005	0	0	1	0	4.535484391647843
1006	0	0	0	1	3.72797131126648
1007	0	1	0	0	5.216187144063102
1008	0	0	1	0	5.396927175890682
1009	0	0	0	1	3.681777590079654
1010	1	0	0	0	4.352545848598342
1011	1	0	0	0	5.105582194980467
1012	0	1	0	0	2.9047697676748774
1013	0	0	0	1	3.473756641350603
1014	1	0	0	0	3.2843062227192763
1015	1	0	0	0	4.2554145098458305
1016	1	0	0	0	3.060721488235725
1017	1	0	0	0	3.877781753131669
1018	1	0	0	0	5.417512075021438
1019	1	0	0	0	5.105332358035367
1020	1	0	0	0	5.595508653652185
1021	1	0	0	0	2.7021944739111703
1022	1	0	0	0	4.709591093534581
1023	1	0	0	0	3.9012502235682827
1024	1	0	0	0	4.5438754394681
1025	1	0	0	0	5.016729046536451
1026	0	1	0	0	3.1694287261964242
1027	0	0	0	1	3.41060997998979
1028	1	0	0	0	3.949214950716814
1029	1	0	0	0	3.794221494835938
1030	1	0	0	0	4.309135907506302
1031	1	0	0	0	3.944518168996399
1032	1	0	0	0	4.632535474891362
1033	1	0	0	0	3.8993932225317214
1034	1	0	0	0	4.889452296632415
1035	1	0	0	0	3.076469975281101
1036	0	1	0	0	3.82514336842084
1037	0	0	0	1	4.593738794121893
1038	1	0	0	0	2.927112425497744
1039	1	0	0	0	4.990474918841642
1040	1	0	0	0	4.45227950342741
1041	0	1	0	0	3.926319740414025
1042	0	0	1	0	2.9299896833486794
1043	0	0	0	1	5.345378783058143
1044	1	0	0	0	4.2593584274542104
1045	1	0	0	0	3.884942859916035
1046	0	1	0	0	5.102989151987948
1047	0	0	0	1	2.4861555401637294
1048	1	0	0	0	3.0514423627548903
1049	1	0	0	0	4.542930400934679
1050	0	1	0	0	3.7046820969864513
1051	0	0	0	1	4.3496230086590835
1052	0	1	0	0	4.959917269795806
1053	0	0	0	1	3.710630017799944
1054	1	0	0	0	4.113524082835258
1055	1	0	0	0	2.852545003992004
1056	0	1	0	0	4.179118072858119
1057	0	0	1	0	4.555991296883537
1058	0	0	0	1	4.43359368521545
1059	1	0	0	0	4.026370227874436
1060	0	1	0	0	3.150625114216742
1061	0	0	0	1	2.38893266054003
1062	1	0	0	0	3.3297473795500636
1063	1	0	0	0	3.703993260717354
1064	1	0	0	0	4.428359321118759
1065	1	0	0	0	5.351978211372367
1066	0	1	0	0	4.754246841887011
1067	0	0	1	0	3.6029546781602315
1068	0	0	0	1	4.061561810168923
1069	1	0	0	0	4.695538334857346
1070	0	1	0	0	5.276330560622013
1071	0	0	0	1	5.222821120289222
1072	1	0	0	0	4.874255226951902
1073	1	0	0	0	4.77075171706292
1074	1	0	0	0	2.8381745619016976
1075	0	1	0	0	4.695710550280226
1076	0	0	0	1	5.385709654759444
1077	0	1	0	0	4.630210928295878
1078	0	0	1	0	4.575007864341247
1079	0	0	0	1	4.214008338875042
1080	0	1	0	0	4.740399474408653
1081	0	0	1	0	3.1497368369875662
1082	0	0	1	0	3.9841178577397405
1083	0	0	0	1	2.6228343572638804
1084	1	0	0	0	1.8319175349151693
1085	1	0	0	0	4.402958127578034
1086	1	0	0	0	3.6342552813038456
1087	1	0	0	0	2.9317255013758845
1088	1	0	0	0	4.042868037603065
1089	1	0	0	0	4.408917361858012
1090	0	1	0	0	3.9757770450324865
1091	0	0	0	1	4.508182102716374
1092	1	0	0	0	6.057691160285768
1093	0	1	0	0	4.361385850479074
1094	0	0	0	1	6.540801823966155
1095	1	0	0	0	4.578641906342533
1096	1	0	0	0	4.782253968614888
1097	1	0	0	0	5.834386025529403
1098	0	1	0	0	4.885715953387269
1099	0	0	1	0	4.00809294200478
1100	0	0	0	1	3.648745863143471
1101	1	0	0	0	4.719643890227648
1102	0	1	0	0	5.043524399191912
1103	0	0	0	1	4.9844621354657015
1104	0	1	0	0	3.563295745183812
1105	0	0	1	0	3.580496383730836
1106	0	0	0	1	3.6310159980733876
1107	1	0	0	0	3.116767580060203
1108	1	0	0	0	3.096979855896947
1109	0	1	0	0	4.140738633599135
1110	0	0	0	1	3.5220053467691326
1111	0	1	0	0	3.888994484988737
1112	0	0	0	1	5.7374809442466175
1113	1	0	0	0	3.83513703671401
1114	1	0	0	0	4.319446575179562
1115	1	0	0	0	4.523100490089906
1116	1	0	0	0	3.0602476338422755
1117	1	0	0	0	5.5427931656562315
1118	1	0	0	0	2.1956568720667295
1119	0	1	0	0	4.9599350006633
1120	0	0	0	1	3.354846849843368
1121	1	0	0	0	2.963147764161055
1122	0	1	0	0	2.3885018642125484
1123	0	0	0	1	1.7961726906606632
1124	1	0	0	0	3.977924605194529
1125	1	0	0	0	3.3562086539776077
1126	1	0	0	0	4.758054955432988
1127	1	0	0	0	3.2704034376071145
1128	1	0	0	0	3.705908113313198
1129	1	0	0	0	4.7894244688791225
1130	1	0	0	0	5.643964849208989
1131	1	0	0	0	3.251686388510317
1132	0	1	0	0	3.683365906819751
1133	0	0	0	1	4.449164700583654
1134	1	0	0	0	3.129501936013179
1135	1	0	0	0	4.459991150756211
1136	1	0	0	0	3.632838383058252
1137	1	0	0	0	2.9794161917717714
1138	1	0	0	0	3.8490301269621776
1139	0	1	0	0	5.009588374155228
1140	0	0	0	1	5.0934477779484695
1141	0	1	0	0	4.744500376639965
1142	0	0	0	1	2.710627428083032
1143	1	0	0	0	4.464584435297112
1144	1	0	0	0	8.196323378910053
1145	1	0	0	0	4.354614236329831
1146	1	0	0	0	4.640569673486979
1147	1	0	0	0	3.0564106280502186
1148	1	0	0	0	3.6470275820052342
1149	0	1	0	0	4.52934220206518
1150	0	0	0	1	3.8004235568715656
1151	1	0	0	0	4.075916183040889
1152	1	0	0	0	4.807623998087962
1153	1	0	0	0	3.443354785133923
1154	1	0	0	0	5.260814642166659
1155	1	0	0	0	3.568894039807155
1156	0	1	0	0	3.0003273878432815
1157	0	0	1	0	4.729862029296538
1158	0	0	0	1	5.407446611451924
1159	1	0	0	0	3.317785908839179
1160	1	0	0	0	2.5724261997841245
1161	1	0	0	0	3.0329701328916894
1162	0	1	0	0	4.785298529405588
1163	0	0	0	1	3.318142397093762
1164	1	0	0	0	4.5213806166626265
1165	1	0	0	0	5.689334593015317
1166	0	1	0	0	5.659994215976165
1167	0	0	1	0	4.603477058784887
1168	0	0	0	1	4.934329131549351
1169	1	0	0	0	3.39210110467199
1170	0	1	0	0	3.3985979911683666
1171	0	0	1	0	3.208761376109265
1172	0	0	1	0	2.4889200344064832
1173	0	0	0	1	4.821824770755751
1174	1	0	0	0	3.63757265538955
1175	1	0	0	0	2.736524471603954
1176	1	0	0	0	6.199680233107204
1177	1	0	0	0	4.677433465313005
1178	1	0	0	0	5.88513745548722
1179	1	0	0	0	4.286388316816395
1180	0	1	0	0	3.6187296789281462
1181	0	0	1	0	1.9303348445383852
1182	0	0	0	1	3.5816598066377447
1183	1	0	0	0	1.8247919567490096
1184	1	0	0	0	1.3542151474239916
1185	1	0	0	0	4.713757918845612
1186	1	0	0	0	4.216579231282911
1187	1	0	0	0	4.342024079333044
1188	1	0	0	0	4.666533963436547
1189	1	0	0	0	4.806580612031685
1190	1	0	0	0	3.8935629843783115
1191	1	0	0	0	3.528091610315755
1192	1	0	0	0	2.698374889519607
1193	1	0	0	0	5.2022554251567765
1194	1	0	0	0	2.5607401218932324
1195	1	0	0	0	5.506821351624607
1196	0	1	0	0	2.870867463701329
1197	0	0	0	1	4.2048993133958685
1198	1	0	0	0	3.6194131000355143
1199	1	0	0	0	5.144736865124859
1200	0	1	0	0	3.4126399112739807
1201	0	0	0	1	5.153415946192893
1202	0	1	0	0	5.195427969787693
1203	0	0	0	1	4.540983809461619
1204	1	0	0	0	4.686031885588869
1205	1	0	0	0	4.579957062568731
1206	0	1	0	0	5.861914319600569
1207	0	0	1	0	5.925780230050356
1208	0	0	1	0	6.994002472647785
1209	0	0	1	0	3.215948485861394
1210	0	0	1	0	5.437870905179873
1211	0	0	1	0	4.992933102380918
1212	0	0	1	0	4.9593102478720965
1213	0	0	0	1	3.4602691474637717
1214	0	1	0	0	4.657087985316083
1215	0	0	1	0	4.272635507401044
1216	0	0	1	0	3.6174114722629493
1217	0	0	0	1	4.06493958996926
1218	1	0	0	0	3.12790700397929
1219	1	0	0	0	3.230835810653505
1220	1	0	0	0	2.5258040324363282
1221	1	0	0	0	4.276733841633068
1222	1	0	0	0	3.745415195692329
1223	1	0	0	0	5.13533268977374
1224	1	0	0	0	1.9620204804018733
1225	1	0	0	0	3.6342552813038456
1226	1	0	0	0	3.7806419889392133
1227	0	1	0	0	5.250202470713016
1228	0	0	1	0	4.995552845182811
1229	0	0	1	0	6.825465813261362
1230	0	0	1	0	4.676760890390681
1231	0	0	0	1	5.069180893062289
1232	1	0	0	0	3.3689037350935283
1233	1	0	0	0	3.7670761705150406
1234	1	0	0	0	4.753148876663722
1235	1	0	0	0	3.3701083463946393
1236	0	1	0	0	5.5859409875102015
1237	0	0	0	1	5.0362237373023415
1238	1	0	0	0	1.6160235911485015
1239	0	1	0	0	4.432986835358606
1240	0	0	0	1	5.5691796184344975
1241	1	0	0	0	5.315946776594265
1242	1	0	0	0	4.778288120449698
1243	1	0	0	0	3.643022949493446
1244	0	1	0	0	3.6407590839853246
1245	0	0	1	0	4.450596698835263
1246	0	0	1	0	5.084727585541683
1247	0	0	0	1	2.6155751649404833
1248	1	0	0	0	4.937398359920797
1249	1	0	0	0	3.816974643481754
1250	1	0	0	0	2.1608518999199022
1251	1	0	0	0	3.9095454994262493
1252	1	0	0	0	4.839676054547832
1253	1	0	0	0	6.117035489903514
1254	1	0	0	0	4.370083048269043
1255	1	0	0	0	3.962191063760172
1256	0	1	0	0	3.1893576561356416
1257	0	0	0	1	3.9425163722490293
1258	1	0	0	0	3.1211571226051804
1259	1	0	0	0	2.1830671619673225
1260	1	0	0	0	5.197301586816568
1261	1	0	0	0	4.58156808371988
1262	1	0	0	0	5.0331607084577765
1263	1	0	0	0	4.720658198415884
1264	1	0	0	0	5.070387403862732
1265	1	0	0	0	4.263207626056142
1266	1	0	0	0	3.6380385853531596
1267	1	0	0	0	3.1282691546157926
1268	1	0	0	0	3.790936550493047
1269	0	1	0	0	3.8660827598460323
1270	0	0	1	0	3.33900823555279
1271	0	0	0	1	3.1346232074614155
1272	1	0	0	0	3.497999547547892
1273	1	0	0	0	4.6158014621302055
1274	0	1	0	0	2.7072853561363988
1275	0	0	1	0	2.862430901675094
1276	0	0	0	1	4.209072782032373
1277	0	1	0	0	4.670957194257598
1278	0	0	1	0	3.0434567627937428
1279	0	0	0	1	4.0424443042865645
1280	1	0	0	0	2.3360360717342448
1281	1	0	0	0	1.6397610532851656
1282	1	0	0	0	3.8238967171579783
1283	1	0	0	0	3.0479930234142816
1284	1	0	0	0	4.51146930309113
1285	1	0	0	0	1.9395840322706035
1286	1	0	0	0	4.342606401505519
1287	1	0	0	0	2.5903832845159447
1288	1	0	0	0	2.5140799193400296
1289	1	0	0	0	3.8660190182313867
1290	0	1	0	0	4.596843052462482
1291	0	0	1	0	3.6316941389723185
1292	0	0	1	0	2.4658848869492385
1293	0	0	1	0	4.700153824154375
1294	0	0	0	1	2.734561726833446
1295	1	0	0	0	3.649924198384994
1296	1	0	0	0	3.7399002026425774
1297	1	0	0	0	3.8774057427598208
1298	1	0	0	0	4.395013119220234
1299	0	1	0	0	6.638379239322193
1300	0	0	0	1	6.6148370959697065
1301	1	0	0	0	2.6201039476245045
1302	1	0	0	0	4.616164546854529
1303	1	0	0	0	3.320423708180332
1304	1	0	0	0	4.0997556260443755
1305	1	0	0	0	2.949044897956336
1306	1	0	0	0	3.750345135617204
1307	1	0	0	0	4.465142225252958
1308	1	0	0	0	3.575835190100537
1309	1	0	0	0	3.6449546605036347
1310	1	0	0	0	4.973984643155065
1311	1	0	0	0	6.660784123538021
1312	1	0	0	0	2.3315458008837093
1313	1	0	0	0	2.9457681398311517
1314	1	0	0	0	3.863797578137049
1315	1	0	0	0	3.0547779909571293
1316	1	0	0	0	5.532214203711009
1317	1	0	0	0	3.6105033309668566
1318	0	1	0	0	5.151800167952051
1319	0	0	0	1	5.455670756760785
1320	1	0	0	0	4.239480897167067
1321	1	0	0	0	4.674794600016989
1322	1	0	0	0	5.924979874226232
1323	1	0	0	0	4.204983655955112
1324	1	0	0	0	3.0912967115226895
1325	1	0	0	0	3.771094919331048
1326	1	0	0	0	3.7289715514883217
1327	1	0	0	0	4.11603367349268
1328	0	1	0	0	4.34053914976021
1329	0	0	0	1	4.148869124037912
1330	1	0	0	0	4.236173140995202
1331	0	1	0	0	6.118218718492432
1332	0	0	0	1	4.971165494354026
1333	1	0	0	0	4.640569673486979
1334	0	1	0	0	5.289274026463126
1335	0	0	1	0	3.8928065918007793
1336	0	0	1	0	4.61570899661416
1337	0	0	1	0	4.027584216066474
1338	0	0	1	0	6.447401438243207
1339	0	0	1	0	3.1727549169716878
1340	0	0	0	1	5.804784936411463
1341	0	1	0	0	4.0673215820758175
1342	0	0	1	0	5.866820190502483
1343	0	0	0	1	5.423107118465651
1344	0	1	0	0	4.597006504863101
1345	0	0	1	0	4.9167636865956235
1346	0	0	1	0	4.654824929402397
1347	0	0	1	0	3.2572833216780683
1348	0	0	0	1	4.398016853120821
1349	1	0	0	0	2.4841367907771117
1350	1	0	0	0	2.259139351317229
1351	0	1	0	0	2.999781602320731
1352	0	0	0	1	6.743850477484478
1353	0	1	0	0	4.44222840168092
1354	0	0	0	1	5.134308184005146
1355	0	1	0	0	4.637629434997883
1356	0	0	1	0	2.650938898849036
1357	0	0	1	0	6.195903585231171
1358	0	0	0	1	2.5919222313876946
1359	1	0	0	0	3.5933233854334836
1360	1	0	0	0	2.0577767792705384
1361	1	0	0	0	3.6501746259476566
1362	0	1	0	0	4.1729020737548215
1363	0	0	1	0	3.7141829635616097
1364	0	0	1	0	4.193438717444296
1365	0	0	1	0	3.96112786141808
1366	0	0	1	0	5.00576573295161
1367	0	0	0	1	3.676932672018022
1368	1	0	0	0	3.494587788709384
1369	1	0	0	0	6.262037032899797
1370	1	0	0	0	3.3603543388378165
1371	1	0	0	0	3.9845002621172014
1372	0	1	0	0	4.95925175367581
1373	0	0	0	1	4.90772505198253
1374	1	0	0	0	3.5859053554358424
1375	0	1	0	0	3.034951952024982
1376	0	0	0	1	3.3134966395015306
1377	1	0	0	0	2.467233278457577
1378	0	1	0	0	3.5001960663787863
1379	0	0	1	0	4.927997186843791
1380	0	0	0	1	4.936502155933443
1381	1	0	0	0	3.0163407803219875
1382	1	0	0	0	3.321170605645291
1383	1	0	0	0	4.051219071405633
1384	1	0	0	0	3.5837354846748
1385	0	1	0	0	4.889572140762305
1386	0	0	0	1	5.399973190002499
1387	1	0	0	0	3.685547768490135
1388	0	1	0	0	4.241157951628718
1389	0	0	1	0	2.5752933977230783
1390	0	0	1	0	4.531169164154279
1391	0	0	0	1	3.398099647030899
1392	1	0	0	0	2.71591314564128
1393	1	0	0	0	3.5287877260639346
1394	1	0	0	0	3.4373119144086868
1395	1	0	0	0	3.5263606297536003
1396	1	0	0	0	3.709618193876879
1397	0	1	0	0	3.6295796250548493
1398	0	0	1	0	3.1194763330576145
1399	0	0	0	1	3.9340948498864527
1400	1	0	0	0	4.651537835880778
1401	0	1	0	0	2.359112871174088
1402	0	0	0	1	3.3647962122429496
1403	0	1	0	0	3.275885346075623
1404	0	0	0	1	5.456647626409657
1405	1	0	0	0	2.8825473351346966
1406	1	0	0	0	4.4440091569297735
1407	1	0	0	0	4.2158311505745365
1408	1	0	0	0	3.3471593159986015
1409	1	0	0	0	2.912209448475175
1410	0	1	0	0	5.4508611347967
1411	0	0	0	1	4.581267858322073
1412	1	0	0	0	5.880083974385447
1413	1	0	0	0	4.145529269207059
1414	0	1	0	0	4.210951523853363
1415	0	0	1	0	3.59506343608493
1416	0	0	0	1	3.512253418772867
1417	0	1	0	0	3.369328520461662
1418	0	0	1	0	4.205105481908537
1419	0	0	1	0	4.608782494483432
1420	0	0	1	0	5.144904866728478
1421	0	0	1	0	3.4532695057642853
1422	0	0	1	0	4.4897826462442705
1423	0	0	0	1	5.26257849863491
1424	1	0	0	0	3.854298756964494
1425	1	0	0	0	2.7819435158302497
1426	1	0	0	0	3.5592167528748124
1427	0	1	0	0	4.370916642672526
1428	0	0	0	1	5.323854421131312
1429	1	0	0	0	3.721078536974865
1430	1	0	0	0	2.5900319892365276
1431	1	0	0	0	5.096706640212407
1432	0	1	0	0	5.083045914944461
1433	0	0	1	0	4.724282274427004
1434	0	0	0	1	6.37454554106744
1435	0	1	0	0	3.9041440095439346
1436	0	0	0	1	4.682589569209123
1437	1	0	0	0	4.406262809100979
1438	1	0	0	0	3.53459603783088
1439	1	0	0	0	2.0737254287266054
1440	1	0	0	0	4.073939962063077
1441	0	1	0	0	2.8909750204948637
1442	0	0	0	1	3.4711550125866775
1443	1	0	0	0	3.911681583479588
1444	1	0	0	0	3.6607150614816346
1445	1	0	0	0	3.4615181427135147
1446	0	1	0	0	4.632377333252309
1447	0	0	0	1	3.8535731567512435
1448	1	0	0	0	3.1455546352409094
1449	0	1	0	0	3.712588830829716
1450	0	0	0	1	3.719350459331778
1451	1	0	0	0	2.6295678124142494
1452	1	0	0	0	4.014164404830664
1453	0	1	0	0	2.040027718229599
1454	0	0	1	0	2.6904754872112355
1455	0	0	1	0	4.770218265740901
1456	0	0	0	1	2.043736828177611
1457	1	0	0	0	3.1076780797875996
1458	1	0	0	0	3.0503630244555504
1459	1	0	0	0	3.769605614343329
1460	0	1	0	0	7.037381457319073
1461	0	0	1	0	5.443017151996393
1462	0	0	0	1	5.2623580920373385
1463	1	0	0	0	2.8126012561387004
1464	1	0	0	0	3.7108936155532812
1465	1	0	0	0	3.3318246740595914
1466	1	0	0	0	3.209531580700598
1467	1	0	0	0	4.433232892958378
1468	1	0	0	0	4.358572506032546
1469	1	0	0	0	3.570757838681075
1470	0	1	0	0	5.668980584656765
1471	0	0	1	0	5.527908987891268
1472	0	0	0	1	2.6503873015924837
1473	0	1	0	0	4.480268009928451
1474	0	0	1	0	4.244116558137936
1475	0	0	0	1	3.987796528131937
1476	0	1	0	0	5.567215959807763
1477	0	0	0	1	4.088433333527417
1478	1	0	0	0	2.894509025766666
1479	0	1	0	0	4.792158772062069
1480	0	0	1	0	4.153680098441316
1481	0	0	1	0	3.3023210696828205
1482	0	0	0	1	4.054189840106555
1483	0	1	0	0	4.050697562193918
1484	0	0	1	0	3.5837354846748
1485	0	0	1	0	6.156699648741746
1486	0	0	1	0	2.864252435438974
1487	0	0	0	1	3.1284708580351683
1488	1	0	0	0	4.966007772684017
1489	1	0	0	0	4.3352776237398505
1490	1	0	0	0	5.5832363455430185
1491	1	0	0	0	6.59874747031346
1492	0	1	0	0	2.6021555982114033
1493	0	0	1	0	3.4973503599157465
1494	0	0	0	1	3.6013413947024735
1495	1	0	0	0	3.6603952620171323
1496	1	0	0	0	3.5080601226750026
1497	0	1	0	0	3.785580467436889
1498	0	0	0	1	3.485749732448994
1499	0	1	0	0	4.490024970632627
1500	0	0	1	0	4.331310287510125
1501	0	0	1	0	3.1943236657156477
1502	0	0	1	0	3.6356631577436427
1503	0	0	1	0	5.1079453954726075
1504	0	0	1	0	4.069766104669922
1505	0	0	1	0	5.141312280915925
1506	0	0	1	0	6.422966559213261
1507	0	0	1	0	3.24681584056291
1508	0	0	1	0	4.059416578965811
1509	0	0	1	0	3.6434471578906606
1510	0	0	0	1	4.104188805613737
1511	0	1	0	0	4.8244388046899145
1512	0	0	1	0	3.9538092993924243
1513	0	0	0	1	4.037236392092604
1514	0	1	0	0	4.881288932056975
1515	0	0	1	0	5.177187380440345
1516	0	0	1	0	3.337956025844004
1517	0	0	1	0	4.870441704857168
1518	0	0	1	0	4.3506351271834465
1519	0	0	0	1	3.437606553678673
1520	0	1	0	0	3.3125531468685345
1521	0	0	1	0	2.5306328688574045
1522	0	0	0	1	3.30573754651445
1523	1	0	0	0	2.802877440631246
1524	1	0	0	0	4.252228749718798
1525	1	0	0	0	4.3694349285653225
1526	0	1	0	0	5.726295696146045
1527	0	0	0	1	4.003635371891291
1528	0	1	0	0	4.735418854940371
1529	0	0	1	0	4.296850433735351
1530	0	0	1	0	4.758892306656772
1531	0	0	1	0	4.312857928630771
1532	0	0	1	0	7.592102261423641
1533	0	0	1	0	4.451610653716967
1534	0	0	1	0	6.486608933190796
1535	0	0	0	1	4.458344821979598
1536	0	1	0	0	4.096824912454506
1537	0	0	1	0	3.94966924474626
1538	0	0	1	0	4.269980056810316
1539	0	0	0	1	3.2984707986600164
1540	1	0	0	0	3.9086545906004786
1541	1	0	0	0	1.6521521658716096
1542	1	0	0	0	2.006669246256518
1543	1	0	0	0	4.916117503703901
1544	0	1	0	0	7.038930214494401
1545	0	0	0	1	7.033474492339078
1546	1	0	0	0	5.003152897095959
1547	1	0	0	0	3.4615181427135147
1548	0	1	0	0	4.089802807244619
1549	0	0	1	0	4.120259504415409
1550	0	0	0	1	3.966519963382226
1551	1	0	0	0	3.0285075527275116
1552	1	0	0	0	3.5226769250111847
1553	1	0	0	0	4.618180677781435
1554	0	1	0	0	4.46721969822838
1555	0	0	1	0	4.498096106377624
1556	0	0	0	1	3.131301629281906
1557	0	1	0	0	2.7959097733291816
1558	0	0	1	0	4.263083525259569
1559	0	0	0	1	4.477321862822159
1560	1	0	0	0	2.7578635857240497
1561	1	0	0	0	3.59739317516599
1562	1	0	0	0	3.7460359645109413
1563	0	1	0	0	4.818718870545484
1564	0	0	1	0	3.0281514336491098
1565	0	0	0	1	4.857432965526363
1566	1	0	0	0	4.864819153570575
1567	1	0	0	0	4.9631217757678625
1568	1	0	0	0	5.294915970616014
1569	0	1	0	0	3.142215148587872
1570	0	0	0	1	2.484909640797544
1571	1	0	0	0	4.096138814274664
1572	0	1	0	0	3.9432795260436575
1573	0	0	1	0	4.174145802106716
1574	0	0	0	1	4.015485571580432
1575	1	0	0	0	5.470874933535466
1576	0	1	0	0	5.064788468371886
1577	0	0	0	1	4.867412840944759
1578	1	0	0	0	3.828495749779601
1579	0	1	0	0	3.8592592760726916
1580	0	0	1	0	3.8996729261792678
1581	0	0	1	0	4.546128026502508
1582	0	0	0	1	3.6518944782884843
1583	0	1	0	0	3.2593573612948474
1584	0	0	1	0	3.353007673227306
1585	0	0	0	1	2.529743692788831
1586	1	0	0	0	2.1216734706448053
1587	1	0	0	0	3.4644048539072205
1588	1	0	0	0	4.623494904777586
1589	1	0	0	0	2.4208593709612956
1590	1	0	0	0	3.8107344351760783
1591	1	0	0	0	4.5334093785548735
1592	1	0	0	0	4.35907207490646
1593	0	1	0	0	4.809848551404973
1594	0	0	1	0	3.808037892972951
1595	0	0	0	1	5.3172594099872414
1596	1	0	0	0	1.8574552445029862
1597	1	0	0	0	2.473623211969589
1598	1	0	0	0	3.018138027332341
1599	1	0	0	0	4.557475069551339
1600	1	0	0	0	3.9472883038945485
1601	1	0	0	0	4.341397166003886
1602	1	0	0	0	4.064070005898201
1603	0	1	0	0	3.1477651138219436
1604	0	0	0	1	4.430842530571914
1605	1	0	0	0	3.7537854902393883
1606	1	0	0	0	3.098366476299046
1607	1	0	0	0	2.9093504530425993
1608	1	0	0	0	4.243019720735519
1609	0	1	0	0	4.3444546816568606
1610	0	0	1	0	3.752755841574141
1611	0	0	1	0	4.598447813473769
1612	0	0	0	1	5.026281720817093
1613	0	1	0	0	5.629275757348319
1614	0	0	1	0	3.2297649076941175
1615	0	0	0	1	2.772178962003886
1616	0	1	0	0	6.193055841890737
1617	0	0	0	1	4.262722041218789
1618	1	0	0	0	5.843254858304098
1619	1	0	0	0	3.4027527843117755
1620	1	0	0	0	4.8299732929498935
1621	1	0	0	0	3.459794169459242
1622	0	1	0	0	3.8983369082116996
1623	0	0	0	1	3.3963757070478704
1624	0	1	0	0	3.2769376924026514
1625	0	0	0	1	2.5700271193129973
1626	1	0	0	0	3.361770331099922
1627	0	1	0	0	6.273881320273412
1628	0	0	0	1	3.727827436975815
1629	1	0	0	0	4.598576243041234
1630	0	1	0	0	4.193755229637614
1631	0	0	0	1	4.19889376982227
1632	1	0	0	0	3.4684525109821887
1633	1	0	0	0	2.599856049078969
1634	1	0	0	0	3.2341791117154335
1635	1	0	0	0	4.012324806841606
1636	0	1	0	0	3.8952290026554324
1637	0	0	0	1	5.097030178870149
1638	1	0	0	0	2.724436790607317
1639	1	0	0	0	3.39754297467774
1640	0	1	0	0	2.421528470275796
1641	0	0	0	1	1.555692346686738
1642	1	0	0	0	3.7289715514883217
1643	1	0	0	0	4.17174302804896
1644	1	0	0	0	3.7429368873317457
1645	1	0	0	0	3.9192468840314376
1646	0	1	0	0	3.5511043788547627
1647	0	0	0	1	4.4827989773940775
1648	1	0	0	0	3.0229912328838537
1649	1	0	0	0	3.768590397372475
1650	1	0	0	0	3.2653952717332935
1651	1	0	0	0	4.149185702417973
1652	1	0	0	0	4.009496932691077
1653	0	1	0	0	4.156778630821953
1654	0	0	1	0	3.7238206781992966
1655	0	0	0	1	4.5188055442275665
1656	1	0	0	0	3.7011131694582073
1657	1	0	0	0	3.9712878948028716
1658	1	0	0	0	3.3295786565299106
1659	1	0	0	0	4.403441213905313
1660	0	1	0	0	4.404162174581991
1661	0	0	0	1	4.0707491069212765
1662	1	0	0	0	3.9451199139582984
1663	1	0	0	0	3.30357797260627
1664	1	0	0	0	4.1042268002680835
1665	0	1	0	0	3.3876106419450753
1666	0	0	0	1	3.2888754767587316
1667	1	0	0	0	3.5837354846748
1668	0	1	0	0	2.7190815479370736
1669	0	0	0	1	5.023102040152191
1670	1	0	0	0	2.6939966301436558
1671	0	1	0	0	3.0645553749757055
1672	0	0	0	1	4.254159543982915
1673	1	0	0	0	4.659976272975429
1674	0	1	0	0	3.1633484524821074
1675	0	0	0	1	2.684260447014932
1676	1	0	0	0	1.8877383875303593
1677	1	0	0	0	3.2074662999122063
1678	1	0	0	0	5.145974994252712
1679	1	0	0	0	4.377207031047059
1680	1	0	0	0	4.44864167668334
1681	1	0	0	0	4.312256782289976
1682	1	0	0	0	2.5297489014182455
1683	0	1	0	0	5.033299458686818
1684	0	0	1	0	2.8495711411378877
1685	0	0	0	1	2.0009043818671
1686	0	1	0	0	3.456641416264827
1687	0	0	0	1	3.224245780088779
1688	0	1	0	0	3.687488192382656
1689	0	0	0	1	4.051799795631329
1690	1	0	0	0	3.363050078070628
1691	1	0	0	0	3.2960964650962303
1692	0	1	0	0	4.422097778804485
1693	0	0	0	1	4.263498379644082
1694	1	0	0	0	4.064276074310243
1695	1	0	0	0	2.445058290735377
1696	1	0	0	0	3.2096064504118758
1697	1	0	0	0	5.409574140624063
1698	0	1	0	0	3.4638665158440154
1699	0	0	1	0	3.677696948330001
1700	0	0	0	1	2.2292758936535937
1701	1	0	0	0	3.325877799321926
1702	0	1	0	0	3.795538979522574
1703	0	0	0	1	3.501424177308892
1704	1	0	0	0	3.291820752398582
1705	1	0	0	0	2.909622140643652
1706	1	0	0	0	2.4802079444034213
1707	1	0	0	0	2.223570064410654
1708	1	0	0	0	3.953413803270471
1709	0	1	0	0	2.858584682765471
1710	0	0	1	0	4.2893201832434436
1711	0	0	1	0	3.0692182741054643
1712	0	0	0	1	3.2756111535822114
1713	1	0	0	0	2.33887925892175
1714	1	0	0	0	2.9253909752542233
1715	1	0	0	0	3.210201349834405
1716	0	1	0	0	3.6157756911199788
1717	0	0	0	1	5.325106363068036
1718	0	1	0	0	3.3083611842740375
1719	0	0	1	0	4.640569673486979
1720	0	0	1	0	5.196441429158563
1721	0	0	0	1	5.221189756919368
1722	0	1	0	0	2.688153817612702
1723	0	0	0	1	3.9386310685981694
1724	1	0	0	0	3.7743804752055943
1725	0	1	0	0	4.1423535705209344
1726	0	0	0	1	3.5143346637661264
1727	0	1	0	0	3.103843780270648
1728	0	0	0	1	3.473063978355901
1729	0	1	0	0	3.6029080680785937
1730	0	0	1	0	3.5508316471998675
1731	0	0	1	0	4.1486393504803365
1732	0	0	1	0	4.050775754008733
1733	0	0	0	1	4.022401303923335
1734	1	0	0	0	3.976246685717955
1735	0	1	0	0	3.8369027928505575
1736	0	0	0	1	3.392582327761426
1737	1	0	0	0	2.334437673732783
1738	1	0	0	0	2.391924487704804
1739	1	0	0	0	3.6519310531443177
1740	0	1	0	0	3.150411024043357
1741	0	0	1	0	2.4878190619731697
1742	0	0	0	1	4.436084517717018
1743	1	0	0	0	4.909741943393124
1744	1	0	0	0	3.0122396070379254
1745	0	1	0	0	3.7884432388527514
1746	0	0	0	1	3.522031478444285
1747	0	1	0	0	3.454081397324233
1748	0	0	1	0	3.2520293112365115
1749	0	0	0	1	3.3828039775222094
1750	1	0	0	0	2.3835153003061036
1751	1	0	0	0	4.0207163007134845
1752	1	0	0	0	4.5220262257668145
1753	1	0	0	0	3.7347305757985083
1754	0	1	0	0	4.211086472247045
1755	0	0	1	0	5.150724390291645
1756	0	0	1	0	4.589093199413366
1757	0	0	0	1	3.66937989315938
1758	1	0	0	0	4.223315053993293
1759	0	1	0	0	4.445162068874933
1760	0	0	1	0	6.119802285168446
1761	0	0	0	1	3.979183692321945
1762	0	1	0	0	2.971318778478584
1763	0	0	1	0	3.5457539311260176
1764	0	0	1	0	4.722200806071051
1765	0	0	1	0	4.4583248037473595
1766	0	0	1	0	6.256249148272882
1767	0	0	1	0	3.5366123328123247
1768	0	0	0	1	3.916888088651469
1769	1	0	0	0	3.37117968239729
1770	0	1	0	0	3.5208526097111528
1771	0	0	1	0	4.685825917054616
1772	0	0	1	0	5.670251079077026
1773	0	0	0	1	5.563935513209854
1774	0	1	0	0	3.7102360257382254
1775	0	0	1	0	3.20474583610501
1776	0	0	1	0	4.581267858322073
1777	0	0	1	0	2.4745609370355925
1778	0	0	0	1	3.589801127672966
1779	1	0	0	0	2.541920425375823
1780	1	0	0	0	3.4247232498803446
1781	0	1	0	0	4.729183135295823
1782	0	0	0	1	3.162882492373909
1783	1	0	0	0	3.829650816083184
1784	1	0	0	0	5.631135229806615
1785	0	1	0	0	4.709523032901393
1786	0	0	0	1	3.5792351629324735
1787	0	1	0	0	4.117869970484293
1788	0	0	1	0	4.056644106461069
1789	0	0	1	0	4.054494861095246
1790	0	0	0	1	2.915039207933354
1791	1	0	0	0	1.5332400041950893
1792	0	1	0	0	2.628573238372035
1793	0	0	1	0	5.700751350004775
1794	0	0	0	1	4.576660948845805
1795	1	0	0	0	6.945374360637995
1796	1	0	0	0	3.0975516064826474
1797	0	1	0	0	5.200914552202574
1798	0	0	1	0	3.095013841863295
1799	0	0	0	1	2.284913667917015
1800	1	0	0	0	4.695740730350728
1801	1	0	0	0	5.001224000673161
1802	0	1	0	0	4.38992442848384
1803	0	0	0	1	4.450549172882277
1804	1	0	0	0	3.7289715514883217
1805	0	1	0	0	3.0898747637751955
1806	0	0	1	0	5.366621732479717
1807	0	0	1	0	4.855131852101837
1808	0	0	0	1	5.928675960481398
1809	1	0	0	0	3.5956354363681284
1810	0	1	0	0	4.895437105199947
1811	0	0	0	1	3.7327805754588246
1812	0	1	0	0	3.6651710357722838
1813	0	0	1	0	3.91005340475349
1814	0	0	1	0	4.065680295830571
1815	0	0	0	1	4.755321223709918
1816	0	1	0	0	3.6506262611427402
1817	0	0	1	0	5.714646538858131
1818	0	0	0	1	3.9553009461420285
1819	1	0	0	0	3.979183692321945
1820	1	0	0	0	3.7117159044174675
1821	0	1	0	0	3.389474776608411
1822	0	0	0	1	3.5406240457348277
1823	1	0	0	0	3.6669310271940865
1824	1	0	0	0	5.106096462875123
1825	1	0	0	0	4.087459181754503
1826	1	0	0	0	2.2356398413290797
1827	1	0	0	0	5.620525348183981
1828	0	1	0	0	2.7401363384493735
1829	0	0	0	1	4.234680231045712
1830	1	0	0	0	2.982561041338979
1831	0	1	0	0	3.8557720499673906
1832	0	0	1	0	3.8712755576334548
1833	0	0	0	1	3.6027892452465236
1834	1	0	0	0	5.421595238496091
1835	1	0	0	0	4.002851781114011
1836	1	0	0	0	3.2894109566118335
1837	1	0	0	0	4.113002261732045
1838	1	0	0	0	5.57245563179961
1839	1	0	0	0	5.44460743094121
1840	0	1	0	0	5.079170970956946
1841	0	0	0	1	6.379572115755156
1842	0	1	0	0	3.4222014443144766
1843	0	0	0	1	4.457510354554411
1844	1	0	0	0	3.2619784292229386
1845	1	0	0	0	4.517716635524908
1846	0	1	0	0	5.467013792689653
1847	0	0	0	1	5.022603785350399
1848	1	0	0	0	4.572756364881214
1849	1	0	0	0	1.6587057317714382
1850	1	0	0	0	2.661367076804711
1851	0	1	0	0	5.827644523253981
1852	0	0	0	1	4.738283876411073
1853	1	0	0	0	3.7514641107089077
1854	0	1	0	0	3.839994292601715
1855	0	0	1	0	4.180371876388765
1856	0	0	0	1	3.7618564909659096
1857	1	0	0	0	3.64997732978646
1858	0	1	0	0	3.4674024164164585
1859	0	0	0	1	4.153856068360019
1860	1	0	0	0	3.845168444639422
1861	1	0	0	0	3.8160137746356937
1862	1	0	0	0	4.024872810367853
1863	0	1	0	0	2.510466373264306
1864	0	0	1	0	3.8548150862506265
1865	0	0	0	1	5.613531758388341
1866	1	0	0	0	4.627751816139848
1867	1	0	0	0	3.4006183199967377
1868	1	0	0	0	3.195306517610189
1869	0	1	0	0	3.8787010127940684
1870	0	0	0	1	2.559683341782733
1871	1	0	0	0	3.204832527477001
1872	0	1	0	0	5.267315920443691
1873	0	0	1	0	3.3507511581734484
1874	0	0	1	0	3.434079946447641
1875	0	0	1	0	4.859374969762281
1876	0	0	0	1	3.15347332395981
1877	1	0	0	0	3.648745863143471
1878	0	1	0	0	2.771026704808512
1879	0	0	0	1	3.1210508991921415
1880	1	0	0	0	4.931230860084116
1881	1	0	0	0	1.842027604161962
1882	1	0	0	0	5.242719871196469
1883	0	1	0	0	5.616449778857414
1884	0	0	1	0	5.693350190598811
1885	0	0	1	0	5.0446913682426295
1886	0	0	0	1	3.0766302129316694
1887	1	0	0	0	4.395739182996985
1888	0	1	0	0	4.428537014518076
1889	0	0	0	1	4.620497884056454
1890	0	1	0	0	3.6687078588206696
1891	0	0	0	1	5.611649627093011
1892	0	1	0	0	2.831899867214882
1893	0	0	1	0	2.160689278780959
1894	0	0	1	0	3.478107147700231
1895	0	0	1	0	2.181127206786811
1896	0	0	1	0	4.778145900012254
1897	0	0	1	0	3.8321951270413113
1898	0	0	0	1	1.9749220570981232
1899	1	0	0	0	4.961163196705173
1900	1	0	0	0	6.38508747566065
1901	1	0	0	0	2.9888971902555843
1902	0	1	0	0	5.073483823990784
1903	0	0	1	0	4.2520574993433105
1904	0	0	1	0	2.5164843819063254
1905	0	0	0	1	2.040421584204706
1906	1	0	0	0	3.694092610569191
1907	1	0	0	0	3.4615181427135147
1908	1	0	0	0	4.178726988879484
1909	1	0	0	0	4.906942191464172
1910	1	0	0	0	4.465652076547805
1911	1	0	0	0	4.605679556230779
1912	1	0	0	0	4.75486612527019
1913	1	0	0	0	4.141997188801423
1914	0	1	0	0	5.539425731744896
1915	0	0	1	0	5.377099378372047
1916	0	0	1	0	4.27300906758019
1917	0	0	0	1	3.9857463721358255
1918	1	0	0	0	4.231310639904037
1919	0	1	0	0	5.472880039518251
1920	0	0	1	0	5.338767409496473
1921	0	0	0	1	3.2166783982378173
1922	1	0	0	0	3.495908111587751
1923	1	0	0	0	4.37297834592506
1924	1	0	0	0	4.885715953387269
1925	1	0	0	0	2.758668816772737
1926	1	0	0	0	4.458011949153373
1927	1	0	0	0	3.274859831475319
1928	1	0	0	0	3.81323176746382
1929	1	0	0	0	4.615657327948771
1930	1	0	0	0	3.114651596042238
1931	1	0	0	0	3.4677246587777106
1932	1	0	0	0	3.4788656086124616
1933	1	0	0	0	4.507931034716059
1934	1	0	0	0	3.8126332067351165
1935	0	1	0	0	4.009020596317464
1936	0	0	0	1	4.302415166265076
1937	1	0	0	0	3.637666200202543
1938	0	1	0	0	3.9560370561177796
1939	0	0	0	1	2.923732666208053
1940	0	1	0	0	6.089176266463053
1941	0	0	1	0	5.791861218643406
1942	0	0	0	1	5.4508611347967
1943	0	1	0	0	2.8937315546583005
1944	0	0	0	1	3.8035509468888105
1945	1	0	0	0	2.4722219870700175
1946	1	0	0	0	5.785507705260181
1947	1	0	0	0	3.199724421630927
1948	1	0	0	0	2.5963667679708187
1949	1	0	0	0	5.263873368945511
1950	0	1	0	0	4.478919557713282
1951	0	0	0	1	3.2729987224739605
1952	0	1	0	0	3.7093842924144207
1953	0	0	0	1	3.6013181587583314
1954	1	0	0	0	4.355835432339232
1955	1	0	0	0	4.732622986773921
1956	1	0	0	0	5.035433098306522
1957	0	1	0	0	3.699489651156553
1958	0	0	0	1	3.326460142710279
1959	1	0	0	0	5.006402424889267
1960	1	0	0	0	3.471418075506219
1961	1	0	0	0	2.4332000935889595
1962	1	0	0	0	2.7950810018310395
1963	1	0	0	0	4.844703416790118
1964	0	1	0	0	5.02751647458372
1965	0	0	1	0	4.275618337991235
1966	0	0	0	1	3.569480464263099
1967	1	0	0	0	3.63757265538955
1968	1	0	0	0	4.114640013391674
1969	1	0	0	0	4.813219848402419
1970	0	1	0	0	4.524674469763508
1971	0	0	0	1	3.7493934631654238
1972	1	0	0	0	4.069314981363685
1973	1	0	0	0	5.530262578914945
1974	1	0	0	0	5.901643794722323
1975	1	0	0	0	5.4931611815249966
1976	0	1	0	0	3.2121572851608837
1977	0	0	0	1	2.507879702755167
1978	0	1	0	0	3.316927346899672
1979	0	0	0	1	3.7381922473810705
1980	1	0	0	0	6.000182532261798
1981	0	1	0	0	2.059524931183631
1982	0	0	0	1	5.213459464496792
1983	1	0	0	0	5.602133778225536
1984	1	0	0	0	5.824224152053358
1985	1	0	0	0	5.411646833445059
1986	1	0	0	0	2.915603638887762
1987	1	0	0	0	5.5096636989625125
1988	0	1	0	0	4.119510595393667
1989	0	0	0	1	4.010834096891102
1990	1	0	0	0	4.680547505443145
1991	1	0	0	0	4.124781828508153
1992	0	1	0	0	4.253527962601574
1993	0	0	0	1	4.624039836633426
1994	0	1	0	0	3.628033297421148
1995	0	0	1	0	4.8988168658851725
1996	0	0	0	1	3.833161670570542
1997	0	1	0	0	3.9570247497622923
1998	0	0	0	1	4.050910098034665
1999	1	0	0	0	4.852459643592183
[truncated: 1,395 more rows]
