# Supplementary material for: Bioinformatic Assessment of Factors Affecting the Correlation between Protein Abundance and Elongation Efficiency in Prokaryotes
Source: Int J Mol Sci. 2022 Oct 9;23(19):11996. doi: 10.3390/ijms231911996 (PMC9570070; doi:10.3390/ijms231911996)
Supplement: Supplementary file 1 [file ijms-23-11996-s001.zip › EloE/output_folder/Leptospira_interrogans_serovar_Copenhageni_str._Fiocruz_L1-130_267671/leptospira interrogans serovar copenhageni str. fiocruz l1-130_ribpos.txt]

Positions of ribosomal genes leptospira interrogans serovar copenhageni str. fiocruz l1-130
3	15	16	51	54	65	67	69	70	105	106	110	126	158	178	188	190	193	204	229	230	246	288	293	301	313	378	391	393	408	423	459	471	510	559	560	670	676	751	818	852	1256	1314	1431	1438	1609	1708	1776	1984	2115	2455	2520	2818	2982	
301	709	957	1060	1221	1434	2046	2117	2144	2206	2284	2401	2457	2462	2575	2590	2606	2610	2611	2619	2647	2721	2748	2814	2865	2868	2918	2932	2956	2975	2997	3034	3060	3075	3113	3115	3129	3159	3214	3226	3250	3254	3259	3268	3270	3281	3294	3333	3338	3341	3343	3359	3362	3377	
14	17	33	37	65	75	85	115	126	142	158	165	216	282	301	317	328	329	430	461	597	608	694	711	797	842	849	897	955	992	1069	1083	1125	1166	1205	1372	1379	1412	1477	1478	1574	1582	1628	1821	1874	2149	2221	2308	2532	2575	2767	3108	3122	3389	
10	277	362	837	918	973	1260	1498	1504	1558	1740	1804	1864	1968	2020	2175	2425	2472	2568	2582	2632	2686	2714	2741	2773	2783	2786	2863	2998	3033	3037	3041	3055	3075	3083	3128	3129	3167	3168	3216	3217	3240	3243	3251	3253	3296	3299	3316	3338	3341	3343	3355	3360	3386	
12	17	19	36	38	54	73	88	96	131	146	152	165	200	209	213	216	238	248	338	352	357	395	413	443	459	504	506	519	574	599	612	653	719	748	768	900	909	1045	1100	1105	1158	1177	1315	1392	1489	1540	1625	1655	1750	1753	1806	1822	2052	
