# Supplementary material for: Bioinformatic Assessment of Factors Affecting the Correlation between Protein Abundance and Elongation Efficiency in Prokaryotes
Source: Int J Mol Sci. 2022 Oct 9;23(19):11996. doi: 10.3390/ijms231911996 (PMC9570070; doi:10.3390/ijms231911996)
Supplement: Supplementary file 1 [file ijms-23-11996-s001.zip › EloE/output_folder/Listeria_monocytogenes_EGD-e_169963/listeria monocytogenes egd-e_all.txt]

Index = 1
#	Number	EEI	locus_tag	Name	Prot	Note
1	2260	1,0000e+00	lmo2257	-	hypothetical protein	null
2	242	1,0071e+00	lmo0244	rpmG	50S ribosomal protein L33 type II	in Escherichia coli BM108, a mutation that results	rib
3	2328	1,0213e+00	lmo2325	-	hypothetical protein	lmo2325
4	2812	1,0657e+00	lmo2802a	-	hypothetical protein	null
5	312	1,0661e+00	lmo0315	-	thiamin biosynthesis protein	null
6	464	1,0951e+00	lmo0465	-	hypothetical protein	null
7	1643	1,1067e+00	lmo1640	-	hypothetical protein	lmo1640
8	291	1,1161e+00	lmo0293	-	rRNA large subunit methyltransferase	SPOUT methyltransferase; crystal structure shows
9	2719	1,1264e+00	lmo2711	-	hypothetical protein	null
10	294	1,1624e+00	lmo0296	-	hypothetical protein	lmo0296
11	2697	1,1652e+00	lmo2689a	-	hypothetical protein	null
12	2399	1,1704e+00	lmo2394	-	hypothetical protein	null
13	2542	1,1752e+00	lmo2536a	-	hypothetical protein	null
14	116	1,1774e+00	lmo0116	lmaC	hypothetical protein	null
15	725	1,1897e+00	lmo0726	-	hypothetical protein	null
16	887	1,1926e+00	lmo0887	-	hypothetical protein	null
17	2324	1,1957e+00	lmo2321	-	hypothetical protein	lmo2321
18	448	1,2053e+00	lmo0450	-	hypothetical protein	null
19	2380	1,2119e+00	lmo2375	-	hypothetical protein	lmo2375
20	1662	1,2171e+00	lmo1659	-	hypothetical protein	lmo1659
21	1264	1,2179e+00	lmo1263	-	transcriptional regulator	null
22	2369	1,2181e+00	lmo2364	-	hypothetical protein	null
23	745	1,2184e+00	lmo0746	-	hypothetical protein	null
24	1111	1,2282e+00	lmo1110	-	hypothetical protein	null
25	75	1,2283e+00	lmo0075	-	carboxyphosphonoenolpyruvate phosphonomutase	null
26	1127	1,2285e+00	lmo1126	-	hypothetical protein	null
27	2370	1,2296e+00	lmo2365	-	RofA family transcriptional regulator	null
28	264	1,2297e+00	lmo0266	-	transcriptional regulator	null
29	1327	1,2309e+00	lmo1326	-	hypothetical protein	null
30	2459	1,2323e+00	lmo2454	-	hypothetical protein	lmo2454
31	676	1,2341e+00	lmo0677	fliQ	flagellar biosynthesis protein FliQ	with proteins FliP and FliR forms the core of the
32	82	1,2405e+00	lmo0082	-	hypothetical protein	lmo0082
33	133	1,2428e+00	lmo0133	-	hypothetical protein	null
34	2309	1,2473e+00	lmo2306	-	hypothetical protein	null
35	1108	1,2513e+00	lmo1107	-	hypothetical protein	null
36	1382	1,2538e+00	lmo1380	-	hypothetical protein	lmo1380
37	2312	1,2575e+00	lmo2309	-	hypothetical protein	lmo2309
38	1207	1,2595e+00	lmo1206	cbiQ	cobalamin biosynthesis protein CbiQ	null
39	519	1,2623e+00	lmo0520	-	transcriptional regulator	null
40	300	1,2657e+00	lmo0302	-	hypothetical protein	lmo0302
41	2695	1,2682e+00	lmo2688	-	cell division protein FtsW	null
42	461	1,2721e+00	lmo0463	-	hypothetical protein	lmo0463
43	2769	1,2762e+00	lmo2760a	-	hypothetical protein	null
44	332	1,2771e+00	lmo0335	-	hypothetical protein	lmo0335
45	1673	1,2776e+00	lmo1670	-	hypothetical protein	null
46	2145	1,2800e+00	lmo2142	-	hypothetical protein	lmo2142
47	2425	1,2801e+00	lmo2420	-	hypothetical protein	lmo2420
48	1045	1,2864e+00	lmo1045	-	molybdopterin converting factor subunit 1	null
49	323	1,2865e+00	lmo0326	-	transcriptional regulator	null
50	1867	1,2903e+00	lmo1864	-	hemolysin	null
51	76	1,2907e+00	lmo0076	-	O6-methylguanine-DNA methyltransferase	null
52	2591	1,2909e+00	lmo2584	-	formate dehydrogenase accessory protein	involved in the production or activity of formate
53	2246	1,2924e+00	lmo2243	-	AraC family transcriptional regulator	null
54	94	1,2953e+00	lmo0094	-	hypothetical protein	lmo0094
55	2596	1,2976e+00	lmo2589	-	TetR family transcriptional regulator	null
56	2477	1,3004e+00	lmo2472	-	hypothetical protein	null
57	2748	1,3032e+00	lmo2740	-	hypothetical protein	lmo2740
58	2334	1,3034e+00	lmo2329a	-	hypothetical protein	null
59	111	1,3042e+00	lmo0111	-	hypothetical protein	lmo0111
60	2400	1,3062e+00	lmo2395	-	hypothetical protein	lmo2395
61	934	1,3085e+00	lmo0934	-	hypothetical protein	null
62	732	1,3090e+00	lmo0733	-	transcriptional regulator	null
63	777	1,3092e+00	lmo0778	-	hypothetical protein	lmo0778
64	2305	1,3103e+00	lmo2302	-	hypothetical protein	lmo2302
65	1699	1,3107e+00	lmo1696	-	hypothetical protein	null
66	72	1,3116e+00	lmo0072	-	hypothetical protein	null
67	333	1,3133e+00	lmo0336	-	hypothetical protein	lmo0336
68	1140	1,3137e+00	lmo1139	-	hypothetical protein	lmo1139
69	2298	1,3147e+00	lmo2295	-	protein gp8	Protein gp8 [Bacteriophage A118]
70	2823	1,3147e+00	lmo2813	-	hypothetical protein	lmo2813
71	2284	1,3173e+00	lmo2281	-	protein gp22	protein gp22 [Bacteriophage A118]
72	155	1,3183e+00	lmo0155	-	zinc ABC transporter permease	null
73	359	1,3184e+00	lmo0361	-	membrane protein	null
74	85	1,3191e+00	lmo0085	-	hypothetical protein	lmo0085
75	569	1,3205e+00	lmo0570	hisJ	histidinol-phosphatase	catalyzes the formation of L-histidinol from
76	899	1,3209e+00	lmo0899	-	hypothetical protein	null
77	386	1,3211e+00	lmo0388	-	hypothetical protein	lmo0388
78	48	1,3217e+00	lmo0048	-	sensor histidine kinase AgrB	essential for production of a quorum sensing
79	2014	1,3221e+00	lmo2012	-	hypothetical protein	null
80	2095	1,3230e+00	lmo2093	-	hypothetical protein	lmo2093
81	2517	1,3285e+00	lmo2512	comFC	competence protein ComFC	null
82	842	1,3297e+00	lmo0843	-	hypothetical protein	null
83	2851	1,3300e+00	lmo2841	-	sucrose phosphorylase	null
84	267	1,3320e+00	lmo0269	-	transporter	null
85	2485	1,3324e+00	lmo2480	-	acetyltransferase	null
86	1613	1,3335e+00	lmo1610	-	hypothetical protein	null
87	1445	1,3335e+00	lmo1443	-	hypothetical protein	lmo1443
88	2280	1,3340e+00	lmo2277	-	hypothetical protein	lmo2277
89	136	1,3385e+00	lmo0136	-	peptide ABC transporter permease	null
90	70	1,3393e+00	lmo0070	-	hypothetical protein	lmo0070
91	162	1,3397e+00	lmo0162	-	DNA polymerase III subunit delta'	catalyzes the DNA-template-directed extension of
92	115	1,3398e+00	lmo0115	lmaD	hypothetical protein	null
93	748	1,3405e+00	lmo0749	-	hypothetical protein	lmo0749
94	1170	1,3406e+00	lmo1169	cobD	threonine-phosphate decarboxylase	cobalamin biosynthesis protein; decarboxylates
95	1914	1,3410e+00	lmo1912	-	histidine kinase	null
96	2541	1,3454e+00	lmo2536	atpI	ATP synthase subunit I	null
97	849	1,3457e+00	lmo0850	-	hypothetical protein	null
98	1048	1,3457e+00	lmo1048	-	molybdenum cofactor biosynthesis protein B	null
99	1226	1,3462e+00	lmo1225	-	MarR family transcriptional regulator	null
100	2798	1,3482e+00	lmo2789	-	hypothetical protein	lmo2789
101	303	1,3486e+00	lmo0305	-	L-allo-threonine aldolase	null
102	756	1,3486e+00	lmo0757	-	hypothetical protein	null
103	912	1,3488e+00	lmo0911	-	hypothetical protein	lmo0911
104	137	1,3493e+00	lmo0137	-	peptide ABC transporter permease	null
105	327	1,3516e+00	lmo0330	-	transposase	null
106	2778	1,3518e+00	lmo2769	-	ABC transporter ATP-binding protein	null
107	603	1,3519e+00	lmo0604	-	hypothetical protein	null
108	466	1,3539e+00	lmo0467	-	hypothetical protein	lmo0467
109	2802	1,3550e+00	lmo2793	-	hypothetical protein	lmo2793
110	528	1,3598e+00	lmo0529	-	glucosaminyltransferase	null
111	2344	1,3608e+00	lmo2339	-	hypothetical protein	null
112	678	1,3611e+00	lmo0679	flhB	flagellar biosynthesis protein FlhB	membrane protein responsible for substrate
113	517	1,3648e+00	lmo0518	-	hypothetical protein	null
114	1257	1,3654e+00	lmo1256	-	hypothetical protein	lmo1256
115	727	1,3659e+00	lmo0728	-	riboflavin kinase / FAD synthase	null
116	2192	1,3664e+00	lmo2189	-	competence protein CoiA	null
117	421	1,3676e+00	lmo0424	-	glucose uptake protein	null
118	827	1,3678e+00	lmo0828	-	transposase	null
119	387	1,3701e+00	lmo0389	ltrA	low temperature requirement protein A	null
120	1683	1,3701e+00	lmo1680	-	cystathionine gamma-synthase	null
121	374	1,3713e+00	lmo0376	-	transcriptional regulator	null
122	2518	1,3715e+00	lmo2513	comFA	competence protein comFA	null
123	462	1,3733e+00	lmo0464	-	transposase	null
124	2156	1,3735e+00	lmo2153	-	flavodoxin	An electron-transfer protein; flavodoxin binds one
125	2605	1,3735e+00	lmo2598	truA	tRNA pseudouridine synthase A	mediates pseudouridylation (positions 38, 39, 40)
126	906	1,3739e+00	lmo0905	-	hypothetical protein	lmo0905
127	2677	1,3739e+00	lmo2670	-	hypothetical protein	null
128	1844	1,3769e+00	lmo1841	-	hypothetical protein	lmo1841
129	2273	1,3769e+00	lmo2270	comK'	competence protein ComK	null
130	2668	1,3775e+00	lmo2661	-	ribulose-5-phosphate 3-epimerase	null
131	362	1,3777e+00	lmo0364	-	transcriptional regulator	null
132	494	1,3794e+00	lmo0495	-	hypothetical protein	null
133	851	1,3804e+00	lmo0852	-	TetR family transcriptional regulator	null
134	2495	1,3809e+00	lmo2490	-	CsbA protein	null
135	534	1,3825e+00	lmo0535	-	LacI family transcriptional regulator	null
136	1020	1,3844e+00	lmo1020	-	hypothetical protein	null
137	1354	1,3849e+00	lmo1352	-	hypothetical protein	lmo1352
138	475	1,3850e+00	lmo0476	-	oxetanocin A resistance protein OxrB	null
139	2448	1,3863e+00	lmo2443	-	hypothetical protein	lmo2443
140	2797	1,3866e+00	lmo2788	bvrA	transcription antiterminator	null
141	2347	1,3886e+00	lmo2342	-	16S pseudouridylate synthase	null
142	68	1,3896e+00	lmo0068	-	hypothetical protein	lmo0068
143	1982	1,3897e+00	lmo1980	-	hypothetical protein	lmo1980
144	139	1,3910e+00	lmo0139	-	hypothetical protein	lmo0139
145	233	1,3916e+00	lmo0235	ispD	2-C-methyl-D-erythritol 4-phosphate	4-diphosphocytidyl-2C-methyl-D-erythritol synthase;
146	74	1,3935e+00	lmo0074	-	hypothetical protein	lmo0074
147	512	1,3945e+00	lmo0513	-	hypothetical protein	null
148	1837	1,3963e+00	lmo1834	pyrDII	dihydroorotate dehydrogenase electron transfer	null
149	251	1,3968e+00	lmo0253	-	penicillinase antirepressor	null
150	2837	1,3978e+00	lmo2827	-	MarR family transcriptional regulator	null
151	2353	1,3978e+00	lmo2348	-	amino acid ABC transporter permease	null
152	776	1,3979e+00	lmo0777	-	hypothetical protein	lmo0777
153	2757	1,3989e+00	lmo2749	-	glutamine amidotransferase	null
154	2830	1,3996e+00	lmo2820	-	amino-terminal domain-containing protein	null
155	1150	1,4026e+00	lmo1149	-	alpha-ribazole-5'-phosphatase	null
156	2611	1,4033e+00	lmo2604	-	hypothetical protein	lmo2604
157	2109	1,4039e+00	lmo2106	-	hypothetical protein	null
158	418	1,4043e+00	lmo0421	-	rod shape-determining protein RodA	null
159	457	1,4071e+00	lmo0459	-	transcriptional regulator	null
160	83	1,4074e+00	lmo0083	-	MerR family transcriptional regulator	null
161	2526	1,4081e+00	lmo2521	-	polyglycerol phosphate biosynthesis protein	null
162	240	1,4081e+00	lmo0242	-	hypothetical protein	null
163	2795	1,4082e+00	lmo2786	bvrC	hypothetical protein	null
164	2387	1,4093e+00	lmo2382	-	monovalent cation/H+ antiporter subunit E	subunit E of antiporter complex involved in
165	1860	1,4095e+00	lmo1857	-	hypothetical protein	null
166	928	1,4096e+00	lmo0928	-	3-methyladenine DNA glycosylase	responsible for recognizing base lesions in the
167	883	1,4097e+00	lmo0883	-	hypothetical protein	null
168	2593	1,4106e+00	lmo2586	-	formate dehydrogenase subunit alpha	null
169	2102	1,4117e+00	lmo2100	-	GntR family transcriptional regulator	null
170	52	1,4140e+00	lmo0052	-	hypothetical protein	null
171	336	1,4147e+00	lmo0339	-	hypothetical protein	null
172	420	1,4179e+00	lmo0423	-	RNA polymerase factor sigma C	part of sigC operon induced by temperature upshift
173	2108	1,4197e+00	lmo2104a	-	hypothetical protein	null
174	2679	1,4202e+00	lmo2672	-	AraC family transcriptional regulator	null
175	720	1,4209e+00	lmo0721	-	fibronectin-binding protein	null
176	436	1,4219e+00	lmo0439	-	hypothetical protein	null
177	2694	1,4234e+00	lmo2687	-	cell division protein FtsW	null
178	1278	1,4239e+00	lmo1277	codV	integrase/recombinase	null
179	1007	1,4240e+00	lmo1007	-	hypothetical protein	lmo1007
180	1214	1,4244e+00	lmo1213	-	hypothetical protein	null
181	149	1,4245e+00	lmo0149	-	hypothetical protein	lmo0149
182	2065	1,4257e+00	lmo2063	-	hypothetical protein	lmo2063
183	299	1,4266e+00	lmo0301	-	PTS beta-glucoside transporter subunit IIA	null
184	2088	1,4268e+00	lmo2086	-	hypothetical protein	null
185	204	1,4275e+00	lmo0206	-	hypothetical protein	lmo0206
186	823	1,4276e+00	lmo0824	-	hypothetical protein	lmo0824
187	2824	1,4281e+00	lmo2814	-	TetR family transcriptional regulator	null
188	2817	1,4282e+00	lmo2807	-	hypothetical protein	hypothetical secreted protein
189	2068	1,4283e+00	lmo2066	-	hypothetical protein	lmo2066
190	491	1,4292e+00	lmo0492	-	LysR family transcriptional regulator	null
191	651	1,4298e+00	lmo0652	-	hypothetical protein	null
192	1983	1,4300e+00	lmo1981	-	hypothetical protein	null
193	549	1,4306e+00	lmo0550	-	pepdidoglycan-bound protein	null
194	478	1,4315e+00	lmo0479	-	secreted protein	null
195	868	1,4318e+00	lmo0868	-	hypothetical protein	lmo0868
196	2151	1,4326e+00	lmo2148	-	hypothetical protein	null
197	615	1,4339e+00	lmo0616	-	glycerophosphoryl diester phosphodiesterase	null
198	697	1,4340e+00	lmo0698	-	flagellar motor switch protein	One of three proteins involved in switching the
199	2049	1,4342e+00	lmo2047	rpmF	50S ribosomal protein L32	some L32 proteins have zinc finger motifs	rib
200	1349	1,4345e+00	lmo1347	comGA	competence protein ComGA	null
201	222	1,4384e+00	lmo0224	sul	dihydropteroate synthases	null
202	990	1,4393e+00	lmo0990	-	hypothetical protein	null
203	5	1,4400e+00	lmo0005	recF	recombination protein F	Required for DNA replication; binds preferentially
204	2410	1,4404e+00	lmo2405	-	hypothetical protein	lmo2405
205	2296	1,4405e+00	lmo2293	-	protein gp10	Protein gp10 [Bacteriophage A118]
206	382	1,4413e+00	lmo0384	-	IolB protein	null
207	442	1,4419e+00	lmo0445	-	transcripitonal regulator	null
208	2446	1,4421e+00	lmo2441	-	transcriptional regulator	null
209	157	1,4426e+00	lmo0157	-	ATP-dependent helicase	null
210	467	1,4427e+00	lmo0468	-	hypothetical protein	lmo0468
211	322	1,4434e+00	lmo0325	-	transcriptional regulator	null
212	2283	1,4435e+00	lmo2280	-	protein gp23	protein gp23 [Bacteriophage A118]
213	2727	1,4454e+00	lmo2719	-	hypothetical protein	null
214	680	1,4459e+00	lmo0681	-	flagellar biosynthesis regulator FlhF	Positive regulator of class III flagellar genes
215	377	1,4461e+00	lmo0379	-	hypothetical protein	lmo0379
216	2685	1,4466e+00	lmo2678	-	XRE family transcriptional regulator	null
217	2112	1,4480e+00	lmo2109	-	hydrolase	null
218	2319	1,4480e+00	lmo2316	-	site-specific DNA-methyltransferase	null
219	2408	1,4485e+00	lmo2403	-	hypothetical protein	null
220	2061	1,4489e+00	lmo2059	-	potassium channel protein	null
221	2594	1,4495e+00	lmo2587	-	hypothetical protein	null
222	871	1,4510e+00	lmo0871	-	hypothetical protein	null
223	109	1,4515e+00	lmo0109	-	AraC family transcriptional regulator	null
224	2411	1,4517e+00	lmo2406	-	hypothetical protein	null
225	2357	1,4518e+00	lmo2352	-	LysR family transcriptional regulator	null
226	503	1,4520e+00	lmo0504	-	hypothetical protein	lmo0504
227	43	1,4526e+00	lmo0043	-	arginine deiminase	catalyzes the degradation of arginine to citruline
228	2101	1,4529e+00	lmo2099	-	transcriptional antiterminator	null
229	746	1,4551e+00	lmo0747	-	hypothetical protein	lmo0747
230	1163	1,4583e+00	lmo1162	-	hypothetical protein	lmo1162
231	2683	1,4591e+00	lmo2676	-	DNA polymerase IV	null
232	1413	1,4593e+00	lmo1411	-	hypothetical protein	lmo1411
233	576	1,4593e+00	lmo0577	-	hypothetical protein	lmo0577
234	2569	1,4596e+00	lmo2563	-	hypothetical protein	null
235	2765	1,4601e+00	lmo2757	-	ATP-dependent DNA helicase	null
236	1738	1,4606e+00	lmo1735	gltC	transcription activator of glutamate synthase	null
237	2804	1,4614e+00	lmo2795	-	RpiR family transcription regulator	null
238	1110	1,4614e+00	lmo1109	-	hypothetical protein	null
239	2179	1,4620e+00	lmo2176	-	TetR family transcriptional regulator	null
240	2647	1,4626e+00	lmo2640	-	hypothetical protein	lmo2640
241	1477	1,4637e+00	lmo1475	hrcA	heat-inducible transcription repressor	Negative regulator of class I heat shock genes
242	1685	1,4650e+00	lmo1682	-	transporter	null
243	95	1,4652e+00	lmo0095	-	hypothetical protein	lmo0095
244	408	1,4658e+00	lmo0411	-	phosphoenolpyruvate synthase	catalyzes the formation of phosphoenolpyruvate from
245	2060	1,4668e+00	lmo2058	ctaA	heme O oxygenase	null
246	141	1,4671e+00	lmo0141	-	hypothetical protein	lmo0141
247	2135	1,4675e+00	lmo2132	-	hypothetical protein	lmo2132
248	1146	1,4676e+00	lmo1145	-	PduV protein	null
249	1184	1,4682e+00	lmo1183	-	hypothetical protein	lmo1183
250	531	1,4690e+00	lmo0532	-	hypothetical protein	lmo0532
251	315	1,4697e+00	lmo0318	thiE	thiamine-phosphate pyrophosphorylase	Condenses 4-methyl-5-(beta-hydroxyethyl)-thiazole
252	946	1,4702e+00	lmo0946	-	hypothetical protein	lmo0946
253	2589	1,4714e+00	lmo2582	-	histidine kinase	null
254	2272	1,4716e+00	lmo2269	-	hypothetical protein	lmo2269
255	479	1,4720e+00	lmo0480	-	transcriptional regulator	null
256	1275	1,4731e+00	lmo1274	-	polypeptide deformylase	null
257	747	1,4731e+00	lmo0748	-	hypothetical protein	lmo0748
258	1130	1,4739e+00	lmo1129	-	hypothetical protein	null
259	686	1,4742e+00	lmo0687	-	hypothetical protein	lmo0687
260	2826	1,4744e+00	lmo2816	-	MFS transporter	null
261	1135	1,4744e+00	lmo1134	-	regulatory protein	null
262	665	1,4750e+00	lmo0666	-	hypothetical protein	null
263	2373	1,4752e+00	lmo2368	-	hypothetical protein	lmo2368
264	2426	1,4761e+00	lmo2421	-	two-component sensor histidine kinase	null
265	307	1,4773e+00	lmo0310	-	hypothetical protein	lmo0310
266	2854	1,4778e+00	lmo2844	-	hypothetical protein	null
267	1665	1,4779e+00	lmo1662	-	hypothetical protein	null
268	51	1,4779e+00	lmo0051	-	response regulator	null
269	1658	1,4788e+00	lmo1655	-	hypothetical protein	null
270	1872	1,4802e+00	lmo1869	-	hypothetical protein	null
271	1681	1,4816e+00	lmo1678	-	bifunctional homocysteine	null
272	228	1,4830e+00	lmo0230	-	hypothetical protein	null
273	2675	1,4840e+00	lmo2668	-	transcriptional antiterminator BglG	null
274	104	1,4842e+00	lmo0104	-	hypothetical protein	lmo0104
275	1849	1,4844e+00	lmo1846	-	multidrug transporter	NorM; MdtK; functions as a Na(+)/drug antiporter;
276	1058	1,4845e+00	lmo1058	-	hypothetical protein	null
277	2356	1,4855e+00	lmo2351	-	FMN reductase	null
278	2274	1,4858e+00	lmo2271	-	hypothetical protein	lmo2271
279	2443	1,4870e+00	lmo2438	-	hypothetical protein	lmo2438
280	2057	1,4877e+00	lmo2055	-	hypothetical protein	null
281	521	1,4883e+00	lmo0522	-	transcriptional regulator	null
282	427	1,4884e+00	lmo0430	-	LysR family transcriptional regulator	null
283	2786	1,4885e+00	lmo2777	-	multidrug transporter	null
284	150	1,4887e+00	lmo0150	-	hypothetical protein	lmo0150
285	611	1,4898e+00	lmo0612	-	MarR family transcriptional evidence	null
286	2498	1,4911e+00	lmo2493	-	ArsR family transcriptional regulator	null
287	2383	1,4920e+00	lmo2378	-	monovalent cation/H+ antiporter subunit A	subunit A of antiporter complex involved in
288	754	1,4920e+00	lmo0755	-	hypothetical protein	null
289	2352	1,4930e+00	lmo2347	-	amino acid ABC transporter permease	null
290	675	1,4930e+00	lmo0676	fliP	flagellar biosynthesis protein FliP	FliP, with proteins FliQ and FliR, forms the core
291	2051	1,4939e+00	lmo2049	-	hypothetical protein	null
292	384	1,4951e+00	lmo0386	-	IolD protein	null
293	1151	1,4959e+00	lmo1150	-	transcriptional regulator PocR	null
294	1418	1,4971e+00	lmo1416	-	hypothetical protein	lmo1416
295	2730	1,4977e+00	lmo2722	-	MerR family transcripitonal regulator	null
296	93	1,4984e+00	lmo0093	-	ATP synthase subunit epsilon	null
297	2351	1,4998e+00	lmo2346	-	amino acid ABC transporter ATP-binding protein	null
298	657	1,5005e+00	lmo0658	-	hypothetical protein	null
299	140	1,5007e+00	lmo0140	-	hypothetical protein	lmo0140
300	807	1,5010e+00	lmo0808	-	spermidine/putrescine ABC transporter permease	null
301	2062	1,5010e+00	lmo2060	-	hypothetical protein	null
302	167	1,5032e+00	lmo0167	-	hypothetical protein	null
303	2585	1,5035e+00	lmo2579	-	hypothetical protein	null
304	1701	1,5036e+00	lmo1698	-	ribosomal-protein-alanine N-acetyltransferase	null
305	77	1,5044e+00	lmo0077	-	hypothetical protein	null
306	1504	1,5045e+00	lmo1502	-	Holliday junction resolvase	null
307	395	1,5046e+00	lmo0397	-	hypothetical protein	null
308	295	1,5046e+00	lmo0297	-	transcriptional antiterminator BglG	null
309	750	1,5062e+00	lmo0751	-	hypothetical protein	lmo0751
310	2249	1,5063e+00	lmo2246	-	hypothetical protein	null
311	1149	1,5066e+00	lmo1148	-	cobalamin (5'-phosphatase) synthetase	null
312	1094	1,5067e+00	lmo1094	-	hypothetical protein	lmo1094
313	91	1,5068e+00	lmo0091	-	ATP synthase subunit gamma	null
314	835	1,5078e+00	lmo0836	-	phosphate-starvation-inducible protein PsiE	null
315	755	1,5083e+00	lmo0756	-	ABC transporter ATP-binding protein	null
316	2761	1,5085e+00	lmo2753	-	hypothetical protein	lmo2753
317	2433	1,5089e+00	lmo2428	-	cell division protein FtsW	null
318	2100	1,5090e+00	lmo2098	-	PTS galacticol transporter subunit IIA	null
319	1142	1,5100e+00	lmo1141	-	uroporphyrin-III C-methyltransferase	null
320	314	1,5100e+00	lmo0317	-	phosphomethylpyrimidine kinase	null
321	1312	1,5101e+00	lmo1311	-	hypothetical protein	lmo1311
322	1564	1,5103e+00	lmo1562	nrdR	transcriptional regulator NrdR	null
323	2784	1,5108e+00	lmo2775	-	bacteriocin transporter	null
324	497	1,5110e+00	lmo0498	-	5-phosphate isomerase	null
325	888	1,5110e+00	lmo0888	-	hypothetical protein	null
326	757	1,5114e+00	lmo0758	-	hypothetical protein	lmo0758
327	667	1,5117e+00	lmo0668	-	ABC transporter permease	null
328	693	1,5118e+00	lmo0694	-	hypothetical protein	lmo0694
329	562	1,5125e+00	lmo0563	hisF	imidazole glycerol phosphate synthase subunit	catalyzes the conversion of
330	589	1,5129e+00	lmo0590	-	hypothetical protein	null
331	363	1,5136e+00	lmo0365	-	hypothetical protein	null
332	2641	1,5138e+00	lmo2634	-	hypothetical protein	null
333	1272	1,5155e+00	lmo1271	-	type I signal peptidase	null
334	380	1,5156e+00	lmo0382	-	transcriptional regulator	null
335	537	1,5169e+00	lmo0538	-	N-acyl-L-amino acid amidohydrolase	null
336	311	1,5172e+00	lmo0314	-	hypothetical protein	null
337	2125	1,5179e+00	lmo2122	-	maltodextrose utilization protein MalA	null
338	2651	1,5180e+00	lmo2644	-	hypothetical protein	lmo2644
339	628	1,5183e+00	lmo0629	-	hypothetical protein	lmo0629
340	1299	1,5190e+00	lmo1298	glnR	glutamine synthetase repressor	null
341	1112	1,5195e+00	lmo1111	-	hypothetical protein	null
342	1347	1,5197e+00	lmo1345	-	competence protein ComGC	null
343	2024	1,5198e+00	lmo2022	-	carbon-sulfur lyase	null
344	1137	1,5207e+00	lmo1136	-	internalin	null
345	2862	1,5208e+00	lmo2852	-	hypothetical protein	lmo2852
346	2132	1,5210e+00	lmo2129	-	hypothetical protein	lmo2129
347	980	1,5217e+00	lmo0980	-	ABC transporter permease	null
348	2805	1,5227e+00	lmo2796	-	transcriptional regulator	null
349	587	1,5229e+00	lmo0588	-	DNA photolyase	null
350	120	1,5231e+00	lmo0120	-	hypothetical protein	lmo0120
351	1484	1,5233e+00	lmo1482	comEC	competence protein ComEC	null
352	112	1,5236e+00	lmo0112	-	Fnr/Crp family transcriptional regulator	null
353	1551	1,5251e+00	lmo1549	radC	DNA repair protein RadC	Involved in DNA double-strand break repair and
354	2775	1,5252e+00	lmo2766	-	RpiR family transcriptional regulator	null
355	629	1,5252e+00	lmo0630	-	transcriptional antiterminator BglG	null
356	296	1,5255e+00	lmo0298	-	PTS beta-glucoside transporter subunit IIC	null
357	753	1,5257e+00	lmo0754	-	hypothetical protein	null
358	80	1,5257e+00	lmo0080	-	hypothetical protein	lmo0080
359	679	1,5259e+00	lmo0680	flhA	flagellar biosynthesis protein FlhA	membrane protein involved in the flagellar export
360	2659	1,5265e+00	lmo2652	-	transcriptional antiterminator	null
361	1628	1,5270e+00	lmo1625	-	transporter	null
362	2064	1,5273e+00	lmo2062	-	copper transporter	null
363	1106	1,5275e+00	lmo1105	-	hypothetical protein	null
364	2777	1,5281e+00	lmo2768	-	hypothetical protein	hypothetical membrane protein
365	2366	1,5285e+00	lmo2361	-	hypothetical protein	null
366	2084	1,5286e+00	lmo2082	-	camphor resistance protein CrcB	may be involved in chromosome condensation;
367	1750	1,5290e+00	lmo1747	-	ABC transporter ATP-binding protein	null
368	1310	1,5291e+00	lmo1309	-	hypothetical protein	null
369	2149	1,5291e+00	lmo2146	-	LysR family transcriptional regulator	null
370	641	1,5292e+00	lmo0642	-	hypothetical protein	lmo0642
371	1675	1,5296e+00	lmo1672	menE	O-succinylbenzoic acid--CoA ligase	converts O-succinylbenzoate to
372	2414	1,5300e+00	lmo2409	-	hypothetical protein	lmo2409
373	2429	1,5304e+00	lmo2424	-	thioredoxin	null
374	471	1,5314e+00	lmo0472	-	hypothetical protein	lmo0472
375	334	1,5317e+00	lmo0337	-	hypothetical protein	lmo0337
376	165	1,5318e+00	lmo0165	-	hypothetical protein	null
377	2684	1,5331e+00	lmo2677	-	esterase	null
378	677	1,5331e+00	lmo0678	fliR	flagellar biosynthesis protein FliR	FliR, with proteins FliP and FliQ, forms the core
379	128	1,5339e+00	lmo0128	-	hypothetical protein	null
380	2355	1,5341e+00	lmo2350	-	hypothetical protein	null
381	107	1,5342e+00	lmo0107	-	ABC transporter ATP-binding protein	null
382	2686	1,5344e+00	lmo2679	-	histidine kinase	null
383	2511	1,5350e+00	lmo2506	ftsX	cell division protein FtsX	null
384	1367	1,5351e+00	lmo1365	tktB	1-deoxy-D-xylulose-5-phosphate synthase	catalyzes the formation of 1-deoxy-D-xylulose
385	1960	1,5354e+00	lmo1958	fhuB	ferrichrome ABC transporter permease	null
386	1286	1,5356e+00	lmo1285	-	hypothetical protein	null
387	431	1,5364e+00	lmo0434	inlB	internalin B	null
388	2479	1,5368e+00	lmo2474	-	hypothetical protein	null
389	1346	1,5372e+00	lmo1344	-	competence protein ComGD	null
390	2814	1,5382e+00	lmo2804	-	hypothetical protein	lmo2804
391	1122	1,5387e+00	lmo1121	-	hypothetical protein	lmo1121
392	1599	1,5387e+00	lmo1596a	-	hypothetical protein	null
393	1690	1,5391e+00	lmo1687	-	hypothetical protein	null
394	969	1,5396e+00	lmo0969	-	ribosomal large subunit pseudouridine	null
395	1543	1,5397e+00	lmo1541	-	hypothetical protein	null
396	2793	1,5397e+00	lmo2784	-	transcriptional antiterminator	null
397	802	1,5400e+00	lmo0803	-	Na+/H+ antiporter	null
398	449	1,5400e+00	lmo0451	-	hypothetical protein	lmo0451
399	357	1,5402e+00	lmo0360	-	DeoR family transcriptional regulator	null
400	433	1,5404e+00	lmo0436	-	hypothetical protein	null
401	2242	1,5417e+00	lmo2239	-	hypothetical protein	lmo2239
402	278	1,5417e+00	lmo0280	-	anaerobic ribonucleotide reductase activator	null
403	2027	1,5422e+00	lmo2025	nadA	quinolinate synthetase	3 different subfamilies; catalyzes the formation of
404	213	1,5427e+00	lmo0215	-	hypothetical protein	null
405	79	1,5428e+00	lmo0079	-	hypothetical protein	lmo0079
406	1579	1,5433e+00	lmo1577	-	metal-dependent hydrolase	catalyzes the opening and hydrolysis of the
407	451	1,5434e+00	lmo0453	-	hypothetical protein	null
408	625	1,5436e+00	lmo0626	-	hypothetical protein	null
409	1462	1,5438e+00	lmo1460	recO	DNA repair protein RecO	involved in DNA repair and RecFOR pathway
410	365	1,5443e+00	lmo0367	-	hypothetical protein	null
411	2285	1,5446e+00	lmo2282	-	protein gp21	protein gp21 [Bacteriophage A118]
412	1552	1,5456e+00	lmo1550	comC	competence protein ComC	null
413	2301	1,5458e+00	lmo2298	-	protein gp4	Protein gp4 [Bacteriophage A118]
414	122	1,5462e+00	lmo0122	-	hypothetical protein	null
415	574	1,5465e+00	lmo0575	-	GntR family transcriptional regulator	null
416	415	1,5469e+00	lmo0418	-	hypothetical protein	lmo0418
417	1136	1,5469e+00	lmo1135	-	hypothetical protein	lmo1135
418	2577	1,5471e+00	lmo2571	-	nicotinamidase	null
419	816	1,5475e+00	lmo0817	-	PhnB protein	null
420	2600	1,5476e+00	lmo2593	-	MerR family transcriptional regulator	null
421	2052	1,5487e+00	lmo2050	-	excinuclease ABC subunit A	null
422	2859	1,5488e+00	lmo2849	-	rhamnulokinase	null
423	805	1,5494e+00	lmo0806	-	transcriptional regulator	null
424	995	1,5499e+00	lmo0995	-	hypothetical protein	null
425	2325	1,5505e+00	lmo2322	-	gp44	gp44 [Bacteriophage A118]
426	1024	1,5506e+00	lmo1024	-	hypothetical protein	lmo1024
427	2768	1,5511e+00	lmo2760	-	ABC transporter ATP-binding protein	null
428	2244	1,5521e+00	lmo2241	-	GntR family transcriptional regulator	null
429	1798	1,5522e+00	lmo1795	-	hypothetical protein	null
430	561	1,5523e+00	lmo0562	hisI	phosphoribosyl-AMP cyclohydrolase	PR-AMP cyclohydrolase; functions in histidine
431	2263	1,5525e+00	lmo2260	-	hypothetical protein	null
432	1873	1,5526e+00	lmo1870	-	alkaline phosphatase	null
433	1534	1,5542e+00	lmo1532	ruvB	Holliday junction DNA helicase RuvB	promotes strand exchange during homologous
434	2385	1,5542e+00	lmo2380	-	monovalent cation/H+ antiporter subunit C	subunit C of antiporter complex involved in
435	2289	1,5547e+00	lmo2286	-	protein gp17	Protein gp17 [Bacteriophage A118]
436	428	1,5548e+00	lmo0431	-	acetyltransferase	null
437	814	1,5549e+00	lmo0815	-	transcriptional regulator	null
438	886	1,5549e+00	lmo0886	dal	alanine racemase	null
439	99	1,5551e+00	lmo0099	-	hypothetical protein	lmo0099
440	1120	1,5552e+00	lmo1119	-	methylase	null
441	833	1,5557e+00	lmo0834	-	hypothetical protein	lmo0834
442	2836	1,5558e+00	lmo2826	-	MFS transporter	null
443	803	1,5563e+00	lmo0804	-	hypothetical protein	lmo0804
444	577	1,5568e+00	lmo0578	-	hypothetical protein	null
445	723	1,5569e+00	lmo0724	-	hypothetical protein	null
446	1577	1,5572e+00	lmo1575	-	hypothetical protein	null
447	861	1,5572e+00	lmo0862	-	oligo-1,6-glucosidase	null
448	890	1,5576e+00	lmo0890	rsbS	negative regulation of sigma-B activity	null
449	2097	1,5578e+00	lmo2095	-	phosphofructokinase	null
450	403	1,5580e+00	lmo0405	-	phosphate transporter	null
451	1037	1,5582e+00	lmo1037	-	hypothetical protein	null
452	229	1,5588e+00	lmo0231	-	ATP:guanido phosphotransferase	null
453	1171	1,5590e+00	lmo1170	-	PduX protein	null
454	1841	1,5597e+00	lmo1838	pyrB	aspartate carbamoyltransferase	catalyzes the transfer of the carbamoyl moiety from
455	81	1,5600e+00	lmo0081	-	hypothetical protein	lmo0081
456	66	1,5601e+00	lmo0066	-	toxin	null
457	1480	1,5605e+00	lmo1478	-	MerR family transcriptional regulator	null
458	2676	1,5606e+00	lmo2669	-	hypothetical protein	lmo2669
459	2500	1,5614e+00	lmo2495	-	phosphate ABC transporter ATP-binding protein	ATP-binding protein; PstABCS is an ATP dependent
460	108	1,5615e+00	lmo0108	-	ABC transporter ATP-binding protein	null
461	1040	1,5626e+00	lmo1040	-	molybdenum ABC transporter permease	null
462	2720	1,5630e+00	lmo2712	-	gluconate kinase	null
463	1957	1,5630e+00	lmo1955	-	integrase/recombinase	null
464	1502	1,5633e+00	lmo1500	-	hypothetical protein	null
465	201	1,5641e+00	lmo0203	mpl	Zinc metalloproteinase precursor	null
466	548	1,5642e+00	lmo0549	-	internalin	null
467	50	1,5643e+00	lmo0050	-	histidine kinase	null
468	2758	1,5644e+00	lmo2750	-	para-aminobenzoate synthase subunit I	null
469	469	1,5655e+00	lmo0470	-	hypothetical protein	null
470	709	1,5656e+00	lmo0710	flgB	flagellar basal-body rod protein FlgB	with FlgF and C makes up the proximal portion of
471	172	1,5656e+00	lmo0174	-	transposase	null
472	789	1,5666e+00	lmo0790	-	transcriptional regulator	null
473	2278	1,5670e+00	lmo2275	-	protein gp28	Portein gp28 [Bacteriophage A118]
474	526	1,5674e+00	lmo0527	-	transmembrane protein	null
475	2186	1,5674e+00	lmo2183	-	ferrichrome ABC transporter permease	null
476	1764	1,5674e+00	lmo1761	-	sodium-dependent transporter	null
477	1797	1,5675e+00	lmo1794	-	hypothetical protein	null
478	1134	1,5678e+00	lmo1133	-	hypothetical protein	null
479	718	1,5678e+00	lmo0719	-	hypothetical protein	null
480	510	1,5678e+00	lmo0511	-	hypothetical protein	null
481	2540	1,5681e+00	lmo2535	atpB	ATP synthase F0F1 subunit A	Produces ATP from ADP in the presence of a proton
482	853	1,5683e+00	lmo0854	-	SugE protein	null
483	1959	1,5684e+00	lmo1957	fhuG	ferrichrome ABC transporter permease	null
484	1209	1,5698e+00	lmo1208	cbiP	cobyric acid synthase CbiP	catalyzes amidations at positions B, D, E, and G on
485	2736	1,5699e+00	lmo2728	-	MerR family transcriptional regulator	null
486	154	1,5705e+00	lmo0154	-	zinc ABC transporter ATP-binding protein	null
487	2086	1,5705e+00	lmo2084	-	hypothetical protein	lmo2084
488	2017	1,5708e+00	lmo2015	-	alpha-mannosidase	null
489	621	1,5719e+00	lmo0622	-	hypothetical protein	null
490	719	1,5722e+00	lmo0720	-	hypothetical protein	lmo0720
491	1123	1,5725e+00	lmo1122	-	hypothetical protein	lmo1122
492	2013	1,5729e+00	lmo2011	-	two-component sensor histidine kinase	null
493	435	1,5730e+00	lmo0438	-	hypothetical protein	lmo0438
494	2734	1,5733e+00	lmo2726	-	MarR family transcriptional regulator	null
495	2434	1,5737e+00	lmo2429	-	ferrichrome ABC transporter ATP-binding protein	null
496	682	1,5738e+00	lmo0683	-	chemotaxis protein CheR	null
497	2749	1,5738e+00	lmo2741	-	multidrug transporter	null
498	1038	1,5739e+00	lmo1038	-	hypothetical protein	null
499	1431	1,5745e+00	lmo1429	-	hypothetical protein	null
500	593	1,5748e+00	lmo0594	metX	homoserine O-acetyltransferase	Catalyzes the conversion of acetyl-CoA and
501	1049	1,5749e+00	lmo1049	-	molybdopterin biosynthesis protein MoeB	null
502	2203	1,5752e+00	lmo2200	-	MarR family transcriptional regulator	null
503	1780	1,5757e+00	lmo1777	-	hypothetical protein	null
504	2437	1,5759e+00	lmo2432	-	hypothetical protein	lmo2432
505	1751	1,5762e+00	lmo1748	-	hypothetical protein	lmo1748
506	458	1,5763e+00	lmo0460	-	membrane associated lipoprotein	null
507	860	1,5768e+00	lmo0861	-	sugar ABC transporter permease	null
508	2524	1,5773e+00	lmo2519	-	teichoic acid linkage unit synthesis protein	null
509	2455	1,5773e+00	lmo2450	-	carboxylesterase	null
510	2610	1,5777e+00	lmo2603	-	hypothetical protein	lmo2603
511	2735	1,5777e+00	lmo2727	-	hypothetical protein	null
512	857	1,5781e+00	lmo0858	-	LacI family transcriptional regulator	null
513	2571	1,5785e+00	lmo2565	-	hypothetical protein	null
514	1192	1,5787e+00	lmo1191	cbiA	cobyrinic acid a,c-diamide synthase	responsible for the amidation of carboxylic groups
515	1880	1,5789e+00	lmo1878	-	manganese transport transcriptional regulator	involved in manganese homeostasis; activates the
516	2308	1,5793e+00	lmo2305	-	hypothetical protein	lmo2305
517	2360	1,5795e+00	lmo2355	-	multidrug resistance protein	null
518	2484	1,5801e+00	lmo2479	-	hypothetical protein	lmo2479
519	1432	1,5808e+00	lmo1430	-	hypothetical protein	null
520	2606	1,5817e+00	lmo2599	-	hypothetical protein	null
521	954	1,5821e+00	lmo0954	-	hypothetical protein	lmo0954
522	597	1,5825e+00	lmo0597a	-	hypothetical protein	null
523	369	1,5826e+00	lmo0371	-	GntR family transcriptional regulator	null
524	1726	1,5827e+00	lmo1723	-	hypothetical protein	lmo1723
525	1333	1,5827e+00	lmo1332	-	GTPase EngC	null
526	1301	1,5830e+00	lmo1300	-	arsenic transporter	null
527	2424	1,5853e+00	lmo2419	-	ABC transporter ATP-binding protein	null
528	1848	1,5857e+00	lmo1845	-	hypothetical protein	null
529	2079	1,5860e+00	lmo2077	-	glycoprotease	null
530	2601	1,5863e+00	lmo2594	-	hypothetical protein	lmo2594
531	1677	1,5864e+00	lmo1674	-	prolyl aminopetidase	null
532	544	1,5865e+00	lmo0545	-	hypothetical protein	lmo0545
533	389	1,5866e+00	lmo0391	-	hypothetical protein	lmo0391
534	1916	1,5866e+00	lmo1914	-	hypothetical protein	null
535	830	1,5867e+00	lmo0831	-	hypothetical protein	lmo0831
536	2528	1,5867e+00	lmo2523	-	single-strand DNA-binding protein	null
537	765	1,5869e+00	lmo0766	-	sugar ABC transporter permease	null
538	2822	1,5870e+00	lmo2812	-	D-alanyl-D-alanine carboxypeptidase	null
539	1719	1,5881e+00	lmo1716	-	transcriptional regulator	null
540	1781	1,5882e+00	lmo1778	-	ABC transporter ATP-binding protein	null
541	2304	1,5883e+00	lmo2301	-	terminase	null
542	1984	1,5883e+00	lmo1982	-	hypothetical protein	null
543	2796	1,5887e+00	lmo2787	bvrB	beta-glucoside-specific phosphotransferase	null
544	684	1,5888e+00	lmo0685	-	flagellar motor protein MotA	With Mot B forms the ion channels that couple
545	3	1,5896e+00	lmo0003	-	hypothetical protein	null
546	2747	1,5899e+00	lmo2739	-	NAD-dependent deacetylase	Modulates the activities of several enzymes which
547	177	1,5903e+00	lmo0179	-	sugar ABC transporter permease	null
548	903	1,5904e+00	lmo0902	-	GntR family transcriptional regulator	null
549	1805	1,5909e+00	lmo1802	-	DNA-binding protein	null
550	453	1,5913e+00	lmo0455	-	hypothetical protein	null
551	325	1,5917e+00	lmo0328	-	hypothetical protein	lmo0328
552	1245	1,5922e+00	lmo1244	-	phosphoglycerate mutase	null
553	1853	1,5931e+00	lmo1850	-	MarR family transcriptional regulator	null
554	570	1,5933e+00	lmo0571	-	methyltransferase	null
555	799	1,5934e+00	lmo0800	-	hypothetical protein	null
556	1727	1,5936e+00	lmo1724	-	ABC transporter ATP-binding protein	null
557	1060	1,5939e+00	lmo1060	-	transcriptional regulator	null
558	864	1,5940e+00	lmo0865	-	phosphomannomutase	null
559	407	1,5942e+00	lmo0409	-	internalin	phosphoenolpyruvate synthase, C-terminal
560	698	1,5953e+00	lmo0699	fliM	flagellar motor switch protein FliM	with FliG and FliN makes up the switch complex
561	1590	1,5955e+00	lmo1588	argD	acetylornithine aminotransferase	null
562	2320	1,5955e+00	lmo2317	-	hypothetical protein	null
563	2689	1,5962e+00	lmo2682	kdpA	potassium-transporting ATPase subunit A	catalyzes the hydrolysis of ATP coupled with the
564	338	1,5965e+00	lmo0341	-	hypothetical protein	lmo0341
565	694	1,5965e+00	lmo0695	-	hypothetical protein	lmo0695
566	838	1,5970e+00	lmo0839	-	tetracycline resistance protein	null
567	2745	1,5972e+00	lmo2737	-	LacI family transcriptional regulator	null
568	1483	1,5974e+00	lmo1481	holA	DNA polymerase III subunit delta	required for the assembly and function of the DNAX
569	2821	1,5982e+00	lmo2811	trmE	tRNA modification GTPase TrmE	in Escherichia coli this protein is involved in the
570	335	1,5982e+00	lmo0338	-	hypothetical protein	lmo0338
571	638	1,5984e+00	lmo0639	-	transcripitonal regulator	null
572	873	1,5985e+00	lmo0873	-	transcriptional regulator	null
573	647	1,5986e+00	lmo0648	-	hypothetical protein	null
574	2590	1,5987e+00	lmo2583	-	DNA-binding response regulator	null
575	1034	1,5988e+00	lmo1034	-	glycerol kinase	null
576	2818	1,5993e+00	lmo2808	-	hypothetical protein	hypothetical secreted protein
577	620	1,5998e+00	lmo0621	-	hypothetical protein	null
578	2382	1,5999e+00	lmo2377	-	multidrug transporter	null
579	89	1,6006e+00	lmo0089	-	ATP synthase subunit delta	null
580	2048	1,6006e+00	lmo2046	-	2-dehydropantoate 2-reductase	ketopantoate reductase; catalyzes the NADPH
581	1125	1,6010e+00	lmo1124	-	hypothetical protein	lmo1124
582	1792	1,6011e+00	lmo1789	-	hypothetical protein	null
583	1490	1,6016e+00	lmo1488	nadD	nicotinic acid mononucleotide	transfers an adenyl group from ATP to NaMN to form
584	2028	1,6017e+00	lmo2026	-	peptidoglycan binding protein	null
585	326	1,6021e+00	lmo0329	-	transposase	null
586	826	1,6021e+00	lmo0827	-	transposase	null
587	632	1,6023e+00	lmo0633	-	PTS fructose transporter subunit IIB	FrwB with FrwC, FrwD and PtsA forms a PEP-dependent
588	2338	1,6025e+00	lmo02333	-	hypothetical protein	null
589	1193	1,6026e+00	lmo1192	cobD	cobalamin biosynthesis protein	CobD; CbiD in Salmonella; converts cobyric acid to
590	2326	1,6029e+00	lmo2323	-	hypothetical protein	gp43 [Bacteriophage A118]
591	2115	1,6032e+00	lmo2112	-	hypothetical protein	lmo2112
592	321	1,6038e+00	lmo0324	-	hypothetical protein	lmo0324
593	2838	1,6044e+00	lmo2828	-	hypothetical protein	lmo2828
594	1267	1,6049e+00	lmo1266	-	hypothetical protein	lmo1266
595	465	1,6051e+00	lmo0466	-	hypothetical protein	lmo0466
596	924	1,6055e+00	lmo0923	-	ABC transporter ATP-binding protein	ABC transporter, ATP-binding protein (C-terminal
597	476	1,6055e+00	lmo0477	-	secreted protein	null
598	1511	1,6060e+00	lmo1509	-	exodeoxyribonuclease V	null
599	1765	1,6062e+00	lmo1762	-	hypothetical protein	lmo1762
600	1316	1,6064e+00	lmo1315	-	UDP pyrophosphate synthase	catalyzes the formation of undecaprenyl
601	1348	1,6065e+00	lmo1346	comGB	competence protein ComGB	null
602	910	1,6071e+00	lmo0909	-	GntR family transcriptional regulator	null
603	2392	1,6081e+00	lmo2387	-	hypothetical protein	null
604	293	1,6086e+00	lmo0295	-	FMN-containing NADPH-linked nitro/flavin	null
605	2131	1,6086e+00	lmo2128	-	LacI family transcriptional regulator	null
606	724	1,6094e+00	lmo0725	-	peptidoglycan-binding protein	null
607	911	1,6098e+00	lmo0910	-	hypothetical protein	lmo0910
608	2093	1,6102e+00	lmo2091	argH	argininosuccinate lyase	catalyzes the formation of arginine from
609	2318	1,6103e+00	lmo2315	-	hypothetical protein	null
610	791	1,6107e+00	lmo0792	-	hypothetical protein	null
611	2177	1,6110e+00	lmo2174	-	hypothetical protein	null
612	2110	1,6112e+00	lmo2107	-	DeoR family transcriptional regulator	null
613	1999	1,6114e+00	lmo1997	-	PTS mannose transporter subunit IIA	null
614	1591	1,6115e+00	lmo1589	argB	acetylglutamate kinase	catalyzes the phosphorylation of
615	2268	1,6116e+00	lmo2265	-	hypothetical protein	null
616	236	1,6121e+00	lmo0238	cysE	serine O-acetyltransferase	null
617	1039	1,6121e+00	lmo1039	-	ABC transporter ATP-binding protein	null
618	1557	1,6127e+00	lmo1555	hemD	uroporphyrinogen-III synthase	catalyzes the formation of uroporphyrinogen-III
619	126	1,6129e+00	lmo0126	-	hypothetical protein	lmo0126
620	2045	1,6130e+00	lmo2043	-	MFS transporter	null
621	400	1,6131e+00	lmo0402	-	transcriptional antiterminator BglG	null
622	2850	1,6131e+00	lmo2840	-	sucrose phosphorylase	null
623	2752	1,6132e+00	lmo2744	-	Crp/Fnr family transcriptional regulator	null
624	636	1,6132e+00	lmo0637	-	hypothetical protein	null
625	2006	1,6132e+00	lmo2004	-	GntR family transcriptional regulator	null
626	2047	1,6132e+00	lmo2045	-	hypothetical protein	lmo2045
627	1931	1,6133e+00	lmo1929	ndk	nucleoside diphosphate kinase	catalyzes the formation of nucleoside triphosphate
628	993	1,6134e+00	lmo0993	-	Na+-transporting ATP synthase subunit J	null
629	2310	1,6148e+00	lmo2307	-	hypothetical protein	null
630	1228	1,6151e+00	lmo1227	-	uracil-DNA glycosylase	Excises uracil residues from the DNA which can
631	2190	1,6155e+00	lmo2187	-	hypothetical protein	lmo2187
632	2865	1,6155e+00	lmo2855	rnpA	ribonuclease P	protein component of RNaseP which catalyzes the
633	2001	1,6159e+00	lmo1999	-	hypothetical protein	null
634	1836	1,6165e+00	lmo1833	pyrD	dihydroorotate dehydrogenase	catalyzes the conversion of dihydroorotate to
635	203	1,6166e+00	lmo0205	plcB	phospholipase C	null
636	2404	1,6167e+00	lmo2399	-	hypothetical protein	null
637	2470	1,6175e+00	lmo2465	-	hypothetical protein	lmo2465
638	1221	1,6176e+00	lmo1220	-	hypothetical protein	null
639	2148	1,6185e+00	lmo2145	-	hypothetical protein	null
640	604	1,6185e+00	lmo0605	-	hypothetical protein	null
641	985	1,6186e+00	lmo0985	-	hypothetical protein	lmo0985
642	1251	1,6191e+00	lmo1250	-	antibiotic resistance protein	null
643	1715	1,6191e+00	lmo1712	-	multidrug resistance protein	null
644	2389	1,6194e+00	lmo2384	-	monovalent cation/H+ antiporter subunit G	subunit G of antiporter complex involved in
645	2642	1,6203e+00	lmo2635	-	1,4-dihydroxy-2-naphthoate	catalyzes the formation of dimethylmenaquinone from
646	2432	1,6212e+00	lmo2427	-	cell division protein FtsW	null
647	1343	1,6214e+00	lmo1341	-	competence protein ComG	null
648	2456	1,6218e+00	lmo2451	secG	preprotein translocase subunit SecG	null
649	310	1,6219e+00	lmo0313	-	hypothetical protein	null
650	217	1,6225e+00	lmo0219	-	hypothetical protein	null
651	666	1,6229e+00	lmo0667	-	ABC transporter ATP-binding protein	null
652	2176	1,6230e+00	lmo2173	-	sigma-54-dependent transcriptional regulator	null
653	996	1,6236e+00	lmo0996	-	methylated-DNA-protein-cysteine	null
654	470	1,6244e+00	lmo0471	-	hypothetical protein	lmo0471
655	2807	1,6246e+00	lmo2798	-	phosphatase	null
656	1148	1,6249e+00	lmo1147	-	cobalamin biosynthesis protein CopB	null
657	2782	1,6250e+00	lmo2773	-	transcriptional antiterminator	null
658	297	1,6251e+00	lmo0299	-	PTS beta-glucoside transporter subunit IIB	null
659	164	1,6260e+00	lmo0164	-	DNA replication intiation control protein YabA	null
660	1827	1,6265e+00	lmo1824	priA	primosome assembly protein PriA	binding of PriA to forked DNA starts the assembly
661	832	1,6267e+00	lmo0833	-	transcriptional regulator	null
662	1791	1,6274e+00	lmo1788	-	transcriptional regulator	null
663	1987	1,6281e+00	lmo1985	ilvH	acetolactate synthase small subunit	with IlvI catalyzes the formation of 2-acetolactate
664	2439	1,6294e+00	lmo2434	-	glutamate decarboxylase	null
665	2349	1,6295e+00	lmo2344	-	hypothetical protein	null
666	700	1,6299e+00	lmo0701	-	hypothetical protein	lmo0701
667	2067	1,6303e+00	lmo2065	-	hypothetical protein	lmo2065
668	2085	1,6303e+00	lmo2083	-	hypothetical protein	lmo2083
669	2547	1,6307e+00	lmo2541	-	tRNA threonylcarbamoyladenosine biosynthesis	null
670	2713	1,6308e+00	lmo2705	-	hypothetical protein	lmo2705
671	2288	1,6317e+00	lmo2285	-	protein gp18	Protein gp18 [Bacteriophage A118]
672	1766	1,6323e+00	lmo1763	-	hypothetical protein	null
673	313	1,6324e+00	lmo0316	-	hydroxyethylthiazole kinase	catalyzes the formation of
674	1730	1,6325e+00	lmo1727	-	LacI family transcriptional regulator	null
675	1635	1,6325e+00	lmo1632	trpG	anthranilate synthase subunit beta	TrpG; with TrpE catalyzes the formation of
676	2358	1,6332e+00	lmo2353	-	Na+/H+ antiporter	null
677	459	1,6333e+00	lmo0461	-	hypothetical protein	lmo0461
678	1387	1,6341e+00	lmo1385	-	hypothetical protein	null
679	2046	1,6345e+00	lmo2044	-	peptide ABC transporter substrate-binding	null
680	2754	1,6349e+00	lmo2746	-	hypothetical protein	lmo2746
681	808	1,6350e+00	lmo0809	-	spermidine/putrescine ABC transporter permease	null
682	866	1,6357e+00	lmo0866a	-	hypothetical protein	null
683	2696	1,6357e+00	lmo2689	-	magnesium-translocating P-type ATPase	null
684	1775	1,6359e+00	lmo1772	purC	phosphoribosylaminoimidazole-succinocarboxamide	catalyzes the formation of
685	560	1,6360e+00	lmo0561	hisE	phosphoribosyl-ATP pyrophosphatase	catalyzes the formation of 1-(5-phosphoribosyl)-AMP
686	2471	1,6363e+00	lmo2466	-	hypothetical protein	lmo2466
687	2147	1,6365e+00	lmo2144	-	GntR family transcriptional regulator	null
688	71	1,6366e+00	lmo0071	-	hypothetical protein	lmo0071
689	1795	1,6368e+00	lmo1792	trmD	tRNA (guanine-N(1)-)-methyltransferase	methylates guanosine-37 in various tRNAs; uses
690	1593	1,6369e+00	lmo1591	argC	N-acetyl-gamma-glutamyl-phosphate reductase	catalyzes the reduction of N-acetyl-5-glutamyl
691	396	1,6370e+00	lmo0398	-	PTS sugar transporter subunit IIA	null
692	309	1,6370e+00	lmo0312	-	hypothetical protein	null
693	2576	1,6373e+00	lmo2570	-	hypothetical protein	lmo2570
694	1185	1,6373e+00	lmo1184	-	carbon dioxide concentrating mechanism protein	null
695	2743	1,6378e+00	lmo2735	-	sucrose phosphorylase	null
696	551	1,6380e+00	lmo0552	-	hypothetical protein	null
697	1174	1,6380e+00	lmo1173	-	two-component sensor histidine kinase	null
698	622	1,6387e+00	lmo0623	-	hypothetical protein	lmo0623
699	1158	1,6388e+00	lmo1157	-	diol dehydratase-reactivating factor small	null
700	2080	1,6395e+00	lmo2078	-	hypothetical protein	null
701	416	1,6397e+00	lmo0419	-	hypothetical protein	null
702	870	1,6406e+00	lmo0870	-	hypothetical protein	lmo0870
703	1749	1,6409e+00	lmo1746	-	ABC transporter permease	null
704	318	1,6412e+00	lmo0321	-	hypothetical protein	null
705	998	1,6412e+00	lmo0998	-	hypothetical protein	null
706	1296	1,6412e+00	lmo1295	-	host factor-1 protein	null
707	1793	1,6417e+00	lmo1790	-	hypothetical protein	null
708	1444	1,6419e+00	lmo1442	-	transporter	null
709	1113	1,6419e+00	lmo1112	-	hypothetical protein	null
710	1042	1,6419e+00	lmo1042	-	molybdopterin biosynthesis protein MoeA	null
711	1824	1,6423e+00	lmo1821	-	phosphoprotein phosphatase	null
712	1571	1,6430e+00	lmo1569	fxsA	FxsA	F exclusion of bacteriophage T7; overproduction of
713	493	1,6431e+00	lmo0494	-	hypothetical protein	null
714	749	1,6434e+00	lmo0750	-	hypothetical protein	lmo0750
715	2440	1,6435e+00	lmo2435	-	hypothetical protein	null
716	2361	1,6438e+00	lmo2356	-	hypothetical protein	lmo2356
717	530	1,6444e+00	lmo0531	-	hypothetical protein	lmo0531
718	1325	1,6445e+00	lmo1324	-	hypothetical protein	null
719	2733	1,6447e+00	lmo2725	-	hypothetical protein	null
720	1686	1,6449e+00	lmo1683	-	Fur family transcriptional regulator	null
721	1928	1,6452e+00	lmo1926	-	chorismate mutase	null
722	1645	1,6454e+00	lmo1642	-	sigma factor regulator	null
723	2012	1,6454e+00	lmo2010	-	two-component response regulator	null
724	932	1,6462e+00	lmo0932	-	hypothetical protein	null
725	1414	1,6466e+00	lmo1412	-	modulates DNA topology	null
726	2331	1,6470e+00	lmo2327	-	hypothetical protein	lmo2327
727	2339	1,6473e+00	lmo2334	-	transcriptional regulator	null
728	681	1,6475e+00	lmo0682	flgG	flagellar basal body rod protein FlgG	makes up the distal portion of the flagellar basal
729	358	1,6478e+00	lmo0360a	-	hypothetical protein	null
730	1259	1,6488e+00	lmo1258	-	hypothetical protein	lmo1258
731	1653	1,6490e+00	lmo1650	-	hypothetical protein	null
732	1004	1,6491e+00	lmo1004	-	hypothetical protein	null
733	1121	1,6493e+00	lmo1120	-	hypothetical protein	lmo1120
734	1926	1,6494e+00	lmo1924	tyrA	prephenate dehydrogenase	catalyzes the formation of 4-hydroxyphenylpyruvate
735	1734	1,6499e+00	lmo1731	-	sugar ABC transporter permease	null
736	450	1,6500e+00	lmo0452	-	hypothetical protein	null
737	2810	1,6506e+00	lmo2801	-	N-acetylmannosamine-6-phosphate 2-epimerase	Converts N-acetylmannosamine-6-phosphate to
738	73	1,6517e+00	lmo0073	-	hypothetical protein	lmo0073
739	2010	1,6519e+00	lmo2008	-	ABC transporter permease	null
740	1189	1,6520e+00	lmo1188	-	hypothetical protein	lmo1188
741	185	1,6521e+00	lmo0187	-	hypothetical protein	null
742	1998	1,6530e+00	lmo1996	-	DeoR family transcriptional regulator	null
743	958	1,6530e+00	lmo0958	-	GntR family transcirptional regulator	null
744	101	1,6530e+00	lmo0101	-	transcriptional regulator	null
745	2275	1,6530e+00	lmo2272	-	hypothetical protein	lmo2272
746	2225	1,6531e+00	lmo2222	-	hypothetical protein	null
747	2217	1,6533e+00	lmo2214	-	ABC transporter permease	null
748	2497	1,6533e+00	lmo2492	-	hypothetical protein	lmo2492
749	1098	1,6533e+00	lmo1097a	-	hypothetical protein	null
750	2717	1,6540e+00	lmo2709	-	hypothetical protein	lmo2709
751	2025	1,6542e+00	lmo2023	nadB	L-aspartate oxidase	catalyzes the formation of oxaloacetate from
752	1958	1,6544e+00	lmo1956	fur	Fur family transcriptional regulator	null
753	1050	1,6546e+00	lmo1050	-	hypothetical protein	null
754	1619	1,6549e+00	lmo1616	-	hypothetical protein	null
755	2303	1,6550e+00	lmo2300	-	terminase large subunit from bacteriophage A118	null
756	1684	1,6550e+00	lmo1681	-	5-methyltetrahydropteroyltriglutamate--	catalyzes the transfer of a methyl group from
757	2825	1,6551e+00	lmo2815	fabG	3-ketoacyl-ACP reductase	catalyzes the first of the two reduction steps in
758	2712	1,6554e+00	lmo2704	dnaX	DNA polymerase III subunit gamma/tau	null
759	125	1,6556e+00	lmo0125	-	hypothetical protein	lmo0125
760	1465	1,6561e+00	lmo1463	-	cytidine deaminase	null
761	845	1,6566e+00	lmo0846	-	excinuclease ABC subunit C	null
762	2407	1,6567e+00	lmo2402	-	hypothetical protein	null
763	2200	1,6572e+00	lmo2197	-	hypothetical protein	lmo2197
764	1047	1,6573e+00	lmo1047	moaA	molybdenum cofactor biosynthesis protein A	together with moaC, is involved in the conversion
765	2386	1,6575e+00	lmo2381	-	monovalent cation/H+ antiporter subunit D	subunit D of antiporter complex involved in
766	1883	1,6582e+00	lmo1881	-	5'-3' exonuclease	null
767	2030	1,6585e+00	lmo2028	-	hypothetical protein	null
768	2221	1,6585e+00	lmo2218	-	hypothetical protein	lmo2218
769	2458	1,6587e+00	lmo2453	-	epoxide hydrolase	null
770	1627	1,6597e+00	lmo1624	-	transporter	null
771	350	1,6610e+00	lmo0353	-	hypothetical protein	null
772	1710	1,6613e+00	lmo1707	-	hypothetical protein	lmo1707
773	2548	1,6617e+00	lmo2542	-	protoporphyrinogen oxidase	null
774	439	1,6625e+00	lmo0442	-	hypothetical protein	lmo0442
775	1862	1,6627e+00	lmo1859	-	methionine sulfoxide reductase B	this stereospecific enzymes reduces the R isomer of
776	1974	1,6628e+00	lmo1972	-	PTS pentitol transporter subunit IIB	null
777	1250	1,6640e+00	lmo1249	-	hypothetical protein	lmo1249
778	2507	1,6641e+00	lmo2502	-	hypothetical protein	lmo2502
779	2329	1,6650e+00	lmo2325a	-	hypothetical protein	null
780	2313	1,6650e+00	lmo2310	-	hypothetical protein	lmo2310
781	2350	1,6657e+00	lmo2345	-	hypothetical protein	null
782	1309	1,6658e+00	lmo1308	-	hypothetical protein	null
783	1117	1,6660e+00	lmo1116	-	regulatory protein	null
784	1996	1,6667e+00	lmo1994	-	LacI family transcriptional regulator	null
785	2016	1,6668e+00	lmo2014	-	sugar hydrolase	null
786	2184	1,6668e+00	lmo2181	-	hypothetical protein	null
787	2671	1,6680e+00	lmo2664	-	sorbitol dehydrogenase	null
788	1252	1,6685e+00	lmo1251	-	Fnr/Crp family transcriptional regulator	null
789	348	1,6686e+00	lmo0351	-	phosphotransferase mannnose-specific family	null
790	1553	1,6688e+00	lmo1551	folC	folyl-polyglutamate synthetase	null
791	1128	1,6690e+00	lmo1127	-	hypothetical protein	lmo1127
792	1285	1,6690e+00	lmo1284	-	hypothetical protein	null
793	821	1,6691e+00	lmo0822	-	transcriptional regulator	null
794	1878	1,6703e+00	lmo1875	-	ABC transporter ATP-binding protein	formyl-tetrahydrofolate synthetase C-terminal
795	1977	1,6707e+00	lmo1975	-	DNA polymerase IV	involved in translesion DNA polymerization with
796	1948	1,6709e+00	lmo1946	-	acyl-CoA hydrolase	null
797	2445	1,6709e+00	lmo2440	-	hypothetical protein	lmo2440
798	477	1,6715e+00	lmo0478	-	secreted protein	null
799	1566	1,6719e+00	lmo1564	mutM	formamidopyrimidine-DNA glycosylase	Involved in base excision repair of DNA damaged by
800	2077	1,6721e+00	lmo2075	-	DNA-binding/iron metalloprotein/AP endonuclease	null
801	1133	1,6722e+00	lmo1132	-	ABC transporter ATP-binding protein	null
802	1922	1,6729e+00	lmo1920	-	hypothetical protein	null
803	1384	1,6730e+00	lmo1382	-	hypothetical protein	lmo1382
804	1896	1,6736e+00	lmo1894	nth	endonuclease III (DNA repair)	null
805	1911	1,6741e+00	lmo1909	-	hypothetical protein	null
806	938	1,6744e+00	lmo0938	-	protein-tyrosine-phosphatase	null
807	919	1,6744e+00	lmo0918	-	transcription antiterminator BglG	null
808	1162	1,6744e+00	lmo1161	-	ethanolamine utilization protein EutJ	null
809	2054	1,6745e+00	lmo2052	coaD	phosphopantetheine adenylyltransferase	Catalyzes the conversion of ATP and pantetheine
810	207	1,6752e+00	lmo0209	-	hypothetical protein	lmo0209
811	1186	1,6758e+00	lmo1185	-	PduT protein	null
812	1119	1,6759e+00	lmo1118	-	hypothetical protein	lmo1118
813	770	1,6762e+00	lmo0771	-	hypothetical protein	lmo0771
814	2094	1,6771e+00	lmo2092	betL	glycine betaine transporter BetL	null
815	1682	1,6771e+00	lmo1679	-	cystathionine beta-lyase	catalyzes the formation of L-homocysteine from
816	2840	1,6774e+00	lmo2830	-	thioredoxin	null
817	1649	1,6778e+00	lmo1646	-	exonuclease SbcD	null
818	378	1,6786e+00	lmo0380	-	hypothetical protein	lmo0380
819	774	1,6788e+00	lmo0775	-	hypothetical protein	lmo0775
820	1870	1,6789e+00	lmo1867	-	pyruvate phosphate dikinase	catalyzes the formation of phosphoenolpyruvate from
821	1453	1,6791e+00	lmo1451	ispH	4-hydroxy-3-methylbut-2-enyl diphosphate	catalyzes the conversion of
822	837	1,6804e+00	lmo0838	uhpT	sugar:phosphate antiporter	cytoplasmic membrane protein that functions as a
823	2435	1,6807e+00	lmo2430	-	ferrichrome ABC transporter permease	null
824	26	1,6810e+00	lmo0026	-	copper homeostasis protein CutC	null
825	308	1,6811e+00	lmo0311	-	hypothetical protein	lmo0311
826	388	1,6812e+00	lmo0390	-	uracil-DNA glycosylase	Excises uracil residues from the DNA which can
827	1419	1,6812e+00	lmo1417	-	hypothetical protein	null
828	596	1,6813e+00	lmo0597	-	Crp/Fnr family transcriptional regulator	null
829	605	1,6818e+00	lmo0606	-	MarR family transcriptional regulator	null
830	658	1,6818e+00	lmo0659	-	transcriptional regulator	null
831	1311	1,6819e+00	lmo1310	-	hypothetical protein	null
832	2855	1,6822e+00	lmo2845	-	MFS transporter	null
833	33	1,6824e+00	lmo0033	-	endoglucanase	null
834	1945	1,6825e+00	lmo1943	-	hypothetical protein	null
835	215	1,6826e+00	lmo0217	-	DivIC protein	null
836	1246	1,6833e+00	lmo1245	-	hypothetical protein	lmo1245
837	1975	1,6834e+00	lmo1973	-	PTS sugar transporter subunit IIA	null
838	2397	1,6836e+00	lmo2392	-	hypothetical protein	null
839	2678	1,6838e+00	lmo2671	-	hypothetical protein	lmo2671
840	40	1,6843e+00	lmo0040	-	agmatine deiminase	catalyzes the formation of carbamoylputrescine from
841	1633	1,6847e+00	lmo1630	trpC	indole-3-glycerol phosphate synthase	involved in tryptophan biosynthesis; amino acid
842	2674	1,6856e+00	lmo2667	-	PTS galacticol transporter subunit IIA	null
843	1124	1,6856e+00	lmo1123	-	hypothetical protein	lmo1123
844	836	1,6865e+00	lmo0837	-	hypothetical protein	null
845	2316	1,6868e+00	lmo2313	-	hypothetical protein	null
846	1763	1,6876e+00	lmo1760	-	geranylgeranylglyceryl phosphate synthase-like	PcrB-like protein; GGGP synthase; member of
847	645	1,6883e+00	lmo0646	-	hypothetical protein	null
848	2337	1,6887e+00	lmo2332	int	integrase	integrase [Bacteriophage A118]
849	1036	1,6888e+00	lmo1036	-	hypothetical protein	lmo1036
850	2398	1,6892e+00	lmo2393	-	hypothetical protein	null
851	1224	1,6895e+00	lmo1223	-	ABC transporter ATP-binding proteins	null
852	2279	1,6903e+00	lmo2276	-	hypothetical protein	null
853	2831	1,6905e+00	lmo2821	-	internalin	null
854	2572	1,6906e+00	lmo2566	-	hypothetical protein	lmo2566
855	1363	1,6911e+00	lmo1361	xseA	exodeoxyribonuclease VII large subunit	bidirectionally degrades single-stranded DNA into
856	926	1,6912e+00	lmo0926	-	TetR family transcriptional regulator	null
857	331	1,6919e+00	lmo0334	-	hypothetical protein	lmo0334
858	2556	1,6922e+00	lmo2550	-	glycosyl transferase	null
859	2687	1,6926e+00	lmo2680	kdpC	potassium-transporting ATPase subunit C	null
860	1717	1,6929e+00	lmo1714	-	hypothetical protein	lmo1714
861	2069	1,6929e+00	lmo2067	-	bile acid hydrolase	null
862	2702	1,6932e+00	lmo2694	-	lysine decarboxylase	null
863	361	1,6940e+00	lmo0363	-	peptidase E	null
864	1843	1,6943e+00	lmo1840	pyrR	bifunctional pyrimidine regulatory protein PyrR	regulates pyrimidine biosynthesis by binding to the
865	1165	1,6948e+00	lmo1164	-	ATP:cob(I)alamin adenosyltransferase PduO	null
866	2185	1,6950e+00	lmo2182	-	ferrichrome ABC transporter ATP-binding protein	null
867	2236	1,6954e+00	lmo2233	-	LysR family transcriptional regulator	null
868	231	1,6956e+00	lmo0233	-	DNA repair protein RadA	Sms; stabilizes the strand-invasion intermediate
869	1906	1,6957e+00	lmo1904	birA	transcriptional regulator	null
870	1199	1,6959e+00	lmo1198	cbiG	cobalamin biosynthesis protein CbiG	catalyzes the formation of cobalt-precorrin 4 from
871	286	1,6959e+00	lmo0288	-	two-component sensor histidine kinase	null
872	1789	1,6960e+00	lmo1786	inlC	internalin C	null
873	968	1,6967e+00	lmo0968	ppnK	inorganic polyphosphate/ATP-NAD kinase	catalyzes the phosphorylation of NAD to NADP
874	1832	1,6970e+00	lmo1829	-	fibronectin-binding proteins	null
875	1876	1,6970e+00	lmo1873	-	dihydrofolate reductase	null
876	660	1,6975e+00	lmo0661	-	hypothetical protein	null
877	1244	1,6975e+00	lmo1243	-	hypothetical protein	lmo1243
878	1132	1,6976e+00	lmo1131	-	ABC transporter ATP-binding protein	null
879	1900	1,6979e+00	lmo1898	-	hypothetical protein	null
880	1908	1,6984e+00	lmo1906	mgsA	methylglyoxal synthase	catalyzes the formation of methylglyoxal from
881	586	1,6986e+00	lmo0587	-	secreted protein	null
882	1743	1,6987e+00	lmo1740	-	amino acid ABC transporter permease	null
883	2848	1,6992e+00	lmo2838	-	sugar ABC transporter permease	null
884	624	1,6995e+00	lmo0625	-	hypothetical protein	lmo0625
885	320	1,6999e+00	lmo0323	-	hypothetical protein	null
886	468	1,7001e+00	lmo0469	-	hypothetical protein	lmo0469
887	1965	1,7012e+00	lmo1963	-	hypothetical protein	null
888	518	1,7013e+00	lmo0519	-	multidrug resistance protein	null
889	199	1,7027e+00	lmo0201	plcA	phosphatidylinositol-specific phospholipase c	null
890	896	1,7038e+00	lmo0896	rsbX	indirect negative regulation of sigma B	null
891	1659	1,7038e+00	lmo1656	-	hypothetical protein	lmo1656
892	1159	1,7043e+00	lmo1158	-	PduK protein	null
893	24	1,7043e+00	lmo0024	-	PTS mannose transporter subunit IID	null
894	419	1,7049e+00	lmo0422	lstR	lineage-specific thermal regulator protein	part of sigC operon that is induced by temperature
895	114	1,7058e+00	lmo0114	-	repressor C1	null
896	2688	1,7058e+00	lmo2681	kdpB	potassium-transporting ATPase subunit B	One of the components of the high-affinity
897	138	1,7066e+00	lmo0138	-	hypothetical protein	lmo0138
898	2409	1,7066e+00	lmo2404	-	hypothetical protein	null
899	502	1,7067e+00	lmo0503	-	PTS fructose transporter subunit IIA	null
900	984	1,7069e+00	lmo0984	-	hypothetical protein	null
901	764	1,7074e+00	lmo0765	-	hypothetical protein	lmo0765
902	1964	1,7077e+00	lmo1962	-	TetR family transcriptional regulator	null
903	2816	1,7077e+00	lmo2806	-	hypothetical protein	hypothetical secreted protein
904	2561	1,7078e+00	lmo2555	-	N-acetylglucosaminyl-phosphatidylinositol	null
905	2609	1,7080e+00	lmo2602	-	hypothetical protein	null
906	500	1,7088e+00	lmo0501	-	transcriptional antiterminator BglG	null
907	241	1,7091e+00	lmo0243	sigH	RNA polymerase factor sigma-70	DNA-dependent RNA polymerase catalyzes the
908	2137	1,7095e+00	lmo2134	-	fructose-1,6-biphosphate aldolase type II	null
909	62	1,7096e+00	lmo0062	-	hypothetical protein	lmo0062
910	2700	1,7103e+00	lmo2692	-	hypothetical protein	lmo2692
911	1868	1,7104e+00	lmo1865	-	hypothetical protein	null
912	2753	1,7106e+00	lmo2745	-	ABC transporter ATP-binding protein	null
913	498	1,7107e+00	lmo0499	-	ribulose-5-phosphate 3 epimerase	null
914	2183	1,7111e+00	lmo2180	-	hypothetical protein	null
915	2078	1,7116e+00	lmo2076	-	alanine acetyltransferase	null
916	933	1,7119e+00	lmo0933	-	sugar transferase	null
917	2055	1,7125e+00	lmo2053	-	hypothetical protein	null
918	487	1,7126e+00	lmo0488	-	LysR family transcriptional regulator	null
919	2843	1,7131e+00	lmo2833	-	maltose phosphorylase	null
920	2815	1,7133e+00	lmo2805	-	hypothetical protein	hypothetical secreted protein
921	2847	1,7138e+00	lmo2837	-	sugar ABC transporter permease	null
922	181	1,7140e+00	lmo0183	-	alpha-glucosidase	null
923	1705	1,7141e+00	lmo1702	-	glutathione transferase	null
924	1009	1,7141e+00	lmo1009	-	hypothetical protein	null
925	88	1,7143e+00	lmo0088	-	ATP synthase subunit C	null
926	414	1,7145e+00	lmo0417	-	hypothetical protein	lmo0417
927	613	1,7146e+00	lmo0614	-	hypothetical protein	null
928	1771	1,7148e+00	lmo1768	purF	amidophosphoribosyltransferase	Catalyzes first step of the de novo purine
929	1485	1,7148e+00	lmo1483	comEB	competence protein ComEB	null
930	1794	1,7148e+00	lmo1791	-	hypothetical protein	lmo1791
931	198	1,7153e+00	lmo0200	prfA	listeriolysin positive regulatory protein	null
932	872	1,7155e+00	lmo0872	-	antibiotic resistance protein	null
933	1545	1,7158e+00	lmo1543	-	ribonuclease G	null
934	1282	1,7162e+00	lmo1281	-	hypothetical protein	null
935	588	1,7165e+00	lmo0589	-	hypothetical protein	lmo0589
936	1412	1,7168e+00	lmo1410	-	hypothetical protein	lmo1410
937	2438	1,7171e+00	lmo2433	-	acetylesterase	null
938	193	1,7172e+00	lmo0195	-	ABC transporter permease	null
939	2832	1,7174e+00	lmo2822	-	hypothetical protein	lmo2822
940	999	1,7174e+00	lmo0999	-	hypothetical protein	lmo0999
941	1104	1,7189e+00	lmo1103	-	hypothetical protein	null
942	2229	1,7191e+00	lmo2226	-	hypothetical protein	null
943	1516	1,7195e+00	lmo1514	-	recombination factor protein RarA	null
944	329	1,7195e+00	lmo0332	-	hypothetical protein	lmo0332
945	1822	1,7204e+00	lmo1819	-	ribosome-associated GTPase	EngC; RsgA; CpgA; circularly permuted GTPase;
946	859	1,7209e+00	lmo0860	-	sugar ABC transporter permease	null
947	1107	1,7217e+00	lmo1106	-	hypothetical protein	null
948	1728	1,7221e+00	lmo1725	-	GntR family tramscriptional regulator	null
949	2333	1,7232e+00	lmo2329	-	hypothetical protein	null
950	1297	1,7233e+00	lmo1296	-	hypothetical protein	null
951	976	1,7233e+00	lmo0976	-	hypothetical protein	null
952	1443	1,7234e+00	lmo1441	ispG	4-hydroxy-3-methylbut-2-en-1-yl diphosphate	catalyzes the conversion of 2C-methyl-D-erythritol
953	224	1,7235e+00	lmo0226	folK	7,8-dihydro-6-hydroxymethylpterin	null
954	2359	1,7237e+00	lmo2354	-	hypothetical protein	null
955	925	1,7238e+00	lmo0925	-	hypothetical protein	null
956	1799	1,7241e+00	lmo1796	-	hypothetical protein	null
957	1967	1,7242e+00	lmo1965	-	hypothetical protein	null
958	921	1,7242e+00	lmo0920	-	hypothetical protein	null
959	123	1,7244e+00	lmo0123	-	hypothetical protein	null
960	2233	1,7247e+00	lmo2230	-	arsenate reductase	null
961	110	1,7253e+00	lmo0110	-	lipase	null
962	261	1,7256e+00	lmo0263	inlH	internalin H	null
963	1295	1,7259e+00	lmo1294	miaA	tRNA delta(2)-isopentenylpyrophosphate	IPP transferase; isopentenyltransferase; involved
964	1895	1,7264e+00	lmo1893	-	hypothetical protein	lmo1893
965	2335	1,7272e+00	lmo2330	-	hypothetical protein	null
966	474	1,7275e+00	lmo0475	-	hypothetical protein	lmo0475
967	131	1,7281e+00	lmo0131	-	hypothetical protein	null
968	1616	1,7283e+00	lmo1613	-	hypothetical protein	null
969	2114	1,7284e+00	lmo2111	-	nitroreductase	null
970	1707	1,7290e+00	lmo1704	-	hypothetical protein	null
971	2481	1,7291e+00	lmo2476	-	aldose 1-epimerase	null
972	1912	1,7295e+00	lmo1910	-	oxidoreductase	null
973	1372	1,7297e+00	lmo1370	-	butyrate kinase	catalyzes the phosphorylation of 2-butanoate to
974	1992	1,7297e+00	lmo1990	leuD	isopropylmalate isomerase small subunit	catalyzes the isomerization between
975	1507	1,7303e+00	lmo1505	-	ABC transporter ATP-binding protein	null
976	2134	1,7304e+00	lmo2131	-	hypothetical protein	lmo2131
977	2488	1,7308e+00	lmo2483	-	HPr kinase/phosphorylase	catalyzes the phosphorylation of the phosphocarrier
978	778	1,7310e+00	lmo0779	-	hypothetical protein	lmo0779
979	2680	1,7314e+00	lmo2673	-	hypothetical protein	null
980	769	1,7317e+00	lmo0770	-	LacI family transcriptional regulator	null
981	683	1,7320e+00	lmo0684	-	hypothetical protein	lmo0684
982	1709	1,7326e+00	lmo1706	-	transporter	null
983	2362	1,7331e+00	lmo2357	-	hypothetical protein	null
984	659	1,7338e+00	lmo0660	-	transposase	null
985	1944	1,7340e+00	lmo1942	recS	ATP-dependent DNA helicase	null
986	543	1,7341e+00	lmo0544	-	PTS sorbitol transporter subunit IIC	null
987	2258	1,7342e+00	lmo2255	-	hypothetical protein	lmo2255
988	1609	1,7343e+00	lmo1606	-	DNA translocase	null
989	28	1,7350e+00	lmo0028	-	microcin C7 self-immunity protein MccF	null
990	252	1,7356e+00	lmo0254	-	hypothetical protein	lmo0254
991	1010	1,7358e+00	lmo1010	-	LysR family transcriptional regulator	null
992	171	1,7360e+00	lmo0171	-	internalin	null
993	1254	1,7360e+00	lmo1253	-	GntR family transcriptional regulator	null
994	566	1,7361e+00	lmo0567	hisD	histidinol dehydrogenase	catalyzes the oxidation of L-histidinol to
995	2560	1,7361e+00	lmo2554	-	galactosyltransferase	null
996	422	1,7364e+00	lmo0425	-	transcriptional antiterminator BglG	null
997	844	1,7365e+00	lmo0845	-	hypothetical protein	null
998	1875	1,7369e+00	lmo1872	-	methyltransferase	null
999	1963	1,7370e+00	lmo1961	-	oxidoreductase	null
1000	1901	1,7371e+00	lmo1899	dinG	bifunctional ATP-dependent DNA helicase/DNA	unwinds DNA
1001	1510	1,7373e+00	lmo1508	-	histidine kinase	null
1002	801	1,7374e+00	lmo0802	-	hypothetical protein	null
1003	32	1,7378e+00	lmo0032	-	xylose repressor	null
1004	452	1,7381e+00	lmo0454	-	hypothetical protein	null
1005	430	1,7388e+00	lmo0433	inlA	internalin A	null
1006	2551	1,7388e+00	lmo2545	thrB	homoserine kinase	catalyzes the formation of O-phospho-L-homoserine
1007	1100	1,7389e+00	lmo1099	-	hypothetical protein	null
1008	590	1,7393e+00	lmo0591	-	hypothetical protein	null
1009	987	1,7395e+00	lmo0987	-	CylB protein	null
1010	100	1,7399e+00	lmo0100	-	hypothetical protein	lmo0100
1011	1962	1,7404e+00	lmo1960	fhuC	ferrichrome ABC transporter ATP-binding protein	null
1012	64	1,7412e+00	lmo0064	-	hypothetical protein	lmo0064
1013	2250	1,7414e+00	lmo2247	-	oxidoreductase	null
1014	547	1,7422e+00	lmo0548	-	hypothetical protein	lmo0548
1015	975	1,7429e+00	lmo0975	-	ribose-5-phosphate isomerase A	Catalyzes D-ribose 5-phosphate --> D-ribulose
1016	2867	1,7430e+00	lmo2857	-	hypothetical protein	null
1017	339	1,7432e+00	lmo0342	-	transketolase	null
1018	237	1,7434e+00	lmo0239	cysS	cysteinyl-tRNA synthetase	catalyzes a two-step reaction; charges a cysteine
1019	568	1,7440e+00	lmo0569	hisZ	ATP phosphoribosyltransferase	May allow the feedback regulation of ATP
1020	1114	1,7449e+00	lmo1113	-	hypothetical protein	null
1021	2525	1,7449e+00	lmo2520	-	O-succinylbenzoate-CoA synthase	null
1022	2706	1,7456e+00	lmo2698	-	RpiR family transcriptional regulator	null
1023	1524	1,7465e+00	lmo1522	-	D-tyrosyl-tRNA(Tyr) deacylase	hydrolyzes D-tyrosyl-tRNA(Tyr) into D-tyrosine and
1024	1921	1,7465e+00	lmo1919	-	hypothetical protein	null
1025	715	1,7470e+00	lmo0716	fliI	flagellum-specific ATP synthase	involved in type III protein export during
1026	1025	1,7471e+00	lmo1025	-	hypothetical protein	lmo1025
1027	2297	1,7478e+00	lmo2294	-	protein gp9	Protein gp9 [Bacteriophage A118]
1028	2371	1,7487e+00	lmo2366	-	DeoR family transcriptional regulator	null
1029	1318	1,7487e+00	lmo1317	-	1-deoxy-D-xylulose 5-phosphate reductoisomerase	catalyzes the NADP-dependent rearrangement and
1030	751	1,7492e+00	lmo0752	-	hypothetical protein	null
1031	306	1,7496e+00	lmo0309	-	hypothetical protein	null
1032	1803	1,7504e+00	lmo1800	-	protein-tyrosine phosphatase	null
1033	947	1,7513e+00	lmo0947	-	hypothetical protein	hypothetical transport protein
1034	1576	1,7522e+00	lmo1574	dnaE	DNA polymerase III subunit alpha	null
1035	1102	1,7522e+00	lmo1101	-	lipoprotein signal peptidase	null
1036	1570	1,7523e+00	lmo1568	-	hypothetical protein	null
1037	2487	1,7527e+00	lmo2482	lgt	prolipoprotein diacylglyceryl transferase	transfers the N-acyl diglyceride moiety to the
1038	2306	1,7532e+00	lmo2303	-	hypothetical protein	null
1039	376	1,7533e+00	lmo0378	-	hypothetical protein	lmo0378
1040	874	1,7533e+00	lmo0874	-	PTS sugar transporter subunit IIA	null
1041	536	1,7537e+00	lmo0537	-	allantoate amidohydrolase	null
1042	1205	1,7539e+00	lmo1204	-	cobalamin biosynthesis protein CbiM	catalyzes the ATP-dependent transport of cobalt
1043	1670	1,7539e+00	lmo1667	-	L-lactate dehydrogenase	null
1044	506	1,7544e+00	lmo0507	-	PTS galactitol transporter subunit IIB	null
1045	2852	1,7547e+00	lmo2842	-	LacI family transcriptional regulator	null
1046	2801	1,7551e+00	lmo2792	-	hypothetical protein	lmo2792
1047	2107	1,7557e+00	lmo2105	-	ferrous iron transport protein B	null
1048	1972	1,7561e+00	lmo1970	-	phosphotriesterase	null
1049	2119	1,7567e+00	lmo2116	-	hypothetical protein	lmo2116
1050	496	1,7570e+00	lmo0497	-	sugar transferase	null
1051	1379	1,7570e+00	lmo1377	lisR	two-component response regulator	null
1052	1654	1,7573e+00	lmo1651	-	ABC transporter ATP-binding protein	null
1053	2592	1,7577e+00	lmo2585	-	hypothetical protein	null
1054	2111	1,7579e+00	lmo2108	-	N-acetylglucosamine-6-phosphate deacetylase	null
1055	2011	1,7585e+00	lmo2009	-	sugar ABC transporter permease	null
1056	762	1,7587e+00	lmo0763	-	hypothetical protein	null
1057	1933	1,7587e+00	lmo1931	ubiE	ubiquinone/menaquinone biosynthesis	Catalyzes the carbon methylation reaction in the
1058	406	1,7587e+00	lmo0408	-	hypothetical protein	lmo0408
1059	1457	1,7593e+00	lmo1455	dnaG	DNA primase	null
1060	920	1,7594e+00	lmo0919	-	antibiotic ABC transporter ATP-binding protein	null
1061	8	1,7595e+00	lmo0008	-	cardiolipin synthase	null
1062	1711	1,7596e+00	lmo1708	-	aminoglycoside N3'-acetyltransferase	null
1063	2522	1,7599e+00	lmo2517	-	hypothetical protein	lmo2517
1064	1500	1,7599e+00	lmo1498	-	O-methyltransferase	null
1065	1918	1,7605e+00	lmo1916	-	peptidase	null
1066	2780	1,7609e+00	lmo2771	-	beta-glucosidase	null
1067	1380	1,7612e+00	lmo1378	lisK	two-component sensor histidine kinase	null
1068	881	1,7613e+00	lmo0881	-	hypothetical protein	lmo0881
1069	1620	1,7615e+00	lmo1617	-	multidrug transporter	null
1070	2833	1,7621e+00	lmo2823	-	sporulation protein SpoOJ	null
1071	84	1,7639e+00	lmo0084	-	oxidoreductase	null
1072	2133	1,7641e+00	lmo2130	-	hypothetical protein	null
1073	915	1,7642e+00	lmo0914	-	PTS sugar transporter subunit IIB	null
1074	1410	1,7642e+00	lmo1408	-	hypothetical protein	null
1075	1340	1,7648e+00	lmo1338	-	hypothetical protein	null
1076	1173	1,7650e+00	lmo1172	-	two-component response regulator	null
1077	1555	1,7655e+00	lmo1553	hemL	glutamate-1-semialdehyde aminotransferase	Converts (S)-4-amino-5-oxopentanoate to
1078	147	1,7660e+00	lmo0147	-	hypothetical protein	lmo0147
1079	1355	1,7664e+00	lmo1353	-	hypothetical protein	null
1080	2348	1,7665e+00	lmo2343	-	nitrilotriacetate monooxygenase	null
1081	656	1,7676e+00	lmo0657	-	hypothetical protein	lmo0657
1082	163	1,7677e+00	lmo0163	-	hypothetical protein	lmo0163
1083	792	1,7680e+00	lmo0793	-	hypothetical protein	null
1084	1241	1,7686e+00	lmo1240	-	hypothetical protein	null
1085	1308	1,7695e+00	lmo1307	-	hypothetical protein	lmo1307
1086	2447	1,7696e+00	lmo2442	-	hypothetical protein	lmo2442
1087	1852	1,7701e+00	lmo1849	-	metal ABC transporter ATP-binding protein	null
1088	317	1,7704e+00	lmo0320	-	peptidoglycan-bound surface protein	null
1089	2669	1,7704e+00	lmo2662	-	ribose 5-phosphate epimerase	null
1090	525	1,7705e+00	lmo0526	-	transcriptional regulator	null
1091	1085	1,7709e+00	lmo1085	-	teichoic acid biosynthesis protein B	null
1092	1305	1,7710e+00	lmo1304	-	hypothetical protein	null
1093	417	1,7711e+00	lmo0420	-	hypothetical protein	null
1094	2126	1,7721e+00	lmo2123	-	sugar ABC transporter permease	null
1095	2138	1,7723e+00	lmo2135	-	PTS fructose transporter subunit IIC	null
1096	2654	1,7725e+00	lmo2647	-	creatinine amidohydrolase	null
1097	90	1,7728e+00	lmo0090	-	ATP synthase F0F1 subunit alpha	produces ATP from ADP in the presence of a proton
1098	740	1,7731e+00	lmo0741	-	GntR family transcriptional regulator	null
1099	258	1,7735e+00	lmo0260	-	hypothetical protein	null
1100	265	1,7735e+00	lmo0267	-	hypothetical protein	null
1101	2513	1,7738e+00	lmo2508	-	hypothetical protein	null
1102	522	1,7744e+00	lmo0523	-	hypothetical protein	null
1103	2783	1,7747e+00	lmo2774	-	ABC transporter ATP-binding protein	null
1104	1638	1,7748e+00	lmo1635	-	hypothetical protein	null
1105	917	1,7752e+00	lmo0916	-	PTS sugar transporter subunit IIA	null
1106	794	1,7752e+00	lmo0795	-	hypothetical protein	null
1107	2346	1,7752e+00	lmo2341	-	sugar kinase	null
1108	2441	1,7754e+00	lmo2436	-	transcription antiterminator	null
1109	1213	1,7754e+00	lmo1212	-	hypothetical protein	null
1110	190	1,7764e+00	lmo0192	-	PurR family transcriptional regulator	null
1111	1463	1,7767e+00	lmo1461	-	hypothetical protein	lmo1461
1112	948	1,7768e+00	lmo0948	-	transcriptional regulator	null
1113	2808	1,7769e+00	lmo2799	-	PTS mannitol transporter subunit IIBC	null
1114	2243	1,7777e+00	lmo2240	-	ABC transporter ATP-binding protein	null
1115	1648	1,7788e+00	lmo1645	-	ATP-dependent dsDNA exonuclease SbcC	null
1116	1762	1,7791e+00	lmo1759	pcrA	ATP-dependent DNA helicase	null
1117	78	1,7793e+00	lmo0078	-	phosphoglycerate dehydrogenase	null
1118	2756	1,7796e+00	lmo2748	-	hypothetical protein	null
1119	463	1,7803e+00	lmo0464a	-	hypothetical protein	null
1120	1265	1,7810e+00	lmo1264	-	hypothetical protein	lmo1264
1121	2241	1,7811e+00	lmo2238	-	MFS transporter	null
1122	953	1,7814e+00	lmo0953	-	hypothetical protein	lmo0953
1123	1230	1,7815e+00	lmo1229	-	hypothetical protein	null
1124	784	1,7816e+00	lmo0785	-	transcriptional regulator	null
1125	1634	1,7816e+00	lmo1631	trpD	anthranilate phosphoribosyltransferase	Catalyzes the conversion of
1126	426	1,7818e+00	lmo0429	-	sugar hydrolase	null
1127	981	1,7818e+00	lmo0981	-	transporter	null
1128	564	1,7833e+00	lmo0565	hisH	imidazole glycerol phosphate synthase subunit	with HisF IGPS catalyzes the conversion of
1129	882	1,7834e+00	lmo0882	-	hypothetical protein	null
1130	1548	1,7834e+00	lmo1546	mreD	cell-shape determining protein MreD	null
1131	1934	1,7834e+00	lmo1932	-	heptaprenyl diphosphate synthase subunit I	null
1132	2023	1,7835e+00	lmo2021	-	hypothetical protein	null
1133	617	1,7837e+00	lmo0618	-	protein kinase	null
1134	2143	1,7838e+00	lmo2140	-	ABC transporter permease	null
1135	1095	1,7840e+00	lmo1095	-	PTS cellbiose transporter subunit IIB	null
1136	2127	1,7843e+00	lmo2124	-	sugar ABC transporter permease	null
1137	2469	1,7849e+00	lmo2464	-	transcriptional regulator	null
1138	815	1,7855e+00	lmo0816	-	regulatory protein PaiA	null
1139	852	1,7857e+00	lmo0853	-	SugE protein	null
1140	2710	1,7859e+00	lmo2702	recR	recombination protein RecR	involved in a recombinational process of DNA
1141	1946	1,7868e+00	lmo1944	-	ferredoxin	null
1142	1869	1,7871e+00	lmo1866	-	hypothetical protein	null
1143	1695	1,7877e+00	lmo1692	-	hypothetical protein	lmo1692
1144	1449	1,7887e+00	lmo1447	zurA	metal (zinc) transport protein(ABC transporter,	null
1145	1472	1,7889e+00	lmo1470	-	16S ribosomal RNA methyltransferase RsmE	in Escherichia coli RsmE methylates the N3 position
1146	2559	1,7891e+00	lmo2553	-	hypothetical protein	null
1147	143	1,7901e+00	lmo0142a	-	hypothetical protein	null
1148	298	1,7902e+00	lmo0300	-	phospho-beta-galactosidase	null
1149	1672	1,7902e+00	lmo1669	-	hypothetical protein	null
1150	2646	1,7911e+00	lmo2639	-	hypothetical protein	lmo2639
1151	2044	1,7921e+00	lmo2042	-	cell division protein MraZ	null
1152	1249	1,7922e+00	lmo1248	-	hypothetical protein	null
1153	811	1,7926e+00	lmo0812	-	hypothetical protein	lmo0812
1154	1753	1,7926e+00	lmo1750	-	hypothetical protein	null
1155	634	1,7927e+00	lmo0635	-	hypothetical protein	lmo0635
1156	1169	1,7928e+00	lmo1168	AckA2	acetate kinase	null
1157	1664	1,7937e+00	lmo1661	-	hypothetical protein	null
1158	2581	1,7937e+00	lmo2575	-	cation transporter	null
1159	649	1,7939e+00	lmo0650	-	hypothetical protein	null
1160	582	1,7939e+00	lmo0583	-	preprotein translocase subunit SecA	functions in protein export; can interact with
1161	916	1,7941e+00	lmo0915	-	PTS sugar transporter subunit IIC	null
1162	834	1,7946e+00	lmo0835	-	peptidoglycan binding protein	null
1163	2130	1,7951e+00	lmo2127	-	hypothetical protein	lmo2127
1164	2269	1,7951e+00	lmo2266	-	hypothetical protein	null
1165	1201	1,7954e+00	lmo1200	-	cobalamin biosynthesis protein CbiJ	null
1166	1147	1,7957e+00	lmo1146	-	hypothetical protein	lmo1146
1167	1893	1,7961e+00	lmo1891	recU	Holliday junction-specific endonuclease	null
1168	2723	1,7965e+00	lmo2715	cydD	ABC transporter ATP-binding protein	null
1169	2271	1,7966e+00	lmo2268	addB	ATP-dependent deoxyribonuclease subunit B	null
1170	786	1,7974e+00	lmo0787	-	amino acid transporter	null
1171	1175	1,7985e+00	lmo1174	eutA	ethanolamine utilization protein EutA	null
1172	2015	1,7985e+00	lmo2013	-	hypothetical protein	null
1173	1641	1,7990e+00	lmo1638	-	hypothetical protein	null
1174	1344	1,7997e+00	lmo1342	-	competence protein ComGF	null
1175	1468	1,7997e+00	lmo1466	-	hypothetical protein	null
1176	1402	1,7999e+00	lmo1400	-	N-acetyltransferase	null
1177	2512	1,8002e+00	lmo2507	ftsE	cell division protein FtsE	null
1178	2282	1,8010e+00	lmo2279	-	holin	holin [Bacteriophage A118]
1179	2731	1,8011e+00	lmo2723	-	hypothetical protein	null
1180	2489	1,8012e+00	lmo2484	-	hypothetical protein	null
1181	1466	1,8015e+00	lmo1464	-	diacylglycerol kinase	null
1182	1161	1,8017e+00	lmo1160	-	PduL protein	null
1183	344	1,8019e+00	lmo0347	-	dihydroxyacetone kinase	null
1184	602	1,8020e+00	lmo0603	-	hypothetical protein	lmo0603
1185	379	1,8028e+00	lmo0381	-	hypothetical protein	lmo0381
1186	1489	1,8030e+00	lmo1487	-	hypothetical protein	null
1187	2650	1,8031e+00	lmo2643	-	hypothetical protein	lmo2643
1188	2608	1,8033e+00	lmo2601	cbiO	cobalt ABC transporter ATP-binding protein	with CbiNQ forms the ABC transporter for cobalt
1189	61	1,8034e+00	lmo0061	-	hypothetical protein	null
1190	2286	1,8038e+00	lmo2283	-	protein gp20	protein gp20 [Bacteriophage A118]
1191	1126	1,8039e+00	lmo1125	-	hypothetical protein	lmo1125
1192	2141	1,8042e+00	lmo2138	-	transcriptional regulator	null
1193	1021	1,8047e+00	lmo1021	-	two-component sensor histidine kinase	null
1194	92	1,8051e+00	lmo0092	-	ATP synthase F0F1 subunit beta	produces ATP from ADP in the presence of a proton
1195	1642	1,8057e+00	lmo1639	-	DNA-3-methyladenine glycosidase	null
1196	2658	1,8065e+00	lmo2651	-	PTS mannitol transporter subunit IIA	null
1197	897	1,8067e+00	lmo0897	-	transporter	null
1198	2245	1,8069e+00	lmo2242	-	O6-methylguanine-DNA methyltransferase	null
1199	2744	1,8071e+00	lmo2736	-	hypothetical protein	null
1200	59	1,8071e+00	lmo0059	-	hypothetical protein	null
1201	2287	1,8071e+00	lmo2284	-	protein gp19	Protein gp19 [Bacteriophage A118]
1202	1031	1,8073e+00	lmo1031	-	hypothetical protein	null
1203	2792	1,8081e+00	lmo2783	-	PTS cellbiose transporter subunit IIC	null
1204	1861	1,8086e+00	lmo1858	-	dehydrogenase	null
1205	1903	1,8086e+00	lmo1901	panC	pantoate--beta-alanine ligase	catalyzes the formation of (R)-pantothenate from
1206	1597	1,8090e+00	lmo1595	-	hypothetical protein	null
1207	1191	1,8092e+00	lmo1190	-	hypothetical protein	lmo1190
1208	2224	1,8092e+00	lmo2221	-	hypothetical protein	null
1209	2502	1,8094e+00	lmo2497	-	phosphate ABC transporter permease	null
1210	202	1,8097e+00	lmo0204	actA	actin-assembly inducing protein precursor	null
1211	640	1,8100e+00	lmo0641	-	heavy metal-transporting ATPase	null
1212	1979	1,8101e+00	lmo1977	-	hypothetical protein	null
1213	2508	1,8106e+00	lmo2503	-	cardiolipin synthase	null
1214	63	1,8110e+00	lmo0063	-	hypothetical protein	lmo0063
1215	963	1,8112e+00	lmo0963	-	heat shock protein HtpX	metalloprotease
1216	31	1,8119e+00	lmo0031	-	LacI family transcription regulator	null
1217	1071	1,8124e+00	lmo1071	-	cell division protein FtsW	null
1218	895	1,8125e+00	lmo0895	sigB	RNA polymerase sigma factor SigB	sigma factors are initiation factors that promote
1219	1044	1,8131e+00	lmo1044	-	molybdopterin converting factor subunit 2	null
1220	2073	1,8133e+00	lmo2071	-	hypothetical protein	lmo2071
1221	2314	1,8134e+00	lmo2311	-	hypothetical protein	lmo2311
1222	2219	1,8136e+00	lmo2216	-	histidine triad (HIT) protein	null
1223	742	1,8137e+00	lmo0743	-	hypothetical protein	lmo0743
1224	189	1,8138e+00	lmo0191	-	phospho-beta-glucosidase	null
1225	1066	1,8139e+00	lmo1066	-	myo-inositol-1(or 4)-monophosphatase	null
1226	879	1,8141e+00	lmo0879	-	hypothetical protein	lmo0879
1227	2842	1,8142e+00	lmo2832	-	hypothetical protein	null
1228	2724	1,8145e+00	lmo2716	cydC	ABC transporter	null
1229	2468	1,8150e+00	lmo2463	-	multidrug transporter	null
1230	876	1,8166e+00	lmo0876	-	PTS sugar transporter subunit IIC	null
1231	2790	1,8167e+00	lmo2781	-	beta-glucosidase	null
1232	1069	1,8170e+00	lmo1069	-	hypothetical protein	null
1233	472	1,8176e+00	lmo0473	-	hypothetical protein	null
1234	939	1,8178e+00	lmo0939	-	hypothetical protein	lmo0939
1235	1785	1,8182e+00	lmo1782	-	3'-exo-deoxyribonuclease	null
1236	940	1,8194e+00	lmo0940	-	hypothetical protein	lmo0940
1237	1589	1,8199e+00	lmo1587	argF	ornithine carbamoyltransferase	catalyzes the formation of L-citrulline from
1238	959	1,8200e+00	lmo0959	-	undacaprenyl-phosphate	null
1239	2106	1,8202e+00	lmo2104	-	hypothetical protein	lmo2104
1240	1563	1,8203e+00	lmo1561	dnaB	chromosome replication initiation / membrane	null
1241	2164	1,8213e+00	lmo2161	-	hypothetical protein	lmo2161
1242	2059	1,8216e+00	lmo2057	ctaB	protoheme IX farnesyltransferase	converts protoheme IX and farnesyl diphosphate to
1243	1578	1,8221e+00	lmo1576	-	hypothetical protein	null
1244	57	1,8225e+00	lmo0057	-	hypothetical protein	null
1245	2388	1,8228e+00	lmo2383	-	monovalent cation/H+ antiporter subunit F	subunit F of antiporter complex involved in
1246	2739	1,8229e+00	lmo2731	-	RpiR family transcriptional regulator	null
1247	2773	1,8238e+00	lmo2764	-	ROK family transcriptional regulator	null
1248	1030	1,8239e+00	lmo1030	-	LacI family transcriptional regulator	null
1249	413	1,8245e+00	lmo0416	-	transcriptional regulator	null
1250	655	1,8250e+00	lmo0656	-	hypothetical protein	null
1251	168	1,8258e+00	lmo0168	-	AbrB family transcriptional regulator	null
1252	930	1,8259e+00	lmo0930	-	hypothetical protein	null
1253	2330	1,8260e+00	lmo2326	-	hypothetical protein	null
1254	2031	1,8262e+00	lmo2029	-	hypothetical protein	null
1255	728	1,8264e+00	lmo0729	-	hypothetical protein	lmo0729
1256	2403	1,8266e+00	lmo2398	ltrC	hypothetical protein	null
1257	219	1,8267e+00	lmo0221	-	pantothenate kinase	Type III pantothenate kinase; type III; catalyzes
1258	446	1,8268e+00	lmo0448a	-	hypothetical protein	null
1259	211	1,8277e+00	lmo0213	pth	peptidyl-tRNA hydrolase	Enables the recycling of peptidyl-tRNAs produced at
1260	796	1,8278e+00	lmo0797	-	hypothetical protein	lmo0797
1261	212	1,8278e+00	lmo0214	mfd	transcription-repair coupling factor	null
1262	788	1,8278e+00	lmo0789	-	hypothetical protein	null
1263	1689	1,8282e+00	lmo1686	-	hypothetical protein	null
1264	2393	1,8287e+00	lmo2388	-	hypothetical protein	null
1265	1562	1,8287e+00	lmo1560	dnaI	primosomal protein DnaI	Primosomal protein that may act to load helicase
1266	1202	1,8289e+00	lmo1201	-	uroporphyrinogen-III	null
1267	245	1,8293e+00	lmo0247	-	hypothetical protein	lmo0247
1268	1891	1,8295e+00	lmo1889	-	hypothetical protein	null
1269	1041	1,8301e+00	lmo1041	-	molybdate ABC transporter substrate-binding	null
1270	878	1,8308e+00	lmo0878	-	oxidoreductase	null
1271	952	1,8309e+00	lmo0952	-	hypothetical protein	lmo0952
1272	558	1,8314e+00	lmo0559	-	hypothetical protein	null
1273	1831	1,8318e+00	lmo1828	-	hypothetical protein	null
1274	1000	1,8320e+00	lmo1000	-	phytoene dehydrogenase	null
1275	2033	1,8328e+00	lmo2031	-	hypothetical protein	null
1276	1195	1,8328e+00	lmo1194	cbiD	cobalt-precorrin-6A synthase	Catalyzes the methylation of C-1 in
1277	144	1,8330e+00	lmo0143	-	hypothetical protein	lmo0143
1278	1377	1,8332e+00	lmo1375	-	aminotripeptidase	null
1279	2323	1,8337e+00	lmo2320	-	hypothetical protein	lmo2320
1280	579	1,8339e+00	lmo0580	-	hypothetical protein	null
1281	2270	1,8343e+00	lmo2267	-	ATP-dependent deoxyribonuclease subunit A	null
1282	599	1,8343e+00	lmo0600	-	hypothetical protein	lmo0600
1283	1536	1,8349e+00	lmo1534	-	L-lactate dehydrogenase	null
1284	54	1,8355e+00	lmo0054	dnaC	replicative DNA helicase	unwinds double stranded DNA
1285	2026	1,8356e+00	lmo2024	nadC	nicotinate-nucleotide pyrophosphorylase	catalyzes the formation of
1286	635	1,8359e+00	lmo0636	-	hypothetical protein	null
1287	2563	1,8369e+00	lmo2557	-	lipid kinase	null
1288	1423	1,8372e+00	lmo1421	-	glycine/betaine ABC transporter ATP-binding	null
1289	1182	1,8373e+00	lmo1181	-	cobalamin adenosyl transferase	null
1290	15	1,8376e+00	lmo0015	qoxC	AA3-600 quinol oxidase subunit III	null
1291	1242	1,8377e+00	lmo1241	-	hypothetical protein	lmo1241
1292	533	1,8378e+00	lmo0534	-	hypothetical protein	null
1293	893	1,8379e+00	lmo0893	rsbV	anti-anti-sigma factor (antagonist of RsbW)	null
1294	856	1,8382e+00	lmo0857	-	carboxylesterase	null
1295	272	1,8382e+00	lmo0274	-	hypothetical protein	lmo0274
1296	2607	1,8386e+00	lmo2600	cbiO	cobalt ABC transporter ATP-binding subunit	with CbiNQ forms the ABC transporter for cobalt
1297	825	1,8390e+00	lmo0826	-	transporter	null
1298	674	1,8392e+00	lmo0675	-	hypothetical protein	lmo0675
1299	867	1,8393e+00	lmo0867	-	hypothetical protein	lmo0867
1300	2428	1,8396e+00	lmo2423	-	hypothetical protein	null
1301	41	1,8397e+00	lmo0041	-	hypothetical protein	null
1302	2218	1,8399e+00	lmo2215	-	ABC transporter ATP-binding protein	null
1303	2228	1,8400e+00	lmo2225	fumC	fumarate hydratase	class II family (does not require metal);
1304	1629	1,8401e+00	lmo1626	-	hypothetical protein	lmo1626
1305	601	1,8401e+00	lmo0602	-	transcripitonal regulator	null
1306	2315	1,8402e+00	lmo2312	-	hypothetical protein	lmo2312
1307	739	1,8403e+00	lmo0740	-	transcriptional regulator	null
1308	2665	1,8403e+00	lmo2658	-	acyltransferase	null
1309	1981	1,8404e+00	lmo1979	-	hypothetical protein	null
1310	2090	1,8405e+00	lmo2088	-	transcriptional regulator	null
1311	2120	1,8407e+00	lmo2117	-	hypothetical protein	null
1312	1887	1,8407e+00	lmo1885	-	xanthine phosphoribosyltransferase	Catalyzes the transfer of the phosphoribosyl moiety
1313	288	1,8416e+00	lmo0290	-	hypothetical protein	null
1314	800	1,8418e+00	lmo0801	-	internalin	null
1315	1735	1,8421e+00	lmo1732	-	sugar ABC transporter permease	null
1316	1842	1,8425e+00	lmo1839	pyrP	uracil permease	null
1317	1973	1,8437e+00	lmo1971	ulaA	PTS ascorbate transporter subunit IIC	membrane component; functions with enzymes IIB
1318	1718	1,8441e+00	lmo1715	-	hypothetical protein	null
1319	1655	1,8446e+00	lmo1652	-	ABC transporter ATP-binding protein	null
1320	2574	1,8448e+00	lmo2568	-	hypothetical protein	lmo2568
1321	1636	1,8455e+00	lmo1633	trpE	anthranilate synthase subunit alpha	with component II, the glutamine amidotransferase,
1322	2321	1,8458e+00	lmo2318	-	hypothetical protein	lmo2318
1323	2003	1,8459e+00	lmo2001	-	PTS mannose transporter subunit IIC	null
1324	381	1,8469e+00	lmo0383	-	methylmalonate-semialdehyde dehydrogenase	null
1325	1782	1,8472e+00	lmo1779	-	hypothetical protein	lmo1779
1326	1324	1,8473e+00	lmo1323	-	hypothetical protein	null
1327	691	1,8476e+00	lmo0692	cheA	two-component sensor histidine kinase CheA	null
1328	2505	1,8478e+00	lmo2500	phoR	two-component sensor histidine kinase	null
1329	949	1,8487e+00	lmo0949	-	hypothetical protein	null
1330	631	1,8500e+00	lmo0632	-	PTS fructose transporter subunit IIC	FrwC with FrwB, FrwD and PtsA forms a PEP-dependent
1331	2019	1,8501e+00	lmo2017	-	hypothetical protein	null
1332	1211	1,8504e+00	lmo1210	-	hypothetical protein	null
1333	829	1,8504e+00	lmo0830	fbp	fructose-1,6-bisphosphatase	null
1334	565	1,8506e+00	lmo0566	hisB	imidazoleglycerol-phosphate dehydratase	catalyzes the dehydration of
1335	1129	1,8510e+00	lmo1128	-	hypothetical protein	lmo1128
1336	481	1,8511e+00	lmo0482	-	ribosomal RNA large subunit methyltransferase N	23S rRNA m2A2503 methyltransferase; methylates the
1337	1478	1,8513e+00	lmo1476	hemN	coproporphyrinogen III oxidase	catalyzes the oxygen-independent formation of
1338	713	1,8520e+00	lmo0714	fliG	flagellar motor switch protein FliG	One of three proteins involved in switching the
1339	828	1,8525e+00	lmo0829	nifJ	pyruvate-flavodoxin oxidoreductase	null
1340	1525	1,8542e+00	lmo1523	relA	(p)ppGpp synthetase	null
1341	2787	1,8549e+00	lmo2778	-	hypothetical protein	lmo2778
1342	1070	1,8552e+00	lmo1070	-	hypothetical protein	null
1343	1538	1,8554e+00	lmo1536	-	prephenate dehydratase	catalyzes the formation of phenylpyruvate from
1344	1630	1,8557e+00	lmo1627	trpA	tryptophan synthase subunit alpha	catalyzes the formation of indole and
1345	1293	1,8558e+00	lmo1292	-	glycerophosphodiester phosphodiesterase	null
1346	480	1,8560e+00	lmo0481	-	hypothetical protein	in group A Streptococci this protein was found to
1347	809	1,8562e+00	lmo0810	-	spermidine/putrescine ABC transporter	null
1348	383	1,8562e+00	lmo0385	-	IolC protein	null
1349	2327	1,8563e+00	lmo2324	-	anti-repressor	null
1350	1611	1,8569e+00	lmo1608	-	hypothetical protein	null
1351	760	1,8571e+00	lmo0761	-	hypothetical protein	null
1352	1920	1,8572e+00	lmo1918	-	hypothetical protein	null
1353	1298	1,8575e+00	lmo1297	-	aluminum resistance protein	null
1354	393	1,8584e+00	lmo0395	-	blasticidin S-acetyltransferase	null
1355	1761	1,8590e+00	lmo1758	ligA	NAD-dependent DNA ligase LigA	null
1356	2391	1,8590e+00	lmo2386	-	hypothetical protein	null
1357	14	1,8603e+00	lmo0014	qoxB	AA3-600 quinol oxidase subunit I	null
1358	2726	1,8604e+00	lmo2718	cydA	cytochrome D ubiquinol oxidase subunit I	null
1359	1952	1,8612e+00	lmo1950	-	hypothetical protein	null
1360	2087	1,8614e+00	lmo2085	-	peptidoglycan binding protein	null
1361	2020	1,8619e+00	lmo2018	dapF	diaminopimelate epimerase	involved in lysine biosynthesis; DAP epimerase;
1362	1559	1,8619e+00	lmo1557	hemA	glutamyl-tRNA reductase	catalyzes the formation of glutamate-1-semialdehyde
1363	1210	1,8621e+00	lmo1209	-	hypothetical protein	null
1364	1467	1,8626e+00	lmo1465	-	metalloprotease	null
1365	2682	1,8635e+00	lmo2675	-	hypothetical protein	lmo2675
1366	1238	1,8635e+00	lmo1237	racE	glutamate racemase	converts L-glutamate to D-glutamate, a component of
1367	1970	1,8635e+00	lmo1968	-	creatinine amidohydrolase	null
1368	1535	1,8640e+00	lmo1533	ruvA	Holliday junction DNA helicase RuvA	plays an essential role in ATP-dependent branch
1369	618	1,8652e+00	lmo0619	-	hypothetical protein	lmo0619
1370	2751	1,8653e+00	lmo2743	-	translaldolase	null
1371	412	1,8654e+00	lmo0415	-	endo-1,4-beta-xylanase	null
1372	2806	1,8659e+00	lmo2797	-	PTS mannitol transporter subunit IIA	null
1373	1779	1,8661e+00	lmo1776	-	hypothetical protein	null
1374	2649	1,8664e+00	lmo2642	-	hypothetical protein	lmo2642
1375	1600	1,8668e+00	lmo1597	-	hypothetical protein	lmo1597
1376	1074	1,8668e+00	lmo1074	-	teichoic acid translocation permease TagG	null
1377	2494	1,8675e+00	lmo2489	uvrB	excinuclease ABC subunit B	The UvrABC repair system catalyzes the recognition
1378	1913	1,8681e+00	lmo1911	-	histidine kinase	null
1379	2442	1,8685e+00	lmo2437	-	hypothetical protein	lmo2437
1380	669	1,8687e+00	lmo0670	-	hypothetical protein	lmo0670
1381	913	1,8691e+00	lmo0912	-	formate transporter	null
1382	1647	1,8697e+00	lmo1644	-	helicase SNF2	null
1383	19	1,8700e+00	lmo0019	-	hypothetical protein	lmo0019
1384	670	1,8705e+00	lmo0671	-	hypothetical protein	lmo0671
1385	1407	1,8706e+00	lmo1405	-	anti-terminator regulatory protein	null
1386	1617	1,8706e+00	lmo1614	-	hypothetical protein	null
1387	188	1,8709e+00	lmo0190	ipk	4-diphosphocytidyl-2-C-methyl-D-erythritol	An essential enzyme in the nonmevalonate pathway of
1388	1907	1,8712e+00	lmo1905	cca	tRNA CCA-pyrophosphorylase	catalyzes the addition and repair of the
1389	824	1,8714e+00	lmo0825	-	3-hydroxy-3-methylglutaryl-CoA reductase	null
1390	1696	1,8721e+00	lmo1693	recX	recombination regulator RecX	Regulatory protein recX; binds RecA and inhibits
1391	260	1,8726e+00	lmo0262	inlG	internalin G	null
1392	1744	1,8731e+00	lmo1741	-	histidine kinase	null
1393	1292	1,8732e+00	lmo1291	-	acyltransferase	null
1394	1949	1,8733e+00	lmo1947	resE	two-component sensor histidine kinas	null
1395	2187	1,8736e+00	lmo2184	-	ferrichrome ABC transporter substrate-binding	null
1396	2122	1,8737e+00	lmo2119	-	hypothetical protein	null
1397	1986	1,8738e+00	lmo1984	ilvB	acetolactate synthase	null
1398	973	1,8750e+00	lmo0973	dltB	DltB protein for D-alanine esterification of	null
1399	9	1,8754e+00	lmo0009	-	spermidine acetyltransferase	null
1400	169	1,8757e+00	lmo0169	-	glucose transporter	null
1401	2390	1,8759e+00	lmo2385	-	hypothetical protein	null
1402	2568	1,8764e+00	lmo2562	-	hypothetical protein	lmo2562
1403	1966	1,8770e+00	lmo1964	-	ABC transporter ATP-binding protein	null
1404	1065	1,8775e+00	lmo1065	-	hypothetical protein	null
1405	869	1,8781e+00	lmo0869	-	hypothetical protein	lmo0869
1406	2709	1,8785e+00	lmo2701	-	hypothetical protein	null
1407	1826	1,8788e+00	lmo1823	fmt	methionyl-tRNA formyltransferase	null
1408	654	1,8789e+00	lmo0655	-	phosphoprotein phosphatase	null
1409	2000	1,8793e+00	lmo1998	-	opine catabolism protein	null
1410	644	1,8799e+00	lmo0645	-	amino acid transporter	null
1411	183	1,8799e+00	lmo0185	-	hypothetical protein	null
1412	2529	1,8802e+00	lmo2524	fabZ	(3R)-hydroxymyristoyl-ACP dehydratase	in Pseudomonas aeruginosa this enzyme is a trimer
1413	685	1,8805e+00	lmo0686	motB	flagellar motor rotation MotB	null
1414	1032	1,8807e+00	lmo1032	-	transketolase	null
1415	2072	1,8811e+00	lmo2070	-	hypothetical protein	null
1416	1971	1,8818e+00	lmo1969	-	2-keto-3-deoxygluconate-6-phosphate aldolase	null
1417	1864	1,8820e+00	lmo1861	-	hypothetical protein	null
1418	1905	1,8821e+00	lmo1903	-	thioredoxin	null
1419	716	1,8824e+00	lmo0717	-	transglycosylase	null
1420	2861	1,8825e+00	lmo2851	-	AraC family transcriptional regulator	null
1421	2058	1,8826e+00	lmo2056	-	hypothetical protein	null
1422	166	1,8826e+00	lmo0166	-	GIY-YIG nuclease	null
1423	1385	1,8828e+00	lmo1383	-	isopentenyl pyrophosphate isomerase	catalyzes the isomerization of isopentenyl
1424	1145	1,8828e+00	lmo1144	-	PduU protein	null
1425	1592	1,8828e+00	lmo1590	argJ	bifunctional ornithine	bifunctional arginine biosynthesis protein ArgJ;
1426	571	1,8834e+00	lmo0572	-	hypothetical protein	lmo0572
1427	606	1,8834e+00	lmo0607	-	ABC transporter ATP-binding protein	null
1428	2491	1,8837e+00	lmo2486	-	hypothetical protein	lmo2486
1429	699	1,8839e+00	lmo0700	-	flagellar motor switch protein FliY	One of three proteins involved in switching the
1430	653	1,8858e+00	lmo0654	-	hypothetical protein	lmo0654
1431	1517	1,8862e+00	lmo1515	-	hypothetical protein	null
1432	2002	1,8864e+00	lmo2000	-	PTS mannose transporter subunit IID	null
1433	2144	1,8865e+00	lmo2141	-	hypothetical protein	null
1434	1884	1,8880e+00	lmo1882	rpsN	30S ribosomal protein S14	null	rib
1435	572	1,8884e+00	lmo0573	-	hypothetical protein	null
1436	1089	1,8885e+00	lmo1089	tagD	glycerol-3-phosphate cytidylyltransferase	null
1437	284	1,8891e+00	lmo0286	-	aminotransferase	produces methionine from
1438	1756	1,8892e+00	lmo1753	-	lipid kinase	null
1439	1801	1,8898e+00	lmo1798	-	hypothetical protein	null
1440	1897	1,8911e+00	lmo1895	dnaD	chromosome replication initiation protein	null
1441	761	1,8915e+00	lmo0762	-	ATP/GTP-binding protein	null
1442	619	1,8916e+00	lmo0620	-	hypothetical protein	lmo0620
1443	2367	1,8918e+00	lmo2362	-	amino acid antiporter	null
1444	1847	1,8918e+00	lmo1844	lspA	lipoprotein signal peptidase	lipoprotein signal peptidase; integral membrane
1445	87	1,8923e+00	lmo0087	-	hypothetical protein	lmo0087
1446	2332	1,8925e+00	lmo2328	-	XRE family transcriptional regulator	null
1447	391	1,8926e+00	lmo0393	-	hypothetical protein	lmo0393
1448	508	1,8927e+00	lmo0509	prs	phosphoribosyl pyrophosphate synthetase	null
1449	701	1,8933e+00	lmo0702	-	hypothetical protein	lmo0702
1450	2746	1,8934e+00	lmo2738	-	hemolysin	null
1451	227	1,8936e+00	lmo0229	-	CtsR family transcriptional regulator	null
1452	855	1,8937e+00	lmo0856	murF	UDP-N-acetylmuramoylalanyl-D-glutamyl-2,	null
1453	2519	1,8947e+00	lmo2514	-	hypothetical protein	null
1454	2169	1,8951e+00	lmo2166	-	hypothetical protein	lmo2166
1455	2302	1,8951e+00	lmo2299	-	portal protein	portal protein [Bacteriophage A118]
1456	1339	1,8962e+00	lmo1337	-	hypothetical protein	null
1457	1993	1,8963e+00	lmo1991	ilvA	threonine dehydratase	catalyzes the formation of 2-oxobutanoate from
1458	38	1,8974e+00	lmo0038	-	agmatine deiminase	agmatine deiminase 1; catalyzes the formation of
1459	1745	1,8976e+00	lmo1742	adeC	adenine deaminase	null
1460	900	1,8977e+00	lmo13a	-	hypothetical protein	null
1461	848	1,8980e+00	lmo0849	-	amidase	catalyzes the hydrolysis of a monocarboxylic acid
1462	1143	1,8984e+00	lmo1142	-	PduS protein	null
1463	2375	1,8991e+00	lmo2370	-	aminotransferase	null
1464	1523	1,8993e+00	lmo1521	-	N-acetylmuramoyl-L-alanine amidase	null
1465	210	1,8994e+00	lmo0212	-	hypothetical protein	lmo0212
1466	575	1,8995e+00	lmo0576	-	hypothetical protein	hypothetical cell wall associated protein
1467	2005	1,9000e+00	lmo2003	-	GntR family transcriptional regulator	null
1468	2835	1,9002e+00	lmo2825	serC	phosphoserine aminotransferase	catalyzes the formation of 3-phosphonooxypyruvate
1469	989	1,9005e+00	lmo0989	-	MarR family transcriptional regulator	null
1470	2499	1,9005e+00	lmo2494	-	PhoU family transcriptional regulator	null
1471	1479	1,9005e+00	lmo1477	-	oxidoreductase	null
1472	1915	1,9009e+00	lmo1913	-	hypothetical protein	null
1473	2721	1,9009e+00	lmo2713	-	internalin	null
1474	501	1,9012e+00	lmo0502	-	sugar-phosphate isomerase	null
1475	1105	1,9019e+00	lmo1104	-	P60 protein	null
1476	106	1,9022e+00	lmo0106	-	transcriptional regulator	null
1477	1835	1,9032e+00	lmo1832	pyrF	orotidine 5'-phosphate decarboxylase	type 1 subfamily; involved in last step of
1478	2036	1,9034e+00	lmo2034	divIB	cell division protein FtsQ	null
1479	1739	1,9035e+00	lmo1736	-	hypothetical protein	null
1480	343	1,9038e+00	lmo0346	-	triosephosphate isomerase	null
1481	67	1,9043e+00	lmo0067	-	dinitrogenase reductase ADP-ribosylation	null
1482	2215	1,9043e+00	lmo2212	hemE	uroporphyrinogen decarboxylase	catalyzes the formation of coproporphyrinogen from
1483	105	1,9046e+00	lmo0105	-	chitinase B	null
1484	1527	1,9047e+00	lmo1525	-	recombination protein RecJ	null
1485	787	1,9049e+00	lmo0788	-	hypothetical protein	lmo0788
1486	2809	1,9052e+00	lmo2800	-	dehydrogenase	null
1487	936	1,9054e+00	lmo0936	-	nitroflavin reductase	null
1488	1917	1,9059e+00	lmo1915	-	malate dehydrogenase	malic enzyme; oxaloacetate-decarboxylating;
1489	563	1,9063e+00	lmo0564	hisA	1-(5-phosphoribosyl)-5-[(5-	catalyzes the formation of
1490	266	1,9066e+00	lmo0268	-	phosphoglycerate mutase	null
1491	1813	1,9073e+00	lmo1810	-	fatty acid biosynthesis transcriptional	negative regulator of genes involved in fatty acid
1492	1212	1,9077e+00	lmo1211	-	hypothetical protein	null
1493	2050	1,9090e+00	lmo2048	-	hypothetical protein	null
1494	1029	1,9094e+00	lmo1029	-	hypothetical protein	null
1495	1669	1,9100e+00	lmo1666	-	peptidoglycan-linked protein	null
1496	2578	1,9102e+00	lmo2572	-	dihydrofolate reductase subunit A	null
1497	637	1,9103e+00	lmo0638	-	hypothetical protein	lmo0638
1498	772	1,9115e+00	lmo0773	-	alcohol dehydrogenase	null
1499	1093	1,9116e+00	lmo1093	nadE	NAD synthetase	catalyzes the formation of nicotinamide adenine
1500	2417	1,9119e+00	lmo2412	-	hypothetical protein	null
1501	2779	1,9119e+00	lmo2770	-	bifunctional glutamate--cysteine	Synthesizes glutathione from L-glutamate and
1502	2465	1,9121e+00	lmo2460	-	transcriptional regulator	null
1503	250	1,9124e+00	lmo0252	-	penicilinase repressor	null
1504	743	1,9126e+00	lmo0744	-	ABC transporter ATP-binding protein	null
1505	752	1,9127e+00	lmo0753	-	Crp/Fnr family transcriptional regulator	null
1506	1141	1,9129e+00	lmo1140	-	hypothetical protein	lmo1140
1507	2844	1,9134e+00	lmo2834	-	oxidoreductase	null
1508	1090	1,9139e+00	lmo1090	-	glycosyltransferase	null
1509	499	1,9148e+00	lmo0500	-	transaldolase	null
1510	1522	1,9163e+00	lmo1520	hisS	histidyl-tRNA synthetase	null
1511	2295	1,9166e+00	lmo2292	-	protein gp11	Portein gp11 [Bacteriophage A118]
1512	1947	1,9166e+00	lmo1945	-	hypothetical protein	null
1513	1929	1,9168e+00	lmo1927	aroB	3-dehydroquinate synthase	catalyzes the formation of 3-dehydroquinate from
1514	1625	1,9174e+00	lmo1622	-	hypothetical protein	null
1515	1420	1,9174e+00	lmo1418	-	hypothetical protein	null
1516	2486	1,9175e+00	lmo2481	-	pyrophosphatase PpaX	hydrolyzes pyrophosphate formed during
1517	1994	1,9176e+00	lmo1992	-	alpha-acetolactate decarboxylase	null
1518	121	1,9178e+00	lmo0121	-	phage tail protein	null
1519	302	1,9183e+00	lmo0304	-	hypothetical protein	lmo0304
1520	1	1,9187e+00	lmo0001	dnaA	chromosome replication initiator DnaA	binds to the dnaA-box as an ATP-bound complex at
1521	817	1,9191e+00	lmo0818	-	cation-transporting ATPase	null
1522	1401	1,9191e+00	lmo1399	-	phosphodiesterase	protein from Staphylococcus aureus has
1523	1692	1,9194e+00	lmo1689	-	A/G-specific adenine glycosylase	null
1524	2291	1,9207e+00	lmo2288	-	protein gp15	Protein gp15 [Bacteriophage A118]
1525	1167	1,9210e+00	lmo1166	-	NADPH-dependent butanol dehydrogenase	null
1526	1651	1,9220e+00	lmo1648	-	hypothetical protein	lmo1648
1527	152	1,9221e+00	lmo0152	-	peptide ABC transporter substrate-binding	null
1528	1784	1,9226e+00	lmo1781	-	hypothetical protein	lmo1781
1529	1405	1,9231e+00	lmo1403	mutS	DNA mismatch repair protein MutS	This protein performs the mismatch recognition step
1530	156	1,9246e+00	lmo0156	-	hypothetical protein	lmo0156
1531	292	1,9247e+00	lmo0294	-	LysR family transcriptional regulator	null
1532	1442	1,9250e+00	lmo1440	-	hypothetical protein	null
1533	731	1,9255e+00	lmo0732	-	peptidoglycan binding protein	null
1534	1255	1,9258e+00	lmo1254	-	alpha,alpha-phosphotrehalase	null
1535	20	1,9259e+00	lmo0020	-	GntR family transcriptional regulator	null
1536	2237	1,9261e+00	lmo2234	-	hypothetical protein	null
1537	280	1,9265e+00	lmo0282	-	hypothetical protein	null
1538	1233	1,9269e+00	lmo1232	-	recombination and DNA strand exchange inhibitor	MutS2; MutS-II; involved in blocking homologous and
1539	979	1,9269e+00	lmo0979	-	daunorubicin resistance ATP-binding protein	null
1540	1109	1,9271e+00	lmo1108	-	hypothetical protein	null
1541	1063	1,9274e+00	lmo1063	-	ABC transporter ATP binding protein	null
1542	1910	1,9278e+00	lmo1908	-	hypothetical protein	null
1543	1448	1,9285e+00	lmo1446	zurM	metal (zinc) transport protein (ABC transporter,	null
1544	1342	1,9285e+00	lmo1340	-	hypothetical protein	null
1545	1814	1,9288e+00	lmo1811	-	ATP-dependent DNA helicase RecG	catalyzes branch migration in Holliday junction
1546	609	1,9297e+00	lmo0610	-	internalin	null
1547	1388	1,9299e+00	lmo1386	-	DNA translocase	null
1548	717	1,9306e+00	lmo0718	-	hypothetical protein	lmo0718
1549	1115	1,9306e+00	lmo1114	-	hypothetical protein	null
1550	281	1,9307e+00	lmo0283	-	ABC transporter permease	null
1551	1680	1,9307e+00	lmo1677	-	1,4-dihydroxy-2-naphthoate	catalyzes the formation of dimethylmenaquinone from
1552	733	1,9311e+00	lmo0734	-	LacI family transcriptional regulator	null
1553	2152	1,9312e+00	lmo2149	-	hypothetical protein	null
1554	1350	1,9312e+00	lmo1348	gcvT	glycine cleavage system aminomethyltransferase	catalyzes the transfer of a methylene carbon from
1555	704	1,9326e+00	lmo0705	flgK	flagellar hook-associated protein FlgK	with FlgL acts as a hook filament junction protein
1556	1533	1,9327e+00	lmo1531	queA	S-adenosylmethionine:tRNA	Synthesizes oQ from preQ1 in a single
1557	1235	1,9329e+00	lmo1234	uvrC	excinuclease ABC subunit C	The UvrABC repair system catalyzes the recognition
1558	1204	1,9331e+00	lmo1203	cbiL	cobalt-precorrin-2 C(20)-methyltransferase	catalyzes the formation of precorrin-3A from
1559	484	1,9332e+00	lmo0485	-	hypothetical protein	lmo0485
1560	1194	1,9336e+00	lmo1193	cbiC	cobalt-precorrin-8X methylmutase	catalyzes the interconversion of
1561	2172	1,9338e+00	lmo2169	-	hypothetical protein	lmo2169
1562	1371	1,9343e+00	lmo1369	-	phosphotransbutyrylase	null
1563	1458	1,9346e+00	lmo1456	-	hypothetical protein	null
1564	2379	1,9348e+00	lmo2374	-	aspartate kinase	catalyzes the formation of 4-phospho-L-aspartate
1565	349	1,9356e+00	lmo0352	-	DeoR family transcriptional regulator	null
1566	1023	1,9359e+00	lmo1023	-	potassium transporter	null
1567	1698	1,9361e+00	lmo1695	-	hypothetical protein	null
1568	1365	1,9366e+00	lmo1363	-	geranyltranstransferase	null
1569	2550	1,9369e+00	lmo2544	-	thymidine kinase	catalyzes the formation of thymidine 5'-phosphate
1570	567	1,9371e+00	lmo0568	hisG	ATP phosphoribosyltransferase	short form of enzyme; requires HisZ for function;
1571	2167	1,9377e+00	lmo2164	-	AraC family transcriptional regulator	null
1572	710	1,9387e+00	lmo0711	flgC	flagellar basal body rod protein FlgC	with FlgF and B makes up the proximal portion of
1573	2595	1,9389e+00	lmo2588	-	multidrug transporter	null
1574	443	1,9392e+00	lmo0446	-	penicillin acylase	null
1575	1215	1,9400e+00	lmo1214	-	hypothetical protein	lmo1214
1576	25	1,9402e+00	lmo0025	-	phosphoheptose isomerase	null
1577	161	1,9408e+00	lmo0161	-	hypothetical protein	lmo0161
1578	783	1,9408e+00	lmo0784	-	PTS mannose transporter subunit IIB	null
1579	2740	1,9408e+00	lmo2732	-	hypothetical protein	lmo2732
1580	598	1,9410e+00	lmo0599	-	hypothetical protein	null
1581	627	1,9414e+00	lmo0628	-	hypothetical protein	lmo0628
1582	447	1,9414e+00	lmo0449	-	hypothetical protein	lmo0449
1583	1313	1,9418e+00	lmo1312	-	hypothetical protein	lmo1312
1584	524	1,9420e+00	lmo0525	-	hypothetical protein	lmo0525
1585	585	1,9420e+00	lmo0586	-	hypothetical protein	lmo0586
1586	2764	1,9425e+00	lmo2756	topB	DNA topoisomerase III	decatenates replicating daughter chromosomes
1587	2039	1,9426e+00	lmo2037	mraY	phospho-N-acetylmuramoyl-pentapeptide-	First step of the lipid cycle reactions in the
1588	877	1,9431e+00	lmo0877	-	glucosamine-6-phosphate isomerase	null
1589	2725	1,9432e+00	lmo2717	cydB	cytochrome D ubiquinol oxidase subunit II	null
1590	505	1,9434e+00	lmo0506	-	sorbitol dehydrogenase	null
1591	967	1,9442e+00	lmo0967	-	hypothetical protein	null
1592	1088	1,9442e+00	lmo1088	tagB	teichoic acid biosynthesis protein B	null
1593	759	1,9444e+00	lmo0760	-	hypothetical protein	lmo0760
1594	2213	1,9445e+00	lmo2210	-	hypothetical protein	lmo2210
1595	399	1,9445e+00	lmo0401	-	alpha-mannosidase	null
1596	366	1,9451e+00	lmo0368	-	hypothetical protein	null
1597	523	1,9457e+00	lmo0524	-	sulfate transporter	null
1598	1274	1,9460e+00	lmo1273	rnhB	ribonuclease HII	RNH2; RNase HII; binds manganese; endonuclease
1599	1232	1,9463e+00	lmo1231	-	DNA polymerase beta	null
1600	880	1,9473e+00	lmo0880	-	wall associated protein precursor	null
1601	1723	1,9473e+00	lmo1720	-	PTS lichenan transporter subunit IIB	null
1602	1013	1,9477e+00	lmo1013	-	hypothetical protein	null
1603	330	1,9477e+00	lmo0333	-	internalin	null
1604	1330	1,9478e+00	lmo1329	ribC	riboflavin kinase	null
1605	1621	1,9480e+00	lmo1618	-	MarR family transcriptional regulator	null
1606	2396	1,9485e+00	lmo2391	-	hypothetical protein	null
1607	2293	1,9489e+00	lmo2290	-	protein gp13	Portein gp13 [Bacteriophage A118]
1608	2653	1,9491e+00	lmo2646	-	hypothetical protein	lmo2646
1609	1421	1,9494e+00	lmo1419	-	hypothetical protein	null
1610	1560	1,9495e+00	lmo1558	engB	GTP-binding protein EngB	null
1611	642	1,9497e+00	lmo0643	-	transaldolase	null
1612	1532	1,9499e+00	lmo1530	tgt	queuine tRNA-ribosyltransferase	Exchanges the guanine residue with
1613	909	1,9506e+00	lmo0908	-	hypothetical protein	null
1614	1317	1,9506e+00	lmo1316	cdsA	phosphatidate cytidylyltransferase	null
1615	2785	1,9508e+00	lmo2776	-	hypothetical protein	lmo2776
1616	2652	1,9510e+00	lmo2644a	-	hypothetical protein	null
1617	902	1,9512e+00	lmo0901	-	PTS cellbiose transporter subunit IIC	null
1618	2261	1,9518e+00	lmo2258	-	hypothetical protein	lmo2258
1619	151	1,9532e+00	lmo0151	-	hypothetical protein	lmo0151
1620	1103	1,9538e+00	lmo1102	-	cadmium efflux system accessory protein	null
1621	509	1,9549e+00	lmo0510	-	hypothetical protein	lmo0510
1622	2082	1,9550e+00	lmo2080	-	hypothetical protein	lmo2080
1623	1924	1,9555e+00	lmo1922	-	hypothetical protein	null
1624	1276	1,9557e+00	lmo1275	topA	DNA topoisomerase I	catalyzes the ATP-dependent breakage of
1625	398	1,9562e+00	lmo0400	-	PTS fructose transporter subunit IIC	null
1626	1815	1,9564e+00	lmo1812	-	L-serine dehydratase	null
1627	2664	1,9566e+00	lmo2657	-	deoxyguanosinetriphosphate triphosphohydrolase	dGTPase type 3 subfamily, presumably hydrolyzes
1628	2586	1,9567e+00	lmo2579a	-	hypothetical protein	null
1629	862	1,9583e+00	lmo0863	-	hypothetical protein	lmo0863
1630	2063	1,9585e+00	lmo2061	-	hypothetical protein	null
1631	2248	1,9589e+00	lmo2245	-	hypothetical protein	null
1632	2146	1,9590e+00	lmo2143	-	hypothetical protein	null
1633	964	1,9592e+00	lmo0964	-	hypothetical protein	null
1634	482	1,9600e+00	lmo0483	-	hypothetical protein	lmo0483
1635	337	1,9600e+00	lmo0340	-	hypothetical protein	lmo0340
1636	1724	1,9602e+00	lmo1721	-	transcriptional regulator	null
1637	2189	1,9608e+00	lmo2186	-	hypothetical protein	lmo2186
1638	2238	1,9609e+00	lmo2235	-	NADH oxidase	null
1639	884	1,9609e+00	lmo0884	-	protoporphyrinogen oxidase	catalyzes the formation of protoporphyrin IX from
1640	542	1,9611e+00	lmo0543	-	PTS sorbitol transporter subunit IIBC	null
1641	1820	1,9613e+00	lmo1817	-	hypothetical protein	null
1642	554	1,9616e+00	lmo0555	-	di-tripeptide transporter	null
1643	255	1,9620e+00	lmo0257	-	hypothetical protein	null
1644	1565	1,9627e+00	lmo1563	coaE	dephospho-CoA kinase	catalyzes the phosphorylation of the 3'-hydroxyl
1645	1403	1,9627e+00	lmo1401	-	hypothetical protein	null
1646	1043	1,9629e+00	lmo1043	-	molybdopterin-guanine dinucleotide biosynthesis	null
1647	1427	1,9650e+00	lmo1425	opuCD	glycine/betaine ABC transporter permease	null
1648	2230	1,9653e+00	lmo2227	-	ABC transporter ATP-binding protein	null
1649	355	1,9660e+00	lmo0358	-	PTS fructose transporter subunit IIBC	null
1650	2599	1,9663e+00	lmo2592	-	aldo/keto reductase	null
1651	793	1,9664e+00	lmo0794	-	hypothetical protein	null
1652	942	1,9672e+00	lmo0942	-	heat shock protein 90	null
1653	2580	1,9677e+00	lmo2574	-	hypothetical protein	lmo2574
1654	117	1,9679e+00	lmo0117	lmaB	antigen B	null
1655	2496	1,9691e+00	lmo2491	-	hypothetical protein	lmo2491
1656	966	1,9692e+00	lmo0966	-	hypothetical protein	lmo0966
1657	275	1,9701e+00	lmo0277	-	oxidoreductase	null
1658	2427	1,9704e+00	lmo2422	-	two-component response regulator	null
1659	12	1,9707e+00	lmo0012	-	mevalonate kinase	null
1660	1196	1,9711e+00	lmo1195	cbiE	cobalt-precorrin-6Y C(5)-methyltransferase	catalyzes the methylation of C-5 in
1661	818	1,9714e+00	lmo0819	-	hypothetical protein	lmo0819
1662	1243	1,9716e+00	lmo1242	-	hypothetical protein	null
1663	180	1,9717e+00	lmo0182	-	alpha-glucosidase	null
1664	1075	1,9719e+00	lmo1075	-	teichoic acid ABC transporter ATP-binding	null
1665	511	1,9720e+00	lmo0512	-	hypothetical protein	lmo0512
1666	342	1,9734e+00	lmo0345	-	sugar-phosphate isomerase	null
1667	354	1,9735e+00	lmo0357	-	PTS sugar transporter subunit IIA	null
1668	1950	1,9738e+00	lmo1948	resD	two-component response regulator ResD	null
1669	2089	1,9739e+00	lmo2087	-	hypothetical protein	null
1670	1694	1,9745e+00	lmo1691	-	deoxyuridine triphosphate nucleotidohydrolase	null
1671	1231	1,9747e+00	lmo1230	-	hypothetical protein	null
1672	889	1,9753e+00	lmo0889	RsbR	positive regulator of sigma-B activity	null
1673	986	1,9755e+00	lmo0986	-	antibiotic ABC transporter ATP-binding protein	null
1674	2405	1,9758e+00	lmo2400	-	acetyltransferase	null
1675	2557	1,9764e+00	lmo2551	rho	transcription termination factor Rho	An RNA-DNA helicase that actively releases nascent
1676	1991	1,9766e+00	lmo1989	leuC	isopropylmalate isomerase large subunit	dehydratase component, catalyzes the isomerization
1677	2415	1,9767e+00	lmo2410	-	hypothetical protein	lmo2410
1678	714	1,9772e+00	lmo0715	fliH	flagellar assembly protein H	lmo0715; binds to and inhibits the function of
1679	546	1,9774e+00	lmo0547	-	DeoR family transcriptional regulator	null
1680	1989	1,9779e+00	lmo1987	leuA	2-isopropylmalate synthase	catalyzes the formation of 2-isopropylmalate from
1681	2168	1,9787e+00	lmo2165	-	Crp/Fnr family transcriptional regulator	null
1682	2198	1,9796e+00	lmo2195	-	peptide ABC transporter permease	null
1683	1062	1,9797e+00	lmo1062	-	ABC transporters permease	null
1684	2322	1,9801e+00	lmo2319	-	hypothetical protein	null
1685	1584	1,9804e+00	lmo1582	-	hypothetical protein	null
1686	2395	1,9807e+00	lmo2390	-	hypothetical thioredoxine reductase	null
1687	2767	1,9808e+00	lmo2759	-	hypothetical protein	null
1688	353	1,9812e+00	lmo0356	-	oxidoreductase	null
1689	454	1,9819e+00	lmo0456	-	permease	null
1690	2252	1,9820e+00	lmo2249	-	low-affinity inorganic phosphate transporter	null
1691	2811	1,9821e+00	lmo2802	gidB	16S rRNA methyltransferase GidB	glucose-inhibited division protein B; SAM-dependent
1692	2588	1,9838e+00	lmo2581	-	hypothetical protein	null
1693	1976	1,9843e+00	lmo1974	-	GntR family transcriptional regulator	null
1694	1961	1,9852e+00	lmo1959	-	ferrichrome-binding protein	null
1695	1271	1,9855e+00	lmo1270	-	type I signal peptidase	null
1696	1370	1,9855e+00	lmo1368	recN	DNA repair protein	null
1697	705	1,9858e+00	lmo0706	flgL	flagellar hook-associated protein FlgL	with FlgK acts as a hook filament junction protein
1698	1626	1,9860e+00	lmo1623	-	hypothetical protein	null
1699	39	1,9861e+00	lmo0039	-	carbamate kinase	catalyzes the reversible synthesis of carbamate and
1700	1200	1,9869e+00	lmo1199	cbiH	precorrin-3B C17-methyltransferase	catalyzes the formation of precorrin-4 from
1701	2007	1,9879e+00	lmo2005	-	oxidoreductase	null
1702	904	1,9880e+00	lmo0903	-	hypothetical protein	null
1703	2546	1,9882e+00	lmo2540	-	phosphatase	null
1704	10	1,9885e+00	lmo0010	-	mevalonate kinase	null
1705	1877	1,9887e+00	lmo1874	thyA	thymidylate synthase	ThyA; catalyzes formation of dTMP and
1706	650	1,9890e+00	lmo0651	-	transcriptional regulator	null
1707	2029	1,9890e+00	lmo2027	-	cell surface protein, internalin proteins	null
1708	515	1,9891e+00	lmo0516	-	encapsulation protein CapA	null
1709	268	1,9893e+00	lmo0270	-	hypothetical protein	lmo0270
1710	263	1,9900e+00	lmo0265	-	succinyl-diaminopimelate desuccinylase	dapE-encoded N-succinyl-L,L-diaminopimelic acid
1711	1057	1,9900e+00	lmo1057	-	L-lactate dehydrogenase	null
1712	2789	1,9901e+00	lmo2780	-	PTS cellbiose transporter subunit IIA	null
1713	2210	1,9910e+00	lmo2207	-	hypothetical protein	null
1714	444	1,9917e+00	lmo0447	-	glutamate decarboxylase	null
1715	702	1,9917e+00	lmo0703	-	hypothetical protein	lmo0703
1716	2474	1,9926e+00	lmo2469	-	amino acid transporter	null
1717	891	1,9927e+00	lmo0891	rsbT	positive regulation of sigma-B activity	null
1718	2521	1,9932e+00	lmo2516	-	hypothetical protein	null
1719	456	1,9935e+00	lmo0458	-	hydantoinase	null
1720	1006	1,9936e+00	lmo1006	-	aminotransferase	null
1721	507	1,9937e+00	lmo0508	-	PTS galactitol transporter subunit IIC	null
1722	1529	1,9944e+00	lmo1527	-	preprotein translocase SecDF	null
1723	192	1,9948e+00	lmo0194	-	ABC transporter, ATP-binding protein	null
1724	2216	1,9950e+00	lmo2213	-	hypothetical protein	null
1725	2582	1,9951e+00	lmo2576	-	colossin A	null
1726	736	1,9959e+00	lmo0737	-	hypothetical protein	lmo0737
1727	1618	1,9960e+00	lmo1615	trmB	tRNA (guanine-N(7)-)-methyltransferase	tRNA (guanine-N(7)-)-methyltransferase; catalyzes
1728	648	1,9964e+00	lmo0649	-	transcriptional regulator	null
1729	1118	1,9977e+00	lmo1117	-	hypothetical protein	lmo1117
1730	2707	1,9987e+00	lmo2699	-	hypothetical protein	null
1731	1198	1,9987e+00	lmo1197	cbiF	precorrin-3 methylase	null
1732	1932	1,9998e+00	lmo1930	-	heptaprenyl diphosphate synthase subunit II	null
1733	1338	2,0017e+00	lmo1336	-	5-formyltetrahydrofolate cyclo-ligase	null
1734	1322	2,0019e+00	lmo1321	-	hypothetical protein	null
1735	1678	2,0023e+00	lmo1675	menD	2-succinyl-5-enolpyruvyl-6-hydroxy-3-	SEPHCHC synthase; forms
1736	1396	2,0023e+00	lmo1394	-	3-ketoacyl-ACP reductase	null
1737	1018	2,0025e+00	lmo1018	-	copper homeostasis protein CutC	null
1738	1290	2,0027e+00	lmo1289	-	internalin	null
1739	2803	2,0031e+00	lmo2794	-	NA-binding protein Spo0J	null
1740	69	2,0031e+00	lmo0069	-	hypothetical protein	lmo0069
1741	1731	2,0040e+00	lmo1728	-	cellobiose phosphorylase	null
1742	1447	2,0042e+00	lmo1445	zurR	ZurR family transcriptional regulator	null
1743	1693	2,0053e+00	lmo1690	-	hypothetical protein	null
1744	2737	2,0055e+00	lmo2729	-	hypothetical protein	null
1745	1284	2,0064e+00	lmo1283	-	LacX protein	null
1746	1061	2,0070e+00	lmo1061	-	two-component sensor histidine kinase	null
1747	1303	2,0070e+00	lmo1302	-	LexA family transcriptional regulator	Represses a number of genes involved in the
1748	2264	2,0078e+00	lmo2261	-	hypothetical protein	null
1749	2860	2,0090e+00	lmo2850	-	sugar transporter	null
1750	695	2,0117e+00	lmo0696	flgD	flagellar basal body rod modification protein	acts as a scaffold for the assembly of hook
1751	492	2,0120e+00	lmo0493	-	acylase	null
1752	2384	2,0123e+00	lmo2379	-	monovalent cation/H+ antiporter subunit B	subunit B of antiporter complex involved in
1753	1700	2,0127e+00	lmo1697	-	hypothetical protein	null
1754	1435	2,0129e+00	lmo1433	-	glutathione reductase	null
1755	2075	2,0130e+00	lmo2073	-	ABC transporter ATP-binding protein	null
1756	2698	2,0130e+00	lmo2690	-	TetR family transcriptional regulator	null
1757	262	2,0133e+00	lmo0264	inlE	internalin E	null
1758	102	2,0137e+00	lmo0102	-	hypothetical protein	lmo0102
1759	1520	2,0139e+00	lmo1518	-	hypothetical protein	lmo1518
1760	2368	2,0143e+00	lmo2363	-	glutamate decarboxylase	null
1761	2180	2,0144e+00	lmo2177	-	hypothetical protein	null
1762	2763	2,0149e+00	lmo2755	-	CoA-transferase	null
1763	780	2,0151e+00	lmo0781	-	PTS mannose transporter subunit IID	hosphoenolpyruvate-dependent sugar
1764	1208	2,0161e+00	lmo1207	-	cobalt transporter ATP-binding protein CbiO	null
1765	992	2,0168e+00	lmo0992	-	hypothetical protein	null
1766	1256	2,0170e+00	lmo1255	-	PTS trehalose transporter subunit IIBC	null
1767	2834	2,0176e+00	lmo2824	-	D-3-phosphoglycerate dehydrogenase	null
1768	1530	2,0188e+00	lmo1528	-	hypothetical protein	null
1769	239	2,0189e+00	lmo0241	-	hypothetical protein	null
1770	2083	2,0194e+00	lmo2081	-	camphor resistance protein CrcB	may be involved in chromosome condensation;
1771	766	2,0195e+00	lmo0767	-	ABC transporter permease	null
1772	2618	2,0197e+00	lmo2611	adk	adenylate kinase	essential enzyme that recycles AMP in active cells;
1773	1337	2,0200e+00	lmo1335	rpmG	50S ribosomal protein L33	null	rib
1774	2056	2,0205e+00	lmo2054	-	hypothetical protein	null
1775	21	2,0213e+00	lmo0021	-	PTS fructose transporter subunit IIA	null
1776	1825	2,0224e+00	lmo1822	-	RNA-binding Sun protein	null
1777	1990	2,0228e+00	lmo1988	leuB	3-isopropylmalate dehydrogenase	catalyzes the oxidation of 3-isopropylmalate to
1778	1012	2,0230e+00	lmo1012	-	N-acyl-L-amino acid amidohydrolase	null
1779	775	2,0230e+00	lmo0776	-	transcriptional regulator	null
1780	527	2,0231e+00	lmo0528	-	hypothetical protein	hypothetical secreted protein
1781	2182	2,0232e+00	lmo2179	-	peptidoglycan binding protein	null
1782	1706	2,0244e+00	lmo1703	-	RNA methyltransferase	null
1783	768	2,0253e+00	lmo0769	-	alpha-1,6-mannanase	null
1784	1157	2,0275e+00	lmo1156	-	diol dehydratase-reactivating factor large	null
1785	1595	2,0278e+00	lmo1593	-	iron-sulfur cofactor synthesis protein NifS	null
1786	1411	2,0285e+00	lmo1409	-	multidrug transporter	null
1787	174	2,0285e+00	lmo0176	-	glucose transporter	null
1788	1253	2,0292e+00	lmo1252	-	hypothetical protein	null
1789	1266	2,0293e+00	lmo1265	-	hypothetical protein	null
1790	2626	2,0294e+00	lmo2619	rpsN	30S ribosomal protein S14	null	rib
1791	2708	2,0294e+00	lmo2700	-	aldo/keto reductase	null
1792	708	2,0299e+00	lmo0709	-	hypothetical protein	lmo0709
1793	712	2,0301e+00	lmo0713	fliF	flagellar MS-ring protein FliF	the MS-ring anchors the flagellum to the
1794	763	2,0301e+00	lmo0764	-	lipoate-protein ligase	null
1795	1752	2,0301e+00	lmo1749	-	shikimate kinase	null
1796	2142	2,0303e+00	lmo2139	-	ABC transporter ATP-binding protein	null
1797	1581	2,0321e+00	lmo1579	-	alanine dehydrogenase	null
1798	1720	2,0324e+00	lmo1717	-	hypothetical protein	null
1799	988	2,0326e+00	lmo0988	prfC	peptide chain release factor 3	stimulates the release of release factors 1 and 2
1800	2123	2,0340e+00	lmo2120	-	hypothetical protein	null
1801	2040	2,0342e+00	lmo2038	murE	UDP-N-acetylmuramoylalanyl-D-glutamate--2,	involved in cell wall formation; peptidoglycan
1802	1716	2,0343e+00	lmo1713	-	rod shape-determining protein MreB	null
1803	2828	2,0346e+00	lmo2818	-	MFS transporter	null
1804	977	2,0352e+00	lmo0977	-	hypothetical protein	null
1805	643	2,0353e+00	lmo0644	-	hypothetical protein	null
1806	1283	2,0361e+00	lmo1282	-	hypothetical protein	null
1807	1497	2,0363e+00	lmo1495	-	hypothetical protein	null
1808	11	2,0368e+00	lmo0011	-	mevalonate diphosphate decarboxylase	null
1809	234	2,0369e+00	lmo0236	ispF	2-C-methyl-D-erythritol 2,4-cyclodiphosphate	catalyzes the conversion of
1810	2583	2,0369e+00	lmo2577	-	hypothetical protein	null
1811	2813	2,0377e+00	lmo2803	-	hypothetical protein	lmo2803
1812	1335	2,0377e+00	lmo1333a	-	hypothetical protein	null
1813	840	2,0387e+00	lmo0841	-	calcium-transporting ATPase	null
1814	2247	2,0391e+00	lmo2244	-	ribosomal large subunit pseudouridine synthase	null
1815	2165	2,0396e+00	lmo2162	-	hypothetical protein	null
1816	2262	2,0398e+00	lmo2259	-	PTS beta-glucoside transporter subunit IIA	null
1817	411	2,0404e+00	lmo0414	-	hypothetical protein	null
1818	1736	2,0406e+00	lmo1733	gltD	glutamate synthase subunit beta	glutamate synthase is composed of subunits alpha
1819	1923	2,0409e+00	lmo1921	-	hypothetical protein	null
1820	1515	2,0412e+00	lmo1513	-	iron-sulfur cofactor synthesis protein	null
1821	687	2,0413e+00	lmo0688	-	hypothetical protein	null
1822	279	2,0417e+00	lmo0281	-	hypothetical protein	lmo0281
1823	1389	2,0420e+00	lmo1387	-	pyrroline-5-carboxylate reductase	catalyzes the formation of L-proline from
1824	186	2,0431e+00	lmo0188	ksgA	dimethyladenosine transferase	catalyzes the transfer of a total of four methyl
1825	1262	2,0434e+00	lmo1261	-	hypothetical protein	lmo1261
1826	1708	2,0442e+00	lmo1705	-	deoxyguanosine kinase/deoxyadenosine kinase	null
1827	2227	2,0445e+00	lmo2224	-	hypothetical protein	null
1828	1424	2,0451e+00	lmo1422	-	glycine/betaine ABC transporter permease	null
1829	529	2,0452e+00	lmo0530	-	hypothetical protein	lmo0530
1830	706	2,0456e+00	lmo0707	fliD	flagellar capping protein FliD	involved in flagellin assembly
1831	2750	2,0459e+00	lmo2742	-	hypothetical protein	lmo2742
1832	2193	2,0465e+00	lmo2190	mecA	adaptor protein	enables recognition and targeting of proteins for
1833	1492	2,0469e+00	lmo1490	-	shikimate 5-dehydrogenase	null
1834	1594	2,0471e+00	lmo1592	-	thiamine biosynthesis protein ThiI	Required for the synthesis of the thiazole moiety
1835	1097	2,0477e+00	lmo1097	-	integrase	null
1836	1076	2,0480e+00	lmo1076	-	autolysin	null
1837	1079	2,0483e+00	lmo1079	-	hypothetical protein	null
1838	1828	2,0494e+00	lmo1825	-	pantothenate metabolism flavoprotein	null
1839	23	2,0497e+00	lmo0023	-	PTS fructose transporter subunit IIC	null
1840	1754	2,0501e+00	lmo1751	-	hypothetical protein	Uncharacterized RNA methyltransferase lmo1751
1841	960	2,0508e+00	lmo0960	-	protease	null
1842	1874	2,0524e+00	lmo1871	-	phosphoglucomutase	null
1843	2194	2,0538e+00	lmo2191	spxA	ArsC family transcriptional regulator	null
1844	328	2,0553e+00	lmo0331	-	internalin	null
1845	810	2,0561e+00	lmo0811	-	carbonic anhydrase	null
1846	2597	2,0562e+00	lmo2590	-	ATP-binding protein	null
1847	2701	2,0563e+00	lmo2693	tmk	thymidylate kinase	catalyzes the reversible phosphoryl transfer from
1848	901	2,0564e+00	lmo0900	-	hypothetical protein	lmo0900
1849	1203	2,0565e+00	lmo1202	cbiK	cobalt chelatase	null
1850	1845	2,0575e+00	lmo1842	-	hypothetical protein	null
1851	1838	2,0582e+00	lmo1835	carB	carbamoyl-phosphate synthetase	four CarB-CarA dimers form the carbamoyl phosphate
1852	2655	2,0582e+00	lmo2648	-	phosphotriesterase	null
1853	2239	2,0582e+00	lmo2236	-	shikimate 5-dehydrogenase	catalyzes the conversion of shikimate to
1854	1679	2,0589e+00	lmo1676	menF	menaquinone-specific isochorismate synthase	synthesizes isochorismate acid from chorismate
1855	2555	2,0607e+00	lmo2549	gtcA	wall teichoic acid glycosylation protein GtcA	null
1856	2475	2,0609e+00	lmo2470	-	internalin	null
1857	937	2,0612e+00	lmo0937	-	hypothetical protein	lmo0937
1858	2503	2,0614e+00	lmo2498	-	phosphate ABC transporter permease	null
1859	1954	2,0616e+00	lmo1952	lysA	diaminopimelate decarboxylase	null
1860	1273	2,0617e+00	lmo1272	rbgA	ribosomal biogenesis GTPase	essential GTPase; functions in ribosome assembly;
1861	1937	2,0618e+00	lmo1935	-	protein-tyrosine/serine phosphatase	null
1862	1607	2,0624e+00	lmo1604	-	2-cys peroxiredoxin	null
1863	37	2,0633e+00	lmo0037	-	amino acid transporter	null
1864	29	2,0635e+00	lmo0029	-	hypothetical protein	lmo0029
1865	2376	2,0637e+00	lmo2371	-	ABC transporter permease	null
1866	539	2,0639e+00	lmo0540	-	penicillin-binding protein	null
1867	892	2,0642e+00	lmo0892	rsbU	serine phosphatase	null
1868	1865	2,0648e+00	lmo1862	-	hypothetical protein	null
1869	820	2,0664e+00	lmo0821	-	hypothetical protein	lmo0821
1870	1737	2,0685e+00	lmo1734	-	glutamate synthase large subunit	null
1871	1882	2,0688e+00	lmo1880	-	RNase HI	null
1872	1846	2,0694e+00	lmo1843	-	hypothetical protein	null
1873	1328	2,0706e+00	lmo1327	rbfA	ribosome-binding factor A	associates with free 30S ribosomal subunits;
1874	532	2,0708e+00	lmo0533	-	hypothetical protein	ACT domain-containing protein
1875	1319	2,0710e+00	lmo1318	-	hypothetical protein	zinc metalloprotease Lmo1318
1876	153	2,0717e+00	lmo0153	-	zinc ABC transporter substrate-binding protein	null
1877	1586	2,0721e+00	lmo1584	-	hypothetical protein	null
1878	1248	2,0724e+00	lmo1247	-	hypothetical protein	lmo1247
1879	35	2,0730e+00	lmo0035	-	glucosamine--fructose-6-phosphate	null
1880	2681	2,0734e+00	lmo2674	-	ribose-5-phosphate isomerase B	catalyzes the interconversion of ribose 5-phosphate
1881	2466	2,0738e+00	lmo2461	sigL	RNA polymerase factor sigma-54	sigma factors are initiation factors that promote
1882	429	2,0739e+00	lmo0432	-	oxidoreductase	null
1883	1769	2,0740e+00	lmo1766	purN	phosphoribosylglycinamide formyltransferase	null
1884	4	2,0749e+00	lmo0004	-	hypothetical protein	null
1885	289	2,0750e+00	lmo0291	-	hypothetical protein	null
1886	1461	2,0751e+00	lmo1459	glyQ	glycyl-tRNA synthetase subunit alpha	glycine--tRNA ligase alpha chain; GlyRS; class II
1887	1851	2,0764e+00	lmo1848	-	metal ABC transporter permease	null
1888	282	2,0765e+00	lmo0284	-	ABC transporter ATP-binding protein	null
1889	1777	2,0765e+00	lmo1774	purK	phosphoribosylaminoimidazole carboxylase ATPase	With PurE catalyzes the conversion of
1890	2267	2,0766e+00	lmo2264	-	hypothetical protein	null
1891	2693	2,0780e+00	lmo2686	-	hypothetical protein	lmo2686
1892	1227	2,0787e+00	lmo1226	-	transporter	null
1893	1740	2,0797e+00	lmo1737	-	glycerol dehydrogenase	null
1894	370	2,0797e+00	lmo0372	-	beta-glucosidase	null
1895	2300	2,0797e+00	lmo2297	-	scaffolding protein	null
1896	1774	2,0803e+00	lmo1771	-	phosphoribosylformylglycinamidine synthase	With PurL and PurQ catalyzes the conversion of
1897	360	2,0816e+00	lmo0362	-	hypothetical protein	null
1898	831	2,0820e+00	lmo0832	-	transposase	null
1899	1668	2,0824e+00	lmo1665	-	hypothetical protein	lmo1665
1900	2281	2,0829e+00	lmo2278	lysA	L-alanoyl-D-glutamate peptidase	null
1901	1899	2,0830e+00	lmo1897	aspB	aspartate aminotransferase	catalyzes the formation of oxalozcetate and
1902	176	2,0831e+00	lmo0178	-	xylose repressor	null
1903	2256	2,0831e+00	lmo2253	-	phosphoglucomutase	null
1904	850	2,0833e+00	lmo0851	-	hypothetical protein	lmo0851
1905	630	2,0833e+00	lmo0631	-	PTS fructose transporter subunit IIA	null
1906	1056	2,0838e+00	lmo1056	-	hypothetical protein	lmo1056
1907	1687	2,0843e+00	lmo1684	-	glycerate dehydrogenase	null
1908	2401	2,0845e+00	lmo2396	-	internalin	null
1909	1486	2,0850e+00	lmo1484	comEA	competence protein ComEA	null
1910	2827	2,0852e+00	lmo2817	-	peptidase	null
1911	273	2,0852e+00	lmo0275	-	hypothetical protein	null
1912	486	2,0853e+00	lmo0487	-	hypothetical protein	lmo0487
1913	1287	2,0860e+00	lmo1286	parE	DNA topoisomerase IV subunit B	decatenates newly replicated chromosomal DNA and
1914	356	2,0862e+00	lmo0359	-	D-fructose-1,6-biphosphate aldolase	null
1915	663	2,0871e+00	lmo0664	-	acetyl transferase	null
1916	2722	2,0874e+00	lmo2714	-	pepdidoglycan bound protein	null
1917	2728	2,0881e+00	lmo2720	-	acetate-CoA ligase	null
1918	721	2,0882e+00	lmo0722	-	pyruvate oxidase	catalyzes the formation of acetyl phosphate from
1919	2656	2,0899e+00	lmo2649	ulaA	PTS system ascorbate transporter subunit IIC	membrane component; functions with enzymes IIB
1920	1807	2,0908e+00	lmo1804	smc	chromosome condensation protein Smc	null
1921	2364	2,0914e+00	lmo2359	-	hypothetical protein	null
1922	2265	2,0917e+00	lmo2262	-	hypothetical protein	null
1923	2587	2,0924e+00	lmo2580	-	ABC transporter ATP-binding protein	null
1924	2406	2,0933e+00	lmo2401	-	hypothetical protein	null
1925	907	2,0946e+00	lmo0906	-	glutathione reductase	catalyzes the reduction of 2 glutathione to
1926	592	2,0961e+00	lmo0593	-	formate transporter	null
1927	2377	2,0962e+00	lmo2372	-	ABC transporter ATP-binding protein	null
1928	2436	2,0976e+00	lmo2431	-	ferrichrome ABC transporter substrate-binding	null
1929	664	2,0981e+00	lmo0665	-	hypothetical protein	lmo0665
1930	773	2,0984e+00	lmo0774	-	hypothetical protein	null
1931	1840	2,0988e+00	lmo1837	pyrC	dihydroorotase	catalyzes the formation of N-carbamoyl-L-aspartate
1932	1732	2,1007e+00	lmo1729	-	beta-glucosidase	null
1933	2076	2,1013e+00	lmo2074	-	hypothetical protein	null
1934	1406	2,1014e+00	lmo1404	mutL	DNA mismatch repair protein	This protein is involved in the repair of
1935	797	2,1025e+00	lmo0798	-	lysine-specific permease	null
1936	1304	2,1037e+00	lmo1303	-	cell division suppressor	null
1937	2666	2,1037e+00	lmo2659	-	ribulose-phosphate 3-epimerase	null
1938	974	2,1042e+00	lmo0974	dltA	D-alanine--poly(phosphoribitol) ligase subunit	transfers D-alanine to the D-alanyl carrier protein
1939	671	2,1044e+00	lmo0672	-	hypothetical protein	null
1940	1197	2,1046e+00	lmo1196	-	cobalt-precorrin-6Y C(15)-methyltransferase	catalyzes the methylation of either C-15 or C-5 in
1941	2140	2,1054e+00	lmo2137	-	PTS fructose transporter subunit IIA	null
1942	2564	2,1075e+00	lmo2558	ami	autolysin, amidase	null
1943	1886	2,1080e+00	lmo1884	-	xanthine permease	null
1944	918	2,1085e+00	lmo0917	-	beta-glucosidase	null
1945	1345	2,1086e+00	lmo1343	-	competence protein ComGE	null
1946	194	2,1091e+00	lmo0196	-	regulatory protein SpoVG	stage V sporulation protein G; essential for spore
1947	707	2,1105e+00	lmo0708	-	flagellar protein	null
1948	1632	2,1129e+00	lmo1629	trpF	N-(5'-phosphoribosyl)anthranilate isomerase	catalyzes the formation of
1949	2118	2,1130e+00	lmo2115	-	ABC transporter permease	null
1950	1541	2,1131e+00	lmo1539	-	glycerol transporter	null
1951	1426	2,1136e+00	lmo1424	-	manganese transporter	null
1952	1558	2,1144e+00	lmo1556	hemC	porphobilinogen deaminase	transformation of porphobilinogen to
1953	1942	2,1146e+00	lmo1940	-	asparaginase	null
1954	1270	2,1151e+00	lmo1269	-	type I signal peptidase	null
1955	455	2,1157e+00	lmo0457	-	hypothetical protein	null
1956	473	2,1162e+00	lmo0474	-	hypothetical protein	lmo0474
1957	961	2,1168e+00	lmo0961	-	protease	null
1958	1033	2,1181e+00	lmo1033	-	transketolase	null
1959	2454	2,1199e+00	lmo2449	-	exoribonuclease RNase-R	null
1960	2478	2,1201e+00	lmo2473	-	hypothetical protein	null
1961	2452	2,1206e+00	lmo2447	-	transcriptional regulator	null
1962	1454	2,1208e+00	lmo1452	-	hypothetical protein	null
1963	2467	2,1223e+00	lmo2462	-	dipeptidase	null
1964	1547	2,1228e+00	lmo1545	minC	septum formation inhibitor MinC	blocks the formation of polar Z-ring septums
1965	1225	2,1229e+00	lmo1224	-	hypothetical protein	null
1966	1742	2,1232e+00	lmo1739	-	amino acid ABC transporter ATP-binding protein	null
1967	541	2,1242e+00	lmo0542	-	PTS sorbitol transporter subunit IIA	null
1968	158	2,1245e+00	lmo0158	-	hypothetical protein	null
1969	965	2,1251e+00	lmo0965	-	hypothetical protein	null
1970	1046	2,1274e+00	lmo1046	moaC	molybdenum cofactor biosynthesis protein MoaC	MoaC; along with MoaA is involved in conversion of
1971	1772	2,1280e+00	lmo1769	purQ	phosphoribosylformylglycinamidine synthase II	catalyzes the formation of
1972	2234	2,1281e+00	lmo2231	-	hypothetical protein	null
1973	1927	2,1282e+00	lmo1925	hisC	histidinol-phosphate aminotransferase	catalyzes the formation of L-histidinol phosphate
1974	1064	2,1291e+00	lmo1064	-	transporter	null
1975	1747	2,1296e+00	lmo1744	-	hypothetical protein	null
1976	2703	2,1302e+00	lmo2695	-	dihydroxyacetone kinase subunit DhaK	with DhaL and DhaM forms dihydroxyacetone kinase,
1977	1509	2,1310e+00	lmo1507	-	response regulator	null
1978	2418	2,1316e+00	lmo2413	-	aminotransferase	null
1979	1321	2,1317e+00	lmo1320	polC	DNA polymerase III PolC	catalyzes DNA-template-directed extension of the
1980	2543	2,1318e+00	lmo2537	-	UDP-N-acetylglucosamine 2-epimerase	null
1981	2670	2,1318e+00	lmo2663	-	polyol dehydrogenase	null
1982	1951	2,1318e+00	lmo1949	-	hypothetical protein	null
1983	1035	2,1321e+00	lmo1035	-	PTS beta-glucoside transporter subunit IIABC	null
1984	304	2,1332e+00	lmo0306	-	hypothetical protein	lmo0306
1985	2857	2,1337e+00	lmo2847	-	rhamnulose-1-phosphate aldolase	null
1986	555	2,1338e+00	lmo0556	-	phosphoglycerate mutase	null
1987	839	2,1339e+00	lmo0840	-	hypothetical protein	lmo0840
1988	1302	2,1341e+00	lmo1301	-	hypothetical protein	null
1989	160	2,1358e+00	lmo0160	-	peptidoglycan binding protein	null
1990	951	2,1358e+00	lmo0951	-	hypothetical protein	lmo0951
1991	2579	2,1358e+00	lmo2573	-	zinc-binding dehydrogenase	null
1992	1493	2,1364e+00	lmo1491	-	GTP-binding protein	null
1993	2794	2,1372e+00	lmo2785	kat	catalase	null
1994	2864	2,1381e+00	lmo2854	-	sporulation protein SpoJ	null
1995	1289	2,1385e+00	lmo1288	-	S-ribosylhomocysteinase	S-ribosylhomocysteine lyase; catalyzes the
1996	1902	2,1390e+00	lmo1900	panD	aspartate alpha-decarboxylase	Converts L-aspartate to beta-alanine and provides
1997	2232	2,1396e+00	lmo2229	-	penicillin-binding protein	null
1998	1368	2,1412e+00	lmo1366	-	hypothetical protein	null
[truncated: 12,345 more rows]
