# Supplementary material for: Bioinformatic Assessment of Factors Affecting the Correlation between Protein Abundance and Elongation Efficiency in Prokaryotes
Source: Int J Mol Sci. 2022 Oct 9;23(19):11996. doi: 10.3390/ijms231911996 (PMC9570070; doi:10.3390/ijms231911996)
Supplement: Supplementary file 1 [file ijms-23-11996-s001.zip › EloE/output_folder/Listeria_monocytogenes_EGD-e_169963/listeria monocytogenes egd-e_eei1.txt]

#	##	locus_tag	protein_id	gene_id	gene_name	COG	EEI
1	249	lmo0251	NP_463782.1	null	rplL	-	9.999999999999991
2	1936	lmo1934	NP_465458.1	null	hup	-	6.662900550444051
3	1181	lmo1180	NP_464705.1	null	-	-	6.102872328962935
4	2018	lmo2016	NP_465540.1	null	cspB	-	6.029140290346746
5	1604	lmo1601	NP_465126.1	null	-	-	5.968626899795967
6	1503	lmo1501	NP_465026.1	null	-	-	5.916389133129013
7	1660	lmo1657	NP_465182.1	null	tsf	-	5.8063560207327924
8	1475	lmo1473	NP_464998.1	null	dnaK	-	5.758100557052427
9	1268	lmo1267	NP_464792.1	null	tig	-	5.6705355118449585
10	247	lmo0249	NP_463780.1	null	rplA	-	5.545589641081619
11	2226	lmo2223	NP_465747.1	null	-	-	5.421352634349383
12	2161	lmo2158	NP_465682.1	null	-	-	5.345060467287147
13	2464	lmo2459	NP_465982.1	null	gap	-	5.186319608742123
14	2463	lmo2458	NP_465981.1	null	pgk	-	5.115232007443438
15	1366	lmo1364	NP_464889.1	null	cspL	-	5.0731606862187775
16	2460	lmo2455	NP_465978.1	null	eno	-	5.064049789559994
17	955	lmo0955	NP_464480.1	null	-	-	5.024779882505003
18	1160	lmo1159	NP_464684.1	null	-	-	4.930589648796856
19	1053	lmo1053	NP_464578.1	null	PdhB	-	4.850273016030123
20	2620	lmo2613	NP_466136.1	null	rplO	-	4.709539104190469
21	2615	lmo2608	NP_466131.1	null	rpsM	-	4.68677234371147
22	2660	lmo2653	NP_466175.1	null	tuf	-	4.65395014765226
23	1572	lmo1570	NP_465095.1	null	pykA	-	4.651703671177578
24	1054	lmo1054	NP_464579.1	null	pdhC	-	4.6219973426432865
25	2690	lmo2683	NP_466205.1	null	-	-	4.604758947283383
26	2644	lmo2637	NP_466160.1	null	-	-	4.582403537324047
27	2070	lmo2068	NP_465592.1	null	groEL	-	4.485964119539741
28	248	lmo0250	NP_463781.1	null	rplJ	-	4.482807643021335
29	1652	lmo1649	NP_465174.1	null	-	-	4.465061191155592
30	2612	lmo2605	NP_466128.1	null	rplQ	-	4.427855813119461
31	44	lmo0044	NP_463577.1	null	rpsF	-	4.41239666731788
32	1332	lmo1331	NP_464856.1	null	pnpA	-	4.356275503934041
33	689	lmo0690	NP_464217.1	null	flaA	-	4.327800714302564
34	1052	lmo1052	NP_464577.1	null	pdhA	-	4.265512598239267
35	2562	lmo2556	NP_466079.1	null	fbaA	-	4.260417765468121
36	1390	lmo1388	NP_464913.1	null	tcsA	-	4.2478598095662745
37	2711	lmo2703	NP_466225.1	null	-	-	4.245537875460101
38	1544	lmo1542	NP_465067.1	null	rplU	-	4.234794805556348
39	2372	lmo2367	NP_465890.1	null	pgi	-	4.227416230288086
40	2539	lmo2534	NP_466057.1	null	atpE	-	4.204742874992653
41	1482	lmo1480	NP_465005.1	null	rpsT	-	4.204054140342598
42	1408	lmo1406	NP_464931.1	null	pflB	-	4.200939223353103
43	1790	lmo1787	NP_465312.1	null	rplS	-	4.190534760396667
44	2105	lmo2103	NP_465627.1	null	eutD	-	4.178014104621655
45	1067	lmo1067	NP_464592.1	null	-	-	4.169643595888795
46	2430	lmo2425	NP_465948.1	null	-	-	4.16177158142784
47	2570	lmo2564	NP_466087.1	null	-	-	4.153544029239772
48	276	lmo0278	NP_463809.1	null	-	-	4.150484977539581
49	246	lmo0248	NP_463779.1	null	rplK	-	4.147221168644676
50	1800	lmo1797	NP_465322.1	null	rpsP	-	4.144262446274027
51	2510	lmo2505	NP_466028.1	null	spl	-	4.105505281517733
52	661	lmo0662	NP_464189.1	null	thiD	-	4.087991863033696
53	2637	lmo2630	NP_466153.1	null	rplW	-	4.081147814224781
54	283	lmo0285	NP_463816.1	null	-	-	4.0795199191036025
55	373	lmo0375	NP_463905.1	null	-	-	4.054270237967295
56	790	lmo0791	NP_464318.1	null	-	-	4.030105702964593
57	2034	lmo2032	NP_465556.1	null	ftsZ	-	4.008624905303664
58	1542	lmo1540	NP_465065.1	null	rpmA	-	4.008601613048892
59	795	lmo0796	NP_464323.1	null	-	-	3.9815834757193724
60	1281	lmo1280	NP_464805.1	null	codY	-	3.977924165786425
61	2839	lmo2829	NP_466351.1	null	-	-	3.9727771292299985
62	244	lmo0246	NP_463777.1	null	nusG	-	3.946433032976435
63	865	lmo0866	NP_464392.1	null	-	-	3.9374329383526234
64	581	lmo0582	NP_464110.1	null	iap	-	3.93530285007639
65	2473	lmo2468	NP_465991.1	null	clpP	-	3.933564254107733
66	2462	lmo2457	NP_465980.1	null	tpiA	-	3.9325375253022514
67	1881	lmo1879	NP_465403.1	null	cspD	-	3.905216732885402
68	2345	lmo2340	NP_465863.1	null	-	-	3.8699940134450195
69	1637	lmo1634	NP_465159.1	null	-	-	3.8616987972473487
70	2614	lmo2607	NP_466130.1	null	rpsK	-	3.860350581482959
71	2199	lmo2196	NP_465720.1	null	-	-	3.8444070739335148
72	221	lmo0223	NP_463754.1	null	cysK	-	3.8366797714633316
73	2622	lmo2615	NP_466138.1	null	rpsE	-	3.8281668265742166
74	2099	lmo2097	NP_465621.1	null	-	-	3.8231513263852683
75	2623	lmo2616	NP_466139.1	null	rplR	-	3.798124265221726
76	1661	lmo1658	NP_465183.1	null	rpsB	-	3.7942542863016384
77	972	lmo0972	NP_464497.1	null	dltC	-	3.7933096553889833
78	2691	lmo2684	NP_466206.1	null	-	-	3.767795184501321
79	2849	lmo2839	NP_466361.1	null	-	-	3.76683649180699
80	195	lmo0197	NP_463728.1	null	-	-	3.7643386276456208
81	2633	lmo2626	NP_466149.1	null	rpsC	-	3.764009601610635
82	191	lmo0193	NP_463724.1	null	-	-	3.7523826708076635
83	1498	lmo1496	NP_465021.1	null	greA	-	3.718828608970734
84	352	lmo0355	NP_463885.1	null	-	-	3.7178246525878933
85	1722	lmo1719	NP_465244.1	null	-	-	3.709121347918867
86	1809	lmo1806	NP_465331.1	null	acpP	-	3.7046232022482424
87	2155	lmo2152	NP_465676.1	null	-	-	3.7020482502590277
88	1583	lmo1581	NP_465106.1	null	ackA	-	3.671861507314826
89	1326	lmo1325	NP_464850.1	null	infB	-	3.6686782330046603
90	2604	lmo2597	NP_466120.1	null	rplM	-	3.666358505485502
91	1315	lmo1314	NP_464839.1	null	frr	-	3.6628592477524373
92	1177	lmo1176	NP_464701.1	null	eutC	-	3.6573286074616
93	516	lmo0517	NP_464045.1	null	-	-	3.6569809177608326
94	2603	lmo2596	NP_466119.1	null	rpsI	-	3.649045790383194
95	27	lmo0027	NP_463560.1	null	-	-	3.6350493093132052
96	943	lmo0943	NP_464468.1	null	fri	-	3.6306398297669307
97	1011	lmo1011	NP_464536.1	null	-	-	3.6302760594234202
98	1055	lmo1055	NP_464580.1	null	PdhD	-	3.6160059290008446
99	520	lmo0521	NP_464049.1	null	-	-	3.61502605880653
100	1531	lmo1529	NP_465054.1	null	-	-	3.6067482899922823
101	2630	lmo2623	NP_466146.1	null	rpsQ	-	3.60586153780581
102	2534	lmo2529	NP_466052.1	null	atpD	-	3.6016891525381225
103	1450	lmo1448	NP_464973.1	null	-	-	3.599866955383458
104	1153	lmo1152	NP_464677.1	null	-	-	3.584138524102311
105	2222	lmo2219	NP_465743.1	null	-	-	3.583546643968834
106	2624	lmo2617	NP_466140.1	null	rplF	-	3.580755750395185
107	1598	lmo1596	NP_465121.1	null	rpsD	-	3.5749469503637927
108	375	lmo0377	NP_463907.1	null	-	-	3.5730543545561497
109	2632	lmo2625	NP_466148.1	null	rplP	-	3.5701977092173176
110	2673	lmo2666	NP_466188.1	null	-	-	3.560111932556021
111	1400	lmo1398	NP_464923.1	null	recA	-	3.5532341006217525
112	2638	lmo2631	NP_466154.1	null	rplD	-	3.551417433442834
113	1002	lmo1002	NP_464527.1	null	ptsH	-	3.5472409499312874
114	205	lmo0207	NP_463738.1	null	-	-	3.5446760950491063
115	2662	lmo2655	NP_466177.1	null	rpsG	-	3.5021285499512382
116	591	lmo0592	NP_464120.1	null	-	-	3.4932237030760525
117	2195	lmo2192	NP_465716.1	null	-	-	3.477424938125638
118	2661	lmo2654	NP_466176.1	null	fus	-	3.475695784152098
119	1306	lmo1305	NP_464830.1	null	tkt	-	3.4559270971495746
120	2544	lmo2538	NP_466061.1	null	upp	-	3.443715004473405
121	1757	lmo1754	NP_465279.1	null	gatB	-	3.443569314216617
122	557	lmo0558	NP_464086.1	null	-	-	3.440820188672488
123	2171	lmo2168	NP_465692.1	null	-	-	3.4307834310414136
124	2621	lmo2614	NP_466137.1	null	rpmD	-	3.427649978999986
125	1786	lmo1783	NP_465308.1	null	rplT	-	3.4270115371723135
126	2504	lmo2499	NP_466022.1	null	-	-	3.4220543147200315
127	610	lmo0611	NP_464138.1	null	acpD	-	3.4181091363968945
128	2071	lmo2069	NP_465593.1	null	groES	-	3.416123420308544
129	1003	lmo1003	NP_464528.1	null	-	-	3.415544296901863
130	372	lmo0374	NP_463904.1	null	-	-	3.4057050229736583
131	2627	lmo2620	NP_466143.1	null	rplE	-	3.3899558858058887
132	2492	lmo2487	NP_466010.1	null	-	-	3.3814954852089256
133	2378	lmo2373	NP_465896.1	null	-	-	3.380495187117937
134	2374	lmo2369	NP_465892.1	null	-	-	3.3768956656159386
135	367	lmo0369	NP_463899.1	null	-	-	3.3743232496305144
136	2629	lmo2622	NP_466145.1	null	rplN	-	3.3707229605109132
137	179	lmo0181	NP_463712.1	null	-	-	3.36194216448205
138	1218	lmo1217	NP_464742.1	null	-	-	3.3506572848261076
139	56	lmo0056	NP_463589.1	null	-	-	3.340263613120747
140	2645	lmo2638	NP_466161.1	null	-	-	3.339941099492157
141	2461	lmo2456	NP_465979.1	null	pgm	-	3.33896760708928
142	538	lmo0539	NP_464067.1	null	-	-	3.326810508915829
143	2565	lmo2559	NP_466082.1	null	pyrG	-	3.3251678666568245
144	1573	lmo1571	NP_465096.1	null	pfkA	-	3.3184162232712713
145	957	lmo0957	NP_464482.1	null	-	-	3.318353844934642
146	822	lmo0823	NP_464350.1	null	-	-	3.3160950746263027
147	2202	lmo2199	NP_465723.1	null	-	-	3.307733033546687
148	2531	lmo2526	NP_466049.1	null	murA	-	3.292968603011733
149	730	lmo0731	NP_464258.1	null	-	-	3.2888469886185336
150	208	lmo0210	NP_463741.1	null	ldh	-	3.2852413793130157
151	1441	lmo1439	NP_464964.1	null	sod	-	3.275153762455617
152	1331	lmo1330	NP_464855.1	null	rpsO	-	3.2646699182040093
153	2639	lmo2632	NP_466155.1	null	rplC	-	3.262645983816872
154	206	lmo0208	NP_463739.1	null	-	-	3.259685026470019
155	49	lmo0049	NP_463582.1	null	-	-	3.258801695861806
156	1323	lmo1322	NP_464847.1	null	nusA	-	3.257822524477798
157	1378	lmo1376	NP_464901.1	null	-	-	3.245707054211933
158	1714	lmo1711	NP_465236.1	null	-	-	3.2359896729579622
159	1811	lmo1808	NP_465333.1	null	fabD	-	3.226587851493129
160	1180	lmo1179	NP_464704.1	null	-	-	3.2262726439420963
161	2636	lmo2629	NP_466152.1	null	rplB	-	3.2186939225696904
162	2204	lmo2201	NP_465725.1	null	-	-	3.2133434222975006
163	1506	lmo1504	NP_465029.1	null	alaS	-	3.2110765702062323
164	495	lmo0496	NP_464024.1	null	-	-	3.2062750595812073
165	1676	lmo1673	NP_465198.1	null	menB	-	3.2036405789763918
166	1550	lmo1548	NP_465073.1	null	mreB	-	3.1963656272484045
167	2251	lmo2248	NP_465772.1	null	-	-	3.196194158789975
168	2128	lmo2125	NP_465649.1	null	-	-	3.194849251981195
169	1997	lmo1995	NP_465519.1	null	dra	-	3.1945493482407485
170	1919	lmo1917	NP_465441.1	null	pflA	-	3.1813397156040577
171	290	lmo0292	NP_463823.1	null	-	-	3.1784284590841887
172	1582	lmo1580	NP_465105.1	null	-	-	3.1703513446725657
173	424	lmo0427	NP_463956.1	null	-	-	3.163500340430554
174	1622	lmo1619	NP_465144.1	null	daaA	-	3.1624013448445183
175	1178	lmo1177	NP_464702.1	null	-	-	3.160985583933292
176	257	lmo0259	NP_463790.1	null	rpoC	-	3.1451159468757086
177	1083	lmo1083	NP_464608.1	null	-	-	3.145090650164689
178	962	lmo0962	NP_464487.1	null	lemA	-	3.1424435884098956
179	1988	lmo1986	NP_465510.1	null	ilvC	-	3.1421370538516307
180	1187	lmo1186	NP_464711.1	null	-	-	3.1407141977195283
181	53	lmo0053	NP_463586.1	null	rplI	-	3.1308225486644266
182	1817	lmo1814	NP_465339.1	null	-	-	3.12765303031606
183	1940	lmo1938	NP_465462.1	null	rpsA	-	3.1262761723954333
184	782	lmo0783	NP_464310.1	null	-	-	3.123500593027886
185	96	lmo0096	NP_463629.1	null	-	-	3.119419799019896
186	785	lmo0786	NP_464313.1	null	-	-	3.119116931211404
187	2672	lmo2665	NP_466187.1	null	-	-	3.116308855255963
188	269	lmo0271	NP_463802.1	null	-	-	3.1148011622031038
189	184	lmo0186	NP_463717.1	null	-	-	3.113075479754232
190	1810	lmo1807	NP_465332.1	null	fabG	-	3.1097805425637133
191	18	lmo0018	NP_463551.1	null	-	-	3.1044162416048064
192	1898	lmo1896	NP_465420.1	null	asnC	-	3.1013668223119133
193	2276	lmo2273	NP_465797.1	null	-	-	3.096809600563957
194	1561	lmo1559	NP_465084.1	null	thrS	-	3.0870943458733584
195	135	lmo0135	NP_463668.1	null	-	-	3.084522168478322
196	209	lmo0211	NP_463742.1	null	ctc	-	3.083406665461856
197	1713	lmo1710	NP_465235.1	null	-	-	3.0747946177484216
198	1615	lmo1612	NP_465137.1	null	-	-	3.073489076696082
199	535	lmo0536	NP_464064.1	null	-	-	3.0664010696900266
200	1084	lmo1084	NP_464609.1	null	-	-	3.059755261364112
201	1671	lmo1668	NP_465193.1	null	-	-	3.0558720901178367
202	46	lmo0046	NP_463579.1	null	rpsR	-	3.055758752224592
203	1496	lmo1494	NP_465019.1	null	-	-	3.0459679992574427
204	1956	lmo1954	NP_465478.1	null	drm	-	3.043556641528888
205	256	lmo0258	NP_463789.1	null	rpoB	-	3.0433579067993954
206	2381	lmo2376	NP_465899.1	null	-	-	3.0430484593113114
207	1172	lmo1171	NP_464696.1	null	pduQ	-	3.03424045876929
208	729	lmo0730	NP_464257.1	null	-	-	3.028274263497174
209	347	lmo0350	NP_463880.1	null	-	-	3.028247805746996
210	1602	lmo1599	NP_465124.1	null	ccpA	-	3.027028620468068
211	175	lmo0177	NP_463708.1	null	metS	-	3.023933266953079
212	2692	lmo2685	NP_466207.1	null	-	-	3.0235776316959164
213	1623	lmo1620	NP_465145.1	null	-	-	3.017915238871507
214	2766	lmo2758	NP_466280.1	null	guaB	-	3.0141805737560934
215	1176	lmo1175	NP_464700.1	null	eutB	-	3.012953529644691
216	1016	lmo1016	NP_464541.1	null	gbuC	-	3.0101894012518238
217	2292	lmo2289	NP_465813.1	null	-	-	3.0056328396675536
218	2515	lmo2510	NP_466033.1	null	secA	-	3.0022228721933732
219	1179	lmo1178	NP_464703.1	null	-	-	2.9987470021405747
220	2420	lmo2415	NP_465938.1	null	-	-	2.9971818625109177
221	1460	lmo1458	NP_464983.1	null	glyS	-	2.9961062043524036
222	1540	lmo1538	NP_465063.1	null	glpK	-	2.992882147856305
223	1712	lmo1709	NP_465234.1	null	-	-	2.9904447568872117
224	616	lmo0617	NP_464144.1	null	-	-	2.986145619277277
225	1758	lmo1755	NP_465280.1	null	gatA	-	2.984517643042849
226	1606	lmo1603	NP_465128.1	null	-	-	2.9841280088174766
227	2422	lmo2417	NP_465940.1	null	-	-	2.9787221462945728
228	612	lmo0613	NP_464140.1	null	-	-	2.9739407210778372
229	390	lmo0392	NP_463922.1	null	-	-	2.9697248771223133
230	843	lmo0844	NP_464370.1	null	-	-	2.966946479498828
231	2545	lmo2539	NP_466062.1	null	glyA	-	2.96371664702278
232	2640	lmo2633	NP_466156.1	null	rpsJ	-	2.962215044618701
233	2625	lmo2618	NP_466141.1	null	rpsH	-	2.962043911647426
234	489	lmo0490	NP_464018.1	null	aroE	-	2.9609808416241674
235	956	lmo0956	NP_464481.1	null	-	-	2.9602715452505675
236	197	lmo0199	NP_463730.1	null	prs	-	2.9591579206971934
237	434	lmo0437	NP_463966.1	null	-	-	2.9550528269576954
238	1512	lmo1510	NP_465035.1	null	-	-	2.950048910188926
239	2628	lmo2621	NP_466144.1	null	rplX	-	2.949936130950641
240	1314	lmo1313	NP_464838.1	null	pyrH	-	2.9466401381018117
241	2538	lmo2533	NP_466056.1	null	atpF	-	2.944373933408644
242	2635	lmo2628	NP_466151.1	null	rpsS	-	2.943756331365647
243	2483	lmo2478	NP_466001.1	null	trxB	-	2.9435208133552333
244	2663	lmo2656	NP_466178.1	null	rpsL	-	2.9395458086554433
245	2158	lmo2155	NP_465679.1	null	-	-	2.9395104086909454
246	2613	lmo2606	NP_466129.1	null	rpoA	-	2.938059785419678
247	1603	lmo1600	NP_465125.1	null	aroA	-	2.9361654860308857
248	2066	lmo2064	NP_465588.1	null	mscL	-	2.932074824406066
249	2536	lmo2531	NP_466054.1	null	atpA	-	2.9310597689790834
250	1526	lmo1524	NP_465049.1	null	apt	-	2.9230325335890437
251	55	lmo0055	NP_463588.1	null	purA	-	2.917315343090944
252	2121	lmo2118	NP_465642.1	null	glmM	-	2.91413636047331
253	540	lmo0541	NP_464069.1	null	-	-	2.908577062393528
254	1456	lmo1454	NP_464979.1	null	rpoD	-	2.9067547954850683
255	1733	lmo1730	NP_465255.1	null	-	-	2.9042088883618966
256	118	lmo0118	NP_463651.1	null	lmaA	-	2.901191195091096
257	259	lmo0261	NP_463792.1	null	-	-	2.898979934336925
258	1476	lmo1474	NP_464999.1	null	grpE	-	2.896860134635831
259	1812	lmo1809	NP_465334.1	null	plsX	-	2.892716623818955
260	970	lmo0970	NP_464495.1	null	-	-	2.890831900755081
261	2567	lmo2561	NP_466084.1	null	argS	-	2.8897174901172415
262	914	lmo0913	NP_464439.1	null	-	-	2.8888777488753
263	1955	lmo1953	NP_465477.1	null	pnp	-	2.8842257894686814
264	1078	lmo1078	NP_464603.1	null	-	-	2.878709151529787
265	2533	lmo2528	NP_466051.1	null	atpC	-	2.877992078054984
266	1341	lmo1339	NP_464864.1	null	-	-	2.876270403954623
267	1585	lmo1583	NP_465108.1	null	tpx	-	2.8711638642072126
268	2021	lmo2019	NP_465543.1	null	ileS	-	2.8709554644867743
269	2394	lmo2389	NP_465912.1	null	-	-	2.870395035201922
270	1433	lmo1431	NP_464956.1	null	-	-	2.8669254440249765
271	404	lmo0406	NP_463936.1	null	-	-	2.8579412042696575
272	1995	lmo1993	NP_465517.1	null	pdp	-	2.8575256626608105
273	490	lmo0491	NP_464019.1	null	aroD	-	2.8506566438070027
274	898	lmo0898	NP_464424.1	null	-	-	2.8484980812311944
275	2022	lmo2020	NP_465544.1	null	divIVA	-	2.8462532500103483
276	1356	lmo1354	NP_464879.1	null	-	-	2.846144829554234
277	397	lmo0399	NP_463929.1	null	-	-	2.844988449144301
278	1588	lmo1586	NP_465111.1	null	ppnK	-	2.8432574640323036
279	483	lmo0484	NP_464012.1	null	-	-	2.8427858604317087
280	214	lmo0216	NP_463747.1	null	-	-	2.8417304457092327
281	1539	lmo1537	NP_465062.1	null	obgE	-	2.8388051413638826
282	858	lmo0859	NP_464385.1	null	-	-	2.838383120397554
283	146	lmo0146	NP_463679.1	null	-	-	2.835215363787076
284	875	lmo0875	NP_464401.1	null	-	-	2.8344404256929736
285	1116	lmo1115	NP_464640.1	null	-	-	2.8337059281469266
286	1234	lmo1233	NP_464758.1	null	trxA	-	2.833196543772034
287	1491	lmo1489	NP_465014.1	null	-	-	2.8303865840155806
288	2566	lmo2560	NP_466083.1	null	-	-	2.8273425704180153
289	2081	lmo2079	NP_465603.1	null	-	-	2.8253261086115606
290	2342	lmo2337	NP_465860.1	null	-	-	2.8230385635843422
291	1521	lmo1519	NP_465044.1	null	aspS	-	2.820767048539317
292	47	lmo0047	NP_463580.1	null	-	-	2.8189946277264255
293	2791	lmo2782	NP_466304.1	null	-	-	2.8181060564969176
294	1501	lmo1499	NP_465024.1	null	-	-	2.8179815099223458
295	319	lmo0322	NP_463852.1	null	-	-	2.817646824909313
296	2552	lmo2546	NP_466069.1	null	thrC	-	2.815849733453822
297	2205	lmo2202	NP_465726.1	null	-	-	2.8051286883756306
298	1082	lmo1082	NP_464607.1	null	-	-	2.7995552534237103
299	226	lmo0228	NP_463759.1	null	lysS	-	2.7936711016714724
300	1470	lmo1468	NP_464993.1	null	-	-	2.7930369901767356
301	767	lmo0768	NP_464295.1	null	-	-	2.785381107483894
302	1759	lmo1756	NP_465281.1	null	gatC	-	2.782977339639315
303	2299	lmo2296	NP_465820.1	null	-	-	2.7820581212797753
304	1446	lmo1444	NP_464969.1	null	-	-	2.7743331128524815
305	409	lmo0412	NP_463941.1	null	-	-	2.757403514706187
306	253	lmo0255	NP_463786.1	null	-	-	2.755442108907928
307	2705	lmo2697	NP_466219.1	null	-	-	2.7543993729929257
308	1376	lmo1374	NP_464899.1	null	-	-	2.7521886573935515
309	662	lmo0663	NP_464190.1	null	-	-	2.751887843802586
310	1072	lmo1072	NP_464597.1	null	pycA	-	2.750542861055777
311	270	lmo0272	NP_463803.1	null	-	-	2.7504525430212854
312	1855	lmo1852	NP_465377.1	null	-	-	2.7460309747335736
313	1783	lmo1780	NP_465305.1	null	-	-	2.742564818504823
314	2160	lmo2157	NP_465681.1	null	sepA	-	2.7411765536403765
315	1943	lmo1941	NP_465465.1	null	-	-	2.740619148428667
316	1646	lmo1643	NP_465168.1	null	-	-	2.738718670562959
317	2	lmo0002	NP_463535.1	null	dnaN	-	2.7384793475893034
318	2863	lmo2853	NP_466375.1	null	-	-	2.733353011359079
319	2634	lmo2627	NP_466150.1	null	rplV	-	2.7328331352666946
320	1300	lmo1299	NP_464824.1	null	glnA	-	2.730053438886349
321	2257	lmo2254	NP_465778.1	null	-	-	2.7271884111586817
322	1471	lmo1469	NP_464994.1	null	rpsU	-	2.7249394930307886
323	7	lmo0007	NP_463540.1	null	gyrA	-	2.7187365214169397
324	1488	lmo1486	NP_465011.1	null	-	-	2.7179281533171062
325	1017	lmo1017	NP_464542.1	null	-	-	2.717532110578366
326	2157	lmo2154	NP_465678.1	null	nrdF	-	2.7152513050041014
327	1787	lmo1784	NP_465309.1	null	rpmI	-	2.709720238276059
328	1022	lmo1022	NP_464547.1	null	-	-	2.7077273458297997
329	2527	lmo2522	NP_466045.1	null	-	-	2.705869098892742
330	1357	lmo1355	NP_464880.1	null	efp	-	2.7057540782073914
331	1336	lmo1334	NP_464859.1	null	-	-	2.7044589000079906
332	559	lmo0560	NP_464088.1	null	-	-	2.6912293198272317
333	440	lmo0443	NP_463972.1	null	-	-	2.6906288672752825
334	994	lmo0994	NP_464519.1	null	-	-	2.6887664597026726
335	2516	lmo2511	NP_466034.1	null	-	-	2.688139005791758
336	1087	lmo1087	NP_464612.1	null	-	-	2.685840105277977
337	744	lmo0745	NP_464272.1	null	-	-	2.6843256224664183
338	271	lmo0273	NP_463804.1	null	-	-	2.683702452007442
339	6	lmo0006	NP_463539.1	null	gyrB	-	2.6830459865550895
340	1008	lmo1008	NP_464533.1	null	-	-	2.6800875489890603
341	218	lmo0220	NP_463751.1	null	ftsH	-	2.6799406685607625
342	2755	lmo2747	NP_466269.1	null	serS	-	2.6786289156419114
343	130	lmo0130	NP_463663.1	null	-	-	2.6767406170444747
344	460	lmo0462	NP_463991.1	null	-	-	2.6736188927955555
345	1362	lmo1360	NP_464885.1	null	folD	-	2.6724896720207347
346	1269	lmo1268	NP_464793.1	null	clpX	-	2.6690519195210873
347	971	lmo0971	NP_464496.1	null	dltD	-	2.6679295740357416
348	623	lmo0624	NP_464151.1	null	-	-	2.6665431388062593
349	2365	lmo2360	NP_465883.1	null	-	-	2.664886163964116
350	1307	lmo1306	NP_464831.1	null	-	-	2.664031082438707
351	1027	lmo1027	NP_464552.1	null	-	-	2.6604661733197803
352	1514	lmo1512	NP_465037.1	null	mnmA	-	2.660252367683675
353	600	lmo0601	NP_464128.1	null	-	-	2.6600803379862077
354	1028	lmo1028	NP_464553.1	null	-	-	2.659074747716219
355	1452	lmo1450	NP_464975.1	null	-	-	2.6584960329858434
356	1829	lmo1826	NP_465351.1	null	rpoZ	-	2.6583174777587666
357	2009	lmo2007	NP_465531.1	null	-	-	2.656217061443578
358	1663	lmo1660	NP_465185.1	null	leuS	-	2.6525878823451485
359	2657	lmo2650	NP_466172.1	null	-	-	2.651084109424352
360	997	lmo0997	NP_464522.1	null	clpE	-	2.6408260334655838
361	132	lmo0132	NP_463665.1	null	-	-	2.634196604132531
362	2617	lmo2610	NP_466133.1	null	infA	-	2.6318613357550564
363	672	lmo0673	NP_464200.1	null	-	-	2.631684860743159
364	2788	lmo2779	NP_466301.1	null	-	-	2.6297074984903928
365	2220	lmo2217	NP_465741.1	null	-	-	2.6258948968744886
366	1666	lmo1663	NP_465188.1	null	ansB	-	2.623912229190659
367	1223	lmo1222	NP_464747.1	null	pheT	-	2.6210919856287833
368	1930	lmo1928	NP_465452.1	null	aroF	-	2.6190093670238057
369	1968	lmo1966	NP_465490.1	null	-	-	2.6189616567267504
370	1866	lmo1863	NP_465388.1	null	-	-	2.617087498311013
371	1398	lmo1396	NP_464921.1	null	-	-	2.617021805994484
372	45	lmo0045	NP_463578.1	null	ssb	-	2.6158362770882686
373	1417	lmo1415	NP_464940.1	null	-	-	2.6140383644956433
374	1073	lmo1073	NP_464598.1	null	-	-	2.61264202092249
375	2799	lmo2790	NP_466312.1	null	parB	-	2.611900383367391
376	345	lmo0348	NP_463878.1	null	-	-	2.611336096783408
377	1015	lmo1015	NP_464540.1	null	gbuB	-	2.610173292105363
378	2181	lmo2178	NP_465702.1	null	-	-	2.6087580034159403
379	1080	lmo1080	NP_464605.1	null	-	-	2.6070231885651887
380	2741	lmo2733	NP_466255.1	null	-	-	2.6066851190192026
381	1395	lmo1393	NP_464918.1	null	-	-	2.5963754402817587
382	119	lmo0119	NP_463652.1	null	-	-	2.5937104499647194
383	1374	lmo1372	NP_464897.1	null	-	-	2.5925309605541007
384	346	lmo0349	NP_463879.1	null	-	-	2.585484596206033
385	2340	lmo2335	NP_465858.1	null	fruA	-	2.584015866983918
386	2173	lmo2170	NP_465694.1	null	-	-	2.582132807906428
387	626	lmo0627	NP_464154.1	null	-	-	2.5802900439716034
388	1154	lmo1153	NP_464678.1	null	-	-	2.577580226656063
389	2196	lmo2193	NP_465717.1	null	-	-	2.5774506627631153
390	1375	lmo1373	NP_464898.1	null	-	-	2.577371240853211
391	235	lmo0237	NP_463768.1	null	gltX	-	2.5759414506123615
392	652	lmo0653	NP_464180.1	null	-	-	2.5745439999862203
393	2159	lmo2156	NP_465680.1	null	-	-	2.573855560812348
394	1631	lmo1628	NP_465153.1	null	trpB	-	2.5730594098021733
395	978	lmo0978	NP_464503.1	null	-	-	2.5717734827192946
396	2208	lmo2205	NP_465729.1	null	-	-	2.568659311756508
397	2718	lmo2710	NP_466232.1	null	-	-	2.5685834935925325
398	2509	lmo2504	NP_466027.1	null	-	-	2.568343018748819
399	1816	lmo1813	NP_465338.1	null	-	-	2.5657423013032647
400	187	lmo0189	NP_463720.1	null	-	-	2.5643225368005256
401	1360	lmo1358	NP_464883.1	null	-	-	2.5634075439732675
402	813	lmo0814	NP_464341.1	null	-	-	2.561963485879655
403	1556	lmo1554	NP_465079.1	null	hemB	-	2.5605097999839166
404	1005	lmo1005	NP_464530.1	null	-	-	2.5602463866362664
405	2166	lmo2163	NP_465687.1	null	-	-	2.560243874142735
406	1892	lmo1890	NP_465414.1	null	-	-	2.5585832681238045
407	1890	lmo1888	NP_465412.1	null	-	-	2.558003245804596
408	2616	lmo2609	NP_466132.1	null	rpmJ	-	2.556461595008061
409	1819	lmo1816	NP_465341.1	null	rpmB	-	2.5511012597078793
410	1001	lmo1001	NP_464526.1	null	-	-	2.550881707311801
411	545	lmo0546	NP_464074.1	null	-	-	2.5477580927873587
412	1821	lmo1818	NP_465343.1	null	-	-	2.5436987912052995
413	696	lmo0697	NP_464224.1	null	flgE	-	2.5388943286334023
414	441	lmo0444	NP_463973.1	null	-	-	2.5380688397399456
415	950	lmo0950	NP_464475.1	null	-	-	2.5353324047604238
416	2354	lmo2349	NP_465872.1	null	-	-	2.5345337639031102
417	2188	lmo2185	NP_465709.1	null	-	-	2.53058054887064
418	1217	lmo1216	NP_464741.1	null	-	-	2.529563917368603
419	2530	lmo2525	NP_466048.1	null	mbl	-	2.527646112079129
420	1068	lmo1068	NP_464593.1	null	-	-	2.5274094229117274
421	2035	lmo2033	NP_465557.1	null	ftsA	-	2.5235967538950534
422	1612	lmo1609	NP_465134.1	null	-	-	2.5226770563117182
423	1439	lmo1437	NP_464962.1	null	-	-	2.5221385149091855
424	2363	lmo2358	NP_465881.1	null	-	-	2.5221089742755964
425	2762	lmo2754	NP_466276.1	null	-	-	2.5194583316284165
426	1359	lmo1357	NP_464882.1	null	-	-	2.5194214363779697
427	2103	lmo2101	NP_465625.1	null	-	-	2.518130793947901
428	1294	lmo1293	NP_464818.1	null	glpD	-	2.5180220802989735
429	2240	lmo2237	NP_465761.1	null	-	-	2.5163183174143806
430	1569	lmo1567	NP_465092.1	null	citZ	-	2.512176622168988
431	1436	lmo1434	NP_464959.1	null	-	-	2.509818440263102
432	854	lmo0855	NP_464381.1	null	ddl	-	2.5096289864376815
433	722	lmo0723	NP_464250.1	null	-	-	2.50942499163779
434	1980	lmo1978	NP_465502.1	null	-	-	2.5092206510929898
435	1155	lmo1154	NP_464679.1	null	-	-	2.50915159014818
436	726	lmo0727	NP_464254.1	null	-	-	2.5090551575673965
437	1280	lmo1279	NP_464804.1	null	hslU	-	2.5060162017035155
438	1644	lmo1641	NP_465166.1	null	citB	-	2.505228921713988
439	1938	lmo1936	NP_465460.1	null	gpsA	-	2.5040419181406417
440	1240	lmo1239	NP_464764.1	null	-	-	2.5040342496460877
441	1574	lmo1572	NP_465097.1	null	accA	-	2.502283040626563
442	2800	lmo2791	NP_466313.1	null	parA	-	2.5008047854218867
443	1059	lmo1059	NP_464584.1	null	-	-	2.499668330781038
444	1495	lmo1493	NP_465018.1	null	-	-	2.4990337294936826
445	1802	lmo1799	NP_465324.1	null	-	-	2.498373828855676
446	1139	lmo1138	NP_464663.1	null	-	-	2.4980764238010797
447	1096	lmo1096	NP_464621.1	null	guaA	-	2.4976696869872175
448	1804	lmo1801	NP_465326.1	null	ffh	-	2.496483638528358
449	556	lmo0557	NP_464085.1	null	-	-	2.495803238884155
450	639	lmo0640	NP_464167.1	null	-	-	2.4936143436571463
451	1258	lmo1257	NP_464782.1	null	-	-	2.4933146010580693
452	1440	lmo1438	NP_464963.1	null	-	-	2.4926381079363638
453	405	lmo0407	NP_463937.1	null	-	-	2.491927763690632
454	1568	lmo1566	NP_465091.1	null	citC	-	2.491084571777772
455	1481	lmo1479	NP_465004.1	null	lepA	-	2.490152526156118
456	2008	lmo2006	NP_465530.1	null	alsS	-	2.489478532753914
457	1383	lmo1381	NP_464906.1	null	-	-	2.4873373620394914
458	1425	lmo1423	NP_464948.1	null	-	-	2.487327635294825
459	34	lmo0034	NP_463567.1	null	-	-	2.486863559572939
460	58	lmo0058	NP_463591.1	null	-	-	2.4864256885129996
461	1019	lmo1019	NP_464544.1	null	-	-	2.4852861413968124
462	316	lmo0319	NP_463849.1	null	-	-	2.485249617053201
463	2774	lmo2765	NP_466287.1	null	-	-	2.484229342895678
464	2037	lmo2035	NP_465559.1	null	murG	-	2.480198244678625
465	2482	lmo2477	NP_466000.1	null	galE	-	2.4784682377248592
466	2520	lmo2515	NP_466038.1	null	-	-	2.4783648356996286
467	196	lmo0198	NP_463729.1	null	glmU	-	2.4782837966248996
468	1519	lmo1517	NP_465042.1	null	-	-	2.4755655183574032
469	1373	lmo1371	NP_464896.1	null	-	-	2.470717188145972
470	735	lmo0736	NP_464263.1	null	-	-	2.4682603803014724
471	1580	lmo1578	NP_465103.1	null	-	-	2.465897161141622
472	595	lmo0596	NP_464124.1	null	-	-	2.4658959093780135
473	1393	lmo1391	NP_464916.1	null	-	-	2.4627425469767825
474	1086	lmo1086	NP_464611.1	null	ispD	-	2.4627096732391256
475	692	lmo0693	NP_464220.1	null	-	-	2.461799911714589
476	944	lmo0944	NP_464469.1	null	-	-	2.4608222959545136
477	2866	lmo2856	NP_466378.1	null	rpmH	-	2.4607881973427537
478	1859	lmo1856	NP_465381.1	null	deoD	-	2.4605768156840875
479	2738	lmo2730	NP_466252.1	null	-	-	2.4596930722381765
480	385	lmo0387	NP_463917.1	null	-	-	2.459646530883504
481	1528	lmo1526	NP_465051.1	null	-	-	2.4595772208658677
482	1741	lmo1738	NP_465263.1	null	-	-	2.4595745589629976
483	1428	lmo1426	NP_464951.1	null	opuCC	-	2.459389760634835
484	1358	lmo1356	NP_464881.1	null	-	-	2.4591054403571255
485	1394	lmo1392	NP_464917.1	null	-	-	2.45822320749429
486	2619	lmo2612	NP_466135.1	null	secY	-	2.457126902065555
487	401	lmo0403	NP_463933.1	null	-	-	2.4553925469116007
488	931	lmo0931	NP_464456.1	null	-	-	2.4533687626540557
489	1364	lmo1362	NP_464887.1	null	-	-	2.4528318037135053
490	2449	lmo2444	NP_465967.1	null	-	-	2.452651484938595
491	1392	lmo1390	NP_464915.1	null	-	-	2.4514119795361307
492	1320	lmo1319	NP_464844.1	null	proS	-	2.44929417211408
493	2259	lmo2256	NP_465780.1	null	-	-	2.4472809698025966
494	1397	lmo1395	NP_464920.1	null	-	-	2.440352346085722
495	1381	lmo1379	NP_464904.1	null	-	-	2.440009337156223
496	2038	lmo2036	NP_465560.1	null	murD	-	2.4399763736243965
497	1416	lmo1414	NP_464939.1	null	-	-	2.438217167131135
498	584	lmo0585	NP_464113.1	null	-	-	2.4358981560685145
499	1704	lmo1701	NP_465226.1	null	-	-	2.4347752075686353
500	1721	lmo1718	NP_465243.1	null	-	-	2.428076494091793
501	1219	lmo1218	NP_464743.1	null	-	-	2.426071006275112
502	1755	lmo1752	NP_465277.1	null	-	-	2.4233980027711617
503	1703	lmo1700	NP_465225.1	null	-	-	2.423093687357607
504	841	lmo0842	NP_464368.1	null	-	-	2.422649504375702
505	1925	lmo1923	NP_465447.1	null	aroE	-	2.422573663676464
506	1014	lmo1014	NP_464539.1	null	gbuA	-	2.4217257928611424
507	1656	lmo1653	NP_465178.1	null	-	-	2.421496771220243
508	1624	lmo1621	NP_465146.1	null	-	-	2.42015648805557
509	2742	lmo2734	NP_466256.1	null	-	-	2.4187014828093027
510	1353	lmo1351	NP_464876.1	null	-	-	2.418427126503221
511	485	lmo0486	NP_464014.1	null	rpmF	-	2.4154176229816247
512	1546	lmo1544	NP_465069.1	null	minD	-	2.4148612685577833
513	1939	lmo1937	NP_465461.1	null	engA	-	2.4137049938914403
514	2162	lmo2159	NP_465683.1	null	-	-	2.4130359411677236
515	885	lmo0885	NP_464411.1	null	acpS	-	2.411475790041399
516	274	lmo0276	NP_463807.1	null	-	-	2.411272011123253
517	2207	lmo2204	NP_465728.1	null	-	-	2.410300257865754
518	1474	lmo1472	NP_464997.1	null	dnaJ	-	2.4099318965857037
519	1746	lmo1743	NP_465268.1	null	-	-	2.4072039506897434
520	2053	lmo2051	NP_465575.1	null	-	-	2.404020855804216
521	1260	lmo1259	NP_464784.1	null	proA	-	2.403726206122293
522	2514	lmo2509	NP_466032.1	null	prfB	-	2.403149437363285
523	1156	lmo1155	NP_464680.1	null	-	-	2.402732949844901
524	504	lmo0505	NP_464033.1	null	-	-	2.4026568353293265
525	1239	lmo1238	NP_464763.1	null	rph	-	2.402650799214696
526	97	lmo0097	NP_463630.1	null	-	-	2.401799033509679
527	1776	lmo1773	NP_465298.1	null	purB	-	2.4005126882073737
528	1605	lmo1602	NP_465127.1	null	-	-	2.3989182050636093
529	983	lmo0983	NP_464508.1	null	-	-	2.397862026229343
530	690	lmo0691	NP_464218.1	null	cheY	-	2.395416335798848
531	36	lmo0036	NP_463569.1	null	-	-	2.393989171390813
532	425	lmo0428	NP_463957.1	null	-	-	2.393592726896804
533	2781	lmo2772	NP_466294.1	null	-	-	2.3930168804188687
534	1081	lmo1081	NP_464606.1	null	-	-	2.39215279856748
535	1888	lmo1886	NP_465410.1	null	-	-	2.3915567476116584
536	1391	lmo1389	NP_464914.1	null	-	-	2.3911833870886867
537	553	lmo0554	NP_464082.1	null	-	-	2.388675154317963
538	2648	lmo2641	NP_466164.1	null	-	-	2.387163080658951
539	220	lmo0222	NP_463753.1	null	hslO	-	2.38647237471008
540	2820	lmo2810	NP_466332.1	null	gidA	-	2.385989461100634
541	1229	lmo1228	NP_464753.1	null	rnhC	-	2.3849538753944226
542	2643	lmo2636	NP_466159.1	null	-	-	2.384842563920767
543	2532	lmo2527	NP_466050.1	null	-	-	2.3848156389955713
544	2092	lmo2090	NP_465614.1	null	argG	-	2.38466468880406
545	1505	lmo1503	NP_465028.1	null	-	-	2.381523096276417
546	1352	lmo1350	NP_464875.1	null	-	-	2.379070698413295
547	1437	lmo1435	NP_464960.1	null	dapA	-	2.3784156115611284
548	1183	lmo1182	NP_464707.1	null	-	-	2.378265733603169
549	991	lmo0991	NP_464516.1	null	-	-	2.3782555119681668
550	364	lmo0366	NP_463896.1	null	-	-	2.378196636208353
551	1422	lmo1420	NP_464945.1	null	murB	-	2.3774891363134865
552	847	lmo0848	NP_464374.1	null	-	-	2.376954896173228
553	1464	lmo1462	NP_464987.1	null	era	-	2.3764126738262172
554	1667	lmo1664	NP_465189.1	null	metK	-	2.375785464723467
555	2096	lmo2094	NP_465618.1	null	-	-	2.375570731509641
556	608	lmo0609	NP_464136.1	null	-	-	2.3750405947081066
557	1858	lmo1855	NP_465380.1	null	-	-	2.3746224941401723
558	1969	lmo1967	NP_465491.1	null	-	-	2.3719862616852705
559	2311	lmo2308	NP_465832.1	null	-	-	2.3684785910322783
560	1361	lmo1359	NP_464884.1	null	nusB	-	2.36619791153632
561	1760	lmo1757	NP_465282.1	null	-	-	2.3639473892727114
562	1806	lmo1803	NP_465328.1	null	-	-	2.3618104281490737
563	846	lmo0847	NP_464373.1	null	-	-	2.360861872816836
564	2091	lmo2089	NP_465613.1	null	-	-	2.360385055332833
565	607	lmo0608	NP_464135.1	null	-	-	2.359948268592604
566	2598	lmo2591	NP_466114.1	null	-	-	2.359610727369308
567	98	lmo0098	NP_463631.1	null	-	-	2.359511638006988
568	1026	lmo1026	NP_464551.1	null	-	-	2.3569949472495573
569	2476	lmo2471	NP_465994.1	null	-	-	2.355226706995867
570	285	lmo0287	NP_463818.1	null	-	-	2.355077326551632
571	1549	lmo1547	NP_465072.1	null	mreC	-	2.3550359798461216
572	341	lmo0344	NP_463874.1	null	-	-	2.3547733632866112
573	2209	lmo2206	NP_465730.1	null	clpB	-	2.354547351183424
574	2211	lmo2208	NP_465732.1	null	-	-	2.3539629086732403
575	243	lmo0245	NP_463776.1	null	secE	-	2.3527301747206693
576	1575	lmo1573	NP_465098.1	null	accD	-	2.3524889635358237
577	178	lmo0180	NP_463711.1	null	-	-	2.350838061863769
578	573	lmo0574	NP_464102.1	null	-	-	2.3490786516518223
579	2421	lmo2416	NP_465939.1	null	-	-	2.34831554886929
580	1451	lmo1449	NP_464974.1	null	-	-	2.3481660577660675
581	1554	lmo1552	NP_465077.1	null	valS	-	2.3480125246935732
582	2480	lmo2475	NP_465998.1	null	-	-	2.3465395938719764
583	2214	lmo2211	NP_465735.1	null	hemH	-	2.3434372684824285
584	2535	lmo2530	NP_466053.1	null	atpG	-	2.341909555453981
585	1768	lmo1765	NP_465290.1	null	purH	-	2.338610488657388
586	2846	lmo2836	NP_466358.1	null	-	-	2.336830749074535
587	1429	lmo1427	NP_464952.1	null	opuCB	-	2.3361808199174736
588	1168	lmo1167	NP_464692.1	null	glpF	-	2.3355823796051904
589	1596	lmo1594	NP_465119.1	null	-	-	2.334756799393421
590	929	lmo0929	NP_464454.1	null	-	-	2.334123086264742
591	2553	lmo2547	NP_466070.1	null	hom	-	2.3339672507312392
592	1601	lmo1598	NP_465123.1	null	tyrS	-	2.3334946428778665
593	2175	lmo2172	NP_465696.1	null	-	-	2.332534058848779
594	170	lmo0170	NP_463703.1	null	-	-	2.3317848785315145
595	552	lmo0553	NP_464081.1	null	-	-	2.331642609347731
596	1818	lmo1815	NP_465340.1	null	-	-	2.3305617687333706
597	2197	lmo2194	NP_465718.1	null	-	-	2.3299887004065987
598	2206	lmo2203	NP_465727.1	null	-	-	2.3291965286553427
599	2770	lmo2761	NP_466283.1	null	-	-	2.3287651982652013
600	1190	lmo1189	NP_464714.1	null	-	-	2.3271046273611127
601	1767	lmo1764	NP_465289.1	null	purD	-	2.3252820278914537
602	1796	lmo1793	NP_465318.1	null	rimM	-	2.3250060294599195
603	2043	lmo2041	NP_465565.1	null	mraW	-	2.32448077204961
604	2450	lmo2445	NP_465968.1	null	-	-	2.3236422158113332
605	173	lmo0175	NP_463706.1	null	-	-	2.323288978405469
606	2178	lmo2175	NP_465699.1	null	fabG	-	2.3222435073594108
607	550	lmo0551	NP_464079.1	null	-	-	2.321305923444303
608	2255	lmo2252	NP_465776.1	null	-	-	2.32099642399422
609	1691	lmo1688	NP_465213.1	null	-	-	2.3203398592658915
610	1473	lmo1471	NP_464996.1	null	prmA	-	2.3191477513705925
611	2451	lmo2446	NP_465969.1	null	-	-	2.3138180961243617
612	216	lmo0218	NP_463749.1	null	-	-	2.3134016928740415
613	1216	lmo1215	NP_464740.1	null	-	-	2.313379213679872
614	1409	lmo1407	NP_464932.1	null	pflC	-	2.313347760590589
615	578	lmo0579	NP_464107.1	null	-	-	2.31255708044608
616	437	lmo0440	NP_463969.1	null	-	-	2.3118040716203963
617	1850	lmo1847	NP_465372.1	null	-	-	2.3106425334384184
618	982	lmo0982	NP_464507.1	null	-	-	2.307346903078314
619	2444	lmo2439	NP_465962.1	null	-	-	2.3064267076166756
620	432	lmo0435	NP_463964.1	null	-	-	2.304561422538672
621	200	lmo0202	NP_463733.1	null	hly	-	2.3042514936020293
622	402	lmo0404	NP_463934.1	null	-	-	2.303913090906455
623	1639	lmo1636	NP_465161.1	null	-	-	2.301282047210718
624	277	lmo0279	NP_463810.1	null	-	-	2.299666843997441
625	2402	lmo2397	NP_465920.1	null	-	-	2.298933209558713
626	1833	lmo1830	NP_465355.1	null	-	-	2.2984085984850373
627	1438	lmo1436	NP_464961.1	null	-	-	2.298284962245135
628	1823	lmo1820	NP_465345.1	null	-	-	2.29778624478904
629	2819	lmo2809	NP_466331.1	null	-	-	2.296502805130387
630	734	lmo0735	NP_464262.1	null	-	-	2.29573845240082
631	2074	lmo2072	NP_465596.1	null	-	-	2.295254585179014
632	1904	lmo1902	NP_465426.1	null	panB	-	2.294482231725258
633	129	lmo0129	NP_463662.1	null	-	-	2.294402706309206
634	905	lmo0904	NP_464430.1	null	-	-	2.293476129202651
635	1537	lmo1535	NP_465060.1	null	-	-	2.2929259237708197
636	1152	lmo1151	NP_464676.1	null	-	-	2.2927987376698185
637	2416	lmo2411	NP_465934.1	null	-	-	2.292671409253447
638	410	lmo0413	NP_463942.1	null	-	-	2.2925502749671387
639	2113	lmo2110	NP_465634.1	null	-	-	2.2925408543058055
640	2294	lmo2291	NP_465815.1	null	-	-	2.291380811472434
641	633	lmo0634	NP_464161.1	null	-	-	2.290922471916848
642	1894	lmo1892	NP_465416.1	null	pbpA	-	2.2908575805709117
643	2153	lmo2150	NP_465674.1	null	-	-	2.2897461241623476
644	1237	lmo1236	NP_464761.1	null	-	-	2.287969584932323
645	371	lmo0373	NP_463903.1	null	-	-	2.287660204028446
646	2714	lmo2706	NP_466228.1	null	-	-	2.2876424504281987
647	1469	lmo1467	NP_464992.1	null	-	-	2.2876298587964463
648	927	lmo0927	NP_464452.1	null	-	-	2.287438330805615
649	646	lmo0647	NP_464174.1	null	-	-	2.2868802870508573
650	1499	lmo1497	NP_465022.1	null	udk	-	2.285554793635949
651	1351	lmo1349	NP_464874.1	null	-	-	2.2835227736378534
652	2554	lmo2548	NP_466071.1	null	rpmE2	-	2.2831130216059075
653	1854	lmo1851	NP_465376.1	null	-	-	2.282976665968956
654	779	lmo0780	NP_464307.1	null	-	-	2.282424096187766
655	2845	lmo2835	NP_466357.1	null	-	-	2.2822795664450375
656	148	lmo0148	NP_463681.1	null	-	-	2.281008843793334
657	908	lmo0907	NP_464433.1	null	-	-	2.2785167592294227
658	1518	lmo1516	NP_465041.1	null	-	-	2.275972870679019
659	614	lmo0615	NP_464142.1	null	-	-	2.2748067241331253
660	1834	lmo1831	NP_465356.1	null	pyrE	-	2.2744387873178806
661	2254	lmo2251	NP_465775.1	null	-	-	2.271561358086449
662	2667	lmo2660	NP_466182.1	null	-	-	2.271261843033708
663	2041	lmo2039	NP_465563.1	null	pbpB	-	2.2709723936747865
664	1788	lmo1785	NP_465310.1	null	infC	-	2.2699342020609796
665	2829	lmo2819	NP_466341.1	null	-	-	2.2697661743845896
666	1288	lmo1287	NP_464812.1	null	parC	-	2.2692538345727438
667	2129	lmo2126	NP_465650.1	null	-	-	2.2657519547768636
668	287	lmo0289	NP_463820.1	null	-	-	2.265007163689526
669	1885	lmo1883	NP_465407.1	null	-	-	2.2648452823302216
670	2117	lmo2114	NP_465638.1	null	-	-	2.2646354729337874
671	1830	lmo1827	NP_465352.1	null	gmk	-	2.264550442970821
672	445	lmo0448	NP_463977.1	null	-	-	2.2634299470223946
673	1508	lmo1506	NP_465031.1	null	-	-	2.2633018513936016
674	134	lmo0134	NP_463667.1	null	-	-	2.263016857411367
675	2163	lmo2160	NP_465684.1	null	-	-	2.2626429827109287
676	2317	lmo2314	NP_465838.1	null	-	-	2.2607166703015356
677	2699	lmo2691	NP_466213.1	null	-	-	2.2603515070341875
678	113	lmo0113	NP_463646.1	null	-	-	2.259394916616256
679	351	lmo0354	NP_463884.1	null	-	-	2.2593909038916777
680	1953	lmo1951	NP_465475.1	null	scpA	-	2.2579256721496144
681	1415	lmo1413	NP_464938.1	null	-	-	2.2574742460083663
682	2124	lmo2121	NP_465645.1	null	-	-	2.256926003640749
683	771	lmo0772	NP_464299.1	null	-	-	2.2561013595592696
684	2575	lmo2569	NP_466092.1	null	-	-	2.2553389309672793
685	225	lmo0227	NP_463758.1	null	-	-	2.2535440548529397
686	2212	lmo2209	NP_465733.1	null	-	-	2.2530852356387907
687	2573	lmo2567	NP_466090.1	null	-	-	2.2527840966976793
688	1404	lmo1402	NP_464927.1	null	-	-	2.2524528037728757
689	2704	lmo2696	NP_466218.1	null	-	-	2.249902570517228
690	86	lmo0086	NP_463619.1	null	-	-	2.2494007258101556
691	1941	lmo1939	NP_465463.1	null	cmk	-	2.2488218030491494
692	2490	lmo2485	NP_466008.1	null	-	-	2.2486182351509405
693	2307	lmo2304	NP_465828.1	null	-	-	2.248325262769243
694	2266	lmo2263	NP_465787.1	null	-	-	2.2480099250992525
695	1770	lmo1767	NP_465292.1	null	purM	-	2.24745981845229
696	1051	lmo1051	NP_464576.1	null	def	-	2.247247089164512
697	741	lmo0742	NP_464269.1	null	-	-	2.245250440391641
698	1206	lmo1205	NP_464730.1	null	-	-	2.244834486933683
699	2253	lmo2250	NP_465774.1	null	arpJ	-	2.2447193818023456
700	392	lmo0394	NP_463924.1	null	-	-	2.244307157970168
701	1236	lmo1235	NP_464760.1	null	-	-	2.244296005055869
702	2042	lmo2040	NP_465564.1	null	ftsL	-	2.242711485516001
703	1291	lmo1290	NP_464815.1	null	-	-	2.2426300703320585
704	935	lmo0935	NP_464460.1	null	-	-	2.242350808667887
705	738	lmo0739	NP_464266.1	null	-	-	2.2420505628586125
706	2004	lmo2002	NP_465526.1	null	-	-	2.24191660101979
707	2419	lmo2414	NP_465937.1	null	-	-	2.241204980350147
708	1688	lmo1685	NP_465210.1	null	gsaB	-	2.2401674647490615
709	2277	lmo2274	NP_465798.1	null	-	-	2.239634220936293
710	2853	lmo2843	NP_466365.1	null	-	-	2.2377216466254146
711	1863	lmo1860	NP_465385.1	null	-	-	2.237358829575782
712	2170	lmo2167	NP_465691.1	null	-	-	2.2366007746223118
713	124	lmo0124	NP_463657.1	null	-	-	2.2352227975240906
714	254	lmo0256	NP_463787.1	null	-	-	2.2348861273837324
715	1567	lmo1565	NP_465090.1	null	polA	-	2.234606250122487
716	758	lmo0759	NP_464286.1	null	-	-	2.2338944408187253
717	1101	lmo1100	NP_464625.1	null	cadA	-	2.2338534629180504
718	2631	lmo2624	NP_466147.1	null	rpmC	-	2.233230666231763
719	2336	lmo2331	NP_465855.1	null	-	-	2.2325175052335484
720	1220	lmo1219	NP_464744.1	null	-	-	2.231875521566201
721	594	lmo0595	NP_464123.1	null	-	-	2.2313986014274754
722	1871	lmo1868	NP_465393.1	null	-	-	2.2312279315261354
723	1091	lmo1091	NP_464616.1	null	-	-	2.2303737722871766
724	2759	lmo2751	NP_466273.1	null	-	-	2.229274622426054
725	580	lmo0581	NP_464109.1	null	-	-	2.228817326387718
726	1247	lmo1246	NP_464771.1	null	-	-	2.2284817129801815
727	2457	lmo2452	NP_465975.1	null	-	-	2.2265951018429426
728	1261	lmo1260	NP_464785.1	null	proB	-	2.22641051178326
729	1879	lmo1877	NP_465401.1	null	-	-	2.226343755930454
730	1778	lmo1775	NP_465300.1	null	purE	-	2.2249900701026912
731	688	lmo0689	NP_464216.1	null	-	-	2.222635617968258
732	2760	lmo2752	NP_466274.1	null	-	-	2.222493497887954
733	22	lmo0022	NP_463555.1	null	-	-	2.221122386430272
734	1587	lmo1585	NP_465110.1	null	-	-	2.22028921960071
735	1188	lmo1187	NP_464712.1	null	-	-	2.219994444133993
736	1729	lmo1726	NP_465251.1	null	-	-	2.2193591412013105
737	340	lmo0343	NP_463873.1	null	-	-	2.218631889855901
738	703	lmo0704	NP_464231.1	null	-	-	2.2175163118969685
739	16	lmo0016	NP_463549.1	null	qoxD	-	2.217510238034389
740	1856	lmo1853	NP_465378.1	null	-	-	2.2171429533935227
741	1614	lmo1611	NP_465136.1	null	-	-	2.2171300625077883
742	711	lmo0712	NP_464239.1	null	fliE	-	2.2167423472892955
743	2343	lmo2338	NP_465861.1	null	pepC	-	2.216163056095462
744	1909	lmo1907	NP_465431.1	null	dapB	-	2.2144626329949917
745	142	lmo0142	NP_463675.1	null	-	-	2.213311292102251
746	2453	lmo2448	NP_465971.1	null	smpB	-	2.2113670539924497
747	1650	lmo1647	NP_465172.1	null	-	-	2.2112944824860317
748	2231	lmo2228	NP_465752.1	null	-	-	2.2082440889812487
749	812	lmo0813	NP_464340.1	null	-	-	2.208062702475474
750	806	lmo0807	NP_464334.1	null	-	-	2.2079920510072863
751	230	lmo0232	NP_463763.1	null	clpC	-	2.2078144633393544
752	1610	lmo1607	NP_465132.1	null	pheT	-	2.207612677031748
753	2032	lmo2030	NP_465554.1	null	-	-	2.2073955169957284
754	1748	lmo1745	NP_465270.1	null	-	-	2.20599672353857
755	781	lmo0782	NP_464309.1	null	-	-	2.20574295098481
756	1857	lmo1854	NP_465379.1	null	-	-	2.2056880166711292
757	2174	lmo2171	NP_465695.1	null	-	-	2.205218790959093
758	514	lmo0515	NP_464043.1	null	-	-	2.2048390569682517
759	60	lmo0060	NP_463593.1	null	-	-	2.2023065837382267
760	1697	lmo1694	NP_465219.1	null	-	-	2.2020178130581165
761	1725	lmo1722	NP_465247.1	null	-	-	2.2011129830170004
762	2558	lmo2552	NP_466075.1	null	murZ	-	2.2004964917172947
763	1277	lmo1276	NP_464801.1	null	gid	-	2.2004121973341
764	159	lmo0159	NP_463692.1	null	-	-	2.199924784095741
765	2523	lmo2518	NP_466041.1	null	-	-	2.199446253073136
766	1657	lmo1654	NP_465179.1	null	-	-	2.199193305527056
767	894	lmo0894	NP_464420.1	null	rsbW	-	2.198775603152094
768	2584	lmo2578	NP_466101.1	null	-	-	2.198336672537199
769	1513	lmo1511	NP_465036.1	null	-	-	2.1982057338927263
770	305	lmo0307	NP_463838.1	null	-	-	2.197842923127617
771	923	lmo0922	NP_464448.1	null	-	-	2.197792129609977
772	2413	lmo2408	NP_465931.1	null	-	-	2.197749101793029
773	1985	lmo1983	NP_465507.1	null	ilvD	-	2.1967479780720955
774	1459	lmo1457	NP_464982.1	null	-	-	2.196672671648228
775	2423	lmo2418	NP_465941.1	null	-	-	2.1964565010642394
776	1808	lmo1805	NP_465330.1	null	rnc	-	2.1960878172796128
777	2472	lmo2467	NP_465990.1	null	-	-	2.1959772617969047
778	2771	lmo2762	NP_466284.1	null	-	-	2.195577426893169
779	1889	lmo1887	NP_465411.1	null	-	-	2.1950869062437737
780	2139	lmo2136	NP_465660.1	null	-	-	2.195058671434896
781	1386	lmo1384	NP_464909.1	null	-	-	2.1947475348514125
782	2841	lmo2831	NP_466353.1	null	-	-	2.193626883259263
783	1099	lmo1098	NP_464623.1	null	-	-	2.1909801876059034
784	324	lmo0327	NP_463857.1	null	-	-	2.190674835716557
785	2104	lmo2102	NP_465626.1	null	-	-	2.1904091468326548
786	513	lmo0514	NP_464042.1	null	-	-	2.1900899464010544
787	583	lmo0584	NP_464112.1	null	-	-	2.1899531977485447
788	1166	lmo1165	NP_464690.1	null	-	-	2.189319090443888
789	42	lmo0042	NP_463575.1	null	-	-	2.189197146886178
790	127	lmo0127	NP_463660.1	null	-	-	2.1889334068053814
791	2493	lmo2488	NP_466011.1	null	uvrA	-	2.1886973190440475
792	1674	lmo1671	NP_465196.1	null	-	-	2.1878416467509303
793	2732	lmo2724	NP_466246.1	null	-	-	2.1869473860354924
794	1399	lmo1397	NP_464922.1	null	cinA	-	2.1865012368505257
795	2150	lmo2147	NP_465671.1	null	-	-	2.186248823294083
796	2116	lmo2113	NP_465637.1	null	-	-	2.1860512168817476
797	1222	lmo1221	NP_464746.1	null	pheS	-	2.1859447924438284
798	1839	lmo1836	NP_465361.1	null	pyrAa	-	2.1857617076967797
799	2776	lmo2767	NP_466289.1	null	-	-	2.1857026963069672
800	1279	lmo1278	NP_464803.1	null	clpQ	-	2.1840341390970517
801	668	lmo0669	NP_464196.1	null	-	-	2.183151168144483
802	1455	lmo1453	NP_464978.1	null	-	-	2.1830536282331607
803	2729	lmo2721	NP_466243.1	null	-	-	2.1828763031106972
804	1494	lmo1492	NP_465017.1	null	-	-	2.1828673886369048
805	2290	lmo2287	NP_465811.1	null	-	-	2.1827288917376695
806	922	lmo0921	NP_464447.1	null	-	-	2.182455692607979
807	2412	lmo2407	NP_465930.1	null	-	-	2.181892708528531
808	737	lmo0738	NP_464265.1	null	-	-	2.181202844064398
809	1131	lmo1130	NP_464655.1	null	-	-	2.180971945497888
810	798	lmo0799	NP_464326.1	null	-	-	2.180796909046972
811	1164	lmo1163	NP_464688.1	null	-	-	2.180166766832295
812	182	lmo0184	NP_463715.1	null	-	-	2.1797858793901357
813	2501	lmo2496	NP_466019.1	null	-	-	2.1793665230270878
814	2341	lmo2336	NP_465859.1	null	fruB	-	2.1792838840832753
815	2549	lmo2543	NP_466066.1	null	prfA	-	2.1792102254399484
816	2223	lmo2220	NP_465744.1	null	-	-	2.1788783573814516
817	2201	lmo2198	NP_465722.1	null	trpS	-	2.1767058732620925
818	2772	lmo2763	NP_466285.1	null	-	-	2.1731815982290246
819	13	lmo0013	NP_463546.1	null	qoxA	-	2.1729316718628304
820	2506	lmo2501	NP_466024.1	null	phoP	-	2.1726880685025654
821	438	lmo0441	NP_463970.1	null	-	-	2.1716166590910815
822	2716	lmo2708	NP_466230.1	null	-	-	2.171317351482241
823	2856	lmo2846	NP_466368.1	null	-	-	2.170713104703941
824	223	lmo0225	NP_463756.1	null	folA	-	2.1703942215245204
825	673	lmo0674	NP_464201.1	null	-	-	2.170377502008452
826	1773	lmo1770	NP_465295.1	null	purL	-	2.1701021537378047
827	1092	lmo1092	NP_464617.1	null	-	-	2.1694547726009348
828	2431	lmo2426	NP_465949.1	null	-	-	2.16816394992479
829	819	lmo0820	NP_464347.1	null	-	-	2.1661090692602163
830	17	lmo0017	NP_463550.1	null	-	-	2.165345396501111
831	2537	lmo2532	NP_466055.1	null	atpH	-	2.1647605250993434
832	1334	lmo1333	NP_464858.1	null	-	-	2.1638975769936124
833	804	lmo0805	NP_464332.1	null	-	-	2.1635471875549297
834	423	lmo0426	NP_463955.1	null	-	-	2.1624274144436293
835	863	lmo0864	NP_464390.1	null	-	-	2.161916942766093
836	1935	lmo1933	NP_465457.1	null	folE	-	2.1617704469205505
837	1329	lmo1328	NP_464853.1	null	truB	-	2.1617413686338294
838	1077	lmo1077	NP_464602.1	null	-	-	2.160819713045825
839	232	lmo0234	NP_463765.1	null	-	-	2.1598674244163227
840	1434	lmo1432	NP_464957.1	null	-	-	2.1596415740833796
841	2715	lmo2707	NP_466229.1	null	-	-	2.159591250225578
842	368	lmo0370	NP_463900.1	null	-	-	2.1592417806614805
843	941	lmo0941	NP_464466.1	null	-	-	2.1582922395820767
844	1138	lmo1137	NP_464662.1	null	-	-	2.15799201342643
845	103	lmo0103	NP_463636.1	null	-	-	2.1568632989722967
846	2191	lmo2188	NP_465712.1	null	-	-	2.1566914668300186
847	1263	lmo1262	NP_464787.1	null	-	-	2.1543868953051377
848	145	lmo0144	NP_463677.1	null	-	-	2.154068046632823
849	1640	lmo1637	NP_465162.1	null	-	-	2.1533659122254893
850	1144	lmo1143	NP_464668.1	null	-	-	2.1533444791263556
851	1369	lmo1367	NP_464892.1	null	-	-	2.1526215733540184
852	2136	lmo2133	NP_465657.1	null	-	-	2.152395880628001
853	2154	lmo2151	NP_465675.1	null	-	-	2.1522210294601463
854	1608	lmo1605	NP_465130.1	null	murC	-	2.1512939287284834
855	2858	lmo2848	NP_466370.1	null	-	-	2.150660105981345
856	1430	lmo1428	NP_464953.1	null	opuCA	-	2.1500263973629177
857	2602	lmo2595	NP_466118.1	null	-	-	2.1488193019200925
858	65	lmo0065	NP_463598.1	null	-	-	2.148170165236929
859	2098	lmo2096	NP_465620.1	null	-	-	2.1475776183464164
860	2235	lmo2232	NP_465756.1	null	-	-	2.1468236374927714
861	1487	lmo1485	NP_465010.1	null	-	-	2.146420421965879
862	238	lmo0240	NP_463771.1	null	-	-	2.145826810863348
863	30	lmo0030	NP_463563.1	null	-	-	2.145233191282981
864	1978	lmo1976	NP_465500.1	null	-	-	2.143059896303736
865	394	lmo0396	NP_463926.1	null	proC	-	2.1426463740971884
866	945	lmo0945	NP_464470.1	null	-	-	2.1424545792430165
867	488	lmo0489	NP_464017.1	null	-	-	2.142269308961567
868	301	lmo0303	NP_463834.1	null	-	-	2.1421083540634656
869	1702	lmo1699	NP_465224.1	null	-	-	2.141868113170106
870	1368	lmo1366	NP_464891.1	null	-	-	2.141225245192454
871	2232	lmo2229	NP_465753.1	null	-	-	2.139597115614535
872	1902	lmo1900	NP_465424.1	null	panD	-	2.1390061325060077
873	1289	lmo1288	NP_464813.1	null	-	-	2.138531105590704
874	2864	lmo2854	NP_466376.1	null	-	-	2.1380960921687304
875	2794	lmo2785	NP_466307.1	null	kat	-	2.137189584067961
876	1493	lmo1491	NP_465016.1	null	-	-	2.136376431721632
877	2579	lmo2573	NP_466096.1	null	-	-	2.135824996618607
878	951	lmo0951	NP_464476.1	null	-	-	2.1358214776646913
879	160	lmo0160	NP_463693.1	null	-	-	2.1357502909533266
880	1302	lmo1301	NP_464826.1	null	-	-	2.134086943813971
881	839	lmo0840	NP_464366.1	null	-	-	2.1338736843983885
882	555	lmo0556	NP_464084.1	null	-	-	2.133783652553996
883	2857	lmo2847	NP_466369.1	null	-	-	2.133715051022121
884	304	lmo0306	NP_463837.1	null	-	-	2.133183484346655
885	1035	lmo1035	NP_464560.1	null	-	-	2.1320793857987757
886	1951	lmo1949	NP_465473.1	null	-	-	2.1318418683372404
887	2670	lmo2663	NP_466185.1	null	-	-	2.1318134390044094
888	2543	lmo2537	NP_466060.1	null	-	-	2.131797224708436
889	1321	lmo1320	NP_464845.1	null	polC	-	2.1316946538278243
890	2418	lmo2413	NP_465936.1	null	-	-	2.1315937928593987
891	1509	lmo1507	NP_465032.1	null	-	-	2.1309621162097345
892	2703	lmo2695	NP_466217.1	null	-	-	2.130239272178477
893	1747	lmo1744	NP_465269.1	null	-	-	2.129627804511027
894	1064	lmo1064	NP_464589.1	null	-	-	2.1291066812311903
895	1927	lmo1925	NP_465449.1	null	hisC	-	2.128235042518576
896	2234	lmo2231	NP_465755.1	null	-	-	2.128139260528798
897	1772	lmo1769	NP_465294.1	null	purQ	-	2.127983848164625
898	1046	lmo1046	NP_464571.1	null	moaC	-	2.127448325731375
899	965	lmo0965	NP_464490.1	null	-	-	2.1250825866144436
900	158	lmo0158	NP_463691.1	null	-	-	2.124507927939676
901	541	lmo0542	NP_464070.1	null	-	-	2.124174924200804
902	1742	lmo1739	NP_465264.1	null	-	-	2.123152342138999
903	1225	lmo1224	NP_464749.1	null	-	-	2.122852758980941
904	1547	lmo1545	NP_465070.1	null	minC	-	2.12277219121293
905	2467	lmo2462	NP_465985.1	null	-	-	2.122286077188022
906	1454	lmo1452	NP_464977.1	null	-	-	2.1208465292602288
907	2452	lmo2447	NP_465970.1	null	-	-	2.120616316803317
908	2478	lmo2473	NP_465996.1	null	-	-	2.1200938538466705
909	2454	lmo2449	NP_465972.1	null	-	-	2.11986352030724
910	1033	lmo1033	NP_464558.1	null	-	-	2.1181044208767617
911	961	lmo0961	NP_464486.1	null	-	-	2.1168287876801255
912	473	lmo0474	NP_464002.1	null	-	-	2.11617417073106
913	455	lmo0457	NP_463986.1	null	-	-	2.115705273489308
914	1270	lmo1269	NP_464794.1	null	-	-	2.1151144442074785
915	1942	lmo1940	NP_465464.1	null	-	-	2.1146377211357708
916	1558	lmo1556	NP_465081.1	null	hemC	-	2.1143991303826875
917	1426	lmo1424	NP_464949.1	null	-	-	2.113564796615903
918	1541	lmo1539	NP_465064.1	null	-	-	2.1130839710688107
919	2118	lmo2115	NP_465639.1	null	-	-	2.1130183153140787
920	1632	lmo1629	NP_465154.1	null	trpF	-	2.112893336022771
921	707	lmo0708	NP_464235.1	null	-	-	2.1105496017513916
922	194	lmo0196	NP_463727.1	null	-	-	2.109090399953811
923	1345	lmo1343	NP_464868.1	null	-	-	2.1086020940527517
924	918	lmo0917	NP_464443.1	null	-	-	2.108480643053787
925	1886	lmo1884	NP_465408.1	null	-	-	2.108011908634346
926	2564	lmo2558	NP_466081.1	null	ami	-	2.10749067078419
927	2140	lmo2137	NP_465661.1	null	-	-	2.105406115116408
928	1197	lmo1196	NP_464721.1	null	-	-	2.1046234553850574
929	671	lmo0672	NP_464199.1	null	-	-	2.1044444531348563
930	974	lmo0974	NP_464499.1	null	dltA	-	2.1042408975553233
931	2666	lmo2659	NP_466181.1	null	-	-	2.103696068903491
932	1304	lmo1303	NP_464828.1	null	-	-	2.1036641302379557
933	797	lmo0798	NP_464325.1	null	-	-	2.102525218826845
934	1406	lmo1404	NP_464929.1	null	mutL	-	2.1014468337498005
935	2076	lmo2074	NP_465598.1	null	-	-	2.1013148677226354
936	1732	lmo1729	NP_465254.1	null	-	-	2.100692154100743
937	1840	lmo1837	NP_465362.1	null	pyrC	-	2.0988174034075917
938	773	lmo0774	NP_464301.1	null	-	-	2.098447055878015
939	664	lmo0665	NP_464192.1	null	-	-	2.098062645822858
940	2436	lmo2431	NP_465954.1	null	-	-	2.097616599205718
941	2377	lmo2372	NP_465895.1	null	-	-	2.0961533886729993
942	592	lmo0593	NP_464121.1	null	-	-	2.0961163854465164
943	907	lmo0906	NP_464432.1	null	-	-	2.0945635289710585
944	2406	lmo2401	NP_465924.1	null	-	-	2.093313671088112
945	2587	lmo2580	NP_466103.1	null	-	-	2.0923842962342083
946	2265	lmo2262	NP_465786.1	null	-	-	2.091706086142254
947	2364	lmo2359	NP_465882.1	null	-	-	2.0914130893722263
948	1807	lmo1804	NP_465329.1	null	smc	-	2.0908210043347717
949	2656	lmo2649	NP_466171.1	null	ulaA	-	2.0899215692835185
950	721	lmo0722	NP_464249.1	null	-	-	2.0882251777835705
951	2728	lmo2720	NP_466242.1	null	-	-	2.088120858999024
952	2722	lmo2714	NP_466236.1	null	-	-	2.0874257505983476
953	663	lmo0664	NP_464191.1	null	-	-	2.087148182067893
954	356	lmo0359	NP_463889.1	null	-	-	2.086234827343859
955	1287	lmo1286	NP_464811.1	null	parE	-	2.0860279473917203
956	486	lmo0487	NP_464015.1	null	-	-	2.085342432895166
957	273	lmo0275	NP_463806.1	null	-	-	2.0852316056965257
958	2827	lmo2817	NP_466339.1	null	-	-	2.085179933527453
959	1486	lmo1484	NP_465009.1	null	comEA	-	2.084991291176379
960	2401	lmo2396	NP_465919.1	null	-	-	2.084450571249603
961	1687	lmo1684	NP_465209.1	null	-	-	2.084286667125003
962	1056	lmo1056	NP_464581.1	null	-	-	2.083771409510982
963	630	lmo0631	NP_464158.1	null	-	-	2.083285874900689
964	850	lmo0851	NP_464377.1	null	-	-	2.0832625970626713
965	2256	lmo2253	NP_465777.1	null	-	-	2.083127499819006
966	176	lmo0178	NP_463709.1	null	-	-	2.08310923829428
967	1899	lmo1897	NP_465421.1	null	aspB	-	2.083028845347528
968	2281	lmo2278	NP_465802.1	null	lysA	-	2.0829019735012873
969	1668	lmo1665	NP_465190.1	null	-	-	2.0823571396738054
970	831	lmo0832	NP_464359.1	null	-	-	2.082036365498657
971	360	lmo0362	NP_463892.1	null	-	-	2.0816412025146542
972	1774	lmo1771	NP_465296.1	null	-	-	2.0802572942910977
973	2300	lmo2297	NP_465821.1	null	-	-	2.0797451655661083
974	370	lmo0372	NP_463902.1	null	-	-	2.079734514110041
975	1740	lmo1737	NP_465262.1	null	-	-	2.0797324734967333
976	1227	lmo1226	NP_464751.1	null	-	-	2.0787353626822753
977	2693	lmo2686	NP_466208.1	null	-	-	2.0779646623595154
978	2267	lmo2264	NP_465788.1	null	-	-	2.07661299687524
979	1777	lmo1774	NP_465299.1	null	purK	-	2.0765094231151213
980	282	lmo0284	NP_463815.1	null	-	-	2.076460162993617
981	1851	lmo1848	NP_465373.1	null	-	-	2.0763670980543805
982	1461	lmo1459	NP_464984.1	null	glyQ	-	2.0750773645754657
983	289	lmo0291	NP_463822.1	null	-	-	2.074991222433287
984	4	lmo0004	NP_463537.1	null	-	-	2.0749128063374047
985	1769	lmo1766	NP_465291.1	null	purN	-	2.0739709418773344
986	429	lmo0432	NP_463961.1	null	-	-	2.073947957811973
987	2466	lmo2461	NP_465984.1	null	sigL	-	2.0737735045399424
988	2681	lmo2674	NP_466196.1	null	-	-	2.0733943343369483
989	35	lmo0035	NP_463568.1	null	-	-	2.0729987059270876
990	1248	lmo1247	NP_464772.1	null	-	-	2.072371930769817
991	1586	lmo1584	NP_465109.1	null	-	-	2.0721304394095545
992	153	lmo0153	NP_463686.1	null	-	-	2.0717231771942264
993	1319	lmo1318	NP_464843.1	null	-	-	2.070983831900741
994	532	lmo0533	NP_464061.1	null	-	-	2.0707781342012046
995	1328	lmo1327	NP_464852.1	null	rbfA	-	2.0705675188734896
996	1846	lmo1843	NP_465368.1	null	-	-	2.0694481686211375
997	1882	lmo1880	NP_465404.1	null	-	-	2.0687825169008547
998	1737	lmo1734	NP_465259.1	null	-	-	2.0685353732454566
999	820	lmo0821	NP_464348.1	null	-	-	2.066366798256934
1000	1865	lmo1862	NP_465387.1	null	-	-	2.0648434594622755
1001	892	lmo0892	NP_464418.1	null	rsbU	-	2.0641670525178824
1002	539	lmo0540	NP_464068.1	null	-	-	2.0638936518755058
1003	2376	lmo2371	NP_465894.1	null	-	-	2.0636644505371766
1004	29	lmo0029	NP_463562.1	null	-	-	2.0635408226255967
1005	37	lmo0037	NP_463570.1	null	-	-	2.063338132219226
1006	1607	lmo1604	NP_465129.1	null	-	-	2.0623716531700835
1007	1937	lmo1935	NP_465459.1	null	-	-	2.061759149133552
1008	1273	lmo1272	NP_464797.1	null	rbgA	-	2.0616691167977597
1009	1954	lmo1952	NP_465476.1	null	lysA	-	2.0615680745819533
1010	2503	lmo2498	NP_466021.1	null	-	-	2.061375331907387
1011	937	lmo0937	NP_464462.1	null	-	-	2.061164756709947
1012	2475	lmo2470	NP_465993.1	null	-	-	2.0608691815551303
1013	2555	lmo2549	NP_466072.1	null	gtcA	-	2.060650426961017
1014	1679	lmo1676	NP_465201.1	null	menF	-	2.0588528350084956
1015	2239	lmo2236	NP_465760.1	null	-	-	2.05824826709437
1016	2655	lmo2648	NP_466170.1	null	-	-	2.0581679682853786
1017	1838	lmo1835	NP_465360.1	null	carB	-	2.058150006438365
1018	1845	lmo1842	NP_465367.1	null	-	-	2.0575069077659345
1019	1203	lmo1202	NP_464727.1	null	cbiK	-	2.0565326047965207
1020	901	lmo0900	NP_464426.1	null	-	-	2.056365008270308
1021	2701	lmo2693	NP_466215.1	null	tmk	-	2.0563410466076375
1022	2597	lmo2590	NP_466113.1	null	-	-	2.0562343667124563
1023	810	lmo0811	NP_464338.1	null	-	-	2.056097328442421
1024	328	lmo0331	NP_463861.1	null	-	-	2.0553346038118887
1025	2194	lmo2191	NP_465715.1	null	spxA	-	2.0538025086487837
1026	1874	lmo1871	NP_465396.1	null	-	-	2.0524308045736057
1027	960	lmo0960	NP_464485.1	null	-	-	2.0508225740021255
1028	1754	lmo1751	NP_465276.1	null	-	-	2.050093567440437
1029	23	lmo0023	NP_463556.1	null	-	-	2.049693386357735
1030	1828	lmo1825	NP_465350.1	null	-	-	2.049366735643374
1031	1079	lmo1079	NP_464604.1	null	-	-	2.0482579809167274
1032	1076	lmo1076	NP_464601.1	null	-	-	2.0480314369505472
1033	1097	lmo1097	NP_464622.1	null	-	-	2.047747115730011
1034	1594	lmo1592	NP_465117.1	null	-	-	2.0470734753186384
1035	1492	lmo1490	NP_465015.1	null	-	-	2.0468788614820737
1036	2193	lmo2190	NP_465714.1	null	mecA	-	2.0465169550435283
1037	2750	lmo2742	NP_466264.1	null	-	-	2.04593808674369
1038	706	lmo0707	NP_464234.1	null	fliD	-	2.045628149778512
1039	529	lmo0530	NP_464058.1	null	-	-	2.045177200885317
1040	1424	lmo1422	NP_464947.1	null	-	-	2.04508365749077
1041	2227	lmo2224	NP_465748.1	null	-	-	2.044472966589033
1042	1708	lmo1705	NP_465230.1	null	-	-	2.04419357530632
1043	1262	lmo1261	NP_464786.1	null	-	-	2.0433962106462693
1044	186	lmo0188	NP_463719.1	null	ksgA	-	2.043146629150793
1045	1389	lmo1387	NP_464912.1	null	-	-	2.042041387118339
1046	279	lmo0281	NP_463812.1	null	-	-	2.0417349700283762
1047	687	lmo0688	NP_464215.1	null	-	-	2.041265190066129
1048	1515	lmo1513	NP_465038.1	null	-	-	2.0411622418117816
1049	1923	lmo1921	NP_465445.1	null	-	-	2.040911505850417
1050	1736	lmo1733	NP_465258.1	null	gltD	-	2.0406494378281357
1051	411	lmo0414	NP_463943.1	null	-	-	2.040407946717134
1052	2262	lmo2259	NP_465783.1	null	-	-	2.0397842965902693
1053	2165	lmo2162	NP_465686.1	null	-	-	2.039568524091641
1054	2247	lmo2244	NP_465768.1	null	-	-	2.039100546145495
1055	840	lmo0841	NP_464367.1	null	-	-	2.038673245926878
1056	1335	lmo1333a	YP_008475636.1	null	-	-	2.0377160207044405
1057	2813	lmo2803	NP_466325.1	null	-	-	2.037701033069858
1058	2583	lmo2577	NP_466100.1	null	-	-	2.0369329047537486
1059	234	lmo0236	NP_463767.1	null	ispF	-	2.0368838769913595
1060	11	lmo0011	NP_463544.1	null	-	-	2.036774184703242
1061	1497	lmo1495	NP_465020.1	null	-	-	2.0362764255902266
1062	1283	lmo1282	NP_464807.1	null	-	-	2.0361364220733686
1063	643	lmo0644	NP_464171.1	null	-	-	2.035326571293338
1064	977	lmo0977	NP_464502.1	null	-	-	2.035192510541141
1065	2828	lmo2818	NP_466340.1	null	-	-	2.0345733366092214
1066	1716	lmo1713	NP_465238.1	null	-	-	2.0343350391194153
1067	2040	lmo2038	NP_465562.1	null	murE	-	2.034169537063244
1068	2123	lmo2120	NP_465644.1	null	-	-	2.033967046840478
1069	988	lmo0988	NP_464513.1	null	prfC	-	2.032646104982498
1070	1720	lmo1717	NP_465242.1	null	-	-	2.032377237725755
1071	1581	lmo1579	NP_465104.1	null	-	-	2.032096971288209
1072	2142	lmo2139	NP_465663.1	null	-	-	2.0302651662443916
1073	1752	lmo1749	NP_465274.1	null	-	-	2.030141671017066
1074	763	lmo0764	NP_464291.1	null	-	-	2.0301319105107374
1075	712	lmo0713	NP_464240.1	null	fliF	-	2.030083155130738
1076	708	lmo0709	NP_464236.1	null	-	-	2.0299435528017544
1077	2708	lmo2700	NP_466222.1	null	-	-	2.0293808819127026
1078	2626	lmo2619	NP_466142.1	null	rpsN	-	2.0293671655025047
1079	1266	lmo1265	NP_464790.1	null	-	-	2.0292502652269873
1080	1253	lmo1252	NP_464777.1	null	-	-	2.029241872764386
1081	174	lmo0176	NP_463707.1	null	-	-	2.0285123481960414
1082	1411	lmo1409	NP_464934.1	null	-	-	2.0284979848392193
1083	1595	lmo1593	NP_465118.1	null	-	-	2.0277641599889984
1084	1157	lmo1156	NP_464681.1	null	-	-	2.0274886718713376
1085	768	lmo0769	NP_464296.1	null	-	-	2.0252830600766667
1086	1706	lmo1703	NP_465228.1	null	-	-	2.024418256517462
1087	2182	lmo2179	NP_465703.1	null	-	-	2.0232478954560555
1088	527	lmo0528	NP_464056.1	null	-	-	2.023137821119908
1089	775	lmo0776	NP_464303.1	null	-	-	2.022982209163873
1090	1012	lmo1012	NP_464537.1	null	-	-	2.0229814377331823
1091	1990	lmo1988	NP_465512.1	null	leuB	-	2.022753981300089
1092	1825	lmo1822	NP_465347.1	null	-	-	2.022444319455904
1093	21	lmo0021	NP_463554.1	null	-	-	2.0213053426262984
1094	2056	lmo2054	NP_465578.1	null	-	-	2.0205250297834194
1095	1337	lmo1335	NP_464860.1	null	rpmG	-	2.020040058831904
1096	2618	lmo2611	NP_466134.1	null	adk	-	2.0197009831460946
1097	766	lmo0767	NP_464294.1	null	-	-	2.019453650997689
1098	2083	lmo2081	NP_465605.1	null	-	-	2.0194364299052596
1099	239	lmo0241	NP_463772.1	null	-	-	2.0189074479035765
1100	1530	lmo1528	NP_465053.1	null	-	-	2.018806495818848
1101	2834	lmo2824	NP_466346.1	null	-	-	2.0175588204807076
1102	1256	lmo1255	NP_464780.1	null	-	-	2.0169719438718725
1103	992	lmo0992	NP_464517.1	null	-	-	2.01676369927117
1104	1208	lmo1207	NP_464732.1	null	-	-	2.0161296602616154
1105	780	lmo0781	NP_464308.1	null	-	-	2.015148831037682
1106	2763	lmo2755	NP_466277.1	null	-	-	2.014929697391178
1107	2180	lmo2177	NP_465701.1	null	-	-	2.0143832702837283
1108	2368	lmo2363	NP_465886.1	null	-	-	2.014310585210384
1109	1520	lmo1518	NP_465043.1	null	-	-	2.013874616765415
1110	102	lmo0102	NP_463635.1	null	-	-	2.013689967274653
1111	262	lmo0264	NP_463795.1	null	inlE	-	2.013274850074356
1112	2698	lmo2690	NP_466212.1	null	-	-	2.013027323576793
1113	2075	lmo2073	NP_465597.1	null	-	-	2.013007315634808
1114	1435	lmo1433	NP_464958.1	null	-	-	2.0129126144191734
1115	1700	lmo1697	NP_465222.1	null	-	-	2.0126896430170773
1116	2384	lmo2379	NP_465902.1	null	-	-	2.012269621345683
1117	492	lmo0493	NP_464021.1	null	-	-	2.0120313016823075
1118	695	lmo0696	NP_464223.1	null	flgD	-	2.0117012445314457
1119	2860	lmo2850	NP_466372.1	null	-	-	2.008975402687483
1120	2264	lmo2261	NP_465785.1	null	-	-	2.007786845682044
1121	1303	lmo1302	NP_464827.1	null	-	-	2.007006614574608
1122	1061	lmo1061	NP_464586.1	null	-	-	2.006960749237578
1123	1284	lmo1283	NP_464808.1	null	-	-	2.0063954961321744
1124	2737	lmo2729	NP_466251.1	null	-	-	2.0055435589567376
1125	1693	lmo1690	NP_465215.1	null	-	-	2.0053128097700035
1126	1447	lmo1445	NP_464970.1	null	zurR	-	2.0042396871302706
1127	1731	lmo1728	NP_465253.1	null	-	-	2.0039782460181574
1128	69	lmo0069	NP_463602.1	null	-	-	2.0031415891230653
1129	2803	lmo2794	NP_466316.1	null	-	-	2.0030981292889902
1130	1290	lmo1289	NP_464814.1	null	-	-	2.0026815408903524
1131	1018	lmo1018	NP_464543.1	null	-	-	2.0024860692296835
1132	1396	lmo1394	NP_464919.1	null	-	-	2.002336508229723
1133	1678	lmo1675	NP_465200.1	null	menD	-	2.002267975263437
1134	1322	lmo1321	NP_464846.1	null	-	-	2.001942039258742
1135	1338	lmo1336	NP_464861.1	null	-	-	2.0017246914336178
1136	1932	lmo1930	NP_465454.1	null	-	-	1.9998205627669277
1137	1198	lmo1197	NP_464722.1	null	cbiF	-	1.9987050153325605
1138	2707	lmo2699	NP_466221.1	null	-	-	1.9986535362045528
1139	1118	lmo1117	NP_464642.1	null	-	-	1.9976993707260695
1140	648	lmo0649	NP_464176.1	null	-	-	1.9964118888763196
1141	1618	lmo1615	NP_465140.1	null	trmB	-	1.996029076069057
1142	736	lmo0737	NP_464264.1	null	-	-	1.9958571421068927
1143	2582	lmo2576	NP_466099.1	null	-	-	1.9950744699592649
1144	2216	lmo2213	NP_465737.1	null	-	-	1.9949778546998642
1145	192	lmo0194	NP_463725.1	null	-	-	1.9947837118305058
1146	1529	lmo1527	NP_465052.1	null	-	-	1.9943818170867489
1147	507	lmo0508	NP_464036.1	null	-	-	1.993668548605919
1148	1006	lmo1006	NP_464531.1	null	-	-	1.9935837973060433
1149	456	lmo0458	NP_463987.1	null	-	-	1.9934696069450775
1150	2521	lmo2516	NP_466039.1	null	-	-	1.9931799671051895
1151	891	lmo0891	NP_464417.1	null	rsbT	-	1.9926853892062961
1152	2474	lmo2469	NP_465992.1	null	-	-	1.992576231889355
1153	702	lmo0703	NP_464230.1	null	-	-	1.9917316877358158
1154	444	lmo0447	NP_463976.1	null	-	-	1.9916947533767695
1155	2210	lmo2207	NP_465731.1	null	-	-	1.9909722597204556
1156	2789	lmo2780	NP_466302.1	null	-	-	1.990072782476923
1157	1057	lmo1057	NP_464582.1	null	-	-	1.989998262954189
1158	263	lmo0265	NP_463796.1	null	-	-	1.9899777201491948
1159	268	lmo0270	NP_463801.1	null	-	-	1.9892743195490865
1160	515	lmo0516	NP_464044.1	null	-	-	1.9890997404316684
1161	2029	lmo2027	NP_465551.1	null	-	-	1.989016164155804
1162	650	lmo0651	NP_464178.1	null	-	-	1.9890097735061603
1163	1877	lmo1874	NP_465399.1	null	thyA	-	1.9887048228993556
1164	10	lmo0010	NP_463543.1	null	-	-	1.9885241605168957
1165	2546	lmo2540	NP_466063.1	null	-	-	1.9882292601933997
1166	904	lmo0903	NP_464429.1	null	-	-	1.9880081763917696
1167	2007	lmo2005	NP_465529.1	null	-	-	1.9879162401024493
1168	1200	lmo1199	NP_464724.1	null	cbiH	-	1.986915623837104
1169	39	lmo0039	NP_463572.1	null	-	-	1.9860931475365857
1170	1626	lmo1623	NP_465148.1	null	-	-	1.9860443717448224
1171	705	lmo0706	NP_464233.1	null	flgL	-	1.9857754607301432
1172	1370	lmo1368	NP_464893.1	null	recN	-	1.9854807521035747
1173	1271	lmo1270	NP_464795.1	null	-	-	1.985455104721323
1174	1961	lmo1959	NP_465483.1	null	-	-	1.9851600603751534
1175	1976	lmo1974	NP_465498.1	null	-	-	1.984276916724587
1176	2588	lmo2581	NP_466104.1	null	-	-	1.983801472181142
1177	2811	lmo2802	NP_466324.1	null	gidB	-	1.9820997994602558
1178	2252	lmo2249	NP_465773.1	null	-	-	1.9820279916567876
1179	454	lmo0456	NP_463985.1	null	-	-	1.9818793741939156
1180	353	lmo0356	NP_463886.1	null	-	-	1.981218447285562
1181	2767	lmo2759	NP_466281.1	null	-	-	1.9807709460920522
1182	2395	lmo2390	NP_465913.1	null	-	-	1.9807255526234337
1183	1584	lmo1582	NP_465107.1	null	-	-	1.980436264695371
1184	2322	lmo2319	NP_465843.1	null	-	-	1.9801168042348356
1185	1062	lmo1062	NP_464587.1	null	-	-	1.9797171600252335
1186	2198	lmo2195	NP_465719.1	null	-	-	1.9796062263603644
1187	2168	lmo2165	NP_465689.1	null	-	-	1.9786676461268342
1188	1989	lmo1987	NP_465511.1	null	leuA	-	1.9779175324245934
1189	546	lmo0547	NP_464075.1	null	-	-	1.9774473866088966
1190	714	lmo0715	NP_464242.1	null	fliH	-	1.9771842583424617
1191	2415	lmo2410	NP_465933.1	null	-	-	1.9766572336573716
1192	1991	lmo1989	NP_465513.1	null	leuC	-	1.976604843547615
1193	2557	lmo2551	NP_466074.1	null	rho	-	1.9764398729718027
1194	2405	lmo2400	NP_465923.1	null	-	-	1.9757934626452707
1195	986	lmo0986	NP_464511.1	null	-	-	1.9755472564382965
1196	889	lmo0889	NP_464415.1	null	RsbR	-	1.9752511650707993
1197	1231	lmo1230	NP_464755.1	null	-	-	1.9746983374182028
1198	1694	lmo1691	NP_465216.1	null	-	-	1.9745161284185908
1199	2089	lmo2087	NP_465611.1	null	-	-	1.97385225792016
1200	1950	lmo1948	NP_465472.1	null	resD	-	1.973768338098163
1201	354	lmo0357	NP_463887.1	null	-	-	1.9735277355277105
1202	342	lmo0345	NP_463875.1	null	-	-	1.9733571168197752
1203	511	lmo0512	NP_464040.1	null	-	-	1.9720183866084555
1204	1075	lmo1075	NP_464600.1	null	-	-	1.9718989108462606
1205	180	lmo0182	NP_463713.1	null	-	-	1.971665216437902
1206	1243	lmo1242	NP_464767.1	null	-	-	1.971573913032961
1207	818	lmo0819	NP_464346.1	null	-	-	1.9714279214001647
1208	1196	lmo1195	NP_464720.1	null	cbiE	-	1.9710963753309743
1209	12	lmo0012	NP_463545.1	null	-	-	1.9706825813298547
1210	2427	lmo2422	NP_465945.1	null	-	-	1.9703711222209341
1211	275	lmo0277	NP_463808.1	null	-	-	1.9700850923898285
1212	966	lmo0966	NP_464491.1	null	-	-	1.9691667875130432
1213	2496	lmo2491	NP_466014.1	null	-	-	1.9691244330136815
1214	117	lmo0117	NP_463650.1	null	lmaB	-	1.9679033907528576
1215	2580	lmo2574	NP_466097.1	null	-	-	1.9676515398358614
1216	942	lmo0942	NP_464467.1	null	-	-	1.9671529596070354
1217	793	lmo0794	NP_464321.1	null	-	-	1.966383768362924
1218	2599	lmo2592	NP_466115.1	null	-	-	1.9662739466810943
1219	355	lmo0358	NP_463888.1	null	-	-	1.9660163631060432
1220	2230	lmo2227	NP_465751.1	null	-	-	1.9653097606297405
1221	1427	lmo1425	NP_464950.1	null	opuCD	-	1.9649608352067487
1222	1043	lmo1043	NP_464568.1	null	-	-	1.9629170234787532
1223	1403	lmo1401	NP_464926.1	null	-	-	1.9627190031654858
1224	1565	lmo1563	NP_465088.1	null	coaE	-	1.962707815311779
1225	255	lmo0257	NP_463788.1	null	-	-	1.9620443262427782
1226	554	lmo0555	NP_464083.1	null	-	-	1.9615867665035385
1227	1820	lmo1817	NP_465342.1	null	-	-	1.9613257521662202
1228	542	lmo0543	NP_464071.1	null	-	-	1.961135029466706
1229	884	lmo0884	NP_464410.1	null	-	-	1.960913769326561
1230	2238	lmo2235	NP_465759.1	null	-	-	1.9608979333666918
1231	2189	lmo2186	NP_465710.1	null	-	-	1.9607613925256109
1232	1724	lmo1721	NP_465246.1	null	-	-	1.96022530489626
1233	337	lmo0340	NP_463870.1	null	-	-	1.9600457545462915
1234	482	lmo0483	NP_464011.1	null	-	-	1.959984738648074
1235	964	lmo0964	NP_464489.1	null	-	-	1.9591512261792856
1236	2146	lmo2143	NP_465667.1	null	-	-	1.9589506054479817
1237	2248	lmo2245	NP_465769.1	null	-	-	1.9589385358781854
1238	2063	lmo2061	NP_465585.1	null	-	-	1.9584549079551263
1239	862	lmo0863	NP_464389.1	null	-	-	1.9582772794192789
1240	2586	lmo2579a	YP_008475643.1	null	-	-	1.9566552697038346
1241	2664	lmo2657	NP_466179.1	null	-	-	1.956584035363019
1242	1815	lmo1812	NP_465337.1	null	-	-	1.9564141774818855
1243	398	lmo0400	NP_463930.1	null	-	-	1.9561799034969116
1244	1276	lmo1275	NP_464800.1	null	topA	-	1.955720306688806
1245	1924	lmo1922	NP_465446.1	null	-	-	1.9555051350022903
1246	2082	lmo2080	NP_465604.1	null	-	-	1.9550480809397754
1247	509	lmo0510	NP_464038.1	null	-	-	1.9548905490711763
1248	1103	lmo1102	NP_464627.1	null	-	-	1.9537553690903124
1249	151	lmo0151	NP_463684.1	null	-	-	1.953242024224898
1250	2261	lmo2258	NP_465782.1	null	-	-	1.9517956609099807
1251	902	lmo0901	NP_464427.1	null	-	-	1.9511747364024385
1252	2652	lmo2644a	YP_008475644.1	null	-	-	1.9510138296384114
1253	2785	lmo2776	NP_466298.1	null	-	-	1.9508428396123054
1254	1317	lmo1316	NP_464841.1	null	cdsA	-	1.950643594933585
1255	909	lmo0908	NP_464434.1	null	-	-	1.95063400304133
1256	1532	lmo1530	NP_465055.1	null	tgt	-	1.9499323860319504
1257	642	lmo0643	NP_464170.1	null	-	-	1.9497474988874992
1258	1560	lmo1558	NP_465083.1	null	engB	-	1.9494554656672294
1259	1421	lmo1419	NP_464944.1	null	-	-	1.9494299652581186
1260	2653	lmo2646	NP_466168.1	null	-	-	1.9491477472427587
1261	2293	lmo2290	NP_465814.1	null	-	-	1.9489461600889861
1262	2396	lmo2391	NP_465914.1	null	-	-	1.9484915412831956
1263	1621	lmo1618	NP_465143.1	null	-	-	1.9479597211476458
1264	1330	lmo1329	NP_464854.1	null	ribC	-	1.9477606417437197
1265	330	lmo0333	NP_463863.1	null	-	-	1.9477345424620864
1266	1013	lmo1013	NP_464538.1	null	-	-	1.9477306967951196
1267	1723	lmo1720	NP_465245.1	null	-	-	1.9472808253511318
1268	880	lmo0880	NP_464406.1	null	-	-	1.9472702312611743
1269	1232	lmo1231	NP_464756.1	null	-	-	1.9463337440072617
1270	1274	lmo1273	NP_464798.1	null	rnhB	-	1.9460398503605514
1271	523	lmo0524	NP_464052.1	null	-	-	1.9456981975813177
1272	366	lmo0368	NP_463898.1	null	-	-	1.9450687371578488
1273	399	lmo0401	NP_463931.1	null	-	-	1.9445206205342707
1274	2213	lmo2210	NP_465734.1	null	-	-	1.9444911396702687
1275	759	lmo0760	NP_464287.1	null	-	-	1.9444145921771214
1276	1088	lmo1088	NP_464613.1	null	tagB	-	1.9442306241782041
1277	967	lmo0967	NP_464492.1	null	-	-	1.944222070821569
1278	505	lmo0506	NP_464034.1	null	-	-	1.9433802535778142
1279	2725	lmo2717	NP_466239.1	null	cydB	-	1.9432265821631576
1280	877	lmo0877	NP_464403.1	null	-	-	1.9430606047654404
1281	2039	lmo2037	NP_465561.1	null	mraY	-	1.9426413112588043
1282	2764	lmo2756	NP_466278.1	null	topB	-	1.942486664651675
1283	585	lmo0586	NP_464114.1	null	-	-	1.942023279246636
1284	524	lmo0525	NP_464053.1	null	-	-	1.9419910491531618
1285	1313	lmo1312	NP_464837.1	null	-	-	1.9417973286159091
1286	447	lmo0449	NP_463978.1	null	-	-	1.9414384427409075
1287	627	lmo0628	NP_464155.1	null	-	-	1.9414213746329034
1288	598	lmo0599	NP_464126.1	null	-	-	1.9410479838197472
1289	2740	lmo2732	NP_466254.1	null	-	-	1.9408200681092231
1290	783	lmo0784	NP_464311.1	null	-	-	1.9408190722613732
1291	161	lmo0161	NP_463694.1	null	-	-	1.940772555849097
1292	25	lmo0025	NP_463558.1	null	-	-	1.940233169777136
1293	1215	lmo1214	NP_464739.1	null	-	-	1.9399705941677445
1294	443	lmo0446	NP_463975.1	null	-	-	1.9392197528138335
1295	2595	lmo2588	NP_466111.1	null	-	-	1.938916708097153
1296	710	lmo0711	NP_464238.1	null	flgC	-	1.9386732337968737
1297	2167	lmo2164	NP_465688.1	null	-	-	1.9376893078382675
1298	567	lmo0568	NP_464096.1	null	hisG	-	1.937075341060782
1299	2550	lmo2544	NP_466067.1	null	-	-	1.9369416805647286
1300	1365	lmo1363	NP_464888.1	null	-	-	1.9366022187999001
1301	1698	lmo1695	NP_465220.1	null	-	-	1.9361179948677114
1302	1023	lmo1023	NP_464548.1	null	-	-	1.9359389941317278
1303	349	lmo0352	NP_463882.1	null	-	-	1.9356035855781508
1304	2379	lmo2374	NP_465897.1	null	-	-	1.9347930162298994
1305	1458	lmo1456	NP_464981.1	null	-	-	1.9345853348310744
1306	1371	lmo1369	NP_464894.1	null	-	-	1.934326908884021
1307	2172	lmo2169	NP_465693.1	null	-	-	1.9337556800682856
1308	1194	lmo1193	NP_464718.1	null	cbiC	-	1.9336352119154212
1309	484	lmo0485	NP_464013.1	null	-	-	1.9331925506203251
1310	1204	lmo1203	NP_464728.1	null	cbiL	-	1.9331166294919504
1311	1235	lmo1234	NP_464759.1	null	uvrC	-	1.932854363936774
1312	1533	lmo1531	NP_465056.1	null	queA	-	1.9326652927815366
1313	704	lmo0705	NP_464232.1	null	flgK	-	1.9325619678568833
1314	1350	lmo1348	NP_464873.1	null	gcvT	-	1.9312036557901668
1315	2152	lmo2149	NP_465673.1	null	-	-	1.9311872601482178
1316	733	lmo0734	NP_464261.1	null	-	-	1.9310624207247997
1317	1680	lmo1677	NP_465202.1	null	-	-	1.9307245433249263
1318	281	lmo0283	NP_463814.1	null	-	-	1.9307240391756817
1319	1115	lmo1114	NP_464639.1	null	-	-	1.9306484210653374
1320	717	lmo0718	NP_464245.1	null	-	-	1.9305856944857367
1321	1388	lmo1386	NP_464911.1	null	-	-	1.9299157867935859
1322	609	lmo0610	NP_464137.1	null	-	-	1.9296519834024801
1323	1814	lmo1811	NP_465336.1	null	-	-	1.9287759514599498
1324	1342	lmo1340	NP_464865.1	null	-	-	1.9285079440013235
1325	1448	lmo1446	NP_464971.1	null	zurM	-	1.9285057104718477
1326	1910	lmo1908	NP_465432.1	null	-	-	1.9277807966730978
1327	1063	lmo1063	NP_464588.1	null	-	-	1.9274304703455853
1328	1109	lmo1108	NP_464633.1	null	-	-	1.9270882274200993
1329	979	lmo0979	NP_464504.1	null	-	-	1.9269276750623405
1330	1233	lmo1232	NP_464757.1	null	-	-	1.926915196972136
1331	280	lmo0282	NP_463813.1	null	-	-	1.9265299377769713
1332	2237	lmo2234	NP_465758.1	null	-	-	1.9261081925912484
1333	20	lmo0020	NP_463553.1	null	-	-	1.9258996899590548
1334	1255	lmo1254	NP_464779.1	null	-	-	1.9257750323562277
1335	731	lmo0732	NP_464259.1	null	-	-	1.9254789256497065
1336	1442	lmo1440	NP_464965.1	null	-	-	1.9249505800273783
1337	292	lmo0294	NP_463825.1	null	-	-	1.9247353756810655
1338	156	lmo0156	NP_463689.1	null	-	-	1.9245845540365816
1339	1405	lmo1403	NP_464928.1	null	mutS	-	1.9231248038751967
1340	1784	lmo1781	NP_465306.1	null	-	-	1.9226480603049458
1341	152	lmo0152	NP_463685.1	null	-	-	1.922092184962278
1342	1651	lmo1648	NP_465173.1	null	-	-	1.9220167332660305
1343	1167	lmo1166	NP_464691.1	null	-	-	1.9210267698621457
1344	2291	lmo2288	NP_465812.1	null	-	-	1.9206846883768154
1345	1692	lmo1689	NP_465214.1	null	-	-	1.9193748789669736
1346	1401	lmo1399	NP_464924.1	null	-	-	1.9191069093025432
1347	817	lmo0818	NP_464345.1	null	-	-	1.919068248915824
1348	1	lmo0001	NP_463534.1	null	dnaA	-	1.9187380417569726
1349	302	lmo0304	NP_463835.1	null	-	-	1.9183006118111379
1350	121	lmo0121	NP_463654.1	null	-	-	1.917822688401324
1351	1994	lmo1992	NP_465516.1	null	-	-	1.9175675766482843
1352	2486	lmo2481	NP_466004.1	null	-	-	1.9174944427989509
1353	1420	lmo1418	NP_464943.1	null	-	-	1.9174350443557993
1354	1625	lmo1622	NP_465147.1	null	-	-	1.9173975425667407
1355	1929	lmo1927	NP_465451.1	null	aroB	-	1.9167650866735113
1356	1947	lmo1945	NP_465469.1	null	-	-	1.9165772463825832
1357	2295	lmo2292	NP_465816.1	null	-	-	1.9165770789957446
1358	1522	lmo1520	NP_465045.1	null	hisS	-	1.9162797937121459
1359	499	lmo0500	NP_464028.1	null	-	-	1.9147836345691387
1360	1090	lmo1090	NP_464615.1	null	-	-	1.913875446878382
1361	2844	lmo2834	NP_466356.1	null	-	-	1.9134304709112244
1362	1141	lmo1140	NP_464665.1	null	-	-	1.912883353105361
1363	752	lmo0753	NP_464280.1	null	-	-	1.912673187343007
1364	743	lmo0744	NP_464271.1	null	-	-	1.9126388757702928
1365	250	lmo0252	NP_463783.1	null	-	-	1.9124278090308993
1366	2465	lmo2460	NP_465983.1	null	-	-	1.9120918363795725
1367	2779	lmo2770	NP_466292.1	null	-	-	1.9119318066816084
1368	2417	lmo2412	NP_465935.1	null	-	-	1.911888234373678
1369	1093	lmo1093	NP_464618.1	null	nadE	-	1.9115525100862676
1370	772	lmo0773	NP_464300.1	null	-	-	1.9114612963600135
1371	637	lmo0638	NP_464165.1	null	-	-	1.910265544573118
1372	2578	lmo2572	NP_466095.1	null	-	-	1.9102088794994312
1373	1669	lmo1666	NP_465191.1	null	-	-	1.9099894526747176
1374	1029	lmo1029	NP_464554.1	null	-	-	1.9093552965804041
1375	2050	lmo2048	NP_465572.1	null	-	-	1.9089872234627612
1376	1212	lmo1211	NP_464736.1	null	-	-	1.907691392840536
1377	1813	lmo1810	NP_465335.1	null	-	-	1.9073448009463636
1378	266	lmo0268	NP_463799.1	null	-	-	1.9065742367450693
1379	563	lmo0564	NP_464092.1	null	hisA	-	1.906288809453192
1380	1917	lmo1915	NP_465439.1	null	-	-	1.9058527358891604
1381	936	lmo0936	NP_464461.1	null	-	-	1.9053683415820863
1382	2809	lmo2800	NP_466322.1	null	-	-	1.9051524362677286
1383	787	lmo0788	NP_464315.1	null	-	-	1.9049004875495816
1384	1527	lmo1525	NP_465050.1	null	-	-	1.9046569854275222
1385	105	lmo0105	NP_463638.1	null	-	-	1.904571385072079
1386	2215	lmo2212	NP_465736.1	null	hemE	-	1.9043180389733136
1387	67	lmo0067	NP_463600.1	null	-	-	1.9042834475690529
1388	343	lmo0346	NP_463876.1	null	-	-	1.9038050232795634
1389	1739	lmo1736	NP_465261.1	null	-	-	1.9035243217235593
1390	2036	lmo2034	NP_465558.1	null	divIB	-	1.903434696202323
1391	1835	lmo1832	NP_465357.1	null	pyrF	-	1.9031520089802079
1392	106	lmo0106	NP_463639.1	null	-	-	1.9021921887604896
1393	1105	lmo1104	NP_464629.1	null	-	-	1.9019138408222367
1394	501	lmo0502	NP_464030.1	null	-	-	1.9012408972320924
1395	2721	lmo2713	NP_466235.1	null	-	-	1.900934151954778
1396	1915	lmo1913	NP_465437.1	null	-	-	1.9008549913183561
1397	1479	lmo1477	NP_465002.1	null	-	-	1.9005313406185198
1398	2499	lmo2494	NP_466017.1	null	-	-	1.9004996379998567
1399	989	lmo0989	NP_464514.1	null	-	-	1.900465430521129
1400	2835	lmo2825	NP_466347.1	null	serC	-	1.9001820121406332
1401	2005	lmo2003	NP_465527.1	null	-	-	1.8999713583474669
1402	575	lmo0576	NP_464104.1	null	-	-	1.8995093806729642
1403	210	lmo0212	NP_463743.1	null	-	-	1.8994068985346013
1404	1523	lmo1521	NP_465046.1	null	-	-	1.8993033189249187
1405	2375	lmo2370	NP_465893.1	null	-	-	1.8991487431910978
1406	1143	lmo1142	NP_464667.1	null	-	-	1.8983642546905843
1407	848	lmo0849	NP_464375.1	null	-	-	1.89798080475125
1408	900	lmo13a	YP_008475634.1	null	-	-	1.8976582314299857
1409	1745	lmo1742	NP_465267.1	null	adeC	-	1.8975626360605942
1410	38	lmo0038	NP_463571.1	null	-	-	1.8973802743720596
1411	1993	lmo1991	NP_465515.1	null	ilvA	-	1.8962755098368156
1412	1339	lmo1337	NP_464862.1	null	-	-	1.8961597071422178
1413	2302	lmo2299	NP_465823.1	null	-	-	1.8951430729155876
1414	2169	lmo2166	NP_465690.1	null	-	-	1.8950920536059452
1415	2519	lmo2514	NP_466037.1	null	-	-	1.8946821489813377
1416	855	lmo0856	NP_464382.1	null	murF	-	1.8936905709790062
1417	227	lmo0229	NP_463760.1	null	-	-	1.893645847540136
1418	2746	lmo2738	NP_466260.1	null	-	-	1.8934055956804947
1419	701	lmo0702	NP_464229.1	null	-	-	1.8932888638918433
1420	508	lmo0509	NP_464037.1	null	prs	-	1.8926755738212289
1421	391	lmo0393	NP_463923.1	null	-	-	1.8925921204348177
1422	2332	lmo2328	NP_465852.1	null	-	-	1.8925340117626015
1423	87	lmo0087	NP_463620.1	null	-	-	1.8922936444818856
1424	1847	lmo1844	NP_465369.1	null	lspA	-	1.891807821009349
1425	2367	lmo2362	NP_465885.1	null	-	-	1.8917914996876994
1426	619	lmo0620	NP_464147.1	null	-	-	1.8915915385310673
1427	761	lmo0762	NP_464289.1	null	-	-	1.8914897010035305
1428	1897	lmo1895	NP_465419.1	null	dnaD	-	1.8911353800468287
1429	1801	lmo1798	NP_465323.1	null	-	-	1.8897630059017105
1430	1756	lmo1753	NP_465278.1	null	-	-	1.8891785976892537
1431	284	lmo0286	NP_463817.1	null	-	-	1.889100523433911
1432	1089	lmo1089	NP_464614.1	null	tagD	-	1.8884673867899497
1433	572	lmo0573	NP_464101.1	null	-	-	1.8884049285272333
1434	1884	lmo1882	NP_465406.1	null	rpsN	-	1.888013371327874
1435	2144	lmo2141	NP_465665.1	null	-	-	1.8865062614291395
1436	2002	lmo2000	NP_465524.1	null	-	-	1.8863530521971361
1437	1517	lmo1515	NP_465040.1	null	-	-	1.8862059999650236
1438	653	lmo0654	NP_464181.1	null	-	-	1.8858092861398645
1439	699	lmo0700	NP_464227.1	null	-	-	1.8838526758368903
1440	2491	lmo2486	NP_466009.1	null	-	-	1.8837368124709928
1441	606	lmo0607	NP_464134.1	null	-	-	1.8833965224492526
1442	571	lmo0572	NP_464100.1	null	-	-	1.883371796829596
1443	1592	lmo1590	NP_465115.1	null	argJ	-	1.8828480520237383
1444	1145	lmo1144	NP_464669.1	null	-	-	1.8828366522964397
1445	1385	lmo1383	NP_464908.1	null	-	-	1.882835727582945
1446	166	lmo0166	NP_463699.1	null	-	-	1.882619961064238
1447	2058	lmo2056	NP_465580.1	null	-	-	1.8826138712048137
1448	2861	lmo2851	NP_466373.1	null	-	-	1.8825129645196128
1449	716	lmo0717	NP_464244.1	null	-	-	1.8824176442684817
1450	1905	lmo1903	NP_465427.1	null	-	-	1.882054655684319
1451	1864	lmo1861	NP_465386.1	null	-	-	1.8819811930822115
1452	1971	lmo1969	NP_465493.1	null	-	-	1.8818238367589453
1453	2072	lmo2070	NP_465594.1	null	-	-	1.8810739955540159
1454	1032	lmo1032	NP_464557.1	null	-	-	1.8807384528471496
1455	685	lmo0686	NP_464213.1	null	motB	-	1.8804846049686492
1456	2529	lmo2524	NP_466047.1	null	fabZ	-	1.8802297678045072
1457	183	lmo0185	NP_463716.1	null	-	-	1.8799146687540242
1458	644	lmo0645	NP_464172.1	null	-	-	1.8798974584849593
1459	2000	lmo1998	NP_465522.1	null	-	-	1.8793476061291474
1460	654	lmo0655	NP_464182.1	null	-	-	1.8789197921499425
1461	1826	lmo1823	NP_465348.1	null	fmt	-	1.8788276066774658
1462	2709	lmo2701	NP_466223.1	null	-	-	1.8785049559276097
1463	869	lmo0869	NP_464395.1	null	-	-	1.878101307476393
1464	1065	lmo1065	NP_464590.1	null	-	-	1.877475524660128
1465	1966	lmo1964	NP_465488.1	null	-	-	1.8770060594288867
1466	2568	lmo2562	NP_466085.1	null	-	-	1.8763753515136494
1467	2390	lmo2385	NP_465908.1	null	-	-	1.8758825553044127
1468	169	lmo0169	NP_463702.1	null	-	-	1.8757441355947444
1469	9	lmo0009	NP_463542.1	null	-	-	1.8754393723048663
1470	973	lmo0973	NP_464498.1	null	dltB	-	1.8750206250790773
1471	1986	lmo1984	NP_465508.1	null	ilvB	-	1.8737788674628344
1472	2122	lmo2119	NP_465643.1	null	-	-	1.8736841712121384
1473	2187	lmo2184	NP_465708.1	null	-	-	1.873607593348199
1474	1949	lmo1947	NP_465471.1	null	resE	-	1.873309076304434
1475	1292	lmo1291	NP_464816.1	null	-	-	1.8731605127537214
1476	1744	lmo1741	NP_465266.1	null	-	-	1.873103154530722
1477	260	lmo0262	NP_463793.1	null	inlG	-	1.8726189247884388
1478	1696	lmo1693	NP_465218.1	null	recX	-	1.8721298160298283
1479	824	lmo0825	NP_464352.1	null	-	-	1.8714286456624607
1480	1907	lmo1905	NP_465429.1	null	cca	-	1.8712101257942726
1481	188	lmo0190	NP_463721.1	null	ipk	-	1.870904937089804
1482	1617	lmo1614	NP_465139.1	null	-	-	1.8706023224430441
1483	1407	lmo1405	NP_464930.1	null	-	-	1.870551584613588
1484	670	lmo0671	NP_464198.1	null	-	-	1.8704871636187155
1485	19	lmo0019	NP_463552.1	null	-	-	1.8700331391937466
1486	1647	lmo1644	NP_465169.1	null	-	-	1.8696699763109388
1487	913	lmo0912	NP_464438.1	null	-	-	1.8691127391126643
1488	669	lmo0670	NP_464197.1	null	-	-	1.868684054852467
1489	2442	lmo2437	NP_465960.1	null	-	-	1.8685424476093662
1490	1913	lmo1911	NP_465435.1	null	-	-	1.8680732299604383
1491	2494	lmo2489	NP_466012.1	null	uvrB	-	1.867539049650313
1492	1074	lmo1074	NP_464599.1	null	-	-	1.8667815898510343
1493	1600	lmo1597	NP_465122.1	null	-	-	1.8667623127661495
1494	2649	lmo2642	NP_466165.1	null	-	-	1.8663632083805233
1495	1779	lmo1776	NP_465301.1	null	-	-	1.8661306881998219
1496	2806	lmo2797	NP_466319.1	null	-	-	1.8659447711538535
1497	412	lmo0415	NP_463944.1	null	-	-	1.865420612148081
1498	2751	lmo2743	NP_466265.1	null	-	-	1.8653231056770214
1499	618	lmo0619	NP_464146.1	null	-	-	1.8652277729257445
1500	1535	lmo1533	NP_465058.1	null	ruvA	-	1.8640371826435531
1501	1970	lmo1968	NP_465492.1	null	-	-	1.8635029762118411
1502	1238	lmo1237	NP_464762.1	null	racE	-	1.8634932735824394
1503	2682	lmo2675	NP_466197.1	null	-	-	1.8634725265567837
1504	1467	lmo1465	NP_464990.1	null	-	-	1.862558466147286
1505	1210	lmo1209	NP_464734.1	null	-	-	1.8620658904548995
1506	1559	lmo1557	NP_465082.1	null	hemA	-	1.8619127262135216
1507	2020	lmo2018	NP_465542.1	null	dapF	-	1.8619011745459322
1508	2087	lmo2085	NP_465609.1	null	-	-	1.8613643543739744
1509	1952	lmo1950	NP_465474.1	null	-	-	1.8611847007275355
1510	2726	lmo2718	NP_466240.1	null	cydA	-	1.860437161006311
1511	14	lmo0014	NP_463547.1	null	qoxB	-	1.860346536907439
1512	2391	lmo2386	NP_465909.1	null	-	-	1.8590418204503327
1513	1761	lmo1758	NP_465283.1	null	ligA	-	1.8590223782998785
1514	393	lmo0395	NP_463925.1	null	-	-	1.8583605995944223
1515	1298	lmo1297	NP_464822.1	null	-	-	1.8575338169130522
1516	1920	lmo1918	NP_465442.1	null	-	-	1.8571701135456131
1517	760	lmo0761	NP_464288.1	null	-	-	1.8571349053748925
1518	1611	lmo1608	NP_465133.1	null	-	-	1.856864570166608
1519	2327	lmo2324	NP_465848.1	null	-	-	1.8562670328199173
1520	383	lmo0385	NP_463915.1	null	-	-	1.8562252635878354
1521	809	lmo0810	NP_464337.1	null	-	-	1.856188180236868
1522	480	lmo0481	NP_464009.1	null	-	-	1.8560015343908054
1523	1293	lmo1292	NP_464817.1	null	-	-	1.8558092095402374
1524	1630	lmo1627	NP_465152.1	null	trpA	-	1.8557094354273729
1525	1538	lmo1536	NP_465061.1	null	-	-	1.8553619441359863
1526	1070	lmo1070	NP_464595.1	null	-	-	1.8551668911999046
1527	2787	lmo2778	NP_466300.1	null	-	-	1.854913222755962
1528	1525	lmo1523	NP_465048.1	null	relA	-	1.854234771072526
1529	828	lmo0829	NP_464356.1	null	nifJ	-	1.8524926772781907
1530	713	lmo0714	NP_464241.1	null	fliG	-	1.851957901490684
1531	1478	lmo1476	NP_465001.1	null	hemN	-	1.8512810543828597
1532	481	lmo0482	NP_464010.1	null	-	-	1.8510904444059293
1533	1129	lmo1128	NP_464653.1	null	-	-	1.8510180532737053
1534	565	lmo0566	NP_464094.1	null	hisB	-	1.8505905308221298
1535	829	lmo0830	NP_464357.1	null	fbp	-	1.8504411577042592
1536	1211	lmo1210	NP_464735.1	null	-	-	1.8504099839993549
1537	2019	lmo2017	NP_465541.1	null	-	-	1.850096597214958
1538	631	lmo0632	NP_464159.1	null	-	-	1.8499714946920245
1539	949	lmo0949	NP_464474.1	null	-	-	1.848726053698167
1540	2505	lmo2500	NP_466023.1	null	phoR	-	1.8477631655466193
1541	691	lmo0692	NP_464219.1	null	cheA	-	1.8475558534007883
1542	1324	lmo1323	NP_464848.1	null	-	-	1.8472580324393992
1543	1782	lmo1779	NP_465304.1	null	-	-	1.847193024971287
1544	381	lmo0383	NP_463913.1	null	-	-	1.8469432406526638
1545	2003	lmo2001	NP_465525.1	null	-	-	1.8459396203384704
1546	2321	lmo2318	NP_465842.1	null	-	-	1.8458298840783567
1547	1636	lmo1633	NP_465158.1	null	trpE	-	1.84550400812972
1548	2574	lmo2568	NP_466091.1	null	-	-	1.8448125753838212
1549	1655	lmo1652	NP_465177.1	null	-	-	1.844644146006293
1550	1718	lmo1715	NP_465240.1	null	-	-	1.8440694224027891
1551	1973	lmo1971	NP_465495.1	null	ulaA	-	1.8436816885764056
1552	1842	lmo1839	NP_465364.1	null	pyrP	-	1.8424638092597168
1553	1735	lmo1732	NP_465257.1	null	-	-	1.8420728500724721
1554	800	lmo0801	NP_464328.1	null	-	-	1.8417839973138352
1555	288	lmo0290	NP_463821.1	null	-	-	1.8416267118864569
1556	1887	lmo1885	NP_465409.1	null	-	-	1.8407222755282593
1557	2120	lmo2117	NP_465641.1	null	-	-	1.840707872860242
1558	2090	lmo2088	NP_465612.1	null	-	-	1.8405142342030925
1559	1981	lmo1979	NP_465503.1	null	-	-	1.8404110896884027
1560	2665	lmo2658	NP_466180.1	null	-	-	1.8402915816769194
1561	739	lmo0740	NP_464267.1	null	-	-	1.8402594457058679
1562	2315	lmo2312	NP_465836.1	null	-	-	1.8402111871903983
1563	601	lmo0602	NP_464129.1	null	-	-	1.8401380619848944
1564	1629	lmo1626	NP_465151.1	null	-	-	1.8400903455105506
1565	2228	lmo2225	NP_465749.1	null	fumC	-	1.8399736313285102
1566	2218	lmo2215	NP_465739.1	null	-	-	1.8398967031117754
1567	41	lmo0041	NP_463574.1	null	-	-	1.8397010245866068
1568	2428	lmo2423	NP_465946.1	null	-	-	1.8396013787936907
1569	867	lmo0867	NP_464393.1	null	-	-	1.839314172923205
1570	674	lmo0675	NP_464202.1	null	-	-	1.8391538197932515
1571	825	lmo0826	NP_464353.1	null	-	-	1.8390306867731836
1572	2607	lmo2600	NP_466123.1	null	cbiO	-	1.83857119295714
1573	272	lmo0274	NP_463805.1	null	-	-	1.8381855008016925
1574	856	lmo0857	NP_464383.1	null	-	-	1.8381590046094538
1575	893	lmo0893	NP_464419.1	null	rsbV	-	1.83792908113695
1576	533	lmo0534	NP_464062.1	null	-	-	1.8378131507865492
1577	1242	lmo1241	NP_464766.1	null	-	-	1.8377023883702275
1578	15	lmo0015	NP_463548.1	null	qoxC	-	1.837557348740116
1579	1182	lmo1181	NP_464706.1	null	-	-	1.8373441934588448
1580	1423	lmo1421	NP_464946.1	null	-	-	1.8371716410765748
1581	2563	lmo2557	NP_466080.1	null	-	-	1.836901099117536
1582	635	lmo0636	NP_464163.1	null	-	-	1.8358658073888412
1583	2026	lmo2024	NP_465548.1	null	nadC	-	1.8356079936994618
1584	54	lmo0054	NP_463587.1	null	dnaC	-	1.835455953931925
1585	1536	lmo1534	NP_465059.1	null	-	-	1.8348627041245076
1586	599	lmo0600	NP_464127.1	null	-	-	1.83428178703854
1587	2270	lmo2267	NP_465791.1	null	-	-	1.8342698649036364
1588	579	lmo0580	NP_464108.1	null	-	-	1.833939757591535
1589	2323	lmo2320	NP_465844.1	null	-	-	1.8337213455189798
1590	1377	lmo1375	NP_464900.1	null	-	-	1.8332266017554042
1591	144	lmo0143	NP_463676.1	null	-	-	1.833048350204272
1592	1195	lmo1194	NP_464719.1	null	cbiD	-	1.832842555029723
1593	2033	lmo2031	NP_465555.1	null	-	-	1.8327937941783612
1594	1000	lmo1000	NP_464525.1	null	-	-	1.8319825699858758
1595	1831	lmo1828	NP_465353.1	null	-	-	1.8317740704093495
1596	558	lmo0559	NP_464087.1	null	-	-	1.8313623682910414
1597	952	lmo0952	NP_464477.1	null	-	-	1.8309415235101827
1598	878	lmo0878	NP_464404.1	null	-	-	1.8307893312901262
1599	1041	lmo1041	NP_464566.1	null	-	-	1.8300602559385322
1600	1891	lmo1889	NP_465413.1	null	-	-	1.82951046739766
1601	245	lmo0247	NP_463778.1	null	-	-	1.8293414466482179
1602	1202	lmo1201	NP_464726.1	null	-	-	1.8288731175670923
1603	1562	lmo1560	NP_465085.1	null	dnaI	-	1.828709034169459
1604	2393	lmo2388	NP_465911.1	null	-	-	1.8286967575323776
1605	1689	lmo1686	NP_465211.1	null	-	-	1.8281812041915106
1606	788	lmo0789	NP_464316.1	null	-	-	1.8278458279380303
1607	212	lmo0214	NP_463745.1	null	mfd	-	1.8278264654290768
1608	796	lmo0797	NP_464324.1	null	-	-	1.8277598502573478
1609	211	lmo0213	NP_463744.1	null	pth	-	1.8276713911225733
1610	446	lmo0448a	YP_008475628.1	null	-	-	1.8267998215459627
1611	219	lmo0221	NP_463752.1	null	-	-	1.826697973150743
1612	2403	lmo2398	NP_465921.1	null	ltrC	-	1.826623431655046
1613	728	lmo0729	NP_464256.1	null	-	-	1.8263818804513918
1614	2031	lmo2029	NP_465553.1	null	-	-	1.8261739243262491
1615	2330	lmo2326	NP_465850.1	null	-	-	1.8259932114955573
1616	930	lmo0930	NP_464455.1	null	-	-	1.8258694176569492
1617	168	lmo0168	NP_463701.1	null	-	-	1.82579209719984
1618	655	lmo0656	NP_464183.1	null	-	-	1.825037527866669
1619	413	lmo0416	NP_463945.1	null	-	-	1.8244894204205144
1620	1030	lmo1030	NP_464555.1	null	-	-	1.823860950823831
1621	2773	lmo2764	NP_466286.1	null	-	-	1.8237739306098617
1622	2739	lmo2731	NP_466253.1	null	-	-	1.8229115699651155
1623	2388	lmo2383	NP_465906.1	null	-	-	1.8228039175087771
1624	57	lmo0057	NP_463590.1	null	-	-	1.8225190594914733
1625	1578	lmo1576	NP_465101.1	null	-	-	1.8220653326607612
1626	2059	lmo2057	NP_465581.1	null	ctaB	-	1.8215929403077238
1627	2164	lmo2161	NP_465685.1	null	-	-	1.8213244209812294
1628	1563	lmo1561	NP_465086.1	null	dnaB	-	1.8202933588574175
1629	2106	lmo2104	NP_465628.1	null	-	-	1.8202301057778787
1630	959	lmo0959	NP_464484.1	null	-	-	1.8200378829852843
1631	1589	lmo1587	NP_465112.1	null	argF	-	1.8199495933591852
1632	940	lmo0940	NP_464465.1	null	-	-	1.8194018276913104
1633	1785	lmo1782	NP_465307.1	null	-	-	1.8182330403188167
1634	939	lmo0939	NP_464464.1	null	-	-	1.8178344519137926
1635	472	lmo0473	YP_008475630.1	null	-	-	1.817646646208676
1636	1069	lmo1069	NP_464594.1	null	-	-	1.817021279878603
1637	2790	lmo2781	NP_466303.1	null	-	-	1.8167286218111498
1638	876	lmo0876	NP_464402.1	null	-	-	1.816552637611687
1639	2468	lmo2463	NP_465986.1	null	-	-	1.814994110322318
1640	2724	lmo2716	NP_466238.1	null	cydC	-	1.814541434640368
1641	2842	lmo2832	NP_466354.1	null	-	-	1.8142324890339132
1642	879	lmo0879	NP_464405.1	null	-	-	1.8140554669313251
1643	1066	lmo1066	NP_464591.1	null	-	-	1.8139405915868592
1644	189	lmo0191	NP_463722.1	null	-	-	1.8137824265393565
1645	742	lmo0743	NP_464270.1	null	-	-	1.813651160386455
1646	2219	lmo2216	NP_465740.1	null	-	-	1.8135903445299837
1647	2314	lmo2311	NP_465835.1	null	-	-	1.8134285237311265
1648	2073	lmo2071	NP_465595.1	null	-	-	1.813320005653746
1649	1044	lmo1044	NP_464569.1	null	-	-	1.81310072630417
1650	895	lmo0895	NP_464421.1	null	sigB	-	1.8124968672554307
1651	1071	lmo1071	NP_464596.1	null	-	-	1.8123873979113663
1652	31	lmo0031	NP_463564.1	null	-	-	1.8118841485077375
1653	963	lmo0963	NP_464488.1	null	-	-	1.811235255522917
1654	63	lmo0063	NP_463596.1	null	-	-	1.8109571749367206
1655	2508	lmo2503	NP_466026.1	null	-	-	1.8106478106392068
1656	1979	lmo1977	NP_465501.1	null	-	-	1.8100915372129083
1657	640	lmo0641	NP_464168.1	null	-	-	1.809956444762387
1658	202	lmo0204	NP_463735.1	null	actA	-	1.8096701364981185
1659	2502	lmo2497	NP_466020.1	null	-	-	1.809372006710812
1660	2224	lmo2221	NP_465745.1	null	-	-	1.8092492237858633
1661	1191	lmo1190	NP_464715.1	null	-	-	1.8092371813096622
1662	1597	lmo1595	NP_465120.1	null	-	-	1.8090207152646247
1663	1903	lmo1901	NP_465425.1	null	panC	-	1.8086204505973393
1664	1861	lmo1858	NP_465383.1	null	-	-	1.8085521068413486
1665	2792	lmo2783	NP_466305.1	null	-	-	1.8080624349793264
1666	1031	lmo1031	NP_464556.1	null	-	-	1.8073138640411033
1667	2287	lmo2284	NP_465808.1	null	-	-	1.8071058484046503
1668	59	lmo0059	NP_463592.1	null	-	-	1.807094591855941
1669	2744	lmo2736	NP_466258.1	null	-	-	1.8070627110902953
1670	2245	lmo2242	NP_465766.1	null	-	-	1.8069130545541199
1671	897	lmo0897	NP_464423.1	null	-	-	1.8067016056968042
1672	2658	lmo2651	NP_466173.1	null	-	-	1.8065436813443831
1673	1642	lmo1639	NP_465164.1	null	-	-	1.8056611396907216
1674	92	lmo0092	NP_463625.1	null	-	-	1.8050509525683531
1675	1021	lmo1021	NP_464546.1	null	-	-	1.8047493045835425
1676	2141	lmo2138	NP_465662.1	null	-	-	1.804185314506794
1677	1126	lmo1125	NP_464650.1	null	-	-	1.8039492822861174
1678	2286	lmo2283	NP_465807.1	null	-	-	1.8038329112301608
1679	61	lmo0061	NP_463594.1	null	-	-	1.803413190964234
1680	2608	lmo2601	NP_466124.1	null	cbiO	-	1.8032669946129367
1681	2650	lmo2643	NP_466166.1	null	-	-	1.8030626295133998
1682	1489	lmo1487	NP_465012.1	null	-	-	1.8029908953966785
1683	379	lmo0381	NP_463911.1	null	-	-	1.8028068004052342
1684	602	lmo0603	NP_464130.1	null	-	-	1.8020160206818059
1685	344	lmo0347	NP_463877.1	null	-	-	1.8019400786634185
1686	1161	lmo1160	NP_464685.1	null	-	-	1.8016610849964612
1687	1466	lmo1464	NP_464989.1	null	-	-	1.8014562486858943
1688	2489	lmo2484	NP_466007.1	null	-	-	1.8011569515185655
1689	2731	lmo2723	NP_466245.1	null	-	-	1.8011260593846694
1690	2282	lmo2279	NP_465803.1	null	-	-	1.8009972406926287
1691	2512	lmo2507	NP_466030.1	null	ftsE	-	1.800189519503688
1692	1402	lmo1400	NP_464925.1	null	-	-	1.7998782132437146
1693	1468	lmo1466	NP_464991.1	null	-	-	1.7997046387919173
1694	1344	lmo1342	NP_464867.1	null	-	-	1.7996573392188326
1695	1641	lmo1638	NP_465163.1	null	-	-	1.7990339671052356
1696	2015	lmo2013	NP_465537.1	null	-	-	1.7984613048003055
1697	1175	lmo1174	NP_464699.1	null	eutA	-	1.7984558186801969
1698	786	lmo0787	NP_464314.1	null	-	-	1.7974244569496023
1699	2271	lmo2268	NP_465792.1	null	addB	-	1.796557497267502
1700	2723	lmo2715	NP_466237.1	null	cydD	-	1.796463266455983
1701	1893	lmo1891	NP_465415.1	null	recU	-	1.7960729164680482
1702	1147	lmo1146	NP_464671.1	null	-	-	1.7956817477449944
1703	1201	lmo1200	NP_464725.1	null	-	-	1.795411701826055
1704	2269	lmo2266	NP_465790.1	null	-	-	1.7950928815016214
1705	2130	lmo2127	NP_465651.1	null	-	-	1.7950504213370566
1706	834	lmo0835	NP_464362.1	null	-	-	1.7945997946374317
1707	916	lmo0915	NP_464441.1	null	-	-	1.7940641544153304
1708	582	lmo0583	NP_464111.1	null	-	-	1.7938831619455085
1709	649	lmo0650	NP_464177.1	null	-	-	1.7938606812732705
1710	2581	lmo2575	NP_466098.1	null	-	-	1.7937465054914656
1711	1664	lmo1661	NP_465186.1	null	-	-	1.7936684267212604
1712	1169	lmo1168	NP_464693.1	null	AckA2	-	1.7927740775236758
1713	634	lmo0635	NP_464162.1	null	-	-	1.7926567886847304
1714	1753	lmo1750	NP_465275.1	null	-	-	1.7926229368141662
1715	811	lmo0812	NP_464339.1	null	-	-	1.792572433905983
1716	1249	lmo1248	NP_464773.1	null	-	-	1.792209962242216
1717	2044	lmo2042	NP_465566.1	null	-	-	1.7920891187656003
1718	2646	lmo2639	NP_466162.1	null	-	-	1.791052761978551
1719	1672	lmo1669	NP_465194.1	null	-	-	1.7902499784920558
1720	298	lmo0300	NP_463831.1	null	-	-	1.790204943565549
1721	143	lmo0142a	YP_008475626.1	null	-	-	1.7901293261622477
1722	2559	lmo2553	NP_466076.1	null	-	-	1.7891364124138243
1723	1472	lmo1470	NP_464995.1	null	-	-	1.788884301721605
1724	1449	lmo1447	NP_464972.1	null	zurA	-	1.7887299884922332
1725	1695	lmo1692	NP_465217.1	null	-	-	1.7876551547670712
1726	1869	lmo1866	NP_465391.1	null	-	-	1.7870986831775868
1727	1946	lmo1944	NP_465468.1	null	-	-	1.7867821086753903
1728	2710	lmo2702	NP_466224.1	null	recR	-	1.7859444983262898
1729	852	lmo0853	NP_464379.1	null	-	-	1.7857356695298878
1730	815	lmo0816	NP_464343.1	null	-	-	1.785484631441375
1731	2469	lmo2464	NP_465987.1	null	-	-	1.7848922751891743
1732	2127	lmo2124	NP_465648.1	null	-	-	1.7843397395757705
1733	1095	lmo1095	NP_464620.1	null	-	-	1.784022444981098
1734	2143	lmo2140	NP_465664.1	null	-	-	1.7838263130261565
1735	617	lmo0618	NP_464145.1	null	-	-	1.7837245130238442
1736	2023	lmo2021	NP_465545.1	null	-	-	1.7834852741084315
1737	1934	lmo1932	NP_465456.1	null	-	-	1.7834369930982892
1738	1548	lmo1546	NP_465071.1	null	mreD	-	1.7834276562948415
1739	882	lmo0882	NP_464408.1	null	-	-	1.7833573989921876
1740	564	lmo0565	NP_464093.1	null	hisH	-	1.783319161051337
1741	981	lmo0981	NP_464506.1	null	-	-	1.781838667193159
1742	426	lmo0429	NP_463958.1	null	-	-	1.781824914150644
1743	1634	lmo1631	NP_465156.1	null	trpD	-	1.7815863098969267
1744	784	lmo0785	NP_464312.1	null	-	-	1.7815728935973643
1745	1230	lmo1229	NP_464754.1	null	-	-	1.7814889852690958
1746	953	lmo0953	NP_464478.1	null	-	-	1.7814290345420216
1747	2241	lmo2238	NP_465762.1	null	-	-	1.7810960364716253
1748	1265	lmo1264	NP_464789.1	null	-	-	1.7809643962012958
1749	463	lmo0464a	YP_008475629.1	null	-	-	1.7802866098137566
1750	2756	lmo2748	NP_466270.1	null	-	-	1.7796161759876057
1751	78	lmo0078	NP_463611.1	null	-	-	1.7793195151663503
1752	1762	lmo1759	NP_465284.1	null	pcrA	-	1.779074816218164
1753	1648	lmo1645	NP_465170.1	null	-	-	1.778847723457918
1754	2243	lmo2240	NP_465764.1	null	-	-	1.7777222459166235
1755	2808	lmo2799	NP_466321.1	null	-	-	1.7769203608897504
1756	948	lmo0948	NP_464473.1	null	-	-	1.776791628401261
1757	1463	lmo1461	NP_464986.1	null	-	-	1.7766509797954186
1758	190	lmo0192	NP_463723.1	null	-	-	1.7764491143407963
1759	1213	lmo1212	NP_464737.1	null	-	-	1.7754411722982348
1760	2441	lmo2436	NP_465959.1	null	-	-	1.7753900891099783
1761	2346	lmo2341	NP_465864.1	null	-	-	1.7752367175106722
1762	794	lmo0795	NP_464322.1	null	-	-	1.7751990366468806
1763	917	lmo0916	NP_464442.1	null	-	-	1.7751695181144138
1764	1638	lmo1635	NP_465160.1	null	-	-	1.7748134384579395
1765	2783	lmo2774	NP_466296.1	null	-	-	1.774747798792798
1766	522	lmo0523	NP_464051.1	null	-	-	1.774446641946944
1767	2513	lmo2508	NP_466031.1	null	-	-	1.7737774547603498
1768	265	lmo0267	NP_463798.1	null	-	-	1.7735359403077675
1769	258	lmo0260	NP_463791.1	null	-	-	1.7735178922255836
1770	740	lmo0741	NP_464268.1	null	-	-	1.7730966051399282
1771	90	lmo0090	NP_463623.1	null	-	-	1.7727828030940607
1772	2654	lmo2647	NP_466169.1	null	-	-	1.7725005035243704
1773	2138	lmo2135	NP_465659.1	null	-	-	1.7722953014731644
1774	2126	lmo2123	NP_465647.1	null	-	-	1.7720966148218589
1775	417	lmo0420	NP_463949.1	null	-	-	1.7710611894712616
1776	1305	lmo1304	NP_464829.1	null	-	-	1.7709552741739065
1777	1085	lmo1085	NP_464610.1	null	-	-	1.770931538728874
1778	525	lmo0526	NP_464054.1	null	-	-	1.7704632923963934
1779	2669	lmo2662	NP_466184.1	null	-	-	1.7704377893233905
1780	317	lmo0320	NP_463850.1	null	-	-	1.7703556819158186
1781	1852	lmo1849	NP_465374.1	null	-	-	1.7700931470553003
1782	2447	lmo2442	NP_465965.1	null	-	-	1.7696091225027404
1783	1308	lmo1307	NP_464832.1	null	-	-	1.7694913592790986
1784	1241	lmo1240	NP_464765.1	null	-	-	1.7686355963270255
1785	792	lmo0793	NP_464320.1	null	-	-	1.7679643254773796
1786	163	lmo0163	NP_463696.1	null	-	-	1.7677277398321378
1787	656	lmo0657	NP_464184.1	null	-	-	1.7675700791714712
1788	2348	lmo2343	NP_465866.1	null	-	-	1.766497439259893
1789	1355	lmo1353	NP_464878.1	null	-	-	1.7664064412767981
1790	147	lmo0147	NP_463680.1	null	-	-	1.7659744440424987
1791	1555	lmo1553	NP_465078.1	null	hemL	-	1.7655435324538715
1792	1173	lmo1172	NP_464697.1	null	-	-	1.7650115081184796
1793	1340	lmo1338	NP_464863.1	null	-	-	1.7647865248914183
1794	1410	lmo1408	NP_464933.1	null	-	-	1.7642402379099495
1795	915	lmo0914	NP_464440.1	null	-	-	1.7642297609720996
1796	2133	lmo2130	NP_465654.1	null	-	-	1.7641088372953613
1797	84	lmo0084	NP_463617.1	null	-	-	1.76393471867933
1798	2833	lmo2823	NP_466345.1	null	-	-	1.7621194710622379
1799	1620	lmo1617	NP_465142.1	null	-	-	1.7615041502854896
1800	881	lmo0881	NP_464407.1	null	-	-	1.7613111496468057
1801	1380	lmo1378	NP_464903.1	null	lisK	-	1.7611959619213118
1802	2780	lmo2771	NP_466293.1	null	-	-	1.7609009108214755
1803	1918	lmo1916	NP_465440.1	null	-	-	1.7605464171769754
1804	1500	lmo1498	NP_465023.1	null	-	-	1.7599311746767465
1805	2522	lmo2517	NP_466040.1	null	-	-	1.7599152480378564
1806	1711	lmo1708	NP_465233.1	null	-	-	1.7595869434249831
1807	8	lmo0008	NP_463541.1	null	-	-	1.759495222289523
1808	920	lmo0919	NP_464445.1	null	-	-	1.7593882578796523
1809	1457	lmo1455	NP_464980.1	null	dnaG	-	1.7592579803771597
1810	406	lmo0408	NP_463938.1	null	-	-	1.7587366609293904
1811	1933	lmo1931	NP_465455.1	null	ubiE	-	1.7587281168564035
1812	762	lmo0763	NP_464290.1	null	-	-	1.7587065858673385
1813	2011	lmo2009	NP_465533.1	null	-	-	1.7584877308287876
1814	2111	lmo2108	NP_465632.1	null	-	-	1.7578566941195988
1815	2592	lmo2585	NP_466108.1	null	-	-	1.757658275797406
1816	1654	lmo1651	NP_465176.1	null	-	-	1.7573169681067775
1817	1379	lmo1377	NP_464902.1	null	lisR	-	1.7570229063772154
1818	496	lmo0497	NP_464025.1	null	-	-	1.7570193482658327
1819	2119	lmo2116	NP_465640.1	null	-	-	1.7566855319035108
1820	1972	lmo1970	NP_465494.1	null	-	-	1.7561228750958773
1821	2107	lmo2105	NP_465629.1	null	-	-	1.755711951977371
1822	2801	lmo2792	NP_466314.1	null	-	-	1.7550863245521586
1823	2852	lmo2842	NP_466364.1	null	-	-	1.754678886916124
1824	506	lmo0507	NP_464035.1	null	-	-	1.7543995075375105
1825	1670	lmo1667	NP_465192.1	null	-	-	1.7538936624149872
1826	1205	lmo1204	NP_464729.2	null	-	-	1.7538722675482046
1827	536	lmo0537	NP_464065.1	null	-	-	1.7536710059469243
1828	874	lmo0874	NP_464400.1	null	-	-	1.7533149815023483
1829	376	lmo0378	NP_463908.1	null	-	-	1.7533029684316366
1830	2306	lmo2303	NP_465827.1	null	-	-	1.7532107227748168
1831	2487	lmo2482	NP_466005.1	null	lgt	-	1.7527277868689115
1832	1570	lmo1568	NP_465093.1	null	-	-	1.7523391707579423
1833	1102	lmo1101	NP_464626.1	null	-	-	1.7522308469932735
1834	1576	lmo1574	NP_465099.1	null	dnaE	-	1.7521616035266498
1835	947	lmo0947	NP_464472.1	null	-	-	1.7513250382511107
1836	1803	lmo1800	NP_465325.1	null	-	-	1.7503762923752304
1837	306	lmo0309	NP_463839.1	null	-	-	1.749618426570296
1838	751	lmo0752	NP_464279.1	null	-	-	1.7491613437042794
1839	1318	lmo1317	NP_464842.1	null	-	-	1.7487478481691012
1840	2371	lmo2366	NP_465889.1	null	-	-	1.7487024715684374
1841	2297	lmo2294	NP_465818.1	null	-	-	1.7478270416177735
1842	1025	lmo1025	NP_464550.1	null	-	-	1.7471236682034945
1843	715	lmo0716	NP_464243.1	null	fliI	-	1.7470187865871112
1844	1921	lmo1919	NP_465443.1	null	-	-	1.7465033616873227
1845	1524	lmo1522	NP_465047.1	null	-	-	1.7464584805436014
1846	2706	lmo2698	NP_466220.1	null	-	-	1.7455780587755974
1847	2525	lmo2520	NP_466043.1	null	-	-	1.7449116537503249
1848	1114	lmo1113	NP_464638.1	null	-	-	1.7449038159777799
1849	568	lmo0569	NP_464097.1	null	hisZ	-	1.7439732310931342
1850	237	lmo0239	NP_463770.1	null	cysS	-	1.7433748748859914
1851	339	lmo0342	NP_463872.1	null	-	-	1.7432261752022284
1852	2867	lmo2857	NP_466379.1	null	-	-	1.7429832641068055
1853	975	lmo0975	NP_464500.1	null	-	-	1.7429078374136155
1854	547	lmo0548	NP_464076.1	null	-	-	1.7422242510065267
1855	2250	lmo2247	NP_465771.1	null	-	-	1.7413781077475219
1856	64	lmo0064	NP_463597.1	null	-	-	1.7412190587527743
1857	1962	lmo1960	NP_465484.1	null	fhuC	-	1.7404482914853887
1858	100	lmo0100	NP_463633.1	null	-	-	1.7399170139517028
1859	987	lmo0987	NP_464512.1	null	-	-	1.739493825002476
1860	590	lmo0591	NP_464119.1	null	-	-	1.7393211455808637
1861	1100	lmo1099	NP_464624.1	null	-	-	1.7388728369140793
1862	2551	lmo2545	NP_466068.1	null	thrB	-	1.7388490138428558
1863	430	lmo0433	NP_463962.1	null	inlA	-	1.738837194319836
1864	452	lmo0454	NP_463983.1	null	-	-	1.7380897743700112
1865	32	lmo0032	NP_463565.1	null	-	-	1.7378098218527915
1866	801	lmo0802	NP_464329.1	null	-	-	1.7374047915942072
1867	1510	lmo1508	NP_465033.1	null	-	-	1.7373394784252896
1868	1901	lmo1899	NP_465423.1	null	dinG	-	1.7371337843128396
1869	1963	lmo1961	NP_465485.1	null	-	-	1.7369903241678117
1870	1875	lmo1872	NP_465397.1	null	-	-	1.7369399519231332
1871	844	lmo0845	NP_464371.1	null	-	-	1.7365268723999385
1872	422	lmo0425	NP_463954.1	null	-	-	1.7364327832570998
1873	2560	lmo2554	NP_466077.1	null	-	-	1.7360832114428664
1874	566	lmo0567	NP_464095.1	null	hisD	-	1.7360699403187068
1875	1254	lmo1253	NP_464778.1	null	-	-	1.7360479571217293
1876	171	lmo0171	NP_463704.1	null	-	-	1.735975804275175
1877	1010	lmo1010	NP_464535.1	null	-	-	1.7358049344214979
1878	252	lmo0254	NP_463785.1	null	-	-	1.7355752521475025
1879	28	lmo0028	NP_463561.1	null	-	-	1.734955751961924
1880	1609	lmo1606	NP_465131.1	null	-	-	1.7343382603585331
1881	2258	lmo2255	NP_465779.1	null	-	-	1.7341607794931146
1882	543	lmo0544	NP_464072.1	null	-	-	1.7340732504402177
1883	1944	lmo1942	NP_465466.1	null	recS	-	1.7339923094200398
1884	659	lmo0660	NP_464187.1	null	-	-	1.7337651517538175
1885	2362	lmo2357	NP_465880.1	null	-	-	1.733126401085998
1886	1709	lmo1706	NP_465231.1	null	-	-	1.732605630065213
1887	683	lmo0684	NP_464211.1	null	-	-	1.7319861471308506
1888	769	lmo0770	NP_464297.1	null	-	-	1.7316753488239225
1889	2680	lmo2673	NP_466195.1	null	-	-	1.7314317661180145
1890	778	lmo0779	NP_464306.1	null	-	-	1.7309504293185511
1891	2488	lmo2483	NP_466006.1	null	-	-	1.730816099651269
1892	2134	lmo2131	NP_465655.1	null	-	-	1.73038421004328
1893	1507	lmo1505	NP_465030.1	null	-	-	1.7303426014009722
1894	1992	lmo1990	NP_465514.1	null	leuD	-	1.7297165395836356
1895	1372	lmo1370	NP_464895.1	null	-	-	1.729704161825524
1896	1912	lmo1910	NP_465434.1	null	-	-	1.7294662421265488
1897	2481	lmo2476	NP_465999.1	null	-	-	1.729110990003324
1898	1707	lmo1704	NP_465229.1	null	-	-	1.7289923991072242
1899	2114	lmo2111	NP_465635.1	null	-	-	1.7283663256473425
1900	1616	lmo1613	NP_465138.1	null	-	-	1.728277994267835
1901	131	lmo0131	NP_463664.1	null	-	-	1.7280831614639232
1902	474	lmo0475	NP_464003.1	null	-	-	1.7275086540902378
1903	2335	lmo2330	NP_465854.1	null	-	-	1.727164727122664
1904	1895	lmo1893	NP_465417.1	null	-	-	1.7263998428361875
1905	1295	lmo1294	NP_464819.1	null	miaA	-	1.7259111473468256
1906	261	lmo0263	NP_463794.1	null	inlH	-	1.7256352762690403
1907	110	lmo0110	NP_463643.1	null	-	-	1.7253034811366528
1908	2233	lmo2230	NP_465754.1	null	-	-	1.7246851002546513
1909	123	lmo0123	NP_463656.1	null	-	-	1.7244377556629404
1910	921	lmo0920	NP_464446.1	null	-	-	1.7242397228035389
1911	1967	lmo1965	NP_465489.1	null	-	-	1.724205012003941
1912	1799	lmo1796	NP_465321.1	null	-	-	1.724075936904121
1913	925	lmo0925	NP_464450.1	null	-	-	1.723757946965997
1914	2359	lmo2354	NP_465877.1	null	-	-	1.7237472359627637
1915	224	lmo0226	NP_463757.1	null	folK	-	1.7235453940143028
1916	1443	lmo1441	NP_464966.1	null	ispG	-	1.7234088519270894
1917	976	lmo0976	NP_464501.1	null	-	-	1.723332584415448
1918	1297	lmo1296	NP_464821.1	null	-	-	1.7233101314192074
1919	2333	lmo2329	NP_465853.1	null	-	-	1.723199054682332
1920	1728	lmo1725	NP_465250.1	null	-	-	1.7220800427477454
1921	1107	lmo1106	NP_464631.1	null	-	-	1.721748776061037
1922	859	lmo0860	NP_464386.1	null	-	-	1.7208839055258265
1923	1822	lmo1819	NP_465344.1	null	-	-	1.7203698256473208
1924	329	lmo0332	NP_463862.1	null	-	-	1.71953446226838
1925	1516	lmo1514	NP_465039.1	null	-	-	1.7194640182312129
1926	2229	lmo2226	NP_465750.1	null	-	-	1.7190749772695726
1927	1104	lmo1103	NP_464628.1	null	-	-	1.7189030466757445
1928	999	lmo0999	NP_464524.1	null	-	-	1.717407532421537
1929	2832	lmo2822	NP_466344.1	null	-	-	1.7173618311214642
1930	193	lmo0195	NP_463726.1	null	-	-	1.7172004239655592
1931	2438	lmo2433	NP_465956.1	null	-	-	1.7170519996079256
1932	1412	lmo1410	NP_464935.1	null	-	-	1.7167915369996627
1933	588	lmo0589	NP_464117.1	null	-	-	1.716521817666204
1934	1282	lmo1281	NP_464806.1	null	-	-	1.7162325064099093
1935	1545	lmo1543	NP_465068.1	null	-	-	1.7157717883086214
1936	872	lmo0872	NP_464398.1	null	-	-	1.7155441486540548
1937	198	lmo0200	NP_463731.1	null	prfA	-	1.7152548071487055
1938	1794	lmo1791	NP_465316.1	null	-	-	1.7147801353664711
1939	1485	lmo1483	NP_465008.1	null	comEB	-	1.7147801263161835
1940	1771	lmo1768	NP_465293.1	null	purF	-	1.7147517849133564
1941	613	lmo0614	NP_464141.1	null	-	-	1.7145555198373439
1942	414	lmo0417	NP_463946.1	null	-	-	1.7145241263126227
1943	88	lmo0088	NP_463621.1	null	-	-	1.714309348157377
1944	1009	lmo1009	NP_464534.1	null	-	-	1.7140886687324843
1945	1705	lmo1702	NP_465227.1	null	-	-	1.7140709374863556
1946	181	lmo0183	NP_463714.1	null	-	-	1.714016462787287
1947	2847	lmo2837	NP_466359.1	null	-	-	1.7137953626261346
1948	2815	lmo2805	NP_466327.1	null	-	-	1.7132946940157627
1949	2843	lmo2833	NP_466355.1	null	-	-	1.7131400294651953
1950	487	lmo0488	NP_464016.1	null	-	-	1.712559583192769
1951	2055	lmo2053	NP_465577.1	null	-	-	1.7125289710262626
1952	933	lmo0933	NP_464458.1	null	-	-	1.711875234607572
1953	2078	lmo2076	NP_465600.1	null	-	-	1.7116112976065876
1954	2183	lmo2180	NP_465704.1	null	-	-	1.7111308279149244
1955	498	lmo0499	NP_464027.1	null	-	-	1.7107076801574508
1956	2753	lmo2745	NP_466267.1	null	-	-	1.7106177803377354
1957	1868	lmo1865	NP_465390.1	null	-	-	1.7103583014594848
1958	2700	lmo2692	NP_466214.1	null	-	-	1.710337749269665
1959	62	lmo0062	NP_463595.1	null	-	-	1.7096363010462072
1960	2137	lmo2134	NP_465658.1	null	-	-	1.7095028060703656
1961	241	lmo0243	NP_463774.1	null	sigH	-	1.7091186011596633
1962	500	lmo0501	NP_464029.1	null	-	-	1.708782373056608
1963	2609	lmo2602	NP_466125.1	null	-	-	1.7080399485335902
1964	2561	lmo2555	NP_466078.1	null	-	-	1.7078034217220328
1965	2816	lmo2806	NP_466328.1	null	-	-	1.7077303383926998
1966	1964	lmo1962	NP_465486.1	null	-	-	1.707682541322408
1967	764	lmo0765	NP_464292.1	null	-	-	1.7073937503709402
1968	984	lmo0984	NP_464509.1	null	-	-	1.7069185701180696
1969	502	lmo0503	NP_464031.1	null	-	-	1.7066828045376372
1970	2409	lmo2404	NP_465927.1	null	-	-	1.7066348980389323
1971	138	lmo0138	NP_463671.1	null	-	-	1.7065529056765294
1972	2688	lmo2681	NP_466203.1	null	kdpB	-	1.7058040971056534
1973	114	lmo0114	NP_463647.1	null	-	-	1.7057707360974783
1974	419	lmo0422	NP_463951.1	null	lstR	-	1.7049007626831632
1975	24	lmo0024	NP_463557.1	null	-	-	1.7043042572414995
1976	1159	lmo1158	NP_464683.1	null	-	-	1.7042744963164713
1977	1659	lmo1656	NP_465181.1	null	-	-	1.7038443184130911
1978	896	lmo0896	NP_464422.1	null	rsbX	-	1.7037837881837419
1979	199	lmo0201	NP_463732.1	null	plcA	-	1.7026619091490713
1980	518	lmo0519	NP_464047.1	null	-	-	1.70126155871887
1981	1965	lmo1963	NP_465487.1	null	-	-	1.7011639351680627
1982	468	lmo0469	NP_463998.1	null	-	-	1.700064778259949
1983	320	lmo0323	NP_463853.1	null	-	-	1.6998926164545034
1984	624	lmo0625	NP_464152.1	null	-	-	1.6995418555843889
1985	2848	lmo2838	NP_466360.1	null	-	-	1.699192266610336
1986	1743	lmo1740	NP_465265.1	null	-	-	1.6987152005779302
1987	586	lmo0587	NP_464115.1	null	-	-	1.6985903945906002
1988	1908	lmo1906	NP_465430.1	null	mgsA	-	1.6983714210926157
1989	1900	lmo1898	NP_465422.1	null	-	-	1.697942312463634
1990	1132	lmo1131	NP_464656.1	null	-	-	1.6976074641028573
1991	1244	lmo1243	NP_464768.1	null	-	-	1.697452282442053
1992	660	lmo0661	NP_464188.1	null	-	-	1.697451629512757
1993	1876	lmo1873	NP_465398.1	null	-	-	1.697000988560859
1994	1832	lmo1829	NP_465354.1	null	-	-	1.696950416462222
1995	968	lmo0968	NP_464493.1	null	ppnK	-	1.6966871961278882
1996	1789	lmo1786	NP_465311.1	null	inlC	-	1.6960447323819063
1997	286	lmo0288	NP_463819.1	null	-	-	1.6958857408054584
1998	1199	lmo1198	NP_464723.1	null	cbiG	-	1.695869803867845
1999	1906	lmo1904	NP_465428.1	null	birA	-	1.6956733195451459
[truncated: 868 more rows]
