# Supplementary material for: Bioinformatic Assessment of Factors Affecting the Correlation between Protein Abundance and Elongation Efficiency in Prokaryotes
Source: Int J Mol Sci. 2022 Oct 9;23(19):11996. doi: 10.3390/ijms231911996 (PMC9570070; doi:10.3390/ijms231911996)
Supplement: Supplementary file 1 [file ijms-23-11996-s001.zip › EloE/output_folder/Listeria_monocytogenes_EGD-e_169963/listeria monocytogenes egd-e_genes_and_flanks.txt]

>1	N operona: 1	first-last	lmo0001	gene_poz=(601-1956)	dnaA	chromosome replication initiator DnaA	binds to the dnaA-box as an ATP-bound complex at	/position=-282 - 2273 (318 - 1673)	/lenght=2556 (1356)	/codons=852 (452)	/complement=false	GC-compoz=36.94690265486726%	/LCI1=1.2365114560236512	/LCI2=0.05617147080561717	p_i1=0.21091231329076274	p_i2=0.06096936413635998	/Tai=0.48146508280067346	/Tei=0.15487242772272397	/EEI=1.9187380417569726
aattaataagtatccaaatacgtcgtcaatattcccgttttgtataactcgataaaactctgtatctctagttttcaaaagccgttgaaatatcatttttcacaacctcatttatttgtctttttttcgtattcggtaaatagtttaacacattggcgcaatgaaatcctttcctagaaagtgtggataactcctgaataacgcctttttattgtggataaccttttcaattagtttaaacttatacacaattagtggttaattacacacaatggcttgtggataattaaatctaacaatttcgttacagatttctttacacacaagttatacacaagttaactggctgtggacaaccgtttttcacatctggacagttttgtggatagatttggtaagtccttgctatcagagtgattttctgatattataattcctgtcgaatagaaatatagctggggaaaactaaagttatccacaatacatttttactttgtggataattttttaacagtgtttggataaccttatccatagctttttctatctgtggataactttatagcatccatttacattacataaaaagggggggtactagtgcaatcaattgaagacatctggcaggaaacactgcaaattgttaaaaaaaatatgagtaaacctagttacgatacatggatgaaatcaacaaccgctcattcacttgaaggtaacacgtttattatttcagcgcccaataattttgttcgcgattggttagagaaaagctacactcaatttatcgctaacattttgcaagaaataactggtcgcttatttgatgtccgctttattgatggcgagcaggaagaaaactttgaatacactgtgattaaaccaaatccagcattagatgaagatggcattgaaattggaaaacatatgcttaatccacgttatgtttttgatacctttgtcattggttcagggaacagatttgcccacgcagcatcacttgcagtagccgaagcaccagcgaaagcatataatccactcttcatttatggaggagttggcctcggtaaaacacatttaatgcacgcagttggccactatgttcaacaacataaagataatgcgaaagtaatgtacctttccagcgaaaaattcaccaatgagtttattagctctattcgtgataataaaaccgaagaatttcgcacaaaatatcggaatgttgatgtcttacttattgatgatattcaatttttagccggtaaagaaggaacacaagaggaatttttccatacatttaacacactttatgatgaacaaaagcaaattattatttccagtgaccgaccaccaaaagaaattcctacactggaagatcgactgagatcccgctttgaatggggcttaattactgatattacgccaccagacttagaaacccggatcgccattttacgtaaaaaagcaaaagcagacggattagatattccaaatgaagttatgctttatatcgcaaaccaaattgattcgaatattcgcgagctagaaggcgctctcatccgagtagttgcttattcttccctcgttaataaagatataacagctggtcttgcagcagaagcactaaaagatattatcccctcttctaaatcacaagttattactattagtggtattcaagaagcagtcggtgaatatttccacgttcgtttagaagattttaaagcaaaaaaacggacgaaaagtatagcattcccgcgccaaatcgccatgtatctctcaagagagcttacagatgcctcattaccaaaaatcggtgatgaatttggtggtcgagatcatacaacagttattcatgcacatgaaaaaatatcgcaactactaaaaaccgatcaagtgttgaaaaatgaccttgccgaaattgaaaaaaatttaagaaaagcacaaaatatgttttaatagacctgtgtacaatgtggataactgaaacatacttacccacaagttatcaacatgtggaaaactttatgcagcatggcttgtaacctacttatccacaaatccacagcgcctattactattactacgattttttattaattaattaaaggtttttgaggttttacaaaatataaaaaaatgggggatactcatgaaatttgttattgagcgtgatcgtcttgtccaagcagtcaatgaagttactcgtgccatctctgcaagaacaacgattccaattttaacggggataaaaatagtcgtaaatgatgaaggtgtaacactaactggtagtgattccgatatttccatcgaagcatttattccattaattgaaaatgatgaagtaattgtagaagtagagagttttggtggaattgtacttcaatcaaaatactttggcgatattgtccgtcgtttaccagaagaaaatgtagaaattgaagtaacgtctaattaccaaaccaacattagttctggtcaagcctcctttacactaaacggcttagatccaatggaatatcctaaattacctgaagtaacagatggaaaaacaattaa
>2	N operona: 2	first-last	lmo0002	gene_poz=(601-1746)	dnaN	DNA polymerase III subunit beta	binds the polymerase to DNA and acts as a sliding	/position=1267 - 3612 (1867 - 3012)	/lenght=2346 (1146)	/codons=782 (382)	/complement=false	GC-compoz=34.3804537521815%	/LCI1=1.4085739282589675	/LCI2=0.09282589676290459	p_i1=0.2986953214785165	p_i2=0.20618781552640253	/Tai=0.3164226540567743	/Tei=0.28556903397376227	/EEI=2.7384793475893034
ctctcatccgagtagttgcttattcttccctcgttaataaagatataacagctggtcttgcagcagaagcactaaaagatattatcccctcttctaaatcacaagttattactattagtggtattcaagaagcagtcggtgaatatttccacgttcgtttagaagattttaaagcaaaaaaacggacgaaaagtatagcattcccgcgccaaatcgccatgtatctctcaagagagcttacagatgcctcattaccaaaaatcggtgatgaatttggtggtcgagatcatacaacagttattcatgcacatgaaaaaatatcgcaactactaaaaaccgatcaagtgttgaaaaatgaccttgccgaaattgaaaaaaatttaagaaaagcacaaaatatgttttaatagacctgtgtacaatgtggataactgaaacatacttacccacaagttatcaacatgtggaaaactttatgcagcatggcttgtaacctacttatccacaaatccacagcgcctattactattactacgattttttattaattaattaaaggtttttgaggttttacaaaatataaaaaaatgggggatactcatgaaatttgttattgagcgtgatcgtcttgtccaagcagtcaatgaagttactcgtgccatctctgcaagaacaacgattccaattttaacggggataaaaatagtcgtaaatgatgaaggtgtaacactaactggtagtgattccgatatttccatcgaagcatttattccattaattgaaaatgatgaagtaattgtagaagtagagagttttggtggaattgtacttcaatcaaaatactttggcgatattgtccgtcgtttaccagaagaaaatgtagaaattgaagtaacgtctaattaccaaaccaacattagttctggtcaagcctcctttacactaaacggcttagatccaatggaatatcctaaattacctgaagtaacagatggaaaaacaattaaaattccaattaatgtactaaaaaatattgttagacaaactgtttttgctgtttctgctattgaagttcgtccagtacttactggtgtaaactggattatcaaagaaaataaactaagcgcagttgcaaccgatagtcatcgtctagctttacgtgaaattccacttgaaacagacattgatgaagaatacaatattgttattcctggaaaaagtttatctgaattaaataaacttttagatgacgcaagcgaatctattgaaatgacccttgccaacaaccaaattctttttaaattaaaagatttattattttactctcgtttacttgaaggtagttacccagatacatctcgattaattccaactgatactaaatcagaattagtcattaattccaaagcatttttacaagcaattgaccgtgcgtcgctacttgctcgcgaaaatcgtaataacgttattaaattaatgacgctggaaaatggccaagtagaagtatcctccaattctccggaagttgggaatgtttctgaaaatgtcttcagccaaagttttactggcgaagaaatcaaaatatcttttaacggtaaatacatgatggatgccctacgtgcttttgaaggtgatgatattcaaatttccttctcaggtactatgagaccatttgtacttcgaccaaaagatgcagccaatccaaatgaaattttacaattaatcacgccggttagaacttactaatctcgcaaaaaagcacatccgtcttggtttcaaggcggattctttttttgttatagtacagtttttggatagaaatgtatatttatgcaaacggaggtaattcttagcatgatgaaagatatgacaacaggtaatccgacaaaattaatttttttattcgcgatgccgatgttgattggaaacttatttcagcaattttatacgatgattgatgcggttattgttgggaaatttgtaagtgtagatgcgctagctgctgttggagcgacaaattcggtcaatttttttatgatttctttgattattggacttatgagtgggatttctgtcgtagttgcgcagtattttggatttaaagattatgatcgtttgaaagatgttattgctacggcgacttatgcggtggttttttcggcgattattttgacggttgcgggcgttttacttgcgaagccacttcttattttgttacgaacaccggcaaatattttggatgattctactatctttttaaccaccctttttatcgggattttgccgatgagtctgtataacgggatggccgcgatacttcgagctcttggaaattcgattacccca
>3	N operona: 3	first-last	lmo0003	gene_poz=(601-1944)	-	hypothetical protein	null	/position=2521 - 5064 (3121 - 4464)	/lenght=2544 (1344)	/codons=848 (448)	/complement=false	GC-compoz=39.43452380952381%	/LCI1=0.9149888143176734	/LCI2=0.08620432513049961	p_i1=0.08094317554211632	p_i2=0.175271462517574	/Tai=0.5573158471202859	/Tei=0.2577443162658166	/EEI=1.5896190058303468
agcgaatctattgaaatgacccttgccaacaaccaaattctttttaaattaaaagatttattattttactctcgtttacttgaaggtagttacccagatacatctcgattaattccaactgatactaaatcagaattagtcattaattccaaagcatttttacaagcaattgaccgtgcgtcgctacttgctcgcgaaaatcgtaataacgttattaaattaatgacgctggaaaatggccaagtagaagtatcctccaattctccggaagttgggaatgtttctgaaaatgtcttcagccaaagttttactggcgaagaaatcaaaatatcttttaacggtaaatacatgatggatgccctacgtgcttttgaaggtgatgatattcaaatttccttctcaggtactatgagaccatttgtacttcgaccaaaagatgcagccaatccaaatgaaattttacaattaatcacgccggttagaacttactaatctcgcaaaaaagcacatccgtcttggtttcaaggcggattctttttttgttatagtacagtttttggatagaaatgtatatttatgcaaacggaggtaattcttagcatgatgaaagatatgacaacaggtaatccgacaaaattaatttttttattcgcgatgccgatgttgattggaaacttatttcagcaattttatacgatgattgatgcggttattgttgggaaatttgtaagtgtagatgcgctagctgctgttggagcgacaaattcggtcaatttttttatgatttctttgattattggacttatgagtgggatttctgtcgtagttgcgcagtattttggatttaaagattatgatcgtttgaaagatgttattgctacggcgacttatgcggtggttttttcggcgattattttgacggttgcgggcgttttacttgcgaagccacttcttattttgttacgaacaccggcaaatattttggatgattctactatctttttaaccaccctttttatcgggattttgccgatgagtctgtataacgggatggccgcgatacttcgagctcttggaaattcgattaccccactgatttttttgattttatcgtctttaatgaatattgcattagattttttatttgttgtttatatggatatgggcgttcgcggggctgctattgcgacagttttatcccaaacagctgcagcgattgctgttatttactatgcttatcgtcacgtaccatttatgcggatagagcgtgcaaaattcaagctctccaccccactccttaaagaaatggtgcgcattgggctgccttctggattacaaggatcctttatttctatcggaaatatggctcttcaaagtttaataaatggattcggttcatcggtcgttgcggcttatacggcggcgagtcgaattgattcacttacatatcaaccaggaattgcttttggagcagcttcctccatgtttgctggtcaaaatatcggtgctggaaaaattgaccgcgttcgcgaaggtttttggtcgggaattaaagtcgttacagctatcagtattggaatcacaattttagttcaacttttcgctaggcagtttttattactatttgtagattctagtgagacggaagttattaatattggtgtgagttatttacttattgtctctttattttatgtcgtagttggaattttatttgttgttcgggaaactttgcgaggtactggagatgcgatggttcctttagcgatggggatttttgagttggtttcgagacttgttatcggatttgttttgtcgctttatattggatacgtagggctttggtgggctacaccggttgcatggataaccgcaacgatactcggcgtttggagatataaatcaggagcatggcaaaaaaaggcagttattcgacgaaaataaccattttagtaaaaaaacgccagagaagctcatattttctttttttgaataaataatatccccccattagttttgctaaaaaaagctgaaaaacgaatatatgaaaatattctttgtattattggcaaaactttagtaaaatagaaggtagtgataaaaaaagattgggcgtgaaatttttggctgaaacagtaaagataaatagtgagttcgtaacgcttggtcaacttttacaaatgattgatgtagtttcaactggtggaatggcgaaagcgtaccttagtgaaaatacgatttacatcaacggagagcaagacaatcgccgggggaaaaagcttcgtaatggcgatgttatcttagttcccggtgttggaaaagtgaaaattgagcaaggaaaataacagatgcatttagaaagtattgttttaagaaatttccggaattacgaaaacttagaactagaattttccccatctgtaaatgtttttcttggcgagaatgcacaaggtaaaaccaaccttttggaagccgtattgatgcttgctcttgcaaagtcacatcggacaacgaatgataaagattttattatgtgggaaaaag
>4	N operona: 4	first	lmo0004	gene_poz=(601-822)	-	hypothetical protein	null	/position=4044 - 5465 (4644 - 4865)	/lenght=1422 (222)	/codons=474 (74)	/complement=false	GC-compoz=39.63963963963964%	/LCI1=1.1324200913242009	/LCI2=0.07990867579908675	p_i1=0.16285966812262492	p_i2=0.14740617218507648	/Tai=0.4518370933401574	/Tei=0.23266555496656885	/EEI=2.0749128063374047
cgttcgcgaaggtttttggtcgggaattaaagtcgttacagctatcagtattggaatcacaattttagttcaacttttcgctaggcagtttttattactatttgtagattctagtgagacggaagttattaatattggtgtgagttatttacttattgtctctttattttatgtcgtagttggaattttatttgttgttcgggaaactttgcgaggtactggagatgcgatggttcctttagcgatggggatttttgagttggtttcgagacttgttatcggatttgttttgtcgctttatattggatacgtagggctttggtgggctacaccggttgcatggataaccgcaacgatactcggcgtttggagatataaatcaggagcatggcaaaaaaaggcagttattcgacgaaaataaccattttagtaaaaaaacgccagagaagctcatattttctttttttgaataaataatatccccccattagttttgctaaaaaaagctgaaaaacgaatatatgaaaatattctttgtattattggcaaaactttagtaaaatagaaggtagtgataaaaaaagattgggcgtgaaatttttggctgaaacagtaaagataaatagtgagttcgtaacgcttggtcaacttttacaaatgattgatgtagtttcaactggtggaatggcgaaagcgtaccttagtgaaaatacgatttacatcaacggagagcaagacaatcgccgggggaaaaagcttcgtaatggcgatgttatcttagttcccggtgttggaaaagtgaaaattgagcaaggaaaataacagatgcatttagaaagtattgttttaagaaatttccggaattacgaaaacttagaactagaattttccccatctgtaaatgtttttcttggcgagaatgcacaaggtaaaaccaaccttttggaagccgtattgatgcttgctcttgcaaagtcacatcggacaacgaatgataaagattttattatgtgggaaaaagaagaagccaagatggaaggtcgaatagcaaagcacgggcaatcagtgcctttagaacttgctatcacccaaaaaggcaagcgagctaaagtaaatcatttggaacaaaagaaacttagccaatatgtcggtaacttgaatgtggttatttttgccccagaggatttatcgcttgtgaaaggcgctccaggaataagacgtcggtttttgaatatggaaattggacaaatgcagccgatttatttgcataatctaagtgaataccagcgaatattgcaacaacggaaccaatatttgaagatgttgcaaatgaaacgcaaagtagacccaatattacttgacattttgactgaacagttcgcagatgtcgccattaatttgacgaaaagacgagctgatttc
>5	N operona: 4	last	lmo0005	gene_poz=(601-1713)	recF	recombination protein F	Required for DNA replication; binds preferentially	/position=4269 - 6581 (4869 - 5981)	/lenght=2313 (1113)	/codons=771 (371)	/complement=false	GC-compoz=39.71248876909254%	/LCI1=1.1702702702702703	/LCI2=0.09243243243243243	p_i1=0.17977539589810554	p_i2=0.2043110125145531	/Tai=0.6369531460699251	/Tei=0.2838799112630978	/EEI=1.4400231525593454
tgcgatggttcctttagcgatggggatttttgagttggtttcgagacttgttatcggatttgttttgtcgctttatattggatacgtagggctttggtgggctacaccggttgcatggataaccgcaacgatactcggcgtttggagatataaatcaggagcatggcaaaaaaaggcagttattcgacgaaaataaccattttagtaaaaaaacgccagagaagctcatattttctttttttgaataaataatatccccccattagttttgctaaaaaaagctgaaaaacgaatatatgaaaatattctttgtattattggcaaaactttagtaaaatagaaggtagtgataaaaaaagattgggcgtgaaatttttggctgaaacagtaaagataaatagtgagttcgtaacgcttggtcaacttttacaaatgattgatgtagtttcaactggtggaatggcgaaagcgtaccttagtgaaaatacgatttacatcaacggagagcaagacaatcgccgggggaaaaagcttcgtaatggcgatgttatcttagttcccggtgttggaaaagtgaaaattgagcaaggaaaataacagatgcatttagaaagtattgttttaagaaatttccggaattacgaaaacttagaactagaattttccccatctgtaaatgtttttcttggcgagaatgcacaaggtaaaaccaaccttttggaagccgtattgatgcttgctcttgcaaagtcacatcggacaacgaatgataaagattttattatgtgggaaaaagaagaagccaagatggaaggtcgaatagcaaagcacgggcaatcagtgcctttagaacttgctatcacccaaaaaggcaagcgagctaaagtaaatcatttggaacaaaagaaacttagccaatatgtcggtaacttgaatgtggttatttttgccccagaggatttatcgcttgtgaaaggcgctccaggaataagacgtcggtttttgaatatggaaattggacaaatgcagccgatttatttgcataatctaagtgaataccagcgaatattgcaacaacggaaccaatatttgaagatgttgcaaatgaaacgcaaagtagacccaatattacttgacattttgactgaacagttcgcagatgtcgccattaatttgacgaaaagacgagctgatttcattcaaaaactagaggcatatgcggcgccaattcatcaccaaatttcccgaggacttgagacgctgaaaatcgagtataaagcttccatcacgctaaatggggacgatcccgaagtgtggaaagcagatttactccaaaaaatggaatcaatcaaacaaagagaaatcgaccgtggtgtcacgcttattggaccacatcgggatgattctctgttttatattaatgggcaaaatgtgcaagattttggttcgcaaggccagcaacggacaacggcactttctataaaattagcagaaattgacctaatccatgaagaaactggtgaatatccggtccttcttctcgatgatgtgcttagtgaactcgacgattaccgtcaatcgcatttgctcggagccattgaaggaaaagtacaaacctttgtaacgacaacaagtacgagcggaatcgaccatgaaacgctcaaacaagcaacaactttctatgtagaaaaaggtacagtaaaaaaatcctaatctaggttaatataatttgatgaaaaagaaagtgcggtggaataattaatgtcagaagaaaatattacaaatgtacaagaaaatgcttcagattataacgaagatcaaatacaagtactggaaggcctagaggcagtaagaaaaagacccggtatgtacattggttcaactagccaacgcgggctccatcaccttgtatgggaaattgttgataatgcaattgatgaagcacttgctggtttttgtacagaaattgaaattacaattgaagctgataacagcattactgttcgcgataacggacgtggaattcctacagggattaatgaaaaaatcggtcgtccaacagtagaagtaatctttaccgttctgcatgctggtggtaaatttggcggcggcggatataaagtatctggcggacttcacggagttggtgcatcggtagttaatgccctttccacatctcttgaagtatacgttcaccgtgaaggtcaaaaatattaccaacgctttgaacgtggtgatgtagtaatggatatggaagaacaaggcgaaacggattatcgtggaacaattgttcactttacaccagatccacaa
>6	N operona: 5	first-last	lmo0006	gene_poz=(601-2541)	gyrB	DNA gyrase subunit B	null	/position=5430 - 8570 (6030 - 7970)	/lenght=3141 (1941)	/codons=1047 (647)	/complement=false	GC-compoz=40.236991241628026%	/LCI1=1.2053663570691435	/LCI2=0.10758513931888541	p_i1=0.1960443808775265	p_i2=0.2792423982883835	/Tai=0.403422312285157	/Tei=0.35131815845954517	/EEI=2.6830459865550895
gtcgccattaatttgacgaaaagacgagctgatttcattcaaaaactagaggcatatgcggcgccaattcatcaccaaatttcccgaggacttgagacgctgaaaatcgagtataaagcttccatcacgctaaatggggacgatcccgaagtgtggaaagcagatttactccaaaaaatggaatcaatcaaacaaagagaaatcgaccgtggtgtcacgcttattggaccacatcgggatgattctctgttttatattaatgggcaaaatgtgcaagattttggttcgcaaggccagcaacggacaacggcactttctataaaattagcagaaattgacctaatccatgaagaaactggtgaatatccggtccttcttctcgatgatgtgcttagtgaactcgacgattaccgtcaatcgcatttgctcggagccattgaaggaaaagtacaaacctttgtaacgacaacaagtacgagcggaatcgaccatgaaacgctcaaacaagcaacaactttctatgtagaaaaaggtacagtaaaaaaatcctaatctaggttaatataatttgatgaaaaagaaagtgcggtggaataattaatgtcagaagaaaatattacaaatgtacaagaaaatgcttcagattataacgaagatcaaatacaagtactggaaggcctagaggcagtaagaaaaagacccggtatgtacattggttcaactagccaacgcgggctccatcaccttgtatgggaaattgttgataatgcaattgatgaagcacttgctggtttttgtacagaaattgaaattacaattgaagctgataacagcattactgttcgcgataacggacgtggaattcctacagggattaatgaaaaaatcggtcgtccaacagtagaagtaatctttaccgttctgcatgctggtggtaaatttggcggcggcggatataaagtatctggcggacttcacggagttggtgcatcggtagttaatgccctttccacatctcttgaagtatacgttcaccgtgaaggtcaaaaatattaccaacgctttgaacgtggtgatgtagtaatggatatggaagaacaaggcgaaacggattatcgtggaacaattgttcactttacaccagatccacaaattttcacagaaacaacggaattcgattttgatacgcttcgtacgcgtacacgcgaacttgctttcttgaatcgtggtttaacgatttcaattgaagataagcgcgaagaacacaaagttcgtaaagatttccactatgaaggcggaattcgttcttacgtggagcatttaaataaagcaaaagacgttatccatgagccaccaatttatttggaaggtgaacgcgatgatattatggttgagatttccatgcaatataatactggattctcaagcaacatcatttcattcgcaaataacattcatacgtatgaaggcggaactcacgaatctggctttaaaacggcgttaacacgtgttattaatgactacgcgcgtcgtaataaattgtttaaagatagtgatgacaatctttctggtgaagatgttcgtgaaggtttaacggcgattatttctatcaaacacccagatccacagtttgaaggacaaaccaaaacaaaacttggaaattcagaagcccgttcaatcacggataagctattttctgaggctttaaataaatttatgatggaaaacccagatgttgctaaaaaaatcgttgagaagggcgttgtggcttctcgtgcacgtctggctgctaagcgcgcgcgtgaagttgctcgtaaaagcagtgggctagaaatttctagcttgccaggtaaattagctgactgttcttcccgtaatcctgaaatcagcgaactttacatcgttgagggtgactcagctggtggttcagctaaacaaggtcgtgaccgtttattccaagcgattttgccgattcgtggtaaaattttgaacgtggaaaaagcacgtttagaccgtattctagctaacgaagaaattcgaactatttttacagcgatgggtactggttttggtggcgattttgacgtttctaaatctcgttaccacaaattaattattatgactgatgccgatgttgatggtgcacatattcgtacactacttcttacactattttatcgttatatgcgtccactgcttgatgctggttatatctatattgcgcaaccaccgctttaccaaattaagcatggtaaacaaatagaatatgtatacagcgacggacagttagaagactatctggcttcccttgacggagacactaaatacagcattcaacgatataaaggtcttggagaaatgaacccagaacaactttgggatacaacaatgaatccggaacaccgtacactacttcaagtcaatatcaaagacgctattgatgccgatgaaacttttgaaatgttgatgggtgaccgcgtggaacctcgtcgtaaattcatcgaagacaacgcgcaatacgttaaaaacttggatgtttaataaatatttcccgggtaataattgggttattaattgtttttaaaaggtttgaactagattcagccttacttttgaaagggaggtttctctaacaatggcagaaacaccaaatcaacgaataacagagataaacttaaataaagaaatgcggacatcattcctagactatgcgatgagtgtaattgttgcccgtgccctacctgatgttcgtgacgggttaaaaccagttcaccgtcgtattctatatgcgatgaatgacttaggtatgacttctgataaagcctataaaaaatcggctcgtatcgttggtgaagtaattggtaagtatcacccccacggcgatacagcggtttattttacaatggttcgtatggcgcaagattttagttatcgtaatatgctagttgatggacatggtaactttggttcggttgatggcgatatggcagcagcgatgcgttatacagaagctcgtatgtcaaaaatttcgatggaactactgcgcgatattaataaagacacaattgattacgctgataactacgatggttctgaacgtgagccagttattttaccagcgcgtttccctaacttattagt
>7	N operona: 6	first-last	lmo0007	gene_poz=(601-3129)	gyrA	DNA gyrase subunit A	null	/position=7465 - 11193 (8065 - 10593)	/lenght=3729 (2529)	/codons=1243 (843)	/complement=false	GC-compoz=39.89719256623171%	/LCI1=1.1298495645288995	/LCI2=0.09928741092636577	p_i1=0.16173599040597708	p_i2=0.23760758203591673	/Tai=0.38125973936930646	/Tei=0.3138468238323251	/EEI=2.7187365214169397
ttcgaactatttttacagcgatgggtactggttttggtggcgattttgacgtttctaaatctcgttaccacaaattaattattatgactgatgccgatgttgatggtgcacatattcgtacactacttcttacactattttatcgttatatgcgtccactgcttgatgctggttatatctatattgcgcaaccaccgctttaccaaattaagcatggtaaacaaatagaatatgtatacagcgacggacagttagaagactatctggcttcccttgacggagacactaaatacagcattcaacgatataaaggtcttggagaaatgaacccagaacaactttgggatacaacaatgaatccggaacaccgtacactacttcaagtcaatatcaaagacgctattgatgccgatgaaacttttgaaatgttgatgggtgaccgcgtggaacctcgtcgtaaattcatcgaagacaacgcgcaatacgttaaaaacttggatgtttaataaatatttcccgggtaataattgggttattaattgtttttaaaaggtttgaactagattcagccttacttttgaaagggaggtttctctaacaatggcagaaacaccaaatcaacgaataacagagataaacttaaataaagaaatgcggacatcattcctagactatgcgatgagtgtaattgttgcccgtgccctacctgatgttcgtgacgggttaaaaccagttcaccgtcgtattctatatgcgatgaatgacttaggtatgacttctgataaagcctataaaaaatcggctcgtatcgttggtgaagtaattggtaagtatcacccccacggcgatacagcggtttattttacaatggttcgtatggcgcaagattttagttatcgtaatatgctagttgatggacatggtaactttggttcggttgatggcgatatggcagcagcgatgcgttatacagaagctcgtatgtcaaaaatttcgatggaactactgcgcgatattaataaagacacaattgattacgctgataactacgatggttctgaacgtgagccagttattttaccagcgcgtttccctaacttattagtcaatggttcgtcaggtatcgcggttggtatggcaacaaatattcctacccaccatcttggtgaagtaattgacggcgttttagcacttagtcacgatccagaaattactattcgtgatttaatggaatatattccaggccctgacttcccaactgctgggatgattatgggacgtagcggaatccgtcgcgcttacgaaagtggccgtggttcgattactgttcgtggtcgtgtcgatattgaagaaaagaaaaatggtaaagaaactatcgttattaccgaaattccttaccaagtgaataaagcacgcctagttgaacgtattgccgaactagctcgtgagaagaaaatcgacggcatcacttccctaaatgatgagtctgaccgttcaggaatgcggattgttattgaggttcgtcgtgatattagcgccagtgttatcgtgaataatttattcaaaatgacagcacttcaaactacttttggtattaatatgcttgcacttgtcgataaccatccaaaagtgcttaatttaaaagaaattctttattattatttggaacatcaaaaagtagttattcgtcgacgtacagaatttgagcttcgtaaagcagaagcacgcgcacatattttagaaggtttacgaatcgctcttgataacattgacgcgattattaaattaattcgtggatcaaaaacttccgatgttgctaaagaaggcttgatgacacaattcaacctttctgacaaacaagcgcaagccattctggacatgcgtttgcaacgtttaacaggtttagaacgcgaaaaaattgaagaagaataccaaaacttagtagcattaattaatgatttaaaagctattttagctgatgatgagcgtattcttgaaattattcgtgaagaattagaagaaatcaaagttaaatatgcggataaacgtcgtacagaaatcttggctggtgatttagtaagccttgaagatgaagacttaatccctgaagaagaagtagcaattacgctaactaaacgtggttatattaaacgtttaccactgtcgacttatcgtagtcagcgtcgaggtggtcgtggtattcaaggtatgtcaacacatgaagatgacttcgtagaacacctagttgcaacgagcacgcatgatacgttactattcttcactaacactggtaaagtttaccgttcgaaaggttatgaagtacctgaatacggtcgtaccgccaaaggtatcccaataatcaacttacttggaatcgaaagccaagaacaagtgaacgccgtgataaatctatccgaattcaccgatgatagctacctattcttcacgacgaaacatggtgtcgtgaagcgtacaaccctttctcaatttgcgaaaatccgtcaaagtggccttcgtgctgtagaacttcgtgaaaacgatgaactcatttctgttcaaatgacagatggtagcaaaaacatgattatcgcaacgaaacatggtcaatctatctacttcccagaagaaaatatccgtgtaatgggccgtacagctgctggtgttcgtggtattagacttcgtgaagacgatgaagttatcggcatggaagtactggaggacgatgaaaaagtactcgttgtaacggaaaaaggttatggtaaacaaacgccagcctcccaatatccgcttcgtaatcgtggtggtatgggtgttaaaaccgttacaatcacagagaaaaatggtaacttagtagcaatgaaaactgttactggtgaagaggacttaatgctaatgacagtaagtggcgtattaattcgtttcgaaattgatacagtatcacaaactggtcgtagcgcaatgggtgttaaactaattcgtcttgatgaagatgaaaaagtagccactgttgcaaaagtaccaaaagaagaagatgaagttgagcttgaggaagaaatcgacgaaacattaatcacgcaagttcctgatgaaagttttgaagatgctcctggaagcgacatagaagaataaaatcaagctggaaatgactctaatttgcgaattagaacgattttccagctttttttcagtataaaaaagcgctttttggatgtattttatgtataatatccttaatacgtctaaaaaagggaagagttgaaaaaatgcgcaaactgattcaatttctgtttatagcagtagttttatttttagtggaatatgttttaatcaatcaagcagctatattattcttagtaacaagtgggattatccaactatgcggggttattatcgccattcgactactcctatttgaccaacggaatactagctcaaaagtcgcctgggttgcggttatttttattttgcctgtactcggaacgattagttaccttgtgttcggtagaaatccagcaactagaaaattcagcacagctcaagtaaaggaaaaaacaaaattaattaatgcgattcatgcaattccaaacaacactaatgaaaaattgccacgactatcaaaaagaatagcgcatttaacgtccatagagccaatcaaggggaataaaatcgaaatattaacaaatggtgaggaaacttttccagtgctcctagacgcgcttagaaaggctg
>8	N operona: 7	first	lmo0008	gene_poz=(601-2115)	-	cardiolipin synthase	null	/position=10128 - 12842 (10728 - 12242)	/lenght=2715 (1515)	/codons=905 (505)	/complement=false	GC-compoz=38.943894389438945%	/LCI1=1.1746031746031746	/LCI2=0.08346560846560844	p_i1=0.18175455983635097	p_i2=0.1629474077874196	/Tai=0.5375022736791759	/Tei=0.24665266700867763	/EEI=1.759495222289523
tcgtggtattagacttcgtgaagacgatgaagttatcggcatggaagtactggaggacgatgaaaaagtactcgttgtaacggaaaaaggttatggtaaacaaacgccagcctcccaatatccgcttcgtaatcgtggtggtatgggtgttaaaaccgttacaatcacagagaaaaatggtaacttagtagcaatgaaaactgttactggtgaagaggacttaatgctaatgacagtaagtggcgtattaattcgtttcgaaattgatacagtatcacaaactggtcgtagcgcaatgggtgttaaactaattcgtcttgatgaagatgaaaaagtagccactgttgcaaaagtaccaaaagaagaagatgaagttgagcttgaggaagaaatcgacgaaacattaatcacgcaagttcctgatgaaagttttgaagatgctcctggaagcgacatagaagaataaaatcaagctggaaatgactctaatttgcgaattagaacgattttccagctttttttcagtataaaaaagcgctttttggatgtattttatgtataatatccttaatacgtctaaaaaagggaagagttgaaaaaatgcgcaaactgattcaatttctgtttatagcagtagttttatttttagtggaatatgttttaatcaatcaagcagctatattattcttagtaacaagtgggattatccaactatgcggggttattatcgccattcgactactcctatttgaccaacggaatactagctcaaaagtcgcctgggttgcggttatttttattttgcctgtactcggaacgattagttaccttgtgttcggtagaaatccagcaactagaaaattcagcacagctcaagtaaaggaaaaaacaaaattaattaatgcgattcatgcaattccaaacaacactaatgaaaaattgccacgactatcaaaaagaatagcgcatttaacgtccatagagccaatcaaggggaataaaatcgaaatattaacaaatggtgaggaaacttttccagtgctcctagacgcgcttagaaaggctgaaaaccacattcacattcaatattacattttcaaaacggatgcgatttctactgaaattcgtgatattttggtggaaaaggcgaaatctggtgttgaggttagatttatgtttgatggtctcggatcaagcaaactgggtaaagcctttttagctcctttgaaagaggctggagttagtattcacgcatttgatccaattgcctccccctggattgtaagaacagccaatttaagaaatcaccgtaaaatcgtggtgattgatggccaaattggctttacaggtgggcttaatattggggaagaatatcgttccaatacacctgattttcgtgtttggcgcgatacacacataaaaataacaggccaagctgtaatcgaactccaagaatccttcctaaacgattgggtatacatggaaaatcaagctggcgccgctgacgggtttattagcgaatctggttcaaaacaatatttttctccagtcgatatgggtgatgaatgggctcaagttatttacggcggaccatatgataaagaaaaatgggttcgggattcgatgcttgatttgattgattccgctaaagaatcagtttggattgtatcaccctatttcgttccagatgaggagtcgcttgcggttattcgccgggttgcgatgagtggtgttgacgtgcgggttattattcctggtaaaggcgatcgcgggatttcattccacggaagtaatgcttatgtaaaaacaatgattgaagcaggcgcgaaaatgtatgcttatgccgatgactcttttgttcatgccaaagcaatgcttgtggacggaacacgtgcggctattggaactgccaattttgacgtgcgtagttttagattgaatcatgaattaatggtattcttatatgatgaaagcgaggctatgcatcatttaaaacgtgacttcaaaaaagattttgaagatagccgactatttacgatgaaagatatggaaaacaaaccattattgactcgtataaaagaagttctatccagtttactatcaccaattttataatttaggagtggaaaaatgagtggagatttaaaacttagaccgcttgaacgagaagatttaaaatttgttcaccggttaaataatgatgcgaaaataatgtcttattggtttgaagagccatatgaggcgttcgtcgagcttcaggagctatatgataaacacattcacgaccagtcagaacgccgttttattttagagttagatggacaaatggttggattagtcgagttaatggaaattgattatattcacagaagagccgaatttcaaattattattgatcctaagtttcagggacacggttatgctgtttctgccacaaaactagcaatgaaatatgcttttcacgtactaaatatgcataaattatatttagttgtcgataaagtaaacgaaaaagcaattcatgtttatgaaaaagttggctttattcgtgaaggcgagctaattgatgagtttttcgttgatgggacttatcatgatgctattagaatgtgtattttccaacatcaataccgagaaatggatatttaaaaagtgattggcgcgggaaaagttgcgccagtcattgttttgggtcaaaaaaagttctataataag
>9	N operona: 7	last	lmo0009	gene_poz=(601-1119)	-	spermidine acetyltransferase	null	/position=11658 - 13376 (12258 - 12776)	/lenght=1719 (519)	/codons=573 (173)	/complement=false	GC-compoz=34.104046242774565%	/LCI1=1.449612403100775	/LCI2=0.05193798449612403	p_i1=0.3206127965767751	p_i2=0.04934828899788595	/Tai=0.4745274475037973	/Tei=0.14441346009809736	/EEI=1.8754393723048663
aaacaatatttttctccagtcgatatgggtgatgaatgggctcaagttatttacggcggaccatatgataaagaaaaatgggttcgggattcgatgcttgatttgattgattccgctaaagaatcagtttggattgtatcaccctatttcgttccagatgaggagtcgcttgcggttattcgccgggttgcgatgagtggtgttgacgtgcgggttattattcctggtaaaggcgatcgcgggatttcattccacggaagtaatgcttatgtaaaaacaatgattgaagcaggcgcgaaaatgtatgcttatgccgatgactcttttgttcatgccaaagcaatgcttgtggacggaacacgtgcggctattggaactgccaattttgacgtgcgtagttttagattgaatcatgaattaatggtattcttatatgatgaaagcgaggctatgcatcatttaaaacgtgacttcaaaaaagattttgaagatagccgactatttacgatgaaagatatggaaaacaaaccattattgactcgtataaaagaagttctatccagtttactatcaccaattttataatttaggagtggaaaaatgagtggagatttaaaacttagaccgcttgaacgagaagatttaaaatttgttcaccggttaaataatgatgcgaaaataatgtcttattggtttgaagagccatatgaggcgttcgtcgagcttcaggagctatatgataaacacattcacgaccagtcagaacgccgttttattttagagttagatggacaaatggttggattagtcgagttaatggaaattgattatattcacagaagagccgaatttcaaattattattgatcctaagtttcagggacacggttatgctgtttctgccacaaaactagcaatgaaatatgcttttcacgtactaaatatgcataaattatatttagttgtcgataaagtaaacgaaaaagcaattcatgtttatgaaaaagttggctttattcgtgaaggcgagctaattgatgagtttttcgttgatgggacttatcatgatgctattagaatgtgtattttccaacatcaataccgagaaatggatatttaaaaagtgattggcgcgggaaaagttgcgccagtcattgttttgggtcaaaaaaagttctataataaggttttagtgaaaaaattatggtatcatgaagtattaaagtttgtattattttgatggagaaaggattggcgtgcattggctacaggcattgggacagctaaaatgatattatgcggagaacatgcagttgtatacggagaaccggcaatttcagtcccatttacacaagcagtagtaacgacaaatgtagaaacttctataaaaaccaaattttcttcagcatttttttcaggtgatttagatgatatgcctgatttcttagcaggaatcaaagcattagtcgtagatgttttaaatgaaattggaaatggtgaatgtgtttcgattcatgtggtttcaggtgttccaatcggccgaggattaggttcaagtgctgctgtagcaacaagtattgcgcgtggcttatataaatactttaatcaagaattagactcgaaaaaattattagccattgtgaatgctgcagaaaaaattgctcatggcaatgctagtggtgttgatgctatcacggttgtgagtgaaaaaccagtatgg
>10	N operona: 8	first	lmo0010	gene_poz=(601-1569)	-	mevalonate kinase	null	/position=12318 - 14486 (12918 - 13886)	/lenght=2169 (969)	/codons=723 (323)	/complement=false	GC-compoz=38.69969040247678%	/LCI1=1.1314699792960663	/LCI2=0.06687370600414079	p_i1=0.16244395428118324	p_i2=0.09579033506641195	/Tai=0.4007056244156948	/Tei=0.18621130155977075	/EEI=1.9885241605168957
ttaaataatgatgcgaaaataatgtcttattggtttgaagagccatatgaggcgttcgtcgagcttcaggagctatatgataaacacattcacgaccagtcagaacgccgttttattttagagttagatggacaaatggttggattagtcgagttaatggaaattgattatattcacagaagagccgaatttcaaattattattgatcctaagtttcagggacacggttatgctgtttctgccacaaaactagcaatgaaatatgcttttcacgtactaaatatgcataaattatatttagttgtcgataaagtaaacgaaaaagcaattcatgtttatgaaaaagttggctttattcgtgaaggcgagctaattgatgagtttttcgttgatgggacttatcatgatgctattagaatgtgtattttccaacatcaataccgagaaatggatatttaaaaagtgattggcgcgggaaaagttgcgccagtcattgttttgggtcaaaaaaagttctataataaggttttagtgaaaaaattatggtatcatgaagtattaaagtttgtattattttgatggagaaaggattggcgtgcattggctacaggcattgggacagctaaaatgatattatgcggagaacatgcagttgtatacggagaaccggcaatttcagtcccatttacacaagcagtagtaacgacaaatgtagaaacttctataaaaaccaaattttcttcagcatttttttcaggtgatttagatgatatgcctgatttcttagcaggaatcaaagcattagtcgtagatgttttaaatgaaattggaaatggtgaatgtgtttcgattcatgtggtttcaggtgttccaatcggccgaggattaggttcaagtgctgctgtagcaacaagtattgcgcgtggcttatataaatactttaatcaagaattagactcgaaaaaattattagccattgtgaatgctgcagaaaaaattgctcatggcaatgctagtggtgttgatgctatcacggttgtgagtgaaaaaccagtatggtatgagcgagatcgaaaactagaaattatgcattttccaaaaaaaattacgttcgtagtagcggatactggagttccgagtgaaaccagagacgcggtgaaggatgttcaagttttatataaagaaaatcaagtagaaattggtaaaataattcatcaactcggcgatatttcccgggaaataaagacacatttagaaggcgatgcagatactgtgaagataggagctgcaatgaataaggcacaatcttatttagaaactttgacagttagtgacagtagtttagagaaattaattaaagtagctagaagtaatggcgcggacggggcaaaacttactggtggcggtagaggtggatgcattattgctgtagcgaaaaatcaagaaatcgctgaacaaataacgaaggcgcttcataatgctggagctgcacaagaatggatttttacgattggagaaggtagttatgaaagcgacagccatcgcacacacgaatgtggcgctaattaaatactggggaaaacgcgatgaacacttgattctacctgcaaacagtagtttatccttcacggtagataaattttatacaaagacaacggtagaatgggacgaaaaattaacccaagatacatttattttaaataatgaacaaaaaacggatgcaaaagtagctcgttttatagataaaatgcgggaggaattcggtatttctgcaaaagcaaaaataacttccgaaaatcacgttccaactgcagcaggacttgcttcatctgcttctgcatttgcagctcttgcgcttgctggatctaatgcagctggtagaaaagacacaaaagaatatatttccagactggctcgtttcgggtctggttctgcttctcgttccgttttcggtgattttgtcatttgggaaaaaggtgagctcgcggatggtagtgattcttttgccgttccattcacgaataaattatgtgacaaaatgtcccttgtagtcgcagtcgtttcagacaaagaaaagaaagtttccagtcgtgatggaatgcgtctaaccgttgaaacatctccttttttcgaaaactgggtttctgctgctgaaatagacttggaaga
>11	N operona: 8	middle	lmo0011	gene_poz=(601-1572)	-	mevalonate diphosphate decarboxylase	null	/position=13243 - 15414 (13843 - 14814)	/lenght=2172 (972)	/codons=724 (324)	/complement=false	GC-compoz=40.02057613168724%	/LCI1=1.326109391124871	/LCI2=0.09112487100103195	p_i1=0.25561061250907924	p_i2=0.19810778878901275	/Tai=0.4505654942514341	/Tei=0.27829700991011147	/EEI=2.036774184703242
gcttatataaatactttaatcaagaattagactcgaaaaaattattagccattgtgaatgctgcagaaaaaattgctcatggcaatgctagtggtgttgatgctatcacggttgtgagtgaaaaaccagtatggtatgagcgagatcgaaaactagaaattatgcattttccaaaaaaaattacgttcgtagtagcggatactggagttccgagtgaaaccagagacgcggtgaaggatgttcaagttttatataaagaaaatcaagtagaaattggtaaaataattcatcaactcggcgatatttcccgggaaataaagacacatttagaaggcgatgcagatactgtgaagataggagctgcaatgaataaggcacaatcttatttagaaactttgacagttagtgacagtagtttagagaaattaattaaagtagctagaagtaatggcgcggacggggcaaaacttactggtggcggtagaggtggatgcattattgctgtagcgaaaaatcaagaaatcgctgaacaaataacgaaggcgcttcataatgctggagctgcacaagaatggatttttacgattggagaaggtagttatgaaagcgacagccatcgcacacacgaatgtggcgctaattaaatactggggaaaacgcgatgaacacttgattctacctgcaaacagtagtttatccttcacggtagataaattttatacaaagacaacggtagaatgggacgaaaaattaacccaagatacatttattttaaataatgaacaaaaaacggatgcaaaagtagctcgttttatagataaaatgcgggaggaattcggtatttctgcaaaagcaaaaataacttccgaaaatcacgttccaactgcagcaggacttgcttcatctgcttctgcatttgcagctcttgcgcttgctggatctaatgcagctggtagaaaagacacaaaagaatatatttccagactggctcgtttcgggtctggttctgcttctcgttccgttttcggtgattttgtcatttgggaaaaaggtgagctcgcggatggtagtgattcttttgccgttccattcacgaataaattatgtgacaaaatgtcccttgtagtcgcagtcgtttcagacaaagaaaagaaagtttccagtcgtgatggaatgcgtctaaccgttgaaacatctccttttttcgaaaactgggtttctgctgctgaaatagacttggaagaaatgaaacaagccattttagacgaagatttcatcaaagttggcgaaattacagaacgaaacggaatgaaaatgcatgcgacaacacttggtgcagagccgccatttacttattttcaaccacagtcactcgaaataatggatgctgttagagaactacgcgaaaatggtataccggcctattttacaatggatgctggaccaaatgttaaagttatttgtgagcgtgcaaatgaaaatatcgtagcagagaagttgtcaggtttggctaaaaacgttctaatttgccacgctggtaaggaagcgagtgttgtatcagatgaaaaataaactacaggttaaaatacccggaaaattatatgttgctggtgaatatgcagttgtagaatcaggtcatacggctattctaaccgcggttaaccgttatataacgctaactttagaggatagtgaacgcaatgaattatggattccacattatgaaaatccagtttcatggccagttggcggcgaacttaaacctgacggagaacattggacttttacagcggaagcaattaatatcgcgacaactttcctgaaatcagaaggaatcgagctaacacctgtgaaaatgattattgaaacagaattaatcgaccaatctggtgcaaaatatggactaggttcaagcgcagcggcgacggttgctgtaatcaacgcgctaatgacgaaattttatccagaaatatctatgctaaaaaaattcaaactagctgcactttcccatttagtcgttcaaggaaacggttcatgtggtgatattgcatcttgtatgtacggtggctggattgcgtatacgacgtttgatcaagaatgggtgaagcatcgtttagcttataaatcgctcgaatggtttatgaaagagccgtggccaatgcttcaaatcga
>12	N operona: 8	last	lmo0012	gene_poz=(601-1680)	-	mevalonate kinase	null	/position=14195 - 16474 (14795 - 15874)	/lenght=2280 (1080)	/codons=760 (360)	/complement=false	GC-compoz=39.53703703703704%	/LCI1=1.1532033426183843	/LCI2=0.07130919220055712	p_i1=0.17206366741251303	p_i2=0.11232119923776851	/Tai=0.4523978406501894	/Tei=0.20108907931399167	/EEI=1.9706825813298547
gtagaaaagacacaaaagaatatatttccagactggctcgtttcgggtctggttctgcttctcgttccgttttcggtgattttgtcatttgggaaaaaggtgagctcgcggatggtagtgattcttttgccgttccattcacgaataaattatgtgacaaaatgtcccttgtagtcgcagtcgtttcagacaaagaaaagaaagtttccagtcgtgatggaatgcgtctaaccgttgaaacatctccttttttcgaaaactgggtttctgctgctgaaatagacttggaagaaatgaaacaagccattttagacgaagatttcatcaaagttggcgaaattacagaacgaaacggaatgaaaatgcatgcgacaacacttggtgcagagccgccatttacttattttcaaccacagtcactcgaaataatggatgctgttagagaactacgcgaaaatggtataccggcctattttacaatggatgctggaccaaatgttaaagttatttgtgagcgtgcaaatgaaaatatcgtagcagagaagttgtcaggtttggctaaaaacgttctaatttgccacgctggtaaggaagcgagtgttgtatcagatgaaaaataaactacaggttaaaatacccggaaaattatatgttgctggtgaatatgcagttgtagaatcaggtcatacggctattctaaccgcggttaaccgttatataacgctaactttagaggatagtgaacgcaatgaattatggattccacattatgaaaatccagtttcatggccagttggcggcgaacttaaacctgacggagaacattggacttttacagcggaagcaattaatatcgcgacaactttcctgaaatcagaaggaatcgagctaacacctgtgaaaatgattattgaaacagaattaatcgaccaatctggtgcaaaatatggactaggttcaagcgcagcggcgacggttgctgtaatcaacgcgctaatgacgaaattttatccagaaatatctatgctaaaaaaattcaaactagctgcactttcccatttagtcgttcaaggaaacggttcatgtggtgatattgcatcttgtatgtacggtggctggattgcgtatacgacgtttgatcaagaatgggtgaagcatcgtttagcttataaatcgctcgaatggtttatgaaagagccgtggccaatgcttcaaatcgaaacattagaagaaccagtgccgactttttctgtaggttggacgggcacacctgtaagtaccggaaaactagtttcgcaaattcatgcttttaaacaagaagatagcaagaattaccaacattttttaactagaaataatgagattatgaagcaaataattcaagctttccatacgaaagacgaggaattgctctattcagctattaaagaaaatcgtcgcattcttcaagaacttggaacaaaagctggcgtaaatattgaaacaagcttgctaaaagaactcgcggactcagctgaaaacatgggcggcgcaggaaaatcatctggctctggcggcggagactgtggaatagcattctctaaaacaaaggaactagccgaaaaactagtgaatgagtgggaaaaacttggtattaagcatttacctttccatacggggagagttcaaattactgaataaattttaagtagtaaactaagataaatagtttgctactttttttgtttcgaatttcacaatctagggaatagtgaacagaatgaaagtttgtgaaatatttaatatatcaggtttttgaactaagatatcaaatcagatataatgaattagagtatgaacatagtgattttaaaaatgcggaacaattttaaaaaagtttgtgagtttttttaaaagaactaaatagtaaaagcattttttcagttacataggagttctaacaagcttctttcagcactccggtaatggtatttttgcgcaaaaatacacattagaaaacatcaaaaggaaaagaggggattcgggtgtcaaaggtacttaaatctttgctgcttacggcactacttggggttaccggccttataagcggttgtggtgacttgacggtacttaatccaaaaggaccagttgctaaaggtcagtcggacttaattatttattcgattatatttatgctggttattgttttgacgatttttgtattgtttacgattatgttggttaaataccgcgaacggaaagacatttcaaactacgagccagatatgcacggtagtaaaa
>13	N operona: 9	first	lmo0013	gene_poz=(601-1707)	qoxA	AA3-600 quinol oxidase subunit II	null	/position=15619 - 17925 (16219 - 17325)	/lenght=2307 (1107)	/codons=769 (369)	/complement=false	GC-compoz=38.39205058717254%	/LCI1=1.0905797101449275	/LCI2=0.06992753623188405	p_i1=0.14498941403724847	p_i2=0.10704961152218709	/Tai=0.42558452765058563	/Tei=0.1963446503699684	/EEI=2.1729316718628304
taaagaaaatcgtcgcattcttcaagaacttggaacaaaagctggcgtaaatattgaaacaagcttgctaaaagaactcgcggactcagctgaaaacatgggcggcgcaggaaaatcatctggctctggcggcggagactgtggaatagcattctctaaaacaaaggaactagccgaaaaactagtgaatgagtgggaaaaacttggtattaagcatttacctttccatacggggagagttcaaattactgaataaattttaagtagtaaactaagataaatagtttgctactttttttgtttcgaatttcacaatctagggaatagtgaacagaatgaaagtttgtgaaatatttaatatatcaggtttttgaactaagatatcaaatcagatataatgaattagagtatgaacatagtgattttaaaaatgcggaacaattttaaaaaagtttgtgagtttttttaaaagaactaaatagtaaaagcattttttcagttacataggagttctaacaagcttctttcagcactccggtaatggtatttttgcgcaaaaatacacattagaaaacatcaaaaggaaaagaggggattcgggtgtcaaaggtacttaaatctttgctgcttacggcactacttggggttaccggccttataagcggttgtggtgacttgacggtacttaatccaaaaggaccagttgctaaaggtcagtcggacttaattatttattcgattatatttatgctggttattgttttgacgatttttgtattgtttacgattatgttggttaaataccgcgaacggaaagacatttcaaactacgagccagatatgcacggtagtaaaaaactagaaattttttggacattgattccagttgctatcgttattgctctagctattccgacggtaaaaacaatttatgcaggggaagaagcaccaaaagtgacttcgcataaagatccaattattatttacgcaacaagtgcagattggaaatggatttttagttatccagatgagtcgattgaaacggtgaactacgtaaacattccaaccgaccgtcctgtattattcaaattaacttccgcagatacgatgacaagcttttgggttccgcaattaggtgggcaaaaatatgcgatgtctggcatgacgatgaatttatatttacaagcagatgaagttggtacatacaaaggtcgtaacgcaaacttcaacggcgaaggttttgcggatcaacgctttgatgtagtagctcaatctgaaaaagatttcaaaaaatgggcgaaagaaacaaaagcaagctcgccagttattacacaagacatatatgatcgtcttttaattcctggaagctctaagaaaaagacttattctggtacgcatttagcatttgttgatgtagcagctgatccagagtatgttttctatgcctacaaacgttttggttatgagatgacaaatccgcataatccaaacacaaaatcaaccatttctgatgaaccaatgcttccggttcgtcctgtgacagtaactaatccgcaatttgagcgtcatgatatgaagccacaaattattaaaaacggcgaaggttaccacgaggataaacaccgcgaagatgaaatgaagaaaatggaagaagacatccaaacaaatgaattcaataaaaaagaatcggatgacgcagggaagtaaaaaggggggacataaggcatgaaatggaatgagtttatcgtaactggcgatccaatgattttaggcgcgcagatttctatcgtacttgtaagtattggtgttgttgcgttactaacttatacaaaaaaatggaagtggctcatgaaagagtggatttcttccgttgatcataaaaaaattggtattatgtacttgcttgctgctgtcttaatgtttttccgtggtggtgtggatgcgctaatgatgcgtacccagctcgctttaccggatatgaaatttttagacgcacagcattacaatgaagtattttctactcacggaaccattatgattttatttatggcgatgccgtttatcatcggactgatgaacattgccgtgccacttcaaattggtgcgcgtgatgtagcatttccatttttaaacaacttgagtttttggacgttctttatgggagcgatgctatttaacttatcattcgtaattggtggttcgccagacgctggttggacaaactatgcgccacttgcgacagattttagcgcgggatatggaattaacttctatcttttaggtgttcaaatcgctggtattggtacg
>14	N operona: 9	middle	lmo0014	gene_poz=(601-2580)	qoxB	AA3-600 quinol oxidase subunit I	null	/position=16744 - 19923 (17344 - 19323)	/lenght=3180 (1980)	/codons=1060 (660)	/complement=false	GC-compoz=40.707070707070706%	/LCI1=1.0232675771370763	/LCI2=0.053515427415275686	p_i1=0.11824127574807229	p_i2=0.05352929764956229	/Tai=0.567142162239674	/Tei=0.14817636788460606	/EEI=1.860346536907439
ccgcaattaggtgggcaaaaatatgcgatgtctggcatgacgatgaatttatatttacaagcagatgaagttggtacatacaaaggtcgtaacgcaaacttcaacggcgaaggttttgcggatcaacgctttgatgtagtagctcaatctgaaaaagatttcaaaaaatgggcgaaagaaacaaaagcaagctcgccagttattacacaagacatatatgatcgtcttttaattcctggaagctctaagaaaaagacttattctggtacgcatttagcatttgttgatgtagcagctgatccagagtatgttttctatgcctacaaacgttttggttatgagatgacaaatccgcataatccaaacacaaaatcaaccatttctgatgaaccaatgcttccggttcgtcctgtgacagtaactaatccgcaatttgagcgtcatgatatgaagccacaaattattaaaaacggcgaaggttaccacgaggataaacaccgcgaagatgaaatgaagaaaatggaagaagacatccaaacaaatgaattcaataaaaaagaatcggatgacgcagggaagtaaaaaggggggacataaggcatgaaatggaatgagtttatcgtaactggcgatccaatgattttaggcgcgcagatttctatcgtacttgtaagtattggtgttgttgcgttactaacttatacaaaaaaatggaagtggctcatgaaagagtggatttcttccgttgatcataaaaaaattggtattatgtacttgcttgctgctgtcttaatgtttttccgtggtggtgtggatgcgctaatgatgcgtacccagctcgctttaccggatatgaaatttttagacgcacagcattacaatgaagtattttctactcacggaaccattatgattttatttatggcgatgccgtttatcatcggactgatgaacattgccgtgccacttcaaattggtgcgcgtgatgtagcatttccatttttaaacaacttgagtttttggacgttctttatgggagcgatgctatttaacttatcattcgtaattggtggttcgccagacgctggttggacaaactatgcgccacttgcgacagattttagcgcgggatatggaattaacttctatcttttaggtgttcaaatcgctggtattggtacgctgatgacggggattaactttttcgttacgattttaagaatgcgtacaaaaggtatgacgttaatgaaaatgccaatgtttacttggtcttcattaattacaagtttgatcattattttcgctttcccagttttaacagtggcacttgctttgatgtcatttgaccgactgtttgggacagcattcttcacactcacgaatggtgggctcccaatgatgtgggccaacttgttctgggtttgggggcatccggaagtatatattgttattttgccagctttcggtattttctcagagattatttctactttctcgaggaaaaaattattcggttatccggcgatggttgccgcgatggcagttatttctttactaagtttcctagtttgggtccatcacttctttacaatgggatcaggggcgcttgttaactccttcttctccattacaacgatgatgattgcgataccgaccgggattaagatattcaactggctctttacgatgtacaaagggcgaataacctttacaacgccaatgctttggtcgcttgcctttatccctaactttgttgttggtggggtaactggggttatgcttgcgatggctgcggccgattatcaatatcacaatacgtacttcttagtatcccatttccactacgtattaattgctggaaccgtgttctcctgctttgccgggcttacatactggtatccaaaaatggtcggttacagactaaatgaaaaaattggtaaatggttcttctggattttcgttgttggatttaacgtttgtttcttcccgcaatatttcctaggactagatggtatgccgcgtcgtatttacacttacgtacaaggtgatggctggacaacgcttaactttatctctacagttggcggattcttgatgggtgtggcattcttagttctttgctacaacatctactacagctacaaaaactctaaacgtgaagttactggtgacccgtgggatgctcgtacgcttgaatgggctacaagttctgcagttcctccaaaatataactttgctgttttaccagaatggaatgacttggatgatttctggaatagaaaacaaaaaggcgatccatatgtaaatgataaaaattataaaccaatccatatgccaagtaataccatggttgggtttgtaatgtctgtcttcttcttcattgcaggtttcggactagtcttctactggtactggatgggaattattggtctagttggtattttaggatgtatgatttatcgttcattccaaaataacgatggttaccacgttgaagtggaagaaattaaagcaacagaagaacataatgcgcgcgaacttgcgactggtgtgaaggagggaaacccatggaatctgtagaaacaaataaaaatctgccaattgaatatagatcagaacaaggtcgattaaatattcttggattctggattttccttggcgccgaaattgcattgtttgcaacgctttttgcgacttactttgttatgaggaaggctggctcgaatgcggggcatccgccagcagaaatgttcgaactttggctagtgctaataatgacatttttacttttaacaagtagttttacgtgtggtctagcaattggtgaaatgcgtaaaggcaatgtgaaaatgttgacgatttactcgattatcacattaattcttggtgcgggatttgttggctttgagctttatgaatttgcacactatgtgacagaaggagttacgatgcaagttggttcttactggtcggcattcttcgttctactaggaacacatggacttcacgtaacggtcgggattttctggattagttttattctgattcaaattaaaatgcatggtttgacgccaaaaacagcatcaaaagtatttatttccagtttatactggcatttcttggatgttgtgtggattttcattttcaccggtgtctatttgctagggatggtgaactaat
>15	N operona: 9	middle	lmo0015	gene_poz=(601-1212)	qoxC	AA3-600 quinol oxidase subunit III	null	/position=18711 - 20522 (19311 - 19922)	/lenght=1812 (612)	/codons=604 (204)	/complement=false	GC-compoz=38.39869281045752%	/LCI1=1.2380952380952381	/LCI2=0.09195402298850573	p_i1=0.21167850987073888	p_i2=0.20203528812325514	/Tai=0.5392481608316944	/Tei=0.28183175931092963	/EEI=1.837557348740116
atttaacgtttgtttcttcccgcaatatttcctaggactagatggtatgccgcgtcgtatttacacttacgtacaaggtgatggctggacaacgcttaactttatctctacagttggcggattcttgatgggtgtggcattcttagttctttgctacaacatctactacagctacaaaaactctaaacgtgaagttactggtgacccgtgggatgctcgtacgcttgaatgggctacaagttctgcagttcctccaaaatataactttgctgttttaccagaatggaatgacttggatgatttctggaatagaaaacaaaaaggcgatccatatgtaaatgataaaaattataaaccaatccatatgccaagtaataccatggttgggtttgtaatgtctgtcttcttcttcattgcaggtttcggactagtcttctactggtactggatgggaattattggtctagttggtattttaggatgtatgatttatcgttcattccaaaataacgatggttaccacgttgaagtggaagaaattaaagcaacagaagaacataatgcgcgcgaacttgcgactggtgtgaaggagggaaacccatggaatctgtagaaacaaataaaaatctgccaattgaatatagatcagaacaaggtcgattaaatattcttggattctggattttccttggcgccgaaattgcattgtttgcaacgctttttgcgacttactttgttatgaggaaggctggctcgaatgcggggcatccgccagcagaaatgttcgaactttggctagtgctaataatgacatttttacttttaacaagtagttttacgtgtggtctagcaattggtgaaatgcgtaaaggcaatgtgaaaatgttgacgatttactcgattatcacattaattcttggtgcgggatttgttggctttgagctttatgaatttgcacactatgtgacagaaggagttacgatgcaagttggttcttactggtcggcattcttcgttctactaggaacacatggacttcacgtaacggtcgggattttctggattagttttattctgattcaaattaaaatgcatggtttgacgccaaaaacagcatcaaaagtatttatttccagtttatactggcatttcttggatgttgtgtggattttcattttcaccggtgtctatttgctagggatggtgaactaatatgacacaaaataataaatcaaatgcagcacatgcagaaggtggcattccttggaaacatattgttggctttgcgctatcggttgttttgacgcttctagcagtctgggtagctctttattcaacgcttacaacaaatgttaaggtagttattattttcatctttgcgttcattcaggcagccctacagcttctgatgttcatgcatatgacagaaggccgcgatggtaaaatccaaatcggtaatattttattcgcagcatttattgcgattgtcgtagttattggttcttattgggtaatggaaattggccatatgaatcatttgttataaaaaataagctgatgcatggaacggtatacaccgaactagcatcagctttttttattttgcggaaatatcaccattactattaatggttgcatttggagaaatggattgcaggtaatttaattgtgctgtcttggaagaaccttcaagcatattaatttgattgcctgaaataataccaggatcaaaatgggcagttactttaccttgatcaaaattcagtttataaatacctgtttctgccgaatgacctgaaacatagtcaggga
>16	N operona: 9	last	lmo0016	gene_poz=(601-933)	qoxD	quinol oxidase aa3-600 subunit IV	null	/position=19324 - 20856 (19924 - 20256)	/lenght=1533 (333)	/codons=511 (111)	/complement=false	GC-compoz=37.83783783783784%	/LCI1=1.1818181818181819	/LCI2=0.10151515151515153	p_i1=0.18506892732777117	p_i2=0.2486664761002168	/Tai=0.4412898964239218	/Tei=0.3237998284901951	/EEI=2.217510238034389
aaacaaataaaaatctgccaattgaatatagatcagaacaaggtcgattaaatattcttggattctggattttccttggcgccgaaattgcattgtttgcaacgctttttgcgacttactttgttatgaggaaggctggctcgaatgcggggcatccgccagcagaaatgttcgaactttggctagtgctaataatgacatttttacttttaacaagtagttttacgtgtggtctagcaattggtgaaatgcgtaaaggcaatgtgaaaatgttgacgatttactcgattatcacattaattcttggtgcgggatttgttggctttgagctttatgaatttgcacactatgtgacagaaggagttacgatgcaagttggttcttactggtcggcattcttcgttctactaggaacacatggacttcacgtaacggtcgggattttctggattagttttattctgattcaaattaaaatgcatggtttgacgccaaaaacagcatcaaaagtatttatttccagtttatactggcatttcttggatgttgtgtggattttcattttcaccggtgtctatttgctagggatggtgaactaatatgacacaaaataataaatcaaatgcagcacatgcagaaggtggcattccttggaaacatattgttggctttgcgctatcggttgttttgacgcttctagcagtctgggtagctctttattcaacgcttacaacaaatgttaaggtagttattattttcatctttgcgttcattcaggcagccctacagcttctgatgttcatgcatatgacagaaggccgcgatggtaaaatccaaatcggtaatattttattcgcagcatttattgcgattgtcgtagttattggttcttattgggtaatggaaattggccatatgaatcatttgttataaaaaataagctgatgcatggaacggtatacaccgaactagcatcagctttttttattttgcggaaatatcaccattactattaatggttgcatttggagaaatggattgcaggtaatttaattgtgctgtcttggaagaaccttcaagcatattaatttgattgcctgaaataataccaggatcaaaatgggcagttactttaccttgatcaaaattcagtttataaatacctgtttctgccgaatgacctgaaacatagtcagggaataagaaattacctaatgaataagcaattggaacatctttgtatacttcaaaaccttggagccagtgtggatggctagcaacaatcgcatccactaaattatcatccacgagttttttaacgtattgggtttgataatctacaggtgtattcgtcttttcaactccccagtgaaaatagacgaccatataatcaatatctttattttttgcgcgttcttctttgattttttcttcgacaaggtttaaatcataaccattagtaacccctggagtatcttcgtcggcaatccaacccgtattcgggaaaaagtggcaaaacgacatgaaaccaac
>17	N operona: 10	first-last	lmo0017	gene_poz=(601-1719)	-	capsule biosynthesis protein CapA	CapA protein (polyglutamate capsule biosynthesis)	/position=19708 - 22026 (20308 - 21426)	/lenght=2319 (1119)	/codons=773 (373)	/complement=true	GC-compoz=35.83556747095621%	/LCI1=1.3342293906810037	/LCI2=0.13915770609318992	p_i1=0.25978223587781674	p_i2=0.44062649943682203	/Tai=0.4486625376461293	/Tei=0.4965638494931398	/EEI=2.165345396501111
tttgtgacattcatcaaaaactgcatcataaaatgctaaacctttttcatttggtgtcgtttcatcaccattcgggaaaatacgtggccaactgatggacatacggaaacatttgaatcccatttcagccattaatttaatgtcttctttataacgatgataaaaatcaattgattcgtgacttgggtaaaaaccataatctgtagcaagcgctttcgatggattgaataaagcttcccaacgtccgtcctctactgttggaaggatatcaacaagtgaaagtcctttaccgtcttcaagataagctccttcacattggttggcagcaactgctccgccccataaaaagtctttaggaaattttgattctgtcatttttgtatatctcctctcacgaatataatttacttttccactatagaatatgtaatgcattacatagcaagcaataatttcaatttttttaaattcgtcttccattttatgattttaaagttcacaatttagccattaaaatccataaaaaagtctattttcgataaaaacctttttctccatactgatagaattagataactttttaatttaggaggagaaaaaatgaaatcaagaaaaaaagggattatcttagtactgtccgttattctaatcttttccattggtttattagtgaacaacctcatgacaaacaacaaagatactgctaagccaaaaaagaaaaccgtcgctgctgttaaaaagaaaaaagagacacctccaaaaccaaaagaaccatttaacattgattttacaggtgatattatgtttgattgggatttacgccccgttttagcagagaagggaatggattatccttttaataatgttcgcgaggaactgaaatcgagcgactatacatttgttgatttagaaacagctattacaactcgaacaaaaaaagtcccctaccaagaattttggattaaaagtgatcctagttctttaacagctcttaaaaatgcaggggttgatatggttaatattagtaataaccacattttagactattacgaagatggattactcgacacaacggctgctttacgcgccaataacctagcctatgttggcgccggtaaaaatgaagatgaagcctatcaacttaaagttgctgacatcaaaggaaacaaagttggtttcatgtcgttttgccactttttcccgaatacgggttggattgccgacgaagatactccaggggttactaatggttatgatttaaaccttgtcgaagaaaaaatcaaagaagaacgcgcaaaaaataaagatattgattatatggtcgtctattttcactggggagttgaaaagacgaatacacctgtagattatcaaacccaatacgttaaaaaactcgtggatgataatttagtggatgcgattgttgctagccatccacactggctccaaggttttgaagtatacaaagatgttccaattgcttattcattaggtaatttcttattccctgactatgtttcaggtcattcggcagaaacaggtatttataaactgaattttgatcaaggtaaagtaactgcccattttgatcctggtattatttcaggcaatcaaattaatatgcttgaaggttcttccaagacagcacaattaaattacctgcaatccatttctccaaatgcaaccattaatagtaatggtgatatttccgcaaaataaaaaaagctgatgctagttcggtgtataccgttccatgcatcagcttattttttataacaaatgattcatatggccaatttccattacccaataagaaccaataactacgacaatcgcaataaatgctgcgaataaaatattaccgatttggattttaccatcgcggccttctgtcatatgcatgaacatcagaagctgtagggctgcctgaatgaacgcaaagatgaaaataataactaccttaacatttgttgtaagcgttgaataaagagctacccagactgctagaagcgtcaaaacaaccgatagcgcaaagccaacaatatgtttccaaggaatgccaccttctgcatgtgctgcatttgatttattattttgtgtcatattagttcaccatccctagcaaatagacaccggtgaaaatgaaaatccacacaacatccaagaaatgccagtataaactggaaataaatacttttgatgctgtttttggcgtcaaaccatgcattttaatttgaatcagaataaaactaatccagaaaatcccgaccgttacgtgaagtccatgtgttcctagtagaacgaagaatgccgaccagt
>18	N operona: 11	first-last	lmo0018	gene_poz=(601-2034)	-	beta-glucosidase	null	/position=21052 - 23685 (21652 - 23085)	/lenght=2634 (1434)	/codons=878 (478)	/complement=false	GC-compoz=39.609483960948396%	/LCI1=1.23340321453529	/LCI2=0.09657582110412297	p_i1=0.2094113909029926	p_i2=0.22429330334474934	/Tai=0.3839657234265119	/Tei=0.3018639730102744	/EEI=3.1044162416048064
aggatcacttttaatccaaaattcttggtaggggactttttttgttcgagttgtaatagctgtttctaaatcaacaaatgtatagtcgctcgatttcagttcctcgcgaacattattaaaaggataatccattcccttctctgctaaaacggggcgtaaatcccaatcaaacataatatcacctgtaaaatcaatgttaaatggttcttttggttttggaggtgtctcttttttctttttaacagcagcgacggttttcttttttggcttagcagtatctttgttgtttgtcatgaggttgttcactaataaaccaatggaaaagattagaataacggacagtactaagataatccctttttttcttgatttcattttttctcctcctaaattaaaaagttatctaattctatcagtatggagaaaaaggtttttatcgaaaatagacttttttatggattttaatggctaaattgtgaactttaaaatcataaaatggaagacgaatttaaaaaaattgaaattattgcttgctatgtaatgcattacatattctatagtggaaaagtaaattatattcgtgagaggagatatacaaaaatgacagaatcaaaatttcctaaagactttttatggggcggagcagttgctgccaaccaatgtgaaggagcttatcttgaagacggtaaaggactttcacttgttgatatccttccaacagtagaggacggacgttgggaagctttattcaatccatcgaaagcgcttgctacagattatggtttttacccaagtcacgaatcaattgatttttatcatcgttataaagaagacattaaattaatggctgaaatgggattcaaatgtttccgtatgtccatcagttggccacgtattttcccgaatggtgatgaaacgacaccaaatgaaaaaggtttagcattttatgatgcagtttttgatgaatgtcacaaatatggtatcgaaccagttgttacaatcaaccattttgatactccgctagaagttttcaaaaaatatggtggttggaaaaatcgtaaatgcatcgacttttacttgaatttctgtgaagcaattttcacgcgttataaagataaagtaaaatattggatgacatttaatgaaattaacatgattcttcatcttccatacattggtggaggtttagacgttactaaagaggataatccagaggaagttaaatatcaagctgctcatcatcaattagttgcatcagcacttgcaactaaacttggtcatgaaatcaatcctgaaaatcaaatcggttgtatgcttgcagcgggtaacacatatccaatgacttgtaatccaaaagatgtctggaagtctatcgaggcggaccgtgaaggctacttcttcattgatgttcaagcacgcggatactacccaagctacactaaacgtttcttcaaagaacataacatcaacatcaaaatggaagatggcgacttagacgcattacgcgatcacacagttgattatgtggcattcagctactattcttctcgtctaacaagcgcagatccagagaaaaacaaagaaacagaaggcaacgttttcgcaacactaaaaaacccatacctaaaagcaagcgaatggggctggcaaattgatccactaggtctacgtattactatgaatacaatttacgaccgttaccaaaaaccacttttcatcgttgaaaatggcttaggtgcagtggatactgtggaagaagacggctcaatcactgacgattacagaatcgactacatgcgtgaacatgttcgcgaaatgggcgaagcaatcgaggacggagtagaacttcttggctatacaccgtggggctgcatcgatcttgtcagcgctggctctggcgaaatgaaaaaacgctacggcttcatctatgttgaccgcgacaacaaaggcaacggaacattaaaccgctcgaagaaaaaatcattcgactggtacaaaaaagtaattgaaacaaatggtaaagatatcgactagtatatcaaaaacccccactttcatcatcgaaagtgggggttttattttaatacgaaatcgcgcgttttgcttgtttgctccaacatgtattaaagtaactttgcgaaattcgtgcatttttttgaccagaccagctgtcattgtagtaaaaattatttttatcataaccggtaatggtgattgcgtgaacggaaaaaccgtggaatttactcacccaagctacaactggacgttttttattcaactgatttttaataccagctaaatttgttccagtcatattcttcgcgctcccagtatattttttaacttgattaactaaagccggtggataaatcgtccaaccgctcttagaaaatggattcccgacaaaaccataatttggattggatttatgacgcttcatttctttggcaagttttactttatcaacattttttccagcatagcgcagcatcatcgcaatgtttgtaatctcgcaacctgttggtaattgtggacgctgaacgattaatggcacgttcatttgcacaatttttggcgttggaggttttggagtcggagttgcagttgcggcttttacatatttcccagatacgt
>19	N operona: 12	first-last	lmo0019	gene_poz=(601-1422)	-	hypothetical protein	lmo0019	/position=22532 - 24553 (23132 - 23953)	/lenght=2022 (822)	/codons=674 (274)	/complement=true	GC-compoz=38.929440389294406%	/LCI1=1.2234432234432235	/LCI2=0.05543345543345543	p_i1=0.20462697642535252	p_i2=0.0588521298303642	/Tai=0.5051904094759259	/Tei=0.15296691684732777	/EEI=1.8700331391937466
aatctgcaattttttagcaattcgcgcatcctgaatttcatttattgcaactacttttgtatgttcgttagtaatttttgttttgcgattgaatcttccgttcggcactgtcgtatattcattaaaaataacttcttcgttgataatagacttacttacgtatgtgccttttccttgataacgagctaaaatcccagctcgtactaattcgtgtaaggcgcgaacaaccgtagtattactaacattatacttctttttcagttcatcttctgaataaattttttcccctggcttaaaagttccatcactaattaatcgcttgatatcattgataataatagcgtattttggttccgccataacaagttccccctaaagcatcccgcgcgttaacacgttaagttttaggttaatggtaccatgataattttttgattgcaaacttgaattagcttgcaatcactgaactttttaacaataaccggttaacacgttaagttcatttttatagtatcacggccacttcatttatgcaagcgttttctttttatttttccaaaatagggtatacataagtaatctgtatcaaagggggatataatggggactttttttagtaaatgggggaagtggatacttgtccttggattagtgttcagtgtttttagtgtttctacagctggtcaggcggcggcaaaagagactgtgattaacaagcaaatggtaacaactgcaagccttaatgttcgttcaactaattcgacttctgggaaagttattggctggcttaagaacaatacaaagttcaaagcgattgcaaaaacatcgaacaactggtatcgctttagctttaaagggaaaaacggctacgtatctgggaaatatgtaaaagccgcaactgcaactccgactccaaaacctccaacgccaaaaattgtgcaaatgaacgtgccattaatcgttcagcgtccacaattaccaacaggttgcgagattacaaacattgcgatgatgctgcgctatgctggaaaaaatgttgataaagtaaaacttgccaaagaaatgaagcgtcataaatccaatccaaattatggttttgtcgggaatccattttctaagagcggttggacgatttatccaccggctttagttaatcaagttaaaaaatatactgggagcgcgaagaatatgactggaacaaatttagctggtattaaaaatcagttgaataaaaaacgtccagttgtagcttgggtgagtaaattccacggtttttccgttcacgcaatcaccattaccggttatgataaaaataatttttactacaatgacagctggtctggtcaaaaaaatgcacgaatttcgcaaagttactttaatacatgttggagcaaacaagcaaaacgcgcgatttcgtattaaaataaaacccccactttcgatgatgaaagtgggggtttttgatatactagtcgatatctttaccatttgtttcaattacttttttgtaccagtcgaatgattttttcttcgagcggtttaatgttccgttgcctttgttgtcgcggtcaacatagatgaagccgtagcgttttttcatttcgccagagccagcgctgacaagatcgatgcagccccacggtgtatagccaagaagttctactccgtcctcgattgcttcgcccatttcgcgaacatgttcacgcatgtagtcgattctgtaatcgtcagtgattgagccgtcttcttccacagtatccactgcacctaagccattttcaacgatgaaaagtggtttttggtaacggtcgtaaattgtattcatagtaatacgtagacctagtggatcaatttgccagccccattcgcttgcttttaggtatgggttttttagtgttgcgaaaacgttgccttctgtttctttgtttttctctggatctgcgcttgttagacgagaagaatagtagctgaatgccacataatcaactgtgtgatcgcgtaatgcgtctaagtcgccatctt
>20	N operona: 13	first	lmo0020	gene_poz=(601-1341)	-	GntR family transcriptional regulator	null	/position=23594 - 25534 (24194 - 24934)	/lenght=1941 (741)	/codons=647 (247)	/complement=false	GC-compoz=31.84885290148448%	/LCI1=1.567750677506775	/LCI2=0.09417344173441736	p_i1=0.3845862419194764	p_i2=0.21264968261512707	/Tai=0.4265482092882986	/Tei=0.29138471435361435	/EEI=1.9258996899590548
gattaatggcacgttcatttgcacaatttttggcgttggaggttttggagtcggagttgcagttgcggcttttacatatttcccagatacgtagccgtttttccctttaaagctaaagcgataccagttgttcgatgtttttgcaatcgctttgaactttgtattgttcttaagccagccaataactttcccagaagtcgaattagttgaacgaacattaaggcttgcagttgttaccatttgcttgttaatcacagtctcttttgccgccgcctgaccagctgtagaaacactaaaaacactgaacactaatccaaggacaagtatccacttcccccatttactaaaaaaagtccccattatatccccctttgatacagattacttatgtataccctattttggaaaaataaaaagaaaacgcttgcataaatgaagtggccgtgatactataaaaatgaacttaacgtgttaaccggttattgttaaaaagttcagtgattgcaagctaattcaagtttgcaatcaaaaaattatcatggtaccattaacctaaaacttaacgtgttaacgcgcgggatgctttagggggaacttgttatggcggaaccaaaatacgctattattatcaatgatatcaagcgattaattagtgatggaacttttaagccaggggaaaaaatttattcagaagatgaactgaaaaagaagtataatgttagtaatactacggttgttcgcgccttacacgaattagtacgagctgggattttagctcgttatcaaggaaaaggcacatacgtaagtaagtctattatcaacgaagaagttatttttaatgaatatacgacagtgccgaacggaagattcaatcgcaaaacaaaaattactaacgaacatacaaaagtagttgcaataaatgaaattcaggatgcgcgaattgctaaaaaattgcagattccacctgaaaatatgattgttcattttcaacgaatccgccttattgatgatttaccttggactgttcaaaacaactatatggcaaaatccaatttgatcaatgtcgatttaacaaattttgaaaagtttaattctttatctgaagtgattaaagagctttatggcattaatattctgcacgaagcgatgaaagagagaattgaagttgaatttccagtaaaagataaaaataatttcaaattactcgaaattgatactgaattgccactttaccatattgaaagaataacttatgtgcctgaggggcaaccctatgaatatattgaaagctatttacggcataatttttactctattgaaattgaaaagaaaaaacaatagaagggagttaattacttggattatattatcgcagcacatggtcggtatgcgcaggaagtaaaagatagctgccaaatgattactggccaaacaactaatatttcagcaattacttttactgaagaaatgggggtgacggatgtattagatgcctacatggcagtttattcacctgtaaatgaaaccgctatcattgtggatattgttggtggaactccgtgtaatgcggctcaaatgtttagtacaaaacatccagaagttaaagttgtatcaggtttgtcgctaggattaatcattccacttagccttggagaaagtttagaggaggcgatgcttggagcaaaagataatattcaatttgtagagcaaaaagcgagtcatacgatagtaagtgatgatggggaggaagaggactgatgggaagcaacggaattaaacacgtacgcgtagatgaaagactaattcacggacaagtagcaacaatgtggaccaatactataaaagcaacgcgaatcatgattgttgatgatgcagttgtaaaaaatgaaatggaaaaagttgccttaaaaaccgcagtacctgctggtgtcaaactaagca
>21	N operona: 13	middle	lmo0021	gene_poz=(601-1002)	-	PTS fructose transporter subunit IIA	null	/position=24350 - 25951 (24950 - 25351)	/lenght=1602 (402)	/codons=534 (134)	/complement=false	GC-compoz=39.800995024875625%	/LCI1=1.0025062656641603	/LCI2=0.10476190476190479	p_i1=0.1105236159276785	p_i2=0.2649499704119219	/Tai=0.42608325640418654	/Tei=0.3384549733707297	/EEI=2.0213053426262984
gtacgagctgggattttagctcgttatcaaggaaaaggcacatacgtaagtaagtctattatcaacgaagaagttatttttaatgaatatacgacagtgccgaacggaagattcaatcgcaaaacaaaaattactaacgaacatacaaaagtagttgcaataaatgaaattcaggatgcgcgaattgctaaaaaattgcagattccacctgaaaatatgattgttcattttcaacgaatccgccttattgatgatttaccttggactgttcaaaacaactatatggcaaaatccaatttgatcaatgtcgatttaacaaattttgaaaagtttaattctttatctgaagtgattaaagagctttatggcattaatattctgcacgaagcgatgaaagagagaattgaagttgaatttccagtaaaagataaaaataatttcaaattactcgaaattgatactgaattgccactttaccatattgaaagaataacttatgtgcctgaggggcaaccctatgaatatattgaaagctatttacggcataatttttactctattgaaattgaaaagaaaaaacaatagaagggagttaattacttggattatattatcgcagcacatggtcggtatgcgcaggaagtaaaagatagctgccaaatgattactggccaaacaactaatatttcagcaattacttttactgaagaaatgggggtgacggatgtattagatgcctacatggcagtttattcacctgtaaatgaaaccgctatcattgtggatattgttggtggaactccgtgtaatgcggctcaaatgtttagtacaaaacatccagaagttaaagttgtatcaggtttgtcgctaggattaatcattccacttagccttggagaaagtttagaggaggcgatgcttggagcaaaagataatattcaatttgtagagcaaaaagcgagtcatacgatagtaagtgatgatggggaggaagaggactgatgggaagcaacggaattaaacacgtacgcgtagatgaaagactaattcacggacaagtagcaacaatgtggaccaatactataaaagcaacgcgaatcatgattgttgatgatgcagttgtaaaaaatgaaatggaaaaagttgccttaaaaaccgcagtacctgctggtgtcaaactaagcattctgacagtaaaaggtgcagcaaataatatcaataatgataaatacgcagggcagcaagttttcttaatcgtaaaatcacctcatgctcttcgcggtttagtggatgcgggcgtagaacttccccaaatcaatgttggaaatatgtcgactaaagcagggagtcgccaaataaaaaaatcagttagcgtgacagatgaaaatttggaagattttgattatttggctcaaaaaggcattaaaatcactgctcaaatggttccgagtgaagatgcagttgaatttgcaaatttattaaaaaaataagttataagaagggagaactacaatggatttagcaatttggcagattatattgttagttatacttgcagcttgtaccattcttgatgctttaactttagtaataggacttaat
>22	N operona: 13	middle	lmo0022	gene_poz=(601-1089)	-	PTS fructose transporter subunit IIB	null	/position=24751 - 26439 (25351 - 25839)	/lenght=1689 (489)	/codons=563 (163)	/complement=false	GC-compoz=37.21881390593047%	/LCI1=1.228395061728395	/LCI2=0.08724279835390947	p_i1=0.20700083358660876	p_i2=0.18001994906670318	/Tai=0.3831685263409317	/Tei=0.2620179541600329	/EEI=2.221122386430272
aattgaagttgaatttccagtaaaagataaaaataatttcaaattactcgaaattgatactgaattgccactttaccatattgaaagaataacttatgtgcctgaggggcaaccctatgaatatattgaaagctatttacggcataatttttactctattgaaattgaaaagaaaaaacaatagaagggagttaattacttggattatattatcgcagcacatggtcggtatgcgcaggaagtaaaagatagctgccaaatgattactggccaaacaactaatatttcagcaattacttttactgaagaaatgggggtgacggatgtattagatgcctacatggcagtttattcacctgtaaatgaaaccgctatcattgtggatattgttggtggaactccgtgtaatgcggctcaaatgtttagtacaaaacatccagaagttaaagttgtatcaggtttgtcgctaggattaatcattccacttagccttggagaaagtttagaggaggcgatgcttggagcaaaagataatattcaatttgtagagcaaaaagcgagtcatacgatagtaagtgatgatggggaggaagaggactgatgggaagcaacggaattaaacacgtacgcgtagatgaaagactaattcacggacaagtagcaacaatgtggaccaatactataaaagcaacgcgaatcatgattgttgatgatgcagttgtaaaaaatgaaatggaaaaagttgccttaaaaaccgcagtacctgctggtgtcaaactaagcattctgacagtaaaaggtgcagcaaataatatcaataatgataaatacgcagggcagcaagttttcttaatcgtaaaatcacctcatgctcttcgcggtttagtggatgcgggcgtagaacttccccaaatcaatgttggaaatatgtcgactaaagcagggagtcgccaaataaaaaaatcagttagcgtgacagatgaaaatttggaagattttgattatttggctcaaaaaggcattaaaatcactgctcaaatggttccgagtgaagatgcagttgaatttgcaaatttattaaaaaaataagttataagaagggagaactacaatggatttagcaatttggcagattatattgttagttatacttgcagcttgtaccattcttgatgctttaactttagtaataggacttaatttccctgtaataacaggaacgcttgctggaatcattatgggtgatatggtgctcggacttgcaattggggcaacgttacagctgatggttctaggtgttggtacatacggcggtgcgtcgattcctgactttacaacgggagcaatcgtcggaacagtatttgccgttttatcaggtcaggatgcggaatttgcgattggccttgcaattccagtggggcttttaatggttcaattagatattttagcaagatttactaatacgtttttcttgcaccgcattgattctaacatcgcttcaggaaacatctcagcagttaaaaggaatatttggtacggcgcattaccatgggctttatcgcgcgcggttccagtatttatcatgttgactttcggacaaagcgtggttgattttattcttaacgaaattccagaatggctaatgggtggactacgtgtagctggtggaattcttccagtagttggtat
>23	N operona: 13	middle	lmo0023	gene_poz=(601-1404)	-	PTS fructose transporter subunit IIC	null	/position=25262 - 27265 (25862 - 26665)	/lenght=2004 (804)	/codons=668 (268)	/complement=false	GC-compoz=41.66666666666667%	/LCI1=1.042446941323346	/LCI2=0.12122347066167294	p_i1=0.1255988368307153	p_i2=0.3492360328623596	/Tai=0.4478868708374839	/Tei=0.41431242957612363	/EEI=2.049693386357735
gcgatgcttggagcaaaagataatattcaatttgtagagcaaaaagcgagtcatacgatagtaagtgatgatggggaggaagaggactgatgggaagcaacggaattaaacacgtacgcgtagatgaaagactaattcacggacaagtagcaacaatgtggaccaatactataaaagcaacgcgaatcatgattgttgatgatgcagttgtaaaaaatgaaatggaaaaagttgccttaaaaaccgcagtacctgctggtgtcaaactaagcattctgacagtaaaaggtgcagcaaataatatcaataatgataaatacgcagggcagcaagttttcttaatcgtaaaatcacctcatgctcttcgcggtttagtggatgcgggcgtagaacttccccaaatcaatgttggaaatatgtcgactaaagcagggagtcgccaaataaaaaaatcagttagcgtgacagatgaaaatttggaagattttgattatttggctcaaaaaggcattaaaatcactgctcaaatggttccgagtgaagatgcagttgaatttgcaaatttattaaaaaaataagttataagaagggagaactacaatggatttagcaatttggcagattatattgttagttatacttgcagcttgtaccattcttgatgctttaactttagtaataggacttaatttccctgtaataacaggaacgcttgctggaatcattatgggtgatatggtgctcggacttgcaattggggcaacgttacagctgatggttctaggtgttggtacatacggcggtgcgtcgattcctgactttacaacgggagcaatcgtcggaacagtatttgccgttttatcaggtcaggatgcggaatttgcgattggccttgcaattccagtggggcttttaatggttcaattagatattttagcaagatttactaatacgtttttcttgcaccgcattgattctaacatcgcttcaggaaacatctcagcagttaaaaggaatatttggtacggcgcattaccatgggctttatcgcgcgcggttccagtatttatcatgttgactttcggacaaagcgtggttgattttattcttaacgaaattccagaatggctaatgggtggactacgtgtagctggtggaattcttccagtagttggtattgcgattctccttcgttacttgccaacaaacaaattcgtcgcttatttaattatcggatttgtagcagcagcttatctaaaagtaccaatgctaggcgtagcgctaattggtgtagcattagcaatcatctacttcaaacaaaatttcaaaaatccagtagctgcaggagcaaatggtgcagcgctagttggggaggagaatgaagatggcgaatacgaagactgagcaggattttgagaaagtcctcaagagacgcgatttaatagcagcaaactttcgttggttgtttgccagccaaatctgttggaactatgagcgaatgatgtcgactggttatctttatagtattttgccaacgcttcggaagctttataaaactgatgatgatttaaaagatatgatgaatatgcataaccaattctttaatacaaatcctatggtcggtggtttgattttaggaatggatatggcgattgaagagcgagaaaagaaagcatcaaaagaagtcgtaactggtttgaagactggattaatgggaccgtttgctggtgttggtgatacgattttcggggttattttaccgacgatttttggatcaattgccgcatatatgggacttcaaggtaatgtgacaggtgtagttatctgggtattagtaaatattttggttgtgggagctagatttactttacttcctctaggatataagcaaggtgcgaaactagtgacggaattcgcggatagacttaacgcgttaaccgatgcagctattttgctcggggtcacggtcgtcggggcattaataccaaccgtaattaaagcaac
>24	N operona: 13	middle	lmo0024	gene_poz=(601-1428)	-	PTS mannose transporter subunit IID	null	/position=26040 - 28067 (26640 - 27467)	/lenght=2028 (828)	/codons=676 (276)	/complement=false	GC-compoz=38.768115942028984%	/LCI1=1.2206060606060607	/LCI2=0.09454545454545454	p_i1=0.20327122580541276	p_i2=0.21444262682825502	/Tai=0.513495194720228	/Tei=0.2929983641454295	/EEI=1.7043042572414995
ttctaggtgttggtacatacggcggtgcgtcgattcctgactttacaacgggagcaatcgtcggaacagtatttgccgttttatcaggtcaggatgcggaatttgcgattggccttgcaattccagtggggcttttaatggttcaattagatattttagcaagatttactaatacgtttttcttgcaccgcattgattctaacatcgcttcaggaaacatctcagcagttaaaaggaatatttggtacggcgcattaccatgggctttatcgcgcgcggttccagtatttatcatgttgactttcggacaaagcgtggttgattttattcttaacgaaattccagaatggctaatgggtggactacgtgtagctggtggaattcttccagtagttggtattgcgattctccttcgttacttgccaacaaacaaattcgtcgcttatttaattatcggatttgtagcagcagcttatctaaaagtaccaatgctaggcgtagcgctaattggtgtagcattagcaatcatctacttcaaacaaaatttcaaaaatccagtagctgcaggagcaaatggtgcagcgctagttggggaggagaatgaagatggcgaatacgaagactgagcaggattttgagaaagtcctcaagagacgcgatttaatagcagcaaactttcgttggttgtttgccagccaaatctgttggaactatgagcgaatgatgtcgactggttatctttatagtattttgccaacgcttcggaagctttataaaactgatgatgatttaaaagatatgatgaatatgcataaccaattctttaatacaaatcctatggtcggtggtttgattttaggaatggatatggcgattgaagagcgagaaaagaaagcatcaaaagaagtcgtaactggtttgaagactggattaatgggaccgtttgctggtgttggtgatacgattttcggggttattttaccgacgatttttggatcaattgccgcatatatgggacttcaaggtaatgtgacaggtgtagttatctgggtattagtaaatattttggttgtgggagctagatttactttacttcctctaggatataagcaaggtgcgaaactagtgacggaattcgcggatagacttaacgcgttaaccgatgcagctattttgctcggggtcacggtcgtcggggcattaataccaaccgtaattaaagcaactgtcccattcgtttataaatcaggaaaagtagagctcaaaatgcaagacatgctagatcaaatcatgccatcactcgttccagtcttacttgtggcactaatctatgcacttttaggccacaaaaaaatgacatctacgaaggctattttattagtaatggttattgcgattattttattcaacctaaaaattctaggttaaaatataaaaattggaggaatagacaaaatgggtttaacattttttgacaaagcgcgtgaattaacggaggaactagaaaaaacacaggcggaaagtattcatcaagcagcaaaactggtggcagacagcattatgaacgacggaattattcaagcatttggtagtgggcactcatatgcggcagctattgaagtatgtgggagagcaggaggacttattccctcgaaagttattatggaccctgctggcggttattatgaatctattgagggcgttggttccttgcttactcatagattacaagctaaaccgaatgatatattcttccttatatctaattcaggtcgtaatccaatgggaattgagcttgcagaatggattaaatcacagggctgtaaattaattgttgtaacagcactcgatgcctcgcaaacagcagcttcgagacactcttctggaaaattgttgtacgagtttgcggatgttattttagataatcgttcagtccaaggggatgcggcacttgaattagagggattagaaggaaaagtttgtggaacctcttcattctcagccgttctgcttctccaacaaacaatc
>25	N operona: 13	last	lmo0025	gene_poz=(601-1305)	-	phosphoheptose isomerase	null	/position=26895 - 28799 (27495 - 28199)	/lenght=1905 (705)	/codons=635 (235)	/complement=false	GC-compoz=40.56737588652482%	/LCI1=1.245014245014245	/LCI2=0.08675213675213674	p_i1=0.21503680974900083	p_i2=0.17777138276402474	/Tai=0.48714648941500616	/Tei=0.25999424448762226	/EEI=1.940233169777136
ttaggaatggatatggcgattgaagagcgagaaaagaaagcatcaaaagaagtcgtaactggtttgaagactggattaatgggaccgtttgctggtgttggtgatacgattttcggggttattttaccgacgatttttggatcaattgccgcatatatgggacttcaaggtaatgtgacaggtgtagttatctgggtattagtaaatattttggttgtgggagctagatttactttacttcctctaggatataagcaaggtgcgaaactagtgacggaattcgcggatagacttaacgcgttaaccgatgcagctattttgctcggggtcacggtcgtcggggcattaataccaaccgtaattaaagcaactgtcccattcgtttataaatcaggaaaagtagagctcaaaatgcaagacatgctagatcaaatcatgccatcactcgttccagtcttacttgtggcactaatctatgcacttttaggccacaaaaaaatgacatctacgaaggctattttattagtaatggttattgcgattattttattcaacctaaaaattctaggttaaaatataaaaattggaggaatagacaaaatgggtttaacattttttgacaaagcgcgtgaattaacggaggaactagaaaaaacacaggcggaaagtattcatcaagcagcaaaactggtggcagacagcattatgaacgacggaattattcaagcatttggtagtgggcactcatatgcggcagctattgaagtatgtgggagagcaggaggacttattccctcgaaagttattatggaccctgctggcggttattatgaatctattgagggcgttggttccttgcttactcatagattacaagctaaaccgaatgatatattcttccttatatctaattcaggtcgtaatccaatgggaattgagcttgcagaatggattaaatcacagggctgtaaattaattgttgtaacagcactcgatgcctcgcaaacagcagcttcgagacactcttctggaaaattgttgtacgagtttgcggatgttattttagataatcgttcagtccaaggggatgcggcacttgaattagagggattagaaggaaaagtttgtggaacctcttcattctcagccgttctgcttctccaacaaacaatctatgaagcagtagaacttatgcttgaaaaaggctatacaccaccagtttatcgtagtgcaaatattgatggtggctacgaatacaattttgcgattgaagacaaattcgctgatcgtattttccacttataataaaaatgggcgcgaaaatgaacgttattttcgcgcttttttggaggcaaaatgatgattttaaaagaagtctgtattgaaaatactactaatttggtgaacgttattgaagctggagctaatcgagttgagctttgtgataatctagcggagggcggaacttctgttagttatggggttgcgaaacatgttgtgaaaatttgtcatgaacaaaatgtaagtgtaatggcaatggtccgtccccgaaaaggcaattttgtttatacaaaagaagaaatttcggttatgattgatgacattttgatgtacaagaaaatagcggttgatggcgtggtttttggctgtattacggattctggattgctagataaaccagccataaatgaattattgaaagctgcagcaggtctggaagtgacttttcatatggcgtttgatgagttagtagaaacagaaaaattatcggcaatagactggttagttgagcaaggcgttacaagaattctcacgcatggtggtgacggcgctaaacttcccgaagaaacttttgttcaatggcgaaaatatattgattacgcagcgggtcgaatcattatttta
>26	N operona: 14	first-last	lmo0026	gene_poz=(601-1242)	-	copper homeostasis protein CutC	null	/position=27654 - 29495 (28254 - 28895)	/lenght=1842 (642)	/codons=614 (214)	/complement=false	GC-compoz=38.62928348909657%	/LCI1=1.1439749608763694	/LCI2=0.1377151799687011	p_i1=0.16795097575958745	p_i2=0.43339999990329503	/Tai=0.49301194827524286	/Tei=0.49005999991296556	/EEI=1.6809614084268683
attgaagtatgtgggagagcaggaggacttattccctcgaaagttattatggaccctgctggcggttattatgaatctattgagggcgttggttccttgcttactcatagattacaagctaaaccgaatgatatattcttccttatatctaattcaggtcgtaatccaatgggaattgagcttgcagaatggattaaatcacagggctgtaaattaattgttgtaacagcactcgatgcctcgcaaacagcagcttcgagacactcttctggaaaattgttgtacgagtttgcggatgttattttagataatcgttcagtccaaggggatgcggcacttgaattagagggattagaaggaaaagtttgtggaacctcttcattctcagccgttctgcttctccaacaaacaatctatgaagcagtagaacttatgcttgaaaaaggctatacaccaccagtttatcgtagtgcaaatattgatggtggctacgaatacaattttgcgattgaagacaaattcgctgatcgtattttccacttataataaaaatgggcgcgaaaatgaacgttattttcgcgcttttttggaggcaaaatgatgattttaaaagaagtctgtattgaaaatactactaatttggtgaacgttattgaagctggagctaatcgagttgagctttgtgataatctagcggagggcggaacttctgttagttatggggttgcgaaacatgttgtgaaaatttgtcatgaacaaaatgtaagtgtaatggcaatggtccgtccccgaaaaggcaattttgtttatacaaaagaagaaatttcggttatgattgatgacattttgatgtacaagaaaatagcggttgatggcgtggtttttggctgtattacggattctggattgctagataaaccagccataaatgaattattgaaagctgcagcaggtctggaagtgacttttcatatggcgtttgatgagttagtagaaacagaaaaattatcggcaatagactggttagttgagcaaggcgttacaagaattctcacgcatggtggtgacggcgctaaacttcccgaagaaacttttgttcaatggcgaaaatatattgattacgcagcgggtcgaatcattattttaccaggtggaggaattaaatcgcacaatttagaatggattataaaagaaactggagcagctgaaatacatggcactgacttgtttggggagcgctaaaactccccaaataaatttattttaaaaaaatgcttgcaaccgttttctttatatgatatatttatctcatcacaaaggattgttaccaattcattgggcaaaacctaagctgatttgtaggacacgtgtatgcgtggagtcctcgaatgagcttaggtttttctttttgcccaaaaaaccaaaaagaggaaggaagtcgtcaaaatgaaatatgaacaattagcaaaagacatcttgaaaaatgtcggcggtaaagaaaatatcaacagtgttttccattgtattaccagacttcggtttaaactgaaagatgagaatattgcgaacacgaaagaaattgaaaaacttgatggcgtaatctctgtcattaaaagtggtggtcaataccaagtagttatcggtaaccacgtaccagacgtatttaaagcagtattagaagttggcgggatttcagctgaaggtgacgaaggaagtagtgcaccagcaacaggtaatatcttcaaccgcttcatcgatatgatttctggcgtatttacaccagttctaggtgtattagccgcaacaggtatgattaaaggtttcacggcaatgtttgtagca
>27	N operona: 15	first-last	lmo0027	gene_poz=(601-2505)	-	PTS beta-glucoside transporter subunit IIABC	null	/position=28500 - 31604 (29100 - 31004)	/lenght=3105 (1905)	/codons=1035 (635)	/complement=false	GC-compoz=38.320209973753286%	/LCI1=1.0683491062039958	/LCI2=0.08375394321766562	p_i1=0.1358728006447432	p_i2=0.1642307975495603	/Tai=0.3061717200237446	/Tei=0.24780771779460428	/EEI=3.6350493093132052
ttgatgtacaagaaaatagcggttgatggcgtggtttttggctgtattacggattctggattgctagataaaccagccataaatgaattattgaaagctgcagcaggtctggaagtgacttttcatatggcgtttgatgagttagtagaaacagaaaaattatcggcaatagactggttagttgagcaaggcgttacaagaattctcacgcatggtggtgacggcgctaaacttcccgaagaaacttttgttcaatggcgaaaatatattgattacgcagcgggtcgaatcattattttaccaggtggaggaattaaatcgcacaatttagaatggattataaaagaaactggagcagctgaaatacatggcactgacttgtttggggagcgctaaaactccccaaataaatttattttaaaaaaatgcttgcaaccgttttctttatatgatatatttatctcatcacaaaggattgttaccaattcattgggcaaaacctaagctgatttgtaggacacgtgtatgcgtggagtcctcgaatgagcttaggtttttctttttgcccaaaaaaccaaaaagaggaaggaagtcgtcaaaatgaaatatgaacaattagcaaaagacatcttgaaaaatgtcggcggtaaagaaaatatcaacagtgttttccattgtattaccagacttcggtttaaactgaaagatgagaatattgcgaacacgaaagaaattgaaaaacttgatggcgtaatctctgtcattaaaagtggtggtcaataccaagtagttatcggtaaccacgtaccagacgtatttaaagcagtattagaagttggcgggatttcagctgaaggtgacgaaggaagtagtgcaccagcaacaggtaatatcttcaaccgcttcatcgatatgatttctggcgtatttacaccagttctaggtgtattagccgcaacaggtatgattaaaggtttcacggcaatgtttgtagcatttggttggattacagttacttcaggtacgtaccaattactttatgcaattggggattgtttattctacttcttcccaatcttcctaggttacacagcaatgaaaaaattcggcggaaacatatttatcgggatggctataggtggtgccttagtttatccaacacttgcaggtattacagcaggtgacccactttatacacttttcgcaggaacaatttttgaatctccaattcacgtaacatttttaggaattccagttatcttgatgtcttatgcatcttctgttattccgattatcgtagcaacatattttggttccaaagtagaaaaaggcttcaagaaaatcattccagatgtaattaaaactttcgtagttccattctgtacattattaatcgtagttccaatcactttcatcgtaattggcccaattgctacatgggctggtcaattattaggagcaggaacaatttgggtttataacttaagtccaattatcgcaggtctaattttaggtggtttctggcaagtatttgttatctttggacttcactggggtcttgtaccagtggcaatcaacaatttaactgttcttggacatgatccaattttagcaatgacatttggtgcatcttttgctcaaatcggtgcagtattggcagtattctttaaatctagaaacaaaaaaatcaaatctcttagtatcccagcatttatttccggtatctttggtgtaactgaaccagcgatttacggtgttactttacctctgaaaaaaccatttatcatgagctgtatcgctggtggtattggtggcggaatcattggttttgcaggatctcaaacatatatcatgggtggacttggaatcttcggtcttcctaacttcttcaaaccaggtagcggtatttcaggcgaattctggtgggtagttatcgcaatcgttatcagcttcatccttggtttcatcttaacttatgtagtaggtttcaaagatccagctgatgtagtagtagaacaatctaacacagtagaaggcgaaactttaatcgaacgtgaaacaattccagctccagtagttggcgaaatcgtaactttagcagatgtaaaagacgaagcattttcatccggtgcacttggaaaaggtgttgcaattatccctactgtcggacgcgttgtagctccagcagccggaacagtaacaactatcttcccaactggtcatgcaatcggtattacaacaaaagatggtgcagaagttttaatccacatcggtatggacactgttcaacttgaaggtaaattcttcacagcacacgttaagcaaggcgacgtaatcgaaaaaggtcaattactaactgaatttgatattgaaggcattaaagcagctggatatgacgttacaactccagtagtagtaacaaactccaatcaatatttagacgtaatgattacagatgcaaaagaagcaaaactagaagaacgtttaatcacactagtaatctaagacttttaaataaacagcttgggcagtaacttgctcaagctgtttttatgttatactgagaaaaaacggacggtgaagcacctatgctagtaaaaggcgatacagtgggaattatttgttgttctgatggtcggaaaaaagaagatgagaacagaattgcactgcttgagcaagtgctaaaaacagaatttagcttgcaagtagtttttgctgaaactatttttcaaaaagctgaatcgccatttagtggtactccgcaagctcgtgcgatagaactgatgaaattataccagcgttcagatgtgcaaatgatttttgatatttctggtggagatgcagccaatcaagtattgccttatcttgattttgatattatccgaaatgcgcaaaaaccgtttgttggctatagtgatctaacggtgattttgaatgctatttatacgaaaacagaacaaatgggttataattatcaattacttcatttagtcggtaaagatagtgagttacagcagagtcattttagaaaaacattttttgaaaatcgtgtattaattagcggagagcagcttaatgagtttgtgtggcgtggtggcgaagtta
>28	N operona: 16	first-last	lmo0028	gene_poz=(601-1476)	-	microcin C7 self-immunity protein MccF	null	/position=30488 - 32563 (31088 - 31963)	/lenght=2076 (876)	/codons=692 (292)	/complement=false	GC-compoz=36.41552511415525%	/LCI1=1.438717067583047	/LCI2=0.14684994272623145	p_i1=0.31477042221263657	p_i2=0.47859606659872683	/Tai=0.4910752796759623	/Tei=0.5307364599388542	/EEI=1.734955751961924
caaagatccagctgatgtagtagtagaacaatctaacacagtagaaggcgaaactttaatcgaacgtgaaacaattccagctccagtagttggcgaaatcgtaactttagcagatgtaaaagacgaagcattttcatccggtgcacttggaaaaggtgttgcaattatccctactgtcggacgcgttgtagctccagcagccggaacagtaacaactatcttcccaactggtcatgcaatcggtattacaacaaaagatggtgcagaagttttaatccacatcggtatggacactgttcaacttgaaggtaaattcttcacagcacacgttaagcaaggcgacgtaatcgaaaaaggtcaattactaactgaatttgatattgaaggcattaaagcagctggatatgacgttacaactccagtagtagtaacaaactccaatcaatatttagacgtaatgattacagatgcaaaagaagcaaaactagaagaacgtttaatcacactagtaatctaagacttttaaataaacagcttgggcagtaacttgctcaagctgtttttatgttatactgagaaaaaacggacggtgaagcacctatgctagtaaaaggcgatacagtgggaattatttgttgttctgatggtcggaaaaaagaagatgagaacagaattgcactgcttgagcaagtgctaaaaacagaatttagcttgcaagtagtttttgctgaaactatttttcaaaaagctgaatcgccatttagtggtactccgcaagctcgtgcgatagaactgatgaaattataccagcgttcagatgtgcaaatgatttttgatatttctggtggagatgcagccaatcaagtattgccttatcttgattttgatattatccgaaatgcgcaaaaaccgtttgttggctatagtgatctaacggtgattttgaatgctatttatacgaaaacagaacaaatgggttataattatcaattacttcatttagtcggtaaagatagtgagttacagcagagtcattttagaaaaacattttttgaaaatcgtgtattaattagcggagagcagcttaatgagtttgtgtggcgtggtggcgaagttattggaggaaacattcgttgctttttaaagttagcaggaacaaattttatgcctgatttcactaataaaataattttgttagaaagtctcggtgggaaagaggcgaagcttgcctcatatgtggctcaattagagcaattaggagcgttttctaaatgtttaggcgttattgtgggacaacattccgaagcggaggaaaacggtgaatatgaaagaattggtcgcttatatcaacaaattggtcggaagtataagttgccgattttccgaacaagcgaaatagggcatagtgtagatgcaaaaccatgcttaattggtgcaaaagttaatgtttcacgtgaaacattaacaaatttttaataattttattgcgaaatgttcataattaacctttaatatagaacttgtaagcaaggaatacaattagttttactccctttttgctaattgtaaacttccttaaaatcctaaactcccttttttggaccgacttgattgtcggtctttttttaatctttcaagctgataactattcaattttttgttaaaatgataacatgaaagaaaatgcgtataaaaaaggagtttttatcatgaaagttgaaggattacttggctttttaggggcggcactgggtattggatttagtttgatggttctagttattcctgatatttcacaggcattagaagaggagtcatttttcttctatatgttaacgattggttcacttgtactttcaggagtggggcttgcaggatcgtttattgtttcgcataagccgcgtcttggtggggcgatgatggttgcagctgcaattggctgtacaatgtcgatttcgattatgttcttactaccaatcgtattacttgctgttggcggactaattgcactaattaactatgaagaagctgcttcagtagaagaataaatgaaaaaaagctgtccacgtgggcagc
>29	N operona: 17	first-last	lmo0029	gene_poz=(601-939)	-	hypothetical protein	lmo0029	/position=31597 - 33135 (32197 - 32535)	/lenght=1539 (339)	/codons=513 (113)	/complement=false	GC-compoz=40.707964601769916%	/LCI1=0.8422619047619048	/LCI2=0.09226190476190474	p_i1=0.06015786059787599	p_i2=0.20349904279000053	/Tai=0.4561351049451847	/Tei=0.2831491385110005	/EEI=2.0635408226255967
cgaagttattggaggaaacattcgttgctttttaaagttagcaggaacaaattttatgcctgatttcactaataaaataattttgttagaaagtctcggtgggaaagaggcgaagcttgcctcatatgtggctcaattagagcaattaggagcgttttctaaatgtttaggcgttattgtgggacaacattccgaagcggaggaaaacggtgaatatgaaagaattggtcgcttatatcaacaaattggtcggaagtataagttgccgattttccgaacaagcgaaatagggcatagtgtagatgcaaaaccatgcttaattggtgcaaaagttaatgtttcacgtgaaacattaacaaatttttaataattttattgcgaaatgttcataattaacctttaatatagaacttgtaagcaaggaatacaattagttttactccctttttgctaattgtaaacttccttaaaatcctaaactcccttttttggaccgacttgattgtcggtctttttttaatctttcaagctgataactattcaattttttgttaaaatgataacatgaaagaaaatgcgtataaaaaaggagtttttatcatgaaagttgaaggattacttggctttttaggggcggcactgggtattggatttagtttgatggttctagttattcctgatatttcacaggcattagaagaggagtcatttttcttctatatgttaacgattggttcacttgtactttcaggagtggggcttgcaggatcgtttattgtttcgcataagccgcgtcttggtggggcgatgatggttgcagctgcaattggctgtacaatgtcgatttcgattatgttcttactaccaatcgtattacttgctgttggcggactaattgcactaattaactatgaagaagctgcttcagtagaagaataaatgaaaaaaagctgtccacgtgggcagcttttttattaacgattaagatgttttttcaaaaagtagtaaattccatcggcatcatttgcagtagtaacaaaatcagcactttttttcactagttcactcgcattttccatcgcaacccctgcaccagctacttcaagcatcccaatatcattttcaccatcaccaaaagtaatcacattttctggcttgatatttaaatgtgccgcgagatttttcacggcatattttttatccatatcttttggtaagatttcaatattattggcatgggaagaaaggatagaaacatcggagagtttttctagatcactgcgaaggactgcgagtttgtcgaaatcttcttcctcgattacgataccattaatgaactggtccgcatgctcaaggaaaatttctcttgatttaatcgctacgagttttgtggcgtttactcggcctttatcttcttcatccgtaaaataatatggtggatttttagtgtagaaaactgtatctgttgaaaagaaaaatactggtaaatcatgattttggcataataaaaatgtctcgagtaacgcagattgtttcatt
>30	N operona: 18	first	lmo0030	gene_poz=(601-1410)	-	hypothetical protein	null	/position=31971 - 33980 (32571 - 33380)	/lenght=2010 (810)	/codons=670 (270)	/complement=true	GC-compoz=36.41975308641975%	/LCI1=1.3754646840148699	/LCI2=0.06889714993804213	p_i1=0.2812190151308226	p_i2=0.10318934148341388	/Tai=0.4417012881775437	/Tei=0.1928704073350725	/EEI=2.145233191282981
cagtagttgttatcgggtcaaaaatccctgagctcaactgtttatttattgaacgtaatttaaaaaaaggtgtaacaaccttagttagtcatctaactgcacttgggcataaaaatattggttttattggcggagaagctggtgtaaaaattaccacctaccgactagaatcttttaaagaagcaatgactagctatcaacatccggtaaatgacgactgggtagttctatctgattattatacggctgatggttacgcggcgatgactcaccttttagaaaatagcactactttgccgacagcgcttgtagctatcaatgataatgtcgctatcggggcaattcgggcgattaacgatgccaaactctcttgccctgaagacatcgctattgtcagctgtgatcaatttatgaatggcgattaccaaactccgcgtttaacttccatggatcaacacaatgaatatcttggtaaaatggctattttacaactaattagcgccattaacggtcaagtcgagccaatgattatcaaccataatccagaactaattatccgcgaatcttgcggctctaagctataacgaaaggaaggtccacttggaaaaatacttaatttgttctgatttagatggaacattactgctaaaaaatcaaactatctcaccaaaaacactaaatttattgcaacaactaatagaagaaggtcaccattttgccgtttccactggtcgaatgtacaattccgcaacagacttcgccaaacttgttcatccaaaagcagatgtcattgcctcaaacggcggtgtggtcgcagtatccggcgaaatcattcaacaagaaaaaatgaaacaatctgcgttactcgagacatttttattatgccaaaatcatgatttaccagtatttttcttttcaacagatacagttttctacactaaaaatccaccatattattttacggatgaagaagataaaggccgagtaaacgccacaaaactcgtagcgattaaatcaagagaaattttccttgagcatgcggaccagttcattaatggtatcgtaatcgaggaagaagatttcgacaaactcgcagtccttcgcagtgatctagaaaaactctccgatgtttctatcctttcttcccatgccaataatattgaaatcttaccaaaagatatggataaaaaatatgccgtgaaaaatctcgcggcacatttaaatatcaagccagaaaatgtgattacttttggtgatggtgaaaatgatattgggatgcttgaagtagctggtgcaggggttgcgatggaaaatgcgagtgaactagtgaaaaaaagtgctgattttgttactactgcaaatgatgccgatggaatttactactttttgaaaaaacatcttaatcgttaataaaaaagctgcccacgtggacagctttttttcatttattcttctactgaagcagcttcttcatagttaattagtgcaattagtccgccaacagcaagtaatacgattggtagtaagaacataatcgaaatcgacattgtacagccaattgcagctgcaaccatcatcgccccaccaagacgcggcttatgcgaaacaataaacgatcctgcaagccccactcctgaaagtacaagtgaaccaatcgttaacatatagaagaaaaatgactcctcttctaatgcctgtgaaatatcaggaataactagaaccatcaaactaaatccaatacccagtgccgcccctaaaaagccaagtaatccttcaactttcatgataaaaactccttttttatacgcattttctttcatgttatcattttaacaaaaaattgaatagttatcagcttgaaagattaaaaaaagaccgacaatcaagtcggtccaaaaaagggagtttaggattttaaggaagtttacaattagcaaaaagggagtaaaactaattgtattccttgcttacaagttctatattaaaggttaattatgaacatttcgcaat
>31	N operona: 18	last	lmo0031	gene_poz=(601-1656)	-	LacI family transcription regulator	null	/position=32797 - 35052 (33397 - 34452)	/lenght=2256 (1056)	/codons=752 (352)	/complement=true	GC-compoz=37.121212121212125%	/LCI1=1.2735042735042734	/LCI2=0.0801519468186135	p_i1=0.22904711765179925	p_i2=0.1484513506192389	/Tai=0.5091341915931957	/Tei=0.233606215557315	/EEI=1.8118841485077375
atcgtttgtttcccgtccccaaccaaattgcttttcggccattgttgcacaaacaacatcattacccagacttacaggtaatcctgtttttgcttctaaaatgcctgcaagcggggttggattgctttttccaggttcaatctctaaccaaacacctgacttgtgatccacacgaccaactagccccacaccaatacccgtttgttttggtgctataaaaccaatattttgtgtgtaatcagctaataccttcaacaatgtttcggtagctttggtctgattctccgtattacttggataactcttggaatttagcacctcaccatctttcgttacttcgccaattaaaattttagtgccacctagatcaattccgatgacagattcttgtatgtccaactattccacctcatttttggtaacgttaccaaattaaaacatttgttgatagcgctttctaacatagaataaccggatatttttaatatgtcaaccctttttatcatatttttgataacgttaccaaaatttacttgttatttacccataaatacgctacacttaaaatagttaaaaatgcttacgaggtgaacatttcgaatgaaaaaaataactatacaagaaatagctaaacttagtggtgtctccgtttcaactgtttcgcgggttcttaataacagtccttctgtttcagctgcgaaacgcaaaaaaatccaagcaatcattgatgaacataattacacacctagcgtgtttgctcgtgggatggtcaataagcagacgaagaatataggcgttattttaccagatatttctaatccctatttcatttcacttataacgcaaattcaaaaattcgcgctagattatatgttttcgacgattttgttcaatacaatgcttgcggagccagataataagaataatcaacatcccctaacggaagaagattacttgaaaatcattttagaaaagcaagtggatggtttacttattttaggtggagaaatcgataaagaaatcgttccaaaagagtatataactgctctaaatcaattaaataatgcaattccagtagttgttatcgggtcaaaaatccctgagctcaactgtttatttattgaacgtaatttaaaaaaaggtgtaacaaccttagttagtcatctaactgcacttgggcataaaaatattggttttattggcggagaagctggtgtaaaaattaccacctaccgactagaatcttttaaagaagcaatgactagctatcaacatccggtaaatgacgactgggtagttctatctgattattatacggctgatggttacgcggcgatgactcaccttttagaaaatagcactactttgccgacagcgcttgtagctatcaatgataatgtcgctatcggggcaattcgggcgattaacgatgccaaactctcttgccctgaagacatcgctattgtcagctgtgatcaatttatgaatggcgattaccaaactccgcgtttaacttccatggatcaacacaatgaatatcttggtaaaatggctattttacaactaattagcgccattaacggtcaagtcgagccaatgattatcaaccataatccagaactaattatccgcgaatcttgcggctctaagctataacgaaaggaaggtccacttggaaaaatacttaatttgttctgatttagatggaacattactgctaaaaaatcaaactatctcaccaaaaacactaaatttattgcaacaactaatagaagaaggtcaccattttgccgtttccactggtcgaatgtacaattccgcaacagacttcgccaaacttgttcatccaaaagcagatgtcattgcctcaaacggcggtgtggtcgcagtatccggcgaaatcattcaacaagaaaaaatgaaacaatctgcgttactcgagacatttttattatgccaaaatcatgatttaccagtatttttcttttcaacagatacagttttctacactaaaaatccaccatattattttacggatgaagaagataaaggccgagtaaacgccacaaaactcgtagcgattaaatcaagagaaattttccttgagcatgcggaccagttcattaatggtatcgtaatcgaggaagaagatttcgacaaactcgcagtccttcgcagtgatctagaaaaactctccgatgtttctatcctttcttcccatgccaataatattgaaatcttaccaaaagatatgga
>32	N operona: 19	first	lmo0032	gene_poz=(601-1566)	-	xylose repressor	null	/position=34054 - 36219 (34654 - 35619)	/lenght=2166 (966)	/codons=722 (322)	/complement=false	GC-compoz=41.30434782608695%	/LCI1=1.083073727933541	/LCI2=0.08411214953271029	p_i1=0.1418810532904451	p_i2=0.16582991081887644	/Tai=0.505943550384663	/Tei=0.24924691973698881	/EEI=1.7378098218527915
taaaataagtaaaccatccacttgcttttctaaaatgattttcaagtaatcttcttccgttaggggatgttgattattcttattatctggctccgcaagcattgtattgaacaaaatcgtcgaaaacatataatctagcgcgaatttttgaatttgcgttataagtgaaatgaaatagggattagaaatatctggtaaaataacgcctatattcttcgtctgcttattgaccatcccacgagcaaacacgctaggtgtgtaattatgttcatcaatgattgcttggatttttttgcgtttcgcagctgaaacagaaggactgttattaagaacccgcgaaacagttgaaacggagacaccactaagtttagctatttcttgtatagttatttttttcattcgaaatgttcacctcgtaagcatttttaactattttaagtgtagcgtatttatgggtaaataacaagtaaattttggtaacgttatcaaaaatatgataaaaagggttgacatattaaaaatatccggttattctatgttagaaagcgctatcaacaaatgttttaatttggtaacgttaccaaaaatgaggtggaatagttggacatacaagaatctgtcatcggaattgatctaggtggcactaaaattttaattggcgaagtaacgaaagatggtgaggtgctaaattccaagagttatccaagtaatacggagaatcagaccaaagctaccgaaacattgttgaaggtattagctgattacacacaaaatattggttttatagcaccaaaacaaacgggtattggtgtggggctagttggtcgtgtggatcacaagtcaggtgtttggttagagattgaacctggaaaaagcaatccaaccccgcttgcaggcattttagaagcaaaaacaggattacctgtaagtctgggtaatgatgttgtttgtgcaacaatggccgaaaagcaatttggttggggacgggaaacaaacgattttatttatttaaatgttggaactggtcttgctgctgggtttgtggtggatggacgaattacacaaggcgggcactttaacgctggtgaagtcggtcatgcagtagtggatattcatagcgatgtactctgtggttgcggtagacgtggttgtgtggaacgacttgcttccggtcttgggattaaagaagaggcgctgagacatttgaatagctatccgacatccatacttgctgaaactcaaacagaactaactggaaaaatggttcttcatgcagcggagcaaaaagatgagcttgcagagaaaattattgataatgcaacgtttcagctagcaaatttgattatgaatttagttcgtacaaccgatcctgaatgcgtaattcttggcggaggcgtgacgagaaatgagcattttttccaaaagatacaagataatcttcaaagcaatacaattcgttttgttacaaaaggcgttgtccgctctaagcttgagaaggataaagttggtttaattggcgcagccgttattggaatgagactaggaaatgaaggaggaaaagaatgaagccaagtatgaaacgacaaattgcgcaaactggtattattcatcgaccactccctattgaaaccgagcacgcattagaaactttagcgaaaaagaaacaagttttatcaagtagaacattatttagctctaaacagcatgtttctttagagtttacacatcaaggagcaggagattttactatttctggccaagatgaaattaagctttcttcgcctgtggttatgccacattggcccgctggtgctccggatgacggtgattatactaattttggtaacgttaccatatcggcgtcgattggaaatgaggactggagcggctttaatcgtgtgcgaatccaagttttccctgattttcctggagtgacaaacccctatttaatgattagttttaaaaacgacggaaccgtgaaagtgcctgatatatatgggcgagaaggtgttcatggtgtgaatttaatcaaccatgaatggaatgatgtcatttttgaaattgaaggtttaccgcgcgaccgaatgactgaaatgagttttagctattacttgaatggcccagagcgactgactgctggaacgatggaattatttattaatgaaa
>33	N operona: 19	middle	lmo0033	gene_poz=(601-3003)	-	endoglucanase	null	/position=35016 - 38618 (35616 - 38018)	/lenght=3603 (2403)	/codons=1201 (801)	/complement=false	GC-compoz=40.990428630878064%	/LCI1=1.13875	/LCI2=0.0843333333333334	p_i1=0.16564065372443756	p_i2=0.16681991480769218	/Tai=0.560801124032708	/Tei=0.250137923326923	/EEI=1.6823554036192758
cgaaaagcaatttggttggggacgggaaacaaacgattttatttatttaaatgttggaactggtcttgctgctgggtttgtggtggatggacgaattacacaaggcgggcactttaacgctggtgaagtcggtcatgcagtagtggatattcatagcgatgtactctgtggttgcggtagacgtggttgtgtggaacgacttgcttccggtcttgggattaaagaagaggcgctgagacatttgaatagctatccgacatccatacttgctgaaactcaaacagaactaactggaaaaatggttcttcatgcagcggagcaaaaagatgagcttgcagagaaaattattgataatgcaacgtttcagctagcaaatttgattatgaatttagttcgtacaaccgatcctgaatgcgtaattcttggcggaggcgtgacgagaaatgagcattttttccaaaagatacaagataatcttcaaagcaatacaattcgttttgttacaaaaggcgttgtccgctctaagcttgagaaggataaagttggtttaattggcgcagccgttattggaatgagactaggaaatgaaggaggaaaagaatgaagccaagtatgaaacgacaaattgcgcaaactggtattattcatcgaccactccctattgaaaccgagcacgcattagaaactttagcgaaaaagaaacaagttttatcaagtagaacattatttagctctaaacagcatgtttctttagagtttacacatcaaggagcaggagattttactatttctggccaagatgaaattaagctttcttcgcctgtggttatgccacattggcccgctggtgctccggatgacggtgattatactaattttggtaacgttaccatatcggcgtcgattggaaatgaggactggagcggctttaatcgtgtgcgaatccaagttttccctgattttcctggagtgacaaacccctatttaatgattagttttaaaaacgacggaaccgtgaaagtgcctgatatatatgggcgagaaggtgttcatggtgtgaatttaatcaaccatgaatggaatgatgtcatttttgaaattgaaggtttaccgcgcgaccgaatgactgaaatgagttttagctattacttgaatggcccagagcgactgactgctggaacgatggaattatttattaatgaaattaaattagaacaaatcagtgagccggagatttccaagggctggcttccgcaaaataacacgctaatctattctcataacggttactccaaagacatgccaaaagtggcgttttgtgcgaacaagcatgctgcgactacatttacaattcacgacaaagaaacagacaaagttgttttcactggaaaaagttaccaaaatgcaacagaaactggcaatttcgttattcttgatttttctgatttacaaactgtgggtgaatactatttaaaatttgcggatatgcaaacggaaattttccaaattgggacttccgaagtgatctgggaatcttctatctggaaatcgcttaactttattttctgcgaacgttgcggttgcccggtttttgggaaacatacgacttgtcacgcagatattatcgctgaacatgatgggaaacagttgtcatttaatggtggatggcatgatgcgggcgatgtttcgcagcagcttattcaaacagcagaagtaacgatggctttatatgaaatggctgcgagtttacctgaaaaagaggaaacgttgcggatgcgccttttagaagaaggcgagtggggcctagatttcattttgaaaacgcgcttcggagatggttttagggcgactagcgcaggtatgacgagatggacggatgggcttgttggtgggatggatgatgcaattgcgcgcgttcataaccaagcttatgagaacttttattgtgccgggattgaagcgtatattggcagccaaattgcggataatgctactatgcagaatcatttgctgagaatcgcggaagaggatttgctttttgcgataaaggaactggaaaaacacggaacaagtcaaaagccgattttctgggagcatacgtatcaaacctcagaaagtctatattatgcgactgcttcttgggcggcttcgatggtttatcaactaacaaacaaagaaatatatgcagaaaaagcggccgaatggttagatttgatgctagaagcgcaagaaaaagctggaattagagacagcgaaactagcgaactttacaaaggatttttctaccgcgataaatcacacaaggtcattcaacattttaatcatcaagcacgcgaacatctttatttactggcgctagaggcggcgcttgaaacgcaaccgagtcacgctgaaaaacaaacttggctacaagcggtcgaaatgtacggcgattatttgaaaaaagtaacacgtttcactaaaccatacccgctcattccagcaggactttacaaaaaagatgagtatttagacgaagcaagtttccacttacaacatttactcattgatgaacgagcgatagaagaataccaattacaattcgagcaaggtatcaaaataaacgacgaggtagctttgcggaaattcccaatttggttctcgtttagaggaaataacgctattttactttcggcaggaaaagccgcatcaattgctgggaaaattttgaaagataaggcgcttttagatattgcggaaggtcaattgcagtgggtaattggaatgaacccatttggacaatcaatgatgcacggtgaaggttatcgctacgcacagcaatacagtgtactaaatggcgaaatcacaggagaaataccagtcggaatggaaacctttagaaatgaagatgaaccatactggccggagtttaataatgcaacttataaggaagtttgggtcggtaatgccggcaaatggatgtcaattgtagcagatttaaacaaaataacaggaaagtcataggaggacaaaaaaatgagttcagagagaagtttatctagccgatttattgaaggattatcaatttttgcccaaaaaatttcatcgcaaaagcatatcatggcaattcgtgatggctttgcagcgatgattccgattacgattattgcagcatttttcttacttgtaaataatgtgttgcttcaaccagaaaacggtctgcttaaatttattccaaatgtagaaaattatttgggtgtaggtattcaagtctataacgcgacacttggtattatggcgattttagcagcattcttaattggtaactttttagctaaatcatatggaatggaaggtcgtacggaaggggttatcgctgtagctgcttatgttgttttaataccggcatcttctcatttaatgtctgttgatggaaaagcttttgaagcgggcggcgttttaactcaagaaatgacaagttcaacaggtatgttccttgcgattatcgctgctttagttagtattacaatgcttgcaaaattctcgaaaagtaaaaaattaaagatttctatgccagaaagtgttcctccggcaattgcaaaatcatttaacattttaattcca
>34	N operona: 19	middle	lmo0034	gene_poz=(601-1953)	-	PTS cellbiose transporter subunit IIC	null	/position=37431 - 39983 (38031 - 39383)	/lenght=2553 (1353)	/codons=851 (451)	/complement=false	GC-compoz=38.80266075388026%	/LCI1=1.1214814814814815	/LCI2=0.06703703703703705	p_i1=0.1581008870621587	p_i2=0.09637848949011743	/Tai=0.405958266581274	/Tei=0.1867406405411057	/EEI=2.486863559572939
gtcgaaatgtacggcgattatttgaaaaaagtaacacgtttcactaaaccatacccgctcattccagcaggactttacaaaaaagatgagtatttagacgaagcaagtttccacttacaacatttactcattgatgaacgagcgatagaagaataccaattacaattcgagcaaggtatcaaaataaacgacgaggtagctttgcggaaattcccaatttggttctcgtttagaggaaataacgctattttactttcggcaggaaaagccgcatcaattgctgggaaaattttgaaagataaggcgcttttagatattgcggaaggtcaattgcagtgggtaattggaatgaacccatttggacaatcaatgatgcacggtgaaggttatcgctacgcacagcaatacagtgtactaaatggcgaaatcacaggagaaataccagtcggaatggaaacctttagaaatgaagatgaaccatactggccggagtttaataatgcaacttataaggaagtttgggtcggtaatgccggcaaatggatgtcaattgtagcagatttaaacaaaataacaggaaagtcataggaggacaaaaaaatgagttcagagagaagtttatctagccgatttattgaaggattatcaatttttgcccaaaaaatttcatcgcaaaagcatatcatggcaattcgtgatggctttgcagcgatgattccgattacgattattgcagcatttttcttacttgtaaataatgtgttgcttcaaccagaaaacggtctgcttaaatttattccaaatgtagaaaattatttgggtgtaggtattcaagtctataacgcgacacttggtattatggcgattttagcagcattcttaattggtaactttttagctaaatcatatggaatggaaggtcgtacggaaggggttatcgctgtagctgcttatgttgttttaataccggcatcttctcatttaatgtctgttgatggaaaagcttttgaagcgggcggcgttttaactcaagaaatgacaagttcaacaggtatgttccttgcgattatcgctgctttagttagtattacaatgcttgcaaaattctcgaaaagtaaaaaattaaagatttctatgccagaaagtgttcctccggcaattgcaaaatcatttaacattttaattccatcattcttagttctaagtattttagcaattattgaagtacttgtagtcagtttcgtatcaatgagtatcccagaaattatcgtaaaagtactacaaattccattagttggtgggttccaaacgttaccaggaattctactttatgtattcttagcgggattcttatgggtcttcggtattcatggcgcgttcgtattaggtgcgatttccggaccagttcttttaacttctttacaacaaaacattgatgcagtgaatgcagggactgctttaccaaacatcgttacacaaccatttttagatgcttttgtatacatgggtggcggtggaacaatcatctgtttagttatcgcaatctttattgcttctaaacgaccggatcaccgcatggtaacaaaatttggtttgattccgagtattttcaatgtcagcgaaccactaatgttcggtctgccagttgtatttaacccgatttatggtatcccattggttattgcgccgctagcttcgactgcaatggcgtacttcgcaacttcgtggggctggattagccagacttatattttgattccttgggtgactccaccagtgctttcaggttaccttgcgacaggcggagacattcgcgcttccatccttcaaatcgcaattattatcgttggaacgctgatttacctaccatttgtacttgtagcaaaccgcgcgtacgtgttagaacaaaaagctgctgggaaagtagaagcagtaacgaatggagaagtttaaaatgaaaccaacaatgatgacttatattaatgaagaagaggaaatgtgtcgagcgattttagccaatttccaaacaaatgcagaaaaattagaatcactcgtaaaaaatggcgcaaaagaatggttaattttagcaactggatcaagcttaaatgcagctcaaagcgccaaatattacattgaaaatatcgcagatgtccgtattactgttgaagaacctttcaaccatctatattacgaaaaactatcaaaccacctagatctagtcatcggaatttcgcaaagcggtcaaagcacatcgactatttctgcgctagaacgagtgaaaaaagaagcttccgttccagtagtcgccctaactagtgatgtaacgagtgaaattgctgaatttgcggatattacgcttgatatcggctccggaaaagaacgagttggctacgtaacaaaaggttttacagcaacagttctaacattaatgctgacaggacttcattttgcatacaaaacagcacaaattgatgaaaccaagttcaataatgaaatcaatgcatttagccgagcaaccaacgcaatcccagcaacaattgccgaaacagaagc
>35	N operona: 19	last	lmo0035	gene_poz=(601-1686)	-	glucosamine--fructose-6-phosphate	null	/position=38785 - 41070 (39385 - 40470)	/lenght=2286 (1086)	/codons=762 (362)	/complement=false	GC-compoz=38.76611418047882%	/LCI1=1.1431209602954755	/LCI2=0.0592797783933518	p_i1=0.16757245501585177	p_i2=0.07030064047663968	/Tai=0.4431374049279926	/Tei=0.16327057642897574	/EEI=2.0729987059270876
gggtcttcggtattcatggcgcgttcgtattaggtgcgatttccggaccagttcttttaacttctttacaacaaaacattgatgcagtgaatgcagggactgctttaccaaacatcgttacacaaccatttttagatgcttttgtatacatgggtggcggtggaacaatcatctgtttagttatcgcaatctttattgcttctaaacgaccggatcaccgcatggtaacaaaatttggtttgattccgagtattttcaatgtcagcgaaccactaatgttcggtctgccagttgtatttaacccgatttatggtatcccattggttattgcgccgctagcttcgactgcaatggcgtacttcgcaacttcgtggggctggattagccagacttatattttgattccttgggtgactccaccagtgctttcaggttaccttgcgacaggcggagacattcgcgcttccatccttcaaatcgcaattattatcgttggaacgctgatttacctaccatttgtacttgtagcaaaccgcgcgtacgtgttagaacaaaaagctgctgggaaagtagaagcagtaacgaatggagaagtttaaaatgaaaccaacaatgatgacttatattaatgaagaagaggaaatgtgtcgagcgattttagccaatttccaaacaaatgcagaaaaattagaatcactcgtaaaaaatggcgcaaaagaatggttaattttagcaactggatcaagcttaaatgcagctcaaagcgccaaatattacattgaaaatatcgcagatgtccgtattactgttgaagaacctttcaaccatctatattacgaaaaactatcaaaccacctagatctagtcatcggaatttcgcaaagcggtcaaagcacatcgactatttctgcgctagaacgagtgaaaaaagaagcttccgttccagtagtcgccctaactagtgatgtaacgagtgaaattgctgaatttgcggatattacgcttgatatcggctccggaaaagaacgagttggctacgtaacaaaaggttttacagcaacagttctaacattaatgctgacaggacttcattttgcatacaaaacagcacaaattgatgaaaccaagttcaataatgaaatcaatgcatttagccgagcaaccaacgcaatcccagcaacaattgccgaaacagaagcattttatgaaagatggcaagaggaattcgctactgcaccgaagtttacagcaattggatatggtcctactgttggaacgtgcaaagaatttgaaacaaaattctcagaaactgtccgcgtgccatcacaaggtcttgatttagaagcgtttatgcatgggccatatttagaagtaaatccacagcatagaatcttctttttagaaacagaaagcgccgttaccgaacgattagtagcgttgcgcaattatgaatctaaatatacaccgtttacgtatacagttaaatttggtacagctggaaatgaccgaacgctattgataccagcagatttagacgaataccaagcgccgttcctaatgattcttcctttccaaattttagcgcatcatattgcggagttgaagggaaataaattaacagaacgtatctacacggactttggcgtagcgatgaagagtaaaacaaaaccaggtgactatgcataagagaggctaatagactggaaaaacccgtataaggagggtttttccagtcttctttttgtatttgggtcacatgttacgcagaatgtaacgagttacagggtgattcggtctgttcttaaaaaaagaaaacgtattcaaaaataatctcttttgtactatgatgagcatgtggcaaggaaatactcgagtatgccccagaaaaggtttagaaaataaatggttgaggtgatagaaatgaacaaaaaaagagattttatcgacacaaaagatttttctaaagaagaaatactatttatgatagaaatcggtcgcaaaatgaaagaatctattaaaaacggtcattacccacaacttttaaaacataagacgcttggtatgatttttgaacaatcatcaacaagaactcgtgtatcttttgaaacagcaatgacacagcttggtggtcatgcgcaatatttagctcctggacaaattcagctcggtggacatgaatcagtaggcgatacagccaaagttctttctagattagtagatatattgatggcgcgtgttgaacgtcatcaaacagtagtagaacttgcaaatacagctgctattccg
>36	N operona: 20	first-last	lmo0036	gene_poz=(601-1626)	-	putrescine carbamoyltransferase	catalyzes the formation of putrescine from	/position=40105 - 42330 (40705 - 41730)	/lenght=2226 (1026)	/codons=742 (342)	/complement=false	GC-compoz=37.13450292397661%	/LCI1=1.2297165200391007	/LCI2=0.07419354838709677	p_i1=0.2076359449156539	p_i2=0.12366592390410484	/Tai=0.3749737549204717	/Tei=0.21129933151369437	/EEI=2.393989171390813
ccatcacaaggtcttgatttagaagcgtttatgcatgggccatatttagaagtaaatccacagcatagaatcttctttttagaaacagaaagcgccgttaccgaacgattagtagcgttgcgcaattatgaatctaaatatacaccgtttacgtatacagttaaatttggtacagctggaaatgaccgaacgctattgataccagcagatttagacgaataccaagcgccgttcctaatgattcttcctttccaaattttagcgcatcatattgcggagttgaagggaaataaattaacagaacgtatctacacggactttggcgtagcgatgaagagtaaaacaaaaccaggtgactatgcataagagaggctaatagactggaaaaacccgtataaggagggtttttccagtcttctttttgtatttgggtcacatgttacgcagaatgtaacgagttacagggtgattcggtctgttcttaaaaaaagaaaacgtattcaaaaataatctcttttgtactatgatgagcatgtggcaaggaaatactcgagtatgccccagaaaaggtttagaaaataaatggttgaggtgatagaaatgaacaaaaaaagagattttatcgacacaaaagatttttctaaagaagaaatactatttatgatagaaatcggtcgcaaaatgaaagaatctattaaaaacggtcattacccacaacttttaaaacataagacgcttggtatgatttttgaacaatcatcaacaagaactcgtgtatcttttgaaacagcaatgacacagcttggtggtcatgcgcaatatttagctcctggacaaattcagctcggtggacatgaatcagtaggcgatacagccaaagttctttctagattagtagatatattgatggcgcgtgttgaacgtcatcaaacagtagtagaacttgcaaatacagctgctattccggttattaatgggatgagtgattacaaccatccaacacaagaattaggtgatgcaattactatgtttgaacaccttccaaaaggaaaaaagattgaagactgcaaaattgtctttgtaggagatgctactcaagtatgtgcatctacaatgtttatggcaacaaaacttggaatggatttcgttcaatttggaccaaaaggatttcaattacgtgaagaacatttgaaagttgctgaagaaaattgcgaagtatctggcgggagctatttaattacagaagatgtagacattgcgttaaaagacgcagatttcatttatacagatgtttggtatggcctatacgaagcggaactttccgaagaagagcgaatgaaaactttctatcctaaatatcaagtgaataaagaattgatcagtaaagcggctccacacgtgaagtttatgcactgtttacccgcaactcgtggggaagaggttactgacgaagtgcttgatgctccatactcagttgttattgatgaagctgaaaatcgtttaacagcgatgagagcactgcttgtatactttatgaatccgtatgtgaaagaagcgggttttgcagttgcggaaaaatatgatgctgaactagagttattacttagaaatggcgctggcttataagataccaaaataaggaggagaagagagcgctggccgttttcttccccccacttaaaaagaggagtgggcattttggaaaaaaagaagaaattcagattatttgatgcggttcttatggctgtatgtgtcgttttggttgtggaatctgccgcgccagcagcggcgataggatcatctcaatttttctggtggattgcgttacttattttatttttcttaccatatggacttgtttcggcagaacttgggacaacctatgatgatgaaggcggaatttatgattgggtaaaacgggcatttggccgaaaatggggtgcacgtgttgcttggttatactggattaattatccgatttggatggcgagtttagcggtattgtttgtagaagttattacgcaaattttcccggtttcatttgggacgccagtttcgattttgattcagctcatttttgtgtggattgttgttattgttagttgttatccagtgagcgatagtaaatggattcttaatatcgcggctttctgtaaagtcgcaattatgctttgccttggtgtacttgggatttattttgcgattacgaagggattggcgaatgac
>37	N operona: 21	first	lmo0037	gene_poz=(601-1986)	-	amino acid transporter	null	/position=41203 - 43788 (41803 - 43188)	/lenght=2586 (1386)	/codons=862 (462)	/complement=false	GC-compoz=37.085137085137085%	/LCI1=1.123644251626898	/LCI2=0.114822848879248	p_i1=0.15903701696493044	p_i2=0.3162710574068868	/Tai=0.427742829327709	/Tei=0.38464395166619814	/EEI=2.063338132219226
gtatgtgcatctacaatgtttatggcaacaaaacttggaatggatttcgttcaatttggaccaaaaggatttcaattacgtgaagaacatttgaaagttgctgaagaaaattgcgaagtatctggcgggagctatttaattacagaagatgtagacattgcgttaaaagacgcagatttcatttatacagatgtttggtatggcctatacgaagcggaactttccgaagaagagcgaatgaaaactttctatcctaaatatcaagtgaataaagaattgatcagtaaagcggctccacacgtgaagtttatgcactgtttacccgcaactcgtggggaagaggttactgacgaagtgcttgatgctccatactcagttgttattgatgaagctgaaaatcgtttaacagcgatgagagcactgcttgtatactttatgaatccgtatgtgaaagaagcgggttttgcagttgcggaaaaatatgatgctgaactagagttattacttagaaatggcgctggcttataagataccaaaataaggaggagaagagagcgctggccgttttcttccccccacttaaaaagaggagtgggcattttggaaaaaaagaagaaattcagattatttgatgcggttcttatggctgtatgtgtcgttttggttgtggaatctgccgcgccagcagcggcgataggatcatctcaatttttctggtggattgcgttacttattttatttttcttaccatatggacttgtttcggcagaacttgggacaacctatgatgatgaaggcggaatttatgattgggtaaaacgggcatttggccgaaaatggggtgcacgtgttgcttggttatactggattaattatccgatttggatggcgagtttagcggtattgtttgtagaagttattacgcaaattttcccggtttcatttgggacgccagtttcgattttgattcagctcatttttgtgtggattgttgttattgttagttgttatccagtgagcgatagtaaatggattcttaatatcgcggctttctgtaaagtcgcaattatgctttgccttggtgtacttgggatttattttgcgattacgaagggattggcgaatgacttttctggaaaagcattacttccaacttttgatttagagagtttatcatttatttcagtcattttattcaatttcttaggttttgaagtggtaacaacgcttgcgagtgacatggaaaatcctaaaaaacaaattcctcaagcaattatttatggtgggattttgatcgcattcttctatttactagcagctttcggaatgggggcagcaattccgacttctgaactttcaacgtcaggcggccttattgatagctttattatgctgattggcggagttaacccatttgttattattattgggattatgtttatgtatacattagtagcaaatttagtgtcttgggcactaggcgtgaattatgtagcaatgtatgcagcgaaaaacaaagatttaccagctgtttttggaaaaacaaatccgaaaaatgatatgccaacgggtactagtatattaaatgggattgtagcttctgtattaatcgttgcggcaccacttattccaaatgaaaatattttctgggcattctttgcattaaatgtagttgctttactaggttcatatatcctaatgtttccagcatttttgaaattacgtaagttggatccggaccgagaacgtccatttaaagtgccaggtggcaaaatcttgctttacttaatgactttcgtaccaatgattttactcatcattactttgattttctctgcagtaccattaaatggttcaagtgcagaattaaatgaaaaaatcccaatcttaattggaaccattgtagcggtgattgttggtgaaatatgtatttggcttgctggcaaaagaaaagacaaaggagagataaaaaatgagaacgattgatagttcttctaaaaaagatggatttagaatgcctggggaatttgaaaaacacgctggttgctatattatttggccagaacgaccagataattggcgcttaggggccaaacctgcgcaaaaagcttttgttgatgtggcaacagcgatttctcattttgaaccagttactgttgttgcaagttctagtcaatatgtaaatgcgagatatatgttgtctgatgaaattcgcgtagtggaaatggataacgacgatgcttgggtgcgcgattctgggccaacttttgttgttaatgattctggtgacgtacgtggagtggattggtcatttaactcttgggggggattggtcgatggtttgtacttcccgtgggataaagatgatcaagtcgctcaaaaaatatgcgaattagagcgaaaagatcgttatcgcttagctgattttgtgttagaaggaggttccattcatgtcgacggtgaaggcacgcttgtaacgacagaagaatgcttattatcagaaggtcgcaatccacaactttcaaaacagcaaatcgaaatggttttaaaagagtatttaaatttagaaaaaattatttggttaaa
>38	N operona: 21	middle	lmo0038	gene_poz=(601-1692)	-	agmatine deiminase	agmatine deiminase 1; catalyzes the formation of	/position=42575 - 44866 (43175 - 44266)	/lenght=2292 (1092)	/codons=764 (364)	/complement=false	GC-compoz=39.1941391941392%	/LCI1=1.2139577594123048	/LCI2=0.09504132231404956	p_i1=0.20010690896271208	p_i2=0.2168383834299871	/Tai=0.4850505738946167	/Tei=0.2951545450869884	/EEI=1.8973802743720596
ttattgatagctttattatgctgattggcggagttaacccatttgttattattattgggattatgtttatgtatacattagtagcaaatttagtgtcttgggcactaggcgtgaattatgtagcaatgtatgcagcgaaaaacaaagatttaccagctgtttttggaaaaacaaatccgaaaaatgatatgccaacgggtactagtatattaaatgggattgtagcttctgtattaatcgttgcggcaccacttattccaaatgaaaatattttctgggcattctttgcattaaatgtagttgctttactaggttcatatatcctaatgtttccagcatttttgaaattacgtaagttggatccggaccgagaacgtccatttaaagtgccaggtggcaaaatcttgctttacttaatgactttcgtaccaatgattttactcatcattactttgattttctctgcagtaccattaaatggttcaagtgcagaattaaatgaaaaaatcccaatcttaattggaaccattgtagcggtgattgttggtgaaatatgtatttggcttgctggcaaaagaaaagacaaaggagagataaaaaatgagaacgattgatagttcttctaaaaaagatggatttagaatgcctggggaatttgaaaaacacgctggttgctatattatttggccagaacgaccagataattggcgcttaggggccaaacctgcgcaaaaagcttttgttgatgtggcaacagcgatttctcattttgaaccagttactgttgttgcaagttctagtcaatatgtaaatgcgagatatatgttgtctgatgaaattcgcgtagtggaaatggataacgacgatgcttgggtgcgcgattctgggccaacttttgttgttaatgattctggtgacgtacgtggagtggattggtcatttaactcttgggggggattggtcgatggtttgtacttcccgtgggataaagatgatcaagtcgctcaaaaaatatgcgaattagagcgaaaagatcgttatcgcttagctgattttgtgttagaaggaggttccattcatgtcgacggtgaaggcacgcttgtaacgacagaagaatgcttattatcagaaggtcgcaatccacaactttcaaaacagcaaatcgaaatggttttaaaagagtatttaaatttagaaaaaattatttggttaaaacgaggaatttatttagatgaaacgaatggtcatgtagataatattttcaattatgtacgcccaggtgtagtagcgcttgcgtggacagatgatgaaactgatccgcagtatgaaatttccaaagaatgctttgatattttatcgaatgaaaccgatgcaaaaggtcgcaaattagaagtgcataaaataaatgtaccaaaaccaattttaattaccgatgaagaaagtaaaggtgtagatgctgtggaaggaacgctaccaagggaagaaggcgaccgactcgcagcaagttatattaattactacacagccaatggtggagtgatttttccgctatttggggatccaaatgatgaacttgctcgcgaaaaattacaacaactttatccaaactgtgaagtggttggtgtaaaagcaagagaaattttacttggcggcggaaatattcactgtattactcaacaggtgccaagatgataaggagtgaacatcatgaatcaaaaaatagtcgtggcacttggtggaaatgcaattttatcgagtgatgccagtgctgaagcgcaacgaagtgctcttgaagaaacagccgaatatttggtgcaatttatcgaaaacggggatgatttaattatttcgcatggaaatggaccgcaagtaggcaacctgatgctacaacaacatgcgggagcttctgaaaagaatccagcaatgccgcttgatacgtgtgtcgcgatgacgcaagggagtattggctactggatgcaaaatgcgctagataaagcatttttaaaacacgggctagataaagtagcggtttcattaattacacaagttgttgtggataaagatgatcctgcttttgaaaaaccaaccaaaccaattgggcctttccttaataaagaagaggctgaaaaggaaatggcagaaactggtgcaatctttcttgaggatgctggccgaggttaccgtaaagttgtcccatctcctcgcccacttagtattaaagaacatcagattattaaacaattggttgatagtggcgttgtgactatttctgctggtggaggtggggtttcg
>39	N operona: 21	last	lmo0039	gene_poz=(601-1542)	-	carbamate kinase	catalyzes the reversible synthesis of carbamate and	/position=43682 - 45823 (44282 - 45223)	/lenght=2142 (942)	/codons=714 (314)	/complement=false	GC-compoz=40.976645435244166%	/LCI1=1.1789137380191694	/LCI2=0.07082002129925456	p_i1=0.1837319147095202	p_i2=0.11044247939482776	/Tai=0.4275175319348403	/Tei=0.199398231455345	/EEI=1.9860931475365857
acagaagaatgcttattatcagaaggtcgcaatccacaactttcaaaacagcaaatcgaaatggttttaaaagagtatttaaatttagaaaaaattatttggttaaaacgaggaatttatttagatgaaacgaatggtcatgtagataatattttcaattatgtacgcccaggtgtagtagcgcttgcgtggacagatgatgaaactgatccgcagtatgaaatttccaaagaatgctttgatattttatcgaatgaaaccgatgcaaaaggtcgcaaattagaagtgcataaaataaatgtaccaaaaccaattttaattaccgatgaagaaagtaaaggtgtagatgctgtggaaggaacgctaccaagggaagaaggcgaccgactcgcagcaagttatattaattactacacagccaatggtggagtgatttttccgctatttggggatccaaatgatgaacttgctcgcgaaaaattacaacaactttatccaaactgtgaagtggttggtgtaaaagcaagagaaattttacttggcggcggaaatattcactgtattactcaacaggtgccaagatgataaggagtgaacatcatgaatcaaaaaatagtcgtggcacttggtggaaatgcaattttatcgagtgatgccagtgctgaagcgcaacgaagtgctcttgaagaaacagccgaatatttggtgcaatttatcgaaaacggggatgatttaattatttcgcatggaaatggaccgcaagtaggcaacctgatgctacaacaacatgcgggagcttctgaaaagaatccagcaatgccgcttgatacgtgtgtcgcgatgacgcaagggagtattggctactggatgcaaaatgcgctagataaagcatttttaaaacacgggctagataaagtagcggtttcattaattacacaagttgttgtggataaagatgatcctgcttttgaaaaaccaaccaaaccaattgggcctttccttaataaagaagaggctgaaaaggaaatggcagaaactggtgcaatctttcttgaggatgctggccgaggttaccgtaaagttgtcccatctcctcgcccacttagtattaaagaacatcagattattaaacaattggttgatagtggcgttgtgactatttctgctggtggaggtggggtttcggtcgttgaaaatggccttgatttatctggggtagaaaccgtaatcgataaagattttgcttctgaaaaacttgcagaactaattgatgcagatttgttggttattttaacaggggtggaaaatgtttatatcaattataatcagccaaatcaaaagaaacttgaacaagtgaccgtttcagaattggaaaaatatattgatgagaaacagtttgcagcaggaagtatgttgcccaaaatcgaagcagcgacagcttttgtcaaagaaagaccacatgccaaagcaataatcacatcgcttgaaaatattggcgccatgctagaacgtggggcaggaacagtgattgttgcaggctagtaaaataggacggaaatccgggtaattgttactcggtttttgtcttgtaaaacagtatttcatgtataatgtgtttatgaagtaataggaggagaatgaggatgggacaactgaaagggttgccggtagaggacggattcagaatgccaggagaatacgaacctcatattggctgtttcatgatttggccggaaagacctgataactggcggcttggtgggaagccagcgcaacaaaactataaagaagttgcagtcgctatttcaaattttgagccagtcactatgtttgtatcaccaaatcaatataaaaatgctcgtaaagaacttccggataccattcgtgttatcgaaatgagtaatgatgatgcgtggatacgcgattatggacctagttttttggtggacgataagggagatatgcgcggcgttgactgggggtttaatgcttggggtggtcttcttgatggtctatattttccgtgggataaagataatcaaattgcaaaaaaagtttgtgagttagagcgaatcgactactattcacagaaagattttattttagaaggttgttccattcatgtagacggtgaagggacac
>40	N operona: 22	first	lmo0040	gene_poz=(601-1710)	-	agmatine deiminase	catalyzes the formation of carbamoylputrescine from	/position=44725 - 47034 (45325 - 46434)	/lenght=2310 (1110)	/codons=770 (370)	/complement=false	GC-compoz=39.00900900900901%	/LCI1=1.1255645889792232	/LCI2=0.06314363143631437	p_i1=0.1598701928449737	p_i2=0.08280700520082011	/Tai=0.5260634412241463	/Tei=0.1745263046807381	/EEI=1.6843414475014913
aatctttcttgaggatgctggccgaggttaccgtaaagttgtcccatctcctcgcccacttagtattaaagaacatcagattattaaacaattggttgatagtggcgttgtgactatttctgctggtggaggtggggtttcggtcgttgaaaatggccttgatttatctggggtagaaaccgtaatcgataaagattttgcttctgaaaaacttgcagaactaattgatgcagatttgttggttattttaacaggggtggaaaatgtttatatcaattataatcagccaaatcaaaagaaacttgaacaagtgaccgtttcagaattggaaaaatatattgatgagaaacagtttgcagcaggaagtatgttgcccaaaatcgaagcagcgacagcttttgtcaaagaaagaccacatgccaaagcaataatcacatcgcttgaaaatattggcgccatgctagaacgtggggcaggaacagtgattgttgcaggctagtaaaataggacggaaatccgggtaattgttactcggtttttgtcttgtaaaacagtatttcatgtataatgtgtttatgaagtaataggaggagaatgaggatgggacaactgaaagggttgccggtagaggacggattcagaatgccaggagaatacgaacctcatattggctgtttcatgatttggccggaaagacctgataactggcggcttggtgggaagccagcgcaacaaaactataaagaagttgcagtcgctatttcaaattttgagccagtcactatgtttgtatcaccaaatcaatataaaaatgctcgtaaagaacttccggataccattcgtgttatcgaaatgagtaatgatgatgcgtggatacgcgattatggacctagttttttggtggacgataagggagatatgcgcggcgttgactgggggtttaatgcttggggtggtcttcttgatggtctatattttccgtgggataaagataatcaaattgcaaaaaaagtttgtgagttagagcgaatcgactactattcacagaaagattttattttagaaggttgttccattcatgtagacggtgaagggacacttgttacgacagaagagtgccttttatcagaaggaaggaacccgaatttaaccaaaatagaaatcgaacaaactttaaaaaaatatttccatgcacaaaaagtaatctggcttaagcatggcttctatcttgacgaaacaaacggacatgtagataacatttttaactttgtggcacctggagaagttgttttatcgtggacggataacaaaagtgatccgcagtatgaaatttcaagagaatgttatgatattttagctaacaaaacagatgctaagggaagaacttttataatacataaactacattgtccagatccagtacttattacgcaaacagagagcgaaggtgtggaagcgattaatggaactttccctagacaggctggagatcgattagctgctagttatgtaaattactatacagcgaatggtgccattattttcccattgtttgatgatccaaaagataaagatgcgcaggaattacttgaaaagttatatcctgatagaaaaattgtggggattaaagcacgtgagattttgctaggcggcggaaatattcactgtatcacgcaacatctccctgataaaagtacgatacgtgaataagaaggagacttgaagtatggacttttacgaaatttccagtaagactgtagcttccctaactcgaaatgagcgaattttatttgactatgtcgttaagaatatgaatttaattaaaaatcaaagcattcgagaagtttctgcagaatgctttgtttcaacaacaacatttttgcgctttgtaagaaagcttggatttactggttatagcgagtttacaacggtcttaaagttcactttacttgggcatacagagctaaaaccgtccccatttgtcgtagaacagtcggattatcgtgaagaatatttaaaaaacattattgaatctgtccgagttttagaaccaagtaaaatcaagaaaatcaccaaaaaactagtaaacaaaccgcgaatttatttttttgctaaaggactgagcaaacatgctgcgaaatacatcaaatatctctatacaatgagcggatttttggtagagtttcctgaagattatcaatatcgccaagctgtattgccgcatattggtaaagatgatttagtttttatccttacgtacggtggacatgatattgaattaatccaaactgcccaaaaactaaaaagcag
>41	N operona: 22	last	lmo0041	gene_poz=(601-1380)	-	hypothetical protein	null	/position=45851 - 47830 (46451 - 47230)	/lenght=1980 (780)	/codons=660 (260)	/complement=false	GC-compoz=33.07692307692307%	/LCI1=1.6164736164736164	/LCI2=0.06833976833976835	p_i1=0.4110394513966552	p_i2=0.101126939798742	/Tai=0.4759761326903684	/Tei=0.1910142458188678	/EEI=1.8397010245866068
cagaaggaaggaacccgaatttaaccaaaatagaaatcgaacaaactttaaaaaaatatttccatgcacaaaaagtaatctggcttaagcatggcttctatcttgacgaaacaaacggacatgtagataacatttttaactttgtggcacctggagaagttgttttatcgtggacggataacaaaagtgatccgcagtatgaaatttcaagagaatgttatgatattttagctaacaaaacagatgctaagggaagaacttttataatacataaactacattgtccagatccagtacttattacgcaaacagagagcgaaggtgtggaagcgattaatggaactttccctagacaggctggagatcgattagctgctagttatgtaaattactatacagcgaatggtgccattattttcccattgtttgatgatccaaaagataaagatgcgcaggaattacttgaaaagttatatcctgatagaaaaattgtggggattaaagcacgtgagattttgctaggcggcggaaatattcactgtatcacgcaacatctccctgataaaagtacgatacgtgaataagaaggagacttgaagtatggacttttacgaaatttccagtaagactgtagcttccctaactcgaaatgagcgaattttatttgactatgtcgttaagaatatgaatttaattaaaaatcaaagcattcgagaagtttctgcagaatgctttgtttcaacaacaacatttttgcgctttgtaagaaagcttggatttactggttatagcgagtttacaacggtcttaaagttcactttacttgggcatacagagctaaaaccgtccccatttgtcgtagaacagtcggattatcgtgaagaatatttaaaaaacattattgaatctgtccgagttttagaaccaagtaaaatcaagaaaatcaccaaaaaactagtaaacaaaccgcgaatttatttttttgctaaaggactgagcaaacatgctgcgaaatacatcaaatatctctatacaatgagcggatttttggtagagtttcctgaagattatcaatatcgccaagctgtattgccgcatattggtaaagatgatttagtttttatccttacgtacggtggacatgatattgaattaatccaaactgcccaaaaactaaaaagcagaaacgaaacgcctatgttgatttcgattaccggggctgataataacattattcaaaatatgagtgatattaatttatatatttttacagatgaaattgaaatgaacaatttagacatcacttctcgcatctctacaattgcaattatggagctaatcttataccagtttatggaagatgaaactagtagcttttaattgttaagaattgataaataagtcacaagtctgatacaaggagacttgacttgtggtaaaatgaactttgacttttaaataaaagaaaaggaagtgagtgcctggtggattttattacctatatcattgattttattttgcacattgaccaacatttagtggagattataaataattttggaatttggacttacatcattttattcctgattgtatttatagagactggattggtagtatttccatttttaccaggagattcattactattcgcagccggtgcattatctgtattagatggttcgattttacatattgttccgctaattattactttatggttagcagcagttctaggtgatacagtgaattatcatatcggtaaaaagattggaacatccataccagaagatagctggtttggaaaactaataaataaagaaaaaatggaaaaagcggaggctttcttcaataaacatggtgggaaaacaatttttattgctagattcatgccttttattcgtacgttcgcgccatttgtagctggagcaagccgtatgaattatcgctatttcttaaattataatattttaggagcaa
>42	N operona: 23	first-last	lmo0042	gene_poz=(601-1260)	-	DedA protein	null	/position=46735 - 48594 (47335 - 47994)	/lenght=1860 (660)	/codons=620 (220)	/complement=false	GC-compoz=33.484848484848484%	/LCI1=1.3378995433789955	/LCI2=0.07732115677321158	p_i1=0.2616734594108206	p_i2=0.13645971857448533	/Tai=0.3917177229374764	/Tei=0.2228137467170368	/EEI=2.189197146886178
atatttaaaaaacattattgaatctgtccgagttttagaaccaagtaaaatcaagaaaatcaccaaaaaactagtaaacaaaccgcgaatttatttttttgctaaaggactgagcaaacatgctgcgaaatacatcaaatatctctatacaatgagcggatttttggtagagtttcctgaagattatcaatatcgccaagctgtattgccgcatattggtaaagatgatttagtttttatccttacgtacggtggacatgatattgaattaatccaaactgcccaaaaactaaaaagcagaaacgaaacgcctatgttgatttcgattaccggggctgataataacattattcaaaatatgagtgatattaatttatatatttttacagatgaaattgaaatgaacaatttagacatcacttctcgcatctctacaattgcaattatggagctaatcttataccagtttatggaagatgaaactagtagcttttaattgttaagaattgataaataagtcacaagtctgatacaaggagacttgacttgtggtaaaatgaactttgacttttaaataaaagaaaaggaagtgagtgcctggtggattttattacctatatcattgattttattttgcacattgaccaacatttagtggagattataaataattttggaatttggacttacatcattttattcctgattgtatttatagagactggattggtagtatttccatttttaccaggagattcattactattcgcagccggtgcattatctgtattagatggttcgattttacatattgttccgctaattattactttatggttagcagcagttctaggtgatacagtgaattatcatatcggtaaaaagattggaacatccataccagaagatagctggtttggaaaactaataaataaagaaaaaatggaaaaagcggaggctttcttcaataaacatggtgggaaaacaatttttattgctagattcatgccttttattcgtacgttcgcgccatttgtagctggagcaagccgtatgaattatcgctatttcttaaattataatattttaggagcaacagtctgggtattgctttgcacgcttgcaggatacttcttcggcaatttcccaattgttaaagacaacttctcgttagtagtaatcggaattattgtagtttccgttatcccaatggttgtttcatttattaaaagtaaaatggacaagaaaagcgcagaataatctctgtgcttttttttatttcccgggaaatctctcgcatacatgacaaacttttggggtaattagttaggaagaggtgatgaaaatggaacaagcattgaatattacatctgaaattggcaaactccaaacagttcttgtaaagaggccgggttctgaactcgaaaatatcacaccagaatacctagaatctttattatttgatgatataccgtatttaaaaatgatgcagaaggaacatgatttttttgctaaaacaatgagagattcaaacatcgaagtactctacttagaaaaactagccgctgaagcattgcgagaagctaacaataaagagtcctttttaacgaaaatgattaaagaatccaatcaaatggacgaaagtgcgctatatgtgcgagattatttgatgtcttttgacgaggaagaaatgattagaaaacttatgtctggtttgaaaaaatcggaaatccccgagcgtaaaaagaaacatttaaatgaaatgatggacgaacaatatccttttttcctagatccattaccaaatttgtatttcactcgagatccagcagctgttattggtaacggggtgacgattaa
>43	N operona: 24	first-last	lmo0043	gene_poz=(601-1833)	-	arginine deiminase	catalyzes the degradation of arginine to citruline	/position=47474 - 49906 (48074 - 49306)	/lenght=2433 (1233)	/codons=811 (411)	/complement=false	GC-compoz=38.44282238442822%	/LCI1=1.2081300813008131	/LCI2=0.05154471544715448	p_i1=0.19734792077775967	p_i2=0.04833382542517124	/Tai=0.6069814986617512	/Tei=0.14350044288265412	/EEI=1.4525503524850407
catttttaccaggagattcattactattcgcagccggtgcattatctgtattagatggttcgattttacatattgttccgctaattattactttatggttagcagcagttctaggtgatacagtgaattatcatatcggtaaaaagattggaacatccataccagaagatagctggtttggaaaactaataaataaagaaaaaatggaaaaagcggaggctttcttcaataaacatggtgggaaaacaatttttattgctagattcatgccttttattcgtacgttcgcgccatttgtagctggagcaagccgtatgaattatcgctatttcttaaattataatattttaggagcaacagtctgggtattgctttgcacgcttgcaggatacttcttcggcaatttcccaattgttaaagacaacttctcgttagtagtaatcggaattattgtagtttccgttatcccaatggttgtttcatttattaaaagtaaaatggacaagaaaagcgcagaataatctctgtgcttttttttatttcccgggaaatctctcgcatacatgacaaacttttggggtaattagttaggaagaggtgatgaaaatggaacaagcattgaatattacatctgaaattggcaaactccaaacagttcttgtaaagaggccgggttctgaactcgaaaatatcacaccagaatacctagaatctttattatttgatgatataccgtatttaaaaatgatgcagaaggaacatgatttttttgctaaaacaatgagagattcaaacatcgaagtactctacttagaaaaactagccgctgaagcattgcgagaagctaacaataaagagtcctttttaacgaaaatgattaaagaatccaatcaaatggacgaaagtgcgctatatgtgcgagattatttgatgtcttttgacgaggaagaaatgattagaaaacttatgtctggtttgaaaaaatcggaaatccccgagcgtaaaaagaaacatttaaatgaaatgatggacgaacaatatccttttttcctagatccattaccaaatttgtatttcactcgagatccagcagctgttattggtaacggggtgacgattaatagaatgttccagccagctagaaggcgagagtcaatatttatcgagttgattttaaaacatcatcctcgttttagcaatcaagatatcccggtatggtcaggacgtggggagccgttttctttagaaggtggagatgagctagttctgaatgaagagaccgttcttgtaggtgtatctgaacgaactgatgcacgggcagttgaacggcttgcagaaagtttatttaaccgttctccaaaaattaaacgagttttagctgttgaaattcctgaaacaaggtcatttatgcatttggacacggttttcaccatggttaattttgcgcagttcacgattcatccagcaattcaaaatcaacaaggtgaactcaatatatatatattggaaaaaagtgagaatggattggaaataactccgcgaagagattttcagcgcgtgattgcggaggttttggatgagccagaaattgattttattccttgtggcggagaagatgtaattgtttcggcgcgagagcagtggaatgatggggcaaatacgttagcgattgctcctggagaagtaattacatatgatcgaaatcaagtatcaaacgatctgttaagaagtgcgggtattaaggttcatgaagtgattagttcagagctttctagaggccgcgggggaccaaggtgtatgacgatgccgcttgttagagaaaatctaaaataggctttgaaaaatgagaatcccctttcaaaatgcgactttcgctaaaagtattgttggcgattttaagatgtgctatagtgttttcaaaccagaattttcgagaaatatcttgctggttagtttgcgctatgatataatattttattgtgagtaattataaattattccttgctcgctcttgattttaaggcttgctaaaggcagtctggatttcagggatatggtatggtttcatgctatatcagagccgcttaagaccacaaggaggtgtagagtagatggctagaaagtacgaaattatgtacatcattcgcccaaacattgaagaagatgagaaaaaagctgttgtagaacgctttgacggaatcttaactgaaaatggtgcggagatcatcgaatcaaaagaatggggtaaacgtcgcttagcatacgaaatcaatgactatcgtgatggtttttaccacatcgtgaaattaaacgctgataaagcagattctatcaacgaatttgaccgtttagctaaaatttctgatgatatcattcgtcatatggtaattaaagaagaagcataagaatttattcaaggctaggaccttgatt
>44	N operona: 25	first-last	lmo0044	gene_poz=(601-894)	rpsF	30S ribosomal protein S6	binds cooperatively with S18 to the S15-16S	/position=48985 - 50478 (49585 - 49878)	/lenght=1494 (294)	/codons=498 (98)	/complement=false	GC-compoz=35.714285714285715%	/LCI1=1.302405498281787	/LCI2=0.05017182130584193	p_i1=0.2435375347597715	p_i2=0.0448802191625379	/Tai=0.2521541414338253	/Tei=0.1403921972462841	/EEI=4.41239666731788
aagtgagaatggattggaaataactccgcgaagagattttcagcgcgtgattgcggaggttttggatgagccagaaattgattttattccttgtggcggagaagatgtaattgtttcggcgcgagagcagtggaatgatggggcaaatacgttagcgattgctcctggagaagtaattacatatgatcgaaatcaagtatcaaacgatctgttaagaagtgcgggtattaaggttcatgaagtgattagttcagagctttctagaggccgcgggggaccaaggtgtatgacgatgccgcttgttagagaaaatctaaaataggctttgaaaaatgagaatcccctttcaaaatgcgactttcgctaaaagtattgttggcgattttaagatgtgctatagtgttttcaaaccagaattttcgagaaatatcttgctggttagtttgcgctatgatataatattttattgtgagtaattataaattattccttgctcgctcttgattttaaggcttgctaaaggcagtctggatttcagggatatggtatggtttcatgctatatcagagccgcttaagaccacaaggaggtgtagagtagatggctagaaagtacgaaattatgtacatcattcgcccaaacattgaagaagatgagaaaaaagctgttgtagaacgctttgacggaatcttaactgaaaatggtgcggagatcatcgaatcaaaagaatggggtaaacgtcgcttagcatacgaaatcaatgactatcgtgatggtttttaccacatcgtgaaattaaacgctgataaagcagattctatcaacgaatttgaccgtttagctaaaatttctgatgatatcattcgtcatatggtaattaaagaagaagcataagaatttattcaaggctaggaccttgatttactaaacgagaggaggttggttttgcatgatgaatcgtgtagtacttgtaggacgcttaacaaaagatcctgaattacgttacactccagctggtgtggctgttgcgacttttacattagctgtaaatcgcactttcactaaccaacaaggagaacgagaagctgactttattaattgtgttgtttggcgtaaaccggcagaaaacgttgctaatttcctgaagaagggaagcatggcgggcgttgatggccgtgttcaaactcgtaattacgagggaaacgacggtaaacgtgtttatgtgactgaaattgtagcagagagtgttcaattccttgaaccgcgtaattctaatggcggtggcggaaataactatcaaagtggcaataacaacaataattacaatagcggtggaaataacttcggacaagcacctacaaataacggtggattcggacaggaccagcaacaatctcaaaatcaaaattatcaatccactaataatgatccttttgcaagtgatggtaagccaatcgacatttctgatgacgatttgccattctaaattcattt
>45	N operona: 26	first-last	lmo0045	gene_poz=(601-1137)	ssb	single-strand binding protein	null	/position=49334 - 51070 (49934 - 50470)	/lenght=1737 (537)	/codons=579 (179)	/complement=false	GC-compoz=41.154562383612664%	/LCI1=1.0674157303370786	/LCI2=0.10505617977528091	p_i1=0.13549599101632334	p_i2=0.266434435313645	/Tai=0.40464983359082196	/Tei=0.33979099178228056	/EEI=2.6158362770882686
aaatgcgactttcgctaaaagtattgttggcgattttaagatgtgctatagtgttttcaaaccagaattttcgagaaatatcttgctggttagtttgcgctatgatataatattttattgtgagtaattataaattattccttgctcgctcttgattttaaggcttgctaaaggcagtctggatttcagggatatggtatggtttcatgctatatcagagccgcttaagaccacaaggaggtgtagagtagatggctagaaagtacgaaattatgtacatcattcgcccaaacattgaagaagatgagaaaaaagctgttgtagaacgctttgacggaatcttaactgaaaatggtgcggagatcatcgaatcaaaagaatggggtaaacgtcgcttagcatacgaaatcaatgactatcgtgatggtttttaccacatcgtgaaattaaacgctgataaagcagattctatcaacgaatttgaccgtttagctaaaatttctgatgatatcattcgtcatatggtaattaaagaagaagcataagaatttattcaaggctaggaccttgatttactaaacgagaggaggttggttttgcatgatgaatcgtgtagtacttgtaggacgcttaacaaaagatcctgaattacgttacactccagctggtgtggctgttgcgacttttacattagctgtaaatcgcactttcactaaccaacaaggagaacgagaagctgactttattaattgtgttgtttggcgtaaaccggcagaaaacgttgctaatttcctgaagaagggaagcatggcgggcgttgatggccgtgttcaaactcgtaattacgagggaaacgacggtaaacgtgtttatgtgactgaaattgtagcagagagtgttcaattccttgaaccgcgtaattctaatggcggtggcggaaataactatcaaagtggcaataacaacaataattacaatagcggtggaaataacttcggacaagcacctacaaataacggtggattcggacaggaccagcaacaatctcaaaatcaaaattatcaatccactaataatgatccttttgcaagtgatggtaagccaatcgacatttctgatgacgatttgccattctaaattcattttagcggtttgaactttaagataggaggaactttcaatggctggaggacgcagaggcggacgccgtcggaaaaaagtatgttactttacttccaatggtattacgcatatcgactataaagatgtagaacttcttaaaaaattcgtttccgaacgtggtaaaattttacctcgtcgtgtaactggaacaagcgctaaatatcaacgtaaacttactgttgctatcaaacgctcacgccaaatggcattactaccatttgttgctgaagaaaaataaattaattttaacagtctagaattcatttctagactgttttttcataaaattagaccttagatcatgtaaacctaggacctaagaaggaagttaatgctatttattcatgttattcttatatagaagtaaaaaaatgcacagggggaaacaatcatgtataaaaaattagcaacagtagggatgacggtattattagtaggagctttatcagcatgtagttttaatgatgataaggatacatcatcaaataatagcaacaatgaaactactagtagcaaaagcagtaataatgaaagttcatcagatagcttgcaaaa
>46	N operona: 27	first-last	lmo0046	gene_poz=(601-840)	rpsR	30S ribosomal protein S18	binds as a heterodimer with protein S6 to the	/position=49914 - 51353 (50514 - 50753)	/lenght=1440 (240)	/codons=480 (80)	/complement=false	GC-compoz=39.58333333333333%	/LCI1=1.1983122362869199	/LCI2=0.08860759493670889	p_i1=0.1927316879145238	p_i2=0.18632012207894982	/Tai=0.43423033632636354	/Tei=0.26768810987105485	/EEI=3.055758752224592
cgagaggaggttggttttgcatgatgaatcgtgtagtacttgtaggacgcttaacaaaagatcctgaattacgttacactccagctggtgtggctgttgcgacttttacattagctgtaaatcgcactttcactaaccaacaaggagaacgagaagctgactttattaattgtgttgtttggcgtaaaccggcagaaaacgttgctaatttcctgaagaagggaagcatggcgggcgttgatggccgtgttcaaactcgtaattacgagggaaacgacggtaaacgtgtttatgtgactgaaattgtagcagagagtgttcaattccttgaaccgcgtaattctaatggcggtggcggaaataactatcaaagtggcaataacaacaataattacaatagcggtggaaataacttcggacaagcacctacaaataacggtggattcggacaggaccagcaacaatctcaaaatcaaaattatcaatccactaataatgatccttttgcaagtgatggtaagccaatcgacatttctgatgacgatttgccattctaaattcattttagcggtttgaactttaagataggaggaactttcaatggctggaggacgcagaggcggacgccgtcggaaaaaagtatgttactttacttccaatggtattacgcatatcgactataaagatgtagaacttcttaaaaaattcgtttccgaacgtggtaaaattttacctcgtcgtgtaactggaacaagcgctaaatatcaacgtaaacttactgttgctatcaaacgctcacgccaaatggcattactaccatttgttgctgaagaaaaataaattaattttaacagtctagaattcatttctagactgttttttcataaaattagaccttagatcatgtaaacctaggacctaagaaggaagttaatgctatttattcatgttattcttatatagaagtaaaaaaatgcacagggggaaacaatcatgtataaaaaattagcaacagtagggatgacggtattattagtaggagctttatcagcatgtagttttaatgatgataaggatacatcatcaaataatagcaacaatgaaactactagtagcaaaagcagtaataatgaaagttcatcagatagcttgcaaaataaaagcttagatatgagctatgaagacgcgattaacgcattcaaagacaaacatagtgatgcagaaatatctagcgttgaattagagaaaagcttgggaaaatatgtctacaaagttgatgggatttcaaatgataatgaatacgaaatgaaattcaatgctgaaacaaaagaacaactaagtgatgaaacagatcgacttgaccgagaagatgcaggtggagttgaaaaagaaaacgaaaaacttagcttagatggaattaaatcaccaaaagaagccatg
>47	N operona: 28	first-last	lmo0047	gene_poz=(601-1212)	-	hypothetical protein	lmo0047	/position=50307 - 52118 (50907 - 51518)	/lenght=1812 (612)	/codons=604 (204)	/complement=false	GC-compoz=32.02614379084967%	/LCI1=1.1215106732348112	/LCI2=0.09704433497536945	p_i1=0.15811350660102183	p_i2=0.2265813416054801	/Tai=0.2287604291351255	/Tei=0.3039232074449321	/EEI=2.8189946277264255
acaatagcggtggaaataacttcggacaagcacctacaaataacggtggattcggacaggaccagcaacaatctcaaaatcaaaattatcaatccactaataatgatccttttgcaagtgatggtaagccaatcgacatttctgatgacgatttgccattctaaattcattttagcggtttgaactttaagataggaggaactttcaatggctggaggacgcagaggcggacgccgtcggaaaaaagtatgttactttacttccaatggtattacgcatatcgactataaagatgtagaacttcttaaaaaattcgtttccgaacgtggtaaaattttacctcgtcgtgtaactggaacaagcgctaaatatcaacgtaaacttactgttgctatcaaacgctcacgccaaatggcattactaccatttgttgctgaagaaaaataaattaattttaacagtctagaattcatttctagactgttttttcataaaattagaccttagatcatgtaaacctaggacctaagaaggaagttaatgctatttattcatgttattcttatatagaagtaaaaaaatgcacagggggaaacaatcatgtataaaaaattagcaacagtagggatgacggtattattagtaggagctttatcagcatgtagttttaatgatgataaggatacatcatcaaataatagcaacaatgaaactactagtagcaaaagcagtaataatgaaagttcatcagatagcttgcaaaataaaagcttagatatgagctatgaagacgcgattaacgcattcaaagacaaacatagtgatgcagaaatatctagcgttgaattagagaaaagcttgggaaaatatgtctacaaagttgatgggatttcaaatgataatgaatacgaaatgaaattcaatgctgaaacaaaagaacaactaagtgatgaaacagatcgacttgaccgagaagatgcaggtggagttgaaaaagaaaacgaaaaacttagcttagatggaattaaatcaccaaaagaagccatggataaggctgtttctgaacaagctggtgacgtaacaagttggaaaatagaaagagaattagatacaacttattatgaagtgacagtaaaacaagataataacaaatacgaaatcaaactaaatgcaaaaactttagaaattcttcaaacagaacaagacgattaataaaatggaaaagccaactgtgaacattcttttgcagttggttttttttatgaataaactcacttaaataaaatattaatatgggtttttaagcctattatacagtcctttttacacgttcgaatattctgaaatgtatccaaaaaatcggcaattctgctcttttttggtcgttcatgacaagaatcggacatttcattacatttttggttattatgggtaaattcgttgtaaaatattagtggaggtgaattagttgagtaattttactgcaaaagtccctttgtcagaaagaatggcggatgtgttgatttcgaaagaccgctggaaagatgatgaagaaggttatttaaaagtaaaatatggactggaaataattctaattaatgtcatgaagtttgctctcgtatacggtatcgccttagtaacagggcttttactgcaaacagtgacagtgcatctgtcatatttatggctcagacggtattcttttggattacatgcaaccaaaacattgaattgcacgttaattagcttattgatgtttgtgcttgcgccatttgtttttcaaaatatcccctctaataattggattgtttt
>48	N operona: 29	first	lmo0048	gene_poz=(601-1215)	-	sensor histidine kinase AgrB	essential for production of a quorum sensing	/position=51175 - 52989 (51775 - 52389)	/lenght=1815 (615)	/codons=605 (205)	/complement=false	GC-compoz=35.609756097560975%	/LCI1=1.2287581699346406	/LCI2=0.12222222222222219	p_i1=0.20717528088002213	p_i2=0.3543809910340374	/Tai=0.6883822977797522	/Tei=0.41894289193063367	/EEI=1.3216636084395887
atgtctacaaagttgatgggatttcaaatgataatgaatacgaaatgaaattcaatgctgaaacaaaagaacaactaagtgatgaaacagatcgacttgaccgagaagatgcaggtggagttgaaaaagaaaacgaaaaacttagcttagatggaattaaatcaccaaaagaagccatggataaggctgtttctgaacaagctggtgacgtaacaagttggaaaatagaaagagaattagatacaacttattatgaagtgacagtaaaacaagataataacaaatacgaaatcaaactaaatgcaaaaactttagaaattcttcaaacagaacaagacgattaataaaatggaaaagccaactgtgaacattcttttgcagttggttttttttatgaataaactcacttaaataaaatattaatatgggtttttaagcctattatacagtcctttttacacgttcgaatattctgaaatgtatccaaaaaatcggcaattctgctcttttttggtcgttcatgacaagaatcggacatttcattacatttttggttattatgggtaaattcgttgtaaaatattagtggaggtgaattagttgagtaattttactgcaaaagtccctttgtcagaaagaatggcggatgtgttgatttcgaaagaccgctggaaagatgatgaagaaggttatttaaaagtaaaatatggactggaaataattctaattaatgtcatgaagtttgctctcgtatacggtatcgccttagtaacagggcttttactgcaaacagtgacagtgcatctgtcatatttatggctcagacggtattcttttggattacatgcaaccaaaacattgaattgcacgttaattagcttattgatgtttgtgcttgcgccatttgtttttcaaaatatcccctctaataattggattgttttaggtacatttggatttatactgctcaacatgtttttattcgctccggcagacacagaaagtttgcctttaatcggtgaagaacaccggaaaacactaaaaagaaaagcgatgatagggacgctaattttaacgggaattgcgttgctaataccattcgcagagatgaaaacattaatcatggtaggatctttgtttcaggtgataagtattaatccacttacttacaaactattgaaaaggaggtatcggaactatgaaaaatatgaataaatcagttggtaaattcctttctagaaaactagaagaacaatccatgaaagttgcggattcttctatgagtaaagcttgcttcatgtttgtatacgaaccaaaaagtccatttgtgaaaatgcaagaaaaaaacgaaaataaataaatttaaaactgtataacatcaaaattcatgctaaaataaaaagaaggcaaacttacatatttaaacatagatattttagacagtggaggattaatatgtttagtattttgatggcaattatacagataacgggtatttttattgcaatccagattttaacaaacaaagttttttcaattaaagagggattggttactatagcaattgctatgctagccttccctttatttactttagttcaatactggtcgatgatttttgtattgattgtttttgtaagtgccttatattggaaaaataaaaatgtagtagtttcagcttctattacgcttgtggttattattttacttactattagtgactctatagtaggttttattttagtaccgggcttgaactttaaatatgatgagatatttaatgaactgttaccaacgttaatttactgcgcggga
>49	N operona: 29	last	lmo0049	gene_poz=(601-762)	-	hypothetical protein	lmo0049	/position=51773 - 53134 (52373 - 52534)	/lenght=1362 (162)	/codons=454 (54)	/complement=false	GC-compoz=29.01234567901235%	/LCI1=1.4968553459119496	/LCI2=0.08364779874213836	p_i1=0.3460949523086687	p_i2=0.16375794796402326	/Tai=0.28401640889858104	/Tei=0.24738215316762097	/EEI=3.258801695861806
agttgagtaattttactgcaaaagtccctttgtcagaaagaatggcggatgtgttgatttcgaaagaccgctggaaagatgatgaagaaggttatttaaaagtaaaatatggactggaaataattctaattaatgtcatgaagtttgctctcgtatacggtatcgccttagtaacagggcttttactgcaaacagtgacagtgcatctgtcatatttatggctcagacggtattcttttggattacatgcaaccaaaacattgaattgcacgttaattagcttattgatgtttgtgcttgcgccatttgtttttcaaaatatcccctctaataattggattgttttaggtacatttggatttatactgctcaacatgtttttattcgctccggcagacacagaaagtttgcctttaatcggtgaagaacaccggaaaacactaaaaagaaaagcgatgatagggacgctaattttaacgggaattgcgttgctaataccattcgcagagatgaaaacattaatcatggtaggatctttgtttcaggtgataagtattaatccacttacttacaaactattgaaaaggaggtatcggaactatgaaaaatatgaataaatcagttggtaaattcctttctagaaaactagaagaacaatccatgaaagttgcggattcttctatgagtaaagcttgcttcatgtttgtatacgaaccaaaaagtccatttgtgaaaatgcaagaaaaaaacgaaaataaataaatttaaaactgtataacatcaaaattcatgctaaaataaaaagaaggcaaacttacatatttaaacatagatattttagacagtggaggattaatatgtttagtattttgatggcaattatacagataacgggtatttttattgcaatccagattttaacaaacaaagttttttcaattaaagagggattggttactatagcaattgctatgctagccttccctttatttactttagttcaatactggtcgatgatttttgtattgattgtttttgtaagtgccttatattggaaaaataaaaatgtagtagtttcagcttctattacgcttgtggttattattttacttactattagtgactctatagtaggttttattttagtaccgggcttgaactttaaatatgatgagatatttaatgaactgttaccaacgttaatttactgcgcgggaatgttggcgaatttgttggtattttcgtttcttcttagaaaattgattgaaaaagttaatatttctagatttgttgaacatagaaaatatgcgtatattattttttctatcgttgctcttactgtcttagcgttctatatgaaca
>50	N operona: 30	first	lmo0050	gene_poz=(601-1896)	-	histidine kinase	null	/position=52030 - 54525 (52630 - 53925)	/lenght=2496 (1296)	/codons=832 (432)	/complement=false	GC-compoz=32.098765432098766%	/LCI1=1.408352668213457	/LCI2=0.04795050270688324	p_i1=0.2985778604849833	p_i2=0.03958356113099357	/Tai=0.4572610902478167	/Tei=0.1356252050178942	/EEI=1.5642909596231
acattgaattgcacgttaattagcttattgatgtttgtgcttgcgccatttgtttttcaaaatatcccctctaataattggattgttttaggtacatttggatttatactgctcaacatgtttttattcgctccggcagacacagaaagtttgcctttaatcggtgaagaacaccggaaaacactaaaaagaaaagcgatgatagggacgctaattttaacgggaattgcgttgctaataccattcgcagagatgaaaacattaatcatggtaggatctttgtttcaggtgataagtattaatccacttacttacaaactattgaaaaggaggtatcggaactatgaaaaatatgaataaatcagttggtaaattcctttctagaaaactagaagaacaatccatgaaagttgcggattcttctatgagtaaagcttgcttcatgtttgtatacgaaccaaaaagtccatttgtgaaaatgcaagaaaaaaacgaaaataaataaatttaaaactgtataacatcaaaattcatgctaaaataaaaagaaggcaaacttacatatttaaacatagatattttagacagtggaggattaatatgtttagtattttgatggcaattatacagataacgggtatttttattgcaatccagattttaacaaacaaagttttttcaattaaagagggattggttactatagcaattgctatgctagccttccctttatttactttagttcaatactggtcgatgatttttgtattgattgtttttgtaagtgccttatattggaaaaataaaaatgtagtagtttcagcttctattacgcttgtggttattattttacttactattagtgactctatagtaggttttattttagtaccgggcttgaactttaaatatgatgagatatttaatgaactgttaccaacgttaatttactgcgcgggaatgttggcgaatttgttggtattttcgtttcttcttagaaaattgattgaaaaagttaatatttctagatttgttgaacatagaaaatatgcgtatattattttttctatcgttgctcttactgtcttagcgttctatatgaacatatacgcggggtcaatcgcaggttttgatggatcagttttgaaaattaatacgcttatttttacaggatataccattttgttaatagttatagtgacggttgttattaatacggcaaccaacgaacttaaagtacagaatcagaaggaacagctagaacagttacaggattatgttactacattagagtccctgcatagagaaatgcgcgtttttcgtcatgattatgtgaatatcctgtcaacacttgttggatatattgataataatgatatgccgggtttgaagtattactttgaaaataatattgtacctataaataaaacaattgaatcgaacaactataagatttcattgcttcaaaatattcatgttattgaactaaagggcttgctagctgttaaattaatacgagctcaagagttgaaaattgatgcaattttggaagtagttgaaccgattgacaagatttcgatggatagtatagatttatgcaaagttgtcggtattttgctagataatgcggttgaagcggcgttaacttgtgaaaatccagttattcgaatcgcgtttgtgaaaaaaggtgatagcataattattgtatttgcgaatagtttaccagtaaatatgccaccgatttataagatatttgaagaaggtttctctacaaaaggagaaggtcgtggattaggccttgctagtttgcgggaaattatgaagaaatattcgcacgttgccttagatacgaaagtgaccgatagagaagttattcaagaattagaaattatgtagaagaatggggatgaatttatgctaccggtttttatttgtgaagataacagaatgcagcgagaaaggttaacgaaatatattgaagactatattatggttgaacattttgatatgaagttagaactttcaacaggagatccgtttgagttagtatcacgaatgcctacacatcaaggtatggggctttattttttagacattgatttggggcagccggacatgaatggttttgaattagctcaggaaattcggaagtttgatccgcgtggtttcattatttttattacaacacatgcggagttaagttatatgactttcacgtataaggtggaagcgcttgattacattattaaagacgatattgatttgctgcatgaccgggtacttgcctgtatgaagcaagcagaagaacggatttccaatgatcaagatatgcagaagtattttacgtttaaagtgtcggataagaagattattcatgaactgttagacgatatcttgttttttgagacagcgccaactattcataaagtaattttacatggcaaaaatcgccaagtggaattttatggtaagttgaagaatatcgagaaaatgttg
>51	N operona: 30	last	lmo0051	gene_poz=(601-1329)	-	response regulator	null	/position=53344 - 55272 (53944 - 54672)	/lenght=1929 (729)	/codons=643 (243)	/complement=false	GC-compoz=35.25377229080932%	/LCI1=1.1143250688705235	/LCI2=0.04641873278236914	p_i1=0.1550202864160365	p_i2=0.036142160908709656	/Tai=0.6332633915940646	/Tei=0.1325279448178387	/EEI=1.4778774814537698
gtttttcgtcatgattatgtgaatatcctgtcaacacttgttggatatattgataataatgatatgccgggtttgaagtattactttgaaaataatattgtacctataaataaaacaattgaatcgaacaactataagatttcattgcttcaaaatattcatgttattgaactaaagggcttgctagctgttaaattaatacgagctcaagagttgaaaattgatgcaattttggaagtagttgaaccgattgacaagatttcgatggatagtatagatttatgcaaagttgtcggtattttgctagataatgcggttgaagcggcgttaacttgtgaaaatccagttattcgaatcgcgtttgtgaaaaaaggtgatagcataattattgtatttgcgaatagtttaccagtaaatatgccaccgatttataagatatttgaagaaggtttctctacaaaaggagaaggtcgtggattaggccttgctagtttgcgggaaattatgaagaaatattcgcacgttgccttagatacgaaagtgaccgatagagaagttattcaagaattagaaattatgtagaagaatggggatgaatttatgctaccggtttttatttgtgaagataacagaatgcagcgagaaaggttaacgaaatatattgaagactatattatggttgaacattttgatatgaagttagaactttcaacaggagatccgtttgagttagtatcacgaatgcctacacatcaaggtatggggctttattttttagacattgatttggggcagccggacatgaatggttttgaattagctcaggaaattcggaagtttgatccgcgtggtttcattatttttattacaacacatgcggagttaagttatatgactttcacgtataaggtggaagcgcttgattacattattaaagacgatattgatttgctgcatgaccgggtacttgcctgtatgaagcaagcagaagaacggatttccaatgatcaagatatgcagaagtattttacgtttaaagtgtcggataagaagattattcatgaactgttagacgatatcttgttttttgagacagcgccaactattcataaagtaattttacatggcaaaaatcgccaagtggaattttatggtaagttgaagaatatcgagaaaatgttggacgaatcattttatcggtgccacaggtcgtatattgtgaataagaaaaatattcatgagctagatacgacaaaaggtgtggtgaagatgtctaacggtgaaaattgttatgcatcatcgaaattaattaaaagcttgagtttataaaagtggccttaaaggtcgctttttttgtacaatggcaagtttggatttgatgaaatgggtaaatataggtaaaataatagtgatgaattgttagttaagtttatgttatgatatagatactcaaattcaggcaaaaggtatgtaaaaaaatggggagctggatgaaatgtcaggctattttcaaaaacgaatgcttaaatatccattatacggtctgattgcagcgacaattattttgagcgtaatcacgttctttttttcgtggtggttatcggcgttagttgttgttggcggaattattcttacggttgcgatgttttattttgaatatcgcttgaatgaagatgtgcaactatatgtttctaatttaacgtatcggattaagcgtagtgaagaagaagcgcttgttgaaatgccgatgggaatactgctgtatgatgaacattacaaaatcgaatgggttaacccgtttatgtcaaaatactttgataaggcagagttaatcggggaatctttggaagaagtaggaccggaatttttggacgttattactgggaatgatgaaaaggggattatgtcgattgcttggcgtgatcaccg
>52	N operona: 31	first	lmo0052	gene_poz=(601-2574)	-	hypothetical protein	null	/position=54239 - 57412 (54839 - 56812)	/lenght=3174 (1974)	/codons=1058 (658)	/complement=false	GC-compoz=42.502532928064845%	/LCI1=0.9406392694063926	/LCI2=0.06686960933536273	p_i1=0.08910604426482448	p_i2=0.09577560373813228	/Tai=0.6662110859178945	/Tei=0.18619804336431905	/EEI=1.4140473860399212
ctttcacgtataaggtggaagcgcttgattacattattaaagacgatattgatttgctgcatgaccgggtacttgcctgtatgaagcaagcagaagaacggatttccaatgatcaagatatgcagaagtattttacgtttaaagtgtcggataagaagattattcatgaactgttagacgatatcttgttttttgagacagcgccaactattcataaagtaattttacatggcaaaaatcgccaagtggaattttatggtaagttgaagaatatcgagaaaatgttggacgaatcattttatcggtgccacaggtcgtatattgtgaataagaaaaatattcatgagctagatacgacaaaaggtgtggtgaagatgtctaacggtgaaaattgttatgcatcatcgaaattaattaaaagcttgagtttataaaagtggccttaaaggtcgctttttttgtacaatggcaagtttggatttgatgaaatgggtaaatataggtaaaataatagtgatgaattgttagttaagtttatgttatgatatagatactcaaattcaggcaaaaggtatgtaaaaaaatggggagctggatgaaatgtcaggctattttcaaaaacgaatgcttaaatatccattatacggtctgattgcagcgacaattattttgagcgtaatcacgttctttttttcgtggtggttatcggcgttagttgttgttggcggaattattcttacggttgcgatgttttattttgaatatcgcttgaatgaagatgtgcaactatatgtttctaatttaacgtatcggattaagcgtagtgaagaagaagcgcttgttgaaatgccgatgggaatactgctgtatgatgaacattacaaaatcgaatgggttaacccgtttatgtcaaaatactttgataaggcagagttaatcggggaatctttggaagaagtaggaccggaatttttggacgttattactgggaatgatgaaaaggggattatgtcgattgcttggcgtgatcaccgttttgatacgatagtaaagcgtaaggaacgaattttatatttatatgatcgcacagaatattatgatttaaacaagaaatttcaagcgaataaatctgtatttgcggttattttcttagataattatgatgaatgggcgcagggcatggatgatagacgtcgcagtgctttaaataatttggtgacgtcgatgttgaccaactgggccagggaacatcgtatttatttgaaacggatttcgacagaccgatttatggcctttttgacggaggaaatgttgaagcggttggaggaagagaagtttcaaatattggaccggattcgcgaacggacgtcgaagcaaaatattccattaacgcttagtattgggattggttataaggaagatgatctgattcagttggcggatttggcgcagtcgagtttggaccttgctttagggcgcggcggagatcaggtcgtaattaagcaacctgaaggaaaagtgcgtttttacggcggcaaaacaaacccgatggaaaaacggactcgggttcgcgcgcgtgtgatctcgcaagccttgcaagagttgattacgcaaagtgaccaagtttttgttatggggcaccgctatccggatatggacgtaattggttcgagtcttggagtgatgcggattgctgagatgaatgatcggaatgcttatgtggttgtggaacctggcaaaatgagtccagatgtgaagcgactaatgaatgaaattgaagaatatccgaatgtaattaaaaatattgttacaccgcaagtcgcactggaaaatatcacggagaagagtttgctcgttgttgttgatacacacaaaccttcgatggttattaataaggaattgctggactcagctacgaatgtggttgttgtcgatcatcaccgtcgttcagaggaatttgttgggagtccggttcttgtttatatcgagccatatgcgtcatctactgccgaattgattacggagctatttgagtatcaaccggatttagagcaggttgggaaaatcgaggcaacggcgcttctttccgggattgtggttgatacgaagaactttacgctgcggactgggtcgcgaacgtttgatgcggcaagttatttacggtcgcttggtgcggacacgattttggtgcagcaatttttgaaagaagatattactacttttacacagcggagtcgtttagtggagtcgcttgaaatttatcatgatggtatggcgattgcgactggacatgaggacgaggaatttggcacagttatagctgcgcaggcggcagatacgatgctttcgatggaaggcgtgcaggcatcctttgttattacgctacgtccggataaattaatcgggattagcgcgagatcgcttggccaaatcaatgtgcaagtcattatggaaaaactaggcggtggcggacatttatcgaatgcagccacacagcttaaagatgttacaattgcagaagcagaaaaacaattaattagcgccattgatgcgtattggaagggagaaacataattatgaaagttattttcttgaaagacgtaaaaggtaaaggtaaaaaaggtgaaactaaaaatgttgctgatggttatgcaaacaattttttaattaaaaatggttacgcagttgaggctaacaatgcggctttaagcactctttcagcgcaaaagaaaaaagaagataaattagctgctgaagaactagctgaagcaaaagctttgaaagaaaaaatggaaaatttaacagtggaattaaaagcgaagtctggtgaaggcggcagattgtttggttctattacatctaaacaaattgctcaaacgcttgaaaaaacacatggtattaaaatagacaaacgtaaaatggacttaccagaagcgattcgagctttaggacatacgaaggtgccggtgaagttgcaccatgaagtaacggcaacacttgatgtacatgttagtgaagaataatttttcttaagggagcgtaagacagtggataataatttccaggacagaacaccaccacaaaatattgaagccgaacaagctgtactgggcgcgatatttcttgagccgaatgcgctgattaccgcttctgaaattttaatgccggatgatt
>53	N operona: 31	middle	lmo0053	gene_poz=(601-1047)	rplI	50S ribosomal protein L9	in Escherichia coli this protein is wrapped around	/position=56215 - 57861 (56815 - 57261)	/lenght=1647 (447)	/codons=549 (149)	/complement=false	GC-compoz=35.123042505592835%	/LCI1=1.367117117117117	/LCI2=0.10878378378378378	p_i1=0.2768476648242113	p_i2=0.28534135971727353	/Tai=0.23644132508864457	/Tei=0.3568072237455462	/EEI=3.1308225486644266
tgtttatatcgagccatatgcgtcatctactgccgaattgattacggagctatttgagtatcaaccggatttagagcaggttgggaaaatcgaggcaacggcgcttctttccgggattgtggttgatacgaagaactttacgctgcggactgggtcgcgaacgtttgatgcggcaagttatttacggtcgcttggtgcggacacgattttggtgcagcaatttttgaaagaagatattactacttttacacagcggagtcgtttagtggagtcgcttgaaatttatcatgatggtatggcgattgcgactggacatgaggacgaggaatttggcacagttatagctgcgcaggcggcagatacgatgctttcgatggaaggcgtgcaggcatcctttgttattacgctacgtccggataaattaatcgggattagcgcgagatcgcttggccaaatcaatgtgcaagtcattatggaaaaactaggcggtggcggacatttatcgaatgcagccacacagcttaaagatgttacaattgcagaagcagaaaaacaattaattagcgccattgatgcgtattggaagggagaaacataattatgaaagttattttcttgaaagacgtaaaaggtaaaggtaaaaaaggtgaaactaaaaatgttgctgatggttatgcaaacaattttttaattaaaaatggttacgcagttgaggctaacaatgcggctttaagcactctttcagcgcaaaagaaaaaagaagataaattagctgctgaagaactagctgaagcaaaagctttgaaagaaaaaatggaaaatttaacagtggaattaaaagcgaagtctggtgaaggcggcagattgtttggttctattacatctaaacaaattgctcaaacgcttgaaaaaacacatggtattaaaatagacaaacgtaaaatggacttaccagaagcgattcgagctttaggacatacgaaggtgccggtgaagttgcaccatgaagtaacggcaacacttgatgtacatgttagtgaagaataatttttcttaagggagcgtaagacagtggataataatttccaggacagaacaccaccacaaaatattgaagccgaacaagctgtactgggcgcgatatttcttgagccgaatgcgctgattaccgcttctgaaattttaatgccggatgatttttatcgtactggtcaccaaatcatttttgaaacgatgcttgatttgaatgaccacgggaaagctgtcgatgtattaacggtttatgaggcgcttgctgccaaaggtaatttggaagatgcgggtggtttgccatatttgacggaattatccggggctgtgccaactgctgctaacttagaatactatgcgcatattatcgaggataaggcgcttctgagacgtttaattagaacggctacccaaattgcgacagatggttattcgcgcgaggacgagctcgacatgcttatggacgaggcggaaaagagtatcttggaagtttcgcaacgcaaaaatgttggggcgttcaagaatattaaagatgtccttgttaaaacttatgacgatattgaaattttgcataatcgcaaaggtgatattactgggattccaactggatttaacgaa
>54	N operona: 31	last	lmo0054	gene_poz=(601-1953)	dnaC	replicative DNA helicase	unwinds double stranded DNA	/position=56686 - 59238 (57286 - 58638)	/lenght=2553 (1353)	/codons=851 (451)	/complement=false	GC-compoz=42.793791574279375%	/LCI1=0.9718518518518519	/LCI2=0.07414814814814813	p_i1=0.09961055279274128	p_i2=0.12348390146646872	/Tai=0.5348820345547352	/Tei=0.21113551131982183	/EEI=1.835455953931925
tatggaaaaactaggcggtggcggacatttatcgaatgcagccacacagcttaaagatgttacaattgcagaagcagaaaaacaattaattagcgccattgatgcgtattggaagggagaaacataattatgaaagttattttcttgaaagacgtaaaaggtaaaggtaaaaaaggtgaaactaaaaatgttgctgatggttatgcaaacaattttttaattaaaaatggttacgcagttgaggctaacaatgcggctttaagcactctttcagcgcaaaagaaaaaagaagataaattagctgctgaagaactagctgaagcaaaagctttgaaagaaaaaatggaaaatttaacagtggaattaaaagcgaagtctggtgaaggcggcagattgtttggttctattacatctaaacaaattgctcaaacgcttgaaaaaacacatggtattaaaatagacaaacgtaaaatggacttaccagaagcgattcgagctttaggacatacgaaggtgccggtgaagttgcaccatgaagtaacggcaacacttgatgtacatgttagtgaagaataatttttcttaagggagcgtaagacagtggataataatttccaggacagaacaccaccacaaaatattgaagccgaacaagctgtactgggcgcgatatttcttgagccgaatgcgctgattaccgcttctgaaattttaatgccggatgatttttatcgtactggtcaccaaatcatttttgaaacgatgcttgatttgaatgaccacgggaaagctgtcgatgtattaacggtttatgaggcgcttgctgccaaaggtaatttggaagatgcgggtggtttgccatatttgacggaattatccggggctgtgccaactgctgctaacttagaatactatgcgcatattatcgaggataaggcgcttctgagacgtttaattagaacggctacccaaattgcgacagatggttattcgcgcgaggacgagctcgacatgcttatggacgaggcggaaaagagtatcttggaagtttcgcaacgcaaaaatgttggggcgttcaagaatattaaagatgtccttgttaaaacttatgacgatattgaaattttgcataatcgcaaaggtgatattactgggattccaactggatttaacgaacttgataaaatgacagctggatttcagcggaatgatttaattattgttgctgcgcgtccttctgttggtaaaacagccttcgctttaaatattgcgcaaaatgttgcgacgaaaactgacgagaatgtggccatttttagtttggaaatgggtgcggaacagcttgttatgcgtatgctttgtgcagaaggtaatattaatgcgcagaatttacggacgggtgctttaacgagcgatgattggcaaaagctgacaatcgcgatgggtacactttctaattctgggatttatattgatgatacgccgggtgttcgtgtgaatgagattcgttccaaatgtcgtcgtttaaaacaagaaactggtcttggcatgatcgtgatcgattacttgcaacttattgcggggagcggtcgtggtggcgaaaatagacaacaagaggtttctgaaatttctcggtcgttaaaagctttggcgcgggaacttgaagtaccggttattgccctttcacagttatctcgtagtgtggagcaacgccaagataaacgcccaatgatgtcagatattcgtgaatcgggttcgattgagcaagatgcggatatcgtcgcctttttataccgggaagattactatgaccgagaaggtgagaatgacggcacgattgagattattattgcgaaacaacgtaatggtccagttggtgacgtgaaactagcctttgtaaaagaatacaataagtttgtgaatttagaagtgcgttacgacgacgcaatggcttaataaggaaaccttgtgaatttctaattgaatttggagtttgcaaggtttttattttatgcaaaaaggtaacgcattactattaatagactttgaaattcccttaaaaggattaaaaaagcgaacgataaaattaccttacaaatcaatgttcgtaaatccattgactattttggtggcaaacggtacaatgtatagtggaaaatgaagaggctatgaaaaacgcatagctatcaaagaccaattaaatgaggtgtttaaatgtcttcagttgttgtagtaggaacacagtggggcgatgaaggaaaagggaagattacggattttctttccgagaatgcagaagcgattgctagatatcaaggtgggaacaatgcaggtcatacaattaagtttgatggcgtaacgtacaaattacacttaattccatcaggtatcttttacaaagaaaaaattagtgttattggtaacggtatggttgttgatccaaaggctttagtggaggaattaaaatatcttcatgataaaggtgtggatacttctaatttgcgtatttctaaccgtgcgcacattattttaccatatcacattcgtattgatgaa
>55	N operona: 32	first-last	lmo0055	gene_poz=(601-1893)	purA	adenylosuccinate synthetase	catalyzes the formation of	/position=58297 - 60789 (58897 - 60189)	/lenght=2493 (1293)	/codons=831 (431)	/complement=false	GC-compoz=39.28847641144625%	/LCI1=1.207751937984496	/LCI2=0.07271317829457365	p_i1=0.1971693787746671	p_i2=0.11778706240244413	/Tai=0.35787657774118187	/Tei=0.2060083561621997	/EEI=2.917315343090944
gaggtttctgaaatttctcggtcgttaaaagctttggcgcgggaacttgaagtaccggttattgccctttcacagttatctcgtagtgtggagcaacgccaagataaacgcccaatgatgtcagatattcgtgaatcgggttcgattgagcaagatgcggatatcgtcgcctttttataccgggaagattactatgaccgagaaggtgagaatgacggcacgattgagattattattgcgaaacaacgtaatggtccagttggtgacgtgaaactagcctttgtaaaagaatacaataagtttgtgaatttagaagtgcgttacgacgacgcaatggcttaataaggaaaccttgtgaatttctaattgaatttggagtttgcaaggtttttattttatgcaaaaaggtaacgcattactattaatagactttgaaattcccttaaaaggattaaaaaagcgaacgataaaattaccttacaaatcaatgttcgtaaatccattgactattttggtggcaaacggtacaatgtatagtggaaaatgaagaggctatgaaaaacgcatagctatcaaagaccaattaaatgaggtgtttaaatgtcttcagttgttgtagtaggaacacagtggggcgatgaaggaaaagggaagattacggattttctttccgagaatgcagaagcgattgctagatatcaaggtgggaacaatgcaggtcatacaattaagtttgatggcgtaacgtacaaattacacttaattccatcaggtatcttttacaaagaaaaaattagtgttattggtaacggtatggttgttgatccaaaggctttagtggaggaattaaaatatcttcatgataaaggtgtggatacttctaatttgcgtatttctaaccgtgcgcacattattttaccatatcacattcgtattgatgaagctgacgaagaacgtaagggcgcaaacaaaatcggtacaacgaaaaaaggtatcggcccagcttacatggataaagcagcgcgtgtaggcattcgtattattgatttattagataaagaaacatttaaagagaaattagagcataatcttggcgagaaaaaccgtttattagaacgtttttacgaacttgaaggctttaaactagaagatattttagacgagtactatgaatatggtcaacaatttaaagaatatgtttgcgatacatcggttgttttaaatgacgctttagatgatggtaaacgtgtgttatttgaaggtgcgcaaggggttatgcttgatattgatcaaggaacatatccatttgtaacttcaagtaacccgattgctggtggcgtaactatcggtagtggtgttggtccttcaaaaatcaatcatgttgttggtgtggcgaaagcttatacaacacgtgttggtgatggtcctttcccaacagaattatttgattctattggtgacactattcgtgaagtcggtcatgaatatggtacaacgactggtcgtccgcgtcgtgtaggttggtttgatagcgtagtggttcgtcatgcgcgtcgtgttagtggattaacagatttatcgttaacactacttgatgttttgacaggaattgagacacttaaaatctgtgtagcttacaaattagacggaaaaacaattacagagttcccagcaagtttgaaagatttagctcgttgcgaacctgtttatgaagaacttccaggctggacggaagatattactggagttacatcactagatgatcttccagtgaactgccgccattacatggagcgtatcgcccaacttacgggtgtgcaagtttctatgttctctgtaggccctgaccgcgctcaaacacatgttattaaaagcgtttggcgtttagcttaataaaataattatcaagcccatctaaggtgtattcttggatgggctttttttatatggcattctcgctatataaaaataaaagtgattttggaatggtatacaattttttgtttcaaaagttgaaaaagttaacaaaagaaaatgaagtttgtgaaaaacacatctttttatatagaaatgttgttatggaaagaccaattatcaaggctttgtagatattttattcgtatttttgtcacatttcgatttgtgaattcgtgttataatttatgagtgatatcttattcacaatagataataagaggagatgaagtgaatgtcaggtcaaattcgtatgagtccaagcgaactacgtgatcgcgcgaaaacttacggtcaaagtggtcgagatattgaggatattctaagtcgtttaagtcaactacaagaacaactacgtagcgaatgggaaggtcaagcttttatgcgttttgatgatcaatttgaacaattaaaaccaaaagtaactgaattcgcaaacttaatggatcaaattaacgatcaacttgagaagacagcaaacgcagtagaagagcacgatcaacaactttctcaaaactt
>56	N operona: 33	first-last	lmo0056	gene_poz=(601-894)	-	heat shock protein	null	/position=59906 - 61399 (60506 - 60799)	/lenght=1494 (294)	/codons=498 (98)	/complement=false	GC-compoz=38.095238095238095%	/LCI1=1.1374570446735395	/LCI2=0.023367697594501722	p_i1=0.16507100375493727	p_i2=0.004575465554830824	/Tai=0.31552012276801844	/Tei=0.10411791899934775	/EEI=3.340263613120747
ttgagacacttaaaatctgtgtagcttacaaattagacggaaaaacaattacagagttcccagcaagtttgaaagatttagctcgttgcgaacctgtttatgaagaacttccaggctggacggaagatattactggagttacatcactagatgatcttccagtgaactgccgccattacatggagcgtatcgcccaacttacgggtgtgcaagtttctatgttctctgtaggccctgaccgcgctcaaacacatgttattaaaagcgtttggcgtttagcttaataaaataattatcaagcccatctaaggtgtattcttggatgggctttttttatatggcattctcgctatataaaaataaaagtgattttggaatggtatacaattttttgtttcaaaagttgaaaaagttaacaaaagaaaatgaagtttgtgaaaaacacatctttttatatagaaatgttgttatggaaagaccaattatcaaggctttgtagatattttattcgtatttttgtcacatttcgatttgtgaattcgtgttataatttatgagtgatatcttattcacaatagataataagaggagatgaagtgaatgtcaggtcaaattcgtatgagtccaagcgaactacgtgatcgcgcgaaaacttacggtcaaagtggtcgagatattgaggatattctaagtcgtttaagtcaactacaagaacaactacgtagcgaatgggaaggtcaagcttttatgcgttttgatgatcaatttgaacaattaaaaccaaaagtaactgaattcgcaaacttaatggatcaaattaacgatcaacttgagaagacagcaaacgcagtagaagagcacgatcaacaactttctcaaaacttcggattctaaaatcaacaaaaagtggggcatacatacaaatatcgttggatgctttacgaaaagccatgcagttttttgcatggctttttctaaacatagaaagcttatgcctaaaaaggtatttatataaaaaagacacagcgggagtgggacatgaatgaagaaagtaaaatggagtattttactctttttagtcttggcgatttttctttcggcaggaattacttatttggctttgaatcaaagttcgaataaagagtctaaaaataatagtgaaaaaacacacaagatgaccatcgcactcgttaatgaggaccaaggagacaacttccaaggaaaacaagtagagtttggtaatcaatttgttaaaagtattgaaaaagatgatacgcatgaatggtacgttgttagccgcggagttgcagaaagtggcttaaaacgagatgtatacaatatgatgatcgttatcccgagtgacttttctgaaaaagcaatgtcaatgacttcgagcgccccagaaaaagtgacaattagctacaaagttaacgatgtaggaaatagcgatctaaaagcggaagccgaaaaaacagcagcttctgtattggaaga
>57	N operona: 34	first	lmo0057	gene_poz=(601-3807)	-	hypothetical protein	null	/position=60348 - 64754 (60948 - 64154)	/lenght=4407 (3207)	/codons=1469 (1069)	/complement=false	GC-compoz=36.32678515746804%	/LCI1=1.1832084893882646	/LCI2=0.0681960049937578	p_i1=0.18571025555823245	p_i2=0.10059796097804827	/Tai=0.4495929585353873	/Tei=0.19053816488024344	/EEI=1.8225190594914733
cacatctttttatatagaaatgttgttatggaaagaccaattatcaaggctttgtagatattttattcgtatttttgtcacatttcgatttgtgaattcgtgttataatttatgagtgatatcttattcacaatagataataagaggagatgaagtgaatgtcaggtcaaattcgtatgagtccaagcgaactacgtgatcgcgcgaaaacttacggtcaaagtggtcgagatattgaggatattctaagtcgtttaagtcaactacaagaacaactacgtagcgaatgggaaggtcaagcttttatgcgttttgatgatcaatttgaacaattaaaaccaaaagtaactgaattcgcaaacttaatggatcaaattaacgatcaacttgagaagacagcaaacgcagtagaagagcacgatcaacaactttctcaaaacttcggattctaaaatcaacaaaaagtggggcatacatacaaatatcgttggatgctttacgaaaagccatgcagttttttgcatggctttttctaaacatagaaagcttatgcctaaaaaggtatttatataaaaaagacacagcgggagtgggacatgaatgaagaaagtaaaatggagtattttactctttttagtcttggcgatttttctttcggcaggaattacttatttggctttgaatcaaagttcgaataaagagtctaaaaataatagtgaaaaaacacacaagatgaccatcgcactcgttaatgaggaccaaggagacaacttccaaggaaaacaagtagagtttggtaatcaatttgttaaaagtattgaaaaagatgatacgcatgaatggtacgttgttagccgcggagttgcagaaagtggcttaaaacgagatgtatacaatatgatgatcgttatcccgagtgacttttctgaaaaagcaatgtcaatgacttcgagcgccccagaaaaagtgacaattagctacaaagttaacgatgtaggaaatagcgatctaaaagcggaagccgaaaaaacagcagcttctgtattggaagatttcaattcacggattattgatgtttattttgcaagcattttaacaactttacaagaagcgcaggataatattggaaccctagttaaagaagagaaaaagtatgacgctatctacaataaagacgtaaataatccgttatccagctacacaaaacagtttaaaacggtgcaagactacacaggaacttctaaagagagcttccaaggtttccaagatattatgaaagaatttgaggaaagcctaaatctctctcaaaaagaaaacgaagaacatatgaaaaacatggatgcttatacaaaaacacaagaggaaaatgctccttttggggcagaattcacagaaaacttgtcaaaatttgatggcactttatcggcagaagatattcgaatgcaaactgccgctttagaacaagtcaatgcgaaaatgacttcagaatttcaaattttagaaaatagtaattcattgttatcacaaacacaggctttacagagctatatagctgaaaccaatgcacggattgatgcggtggatgccgaaattatgggaacgctcgaaaatgattttcggacggctgtttataatgacttgttgcgtattttacaagaaaacgagtactcggataagttgaatgaaattggtcttaaagatttgaccggagaagatattaatgctggctttaacaaaatgattgttaaggaaatacaatcattaccaacatataatgcggaccaattagcatcgattgggcttgatgaagagatgtacaaaaatgttgtaacgctttctaaggaatattatagtaaccatcgcggtgcttttagcgaaggttttagctttacgactgatcctaaaactctaccaactgacacgctgaaaagcgatacgattaatcgattgaaatccgaaggggtcgcgctagaaagcagttcctatacggttgaaggtagcgattatccaacagaaataattctaactttagatgaaaatttcactttttcagatgttgattgtttggttaatggaagcagtaatccagagttagttcaacaaaacgcatacggagaaaatggcataaagcttagcatacaggcgcttggaagtacaccggcagagattaaaatcaccggaaaagcgaagttgcgagaaggtgtgaatgttccattaattggtgctgtaaattggaatgctacattgcaacaatatgagaaaaaagaatatagtgaaatgccaacaattccatcagagcttgatcctactaccccggatacttcattaatagttagaaaagaacctgtaccgattaaggtcactgcaccaacatatttgaatgagacgaagagttctgtaaaagcaattactaatacagtaaaagattactataaactacaagcattatttgatttatattacggaattgatgcgagtgattctggacaaataccggattttagtaattatcaagtgacgctagaaaattctgcgaaagcatcctcgtattattatatttttaataaagaagatgtgattggtagctttgtaaatcttactacagatcggtttgtggcagattatacgaaaaaaattaaagcttttgagaagcgaattgatgactacaaaaatacaatggctgaggccaattccagatcagaagacgtaacaaatagattaaacgaaacgacgcaagaagccattaatttaaatacaaatctagcgttaacgttgcaaaacctagaatcttggcgagaggaaagtaaaggtttaatagaagaaaatggcgttgttttagaaaaatctggcgaagaagccacgatggcactgcaattaagctctgaatttgccgggcttttagcggaaagtgaatcgttagctggtacttctgaaggtaatttgaagtcagcggaagtcgtgtacaaaacttttgatgcgatcgataaggaagccaagaatattcaacaaagcggagaaactttagtaaaagaagcctccacactatccgatgatttaagcgaaaaattggaagacgacgaaacgttccagaaaaatttcgctaaggttatggaaaatagccgtgttggtgatcgacaaaatgaaaatttatatagtttcttaagtagtccggtcgataagatgaatgccgggactattgttgcgggtgacaaatcaatgccatacttcatgattttgatttgtacgattctggcaattttcactagctacgttatttcacaccaagagaaaaaacgtgaacaattaaatgaatttgagaaagaaatgtcgcttgtctttaaaaatattccaattactttcctagcgatctgtgttgggattattgaggggctcataataggcgccatttcaggatttatttttgaagttggagaaattgggatgttcctatggataggtgtctgcgttctaattatgatgacgttagttactgctttttcatatttattacgtcagttcaacatgattgggatgtcgattattttactcgttttaagtttgtatctattcttaacggatgcagttggacttaacattgataatgaatctattttcgcgacgttcagaacgttctcgccacttcaatacatggaatacttattgaatgggattttgagtgcacagaaggattatattattgtcgtatacagcttgattggcgcgacagtagtatttactggtctcaacctatttgtctggcaccgttctaaagaaaaagtagaggaggacgattcagatgaaatataaaatagtagcactacttatgttactttgttttgcttttgctccgggagttctcgctgcggattcagatagctatttagaaaacaatgggaaaatggacatcaaaacagatagacttcaaaaaacagaagaagaaaaaacaaaagaactagaacagatggaggaaacagagctcgataagaacggaattccactttttactgacgaaatggatgaaaaaattgccaaagaaaaagcggcagagaaagcggaatatgaccggattaaagactcactttttgaagaagaatctacatctggcgaaacagtaaaaaaaacgaaagagaagttgtttacaggcgagtacgagacaacagctgtaaacacggaaacacctactactacggaaacaacagtagaagacgaaacgaaaaaaacaaaacaaaaaacagttggtggagcaattgcagggacacttgtagctttagcaggcgggatttatgtggctgcgcgcaatgtttttgaatagaaagcggggagttttaattggctaaaaacacacatatgaatgtgacagttgatttcactaattggggagcaagtaagtatgatttgcgaattccg
>58	N operona: 34	middle	lmo0058	gene_poz=(601-1116)	-	hypothetical protein	lmo0058	/position=63544 - 65259 (64144 - 64659)	/lenght=1716 (516)	/codons=572 (172)	/complement=false	GC-compoz=38.17829457364341%	/LCI1=1.0565302144249513	/LCI2=0.03196881091617934	p_i1=0.1311375648614401	p_i2=0.012115374767196695	/Tai=0.3066095086419345	/Tei=0.11090383729047702	/EEI=2.4864256885129996
ttgttgcgggtgacaaatcaatgccatacttcatgattttgatttgtacgattctggcaattttcactagctacgttatttcacaccaagagaaaaaacgtgaacaattaaatgaatttgagaaagaaatgtcgcttgtctttaaaaatattccaattactttcctagcgatctgtgttgggattattgaggggctcataataggcgccatttcaggatttatttttgaagttggagaaattgggatgttcctatggataggtgtctgcgttctaattatgatgacgttagttactgctttttcatatttattacgtcagttcaacatgattgggatgtcgattattttactcgttttaagtttgtatctattcttaacggatgcagttggacttaacattgataatgaatctattttcgcgacgttcagaacgttctcgccacttcaatacatggaatacttattgaatgggattttgagtgcacagaaggattatattattgtcgtatacagcttgattggcgcgacagtagtatttactggtctcaacctatttgtctggcaccgttctaaagaaaaagtagaggaggacgattcagatgaaatataaaatagtagcactacttatgttactttgttttgcttttgctccgggagttctcgctgcggattcagatagctatttagaaaacaatgggaaaatggacatcaaaacagatagacttcaaaaaacagaagaagaaaaaacaaaagaactagaacagatggaggaaacagagctcgataagaacggaattccactttttactgacgaaatggatgaaaaaattgccaaagaaaaagcggcagagaaagcggaatatgaccggattaaagactcactttttgaagaagaatctacatctggcgaaacagtaaaaaaaacgaaagagaagttgtttacaggcgagtacgagacaacagctgtaaacacggaaacacctactactacggaaacaacagtagaagacgaaacgaaaaaaacaaaacaaaaaacagttggtggagcaattgcagggacacttgtagctttagcaggcgggatttatgtggctgcgcgcaatgtttttgaatagaaagcggggagttttaattggctaaaaacacacatatgaatgtgacagttgatttcactaattggggagcaagtaagtatgatttgcgaattccggtgcatcaaccaatcaaagcattaattatcaatttggcagaaacgctcaaaatcgattacaaagatttgtccaaatgtacgataaaaacaacgaataaagcgatattactaagcgatgatgacaaattgactaattttcaaattgcggacggagacattttagaaattttatagaaaaaaaggagaataaaaacgatgaataagacaatagaaatggacggaacaacttacgattttacttatgaggatctagtttggagcattacgtttccaaaatcaaaaacacgcgctaaagaactcgcacaactagaactattagaaaaacctgcgacacattttactcctgcgaaaatttcgagtgatagcgattcatatacgatttcttatgagattgcgccacgtacttatggatttgaacaagttcgaaaaatgggacgtgaagataaactgcgcgcactgcggaatattgcggatttaggcgaattgttaaacacgcgctatacat
>59	N operona: 34	middle	lmo0059	gene_poz=(601-852)	-	hypothetical protein	null	/position=64077 - 65528 (64677 - 64928)	/lenght=1452 (252)	/codons=484 (84)	/complement=false	GC-compoz=33.33333333333333%	/LCI1=1.4859437751004017	/LCI2=0.042168674698795185	p_i1=0.3401914673345972	p_i2=0.027499926002415315	/Tai=0.4184952903822765	/Tei=0.12474993340217379	/EEI=1.807094591855941
gtatttactggtctcaacctatttgtctggcaccgttctaaagaaaaagtagaggaggacgattcagatgaaatataaaatagtagcactacttatgttactttgttttgcttttgctccgggagttctcgctgcggattcagatagctatttagaaaacaatgggaaaatggacatcaaaacagatagacttcaaaaaacagaagaagaaaaaacaaaagaactagaacagatggaggaaacagagctcgataagaacggaattccactttttactgacgaaatggatgaaaaaattgccaaagaaaaagcggcagagaaagcggaatatgaccggattaaagactcactttttgaagaagaatctacatctggcgaaacagtaaaaaaaacgaaagagaagttgtttacaggcgagtacgagacaacagctgtaaacacggaaacacctactactacggaaacaacagtagaagacgaaacgaaaaaaacaaaacaaaaaacagttggtggagcaattgcagggacacttgtagctttagcaggcgggatttatgtggctgcgcgcaatgtttttgaatagaaagcggggagttttaattggctaaaaacacacatatgaatgtgacagttgatttcactaattggggagcaagtaagtatgatttgcgaattccggtgcatcaaccaatcaaagcattaattatcaatttggcagaaacgctcaaaatcgattacaaagatttgtccaaatgtacgataaaaacaacgaataaagcgatattactaagcgatgatgacaaattgactaattttcaaattgcggacggagacattttagaaattttatagaaaaaaaggagaataaaaacgatgaataagacaatagaaatggacggaacaacttacgattttacttatgaggatctagtttggagcattacgtttccaaaatcaaaaacacgcgctaaagaactcgcacaactagaactattagaaaaacctgcgacacattttactcctgcgaaaatttcgagtgatagcgattcatatacgatttcttatgagattgcgccacgtacttatggatttgaacaagttcgaaaaatgggacgtgaagataaactgcgcgcactgcggaatattgcggatttaggcgaattgttaaacacgcgctatacattctttttacacccggataatctgattttcgatattaacctagtgccaagtattgttcatcggggcattaaaaatatattaccgccttatgaactaacagaagaaacttttttcaaacaatatcaatgtttcgttattgcgatgttttctaagaaattctcttttgaaaacttgtacaatggctcgctatcaggggctagaggaacgcaatttgagaagagtatattagatgcaaaaacggtgcaagatattgctactattttagaagaa
>60	N operona: 34	middle	lmo0060	gene_poz=(601-1797)	-	hypothetical protein	null	/position=64350 - 66746 (64950 - 66146)	/lenght=2397 (1197)	/codons=799 (399)	/complement=false	GC-compoz=35.421888053467%	/LCI1=1.126465661641541	/LCI2=0.04514237855946401	p_i1=0.160261780715597	p_i2=0.03340671153308897	/Tai=0.4003365195430859	/Tei=0.1300660403797801	/EEI=2.2023065837382267
tactgacgaaatggatgaaaaaattgccaaagaaaaagcggcagagaaagcggaatatgaccggattaaagactcactttttgaagaagaatctacatctggcgaaacagtaaaaaaaacgaaagagaagttgtttacaggcgagtacgagacaacagctgtaaacacggaaacacctactactacggaaacaacagtagaagacgaaacgaaaaaaacaaaacaaaaaacagttggtggagcaattgcagggacacttgtagctttagcaggcgggatttatgtggctgcgcgcaatgtttttgaatagaaagcggggagttttaattggctaaaaacacacatatgaatgtgacagttgatttcactaattggggagcaagtaagtatgatttgcgaattccggtgcatcaaccaatcaaagcattaattatcaatttggcagaaacgctcaaaatcgattacaaagatttgtccaaatgtacgataaaaacaacgaataaagcgatattactaagcgatgatgacaaattgactaattttcaaattgcggacggagacattttagaaattttatagaaaaaaaggagaataaaaacgatgaataagacaatagaaatggacggaacaacttacgattttacttatgaggatctagtttggagcattacgtttccaaaatcaaaaacacgcgctaaagaactcgcacaactagaactattagaaaaacctgcgacacattttactcctgcgaaaatttcgagtgatagcgattcatatacgatttcttatgagattgcgccacgtacttatggatttgaacaagttcgaaaaatgggacgtgaagataaactgcgcgcactgcggaatattgcggatttaggcgaattgttaaacacgcgctatacattctttttacacccggataatctgattttcgatattaacctagtgccaagtattgttcatcggggcattaaaaatatattaccgccttatgaactaacagaagaaacttttttcaaacaatatcaatgtttcgttattgcgatgttttctaagaaattctcttttgaaaacttgtacaatggctcgctatcaggggctagaggaacgcaatttgagaagagtatattagatgcaaaaacggtgcaagatattgctactattttagaagaagcatacatgaaagaacatgcggcggttcaaaaaaatatggcaagcgtaccgaagaaaaaatacagtactttccgtgggttagcggttggtttcattatcgtcgctattttacttgcaattccagtaagttattttgcattcgttaaagtccctttacaaaatgatttattaacagcaaacgagaatttcctgaagacagattacgataaagtgattacaggtctagaaaatgtggatccagaaaaaatgccgcagtctgtccaatatgaattagcttattcctatgttaaaggcgaaaaaatgagcgataaaaagaaagaaaacattatgaatacaatcagcttaaaatctgacgccaaaaacttactttactggatttacaatggtcgcggagaatttagtaaatcacttgatattgccaaacttttagacgacccaacgcttgcgatgtacagtttaacaaaacaaattgaacaggtacaaagtgatacaacattaagcggcgatgaaaaagtggaaaaactaaaaactttggaagaaagcttgaaagaatacgatgaaaaagtaaatgagtcaactacaactgaagatgaaacaacaaatacagaagcaaaataagggagaatggaccatgaatagagaggctttattaattgttagtaacgggcagcaatgtcataaaaaccacttgtctcctgaaaaagtcgtgacaattgggaatacaatcgaacacgaaatcacttatcctgaactggctgagtcgattgaagttaaatacgatgaaggctcttggaatgctggaacaacagcgctccaggcgaatcaagctgtaaatgtagagaacttagcattctatctatgccaagatttacatacgcaagtttatgatgttgtaacgaatatttctgtgacatttggcgttggaatagaaaatgatgtcacattagatgacacaaaatcagattttatacttttacgtgatgcaaaggaaaaactgtttaagttacaagtcttaaatggcgaagtttatcataacttttctctagtgacggaagactgcgttctagaaccgggcgatcagctctatacagacggtgtgacgattacaatcggaaaagaagatattagtgtgctagctgtgaaaaatcgcgtgacgagcaaattagcgcctttatttgctgcggacaattcattcggggaagattatccggattacca
>61	N operona: 34	middle	lmo0061	gene_poz=(601-5097)	-	hypothetical protein	null	/position=65560 - 71256 (66160 - 70656)	/lenght=5697 (4497)	/codons=1899 (1499)	/complement=false	GC-compoz=40.004447409384035%	/LCI1=1.1248331108144192	/LCI2=0.09508233199821982	p_i1=0.15955260762698584	p_i2=0.21703681631403446	/Tai=0.5320897751961133	/Tei=0.295333134682631	/EEI=1.803413190964234
aaaatatggcaagcgtaccgaagaaaaaatacagtactttccgtgggttagcggttggtttcattatcgtcgctattttacttgcaattccagtaagttattttgcattcgttaaagtccctttacaaaatgatttattaacagcaaacgagaatttcctgaagacagattacgataaagtgattacaggtctagaaaatgtggatccagaaaaaatgccgcagtctgtccaatatgaattagcttattcctatgttaaaggcgaaaaaatgagcgataaaaagaaagaaaacattatgaatacaatcagcttaaaatctgacgccaaaaacttactttactggatttacaatggtcgcggagaatttagtaaatcacttgatattgccaaacttttagacgacccaacgcttgcgatgtacagtttaacaaaacaaattgaacaggtacaaagtgatacaacattaagcggcgatgaaaaagtggaaaaactaaaaactttggaagaaagcttgaaagaatacgatgaaaaagtaaatgagtcaactacaactgaagatgaaacaacaaatacagaagcaaaataagggagaatggaccatgaatagagaggctttattaattgttagtaacgggcagcaatgtcataaaaaccacttgtctcctgaaaaagtcgtgacaattgggaatacaatcgaacacgaaatcacttatcctgaactggctgagtcgattgaagttaaatacgatgaaggctcttggaatgctggaacaacagcgctccaggcgaatcaagctgtaaatgtagagaacttagcattctatctatgccaagatttacatacgcaagtttatgatgttgtaacgaatatttctgtgacatttggcgttggaatagaaaatgatgtcacattagatgacacaaaatcagattttatacttttacgtgatgcaaaggaaaaactgtttaagttacaagtcttaaatggcgaagtttatcataacttttctctagtgacggaagactgcgttctagaaccgggcgatcagctctatacagacggtgtgacgattacaatcggaaaagaagatattagtgtgctagctgtgaaaaatcgcgtgacgagcaaattagcgcctttatttgctgcggacaattcattcggggaagattatccggattaccaccgttcaccgcggattatttaccgtgcgccagaagaaaaaatcagcatggcgaaaccgtcaagtaaaccctctaaaccaacagatggtttaattaaaatcattctaccaccactaatcatggtagcaattacggtcatgatttcgattttccaaccacgtggactttatattattatgacaatcgcaatgtcagcagtgacaatcacaatggcgattcttaactacataaaatcacgtaaaaaatacaaaatcgattccaaacaacgcgtggaaagctacgatttgtatttaaaacgaaaaacgaaagaattgcacgaaacaagcgaaaaacagcgtcacgctttaacatatcactatccagacgtaactgaactagaaaaaatggcgctacgtgtggattcgcgtatttacgaaaaaacaatgttccatcatgatttcttgactttccgagttggtcgcggcgacgaaacaagtagcttttccgtggaattccaacaggaagagttcagccaagaaaaagacgaacttgtagaagaagctgtgaaaattaaagggcagtatttatcaatcaatgaagtgccagttgcaacagatttaatgcacggaccagtggggtatatcgggccgcgccgtttagttctagaacaactgcaaatgttagtaatgcaaacatcccttttccatagttattatgatttgcaatttattacgattttcccagaagaagaaaaggcggattgggactggatgcgctggttaccgcatgcgaatatgcgtgatgtgaatgtgcgtggttttgtttaccatgaacgttcgcgcgaccaagtattgaattctctttatcaaattttaaaagaacgtaaacaagcgctcactgaacaagcgagcaaacaggaaaaattatactttacgccacattatgtggttttaattaccgacgaaaaattagtactcgatcacacggttatggaattcttcaatgaagatccaagcgaactaggtgtttctttagtgttcgtacaggacgtaatggagagcttgccagaacacgtgaaaacggtcgtggatattcgtgatgcgaagagcgggaacattattttggaacaaggcgaccttgtaaacagagcattcgtgccggatcatttgccagcagattttgacaaagaagtaatcagccgggctcttgcaccgctaaaccatcttcaaaacttgaagaactcgatcccagaatccgttactttccttgaaatgtacggtgtagaacgcgtcgaggagctaaacattgctggacgctgggcaaaaaatgaaacgtataagagccttgctgtgccacttggcttgcgcgggaaagacgatatcgttcaactgaatttacatgaaaaagcacacgggccgcatggtttggtagccggaacaactggttctggtaaatcagaaatcattcagtcttacattatttcacttggcgtcaatttccacccatatgaagtcgcgttcttgctgattgactataagggcggaggtatggcgaacttatttaaaaatatgccacatttactgggaacaattacaaacttggacggcgcgcaatccatgcgtgcactagcttccatcaaagctgaattgcagaaaaggcaacggttatttggcgagcacgatgtcaaccacatcaaccaataccaaaaactatacaaacaaggaaaagcgaccgaaccaatgccgcatttattccttatttcagatgagttcgccgagttgaaatcagaacaaccagaattcatgaaagaactcgtttcgacagcacgtatcggtcgttccctaggtatccatttaatcctagcaacccaaaaaccaagcggcgtcgtggatgaccaaatctggtccaactccaaattcaaactggccctaaaagtacaaaacgccagcgattcaaacgaaattttgaaaacaccagacgcagcagaaatcacactaccaggtcgttcgtacttgcaagttggtaataatgagatttacgaattgttccaaagtgcttggagtggcgcggattatgtgcctgataaggaaagcacggattatattgatacgaccatttatgcgattaatgacttgggtcagtatgatattttgacggaggatttgagtgggttagataagaaggatgatttgactaagttgccgagtgaattggatgcggttattgatcatattcacgaatatacagaggcttctgggattgaggcgttgccgagaccttggttgccacctctggaggaacaaattttcttaccagaattgcaccaagtaattactgacgagctgtggagcggtgagaaacaacctcttcaagcaacaattggctttttagatataccacaaatgcaagcgcaagagccattaacaattgatttggcaaaagatgggcatttagctgtgttttctagtccgggttacggtaaatcgactttcttacaaacaataacaatggacttagcaagacagcataaccctgaaagattgcatatttatttactagatttaggaacaaatgggctactgcctttgaaaaaattaccgcatgttgctgatacgattatggtagatgaggaaattaaaatcggaaaacttattcgtcgcttaacactagaattaaaagaacgtaagcaaaaactgagtaaatatggtgttgcgagtatttcaatgtatgaaaaagcaagtaaggaagaagtcccagcaattttactcgttatagatgcatttgattctgttggagaagccccgtataaagatgtatttgaaaaactaattgctcaaattgctcgtgaaggagcgagtgtagggattcatttagttatgagtgcagttagacaaaatgctattcgcgtacaaatgttagcaagtataaaacatcaaataccgttatttatgattgaaccaggtgaatcaagaagtattgtaggaaaaaccgatttaaccattgaagaacttccgggccgtggattagttaaattagaagagccgactgttttccaaacagcactgccagtttgcgcggatggaacacttgaaattattgaaaaaatccaagcggaaagtgaagcgatgtctagcgagtggaacggatcacgacctgcgccaattccaatggtacctgaagtaatcaatatgcttgaatatctagaaaataaacaagtccaaaaatcactttcagaaggaaaaacgccaatagcagtagattttgaagatgtattaccagtcaatttagatgtgcaaacagatggcaacacacttgttttaacagataatgcagatgttttggaaagaaccatggtttcgctaactgaactaattggtcagaatatggaagtggatattgctctatatgacaattcgtctaacagattccaacagtacagaaacaacgtaaatatatacgcaggtgaggaaactgccatgaatagtacttcagagcaaattgttagcgtactcgaagctcgagaagatggttggaaggagattcaacgggcatcgaatggagaaatcacactcaaaatgtatgttgaagaattacgaccaatgtatgtactactaacggatagtatctatgctgcggaacagatgtctctggaagctaggaaaaatatggtccgactaattgaaaatggacctaaattaggtatctactttgttaccggaagccaaacaggaattctatatagagctcgagatgaaatttctggtgaattacgaaaacaaaaaaccggtatcttacttggacggatttcagatcaaaatattctcagtctcataaacaacatctataaagaagctctgctagcgccgtatgaagcgtattacattaaacaaggtcaatacgaaaaaattaaacttattgcaccaaatcaataattgaaaggagctgttaatgatgggtctaacagatttctggaaaacacctactgagaaaaaacgagatgaatacgataagctgcatgactatctaaaagatgctctcaaaaaacatgatgaaaaaatggcagaagtaaaaagtgatttgagtgcgtataaaaaagggatgcctgatatgccgagcaaaggtattcctgcaaatccatttgtagaaaaaaatgagaaagtcttagagcagcttgaaaaatatatagataaagaaaaagataaacgtgccagtttgaaaagtgccattgatacagcttatagaaaatatttagagtataaagcattggccataaaagaagaaaaagcagagcaagcaaagaaagagaaggagaaaaaagaacgagaggagaggctaaagaatgggtaatgtgaaaattgatgccgcaaaagttgctgaagctaaaaaatcggctgccatagtggaaaaaagcttagaatcaacacataaaaaatgcaaatcagtcatttcttatgtagaaggcgcatcttggagtggtaaatcgcgggacgctttccttaccttcatggaattaattgaaaagtatcatgccg
>62	N operona: 34	middle	lmo0062	gene_poz=(601-996)	-	hypothetical protein	lmo0062	/position=70076 - 71671 (70676 - 71071)	/lenght=1596 (396)	/codons=532 (132)	/complement=false	GC-compoz=34.5959595959596%	/LCI1=0.72264631043257	/LCI2=0.006106870229007637	p_i1=0.033618275359039794	p_i2=5.166815294347703E-5	/Tai=0.42540775484523863	/Tei=0.10004650133764914	/EEI=1.7096363010462072
tggtttcgctaactgaactaattggtcagaatatggaagtggatattgctctatatgacaattcgtctaacagattccaacagtacagaaacaacgtaaatatatacgcaggtgaggaaactgccatgaatagtacttcagagcaaattgttagcgtactcgaagctcgagaagatggttggaaggagattcaacgggcatcgaatggagaaatcacactcaaaatgtatgttgaagaattacgaccaatgtatgtactactaacggatagtatctatgctgcggaacagatgtctctggaagctaggaaaaatatggtccgactaattgaaaatggacctaaattaggtatctactttgttaccggaagccaaacaggaattctatatagagctcgagatgaaatttctggtgaattacgaaaacaaaaaaccggtatcttacttggacggatttcagatcaaaatattctcagtctcataaacaacatctataaagaagctctgctagcgccgtatgaagcgtattacattaaacaaggtcaatacgaaaaaattaaacttattgcaccaaatcaataattgaaaggagctgttaatgatgggtctaacagatttctggaaaacacctactgagaaaaaacgagatgaatacgataagctgcatgactatctaaaagatgctctcaaaaaacatgatgaaaaaatggcagaagtaaaaagtgatttgagtgcgtataaaaaagggatgcctgatatgccgagcaaaggtattcctgcaaatccatttgtagaaaaaaatgagaaagtcttagagcagcttgaaaaatatatagataaagaaaaagataaacgtgccagtttgaaaagtgccattgatacagcttatagaaaatatttagagtataaagcattggccataaaagaagaaaaagcagagcaagcaaagaaagagaaggagaaaaaagaacgagaggagaggctaaagaatgggtaatgtgaaaattgatgccgcaaaagttgctgaagctaaaaaatcggctgccatagtggaaaaaagcttagaatcaacacataaaaaatgcaaatcagtcatttcttatgtagaaggcgcatcttggagtggtaaatcgcgggacgctttccttaccttcatggaattaattgaaaagtatcatgccgatgtgaagaaaaactataaaaagcaaaagaaagcattaactgccttagaagattatgtagaggattttgagaatacttcatactccaaggatgtgaaaagactatgacagtggaaacgatagacgtattttcacctgttgagttataccttttactttctccaatcgaggcgcaacacttatttggtgttcctgacaagcttacttttttattaaagggagaagatgtttttgctgaaggatttgaccggcttaagagtaaagggattttaaatgaagcgggggagctaacggatggcggcggctttttgattgattccttaattgaatattatcaaagtaaaaagtatgtgcgtatgaaccagctgatgtttgcttttctagaaaaaacacccaatgaactacttgtaatgatt
>63	N operona: 34	middle	lmo0063	gene_poz=(601-900)	-	hypothetical protein	lmo0063	/position=70464 - 71963 (71064 - 71363)	/lenght=1500 (300)	/codons=500 (100)	/complement=false	GC-compoz=36.0%	/LCI1=1.0067340067340067	/LCI2=0.02828282828282827	p_i1=0.11207409728853308	p_i2=0.008322478904458839	/Tai=0.47506317020823063	/Tei=0.10749023101401296	/EEI=1.8109571749367206
tagagctcgagatgaaatttctggtgaattacgaaaacaaaaaaccggtatcttacttggacggatttcagatcaaaatattctcagtctcataaacaacatctataaagaagctctgctagcgccgtatgaagcgtattacattaaacaaggtcaatacgaaaaaattaaacttattgcaccaaatcaataattgaaaggagctgttaatgatgggtctaacagatttctggaaaacacctactgagaaaaaacgagatgaatacgataagctgcatgactatctaaaagatgctctcaaaaaacatgatgaaaaaatggcagaagtaaaaagtgatttgagtgcgtataaaaaagggatgcctgatatgccgagcaaaggtattcctgcaaatccatttgtagaaaaaaatgagaaagtcttagagcagcttgaaaaatatatagataaagaaaaagataaacgtgccagtttgaaaagtgccattgatacagcttatagaaaatatttagagtataaagcattggccataaaagaagaaaaagcagagcaagcaaagaaagagaaggagaaaaaagaacgagaggagaggctaaagaatgggtaatgtgaaaattgatgccgcaaaagttgctgaagctaaaaaatcggctgccatagtggaaaaaagcttagaatcaacacataaaaaatgcaaatcagtcatttcttatgtagaaggcgcatcttggagtggtaaatcgcgggacgctttccttaccttcatggaattaattgaaaagtatcatgccgatgtgaagaaaaactataaaaagcaaaagaaagcattaactgccttagaagattatgtagaggattttgagaatacttcatactccaaggatgtgaaaagactatgacagtggaaacgatagacgtattttcacctgttgagttataccttttactttctccaatcgaggcgcaacacttatttggtgttcctgacaagcttacttttttattaaagggagaagatgtttttgctgaaggatttgaccggcttaagagtaaagggattttaaatgaagcgggggagctaacggatggcggcggctttttgattgattccttaattgaatattatcaaagtaaaaagtatgtgcgtatgaaccagctgatgtttgcttttctagaaaaaacacccaatgaactacttgtaatgattgagataacccctcaaaaagaatatcgatttgaacgaatgaataaaatttatgcgctagaaatgataaaagatttctttccgctcattcgtagagaacctggtgaaagagagactgagtttctaaaagaagaattgactaatgaagagcgtaaacgagcaactgcttttgatccggagaaaaattttattagtatggaattctttcatgtggatgaggaaccaaaagaaaaaaacaatgctaaatactacaaacagtacttggcatttgagatggaagacaaattaatgatgg
>64	N operona: 34	middle	lmo0064	gene_poz=(601-1302)	-	hypothetical protein	lmo0064	/position=70760 - 72661 (71360 - 72061)	/lenght=1902 (702)	/codons=634 (234)	/complement=false	GC-compoz=35.32763532763533%	/LCI1=1.206008583690987	/LCI2=0.03948497854077254	p_i1=0.1963470114627226	p_i2=0.022727566033481836	/Tai=0.4599592848079239	/Tei=0.12045480943013366	/EEI=1.7412190587527743
ctcaaaaaacatgatgaaaaaatggcagaagtaaaaagtgatttgagtgcgtataaaaaagggatgcctgatatgccgagcaaaggtattcctgcaaatccatttgtagaaaaaaatgagaaagtcttagagcagcttgaaaaatatatagataaagaaaaagataaacgtgccagtttgaaaagtgccattgatacagcttatagaaaatatttagagtataaagcattggccataaaagaagaaaaagcagagcaagcaaagaaagagaaggagaaaaaagaacgagaggagaggctaaagaatgggtaatgtgaaaattgatgccgcaaaagttgctgaagctaaaaaatcggctgccatagtggaaaaaagcttagaatcaacacataaaaaatgcaaatcagtcatttcttatgtagaaggcgcatcttggagtggtaaatcgcgggacgctttccttaccttcatggaattaattgaaaagtatcatgccgatgtgaagaaaaactataaaaagcaaaagaaagcattaactgccttagaagattatgtagaggattttgagaatacttcatactccaaggatgtgaaaagactatgacagtggaaacgatagacgtattttcacctgttgagttataccttttactttctccaatcgaggcgcaacacttatttggtgttcctgacaagcttacttttttattaaagggagaagatgtttttgctgaaggatttgaccggcttaagagtaaagggattttaaatgaagcgggggagctaacggatggcggcggctttttgattgattccttaattgaatattatcaaagtaaaaagtatgtgcgtatgaaccagctgatgtttgcttttctagaaaaaacacccaatgaactacttgtaatgattgagataacccctcaaaaagaatatcgatttgaacgaatgaataaaatttatgcgctagaaatgataaaagatttctttccgctcattcgtagagaacctggtgaaagagagactgagtttctaaaagaagaattgactaatgaagagcgtaaacgagcaactgcttttgatccggagaaaaattttattagtatggaattctttcatgtggatgaggaaccaaaagaaaaaaacaatgctaaatactacaaacagtacttggcatttgagatggaagacaaattaatgatggtagatgttgtaaacgatacctattaccgtggaagccagtatgctttattaaaattattgtttgatgaacttgaatttccttatgaggaggctaaatagatggcacaacaaacgatgggcggtgcaggagccgcttctacaatagatattaatccggatgaaatgactcatattgccaaggaattactagcaattgctaatgagtttgaaggagtaataaagccagcagtaaatcagttaaaagcaaataagtatttaacaaaaggcaaagcaaaaaaagcaatggataaagtacctaaagcgaatgaacgtgtaatggaacttcaagaccaatacaatatggcgtcctctgttgtgtttgatatactccaaaccatggttgatgcagacagagatattgctgaaaaaattatcgcagctttagaggtataaggaggccagatgaatgaaagaagtcaactaccgagaagacgactggcgtgaagccaaaagtgccctcgctccatttgccgcagcgaattgggtaggcggtttattcaataatttagaaaaagtatcgaaaaatatggaagaagcggaagaagatgtccaagagttggactcagaccacgcgatttcgtttcaacacaccaactatcgcgggaagtacagcgctatcgaagacgatttgatggtattgtataagtttagttgtcatgc
>65	N operona: 34	middle	lmo0065	gene_poz=(601-933)	-	hypothetical protein	lmo0065	/position=71462 - 72994 (72062 - 72394)	/lenght=1533 (333)	/codons=511 (111)	/complement=false	GC-compoz=37.23723723723724%	/LCI1=1.0	/LCI2=0.060303030303030324	p_i1=0.10960961098335197	p_i2=0.07351642045696337	/Tai=0.3024879941129859	/Tei=0.16616477841126703	/EEI=2.148170165236929
tttttattaaagggagaagatgtttttgctgaaggatttgaccggcttaagagtaaagggattttaaatgaagcgggggagctaacggatggcggcggctttttgattgattccttaattgaatattatcaaagtaaaaagtatgtgcgtatgaaccagctgatgtttgcttttctagaaaaaacacccaatgaactacttgtaatgattgagataacccctcaaaaagaatatcgatttgaacgaatgaataaaatttatgcgctagaaatgataaaagatttctttccgctcattcgtagagaacctggtgaaagagagactgagtttctaaaagaagaattgactaatgaagagcgtaaacgagcaactgcttttgatccggagaaaaattttattagtatggaattctttcatgtggatgaggaaccaaaagaaaaaaacaatgctaaatactacaaacagtacttggcatttgagatggaagacaaattaatgatggtagatgttgtaaacgatacctattaccgtggaagccagtatgctttattaaaattattgtttgatgaacttgaatttccttatgaggaggctaaatagatggcacaacaaacgatgggcggtgcaggagccgcttctacaatagatattaatccggatgaaatgactcatattgccaaggaattactagcaattgctaatgagtttgaaggagtaataaagccagcagtaaatcagttaaaagcaaataagtatttaacaaaaggcaaagcaaaaaaagcaatggataaagtacctaaagcgaatgaacgtgtaatggaacttcaagaccaatacaatatggcgtcctctgttgtgtttgatatactccaaaccatggttgatgcagacagagatattgctgaaaaaattatcgcagctttagaggtataaggaggccagatgaatgaaagaagtcaactaccgagaagacgactggcgtgaagccaaaagtgccctcgctccatttgccgcagcgaattgggtaggcggtttattcaataatttagaaaaagtatcgaaaaatatggaagaagcggaagaagatgtccaagagttggactcagaccacgcgatttcgtttcaacacaccaactatcgcgggaagtacagcgctatcgaagacgatttgatggtattgtataagtttagttgtcatgcaggggaaaagatggaaaccctggtagaccaaccgttctatgagaagttagacgcgtttgtggatggcatgcaagatttgagtatttcgacgtattctaccaccaaccggattggtgcgaagtcgaaacaaacctatacaactacatctggcggttcgcaagtcatcgagtccatcaaagaaggtgcgacgatcgaagatttgatgaatggcgataacttctacgcaaaccaaatgcaactacaatacagggactggcaacgagcgaatccagatcaagatgtgagtaagaaagactttcaaatgggaatgttacatagtcgggcatttgaata
>66	N operona: 34	middle	lmo0066	gene_poz=(601-2415)	-	toxin	null	/position=71808 - 74822 (72408 - 74222)	/lenght=3015 (1815)	/codons=1005 (605)	/complement=false	GC-compoz=41.98347107438016%	/LCI1=1.0899558498896247	/LCI2=0.12168874172185432	p_i1=0.1447299031152315	p_i2=0.35163304739441925	/Tai=0.5680218307040632	/Tei=0.4164697426549773	/EEI=1.5600793680674838
ctaatgaagagcgtaaacgagcaactgcttttgatccggagaaaaattttattagtatggaattctttcatgtggatgaggaaccaaaagaaaaaaacaatgctaaatactacaaacagtacttggcatttgagatggaagacaaattaatgatggtagatgttgtaaacgatacctattaccgtggaagccagtatgctttattaaaattattgtttgatgaacttgaatttccttatgaggaggctaaatagatggcacaacaaacgatgggcggtgcaggagccgcttctacaatagatattaatccggatgaaatgactcatattgccaaggaattactagcaattgctaatgagtttgaaggagtaataaagccagcagtaaatcagttaaaagcaaataagtatttaacaaaaggcaaagcaaaaaaagcaatggataaagtacctaaagcgaatgaacgtgtaatggaacttcaagaccaatacaatatggcgtcctctgttgtgtttgatatactccaaaccatggttgatgcagacagagatattgctgaaaaaattatcgcagctttagaggtataaggaggccagatgaatgaaagaagtcaactaccgagaagacgactggcgtgaagccaaaagtgccctcgctccatttgccgcagcgaattgggtaggcggtttattcaataatttagaaaaagtatcgaaaaatatggaagaagcggaagaagatgtccaagagttggactcagaccacgcgatttcgtttcaacacaccaactatcgcgggaagtacagcgctatcgaagacgatttgatggtattgtataagtttagttgtcatgcaggggaaaagatggaaaccctggtagaccaaccgttctatgagaagttagacgcgtttgtggatggcatgcaagatttgagtatttcgacgtattctaccaccaaccggattggtgcgaagtcgaaacaaacctatacaactacatctggcggttcgcaagtcatcgagtccatcaaagaaggtgcgacgatcgaagatttgatgaatggcgataacttctacgcaaaccaaatgcaactacaatacagggactggcaacgagcgaatccagatcaagatgtgagtaagaaagactttcaaatgggaatgttacatagtcgggcatttgaatataaatcaattaaagatgaacaacaagagaaagaattttgggtcaacattgtggcaaccgtggtgattgtgggagtcagtattttctgcccacccgccggccttgccttagccgtaggatacgggagtttagaagctggttcggcaatcagtgggaaggactgggtatctggccgtgaactaagtacagaagaacgagcgcttcgtggcggtttagcactgctagatatcgttccaggtgtgaaagcattgagcacaggagcgaaagctgccagtgccggctcgaaacttgtccgcgtaggcgataatgttttagcaggtagcaagaacgtcggcaaaggaaccatcgacaatggcattcaagcaggaaaacaagcgatggatctccggttagccaatgcgaaaaaagtcagcgaagctgtccaaaagaaactcaccaaagaccttgacgatatcggcacgatggccaaaaccatccaaaacaaaaccaaagaaaccttcacacttccaccgagagagcaactcgcctttgcgagaggaggcagtattccggaacaaagcgccaccggagccgccgcgatagccgcgaagaaaaagctgaaagatattatgcagaacatggataatttgaatgtgaagggcggcgggaaagatgatataattgaacaaaataaaagccttaagtttacttcattagaggaatccgagaaatggggaattgatggtttttcagtatggagaaactctttatcttctcgtgaaatccaagctattagggactatacagacatttggcattatggaaatatgaatggttatttaagaggaagtgtcgaaaaacttgccccagataatgcagaaagaattaagaatctaagcagtgctttggaaaaagcagagttacctgataatataattttatatagaggaactagttctgaaatattggataactttcttgatttaaagaatttaaattaccaaaatttagttgggaaaacaattgaagaaaaaggatttatgagtacaactaccataagtaatcaaacgttctcaggaaacgttacaatgaaaatcaacgctcctaaaggtagcaaaggtgcatatctagctcattttagtgaaacacctgaagaagcagaggtattgtttaatatagggcaaaaaatgttaataaaagaagttacggaacttaacggcaagatagaaattatagttgacttattataacgaaggagtgaagaggatgcgaggacaagaagaaatagataaagaacaataccaagttctctttattaaagaaagactaattccttgtgttttaggcgcagtaattggagattgcttaggtgtcccagtggaatttaaagacagagaatacttaaaacaaaatccgattgttgaaatgataggatatggaacatacaatcaacctaagggaacgtggtcagatgatagttccttaacgtttgcattaatggaaagtctaatttctgggtatgatattaaccgcattgtaaataacatggttagttttatggatgatggtttttggacgccgtatggagaagtttttgatattggaagtgtaacgcgagaatctttaaatagatataaaaatggtgtatctgtgtttgagtgcgggggaaaagacaattttgataatggaaatggcgctattatgcgtattatgccattggttttttatctgggtaaagatttttcgttcggtaaaaaaaataaaattactgaggaagtaactagaattacccatgcacacccaagatctatactgggcagttatgtatatattgaattgcttcaaaattt
>67	N operona: 34	last	lmo0067	gene_poz=(601-1590)	-	dinitrogenase reductase ADP-ribosylation	null	/position=73639 - 75828 (74239 - 75228)	/lenght=2190 (990)	/codons=730 (330)	/complement=false	GC-compoz=32.525252525252526%	/LCI1=1.5217831813576495	/LCI2=0.05531914893617021	p_i1=0.359609935144467	p_i2=0.05852762272845759	/Tai=0.41168308755895056	/Tei=0.15267486045561185	/EEI=1.9042834475690529
ggaaagatgatataattgaacaaaataaaagccttaagtttacttcattagaggaatccgagaaatggggaattgatggtttttcagtatggagaaactctttatcttctcgtgaaatccaagctattagggactatacagacatttggcattatggaaatatgaatggttatttaagaggaagtgtcgaaaaacttgccccagataatgcagaaagaattaagaatctaagcagtgctttggaaaaagcagagttacctgataatataattttatatagaggaactagttctgaaatattggataactttcttgatttaaagaatttaaattaccaaaatttagttgggaaaacaattgaagaaaaaggatttatgagtacaactaccataagtaatcaaacgttctcaggaaacgttacaatgaaaatcaacgctcctaaaggtagcaaaggtgcatatctagctcattttagtgaaacacctgaagaagcagaggtattgtttaatatagggcaaaaaatgttaataaaagaagttacggaacttaacggcaagatagaaattatagttgacttattataacgaaggagtgaagaggatgcgaggacaagaagaaatagataaagaacaataccaagttctctttattaaagaaagactaattccttgtgttttaggcgcagtaattggagattgcttaggtgtcccagtggaatttaaagacagagaatacttaaaacaaaatccgattgttgaaatgataggatatggaacatacaatcaacctaagggaacgtggtcagatgatagttccttaacgtttgcattaatggaaagtctaatttctgggtatgatattaaccgcattgtaaataacatggttagttttatggatgatggtttttggacgccgtatggagaagtttttgatattggaagtgtaacgcgagaatctttaaatagatataaaaatggtgtatctgtgtttgagtgcgggggaaaagacaattttgataatggaaatggcgctattatgcgtattatgccattggttttttatctgggtaaagatttttcgttcggtaaaaaaaataaaattactgaggaagtaactagaattacccatgcacacccaagatctatactgggcagttatgtatatattgaattgcttcaaaatttgtttgctaacatggataagaagttggcatatgaagaaatgcaaaattatatcaggaaaaattatagtgattatccttttaaagacgaattacaatactataacaatattttagaagggaatttatatgaattgaaagaatccaatattaaatctagtggatatgtagtggatactttagaagcatctatttgggcatttttaaccacgaattcatataaggaagctgttttaaaagcagtgaacctaggcggagatacagatacaatagcttttattacagggagcctagcaggtatctactataaaatggaacaaattcctgttaattggattgaccaaatcgctaaaaaagaagatatcttaaacttatgcaatcgttttattgaatccttgataaagcaatgattgatcaccgtattcttttgtttttgatgtaaatttggttgtggcttgagcgggctgaattaactagggaaaccattgaataaaaaacaaatcttttgaaggacgtaaaataaatgatagatgagttaaaaaaatataaaaagataattgaagacgcagtggatttgttaggatatactccattaagatatgccatttttgaaggggaaaagaataataggattgagtatcaagtaaggattgaatatatagaaaaccactatgaagtctatacaacgggagagcgcgcttccatttctgggaaaaaacaatttgaaaacttttttgaagcgtatcataattttttgtttaaattacaacttagtattttgcagaatcgacgaagagtgagagatggcgaaccaccagaatatttttgtgcattatgggagaaatgaaatcaaggaacaaatagcatagcaattgctacaccaacaagtgatattggcaataactatgggactaacaactttaaaggtagtattttagcgtataaccagtgaaatattagtaaaacaaagagaataaaagaggtgaaattagctagatttaattggtata
>68	N operona: 35	first-last	lmo0068	gene_poz=(601-924)	-	hypothetical protein	lmo0068	/position=74742 - 76265 (75342 - 75665)	/lenght=1524 (324)	/codons=508 (108)	/complement=false	GC-compoz=32.098765432098766%	/LCI1=1.35202492211838	/LCI2=0.03644859813084112	p_i1=0.2689839978239951	p_i2=0.01795926845001815	/Tai=0.534074157214399	/Tei=0.11616334160501633	/EEI=1.3896473459788559
tgaggaagtaactagaattacccatgcacacccaagatctatactgggcagttatgtatatattgaattgcttcaaaatttgtttgctaacatggataagaagttggcatatgaagaaatgcaaaattatatcaggaaaaattatagtgattatccttttaaagacgaattacaatactataacaatattttagaagggaatttatatgaattgaaagaatccaatattaaatctagtggatatgtagtggatactttagaagcatctatttgggcatttttaaccacgaattcatataaggaagctgttttaaaagcagtgaacctaggcggagatacagatacaatagcttttattacagggagcctagcaggtatctactataaaatggaacaaattcctgttaattggattgaccaaatcgctaaaaaagaagatatcttaaacttatgcaatcgttttattgaatccttgataaagcaatgattgatcaccgtattcttttgtttttgatgtaaatttggttgtggcttgagcgggctgaattaactagggaaaccattgaataaaaaacaaatcttttgaaggacgtaaaataaatgatagatgagttaaaaaaatataaaaagataattgaagacgcagtggatttgttaggatatactccattaagatatgccatttttgaaggggaaaagaataataggattgagtatcaagtaaggattgaatatatagaaaaccactatgaagtctatacaacgggagagcgcgcttccatttctgggaaaaaacaatttgaaaacttttttgaagcgtatcataattttttgtttaaattacaacttagtattttgcagaatcgacgaagagtgagagatggcgaaccaccagaatatttttgtgcattatgggagaaatgaaatcaaggaacaaatagcatagcaattgctacaccaacaagtgatattggcaataactatgggactaacaactttaaaggtagtattttagcgtataaccagtgaaatattagtaaaacaaagagaataaaagaggtgaaattagctagatttaattggtatagcaatgacagttacatctaatataaatagtgaattagcagatggttttcaaggatatacagatgtaaggaagattacagtgaattcaacagttgatgtgggtgtttcaggaagtttaacagcagtacttggacaagtaggtagttcttttgggcttccaggtgcaataggtggactaggagttggactagtgttggatacgattctgagcttaaacggtacaaaagatacttggaaaaatagtattaacgaaaaaatgcaagatttggaagattggtttagggtggaagcgaaatagagcaagcggattagttctgtgaagtattgaggattttctgttttaaaaaccaaaaaaacttgataaaaataatacttttcactaaaaaagttagactataatagcaaaaaataaaaaaatttaaggagagtataatgtga
>69	N operona: 36	first-last	lmo0069	gene_poz=(601-894)	-	hypothetical protein	lmo0069	/position=75232 - 76725 (75832 - 76125)	/lenght=1494 (294)	/codons=498 (98)	/complement=false	GC-compoz=37.07482993197279%	/LCI1=0.9106529209621993	/LCI2=0.04089347079037803	p_i1=0.07960578143345513	p_i2=0.025166471274711156	/Tai=0.39827257422844786	/Tei=0.12264982414724004	/EEI=2.0031415891230653
atcaccgtattcttttgtttttgatgtaaatttggttgtggcttgagcgggctgaattaactagggaaaccattgaataaaaaacaaatcttttgaaggacgtaaaataaatgatagatgagttaaaaaaatataaaaagataattgaagacgcagtggatttgttaggatatactccattaagatatgccatttttgaaggggaaaagaataataggattgagtatcaagtaaggattgaatatatagaaaaccactatgaagtctatacaacgggagagcgcgcttccatttctgggaaaaaacaatttgaaaacttttttgaagcgtatcataattttttgtttaaattacaacttagtattttgcagaatcgacgaagagtgagagatggcgaaccaccagaatatttttgtgcattatgggagaaatgaaatcaaggaacaaatagcatagcaattgctacaccaacaagtgatattggcaataactatgggactaacaactttaaaggtagtattttagcgtataaccagtgaaatattagtaaaacaaagagaataaaagaggtgaaattagctagatttaattggtatagcaatgacagttacatctaatataaatagtgaattagcagatggttttcaaggatatacagatgtaaggaagattacagtgaattcaacagttgatgtgggtgtttcaggaagtttaacagcagtacttggacaagtaggtagttcttttgggcttccaggtgcaataggtggactaggagttggactagtgttggatacgattctgagcttaaacggtacaaaagatacttggaaaaatagtattaacgaaaaaatgcaagatttggaagattggtttagggtggaagcgaaatagagcaagcggattagttctgtgaagtattgaggattttctgttttaaaaaccaaaaaaacttgataaaaataatacttttcactaaaaaagttagactataatagcaaaaaataaaaaaatttaaggagagtataatgtgaaaaagaatttagaacagatatatgctatagaatttacaatgggtttaagatataggccaatgcaaattaggcataatataaagttgattttcttattgcttttatttgtgacttggctacaaggtgactttatgaataggcttccgggaaatctagatataactaaagtagatatgcctttagtcctactggctttgctttgttatattattttgtatccccaaaaaatgactataagatttcaaaaccttcaatacctattatatatttgttgttttcagtttttagtatttatggttataagatacttttattctaacttgatttatggtattcaaaacatggttagtttaacagcccagactctggttgcctcatatgtatttttattagtattatggatcttagctttaatttttttctattttcattttagaaaaaaattaagaaatggagacta
>70	N operona: 37	first-last	lmo0070	gene_poz=(601-1323)	-	hypothetical protein	lmo0070	/position=75662 - 77584 (76262 - 76984)	/lenght=1923 (723)	/codons=641 (241)	/complement=false	GC-compoz=27.385892116182575%	/LCI1=1.9	/LCI2=0.06833333333333334	p_i1=0.5591734806018859	p_i2=0.1011032360058286	/Tai=0.5129304590103854	/Tei=0.19099291240524574	/EEI=1.3393407715969106
atgaaatcaaggaacaaatagcatagcaattgctacaccaacaagtgatattggcaataactatgggactaacaactttaaaggtagtattttagcgtataaccagtgaaatattagtaaaacaaagagaataaaagaggtgaaattagctagatttaattggtatagcaatgacagttacatctaatataaatagtgaattagcagatggttttcaaggatatacagatgtaaggaagattacagtgaattcaacagttgatgtgggtgtttcaggaagtttaacagcagtacttggacaagtaggtagttcttttgggcttccaggtgcaataggtggactaggagttggactagtgttggatacgattctgagcttaaacggtacaaaagatacttggaaaaatagtattaacgaaaaaatgcaagatttggaagattggtttagggtggaagcgaaatagagcaagcggattagttctgtgaagtattgaggattttctgttttaaaaaccaaaaaaacttgataaaaataatacttttcactaaaaaagttagactataatagcaaaaaataaaaaaatttaaggagagtataatgtgaaaaagaatttagaacagatatatgctatagaatttacaatgggtttaagatataggccaatgcaaattaggcataatataaagttgattttcttattgcttttatttgtgacttggctacaaggtgactttatgaataggcttccgggaaatctagatataactaaagtagatatgcctttagtcctactggctttgctttgttatattattttgtatccccaaaaaatgactataagatttcaaaaccttcaatacctattatatatttgttgttttcagtttttagtatttatggttataagatacttttattctaacttgatttatggtattcaaaacatggttagtttaacagcccagactctggttgcctcatatgtatttttattagtattatggatcttagctttaatttttttctattttcattttagaaaaaaattaagaaatggagactatagaaaagattctgaacttcaaaaaaaacgtagtaacttaggattgaagttaagtaaaggatcttacatattaataggagcattttttgtttttatattgtcctcacaaattgttggaggaataatggtagatataatgattatttctatagaaattgtaggtatcgcattgtgttctatgggaattgtcatatttccagaacaactttttactgcatattgtaaatttaaatttaaggagtttcatatagaagaatagaaatatcatcaaaatagttaatgtatgaaggaatgatataaatatgtgcagattgtagtattagtaaaatcggcctatggcaaatttgtagttagtaactttgaacagtgtttttatttaagattttcagtaattaaatttatatttattatgaaataaaaattttggcagaagtagataaatcgactattggcgaggtagaaggagtcacgtttcaatcatactttttaatcaaaaatatgttgcatactagagttgttggtgatttggagaagcggctgccggttactcttgagaaaatggtagaatatgtggaaagtaataggaaagaaattattacgcctattttcatagtattgaattatgtgggaaatgtgccttatgtggatgtgtatgttggaattgatccttatgatgagtgaggatatttaattgaattcccaaaaatgataatcaaaaattgagggttttcagcgggatgataataggcatgacaaatataaatgattgctgaaatcatgaacgatatgaacggtaaactagcgtccatggttttttagcaacacaaattattatagaaatatgggactggtaaaaaga
>71	N operona: 38	first-last	lmo0071	gene_poz=(601-858)	-	hypothetical protein	lmo0071	/position=76549 - 78006 (77149 - 77406)	/lenght=1458 (258)	/codons=486 (86)	/complement=false	GC-compoz=36.04651162790697%	/LCI1=1.1490196078431372	/LCI2=0.047843137254901955	p_i1=0.1701941042915164	p_i2=0.039336717572207594	/Tai=0.5360345958775794	/Tei=0.13540304581498686	/EEI=1.6365569553209571
tttagtatttatggttataagatacttttattctaacttgatttatggtattcaaaacatggttagtttaacagcccagactctggttgcctcatatgtatttttattagtattatggatcttagctttaatttttttctattttcattttagaaaaaaattaagaaatggagactatagaaaagattctgaacttcaaaaaaaacgtagtaacttaggattgaagttaagtaaaggatcttacatattaataggagcattttttgtttttatattgtcctcacaaattgttggaggaataatggtagatataatgattatttctatagaaattgtaggtatcgcattgtgttctatgggaattgtcatatttccagaacaactttttactgcatattgtaaatttaaatttaaggagtttcatatagaagaatagaaatatcatcaaaatagttaatgtatgaaggaatgatataaatatgtgcagattgtagtattagtaaaatcggcctatggcaaatttgtagttagtaactttgaacagtgtttttatttaagattttcagtaattaaatttatatttattatgaaataaaaattttggcagaagtagataaatcgactattggcgaggtagaaggagtcacgtttcaatcatactttttaatcaaaaatatgttgcatactagagttgttggtgatttggagaagcggctgccggttactcttgagaaaatggtagaatatgtggaaagtaataggaaagaaattattacgcctattttcatagtattgaattatgtgggaaatgtgccttatgtggatgtgtatgttggaattgatccttatgatgagtgaggatatttaattgaattcccaaaaatgataatcaaaaattgagggttttcagcgggatgataataggcatgacaaatataaatgattgctgaaatcatgaacgatatgaacggtaaactagcgtccatggttttttagcaacacaaattattatagaaatatgggactggtaaaaagaacgagtataaagataaaaactcggttgacgattggagatataaggcttttcataaaaaatatagaaaaagagatggagtttaatccaaaaattaatcgaaacggattaaaatcgctccaccagactttgaactctgattgtgtagagatataaagtaaattgggcagtctaagatgaaatatttatacatatataattataagttcaaatgtgaataagtagagtagtagattttctcaagtaatgaagggaagccgcagcatgaacaacttataacagtgaagttaccgccagaagcagattatttaaatgatgaaaccttagaagtgtatgagaacgataaaaagaagtatgaccagacaaatcaactaattactaacaattcagttacaattctattaggtgatttttgctattatgag
>72	N operona: 39	first	lmo0072	gene_poz=(601-804)	-	hypothetical protein	null	/position=77263 - 78666 (77863 - 78066)	/lenght=1404 (204)	/codons=468 (68)	/complement=false	GC-compoz=34.80392156862745%	/LCI1=0.9402985074626866	/LCI2=0.003980099502487561	p_i1=0.08899480368189194	p_i2=1.1696236610091655E-5	/Tai=0.7184674131966471	/Tei=0.1000105266129491	/EEI=1.3115651032807527
ctgccggttactcttgagaaaatggtagaatatgtggaaagtaataggaaagaaattattacgcctattttcatagtattgaattatgtgggaaatgtgccttatgtggatgtgtatgttggaattgatccttatgatgagtgaggatatttaattgaattcccaaaaatgataatcaaaaattgagggttttcagcgggatgataataggcatgacaaatataaatgattgctgaaatcatgaacgatatgaacggtaaactagcgtccatggttttttagcaacacaaattattatagaaatatgggactggtaaaaagaacgagtataaagataaaaactcggttgacgattggagatataaggcttttcataaaaaatatagaaaaagagatggagtttaatccaaaaattaatcgaaacggattaaaatcgctccaccagactttgaactctgattgtgtagagatataaagtaaattgggcagtctaagatgaaatatttatacatatataattataagttcaaatgtgaataagtagagtagtagattttctcaagtaatgaagggaagccgcagcatgaacaacttataacagtgaagttaccgccagaagcagattatttaaatgatgaaaccttagaagtgtatgagaacgataaaaagaagtatgaccagacaaatcaactaattactaacaattcagttacaattctattaggtgatttttgctattatgagtcggcatggagcagtaggtggagggataataggttttggattgggagtaaagtaagttaattataaaaaaaggaggaattgttatgaaaatagatttagaacaaatatacatattagatttcacaatgggcttaagatttcatccactaattatcagaaaaaatttaccgcttctttatgtagcgtttatttttctgatttggatacaaggagtcgttatggctggattgcctggagattttgacacaacggaattagatgttttattagcagcaattccagccctgcctttacttatattatatcctaaaaaaatggcaatgaaattccaaaatgttcaatatttattgtatgtatgtttcaattgatgatatttatgataataagggtattttattttgctatattttaccttcttgaaaatgaaatcttagtaactgctcaatttattaccaatgcttatattacattatgcattatatgggtaatttcgtttgctattttttcttttcgttttaagaaaaaattagataaaggcggttatagaaaagattcgaaattgcaacagaaacggagtaatttaggtttaaatttaagtaaaggaacctattttctaattttaggatcttttggtttgtttattctaataagaatgttaat
>73	N operona: 39	middle	lmo0073	gene_poz=(601-885)	-	hypothetical protein	lmo0073	/position=77490 - 78974 (78090 - 78374)	/lenght=1485 (285)	/codons=495 (95)	/complement=false	GC-compoz=30.175438596491226%	/LCI1=1.5141843971631206	/LCI2=0.04893617021276595	p_i1=0.35548666743824336	p_i2=0.041889259462947255	/Tai=0.4110507921597628	/Tei=0.13770033351665253	/EEI=1.6517466756715569
gattgctgaaatcatgaacgatatgaacggtaaactagcgtccatggttttttagcaacacaaattattatagaaatatgggactggtaaaaagaacgagtataaagataaaaactcggttgacgattggagatataaggcttttcataaaaaatatagaaaaagagatggagtttaatccaaaaattaatcgaaacggattaaaatcgctccaccagactttgaactctgattgtgtagagatataaagtaaattgggcagtctaagatgaaatatttatacatatataattataagttcaaatgtgaataagtagagtagtagattttctcaagtaatgaagggaagccgcagcatgaacaacttataacagtgaagttaccgccagaagcagattatttaaatgatgaaaccttagaagtgtatgagaacgataaaaagaagtatgaccagacaaatcaactaattactaacaattcagttacaattctattaggtgatttttgctattatgagtcggcatggagcagtaggtggagggataataggttttggattgggagtaaagtaagttaattataaaaaaaggaggaattgttatgaaaatagatttagaacaaatatacatattagatttcacaatgggcttaagatttcatccactaattatcagaaaaaatttaccgcttctttatgtagcgtttatttttctgatttggatacaaggagtcgttatggctggattgcctggagattttgacacaacggaattagatgttttattagcagcaattccagccctgcctttacttatattatatcctaaaaaaatggcaatgaaattccaaaatgttcaatatttattgtatgtatgtttcaattgatgatatttatgataataagggtattttattttgctatattttaccttcttgaaaatgaaatcttagtaactgctcaatttattaccaatgcttatattacattatgcattatatgggtaatttcgtttgctattttttcttttcgttttaagaaaaaattagataaaggcggttatagaaaagattcgaaattgcaacagaaacggagtaatttaggtttaaatttaagtaaaggaacctattttctaattttaggatcttttggtttgtttattctaataagaatgttaattggtggagaacttgaagaaattataataagtctatttcttattgtatgtattcttattggtatagctggagtatccttattcccagaacaccttttcactgcatactgcaagtttaattttaaggaatttcatatcgaagaatagggagcttaatgtaaatagctattttgtgaagttcctaatggttttctatccaaggattgcagtaattaagaactactttgaatatggcaataacaagcagaaaaaaaaggcaacacttacataaaaattagactcaatccaaaaaataaaaaaacatccatgt
>74	N operona: 39	last	lmo0074	gene_poz=(601-1050)	-	hypothetical protein	lmo0074	/position=77762 - 79411 (78362 - 78811)	/lenght=1650 (450)	/codons=550 (150)	/complement=false	GC-compoz=26.444444444444443%	/LCI1=1.9440715883668904	/LCI2=0.06196868008948546	p_i1=0.5806441755384438	p_i2=0.07890011601632979	/Tai=0.4678864092801025	/Tei=0.17101010441469683	/EEI=1.3934748062579843
aatatttatacatatataattataagttcaaatgtgaataagtagagtagtagattttctcaagtaatgaagggaagccgcagcatgaacaacttataacagtgaagttaccgccagaagcagattatttaaatgatgaaaccttagaagtgtatgagaacgataaaaagaagtatgaccagacaaatcaactaattactaacaattcagttacaattctattaggtgatttttgctattatgagtcggcatggagcagtaggtggagggataataggttttggattgggagtaaagtaagttaattataaaaaaaggaggaattgttatgaaaatagatttagaacaaatatacatattagatttcacaatgggcttaagatttcatccactaattatcagaaaaaatttaccgcttctttatgtagcgtttatttttctgatttggatacaaggagtcgttatggctggattgcctggagattttgacacaacggaattagatgttttattagcagcaattccagccctgcctttacttatattatatcctaaaaaaatggcaatgaaattccaaaatgttcaatatttattgtatgtatgtttcaattgatgatatttatgataataagggtattttattttgctatattttaccttcttgaaaatgaaatcttagtaactgctcaatttattaccaatgcttatattacattatgcattatatgggtaatttcgtttgctattttttcttttcgttttaagaaaaaattagataaaggcggttatagaaaagattcgaaattgcaacagaaacggagtaatttaggtttaaatttaagtaaaggaacctattttctaattttaggatcttttggtttgtttattctaataagaatgttaattggtggagaacttgaagaaattataataagtctatttcttattgtatgtattcttattggtatagctggagtatccttattcccagaacaccttttcactgcatactgcaagtttaattttaaggaatttcatatcgaagaatagggagcttaatgtaaatagctattttgtgaagttcctaatggttttctatccaaggattgcagtaattaagaactactttgaatatggcaataacaagcagaaaaaaaaggcaacacttacataaaaattagactcaatccaaaaaataaaaaaacatccatgttaattttcctggcacccctccccccccacacctgctatactaactccatcctaacaaatggagttgaaaccaatgacaaaaaactttaaaaaactaaaatccctacacgaactacccaccccactaatcctctacaactgctgggacgtcgcttccgccagagcaatccaacaaggcggagcaccagtaatagcgacaagcagttatgcaatcgcagagtcactcggcgctgtggatggggagcatttaacttttgatgaaatgttttcagttatttcgcgcattgccgagaatgtgagtttgccgctaacggtggatatagagactgggtatgccagaaatttggaggaactggctcagaatgtggagcggttgctggcgatcggtgtttgtggtgtgaacttggaagatcagcttattggcgttacaaatccggg
>75	N operona: 40	first	lmo0075	gene_poz=(601-1374)	-	carboxyphosphonoenolpyruvate phosphonomutase	null	/position=78447 - 80420 (79047 - 79820)	/lenght=1974 (774)	/codons=658 (258)	/complement=false	GC-compoz=46.253229974160206%	/LCI1=0.9766536964980544	/LCI2=0.08378728923476006	p_i1=0.10128141543828031	p_i2=0.16437944148255637	/Tai=0.795207618769205	/Tei=0.24794149733430074	/EEI=1.2282506248039249
ctcaatttattaccaatgcttatattacattatgcattatatgggtaatttcgtttgctattttttcttttcgttttaagaaaaaattagataaaggcggttatagaaaagattcgaaattgcaacagaaacggagtaatttaggtttaaatttaagtaaaggaacctattttctaattttaggatcttttggtttgtttattctaataagaatgttaattggtggagaacttgaagaaattataataagtctatttcttattgtatgtattcttattggtatagctggagtatccttattcccagaacaccttttcactgcatactgcaagtttaattttaaggaatttcatatcgaagaatagggagcttaatgtaaatagctattttgtgaagttcctaatggttttctatccaaggattgcagtaattaagaactactttgaatatggcaataacaagcagaaaaaaaaggcaacacttacataaaaattagactcaatccaaaaaataaaaaaacatccatgttaattttcctggcacccctccccccccacacctgctatactaactccatcctaacaaatggagttgaaaccaatgacaaaaaactttaaaaaactaaaatccctacacgaactacccaccccactaatcctctacaactgctgggacgtcgcttccgccagagcaatccaacaaggcggagcaccagtaatagcgacaagcagttatgcaatcgcagagtcactcggcgctgtggatggggagcatttaacttttgatgaaatgttttcagttatttcgcgcattgccgagaatgtgagtttgccgctaacggtggatatagagactgggtatgccagaaatttggaggaactggctcagaatgtggagcggttgctggcgatcggtgtttgtggtgtgaacttggaagatcagcttattggcgttacaaatccggggttatgcagtactgaggagcaatgtgataaaatcaagacaatcaaagaaacggcggcgaaaatgagcacggaaatttttatcaatgcgcgtacagatgtctttttccaagggcgggatgaggcggtggacttggtggaagaagcgattagccgagcgaatgcctataaagaagccggcgcggatgctattttcattccagggctgttatcgccgaatttaattcgcgcatttgttgagaaatcaccacttccggtcaatgtcatgaggatggatgggatgctctcaaacgaggacttacaaaaaatcggtgtgaaaagaatcagttatggaccgtttagtttttttcaggctaatttagcgattcagcaggaagttgagcggattttcgaaggagggaaagccttgtgataacgaatcagcgggatattgataaatattacgacatgttagtggagaaaaattcgaattatgaaggcgtattttttgttggagtgaaaacgacgggaatactttgtcgcccaacgtgtccagcgaagaaacccttaaaagaaaattgtgagtttttcagtacagccaaggaggcgctacttgcatcttaccggccttgcaagcgttgtgaaccgctctccaatccgacgaaattgtcgccagctgtgaagttacttgttgatgcaattgagaaaaatccggagaaaaaatggacggataaagattttgatgatttatccattagcgcaaatacagcgcggcgccagtttaagaagcaatttggaatgacttttattgagtatgcacggtcgcggcgtctcggtcttgcttttaagcatattcggggtggaaattcaatcattaatgcgcaacttgatagtggttatgagtctggaaatgggttccgagatgctttttcaaaaacgatgggggaggttcctcataaatcaaaagatatcaccattttatactccgcttggcttgaaactaaacttggatcaatgctcgcaatttctgatg
>76	N operona: 40	last	lmo0076	gene_poz=(601-1653)	-	O6-methylguanine-DNA methyltransferase	null	/position=79217 - 81469 (79817 - 80869)	/lenght=2253 (1053)	/codons=751 (351)	/complement=false	GC-compoz=41.31054131054131%	/LCI1=1.2523809523809524	/LCI2=0.12542857142857147	p_i1=0.21863184168066127	p_i2=0.3708787450360102	/Tai=0.7205167606626242	/Tei=0.43379087053240917	/EEI=1.290665931218503
gcatttaacttttgatgaaatgttttcagttatttcgcgcattgccgagaatgtgagtttgccgctaacggtggatatagagactgggtatgccagaaatttggaggaactggctcagaatgtggagcggttgctggcgatcggtgtttgtggtgtgaacttggaagatcagcttattggcgttacaaatccggggttatgcagtactgaggagcaatgtgataaaatcaagacaatcaaagaaacggcggcgaaaatgagcacggaaatttttatcaatgcgcgtacagatgtctttttccaagggcgggatgaggcggtggacttggtggaagaagcgattagccgagcgaatgcctataaagaagccggcgcggatgctattttcattccagggctgttatcgccgaatttaattcgcgcatttgttgagaaatcaccacttccggtcaatgtcatgaggatggatgggatgctctcaaacgaggacttacaaaaaatcggtgtgaaaagaatcagttatggaccgtttagtttttttcaggctaatttagcgattcagcaggaagttgagcggattttcgaaggagggaaagccttgtgataacgaatcagcgggatattgataaatattacgacatgttagtggagaaaaattcgaattatgaaggcgtattttttgttggagtgaaaacgacgggaatactttgtcgcccaacgtgtccagcgaagaaacccttaaaagaaaattgtgagtttttcagtacagccaaggaggcgctacttgcatcttaccggccttgcaagcgttgtgaaccgctctccaatccgacgaaattgtcgccagctgtgaagttacttgttgatgcaattgagaaaaatccggagaaaaaatggacggataaagattttgatgatttatccattagcgcaaatacagcgcggcgccagtttaagaagcaatttggaatgacttttattgagtatgcacggtcgcggcgtctcggtcttgcttttaagcatattcggggtggaaattcaatcattaatgcgcaacttgatagtggttatgagtctggaaatgggttccgagatgctttttcaaaaacgatgggggaggttcctcataaatcaaaagatatcaccattttatactccgcttggcttgaaactaaacttggatcaatgctcgcaatttctgatgatgatagtctattgcttctggaatttgttgatcgaaaaggactggaaacagagattaaaaaattacgaatgcgcttaaacgcggctattacacctgaaaaaacaataataattcaacaaatagaagccgaattagcgcaatattttaatggagagttgattgattttaaaacaccgattcgctatatcgggtcagattttcaggaaaatgtctgggaagagctacgacgaattccgattggggaaacaatttcgtacaaaggtctagcagaaaaattagggcgatcaacagcgagtcgcgccgtggcaagagcaaatggggccaaccaattatccctcatcgtcccgtgccatcgtgtaatcaatactaacggagcattaggaggttacggcggcggtcttgctcgaaaagaatggttaattaaacatgaaaagatggttccaaagtaacgcggaaccatctttttttcatttatttaacccgtatcccaaacaacggcatcaaggcaggagcatgagaaaaatcaatgctcatgcccttcaaatcttgcggcattgcagtgatagactcaaaaatgcaagagctaagatcaatcccatttagcgcgcaatttaaaaactgcgctttattcaaatcaagtcgttccaaatacgtatcgacaagttgagctccactgaaatcactgttcgtatacgcgcccgcctcaaacgccacccatttcaagttagcataacgaaaggcaacataatccgcataacaatcaacaaaaacgcaatttctaagcgtagcatcactgaaattcataccaattaatttacaattttcaaaacgaactcggtgaataattgcgcccattaaatctaaattcgacaaatcacaatttttaaatacaacatcagtcaaattcgcgcttacaagagaaacagaatcgaacacacacccatcaaaaataatcgtttctaaatgaaaatgctcgaaaatttccccggttagcgtcgtttttctaaagatttgctcactaacttctccaatatcttcaataaaatatg
>77	N operona: 41	first-last	lmo0077	gene_poz=(601-1239)	-	hypothetical protein	null	/position=80292 - 82130 (80892 - 81530)	/lenght=1839 (639)	/codons=613 (213)	/complement=true	GC-compoz=38.028169014084504%	/LCI1=1.3081761006289307	/LCI2=0.13710691823899368	p_i1=0.24646175486007726	p_i2=0.43034401588208343	/Tai=0.6211700323386262	/Tei=0.4873096142938751	/EEI=1.5044372590904367
cttcctaatccaataattccaagcgttttgccacttaattcagtacctaaaaagaacgttggtgcccagcctttgaattgctcgggggtttcgcggcataatcggtcgccttctgaaattctccgcgctacgtctaaaattaatccaagcgttagttccgccgttgcttccgttgacacatctggcgtattggtcactgcaatgcccaattcttgcgctttttttacatcgatattgtcaaaaccggcaccaatattcgccacgattttaagattttttgccgattccaatacttttgccgaaattggggaagaaagcgggcaaataatcgcatccacttccgttacattgtttattaactctgcttctgtaatattttcctcacccgaaaaagctttaacgtcccatttgctaagagcttccatcgtttctggtagtaattttcctgctacaaatacgctcgctgtcatcacgttcactcctcaactgccatttttattctacattcattgtaatccgttttttatgaaaggtaaacgattttccgctccttttcctagcaaaatacggtataatgaaagcggaagtgaggtcgatataatgaaaaaaattactgcgccgcggattcctgatggggatttgacggtttatccgaatgatacatattttattgaagatattggagaagttagtgagcaaatctttagaaaaacgacgctaaccggggaaattttcgagcattttcatttagaaacgattatttttgatgggtgtgtgttcgattctgtttctcttgtaagcgcgaatttgactgatgttgtatttaaaaattgtgatttgtcgaatttagatttaatgggcgcaattattcaccgagttcgttttgaaaattgtaaattaattggtatgaatttcagtgatgctacgcttagaaattgcgtttttgttgattgttatgcggattatgttgcctttcgttatgctaacttgaaatgggtggcgtttgaggcgggcgcgtatacgaacagtgatttcagtggagctcaacttgtcgatacgtatttggaacgacttgatttgaataaagcgcagtttttaaattgcgcgctaaatgggattgatcttagctcttgcatttttgagtctatcactgcaatgccgcaagatttgaagggcatgagcattgatttttctcatgctcctgccttgatgccgttgtttgggatacgggttaaataaatgaaaaaaagatggttccgcgttactttggaaccatcttttcatgtttaattaaccattcttttcgagcaagaccgccgccgtaacctcctaatgctccgttagtattgattacacgatggcacgggacgatgagggataattggttggccccatttgctcttgccacggcgcgactcgctgttgatcgccctaatttttctgctagacctttgtacgaaattgtttccccaatcggaattcgtcgtagctcttcccagacattttcctgaaaatctgacccgatatagcgaatcggtgttttaaaatcaatcaactctccattaaaatattgcgctaattcggcttctatttgttgaattattattgttttttcaggtgtaatagccgcgtttaagcgcattcgtaattttttaatctctgtttccagtccttttcgatcaacaaattccagaagcaatagactatcatcatcagaaattgcgagcattgatccaagtttagtttcaagccaagcggagtataaaatggtgatatcttttgatttatgaggaacctcccccatcgtttttgaaaaagcatctcggaacccatttccag
>78	N operona: 42	first-last	lmo0078	gene_poz=(601-1557)	-	phosphoglycerate dehydrogenase	null	/position=81061 - 83217 (81661 - 82617)	/lenght=2157 (957)	/codons=719 (319)	/complement=false	GC-compoz=44.30512016718913%	/LCI1=1.1132075471698113	/LCI2=0.07463312368972748	p_i1=0.15454159887151525	p_i2=0.12543388247836726	/Tai=0.5651659925417285	/Tei=0.21289049423053052	/EEI=1.7793195151663503
cgttccaaatacgtatcgacaagttgagctccactgaaatcactgttcgtatacgcgcccgcctcaaacgccacccatttcaagttagcataacgaaaggcaacataatccgcataacaatcaacaaaaacgcaatttctaagcgtagcatcactgaaattcataccaattaatttacaattttcaaaacgaactcggtgaataattgcgcccattaaatctaaattcgacaaatcacaatttttaaatacaacatcagtcaaattcgcgcttacaagagaaacagaatcgaacacacacccatcaaaaataatcgtttctaaatgaaaatgctcgaaaatttccccggttagcgtcgtttttctaaagatttgctcactaacttctccaatatcttcaataaaatatgtatcattcggataaaccgtcaaatccccatcaggaatccgcggcgcagtaatttttttcattatatcgacctcacttccgctttcattataccgtattttgctaggaaaaggagcggaaaatcgtttacctttcataaaaaacggattacaatgaatgtagaataaaaatggcagttgaggagtgaacgtgatgacagcgagcgtatttgtagcaggaaaattactaccagaaacgatggaagctcttagcaaatgggacgttaaagctttttcgggtgaggaaaatattacagaagcagagttaataaacaatgtaacggaagtggatgcgattatttgcccgctttcttccccaatttcggcaaaagtattggaatcggcaaaaaatcttaaaatcgtggcgaatattggtgccggttttgacaatatcgatgtaaaaaaagcgcaagaattgggcattgcagtgaccaatacgccagatgtgtcaacggaagcaacggcggaactaacgcttggattaattttagacgtagcgcggagaatttcagaaggcgaccgattatgccgcgaaacccccgagcaattcaaaggctgggcaccaacgttctttttaggtactgaattaagtggcaaaacgcttggaattattggattaggaagaatcggtcaagctgtcgcaaaacgtgcggctgcttttggaatgaacattatttattctggacaccagccgaaagaagcagcgaaagagtggaatgcagagtttgtgagccagaaagaattattgaagcgcagcgatgttgtaacaatccatgcagcatacagtcccagcttgaaacatctgctgaacgaaacaacactgaaaacgatgaaatcaagtgcttttttgatcaatgctgctcgcggtcctgttgtggaggaagctgcactgattaaggcattagaaacaggcgttatcgccggcgctgcgctggatgtgtttgagttcgagcctaagattggcgaggattttgctaaactggataatgtcgttttaacaccccatatcggaaacgcaaccgtggaaacacgcgcagcaatgggcaaaatcgctattgcaaatgtcgaggctgtattagcaggaaaagcaccactacattctgtttattaataccgaaaaatatagccgcagcgagtggctgtggctgtgttttatcgctgaattatggtataatattttttgtcggaatacgacaacgggttgttagctcagttggtagagcagctgactcttaatcagcgggtcgtgggttcgaaaccctcacaacccataaaaaacaaacgccagtgactgttaaagtcgttggtgttttgtcgtttttacgggcaaaatgttaataatttcaataataagctgatttctttttgattatttatcgattacatagaaaataagtggaatttcaaagtatctaataatttactacatgatatacaaaaggagttgtttcagtgagtagaattgacatcggagaaatacaagcttttttataccagctacgtgcaaccaatgaaccaggaaggaaaactatccaatctatcaaagcggccgtgacaaagtatgtgggagataatagtttaaaaggaaaagcagttgatgcatcgaaaaattattatcaaatgacttatttccctctctgtgatgcaataatcgaagctatggacgaaagtgaagaaagattggggcagtacatccaagattttcatgccg
>79	N operona: 43	first	lmo0079	gene_poz=(601-2079)	-	hypothetical protein	lmo0079	/position=82359 - 85037 (82959 - 84437)	/lenght=2679 (1479)	/codons=893 (493)	/complement=false	GC-compoz=37.11967545638945%	/LCI1=1.02710027100271	/LCI2=0.04369918699186992	p_i1=0.11969424666594232	p_i2=0.030458564582360202	/Tai=0.49878385023654315	/Tei=0.1274127081241242	/EEI=1.5427536804219342
caatgctgctcgcggtcctgttgtggaggaagctgcactgattaaggcattagaaacaggcgttatcgccggcgctgcgctggatgtgtttgagttcgagcctaagattggcgaggattttgctaaactggataatgtcgttttaacaccccatatcggaaacgcaaccgtggaaacacgcgcagcaatgggcaaaatcgctattgcaaatgtcgaggctgtattagcaggaaaagcaccactacattctgtttattaataccgaaaaatatagccgcagcgagtggctgtggctgtgttttatcgctgaattatggtataatattttttgtcggaatacgacaacgggttgttagctcagttggtagagcagctgactcttaatcagcgggtcgtgggttcgaaaccctcacaacccataaaaaacaaacgccagtgactgttaaagtcgttggtgttttgtcgtttttacgggcaaaatgttaataatttcaataataagctgatttctttttgattatttatcgattacatagaaaataagtggaatttcaaagtatctaataatttactacatgatatacaaaaggagttgtttcagtgagtagaattgacatcggagaaatacaagcttttttataccagctacgtgcaaccaatgaaccaggaaggaaaactatccaatctatcaaagcggccgtgacaaagtatgtgggagataatagtttaaaaggaaaagcagttgatgcatcgaaaaattattatcaaatgacttatttccctctctgtgatgcaataatcgaagctatggacgaaagtgaagaaagattggggcagtacatccaagattttcatgccgaagttgatagctcaccagatgccaaaatcgatgcggacggtttatatgaactgggtaaaatgattgaccgaatagaaagcaaaaaagaagctttagcacagcgaatgaacagtggaacagaaggacaaatgcagaattaccgttcccagttagctattgcgtataaacaggaaaatattctcgaaaaatatttgtcatttgaacaaagccatgctaacttttttgaccatttgattgacttggttcaagcggttcagcagaccatccgcgaacttcagtctaatatccagttcaatagccaaacaggcacttacgatttaagtaaactgaatagtgctacagtgagtcgaatgcaacaagcattgaataaatcacgaggtatcaaagaagacattataaaagaactacgggactacacagtgcttgcagtggtatatttagatagtaatggaaaagaacaagtcatgtggttattagaacgagacggcgtaggggtagagaatgcggaactcaaagcctatttaacagaaaatggaaaatacttaaacccagaagactacacgattattacgaatgaagaattaaacaagaaaatcaaccaatcttggcgagatggtgtttattatctaaatggtaataagtatgatggactaactggcggcgtcttatctacctcggcatatgttgaagctggaaaaggatatatagataaaagcgggtttgcggatgttgtactggggcttgggttgagtacggctgcgattagaggtagcctagtatataagaaagttaatgggccatataagcaaaacataaaaaacagatatcctaatgaggttcaacaagggaaaattttcgattatactttagaaaatggacaagtgaaaattcgtgatggcattaaagaagttgattttataatagatctacaaggtaatttaaaagttggtagaggacatgctcacttgtctaatggaggggatgtgcaagcagcaggtaaattaaaagtggactcgaatggtaatgttagaagaataactaatgaatccggacactatactcctacacttggacaggcgaagaactatcaacaaatttttgagaataccggaataaacactaaaaatgcttggttggaaacatatcaactagatgtaactaaatctggttatgtagacttagcaaaattgaagagaatagattccgtaaaattaaagtaaaggagtgctcattatgagtaaaacaactcaaatgaatagcgaaattttccaaataaatttagagaaaactttaaaagagataatggtggcaaaagggcttcaaagtgatgaaatcagatttgtgatagtccccgtagaagaaaaagggaagatgttagatggtagtgatgaaatgatgaagcgattagttttgactaaagaaaatataggtaataaacaattagtactaaaagatgttgtagatgttttaggtggattattccctaaagctcctatttggataaatgtttcttttttagaaatgaacggagaaaaagctatatttaagctggaaacgagtttgcgttttagaaagccgacactattaaggaacgctgaaacagggcacgcaccatttaaagcgataacttaatttgaatacttctttagataaagtgagacacttgaaaggacaatcttagtgttttaaatattagtaactatgaaataattgttaattcaggtttaataacacgctaaaaccataatagtagggaagatttttttaataatgttatggaatatcttaagtaggaggcattatagcaatgtttaaaacaa
>80	N operona: 43	last	lmo0080	gene_poz=(601-999)	-	hypothetical protein	lmo0080	/position=83851 - 85449 (84451 - 84849)	/lenght=1599 (399)	/codons=533 (133)	/complement=false	GC-compoz=32.83208020050125%	/LCI1=1.3964646464646464	/LCI2=0.08055555555555555	p_i1=0.292279510134072	p_i2=0.15019129925506555	/Tai=0.4308874508569063	/Tei=0.235172169329559	/EEI=1.5257071868072676
gtaataagtatgatggactaactggcggcgtcttatctacctcggcatatgttgaagctggaaaaggatatatagataaaagcgggtttgcggatgttgtactggggcttgggttgagtacggctgcgattagaggtagcctagtatataagaaagttaatgggccatataagcaaaacataaaaaacagatatcctaatgaggttcaacaagggaaaattttcgattatactttagaaaatggacaagtgaaaattcgtgatggcattaaagaagttgattttataatagatctacaaggtaatttaaaagttggtagaggacatgctcacttgtctaatggaggggatgtgcaagcagcaggtaaattaaaagtggactcgaatggtaatgttagaagaataactaatgaatccggacactatactcctacacttggacaggcgaagaactatcaacaaatttttgagaataccggaataaacactaaaaatgcttggttggaaacatatcaactagatgtaactaaatctggttatgtagacttagcaaaattgaagagaatagattccgtaaaattaaagtaaaggagtgctcattatgagtaaaacaactcaaatgaatagcgaaattttccaaataaatttagagaaaactttaaaagagataatggtggcaaaagggcttcaaagtgatgaaatcagatttgtgatagtccccgtagaagaaaaagggaagatgttagatggtagtgatgaaatgatgaagcgattagttttgactaaagaaaatataggtaataaacaattagtactaaaagatgttgtagatgttttaggtggattattccctaaagctcctatttggataaatgtttcttttttagaaatgaacggagaaaaagctatatttaagctggaaacgagtttgcgttttagaaagccgacactattaaggaacgctgaaacagggcacgcaccatttaaagcgataacttaatttgaatacttctttagataaagtgagacacttgaaaggacaatcttagtgttttaaatattagtaactatgaaataattgttaattcaggtttaataacacgctaaaaccataatagtagggaagatttttttaataatgttatggaatatcttaagtaggaggcattatagcaatgtttaaaacaatagtagatacactaattgctcaaagaagggacagaaaaattaaagaatcagaacggagacaagaaaattaccgagcgaaaagagaaaatttaactgaagtatatagatctttaatcttaatagttaatctatttccaaatgaatcaccaactgatattattaaaaatattaaatacggtccctattatagcttagagaactacaacgggatttttcgcaccctagattataaaattgaagattatgagaagcgaaaaagtttttcgaatcttgattatgaagaaaagaatgatattgatattgaaatatcaaacatagaatatgctaaagataaacttgctaggaatcgtaaatcatatcaaaaggctgtaaaatgttttaatcagtttaaagactcagataaagcgatttt
>81	N operona: 44	first-last	lmo0081	gene_poz=(601-1203)	-	hypothetical protein	lmo0081	/position=84425 - 86227 (85025 - 85627)	/lenght=1803 (603)	/codons=601 (201)	/complement=false	GC-compoz=28.524046434494192%	/LCI1=1.6916666666666667	/LCI2=0.04666666666666668	p_i1=0.4515622361514378	p_i2=0.036687466410324325	/Tai=0.44051709796101735	/Tei=0.13301871976929192	/EEI=1.5600022254632449
aaaattaaagtaaaggagtgctcattatgagtaaaacaactcaaatgaatagcgaaattttccaaataaatttagagaaaactttaaaagagataatggtggcaaaagggcttcaaagtgatgaaatcagatttgtgatagtccccgtagaagaaaaagggaagatgttagatggtagtgatgaaatgatgaagcgattagttttgactaaagaaaatataggtaataaacaattagtactaaaagatgttgtagatgttttaggtggattattccctaaagctcctatttggataaatgtttcttttttagaaatgaacggagaaaaagctatatttaagctggaaacgagtttgcgttttagaaagccgacactattaaggaacgctgaaacagggcacgcaccatttaaagcgataacttaatttgaatacttctttagataaagtgagacacttgaaaggacaatcttagtgttttaaatattagtaactatgaaataattgttaattcaggtttaataacacgctaaaaccataatagtagggaagatttttttaataatgttatggaatatcttaagtaggaggcattatagcaatgtttaaaacaatagtagatacactaattgctcaaagaagggacagaaaaattaaagaatcagaacggagacaagaaaattaccgagcgaaaagagaaaatttaactgaagtatatagatctttaatcttaatagttaatctatttccaaatgaatcaccaactgatattattaaaaatattaaatacggtccctattatagcttagagaactacaacgggatttttcgcaccctagattataaaattgaagattatgagaagcgaaaaagtttttcgaatcttgattatgaagaaaagaatgatattgatattgaaatatcaaacatagaatatgctaaagataaacttgctaggaatcgtaaatcatatcaaaaggctgtaaaatgttttaatcagtttaaagactcagataaagcgatttttgatctttatgcgggtacacatgttcagaattgtcttgttaattttgaaattaccataaacaatgtttttatttctgggatgagtgtgggtattccagatagtccttatgagaatagtatcaaaatagctagtcgaaaattaattagtgctatgaaaaaagatattggaattacttgaaataaatatatatttttcatgctactataaaaagactttgttatagtaataatagctttattgaacatagagcatagagactttcaataagtataaaggtattttccgcttaaacagcggattgtgagtttgaaacctcaacaagccatattggaaaacctcataaacaatgcgtttaagcgatttttgtgaaatttcaatccacaagaatggtatttttatccagtaatttactaattcgataaaaaccaaccttcacccaacaggagctaacatgaaaaaactaaaacagctaactaatcaattatttacatcaactatcttcctagtcaccatgttatttatcatacccccaacatttgcgatagctgatggaagtaaagtgagtttttatgaatatatatatggagcacctttaagatggctaactgtaattagtacaactgagaagaaaggtgcatttttggagatgtttttctcggagaacgaaggaataaatatccaatggctcaacctaataataaacttcctcctagttttccttgtaataacaattatcttctcactagcaaaaaagttttacaataaaaagaacgccta
>82	N operona: 45	first-last	lmo0082	gene_poz=(601-927)	-	hypothetical protein	lmo0082	/position=85302 - 86828 (85902 - 86228)	/lenght=1527 (327)	/codons=509 (109)	/complement=false	GC-compoz=31.804281345565748%	/LCI1=1.382716049382716	/LCI2=0.028086419753086424	p_i1=0.2850282878247892	p_i2=0.008144887179385498	/Tai=0.5544863981864727	/Tei=0.10733039846144694	/EEI=1.2405169288239517
cgaatcttgattatgaagaaaagaatgatattgatattgaaatatcaaacatagaatatgctaaagataaacttgctaggaatcgtaaatcatatcaaaaggctgtaaaatgttttaatcagtttaaagactcagataaagcgatttttgatctttatgcgggtacacatgttcagaattgtcttgttaattttgaaattaccataaacaatgtttttatttctgggatgagtgtgggtattccagatagtccttatgagaatagtatcaaaatagctagtcgaaaattaattagtgctatgaaaaaagatattggaattacttgaaataaatatatatttttcatgctactataaaaagactttgttatagtaataatagctttattgaacatagagcatagagactttcaataagtataaaggtattttccgcttaaacagcggattgtgagtttgaaacctcaacaagccatattggaaaacctcataaacaatgcgtttaagcgatttttgtgaaatttcaatccacaagaatggtatttttatccagtaatttactaattcgataaaaaccaaccttcacccaacaggagctaacatgaaaaaactaaaacagctaactaatcaattatttacatcaactatcttcctagtcaccatgttatttatcatacccccaacatttgcgatagctgatggaagtaaagtgagtttttatgaatatatatatggagcacctttaagatggctaactgtaattagtacaactgagaagaaaggtgcatttttggagatgtttttctcggagaacgaaggaataaatatccaatggctcaacctaataataaacttcctcctagttttccttgtaataacaattatcttctcactagcaaaaaagttttacaataaaaagaacgcctaaaaaagacaacccataacaggttgtctttttctataggaagtttcaagttatcttatactgtaaacgagaaaaattcactttttaatgttgtcagctaaacatccagcttcgcaaccttctcctcataaatcccaatcttcctaaccactgtatccaaatctttctgcaagttttcaatctcttgctccaaaacaatcttcttctctttcaacatattcaatcgttcggaaatggtgctgtcgcctgctgtgcgccaaatggtgtattgttttaattcttctattgataatccggcgccttttaaatgtagcaaaaatttcaaccaattggcgtcttcttcactgtatgtgcgcaaattattcttgtcgcggtcaggggttattaagccttctttttcgtagaatctaagggtgctgctagggatgcctactagttcggaaaattcaccgatagaaaaggacatctaatcacctcatctgtgtatttttcataaggatatcatttttaataagaaataattattttccgatacgtttattttcggcggctgagtatctatcaccaacaatttcaatctgcgataaagcatcagctattttt
>83	N operona: 46	first-last	lmo0083	gene_poz=(601-969)	-	MerR family transcriptional regulator	null	/position=85723 - 87291 (86323 - 86691)	/lenght=1569 (369)	/codons=523 (123)	/complement=true	GC-compoz=40.65040650406504%	/LCI1=0.8032786885245902	/LCI2=0.04918032786885247	p_i1=0.05046904492150036	p_i2=0.042471406862679105	/Tai=0.6283159869732815	/Tei=0.1382242661764112	/EEI=1.4073781142030592
ttctacactggggactctccgaagccagcgcaaagacaatacgccgtgctcataaagtagagccactagctgcggttgaaagtgagtattctatctggtggcgagaagctgaaaaagaagtattcccggttttagaagaacttggcatcgggcttgtcgcatacagcccactaggtcgtggttatttaactggaaaattagatataaatgctgacttcaatgcaaacgacaaccgtggtggcttaccaagattccaaaaagaagccatggaagccaaccaagtactactagatttcatgaaagaaatcgccgacgagcaaaacgtcacaacagcccaacttgccctcgcttggatacttgaccaaaaaccttggatcgtgccaattcccggaacaacaagaccaagcagaatagaagaaaatatcgcctccactgaaattcattttgatgatggagcacgacaaaaaatagctgatgctttatcgcagattgaaattgttggtgatagatactcagccgccgaaaataaacgtatcggaaaataattatttcttattaaaaatgatatccttatgaaaaatacacagatgaggtgattagatgtccttttctatcggtgaattttccgaactagtaggcatccctagcagcacccttagattctacgaaaaagaaggcttaataacccctgaccgcgacaagaataatttgcgcacatacagtgaagaagacgccaattggttgaaatttttgctacatttaaaaggcgccggattatcaatagaagaattaaaacaatacaccatttggcgcacagcaggcgacagcaccatttccgaacgattgaatatgttgaaagagaagaagattgttttggagcaagagattgaaaacttgcagaaagatttggatacagtggttaggaagattgggatttatgaggagaaggttgcgaagctggatgtttagctgacaacattaaaaagtgaatttttctcgtttacagtataagataacttgaaacttcctatagaaaaagacaacctgttatgggttgtcttttttaggcgttctttttattgtaaaacttttttgctagtgagaagataattgttattacaaggaaaactaggaggaagtttattattaggttgagccattggatatttattccttcgttctccgagaaaaacatctccaaaaatgcacctttcttctcagttgtactaattacagttagccatcttaaaggtgctccatatatatattcataaaaactcactttacttccatcagctatcgcaaatgttgggggtatgataaataacatggtgactaggaagatagttgatgtaaataattgattagttagctgttttagttttttcatgttagctcctgttgggtgaaggttggtttttatcgaattagtaaattactggataaaaataccattcttgtggattgaaatttcacaaaaatcgcttaaacgcattgtttatgaggttttccaatatggcttgttgaggtttcaaactcacaatccgctgtttaagcggaaaatacctt
>84	N operona: 47	first-last	lmo0084	gene_poz=(601-1584)	-	oxidoreductase	null	/position=86147 - 88330 (86747 - 87730)	/lenght=2184 (984)	/codons=728 (328)	/complement=true	GC-compoz=42.27642276422765%	/LCI1=1.0468909276248726	/LCI2=0.12996941896024464	p_i1=0.12733427553577542	p_i2=0.39414925094713205	/Tai=0.5326711247226141	/Tei=0.45473432585241885	/EEI=1.76393471867933
tttcgaaaaaaagcatcgtgctatcccttttttcttcccattaacttcttcaaatattgccccacttttcaccaataaaatatcttctctatctagtgtaaaactttcccatgcctttattcgtttgcgaatataggggaaattattttggagataagcatatattatcgcgtctttatgcatataatcatggtaatcgatatacttcatccttgttatcaccctttctgaaattccatcacaaatcttattatcttagaaaaggcgtttaattcgtatactcatttacaactgatttacgtgattttgagtatttgctgacattttttcgtaacatttctcgatatattagtactatcgaaactactaaaatcattcctagcgcttatttaagaccgctttcatgcaattgttcctactaagagcaaagaataagcctcaatcaataaaataaaattaatcatcgcttttattaaactgtctgatgctcttaaaaataaattagttacgcttgacttaaagttcacttcaactgataaactaaatacaacatcctgatatttctaatttaaaaatttggtttaaaaggagcatgtttttatgaaaaagagacaattaggaaatgctggcttagttacttcagagcttggattcggctgtatggggctaaattatcatcgtggacctgcgaaagatcgaaatgaaatgattgaagtcgtacgcactgcaatggatgcagggattacgatgttcgatacagctgaagtgtatggaccttatactaacgaagaacttgtcggagaagctttggttggcaaaagaaaccatgttcaaatcgcaacaaaaggtggttttaaaattaatggtttaaataacgaagtcgatagccgtccagaaagcatcaaggccgcggttgaaggctctctcaaacggctaaaaacagattacattgatttatattacattcatagaattgacccctctatcccaattgaagaggttgccggcaccattcagaatttaaaacaagaagggaaaattctacactggggactctccgaagccagcgcaaagacaatacgccgtgctcataaagtagagccactagctgcggttgaaagtgagtattctatctggtggcgagaagctgaaaaagaagtattcccggttttagaagaacttggcatcgggcttgtcgcatacagcccactaggtcgtggttatttaactggaaaattagatataaatgctgacttcaatgcaaacgacaaccgtggtggcttaccaagattccaaaaagaagccatggaagccaaccaagtactactagatttcatgaaagaaatcgccgacgagcaaaacgtcacaacagcccaacttgccctcgcttggatacttgaccaaaaaccttggatcgtgccaattcccggaacaacaagaccaagcagaatagaagaaaatatcgcctccactgaaattcattttgatgatggagcacgacaaaaaatagctgatgctttatcgcagattgaaattgttggtgatagatactcagccgccgaaaataaacgtatcggaaaataattatttcttattaaaaatgatatccttatgaaaaatacacagatgaggtgattagatgtccttttctatcggtgaattttccgaactagtaggcatccctagcagcacccttagattctacgaaaaagaaggcttaataacccctgaccgcgacaagaataatttgcgcacatacagtgaagaagacgccaattggttgaaatttttgctacatttaaaaggcgccggattatcaatagaagaattaaaacaatacaccatttggcgcacagcaggcgacagcaccatttccgaacgattgaatatgttgaaagagaagaagattgttttggagcaagagattgaaaacttgcagaaagatttggatacagtggttaggaagattgggatttatgaggagaaggttgcgaagctggatgtttagctgacaacattaaaaagtgaatttttctcgtttacagtataagataacttgaaacttcctatagaaaaagacaacctgttatgggttgtcttttttaggcgttctttttattgtaaaacttttttgctagtgagaagataattgttattacaaggaaaactaggaggaagtttatt
>85	N operona: 48	first-last	lmo0085	gene_poz=(601-1290)	-	hypothetical protein	lmo0085	/position=87521 - 89410 (88121 - 88810)	/lenght=1890 (690)	/codons=630 (230)	/complement=false	GC-compoz=31.15942028985507%	/LCI1=1.7656477438136826	/LCI2=0.05473071324599708	p_i1=0.4907482639232446	p_i2=0.056871668915984434	/Tai=0.5073314657982424	/Tei=0.151184502024386	/EEI=1.3190677109273512
caaagcttctccgacaagttcttcgttagtataaggtccatacacttcagctgtatcgaacatcgtaatccctgcatccattgcagtgcgtacgacttcaatcatttcatttcgatctttcgcaggtccacgatgataatttagccccatacagccgaatccaagctctgaagtaactaagccagcatttcctaattgtctctttttcataaaaacatgctccttttaaaccaaatttttaaattagaaatatcaggatgttgtatttagtttatcagttgaagtgaactttaagtcaagcgtaactaatttatttttaagagcatcagacagtttaataaaagcgatgattaattttattttattgattgaggcttattctttgctcttagtaggaacaattgcatgaaagcggtcttaaataagcgctaggaatgattttagtagtttcgatagtactaatatatcgagaaatgttacgaaaaaatgtcagcaaatactcaaaatcacgtaaatcagttgtaaatgagtatacgaattaaacgccttttctaagataataagatttgtgatggaatttcagaaagggtgataacaaggatgaagtatatcgattaccatgattatatgcataaagacgcgataatatatgcttatctccaaaataatttcccctatattcgcaaacgaataaaggcatgggaaagttttacactagatagagaagatattttattggtgaaaagtggggcaatatttgaagaagttaatgggaagaaaaaagggatagcacgatgctttttttcgaaaagtttaatttttcctactagagatccaatagtattgaaagctttcgaaacttcagaaatttgttttatcaatgctgaaagagccttcggaaaattagaagaagatcagattttatccaattttttcctgcagattgcggagaaaaatgaagaagacatgcgcagacaagcatttcttgggacggaaaactcaaaaaataaaattatttctacgcttaacttcttgttggaaaataataaatctaatagcaaaacaccaatttttcctatatggcttcaaataaatgttttggcaaagctagcaaattgttctatatctactatttcttctactgtaaatgaactacacgcagaagggatattagatataaaatcttcgccttggaaacttaaaggcaaggaaaaaaagatagaaattcttgaaaatgagaatcagaaaatgaagcttaatgaaagaaagcataagagtaatgttttctaacagtactgaaattgaaaaaatgttatgagtacttttccgagcacaaaaaatcatactaaaagaggtggaagtagaacttgaagaaaaatattttagtcgtaattattgtttcggtacttgcaattagtgcaattgtatcagcttttttcttaatgagagacgatgcttatgctattgaaacggaaggctttacttatagcccgaaaggaaaagtagtagatttttcatcagaagcaaagtataacgatacatggattaacaacgagaaaacaataacagataaaaaagaaatgaagccaattaacctagcaagaacattatttttaaaagatggacgaattcaatttttaggaaaaagtgtagctgttaaaagtgcatcggatttgattgaattaccatccaaaacttctataacagagagtaaaggtagttacaaagcaaaaagtgatagtaataaaacattagcacaacttccaaaaggcacggttgtaaagcttgcagaaggaagatatatcattttggataatgcctacctaaaaaacaaacaaggtcttaataaaaaactacctaaaaacgtacttgtttccatagatgaaaata
>86	N operona: 49	first	lmo0086	gene_poz=(601-6480)	-	hypothetical protein	lmo0086	/position=88288 - 95367 (88888 - 94767)	/lenght=7080 (5880)	/codons=2360 (1960)	/complement=false	GC-compoz=34.863945578231295%	/LCI1=1.2382167772673132	/LCI2=0.0661732176280415	p_i1=0.21173734686496606	p_i2=0.09328626598698081	/Tai=0.35437336911570383	/Tei=0.18395763938828275	/EEI=2.2494007258101556
taatgggaagaaaaaagggatagcacgatgctttttttcgaaaagtttaatttttcctactagagatccaatagtattgaaagctttcgaaacttcagaaatttgttttatcaatgctgaaagagccttcggaaaattagaagaagatcagattttatccaattttttcctgcagattgcggagaaaaatgaagaagacatgcgcagacaagcatttcttgggacggaaaactcaaaaaataaaattatttctacgcttaacttcttgttggaaaataataaatctaatagcaaaacaccaatttttcctatatggcttcaaataaatgttttggcaaagctagcaaattgttctatatctactatttcttctactgtaaatgaactacacgcagaagggatattagatataaaatcttcgccttggaaacttaaaggcaaggaaaaaaagatagaaattcttgaaaatgagaatcagaaaatgaagcttaatgaaagaaagcataagagtaatgttttctaacagtactgaaattgaaaaaatgttatgagtacttttccgagcacaaaaaatcatactaaaagaggtggaagtagaacttgaagaaaaatattttagtcgtaattattgtttcggtacttgcaattagtgcaattgtatcagcttttttcttaatgagagacgatgcttatgctattgaaacggaaggctttacttatagcccgaaaggaaaagtagtagatttttcatcagaagcaaagtataacgatacatggattaacaacgagaaaacaataacagataaaaaagaaatgaagccaattaacctagcaagaacattatttttaaaagatggacgaattcaatttttaggaaaaagtgtagctgttaaaagtgcatcggatttgattgaattaccatccaaaacttctataacagagagtaaaggtagttacaaagcaaaaagtgatagtaataaaacattagcacaacttccaaaaggcacggttgtaaagcttgcagaaggaagatatatcattttggataatgcctacctaaaaaacaaacaaggtcttaataaaaaactacctaaaaacgtacttgtttccatagatgaaaataaaaaagtgatgttaatgggcgataaaaccatagaagaattaggcggggacgatgcttatattgaaatggagaacaatcactatcactttgacttgaaaaaagaaatgttggtcagtcaaacagcaaaagaaacagatattgatatccgctccattaaagtggaaatagatgataatgccgaaaaaagaagcctaaaaacagcaaaagaaacggaaaaagaaacaacaaaagattcaactgaaaaagaatcagaaaaacagtcgaatgatgcttctggacaaaaatcagcacaaaataatgagcggtctgaaagtaaagatgatcaaacacaagacgcgtccggcaacaacacaaatggaagtgcaaataacaatacagcgagaagcaatggaacaggcggaagtaattctgatacaaatggttctcagcccgggggtacgcagaataaaccaaatgaaggggatgttaataaagcgaatgaaattattaaaaagctaaacgaagctgaaaacacaaacacgtttcaagtaccaattgtggatgttaatttgacggttaaaggtcaagtggctgcggctaaactaaaactgacagactcatccaaaaggctaaattccttagaagcaattctttacgatagtaagaacaatattgtaaaaaaagaaaaattgaactcaacaaaagcgaatcaaaacttcacctttaacaatttaaaatatggcgaaacatatcaagtagttgttcagggaagctacaagtcagcaagcaataaaaatcaagatactattttcttccgccaaacggttgaggcaaaaccggttgttttaactccaaaagtgacggagcgcggcgaagattatatgaaagcggaactgactgcaaccgaactttacggtcatattgataagctggttttaaaaatcaaagaaaacaacagcaatgtaatcacttctcaaaaagttactgttgatgcgagtcaattaacaaaagacggacaagtagaagttaagtttaattcattaagtagtgataaagaatacattatcgaaatggaagaattaattgttgatggaaaaaatgtaacagatgatggttggtactttatttcctctacattaaaagcaaaaccaacaattgaaggcttaaatctttcttatagcacagataaaggtgagtttgttgcgtcaccagttaatctagttgatagagatgagtcaattacaagcattcgatatgtagcgtatttagaagatgactataaagtaaatggttctaatgccaaggaatacgcttattctgtagtagacgctaaccaaaagaaaacagctgttaaagttggtcgaacagttgatatgaacgatggtaattatatttttgtgggttatatttctggcaataatggtcagtcagattacacctttgcaactccagcttcgaacagtgtagtcgttggtaaaaaaacgaagccaactgtagagttttcactgaaagaggcagagcaagataaactgacaatcaattatgaagtttttgatgcagataacacacttctttttgataacctaacacatccaaccttaaaactatataaatcagatgctcaaggcatgtatagtggaaatcctgttgctacagttgatttaacaaagaaaagtgatattacgaatttactagaattcgatggtttagaaagtgaagcttattatgttgtcgtaatgacaggttcctataatttggacgacggagcagggattatggttgatgagcttattggtcagtcaagtgtcttccggacaaccgaaattacaaaggtcaacgcatcattttcacttgattctgtagatacaacaaaagtagcaattaatgtcaaattgtccgatgcggctgttaatttaaacgacgctaatttaaaaatttatgaaaagaaaacaaacacactagtcaaaactgttccgctccatggggactttgagaagttaatgagcgattcgggaaatagttatctctttgaaaatttaagtattaataaagaatatcttgtgaaagtagaagatggctatgatagtggaatgaatcatgttccggttgaagggcaatttattttcaaaaccaagaaagaatcacctgaaacagacaaagtattgctagattacaaagcttctgaaatgaaattaggaggcctagcgggaatcgcggcaacagaaaagccactaattgatgattataatgctgttagttctattacctacagtatctataaagcagatgatttaaacacaccgcttgtggaacaagaagtttcaacagcggcagactttgagaagaacgtgtactttgatttaactaataagctcttaggacgaggttattcttatgtcataaaagcggatgttgtttggaatgataactatgaagatcatcatattgaaattagttctgatacaatccaaatcaaaaaagaaaaaccaaccgttgaatacgaaattttaagccgcacagcgagcgaaattaaattaaatgtatatgtagaagatgaggaagaatctatcgtaccgggaacgcttgaaattactagtacgacaggtggtaatgagcaacttcaaagtggaaaaaataatgtaaccttaccactttcaagcgagggaactacaacaattaaaacaacaggtgattacattattaccagcggaagttcagctatttcagatatttttatgacgaaacagttggcagcattaaatactactacaccacaagttggagccaaaattgccatggatgcttcgggcaaatcaatgactatcgccccagaacctaatgcagttgcaaaaacttctgtgatgagaactaaatatgatttgaaagatgctgcaagctccaaaccagattattcaattacaaaatctggtcctaatcaatttaatactcaaaaccttaatttgcctctaggtaatatttggtttgataattcctatcagctaactcttgatatgaaaatgaattatacagaaaacaaaatcgataaccaaaacctagccaataattactatctatctattggaaatggagcatcatttgttagctctttaagcggagcggtttcgacaacgaataacgtaaatagtgcggatgttttcaaagtaacgaaagcaagcaccgatttagaaggtaatatttccggtgttacatttaaaaatatttggactgataagtatatagcttatcgaaatggtattttgattagtaatagcgagactcctgattcattcaaattaatccgtcaagctgatggaagttatgtaccagaattgagtggtcgctatgttaatttctctgttggactagtaacagatgaagcagctggatcaaaaatcgatttatattcaactcaggaaaaattagaacaagtttcggaagctatttctgtaaaagcacttgaagagccagctatttcagcagagaatattggtgtttatgataaacgcgtcaaattagacgttattggtgaagataaagataatacaacagttaagaaagccaacaagaatgagttatttgtaaatgtttataaagcagatggaacaacacttgttaactcaattcgagttgatggattaccgacgcgtgatgtttcagttacagagctttcaccagacaccgattatgttgttaaagtagaaggaaaatatgatttgttagatggtaatggcgaaaaagacaaagtgtattattcagagacaattaagacagaaaaaagcttaccaagcatgacttcaactgattattcttggagccctgcatatggccagcgagcgattaaaggaaaaatcgattttgctgatgaaagtagcgttttaacaaatattgaatatcgtttgtatgatgctgcgacaatttcttccagcttatctaatttagtagctttagaacaagagttaggtaataaaactcccgtatctacatttgataatatgacaaataatccagaattttctatatataacggttctggaactcaaaattttgtttctgggaaaacgtatgtaattgctgcatatatgaaaactagtctaacaagagcgcctatcttcctaagtgatgccaaagcggtctatatttcaccaccaagtaatgtttctgctccgattacgctagaaaatgtttcaacaagagaagcgactctgaaattctcttataacgatccgcaaagttattttgttggcggaacaaataaagatttccaatacgtattaaaaaatacgacaaccggtacagaagttaaaaaagggtcatttcaaggtgggaatacagctagttggataaatacttttgaggatttagaacctgcaactggatacacgctaacaattagcacccaatacgataatctaaatggtggattagtaagggcatggaatactagcttcaatttcaccacagatgatgaatatgtaacttcgaactcacttaccattcagctagatgctggagcaaaagcagttaagttacaggctaaagaagtcagaccgggatctacaacgattgaaaatattaaaatggagttctatgagctaatcgactacggaggtaataatgaacgtacccaattagttgaaactaaaaatatcactttaccaagttcctatccagcaactattgcagcagattttaatgtggcaggtaagaagaaaaatcaaagtttcttgggtaaaatgattgtcacttatcgaacaccaacaaatgaagttaaaacgtatgaaaagacatctaatttcattactttgcaagaagatattgccgctgggctcaaatcatttaagagcgtgcgagcaacaaatgacgctttagaagtaaaactagatattccgcaagataattcaaccgacaaggggagttacacgtatgagttgaagaacgaaaatggtgatgttattgatacagaaaaagttgcagcagaagatatttctaaaactgtatcgttatcaatggaaccaacgagtaattatacgttgactgtcattaatccagataaccagcccgtcgcactttatcaaggcaataacgaagaaaataatctgaaagctgaaatcaaaaaagatagttttacactgatgagcaataacacagccgatgctaaaactacaatgacagtaactgtagaacctaaagaattaacagcgtggcaaacagttcaatcctggtttggtaaagactttacagaaacttataatatccaaaaagatgagctagatacaggtgtgaaaattgatacaaattatcaagacactaaagttactgtcgaagaaacaaaatcagggaagaattttggaattattgaattggaggagagcaaatgaaacctacatggaaaatagggataatcgttgcagctgttccgttaataattatcgctgtcgtcttatggggatcttttaaggaggcaaggtataatcttgtctctctccctgatgacggggtagtcctaaataatgagcaagagacattgcaatttcagaagggcaatacgctttatcgtagttggaatagtgatcaattaattgcgaaaaacgataaagaagatactcgaaatgaaattatggagagtaccatactttatctaaataaagaagccttaatgtttactaagagtgttcctgtcattgatacaaatggggttagtagcaaactaaaaggaagacaagtctatcaacagaccaactcttcctataaatataaaaactccgaaattgtggaaaatagtattgtaaaactagcaaaccgtcaatactatctaaatgcagatgcaacactttatctcggtggtaaagaaattaaaaaagtgactaaaccgctacttttgattgataaaacaggtagtgtcactatttatgaaaataaaaagaaaagccgttttctgggtcatatgacgttgaaagtcaatgataaaacagttttag
>87	N operona: 49	last	lmo0087	gene_poz=(601-2907)	-	hypothetical protein	lmo0087	/position=94164 - 97670 (94764 - 97070)	/lenght=3507 (2307)	/codons=1169 (769)	/complement=false	GC-compoz=35.50065019505852%	/LCI1=1.1588541666666667	/LCI2=0.06762152777777777	p_i1=0.17460197842222105	p_i2=0.09849641132887789	/Tai=0.40285059086753994	/Tei=0.1886467701959901	/EEI=1.8922936444818856
gtatgaaaagacatctaatttcattactttgcaagaagatattgccgctgggctcaaatcatttaagagcgtgcgagcaacaaatgacgctttagaagtaaaactagatattccgcaagataattcaaccgacaaggggagttacacgtatgagttgaagaacgaaaatggtgatgttattgatacagaaaaagttgcagcagaagatatttctaaaactgtatcgttatcaatggaaccaacgagtaattatacgttgactgtcattaatccagataaccagcccgtcgcactttatcaaggcaataacgaagaaaataatctgaaagctgaaatcaaaaaagatagttttacactgatgagcaataacacagccgatgctaaaactacaatgacagtaactgtagaacctaaagaattaacagcgtggcaaacagttcaatcctggtttggtaaagactttacagaaacttataatatccaaaaagatgagctagatacaggtgtgaaaattgatacaaattatcaagacactaaagttactgtcgaagaaacaaaatcagggaagaattttggaattattgaattggaggagagcaaatgaaacctacatggaaaatagggataatcgttgcagctgttccgttaataattatcgctgtcgtcttatggggatcttttaaggaggcaaggtataatcttgtctctctccctgatgacggggtagtcctaaataatgagcaagagacattgcaatttcagaagggcaatacgctttatcgtagttggaatagtgatcaattaattgcgaaaaacgataaagaagatactcgaaatgaaattatggagagtaccatactttatctaaataaagaagccttaatgtttactaagagtgttcctgtcattgatacaaatggggttagtagcaaactaaaaggaagacaagtctatcaacagaccaactcttcctataaatataaaaactccgaaattgtggaaaatagtattgtaaaactagcaaaccgtcaatactatctaaatgcagatgcaacactttatctcggtggtaaagaaattaaaaaagtgactaaaccgctacttttgattgataaaacaggtagtgtcactatttatgaaaataaaaagaaaagccgttttctgggtcatatgacgttgaaagtcaatgataaaacagttttagatgctagtaatgaaacgtataccgttggcgaacggaagattgatttagctagctttggtgggacagacaatgaaaagattgtcgtaaaagaagatgaaaagaaagaagataagaaaaagaccgcagaatctgcgaagaaaacagcaagtaatacctctcaatcagaaaatgaaagtaaccaaacaacaaaaggtacaggcaatcaactcaatgctaccaaaaaatacggaaataatttaaatgttggaaatggaacttctgattcagaaccaaacgatggtaaggatactaaaaataacggttcaggaagtaatgcgaatggtggaaccaatcaatcaggtctgaatgaaatagatgactatgaagctgttttacgtaaaatagaggacttaaataaaaaattagagcgaaatattccagtgctaagaatcggctatatcgcacctggagtgaccagcgtgaaagtcagctataactatgcagatccgaataacactttaattggcgtcactaaaattagcgccgtagatgaaaaaactggaaaaacagttaatacgcaatatgtttcagcagtagatacggaagctacactaaaaggactttcgccaaatggcaagtatcatcttgaatttacctatcaatatgatttaggaacaaataaaggcattcaagaagttaaaatgcaaagtgactcatttacaacgcaaactgttgccgcaatttatcaaatgcaaagcgttacaagcacaacaatgaaagtaaatatagcgcttgatgcacaaattgatgatgttaaacgagcaagaattaaagtaaccaagtcagatggagattttttctatatgaatgttagtgcgaattttttaaatggaaacggagaaattcttaatgcaacagggcttaagcctagtactgcttaccagtttcaaacagtgattgaaatgaaaaacggagaaacaattgaactaaacagctccgagaaatattacactatgcaagcaactgtattaaaaaatctaaaagctagtcagtctgtgaataaagttttacaagtgcaatatgattggagttcggctgattacaccctaaatcaagcaatcatcgaactggaagacgaggaagataatacagaagtagattaccaaattgttaaccaagaaaaaggtaatattcatcttgttccagacacaaaaagtgagttaatcaacttaaaagccaaactagtgctcaaaacgacaaataataacacaaaagaaagcaaaacatttgagtatcctgttaagcaagaaattgaatacgacaaacaagctaaattaacaatggacttaacgccatttcaaactgaagaaaatagtgaggctcagaccgaaaaacaagatgtagtagcagagaaagaaacgaatggaaatgatttaacagctaagatggaagatgttttagcccctcaaaacgcaacttatgatatgtccttttcgatgcaacgcaaagctctcgaaacctatcagttggcatttgaaaggaagatagctgggatagacgatgataattggaccatgtggaagagtcaacaagttacaacggatgaagcagggcaagtgaaggttacagaaaccatttcaaaactagctaaagatagcttcgattatcgtgtagctgtatacgatgcgcaaggtgcattacaactgtacgtttatcaaaagtagtaaaaaatgatatgcattttaatacaacaaactcaaacagaaagtaggaaataacaatggatttagtagttgcatgtagcgtaattggcgcggcactggcaattgggcttgcgactttaggagcggcaattggacaaggaattgcagttagtagagcaacagaaattatcggaaaaaacccgaacgcaaagaaagaagttatgggaggtctttttttggggcttctcatgatagttgcattaatgctatttgcactggcaattgcagtcatcttgctttgggttaatccgtttatatgatgggtgagagtatggagaaaatgattcaaacaataattctatatagtgttttcgcagtaggattcttatatttactgcatttcaccttaagaaaactagaaaatatcttgactagctttttttacgaagtgagtcaagatcagtcgcttgaaaaggaaagtcttttgcgccgtttaaaacgacaaaaagtggcaacaacacaagaagaacaaaaaaatcgtcaattggctattgaatcggaacaaaaagaagtgctttttttagaagaaatcgatcaattaatagctcaaaataaaagcta
>88	N operona: 50	first	lmo0088	gene_poz=(601-843)	-	ATP synthase subunit C	null	/position=96527 - 97969 (97127 - 97369)	/lenght=1443 (243)	/codons=481 (81)	/complement=false	GC-compoz=42.38683127572017%	/LCI1=1.2291666666666667	/LCI2=0.14375000000000002	p_i1=0.20737159533563407	p_i2=0.46341727226437895	/Tai=0.49490274055865746	/Tei=0.5170755450379411	/EEI=1.714309348157377
aaaaggtaatattcatcttgttccagacacaaaaagtgagttaatcaacttaaaagccaaactagtgctcaaaacgacaaataataacacaaaagaaagcaaaacatttgagtatcctgttaagcaagaaattgaatacgacaaacaagctaaattaacaatggacttaacgccatttcaaactgaagaaaatagtgaggctcagaccgaaaaacaagatgtagtagcagagaaagaaacgaatggaaatgatttaacagctaagatggaagatgttttagcccctcaaaacgcaacttatgatatgtccttttcgatgcaacgcaaagctctcgaaacctatcagttggcatttgaaaggaagatagctgggatagacgatgataattggaccatgtggaagagtcaacaagttacaacggatgaagcagggcaagtgaaggttacagaaaccatttcaaaactagctaaagatagcttcgattatcgtgtagctgtatacgatgcgcaaggtgcattacaactgtacgtttatcaaaagtagtaaaaaatgatatgcattttaatacaacaaactcaaacagaaagtaggaaataacaatggatttagtagttgcatgtagcgtaattggcgcggcactggcaattgggcttgcgactttaggagcggcaattggacaaggaattgcagttagtagagcaacagaaattatcggaaaaaacccgaacgcaaagaaagaagttatgggaggtctttttttggggcttctcatgatagttgcattaatgctatttgcactggcaattgcagtcatcttgctttgggttaatccgtttatatgatgggtgagagtatggagaaaatgattcaaacaataattctatatagtgttttcgcagtaggattcttatatttactgcatttcaccttaagaaaactagaaaatatcttgactagctttttttacgaagtgagtcaagatcagtcgcttgaaaaggaaagtcttttgcgccgtttaaaacgacaaaaagtggcaacaacacaagaagaacaaaaaaatcgtcaattggctattgaatcggaacaaaaagaagtgctttttttagaagaaatcgatcaattaatagctcaaaataaaagctatgaacaacaattgcaggcatgggaaaatgagcagccaaagcaaatcattgaggtgcctacgtttgaaacgacaccacacgcaccgtacaaatcgctaagtagttacattaatgaaatttttcaacaggtttttattgagtcggaagaagatgaagcgcgtctgtttacggaagcaattcgggaatttgatgcattagttagaacagaaaaaatacgttgtgcgctcccatacaaagtgattttgcatttatttgaaatgtattcgccagagcagttacatttatttgctcagtcatttc
>89	N operona: 50	middle	lmo0089	gene_poz=(601-1632)	-	ATP synthase subunit delta	null	/position=96781 - 99012 (97381 - 98412)	/lenght=2232 (1032)	/codons=744 (344)	/complement=false	GC-compoz=34.980620155038764%	/LCI1=1.3683187560738581	/LCI2=0.06686103012633626	p_i1=0.2774759907033708	p_i2=0.09574475681017525	/Tai=0.5404474757301612	/Tei=0.18617028112915773	/EEI=1.6006377631696436
taacagctaagatggaagatgttttagcccctcaaaacgcaacttatgatatgtccttttcgatgcaacgcaaagctctcgaaacctatcagttggcatttgaaaggaagatagctgggatagacgatgataattggaccatgtggaagagtcaacaagttacaacggatgaagcagggcaagtgaaggttacagaaaccatttcaaaactagctaaagatagcttcgattatcgtgtagctgtatacgatgcgcaaggtgcattacaactgtacgtttatcaaaagtagtaaaaaatgatatgcattttaatacaacaaactcaaacagaaagtaggaaataacaatggatttagtagttgcatgtagcgtaattggcgcggcactggcaattgggcttgcgactttaggagcggcaattggacaaggaattgcagttagtagagcaacagaaattatcggaaaaaacccgaacgcaaagaaagaagttatgggaggtctttttttggggcttctcatgatagttgcattaatgctatttgcactggcaattgcagtcatcttgctttgggttaatccgtttatatgatgggtgagagtatggagaaaatgattcaaacaataattctatatagtgttttcgcagtaggattcttatatttactgcatttcaccttaagaaaactagaaaatatcttgactagctttttttacgaagtgagtcaagatcagtcgcttgaaaaggaaagtcttttgcgccgtttaaaacgacaaaaagtggcaacaacacaagaagaacaaaaaaatcgtcaattggctattgaatcggaacaaaaagaagtgctttttttagaagaaatcgatcaattaatagctcaaaataaaagctatgaacaacaattgcaggcatgggaaaatgagcagccaaagcaaatcattgaggtgcctacgtttgaaacgacaccacacgcaccgtacaaatcgctaagtagttacattaatgaaatttttcaacaggtttttattgagtcggaagaagatgaagcgcgtctgtttacggaagcaattcgggaatttgatgcattagttagaacagaaaaaatacgttgtgcgctcccatacaaagtgattttgcatttatttgaaatgtattcgccagagcagttacatttatttgctcagtcatttcagagatatagtgagcgttcgagtaaacttcctgtgaaacaaatttaccaaagtagttatttatcgccagagcaaaaattaaaagtgatgcaagaagaaggtactttagatgagttagatgctgaatttatccaatttcttttttacatgatgacgcattactcttaccgccaaactcggaacctgtatcgtaactttttggaggtatacaatattcatttttatagaggtcttatttgcatccatgtagctagtaaaggctcagctaatcactttgaaaaactttggcagccggcgcataggagctataaaatcgagtatcaagtacaaaaagagttaattggtggagtgattattcaatatggttctaaatcaattgatatgagctaccaggaattaattaaacgatcaacagaaaaaatggaagcggaagtgaaactttgaaaacaattcattttgatatgaacaaatacgaaacccatgtggacttggaatatttgaaagaacatggccgagtggaaaaaatttctgatggagttattttctgctcaggcctagaaaatgcagcgctacatcaggctgttttaattgatgaaagacaccgaggcgtcattctggagctcaatgaggaatttgttggaatcggtttgattgataagacgaatgacattttagaaggtatgcatgttggggtctccggcaaatttatcgaagtagacctatttgaagaaatggcagggcgtattattgatactacaggaaaaatgctttatgaagaaagtgaagaaaagccgacagcaacctctccacttttctgtgtaactccagctattatgacgattgatagtgtaacacgcccacttaatacggggcttgcggtgattgattctattacgccaattggtcgaggtcagcgtcaattaatccttggcaatcgtcagtctggaaaaacacaaattgctgtagatacgataattaaccaacatgatcaaaatgtgcattgcatttatgttgccattggcttaaaagcagcttatatcgcag
>90	N operona: 50	middle	lmo0090	gene_poz=(601-2097)	-	ATP synthase F0F1 subunit alpha	produces ATP from ADP in the presence of a proton	/position=97809 - 100505 (98409 - 99905)	/lenght=2697 (1497)	/codons=899 (499)	/complement=false	GC-compoz=39.14495657982632%	/LCI1=1.2550200803212852	/LCI2=0.06499330655957161	p_i1=0.2199245510781415	p_i2=0.08913656877246824	/Tai=0.5301930462148019	/Tei=0.18022291189522144	/EEI=1.7727828030940607
gtcggaagaagatgaagcgcgtctgtttacggaagcaattcgggaatttgatgcattagttagaacagaaaaaatacgttgtgcgctcccatacaaagtgattttgcatttatttgaaatgtattcgccagagcagttacatttatttgctcagtcatttcagagatatagtgagcgttcgagtaaacttcctgtgaaacaaatttaccaaagtagttatttatcgccagagcaaaaattaaaagtgatgcaagaagaaggtactttagatgagttagatgctgaatttatccaatttcttttttacatgatgacgcattactcttaccgccaaactcggaacctgtatcgtaactttttggaggtatacaatattcatttttatagaggtcttatttgcatccatgtagctagtaaaggctcagctaatcactttgaaaaactttggcagccggcgcataggagctataaaatcgagtatcaagtacaaaaagagttaattggtggagtgattattcaatatggttctaaatcaattgatatgagctaccaggaattaattaaacgatcaacagaaaaaatggaagcggaagtgaaactttgaaaacaattcattttgatatgaacaaatacgaaacccatgtggacttggaatatttgaaagaacatggccgagtggaaaaaatttctgatggagttattttctgctcaggcctagaaaatgcagcgctacatcaggctgttttaattgatgaaagacaccgaggcgtcattctggagctcaatgaggaatttgttggaatcggtttgattgataagacgaatgacattttagaaggtatgcatgttggggtctccggcaaatttatcgaagtagacctatttgaagaaatggcagggcgtattattgatactacaggaaaaatgctttatgaagaaagtgaagaaaagccgacagcaacctctccacttttctgtgtaactccagctattatgacgattgatagtgtaacacgcccacttaatacggggcttgcggtgattgattctattacgccaattggtcgaggtcagcgtcaattaatccttggcaatcgtcagtctggaaaaacacaaattgctgtagatacgataattaaccaacatgatcaaaatgtgcattgcatttatgttgccattggcttaaaagcagcttatatcgcagaagttattgaaactctacgaaatcatggagcaatggaatattctacggttgttgcaactgcagccagcgattcccttaccgcgcaatatttaacaccgtatgcgggtatggcattagcagaagctttgcgagatcaaggtaaagatgtacttatcattttagatgatttaaccaaacatgcagacgcttatcgagcaattactttactttttaaccgcccgccaggaagagaagcatatccaggagatagtttttatattcactctagccttttggaaagggccgttcaaatgaatgaagagcatggtggtggttctattacagcaatcccgatgatcgaaactttatcagatgatgtaacagcttatatccctactaacgttatctctattacagatgggcaattatttttaaaatcggatttattcaatcgcggtcaaaagccagctgtagatgtcggcgtgtctgtttcaaggattggcggcgacgcacaacacccaattatccgcaaattaagtaaaaatttaacgttgattctttcgcagtttgaggaattaaaagaattactcgattttgggaatgcacttgatgacggcagtatgaaaatggtatcggatggccgattattaacagaattattcaagcaaaaaattctaagcccgttatcagtaacggaattaatcgtcattttatatgctttccaaaatggctttctaacaaaaatcccgcctgccaatattcagactttcaaaggacttttgctagaaaaagcgcatatgcataaagattttgagtcgttttcagctcagatagaagctattaatgaactgaatgaatcgcacgtcgaaatgctagaagagatcattcgggaaactgggaggctttttagttgagtagcatagaccaagcccgaaaaaccattaaagcactaaattcaacctataaaattgtccatgtaacagaactagcaacacttggaaaactttccgctttacgagaaaaagcggaagcggctgttagttattacgaaactattttaaaaagtttgcgctgggtgaggaaaactatgtacaccagtaataaccaaataaaagaagaaaaaaatgttactgctattgcgataacttctgagcgtggtctttgcggtgcctataacagtgaggtttttgctgaaatcgatcaattgattgaatcactcggcgatcaagtaacgattaattgggtagttgtaggtgaacagggccaccgttatttaacgaaactaggtcagaatatcacctcttatttacagttttctcttgaaaatattgatttagaaaccactacggctgttactgctgattttattgacctgattcattcggaacaaatggatgcactatatgtgattttcacgaaatatttgaatgcggttcaatcagaagccatgtgtgaaaagatttatcctgaaattccagaagactcggatacagagctaattgaagtagattatg
>91	N operona: 50	middle	lmo0091	gene_poz=(601-1470)	-	ATP synthase subunit gamma	null	/position=99302 - 101371 (99902 - 100771)	/lenght=2070 (870)	/codons=690 (290)	/complement=false	GC-compoz=38.160919540229884%	/LCI1=1.1441753171856979	/LCI2=0.1244521337946943	p_i1=0.16803983130608502	p_i2=0.36585878471271743	/Tai=0.5850557346891445	/Tei=0.4292729062414457	/EEI=1.5068471957633196
aatgaatgaagagcatggtggtggttctattacagcaatcccgatgatcgaaactttatcagatgatgtaacagcttatatccctactaacgttatctctattacagatgggcaattatttttaaaatcggatttattcaatcgcggtcaaaagccagctgtagatgtcggcgtgtctgtttcaaggattggcggcgacgcacaacacccaattatccgcaaattaagtaaaaatttaacgttgattctttcgcagtttgaggaattaaaagaattactcgattttgggaatgcacttgatgacggcagtatgaaaatggtatcggatggccgattattaacagaattattcaagcaaaaaattctaagcccgttatcagtaacggaattaatcgtcattttatatgctttccaaaatggctttctaacaaaaatcccgcctgccaatattcagactttcaaaggacttttgctagaaaaagcgcatatgcataaagattttgagtcgttttcagctcagatagaagctattaatgaactgaatgaatcgcacgtcgaaatgctagaagagatcattcgggaaactgggaggctttttagttgagtagcatagaccaagcccgaaaaaccattaaagcactaaattcaacctataaaattgtccatgtaacagaactagcaacacttggaaaactttccgctttacgagaaaaagcggaagcggctgttagttattacgaaactattttaaaaagtttgcgctgggtgaggaaaactatgtacaccagtaataaccaaataaaagaagaaaaaaatgttactgctattgcgataacttctgagcgtggtctttgcggtgcctataacagtgaggtttttgctgaaatcgatcaattgattgaatcactcggcgatcaagtaacgattaattgggtagttgtaggtgaacagggccaccgttatttaacgaaactaggtcagaatatcacctcttatttacagttttctcttgaaaatattgatttagaaaccactacggctgttactgctgattttattgacctgattcattcggaacaaatggatgcactatatgtgattttcacgaaatatttgaatgcggttcaatcagaagccatgtgtgaaaagatttatcctgaaattccagaagactcggatacagagctaattgaagtagattatgtactcgatttcgagacggatgacgaacaagtggagcagttattattagaaaactatttgtgtggcttgctttatagcatgtttcgttactcggttgccagtgaatattgcatgcgccgaatcgcgatgaaacaagccaaagacaatatccagaaacaattggaagaagctatttttgatgccaggaagcaagcattgcaacaaaaaactggcgaattactcgacatcattagtggagcacagacgattaggaaggacgaagaataaatgaaaaaacacacaggaaccattattagtattagtggttttgttttaagaatcgaatttaatgagagcgaactgcctgaaattggctttgcgcttgagtatcatacacatcaaggaacttatctagctgaagttgttcagcatactggaattaatacagtgtctgccatcgctattggtgaggtaagtggcctggctagaggtacggaagtcgttaatttaggacatccaattgaagtgcctgttggggaaactgttcagggaagaatgcttaatgtatatggaaaggcgattgacggtaaaccagagccagctgctgaagtgaagtggccaatattccgtgcccagcctttacttcgagagctagatacgaataaagaaattctttacaccggtattaaagttatagatcttatttgtcctattttaaaaggtgggaaaacaggtttatttggtggagcaggtgtagggaaatctgtcttaatgcaagaattgattaataacatcagtatgcttggtgggaactctgtatttacaggagttggagaaagagttagagagggaatcggcttgtataaagaattagaagcaagtggtgtg
>92	N operona: 50	middle	lmo0092	gene_poz=(601-1971)	-	ATP synthase F0F1 subunit beta	produces ATP from ADP in the presence of a proton	/position=100172 - 102742 (100772 - 102142)	/lenght=2571 (1371)	/codons=857 (457)	/complement=false	GC-compoz=39.970824215900805%	/LCI1=1.1907894736842106	/LCI2=0.14817251461988298	p_i1=0.18922217092829566	p_i2=0.4850168500280668	/Tai=0.514905201016036	/Tei=0.5365151650252602	/EEI=1.8050509525683531
gaggtttttgctgaaatcgatcaattgattgaatcactcggcgatcaagtaacgattaattgggtagttgtaggtgaacagggccaccgttatttaacgaaactaggtcagaatatcacctcttatttacagttttctcttgaaaatattgatttagaaaccactacggctgttactgctgattttattgacctgattcattcggaacaaatggatgcactatatgtgattttcacgaaatatttgaatgcggttcaatcagaagccatgtgtgaaaagatttatcctgaaattccagaagactcggatacagagctaattgaagtagattatgtactcgatttcgagacggatgacgaacaagtggagcagttattattagaaaactatttgtgtggcttgctttatagcatgtttcgttactcggttgccagtgaatattgcatgcgccgaatcgcgatgaaacaagccaaagacaatatccagaaacaattggaagaagctatttttgatgccaggaagcaagcattgcaacaaaaaactggcgaattactcgacatcattagtggagcacagacgattaggaaggacgaagaataaatgaaaaaacacacaggaaccattattagtattagtggttttgttttaagaatcgaatttaatgagagcgaactgcctgaaattggctttgcgcttgagtatcatacacatcaaggaacttatctagctgaagttgttcagcatactggaattaatacagtgtctgccatcgctattggtgaggtaagtggcctggctagaggtacggaagtcgttaatttaggacatccaattgaagtgcctgttggggaaactgttcagggaagaatgcttaatgtatatggaaaggcgattgacggtaaaccagagccagctgctgaagtgaagtggccaatattccgtgcccagcctttacttcgagagctagatacgaataaagaaattctttacaccggtattaaagttatagatcttatttgtcctattttaaaaggtgggaaaacaggtttatttggtggagcaggtgtagggaaatctgtcttaatgcaagaattgattaataacatcagtatgcttggtgggaactctgtatttacaggagttggagaaagagttagagagggaatcggcttgtataaagaattagaagcaagtggtgtgcttcctcaaacaaccgttgtacttggtcaaatgaatgaatctccaggtgtacggatgcgcgtggcattaacaggactaaccattgcggaatatctacgagatgaagagaaaaaagatgttttattatttatagataatgtcttccgctttattcaagcgggttctgaagtttcttctttacaagggaaaattcctattactggaggttatcaatccacactttccaaagaggtcggcgattttcaagaccgcatcgcgtctactaaaaatggttctattacctcgattcagtgtgtgtttttaccagcagatgatattgatgatccatctgcagttgcgacgtttagtcatctagactcaacaattgtattagaacgttcgattgcggcgcttgggattttcccagcagttaatccacttcaatcattctccagagcactcaatccaacctttgttggtgaacggcactatcaattagcggtgcaagtgaaatttatcttgcagcgttatatggaactgcaggaaatcatcaatgtgcttggaatggcggagttaagcgatgaagatagaaagctggttcatcgcgcaaggaaaatccggaattttctttcacaacctttctatgtttcggaaaaattcactggaacagaaggtacatttgtagaaattgaagatttactagggagtatcgaacgcattttgaacggtgattatgatgaacgctcagaacgtgatttcctatttatcggatcctataaagacttgaaataggaggagaataaaatgaaacttaaaatcgtctcgcctatggggcagttttttgaaggagaagtagaaggttttgttattaatacaaaagaaggacaacaaaccgtgttagaagagcatattgattgtttaagtttttttgactatagtgaaatcagtattttagatgcagttgcttcggacccaatctttgtggcgcttggctatttacatttagtacaaaatgaagcaaatattatggcacagttcgcttctgcggatgccgagcaagcggagcggatttttgaaagactcaataagcgaaaacaaacagagagtaggcggtccaatgacaagtgaattttttagtacacttctgttgattattggtttattgattggcttttttctggcgatattattgattttagcggggattcggcgctttttctgtagtgccgaggaacctttaaaacgaatccggcgctatcaagtatggcataatcgttatcaatttaatgaggaggttacttctttttttactgttattggggcaacacttttagtaagccttattacagtacaaattaccgcaattccttttcagtatacggtgttaatatt
>93	N operona: 50	middle	lmo0093	gene_poz=(601-924)	-	ATP synthase subunit epsilon	null	/position=101555 - 103078 (102155 - 102478)	/lenght=1524 (324)	/codons=508 (108)	/complement=false	GC-compoz=38.58024691358025%	/LCI1=1.3115264797507789	/LCI2=0.05825545171339565	p_i1=0.24816403527214076	p_i2=0.0671523382889274	/Tai=0.6100887144444271	/Tei=0.16043710446003467	/EEI=1.4984444258034617
gggaaaattcctattactggaggttatcaatccacactttccaaagaggtcggcgattttcaagaccgcatcgcgtctactaaaaatggttctattacctcgattcagtgtgtgtttttaccagcagatgatattgatgatccatctgcagttgcgacgtttagtcatctagactcaacaattgtattagaacgttcgattgcggcgcttgggattttcccagcagttaatccacttcaatcattctccagagcactcaatccaacctttgttggtgaacggcactatcaattagcggtgcaagtgaaatttatcttgcagcgttatatggaactgcaggaaatcatcaatgtgcttggaatggcggagttaagcgatgaagatagaaagctggttcatcgcgcaaggaaaatccggaattttctttcacaacctttctatgtttcggaaaaattcactggaacagaaggtacatttgtagaaattgaagatttactagggagtatcgaacgcattttgaacggtgattatgatgaacgctcagaacgtgatttcctatttatcggatcctataaagacttgaaataggaggagaataaaatgaaacttaaaatcgtctcgcctatggggcagttttttgaaggagaagtagaaggttttgttattaatacaaaagaaggacaacaaaccgtgttagaagagcatattgattgtttaagtttttttgactatagtgaaatcagtattttagatgcagttgcttcggacccaatctttgtggcgcttggctatttacatttagtacaaaatgaagcaaatattatggcacagttcgcttctgcggatgccgagcaagcggagcggatttttgaaagactcaataagcgaaaacaaacagagagtaggcggtccaatgacaagtgaattttttagtacacttctgttgattattggtttattgattggcttttttctggcgatattattgattttagcggggattcggcgctttttctgtagtgccgaggaacctttaaaacgaatccggcgctatcaagtatggcataatcgttatcaatttaatgaggaggttacttctttttttactgttattggggcaacacttttagtaagccttattacagtacaaattaccgcaattccttttcagtatacggtgttaatattttggagtagttggctattccacttactttctttttggaagaagatacgagtacctaaaaaaatgaagaatgaaatgatacaattagcaggatttcttttaatcacagcgctttattttgttggttattttgcgatgaagtcgttgcatttttctattatacatgtagcagatttccctggagttattcagttcggaataagaacctatctaactatttgtagtttgtttgtggcgagtggggcattaattgtttggcagcgcatctatgtgaaactattgaaatgactaagaatgcgaataacacataaccaagaaaaacgaggatgtctacgtgg
>94	N operona: 50	last	lmo0094	gene_poz=(601-1161)	-	hypothetical protein	lmo0094	/position=101868 - 103628 (102468 - 103028)	/lenght=1761 (561)	/codons=587 (187)	/complement=false	GC-compoz=34.93761140819964%	/LCI1=1.1111111111111112	/LCI2=0.06200716845878136	p_i1=0.15364533373105463	p_i2=0.07902667513964379	/Tai=0.6339690726754119	/Tei=0.17112400762567942	/EEI=1.29525373302362
tcttgcagcgttatatggaactgcaggaaatcatcaatgtgcttggaatggcggagttaagcgatgaagatagaaagctggttcatcgcgcaaggaaaatccggaattttctttcacaacctttctatgtttcggaaaaattcactggaacagaaggtacatttgtagaaattgaagatttactagggagtatcgaacgcattttgaacggtgattatgatgaacgctcagaacgtgatttcctatttatcggatcctataaagacttgaaataggaggagaataaaatgaaacttaaaatcgtctcgcctatggggcagttttttgaaggagaagtagaaggttttgttattaatacaaaagaaggacaacaaaccgtgttagaagagcatattgattgtttaagtttttttgactatagtgaaatcagtattttagatgcagttgcttcggacccaatctttgtggcgcttggctatttacatttagtacaaaatgaagcaaatattatggcacagttcgcttctgcggatgccgagcaagcggagcggatttttgaaagactcaataagcgaaaacaaacagagagtaggcggtccaatgacaagtgaattttttagtacacttctgttgattattggtttattgattggcttttttctggcgatattattgattttagcggggattcggcgctttttctgtagtgccgaggaacctttaaaacgaatccggcgctatcaagtatggcataatcgttatcaatttaatgaggaggttacttctttttttactgttattggggcaacacttttagtaagccttattacagtacaaattaccgcaattccttttcagtatacggtgttaatattttggagtagttggctattccacttactttctttttggaagaagatacgagtacctaaaaaaatgaagaatgaaatgatacaattagcaggatttcttttaatcacagcgctttattttgttggttattttgcgatgaagtcgttgcatttttctattatacatgtagcagatttccctggagttattcagttcggaataagaacctatctaactatttgtagtttgtttgtggcgagtggggcattaattgtttggcagcgcatctatgtgaaactattgaaatgactaagaatgcgaataacacataaccaagaaaaacgaggatgtctacgtggcatcctttttttataaatgaatatataaaaagaatttttctaacatatttctaacatacttgtactatactttaaataagctgttaattagccataagaaaatgaacgaaaggaagtaaattcaaatgacttttttagaattccatcaattggtcaaagaagatttgttgatttattcatggattataaaaaattttcatcttacgcgtcaaaaattaatggcgggtggggaaataacgatgaatcgtgaacaagtgatagttatggagaaaggtttactagtacaagtaaatgaagaaggcaaaaatgatctgtatcgtgtttttatcgatcaacgaataatttttacgacaaaaggggatattactttaacggcactagaagatacctcttatagcatcattcgaacagatgagttaattgggaaattagaagatcaacatttattaccaacttttttcttacaaatagcggaagactttgagaagggtttagactggcaaagaacactaatttctgttgatcctgcagaacgtgcggaaatgatttt
>95	N operona: 51	first-last	lmo0095	gene_poz=(601-1233)	-	hypothetical protein	lmo0095	/position=102604 - 104436 (103204 - 103836)	/lenght=1833 (633)	/codons=611 (211)	/complement=false	GC-compoz=34.913112164297%	/LCI1=1.2301587301587302	/LCI2=0.06936507936507935	p_i1=0.20784862853566818	p_i2=0.10493478546849302	/Tai=0.5043784592283	/Tei=0.19444130692164374	/EEI=1.4651886830978218
gctatcaagtatggcataatcgttatcaatttaatgaggaggttacttctttttttactgttattggggcaacacttttagtaagccttattacagtacaaattaccgcaattccttttcagtatacggtgttaatattttggagtagttggctattccacttactttctttttggaagaagatacgagtacctaaaaaaatgaagaatgaaatgatacaattagcaggatttcttttaatcacagcgctttattttgttggttattttgcgatgaagtcgttgcatttttctattatacatgtagcagatttccctggagttattcagttcggaataagaacctatctaactatttgtagtttgtttgtggcgagtggggcattaattgtttggcagcgcatctatgtgaaactattgaaatgactaagaatgcgaataacacataaccaagaaaaacgaggatgtctacgtggcatcctttttttataaatgaatatataaaaagaatttttctaacatatttctaacatacttgtactatactttaaataagctgttaattagccataagaaaatgaacgaaaggaagtaaattcaaatgacttttttagaattccatcaattggtcaaagaagatttgttgatttattcatggattataaaaaattttcatcttacgcgtcaaaaattaatggcgggtggggaaataacgatgaatcgtgaacaagtgatagttatggagaaaggtttactagtacaagtaaatgaagaaggcaaaaatgatctgtatcgtgtttttatcgatcaacgaataatttttacgacaaaaggggatattactttaacggcactagaagatacctcttatagcatcattcgaacagatgagttaattgggaaattagaagatcaacatttattaccaacttttttcttacaaatagcggaagactttgagaagggtttagactggcaaagaacactaatttctgttgatcctgcagaacgtgcggaaatgattttggtgaaaattatcgagcgttatgaaataaattcagagaacaaaccagagtttccaagatggttaagaataaatgtactcgcaagattcgccaaatgctcggtgtctacgatgtcgtcagttgtaaacgaactagtcaatgaaggtgacttaaatataaaaggaacaccttggttactgactcgaccttatcaggcatcttgtgcttaaaatagacccgtaaaaaaccacgcttaaatgacatttgcgtggtttttttacgtgagttatgaaaaaacataaatttattacgtttttttgatatagatacaacaattttcagatacactaaataatcaaaacggattttctgtatcaatagacgatacactaacagtcatagtattaatatagatattaaaatcattggtacataaggcttttaagagtaatactataaattggcacagaacttgcaataaatatagcgggtagcaaaataaatgaattatattaggagggaaaaagatggtaggaattatcctcgcaactcacggtgaatttgctgaaggtattttgcagtccggaacaatgattttcggcgagcaagaaaacgttaaagcaatcactttgatgccaagcgaaggtccggaagacatcaaagctaaaatggaagctgcaattgcatcctttgatagccaagatgaagttttattcttagtggatctttggggaggcacaccattcaatcaagcaaacggtctttatgaactacataaagataagtgggcaatcgtagcaggacttaatttgccaatgttgattgaagct
>96	N operona: 52	first	lmo0096	gene_poz=(601-1566)	-	PTS mannose transporter subunit IIAB	null	/position=103534 - 105699 (104134 - 105099)	/lenght=2166 (966)	/codons=722 (322)	/complement=false	GC-compoz=40.37267080745342%	/LCI1=1.1443406022845275	/LCI2=0.07819314641744546	p_i1=0.16811314782025552	p_i2=0.14011324814937828	/Tai=0.3355084682111067	/Tei=0.22610192333444046	/EEI=3.119419799019896
tttttcttacaaatagcggaagactttgagaagggtttagactggcaaagaacactaatttctgttgatcctgcagaacgtgcggaaatgattttggtgaaaattatcgagcgttatgaaataaattcagagaacaaaccagagtttccaagatggttaagaataaatgtactcgcaagattcgccaaatgctcggtgtctacgatgtcgtcagttgtaaacgaactagtcaatgaaggtgacttaaatataaaaggaacaccttggttactgactcgaccttatcaggcatcttgtgcttaaaatagacccgtaaaaaaccacgcttaaatgacatttgcgtggtttttttacgtgagttatgaaaaaacataaatttattacgtttttttgatatagatacaacaattttcagatacactaaataatcaaaacggattttctgtatcaatagacgatacactaacagtcatagtattaatatagatattaaaatcattggtacataaggcttttaagagtaatactataaattggcacagaacttgcaataaatatagcgggtagcaaaataaatgaattatattaggagggaaaaagatggtaggaattatcctcgcaactcacggtgaatttgctgaaggtattttgcagtccggaacaatgattttcggcgagcaagaaaacgttaaagcaatcactttgatgccaagcgaaggtccggaagacatcaaagctaaaatggaagctgcaattgcatcctttgatagccaagatgaagttttattcttagtggatctttggggaggcacaccattcaatcaagcaaacggtctttatgaactacataaagataagtgggcaatcgtagcaggacttaatttgccaatgttgattgaagctttctcatcacgttttacaatggaaagcgcacacgaaatcgcagcaaatattcttgcaccagctcaagaaggtgttcgcgttaaaccagaagaactacagccgcaagtaacagctactgaacagccacaagcagaaatcgctgcagttggtgatggcaaaatcgaattcgttctaactcgtgttgattcacgtctcttgcatggtcaagtagccactgcatggacaaaagcaacacacccaacaagaattatcgtcgtttcagatgcagttgcaaaagacgatcttcgtaaaaaattaatcgaacaagctgcaccaccaggagtaaaagctaatgttatcccagtccaaaaaatgattgagatttcaaaagatccacgtttcggcaataccaaagcacttttattattcgaaaatcctcaagatgttttacgcgcaattgaaggtggcgtagaaatcgaacaagtaaacgttggttccatggctcactctgtaggtaaagttgttgttagtaaagtactttccatggggaaagatgatgttgaaacctttgagaaattaaaagaaaaaggcgttaaattcgatgtgcgtaaagtccctaatgactcaagcgctaacatggaagatatcatcaaaaaagcaaaacacgaattaaagacacaataaaaaattaaaataggaggtttattatgtctgtcatatcaataattttagtagtacttattgcatttttagcaggtattgaaggaattctagatgaatttcagttccatcagccattaatcgcatgtacattaattggtctcgtaacaggtaacttaacagcatgtatcatccttggcggaactctacaaatgatcgcacttggatgggcaaacatcggagcagccgtagcaccagatgccgcgcttgcctcagtagcttcagcaattatattagtattaggtggacaaggggtagcaggtattccgtccgcaatcgccattgcaattccacttgcagtagcaggtcttttcttaacaatgatcgttcgtacattggcagttccaattgttcacttgatggacagagccgctgaaaaagggaatatacgcagcgtagagtggttacatatttcagcaatttgtatgcaaggtgttcgtatcgcgattccagctgcagcacttttattcattccagcagacagcgttcaatctttcttagaagcaatgccagcttggttaacagatggtatggctatcggtggaggaatggtagttgccgttg
>97	N operona: 52	middle	lmo0097	gene_poz=(601-1407)	-	PTS mannose transporter subunit IIC	null	/position=104523 - 106529 (105123 - 105929)	/lenght=2007 (807)	/codons=669 (269)	/complement=false	GC-compoz=42.998760842627014%	/LCI1=0.9427860696517413	/LCI2=0.0769900497512438	p_i1=0.08980858200352834	p_i2=0.13508208529984028	/Tai=0.413351921480712	/Tei=0.22157387676985627	/EEI=2.401799033509679
agaagaactacagccgcaagtaacagctactgaacagccacaagcagaaatcgctgcagttggtgatggcaaaatcgaattcgttctaactcgtgttgattcacgtctcttgcatggtcaagtagccactgcatggacaaaagcaacacacccaacaagaattatcgtcgtttcagatgcagttgcaaaagacgatcttcgtaaaaaattaatcgaacaagctgcaccaccaggagtaaaagctaatgttatcccagtccaaaaaatgattgagatttcaaaagatccacgtttcggcaataccaaagcacttttattattcgaaaatcctcaagatgttttacgcgcaattgaaggtggcgtagaaatcgaacaagtaaacgttggttccatggctcactctgtaggtaaagttgttgttagtaaagtactttccatggggaaagatgatgttgaaacctttgagaaattaaaagaaaaaggcgttaaattcgatgtgcgtaaagtccctaatgactcaagcgctaacatggaagatatcatcaaaaaagcaaaacacgaattaaagacacaataaaaaattaaaataggaggtttattatgtctgtcatatcaataattttagtagtacttattgcatttttagcaggtattgaaggaattctagatgaatttcagttccatcagccattaatcgcatgtacattaattggtctcgtaacaggtaacttaacagcatgtatcatccttggcggaactctacaaatgatcgcacttggatgggcaaacatcggagcagccgtagcaccagatgccgcgcttgcctcagtagcttcagcaattatattagtattaggtggacaaggggtagcaggtattccgtccgcaatcgccattgcaattccacttgcagtagcaggtcttttcttaacaatgatcgttcgtacattggcagttccaattgttcacttgatggacagagccgctgaaaaagggaatatacgcagcgtagagtggttacatatttcagcaatttgtatgcaaggtgttcgtatcgcgattccagctgcagcacttttattcattccagcagacagcgttcaatctttcttagaagcaatgccagcttggttaacagatggtatggctatcggtggaggaatggtagttgccgttggttatgcactagttatcaacatgatggctactaaagaagtatggccgttcttcgttatcggtttcgtagtagcagcaatttctcaattaacacttatcgcaatcggtgctctaggtgttgcacttgctcttatttaccttaacctatctaaaatgggtggcggtaattcaaacggcggtggaggcggaaactctcgcgatccactgggcgatatattaaacgactattaataaaaaaaggaggagaatagaatggcagaaaaaatcgaattatcaaagagagaccgtctacgcgtagcatggcgctctacgttcattcaaggttcatggaactacgaacgtatgcaaaatggtggctgggcattctctatgattcccgctattaaaaaattatataaaactaaagaagatcgttcgcaagctctaaaacgtcacttagaattctttaatacacatccatatattgcatctccaattcttggggtaacacttgcacttgaagaagaacgtgcaaatggtgcagaagttgatgatgtagcaattcaaggggttaaagttggtatgatgggacctctagctggtgttggtgatccagtattctggtttacaattcgtccaatgttaggagcattaggtgcttctcttgccttgagtggaaacattcttggacctatcttattcttcgttgcttggaacgtaatccgttggggcttcatgtggtatacacaagaattcggctacaaagctggttcgaaaattactgatgacctttctggtggattactacaagacattacaaaaggtgcttcgatactcgggatgttcgtcctc
>98	N operona: 52	last	lmo0098	gene_poz=(601-1512)	-	PTS mannose transporter subunit IID	null	/position=105351 - 107462 (105951 - 106862)	/lenght=2112 (912)	/codons=704 (304)	/complement=false	GC-compoz=40.57017543859649%	/LCI1=1.0033003300330032	/LCI2=0.088998899889989	p_i1=0.11081400123361129	p_i2=0.18813854009352837	/Tai=0.44370726228422974	/Tei=0.26932468608417554	/EEI=2.359511638006988
gtagcttcagcaattatattagtattaggtggacaaggggtagcaggtattccgtccgcaatcgccattgcaattccacttgcagtagcaggtcttttcttaacaatgatcgttcgtacattggcagttccaattgttcacttgatggacagagccgctgaaaaagggaatatacgcagcgtagagtggttacatatttcagcaatttgtatgcaaggtgttcgtatcgcgattccagctgcagcacttttattcattccagcagacagcgttcaatctttcttagaagcaatgccagcttggttaacagatggtatggctatcggtggaggaatggtagttgccgttggttatgcactagttatcaacatgatggctactaaagaagtatggccgttcttcgttatcggtttcgtagtagcagcaatttctcaattaacacttatcgcaatcggtgctctaggtgttgcacttgctcttatttaccttaacctatctaaaatgggtggcggtaattcaaacggcggtggaggcggaaactctcgcgatccactgggcgatatattaaacgactattaataaaaaaaggaggagaatagaatggcagaaaaaatcgaattatcaaagagagaccgtctacgcgtagcatggcgctctacgttcattcaaggttcatggaactacgaacgtatgcaaaatggtggctgggcattctctatgattcccgctattaaaaaattatataaaactaaagaagatcgttcgcaagctctaaaacgtcacttagaattctttaatacacatccatatattgcatctccaattcttggggtaacacttgcacttgaagaagaacgtgcaaatggtgcagaagttgatgatgtagcaattcaaggggttaaagttggtatgatgggacctctagctggtgttggtgatccagtattctggtttacaattcgtccaatgttaggagcattaggtgcttctcttgccttgagtggaaacattcttggacctatcttattcttcgttgcttggaacgtaatccgttggggcttcatgtggtatacacaagaattcggctacaaagctggttcgaaaattactgatgacctttctggtggattactacaagacattacaaaaggtgcttcgatactcgggatgttcgtcctcgccgccttggtgcagagatgggtaaatatccagtttgcgccaattatctcgaaagttaaacttgatgaaggtgcgtacattgattggagtcatcttccacaaggcgctcaaggaatcaaaactgctttagaacaacaacaagcaggcttagctctttctgaaattaaagtaacaaccttgcaaaataacttggataacttaatcccaggacttgcagcagtagctcttacattcttatgtatgtggttacttaagaaaaaaatcagcccaattatcatcattctaggtctattcgtagttggtatagttggtcacttaatcgggcttctgtaaaaataagctgatcgaaaagaggctggtgcaatattcaccgagcctcttttgtttagatatatgacacagataaacgaatacggtataataaacaaaacaagcgaaaagaaatggagcgaatacagttggttcaatcgattaatacaaaggtagacttaacaatagatgccaccgcgtatactggacttacagattacgggaaaattatgattggcgacaaaggttttgaattttttaactcacgtgatgtgcgtaaattcgtccaaatcccttgggaagaagtagatcaagttatcgtatccgttatgctaaaaggtaagtggatccctcgctacgccattaaaacaaagcgcaacggcacatacacatttgcttctaaacgacctaaagaagttttacgtaaaatacgagtttatgtcgacccggccaatatggtgagctcgctaagtttctttgatgttatgaagcgctcgtttcggtcgatatttagcaagaagaaaaacaaaaataaataagccgatttataccgaaaagcttcaatggacttatgtctgttgatgctttttttcgtacataataattgaatagacagcgtaattt
>99	N operona: 53	first-last	lmo0099	gene_poz=(601-990)	-	hypothetical protein	lmo0099	/position=106388 - 107977 (106988 - 107377)	/lenght=1590 (390)	/codons=530 (130)	/complement=false	GC-compoz=38.46153846153847%	/LCI1=1.1912144702842378	/LCI2=0.02609819121447029	p_i1=0.18941979239079085	p_i2=0.00648087272231427	/Tai=0.5732550675866364	/Tei=0.10583278545008286	/EEI=1.5551407251392446
ttggaacgtaatccgttggggcttcatgtggtatacacaagaattcggctacaaagctggttcgaaaattactgatgacctttctggtggattactacaagacattacaaaaggtgcttcgatactcgggatgttcgtcctcgccgccttggtgcagagatgggtaaatatccagtttgcgccaattatctcgaaagttaaacttgatgaaggtgcgtacattgattggagtcatcttccacaaggcgctcaaggaatcaaaactgctttagaacaacaacaagcaggcttagctctttctgaaattaaagtaacaaccttgcaaaataacttggataacttaatcccaggacttgcagcagtagctcttacattcttatgtatgtggttacttaagaaaaaaatcagcccaattatcatcattctaggtctattcgtagttggtatagttggtcacttaatcgggcttctgtaaaaataagctgatcgaaaagaggctggtgcaatattcaccgagcctcttttgtttagatatatgacacagataaacgaatacggtataataaacaaaacaagcgaaaagaaatggagcgaatacagttggttcaatcgattaatacaaaggtagacttaacaatagatgccaccgcgtatactggacttacagattacgggaaaattatgattggcgacaaaggttttgaattttttaactcacgtgatgtgcgtaaattcgtccaaatcccttgggaagaagtagatcaagttatcgtatccgttatgctaaaaggtaagtggatccctcgctacgccattaaaacaaagcgcaacggcacatacacatttgcttctaaacgacctaaagaagttttacgtaaaatacgagtttatgtcgacccggccaatatggtgagctcgctaagtttctttgatgttatgaagcgctcgtttcggtcgatatttagcaagaagaaaaacaaaaataaataagccgatttataccgaaaagcttcaatggacttatgtctgttgatgctttttttcgtacataataattgaatagacagcgtaatttgttataatcaaaagtaaacaaaggaggcacaccaatatgaaaaaaccaagaatctacacgatgtcatttgctagtgtttaccctctttacatacaaaaagcggagaaaaaagaccgcacaaaagaagaagtggatgaaattattttttggctaaccggttatgatcaagattctttgcaacaagcaatcgaccaagcaattgatttcgagaccttctttgctgaagcacccaaaatgaatcccaatgcatctttaatcaccggagttatttgtggttaccgagtagaagaaattgaagataaactaatgcagcaaattcgttatttggataaattggtggatgaactcgcaaaagggaagaaaatggagaagattttaagaaaataagaaaaaagacagcctcctttgaagggctgtctttttatattgtagtgtattgcctagtgtattaattactcgtctttttccccgcactcctcaaaaaagtgactaataagactgaccagctcttgatt
>100	N operona: 54	first-last	lmo0100	gene_poz=(601-951)	-	hypothetical protein	lmo0100	/position=106899 - 108449 (107499 - 107849)	/lenght=1551 (351)	/codons=517 (117)	/complement=false	GC-compoz=35.61253561253561%	/LCI1=1.4482758620689655	/LCI2=0.03132183908045977	p_i1=0.3198952929839158	p_i2=0.011385091352795059	/Tai=0.49036287864606765	/Tei=0.11024658221751556	/EEI=1.7399170139517028
accgagcctcttttgtttagatatatgacacagataaacgaatacggtataataaacaaaacaagcgaaaagaaatggagcgaatacagttggttcaatcgattaatacaaaggtagacttaacaatagatgccaccgcgtatactggacttacagattacgggaaaattatgattggcgacaaaggttttgaattttttaactcacgtgatgtgcgtaaattcgtccaaatcccttgggaagaagtagatcaagttatcgtatccgttatgctaaaaggtaagtggatccctcgctacgccattaaaacaaagcgcaacggcacatacacatttgcttctaaacgacctaaagaagttttacgtaaaatacgagtttatgtcgacccggccaatatggtgagctcgctaagtttctttgatgttatgaagcgctcgtttcggtcgatatttagcaagaagaaaaacaaaaataaataagccgatttataccgaaaagcttcaatggacttatgtctgttgatgctttttttcgtacataataattgaatagacagcgtaatttgttataatcaaaagtaaacaaaggaggcacaccaatatgaaaaaaccaagaatctacacgatgtcatttgctagtgtttaccctctttacatacaaaaagcggagaaaaaagaccgcacaaaagaagaagtggatgaaattattttttggctaaccggttatgatcaagattctttgcaacaagcaatcgaccaagcaattgatttcgagaccttctttgctgaagcacccaaaatgaatcccaatgcatctttaatcaccggagttatttgtggttaccgagtagaagaaattgaagataaactaatgcagcaaattcgttatttggataaattggtggatgaactcgcaaaagggaagaaaatggagaagattttaagaaaataagaaaaaagacagcctcctttgaagggctgtctttttatattgtagtgtattgcctagtgtattaattactcgtctttttccccgcactcctcaaaaaagtgactaataagactgaccagctcttgattcactgaataaatatgcgttgttccttcctttcttaaattaatcagttttgcttctttaagcagtttaatatggtgtgacatggtggatttggagatattgtaagttgtgccagagaagcgtttttctttgcttttcagtaaacataggaaaatatcaagacgaattggatcgcttaatgcttggaaaattaataataaatctgattttgagagctcatttaactttttcatataaatatcatatcataacttacattttaattgcgcggaacttgctgctatgttatattatgatagttcgaaaataatcgaactataaaatccgaaagaagttgttggaaaatgttgcatattgaagcgcaaattacggtaaagaaagaacaaaccgaagcttttttgcaggcggcgaaggaagttattgctgcgtcaagagcagaagcaggaaaccatggttatgaattagtgcaatcga
>101	N operona: 55	first-last	lmo0101	gene_poz=(601-894)	-	transcriptional regulator	null	/position=107315 - 108808 (107915 - 108208)	/lenght=1494 (294)	/codons=498 (98)	/complement=true	GC-compoz=33.6734693877551%	/LCI1=1.2302405498281788	/LCI2=0.0415807560137457	p_i1=0.20788798849832732	p_i2=0.02640927315043509	/Tai=0.6276102359914104	/Tei=0.12376834583539159	/EEI=1.653030567589649
ttccccgcgtcactttctacgacaacaaaacgccatggttgcatgtttacagaagaaggagcagttaccgcatcctctaaaatagctttcatttcctcttggctaattttcaccgtttcatcgtattctcgaatcgagcggcggtttttcattaagtcttcaaaatcattatttaaataagtcatatttttctcctccttatctcgcaagtggcgttaacactgaaatttcaagttctttagcaacaaaatcggcagcagctttctgaaattttttgaaatgctcgctgtcgttgtgttgttgaatggcatccatatccgcccatttttctaacatataaaaaactgtttcgttttccgtcgattgcactaattcataaccatggtttcctgcttctgctcttgacgcagcaataacttccttcgccgcctgcaaaaaagcttcggtttgttctttctttaccgtaatttgcgcttcaatatgcaacattttccaacaacttctttcggattttatagttcgattattttcgaactatcataatataacatagcagcaagttccgcgcaattaaaatgtaagttatgatatgatatttatatgaaaaagttaaatgagctctcaaaatcagatttattattaattttccaagcattaagcgatccaattcgtcttgatattttcctatgtttactgaaaagcaaagaaaaacgcttctctggcacaacttacaatatctccaaatccaccatgtcacaccatattaaactgcttaaagaagcaaaactgattaatttaagaaaggaaggaacaacgcatatttattcagtgaatcaagagctggtcagtcttattagtcacttttttgaggagtgcggggaaaaagacgagtaattaatacactaggcaatacactacaatataaaaagacagcccttcaaaggaggctgtcttttttcttattttcttaaaatcttctccattttcttcccttttgcgagttcatccaccaatttatccaaataacgaatttgctgcattagtttatcttcaatttcttctactcggtaaccacaaataactccggtgattaaagatgcattgggattcattttgggtgcttcagcaaagaaggtctcgaaatcaattgcttggtcgattgcttgttgcaaagaatcttgatcataaccggttagccaaaaaataatttcatccacttcttcttttgtgcggtcttttttctccgctttttgtatgtaaagagggtaaacactagcaaatgacatcgtgtagattcttggttttttcatattggtgtgcctcctttgtttacttttgattataacaaattacgctgtctattcaattattatgtacgaaaaaaagcatcaacagacataagtccattgaagcttttcggtataaatcggcttatttatttttgtttttcttcttgctaaatatcgaccgaaacgagcgcttcataacatcaaa
>102	N operona: 56	first	lmo0102	gene_poz=(601-891)	-	hypothetical protein	lmo0102	/position=107720 - 109210 (108320 - 108610)	/lenght=1491 (291)	/codons=497 (97)	/complement=false	GC-compoz=39.86254295532646%	/LCI1=1.25	/LCI2=0.08020833333333335	p_i1=0.21746774778220182	p_i2=0.1486939902531616	/Tai=0.4146220514779231	/Tei=0.23382459122784544	/EEI=2.013689967274653
caccggagttatttgtggttaccgagtagaagaaattgaagataaactaatgcagcaaattcgttatttggataaattggtggatgaactcgcaaaagggaagaaaatggagaagattttaagaaaataagaaaaaagacagcctcctttgaagggctgtctttttatattgtagtgtattgcctagtgtattaattactcgtctttttccccgcactcctcaaaaaagtgactaataagactgaccagctcttgattcactgaataaatatgcgttgttccttcctttcttaaattaatcagttttgcttctttaagcagtttaatatggtgtgacatggtggatttggagatattgtaagttgtgccagagaagcgtttttctttgcttttcagtaaacataggaaaatatcaagacgaattggatcgcttaatgcttggaaaattaataataaatctgattttgagagctcatttaactttttcatataaatatcatatcataacttacattttaattgcgcggaacttgctgctatgttatattatgatagttcgaaaataatcgaactataaaatccgaaagaagttgttggaaaatgttgcatattgaagcgcaaattacggtaaagaaagaacaaaccgaagcttttttgcaggcggcgaaggaagttattgctgcgtcaagagcagaagcaggaaaccatggttatgaattagtgcaatcgacggaaaacgaaacagttttttatatgttagaaaaatgggcggatatggatgccattcaacaacacaacgacagcgagcatttcaaaaaatttcagaaagctgctgccgattttgttgctaaagaacttgaaatttcagtgttaacgccacttgcgagataaggaggagaaaaatatgacttatttaaataatgattttgaagacttaatgaaaaaccgccgctcgattcgagaatacgatgaaacggtgaaaattagccaagaggaaatgaaagctattttagaggatgcggtaactgctccttcttctgtaaacatgcaaccatggcgttttgttgtcgtagaaagtgacgcggggaaagaaaaattaagctcgttagttcgctttaatacacgtcaaaatgaatcttcttccgcgatgattttagtttttggagacttacagaattttgaaaacggtgaaaaaatttacggagaatcagttgaacggggcttgatgccggcagaagtgaaagaacaacaaatggctaaattaagccagtactttgcttccattccacgctcagaagctgaacgtgttgtccttattgatggtgggattgtggcgatgcaattaatgttagttgctcgggcgcatggttatgatacaaatccaattggtggttttgaacgtacggaagttgctgaggccttcaatatggatccagagcgttatgtaccggttatgattgtttctatcggtaaagctaaaaattctggcta
>103	N operona: 56	last	lmo0103	gene_poz=(601-1233)	-	NADH oxidase	null	/position=108024 - 109856 (108624 - 109256)	/lenght=1833 (633)	/codons=611 (211)	/complement=false	GC-compoz=39.968404423380726%	/LCI1=1.1031746031746033	/LCI2=0.06587301587301585	p_i1=0.15027301402669863	p_i2=0.0922223085031539	/Tai=0.45451521326774813	/Tei=0.1830000776528385	/EEI=2.1568632989722967
tttgcttctttaagcagtttaatatggtgtgacatggtggatttggagatattgtaagttgtgccagagaagcgtttttctttgcttttcagtaaacataggaaaatatcaagacgaattggatcgcttaatgcttggaaaattaataataaatctgattttgagagctcatttaactttttcatataaatatcatatcataacttacattttaattgcgcggaacttgctgctatgttatattatgatagttcgaaaataatcgaactataaaatccgaaagaagttgttggaaaatgttgcatattgaagcgcaaattacggtaaagaaagaacaaaccgaagcttttttgcaggcggcgaaggaagttattgctgcgtcaagagcagaagcaggaaaccatggttatgaattagtgcaatcgacggaaaacgaaacagttttttatatgttagaaaaatgggcggatatggatgccattcaacaacacaacgacagcgagcatttcaaaaaatttcagaaagctgctgccgattttgttgctaaagaacttgaaatttcagtgttaacgccacttgcgagataaggaggagaaaaatatgacttatttaaataatgattttgaagacttaatgaaaaaccgccgctcgattcgagaatacgatgaaacggtgaaaattagccaagaggaaatgaaagctattttagaggatgcggtaactgctccttcttctgtaaacatgcaaccatggcgttttgttgtcgtagaaagtgacgcggggaaagaaaaattaagctcgttagttcgctttaatacacgtcaaaatgaatcttcttccgcgatgattttagtttttggagacttacagaattttgaaaacggtgaaaaaatttacggagaatcagttgaacggggcttgatgccggcagaagtgaaagaacaacaaatggctaaattaagccagtactttgcttccattccacgctcagaagctgaacgtgttgtccttattgatggtgggattgtggcgatgcaattaatgttagttgctcgggcgcatggttatgatacaaatccaattggtggttttgaacgtacggaagttgctgaggccttcaatatggatccagagcgttatgtaccggttatgattgtttctatcggtaaagctaaaaattctggctaccagtcttatcgattaccgattacggatgttacgacttttgcttaaaagagggcaaggaaatagctgatatttccttgttctttttttctttcttggttataattaaaataacatacagccaaggaggagaagcaactgtgactatcaaaataactcgtaaaacaggcattggcagcggtattactccggtgaaaattagaatcgaaaatgaagaaattgtaaaactcgacaatcatcagtctcatttttttatgcctaagatggagaaaacaaaggtttgcgtgactgattggttttatgggagtcaggaagcggttttggaaaatagtaatgatgttgttgtgcgtattaatcggaaagcccttctattaaattattctatgttcccgtttcttttttacggttttgttatgactagtttgttcgctactttgattgcacttggtctttgcttggtctcctttttttattcgcgaaagcattggtttgaatttgtgaaaattaaataataattaatcgatagtatgagcgaagtgcttgtgctatttttttatctgtgtaagtttttatttcatctgtgtatcttaagaaggagccttaaaccgccgaatgacagcgctttcttttggcatgataattgcatga
>104	N operona: 57	first-last	lmo0104	gene_poz=(601-972)	-	hypothetical protein	lmo0104	/position=108749 - 110320 (109349 - 109720)	/lenght=1572 (372)	/codons=524 (124)	/complement=false	GC-compoz=34.946236559139784%	/LCI1=1.1924119241192412	/LCI2=0.027913279132791336	p_i1=0.18997702231646066	p_i2=0.007990332970517634	/Tai=0.6168945209351502	/Tei=0.10719129967346588	/EEI=1.484191431176499
tccttcttctgtaaacatgcaaccatggcgttttgttgtcgtagaaagtgacgcggggaaagaaaaattaagctcgttagttcgctttaatacacgtcaaaatgaatcttcttccgcgatgattttagtttttggagacttacagaattttgaaaacggtgaaaaaatttacggagaatcagttgaacggggcttgatgccggcagaagtgaaagaacaacaaatggctaaattaagccagtactttgcttccattccacgctcagaagctgaacgtgttgtccttattgatggtgggattgtggcgatgcaattaatgttagttgctcgggcgcatggttatgatacaaatccaattggtggttttgaacgtacggaagttgctgaggccttcaatatggatccagagcgttatgtaccggttatgattgtttctatcggtaaagctaaaaattctggctaccagtcttatcgattaccgattacggatgttacgacttttgcttaaaagagggcaaggaaatagctgatatttccttgttctttttttctttcttggttataattaaaataacatacagccaaggaggagaagcaactgtgactatcaaaataactcgtaaaacaggcattggcagcggtattactccggtgaaaattagaatcgaaaatgaagaaattgtaaaactcgacaatcatcagtctcatttttttatgcctaagatggagaaaacaaaggtttgcgtgactgattggttttatgggagtcaggaagcggttttggaaaatagtaatgatgttgttgtgcgtattaatcggaaagcccttctattaaattattctatgttcccgtttcttttttacggttttgttatgactagtttgttcgctactttgattgcacttggtctttgcttggtctcctttttttattcgcgaaagcattggtttgaatttgtgaaaattaaataataattaatcgatagtatgagcgaagtgcttgtgctatttttttatctgtgtaagtttttatttcatctgtgtatcttaagaaggagccttaaaccgccgaatgacagcgctttcttttggcatgataattgcatgatatacagatgctcggaatgaatctttaattggagggaggaaattagagagaagaacattcgggcaaccacacaaaaaggggtacagagagacaaacttagaactaccgaaatgaggtttataaatcaaaaatcggggtgaagagatgaataagaagatgaaaaagctttttagtattacttctgttgtgttgttagttttatcgttagtggttgtatcaattggtgcagagccaaaacgggcgaaagcggctgaaaatgtaccacagtatcgaaatgttatgtattacggtgattggtcgatttggggaggagaagggaacttttatccgaaagatattccggctgatcaattaacacatttgaattttgcttttctggattttaatagtaatggggatttagtttttactgataaagatgctgctgttggggcgcctgttgggcaagagggagttcaatgggg
>105	N operona: 58	first-last	lmo0105	gene_poz=(601-2871)	-	chitinase B	null	/position=109413 - 112883 (110013 - 112283)	/lenght=3471 (2271)	/codons=1157 (757)	/complement=false	GC-compoz=41.171290180537206%	/LCI1=1.097883597883598	/LCI2=0.060582010582010556	p_i1=0.14804315620695055	p_i2=0.07440533375310522	/Tai=0.4617055913522552	/Tei=0.1669648003777947	/EEI=1.904571385072079
tcgaaaatgaagaaattgtaaaactcgacaatcatcagtctcatttttttatgcctaagatggagaaaacaaaggtttgcgtgactgattggttttatgggagtcaggaagcggttttggaaaatagtaatgatgttgttgtgcgtattaatcggaaagcccttctattaaattattctatgttcccgtttcttttttacggttttgttatgactagtttgttcgctactttgattgcacttggtctttgcttggtctcctttttttattcgcgaaagcattggtttgaatttgtgaaaattaaataataattaatcgatagtatgagcgaagtgcttgtgctatttttttatctgtgtaagtttttatttcatctgtgtatcttaagaaggagccttaaaccgccgaatgacagcgctttcttttggcatgataattgcatgatatacagatgctcggaatgaatctttaattggagggaggaaattagagagaagaacattcgggcaaccacacaaaaaggggtacagagagacaaacttagaactaccgaaatgaggtttataaatcaaaaatcggggtgaagagatgaataagaagatgaaaaagctttttagtattacttctgttgtgttgttagttttatcgttagtggttgtatcaattggtgcagagccaaaacgggcgaaagcggctgaaaatgtaccacagtatcgaaatgttatgtattacggtgattggtcgatttggggaggagaagggaacttttatccgaaagatattccggctgatcaattaacacatttgaattttgcttttctggattttaatagtaatggggatttagtttttactgataaagatgctgctgttggggcgcctgttgggcaagagggagttcaatggggcggagcaaatgcgggcgttttgaatgcgattcaagatttgcgagctcaaaatccgaatttgaaaataggggtttcagttggaggctggtctaagtcgggagatttctcgacagttgcagcggatccaacaaaacgggctaactttgtgaaaaatgtgatgaagtttgtgaaatataccaatatggattttgttgatttggactgggaatatcctgcttcggtacgggatgctgaccttgttgataataaaaacgatgaaggcacgccaaatgcaaaacctgcggacaaacaaaactttattacacttttacaagatttgagaacagctttggataaacaaggcgtggatattaacaagaaatacgaattatcggttgctttgccagctgcaaaatccactttagaaaatgggattgatgtagcgaatttatttaaagtagtcgattttgcgaatgtaatgacgtatgacttaaatggtgcttggacaccgaatagtgctcatcatacagcgctttatggcaatccgaaagatccgaattatgatagtggtttttctgtcgaccaaaccgttaaatacttaaaagaaaagggagcagtttcgaataaaattgttgttggggcagcattttatactcggggctggaataaagtagctgctggaacggatacggcattgccagggcttttccaagctgctgaaaaaacgaataaagatgcggatggctcgcttacttatggggcaaacaacgaaaacccaattaaaactggtgatgggggccgtgctggcggagtttgggcgtatagaagtattgatgcgctaaaagctaaaacgccaacattgaaagaatattgggatgatactgccaaggcgccgtatctttatagtaaggaaactggggagttttacacatatgacaatacgcgttcaattggctataaggcacagtatgtaaaagataataatcttggtgggatgatttcttggatgcagtcgcaggataaaacaacgacttcgactaagcgcgatgaacttacgaaggctattaaaactggattgttcggtacaagtgcaatcccgcaaaacgcaatcacatatgcgaatttaaatgtggtagcaactgtcaaaccttatagtgaaaatggcgttggatacgaaattacaattaccaataatgaaaaagcggatgaaacaaatgaagtcttgaaatcaactgagctatcgtttgaaacagtgaaattacctaagttttatattccagtaaaagcgggcgaaacgttaactgctggagattataaagcaggtactgttactacttcaggtggcaatacagtagttgatttagcttctgtatatgatgcacagcaaattccgcaaggcgcatcttatactttccgcttaaaatcaagtgcatctagtgtggatgtagctaacatttctaaaattgatttaacacaacggatggtaaaatcgagtgtcgaatttggtaaacaaactatttttggcggaggaactgttgtacctgatccaagcgatacagaagctccaacagtaccaaaagcactcgcatcttctaatgtaaccgataaatctgctactctaacgtggacagcttcaacggacaataaagcggtggctggatataaagtgtaccgaaatgggaccgaagttggctcagtttcaggaactacttttacagatagtggcttaactgcaaaaacagcgtacacttacacagtaaaagcgtatgatgcggctggaaatttctcggcagcaagctcggccttaactgtgacaacgcttgacgcggcaacaccaccagcaactccagcatgggacgctgccaaaacgtacaataagggagacagggtttcttataaagggaaaacatatgaagcacagtggtggactcaaggaaatgagccaggagctgaacagtgggggccttggttgttaataaattaatagacaaaaacagagattctttccggagaatctctgtttttatttgaaaaactagccaaacgtattacaatgaataaaagcgacaagagagggtgcagaggaatgtattttgtatacgatattggtggaacttttgtgaaatttgcgttgatggaaaataacggtacggtgaaaatgaaagataaattccctacaactgccaaaagtgcagaagaacttgtagctcaaatggtcgaaaagtggcgcccctataggacagaagtgaagggcatagctgtgagttgtccgggagtggtagatacggaaaaaggcgtgatttaccaaggtggctcgctattatttatgcatgagaaaaatttggctgaaatgttagcgcgtgaatgtcatgttcccgttgtcttgcaaaatgatgcgaagagtgcagctttagcggaactttggttaggtgtggcaaaaaatgtacatagcgcggcgattttaacgcttggaagtggcgttggtggcggaattattatggatggtaaattacaatctggttatcatttgatggcgggagaagttagttttatggagacttcttttgatacgaagaaattgcga
>106	N operona: 59	first-last	lmo0106	gene_poz=(601-1503)	-	transcriptional regulator	null	/position=111786 - 113888 (112386 - 113288)	/lenght=2103 (903)	/codons=701 (301)	/complement=false	GC-compoz=39.53488372093023%	/LCI1=1.12	/LCI2=0.06511111111111112	p_i1=0.1574610135862239	p_i2=0.08954700020142829	/Tai=0.49758571155689757	/Tei=0.18059230018128547	/EEI=1.9021921887604896
aaatcgagtgtcgaatttggtaaacaaactatttttggcggaggaactgttgtacctgatccaagcgatacagaagctccaacagtaccaaaagcactcgcatcttctaatgtaaccgataaatctgctactctaacgtggacagcttcaacggacaataaagcggtggctggatataaagtgtaccgaaatgggaccgaagttggctcagtttcaggaactacttttacagatagtggcttaactgcaaaaacagcgtacacttacacagtaaaagcgtatgatgcggctggaaatttctcggcagcaagctcggccttaactgtgacaacgcttgacgcggcaacaccaccagcaactccagcatgggacgctgccaaaacgtacaataagggagacagggtttcttataaagggaaaacatatgaagcacagtggtggactcaaggaaatgagccaggagctgaacagtgggggccttggttgttaataaattaatagacaaaaacagagattctttccggagaatctctgtttttatttgaaaaactagccaaacgtattacaatgaataaaagcgacaagagagggtgcagaggaatgtattttgtatacgatattggtggaacttttgtgaaatttgcgttgatggaaaataacggtacggtgaaaatgaaagataaattccctacaactgccaaaagtgcagaagaacttgtagctcaaatggtcgaaaagtggcgcccctataggacagaagtgaagggcatagctgtgagttgtccgggagtggtagatacggaaaaaggcgtgatttaccaaggtggctcgctattatttatgcatgagaaaaatttggctgaaatgttagcgcgtgaatgtcatgttcccgttgtcttgcaaaatgatgcgaagagtgcagctttagcggaactttggttaggtgtggcaaaaaatgtacatagcgcggcgattttaacgcttggaagtggcgttggtggcggaattattatggatggtaaattacaatctggttatcatttgatggcgggagaagttagttttatggagacttcttttgatacgaagaaattgcgaggtacattctttggaagaactggatcagcggtggagttaattaagcgcattgcatcaaagaagaatttacccaataaaaaagacggtgagcacgttttcgaattaattaaccaaggtgatgaagaagcgaatgctatttttgatgcgtatatttatgaattagcatctcaaattttaaatatccagtatttgattgatccggaaattattgcaattggtggtggcattagcgcccaaccggttgttgttgaaaggctaaacgatgctgtcgcagaaataaaagcagctaatccttatcatgccgcacaaccgaaaatcgtcacttgtcatttccaaaatgatgcgaatttgtacggagcattgtataatttctttttacaaatggatgcgcaaaataaaaggtaactagaatctctagttaccttttttctataaagcttgcaacatatcaaactgtgattgatataaattatagtaatagccgtgctgtgccatcagttcttcgtgactgccagcttcttgaatgcggccattatcaatgtagaagatgcgcgaactgtttttgattgtcgaaagcctgtgcgcgataatgaaggaagttcggccttccagtagtcgctcaagcccttcttggagtaagatttctgtttgtgtatcaatacttgaagttgcttcatcaaggataaggattttcgggtcggctaaaagagcacgggcaaaggaaatcagttgtcgctgaccagctgaaagggtgctgccccgctctttgacttcggtataataaccatcttttaatccggaaatgaaatcatgagcgcgaacgactttggctgctgcaataatttcttcttccgtggcatctagcttcccgtagcgaatattttcgataatcgttcctgagaaaataaaggtatcttggagcatgacgcccatttgggacctgagtgatctaagtgtgacttcttcgacattctccccatcaactaaaatttctccggaatttat
>107	N operona: 60	first	lmo0107	gene_poz=(601-2382)	-	ABC transporter ATP-binding protein	null	/position=112713 - 115694 (113313 - 115094)	/lenght=2982 (1782)	/codons=994 (594)	/complement=true	GC-compoz=40.572390572390574%	/LCI1=1.120292299044407	/LCI2=0.06278808319280496	p_i1=0.15758717350161033	p_i2=0.08161532719292643	/Tai=0.6627895836259841	/Tei=0.1734537944736338	/EEI=1.534199406858128
tcaacttaatttgccggttttacgatccgacttctggtgaaattttaattgatggtgtcgatgcgcgaaaatggcatgtgcgggaacttagaaaccatattgccacagtaatgcaagatattttcctgttttctgatacgattgaaggaaatattgcatttggcgctccggatgcaacaatggaagatgtccggcgcatggcacgaattgcggacgcggaccactttattgaaacaatgcctgaaagttatgacacgattgtcggcgaacgcggtgttggactttctggagggcaaaagcagcgcatatctttagcgcgtgctcttttaaaaaatccatccattttgattttggatgataccacttccgctgtcgatatggaaaccgaagtgaaaatccaaggtgaattaaaaaaaatcacggaaaatacgacaacctttattatcgcgcaccgaatttcttctgtaaaagaagccgatgaaattttaattttaaaccatggcgaaatcatcgaacgaggtacacacaccagtttgctagcagaaaaaggttattattttgatatttacaataaacaacttggaacggaggcgaatgtgaatggctagaaataaatttgatattgacgaagaactggaaacagccttcagcgccgcacatttaaaacgtattctcgtttacgtaaaaccatatcaaaaatctatttatatcacgctctttgtcatcttattagcaaatgtagcgacaatgattggcccgtatttaaccaaaatagtcattgatgatacgattccaaataaaaacatgacacaactattctggattgcggttattttcattgtttccgtcattgtaactggactttgtatgcgataccgcattagatcaattacgttaattgggcaagacattttaaaagatatgcggacagcgattttcggtcatttgcaaaagcttcctttctcttatttcgacagtcgcccgcacggtaaaatcttgattcgtgtcgttaattacatcaatatgctcagtgatttgttgtccaatgggctcattaatctgatttccgacattttaagtgtaattgttacgcttggctttatgctgatgattgatccagttttaacgctgtatagtttagcgcttatcccggttcttttcgtgatcgtcatggtcattaaaaccgcgcaacgaaaagcctatcaagttctaagcaataaacaatccaacatgaacgcctatatccacgagagcatcgctggaattaaagtgacacaaagtttttcacgggaagaagagaattttgagattttcaccgaggtaagtaatgagtaccgtcgctcttggatgaaagcggtgaaaattcaattcttgctttggccaggggttcaaaatatcgccgtaatgacaacttgtttaatttacttcgttggaatcaaaggttacggtgtggacgtttctaccgggacactgattgctttcatcggttatgttgggaatttttggaatcccgttattaatattggtaacttctacaattcgcttattaccgcaacgacttatttggagcggattttcgaaacgatggatgttgagccagacattaaagacataccaaacgcgaagaagatgccgccaatcgttggaaatgttgactttaaagatgtttatttccgttacgaggaaggcgtggacattttaaaaggaattaactttcatgtggatgcgggtgagtcgattgcgctcgttggtccgactggtgcaggaaaaacgaccatcatcaacttgctcagccgtttttataatataaattccggagaaattttagttgatggggagaatgtcgaagaagtcacacttagatcactcaggtcccaaatgggcgtcatgctccaagatacctttattttctcaggaacgattatcgaaaatattcgctacgggaagctagatgccacggaagaagaaattattgcagcagccaaagtcgttcgcgctcatgatttcatttccggattaaaagatggttattataccgaagtcaaagagcggggcagcaccctttcagctggtcagcgacaactgatttcctttgcccgtgctcttttagccgacccgaaaatccttatccttgatgaagcaacttcaagtattgatacacaaacagaaatcttactccaagaagggcttgagcgactactggaaggccgaacttccttcattatcgcgcacaggctttcgacaatcaaaaacagttcgcgcatcttctacattgataatggccgcattcaagaagctggcagtcacgaagaactgatggcacagcacggctattactataatttatatcaatcacagtttgatatgttgcaagctttatagaaaaaaggtaactagagattctagttaccttttattttgcgcatccatttgtaaaaagaaattatacaatgctccgtacaaattcgcatcattttggaaatgacaagtgacgattttcggttgtgcggcatgataaggattagctgcttttatttctgcgacagcatcgtttagcctttcaacaacaaccggttgggcgctaatgccaccaccaattgcaataatttccggatcaatcaaatactggatatttaaaatttgagatgctaattcataaatatacgcatcaaaaatagcattcgcttcttcatcaccttggttaattaattcgaaaacgtgctcaccgtcttttttattgggtaaattcttctttgatgcaatgcgcttaattaactccaccgctgatccagttcttccaaagaatgtacctcgcaatttcttcgtatcaaaagaagtctccataaaactaacttctcccgccatcaaatgataaccagattgtaatttaccatccataataattccgccaccaacgccacttccaagcgttaaaatcgccgcgctatgtacattttttgccacacctaaccaaagttccgc
>108	N operona: 60	last	lmo0108	gene_poz=(601-2343)	-	ABC transporter ATP-binding protein	null	/position=114487 - 117429 (115087 - 116829)	/lenght=2943 (1743)	/codons=981 (581)	/complement=true	GC-compoz=39.93115318416523%	/LCI1=1.297126436781609	/LCI2=0.08787356321839082	p_i1=0.24087115053925381	p_i2=0.18292344010635694	/Tai=0.6411290904105105	/Tei=0.2646310960957212	/EEI=1.5615330162151972
gcttcgcgtaaaacatggataattaattgcatgacgaaagcctttaaaatcaagtcatatcctggttttcctgcgtctttttcttctataatttgtttggaaatagataaaatggcagattcttcttctttttttcgtaaaaaggcctttttaaacgggaacgtatttcgagtgtacccttccagtgcaaagttccgaaaaccaatatggagttgcgcattggtcatacctggttcggttatatcataatgactcacgccaggattaaaaatcagcatatcaccttttcctagcttgactcgctcaccttcaatatcataaataacgtttccctcacaaataatcgagatttccaaaaaatcatgatggtgattttcacctacgcgcacctcattcgtataacaattagcgatatacaaaatttgcggattaaatgtggtcgtatttattttcagcatcacttcacctcctaattataacgcttacattcatcttttaattatataacattgtccatgcttacagcgaatataaaccattctttttcaaaattaggagtgtaaactaaatggatatatgaatattaaaggatgtgaaaaaatggagagtatgaaatggatttggcaatacgtccgaaaatatcgattgcttatgattggtgtatttattttaatttttattgcttctggtattagtattatttatccgttacttggcgggaaagtgattgatgatgttgtctatcaaaataaaacgaatttgcttatcccgttactattaatcatgattatctcgacaattattcgaactatttgccgttatacctatcagattatgtgcgagcgaatcgggcaaaattccctgttccgaattcgggaagacttgtataaaaagttgcaatcactcgattttgactttttcaataatacgcgcgttggggatattatggcgcggatgactggtgatacggatgcgattcgtcattttgtttcgtgggtatcttacaatattttggaaaatgtatttttgtttagttttgcgattattattatggccacgattgactggaaattaacgcttgcacttgttatcgtaacgccacttattgccgttttaacgatgaaaatgtctagcaaagcccaaccagttttttatgaaattcgggaaagtttttcgcgacttaattcgatggtggaagaaaatattagcggaaatcgcgtcgtaaaagctttcgcacgagaagattttgaaatgaagaaattccatgaacataatgaggatttcaaaaaacgtaatttagattctgccgatgtttccagaacctatttgccagtgctcgattcgctcgcgggtatgctcgttgtcatcacgcttattttcgggggctatttagtcattaaaggacaaatgacgcttggagatttagttgccttcaatggattcctatggatgctgaacggcccgatgcggatgagtggctggctaattaacgacgttcaacgctttatcgcttcttcgtttaaaattcaagacatgatggtgactgacgctaaaatccccatccacgctgaaaaacctgcgccatcacttcaaggtcacgtcgagttcaaaaatgtcagttttcatttcgaggacgacccaaacacggacgtactcaaaaatatttcactaaaagcatctccaggacaaacgattgctattctgggtgaaactggtgcaggaaaatcaacactcgtcaacttaatttgccggttttacgatccgacttctggtgaaattttaattgatggtgtcgatgcgcgaaaatggcatgtgcgggaacttagaaaccatattgccacagtaatgcaagatattttcctgttttctgatacgattgaaggaaatattgcatttggcgctccggatgcaacaatggaagatgtccggcgcatggcacgaattgcggacgcggaccactttattgaaacaatgcctgaaagttatgacacgattgtcggcgaacgcggtgttggactttctggagggcaaaagcagcgcatatctttagcgcgtgctcttttaaaaaatccatccattttgattttggatgataccacttccgctgtcgatatggaaaccgaagtgaaaatccaaggtgaattaaaaaaaatcacggaaaatacgacaacctttattatcgcgcaccgaatttcttctgtaaaagaagccgatgaaattttaattttaaaccatggcgaaatcatcgaacgaggtacacacaccagtttgctagcagaaaaaggttattattttgatatttacaataaacaacttggaacggaggcgaatgtgaatggctagaaataaatttgatattgacgaagaactggaaacagccttcagcgccgcacatttaaaacgtattctcgtttacgtaaaaccatatcaaaaatctatttatatcacgctctttgtcatcttattagcaaatgtagcgacaatgattggcccgtatttaaccaaaatagtcattgatgatacgattccaaataaaaacatgacacaactattctggattgcggttattttcattgtttccgtcattgtaactggactttgtatgcgataccgcattagatcaattacgttaattgggcaagacattttaaaagatatgcggacagcgattttcggtcatttgcaaaagcttcctttctcttatttcgacagtcgcccgcacggtaaaatcttgattcgtgtcgttaattacatcaatatgctcagtgatttgttgtccaatgggctcattaatctgatttccgacattttaagtgtaattgttacgcttggctttatgctgatgattgatccagttttaacgctgtatagtttagcgcttatcccggttcttttcgtgatcgtcatggtcattaaaaccgcgcaacgaaaagcctatcaagt
>109	N operona: 61	first	lmo0109	gene_poz=(601-1434)	-	AraC family transcriptional regulator	null	/position=116372 - 118405 (116972 - 117805)	/lenght=2034 (834)	/codons=678 (278)	/complement=false	GC-compoz=37.76978417266187%	/LCI1=1.197352587244284	/LCI2=0.08604091456077016	p_i1=0.19228264744100548	p_i2=0.17452792796809652	/Tai=0.6241865819283663	/Tei=0.2570751351712869	/EEI=1.4515240282439892
gtggccataataataatcgcaaaactaaacaaaaatacattttccaaaatattgtaagatacccacgaaacaaaatgacgaatcgcatccgtatcaccagtcatccgcgccataatatccccaacgcgcgtattattgaaaaagtcaaaatcgagtgattgcaactttttatacaagtcttcccgaattcggaacagggaattttgcccgattcgctcgcacataatctgataggtataacggcaaatagttcgaataattgtcgagataatcatgattaatagtaacgggataagcaaattcgttttattttgatagacaacatcatcaatcactttcccgccaagtaacggataaataatactaataccagaagcaataaaaattaaaataaatacaccaatcataagcaatcgatattttcggacgtattgccaaatccatttcatactctccattttttcacatcctttaatattcatatatccatttagtttacactcctaattttgaaaaagaatggtttatattcgctgtaagcatggacaatgttatataattaaaagatgaatgtaagcgttataattaggaggtgaagtgatgctgaaaataaatacgaccacatttaatccgcaaattttgtatatcgctaattgttatacgaatgaggtgcgcgtaggtgaaaatcaccatcatgattttttggaaatctcgattatttgtgagggaaacgttatttatgatattgaaggtgagcgagtcaagctaggaaaaggtgatatgctgatttttaatcctggcgtgagtcattatgatataaccgaaccaggtatgaccaatgcgcaactccatattggttttcggaactttgcactggaagggtacactcgaaatacgttcccgtttaaaaaggcctttttacgaaaaaaagaagaagaatctgccattttatctatttccaaacaaattatagaagaaaaagacgcaggaaaaccaggatatgacttgattttaaaggctttcgtcatgcaattaattatccatgttttacgcgaagccaccccagaacaacttgaaaataacggcgtcaaattatctaccgacgaacagcaaaaacagatacttgtaaacgaaattattcattatatggaaaaacaccatacagaagacgtctcgctctcaacgctttcgcaaacgatgtacattagccccgcctatatctccaaagtatttaaagaagaaaccggggaatcgccaattaactatctaatcaaaatccgccttactcgtgcagaagaattactgaagaataaagacgttagcgtaaaacaggctgcgaatatggtcggatacaatgatgcttattattttagcaagcttttcaaaaaatattacggattcccgccatccgaaaactggcgcaaatcgagttagaattgcaaaaaaaagacagagagaaggaagactagatggattatgaaaaagccttagcgtttataaaatcaaatagcacattagaacaagaagaaggaaccgaagttatttttaaacaggcacaagaaacagctcgagggaatttggatccttttttattaaaagacctgaaacaacatcttggcggtacgaatgatgcgataaaagaagcgccgcaagaaatccaaatgccagatttttctaatttggaaatagcaacggcagctgcactacaaatgcgagcaacaatgggaagtccgaatattgatttatcaaacggcgtaactacggagtatcgggttgttgaaggtgattatggcgatattccggtacgaatttatcgtcacgaggaagcaaccaaaccagttcccgcattcattttttatcatggtggtggctttgttggtggaacgccagctgtagtggagaatttttgtaaaggtatcgcggaaaagttaccggcagttgttattaatgtggactatcatttagctccagaattcccggcgccagcagctccaaaagattgttaccgggtgcttgaatgggtagtggaacaaa
>110	N operona: 61	last	lmo0110	gene_poz=(601-1716)	-	lipase	null	/position=117241 - 119556 (117841 - 118956)	/lenght=2316 (1116)	/codons=772 (372)	/complement=false	GC-compoz=42.11469534050179%	/LCI1=1.2048517520215634	/LCI2=0.07915543575920934	p_i1=0.19580201201609657	p_i2=0.1441871716322635	/Tai=0.5243096044000584	/Tei=0.22976845446903715	/EEI=1.7253034811366528
tgcactggaagggtacactcgaaatacgttcccgtttaaaaaggcctttttacgaaaaaaagaagaagaatctgccattttatctatttccaaacaaattatagaagaaaaagacgcaggaaaaccaggatatgacttgattttaaaggctttcgtcatgcaattaattatccatgttttacgcgaagccaccccagaacaacttgaaaataacggcgtcaaattatctaccgacgaacagcaaaaacagatacttgtaaacgaaattattcattatatggaaaaacaccatacagaagacgtctcgctctcaacgctttcgcaaacgatgtacattagccccgcctatatctccaaagtatttaaagaagaaaccggggaatcgccaattaactatctaatcaaaatccgccttactcgtgcagaagaattactgaagaataaagacgttagcgtaaaacaggctgcgaatatggtcggatacaatgatgcttattattttagcaagcttttcaaaaaatattacggattcccgccatccgaaaactggcgcaaatcgagttagaattgcaaaaaaaagacagagagaaggaagactagatggattatgaaaaagccttagcgtttataaaatcaaatagcacattagaacaagaagaaggaaccgaagttatttttaaacaggcacaagaaacagctcgagggaatttggatccttttttattaaaagacctgaaacaacatcttggcggtacgaatgatgcgataaaagaagcgccgcaagaaatccaaatgccagatttttctaatttggaaatagcaacggcagctgcactacaaatgcgagcaacaatgggaagtccgaatattgatttatcaaacggcgtaactacggagtatcgggttgttgaaggtgattatggcgatattccggtacgaatttatcgtcacgaggaagcaaccaaaccagttcccgcattcattttttatcatggtggtggctttgttggtggaacgccagctgtagtggagaatttttgtaaaggtatcgcggaaaagttaccggcagttgttattaatgtggactatcatttagctccagaattcccggcgccagcagctccaaaagattgttaccgggtgcttgaatgggtagtggaacaaagcaacgaacttggcatcgacgcttcgaaaataggtgtttccggagatagcgcgggcggaactttagcagcggcggtaagttatatggattatgaagcagagacaaattatgtaggatttcaagctttactttacccagcgctaactttagtagatgaagataatgataagtatcagtgggatatttccaagtttggggcatccgaagatacacttccgctcgttgcgccaggtatcattggaatgaacagctctggcgaattactgcggaaagcctatgttagagatgaaaatcccgcagcgccaatttattccccactatcggctgtagataaaagtatttatccgcctacacttatagccagtgcggagtttgacgcgttacgagcttttgcagatgtttttgctaaagaactgcgagcaagtggtgtacaaacaaaagcaatcgtttaccaaggaatgtgccatgcttttattgataaatacgggattttccctcaagcggaagacgtggcagatgaaattgttcaaatgatgaaagaaatattttaaagaataatttgcaggcatttttcgaaatgcctgtttatttttggactaaattttgcgattagtactaaaaatgtattagaatagagaggagaaatgagaagggatgatgggactcatgaaatttcagctttttattcaaccaaaattagatgttcttcagggaaatattgtcgaatatgaaatacttttacgtgatgatagtgcagttcctagatttcctctatcagaattagaagctgtgctcgcggacgaagaactgtacttagctttttccgagtggtttagcgaggctttcttagacgttttaaagaaatatccaaatgatcgatttgccataaatattgcgccacaacagcttttttacatagaaacactccactggctagacaaattaaaaagcgagagccatcgtataactgtagaaatgaccgaagatattttcgatgtacccggtcataaacgccaccttaatgcgaacgataaaaacgcatttattctaaataaaattaaagtgattcacggtctcggctaccatatcgccatagacgatgttagttgcggattgaacagcctagagcgagtgatgagctacctacctta
>111	N operona: 62	first-last	lmo0111	gene_poz=(601-1308)	-	hypothetical protein	lmo0111	/position=118463 - 120370 (119063 - 119770)	/lenght=1908 (708)	/codons=636 (236)	/complement=false	GC-compoz=37.005649717514125%	/LCI1=1.3319148936170213	/LCI2=0.1073758865248227	p_i1=0.2585913858959036	p_i2=0.2781794229889364	/Tai=0.6413957969648141	/Tei=0.35036148069004275	/EEI=1.3042299133906652
gaactttagcagcggcggtaagttatatggattatgaagcagagacaaattatgtaggatttcaagctttactttacccagcgctaactttagtagatgaagataatgataagtatcagtgggatatttccaagtttggggcatccgaagatacacttccgctcgttgcgccaggtatcattggaatgaacagctctggcgaattactgcggaaagcctatgttagagatgaaaatcccgcagcgccaatttattccccactatcggctgtagataaaagtatttatccgcctacacttatagccagtgcggagtttgacgcgttacgagcttttgcagatgtttttgctaaagaactgcgagcaagtggtgtacaaacaaaagcaatcgtttaccaaggaatgtgccatgcttttattgataaatacgggattttccctcaagcggaagacgtggcagatgaaattgttcaaatgatgaaagaaatattttaaagaataatttgcaggcatttttcgaaatgcctgtttatttttggactaaattttgcgattagtactaaaaatgtattagaatagagaggagaaatgagaagggatgatgggactcatgaaatttcagctttttattcaaccaaaattagatgttcttcagggaaatattgtcgaatatgaaatacttttacgtgatgatagtgcagttcctagatttcctctatcagaattagaagctgtgctcgcggacgaagaactgtacttagctttttccgagtggtttagcgaggctttcttagacgttttaaagaaatatccaaatgatcgatttgccataaatattgcgccacaacagcttttttacatagaaacactccactggctagacaaattaaaaagcgagagccatcgtataactgtagaaatgaccgaagatattttcgatgtacccggtcataaacgccaccttaatgcgaacgataaaaacgcatttattctaaataaaattaaagtgattcacggtctcggctaccatatcgccatagacgatgttagttgcggattgaacagcctagagcgagtgatgagctacctaccttacataatagagattaaattctccctcattcatttcaaaaatataccattagaagatttactattatttattaaggcttgggcaaattttgctcagaagaataagctcgattttgttgttgagggaattgaaacgaaagaaaccatgactctactagaaagtcatggcgtctcgatttttcaaggttatctggttaataagccgtttccggtttgaaaactatctacttgatcgagtagattctcgtgcgagctaatggtgatgggctttttggaaagcagtagtccgctttcccgtaattcttctaacacttcagttactctagctcgactcgaacgacaataatcagctaagaacgtttgcgtgacatagactggaagctcaattgagccttctgtttgatgcaaatgaagtagctcaataatttccaccaaaatacgcgttactttgactatgggtgcttgattaatattcttgtaattttttgatgtaaataaatatctaacaataacttcatcaagtataagatggaaaaattgtggatttgcatataaataattgagaagaaactcgcggtcaataaatagaacggtaccgttttctaatgcgcgaacacggtattcagtaagttcaggcgctgtttttgtttcgagtaaactttccattccaaaaagcgcgtgttgaccaatcaacgcatttatcatccagcggccttcatttgtaggaccttctaaaacagccgttccctctaaaatagcacctatttgcggcgccttttcttcgtaatctctatatgaatgaataatttctcctttt
>112	N operona: 63	first-last	lmo0112	gene_poz=(601-1296)	-	Fnr/Crp family transcriptional regulator	null	/position=119140 - 121035 (119740 - 120435)	/lenght=1896 (696)	/codons=632 (232)	/complement=true	GC-compoz=36.637931034482754%	/LCI1=1.4227994227994227	/LCI2=0.11370851370851369	p_i1=0.30626427531677763	p_i2=0.3105443958611349	/Tai=0.5701264503191328	/Tei=0.3794899562750214	/EEI=1.5235828608015207
tccgggactttatttaaatgggatgatttttattagtaaggatcaatcttccattgaaaaaggctgtgttttagtagaagaattgatgcattacaaatacactgtaggtaatatcaccaaacaggaaacaatcatggataaaaaacaagaaattttcgctcgtcgcaaaggttatgaggaactaataccgcttgatgacatcattgcttgtttttatctaggcttacgagaatattttgaagtagcggagtttttagaggtaacagaagaatttttgcgccatacagtttctcattacgcggaaaaatatggtccaatgtatgattatggtggatatttcattaattttggcaattccattgatgtttacaagaagttttgaaagactctcctatctatggagggtctttttttggttggatatctctccagggaagaaaaagtaagtttttattgataaaatcactaaaattgttgctaaaaagtgactttttcatgtctaaattgtgaacacgatttttattcggtatctttttgacacaaatagcagtacagtaatatggtaaataccaattttaccttagtataggagttttgataatgcttcacacgatagatttttcagatattttttctagtgattattcaagtaaaatttcttttaaaaaaggagaaattattcattcatatagagattacgaagaaaaggcgccgcaaataggtgctattttagagggaacggctgttttagaaggtcctacaaatgaaggccgctggatgataaatgcgttgattggtcaacacgcgctttttggaatggaaagtttactcgaaacaaaaacagcgcctgaacttactgaataccgtgttcgcgcattagaaaacggtaccgttctatttattgaccgcgagtttcttctcaattatttatatgcaaatccacaatttttccatcttatacttgatgaagttattgttagatatttatttacatcaaaaaattacaagaatattaatcaagcacccatagtcaaagtaacgcgtattttggtggaaattattgagctacttcatttgcatcaaacagaaggctcaattgagcttccagtctatgtcacgcaaacgttcttagctgattattgtcgttcgagtcgagctagagtaactgaagtgttagaagaattacgggaaagcggactactgctttccaaaaagcccatcaccattagctcgcacgagaatctactcgatcaagtagatagttttcaaaccggaaacggcttattaaccagataaccttgaaaaatcgagacgccatgactttctagtagagtcatggtttctttcgtttcaattccctcaacaacaaaatcgagcttattcttctgagcaaaatttgcccaagccttaataaataatagtaaatcttctaatggtatatttttgaaatgaatgagggagaatttaatctctattatgtaaggtaggtagctcatcactcgctctaggctgttcaatccgcaactaacatcgtctatggcgatatggtagccgagaccgtgaatcactttaattttatttagaataaatgcgtttttatcgttcgcattaaggtggcgtttatgaccgggtacatcgaaaatatcttcggtcatttctacagttatacgatggctctcgctttttaatttgtctagccagtggagtgtttctatgtaaaaaagctgttgtggcgcaatatttatggcaaatcgatcatttggatatttctttaaaacgtctaagaaagcctcgctaaaccactcggaaaaagctaagtacagttcttcgtccgcgagcacagcttctaattctgatagaggaaatctaggaactgcactatcatcacgtaaaagt
>113	N operona: 64	first	lmo0113	gene_poz=(601-1053)	-	hypothetical protein	null	/position=120054 - 121706 (120654 - 121106)	/lenght=1653 (453)	/codons=551 (151)	/complement=true	GC-compoz=33.11258278145696%	/LCI1=1.28	/LCI2=0.06577777777777778	p_i1=0.23228056813794612	p_i2=0.09188593005175602	/Tai=0.3727852564862133	/Tei=0.18269733704658042	/EEI=2.259394916616256
aaattagttggatttgcttttcttttaaaagttttctatccatccattcccacttccatctcataaattaatatagtagttttgtcaccaatttggtgctatcggtacaaaatcagccacatttattttctagctctacaaatattatagcaccattttggttactggtaaactttatccgacaaatatgttcgaaaaagttccgttttggtgctaaaagtgctatactgaagccataaacatatggaggacaattattatggagctaaataaatttgtaggaaataaaataaaacaatatcgcgaggaacgaggcttaaatcaagaagcattagcagaaaagcttcatacaactcgccaaactattagccgttatgaaaatggcgatcgaaaagcaaatcaagatgttttatttgaacttgcaaaaatcttcaacaaacgattagatgacttttttcctgaaagaaatttaccccctgttgatgaacgcttggtaacaattgcagcccatattgatgatgacgtaaccgaggaagaaatgcgggatattttagcttatatagagatgaagaaaaaactccatcgcgggatgtgattttattgtacgaaaaattggtaaataaataccaagatgaggtaacaatcagagaagagaaaatgccttacaaacttccgggactttatttaaatgggatgatttttattagtaaggatcaatcttccattgaaaaaggctgtgttttagtagaagaattgatgcattacaaatacactgtaggtaatatcaccaaacaggaaacaatcatggataaaaaacaagaaattttcgctcgtcgcaaaggttatgaggaactaataccgcttgatgacatcattgcttgtttttatctaggcttacgagaatattttgaagtagcggagtttttagaggtaacagaagaatttttgcgccatacagtttctcattacgcggaaaaatatggtccaatgtatgattatggtggatatttcattaattttggcaattccattgatgtttacaagaagttttgaaagactctcctatctatggagggtctttttttggttggatatctctccagggaagaaaaagtaagtttttattgataaaatcactaaaattgttgctaaaaagtgactttttcatgtctaaattgtgaacacgatttttattcggtatctttttgacacaaatagcagtacagtaatatggtaaataccaattttaccttagtataggagttttgataatgcttcacacgatagatttttcagatattttttctagtgattattcaagtaaaatttcttttaaaaaaggagaaattattcattcatatagagattacgaagaaaaggcgccgcaaataggtgctattttagagggaacggctgttttagaaggtcctacaaatgaaggccgctggatgataaatgcgttgattggtcaacacgcgctttttggaatggaaagtttactcgaaacaaaaacagcgcctgaacttactgaataccgtgttcgcgcattagaaaacggtaccgttctatttattgaccgcgagtttcttctcaattatttatatgcaaatccacaatttttccatcttatacttgatgaagttattgttagat
>114	N operona: 64	last	lmo0114	gene_poz=(601-936)	-	repressor C1	null	/position=120512 - 122047 (121112 - 121447)	/lenght=1536 (336)	/codons=512 (112)	/complement=true	GC-compoz=36.01190476190476%	/LCI1=1.1681681681681682	/LCI2=0.07717717717717719	p_i1=0.17881828243476572	p_i2=0.13586000510363438	/Tai=0.49145132880016273	/Tei=0.22227400459327096	/EEI=1.7057707360974783
aatcgccgaagcaggtaaagcgccaatttcttcttttgttttatctaaatgaaaagctaatacatcaatcatttcctgctgaaccggttgcgacttttttctatttaaacctttttttcgtttccattctgcaagtgacgatctcgatactccaattatcctactaatttgcacatctgatttggttcttttgtattctcggtactcactaggtgttaaaataagcaacttttgctccgccgttagaagtcctttttccctatccccaagtgcttcaaaaaactccaactcttctatcaaacgctttcgaataaatcgattttcttcttgttctagttgaaaaattagttggatttgcttttcttttaaaagttttctatccatccattcccacttccatctcataaattaatatagtagttttgtcaccaatttggtgctatcggtacaaaatcagccacatttattttctagctctacaaatattatagcaccattttggttactggtaaactttatccgacaaatatgttcgaaaaagttccgttttggtgctaaaagtgctatactgaagccataaacatatggaggacaattattatggagctaaataaatttgtaggaaataaaataaaacaatatcgcgaggaacgaggcttaaatcaagaagcattagcagaaaagcttcatacaactcgccaaactattagccgttatgaaaatggcgatcgaaaagcaaatcaagatgttttatttgaacttgcaaaaatcttcaacaaacgattagatgacttttttcctgaaagaaatttaccccctgttgatgaacgcttggtaacaattgcagcccatattgatgatgacgtaaccgaggaagaaatgcgggatattttagcttatatagagatgaagaaaaaactccatcgcgggatgtgattttattgtacgaaaaattggtaaataaataccaagatgaggtaacaatcagagaagagaaaatgccttacaaacttccgggactttatttaaatgggatgatttttattagtaaggatcaatcttccattgaaaaaggctgtgttttagtagaagaattgatgcattacaaatacactgtaggtaatatcaccaaacaggaaacaatcatggataaaaaacaagaaattttcgctcgtcgcaaaggttatgaggaactaataccgcttgatgacatcattgcttgtttttatctaggcttacgagaatattttgaagtagcggagtttttagaggtaacagaagaatttttgcgccatacagtttctcattacgcggaaaaatatggtccaatgtatgattatggtggatatttcattaattttggcaattccattgatgtttacaagaagttttgaaagactctcctatctatggagggtctttttttggttggatatctctccagggaagaaaaagtaagtttttattgataaaatcactaaaattgttgctaaaaagtgactttttcatgtctaaattgtgaacacgatttttatt
>115	N operona: 65	first	lmo0115	gene_poz=(601-1029)	lmaD	hypothetical protein	null	/position=121064 - 122692 (121664 - 122092)	/lenght=1629 (429)	/codons=543 (143)	/complement=false	GC-compoz=34.731934731934736%	/LCI1=1.323943661971831	/LCI2=0.03779342723004695	p_i1=0.2545009709882343	p_i2=0.01998923547173564	/Tai=0.5752758654282406	/Tei=0.1179903119245621	/EEI=1.3397780255930005
ttgttacctcatcttggtatttatttaccaatttttcgtacaataaaatcacatcccgcgatggagttttttcttcatctctatataagctaaaatatcccgcatttcttcctcggttacgtcatcatcaatatgggctgcaattgttaccaagcgttcatcaacagggggtaaatttctttcaggaaaaaagtcatctaatcgtttgttgaagatttttgcaagttcaaataaaacatcttgatttgcttttcgatcgccattttcataacggctaatagtttggcgagttgtatgaagcttttctgctaatgcttcttgatttaagcctcgttcctcgcgatattgttttattttatttcctacaaatttatttagctccataataattgtcctccatatgtttatggcttcagtatagcacttttagcaccaaaacggaactttttcgaacatatttgtcggataaagtttaccagtaaccaaaatggtgctataatatttgtagagctagaaaataaatgtggctgattttgtaccgatagcaccaaattggtgacaaaactactatattaatttatgagatggaagtgggaatggatggatagaaaacttttaaaagaaaagcaaatccaactaatttttcaactagaacaagaagaaaatcgatttattcgaaagcgtttgatagaagagttggagttttttgaagcacttggggatagggaaaaaggacttctaacggcggagcaaaagttgcttattttaacacctagtgagtaccgagaatacaaaagaaccaaatcagatgtgcaaattagtaggataattggagtatcgagatcgtcacttgcagaatggaaacgaaaaaaaggtttaaatagaaaaaagtcgcaaccggttcagcaggaaatgattgatgtattagcttttcatttagataaaacaaaagaagaaattggcgctttacctgcttcggcgattgaatgtcagtatgaggcttttgtgattaatgaagccaataattaaggagtgataaaatgcaggttttagttttaccagaaaataaggatatcaattatataaaaacggtccaagaagtaaaacgattttttgcggattttgagcggtttcggatgattacggggttatcaaaaaagccacatttacttagaaatggttttctggaagagccgcagtttgagccggtagcattttctgctagacataataaagaagtcattttggaagcgcgatggttggtagagaaatatactgaaatgttgaatcagatggatgatttatatcgaactattttgatggaatgttacgtggaacgaaaacaagatgtggcggtaatgatggatttaccgtatgaaattgcccagtttaaacggataaaaaaacgggcagtgctagaacttgcaacgctaatggggattttagtaaggaaatgatgatactttcgtgatattttgaaacatcattttcctattaatatagaagtaagctaattgtccagtaagcggatgacaataaaagctgcatcagaatgaaggtgcaccgattttctgataatacatgatgttttacaaggaatttgtttttatgattggatttaaatccgtt
>116	N operona: 65	last	lmo0116	gene_poz=(601-1017)	lmaC	hypothetical protein	null	/position=121504 - 123120 (122104 - 122520)	/lenght=1617 (417)	/codons=539 (139)	/complement=false	GC-compoz=36.930455635491604%	/LCI1=1.3768115942028984	/LCI2=0.09734299516908214	p_i1=0.2819257454545003	p_i2=0.22804267995804905	/Tai=0.7297943458884164	/Tei=0.30523841196224416	/EEI=1.17738737881547
gaactttttcgaacatatttgtcggataaagtttaccagtaaccaaaatggtgctataatatttgtagagctagaaaataaatgtggctgattttgtaccgatagcaccaaattggtgacaaaactactatattaatttatgagatggaagtgggaatggatggatagaaaacttttaaaagaaaagcaaatccaactaatttttcaactagaacaagaagaaaatcgatttattcgaaagcgtttgatagaagagttggagttttttgaagcacttggggatagggaaaaaggacttctaacggcggagcaaaagttgcttattttaacacctagtgagtaccgagaatacaaaagaaccaaatcagatgtgcaaattagtaggataattggagtatcgagatcgtcacttgcagaatggaaacgaaaaaaaggtttaaatagaaaaaagtcgcaaccggttcagcaggaaatgattgatgtattagcttttcatttagataaaacaaaagaagaaattggcgctttacctgcttcggcgattgaatgtcagtatgaggcttttgtgattaatgaagccaataattaaggagtgataaaatgcaggttttagttttaccagaaaataaggatatcaattatataaaaacggtccaagaagtaaaacgattttttgcggattttgagcggtttcggatgattacggggttatcaaaaaagccacatttacttagaaatggttttctggaagagccgcagtttgagccggtagcattttctgctagacataataaagaagtcattttggaagcgcgatggttggtagagaaatatactgaaatgttgaatcagatggatgatttatatcgaactattttgatggaatgttacgtggaacgaaaacaagatgtggcggtaatgatggatttaccgtatgaaattgcccagtttaaacggataaaaaaacgggcagtgctagaacttgcaacgctaatggggattttagtaaggaaatgatgatactttcgtgatattttgaaacatcattttcctattaatatagaagtaagctaattgtccagtaagcggatgacaataaaagctgcatcagaatgaaggtgcaccgattttctgataatacatgatgttttacaaggaatttgtttttatgattggatttaaatccgttgagataaacaaatattctattttggaaagtaaagttcggaggaataaattattaaatgtggtcttgaccgaactttgctttctgttttaaaggagtgaacgtttggtgaagagtttgagcttcatgagagttttggaagcagtgagaacaatgctccaggaaaaaggcggactagatatttctattgtaatgcgtgaccaagtggaaatgcctacaacgatgatcgagatgattgatcaagaggaagaagaaagccaaactgcctggaaagaaaaataccgttttgcaatccatcattatacaaatgaaacggacttagcgggagtcgaaaagatagatacgcttatccaaacaggattcactttgcctgaaggatacaaattaatcgctgttcgacattacggaaaacaaaatttagtcaaagaaaa
>117	N operona: 66	first	lmo0117	gene_poz=(601-990)	lmaB	antigen B	null	/position=122198 - 123787 (122798 - 123187)	/lenght=1590 (390)	/codons=530 (130)	/complement=false	GC-compoz=36.92307692307693%	/LCI1=1.2403100775193798	/LCI2=0.07881136950904395	p_i1=0.2127515847878312	p_i2=0.14272553871956817	/Tai=0.4355461188160352	/Tei=0.22845298484761134	/EEI=1.9679033907528576
ggatgattacggggttatcaaaaaagccacatttacttagaaatggttttctggaagagccgcagtttgagccggtagcattttctgctagacataataaagaagtcattttggaagcgcgatggttggtagagaaatatactgaaatgttgaatcagatggatgatttatatcgaactattttgatggaatgttacgtggaacgaaaacaagatgtggcggtaatgatggatttaccgtatgaaattgcccagtttaaacggataaaaaaacgggcagtgctagaacttgcaacgctaatggggattttagtaaggaaatgatgatactttcgtgatattttgaaacatcattttcctattaatatagaagtaagctaattgtccagtaagcggatgacaataaaagctgcatcagaatgaaggtgcaccgattttctgataatacatgatgttttacaaggaatttgtttttatgattggatttaaatccgttgagataaacaaatattctattttggaaagtaaagttcggaggaataaattattaaatgtggtcttgaccgaactttgctttctgttttaaaggagtgaacgtttggtgaagagtttgagcttcatgagagttttggaagcagtgagaacaatgctccaggaaaaaggcggactagatatttctattgtaatgcgtgaccaagtggaaatgcctacaacgatgatcgagatgattgatcaagaggaagaagaaagccaaactgcctggaaagaaaaataccgttttgcaatccatcattatacaaatgaaacggacttagcgggagtcgaaaagatagatacgcttatccaaacaggattcactttgcctgaaggatacaaattaatcgctgttcgacattacggaaaacaaaatttagtcaaagaaaatacgttaattcacgcaaaaaccagttttgaagtaagtatttgtcgtgaattaaaagtaaaaatttagggggaaatattaatggcatttgaagagaatttatattgtgattatacaccgggagctgctaaagcggtcgcggggaaagatgtaattttagcagtttttaacgcagcgggggacaaactattagcggttgcgggccaacaaggtctaactgtaaaccgttctaaagatagcattgaaattacatctaaagatacagttggcggatggaaatccaaaattggcggtatgaaagaatggtcaattgaaaatgacggattatatgtcgctgatgcagagtctcacaaagaattggcgaaatatttcgaaagtgatagcccggtttgtgtgaaaatcattaatcaagcatctaaaaaaggtcttttcggtggtttggcaattgtagctgactatagttttgaagcaccttttgacgaagcgatgacttactctgtaaaactagacggaatgggcgcgcttgttgatttaacgattactgagggcggcgaccaaatgcccggcgaaacacctgtagcaccagcagaataaaatagaaagccactgaaataagtggctttcccttaggaggaaaataaatgtttgaagtgaatgatacaacttata
>118	N operona: 66	last	lmo0118	gene_poz=(601-1113)	lmaA	antigen A	null	/position=122600 - 124312 (123200 - 123712)	/lenght=1713 (513)	/codons=571 (171)	/complement=false	GC-compoz=42.10526315789473%	/LCI1=1.0	/LCI2=0.0392156862745098	p_i1=0.10960961098335197	p_i2=0.022277743342975855	/Tai=0.35179130994316155	/Tei=0.12004996900867829	/EEI=2.901191195091096
taaaagctgcatcagaatgaaggtgcaccgattttctgataatacatgatgttttacaaggaatttgtttttatgattggatttaaatccgttgagataaacaaatattctattttggaaagtaaagttcggaggaataaattattaaatgtggtcttgaccgaactttgctttctgttttaaaggagtgaacgtttggtgaagagtttgagcttcatgagagttttggaagcagtgagaacaatgctccaggaaaaaggcggactagatatttctattgtaatgcgtgaccaagtggaaatgcctacaacgatgatcgagatgattgatcaagaggaagaagaaagccaaactgcctggaaagaaaaataccgttttgcaatccatcattatacaaatgaaacggacttagcgggagtcgaaaagatagatacgcttatccaaacaggattcactttgcctgaaggatacaaattaatcgctgttcgacattacggaaaacaaaatttagtcaaagaaaatacgttaattcacgcaaaaaccagttttgaagtaagtatttgtcgtgaattaaaagtaaaaatttagggggaaatattaatggcatttgaagagaatttatattgtgattatacaccgggagctgctaaagcggtcgcggggaaagatgtaattttagcagtttttaacgcagcgggggacaaactattagcggttgcgggccaacaaggtctaactgtaaaccgttctaaagatagcattgaaattacatctaaagatacagttggcggatggaaatccaaaattggcggtatgaaagaatggtcaattgaaaatgacggattatatgtcgctgatgcagagtctcacaaagaattggcgaaatatttcgaaagtgatagcccggtttgtgtgaaaatcattaatcaagcatctaaaaaaggtcttttcggtggtttggcaattgtagctgactatagttttgaagcaccttttgacgaagcgatgacttactctgtaaaactagacggaatgggcgcgcttgttgatttaacgattactgagggcggcgaccaaatgcccggcgaaacacctgtagcaccagcagaataaaatagaaagccactgaaataagtggctttcccttaggaggaaaataaatgtttgaagtgaatgatacaacttatattttacgatttaataaacaaaaagttaaaacggtggaattaacatcagggattagtttagttgcagctttgactgcgaataaagggattttgagctatcaagtgattgaaacgctatttgtttcaggacttgtggaagaaaaaggcttagtacctgtaaaacaaaaagaagctttggagattttcgacaaattagtagaagaacaaggcttaatttcgcttaatgtagctgttattgagaaattgcaagaggatatgggttttttgttccgttaaaacagattgaatttgagtattttggtgctgaggacgaagaagtggatagtgaaatgaaccatgattttgatttggaaaaacagttcgctttttttgtagtcaattttcgaatgtccaagcatgattttgaagaacttactgaagtggagaaaaatttcatcatgaaagaatgggaaaacaaggtgatttttgaatctactatgcttcgaaatgcagttttaaatgcggaacaaaatctcaatcgaaaacg
>119	N operona: 67	first-last	lmo0119	gene_poz=(601-903)	-	hypothetical protein	lmo0119	/position=123160 - 124662 (123760 - 124062)	/lenght=1503 (303)	/codons=501 (101)	/complement=false	GC-compoz=32.67326732673268%	/LCI1=1.54	/LCI2=0.05133333333333335	p_i1=0.3695034898846581	p_i2=0.047793172667451665	/Tai=0.28434633949030386	/Tei=0.14301385540070652	/EEI=2.5937104499647194
ttgtcgtgaattaaaagtaaaaatttagggggaaatattaatggcatttgaagagaatttatattgtgattatacaccgggagctgctaaagcggtcgcggggaaagatgtaattttagcagtttttaacgcagcgggggacaaactattagcggttgcgggccaacaaggtctaactgtaaaccgttctaaagatagcattgaaattacatctaaagatacagttggcggatggaaatccaaaattggcggtatgaaagaatggtcaattgaaaatgacggattatatgtcgctgatgcagagtctcacaaagaattggcgaaatatttcgaaagtgatagcccggtttgtgtgaaaatcattaatcaagcatctaaaaaaggtcttttcggtggtttggcaattgtagctgactatagttttgaagcaccttttgacgaagcgatgacttactctgtaaaactagacggaatgggcgcgcttgttgatttaacgattactgagggcggcgaccaaatgcccggcgaaacacctgtagcaccagcagaataaaatagaaagccactgaaataagtggctttcccttaggaggaaaataaatgtttgaagtgaatgatacaacttatattttacgatttaataaacaaaaagttaaaacggtggaattaacatcagggattagtttagttgcagctttgactgcgaataaagggattttgagctatcaagtgattgaaacgctatttgtttcaggacttgtggaagaaaaaggcttagtacctgtaaaacaaaaagaagctttggagattttcgacaaattagtagaagaacaaggcttaatttcgcttaatgtagctgttattgagaaattgcaagaggatatgggttttttgttccgttaaaacagattgaatttgagtattttggtgctgaggacgaagaagtggatagtgaaatgaaccatgattttgatttggaaaaacagttcgctttttttgtagtcaattttcgaatgtccaagcatgattttgaagaacttactgaagtggagaaaaatttcatcatgaaagaatgggaaaacaaggtgatttttgaatctactatgcttcgaaatgcagttttaaatgcggaacaaaatctcaatcgaaaacgaaattcccgttttatcgacttgcataaaaaacgtcagaagaaagccgatgttaattatacagtaaatgcacttcaagcaatttccgagaatgaagcgaaggaaggtaaagcgtggattgatcggatttatggtgcaaatgggttgcgaagacctaagaataaagaagaaaggaggaacgtgaatggcggattctaaaagttttacatttgaactcaacgagagcgttttaacagcgcaagttggcaggctagatgaaatggcgatggttgtagagcaacgattttcagagctcaaaatgactattgaagatgttggaaatgctgatccaggttcgaaaatttccgagtct
>120	N operona: 68	first	lmo0120	gene_poz=(601-1005)	-	hypothetical protein	lmo0120	/position=123504 - 125108 (124104 - 124508)	/lenght=1605 (405)	/codons=535 (135)	/complement=false	GC-compoz=36.04938271604938%	/LCI1=1.4875621890547264	/LCI2=0.04129353233830848	p_i1=0.34106650523500476	p_i2=0.02588567741018835	/Tai=0.59483629557	/Tei=0.12329710966916953	/EEI=1.5230842317686113
cggtttgtgtgaaaatcattaatcaagcatctaaaaaaggtcttttcggtggtttggcaattgtagctgactatagttttgaagcaccttttgacgaagcgatgacttactctgtaaaactagacggaatgggcgcgcttgttgatttaacgattactgagggcggcgaccaaatgcccggcgaaacacctgtagcaccagcagaataaaatagaaagccactgaaataagtggctttcccttaggaggaaaataaatgtttgaagtgaatgatacaacttatattttacgatttaataaacaaaaagttaaaacggtggaattaacatcagggattagtttagttgcagctttgactgcgaataaagggattttgagctatcaagtgattgaaacgctatttgtttcaggacttgtggaagaaaaaggcttagtacctgtaaaacaaaaagaagctttggagattttcgacaaattagtagaagaacaaggcttaatttcgcttaatgtagctgttattgagaaattgcaagaggatatgggttttttgttccgttaaaacagattgaatttgagtattttggtgctgaggacgaagaagtggatagtgaaatgaaccatgattttgatttggaaaaacagttcgctttttttgtagtcaattttcgaatgtccaagcatgattttgaagaacttactgaagtggagaaaaatttcatcatgaaagaatgggaaaacaaggtgatttttgaatctactatgcttcgaaatgcagttttaaatgcggaacaaaatctcaatcgaaaacgaaattcccgttttatcgacttgcataaaaaacgtcagaagaaagccgatgttaattatacagtaaatgcacttcaagcaatttccgagaatgaagcgaaggaaggtaaagcgtggattgatcggatttatggtgcaaatgggttgcgaagacctaagaataaagaagaaaggaggaacgtgaatggcggattctaaaagttttacatttgaactcaacgagagcgttttaacagcgcaagttggcaggctagatgaaatggcgatggttgtagagcaacgattttcagagctcaaaatgactattgaagatgttggaaatgctgatccaggttcgaaaatttccgagtctttaggtgggctgcagtctgggcttggcacgattagttcggcgtttggacagctgggttctagtagtgaggcgattacatctggattcggtactgcggttggttctgttggtggaatcacggatgcgtttaaaaatctaggttcaagtgtgcaaaatggtacgttattttcaagcttggcgactggaattggtggcatgagtacgatgcttggtggagtatctggcggcgttcaaggaattacaaatctagctagtggttttatggagttgaagaaccatttaggcggattaatgtcttctattggcggcgttggtggaattatgggtaaactgacctctcctatggggttagttattatcggtattgtagcgttagtagctgcatttgcgtatttgatgacgacgaatgaatcattccgaaatacggtgatgtcagtcgtaacaca
>121	N operona: 68	middle	lmo0121	gene_poz=(601-2469)	-	phage tail protein	null	/position=123895 - 126963 (124495 - 126363)	/lenght=3069 (1869)	/codons=1023 (623)	/complement=false	GC-compoz=40.28892455858748%	/LCI1=1.1463022508038585	/LCI2=0.07754555198285101	p_i1=0.1689842954961879	p_i2=0.1373963977069029	/Tai=0.47661798732323746	/Tei=0.22365675793621262	/EEI=1.917822688401324
gaaacgctatttgtttcaggacttgtggaagaaaaaggcttagtacctgtaaaacaaaaagaagctttggagattttcgacaaattagtagaagaacaaggcttaatttcgcttaatgtagctgttattgagaaattgcaagaggatatgggttttttgttccgttaaaacagattgaatttgagtattttggtgctgaggacgaagaagtggatagtgaaatgaaccatgattttgatttggaaaaacagttcgctttttttgtagtcaattttcgaatgtccaagcatgattttgaagaacttactgaagtggagaaaaatttcatcatgaaagaatgggaaaacaaggtgatttttgaatctactatgcttcgaaatgcagttttaaatgcggaacaaaatctcaatcgaaaacgaaattcccgttttatcgacttgcataaaaaacgtcagaagaaagccgatgttaattatacagtaaatgcacttcaagcaatttccgagaatgaagcgaaggaaggtaaagcgtggattgatcggatttatggtgcaaatgggttgcgaagacctaagaataaagaagaaaggaggaacgtgaatggcggattctaaaagttttacatttgaactcaacgagagcgttttaacagcgcaagttggcaggctagatgaaatggcgatggttgtagagcaacgattttcagagctcaaaatgactattgaagatgttggaaatgctgatccaggttcgaaaatttccgagtctttaggtgggctgcagtctgggcttggcacgattagttcggcgtttggacagctgggttctagtagtgaggcgattacatctggattcggtactgcggttggttctgttggtggaatcacggatgcgtttaaaaatctaggttcaagtgtgcaaaatggtacgttattttcaagcttggcgactggaattggtggcatgagtacgatgcttggtggagtatctggcggcgttcaaggaattacaaatctagctagtggttttatggagttgaagaaccatttaggcggattaatgtcttctattggcggcgttggtggaattatgggtaaactgacctctcctatggggttagttattatcggtattgtagcgttagtagctgcatttgcgtatttgatgacgacgaatgaatcattccgaaatacggtgatgtcagtcgtaacacaggttgcgcaactgttcggtcaacttgtcgccagtttaatgccgattatcatgcaaattgttactgcggttatgcaaattggtgccgcgttaatgccaatggttatgcaatttattagcttttttgcgcaattgttagcccaattaatgccgtttattaatatgctgatttccatgcttatgcctgttattatgcagattgttcaagttgttatgtcgcttgtttcggcactattaccgagcatcatgacagtgattcaaggcattatgagcgttattcaatttttaattccaataatcatgcaaattgcgacggtggttgtacaaattgttgtaacgattatttcttatataagtaaaattatgccgattgtaatgacgattattggcgttattgtttcgattatcacaacgattattagttacgtcgttattattgcgacgacgattgctagtgttattgggaaaattattagctttattgcgagtgttattacggcggttatcgggattgtgcaaccaattattgcctttattaccaatatctttacgactatcgtgacaattattggtgcagctttccaaatggtatttactgttgcatccaaaatttggaattccattatgtcgactatttccggaattattgacggaatcaaagcagtcatcacaggtatttctactacagtttcatcagtgtttaacggagtgaagcgcattattacaggtgtttttgacggaatcaaaagtgcttggggtggtttaactgattttgtaggaaatattttcgatggtgtttcaagtgcaattcaaacagtggtagacaatgtcaaaggttttgtaaacgtggtaattcgagggattaatggagccattggtttaattaataagattccaggagttgaaatcggcaaaataccgcaattaatttccggaacaacaaatttccaaggtggctttgctcgaatgaatgaaggcggccgaggcgaaatggttgttttaccgtcgggttcgcaagtaattccgcacgatgcaacgatgaaatacgcaagagaaagtgcgcgcggaaataaatcaatgctttacacgagtcaaggcgctgatttggctagagttgaaaatcttctcgagcgcttactacaaaaaaatcctgtaatcaaaatggatgacaaagtggtagctgaggtagttagccgtaatcaagctaactcatttgatcagtacaactacacaatgggaggtgcagcttattcatgagtgacttgtttttagaattaaatggaaaagtgcattcgcttagtgagacatttccaggtctttctgtacaagaagtttcgagacaaagtccccagttaagcatggaaactgctgaaatagctgggactgatggggttatcccaggaatgacccaatttaaaccgtttatcttttcagcaaaatgtaatttgcaagcacttgatattccagattatcatttggcagtcagagaaatttatgaatttttattccagcgcgatagttattatatttggagcgatcaaatgccaggaattcggtatgaggtgcatcctaaaccagttgattttagtcgagaatcggatcgtgttggtttactcactatagaatttgatgtatttaaaggttatgcggagtcacgtggcacgagccttgaccctatgacttttgaagtggatttatggcaaatgggaatgaatttatcgaaccgtgatgatttattttatatttttaaagaaaatacatttcgggtctataatgcggggagcgaccgtgttaatccactgatgcggcatgaactagatattgcgatgacggcgaatgggacaccaacgattcata
>122	N operona: 68	middle	lmo0122	gene_poz=(601-1419)	-	hypothetical protein	null	/position=125760 - 127778 (126360 - 127178)	/lenght=2019 (819)	/codons=673 (273)	/complement=false	GC-compoz=38.46153846153847%	/LCI1=1.241421568627451	/LCI2=0.10416666666666667	p_i1=0.21329078889039	p_i2=0.2619513978906084	/Tai=0.5927069992989349	/Tei=0.3357562581015476	/EEI=1.546168963074082
aatcaaagcagtcatcacaggtatttctactacagtttcatcagtgtttaacggagtgaagcgcattattacaggtgtttttgacggaatcaaaagtgcttggggtggtttaactgattttgtaggaaatattttcgatggtgtttcaagtgcaattcaaacagtggtagacaatgtcaaaggttttgtaaacgtggtaattcgagggattaatggagccattggtttaattaataagattccaggagttgaaatcggcaaaataccgcaattaatttccggaacaacaaatttccaaggtggctttgctcgaatgaatgaaggcggccgaggcgaaatggttgttttaccgtcgggttcgcaagtaattccgcacgatgcaacgatgaaatacgcaagagaaagtgcgcgcggaaataaatcaatgctttacacgagtcaaggcgctgatttggctagagttgaaaatcttctcgagcgcttactacaaaaaaatcctgtaatcaaaatggatgacaaagtggtagctgaggtagttagccgtaatcaagctaactcatttgatcagtacaactacacaatgggaggtgcagcttattcatgagtgacttgtttttagaattaaatggaaaagtgcattcgcttagtgagacatttccaggtctttctgtacaagaagtttcgagacaaagtccccagttaagcatggaaactgctgaaatagctgggactgatggggttatcccaggaatgacccaatttaaaccgtttatcttttcagcaaaatgtaatttgcaagcacttgatattccagattatcatttggcagtcagagaaatttatgaatttttattccagcgcgatagttattatatttggagcgatcaaatgccaggaattcggtatgaggtgcatcctaaaccagttgattttagtcgagaatcggatcgtgttggtttactcactatagaatttgatgtatttaaaggttatgcggagtcacgtggcacgagccttgaccctatgacttttgaagtggatttatggcaaatgggaatgaatttatcgaaccgtgatgatttattttatatttttaaagaaaatacatttcgggtctataatgcggggagcgaccgtgttaatccactgatgcggcatgaactagatattgcgatgacggcgaatgggacaccaacgattcataatcttacaacgggagaatccttcgagtatcagaaagagctccgaaaaacagatgttttactgttgaacaatatttatccacttgttaataaccgccgtgttggaaaagataccaatcatgggattatcacccttgaaaaaggctggaacgattttgaaatcaaaggtgtaacggatgtaacgattgcttttaattttccgttcatttatcggtaggtgatagatatggattatgtgattattcaaagtatggacaaagaagtggaagagattcttacagacatagattacggctccttttcctacgattatgaaaaaaatacaagtcgtgctatttcgtttactgtgaacaaaacgaaacagaatgcagcaatttttgacttggtaggaaatgaagcaattttaacatatcaagggcagcaatttgttattaaaaaatgtacgccaaaatctattggaggaacactttcaaagcagattacggcccagcatatttgttatacagtgcaagatcatgtgcagtataacgtgaaatctggacgaaaaaaatattcgattcaaacggtattggaatttgcgttacaagataatgtactaggattttcttatgaaattcaagggagttttcctttagttgaattagaggacttaggaaataaaaatggcttagagctagtgaatttatgtttggaagaattcggagcaattttatttgcagataataaaaagctttatttttacgatgaaaaaagctggtatgtaaagacagagaagcaatttcgttatttatataatacagaagaagtttcggtggat
>123	N operona: 68	middle	lmo0123	gene_poz=(601-1737)	-	hypothetical protein	null	/position=126588 - 128924 (127188 - 128324)	/lenght=2337 (1137)	/codons=779 (379)	/complement=false	GC-compoz=35.26824978012313%	/LCI1=1.3977072310405643	/LCI2=0.08589065255731927	p_i1=0.29293664552818977	p_i2=0.17384511497467406	/Tai=0.4688852292272718	/Tei=0.2564606034772067	/EEI=1.7244377556629404
gtcagagaaatttatgaatttttattccagcgcgatagttattatatttggagcgatcaaatgccaggaattcggtatgaggtgcatcctaaaccagttgattttagtcgagaatcggatcgtgttggtttactcactatagaatttgatgtatttaaaggttatgcggagtcacgtggcacgagccttgaccctatgacttttgaagtggatttatggcaaatgggaatgaatttatcgaaccgtgatgatttattttatatttttaaagaaaatacatttcgggtctataatgcggggagcgaccgtgttaatccactgatgcggcatgaactagatattgcgatgacggcgaatgggacaccaacgattcataatcttacaacgggagaatccttcgagtatcagaaagagctccgaaaaacagatgttttactgttgaacaatatttatccacttgttaataaccgccgtgttggaaaagataccaatcatgggattatcacccttgaaaaaggctggaacgattttgaaatcaaaggtgtaacggatgtaacgattgcttttaattttccgttcatttatcggtaggtgatagatatggattatgtgattattcaaagtatggacaaagaagtggaagagattcttacagacatagattacggctccttttcctacgattatgaaaaaaatacaagtcgtgctatttcgtttactgtgaacaaaacgaaacagaatgcagcaatttttgacttggtaggaaatgaagcaattttaacatatcaagggcagcaatttgttattaaaaaatgtacgccaaaatctattggaggaacactttcaaagcagattacggcccagcatatttgttatacagtgcaagatcatgtgcagtataacgtgaaatctggacgaaaaaaatattcgattcaaacggtattggaatttgcgttacaagataatgtactaggattttcttatgaaattcaagggagttttcctttagttgaattagaggacttaggaaataaaaatggcttagagctagtgaatttatgtttggaagaattcggagcaattttatttgcagataataaaaagctttatttttacgatgaaaaaagctggtatgtaaagacagagaagcaatttcgttatttatataatacagaagaagtttcggtggatacgaacacagacaatttgaagacggagataaaatgttacggcaagcaaaaagagaatgccgataagctgactggagataataagtacatggcggttgtcacgtatacttcgccgaatgaggctatttacgggaaacgaatggcaaatgctaaaagtgatgataaaatcacgaacaatgatgacttattaatttttgcaaagaagcaaattctagatgttccagaaacagcgcttactatttcttacaaaggaaaagaacctgtttcagagcgggatgtttggtatttcattcatgaaccgatggggtttgaaacagaagtaaaagtaacgaaaattaaatcgagtcatccttggagtaagaagtttcaagaaattggcttcagtaattcgcgacgggatatggtccgaattcaaacacaaattgctaatcaagtgaaaaaagcgagcgtggatacaaataaaatcaattcgttttcgagcatcgcaatgaatgcttatgattcacgaattttaacggaagtagtaggtgtggtagatggcgactgaaattagagtgttaaaaaatgtagatgatacagttttctatccgaagacacatgtaacggctgtggaaggtttggactcggctacaactactacatctggattaatgccggccagcgacaaaacgaaattaaatggaatcgaagctaatgcagaaaaaaacaatgtgactgcaatcgatattgccaattggaataaaaaacaggacgcaattttggtttctgaaaatggttctaatttcaaaataactgtcacaaatgctggtgaactaaaggcaacaaaagtggaataggaaggaggttgcgtatgaagttggatttatggaaatgggaaatgcttcttcaaggtcgagaatttagaaataaaacaaatgacaactggcaaaaattgatggattggtccgattttatttcaacaggtttaagcgcgatttatgtctatgtaaataaagcggatgctaccttaaataacaaaattgataccgtggataaagcagtaaatgcaagggttaatgagctgattagcgggacagagcagctaagtgaagtggttgatgcgagatcagatgcgtttggtgcacgatatcctgtgctaagagaacgt
>124	N operona: 68	middle	lmo0124	gene_poz=(601-900)	-	hypothetical protein	lmo0124	/position=127714 - 129213 (128314 - 128613)	/lenght=1500 (300)	/codons=500 (100)	/complement=false	GC-compoz=37.333333333333336%	/LCI1=1.1481481481481481	/LCI2=0.061952861952861975	p_i1=0.16980573123079257	p_i2=0.07884813018390958	/Tai=0.34794647548736957	/Tei=0.17096331716551863	/EEI=2.2352227975240906
gctggtatgtaaagacagagaagcaatttcgttatttatataatacagaagaagtttcggtggatacgaacacagacaatttgaagacggagataaaatgttacggcaagcaaaaagagaatgccgataagctgactggagataataagtacatggcggttgtcacgtatacttcgccgaatgaggctatttacgggaaacgaatggcaaatgctaaaagtgatgataaaatcacgaacaatgatgacttattaatttttgcaaagaagcaaattctagatgttccagaaacagcgcttactatttcttacaaaggaaaagaacctgtttcagagcgggatgtttggtatttcattcatgaaccgatggggtttgaaacagaagtaaaagtaacgaaaattaaatcgagtcatccttggagtaagaagtttcaagaaattggcttcagtaattcgcgacgggatatggtccgaattcaaacacaaattgctaatcaagtgaaaaaagcgagcgtggatacaaataaaatcaattcgttttcgagcatcgcaatgaatgcttatgattcacgaattttaacggaagtagtaggtgtggtagatggcgactgaaattagagtgttaaaaaatgtagatgatacagttttctatccgaagacacatgtaacggctgtggaaggtttggactcggctacaactactacatctggattaatgccggccagcgacaaaacgaaattaaatggaatcgaagctaatgcagaaaaaaacaatgtgactgcaatcgatattgccaattggaataaaaaacaggacgcaattttggtttctgaaaatggttctaatttcaaaataactgtcacaaatgctggtgaactaaaggcaacaaaagtggaataggaaggaggttgcgtatgaagttggatttatggaaatgggaaatgcttcttcaaggtcgagaatttagaaataaaacaaatgacaactggcaaaaattgatggattggtccgattttatttcaacaggtttaagcgcgatttatgtctatgtaaataaagcggatgctaccttaaataacaaaattgataccgtggataaagcagtaaatgcaagggttaatgagctgattagcgggacagagcagctaagtgaagtggttgatgcgagatcagatgcgtttggtgcacgatatcctgtgctaagagaacgtttaaaccaagaacagcttaactttagcaaaaagagcacgattcaatttgatgcgagtactatcataagtatggaaaaacaagatattgggctgctaacaagtaaaaaaatctcagaagcgcaaaccgtatgttttttaaatatatcaagcctcgatgaagaagcagatattgttcttgaaaaaacaggtgagacaagcttctcagacaatttaacgagcctagtctttgcgaaaattggaacgaatgaacgctaccaaatggagccagttggtgcataaaggaggagtg
>125	N operona: 68	middle	lmo0125	gene_poz=(601-1176)	-	hypothetical protein	lmo0125	/position=128028 - 129803 (128628 - 129203)	/lenght=1776 (576)	/codons=592 (192)	/complement=false	GC-compoz=37.5%	/LCI1=1.2617801047120418	/LCI2=0.06509598603839441	p_i1=0.22324708173522756	p_i2=0.08949425593737777	/Tai=0.49724070224756867	/Tei=0.18054483034364	/EEI=1.6556452714006
ggaaaagaacctgtttcagagcgggatgtttggtatttcattcatgaaccgatggggtttgaaacagaagtaaaagtaacgaaaattaaatcgagtcatccttggagtaagaagtttcaagaaattggcttcagtaattcgcgacgggatatggtccgaattcaaacacaaattgctaatcaagtgaaaaaagcgagcgtggatacaaataaaatcaattcgttttcgagcatcgcaatgaatgcttatgattcacgaattttaacggaagtagtaggtgtggtagatggcgactgaaattagagtgttaaaaaatgtagatgatacagttttctatccgaagacacatgtaacggctgtggaaggtttggactcggctacaactactacatctggattaatgccggccagcgacaaaacgaaattaaatggaatcgaagctaatgcagaaaaaaacaatgtgactgcaatcgatattgccaattggaataaaaaacaggacgcaattttggtttctgaaaatggttctaatttcaaaataactgtcacaaatgctggtgaactaaaggcaacaaaagtggaataggaaggaggttgcgtatgaagttggatttatggaaatgggaaatgcttcttcaaggtcgagaatttagaaataaaacaaatgacaactggcaaaaattgatggattggtccgattttatttcaacaggtttaagcgcgatttatgtctatgtaaataaagcggatgctaccttaaataacaaaattgataccgtggataaagcagtaaatgcaagggttaatgagctgattagcgggacagagcagctaagtgaagtggttgatgcgagatcagatgcgtttggtgcacgatatcctgtgctaagagaacgtttaaaccaagaacagcttaactttagcaaaaagagcacgattcaatttgatgcgagtactatcataagtatggaaaaacaagatattgggctgctaacaagtaaaaaaatctcagaagcgcaaaccgtatgttttttaaatatatcaagcctcgatgaagaagcagatattgttcttgaaaaaacaggtgagacaagcttctcagacaatttaacgagcctagtctttgcgaaaattggaacgaatgaacgctaccaaatggagccagttggtgcataaaggaggagtgagcgatgactgaaataaagcgaatgctacagacaaaagaagataattcaaaagaacaattttatccagagacgcatgttgcggggattgtcgggttgacagaatatgtgtcaggtcagcttccgacaggtgtggttagtgtgaatggtaaggcaggtcgcgtgttactggatgctgaagacgttcacgctgcaaaaaaaagccacacccatgaagtcgcaacatacactacggatggctttatgagttcttttgataaacaaaagattgatcaattagtttcaccggaagctggcgtgacaagcataaatggtaaaacagggattgttgatttattcgcatcggacttagatgcagcagagataaaccacacgcatgcagaagcaactactacagaaagcggttttttatcaatcgacgacaaagaaaaattagatgcgatacaagtaatcgcgctggaaactattaaggaggttatagaatgactaaaattgtaaaaatgtcagagaagaatgaacatggaactctagaacaattctatccagaaacacatgcagaggctgttaaaggacttgtgtcggtttcagagga
>126	N operona: 68	middle	lmo0126	gene_poz=(601-1080)	-	hypothetical protein	lmo0126	/position=128618 - 130297 (129218 - 129697)	/lenght=1680 (480)	/codons=560 (160)	/complement=false	GC-compoz=41.25%	/LCI1=1.0272536687631026	/LCI2=0.10587002096436061	p_i1=0.11975258089305006	p_i2=0.2705465296870127	/Tai=0.4804693786412091	/Tei=0.34349187671831144	/EEI=1.6128977512279472
gaggttgcgtatgaagttggatttatggaaatgggaaatgcttcttcaaggtcgagaatttagaaataaaacaaatgacaactggcaaaaattgatggattggtccgattttatttcaacaggtttaagcgcgatttatgtctatgtaaataaagcggatgctaccttaaataacaaaattgataccgtggataaagcagtaaatgcaagggttaatgagctgattagcgggacagagcagctaagtgaagtggttgatgcgagatcagatgcgtttggtgcacgatatcctgtgctaagagaacgtttaaaccaagaacagcttaactttagcaaaaagagcacgattcaatttgatgcgagtactatcataagtatggaaaaacaagatattgggctgctaacaagtaaaaaaatctcagaagcgcaaaccgtatgttttttaaatatatcaagcctcgatgaagaagcagatattgttcttgaaaaaacaggtgagacaagcttctcagacaatttaacgagcctagtctttgcgaaaattggaacgaatgaacgctaccaaatggagccagttggtgcataaaggaggagtgagcgatgactgaaataaagcgaatgctacagacaaaagaagataattcaaaagaacaattttatccagagacgcatgttgcggggattgtcgggttgacagaatatgtgtcaggtcagcttccgacaggtgtggttagtgtgaatggtaaggcaggtcgcgtgttactggatgctgaagacgttcacgctgcaaaaaaaagccacacccatgaagtcgcaacatacactacggatggctttatgagttcttttgataaacaaaagattgatcaattagtttcaccggaagctggcgtgacaagcataaatggtaaaacagggattgttgatttattcgcatcggacttagatgcagcagagataaaccacacgcatgcagaagcaactactacagaaagcggttttttatcaatcgacgacaaagaaaaattagatgcgatacaagtaatcgcgctggaaactattaaggaggttatagaatgactaaaattgtaaaaatgtcagagaagaatgaacatggaactctagaacaattctatccagaaacacatgcagaggctgttaaaggacttgtgtcggtttcagaggaagagaaaacaatttgggatcaaaaggaaagtacggcgggtgcagagcaaaaagcaaacacagccttaaatagtgctaaagattatgtggatacgataggtgaaggaacggtgatttttaaaggcgctaaccttatgggagctggccaatcatttaaatgggacgcttctaaactgaaatttgggatgactttgttatttagtcgctatgatgcggcaaataatacaccgcaagattattattatcattctgtattcttatctaaggcacaattagttgagcttgcaggaaaaggtattttagttcaaatgccatcaacgacttatggagatcgaaaatatctgtatgtttcaacaactgggttatctggacattttgataattcgaattatgcggcttgggctcttcgccaagtaacaattatgtaactaaaaaggaggttttccatggaagtcatactaaaattcgggattttaggttttggcgcgatatttg
>127	N operona: 68	middle	lmo0127	gene_poz=(601-1137)	-	hypothetical protein	null	/position=129094 - 130830 (129694 - 130230)	/lenght=1737 (537)	/codons=579 (179)	/complement=false	GC-compoz=37.61638733705773%	/LCI1=1.1760299625468165	/LCI2=0.06629213483146067	p_i1=0.18240813759870378	p_i2=0.09370925465730483	/Tai=0.38488289959534994	/Tei=0.18433832919157433	/EEI=2.1889334068053814
ttgttcttgaaaaaacaggtgagacaagcttctcagacaatttaacgagcctagtctttgcgaaaattggaacgaatgaacgctaccaaatggagccagttggtgcataaaggaggagtgagcgatgactgaaataaagcgaatgctacagacaaaagaagataattcaaaagaacaattttatccagagacgcatgttgcggggattgtcgggttgacagaatatgtgtcaggtcagcttccgacaggtgtggttagtgtgaatggtaaggcaggtcgcgtgttactggatgctgaagacgttcacgctgcaaaaaaaagccacacccatgaagtcgcaacatacactacggatggctttatgagttcttttgataaacaaaagattgatcaattagtttcaccggaagctggcgtgacaagcataaatggtaaaacagggattgttgatttattcgcatcggacttagatgcagcagagataaaccacacgcatgcagaagcaactactacagaaagcggttttttatcaatcgacgacaaagaaaaattagatgcgatacaagtaatcgcgctggaaactattaaggaggttatagaatgactaaaattgtaaaaatgtcagagaagaatgaacatggaactctagaacaattctatccagaaacacatgcagaggctgttaaaggacttgtgtcggtttcagaggaagagaaaacaatttgggatcaaaaggaaagtacggcgggtgcagagcaaaaagcaaacacagccttaaatagtgctaaagattatgtggatacgataggtgaaggaacggtgatttttaaaggcgctaaccttatgggagctggccaatcatttaaatgggacgcttctaaactgaaatttgggatgactttgttatttagtcgctatgatgcggcaaataatacaccgcaagattattattatcattctgtattcttatctaaggcacaattagttgagcttgcaggaaaaggtattttagttcaaatgccatcaacgacttatggagatcgaaaatatctgtatgtttcaacaactgggttatctggacattttgataattcgaattatgcggcttgggctcttcgccaagtaacaattatgtaactaaaaaggaggttttccatggaagtcatactaaaattcgggattttaggttttggcgcgatatttggatacttgtttggggaagtggatttattggtaaaagtgctggtgtgctttattgtagctgactatatttctgggctactcgcttcagggtatcttggggaacttagcagcaaaatgggtttcaaaggaatcgcgaaaaaaatcgctatcttaattttagtggctattgcgcatcaaatagatttgattctgggaacgcataatacaacgcgggatgcggttatctttttctatttagcgaatgagctgatttctatcttggaaaatttcgttcgaatgggaatgaaggtcccggaagtattgaaaaatttaattttgattttcgatgcaaagtcaggagaggatgaggaaaaacatgacaaagatatggattgacgctggacacggtggtaaggattcaggtgcgagtggtaatggacttgttgaaaaaaattgggtactaactgtagcaaaacaacttcaaacagagttagttaaagccggttttgaagtgggaatgacaagaacaaatgatacattctatgaattaagtga
>128	N operona: 68	middle	lmo0128	gene_poz=(601-1023)	-	hypothetical protein	null	/position=129649 - 131271 (130249 - 130671)	/lenght=1623 (423)	/codons=541 (141)	/complement=false	GC-compoz=38.061465721040186%	/LCI1=1.207142857142857	/LCI2=0.07380952380952382	p_i1=0.19688192285476294	p_i2=0.12212968297646555	/Tai=0.5638566280076878	/Tei=0.209916714678819	/EEI=1.5338522554470644
tgcgatacaagtaatcgcgctggaaactattaaggaggttatagaatgactaaaattgtaaaaatgtcagagaagaatgaacatggaactctagaacaattctatccagaaacacatgcagaggctgttaaaggacttgtgtcggtttcagaggaagagaaaacaatttgggatcaaaaggaaagtacggcgggtgcagagcaaaaagcaaacacagccttaaatagtgctaaagattatgtggatacgataggtgaaggaacggtgatttttaaaggcgctaaccttatgggagctggccaatcatttaaatgggacgcttctaaactgaaatttgggatgactttgttatttagtcgctatgatgcggcaaataatacaccgcaagattattattatcattctgtattcttatctaaggcacaattagttgagcttgcaggaaaaggtattttagttcaaatgccatcaacgacttatggagatcgaaaatatctgtatgtttcaacaactgggttatctggacattttgataattcgaattatgcggcttgggctcttcgccaagtaacaattatgtaactaaaaaggaggttttccatggaagtcatactaaaattcgggattttaggttttggcgcgatatttggatacttgtttggggaagtggatttattggtaaaagtgctggtgtgctttattgtagctgactatatttctgggctactcgcttcagggtatcttggggaacttagcagcaaaatgggtttcaaaggaatcgcgaaaaaaatcgctatcttaattttagtggctattgcgcatcaaatagatttgattctgggaacgcataatacaacgcgggatgcggttatctttttctatttagcgaatgagctgatttctatcttggaaaatttcgttcgaatgggaatgaaggtcccggaagtattgaaaaatttaattttgattttcgatgcaaagtcaggagaggatgaggaaaaacatgacaaagatatggattgacgctggacacggtggtaaggattcaggtgcgagtggtaatggacttgttgaaaaaaattgggtactaactgtagcaaaacaacttcaaacagagttagttaaagccggttttgaagtgggaatgacaagaacaaatgatacattctatgaattaagtgatcgtgcgaagaaggcgaatagttttaaagctgatttatttatttcgcttcattttaatgctggtggcggtaaaggatatgaagattatatttacacatccgtcccggctgcaacggtagaaatacagaaaataattcataaaaatattattactaaagttactaaacacggaatgaatgatcgtggaatgaagaaagctaatttcgctgtattaagagaaacagcaatggatgctatcttacttgaagctggattttgcgatagcactgatgcattaattcttgagaagaaagcttatcaaactgattattgtttaggaattgtatcagcagtacaagagatttttggggctatggtaacaaaatatagggcaggcaaatatttgacaagtgacgatgctatatcaggcacaaatattaaaggatatttagaagcaggaac
>129	N operona: 68	last	lmo0129	gene_poz=(601-1329)	-	N-acetylmuramoyl-L-alanine amidase	null	/position=130052 - 131980 (130652 - 131380)	/lenght=1929 (729)	/codons=643 (243)	/complement=false	GC-compoz=34.705075445816185%	/LCI1=1.43801652892562	/LCI2=0.05179063360881544	p_i1=0.3143953082858353	p_i2=0.0489668785858369	/Tai=0.3128607202779974	/Tei=0.14407019072725322	/EEI=2.294402706309206
ctgtattcttatctaaggcacaattagttgagcttgcaggaaaaggtattttagttcaaatgccatcaacgacttatggagatcgaaaatatctgtatgtttcaacaactgggttatctggacattttgataattcgaattatgcggcttgggctcttcgccaagtaacaattatgtaactaaaaaggaggttttccatggaagtcatactaaaattcgggattttaggttttggcgcgatatttggatacttgtttggggaagtggatttattggtaaaagtgctggtgtgctttattgtagctgactatatttctgggctactcgcttcagggtatcttggggaacttagcagcaaaatgggtttcaaaggaatcgcgaaaaaaatcgctatcttaattttagtggctattgcgcatcaaatagatttgattctgggaacgcataatacaacgcgggatgcggttatctttttctatttagcgaatgagctgatttctatcttggaaaatttcgttcgaatgggaatgaaggtcccggaagtattgaaaaatttaattttgattttcgatgcaaagtcaggagaggatgaggaaaaacatgacaaagatatggattgacgctggacacggtggtaaggattcaggtgcgagtggtaatggacttgttgaaaaaaattgggtactaactgtagcaaaacaacttcaaacagagttagttaaagccggttttgaagtgggaatgacaagaacaaatgatacattctatgaattaagtgatcgtgcgaagaaggcgaatagttttaaagctgatttatttatttcgcttcattttaatgctggtggcggtaaaggatatgaagattatatttacacatccgtcccggctgcaacggtagaaatacagaaaataattcataaaaatattattactaaagttactaaacacggaatgaatgatcgtggaatgaagaaagctaatttcgctgtattaagagaaacagcaatggatgctatcttacttgaagctggattttgcgatagcactgatgcattaattcttgagaagaaagcttatcaaactgattattgtttaggaattgtatcagcagtacaagagatttttggggctatggtaacaaaatatagggcaggcaaatatttgacaagtgacgatgctatatcaggcacaaatattaaaggatatttagaagcaggaacaaaggtttttgtttataaagaaacagaaaaaacgcttaatttaactactacaaagggtgttccaggaagctgggttttaaaaacagaagttaatacaggaaaaagataaaaaaaggagcggccaatttggctgctcctttttctcaattaacttctcttccgcaaaacataaagcgcagtagttgttaaaataacaccaaatacagttgccaatccagctgtatcaccagttgttggtaaggaagtattggaagaagttcctgttgttgatgtgtttgatgtcgtagttgtaggatcttcggtagtagtagttccgccgtttgtgccggatccgttaccgttgtttgttccaccattaccatccgttcctccgttatttccgtttccattaccattgtccgtgccgccgtttccattatctggaggagtcgttgccgcagcttgaaccgttgcttggaaagtggtgctgtatccgttcgggtcagtgatagttgttgtgatttggtcgccttttttaaggtttaaagatgttacatctacggaaaacttgccatttgcgtcagctgttgcgttaggtccggcagcaagcgccattcttgcgttagcagttgccttttgaacggaaactgtagctcctggtaaagtagttccagttagagttttgtctttttcggctagtttgttgatttttgttgcttctttgatggct
>130	N operona: 69	first-last	lmo0130	gene_poz=(601-2955)	-	5'-nucleotidase	null	/position=130819 - 134373 (131419 - 133773)	/lenght=3555 (2355)	/codons=1185 (785)	/complement=true	GC-compoz=42.37791932059448%	/LCI1=0.9625850340136054	/LCI2=0.09787414965986396	p_i1=0.09642711206136667	p_i2=0.23064687780242052	/Tai=0.3929411293081595	/Tei=0.30758219002217846	/EEI=2.6767406170444747
tttttatccgcgatagcaagttccgttatttccccccgttcgataatctctatttctaggcattctggatactttaaatgttctttcacataatcatgtaaaaaagtcatatacgtgctgcttgctacataatgcgccggaatgttaatagaaatagaaaaacgtccacctaactggttaatttgctttatcgctgtttcagcaacaaaatcttgcatttccctcgttgcatttaaaaggacaatatcatcaaagaaatcaattggagctagaatagtcgtcgcagtttttagtcgaactaaaccttcaaaaccgatgattttatttgttttcgcgtctacttttggttgataataaagtaagtaactatttctcctaatcgcatcccatatttccgtgctcgagatatccatcttatccctcctttttctctagtttacccttttttccatcgaaatgaaaatatagccaaattttatcattacatttacacaaaatccatatttcctattgctagggtgattccactttgctacaattatagctaggcacctatgagttagcgcttacaaaattgccactggcgaaaaaagggagagtgtgaaagtgaacaaatttttcaagaaaactacacatgttttactcgtagcagggctcacaatcggacttacagcaccattcaccgggacaacagcacaagcagcagcggataccgttcccattcagattttgggaataaatgatttccacggagcgcttgaaacagcctctaaagatgcatcaggctcaccaattggcggagcagattacttagctaccaatttggacaatgccactaactcatttttacaggcaaatcctggggcgacaactgacaatgctatccgtgttcaagcgggcgacatggtcggcgcaagtccagcagtatcaggtttacttcaagacgagccaacgatgaaagttctccaaaaaatgaatttcgaagtcggcacattaggtaaccatgagtttgatgaaggattaccagaatacaaacgaattttggacggagtttctacaaacaaattcggaccaatcgtagaagcttatccacgcgttaaaagtgacatgaaaatcgtcgcagctaacgttgtcaacaaaggaacaaacacagtcgcagaaggctttttaccatactatgtaaaagaaattgatggcgtcaaagttggcttcatcggtatcgttacaacagaaattcctaacttagttcttgcgaatcatattaaagactacgatttccttgacgaagcagaaacaatcgtcaaatactctgctgaacttagaggccaaggcgttaacgcaatcgttgttttatctcacgttcccgcactttctactggaaatccaaatactggaacaaaacaagatgtagctggcgaagctgccaatatgatgacaaaagcaaacgaattagacccaaataactcggtcgatttagtccttgctggtcacaatcaccaatacacaaatggattagttggaaaaactcgtatcgtccaaagttacaacaatggtaaagctttttcagatgtaactggcgaactcgataaaacaactggcgatttcgtttcaccacctgacgctaaaattacatacaacacgagaagcgtcacaccaaatgccgatattacagcagtaactgaagatgcgaaaagccgcattgaaggggttatcaacgaaactatcggactagcgaataaagacgttatttctcgtgacaccaatccagataacaaagcaattgatgataaagaatcagagcttggtaatatgattacggatgcgcaacgttacatggcaaataaagccggcgccgatgtcgactttgctatgactaacaacggcggaattcgttctgaccttactactcgtcttgcaaatggccaaaacgaaatcacatggggcgcggctcaagctgttcaaccatttggtaacattcttcaagtagtcgaaatgactggtgctgatattttggaagctctaaaccaacaatatttaagcaaccaaacttacttcctacaaatttctggactaaaatacactttcacagatacagatgacttggatcacgcgtacaaagttgcgagcgttacaacagaagacggaactcctttaaaaactgaccaaaaatacaaagtcgtaatcaatgacttcctatttggcggcggcgacggattctcagccttcaaaaaagcaaatctagtaactgcaatcgacccagatactgaaacattcatcaactacatcaaagaccaaaaagctgctggaaaagtcattacagctcaaaaagaaggacgtaaagtctacaaatcccaagctgaaatcgacaaagaaaccaaagatgcagctatcaaagccatcaaagaagcaacaaaaatcaacaaactagccgaaaaagacaaaactctaactggaactactttaccaggagctacagtttccgttcaaaaggcaactgctaacgcaagaatggcgcttgctgccggacctaacgcaacagctgacgcaaatggcaagttttccgtagatgtaacatctttaaaccttaaaaaaggcgaccaaatcacaacaactatcactgacccgaacggatacagcaccactttccaagcaacggttcaagctgcggcaacgactcctccagataatggaaacggcggcacggacaatggtaatggaaacggaaataacggaggaacggatggtaatggtggaacaaacaacggtaacggatccggcacaaacggcggaactactactaccgaagatcctacaactacgacatcaaacacatcaacaacaggaacttcttccaatacttccttaccaacaactggtgatacagctggattggcaactgtatttggtgttattttaacaactactgcgctttatgttttgcggaagagaagttaattgagaaaaaggagcagccaaattggccgctcctttttttatctttttcctgtattaacttctgtttttaaaacccagcttcctggaacaccctttgtagtagttaaattaagcgttttttctgtttctttataaacaaaaacctttgttcctgcttctaaatatcctttaatatttgtgcctgatatagcatcgtcacttgtcaaatatttgcctgccctatattttgttaccatagccccaaaaatctcttgtactgctgatacaattcctaaacaataatcagtttgataagctttcttctcaagaattaatgcatcagtgctatcgcaaaatccagcttcaagtaagatagcatccattgctgtttctcttaatacagcgaaattagctttcttcattccacgatcattcattccgtgtttagtaactttagtaataatatttttatgaattattttctgtatttctaccgttgcagccgggacggatgtgtaaatataatcttcatatcctttaccgccaccagcattaaaatgaagcgaaataaataaatcagctttaaaactattcgccttcttcgcacgatcacttaattca
>131	N operona: 70	first-last	lmo0131	gene_poz=(601-1350)	-	hypothetical protein	null	/position=133361 - 135310 (133961 - 134710)	/lenght=1950 (750)	/codons=650 (250)	/complement=false	GC-compoz=35.86666666666667%	/LCI1=1.180722891566265	/LCI2=0.05729585006693441	p_i1=0.18456428857078197	p_i2=0.06426801915944196	/Tai=0.491253735635905	/Tei=0.15784121724349776	/EEI=1.7280831614639232
tcaaactcatggttacctaatgtgccgacttcgaaattcattttttggagaactttcatcgttggctcgtcttgaagtaaacctgatactgctggacttgcgccgaccatgtcgcccgcttgaacacggatagcattgtcagttgtcgccccaggatttgcctgtaaaaatgagttagtggcattgtccaaattggtagctaagtaatctgctccgccaattggtgagcctgatgcatctttagaggctgtttcaagcgctccgtggaaatcatttattcccaaaatctgaatgggaacggtatccgctgctgcttgtgctgttgtcccggtgaatggtgctgtaagtccgattgtgagccctgctacgagtaaaacatgtgtagttttcttgaaaaatttgttcactttcacactctcccttttttcgccagtggcaattttgtaagcgctaactcataggtgcctagctataattgtagcaaagtggaatcaccctagcaataggaaatatggattttgtgtaaatgtaatgataaaatttggctatattttcatttcgatggaaaaaagggtaaactagagaaaaaggagggataagatggatatctcgagcacggaaatatgggatgcgattaggagaaatagttacttactttattatcaaccaaaagtagacgcgaaaacaaataaaatcatcggttttgaaggtttagttcgactaaaaactgcgacgactattctagctccaattgatttctttgatgatattgtccttttaaatgcaacgagggaaatgcaagattttgttgctgaaacagcgataaagcaaattaaccagttaggtggacgtttttctatttctattaacattccggcgcattatgtagcaagcagcacgtatatgacttttttacatgattatgtgaaagaacatttaaagtatccagaatgcctagaaatagagattatcgaacggggggaaataacggaacttgctatcgcggataaaaacttacgaaaaataaaagaccttggtgtcaaagtgagtatggatgattttggaaaaggttatagctcgcttgcgtatttgcgtagcttaccgattgatattgtgaaaacagatatgtcatttatcgcgcttttaaaaacagatcgaaaacaacaaattattattcgcgcaattgtcaatttgtgtcatgatttaggcgggaaagtagttacagaaggtgtagaagacatggagcaagtggaaaaattacgggaaatgaaagtggactatttccaaggttattattttagccgtccgctcccaatggaagaaattaaacaaaagtattccattgtatgagccggataaatagaaaaaattggttggtgtgagaatggtaatttaccaaattcacaccaaccaattttattttatttgattaaattgttcgaagcatctttcacaacaacgtcatgtgcgccgccttctacgatagaagtggatgaaacgagtgtaatttttgctttttgttgtaattcagggatattgagcgcgccgcagttacacattgtagagcggactttgctaaggctgattgcaacattgtctttcaaagatccagcgtaaggaacataagaatctacgccttcttcaaaagataatttcttgtcgcctccaaggtcataacgttgccagttgcgcgcgcggttagctccttcgccccaatattctttcatatacgtaccatttaaattcactttgttagtagggctttcgtcaaaacgggagaagtaacggccaagcatgatgaagtccgcacccattgctagagctagcgtcatatggtagtcgtacacaattccaccatcagaacaaatcggaatatacacaccagtttcttcaaaatattcatcgcgggctttagcaacgtcaattaaggcagttgcttggccgcggccg
>132	N operona: 71	first-last	lmo0132	gene_poz=(601-2109)	-	inosine 5-monophosphate dehydrogenase	catalyzes the synthesis of xanthosine monophosphate	/position=134182 - 136890 (134782 - 136290)	/lenght=2709 (1509)	/codons=903 (503)	/complement=true	GC-compoz=42.94234592445328%	/LCI1=1.0132802124833997	/LCI2=0.07516600265604247	p_i1=0.11449623450978681	p_i2=0.1275905572055618	/Tai=0.4615972043270289	/Tei=0.21483150148500563	/EEI=2.634196604132531
ttcaaccgcacgtttcacgagttcttgggctattccttgaccacgagccgcatcatccacgccagtatggtcaataataaacatatcttccccagttggcacaaaagtcacttcgccaacctctactccttcatcatttacagcataaattctattttcaccatttttatattccatttaatctcctcctatttctcgatatattgaagtgctccacttgggcaagtatgaatcacccgcttcgcctcttctttcgatacattatccggcataatccacggttttcggtccaaattaaacagttctacgttaccttttacacaattacccgaatgctcgcaaacatttgtattaaaataaatatctacatccgccccgcgatacttacggtagcctcgctcaagcagcgtttcctcgtccatctgattacctccttcgccaaagtttctctaccttccatctattccactcatcaaccaaaagaaaacgtccagaaacattcctaaaaaagctcccccaatcattgactttcctgccagttattgaaataataaagatattttataaattcatttaaaaatagaagaaggagtggaaataatggcattttattttgaagaaccgtcccgcacatttagtgaatttttacttgttccaggctactcatccgctgaatgtgttccaacaaatgttagcttaaaaacaccaatcgtaaaatttaaaaagggtgaagaatctgcaatcacaatgaacattccgcttgtttccgcaattatgcaagctgtttccgatgataatatggggatcgctcttgctacagaaggtggcgtatctttcattttcggctcccagtccatcgaaagtgaagcagcaatggtttctcgcgtgaaaaatcataaagctggtttcgttattagtgattccaacatcagccctgacaaaacacttcaagacatccttgatttaaaagaaaaaacgggtcattctacagtggcagttacagaagacggcacagcgcacggtaaattactaggaatcgtgacaagtcgcgactaccgcgtaacgcgcatgagccctgatgaaaaagtagcagatttcatgactcctttcgaaaaattagttactgctaacaaatcgaccactttaaaagaagctaacaacattatttgggacaacaaattaaatgccctaccacttgtagacgataacgagcacttggttcatatggtgttccgcaaagactatgactctaataaagaaaacaaattagaactacttgattcctcgaaacgttacgttgttggagctggtattaacacgcgcgactatgaagaacgtgttcccgctcttgtagaagctggcgcagatattctgtgtattgattcctcggaaggctactccgaatggcaaaaacgcacacttgattacgttcgcggcaaatacggcgatactgtcaaagttggcgcaggaaatgttgttgaccgcgatggtttccgttatcttgccgaagctggtgctgatttcgttaaagtcggtgttggtggtggttcaatctgtatcacgcgtgaacaaaaaggcatcggccgcggccaagcaactgccttaattgacgttgctaaagcccgcgatgaatattttgaagaaactggtgtgtatattccgatttgttctgatggtggaattgtgtacgactaccatatgacgctagctctagcaatgggtgcggacttcatcatgcttggccgttacttctcccgttttgacgaaagccctactaacaaagtgaatttaaatggtacgtatatgaaagaatattggggcgaaggagctaaccgcgcgcgcaactggcaacgttatgaccttggaggcgacaagaaattatcttttgaagaaggcgtagattcttatgttccttacgctggatctttgaaagacaatgttgcaatcagccttagcaaagtccgctctacaatgtgtaactgcggcgcgctcaatatccctgaattacaacaaaaagcaaaaattacactcgtttcatccacttctatcgtagaaggcggcgcacatgacgttgttgtgaaagatgcttcgaacaatttaatcaaataaaataaaattggttggtgtgaatttggtaaattaccattctcacaccaaccaattttttctatttatccggctcatacaatggaatacttttgtttaatttcttccattgggagcggacggctaaaataataaccttggaaatagtccactttcatttcccgtaatttttccacttgctccatgtcttctacaccttctgtaactactttcccgcctaaatcatgacacaaattgacaattgcgcgaataataatttgttgttttcgatctgtttttaaaagcgcgataaatgacatatctgttttcacaatatcaatcggtaagctacgcaaatacgcaagcgagctataaccttttccaaaatcatccatactcactttgacaccaaggtcttttatttttcgtaagtttttatccgcgatagcaagttccgttatttccccccgttcgataatctctatttctaggcattctggatactttaaatgttctttcacataatcatgtaaaaaagtcatatacgtgctgcttgctacataatgcgccggaatgttaatagaaatagaaaaacgtccacctaactggttaatttgctttatc
>133	N operona: 72	first	lmo0133	gene_poz=(601-834)	-	hypothetical protein	null	/position=135869 - 137302 (136469 - 136702)	/lenght=1434 (234)	/codons=478 (78)	/complement=false	GC-compoz=43.162393162393165%	/LCI1=0.987012987012987	/LCI2=0.042857142857142864	p_i1=0.10493515996510626	p_i2=0.02880944253742263	/Tai=0.8302235722045397	/Tei=0.12592849828368036	/EEI=1.2428070050912021
ccgtgcgctgtgccgtcttctgtaactgccactgtagaatgacccgttttttcttttaaatcaaggatgtcttgaagtgttttgtcagggctgatgttggaatcactaataacgaaaccagctttatgatttttcacgcgagaaaccattgctgcttcactttcgatggactgggagccgaaaatgaaagatacgccaccttctgtagcaagagcgatccccatattatcatcggaaacagcttgcataattgcggaaacaagcggaatgttcattgtgattgcagattcttcaccctttttaaattttacgattggtgtttttaagctaacatttgttggaacacattcagcggatgagtagcctggaacaagtaaaaattcactaaatgtgcgggacggttcttcaaaataaaatgccattatttccactccttcttctatttttaaatgaatttataaaatatctttattatttcaataactggcaggaaagtcaatgattgggggagcttttttaggaatgtttctggacgttttcttttggttgatgagtggaatagatggaaggtagagaaactttggcgaaggaggtaatcagatggacgaggaaacgctgcttgagcgaggctaccgtaagtatcgcggggcggatgtagatatttattttaatacaaatgtttgcgagcattcgggtaattgtgtaaaaggtaacgtagaactgtttaatttggaccgaaaaccgtggattatgccggataatgtatcgaaagaagaggcgaagcgggtgattcatacttgcccaagtggagcacttcaatatatcgagaaataggaggagattaaatggaatataaaaatggtgaaaatagaatttatgctgtaaatgatgaaggagtagaggttggcgaagtgacttttgtgccaactggggaagatatgtttattattgaccatactggcgtggatgatgcggctcgtggtcaaggaatagcccaagaactcgtgaaacgtgcggttgaaaaagcaaaatcagaagggaagaaaattgttccgctttgtccatttgcaaaagctgagttttctaagaagccggaatatcaagaagtagaagcatctaaataacaagcgtagactgggttttctgcccggtctatttttttataaaataatttttgggatttcagttttctcttcttgacatctgctttgtttcagtgtatctttaattcacagtaaacttataggaataatagtattacgttttcttatcaagagtggtggagggaatcggcccagtgaaacccagcagcggagcgcaagttctatgctaattccgatcagaagtaatattctggcagataagtagtagctttcaatgaggtgcttcgattctgaccaaaaaacagaggaagcgttatttttttagcgctta
>134	N operona: 72	last	lmo0134	gene_poz=(601-879)	-	hypothetical protein	null	/position=136114 - 137592 (136714 - 136992)	/lenght=1479 (279)	/codons=493 (93)	/complement=false	GC-compoz=39.42652329749104%	/LCI1=0.9855072463768116	/LCI2=0.11195652173913043	p_i1=0.10439993284940752	p_i2=0.3015558598298798	/Tai=0.33727783169570036	/Tei=0.37140027384689184	/EEI=2.263016857411367
cataattgcggaaacaagcggaatgttcattgtgattgcagattcttcaccctttttaaattttacgattggtgtttttaagctaacatttgttggaacacattcagcggatgagtagcctggaacaagtaaaaattcactaaatgtgcgggacggttcttcaaaataaaatgccattatttccactccttcttctatttttaaatgaatttataaaatatctttattatttcaataactggcaggaaagtcaatgattgggggagcttttttaggaatgtttctggacgttttcttttggttgatgagtggaatagatggaaggtagagaaactttggcgaaggaggtaatcagatggacgaggaaacgctgcttgagcgaggctaccgtaagtatcgcggggcggatgtagatatttattttaatacaaatgtttgcgagcattcgggtaattgtgtaaaaggtaacgtagaactgtttaatttggaccgaaaaccgtggattatgccggataatgtatcgaaagaagaggcgaagcgggtgattcatacttgcccaagtggagcacttcaatatatcgagaaataggaggagattaaatggaatataaaaatggtgaaaatagaatttatgctgtaaatgatgaaggagtagaggttggcgaagtgacttttgtgccaactggggaagatatgtttattattgaccatactggcgtggatgatgcggctcgtggtcaaggaatagcccaagaactcgtgaaacgtgcggttgaaaaagcaaaatcagaagggaagaaaattgttccgctttgtccatttgcaaaagctgagttttctaagaagccggaatatcaagaagtagaagcatctaaataacaagcgtagactgggttttctgcccggtctatttttttataaaataatttttgggatttcagttttctcttcttgacatctgctttgtttcagtgtatctttaattcacagtaaacttataggaataatagtattacgttttcttatcaagagtggtggagggaatcggcccagtgaaacccagcagcggagcgcaagttctatgctaattccgatcagaagtaatattctggcagataagtagtagctttcaatgaggtgcttcgattctgaccaaaaaacagaggaagcgttatttttttagcgcttaaagaggggagtttttgttagatgaagaaatttttattagtagcggttatctcggtttttgccttggtgttaacggcttgcggaggttctggcgctagttcagacaaagcaaacggttcaggcaaagcgaaagacggcggctctcttattatcggagttacaggagatccagaagttatcaatccgaactacgcttctgaccgtgtaacattaacgattcaacaagctgtatacgcaccgctattttgggaagttgacgggaaaccggcacttgcaaaaagcttagatatt
>135	N operona: 73	first-last	lmo0135	gene_poz=(601-2175)	-	peptide ABC transporter substrate-binding	null	/position=136723 - 139497 (137323 - 138897)	/lenght=2775 (1575)	/codons=925 (525)	/complement=false	GC-compoz=38.920634920634924%	/LCI1=1.173027989821883	/LCI2=0.058142493638676865	p_i1=0.18103407066281324	p_i2=0.06680953375676496	/Tai=0.35922185466061785	/Tei=0.16012858038108846	/EEI=3.084522168478322
aaaaatggtgaaaatagaatttatgctgtaaatgatgaaggagtagaggttggcgaagtgacttttgtgccaactggggaagatatgtttattattgaccatactggcgtggatgatgcggctcgtggtcaaggaatagcccaagaactcgtgaaacgtgcggttgaaaaagcaaaatcagaagggaagaaaattgttccgctttgtccatttgcaaaagctgagttttctaagaagccggaatatcaagaagtagaagcatctaaataacaagcgtagactgggttttctgcccggtctatttttttataaaataatttttgggatttcagttttctcttcttgacatctgctttgtttcagtgtatctttaattcacagtaaacttataggaataatagtattacgttttcttatcaagagtggtggagggaatcggcccagtgaaacccagcagcggagcgcaagttctatgctaattccgatcagaagtaatattctggcagataagtagtagctttcaatgaggtgcttcgattctgaccaaaaaacagaggaagcgttatttttttagcgcttaaagaggggagtttttgttagatgaagaaatttttattagtagcggttatctcggtttttgccttggtgttaacggcttgcggaggttctggcgctagttcagacaaagcaaacggttcaggcaaagcgaaagacggcggctctcttattatcggagttacaggagatccagaagttatcaatccgaactacgcttctgaccgtgtaacattaacgattcaacaagctgtatacgcaccgctattttgggaagttgacgggaaaccggcacttgcaaaaagcttagatatttcagatgacaacttaacttacactgtgaaactaaaagatggtttaacttggcacgacggcaaacctttaactgcagacgatgtagtatttactgtaaattctattttagatacaaaacaaaacagtccgaaccgcggcaactttgtttttgacgataaacctgtaaaagtagaagcagtagacgacacaacggtgaaattcactttaccaactgttgctccagcctttgaaaatacaattaaaactttcttcccaattccaaaacacatttttgaaggggtagaaaacatcgagaaaagtgataaaaacaaaaatccaatcggctcaggtccgtacaaatttgttgaatacaaaacaggcgaatacgtttccttagaaagattcaacgactactttgacggcaaaccaaaattggataaagttactttccgaatcacaaaagaccaaaacgcagctaatttagccctgcaaaatggtgaaatcaacttaaaatccattcaaccttctgatagaaacaaagtagagaaagcgagcgcggtaaacattatcacttacccagaaaatcgcttaagctatgcgacattcaacgaaaaccaaccagcacttaaatcaaaagaacttcgccaagccctttcttatgcgcttgaccgtgaagaaatcattgatgcggcttacggttcagatgaatacgcaaaaccagcttcctcgttcctgacagaaaacacaaaatacttcacggataaagtagaaacatacgatcaagacattgccaaagcgaaaaaattagtaaaagaaagtggttttgatacaagtcaaaaactaactgtttactatttaaacaacagtaaatcacaagaaagtatcgcgctttacttgcaacaacaatacaaagaaatcggcgtgacacttgacttgaaaccaacagatccaaatgcactaagcaacatcacacttgaccgtaaaaacgcagactactctatcgcactaaatggttatatcatggggaacgatcctgatgcgtataaatccctatacctaagcgatgcgccatacaactactcgaactaccacaacaaagatctagatgcactttgggaaaaaggtgctgtaacagctgacgacaaagaacgtcaagaaatctatgaaaaaatccaaaacacaattgctgatgacgctgtaatttatccaatttcttatgataatgcagtgctagctcttgatagccgttacggtggacaaaaagctgcaacaccacaaccagtaacaatgttccgtgatctttctaaattatatttaacggaataataattaaaaatcattcgtgaaaaatctggcctgccatgcttgtttttggcaggttcagatttttacttgtcatttttagtgttttagataggagataaattatgctaaaaacaatcataaaacgcgtattgcaaattattccgatgctatttattatctcgattatttcgtttgcccttatcaaattagcacccggggatcccgtgaattcctttgttacgcctgatatgaatcctgacgatgtagagcggattagacaaagcttagggctggatcaaccaatttatgtacaatattttatttggcttggaaacttgttgcaagggaatcttggttattcgattgtgaatagccagccagttttgcaacaaattttagagagaattccggcgacacttggtttggtgggaacttcgcttgttctgacgctattattatcgattccacttggtttagttgcggcgaattatgaaaatacgtggattgataaagtgttaaacgggatttcttatatagggatttcgattccgattttttggtttgggatgattttaatagatgtattttcaattcagctaggttggcttccgagtttaggaa
>136	N operona: 74	first	lmo0136	gene_poz=(601-1551)	-	peptide ABC transporter permease	null	/position=138399 - 140549 (138999 - 139949)	/lenght=2151 (951)	/codons=717 (317)	/complement=false	GC-compoz=40.16824395373291%	/LCI1=1.040084388185654	/LCI2=0.04746835443037976	p_i1=0.12468088457089828	p_i2=0.038481699342275216	/Tai=0.6984614662896702	/Tei=0.1346335294080477	/EEI=1.338499644518584
tacaagtcaaaaactaactgtttactatttaaacaacagtaaatcacaagaaagtatcgcgctttacttgcaacaacaatacaaagaaatcggcgtgacacttgacttgaaaccaacagatccaaatgcactaagcaacatcacacttgaccgtaaaaacgcagactactctatcgcactaaatggttatatcatggggaacgatcctgatgcgtataaatccctatacctaagcgatgcgccatacaactactcgaactaccacaacaaagatctagatgcactttgggaaaaaggtgctgtaacagctgacgacaaagaacgtcaagaaatctatgaaaaaatccaaaacacaattgctgatgacgctgtaatttatccaatttcttatgataatgcagtgctagctcttgatagccgttacggtggacaaaaagctgcaacaccacaaccagtaacaatgttccgtgatctttctaaattatatttaacggaataataattaaaaatcattcgtgaaaaatctggcctgccatgcttgtttttggcaggttcagatttttacttgtcatttttagtgttttagataggagataaattatgctaaaaacaatcataaaacgcgtattgcaaattattccgatgctatttattatctcgattatttcgtttgcccttatcaaattagcacccggggatcccgtgaattcctttgttacgcctgatatgaatcctgacgatgtagagcggattagacaaagcttagggctggatcaaccaatttatgtacaatattttatttggcttggaaacttgttgcaagggaatcttggttattcgattgtgaatagccagccagttttgcaacaaattttagagagaattccggcgacacttggtttggtgggaacttcgcttgttctgacgctattattatcgattccacttggtttagttgcggcgaattatgaaaatacgtggattgataaagtgttaaacgggatttcttatatagggatttcgattccgattttttggtttgggatgattttaatagatgtattttcaattcagctaggttggcttccgagtttaggaatgcgaacgattggggtcgactctttttgggatatggcggagcatgcaattttgccggttataactctgactttccaagggtgcgcggcatactatcgctacgtccgctcgaataccatcaaccaattaaaagaagaatatgttttgtttggttatgcgaaaggtctatccaaagtgcaaattatggggcatcatgtcttgaaaaattccttgctaccagttataacactacttgggatgtcacttccgcaagtcattacaggcgcttttattaccgaaagtattttttcatggccgggcatgggctcgcttggaattaatgcgatttttcaactagattatccggttattatggcgattacgctattttcagcgctgttattaattatcggaaacttgctggccgatttagcttatatgattgtcgatccgcggattagggaaatggggtgaggaattcatgatgcgattagatttttcgaaaaaaacaatgcaagatttcgagcgggatgcagaagtcgttcacgcaacacgagagcggagtttttggcgctttatgcttgctgaccgccgcgctgtttttgcgacgagtgtgctgatacttattacggtggcttgtatttttgcgttcctttcgccttatgaccctaatgctctttccgttcaggacaaactgatgccgccaaattcgtcgcactggtttgggacggatgaccatggtcgggattacttgacgcgtgtcttgtacggtggccgggtttcgctacttgtcggtgtgtttgcgatgatgattgccgttgtcgttggaacgctcgctgggacagttagtggctactttggtggcttcattgacaatatagtgatgcgttttcttgacattttcatgtcgattccgtcatttttcctactaatgattttaaatgcatacttaaaaccgggaatttcgaacattattatcattatcggattgctttcttggatggaagtggcgcggatagttcgagcggagacgttaacattaaaagaacgtgaattcattttatactccaagtc
>137	N operona: 74	last	lmo0137	gene_poz=(601-1494)	-	peptide ABC transporter permease	null	/position=139360 - 141453 (139960 - 140853)	/lenght=2094 (894)	/codons=698 (298)	/complement=false	GC-compoz=45.19015659955257%	/LCI1=0.9663299663299664	/LCI2=0.08350168350168352	p_i1=0.09770707919544198	p_i2=0.16310779253282606	/Tai=0.7844360621128452	/Tei=0.24679701327954345	/EEI=1.3492620140291025
cgaattatgaaaatacgtggattgataaagtgttaaacgggatttcttatatagggatttcgattccgattttttggtttgggatgattttaatagatgtattttcaattcagctaggttggcttccgagtttaggaatgcgaacgattggggtcgactctttttgggatatggcggagcatgcaattttgccggttataactctgactttccaagggtgcgcggcatactatcgctacgtccgctcgaataccatcaaccaattaaaagaagaatatgttttgtttggttatgcgaaaggtctatccaaagtgcaaattatggggcatcatgtcttgaaaaattccttgctaccagttataacactacttgggatgtcacttccgcaagtcattacaggcgcttttattaccgaaagtattttttcatggccgggcatgggctcgcttggaattaatgcgatttttcaactagattatccggttattatggcgattacgctattttcagcgctgttattaattatcggaaacttgctggccgatttagcttatatgattgtcgatccgcggattagggaaatggggtgaggaattcatgatgcgattagatttttcgaaaaaaacaatgcaagatttcgagcgggatgcagaagtcgttcacgcaacacgagagcggagtttttggcgctttatgcttgctgaccgccgcgctgtttttgcgacgagtgtgctgatacttattacggtggcttgtatttttgcgttcctttcgccttatgaccctaatgctctttccgttcaggacaaactgatgccgccaaattcgtcgcactggtttgggacggatgaccatggtcgggattacttgacgcgtgtcttgtacggtggccgggtttcgctacttgtcggtgtgtttgcgatgatgattgccgttgtcgttggaacgctcgctgggacagttagtggctactttggtggcttcattgacaatatagtgatgcgttttcttgacattttcatgtcgattccgtcatttttcctactaatgattttaaatgcatacttaaaaccgggaatttcgaacattattatcattatcggattgctttcttggatggaagtggcgcggatagttcgagcggagacgttaacattaaaagaacgtgaattcattttatactccaagtcatcaggtggcggatttttccacatcatgttcaagcacattattccaaacgcgatgccatcgattgttgttgcagcttcattaaacgtcgctacagccattttaaccgagtcagcactaagtttccttggcctcggcgttcaacagcctaacgcttcgtggggcagcatgctgaacaatgcgcaaggttacgtcggcgaagcaacttacttggcgcttttccccggattattaattttaatgacgattctttcatttaacgtacttggcgacgtgctgagaaaaggtttgtcacgtagatattaaatttgaaagcactttgatttttagtcaaagtgtttttttgttttttaaagaaaatgtacttaaaatagaagcgtaaaaaacgtgtttcagccaattttcaaaggataaattcacaaaacgctcacaaaataagaatgcgtgcgatgctataattaagggataaggtttcattattatagacagagatgaggcgcagaaatgagtgaaataaaagttaaagaagcaacattagcaaagtacgcaacaaagttagagtctaaagggaaatcaaccgaatatttaccgatgaaaggtggcaatatgtcctatagccaagccaattccatcaaccattttcgaacagcactgtttgatttggtagacgcggtggacaattttcaaggtgtggtaggaacggatgccaaaagattgaaagaattaggcgcatcatttactcgcaaagaccaagagcttgaacggagcatgggattggggggtaaataaatggatgcaaagagccagcaagcggaggcgcaattgcaactgctgaaaaaagaacaatccgcggccaaagattttttgcaagatttgcaacgacaacaaaatgaacaagagtggtta
>138	N operona: 75	first	lmo0138	gene_poz=(601-885)	-	hypothetical protein	lmo0138	/position=140452 - 141936 (141052 - 141336)	/lenght=1485 (285)	/codons=495 (95)	/complement=false	GC-compoz=40.70175438596491%	/LCI1=0.8936170212765957	/LCI2=0.03120567375886525	p_i1=0.07447093248054565	p_i2=0.011256928788687257	/Tai=0.5250895390761137	/Tei=0.11013123590981853	/EEI=1.7065529056765294
atcattatcggattgctttcttggatggaagtggcgcggatagttcgagcggagacgttaacattaaaagaacgtgaattcattttatactccaagtcatcaggtggcggatttttccacatcatgttcaagcacattattccaaacgcgatgccatcgattgttgttgcagcttcattaaacgtcgctacagccattttaaccgagtcagcactaagtttccttggcctcggcgttcaacagcctaacgcttcgtggggcagcatgctgaacaatgcgcaaggttacgtcggcgaagcaacttacttggcgcttttccccggattattaattttaatgacgattctttcatttaacgtacttggcgacgtgctgagaaaaggtttgtcacgtagatattaaatttgaaagcactttgatttttagtcaaagtgtttttttgttttttaaagaaaatgtacttaaaatagaagcgtaaaaaacgtgtttcagccaattttcaaaggataaattcacaaaacgctcacaaaataagaatgcgtgcgatgctataattaagggataaggtttcattattatagacagagatgaggcgcagaaatgagtgaaataaaagttaaagaagcaacattagcaaagtacgcaacaaagttagagtctaaagggaaatcaaccgaatatttaccgatgaaaggtggcaatatgtcctatagccaagccaattccatcaaccattttcgaacagcactgtttgatttggtagacgcggtggacaattttcaaggtgtggtaggaacggatgccaaaagattgaaagaattaggcgcatcatttactcgcaaagaccaagagcttgaacggagcatgggattggggggtaaataaatggatgcaaagagccagcaagcggaggcgcaattgcaactgctgaaaaaagaacaatccgcggccaaagattttttgcaagatttgcaacgacaacaaaatgaacaagagtggttagcggaagatgttgcacgtgttcaccaagaagagcgggagtcgctggagcttttgcgcgaagtttggcaaggcgcagaatcaagaagtttcggctactatttggcagatctacaggaagaagaaaaacagaagtggcataaaaaaatccaagcaaatgaagaggaatgccaacaaaaaatcaccgcttgccgaaaaaacatctaccaattagaaaatcaacaacaagatttacaaaaggagttgttacagtgagccgaattgacatcggagaaatacaaacctttgcgtatcaactacatacagccaatgaagcagcgagaaaaagcattaaagacatcaaaaatgccgtgaaaaactataccgaagatggcagtttaaagggaaaagcgattgacgcgtcaaaaaattattaccaaatgacctattttcctttgtgtgatgcgataatcgaagccatgaacgaaagcgaagaaagattagcgc
>139	N operona: 75	middle	lmo0139	gene_poz=(601-969)	-	hypothetical protein	lmo0139	/position=140737 - 142305 (141337 - 141705)	/lenght=1569 (369)	/codons=523 (123)	/complement=false	GC-compoz=42.54742547425474%	/LCI1=1.2021857923497268	/LCI2=0.1461748633879782	p_i1=0.19454816660498342	p_i2=0.4753057162062861	/Tai=0.6889491155663894	/Tei=0.5277751445856574	/EEI=1.391044867800872
tacgtcggcgaagcaacttacttggcgcttttccccggattattaattttaatgacgattctttcatttaacgtacttggcgacgtgctgagaaaaggtttgtcacgtagatattaaatttgaaagcactttgatttttagtcaaagtgtttttttgttttttaaagaaaatgtacttaaaatagaagcgtaaaaaacgtgtttcagccaattttcaaaggataaattcacaaaacgctcacaaaataagaatgcgtgcgatgctataattaagggataaggtttcattattatagacagagatgaggcgcagaaatgagtgaaataaaagttaaagaagcaacattagcaaagtacgcaacaaagttagagtctaaagggaaatcaaccgaatatttaccgatgaaaggtggcaatatgtcctatagccaagccaattccatcaaccattttcgaacagcactgtttgatttggtagacgcggtggacaattttcaaggtgtggtaggaacggatgccaaaagattgaaagaattaggcgcatcatttactcgcaaagaccaagagcttgaacggagcatgggattggggggtaaataaatggatgcaaagagccagcaagcggaggcgcaattgcaactgctgaaaaaagaacaatccgcggccaaagattttttgcaagatttgcaacgacaacaaaatgaacaagagtggttagcggaagatgttgcacgtgttcaccaagaagagcgggagtcgctggagcttttgcgcgaagtttggcaaggcgcagaatcaagaagtttcggctactatttggcagatctacaggaagaagaaaaacagaagtggcataaaaaaatccaagcaaatgaagaggaatgccaacaaaaaatcaccgcttgccgaaaaaacatctaccaattagaaaatcaacaacaagatttacaaaaggagttgttacagtgagccgaattgacatcggagaaatacaaacctttgcgtatcaactacatacagccaatgaagcagcgagaaaaagcattaaagacatcaaaaatgccgtgaaaaactataccgaagatggcagtttaaagggaaaagcgattgacgcgtcaaaaaattattaccaaatgacctattttcctttgtgtgatgcgataatcgaagccatgaacgaaagcgaagaaagattagcgcaatatatagctgattttcacgcccaagtggatagttcggctgatgcgagaattgatgcggacggcttatacgaactcgggaaaatgattgatcgcatcgaagctaaaaaagaagcgctggcccagcggatgaatactggaacggaaggacagatgcagagctaccgttcccagctaagtatcgcctacaaacaagaaaatattttagaaaaatacttggcttttgaacaaagtcatggcggcttttttgataatttaacggatctagtccgaggaattcagcaaaccattcgcgaactccagtcgaacattcaatttaacagtaaaacgggcacctatgatatgagcaagctgaatttcaccaccgtga
>140	N operona: 75	middle	lmo0140	gene_poz=(601-1989)	-	hypothetical protein	lmo0140	/position=141018 - 143606 (141618 - 143006)	/lenght=2589 (1389)	/codons=863 (463)	/complement=false	GC-compoz=39.66882649388049%	/LCI1=1.0945165945165944	/LCI2=0.04913419913419913	p_i1=0.14663187950979886	p_i2=0.04236108729055075	/Tai=0.5472685668735382	/Tei=0.13812497856149566	/EEI=1.50072365402874
gtttcattattatagacagagatgaggcgcagaaatgagtgaaataaaagttaaagaagcaacattagcaaagtacgcaacaaagttagagtctaaagggaaatcaaccgaatatttaccgatgaaaggtggcaatatgtcctatagccaagccaattccatcaaccattttcgaacagcactgtttgatttggtagacgcggtggacaattttcaaggtgtggtaggaacggatgccaaaagattgaaagaattaggcgcatcatttactcgcaaagaccaagagcttgaacggagcatgggattggggggtaaataaatggatgcaaagagccagcaagcggaggcgcaattgcaactgctgaaaaaagaacaatccgcggccaaagattttttgcaagatttgcaacgacaacaaaatgaacaagagtggttagcggaagatgttgcacgtgttcaccaagaagagcgggagtcgctggagcttttgcgcgaagtttggcaaggcgcagaatcaagaagtttcggctactatttggcagatctacaggaagaagaaaaacagaagtggcataaaaaaatccaagcaaatgaagaggaatgccaacaaaaaatcaccgcttgccgaaaaaacatctaccaattagaaaatcaacaacaagatttacaaaaggagttgttacagtgagccgaattgacatcggagaaatacaaacctttgcgtatcaactacatacagccaatgaagcagcgagaaaaagcattaaagacatcaaaaatgccgtgaaaaactataccgaagatggcagtttaaagggaaaagcgattgacgcgtcaaaaaattattaccaaatgacctattttcctttgtgtgatgcgataatcgaagccatgaacgaaagcgaagaaagattagcgcaatatatagctgattttcacgcccaagtggatagttcggctgatgcgagaattgatgcggacggcttatacgaactcgggaaaatgattgatcgcatcgaagctaaaaaagaagcgctggcccagcggatgaatactggaacggaaggacagatgcagagctaccgttcccagctaagtatcgcctacaaacaagaaaatattttagaaaaatacttggcttttgaacaaagtcatggcggcttttttgataatttaacggatctagtccgaggaattcagcaaaccattcgcgaactccagtcgaacattcaatttaacagtaaaacgggcacctatgatatgagcaagctgaatttcaccaccgtgacccggatgcaaaacgcctcaggaaaagcattaaacgacaacgcaaaaacattcaattttgacgaatatcaaaaaacgtatcgtggtcaaatgtgggtgttaatgaaaaatggtatagtagacgtagaagcaacgaacgcgtacaatgccgccgtgctcggtggggaaatgccgcatgaaagcaatgaagcgcaagaagaagctgagttgttacaggcagttgttcaatcggtaaaagaaggaactgacccggttactggacaagagataagtaaagcgcaaggatttggtattataagtggtcttattttccgctatactgctggaggttataaagggaagaagttcaagattcctagggattggttacacagaaggaagaaaaataatggcgtagaagttggaacggactttgggaagataggtaaattagttaatcatcctaatattaaaataaattggtctgaatacgccgaacatggaatgtctagattgaaacaacgtggtctttccaagagtcaagttgacgattttgtggagcatggaaaagttttatcccaaaatgaaggagaaaaatttgcttttataacagaagacggtgttgcaattgtcagcaaagatggcaaattagttactgcttggggtaaaaaagattttgatgaaggaatgaaaaaaataataggaaaattgtatggaaagtagggtgtcattatgtatgaaaaagtagaaaaaataataaatgattgggatccaatagagctgtttcccttagctccaaaagatgaatatagtcaagaaatcaacaaaataattagtattgttcaagaaaatcctaacattgatatgaatgtattaggtaaaggtataagaaaaattttcatagattcgtttggagaaaatttaatatttaaaaataacgaagatgaaatagctgaaaaaattttagcgctataatttttgataataattaggattttgctataactggttagaacttactatctgttttaaactatgaaaaataaatttaacactagaacaagataaaaggaatgaattaaatgattaatagtaggttttatgaaggttttgaaggagaagcagagctttccttcgttgctggtgataataaacttttaatttggaacggttattttgagactattttagataacttattagattgtaatgtagaaagagagggagttctgaaagaatattttaatcatgagggatggtatgatgattcaccgtggatgattgaagataactctcttaccattattcaattaaaatgttttg
>141	N operona: 75	last	lmo0141	gene_poz=(601-843)	-	hypothetical protein	lmo0141	/position=142416 - 143858 (143016 - 143258)	/lenght=1443 (243)	/codons=481 (81)	/complement=false	GC-compoz=25.102880658436217%	/LCI1=2.0125	/LCI2=0.08375000000000002	p_i1=0.612871698713957	p_i2=0.16421322317594272	/Tai=0.2728698453028793	/Tei=0.24779190085834846	/EEI=1.4671453839356328
ggtatagtagacgtagaagcaacgaacgcgtacaatgccgccgtgctcggtggggaaatgccgcatgaaagcaatgaagcgcaagaagaagctgagttgttacaggcagttgttcaatcggtaaaagaaggaactgacccggttactggacaagagataagtaaagcgcaaggatttggtattataagtggtcttattttccgctatactgctggaggttataaagggaagaagttcaagattcctagggattggttacacagaaggaagaaaaataatggcgtagaagttggaacggactttgggaagataggtaaattagttaatcatcctaatattaaaataaattggtctgaatacgccgaacatggaatgtctagattgaaacaacgtggtctttccaagagtcaagttgacgattttgtggagcatggaaaagttttatcccaaaatgaaggagaaaaatttgcttttataacagaagacggtgttgcaattgtcagcaaagatggcaaattagttactgcttggggtaaaaaagattttgatgaaggaatgaaaaaaataataggaaaattgtatggaaagtagggtgtcattatgtatgaaaaagtagaaaaaataataaatgattgggatccaatagagctgtttcccttagctccaaaagatgaatatagtcaagaaatcaacaaaataattagtattgttcaagaaaatcctaacattgatatgaatgtattaggtaaaggtataagaaaaattttcatagattcgtttggagaaaatttaatatttaaaaataacgaagatgaaatagctgaaaaaattttagcgctataatttttgataataattaggattttgctataactggttagaacttactatctgttttaaactatgaaaaataaatttaacactagaacaagataaaaggaatgaattaaatgattaatagtaggttttatgaaggttttgaaggagaagcagagctttccttcgttgctggtgataataaacttttaatttggaacggttattttgagactattttagataacttattagattgtaatgtagaaagagagggagttctgaaagaatattttaatcatgagggatggtatgatgattcaccgtggatgattgaagataactctcttaccattattcaattaaaatgttttgatattaacaaaatcaatcagacttccatgaaagatgatttagaggaagtagttaaaacaattatttcatttttggaaaataatcgatttagtaaaatctatattgaatacgaataataataaaagatattctaccactaaattgggcaatagaattgaatgggaaaaagcaatatctgctaagaaaaggtgaagtatgctagaacaagataaaatgttaacagatggacattgtgaaggataggaaaggttg
>142	N operona: 76	first-last	lmo0142	gene_poz=(601-957)	-	hypothetical protein	lmo0142	/position=142766 - 144322 (143366 - 143722)	/lenght=1557 (357)	/codons=519 (119)	/complement=false	GC-compoz=28.291316526610643%	/LCI1=1.8022598870056497	/LCI2=0.09039548022598869	p_i1=0.5097897025973943	p_i2=0.19467077808359473	/Tai=0.36542368191770813	/Tei=0.2752037002752353	/EEI=2.213311292102251
gtctgaatacgccgaacatggaatgtctagattgaaacaacgtggtctttccaagagtcaagttgacgattttgtggagcatggaaaagttttatcccaaaatgaaggagaaaaatttgcttttataacagaagacggtgttgcaattgtcagcaaagatggcaaattagttactgcttggggtaaaaaagattttgatgaaggaatgaaaaaaataataggaaaattgtatggaaagtagggtgtcattatgtatgaaaaagtagaaaaaataataaatgattgggatccaatagagctgtttcccttagctccaaaagatgaatatagtcaagaaatcaacaaaataattagtattgttcaagaaaatcctaacattgatatgaatgtattaggtaaaggtataagaaaaattttcatagattcgtttggagaaaatttaatatttaaaaataacgaagatgaaatagctgaaaaaattttagcgctataatttttgataataattaggattttgctataactggttagaacttactatctgttttaaactatgaaaaataaatttaacactagaacaagataaaaggaatgaattaaatgattaatagtaggttttatgaaggttttgaaggagaagcagagctttccttcgttgctggtgataataaacttttaatttggaacggttattttgagactattttagataacttattagattgtaatgtagaaagagagggagttctgaaagaatattttaatcatgagggatggtatgatgattcaccgtggatgattgaagataactctcttaccattattcaattaaaatgttttgatattaacaaaatcaatcagacttccatgaaagatgatttagaggaagtagttaaaacaattatttcatttttggaaaataatcgatttagtaaaatctatattgaatacgaataataataaaagatattctaccactaaattgggcaatagaattgaatgggaaaaagcaatatctgctaagaaaaggtgaagtatgctagaacaagataaaatgttaacagatggacattgtgaaggataggaaaggttggaagataaaatatggataattgttataaaggtttcgaaggatatccagaaattgattcttatacttacataggtgataaaaaataggtatataaaggcgggaaaatacaatagacttaaaagaaaacatgaatattgtgctgtctgaaagaaaaaaattacatatgaatgatgattatggtattgaaaaatgtttgagtaaaatgacagcacttttgtctagggatgaggataccacaatgaaatatttagaaaattgcgatgcggataatttatattggataagtgaaatctttgaagatatttctgccaatttgaaaagtcaaaagtttattgattacttgagaaaactggataagaaatttccagagttagaaatgacgcaagatattgatattgctgaaagttatttttaaagatacatctgtaattattgatgataaaataaattgttcaaatcagtga
>143	N operona: 77	first	lmo0142a	gene_poz=(601-888)	-	hypothetical protein	null	/position=143386 - 144873 (143986 - 144273)	/lenght=1488 (288)	/codons=496 (96)	/complement=false	GC-compoz=28.125%	/LCI1=1.4385964912280702	/LCI2=0.061754385964912284	p_i1=0.31470585304875653	p_i2=0.0781972351768975	/Tai=0.424406067755309	/Tei=0.17037751165920775	/EEI=1.7901293261622477
tgaaggttttgaaggagaagcagagctttccttcgttgctggtgataataaacttttaatttggaacggttattttgagactattttagataacttattagattgtaatgtagaaagagagggagttctgaaagaatattttaatcatgagggatggtatgatgattcaccgtggatgattgaagataactctcttaccattattcaattaaaatgttttgatattaacaaaatcaatcagacttccatgaaagatgatttagaggaagtagttaaaacaattatttcatttttggaaaataatcgatttagtaaaatctatattgaatacgaataataataaaagatattctaccactaaattgggcaatagaattgaatgggaaaaagcaatatctgctaagaaaaggtgaagtatgctagaacaagataaaatgttaacagatggacattgtgaaggataggaaaggttggaagataaaatatggataattgttataaaggtttcgaaggatatccagaaattgattcttatacttacataggtgataaaaaataggtatataaaggcgggaaaatacaatagacttaaaagaaaacatgaatattgtgctgtctgaaagaaaaaaattacatatgaatgatgattatggtattgaaaaatgtttgagtaaaatgacagcacttttgtctagggatgaggataccacaatgaaatatttagaaaattgcgatgcggataatttatattggataagtgaaatctttgaagatatttctgccaatttgaaaagtcaaaagtttattgattacttgagaaaactggataagaaatttccagagttagaaatgacgcaagatattgatattgctgaaagttatttttaaagatacatctgtaattattgatgataaaataaattgttcaaatcagtgataagtttgataaaaattgggctccctatgcaggaatagttgattcttataaacataaatgagggaaataataagatggaagaacaagagatcattgaaaaagtagaaatcttaccaaataattttagtgaaaatgacagtatttatatatcacaagaaaacattaaaaatttggttttattttcaaaagaaaatcaaacagttttagaattgttgattactccttttctaatttgtgtaaatagtgggttaaaatatgagttacattattatgaaatttcaacagaaattagtaaaaatgatacagaaatcataggttttccttttggaaataagctaccaaaagaaattacagataatatttctcctaaactttttgtaagaagagaagattattcagcttttgagaattttttaagtcagtattttaatgcaatgaagagcatgggatttgcagatgataaacaggctataggtatgattgaacatggtgcaaccttattctacgaagtattataattttagattctaaagagctagtattgtcattaa
>144	N operona: 77	last	lmo0143	gene_poz=(601-777)	-	hypothetical protein	lmo0143	/position=143497 - 144873 (144097 - 144273)	/lenght=1377 (177)	/codons=459 (59)	/complement=false	GC-compoz=26.55367231638418%	/LCI1=1.6954022988505748	/LCI2=0.08793103448275863	p_i1=0.4535600823708491	p_i2=0.18318869761914933	/Tai=0.3586282828302092	/Tei=0.2648698278572344	/EEI=1.833048350204272
agaaagagagggagttctgaaagaatattttaatcatgagggatggtatgatgattcaccgtggatgattgaagataactctcttaccattattcaattaaaatgttttgatattaacaaaatcaatcagacttccatgaaagatgatttagaggaagtagttaaaacaattatttcatttttggaaaataatcgatttagtaaaatctatattgaatacgaataataataaaagatattctaccactaaattgggcaatagaattgaatgggaaaaagcaatatctgctaagaaaaggtgaagtatgctagaacaagataaaatgttaacagatggacattgtgaaggataggaaaggttggaagataaaatatggataattgttataaaggtttcgaaggatatccagaaattgattcttatacttacataggtgataaaaaataggtatataaaggcgggaaaatacaatagacttaaaagaaaacatgaatattgtgctgtctgaaagaaaaaaattacatatgaatgatgattatggtattgaaaaatgtttgagtaaaatgacagcacttttgtctagggatgaggataccacaatgaaatatttagaaaattgcgatgcggataatttatattggataagtgaaatctttgaagatatttctgccaatttgaaaagtcaaaagtttattgattacttgagaaaactggataagaaatttccagagttagaaatgacgcaagatattgatattgctgaaagttatttttaaagatacatctgtaattattgatgataaaataaattgttcaaatcagtgataagtttgataaaaattgggctccctatgcaggaatagttgattcttataaacataaatgagggaaataataagatggaagaacaagagatcattgaaaaagtagaaatcttaccaaataattttagtgaaaatgacagtatttatatatcacaagaaaacattaaaaatttggttttattttcaaaagaaaatcaaacagttttagaattgttgattactccttttctaatttgtgtaaatagtgggttaaaatatgagttacattattatgaaatttcaacagaaattagtaaaaatgatacagaaatcataggttttccttttggaaataagctaccaaaagaaattacagataatatttctcctaaactttttgtaagaagagaagattattcagcttttgagaattttttaagtcagtattttaatgcaatgaagagcatgggatttgcagatgataaacaggctataggtatgattgaacatggtgcaaccttattctacgaagtattataattttagattctaaagagctagtattgtcattaa
>145	N operona: 78	first-last	lmo0144	gene_poz=(601-1044)	-	hypothetical protein	lmo0144	/position=143797 - 145440 (144397 - 144840)	/lenght=1644 (444)	/codons=548 (148)	/complement=false	GC-compoz=26.126126126126124%	/LCI1=1.9365079365079365	/LCI2=0.06009070294784581	p_i1=0.5769976523428559	p_i2=0.07284336318701894	/Tai=0.25005971996694143	/Tei=0.16555902686831706	/EEI=2.154068046632823
gaagtatgctagaacaagataaaatgttaacagatggacattgtgaaggataggaaaggttggaagataaaatatggataattgttataaaggtttcgaaggatatccagaaattgattcttatacttacataggtgataaaaaataggtatataaaggcgggaaaatacaatagacttaaaagaaaacatgaatattgtgctgtctgaaagaaaaaaattacatatgaatgatgattatggtattgaaaaatgtttgagtaaaatgacagcacttttgtctagggatgaggataccacaatgaaatatttagaaaattgcgatgcggataatttatattggataagtgaaatctttgaagatatttctgccaatttgaaaagtcaaaagtttattgattacttgagaaaactggataagaaatttccagagttagaaatgacgcaagatattgatattgctgaaagttatttttaaagatacatctgtaattattgatgataaaataaattgttcaaatcagtgataagtttgataaaaattgggctccctatgcaggaatagttgattcttataaacataaatgagggaaataataagatggaagaacaagagatcattgaaaaagtagaaatcttaccaaataattttagtgaaaatgacagtatttatatatcacaagaaaacattaaaaatttggttttattttcaaaagaaaatcaaacagttttagaattgttgattactccttttctaatttgtgtaaatagtgggttaaaatatgagttacattattatgaaatttcaacagaaattagtaaaaatgatacagaaatcataggttttccttttggaaataagctaccaaaagaaattacagataatatttctcctaaactttttgtaagaagagaagattattcagcttttgagaattttttaagtcagtattttaatgcaatgaagagcatgggatttgcagatgataaacaggctataggtatgattgaacatggtgcaaccttattctacgaagtattataattttagattctaaagagctagtattgtcattaaatggtcagagataatgaattcattatctctgaccatttttgaaatatatctttaaaactttttagcaacagaaaggataataaatttcgtacataaaaacgataaactttcccgccccaagaaagccagttgagctgatatagcggctgatgtagctaaaagtaaaggcggcgttactttagaatcaacaataggaaataaaaatattgaaatgccagactgggattttaataatcctgagtcaatgaaagcatgggatttggcttctggttcttatgcagaacaagtttctgggtgaagttcgtgcagtagttggttcagatttgagaaaagtaaatatttggggaaatgctgagtaacctagattaaaaaataatcctaacgtaacgaaaataacaacgattgttcctaaaacaggacttgaaaaaatttttttgaaaggaagtaagtgaaataaaaattacaggtagtagttcacatgtgaaatttgatttagagaatggatatgtagtgaaagcagatggagaaatgttagttggaggtaaatttgttgtatttaaagattct
>146	N operona: 79	first-last	lmo0146	gene_poz=(601-807)	-	hypothetical protein	null	/position=144754 - 146160 (145354 - 145560)	/lenght=1407 (207)	/codons=469 (69)	/complement=false	GC-compoz=29.468599033816425%	/LCI1=1.5980392156862746	/LCI2=0.049019607843137254	p_i1=0.40104055110902304	p_i2=0.042087709620204035	/Tai=0.1949113564926217	/Tei=0.13787893865818363	/EEI=2.835215363787076
gcaatgaagagcatgggatttgcagatgataaacaggctataggtatgattgaacatggtgcaaccttattctacgaagtattataattttagattctaaagagctagtattgtcattaaatggtcagagataatgaattcattatctctgaccatttttgaaatatatctttaaaactttttagcaacagaaaggataataaatttcgtacataaaaacgataaactttcccgccccaagaaagccagttgagctgatatagcggctgatgtagctaaaagtaaaggcggcgttactttagaatcaacaataggaaataaaaatattgaaatgccagactgggattttaataatcctgagtcaatgaaagcatgggatttggcttctggttcttatgcagaacaagtttctgggtgaagttcgtgcagtagttggttcagatttgagaaaagtaaatatttggggaaatgctgagtaacctagattaaaaaataatcctaacgtaacgaaaataacaacgattgttcctaaaacaggacttgaaaaaatttttttgaaaggaagtaagtgaaataaaaattacaggtagtagttcacatgtgaaatttgatttagagaatggatatgtagtgaaagcagatggagaaatgttagttggaggtaaatttgttgtatttaaagattctatgaagaattgggaacctccatatgaaaataaaaagctttctgaatctgaagtgcaagaaattattcaacaggtaaaacagagcacaaatgaaaatacagtacaaatttcatttgaataaaagaaatgcgagaagtggagtaggtttgaaagaacaaattcaaatatcaatgcaaacggtgggcatgttatgctgaaaaggctcgagggacaagtcaaggtactagctatttcgtgagttcctcgggcaaaggaaaagacgttcaaaacaagtcacagggcaacagaaaatggtattctacgttgtattttctagcaatacaacaaatttatcatacgaataagggagaacctagaaatccagtgtttcgggtttatttcgagcggaaagtttcagatgctcatattccatataaaaggagtataattttgaaaataaaaaaaatattaccacaaacaataaaaagtgaagtttattttatagatgaaattaaaaattttgatattgtaactgaaaaaatgaatgacaatttctacacctacagattaggaagtaacgttatgatgtggttgaatgatgaaggggtaatcggggagatagagtgcattttccccgcacaaatagataatttaatcaccttatgggaagaaaaaaatactgtagtacaaaatggatttccgatgattgatactgatattgttgagaacaaaacttttattc
>147	N operona: 80	first	lmo0147	gene_poz=(601-1038)	-	hypothetical protein	lmo0147	/position=145269 - 146906 (145869 - 146306)	/lenght=1638 (438)	/codons=546 (146)	/complement=false	GC-compoz=26.94063926940639%	/LCI1=1.9908045977011495	/LCI2=0.08597701149425291	p_i1=0.6028061039308927	p_i2=0.17423743792056728	/Tai=0.31675901643375837	/Tei=0.2568136941285106	/EEI=1.7659744440424987
acaacgattgttcctaaaacaggacttgaaaaaatttttttgaaaggaagtaagtgaaataaaaattacaggtagtagttcacatgtgaaatttgatttagagaatggatatgtagtgaaagcagatggagaaatgttagttggaggtaaatttgttgtatttaaagattctatgaagaattgggaacctccatatgaaaataaaaagctttctgaatctgaagtgcaagaaattattcaacaggtaaaacagagcacaaatgaaaatacagtacaaatttcatttgaataaaagaaatgcgagaagtggagtaggtttgaaagaacaaattcaaatatcaatgcaaacggtgggcatgttatgctgaaaaggctcgagggacaagtcaaggtactagctatttcgtgagttcctcgggcaaaggaaaagacgttcaaaacaagtcacagggcaacagaaaatggtattctacgttgtattttctagcaatacaacaaatttatcatacgaataagggagaacctagaaatccagtgtttcgggtttatttcgagcggaaagtttcagatgctcatattccatataaaaggagtataattttgaaaataaaaaaaatattaccacaaacaataaaaagtgaagtttattttatagatgaaattaaaaattttgatattgtaactgaaaaaatgaatgacaatttctacacctacagattaggaagtaacgttatgatgtggttgaatgatgaaggggtaatcggggagatagagtgcattttccccgcacaaatagataatttaatcaccttatgggaagaaaaaaatactgtagtacaaaatggatttccgatgattgatactgatattgttgagaacaaaacttttattccaaaagtaagaatttttaaccatggtgattattttatactatatttcagtaatatgtataaatacaataaagaaattatttctgaaaaccttactttttatgcgaaggatacagaattaattgcaattaaagcggaattaacctgatgttgaaaaattattatacaggtttcgaaggatatccagaaattgacttttatacttatataaatggtgaaaaaacaggtatagaaatgtgggaaggctactttgacaatattatgaatgaatttagtccagttgatggtagatgggtttctttagcatattattatcatttatatgaaggttggtatgatgaaagcccttgggtgattccagacaacaaaaaagccttggaacaatttggaacaatcgatataaaagtattggataatgttacacaagagattatgatgaaactaattaagttattaaaagataacttagatagcgaaatttttatagagtattcttaataaaacaaagggcacctttagaatatataaaggtgccctttgttttattcaatattttttgacatttaaagttaactcattccaatcattctccataccgtggtcaaatgtgggtgttaatgaaaaatggtatagtagatgtagaagcaacgaacgcgtataatgctgccgtgctcggcgggaaaatgccgcatgaaagcaatgaagcgcaggaagaagctgagttgttacaggcagttgttcaatcggt
>148	N operona: 80	last	lmo0148	gene_poz=(601-951)	-	hypothetical protein	lmo0148	/position=145706 - 147256 (146306 - 146656)	/lenght=1551 (351)	/codons=517 (117)	/complement=false	GC-compoz=28.774928774928775%	/LCI1=1.5201149425287357	/LCI2=0.04655172413793105	p_i1=0.358704493030661	p_i2=0.036434098440485924	/Tai=0.24062238668671565	/Tei=0.13279068859643733	/EEI=2.281008843793334
aaacaagtcacagggcaacagaaaatggtattctacgttgtattttctagcaatacaacaaatttatcatacgaataagggagaacctagaaatccagtgtttcgggtttatttcgagcggaaagtttcagatgctcatattccatataaaaggagtataattttgaaaataaaaaaaatattaccacaaacaataaaaagtgaagtttattttatagatgaaattaaaaattttgatattgtaactgaaaaaatgaatgacaatttctacacctacagattaggaagtaacgttatgatgtggttgaatgatgaaggggtaatcggggagatagagtgcattttccccgcacaaatagataatttaatcaccttatgggaagaaaaaaatactgtagtacaaaatggatttccgatgattgatactgatattgttgagaacaaaacttttattccaaaagtaagaatttttaaccatggtgattattttatactatatttcagtaatatgtataaatacaataaagaaattatttctgaaaaccttactttttatgcgaaggatacagaattaattgcaattaaagcggaattaacctgatgttgaaaaattattatacaggtttcgaaggatatccagaaattgacttttatacttatataaatggtgaaaaaacaggtatagaaatgtgggaaggctactttgacaatattatgaatgaatttagtccagttgatggtagatgggtttctttagcatattattatcatttatatgaaggttggtatgatgaaagcccttgggtgattccagacaacaaaaaagccttggaacaatttggaacaatcgatataaaagtattggataatgttacacaagagattatgatgaaactaattaagttattaaaagataacttagatagcgaaatttttatagagtattcttaataaaacaaagggcacctttagaatatataaaggtgccctttgttttattcaatattttttgacatttaaagttaactcattccaatcattctccataccgtggtcaaatgtgggtgttaatgaaaaatggtatagtagatgtagaagcaacgaacgcgtataatgctgccgtgctcggcgggaaaatgccgcatgaaagcaatgaagcgcaggaagaagctgagttgttacaggcagttgttcaatcggtgaaagaaggaacagacccggttactgggcaagagataagtaaggcgcaagggtttagtattataagtggcgttatcttttactacgctggtggtgggtataaagggaagaagattaagattcctaagaagtggttggatagaagaaggaatgtcaatagaattgattttctgcagagtgttaatattaaagactttgtagttaaagacaagcatttacgtaattctacggcaaagcgtgcaagaaagtttgatgcagaaacctcagaagaggctaatttgatagtacaagatgcattgaaaaatggtaaagtcaaaaaaattgaagataatggcctaggaagtcaaaggc
>149	N operona: 81	first	lmo0149	gene_poz=(601-1218)	-	hypothetical protein	lmo0149	/position=146164 - 147981 (146764 - 147381)	/lenght=1818 (618)	/codons=606 (206)	/complement=false	GC-compoz=38.349514563106794%	/LCI1=1.0406504065040652	/LCI2=0.08504065040650405	p_i1=0.1249005113412382	p_i2=0.1699989158120982	/Tai=0.5140273455995519	/Tei=0.2529990242308884	/EEI=1.424474745809386
aagtaagaatttttaaccatggtgattattttatactatatttcagtaatatgtataaatacaataaagaaattatttctgaaaaccttactttttatgcgaaggatacagaattaattgcaattaaagcggaattaacctgatgttgaaaaattattatacaggtttcgaaggatatccagaaattgacttttatacttatataaatggtgaaaaaacaggtatagaaatgtgggaaggctactttgacaatattatgaatgaatttagtccagttgatggtagatgggtttctttagcatattattatcatttatatgaaggttggtatgatgaaagcccttgggtgattccagacaacaaaaaagccttggaacaatttggaacaatcgatataaaagtattggataatgttacacaagagattatgatgaaactaattaagttattaaaagataacttagatagcgaaatttttatagagtattcttaataaaacaaagggcacctttagaatatataaaggtgccctttgttttattcaatattttttgacatttaaagttaactcattccaatcattctccataccgtggtcaaatgtgggtgttaatgaaaaatggtatagtagatgtagaagcaacgaacgcgtataatgctgccgtgctcggcgggaaaatgccgcatgaaagcaatgaagcgcaggaagaagctgagttgttacaggcagttgttcaatcggtgaaagaaggaacagacccggttactgggcaagagataagtaaggcgcaagggtttagtattataagtggcgttatcttttactacgctggtggtgggtataaagggaagaagattaagattcctaagaagtggttggatagaagaaggaatgtcaatagaattgattttctgcagagtgttaatattaaagactttgtagttaaagacaagcatttacgtaattctacggcaaagcgtgcaagaaagtttgatgcagaaacctcagaagaggctaatttgatagtacaagatgcattgaaaaatggtaaagtcaaaaaaattgaagataatggcctaggaagtcaaaggcaaaaatcttattctgcaataatagatacggaaaaaaatgttggaacaaaaggcgagtcgcatattaaaattgtatatgatgaattaaataatgtgtggactgtatatccagttccggcaccatgaagaaggtggagattaatatgaataatatagatagtattatgtctaaatacaacaaacaacaagttagtaaaattaaagattttctattatctgaaatagattcagacaatatagaagaaaccattgattttgtaaaaagtaacaatcaagagaaaatgggtaaatttcaagatattctgtatgatggtggaatttattcaggtttatttatagaaggaaatcaatatttgatttctagttctaatcgtaaagtcttaataattgacgcagttagcgaagaaaatggagtggataaagagcttactcgaatagaatgttcgcttgaagactttacttttttactgaggaatataaaagatgtcctgagatatgaggagttttagacttagaatcaatgaacacgtataatgcagccctcttagctcgagattatcgcagaagtgctagtgtctaatattttgagtggcatattctttactgatgattatggaggtatacaaaattggatcaaaaaataaaggatatctatcatatagatgactctttttctattgataatgaaaaatacaataagtggctaaaatcattgttgaataaaac
>150	N operona: 81	last	lmo0150	gene_poz=(601-966)	-	hypothetical protein	lmo0150	/position=146799 - 148364 (147399 - 147764)	/lenght=1566 (366)	/codons=522 (122)	/complement=false	GC-compoz=27.595628415300546%	/LCI1=1.6115702479338843	/LCI2=0.12699724517906338	p_i1=0.40838147733232055	p_i2=0.37893318669823217	/Tai=0.40078708266435736	/Tei=0.44103986802840894	/EEI=1.4887358807507627
agaagcaacgaacgcgtataatgctgccgtgctcggcgggaaaatgccgcatgaaagcaatgaagcgcaggaagaagctgagttgttacaggcagttgttcaatcggtgaaagaaggaacagacccggttactgggcaagagataagtaaggcgcaagggtttagtattataagtggcgttatcttttactacgctggtggtgggtataaagggaagaagattaagattcctaagaagtggttggatagaagaaggaatgtcaatagaattgattttctgcagagtgttaatattaaagactttgtagttaaagacaagcatttacgtaattctacggcaaagcgtgcaagaaagtttgatgcagaaacctcagaagaggctaatttgatagtacaagatgcattgaaaaatggtaaagtcaaaaaaattgaagataatggcctaggaagtcaaaggcaaaaatcttattctgcaataatagatacggaaaaaaatgttggaacaaaaggcgagtcgcatattaaaattgtatatgatgaattaaataatgtgtggactgtatatccagttccggcaccatgaagaaggtggagattaatatgaataatatagatagtattatgtctaaatacaacaaacaacaagttagtaaaattaaagattttctattatctgaaatagattcagacaatatagaagaaaccattgattttgtaaaaagtaacaatcaagagaaaatgggtaaatttcaagatattctgtatgatggtggaatttattcaggtttatttatagaaggaaatcaatatttgatttctagttctaatcgtaaagtcttaataattgacgcagttagcgaagaaaatggagtggataaagagcttactcgaatagaatgttcgcttgaagactttacttttttactgaggaatataaaagatgtcctgagatatgaggagttttagacttagaatcaatgaacacgtataatgcagccctcttagctcgagattatcgcagaagtgctagtgtctaatattttgagtggcatattctttactgatgattatggaggtatacaaaattggatcaaaaaataaaggatatctatcatatagatgactctttttctattgataatgaaaaatacaataagtggctaaaatcattgttgaataaaactagaggcgaaattactgaaaatgatgtatatacgatgcttttgcaacaagaactagaggatttagctatagaaaaagcgattgaattcattaaaatagacccattagctggagaaatgtgggatggacaatttttagaacagctagcaggaatctcggtcgataaattggtagcttacaaagaggagttgcaaaaattaataccttatatggataatcaaattaacgaaatcttgtgggattttgaaactgaaaaagaggaattcctatttagatatgcgaagtttaaagataaagtagctaatttatgaaaagaaataaaaacccagcaattacataattgctgggtttttccaaactgctaatcagtcctctatttctcca
>151	N operona: 82	first-last	lmo0151	gene_poz=(601-1008)	-	hypothetical protein	lmo0151	/position=147284 - 148891 (147884 - 148291)	/lenght=1608 (408)	/codons=536 (136)	/complement=false	GC-compoz=30.14705882352941%	/LCI1=1.511111111111111	/LCI2=0.031111111111111107	p_i1=0.3538198147849604	p_i2=0.011153262477496071	/Tai=0.28486066021546286	/Tei=0.11003793622974647	/EEI=1.953242024224898
cggaaaaaaatgttggaacaaaaggcgagtcgcatattaaaattgtatatgatgaattaaataatgtgtggactgtatatccagttccggcaccatgaagaaggtggagattaatatgaataatatagatagtattatgtctaaatacaacaaacaacaagttagtaaaattaaagattttctattatctgaaatagattcagacaatatagaagaaaccattgattttgtaaaaagtaacaatcaagagaaaatgggtaaatttcaagatattctgtatgatggtggaatttattcaggtttatttatagaaggaaatcaatatttgatttctagttctaatcgtaaagtcttaataattgacgcagttagcgaagaaaatggagtggataaagagcttactcgaatagaatgttcgcttgaagactttacttttttactgaggaatataaaagatgtcctgagatatgaggagttttagacttagaatcaatgaacacgtataatgcagccctcttagctcgagattatcgcagaagtgctagtgtctaatattttgagtggcatattctttactgatgattatggaggtatacaaaattggatcaaaaaataaaggatatctatcatatagatgactctttttctattgataatgaaaaatacaataagtggctaaaatcattgttgaataaaactagaggcgaaattactgaaaatgatgtatatacgatgcttttgcaacaagaactagaggatttagctatagaaaaagcgattgaattcattaaaatagacccattagctggagaaatgtgggatggacaatttttagaacagctagcaggaatctcggtcgataaattggtagcttacaaagaggagttgcaaaaattaataccttatatggataatcaaattaacgaaatcttgtgggattttgaaactgaaaaagaggaattcctatttagatatgcgaagtttaaagataaagtagctaatttatgaaaagaaataaaaacccagcaattacataattgctgggtttttccaaactgctaatcagtcctctatttctccacccgaataaacttataactataaggcgaaccaaaagcatgtttctgcacgcccgtaatatccgtacgttgcaacactgctgtttgatgttgataaagtggtaaaatcgccgcgtcatcatcaagcagaactttctcggaagctacaaaagcattccaacgttcttctggcttcgtcgcaagtgttgtatccgtcgattttacaagcttatcataagcgggactgttgtagctcatatggttattaaagtaatcagataagaataaactactatacgtccacggatccttaaagtcaggcatccaagcagccagtgacaagtcataattaccatcagaagttagctgtgtcgcgctcttcgaaggcatatttttcactttaatcgtcacacctggcaaattatcttcaaactgcgctttcaaataagcgaaaatggttttcgttgtttcttggtcatcgccgagcagttcgattgttactttgtcagtgccaagttctttttgtgcttgtttccagtattttaaagct
>152	N operona: 83	first-last	lmo0152	gene_poz=(601-2256)	-	peptide ABC transporter substrate-binding	null	/position=147754 - 150609 (148354 - 150009)	/lenght=2856 (1656)	/codons=952 (552)	/complement=true	GC-compoz=41.1231884057971%	/LCI1=1.206291591046582	/LCI2=0.07295825771324864	p_i1=0.19648042480419148	p_i2=0.11875222207600192	/Tai=0.5198254251819983	/Tei=0.20687699986840175	/EEI=1.922092184962278
ttcggttccttctactagctcgattcctttactcgcatcaatcacggttaattttttcgaatctaagcttttaagtacgctcggcacccaagtttccatgtcttcactgttataaacgaaaacatccgccgcttcgattttggcaatatcctttgcgcttggttcgtaatcatgcggttctgtcccagcatcaatcaacatttcaatcgaagcattatcccccgcaacatttttggtaaaatcgtacattggataaaaagttgtcactaccttgagcttgtccttatctccacttactttatcgttgctagcaccgcatccggccaaaactaaaacgaacgccaacactgttacaactaaaaatgaccattttttcatattacctctcctttttcgtaatgattacgatttaaaacttaaagttacactatgtaaattatgatcgcgcatcgcaaaacgtaataattcttatttgcacaaaatatcttatcacgggattatttttgcgtcaagcagtttttttgccaaatcattaacttgacttatcttatcggaatacttataataacgataaatacacagatagaaggggagaaaaccatgcattttttaaagaaaacattgcctatttttgccattttgacagtacttttactcacagcttgcggaaatgacaatgaaaaatctacgacaaaaacttccccggacaaaattaaatttcttgaaaccagtgaattactgactttaaatacgacagctgaggaagactttgctagcttcaccgcgcaaaaccaagtcttcgagggattatacacacttgatcaaaaagataactttgttcctggggttgctgacggaatgccagaaatcagcactgaccaaacgaaatataccattaaattaaagaaaaacgcgaaatggtccgatggttcccaagtaactgccgatgatttcgtctacgcgtggcgccgtgccgttgatccaaaaaccgcacctgggtactccgctctcttcaaagattcgattaaaaacgccactgaaatcaatgaaggcaaactacctgtaactgaccttggtgtcgttgcaacggacccaacaacgcttgaaatcacactaaaaaaaccagttccatacttcatttcacttctttcttttgaaacatttttcccacaaaaagaaagttatgtgaaaaaacaaggcgacaaatacgggacagatagtgcgcatactttatacaatggcccttttgtcatgaaggattggggcggcaacattacgaataaatggacttacgcgaaaaacgaccaatattgggacaaagataatgtcaaagtaaatgaaattgatgtgcaagtcgcgaaagatattaatgccggcgtgaacctttataatacaaacgaagctgaccgcgtgccactttcaggcgattttgcgaaacaatacaaagacaagaaagatttccaaacggaaaaagatgcgctgataagttatttgcgcatgaaccaaaaacgtgacggtaaagcaactccgctagcgaataattccttgcgtcacgcgcttaatttagctgtcgataagaagcaattaacagaccgaattctcggcgatggttccttcccagcgaacggacttctgccaaaagatttcgtccaaaatccaacaacgggcgctgatttccgcacagatagcggcaaccatttagtttataacaaagaagaagctttaaaatactggaaacaagcacaaaaagaacttggcactgacaaagtaacaatcgaactgctcggcgatgaccaagaaacaacgaaaaccattttcgcttatttgaaagcgcagtttgaagataatttgccaggtgtgacgattaaagtgaaaaatatgccttcgaagagcgcgacacagctaacttctgatggtaattatgacttgtcactggctgcttggatgcctgactttaaggatccgtggacgtatagtagtttattcttatctgattactttaataaccatatgagctacaacagtcccgcttatgataagcttgtaaaatcgacggatacaacacttgcgacgaagccagaagaacgttggaatgcttttgtagcttccgagaaagttctgcttgatgatgacgcggcgattttaccactttatcaacatcaaacagcagtgttgcaacgtacggatattacgggcgtgcagaaacatgcttttggttcgccttatagttataagtttattcgggtggagaaatagaggactgattagcagtttggaaaaacccagcaattatgtaattgctgggtttttatttcttttcataaattagctactttatctttaaacttcgcatatctaaataggaattcctctttttcagtttcaaaatcccacaagatttcgttaatttgattatccatataaggtattaatttttgcaactcctctttgtaagctaccaatttatcgaccgagattcctgctagctgttctaaaaattgtccatcccacatttctccagctaatgggtctattttaatgaattcaatcgctttttctatagctaaatcctctagttcttgttgcaaaagcatcgtatatacatcattttcagtaatttcgcctctagttttattcaacaatgattttagccacttattgtatttttcattatcaatagaaaaagagtcatctatatgatagatatcctttattttttgatccaattttgtatacctccataatcatcagtaaagaatatgccactcaaaatattagacactagcacttctgcgataatctcgagctaagagggctgcattatacgtgttcattgattctaagtctaaaactcct
>153	N operona: 84	first	lmo0153	gene_poz=(601-1542)	-	zinc ABC transporter substrate-binding protein	null	/position=149632 - 151773 (150232 - 151173)	/lenght=2142 (942)	/codons=714 (314)	/complement=false	GC-compoz=39.384288747346076%	/LCI1=0.9776357827476039	/LCI2=0.0387646432374867	p_i1=0.10162492582643476	p_i2=0.021536128884558258	/Tai=0.4293571991790537	/Tei=0.11938251599610245	/EEI=2.0717231771942264
aacggcacggcgccacgcgtagacgaaatcatcggcagttacttgggaaccatcggaccatttcgcgtttttctttaatttaatggtatatttcgtttggtcagtgctgatttctggcattccgtcagcaaccccaggaacaaagttatctttttgatcaagtgtgtataatccctcgaagacttggttttgcgcggtgaagctagcaaagtcttcctcagctgtcgtatttaaagtcagtaattcactggtttcaagaaatttaattttgtccggggaagtttttgtcgtagatttttcattgtcatttccgcaagctgtgagtaaaagtactgtcaaaatggcaaaaataggcaatgttttctttaaaaaatgcatggttttctccccttctatctgtgtatttatcgttattataagtattccgataagataagtcaagttaatgatttggcaaaaaaactgcttgacgcaaaaataatcccgtgataagatattttgtgcaaataagaattattacgttttgcgatgcgcgatcataatttacatagtgtaactttaagttttaaatcgtaatcattacgaaaaaggagaggtaatatgaaaaaatggtcatttttagttgtaacagtgttggcgttcgttttagttttggccggatgcggtgctagcaacgataaagtaagtggagataaggacaagctcaaggtagtgacaactttttatccaatgtacgattttaccaaaaatgttgcgggggataatgcttcgattgaaatgttgattgatgctgggacagaaccgcatgattacgaaccaagcgcaaaggatattgccaaaatcgaagcggcggatgttttcgtttataacagtgaagacatggaaacttgggtgccgagcgtacttaaaagcttagattcgaaaaaattaaccgtgattgatgcgagtaaaggaatcgagctagtagaaggaaccgaagaagaagaccatgatcatgagcacgaagaagggcaccaccatgaacacgatcctcacgtatggctaagcccagtccttgccgaacaagaagtgactaatatccagaacggtcttacaaaagcagataaaacaaatgcagatacatacaaaaagaacgcagaaacatataaagagaaattaaaaacactcgacaacaaatttaaaacagcttttgaaggagcaaaacaacgcgatttcgtaacccaacatgcagcattccaatatttagcaaaagaatatgacttgcatcaagtggcaatcgccggcctttcacctgaccaagaaccaagtccagcacgattagcagaactacaaaaatacgtgaaagaaaacaacattagcaccatttattttgaagaagtagcttcaccgaaagtcgcagaaacacttgcaaacgaaaccggtgcaaaattagaagtattaagccctatcgaaggaattaccgataaagaacagaaaaaaggcatggattatatagcttatatggaacaaaatcttcaagccttgcaaaaaacaataaaataaggaagcgatcaaatgaaatacatcgatatagccaatattggttttaaatacgaatcagagccagtgcttgaaaacatttcttttcaagtgagtgcgggagaatttattatactaacaggagaaaacggagcagctaaatcaacactgctccgtattattttgggcattttacaacccgataaaggttccgtgactttcgccaaaaagaacgcagatggcgggcgacttttgacaggttatgtaccgcaacaaatagcttcatttaatgctggttttccaagtacagttctcgaattagtaaggtcaggacgttttccgaatggtaaatggttcaaacggctgactacaaaagatcatgcgcatgttgaaaaagcattaaagtctgtagaaatgtgggattatcgtcataaacgtatcggcgagttatctggtggacaaaagcagcggatttgcttagcgcgaatgtttgcaacagacccagatatattaattttggatgaaccacagacggcgatggataaacaaagtaaaatccgtttttataatttattaaagcatgaagcgcaagtacatggtaaagcgattttgatggtaacacat
>154	N operona: 84	middle	lmo0154	gene_poz=(601-1305)	-	zinc ABC transporter ATP-binding protein	null	/position=150586 - 152490 (151186 - 151890)	/lenght=1905 (705)	/codons=635 (235)	/complement=false	GC-compoz=39.00709219858156%	/LCI1=1.1381766381766383	/LCI2=0.15584045584045586	p_i1=0.16538794100641366	p_i2=0.5215268231241763	/Tai=0.5922015265328513	/Tei=0.5693741408117586	/EEI=1.570526626386926
atcgagctagtagaaggaaccgaagaagaagaccatgatcatgagcacgaagaagggcaccaccatgaacacgatcctcacgtatggctaagcccagtccttgccgaacaagaagtgactaatatccagaacggtcttacaaaagcagataaaacaaatgcagatacatacaaaaagaacgcagaaacatataaagagaaattaaaaacactcgacaacaaatttaaaacagcttttgaaggagcaaaacaacgcgatttcgtaacccaacatgcagcattccaatatttagcaaaagaatatgacttgcatcaagtggcaatcgccggcctttcacctgaccaagaaccaagtccagcacgattagcagaactacaaaaatacgtgaaagaaaacaacattagcaccatttattttgaagaagtagcttcaccgaaagtcgcagaaacacttgcaaacgaaaccggtgcaaaattagaagtattaagccctatcgaaggaattaccgataaagaacagaaaaaaggcatggattatatagcttatatggaacaaaatcttcaagccttgcaaaaaacaataaaataaggaagcgatcaaatgaaatacatcgatatagccaatattggttttaaatacgaatcagagccagtgcttgaaaacatttcttttcaagtgagtgcgggagaatttattatactaacaggagaaaacggagcagctaaatcaacactgctccgtattattttgggcattttacaacccgataaaggttccgtgactttcgccaaaaagaacgcagatggcgggcgacttttgacaggttatgtaccgcaacaaatagcttcatttaatgctggttttccaagtacagttctcgaattagtaaggtcaggacgttttccgaatggtaaatggttcaaacggctgactacaaaagatcatgcgcatgttgaaaaagcattaaagtctgtagaaatgtgggattatcgtcataaacgtatcggcgagttatctggtggacaaaagcagcggatttgcttagcgcgaatgtttgcaacagacccagatatattaattttggatgaaccacagacggcgatggataaacaaagtaaaatccgtttttataatttattaaagcatgaagcgcaagtacatggtaaagcgattttgatggtaacacatgatagtgaagaaatggaagactttgtggataagcatattcgccttattagaaaggaggatgtgtcatggaaatgtttctctatggatttatgcaaagagccttccaagcgtccatgataatcgctataattgctcctcttttaggagttttcttgattatccgcagacagtcacttatggcggatacactttcgcatgtgtcgcttgcgggggtggcttttgggttggttttaaatgtgaatcccagtgtgacaacgcttattgtagtagtcattgcggcgctcgggattgaatatttgcgcggggtttatgtaacttattccgagttgtccattgcgatactaatggctggtggacttgctgtggcgttagttctgatgagtttagatcagggtggaattacaacaagcgtgcagcagtacttatttggttcgattgtaacaatcagtaaggcgcaagtgcagctgttggtaattttaggagtagctatcgtagtattgttcttagtatttaaaaggtttatgtttgtacttacttttagtgaagatgttgcagttgcagaaggagtccctgtaagattgatttcgcttttattcagtgtggttactgggattgcgattgcggttattatgccaatagccggagcgttactcgtttcagcgctcattatattaccagctgcaatcggtatgcgaatttcaaaagggttcctgatgt
>155	N operona: 84	last	lmo0155	gene_poz=(601-1407)	-	zinc ABC transporter permease	null	/position=151239 - 153245 (151839 - 152645)	/lenght=2007 (807)	/codons=669 (269)	/complement=false	GC-compoz=41.38785625774473%	/LCI1=1.0199004975124377	/LCI2=0.1220149253731343	p_i1=0.11697202798738576	p_i2=0.35331327898119314	/Tai=0.6721227806448522	/Tei=0.41798195108307384	/EEI=1.3182775565389786
gcttgaaaacatttcttttcaagtgagtgcgggagaatttattatactaacaggagaaaacggagcagctaaatcaacactgctccgtattattttgggcattttacaacccgataaaggttccgtgactttcgccaaaaagaacgcagatggcgggcgacttttgacaggttatgtaccgcaacaaatagcttcatttaatgctggttttccaagtacagttctcgaattagtaaggtcaggacgttttccgaatggtaaatggttcaaacggctgactacaaaagatcatgcgcatgttgaaaaagcattaaagtctgtagaaatgtgggattatcgtcataaacgtatcggcgagttatctggtggacaaaagcagcggatttgcttagcgcgaatgtttgcaacagacccagatatattaattttggatgaaccacagacggcgatggataaacaaagtaaaatccgtttttataatttattaaagcatgaagcgcaagtacatggtaaagcgattttgatggtaacacatgatagtgaagaaatggaagactttgtggataagcatattcgccttattagaaaggaggatgtgtcatggaaatgtttctctatggatttatgcaaagagccttccaagcgtccatgataatcgctataattgctcctcttttaggagttttcttgattatccgcagacagtcacttatggcggatacactttcgcatgtgtcgcttgcgggggtggcttttgggttggttttaaatgtgaatcccagtgtgacaacgcttattgtagtagtcattgcggcgctcgggattgaatatttgcgcggggtttatgtaacttattccgagttgtccattgcgatactaatggctggtggacttgctgtggcgttagttctgatgagtttagatcagggtggaattacaacaagcgtgcagcagtacttatttggttcgattgtaacaatcagtaaggcgcaagtgcagctgttggtaattttaggagtagctatcgtagtattgttcttagtatttaaaaggtttatgtttgtacttacttttagtgaagatgttgcagttgcagaaggagtccctgtaagattgatttcgcttttattcagtgtggttactgggattgcgattgcggttattatgccaatagccggagcgttactcgtttcagcgctcattatattaccagctgcaatcggtatgcgaatttcaaaagggttcctgatgtgtgttattagtgcaattctgattggcttagtcggaatgttttccggccttgtgtcttcctaccaactaggaaccccacctggcgcaacaattaccttaatgtttatcattcttttcattatttcgactgttgttttaaaactaatacgaaaatgattttagaacgatgtttgaccattctgtatcattgtataaagcgcttggtcatgaataatccaacacttttctttcttttcaatctgatttgttgttttaagatattgcaaatctttgtaaaaacagcttttcgaaaggttactataagaaagtagatgacttgttttaattgcttgaggaagaattactgtaccatcatcactcagaactccatgtaataaagccatattcgaaaatgtcgttttaagtttttcagaagccggactacttgccattaagcttttaaagtaaacatgagtagtctggtttttcataatgaaaaattgaaatccgaaattctcgggaaacattgaaaggaaatactccatatctgctttcgaatacttatataatgaacatccagagagagtcttaaaattaaaatgattattactttggtcaagtaatgtaaaatagttcaaaaatgttcctttaccttgaatagaatagattttggaattttggctaccatcatttaaaatcaaagcaatatatccatcaactacaaggtaaatatggttatctatatcaattttttctgttaataggctggcgtttttc
>156	N operona: 85	first-last	lmo0156	gene_poz=(601-1281)	-	hypothetical protein	lmo0156	/position=152048 - 153928 (152648 - 153328)	/lenght=1881 (681)	/codons=627 (227)	/complement=true	GC-compoz=29.809104258443465%	/LCI1=1.6327433628318584	/LCI2=0.04690265486725666	p_i1=0.41984839461256795	p_i2=0.03721070751495091	/Tai=0.42173534226638654	/Tei=0.13348963676345582	/EEI=1.9245845540365816
aataagttgcgcccagtgaagaggtcgaaaattttcggtaatttcatccattggcgtctcagttgttttaatttcatcaatcattcggccatttatgatgccatctgcgcgtccatcaagcgaaaaagcaattccgtccactattcggtctaggtttagccgtacctctgcagcatattcttccccagcttctttttggagtaattgatgaatttttgttccttctaaggcgcggtctgaactagtcatccggttatcaatactaccgcttctccgcacaaactctactaaacgcctaactgaaatacgcacttttctcatcaatagtcctcctttacaatccagttgaattataacacagaacctacgttcgcaacaattcgataaaaaaagactaatttcggactttcgtggcaaaacagtctaaactcgcacaccacaaaagcttatcagtatttttcactaaaaaaagacttataatgagttaaaaatttcacatttcagaaacatttatacgtaaaacactactagactgcgtaaaaccgttcttttgcattctgatacaattatgtttacaaaagaagattggagaaaacaatcatgccaaaaaatttatataattaccaagaatttattcgtttatcccatgaaggaaaaatagcttatgaacaaattgatgtaccgaaaaacgccagcctattaacagaaaaaattgatatagataaccatatttaccttgtagttgatggatatattgctttgattttaaatgatggtagccaaaattccaaaatctattctattcaaggtaaaggaacatttttgaactattttacattacttgaccaaagtaataatcattttaattttaagactctctctggatgttcattatataagtattcgaaagcagatatggagtatttcctttcaatgtttcccgagaatttcggatttcaatttttcattatgaaaaaccagactactcatgtttactttaaaagcttaatggcaagtagtccggcttctgaaaaacttaaaacgacattttcgaatatggctttattacatggagttctgagtgatgatggtacagtaattcttcctcaagcaattaaaacaagtcatctactttcttatagtaacctttcgaaaagctgtttttacaaagatttgcaatatcttaaaacaacaaatcagattgaaaagaaagaaaagtgttggattattcatgaccaagcgctttatacaatgatacagaatggtcaaacatcgttctaaaatcattttcgtattagttttaaaacaacagtcgaaataatgaaaagaatgataaacattaaggtaattgttgcgccaggtggggttcctagttggtaggaagacacaaggccggaaaacattccgactaagccaatcagaattgcactaataacacacatcaggaacccttttgaaattcgcataccgattgcagctggtaatataatgagcgctgaaacgagtaacgctccggctattggcataataaccgcaatcgcaatcccagtaaccacactgaataaaagcgaaatcaatcttacagggactccttctgcaactgcaacatcttcactaaaagtaagtacaaacataaaccttttaaatactaagaacaatactacgatagctactcctaaaattaccaacagctgcacttgcgccttactgattgttacaatcgaaccaaataagtactgctgcacgcttgttgtaattccaccctgatctaaactcatcagaactaacgccacagcaagtccaccagccattagtatcgcaatggacaactcggaataagttacataaaccccgcgcaaatattcaatcccgagcgccgca
>157	N operona: 86	first-last	lmo0157	gene_poz=(601-2940)	-	ATP-dependent helicase	null	/position=153008 - 156547 (153608 - 155947)	/lenght=3540 (2340)	/codons=1180 (780)	/complement=false	GC-compoz=39.7008547008547%	/LCI1=1.1001283697047497	/LCI2=0.09011553273427475	p_i1=0.14898739426637747	p_i2=0.1933561863562674	/Tai=0.6467836841239307	/Tei=0.27402056772064065	/EEI=1.4425855488177333
ctccatatctgctttcgaatacttatataatgaacatccagagagagtcttaaaattaaaatgattattactttggtcaagtaatgtaaaatagttcaaaaatgttcctttaccttgaatagaatagattttggaattttggctaccatcatttaaaatcaaagcaatatatccatcaactacaaggtaaatatggttatctatatcaattttttctgttaataggctggcgtttttcggtacatcaatttgttcataagctatttttccttcatgggataaacgaataaattcttggtaattatataaattttttggcatgattgttttctccaatcttcttttgtaaacataattgtatcagaatgcaaaagaacggttttacgcagtctagtagtgttttacgtataaatgtttctgaaatgtgaaatttttaactcattataagtctttttttagtgaaaaatactgataagcttttgtggtgtgcgagtttagactgttttgccacgaaagtccgaaattagtctttttttatcgaattgttgcgaacgtaggttctgtgttataattcaactggattgtaaaggaggactattgatgagaaaagtgcgtatttcagttaggcgtttagtagagtttgtgcggagaagcggtagtattgataaccggatgactagttcagaccgcgccttagaaggaacaaaaattcatcaattactccaaaaagaagctggggaagaatatgctgcagaggtacggctaaacctagaccgaatagtggacggaattgctttttcgcttgatggacgcgcagatggcatcataaatggccgaatgattgatgaaattaaaacaactgagacgccaatggatgaaattaccgaaaattttcgacctcttcactgggcgcaacttatttgttatggatttatgcttgcagaaaagtccgatttggcagaagttactctacaattaacgtattatcaagtagttgacaaagaagtaaaacaatttcaacgtgtaatgagtcgcgaggaactgagcgtttttgtggacgatttactttcccaatacgctatttgggcaaaggcatctgccgcttgggaaatgaaacgaaataaaacaattcaagaattaacgtttccatatgacagctatcgaagtgggcaaagagagcttgccattgcagtgtaccgaacaatatcttcagaagaaagtttgttttgtgaagcacccacaggtatcggcaaaacaatgtcgaccttgtttcccggtattaaagctatgggtgaagggaaaacggataaattgttttactttactgcaaaaactattacgcggcaagttgccgaagatgcgctagatgagatgcgtcgtaaaggacttgctgcaaggagtgttacaataactgcgaaggataagatatgctttttagacgagaggaaatgtgaaccagatcattgccaatttgcgcgaggttattatgatcgtttgaacgaagcattgtttgatatgttgcaatccgaagaagcaattacccgtcaagttgttgagagttatgcccggaaatacacactttgtccatttgaattatcgctggatgtggctcttttttgtgatgtaatagtttgtgattataattatttattcgacccggtagtctacttgaaacgtttctttgcagaagggccaggtaaatatacttttctggtggatgaagtgcataatttagtagaccgtgcgcgctcgatgtactcagcgacattaaaaaaatctgcagttatgcaagtcaaacggggactggacgcaaaaaataacaagcgattgctaaatgcaatcaatgtgatgaataaagacatgatcgcactcaataaaaaactaaaggatttagatggaactatatatgtgcaaaaaaatgaactcattgattggaatgaatcggtcctaaaattcacctttgtagcgaaggaatggttgccgcaaaatactcagtcagaaatacaagcggatgtgttggaactttattttgaaagtttgagatatgttgcaattgcggatttttatgatgatcgttacgtcacacaagtaacgaaaagccacggagatttagaaataaaacaagtatgcttggatccgtcgttcttattatcagaaagactgaaactcggaagcagctcggtgctcttttcagcaacgcttcgaccaatagattactatacaaatttacttggtggtcaagaagacacgagtagaatgattttttcttcaccatttaaacaaaaaaacatgcatttactagtagcggattatattagtacgaaataccaaatgcgcgaaaatagtatggaagctgtcgtagatgctctctatgctctagtctctggggaaaacggcaactatttatttttctttccatcatttctatatttacaaaaggtatacgatttatttaaagaaaaatatcctaacatcaggttgcaaaaacaagaaactgctatggatgaagagcgacgggagcattttttagaaagatttcaagcagagaatgtagaaactttgattggcttttgcgtcttaggaggcgttttttcagaaggggtagatcttcgtggcaaccgattagtcggtgcggcagttgttggagtaggacttgcgcaactgaatcacgaatctgatttaattaaagattattataatgaaacgattggtcggggatttgattatgcatatcagataccaggaatgaataaggtgcttcaagcagttggccgggttattcgaggagaatcggaccgtggcgtagtgttgttaatagaagaacgattttctgccgatcgttaccgagcattattccctacgcactggaaccatgcgaaaacagtgaagagcacagacgatatctcccgagaagtggccggattttggcggaatagctaattttctagtagaatagaagtaattagtcatttttgggaggaaattatgtataaaattattgcgatagatattgatggcactttattaaacgacacacacgaaatcacaccagctgtgcgtgattctattaaagctgcgaaagcaaaaggggtaaaagtagtattatgtacaggtcgtccacttgcaggaattaaaaaaagcttaattgaactagatcttttagatgaaggggattacgcaattacgtttaatggggcggttgtgttagaaacagcttcagaaaaaacattagcagatataaccttaaataaaactgagctagaagaaatttatgcattttgtcacgcggaaaatgttaacgtcacttattttgatggaaaaaacatgtatgtaccaagccgcaaaatcacagaaatcacttgtcaagattcgctgctacttggtacgccactatatcatttacctgtagaagaagcgcctgaatctattcatgtttccaaagttatgctattagactcacctgaaaaaattaccgatgtgataaaaaaattaccagagaatatcaaagaaaaattttacgttgtccggagtgttccatat
>158	N operona: 87	first-last	lmo0158	gene_poz=(601-1413)	-	hypothetical protein	null	/position=155393 - 157405 (155993 - 156805)	/lenght=2013 (813)	/codons=671 (271)	/complement=false	GC-compoz=37.02337023370234%	/LCI1=1.1333333333333333	/LCI2=0.04246913580246913	p_i1=0.16325967180995493	p_i2=0.02806713213202525	/Tai=0.4000530445630528	/Tei=0.12526041891882272	/EEI=2.124507927939676
ggggaaaacggcaactatttatttttctttccatcatttctatatttacaaaaggtatacgatttatttaaagaaaaatatcctaacatcaggttgcaaaaacaagaaactgctatggatgaagagcgacgggagcattttttagaaagatttcaagcagagaatgtagaaactttgattggcttttgcgtcttaggaggcgttttttcagaaggggtagatcttcgtggcaaccgattagtcggtgcggcagttgttggagtaggacttgcgcaactgaatcacgaatctgatttaattaaagattattataatgaaacgattggtcggggatttgattatgcatatcagataccaggaatgaataaggtgcttcaagcagttggccgggttattcgaggagaatcggaccgtggcgtagtgttgttaatagaagaacgattttctgccgatcgttaccgagcattattccctacgcactggaaccatgcgaaaacagtgaagagcacagacgatatctcccgagaagtggccggattttggcggaatagctaattttctagtagaatagaagtaattagtcatttttgggaggaaattatgtataaaattattgcgatagatattgatggcactttattaaacgacacacacgaaatcacaccagctgtgcgtgattctattaaagctgcgaaagcaaaaggggtaaaagtagtattatgtacaggtcgtccacttgcaggaattaaaaaaagcttaattgaactagatcttttagatgaaggggattacgcaattacgtttaatggggcggttgtgttagaaacagcttcagaaaaaacattagcagatataaccttaaataaaactgagctagaagaaatttatgcattttgtcacgcggaaaatgttaacgtcacttattttgatggaaaaaacatgtatgtaccaagccgcaaaatcacagaaatcacttgtcaagattcgctgctacttggtacgccactatatcatttacctgtagaagaagcgcctgaatctattcatgtttccaaagttatgctattagactcacctgaaaaaattaccgatgtgataaaaaaattaccagagaatatcaaagaaaaattttacgttgtccggagtgttccatataacttagagttcttgcaaaaaggggttaataaaggatcagcgctcgctagtttagcagataaacttggggtggaccaaagtgaagtcatgagtattggagatcaggaaaacgatattaccatgatcgagtacgctggtatgggagttgcgatgggaaatgcgacagagcatattaaagaaatcgccaactatacaacaactactaataatgaagatggtgtggcacaggctattcaaatgcttattctggaccgataaaatagcgaatggtagtaaaaatagagtattgcaataaagtataaatggatactaaaaagcatacacattgctacaaaaagccgaaacttcctataaaggagtttcggcttttttgttcaattaagtactttataatatatagtcctttaaaatagtcactaaaagttcataaagatggcgttttaggagcagtacttccgaaaaatgatatagcttggagttactcaattgtcatatgatatgtgataataacaaaacttcattagtaaaggatgaatttgtaatgagtaaaaacggaaactttttaaaaaaagttgggttagctttcttaagtattttaatcgttgctagcacaatcttccaaacgacagttgtgaaagcagcaacgagttatggttctcagtttttaaacacagtagaacttttagacaaggacggtgtgccgcaaacggattttggctactatgacaacatggatgtgcattacacttggtctatccctaattcaacaaacgtaaaagcgggcgacacaatggatttcacgctgccaagtcaattggcgctggcaaccgatctcgcttttgacgtgaaagatagtaa
>159	N operona: 88	first-last	lmo0159	gene_poz=(601-2982)	-	peptidoglycan binding protein	null	/position=156489 - 160070 (157089 - 159470)	/lenght=3582 (2382)	/codons=1194 (794)	/complement=false	GC-compoz=40.59613769941226%	/LCI1=1.0559058427910888	/LCI2=0.08112652374947457	p_i1=0.13088960496164317	p_i2=0.15266517171899244	/Tai=0.4004080587524159	/Tei=0.2373986545470932	/EEI=2.199924784095741
taaaaaaattaccagagaatatcaaagaaaaattttacgttgtccggagtgttccatataacttagagttcttgcaaaaaggggttaataaaggatcagcgctcgctagtttagcagataaacttggggtggaccaaagtgaagtcatgagtattggagatcaggaaaacgatattaccatgatcgagtacgctggtatgggagttgcgatgggaaatgcgacagagcatattaaagaaatcgccaactatacaacaactactaataatgaagatggtgtggcacaggctattcaaatgcttattctggaccgataaaatagcgaatggtagtaaaaatagagtattgcaataaagtataaatggatactaaaaagcatacacattgctacaaaaagccgaaacttcctataaaggagtttcggcttttttgttcaattaagtactttataatatatagtcctttaaaatagtcactaaaagttcataaagatggcgttttaggagcagtacttccgaaaaatgatatagcttggagttactcaattgtcatatgatatgtgataataacaaaacttcattagtaaaggatgaatttgtaatgagtaaaaacggaaactttttaaaaaaagttgggttagctttcttaagtattttaatcgttgctagcacaatcttccaaacgacagttgtgaaagcagcaacgagttatggttctcagtttttaaacacagtagaacttttagacaaggacggtgtgccgcaaacggattttggctactatgacaacatggatgtgcattacacttggtctatccctaattcaacaaacgtaaaagcgggcgacacaatggatttcacgctgccaagtcaattggcgctggcaaccgatctcgcttttgacgtgaaagatagtaaaggtcaagtagttggaacggccactgtaaaaaaggcaacaaatcaagtaacactagttttcagtgattatgtagaaaaacattccgatgttaagggcgaactggatttctggactgctttcaaccaaaaagtaattactggaaatgaaacagttgatttagtattccctcttgaaaatggaacaaccgtaatagatgtagaagttggtgaaaaaacaccagttagcccgacagaaacgcttttcaaatatggttgggtagatgctagtaatccaagtttgattcattgggttgttcgcgtgaattacgctaaagttaatatcccaaatgctgttttcaccgacatcattggcgcaaaacaaacattaaattttgattctattaaagcctttcacggaacgtactcagcggaccgagtatttacagcaggtgcgccgatttccagcaccaatttttctgcgacaagtgacgggtttagtgtagctttaggaaatctaactgattcagtgcaaatttcttacacaaccactactacagatggtgggaagtccactcagtatgataatactgctaaattagccggaactgattttgtgacaaagcaaacgtctacttggacaccagcatcaggcggtggcggtgaaggaggaggaacaactggttcagtaacacttacgaaagaagatgcgaaaacaaaagcaaccctcgaaggtgcggaattcaagttggtggattcaaaaggcactgtgctacaagaaaacattacaacaaatgcgagcggacaacttagcattgctgacctgaaatttgacacctaccaattaatagaaacaaaagccccgacaggctataaacttgatacaacaccagtagaattcactattggtgaaaacaaccaagcaattacagtaacaaaagaaaacacacttaatacaggctccgtagaattaacaaaactagatgccgcaaccaaagcgaccttagccggagcaacatttgaattacaagataaagaaggaaatacgctccaaacagacttgaaaacagatgaaaatggcgttctaaaagtaactgatttagtaccaggcagttaccaatttgtcgaaacaagtgctccaacaggctacaagttagacaacagtccagtaagttttgaagttatcgctggtgagacagaccaagtagtaaaagtaacaaaagaaaacacactagaagttggctccgtggaactaacaaagttagactcggcaaccaaagcaaccctagccggagcaacatttgaattacaagataaagaaggaaatacgctccaaacagacttgaaaacagatgaaaatggcgttctaaaagtaactgatttagtaccaggcagttaccaatttgtcgaaacaagtgctccaacaggctacaagttagacaacagtccagtaagttttgaagttgtcgctggtgagacagaccaagtagtaaaagtaacaaaagaaaacacattagaagttggctccgtggaactaacaaagttagactcggcaaccaaagcaaccctagccggagcaacatttgaattacaagataaagaaggaaatacattacaaactggtttaactacggacgaaaatggcgttctaaaagtaactgatttagtaccagggacataccaatttgtggaaacaaaagccccgattggatatgaacttgatacgaccccagttagttttgaaattgtcgctggtgagacagacccaatagtaaaagtaacaaaagaaaacacattagtaccaccaacaccagtaccaccaacaccagtaccaccaacaccagtaccaccaacaccagtaccgcctactccgttaccaccagtaccatatgaaccaactgtgccaccaacaaaaccagaagtaccagttacgcctaagaaaacagaaaacagcgaggatagtccaaaaacaaccccgataagaataactcaaagtcttcctaaaacaggagatacaaatagttttgctggcttaggagtaatcctgatagccttgtcattaagcggtcttctgctgaagcgcaaatagaaaaaacaggcttagataattatctaagcctgttttaattaggtcattttagaatcctaatcgtcacaaaacgttcacgattaggaggttttttgatagataagaaccgatttttaggaaaaataatgtataatcactatgaattagtaataaatttatgattgaaattaactaaaaaaggatggtttttttatgaaggaacgcacgacaatgatgtctaatctaaagaaattcggattagcatttcttagcgttatcttgcttgtaaacgttatatttcagactaactttgttaaagcagcaactaattatgggtccgattttttgaaaactgttgaattattagatgcagatggaaatccccaaacggacttcgggtattatgatagcatcaaggttcactatacttgggaaatccccaattcaactaatgttaaggaaggcgacacaatggaatttgtgttacctccagagctgaagatagttacagatttagacttttctttaaaagatcacgatggcaacacggtaggtcatgtgattgctaaaaaatcgactggccaagtagttattacatttacagactttgtcgaaaaaaac
>160	N operona: 89	first-last	lmo0160	gene_poz=(601-2316)	-	peptidoglycan binding protein	null	/position=159063 - 161978 (159663 - 161378)	/lenght=2916 (1716)	/codons=972 (572)	/complement=false	GC-compoz=38.111888111888106%	/LCI1=1.1138353765323994	/LCI2=0.07618213660245182	p_i1=0.1548104488055058	p_i2=0.13174330859636452	/Tai=0.4084075808538301	/Tei=0.21856897773672807	/EEI=2.1357502909533266
[truncated: 6,825,746 more chars]
