# Supplementary material for: Bioinformatic Assessment of Factors Affecting the Correlation between Protein Abundance and Elongation Efficiency in Prokaryotes
Source: Int J Mol Sci. 2022 Oct 9;23(19):11996. doi: 10.3390/ijms231911996 (PMC9570070; doi:10.3390/ijms231911996)
Supplement: Supplementary file 1 [file ijms-23-11996-s001.zip › EloE/output_folder/Listeria_monocytogenes_EGD-e_169963/listeria monocytogenes egd-e_number_eei.txt]

number	single	first	middle	last	EEI1
1	1	0	0	0	1.9187380417569726
2	1	0	0	0	2.7384793475893034
3	1	0	0	0	1.5896190058303468
4	0	1	0	0	2.0749128063374047
5	0	0	0	1	1.4400231525593454
6	1	0	0	0	2.6830459865550895
7	1	0	0	0	2.7187365214169397
8	0	1	0	0	1.759495222289523
9	0	0	0	1	1.8754393723048663
10	0	1	0	0	1.9885241605168957
11	0	0	1	0	2.036774184703242
12	0	0	0	1	1.9706825813298547
13	0	1	0	0	2.1729316718628304
14	0	0	1	0	1.860346536907439
15	0	0	1	0	1.837557348740116
16	0	0	0	1	2.217510238034389
17	1	0	0	0	2.165345396501111
18	1	0	0	0	3.1044162416048064
19	1	0	0	0	1.8700331391937466
20	0	1	0	0	1.9258996899590548
21	0	0	1	0	2.0213053426262984
22	0	0	1	0	2.221122386430272
23	0	0	1	0	2.049693386357735
24	0	0	1	0	1.7043042572414995
25	0	0	0	1	1.940233169777136
26	1	0	0	0	1.6809614084268683
27	1	0	0	0	3.6350493093132052
28	1	0	0	0	1.734955751961924
29	1	0	0	0	2.0635408226255967
30	0	1	0	0	2.145233191282981
31	0	0	0	1	1.8118841485077375
32	0	1	0	0	1.7378098218527915
33	0	0	1	0	1.6823554036192758
34	0	0	1	0	2.486863559572939
35	0	0	0	1	2.0729987059270876
36	1	0	0	0	2.393989171390813
37	0	1	0	0	2.063338132219226
38	0	0	1	0	1.8973802743720596
39	0	0	0	1	1.9860931475365857
40	0	1	0	0	1.6843414475014913
41	0	0	0	1	1.8397010245866068
42	1	0	0	0	2.189197146886178
43	1	0	0	0	1.4525503524850407
44	1	0	0	0	4.41239666731788
45	1	0	0	0	2.6158362770882686
46	1	0	0	0	3.055758752224592
47	1	0	0	0	2.8189946277264255
48	0	1	0	0	1.3216636084395887
49	0	0	0	1	3.258801695861806
50	0	1	0	0	1.5642909596231
51	0	0	0	1	1.4778774814537698
52	0	1	0	0	1.4140473860399212
53	0	0	1	0	3.1308225486644266
54	0	0	0	1	1.835455953931925
55	1	0	0	0	2.917315343090944
56	1	0	0	0	3.340263613120747
57	0	1	0	0	1.8225190594914733
58	0	0	1	0	2.4864256885129996
59	0	0	1	0	1.807094591855941
60	0	0	1	0	2.2023065837382267
61	0	0	1	0	1.803413190964234
62	0	0	1	0	1.7096363010462072
63	0	0	1	0	1.8109571749367206
64	0	0	1	0	1.7412190587527743
65	0	0	1	0	2.148170165236929
66	0	0	1	0	1.5600793680674838
67	0	0	0	1	1.9042834475690529
68	1	0	0	0	1.3896473459788559
69	1	0	0	0	2.0031415891230653
70	1	0	0	0	1.3393407715969106
71	1	0	0	0	1.6365569553209571
72	0	1	0	0	1.3115651032807527
73	0	0	1	0	1.6517466756715569
74	0	0	0	1	1.3934748062579843
75	0	1	0	0	1.2282506248039249
76	0	0	0	1	1.290665931218503
77	1	0	0	0	1.5044372590904367
78	1	0	0	0	1.7793195151663503
79	0	1	0	0	1.5427536804219342
80	0	0	0	1	1.5257071868072676
81	1	0	0	0	1.5600022254632449
82	1	0	0	0	1.2405169288239517
83	1	0	0	0	1.4073781142030592
84	1	0	0	0	1.76393471867933
85	1	0	0	0	1.3190677109273512
86	0	1	0	0	2.2494007258101556
87	0	0	0	1	1.8922936444818856
88	0	1	0	0	1.714309348157377
89	0	0	1	0	1.6006377631696436
90	0	0	1	0	1.7727828030940607
91	0	0	1	0	1.5068471957633196
92	0	0	1	0	1.8050509525683531
93	0	0	1	0	1.4984444258034617
94	0	0	0	1	1.29525373302362
95	1	0	0	0	1.4651886830978218
96	0	1	0	0	3.119419799019896
97	0	0	1	0	2.401799033509679
98	0	0	0	1	2.359511638006988
99	1	0	0	0	1.5551407251392446
100	1	0	0	0	1.7399170139517028
101	1	0	0	0	1.653030567589649
102	0	1	0	0	2.013689967274653
103	0	0	0	1	2.1568632989722967
104	1	0	0	0	1.484191431176499
105	1	0	0	0	1.904571385072079
106	1	0	0	0	1.9021921887604896
107	0	1	0	0	1.534199406858128
108	0	0	0	1	1.5615330162151972
109	0	1	0	0	1.4515240282439892
110	0	0	0	1	1.7253034811366528
111	1	0	0	0	1.3042299133906652
112	1	0	0	0	1.5235828608015207
113	0	1	0	0	2.259394916616256
114	0	0	0	1	1.7057707360974783
115	0	1	0	0	1.3397780255930005
116	0	0	0	1	1.17738737881547
117	0	1	0	0	1.9679033907528576
118	0	0	0	1	2.901191195091096
119	1	0	0	0	2.5937104499647194
120	0	1	0	0	1.5230842317686113
121	0	0	1	0	1.917822688401324
122	0	0	1	0	1.546168963074082
123	0	0	1	0	1.7244377556629404
124	0	0	1	0	2.2352227975240906
125	0	0	1	0	1.6556452714006
126	0	0	1	0	1.6128977512279472
127	0	0	1	0	2.1889334068053814
128	0	0	1	0	1.5338522554470644
129	0	0	0	1	2.294402706309206
130	1	0	0	0	2.6767406170444747
131	1	0	0	0	1.7280831614639232
132	1	0	0	0	2.634196604132531
133	0	1	0	0	1.2428070050912021
134	0	0	0	1	2.263016857411367
135	1	0	0	0	3.084522168478322
136	0	1	0	0	1.338499644518584
137	0	0	0	1	1.3492620140291025
138	0	1	0	0	1.7065529056765294
139	0	0	1	0	1.391044867800872
140	0	0	1	0	1.50072365402874
141	0	0	0	1	1.4671453839356328
142	1	0	0	0	2.213311292102251
143	0	1	0	0	1.7901293261622477
144	0	0	0	1	1.833048350204272
145	1	0	0	0	2.154068046632823
146	1	0	0	0	2.835215363787076
147	0	1	0	0	1.7659744440424987
148	0	0	0	1	2.281008843793334
149	0	1	0	0	1.424474745809386
150	0	0	0	1	1.4887358807507627
151	1	0	0	0	1.953242024224898
152	1	0	0	0	1.922092184962278
153	0	1	0	0	2.0717231771942264
154	0	0	1	0	1.570526626386926
155	0	0	0	1	1.3182775565389786
156	1	0	0	0	1.9245845540365816
157	1	0	0	0	1.4425855488177333
158	1	0	0	0	2.124507927939676
159	1	0	0	0	2.199924784095741
160	1	0	0	0	2.1357502909533266
161	1	0	0	0	1.940772555849097
162	0	1	0	0	1.3397124660738755
163	0	0	1	0	1.7677277398321378
164	0	0	0	1	1.626049028222291
165	0	1	0	0	1.5318389335682798
166	0	0	1	0	1.882619961064238
167	0	0	0	1	1.5031878898329716
168	1	0	0	0	1.82579209719984
169	1	0	0	0	1.8757441355947444
170	1	0	0	0	2.3317848785315145
171	1	0	0	0	1.735975804275175
172	1	0	0	0	1.5655748032446901
173	1	0	0	0	2.323288978405469
174	1	0	0	0	2.0285123481960414
175	1	0	0	0	3.023933266953079
176	0	1	0	0	2.08310923829428
177	0	0	1	0	1.5903045183075968
178	0	0	1	0	2.350838061863769
179	0	0	0	1	3.36194216448205
180	0	1	0	0	1.971665216437902
181	0	0	1	0	1.714016462787287
182	0	0	0	1	2.1797858793901357
183	1	0	0	0	1.8799146687540242
184	1	0	0	0	3.113075479754232
185	0	1	0	0	1.6520879342429446
186	0	0	0	1	2.043146629150793
187	1	0	0	0	2.5643225368005256
188	0	1	0	0	1.870904937089804
189	0	0	0	1	1.8137824265393565
190	1	0	0	0	1.7764491143407963
191	1	0	0	0	3.7523826708076635
192	0	1	0	0	1.9947837118305058
193	0	0	0	1	1.7172004239655592
194	1	0	0	0	2.109090399953811
195	1	0	0	0	3.7643386276456208
196	1	0	0	0	2.4782837966248996
197	1	0	0	0	2.9591579206971934
198	1	0	0	0	1.7152548071487055
199	1	0	0	0	1.7026619091490713
200	1	0	0	0	2.3042514936020293
201	1	0	0	0	1.5640860540984463
202	0	1	0	0	1.8096701364981185
203	0	0	0	1	1.6166029123857968
204	1	0	0	0	1.427479250741653
205	1	0	0	0	3.5446760950491063
206	1	0	0	0	3.259685026470019
207	1	0	0	0	1.6751641116625684
208	1	0	0	0	3.2852413793130157
209	1	0	0	0	3.083406665461856
210	1	0	0	0	1.8994068985346013
211	1	0	0	0	1.8276713911225733
212	0	1	0	0	1.8278264654290768
213	0	0	1	0	1.542656068880245
214	0	0	0	1	2.8417304457092327
215	1	0	0	0	1.6826486746256657
216	1	0	0	0	2.3134016928740415
217	1	0	0	0	1.6224726178784972
218	1	0	0	0	2.6799406685607625
219	0	1	0	0	1.826697973150743
220	0	0	0	1	2.38647237471008
221	1	0	0	0	3.8366797714633316
222	0	1	0	0	1.438386128161051
223	0	0	1	0	2.1703942215245204
224	0	0	0	1	1.7235453940143028
225	1	0	0	0	2.2535440548529397
226	1	0	0	0	2.7936711016714724
227	0	1	0	0	1.893645847540136
228	0	0	1	0	1.4829740929724093
229	0	0	1	0	1.558763074546066
230	0	0	0	1	2.2078144633393544
231	1	0	0	0	1.6955502152695388
232	0	1	0	0	2.1598674244163227
233	0	0	1	0	1.3915783292730401
234	0	0	1	0	2.0368838769913595
235	0	0	0	1	2.5759414506123615
236	0	1	0	0	1.612082115406478
237	0	0	1	0	1.7433748748859914
238	0	0	1	0	2.145826810863348
239	0	0	1	0	2.0189074479035765
240	0	0	0	1	1.4081306042818629
241	1	0	0	0	1.7091186011596633
242	0	1	0	0	1.0070956272804545
243	0	0	0	1	2.3527301747206693
244	1	0	0	0	3.946433032976435
245	1	0	0	0	1.8293414466482179
246	0	1	0	0	4.147221168644676
247	0	0	0	1	5.545589641081619
248	1	0	0	0	4.482807643021335
249	1	0	0	0	9.999999999999991
250	0	1	0	0	1.9124278090308993
251	0	0	0	1	1.3968018965645739
252	0	1	0	0	1.7355752521475025
253	0	0	0	1	2.755442108907928
254	1	0	0	0	2.2348861273837324
255	1	0	0	0	1.9620443262427782
256	1	0	0	0	3.0433579067993954
257	1	0	0	0	3.1451159468757086
258	1	0	0	0	1.7735178922255836
259	1	0	0	0	2.898979934336925
260	1	0	0	0	1.8726189247884388
261	1	0	0	0	1.7256352762690403
262	1	0	0	0	2.013274850074356
263	1	0	0	0	1.9899777201491948
264	0	1	0	0	1.2297499504031324
265	0	0	0	1	1.7735359403077675
266	1	0	0	0	1.9065742367450693
267	1	0	0	0	1.3320096414240594
268	0	1	0	0	1.9892743195490865
269	0	0	0	1	3.1148011622031038
270	1	0	0	0	2.7504525430212854
271	1	0	0	0	2.683702452007442
272	1	0	0	0	1.8381855008016925
273	0	1	0	0	2.0852316056965257
274	0	0	0	1	2.411272011123253
275	1	0	0	0	1.9700850923898285
276	1	0	0	0	4.150484977539581
277	0	1	0	0	2.299666843997441
278	0	0	0	1	1.5417259416835207
279	1	0	0	0	2.0417349700283762
280	1	0	0	0	1.9265299377769713
281	0	1	0	0	1.9307240391756817
282	0	0	1	0	2.076460162993617
283	0	0	0	1	4.0795199191036025
284	1	0	0	0	1.889100523433911
285	1	0	0	0	2.355077326551632
286	0	1	0	0	1.6958857408054584
287	0	0	1	0	2.265007163689526
288	0	0	0	1	1.8416267118864569
289	1	0	0	0	2.074991222433287
290	1	0	0	0	3.1784284590841887
291	1	0	0	0	1.116105734522462
292	1	0	0	0	1.9247353756810655
293	1	0	0	0	1.6086453226053652
294	1	0	0	0	1.1623899279864096
295	1	0	0	0	1.5046295289334426
296	0	1	0	0	1.5254548067102465
297	0	0	1	0	1.6251142391356952
298	0	0	1	0	1.790204943565549
299	0	0	0	1	1.4265773243833473
300	0	1	0	0	1.2657243185721938
301	0	0	0	1	2.1421083540634656
302	0	1	0	0	1.9183006118111379
303	0	0	0	1	1.3485837680748585
304	1	0	0	0	2.133183484346655
305	1	0	0	0	2.197842923127617
306	1	0	0	0	1.749618426570296
307	1	0	0	0	1.4772665106643972
308	0	1	0	0	1.681053627893388
309	0	0	1	0	1.6370392998902736
310	0	0	0	1	1.621893381640676
311	1	0	0	0	1.5171749424321797
312	0	1	0	0	1.0661357833942677
313	0	0	1	0	1.6323575225195868
314	0	0	1	0	1.510025054511309
315	0	0	0	1	1.4697420643959842
316	1	0	0	0	2.485249617053201
317	1	0	0	0	1.7703556819158186
318	1	0	0	0	1.6411558339122636
319	1	0	0	0	2.817646824909313
320	1	0	0	0	1.6998926164545034
321	1	0	0	0	1.6038089091406273
322	1	0	0	0	1.4434034651611496
323	1	0	0	0	1.2864505269009623
324	1	0	0	0	2.190674835716557
325	1	0	0	0	1.591674653923914
326	0	1	0	0	1.6021161406249302
327	0	0	0	1	1.3516209729751463
328	1	0	0	0	2.0553346038118887
329	1	0	0	0	1.71953446226838
330	1	0	0	0	1.9477345424620864
331	1	0	0	0	1.6919013061469912
332	0	1	0	0	1.2771490985995542
333	0	0	1	0	1.3133220158371923
334	0	0	1	0	1.5316979589729758
335	0	0	0	1	1.5982296482012788
336	0	1	0	0	1.4147083873146762
337	0	0	0	1	1.9600457545462915
338	1	0	0	0	1.596499795584748
339	0	1	0	0	1.7432261752022284
340	0	0	0	1	2.218631889855901
341	0	1	0	0	2.3547733632866112
342	0	0	1	0	1.9733571168197752
343	0	0	1	0	1.9038050232795634
344	0	0	1	0	1.8019400786634185
345	0	0	1	0	2.611336096783408
346	0	0	1	0	2.585484596206033
347	0	0	0	1	3.028247805746996
348	1	0	0	0	1.6686461548227318
349	1	0	0	0	1.9356035855781508
350	1	0	0	0	1.6610416874111609
351	1	0	0	0	2.2593909038916777
352	1	0	0	0	3.7178246525878933
353	1	0	0	0	1.981218447285562
354	0	1	0	0	1.9735277355277105
355	0	0	1	0	1.9660163631060432
356	0	0	0	1	2.086234827343859
357	1	0	0	0	1.540202062379825
358	1	0	0	0	1.6478153844614127
359	0	1	0	0	1.3183647515031454
360	0	0	0	1	2.0816412025146542
361	1	0	0	0	1.6939969022843484
362	1	0	0	0	1.3777297410700364
363	0	1	0	0	1.5135953433285634
364	0	0	1	0	2.378196636208353
365	0	0	0	1	1.5443040342185634
366	1	0	0	0	1.9450687371578488
367	0	1	0	0	3.3743232496305144
368	0	0	0	1	2.1592417806614805
369	1	0	0	0	1.5826215641324175
370	0	1	0	0	2.079734514110041
371	0	0	1	0	2.287660204028446
372	0	0	0	1	3.4057050229736583
373	1	0	0	0	4.054270237967295
374	1	0	0	0	1.3712716479457003
375	1	0	0	0	3.5730543545561497
376	0	1	0	0	1.7533029684316366
377	0	0	0	1	1.4460621280309462
378	1	0	0	0	1.678563126563388
379	1	0	0	0	1.8028068004052342
380	1	0	0	0	1.5156401263472317
381	0	1	0	0	1.8469432406526638
382	0	0	1	0	1.441274114326353
383	0	0	1	0	1.8562252635878354
384	0	0	0	1	1.4950517773382273
385	1	0	0	0	2.459646530883504
386	1	0	0	0	1.3211400054387796
387	1	0	0	0	1.370066893686638
388	1	0	0	0	1.6811820679878393
389	0	1	0	0	1.5865736967973723
390	0	0	1	0	2.9697248771223133
391	0	0	0	1	1.8925921204348177
392	1	0	0	0	2.244307157970168
393	1	0	0	0	1.8583605995944223
394	1	0	0	0	2.1426463740971884
395	1	0	0	0	1.5045704582404202
396	0	1	0	0	1.6369511105855588
397	0	0	1	0	2.844988449144301
398	0	0	1	0	1.9561799034969116
399	0	0	1	0	1.9445206205342707
400	0	0	0	1	1.613092172726978
401	0	1	0	0	2.4553925469116007
402	0	0	0	1	2.303913090906455
403	0	1	0	0	1.558011457808054
404	0	0	0	1	2.8579412042696575
405	0	1	0	0	2.491927763690632
406	0	0	0	1	1.7587366609293904
407	1	0	0	0	1.5942388970481975
408	1	0	0	0	1.4658226549033029
409	1	0	0	0	2.757403514706187
410	0	1	0	0	2.2925502749671387
411	0	0	0	1	2.040407946717134
412	1	0	0	0	1.865420612148081
413	0	1	0	0	1.8244894204205144
414	0	0	0	1	1.7145241263126227
415	1	0	0	0	1.54688736175692
416	1	0	0	0	1.6397068425141397
417	1	0	0	0	1.7710611894712616
418	0	1	0	0	1.4043295949927266
419	0	0	1	0	1.7049007626831632
420	0	0	0	1	1.4179394581146798
421	1	0	0	0	1.3675598166431315
422	0	1	0	0	1.7364327832570998
423	0	0	1	0	2.1624274144436293
424	0	0	1	0	3.163500340430554
425	0	0	1	0	2.393592726896804
426	0	0	0	1	1.781824914150644
427	1	0	0	0	1.4883544325505977
428	0	1	0	0	1.5548416315310178
429	0	0	0	1	2.073947957811973
430	1	0	0	0	1.738837194319836
431	1	0	0	0	1.5364328876616047
432	1	0	0	0	2.304561422538672
433	1	0	0	0	1.540411193959144
434	1	0	0	0	2.9550528269576954
435	1	0	0	0	1.572971853102367
436	1	0	0	0	1.421936926522706
437	1	0	0	0	2.3118040716203963
438	1	0	0	0	2.1716166590910815
439	1	0	0	0	1.6625497900158166
440	1	0	0	0	2.6906288672752825
441	1	0	0	0	2.5380688397399456
442	1	0	0	0	1.4418978245847804
443	1	0	0	0	1.9392197528138335
444	1	0	0	0	1.9916947533767695
445	0	1	0	0	2.2634299470223946
446	0	0	0	1	1.8267998215459627
447	1	0	0	0	1.9414384427409075
448	0	1	0	0	1.205307479859792
449	0	0	0	1	1.5399867002413858
450	0	1	0	0	1.6500053687650855
451	0	0	1	0	1.5433639779294348
452	0	0	0	1	1.7380897743700112
453	1	0	0	0	1.591286053576429
454	0	1	0	0	1.9818793741939156
455	0	0	1	0	2.115705273489308
456	0	0	0	1	1.9934696069450775
457	1	0	0	0	1.4070773494581121
458	1	0	0	0	1.5763037017426023
459	0	1	0	0	1.6332639934008408
460	0	0	1	0	2.6736188927955555
461	0	0	0	1	1.2720690028852029
462	1	0	0	0	1.3732502302191663
463	1	0	0	0	1.7802866098137566
464	1	0	0	0	1.0950859623242053
465	1	0	0	0	1.605100083987841
466	0	1	0	0	1.3538544576950706
467	0	0	0	1	1.4427376474025377
468	1	0	0	0	1.700064778259949
469	1	0	0	0	1.5654619404264587
470	1	0	0	0	1.6243550736738483
471	0	1	0	0	1.5314063845655852
472	0	0	1	0	1.817646646208676
473	0	0	0	1	2.11617417073106
474	1	0	0	0	1.7275086540902378
475	1	0	0	0	1.3849940678226065
476	1	0	0	0	1.6055140205618257
477	1	0	0	0	1.6714646416228416
478	1	0	0	0	1.4314633281948663
479	1	0	0	0	1.47196947545494
480	1	0	0	0	1.8560015343908054
481	1	0	0	0	1.8510904444059293
482	1	0	0	0	1.959984738648074
483	1	0	0	0	2.8427858604317087
484	1	0	0	0	1.9331925506203251
485	1	0	0	0	2.4154176229816247
486	1	0	0	0	2.085342432895166
487	1	0	0	0	1.712559583192769
488	1	0	0	0	2.142269308961567
489	1	0	0	0	2.9609808416241674
490	1	0	0	0	2.8506566438070027
491	1	0	0	0	1.429168612675218
492	1	0	0	0	2.0120313016823075
493	1	0	0	0	1.643143337089623
494	1	0	0	0	1.3794102707767564
495	1	0	0	0	3.2062750595812073
496	1	0	0	0	1.7570193482658327
497	0	1	0	0	1.5109797955800959
498	0	0	1	0	1.7107076801574508
499	0	0	0	1	1.9147836345691387
500	0	1	0	0	1.708782373056608
501	0	0	1	0	1.9012408972320924
502	0	0	1	0	1.7066828045376372
503	0	0	1	0	1.4519992984173253
504	0	0	1	0	2.4026568353293265
505	0	0	1	0	1.9433802535778142
506	0	0	1	0	1.7543995075375105
507	0	0	0	1	1.993668548605919
508	1	0	0	0	1.8926755738212289
509	1	0	0	0	1.9548905490711763
510	1	0	0	0	1.567839225082707
511	0	1	0	0	1.9720183866084555
512	0	0	0	1	1.394544614626135
513	1	0	0	0	2.1900899464010544
514	1	0	0	0	2.2048390569682517
515	1	0	0	0	1.9890997404316684
516	1	0	0	0	3.6569809177608326
517	1	0	0	0	1.3648283091818156
518	1	0	0	0	1.70126155871887
519	1	0	0	0	1.2623392012260406
520	1	0	0	0	3.61502605880653
521	1	0	0	0	1.4883279655876414
522	1	0	0	0	1.774446641946944
523	1	0	0	0	1.9456981975813177
524	1	0	0	0	1.9419910491531618
525	1	0	0	0	1.7704632923963934
526	0	1	0	0	1.5673590306201268
527	0	0	1	0	2.023137821119908
528	0	0	1	0	1.3597554938283416
529	0	0	1	0	2.045177200885317
530	0	0	0	1	1.6444418070698694
531	1	0	0	0	1.4690253696168198
532	0	1	0	0	2.0707781342012046
533	0	0	0	1	1.8378131507865492
534	1	0	0	0	1.3825485794727383
535	1	0	0	0	3.0664010696900266
536	0	1	0	0	1.7536710059469243
537	0	0	0	1	1.51687810708419
538	1	0	0	0	3.326810508915829
539	1	0	0	0	2.0638936518755058
540	1	0	0	0	2.908577062393528
541	0	1	0	0	2.124174924200804
542	0	0	1	0	1.961135029466706
543	0	0	1	0	1.7340732504402177
544	0	0	0	1	1.5865380643063718
545	1	0	0	0	2.5477580927873587
546	1	0	0	0	1.9774473866088966
547	0	1	0	0	1.7422242510065267
548	0	0	1	0	1.564163657292699
549	0	0	0	1	1.430621727945699
550	1	0	0	0	2.321305923444303
551	1	0	0	0	1.6379602089131375
552	1	0	0	0	2.331642609347731
553	1	0	0	0	2.388675154317963
554	1	0	0	0	1.9615867665035385
555	0	1	0	0	2.133783652553996
556	0	0	0	1	2.495803238884155
557	1	0	0	0	3.440820188672488
558	1	0	0	0	1.8313623682910414
559	1	0	0	0	2.6912293198272317
560	0	1	0	0	1.635972640136108
561	0	0	1	0	1.5522627839688954
562	0	0	1	0	1.5124940988035698
563	0	0	1	0	1.906288809453192
564	0	0	1	0	1.783319161051337
565	0	0	1	0	1.8505905308221298
566	0	0	1	0	1.7360699403187068
567	0	0	1	0	1.937075341060782
568	0	0	0	1	1.7439732310931342
569	1	0	0	0	1.3205220051946458
570	1	0	0	0	1.5933177666718354
571	1	0	0	0	1.883371796829596
572	1	0	0	0	1.8884049285272333
573	1	0	0	0	2.3490786516518223
574	1	0	0	0	1.5465452560336796
575	1	0	0	0	1.8995093806729642
576	0	1	0	0	1.4593447238701915
577	0	0	0	1	1.5567809594429205
578	0	1	0	0	2.31255708044608
579	0	0	0	1	1.833939757591535
580	1	0	0	0	2.228817326387718
581	1	0	0	0	3.93530285007639
582	1	0	0	0	1.7938831619455085
583	1	0	0	0	2.1899531977485447
584	1	0	0	0	2.4358981560685145
585	0	1	0	0	1.942023279246636
586	0	0	0	1	1.6985903945906002
587	1	0	0	0	1.522872730540021
588	0	1	0	0	1.716521817666204
589	0	0	1	0	1.512900865367177
590	0	0	0	1	1.7393211455808637
591	1	0	0	0	3.4932237030760525
592	1	0	0	0	2.0961163854465164
593	0	1	0	0	1.5747848527747883
594	0	0	0	1	2.2313986014274754
595	1	0	0	0	2.4658959093780135
596	1	0	0	0	1.6812809233456174
597	1	0	0	0	1.582536511634195
598	0	1	0	0	1.9410479838197472
599	0	0	1	0	1.83428178703854
600	0	0	0	1	2.6600803379862077
601	1	0	0	0	1.8401380619848944
602	1	0	0	0	1.8020160206818059
603	1	0	0	0	1.3519267252899811
604	1	0	0	0	1.6185373362215074
605	0	1	0	0	1.6818136108940092
606	0	0	1	0	1.8833965224492526
607	0	0	0	1	2.359948268592604
608	1	0	0	0	2.3750405947081066
609	1	0	0	0	1.9296519834024801
610	1	0	0	0	3.4181091363968945
611	0	1	0	0	1.4897835913350719
612	0	0	0	1	2.9739407210778372
613	1	0	0	0	1.7145555198373439
614	1	0	0	0	2.2748067241331253
615	1	0	0	0	1.433898271780223
616	1	0	0	0	2.986145619277277
617	1	0	0	0	1.7837245130238442
618	1	0	0	0	1.8652277729257445
619	1	0	0	0	1.8915915385310673
620	1	0	0	0	1.599821327244001
621	0	1	0	0	1.571904627809002
622	0	0	0	1	1.638683738770982
623	0	1	0	0	2.6665431388062593
624	0	0	0	1	1.6995418555843889
625	1	0	0	0	1.5435847342051183
626	1	0	0	0	2.5802900439716034
627	1	0	0	0	1.9414213746329034
628	1	0	0	0	1.518291986070879
629	0	1	0	0	1.5252262319378698
630	0	0	1	0	2.083285874900689
631	0	0	1	0	1.8499714946920245
632	0	0	1	0	1.6023353263791604
633	0	0	0	1	2.290922471916848
634	1	0	0	0	1.7926567886847304
635	0	1	0	0	1.8358658073888412
636	0	0	0	1	1.6131579417984427
637	1	0	0	0	1.910265544573118
638	1	0	0	0	1.5984102556771147
639	1	0	0	0	2.4936143436571463
640	1	0	0	0	1.809956444762387
641	1	0	0	0	1.5292120434515626
642	1	0	0	0	1.9497474988874992
643	1	0	0	0	2.035326571293338
644	1	0	0	0	1.8798974584849593
645	1	0	0	0	1.6883446181787354
646	1	0	0	0	2.2868802870508573
647	0	1	0	0	1.5986257768305192
648	0	0	0	1	1.9964118888763196
649	1	0	0	0	1.7938606812732705
650	1	0	0	0	1.9890097735061603
651	0	1	0	0	1.42981904566163
652	0	0	0	1	2.5745439999862203
653	1	0	0	0	1.8858092861398645
654	1	0	0	0	1.8789197921499425
655	1	0	0	0	1.825037527866669
656	1	0	0	0	1.7675700791714712
657	1	0	0	0	1.5005421545032243
658	1	0	0	0	1.6818360992521586
659	1	0	0	0	1.7337651517538175
660	1	0	0	0	1.697451629512757
661	0	1	0	0	4.087991863033696
662	0	0	0	1	2.751887843802586
663	0	1	0	0	2.087148182067893
664	0	0	1	0	2.098062645822858
665	0	0	0	1	1.474964134503855
666	0	1	0	0	1.6228934453947736
667	0	0	0	1	1.5117491956190636
668	0	1	0	0	2.183151168144483
669	0	0	0	1	1.868684054852467
670	1	0	0	0	1.8704871636187155
671	1	0	0	0	2.1044444531348563
672	0	1	0	0	2.631684860743159
673	0	0	0	1	2.170377502008452
674	0	1	0	0	1.8391538197932515
675	0	0	1	0	1.493007786708086
676	0	0	1	0	1.2341082200327893
677	0	0	1	0	1.5330895695928513
678	0	0	0	1	1.3611493090600952
679	0	1	0	0	1.5259494191137564
680	0	0	1	0	1.4459245487275685
681	0	0	1	0	1.6475345057901154
682	0	0	1	0	1.5737564859098665
683	0	0	1	0	1.7319861471308506
684	0	0	1	0	1.5887563392425732
685	0	0	1	0	1.8804846049686492
686	0	0	1	0	1.4742375787686302
687	0	0	1	0	2.041265190066129
688	0	0	0	1	2.222635617968258
689	1	0	0	0	4.327800714302564
690	0	1	0	0	2.395416335798848
691	0	0	1	0	1.8475558534007883
692	0	0	1	0	2.461799911714589
693	0	0	1	0	1.511765931884874
694	0	0	1	0	1.5965391897087948
695	0	0	1	0	2.0117012445314457
696	0	0	1	0	2.5388943286334023
697	0	0	1	0	1.434020504421952
698	0	0	1	0	1.5953486984725953
699	0	0	1	0	1.8838526758368903
700	0	0	1	0	1.6298949132088956
701	0	0	0	1	1.8932888638918433
702	0	1	0	0	1.9917316877358158
703	0	0	1	0	2.2175163118969685
704	0	0	1	0	1.9325619678568833
705	0	0	1	0	1.9857754607301432
706	0	0	1	0	2.045628149778512
707	0	0	1	0	2.1105496017513916
708	0	0	1	0	2.0299435528017544
709	0	0	1	0	1.5655729948827637
710	0	0	1	0	1.9386732337968737
711	0	0	0	1	2.2167423472892955
712	0	1	0	0	2.030083155130738
713	0	0	1	0	1.851957901490684
714	0	0	1	0	1.9771842583424617
715	0	0	1	0	1.7470187865871112
716	0	0	1	0	1.8824176442684817
717	0	0	0	1	1.9305856944857367
718	0	1	0	0	1.5677932071637968
719	0	0	0	1	1.572218111351165
720	1	0	0	0	1.4209326066842485
721	1	0	0	0	2.0882251777835705
722	0	1	0	0	2.50942499163779
723	0	0	0	1	1.5568763627412339
724	1	0	0	0	1.6093831327667691
725	1	0	0	0	1.1897155840035196
726	1	0	0	0	2.5090551575673965
727	1	0	0	0	1.3659412934990427
728	0	1	0	0	1.8263818804513918
729	0	0	0	1	3.028274263497174
730	1	0	0	0	3.2888469886185336
731	1	0	0	0	1.9254789256497065
732	1	0	0	0	1.3090289257984118
733	1	0	0	0	1.9310624207247997
734	0	1	0	0	2.29573845240082
735	0	0	1	0	2.4682603803014724
736	0	0	1	0	1.9958571421068927
737	0	0	1	0	2.181202844064398
738	0	0	0	1	2.2420505628586125
739	1	0	0	0	1.8402594457058679
740	0	1	0	0	1.7730966051399282
741	0	0	1	0	2.245250440391641
742	0	0	1	0	1.813651160386455
743	0	0	1	0	1.9126388757702928
744	0	0	0	1	2.6843256224664183
745	1	0	0	0	1.218377291949498
746	1	0	0	0	1.4551239767618942
747	0	1	0	0	1.4731131321563087
748	0	0	1	0	1.3405057019048097
749	0	0	0	1	1.643373325720574
750	1	0	0	0	1.5062367511889727
751	1	0	0	0	1.7491613437042794
752	1	0	0	0	1.912673187343007
753	1	0	0	0	1.5256540660930733
754	0	1	0	0	1.4920154956707872
755	0	0	1	0	1.508250265078744
756	0	0	0	1	1.3485875966078142
757	0	1	0	0	1.5113845016593404
758	0	0	1	0	2.2338944408187253
759	0	0	1	0	1.9444145921771214
760	0	0	0	1	1.8571349053748925
761	1	0	0	0	1.8914897010035305
762	0	1	0	0	1.7587065858673385
763	0	0	0	1	2.0301319105107374
764	0	1	0	0	1.7073937503709402
765	0	0	1	0	1.5868756276845768
766	0	0	1	0	2.019453650997689
767	0	0	1	0	2.785381107483894
768	0	0	0	1	2.0252830600766667
769	1	0	0	0	1.7316753488239225
770	0	1	0	0	1.6762160321521473
771	0	0	0	1	2.2561013595592696
772	1	0	0	0	1.9114612963600135
773	0	1	0	0	2.098447055878015
774	0	0	0	1	1.6787617998362412
775	1	0	0	0	2.022982209163873
776	1	0	0	0	1.3978561435294754
777	1	0	0	0	1.309204971967964
778	1	0	0	0	1.7309504293185511
779	1	0	0	0	2.282424096187766
780	0	1	0	0	2.015148831037682
781	0	0	0	1	2.20574295098481
782	0	1	0	0	3.123500593027886
783	0	0	0	1	1.9408190722613732
784	1	0	0	0	1.7815728935973643
785	1	0	0	0	3.119116931211404
786	1	0	0	0	1.7974244569496023
787	1	0	0	0	1.9049004875495816
788	0	1	0	0	1.8278458279380303
789	0	0	0	1	1.5666055968543264
790	1	0	0	0	4.030105702964593
791	1	0	0	0	1.6107151940448172
792	1	0	0	0	1.7679643254773796
793	1	0	0	0	1.966383768362924
794	1	0	0	0	1.7751990366468806
795	1	0	0	0	3.9815834757193724
796	1	0	0	0	1.8277598502573478
797	1	0	0	0	2.102525218826845
798	1	0	0	0	2.180796909046972
799	1	0	0	0	1.5934051017561053
800	1	0	0	0	1.8417839973138352
801	1	0	0	0	1.7374047915942072
802	1	0	0	0	1.539963851319711
803	0	1	0	0	1.5562994163923645
804	0	0	0	1	2.1635471875549297
805	0	1	0	0	1.5493974334993155
806	0	0	1	0	2.2079920510072863
807	0	0	1	0	1.500957563557931
808	0	0	1	0	1.6350186267998037
809	0	0	0	1	1.856188180236868
810	1	0	0	0	2.056097328442421
811	1	0	0	0	1.792572433905983
812	1	0	0	0	2.208062702475474
813	1	0	0	0	2.561963485879655
814	0	1	0	0	1.554913132161724
815	0	0	0	1	1.785484631441375
816	1	0	0	0	1.54753930291107
817	0	1	0	0	1.919068248915824
818	0	0	0	1	1.9714279214001647
819	0	1	0	0	2.1661090692602163
820	0	0	0	1	2.066366798256934
821	1	0	0	0	1.6691094577165955
822	1	0	0	0	3.3160950746263027
823	0	1	0	0	1.4276213756922431
824	0	0	0	1	1.8714286456624607
825	1	0	0	0	1.8390306867731836
826	0	1	0	0	1.6021161406249302
827	0	0	0	1	1.3677702496861772
828	1	0	0	0	1.8524926772781907
829	1	0	0	0	1.8504411577042592
830	1	0	0	0	1.5866538665047913
831	1	0	0	0	2.082036365498657
832	1	0	0	0	1.6267212999076566
833	0	1	0	0	1.5556778657720622
834	0	0	0	1	1.7945997946374317
835	1	0	0	0	1.5077575181388074
836	1	0	0	0	1.6864926323425564
837	1	0	0	0	1.6803999689085694
838	1	0	0	0	1.5970310548841453
839	1	0	0	0	2.1338736843983885
840	1	0	0	0	2.038673245926878
841	1	0	0	0	2.422649504375702
842	1	0	0	0	1.3297267929465173
843	1	0	0	0	2.966946479498828
844	1	0	0	0	1.7365268723999385
845	1	0	0	0	1.656588012313029
846	0	1	0	0	2.360861872816836
847	0	0	0	1	2.376954896173228
848	1	0	0	0	1.89798080475125
849	1	0	0	0	1.3456767655974828
850	1	0	0	0	2.0832625970626713
851	0	1	0	0	1.3803646532765217
852	0	0	1	0	1.7857356695298878
853	0	0	0	1	1.5682626514406277
854	1	0	0	0	2.5096289864376815
855	1	0	0	0	1.8936905709790062
856	1	0	0	0	1.8381590046094538
857	1	0	0	0	1.578061477009727
858	0	1	0	0	2.838383120397554
859	0	0	1	0	1.7208839055258265
860	0	0	1	0	1.576795991815711
861	0	0	1	0	1.557217117161688
862	0	0	1	0	1.9582772794192789
863	0	0	1	0	2.161916942766093
864	0	0	0	1	1.594035885747175
865	1	0	0	0	3.9374329383526234
866	1	0	0	0	1.6356509950526772
867	1	0	0	0	1.839314172923205
868	1	0	0	0	1.4318499510209879
869	0	1	0	0	1.878101307476393
870	0	0	0	1	1.6405554013730708
871	1	0	0	0	1.451045519168717
872	1	0	0	0	1.7155441486540548
873	0	1	0	0	1.5985350923360353
874	0	0	1	0	1.7533149815023483
875	0	0	1	0	2.8344404256929736
876	0	0	1	0	1.816552637611687
877	0	0	1	0	1.9430606047654404
878	0	0	1	0	1.8307893312901262
879	0	0	0	1	1.8140554669313251
880	1	0	0	0	1.9472702312611743
881	1	0	0	0	1.7613111496468057
882	0	1	0	0	1.7833573989921876
883	0	0	0	1	1.4097072338002101
884	0	1	0	0	1.960913769326561
885	0	0	1	0	2.411475790041399
886	0	0	0	1	1.5549466380193897
887	0	1	0	0	1.1925720828241524
888	0	0	0	1	1.5110293810482633
889	0	1	0	0	1.9752511650707993
890	0	0	1	0	1.5576224365758462
891	0	0	1	0	1.9926853892062961
892	0	0	0	1	2.0641670525178824
893	0	1	0	0	1.83792908113695
894	0	0	1	0	2.198775603152094
895	0	0	1	0	1.8124968672554307
896	0	0	0	1	1.7037837881837419
897	1	0	0	0	1.8067016056968042
898	0	1	0	0	2.8484980812311944
899	0	0	0	1	1.3208504238380698
900	1	0	0	0	1.8976582314299857
901	1	0	0	0	2.056365008270308
902	1	0	0	0	1.9511747364024385
903	1	0	0	0	1.5904472851119125
904	1	0	0	0	1.9880081763917696
905	1	0	0	0	2.293476129202651
906	0	1	0	0	1.3738609020859578
907	0	0	1	0	2.0945635289710585
908	0	0	0	1	2.2785167592294227
909	1	0	0	0	1.95063400304133
910	0	1	0	0	1.6071111771555444
911	0	0	0	1	1.6097503509988813
912	1	0	0	0	1.3487922163955735
913	1	0	0	0	1.8691127391126643
914	1	0	0	0	2.8888777488753
915	0	1	0	0	1.7642297609720996
916	0	0	1	0	1.7940641544153304
917	0	0	1	0	1.7751695181144138
918	0	0	0	1	2.108480643053787
919	1	0	0	0	1.6743501835445884
920	1	0	0	0	1.7593882578796523
921	0	1	0	0	1.7242397228035389
922	0	0	0	1	2.182455692607979
923	1	0	0	0	2.197792129609977
924	1	0	0	0	1.6054617426931685
925	0	1	0	0	1.723757946965997
926	0	0	0	1	1.6912375329568676
927	1	0	0	0	2.287438330805615
928	1	0	0	0	1.4096196961780532
929	1	0	0	0	2.334123086264742
930	0	1	0	0	1.8258694176569492
931	0	0	0	1	2.4533687626540557
932	1	0	0	0	1.6461649292548373
933	1	0	0	0	1.711875234607572
934	0	1	0	0	1.308467567871481
935	0	0	1	0	2.242350808667887
936	0	0	0	1	1.9053683415820863
937	1	0	0	0	2.061164756709947
938	0	1	0	0	1.67435006740539
939	0	0	0	1	1.8178344519137926
940	0	1	0	0	1.8194018276913104
941	0	0	1	0	2.1582922395820767
942	0	0	0	1	1.9671529596070354
943	1	0	0	0	3.6306398297669307
944	1	0	0	0	2.4608222959545136
945	0	1	0	0	2.1424545792430165
946	0	0	0	1	1.4702199630161796
947	0	1	0	0	1.7513250382511107
948	0	0	0	1	1.776791628401261
949	1	0	0	0	1.848726053698167
950	0	1	0	0	2.5353324047604238
951	0	0	0	1	2.1358214776646913
952	1	0	0	0	1.8309415235101827
953	1	0	0	0	1.7814290345420216
954	0	1	0	0	1.582136441267598
955	0	0	0	1	5.024779882505003
956	0	1	0	0	2.9602715452505675
957	0	0	1	0	3.318353844934642
958	0	0	0	1	1.6529981917971959
959	1	0	0	0	1.8200378829852843
960	0	1	0	0	2.0508225740021255
961	0	0	0	1	2.1168287876801255
962	0	1	0	0	3.1424435884098956
963	0	0	0	1	1.811235255522917
964	1	0	0	0	1.9591512261792856
965	0	1	0	0	2.1250825866144436
966	0	0	0	1	1.9691667875130432
967	0	1	0	0	1.944222070821569
968	0	0	1	0	1.6966871961278882
969	0	0	0	1	1.5395583911470103
970	1	0	0	0	2.890831900755081
971	0	1	0	0	2.6679295740357416
972	0	0	1	0	3.7933096553889833
973	0	0	1	0	1.8750206250790773
974	0	0	0	1	2.1042408975553233
975	1	0	0	0	1.7429078374136155
976	0	1	0	0	1.723332584415448
977	0	0	0	1	2.035192510541141
978	1	0	0	0	2.5717734827192946
979	0	1	0	0	1.9269276750623405
980	0	0	0	1	1.5216756051060045
981	1	0	0	0	1.781838667193159
982	0	1	0	0	2.307346903078314
983	0	0	0	1	2.397862026229343
984	0	1	0	0	1.7069185701180696
985	0	0	1	0	1.6186453207879674
986	0	0	1	0	1.9755472564382965
987	0	0	0	1	1.739493825002476
988	1	0	0	0	2.032646104982498
989	1	0	0	0	1.900465430521129
990	1	0	0	0	1.4393279925299638
991	1	0	0	0	2.3782555119681668
992	1	0	0	0	2.01676369927117
993	1	0	0	0	1.6134330739111005
994	0	1	0	0	2.6887664597026726
995	0	0	0	1	1.5499076391025541
996	1	0	0	0	1.6236387575451754
997	1	0	0	0	2.6408260334655838
998	1	0	0	0	1.6411651733884864
999	1	0	0	0	1.717407532421537
1000	1	0	0	0	1.8319825699858758
1001	1	0	0	0	2.550881707311801
1002	0	1	0	0	3.5472409499312874
1003	0	0	0	1	3.415544296901863
1004	0	1	0	0	1.649126098170949
1005	0	0	0	1	2.5602463866362664
1006	1	0	0	0	1.9935837973060433
1007	1	0	0	0	1.4239975112472278
1008	1	0	0	0	2.6800875489890603
1009	0	1	0	0	1.7140886687324843
1010	0	0	0	1	1.7358049344214979
1011	1	0	0	0	3.6302760594234202
1012	1	0	0	0	2.0229814377331823
1013	1	0	0	0	1.9477306967951196
1014	0	1	0	0	2.4217257928611424
1015	0	0	1	0	2.610173292105363
1016	0	0	0	1	3.0101894012518238
1017	1	0	0	0	2.717532110578366
1018	1	0	0	0	2.0024860692296835
1019	1	0	0	0	2.4852861413968124
1020	0	1	0	0	1.3843530037203406
1021	0	0	1	0	1.8047493045835425
1022	0	0	1	0	2.7077273458297997
1023	0	0	0	1	1.9359389941317278
1024	0	1	0	0	1.5505750697847398
1025	0	0	0	1	1.7471236682034945
1026	1	0	0	0	2.3569949472495573
1027	0	1	0	0	2.6604661733197803
1028	0	0	0	1	2.659074747716219
1029	1	0	0	0	1.9093552965804041
1030	1	0	0	0	1.823860950823831
1031	0	1	0	0	1.8073138640411033
1032	0	0	1	0	1.8807384528471496
1033	0	0	1	0	2.1181044208767617
1034	0	0	1	0	1.5987704374190748
1035	0	0	1	0	2.1320793857987757
1036	0	0	0	1	1.6887767452995908
1037	1	0	0	0	1.5582122501794744
1038	0	1	0	0	1.5739438109731823
1039	0	0	1	0	1.6121481897128094
1040	0	0	0	1	1.5625552555424727
1041	1	0	0	0	1.8300602559385322
1042	0	1	0	0	1.6419482051631853
1043	0	0	1	0	1.9629170234787532
1044	0	0	1	0	1.81310072630417
1045	0	0	1	0	1.286384758782964
1046	0	0	1	0	2.127448325731375
1047	0	0	0	1	1.6572681289076923
1048	0	1	0	0	1.3457400547902552
1049	0	0	0	1	1.574903695843855
1050	1	0	0	0	1.6545961617029168
1051	1	0	0	0	2.247247089164512
1052	0	1	0	0	4.265512598239267
1053	0	0	0	1	4.850273016030123
1054	0	1	0	0	4.6219973426432865
1055	0	0	0	1	3.6160059290008446
1056	1	0	0	0	2.083771409510982
1057	0	1	0	0	1.989998262954189
1058	0	0	1	0	1.484506108699166
1059	0	0	0	1	2.499668330781038
1060	0	1	0	0	1.5939231578667012
1061	0	0	0	1	2.006960749237578
1062	0	1	0	0	1.9797171600252335
1063	0	0	0	1	1.9274304703455853
1064	1	0	0	0	2.1291066812311903
1065	1	0	0	0	1.877475524660128
1066	1	0	0	0	1.8139405915868592
1067	1	0	0	0	4.169643595888795
1068	1	0	0	0	2.5274094229117274
1069	1	0	0	0	1.817021279878603
1070	1	0	0	0	1.8551668911999046
1071	1	0	0	0	1.8123873979113663
1072	1	0	0	0	2.750542861055777
1073	1	0	0	0	2.61264202092249
1074	0	1	0	0	1.8667815898510343
1075	0	0	0	1	1.9718989108462606
1076	1	0	0	0	2.0480314369505472
1077	1	0	0	0	2.160819713045825
1078	1	0	0	0	2.878709151529787
1079	1	0	0	0	2.0482579809167274
1080	0	1	0	0	2.6070231885651887
1081	0	0	1	0	2.39215279856748
1082	0	0	1	0	2.7995552534237103
1083	0	0	1	0	3.145090650164689
1084	0	0	1	0	3.059755261364112
1085	0	0	0	1	1.770931538728874
1086	0	1	0	0	2.4627096732391256
1087	0	0	0	1	2.685840105277977
1088	0	1	0	0	1.9442306241782041
1089	0	0	1	0	1.8884673867899497
1090	0	0	1	0	1.913875446878382
1091	0	0	0	1	2.2303737722871766
1092	0	1	0	0	2.1694547726009348
1093	0	0	1	0	1.9115525100862676
1094	0	0	0	1	1.5066776699081064
1095	1	0	0	0	1.784022444981098
1096	1	0	0	0	2.4976696869872175
1097	0	1	0	0	2.047747115730011
1098	0	0	0	1	1.6533081520340724
1099	0	1	0	0	2.1909801876059034
1100	0	0	0	1	1.7388728369140793
1101	1	0	0	0	2.2338534629180504
1102	1	0	0	0	1.7522308469932735
1103	1	0	0	0	1.9537553690903124
1104	0	1	0	0	1.7189030466757445
1105	0	0	1	0	1.9019138408222367
1106	0	0	1	0	1.5274574774185288
1107	0	0	1	0	1.721748776061037
1108	0	0	0	1	1.251284209708651
1109	0	1	0	0	1.9270882274200993
1110	0	0	1	0	1.4613974727806156
1111	0	0	1	0	1.228207185260971
1112	0	0	0	1	1.5194814708221915
1113	0	1	0	0	1.641942216138099
1114	0	0	1	0	1.7449038159777799
1115	0	0	0	1	1.9306484210653374
1116	1	0	0	0	2.8337059281469266
1117	1	0	0	0	1.6660397130367381
1118	1	0	0	0	1.9976993707260695
1119	0	1	0	0	1.6759186984557262
1120	0	0	0	1	1.5551984587208947
1121	0	1	0	0	1.64929013179919
1122	0	0	1	0	1.5386858910617356
1123	0	0	0	1	1.572479291350119
1124	0	1	0	0	1.6856159796391985
1125	0	0	0	1	1.6010393695295129
1126	0	1	0	0	1.8039492822861174
1127	0	0	1	0	1.2285119471706583
1128	0	0	0	1	1.6689549919052624
1129	0	1	0	0	1.8510180532737053
1130	0	0	1	0	1.4738995273244693
1131	0	0	0	1	2.180971945497888
1132	0	1	0	0	1.6976074641028573
1133	0	0	0	1	1.6721583907632867
1134	1	0	0	0	1.5677918736276983
1135	0	1	0	0	1.4743582532704198
1136	0	0	0	1	1.546928993413843
1137	1	0	0	0	1.5207047511767884
1138	1	0	0	0	2.15799201342643
1139	1	0	0	0	2.4980764238010797
1140	1	0	0	0	1.3136856059499378
1141	1	0	0	0	1.912883353105361
1142	1	0	0	0	1.5099753482485885
1143	0	1	0	0	1.8983642546905843
1144	0	0	0	1	2.1533444791263556
1145	0	1	0	0	1.8828366522964397
1146	0	0	1	0	1.4675578460611352
1147	0	0	1	0	1.7956817477449944
1148	0	0	1	0	1.6249433827763686
1149	0	0	1	0	1.5065961859269943
1150	0	0	0	1	1.402611587478142
1151	1	0	0	0	1.495920732645737
1152	1	0	0	0	2.2927987376698185
1153	0	1	0	0	3.584138524102311
1154	0	0	1	0	2.577580226656063
1155	0	0	1	0	2.50915159014818
1156	0	0	0	1	2.402732949844901
1157	0	1	0	0	2.0274886718713376
1158	0	0	1	0	1.6387806527648598
1159	0	0	1	0	1.7042744963164713
1160	0	0	1	0	4.930589648796856
1161	0	0	1	0	1.8016610849964612
1162	0	0	1	0	1.674375836203696
1163	0	0	1	0	1.4583100067396804
1164	0	0	1	0	2.180166766832295
1165	0	0	1	0	1.6948447653188505
1166	0	0	1	0	2.189319090443888
1167	0	0	1	0	1.9210267698621457
1168	0	0	0	1	2.3355823796051904
1169	0	1	0	0	1.7927740775236758
1170	0	0	1	0	1.3406321638093943
1171	0	0	0	1	1.5589908335056528
1172	1	0	0	0	3.03424045876929
1173	0	1	0	0	1.7650115081184796
1174	0	0	0	1	1.6379794354897526
1175	1	0	0	0	1.7984558186801969
1176	0	1	0	0	3.012953529644691
1177	0	0	1	0	3.6573286074616
1178	0	0	1	0	3.160985583933292
1179	0	0	1	0	2.9987470021405747
1180	0	0	1	0	3.2262726439420963
1181	0	0	0	1	6.102872328962935
1182	0	1	0	0	1.8373441934588448
1183	0	0	1	0	2.378265733603169
1184	0	0	1	0	1.468224701318825
1185	0	0	1	0	1.637346920704503
1186	0	0	1	0	1.675763596342029
1187	0	0	1	0	3.1407141977195283
1188	0	0	0	1	2.219994444133993
1189	1	0	0	0	1.6520066921285956
1190	1	0	0	0	2.3271046273611127
1191	1	0	0	0	1.8092371813096622
1192	0	1	0	0	1.5786763525570422
1193	0	0	1	0	1.602646618102963
1194	0	0	1	0	1.9336352119154212
1195	0	0	1	0	1.832842555029723
1196	0	0	1	0	1.9710963753309743
1197	0	0	1	0	2.1046234553850574
1198	0	0	1	0	1.9987050153325605
1199	0	0	1	0	1.695869803867845
1200	0	0	1	0	1.986915623837104
1201	0	0	1	0	1.795411701826055
1202	0	0	1	0	1.8288731175670923
1203	0	0	1	0	2.0565326047965207
1204	0	0	0	1	1.9331166294919504
1205	0	1	0	0	1.7538722675482046
1206	0	0	1	0	2.244834486933683
1207	0	0	1	0	1.2595261261764454
1208	0	0	1	0	2.0161296602616154
1209	0	0	1	0	1.5698222239761592
1210	0	0	0	1	1.8620658904548995
1211	0	1	0	0	1.8504099839993549
1212	0	0	0	1	1.907691392840536
1213	0	1	0	0	1.7754411722982348
1214	0	0	1	0	1.424392021933489
1215	0	0	0	1	1.9399705941677445
1216	1	0	0	0	2.313379213679872
1217	1	0	0	0	2.529563917368603
1218	0	1	0	0	3.3506572848261076
1219	0	0	0	1	2.426071006275112
1220	1	0	0	0	2.231875521566201
1221	1	0	0	0	1.6175671223326331
1222	0	1	0	0	2.1859447924438284
1223	0	0	0	1	2.6210919856287833
1224	0	1	0	0	1.6894756009533276
1225	0	0	0	1	2.122852758980941
1226	0	1	0	0	1.3462437698569742
1227	0	0	0	1	2.0787353626822753
1228	1	0	0	0	1.615114256407927
1229	1	0	0	0	2.3849538753944226
1230	0	1	0	0	1.7814889852690958
1231	0	0	0	1	1.9746983374182028
1232	0	1	0	0	1.9463337440072617
1233	0	0	0	1	1.926915196972136
1234	1	0	0	0	2.833196543772034
1235	1	0	0	0	1.932854363936774
1236	1	0	0	0	2.244296005055869
1237	1	0	0	0	2.287969584932323
1238	0	1	0	0	1.8634932735824394
1239	0	0	1	0	2.402650799214696
1240	0	0	1	0	2.5040342496460877
1241	0	0	0	1	1.7686355963270255
1242	1	0	0	0	1.8377023883702275
1243	1	0	0	0	1.971573913032961
1244	1	0	0	0	1.697452282442053
1245	1	0	0	0	1.5922373160184349
1246	1	0	0	0	1.6832815558746939
1247	0	1	0	0	2.2284817129801815
1248	0	0	0	1	2.072371930769817
1249	1	0	0	0	1.792209962242216
1250	0	1	0	0	1.6639595645847571
1251	0	0	0	1	1.6190926099786251
1252	1	0	0	0	1.668516340851179
1253	1	0	0	0	2.029241872764386
1254	1	0	0	0	1.7360479571217293
1255	0	1	0	0	1.9257750323562277
1256	0	0	0	1	2.0169719438718725
1257	1	0	0	0	1.3654005915556597
1258	1	0	0	0	2.4933146010580693
1259	1	0	0	0	1.6488168308829212
1260	0	1	0	0	2.403726206122293
1261	0	0	0	1	2.22641051178326
1262	1	0	0	0	2.0433962106462693
1263	1	0	0	0	2.1543868953051377
1264	1	0	0	0	1.2179459184691797
1265	0	1	0	0	1.7809643962012958
1266	0	0	0	1	2.0292502652269873
1267	1	0	0	0	1.6048858893041031
1268	1	0	0	0	5.6705355118449585
1269	1	0	0	0	2.6690519195210873
1270	0	1	0	0	2.1151144442074785
1271	0	0	0	1	1.985455104721323
1272	0	1	0	0	1.5155103841568136
1273	0	0	1	0	2.0616691167977597
1274	0	0	0	1	1.9460398503605514
1275	1	0	0	0	1.4730806873469293
1276	1	0	0	0	1.955720306688806
1277	1	0	0	0	2.2004121973341
1278	0	1	0	0	1.4238978249051653
1279	0	0	1	0	2.1840341390970517
1280	0	0	1	0	2.5060162017035155
1281	0	0	0	1	3.977924165786425
1282	0	1	0	0	1.7162325064099093
1283	0	0	1	0	2.0361364220733686
1284	0	0	0	1	2.0063954961321744
1285	1	0	0	0	1.6690222012560973
1286	1	0	0	0	1.5355864920321365
1287	0	1	0	0	2.0860279473917203
1288	0	0	0	1	2.2692538345727438
1289	1	0	0	0	2.138531105590704
1290	1	0	0	0	2.0026815408903524
1291	1	0	0	0	2.2426300703320585
1292	1	0	0	0	1.8731605127537214
1293	1	0	0	0	1.8558092095402374
1294	1	0	0	0	2.5180220802989735
1295	1	0	0	0	1.7259111473468256
1296	1	0	0	0	1.6412037710498313
1297	0	1	0	0	1.7233101314192074
1298	0	0	0	1	1.8575338169130522
1299	1	0	0	0	1.5189564954843595
1300	1	0	0	0	2.730053438886349
1301	1	0	0	0	1.5830005038711727
1302	0	1	0	0	2.134086943813971
1303	0	0	0	1	2.007006614574608
1304	1	0	0	0	2.1036641302379557
1305	1	0	0	0	1.7709552741739065
1306	1	0	0	0	3.4559270971495746
1307	1	0	0	0	2.664031082438707
1308	0	1	0	0	1.7694913592790986
1309	0	0	1	0	1.6658224175386378
1310	0	0	1	0	1.529131090605178
1311	0	0	1	0	1.681879281225449
1312	0	0	1	0	1.51005873828385
1313	0	0	0	1	1.9417973286159091
1314	0	1	0	0	2.9466401381018117
1315	0	0	0	1	3.6628592477524373
1316	0	1	0	0	1.6063904763547698
1317	0	0	1	0	1.950643594933585
1318	0	0	1	0	1.7487478481691012
1319	0	0	1	0	2.070983831900741
1320	0	0	0	1	2.44929417211408
1321	1	0	0	0	2.1316946538278243
1322	0	1	0	0	2.001942039258742
1323	0	0	1	0	3.257822524477798
1324	0	0	1	0	1.8472580324393992
1325	0	0	1	0	1.6445160087625266
1326	0	0	1	0	3.6686782330046603
1327	0	0	1	0	1.230903381011353
1328	0	0	0	1	2.0705675188734896
1329	1	0	0	0	2.1617413686338294
1330	1	0	0	0	1.9477606417437197
1331	1	0	0	0	3.2646699182040093
1332	1	0	0	0	4.356275503934041
1333	1	0	0	0	1.5826909987934998
1334	0	1	0	0	2.1638975769936124
1335	0	0	1	0	2.0377160207044405
1336	0	0	0	1	2.7044589000079906
1337	1	0	0	0	2.020040058831904
1338	1	0	0	0	2.0017246914336178
1339	0	1	0	0	1.8961597071422178
1340	0	0	1	0	1.7647865248914183
1341	0	0	0	1	2.876270403954623
1342	1	0	0	0	1.9285079440013235
1343	0	1	0	0	1.6213771106194919
1344	0	0	1	0	1.7996573392188326
1345	0	0	1	0	2.1086020940527517
1346	0	0	1	0	1.5372370879625255
1347	0	0	1	0	1.5196656269492415
1348	0	0	1	0	1.6064997082159895
1349	0	0	0	1	1.4344932122762504
1350	0	1	0	0	1.9312036557901668
1351	0	0	1	0	2.2835227736378534
1352	0	0	0	1	2.379070698413295
1353	1	0	0	0	2.418427126503221
1354	0	1	0	0	1.3848985697776628
1355	0	0	0	1	1.7664064412767981
1356	1	0	0	0	2.846144829554234
1357	1	0	0	0	2.7057540782073914
1358	0	1	0	0	2.4591054403571255
1359	0	0	1	0	2.5194214363779697
1360	0	0	1	0	2.5634075439732675
1361	0	0	0	1	2.36619791153632
1362	0	1	0	0	2.6724896720207347
1363	0	0	1	0	1.6911498646981715
1364	0	0	1	0	2.4528318037135053
1365	0	0	0	1	1.9366022187999001
1366	1	0	0	0	5.0731606862187775
1367	0	1	0	0	1.5351497440240658
1368	0	0	0	1	2.141225245192454
1369	0	1	0	0	2.1526215733540184
1370	0	0	0	1	1.9854807521035747
1371	1	0	0	0	1.934326908884021
1372	0	1	0	0	1.729704161825524
1373	0	0	1	0	2.470717188145972
1374	0	0	1	0	2.5925309605541007
1375	0	0	1	0	2.577371240853211
1376	0	0	0	1	2.7521886573935515
1377	1	0	0	0	1.8332266017554042
1378	1	0	0	0	3.245707054211933
1379	0	1	0	0	1.7570229063772154
1380	0	0	0	1	1.7611959619213118
1381	0	1	0	0	2.440009337156223
1382	0	0	0	1	1.2537907512252522
1383	1	0	0	0	2.4873373620394914
1384	0	1	0	0	1.6730158747796118
1385	0	0	0	1	1.882835727582945
1386	1	0	0	0	2.1947475348514125
1387	1	0	0	0	1.634131863561331
1388	1	0	0	0	1.9299157867935859
1389	1	0	0	0	2.042041387118339
1390	1	0	0	0	4.2478598095662745
1391	0	1	0	0	2.3911833870886867
1392	0	0	1	0	2.4514119795361307
1393	0	0	0	1	2.4627425469767825
1394	0	1	0	0	2.45822320749429
1395	0	0	0	1	2.5963754402817587
1396	1	0	0	0	2.002336508229723
1397	1	0	0	0	2.440352346085722
1398	1	0	0	0	2.617021805994484
1399	1	0	0	0	2.1865012368505257
1400	1	0	0	0	3.5532341006217525
1401	1	0	0	0	1.9191069093025432
1402	0	1	0	0	1.7998782132437146
1403	0	0	1	0	1.9627190031654858
1404	0	0	0	1	2.2524528037728757
1405	0	1	0	0	1.9231248038751967
1406	0	0	1	0	2.1014468337498005
1407	0	0	0	1	1.870551584613588
1408	1	0	0	0	4.200939223353103
1409	1	0	0	0	2.313347760590589
1410	1	0	0	0	1.7642402379099495
1411	1	0	0	0	2.0284979848392193
1412	0	1	0	0	1.7167915369996627
1413	0	0	1	0	1.4593277864945087
1414	0	0	0	1	1.6465856935796448
1415	1	0	0	0	2.2574742460083663
1416	1	0	0	0	2.438217167131135
1417	1	0	0	0	2.6140383644956433
1418	1	0	0	0	1.4971296486578942
1419	0	1	0	0	1.681204721496747
1420	0	0	0	1	1.9174350443557993
1421	0	1	0	0	1.9494299652581186
1422	0	0	0	1	2.3774891363134865
1423	0	1	0	0	1.8371716410765748
1424	0	0	0	1	2.04508365749077
1425	1	0	0	0	2.487327635294825
1426	1	0	0	0	2.113564796615903
1427	0	1	0	0	1.9649608352067487
1428	0	0	1	0	2.459389760634835
1429	0	0	1	0	2.3361808199174736
1430	0	0	0	1	2.1500263973629177
1431	1	0	0	0	1.5744629577928262
1432	1	0	0	0	1.5807986895041226
1433	1	0	0	0	2.8669254440249765
1434	1	0	0	0	2.1596415740833796
1435	1	0	0	0	2.0129126144191734
1436	0	1	0	0	2.509818440263102
1437	0	0	1	0	2.3784156115611284
1438	0	0	1	0	2.298284962245135
1439	0	0	0	1	2.5221385149091855
1440	1	0	0	0	2.4926381079363638
1441	1	0	0	0	3.275153762455617
1442	1	0	0	0	1.9249505800273783
1443	0	1	0	0	1.7234088519270894
1444	0	0	1	0	1.6419114002905517
1445	0	0	0	1	1.3335485100088824
1446	1	0	0	0	2.7743331128524815
1447	0	1	0	0	2.0042396871302706
1448	0	0	1	0	1.9285057104718477
1449	0	0	0	1	1.7887299884922332
1450	0	1	0	0	3.599866955383458
1451	0	0	1	0	2.3481660577660675
1452	0	0	0	1	2.6584960329858434
1453	1	0	0	0	1.6791327691158782
1454	0	1	0	0	2.1208465292602288
1455	0	0	0	1	2.1830536282331607
1456	1	0	0	0	2.9067547954850683
1457	0	1	0	0	1.7592579803771597
1458	0	0	0	1	1.9345853348310744
1459	0	1	0	0	2.196672671648228
1460	0	0	1	0	2.9961062043524036
1461	0	0	0	1	2.0750773645754657
1462	1	0	0	0	1.543829451973446
1463	1	0	0	0	1.7766509797954186
1464	0	1	0	0	2.3764126738262172
1465	0	0	1	0	1.656144564608244
1466	0	0	1	0	1.8014562486858943
1467	0	0	1	0	1.862558466147286
1468	0	0	1	0	1.7997046387919173
1469	0	0	0	1	2.2876298587964463
1470	0	1	0	0	2.7930369901767356
1471	0	0	0	1	2.7249394930307886
1472	0	1	0	0	1.788884301721605
1473	0	0	0	1	2.3191477513705925
1474	1	0	0	0	2.4099318965857037
1475	0	1	0	0	5.758100557052427
1476	0	0	0	1	2.896860134635831
1477	1	0	0	0	1.463701301120091
1478	1	0	0	0	1.8512810543828597
1479	1	0	0	0	1.9005313406185198
1480	1	0	0	0	1.5605334957680164
1481	1	0	0	0	2.490152526156118
1482	1	0	0	0	4.204054140342598
1483	1	0	0	0	1.5974309697664841
1484	0	1	0	0	1.5232728513830962
1485	0	0	0	1	1.7147801263161835
1486	1	0	0	0	2.084991291176379
1487	1	0	0	0	2.146420421965879
1488	0	1	0	0	2.7179281533171062
1489	0	0	1	0	1.8029908953966785
1490	0	0	1	0	1.6015842667321731
1491	0	0	1	0	2.8303865840155806
1492	0	0	1	0	2.0468788614820737
1493	0	0	1	0	2.136376431721632
1494	0	0	0	1	2.1828673886369048
1495	1	0	0	0	2.4990337294936826
1496	1	0	0	0	3.0459679992574427
1497	1	0	0	0	2.0362764255902266
1498	1	0	0	0	3.718828608970734
1499	0	1	0	0	2.285554793635949
1500	0	0	0	1	1.7599311746767465
1501	1	0	0	0	2.8179815099223458
1502	1	0	0	0	1.563300082768614
1503	0	1	0	0	5.916389133129013
1504	0	0	1	0	1.5044913310785806
1505	0	0	0	1	2.381523096276417
1506	1	0	0	0	3.2110765702062323
1507	0	1	0	0	1.7303426014009722
1508	0	0	0	1	2.2633018513936016
1509	0	1	0	0	2.1309621162097345
1510	0	0	0	1	1.7373394784252896
1511	0	1	0	0	1.6059863170940438
1512	0	0	1	0	2.950048910188926
1513	0	0	0	1	2.1982057338927263
1514	0	1	0	0	2.660252367683675
1515	0	0	0	1	2.0411622418117816
1516	1	0	0	0	1.7194640182312129
1517	1	0	0	0	1.8862059999650236
1518	0	1	0	0	2.275972870679019
1519	0	0	0	1	2.4755655183574032
1520	1	0	0	0	2.013874616765415
1521	0	1	0	0	2.820767048539317
1522	0	0	0	1	1.9162797937121459
1523	1	0	0	0	1.8993033189249187
1524	0	1	0	0	1.7464584805436014
1525	0	0	0	1	1.854234771072526
1526	0	1	0	0	2.9230325335890437
1527	0	0	0	1	1.9046569854275222
1528	1	0	0	0	2.4595772208658677
1529	1	0	0	0	1.9943818170867489
1530	1	0	0	0	2.018806495818848
1531	0	1	0	0	3.6067482899922823
1532	0	0	0	1	1.9499323860319504
1533	0	1	0	0	1.9326652927815366
1534	0	0	1	0	1.5541993002558834
1535	0	0	0	1	1.8640371826435531
1536	1	0	0	0	1.8348627041245076
1537	1	0	0	0	2.2929259237708197
1538	1	0	0	0	1.8553619441359863
1539	1	0	0	0	2.8388051413638826
1540	1	0	0	0	2.992882147856305
1541	1	0	0	0	2.1130839710688107
1542	0	1	0	0	4.008601613048892
1543	0	0	1	0	1.5397190566708527
1544	0	0	0	1	4.234794805556348
1545	1	0	0	0	1.7157717883086214
1546	0	1	0	0	2.4148612685577833
1547	0	0	0	1	2.12277219121293
1548	0	1	0	0	1.7834276562948415
1549	0	0	0	1	2.3550359798461216
1550	1	0	0	0	3.1963656272484045
1551	0	1	0	0	1.5251251022825374
1552	0	0	0	1	1.5456349787493753
1553	1	0	0	0	1.6687905223395632
1554	1	0	0	0	2.3480125246935732
1555	0	1	0	0	1.7655435324538715
1556	0	0	1	0	2.5605097999839166
1557	0	0	1	0	1.6127236498420132
1558	0	0	1	0	2.1143991303826875
1559	0	0	0	1	1.8619127262135216
1560	1	0	0	0	1.9494554656672294
1561	1	0	0	0	3.0870943458733584
1562	0	1	0	0	1.828709034169459
1563	0	0	1	0	1.8202933588574175
1564	0	0	0	1	1.5102536976966028
1565	0	1	0	0	1.962707815311779
1566	0	0	1	0	1.6719060228705827
1567	0	0	0	1	2.234606250122487
1568	0	1	0	0	2.491084571777772
1569	0	0	1	0	2.512176622168988
1570	0	0	0	1	1.7523391707579423
1571	1	0	0	0	1.6430458063730573
1572	1	0	0	0	4.651703671177578
1573	1	0	0	0	3.3184162232712713
1574	0	1	0	0	2.502283040626563
1575	0	0	0	1	2.3524889635358237
1576	1	0	0	0	1.7521616035266498
1577	0	1	0	0	1.5572003204833875
1578	0	0	1	0	1.8220653326607612
1579	0	0	0	1	1.5432704354353446
1580	1	0	0	0	2.465897161141622
1581	1	0	0	0	2.032096971288209
1582	1	0	0	0	3.1703513446725657
1583	0	1	0	0	3.671861507314826
1584	0	0	0	1	1.980436264695371
1585	1	0	0	0	2.8711638642072126
1586	0	1	0	0	2.0721304394095545
1587	0	0	0	1	2.22028921960071
1588	1	0	0	0	2.8432574640323036
1589	0	1	0	0	1.8199495933591852
1590	0	0	1	0	1.5954807248280467
1591	0	0	1	0	1.6114767471551918
1592	0	0	1	0	1.8828480520237383
1593	0	0	0	1	1.6369053548394716
1594	0	1	0	0	2.0470734753186384
1595	0	0	0	1	2.0277641599889984
1596	1	0	0	0	2.334756799393421
1597	1	0	0	0	1.8090207152646247
1598	1	0	0	0	3.5749469503637927
1599	0	1	0	0	1.5387250632786835
1600	0	0	0	1	1.8667623127661495
1601	1	0	0	0	2.3334946428778665
1602	1	0	0	0	3.027028620468068
1603	1	0	0	0	2.9361654860308857
1604	0	1	0	0	5.968626899795967
1605	0	0	0	1	2.3989182050636093
1606	1	0	0	0	2.9841280088174766
1607	1	0	0	0	2.0623716531700835
1608	1	0	0	0	2.1512939287284834
1609	1	0	0	0	1.7343382603585331
1610	0	1	0	0	2.207612677031748
1611	0	0	1	0	1.856864570166608
1612	0	0	0	1	2.5226770563117182
1613	0	1	0	0	1.3334873708571404
1614	0	0	0	1	2.2171300625077883
1615	1	0	0	0	3.073489076696082
1616	1	0	0	0	1.728277994267835
1617	1	0	0	0	1.8706023224430441
1618	0	1	0	0	1.996029076069057
1619	0	0	0	1	1.6548632693380547
1620	0	1	0	0	1.7615041502854896
1621	0	0	0	1	1.9479597211476458
1622	1	0	0	0	3.1624013448445183
1623	1	0	0	0	3.017915238871507
1624	1	0	0	0	2.42015648805557
1625	1	0	0	0	1.9173975425667407
1626	0	1	0	0	1.9860443717448224
1627	0	0	0	1	1.6597099752127566
1628	1	0	0	0	1.5270289930475007
1629	1	0	0	0	1.8400903455105506
1630	0	1	0	0	1.8557094354273729
1631	0	0	1	0	2.5730594098021733
1632	0	0	1	0	2.112893336022771
1633	0	0	1	0	1.6847107577409879
1634	0	0	1	0	1.7815863098969267
1635	0	0	1	0	1.6325327459157783
1636	0	0	0	1	1.84550400812972
1637	1	0	0	0	3.8616987972473487
1638	1	0	0	0	1.7748134384579395
1639	0	1	0	0	2.301282047210718
1640	0	0	0	1	2.1533659122254893
1641	0	1	0	0	1.7990339671052356
1642	0	0	1	0	1.8056611396907216
1643	0	0	0	1	1.1066848503458533
1644	1	0	0	0	2.505228921713988
1645	0	1	0	0	1.6454313180099074
1646	0	0	1	0	2.738718670562959
1647	0	0	0	1	1.8696699763109388
1648	0	1	0	0	1.778847723457918
1649	0	0	0	1	1.6778352602516893
1650	1	0	0	0	2.2112944824860317
1651	1	0	0	0	1.9220167332660305
1652	1	0	0	0	4.465061191155592
1653	1	0	0	0	1.6490300778275968
1654	0	1	0	0	1.7573169681067775
1655	0	0	0	1	1.844644146006293
1656	0	1	0	0	2.421496771220243
1657	0	0	0	1	2.199193305527056
1658	0	1	0	0	1.4787717641529659
1659	0	0	0	1	1.7038443184130911
1660	1	0	0	0	5.8063560207327924
1661	1	0	0	0	3.7942542863016384
1662	1	0	0	0	1.2170537765642706
1663	1	0	0	0	2.6525878823451485
1664	0	1	0	0	1.7936684267212604
1665	0	0	0	1	1.4778725443829694
1666	1	0	0	0	2.623912229190659
1667	1	0	0	0	2.375785464723467
1668	1	0	0	0	2.0823571396738054
1669	1	0	0	0	1.9099894526747176
1670	0	1	0	0	1.7538936624149872
1671	0	0	0	1	3.0558720901178367
1672	1	0	0	0	1.7902499784920558
1673	1	0	0	0	1.2775625133641078
1674	1	0	0	0	2.1878416467509303
1675	0	1	0	0	1.5295587929017942
1676	0	0	1	0	3.2036405789763918
1677	0	0	1	0	1.5864102591768803
1678	0	0	1	0	2.002267975263437
1679	0	0	0	1	2.0588528350084956
1680	1	0	0	0	1.9307245433249263
1681	0	1	0	0	1.4815513272675325
1682	0	0	1	0	1.6771027535361398
1683	0	0	1	0	1.3700752470223734
1684	0	0	0	1	1.6549986250446025
1685	1	0	0	0	1.464957929391951
1686	1	0	0	0	1.6449158912363182
1687	1	0	0	0	2.084286667125003
1688	1	0	0	0	2.2401674647490615
1689	1	0	0	0	1.8281812041915106
1690	1	0	0	0	1.5390555482680337
1691	0	1	0	0	2.3203398592658915
1692	0	0	0	1	1.9193748789669736
1693	1	0	0	0	2.0053128097700035
1694	0	1	0	0	1.9745161284185908
1695	0	0	1	0	1.7876551547670712
1696	0	0	0	1	1.8721298160298283
1697	1	0	0	0	2.2020178130581165
1698	0	1	0	0	1.9361179948677114
1699	0	0	0	1	1.3107193073378824
1700	1	0	0	0	2.0126896430170773
1701	1	0	0	0	1.5036086251787313
1702	0	1	0	0	2.141868113170106
1703	0	0	0	1	2.423093687357607
1704	0	1	0	0	2.4347752075686353
1705	0	0	1	0	1.7140709374863556
1706	0	0	0	1	2.024418256517462
1707	1	0	0	0	1.7289923991072242
1708	1	0	0	0	2.04419357530632
1709	1	0	0	0	1.732605630065213
1710	1	0	0	0	1.6612955095941166
1711	1	0	0	0	1.7595869434249831
1712	1	0	0	0	2.9904447568872117
1713	1	0	0	0	3.0747946177484216
1714	1	0	0	0	3.2359896729579622
1715	1	0	0	0	1.619103336498071
1716	1	0	0	0	2.0343350391194153
1717	1	0	0	0	1.6928848469257192
1718	1	0	0	0	1.8440694224027891
1719	1	0	0	0	1.5880551266137777
1720	1	0	0	0	2.032377237725755
1721	0	1	0	0	2.428076494091793
1722	0	0	0	1	3.709121347918867
1723	1	0	0	0	1.9472808253511318
1724	1	0	0	0	1.96022530489626
1725	1	0	0	0	2.2011129830170004
1726	0	1	0	0	1.5826909672002492
1727	0	0	1	0	1.5936236418353178
1728	0	0	0	1	1.7220800427477454
1729	1	0	0	0	2.2193591412013105
1730	1	0	0	0	1.6324670907648884
1731	0	1	0	0	2.0039782460181574
1732	0	0	0	1	2.100692154100743
1733	1	0	0	0	2.9042088883618966
1734	0	1	0	0	1.6498709943551633
1735	0	0	0	1	1.8420728500724721
1736	0	1	0	0	2.0406494378281357
1737	0	0	0	1	2.0685353732454566
1738	1	0	0	0	1.460602786053274
1739	0	1	0	0	1.9035243217235593
1740	0	0	0	1	2.0797324734967333
1741	0	1	0	0	2.4595745589629976
1742	0	0	1	0	2.123152342138999
1743	0	0	0	1	1.6987152005779302
1744	0	1	0	0	1.873103154530722
1745	0	0	1	0	1.8975626360605942
1746	0	0	1	0	2.4072039506897434
1747	0	0	0	1	2.129627804511027
1748	1	0	0	0	2.20599672353857
1749	0	1	0	0	1.6409304191908496
1750	0	0	0	1	1.5290249969191878
1751	1	0	0	0	1.576234515314085
1752	1	0	0	0	2.030141671017066
1753	1	0	0	0	1.7926229368141662
1754	0	1	0	0	2.050093567440437
1755	0	0	0	1	2.4233980027711617
1756	1	0	0	0	1.8891785976892537
1757	0	1	0	0	3.443569314216617
1758	0	0	1	0	2.984517643042849
1759	0	0	0	1	2.782977339639315
1760	0	1	0	0	2.3639473892727114
1761	0	0	1	0	1.8590223782998785
1762	0	0	0	1	1.779074816218164
1763	1	0	0	0	1.687562215736241
1764	1	0	0	0	1.5673988942902242
1765	0	1	0	0	1.6061985423896263
1766	0	0	0	1	1.6323044792374315
1767	0	1	0	0	2.3252820278914537
1768	0	0	1	0	2.338610488657388
1769	0	0	1	0	2.0739709418773344
1770	0	0	1	0	2.24745981845229
1771	0	0	1	0	1.7147517849133564
1772	0	0	1	0	2.127983848164625
1773	0	0	1	0	2.1701021537378047
1774	0	0	1	0	2.0802572942910977
1775	0	0	0	1	1.6359164928342778
1776	0	1	0	0	2.4005126882073737
1777	0	0	1	0	2.0765094231151213
1778	0	0	0	1	2.2249900701026912
1779	1	0	0	0	1.8661306881998219
1780	1	0	0	0	1.575726636225502
1781	1	0	0	0	1.5881595330142644
1782	1	0	0	0	1.847193024971287
1783	1	0	0	0	2.742564818504823
1784	1	0	0	0	1.9226480603049458
1785	1	0	0	0	1.8182330403188167
1786	0	1	0	0	3.4270115371723135
1787	0	0	1	0	2.709720238276059
1788	0	0	0	1	2.2699342020609796
1789	1	0	0	0	1.6960447323819063
1790	1	0	0	0	4.190534760396667
1791	0	1	0	0	1.6274031174090091
1792	0	0	1	0	1.6010636626138501
1793	0	0	0	1	1.6416653611967165
1794	0	1	0	0	1.7147801353664711
1795	0	0	1	0	1.6368286952568227
1796	0	0	1	0	2.3250060294599195
1797	0	0	1	0	1.5674893297992962
1798	0	0	0	1	1.5521974271960037
1799	0	1	0	0	1.724075936904121
1800	0	0	0	1	4.144262446274027
1801	1	0	0	0	1.8897630059017105
1802	1	0	0	0	2.498373828855676
1803	1	0	0	0	1.7503762923752304
1804	0	1	0	0	2.496483638528358
1805	0	0	0	1	1.590947210986167
1806	0	1	0	0	2.3618104281490737
1807	0	0	1	0	2.0908210043347717
1808	0	0	0	1	2.1960878172796128
1809	1	0	0	0	3.7046232022482424
1810	0	1	0	0	3.1097805425637133
1811	0	0	1	0	3.226587851493129
1812	0	0	1	0	2.892716623818955
1813	0	0	0	1	1.9073448009463636
1814	0	1	0	0	1.9287759514599498
1815	0	0	0	1	1.9564141774818855
1816	0	1	0	0	2.5657423013032647
1817	0	0	1	0	3.12765303031606
1818	0	0	0	1	2.3305617687333706
1819	1	0	0	0	2.5511012597078793
1820	1	0	0	0	1.9613257521662202
1821	0	1	0	0	2.5436987912052995
1822	0	0	1	0	1.7203698256473208
1823	0	0	1	0	2.29778624478904
1824	0	0	1	0	1.642257881997485
1825	0	0	1	0	2.022444319455904
1826	0	0	1	0	1.8788276066774658
1827	0	0	1	0	1.6264779023992988
1828	0	0	0	1	2.049366735643374
1829	0	1	0	0	2.6583174777587666
1830	0	0	1	0	2.264550442970821
1831	0	0	0	1	1.8317740704093495
1832	1	0	0	0	1.696950416462222
1833	1	0	0	0	2.2984085984850373
1834	0	1	0	0	2.2744387873178806
1835	0	0	1	0	1.9031520089802079
1836	0	0	1	0	1.6164883828632037
1837	0	0	1	0	1.3962782653938206
1838	0	0	1	0	2.058150006438365
1839	0	0	1	0	2.1857617076967797
1840	0	0	1	0	2.0988174034075917
1841	0	0	0	1	1.5597171153283114
1842	1	0	0	0	1.8424638092597168
1843	1	0	0	0	1.69427531122027
1844	1	0	0	0	1.3768899128204264
1845	1	0	0	0	2.0575069077659345
1846	0	1	0	0	2.0694481686211375
1847	0	0	0	1	1.891807821009349
1848	1	0	0	0	1.5856840459292139
1849	1	0	0	0	1.4844181842034732
1850	0	1	0	0	2.3106425334384184
1851	0	0	1	0	2.0763670980543805
1852	0	0	0	1	1.7700931470553003
1853	0	1	0	0	1.593076980920072
1854	0	0	0	1	2.282976665968956
1855	0	1	0	0	2.7460309747335736
1856	0	0	1	0	2.2171429533935227
1857	0	0	0	1	2.2056880166711292
1858	1	0	0	0	2.3746224941401723
1859	0	1	0	0	2.4605768156840875
1860	0	0	0	1	1.4094870210145232
1861	1	0	0	0	1.8085521068413486
1862	0	1	0	0	1.662683479401887
1863	0	0	1	0	2.237358829575782
1864	0	0	1	0	1.8819811930822115
1865	0	0	1	0	2.0648434594622755
1866	0	0	0	1	2.617087498311013
1867	1	0	0	0	1.2902573719745014
1868	0	1	0	0	1.7103583014594848
1869	0	0	1	0	1.7870986831775868
1870	0	0	0	1	1.6789276848749624
1871	0	1	0	0	2.2312279315261354
1872	0	0	0	1	1.4801548036221424
1873	1	0	0	0	1.5526431880520595
1874	1	0	0	0	2.0524308045736057
1875	1	0	0	0	1.7369399519231332
1876	0	1	0	0	1.697000988560859
1877	0	0	1	0	1.9887048228993556
1878	0	0	0	1	1.6702571860023032
1879	1	0	0	0	2.226343755930454
1880	1	0	0	0	1.5788682539977426
1881	1	0	0	0	3.905216732885402
1882	1	0	0	0	2.0687825169008547
1883	1	0	0	0	1.6582471719750411
1884	1	0	0	0	1.888013371327874
1885	1	0	0	0	2.2648452823302216
1886	0	1	0	0	2.108011908634346
1887	0	0	0	1	1.8407222755282593
1888	0	1	0	0	2.3915567476116584
1889	0	0	0	1	2.1950869062437737
1890	1	0	0	0	2.558003245804596
1891	0	1	0	0	1.82951046739766
1892	0	0	0	1	2.5585832681238045
1893	0	1	0	0	1.7960729164680482
1894	0	0	0	1	2.2908575805709117
1895	0	1	0	0	1.7263998428361875
1896	0	0	1	0	1.673620932657098
1897	0	0	0	1	1.8911353800468287
1898	0	1	0	0	3.1013668223119133
1899	0	0	1	0	2.083028845347528
1900	0	0	0	1	1.697942312463634
1901	1	0	0	0	1.7371337843128396
1902	0	1	0	0	2.1390061325060077
1903	0	0	1	0	1.8086204505973393
1904	0	0	0	1	2.294482231725258
1905	1	0	0	0	1.882054655684319
1906	0	1	0	0	1.6956733195451459
1907	0	0	1	0	1.8712101257942726
1908	0	0	1	0	1.6983714210926157
1909	0	0	1	0	2.2144626329949917
1910	0	0	0	1	1.9277807966730978
1911	1	0	0	0	1.67407837387279
1912	1	0	0	0	1.7294662421265488
1913	0	1	0	0	1.8680732299604383
1914	0	0	1	0	1.3410405601112612
1915	0	0	1	0	1.9008549913183561
1916	0	0	0	1	1.5866400590232688
1917	0	1	0	0	1.9058527358891604
1918	0	0	0	1	1.7605464171769754
1919	1	0	0	0	3.1813397156040577
1920	1	0	0	0	1.8571701135456131
1921	1	0	0	0	1.7465033616873227
1922	1	0	0	0	1.672926331185286
1923	0	1	0	0	2.040911505850417
1924	0	0	0	1	1.9555051350022903
1925	0	1	0	0	2.422573663676464
1926	0	0	1	0	1.6493589653495377
1927	0	0	1	0	2.128235042518576
1928	0	0	1	0	1.6452300410609748
1929	0	0	1	0	1.9167650866735113
1930	0	0	0	1	2.6190093670238057
1931	0	1	0	0	1.6133127018445512
1932	0	0	1	0	1.9998205627669277
1933	0	0	1	0	1.7587281168564035
1934	0	0	0	1	1.7834369930982892
1935	1	0	0	0	2.1617704469205505
1936	1	0	0	0	6.662900550444051
1937	1	0	0	0	2.061759149133552
1938	0	1	0	0	2.5040419181406417
1939	0	0	0	1	2.4137049938914403
1940	1	0	0	0	3.1262761723954333
1941	0	1	0	0	2.2488218030491494
1942	0	0	0	1	2.1146377211357708
1943	1	0	0	0	2.740619148428667
1944	0	1	0	0	1.7339923094200398
1945	0	0	0	1	1.682493778658835
1946	1	0	0	0	1.7867821086753903
1947	1	0	0	0	1.9165772463825832
1948	0	1	0	0	1.670877981444548
1949	0	0	0	1	1.873309076304434
1950	1	0	0	0	1.973768338098163
1951	0	1	0	0	2.1318418683372404
1952	0	0	1	0	1.8611847007275355
1953	0	0	1	0	2.2579256721496144
1954	0	0	0	1	2.0615680745819533
1955	0	1	0	0	2.8842257894686814
1956	0	0	1	0	3.043556641528888
1957	0	0	0	1	1.5629975329398857
1958	1	0	0	0	1.6543674875371734
1959	0	1	0	0	1.568368245309808
1960	0	0	0	1	1.535363703723267
1961	1	0	0	0	1.9851600603751534
1962	0	1	0	0	1.7404482914853887
1963	0	0	0	1	1.7369903241678117
1964	0	1	0	0	1.707682541322408
1965	0	0	1	0	1.7011639351680627
1966	0	0	0	1	1.8770060594288867
1967	1	0	0	0	1.724205012003941
1968	0	1	0	0	2.6189616567267504
1969	0	0	0	1	2.3719862616852705
1970	0	1	0	0	1.8635029762118411
1971	0	0	1	0	1.8818238367589453
1972	0	0	1	0	1.7561228750958773
1973	0	0	1	0	1.8436816885764056
1974	0	0	1	0	1.662843361128802
1975	0	0	1	0	1.6834331746034703
1976	0	0	0	1	1.984276916724587
1977	1	0	0	0	1.6706757587542074
1978	0	1	0	0	2.143059896303736
1979	0	0	0	1	1.8100915372129083
1980	1	0	0	0	2.5092206510929898
1981	0	1	0	0	1.8404110896884027
1982	0	0	0	1	1.3896806777157908
1983	0	1	0	0	1.4299517928546441
1984	0	0	0	1	1.5883436343050483
1985	0	1	0	0	2.1967479780720955
1986	0	0	1	0	1.8737788674628344
1987	0	0	0	1	1.628092628693938
1988	1	0	0	0	3.1421370538516307
1989	0	1	0	0	1.9779175324245934
1990	0	0	1	0	2.022753981300089
1991	0	0	1	0	1.976604843547615
1992	0	0	1	0	1.7297165395836356
1993	0	0	0	1	1.8962755098368156
1994	1	0	0	0	1.9175675766482843
1995	1	0	0	0	2.8575256626608105
1996	1	0	0	0	1.666741299175637
1997	1	0	0	0	3.1945493482407485
1998	1	0	0	0	1.6529589243589649
1999	0	1	0	0	1.6113938684717457
[truncated: 868 more rows]
