# Supplementary material for: Bioinformatic Assessment of Factors Affecting the Correlation between Protein Abundance and Elongation Efficiency in Prokaryotes
Source: Int J Mol Sci. 2022 Oct 9;23(19):11996. doi: 10.3390/ijms231911996 (PMC9570070; doi:10.3390/ijms231911996)
Supplement: Supplementary file 1 [file ijms-23-11996-s001.zip › EloE/output_folder/Listeria_monocytogenes_EGD-e_169963/listeria monocytogenes egd-e_ribpos.txt]

Positions of ribosomal genes listeria monocytogenes egd-e
2	199	1434	1773	1790	2150	2216	2258	2357	2391	2459	2460	2541	2546	2549	2624	2626	2629	2635	2636	2666	2672	2685	2687	2707	2715	2716	2732	2737	2743	2744	2753	2756	2759	2761	2762	2767	2774	2778	2787	2792	2793	2795	2798	2810	2815	2818	2819	2825	2827	2830	2837	2838	2840	2847	2848	2858	2867	
42	216	312	401	403	454	519	567	644	705	798	869	1005	1130	1164	1184	1262	1308	1335	1535	1546	1633	1737	1795	1802	1854	1864	1909	1913	2035	2048	2127	2358	2360	2363	2394	2416	2440	2449	2507	2511	2549	2632	2637	2641	2684	2694	2714	2719	2724	2738	2745	2751	2752	2797	2809	2811	2862	
9	42	72	86	119	124	143	158	215	221	227	247	264	272	342	356	363	376	384	494	508	529	536	551	593	624	640	792	855	889	983	995	1048	1068	1106	1154	1158	1245	1402	1478	1536	1809	1952	1953	2195	2239	2248	2270	2385	2402	2492	2535	2541	2574	2606	2649	2728	2867	
16	482	496	1749	1760	2085	2201	2281	2345	2388	2400	2403	2417	2472	2550	2564	2568	2578	2601	2633	2643	2646	2656	2657	2672	2704	2705	2708	2712	2714	2717	2734	2736	2745	2750	2752	2753	2754	2765	2766	2782	2803	2805	2806	2807	2813	2821	2826	2829	2830	2842	2846	2850	2852	2854	2857	2859	2863	
9	55	96	206	324	347	402	434	500	529	586	611	674	713	883	889	958	981	1057	1079	1229	1234	1314	1319	1463	1498	1585	1693	1729	1816	1844	1930	1957	2018	2068	2123	2172	2210	2272	2295	2375	2393	2396	2407	2423	2486	2512	2557	2620	2665	2672	2678	2737	2754	2758	2764	2785	2839	
