# Supplementary material for: Bioinformatic Assessment of Factors Affecting the Correlation between Protein Abundance and Elongation Efficiency in Prokaryotes
Source: Int J Mol Sci. 2022 Oct 9;23(19):11996. doi: 10.3390/ijms231911996 (PMC9570070; doi:10.3390/ijms231911996)
Supplement: Supplementary file 1 [file ijms-23-11996-s001.zip › EloE/output_folder/Microcystis_aeruginosa_NIES-843_449447/microcystis aeruginosa nies-843_all.txt]

Index = 1
#	Number	EEI	locus_tag	Name	Prot	Note
1	3243	1,0000e+00	MAE_32450	-	unknown protein	null
2	5351	1,0016e+00	MAE_53510	-	famete and mating-type specific protein A	null
3	5018	1,0283e+00	MAE_50190	-	unknown protein	null
4	5019	1,0674e+00	MAE_50200	-	unknown protein	null
5	2259	1,0723e+00	MAE_22600	-	unknown protein	null
6	3957	1,0812e+00	MAE_39600	-	unknown protein	null
7	5020	1,0817e+00	MAE_50210	-	hypothetical protein	null
8	3375	1,0865e+00	MAE_33790	-	unknown protein	null
9	5462	1,1063e+00	MAE_54630	-	unknown protein	null
10	1243	1,1066e+00	MAE_12440	-	unknown protein	codon recognized: CTC
11	2401	1,1200e+00	MAE_24020	-	hypothetical protein	null
12	754	1,1287e+00	MAE_07540	-	unknown protein	null
13	3377	1,1304e+00	MAE_33810	-	unknown protein	null
14	4646	1,1397e+00	MAE_46490	-	unknown protein	null
15	3213	1,1512e+00	MAE_32150	-	unknown protein	null
16	2683	1,1572e+00	MAE_26830	-	hypothetical protein	null
17	5402	1,1629e+00	MAE_54020	-	unknown protein	null
18	1493	1,1675e+00	MAE_14940	-	hypothetical protein	null
19	3081	1,1687e+00	MAE_30830	-	unknown protein	null
20	3362	1,1806e+00	MAE_33660	-	hypothetical protein	null
21	285	1,1850e+00	MAE_02850	-	unknown protein	null
22	301	1,1901e+00	MAE_03010	-	unknown protein	null
23	1841	1,1917e+00	MAE_18420	-	hypothetical protein	null
24	1591	1,1918e+00	MAE_15920	-	hypothetical protein	null
25	1337	1,1941e+00	MAE_13380	-	hypothetical protein	null
26	4823	1,1977e+00	MAE_48240	-	unknown protein	null
27	4424	1,2002e+00	MAE_44270	-	unknown protein	null
28	1981	1,2010e+00	MAE_19820	-	unknown protein	null
29	5960	1,2122e+00	MAE_59600	-	unknown protein	null
30	5138	1,2156e+00	MAE_51390	-	unknown protein	null
31	4651	1,2157e+00	MAE_46540	-	hypothetical protein	null
32	4374	1,2178e+00	MAE_43770	-	proline-rich extensin-like family protein	null
33	1997	1,2224e+00	MAE_19980	-	hypothetical protein	null
34	2656	1,2271e+00	MAE_26560	-	unknown protein	null
35	1071	1,2331e+00	MAE_10720	-	unknown protein	null
36	3920	1,2344e+00	MAE_39230	-	hypothetical protein	null
37	43	1,2397e+00	MAE_00430	-	unknown protein	null
38	4376	1,2447e+00	MAE_43790	-	hypothetical protein	null
39	4377	1,2447e+00	MAE_43800	-	hypothetical protein	null
40	3947	1,2457e+00	MAE_39500	-	unknown protein	null
41	2042	1,2481e+00	MAE_20430	-	unknown protein	null
42	1407	1,2513e+00	MAE_14080	-	unknown protein	null
43	4310	1,2623e+00	MAE_43130	-	unknown protein	null
44	708	1,2677e+00	MAE_07080	-	unknown protein	null
45	5625	1,2682e+00	MAE_56260	-	hypothetical protein	null
46	1593	1,2703e+00	MAE_15940	-	hypothetical protein	null
47	446	1,2714e+00	MAE_04460	-	unknown protein	null
48	699	1,2741e+00	MAE_06990	-	hypothetical protein	null
49	3374	1,2830e+00	MAE_33780	-	hypothetical protein	null
50	6024	1,2840e+00	MAE_60240	-	unknown protein	null
51	2686	1,2849e+00	MAE_26860	-	unknown protein	null
52	4339	1,2924e+00	MAE_43420	-	unknown protein	null
53	2994	1,2938e+00	MAE_29960	-	unknown protein	null
54	2772	1,2938e+00	MAE_27720	-	unknown protein	null
55	5959	1,2945e+00	MAE_59590	-	unknown protein	null
56	5180	1,2957e+00	MAE_51810	-	unknown protein	null
57	3953	1,2988e+00	MAE_39560	-	unknown protein	null
58	2198	1,3032e+00	MAE_21990	-	unknown protein	null
59	2777	1,3044e+00	MAE_27770	-	unknown protein	null
60	634	1,3048e+00	MAE_06340	-	unknown protein	null
61	5992	1,3060e+00	MAE_59920	-	unknown protein	null
62	2353	1,3072e+00	MAE_23540	-	unknown protein	null
63	4378	1,3104e+00	MAE_43810	-	proline-rich extensin-like family protein	null
64	2015	1,3151e+00	MAE_20160	-	unknown protein	null
65	2845	1,3175e+00	MAE_28450	-	unknown protein	null
66	3895	1,3177e+00	MAE_38980	-	unknown protein	null
67	4693	1,3183e+00	MAE_46950	-	unknown protein	null
68	5459	1,3213e+00	MAE_54600	-	unknown protein	null
69	3035	1,3224e+00	MAE_30370	-	unknown protein	null
70	3689	1,3278e+00	MAE_36920	-	unknown protein	null
71	3421	1,3299e+00	MAE_34240	-	hypothetical protein	null
72	3112	1,3317e+00	MAE_31140	-	unknown protein	null
73	3517	1,3370e+00	MAE_35200	-	unknown protein	null
74	4803	1,3370e+00	MAE_48040	rpl33	50S ribosomal protein L33	null	rib
75	4841	1,3371e+00	MAE_48420	-	unknown protein	null
76	5070	1,3380e+00	MAE_50710	-	hypothetical protein	null
77	1870	1,3399e+00	MAE_18710	-	unknown protein	null
78	4379	1,3419e+00	MAE_43820	-	proline-rich extensin-like family protein	null
79	3611	1,3444e+00	MAE_36140	-	hypothetical protein	null
80	6039	1,3455e+00	MAE_60390	-	unknown protein	null
81	5183	1,3460e+00	MAE_51840	-	O-acetylhomoserine/O-acetylserine sulfhydrylase	null
82	1382	1,3504e+00	MAE_13830	-	unknown protein	null
83	3420	1,3514e+00	MAE_34230	-	glyoxalase/bleomycin resistance	null
84	4915	1,3527e+00	MAE_49160	dnaK	molecular chaperone	null
85	1369	1,3537e+00	MAE_13700	-	unknown protein	null
86	981	1,3545e+00	MAE_09820	-	unknown protein	null
87	1385	1,3545e+00	MAE_13860	-	unknown protein	null
88	1067	1,3546e+00	MAE_10680	-	unknown protein	null
89	747	1,3556e+00	MAE_07470	-	unknown protein	null
90	1804	1,3572e+00	MAE_18050	-	unknown protein	null
91	60	1,3578e+00	MAE_00600	-	hypothetical protein	null
92	3363	1,3601e+00	MAE_33670	-	unknown protein	null
93	475	1,3604e+00	MAE_04750	-	unknown protein	null
94	1408	1,3608e+00	MAE_14090	-	hypothetical protein	null
95	2262	1,3623e+00	MAE_22630	-	unknown protein	null
96	716	1,3633e+00	MAE_07160	-	unknown protein	null
97	1352	1,3656e+00	MAE_13530	-	unknown protein	null
98	6004	1,3700e+00	MAE_60040	-	unknown protein	null
99	5965	1,3711e+00	MAE_59650	-	hypothetical protein	null
100	1614	1,3711e+00	MAE_16150	-	unknown protein	null
101	1733	1,3719e+00	MAE_17340	-	hypothetical protein	null
102	4050	1,3725e+00	MAE_40530	-	unknown protein	null
103	3333	1,3741e+00	MAE_33370	-	unknown protein	null
104	3376	1,3753e+00	MAE_33800	-	hypothetical protein	null
105	5418	1,3764e+00	MAE_54190	-	unknown protein	null
106	5602	1,3792e+00	MAE_56030	-	unknown protein	null
107	1576	1,3793e+00	MAE_15770	-	unknown protein	null
108	5931	1,3793e+00	MAE_59310	-	unknown protein	null
109	5080	1,3803e+00	MAE_50810	-	hypothetical protein	null
110	5485	1,3812e+00	MAE_54860	-	unknown protein	null
111	225	1,3820e+00	MAE_02250	-	unknown protein	null
112	2274	1,3831e+00	MAE_22750	-	unknown protein	null
113	5329	1,3832e+00	MAE_53290	-	unknown protein	null
114	6271	1,3835e+00	MAE_62710	-	unknown protein	null
115	1640	1,3876e+00	MAE_16410	-	unknown protein	null
116	5345	1,3882e+00	MAE_53450	-	unknown protein	null
117	5923	1,3894e+00	MAE_59230	psaC	photosystem subunit VII	null
118	2591	1,3912e+00	MAE_25920	-	hypothetical protein	null
119	4373	1,3915e+00	MAE_43760	-	unknown protein	null
120	4904	1,3916e+00	MAE_49050	-	unknown protein	null
121	3471	1,3922e+00	MAE_34740	-	hypothetical protein	null
122	6122	1,3932e+00	MAE_61220	-	hypothetical protein	null
123	46	1,3934e+00	MAE_00460	-	unknown protein	null
124	551	1,3939e+00	MAE_05510	-	unknown protein	null
125	5256	1,3940e+00	MAE_52565	rpl36	50S ribosomal protein L36	null	rib
126	4527	1,3963e+00	MAE_45300	-	unknown protein	null
127	4949	1,3967e+00	MAE_49500	-	unknown protein	null
128	1215	1,3981e+00	MAE_12160	-	unknown protein	null
129	3492	1,3982e+00	MAE_34950	-	unknown protein	null
130	4879	1,4043e+00	MAE_48800	-	unknown protein	null
131	1024	1,4063e+00	MAE_10250	-	unknown protein	null
132	5008	1,4090e+00	MAE_50090	-	unknown protein	null
133	804	1,4114e+00	MAE_08040	-	unknown protein	null
134	5328	1,4116e+00	MAE_53280	-	transposase like	null
135	5409	1,4120e+00	MAE_54090	-	unknown protein	null
136	2065	1,4130e+00	MAE_20660	-	unknown protein	null
137	3015	1,4132e+00	MAE_30170	-	unknown protein	null
138	3401	1,4141e+00	MAE_34040	-	phage integrase family	null
139	84	1,4142e+00	MAE_00840	-	hypothetical protein	null
140	2250	1,4150e+00	MAE_22510	-	unknown protein	null
141	867	1,4158e+00	MAE_08680	-	unknown protein	null
142	5980	1,4163e+00	MAE_59800	-	potassium-transporting P-type ATPase A chain	null
143	1333	1,4177e+00	MAE_13340	-	unknown protein	null
144	4375	1,4177e+00	MAE_43780	-	hypothetical protein	null
145	3378	1,4182e+00	MAE_33820	-	hypothetical protein	null
146	951	1,4184e+00	MAE_09520	-	unknown protein	null
147	2952	1,4240e+00	MAE_29540	-	hypothetical protein	null
148	2098	1,4257e+00	MAE_20990	-	unknown protein	null
149	5559	1,4272e+00	MAE_55600	-	unknown protein	null
150	4303	1,4318e+00	MAE_43060	-	unknown protein	null
151	2016	1,4319e+00	MAE_20170	-	unknown protein	null
152	2771	1,4319e+00	MAE_27710	-	transposase	null
153	6022	1,4326e+00	MAE_60220	-	unknown protein	null
154	1604	1,4326e+00	MAE_16050	-	hypothetical protein	null
155	996	1,4341e+00	MAE_09970	-	unknown protein	null
156	1634	1,4342e+00	MAE_16350	-	unknown protein	null
157	2968	1,4378e+00	MAE_29700	-	aliphatic sulfonate monooxygenase	null
158	4445	1,4386e+00	MAE_44480	-	unknown protein	null
159	6128	1,4387e+00	MAE_61280	-	unknown protein	null
160	5078	1,4410e+00	MAE_50790	-	unknown protein	null
161	362	1,4413e+00	MAE_03620	-	unknown protein	null
162	3433	1,4460e+00	MAE_34360	-	unknown protein	null
163	925	1,4465e+00	MAE_09260	-	phosphate transport system permease protein	null
164	4117	1,4481e+00	MAE_41200	-	unknown protein	null
165	1910	1,4490e+00	MAE_19110	-	unknown protein	null
166	2712	1,4493e+00	MAE_27120	-	unknown protein	null
167	2964	1,4497e+00	MAE_29660	-	hypothetical protein	null
168	5927	1,4507e+00	MAE_59270	-	unknown protein	null
169	698	1,4508e+00	MAE_06980	-	unknown protein	null
170	3707	1,4513e+00	MAE_37100	-	unknown protein	null
171	830	1,4516e+00	MAE_08300	-	unknown protein	null
172	3360	1,4520e+00	MAE_33640	-	unknown protein	null
173	503	1,4523e+00	MAE_05030	-	unknown protein	null
174	2086	1,4528e+00	MAE_20870	-	unknown protein	null
175	3501	1,4532e+00	MAE_35040	-	unknown protein	null
176	5982	1,4536e+00	MAE_59820	-	potassium-transporting P-type ATPase B chain	null
177	4795	1,4542e+00	MAE_47960	-	GP63-like protein	null
178	1958	1,4560e+00	MAE_19590	-	unknown protein	null
179	1669	1,4580e+00	MAE_16700	-	hypothetical protein	null
180	5430	1,4589e+00	MAE_54310	-	hypothetical protein	null
181	4480	1,4596e+00	MAE_44830	-	unknown protein	null
182	2723	1,4604e+00	MAE_27230	-	unknown protein	null
183	2979	1,4608e+00	MAE_29810	ribA	riboflavin biosynthesis protein	null
184	4159	1,4609e+00	MAE_41620	-	unknown protein	null
185	875	1,4628e+00	MAE_08760	-	unknown protein	null
186	5956	1,4643e+00	MAE_59560	-	unknown protein	null
187	5230	1,4644e+00	MAE_52310	-	unknown protein	null
188	1807	1,4667e+00	MAE_18080	-	unknown protein	null
189	2974	1,4670e+00	MAE_29760	-	sodium/solute symporter	null
190	3753	1,4671e+00	MAE_37560	-	unknown protein	null
191	5478	1,4679e+00	MAE_54790	-	hypothetical protein	null
192	3825	1,4703e+00	MAE_38280	-	unknown protein	null
193	1662	1,4710e+00	MAE_16630	-	unknown protein	null
194	4755	1,4717e+00	MAE_47560	psaA	P700 apoprotein subunit Ia	null
195	3989	1,4723e+00	MAE_39920	-	unknown protein	null
196	4161	1,4728e+00	MAE_41640	-	hypothetical protein	null
197	2337	1,4732e+00	MAE_23380	-	unknown protein	null
198	926	1,4737e+00	MAE_09270	-	phosphate transport system permease protein	null
199	3723	1,4741e+00	MAE_37260	-	unknown protein	null
200	694	1,4748e+00	MAE_06940	-	unknown protein	null
201	1724	1,4749e+00	MAE_17250	-	unknown protein	null
202	1305	1,4761e+00	MAE_13060	-	unknown protein	null
203	2663	1,4769e+00	MAE_26630	-	unknown protein	null
204	1293	1,4770e+00	MAE_12940	-	unknown protein	null
205	4143	1,4783e+00	MAE_41460	-	unknown protein	null
206	2958	1,4808e+00	MAE_29600	-	MgtC/SapB transporter	null
207	1955	1,4809e+00	MAE_19560	-	unknown protein	null
208	87	1,4825e+00	MAE_00870	-	unknown protein	null
209	623	1,4830e+00	MAE_06230	-	hypothetical protein	null
210	4508	1,4830e+00	MAE_45110	-	2-oxoglutarate-Fe(II) oxygenase family enzyme	2OG-Fe(II) oxygenase
211	2002	1,4845e+00	MAE_20030	-	unknown protein	null
212	2703	1,4847e+00	MAE_27030	-	unknown protein	null
213	4601	1,4848e+00	MAE_46040	-	hypothetical protein	null
214	921	1,4856e+00	MAE_09220	-	unknown protein	null
215	3951	1,4860e+00	MAE_39540	-	unknown protein	null
216	6037	1,4860e+00	MAE_60375	-	hypothetical protein	null
217	856	1,4861e+00	MAE_08570	-	unknown protein	null
218	2280	1,4863e+00	MAE_22810	-	unknown protein	null
219	4499	1,4866e+00	MAE_45020	-	unknown protein	null
220	2783	1,4871e+00	MAE_27830	-	unknown protein	null
221	2365	1,4871e+00	MAE_23660	-	unknown protein	null
222	3279	1,4886e+00	MAE_32810	-	unknown protein	null
223	1993	1,4889e+00	MAE_19940	-	unknown protein	null
224	6138	1,4909e+00	MAE_61380	-	unknown protein	null
225	4113	1,4911e+00	MAE_41160	psbD1	photosystem II reaction center D2 protein	null
226	2177	1,4923e+00	MAE_21780	-	unknown protein	null
227	4311	1,4927e+00	MAE_43140	-	unknown protein	null
228	1484	1,4935e+00	MAE_14850	-	unknown protein	null
229	6213	1,4937e+00	MAE_62130	-	unknown protein	null
230	2593	1,4941e+00	MAE_25940	-	hypothetical protein	null
231	2943	1,4971e+00	MAE_29450	-	hypothetical protein	similar to sterol C5-desaturase
232	4842	1,4972e+00	MAE_48430	-	unknown protein	null
233	2491	1,4974e+00	MAE_24920	-	unknown protein	null
234	4961	1,4992e+00	MAE_49620	-	unknown protein	null
235	1920	1,4995e+00	MAE_19210	-	unknown protein	null
236	2298	1,4999e+00	MAE_22990	-	hypothetical protein	null
237	5295	1,5004e+00	MAE_52950	-	unknown protein	null
238	1554	1,5007e+00	MAE_15550	-	unknown protein	null
239	6018	1,5015e+00	MAE_60180	-	arylsulfatase like	null
240	5197	1,5018e+00	MAE_51980	-	putative phosphatidylserine decarboxylase	null
241	3132	1,5054e+00	MAE_31340	-	hypothetical protein	null
242	5743	1,5056e+00	MAE_57440	-	unknown protein	null
243	5174	1,5069e+00	MAE_51750	-	putative hydroxyacylglutathione hydrolase	null
244	1797	1,5073e+00	MAE_17980	psbD2	photosystem II reaction center D2 protein	null
245	6229	1,5075e+00	MAE_62290	-	unknown protein	null
246	1018	1,5088e+00	MAE_10190	-	unknown protein	null
247	5200	1,5096e+00	MAE_52010	-	unknown protein	null
248	3721	1,5102e+00	MAE_37240	-	unknown protein	null
249	3942	1,5109e+00	MAE_39450	-	unknown protein	null
250	221	1,5112e+00	MAE_02210	-	sulfate transporter	null
251	2976	1,5114e+00	MAE_29780	-	putative acyl-CoA dehydrogenase	null
252	3012	1,5118e+00	MAE_30140	-	unknown protein	null
253	5467	1,5129e+00	MAE_54680	-	unknown protein	null
254	4562	1,5134e+00	MAE_45650	-	unknown protein	null
255	561	1,5151e+00	MAE_05610	-	unknown protein	null
256	6209	1,5153e+00	MAE_62090	-	sodium-dependent bicarbonate transporter	null
257	3211	1,5154e+00	MAE_32130	-	unknown protein	null
258	5251	1,5160e+00	MAE_52520	-	tRNA pseudouridine synthase 1	null
259	846	1,5161e+00	MAE_08470	-	unknown protein	null
260	923	1,5171e+00	MAE_09240	-	calcium/proton antiporter	null
261	4756	1,5176e+00	MAE_47570	psaB	P700 apoprotein subunit Ib	null
262	5205	1,5185e+00	MAE_52060	-	unknown protein	null
263	3047	1,5198e+00	MAE_30490	-	unknown protein	null
264	5533	1,5206e+00	MAE_55340	-	unknown protein	null
265	5085	1,5208e+00	MAE_50860	-	unknown protein	null
266	3429	1,5211e+00	MAE_34320	-	unknown protein	null
267	5178	1,5222e+00	MAE_51790	-	homoserine O-acetyltransferase	null
268	5255	1,5245e+00	MAE_52560	rps13	30S ribosomal protein S13	null	rib
269	4880	1,5246e+00	MAE_48810	-	unknown protein	null
270	3701	1,5254e+00	MAE_37040	-	hypothetical protein	null
271	887	1,5254e+00	MAE_08880	-	unknown protein	null
272	2715	1,5268e+00	MAE_27150	-	unknown protein	null
273	5181	1,5304e+00	MAE_51820	-	O-acetylhomoserine/O-acetylserine sulfhydrylase	null
274	772	1,5306e+00	MAE_07720	-	unknown protein	null
275	3145	1,5308e+00	MAE_31470	-	unknown protein	null
276	4745	1,5315e+00	MAE_47460	-	unknown protein	null
277	2300	1,5329e+00	MAE_23010	-	unknown protein	null
278	3251	1,5330e+00	MAE_32530	-	unknown protein	null
279	6282	1,5333e+00	MAE_62830	-	unknown protein	null
280	2289	1,5339e+00	MAE_22900	-	unknown protein	null
281	2033	1,5340e+00	MAE_20340	-	unknown protein	null
282	4846	1,5343e+00	MAE_48470	-	unknown protein	null
283	1951	1,5348e+00	MAE_19520	-	unknown protein	null
284	91	1,5355e+00	MAE_00910	-	unknown protein	null
285	2960	1,5361e+00	MAE_29620	-	unknown protein	null
286	229	1,5363e+00	MAE_02290	-	unknown protein	null
287	1073	1,5370e+00	MAE_10740	-	unknown protein	null
288	5440	1,5382e+00	MAE_54410	-	unknown protein	null
289	1832	1,5391e+00	MAE_18330	-	unknown protein	null
290	5312	1,5403e+00	MAE_53120	-	hypothetical protein	null
291	3317	1,5406e+00	MAE_33210	-	unknown protein	null
292	1751	1,5413e+00	MAE_17520	-	unknown protein	null
293	1456	1,5417e+00	MAE_14570	-	unknown protein	null
294	5738	1,5417e+00	MAE_57390	rps19	30S ribosomal protein S19	null	rib
295	2504	1,5420e+00	MAE_25050	-	unknown protein	null
296	930	1,5421e+00	MAE_09310	-	hypothetical protein	null
297	3195	1,5421e+00	MAE_31970	-	unknown protein	null
298	5086	1,5430e+00	MAE_50870	-	unknown protein	null
299	1016	1,5434e+00	MAE_10170	-	unknown protein	null
300	2674	1,5442e+00	MAE_26740	-	unknown protein	null
301	1549	1,5444e+00	MAE_15500	-	transposase	null
302	196	1,5465e+00	MAE_01960	-	unknown protein	null
303	1391	1,5466e+00	MAE_13920	cysE	serine acetyltransferase	null
304	1927	1,5467e+00	MAE_19280	-	unknown protein	null
305	1912	1,5481e+00	MAE_19130	-	unknown protein	null
306	3656	1,5486e+00	MAE_36590	rpl19	50S ribosomal protein L19	codon recognized: TGG	rib
307	931	1,5498e+00	MAE_09320	-	ABC-transporter substrate-binding protein	null
308	1373	1,5514e+00	MAE_13740	-	transposase	null
309	2942	1,5516e+00	MAE_29440	-	unknown protein	null
310	2957	1,5520e+00	MAE_29590	-	hypothetical protein	null
311	5479	1,5521e+00	MAE_54800	-	unknown protein	null
312	3266	1,5532e+00	MAE_32680	-	unknown protein	null
313	2778	1,5542e+00	MAE_27780	-	unknown protein	null
314	5388	1,5544e+00	MAE_53880	-	unknown protein	null
315	929	1,5552e+00	MAE_09300	-	sulfate-binding protein	null
316	3670	1,5552e+00	MAE_36730	-	unknown protein	null
317	383	1,5567e+00	MAE_03830	-	unknown protein	null
318	4410	1,5567e+00	MAE_44130	-	unknown protein	null
319	1397	1,5567e+00	MAE_13980	-	unknown protein	null
320	3083	1,5568e+00	MAE_30850	cas4	CRISPR-associated protein Cas4	null
321	5146	1,5575e+00	MAE_51470	-	unknown protein	null
322	4316	1,5579e+00	MAE_43190	-	unknown protein	null
323	785	1,5589e+00	MAE_07850	-	unknown protein	null
324	3187	1,5603e+00	MAE_31890	-	unknown protein	null
325	2255	1,5608e+00	MAE_22560	-	unknown protein	null
326	1231	1,5618e+00	MAE_12320	-	unknown protein	null
327	4843	1,5618e+00	MAE_48440	-	unknown protein	null
328	6014	1,5618e+00	MAE_60140	-	hypothetical protein	null
329	3682	1,5625e+00	MAE_36850	-	unknown protein	null
330	3225	1,5630e+00	MAE_32270	-	unknown protein	null
331	560	1,5635e+00	MAE_05600	-	unknown protein	null
332	3169	1,5636e+00	MAE_31710	-	unknown protein	null
333	1786	1,5640e+00	MAE_17870	-	hypothetical protein	null
334	3930	1,5660e+00	MAE_39330	-	unknown protein	null
335	246	1,5661e+00	MAE_02460	-	unknown protein	null
336	239	1,5661e+00	MAE_02390	-	unknown protein	null
337	4027	1,5678e+00	MAE_40300	-	unknown protein	null
338	127	1,5687e+00	MAE_01270	-	unknown protein	null
339	1798	1,5690e+00	MAE_17990	-	unknown protein	null
340	6106	1,5691e+00	MAE_61060	-	hyalin repeat protein	null
341	2975	1,5702e+00	MAE_29770	-	unknown protein	null
342	499	1,5703e+00	MAE_04990	-	unknown protein	null
343	1661	1,5703e+00	MAE_16620	-	unknown protein	null
344	4727	1,5710e+00	MAE_47280	-	protein of unknown function UPF0047	null
345	283	1,5724e+00	MAE_02830	-	unknown protein	null
346	1565	1,5727e+00	MAE_15660	-	unknown protein	null
347	1687	1,5729e+00	MAE_16880	-	unknown protein	null
348	3079	1,5731e+00	MAE_30810	-	unknown protein	null
349	3143	1,5751e+00	MAE_31450	-	unknown protein	null
350	1150	1,5755e+00	MAE_11510	-	unknown protein	null
351	4715	1,5758e+00	MAE_47170	-	unknown protein	null
352	6246	1,5759e+00	MAE_62460	-	unknown protein	null
353	4962	1,5765e+00	MAE_49630	-	unknown protein	null
354	2599	1,5766e+00	MAE_26000	-	transposase	null
355	936	1,5771e+00	MAE_09370	-	unknown protein	null
356	366	1,5772e+00	MAE_03660	-	unknown protein	null
357	4386	1,5772e+00	MAE_43890	psbT	photosystem II psbT protein	null
358	1451	1,5776e+00	MAE_14520	-	unknown protein	null
359	2762	1,5779e+00	MAE_27620	-	unknown protein	null
360	3846	1,5794e+00	MAE_38490	-	unknown protein	null
361	1849	1,5811e+00	MAE_18500	-	unknown protein	null
362	2624	1,5819e+00	MAE_26240	-	unknown protein	null
363	1688	1,5826e+00	MAE_16890	-	unknown protein	null
364	3082	1,5844e+00	MAE_30840	-	CRISPR-associated TM1814 family protein	null
365	3507	1,5849e+00	MAE_35100	-	unknown protein	null
366	2953	1,5868e+00	MAE_29550	-	glycosyl transferase family 2	null
367	2978	1,5880e+00	MAE_29800	-	NADH-dependent FMN reductase	null
368	4028	1,5880e+00	MAE_40310	-	unknown protein	null
369	5803	1,5884e+00	MAE_58030	-	unknown protein	null
370	2238	1,5885e+00	MAE_22390	-	unknown protein	null
371	3108	1,5893e+00	MAE_31100	-	unknown protein	null
372	2645	1,5895e+00	MAE_26450	-	unknown protein	null
373	47	1,5912e+00	MAE_00470	-	unknown protein	null
374	5958	1,5915e+00	MAE_59580	-	unknown protein	null
375	2461	1,5917e+00	MAE_24620	-	unknown protein	null
376	3839	1,5918e+00	MAE_38420	-	unknown protein	null
377	222	1,5926e+00	MAE_02220	-	unknown protein	null
378	5997	1,5930e+00	MAE_59970	-	unknown protein	null
379	5739	1,5930e+00	MAE_57400	rpl2	50S ribosomal protein L2	null	rib
380	2706	1,5932e+00	MAE_27060	-	unknown protein	null
381	746	1,5946e+00	MAE_07460	-	unknown protein	null
382	4241	1,5956e+00	MAE_42440	-	ErfK/YbiS/YcfS/YnhG family protein	null
383	730	1,5958e+00	MAE_07300	-	hypothetical protein	null
384	2441	1,5962e+00	MAE_24420	-	N-acyl-L-amino acid amidohydrolase	null
385	1152	1,5967e+00	MAE_11530	-	unknown protein	null
386	1520	1,5976e+00	MAE_15210	rhnB	ribonuclease HII	null
387	2826	1,5978e+00	MAE_28260	-	unknown protein	null
388	5692	1,5978e+00	MAE_56930	efp	elongation factor P	null
389	5665	1,5995e+00	MAE_56660	-	unknown protein	null
390	1037	1,6009e+00	MAE_10380	psbA2	photosystem II D1 protein	null
391	2693	1,6023e+00	MAE_26930	-	hypothetical protein	null
392	42	1,6028e+00	MAE_00420	-	unknown protein	null
393	4315	1,6032e+00	MAE_43180	-	unknown protein	null
394	2947	1,6048e+00	MAE_29490	-	unknown protein	null
395	3515	1,6055e+00	MAE_35180	-	unknown protein	null
396	5814	1,6057e+00	MAE_58140	psbA5	photosystem II D1 protein	null
397	4209	1,6069e+00	MAE_42120	-	unknown protein	null
398	3873	1,6071e+00	MAE_38760	-	unknown protein	null
399	4565	1,6071e+00	MAE_45680	-	unknown protein	null
400	3557	1,6076e+00	MAE_35600	-	unknown protein	null
401	4162	1,6077e+00	MAE_41650	-	unknown protein	null
402	5331	1,6080e+00	MAE_53310	-	ABC-transporter periplasmic binding protein	null
403	5284	1,6091e+00	MAE_52840	-	unknown protein	null
404	3020	1,6101e+00	MAE_30220	-	unknown protein	null
405	1990	1,6118e+00	MAE_19910	-	HNH endonuclease	null
406	6185	1,6124e+00	MAE_61850	-	unknown protein	null
407	4790	1,6124e+00	MAE_47910	ccmM	carbon dioxide concentrating mechanism protein	putative carboxysome structural protein
408	6	1,6125e+00	MAE_00060	-	unknown protein	null
409	5089	1,6126e+00	MAE_50900	-	unknown protein	null
410	5113	1,6145e+00	MAE_51140	-	unknown protein	null
411	155	1,6145e+00	MAE_01550	-	unknown protein	null
412	5274	1,6149e+00	MAE_52740	-	hypothetical protein	null
413	2050	1,6159e+00	MAE_20510	-	unknown protein	null
414	249	1,6162e+00	MAE_02490	-	hypothetical protein	null
415	610	1,6171e+00	MAE_06100	-	unknown protein	null
416	1290	1,6181e+00	MAE_12910	-	unknown protein	null
417	2983	1,6189e+00	MAE_29850	-	unknown protein	null
418	1847	1,6198e+00	MAE_18485	-	hypothetical protein	null
419	4423	1,6203e+00	MAE_44260	-	unknown protein	null
420	5698	1,6208e+00	MAE_56990	-	type III restriction enzyme res subunit	null
421	4091	1,6215e+00	MAE_40940	-	unknown protein	null
422	5021	1,6225e+00	MAE_50220	-	Na-Ca exchanger/integrin-beta4 like	null
423	3053	1,6226e+00	MAE_30550	pyrH	uridine monophosphate kinase	null
424	5359	1,6228e+00	MAE_53590	-	unknown protein	null
425	3297	1,6233e+00	MAE_32990	psbB	photosystem II core light harvesting protein	null
426	1711	1,6235e+00	MAE_17120	-	unknown protein	null
427	1433	1,6237e+00	MAE_14340	-	hypothetical protein	null
428	1208	1,6238e+00	MAE_12090	-	unknown protein	null
429	2590	1,6246e+00	MAE_25910	-	hypothetical protein	null
430	1079	1,6254e+00	MAE_10800	psbA4	photosystem II D1 protein	null
431	220	1,6262e+00	MAE_02200	-	hypothetical protein	null
432	3223	1,6264e+00	MAE_32250	-	hypothetical protein	null
433	4447	1,6264e+00	MAE_44500	-	transposase	null
434	3914	1,6268e+00	MAE_39170	-	unknown protein	null
435	3496	1,6270e+00	MAE_34990	-	unknown protein	null
436	4697	1,6274e+00	MAE_46990	-	unknown protein	null
437	1551	1,6274e+00	MAE_15520	-	unknown protein	null
438	2205	1,6274e+00	MAE_22060	-	unknown protein	null
439	2977	1,6298e+00	MAE_29790	-	unknown protein	null
440	927	1,6305e+00	MAE_09280	-	ABC-transporter periplasmic phosphate-binding	null
441	652	1,6306e+00	MAE_06520	-	unknown protein	null
442	3072	1,6306e+00	MAE_30740	-	unknown protein	null
443	1119	1,6312e+00	MAE_11200	-	unknown protein	null
444	1021	1,6315e+00	MAE_10220	psbA1	photosystem II D1 protein	null
445	3399	1,6319e+00	MAE_34020	-	hypothetical protein	null
446	5415	1,6321e+00	MAE_54160	-	unknown protein	null
447	1509	1,6321e+00	MAE_15100	-	unknown protein	null
448	5513	1,6353e+00	MAE_55140	-	hemolysin-type calcium-binding region protein	null
449	83	1,6353e+00	MAE_00830	-	unknown protein	null
450	5299	1,6371e+00	MAE_52990	-	hypothetical protein	null
451	2761	1,6376e+00	MAE_27610	-	unknown protein	null
452	860	1,6378e+00	MAE_08610	-	unknown protein	null
453	2583	1,6383e+00	MAE_25840	-	unknown protein	null
454	4430	1,6392e+00	MAE_44330	-	unknown protein	null
455	6107	1,6396e+00	MAE_61070	-	unknown protein	null
456	4788	1,6402e+00	MAE_47890	rbcL	ribulose-1,5-bisphosphate carboxylase/oxygenase	null
457	2682	1,6405e+00	MAE_26820	-	unknown protein	null
458	5391	1,6413e+00	MAE_53910	-	unknown protein	null
459	5746	1,6413e+00	MAE_57470	-	unknown protein	null
460	3607	1,6419e+00	MAE_36100	-	hypothetical protein	null
461	6190	1,6438e+00	MAE_61900	-	hypothetical protein	null
462	3086	1,6442e+00	MAE_30880	-	unknown protein	null
463	3511	1,6445e+00	MAE_35140	-	unknown protein	null
464	334	1,6446e+00	MAE_03340	-	unknown protein	null
465	2610	1,6450e+00	MAE_26100	petN	cytochrome b6-f complex subunit VIII	null
466	3214	1,6453e+00	MAE_32160	-	unknown protein	null
467	6197	1,6467e+00	MAE_61970	-	unknown protein	null
468	3929	1,6468e+00	MAE_39320	-	unknown protein	null
469	5744	1,6473e+00	MAE_57450	-	unknown protein	null
470	2297	1,6473e+00	MAE_22980	-	unknown protein	null
471	722	1,6474e+00	MAE_07220	-	unknown protein	null
472	2180	1,6474e+00	MAE_21810	-	hypothetical protein	null
473	1363	1,6478e+00	MAE_13640	-	unknown protein	null
474	4276	1,6478e+00	MAE_42790	rps12	30S ribosomal protein S12	null	rib
475	3373	1,6482e+00	MAE_33770	-	unknown protein	null
476	3829	1,6486e+00	MAE_38320	-	N-acyl-L-amino acid amidohydrolase	null
477	2456	1,6504e+00	MAE_24570	-	unknown protein	null
478	3855	1,6508e+00	MAE_38580	-	unknown protein	null
479	5921	1,6518e+00	MAE_59210	-	hypothetical protein	null
480	3263	1,6527e+00	MAE_32650	-	unknown protein	null
481	1169	1,6529e+00	MAE_11700	-	unknown protein	null
482	924	1,6533e+00	MAE_09250	-	phosphate transport system ATP-binding protein	null
483	2981	1,6535e+00	MAE_29830	-	acyl-CoA dehydrogenase	null
484	2915	1,6539e+00	MAE_29170	-	unknown protein	null
485	2730	1,6553e+00	MAE_27300	-	unknown protein	null
486	3432	1,6559e+00	MAE_34350	-	unknown protein	null
487	1192	1,6564e+00	MAE_11930	-	transcriptional regulator	ArsR family
488	1806	1,6574e+00	MAE_18070	-	unknown protein	null
489	5186	1,6579e+00	MAE_51870	-	hypothetical protein	null
490	1562	1,6580e+00	MAE_15630	-	unknown protein	null
491	2972	1,6582e+00	MAE_29740	-	unknown protein	null
492	3705	1,6587e+00	MAE_37080	fur	ferric uptake regulation protein	null
493	3894	1,6592e+00	MAE_38970	-	hypothetical protein	null
494	1211	1,6601e+00	MAE_12120	-	unknown protein	null
495	4791	1,6602e+00	MAE_47920	ccmL	carbon dioxide concentrating mechanism protein	putative carboxysome assembly protein
496	5766	1,6626e+00	MAE_57660	-	unknown protein	null
497	363	1,6626e+00	MAE_03630	-	serine protease	null
498	2801	1,6632e+00	MAE_28010	ycf66	hypothetical protein	null
499	575	1,6632e+00	MAE_05750	-	unknown protein	null
500	2742	1,6632e+00	MAE_27420	-	unknown protein	null
501	5031	1,6633e+00	MAE_50320	-	unknown protein	null
502	2442	1,6635e+00	MAE_24430	-	unknown protein	null
503	1384	1,6637e+00	MAE_13850	-	unknown protein	null
504	1125	1,6640e+00	MAE_11260	-	FHA domain containing protein	null
505	4414	1,6642e+00	MAE_44170	-	unknown protein	null
506	4859	1,6642e+00	MAE_48600	-	unknown protein	null
507	4392	1,6643e+00	MAE_43950	-	unknown protein	null
508	5356	1,6648e+00	MAE_53560	-	unknown protein	null
509	1867	1,6648e+00	MAE_18680	-	hypothetical protein	null
510	1050	1,6653e+00	MAE_10510	psbA3	photosystem II D1 protein	null
511	1531	1,6657e+00	MAE_15320	-	unknown protein	null
512	6017	1,6674e+00	MAE_60170	-	probable Ats family arylsulfatase	null
513	139	1,6677e+00	MAE_01390	-	unknown protein	null
514	4792	1,6680e+00	MAE_47930	ccmK1	carbon dioxide concentrating mechanism protein	null
515	700	1,6684e+00	MAE_07000	-	hypothetical protein	null
516	3040	1,6684e+00	MAE_30420	-	unknown protein	null
517	629	1,6687e+00	MAE_06290	-	hypothetical protein	null
518	3958	1,6691e+00	MAE_39610	-	unknown protein	null
519	2072	1,6699e+00	MAE_20730	-	hypothetical protein	null
520	2155	1,6700e+00	MAE_21560	-	unknown protein	null
521	4468	1,6701e+00	MAE_44710	-	hypothetical protein	null
522	4195	1,6716e+00	MAE_41980	-	serine/threonine protein kinase	null
523	6294	1,6720e+00	MAE_62950	-	hypothetical protein	null
524	5372	1,6721e+00	MAE_53720	-	unknown protein	null
525	2114	1,6721e+00	MAE_21150	-	unknown protein	null
526	4569	1,6727e+00	MAE_45720	-	unknown protein	null
527	4865	1,6730e+00	MAE_48660	-	unknown protein	null
528	4332	1,6733e+00	MAE_43350	rpl35	50S ribosomal protein L35	null	rib
529	5226	1,6736e+00	MAE_52270	-	unknown protein	null
530	3606	1,6737e+00	MAE_36090	-	hypothetical protein	null
531	5978	1,6743e+00	MAE_59780	-	unknown protein	null
532	4824	1,6753e+00	MAE_48250	-	hypothetical protein	null
533	893	1,6764e+00	MAE_08940	-	unknown protein	null
534	1197	1,6778e+00	MAE_11980	-	unknown protein	null
535	2904	1,6778e+00	MAE_29060	petC2	cytochrome b6-f complex alternative iron-sulfur	null
536	4611	1,6790e+00	MAE_46140	-	hypothetical protein	null
537	3062	1,6796e+00	MAE_30640	-	DEAD/DEAH box helicase-like protein	null
538	235	1,6806e+00	MAE_02350	-	hypothetical protein	null
539	1318	1,6807e+00	MAE_13190	-	unknown protein	null
540	2932	1,6808e+00	MAE_29340	-	unknown protein	null
541	5343	1,6812e+00	MAE_53430	-	arginine biosynthesis bifunctional protein	null
542	944	1,6814e+00	MAE_09450	-	unknown protein	null
543	922	1,6816e+00	MAE_09230	-	cadmium resistance transporter homolog	null
544	1839	1,6817e+00	MAE_18400	-	unknown protein	null
545	2654	1,6824e+00	MAE_26540	-	unknown protein	null
546	1459	1,6830e+00	MAE_14600	-	unknown protein	null
547	4945	1,6833e+00	MAE_49460	-	unknown protein	null
548	2758	1,6835e+00	MAE_27580	-	unknown protein	null
549	5165	1,6836e+00	MAE_51660	-	unknown protein	null
550	3250	1,6836e+00	MAE_32520	-	unknown protein	null
551	3227	1,6841e+00	MAE_32290	-	unknown protein	null
552	905	1,6841e+00	MAE_09060	-	unknown protein	null
553	2453	1,6851e+00	MAE_24540	-	unknown protein	null
554	2273	1,6853e+00	MAE_22740	-	hypothetical protein	null
555	61	1,6853e+00	MAE_00610	-	unknown protein	null
556	472	1,6853e+00	MAE_04720	-	unknown protein	null
557	476	1,6853e+00	MAE_04760	-	unknown protein	null
558	478	1,6853e+00	MAE_04780	-	unknown protein	null
559	568	1,6853e+00	MAE_05680	-	unknown protein	null
560	664	1,6853e+00	MAE_06640	-	unknown protein	null
561	872	1,6853e+00	MAE_08730	-	unknown protein	null
562	1008	1,6853e+00	MAE_10090	-	unknown protein	null
563	1328	1,6853e+00	MAE_13290	-	unknown protein	null
564	1338	1,6853e+00	MAE_13390	-	unknown protein	null
565	1585	1,6853e+00	MAE_15860	-	unknown protein	null
566	1587	1,6853e+00	MAE_15880	-	unknown protein	null
567	1757	1,6853e+00	MAE_17580	-	unknown protein	null
568	1796	1,6853e+00	MAE_17970	-	unknown protein	null
569	1855	1,6853e+00	MAE_18560	-	unknown protein	null
570	2139	1,6853e+00	MAE_21400	-	unknown protein	null
571	2141	1,6853e+00	MAE_21420	-	unknown protein	null
572	2143	1,6853e+00	MAE_21440	-	unknown protein	null
573	2637	1,6853e+00	MAE_26370	-	unknown protein	null
574	2737	1,6853e+00	MAE_27370	-	unknown protein	null
575	3520	1,6853e+00	MAE_35230	-	unknown protein	null
576	3612	1,6853e+00	MAE_36150	-	unknown protein	null
577	3694	1,6853e+00	MAE_36970	-	unknown protein	null
578	3696	1,6853e+00	MAE_36990	-	unknown protein	null
579	3810	1,6853e+00	MAE_38130	-	unknown protein	null
580	3935	1,6853e+00	MAE_39380	-	unknown protein	null
581	3938	1,6853e+00	MAE_39410	-	unknown protein	null
582	4743	1,6853e+00	MAE_47440	-	unknown protein	null
583	4914	1,6853e+00	MAE_49150	-	unknown protein	null
584	5228	1,6853e+00	MAE_52290	-	unknown protein	null
585	5395	1,6853e+00	MAE_53950	-	unknown protein	null
586	5664	1,6853e+00	MAE_56650	-	unknown protein	null
587	6020	1,6853e+00	MAE_60200	-	unknown protein	null
588	6101	1,6853e+00	MAE_61010	-	unknown protein	null
589	5575	1,6861e+00	MAE_55760	-	unknown protein	null
590	828	1,6867e+00	MAE_08280	pyrC	dihydroorotase	null
591	318	1,6871e+00	MAE_03180	-	unknown protein	null
592	3582	1,6875e+00	MAE_35850	-	ABC-transporter ATP-binding protein	null
593	1144	1,6881e+00	MAE_11450	-	hypothetical protein	null
594	5155	1,6885e+00	MAE_51560	-	hypothetical protein	null
595	938	1,6887e+00	MAE_09390	-	unknown protein	null
596	3628	1,6891e+00	MAE_36310	-	unknown protein	null
597	3754	1,6892e+00	MAE_37570	-	unknown protein	null
598	5568	1,6897e+00	MAE_55690	-	putative phosphatase	null
599	6212	1,6900e+00	MAE_62120	-	unknown protein	null
600	4699	1,6901e+00	MAE_47010	-	unknown protein	null
601	4112	1,6907e+00	MAE_41150	psbC	photosystem II CP43 protein	null
602	1968	1,6914e+00	MAE_19690	-	unknown protein	null
603	3743	1,6915e+00	MAE_37460	-	unknown protein	null
604	2763	1,6936e+00	MAE_27630	-	unknown protein	null
605	5073	1,6937e+00	MAE_50740	-	unknown protein	null
606	1859	1,6939e+00	MAE_18600	-	hypothetical protein	null
607	5599	1,6943e+00	MAE_56000	-	unknown protein	null
608	2561	1,6944e+00	MAE_25620	-	unknown protein	null
609	1241	1,6945e+00	MAE_12420	-	unknown protein	null
610	365	1,6954e+00	MAE_03650	-	hypothetical protein	null
611	2360	1,6956e+00	MAE_23610	-	unknown protein	null
612	1389	1,6957e+00	MAE_13900	-	cysteine desulfurase	null
613	5626	1,6963e+00	MAE_56270	petE	plastocyanin	null
614	456	1,6985e+00	MAE_04560	-	unknown protein	null
615	1020	1,6995e+00	MAE_10210	-	unknown protein	null
616	5198	1,6997e+00	MAE_51990	-	hypothetical protein	null
617	2980	1,7004e+00	MAE_29820	-	porin type major outer membrane protein	null
618	3805	1,7006e+00	MAE_38080	-	unknown protein	null
619	3647	1,7011e+00	MAE_36500	-	unknown protein	null
620	2235	1,7013e+00	MAE_22360	-	unknown protein	null
621	2301	1,7016e+00	MAE_23020	-	unknown protein	null
622	1469	1,7021e+00	MAE_14700	-	unknown protein	null
623	1969	1,7026e+00	MAE_19700	-	unknown protein	null
624	4054	1,7029e+00	MAE_40570	-	plasmid maintenance system killer	null
625	3343	1,7034e+00	MAE_33470	-	unknown protein	null
626	2564	1,7040e+00	MAE_25650	-	unknown protein	null
627	2973	1,7043e+00	MAE_29750	-	alkanesulfonate monooxygenase	null
628	5108	1,7046e+00	MAE_51090	-	unknown protein	null
629	2277	1,7046e+00	MAE_22780	-	unknown protein	null
630	3350	1,7051e+00	MAE_33540	-	unknown protein	null
631	3085	1,7055e+00	MAE_30870	cas2	CRISPR-associated protein Cas2	null
632	2232	1,7059e+00	MAE_22330	-	hypothetical protein	null
633	1390	1,7060e+00	MAE_13910	-	major membrane protein I	null
634	5333	1,7061e+00	MAE_53330	-	acyl-CoA dehydrogenase	null
635	2109	1,7070e+00	MAE_21100	-	unknown protein	null
636	5325	1,7071e+00	MAE_53250	-	potassium-transporting P-type ATPase D chain	null
637	3233	1,7074e+00	MAE_32350	secG	preprotein translocase SecG subunit	null
638	974	1,7074e+00	MAE_09750	-	hypothetical protein	null
639	2444	1,7094e+00	MAE_24450	cpcB1	phycocyanin beta subunit	null
640	5735	1,7097e+00	MAE_57360	rpl16	50S ribosomal protein L16	null	rib
641	837	1,7097e+00	MAE_08375	-	hypothetical protein	null
642	564	1,7100e+00	MAE_05640	-	unknown protein	null
643	5153	1,7101e+00	MAE_51540	-	unknown protein	null
644	5865	1,7102e+00	MAE_58650	-	unknown protein	null
645	594	1,7116e+00	MAE_05940	-	unknown protein	null
646	5098	1,7118e+00	MAE_50990	-	unknown protein	null
647	2704	1,7126e+00	MAE_27040	-	unknown protein	null
648	5151	1,7127e+00	MAE_51520	-	unknown protein	null
649	4800	1,7133e+00	MAE_48010	-	hypothetical protein	null
650	3973	1,7142e+00	MAE_39760	-	unknown protein	null
651	2153	1,7154e+00	MAE_21540	-	hypothetical protein	null
652	5737	1,7160e+00	MAE_57380	rpl22	50S ribosomal protein L22	null	rib
653	396	1,7160e+00	MAE_03960	-	unknown protein	null
654	2986	1,7161e+00	MAE_29880	-	hypothetical protein	null
655	5397	1,7164e+00	MAE_53970	-	hypothetical protein	null
656	1491	1,7169e+00	MAE_14920	-	unknown protein	null
657	1619	1,7175e+00	MAE_16200	-	unknown protein	null
658	4383	1,7181e+00	MAE_43860	-	unknown protein	null
659	4264	1,7191e+00	MAE_42670	-	unknown protein	null
660	4958	1,7193e+00	MAE_49590	-	unknown protein	null
661	1495	1,7209e+00	MAE_14960	-	3-oxoacyl-[acyl-carrier-protein] synthase II	null
662	3353	1,7214e+00	MAE_33570	petB	cytochrome b6	null
663	5340	1,7214e+00	MAE_53400	-	minus agglutinin	null
664	2087	1,7215e+00	MAE_20880	-	unknown protein	null
665	1392	1,7229e+00	MAE_13930	cysK	cysteine synthase	null
666	1307	1,7233e+00	MAE_13080	-	hypothetical protein	null
667	3003	1,7240e+00	MAE_30050	-	ferripyochelin binding protein	null
668	940	1,7242e+00	MAE_09410	-	unknown protein	null
669	4047	1,7245e+00	MAE_40500	-	unknown protein	null
670	3249	1,7253e+00	MAE_32510	-	unknown protein	null
671	1424	1,7265e+00	MAE_14250	-	unknown protein	null
672	5252	1,7273e+00	MAE_52530	rpl17	50S ribosomal protein L17	null	rib
673	3226	1,7274e+00	MAE_32280	-	hypothetical protein	null
674	3830	1,7279e+00	MAE_38330	-	unknown protein	null
675	961	1,7279e+00	MAE_09620	-	unknown protein	null
676	4213	1,7279e+00	MAE_42160	-	unknown protein	null
677	3819	1,7279e+00	MAE_38220	-	unknown protein	null
678	5891	1,7279e+00	MAE_58910	-	unknown protein	null
679	2901	1,7279e+00	MAE_29030	-	unknown protein	null
680	4931	1,7279e+00	MAE_49320	-	unknown protein	null
681	1794	1,7284e+00	MAE_17950	-	unknown protein	null
682	5663	1,7284e+00	MAE_56640	-	unknown protein	null
683	1660	1,7285e+00	MAE_16610	-	unknown protein	null
684	5049	1,7287e+00	MAE_50500	ndhL	NADH dehydrogenase subunit	null
685	5750	1,7289e+00	MAE_57510	-	unknown protein	null
686	2085	1,7294e+00	MAE_20860	-	hypothetical protein	null
687	5375	1,7297e+00	MAE_53750	-	unknown protein	null
688	5596	1,7308e+00	MAE_55970	-	unknown protein	null
689	642	1,7309e+00	MAE_06420	-	unknown protein	null
690	5763	1,7313e+00	MAE_57630	-	unknown protein	null
691	3140	1,7322e+00	MAE_31420	-	unknown protein	null
692	5185	1,7332e+00	MAE_51860	-	hypothetical protein	null
693	816	1,7333e+00	MAE_08160	-	unknown protein	null
694	2446	1,7338e+00	MAE_24470	cpcC2	phycobilisome rod linker polypeptide	null
695	5249	1,7344e+00	MAE_52500	rps9	30S ribosomal protein S9	null	rib
696	3921	1,7350e+00	MAE_39240	-	magnesium protoporphyrin IX monomethyl ester	null
697	513	1,7350e+00	MAE_05130	-	type I site-specific deoxyribonuclease	HsdR family
698	85	1,7352e+00	MAE_00850	-	transposase	null
699	227	1,7352e+00	MAE_02270	-	transposase	null
700	3319	1,7352e+00	MAE_33230	-	transposase	null
701	3588	1,7352e+00	MAE_35910	-	transposase	null
702	4564	1,7352e+00	MAE_45670	-	transposase	null
703	6210	1,7358e+00	MAE_62100	-	hypothetical protein	null
704	110	1,7359e+00	MAE_01100	-	transposase	null
705	2338	1,7365e+00	MAE_23390	-	unknown protein	null
706	2027	1,7365e+00	MAE_20280	-	unknown protein	null
707	5254	1,7368e+00	MAE_52550	rps11	30S ribosomal protein S11	null	rib
708	2126	1,7370e+00	MAE_21270	-	unknown protein	null
709	3448	1,7376e+00	MAE_34510	-	HTH-type transcriptional regulator	null
710	3381	1,7377e+00	MAE_33850	-	transposase	null
711	4867	1,7377e+00	MAE_48680	-	transposase	null
712	598	1,7381e+00	MAE_05980	-	unknown protein	null
713	1616	1,7394e+00	MAE_16170	-	unknown protein	null
714	2257	1,7394e+00	MAE_22580	-	unknown protein	null
715	1666	1,7396e+00	MAE_16670	-	unknown protein	null
716	5076	1,7398e+00	MAE_50770	-	hypothetical protein	null
717	4875	1,7404e+00	MAE_48760	-	unknown protein	null
718	4176	1,7412e+00	MAE_41790	-	unknown protein	null
719	3348	1,7414e+00	MAE_33520	-	unknown protein	null
720	1260	1,7415e+00	MAE_12610	-	unknown protein	null
721	4372	1,7415e+00	MAE_43750	-	unknown protein	null
722	1438	1,7417e+00	MAE_14390	-	unknown protein	null
723	5307	1,7419e+00	MAE_53070	-	unknown protein	null
724	2914	1,7424e+00	MAE_29160	-	transposase	null
725	3392	1,7424e+00	MAE_33950	-	unknown protein	null
726	3322	1,7425e+00	MAE_33260	-	unknown protein	null
727	108	1,7426e+00	MAE_01080	hoxE	putative bidirectional hydrogenase diaphorase	null
728	2970	1,7427e+00	MAE_29720	-	alkanesulfonate monooxygenase	null
729	5379	1,7427e+00	MAE_53790	-	unknown protein	null
730	3439	1,7429e+00	MAE_34420	-	unknown protein	null
731	2934	1,7430e+00	MAE_29360	-	unknown protein	null
732	1336	1,7431e+00	MAE_13370	-	probable phosphoglycerate mutase	null
733	958	1,7437e+00	MAE_09590	-	unknown protein	null
734	3866	1,7443e+00	MAE_38690	-	unknown protein	null
735	1645	1,7445e+00	MAE_16460	-	transposase	null
736	4731	1,7454e+00	MAE_47320	-	hypothetical protein	null
737	4778	1,7457e+00	MAE_47790	-	unknown protein	null
738	4256	1,7460e+00	MAE_42590	-	unknown protein	null
739	904	1,7464e+00	MAE_09050	glnN	glutamate--ammonia ligase	null
740	3569	1,7468e+00	MAE_35720	pilA	type 4 pilin-like protein	null
741	3427	1,7468e+00	MAE_34300	-	unknown protein	null
742	1340	1,7468e+00	MAE_13410	-	probable peptidase	null
743	800	1,7476e+00	MAE_08000	-	N-acetylmuramic acid 6-phosphate etherase	null
744	5134	1,7481e+00	MAE_51350	-	unknown protein	null
745	3788	1,7482e+00	MAE_37910	-	unknown protein	null
746	6045	1,7483e+00	MAE_60450	-	unknown protein	null
747	4387	1,7488e+00	MAE_43900	-	transcriptional repressor	null
748	6159	1,7492e+00	MAE_61590	-	unknown protein	null
749	5196	1,7495e+00	MAE_51970	-	unknown protein	null
750	3580	1,7499e+00	MAE_35830	-	thioredoxin peroxidase	null
751	4951	1,7500e+00	MAE_49520	-	unknown protein	null
752	4274	1,7514e+00	MAE_42770	fus	elongation factor EF-G	null
753	5142	1,7517e+00	MAE_51430	-	unknown protein	null
754	4621	1,7519e+00	MAE_46240	-	unknown protein	null
755	4729	1,7519e+00	MAE_47300	psaJ	photosystem I subunit IX	null
756	1723	1,7531e+00	MAE_17240	-	unknown protein	null
757	2643	1,7536e+00	MAE_26430	-	phosphomethylpyrimidine kinase	null
758	2745	1,7542e+00	MAE_27450	cphB	cyanophycinase	null
759	5167	1,7548e+00	MAE_51680	cpcB2	phycocyanin beta subunit	null
760	3586	1,7549e+00	MAE_35890	-	unknown protein	null
761	1697	1,7549e+00	MAE_16980	-	unknown protein	null
762	3113	1,7550e+00	MAE_31150	mutT	mutator MutT protein	null
763	6100	1,7551e+00	MAE_61000	-	unknown protein	null
764	1468	1,7551e+00	MAE_14690	-	unknown protein	null
765	1756	1,7551e+00	MAE_17570	-	unknown protein	null
766	2140	1,7551e+00	MAE_21410	-	unknown protein	null
767	3695	1,7551e+00	MAE_36980	-	unknown protein	null
768	2142	1,7551e+00	MAE_21430	-	unknown protein	null
769	3809	1,7551e+00	MAE_38120	-	unknown protein	null
770	1856	1,7551e+00	MAE_18570	-	unknown protein	null
771	1586	1,7551e+00	MAE_15870	-	unknown protein	null
772	663	1,7551e+00	MAE_06630	-	unknown protein	null
773	3693	1,7551e+00	MAE_36960	-	unknown protein	null
774	3939	1,7551e+00	MAE_39420	-	unknown protein	null
775	4744	1,7551e+00	MAE_47450	-	unknown protein	null
776	1588	1,7551e+00	MAE_15890	-	unknown protein	null
777	6021	1,7551e+00	MAE_60210	-	unknown protein	null
778	4913	1,7551e+00	MAE_49140	-	unknown protein	null
779	477	1,7551e+00	MAE_04770	-	unknown protein	null
780	1007	1,7551e+00	MAE_10080	-	unknown protein	null
781	62	1,7551e+00	MAE_00620	-	unknown protein	null
782	473	1,7551e+00	MAE_04730	-	unknown protein	null
783	567	1,7551e+00	MAE_05670	-	unknown protein	null
784	574	1,7551e+00	MAE_05740	-	unknown protein	null
785	871	1,7551e+00	MAE_08720	-	unknown protein	null
786	2138	1,7551e+00	MAE_21390	-	unknown protein	null
787	2736	1,7551e+00	MAE_27360	-	unknown protein	null
788	2741	1,7551e+00	MAE_27410	-	unknown protein	null
789	3934	1,7551e+00	MAE_39370	-	unknown protein	null
790	1795	1,7551e+00	MAE_17960	-	unknown protein	null
791	2638	1,7551e+00	MAE_26380	-	unknown protein	null
792	5394	1,7551e+00	MAE_53940	-	unknown protein	null
793	4273	1,7555e+00	MAE_42760	tufA	elongation factor Tu	null
794	547	1,7558e+00	MAE_05470	-	unknown protein	null
795	5569	1,7559e+00	MAE_55700	-	glycosyl transferase	null
796	1286	1,7560e+00	MAE_12870	-	unknown protein	null
797	1868	1,7563e+00	MAE_18690	-	probable tRNA/rRNA methyltransferase	null
798	4418	1,7566e+00	MAE_44210	-	unknown protein	null
799	1914	1,7566e+00	MAE_19150	-	ABC-transporter ATP-binding protein	null
800	3758	1,7567e+00	MAE_37610	-	unknown protein	null
801	2766	1,7570e+00	MAE_27660	-	unknown protein	null
802	2754	1,7577e+00	MAE_27540	-	unknown protein	null
803	5693	1,7579e+00	MAE_56940	-	type I restriction enzyme M protein	null
804	5248	1,7580e+00	MAE_52490	rpl31	50S ribosomal protein L31	null	rib
805	4085	1,7580e+00	MAE_40880	-	unknown protein	null
806	5539	1,7581e+00	MAE_55400	ccmK4	carbon dioxide concentrating mechanism protein	null
807	6038	1,7583e+00	MAE_60380	-	beta-lactamase-like protein	null
808	5332	1,7596e+00	MAE_53320	-	ABC-transporter ATP-binding protein	null
809	4911	1,7599e+00	MAE_49120	-	unknown protein	null
810	2527	1,7601e+00	MAE_25280	-	unknown protein	null
811	3303	1,7602e+00	MAE_33070	-	membrane-associated rubredoxin	essential for photosystem I assembly
812	2719	1,7605e+00	MAE_27190	-	unknown protein	null
813	3877	1,7606e+00	MAE_38800	glyA	serine hydroxymethyltransferase	null
814	1085	1,7614e+00	MAE_10860	-	unknown protein	null
815	5060	1,7623e+00	MAE_50610	-	hypothetical protein	null
816	2890	1,7625e+00	MAE_28920	-	unknown protein	null
817	3458	1,7629e+00	MAE_34610	-	unknown protein	null
818	3137	1,7634e+00	MAE_31390	-	unknown protein	null
819	3966	1,7651e+00	MAE_39690	-	hypothetical protein	null
820	3516	1,7658e+00	MAE_35190	-	unknown protein	null
821	4930	1,7658e+00	MAE_49310	-	probable hydroxyacylglutathione hydrolase	null
822	5330	1,7661e+00	MAE_53300	-	ABC-transporter permease protein	null
823	2291	1,7663e+00	MAE_22920	ctaA	cytochrome c oxidase subunit XV assembly protein	null
824	5727	1,7668e+00	MAE_57280	rpl18	50S ribosomal protein L18	null	rib
825	1712	1,7671e+00	MAE_17130	-	transposase	null
826	6118	1,7671e+00	MAE_61180	-	TPR repeat protein	null
827	2918	1,7674e+00	MAE_29200	-	unknown protein	null
828	4141	1,7676e+00	MAE_41440	-	unknown protein	null
829	3342	1,7683e+00	MAE_33460	-	two-component response regulator CheY subfamily	null
830	5587	1,7684e+00	MAE_55880	-	hypothetical protein	null
831	696	1,7686e+00	MAE_06960	-	unknown protein	null
832	5856	1,7691e+00	MAE_58560	-	unknown protein	null
833	943	1,7693e+00	MAE_09440	-	unknown protein	null
834	4990	1,7695e+00	MAE_49910	-	nucleotide-diphospho-sugar transferases	null
835	3904	1,7704e+00	MAE_39070	mreB	rod shape-determining protein	null
836	1032	1,7704e+00	MAE_10330	-	hypothetical protein	null
837	4426	1,7714e+00	MAE_44290	-	unknown protein	null
838	2971	1,7714e+00	MAE_29730	-	unknown protein	null
839	5545	1,7718e+00	MAE_55460	-	unknown protein	null
840	1393	1,7727e+00	MAE_13940	-	unknown protein	null
841	5760	1,7730e+00	MAE_57600	-	RNA-binding protein like	contains KH domain
842	4343	1,7734e+00	MAE_43460	-	ribonucleoside-diphosphate reductase beta chain	null
843	1183	1,7740e+00	MAE_11840	-	hypothetical protein	null
844	5740	1,7746e+00	MAE_57410	rpl23	50S ribosomal protein L23	null	rib
845	1960	1,7747e+00	MAE_19610	purA	adenylosuccinate synthetase	null
846	4215	1,7749e+00	MAE_42180	-	unknown protein	null
847	3160	1,7758e+00	MAE_31620	-	unknown protein	null
848	4109	1,7768e+00	MAE_41120	-	unknown protein	null
849	3911	1,7773e+00	MAE_39140	-	unknown protein	null
850	2339	1,7776e+00	MAE_23400	-	unknown protein	null
851	5944	1,7781e+00	MAE_59440	dapF	diaminopimelate epimerase	null
852	3779	1,7785e+00	MAE_37820	-	beta-lactamase-like protein	null
853	2447	1,7786e+00	MAE_24480	cpcC1	phycobilisome rod linker polypeptide	null
854	2194	1,7790e+00	MAE_21950	-	hypothetical protein	null
855	2359	1,7793e+00	MAE_23600	-	ribose-phosphate pyrophosphokinase	null
856	892	1,7795e+00	MAE_08930	-	unknown protein	null
857	6141	1,7804e+00	MAE_61410	-	hypothetical protein	null
858	6211	1,7806e+00	MAE_62110	-	Na+/H+ antiporter	null
859	2354	1,7809e+00	MAE_23550	-	unknown protein	null
860	412	1,7810e+00	MAE_04120	-	unknown protein	null
861	5813	1,7811e+00	MAE_58130	-	unknown protein	null
862	6208	1,7815e+00	MAE_62080	-	sulfate permease family protein	null
863	5260	1,7817e+00	MAE_52600	glcD	glycolate oxidase subunit	null
864	5624	1,7825e+00	MAE_56250	-	succinate dehydrogenase flavoprotein subunit	null
865	4216	1,7829e+00	MAE_42190	-	RlpA-like lipoprotein precursor	null
866	1477	1,7829e+00	MAE_14780	ntcC	nitrate/nitrite transport system ATP-binding	null
867	4181	1,7830e+00	MAE_41840	-	putative colanic acid biosynthesis	null
868	3918	1,7834e+00	MAE_39210	-	chloroplastic outer envelope membrane protein	null
869	5509	1,7838e+00	MAE_55100	mazE	transcriptional regulator/antitoxin	null
870	121	1,7844e+00	MAE_01215	-	4Fe-4S type iron-sulfur protein	null
871	2239	1,7847e+00	MAE_22400	-	transposase	null
872	5941	1,7862e+00	MAE_59410	-	unknown protein	null
873	5742	1,7863e+00	MAE_57430	rpl3	50S ribosomal protein L3	null	rib
874	2078	1,7866e+00	MAE_20790	-	unknown protein	null
875	4433	1,7869e+00	MAE_44360	purM	phosphoribosyl formylglycinamidine cyclo-ligase	null
876	5145	1,7870e+00	MAE_51460	-	unknown protein	null
877	5824	1,7870e+00	MAE_58240	-	unknown protein	null
878	3585	1,7872e+00	MAE_35880	-	hypothetical protein	null
879	2632	1,7872e+00	MAE_26320	-	unknown protein	null
880	606	1,7876e+00	MAE_06060	-	unknown protein	null
881	2293	1,7877e+00	MAE_22940	ctaDI	cytochrome c oxidase subunit I	null
882	4277	1,7877e+00	MAE_42800	-	unknown protein	null
883	4409	1,7878e+00	MAE_44120	-	unknown protein	null
884	3298	1,7881e+00	MAE_33000	psbJ	photosystem II reaction center protein J	null
885	4106	1,7881e+00	MAE_41090	-	unknown protein	null
886	183	1,7881e+00	MAE_01830	ntcA	global nitrogen regulator Ycf28	null
887	364	1,7884e+00	MAE_03640	-	tetratricopeptide repeat protein	null
888	2885	1,7885e+00	MAE_28870	-	unknown protein	null
889	5152	1,7886e+00	MAE_51530	-	hypothetical protein	null
890	1882	1,7888e+00	MAE_18830	-	hypothetical protein	null
891	2626	1,7890e+00	MAE_26260	-	unknown protein	null
892	5316	1,7891e+00	MAE_53160	-	hypothetical protein	null
893	5223	1,7892e+00	MAE_52240	-	probable Chi protein	null
894	5512	1,7896e+00	MAE_55130	-	unknown protein	null
895	4747	1,7902e+00	MAE_47480	-	transposase	null
896	609	1,7905e+00	MAE_06090	-	porin type major outer membrane protein	null
897	1489	1,7907e+00	MAE_14900	gltD	NADH-dependent glutamate synthase small subunit	null
898	6117	1,7911e+00	MAE_61170	-	unknown protein	null
899	224	1,7930e+00	MAE_02240	-	unknown protein	null
900	3886	1,7932e+00	MAE_38890	-	hypothetical protein	null
901	4839	1,7936e+00	MAE_48400	-	unknown protein	null
902	3998	1,7939e+00	MAE_40010	-	ammonium/methylammonium permease	null
903	4932	1,7947e+00	MAE_49330	-	hypothetical protein	null
904	4053	1,7950e+00	MAE_40560	-	S-adenosylmethionine decarboxylase proenzyme	null
905	5097	1,7954e+00	MAE_50980	-	hypothetical protein	null
906	2249	1,7962e+00	MAE_22500	-	unknown protein	null
907	4833	1,7969e+00	MAE_48340	cpcG	phycobilisome rod-core linker polypeptide	null
908	3837	1,7969e+00	MAE_38400	-	putative translation initiation factor EIF-2b	null
909	1229	1,7977e+00	MAE_12300	-	unknown protein	null
910	939	1,7979e+00	MAE_09400	-	unknown protein	null
911	4734	1,7979e+00	MAE_47350	-	hypothetical protein	null
912	3512	1,7987e+00	MAE_35150	-	putative HTH-type transcriptional regulator	null
913	821	1,7995e+00	MAE_08210	-	unknown protein	null
914	3752	1,8000e+00	MAE_37550	-	hypothetical protein	null
915	5603	1,8001e+00	MAE_56040	-	unknown protein	null
916	4044	1,8010e+00	MAE_40470	-	unknown protein	null
917	3299	1,8015e+00	MAE_33010	psbL	photosystem II reaction center protein L	null
918	997	1,8026e+00	MAE_09980	-	unknown protein	null
919	2893	1,8027e+00	MAE_28950	-	hypothetical protein	null
920	602	1,8028e+00	MAE_06020	-	hypothetical protein	null
921	5058	1,8029e+00	MAE_50590	ycf45	hypothetical protein	null
922	4214	1,8031e+00	MAE_42170	-	unknown protein	null
923	5987	1,8037e+00	MAE_59870	-	potassium-transporting P-type ATPase C chain	null
924	5584	1,8044e+00	MAE_55850	-	hypothetical protein	null
925	6306	1,8047e+00	MAE_63070	-	hypothetical protein	null
926	3735	1,8049e+00	MAE_37380	-	hypothetical protein	null
927	1240	1,8049e+00	MAE_12410	-	unknown protein	null
928	1239	1,8051e+00	MAE_12400	-	putative peptidase	null
929	5753	1,8053e+00	MAE_57540	-	ferric uptake regulation protein	null
930	5695	1,8054e+00	MAE_56960	-	unknown protein	null
931	2800	1,8057e+00	MAE_28000	-	unknown protein	null
932	5357	1,8058e+00	MAE_53570	desA	delta 12 acyl-lipid desaturase	null
933	5335	1,8061e+00	MAE_53350	-	unknown protein	null
934	5448	1,8063e+00	MAE_54490	-	deoxyribonuclease	TatD homolog
935	5010	1,8064e+00	MAE_50110	atpI	ATP synthase CF0 A chain	null
936	5038	1,8065e+00	MAE_50390	-	hypothetical protein	null
937	5807	1,8066e+00	MAE_58070	-	unknown protein	null
938	3976	1,8068e+00	MAE_39790	pacL	cation-transporting P-type ATPase	null
939	3581	1,8072e+00	MAE_35840	-	hypothetical protein	null
940	2292	1,8077e+00	MAE_22930	ctaCI	cytochrome c oxidase subunit II	null
941	1921	1,8078e+00	MAE_19220	petC1	cytochrome b6-f complex iron-sulfur subunit	Rieske iron sulfur protein
942	3664	1,8084e+00	MAE_36670	-	unknown protein	null
943	3054	1,8085e+00	MAE_30560	-	hypothetical protein	null
944	1816	1,8086e+00	MAE_18170	-	high affinity sulfate transporter	null
945	4233	1,8087e+00	MAE_42360	-	unknown protein	null
946	3820	1,8089e+00	MAE_38230	-	unknown protein	null
947	745	1,8091e+00	MAE_07450	-	unknown protein	null
948	4589	1,8091e+00	MAE_45920	-	unknown protein	null
949	796	1,8092e+00	MAE_07960	-	unknown protein	null
950	5717	1,8095e+00	MAE_57180	clpP	ATP-dependent Clp protease proteolytic subunit	null
951	5210	1,8100e+00	MAE_52110	-	unknown protein	null
952	6280	1,8103e+00	MAE_62810	-	hypothetical protein	null
953	3845	1,8106e+00	MAE_38480	-	unknown protein	null
954	5389	1,8108e+00	MAE_53890	-	lipoic acid synthetase	null
955	1432	1,8115e+00	MAE_14330	infB	translation initiation factor IF-2	null
956	3962	1,8117e+00	MAE_39650	-	hypothetical protein	null
957	1457	1,8119e+00	MAE_14580	-	unknown protein	null
958	2748	1,8120e+00	MAE_27480	-	unknown protein	null
959	5986	1,8121e+00	MAE_59860	-	potassium-dependent ATPase G chain	null
960	1464	1,8126e+00	MAE_14650	-	short-chain dehydrogenase/reductase family	null
961	4943	1,8127e+00	MAE_49440	dnaJ	heat shock protein 40	molecular chaperone
962	3395	1,8127e+00	MAE_33980	cysE	serine acetyltransferase	null
963	4631	1,8127e+00	MAE_46340	petG	cytochrome b6-f complex subunit 5	null
964	3640	1,8129e+00	MAE_36430	-	hypothetical protein	null
965	2294	1,8135e+00	MAE_22950	ctaEI	cytochrome c oxidase subunit III	null
966	4598	1,8140e+00	MAE_46010	-	histidine kinase like sensor protein	null
967	5327	1,8144e+00	MAE_53270	-	unknown protein	null
968	1207	1,8150e+00	MAE_12080	-	hypothetical protein	null
969	5818	1,8152e+00	MAE_58180	-	hypothetical protein	similar to stage II sporulation protein D
970	3796	1,8156e+00	MAE_37990	-	hypothetical protein	null
971	1934	1,8161e+00	MAE_19350	-	unknown protein	null
972	3625	1,8166e+00	MAE_36280	-	unknown protein	null
973	3786	1,8166e+00	MAE_37890	-	hypothetical protein	null
974	2620	1,8168e+00	MAE_26200	-	unknown protein	null
975	6093	1,8169e+00	MAE_60930	-	bacterioferritin comigratory protein	null
976	3865	1,8169e+00	MAE_38680	hemL	glutamate-1-semialdehyde aminomutase	null
977	5754	1,8169e+00	MAE_57550	purS	phosphoribosylformylglycinamidine synthase	null
978	2840	1,8170e+00	MAE_28400	-	probable tRNA/rRNA methyltransferase	null
979	5554	1,8171e+00	MAE_55550	-	unknown protein	null
980	1815	1,8172e+00	MAE_18160	-	Mo-dependent nitrogenase-like	null
981	2011	1,8173e+00	MAE_20120	-	unknown protein	null
982	2728	1,8173e+00	MAE_27280	-	hypothetical protein	codon recognized: ACA
983	6092	1,8178e+00	MAE_60920	-	hypothetical protein	null
984	1473	1,8181e+00	MAE_14740	-	unknown protein	null
985	1242	1,8185e+00	MAE_12430	-	hypothetical protein	null
986	3084	1,8188e+00	MAE_30860	cas1	CRISPR-associated protein Cas1	null
987	4813	1,8193e+00	MAE_48140	-	hemolysin-type calcium-binding region protein	null
988	2950	1,8198e+00	MAE_29520	-	unknown protein	null
989	4040	1,8206e+00	MAE_40430	-	hypothetical protein	null
990	1768	1,8208e+00	MAE_17690	-	ammonium/methylammonium permease	null
991	3537	1,8212e+00	MAE_35400	-	unknown protein	null
992	3629	1,8215e+00	MAE_36320	-	hypothetical protein	null
993	2843	1,8216e+00	MAE_28430	-	carbamoyl-phosphate synthase small chain	null
994	4197	1,8218e+00	MAE_42000	-	unknown protein	null
995	3610	1,8220e+00	MAE_36130	-	RND multidrug efflux transporter	null
996	3061	1,8221e+00	MAE_30630	-	hypothetical protein	null
997	5874	1,8223e+00	MAE_58740	-	phospholipid/glycerol acyltransferase	null
998	526	1,8226e+00	MAE_05260	-	unknown protein	null
999	2214	1,8227e+00	MAE_22150	radA	DNA repair protein	null
1000	4827	1,8230e+00	MAE_48280	-	hypothetical protein	null
1001	268	1,8230e+00	MAE_02680	-	precorrin-6y C5,15-methyltransferase	null
1002	672	1,8231e+00	MAE_06720	-	probable inorganic polyphosphate/ATP-NAD kinase	null
1003	1005	1,8235e+00	MAE_10060	-	DnaJ-like protein	null
1004	5557	1,8236e+00	MAE_55580	-	N-acetylmuramoyl-L-alanine amidase	null
1005	6084	1,8239e+00	MAE_60840	-	unknown protein	null
1006	5998	1,8240e+00	MAE_59980	-	unknown protein	null
1007	4585	1,8247e+00	MAE_45880	-	hypothetical protein	null
1008	5713	1,8251e+00	MAE_57140	-	hypothetical protein	null
1009	2726	1,8262e+00	MAE_27260	-	uracil phosphoribosyltransferase	null
1010	1793	1,8263e+00	MAE_17940	-	transposase	null
1011	554	1,8266e+00	MAE_05540	-	L-asparaginase II	null
1012	5128	1,8269e+00	MAE_51290	ftrC	ferredoxin-thioredoxin reductase catalytic chain	null
1013	3459	1,8270e+00	MAE_34620	desB	omega 3 acyl-lipid desaturase	null
1014	162	1,8280e+00	MAE_01620	-	transposase	null
1015	2930	1,8280e+00	MAE_29320	-	hypothetical protein	null
1016	6015	1,8280e+00	MAE_60150	-	transposase	null
1017	1909	1,8287e+00	MAE_19100	aroC	chorismate synthase	null
1018	4196	1,8290e+00	MAE_41990	-	dolichyl-phosphate-mannose synthase	null
1019	1335	1,8293e+00	MAE_13360	-	phosphoglycerate mutase	null
1020	2954	1,8299e+00	MAE_29560	-	hypothetical protein	null
1021	5366	1,8300e+00	MAE_53660	-	beta-lactamase-like protein	null
1022	4662	1,8303e+00	MAE_46640	-	molybdopterin binding oxidoreductase	null
1023	6068	1,8304e+00	MAE_60680	-	cobalamin biosynthesis protein M	null
1024	5755	1,8305e+00	MAE_57560	purL	phosphoribosylformylglycinamidine synthase	null
1025	3485	1,8308e+00	MAE_34880	-	unknown protein	null
1026	4909	1,8315e+00	MAE_49100	-	unknown protein	null
1027	4793	1,8318e+00	MAE_47940	ccmK2	carbon dioxide concentrating mechanism protein	null
1028	2532	1,8321e+00	MAE_25330	pdxA	pyridoxal phosphate biosynthetic protein	null
1029	3915	1,8322e+00	MAE_39180	-	unknown protein	null
1030	215	1,8323e+00	MAE_02150	-	hypothetical protein	null
1031	1971	1,8324e+00	MAE_19720	-	unknown protein	null
1032	4333	1,8327e+00	MAE_43360	-	unknown protein	null
1033	3123	1,8327e+00	MAE_31250	-	unknown protein	null
1034	3868	1,8332e+00	MAE_38710	-	probable chloride channel protein	null
1035	3006	1,8332e+00	MAE_30080	-	unknown protein	null
1036	1496	1,8336e+00	MAE_14970	-	transketolase	null
1037	3352	1,8340e+00	MAE_33560	petD	cytochrome b6-f complex subunit 4	null
1038	5383	1,8344e+00	MAE_53830	-	probable tRNA/rRNA methyltransferase	null
1039	4600	1,8349e+00	MAE_46030	trxA	thioredoxin	null
1040	4517	1,8350e+00	MAE_45200	-	unknown protein	null
1041	360	1,8354e+00	MAE_03600	-	unknown protein	null
1042	3023	1,8358e+00	MAE_30250	-	unknown protein	null
1043	2642	1,8363e+00	MAE_26420	ftsZ	cell division protein	null
1044	392	1,8366e+00	MAE_03920	-	unknown protein	null
1045	4828	1,8367e+00	MAE_48290	-	hypothetical protein	null
1046	6299	1,8368e+00	MAE_63000	-	unknown protein	null
1047	6300	1,8368e+00	MAE_63010	-	unknown protein	null
1048	1507	1,8370e+00	MAE_15080	-	unknown protein	null
1049	3372	1,8378e+00	MAE_33760	-	unknown protein	null
1050	4265	1,8379e+00	MAE_42680	hemC	porphobilinogen deaminase	hydroxymethylbilane synthase, preuroporphyrinogen
1051	5981	1,8381e+00	MAE_59810	-	unknown protein	null
1052	487	1,8381e+00	MAE_04870	-	unknown protein	null
1053	4642	1,8385e+00	MAE_46450	uma1	Uma1 protein	null
1054	2946	1,8392e+00	MAE_29480	-	unknown protein	null
1055	5734	1,8396e+00	MAE_57350	rpl29	50S ribosomal protein L29	null	rib
1056	6177	1,8401e+00	MAE_61770	-	HNH nuclease	null
1057	1184	1,8404e+00	MAE_11850	-	guanylate kinase	null
1058	2892	1,8405e+00	MAE_28940	btpA	photosystem I biogenesis protein	null
1059	2403	1,8415e+00	MAE_24040	-	hypothetical protein	null
1060	4022	1,8415e+00	MAE_40250	-	putative flavin-containing monoamine oxidase	null
1061	5726	1,8416e+00	MAE_57270	rps5	30S ribosomal protein S5	null	rib
1062	5445	1,8418e+00	MAE_54460	-	2-isopropylmalate synthase	null
1063	3176	1,8426e+00	MAE_31780	argD	N-acetylornithine aminotransferase	null
1064	1684	1,8427e+00	MAE_16850	-	hypothetical protein	codon recognized: CAC
1065	3288	1,8434e+00	MAE_32900	-	unknown protein	null
1066	3986	1,8436e+00	MAE_39890	-	hypothetical protein	null
1067	4789	1,8438e+00	MAE_47900	ccmN	carbon dioxide concentrating mechanism protein	putative carboxysome assembly protein
1068	1743	1,8445e+00	MAE_17440	comM	competence protein ComM homolog	null
1069	737	1,8449e+00	MAE_07370	crtR	beta-carotene hydroxylase	null
1070	1019	1,8458e+00	MAE_10200	-	unknown protein	null
1071	1367	1,8459e+00	MAE_13680	-	unknown protein	null
1072	491	1,8462e+00	MAE_04910	-	unknown protein	null
1073	3552	1,8465e+00	MAE_35550	-	ABC-transporter ATP-binding protein	null
1074	1453	1,8473e+00	MAE_14540	-	unknown protein	null
1075	1406	1,8474e+00	MAE_14070	-	hypothetical protein	null
1076	4052	1,8476e+00	MAE_40550	-	hypothetical protein	null
1077	1577	1,8480e+00	MAE_15780	pilT	twitching mobility protein	null
1078	119	1,8484e+00	MAE_01190	-	unknown protein	null
1079	5061	1,8484e+00	MAE_50620	-	unknown protein	null
1080	3347	1,8484e+00	MAE_33510	-	unknown protein	null
1081	2395	1,8484e+00	MAE_23960	-	unknown protein	null
1082	1957	1,8486e+00	MAE_19580	-	unknown protein	null
1083	5800	1,8494e+00	MAE_58000	-	unknown protein	null
1084	630	1,8494e+00	MAE_06300	ccmA	carboxysome formation protein	null
1085	4978	1,8494e+00	MAE_49790	-	hypothetical protein	null
1086	163	1,8496e+00	MAE_01630	-	unknown protein	null
1087	6070	1,8497e+00	MAE_60700	-	unknown protein	null
1088	5009	1,8500e+00	MAE_50100	atp1	ATP synthase protein I	null
1089	1738	1,8504e+00	MAE_17390	-	sulfate adenylyltransferase	null
1090	4984	1,8505e+00	MAE_49850	-	unknown protein	null
1091	3186	1,8505e+00	MAE_31880	-	Mo-dependent nitrogenase-like	null
1092	815	1,8510e+00	MAE_08150	-	hypothetical protein	null
1093	4762	1,8515e+00	MAE_47630	-	unknown protein	null
1094	1117	1,8522e+00	MAE_11180	-	unknown protein	null
1095	1334	1,8522e+00	MAE_13350	-	unknown protein	null
1096	4020	1,8525e+00	MAE_40230	-	protein of unknown function DUF132	null
1097	5690	1,8526e+00	MAE_56910	-	zinc-containing alcohol dehydrogenase	null
1098	3521	1,8529e+00	MAE_35240	-	1-acyl-sn-glycerol-3-phosphate acyltransferase	null
1099	4704	1,8529e+00	MAE_47060	-	unknown protein	null
1100	2470	1,8529e+00	MAE_24710	-	unknown protein	null
1101	4253	1,8531e+00	MAE_42560	-	hypothetical protein	null
1102	2358	1,8532e+00	MAE_23590	-	GTP-binding protein TypA/BipA homolog	null
1103	1536	1,8532e+00	MAE_15370	aroA	3-phosphoshikimate 1-carboxyvinyltransferase	null
1104	864	1,8535e+00	MAE_08650	-	unknown protein	null
1105	2018	1,8537e+00	MAE_20190	-	unknown protein	null
1106	2022	1,8540e+00	MAE_20230	-	hypothetical protein	null
1107	3443	1,8541e+00	MAE_34460	hemH	ferrochelatase	codon recognized: AGA
1108	2538	1,8544e+00	MAE_25390	-	hypothetical protein	null
1109	2332	1,8544e+00	MAE_23330	trpG	anthranilate synthase component II	null
1110	2125	1,8544e+00	MAE_21260	-	penicillin-binding protein	null
1111	1348	1,8545e+00	MAE_13490	-	unknown protein	null
1112	1118	1,8549e+00	MAE_11190	-	undecaprenyl-phosphate galactose	null
1113	2657	1,8554e+00	MAE_26570	-	unknown protein	null
1114	5017	1,8554e+00	MAE_50180	-	putative calcium binding hemolysin protein	Fat protein
1115	5892	1,8556e+00	MAE_58920	-	unknown protein	null
1116	2576	1,8557e+00	MAE_25770	-	glycerol dehydrogenase	null
1117	1244	1,8557e+00	MAE_12450	-	hypothetical protein	null
1118	3229	1,8558e+00	MAE_32310	ndhF1	NADH dehydrogenase subunit 5	null
1119	3164	1,8565e+00	MAE_31660	-	unknown protein	null
1120	968	1,8566e+00	MAE_09690	-	hypothetical protein	null
1121	5594	1,8568e+00	MAE_55950	ndhB	NAD(P)H-quinone oxidoreductase chain 2	null
1122	2189	1,8575e+00	MAE_21900	-	uracil phosphoribosyltransferase	null
1123	835	1,8578e+00	MAE_08350	-	hypothetical protein	null
1124	5449	1,8582e+00	MAE_54500	rpoB	RNA polymerase beta subunit	null
1125	470	1,8583e+00	MAE_04700	-	hypothetical protein	null
1126	3235	1,8584e+00	MAE_32370	-	2,3-bisphosphoglycerate-independent	null
1127	605	1,8592e+00	MAE_06050	-	unknown protein	null
1128	1237	1,8593e+00	MAE_12380	-	unknown protein	null
1129	6264	1,8597e+00	MAE_62640	-	unknown protein	null
1130	4275	1,8599e+00	MAE_42780	rps7	30S ribosomal protein S7	null	rib
1131	5677	1,8605e+00	MAE_56780	-	hypothetical protein	null
1132	1110	1,8611e+00	MAE_11110	rpoC1	RNA polymerase subunit gamma	null
1133	232	1,8615e+00	MAE_02320	-	hypothetical protein	null
1134	5406	1,8619e+00	MAE_54060	-	unknown protein	null
1135	4658	1,8622e+00	MAE_46610	-	unknown protein	null
1136	3230	1,8623e+00	MAE_32320	-	unknown protein	null
1137	3698	1,8626e+00	MAE_37010	-	probable DNA-directed RNA polymerase omega	null
1138	5752	1,8628e+00	MAE_57530	accD	acetyl-CoA carboxylase beta subunit	null
1139	5517	1,8628e+00	MAE_55180	-	unknown protein	null
1140	2818	1,8628e+00	MAE_28180	-	GcpE protein homolog	null
1141	5168	1,8632e+00	MAE_51690	cysK	cysteine synthase	null
1142	539	1,8638e+00	MAE_05390	-	unknown protein	null
1143	5741	1,8639e+00	MAE_57420	rpl4	50S ribosomal protein L4	null	rib
1144	5107	1,8640e+00	MAE_51080	-	unknown protein	null
1145	734	1,8640e+00	MAE_07340	-	unknown protein	null
1146	1232	1,8643e+00	MAE_12330	cobW	cobalamin synthesis protein cobW homolog	null
1147	5489	1,8646e+00	MAE_54900	-	unknown protein	null
1148	2945	1,8648e+00	MAE_29470	-	hypothetical protein	null
1149	4794	1,8648e+00	MAE_47950	-	hypothetical protein	null
1150	3244	1,8649e+00	MAE_32460	-	aldo/keto reductase family oxidoreductase	null
1151	5224	1,8655e+00	MAE_52250	-	unknown protein	null
1152	1767	1,8656e+00	MAE_17680	-	unknown protein	null
1153	4559	1,8658e+00	MAE_45620	-	unknown protein	null
1154	3428	1,8658e+00	MAE_34310	-	transposase	null
1155	3717	1,8660e+00	MAE_37200	panD	aspartate 1-decarboxylase	null
1156	2233	1,8661e+00	MAE_22340	-	fructokinase	null
1157	1813	1,8662e+00	MAE_18140	rfbB	dTDP-glucose 4,6-dehydratase	null
1158	5161	1,8663e+00	MAE_51620	-	unknown protein	null
1159	1700	1,8672e+00	MAE_17010	-	unknown protein	null
1160	5244	1,8672e+00	MAE_52450	clpS	ATP-dependent Clp protease adaptor protein	null
1161	6162	1,8680e+00	MAE_61620	-	unknown protein	null
1162	5952	1,8683e+00	MAE_59520	-	unknown protein	null
1163	3434	1,8686e+00	MAE_34370	-	hypothetical protein	null
1164	336	1,8689e+00	MAE_03360	-	transposase	null
1165	4471	1,8690e+00	MAE_44740	-	unknown protein	null
1166	1561	1,8690e+00	MAE_15620	-	hypothetical protein	null
1167	1651	1,8697e+00	MAE_16520	-	hypothetical protein	null
1168	5227	1,8698e+00	MAE_52280	-	unknown protein	null
1169	6265	1,8701e+00	MAE_62650	-	1-deoxyxylulose-5-phosphate synthase	null
1170	5484	1,8705e+00	MAE_54850	-	inosine-5'-monophosphate dehydrogenase	IMP dehydrogenase
1171	4481	1,8707e+00	MAE_44840	-	beta ketoacyl-acyl carrier protein synthase	null
1172	3504	1,8711e+00	MAE_35070	-	glycogen operon protein GlgX homolog	null
1173	452	1,8712e+00	MAE_04520	-	isopentenyl monophosphate kinase	null
1174	571	1,8716e+00	MAE_05710	-	transposase	null
1175	3260	1,8717e+00	MAE_32620	-	unknown protein	null
1176	3728	1,8718e+00	MAE_37310	-	hypothetical protein	null
1177	5212	1,8720e+00	MAE_52130	-	hypothetical protein	null
1178	2243	1,8722e+00	MAE_22440	-	unknown protein	null
1179	2104	1,8723e+00	MAE_21050	-	unknown protein	null
1180	5548	1,8723e+00	MAE_55490	-	unknown protein	null
1181	3991	1,8725e+00	MAE_39940	-	unknown protein	null
1182	3379	1,8726e+00	MAE_33830	-	unknown protein	null
1183	5346	1,8727e+00	MAE_53460	-	unknown protein	null
1184	1421	1,8730e+00	MAE_14220	-	unknown protein	null
1185	6224	1,8736e+00	MAE_62240	murA	UDP-N-acetylglucosamine	codon recognized: CTG
1186	3740	1,8737e+00	MAE_37430	-	unknown protein	null
1187	4728	1,8741e+00	MAE_47290	psaF	photosystem I subunit III	photosystem I reaction center subunit III precursor
1188	5451	1,8744e+00	MAE_54520	-	RNA polymerase beta prime subunit	codon recognized: CCA
1189	1994	1,8752e+00	MAE_19950	-	heat shock protein DnaJ-like	null
1190	3624	1,8758e+00	MAE_36270	-	glucose dehydrogenase-B	null
1191	92	1,8759e+00	MAE_00920	atpB	ATP synthase beta subunit	null
1192	1174	1,8761e+00	MAE_11750	-	unknown protein	null
1193	16	1,8764e+00	MAE_00160	bioY	putative biotin biosynthesis protein	null
1194	3366	1,8765e+00	MAE_33700	-	hypothetical protein	null
1195	4080	1,8765e+00	MAE_40830	-	FHA domain containing protein	null
1196	5039	1,8773e+00	MAE_50400	-	hypothetical protein	null
1197	5466	1,8774e+00	MAE_54670	-	WD-repeat protein	null
1198	5137	1,8775e+00	MAE_51380	ftsH	cell division protein	null
1199	5404	1,8775e+00	MAE_54040	-	beta-Ig-H3/fasciclin	null
1200	1828	1,8777e+00	MAE_18290	-	phosphate transport system permease protein	null
1201	2539	1,8777e+00	MAE_25400	lysA	diaminopimelate decarboxylase	null
1202	1342	1,8777e+00	MAE_13430	-	cysteine desulfurase	null
1203	5643	1,8787e+00	MAE_56440	ndhI	NADH dehydrogenase subunit I	null
1204	2192	1,8789e+00	MAE_21930	-	hypothetical protein	null
1205	645	1,8789e+00	MAE_06450	-	myo-inositol-1(or 4)-monophosphatase	IMPase
1206	6235	1,8790e+00	MAE_62350	-	unknown protein	null
1207	86	1,8790e+00	MAE_00860	-	transposase	null
1208	228	1,8790e+00	MAE_02280	-	transposase	null
1209	1550	1,8790e+00	MAE_15510	-	transposase	null
1210	3318	1,8790e+00	MAE_33220	-	transposase	null
1211	3587	1,8790e+00	MAE_35900	-	transposase	null
1212	4563	1,8790e+00	MAE_45660	-	transposase	null
1213	4746	1,8790e+00	MAE_47470	-	transposase	null
1214	6174	1,8791e+00	MAE_61740	-	hypothetical protein	null
1215	5064	1,8792e+00	MAE_50650	-	stationary-phase survival protein SurE homolog	codon recognized: CGG
1216	2489	1,8795e+00	MAE_24900	-	putative peptidase	null
1217	4583	1,8799e+00	MAE_45860	menB	1,4-dihydroxy-2-naphthoate synthase	null
1218	2346	1,8803e+00	MAE_23470	-	unknown protein	null
1219	756	1,8805e+00	MAE_07560	gltB	NADH-dependent glutamate synthase large subunit	null
1220	2684	1,8805e+00	MAE_26840	-	amino-acid ABC-transporter ATP-binding protein	null
1221	4096	1,8809e+00	MAE_40990	-	unknown protein	null
1222	3522	1,8815e+00	MAE_35250	-	unknown protein	null
1223	1694	1,8821e+00	MAE_16950	-	transposase	null
1224	5797	1,8825e+00	MAE_57970	hoxU	diaphorase subunit of the bidirectional	null
1225	1514	1,8837e+00	MAE_15150	-	unknown protein	null
1226	126	1,8848e+00	MAE_01260	-	alpha/beta fold family hydrolase	null
1227	59	1,8850e+00	MAE_00590	-	putative peptidase PatA homolog	null
1228	5420	1,8853e+00	MAE_54210	-	unknown protein	null
1229	4191	1,8854e+00	MAE_41940	-	unknown protein	null
1230	684	1,8856e+00	MAE_06840	-	methionine aminopeptidase	null
1231	5358	1,8856e+00	MAE_53580	-	unknown protein	null
1232	322	1,8856e+00	MAE_03220	-	unknown protein	null
1233	2032	1,8856e+00	MAE_20330	-	transposase	null
1234	5037	1,8857e+00	MAE_50380	-	GCN5-related N-acetyltransferase like	null
1235	3514	1,8858e+00	MAE_35170	cobD	cobalamin biosynthesis protein	null
1236	2688	1,8861e+00	MAE_26880	-	hypothetical protein	null
1237	4999	1,8866e+00	MAE_50000	-	unknown protein	null
1238	5718	1,8868e+00	MAE_57190	clpP	ATP-dependent Clp protease proteolytic subunit	null
1239	888	1,8871e+00	MAE_08890	-	fructokinase	null
1240	2352	1,8871e+00	MAE_23530	-	unknown protein	null
1241	593	1,8875e+00	MAE_05930	-	transposase	null
1242	5964	1,8877e+00	MAE_59640	-	pyruvate dehydrogenase complex dihydrolipoamide	component E2
1243	3566	1,8877e+00	MAE_35690	pmgA	photomixotrophic growth related protein	null
1244	4942	1,8878e+00	MAE_49430	-	SirA-like protein	null
1245	2926	1,8878e+00	MAE_29280	-	hypothetical protein	null
1246	3295	1,8879e+00	MAE_32970	tatC	Sec-independent protein translocase	null
1247	1677	1,8885e+00	MAE_16780	-	unknown protein	null
1248	5396	1,8889e+00	MAE_53960	narB	ferredoxin-nitrate reductase	null
1249	1394	1,8889e+00	MAE_13950	-	unknown protein	null
1250	2867	1,8890e+00	MAE_28670	ilvD	dihydroxyacid dehydratase	null
1251	4039	1,8895e+00	MAE_40420	-	hypothetical protein	null
1252	595	1,8897e+00	MAE_05950	-	unknown protein	null
1253	4808	1,8901e+00	MAE_48090	ubiX	3-octaprenyl-4-hydroxybenzoate carboxy-lyase	null
1254	2111	1,8902e+00	MAE_21120	-	unknown protein	codon recognized: ATC
1255	3000	1,8906e+00	MAE_30020	-	fructose-1,6-/sedoheptulose-1,7-bisphosphatase	null
1256	2445	1,8906e+00	MAE_24460	cpcA1	phycocyanin alpha subunit	null
1257	6255	1,8907e+00	MAE_62550	-	unknown protein	null
1258	1519	1,8917e+00	MAE_15200	rne	ribonuclease E	null
1259	1291	1,8920e+00	MAE_12920	pys	phytoene synthase	gene:pys or crtB
1260	3302	1,8921e+00	MAE_33045	-	Ycf48-like protein	null
1261	4602	1,8922e+00	MAE_46050	-	CP12 polypeptide	null
1262	5732	1,8925e+00	MAE_57330	rpl14	50S ribosomal protein L14	null	rib
1263	2949	1,8929e+00	MAE_29510	-	hypothetical protein	null
1264	3660	1,8934e+00	MAE_36630	rpl1	50S ribosomal protein L1	null	rib
1265	1420	1,8936e+00	MAE_14210	hoxH	bidirectional hydrogenase hydrogenase subunit	null
1266	4056	1,8936e+00	MAE_40590	-	hypothetical protein	null
1267	3771	1,8939e+00	MAE_37740	-	unknown protein	null
1268	6196	1,8940e+00	MAE_61960	-	alanine dehydrogenase	PNT-like
1269	1564	1,8942e+00	MAE_15650	-	hypothetical protein	null
1270	1188	1,8942e+00	MAE_11890	tgt	tRNA-guanine transglycosylase	null
1271	1299	1,8944e+00	MAE_13000	-	putative helicase	null
1272	5033	1,8945e+00	MAE_50340	-	aluminum resistance protein-like	null
1273	2343	1,8951e+00	MAE_23440	-	unknown protein	null
1274	755	1,8955e+00	MAE_07550	-	hypothetical protein	null
1275	2680	1,8958e+00	MAE_26800	-	AAA famiry ATPase central region	null
1276	4337	1,8964e+00	MAE_43400	thiC	thiamine biosynthesis protein	null
1277	2940	1,8965e+00	MAE_29420	-	transcriptional regulator	XRE family
1278	5729	1,8966e+00	MAE_57300	rps8	30S ribosomal protein S8	null	rib
1279	5589	1,8974e+00	MAE_55900	proC	pyrroline-5-carboxylate reductase	null
1280	6098	1,8976e+00	MAE_60980	-	hypothetical protein	null
1281	3041	1,8978e+00	MAE_30430	ilvA	L-threonine deaminase	null
1282	3712	1,8978e+00	MAE_37150	-	polysaccharide export protein	null
1283	5338	1,8982e+00	MAE_53380	rps14	30S ribosomal protein S14	null	rib
1284	3467	1,8986e+00	MAE_34700	-	unknown protein	null
1285	5937	1,8989e+00	MAE_59370	thrC	threonine synthase	null
1286	2799	1,8999e+00	MAE_27990	-	porin type major outer membrane protein	null
1287	6276	1,9002e+00	MAE_62765	-	undecaprenyl pyrophosphate phosphatase	null
1288	257	1,9009e+00	MAE_02570	-	transcriptional regulator	ArsR family
1289	5670	1,9015e+00	MAE_56710	-	unknown protein	null
1290	667	1,9015e+00	MAE_06670	-	hypothetical protein	null
1291	3340	1,9016e+00	MAE_33440	ctr1	methyl-accepting chemotaxis protein	cyanobacterial transducer, required for the
1292	3245	1,9017e+00	MAE_32470	fbaA	fructose-bisphosphate aldolase class II	null
1293	906	1,9018e+00	MAE_09070	-	unknown protein	null
1294	241	1,9022e+00	MAE_02410	-	unknown protein	null
1295	4323	1,9026e+00	MAE_43260	-	unknown protein	null
1296	4994	1,9028e+00	MAE_49950	-	hypothetical protein	null
1297	819	1,9028e+00	MAE_08190	-	lipoic acid synthetase	null
1298	5271	1,9031e+00	MAE_52710	-	phosphofructokinase	null
1299	4860	1,9034e+00	MAE_48610	-	hypothetical protein	null
1300	81	1,9036e+00	MAE_00810	engA	GTP binding protein	null
1301	1064	1,9037e+00	MAE_10650	-	type I site-specific deoxyribonuclease	HsdR family
1302	2759	1,9038e+00	MAE_27590	-	hypothetical protein	null
1303	979	1,9040e+00	MAE_09800	-	water channel protein	null
1304	403	1,9040e+00	MAE_04030	-	hypothetical protein	null
1305	859	1,9044e+00	MAE_08600	ccmO	carbon dioxide concentrating mechanism protein	null
1306	1539	1,9046e+00	MAE_15400	purL	phosphoribosylformyl glycinamidine synthetase II	null
1307	2746	1,9048e+00	MAE_27460	cphA	cyanophycin synthetase	null
1308	5087	1,9049e+00	MAE_50880	-	hypothetical protein	null
1309	877	1,9052e+00	MAE_08780	-	hypothetical protein	null
1310	4696	1,9054e+00	MAE_46980	-	hypothetical protein	null
1311	4532	1,9058e+00	MAE_45350	-	transposase	null
1312	616	1,9068e+00	MAE_06160	-	phosphoenolpyruvate carboxykinase	null
1313	5747	1,9070e+00	MAE_57480	-	hypothetical protein	null
1314	601	1,9071e+00	MAE_06010	ilvB	acetolactate synthase	null
1315	5304	1,9074e+00	MAE_53040	-	major facilitator superfamily protein	null
1316	3645	1,9074e+00	MAE_36480	nadB	L-aspartate oxidase	null
1317	3567	1,9083e+00	MAE_35700	-	hypothetical protein	null
1318	4465	1,9088e+00	MAE_44680	-	unknown protein	null
1319	4251	1,9089e+00	MAE_42540	hisIE	histidine biosynthesis bifunctional protein	null
1320	1703	1,9089e+00	MAE_17040	-	unknown protein	null
1321	1124	1,9090e+00	MAE_11250	-	6-phosphogluconolactonase	null
1322	3932	1,9091e+00	MAE_39350	-	transposase	null
1323	5645	1,9099e+00	MAE_56460	-	orotate phosphoribosyltransferase	null
1324	4523	1,9103e+00	MAE_45260	-	unknown protein	null
1325	5279	1,9107e+00	MAE_52790	-	hypothetical protein	null
1326	3727	1,9109e+00	MAE_37300	-	unknown protein	null
1327	5781	1,9109e+00	MAE_57810	-	hypothetical protein	null
1328	1725	1,9110e+00	MAE_17260	-	unknown protein	null
1329	3883	1,9111e+00	MAE_38860	minC	septum site-determining protein	null
1330	4390	1,9118e+00	MAE_43930	-	hypothetical protein	null
1331	1592	1,9118e+00	MAE_15930	-	pseudouridine synthase	null
1332	1129	1,9121e+00	MAE_11300	-	2-hydroxyhepta-2,4-diene-1,7-dioate isomerase	null
1333	3170	1,9122e+00	MAE_31720	-	two-component hybrid sensor and regulator	null
1334	2052	1,9126e+00	MAE_20530	-	unknown protein	null
1335	937	1,9131e+00	MAE_09380	-	transcriptional regulator	LysR family
1336	826	1,9131e+00	MAE_08260	gdhA	glutamate dehydrogenase (NADP+)	null
1337	2944	1,9133e+00	MAE_29460	-	hypothetical protein	null
1338	2084	1,9137e+00	MAE_20850	-	hypothetical protein	null
1339	2000	1,9141e+00	MAE_20010	-	bicarbonate transport system ATP-binding protein	null
1340	5939	1,9148e+00	MAE_59390	-	unknown protein	null
1341	1599	1,9149e+00	MAE_16000	-	2-phosphosulfolactate phosphatase	null
1342	4698	1,9150e+00	MAE_47000	-	unknown protein	null
1343	4119	1,9150e+00	MAE_41220	-	probable myo-inositol-1(or 4)-monophosphatase	null
1344	1087	1,9151e+00	MAE_10880	-	unknown protein	null
1345	5237	1,9154e+00	MAE_52380	-	unknown protein	null
1346	2314	1,9160e+00	MAE_23150	-	phosphoribosylamine--glycine ligase	null
1347	5712	1,9162e+00	MAE_57130	-	hypothetical protein	null
1348	4726	1,9163e+00	MAE_47270	-	uroporphyrin-III C-methyltransferase	null
1349	2956	1,9164e+00	MAE_29580	-	unknown protein	null
1350	995	1,9167e+00	MAE_09960	-	hypothetical protein	null
1351	653	1,9172e+00	MAE_06530	ndhD1	NADH dehydrogenase subunit 4	involved in photosystem-1 cyclic electron flow
1352	190	1,9175e+00	MAE_01900	ccsA	c-type cytochrome synthesis protein Ycf5	null
1353	3648	1,9176e+00	MAE_36510	-	peroxiredoxin	null
1354	2230	1,9177e+00	MAE_22310	-	unknown protein	null
1355	3166	1,9177e+00	MAE_31680	-	hypothetical protein	null
1356	308	1,9181e+00	MAE_03080	-	unknown protein	null
1357	3803	1,9181e+00	MAE_38060	-	transposase	null
1358	5213	1,9187e+00	MAE_52140	-	hypothetical protein	null
1359	4023	1,9191e+00	MAE_40260	-	mannose-1-phosphate guanyltransferase	null
1360	1843	1,9191e+00	MAE_18440	-	transcriptional regulator	Crp/Fnr family
1361	2247	1,9198e+00	MAE_22480	-	hypothetical protein	null
1362	2287	1,9202e+00	MAE_22880	-	polypeptide deformylase	null
1363	5220	1,9203e+00	MAE_52210	-	metal dependent phosphohydrolase HD region	null
1364	32	1,9205e+00	MAE_00320	hisH	imidazole glycerol phosphate synthase subunit	null
1365	377	1,9210e+00	MAE_03770	-	unknown protein	null
1366	4901	1,9215e+00	MAE_49020	-	hypothetical protein	similar to mannose-1-phosphate guanylyltransferase
1367	771	1,9216e+00	MAE_07710	-	esterase	null
1368	1479	1,9217e+00	MAE_14800	-	nitrate transport protein	null
1369	1511	1,9217e+00	MAE_15120	ndhF3	NADH dehydrogenase subunit 5	involved in low CO2-inducible, high affinity CO2
1370	3878	1,9218e+00	MAE_38810	-	unknown protein	null
1371	3050	1,9223e+00	MAE_30520	-	unknown protein	null
1372	6102	1,9223e+00	MAE_61020	-	alanine dehydrogenase	null
1373	5069	1,9225e+00	MAE_50700	ilvG	acetohydroxy acid synthase	null
1374	2553	1,9227e+00	MAE_25540	-	unknown protein	null
1375	501	1,9231e+00	MAE_05010	-	type I restriction-modification system DNA	null
1376	523	1,9231e+00	MAE_05230	-	citrate synthase	null
1377	5592	1,9238e+00	MAE_55930	-	hypothetical protein	null
1378	1665	1,9241e+00	MAE_16660	-	unknown protein	null
1379	5296	1,9243e+00	MAE_52960	-	hypothetical protein	codon recognized: GCC
1380	1926	1,9245e+00	MAE_19270	glnA	glutamate--ammonia ligase	null
1381	3999	1,9246e+00	MAE_40020	-	ammonium transporter	null
1382	646	1,9248e+00	MAE_06460	-	ABC-transporter ATP-binding protein	null
1383	5129	1,9250e+00	MAE_51300	-	unknown protein	null
1384	293	1,9251e+00	MAE_02930	-	transposase	null
1385	4362	1,9252e+00	MAE_43650	opcA	glucose 6-phosphate dehydrogenase assembly	null
1386	3241	1,9255e+00	MAE_32430	rps4	30S ribosomal protein S4	null	rib
1387	3635	1,9257e+00	MAE_36380	-	unknown protein	null
1388	6267	1,9260e+00	MAE_62670	-	hypothetical protein	null
1389	4599	1,9262e+00	MAE_46020	-	site-specific recombinase	null
1390	6144	1,9264e+00	MAE_61440	-	hypothetical protein	null
1391	3130	1,9265e+00	MAE_31320	-	unknown protein	null
1392	4361	1,9270e+00	MAE_43640	zwf	glucose 6-phosphate dehydrogenase	null
1393	5897	1,9272e+00	MAE_58970	-	hypothetical protein	null
1394	4295	1,9274e+00	MAE_42980	-	2Fe-2S ferredoxin	null
1395	4365	1,9277e+00	MAE_43685	-	hypothetical protein	null
1396	681	1,9278e+00	MAE_06810	-	phosphopantetheine adenylyltransferase	null
1397	3867	1,9283e+00	MAE_38700	-	hypothetical protein	null
1398	4218	1,9286e+00	MAE_42210	ndhD2	NADH dehydrogenase subunit 4	null
1399	1023	1,9287e+00	MAE_10240	apcC	phycobilisome small core linker polypeptide	null
1400	159	1,9287e+00	MAE_01590	-	unknown protein	null
1401	3681	1,9288e+00	MAE_36840	-	hypothetical protein	null
1402	1467	1,9289e+00	MAE_14680	-	UDP-3-O-[3-hydroxymyristoyl] glucosamine	null
1403	2471	1,9291e+00	MAE_24720	-	unknown protein	null
1404	4936	1,9293e+00	MAE_49370	apcE	phycobilisome core-membrane linker polypeptide	null
1405	3598	1,9295e+00	MAE_36010	psaK2	alternative photosystem I reaction center subunit	null
1406	2482	1,9296e+00	MAE_24830	-	unknown protein	null
1407	5250	1,9297e+00	MAE_52510	rpl13	50S ribosomal protein L13	null	rib
1408	4147	1,9301e+00	MAE_41500	-	unknown protein	null
1409	3590	1,9304e+00	MAE_35930	-	hypothetical protein	null
1410	3592	1,9304e+00	MAE_35950	-	hypothetical protein	null
1411	6167	1,9308e+00	MAE_61670	-	unknown protein	null
1412	4048	1,9310e+00	MAE_40510	-	transposase	null
1413	1777	1,9311e+00	MAE_17780	trpB	tryptophan synthase beta subunit	null
1414	4708	1,9313e+00	MAE_47100	-	arginase	null
1415	169	1,9314e+00	MAE_01690	-	hypothetical protein	null
1416	2281	1,9315e+00	MAE_22820	-	six-hairpin glycosidase-like	null
1417	5906	1,9315e+00	MAE_59060	crtO	beta-carotene ketolase	null
1418	5627	1,9316e+00	MAE_56280	petJ	cytochrome c553	null
1419	6277	1,9317e+00	MAE_62780	-	putative peroxiredoxin	null
1420	109	1,9317e+00	MAE_01090	hoxF	bidirectional hydrogenase diaphorase subunit	null
1421	5398	1,9320e+00	MAE_53980	-	alpha/beta fold family hydrolase	null
1422	3210	1,9322e+00	MAE_32120	pheS	phenylalanyl-tRNA synthetase alpha chain	null
1423	4400	1,9322e+00	MAE_44030	-	YcfA family protein	null
1424	4455	1,9324e+00	MAE_44580	aat	Leu/Phe-tRNA-protein transferase	null
1425	405	1,9335e+00	MAE_04050	rpl34	50S ribosomal protein L34	null	rib
1426	2106	1,9337e+00	MAE_21070	-	hypothetical protein	null
1427	5550	1,9337e+00	MAE_55510	-	transposase	null
1428	3965	1,9339e+00	MAE_39680	-	unknown protein	null
1429	3684	1,9340e+00	MAE_36870	-	mannose-6-phosphate isomerase	null
1430	6072	1,9342e+00	MAE_60720	-	unknown protein	null
1431	4163	1,9347e+00	MAE_41660	-	transposase	null
1432	1069	1,9347e+00	MAE_10700	-	hypothetical protein	null
1433	2345	1,9348e+00	MAE_23460	-	hypothetical protein	null
1434	3774	1,9348e+00	MAE_37770	-	hypothetical protein	null
1435	4905	1,9357e+00	MAE_49060	-	hypothetical protein	null
1436	3028	1,9360e+00	MAE_30300	-	acyl-carrier-protein S-malonyltransferase	null
1437	3601	1,9361e+00	MAE_36040	-	short-chain dehydrogenase/reductase	SDR family
1438	2120	1,9364e+00	MAE_21210	-	unknown protein	null
1439	2391	1,9375e+00	MAE_23925	pdxJ	pyridoxal phosphate biosynthetic protein PdxJ	null
1440	5280	1,9376e+00	MAE_52800	-	thioredoxin reductase	null
1441	6192	1,9377e+00	MAE_61920	-	unknown protein	null
1442	3370	1,9378e+00	MAE_33740	-	unknown protein	null
1443	1076	1,9378e+00	MAE_10770	-	unknown protein	null
1444	4584	1,9379e+00	MAE_45870	-	RNA-binding region protein	null
1445	2164	1,9380e+00	MAE_21650	proB	glutamate 5-kinase	null
1446	6248	1,9381e+00	MAE_62480	-	unknown protein	null
1447	5705	1,9383e+00	MAE_57060	-	hypothetical protein	null
1448	1256	1,9387e+00	MAE_12570	petH	ferredoxin-NADP oxidoreductase	null
1449	827	1,9389e+00	MAE_08270	-	cation-transporting P-type ATPase	null
1450	5267	1,9389e+00	MAE_52670	-	peptide transport system permease portein	null
1451	3617	1,9391e+00	MAE_36200	-	unknown protein	null
1452	1066	1,9392e+00	MAE_10670	-	type I site-specific deoxyribonuclease	HsdR family
1453	3024	1,9394e+00	MAE_30260	-	unknown protein	null
1454	2344	1,9395e+00	MAE_23450	-	unknown protein	null
1455	2146	1,9396e+00	MAE_21470	-	unknown protein	null
1456	3445	1,9396e+00	MAE_34480	-	hypothetical protein	null
1457	4326	1,9401e+00	MAE_43290	-	unknown protein	null
1458	1289	1,9405e+00	MAE_12900	-	unknown protein	null
1459	4089	1,9407e+00	MAE_40920	pyrB	aspartate carbamoyltransferase	null
1460	409	1,9408e+00	MAE_04090	pilB	pilus biogenesis protein	homologous to general secretion pathway protein E
1461	5662	1,9411e+00	MAE_56630	topA	DNA topoisomerase I	null
1462	3486	1,9417e+00	MAE_34890	-	glyceraldehyde 3-phosphate dehydrogenase	null
1463	3836	1,9418e+00	MAE_38390	-	hypothetical protein	null
1464	5675	1,9422e+00	MAE_56760	-	radical S-adenosylmethionine superfamily protein	radical SAM
1465	1317	1,9422e+00	MAE_13180	-	unknown protein	null
1466	4018	1,9425e+00	MAE_40210	-	unknown protein	null
1467	2414	1,9426e+00	MAE_24150	-	MRP protein homolog	null
1468	211	1,9431e+00	MAE_02110	-	hypothetical protein	null
1469	4586	1,9431e+00	MAE_45890	-	pentapeptide repeat containing protein	null
1470	4366	1,9432e+00	MAE_43690	psaL	photosystem I subunit XI	null
1471	5042	1,9436e+00	MAE_50430	-	putative modulator of DNA gyrase peptidase U62	null
1472	3762	1,9439e+00	MAE_37650	-	hypothetical protein	null
1473	6077	1,9439e+00	MAE_60770	-	unknown protein	null
1474	3906	1,9444e+00	MAE_39090	-	penicillin-binding protein	null
1475	2677	1,9448e+00	MAE_26770	-	hypothetical protein	null
1476	4558	1,9450e+00	MAE_45610	-	heterodisulfide reductase subunit B	null
1477	2681	1,9457e+00	MAE_26810	-	hypothetical protein	null
1478	3841	1,9458e+00	MAE_38440	-	two component transcriptional regulator	LuxR family
1479	5131	1,9459e+00	MAE_51320	-	hypothetical protein	null
1480	4625	1,9459e+00	MAE_46280	glgA	glycogen synthase	starch synthase
1481	5350	1,9460e+00	MAE_53500	-	hypothetical protein	null
1482	4283	1,9465e+00	MAE_42860	-	phospholipid/glycerol acyltransferase	null
1483	4038	1,9466e+00	MAE_40410	-	unknown protein	null
1484	4129	1,9466e+00	MAE_41320	-	hypothetical protein	null
1485	2124	1,9467e+00	MAE_21250	-	hypothetical protein	null
1486	1128	1,9469e+00	MAE_11290	tpi	triosephosphate isomerase	null
1487	6083	1,9469e+00	MAE_60830	-	glycoside hydrolase family 57	null
1488	1922	1,9470e+00	MAE_19230	petA	apocytochrome f	component of cytochrome b6-f complex
1489	1814	1,9474e+00	MAE_18150	-	UDP-glucose dehydrogenase	null
1490	5022	1,9475e+00	MAE_50230	-	unknown protein	null
1491	1685	1,9480e+00	MAE_16860	-	asparaginase	null
1492	953	1,9482e+00	MAE_09540	-	malate dehydrogenase	null
1493	4456	1,9482e+00	MAE_44590	-	transposase	null
1494	5912	1,9487e+00	MAE_59120	-	hypothetical protein	null
1495	2894	1,9490e+00	MAE_28960	-	ATP-dependent RNA helicase	null
1496	1557	1,9490e+00	MAE_15580	-	hypothetical protein	null
1497	5106	1,9491e+00	MAE_51070	-	hypothetical protein	null
1498	3997	1,9492e+00	MAE_40000	ribD	riboflavin biosynthesis protein	null
1499	2396	1,9492e+00	MAE_23970	-	hypothetical protein	null
1500	1558	1,9493e+00	MAE_15590	-	peptidase S1 and S6, chymotrypsin/Hap	null
1501	2611	1,9494e+00	MAE_26110	-	hypothetical protein	null
1502	4434	1,9500e+00	MAE_44370	-	unknown protein	null
1503	5160	1,9505e+00	MAE_51610	-	sulfate transport system substrate-binding	null
1504	5143	1,9513e+00	MAE_51440	-	cation-transporting P-type ATPase	null
1505	64	1,9514e+00	MAE_00640	-	putative peptidase PatA homolog	null
1506	1448	1,9514e+00	MAE_14490	petF	ferredoxin	gene:petF or fdx; petF-like protein
1507	1639	1,9518e+00	MAE_16400	-	hypothetical protein	null
1508	1364	1,9528e+00	MAE_13650	por	light-dependent NADPH-protochlorophyllide	null
1509	2999	1,9529e+00	MAE_30010	hemA	transfer RNA-Gln reductase	null
1510	1667	1,9531e+00	MAE_16680	-	transposase	null
1511	5232	1,9531e+00	MAE_52330	-	unknown protein	null
1512	5454	1,9531e+00	MAE_54550	-	ABC-transporter ATP-binding protein	null
1513	4110	1,9534e+00	MAE_41130	-	DNA binding protein HU	null
1514	4887	1,9541e+00	MAE_48880	chlI	magnesium protoporphyrin IX chelatase subunit I	null
1515	3710	1,9541e+00	MAE_37130	-	eight transmembrane protein	null
1516	1842	1,9543e+00	MAE_18430	-	probable ATP-dependent protease	null
1517	4979	1,9546e+00	MAE_49800	-	predicted secreted metalloprotease	null
1518	4309	1,9547e+00	MAE_43120	-	unknown protein	null
1519	4124	1,9548e+00	MAE_41270	-	two-component hybrid sensor and regulator	null
1520	1303	1,9548e+00	MAE_13040	-	probable peptidase	null
1521	1946	1,9550e+00	MAE_19470	fabH	3-oxoacyl-[acyl-carrier-protein] synthase III	null
1522	2577	1,9551e+00	MAE_25780	-	hypothetical protein	null
1523	5270	1,9552e+00	MAE_52700	-	unknown protein	null
1524	4342	1,9556e+00	MAE_43450	-	hypothetical protein	null
1525	2744	1,9556e+00	MAE_27440	trmD	tRNA (guanine-N1)-methyltransferase	null
1526	4619	1,9556e+00	MAE_46220	-	hypothetical protein	null
1527	4714	1,9559e+00	MAE_47160	-	hypothetical protein	null
1528	4992	1,9560e+00	MAE_49930	-	hypothetical protein	null
1529	4325	1,9561e+00	MAE_43280	-	unknown protein	null
1530	2524	1,9562e+00	MAE_25250	-	unknown protein	null
1531	5079	1,9563e+00	MAE_50800	-	hypothetical protein	null
1532	4969	1,9563e+00	MAE_49700	-	unknown protein	null
1533	2588	1,9565e+00	MAE_25890	-	hypothetical protein	null
1534	5916	1,9569e+00	MAE_59160	-	probable glycosyl transferase	null
1535	2716	1,9569e+00	MAE_27160	-	glucokinase	null
1536	4008	1,9570e+00	MAE_40110	-	unknown protein	null
1537	5363	1,9573e+00	MAE_53630	-	H+/Ca2+ exchanger	null
1538	5191	1,9575e+00	MAE_51920	-	sulfate transport system ATP-binding protein	null
1539	1959	1,9576e+00	MAE_19600	rpl25	50S ribosomal protein L25	null	rib
1540	693	1,9577e+00	MAE_06930	-	hypothetical protein	null
1541	5339	1,9578e+00	MAE_53390	-	polyribonucleotide nucleotidyltransferase	null
1542	1358	1,9578e+00	MAE_13590	-	unknown protein	null
1543	4396	1,9580e+00	MAE_43990	-	unknown protein	null
1544	2156	1,9580e+00	MAE_21570	-	unknown protein	null
1545	3594	1,9586e+00	MAE_35970	-	unknown protein	null
1546	753	1,9586e+00	MAE_07530	-	unknown protein	null
1547	2204	1,9586e+00	MAE_22050	-	hypothetical protein	null
1548	1670	1,9593e+00	MAE_16710	accC	biotin carboxylase	null
1549	500	1,9595e+00	MAE_05000	-	type I restriction-modification system DNA	null
1550	1404	1,9595e+00	MAE_14050	-	unknown protein	null
1551	4472	1,9600e+00	MAE_44750	-	possible DNA methylase	null
1552	4948	1,9606e+00	MAE_49490	gifA	glutamine synthetase inactivating factor IF7	null
1553	6272	1,9608e+00	MAE_62720	clpP	ATP-dependent Clp protease proteolytic subunit 2	null
1554	687	1,9608e+00	MAE_06870	-	hypothetical protein	null
1555	2329	1,9613e+00	MAE_23300	psaD	photosystem I subunit II	null
1556	5637	1,9615e+00	MAE_56380	-	serine protease do-like precursor	null
1557	2127	1,9617e+00	MAE_21280	-	glutathione-dependent formaldehyde dehydrogenase	null
1558	1447	1,9619e+00	MAE_14480	pyrG	CTP synthetase	null
1559	686	1,9619e+00	MAE_06860	-	unknown protein	null
1560	4834	1,9620e+00	MAE_48350	-	tRNA	null
1561	3165	1,9622e+00	MAE_31670	-	probable methyltransferase	null
1562	5725	1,9624e+00	MAE_57260	rpl15	50S ribosomal protein L15	null	rib
1563	5313	1,9625e+00	MAE_53130	leuC	3-isopropylmalate dehydratase large subunit	null
1564	3876	1,9626e+00	MAE_38790	-	probable glycosyl transferase	null
1565	2296	1,9628e+00	MAE_22970	-	isovaleryl-CoA dehydrogenase	null
1566	4051	1,9629e+00	MAE_40540	-	unknown protein	null
1567	4453	1,9633e+00	MAE_44560	-	unknown protein	null
1568	4643	1,9635e+00	MAE_46460	-	aminotransferase	null
1569	4592	1,9637e+00	MAE_45950	-	amidase	null
1570	3239	1,9637e+00	MAE_32410	-	unknown protein	null
1571	2891	1,9640e+00	MAE_28930	-	thioredoxin-like	null
1572	4614	1,9640e+00	MAE_46170	-	hypothetical protein	null
1573	2206	1,9642e+00	MAE_22070	-	hypothetical protein	null
1574	6163	1,9644e+00	MAE_61630	-	hypothetical protein	null
1575	3667	1,9645e+00	MAE_36700	-	hypothetical protein	null
1576	3099	1,9645e+00	MAE_31010	-	unknown protein	null
1577	5714	1,9648e+00	MAE_57150	-	ferredoxin-like protein	null
1578	1876	1,9648e+00	MAE_18770	-	hypothetical protein	null
1579	1529	1,9650e+00	MAE_15300	-	unknown protein	null
1580	6173	1,9652e+00	MAE_61730	-	hypothetical protein	null
1581	2666	1,9653e+00	MAE_26660	cobJ	precorrin methylase	null
1582	1306	1,9658e+00	MAE_13070	-	2,3-diketo-5-methylthiopentyl-1-phosphate	null
1583	576	1,9662e+00	MAE_05760	-	unknown protein	null
1584	3441	1,9665e+00	MAE_34440	-	hypothetical protein	similar to H repeat-associated protein
1585	2909	1,9671e+00	MAE_29110	glsF	ferredoxin-dependent glutamate synthase	null
1586	1538	1,9673e+00	MAE_15390	purF	amidophosphoribosyltransferase	null
1587	5687	1,9674e+00	MAE_56880	trxA	thioredoxin	null
1588	5433	1,9676e+00	MAE_54340	-	hypothetical protein	null
1589	3933	1,9676e+00	MAE_39360	-	transposase	null
1590	3114	1,9676e+00	MAE_31160	-	probable ABC-transporter permease protein	null
1591	5861	1,9679e+00	MAE_58610	-	short-chain dehydrogenase	null
1592	5403	1,9688e+00	MAE_54030	glgB	1,4-alpha-glucan branching enzyme	null
1593	5644	1,9690e+00	MAE_56450	ndhA	NADH dehydrogenase subunit H	null
1594	1476	1,9693e+00	MAE_14770	ntcD	nitrate/nitrite transport system ATP-binding	null
1595	6133	1,9695e+00	MAE_61330	ureC	urease alpha subunit	null
1596	817	1,9700e+00	MAE_08170	-	transposase	null
1597	5686	1,9701e+00	MAE_56870	-	aspartate transaminase	null
1598	3626	1,9701e+00	MAE_36290	-	glucose dehydrogenase-B	null
1599	2270	1,9702e+00	MAE_22710	-	unknown protein	null
1600	2351	1,9706e+00	MAE_23520	-	two-component response regulator OmpR subfamily	null
1601	1040	1,9707e+00	MAE_10410	-	photosystem II D1 protein	PsbA partial
1602	5736	1,9707e+00	MAE_57370	rps3	30S ribosomal protein S3	null	rib
1603	5253	1,9707e+00	MAE_52540	rpoA	RNA polymerase alpha subunit	null
1604	1411	1,9712e+00	MAE_14120	-	hypothetical protein	null
1605	1316	1,9719e+00	MAE_13170	-	unknown protein	null
1606	3785	1,9720e+00	MAE_37880	-	hypothetical protein	null
1607	3513	1,9723e+00	MAE_35160	-	glutathione-dependent formaldehyde-activating	GFA
1608	5005	1,9726e+00	MAE_50060	phaA	PHA-specific beta-ketothiolase	null
1609	3089	1,9727e+00	MAE_30910	-	unknown protein	null
1610	3162	1,9728e+00	MAE_31640	-	metallophosphoesterase	null
1611	4995	1,9731e+00	MAE_49960	-	unknown protein	null
1612	3952	1,9731e+00	MAE_39550	-	hypothetical protein	null
1613	4680	1,9736e+00	MAE_46820	-	unknown protein	null
1614	1088	1,9740e+00	MAE_10890	rfbG	CDP-glucose 4,6-dehydratase	null
1615	5903	1,9741e+00	MAE_59030	-	ATPase-like protein	null
1616	3071	1,9741e+00	MAE_30730	-	hypothetical protein	null
1617	5109	1,9742e+00	MAE_51100	-	unknown protein	null
1618	5696	1,9746e+00	MAE_56970	-	DNA polymerase beta domain	null
1619	374	1,9747e+00	MAE_03740	-	unknown protein	null
1620	4419	1,9751e+00	MAE_44220	-	unknown protein	null
1621	4165	1,9752e+00	MAE_41680	hisS	histidyl-tRNA synthetase	null
1622	1427	1,9753e+00	MAE_14280	nblB	phycocyanin alpha phycocyanobilin lyase related	null
1623	2488	1,9758e+00	MAE_24890	-	unknown protein	codon recognized: ATG
1624	1268	1,9759e+00	MAE_12690	cysH	phosphoadenosine phosphosulfate reductase	null
1625	1835	1,9764e+00	MAE_18360	pstA	phosphate transport system permease protein	null
1626	3206	1,9766e+00	MAE_32080	-	unknown protein	null
1627	6081	1,9767e+00	MAE_60810	-	probable hydrolase	null
1628	4298	1,9769e+00	MAE_43010	-	unknown protein	null
1629	4876	1,9770e+00	MAE_48770	-	unknown protein	null
1630	3832	1,9783e+00	MAE_38350	pyrF	orotidine 5' monophosphate decarboxylase	null
1631	1202	1,9783e+00	MAE_12030	-	unknown protein	null
1632	5463	1,9789e+00	MAE_54640	-	unknown protein	null
1633	1449	1,9791e+00	MAE_14500	-	hypothetical protein	null
1634	969	1,9793e+00	MAE_09700	ilvC	ketol-acid reductoisomerase	null
1635	1861	1,9798e+00	MAE_18620	-	putative protein phosphatase	null
1636	5084	1,9801e+00	MAE_50850	-	unknown protein	null
1637	5447	1,9807e+00	MAE_54480	rps20	30S ribosomal protein S20	null	rib
1638	2503	1,9811e+00	MAE_25040	murC	UDP-N-acetylmuramate-alanine ligase	null
1639	5194	1,9817e+00	MAE_51950	-	cadmium resistance transporter	null
1640	1771	1,9818e+00	MAE_17720	lipB	lipoate-protein ligase B	null
1641	2132	1,9822e+00	MAE_21330	-	unknown protein	null
1642	4144	1,9824e+00	MAE_41470	-	unknown protein	null
1643	5211	1,9824e+00	MAE_52120	-	ribosomal large subunit pseudouridine synthase D	null
1644	1929	1,9824e+00	MAE_19300	aroH	chorismate mutase	null
1645	4357	1,9826e+00	MAE_43600	-	hypothetical protein	null
1646	685	1,9827e+00	MAE_06850	-	universal stress protein UspA homolog	null
1647	555	1,9829e+00	MAE_05550	ycf36	hypothetical protein	null
1648	445	1,9830e+00	MAE_04450	gyrA	DNA gyrase subunit A	null
1649	3800	1,9838e+00	MAE_38030	-	hypothetical protein	null
1650	5555	1,9841e+00	MAE_55560	-	Na+/H+ antiporter	null
1651	5164	1,9842e+00	MAE_51650	-	putative thiosulfate sulfurtransferase precursor	null
1652	3899	1,9849e+00	MAE_39020	-	glycine dehydrogenase	null
1653	5688	1,9854e+00	MAE_56890	-	oligopeptides ABC-transporter permease protein	null
1654	5887	1,9854e+00	MAE_58870	-	hypothetical protein	null
1655	3506	1,9858e+00	MAE_35090	-	enolase	null
1656	1517	1,9863e+00	MAE_15185	-	hypothetical protein	null
1657	4497	1,9864e+00	MAE_45000	-	unknown protein	null
1658	6266	1,9865e+00	MAE_62660	-	putative phosphoribosylaminoimidazole carboxylase	null
1659	6269	1,9867e+00	MAE_62690	asd	aspartate beta-semialdehyde dehydrogenese	null
1660	5041	1,9870e+00	MAE_50420	pyrA	pyrimidine-specific carbamoyl-phosphate synthase	null
1661	5501	1,9874e+00	MAE_55020	-	unknown protein	null
1662	5922	1,9877e+00	MAE_59220	-	acetyl-coenzyme A synthetase	null
1663	6183	1,9879e+00	MAE_61830	-	unknown protein	null
1664	3955	1,9880e+00	MAE_39580	-	hypothetical protein	null
1665	3657	1,9880e+00	MAE_36600	secE	preprotein translocase SecE subunit	null
1666	5689	1,9881e+00	MAE_56900	-	hypothetical protein	null
1667	4490	1,9882e+00	MAE_44930	rps2	30S ribosomal protein S2	null	rib
1668	1322	1,9885e+00	MAE_13230	-	phenazine biosynthesis protein	null
1669	6303	1,9887e+00	MAE_63040	-	unknown protein	null
1670	167	1,9891e+00	MAE_01675	-	hypothetical protein	null
1671	1080	1,9891e+00	MAE_10810	-	hypothetical protein	null
1672	1022	1,9895e+00	MAE_10230	-	peptide methionine sulfoxide reductase	null
1673	5015	1,9897e+00	MAE_50160	atpA	ATP synthase CF1 alpha chain	null
1674	3022	1,9897e+00	MAE_30240	-	cobalamin [5'-phosphate] synthase	null
1675	404	1,9899e+00	MAE_04040	rnpA	protein subunit of ribonuclease P	RNase P
1676	5001	1,9900e+00	MAE_50020	chlP	geranylgeranyl hydrogenase	null
1677	3960	1,9901e+00	MAE_39635	-	arabinofuranosidase	null
1678	4012	1,9903e+00	MAE_40150	-	hypothetical protein	null
1679	5751	1,9905e+00	MAE_57525	-	type 4 prepilin-like proteins leader peptide	null
1680	4809	1,9906e+00	MAE_48100	-	unknown protein	null
1681	3198	1,9908e+00	MAE_32000	rpl28	50S ribosomal protein L28	null	rib
1682	3650	1,9908e+00	MAE_36530	petF1	ferredoxin I	essential for growth
1683	5761	1,9909e+00	MAE_57610	-	GTP-binding protein	null
1684	5487	1,9910e+00	MAE_54880	-	transposase	null
1685	3775	1,9911e+00	MAE_37780	aroE	shikimate 5-dehydrogenase	null
1686	4652	1,9911e+00	MAE_46550	pilA	pilin polypeptide	null
1687	3300	1,9912e+00	MAE_33020	psbF	photosystem II cytochrome b559 beta subunit	null
1688	5930	1,9916e+00	MAE_59300	-	unknown protein	null
1689	543	1,9917e+00	MAE_05430	folK	2-amino-4-hydroxy-6-	null
1690	3724	1,9918e+00	MAE_37270	aspS	aspartyl-tRNA synthetase	null
1691	5126	1,9921e+00	MAE_51270	-	OstA-like protein precursor	null
1692	1792	1,9921e+00	MAE_17930	-	transposase	null
1693	4571	1,9922e+00	MAE_45740	-	protein of unknown function DUF820	null
1694	1555	1,9923e+00	MAE_15560	-	NifU-like protein	null
1695	1741	1,9926e+00	MAE_17420	-	hypothetical protein	null
1696	5334	1,9927e+00	MAE_53340	srpF	alpha-helical coiled-coil protein	null
1697	1131	1,9931e+00	MAE_11320	-	hypothetical protein	null
1698	1765	1,9933e+00	MAE_17660	-	hypothetical protein	null
1699	1455	1,9935e+00	MAE_14560	-	hypothetical protein	null
1700	2163	1,9937e+00	MAE_21640	apcF	phycobilisome core component	null
1701	5840	1,9939e+00	MAE_58400	-	NADH dehydrogenase subunit 4 NdhD4	involved in constitutive, low affinity CO2 uptake
1702	5450	1,9939e+00	MAE_54510	-	unknown protein	null
1703	55	1,9948e+00	MAE_00550	-	putative peptidase PatA homolog	null
1704	3827	1,9948e+00	MAE_38300	-	unknown protein	null
1705	3382	1,9950e+00	MAE_33860	-	transposase	codon recognized: TTG
1706	3104	1,9956e+00	MAE_31060	-	unknown protein	null
1707	6311	1,9958e+00	MAE_63120	-	haloacid dehalogenase-like hydrolase	null
1708	545	1,9960e+00	MAE_05450	-	hypothetical protein	null
1709	5694	1,9963e+00	MAE_56950	-	putative nucleotidyltransferase domain	null
1710	1890	1,9964e+00	MAE_18910	-	water-soluble carotenoid protein	null
1711	3970	1,9964e+00	MAE_39730	-	unknown protein	null
1712	172	1,9964e+00	MAE_01720	-	virulence factor MviN homolog	null
1713	5336	1,9965e+00	MAE_53360	-	unknown protein	null
1714	4172	1,9965e+00	MAE_41750	-	hypothetical protein	null
1715	1947	1,9966e+00	MAE_19480	plsX	fatty acid/phospholipid synthesis protein	null
1716	6169	1,9966e+00	MAE_61690	rpe	pentose-5-phosphate-3-epimerase	null
1717	5902	1,9972e+00	MAE_59020	-	thiosulfate sulfurtransferase	null
1718	5286	1,9974e+00	MAE_52860	fmt	methionyl-tRNA formyltransferase	null
1719	5538	1,9975e+00	MAE_55390	ccmK3	carbon dioxide concentrating mechanism protein	null
1720	2474	1,9979e+00	MAE_24750	-	hypothetical protein	null
1721	1127	1,9979e+00	MAE_11280	-	serine/threonine protein phosphatase	null
1722	3949	1,9981e+00	MAE_39520	-	unknown protein	null
1723	2636	1,9985e+00	MAE_26360	-	hypothetical protein	codon recognized: CAA
1724	2145	1,9989e+00	MAE_21460	hisD	histidinol dehydrogenase	null
1725	4114	1,9996e+00	MAE_41170	-	biotin/lipoate A/B protein ligase family protein	null
1726	1769	1,9996e+00	MAE_17700	-	hypothetical protein	null
1727	1594	1,9998e+00	MAE_15950	dnaK	heat shock protein 70	null
1728	4801	2,0002e+00	MAE_48020	-	unknown protein	null
1729	4389	2,0003e+00	MAE_43920	cya1	adenylate cyclase	null
1730	3642	2,0007e+00	MAE_36450	-	unknown protein	null
1731	2082	2,0007e+00	MAE_20830	-	peptidase M16-like	null
1732	584	2,0008e+00	MAE_05840	-	unknown protein	null
1733	1996	2,0008e+00	MAE_19970	-	unknown protein	null
1734	3332	2,0008e+00	MAE_33360	-	unknown protein	null
1735	6204	2,0008e+00	MAE_62040	-	unknown protein	null
1736	1808	2,0010e+00	MAE_18090	-	hypothetical protein	null
1737	1713	2,0012e+00	MAE_17140	-	transposase	null
1738	3173	2,0015e+00	MAE_31750	kaiC	circadian clock protein KaiC homolog	null
1739	1108	2,0017e+00	MAE_11090	-	hypothetical protein	null
1740	6253	2,0025e+00	MAE_62530	icd	isocitrate dehydrogenase (NADP+)	null
1741	1936	2,0028e+00	MAE_19370	-	transcriptional regulator	LysR family
1742	677	2,0031e+00	MAE_06770	-	cupin domain protein	null
1743	3367	2,0032e+00	MAE_33710	-	putative modulator of DNA gyrase	TldD homolog
1744	2589	2,0032e+00	MAE_25900	-	hypothetical protein	null
1745	5235	2,0034e+00	MAE_52360	-	esterase	null
1746	3209	2,0035e+00	MAE_32110	-	hypothetical protein	null
1747	2136	2,0037e+00	MAE_21370	-	hypothetical protein	null
1748	2019	2,0037e+00	MAE_20200	-	unknown protein	null
1749	389	2,0037e+00	MAE_03890	-	hypothetical protein	null
1750	3179	2,0038e+00	MAE_31810	-	hypothetical protein	null
1751	1655	2,0040e+00	MAE_16560	-	nitrogen regulation protein NifR3 homolog	null
1752	1010	2,0041e+00	MAE_10110	-	putative methyltransferase	null
1753	3217	2,0041e+00	MAE_32190	-	hypothetical protein	similar to polyA polymerase
1754	3415	2,0042e+00	MAE_34180	-	transposase	IS66
1755	2001	2,0043e+00	MAE_20020	-	bicarbonate transport system ATP-binding protein	null
1756	4001	2,0044e+00	MAE_40040	-	putative hydrolase	null
1757	1176	2,0047e+00	MAE_11770	ndhK	NADH dehydrogenase subunit	null
1758	5342	2,0048e+00	MAE_53420	-	transposase	null
1759	4742	2,0051e+00	MAE_47430	-	unknown protein	null
1760	4881	2,0052e+00	MAE_48820	-	alanine racemase	null
1761	125	2,0055e+00	MAE_01250	-	hypothetical protein	null
1762	6302	2,0058e+00	MAE_63030	-	unknown protein	null
1763	4604	2,0059e+00	MAE_46070	groES	10 kDa chaperonin	gloES
1764	3741	2,0059e+00	MAE_37440	-	WD-repeat protein	null
1765	3002	2,0061e+00	MAE_30040	-	hypothetical protein	null
1766	6161	2,0062e+00	MAE_61610	-	flavoprotein	null
1767	5189	2,0065e+00	MAE_51900	-	hypothetical protein	null
1768	6086	2,0066e+00	MAE_60860	-	serine/threonine protein kinase	null
1769	251	2,0069e+00	MAE_02510	-	RNA-binding protein	null
1770	1644	2,0070e+00	MAE_16450	-	unknown protein	null
1771	3396	2,0076e+00	MAE_33990	-	peptidase M22, glycoprotease	codon recognized: AAA
1772	5483	2,0076e+00	MAE_54840	-	hypothetical protein	null
1773	5287	2,0076e+00	MAE_52870	-	hypothetical protein	null
1774	2578	2,0081e+00	MAE_25790	-	hypothetical protein	null
1775	665	2,0083e+00	MAE_06650	-	4-hydroxybenzoate-octaprenyl transferase	null
1776	4484	2,0083e+00	MAE_44870	-	mannose-1-phosphate guanyltransferase	null
1777	4594	2,0084e+00	MAE_45970	-	S-adenosylmethionine synthetase	null
1778	6287	2,0087e+00	MAE_62880	-	small GTP-binding protein domain	null
1779	2502	2,0089e+00	MAE_25030	-	NAD(P)-dependent glyceraldehyde-3-phosphate	null
1780	2852	2,0096e+00	MAE_28520	recO	DNA repair protein	null
1781	2366	2,0100e+00	MAE_23670	-	hypothetical protein	null
1782	1730	2,0104e+00	MAE_17310	-	peptide methionine sulfoxide reductase	null
1783	674	2,0106e+00	MAE_06740	-	LD-carboxypeptidase A	peptidase S66
1784	2324	2,0109e+00	MAE_23250	-	lactoylglutathione lyase	null
1785	1482	2,0110e+00	MAE_14830	-	cysteine desulfurase	null
1786	1370	2,0110e+00	MAE_13710	-	abortive infection protein	null
1787	1435	2,0114e+00	MAE_14360	-	YhbC family protein	null
1788	3732	2,0118e+00	MAE_37350	-	aldo/keto reductase	null
1789	654	2,0122e+00	MAE_06540	pcyA	phycocyanobilin:ferredoxin oxidoreductase	null
1790	5282	2,0129e+00	MAE_52820	-	hypothetical protein	null
1791	5708	2,0131e+00	MAE_57090	-	hypothetical protein	null
1792	4615	2,0132e+00	MAE_46180	-	recombinase	null
1793	4446	2,0132e+00	MAE_44490	-	heat shock protein DnaJ-like	null
1794	6221	2,0135e+00	MAE_62210	-	hypothetical protein	null
1795	223	2,0136e+00	MAE_02230	-	hypothetical protein	null
1796	2505	2,0137e+00	MAE_25060	-	UDP-N-acetylenolpyruvoylglucosamine reductase	null
1797	854	2,0137e+00	MAE_08550	-	biopolymer transport ExbD protein homolog	null
1798	1664	2,0141e+00	MAE_16650	-	unknown protein	null
1799	4010	2,0145e+00	MAE_40130	-	unknown protein	null
1800	4296	2,0150e+00	MAE_42990	-	hypothetical protein	null
1801	2798	2,0154e+00	MAE_27980	-	pyruvate kinase	null
1802	4237	2,0155e+00	MAE_42400	-	hypothetical protein	null
1803	4318	2,0156e+00	MAE_43210	-	sulfatase-modifying factor 1 precursor	null
1804	4097	2,0156e+00	MAE_41000	-	unknown protein	null
1805	6089	2,0159e+00	MAE_60890	-	putative glycosyl transferase	null
1806	2963	2,0161e+00	MAE_29650	-	transposase	null
1807	2190	2,0161e+00	MAE_21910	-	hypothetical protein	null
1808	2725	2,0161e+00	MAE_27250	-	hypothetical protein	null
1809	4919	2,0162e+00	MAE_49200	-	glycosyl transferase family 2	null
1810	4448	2,0165e+00	MAE_44510	-	pyruvate dehydrogenase E1 component, alpha	null
1811	2379	2,0167e+00	MAE_23800	-	unknown protein	null
1812	1829	2,0169e+00	MAE_18300	-	phosphate transport system permease protein	null
1813	3600	2,0169e+00	MAE_36030	folE	GTP cyclohydrolase I	null
1814	4525	2,0171e+00	MAE_45280	-	unknown protein	null
1815	1722	2,0175e+00	MAE_17230	-	hypothetical protein	null
1816	1563	2,0177e+00	MAE_15640	-	hypothetical protein	null
1817	4291	2,0178e+00	MAE_42940	ndbB2	type 2 NADH dehydrogenase	null
1818	6295	2,0178e+00	MAE_62960	-	unknown protein	null
1819	600	2,0185e+00	MAE_06000	-	hypothetical protein	null
1820	5973	2,0188e+00	MAE_59730	-	hypothetical protein	null
1821	1646	2,0189e+00	MAE_16470	-	transposase	null
1822	3824	2,0189e+00	MAE_38270	-	transposase	null
1823	886	2,0189e+00	MAE_08870	-	predicted alpha/beta hydrolase	null
1824	4702	2,0191e+00	MAE_47040	-	rieske 2Fe-2S family protein	null
1825	5188	2,0192e+00	MAE_51890	-	hypothetical protein	null
1826	2119	2,0192e+00	MAE_21200	-	probable short-chain dehydrogenase	null
1827	572	2,0192e+00	MAE_05720	-	transposase	null
1828	2309	2,0192e+00	MAE_23100	sufR	iron-sulfur cluster biosynthesis transcriptional	null
1829	2951	2,0193e+00	MAE_29530	-	hypothetical protein	null
1830	5724	2,0200e+00	MAE_57250	secY	preprotein translocase SecY subunit	null
1831	1475	2,0201e+00	MAE_14760	-	hypothetical protein	null
1832	4206	2,0201e+00	MAE_42090	-	hypothetical protein	null
1833	4900	2,0205e+00	MAE_49010	-	unknown protein	null
1834	5535	2,0206e+00	MAE_55360	cdsA	phosphatidate cytidylyltransferase	null
1835	2439	2,0207e+00	MAE_24400	-	hypothetical protein	null
1836	5615	2,0208e+00	MAE_56160	-	unknown protein	null
1837	4681	2,0208e+00	MAE_46830	-	hypothetical protein	null
1838	3806	2,0210e+00	MAE_38090	-	dinitrogenase iron-molybdenum cofactor	null
1839	2805	2,0213e+00	MAE_28050	-	glucose-1-phosphate adenylyltransferase	null
1840	1715	2,0213e+00	MAE_17160	guaA	GMP synthetase	null
1841	4677	2,0214e+00	MAE_46790	recR	recombination protein	null
1842	3604	2,0215e+00	MAE_36070	-	hypothetical protein	null
1843	5399	2,0216e+00	MAE_53990	sodB	superoxide dismutase	null
1844	2633	2,0219e+00	MAE_26330	-	hypothetical protein	null
1845	1844	2,0220e+00	MAE_18450	-	glucokinase	null
1846	4518	2,0227e+00	MAE_45210	-	unknown protein	null
1847	4340	2,0227e+00	MAE_43430	-	probable inorganic polyphosphate/ATP-NAD kinase	null
1848	603	2,0229e+00	MAE_06030	-	transposase	null
1849	2479	2,0232e+00	MAE_24800	-	transposase	null
1850	824	2,0233e+00	MAE_08240	-	hypothetical protein	null
1851	935	2,0234e+00	MAE_09360	-	probable glycosyl transferase	null
1852	880	2,0236e+00	MAE_08810	-	hypothetical protein	null
1853	1657	2,0237e+00	MAE_16580	-	nitrogen regulation protein NifR3 homolog	null
1854	4031	2,0238e+00	MAE_40340	-	hypothetical protein	null
1855	2710	2,0239e+00	MAE_27100	-	unknown protein	null
1856	3658	2,0239e+00	MAE_36610	nusG	transcription antitermination protein	null
1857	5936	2,0240e+00	MAE_59360	-	unknown protein	null
1858	3215	2,0242e+00	MAE_32170	-	RNA binding protein	null
1859	569	2,0242e+00	MAE_05690	-	unknown protein	null
1860	4192	2,0248e+00	MAE_41950	-	Alg9 family protein mannosyltransferase	null
1861	1942	2,0248e+00	MAE_19430	-	isoamylase precursor	null
1862	506	2,0248e+00	MAE_05060	-	type I site-specific deoxyribonuclease	HsdR family
1863	507	2,0248e+00	MAE_05070	-	transposase	null
1864	482	2,0248e+00	MAE_04820	-	transposase	null
1865	5150	2,0248e+00	MAE_51510	-	transposase	null
1866	4503	2,0253e+00	MAE_45060	thrA	homoserine dehydrogenase	null
1867	5890	2,0254e+00	MAE_58900	-	hypothetical protein	null
1868	2014	2,0255e+00	MAE_20150	-	hypothetical protein	null
1869	4716	2,0255e+00	MAE_47180	-	arginase	null
1870	3232	2,0256e+00	MAE_32340	-	hypothetical protein	similar to Zn-dependent protease precursor
1871	21	2,0259e+00	MAE_00210	leuB	3-isopropylmalate dehydrogenase	null
1872	5059	2,0260e+00	MAE_50600	-	4Fe-4S ferredoxin, iron-sulfur binding protein	null
1873	2418	2,0260e+00	MAE_24190	-	glutamyl-tRNA(Gln) amidotransferase subunit A	null
1874	1194	2,0264e+00	MAE_11950	-	glutamyl-tRNA(Gln) amidotransferase subunit A	null
1875	729	2,0266e+00	MAE_07290	-	hypothetical protein	null
1876	2530	2,0266e+00	MAE_25310	-	FHA domain containing protein	similar to HetF protein
1877	3329	2,0267e+00	MAE_33330	-	RNA-directed DNA polymerase	null
1878	6088	2,0267e+00	MAE_60880	-	glycoside hydrolase family 57	null
1879	2160	2,0269e+00	MAE_21610	-	glucose inhibited division protein	null
1880	2107	2,0269e+00	MAE_21080	-	transposase	null
1881	253	2,0272e+00	MAE_02530	-	hypothetical protein	null
1882	4972	2,0272e+00	MAE_49730	-	unknown protein	null
1883	1248	2,0274e+00	MAE_12490	-	unknown protein	null
1884	1830	2,0284e+00	MAE_18310	-	phosphate-binding periplasmic protein	null
1885	980	2,0287e+00	MAE_09810	-	unknown protein	null
1886	5225	2,0289e+00	MAE_52260	ndhH	NADH dehydrogenase subunit 7	null
1887	4247	2,0289e+00	MAE_42500	-	hypothetical protein	null
1888	1178	2,0289e+00	MAE_11790	-	putative oxidoreductase	null
1889	2438	2,0289e+00	MAE_24390	-	hypothetical protein	null
1890	1175	2,0291e+00	MAE_11760	ndhC	NADH dehydrogenase subunit 3	null
1891	3059	2,0291e+00	MAE_30610	-	hypothetical protein	null
1892	2729	2,0291e+00	MAE_27290	ndhF4	NADH dehydrogenase subunit 5 NdhF4	involved in constitutive, low affinity CO2 uptake
1893	2154	2,0292e+00	MAE_21550	-	Na-Ca exchanger/integrin-beta	null
1894	1025	2,0293e+00	MAE_10260	apcB	allophycocyanin beta subunit	null
1895	2097	2,0297e+00	MAE_20980	trpA	tryptophan synthase alpha chain	null
1896	655	2,0300e+00	MAE_06550	-	hypothetical protein	null
1897	3599	2,0301e+00	MAE_36020	trpF	N-(5'-phosphoribosyl)anthranilate isomerase	null
1898	901	2,0304e+00	MAE_09020	-	probable glycosyl transferase	null
1899	5192	2,0304e+00	MAE_51930	-	hypothetical protein	null
1900	132	2,0306e+00	MAE_01320	-	hypothetical protein	null
1901	1787	2,0307e+00	MAE_17880	-	hypothetical protein	null
1902	6023	2,0309e+00	MAE_60230	-	hypothetical protein	null
1903	1436	2,0310e+00	MAE_14370	ftsH	cell division protein	null
1904	1978	2,0313e+00	MAE_19790	-	hypothetical protein	null
1905	954	2,0314e+00	MAE_09550	-	hypothetical protein	null
1906	279	2,0315e+00	MAE_02790	trxA	thioredoxin	null
1907	5414	2,0321e+00	MAE_54150	-	unknown protein	null
1908	2809	2,0323e+00	MAE_28090	-	hypothetical protein	similar to chlorobenzene dioxygenase ferredoxin
1909	1734	2,0329e+00	MAE_17350	-	hypothetical protein	null
1910	1378	2,0329e+00	MAE_13790	-	hypothetical protein	null
1911	2454	2,0330e+00	MAE_24550	-	unknown protein	null
1912	5482	2,0330e+00	MAE_54830	-	hypothetical protein	null
1913	97	2,0330e+00	MAE_00970	-	phospho-N-acetylmuramoyl-pentapeptide-	null
1914	2517	2,0334e+00	MAE_25180	-	formamidopyrimidine-DNA glycosylase	null
1915	6181	2,0334e+00	MAE_61810	-	unknown protein	null
1916	2925	2,0338e+00	MAE_29270	-	transcriptional regulator	XRE family
1917	2306	2,0339e+00	MAE_23070	sufD	Fe-S cluster assembly protein	null
1918	3417	2,0340e+00	MAE_34200	-	hypothetical protein	null
1919	5117	2,0341e+00	MAE_51180	ycf34	hypothetical protein	null
1920	3234	2,0342e+00	MAE_32360	-	unknown protein	null
1921	1238	2,0344e+00	MAE_12390	-	unknown protein	null
1922	4393	2,0346e+00	MAE_43960	-	hypothetical protein	null
1923	659	2,0349e+00	MAE_06590	-	hypothetical protein	null
1924	4308	2,0349e+00	MAE_43110	-	transposase	null
1925	5955	2,0349e+00	MAE_59550	-	ATP-dependent Clp protease ATPase subunit	null
1926	2928	2,0350e+00	MAE_29300	-	unknown protein	null
1927	790	2,0352e+00	MAE_07900	-	transposase	null
1928	33	2,0353e+00	MAE_00330	-	hypothetical protein	null
1929	4457	2,0354e+00	MAE_44600	-	transposase	null
1930	1705	2,0361e+00	MAE_17060	-	threonine synthase	null
1931	4166	2,0362e+00	MAE_41690	-	unknown protein	null
1932	2207	2,0362e+00	MAE_22080	-	unknown protein	null
1933	5004	2,0362e+00	MAE_50050	phaB	PHA-specific acetoacetyl-CoA reductase	null
1934	4830	2,0365e+00	MAE_48310	-	hypothetical protein	null
1935	4502	2,0367e+00	MAE_45050	-	putative peptidase	null
1936	1913	2,0368e+00	MAE_19140	-	hypothetical protein	null
1937	1607	2,0368e+00	MAE_16080	-	unknown protein	null
1938	4613	2,0368e+00	MAE_46160	-	unknown protein	null
1939	3639	2,0371e+00	MAE_36420	-	transposase	null
1940	5546	2,0371e+00	MAE_55470	-	transposase	null
1941	2764	2,0371e+00	MAE_27640	-	transposase	null
1942	1191	2,0371e+00	MAE_11920	-	transposase	null
1943	2228	2,0371e+00	MAE_22290	-	putative transposase	null
1944	6044	2,0371e+00	MAE_60440	-	transposase	null
1945	5551	2,0371e+00	MAE_55520	-	transposase	null
1946	1566	2,0371e+00	MAE_15670	-	transposase	null
1947	3055	2,0374e+00	MAE_30570	aroQ	3-dehydroquinate dehydratase	null
1948	3529	2,0375e+00	MAE_35320	-	transposase	null
1949	3131	2,0377e+00	MAE_31330	cysC	adenylylsulfate kinase	null
1950	4812	2,0377e+00	MAE_48130	-	penicillin-binding protein	null
1951	3880	2,0379e+00	MAE_38830	-	hypothetical protein	null
1952	5966	2,0386e+00	MAE_59660	-	hypothetical protein	null
1953	5839	2,0391e+00	MAE_58390	-	cysteine desulfurase	null
1954	4421	2,0393e+00	MAE_44240	-	hypothetical protein	null
1955	67	2,0401e+00	MAE_00670	-	unknown protein	null
1956	2751	2,0402e+00	MAE_27510	-	putative sugar kinase	null
1957	2440	2,0404e+00	MAE_24410	argB	N-acetylglutamate kinase	null
1958	1961	2,0405e+00	MAE_19620	-	hypothetical protein	null
1959	2592	2,0406e+00	MAE_25930	-	unknown protein	null
1960	4478	2,0407e+00	MAE_44810	ycf4	photosystem I assembly related protein	null
1961	2888	2,0407e+00	MAE_28900	-	unknown protein	null
1962	2102	2,0408e+00	MAE_21030	-	transposase	null
1963	458	2,0408e+00	MAE_04580	-	transposase	null
1964	2939	2,0408e+00	MAE_29410	-	transposase	null
1965	4954	2,0408e+00	MAE_49550	-	unknown protein	null
1966	2356	2,0410e+00	MAE_23570	-	3-beta hydroxysteroid dehydrogenase/isomerase	null
1967	4431	2,0411e+00	MAE_44340	-	putative aminotransferase	null
1968	4290	2,0412e+00	MAE_42930	-	unknown protein	null
1969	1315	2,0413e+00	MAE_13160	-	hypothetical protein	null
1970	2841	2,0414e+00	MAE_28410	-	ribonuclease III	null
1971	4351	2,0423e+00	MAE_43540	-	unknown protein	null
1972	4156	2,0423e+00	MAE_41590	-	unknown protein	null
1973	1578	2,0425e+00	MAE_15790	kaiB	circadian clock protein KaiB homolog	null
1974	6286	2,0428e+00	MAE_62870	-	transglutaminase-like protein	null
1975	2200	2,0428e+00	MAE_22010	-	anion-transporting ATPase	null
1976	3842	2,0430e+00	MAE_38450	prk	phosphoribulokinase	null
1977	2202	2,0431e+00	MAE_22030	-	hypothetical protein	null
1978	1824	2,0435e+00	MAE_18250	-	aldo/keto reductase	null
1979	1026	2,0438e+00	MAE_10270	apcA	allophycocyanin alpha subunit	null
1980	4058	2,0440e+00	MAE_40610	-	adenine phosphoribosyltransferase	null
1981	5175	2,0442e+00	MAE_51760	-	hypothetical protein	null
1982	5494	2,0445e+00	MAE_54950	-	unknown protein	null
1983	3060	2,0448e+00	MAE_30620	hhoA	periplasmic protease	null
1984	3811	2,0448e+00	MAE_38140	-	pyruvate-flavodoxin oxidoreductase	null
1985	3560	2,0455e+00	MAE_35630	-	WD-repeat protein	null
1986	6071	2,0457e+00	MAE_60710	-	ABC-transporter ATP-binding protein	null
1987	3974	2,0458e+00	MAE_39770	hemB	porphobilinogen synthase	5-aminolevulinate dehydratase
1988	5691	2,0458e+00	MAE_56920	accB	acetyl-CoA carboxylase biotin carboxyl carrier	null
1989	5957	2,0458e+00	MAE_59570	-	unknown protein	null
1990	5721	2,0460e+00	MAE_57220	-	unknown protein	null
1991	4822	2,0461e+00	MAE_48230	gyrB	DNA gyrase subunit B	null
1992	4034	2,0462e+00	MAE_40370	bioF	7-keto-8-aminopelargonic acid synthetase	null
1993	1606	2,0463e+00	MAE_16070	recA	double-stranded DNA binding protein	null
1994	957	2,0467e+00	MAE_09580	-	hypothetical protein	null
1995	2596	2,0469e+00	MAE_25970	-	apolipoprotein N-acyltransferase	null
1996	4331	2,0470e+00	MAE_43340	rpl20	50S ribosomal protein L20	null	rib
1997	2821	2,0471e+00	MAE_28210	-	unknown protein	null
1998	4944	2,0472e+00	MAE_49450	dnaK	heat shock protein 70	molecular chaperone
[truncated: 29,565 more rows]
