# Supplementary material for: Bioinformatic Assessment of Factors Affecting the Correlation between Protein Abundance and Elongation Efficiency in Prokaryotes
Source: Int J Mol Sci. 2022 Oct 9;23(19):11996. doi: 10.3390/ijms231911996 (PMC9570070; doi:10.3390/ijms231911996)
Supplement: Supplementary file 1 [file ijms-23-11996-s001.zip › EloE/output_folder/Microcystis_aeruginosa_NIES-843_449447/microcystis aeruginosa nies-843_eei4.txt]

#	##	locus_tag	protein_id	gene_id	gene_name	COG	EEI
1	2917	MAE_29190	BAG02741.1	null	-	-	7.506586090059999
2	4385	MAE_43885	BAG48288.1	null	rpl12	-	6.267334269548403
3	5886	MAE_58860	BAG05708.1	null	-	-	6.231143690123817
4	2673	MAE_26730	BAG02495.1	null	-	-	6.053380814391626
5	138	MAE_01380	BAF99959.1	null	-	-	5.982478049766695
6	96	MAE_00960	BAF99917.1	null	-	-	5.911995554436142
7	1494	MAE_14950	BAG01317.1	null	acpP	-	5.81037502707341
8	836	MAE_08360	BAG00658.1	null	-	-	5.662342691541423
9	6193	MAE_61930	BAG06015.1	null	-	-	5.6475676213941215
10	3985	MAE_39880	BAG03810.1	null	-	-	5.633809872452501
11	5918	MAE_59180	BAG05740.1	null	-	-	5.6297943398302275
12	5012	MAE_50130	BAG04835.1	null	AtpG	-	5.600558597368026
13	1228	MAE_12290	BAG01051.1	null	-	-	5.593236429351332
14	4401	MAE_44040	BAG04226.1	null	-	-	5.545343596158168
15	731	MAE_07310	BAG00553.1	null	rpl9	-	5.507636804152146
16	1546	MAE_15470	BAG01369.1	null	-	-	5.482953565178765
17	2916	MAE_29180	BAG02740.1	null	-	-	5.440842518854795
18	4736	MAE_47370	BAG04559.1	null	-	-	5.426225468561623
19	3816	MAE_38190	BAG03641.1	null	-	-	5.391898397263643
20	5013	MAE_50140	BAG04836.1	null	atpF	-	5.3908193543155445
21	44	MAE_00440	BAF99865.1	null	-	-	5.348485473060153
22	3972	MAE_39750	BAG03797.1	null	-	-	5.334808268631264
23	2390	MAE_23910	BAG02213.1	null	-	-	5.297331736470465
24	6090	MAE_60900	BAG05912.1	null	-	-	5.270958694607428
25	4399	MAE_44020	BAG04224.1	null	-	-	5.260757960722676
26	4312	MAE_43150	BAG04137.1	null	-	-	5.255062930235462
27	916	MAE_09170	BAG00739.1	null	-	-	5.242288947798164
28	2543	MAE_25440	BAG02366.1	null	petM	-	5.160827590426093
29	982	MAE_09830	BAG00805.1	null	-	-	5.121777656435948
30	5139	MAE_51400	BAG04962.1	null	-	-	5.1186409641921875
31	4968	MAE_49690	BAG04791.1	null	-	-	5.106890226393878
32	762	MAE_07620	BAG00584.1	null	-	-	5.089831459670998
33	3729	MAE_37320	BAG03554.1	null	-	-	5.087397589690333
34	1409	MAE_14100	BAG01232.1	null	-	-	5.061758231043659
35	3823	MAE_38260	BAG03648.1	null	-	-	5.058762306069627
36	1200	MAE_12010	BAG01023.1	null	-	-	5.037648297428546
37	3742	MAE_37450	BAG03567.1	null	-	-	5.033835754407837
38	136	MAE_01360	BAF99957.1	null	-	-	5.027201658962889
39	2190	MAE_21910	BAG02013.1	null	-	-	5.014352340036876
40	2725	MAE_27250	BAG02547.1	null	-	-	5.014352340036876
41	793	MAE_07930	BAG00615.1	null	-	-	5.011275447628627
42	5967	MAE_59670	BAG05789.1	null	-	-	4.987918280191839
43	341	MAE_03410	BAG00163.1	null	groEL2	-	4.986076865971366
44	3004	MAE_30060	BAG02828.1	null	psbY	-	4.970052491103626
45	5432	MAE_54330	BAG05255.1	null	-	-	4.968378469136656
46	1543	MAE_15440	BAG01366.1	null	-	-	4.957189475696262
47	5733	MAE_57340	BAG05556.1	null	rps17	-	4.946512434826492
48	3887	MAE_38900	BAG03712.1	null	-	-	4.94597884757009
49	5050	MAE_50510	BAG04873.1	null	-	-	4.938395623265763
50	3593	MAE_35960	BAG03418.1	null	-	-	4.927875965888646
51	3359	MAE_33630	BAG03185.1	null	-	-	4.92629944381593
52	3814	MAE_38170	BAG03639.1	null	-	-	4.925720640031937
53	4656	MAE_46590	BAG04481.1	null	-	-	4.922598791320031
54	5789	MAE_57890	BAG05611.1	null	-	-	4.916925457866094
55	1130	MAE_11310	BAG00953.1	null	rps6	-	4.890276263907139
56	4462	MAE_44650	BAG04287.1	null	-	-	4.882022882541402
57	3755	MAE_37580	BAG03580.1	null	gvpAI	-	4.875970902041982
58	5728	MAE_57290	BAG05551.1	null	rpl6	-	4.867233791302228
59	1809	MAE_18100	BAG01632.1	null	-	-	4.853251074531291
60	3956	MAE_39590	BAG03781.1	null	-	-	4.8502390803815585
61	2147	MAE_21480	BAG01970.1	null	-	-	4.846786468377514
62	4605	MAE_46080	BAG04430.1	null	groEL1	-	4.827576291903565
63	5769	MAE_57690	BAG05591.1	null	-	-	4.826505196328401
64	5759	MAE_57595	BAG48297.1	null	rps16	-	4.814973802126449
65	351	MAE_03510	BAG00173.1	null	-	-	4.811662553702966
66	5771	MAE_57710	BAG05593.1	null	-	-	4.787604827574162
67	2822	MAE_28220	BAG02644.1	null	-	-	4.785531608453321
68	3757	MAE_37600	BAG03582.1	null	gvpAIII	-	4.78258509676655
69	6170	MAE_61700	BAG05992.1	null	-	-	4.78191795497325
70	205	MAE_02050	BAG00027.1	null	-	-	4.765939266051831
71	1138	MAE_11390	BAG00961.1	null	-	-	4.762966206843522
72	3738	MAE_37410	BAG03563.1	null	-	-	4.760755800968634
73	3219	MAE_32210	BAG03043.1	null	psbZ	-	4.760362893300752
74	5612	MAE_56130	BAG05435.1	null	-	-	4.751010959912656
75	3822	MAE_38250	BAG03647.1	null	-	-	4.7509834070165295
76	972	MAE_09730	BAG00795.1	null	pilO	-	4.737399016337664
77	2812	MAE_28120	BAG02634.1	null	-	-	4.731425510475081
78	899	MAE_09000	BAG00722.1	null	-	-	4.731105837558907
79	3463	MAE_34660	BAG03288.1	null	-	-	4.731105837558907
80	4848	MAE_48490	BAG04671.1	null	-	-	4.731105837558907
81	5096	MAE_50970	BAG04919.1	null	-	-	4.731105837558907
82	4655	MAE_46580	BAG04480.1	null	-	-	4.729559067639792
83	1422	MAE_14230	BAG01245.1	null	-	-	4.726834398821191
84	94	MAE_00940	BAF99915.1	null	ycf65	-	4.719859702029787
85	3384	MAE_33875	BAG48284.1	null	-	-	4.718077280396526
86	2272	MAE_22730	BAG02095.1	null	-	-	4.706511137360107
87	2908	MAE_29100	BAG02732.1	null	-	-	4.706022733427153
88	1568	MAE_15690	BAG01391.1	null	-	-	4.704044682736105
89	468	MAE_04680	BAG00290.1	null	ftsY	-	4.699278713977559
90	6270	MAE_62700	BAG06092.1	null	-	-	4.677833006795149
91	6009	MAE_60090	BAG05831.1	null	-	-	4.677184173861477
92	4622	MAE_46250	BAG04447.1	null	-	-	4.676193355084888
93	5578	MAE_55790	BAG05401.1	null	-	-	4.675306302895484
94	1641	MAE_16420	BAG01464.1	null	-	-	4.672791624312572
95	1503	MAE_15040	BAG01326.1	null	-	-	4.66770523749665
96	3654	MAE_36570	BAG03479.1	null	psbN1	-	4.667236893933974
97	5768	MAE_57680	BAG05590.1	null	-	-	4.6621289926859975
98	3793	MAE_37960	BAG03618.1	null	-	-	4.652767295583691
99	2854	MAE_28540	BAG02676.1	null	-	-	4.644324004565032
100	774	MAE_07740	BAG00596.1	null	-	-	4.644234894021031
101	1880	MAE_18810	BAG01703.1	null	-	-	4.64205967772881
102	6135	MAE_61350	BAG05957.1	null	-	-	4.63344849417949
103	6136	MAE_61360	BAG05958.1	null	copG	-	4.633013472671647
104	2040	MAE_20410	BAG01863.1	null	-	-	4.623281914386709
105	3181	MAE_31830	BAG03005.1	null	-	-	4.618859088533389
106	2046	MAE_20470	BAG01869.1	null	-	-	4.618390726660744
107	2671	MAE_26710	BAG02493.1	null	-	-	4.614235034620404
108	1133	MAE_11340	BAG00956.1	null	-	-	4.612279556922566
109	3794	MAE_37970	BAG03619.1	null	-	-	4.602171756099677
110	3116	MAE_31180	BAG02940.1	null	-	-	4.600348111605024
111	6194	MAE_61940	BAG06016.1	null	-	-	4.595295556377707
112	244	MAE_02440	BAG00066.1	null	-	-	4.595165434764322
113	3756	MAE_37590	BAG03581.1	null	gvpAII	-	4.59508355218508
114	4654	MAE_46570	BAG04479.1	null	-	-	4.593769475661804
115	812	MAE_08120	BAG00634.1	null	-	-	4.591834749918455
116	3992	MAE_39950	BAG03817.1	null	-	-	4.5855541974137015
117	5344	MAE_53440	BAG05166.1	null	-	-	4.575811692439643
118	6073	MAE_60730	BAG05895.1	null	-	-	4.573861747485554
119	1823	MAE_18240	BAG01646.1	null	cobO	-	4.572197992367585
120	5617	MAE_56180	BAG05440.1	null	-	-	4.568922119527372
121	2057	MAE_20580	BAG01880.1	null	-	-	4.566469147303492
122	134	MAE_01345	BAG48268.1	null	-	-	4.565944019050449
123	5014	MAE_50150	BAG04837.1	null	atpD	-	4.562960486353826
124	2388	MAE_23890	BAG02211.1	null	-	-	4.560578195509583
125	2670	MAE_26700	BAG02492.1	null	-	-	4.555670858603443
126	3875	MAE_38780	BAG03700.1	null	-	-	4.553013672304778
127	1106	MAE_11070	BAG00929.1	null	-	-	4.55176954420695
128	954	MAE_09550	BAG00777.1	null	-	-	4.547589257679226
129	5595	MAE_55960	BAG05418.1	null	-	-	4.535760823727291
130	4671	MAE_46730	BAG04495.1	null	-	-	4.533158548874885
131	4732	MAE_47330	BAG04555.1	null	-	-	4.532828376281226
132	2668	MAE_26680	BAG02490.1	null	-	-	4.531014036652138
133	3349	MAE_33530	BAG03175.1	null	-	-	4.530549615602463
134	2004	MAE_20050	BAG01827.1	null	-	-	4.52658067751129
135	4618	MAE_46210	BAG04443.1	null	-	-	4.521893384253738
136	5303	MAE_53030	BAG05125.1	null	-	-	4.517877170723844
137	4819	MAE_48200	BAG04642.1	null	-	-	4.515497402601711
138	801	MAE_08010	BAG00623.1	null	rpl21	-	4.504734870401512
139	5963	MAE_59630	BAG05785.1	null	-	-	4.503142460494321
140	5502	MAE_55030	BAG05325.1	null	-	-	4.500201922949686
141	6244	MAE_62440	BAG06066.1	null	-	-	4.497974939627763
142	2435	MAE_24360	BAG02258.1	null	-	-	4.495297371652322
143	5302	MAE_53020	BAG05124.1	null	-	-	4.492693274892028
144	4408	MAE_44110	BAG04233.1	null	-	-	4.4861796493250266
145	5778	MAE_57780	BAG05600.1	null	-	-	4.476523230878816
146	145	MAE_01450	BAF99966.1	null	-	-	4.473070383706215
147	2092	MAE_20930	BAG01915.1	null	-	-	4.473070383706215
148	5772	MAE_57720	BAG05594.1	null	-	-	4.470792546467002
149	2675	MAE_26750	BAG02497.1	null	-	-	4.465686837066967
150	4043	MAE_40460	BAG03868.1	null	-	-	4.459885800058023
151	3916	MAE_39190	BAG03741.1	null	-	-	4.458212589723498
152	73	MAE_00730	BAF99894.1	null	-	-	4.445071228276101
153	1742	MAE_17430	BAG01565.1	null	-	-	4.437447924238491
154	3016	MAE_30180	BAG02840.1	null	infC	-	4.437199164301272
155	5606	MAE_56070	BAG05429.1	null	-	-	4.434722989305467
156	3881	MAE_38840	BAG03706.1	null	minE	-	4.4328990609289
157	3019	MAE_30210	BAG02843.1	null	-	-	4.427305870557421
158	5614	MAE_56150	BAG05437.1	null	-	-	4.423828477010378
159	1579	MAE_15800	BAG01402.1	null	-	-	4.417217766194524
160	6176	MAE_61760	BAG05998.1	null	-	-	4.415987164982271
161	6112	MAE_61120	BAG05934.1	null	-	-	4.415055865609782
162	4498	MAE_45010	BAG04323.1	null	-	-	4.414875515865208
163	556	MAE_05560	BAG00378.1	null	-	-	4.413631474166945
164	4657	MAE_46600	BAG04482.1	null	-	-	4.411296090353038
165	2627	MAE_26270	BAG02449.1	null	-	-	4.409588360753109
166	1702	MAE_17030	BAG01525.1	null	-	-	4.406376741405234
167	5473	MAE_54740	BAG05296.1	null	-	-	4.405512400433453
168	2873	MAE_28750	BAG02697.1	null	-	-	4.4052856041277275
169	4956	MAE_49570	BAG04779.1	null	-	-	4.403675631166991
170	3568	MAE_35710	BAG03393.1	null	-	-	4.403514766597923
171	2159	MAE_21600	BAG01982.1	null	-	-	4.402407319814461
172	2203	MAE_22040	BAG02026.1	null	-	-	4.400123765880419
173	5726	MAE_57270	BAG05549.1	null	rps5	-	4.398871654201755
174	1659	MAE_16600	BAG01482.1	null	-	-	4.389342832868553
175	291	MAE_02910	BAG00113.1	null	-	-	4.389176517585672
176	4871	MAE_48720	BAG04694.1	null	-	-	4.388748876688167
177	3449	MAE_34520	BAG03274.1	null	-	-	4.382845102065437
178	2475	MAE_24760	BAG02298.1	null	-	-	4.382593800277863
179	6188	MAE_61880	BAG06010.1	null	-	-	4.382239425485925
180	4804	MAE_48050	BAG04627.1	null	rps18	-	4.380685430791076
181	3300	MAE_33020	BAG03124.1	null	psbF	-	4.377963713577713
182	3199	MAE_32010	BAG03023.1	null	psaK1	-	4.37729419810583
183	2844	MAE_28440	BAG02666.1	null	-	-	4.373252213625146
184	1135	MAE_11360	BAG00958.1	null	-	-	4.3730239531920905
185	5999	MAE_59990	BAG05821.1	null	-	-	4.372426960456237
186	2669	MAE_26690	BAG02491.1	null	-	-	4.371717938500239
187	3598	MAE_36010	BAG03423.1	null	psaK2	-	4.371260590288431
188	1380	MAE_13810	BAG01203.1	null	-	-	4.362025618975899
189	2133	MAE_21340	BAG01956.1	null	-	-	4.361775349600834
190	911	MAE_09120	BAG00734.1	null	-	-	4.36084642502781
191	5583	MAE_55840	BAG05406.1	null	-	-	4.36070642496471
192	3371	MAE_33750	BAG03197.1	null	-	-	4.3605044297086115
193	5326	MAE_53260	BAG05148.1	null	psbM	-	4.356600512379237
194	3216	MAE_32185	BAG48282.1	null	-	-	4.3565671309873775
195	6067	MAE_60670	BAG05889.1	null	-	-	4.355157225168875
196	4338	MAE_43410	BAG04163.1	null	-	-	4.352203199112051
197	1203	MAE_12040	BAG01026.1	null	-	-	4.349554273433674
198	2322	MAE_23230	BAG02145.1	null	-	-	4.348899639833302
199	3652	MAE_36550	BAG03477.1	null	psbN2	-	4.348850448922072
200	1361	MAE_13620	BAG01184.1	null	dnaK	-	4.347797589028258
201	697	MAE_06970	BAG00519.1	null	-	-	4.346408218149682
202	5730	MAE_57310	BAG05553.1	null	rpl5	-	4.345915601683677
203	1296	MAE_12970	BAG01119.1	null	ycf37	-	4.34484244901872
204	184	MAE_01840	BAG00006.1	null	-	-	4.342439626839322
205	2795	MAE_27950	BAG02617.1	null	cpcF	-	4.34240902862194
206	4985	MAE_49860	BAG04808.1	null	-	-	4.341882507658145
207	5682	MAE_56830	BAG05505.1	null	-	-	4.341856522972256
208	3115	MAE_31170	BAG02939.1	null	-	-	4.339971430301324
209	3301	MAE_33030	BAG03125.1	null	psbE	-	4.338934841195248
210	1434	MAE_14350	BAG01257.1	null	-	-	4.337878839005781
211	5261	MAE_52610	BAG05083.1	null	-	-	4.333997696838911
212	258	MAE_02580	BAG00080.1	null	-	-	4.328825761115356
213	1189	MAE_11900	BAG01012.1	null	psbK	-	4.32628141507316
214	5852	MAE_58520	BAG05674.1	null	-	-	4.325147461623361
215	5640	MAE_56410	BAG05463.1	null	-	-	4.321884756365262
216	5641	MAE_56420	BAG05464.1	null	ndhE	-	4.31714674103263
217	7	MAE_00070	BAF99828.1	null	-	-	4.316302708217082
218	5740	MAE_57410	BAG05563.1	null	rpl23	-	4.314665133692157
219	1508	MAE_15090	BAG01331.1	null	-	-	4.3122276711138285
220	5605	MAE_56060	BAG05428.1	null	-	-	4.311103577037262
221	1773	MAE_17740	BAG01596.1	null	-	-	4.3092699475095255
222	1107	MAE_11080	BAG00930.1	null	-	-	4.302569314982496
223	3387	MAE_33900	BAG03212.1	null	-	-	4.30110032178305
224	6053	MAE_60530	BAG05875.1	null	-	-	4.296191238197733
225	3056	MAE_30580	BAG02880.1	null	-	-	4.294948674105673
226	5770	MAE_57700	BAG05592.1	null	-	-	4.287307169049087
227	2215	MAE_22160	BAG02038.1	null	-	-	4.28660627206542
228	644	MAE_06440	BAG00466.1	null	-	-	4.283118190951015
229	628	MAE_06280	BAG00450.1	null	rps15	-	4.281346694658789
230	3296	MAE_32980	BAG03120.1	null	-	-	4.278215010599857
231	5520	MAE_55210	BAG05343.1	null	-	-	4.2771255293339845
232	1852	MAE_18530	BAG01675.1	null	-	-	4.273620954286873
233	3325	MAE_33290	BAG03151.1	null	-	-	4.268571670336818
234	5731	MAE_57320	BAG05554.1	null	rpl24	-	4.266502258492825
235	1923	MAE_19240	BAG01746.1	null	rfbM	-	4.266310424032489
236	5579	MAE_55800	BAG05402.1	null	-	-	4.263158930914653
237	794	MAE_07940	BAG00616.1	null	-	-	4.2580031354882015
238	1233	MAE_12340	BAG01056.1	null	-	-	4.256369337179286
239	1556	MAE_15570	BAG01379.1	null	leuB	-	4.25023569841835
240	5166	MAE_51670	BAG04989.1	null	cpcA2	-	4.246630192877288
241	93	MAE_00930	BAF99914.1	null	atpE	-	4.245110152328018
242	558	MAE_05580	BAG00380.1	null	-	-	4.244878980347599
243	1140	MAE_11410	BAG00963.1	null	-	-	4.244608213222146
244	5581	MAE_55820	BAG05404.1	null	-	-	4.243171717461529
245	4903	MAE_49040	BAG04726.1	null	ycf3	-	4.240189466240398
246	4491	MAE_44940	BAG04316.1	null	tsf	-	4.237565457309795
247	4561	MAE_45640	BAG04386.1	null	-	-	4.237313669818849
248	680	MAE_06805	BAG48272.1	null	-	-	4.2361527910759795
249	5035	MAE_50360	BAG04858.1	null	-	-	4.236043080589671
250	971	MAE_09720	BAG00794.1	null	pilN	-	4.235557435823761
251	3683	MAE_36860	BAG03508.1	null	-	-	4.235364837257807
252	2121	MAE_21220	BAG01944.1	null	-	-	4.232208280745717
253	5368	MAE_53680	BAG05190.1	null	ffh	-	4.228675825545326
254	1412	MAE_14130	BAG01235.1	null	-	-	4.227201879884582
255	2709	MAE_27090	BAG02531.1	null	-	-	4.2195110386879096
256	261	MAE_02610	BAG00083.1	null	-	-	4.2189580612186575
257	5848	MAE_58480	BAG05670.1	null	-	-	4.2186196361124395
258	5850	MAE_58500	BAG05672.1	null	-	-	4.2186196361124395
259	2640	MAE_26400	BAG02462.1	null	-	-	4.218562292358967
260	4384	MAE_43870	BAG04209.1	null	rpl10	-	4.2183475900162195
261	5437	MAE_54380	BAG05260.1	null	ytfC	-	4.217883771437818
262	2580	MAE_25810	BAG02403.1	null	-	-	4.212473906480497
263	5590	MAE_55910	BAG05413.1	null	ycf50	-	4.209628544191647
264	4667	MAE_46690	BAG04491.1	null	-	-	4.2088064877037406
265	1308	MAE_13090	BAG01131.1	null	-	-	4.204894568254564
266	5627	MAE_56280	BAG05450.1	null	petJ	-	4.202307944736627
267	5245	MAE_52460	BAG05068.1	null	-	-	4.202142134704582
268	1251	MAE_12520	BAG01074.1	null	-	-	4.2014330597712695
269	3346	MAE_33500	BAG03172.1	null	-	-	4.19898675232951
270	4530	MAE_45330	BAG04355.1	null	-	-	4.195175584406053
271	5400	MAE_54000	BAG05222.1	null	psbH	-	4.194927949483709
272	2199	MAE_22005	BAG48277.1	null	-	-	4.193652315220236
273	1193	MAE_11940	BAG01016.1	null	-	-	4.193479844760276
274	5290	MAE_52900	BAG05112.1	null	sigE	-	4.192092321499726
275	1255	MAE_12560	BAG01078.1	null	cpcD	-	4.191695673709659
276	1854	MAE_18550	BAG01677.1	null	nadC	-	4.191039969551382
277	1862	MAE_18630	BAG01685.1	null	-	-	4.190968172797109
278	3247	MAE_32490	BAG03071.1	null	-	-	4.190542635844057
279	3242	MAE_32440	BAG03066.1	null	-	-	4.189495739286746
280	5011	MAE_50120	BAG04834.1	null	atpH	-	4.188196387269268
281	2195	MAE_21960	BAG02018.1	null	-	-	4.184390994520553
282	3977	MAE_39800	BAG03802.1	null	-	-	4.1832080440152755
283	1935	MAE_19360	BAG01758.1	null	-	-	4.181811866481583
284	5745	MAE_57460	BAG05568.1	null	glnB	-	4.1806421757286225
285	4087	MAE_40900	BAG03912.1	null	-	-	4.180154416292409
286	1267	MAE_12680	BAG01090.1	null	-	-	4.177793491814721
287	627	MAE_06270	BAG00449.1	null	-	-	4.176162177937178
288	6195	MAE_61950	BAG06017.1	null	-	-	4.176067952191043
289	4673	MAE_46750	BAG04497.1	null	-	-	4.17434906429773
290	2829	MAE_28290	BAG02651.1	null	-	-	4.173443109707017
291	2312	MAE_23130	BAG02135.1	null	-	-	4.171640241851759
292	2526	MAE_25270	BAG02349.1	null	-	-	4.171342850166446
293	1405	MAE_14060	BAG01228.1	null	-	-	4.170189064094114
294	2869	MAE_28690	BAG02691.1	null	-	-	4.16978299276053
295	912	MAE_09130	BAG00735.1	null	-	-	4.1688670314418745
296	4591	MAE_45940	BAG04416.1	null	-	-	4.166761153812194
297	1891	MAE_18920	BAG01714.1	null	-	-	4.1661792664491895
298	102	MAE_01020	BAF99923.1	null	-	-	4.165712700800367
299	2307	MAE_23080	BAG02130.1	null	-	-	4.164612589823581
300	3298	MAE_33000	BAG03122.1	null	psbJ	-	4.162795005776663
301	5170	MAE_51710	BAG04993.1	null	-	-	4.162444303260819
302	1555	MAE_15560	BAG01378.1	null	-	-	4.161984780697563
303	3246	MAE_32480	BAG03070.1	null	ctpA	-	4.158500491227632
304	3834	MAE_38370	BAG03659.1	null	hemK	-	4.157989997805668
305	5679	MAE_56800	BAG05502.1	null	-	-	4.157843728292924
306	1196	MAE_11970	BAG01019.1	null	-	-	4.157435097747682
307	1379	MAE_13800	BAG01202.1	null	-	-	4.157191896511242
308	1046	MAE_10470	BAG00869.1	null	-	-	4.156832373392903
309	5103	MAE_51040	BAG04926.1	null	-	-	4.156368620725648
310	625	MAE_06250	BAG00447.1	null	-	-	4.154682069560203
311	104	MAE_01040	BAF99925.1	null	-	-	4.15465654875916
312	3510	MAE_35130	BAG03335.1	null	abrB	-	4.1542106135465815
313	3194	MAE_31960	BAG03018.1	null	secA	-	4.1536099756555975
314	3172	MAE_31740	BAG02996.1	null	kaiB	-	4.153389956535091
315	6119	MAE_61190	BAG05941.1	null	-	-	4.153267764155513
316	4557	MAE_45600	BAG04382.1	null	-	-	4.152667693817298
317	853	MAE_08540	BAG00676.1	null	-	-	4.152325278992603
318	4334	MAE_43370	BAG04159.1	null	-	-	4.151949974398718
319	6199	MAE_61990	BAG06021.1	null	-	-	4.151141518892784
320	5685	MAE_56860	BAG05508.1	null	-	-	4.148093116381258
321	3366	MAE_33700	BAG03192.1	null	-	-	4.147227497757789
322	3253	MAE_32550	BAG03077.1	null	-	-	4.144835270873489
323	5662	MAE_56630	BAG05485.1	null	topA	-	4.1440539678352994
324	4793	MAE_47940	BAG04616.1	null	ccmK2	-	4.142679351031116
325	5436	MAE_54370	BAG05259.1	null	-	-	4.141109491211964
326	6012	MAE_60120	BAG05834.1	null	-	-	4.140387179075201
327	589	MAE_05890	BAG00411.1	null	-	-	4.14029026565532
328	4620	MAE_46230	BAG04445.1	null	apcD	-	4.136599435768214
329	4926	MAE_49270	BAG04749.1	null	-	-	4.136060643984707
330	701	MAE_07010	BAG00523.1	null	-	-	4.133923607871579
331	4509	MAE_45120	BAG04334.1	null	-	-	4.132383064832983
332	4158	MAE_41610	BAG03983.1	null	-	-	4.130433274584871
333	5964	MAE_59640	BAG05786.1	null	-	-	4.130299954420996
334	2471	MAE_24720	BAG02294.1	null	-	-	4.129079884271095
335	3698	MAE_37010	BAG03523.1	null	-	-	4.127047957973749
336	2237	MAE_22380	BAG02060.1	null	-	-	4.127039218599582
337	5899	MAE_58990	BAG05721.1	null	-	-	4.126106073398085
338	3265	MAE_32670	BAG03089.1	null	-	-	4.124074524041363
339	1897	MAE_18980	BAG01720.1	null	-	-	4.120328324086049
340	834	MAE_08340	BAG00656.1	null	-	-	4.118814740975091
341	5932	MAE_59320	BAG05754.1	null	-	-	4.117364803466264
342	2768	MAE_27680	BAG02590.1	null	-	-	4.1170285976916325
343	397	MAE_03975	BAG48271.1	null	-	-	4.115825661098258
344	5257	MAE_52575	BAG48294.1	null	infA	-	4.115724064514005
345	217	MAE_02170	BAG00039.1	null	-	-	4.114838783021509
346	6206	MAE_62060	BAG06028.1	null	ftsH	-	4.114400178083682
347	4678	MAE_46800	BAG04502.1	null	-	-	4.114229266922542
348	4332	MAE_43350	BAG04157.1	null	rpl35	-	4.110242468474037
349	4478	MAE_44810	BAG04303.1	null	ycf4	-	4.110234544621621
350	4281	MAE_42840	BAG04106.1	null	-	-	4.1099517880316965
351	4575	MAE_45780	BAG04400.1	null	chlD	-	4.108051437619244
352	2467	MAE_24680	BAG02290.1	null	-	-	4.107498204580052
353	1365	MAE_13660	BAG01188.1	null	-	-	4.106946154448397
354	5804	MAE_58040	BAG05626.1	null	-	-	4.106519560306378
355	303	MAE_03030	BAG00125.1	null	-	-	4.104536329960681
356	5505	MAE_55060	BAG05328.1	null	-	-	4.104493579228749
357	1836	MAE_18370	BAG01659.1	null	pstC	-	4.103660252285974
358	3673	MAE_36760	BAG03498.1	null	-	-	4.101608057849702
359	3646	MAE_36490	BAG03471.1	null	psbU	-	4.1010644185873515
360	5438	MAE_54390	BAG05261.1	null	psb28	-	4.100927673938195
361	4779	MAE_47800	BAG04602.1	null	-	-	4.0999747878198045
362	3797	MAE_38000	BAG03622.1	null	-	-	4.0999501724725285
363	2348	MAE_23490	BAG02171.1	null	psb27	-	4.099123937454068
364	4487	MAE_44900	BAG04312.1	null	-	-	4.098816570646008
365	251	MAE_02510	BAG00073.1	null	-	-	4.098439523577308
366	1788	MAE_17890	BAG01611.1	null	-	-	4.098323616810201
367	1635	MAE_16360	BAG01458.1	null	-	-	4.09808330877484
368	359	MAE_03590	BAG00181.1	null	-	-	4.097675010129839
369	5954	MAE_59540	BAG05776.1	null	-	-	4.097269331413949
370	635	MAE_06350	BAG00457.1	null	-	-	4.09712938405071
371	4910	MAE_49110	BAG04733.1	null	-	-	4.095924791097987
372	168	MAE_01680	BAF99989.1	null	-	-	4.095645728956923
373	260	MAE_02600	BAG00082.1	null	-	-	4.0950281373937365
374	4811	MAE_48120	BAG04634.1	null	ilvN	-	4.093984493023727
375	3192	MAE_31940	BAG03016.1	null	-	-	4.092891634740932
376	4898	MAE_48990	BAG04721.1	null	-	-	4.092633615415287
377	2935	MAE_29370	BAG02759.1	null	-	-	4.090727969817489
378	4017	MAE_40200	BAG03842.1	null	-	-	4.090681659400324
379	5868	MAE_58680	BAG05690.1	null	-	-	4.089772684925935
380	1542	MAE_15430	BAG01365.1	null	-	-	4.0887403893439975
381	120	MAE_01200	BAF99941.1	null	-	-	4.087403417368927
382	3688	MAE_36910	BAG03513.1	null	-	-	4.086655317531182
383	3713	MAE_37160	BAG03538.1	null	-	-	4.0863460493275285
384	3600	MAE_36030	BAG03425.1	null	folE	-	4.085979565405974
385	2823	MAE_28230	BAG02645.1	null	lysS	-	4.085527340709062
386	717	MAE_07170	BAG00539.1	null	trpD	-	4.085319020934735
387	1458	MAE_14590	BAG01281.1	null	dapB	-	4.0851914648198955
388	3021	MAE_30230	BAG02845.1	null	-	-	4.085087679667913
389	4138	MAE_41410	BAG03963.1	null	-	-	4.084458670161159
390	1704	MAE_17050	BAG01527.1	null	-	-	4.0841663835913
391	5966	MAE_59660	BAG05788.1	null	-	-	4.0833925646332805
392	4421	MAE_44240	BAG04246.1	null	-	-	4.083101262229632
393	4320	MAE_43230	BAG04145.1	null	-	-	4.083070296640729
394	1465	MAE_14660	BAG01288.1	null	-	-	4.082401238513834
395	4798	MAE_47990	BAG04621.1	null	-	-	4.08140342564341
396	799	MAE_07990	BAG00621.1	null	-	-	4.080790569087474
397	806	MAE_08060	BAG00628.1	null	-	-	4.080674704568303
398	6062	MAE_60620	BAG05884.1	null	-	-	4.080215828346223
399	4838	MAE_48390	BAG04661.1	null	-	-	4.079803710407441
400	811	MAE_08110	BAG00633.1	null	-	-	4.078523517429225
401	5604	MAE_56050	BAG05427.1	null	-	-	4.078367376628474
402	1922	MAE_19230	BAG01745.1	null	petA	-	4.077723982379218
403	5214	MAE_52150	BAG05037.1	null	ycf35	-	4.077059686473211
404	5122	MAE_51230	BAG04945.1	null	psbI	-	4.075443970773946
405	5598	MAE_55990	BAG05421.1	null	-	-	4.075006220907923
406	5016	MAE_50170	BAG04839.1	null	atpC	-	4.0747911048103305
407	5337	MAE_53370	BAG05159.1	null	-	-	4.074485064020645
408	620	MAE_06200	BAG00442.1	null	-	-	4.0736193150376785
409	6249	MAE_62490	BAG06071.1	null	purN	-	4.072287140186974
410	408	MAE_04080	BAG00230.1	null	grpE	-	4.072157573009593
411	3310	MAE_33140	BAG03136.1	null	-	-	4.072066562785115
412	978	MAE_09790	BAG00801.1	null	-	-	4.071778797212046
413	5015	MAE_50160	BAG04838.1	null	atpA	-	4.071116864952232
414	197	MAE_01970	BAG00019.1	null	menF	-	4.071072640672749
415	4388	MAE_43910	BAG04213.1	null	rps1	-	4.0704703751294
416	4653	MAE_46560	BAG04478.1	null	-	-	4.0702784286221
417	838	MAE_08390	BAG00661.1	null	-	-	4.068930741150994
418	5631	MAE_56320	BAG05454.1	null	-	-	4.067133607744968
419	810	MAE_08100	BAG00632.1	null	-	-	4.066803016905107
420	851	MAE_08520	BAG00674.1	null	-	-	4.063504282286884
421	2440	MAE_24410	BAG02263.1	null	argB	-	4.062175802597508
422	4862	MAE_48630	BAG04685.1	null	-	-	4.061024850176664
423	2077	MAE_20780	BAG01900.1	null	-	-	4.059502364609865
424	4294	MAE_42970	BAG04119.1	null	-	-	4.057541618550469
425	1095	MAE_10960	BAG00918.1	null	-	-	4.057356742498657
426	6198	MAE_61980	BAG06020.1	null	pntB	-	4.057262379589771
427	1881	MAE_18820	BAG01704.1	null	-	-	4.05689310001819
428	1331	MAE_13320	BAG01154.1	null	-	-	4.055496071026914
429	2399	MAE_24000	BAG02222.1	null	-	-	4.055470375347363
430	963	MAE_09640	BAG00786.1	null	-	-	4.055191898144131
431	2329	MAE_23300	BAG02152.1	null	psaD	-	4.053950653816767
432	4135	MAE_41380	BAG03960.1	null	-	-	4.05288335309327
433	3764	MAE_37670	BAG03589.1	null	gvpF	-	4.050935444886142
434	4142	MAE_41450	BAG03967.1	null	-	-	4.05040253221872
435	767	MAE_07670	BAG00589.1	null	-	-	4.04977200388199
436	2202	MAE_22030	BAG02025.1	null	-	-	4.04925069019702
437	4175	MAE_41780	BAG04000.1	null	-	-	4.046719919228467
438	2169	MAE_21700	BAG01992.1	null	-	-	4.045110662225805
439	13	MAE_00130	BAF99834.1	null	-	-	4.045092923065821
440	1755	MAE_17560	BAG01578.1	null	-	-	4.045085259653472
441	191	MAE_01910	BAG00013.1	null	ftsH	-	4.044687037220844
442	1263	MAE_12640	BAG01086.1	null	-	-	4.043544330691814
443	5990	MAE_59900	BAG05812.1	null	-	-	4.043439134231374
444	6114	MAE_61140	BAG05936.1	null	-	-	4.0431450506186595
445	2372	MAE_23730	BAG02195.1	null	-	-	4.042254825739973
446	4059	MAE_40620	BAG03884.1	null	-	-	4.041108307332002
447	4496	MAE_44990	BAG04321.1	null	-	-	4.038466177575654
448	802	MAE_08020	BAG00624.1	null	rpl27	-	4.037643277237477
449	1887	MAE_18880	BAG01710.1	null	-	-	4.037176004202653
450	6034	MAE_60340	BAG05856.1	null	-	-	4.036361132536576
451	1974	MAE_19750	BAG01797.1	null	-	-	4.035973678173319
452	5202	MAE_52030	BAG05025.1	null	-	-	4.03435976765543
453	4750	MAE_47510	BAG04573.1	null	-	-	4.034172793068245
454	2629	MAE_26290	BAG02451.1	null	-	-	4.034005681838954
455	6230	MAE_62300	BAG06052.1	null	-	-	4.033094960093093
456	5075	MAE_50760	BAG04898.1	null	-	-	4.032863697574457
457	4366	MAE_43690	BAG04191.1	null	psaL	-	4.031125643114179
458	6200	MAE_62000	BAG06022.1	null	-	-	4.031040645084989
459	3119	MAE_31210	BAG02943.1	null	-	-	4.028762516284883
460	4692	MAE_46940	BAG04516.1	null	-	-	4.028212247329119
461	2424	MAE_24250	BAG02247.1	null	-	-	4.026631416485415
462	563	MAE_05630	BAG00385.1	null	secD	-	4.025159813984856
463	798	MAE_07980	BAG00620.1	null	-	-	4.023092228601334
464	5736	MAE_57370	BAG05559.1	null	rps3	-	4.022506619015563
465	1213	MAE_12140	BAG01036.1	null	-	-	4.021207597570166
466	1345	MAE_13460	BAG01168.1	null	-	-	4.020147426895084
467	6196	MAE_61960	BAG06018.1	null	-	-	4.018420066530882
468	4490	MAE_44930	BAG04315.1	null	rps2	-	4.018236343112475
469	237	MAE_02370	BAG00059.1	null	-	-	4.017682469376976
470	2518	MAE_25190	BAG02341.1	null	-	-	4.016715562116739
471	2013	MAE_20140	BAG01836.1	null	-	-	4.015611080908727
472	269	MAE_02690	BAG00091.1	null	-	-	4.01553178249645
473	4438	MAE_44410	BAG04263.1	null	psb29	-	4.014394792157606
474	5917	MAE_59170	BAG05739.1	null	-	-	4.014263410548685
475	5043	MAE_50440	BAG04866.1	null	-	-	4.014255473474287
476	2679	MAE_26790	BAG02501.1	null	-	-	4.01409264275477
477	1811	MAE_18120	BAG01634.1	null	-	-	4.013881836684717
478	2105	MAE_21060	BAG01928.1	null	-	-	4.0136595942013065
479	5549	MAE_55500	BAG05372.1	null	-	-	4.0136595942013065
480	4716	MAE_47180	BAG04540.1	null	-	-	4.012990382664489
481	4301	MAE_43040	BAG04126.1	null	-	-	4.012881170519098
482	839	MAE_08400	BAG00662.1	null	-	-	4.011922182251735
483	5972	MAE_59720	BAG05794.1	null	-	-	4.0113265495562205
484	3978	MAE_39810	BAG03803.1	null	-	-	4.011304720348449
485	4169	MAE_41720	BAG03994.1	null	-	-	4.01124927034903
486	825	MAE_08250	BAG00647.1	null	-	-	4.010383061585344
487	1270	MAE_12710	BAG01093.1	null	-	-	4.008962863173184
488	3149	MAE_31510	BAG02973.1	null	-	-	4.007406433793599
489	3049	MAE_30510	BAG02873.1	null	htrA	-	4.006635213606168
490	4938	MAE_49390	BAG04761.1	null	-	-	4.006404053786107
491	5024	MAE_50250	BAG04847.1	null	-	-	4.005525090739563
492	250	MAE_02500	BAG00072.1	null	rpiA	-	4.004347073665807
493	1414	MAE_14150	BAG01237.1	null	-	-	4.003932613593854
494	1837	MAE_18380	BAG01660.1	null	pstS	-	4.00371838450485
495	3601	MAE_36040	BAG03426.1	null	-	-	4.0031932524066045
496	4228	MAE_42310	BAG04053.1	null	-	-	4.00318011400703
497	4519	MAE_45220	BAG04344.1	null	ureA	-	4.002968780113587
498	1701	MAE_17020	BAG01524.1	null	-	-	4.002848251824703
499	5724	MAE_57250	BAG05547.1	null	secY	-	4.001888596331427
500	3613	MAE_36160	BAG03438.1	null	-	-	4.000932918824472
501	1371	MAE_13720	BAG01194.1	null	-	-	3.999265575713321
502	1343	MAE_13440	BAG01166.1	null	-	-	3.998800608969073
503	1471	MAE_14720	BAG01294.1	null	-	-	3.9987963262515893
504	1700	MAE_17010	BAG01523.1	null	-	-	3.99863764153132
505	3133	MAE_31350	BAG02957.1	null	-	-	3.997995265963318
506	1027	MAE_10280	BAG00850.1	null	ruvA	-	3.997398892562985
507	5783	MAE_57830	BAG05605.1	null	-	-	3.9973520262761046
508	6069	MAE_60690	BAG05891.1	null	-	-	3.996020673068185
509	1199	MAE_12000	BAG01022.1	null	-	-	3.995677010482686
510	4947	MAE_49480	BAG04770.1	null	-	-	3.995517449617036
511	182	MAE_01820	BAG00004.1	null	-	-	3.9953122859072505
512	2158	MAE_21590	BAG01981.1	null	ycf81	-	3.9948832704786135
513	5538	MAE_55390	BAG05361.1	null	ccmK3	-	3.994804490302821
514	6049	MAE_60490	BAG05871.1	null	-	-	3.9946562540400934
515	3923	MAE_39260	BAG03748.1	null	clpB	-	3.9936752639753945
516	4971	MAE_49720	BAG04794.1	null	-	-	3.9932643447991456
517	106	MAE_01060	BAF99927.1	null	-	-	3.9926270677865165
518	1186	MAE_11870	BAG01009.1	null	clpP	-	3.9922317679556723
519	1472	MAE_14730	BAG01295.1	null	-	-	3.9919020627354866
520	5943	MAE_59430	BAG05765.1	null	-	-	3.9912485078708886
521	1945	MAE_19460	BAG01768.1	null	fabD	-	3.9904695251661657
522	5699	MAE_57000	BAG05522.1	null	-	-	3.990339981581711
523	3477	MAE_34800	BAG03302.1	null	-	-	3.986997441129925
524	3446	MAE_34490	BAG03271.1	null	-	-	3.9868924451215846
525	5995	MAE_59950	BAG05817.1	null	-	-	3.9868283899414463
526	5288	MAE_52880	BAG05110.1	null	-	-	3.9860581929458894
527	3766	MAE_37690	BAG03591.1	null	gvpV	-	3.985769339553126
528	2767	MAE_27670	BAG02589.1	null	-	-	3.9857072339628887
529	402	MAE_04020	BAG00224.1	null	oxaA	-	3.9851420760583594
530	172	MAE_01720	BAF99993.1	null	-	-	3.984250035187664
531	3147	MAE_31490	BAG02971.1	null	-	-	3.9840524580477457
532	270	MAE_02700	BAG00092.1	null	-	-	3.9831405355830447
533	988	MAE_09890	BAG00811.1	null	-	-	3.9829782318730222
534	1014	MAE_10150	BAG00837.1	null	-	-	3.9829782318730222
535	3281	MAE_32830	BAG03105.1	null	-	-	3.9829782318730222
536	753	MAE_07530	BAG00575.1	null	-	-	3.982654676524565
537	2323	MAE_23240	BAG02146.1	null	-	-	3.982219768392233
538	5811	MAE_58110	BAG05633.1	null	-	-	3.981637565030465
539	4331	MAE_43340	BAG04156.1	null	rpl20	-	3.980966905123537
540	4479	MAE_44820	BAG04304.1	null	ppiB	-	3.9793873998156903
541	725	MAE_07250	BAG00547.1	null	-	-	3.979041888972209
542	3774	MAE_37770	BAG03599.1	null	-	-	3.9774454585666326
543	5206	MAE_52075	BAG48292.1	null	-	-	3.975925271368429
544	5537	MAE_55380	BAG05360.1	null	-	-	3.975661871288485
545	5160	MAE_51610	BAG04983.1	null	-	-	3.9750514627525178
546	5955	MAE_59550	BAG05777.1	null	-	-	3.9746633957678488
547	5455	MAE_54560	BAG05278.1	null	-	-	3.9741511235994698
548	6123	MAE_61230	BAG05945.1	null	-	-	3.9734149274089723
549	5267	MAE_52670	BAG05089.1	null	-	-	3.971885466057497
550	5723	MAE_57240	BAG05546.1	null	adk	-	3.9703896562165193
551	6064	MAE_60640	BAG05886.1	null	-	-	3.970220991199356
552	5360	MAE_53600	BAG05182.1	null	-	-	3.9698206546534545
553	4005	MAE_40080	BAG03830.1	null	-	-	3.969665193063862
554	4649	MAE_46520	BAG04474.1	null	-	-	3.969242060846436
555	4422	MAE_44250	BAG04247.1	null	psbO	-	3.968695250172214
556	2542	MAE_25430	BAG02365.1	null	psb28	-	3.968649584455201
557	4889	MAE_48900	BAG04712.1	null	glyS	-	3.9682637158673635
558	5184	MAE_51850	BAG05007.1	null	-	-	3.967088448144963
559	1943	MAE_19440	BAG01766.1	null	-	-	3.9657336484871597
560	5092	MAE_50930	BAG04915.1	null	-	-	3.965103901902585
561	382	MAE_03820	BAG00204.1	null	ftsH	-	3.9647961811350836
562	5369	MAE_53690	BAG05191.1	null	-	-	3.964432518060468
563	1294	MAE_12950	BAG01117.1	null	-	-	3.964266620430321
564	3659	MAE_36620	BAG03484.1	null	rpl11	-	3.963729329740347
565	20	MAE_00200	BAF99841.1	null	rfbA	-	3.9630064010073287
566	2757	MAE_27570	BAG02579.1	null	-	-	3.9626420863659257
567	3658	MAE_36610	BAG03483.1	null	nusG	-	3.9623729231199154
568	544	MAE_05440	BAG00366.1	null	-	-	3.9620043905264755
569	3059	MAE_30610	BAG02883.1	null	-	-	3.961803621334203
570	2208	MAE_22090	BAG02031.1	null	-	-	3.96112991508067
571	3702	MAE_37050	BAG03527.1	null	-	-	3.960990496533162
572	2258	MAE_22590	BAG02081.1	null	-	-	3.95944751587791
573	5629	MAE_56300	BAG05452.1	null	-	-	3.9569505873558914
574	1967	MAE_19680	BAG01790.1	null	dnaJ	-	3.9566832155246874
575	1171	MAE_11720	BAG00994.1	null	-	-	3.9564892975293575
576	4944	MAE_49450	BAG04767.1	null	dnaK	-	3.956450077705497
577	4604	MAE_46070	BAG04429.1	null	groES	-	3.9552766124372676
578	1357	MAE_13580	BAG01180.1	null	-	-	3.9550398150131554
579	3896	MAE_38990	BAG03721.1	null	-	-	3.954094726515022
580	994	MAE_09950	BAG00817.1	null	-	-	3.9539981548411793
581	2055	MAE_20560	BAG01878.1	null	-	-	3.9533130701148265
582	1705	MAE_17060	BAG01528.1	null	-	-	3.952894733329599
583	5703	MAE_57040	BAG05526.1	null	-	-	3.952524226946533
584	934	MAE_09350	BAG00757.1	null	-	-	3.95226225579116
585	2560	MAE_25610	BAG02383.1	null	-	-	3.951686012888959
586	565	MAE_05650	BAG00387.1	null	secF	-	3.951631824747089
587	4247	MAE_42500	BAG04072.1	null	-	-	3.951218012765803
588	4412	MAE_44150	BAG04237.1	null	-	-	3.950841415151141
589	2334	MAE_23350	BAG02157.1	null	-	-	3.9507639605362335
590	4019	MAE_40220	BAG03844.1	null	-	-	3.9507600874802296
591	2012	MAE_20130	BAG01835.1	null	-	-	3.9492206751596677
592	2603	MAE_26040	BAG02426.1	null	-	-	3.9491451964659428
593	30	MAE_00300	BAF99851.1	null	natC	-	3.948474837731754
594	1783	MAE_17840	BAG01606.1	null	-	-	3.9463223766215663
595	823	MAE_08230	BAG00645.1	null	-	-	3.9454103668000124
596	2894	MAE_28960	BAG02718.1	null	-	-	3.9441824994005352
597	5404	MAE_54040	BAG05226.1	null	-	-	3.943352616136793
598	3131	MAE_31330	BAG02955.1	null	cysC	-	3.9432578024210097
599	1028	MAE_10290	BAG00851.1	null	-	-	3.942617957950181
600	4609	MAE_46120	BAG04434.1	null	-	-	3.942499167378036
601	2112	MAE_21130	BAG01935.1	null	-	-	3.9413929329860866
602	653	MAE_06530	BAG00475.1	null	ndhD1	-	3.940881546995155
603	5718	MAE_57190	BAG05541.1	null	clpP	-	3.940458160062099
604	1463	MAE_14640	BAG01286.1	null	-	-	3.940434330328682
605	2187	MAE_21880	BAG02010.1	null	-	-	3.939248880175765
606	5253	MAE_52540	BAG05076.1	null	rpoA	-	3.939063215023634
607	1143	MAE_11440	BAG00966.1	null	hspA	-	3.9390392257506526
608	3748	MAE_37510	BAG03573.1	null	-	-	3.938963429739268
609	2097	MAE_20980	BAG01920.1	null	trpA	-	3.938759450649342
610	6156	MAE_61560	BAG05978.1	null	moaC	-	3.938691093502575
611	5600	MAE_56010	BAG05423.1	null	fus	-	3.9384313998820217
612	4872	MAE_48730	BAG04695.1	null	-	-	3.938111776759787
613	2336	MAE_23370	BAG02159.1	null	-	-	3.9367847101382174
614	4212	MAE_42150	BAG04037.1	null	-	-	3.9346545374381994
615	1567	MAE_15680	BAG01390.1	null	-	-	3.9340671039183714
616	4700	MAE_47020	BAG04524.1	null	ppa	-	3.9323853377995666
617	807	MAE_08070	BAG00629.1	null	accA	-	3.932086309268809
618	3630	MAE_36330	BAG03455.1	null	-	-	3.932051095555904
619	2756	MAE_27560	BAG02578.1	null	-	-	3.93096418764119
620	1569	MAE_15700	BAG01392.1	null	-	-	3.9303030804627155
621	428	MAE_04280	BAG00250.1	null	-	-	3.929919100428067
622	6082	MAE_60820	BAG05904.1	null	sasA	-	3.9298573781613255
623	1432	MAE_14330	BAG01255.1	null	infB	-	3.929133044133688
624	973	MAE_09740	BAG00796.1	null	pilQ	-	3.9291306113979947
625	3364	MAE_33680	BAG03190.1	null	-	-	3.928843035260254
626	5961	MAE_59610	BAG05783.1	null	-	-	3.924761396137287
627	5608	MAE_56090	BAG05431.1	null	-	-	3.924331096580312
628	608	MAE_06080	BAG00430.1	null	-	-	3.923085806741408
629	1141	MAE_11420	BAG00964.1	null	-	-	3.922779162002734
630	2364	MAE_23650	BAG02187.1	null	-	-	3.9224496080625078
631	4406	MAE_44090	BAG04231.1	null	-	-	3.9218826968090794
632	264	MAE_02640	BAG00086.1	null	-	-	3.921666280676482
633	5835	MAE_58350	BAG05657.1	null	-	-	3.921363902765499
634	4754	MAE_47550	BAG04577.1	null	-	-	3.9210728097376433
635	364	MAE_03640	BAG00186.1	null	-	-	3.920812984962816
636	2710	MAE_27100	BAG02532.1	null	-	-	3.91993109748941
637	6079	MAE_60790	BAG05901.1	null	-	-	3.9197372749582033
638	4269	MAE_42720	BAG04094.1	null	-	-	3.91890847389294
639	223	MAE_02230	BAG00045.1	null	-	-	3.9188135329775435
640	2047	MAE_20480	BAG01870.1	null	-	-	3.9184192634730985
641	4454	MAE_44570	BAG04279.1	null	-	-	3.9183558800365152
642	2858	MAE_28580	BAG02680.1	null	-	-	3.9176976198885685
643	4218	MAE_42210	BAG04043.1	null	ndhD2	-	3.9164554333198276
644	5034	MAE_50350	BAG04857.1	null	-	-	3.9160774187247562
645	4675	MAE_46770	BAG04499.1	null	-	-	3.9159428103823113
646	2727	MAE_27270	BAG02549.1	null	rps21	-	3.914329730995605
647	4568	MAE_45710	BAG04393.1	null	hspA	-	3.914050618945426
648	4596	MAE_45990	BAG04421.1	null	-	-	3.9139354843732965
649	1564	MAE_15650	BAG01387.1	null	-	-	3.9136337088610293
650	1064	MAE_10650	BAG00887.1	null	-	-	3.9135756076613863
651	1594	MAE_15950	BAG01417.1	null	dnaK	-	3.9129156664271383
652	6099	MAE_60990	BAG05921.1	null	-	-	3.912695762881674
653	113	MAE_01130	BAF99934.1	null	-	-	3.9125339497947573
654	691	MAE_06915	BAG48273.1	null	-	-	3.911591409683057
655	959	MAE_09600	BAG00782.1	null	prfB	-	3.9112098443592527
656	949	MAE_09500	BAG00772.1	null	-	-	3.9106739262655146
657	5297	MAE_52970	BAG05119.1	null	-	-	3.910387288867751
658	3503	MAE_35060	BAG03328.1	null	-	-	3.910242159928361
659	4463	MAE_44660	BAG04288.1	null	-	-	3.909694505610178
660	5269	MAE_52690	BAG05091.1	null	gltX	-	3.9081833927271936
661	3744	MAE_37470	BAG03569.1	null	-	-	3.908140488342856
662	2849	MAE_28490	BAG02671.1	null	-	-	3.90800771599022
663	2197	MAE_21980	BAG02020.1	null	-	-	3.9073065968722913
664	1052	MAE_10530	BAG00875.1	null	-	-	3.9063368877700864
665	1247	MAE_12480	BAG01070.1	null	-	-	3.9059308034299893
666	4129	MAE_41320	BAG03954.1	null	-	-	3.905174952346002
667	2692	MAE_26920	BAG02514.1	null	-	-	3.9049209271503313
668	4394	MAE_43970	BAG04219.1	null	-	-	3.9047820635254293
669	1605	MAE_16060	BAG01428.1	null	-	-	3.903964782591251
670	5642	MAE_56430	BAG05465.1	null	ndhG	-	3.9030241961427627
671	3990	MAE_39930	BAG03815.1	null	-	-	3.902321027772561
672	6165	MAE_61650	BAG05987.1	null	-	-	3.9021550031624863
673	1297	MAE_12980	BAG01120.1	null	-	-	3.901379114793362
674	1998	MAE_19990	BAG01821.1	null	-	-	3.90106177970204
675	1828	MAE_18290	BAG01651.1	null	-	-	3.9009220061305516
676	3151	MAE_31530	BAG02975.1	null	-	-	3.900730471480963
677	4364	MAE_43670	BAG04189.1	null	pgk	-	3.900518570481401
678	2910	MAE_29120	BAG02734.1	null	-	-	3.898205532426255
679	4425	MAE_44285	BAG48289.1	null	-	-	3.8969166331332423
680	4149	MAE_41520	BAG03974.1	null	-	-	3.896075150325144
681	1915	MAE_19160	BAG01738.1	null	-	-	3.8959659845241155
682	1026	MAE_10270	BAG00849.1	null	apcA	-	3.89583074425392
683	5866	MAE_58660	BAG05688.1	null	-	-	3.8941105710302697
684	5193	MAE_51940	BAG05016.1	null	-	-	3.8937432990030163
685	3180	MAE_31820	BAG03004.1	null	-	-	3.8933455980290197
686	5708	MAE_57090	BAG05531.1	null	-	-	3.8926078754575357
687	5285	MAE_52850	BAG05107.1	null	-	-	3.89202736334127
688	5446	MAE_54470	BAG05269.1	null	sigA	-	3.891351761911911
689	3785	MAE_37880	BAG03610.1	null	-	-	3.8910185236044725
690	4081	MAE_40840	BAG03906.1	null	-	-	3.8909324797114953
691	2014	MAE_20150	BAG01837.1	null	-	-	3.890634523398242
692	5339	MAE_53390	BAG05161.1	null	-	-	3.8897872686663133
693	1100	MAE_11010	BAG00923.1	null	-	-	3.8897261989688783
694	624	MAE_06240	BAG00446.1	null	-	-	3.8896153761555197
695	3583	MAE_35860	BAG03408.1	null	-	-	3.8894691861141952
696	1176	MAE_11770	BAG00999.1	null	ndhK	-	3.888153836398144
697	1606	MAE_16070	BAG01429.1	null	recA	-	3.8874713299408117
698	2414	MAE_24150	BAG02237.1	null	-	-	3.8868920876333974
699	5650	MAE_56510	BAG05473.1	null	-	-	3.8868114873898323
700	1268	MAE_12690	BAG01091.1	null	cysH	-	3.886593347503663
701	6166	MAE_61660	BAG05988.1	null	-	-	3.8865321960430075
702	947	MAE_09480	BAG00770.1	null	-	-	3.8861778587393276
703	6273	MAE_62730	BAG06095.1	null	clpX	-	3.885986984040002
704	2558	MAE_25590	BAG02381.1	null	-	-	3.8853449935916937
705	2661	MAE_26610	BAG02483.1	null	-	-	3.885156987374139
706	3806	MAE_38090	BAG03631.1	null	-	-	3.884936598558945
707	2472	MAE_24730	BAG02295.1	null	-	-	3.883862496121407
708	149	MAE_01490	BAF99970.1	null	-	-	3.883628494417071
709	3184	MAE_31860	BAG03008.1	null	-	-	3.8829964853750947
710	4676	MAE_46780	BAG04500.1	null	-	-	3.8822747267016577
711	969	MAE_09700	BAG00792.1	null	ilvC	-	3.881958216548513
712	4761	MAE_47620	BAG04584.1	null	-	-	3.8805167987686082
713	407	MAE_04070	BAG00229.1	null	-	-	3.8803183598283093
714	271	MAE_02710	BAG00093.1	null	-	-	3.8797797303398225
715	4186	MAE_41890	BAG04011.1	null	-	-	3.8790769630096427
716	5920	MAE_59200	BAG05742.1	null	-	-	3.8780557096613175
717	3657	MAE_36600	BAG03482.1	null	secE	-	3.877828009701455
718	6023	MAE_60230	BAG05845.1	null	-	-	3.8776105634366416
719	4902	MAE_49030	BAG04725.1	null	-	-	3.877489257751634
720	3704	MAE_37070	BAG03529.1	null	sufE	-	3.877335165423373
721	2515	MAE_25160	BAG02338.1	null	ccdA	-	3.87720943335674
722	5846	MAE_58460	BAG05668.1	null	-	-	3.8771157378896537
723	5293	MAE_52930	BAG05115.1	null	ruvB	-	3.8766716418123663
724	1289	MAE_12900	BAG01112.1	null	-	-	3.876365562144738
725	2036	MAE_20370	BAG01859.1	null	-	-	3.876338383651506
726	1025	MAE_10260	BAG00848.1	null	apcB	-	3.876181739472006
727	5009	MAE_50100	BAG04832.1	null	atp1	-	3.8758361370000465
728	2251	MAE_22520	BAG02074.1	null	-	-	3.874806972657595
729	6160	MAE_61600	BAG05982.1	null	-	-	3.874567883352236
730	766	MAE_07660	BAG00588.1	null	-	-	3.8744997425081698
731	1332	MAE_13330	BAG01155.1	null	-	-	3.873528226142818
732	5911	MAE_59110	BAG05733.1	null	-	-	3.872901827600571
733	307	MAE_03070	BAG00129.1	null	-	-	3.8726433992870297
734	1486	MAE_14870	BAG01309.1	null	-	-	3.8706340614631616
735	5523	MAE_55240	BAG05346.1	null	-	-	3.8705819060266298
736	3905	MAE_39080	BAG03730.1	null	mreC	-	3.869943823075368
737	4398	MAE_44010	BAG04223.1	null	-	-	3.868877894535966
738	5079	MAE_50800	BAG04902.1	null	-	-	3.868662392455538
739	2753	MAE_27530	BAG02575.1	null	-	-	3.868179740367584
740	4623	MAE_46260	BAG04448.1	null	-	-	3.8673117592953683
741	1928	MAE_19290	BAG01751.1	null	-	-	3.8672084487462817
742	4183	MAE_41860	BAG04008.1	null	-	-	3.867154332102604
743	5737	MAE_57380	BAG05560.1	null	rpl22	-	3.8663362712640774
744	5449	MAE_54500	BAG05272.1	null	rpoB	-	3.866023653701011
745	2284	MAE_22850	BAG02107.1	null	hemB	-	3.8658993457812807
746	5637	MAE_56380	BAG05460.1	null	-	-	3.864970950685698
747	5292	MAE_52920	BAG05114.1	null	sigF	-	3.8648954643693276
748	5231	MAE_52320	BAG05054.1	null	-	-	3.864165935341767
749	3241	MAE_32430	BAG03065.1	null	rps4	-	3.8639478252339523
750	5535	MAE_55360	BAG05358.1	null	cdsA	-	3.8624355671250448
751	3667	MAE_36700	BAG03492.1	null	-	-	3.862432647926164
752	913	MAE_09140	BAG00736.1	null	-	-	3.862287072233482
753	1992	MAE_19930	BAG01815.1	null	-	-	3.860810062442838
754	1829	MAE_18300	BAG01652.1	null	-	-	3.8602836983728124
755	910	MAE_09110	BAG00733.1	null	-	-	3.8592637503910012
756	255	MAE_02550	BAG00077.1	null	-	-	3.858557068637064
757	209	MAE_02090	BAG00031.1	null	argG	-	3.8579132743996953
758	6266	MAE_62660	BAG06088.1	null	-	-	3.8579104626557306
759	711	MAE_07110	BAG00533.1	null	-	-	3.856905819362981
760	4467	MAE_44700	BAG04292.1	null	-	-	3.856543438088415
761	4461	MAE_44640	BAG04286.1	null	-	-	3.8561154861634783
762	2403	MAE_24040	BAG02226.1	null	-	-	3.856106064546479
763	1126	MAE_11270	BAG00949.1	null	-	-	3.8550423016784294
764	3605	MAE_36080	BAG03430.1	null	-	-	3.8546073459821075
765	92	MAE_00920	BAF99913.1	null	atpB	-	3.8542889675976832
766	2136	MAE_21370	BAG01959.1	null	-	-	3.8541728709638865
767	4459	MAE_44620	BAG04284.1	null	-	-	3.8538734706785105
768	247	MAE_02470	BAG00069.1	null	-	-	3.8534704380019096
769	5644	MAE_56450	BAG05467.1	null	ndhA	-	3.8531004286354307
770	5063	MAE_50640	BAG04886.1	null	-	-	3.853077377472044
771	6272	MAE_62720	BAG06094.1	null	clpP	-	3.85307735348982
772	2357	MAE_23580	BAG02180.1	null	-	-	3.8530532612559685
773	5168	MAE_51690	BAG04991.1	null	cysK	-	3.85242927649753
774	5068	MAE_50690	BAG04891.1	null	serA	-	3.8516943040203495
775	2989	MAE_29910	BAG02813.1	null	-	-	3.851263929563544
776	786	MAE_07860	BAG00608.1	null	-	-	3.8511433836708724
777	3700	MAE_37030	BAG03525.1	null	-	-	3.851004377636188
778	5774	MAE_57740	BAG05596.1	null	-	-	3.850747100181286
779	2076	MAE_20770	BAG01899.1	null	-	-	3.850085045571756
780	5509	MAE_55100	BAG05332.1	null	mazE	-	3.8500628325353645
781	1825	MAE_18260	BAG01648.1	null	-	-	3.8492080284757755
782	2841	MAE_28410	BAG02663.1	null	-	-	3.849075921137979
783	2209	MAE_22100	BAG02032.1	null	-	-	3.8490405850086633
784	5371	MAE_53710	BAG05193.1	null	-	-	3.8486577778210806
785	2577	MAE_25780	BAG02400.1	null	-	-	3.8485545218954167
786	5945	MAE_59450	BAG05767.1	null	-	-	3.8481049310486957
787	4724	MAE_47250	BAG04547.1	null	-	-	3.8475056886089085
788	1948	MAE_19490	BAG01771.1	null	-	-	3.8470257162014234
789	6040	MAE_60400	BAG05862.1	null	moeA	-	3.8464500591538235
790	5370	MAE_53700	BAG05192.1	null	hsp33	-	3.8463324023454892
791	5544	MAE_55450	BAG05367.1	null	-	-	3.846080272402182
792	1925	MAE_19260	BAG01748.1	null	-	-	3.8459117367043176
793	718	MAE_07180	BAG00540.1	null	-	-	3.8454555761382028
794	6184	MAE_61840	BAG06006.1	null	clpB1	-	3.8453846225889925
795	5645	MAE_56460	BAG05468.1	null	-	-	3.8448960548908064
796	4441	MAE_44440	BAG04266.1	null	-	-	3.844767192806322
797	116	MAE_01160	BAF99937.1	null	-	-	3.8446733384363068
798	3765	MAE_37680	BAG03590.1	null	gvpG	-	3.8445714529361785
799	792	MAE_07920	BAG00614.1	null	-	-	3.8442489783466134
800	2612	MAE_26120	BAG02434.1	null	aroB	-	3.844071598980806
801	3473	MAE_34760	BAG03298.1	null	-	-	3.8439611637360893
802	532	MAE_05320	BAG00354.1	null	-	-	3.84338299589807
803	1271	MAE_12720	BAG01094.1	null	-	-	3.843025108921897
804	5691	MAE_56920	BAG05514.1	null	accB	-	3.842302434794945
805	4273	MAE_42760	BAG04098.1	null	tufA	-	3.8421037359680823
806	259	MAE_02590	BAG00081.1	null	-	-	3.8414273627317703
807	5727	MAE_57280	BAG05550.1	null	rpl18	-	3.8407541448604285
808	5099	MAE_51000	BAG04922.1	null	-	-	3.8406949521491636
809	1707	MAE_17080	BAG01530.1	null	-	-	3.8404691607046657
810	4439	MAE_44420	BAG04264.1	null	-	-	3.8402185280055856
811	1172	MAE_11730	BAG00995.1	null	-	-	3.8390965593409936
812	1777	MAE_17780	BAG01600.1	null	trpB	-	3.8389535951971605
813	342	MAE_03420	BAG00164.1	null	-	-	3.8387530426714602
814	5589	MAE_55900	BAG05412.1	null	proC	-	3.8382581864398744
815	5283	MAE_52830	BAG05105.1	null	-	-	3.8377635532294483
816	5792	MAE_57920	BAG05614.1	null	-	-	3.837596968681189
817	5887	MAE_58870	BAG05709.1	null	-	-	3.837401027201069
818	1932	MAE_19330	BAG01755.1	null	-	-	3.8372677812656475
819	795	MAE_07950	BAG00617.1	null	-	-	3.8370113722621935
820	5119	MAE_51200	BAG04942.1	null	-	-	3.8345877338446224
821	6257	MAE_62570	BAG06079.1	null	-	-	3.834274547655837
822	3437	MAE_34400	BAG03262.1	null	-	-	3.833700549318997
823	5543	MAE_55440	BAG05366.1	null	-	-	3.8336662041250253
824	2546	MAE_25470	BAG02369.1	null	-	-	3.8332642965485735
825	415	MAE_04150	BAG00237.1	null	-	-	3.83276157989307
826	2110	MAE_21110	BAG01933.1	null	-	-	3.832341871599784
827	1427	MAE_14280	BAG01250.1	null	nblB	-	3.8322961925054098
828	4083	MAE_40860	BAG03908.1	null	-	-	3.8314046660859815
829	2547	MAE_25480	BAG02370.1	null	-	-	3.831352120087011
830	2480	MAE_24810	BAG02303.1	null	-	-	3.8311313139217655
831	1949	MAE_19500	BAG01772.1	null	-	-	3.831111606846954
832	4501	MAE_45040	BAG04326.1	null	-	-	3.8311047333226718
833	5775	MAE_57750	BAG05597.1	null	-	-	3.8311014618327133
834	5791	MAE_57910	BAG05613.1	null	-	-	3.8309672431805564
835	6063	MAE_60630	BAG05885.1	null	-	-	3.830858636700781
836	5392	MAE_53920	BAG05214.1	null	-	-	3.8307479394656396
837	5518	MAE_55190	BAG05341.1	null	-	-	3.830589228822679
838	2803	MAE_28030	BAG02625.1	null	-	-	3.8295332982193906
839	4937	MAE_49380	BAG04760.1	null	cutA	-	3.829365190062041
840	1444	MAE_14450	BAG01267.1	null	-	-	3.8289913741099784
841	48	MAE_00480	BAF99869.1	null	-	-	3.827852191592727
842	3596	MAE_35990	BAG03421.1	null	-	-	3.8277628553468177
843	4695	MAE_46970	BAG04519.1	null	-	-	3.827587868792186
844	2269	MAE_22700	BAG02092.1	null	-	-	3.8274753474997842
845	1900	MAE_19010	BAG01723.1	null	-	-	3.8272321995233227
846	6109	MAE_61090	BAG05931.1	null	-	-	3.8266880963367695
847	2513	MAE_25140	BAG02336.1	null	-	-	3.8265116736362286
848	1098	MAE_10990	BAG00921.1	null	-	-	3.826314883155547
849	4584	MAE_45870	BAG04409.1	null	-	-	3.8254432548622432
850	3759	MAE_37620	BAG03584.1	null	gvpC	-	3.825205163625147
851	3981	MAE_39840	BAG03806.1	null	-	-	3.8251128809544164
852	3769	MAE_37720	BAG03594.1	null	ftsH	-	3.8242026883597258
853	1658	MAE_16590	BAG01481.1	null	-	-	3.8241663534195904
854	3114	MAE_31160	BAG02938.1	null	-	-	3.8229319289289685
855	3292	MAE_32940	BAG03116.1	null	-	-	3.822248251472036
856	2836	MAE_28360	BAG02658.1	null	-	-	3.822241538309614
857	4626	MAE_46290	BAG04451.1	null	-	-	3.821934799167233
858	1467	MAE_14680	BAG01290.1	null	-	-	3.8218024766035197
859	454	MAE_04540	BAG00276.1	null	-	-	3.820849933934622
860	212	MAE_02120	BAG00034.1	null	-	-	3.8206400973513737
861	1720	MAE_17210	BAG01543.1	null	-	-	3.8204565525163448
862	4205	MAE_42080	BAG04030.1	null	-	-	3.819180215359559
863	6223	MAE_62230	BAG06045.1	null	-	-	3.818628604917295
864	460	MAE_04600	BAG00282.1	null	-	-	3.818314961360066
865	1035	MAE_10360	BAG00858.1	null	-	-	3.8182880202387843
866	2653	MAE_26530	BAG02475.1	null	-	-	3.8177688485925847
867	1739	MAE_17400	BAG01562.1	null	-	-	3.8164664514308786
868	885	MAE_08860	BAG00708.1	null	-	-	3.816368574482789
869	5341	MAE_53410	BAG05163.1	null	prfA	-	3.8157237560074084
870	4293	MAE_42960	BAG04118.1	null	kaiB	-	3.8155057833095927
871	611	MAE_06110	BAG00433.1	null	-	-	3.8150860751741837
872	4200	MAE_42030	BAG04025.1	null	-	-	3.8143507952437554
873	5594	MAE_55950	BAG05417.1	null	ndhB	-	3.814303950965795
874	519	MAE_05190	BAG00341.1	null	-	-	3.8140949505184163
875	286	MAE_02860	BAG00108.1	null	-	-	3.813748471547279
876	1187	MAE_11880	BAG01010.1	null	-	-	3.8137165519764347
877	5524	MAE_55250	BAG05347.1	null	-	-	3.813217086625439
878	2083	MAE_20840	BAG01906.1	null	-	-	3.8125699335343803
879	2573	MAE_25740	BAG02396.1	null	-	-	3.811486178083506
880	1864	MAE_18650	BAG01687.1	null	trkA	-	3.8112360818752045
881	1875	MAE_18760	BAG01698.1	null	-	-	3.8111981634934735
882	3316	MAE_33200	BAG03142.1	null	-	-	3.8107698377608155
883	1274	MAE_12750	BAG01097.1	null	-	-	3.810275649998609
884	1989	MAE_19900	BAG01812.1	null	-	-	3.8099968553459216
885	1744	MAE_17450	BAG01567.1	null	-	-	3.809346809074731
886	5338	MAE_53380	BAG05160.1	null	rps14	-	3.8092241674938867
887	1195	MAE_11960	BAG01018.1	null	-	-	3.8091579233801074
888	4431	MAE_44340	BAG04256.1	null	-	-	3.809152981692541
889	1036	MAE_10370	BAG00859.1	null	cynS	-	3.809149514562252
890	465	MAE_04650	BAG00287.1	null	-	-	3.8090629684440858
891	4407	MAE_44100	BAG04232.1	null	-	-	3.808434225330353
892	4977	MAE_49780	BAG04800.1	null	-	-	3.8079867913697747
893	845	MAE_08460	BAG00668.1	null	-	-	3.8071224092077576
894	1681	MAE_16820	BAG01504.1	null	-	-	3.8066071679644966
895	6061	MAE_60610	BAG05883.1	null	-	-	3.8056836404034198
896	1540	MAE_15410	BAG01363.1	null	-	-	3.805615144138295
897	193	MAE_01930	BAG00015.1	null	-	-	3.8054717247175414
898	6211	MAE_62110	BAG06033.1	null	-	-	3.804931117292545
899	5304	MAE_53040	BAG05126.1	null	-	-	3.804844821426876
900	432	MAE_04320	BAG00254.1	null	-	-	3.803336937402791
901	4065	MAE_40680	BAG03890.1	null	-	-	3.8028783229593612
902	3245	MAE_32470	BAG03069.1	null	fbaA	-	3.8027371600112954
903	1869	MAE_18700	BAG01692.1	null	-	-	3.802146626457421
904	3178	MAE_31800	BAG03002.1	null	psaE	-	3.8017398194302716
905	5451	MAE_54520	BAG05274.1	null	-	-	3.801478994453365
906	347	MAE_03470	BAG00169.1	null	-	-	3.8011478262859084
907	3864	MAE_38670	BAG03689.1	null	dnaN	-	3.8004081318440686
908	1368	MAE_13690	BAG01191.1	null	-	-	3.800101874494467
909	5732	MAE_57330	BAG05555.1	null	rpl14	-	3.799303962370044
910	2923	MAE_29250	BAG02747.1	null	-	-	3.799094976178461
911	814	MAE_08140	BAG00636.1	null	hrcA	-	3.7984912695676996
912	3398	MAE_34010	BAG03223.1	null	-	-	3.798432395702334
913	4522	MAE_45250	BAG04347.1	null	sigD	-	3.798333476280351
914	4275	MAE_42780	BAG04100.1	null	rps7	-	3.7983311050534367
915	852	MAE_08530	BAG00675.1	null	-	-	3.798322688349914
916	1230	MAE_12310	BAG01053.1	null	-	-	3.798083451013084
917	2444	MAE_24450	BAG02267.1	null	cpcB1	-	3.7980353313766106
918	1355	MAE_13560	BAG01178.1	null	-	-	3.797993459774697
919	4371	MAE_43740	BAG04196.1	null	-	-	3.7978945014102656
920	2163	MAE_21640	BAG01986.1	null	apcF	-	3.7963859279717753
921	2485	MAE_24860	BAG02308.1	null	-	-	3.796188723322103
922	5410	MAE_54100	BAG05232.1	null	argF	-	3.796103336133506
923	2696	MAE_26960	BAG02518.1	null	-	-	3.795767316878887
924	4579	MAE_45820	BAG04404.1	null	-	-	3.7957595162220175
925	4726	MAE_47270	BAG04549.1	null	-	-	3.7955478081965524
926	1938	MAE_19390	BAG01761.1	null	-	-	3.7955302983257857
927	6175	MAE_61750	BAG05997.1	null	-	-	3.7954246613955562
928	2999	MAE_30010	BAG02823.1	null	hemA	-	3.7951315911351076
929	3835	MAE_38380	BAG03660.1	null	-	-	3.794982912414775
930	918	MAE_09190	BAG00741.1	null	-	-	3.7946421056986113
931	3383	MAE_33870	BAG03209.1	null	-	-	3.7946209009531544
932	5510	MAE_55110	BAG05333.1	null	-	-	3.7944977041524397
933	6108	MAE_61080	BAG05930.1	null	-	-	3.794316659023284
934	2193	MAE_21940	BAG02016.1	null	-	-	3.7935959681018616
935	1455	MAE_14560	BAG01278.1	null	-	-	3.7935318217358476
936	6031	MAE_60310	BAG05853.1	null	cysK	-	3.7930087926227016
937	2498	MAE_24990	BAG02321.1	null	-	-	3.792358219588953
938	2447	MAE_24480	BAG02270.1	null	cpcC1	-	3.7918811198934015
939	5777	MAE_57770	BAG05599.1	null	-	-	3.7908507545155974
940	3470	MAE_34730	BAG03295.1	null	-	-	3.790374309782432
941	6051	MAE_60510	BAG05873.1	null	-	-	3.789247255103032
942	178	MAE_01780	BAF99999.1	null	-	-	3.788871477653417
943	6245	MAE_62450	BAG06067.1	null	-	-	3.788361180858595
944	3168	MAE_31700	BAG02992.1	null	feoA	-	3.7879444055289486
945	6283	MAE_62840	BAG06106.1	null	-	-	3.7875225144950297
946	4725	MAE_47260	BAG04548.1	null	-	-	3.78735259780685
947	5442	MAE_54430	BAG05265.1	null	dinG	-	3.787089830855128
948	948	MAE_09490	BAG00771.1	null	psaM	-	3.7864690673633676
949	2610	MAE_26100	BAG02432.1	null	petN	-	3.785982989232497
950	2369	MAE_23700	BAG02192.1	null	-	-	3.785884190487599
951	4531	MAE_45340	BAG04356.1	null	-	-	3.785515293169453
952	2211	MAE_22120	BAG02034.1	null	-	-	3.7851772692340746
953	1553	MAE_15540	BAG01376.1	null	-	-	3.7851045607905305
954	2533	MAE_25340	BAG02356.1	null	-	-	3.784938572590714
955	979	MAE_09800	BAG00802.1	null	-	-	3.7841480619575183
956	3818	MAE_38210	BAG03643.1	null	-	-	3.783751879494519
957	3442	MAE_34450	BAG03267.1	null	-	-	3.783314299228833
958	5294	MAE_52940	BAG05116.1	null	hisF	-	3.782817991464617
959	2594	MAE_25950	BAG02417.1	null	-	-	3.7824408230078386
960	19	MAE_00190	BAF99840.1	null	rfbD	-	3.7823391891745186
961	4741	MAE_47420	BAG04564.1	null	-	-	3.7809593807645037
962	3201	MAE_32030	BAG03025.1	null	-	-	3.7807263786756202
963	3731	MAE_37340	BAG03556.1	null	-	-	3.780664699304394
964	1323	MAE_13240	BAG01146.1	null	-	-	3.7802392241436955
965	675	MAE_06750	BAG00497.1	null	-	-	3.7801971526541225
966	881	MAE_08820	BAG00704.1	null	-	-	3.7800937195373447
967	1450	MAE_14510	BAG01273.1	null	-	-	3.7799387304806094
968	1353	MAE_13540	BAG01176.1	null	-	-	3.77967811827612
969	5742	MAE_57430	BAG05565.1	null	rpl3	-	3.779460354327092
970	5987	MAE_59870	BAG05809.1	null	-	-	3.7792971653007914
971	5158	MAE_51590	BAG04981.1	null	-	-	3.779194231285394
972	2609	MAE_26095	BAG48279.1	null	-	-	3.7789293573213945
973	566	MAE_05660	BAG00388.1	null	-	-	3.7778207308243155
974	5879	MAE_58790	BAG05701.1	null	-	-	3.777470010103313
975	5702	MAE_57030	BAG05525.1	null	-	-	3.7770738507806856
976	5660	MAE_56610	BAG05483.1	null	-	-	3.776950533358248
977	4042	MAE_40450	BAG03867.1	null	-	-	3.77622812066473
978	5309	MAE_53090	BAG05131.1	null	-	-	3.77562666958015
979	5673	MAE_56740	BAG05496.1	null	-	-	3.775466290349922
980	4787	MAE_47880	BAG04610.1	null	rbcX	-	3.774525138883738
981	4258	MAE_42610	BAG04083.1	null	thiS	-	3.7742801057735784
982	4500	MAE_45030	BAG04325.1	null	trpC	-	3.773608707594791
983	2420	MAE_24210	BAG02243.1	null	-	-	3.773528911977033
984	999	MAE_10000	BAG00822.1	null	-	-	3.7732734561521726
985	2834	MAE_28340	BAG02656.1	null	-	-	3.7722320829653455
986	5258	MAE_52580	BAG05080.1	null	-	-	3.7721977361084207
987	5010	MAE_50110	BAG04833.1	null	atpI	-	3.7718508389065657
988	493	MAE_04930	BAG00315.1	null	-	-	3.7715401632505188
989	5077	MAE_50780	BAG04900.1	null	-	-	3.771373460647206
990	2176	MAE_21770	BAG01999.1	null	-	-	3.7711294904419588
991	715	MAE_07150	BAG00537.1	null	-	-	3.770764909337078
992	1999	MAE_20000	BAG01822.1	null	-	-	3.770518442180509
993	2907	MAE_29090	BAG02731.1	null	-	-	3.7704258267440007
994	5885	MAE_58850	BAG05707.1	null	-	-	3.7704014865481463
995	2614	MAE_26140	BAG02436.1	null	-	-	3.770039472168103
996	5819	MAE_58190	BAG05641.1	null	-	-	3.7700365972135867
997	3876	MAE_38790	BAG03701.1	null	-	-	3.7699466258816585
998	1835	MAE_18360	BAG01658.1	null	pstA	-	3.769678050003966
999	6297	MAE_62980	BAG06120.1	null	-	-	3.7692989409866713
1000	1097	MAE_10980	BAG00920.1	null	-	-	3.7688084405237396
1001	4029	MAE_40320	BAG03854.1	null	-	-	3.768667718207425
1002	5713	MAE_57140	BAG05536.1	null	-	-	3.7683511484924854
1003	5447	MAE_54480	BAG05270.1	null	rps20	-	3.7682460301478824
1004	5087	MAE_50880	BAG04910.1	null	-	-	3.7676043145761287
1005	2595	MAE_25960	BAG02418.1	null	-	-	3.767520597055702
1006	3220	MAE_32220	BAG03044.1	null	ribH	-	3.767089723413953
1007	252	MAE_02520	BAG00074.1	null	nblA	-	3.767050870623793
1008	4232	MAE_42350	BAG04057.1	null	-	-	3.7669504541093435
1009	4586	MAE_45890	BAG04411.1	null	-	-	3.7666974050641255
1010	4814	MAE_48150	BAG04637.1	null	-	-	3.7660809389792305
1011	4432	MAE_44350	BAG04257.1	null	radC	-	3.765250074910182
1012	4752	MAE_47530	BAG04575.1	null	-	-	3.765228651161782
1013	3058	MAE_30600	BAG02882.1	null	-	-	3.7651424230428407
1014	1400	MAE_14010	BAG01223.1	null	-	-	3.7649248887750115
1015	1810	MAE_18110	BAG01633.1	null	polA	-	3.7646366263499353
1016	4274	MAE_42770	BAG04099.1	null	fus	-	3.7646106936087085
1017	2503	MAE_25040	BAG02326.1	null	murC	-	3.7639818366732203
1018	5786	MAE_57860	BAG05608.1	null	-	-	3.763703177540573
1019	5806	MAE_58060	BAG05628.1	null	-	-	3.7635224872127777
1020	82	MAE_00820	BAF99903.1	null	-	-	3.7635162442251873
1021	5121	MAE_51220	BAG04944.1	null	-	-	3.7633288911858958
1022	5036	MAE_50370	BAG04859.1	null	-	-	3.762821021071619
1023	6080	MAE_60800	BAG05902.1	null	rnc	-	3.762755226257973
1024	3681	MAE_36840	BAG03506.1	null	-	-	3.7618450480253673
1025	5401	MAE_54010	BAG05223.1	null	-	-	3.7606203788585852
1026	4874	MAE_48750	BAG04697.1	null	-	-	3.7605226574525665
1027	684	MAE_06840	BAG00506.1	null	-	-	3.7603208331114337
1028	5111	MAE_51120	BAG04934.1	null	-	-	3.760242853544952
1029	2438	MAE_24390	BAG02261.1	null	-	-	3.759960574004275
1030	4989	MAE_49900	BAG04812.1	null	-	-	3.759898533040741
1031	2672	MAE_26720	BAG02494.1	null	-	-	3.759878449874878
1032	4694	MAE_46960	BAG04518.1	null	-	-	3.7595441383320383
1033	4632	MAE_46350	BAG04457.1	null	-	-	3.75907858005977
1034	276	MAE_02760	BAG00098.1	null	-	-	3.7589288637682454
1035	175	MAE_01750	BAF99996.1	null	-	-	3.7588279477695794
1036	4820	MAE_48210	BAG04643.1	null	-	-	3.758791242656763
1037	4470	MAE_44730	BAG04295.1	null	-	-	3.7587779574278093
1038	4652	MAE_46550	BAG04477.1	null	pilA	-	3.7585440482967782
1039	778	MAE_07780	BAG00600.1	null	-	-	3.7582723300578604
1040	1383	MAE_13840	BAG01206.1	null	-	-	3.7578692026403386
1041	3175	MAE_31770	BAG02999.1	null	-	-	3.7576758384277107
1042	1675	MAE_16760	BAG01498.1	null	-	-	3.757023024418787
1043	2613	MAE_26130	BAG02435.1	null	-	-	3.7564556221887657
1044	1478	MAE_14790	BAG01301.1	null	ntcB	-	3.7561486753741287
1045	3506	MAE_35090	BAG03331.1	null	-	-	3.755720875982104
1046	6111	MAE_61110	BAG05933.1	null	-	-	3.7548812515567063
1047	6052	MAE_60520	BAG05874.1	null	-	-	3.754741016635697
1048	3185	MAE_31870	BAG03009.1	null	-	-	3.75457973704921
1049	2802	MAE_28020	BAG02624.1	null	-	-	3.7545744759804927
1050	2540	MAE_25410	BAG02363.1	null	-	-	3.754520223495788
1051	201	MAE_02010	BAG00023.1	null	-	-	3.754261588280377
1052	3841	MAE_38440	BAG03666.1	null	-	-	3.7534824053159617
1053	123	MAE_01230	BAF99944.1	null	tyrS	-	3.7534639150002302
1054	3982	MAE_39850	BAG03807.1	null	-	-	3.7530685993951254
1055	1209	MAE_12100	BAG01032.1	null	-	-	3.7528065611084678
1056	5126	MAE_51270	BAG04949.1	null	-	-	3.752581670620754
1057	6217	MAE_62170	BAG06039.1	null	-	-	3.7520269331454728
1058	5525	MAE_55260	BAG05348.1	null	-	-	3.751245910392735
1059	5793	MAE_57930	BAG05615.1	null	recG	-	3.7509086261133575
1060	6287	MAE_62880	BAG06110.1	null	-	-	3.750635273992923
1061	5282	MAE_52820	BAG05104.1	null	-	-	3.750438758798219
1062	6065	MAE_60650	BAG05887.1	null	-	-	3.749674430339393
1063	4217	MAE_42200	BAG04042.1	null	-	-	3.7491309930791585
1064	5805	MAE_58050	BAG05627.1	null	-	-	3.748933666827781
1065	543	MAE_05430	BAG00365.1	null	folK	-	3.7487519236294347
1066	3141	MAE_31430	BAG02965.1	null	thrS	-	3.748671018803137
1067	4057	MAE_40600	BAG03882.1	null	-	-	3.7485698590034957
1068	2333	MAE_23340	BAG02156.1	null	-	-	3.7482932974725403
1069	1316	MAE_13170	BAG01139.1	null	-	-	3.7479975119195355
1070	3218	MAE_32200	BAG03042.1	null	-	-	3.7478553791251406
1071	522	MAE_05220	BAG00344.1	null	-	-	3.7478456419548642
1072	4696	MAE_46980	BAG04520.1	null	-	-	3.7478196993760693
1073	4713	MAE_47150	BAG04537.1	null	-	-	3.7470876439526477
1074	4361	MAE_43640	BAG04186.1	null	zwf	-	3.746380027102296
1075	1559	MAE_15600	BAG01382.1	null	-	-	3.7459479362418744
1076	1487	MAE_14880	BAG01310.1	null	-	-	3.7458516618566633
1077	2392	MAE_23930	BAG02215.1	null	-	-	3.745739701142461
1078	1589	MAE_15900	BAG01412.1	null	-	-	3.7454265375714724
1079	521	MAE_05210	BAG00343.1	null	-	-	3.7444409178907017
1080	2324	MAE_23250	BAG02147.1	null	-	-	3.744014252670327
1081	3553	MAE_35560	BAG03378.1	null	-	-	3.7437018465633605
1082	3627	MAE_36300	BAG03452.1	null	-	-	3.743589601851192
1083	1239	MAE_12400	BAG01062.1	null	-	-	3.743462713515516
1084	1044	MAE_10450	BAG00867.1	null	-	-	3.743224379708877
1085	4367	MAE_43700	BAG04192.1	null	psaI	-	3.7428912723790244
1086	5704	MAE_57050	BAG05527.1	null	-	-	3.7428724241425186
1087	965	MAE_09660	BAG00788.1	null	-	-	3.742526835205024
1088	4685	MAE_46870	BAG04509.1	null	-	-	3.742347019569635
1089	1443	MAE_14440	BAG01266.1	null	-	-	3.7422879012492394
1090	879	MAE_08800	BAG00702.1	null	-	-	3.7422470191987522
1091	4118	MAE_41210	BAG03943.1	null	-	-	3.7420361583225947
1092	167	MAE_01675	BAG48269.1	null	-	-	3.7418965488454052
1093	466	MAE_04660	BAG00288.1	null	-	-	3.7418817340402852
1094	669	MAE_06690	BAG00491.1	null	-	-	3.741822360614889
1095	5968	MAE_59680	BAG05790.1	null	-	-	3.7417399455666827
1096	5046	MAE_50470	BAG04869.1	null	-	-	3.7414709390205156
1097	5453	MAE_54540	BAG05276.1	null	-	-	3.7413698091397625
1098	279	MAE_02790	BAG00101.1	null	trxA	-	3.7410342496564115
1099	578	MAE_05780	BAG00400.1	null	-	-	3.7409105735285197
1100	1401	MAE_14020	BAG01224.1	null	-	-	3.7403839763303672
1101	2810	MAE_28100	BAG02632.1	null	-	-	3.7400468525815884
1102	3776	MAE_37790	BAG03601.1	null	yrrI	-	3.7398621778924843
1103	2200	MAE_22010	BAG02023.1	null	-	-	3.739413439247707
1104	1886	MAE_18870	BAG01709.1	null	hypB	-	3.739109523371256
1105	4128	MAE_41310	BAG03953.1	null	-	-	3.7390610416947982
1106	5880	MAE_58800	BAG05702.1	null	-	-	3.738922204331018
1107	3487	MAE_34900	BAG03312.1	null	-	-	3.738226623202707
1108	1654	MAE_16550	BAG01477.1	null	-	-	3.736894401199584
1109	389	MAE_03890	BAG00211.1	null	-	-	3.7365773619287497
1110	2290	MAE_22910	BAG02113.1	null	-	-	3.736301746650125
1111	3964	MAE_39670	BAG03789.1	null	-	-	3.735783848744391
1112	2164	MAE_21650	BAG01987.1	null	proB	-	3.735169930671055
1113	5363	MAE_53630	BAG05185.1	null	-	-	3.734689571549684
1114	1774	MAE_17750	BAG01597.1	null	-	-	3.7346480043144217
1115	3341	MAE_33450	BAG03167.1	null	-	-	3.7344817790314426
1116	2345	MAE_23460	BAG02168.1	null	-	-	3.7341982026469056
1117	1121	MAE_11220	BAG00944.1	null	-	-	3.7341686460692305
1118	288	MAE_02880	BAG00110.1	null	-	-	3.7340936557886915
1119	5761	MAE_57610	BAG05583.1	null	-	-	3.7337289887212295
1120	1903	MAE_19040	BAG01726.1	null	-	-	3.733196432311913
1121	2508	MAE_25090	BAG02331.1	null	-	-	3.733169761346841
1122	1708	MAE_17090	BAG01531.1	null	-	-	3.73311043996883
1123	2347	MAE_23480	BAG02170.1	null	mutS	-	3.7325165366406057
1124	5298	MAE_52980	BAG05120.1	null	-	-	3.7324410397604866
1125	1479	MAE_14800	BAG01302.1	null	-	-	3.732156526982838
1126	3716	MAE_37190	BAG03541.1	null	-	-	3.732051481908744
1127	3005	MAE_30070	BAG02829.1	null	-	-	3.7318317655894777
1128	5717	MAE_57180	BAG05540.1	null	clpP	-	3.7313878742935227
1129	629	MAE_06290	BAG00451.1	null	-	-	3.731300979048539
1130	4357	MAE_43600	BAG04182.1	null	-	-	3.731008356787191
1131	4416	MAE_44190	BAG04241.1	null	-	-	3.7306554060919637
1132	274	MAE_02740	BAG00096.1	null	cobI	-	3.7301008597425644
1133	1327	MAE_13280	BAG01150.1	null	-	-	3.729736866924333
1134	3365	MAE_33690	BAG03191.1	null	-	-	3.729695619305719
1135	6032	MAE_60320	BAG05854.1	null	-	-	3.7296597372179736
1136	5747	MAE_57480	BAG05570.1	null	-	-	3.7294047907907952
1137	4199	MAE_42020	BAG04024.1	null	-	-	3.728665028472161
1138	3536	MAE_35390	BAG03361.1	null	aspC	-	3.7268749781822876
1139	4644	MAE_46470	BAG04469.1	null	-	-	3.7264310663638174
1140	5044	MAE_50450	BAG04867.1	null	-	-	3.7264119570944625
1141	1259	MAE_12600	BAG01082.1	null	-	-	3.725461699246883
1142	81	MAE_00810	BAF99902.1	null	engA	-	3.7254135417625416
1143	350	MAE_03500	BAG00172.1	null	-	-	3.725324431585519
1144	8	MAE_00080	BAF99829.1	null	purE	-	3.725168984328828
1145	4167	MAE_41700	BAG03992.1	null	-	-	3.724906467648602
1146	1888	MAE_18890	BAG01711.1	null	-	-	3.724866531082507
1147	471	MAE_04710	BAG00293.1	null	-	-	3.7248487844244593
1148	4272	MAE_42750	BAG04097.1	null	rps10	-	3.7241379489094113
1149	2478	MAE_24790	BAG02301.1	null	-	-	3.7240815137793764
1150	146	MAE_01460	BAF99967.1	null	-	-	3.7236511772318646
1151	437	MAE_04370	BAG00259.1	null	-	-	3.7236511772318646
1152	1059	MAE_10600	BAG00882.1	null	-	-	3.7236511772318646
1153	2060	MAE_20610	BAG01883.1	null	-	-	3.7236511772318646
1154	2880	MAE_28820	BAG02704.1	null	-	-	3.7236511772318646
1155	3407	MAE_34100	BAG03232.1	null	-	-	3.7236511772318646
1156	3525	MAE_35280	BAG03350.1	null	-	-	3.7236511772318646
1157	1324	MAE_13250	BAG01147.1	null	-	-	3.723311176860027
1158	5124	MAE_51250	BAG04947.1	null	ycf84	-	3.7228221676233844
1159	3661	MAE_36640	BAG03486.1	null	-	-	3.722776580195379
1160	1205	MAE_12060	BAG01028.1	null	-	-	3.7226513269087405
1161	2892	MAE_28940	BAG02716.1	null	btpA	-	3.7224497460928103
1162	2425	MAE_24260	BAG02248.1	null	psbP	-	3.7219066881099545
1163	3146	MAE_31480	BAG02970.1	null	-	-	3.7217104545250854
1164	1304	MAE_13050	BAG01127.1	null	serS	-	3.7214916498793724
1165	2172	MAE_21730	BAG01995.1	null	-	-	3.7213876884166797
1166	1488	MAE_14890	BAG01311.1	null	-	-	3.72123876615062
1167	401	MAE_04010	BAG00223.1	null	-	-	3.720740917461919
1168	3603	MAE_36060	BAG03428.1	null	-	-	3.720204402061838
1169	4940	MAE_49410	BAG04763.1	null	-	-	3.7200712781100362
1170	3295	MAE_32970	BAG03119.1	null	tatC	-	3.7199826364123028
1171	770	MAE_07700	BAG00592.1	null	-	-	3.719957281195851
1172	6178	MAE_61780	BAG06000.1	null	-	-	3.7199212022326082
1173	431	MAE_04310	BAG00253.1	null	-	-	3.7196646532413085
1174	1512	MAE_15130	BAG01335.1	null	ecaB	-	3.7193001171652837
1175	5250	MAE_52510	BAG05073.1	null	rpl13	-	3.719228089598341
1176	177	MAE_01770	BAF99998.1	null	-	-	3.7192187272906305
1177	3152	MAE_31540	BAG02976.1	null	-	-	3.7192076156970586
1178	3025	MAE_30270	BAG02849.1	null	-	-	3.719188370600209
1179	2419	MAE_24200	BAG02242.1	null	-	-	3.71910009600271
1180	1613	MAE_16140	BAG01436.1	null	-	-	3.718745326265942
1181	4314	MAE_43170	BAG04139.1	null	cysM	-	3.7186406975664204
1182	953	MAE_09540	BAG00776.1	null	-	-	3.718291321794243
1183	3994	MAE_39970	BAG03819.1	null	-	-	3.7181256413423376
1184	6056	MAE_60560	BAG05878.1	null	-	-	3.7181143007138786
1185	316	MAE_03160	BAG00138.1	null	-	-	3.717521793168661
1186	678	MAE_06780	BAG00500.1	null	folP	-	3.7170462932112978
1187	727	MAE_07270	BAG00549.1	null	gshB	-	3.7169635536919508
1188	600	MAE_06000	BAG00422.1	null	-	-	3.716927192079918
1189	1845	MAE_18460	BAG01668.1	null	-	-	3.7167517045770935
1190	4302	MAE_43050	BAG04127.1	null	-	-	3.7165925339025643
1191	2584	MAE_25850	BAG02407.1	null	-	-	3.716120837133416
1192	1863	MAE_18640	BAG01686.1	null	lytB	-	3.7159784066517423
1193	5384	MAE_53840	BAG05206.1	null	-	-	3.7157278633230595
1194	1428	MAE_14290	BAG01251.1	null	-	-	3.7156562439588225
1195	6139	MAE_61390	BAG05961.1	null	-	-	3.7154730952226767
1196	4244	MAE_42470	BAG04069.1	null	-	-	3.7153463300290026
1197	3781	MAE_37840	BAG03606.1	null	ubiE	-	3.7151806637252904
1198	2752	MAE_27520	BAG02574.1	null	-	-	3.714549381792136
1199	993	MAE_09940	BAG00816.1	null	-	-	3.7140783856364754
1200	6215	MAE_62150	BAG06037.1	null	-	-	3.713310942316016
1201	5794	MAE_57940	BAG05616.1	null	hoxY	-	3.712907722934828
1202	393	MAE_03930	BAG00215.1	null	-	-	3.712874366953182
1203	2184	MAE_21850	BAG02007.1	null	-	-	3.712473301966572
1204	5140	MAE_51410	BAG04963.1	null	holB	-	3.712231338552652
1205	637	MAE_06370	BAG00459.1	null	nbp1	-	3.7120027110547196
1206	5264	MAE_52640	BAG05086.1	null	-	-	3.7119837773914734
1207	4115	MAE_41180	BAG03940.1	null	-	-	3.711140404542143
1208	2434	MAE_24350	BAG02257.1	null	-	-	3.710154978858635
1209	218	MAE_02180	BAG00040.1	null	-	-	3.709287696610749
1210	2173	MAE_21740	BAG01996.1	null	murG	-	3.7091529442714193
1211	1159	MAE_11600	BAG00982.1	null	-	-	3.709000127486756
1212	5701	MAE_57020	BAG05524.1	null	-	-	3.7087258665844116
1213	3815	MAE_38180	BAG03640.1	null	-	-	3.708170601456274
1214	4107	MAE_41100	BAG03932.1	null	ureE	-	3.708155683197646
1215	427	MAE_04270	BAG00249.1	null	-	-	3.7079241120715256
1216	3060	MAE_30620	BAG02884.1	null	hhoA	-	3.7078057087674643
1217	3233	MAE_32350	BAG03057.1	null	secG	-	3.707792330872955
1218	991	MAE_09920	BAG00814.1	null	-	-	3.707485335582466
1219	131	MAE_01310	BAF99952.1	null	-	-	3.707461015584249
1220	4624	MAE_46270	BAG04449.1	null	dacB	-	3.7074328104396854
1221	1519	MAE_15200	BAG01342.1	null	rne	-	3.7069621291925055
1222	998	MAE_09990	BAG00821.1	null	-	-	3.7065322853144846
1223	2853	MAE_28530	BAG02675.1	null	-	-	3.706464890449516
1224	2855	MAE_28550	BAG02677.1	null	-	-	3.7062467427903236
1225	429	MAE_04290	BAG00251.1	null	-	-	3.7061737448257803
1226	3711	MAE_37140	BAG03536.1	null	-	-	3.706007109866473
1227	3560	MAE_35630	BAG03385.1	null	-	-	3.705777174694547
1228	64	MAE_00640	BAF99885.1	null	-	-	3.70510869980584
1229	587	MAE_05870	BAG00409.1	null	-	-	3.705050019269089
1230	2528	MAE_25290	BAG02351.1	null	-	-	3.704835240781007
1231	190	MAE_01900	BAG00012.1	null	ccsA	-	3.7045490792078275
1232	3191	MAE_31930	BAG03015.1	null	-	-	3.7035859162475693
1233	281	MAE_02810	BAG00103.1	null	-	-	3.703024574242872
1234	2685	MAE_26850	BAG02507.1	null	-	-	3.702915340422853
1235	1521	MAE_15220	BAG01344.1	null	-	-	3.7028888272091134
1236	3979	MAE_39820	BAG03804.1	null	-	-	3.702586485983518
1237	2407	MAE_24080	BAG02230.1	null	-	-	3.7020367030523276
1238	1676	MAE_16770	BAG01499.1	null	dnaK	-	3.7019955605438803
1239	5757	MAE_57580	BAG05580.1	null	-	-	3.7019707062858873
1240	989	MAE_09900	BAG00812.1	null	-	-	3.701521172829585
1241	1109	MAE_11100	BAG00932.1	null	-	-	3.7012532096944346
1242	4391	MAE_43940	BAG04216.1	null	-	-	3.7010572435481612
1243	5314	MAE_53140	BAG05136.1	null	-	-	3.7008587004323403
1244	882	MAE_08830	BAG00705.1	null	-	-	3.7007887582811585
1245	3610	MAE_36130	BAG03435.1	null	-	-	3.7006526003038895
1246	4573	MAE_45760	BAG04398.1	null	-	-	3.7004182486652892
1247	4484	MAE_44870	BAG04309.1	null	-	-	3.70035574429121
1248	3826	MAE_38290	BAG03651.1	null	-	-	3.6999943181955195
1249	6097	MAE_60970	BAG05919.1	null	-	-	3.699383000819779
1250	1749	MAE_17500	BAG01572.1	null	-	-	3.6993191443128466
1251	3136	MAE_31380	BAG02960.1	null	purC	-	3.699175657952392
1252	3125	MAE_31270	BAG02949.1	null	-	-	3.6983160776381796
1253	1057	MAE_10580	BAG00880.1	null	-	-	3.6981917024292836
1254	445	MAE_04450	BAG00267.1	null	gyrA	-	3.6980325904453517
1255	5741	MAE_57420	BAG05564.1	null	rpl4	-	3.6977853187926275
1256	2665	MAE_26650	BAG02487.1	null	-	-	3.697770783082272
1257	4503	MAE_45060	BAG04328.1	null	thrA	-	3.6974534806375488
1258	5609	MAE_56100	BAG05432.1	null	-	-	3.696623460068815
1259	3157	MAE_31590	BAG02981.1	null	thrS	-	3.696444058472917
1260	3505	MAE_35080	BAG03330.1	null	-	-	3.6962895579788952
1261	2021	MAE_20220	BAG01844.1	null	-	-	3.696070363542542
1262	3563	MAE_35660	BAG03388.1	null	-	-	3.6960299273813657
1263	2872	MAE_28740	BAG02696.1	null	-	-	3.696022489407063
1264	375	MAE_03750	BAG00197.1	null	-	-	3.6958964000582486
1265	6157	MAE_61570	BAG05979.1	null	chlH	-	3.695544454139194
1266	1678	MAE_16790	BAG01501.1	null	-	-	3.6955293767493065
1267	1986	MAE_19870	BAG01809.1	null	argH	-	3.69543658458988
1268	6262	MAE_62620	BAG06084.1	null	-	-	3.6949426445668494
1269	1435	MAE_14360	BAG01258.1	null	-	-	3.6941056004888715
1270	4006	MAE_40090	BAG03831.1	null	-	-	3.6938577586318995
1271	2557	MAE_25580	BAG02380.1	null	-	-	3.693734256918196
1272	6225	MAE_62250	BAG06047.1	null	-	-	3.693664887813981
1273	5925	MAE_59250	BAG05747.1	null	-	-	3.69323351888475
1274	3671	MAE_36740	BAG03496.1	null	ictB	-	3.6924223876304096
1275	3999	MAE_40020	BAG03824.1	null	-	-	3.692351815506421
1276	5893	MAE_58930	BAG05715.1	null	-	-	3.6919959782223692
1277	1876	MAE_18770	BAG01699.1	null	-	-	3.691843895642339
1278	5324	MAE_53240	BAG05146.1	null	-	-	3.691688459146381
1279	3397	MAE_34000	BAG03222.1	null	-	-	3.691630389572047
1280	4534	MAE_45370	BAG04359.1	null	-	-	3.691617646835323
1281	3724	MAE_37270	BAG03549.1	null	aspS	-	3.691459821429075
1282	4236	MAE_42390	BAG04061.1	null	-	-	3.691073229308658
1283	58	MAE_00580	BAF99879.1	null	-	-	3.690884581635717
1284	2178	MAE_21790	BAG02001.1	null	-	-	3.690884581635717
1285	3413	MAE_34160	BAG03238.1	null	-	-	3.690884581635717
1286	2436	MAE_24370	BAG02259.1	null	-	-	3.6901752122937315
1287	6289	MAE_62900	BAG06112.1	null	-	-	3.6900905953633507
1288	3831	MAE_38340	BAG03656.1	null	-	-	3.6900193129756413
1289	72	MAE_00720	BAF99893.1	null	-	-	3.6899092761339216
1290	3111	MAE_31130	BAG02935.1	null	-	-	3.689842162548396
1291	248	MAE_02480	BAG00070.1	null	recF	-	3.689680702138432
1292	3352	MAE_33560	BAG03178.1	null	petD	-	3.6896424602227533
1293	5229	MAE_52300	BAG05052.1	null	putA	-	3.689561722515646
1294	1177	MAE_11780	BAG01000.1	null	ndhJ	-	3.68905027247466
1295	5782	MAE_57820	BAG05604.1	null	-	-	3.689022994039634
1296	3500	MAE_35030	BAG03325.1	null	-	-	3.6888570640201146
1297	421	MAE_04210	BAG00243.1	null	-	-	3.688840347472884
1298	3685	MAE_36880	BAG03510.1	null	cobP	-	3.688805805221532
1299	348	MAE_03480	BAG00170.1	null	-	-	3.688320884663356
1300	5137	MAE_51380	BAG04960.1	null	ftsH	-	3.688290102369233
1301	3812	MAE_38150	BAG03637.1	null	-	-	3.687985299618667
1302	3614	MAE_36170	BAG03439.1	null	-	-	3.687729983875225
1303	4576	MAE_45790	BAG04401.1	null	-	-	3.6874053729263214
1304	1276	MAE_12770	BAG01099.1	null	-	-	3.687382016450813
1305	2422	MAE_24230	BAG02245.1	null	ureG	-	3.6872134506408725
1306	24	MAE_00240	BAF99845.1	null	-	-	3.687029023850941
1307	5211	MAE_52120	BAG05034.1	null	-	-	3.6868762963736867
1308	5352	MAE_53520	BAG05174.1	null	murE	-	3.6866618673376452
1309	1879	MAE_18800	BAG01702.1	null	-	-	3.6865996783056194
1310	2949	MAE_29510	BAG02773.1	null	-	-	3.6865707269204506
1311	391	MAE_03910	BAG00213.1	null	-	-	3.686495075915329
1312	5873	MAE_58730	BAG05695.1	null	-	-	3.6856220681524103
1313	2650	MAE_26500	BAG02472.1	null	-	-	3.6853325983516476
1314	2861	MAE_28610	BAG02683.1	null	-	-	3.6853325983516476
1315	1403	MAE_14040	BAG01226.1	null	-	-	3.685299550183026
1316	968	MAE_09690	BAG00791.1	null	-	-	3.685242479385825
1317	1595	MAE_15960	BAG01418.1	null	dnaJ	-	3.685159376340691
1318	4832	MAE_48330	BAG04655.1	null	ycf58	-	3.685124787809374
1319	2751	MAE_27510	BAG02573.1	null	-	-	3.684464081567796
1320	3264	MAE_32660	BAG03088.1	null	moeB	-	3.6837817013375465
1321	339	MAE_03390	BAG00161.1	null	-	-	3.683137707957703
1322	4912	MAE_49130	BAG04735.1	null	-	-	3.6830874397244573
1323	2069	MAE_20700	BAG01892.1	null	-	-	3.6825962317126772
1324	3952	MAE_39550	BAG03777.1	null	-	-	3.68253724339319
1325	5319	MAE_53190	BAG05141.1	null	-	-	3.6819624625059633
1326	2839	MAE_28390	BAG02661.1	null	-	-	3.6819029081998482
1327	4948	MAE_49490	BAG04771.1	null	gifA	-	3.6814324304882264
1328	2387	MAE_23880	BAG02210.1	null	zam	-	3.6812396468516204
1329	3000	MAE_30020	BAG02824.1	null	-	-	3.6811474003895825
1330	4234	MAE_42370	BAG04059.1	null	-	-	3.681003402430105
1331	2797	MAE_27970	BAG02619.1	null	cpcE	-	3.681002697466458
1332	4355	MAE_43580	BAG04180.1	null	-	-	3.6808810390162185
1333	2774	MAE_27740	BAG02596.1	null	-	-	3.6808724749222193
1334	776	MAE_07760	BAG00598.1	null	-	-	3.680667166544968
1335	450	MAE_04500	BAG00272.1	null	-	-	3.6804442977035694
1336	5167	MAE_51680	BAG04990.1	null	cpcB2	-	3.680416350656669
1337	3542	MAE_35450	BAG03367.1	null	-	-	3.6802006736646318
1338	1155	MAE_11560	BAG00978.1	null	-	-	3.680015263375651
1339	854	MAE_08550	BAG00677.1	null	-	-	3.679969511762707
1340	2924	MAE_29260	BAG02748.1	null	-	-	3.6794271617431167
1341	3709	MAE_37120	BAG03534.1	null	-	-	3.678800283705384
1342	2565	MAE_25660	BAG02388.1	null	-	-	3.6787944922522953
1343	1476	MAE_14770	BAG01299.1	null	ntcD	-	3.6787306522052563
1344	4936	MAE_49370	BAG04759.1	null	apcE	-	3.6777585359207894
1345	2680	MAE_26800	BAG02502.1	null	-	-	3.677248904042978
1346	4672	MAE_46740	BAG04496.1	null	folD	-	3.6771651255598354
1347	649	MAE_06490	BAG00471.1	null	-	-	3.6770787535345892
1348	2991	MAE_29930	BAG02815.1	null	-	-	3.6770113873298893
1349	765	MAE_07650	BAG00587.1	null	-	-	3.6766358734749693
1350	651	MAE_06510	BAG00473.1	null	-	-	3.6765893826593428
1351	4460	MAE_44630	BAG04285.1	null	pphA	-	3.6759449749629907
1352	4810	MAE_48110	BAG04633.1	null	-	-	3.675706835297537
1353	2408	MAE_24090	BAG02231.1	null	-	-	3.675554951727352
1354	3385	MAE_33880	BAG03210.1	null	-	-	3.6754824566615523
1355	3808	MAE_38110	BAG03633.1	null	lexA	-	3.6754264868042577
1356	787	MAE_07870	BAG00609.1	null	-	-	3.674548581223159
1357	775	MAE_07750	BAG00597.1	null	-	-	3.6731648492067412
1358	4560	MAE_45630	BAG04385.1	null	-	-	3.6724339211414145
1359	2216	MAE_22170	BAG02039.1	null	-	-	3.6718339901539454
1360	443	MAE_04430	BAG00265.1	null	-	-	3.6716353817493594
1361	5519	MAE_55200	BAG05342.1	null	-	-	3.6714913302855856
1362	1184	MAE_11850	BAG01007.1	null	-	-	3.6712990743789278
1363	6120	MAE_61200	BAG05942.1	null	hisG	-	3.6711436972423996
1364	3519	MAE_35220	BAG03344.1	null	-	-	3.670737470917141
1365	4739	MAE_47400	BAG04562.1	null	-	-	3.670681453101295
1366	3898	MAE_39010	BAG03723.1	null	-	-	3.67065699402031
1367	1319	MAE_13200	BAG01142.1	null	-	-	3.6704836431021812
1368	3270	MAE_32720	BAG03094.1	null	-	-	3.6704417788211816
1369	2064	MAE_20650	BAG01887.1	null	-	-	3.670106591744356
1370	5905	MAE_59050	BAG05727.1	null	-	-	3.6696385888498106
1371	4291	MAE_42940	BAG04116.1	null	ndbB2	-	3.669551699006102
1372	2721	MAE_27210	BAG02543.1	null	-	-	3.6694728719130802
1373	1842	MAE_18430	BAG01665.1	null	-	-	3.669170336580069
1374	5265	MAE_52650	BAG05087.1	null	-	-	3.6691395082339375
1375	3481	MAE_34840	BAG03306.1	null	-	-	3.669066931567732
1376	3127	MAE_31290	BAG02951.1	null	hemE	-	3.6690229887820895
1377	1452	MAE_14530	BAG01275.1	null	-	-	3.6688755010600143
1378	2125	MAE_21260	BAG01948.1	null	-	-	3.668781140122389
1379	2358	MAE_23590	BAG02181.1	null	-	-	3.6684454861327738
1380	441	MAE_04410	BAG00263.1	null	asnS	-	3.668114361029991
1381	5386	MAE_53860	BAG05208.1	null	chlB	-	3.66796483982372
1382	5900	MAE_59000	BAG05722.1	null	-	-	3.6674932654685373
1383	616	MAE_06160	BAG00438.1	null	-	-	3.66703283399602
1384	4927	MAE_49280	BAG04750.1	null	-	-	3.6669154559173105
1385	2231	MAE_22320	BAG02054.1	null	-	-	3.6667634062882137
1386	3775	MAE_37780	BAG03600.1	null	aroE	-	3.666742671710339
1387	2427	MAE_24280	BAG02250.1	null	-	-	3.6665942802402576
1388	4964	MAE_49650	BAG04787.1	null	-	-	3.6663889788794495
1389	4101	MAE_41040	BAG03926.1	null	-	-	3.6657748263562873
1390	14	MAE_00140	BAF99835.1	null	-	-	3.6654490894191794
1391	4594	MAE_45970	BAG04419.1	null	-	-	3.665400648610614
1392	2264	MAE_22650	BAG02087.1	null	-	-	3.665226432697667
1393	5526	MAE_55270	BAG05349.1	null	-	-	3.6646072421814475
1394	1877	MAE_18780	BAG01700.1	null	-	-	3.6644503501018284
1395	2984	MAE_29860	BAG02808.1	null	-	-	3.6636551201712524
1396	945	MAE_09460	BAG00768.1	null	-	-	3.6634449727064875
1397	4796	MAE_47970	BAG04619.1	null	miaB	-	3.6626523090354524
1398	6150	MAE_61500	BAG05972.1	null	-	-	3.6626518999917113
1399	3452	MAE_34550	BAG03277.1	null	-	-	3.6622201643259316
1400	4837	MAE_48380	BAG04660.1	null	-	-	3.6621182786120414
1401	1436	MAE_14370	BAG01259.1	null	ftsH	-	3.661989157044281
1402	2439	MAE_24400	BAG02262.1	null	-	-	3.661711584954925
1403	3912	MAE_39150	BAG03737.1	null	-	-	3.661528698868961
1404	2545	MAE_25460	BAG02368.1	null	-	-	3.661273258566252
1405	262	MAE_02620	BAG00084.1	null	-	-	3.6607149069715583
1406	2168	MAE_21690	BAG01991.1	null	-	-	3.6604431127634074
1407	2005	MAE_20060	BAG01828.1	null	-	-	3.660281515884934
1408	2870	MAE_28705	BAG48280.1	null	-	-	3.660110582720309
1409	1226	MAE_12270	BAG01049.1	null	-	-	3.659375105712143
1410	1223	MAE_12240	BAG01046.1	null	-	-	3.6590601744919167
1411	214	MAE_02140	BAG00036.1	null	-	-	3.6590191484485985
1412	3906	MAE_39090	BAG03731.1	null	-	-	3.6586867334588216
1413	1597	MAE_15980	BAG01420.1	null	-	-	3.6585472353454587
1414	546	MAE_05460	BAG00368.1	null	-	-	3.658539498191458
1415	2931	MAE_29330	BAG02755.1	null	-	-	3.6580165213664118
1416	5914	MAE_59140	BAG05736.1	null	-	-	3.657775426168203
1417	5218	MAE_52190	BAG05041.1	null	-	-	3.6576759309832023
1418	3849	MAE_38520	BAG03674.1	null	-	-	3.6572067048710775
1419	2248	MAE_22490	BAG02071.1	null	-	-	3.6566427723289907
1420	1532	MAE_15330	BAG01355.1	null	-	-	3.656460881126461
1421	5541	MAE_55420	BAG05364.1	null	panB	-	3.65634596059645
1422	5430	MAE_54310	BAG05253.1	null	-	-	3.656228834333819
1423	6232	MAE_62320	BAG06054.1	null	purH	-	3.6561377863978635
1424	5486	MAE_54870	BAG05309.1	null	-	-	3.6559455116229818
1425	6006	MAE_60060	BAG05828.1	null	mcnF	-	3.655831831811039
1426	1883	MAE_18840	BAG01706.1	null	-	-	3.6557372213856167
1427	5566	MAE_55670	BAG05389.1	null	-	-	3.6556504561358305
1428	824	MAE_08240	BAG00646.1	null	-	-	3.655338362479582
1429	5243	MAE_52440	BAG05066.1	null	-	-	3.6549545481014163
1430	3007	MAE_30090	BAG02831.1	null	purB	-	3.6549372077071385
1431	1003	MAE_10040	BAG00826.1	null	-	-	3.654908082828958
1432	5514	MAE_55150	BAG05337.1	null	-	-	3.654843753888699
1433	4060	MAE_40630	BAG03885.1	null	-	-	3.6544745814626216
1434	194	MAE_01945	BAG48270.1	null	trxA	-	3.6540369132790635
1435	2550	MAE_25510	BAG02373.1	null	-	-	3.6539199520702597
1436	3882	MAE_38850	BAG03707.1	null	minD	-	3.6538201365446272
1437	4069	MAE_40720	BAG03894.1	null	-	-	3.653619606530257
1438	253	MAE_02530	BAG00075.1	null	-	-	3.6529832509178934
1439	1873	MAE_18740	BAG01696.1	null	-	-	3.6529398965811763
1440	2175	MAE_21760	BAG01998.1	null	-	-	3.6528287164830626
1441	1129	MAE_11300	BAG00952.1	null	-	-	3.652275500308243
1442	4304	MAE_43070	BAG04129.1	null	-	-	3.6517424294128715
1443	5003	MAE_50040	BAG04826.1	null	phaE	-	3.6513022784936364
1444	5493	MAE_54940	BAG05316.1	null	-	-	3.6512340947882347
1445	2905	MAE_29070	BAG02729.1	null	-	-	3.6510338527003268
1446	300	MAE_03000	BAG00122.1	null	-	-	3.650695802252649
1447	181	MAE_01810	BAG00003.1	null	-	-	3.65008685719755
1448	1571	MAE_15720	BAG01394.1	null	argD	-	3.6495412268454923
1449	4812	MAE_48130	BAG04635.1	null	-	-	3.649260155537873
1450	2813	MAE_28130	BAG02635.1	null	-	-	3.649219090782589
1451	174	MAE_01740	BAF99995.1	null	hisS	-	3.648873815256026
1452	1167	MAE_11680	BAG00990.1	null	-	-	3.648422714597099
1453	4821	MAE_48220	BAG04644.1	null	-	-	3.648353001651434
1454	1099	MAE_11000	BAG00922.1	null	-	-	3.6482979839669576
1455	4448	MAE_44510	BAG04273.1	null	-	-	3.648115520531676
1456	4883	MAE_48840	BAG04706.1	null	-	-	3.6476046830052375
1457	6192	MAE_61920	BAG06014.1	null	-	-	3.6474804616251966
1458	1288	MAE_12890	BAG01111.1	null	-	-	3.6474168517193424
1459	166	MAE_01660	BAF99987.1	null	-	-	3.64722490322235
1460	1431	MAE_14320	BAG01254.1	null	-	-	3.64676086641355
1461	4184	MAE_41870	BAG04009.1	null	-	-	3.6466014821885917
1462	4000	MAE_40030	BAG03825.1	null	-	-	3.646431007098133
1463	3792	MAE_37950	BAG03617.1	null	-	-	3.64636100453549
1464	545	MAE_05450	BAG00367.1	null	-	-	3.6463563719387775
1465	5915	MAE_59150	BAG05737.1	null	-	-	3.6458100298358636
1466	4578	MAE_45810	BAG04403.1	null	-	-	3.645178550793347
1467	3129	MAE_31310	BAG02953.1	null	-	-	3.6450642645647053
1468	354	MAE_03540	BAG00176.1	null	-	-	3.644979001672349
1469	3315	MAE_33190	BAG03141.1	null	-	-	3.6448019848810556
1470	5090	MAE_50910	BAG04913.1	null	-	-	3.64466016403004
1471	2536	MAE_25370	BAG02359.1	null	-	-	3.6445924573694874
1472	2000	MAE_20010	BAG01823.1	null	-	-	3.6442373926545515
1473	2081	MAE_20820	BAG01904.1	null	-	-	3.6427161927522365
1474	180	MAE_01800	BAG00002.1	null	-	-	3.6421848581303684
1475	21	MAE_00210	BAF99842.1	null	leuB	-	3.6416699475392735
1476	5132	MAE_51330	BAG04955.1	null	psbX	-	3.641279948000123
1477	3165	MAE_31670	BAG02989.1	null	-	-	3.64099663261851
1478	3842	MAE_38450	BAG03667.1	null	prk	-	3.640896878430182
1479	4551	MAE_45540	BAG04376.1	null	-	-	3.6405240090055226
1480	1281	MAE_12820	BAG01104.1	null	-	-	3.6404078090789063
1481	6203	MAE_62030	BAG06025.1	null	-	-	3.640296721161515
1482	5220	MAE_52210	BAG05043.1	null	-	-	3.640285686698568
1483	621	MAE_06210	BAG00443.1	null	-	-	3.6401343822657846
1484	5853	MAE_58530	BAG05675.1	null	-	-	3.6400083497936735
1485	3609	MAE_36120	BAG03434.1	null	pxcA	-	3.639999218736503
1486	5576	MAE_55770	BAG05399.1	null	-	-	3.6386086176235497
1487	4103	MAE_41060	BAG03928.1	null	-	-	3.6384644396792627
1488	4873	MAE_48740	BAG04696.1	null	-	-	3.638010737887165
1489	6261	MAE_62610	BAG06083.1	null	-	-	3.6376276211778587
1490	2502	MAE_25030	BAG02325.1	null	-	-	3.6372125916928755
1491	3142	MAE_31440	BAG02966.1	null	-	-	3.6368430965287883
1492	5376	MAE_53760	BAG05198.1	null	-	-	3.6367673764048347
1493	2818	MAE_28180	BAG02640.1	null	-	-	3.6360572067717274
1494	6129	MAE_61290	BAG05951.1	null	-	-	3.6359148814040143
1495	10	MAE_00100	BAF99831.1	null	-	-	3.635554651783404
1496	4513	MAE_45160	BAG04338.1	null	-	-	3.6351980257394603
1497	5431	MAE_54320	BAG05254.1	null	-	-	3.6348773957996845
1498	2486	MAE_24870	BAG02309.1	null	-	-	3.634701755093582
1499	3150	MAE_31520	BAG02974.1	null	-	-	3.634572409332089
1500	6068	MAE_60680	BAG05890.1	null	-	-	3.634345207416073
1501	534	MAE_05340	BAG00356.1	null	-	-	3.6341293124817566
1502	79	MAE_00790	BAF99900.1	null	-	-	3.6337079132639767
1503	2080	MAE_20810	BAG01903.1	null	-	-	3.633295407609334
1504	2835	MAE_28350	BAG02657.1	null	cysS	-	3.633061943356771
1505	2643	MAE_26430	BAG02465.1	null	-	-	3.6330478685402645
1506	2743	MAE_27430	BAG02565.1	null	-	-	3.632908595011205
1507	3741	MAE_37440	BAG03566.1	null	-	-	3.6326845994207497
1508	4405	MAE_44080	BAG04230.1	null	-	-	3.63141754105625
1509	1042	MAE_10430	BAG00865.1	null	-	-	3.631042908708824
1510	2615	MAE_26150	BAG02437.1	null	-	-	3.631042195287624
1511	707	MAE_07070	BAG00529.1	null	-	-	3.6309544157984117
1512	2992	MAE_29940	BAG02816.1	null	-	-	3.6307181818383434
1513	1285	MAE_12860	BAG01108.1	null	-	-	3.6307012472037536
1514	5729	MAE_57300	BAG05552.1	null	rps8	-	3.6306385381536828
1515	4881	MAE_48820	BAG04704.1	null	-	-	3.63055703240414
1516	2391	MAE_23925	BAG48278.1	null	pdxJ	-	3.630257569122548
1517	5674	MAE_56750	BAG05497.1	null	-	-	3.629560347424672
1518	2516	MAE_25170	BAG02339.1	null	ccs1	-	3.6293458667521183
1519	3884	MAE_38870	BAG03709.1	null	-	-	3.6291927685604617
1520	4668	MAE_46700	BAG04492.1	null	-	-	3.6282000080806864
1521	3714	MAE_37170	BAG03539.1	null	-	-	3.6281198827471406
1522	735	MAE_07350	BAG00557.1	null	-	-	3.628038228820115
1523	3327	MAE_33310	BAG03153.1	null	-	-	3.627832381048173
1524	516	MAE_05160	BAG00338.1	null	-	-	3.6274608871339686
1525	2790	MAE_27900	BAG02612.1	null	-	-	3.6271556230671864
1526	363	MAE_03630	BAG00185.1	null	-	-	3.6269961520817273
1527	4299	MAE_43020	BAG04124.1	null	-	-	3.626631799257803
1528	970	MAE_09710	BAG00793.1	null	pilM	-	3.6257343717796586
1529	6253	MAE_62530	BAG06075.1	null	icd	-	3.625408031288797
1530	4608	MAE_46110	BAG04433.1	null	-	-	3.6247700117190162
1531	673	MAE_06730	BAG00495.1	null	-	-	3.624657581777204
1532	5591	MAE_55920	BAG05414.1	null	-	-	3.6246114737693076
1533	1525	MAE_15260	BAG01348.1	null	-	-	3.6241936187097186
1534	4395	MAE_43980	BAG04220.1	null	-	-	3.6239508773859965
1535	647	MAE_06470	BAG00469.1	null	-	-	3.6238371080853247
1536	1362	MAE_13630	BAG01185.1	null	gltS	-	3.6238246879753153
1537	3278	MAE_32800	BAG03102.1	null	-	-	3.623796916360927
1538	5790	MAE_57900	BAG05612.1	null	hypE	-	3.6237376160710126
1539	2489	MAE_24900	BAG02312.1	null	-	-	3.6231442668662823
1540	5259	MAE_52590	BAG05081.1	null	-	-	3.62310378862131
1541	71	MAE_00710	BAF99892.1	null	-	-	3.6230916461710474
1542	4492	MAE_44950	BAG04317.1	null	shc	-	3.6230877346373904
1543	5361	MAE_53610	BAG05183.1	null	-	-	3.6229359390785754
1544	4127	MAE_41300	BAG03952.1	null	-	-	3.6228199776679038
1545	962	MAE_09630	BAG00785.1	null	-	-	3.6224171098034814
1546	1975	MAE_19760	BAG01798.1	null	-	-	3.622286428927091
1547	5112	MAE_51130	BAG04935.1	null	-	-	3.6220938799985243
1548	2374	MAE_23750	BAG02197.1	null	ndhD5c	-	3.621978679053353
1549	1356	MAE_13570	BAG01179.1	null	-	-	3.621752939914215
1550	2174	MAE_21750	BAG01997.1	null	-	-	3.621750044040229
1551	1142	MAE_11430	BAG00965.1	null	lrtA	-	3.621393083624985
1552	4124	MAE_41270	BAG03949.1	null	-	-	3.6210226032793553
1553	326	MAE_03260	BAG00148.1	null	-	-	3.620793902287667
1554	4440	MAE_44430	BAG04265.1	null	-	-	3.620623669809348
1555	3871	MAE_38740	BAG03696.1	null	-	-	3.620229878161694
1556	5007	MAE_50080	BAG04830.1	null	psbQ	-	3.6200960590143296
1557	1714	MAE_17150	BAG01537.1	null	cbiD	-	3.6199869197461587
1558	511	MAE_05110	BAG00333.1	null	-	-	3.6198689178848533
1559	2145	MAE_21460	BAG01968.1	null	hisD	-	3.619847811526391
1560	1256	MAE_12570	BAG01079.1	null	petH	-	3.619261493495086
1561	826	MAE_08260	BAG00648.1	null	gdhA	-	3.6192176179991455
1562	3276	MAE_32780	BAG03100.1	null	-	-	3.619216944511183
1563	3924	MAE_39270	BAG03749.1	null	-	-	3.6190704989719755
1564	2828	MAE_28280	BAG02650.1	null	-	-	3.618258467089174
1565	1685	MAE_16860	BAG01508.1	null	-	-	3.616920528459072
1566	4137	MAE_41400	BAG03962.1	null	-	-	3.6169024309466504
1567	5827	MAE_58270	BAG05649.1	null	-	-	3.616756148119055
1568	4955	MAE_49560	BAG04778.1	null	-	-	3.6167283340160212
1569	1580	MAE_15810	BAG01403.1	null	-	-	3.6163661938014813
1570	5472	MAE_54730	BAG05295.1	null	-	-	3.616099860613368
1571	297	MAE_02970	BAG00119.1	null	-	-	3.6158071367288076
1572	1522	MAE_15230	BAG01345.1	null	-	-	3.615715761654905
1573	2847	MAE_28470	BAG02669.1	null	-	-	3.6147324604727067
1574	2871	MAE_28730	BAG02695.1	null	-	-	3.614364263663513
1575	233	MAE_02330	BAG00055.1	null	-	-	3.614159060830621
1576	4567	MAE_45700	BAG04392.1	null	-	-	3.6138220179101253
1577	1418	MAE_14190	BAG01241.1	null	-	-	3.6134063704012864
1578	5281	MAE_52810	BAG05103.1	null	-	-	3.6133381402790863
1579	509	MAE_05090	BAG00331.1	null	-	-	3.6131147977138554
1580	2241	MAE_22420	BAG02064.1	null	-	-	3.6131147977138554
1581	2495	MAE_24960	BAG02318.1	null	-	-	3.6131147977138554
1582	2739	MAE_27390	BAG02561.1	null	-	-	3.6131147977138554
1583	3103	MAE_31050	BAG02927.1	null	-	-	3.6131147977138554
1584	3431	MAE_34340	BAG03256.1	null	-	-	3.6131147977138554
1585	3618	MAE_36210	BAG03443.1	null	-	-	3.6131147977138554
1586	750	MAE_07500	BAG00572.1	null	-	-	3.6122857588675554
1587	1976	MAE_19770	BAG01799.1	null	-	-	3.6122767287787454
1588	2568	MAE_25690	BAG02391.1	null	cobM	-	3.6121589265393625
1589	4165	MAE_41680	BAG03990.1	null	hisS	-	3.611561470150749
1590	6251	MAE_62510	BAG06073.1	null	-	-	3.6114118111135998
1591	5191	MAE_51920	BAG05014.1	null	-	-	3.610936999663527
1592	4577	MAE_45800	BAG04402.1	null	-	-	3.6106055070795833
1593	1429	MAE_14300	BAG01252.1	null	-	-	3.6102874917586925
1594	1799	MAE_18000	BAG01622.1	null	-	-	3.6099249446419956
1595	5311	MAE_53110	BAG05133.1	null	-	-	3.6098234534489473
1596	5690	MAE_56910	BAG05513.1	null	-	-	3.609492125107987
1597	435	MAE_04350	BAG00257.1	null	-	-	3.608936777669582
1598	2206	MAE_22070	BAG02029.1	null	-	-	3.6086886086204832
1599	3943	MAE_39460	BAG03768.1	null	-	-	3.6080343202469325
1600	3001	MAE_30030	BAG02825.1	null	-	-	3.6078435551486865
1601	3571	MAE_35740	BAG03396.1	null	-	-	3.6075904433342987
1602	2588	MAE_25890	BAG02411.1	null	-	-	3.6073276606347857
1603	3489	MAE_34920	BAG03314.1	null	-	-	3.6070307327416056
1604	2784	MAE_27840	BAG02606.1	null	-	-	3.6067844418219366
1605	5377	MAE_53770	BAG05199.1	null	-	-	3.6065853800701926
1606	808	MAE_08080	BAG00630.1	null	-	-	3.606281008459181
1607	2799	MAE_27990	BAG02621.1	null	-	-	3.60612519581927
1608	2501	MAE_25020	BAG02324.1	null	-	-	3.606070448182315
1609	4098	MAE_41010	BAG03923.1	null	-	-	3.605487668919372
1610	5667	MAE_56680	BAG05490.1	null	-	-	3.6054286242012017
1611	3800	MAE_38030	BAG03625.1	null	-	-	3.6054097471301083
1612	609	MAE_06090	BAG00431.1	null	-	-	3.605022837861808
1613	1936	MAE_19370	BAG01759.1	null	-	-	3.6048302002764303
1614	2830	MAE_28300	BAG02652.1	null	recN	-	3.6046522262606118
1615	1987	MAE_19880	BAG01810.1	null	-	-	3.6040738922904683
1616	630	MAE_06300	BAG00452.1	null	ccmA	-	3.604012921472402
1617	1899	MAE_19000	BAG01722.1	null	-	-	3.6037600071250426
1618	3768	MAE_37710	BAG03593.1	null	get3	-	3.603406452900592
1619	2717	MAE_27170	BAG02539.1	null	-	-	3.602571382469685
1620	414	MAE_04140	BAG00236.1	null	-	-	3.6022179270525103
1621	5039	MAE_50400	BAG04862.1	null	-	-	3.601966911385854
1622	95	MAE_00950	BAF99916.1	null	mutT	-	3.60175944807509
1623	2288	MAE_22890	BAG02111.1	null	dnaA	-	3.6003941101726706
1624	859	MAE_08600	BAG00682.1	null	ccmO	-	3.5998017997425658
1625	3182	MAE_31840	BAG03006.1	null	-	-	3.5997301436982303
1626	66	MAE_00660	BAF99887.1	null	-	-	3.599474220204248
1627	4222	MAE_42250	BAG04047.1	null	-	-	3.599359012615085
1628	2833	MAE_28330	BAG02655.1	null	-	-	3.5993253666365463
1629	1884	MAE_18850	BAG01707.1	null	-	-	3.5992691542910316
1630	1745	MAE_17460	BAG01568.1	null	-	-	3.5990647802131046
1631	4088	MAE_40910	BAG03913.1	null	-	-	3.5989792952593156
1632	6124	MAE_61240	BAG05946.1	null	-	-	3.598489566046973
1633	4393	MAE_43960	BAG04218.1	null	-	-	3.5984223410738077
1634	3476	MAE_34790	BAG03301.1	null	-	-	3.5980779027983787
1635	3042	MAE_30440	BAG02866.1	null	-	-	3.5980649349519815
1636	5188	MAE_51890	BAG05011.1	null	-	-	3.5979593093290796
1637	5454	MAE_54550	BAG05277.1	null	-	-	3.5977962721019807
1638	1178	MAE_11790	BAG01001.1	null	-	-	3.5968350090103165
1639	313	MAE_03130	BAG00135.1	null	-	-	3.596540292725106
1640	955	MAE_09560	BAG00778.1	null	-	-	3.596318997106833
1641	1728	MAE_17290	BAG01551.1	null	sir	-	3.596297086182511
1642	3210	MAE_32120	BAG03034.1	null	pheS	-	3.596026038319954
1643	3078	MAE_30800	BAG02902.1	null	-	-	3.596003196441393
1644	3660	MAE_36630	BAG03485.1	null	rpl1	-	3.5956030473461986
1645	2531	MAE_25320	BAG02354.1	null	-	-	3.5955519324935774
1646	4094	MAE_40970	BAG03919.1	null	-	-	3.5955319273907125
1647	2363	MAE_23640	BAG02186.1	null	-	-	3.5952011264531616
1648	3554	MAE_35570	BAG03379.1	null	-	-	3.5951628855243545
1649	1295	MAE_12960	BAG01118.1	null	-	-	3.595126361535692
1650	3453	MAE_34560	BAG03278.1	null	-	-	3.5946183895611883
1651	430	MAE_04300	BAG00252.1	null	-	-	3.5945535319401833
1652	3584	MAE_35870	BAG03409.1	null	-	-	3.5945518657613538
1653	1846	MAE_18470	BAG01669.1	null	-	-	3.594497786067253
1654	4588	MAE_45910	BAG04413.1	null	-	-	3.5944458218917132
1655	2260	MAE_22610	BAG02083.1	null	-	-	3.5941092407325015
1656	3745	MAE_37480	BAG03570.1	null	-	-	3.5939759461923733
1657	1513	MAE_15140	BAG01336.1	null	ndhD3	-	3.5938539101470224
1658	5878	MAE_58780	BAG05700.1	null	-	-	3.593827109272825
1659	3355	MAE_33590	BAG03181.1	null	-	-	3.5937251787430102
1660	4882	MAE_48830	BAG04705.1	null	-	-	3.5935141935489217
1661	705	MAE_07050	BAG00527.1	null	sqdX	-	3.5935101075803635
1662	4595	MAE_45980	BAG04420.1	null	pcrA	-	3.5930180940110614
1663	6133	MAE_61330	BAG05955.1	null	ureC	-	3.592813232004949
1664	461	MAE_04610	BAG00283.1	null	-	-	3.5925854828395507
1665	2655	MAE_26550	BAG02477.1	null	-	-	3.5914653370330405
1666	1162	MAE_11630	BAG00985.1	null	-	-	3.5912961340197147
1667	3926	MAE_39290	BAG03751.1	null	-	-	3.5909260018600375
1668	5831	MAE_58310	BAG05653.1	null	-	-	3.590897069109544
1669	4884	MAE_48850	BAG04707.1	null	-	-	3.5908670421044038
1670	290	MAE_02900	BAG00112.1	null	-	-	3.59058107333198
1671	1584	MAE_15850	BAG01407.1	null	-	-	3.590459807858668
1672	5444	MAE_54450	BAG05267.1	null	-	-	3.590307064406389
1673	784	MAE_07840	BAG00606.1	null	-	-	3.5901501228177723
1674	3229	MAE_32310	BAG03053.1	null	ndhF1	-	3.5900817878356985
1675	419	MAE_04190	BAG00241.1	null	-	-	3.5898143995896494
1676	596	MAE_05960	BAG00418.1	null	-	-	3.5897766184460527
1677	114	MAE_01140	BAF99935.1	null	-	-	3.589736088660818
1678	1504	MAE_15050	BAG01327.1	null	-	-	3.5896910751619595
1679	3791	MAE_37940	BAG03616.1	null	-	-	3.5890382871769075
1680	2469	MAE_24700	BAG02292.1	null	-	-	3.5885063119574037
1681	5635	MAE_56360	BAG05458.1	null	-	-	3.588489950928281
1682	2212	MAE_22130	BAG02035.1	null	-	-	3.588340381659751
1683	1947	MAE_19480	BAG01770.1	null	plsX	-	3.5882978115922755
1684	3156	MAE_31580	BAG02980.1	null	-	-	3.58724857452675
1685	1192	MAE_11930	BAG01015.1	null	-	-	3.5872134889703555
1686	284	MAE_02840	BAG00106.1	null	-	-	3.5871614269495415
1687	2252	MAE_22530	BAG02075.1	null	-	-	3.586698289899479
1688	6151	MAE_61510	BAG05973.1	null	-	-	3.5866551793160446
1689	4041	MAE_40440	BAG03866.1	null	-	-	3.5866430552227264
1690	3782	MAE_37850	BAG03607.1	null	-	-	3.5864108969915898
1691	5381	MAE_53810	BAG05203.1	null	-	-	3.5863590931832845
1692	2170	MAE_21710	BAG01993.1	null	-	-	3.5863211663077603
1693	3821	MAE_38240	BAG03646.1	null	-	-	3.5861720947958124
1694	1560	MAE_15610	BAG01383.1	null	-	-	3.585828371018746
1695	5628	MAE_56290	BAG05451.1	null	-	-	3.585816575168312
1696	1830	MAE_18310	BAG01653.1	null	-	-	3.5856101713294795
1697	4131	MAE_41340	BAG03956.1	null	-	-	3.585289686880663
1698	4110	MAE_41130	BAG03935.1	null	-	-	3.584909112041691
1699	130	MAE_01300	BAF99951.1	null	ppk	-	3.5846418671021234
1700	5557	MAE_55580	BAG05380.1	null	-	-	3.5845798461949996
1701	2039	MAE_20400	BAG01862.1	null	-	-	3.584345528864408
1702	2285	MAE_22860	BAG02108.1	null	folE	-	3.5842623187169806
1703	380	MAE_03800	BAG00202.1	null	-	-	3.584156796087575
1704	3996	MAE_39990	BAG03821.1	null	htpG	-	3.5841438758101356
1705	5922	MAE_59220	BAG05744.1	null	-	-	3.583888537700595
1706	5780	MAE_57800	BAG05602.1	null	-	-	3.583760840964642
1707	5213	MAE_52140	BAG05036.1	null	-	-	3.583576567436735
1708	2279	MAE_22800	BAG02102.1	null	-	-	3.583056139087224
1709	1686	MAE_16870	BAG01509.1	null	ftsW	-	3.582901099318275
1710	378	MAE_03780	BAG00200.1	null	-	-	3.582693304695013
1711	6224	MAE_62240	BAG06046.1	null	murA	-	3.5826498977662697
1712	3648	MAE_36510	BAG03473.1	null	-	-	3.5825048584976265
1713	5688	MAE_56890	BAG05511.1	null	-	-	3.582219450988516
1714	704	MAE_07040	BAG00526.1	null	clpS	-	3.5821746439647066
1715	5821	MAE_58210	BAG05643.1	null	-	-	3.5820361154347102
1716	1620	MAE_16210	BAG01443.1	null	-	-	3.5816703988006657
1717	6169	MAE_61690	BAG05991.1	null	rpe	-	3.581236235597539
1718	3948	MAE_39510	BAG03773.1	null	-	-	3.5806441116471497
1719	3904	MAE_39070	BAG03729.1	null	mreB	-	3.580473520146626
1720	4813	MAE_48140	BAG04636.1	null	-	-	3.579646492702186
1721	5863	MAE_58630	BAG05685.1	null	-	-	3.579506976086202
1722	3710	MAE_37130	BAG03535.1	null	-	-	3.5794187689487806
1723	5762	MAE_57620	BAG05584.1	null	-	-	3.579353445033112
1724	619	MAE_06190	BAG00441.1	null	-	-	3.5793088084000027
1725	2746	MAE_27460	BAG02568.1	null	cphA	-	3.5792699035858324
1726	2201	MAE_22020	BAG02024.1	null	chlG	-	3.5789810607694523
1727	4003	MAE_40060	BAG03828.1	null	-	-	3.5789738508037248
1728	4472	MAE_44750	BAG04297.1	null	-	-	3.5788226849400377
1729	1439	MAE_14400	BAG01262.1	null	-	-	3.578785151180884
1730	1284	MAE_12850	BAG01107.1	null	-	-	3.5787592920938933
1731	1764	MAE_17650	BAG01587.1	null	hupE	-	3.5785184661080165
1732	3900	MAE_39030	BAG03725.1	null	-	-	3.5784490450477944
1733	4974	MAE_49750	BAG04797.1	null	-	-	3.5783785729095863
1734	2020	MAE_20210	BAG01843.1	null	-	-	3.577801379687989
1735	5711	MAE_57120	BAG05534.1	null	cobQ	-	3.577091961768909
1736	2053	MAE_20540	BAG01876.1	null	-	-	3.5768093851343843
1737	3044	MAE_30460	BAG02868.1	null	-	-	3.576678006538217
1738	2445	MAE_24460	BAG02268.1	null	cpcA1	-	3.5762564576264992
1739	1346	MAE_13470	BAG01169.1	null	-	-	3.5748921967957754
1740	2263	MAE_22640	BAG02086.1	null	-	-	3.574864302150277
1741	3167	MAE_31690	BAG02991.1	null	feoB	-	3.57448879337085
1742	1858	MAE_18590	BAG01681.1	null	-	-	3.5744071835482
1743	5671	MAE_56720	BAG05494.1	null	-	-	3.573509255830848
1744	346	MAE_03460	BAG00168.1	null	-	-	3.5734324183545723
1745	2389	MAE_23900	BAG02212.1	null	-	-	3.573355278654484
1746	1218	MAE_12190	BAG01041.1	null	chlH	-	3.5732594675489
1747	4617	MAE_46200	BAG04442.1	null	-	-	3.572092999536264
1748	2253	MAE_22540	BAG02076.1	null	-	-	3.5720760130494567
1749	1527	MAE_15280	BAG01350.1	null	-	-	3.5720234594127507
1750	1737	MAE_17380	BAG01560.1	null	-	-	3.5717821402743195
1751	833	MAE_08330	BAG00655.1	null	-	-	3.5717676326350687
1752	5738	MAE_57390	BAG05561.1	null	rps19	-	3.571738877890541
1753	2552	MAE_25530	BAG02375.1	null	-	-	3.5717144700455314
1754	5646	MAE_56470	BAG05469.1	null	-	-	3.5714261320222356
1755	2798	MAE_27980	BAG02620.1	null	-	-	3.571408759629202
1756	4253	MAE_42560	BAG04078.1	null	-	-	3.5713704955573498
1757	3203	MAE_32050	BAG03027.1	null	-	-	3.57131351705086
1758	2306	MAE_23070	BAG02129.1	null	sufD	-	3.57128635250291
1759	542	MAE_05420	BAG00364.1	null	cbiX	-	3.5704605720387868
1760	4415	MAE_44180	BAG04240.1	null	proS	-	3.5704008117474504
1761	1292	MAE_12930	BAG01115.1	null	pds	-	3.570212174921178
1762	3579	MAE_35820	BAG03404.1	null	-	-	3.570196099531644
1763	5555	MAE_55560	BAG05378.1	null	-	-	3.5701289883103278
1764	3027	MAE_30290	BAG02851.1	null	-	-	3.569675244403563
1765	2589	MAE_25900	BAG02412.1	null	-	-	3.569604414521879
1766	2538	MAE_25390	BAG02361.1	null	-	-	3.569202196726762
1767	4986	MAE_49870	BAG04809.1	null	-	-	3.5689343038461705
1768	3573	MAE_35760	BAG03398.1	null	-	-	3.5687293298306795
1769	2524	MAE_25250	BAG02347.1	null	-	-	3.5685497887738835
1770	4520	MAE_45230	BAG04345.1	null	ureB	-	3.568425753224658
1771	6172	MAE_61720	BAG05994.1	null	-	-	3.568280108342235
1772	4322	MAE_43250	BAG04147.1	null	-	-	3.568212860626513
1773	325	MAE_03250	BAG00147.1	null	-	-	3.568059226902401
1774	6247	MAE_62470	BAG06069.1	null	-	-	3.5678602273207205
1775	622	MAE_06220	BAG00444.1	null	-	-	3.567185358883106
1776	3509	MAE_35120	BAG03334.1	null	-	-	3.5669051637272142
1777	6089	MAE_60890	BAG05911.1	null	-	-	3.566885102434818
1778	2378	MAE_23790	BAG02201.1	null	ndhD5a	-	3.5666678015680477
1779	3052	MAE_30540	BAG02876.1	null	rrf	-	3.5665879297339913
1780	3558	MAE_35610	BAG03383.1	null	-	-	3.5665791316495774
1781	2824	MAE_28240	BAG02646.1	null	-	-	3.566412138065309
1782	3183	MAE_31850	BAG03007.1	null	-	-	3.566318625480857
1783	5081	MAE_50820	BAG04904.1	null	-	-	3.566283094801648
1784	5839	MAE_58390	BAG05661.1	null	-	-	3.566024509203856
1785	2867	MAE_28670	BAG02689.1	null	ilvD	-	3.5660227772631785
1786	3736	MAE_37390	BAG03561.1	null	-	-	3.5660034420855395
1787	5212	MAE_52130	BAG05035.1	null	-	-	3.5658528042736974
1788	581	MAE_05810	BAG00403.1	null	-	-	3.565528943907598
1789	5734	MAE_57350	BAG05557.1	null	rpl29	-	3.5653500670486524
1790	2514	MAE_25150	BAG02337.1	null	-	-	3.5650711247931826
1791	5042	MAE_50430	BAG04865.1	null	-	-	3.564894486599087
1792	97	MAE_00970	BAF99918.1	null	-	-	3.5646427234729243
1793	337	MAE_03370	BAG00159.1	null	-	-	3.563874475525571
1794	3777	MAE_37800	BAG03602.1	null	-	-	3.5637327183622283
1795	4099	MAE_41020	BAG03924.1	null	-	-	3.5636893255754654
1796	3003	MAE_30050	BAG02827.1	null	-	-	3.562770771104734
1797	5536	MAE_55370	BAG05359.1	null	hemD	-	3.5624930987072196
1798	3340	MAE_33440	BAG03166.1	null	ctr1	-	3.5623460458900436
1799	2619	MAE_26190	BAG02441.1	null	-	-	3.5622394102653554
1800	4123	MAE_41260	BAG03948.1	null	-	-	3.5620716014143077
1801	3879	MAE_38820	BAG03704.1	null	ppc	-	3.5617471426569347
1802	3418	MAE_34210	BAG03243.1	null	-	-	3.561430951916627
1803	3328	MAE_33320	BAG03154.1	null	-	-	3.561416859204637
1804	1601	MAE_16020	BAG01424.1	null	xisH	-	3.5613930011585753
1805	1485	MAE_14860	BAG01308.1	null	-	-	3.561288716535058
1806	4775	MAE_47760	BAG04598.1	null	recF	-	3.561165965838481
1807	5408	MAE_54080	BAG05230.1	null	-	-	3.560961393824311
1808	1857	MAE_18580	BAG01680.1	null	-	-	3.560814035246197
1809	5071	MAE_50720	BAG04894.1	null	-	-	3.560406994313075
1810	736	MAE_07360	BAG00558.1	null	-	-	3.5603758083698107
1811	75	MAE_00750	BAF99896.1	null	-	-	3.5602536950784263
1812	2162	MAE_21630	BAG01985.1	null	-	-	3.559346474052443
1813	3426	MAE_34290	BAG03251.1	null	-	-	3.558984010208113
1814	4905	MAE_49060	BAG04728.1	null	-	-	3.5588428809806607
1815	3126	MAE_31280	BAG02950.1	null	pacS	-	3.5587791242265743
1816	2909	MAE_29110	BAG02733.1	null	glsF	-	3.5587120669620464
1817	660	MAE_06600	BAG00482.1	null	-	-	3.55851578669796
1818	5840	MAE_58400	BAG05662.1	null	-	-	3.5584476526551314
1819	1515	MAE_15160	BAG01338.1	null	cupA	-	3.5578969348967298
1820	4817	MAE_48180	BAG04640.1	null	-	-	3.557863630181093
1821	6078	MAE_60780	BAG05900.1	null	-	-	3.5578581420057493
1822	4957	MAE_49580	BAG04780.1	null	-	-	3.557589999633633
1823	1272	MAE_12730	BAG01095.1	null	-	-	3.557495819764353
1824	3865	MAE_38680	BAG03690.1	null	hemL	-	3.55739977314909
1825	3395	MAE_33980	BAG03220.1	null	cysE	-	3.557018058015104
1826	2256	MAE_22570	BAG02079.1	null	-	-	3.556994197796278
1827	4389	MAE_43920	BAG04214.1	null	cya1	-	3.556894179554473
1828	4226	MAE_42295	BAG48286.1	null	-	-	3.5566298524589195
1829	4792	MAE_47930	BAG04615.1	null	ccmK1	-	3.556338174174057
1830	4886	MAE_48870	BAG04709.1	null	-	-	3.556089745365384
1831	5143	MAE_51440	BAG04966.1	null	-	-	3.556024331225052
1832	3410	MAE_34130	BAG03235.1	null	-	-	3.5558556168304274
1833	529	MAE_05290	BAG00351.1	null	-	-	3.5557841676714075
1834	3971	MAE_39740	BAG03796.1	null	-	-	3.55577909103743
1835	340	MAE_03400	BAG00162.1	null	-	-	3.555760701521442
1836	3565	MAE_35680	BAG03390.1	null	-	-	3.5557594558822805
1837	2380	MAE_23810	BAG02203.1	null	-	-	3.555612318225841
1838	1831	MAE_18320	BAG01654.1	null	-	-	3.555343545767379
1839	6096	MAE_60960	BAG05918.1	null	-	-	3.5553168646132773
1840	3690	MAE_36930	BAG03515.1	null	-	-	3.5549594786866843
1841	5540	MAE_55410	BAG05363.1	null	-	-	3.5549041073692953
1842	4818	MAE_48190	BAG04641.1	null	-	-	3.554538678203016
1843	914	MAE_09150	BAG00737.1	null	-	-	3.554294392137973
1844	3691	MAE_36940	BAG03516.1	null	-	-	3.5541993248280566
1845	692	MAE_06920	BAG00514.1	null	-	-	3.5539622592324513
1846	5030	MAE_50310	BAG04853.1	null	-	-	3.553801423490443
1847	5390	MAE_53900	BAG05212.1	null	-	-	3.5536507731865847
1848	3763	MAE_37660	BAG03588.1	null	gvpK	-	3.5534822060381046
1849	2794	MAE_27940	BAG02616.1	null	-	-	3.5531432469939
1850	6186	MAE_61860	BAG06008.1	null	-	-	3.553119716379557
1851	1636	MAE_16370	BAG01459.1	null	-	-	3.55303550805967
1852	3080	MAE_30820	BAG02904.1	null	-	-	3.552998410769164
1853	5561	MAE_55620	BAG05384.1	null	-	-	3.552584469169723
1854	1637	MAE_16380	BAG01460.1	null	-	-	3.5525692098830057
1855	2271	MAE_22720	BAG02094.1	null	-	-	3.552553367589454
1856	1679	MAE_16800	BAG01502.1	null	-	-	3.552410970494955
1857	6149	MAE_61490	BAG05971.1	null	-	-	3.552378402726178
1858	105	MAE_01050	BAF99926.1	null	-	-	3.5522240252727757
1859	2814	MAE_28140	BAG02636.1	null	-	-	3.5521511308136735
1860	6286	MAE_62870	BAG06109.1	null	-	-	3.552141110955262
1861	4933	MAE_49340	BAG04756.1	null	-	-	3.551344347532519
1862	3548	MAE_35510	BAG03373.1	null	pheT	-	3.5513359007522323
1863	3400	MAE_34030	BAG03225.1	null	-	-	3.551291732712861
1864	4125	MAE_41280	BAG03950.1	null	-	-	3.5512164920514477
1865	5785	MAE_57850	BAG05607.1	null	-	-	3.5510555224671774
1866	5976	MAE_59760	BAG05798.1	null	-	-	3.550876805034519
1867	1808	MAE_18090	BAG01631.1	null	-	-	3.5506621255014315
1868	3602	MAE_36050	BAG03427.1	null	-	-	3.5503076990477584
1869	2582	MAE_25830	BAG02405.1	null	-	-	3.5502654522880115
1870	640	MAE_06400	BAG00462.1	null	-	-	3.55010746547194
1871	5823	MAE_58230	BAG05645.1	null	-	-	3.5497544178787863
1872	6105	MAE_61050	BAG05927.1	null	-	-	3.5493999159102856
1873	5217	MAE_52180	BAG05040.1	null	-	-	3.5493901296713983
1874	6059	MAE_60590	BAG05881.1	null	-	-	3.549303403630828
1875	3017	MAE_30190	BAG02841.1	null	-	-	3.5489653391343023
1876	5818	MAE_58180	BAG05640.1	null	-	-	3.5486230982635236
1877	2191	MAE_21920	BAG02014.1	null	-	-	3.548338908136587
1878	3644	MAE_36470	BAG03469.1	null	-	-	3.548032223853901
1879	4521	MAE_45240	BAG04346.1	null	-	-	3.548006548352337
1880	4686	MAE_46880	BAG04510.1	null	-	-	3.5477843176319737
1881	523	MAE_05230	BAG00345.1	null	-	-	3.547681036520584
1882	89	MAE_00890	BAF99910.1	null	recQ	-	3.5476340161578683
1883	2376	MAE_23770	BAG02199.1	null	ndhD5b	-	3.5474576469443986
1884	6106	MAE_61060	BAG05928.1	null	-	-	3.5473143070188784
1885	6296	MAE_62970	BAG06119.1	null	-	-	3.547022568897519
1886	552	MAE_05520	BAG00374.1	null	-	-	3.547017899530795
1887	1516	MAE_15170	BAG01339.1	null	-	-	3.5468035937907896
1888	2309	MAE_23100	BAG02132.1	null	sufR	-	3.546703265418818
1889	141	MAE_01410	BAF99962.1	null	-	-	3.546553361426529
1890	813	MAE_08130	BAG00635.1	null	-	-	3.54647063099002
1891	1859	MAE_18600	BAG01682.1	null	-	-	3.5463990165194046
1892	937	MAE_09380	BAG00760.1	null	-	-	3.546007607695661
1893	1299	MAE_13000	BAG01122.1	null	-	-	3.54574400159283
1894	2903	MAE_29050	BAG02727.1	null	-	-	3.5454879083402573
1895	1663	MAE_16640	BAG01486.1	null	-	-	3.5454707829939283
1896	4896	MAE_48970	BAG04719.1	null	-	-	3.545246461228163
1897	3786	MAE_37890	BAG03611.1	null	-	-	3.5448958041419734
1898	5534	MAE_55350	BAG05357.1	null	cobL	-	3.544795190130468
1899	3811	MAE_38140	BAG03636.1	null	-	-	3.5447177025956296
1900	1049	MAE_10500	BAG00872.1	null	-	-	3.5444970146540147
1901	5709	MAE_57100	BAG05532.1	null	-	-	3.5441500732211204
1902	1544	MAE_15450	BAG01367.1	null	-	-	3.5438568107408193
1903	5813	MAE_58130	BAG05635.1	null	-	-	3.5434279479041555
1904	1769	MAE_17700	BAG01592.1	null	-	-	3.5429587949683925
1905	4111	MAE_41140	BAG03936.1	null	hisC	-	3.542864686187661
1906	889	MAE_08900	BAG00712.1	null	-	-	3.5428383766218015
1907	1732	MAE_17330	BAG01555.1	null	-	-	3.5427371184977177
1908	2056	MAE_20570	BAG01879.1	null	-	-	3.5423595256184446
1909	356	MAE_03560	BAG00178.1	null	-	-	3.5422191815791777
1910	15	MAE_00150	BAF99836.1	null	lspA	-	3.542009203706335
1911	5051	MAE_50520	BAG04874.1	null	-	-	3.541622139084709
1912	2328	MAE_23290	BAG02151.1	null	trpE	-	3.5413936605022625
1913	1814	MAE_18150	BAG01637.1	null	-	-	3.541386085396501
1914	5500	MAE_55010	BAG05323.1	null	-	-	3.5410064937888137
1915	5235	MAE_52360	BAG05058.1	null	-	-	3.54013445847982
1916	3883	MAE_38860	BAG03708.1	null	minC	-	3.5399261072741743
1917	1194	MAE_11950	BAG01017.1	null	-	-	3.539793127058521
1918	3848	MAE_38510	BAG03673.1	null	-	-	3.5395192288136728
1919	2375	MAE_23760	BAG02198.1	null	-	-	3.539500399223473
1920	2377	MAE_23780	BAG02200.1	null	-	-	3.539500399223473
1921	1959	MAE_19600	BAG01782.1	null	rpl25	-	3.5391816160729683
1922	712	MAE_07120	BAG00534.1	null	-	-	3.538943058862681
1923	2313	MAE_23140	BAG02136.1	null	-	-	3.538829052524793
1924	3703	MAE_37060	BAG03528.1	null	-	-	3.5387112477949976
1925	1617	MAE_16180	BAG01440.1	null	-	-	3.5386305487179235
1926	5123	MAE_51240	BAG04946.1	null	-	-	3.5385581265960644
1927	2559	MAE_25600	BAG02382.1	null	alaS	-	3.5383403828673647
1928	573	MAE_05730	BAG00395.1	null	-	-	3.5381538081490644
1929	5023	MAE_50240	BAG04846.1	null	-	-	3.537474715166352
1930	6290	MAE_62910	BAG06113.1	null	-	-	3.537101267554707
1931	1170	MAE_11710	BAG00993.1	null	-	-	3.5370858180513984
1932	424	MAE_04240	BAG00246.1	null	-	-	3.5370572774562272
1933	632	MAE_06320	BAG00454.1	null	-	-	3.5367075269148502
1934	411	MAE_04110	BAG00233.1	null	pilC	-	3.5359014747272903
1935	4151	MAE_41540	BAG03976.1	null	-	-	3.5357428635944697
1936	3678	MAE_36810	BAG03503.1	null	-	-	3.535574835505175
1937	956	MAE_09570	BAG00779.1	null	murD	-	3.5353983618214397
1938	5001	MAE_50020	BAG04824.1	null	chlP	-	3.5352924594684576
1939	2317	MAE_23180	BAG02140.1	null	murF	-	3.5351657824477156
1940	5223	MAE_52240	BAG05046.1	null	-	-	3.535076692899141
1941	3153	MAE_31550	BAG02977.1	null	-	-	3.5350460127748238
1942	2037	MAE_20380	BAG01860.1	null	-	-	3.5347727970253366
1943	5484	MAE_54850	BAG05307.1	null	-	-	3.534522344579403
1944	2246	MAE_22470	BAG02069.1	null	-	-	3.534331752617308
1945	1454	MAE_14550	BAG01277.1	null	crtE	-	3.534006390345911
1946	2973	MAE_29750	BAG02797.1	null	-	-	3.5335245487767453
1947	904	MAE_09050	BAG00727.1	null	glnN	-	3.5335139482473306
1948	1618	MAE_16190	BAG01441.1	null	-	-	3.5334022821807456
1949	1766	MAE_17670	BAG01589.1	null	-	-	3.533309009260803
1950	1838	MAE_18390	BAG01661.1	null	sphX	-	3.5332873626233563
1951	150	MAE_01500	BAF99971.1	null	-	-	3.5328362321707067
1952	4155	MAE_41580	BAG03980.1	null	-	-	3.5327585173233564
1953	631	MAE_06310	BAG00453.1	null	-	-	3.5322726435948097
1954	3353	MAE_33570	BAG03179.1	null	petB	-	3.532128397573947
1955	6294	MAE_62950	BAG06117.1	null	-	-	3.5319167939485565
1956	3488	MAE_34910	BAG03313.1	null	-	-	3.5318277858755445
1957	1392	MAE_13930	BAG01215.1	null	cysK	-	3.531419018906801
1958	361	MAE_03610	BAG00183.1	null	-	-	3.531077751970884
1959	5542	MAE_55430	BAG05365.1	null	chlM	-	3.5310220702823893
1960	3258	MAE_32600	BAG03082.1	null	-	-	3.5310139946896526
1961	4585	MAE_45880	BAG04410.1	null	-	-	3.5306752429405392
1962	4707	MAE_47090	BAG04531.1	null	-	-	3.530618147659045
1963	4121	MAE_41240	BAG03946.1	null	-	-	3.530587654911159
1964	5621	MAE_56220	BAG05444.1	null	-	-	3.530505725887342
1965	3995	MAE_39980	BAG03820.1	null	-	-	3.5304544318861293
1966	4133	MAE_41360	BAG03958.1	null	-	-	3.530299553893824
1967	3215	MAE_32170	BAG03039.1	null	-	-	3.5302869721308694
1968	299	MAE_02990	BAG00121.1	null	-	-	3.529548901128594
1969	5497	MAE_54980	BAG05320.1	null	gidA	-	3.529462330668222
1970	3018	MAE_30200	BAG02842.1	null	-	-	3.5294363394168395
1971	4515	MAE_45180	BAG04340.1	null	-	-	3.5291368677631896
1972	1340	MAE_13410	BAG01163.1	null	-	-	3.529009077901077
1973	480	MAE_04800	BAG00302.1	null	-	-	3.528864298318101
1974	2373	MAE_23740	BAG02196.1	null	-	-	3.52860978389079
1975	1978	MAE_19790	BAG01801.1	null	-	-	3.5284727718443953
1976	525	MAE_05250	BAG00347.1	null	-	-	3.528384294740973
1977	5678	MAE_56790	BAG05501.1	null	-	-	3.528351630105648
1978	5083	MAE_50840	BAG04906.1	null	-	-	3.528139014411244
1979	492	MAE_04920	BAG00314.1	null	-	-	3.5277193789919026
1980	3502	MAE_35050	BAG03327.1	null	-	-	3.527521796112571
1981	5653	MAE_56540	BAG05476.1	null	-	-	3.527340720075562
1982	5862	MAE_58620	BAG05684.1	null	-	-	3.5268958104261454
1983	1921	MAE_19220	BAG01744.1	null	petC1	-	3.526835488800659
1984	4278	MAE_42810	BAG04103.1	null	-	-	3.5261285953020876
1985	2166	MAE_21670	BAG01989.1	null	-	-	3.525891592693867
1986	4257	MAE_42600	BAG04082.1	null	thiE	-	3.5256673470371784
1987	1784	MAE_17850	BAG01607.1	null	-	-	3.525546473720202
1988	1492	MAE_14930	BAG01315.1	null	ho1	-	3.525389237189997
1989	4703	MAE_47050	BAG04527.1	null	-	-	3.525267731168053
1990	444	MAE_04440	BAG00266.1	null	-	-	3.5251579307965617
1991	1031	MAE_10320	BAG00854.1	null	-	-	3.524810931880786
1992	1913	MAE_19140	BAG01736.1	null	-	-	3.52457476218024
1993	2548	MAE_25490	BAG02371.1	null	-	-	3.5244653041146026
1994	2562	MAE_25630	BAG02385.1	null	-	-	3.5243087841691563
1995	964	MAE_09650	BAG00787.1	null	hemH	-	3.524304047602004
1996	2003	MAE_20040	BAG01826.1	null	-	-	3.5242982481134058
1997	2320	MAE_23210	BAG02143.1	null	-	-	3.524241427583683
1998	886	MAE_08870	BAG00709.1	null	-	-	3.524125164847861
1999	1929	MAE_19300	BAG01752.1	null	aroH	-	3.5240461138061026
[truncated: 4,312 more rows]
