# Supplementary material for: Bioinformatic Assessment of Factors Affecting the Correlation between Protein Abundance and Elongation Efficiency in Prokaryotes
Source: Int J Mol Sci. 2022 Oct 9;23(19):11996. doi: 10.3390/ijms231911996 (PMC9570070; doi:10.3390/ijms231911996)
Supplement: Supplementary file 1 [file ijms-23-11996-s001.zip › EloE/output_folder/Microcystis_aeruginosa_NIES-843_449447/microcystis aeruginosa nies-843_genes_and_flanks.txt]

>1	N operona: 1	first-last	MAE_00010	gene_poz=(601-1572)	sds	solanesyl diphosphate synthase	null	/position=-599 - 1572 (1 - 972)	/lenght=2172 (972)	/codons=724 (324)	/complement=false	GC-compoz=43.93004115226338%	/LCI1=1.238390092879257	/LCI2=0.11744066047471624	p_i1=0.1923233797285688	p_i2=0.03559879112250323	/Tai=0.3962369630925494	/Tei=0.13203891201025292	/EEI=3.516529212904412
caaccaccgggcgatcgtggacaagatagggtaaagtatggacagtttgacgacgaagatgggcaaatttacgcgcttgatcttcatctaatcctgacatttccccgatacgcttctcagaaacctgatcccgttttaactgccagaattccgctttcgataattccccgataatttgacctttataggcggttttctgtaaacagtcttgataaacttggtaatatcgctccgatacgtccattatcgggccgtcaaagtcgctaattagtctcaacatcgttctaatacttctcgctttattaatttttatatacaagttaccctagagtcttgacaatgacaagagttttgtcgggaaaaagattagggaccagggaagtggggtgtgggaagtggggtgtggggaagtggggaggtggggaagtggggaagtggggaggtggggaagtgggggaatttcaactaaaaccctaaaaccctaaaaccccaacccctcactgattactgatgcttccccttccctagtctggacggttagcttaaaataaatgtaaggatatgtaaactttcgtaactatctcgccaattggctaaccaatgatcccaacaacttctttattcgcacccgttgacgatgatctccgtcttttgaccaataacttaaaaaacctcgtcggcgctcgtcatcccattttagcggcggcagcagaacatttgttcgaggccggtggtaaacgcgttcgaccggcgatcgtgttgttagtgtctcgcgccactatgttagaccgggatatcactccccgtcatcgtcgattagcggaaatcacggagatgatccacactgccagtctcgtccatgatgatgtggtagatgaggcagaactgcggcgccgtgttcccaccgttaacagtttatttgacaatcgcgtggcggttttagcgggggattttcttttcgctcaatcctcttggtatctagcaaatttagataatttagaagtggtaaaattgctctcagaagtgattcgcgattttgctgaaggggaaattcaacagggaattaatcgctttgataccagtatctccttggcagcttatctagaaaaaagttactacaaaactgcttctttaattgccaacagtgccaaagcggccggggtattaagcgagcaatcggctgaagttaatcatcatttatataattatggtcgcgatttaggattagcttttcaaatcgtcgatgatattctcgattttacctcccctacggaagtattaggaaaaccctctggctccgatttgatcagtggtaatatcaccgctcccgctctctttgccatggaggaaaattcctatatagaagtgttaatcgagcgggaatttagtcaggaaggagacatcgaaaaagctcttgattttattcactctagccaaggtattcctcgctcaaaagaattagccgatcaatacggtcaaagtgccttaaaacaccttgaatgtttagcttcttctccctcaaaagatgtgttaatcgagctagtagattacgttttgagccgaatttattagggaataatagttctcgccgtagcaatagtccaagcatcgactaataataaaaatagggtgagaataaaaagaattccatacatccaaggctgagaaagggggcgaatatcagtcatatccaagttagttttttccgcgattattttgaccatgcgattaaatcccactactcgcatcggcaataaataggctttttccgaggagcgatcaaggaaataataaactaaaccaccctgtcctgtactgcgacatttaagttcttttatatctgtccaatttaaccaccaaccagagcgaagaaaagcaggaaaccattggggataggtaacttgtatccctgtttctgataaaataactctttcacttaaagctccgtataaagcgattaatcctaagctaattcctccccagagaaaattgggattaacaggggaattagtgacttttgctaaaaagggtaaagggatggttaacgccacatataaacttaataaagttacccgaattactggtgatatccgaaaagttattgtctcgttcatttgataaccttaatcagtaaacagtaaacagtgaaaagaaggctccgaactggccact
>2	N operona: 2	first-last	MAE_00020	gene_poz=(601-1146)	-	hypothetical protein	null	/position=369 - 2114 (969 - 1514)	/lenght=1746 (546)	/codons=582 (182)	/complement=true	GC-compoz=38.095238095238095%	/LCI1=1.2375690607734806	/LCI2=0.11860036832412521	p_i1=0.19203047722563044	p_i2=0.036129943604514464	/Tai=0.3469241085468471	/Tei=0.13251694924406301	/EEI=3.282735075722031
gcgattttaattttatcttcgagggagagggaaataccttctcgctgggccccgtcccggagagtagtgtcatagacccaaatgcgcttaccattgttcatataaatagtcaataggtgttaatattaattaataactgtagcaagttaaaatcacgtccctaatgcctagaataacagtttacggtcaaacaatcacctgcgatcgaggtgaaaatctccgtcgtatattattaaaacatgacatttctttgtataatggcgcttccaagttgatcaattgtcgcggcatcggtagctgtggaacctgtgcggtggcaattgtgggcgaagtttctgctatcaattggcaggaaaaagcgcgtctttctttacctccccataaccccgataataaccgtcgtcttgcttgtcaagtcaaagtttttggtgatatcgaagttactaaatacgatggtttttggggacaaggagactcagtgatcagtgatcagttttgagttttcagtgaacagtattaagtattaaagtgttaaagtattaagtggccagttcggagccttcttttcactgtttactgtttactgattaaggttatcaaatgaacgagacaataacttttcggatatcaccagtaattcgggtaactttattaagtttatatgtggcgttaaccatccctttaccctttttagcaaaagtcactaattcccctgttaatcccaattttctctggggaggaattagcttaggattaatcgctttatacggagctttaagtgaaagagttattttatcagaaacagggatacaagttacctatccccaatggtttcctgcttttcttcgctctggttggtggttaaattggacagatataaaagaacttaaatgtcgcagtacaggacagggtggtttagtttattatttccttgatcgctcctcggaaaaagcctatttattgccgatgcgagtagtgggatttaatcgcatggtcaaaataatcgcggaaaaaactaacttggatatgactgatattcgccccctttctcagccttggatgtatggaattctttttattctcaccctatttttattattagtcgatgcttggactattgctacggcgagaactattattccctaataaattcggctcaaaacgtaatctactagctcgattaacacatcttttgagggagaagaagctaaacattcaaggtgttttaaggcactttgaccgtattgatcggctaattcttttgagcgaggaataccttggctagagtgaataaaatcaagagctttttcgatgtctccttcctgactaaattcccgctcgattaacacttctatataggaattttcctccatggcaaagagagcgggagcggtgatattaccactgatcaaatcggagccagagggttttcctaatacttccgtaggggaggtaaaatcgagaatatcatcgacgatttgaaaagctaatcctaaatcgcgaccataattatataaatgatgattaacttcagccgattgctcgcttaataccccggccgctttggcactgttggcaattaaagaagcagttttgtagtaacttttttctagataagctgccaaggagatactggtatcaaagcgattaattccctgttgaatttccccttcagcaaaatcgcgaatcacttctgagagcaattttaccacttctaaattatctaaatttgctagataccaagag
>3	N operona: 3	first-last	MAE_00030	gene_poz=(601-936)	-	ferredoxin	null	/position=1016 - 2551 (1616 - 1951)	/lenght=1536 (336)	/codons=512 (112)	/complement=true	GC-compoz=42.857142857142854%	/LCI1=0.9009009009009009	/LCI2=0.09669669669669669	p_i1=0.08685032777490347	p_i2=0.02650965182468941	/Tai=0.40329471458942734	/Tei=0.12385868664222047	/EEI=3.154590587131276
cacagaaaactaaccattcggccccagcagccctggcggttttgagggttaaaagggcgtattcggggttatttttgtaaccatcaaaccaatgttcggcatcataaatgactcgtcttccctgacagcgtagatactcgatcgtatctcctatcatggctaaattctcctccagactggtttttaagccctctgtgacgtgcagatcccaagatttgccgaaaattgtcacccaacgggttctagcggcgagaatggcggttaacatccgatcttcccgggcctcgacatgggggcgacgcgtggaacaaaaagcgactaattccgcttgttttaggggttcttcgtgcagtttccagaaaaattgaccgtctctagggtttgcgcccggccaaccgccttcgataaaaggaatacccattctatctaattccctggcgattttaattttatcttcgagggagagggaaataccttctcgctgggccccgtcccggagagtagtgtcatagacccaaatgcgcttaccattgttcatataaatagtcaataggtgttaatattaattaataactgtagcaagttaaaatcacgtccctaatgcctagaataacagtttacggtcaaacaatcacctgcgatcgaggtgaaaatctccgtcgtatattattaaaacatgacatttctttgtataatggcgcttccaagttgatcaattgtcgcggcatcggtagctgtggaacctgtgcggtggcaattgtgggcgaagtttctgctatcaattggcaggaaaaagcgcgtctttctttacctccccataaccccgataataaccgtcgtcttgcttgtcaagtcaaagtttttggtgatatcgaagttactaaatacgatggtttttggggacaaggagactcagtgatcagtgatcagttttgagttttcagtgaacagtattaagtattaaagtgttaaagtattaagtggccagttcggagccttcttttcactgtttactgtttactgattaaggttatcaaatgaacgagacaataacttttcggatatcaccagtaattcgggtaactttattaagtttatatgtggcgttaaccatccctttaccctttttagcaaaagtcactaattcccctgttaatcccaattttctctggggaggaattagcttaggattaatcgctttatacggagctttaagtgaaagagttattttatcagaaacagggatacaagttacctatccccaatggtttcctgcttttcttcgctctggttggtggttaaattggacagatataaaagaacttaaatgtcgcagtacaggacagggtggtttagtttattatttccttgatcgctcctcggaaaaagcctatttattgccgatgcgagtagtgggatttaatcgcatggtcaaaataatcgcggaaaaaactaacttggatatgactgatattcgccccctttctcagccttggatgtatggaattctttttattctcaccctatttttattat
>4	N operona: 4	first-last	MAE_00040	gene_poz=(601-2241)	-	uncharacterized AIPM/Hcit synthase family	null	/position=1414 - 4254 (2014 - 3654)	/lenght=2841 (1641)	/codons=947 (547)	/complement=false	GC-compoz=46.37416209628276%	/LCI1=1.1538461538461537	/LCI2=0.12429792429792431	p_i1=0.16293524641898333	p_i2=0.038772297089511305	/Tai=0.43803332387990146	/Tei=0.13489506738056017	/EEI=3.330933020228654
acttttgctaaaaagggtaaagggatggttaacgccacatataaacttaataaagttacccgaattactggtgatatccgaaaagttattgtctcgttcatttgataaccttaatcagtaaacagtaaacagtgaaaagaaggctccgaactggccacttaatactttaacactttaatacttaatactgttcactgaaaactcaaaactgatcactgatcactgagtctccttgtccccaaaaaccatcgtatttagtaacttcgatatcaccaaaaactttgacttgacaagcaagacgacggttattatcggggttatggggaggtaaagaaagacgcgctttttcctgccaattgatagcagaaacttcgcccacaattgccaccgcacaggttccacagctaccgatgccgcgacaattgatcaacttggaagcgccattatacaaagaaatgtcatgttttaataatatacgacggagattttcacctcgatcgcaggtgattgtttgaccgtaaactgttattctaggcattagggacgtgattttaacttgctacagttattaattaatattaacacctattgactatttatatgaacaatggtaagcgcatttgggtctatgacactactctccgggacggggcccagcgagaaggtatttccctctccctcgaagataaaattaaaatcgccagggaattagatagaatgggtattccttttatcgaaggcggttggccgggcgcaaaccctagagacggtcaatttttctggaaactgcacgaagaacccctaaaacaagcggaattagtcgctttttgttccacgcgtcgcccccatgtcgaggcccgggaagatcggatgttaaccgccattctcgccgctagaacccgttgggtgacaattttcggcaaatcttgggatctgcacgtcacagagggcttaaaaaccagtctggaggagaatttagccatgataggagatacgatcgagtatctacgctgtcagggaagacgagtcatttatgatgccgaacattggtttgatggttacaaaaataaccccgaatacgcccttttaaccctcaaaaccgccagggctgctggggccgaatggttagttttctgtgataccaacggtggcactttaccccaagaaatcgcccccattgtggagaaagtgcggcagcaattgggcatcgatcccgatgaggaaaatgcgcctcaattaggcatccatgcccataatgacgcaggaacggccgtggctaactccttagcggcagttaacgagggcgcacgcatgattcaaggcacaattaacggttatggggaacgctgcggcaatgccaatttatgtactttaattcccaatcttcagttaaaaatgggcttttcttgcctagaagaaaatcaattaggccgattgacgggaactagccgaaaaatcagcgaaatggtcaatttagccccggatgatcatgctcccttcgtcggacgctccgcttttgcccataaaggcggcattcacgtttctgcggtggcgaaaaatcccctaacctacgaacatattaacccggaagcgatcgggaatcagcgccgcatcgtcatttctgaccaatcgggattaagtaatgtgttagcgaaagcgcgtagttttggcatcgatttaaataaagatgatcccacctgtcggcaaattttggaacgtttaaaaatcttggaaagtgagggttatcaatttgaggcagccgaagctagttttgagttattaatgcgggaagctttgggacagagaagccacctttttgaattaaaaggattccaagtttattgtgatatgctgcgggatagtggtaatgcgatcgctacaattaaagtacgggtaaaagaggaagatttattagaagtggccgagggtaacgggcctgtggctgctttagatctggctttaagaaaggctttagtcaaattctatcccgaaattgctaactttcacctgaccgattataaagtgagaatcctcgatagtggttcggggacggcagcgaaaactagggttttaatcgagtcgagtaacggtcaacaaagatggactaccgtgggagtgtctagtaatattttggaagcttcctatcaagcagtggtggaaggaattgaatacggtttatatctgctgcaaaacaataaactagaattatcgggtcaattttgtcctttggggataatttagggaacagttatcagttatcagttatcagttatcagttatcagattttttatccccacaccctacaccccacttcctgctcccctttctgggattgaatgtttcctaggataataatctagtgacgacagaattttgccaacgacgagccaaggcccgcagatacatattaacgggaaactgataatattcgatcattaaccagagtaaacaaatagcatgacaaacaaaggttaaaatcgaccaaaatagaggcacccatgacaaaggactcccctcgactggaggaaaaagataggcccccgtagccacaattgccgtgggaaaaatcacaaatcctaaaccgataattaagtaaaaacctgccatctccattccttctctcggtaaaccctgccaatacttaccattccaataccaagttaagggtaattgactatcggccatttttaaaacttgttgttctaaattagcagtaaaaatgtgttgacaaaagttacaagcataggcttccatgagtggtaaagcggcaattttaccatggcgacagacgggacaagaataggtatcgtgatagtttaattgggttggatcggtcatgg
>5	N operona: 5	first	MAE_00050	gene_poz=(601-1011)	-	hypothetical protein	null	/position=3158 - 4768 (3758 - 4168)	/lenght=1611 (411)	/codons=537 (137)	/complement=true	GC-compoz=39.90267639902677%	/LCI1=0.9264705882352942	/LCI2=0.06102941176470588	p_i1=0.09358570389039741	p_i2=0.013037924127351459	/Tai=0.35429909649271085	/Tei=0.11173413171461631	/EEI=3.4430188809602513
gtccaaaaaatgcggaatattgcccgcaaataccccatgtttcccgatgtcagagcggccttaagcgccgttttatggacacaaggacaacagggagaggcggaaagcaattgggtagccgccgtcggcatggatacccgctatcaagacctcgattgggtaaaaagcgtgcgccgttggccgccaaatatggttctagccttagataagtttcttaacttaaagtaaagaaggactaaatagcaatttttctggcagtagcgggactgagaggcaaattatctggaaatcggcgactaagatacagttgagatgtgctgggttgtactgcatttaaactgcgtcggggaatttttagtacaaatgctcgaacttcctcgacccagatatggttaaattatcatttctggacgaccagctactgttccccgttccccaaaaagaaaactttgtaccttaccactaagataactgctgtatctgcaatggccttttttactctcactcacattaaccatgaccgatccaacccaattaaactatcacgatacctattcttgtcccgtctgtcgccatggtaaaattgccgctttaccactcatggaagcctatgcttgtaacttttgtcaacacatttttactgctaatttagaacaacaagttttaaaaatggccgatagtcaattacccttaacttggtattggaatggtaagtattggcagggtttaccgagagaaggaatggagatggcaggtttttacttaattatcggtttaggatttgtgatttttcccacggcaattgtggctacgggggcctatctttttcctccagtcgaggggagtcctttgtcatgggtgcctctattttggtcgattttaacctttgtttgtcatgctatttgtttactctggttaatgatcgaatattatcagtttcccgttaatatgtatctgcgggccttggctcgtcgttggcaaaattctgtcgtcactagattattatcctaggaaacattcaatcccagaaaggggagcaggaagtggggtgtagggtgtggggataaaaaatctgataactgataactgataactgataactgataactgttccctaaattatccccaaaggacaaaattgacccgataattctagtttattgttttgcagcagatataaaccgtattcaattccttccaccactgcttgataggaagcttccaaaatattactagacactcccacggtagtccatctttgttgaccgttactcgactcgattaaaaccctagttttcgctgccgtccccgaaccactatcgaggattctcactttataatcggtcaggtgaaagttagcaatttcgggatagaatttgactaaagcctttcttaaagccagatctaaagcagccacaggcccgttaccctcggccacttctaataaatcttcctcttttacccgtactttaattgtagcgatcgcattaccactatcccgcagcatatcacaataaacttggaatccttttaattcaaaaaggtggcttctctgtcccaaagcttcccgcattaataactcaaaactagcttcggctgcctcaaattgat
>6	N operona: 5	last	MAE_00060	gene_poz=(601-867)	-	unknown protein	null	/position=3588 - 5054 (4188 - 4454)	/lenght=1467 (267)	/codons=489 (89)	/complement=true	GC-compoz=42.69662921348314%	/LCI1=0.9204545454545454	/LCI2=0.04507575757575758	p_i1=0.09197962489434845	p_i2=0.008118201426947833	/Tai=0.5517027484175732	/Tei=0.10730638128425304	/EEI=2.5796318390262005
gatcgccattgcccccgatgcccccgatccctacctcaatcgcggcaccgctttagagggagaaggcaaatatcaagaagcgatcgccgattataataaagttttagaactggatcccaatgatgcctttgcctataacaatcgcggcaacgccgaaggcggtttaggggactgggaagccgccgtcaaagactatcgccaagccactcaactagccccgaattttgcctgggcgcaagctaatctggctctggccctgtacgaattgggcagatatccagaagcagtccaaaaaatgcggaatattgcccgcaaataccccatgtttcccgatgtcagagcggccttaagcgccgttttatggacacaaggacaacagggagaggcggaaagcaattgggtagccgccgtcggcatggatacccgctatcaagacctcgattgggtaaaaagcgtgcgccgttggccgccaaatatggttctagccttagataagtttcttaacttaaagtaaagaaggactaaatagcaatttttctggcagtagcgggactgagaggcaaattatctggaaatcggcgactaagatacagttgagatgtgctgggttgtactgcatttaaactgcgtcggggaatttttagtacaaatgctcgaacttcctcgacccagatatggttaaattatcatttctggacgaccagctactgttccccgttccccaaaaagaaaactttgtaccttaccactaagataactgctgtatctgcaatggccttttttactctcactcacattaaccatgaccgatccaacccaattaaactatcacgatacctattcttgtcccgtctgtcgccatggtaaaattgccgctttaccactcatggaagcctatgcttgtaacttttgtcaacacatttttactgctaatttagaacaacaagttttaaaaatggccgatagtcaattacccttaacttggtattggaatggtaagtattggcagggtttaccgagagaaggaatggagatggcaggtttttacttaattatcggtttaggatttgtgatttttcccacggcaattgtggctacgggggcctatctttttcctccagtcgaggggagtcctttgtcatgggtgcctctattttggtcgattttaacctttgtttgtcatgctatttgtttactctggttaatgatcgaatattatcagtttcccgttaatatgtatctgcgggccttggctcgtcgttggcaaaattctgtcgtcactagattattatcctaggaaacattcaatcccagaaaggggagcaggaagtggggtgtagggtgtggggataaaaaatctgataactgataactgataactgataactgataactgttccctaaattatccccaaaggacaaaattgacccgataattctagtttattgttttgcagcagatataaa
>7	N operona: 6	first-last	MAE_00070	gene_poz=(601-1401)	-	tetratricopeptide repeat protein	null	/position=3941 - 5941 (4541 - 5341)	/lenght=2001 (801)	/codons=667 (267)	/complement=true	GC-compoz=50.56179775280899%	/LCI1=1.068922305764411	/LCI2=0.22694235588972442	p_i1=0.13520461078202456	p_i2=0.09354473304208477	/Tai=0.4121070757439549	/Tei=0.18419025973787628	/EEI=4.316302708217082
gggaaatattattttctagtaactatggtgacagcagcgcccctagtgggtgtaattatgggcagtgattccgacttacccaccatgaaagaagcgatcgcagttttagaggtttttcagattagccacgaagtcgccatcgtctcggcccatcgtacccccgaaaaaatgtttgaatacgccaaaaacgctcataggaggggaataaaagtgattatcgccggagccggcggcgctgcccatttacctgggatggtggcatctttaacccccttacccgtgattggggttcccgtagtcacgcgcactttacaagggttagactctctctattcaattgtacagatgcccgcaggcattcccgtggccacggtggcgatcggtaatgccaaaaatgccggacttttagcggttcaaattctcgccaccggtaatgccgatcttttagagcaagttatcgcctatcgtcaatccctcaccgattccgtcctcgaaaaacaaagcaatcttcaacgactaggctatcaagactatctagagcagagttcacctaagtagggtagattgagaaaagattaagtaacaaattatgaagtaattatgcgttggatcaccgcttgtgtattgagtctattgctcttttttgccctacccatagcggcttatgccgatagcccgactattagcgaagaacagattagagaaggggaagttatcgccgaaaaagccctagaagccacagaaaaaggggattacgcccaggccgaaagctattggacccaattagtcgccaaattccccactaatcccgccgtctggagtaatcgcggcaatgccagagtcagtctcaataaattagaggatgcgatcgctgattttaaccaagcgatcgccattgcccccgatgcccccgatccctacctcaatcgcggcaccgctttagagggagaaggcaaatatcaagaagcgatcgccgattataataaagttttagaactggatcccaatgatgcctttgcctataacaatcgcggcaacgccgaaggcggtttaggggactgggaagccgccgtcaaagactatcgccaagccactcaactagccccgaattttgcctgggcgcaagctaatctggctctggccctgtacgaattgggcagatatccagaagcagtccaaaaaatgcggaatattgcccgcaaataccccatgtttcccgatgtcagagcggccttaagcgccgttttatggacacaaggacaacagggagaggcggaaagcaattgggtagccgccgtcggcatggatacccgctatcaagacctcgattgggtaaaaagcgtgcgccgttggccgccaaatatggttctagccttagataagtttcttaacttaaagtaaagaaggactaaatagcaatttttctggcagtagcgggactgagaggcaaattatctggaaatcggcgactaagatacagttgagatgtgctgggttgtactgcatttaaactgcgtcggggaatttttagtacaaatgctcgaacttcctcgacccagatatggttaaattatcatttctggacgaccagctactgttccccgttccccaaaaagaaaactttgtaccttaccactaagataactgctgtatctgcaatggccttttttactctcactcacattaaccatgaccgatccaacccaattaaactatcacgatacctattcttgtcccgtctgtcgccatggtaaaattgccgctttaccactcatggaagcctatgcttgtaacttttgtcaacacatttttactgctaatttagaacaacaagttttaaaaatggccgatagtcaattacccttaacttggtattggaatggtaagtattggcagggtttaccgagagaaggaatggagatggcaggtttttacttaattatcggtttaggatttgtgatttttcccacggcaattgtggctacgggggcctatcttttt
>8	N operona: 7	first	MAE_00080	gene_poz=(601-1134)	purE	phosphoribosylaminoimidazole carboxylase	null	/position=4784 - 6517 (5384 - 5917)	/lenght=1734 (534)	/codons=578 (178)	/complement=true	GC-compoz=50.187265917603%	/LCI1=1.0659133709981168	/LCI2=0.2687382297551789	p_i1=0.13425901935160195	p_i2=0.1185102401669444	/Tai=0.4630631405411838	/Tei=0.20665921615024996	/EEI=3.725168984328828
ttatggcgcgagaggagtgattactacgcttcgggaaatctaaccatctactacaaagcggaacaactaaaaaaacgtgatttctggggtcccgatttttttgtggttttagataccgaaaaacgtccccgcaaaagttgggtagtctggggagaacagggtaaatatcccgatgtaattgtcgagattctttccgattctacggccaatattgaccgcaataacaagaaaattctctatcagaatacctttcgcactcctaattatttttggttcgatcccaatagtttagaattgcagggatttagactaattgggggacaatatcaagccatttctcccaatgaccaaggttatttatggagtgaacagttaggattatatttaggtatatttgaccgtaaactgcgttattttaccgccgatggtcaattagtccccactcctcaagaagctgagttacagcaacgacaggcaaaagaacaggctcttttagagaaagaaagggaacgacaagctaaggaaaaattggcccaaaaattgcgagaattaggcatcgatcccgatacaatttaggggaaatattattttctagtaactatggtgacagcagcgcccctagtgggtgtaattatgggcagtgattccgacttacccaccatgaaagaagcgatcgcagttttagaggtttttcagattagccacgaagtcgccatcgtctcggcccatcgtacccccgaaaaaatgtttgaatacgccaaaaacgctcataggaggggaataaaagtgattatcgccggagccggcggcgctgcccatttacctgggatggtggcatctttaacccccttacccgtgattggggttcccgtagtcacgcgcactttacaagggttagactctctctattcaattgtacagatgcccgcaggcattcccgtggccacggtggcgatcggtaatgccaaaaatgccggacttttagcggttcaaattctcgccaccggtaatgccgatcttttagagcaagttatcgcctatcgtcaatccctcaccgattccgtcctcgaaaaacaaagcaatcttcaacgactaggctatcaagactatctagagcagagttcacctaagtagggtagattgagaaaagattaagtaacaaattatgaagtaattatgcgttggatcaccgcttgtgtattgagtctattgctcttttttgccctacccatagcggcttatgccgatagcccgactattagcgaagaacagattagagaaggggaagttatcgccgaaaaagccctagaagccacagaaaaaggggattacgcccaggccgaaagctattggacccaattagtcgccaaattccccactaatcccgccgtctggagtaatcgcggcaatgccagagtcagtctcaataaattagaggatgcgatcgctgattttaaccaagcgatcgccattgcccccgatgcccccgatccctacctcaatcgcggcaccgctttagagggagaaggcaaatatcaagaagcgatcgccgattataataaagttttagaactggatcccaatgatgcctttgcctataacaatcgcggcaacgccgaaggcggtttaggggactgggaagccgccgtcaaagactatcgccaagccactcaactagccccgaattttgcctgggcgcaagctaatctggctctggccctgtacgaattgggc
>9	N operona: 7	last	MAE_00090	gene_poz=(601-1302)	-	hypothetical protein	null	/position=5342 - 7243 (5942 - 6643)	/lenght=1902 (702)	/codons=634 (234)	/complement=true	GC-compoz=41.452991452991455%	/LCI1=1.3619456366237481	/LCI2=0.11473533619456366	p_i1=0.2377897808066122	p_i2=0.0343687534828396	/Tai=0.3323563136559119	/Tei=0.13093187813455565	/EEI=3.3446870552095582
ttcttccttaacaccttcaataagagtcagaatactttcggtaactagggcaaaggtggcattagcatccttgacaattgctcgtaaacggggcaaagtgcgcttaagtcgtcccgattccggtggggggacgggaatggcaatcactcccgcgtagagacaaccacaaaaagcggccactacttctaaactttgaggatagagtaatagggcgcgttccccttgggcctggtatttttgcaaataggcggcgattgctcttgcttggcgatcgagttcactgtaggttaaaggtggggtttcttttttaccatcgataagaaaagtgtaggcatggccctctggttgtgccgtggcgcggtaacgtaagagttctactagggtggcaggttgaattaaggtttcagtcatcgttgttatcgggcttattggcgctattgtatagaagttttaacatatttgccgatggcgctaggataaagtgccgaaggcgatcggtcaaggtataggattaagttaggggcaaaaatcccccagcaccatctctaaagtagtgagaaaaagctacaattaatcaatcctaaaataccgggaaaagtcatgacagccctagacatgatcccagatgtcacctatctccccacagatttatggagtgatgaaccacccttggcaagtgatctacacctgcaacagatcatcattctccttagttgtctagaattattatggcgcgagaggagtgattactacgcttcgggaaatctaaccatctactacaaagcggaacaactaaaaaaacgtgatttctggggtcccgatttttttgtggttttagataccgaaaaacgtccccgcaaaagttgggtagtctggggagaacagggtaaatatcccgatgtaattgtcgagattctttccgattctacggccaatattgaccgcaataacaagaaaattctctatcagaatacctttcgcactcctaattatttttggttcgatcccaatagtttagaattgcagggatttagactaattgggggacaatatcaagccatttctcccaatgaccaaggttatttatggagtgaacagttaggattatatttaggtatatttgaccgtaaactgcgttattttaccgccgatggtcaattagtccccactcctcaagaagctgagttacagcaacgacaggcaaaagaacaggctcttttagagaaagaaagggaacgacaagctaaggaaaaattggcccaaaaattgcgagaattaggcatcgatcccgatacaatttaggggaaatattattttctagtaactatggtgacagcagcgcccctagtgggtgtaattatgggcagtgattccgacttacccaccatgaaagaagcgatcgcagttttagaggtttttcagattagccacgaagtcgccatcgtctcggcccatcgtacccccgaaaaaatgtttgaatacgccaaaaacgctcataggaggggaataaaagtgattatcgccggagccggcggcgctgcccatttacctgggatggtggcatctttaacccccttacccgtgattggggttcccgtagtcacgcgcactttacaagggttagactctctctattcaattgtacagatgcccgcaggcattcccgtggccacggtggcgatcggtaatgccaaaaatgccggacttttagcggttcaaattctcgccaccggtaatgccgatcttttagagcaagttatcgcctatcgtcaatccctcaccgattccgtcctcgaaaaacaaagcaatcttcaacgactaggctatcaagactatctagagcagagttcacctaagtagggtagattgagaaaagattaagtaacaaattatgaagtaatt
>10	N operona: 8	first	MAE_00100	gene_poz=(601-2394)	-	AMP-dependent synthetase and ligase	null	/position=6233 - 9226 (6833 - 8626)	/lenght=2994 (1794)	/codons=998 (598)	/complement=false	GC-compoz=46.04236343366778%	/LCI1=1.0597431602456728	/LCI2=0.1419877163595756	p_i1=0.13232832565832187	p_i2=0.04730255641302369	/Tai=0.4087150334987476	/Tei=0.1425723007717213	/EEI=3.635554651783404
attgggatcgaaccaaaaataattaggagtgcgaaaggtattctgatagagaattttcttgttattgcggtcaatattggccgtagaatcggaaagaatctcgacaattacatcgggatatttaccctgttctccccagactacccaacttttgcggggacgtttttcggtatctaaaaccacaaaaaaatcgggaccccagaaatcacgtttttttagttgttccgctttgtagtagatggttagatttcccgaagcgtagtaatcactcctctcgcgccataataattctagacaactaaggagaatgatgatctgttgcaggtgtagatcacttgccaagggtggttcatcactccataaatctgtggggagataggtgacatctgggatcatgtctagggctgtcatgacttttcccggtattttaggattgattaattgtagctttttctcactactttagagatggtgctgggggatttttgcccctaacttaatcctataccttgaccgatcgccttcggcactttatcctagcgccatcggcaaatatgttaaaacttctatacaatagcgccaataagcccgataacaacgatgactgaaaccttaattcaacctgccaccctagtagaactcttacgttaccgcgccacggcacaaccagagggccatgcctacacttttcttatcgatggtaaaaaagaaaccccacctttaacctacagtgaactcgatcgccaagcaagagcaatcgccgcctatttgcaaaaataccaggcccaaggggaacgcgccctattactctatcctcaaagtttagaagtagtggccgctttttgtggttgtctctacgcgggagtgattgccattcccgtccccccaccggaatcgggacgacttaagcgcactttgccccgtttacgagcaattgtcaaggatgctaatgccacctttgccctagttaccgaaagtattctgactcttattgaaggtgttaaggaagaatttccagaattcgaccaaatgaagtggattactaccgaaagtattgatatttccctggcggaccaatggcaagatccccaggtggataaatcggcgcttgcttatctgcaatatacctccggttcgactaatatccccaaaggggtgatgctaagtcattttaacctgatgcaccattgcggttacttgcaaaaagcttgtggttacgaaccggatagcgttaccctaacttggatgccctattttcacgattacgggttagtcgaaggtatcaccgtccccctctacaacggtacaccctgctatctcatgtctccctttgcttttattaagcgtccgatgcagtggttaaaaaatattactaagtacaaagttactcatagtcaggcccccaacttcgcctatgatctttgtactcgcaggattaaagctgccgatttagcggaattagacctgagcagttggcaggccgcgggaaatgccgccgaaccgattaatccgaaggtcatggccaaatttgtcgatacttttgcagattacggcttttcttggcaaactttcgcccctgcctacggattagctgaatataccctcttgatttccaataaacccaagggaaccaccccaattatcaccgctttggatgcaaccgcctacgaacgcggtaaaattgtccctgtaggctccgatcgaaccacgggagttagatacgtccccagttgtggtcgtcgcgtctgtgatacccgtatagctatggttaatcccgatactttcaccctttgtgcagccgatgaagtgggcgaaatttgggccagtgaccccagtatggccgctggatattggcaacgggaagacgcaaccaaagagacttttcaagcttatcttgccgatacaggagaaggaccgtttttacgcaccggagatttaggttttcttctcgatggggaattacatatcacgggacggattaaggatttaattattgtccgtggcagtaatcattatccccaagatttagaatggtcagtacagcatcttaatgaggtttttcgtcccgattatggtgccgctttttctattgaagataacggggaagaacagttagttattgtccaggaattggaacgtcgcatcggtgagttagatacggctaaattaatcgctgatattcgtcaagaaatcgccgaagaacacgaaattatgacccatgccattgttttggctaaatcgggaacaattctcaaaactgccagtggcaaaattcaacgccgcgctattaaacagaattttctcaatggtaatatgagtgttatcgatgcttggtcagaaaatcctcagttagttagtaaattcgatcgctctaattctgcaacagaagcatagtttttcgggtgggcattgctcacccgatcgaggataactaatcgtgttaggattaggttagggattaaagttagggagaaagtgatgttaactcaactgatggtcaagccctcttcctggattgaaaaaggaattaagctatcgccagtaagggaaaattatctttttaaattcaccgaggaattgcagtgtcgattggaggaactacgggaactagaaaaaaattcccaacttaattctcaagaaaccgcagaattggccggtattttagagttaaacgaaattttcacgctgttaaatgcgcgaatagttgctgaatctaaatgattagtatcacaactcgattacaagtccgagcaagagccaactatctgtgtgaatactgtcattctccagaagaaattagtgccgcattatttgaagtagatcacattcagcccaaatctttaggaggcaaagatgaattggcaaacttagctttagcttgccaaagatgtaacagatatcgctacaattttatcaaggcaattgatccgaaaacagaacaagaagtagaaatattcaatccgcgccaacagcattggcaagaacattttatct
>11	N operona: 8	middle	MAE_00110	gene_poz=(601-912)	-	hypothetical protein	null	/position=8042 - 9553 (8642 - 8953)	/lenght=1512 (312)	/codons=504 (104)	/complement=false	GC-compoz=38.782051282051285%	/LCI1=1.4401294498381878	/LCI2=0.10129449838187703	p_i1=0.2676991610044296	p_i2=0.028453706732393176	/Tai=0.40531154659217605	/Tei=0.12560833605915386	/EEI=2.409983434218225
ggcgaaatttgggccagtgaccccagtatggccgctggatattggcaacgggaagacgcaaccaaagagacttttcaagcttatcttgccgatacaggagaaggaccgtttttacgcaccggagatttaggttttcttctcgatggggaattacatatcacgggacggattaaggatttaattattgtccgtggcagtaatcattatccccaagatttagaatggtcagtacagcatcttaatgaggtttttcgtcccgattatggtgccgctttttctattgaagataacggggaagaacagttagttattgtccaggaattggaacgtcgcatcggtgagttagatacggctaaattaatcgctgatattcgtcaagaaatcgccgaagaacacgaaattatgacccatgccattgttttggctaaatcgggaacaattctcaaaactgccagtggcaaaattcaacgccgcgctattaaacagaattttctcaatggtaatatgagtgttatcgatgcttggtcagaaaatcctcagttagttagtaaattcgatcgctctaattctgcaacagaagcatagtttttcgggtgggcattgctcacccgatcgaggataactaatcgtgttaggattaggttagggattaaagttagggagaaagtgatgttaactcaactgatggtcaagccctcttcctggattgaaaaaggaattaagctatcgccagtaagggaaaattatctttttaaattcaccgaggaattgcagtgtcgattggaggaactacgggaactagaaaaaaattcccaacttaattctcaagaaaccgcagaattggccggtattttagagttaaacgaaattttcacgctgttaaatgcgcgaatagttgctgaatctaaatgattagtatcacaactcgattacaagtccgagcaagagccaactatctgtgtgaatactgtcattctccagaagaaattagtgccgcattatttgaagtagatcacattcagcccaaatctttaggaggcaaagatgaattggcaaacttagctttagcttgccaaagatgtaacagatatcgctacaattttatcaaggcaattgatccgaaaacagaacaagaagtagaaatattcaatccgcgccaacagcattggcaagaacattttatctggacaccagatgctttaaaaatagtgggacttactcccatcgctagggcaactattgaacgtttggacttaaatgatgacaatcataatgaaggttttatcgttaaagttcgtcgattatggatccggggaggttggcatccacccagcaccgataaaaaacaggaataatagcttatttttatctaggtaaatgagcttcaattaagtttttttccagaacgtaggttgggttgaagcatgaaacccaacgcccgattatgttacgctaccgctaaccaatcctacaaataattgtgcctccctacttatatttatcggatgtatg
>12	N operona: 8	last	MAE_00120	gene_poz=(601-1047)	-	HNH endonuclease	null	/position=8350 - 9996 (8950 - 9396)	/lenght=1647 (447)	/codons=549 (149)	/complement=false	GC-compoz=39.37360178970917%	/LCI1=1.3468468468468469	/LCI2=0.1948198198198198	p_i1=0.23210188429473547	p_i2=0.07520750786326504	/Tai=0.36612581310951064	/Tei=0.16768675707693853	/EEI=2.7548824101245053
tattgtccaggaattggaacgtcgcatcggtgagttagatacggctaaattaatcgctgatattcgtcaagaaatcgccgaagaacacgaaattatgacccatgccattgttttggctaaatcgggaacaattctcaaaactgccagtggcaaaattcaacgccgcgctattaaacagaattttctcaatggtaatatgagtgttatcgatgcttggtcagaaaatcctcagttagttagtaaattcgatcgctctaattctgcaacagaagcatagtttttcgggtgggcattgctcacccgatcgaggataactaatcgtgttaggattaggttagggattaaagttagggagaaagtgatgttaactcaactgatggtcaagccctcttcctggattgaaaaaggaattaagctatcgccagtaagggaaaattatctttttaaattcaccgaggaattgcagtgtcgattggaggaactacgggaactagaaaaaaattcccaacttaattctcaagaaaccgcagaattggccggtattttagagttaaacgaaattttcacgctgttaaatgcgcgaatagttgctgaatctaaatgattagtatcacaactcgattacaagtccgagcaagagccaactatctgtgtgaatactgtcattctccagaagaaattagtgccgcattatttgaagtagatcacattcagcccaaatctttaggaggcaaagatgaattggcaaacttagctttagcttgccaaagatgtaacagatatcgctacaattttatcaaggcaattgatccgaaaacagaacaagaagtagaaatattcaatccgcgccaacagcattggcaagaacattttatctggacaccagatgctttaaaaatagtgggacttactcccatcgctagggcaactattgaacgtttggacttaaatgatgacaatcataatgaaggttttatcgttaaagttcgtcgattatggatccggggaggttggcatccacccagcaccgataaaaaacaggaataatagcttatttttatctaggtaaatgagcttcaattaagtttttttccagaacgtaggttgggttgaagcatgaaacccaacgcccgattatgttacgctaccgctaaccaatcctacaaataattgtgcctccctacttatatttatcggatgtatgagtaaacaggataaattattgattaaaattcttttaggtaattctgatgctaacattcccttcgagcaactttgtcaactactgaggaaattaggatttgatcaacgaataggaggaagtcatcatatttttaccaaagaaggagttgaagaaattttaaatctgcaacccaaacaaggaaaagccaaagtctatcaagttaagcaaattcgtagtctgattttaaaatataagttaggatatcaagatgaaaattcgttatgaactgattatttactggagtaatgaggatcaactatttatcgttgaagttccagaacttgcaggatgtatggctgatggagaaacttatcaagaagctgtgcaaaatgctgaaatcattattcaacaatggattgaaacagcacaggaattaggccgagaaattcctgaacctaaaggac
>13	N operona: 9	first	MAE_00130	gene_poz=(601-867)	-	hypothetical protein	null	/position=8951 - 10417 (9551 - 9817)	/lenght=1467 (267)	/codons=489 (89)	/complement=false	GC-compoz=30.711610486891384%	/LCI1=1.1590909090909092	/LCI2=0.006060606060606062	p_i1=0.16470999972161798	p_i2=3.324166759226428E-4	/Tai=0.2047597931376064	/Tei=0.10029917500833038	/EEI=4.045092923065821
tgattagtatcacaactcgattacaagtccgagcaagagccaactatctgtgtgaatactgtcattctccagaagaaattagtgccgcattatttgaagtagatcacattcagcccaaatctttaggaggcaaagatgaattggcaaacttagctttagcttgccaaagatgtaacagatatcgctacaattttatcaaggcaattgatccgaaaacagaacaagaagtagaaatattcaatccgcgccaacagcattggcaagaacattttatctggacaccagatgctttaaaaatagtgggacttactcccatcgctagggcaactattgaacgtttggacttaaatgatgacaatcataatgaaggttttatcgttaaagttcgtcgattatggatccggggaggttggcatccacccagcaccgataaaaaacaggaataatagcttatttttatctaggtaaatgagcttcaattaagtttttttccagaacgtaggttgggttgaagcatgaaacccaacgcccgattatgttacgctaccgctaaccaatcctacaaataattgtgcctccctacttatatttatcggatgtatgagtaaacaggataaattattgattaaaattcttttaggtaattctgatgctaacattcccttcgagcaactttgtcaactactgaggaaattaggatttgatcaacgaataggaggaagtcatcatatttttaccaaagaaggagttgaagaaattttaaatctgcaacccaaacaaggaaaagccaaagtctatcaagttaagcaaattcgtagtctgattttaaaatataagttaggatatcaagatgaaaattcgttatgaactgattatttactggagtaatgaggatcaactatttatcgttgaagttccagaacttgcaggatgtatggctgatggagaaacttatcaagaagctgtgcaaaatgctgaaatcattattcaacaatggattgaaacagcacaggaattaggccgagaaattcctgaacctaaaggacgtttattatttgcttgaacaagcacaggaatatgtaatactaaatccagttattaaaaactgattatttattcccccttttgcatgagtgcctctgctgatatgtagcttatactcaacggatttattatgattggtactcaacaggaattatctggatttgcaaaatatttaaatgatcaggactccaggaatataatactaaatccccaatttttttgaacagaaaaagtaagggcgaagcattcggataggaaatctacggtttcagcgataggttatcgcccgaatgcttcgcccctacggaacccttgacttgtggggaaaggtagaaattaataggcaaataatcccgatattaataaagacatcagccagattaaaaacaggaaaattaatcaatctaaaatcgagaaaatcca
>14	N operona: 9	last	MAE_00140	gene_poz=(601-813)	-	hypothetical protein	null	/position=9201 - 10613 (9801 - 10013)	/lenght=1413 (213)	/codons=471 (71)	/complement=false	GC-compoz=35.68075117370892%	/LCI1=1.4428571428571428	/LCI2=0.19238095238095235	p_i1=0.2687546295853553	p_i2=0.07385216739396576	/Tai=0.17609292478877503	/Tei=0.16646695065456918	/EEI=3.6654490894191794
acagcattggcaagaacattttatctggacaccagatgctttaaaaatagtgggacttactcccatcgctagggcaactattgaacgtttggacttaaatgatgacaatcataatgaaggttttatcgttaaagttcgtcgattatggatccggggaggttggcatccacccagcaccgataaaaaacaggaataatagcttatttttatctaggtaaatgagcttcaattaagtttttttccagaacgtaggttgggttgaagcatgaaacccaacgcccgattatgttacgctaccgctaaccaatcctacaaataattgtgcctccctacttatatttatcggatgtatgagtaaacaggataaattattgattaaaattcttttaggtaattctgatgctaacattcccttcgagcaactttgtcaactactgaggaaattaggatttgatcaacgaataggaggaagtcatcatatttttaccaaagaaggagttgaagaaattttaaatctgcaacccaaacaaggaaaagccaaagtctatcaagttaagcaaattcgtagtctgattttaaaatataagttaggatatcaagatgaaaattcgttatgaactgattatttactggagtaatgaggatcaactatttatcgttgaagttccagaacttgcaggatgtatggctgatggagaaacttatcaagaagctgtgcaaaatgctgaaatcattattcaacaatggattgaaacagcacaggaattaggccgagaaattcctgaacctaaaggacgtttattatttgcttgaacaagcacaggaatatgtaatactaaatccagttattaaaaactgattatttattcccccttttgcatgagtgcctctgctgatatgtagcttatactcaacggatttattatgattggtactcaacaggaattatctggatttgcaaaatatttaaatgatcaggactccaggaatataatactaaatccccaatttttttgaacagaaaaagtaagggcgaagcattcggataggaaatctacggtttcagcgataggttatcgcccgaatgcttcgcccctacggaacccttgacttgtggggaaaggtagaaattaataggcaaataatcccgatattaataaagacatcagccagattaaaaacaggaaaattaatcaatctaaaatcgagaaaatccaccacataaccaaacaaaaagcgatcgataccattgccgaaagcccctgctaaaataaaaccgtaggctaattgttcccaacgatttaaatgcggtccaaagtaggcaaaagccattaatcccaaactaactaataaggatagccattttagccaaccaacaccgcctcgaaaagcactaaaagccgccccggtatt
>15	N operona: 10	first	MAE_00150	gene_poz=(601-1068)	lspA	lipoprotein signal peptidase	null	/position=9696 - 11363 (10296 - 10763)	/lenght=1668 (468)	/codons=556 (156)	/complement=true	GC-compoz=38.24786324786324%	/LCI1=1.0516129032258064	/LCI2=0.11053763440860216	p_i1=0.12980166187181805	p_i2=0.03248570397005849	/Tai=0.4028739398749309	/Tei=0.12923713357305264	/EEI=3.542009203706335
ttccgcatcggttcccaatgagttaatctgggctttgattggtttgttgctgacaatttttagtacatttgttccggtcagcctagctagttggtcggctactacgggtctatcttcgcaaaaactgggcataacttaccaaattggggcagtattattaacgggctgtctggggggcaaaaatgctgggcttctcgcccaggtggcctatatttttctcggtttaacttggttgccggtgtttgcccagggtgggggaatgggttatctgaaagaacccagttttggctatattttaggctttatgccgggggcatggctgtgtggttggttggcttttcgctggcgggctaagatagaaaccctggctttaagtgcttttgccggtttgttagtgattcatctgtgcggtttattatatatgctgggattgtcgatttttcagccccaagccggtcaaatcacctttcccgatagtttgcccaccctatttatgaattattcagtctggccatttttagggcagttagtagtaatttgtgtggtggtaattattgcctttttcttccgtaaattattattttattgatgccacagccaatgtttaaaaaaaatcgctggttttggatagtggcggtgattggtctaattttagaccaagtaactaagtatataaccgtgcagagttttgagcaaattggtgatacttttccgattattccgggggtttttcattttacctatgtgattaataccggggcggcttttagtgcttttcgaggcggtgttggttggctaaaatggctatccttattagttagtttgggattaatggcttttgcctactttggaccgcatttaaatcgttgggaacaattagcctacggttttattttagcaggggctttcggcaatggtatcgatcgctttttgtttggttatgtggtggattttctcgattttagattgattaattttcctgtttttaatctggctgatgtctttattaatatcgggattatttgcctattaatttctacctttccccacaagtcaagggttccgtaggggcgaagcattcgggcgataacctatcgctgaaaccgtagatttcctatccgaatgcttcgcccttactttttctgttcaaaaaaattggggatttagtattatattcctggagtcctgatcatttaaatattttgcaaatccagataattcctgttgagtaccaatcataataaatccgttgagtataagctacatatcagcagaggcactcatgcaaaagggggaataaataatcagtttttaataactggatttagtattacatattcctgtgcttgttcaagcaaataataaacgtcctttaggttcaggaatttctcggcctaattcctgtgctgtttcaatccattgttgaataatgatttcagcattttgcacagcttcttgataagtttctccatcagccatacatcctgcaagttctggaacttcaacgataaatagttgatcctcattactccagtaaataatcagttcataacgaattttcatcttgatatcctaacttatattttaaaatcagactacgaatttgcttaacttgatagactttggcttttccttgtttgggttgcagatttaaaatttcttcaactc
>16	N operona: 10	middle	MAE_00160	gene_poz=(601-1254)	bioY	putative biotin biosynthesis protein	null	/position=10175 - 12028 (10775 - 11428)	/lenght=1854 (654)	/codons=618 (218)	/complement=true	GC-compoz=46.17737003058104%	/LCI1=0.9646697388632872	/LCI2=0.18248847926267284	p_i1=0.10408322262236176	p_i2=0.0684145223309947	/Tai=0.49351427507980583	/Tei=0.16157307009789523	/EEI=3.2054836218087495
ttcaagaaatcatcgaaaccgccaagattaaaccctgttgcgccttgggagagttaaccctcccccaagcgcaggccttaaaagaagccggagttacccgttataatcacaatctggaagcttccgagaatttttatcctaacgtggtctccacccacagttggcaggatcgggtagaaacggtaaaaaacctgaaagcggcgggaattcaggcttgtacgggcggaattatcggtatgggggaaagttggaccgatcgcattgatttagctttttctctggcggaattagaagtggaatcagtgccgattaacctattaaaccccagaagtggcacccctttaggtcatttacccaaactggagccctttactgccctaaaagcgatcgctattttccggtttattttaccccaacaaatcctccgttatgccgggggacgagaggcagtgatgggagaattgcaaaatctggggctaaaatcgggaattaatgctatgctgattgggcattatttgaccactctaggacaacccccccaacaggatcaggcgatgttggctgatcttagtttaataggaggagaagcccccatccccggtgaataccaaccccaacaggcaacctaaatcacgtcgaggacgagaatctccgccgcggcgcgcttccgcatcggttcccaatgagttaatctgggctttgattggtttgttgctgacaatttttagtacatttgttccggtcagcctagctagttggtcggctactacgggtctatcttcgcaaaaactgggcataacttaccaaattggggcagtattattaacgggctgtctggggggcaaaaatgctgggcttctcgcccaggtggcctatatttttctcggtttaacttggttgccggtgtttgcccagggtgggggaatgggttatctgaaagaacccagttttggctatattttaggctttatgccgggggcatggctgtgtggttggttggcttttcgctggcgggctaagatagaaaccctggctttaagtgcttttgccggtttgttagtgattcatctgtgcggtttattatatatgctgggattgtcgatttttcagccccaagccggtcaaatcacctttcccgatagtttgcccaccctatttatgaattattcagtctggccatttttagggcagttagtagtaatttgtgtggtggtaattattgcctttttcttccgtaaattattattttattgatgccacagccaatgtttaaaaaaaatcgctggttttggatagtggcggtgattggtctaattttagaccaagtaactaagtatataaccgtgcagagttttgagcaaattggtgatacttttccgattattccgggggtttttcattttacctatgtgattaataccggggcggcttttagtgcttttcgaggcggtgttggttggctaaaatggctatccttattagttagtttgggattaatggcttttgcctactttggaccgcatttaaatcgttgggaacaattagcctacggttttattttagcaggggctttcggcaatggtatcgatcgctttttgtttggttatgtggtggattttctcgattttagattgattaattttcctgtttttaatctggctgatgtctttattaatatcgggattatttgcctattaatttctacctttccccacaagtcaagggttccgtaggggcgaagcattcgggcgataacctatcgctgaaaccgtagatttcctatccgaatgcttcgcccttactttttctgttcaaaaaaattggggatttagtattatattcctggagtcctga
>17	N operona: 10	last	MAE_00170	gene_poz=(601-1695)	bioB	biotin synthetase	null	/position=10800 - 13094 (11400 - 12494)	/lenght=2295 (1095)	/codons=765 (365)	/complement=true	GC-compoz=48.21917808219178%	/LCI1=1.0256410256410255	/LCI2=0.14441391941391943	p_i1=0.12186536252611828	p_i2=0.048508489830149805	/Tai=0.45982761000401173	/Tei=0.14365764084713484	/EEI=3.3238960730001117
caatcaatccctaaatcggcatcattccataaaatggttttttcgtattggggataataataattagtggttttgtagagaaattctgctcggtcggagaggactagaaagccatgggcaaaaccttcgggaacccagaaaatacgtttattttccgcacttaaaatacagcctacccattgcccaaaagtgggggaactttgacgcgcatccacggccacatcaaaaacactaccattcactactcgcaccagtttaccctggggattggggatttgataatgcaatcctcgcaggacattttttagggacatagagtgattatcctggacaaaagtggtattaaccccagttttctctcgaaaatctttctgattaaaactctccaagaaaaaacctcgatcgtctccgtaaacttgcggttcaataattaaaacatcaggaatttccgtcggaataactttcataaaatcggagacaagataacttttgcgggtagtctagcacaaaagggtatttttttctaaagttttttattaatctttccctggtaactgaacaatgataagatgagcctaacttagttagagcataaacgacgtggtacaagtctctacacacagcgctactcaatctatccccatggagggagaagccttaaaaaactggttacagactagggctaatcagattatcgccggcgatcgactcagtaagcaagaggccctagctttaactgcgatcgaaggtcaggaaaatattttcagcttatgtgaggctgccgatcgcattcgtcaggcctgttgtggcaatacggtggatttatgtagcattatcaacataaaatcgggaagttgttcggaaaattgcagtttttgttcccaatccgtccaccatcccggccaagattcgcctatctacggtttaaaaagtcgcgaggaaatcgtcacccatgcgaaagcggcagccgacgcgggggccaaacgcttctgtttagttagtcaaggtcggggattaaagtacaatagccctaaatcgcaggaattcgaggaaatactggccacagttcaagaaatcatcgaaaccgccaagattaaaccctgttgcgccttgggagagttaaccctcccccaagcgcaggccttaaaagaagccggagttacccgttataatcacaatctggaagcttccgagaatttttatcctaacgtggtctccacccacagttggcaggatcgggtagaaacggtaaaaaacctgaaagcggcgggaattcaggcttgtacgggcggaattatcggtatgggggaaagttggaccgatcgcattgatttagctttttctctggcggaattagaagtggaatcagtgccgattaacctattaaaccccagaagtggcacccctttaggtcatttacccaaactggagccctttactgccctaaaagcgatcgctattttccggtttattttaccccaacaaatcctccgttatgccgggggacgagaggcagtgatgggagaattgcaaaatctggggctaaaatcgggaattaatgctatgctgattgggcattatttgaccactctaggacaacccccccaacaggatcaggcgatgttggctgatcttagtttaataggaggagaagcccccatccccggtgaataccaaccccaacaggcaacctaaatcacgtcgaggacgagaatctccgccgcggcgcgcttccgcatcggttcccaatgagttaatctgggctttgattggtttgttgctgacaatttttagtacatttgttccggtcagcctagctagttggtcggctactacgggtctatcttcgcaaaaactgggcataacttaccaaattggggcagtattattaacgggctgtctggggggcaaaaatgctgggcttctcgcccaggtggcctatatttttctcggtttaacttggttgccggtgtttgcccagggtgggggaatgggttatctgaaagaacccagttttggctatattttaggctttatgccgggggcatggctgtgtggttggttggcttttcgctggcgggctaagatagaaaccctggctttaagtgcttttgccggtttgttagtgattcatctgtgcggtttattatatatgctgggattgtcgatttttcagccccaagccggtcaaatcacctttcccgatagtttgcccaccctatttatgaattattcagtctggccatttttagggcagttagtagtaatttgtgtggtggtaattattgccttttt
>18	N operona: 11	first	MAE_00180	gene_poz=(601-1146)	rfbC	dTDP-4-dehydrorhamnose 3,5-epimerase	null	/position=12028 - 13773 (12628 - 13173)	/lenght=1746 (546)	/codons=582 (182)	/complement=false	GC-compoz=42.67399267399267%	/LCI1=1.2117863720073665	/LCI2=0.11289134438305713	p_i1=0.18290381310757625	p_i2=0.03353768496500502	/Tai=0.40070065510704844	/Tei=0.13018391646850452	/EEI=3.5189967691557915
actgtggccagtatttcctcgaattcctgcgatttagggctattgtactttaatccccgaccttgactaactaaacagaagcgtttggcccccgcgtcggctgccgctttcgcatgggtgacgatttcctcgcgactttttaaaccgtagataggcgaatcttggccgggatggtggacggattgggaacaaaaactgcaattttccgaacaacttcccgattttatgttgataatgctacataaatccaccgtattgccacaacaggcctgacgaatgcgatcggcagcctcacataagctgaaaatattttcctgaccttcgatcgcagttaaagctagggcctcttgcttactgagtcgatcgccggcgataatctgattagccctagtctgtaaccagttttttaaggcttctccctccatggggatagattgagtagcgctgtgtgtagagacttgtaccacgtcgtttatgctctaactaagttaggctcatcttatcattgttcagttaccagggaaagattaataaaaaactttagaaaaaaatacccttttgtgctagactacccgcaaaagttatcttgtctccgattttatgaaagttattccgacggaaattcctgatgttttaattattgaaccgcaagtttacggagacgatcgaggttttttcttggagagttttaatcagaaagattttcgagagaaaactggggttaataccacttttgtccaggataatcactctatgtccctaaaaaatgtcctgcgaggattgcattatcaaatccccaatccccagggtaaactggtgcgagtagtgaatggtagtgtttttgatgtggccgtggatgcgcgtcaaagttcccccacttttgggcaatgggtaggctgtattttaagtgcggaaaataaacgtattttctgggttcccgaaggttttgcccatggctttctagtcctctccgaccgagcagaatttctctacaaaaccactaattattattatccccaatacgaaaaaaccattttatggaatgatgccgatttagggattgattggcccctagagaccccgccgattctctctcctaaagaccaagctggacaaccctttaaatccgtggaagttttcccctaaagacgatgaaaaaagttttactaattggtgctaaaggtcaagtaggacaagagttacaggtaactttaccgcagttaggtgaagttattagtatcggtcgagaagaactagatttaaccaactcgcaaaaaatcggtcagttaattagggaaattcaccccgattatctggttaatgcctccgcttatacggcagtggataaagccgaaactgagccagatttagcctattctatcaatgctatagccccgaaaatcatggcggaagctgccgagaaaactaaagctaaatttctccatatttccaccgattatgtgtttgatggtcgaaaaaataccccctatctagaaaccgatctaactaatcctttaggggtttatggacaatcaaagttaaggggagaagaggagattaatactgttaattctcaggcaattatcctgcggactgcttgggtttatggcagttatggcaaaagtaattttgtcaaaaccatggtgagattaggcaaggaaagagaggagttaaaagtagttgtcgatcagctgggaagtcccacttgggcaaaagatatcgccacggcaattactcagcttttaa
>19	N operona: 11	middle	MAE_00190	gene_poz=(601-1476)	rfbD	dTDP-6-deoxy-L-mannose-dehydrogenase	null	/position=12579 - 14654 (13179 - 14054)	/lenght=2076 (876)	/codons=692 (292)	/complement=false	GC-compoz=40.8675799086758%	/LCI1=1.2302405498281788	/LCI2=0.11924398625429553	p_i1=0.18942214426796916	p_i2=0.03642571286367944	/Tai=0.3277274045700236	/Tei=0.1327831415773115	/EEI=3.7823391891745186
tacccttttgtgctagactacccgcaaaagttatcttgtctccgattttatgaaagttattccgacggaaattcctgatgttttaattattgaaccgcaagtttacggagacgatcgaggttttttcttggagagttttaatcagaaagattttcgagagaaaactggggttaataccacttttgtccaggataatcactctatgtccctaaaaaatgtcctgcgaggattgcattatcaaatccccaatccccagggtaaactggtgcgagtagtgaatggtagtgtttttgatgtggccgtggatgcgcgtcaaagttcccccacttttgggcaatgggtaggctgtattttaagtgcggaaaataaacgtattttctgggttcccgaaggttttgcccatggctttctagtcctctccgaccgagcagaatttctctacaaaaccactaattattattatccccaatacgaaaaaaccattttatggaatgatgccgatttagggattgattggcccctagagaccccgccgattctctctcctaaagaccaagctggacaaccctttaaatccgtggaagttttcccctaaagacgatgaaaaaagttttactaattggtgctaaaggtcaagtaggacaagagttacaggtaactttaccgcagttaggtgaagttattagtatcggtcgagaagaactagatttaaccaactcgcaaaaaatcggtcagttaattagggaaattcaccccgattatctggttaatgcctccgcttatacggcagtggataaagccgaaactgagccagatttagcctattctatcaatgctatagccccgaaaatcatggcggaagctgccgagaaaactaaagctaaatttctccatatttccaccgattatgtgtttgatggtcgaaaaaataccccctatctagaaaccgatctaactaatcctttaggggtttatggacaatcaaagttaaggggagaagaggagattaatactgttaattctcaggcaattatcctgcggactgcttgggtttatggcagttatggcaaaagtaattttgtcaaaaccatggtgagattaggcaaggaaagagaggagttaaaagtagttgtcgatcagctgggaagtcccacttgggcaaaagatatcgccacggcaattactcagcttttaattaatgccgataatcccgcaggaatctataattttactaatagcggtgtcgccagttggtttgatttaactaaagcgatttttgaggaggcaaaaacaagcggtattcccttaaaaattcagagagtaattcccattactactgctgaatatcctaccccggcggtgcgtcccgcctattcggttctttccggtcaaaaaatctcgcaacaattgggttatattcctccctattggcgggattccctcaaagctatgctcacccaactatttaatctttaaaactatgaaagcactaattttatccggtggtaaaggtacgaggttacgtcccctaacctatactggggcaaaacagttagttcccgttgccaataaaccgattttatggtatggaatcgagtcaattgtcgccgcaggaattaccgatattggcattattatcagtcccgaaaccggggaagaaattcgtcagaccacgggcaatggtgaacagtttggggctaagataacttatattcgccaagatcaaccagccggattagctcacgcggttaaaactgcccaatctttcctaggagattccccctttattatgtacttgggtgataacctaattgaggatgatttatcgccctttttaggctctttccaaaaacagtctcttgacgctttaattctgttgcgaaaagtgtctaatcctagtgcttttggggtggcaaaagtagatgaaaccggcaaagttttatacttagtcgaaaaacccaaagaacctccctcaaatttagctttggtggggatttatttttttgcccccaccattcaccaagcgatcgcatctattcaaccttcaggccggggtgagttagaaattaccgacgc
>20	N operona: 11	last	MAE_00200	gene_poz=(601-1674)	rfbA	glucose-1-phosphate thymidylyltransferase	null	/position=13459 - 15732 (14059 - 15132)	/lenght=2274 (1074)	/codons=758 (358)	/complement=false	GC-compoz=41.71322160148976%	/LCI1=1.1176470588235294	/LCI2=0.17441643323996267	p_i1=0.15087669740783177	p_i2=0.06405251588897741	/Tai=0.3554445533035876	/Tei=0.1576472643000797	/EEI=3.9630064010073287
ctaaatttctccatatttccaccgattatgtgtttgatggtcgaaaaaataccccctatctagaaaccgatctaactaatcctttaggggtttatggacaatcaaagttaaggggagaagaggagattaatactgttaattctcaggcaattatcctgcggactgcttgggtttatggcagttatggcaaaagtaattttgtcaaaaccatggtgagattaggcaaggaaagagaggagttaaaagtagttgtcgatcagctgggaagtcccacttgggcaaaagatatcgccacggcaattactcagcttttaattaatgccgataatcccgcaggaatctataattttactaatagcggtgtcgccagttggtttgatttaactaaagcgatttttgaggaggcaaaaacaagcggtattcccttaaaaattcagagagtaattcccattactactgctgaatatcctaccccggcggtgcgtcccgcctattcggttctttccggtcaaaaaatctcgcaacaattgggttatattcctccctattggcgggattccctcaaagctatgctcacccaactatttaatctttaaaactatgaaagcactaattttatccggtggtaaaggtacgaggttacgtcccctaacctatactggggcaaaacagttagttcccgttgccaataaaccgattttatggtatggaatcgagtcaattgtcgccgcaggaattaccgatattggcattattatcagtcccgaaaccggggaagaaattcgtcagaccacgggcaatggtgaacagtttggggctaagataacttatattcgccaagatcaaccagccggattagctcacgcggttaaaactgcccaatctttcctaggagattccccctttattatgtacttgggtgataacctaattgaggatgatttatcgccctttttaggctctttccaaaaacagtctcttgacgctttaattctgttgcgaaaagtgtctaatcctagtgcttttggggtggcaaaagtagatgaaaccggcaaagttttatacttagtcgaaaaacccaaagaacctccctcaaatttagctttggtggggatttatttttttgcccccaccattcaccaagcgatcgcatctattcaaccttcaggccggggtgagttagaaattaccgacgctatccaagaattaatcaatcaaaataaagcagtagaagccaataaactactgggttggtggttagatacgggtaaaaaagatgacttattagaagcaaatcggattatccttgataccagtctagaaatcgctttgcagggagaaattgatgctaatagtcaggtgatcggacgggtaaaaattggtcagggtagtaaaattattaatagtaccattcgcggccctgtcattattggagaaaattgtcacattgagaattgttttatcggtccctatagtagtgtggctaatggagtaaaattaatcgatgccgacgtagaacacagtgttattctcaaagatgccacgattattggcattcatcagcgcatagttgatagtgtgatcggacgacgggcaaaattagaaattgccccccaacgtccaaaagctttacgctttatgatcggggatgattcccatgtagaattagtgtagttaatggggattaactgcccctttaattagggtttgcggcaaaaagtttttcctgggtgtagggtgtaggattttaccgattttcagaggttcaattacctaattttcagggaaaaagtacctgaattttcaccccaatcactccaatcgctggcactttttgctgggaaaaaagtctaaaagccttatccaacaaggtttttagatttcttcagccaaccctaactatgttataattaagagtctgacctattttaccgttctagaactatgacgcaacagtatcgcattaccctactacccggcgatggcatcgggccggaaatcctcgctgtcaccgtagagatactgaaagtcatcggtaaaaaatttgacctccagtttgacttccaaaccgctttaattggaggggctgccattgatgaaaccggcagtcccctccccgaagcaaccctgagcgcctgtaaaaatagtgatgctgttctcctggccgctatcgggggttataaatgggataatttgccccggcagcaaaggccagaaacgggattattaggcttaagatctggcttaggtctttttgctaatttgcgtcctgcc
>21	N operona: 12	first-last	MAE_00210	gene_poz=(601-1686)	leuB	3-isopropylmalate dehydrogenase	null	/position=14803 - 17088 (15403 - 16488)	/lenght=2286 (1086)	/codons=762 (362)	/complement=false	GC-compoz=49.171270718232044%	/LCI1=1.1292705447830103	/LCI2=0.2701754385964911	p_i1=0.15471160928337796	p_i2=0.11938661570497834	/Tai=0.4618871320815403	/Tei=0.20744795413448053	/EEI=3.6416699475392735
gatgctaatagtcaggtgatcggacgggtaaaaattggtcagggtagtaaaattattaatagtaccattcgcggccctgtcattattggagaaaattgtcacattgagaattgttttatcggtccctatagtagtgtggctaatggagtaaaattaatcgatgccgacgtagaacacagtgttattctcaaagatgccacgattattggcattcatcagcgcatagttgatagtgtgatcggacgacgggcaaaattagaaattgccccccaacgtccaaaagctttacgctttatgatcggggatgattcccatgtagaattagtgtagttaatggggattaactgcccctttaattagggtttgcggcaaaaagtttttcctgggtgtagggtgtaggattttaccgattttcagaggttcaattacctaattttcagggaaaaagtacctgaattttcaccccaatcactccaatcgctggcactttttgctgggaaaaaagtctaaaagccttatccaacaaggtttttagatttcttcagccaaccctaactatgttataattaagagtctgacctattttaccgttctagaactatgacgcaacagtatcgcattaccctactacccggcgatggcatcgggccggaaatcctcgctgtcaccgtagagatactgaaagtcatcggtaaaaaatttgacctccagtttgacttccaaaccgctttaattggaggggctgccattgatgaaaccggcagtcccctccccgaagcaaccctgagcgcctgtaaaaatagtgatgctgttctcctggccgctatcgggggttataaatgggataatttgccccggcagcaaaggccagaaacgggattattaggcttaagatctggcttaggtctttttgctaatttgcgtcctgccaccatttttccgcaattaatcgacgcttctactctcaaacgggagattatcgagggagtggatatcatggtggtccgggaattgaccgggggtgtttacttcggtcaaccgaaggggatttttgagacagaaacgggagaaaaatgcggtgtaaataccatggtttacttggaatcggaggtggaccgcatcgctaaggtagcctttgaaattgcccaaaaacgcggcaataaactctgttccgtcgataaagctaatgttctcgatgtttcccaactctggcgcgaccggatgacgaaaatggccgctaattatcccgatgtggaactttcccatctctacgtcgataacgcagccatgcagttagtccgggcccccaagcaatttgatactatcgtcacgggcaatttattcggtgatattctctccgatgaagcggccatgttaactggtagtatcggaatgttaccctccgctagtttagggactgctggggtgggagtttttgaacccgtccacggttcggccccagatatcgccggccaagataaagccaatccgatcgcccagattctcagcgctgctatgatgttaaaatatgggctaaatcagcctttagcggcagcatcgctggaaaaagccgtagaaaaagtcttagctctcggttatcgtaccggagatattttctcggagggtatgaccttagtgggatgccaagctatgggccaggccatcctaaaagttttagaatcctaacaaaagtggcataattcggaaatcgtcatataccattgatttaataaatacgtcaatttaatcgtggggagacgagtgctatggtagccctatctgagaaaacagaacaacagcgtgtcgatatggaaatcccaattttgttagatcctactgtcttacgggcagccagacgcatttatcgcatctactgtaccctcaatagcagagttagtaaacgtccttttggtgtcgctattaaccgcgacaatcatcgcggccaattaatttttaacaataaaccgattcttctccccggggaatgtttcgtcccgattaagcaaatcgaatcggaagcctattaatttttgtgaagatttgccctgaatatcttgccaaacgtcagctaatacccactggcgtagtttttttgtctaatatagggtttgctgaataaatctaaaaacattgttcgataagacttttagacctttttgaaatccaaaagtaccggccattggagtaatgggggggaaaattcctggactttttccctgaaaatcggtaaaaccctacaccccacaccctacaccccacaccccacacccaagacaaactttttgc
>22	N operona: 13	first-last	MAE_00220	gene_poz=(601-861)	-	hypothetical protein	null	/position=15969 - 17429 (16569 - 16829)	/lenght=1461 (261)	/codons=487 (87)	/complement=false	GC-compoz=43.29501915708812%	/LCI1=1.255813953488372	/LCI2=0.3418604651162791	p_i1=0.19857109496225342	p_i2=0.16415245075113113	/Tai=0.4266584035766219	/Tei=0.24773720567601804	/EEI=3.0387209440160095
ctgttccgtcgataaagctaatgttctcgatgtttcccaactctggcgcgaccggatgacgaaaatggccgctaattatcccgatgtggaactttcccatctctacgtcgataacgcagccatgcagttagtccgggcccccaagcaatttgatactatcgtcacgggcaatttattcggtgatattctctccgatgaagcggccatgttaactggtagtatcggaatgttaccctccgctagtttagggactgctggggtgggagtttttgaacccgtccacggttcggccccagatatcgccggccaagataaagccaatccgatcgcccagattctcagcgctgctatgatgttaaaatatgggctaaatcagcctttagcggcagcatcgctggaaaaagccgtagaaaaagtcttagctctcggttatcgtaccggagatattttctcggagggtatgaccttagtgggatgccaagctatgggccaggccatcctaaaagttttagaatcctaacaaaagtggcataattcggaaatcgtcatataccattgatttaataaatacgtcaatttaatcgtggggagacgagtgctatggtagccctatctgagaaaacagaacaacagcgtgtcgatatggaaatcccaattttgttagatcctactgtcttacgggcagccagacgcatttatcgcatctactgtaccctcaatagcagagttagtaaacgtccttttggtgtcgctattaaccgcgacaatcatcgcggccaattaatttttaacaataaaccgattcttctccccggggaatgtttcgtcccgattaagcaaatcgaatcggaagcctattaatttttgtgaagatttgccctgaatatcttgccaaacgtcagctaatacccactggcgtagtttttttgtctaatatagggtttgctgaataaatctaaaaacattgttcgataagacttttagacctttttgaaatccaaaagtaccggccattggagtaatgggggggaaaattcctggactttttccctgaaaatcggtaaaaccctacaccccacaccctacaccccacaccccacacccaagacaaactttttgccgcaaaccctaatataaaaagatgttcgggaataatcttaactctaccctaatccaagacctcgatcgcctagaaaatcgtcttcgggaaattcccctcgaaccgggggtgtacttcctgcgcgaccaaaatggcgaaattctctacatcggtaaatccaaaaaactccggtctagagtccgttcctattttcgtcccagtcaacccctcagtccccgcattgctttaatggtgcgacaggtgacggaaattgaatttatcgtcaccgacacggaagcagaatccttggccctagaagctaatctaattaaacaacatcagccccattttaatactctcct
>23	N operona: 14	first-last	MAE_00230	gene_poz=(601-2478)	uvrC	excinuclease ABC subunit C	null	/position=16510 - 19587 (17110 - 18987)	/lenght=3078 (1878)	/codons=1026 (626)	/complement=false	GC-compoz=44.40894568690096%	/LCI1=1.1498666666666666	/LCI2=0.12015999999999998	p_i1=0.16159320381505318	p_i2=0.03684786763579036	/Tai=0.43599308583125174	/Tei=0.13316308087221132	/EEI=3.2437013888314983
atcgtcatataccattgatttaataaatacgtcaatttaatcgtggggagacgagtgctatggtagccctatctgagaaaacagaacaacagcgtgtcgatatggaaatcccaattttgttagatcctactgtcttacgggcagccagacgcatttatcgcatctactgtaccctcaatagcagagttagtaaacgtccttttggtgtcgctattaaccgcgacaatcatcgcggccaattaatttttaacaataaaccgattcttctccccggggaatgtttcgtcccgattaagcaaatcgaatcggaagcctattaatttttgtgaagatttgccctgaatatcttgccaaacgtcagctaatacccactggcgtagtttttttgtctaatatagggtttgctgaataaatctaaaaacattgttcgataagacttttagacctttttgaaatccaaaagtaccggccattggagtaatgggggggaaaattcctggactttttccctgaaaatcggtaaaaccctacaccccacaccctacaccccacaccccacacccaagacaaactttttgccgcaaaccctaatataaaaagatgttcgggaataatcttaactctaccctaatccaagacctcgatcgcctagaaaatcgtcttcgggaaattcccctcgaaccgggggtgtacttcctgcgcgaccaaaatggcgaaattctctacatcggtaaatccaaaaaactccggtctagagtccgttcctattttcgtcccagtcaacccctcagtccccgcattgctttaatggtgcgacaggtgacggaaattgaatttatcgtcaccgacacggaagcagaatccttggccctagaagctaatctaattaaacaacatcagccccattttaatactctcctcaaggacgataaaaaatatccatacatttgtattacttggtcggaaacctacccgcgcatttttatcacccgcaaacgtaggataaataaccaaaaagaccgttattatggtccctacgtcgatactaggctgctgcgctacactttacacctaattaaacgcacttttcccctgcgtcaacgtccccaacctctttttaaagaccgtccctgtttaaattatgatatcggtcgttgtccgggggtttgtcaaaaactaatcagtccccaagattatcgagaaaccttgcagaaagtggcgatgatttttcagggaaggacgggggaattattagagaaattagcgacaaagatgctcgcagcgtcggaaaacctagattttgaacaagcggccacgattagggatcaaattcgcggattacaggcccttaataccgatcaaaaagtctctttacctgatgataccgtatcccgggacgcgatcgctttagctaaggacgagcagcattgttgcatacaattattccaagtgcgttctggtcgtttggtgggacgtttgggattttttgccgatagtcagtcagcaaacgagggagaaatcctgcaaaaagtcctagaagaacattatttatcggtggaaggggtggaaattcctagcgaaatcctgctaccctgcgaattaccggaaggtgaggtgttagcggggtggttaagggaaaaaaaaggtcgcaaagtcgagttaactgtcccccaacggcaaagtaaagcggatttattagctatggtcgagaaaaacgctctttatgagttagaaaagacgaaaagaagcgccgaccgggatttacagtctttgcaggatttagcggtaattctcgatttaccggcactaccccaccgcatcgaaggttatgatatttctcatattcagggttctaatgcagtcgcgtcgggagtggtgtttatcgatggggtggccgctaatcaacattatcgtcactataaaatcaaaaatcccgaggttaaaatcggccattccgatgatttcgccagtttagcagaagtaattcggcggcgtttccgtcgttatgccgaaaatcccgataatattgccgaaagtgatgattttcccgatttggtcatgattgatgggggaaaaggacaattatcggcagtggtggcagttttaggggagatgaatttattagaacaggtaaaagttgttagtttagctaaacagagagaggagatttttttaccgggggaatcctctcctttagagacagataaggaacaacccggagtgcaattattgcgtcgagtcagggatgaagcgcaccgctttgctgttagctttcaccgacaacaaaggatgcaaaaaagtcgccgttcccgtttggatgagataccgggtttaggttttaagcgacaaaaggagttattagctcattttcattctctggattatattcgcgaagcttccctagaacaattgcaacaggtgacaggaattggggaacaattagctaaggaaatttataattattttcatcctaggtaaggataagctgtataaagaagataaggcggtgtgtttttgcgtaacagtgcagaaattagaatattggtatcaagaacgagacgcagcacgagtttctcggatagcctcattgatagattcttcgatttcttcctcggaataacgcaagttacgttcttggacagaatccacggtttcttcaaagctcagtctttgtgacgtttcttcaaagtatcccttttttgcgcctttttgtcctaaagctgattcggttagtgaccaacgtaccatgatttttctcctttagcccataaacacatacacatcataacccatttctagcaacaattagaaagaacaaattttcacctcagataaggtgcgttacctttgattaatgcagcctacaaaatctacaagctggagagccgactatagacccaaacgtttattttctagttttctcatctctgtttaggcgttttcggtttaccatggtcaaagtgtgctttctaggctaatgactttgactaaaaaccccgtgagcagaaaccgtcgtttttccccgcgcaatctctttgagacttgcatggccttattggtgttatgcaattatattct
>24	N operona: 15	first-last	MAE_00240	gene_poz=(601-801)	-	unknown protein	null	/position=18457 - 19857 (19057 - 19257)	/lenght=1401 (201)	/codons=467 (67)	/complement=true	GC-compoz=43.28358208955223%	/LCI1=1.1919191919191918	/LCI2=0.06616161616161617	p_i1=0.17596923105970969	p_i2=0.014780961073491382	/Tai=0.3132520575673088	/Tei=0.11330286496614225	/EEI=3.687029023850941
aagagcttttgattaattagttgattaagtttattaaccgtctctaaatattcactggtactacgatagggtttaattcctttcaccacatcatacttagcgattcctttaacaaagggaatttctaggggtttatcgggaggtatttgtaattcttgaaaggaaatcggaccgagttttattggttcattaaatcttaataaagttatttgcaagcgtccctgtaaccaaaaatctcgcaggggaatataggttaaatcgaaaataacaagaatataattgcataacaccaataaggccatgcaagtctcaaagagattgcgcggggaaaaacgacggtttctgctcacggggtttttagtcaaagtcattagcctagaaagcacactttgaccatggtaaaccgaaaacgcctaaacagagatgagaaaactagaaaataaacgtttgggtctatagtcggctctccagcttgtagattttgtaggctgcattaatcaaaggtaacgcaccttatctgaggtgaaaatttgttctttctaattgttgctagaaatgggttatgatgtgtatgtgtttatgggctaaaggagaaaaatcatggtacgttggtcactaaccgaatcagctttaggacaaaaaggcgcaaaaaagggatactttgaagaaacgtcacaaagactgagctttgaagaaaccgtggattctgtccaagaacgtaacttgcgttattccgaggaagaaatcgaagaatctatcaatgaggctatccgagaaactcgtgctgcgtctcgttcttgataccaatattctaatttctgcactgttacgcaaaaacacaccgccttatcttctttatacagcttatccttacctaggatgaaaataattataaatttccttagctaattgttccccaattcctgtcacctgttgcaattgttctagggaagcttcgcgaatataatccagagaatgaaaatgagctaataactccttttgtcgcttaaaacctaaacccggtatctcatccaaacgggaacggcgacttttttgcatcctttgttgtcggtgaaagctaacagcaaagcggtgcgcttcatccctgactcgacgcaataattgcactccgggttgttccttatctgtctctaaaggagaggattcccccggtaaaaaaatctcctctctctgtttagctaaactaacaacttttacctgttctaataaattcatctcccctaaaactgccaccactgccgataattgtccttttcccccatcaatcatgaccaaatcgggaaaatcatcactttcggcaatattatcgggattttcggcataacgacggaaacgccgccgaattacttctgctaaactggcgaaatcatcggaatggcc
>25	N operona: 16	first-last	MAE_00250	gene_poz=(601-2193)	-	hypothetical protein	null	/position=18887 - 21679 (19487 - 21079)	/lenght=2793 (1593)	/codons=931 (531)	/complement=false	GC-compoz=36.97426239799121%	/LCI1=1.3320754716981131	/LCI2=0.08408805031446538	p_i1=0.22656913684144764	p_i2=0.021404686982979072	/Tai=0.3175219636550273	/Tei=0.11926421828468117	/EEI=3.4987948759929584
tggattatattcgcgaagcttccctagaacaattgcaacaggtgacaggaattggggaacaattagctaaggaaatttataattattttcatcctaggtaaggataagctgtataaagaagataaggcggtgtgtttttgcgtaacagtgcagaaattagaatattggtatcaagaacgagacgcagcacgagtttctcggatagcctcattgatagattcttcgatttcttcctcggaataacgcaagttacgttcttggacagaatccacggtttcttcaaagctcagtctttgtgacgtttcttcaaagtatcccttttttgcgcctttttgtcctaaagctgattcggttagtgaccaacgtaccatgatttttctcctttagcccataaacacatacacatcataacccatttctagcaacaattagaaagaacaaattttcacctcagataaggtgcgttacctttgattaatgcagcctacaaaatctacaagctggagagccgactatagacccaaacgtttattttctagttttctcatctctgtttaggcgttttcggtttaccatggtcaaagtgtgctttctaggctaatgactttgactaaaaaccccgtgagcagaaaccgtcgtttttccccgcgcaatctctttgagacttgcatggccttattggtgttatgcaattatattcttgttattttcgatttaacctatattcccctgcgagatttttggttacagggacgcttgcaaataactttattaagatttaatgaaccaataaaactcggtccgatttcctttcaagaattacaaatacctcccgataaacccctagaaattccctttgttaaaggaatcgctaagtatgatgtggtgaaaggaattaaaccctatcgtagtaccagtgaatatttagagacggttaataaacttaatcaactaattaatcaaaagctctttaacccagagtttaatctgcaagaatatcgccaggagattgagaaagttttagataatttgcgccaaaaaagtatcaatatggtcgataataatccctttgcctcggcggagaaaactgggactttagagaagattaaaaataaaatgcgcttgcgggtttttaaaacagaaaatgtttccgcaaaagcagcctttcaaaagttttggacttgggattatctcattcaaaatggctgggaaaaagagttgaagttttttaatcaagaaattcaacctttaatagaaactaattattttcgtcccctaggagaagatgggagaccgatcgataactttgaggcgatcgattttttctttggtaccatctttttctgggaatttatgctgagaacttggtggattgctcgcactcataaaggcctgcgttggcgcgaggctatgttatggcgatggtatgatatttttctgtttgttcctatctggagatggttgcgatttattcctaccgttattcgcctagatcaagttaaaattattaacttaaggttgattaaagaacaggcagttaaaggcttagttgcgctaatttctaaagatattactgagataatcgtcctgagaattattaataaaattcaggaatatattcgacagggacaagtggagaaacttcttaatcgatccctcaatggaggatataataatctcaatgatactaatgaagttattgaaatttttcggttagtagttaatagcactgttgacaaggttttaccgcaagttaaaccagaagcagaagctttaattaaatacaatatcgagaaaattctcagtcaaactcccgcttatcaaagcttattgcgattacccagcatgaaagggttaaaaactgacttgagcaatcgcctatctagtcaattgtatcaatcttttgttaatatagctgacaagatcacccaagaagacgaagtttttgagcgtttattgcagcaattagtccagcgtttcgggcaatctctcgccggggaattacaatcccgtcacagtttagaaagaatcgagatgttattaattatcttcctagaagaagtcaaattaaactatgtacaagaattctcggatgaagacttagaaactatcctcgaacaaactcgcttactccactctcaaagtgcagaaactaacccagcagaaaccatgaatccccgtcgtcttccctaaaaattaagtagctggttataattaaattaaaaatggattttaggttcgatcccccctgccccccttgataaggggggtgccgataggcggggggatctccccttaataagggggcatctgataatttttaacgcctacctacttagcgatcattgattaggtaatattgcttgatcttttgatcacttttgtactaaaatttctgctgaaacccccattactcaattaacctaattatctactcccatgttaacaaaaattattctcgggttactttggttaggcttcggattatacgcttttttactagcaccccccgatcaaccagatacagtgaatttaattatcgatctttccactgggaaatggcaatatatcaacccgttaattatcgctctttttaacctgatgggagtttggccactgatctacactagccttttaattatcgatggtcgtgaccaaaagatcatcgcttggccctttacttttgcctcctttgccgtgggtgctttcgctattttaccctatctaactctccgtcaatccaacagcaattttactggtaaaaaaaatctggtcattaaacttctagactca
>26	N operona: 17	first-last	MAE_00260	gene_poz=(601-1239)	-	hypothetical protein	null	/position=20726 - 22564 (21326 - 21964)	/lenght=1839 (639)	/codons=613 (213)	/complement=false	GC-compoz=39.123630672926446%	/LCI1=1.320754716981132	/LCI2=0.13993710691823905	p_i1=0.22235122609577898	p_i2=0.04628980708712032	/Tai=0.3694270645273423	/Tei=0.1416608263784083	/EEI=3.112246459049336
cccagcatgaaagggttaaaaactgacttgagcaatcgcctatctagtcaattgtatcaatcttttgttaatatagctgacaagatcacccaagaagacgaagtttttgagcgtttattgcagcaattagtccagcgtttcgggcaatctctcgccggggaattacaatcccgtcacagtttagaaagaatcgagatgttattaattatcttcctagaagaagtcaaattaaactatgtacaagaattctcggatgaagacttagaaactatcctcgaacaaactcgcttactccactctcaaagtgcagaaactaacccagcagaaaccatgaatccccgtcgtcttccctaaaaattaagtagctggttataattaaattaaaaatggattttaggttcgatcccccctgccccccttgataaggggggtgccgataggcggggggatctccccttaataagggggcatctgataatttttaacgcctacctacttagcgatcattgattaggtaatattgcttgatcttttgatcacttttgtactaaaatttctgctgaaacccccattactcaattaacctaattatctactcccatgttaacaaaaattattctcgggttactttggttaggcttcggattatacgcttttttactagcaccccccgatcaaccagatacagtgaatttaattatcgatctttccactgggaaatggcaatatatcaacccgttaattatcgctctttttaacctgatgggagtttggccactgatctacactagccttttaattatcgatggtcgtgaccaaaagatcatcgcttggccctttacttttgcctcctttgccgtgggtgctttcgctattttaccctatctaactctccgtcaatccaacagcaattttactggtaaaaaaaatctggtcattaaacttctagactcaccttggttaggagtaattgccctaattactgcggcaattttaatcgcttacggattaattaacggtaattggtctgatttttggcatcagtggcaaactagccgttttattcatgttatgagtttagatttctgtcttttaactctcttatgtccaattttgctgcaagatgatctaacccgacggggattaaaaaatcctttcctgttgccggtaatttccctattgcctctaatcggtccggcaatttatttaattattcgtcctcgcttaggggagaattaagagtaaatttccttgggtaaactcggcctagttatcagttgttttttaatcatttcttgacaagagaagttcatatttaacagaaattatgctgaggttcccctaaaatatgaggaaagagattaatgtccagattagaaggagtgtttaaccttgttagagagtcaaaaaccacctcggatttactgctttcaagctgattatattgcctcccaacaatttaacccccaagagattcccgcttggttatctttagaagtaaactggcagggttatagaattcataccctaccctgggtagcagacgtagctagagtattaggattattagcgattgaagataccccccaagggtggcaagatcatttagaaagcttgggattagccaaaattaggttaatggacagcgaggagttttttgaggataaatctttatcgggatgttaaaaatgccctataattggcaatttagtgatgattctaccggtcaatttatgccctataaactactcttcgtctgtttaggaaatatctgtcgttctcccgctgccgagaatatcatgacttatctgattgaacaagaaggattaggcaataaaa
>27	N operona: 18	first-last	MAE_00270	gene_poz=(601-894)	-	hypothetical protein	null	/position=21518 - 23011 (22118 - 22411)	/lenght=1494 (294)	/codons=498 (98)	/complement=false	GC-compoz=40.816326530612244%	/LCI1=1.1546391752577319	/LCI2=0.1955326460481099	p_i1=0.16320315682599693	p_i2=0.0756047090353504	/Tai=0.34808811303694553	/Tei=0.16804423813181535	/EEI=3.246226768836951
cttttaattatcgatggtcgtgaccaaaagatcatcgcttggccctttacttttgcctcctttgccgtgggtgctttcgctattttaccctatctaactctccgtcaatccaacagcaattttactggtaaaaaaaatctggtcattaaacttctagactcaccttggttaggagtaattgccctaattactgcggcaattttaatcgcttacggattaattaacggtaattggtctgatttttggcatcagtggcaaactagccgttttattcatgttatgagtttagatttctgtcttttaactctcttatgtccaattttgctgcaagatgatctaacccgacggggattaaaaaatcctttcctgttgccggtaatttccctattgcctctaatcggtccggcaatttatttaattattcgtcctcgcttaggggagaattaagagtaaatttccttgggtaaactcggcctagttatcagttgttttttaatcatttcttgacaagagaagttcatatttaacagaaattatgctgaggttcccctaaaatatgaggaaagagattaatgtccagattagaaggagtgtttaaccttgttagagagtcaaaaaccacctcggatttactgctttcaagctgattatattgcctcccaacaatttaacccccaagagattcccgcttggttatctttagaagtaaactggcagggttatagaattcataccctaccctgggtagcagacgtagctagagtattaggattattagcgattgaagataccccccaagggtggcaagatcatttagaaagcttgggattagccaaaattaggttaatggacagcgaggagttttttgaggataaatctttatcgggatgttaaaaatgccctataattggcaatttagtgatgattctaccggtcaatttatgccctataaactactcttcgtctgtttaggaaatatctgtcgttctcccgctgccgagaatatcatgacttatctgattgaacaagaaggattaggcaataaaatcctctgtgattctgcggggactgcgggttatcatatcggttctcctcccgattctcgcatgaatacggcggctaaaaaacgcggtattcctctgcaagggacagccagacaatttactcgcgaggatttcgagaattttgatctaatcctagccatggataaagccaattatcaagatattttatccctagatcggacaggaaaatatcaagaaaaggtcaagttaatgtgtgactatgctcgttatcacccagaaaaagaagttcccgatccctactacggtggtcgggaaggttttgaccgcgtaatcgagctgcttttagactcctgtggcagtcttttggaggaagtaaaaaacaaaatttaagttttttcttccagctaatcgattaatctgtgttcgagggaaaaacgcaccaattcggcccgattgttagtagttgttt
>28	N operona: 19	first-last	MAE_00280	gene_poz=(601-1074)	ptpA	low molecular weight phosphotyrosine protein	null	/position=21859 - 23532 (22459 - 22932)	/lenght=1674 (474)	/codons=558 (158)	/complement=false	GC-compoz=42.82700421940928%	/LCI1=1.2420382165605095	/LCI2=0.21188959660297232	p_i1=0.19362649442680885	p_i2=0.08484505895319898	/Tai=0.39234480587706644	/Tei=0.1763605530578791	/EEI=3.081365302762045
ccgacggggattaaaaaatcctttcctgttgccggtaatttccctattgcctctaatcggtccggcaatttatttaattattcgtcctcgcttaggggagaattaagagtaaatttccttgggtaaactcggcctagttatcagttgttttttaatcatttcttgacaagagaagttcatatttaacagaaattatgctgaggttcccctaaaatatgaggaaagagattaatgtccagattagaaggagtgtttaaccttgttagagagtcaaaaaccacctcggatttactgctttcaagctgattatattgcctcccaacaatttaacccccaagagattcccgcttggttatctttagaagtaaactggcagggttatagaattcataccctaccctgggtagcagacgtagctagagtattaggattattagcgattgaagataccccccaagggtggcaagatcatttagaaagcttgggattagccaaaattaggttaatggacagcgaggagttttttgaggataaatctttatcgggatgttaaaaatgccctataattggcaatttagtgatgattctaccggtcaatttatgccctataaactactcttcgtctgtttaggaaatatctgtcgttctcccgctgccgagaatatcatgacttatctgattgaacaagaaggattaggcaataaaatcctctgtgattctgcggggactgcgggttatcatatcggttctcctcccgattctcgcatgaatacggcggctaaaaaacgcggtattcctctgcaagggacagccagacaatttactcgcgaggatttcgagaattttgatctaatcctagccatggataaagccaattatcaagatattttatccctagatcggacaggaaaatatcaagaaaaggtcaagttaatgtgtgactatgctcgttatcacccagaaaaagaagttcccgatccctactacggtggtcgggaaggttttgaccgcgtaatcgagctgcttttagactcctgtggcagtcttttggaggaagtaaaaaacaaaatttaagttttttcttccagctaatcgattaatctgtgttcgagggaaaaacgcaccaattcggcccgattgttagtagttgtttttctgagtaaactgctaacatatttctcgatcgtgcgagaactaagatgcagtttttgcccaatttcactattagaaagtccccgggctaaatgttctaacacttcccgctcgcgattagttaacttaaaatcgtcctgtaaagaagaagttaaaacatccctagttttggggctttcttccggttttaatttctgatattgacgttcactttgcaccatttgcgatcgctctaaaagattgcgaataactgcttttaattcctccatctcaaaaggtttaggaagatagatatcacaacccacttgataaccgcggattctttcctctgttgaccctctttcggttaaaaaaattaccggcaataacctaaattctggctgttgccgcaccttagtcaccaaagaatagccgtctaaacgcggcattttgatatccgataccaaaagatggggatgataggtatccaataaattcaaagcttccaaaccattactcgccgccaccacactataacctgct
>29	N operona: 20	first-last	MAE_00290	gene_poz=(601-1257)	-	two component transcriptional regulator	LuxR family	/position=22347 - 24203 (22947 - 23603)	/lenght=1857 (657)	/codons=619 (219)	/complement=true	GC-compoz=41.0958904109589%	/LCI1=1.3027522935779816	/LCI2=0.13409785932721713	p_i1=0.21568591720849353	p_i2=0.04343942053772858	/Tai=0.3854991838957983	/Tei=0.13909547848395573	/EEI=3.1339960075404587
gatagcaagcagggtaaacagggcaataattaataatttgacggcaaaactgggatttatatccaaaggtaggggataacgttgtagtccgaaactgcctttcgttaaccaatcctcgttaagcaccagtaaacgaattaactcagataccccgatggtgacaattgctagataatcggctcttaatctcagggtggaaaaaccgatcgccaatcccaacaatgcccctaggatcgccccgacaatggcggcaaaaatcatcggtacaccctgtaaagttaataaaaccgttgcataagcccctaaagtggcaaaagcaacgtgaccaaagttaattaagccagtaaatccccattgtagatttaaaccgagggcaaaaatcgcgtaaatacccgcccaaattgtcaaggaaaccaaataatctgtcatcttaagtaaaaagtaaacaaggggttggggaagtggggagatggggagaaaaaagctggttactgctagtataatatcagttacaacggcctctgtagcttgatggacaattgtggcgagcggagggtgctaggctatcaatactgaaaaaaccttgtcctgttaatttctatgcctcttttgattctaattgccgatgatgaccccggtatccgcctagcggtcaaagactatttagaattagcaggttatagtgtggtggcggcgagtaatggtttggaagctttgaatttattggatacctatcatccccatcttttggtatcggatatcaaaatgccgcgtttagacggctattctttggtgactaaggtgcggcaacagccagaatttaggttattgccggtaatttttttaaccgaaagagggtcaacagaggaaagaatccgcggttatcaagtgggttgtgatatctatcttcctaaaccttttgagatggaggaattaaaagcagttattcgcaatcttttagagcgatcgcaaatggtgcaaagtgaacgtcaatatcagaaattaaaaccggaagaaagccccaaaactagggatgttttaacttcttctttacaggacgattttaagttaactaatcgcgagcgggaagtgttagaacatttagcccggggactttctaatagtgaaattgggcaaaaactgcatcttagttctcgcacgatcgagaaatatgttagcagtttactcagaaaaacaactactaacaatcgggccgaattggtgcgtttttccctcgaacacagattaatcgattagctggaagaaaaaacttaaattttgttttttacttcctccaaaagactgccacaggagtctaaaagcagctcgattacgcggtcaaaaccttcccgaccaccgtagtagggatcgggaacttctttttctgggtgataacgagcatagtcacacattaacttgaccttttcttgatattttcctgtccgatctagggataaaatatcttgataattggctttatccatggctaggattagatcaaaattctcgaaatcctcgcgagtaaattgtctggctgtcccttgcagaggaataccgcgttttttagccgccgtattcatgcgagaatcgggaggagaaccgatatgataacccgcagtccccgcagaatcacagaggattttattgcctaatccttcttgttcaatcagataagtcatgatattctcggcagcgggagaacgacagatatttcctaaacagacgaagagtagtttatagggcataaattgaccggtagaatcatcactaaattgccaattatagggcatttttaacatcccgataaagatttatcctcaaaaaactcctcgctgtccattaacctaattttggcta
>30	N operona: 21	first-last	MAE_00300	gene_poz=(601-1716)	natC	amino acid transport system permease protein	null	/position=23175 - 25490 (23775 - 24890)	/lenght=2316 (1116)	/codons=772 (372)	/complement=false	GC-compoz=43.10035842293907%	/LCI1=1.050314465408805	/LCI2=0.11266846361185982	p_i1=0.12939998434497035	p_i2=0.03343764336455588	/Tai=0.39904706976688853	/Tei=0.1300938790281003	/EEI=3.948474837731754
agttttggggctttcttccggttttaatttctgatattgacgttcactttgcaccatttgcgatcgctctaaaagattgcgaataactgcttttaattcctccatctcaaaaggtttaggaagatagatatcacaacccacttgataaccgcggattctttcctctgttgaccctctttcggttaaaaaaattaccggcaataacctaaattctggctgttgccgcaccttagtcaccaaagaatagccgtctaaacgcggcattttgatatccgataccaaaagatggggatgataggtatccaataaattcaaagcttccaaaccattactcgccgccaccacactataacctgctaattctaaatagtctttgaccgctaggcggataccggggtcatcatcggcaattagaatcaaaagaggcatagaaattaacaggacaaggttttttcagtattgatagcctagcaccctccgctcgccacaattgtccatcaagctacagaggccgttgtaactgatattatactagcagtaaccagcttttttctccccatctccccacttccccaaccccttgtttactttttacttaagatgacagattatttggtttccttgacaatttgggcgggtatttacgcgatttttgccctcggtttaaatctacaatggggatttactggcttaattaactttggtcacgttgcttttgccactttaggggcttatgcaacggttttattaactttacagggtgtaccgatgatttttgccgccattgtcggggcgatcctaggggcattgttgggattggcgatcggtttttccaccctgagattaagagccgattatctagcaattgtcaccatcggggtatctgagttaattcgtttactggtgcttaacgaggattggttaacgaaaggcagtttcggactacaacgttatcccctacctttggatataaatcccagttttgccgtcaaattattaattattgccctgtttaccctgcttgctatctttgctctctggcaattggggcgcaatctgcaacgacaatggcgcgaagccgggcaaattagcggtaaaagctatcaaccgacgcaaaagagagctttaatcttttgggggtcgttaggggcgataatcctgctttttctgtatataaacggtgtaatttccttgaatgactataattacaaagcggggctgatggtggtagttttagtcctcctcgctctcgtttatactggtttagaattacttttgcgatcgccttggggacgcatcctcaaagctatccgggaagatgaagaaattccccgggctttaggaaaaaatgtcttttggtataagttacaatctttgatgttaggcggtgcaatcgctggtttagctggggcttttttagcatggcaattaaccactatttacccgactaattttgaaccattattgacttttaacgcttggattattatcattctcggtggctctggtagcaatgccggcaccttactaggagcggtaattttctgggcttacgattccctgactcgctttattctgccccaattagatatttttaatgatagccaattaggggctttacggattatgattatcggtctgctactcatggttttaatgatctggcgaccccagggtatcctcggcaaaaaagaggagttaactttgggaaaataatttcagttatcagttatcagttatcagttatcagttatcagttatcagttatcagttatcagttatcagttatcagtgattagatttgaagattaagtgaacagtattaaatagcagttttctaaggacttaagcaaaattaattacacatttaaataatcctattgcaagagtgcctattgcctgtctcaactaagaaatttatttcccacgactacttactgtcttttcactgattactgtttaatgtttactgataactgatgtttacctgatcaattatgttactttctgccaaaggattatcgaaaagttttgggggcattcgcgccgtcaataatgcttatttggatgtgccgcagggcagcatcactgggttaatcggtccaaatggagccggcaaaaccacactttttaaccttttatctaattttattcgcccagataaaggagaagtttttcttgatggtcagcccattcatcagctgcctccctatcaaattgccctgaaaggatgtgtgagaacttttcaagtagcacgggtattatcccgattaacggtgttagaaaatatgctcttagctagtccggggcaaacgg
>31	N operona: 22	first-last	MAE_00310	gene_poz=(601-1353)	natA	amino acid transport ATP-binding protein	null	/position=24572 - 26524 (25172 - 25924)	/lenght=1953 (753)	/codons=651 (251)	/complement=false	GC-compoz=42.62948207171315%	/LCI1=1.352	/LCI2=0.094	p_i1=0.23403953517069545	p_i2=0.025389358684632306	/Tai=0.3771490658957283	/Tei=0.12285042281616908	/EEI=3.271875163969092
tggtttagctggggcttttttagcatggcaattaaccactatttacccgactaattttgaaccattattgacttttaacgcttggattattatcattctcggtggctctggtagcaatgccggcaccttactaggagcggtaattttctgggcttacgattccctgactcgctttattctgccccaattagatatttttaatgatagccaattaggggctttacggattatgattatcggtctgctactcatggttttaatgatctggcgaccccagggtatcctcggcaaaaaagaggagttaactttgggaaaataatttcagttatcagttatcagttatcagttatcagttatcagttatcagttatcagttatcagttatcagttatcagtgattagatttgaagattaagtgaacagtattaaatagcagttttctaaggacttaagcaaaattaattacacatttaaataatcctattgcaagagtgcctattgcctgtctcaactaagaaatttatttcccacgactacttactgtcttttcactgattactgtttaatgtttactgataactgatgtttacctgatcaattatgttactttctgccaaaggattatcgaaaagttttgggggcattcgcgccgtcaataatgcttatttggatgtgccgcagggcagcatcactgggttaatcggtccaaatggagccggcaaaaccacactttttaaccttttatctaattttattcgcccagataaaggagaagtttttcttgatggtcagcccattcatcagctgcctccctatcaaattgccctgaaaggatgtgtgagaacttttcaagtagcacgggtattatcccgattaacggtgttagaaaatatgctcttagctagtccggggcaaacgggagaaaattttctcaaagtctggtttcagggggcaaaaattcgccaacaggaacaggaaaatcgtgccaaagctttggacatattagattcgattggtctaggggagaaagcgcaggattatgcgggagctttatcgggaggacagcgtaaattattagagattggccgagtgctaatgaccaagccaaaattaattttattagatgaaccggccgccggagttaatcccactttaatcgctcaaatcaacgaccatattatcgagtggaatcgtcagggaattacctttttaattatcgagcataatatggatgtgattatgtccctttgtcaccacatttgggtattagcagaagggacaaatttagccgatggtattcccagcgaaatccaaaaaaacgagcgggttttaaaggcttatttaggagactaaagctaatttttgcacctgctgaacaaagttagccagaatttttaagccattagtcgaggatttttccgggtgaaactgcaccgctaccaaacgatcacgagcgatcgctgccgtcaccgtttgactgccgtgggtgacggtggcagcagttagatgactatcaaggggatcaacataataggaatggacaaaatagacgtgaggatgcgggggtaatccctgccaaagagcatgatccggctgggtgaagtctaattgattccaacccatgtggggaatggtaatgccaggttccgagcgaaaacggcgcactgtccccggaataatccctaaacccgcctcttgaccttcctccgatgtctcaaagagaatttgtaaaccgagacagataccgagaaagggtttaccattagcgatcgccgctttgatcggtttttcgagatgacggctgcgaatttgccggacagcaggatcaaaagaaccgactccgggtaagacaatagcgtcagctttttccagatcgaggggagaatcggtaattttcggcactgcacccacggtttccagtcctttacaggcagagtgcagatttcccatgtc
>32	N operona: 23	first-last	MAE_00320	gene_poz=(601-1239)	hisH	imidazole glycerol phosphate synthase subunit	null	/position=25313 - 27151 (25913 - 26551)	/lenght=1839 (639)	/codons=613 (213)	/complement=true	GC-compoz=49.13928012519562%	/LCI1=1.221698113207547	/LCI2=0.2643081761006289	p_i1=0.18639582492473386	p_i2=0.11581557452940834	/Tai=0.49683944956304416	/Tei=0.2042340170764675	/EEI=3.185952963129469
tgcagcattcagggaagatgtagaaaagtaatccggtatggaaagagatttttgcgctgcaattcgatgcactaaatctcttgctcgtgaactgaattcaatccaaacgccaaaacgagtttttcccgaaccattagcacctatgatcacaaagctcgattgggatcgcacttttactgaatccagtgaactcgaaatcgatggaggcagttgtagcattcgatattcagaacaattaacacttgcttgcatagctactctaaaatgtatctataacttgattataagctgttgagaatattatgaccaaccccctttcttcaaaatcaattatcaatgggaatcagatagcctgtgtttgggaaaagggtttatcaattatgcaaggctgatttgtaagcagccggttgcgggttcaaatcccatcaccagcttttaacaacttttgagtcaagacctaatttagcggcgtgattgctctaaaataaggtcatcgcctgatcagtatatagtaaagacattaatcgctttttgagtcaagacctaatttggcggcgtgattgctctaaaataaggtcatcgcctgatcagtatatagcaatgaccttaatcgctgtcatcgattatgacatgggaaatctgcactctgcctgtaaaggactggaaaccgtgggtgcagtgccgaaaattaccgattctcccctcgatctggaaaaagctgacgctattgtcttacccggagtcggttcttttgatcctgctgtccggcaaattcgcagccgtcatctcgaaaaaccgatcaaagcggcgatcgctaatggtaaaccctttctcggtatctgtctcggtttacaaattctctttgagacatcggaggaaggtcaagaggcgggtttagggattattccggggacagtgcgccgttttcgctcggaacctggcattaccattccccacatgggttggaatcaattagacttcacccagccggatcatgctctttggcagggattacccccgcatcctcacgtctattttgtccattcctattatgttgatccccttgatagtcatctaactgctgccaccgtcacccacggcagtcaaacggtgacggcagcgatcgctcgtgatcgtttggtagcggtgcagtttcacccggaaaaatcctcgactaatggcttaaaaattctggctaactttgttcagcaggtgcaaaaattagctttagtctcctaaataagcctttaaaacccgctcgtttttttggatttcgctgggaataccatcggctaaatttgtcccttctgctaatacccaaatgtggtgacaaagggacataatcacatccatattatgctcgataattaaaaaggtaattccctgacgattccactcgataatatggtcgttgatttgagcgattaaagtgggattaactccggcggccggttcatctaataaaattaattttggcttggtcattagcactcggccaatctctaataatttacgctgtcctcccgataaagctcccgcataatcctgcgctttctcccctagaccaatcgaatctaatatgtccaaagctttggcacgattttcctgttcctgttggcgaatttttgccccctgaaaccagactttgagaaaattttctcccgtttgccccggactagctaagagcatattttctaacaccgttaatcgggataatacccgtgctacttgaaaagttctcacacatcctttcagggcaatttgatagggaggcagctgatgaatgggctgaccatcaagaaaaacttctcctttatctgggcgaataaaattagataa
>33	N operona: 24	first-last	MAE_00330	gene_poz=(601-951)	-	hypothetical protein	null	/position=26333 - 27883 (26933 - 27283)	/lenght=1551 (351)	/codons=517 (117)	/complement=false	GC-compoz=39.88603988603989%	/LCI1=1.1666666666666667	/LCI2=0.040229885057471264	p_i1=0.16728545487790616	p_i2=0.006788917171958718	/Tai=0.4477761316902269	/Tei=0.10611002545476285	/EEI=2.475192973435672
attagcgatcgccgctttgatcggtttttcgagatgacggctgcgaatttgccggacagcaggatcaaaagaaccgactccgggtaagacaatagcgtcagctttttccagatcgaggggagaatcggtaattttcggcactgcacccacggtttccagtcctttacaggcagagtgcagatttcccatgtcataatcgatgacagcgattaaggtcattgctatatactgatcaggcgatgaccttattttagagcaatcacgccgccaaattaggtcttgactcaaaaagcgattaatgtctttactatatactgatcaggcgatgaccttattttagagcaatcacgccgctaaattaggtcttgactcaaaagttgttaaaagctggtgatgggatttgaacccgcaaccggctgcttacaaatcagccttgcataattgataaacccttttcccaaacacaggctatctgattcccattgataattgattttgaagaaagggggttggtcataatattctcaacagcttataatcaagttatagatacattttagagtagctatgcaagcaagtgttaattgttctgaatatcgaatgctacaactgcctccatcgatttcgagttcactggattcagtaaaagtgcgatcccaatcgagctttgtgatcataggtgctaatggttcgggaaaaactcgttttggcgtttggattgaattcagttcacgagcaagagatttagtgcatcgaattgcagcgcaaaaatctctttccataccggattacttttctacatcttccctgaatgctgcaacaaatcttcttcgatatggttatcataaagagaatttaaacgatgaacaaactacaccgtacaaaagacgattaacctgtaggtacactggttgtcctgagattggtaaatctttgactaaatgtcgatgattttggtggagtttatcgctctctaagccacaatgaggacaggttgcttttttatttttcgattcgactggtcaaactataccgatattttctaggtgtcgatagccttgaatagaggttccttctaggttcaaaaatttgtcaagtatcataagtaaaataatctcgtttttggctattatatcaaatgttaactcgattgtctatcttttggtattaacttgtttgtgccttaagtccttacctatatggatttcagatacttttgagcgtaggcgctctcatcgaattttattttaagttaattatttgcataacaattaccgaagagccaaagaattcaatatcaagattgtgggattcccgaataccggatagttgatcctcaaactcaaaccattttagtcttagaattaagaggagatacttatacggaaattggtaattttagcaatgatgacttagtaaaatcctctatatttggtcaacttaatttaaaagtttctcaagtatttaattaggcaaattaacccccatgattaccgtagaacccattacattaaacttaaaatccgtcaatttaagcgatgagcaatttta
>34	N operona: 25	first-last	MAE_00340	gene_poz=(601-762)	-	unknown protein	null	/position=26822 - 28183 (27422 - 27583)	/lenght=1362 (162)	/codons=454 (54)	/complement=false	GC-compoz=30.864197530864196%	/LCI1=1.0943396226415094	/LCI2=0.069811320754717	p_i1=0.1432968628897462	p_i2=0.016063960402794036	/Tai=0.4335647301355885	/Tei=0.11445756436251464	/EEI=2.2339366530267486
ttgattttgaagaaagggggttggtcataatattctcaacagcttataatcaagttatagatacattttagagtagctatgcaagcaagtgttaattgttctgaatatcgaatgctacaactgcctccatcgatttcgagttcactggattcagtaaaagtgcgatcccaatcgagctttgtgatcataggtgctaatggttcgggaaaaactcgttttggcgtttggattgaattcagttcacgagcaagagatttagtgcatcgaattgcagcgcaaaaatctctttccataccggattacttttctacatcttccctgaatgctgcaacaaatcttcttcgatatggttatcataaagagaatttaaacgatgaacaaactacaccgtacaaaagacgattaacctgtaggtacactggttgtcctgagattggtaaatctttgactaaatgtcgatgattttggtggagtttatcgctctctaagccacaatgaggacaggttgcttttttatttttcgattcgactggtcaaactataccgatattttctaggtgtcgatagccttgaatagaggttccttctaggttcaaaaatttgtcaagtatcataagtaaaataatctcgtttttggctattatatcaaatgttaactcgattgtctatcttttggtattaacttgtttgtgccttaagtccttacctatatggatttcagatacttttgagcgtaggcgctctcatcgaattttattttaagttaattatttgcataacaattaccgaagagccaaagaattcaatatcaagattgtgggattcccgaataccggatagttgatcctcaaactcaaaccattttagtcttagaattaagaggagatacttatacggaaattggtaattttagcaatgatgacttagtaaaatcctctatatttggtcaacttaatttaaaagtttctcaagtatttaattaggcaaattaacccccatgattaccgtagaacccattacattaaacttaaaatccgtcaatttaagcgatgagcaattttatcaactttgccataataacgacgattggcgaattgaacaaaatgccgaaggagaattaatcattatgcccccgattggtgctattagcggcaaccgcaaatcagatttaaacggctttgtttggttatggaatcgtcaaacaaaactcggcaaagtctttagttcttccactatatttaccttacccaagaggggtaaacgttcccctgatgttgcttggattgctaatgaacgctgggaagctttacccttagaagaacaagaaaaaattgcgagaatttgtcctgattttgtgataga
>35	N operona: 26	first	MAE_00350	gene_poz=(601-1179)	-	hypothetical protein	null	/position=27219 - 28997 (27819 - 28397)	/lenght=1779 (579)	/codons=593 (193)	/complement=false	GC-compoz=38.34196891191709%	/LCI1=1.3194444444444444	/LCI2=0.13420138888888883	p_i1=0.2218643362404181	p_i2=0.04348951739773871	/Tai=0.3044074501713947	/Tei=0.13914056565796484	/EEI=3.437940858773607
gacgattaacctgtaggtacactggttgtcctgagattggtaaatctttgactaaatgtcgatgattttggtggagtttatcgctctctaagccacaatgaggacaggttgcttttttatttttcgattcgactggtcaaactataccgatattttctaggtgtcgatagccttgaatagaggttccttctaggttcaaaaatttgtcaagtatcataagtaaaataatctcgtttttggctattatatcaaatgttaactcgattgtctatcttttggtattaacttgtttgtgccttaagtccttacctatatggatttcagatacttttgagcgtaggcgctctcatcgaattttattttaagttaattatttgcataacaattaccgaagagccaaagaattcaatatcaagattgtgggattcccgaataccggatagttgatcctcaaactcaaaccattttagtcttagaattaagaggagatacttatacggaaattggtaattttagcaatgatgacttagtaaaatcctctatatttggtcaacttaatttaaaagtttctcaagtatttaattaggcaaattaacccccatgattaccgtagaacccattacattaaacttaaaatccgtcaatttaagcgatgagcaattttatcaactttgccataataacgacgattggcgaattgaacaaaatgccgaaggagaattaatcattatgcccccgattggtgctattagcggcaaccgcaaatcagatttaaacggctttgtttggttatggaatcgtcaaacaaaactcggcaaagtctttagttcttccactatatttaccttacccaagaggggtaaacgttcccctgatgttgcttggattgctaatgaacgctgggaagctttacccttagaagaacaagaaaaaattgcgagaatttgtcctgattttgtgatagaattaagatcacgcactgattctttaagtcaactacaagcaaaaatgcaggaatatcttgatagtggcttaagattgggttggttaattgatcccattagtcaacaggtagccatctatcgccaaaatcaggaagtagaaatcgtctcattaccaaccaccttatctggggagagcgttttacctggatttactttagaattacccattttttgacgacaggaaataccaagatgatagcaactacaacgatttctcctcaattaaccattccacgcctagaaaatggggacaagctcactcgtcgtgaatttgagcatagatataatgccatgccaaatctgaaaaaagcagaactcattgaaggaattgtttatattatggcttctcccctcagaattaagaaccatggtgaaccccatgctgatattataggttggctaagtgtctataaagcctttactcccaatctgcaattaggcgataattgtacggtgcgtcttgatgcggacaatgaacctcaacccgatgcactattaagaattaaaaatggtggacaatcaacgattagtgaggatggttatgtcgaaggtgcgccagagttaatcgttgaaattgctgcgagtaccgtctcccttgacttacatcaaaaacttaaggtttatcgccgtaaccaagtgcaagaatatctagtctggcgagttgacgatggagaatttgactggtttagattaacaaatgaagaatatattaaacttgaaccgaactcagaagggataatttgttctcagatattccctggattatggttagata
>36	N operona: 26	last	MAE_00360	gene_poz=(601-1260)	-	hypothetical protein	null	/position=27815 - 29674 (28415 - 29074)	/lenght=1860 (660)	/codons=620 (220)	/complement=false	GC-compoz=39.39393939393939%	/LCI1=1.112633181126332	/LCI2=0.06605783866057839	p_i1=0.14923360988452689	p_i2=0.014744998834056786	/Tai=0.31778884852062683	/Tei=0.11327049895065112	/EEI=3.520172007071911
ccccatgattaccgtagaacccattacattaaacttaaaatccgtcaatttaagcgatgagcaattttatcaactttgccataataacgacgattggcgaattgaacaaaatgccgaaggagaattaatcattatgcccccgattggtgctattagcggcaaccgcaaatcagatttaaacggctttgtttggttatggaatcgtcaaacaaaactcggcaaagtctttagttcttccactatatttaccttacccaagaggggtaaacgttcccctgatgttgcttggattgctaatgaacgctgggaagctttacccttagaagaacaagaaaaaattgcgagaatttgtcctgattttgtgatagaattaagatcacgcactgattctttaagtcaactacaagcaaaaatgcaggaatatcttgatagtggcttaagattgggttggttaattgatcccattagtcaacaggtagccatctatcgccaaaatcaggaagtagaaatcgtctcattaccaaccaccttatctggggagagcgttttacctggatttactttagaattacccattttttgacgacaggaaataccaagatgatagcaactacaacgatttctcctcaattaaccattccacgcctagaaaatggggacaagctcactcgtcgtgaatttgagcatagatataatgccatgccaaatctgaaaaaagcagaactcattgaaggaattgtttatattatggcttctcccctcagaattaagaaccatggtgaaccccatgctgatattataggttggctaagtgtctataaagcctttactcccaatctgcaattaggcgataattgtacggtgcgtcttgatgcggacaatgaacctcaacccgatgcactattaagaattaaaaatggtggacaatcaacgattagtgaggatggttatgtcgaaggtgcgccagagttaatcgttgaaattgctgcgagtaccgtctcccttgacttacatcaaaaacttaaggtttatcgccgtaaccaagtgcaagaatatctagtctggcgagttgacgatggagaatttgactggtttagattaacaaatgaagaatatattaaacttgaaccgaactcagaagggataatttgttctcagatattccctggattatggttagatagagatgctttactagctggtgacttagccaaggttttagaggttttgcaattgggaatggcaaggataaaaaattaatctagttagagtaatctaaatttaacaaaaacttcacacaaattcataaaaaaactattgactcgacgaccaaagaaggagtaatgaaaaccgataaaatcttttataccctatttcaagtctttcccgaacttctctttcaactgctgggggaatctccgaatctagcgcaaaattatcaattcaagtcaatcgaaatcaaagaattggctttccgactcgatggggtatttattcccgatgctgaccacccggattatccgctttactttgtcgaagttcaatttcaaaaagacgaggatttttattggcgatttatgactcagatcttcctgtatctcaagcagtataagccggaacgcgcctgctgtcccgtgattctgtggggaaagcgccgcttggacattgggtttcccatcgcttaccaaaatttgctaaacttagagcggatacaacgaatatatctcgatgaagtcgaggctgaatctcctccctctctggggataagtatcctccagtttatcctcatcagtgggaaaaaagcacccgaacaggttcaatccttgattgagcaaacccgcaaacagattattgacccta
>37	N operona: 27	first-last	MAE_00370	gene_poz=(601-1413)	-	hypothetical protein	null	/position=28558 - 30570 (29158 - 29970)	/lenght=2013 (813)	/codons=671 (271)	/complement=false	GC-compoz=40.09840098400984%	/LCI1=1.3728395061728396	/LCI2=0.10283950617283946	p_i1=0.24191302479816829	p_i2=0.0291163506995027	/Tai=0.34543631967824473	/Tei=0.12620471562955243	/EEI=3.335564047856725
tattatggcttctcccctcagaattaagaaccatggtgaaccccatgctgatattataggttggctaagtgtctataaagcctttactcccaatctgcaattaggcgataattgtacggtgcgtcttgatgcggacaatgaacctcaacccgatgcactattaagaattaaaaatggtggacaatcaacgattagtgaggatggttatgtcgaaggtgcgccagagttaatcgttgaaattgctgcgagtaccgtctcccttgacttacatcaaaaacttaaggtttatcgccgtaaccaagtgcaagaatatctagtctggcgagttgacgatggagaatttgactggtttagattaacaaatgaagaatatattaaacttgaaccgaactcagaagggataatttgttctcagatattccctggattatggttagatagagatgctttactagctggtgacttagccaaggttttagaggttttgcaattgggaatggcaaggataaaaaattaatctagttagagtaatctaaatttaacaaaaacttcacacaaattcataaaaaaactattgactcgacgaccaaagaaggagtaatgaaaaccgataaaatcttttataccctatttcaagtctttcccgaacttctctttcaactgctgggggaatctccgaatctagcgcaaaattatcaattcaagtcaatcgaaatcaaagaattggctttccgactcgatggggtatttattcccgatgctgaccacccggattatccgctttactttgtcgaagttcaatttcaaaaagacgaggatttttattggcgatttatgactcagatcttcctgtatctcaagcagtataagccggaacgcgcctgctgtcccgtgattctgtggggaaagcgccgcttggacattgggtttcccatcgcttaccaaaatttgctaaacttagagcggatacaacgaatatatctcgatgaagtcgaggctgaatctcctccctctctggggataagtatcctccagtttatcctcatcagtgggaaaaaagcacccgaacaggttcaatccttgattgagcaaacccgcaaacagattattgaccctaacactcaacgaaatgttatcgagttaatcgagaagattattatctacaaatttcctcagaaaagtcgccaggagttagaagctatgtttaatctcactgaatggaaacaaaccaagttttatcaagaagctaaagaagaaggaaaacttgaaggaaaacttgaaggaaaacttgaagggaaattggaaacaattcctcttctggttaagttgggacttaacgaagaacaaattgcgcgggaattaaatctaagagttgagattgttcgtcaatttattgccaatcataacaattaaaactttttgactaatttacccgaacaggttcaatccttgattgagcaaacccgccaacagattattgaccctaacactcaacgaaatgttatcgagttaatcgagaagattattatctacaaatttcctcagaaaagtcgccaggagttagaagccatgtttaatctcactgaatggaaacaaaccaagttttatcaagaagctaaagaagaaggaaaacttgaaggtaaacttgaagggaaattggaaacaattcctcttctggttaggttgggacttaacgaagaacaaattgcgcgggaattaaatctaaaagttgagattgttcatcaatttattgccaatcagaacaattaaaactttttggctaccaatgcgatgatcatcaattcccttatcaaggtttatttttgcaaaatttctctctttttatttatttcaggctcaggtaaagattctcctaatttctgataaagttccatcagagattctaggacttcttcagcatttttcactgattcagcataagtactaccatgagttcgccatttttgacctggaaagtcgggtaagccaactagataacaattgtcttcatca
>38	N operona: 28	first-last	MAE_00380	gene_poz=(601-801)	-	hypothetical protein	null	/position=29527 - 30927 (30127 - 30327)	/lenght=1401 (201)	/codons=467 (67)	/complement=false	GC-compoz=33.33333333333333%	/LCI1=1.9343434343434343	/LCI2=0.05656565656565654	p_i1=0.4614545425782052	p_i2=0.011582713126609872	/Tai=0.20697560384016933	/Tei=0.11042444181394889	/EEI=2.7202789291970912
caacgaatatatctcgatgaagtcgaggctgaatctcctccctctctggggataagtatcctccagtttatcctcatcagtgggaaaaaagcacccgaacaggttcaatccttgattgagcaaacccgcaaacagattattgaccctaacactcaacgaaatgttatcgagttaatcgagaagattattatctacaaatttcctcagaaaagtcgccaggagttagaagctatgtttaatctcactgaatggaaacaaaccaagttttatcaagaagctaaagaagaaggaaaacttgaaggaaaacttgaaggaaaacttgaagggaaattggaaacaattcctcttctggttaagttgggacttaacgaagaacaaattgcgcgggaattaaatctaagagttgagattgttcgtcaatttattgccaatcataacaattaaaactttttgactaatttacccgaacaggttcaatccttgattgagcaaacccgccaacagattattgaccctaacactcaacgaaatgttatcgagttaatcgagaagattattatctacaaatttcctcagaaaagtcgccaggagttagaagccatgtttaatctcactgaatggaaacaaaccaagttttatcaagaagctaaagaagaaggaaaacttgaaggtaaacttgaagggaaattggaaacaattcctcttctggttaggttgggacttaacgaagaacaaattgcgcgggaattaaatctaaaagttgagattgttcatcaatttattgccaatcagaacaattaaaactttttggctaccaatgcgatgatcatcaattcccttatcaaggtttatttttgcaaaatttctctctttttatttatttcaggctcaggtaaagattctcctaatttctgataaagttccatcagagattctaggacttcttcagcatttttcactgattcagcataagtactaccatgagttcgccatttttgacctggaaagtcgggtaagccaactagataacaattgtcttcatcagaccactgaatcactattctatatttaagttttttcatcttcttttctcctgacctcttcaatggcatttttgacttctggctcttcgttaccctttatgctaaatcaacatacaagatgccaagataacatacttctaacccaaaaattccgaaagtttctaaagccatagcctctccgttttattagtttaagtttattgttgattccctcgaccaccccattcgttgtccttcgctcgaaataactaattatttctccaaaccagtttcggattgtttgacaactcttggtaaaaacactggaggattttgccaaccattccgagatggatagcattccctctgtcggattctc
>39	N operona: 29	first	MAE_00390	gene_poz=(601-864)	-	hypothetical protein	null	/position=29775 - 31238 (30375 - 30638)	/lenght=1464 (264)	/codons=488 (88)	/complement=true	GC-compoz=34.46969696969697%	/LCI1=1.1226053639846743	/LCI2=0.07969348659003832	p_i1=0.15250819985729352	p_i2=0.01970841700598348	/Tai=0.2552013215856176	/Tei=0.11773757530538514	/EEI=3.404839457646254
tgaaagaattgatgccatcggccgaagtagtcgccgatagattccatgtaatgaaacaaattaatcaagagttagacgaacagagaagagcagaaaaaagagccgtagaagcgcagaaaaataaaaaacagaaagcggaaaaagaagcgaagctagaagttttaaagcgaagtaaatatagcctgttaaaaaatgaagaagatttaacggaaccccaaaaaattaaactagaagctatcaaagaaaaattcccaaatttgaaaaagatgcaggaattaaaggaagaatttagaaagatttatgaaacctcagagaatccgacagagggaatgctatccatctcggaatggttggcaaaatcctccagtgtttttaccaagagttgtcaaacaatccgaaactggtttggagaaataattagttatttcgagcgaaggacaacgaatggggtggtcgagggaatcaacaataaacttaaactaataaaacggagaggctatggctttagaaactttcggaatttttgggttagaagtatgttatcttggcatcttgtatgttgatttagcataaagggtaacgaagagccagaagtcaaaaatgccattgaagaggtcaggagaaaagaagatgaaaaaacttaaatatagaatagtgattcagtggtctgatgaagacaattgttatctagttggcttacccgactttccaggtcaaaaatggcgaactcatggtagtacttatgctgaatcagtgaaaaatgctgaagaagtcctagaatctctgatggaactttatcagaaattaggagaatctttacctgagcctgaaataaataaaaagagagaaattttgcaaaaataaaccttgataagggaattgatgatcatcgcattggtagccaaaaagttttaattgttctgattggcaataaattgatgaacaatctcaacttttagatttaattcccgcgcaatttgttcttcgttaagtcccaacctaaccagaagaggaattgtttccaatttcccttcaagtttaccttcaagttttccttcttctttagcttcttgataaaacttggtttgtttccattcagtgagattaaacatggcttctaactcctggcgacttttctgaggaaatttgtagataataatcttctcgattaactcgataacatttcgttgagtgttagggtcaataatctgttggcgggtttgctcaatcaaggattgaacctgttcgggtaaattagtcaaaaagttttaattgttatgattggcaataaattgacgaacaatctcaactcttagatttaattcccgcgcaatttgttcttcgttaagtcccaacttaaccagaagaggaattgtttccaatttcccttcaagttttccttcaagttttccttcaagttttccttcttctttagcttcttgataaaacttggtttgtttccat
>40	N operona: 29	last	MAE_00400	gene_poz=(601-1815)	-	transposase	uma4 homolog	/position=30076 - 32490 (30676 - 31890)	/lenght=2415 (1215)	/codons=805 (405)	/complement=true	GC-compoz=36.8724279835391%	/LCI1=1.061881188118812	/LCI2=0.05214521452145214	p_i1=0.13299604837545928	p_i2=0.010200250980569857	/Tai=0.34182592175786364	/Tei=0.10918022588251287	/EEI=3.382499099713271
tttgtgaagtttttgtgaagttttgttaagtttagctctgatcagcttaaatttccggaagaaaattctctggtgaatcaaggaaaaggggtacccagaagataaacaacctctgctcccctgctccccctctcctctgctcccggtgcttctccagtaaccgctcaatgctcgaaatctttatataataagaattatacaagacttgtcacaccccccagcaaattacctgatcgatcaaatcttgactgatgccaaaaaaatcagagaattgaaacaaatgctcaaaaaagctggatttattgattttccgggaaaaggcagtcacaaccattggttacaccctctatatgcagggaaaatcactctctcgggaaaagacggagcggatgctaaacgttaccaagaacaagaagtcaggctcttcgggaattgttatgcaaataattaacttaaaataaaattcgatgagagcgcctacgctcaaaagtagctgaaatccatacagggaaggacttaaggcacaaacaggttaataccaaaagatagacaattgagttaagatttgatataatagccaaaaacgagattattttacttatgatacttgacaaatttttgaacctaaaaggaacctgtattcaaggctatctacacctagaaaatatcggtatagtttgccgaatcgaatcgaaaaatcaaaaagcaacctgtcctcgttgtgggttagagagcgataaactccaccaaaatcatcgacatttagtcaaagatttaccaatctcaggtcaaccagtatacctacaaattaatcgtcgtcaatttaagtgcgataattgtcagagacccttgagcgaagagttagattttgtcgccaagaaacgaacctatacgaaaagactagccgcaaatatactcgaacaattaaaagaaggagatattttaaatgttagtcgaataaatgacgtaacggaagaagagattcaaagaatgatagaggacatcgccgaagaaattacagagccagacctatcggaattaaaaagactaggaattgatgaaatcgctctagtcaaaggacaaaaaaattactgtgcggttttagtaaatttagatacgggaaaactaatagctattctagagaagcgaacacaagaagagttgagagaaacgcttacgggctggggaaaagaggtgttagagcaaattgaagaagtgagcatagacctttggttgccttataaaaatttggtgaaagaattgatgccatcggccgaagtagtcgccgatagattccatgtaatgaaacaaattaatcaagagttagacgaacagagaagagcagaaaaaagagccgtagaagcgcagaaaaataaaaaacagaaagcggaaaaagaagcgaagctagaagttttaaagcgaagtaaatatagcctgttaaaaaatgaagaagatttaacggaaccccaaaaaattaaactagaagctatcaaagaaaaattcccaaatttgaaaaagatgcaggaattaaaggaagaatttagaaagatttatgaaacctcagagaatccgacagagggaatgctatccatctcggaatggttggcaaaatcctccagtgtttttaccaagagttgtcaaacaatccgaaactggtttggagaaataattagttatttcgagcgaaggacaacgaatggggtggtcgagggaatcaacaataaacttaaactaataaaacggagaggctatggctttagaaactttcggaatttttgggttagaagtatgttatcttggcatcttgtatgttgatttagcataaagggtaacgaagagccagaagtcaaaaatgccattgaagaggtcaggagaaaagaagatgaaaaaacttaaatatagaatagtgattcagtggtctgatgaagacaattgttatctagttggcttacccgactttccaggtcaaaaatggcgaactcatggtagtacttatgctgaatcagtgaaaaatgctgaagaagtcctagaatctctgatggaactttatcagaaattaggagaatctttacctgagcctgaaataaataaaaagagagaaattttgcaaaaataaaccttgataagggaattgatgatcatcgcattggtagccaaaaagttttaattgttctgattggcaataaattgatgaacaatctcaacttttagatttaattcccgcgcaatttgttcttcgttaagtcccaacctaaccagaagaggaattgtttccaatttcccttcaagtttaccttcaagttttccttcttctttagcttcttgataaaacttggtttgtttccattcagtgagattaaacatggcttctaactcctggcgacttttctgaggaaatttgtagataataatctt
>41	N operona: 30	first-last	MAE_00410	gene_poz=(601-771)	-	hypothetical protein	null	/position=31440 - 32810 (32040 - 32210)	/lenght=1371 (171)	/codons=457 (57)	/complement=true	GC-compoz=41.52046783625731%	/LCI1=0.9523809523809523	/LCI2=0.05	p_i1=0.10065035904925294	p_i2=0.009551263084247268	/Tai=0.4619097168208015	/Tei=0.10859613677582254	/EEI=3.029230171338884
aagacttttgacctgatttgaggttcgtgctagaatcgggcagattactctgcgtcgtctcccgcaaacggcagttcgtaccactctttacaatttccctccccatcctcttgcacacaaaaagttccccaatcaagttgaatgatcgcattgccatcacgagagacggtagcggtatttttccgttgcacaggagcagcattgcggggtgtcagttttttggttttcatggggtaaatcctccaatgatgttaattaatttaattaagcggccttgacatcttctcgtcaatagttttccgtgaagtttttgtgaagtttttgtgaagtttttgtgaagttttgttaagtttagctctgatcagcttaaatttccggaagaaaattctctggtgaatcaaggaaaaggggtacccagaagataaacaacctctgctcccctgctccccctctcctctgctcccggtgcttctccagtaaccgctcaatgctcgaaatctttatataataagaattatacaagacttgtcacaccccccagcaaattacctgatcgatcaaatcttgactgatgccaaaaaaatcagagaattgaaacaaatgctcaaaaaagctggatttattgattttccgggaaaaggcagtcacaaccattggttacaccctctatatgcagggaaaatcactctctcgggaaaagacggagcggatgctaaacgttaccaagaacaagaagtcaggctcttcgggaattgttatgcaaataattaacttaaaataaaattcgatgagagcgcctacgctcaaaagtagctgaaatccatacagggaaggacttaaggcacaaacaggttaataccaaaagatagacaattgagttaagatttgatataatagccaaaaacgagattattttacttatgatacttgacaaatttttgaacctaaaaggaacctgtattcaaggctatctacacctagaaaatatcggtatagtttgccgaatcgaatcgaaaaatcaaaaagcaacctgtcctcgttgtgggttagagagcgataaactccaccaaaatcatcgacatttagtcaaagatttaccaatctcaggtcaaccagtatacctacaaattaatcgtcgtcaatttaagtgcgataattgtcagagacccttgagcgaagagttagattttgtcgccaagaaacgaacctatacgaaaagactagccgcaaatatactcgaacaattaaaagaaggagatattttaaatgttagtcgaataaatgacgtaacggaagaagagattcaaagaatgatagaggacatcgccgaagaaattacagagccagacctatcggaattaaaaagactag
>42	N operona: 31	first-last	MAE_00420	gene_poz=(601-756)	-	unknown protein	null	/position=31689 - 33044 (32289 - 32444)	/lenght=1356 (156)	/codons=452 (52)	/complement=false	GC-compoz=43.58974358974359%	/LCI1=1.0457516339869282	/LCI2=0.05751633986928103	p_i1=0.12799250670526208	p_i2=0.01188775379089924	/Tai=0.5565120711653602	/Tei=0.11069897841180931	/EEI=2.3355768118248603
ggtatactggttgacctgagattggtaaatctttgactaaatgtcgatgattttggtggagtttatcgctctctaacccacaacgaggacaggttgctttttgatttttcgattcgattcggcaaactataccgatattttctaggtgtagatagccttgaatacaggttccttttaggttcaaaaatttgtcaagtatcataagtaaaataatctcgtttttggctattatatcaaatcttaactcaattgtctatcttttggtattaacctgtttgtgccttaagtccttccctgtatggatttcagctacttttgagcgtaggcgctctcatcgaattttattttaagttaattatttgcataacaattcccgaagagcctgacttcttgttcttggtaacgtttagcatccgctccgtcttttcccgagagagtgattttccctgcatatagagggtgtaaccaatggttgtgactgccttttcccggaaaatcaataaatccagcttttttgagcatttgtttcaattctctgatttttttggcatcagtcaagatttgatcgatcaggtaatttgctggggggtgtgacaagtcttgtataattcttattatataaagatttcgagcattgagcggttactggagaagcaccgggagcagaggagagggggagcaggggagcagaggttgtttatcttctgggtaccccttttccttgattcaccagagaattttcttccggaaatttaagctgatcagagctaaacttaacaaaacttcacaaaaacttcacaaaaacttcacaaaaacttcacggaaaactattgacgagaagatgtcaaggccgcttaattaaattaattaacatcattggaggatttaccccatgaaaaccaaaaaactgacaccccgcaatgctgctcctgtgcaacggaaaaataccgctaccgtctctcgtgatggcaatgcgatcattcaacttgattggggaactttttgtgtgcaagaggatggggagggaaattgtaaagagtggtacgaactgccgtttgcgggagacgacgcagagtaatctgcccgattctagcacgaacctcaaatcaggtcaaaagtctttttctccttgccaaggcgcacggttgcttccttgtaattgacggtggagaagcaaggggtcaggggagagagggagcaggggagtacaggtttttgctcttctcggttccccttttccttgactcacgggtgctagaagacttagattcagggagataaacccgaaaatctgttaaaaatataagatgctaaaaagtctgcgctataatactcgattaggatgatataaaggta
>43	N operona: 32	first-last	MAE_00430	gene_poz=(601-792)	-	unknown protein	null	/position=32060 - 33451 (32660 - 32851)	/lenght=1392 (192)	/codons=464 (64)	/complement=false	GC-compoz=47.39583333333333%	/LCI1=1.0952380952380953	/LCI2=0.16772486772486775	p_i1=0.1435862773853819	p_i2=0.060490912558603276	/Tai=0.7112825397584854	/Tei=0.15444182130274295	/EEI=1.9367873238361517
tcccgaagagcctgacttcttgttcttggtaacgtttagcatccgctccgtcttttcccgagagagtgattttccctgcatatagagggtgtaaccaatggttgtgactgccttttcccggaaaatcaataaatccagcttttttgagcatttgtttcaattctctgatttttttggcatcagtcaagatttgatcgatcaggtaatttgctggggggtgtgacaagtcttgtataattcttattatataaagatttcgagcattgagcggttactggagaagcaccgggagcagaggagagggggagcaggggagcagaggttgtttatcttctgggtaccccttttccttgattcaccagagaattttcttccggaaatttaagctgatcagagctaaacttaacaaaacttcacaaaaacttcacaaaaacttcacaaaaacttcacggaaaactattgacgagaagatgtcaaggccgcttaattaaattaattaacatcattggaggatttaccccatgaaaaccaaaaaactgacaccccgcaatgctgctcctgtgcaacggaaaaataccgctaccgtctctcgtgatggcaatgcgatcattcaacttgattggggaactttttgtgtgcaagaggatggggagggaaattgtaaagagtggtacgaactgccgtttgcgggagacgacgcagagtaatctgcccgattctagcacgaacctcaaatcaggtcaaaagtctttttctccttgccaaggcgcacggttgcttccttgtaattgacggtggagaagcaaggggtcaggggagagagggagcaggggagtacaggtttttgctcttctcggttccccttttccttgactcacgggtgctagaagacttagattcagggagataaacccgaaaatctgttaaaaatataagatgctaaaaagtctgcgctataatactcgattaggatgatataaaggtaatcaggagaagcgatgaacactatccaactgacaccagaaatagaagatttgattgctcaacaaattaaaacaggaaaatatcaagatgatttagccgttattcaagagggattgcgtttattggcagaaagagacagaatttaccgaggaagatttgaagaattgaaacgggaagttatgattggcgttgaggaattaagacgacaggaaggaattaatgccgaagaggttttttcagaattagaagaggatttacaacaaatagaggctaagggtttcccgatgagtcagaaataatgtcaaagattattttctcaccctcagctagattggatttaaagcaagttaatagttacttggctgggaaaaatccgcaagctgctagaattttaaaagaaaaaatcca
>44	N operona: 33	first	MAE_00440	gene_poz=(601-885)	-	hypothetical protein	null	/position=32458 - 33942 (33058 - 33342)	/lenght=1485 (285)	/codons=495 (95)	/complement=false	GC-compoz=36.49122807017544%	/LCI1=0.8581560283687943	/LCI2=0.0049645390070922	p_i1=0.07613292915472847	p_i2=2.413496593178322E-4	/Tai=0.20774238283422342	/Tei=0.10021721469338606	/EEI=5.348485473060153
aaacttaacaaaacttcacaaaaacttcacaaaaacttcacaaaaacttcacggaaaactattgacgagaagatgtcaaggccgcttaattaaattaattaacatcattggaggatttaccccatgaaaaccaaaaaactgacaccccgcaatgctgctcctgtgcaacggaaaaataccgctaccgtctctcgtgatggcaatgcgatcattcaacttgattggggaactttttgtgtgcaagaggatggggagggaaattgtaaagagtggtacgaactgccgtttgcgggagacgacgcagagtaatctgcccgattctagcacgaacctcaaatcaggtcaaaagtctttttctccttgccaaggcgcacggttgcttccttgtaattgacggtggagaagcaaggggtcaggggagagagggagcaggggagtacaggtttttgctcttctcggttccccttttccttgactcacgggtgctagaagacttagattcagggagataaacccgaaaatctgttaaaaatataagatgctaaaaagtctgcgctataatactcgattaggatgatataaaggtaatcaggagaagcgatgaacactatccaactgacaccagaaatagaagatttgattgctcaacaaattaaaacaggaaaatatcaagatgatttagccgttattcaagagggattgcgtttattggcagaaagagacagaatttaccgaggaagatttgaagaattgaaacgggaagttatgattggcgttgaggaattaagacgacaggaaggaattaatgccgaagaggttttttcagaattagaagaggatttacaacaaatagaggctaagggtttcccgatgagtcagaaataatgtcaaagattattttctcaccctcagctagattggatttaaagcaagttaatagttacttggctgggaaaaatccgcaagctgctagaattttaaaagaaaaaatccaacaggcttgtaaaaaattagctaaattccccaatctgggacgtaggcgcgatgagttaatccctagattacgaagttttccagtagaagattatctgatattttatttccctcttgaaaacggaattgaaatcgcaagagtagtcagtggatatagagatttagatgctatgtttgatgttgattaagaaagcgatcgcatcaatctaagggtgtcattcttccctgctacccagtagcatcggctgggggtttcttcgggaaatttaagctgatctaaacttaacaaaaactcaacaaaaacttcacaaaaacttcacaaaaaactattgacaagaagatgtcaaggccggttaattaaattaattaacatcattggagcatttaccccatgaaaaccaaaaaactgacaccccgcaatgctgctcctgtccaacgggaaaacaccgctaccgtctctcgtgatggcaatgcgattgcgatgatcgctcc
>45	N operona: 33	last	MAE_00450	gene_poz=(601-897)	-	hypothetical protein	null	/position=32742 - 34238 (33342 - 33638)	/lenght=1497 (297)	/codons=499 (99)	/complement=false	GC-compoz=35.01683501683502%	/LCI1=1.4285714285714286	/LCI2=0.05918367346938775	p_i1=0.2632348617035927	p_i2=0.012429172962394769	/Tai=0.29881397744356075	/Tei=0.1111862556661553	/EEI=2.904205130530713
gtttgcgggagacgacgcagagtaatctgcccgattctagcacgaacctcaaatcaggtcaaaagtctttttctccttgccaaggcgcacggttgcttccttgtaattgacggtggagaagcaaggggtcaggggagagagggagcaggggagtacaggtttttgctcttctcggttccccttttccttgactcacgggtgctagaagacttagattcagggagataaacccgaaaatctgttaaaaatataagatgctaaaaagtctgcgctataatactcgattaggatgatataaaggtaatcaggagaagcgatgaacactatccaactgacaccagaaatagaagatttgattgctcaacaaattaaaacaggaaaatatcaagatgatttagccgttattcaagagggattgcgtttattggcagaaagagacagaatttaccgaggaagatttgaagaattgaaacgggaagttatgattggcgttgaggaattaagacgacaggaaggaattaatgccgaagaggttttttcagaattagaagaggatttacaacaaatagaggctaagggtttcccgatgagtcagaaataatgtcaaagattattttctcaccctcagctagattggatttaaagcaagttaatagttacttggctgggaaaaatccgcaagctgctagaattttaaaagaaaaaatccaacaggcttgtaaaaaattagctaaattccccaatctgggacgtaggcgcgatgagttaatccctagattacgaagttttccagtagaagattatctgatattttatttccctcttgaaaacggaattgaaatcgcaagagtagtcagtggatatagagatttagatgctatgtttgatgttgattaagaaagcgatcgcatcaatctaagggtgtcattcttccctgctacccagtagcatcggctgggggtttcttcgggaaatttaagctgatctaaacttaacaaaaactcaacaaaaacttcacaaaaacttcacaaaaaactattgacaagaagatgtcaaggccggttaattaaattaattaacatcattggagcatttaccccatgaaaaccaaaaaactgacaccccgcaatgctgctcctgtccaacgggaaaacaccgctaccgtctctcgtgatggcaatgcgattgcgatgatcgctccgctttgggatttggtaaggtggggcgctccttttgcgggagacgacgcagagtaatccccctgattctagcacgaacctcaaatcaggtcaaaagtctttttctccttgccaaggcgcacggttagcctcaaggaattgacgtacaaccctagttaattcgggagtttcggataccgggcacggagaagaagcaccgggggcagggaagcagtttctcttctcggttccccttttccttgactcacgagtgttagaagacttaggttcagggagatgaaccccagccaacagctta
>46	N operona: 34	first	MAE_00460	gene_poz=(601-822)	-	unknown protein	null	/position=33194 - 34615 (33794 - 34015)	/lenght=1422 (222)	/codons=474 (74)	/complement=true	GC-compoz=50.0%	/LCI1=1.0410958904109588	/LCI2=0.18630136986301368	p_i1=0.126562913180604	p_i2=0.07049874787689502	/Tai=0.64023816206211	/Tei=0.16344887308920553	/EEI=2.383462517319924
taagcccgtattttttcccttagcttgtaactctcctaagcgttgattctgaacagcatccatttttgaattagctaattcaataacttcggaatctaaaagattggaaacttcaagatgattgcccacagctgagagattattaaaggtaggcaaaatgatttctaaggtatcaattaaaacctctgataactctcgttctgtagcctttcctaaacattgggctgattcaagtaaactgactggtaaattaatagtaatctgagtcatttgtgatgtatgaataagtaaatcttactttaatcatagctcatctaattctgtcaaaggtacaaaccgaaggagaagaagaccccaacccgatcacactggggtagtaagctgttggctggggttcatctccctgaacctaagtcttctaacactcgtgagtcaaggaaaaggggaaccgagaagagaaactgcttccctgcccccggtgcttcttctccgtgcccggtatccgaaactcccgaattaactagggttgtacgtcaattccttgaggctaaccgtgcgccttggcaaggagaaaaagacttttgacctgatttgaggttcgtgctagaatcagggggattactctgcgtcgtctcccgcaaaaggagcgccccaccttaccaaatcccaaagcggagcgatcatcgcaatcgcattgccatcacgagagacggtagcggtgttttcccgttggacaggagcagcattgcggggtgtcagttttttggttttcatggggtaaatgctccaatgatgttaattaatttaattaaccggccttgacatcttcttgtcaatagttttttgtgaagtttttgtgaagtttttgttgagtttttgttaagtttagatcagcttaaatttcccgaagaaacccccagccgatgctactgggtagcagggaagaatgacacccttagattgatgcgatcgctttcttaatcaacatcaaacatagcatctaaatctctatatccactgactactcttgcgatttcaattccgttttcaagagggaaataaaatatcagataatcttctactggaaaacttcgtaatctagggattaactcatcgcgcctacgtcccagattggggaatttagctaattttttacaagcctgttggattttttcttttaaaattctagcagcttgcggatttttcccagccaagtaactattaacttgctttaaatccaatctagctgagggtgagaaaataatctttgacattatttctgactcatcgggaaacccttagcctctatttgttgtaaatcctcttctaattctgaaaaaacctcttcggcattaattccttcctgtcgtcttaattcctcaacgccaatcataacttcccgtttcaattcttcaaatcttc
>47	N operona: 34	last	MAE_00470	gene_poz=(601-801)	-	unknown protein	null	/position=33431 - 34831 (34031 - 34231)	/lenght=1401 (201)	/codons=467 (67)	/complement=true	GC-compoz=51.243781094527364%	/LCI1=1.2373737373737375	/LCI2=0.19898989898989894	p_i1=0.19196081594024672	p_i2=0.07753788202853194	/Tai=0.5816939558418102	/Tei=0.16978409382567877	/EEI=2.1009221205941393
tccccataatataatcctggtgacttaggcaatattcacagcgatttcctgcccgttgtttaactttttggcgtaaggtttctgtgagaaaactcatggtattaaaggctctctcaaacctcgtttaacggcttcagctaaggctattgactttcttaattgtcccatttggtaaattgagattaaaactaataattcatagccttcggcttcggttaagcccgtattttttcccttagcttgtaactctcctaagcgttgattctgaacagcatccatttttgaattagctaattcaataacttcggaatctaaaagattggaaacttcaagatgattgcccacagctgagagattattaaaggtaggcaaaatgatttctaaggtatcaattaaaacctctgataactctcgttctgtagcctttcctaaacattgggctgattcaagtaaactgactggtaaattaatagtaatctgagtcatttgtgatgtatgaataagtaaatcttactttaatcatagctcatctaattctgtcaaaggtacaaaccgaaggagaagaagaccccaacccgatcacactggggtagtaagctgttggctggggttcatctccctgaacctaagtcttctaacactcgtgagtcaaggaaaaggggaaccgagaagagaaactgcttccctgcccccggtgcttcttctccgtgcccggtatccgaaactcccgaattaactagggttgtacgtcaattccttgaggctaaccgtgcgccttggcaaggagaaaaagacttttgacctgatttgaggttcgtgctagaatcagggggattactctgcgtcgtctcccgcaaaaggagcgccccaccttaccaaatcccaaagcggagcgatcatcgcaatcgcattgccatcacgagagacggtagcggtgttttcccgttggacaggagcagcattgcggggtgtcagttttttggttttcatggggtaaatgctccaatgatgttaattaatttaattaaccggccttgacatcttcttgtcaatagttttttgtgaagtttttgtgaagtttttgttgagtttttgttaagtttagatcagcttaaatttcccgaagaaacccccagccgatgctactgggtagcagggaagaatgacacccttagattgatgcgatcgctttcttaatcaacatcaaacatagcatctaaatctctatatccactgactactcttgcgatttcaattccgttttcaagagggaaataaaatatcagataatcttctactggaaaacttcgtaatctagggattaactcatcgcgcctacgtcccagattggggaatttagctaattttttacaagcctgttggattttttcttttaaaatt
>48	N operona: 35	first	MAE_00480	gene_poz=(601-993)	-	hypothetical protein	null	/position=33746 - 35338 (34346 - 34738)	/lenght=1593 (393)	/codons=531 (131)	/complement=false	GC-compoz=35.87786259541985%	/LCI1=1.2179487179487178	/LCI2=0.09461538461538463	p_i1=0.18507239556088909	p_i2=0.025643686417395724	/Tai=0.23024578617643077	/Tei=0.12307931777565617	/EEI=3.827852191592727
aacaaaaacttcacaaaaacttcacaaaaaactattgacaagaagatgtcaaggccggttaattaaattaattaacatcattggagcatttaccccatgaaaaccaaaaaactgacaccccgcaatgctgctcctgtccaacgggaaaacaccgctaccgtctctcgtgatggcaatgcgattgcgatgatcgctccgctttgggatttggtaaggtggggcgctccttttgcgggagacgacgcagagtaatccccctgattctagcacgaacctcaaatcaggtcaaaagtctttttctccttgccaaggcgcacggttagcctcaaggaattgacgtacaaccctagttaattcgggagtttcggataccgggcacggagaagaagcaccgggggcagggaagcagtttctcttctcggttccccttttccttgactcacgagtgttagaagacttaggttcagggagatgaaccccagccaacagcttactaccccagtgtgatcgggttggggtcttcttctccttcggtttgtacctttgacagaattagatgagctatgattaaagtaagatttacttattcatacatcacaaatgactcagattactattaatttaccagtcagtttacttgaatcagcccaatgtttaggaaaggctacagaacgagagttatcagaggttttaattgataccttagaaatcattttgcctacctttaataatctctcagctgtgggcaatcatcttgaagtttccaatcttttagattccgaagttattgaattagctaattcaaaaatggatgctgttcagaatcaacgcttaggagagttacaagctaagggaaaaaatacgggcttaaccgaagccgaaggctatgaattattagttttaatctcaatttaccaaatgggacaattaagaaagtcaatagccttagctgaagccgttaaacgaggtttgagagagcctttaataccatgagttttctcacagaaaccttacgccaaaaagttaaacaacgggcaggaaatcgctgtgaatattgcctaagtcaccaggattatattatggggagattacaaattgatcatatccaacctttagctaaaggtggtgctaatacagaagataatttatgtttagcttgtgaattatgtaatcaatataaatggactcaaactgaagctattgatcccaaatctgaggtgttggtttccttatttaatcctcgccttcaaaaatggcaagaacattttacttggactcaagaaggaacggaaattatgggagtaacggcttgtggtcgagcaacaattgtagctttaagattaaatagtaatctggctgttattgtgcgtaaaaattgggttaaagctggttggcatccacctaatttgcagacggaatctcaccttacctaaaatattcctttaacaatctaaaaactggccattatgatagttgctgacattcaaaaaagctccctcaaagagcaaaggctacaatttattcgtaaccatcaacaagctttcgatgttgagccgatttatcctctacggctgtttgaagatttcgtgatgg
>49	N operona: 35	middle	MAE_00490	gene_poz=(601-1044)	-	HNH endonuclease	null	/position=34135 - 35778 (34735 - 35178)	/lenght=1644 (444)	/codons=548 (148)	/complement=false	GC-compoz=37.16216216216216%	/LCI1=1.346938775510204	/LCI2=0.08571428571428573	p_i1=0.23213641729910955	p_i2=0.022043632413009752	/Tai=0.3321797703336514	/Tei=0.11983926917170878	/EEI=2.8267417344115966
caccgggggcagggaagcagtttctcttctcggttccccttttccttgactcacgagtgttagaagacttaggttcagggagatgaaccccagccaacagcttactaccccagtgtgatcgggttggggtcttcttctccttcggtttgtacctttgacagaattagatgagctatgattaaagtaagatttacttattcatacatcacaaatgactcagattactattaatttaccagtcagtttacttgaatcagcccaatgtttaggaaaggctacagaacgagagttatcagaggttttaattgataccttagaaatcattttgcctacctttaataatctctcagctgtgggcaatcatcttgaagtttccaatcttttagattccgaagttattgaattagctaattcaaaaatggatgctgttcagaatcaacgcttaggagagttacaagctaagggaaaaaatacgggcttaaccgaagccgaaggctatgaattattagttttaatctcaatttaccaaatgggacaattaagaaagtcaatagccttagctgaagccgttaaacgaggtttgagagagcctttaataccatgagttttctcacagaaaccttacgccaaaaagttaaacaacgggcaggaaatcgctgtgaatattgcctaagtcaccaggattatattatggggagattacaaattgatcatatccaacctttagctaaaggtggtgctaatacagaagataatttatgtttagcttgtgaattatgtaatcaatataaatggactcaaactgaagctattgatcccaaatctgaggtgttggtttccttatttaatcctcgccttcaaaaatggcaagaacattttacttggactcaagaaggaacggaaattatgggagtaacggcttgtggtcgagcaacaattgtagctttaagattaaatagtaatctggctgttattgtgcgtaaaaattgggttaaagctggttggcatccacctaatttgcagacggaatctcaccttacctaaaatattcctttaacaatctaaaaactggccattatgatagttgctgacattcaaaaaagctccctcaaagagcaaaggctacaatttattcgtaaccatcaacaagctttcgatgttgagccgatttatcctctacggctgtttgaagatttcgtgatgggggttgagggcgattgtactattcaagcctcttgtaagatagaattagatcaactcattgcctcaaggtttatgctcttttttaaagataaagctcaagaatggcaaaactatctagcgcagtctttagctttttttcggcaagttgaaaaccgagttggtgttaaattagactattctttattacagcagttcttaggacttaattttaatttcagtaaaatcacggttttcagtacgggtattgatttaaggactaatcttgctgattctagtttaaaaatgcacatcaggctaaaagattatcctgaaaaaatcaaccaagcgttattgttaaccagtgatagtgatgatttaatagctgtacgagattttctttccattgtcggctttgatttctattttgatggccgtagtgcgatcaaaatttaccctgaagtt
>50	N operona: 35	last	MAE_00500	gene_poz=(601-1497)	-	hypothetical protein	null	/position=34612 - 36708 (35212 - 36108)	/lenght=2097 (897)	/codons=699 (299)	/complement=false	GC-compoz=35.005574136008924%	/LCI1=1.4597315436241611	/LCI2=0.07281879194630873	p_i1=0.2752993129625125	p_i2=0.01714728960056742	/Tai=0.32852240458160176	/Tei=0.11543256064051069	/EEI=2.829455205792384
cttaaccgaagccgaaggctatgaattattagttttaatctcaatttaccaaatgggacaattaagaaagtcaatagccttagctgaagccgttaaacgaggtttgagagagcctttaataccatgagttttctcacagaaaccttacgccaaaaagttaaacaacgggcaggaaatcgctgtgaatattgcctaagtcaccaggattatattatggggagattacaaattgatcatatccaacctttagctaaaggtggtgctaatacagaagataatttatgtttagcttgtgaattatgtaatcaatataaatggactcaaactgaagctattgatcccaaatctgaggtgttggtttccttatttaatcctcgccttcaaaaatggcaagaacattttacttggactcaagaaggaacggaaattatgggagtaacggcttgtggtcgagcaacaattgtagctttaagattaaatagtaatctggctgttattgtgcgtaaaaattgggttaaagctggttggcatccacctaatttgcagacggaatctcaccttacctaaaatattcctttaacaatctaaaaactggccattatgatagttgctgacattcaaaaaagctccctcaaagagcaaaggctacaatttattcgtaaccatcaacaagctttcgatgttgagccgatttatcctctacggctgtttgaagatttcgtgatgggggttgagggcgattgtactattcaagcctcttgtaagatagaattagatcaactcattgcctcaaggtttatgctcttttttaaagataaagctcaagaatggcaaaactatctagcgcagtctttagctttttttcggcaagttgaaaaccgagttggtgttaaattagactattctttattacagcagttcttaggacttaattttaatttcagtaaaatcacggttttcagtacgggtattgatttaaggactaatcttgctgattctagtttaaaaatgcacatcaggctaaaagattatcctgaaaaaatcaaccaagcgttattgttaaccagtgatagtgatgatttaatagctgtacgagattttctttccattgtcggctttgatttctattttgatggccgtagtgcgatcaaaatttaccctgaagttgcagaaacagacttttttaaaccagaaactcaagacaaagtatggcgacatcttcccaaatttgttttagaacctcttaaagcaacaagcttatttggttttggcttttccaaaacaaataataacccagtgctttactacaggctcaaaaatcgtcaagatttaaccaattacttcaagcttaatgataccgcccaaagagttcatagcttttatcagcatcaagatattttatctagtgtgtggttaggtacagcccaacaagaattagaaaaaacgagaattgaaaatgttagactttactattataaactctttggtaaattgtagtaaatcttatgttaaccactaaacttccctgatatcaagatactcaaaaagataaaactgctaatggagaccatcaataatgcaaagtattcacgccttaaaacaactctatgagcttgatgactctcaatggctaggagaaaccattagcttgcttagaaatcatcaatttcaacagctagacttagaacatttaatcgaggaattagaggatttgggcaaagaaaagaaaaatgcggtagccagtcttttagaacaggttatccgccatttattattactacaatactggacaaaagaaacagaatataatacaattaattggcaggaagaaatttataacttccgtactcaattaaagcgagagatgacgaccaatctccgcaactatttagaggaaatccctagatgatagcaactacaacaatttctcctcaattaaccattccacgcctagaaaatggggataagcttactcgtcgtgaattcgagcgtagatataaggctatgccaaatctaaaaaaagcagaactcattgaaggaattgtttatattatggcttctcccctaagaattacgaatcatggcaaccctcatgcg
>51	N operona: 36	first	MAE_00510	gene_poz=(601-933)	-	hypothetical protein	null	/position=35588 - 37120 (36188 - 36520)	/lenght=1533 (333)	/codons=511 (111)	/complement=false	GC-compoz=35.73573573573574%	/LCI1=1.3848484848484848	/LCI2=0.07303030303030303	p_i1=0.24647624494476433	p_i2=0.017224346315311456	/Tai=0.266552012355619	/Tei=0.11550191168378032	/EEI=3.517772375151485
taaggactaatcttgctgattctagtttaaaaatgcacatcaggctaaaagattatcctgaaaaaatcaaccaagcgttattgttaaccagtgatagtgatgatttaatagctgtacgagattttctttccattgtcggctttgatttctattttgatggccgtagtgcgatcaaaatttaccctgaagttgcagaaacagacttttttaaaccagaaactcaagacaaagtatggcgacatcttcccaaatttgttttagaacctcttaaagcaacaagcttatttggttttggcttttccaaaacaaataataacccagtgctttactacaggctcaaaaatcgtcaagatttaaccaattacttcaagcttaatgataccgcccaaagagttcatagcttttatcagcatcaagatattttatctagtgtgtggttaggtacagcccaacaagaattagaaaaaacgagaattgaaaatgttagactttactattataaactctttggtaaattgtagtaaatcttatgttaaccactaaacttccctgatatcaagatactcaaaaagataaaactgctaatggagaccatcaataatgcaaagtattcacgccttaaaacaactctatgagcttgatgactctcaatggctaggagaaaccattagcttgcttagaaatcatcaatttcaacagctagacttagaacatttaatcgaggaattagaggatttgggcaaagaaaagaaaaatgcggtagccagtcttttagaacaggttatccgccatttattattactacaatactggacaaaagaaacagaatataatacaattaattggcaggaagaaatttataacttccgtactcaattaaagcgagagatgacgaccaatctccgcaactatttagaggaaatccctagatgatagcaactacaacaatttctcctcaattaaccattccacgcctagaaaatggggataagcttactcgtcgtgaattcgagcgtagatataaggctatgccaaatctaaaaaaagcagaactcattgaaggaattgtttatattatggcttctcccctaagaattacgaatcatggcaaccctcatgcgcgtattattacttggctaggtaactattggtcaagtacacccggaaccgaattaggtgataattgtacggttcgtcttgatactgacaatgaacctcaacccgatgcactattaagaattaaaaatggtggacaatcaacgattagtgaggatggttatgtcgaaggtgcgccagagttaatcgtcgaaattgcagcgagtaccgtctcccttgacttacatcaaaaacttaatgtttatcgccgtaaccaagtgcaagaatatctagtctggcgagttgaagatggagaatttgattggtttagattaaccaatgaagaatatattaaacttgaaccgaactcagaagggataatttgttcccagatcttccctggattatggttagatagggatgccttattagccggtg
>52	N operona: 36	last	MAE_00520	gene_poz=(601-1269)	-	hypothetical protein	null	/position=35917 - 37785 (36517 - 37185)	/lenght=1869 (669)	/codons=623 (223)	/complement=false	GC-compoz=39.61136023916293%	/LCI1=1.0915915915915917	/LCI2=0.10375375375375373	p_i1=0.14241307735207853	p_i2=0.029510644218172396	/Tai=0.31818230068760656	/Tei=0.12655957979635515	/EEI=3.5132591179869803
tacaggctcaaaaatcgtcaagatttaaccaattacttcaagcttaatgataccgcccaaagagttcatagcttttatcagcatcaagatattttatctagtgtgtggttaggtacagcccaacaagaattagaaaaaacgagaattgaaaatgttagactttactattataaactctttggtaaattgtagtaaatcttatgttaaccactaaacttccctgatatcaagatactcaaaaagataaaactgctaatggagaccatcaataatgcaaagtattcacgccttaaaacaactctatgagcttgatgactctcaatggctaggagaaaccattagcttgcttagaaatcatcaatttcaacagctagacttagaacatttaatcgaggaattagaggatttgggcaaagaaaagaaaaatgcggtagccagtcttttagaacaggttatccgccatttattattactacaatactggacaaaagaaacagaatataatacaattaattggcaggaagaaatttataacttccgtactcaattaaagcgagagatgacgaccaatctccgcaactatttagaggaaatccctagatgatagcaactacaacaatttctcctcaattaaccattccacgcctagaaaatggggataagcttactcgtcgtgaattcgagcgtagatataaggctatgccaaatctaaaaaaagcagaactcattgaaggaattgtttatattatggcttctcccctaagaattacgaatcatggcaaccctcatgcgcgtattattacttggctaggtaactattggtcaagtacacccggaaccgaattaggtgataattgtacggttcgtcttgatactgacaatgaacctcaacccgatgcactattaagaattaaaaatggtggacaatcaacgattagtgaggatggttatgtcgaaggtgcgccagagttaatcgtcgaaattgcagcgagtaccgtctcccttgacttacatcaaaaacttaatgtttatcgccgtaaccaagtgcaagaatatctagtctggcgagttgaagatggagaatttgattggtttagattaaccaatgaagaatatattaaacttgaaccgaactcagaagggataatttgttcccagatcttccctggattatggttagatagggatgccttattagccggtgacttagccaaggttttagaggttttgcaattaggaatagctacgctcaaacatcaatctagttagagtaatctaaattcaacaaaatcaagacggagataatcaattatgctaggtgttcatcaattaaaacaactctacgagcttgatgactctcaatggctaggagaaaccattagcttgcttagaaatcatcaatttcaacagctagacttagaacatttaatcgaggaattagaggatttgggcaaagaaaagaaaaatgcggtagccagtcttttagaacaggttatccgccatttattattactgcaatactggactaaggaggcagaatataatataattcattggcaggaagaaatctataacttccgtactcaattaaggcgaaaaatgacggctaatctccgtaattatttagaagaagaattaaactatatttatgaagatgcgttaggtttcgtcaaaatcaaaacagcgaatactgtgatttttccctctcaatgtccttactcactagaacaattactagatcgcgattggttgccataaaaattaattaaacaacaaaaagagatgaagaaattatgttaatcacaaaaccccgctttcaaacctttgccgaatatctacaatatgaggataattcagaggaatcttatg
>53	N operona: 37	first	MAE_00530	gene_poz=(601-1047)	-	hypothetical protein	null	/position=36628 - 38274 (37228 - 37674)	/lenght=1647 (447)	/codons=549 (149)	/complement=false	GC-compoz=35.57046979865772%	/LCI1=1.3716216216216217	/LCI2=0.05608108108108108	p_i1=0.24145128377129035	p_i2=0.011428266262427048	/Tai=0.28640697053461495	/Tei=0.11028543963618434	/EEI=3.2311711789496442
aaaaaagcagaactcattgaaggaattgtttatattatggcttctcccctaagaattacgaatcatggcaaccctcatgcgcgtattattacttggctaggtaactattggtcaagtacacccggaaccgaattaggtgataattgtacggttcgtcttgatactgacaatgaacctcaacccgatgcactattaagaattaaaaatggtggacaatcaacgattagtgaggatggttatgtcgaaggtgcgccagagttaatcgtcgaaattgcagcgagtaccgtctcccttgacttacatcaaaaacttaatgtttatcgccgtaaccaagtgcaagaatatctagtctggcgagttgaagatggagaatttgattggtttagattaaccaatgaagaatatattaaacttgaaccgaactcagaagggataatttgttcccagatcttccctggattatggttagatagggatgccttattagccggtgacttagccaaggttttagaggttttgcaattaggaatagctacgctcaaacatcaatctagttagagtaatctaaattcaacaaaatcaagacggagataatcaattatgctaggtgttcatcaattaaaacaactctacgagcttgatgactctcaatggctaggagaaaccattagcttgcttagaaatcatcaatttcaacagctagacttagaacatttaatcgaggaattagaggatttgggcaaagaaaagaaaaatgcggtagccagtcttttagaacaggttatccgccatttattattactgcaatactggactaaggaggcagaatataatataattcattggcaggaagaaatctataacttccgtactcaattaaggcgaaaaatgacggctaatctccgtaattatttagaagaagaattaaactatatttatgaagatgcgttaggtttcgtcaaaatcaaaacagcgaatactgtgatttttccctctcaatgtccttactcactagaacaattactagatcgcgattggttgccataaaaattaattaaacaacaaaaagagatgaagaaattatgttaatcacaaaaccccgctttcaaacctttgccgaatatctacaatatgaggataattcagaggaatcttatgaattatttaacggagaattggtagaaatgccaccagaatcaggacttaactttcaaattgctaatcgtctttttctagtctttgctttaatgctaggaaccgatagagtcagaggacatggtttagaattagaagtgagaggcgaaccgaaaaaccgttatcctgacttaaccattattcgagaagaacatattcaattactctcccagagaaatacgattcttctttccatgtcaccccccttattagtccttgaagtggttagtccgggggaaatccaaagagagagagattacatcgccaaaagaattcaatatcaagattgtgggattcccgaatactggatcgttgacccccaaactcaaaccattttagtcttagaattaagaggaaatacttatacaaaaatcggtaattttagcaatgatgacttagtaaaatctcctggattcaaagaattaaacttaaaggtttttgatgtatttaatt
>54	N operona: 37	middle	MAE_00540	gene_poz=(601-1170)	-	hypothetical protein	null	/position=37110 - 38879 (37710 - 38279)	/lenght=1770 (570)	/codons=590 (190)	/complement=false	GC-compoz=35.78947368421053%	/LCI1=1.382716049382716	/LCI2=0.03562610229276896	p_i1=0.24566461991282418	p_i2=0.005605310278087267	/Tai=0.27940173619295783	/Tei=0.10504477925027854	/EEI=3.3610713581352005
attagccggtgacttagccaaggttttagaggttttgcaattaggaatagctacgctcaaacatcaatctagttagagtaatctaaattcaacaaaatcaagacggagataatcaattatgctaggtgttcatcaattaaaacaactctacgagcttgatgactctcaatggctaggagaaaccattagcttgcttagaaatcatcaatttcaacagctagacttagaacatttaatcgaggaattagaggatttgggcaaagaaaagaaaaatgcggtagccagtcttttagaacaggttatccgccatttattattactgcaatactggactaaggaggcagaatataatataattcattggcaggaagaaatctataacttccgtactcaattaaggcgaaaaatgacggctaatctccgtaattatttagaagaagaattaaactatatttatgaagatgcgttaggtttcgtcaaaatcaaaacagcgaatactgtgatttttccctctcaatgtccttactcactagaacaattactagatcgcgattggttgccataaaaattaattaaacaacaaaaagagatgaagaaattatgttaatcacaaaaccccgctttcaaacctttgccgaatatctacaatatgaggataattcagaggaatcttatgaattatttaacggagaattggtagaaatgccaccagaatcaggacttaactttcaaattgctaatcgtctttttctagtctttgctttaatgctaggaaccgatagagtcagaggacatggtttagaattagaagtgagaggcgaaccgaaaaaccgttatcctgacttaaccattattcgagaagaacatattcaattactctcccagagaaatacgattcttctttccatgtcaccccccttattagtccttgaagtggttagtccgggggaaatccaaagagagagagattacatcgccaaaagaattcaatatcaagattgtgggattcccgaatactggatcgttgacccccaaactcaaaccattttagtcttagaattaagaggaaatacttatacaaaaatcggtaattttagcaatgatgacttagtaaaatctcctggattcaaagaattaaacttaaaggtttttgatgtatttaattcttaattttatcggttaacccaagaattaaaaaatgatgaacggcttaactattcccggattaaaagaactacaaaaacaaacgaaaggcgcatcagaaataaccgtcgccattcttgatggtgtagttgataccgaccatccctgcttcaatggggcagacctaacccgtttacccaccctcgtccagcatcaagccaccgcggggcaaatgtccactcacggaacccatattgccagcctcatcttcgcacaacccaatagcgacatccaaggtattgccccccagtgtcgaggcctactcgtacccgtcttctccgacgataaccgtaaactctcccaactcgatttattggactttggacaaagaaaaacagatttgcgtaaaacttacgcaaataaaatttgaggcaatatctcctttgtctcagccagaaaaaaagctgaaaaatagcggttcttaaggtcttcttagcaagacttagggaactttcatcttttcttttttactttttgcccacattccgcaccctaagtgtcacaacgtctcaaaagaggaaggggcgcgagtcaaaatacttatctagaggagtgagttggcggcaa
>55	N operona: 37	last	MAE_00550	gene_poz=(601-972)	-	putative peptidase PatA homolog	null	/position=37711 - 39282 (38311 - 38682)	/lenght=1572 (372)	/codons=524 (124)	/complement=false	GC-compoz=47.58064516129033%	/LCI1=1.065040650406504	/LCI2=0.25474254742547425	p_i1=0.13398525589723284	p_i2=0.11003314068134201	/Tai=0.47043043012681274	/Tei=0.19902982661320784	/EEI=3.4946964957767013
tgttaatcacaaaaccccgctttcaaacctttgccgaatatctacaatatgaggataattcagaggaatcttatgaattatttaacggagaattggtagaaatgccaccagaatcaggacttaactttcaaattgctaatcgtctttttctagtctttgctttaatgctaggaaccgatagagtcagaggacatggtttagaattagaagtgagaggcgaaccgaaaaaccgttatcctgacttaaccattattcgagaagaacatattcaattactctcccagagaaatacgattcttctttccatgtcaccccccttattagtccttgaagtggttagtccgggggaaatccaaagagagagagattacatcgccaaaagaattcaatatcaagattgtgggattcccgaatactggatcgttgacccccaaactcaaaccattttagtcttagaattaagaggaaatacttatacaaaaatcggtaattttagcaatgatgacttagtaaaatctcctggattcaaagaattaaacttaaaggtttttgatgtatttaattcttaattttatcggttaacccaagaattaaaaaatgatgaacggcttaactattcccggattaaaagaactacaaaaacaaacgaaaggcgcatcagaaataaccgtcgccattcttgatggtgtagttgataccgaccatccctgcttcaatggggcagacctaacccgtttacccaccctcgtccagcatcaagccaccgcggggcaaatgtccactcacggaacccatattgccagcctcatcttcgcacaacccaatagcgacatccaaggtattgccccccagtgtcgaggcctactcgtacccgtcttctccgacgataaccgtaaactctcccaactcgatttattggactttggacaaagaaaaacagatttgcgtaaaacttacgcaaataaaatttgaggcaatatctcctttgtctcagccagaaaaaaagctgaaaaatagcggttcttaaggtcttcttagcaagacttagggaactttcatcttttcttttttactttttgcccacattccgcaccctaagtgtcacaacgtctcaaaagaggaaggggcgcgagtcaaaatacttatctagaggagtgagttggcggcaagctgccggcaactaagccgaaaatttcagagttcccccagtcattctcaataaacagtgcttgttgagaatgactaggcaatcagacttaacatctagggggagatgttccagttgctcgctttgttttgtcaccccttgaagtcaatccatctggtcaagataagagataatattcttggcaaggtttggggaaaaatctcaaaatgttgcgcctctcatccgttaagttgctaatcttttgattgtcttgaatacgtaggagatgaatcccttgaaagttctgaaatatccagcgtaatgttggtcggtcagttaacttacccaacggatttttcagtcccgtctcctgctgttttaaacttaaacgaagttgtctttgaccaatagtataaaccagcagg
>56	N operona: 38	first-last	MAE_00560	gene_poz=(601-2259)	-	transposase	null	/position=38436 - 41294 (39036 - 40694)	/lenght=2859 (1659)	/codons=953 (553)	/complement=true	GC-compoz=40.20494273658831%	/LCI1=1.2071256038647342	/LCI2=0.12246376811594205	p_i1=0.18126912459195502	p_i2=0.037915793507002	/Tai=0.3613358274787346	/Tei=0.1341242141563018	/EEI=3.408913439507604
ctgtaaatttatgggcaactaggaaattagctctggttttaccccgtccttgggagcagtatttgaaaaaaagtgaatcggtagaaattacacccagcttggttcaaagagacttttacagaataatttcggagattggcactttggtcaaatctcccaaacgccgaggttattcggctggacgaattaaaggttataaaaaagtgccacgaacccgccatcaagttatcaaaaaacagacaaaaacccacattccgcaccctcaactgtcacataagctgtcccccgccagagacttgagtaaaaatacttagctggtgaaggttttctcggtggccgctaggggggctttgagaccctaattatgaaaaaatagtgggacttagacacttttcgagccataaaagcactgaaaaaccctctgaataagggaaagaggtaaataagaaaaaaatgactgaaaccctcaagaagactagattgagtgttgtttgaacttaagtcatctctctgtatgggtttgaagctatttttgtcttaggttttgtttaagtcccaataggaattgttggaaaactgaggcgagtggactgttcgaccatgaatcaatcaacagaaattgaagtcaaaaatctagaccatctgggattagtagccggaattatcgatgaaataggaatcgttgaaattatcaacgaacaagtctcaattgagcgaggagaaattgtcacagcggggcaagtcgtgaaagcaattatcctgaatggattgggatttgtctcccgagccttgtatttatttcctcaattttttgaagataaagcaaccgaacatctgctgggagagggcatcgaaccaaaacacctgaatgatgataaaattggtcgagtaatggacaaactttatcaacttaatgtttcggtcattttcctactgattagtttagcggccgtgaaaaaatttggtgtagcaaccgagaactcccatttagattcgacttctctatcagtagaaggagaatataacaaggaatacccaacagtagaaatcctgaaatcaggagcagtgggagaagaaattgaaaccagacaacagccaataaaaattacctacggatactcccgcgaccgaagacctgacttaaaacaatttatgattgacttaatcgtaagtggggatggagatgtacctttattcctgaaagtaggggacggaaatgaagcggacaaagcggtttttggtcaaatcgcccgagaatttaaaaaacaagttgactttgacagtttaatagtcggcgatagcgccctctatagcaaagagaatttaaaactaatgaaagaaatgcgttggttgtctcgagtaccattaagcattaaagaggctcaagagttggttgatagcatctcagaaaaagagttaaccgattcagaaataccgggttattcctggcgggaaaccatctctaactatggggggatagaacaaagatggttgctagttgaaagtcaagctagacaagaatcagacttgaaaaaattagagaaaaaaatcgagcaggaaaagaattctgcccaagaaaaaatccggcaactatcccgaagagaatttgagaatagagcggtggcgttggcgatagccaaaggattatctgactccttaaaatctcatcagttaacggagattaaagtcaatctcattccgcctgagtcccaggggtcaaaactcaaatcaaaagacgatttaccctctcaaagctatcaagttcaagccaaattagagttgaatttgaccgccattgagaggctaaagaaacgagcaggacgattcgttttagcaactaacgatttggagaaacaacgattaagcagtgaggatatactcaaaaaatataaagggcaacaagctccggaaagaggattttcttttctcaaagacccctgcttttttgcccacagtgtctttctcaaatctccccatagaatcgaggtcatggccatgctcatgggcttgtgcctgctggtttatactattggtcaaagacaacttcgtttaagtttaaaacagcaggagacgggactgaaaaatccgttgggtaagttaactgaccgaccaacattacgctggatatttcagaactttcaagggattcatctcctacgtattcaagacaatcaaaagattagcaacttaacggatgagaggcgcaacattttgagatttttccccaaaccttgccaagaatattatctcttatcttgaccagatggattgacttcaaggggtgacaaaacaaagcgagcaactggaacatctccccctagatgttaagtctgattgcctagtcattctcaacaagcactgtttattgagaatgactgggggaactctgaaattttcggcttagttgccggcagcttgccgccaactcactcctctagataagtattttgactcgcgccccttcctcttttgagacgttgtgacacttagggtgcggaatgtgggcaaaaagtaaaaaagaaaagatgaaagttccctaagtcttgctaagaagaccttaagaaccgctatttttcagctttttttctggctgagacaaaggagatattgcctcaaattttatttgcgtaagttttacgcaaatctgtttttctttgtccaaagtccaataaatcgagttgggagagtttacggttatcgtcggagaagacgggtacgagtaggcctcgacactggggggcaataccttggatgtcgctattgggttgtgcgaagatgaggctggcaatatgggttccgtgagtggacatttgccccgcggtggcttgatgctggacgagggtgggtaaacgggttagg
>57	N operona: 39	first-last	MAE_00570	gene_poz=(601-2088)	-	hypothetical protein	null	/position=40381 - 43068 (40981 - 42468)	/lenght=2688 (1488)	/codons=896 (496)	/complement=true	GC-compoz=40.32258064516129%	/LCI1=1.144107744107744	/LCI2=0.1454545454545455	p_i1=0.15965810826997792	p_i2=0.04902824561492531	/Tai=0.36202882536703695	/Tei=0.1441254210534328	/EEI=3.2192460251157264
aaattaaatttgcgtaaatattacgcaaatttaatttgcgtttaattttgcctagtcagtctcacatcaaagaggaaagggttactcctcttttaatccctcgttataataagaagggtcaggctccgtttcccctccaaaacaaacatccaagtaactttcatggagagaattaataactctctctaattcgtcaataagacttcttcgagctactttttccaccgcctcaagatgagcttcgcttccagctttacctaaatataaatatttactttttttgttactatcagttgctgttggaaaaagcggttcgttgctttgtagtttataataccagtaaattttttgatgaaagcttagtttgataacgaatcacatgacaagggggcggagcgacttctccttctgcttcgattttctggattttttgcttcaacttacgaatagtagccttgatttgtttggctctaagtccagcttcttggttcgtcttcaagaaattatatttgagcatcagcttacagattgggggcttcttatattataagaatatttgcgtatatttcacgcagattaatttctcatatattttttccgatgaaaagtcaagaaatttgtcctgatgtcgaagaacttttgaagtggagaaggcaactctataacgcccttggttcgagacgcgagacggtcatggaattgctggattccctctcgtcgaatcgacaagcttcaacagttgccgaattatctttgaaccctttatttcgtcgagattataacagtttatataaagggattcaagagtttttaccaagtccaacaaatgacaattatcaaaaagcatttgatagcttattatcagtcgtttcggctactattcctccccccgtttctagacaattctatttatttggagtagatgtaactccttgtccaagaccttattcggcgactctagaagacaaaaagtatatctatcaacccaatactatcaaaggcaataaacccatcaatattggtcatgcttattcagtaattgctgctctgccagaacgaagtgaaacgggaaacgtgccttgggcaattcccctgtcaggacaacgagtatcttcaggagaaaaagacatttctgtggccagtaaccaagtcaaaaaaatcctgaaccattcctcagttccctggaaagataaattatcagttttagtcgctgatagtctctatagtcagcgaggttttcttggagaacaagtcaagcaaaataatttagttaccctcacacgagggagaagtaatcgggtcttttatcggcaatttattcctgaagattattctcccaaacaaccgggtcatccccgttggtatggggataaatttgacctcaaagatgagacaacttggctcgaaccagatgaaatcattcaatcaacttttacgactaaaaggggacgtgaacttaatctcaaaatctctggttggaaacaaatgctaatgaggggaacatccgactatgaaatgcactctcatccctttaccttactacaaattattgtcagtgatgaaactggtaaagccgtctggaaaccgatgtggcttatccttattggttctcgtcgttatgagttaagtcttcaagaatgttatgaggcttatggacaacgttatgatctggaacatctttttcgatttggtcaacaaaaattgttgctgaatgcctattatacccctgaagttaatcatgaggaaaattgggttcaactcaccctattagctgctgtaaatttatgggcaactaggaaattagctctggttttaccccgtccttgggagcagtatttgaaaaaaagtgaatcggtagaaattacacccagcttggttcaaagagacttttacagaataatttcggagattggcactttggtcaaatctcccaaacgccgaggttattcggctggacgaattaaaggttataaaaaagtgccacgaacccgccatcaagttatcaaaaaacagacaaaaacccacattccgcaccctcaactgtcacataagctgtcccccgccagagacttgagtaaaaatacttagctggtgaaggttttctcggtggccgctaggggggctttgagaccctaattatgaaaaaatagtgggacttagacacttttcgagccataaaagcactgaaaaaccctctgaataagggaaagaggtaaataagaaaaaaatgactgaaaccctcaagaagactagattgagtgttgtttgaacttaagtcatctctctgtatgggtttgaagctatttttgtcttaggttttgtttaagtcccaataggaattgttggaaaactgaggcgagtggactgttcgaccatgaatcaatcaacagaaattgaagtcaaaaatctagaccatctgggattagtagccggaattatcgatgaaataggaatcgttgaaattatcaacgaacaagtctcaattgagcgaggagaaattgtcacagcggggcaagtcgtgaaagcaattatcctgaatggattgggatttgtctcccgagccttgtatttatttcctcaattttttgaagataaagcaaccgaacatctgctgggagagggcatcgaaccaaaacacctgaatgatgataaaattggtcgagtaatggacaaactttatcaacttaa
>58	N operona: 40	first-last	MAE_00580	gene_poz=(601-789)	-	hypothetical protein	null	/position=41952 - 43340 (42552 - 42740)	/lenght=1389 (189)	/codons=463 (63)	/complement=false	GC-compoz=37.03703703703704%	/LCI1=1.0483870967741935	/LCI2=0.10591397849462367	p_i1=0.128804685499544	p_i2=0.030448651988440403	/Tai=0.31757750324008116	/Tei=0.12740378678959638	/EEI=3.690884581635717
ctgaagatactcgttgtcctgacaggggaattgcccaaggcacgtttcccgtttcacttcgttctggcagagcagcaattactgaataagcatgaccaatattgatgggtttattgcctttgatagtattgggttgatagatatactttttgtcttctagagtcgccgaataaggtcttggacaaggagttacatctactccaaataaatagaattgtctagaaacggggggaggaatagtagccgaaacgactgataataagctatcaaatgctttttgataattgtcatttgttggacttggtaaaaactcttgaatccctttatataaactgttataatctcgacgaaataaagggttcaaagataattcggcaactgttgaagcttgtcgattcgacgagagggaatccagcaattccatgaccgtctcgcgtctcgaaccaagggcgttatagagttgccttctccacttcaaaagttcttcgacatcaggacaaatttcttgacttttcatcggaaaaaatatatgagaaattaatctgcgtgaaatatacgcaaatattcttataatataagaagcccccaatctgtaagctgatgctcaaatataatttcttgaagacgaaccaagaagctggacttagagccaaacaaatcaaggctactattcgtaagttgaagcaaaaaatccagaaaatcgaagcagaaggagaagtcgctccgcccccttgtcatgtgattcgttatcaaactaagctttcatcaaaaaatttactggtattataaactacaaagcaacgaaccgctttttccaacagcaactgatagtaacaaaaaaagtaaatatttatatttaggtaaagctggaagcgaagctcatcttgaggcggtggaaaaagtagctcgaagaagtcttattgacgaattagagagagttattaattctctccatgaaagttacttggatgtttgttttggaggggaaacggagcctgacccttcttattataacgagggattaaaagaggagtaaccctttcctctttgatgtgagactgactaggcaaaattaaacgcaaattaaatttgcgtaatatttacgcaaatttaattttttttgtccaaagtccaaaaaatctcctggattcaaagaattaaacttaaaggtttttgatgtatttaattcttaattttatcggttaacccaagaattaaaaatgatgaacggcttaactattcccggattaaaagaactacaaaaacaaacgaaaggcgcatcagaaataaccgtcgccattctcgatggtgtagttgataccgaccatccctgcttcaacggggcagacctaacccgtttacccaccctcgtccagcatcaagccaccg
>59	N operona: 41	first	MAE_00590	gene_poz=(601-1515)	-	putative peptidase PatA homolog	null	/position=42575 - 44689 (43175 - 44089)	/lenght=2115 (915)	/codons=705 (305)	/complement=false	GC-compoz=51.91256830601093%	/LCI1=1.0745614035087718	/LCI2=0.3366228070175439	p_i1=0.1369839010641759	p_i2=0.1608271140040656	/Tai=0.5036865863251112	/Tei=0.24474440260365904	/EEI=3.350722866160252
gacgaaccaagaagctggacttagagccaaacaaatcaaggctactattcgtaagttgaagcaaaaaatccagaaaatcgaagcagaaggagaagtcgctccgcccccttgtcatgtgattcgttatcaaactaagctttcatcaaaaaatttactggtattataaactacaaagcaacgaaccgctttttccaacagcaactgatagtaacaaaaaaagtaaatatttatatttaggtaaagctggaagcgaagctcatcttgaggcggtggaaaaagtagctcgaagaagtcttattgacgaattagagagagttattaattctctccatgaaagttacttggatgtttgttttggaggggaaacggagcctgacccttcttattataacgagggattaaaagaggagtaaccctttcctctttgatgtgagactgactaggcaaaattaaacgcaaattaaatttgcgtaatatttacgcaaatttaattttttttgtccaaagtccaaaaaatctcctggattcaaagaattaaacttaaaggtttttgatgtatttaattcttaattttatcggttaacccaagaattaaaaatgatgaacggcttaactattcccggattaaaagaactacaaaaacaaacgaaaggcgcatcagaaataaccgtcgccattctcgatggtgtagttgataccgaccatccctgcttcaacggggcagacctaacccgtttacccaccctcgtccagcatcaagccaccgccgggcaaatgtccacccacggaacccatattgccagcctcatcttcgcacaacccaatagcgacatccaaggtattgccccccagtgtcgaggcctactcgtacccgtcttctccgacgataaccgtaaactctcccaactcgatttagcgagggcgattgaacaagccgccgaaaaaggggcaaaagtgattaatattagcggcgggaccctcactgatatgggagaagccgaagactggctaattcgtgccgtcgagatgtgtaacgagagaaatattcttctcgttgctgctgctggcaatgatggctgtgaatgcctccaagttccagcagcccttcccgccgtcctcgcggtgggtgctgttgatgctagaggccatcccctcgactttagtaattggggggaaacctaccaaagccaaggcatccttgcccctggagaaaacatcttaggggcaaaacccggaggcgggactgtgcaactgagtgggaccagcttcgccgcgcccattgtggccggagtagccgccttattactcagcttgcaggtgcagcggggagaaacccccaatcctcacgcagtccgggaggcaatactaaaaagcgccctcccctgccaatatgcagacagcgaaaatgaaccaaaatgtttagccggagtattgaacatttctggggcaattaaacaactaatgggacttaaacgccaaataaagatcaaatcgagtataatcgttaaagagtaagcactttacgttgaaagatcagcgatgaaagagacaaccccagccgcgatgcccccatgctttgaccgatggtgtcggcggtttgacaattgcttcaaaaacgaagcgcaaaaaaacggcttcagacaatatttagggtctgctgaaaaagtttttcctaggggcagggtgtagggtgtggggtgtggtgcgattcgttggctagaaactagacagtaagacgtttagaggattagccgcttggtaaatgtagtaccttgataactttataaccctacaggtgcgggttagtaataaccttagtcctgtcctctagatgcctagagtgacggcatttcctgctgctttagacttggtacatctgaggtagtgagcgaggaaaaaaaagcggtatctgatagcctaaatcagaaacccgttgagccagaacctatggatagccctggggcgaagatacgaattaaccatcgtcaacacccacgagccaaaaggctgacaggctcgaaacaaaagttaacagagttggggctgatagctcataccactatcagtaaggcattcccgttactctgttgtggacagtatcatcctaagggttca
>60	N operona: 41	last	MAE_00600	gene_poz=(601-750)	-	hypothetical protein	null	/position=43514 - 44863 (44114 - 44263)	/lenght=1350 (150)	/codons=450 (50)	/complement=false	GC-compoz=48.66666666666667%	/LCI1=1.4217687074829932	/LCI2=0.23945578231292525	p_i1=0.26061359650063326	p_i2=0.1009039102802721	/Tai=0.662639657469513	/Tei=0.19081351925224488	/EEI=1.862364835130166
gaaaaaggggcaaaagtgattaatattagcggcgggaccctcactgatatgggagaagccgaagactggctaattcgtgccgtcgagatgtgtaacgagagaaatattcttctcgttgctgctgctggcaatgatggctgtgaatgcctccaagttccagcagcccttcccgccgtcctcgcggtgggtgctgttgatgctagaggccatcccctcgactttagtaattggggggaaacctaccaaagccaaggcatccttgcccctggagaaaacatcttaggggcaaaacccggaggcgggactgtgcaactgagtgggaccagcttcgccgcgcccattgtggccggagtagccgccttattactcagcttgcaggtgcagcggggagaaacccccaatcctcacgcagtccgggaggcaatactaaaaagcgccctcccctgccaatatgcagacagcgaaaatgaaccaaaatgtttagccggagtattgaacatttctggggcaattaaacaactaatgggacttaaacgccaaataaagatcaaatcgagtataatcgttaaagagtaagcactttacgttgaaagatcagcgatgaaagagacaaccccagccgcgatgcccccatgctttgaccgatggtgtcggcggtttgacaattgcttcaaaaacgaagcgcaaaaaaacggcttcagacaatatttagggtctgctgaaaaagtttttcctaggggcagggtgtagggtgtggggtgtggtgcgattcgttggctagaaactagacagtaagacgtttagaggattagccgcttggtaaatgtagtaccttgataactttataaccctacaggtgcgggttagtaataaccttagtcctgtcctctagatgcctagagtgacggcatttcctgctgctttagacttggtacatctgaggtagtgagcgaggaaaaaaaagcggtatctgatagcctaaatcagaaacccgttgagccagaacctatggatagccctggggcgaagatacgaattaaccatcgtcaacacccacgagccaaaaggctgacaggctcgaaacaaaagttaacagagttggggctgatagctcataccactatcagtaaggcattcccgttactctgttgtggacagtatcatcctaagggttcaaccaatggttatagggaacgaagtaaccctgattgactctgcccgttcggggcagtaggaaaccatccgcaagtcaatagagggagaggatgtccttaaaagccaaggctttgagtaatatcaaagatatgctgacaaaggacgggtaactaggaagtctaagcaacaatcaac
>61	N operona: 42	first-last	MAE_00610	gene_poz=(601-804)	-	unknown protein	null	/position=43922 - 45325 (44522 - 44725)	/lenght=1404 (204)	/codons=468 (68)	/complement=false	GC-compoz=46.568627450980394%	/LCI1=1.1940298507462686	/LCI2=0.2870646766169155	p_i1=0.17670174917727127	p_i2=0.12975932775556104	/Tai=0.5458359601985883	/Tei=0.21678339498000493	/EEI=2.1337708458199174
gcagtccgggaggcaatactaaaaagcgccctcccctgccaatatgcagacagcgaaaatgaaccaaaatgtttagccggagtattgaacatttctggggcaattaaacaactaatgggacttaaacgccaaataaagatcaaatcgagtataatcgttaaagagtaagcactttacgttgaaagatcagcgatgaaagagacaaccccagccgcgatgcccccatgctttgaccgatggtgtcggcggtttgacaattgcttcaaaaacgaagcgcaaaaaaacggcttcagacaatatttagggtctgctgaaaaagtttttcctaggggcagggtgtagggtgtggggtgtggtgcgattcgttggctagaaactagacagtaagacgtttagaggattagccgcttggtaaatgtagtaccttgataactttataaccctacaggtgcgggttagtaataaccttagtcctgtcctctagatgcctagagtgacggcatttcctgctgctttagacttggtacatctgaggtagtgagcgaggaaaaaaaagcggtatctgatagcctaaatcagaaacccgttgagccagaacctatggatagccctggggcgaagatacgaattaaccatcgtcaacacccacgagccaaaaggctgacaggctcgaaacaaaagttaacagagttggggctgatagctcataccactatcagtaaggcattcccgttactctgttgtggacagtatcatcctaagggttcaaccaatggttatagggaacgaagtaaccctgattgactctgcccgttcggggcagtaggaaaccatccgcaagtcaatagagggagaggatgtccttaaaagccaaggctttgagtaatatcaaagatatgctgacaaaggacgggtaactaggaagtctaagcaacaatcaacggtcatatacgccctaaaaccaacaatcttgtctggtggggatacagccaagagggttgaatagacaaggaaataataattcccattattattctactaatgacagtagcctagttactcaggagccggatacggcgaaagtcgtaagtccggttttgaagcagggggtgggaaggcgacttcctgctctactgtaacgggtgtggggtttgaccgattttgagggggtcaattacctaattttcagggaaaaagtccctgaatttacccctgatcactcccatatctggtactttttgaggggaaaaaagtccaaaagtcttatccaacaaggtttttagatttattcagccagccctatttaggaggattattaggggaaagtgagaggaaaaacctcactcaaatggccaataatgccgtcggagtagtttataaccgattacatcactttttgaccga
>62	N operona: 43	first-last	MAE_00620	gene_poz=(601-762)	-	unknown protein	null	/position=44299 - 45660 (44899 - 45060)	/lenght=1362 (162)	/codons=454 (54)	/complement=false	GC-compoz=46.2962962962963%	/LCI1=1.2327044025157232	/LCI2=0.2358490566037736	p_i1=0.19029783661181934	p_i2=0.09877171145546289	/Tai=0.5240175967383169	/Tei=0.1888945403099166	/EEI=2.5096464327223518
tagacagtaagacgtttagaggattagccgcttggtaaatgtagtaccttgataactttataaccctacaggtgcgggttagtaataaccttagtcctgtcctctagatgcctagagtgacggcatttcctgctgctttagacttggtacatctgaggtagtgagcgaggaaaaaaaagcggtatctgatagcctaaatcagaaacccgttgagccagaacctatggatagccctggggcgaagatacgaattaaccatcgtcaacacccacgagccaaaaggctgacaggctcgaaacaaaagttaacagagttggggctgatagctcataccactatcagtaaggcattcccgttactctgttgtggacagtatcatcctaagggttcaaccaatggttatagggaacgaagtaaccctgattgactctgcccgttcggggcagtaggaaaccatccgcaagtcaatagagggagaggatgtccttaaaagccaaggctttgagtaatatcaaagatatgctgacaaaggacgggtaactaggaagtctaagcaacaatcaacggtcatatacgccctaaaaccaacaatcttgtctggtggggatacagccaagagggttgaatagacaaggaaataataattcccattattattctactaatgacagtagcctagttactcaggagccggatacggcgaaagtcgtaagtccggttttgaagcagggggtgggaaggcgacttcctgctctactgtaacgggtgtggggtttgaccgattttgagggggtcaattacctaattttcagggaaaaagtccctgaatttacccctgatcactcccatatctggtactttttgaggggaaaaaagtccaaaagtcttatccaacaaggtttttagatttattcagccagccctatttaggaggattattaggggaaagtgagaggaaaaacctcactcaaatggccaataatgccgtcggagtagtttataaccgattacatcactttttgaccgaatctccctggtcagaccgtcaggtgaatgaatgtcggttgcaagtgatgaaccaatgccgccagacgcaaatcccccgaggattttccctgattgtcgatgactcaggacatcgaaaaagtggcaatctgaccgccggagttggcaggcagtacctaggagaaattggcaagacagacaacggaatagtcgccgtcactacccatctctacgacggcaaaaaaagtgtccccctagacattgaaatttatcaaccggctagttccttagccgaggggaaagaagacaaagaatttaagaagaaaccagagatagcgatagatttaattgaccgga
>63	N operona: 44	first	MAE_00630	gene_poz=(601-1716)	-	transposase	null	/position=44670 - 46985 (45270 - 46385)	/lenght=2316 (1116)	/codons=772 (372)	/complement=false	GC-compoz=43.81720430107527%	/LCI1=1.0530098831985624	/LCI2=0.18436657681940705	p_i1=0.130234392451569	p_i2=0.06943927944003743	/Tai=0.4366906533671344	/Tei=0.16249535149603367	/EEI=3.1913833040254693
agtatcatcctaagggttcaaccaatggttatagggaacgaagtaaccctgattgactctgcccgttcggggcagtaggaaaccatccgcaagtcaatagagggagaggatgtccttaaaagccaaggctttgagtaatatcaaagatatgctgacaaaggacgggtaactaggaagtctaagcaacaatcaacggtcatatacgccctaaaaccaacaatcttgtctggtggggatacagccaagagggttgaatagacaaggaaataataattcccattattattctactaatgacagtagcctagttactcaggagccggatacggcgaaagtcgtaagtccggttttgaagcagggggtgggaaggcgacttcctgctctactgtaacgggtgtggggtttgaccgattttgagggggtcaattacctaattttcagggaaaaagtccctgaatttacccctgatcactcccatatctggtactttttgaggggaaaaaagtccaaaagtcttatccaacaaggtttttagatttattcagccagccctatttaggaggattattaggggaaagtgagaggaaaaacctcactcaaatggccaataatgccgtcggagtagtttataaccgattacatcactttttgaccgaatctccctggtcagaccgtcaggtgaatgaatgtcggttgcaagtgatgaaccaatgccgccagacgcaaatcccccgaggattttccctgattgtcgatgactcaggacatcgaaaaagtggcaatctgaccgccggagttggcaggcagtacctaggagaaattggcaagacagacaacggaatagtcgccgtcactacccatctctacgacggcaaaaaaagtgtccccctagacattgaaatttatcaaccggctagttccttagccgaggggaaagaagacaaagaatttaagaagaaaccagagatagcgatagatttaattgaccggagcttaaccagaggctatcgaccgaaaatcgtcttaatagatgctggttatggcaacaacacaaattttctcaaagccctggaagaaagaaagctaaaatacttaggaggattggcaaaaaatcgaaaagtaattattgaaaaagaagggggtgtggaagaaacaatccagcttgagcaactagcaaaaagcctatcagaaaaggattgggagaaaatcaccctaaatctagataaagaaaaaacggtttgggtagcggtattcagagcgaaaatatctcaactagaaggagaaaggaacttggcgatcgtcatgaatgcaagttcaatggaaaaagccacagaggtggactatttcatcaccaatgtagttgaggcagatacagtaacagcttcgtggatagtgaggacttacaccgaaagaaattgggtggaagtattctaccgagaagccaaaggatggttagggttaagggaatatcaagtcagggataaacgaagcttacttcgtcattttatcctggtgttttgtgcctatacatttatcctgtggcataagttaactgggggattgcaaaggcagtgggcgaatcgacctttaaacacttttgtggaagccttggaagcttttcggacagcgatgtctttccgtttctttgagtggctgaccgagaatcgggatgtgtttgccgcttacaaagccagtttaggctttgtttgggcttgaaatttgtttaagtcccaataacaggagaaaccatgtccgaatctgtggaaacccaagcaacagtagaagcatcaggctgtggctgcggtggtacgcccgaaacccctgaggctgaacgccaaaaactcgaactgagtgccgcaactagcgcaccggtaattcccgtcgcccaaattcccaatcctgtcatcacctctcaaggagtatctatgcccgaaaccactaataaatctgttacccctagccaagctgctgaacctgctggcggaatcgtctatgccattggcagcttgggctatgacttcggctccgaagcccgtcgggacacatttaaacaactgatgccgacagcggtaattggtggtattgaagttccctctaatccctacgatgcccgtcagatggtggattacctggctgacaacctctcggaagctaaatccttaatttggaccctgaacctggaacttacgccaatttacgccattgaaccccttggctctttttcccgcgaagtttatgcggctttacaggaacttctttcgggacaagtgcaagcagaagacagccccgaatatatccagcgtgttagtattcctg
>64	N operona: 44	last	MAE_00640	gene_poz=(601-1671)	-	putative peptidase PatA homolog	null	/position=45818 - 48088 (46418 - 47488)	/lenght=2271 (1071)	/codons=757 (357)	/complement=false	GC-compoz=49.76657329598506%	/LCI1=0.9335205992509363	/LCI2=0.1596441947565543	p_i1=0.09548435782312398	p_i2=0.05625964474760632	/Tai=0.47178252415947997	/Tei=0.15063368027284568	/EEI=3.70510869980584
agaaacaatccagcttgagcaactagcaaaaagcctatcagaaaaggattgggagaaaatcaccctaaatctagataaagaaaaaacggtttgggtagcggtattcagagcgaaaatatctcaactagaaggagaaaggaacttggcgatcgtcatgaatgcaagttcaatggaaaaagccacagaggtggactatttcatcaccaatgtagttgaggcagatacagtaacagcttcgtggatagtgaggacttacaccgaaagaaattgggtggaagtattctaccgagaagccaaaggatggttagggttaagggaatatcaagtcagggataaacgaagcttacttcgtcattttatcctggtgttttgtgcctatacatttatcctgtggcataagttaactgggggattgcaaaggcagtgggcgaatcgacctttaaacacttttgtggaagccttggaagcttttcggacagcgatgtctttccgtttctttgagtggctgaccgagaatcgggatgtgtttgccgcttacaaagccagtttaggctttgtttgggcttgaaatttgtttaagtcccaataacaggagaaaccatgtccgaatctgtggaaacccaagcaacagtagaagcatcaggctgtggctgcggtggtacgcccgaaacccctgaggctgaacgccaaaaactcgaactgagtgccgcaactagcgcaccggtaattcccgtcgcccaaattcccaatcctgtcatcacctctcaaggagtatctatgcccgaaaccactaataaatctgttacccctagccaagctgctgaacctgctggcggaatcgtctatgccattggcagcttgggctatgacttcggctccgaagcccgtcgggacacatttaaacaactgatgccgacagcggtaattggtggtattgaagttccctctaatccctacgatgcccgtcagatggtggattacctggctgacaacctctcggaagctaaatccttaatttggaccctgaacctggaacttacgccaatttacgccattgaaccccttggctctttttcccgcgaagtttatgcggctttacaggaacttctttcgggacaagtgcaagcagaagacagccccgaatatatccagcgtgttagtattcctggacggattactggacgaacagtacgcctgttctcaggacaagttgttcccgtcattgaaccggatagcccccggggaatttatggttggcacgttaatactttagtcagtgcggcaatcgaagctgttggtgcagaacaaacagaagcccaagaaagccaaatgcgccgcactttgagtagtttcctcaaccgcatctactacgatttacgcaatttagggcaaacttcccaagaccgcgccctcaattttgctgcgactaacgctttccaagcagcgcaaactttttctgaggctgtgggtgcggggatggaactcgatagtattaatgtttctaagagtcctttctgtcggctggatagcgattgttgggacgtacagttaaaattcttcgacccggaaaatagccgccgcgctcgtaaagtcttccgttttaccattgatgtcagtgatttaattcctgtcaccttgggcgaagttcgttcctggtcttctccttattagtcctttcccctgcgctgacttctgacttcaagtacaggcgaagcattcggataggaaatctaaggtttcagcgataggttatgcccgaatgcttcgcccctacccccattatttaccccaaaacaaccgtgagacttcccaaacaatctgctcccgtcaaacgaccccattttattcatccccatgaatgcgtcgatattgttcatggagatggcgaagacttggtatctatcctggtgaagttggttcatggagctaactacaatgatccggctcagtttcaataccctcactatggctatctgaaaatgtcctcttttggcggttttcgttattagtcaagggtagaaaatatagtctttattaatctgtcattaaaaggcaatctgccgtaacaaataatgacagcatgagcaacactgaaaacctagattcacctactcacctatcactcccattttatgacggcaattcctgttgatttagtcattgtgattgataccagtgtctccgttaaagcggaggccgaaggattgagtcaggcggcggaaacggcgatcgccaacgcccgttctcactgtccctcagacctgcgagtga
>65	N operona: 45	first-last	MAE_00650	gene_poz=(601-810)	-	hypothetical protein	null	/position=47017 - 48426 (47617 - 47826)	/lenght=1410 (210)	/codons=470 (70)	/complement=false	GC-compoz=44.285714285714285%	/LCI1=1.0193236714975846	/LCI2=0.06666666666666667	p_i1=0.11996673295281532	p_i2=0.014956391473772165	/Tai=0.4659981602538348	/Tei=0.11346075232639495	/EEI=3.087295463512333
ctcaggacaagttgttcccgtcattgaaccggatagcccccggggaatttatggttggcacgttaatactttagtcagtgcggcaatcgaagctgttggtgcagaacaaacagaagcccaagaaagccaaatgcgccgcactttgagtagtttcctcaaccgcatctactacgatttacgcaatttagggcaaacttcccaagaccgcgccctcaattttgctgcgactaacgctttccaagcagcgcaaactttttctgaggctgtgggtgcggggatggaactcgatagtattaatgtttctaagagtcctttctgtcggctggatagcgattgttgggacgtacagttaaaattcttcgacccggaaaatagccgccgcgctcgtaaagtcttccgttttaccattgatgtcagtgatttaattcctgtcaccttgggcgaagttcgttcctggtcttctccttattagtcctttcccctgcgctgacttctgacttcaagtacaggcgaagcattcggataggaaatctaaggtttcagcgataggttatgcccgaatgcttcgcccctacccccattatttaccccaaaacaaccgtgagacttcccaaacaatctgctcccgtcaaacgaccccattttattcatccccatgaatgcgtcgatattgttcatggagatggcgaagacttggtatctatcctggtgaagttggttcatggagctaactacaatgatccggctcagtttcaataccctcactatggctatctgaaaatgtcctcttttggcggttttcgttattagtcaagggtagaaaatatagtctttattaatctgtcattaaaaggcaatctgccgtaacaaataatgacagcatgagcaacactgaaaacctagattcacctactcacctatcactcccattttatgacggcaattcctgttgatttagtcattgtgattgataccagtgtctccgttaaagcggaggccgaaggattgagtcaggcggcggaaacggcgatcgccaacgcccgttctcactgtccctcagacctgcgagtgatctggctggggatcgaaggaacctggaaaaacacccaatttgagcgcacagttcgagactatctaagcaaaacctgtgccattcccgaatcagccttaaaaagccgaaaaaaaggtgaactcccatcagggggagcccaggaagatgcggcgcgggtgatgcaagatcttgccactcattttgattggcggactggggcgaaaagggcgattttttatctaggagatgaagccttagatgcaggcggggacaaaacccttgccaaggatattgaagccgctaaccaggcgattcaaggagctaaaacggcgcaagtgatcattcatacctattgtggt
>66	N operona: 46	first-last	MAE_00660	gene_poz=(601-1560)	-	hypothetical protein	null	/position=47350 - 49509 (47950 - 48909)	/lenght=2160 (960)	/codons=720 (320)	/complement=false	GC-compoz=48.95833333333333%	/LCI1=0.9696969696969697	/LCI2=0.14806687565308255	p_i1=0.10550255581293476	p_i2=0.05033956729247643	/Tai=0.43567425269140525	/Tei=0.1453056105632288	/EEI=3.599474220204248
ttgttgggacgtacagttaaaattcttcgacccggaaaatagccgccgcgctcgtaaagtcttccgttttaccattgatgtcagtgatttaattcctgtcaccttgggcgaagttcgttcctggtcttctccttattagtcctttcccctgcgctgacttctgacttcaagtacaggcgaagcattcggataggaaatctaaggtttcagcgataggttatgcccgaatgcttcgcccctacccccattatttaccccaaaacaaccgtgagacttcccaaacaatctgctcccgtcaaacgaccccattttattcatccccatgaatgcgtcgatattgttcatggagatggcgaagacttggtatctatcctggtgaagttggttcatggagctaactacaatgatccggctcagtttcaataccctcactatggctatctgaaaatgtcctcttttggcggttttcgttattagtcaagggtagaaaatatagtctttattaatctgtcattaaaaggcaatctgccgtaacaaataatgacagcatgagcaacactgaaaacctagattcacctactcacctatcactcccattttatgacggcaattcctgttgatttagtcattgtgattgataccagtgtctccgttaaagcggaggccgaaggattgagtcaggcggcggaaacggcgatcgccaacgcccgttctcactgtccctcagacctgcgagtgatctggctggggatcgaaggaacctggaaaaacacccaatttgagcgcacagttcgagactatctaagcaaaacctgtgccattcccgaatcagccttaaaaagccgaaaaaaaggtgaactcccatcagggggagcccaggaagatgcggcgcgggtgatgcaagatcttgccactcattttgattggcggactggggcgaaaagggcgattttttatctaggagatgaagccttagatgcaggcggggacaaaacccttgccaaggatattgaagccgctaaccaggcgattcaaggagctaaaacggcgcaagtgatcattcatacctattgtggtcaatctaaaagtcgctatcgtcacacgattgaagctgaatatgctcgcgtcgcccaagaaactgggggtcaatctttcaccgctgaaggttctctcagggattttgccacggttctcgaacaaatcatttgtgggagtcaatctcttcctcaaatccccttaaccgaaccgcagaacaacgatacgccaacaactgctttagcaactgacggcgatccacaacctgtattacaacaaactcatggagagcatcaaactatgtctaaatccaaagattctacagaatcagcagccgctgctgcgaatgttactcaacccaccccagaaaaacccaagactgaccaaccagaaacaactgaacctaaaactaaatacattcccgccactggtttagaagattacggacgctggaaaaccatgttcaaagaccgcaaggcgaatcccaatgatccgccgtttcgtcggggtcgaatctggtcttaaactttgtccatttttcctgcaaaactttgtctatttttcccgcaaacaaattgtttaaagttgacaatagttaacagaaaactcttgacaaagatcgtgtaaagcttttagtgttatcgacaactacctttggagtaacttacgatgaaaaccccaaaactgacccctcgcattaccgccccggttcaacgagacaatatcagtaccgttcctagtgatggtaatgtgattacccctgctaccttctgtgatttagccaccaagcaatgttatccctttgcgggtgacgacgcagtgtaatttgttcttcctggcaggtaggcagtctttttttacatgaattgttcgcgcttgcctacctgacaaaaccattaatcttcaggttctatccccaaggcccttaactgttccgctaggcgatcggctcgttgtcgttcctgttcggctcgttgtcgttcccgttcagtagattcctgggaagttaacaacaagttaccttccccatcccaccagcgaagccagggaaagaattgattttggtattctccctgccaaattcctaactctacctttaaaggaacaatgggataatgaccgcgc
>67	N operona: 47	first-last	MAE_00670	gene_poz=(601-756)	-	unknown protein	null	/position=48454 - 49809 (49054 - 49209)	/lenght=1356 (156)	/codons=452 (52)	/complement=false	GC-compoz=48.717948717948715%	/LCI1=0.9019607843137255	/LCI2=0.11764705882352938	p_i1=0.08712476220185138	p_i2=0.035693154350211066	/Tai=0.4607427350591373	/Tei=0.13212383891518997	/EEI=3.4582817311446523
attgaagctgaatatgctcgcgtcgcccaagaaactgggggtcaatctttcaccgctgaaggttctctcagggattttgccacggttctcgaacaaatcatttgtgggagtcaatctcttcctcaaatccccttaaccgaaccgcagaacaacgatacgccaacaactgctttagcaactgacggcgatccacaacctgtattacaacaaactcatggagagcatcaaactatgtctaaatccaaagattctacagaatcagcagccgctgctgcgaatgttactcaacccaccccagaaaaacccaagactgaccaaccagaaacaactgaacctaaaactaaatacattcccgccactggtttagaagattacggacgctggaaaaccatgttcaaagaccgcaaggcgaatcccaatgatccgccgtttcgtcggggtcgaatctggtcttaaactttgtccatttttcctgcaaaactttgtctatttttcccgcaaacaaattgtttaaagttgacaatagttaacagaaaactcttgacaaagatcgtgtaaagcttttagtgttatcgacaactacctttggagtaacttacgatgaaaaccccaaaactgacccctcgcattaccgccccggttcaacgagacaatatcagtaccgttcctagtgatggtaatgtgattacccctgctaccttctgtgatttagccaccaagcaatgttatccctttgcgggtgacgacgcagtgtaatttgttcttcctggcaggtaggcagtctttttttacatgaattgttcgcgcttgcctacctgacaaaaccattaatcttcaggttctatccccaaggcccttaactgttccgctaggcgatcggctcgttgtcgttcctgttcggctcgttgtcgttcccgttcagtagattcctgggaagttaacaacaagttaccttccccatcccaccagcgaagccagggaaagaattgattttggtattctccctgccaaattcctaactctacctttaaaggaacaatgggataatgaccgcgctgattaggagtcattttttggtaacgaccattaactaactggtacatctcgatctgggccttgttaacttcataaatcccataaaaaggaatttgaatcgctcgctcatagatccaaaatttacccttaacaggcgttttatcccgttcttcttcaccattgcccgagacaaattctaaggcaatgactggttcaatggtttctttccacatcacgaaggaacgccggacttgaccctcaatcgttgtggggacatggggaacataaaaccaatcgggagcaacagcacccttttctagg
>68	N operona: 48	first-last	MAE_00680	gene_poz=(601-1383)	-	hypothetical protein	null	/position=48681 - 50663 (49281 - 50063)	/lenght=1983 (783)	/codons=661 (261)	/complement=true	GC-compoz=46.10472541507024%	/LCI1=1.0717948717948718	/LCI2=0.1414102564102564	p_i1=0.1361098246180467	p_i2=0.04701675539066185	/Tai=0.4129018266582909	/Tei=0.14231507985159567	/EEI=3.3367504923196694
aataaattcgtgagctatccgctttgagttggatgacaagcggcacaatggataatattaactccctgttcaatagcggtactaattgcgcgagaaagattgaggggattaataaaatcttcgttgctataggcgatgggaatattaattacagtagcgttaggagcaatcccttctacaggtgaatctggctggccgcaaatggtgctgataatatggttagcatggaagcgcaaatgcaaactctggaggatgttttcatcgggaatcgcttctttcaacatatcacctttttcttcatcacttttggcacttttttctacatctaaaaaggcttgtaagtgttgcggatcgatgggaaattcttgcgaccaatagggatcaaggcgggtaatatttgctccttgaaagcaggcgcaatctaagtcaatcggtccatcaagaacggcgattttgatgcgtggatcgccttttgtctgggagcgaagagcggtcattccggggatagcattgagatcaggcatagtttttgcaggttttcaagaacagttatagaataaaagctagataacaaaaataggggaattaaagatgagttcaatgaccccaacggcacaaccctcaaccacaattcaggacccttctgcaacggtttattgcgattcccctttacccgatcacacccaactccccgataaagatggaagttttgtgaaaaactatcaagagcctccccaggcagaccttttaacggatacgatcacgcccattttggacaaattacatcctgacggtaattactgtctgggtcgagattgtgggatttattggcgattgccagagtatccagaatccctagaaaagggtgctgttgctcccgattggttttatgttccccatgtccccacaacgattgagggtcaagtccggcgttccttcgtgatgtggaaagaaaccattgaaccagtcattgccttagaatttgtctcgggcaatggtgaagaagaacgggataaaacgcctgttaagggtaaattttggatctatgagcgagcgattcaaattcctttttatgggatttatgaagttaacaaggcccagatcgagatgtaccagttagttaatggtcgttaccaaaaaatgactcctaatcagcgcggtcattatcccattgttcctttaaaggtagagttaggaatttggcagggagaataccaaaatcaattctttccctggcttcgctggtgggatggggaaggtaacttgttgttaacttcccaggaatctactgaacgggaacgacaacgagccgaacaggaacgacaacgagccgatcgcctagcggaacagttaagggccttggggatagaacctgaagattaatggttttgtcaggtaggcaagcgcgaacaattcatgtaaaaaaagactgcctacctgccaggaagaacaaattacactgcgtcgtcacccgcaaagggataacattgcttggtggctaaatcacagaaggtagcaggggtaatcacattaccatcactaggaacggtactgatattgtctcgttgaaccggggcggtaatgcgaggggtcagttttggggttttcatcgtaagttactccaaaggtagttgtcgataacactaaaagctttacacgatctttgtcaagagttttctgttaactattgtcaactttaaacaatttgtttgcgggaaaaatagacaaagttttgcaggaaaaatggacaaagtttaagaccagattcgaccccgacgaaacggcggatcattgggattcgccttgcggtctttgaacatggttttccagcgtccgtaatcttctaaaccagtggcgggaatgtatttagttttaggttcagttgtttctggttggtcagtcttgggtttttctggggtgggttgagtaacattcgcagcagcggctgctgattctgtagaatctttggatttagacatagtt
>69	N operona: 49	first-last	MAE_00690	gene_poz=(601-1110)	-	putative peptidase PatG homolog	null	/position=49540 - 51249 (50140 - 50649)	/lenght=1710 (510)	/codons=570 (170)	/complement=false	GC-compoz=44.31372549019608%	/LCI1=1.0946745562130178	/LCI2=0.1420118343195267	p_i1=0.14340472470757118	p_i2=0.04731450335594477	/Tai=0.4149795571202083	/Tei=0.1425830530203503	/EEI=3.3677582652142206
ttaactaactggtacatctcgatctgggccttgttaacttcataaatcccataaaaaggaatttgaatcgctcgctcatagatccaaaatttacccttaacaggcgttttatcccgttcttcttcaccattgcccgagacaaattctaaggcaatgactggttcaatggtttctttccacatcacgaaggaacgccggacttgaccctcaatcgttgtggggacatggggaacataaaaccaatcgggagcaacagcacccttttctagggattctggatactctggcaatcgccaataaatcccacaatctcgacccagacagtaattaccgtcaggatgtaatttgtccaaaatgggcgtgatcgtatccgttaaaaggtctgcctggggaggctcttgatagtttttcacaaaacttccatctttatcggggagttgggtgtgatcgggtaaaggggaatcgcaataaaccgttgcagaagggtcctgaattgtggttgagggttgtgccgttggggtcattgaactcatctttaattcccctatttttgttatctagcttttattctataactgttcttgaaaacctgcaaaaactatgcctgatctcaatgctatccccggaatgaccgctcttcgctcccagacaaaaggcgatccacgcatcaaaatcgccgttcttgatggaccgattgacttagattgcgcctgctttcaaggagcaaatattacccgccttgatccctattggtcgcaagaatttcccatcgatccgcaacacttacaagcctttttagatgtagaaaaaagtgccaaaagtgatgaagaaaaaggtgatatgttgaaagaagcgattcccgatgaaaacatcctccagagtttgcatttgcgcttccatgctaaccatattatcagcaccatttgcggccagccagattcacctgtagaagggattgctcctaacgctactgtaattaatattcccatcgcctatagcaacgaagattttattaatcccctcaatctttctcgcgcaattagtaccgctattgaacagggagttaatattatccattgtgccgcttgtcatccaactcaaagcggatagctcacgaatttattgataaagcaattcgtcaagctcaagctaataatatcctggtgattgcccccggaggtaatgataagggagagtgttggtgtgttcctgcggtattagaaaatgtcctggcggtgggagcgatgaaagatacaggcgagccatttaaatttagtaattttggtggtaaatatgcaactcaagggattctcgctccaggagagaatattttaggcgctcaacccgcaactgatgaccccattcgcaaaaaagggactagctgcgccgctcccattgtgacaggaacagccgctttattgatgagtttacaattagaacagggtttatctcctgatgctgaagcagtaagggccgccttgattaatagtgccatcccctgcgatcctaatgaagtagaagaaccagaacgctgtttattaggaaaaattaatattgcgggtgcttatgaactgctgacgggagagaaattacaaactgttgaagcggataacaatttgtcgaataatatcatagaatcggcggtaattccgatgacagtgacaacctcggttatcccatctaatacaaccgagatggcgactcagggaa
>70	N operona: 50	first-last	MAE_00700	gene_poz=(601-2052)	-	putative peptidase PatG homolog	null	/position=50184 - 52835 (50784 - 52235)	/lenght=2652 (1452)	/codons=884 (484)	/complement=false	GC-compoz=42.35537190082644%	/LCI1=1.1276742581090407	/LCI2=0.15093167701863358	p_i1=0.1541828353312266	p_i2=0.05178822367314831	/Tai=0.3953362767719173	/Tei=0.1466094013058335	/EEI=3.4291749913740692
ccagacaaaaggcgatccacgcatcaaaatcgccgttcttgatggaccgattgacttagattgcgcctgctttcaaggagcaaatattacccgccttgatccctattggtcgcaagaatttcccatcgatccgcaacacttacaagcctttttagatgtagaaaaaagtgccaaaagtgatgaagaaaaaggtgatatgttgaaagaagcgattcccgatgaaaacatcctccagagtttgcatttgcgcttccatgctaaccatattatcagcaccatttgcggccagccagattcacctgtagaagggattgctcctaacgctactgtaattaatattcccatcgcctatagcaacgaagattttattaatcccctcaatctttctcgcgcaattagtaccgctattgaacagggagttaatattatccattgtgccgcttgtcatccaactcaaagcggatagctcacgaatttattgataaagcaattcgtcaagctcaagctaataatatcctggtgattgcccccggaggtaatgataagggagagtgttggtgtgttcctgcggtattagaaaatgtcctggcggtgggagcgatgaaagatacaggcgagccatttaaatttagtaattttggtggtaaatatgcaactcaagggattctcgctccaggagagaatattttaggcgctcaacccgcaactgatgaccccattcgcaaaaaagggactagctgcgccgctcccattgtgacaggaacagccgctttattgatgagtttacaattagaacagggtttatctcctgatgctgaagcagtaagggccgccttgattaatagtgccatcccctgcgatcctaatgaagtagaagaaccagaacgctgtttattaggaaaaattaatattgcgggtgcttatgaactgctgacgggagagaaattacaaactgttgaagcggataacaatttgtcgaataatatcatagaatcggcggtaattccgatgacagtgacaacctcggttatcccatctaatacaaccgagatggcgactcagggaataactataacccccccaacagcagcgacaatagaactggcgatcgctcctagcaatgcttcagaaaatgtttcctcaactggattaatacaaaataatcaaacaaataaaaatattgtctttaatagtgtcgttcctagtcaacgttcaaacctcgtttatgtgttaggaactttaggttatgacttcggaacagaagcgcgtcgggacacctttaaacaattaatgccaagcatcacgatcgataatcttgaattaccatccaatccctacgatgcgcggcaaatggtagattatttagaaagtaatctatcagaaactaagtctttaatttggacagtcaatttagaactaactcccatatatgcgattaaaccagtgggagcttttgccgccgacatttatcaagtcatccaatatatgttagcgggtcaaatattaccagaatctgacgaagattatgtggaaagggtgagtatccccggtatgctgaccgaggaaactgtgaaacttttttctggtcaaattgttcccgtcatcaaggttaatagtcccaggggaatgtatggctggaaagttaatactttgattgaatcagcgctagaaactgttagcgcagaacatgaaatcgccgatgaagcgaggatgcggcgttctctgaccagtttcttgaatcgcatttattatgacttacgcaatgtcggacaaatcgcccgggatcgcgctttaaattttgcagctactaacgcttttcaagctgtacaaaccttctcccaagcagtagcgctgggaatggaactacacagcattgaagtggaaaaaagccctttttgtcgctatggtagtgaatgctgggatgtgaaattaaaattcttcgatcccgaaaatggtctgcgggccaaacgagtttttcgctttaccattgatgtcagcgatcgcacccctgtaactttaggtgaagtgcgttcttgggctgtttctaaatagcctgagtctgctaagtaagtagttataattaaattgaagatagattttgcctctgatcccccctgccccccttaataaggggggtgccgataggcggggggatcccccctgccccccttgataaggggggtgtctgacaacttttaacacctacctacttaagtacctaagcaaaattgattaaccaataaggccagggttaacttgtcaaaattgtaccaaatgtacttagcaaaaatgtcgctcaaattcaattataattaacttcttattcaaaattttagttaattatgcgttacaaacttttaggtaatagtggtctgcgagtttccgaactatgtctaggaacgatgacattcgggcaagattggggttgggggtcggataaagaggaaagtcgggcggtttttcaggcttttgcggaagcggggggcaattttctcgatacggccaatatctacacaaacggaaccagtgaaacattagtgggggaatttgtcaagggcgatcgagaaaaatgggtaatcgccacgaaatattctctcaacacgcgccccggcgatgtcaatgcttgcggaaatcatcgaaaaaacctctttc
>71	N operona: 51	first	MAE_00710	gene_poz=(601-1626)	-	putative aldo/keto reductase	null	/position=51926 - 54151 (52526 - 53551)	/lenght=2226 (1026)	/codons=742 (342)	/complement=false	GC-compoz=47.368421052631575%	/LCI1=1.0009775171065494	/LCI2=0.15747800586510263	p_i1=0.11452529360981956	p_i2=0.05513889609713529	/Tai=0.44443175803442814	/Tei=0.14962500648742177	/EEI=3.6230916461710474
catttattatgacttacgcaatgtcggacaaatcgcccgggatcgcgctttaaattttgcagctactaacgcttttcaagctgtacaaaccttctcccaagcagtagcgctgggaatggaactacacagcattgaagtggaaaaaagccctttttgtcgctatggtagtgaatgctgggatgtgaaattaaaattcttcgatcccgaaaatggtctgcgggccaaacgagtttttcgctttaccattgatgtcagcgatcgcacccctgtaactttaggtgaagtgcgttcttgggctgtttctaaatagcctgagtctgctaagtaagtagttataattaaattgaagatagattttgcctctgatcccccctgccccccttaataaggggggtgccgataggcggggggatcccccctgccccccttgataaggggggtgtctgacaacttttaacacctacctacttaagtacctaagcaaaattgattaaccaataaggccagggttaacttgtcaaaattgtaccaaatgtacttagcaaaaatgtcgctcaaattcaattataattaacttcttattcaaaattttagttaattatgcgttacaaacttttaggtaatagtggtctgcgagtttccgaactatgtctaggaacgatgacattcgggcaagattggggttgggggtcggataaagaggaaagtcgggcggtttttcaggcttttgcggaagcggggggcaattttctcgatacggccaatatctacacaaacggaaccagtgaaacattagtgggggaatttgtcaagggcgatcgagaaaaatgggtaatcgccacgaaatattctctcaacacgcgccccggcgatgtcaatgcttgcggaaatcatcgaaaaaacctctttcaagcggtagaagctagtttaaagcgtttaggcactgattacatcgatttactctggcttcatatttgggactctctcactcctatcgaggaagtgatgcgcgctttcgatgatttggtcaggatgggaaaagtcctttatattggcatttctgacagtcctgcttggattgtctctcaagggaacaccctggccaccctacggggatggacaccctttatcggactacaaatagaatattctctcaaggaacgcacccccgaacgggaattattgcccatggccaaagcattaaatatcggggtgacagcttggagtcccctgggaggaggagttttaacgggaaaatataatcaacccaaccccgtcgatggtcgtttaagcatgaccgaccaaccttttcaaattctcgatcgcgatctgaaaattgccgagaccgccctagagattgccagagaaatcggcaaatcaccggcacaggtggcgttaaattggctcagaaatcgccctaactccgtaattcccatcattggcgctcgaaaattgtcccaattgcaggataatttagcctgtgtggactttaacctgactggggaacagctgcaacgactcgataatatcagtgccatttccctcggttttccccacgaacttttagccagtcaatttgtttgcgatatcctattaggaggagtagcagcacaattggatcgatgatggaagtctttgtttatggaaccctgaaacccaaggaaagtaactattctgcctactgtgcaggaaaagtgatcaactctaaaaccgtctacacaagggggcatttataccatcttaccgccctcggttatcccggactgaccgagggcgagggctgggtgaaaggaattttattgacttttaacgcagattatgatctggggcttttggatggtttggaagattatcaacccggcagagatgcagaagaaaacgagtatcagcgtcgcagaattcctatttataatctagagcgagaattaatcggcgaagcttggggatatatgatgacaccggcaaaaatagcttttcatggcggtatttggctgccttccggttggtggaccagtagcgatcgagaatagggatgagggggccgattctgttaagatatacaaattaaaagcttaatcgtgaaaaaattatgtatctactcctagaagtggccagtggcaaattccccgtttattttgtggcagtttatgtggtcggttttctcgctgctgtcaccatcggttcgatcgcttggtacaattctaaacgcccggtcggttgggaaga
>72	N operona: 51	last	MAE_00720	gene_poz=(601-1005)	-	hypothetical protein	null	/position=52951 - 54555 (53551 - 53955)	/lenght=1605 (405)	/codons=535 (135)	/complement=false	GC-compoz=45.67901234567901%	/LCI1=0.8855721393034826	/LCI2=0.23308457711442784	p_i1=0.08292787700085859	p_i2=0.09714339406355137	/Tai=0.39548062856855837	/Tei=0.18742905465719623	/EEI=3.6899092761339216
ggtcaggatgggaaaagtcctttatattggcatttctgacagtcctgcttggattgtctctcaagggaacaccctggccaccctacggggatggacaccctttatcggactacaaatagaatattctctcaaggaacgcacccccgaacgggaattattgcccatggccaaagcattaaatatcggggtgacagcttggagtcccctgggaggaggagttttaacgggaaaatataatcaacccaaccccgtcgatggtcgtttaagcatgaccgaccaaccttttcaaattctcgatcgcgatctgaaaattgccgagaccgccctagagattgccagagaaatcggcaaatcaccggcacaggtggcgttaaattggctcagaaatcgccctaactccgtaattcccatcattggcgctcgaaaattgtcccaattgcaggataatttagcctgtgtggactttaacctgactggggaacagctgcaacgactcgataatatcagtgccatttccctcggttttccccacgaacttttagccagtcaatttgtttgcgatatcctattaggaggagtagcagcacaattggatcgatgatggaagtctttgtttatggaaccctgaaacccaaggaaagtaactattctgcctactgtgcaggaaaagtgatcaactctaaaaccgtctacacaagggggcatttataccatcttaccgccctcggttatcccggactgaccgagggcgagggctgggtgaaaggaattttattgacttttaacgcagattatgatctggggcttttggatggtttggaagattatcaacccggcagagatgcagaagaaaacgagtatcagcgtcgcagaattcctatttataatctagagcgagaattaatcggcgaagcttggggatatatgatgacaccggcaaaaatagcttttcatggcggtatttggctgccttccggttggtggaccagtagcgatcgagaatagggatgagggggccgattctgttaagatatacaaattaaaagcttaatcgtgaaaaaattatgtatctactcctagaagtggccagtggcaaattccccgtttattttgtggcagtttatgtggtcggttttctcgctgctgtcaccatcggttcgatcgcttggtacaattctaaacgcccggtcggttgggaagatgcccaaagacccgatattgtccccgaagtgaagacagaggtggattctgattctcaatcctagaaaaaggcagtgatcagttattttagccgtcagctttttctcccttctcagcaatcaggttggttgggattgacccttggctgcggacaagggactaaagacctgactaggcggttatttcaggcatttccgcccttcctgccgaacagaaacagataaatcaaccaaggtcgatcgcaaatcgctatgatagaatattgggtctttaatttccgtcccctcctcctcttatgaaactgcctgtcgtcgctatcatcgaaaatttgggtctgaaaccccgccgttttacggcggctttgctgttaaatattagcacatttacgaaatatatgctaaaata
>73	N operona: 52	first-last	MAE_00730	gene_poz=(601-801)	-	hypothetical protein	null	/position=53415 - 54815 (54015 - 54215)	/lenght=1401 (201)	/codons=467 (67)	/complement=false	GC-compoz=48.756218905472636%	/LCI1=0.8484848484848485	/LCI2=0.12121212121212122	p_i1=0.07380454866382694	p_i2=0.0373344882175689	/Tai=0.4604827989082263	/Tei=0.13360103939581203	/EEI=4.445071228276101
ttaacctgactggggaacagctgcaacgactcgataatatcagtgccatttccctcggttttccccacgaacttttagccagtcaatttgtttgcgatatcctattaggaggagtagcagcacaattggatcgatgatggaagtctttgtttatggaaccctgaaacccaaggaaagtaactattctgcctactgtgcaggaaaagtgatcaactctaaaaccgtctacacaagggggcatttataccatcttaccgccctcggttatcccggactgaccgagggcgagggctgggtgaaaggaattttattgacttttaacgcagattatgatctggggcttttggatggtttggaagattatcaacccggcagagatgcagaagaaaacgagtatcagcgtcgcagaattcctatttataatctagagcgagaattaatcggcgaagcttggggatatatgatgacaccggcaaaaatagcttttcatggcggtatttggctgccttccggttggtggaccagtagcgatcgagaatagggatgagggggccgattctgttaagatatacaaattaaaagcttaatcgtgaaaaaattatgtatctactcctagaagtggccagtggcaaattccccgtttattttgtggcagtttatgtggtcggttttctcgctgctgtcaccatcggttcgatcgcttggtacaattctaaacgcccggtcggttgggaagatgcccaaagacccgatattgtccccgaagtgaagacagaggtggattctgattctcaatcctagaaaaaggcagtgatcagttattttagccgtcagctttttctcccttctcagcaatcaggttggttgggattgacccttggctgcggacaagggactaaagacctgactaggcggttatttcaggcatttccgcccttcctgccgaacagaaacagataaatcaaccaaggtcgatcgcaaatcgctatgatagaatattgggtctttaatttccgtcccctcctcctcttatgaaactgcctgtcgtcgctatcatcgaaaatttgggtctgaaaccccgccgttttacggcggctttgctgttaaatattagcacatttacgaaatatatgctaaaatatgagacatggaaaaagcctattcttaccgattttaccccacacccgaacaagagtcgctattgcggcgcacattgggctgtgtaagattagtttacaacaaagctctccatgtcagaacacaagcatggtacgaaaagcaagaaagagtaggctacgctcaaacttcttcaatgttgaccgattggaaaaaacaagaagaattagactttttaaacgaagtaagctgtgtacctttacaacaagggttaagacacctaca
>74	N operona: 53	first-last	MAE_00740	gene_poz=(601-1644)	-	transposase	null	/position=53962 - 56205 (54562 - 55605)	/lenght=2244 (1044)	/codons=748 (348)	/complement=false	GC-compoz=39.46360153256705%	/LCI1=1.1633045148895294	/LCI2=0.10086455331412104	p_i1=0.1661407304638384	p_i2=0.028270135443211792	/Tai=0.4009873909530447	/Tei=0.12544312189889062	/EEI=2.867429342130488
gggggccgattctgttaagatatacaaattaaaagcttaatcgtgaaaaaattatgtatctactcctagaagtggccagtggcaaattccccgtttattttgtggcagtttatgtggtcggttttctcgctgctgtcaccatcggttcgatcgcttggtacaattctaaacgcccggtcggttgggaagatgcccaaagacccgatattgtccccgaagtgaagacagaggtggattctgattctcaatcctagaaaaaggcagtgatcagttattttagccgtcagctttttctcccttctcagcaatcaggttggttgggattgacccttggctgcggacaagggactaaagacctgactaggcggttatttcaggcatttccgcccttcctgccgaacagaaacagataaatcaaccaaggtcgatcgcaaatcgctatgatagaatattgggtctttaatttccgtcccctcctcctcttatgaaactgcctgtcgtcgctatcatcgaaaatttgggtctgaaaccccgccgttttacggcggctttgctgttaaatattagcacatttacgaaatatatgctaaaatatgagacatggaaaaagcctattcttaccgattttaccccacacccgaacaagagtcgctattgcggcgcacattgggctgtgtaagattagtttacaacaaagctctccatgtcagaacacaagcatggtacgaaaagcaagaaagagtaggctacgctcaaacttcttcaatgttgaccgattggaaaaaacaagaagaattagactttttaaacgaagtaagctgtgtacctttacaacaagggttaagacacctacaaacagctttcactaatttctttgctggtcgtactaagtatcctaactttaagaaaaaacatcagggaggaagtgccgaatttaccaaatctgcttttaaatttaaagacagacaagtctatttagctaaatgcacagaacctttacctattcgatggtcaagacaaataccagaaagctgtgaaccaagcacagtaacagtcagattacatccatctggacgttggcatatttcaattagatttgatgacccaacgattaagccattaccagtaacagataaagccatcggaattgacttaggaattagtagcctcgtgattaccagcgatggcgataaagtatctaatcctaagcattttaacaagcattatcagagactgcgaaaggcccaaaaaagcctttctagaaaacagaaagggtcaaaaaatcgggaaaaagcaagaatcaaagtagccaagattcacgctcaaatcaccgatagtagaaaagaccatttacacaagctaaccactcaattagttcgtgaaaaccaaacgattgtggttgagaatttagccgtcaagaatatggtcaaaaacccgaaattatctcaggcaatatctgatgtaagctggggagaaatcactcgacaattagcctataaatgccgttggtatgggagaaactacatcgaaatagatagatggtttcctagctctaaaaggtgtagtaattgcgggtatattgcccttgaaaatgccgttaaatgttcgagaatgggattgtccagactgtgggacgcaccatgaccgagatattaacgccagtaaaaatattttggccgcagggcttgcggtgtcagtctgtagagcgaccataagaccagaacagagtaaatctgttaaggcaggtgcgaaaaatccttcgggaaagaagcagaaacccaaatcgtgaggtttgggaatcgccgtccgttttacggcggcgaggatgtcaagtagtcatggaaaatgttcctgaaattttgaaagcttatggcggtatcatcagagatgaaattgtagcacatttagaatcttggggttatcaagtagttactacttccctaaacgccgcttattatggagtgccacaaactcgctcaagagccttttttttagctagtctagagcgtttaccatcccttccccaagcaactcattctggtgatatcagaagtgattataaagctgtaaaatcttggacacagcttactttactagaaccaaatattgccccagttactactgttaaagatgccattagtgatttacctactttagaagcaggacaagcttatgatcacgaaatttatactagggaacccgagaccatatatcaacagaagatgcgtgagcaaagtcaaaaaa
>75	N operona: 54	first-last	MAE_00750	gene_poz=(601-1386)	-	cytosine specific DNA methyltransferase	null	/position=55200 - 57185 (55800 - 56585)	/lenght=1986 (786)	/codons=662 (262)	/complement=false	GC-compoz=40.0763358778626%	/LCI1=1.0332056194125159	/LCI2=0.13461047254150704	p_i1=0.12415535898661374	p_i2=0.04368762630612837	/Tai=0.33075256909457085	/Tei=0.13931886367551555	/EEI=3.5602536950784263
aaaggcccaaaaaagcctttctagaaaacagaaagggtcaaaaaatcgggaaaaagcaagaatcaaagtagccaagattcacgctcaaatcaccgatagtagaaaagaccatttacacaagctaaccactcaattagttcgtgaaaaccaaacgattgtggttgagaatttagccgtcaagaatatggtcaaaaacccgaaattatctcaggcaatatctgatgtaagctggggagaaatcactcgacaattagcctataaatgccgttggtatgggagaaactacatcgaaatagatagatggtttcctagctctaaaaggtgtagtaattgcgggtatattgcccttgaaaatgccgttaaatgttcgagaatgggattgtccagactgtgggacgcaccatgaccgagatattaacgccagtaaaaatattttggccgcagggcttgcggtgtcagtctgtagagcgaccataagaccagaacagagtaaatctgttaaggcaggtgcgaaaaatccttcgggaaagaagcagaaacccaaatcgtgaggtttgggaatcgccgtccgttttacggcggcgaggatgtcaagtagtcatggaaaatgttcctgaaattttgaaagcttatggcggtatcatcagagatgaaattgtagcacatttagaatcttggggttatcaagtagttactacttccctaaacgccgcttattatggagtgccacaaactcgctcaagagccttttttttagctagtctagagcgtttaccatcccttccccaagcaactcattctggtgatatcagaagtgattataaagctgtaaaatcttggacacagcttactttactagaaccaaatattgccccagttactactgttaaagatgccattagtgatttacctactttagaagcaggacaagcttatgatcacgaaatttatactagggaacccgagaccatatatcaacagaagatgcgtgagcaaagtcaaaaaattgttaatcatattgcccgtgctttaacaccaattcaaatgtcaagagtgcaaattctggcggaaggacaagatgcgagagatttacctgctgaattagcaccgaaaaaacactatagcggggcctatggtcgactttcttgggataaaccagcaagaacaattacaaggtggttttttcatcccggttctggcagattttttcatccgacccagaatcggacaatcacaattcgtgaagcagcaagattacattcttatcccgatcattttcactttttagggacttatactgatatggcctctcaaattggagaatctgtgccaccactgttaggcaaagtggtagcagactctatgggacaaaatcttgagtattagtttgggtttgtagcgctgcaaaaattgtctccacatatcgatctattgtcagacgagttctctcaattctcagacgaatagcggcagcggggattgttctgcttctaaacaactgtttctgatttttgtaccaaactaactgagttttgccagcgatgcttccctgtaaacctgcccctactcccccagtttttttatctattgcccatgcccaagaaaaaacattaggatcaagaggattaagggggtattcacagtaaacatattcattgccctctcggttttttagcaatattccctcatagctgttgatgacattttgagcagtttgactggagcgaatcttctcgttccagtgttgaataatagcggttcccagttgtgcgggggaagattgcagattcaaagagggaaccccaagttgaatggcttttttgataatatctgctcgttgaattacgaacaaaaaggtattatctgtagttagggtctgctgaaaaagtttttcgtgggggcagggtgtggggtgtggggtgtggggtgtagggttttaccgattttgaggtagtcagttacctggggtctgctgaaaaagttttt
>76	N operona: 55	first-last	MAE_00760	gene_poz=(601-1032)	-	unknown protein	null	/position=55960 - 57591 (56560 - 56991)	/lenght=1632 (432)	/codons=544 (144)	/complement=true	GC-compoz=42.36111111111111%	/LCI1=1.0885780885780887	/LCI2=0.0846153846153846	p_i1=0.14144635970872213	p_i2=0.02161122099490675	/Tai=0.36385807128521697	/Tei=0.11945009889541608	/EEI=3.5027674276518947
ctgccctaggcagaagcaaactactctacgatgcagtggacagtaaaactgccagtggttggtcgctaaaatctctacaactgaatagtttaactagggctggctgaataaatctaaaaaccttgttggataaggcttttagactttttttccctcaaaaagtgcctaccattggagtgatcggggggaaaattcctagactttttccctgaaaattaggtagggctggctgaataaatctaaaaaccttgctggataagacttttagacttttttgaaatccaaaagtaccagatatgggagtgatcagggggaaattcagggactttttccctgaaaattaggtaattgaccccctcaaaatcggtaaaaccccacaccccacaccctacaccctgcccctaggaaaaactttttcagcagaccccaggtaactgactacctcaaaatcggtaaaaccctacaccccacaccccacaccccacaccctgcccccacgaaaaactttttcagcagaccctaactacagataatacctttttgttcgtaattcaacgagcagatattatcaaaaaagccattcaacttggggttccctctttgaatctgcaatcttcccccgcacaactgggaaccgctattattcaacactggaacgagaagattcgctccagtcaaactgctcaaaatgtcatcaacagctatgagggaatattgctaaaaaaccgagagggcaatgaatatgtttactgtgaatacccccttaatcctcttgatcctaatgttttttcttgggcatgggcaatagataaaaaaactgggggagtaggggcaggtttacagggaagcatcgctggcaaaactcagttagtttggtacaaaaatcagaaacagttgtttagaagcagaacaatccccgctgccgctattcgtctgagaattgagagaactcgtctgacaatagatcgatatgtggagacaatttttgcagcgctacaaacccaaactaatactcaagattttgtcccatagagtctgctaccactttgcctaacagtggtggcacagattctccaatttgagaggccatatcagtataagtccctaaaaagtgaaaatgatcgggataagaatgtaatcttgctgcttcacgaattgtgattgtccgattctgggtcggatgaaaaaatctgccagaaccgggatgaaaaaaccaccttgtaattgttcttgctggtttatcccaagaaagtcgaccataggccccgctatagtgttttttcggtgctaattcagcaggtaaatctctcgcatcttgtccttccgccagaatttgcactcttgacatttgaattggtgttaaagcacgggcaatatgattaacaattttttgactttgctcacgcatcttctgttgatatatggtctcgggttccctagtataaatttcgtgatcataagcttgtcctgcttctaaagtaggtaaatcactaatggcatctttaacagtagtaactggggcaatatttggttctagtaaagtaagctgtgtccaagattttacagctttataatcacttctgatatcaccagaatgagttgcttggggaagggatggtaaacgctctagac
>77	N operona: 56	first-last	MAE_00770	gene_poz=(601-843)	-	unknown protein	null	/position=56885 - 58327 (57485 - 57727)	/lenght=1443 (243)	/codons=481 (81)	/complement=true	GC-compoz=43.62139917695473%	/LCI1=1.05	/LCI2=0.09416666666666668	p_i1=0.12930277978572502	p_i2=0.025458161331414524	/Tai=0.3959120634992085	/Tei=0.12291234519827308	/EEI=3.383548665095249
gctcggtaaatcctcatcactgtacccatatttagagattaattgctttcggacttcggccgcactcagtctcacataaagcctttggcttttaaaacttgggtcagtttggctttgagaatccactaaacttttgatgttttccaatagaaaaggtaaatgttcttctgcttttttccgccccttagctgaatgattatcaacacaaataatacctctttttagttctttaattcctttacgaatagtagttcgattccagcctaactcctgtgcagcaagggtttgtcccccatagcctaattctaagactgtttgggccatgaatcttcttttagctgcaccttttaattgaagtgcagtttcactgagcaatttcttgagggaatcagttaattccatatacacttacaaagaaaaacttgattaataatgtacaggattaattctactacaaaattggaaggaggaggcaaccatcgacccctacctcctacactccgagaatgattattattcttgagcatgaatagtttattttttggaagtccctaggtctgaggatgagtgaatttttgtattccgtagaggaatccctaagtgttaacgaacgacgagactaaaagactaaagcaggccattctagccgcaattgcctcaccattgattggctcgatcgaggattatagctgggaagcaatttttcattatatcaagaatattcctttatccgatcctgccctaggcagaagcaaactactctacgatgcagtggacagtaaaactgccagtggttggtcgctaaaatctctacaactgaatagtttaactagggctggctgaataaatctaaaaaccttgttggataaggcttttagactttttttccctcaaaaagtgcctaccattggagtgatcggggggaaaattcctagactttttccctgaaaattaggtagggctggctgaataaatctaaaaaccttgctggataagacttttagacttttttgaaatccaaaagtaccagatatgggagtgatcagggggaaattcagggactttttccctgaaaattaggtaattgaccccctcaaaatcggtaaaaccccacaccccacaccctacaccctgcccctaggaaaaactttttcagcagaccccaggtaactgactacctcaaaatcggtaaaaccctacaccccacaccccacaccccacaccctgcccccacgaaaaactttttcagcagaccctaactacagataatacctttttgttcgtaattcaacgagcagatattatcaaaaaagccattcaacttggggttccctctttgaatctgcaatcttcccccgcacaactgggaaccgctattattcaacactggaacgagaagattcgctccagtcaaactgctcaaaatgtcatcaacagctatga
>78	N operona: 57	first	MAE_00780	gene_poz=(601-1113)	-	transposase	null	/position=57326 - 59038 (57926 - 58438)	/lenght=1713 (513)	/codons=571 (171)	/complement=false	GC-compoz=38.01169590643275%	/LCI1=1.2529411764705882	/LCI2=0.10725490196078434	p_i1=0.1975368774961278	p_i2=0.031035341501046265	/Tai=0.329019656592232	/Tei=0.12793180735094165	/EEI=3.2570401878078785
aaaagtcttatccagcaaggtttttagatttattcagccagccctacctaattttcagggaaaaagtctaggaattttccccccgatcactccaatggtaggcactttttgagggaaaaaaagtctaaaagccttatccaacaaggtttttagatttattcagccagccctagttaaactattcagttgtagagattttagcgaccaaccactggcagttttactgtccactgcatcgtagagtagtttgcttctgcctagggcaggatcggataaaggaatattcttgatataatgaaaaattgcttcccagctataatcctcgatcgagccaatcaatggtgaggcaattgcggctagaatggcctgctttagtcttttagtctcgtcgttcgttaacacttagggattcctctacggaatacaaaaattcactcatcctcagacctagggacttccaaaaaataaactattcatgctcaagaataataatcattctcggagtgtaggaggtaggggtcgatggttgcctcctccttccaattttgtagtagaattaatcctgtacattattaatcaagtttttctttgtaagtgtatatggaattaactgattccctcaagaaattgctcagtgaaactgcacttcaattaaaaggtgcagctaaaagaagattcatggcccaaacagtcttagaattaggctatgggggacaaacccttgctgcacaggagttaggctggaatcgaactactattcgtaaaggaattaaagaactaaaaagaggtattatttgtgttgataatcattcagctaaggggcggaaaaaagcagaagaacatttaccttttctattggaaaacatcaaaagtttagtggattctcaaagccaaactgacccaagttttaaaagccaaaggctttatgtgagactgagtgcggccgaagtccgaaagcaattaatctctaaatatgggtacagtgatgaggatttaccgagcgaggaaactattcgggttaaattaaataacttaggttatcgtctgaaaagagtcgctaaagttttacctcaaaaaaaattccagaaaccgaggcaatctttgaggaattagctaacattaatcgggaagcggatgaagaccctacgatgttacgtcttagtttggatgccaaagcccgtgttaatattggactatttgatcgaggaggtaagaatagaataactgtcgaaacaaacgatcatgattttaatccgaaaacaaccctaaccccttacggaatatttattccagaatttgatgagttgtttttgtatttcactgcctccacagtcaccagtgactttattgttgatatattagaagatttctgggagtcggaaaaatctcgttttgagaaaattaaaactttgataattaatcaagataatggaccagaaaataattggagacgaactcagttcatgaaacgtatagttgagttttcccaaaaatatcaagttaatatacgtttagcttactatcccccttaccatagtaaatataatcctattgaacgaacctgggctgtgttagaaaacccttggaatgggagtattttagatgaaatcgaaacggctttgaaattcgcccaaactatgacttggaaaggaaaacacccgattgttaagttgattactgaaacttatgaaaaaggagtaaagcttactaaaa
>79	N operona: 57	last	MAE_00790	gene_poz=(601-1275)	-	transposase	null	/position=57874 - 59748 (58474 - 59148)	/lenght=1875 (675)	/codons=625 (225)	/complement=false	GC-compoz=34.66666666666667%	/LCI1=1.2083333333333333	/LCI2=0.09166666666666667	p_i1=0.18169225969424033	p_i2=0.02443224021855765	/Tai=0.2786039979879237	/Tei=0.1219890161967019	/EEI=3.6337079132639767
tagtagaattaatcctgtacattattaatcaagtttttctttgtaagtgtatatggaattaactgattccctcaagaaattgctcagtgaaactgcacttcaattaaaaggtgcagctaaaagaagattcatggcccaaacagtcttagaattaggctatgggggacaaacccttgctgcacaggagttaggctggaatcgaactactattcgtaaaggaattaaagaactaaaaagaggtattatttgtgttgataatcattcagctaaggggcggaaaaaagcagaagaacatttaccttttctattggaaaacatcaaaagtttagtggattctcaaagccaaactgacccaagttttaaaagccaaaggctttatgtgagactgagtgcggccgaagtccgaaagcaattaatctctaaatatgggtacagtgatgaggatttaccgagcgaggaaactattcgggttaaattaaataacttaggttatcgtctgaaaagagtcgctaaagttttacctcaaaaaaaattccagaaaccgaggcaatctttgaggaattagctaacattaatcgggaagcggatgaagaccctacgatgttacgtcttagtttggatgccaaagcccgtgttaatattggactatttgatcgaggaggtaagaatagaataactgtcgaaacaaacgatcatgattttaatccgaaaacaaccctaaccccttacggaatatttattccagaatttgatgagttgtttttgtatttcactgcctccacagtcaccagtgactttattgttgatatattagaagatttctgggagtcggaaaaatctcgttttgagaaaattaaaactttgataattaatcaagataatggaccagaaaataattggagacgaactcagttcatgaaacgtatagttgagttttcccaaaaatatcaagttaatatacgtttagcttactatcccccttaccatagtaaatataatcctattgaacgaacctgggctgtgttagaaaacccttggaatgggagtattttagatgaaatcgaaacggctttgaaattcgcccaaactatgacttggaaaggaaaacacccgattgttaagttgattactgaaacttatgaaaaaggagtaaagcttactaaaaaagccatggaaaaaatcgaagaaaaaatcgaacgtctcacagaatcaacgaatcaagactttcccgatttgggacaatggtttattgatatctattatgataagacctagtttgtagttaactaagatggttagctaaaaactgtctttgattctttaacttgtccttgttatactcgaaaaagctcggaagtataagagtttgtgctgcctattttttcggaaaaataggttgtaatgggagactctttgttttcctagacaaaaataattactttttcaaaaaaacacttttctatttttttgttgggtattttattctctggaagtcccctaaagcattagtaatatgactaagcactctcaccgatggactttttaatcctcgctctagttgactgatgtaagttctatgcagacctgttacttccgccaaatactcttgcgaccaccctttttcttggcgataacgctgtagctctcgtcctaaaatttgctctagttgaccagattgcataacctgaattctagtcttttgtataccaaagttctacagactaaagtattcaatgtctcagtgccgaacagaaacagataaatcaaccaaggtcgatcgcaaatcgctatgatagaatattgggtctttaatttccgtcccctcctcctcttatgaaactgcctgtcgtcgctattatcggtcgtcccaatgtg
>80	N operona: 58	first-last	MAE_00800	gene_poz=(601-822)	-	hypothetical protein	null	/position=58733 - 60154 (59333 - 59554)	/lenght=1422 (222)	/codons=474 (74)	/complement=true	GC-compoz=40.99099099099099%	/LCI1=1.1963470319634704	/LCI2=0.048858447488584485	p_i1=0.17750710676308482	p_i2=0.009211925223955683	/Tai=0.3962388444743197	/Tei=0.10829073270156013	/EEI=3.119026686347859
gaatggccgagatggggaagggttcaccgatggctaattcccagaattccgtcgcttgcaggataccctgttccaccgattcacatttattgacggccaaaagtatcgggacattttgctgtcgtaaccaagcggcaatttctcgatcgccggcggtaattcccccttgcccatcgacgacaaaaatcgccacacttgcctctgctagggcgattaaagcctgttcgcggattaaagggagaaattcgctgtcatcgttaaaaactagcccccctgtatcgacaatttgaaaatctcgatcgcaccagaaagctggttgataggtgcgatctctggtaatcccgggttgatcgaaaacgatcgcctgttgatctccagcgatacgattgacgagggtggatttgcccacattgggacgaccgataatagcgacgacaggcagtttcataagaggaggaggggacggaaattaaagacccaatattctatcatagcgatttgcgatcgaccttggttgatttatctgtttctgttcggcactgagacattgaatactttagtctgtagaactttggtatacaaaagactagaattcaggttatgcaatctggtcaactagagcaaattttaggacgagagctacagcgttatcgccaagaaaaagggtggtcgcaagagtatttggcggaagtaacaggtctgcatagaacttacatcagtcaactagagcgaggattaaaaagtccatcggtgagagtgcttagtcatattactaatgctttaggggacttccagagaataaaatacccaacaaaaaaatagaaaagtgtttttttgaaaaagtaattatttttgtctaggaaaacaaagagtctcccattacaacctatttttccgaaaaaataggcagcacaaactcttatacttccgagctttttcgagtataacaaggacaagttaaagaatcaaagacagtttttagctaaccatcttagttaactacaaactaggtcttatcataatagatatcaataaaccattgtcccaaatcgggaaagtcttgattcgttgattctgtgagacgttcgattttttcttcgattttttccatggcttttttagtaagctttactcctttttcataagtttcagtaatcaacttaacaatcgggtgttttcctttccaagtcatagtttgggcgaatttcaaagccgtttcgatttcatctaaaatactcccattccaagggttttctaacacagcccaggttcgttcaataggattatatttactatggtaagggggatagtaagctaaacgtatattaacttgatatttttgggaaaactcaactatacgtttcatgaactgagttcgtctccaattattttctggtccattatcttgattaattatcaaag
>81	N operona: 59	first	MAE_00810	gene_poz=(601-1959)	engA	GTP binding protein	null	/position=59107 - 61665 (59707 - 61065)	/lenght=2559 (1359)	/codons=853 (453)	/complement=false	GC-compoz=49.521707137601176%	/LCI1=1.073008849557522	/LCI2=0.1711651917404129	p_i1=0.13649310245321794	p_i2=0.06231569401225892	/Tai=0.4874672407901546	/Tei=0.15608412461103305	/EEI=3.7254135417625416
ttgggacaatggtttattgatatctattatgataagacctagtttgtagttaactaagatggttagctaaaaactgtctttgattctttaacttgtccttgttatactcgaaaaagctcggaagtataagagtttgtgctgcctattttttcggaaaaataggttgtaatgggagactctttgttttcctagacaaaaataattactttttcaaaaaaacacttttctatttttttgttgggtattttattctctggaagtcccctaaagcattagtaatatgactaagcactctcaccgatggactttttaatcctcgctctagttgactgatgtaagttctatgcagacctgttacttccgccaaatactcttgcgaccaccctttttcttggcgataacgctgtagctctcgtcctaaaatttgctctagttgaccagattgcataacctgaattctagtcttttgtataccaaagttctacagactaaagtattcaatgtctcagtgccgaacagaaacagataaatcaaccaaggtcgatcgcaaatcgctatgatagaatattgggtctttaatttccgtcccctcctcctcttatgaaactgcctgtcgtcgctattatcggtcgtcccaatgtgggcaaatccaccctcgtcaatcgtatcgctggagatcaacaggcgatcgttttcgatcaacccgggattaccagagatcgcacctatcaaccagctttctggtgcgatcgagattttcaaattgtcgatacaggggggctagtttttaacgatgacagcgaatttctccctttaatccgcgaacaggctttaatcgccctagcagaggcaagtgtggcgatttttgtcgtcgatgggcaagggggaattaccgccggcgatcgagaaattgccgcttggttacgacagcaaaatgtcccgatacttttggccgtcaataaatgtgaatcggtggaacagggtatcctgcaagcgacggaattctgggaattagccatcggtgaacccttccccatctcggccattcacggctctggtacaggcgaactactcgatgcggtgattaaatatttgccacctgcggcggaaattcccgaaaatgaagagattaaagtggcaattatcggtcgtcctaacgtgggtaaatccagtctcctcaatgctttaaccggacaacaacgggcgatcgttagtccgatttcgggaaccaccagagactcgatcgatactttaattgaacgagaaggacaggtttatcggttaattgacaccgctggcattcgccgtaagaagaatgtggactatggagccgaatttttcagtattaaccgtgcttttaaggccattcgccggtctgacgtggtactattcgtcatcgatgtgctagatggtgtcaccgaacaggatttaaaattggcgggacgaattattgaagaagggcgcgcggtggtgctagtggtcaataaatgggatgcggtggagaaagacacctacaccatcaatacttacaccaaaatgctccaagatcggctgtattttatggattgggcagaaatgatctttgtcagcgccatgacggggcaaagagtcaccaaaatcctcgaattagtcgatattgccgccgaatctcaccgtcgtcgcgtcagtacctcggtaatcaacgatgtgatcgaagaggcggtgaagtggcacaatccccccaccaccaggggcggaaaacaggggaaactatactatggcacgcaagtatcgagtcaaccccccacgatcgcccttttcgttaacgatccccagcgctttaatgataactatcgccgttacatcgaagggcaattccggcaacagttaggctttaaaggaaccccgatccgcttaatctggcgcggcaaaccggcgcgagaagtggaaaaaacggttaatagagccaccaaggtctaatttatggatttattgcgaagtttgcccatcggtctttatctcgatcaaccgattacccgactacatcaactagatgcccgggtaaaatttatctggttaatggcttttttagcagcacctttattagctaatccttggtggcgtttagctttggtgggattgttaatgtttttaaccctgttagctcctattcccccccgcgtctggcggcaacagatgggctggctgatatttttagcgattatcgtctttctgattactgctatcactcccgatggtttagcggtgagtattcagccgcgtttaccggatgaagggctgaatttaccgccagcaagtgattatcagtatgttttatgggatagaggtcgtttatttgttacccgacgttctttggaattagcagtgagaattagtaccttagtttttactttaatttatagcactaatctctttttattgacgacggccccggaagaaattaccgaaggtttagagaatttaatgagtcctttacggcgatttaatgtgccggtgacggaaatttctctgactctgaccctctctttgcgctttattcccctggttttagaagaagtg
>82	N operona: 59	last	MAE_00820	gene_poz=(601-1476)	-	cobalt transport system permease protein CbiQ	null	/position=60469 - 62544 (61069 - 61944)	/lenght=2076 (876)	/codons=692 (292)	/complement=false	GC-compoz=42.57990867579909%	/LCI1=1.0572737686139748	/LCI2=0.12623138602520045	p_i1=0.1315588107084505	p_i2=0.039681095426285104	/Tai=0.3901383888230211	/Tei=0.1357129858836566	/EEI=3.7635162442251873
gccattcgccggtctgacgtggtactattcgtcatcgatgtgctagatggtgtcaccgaacaggatttaaaattggcgggacgaattattgaagaagggcgcgcggtggtgctagtggtcaataaatgggatgcggtggagaaagacacctacaccatcaatacttacaccaaaatgctccaagatcggctgtattttatggattgggcagaaatgatctttgtcagcgccatgacggggcaaagagtcaccaaaatcctcgaattagtcgatattgccgccgaatctcaccgtcgtcgcgtcagtacctcggtaatcaacgatgtgatcgaagaggcggtgaagtggcacaatccccccaccaccaggggcggaaaacaggggaaactatactatggcacgcaagtatcgagtcaaccccccacgatcgcccttttcgttaacgatccccagcgctttaatgataactatcgccgttacatcgaagggcaattccggcaacagttaggctttaaaggaaccccgatccgcttaatctggcgcggcaaaccggcgcgagaagtggaaaaaacggttaatagagccaccaaggtctaatttatggatttattgcgaagtttgcccatcggtctttatctcgatcaaccgattacccgactacatcaactagatgcccgggtaaaatttatctggttaatggcttttttagcagcacctttattagctaatccttggtggcgtttagctttggtgggattgttaatgtttttaaccctgttagctcctattcccccccgcgtctggcggcaacagatgggctggctgatatttttagcgattatcgtctttctgattactgctatcactcccgatggtttagcggtgagtattcagccgcgtttaccggatgaagggctgaatttaccgccagcaagtgattatcagtatgttttatgggatagaggtcgtttatttgttacccgacgttctttggaattagcagtgagaattagtaccttagtttttactttaatttatagcactaatctctttttattgacgacggccccggaagaaattaccgaaggtttagagaatttaatgagtcctttacggcgatttaatgtgccggtgacggaaatttctctgactctgaccctctctttgcgctttattcccctggttttagaagaagtgcaaaatctagctagggcagtgagaactagggcgatcgattggcaaaaattagggattaaaaagagtttaaacgtctggttaacagtagtggaaaaattcctagataatttgcttttgcgcgccgaacaaatagcgatcgctatggaggttcgcggttttaccagtcccaatcagcatcaagtacgctggcaccaattacagttaagatgggctgatttgatcgctttatttttgttaattcccttttgggcagcccgattagtttgggggggtttatagcagttatcagttatcagttatcagttatcagatttgagttttaagtgtgcagtattaaatagaagtttcctactgtctttgcactgattactgattactgtttactgattactgtttactgttcacagcaaaaaactccccacaccctacacccagcctagactttaactgcgttgtcaccccttcagggtgcggatgttgacggcaatgttgtggaatttataaccgaggaacccttcgcgcctccgggaggagtagtaattagggtctgctgaataaatctaaaaactttgttggataagacttttggacttttttcccctcaaaaagtgccagccattgcggggatcggggggaaattcagggactttttccctgaaaattaggtagttgaccacctgaaaatcgataaaaccccacaccccacaccccacaccccacaccctgcccccaggaaaagctttttgccgcaaaccctaattatccctctgtgctgccccaggagactccttccacagaatcaatgccactggctgcttgccacactaaatggttacatacgctacataatctgttaccatttgcatacggcgattcttc
>83	N operona: 60	first-last	MAE_00830	gene_poz=(601-759)	-	unknown protein	null	/position=61835 - 63193 (62435 - 62593)	/lenght=1359 (159)	/codons=453 (53)	/complement=false	GC-compoz=45.911949685534594%	/LCI1=0.8333333333333334	/LCI2=0.10705128205128202	p_i1=0.07022971783062312	p_i2=0.030946035524338143	/Tai=0.5637619841082189	/Tei=0.12785143197190432	/EEI=2.5945821163724987
atcagcatcaagtacgctggcaccaattacagttaagatgggctgatttgatcgctttatttttgttaattcccttttgggcagcccgattagtttgggggggtttatagcagttatcagttatcagttatcagttatcagatttgagttttaagtgtgcagtattaaatagaagtttcctactgtctttgcactgattactgattactgtttactgattactgtttactgttcacagcaaaaaactccccacaccctacacccagcctagactttaactgcgttgtcaccccttcagggtgcggatgttgacggcaatgttgtggaatttataaccgaggaacccttcgcgcctccgggaggagtagtaattagggtctgctgaataaatctaaaaactttgttggataagacttttggacttttttcccctcaaaaagtgccagccattgcggggatcggggggaaattcagggactttttccctgaaaattaggtagttgaccacctgaaaatcgataaaaccccacaccccacaccccacaccccacaccctgcccccaggaaaagctttttgccgcaaaccctaattatccctctgtgctgccccaggagactccttccacagaatcaatgccactggctgcttgccacactaaatggttacatacgctacataatctgttaccatttgcatacggcgattcttctgtccgttttgtaccgataactccttattggataagcctttccacttagaagatgtaccagactgagcctgaatctgccgtatgtatagaattgttgattgggaatttttattatgacattgcaggaaggcacttacatctgggaatacggcgacaccacccaggctctctggttcaccgcttcttacaacacagtcacaaatcaatggactgttgatatgaagaaggggtcaatggacctcaacgcattctggtggtcgaatggcgatagcaacgcggatggcaatatagttctttccaaggctgacaacagtctcaatatgaatgggactggtatcgtctgggatggatacgacaagatttccgatacggggttaacgggaacggagcataatggcagcagtcttcttactgcgggtaatacctatacttacagctacagcaaggatcaaggggtagagatcgaagcgctcttggcggggggtgttacgactcttggtgtcagagccacaagcgtcaacggcaccgacggtatcaaggcggtagatggacaatatgttttcgttccctacgatacaactccacctacagtgacagtcaatatcgttgatgcttccttgaacgatggcgataacaattctctcgtcac
>84	N operona: 61	first-last	MAE_00840	gene_poz=(601-3177)	-	hypothetical protein	null	/position=62058 - 65834 (62658 - 65234)	/lenght=3777 (2577)	/codons=1259 (859)	/complement=false	GC-compoz=56.38339154055103%	/LCI1=1.0924630924630925	/LCI2=0.26013986013986035	p_i1=0.14269312818287927	p_i2=0.11328960751420443	/Tai=0.6255914213953375	/Tei=0.20196064676278397	/EEI=3.2501661603982623
gtttactgttcacagcaaaaaactccccacaccctacacccagcctagactttaactgcgttgtcaccccttcagggtgcggatgttgacggcaatgttgtggaatttataaccgaggaacccttcgcgcctccgggaggagtagtaattagggtctgctgaataaatctaaaaactttgttggataagacttttggacttttttcccctcaaaaagtgccagccattgcggggatcggggggaaattcagggactttttccctgaaaattaggtagttgaccacctgaaaatcgataaaaccccacaccccacaccccacaccccacaccctgcccccaggaaaagctttttgccgcaaaccctaattatccctctgtgctgccccaggagactccttccacagaatcaatgccactggctgcttgccacactaaatggttacatacgctacataatctgttaccatttgcatacggcgattcttctgtccgttttgtaccgataactccttattggataagcctttccacttagaagatgtaccagactgagcctgaatctgccgtatgtatagaattgttgattgggaatttttattatgacattgcaggaaggcacttacatctgggaatacggcgacaccacccaggctctctggttcaccgcttcttacaacacagtcacaaatcaatggactgttgatatgaagaaggggtcaatggacctcaacgcattctggtggtcgaatggcgatagcaacgcggatggcaatatagttctttccaaggctgacaacagtctcaatatgaatgggactggtatcgtctgggatggatacgacaagatttccgatacggggttaacgggaacggagcataatggcagcagtcttcttactgcgggtaatacctatacttacagctacagcaaggatcaaggggtagagatcgaagcgctcttggcggggggtgttacgactcttggtgtcagagccacaagcgtcaacggcaccgacggtatcaaggcggtagatggacaatatgttttcgttccctacgatacaactccacctacagtgacagtcaatatcgttgatgcttccttgaacgatggcgataacaattctctcgtcaccttccagttcagcgaaaccgtcagcggcttcacggtcggtgatgtgagcgtcagcggcggaacactgagcaacttcacccaggtggatggcaacagctaccaggccaccttcacggccgacgatgctgtggaaaccaccggctcggtgtccgtggcagcggccagctacagcgacgtggcaggcaaccagggcggagcgggtacggacacggtgacgattgataccaaaaatccgacccttgcagtcgatattgttgatgcttccttgaacgatggcgataacaattctctggtcagctttgagttcagcgaagatgtcgccggttttgacaacagtgatgtgagcgtcagcggtggaaccctgagcgacttcacccaagtggatggcaacagctaccaggccaccttcacggccgacgatgctgtggaaaccaccggctcggtgtccgtggcagcggccagctacagcgacgtggcgggcaacgatggcggagcgggtacggacacggtgacgattgataccaaaaatccgacccttgcagtcgatattgttgatgcttccttgaacgatggcgataacaattctctggtcagctttgagttcagcgaagatgtcgccggttttgacaacagtgatgtgagcgtcagcggtggaaccctgagcgacttcacccaagtggatggcaacagctatacggccatcttcacggccgacgatgctgtggaaaccaccggctcggtgtccgtggcagcggccagctacagcgacgtggcgggcaacgatggcggagcgggtacggacacggtgacgattgataccaaaaatccgacccttgcagtcgatattgttgatgcttccttgaacgatggcgataacaattctctggtcagctttgagttcagcgaagatgtcgccggttttgacaacagtgatgtgagcgtcagcggtggaaccctgagcgacttcacccaagtggatggcaacagctaccaggccaccttcacggccgacgatgctgtggaaaccaccggctcggtgtccgtggcagccgatagctacagcgacgtggcaggtaacaatggtggagcgggtacggatacggtgacgattgacacgcttaatccgaccgtgggcatcaccttcgacaactcaccgctcactggccagaactttagcactacgatcaccttccagttcagcgaagccgtaagcggtttcgccgccagcgatgtgaccctgaccaacggggtgctgagcaacttcaccggcagcggcagcagctacaccgccaccttcatcgccaccaacttccagtcgccaacgggaacagtggcggtgtccaacgactatttcgatacccctggcaaccagggtgctgccaattcggccaacatcgccatgaccgtgggcggcggtcctgacccgaatgatgggccgtctggaggcggcagtgtgattggctcaggtacaattggcgcggattccatcaccggatcaaccggtgacgacaaccttagcggcctcgacggcaacgacaccatcaatggcggcgacggcaacgacaccatcaacggcggcactggcgccgacattatcagcggcggcaccggcaacgacaacatcatcggactcggcggctttgatctgatctacggcggatccggcaatgataccatcaatggtagtaatggtattgacaccatcgtcggcgggttcggcaacgattccctcaccggtggcggcggcgacaccttccggtttctgagcatctacgaccagcaggatgtgatcaccggtttcaacgacaccatcgtgttcgatataaccggtgccagcgccttcacgtccttgggtagcggggctttgggaaccacaacctacaccggtgcaattgccggcggttacctcacctacagcggtggggtactctcctacgatgccgatggttccgcgggatcaaccttcagtccgttggcgatcgtcacgttgaccggctctcccaccctctccaacaccaacgtactgttccagaacctctagcccaagcaggcattccccgccttatttctccggcccctgctggccattattgcggggaatgttcttaacttcttctgctctgcacctgcttaccggctctggttttgagccagtccgtagcgattgtcttaaaagtcaaggggaataaagaaaatcttttgtaccccaaataggcaagacaaagtaacggcaccagtcatccgttttgtcagcgatgaaattgttcggaaaactggactaagcgggtgcttgccagcatttattatcacgaatcatggcattgaggataaccagcaatttcctcatacaggcaactaaggccacctttttcaacttgccattggtcaacaaccgttcgtagaacttccgaatcaccgggttatgacgaatggctaccaatgtggccatgtacaagccacagcgaaccgaggtgcgtccccccgaaatcatgcgtttacccttgtgctggccactatcgtggttgataggagcgaccccgaccagccgggcaatctgtttttcgccagagtgttcccatctcgggtaattccgccaaacatagggcagatgaaactttgccgatccctttaacggattgta
>85	N operona: 62	first-last	MAE_00850	gene_poz=(601-771)	-	transposase	null	/position=64872 - 66242 (65472 - 65642)	/lenght=1371 (171)	/codons=457 (57)	/complement=true	GC-compoz=46.198830409356724%	/LCI1=1.119047619047619	/LCI2=0.2541666666666666	p_i1=0.15133687890477834	p_i2=0.10968666255143708	/Tai=0.5363940840885835	/Tei=0.1987179962962934	/EEI=2.7228843168434214
cgacgggtggattagagcgcgcactcgtatcgggcttacaagccgccacaataccggtagcgatcgccaacccccgcaaggtcaaagggtttgcgacggcattggggaaagcaaaaacggacaaattggacgcacaggtaatcgctcaattcgcacgagccgtgcaaccccaaccccaacccgtggttgccccccaagcccaacaattgagcgacctagtacgacgacgacagcagttggtggagatgcaggtggcggagaaaaaccgcctcagtcgtgcgtctgagacggtgcaactagatatcaaagcccatattgaggaaatccaacagcgtattgaaagcctcaacgagcagattcagtccctcgcccaacagcaagccgattggcaacgcaaaaatgaaatcttacaatccgttaaagggatcggcaaagtttcatctgccctatgtttggcggaattacccgagatgggaacactctggcgaaaaacagattgcccggctggtcggggtcgctcctatcaaccacgatagtggccagcacaagggtaaacgcatgatttcggggggacgcacctcggttcgctgtggcttgtacatggccacattggtagccattcgtcataacccggtgattcggaagttctacgaacggttgttgaccaatggcaagttgaaaaaggtggccttagttgcctgtatgaggaaattgctggttatcctcaatgccatgattcgtgataataaatgctggcaagcacccgcttagtccagttttccgaacaatttcatcgctgacaaaacggatgactggtgccgttactttgtcttgcctatttggggtacaaaagattttctttattccccttgacttttaagacaatcgctacggactggctcaaaaccagagccggtaagcaggtgcagagcagaagaagttaagaacattccccgcaataatggccagcaggggccggagaaataaggcggggaatgcctgcttgggctagaggttctggaacagtacgttggtgttggagagggtgggagagccggtcaacgtgacgatcgccaacggactgaaggttgatcccgcggaaccatcggcatcgtaggagagtaccccaccgctgtaggtgaggtaaccgccggcaattgcaccggtgtaggttgtggttcccaaagccccgctacccaaggacgtgaaggcgctggcaccggttatatcgaacacgatggtgtcgttgaaaccggtgatcacatcctgctggtcgtagatgctcagaaaccggaaggtgtcgccgccgccaccggtgagggaatcgttgccgaacccgccgacgatggtgtcaataccattactaccatt
>86	N operona: 63	first-last	MAE_00860	gene_poz=(601-1302)	-	transposase	null	/position=65107 - 67008 (65707 - 66408)	/lenght=1902 (702)	/codons=634 (234)	/complement=true	GC-compoz=52.27920227920227%	/LCI1=1.1087267525035764	/LCI2=0.2781115879828326	p_i1=0.1479581547037958	p_i2=0.12424419226071785	/Tai=0.5034347217317934	/Tei=0.21181977303464608	/EEI=3.47447685464398
cggcgattcctaaacctcacgatttaagtttctgcttccaccaccgtcgcataccacagttaaaaaaccatgtactgtcttacacagagtccacagactttcgccccatttcagaagcccgattccgtgtgtcccacggtacgttgaccgcctatagcttcttgtacttgttgcgcgcgactttttacccggccaagcttttctggtcggaaccccctaagccgagttttcaaggtgctgcgccgtccacttggttttcgagactggccttttaattctaacgtaaagccaacctagaacggcggggtttcagacccaaaatttccgatgaacgaactggcgatacagtcgcttgtatcttgagaagtaggcaacccgtcccaacctaggtaaaaaataccgctttgtagcttgggtgcctatattctgaaaaagggcgtggacatccagttcaaccgaggtgcttgacaccgttgggtagccaccggagccacgccgtcatcccgatgagacaagctcgaacaatcgctggaggattaacctcgtattcgcaaggacgagttaccaaagggacaaaataacttaaccccagcataaacgatgacagaagaaaaaacatgggtagggatcgatgtcagtaaagaggttctagatatctacgtgttgccgcaaggtctgaccttgcaacaacccaacagcgacgttggcgttcaatcgctgattgaacaattacatcctctctcaccgagtttggtggtggtggaatcgacgggtggattagagcgcgcactcgtatcgggcttacaagccgccacaataccggtagcgatcgccaacccccgcaaggtcaaagggtttgcgacggcattggggaaagcaaaaacggacaaattggacgcacaggtaatcgctcaattcgcacgagccgtgcaaccccaaccccaacccgtggttgccccccaagcccaacaattgagcgacctagtacgacgacgacagcagttggtggagatgcaggtggcggagaaaaaccgcctcagtcgtgcgtctgagacggtgcaactagatatcaaagcccatattgaggaaatccaacagcgtattgaaagcctcaacgagcagattcagtccctcgcccaacagcaagccgattggcaacgcaaaaatgaaatcttacaatccgttaaagggatcggcaaagtttcatctgccctatgtttggcggaattacccgagatgggaacactctggcgaaaaacagattgcccggctggtcggggtcgctcctatcaaccacgatagtggccagcacaagggtaaacgcatgatttcggggggacgcacctcggttcgctgtggcttgtacatggccacattggtagccattcgtcataacccggtgattcggaagttctacgaacggttgttgaccaatggcaagttgaaaaaggtggccttagttgcctgtatgaggaaattgctggttatcctcaatgccatgattcgtgataataaatgctggcaagcacccgcttagtccagttttccgaacaatttcatcgctgacaaaacggatgactggtgccgttactttgtcttgcctatttggggtacaaaagattttctttattccccttgacttttaagacaatcgctacggactggctcaaaaccagagccggtaagcaggtgcagagcagaagaagttaagaacattccccgcaataatggccagcaggggccggagaaataaggcggggaatgcctgcttgggctagaggttctggaacagtacgttggtgttggagagggtgggagagccggtcaacgtgacgatcgccaacggactgaaggttgatcccgcggaaccatcggcatcgtaggagagtaccccaccgctgt
>87	N operona: 64	first-last	MAE_00870	gene_poz=(601-762)	-	unknown protein	null	/position=65938 - 67299 (66538 - 66699)	/lenght=1362 (162)	/codons=454 (54)	/complement=false	GC-compoz=47.53086419753087%	/LCI1=0.9182389937106918	/LCI2=0.12327044025157234	p_i1=0.09139144150150358	p_i2=0.03829180953440402	/Tai=0.583460786370104	/Tei=0.13446262858096364	/EEI=2.6323330353348506
gatatctagttgcaccgtctcagacgcacgactgaggcggtttttctccgccacctgcatctccaccaactgctgtcgtcgtcgtactaggtcgctcaattgttgggcttggggggcaaccacgggttggggttggggttgcacggctcgtgcgaattgagcgattacctgtgcgtccaatttgtccgtttttgctttccccaatgccgtcgcaaaccctttgaccttgcgggggttggcgatcgctaccggtattgtggcggcttgtaagcccgatacgagtgcgcgctctaatccacccgtcgattccaccaccaccaaactcggtgagagaggatgtaattgttcaatcagcgattgaacgccaacgtcgctgttgggttgttgcaaggtcagaccttgcggcaacacgtagatatctagaacctctttactgacatcgatccctacccatgttttttcttctgtcatcgtttatgctggggttaagttattttgtccctttggtaactcgtccttgcgaatacgaggttaatcctccagcgattgttcgagcttgtctcatcgggatgacggcgtggctccggtggctacccaacggtgtcaagcacctcggttgaactggatgtccacgccctttttcagaatataggcacccaagctacaaagcggtattttttacctaggttgggacgggttgcctacttctcaagatacaagcgactgtatcgccagttcgttcatcggaaattttgggtctgaaaccccgccgttctaggttggctttacgttagaattaaaaggccagtctcgaaaaccaagtggacggcgcagcaccttgaaaactcggcttagggggttccgaccagaaaagcttggccgggtaaaaagtcgcgcgcaacaagtacaagaagctataggcggtcaacgtaccgtgggacacacggaatcgggcttctgaaatggggcgaaagtctgtggactctgtgtaagacagtacatggttttttaactgtggtatgcgacggtggtggaagcagaaacttaaatcgtgaggtttaggaatcgccgcacttttagggcggcgaggatgtcaacaggttcggtttcaccgtcccgttaacgtagtcgccagcttccgcaaacgctttcagtgtcgcctcgatagcggcgacctgttcgggtgttacctggagttggcaagatacggtcaggacttgtttcatcccctcattaataatagacctcttgtaaaaatcaaaaattgttgttagggttaggagtcaggagtcagtagtcagtagtcaggagaattaagaatgaataataatcaattaaacggtctatttccagattttatgt
>88	N operona: 65	first-last	MAE_00880	gene_poz=(601-1212)	-	hypothetical protein	null	/position=66939 - 68750 (67539 - 68150)	/lenght=1812 (612)	/codons=604 (204)	/complement=false	GC-compoz=47.549019607843135%	/LCI1=1.2348111658456487	/LCI2=0.23678160919540234	p_i1=0.19104760575112548	p_i2=0.09932217504131702	/Tai=0.44071628187135925	/Tei=0.18938995753718532	/EEI=3.37314075169273
tggttttttaactgtggtatgcgacggtggtggaagcagaaacttaaatcgtgaggtttaggaatcgccgcacttttagggcggcgaggatgtcaacaggttcggtttcaccgtcccgttaacgtagtcgccagcttccgcaaacgctttcagtgtcgcctcgatagcggcgacctgttcgggtgttacctggagttggcaagatacggtcaggacttgtttcatcccctcattaataatagacctcttgtaaaaatcaaaaattgttgttagggttaggagtcaggagtcagtagtcagtagtcaggagaattaagaatgaataataatcaattaaacggtctatttccagattttatgtaatttaatccttgtttttgccgtttttgaatcctcaaaaattaattatgcaagaggtttaatcaatacatgaggattttgaggaagatgcaagaatttattggcgatttttggggcatcgaacccctcaaagccgaacagtagggactcacgcggtttcgttgagaaaattgtcggaaaagagatattagctcagaaagcgattatactcaatgatcgaagactattggccggcgatcgatgaaccaagacaacgagattagtcacttactagacctcatgcctgcttcgggacggatgatgacgcgcattgtcagcaaacccgaaagcaccaaggtaatcgaaactaattttcccctgccctggcaaagaggagtcagaccgattcaaattaattttgacctctggcggcaattatcaagaccccaacgggatctagtcttgttaagggccgtctctgttttaacggcagtaaaatggtttaaacccgatctcgatcgattaattgctctggctggtatgatcggtttaaccgtggaaaccctgcaaaccgatgccgtcggtatggcagtagcggggggtttaactgccttggcaattaaccggatttggcgagaaaaacgcagcccccaacgggaattagacgcggatgaagcggccctaaaagtggctgttagacgcggttacacggaaaccgaggccgctaagggtttattatcggctattgagactatagctgaaattgaggggcgatcgagtctcaattttaacgagttattgcgctgtcaaaatctgaaaaaattagccaatctctcctttgttggtgttcccgatcaggtgagacaatcttaaggtcagttgttttggctatcagctttctttttactgattactgatcactgatcaatgatcgcttaaatccctaaccttaaaataactactataaaaatatttttccccttgctcaatggctgcaattgactctttagaaaaagccttaaaatatcactttggctacgatcaatttcgaccgaatcaacgccaaataattgaggctgctttaaataatcaggatttattagtaattatgcccactggaggcggtaaatctctctgttttcagctacccgctttaatcaaaaaaggggtgacggtggtggtttctcccttaattgctttaatgcaggatcaagtaactgctttagctgataatggcatcggggcaacatttctcaatagcactttaaacgctaaacaagtcagagaaagagaatctttaatcctgcaaggaaaaattaaactgttatatgtcgccccagaaagattattatcgcctagttttttagactttttagctgttattgataattacctcggtttagcctgtttagcagtggatgaagctcactgtgtctccgattggggtcatgatttccgccctgaatatcgaca
>89	N operona: 66	first-last	MAE_00890	gene_poz=(601-2712)	recQ	ATP-dependent DNA helicase	null	/position=67666 - 70977 (68266 - 70377)	/lenght=3312 (2112)	/codons=1104 (704)	/complement=false	GC-compoz=39.82007575757576%	/LCI1=1.1427216690374584	/LCI2=0.10744428639165485	p_i1=0.15919361727951092	p_i2=0.03111847332858355	/Tai=0.35591103986535344	/Tei=0.1280066259957252	/EEI=3.5476340161578683
aaagaggagtcagaccgattcaaattaattttgacctctggcggcaattatcaagaccccaacgggatctagtcttgttaagggccgtctctgttttaacggcagtaaaatggtttaaacccgatctcgatcgattaattgctctggctggtatgatcggtttaaccgtggaaaccctgcaaaccgatgccgtcggtatggcagtagcggggggtttaactgccttggcaattaaccggatttggcgagaaaaacgcagcccccaacgggaattagacgcggatgaagcggccctaaaagtggctgttagacgcggttacacggaaaccgaggccgctaagggtttattatcggctattgagactatagctgaaattgaggggcgatcgagtctcaattttaacgagttattgcgctgtcaaaatctgaaaaaattagccaatctctcctttgttggtgttcccgatcaggtgagacaatcttaaggtcagttgttttggctatcagctttctttttactgattactgatcactgatcaatgatcgcttaaatccctaaccttaaaataactactataaaaatatttttccccttgctcaatggctgcaattgactctttagaaaaagccttaaaatatcactttggctacgatcaatttcgaccgaatcaacgccaaataattgaggctgctttaaataatcaggatttattagtaattatgcccactggaggcggtaaatctctctgttttcagctacccgctttaatcaaaaaaggggtgacggtggtggtttctcccttaattgctttaatgcaggatcaagtaactgctttagctgataatggcatcggggcaacatttctcaatagcactttaaacgctaaacaagtcagagaaagagaatctttaatcctgcaaggaaaaattaaactgttatatgtcgccccagaaagattattatcgcctagttttttagactttttagctgttattgataattacctcggtttagcctgtttagcagtggatgaagctcactgtgtctccgattggggtcatgatttccgccctgaatatcgacaaattaaacaagttcgtcaacgctttccctccgtgccaattctggctttaactgccaccgctacccaacaggttagagaagatattatccaacaattaggattgcgagatacttccattcatattgctagttttaatcgtcctaatctttattatgaagttcaacctaaaaccagtaaatcttatcagcaattgtatcaatatattaaaggacaaaaaggagcaggaatagtttactgtatcagccgcaaaaccgtcgataaagttgctgaacagttgcaaaaagatggtattaatgccctaccctatcacgcgggtatggaggatcgggaaagaagtaacaatcaaacccgttttattcgggatgatgtgcagattatggtggcaacaattgccttcggtatggggattaataaaccggatgtacgctttgtcattcattacgatttaccccgcaatttagagggatattatcaagaatcgggccgcgcgggtagggacggagaaccagctaaatgtacactcttttttagctttgcagatgccagaaaaattgagtattttattaaccaaaaaaccgagcaaaatgaacaacagaaagctcgtcaacaattgcgacaggtgttagattatgctgaagggactgaatgtagaagatcgcgcgtactaggttactttggagaaagttttgcgggtaactgtggtaactgtgataactgtcggaatggtacaaataaccaggattggacaatcgaggcacaaaaatttttatcctgtgtggcgcggacgggacaaaaattcggtatgatgcacataatcaacgtactcaggggaggaaaaggtgaaagaatcacccaatatcaacaccatttattatctacttatggcatcggtaaagataaaactgtggaggagtggaaacgtttaagtcgttcccttgtccagcaaaatatattagtagaaactgaagacgattttagaatcttgaaacttaatcaacacagttgggaagtgatgcggaaacaacgttccgtgtttattgccgtcccccaaaaagctaacggtcaaatcgtgggagacgacaatcccaatatggtggaaagtgatttattattcgagcgcttgcggcaactgcggaaaaaaattgccgatagtcaaggggttcctccctacgttattttccatgattctagtctacgtttgatggcccaatcgaaaccccggaatttggggcagtttcgtcaaatttctggagtagtacacagtaaagtacaacagtatggggatatatttatagcggcaattaatgatttttgtcaggatagtcttccctctactcaattcctcactctccaatactatcaagatgggttgaatgcggaagaaatcgctcgcaaaagaagcttaaaagtctcaaccatctatgaacatttagctaaattgctggaagcgggttacgaaattgatattaatcagttagtctctaaaaataaacaggaatatattcgtttagtgatcaaaaaattgggcgatcaatccctgaaaactctcaaagaaaatctgggagataattatagttatgaggaaattaaattagttgttgcttggcaaagacgaccccggcaataaggccagaggaactcttttgatgcaaccctccactttacaggcaataggcaataaataatcagtttttaataaccggatttagtattacaaccagtgggttaatccgctcaaaaattgctttttctggggttgaaacattttcaaccctgatttttatcatccaggaaaaataacttctaggggagcgggaatcatctcgctacgaaagtcaagaatctggactaggattaaataggcaacggcgattaaaatcgaaattgctcccgtgataatggcgataattttagcagaattcatataattaaccgttaatttcctgagattattgatctattcccgcaaaagctaccgaaatttattctcatctacgattgcgaggataaacaatttaaactgaagatatcttacagcacaattctccgaggcgatcgagaggaggaaaatctttaccgaatcaaggttagttacggttaaagagattttgccatcagttccacgaaagaatagggtttatcagctaggagaacattcagaattttgactaatcccgaactgaggttcaggttgaaacccagtttgacgagagatagtccttgcggc
>90	N operona: 67	first-last	MAE_00900	gene_poz=(601-741)	-	hypothetical protein	null	/position=69934 - 71274 (70534 - 70674)	/lenght=1341 (141)	/codons=447 (47)	/complement=true	GC-compoz=40.42553191489361%	/LCI1=1.4565217391304348	/LCI2=0.05724637681159419	p_i1=0.2740524437500034	p_i2=0.011800859543572373	/Tai=0.30226058270431344	/Tei=0.11062077358921515	/EEI=3.5036440843433465
agttatcagttaccagtgatcagatttgagttttccgtggacagtctgagcgctgattggtattaaatggcaattttctgcttactggttactgatcactgataaaaagtaaggcaggccttagcctaccttaaaacaaaacgaggttgatcaactttgaggatgccgatgcggatgccgtggatggaattggtctattaccatgtattgtcgattatagcaagggttttgctggttgtatagattcaaataacaaataattgtaagctttaccatagatgttaatctatacattgagccgcaaggactatctctcgtcaaactgggtttcaacctgaacctcagttcgggattagtcaaaattctgaatgttctcctagctgataaaccctattctttcgtggaactgatggcaaaatctctttaaccgtaactaaccttgattcggtaaagattttcctcctctcgatcgcctcggagaattgtgctgtaagatatcttcagtttaaattgtttatcctcgcaatcgtagatgagaataaatttcggtagcttttgcgggaatagatcaataatctcaggaaattaacggttaattatatgaattctgctaaaattatcgccattatcacgggagcaatttcgattttaatcgccgttgcctatttaatcctagtccagattcttgactttcgtagcgagatgattcccgctcccctagaagttatttttcctggatgataaaaatcagggttgaaaatgtttcaaccccagaaaaagcaatttttgagcggattaacccactggttgtaatactaaatccggttattaaaaactgattatttattgcctattgcctgtaaagtggagggttgcatcaaaagagttcctctggccttattgccggggtcgtctttgccaagcaacaactaatttaatttcctcataactataattatctcccagattttctttgagagttttcagggattgatcgcccaattttttgatcactaaacgaatatattcctgtttatttttagagactaactgattaatatcaatttcgtaacccgcttccagcaatttagctaaatgttcatagatggttgagacttttaagcttcttttgcgagcgatttcttccgcattcaacccatcttgatagtattggagagtgaggaattgagtagagggaagactatcctgacaaaaatcattaattgccgctataaatatatccccatactgttgtactttactgtgtactactccagaaatttgacgaaactgccccaaattccggggtttcgattgggccatcaaacgtagactagaatc
>91	N operona: 68	first-last	MAE_00910	gene_poz=(601-771)	-	unknown protein	null	/position=70354 - 71724 (70954 - 71124)	/lenght=1371 (171)	/codons=457 (57)	/complement=false	GC-compoz=38.59649122807017%	/LCI1=1.255952380952381	/LCI2=0.10952380952380951	p_i1=0.19862097011196336	p_i2=0.032035667410246285	/Tai=0.5630382735577772	/Tei=0.12883210066922166	/EEI=1.9706006109663128
tggcaaagacgaccccggcaataaggccagaggaactcttttgatgcaaccctccactttacaggcaataggcaataaataatcagtttttaataaccggatttagtattacaaccagtgggttaatccgctcaaaaattgctttttctggggttgaaacattttcaaccctgatttttatcatccaggaaaaataacttctaggggagcgggaatcatctcgctacgaaagtcaagaatctggactaggattaaataggcaacggcgattaaaatcgaaattgctcccgtgataatggcgataattttagcagaattcatataattaaccgttaatttcctgagattattgatctattcccgcaaaagctaccgaaatttattctcatctacgattgcgaggataaacaatttaaactgaagatatcttacagcacaattctccgaggcgatcgagaggaggaaaatctttaccgaatcaaggttagttacggttaaagagattttgccatcagttccacgaaagaatagggtttatcagctaggagaacattcagaattttgactaatcccgaactgaggttcaggttgaaacccagtttgacgagagatagtccttgcggctcaatgtatagattaacatctatggtaaagcttacaattatttgttatttgaatctatacaaccagcaaaacccttgctataatcgacaatacatggtaatagaccaattccatccacggcatccgcatcggcatcctcaaagttgatcaacctcgttttgttttaaggtaggctaaggcctgccttactttttatcagtgatcagtaaccagtaagcagaaaattgccatttaataccaatcagcgctcagactgtccacggaaaactcaaatctgatcactggtaactgataactgataactgatctgatcccctagcgtgataagctgtgtattggctaattttacaaaaaattaagactttccccttgtgggagttatcagctaaaacccagagtagacataaacaatggtagcgacaacagaaactaacgttggtaaaatcgtccagatcatcggtcctgtcatcgatgccgaatttcccagtggcaaactgccccgtatttataatgccttaaccgtaaaaggaactaactccgccggtcaaaatctatcggttacttgtgaagtgcaacagttactcggtgataaccaagtgcgcgccgttgccatgagtaccaccgatggtttagtgcgcggtatggatatcgtcgataccggcgcagcgattagcgttcccgtgggtaaatgcaccctcggtcggatttttaacgttcttggtgaacccgtggacgaaaaaggaccgg
>92	N operona: 69	first-last	MAE_00920	gene_poz=(601-2049)	atpB	ATP synthase beta subunit	null	/position=70788 - 73436 (71388 - 72836)	/lenght=2649 (1449)	/codons=883 (483)	/complement=false	GC-compoz=51.20772946859904%	/LCI1=1.0809128630705394	/LCI2=0.22005532503457823	p_i1=0.13899901526243497	p_i2=0.08954257744057946	/Tai=0.49990050971459965	/Tei=0.1805883196965215	/EEI=3.8542889675976832
cacaattctccgaggcgatcgagaggaggaaaatctttaccgaatcaaggttagttacggttaaagagattttgccatcagttccacgaaagaatagggtttatcagctaggagaacattcagaattttgactaatcccgaactgaggttcaggttgaaacccagtttgacgagagatagtccttgcggctcaatgtatagattaacatctatggtaaagcttacaattatttgttatttgaatctatacaaccagcaaaacccttgctataatcgacaatacatggtaatagaccaattccatccacggcatccgcatcggcatcctcaaagttgatcaacctcgttttgttttaaggtaggctaaggcctgccttactttttatcagtgatcagtaaccagtaagcagaaaattgccatttaataccaatcagcgctcagactgtccacggaaaactcaaatctgatcactggtaactgataactgataactgatctgatcccctagcgtgataagctgtgtattggctaattttacaaaaaattaagactttccccttgtgggagttatcagctaaaacccagagtagacataaacaatggtagcgacaacagaaactaacgttggtaaaatcgtccagatcatcggtcctgtcatcgatgccgaatttcccagtggcaaactgccccgtatttataatgccttaaccgtaaaaggaactaactccgccggtcaaaatctatcggttacttgtgaagtgcaacagttactcggtgataaccaagtgcgcgccgttgccatgagtaccaccgatggtttagtgcgcggtatggatatcgtcgataccggcgcagcgattagcgttcccgtgggtaaatgcaccctcggtcggatttttaacgttcttggtgaacccgtggacgaaaaaggaccggttaacgtcaccgaaacctctcctattcaccgtcccgctcccaaattagtcgatcttgaagtaacaccgacggtttttgaaaccggtatcaaggtgattgacctgctcaccccctaccgtcaagggggcaaaatcggcctctttgggggtgctggtgtgggcaaaaccgtcattatgatggaattaatcaacaatatcgccattcaacacggtggtgtctcggtttttggcggtgtgggtgaaagaacccgcgaaggaaacgacctctacaacgagatgatcgaatcgaaggtaatcaacgctgataaccccgaagactcgaaaattgccctcgtttacggtcagatgaacgaaccccccggagcgagaatgcgcgtcggtctctccgctttgaccatggccgaatatttccgcgatgtcagcaagcaagacgtactcttatttattgataatatcttccgtttcgtgcaagctggttcggaagtatcggcgctcctcggtcggatgccttctgcggtaggataccaacccaccctcggcactgatgtaggcgacctgcaagagcggattacctccaccaaagaaggatcgatcacttccatccaagcggtctatgtacccgcggatgacttgactgaccccgctcccgctactaccttcgctcacttggacggaactactgtactatcccggggtctggcttccaaaggtatctatccggcggtagatcccctcggttccaccagcaccatgctccaagctgatatcgtcggtgatgaacactacggcaccgctcgcgccgtccaatctaccctgcaacgctataaagagttacaggacatcatcgctattctcggtttagacgaattgtcggaagaagatcgtctcaccgttgaccgcgctcgcaaaattgagcgtttcctctcgcaacctttcttcgtggccgaagttttcaccggttccccgggtaaatacgttaccctcgctgatacgatcaaaggcttccagatgatcctcaaaggtgaactcgatagcttacccgaacaagcgttctatatggtcggcagtatcgatgaagcgatcgctaaaggcgaaaaactcaaaaaaggctaattacaaagtcagtagtaaccgctaaacgcggttacttaacccagaaatctgccaaaattatcgttattatcaccaatgagcattacagtacgggttattacacccgatcgcattgtctgggataacgtggccgaagaagtaatcctacccagttccacgggacaattaggtattcttagcggtcacgctcctttattaactgccctgaatattggcgtaatgcgaattcgaccggggaaagactgggaaaatatcgcagttttgggcggttttgccgaagtcgaaaataatgagatcaaagtcctcgttaatggggcggaattaggctcaaaaatcgataaagaaaaagctcgcgccgaatacgaacgggcccaaactcgtctcgatgaagtcagtaaaggggatgaccgtcgcaaaactatccaagcgcaacaatcatggcgcaaagctcgcgctagataccaggccgccggcggtttagtatcggtttaaaccaaaccaaatcaaattaaattcaagcaaaatcgggcgggtttatataaacctacccgattaattttttagcctttagcaatcagcttttagccatttttctgctta
>93	N operona: 70	first-last	MAE_00930	gene_poz=(601-1017)	atpE	ATP synthase F1 sector epsilon subunit	null	/position=72312 - 73928 (72912 - 73328)	/lenght=1617 (417)	/codons=539 (139)	/complement=false	GC-compoz=48.201438848920866%	/LCI1=0.9903381642512077	/LCI2=0.1560386473429952	p_i1=0.1114198484661275	p_i2=0.054397455188942304	/Tai=0.4336061489614462	/Tei=0.14895770967004807	/EEI=4.245110152328018
tcgatcacttccatccaagcggtctatgtacccgcggatgacttgactgaccccgctcccgctactaccttcgctcacttggacggaactactgtactatcccggggtctggcttccaaaggtatctatccggcggtagatcccctcggttccaccagcaccatgctccaagctgatatcgtcggtgatgaacactacggcaccgctcgcgccgtccaatctaccctgcaacgctataaagagttacaggacatcatcgctattctcggtttagacgaattgtcggaagaagatcgtctcaccgttgaccgcgctcgcaaaattgagcgtttcctctcgcaacctttcttcgtggccgaagttttcaccggttccccgggtaaatacgttaccctcgctgatacgatcaaaggcttccagatgatcctcaaaggtgaactcgatagcttacccgaacaagcgttctatatggtcggcagtatcgatgaagcgatcgctaaaggcgaaaaactcaaaaaaggctaattacaaagtcagtagtaaccgctaaacgcggttacttaacccagaaatctgccaaaattatcgttattatcaccaatgagcattacagtacgggttattacacccgatcgcattgtctgggataacgtggccgaagaagtaatcctacccagttccacgggacaattaggtattcttagcggtcacgctcctttattaactgccctgaatattggcgtaatgcgaattcgaccggggaaagactgggaaaatatcgcagttttgggcggttttgccgaagtcgaaaataatgagatcaaagtcctcgttaatggggcggaattaggctcaaaaatcgataaagaaaaagctcgcgccgaatacgaacgggcccaaactcgtctcgatgaagtcagtaaaggggatgaccgtcgcaaaactatccaagcgcaacaatcatggcgcaaagctcgcgctagataccaggccgccggcggtttagtatcggtttaaaccaaaccaaatcaaattaaattcaagcaaaatcgggcgggtttatataaacctacccgattaattttttagcctttagcaatcagcttttagccatttttctgcttactatcaagattatctagctgacggctaaaaagccgattaattgctaccactaaacacaacttcggggaattttaactgtgcatcggccatggggatttgtcggccttgattgcgtaactcttgccaaaaattaattacttctgtggctttgttgagaacatcaacgcgatcggactcatcaatccagtgttttgcttctaactcctcttgcagttgttgccaagcatcattgcgcggccagaaaaaataagcggtgagggggctagttcctttgccgaccacctgatccacagcgatcgctacgttctgatctaaccacaatacttttaaaataaactttgattcggaactgactgtcattgttaatcgttaatcgtacaattctcgattatatcatcttttgactcaattttccgcagtcagtttttaactattttttgctgttttttcgctaataaccgctatgattccagaaacagactctttaccctg
>94	N operona: 71	first-last	MAE_00940	gene_poz=(601-924)	ycf65	hypothetical protein	null	/position=72873 - 74396 (73473 - 73796)	/lenght=1524 (324)	/codons=508 (108)	/complement=true	GC-compoz=44.135802469135804%	/LCI1=0.8785046728971962	/LCI2=0.07258566978193146	p_i1=0.08114898888498438	p_i2=0.017062490565650686	/Tai=0.38792079561936155	/Tei=0.11535624150908563	/EEI=4.719859702029787
aaaccccctactatctgttgtcaaggttcagtttttagcttggttatcgctttttccattgtagcttaaagccgtcctaaaaggacggggttttaacccaaattttcgataatctcttgattggccgcggggaaagtgtaattatctagttcctggatagttacccagcggatttcttcacattcgatcgcccgcgcttcgccgctgagataacgacagttatatacttgtagattaacccgaaaatgactataggtgtgatcgatggtgattaaatgactatccactgcgatttcaatgccaatttcttctaatacctcccgtttaatacattcctgtaccgtttcattgccttcgattttgccaccggggaattcccaaaaaccgcccaggagtcccttggctagacggcgatcgattaaaattaaatctcgatcatctctaattacggccacaccgatttgtttacagggtaaagagtctgtttctggaatcatagcggttattagcgaaaaaacagcaaaaaatagttaaaaactgactgcggaaaattgagtcaaaagatgatataatcgagaattgtacgattaacgattaacaatgacagtcagttccgaatcaaagtttattttaaaagtattgtggttagatcagaacgtagcgatcgctgtggatcaggtggtcggcaaaggaactagccccctcaccgcttattttttctggccgcgcaatgatgcttggcaacaactgcaagaggagttagaagcaaaacactggattgatgagtccgatcgcgttgatgttctcaacaaagccacagaagtaattaatttttggcaagagttacgcaatcaaggccgacaaatccccatggccgatgcacagttaaaattccccgaagttgtgtttagtggtagcaattaatcggctttttagccgtcagctagataatcttgatagtaagcagaaaaatggctaaaagctgattgctaaaggctaaaaaattaatcgggtaggtttatataaacccgcccgattttgcttgaatttaatttgatttggtttggtttaaaccgatactaaaccgccggcggcctggtatctagcgcgagctttgcgccatgattgttgcgcttggatagttttgcgacggtcatcccctttactgacttcatcgagacgagtttgggcccgttcgtattcggcgcgagctttttctttatcgatttttgagcctaattccgccccattaacgaggactttgatctcattattttcgacttcggcaaaaccgcccaaaactgcgatattttcccagtctttccccggtcgaattcgcattacgccaatattcagggcagttaataaaggagcgtgaccgctaagaatacctaattgtcccgtggaactgggtaggattacttcttcggccacgttatcccagacaatgcgatcgggtgtaataacccgtactgtaatgctcattggtgataataacgataattttggcagatttctgggtta
>95	N operona: 72	first-last	MAE_00950	gene_poz=(601-1005)	mutT	mutator protein	null	/position=73300 - 74904 (73900 - 74304)	/lenght=1605 (405)	/codons=535 (135)	/complement=false	GC-compoz=42.96296296296296%	/LCI1=1.0199004975124377	/LCI2=0.06517412935323384	p_i1=0.12013956888679446	p_i2=0.014439946504947787	/Tai=0.39996723210960916	/Tei=0.112995951854453	/EEI=3.60175944807509
aggccgccggcggtttagtatcggtttaaaccaaaccaaatcaaattaaattcaagcaaaatcgggcgggtttatataaacctacccgattaattttttagcctttagcaatcagcttttagccatttttctgcttactatcaagattatctagctgacggctaaaaagccgattaattgctaccactaaacacaacttcggggaattttaactgtgcatcggccatggggatttgtcggccttgattgcgtaactcttgccaaaaattaattacttctgtggctttgttgagaacatcaacgcgatcggactcatcaatccagtgttttgcttctaactcctcttgcagttgttgccaagcatcattgcgcggccagaaaaaataagcggtgagggggctagttcctttgccgaccacctgatccacagcgatcgctacgttctgatctaaccacaatacttttaaaataaactttgattcggaactgactgtcattgttaatcgttaatcgtacaattctcgattatatcatcttttgactcaattttccgcagtcagtttttaactattttttgctgttttttcgctaataaccgctatgattccagaaacagactctttaccctgtaaacaaatcggtgtggccgtaattagagatgatcgagatttaattttaatcgatcgccgtctagccaagggactcctgggcggtttttgggaattccccggtggcaaaatcgaaggcaatgaaacggtacaggaatgtattaaacgggaggtattagaagaaattggcattgaaatcgcagtggatagtcatttaatcaccatcgatcacacctatagtcattttcgggttaatctacaagtatataactgtcgttatctcagcggcgaagcgcgggcgatcgaatgtgaagaaatccgctgggtaactatccaggaactagataattacactttccccgcggccaatcaagagattatcgaaaatttgggttaaaaccccgtccttttaggacggctttaagctacaatggaaaaagcgataaccaagctaaaaactgaaccttgacaacagatagtagggggttttgttcagaaaagaattcaaattcggccttgaacgagtaaaactttctaggaaataaggttgaacattagattttttcgacttgttcaaagtggccgtccggcatccggacactcaaaacggacgggtcgaaagagtcagacttaagcaattaagcgtttttcgctatctgcgtcaaccccattgacgcgaccaccctaaaaaagtggcgtggtgaggaatcgccgtccgttttacggcggcgaggatgtcaacagagccttaaaagacatggtaaactcgaaatgattgctgctaatcgtcgagtaattatgcttaatccttctattcgtcaagaaccccgctatgaaccggccgcggttattcccctaaaaaaagacgcttccattgtcgagtggttagaaaaaaataatcgcatgattccccgggataaaatcgccgaaccggatctgactctcgaagaagatgtggaactatctgaactcatggatgtcgatgatatcggttatg
>96	N operona: 73	first-last	MAE_00960	gene_poz=(601-837)	-	hypothetical protein	null	/position=74106 - 75542 (74706 - 74942)	/lenght=1437 (237)	/codons=479 (79)	/complement=false	GC-compoz=43.037974683544306%	/LCI1=0.8846153846153846	/LCI2=0.0841880341880342	p_i1=0.0826859620826091	p_i2=0.021443797832024936	/Tai=0.2984814402302777	/Tei=0.11929941804882244	/EEI=5.911995554436142
cgcagtggatagtcatttaatcaccatcgatcacacctatagtcattttcgggttaatctacaagtatataactgtcgttatctcagcggcgaagcgcgggcgatcgaatgtgaagaaatccgctgggtaactatccaggaactagataattacactttccccgcggccaatcaagagattatcgaaaatttgggttaaaaccccgtccttttaggacggctttaagctacaatggaaaaagcgataaccaagctaaaaactgaaccttgacaacagatagtagggggttttgttcagaaaagaattcaaattcggccttgaacgagtaaaactttctaggaaataaggttgaacattagattttttcgacttgttcaaagtggccgtccggcatccggacactcaaaacggacgggtcgaaagagtcagacttaagcaattaagcgtttttcgctatctgcgtcaaccccattgacgcgaccaccctaaaaaagtggcgtggtgaggaatcgccgtccgttttacggcggcgaggatgtcaacagagccttaaaagacatggtaaactcgaaatgattgctgctaatcgtcgagtaattatgcttaatccttctattcgtcaagaaccccgctatgaaccggccgcggttattcccctaaaaaaagacgcttccattgtcgagtggttagaaaaaaataatcgcatgattccccgggataaaatcgccgaaccggatctgactctcgaagaagatgtggaactatctgaactcatggatgtcgatgatatcggttatgatgacgacgaggatgaattagtcttagatgaagattaatcccgtcttctttggcaaattttacccttatctggcgctttagtcgtgaacgctaacattttttccgcccctatctttaaaaaacccactggaacccatctcctgattctactaacgggattactatttctgttagtagttttttttcagtccactaattccctgttaatccccctgatggccacaacgttaatcagtgctggtcttggttgtcaagtagtaccgatgctgcggcgcttgaaaatgggtcagattatgcgcgaagatggaccccaggcccatttaaagaaagcaggaaccccgaccatgggaggcagcttttttgtgccagtagcccttattttcgctttaatctggtctaaattcactcctaatgtggtggcggttgctttgctgacctttgtttacatgggtatcggttggttagatgattggcaaattctgcgttataagtcgaataagggcctgtctccccagatgaagttaattttacagataacgggggcggtgcttttttgcctctggatgttggtcaatcaggtgagtaccgatatcaccctttggggtcgattagtcattcctttgggctttttcttctgg
>97	N operona: 74	first-last	MAE_00970	gene_poz=(601-1668)	-	phospho-N-acetylmuramoyl-pentapeptide-	null	/position=74388 - 76655 (74988 - 76055)	/lenght=2268 (1068)	/codons=756 (356)	/complement=false	GC-compoz=44.756554307116104%	/LCI1=0.9605633802816902	/LCI2=0.10150234741784042	p_i1=0.10293031002617842	p_i2=0.028542580865434423	/Tai=0.45324877300716593	/Tei=0.125688322778891	/EEI=3.5646427234729243
agggggttttgttcagaaaagaattcaaattcggccttgaacgagtaaaactttctaggaaataaggttgaacattagattttttcgacttgttcaaagtggccgtccggcatccggacactcaaaacggacgggtcgaaagagtcagacttaagcaattaagcgtttttcgctatctgcgtcaaccccattgacgcgaccaccctaaaaaagtggcgtggtgaggaatcgccgtccgttttacggcggcgaggatgtcaacagagccttaaaagacatggtaaactcgaaatgattgctgctaatcgtcgagtaattatgcttaatccttctattcgtcaagaaccccgctatgaaccggccgcggttattcccctaaaaaaagacgcttccattgtcgagtggttagaaaaaaataatcgcatgattccccgggataaaatcgccgaaccggatctgactctcgaagaagatgtggaactatctgaactcatggatgtcgatgatatcggttatgatgacgacgaggatgaattagtcttagatgaagattaatcccgtcttctttggcaaattttacccttatctggcgctttagtcgtgaacgctaacattttttccgcccctatctttaaaaaacccactggaacccatctcctgattctactaacgggattactatttctgttagtagttttttttcagtccactaattccctgttaatccccctgatggccacaacgttaatcagtgctggtcttggttgtcaagtagtaccgatgctgcggcgcttgaaaatgggtcagattatgcgcgaagatggaccccaggcccatttaaagaaagcaggaaccccgaccatgggaggcagcttttttgtgccagtagcccttattttcgctttaatctggtctaaattcactcctaatgtggtggcggttgctttgctgacctttgtttacatgggtatcggttggttagatgattggcaaattctgcgttataagtcgaataagggcctgtctccccagatgaagttaattttacagataacgggggcggtgcttttttgcctctggatgttggtcaatcaggtgagtaccgatatcaccctttggggtcgattagtcattcctttgggctttttcttctggattttggcgggatttgtccttgtggctgaaagtaacgccactaatctcaccgatggggtggatggattagcggggggaacaggtgcgatcgcatttttgggtttaggtattattatcgcccctagtcatccggatttggcgattttctgcacttgttttgctggtgcttgtctaggcttcatttttcataaccgcaaccccgctaaagtgttcatgggtgatacgggttccctcgctttgggaggtgctttagctgcggtgggtttaattgccggacatctctggggattatttttaattagtggtctgttctttctggaatctctttcggtaatcgctcaggttatctattataaagccacaaaaggacccgatggcaagggcaaaagattattaaaaatggctccttttcatcatcatttagaattaagtggttggacggaaacgaagattgtgggagctttttatctggttaatgcgcttttagttgtcttggctatttggagtagttaattaagcactaaaggaaagaccacaaccgcaggtattttgggtgttggcattggtaaaacggaaaccaccacccatgagatcttctgaatagtctaattttaaaatttgtaggtagcgatcgctgtcaggatcgactacaatattaataccctgactttgataaaagcgatcgttttctgccgcaataggggttaattcgagatgatagtgaagtcccgaacaaccaccgttttttactgccaaacgcagataggaaccagtcagacgacggctttgactccaacgttcaatttctctagcggcggcgggacttaattcgatcattgtttttgagactattgtaataataatatcaagttcttgtgaagttataccacagttattatcaaactttatgttaagtagctggttataattaaattaaaaatggattttaggttcgatcccccctgccccccttgataaggggggtgccgataggcggggggatcgcccctgccccccttgataaggggggtgccgataggcggggggatcgcccctgccccccttgataaggggggtgtctgacaacttttaacgcctacctacttaagaaat
>98	N operona: 75	first-last	MAE_00980	gene_poz=(601-924)	-	hypothetical protein	null	/position=75456 - 76979 (76056 - 76379)	/lenght=1524 (324)	/codons=508 (108)	/complement=true	GC-compoz=43.51851851851852%	/LCI1=1.1433021806853583	/LCI2=0.11993769470404989	p_i1=0.15938809447720168	p_i2=0.036745285887251365	/Tai=0.41615195613784894	/Tei=0.13307075729852624	/EEI=3.2047056922521717
ctcagttaaagaatgaatgtcttttgaaaggttgagcattatcctagcagacaaaacgcatttaattgtatgctaccacaaattaattcccctgtgacaaatacccgctcctctcacggctggcttccaatccagcaatgatttattaataaatatcaccggatttactgggactttaccagctttagggagcattccagtgggtaatttctttatctaagtttctaagctctccttctaagtcacctagaaaaagggtttctcggagaaaccctttttctgtgttaaaaattgtcagctacccccgccatccattagttacatatttcttaagtaggtaggcgttaaaagttgtcagacaccccccttatcaaggggggcaggggcgatccccccgcctatcggcaccccccttatcaaggggggcaggggcgatccccccgcctatcggcaccccccttatcaaggggggcaggggggatcgaacctaaaatccatttttaatttaattataaccagctacttaacataaagtttgataataactgtggtataacttcacaagaacttgatattattattacaatagtctcaaaaacaatgatcgaattaagtcccgccgccgctagagaaattgaacgttggagtcaaagccgtcgtctgactggttcctatctgcgtttggcagtaaaaaacggtggttgttcgggacttcactatcatctcgaattaacccctattgcggcagaaaacgatcgcttttatcaaagtcagggtattaatattgtagtcgatcctgacagcgatcgctacctacaaattttaaaattagactattcagaagatctcatgggtggtggtttccgttttaccaatgccaacacccaaaatacctgcggttgtggtctttcctttagtgcttaattaactactccaaatagccaagacaactaaaagcgcattaaccagataaaaagctcccacaatcttcgtttccgtccaaccacttaattctaaatgatgatgaaaaggagccatttttaataatcttttgcccttgccatcgggtccttttgtggctttataatagataacctgagcgattaccgaaagagattccagaaagaacagaccactaattaaaaataatccccagagatgtccggcaattaaacccaccgcagctaaagcacctcccaaagcgagggaacccgtatcacccatgaacactttagcggggttgcggttatgaaaaatgaagcctagacaagcaccagcaaaacaagtgcagaaaatcgccaaatccggatgactaggggcgataataatacctaaacccaaaaatgcgatcgcacctgttccccccgctaatccatccaccccatcggtgagattagtggcgttactttcagccacaaggacaaatcccgccaaaatccagaagaaaaagcccaaaggaatgactaatcgaccccaaagggtgatatcggtactcacctgattgaccaacatccagaggcaaaa
>99	N operona: 76	first-last	MAE_00990	gene_poz=(601-891)	-	prevent-host-death family protein	null	/position=76341 - 77831 (76941 - 77231)	/lenght=1491 (291)	/codons=497 (97)	/complement=false	GC-compoz=44.329896907216494%	/LCI1=1.3055555555555556	/LCI2=0.25347222222222227	p_i1=0.21672031404328798	p_i2=0.10926910682007204	/Tai=0.4159952746337311	/Tei=0.19834219613806484	/EEI=3.0727190063524965
ttcaatttctctagcggcggcgggacttaattcgatcattgtttttgagactattgtaataataatatcaagttcttgtgaagttataccacagttattatcaaactttatgttaagtagctggttataattaaattaaaaatggattttaggttcgatcccccctgccccccttgataaggggggtgccgataggcggggggatcgcccctgccccccttgataaggggggtgccgataggcggggggatcgcccctgccccccttgataaggggggtgtctgacaacttttaacgcctacctacttaagaaatatgtaactaatggatggcgggggtagctgacaatttttaacacagaaaaagggtttctccgagaaaccctttttctaggtgacttagaaggagagcttagaaacttagataaagaaattacccactggaatgctccctaaagctggtaaagtcccagtaaatccggtgatatttattaataaatcattgctggattggaagccagccgtgagaggagcgggtatttgtcacaggggaattaatttgtggtagcatacaattaaatgcgttttgtctgctaggataatgctcaacctttcaaaagacattcattctttaactgagtttaaacgaaacacgacccggttcctagagcatctcaaacaaaccaaagaccctttggtgcttacggttgatgggaaagcagcactcgtcgtgcaagatgcggaatcctatcagacacttcttgaagctgctgaattggttgagacgcttaaaggagtcaagcgtggtcttgaagagatgaagcaaggcaaaggtaagaaggcagaggaattcttctctgaattgttcgataagctggacagttctccatgagccaaaagtatcaagtggtcatacaacctgaagcacaacagggaattgaaaaagcctatctgtggttcagtaaagattctcctcgaaaagcgaggttgtggctagaaggattgttaattaaacaaagaaattacccactggaatgttccctaaagctggtaaagtaccggtaaatccggtgatatttattaataaatcattgctggattggaagccagccgtgctatcattaataacgaggtaagttccagctatcgcaccggttgttacctgcactaaggcggcactattaacccctaatccttgattacctgtagtggctccattggcatcagtaaatacttgattgattaaattctgtaaagtggtgacagtgctattagcagcacgactgaaattgctaggcgcactcgtggcgtttccagcttgagttaataagtcaattttatcactattgatggcaaaatctgtgatacgatcccttgttgatatggtagattgaccaaattggaagataaaagtatctgcacctaaaccaccggttaaggtatcaattcccgcacgtccattgatttgattattgccactatttccggtgat
>100	N operona: 77	first-last	MAE_01000	gene_poz=(601-5892)	-	hypothetical protein	null	/position=76749 - 83240 (77349 - 82640)	/lenght=6492 (5292)	/codons=2164 (1764)	/complement=true	GC-compoz=40.06046863189721%	/LCI1=1.1066364152013612	/LCI2=0.1269805256192097	p_i1=0.14727736353884224	p_i2=0.04003483301825459	/Tai=0.3563700034621692	/Tei=0.13603134971642913	/EEI=3.4877858615581947
tagtatcatcataaataagtagggtgggtaatacctaccttacttagtaaactgtttgaaatcatcgacaatatgatgactttatcccctgaattgcagtcaagtttagagagtaaaatcaaacaatttgaggaggaaagaaccatgcctttaatgagtaatatggagttacgaggaatagaacgcggtaaggaaatcggtaaggaaattggcaaggaaattggggagttacgaggaatagaacgcggtaaagaaattggtaaagaaattggcgcgttacaaaaaagccgcgatgccataaaaacagttttaactgtgcggtttggacagatttcttcagaaattgaagagataatcggcaaaatgactaaccctactatcttagaagagctactaaaattagcagctaccgctaattctctcgcagaatttaggcagtctttggcaagaatccaataatcttatcctaatatctagaaaacgggtttctttgagaaacccgttttcttggaataaatgttaatttctgttacaggggtcttgaaaaattggccattgttgagctaaaactgttagcaataaacctctgctgttaccgtcatgacttctaccctgttgcccctccttcctgctgttgacgatgttttgttcgatttcgctcaatctgatggcttttgggcgaatttagaaaccgcttttggcacaagttatgatgtggttaaagcgacagaattacgacagcagtggcaaagccgagattttagtcaacttcctgagattgaggttgtcaatagcagtgttttaggtagtgcaaatggcgcttatgggattagcaccaataagatatatctatctgaaagtttttttgcttctgctagtttagatgctttggttgcggtgattttagaagaaattgggcattatgtggatgctcaaattaatagggtggatacggtgggggatgagggagaattattttctcatctggtgagaggggttaatttaactgaggctgagttaacttatattcaaacagaagatgatcgttctgttattaatttaggtggacaatttataggggttgaacaaacatcaccaattactttaattgtcaatactactatagatgagaatgatggaagtgccactattgggagtggtttatctttgcgggatgctgttacaattgctaataaaagtcctaatactccctatattattaagctgaaatcaggaacgacttatgctttaacttatgttaataatacgacaacaggcgatcgcagtttgaatacgaatggtacgattaccattgaaactgatggaacagcactagcttctattgttaataatgctagtcctatctctggggagaatgattataattctattataagtaactctagtcaacttggagttacattaaataatctctatatcagcaacaaagcaggaaggggaattgacaacgactacgggggaacattaacattaaacaacagtacaataacaggtaatacggctacttatggagggggaattgacaacgatggaacattaacattaaccaacagtacaatatctggtaatactggagggggaattcacaactggggaaggggaatattaacgttaaccaacagtacaataacaggtaatacggctactaattttggagggggaattgagaacgatggaacattaacgttaaccaacagtacaataacaggtaatacggctacttattctggagggggaatttacaactggggaaggggaacattaacattaaccaacagtacaatatctggtaatacggctactggttattatggttctggagggggaatttacaactctacgggaacattaacaataaccgacagtgcaatatctggtaatacggctactggttctggagggggaattgaaaactatggaacattaacattaactgacagtacagtatctggtaatacggctgcttatgacggagggggaattgacaactatgggggaacattaacattaaccaacagtacaatatctggtaatacggctactggttctggagggggaattgaaaactatggaacattaacattaactgaaagtacagtatctggtaatacggctgcttatgacggagggggaattgacaacgatgggggaacattaacattaaccaacagtacaatatttggtaatacggctactcgttctggagggggaattttcaactctacgggaacattaacaataaccaacagtacaataacaggtaatactgctgatgctggggggggaatttacaacgggggtacattaacattaacgaataacattcttactaacaataatgccaacttaggtggtggtatttacaataggggtacatggagttcaaatagtattattagtggacatactgcgaaccaagtttggtatatagattcagatggagattcaactacatctgaatccagctggattaatggtcaatggatagcaaatccaatagatccaaaatatccaaatatatatgatgatgccacttacacagcactcccacccactcctaatcctccacctaaaccaacgatatcagtcagtaatgcgcggtttgatgctcccgcagggaaggttattttcgaggttaaactatcctcaacctatgataaacccataaccgttgattactatacccttgatggaagtgccaattcaatagaccctaaccaattaaaagattttaacaatgttgtcaaacaaaccctctcctttttcccaggacaaaccagtaaacaaatagaaattactgttttaggaagtgcgcctcctaccgaccaaacctttgagattttggctagagacaccgcttatcgtgattggacagatacggacaaaggcaaagaagtagataagatctatgactatagtgacctgggttacgaaggctatcgtatcaataaagttttcaaagattctagcacaggatttgatgcttttggtttaacttctgatgaaaaattctttctggttttagccaatccccttaatgccaatgaatttacatctaatagcaataacttactgcaagatattgccaatacttcaggcggtaacaataccgccgcctatactgctggacagaatctaatcaaccaactcaccagcgccaatcaatcctataccttcactgatggcacaatttatgaccttgctaaacctcctgttttagccattcggggtactgaattctcatctggtaaagatttattaagtgatactgaaaccgaaggagttggctataatcaatttactaacaataaagccgcaatcaatcaatggctttcagaagtatctaatcccgtaagcggattgactctaaaacctaatattacaggtcatagtttaggcggtgcattaagtcagtgggtagggggtagttatacaggacaactcggaaagattgttactttcaatagtccgggtatttctcaacaacccggcattaatttcaacgctactaataacttaggtgtcactcattacataacctcggccgatgtggttagcattgcaggttcaacatacctaaatggactctggaacttagaaaaatattcaaaactaacatctgcaattacttttgaaaaacattcagttcccgtcttaaatcaaactattacaagaactaatttgtcaaagccgacagatttaactcggaaagttgccaacggaaataccactgatttaagtagttactggtttacatatttgcctgatgctgattattttgcattgcaaatgatgattagaggattgggaagcttacctattcctggaattggattaacaggaacatatctggcagcggctttaacttatcgtggaaccactgaaaaagtacgccaagcaatcggaattgccattgatggtcttggaaatatatccgatgcagtaacatccgcttacaacgcagctaaatcttggacttcagatgcgtgggatgcgattattggacagtctgacaagaaacttggtttatctccatcaactgcaaatcaaagcaattcaacgcaaacgcttgcatcatcttttctcgacacaaatagctatcaaatagcaacaacagctacagcatcacagacaattgataacttttgggatgccatacctgactggggagataacgcttggcaagctacaactaaatggtcaggagatgcttggaacagtattgatgaatggacaccccaaacttggcaagcaacaactacctggacagcagccgattgggataaaccattctttacaatctcaaatccgacaattgtagaaaacaattcaggaacaaacaacctggtatttaaagttacattgtcaaccacaagtacccaaacaattaccgtaaattatgccactgctgatgacacagcaacagcaggaagcgactatacagccacaacagggactctcacctttacccccggacaaaccagccaagatattattatttcagtcaatggtgatactgcaattgaacccgatgagactttcttgattaacctttctaatcctagcaatgcgctgattacagataatcaaggattaggaacaattactaatgatgatggtgataataccagtgtcactcttgcggtttctcccagtagtgtgacagaagacgggacagctaatctcgtttataccttcactcgtactggtgtaacaaccaatgctttaacagtcaattacaccctcggagggacagctacccttaatacagattacactcgtacagggactaataatacagtcaccttcgctgctggttcagatactgcgactgtaacaattgaccccactgctgatacaaatgttgaagatgatgaaaccgtaactttaaaccttgctcctgggacgggttatacaataggtacggccaccgcagtgacggggacaattactaatgacgatttctccaaactctccatcaataatgtcaccgttgtcgagggtaaagataataatgccatcctcaccgtcactgtcaacaaccccaatccacaaccaattagcgtcaattatactactgcacccattaacgctatcgccaatgtagattacactagcaaaactggaactatcaccattgcacctaatacttccactgctactattaccattcccatcctcaatgataaccttaatgaggcaaacgaaacttttgccattaacctcagtaatcccgtcaatgcaactcttagcaataacaagggaattgtcaccatcagcgacaccttaaccgctaatgtcaccactaccctacccgccaatgtcgaaaacctcagactaattggcagtaataatattaatggtacaggtaacgccggtaacaataaaatcaccggaaatagtggcaataatcaaatcaatggacgtgcgggaattgataccttaaccggtggtttaggtgcagatacttttatcttccaatttggtcaatctaccatatcaacaagggatcgtatcacagattttgccatcaatagtgataaaattgacttattaactcaagctggaaacgccacgagtgcgcctagcaatttcagtcgtgctgctaatagcactgtcaccactttacagaatttaatcaatcaagtatttactgatgccaatggagccactacaggtaatcaaggattaggggttaatagtgccgccttagtgcaggtaacaaccggtgcgatagctggaacttacctcgttattaatgatagcacggctggcttccaatccagcaatgatttattaataaatatcaccggatttaccggtactttaccagctttagggaacattccagtgggtaatttctttgtttaattaacaatccttctagccacaacctcgcttttcgaggagaatctttactgaaccacagataggctttttcaattccctgttgtgcttcaggttgtatgaccacttgatacttttggctcatggagaactgtccagcttatcgaacaattcagagaagaattcctctgccttcttacctttgccttgcttcatctcttcaagaccacgcttgactcctttaagcgtctcaaccaattcagcagcttcaagaagtgtctgataggattccgcatcttgcacgacgagtgctgctttcccatcaaccgtaagcaccaaagggtctttggtttgtttgagatgctctaggaaccgggtcgtgtttcgtttaaactcagttaaagaatgaatgtcttttgaaaggttgagcattatcctagcagacaaaacgcatttaattgtatgctaccacaaattaattcccctgtgacaaatacccgctcctctcacggctggcttccaatccagcaatgatttattaataaatatcaccggatttactgggactttaccagctttagggagcattccagtgggtaatttctttatctaagtttctaagct
>101	N operona: 78	first	MAE_01010	gene_poz=(601-1611)	-	hypothetical protein	null	/position=82619 - 84829 (83219 - 84229)	/lenght=2211 (1011)	/codons=737 (337)	/complement=true	GC-compoz=38.18001978239367%	/LCI1=1.185515873015873	/LCI2=0.08988095238095238	p_i1=0.17375315794608034	p_i2=0.02370756289755139	/Tai=0.33102318103476314	/Tei=0.12133680660779625	/EEI=3.2248528005077026
tgtggaacaatacctgaataaagtttcggtactatctacattacaagagattgttaaattagcagctaccgctaattctctcgcagaatttaagcagtctttggctaaaatcaatatctagaaaacgggtttcttagaaaacgggtttcttaaagaaacccgttttctgtataatgttaatttttgttatatcccccttgaaaaattggcgattgtttgcacaaaatagtcgcattaatcctttgcagttaacgtcatgacttctaccctgttgccgagctttcctgctgttgacgatgttttgttcaattttgctcaatctgatggcttgagtcaagctaatcgggtggatagtgcgagaaatcagcgtttaaccgctaccgtagttttcctcgatgctggtgttagcgattatcaaagtctccaagctggggtaatccctggagtcgccacggttattctctctcccaatcaagacggaatcgaacaaatatccgcttttttaccacaaaatccccagattaccaccaccaactctattattaaatcggtgcgttacgctatcgcgcttcacagcctacgagtaagcaaacaactcaaatgaacccaacaaccgccaattatgatgaaccctggaaagaagcattaaccgagtattttgaagcgtttttatgcttcttttttcctgaagttcaccaactaattgattggacaaaaattcccgaatccctggaaaaagaactcaaacggattaccgcttcagcaaagacaaaaaaacgtttcgctgacaaactttataaggcttggctacttgagggacaagaagtctggattttgattcatattgaaattcaaagtcaatacgaagaaaatttccctcagaggatgtatatttataactatcgggcctttgatttgtatcagaaaccagttatcagtctggcaattttaggagatgaacgagtaaattggcgaccagattcctataattatactatcgccggctgtgaagtgagtctgaaattcccaacagtcaaattactggactatgaggaaagctggtcagaactagaagcaagtagcaatccctttgctataatagtcatggcacacctgaaaacaaaagcgactactgggaagctgccacaacgggaacagtggaagtggaagttaatcaggggattatatgaaaaggagttcgagagggaacagataattaaactgtttgaaatcatcgacaatatgatgactttatcccctgaattgcagtcaagcttagagagtaaaattaaacaatttgaggaggaaaaaaccatgcctttaatgagtaatatggagttacgaggaaggaaaattggtgaggaaattggggagttacgaggaatagaacgcggtaaggaaattggtaaggaaattggagcgttagaaaatgctcgtgattttgtgaaaaaagttttggaaaaccgactaggcgatatccctggagatattggacaatgtctcaatgatgcttcagttatttcggttttagaagagatgttaaaagccgcacttatagtaaattcttttgaggagtgtaggaagtcttttagtatcatcataaataagtagggtgggtaatacctaccttacttagtaaactgtttgaaatcatcgacaatatgatgactttatcccctgaattgcagtcaagtttagagagtaaaatcaaacaatttgaggaggaaagaaccatgcctttaatgagtaatatggagttacgaggaatagaacgcggtaaggaaatcggtaaggaaattggcaaggaaattggggagttacgaggaatagaacgcggtaaagaaattggtaaagaaattggcgcgttacaaaaaagccgcgatgccataaaaacagttttaactgtgcggtttggacagatttcttcagaaattgaagagataatcggcaaaatgactaaccctactatcttagaagagctactaaaattagcagctaccgctaattctctcgcagaatttaggcagtctttggcaagaatccaataatcttatcctaatatctagaaaacgggtttctttgagaaacccgttttcttggaataaatgttaatttctgttacaggggtcttgaaaaattggccattgttgagctaaaactgttagcaataaacctctgctgttaccgtcatgacttctaccctgttgcccc
>102	N operona: 78	last	MAE_01020	gene_poz=(601-948)	-	hypothetical protein	null	/position=83626 - 85173 (84226 - 84573)	/lenght=1548 (348)	/codons=516 (116)	/complement=true	GC-compoz=45.40229885057471%	/LCI1=0.8260869565217391	/LCI2=0.08463768115942027	p_i1=0.06855176740093602	p_i2=0.02161996747871913	/Tai=0.4366197159853171	/Tei=0.11945797073084724	/EEI=4.165712700800367
cagtggaagtggaggttaatcaggggattgtatgaaaaggagttcgagagagaacagataattaaactgtttgaaatcatcgacaatatgatgactttatcccctgaattgcagtcaagtttagagagtaaaatcaaacaatttgaggaggaaagaaccatgcctttaatgagtaatatggagttacgaggaatcgaacgcggtaaggaaattggtaaggaaattggggagttacgaggaatagaacgcggtaaggaaattggtaaggaaattggagcgttagaaaatgctcgtgattttgtcaaaacagttttgcaagctcgcttaggtgaagttcctttagatgtggaacaatacctgaataaagtttcggtactatctacattacaagagattgttaaattagcagctaccgctaattctctcgcagaatttaagcagtctttggctaaaatcaatatctagaaaacgggtttcttagaaaacgggtttcttaaagaaacccgttttctgtataatgttaatttttgttatatcccccttgaaaaattggcgattgtttgcacaaaatagtcgcattaatcctttgcagttaacgtcatgacttctaccctgttgccgagctttcctgctgttgacgatgttttgttcaattttgctcaatctgatggcttgagtcaagctaatcgggtggatagtgcgagaaatcagcgtttaaccgctaccgtagttttcctcgatgctggtgttagcgattatcaaagtctccaagctggggtaatccctggagtcgccacggttattctctctcccaatcaagacggaatcgaacaaatatccgcttttttaccacaaaatccccagattaccaccaccaactctattattaaatcggtgcgttacgctatcgcgcttcacagcctacgagtaagcaaacaactcaaatgaacccaacaaccgccaattatgatgaaccctggaaagaagcattaaccgagtattttgaagcgtttttatgcttcttttttcctgaagttcaccaactaattgattggacaaaaattcccgaatccctggaaaaagaactcaaacggattaccgcttcagcaaagacaaaaaaacgtttcgctgacaaactttataaggcttggctacttgagggacaagaagtctggattttgattcatattgaaattcaaagtcaatacgaagaaaatttccctcagaggatgtatatttataactatcgggcctttgatttgtatcagaaaccagttatcagtctggcaattttaggagatgaacgagtaaattggcgaccagattcctataattatactatcgccggctgtgaagtgagtctgaaattcccaacagtcaaattactggactatgaggaaagctggtcagaactagaagcaagtagcaatccctttgctataatagtcatggcacacctgaaaacaaaagcgactactgggaagctgccacaacgggaacagtggaagtggaagttaatcaggggattatatgaaaaggagttcgaga
>103	N operona: 79	first-last	MAE_01030	gene_poz=(601-1620)	-	hypothetical protein	null	/position=84109 - 86328 (84709 - 85728)	/lenght=2220 (1020)	/codons=740 (340)	/complement=true	GC-compoz=38.03921568627451%	/LCI1=1.1927236971484758	/LCI2=0.10186823992133723	p_i1=0.17624832031544757	p_i2=0.028699238018959065	/Tai=0.3260101271210023	/Tei=0.12582931421706317	/EEI=3.4233257063229257
aaggttaaaccgataatggagtctctaattagccaagcaaattttcgcatcagtcatcaactttatgaggaggttttgcaaactgcaaatgaattagattaagttgtgaggggggaattgagagacaatattcagaaaaactgatgatttagaaatacagttttcccgatcaatgttaacttatgttatggaagtcttgaaaaattggcgcttgttgggctaaaactgttagcaataaacctttacagttaatatcatgagttctcccctgttgccgattcttcctgctgttgacgatattttattcgatttcgctgaatctgatggcttgagtcaagctaatcgggtggatagtgcgagaaatcagcgtttaaccgctaccgtagttttcctcgatgctggtgttagcgattatcaaagtctccaagctggagtaattccagaagtcgccaccgttattctctctcccaatcaagacggaatcgaacaaatatccgcttttttaccacaaaatccccagattaccaccattcacctctattattaaatcggtgcgttacgctatcgcgcttcacccctaagagtaagcggacaactccaatgaacccaacaacagccaattatgatgaaccctggaaagaagcattaagcgagtattttgaagcgtttttatgcttcttttttcctgaagttcaccaactaattgattggacaaaaattcccgaatccctggaaaaagaactcaaacggattaccgcttcagctaagacaaaaaaacgtttcgctgacaaactttataaagtctggttactcaggggtgaagaagtctggattttgattcatattgaaattcaaagtcaatacgaagaaaatttccctcagaggatgtatatttataactatcgggcctttgatttgtatcagaaaccagttatcagtctggcaattttaggagatgaacgagtaaattggcgaccagattcctataattatactatcgctggttgtgaagtgagtttgaaattcccaacggttaaattactggactatgaggaaagatggacagaactagaaacaagtagcaatccctttgctataatagtgatggcacacctgaaaacaaaagcgactactgggaagctgccacaacgggaacagtggaagtggaggttaatcaggggattgtatgaaaaggagttcgagagagaacagataattaaactgtttgaaatcatcgacaatatgatgactttatcccctgaattgcagtcaagtttagagagtaaaatcaaacaatttgaggaggaaagaaccatgcctttaatgagtaatatggagttacgaggaatcgaacgcggtaaggaaattggtaaggaaattggggagttacgaggaatagaacgcggtaaggaaattggtaaggaaattggagcgttagaaaatgctcgtgattttgtcaaaacagttttgcaagctcgcttaggtgaagttcctttagatgtggaacaatacctgaataaagtttcggtactatctacattacaagagattgttaaattagcagctaccgctaattctctcgcagaatttaagcagtctttggctaaaatcaatatctagaaaacgggtttcttagaaaacgggtttcttaaagaaacccgttttctgtataatgttaatttttgttatatcccccttgaaaaattggcgattgtttgcacaaaatagtcgcattaatcctttgcagttaacgtcatgacttctaccctgttgccgagctttcctgctgttgacgatgttttgttcaattttgctcaatctgatggcttgagtcaagctaatcgggtggatagtgcgagaaatcagcgtttaaccgctaccgtagttttcctcgatgctggtgttagcgattatcaaagtctccaagctggggtaatccctggagtcgccacggttattctctctcccaatcaagacggaatcgaacaaatatccgcttttttaccacaaaatccccagattaccaccaccaactctattattaaatcggtgcgttacgctatcgcgcttcacagcctacgagtaagcaaacaactcaaatgaacccaacaaccgccaattatgatgaaccctggaaagaagcattaaccgagtattttgaagcgtttttatgcttcttttttcctgaagttcaccaactaattgattggacaaaaattc
>104	N operona: 80	first-last	MAE_01040	gene_poz=(601-891)	-	hypothetical protein	null	/position=85182 - 86672 (85782 - 86072)	/lenght=1491 (291)	/codons=497 (97)	/complement=true	GC-compoz=43.6426116838488%	/LCI1=0.9930555555555556	/LCI2=0.10451388888888889	p_i1=0.11220946225406112	p_i2=0.02983969493233921	/Tai=0.38359500302763916	/Tei=0.1268557254391053	/EEI=4.15465654875916
atctgtcaatcttaaaagatatttatactaatgttattattccccaagcagttgccaatgaattggccaatttaactgaggaagatatccgcattaaagcgacgctttctctggaatggatacaggttcaacaagccactaatttagaacttgtggcttgtttgaggaatgaatataatttagatcttggcgaagcagaagcaatcgctcttgcttgggaattaaaggcggatgaattgttaatttatgaacgtcttggacggagggaggctgtgcgtttggggctgtcaattacgggtattctaggagttcttttaattgctaaaaatagaggattagtttctaaggttaaaccgataatggagtctctaattagccaagcaaattttcgcatcagtcatcaactttatgaggaggttttgcaaactgcaaatgaattagattaagttgtgaggggggaattgagagacaatattcagaaaaactgatgatttagaaatacagttttcccgatcaatgttaacttatgttatggaagtcttgaaaaattggcgcttgttgggctaaaactgttagcaataaacctttacagttaatatcatgagttctcccctgttgccgattcttcctgctgttgacgatattttattcgatttcgctgaatctgatggcttgagtcaagctaatcgggtggatagtgcgagaaatcagcgtttaaccgctaccgtagttttcctcgatgctggtgttagcgattatcaaagtctccaagctggagtaattccagaagtcgccaccgttattctctctcccaatcaagacggaatcgaacaaatatccgcttttttaccacaaaatccccagattaccaccattcacctctattattaaatcggtgcgttacgctatcgcgcttcacccctaagagtaagcggacaactccaatgaacccaacaacagccaattatgatgaaccctggaaagaagcattaagcgagtattttgaagcgtttttatgcttcttttttcctgaagttcaccaactaattgattggacaaaaattcccgaatccctggaaaaagaactcaaacggattaccgcttcagctaagacaaaaaaacgtttcgctgacaaactttataaagtctggttactcaggggtgaagaagtctggattttgattcatattgaaattcaaagtcaatacgaagaaaatttccctcagaggatgtatatttataactatcgggcctttgatttgtatcagaaaccagttatcagtctggcaattttaggagatgaacgagtaaattggcgaccagattcctataattatactatcgctggttgtgaagtgagtttgaaattcccaacggttaaattactggactatgaggaaagatggacagaactagaaacaagtagcaatccctttgctataatagtgatggcacacctgaaaacaaaagcgactactgggaagctgccac
>105	N operona: 81	first	MAE_01050	gene_poz=(601-1098)	-	hypothetical protein	null	/position=85627 - 87324 (86227 - 86724)	/lenght=1698 (498)	/codons=566 (166)	/complement=true	GC-compoz=37.75100401606426%	/LCI1=1.1777777777777778	/LCI2=0.17696969696969703	p_i1=0.1710878306773729	p_i2=0.06542468076372154	/Tai=0.29339405449188183	/Tei=0.1588822126873494	/EEI=3.5522240252727757
cagttaagtattgatgatgtcgaagtattaggagaagctttattcgatttctctacggttgaagatttaatcaattggttaaatactttaactgcctagttttgacgttagcgatcgcatcttcgccatcacaagcggtgagattacttcgggtggttttggctgaaagagaaaagttaacgcgggaagtatccccctgacaatgacccgctaaaattgtcattatagcttgttgattgaagtgaggtcaaagacaatgctttttaccgtagggtgggaattactcaccaattcaccttgacaggcggcgaaaaataggataacatttgtataattcttgtcaaaatacgaagaaaatatgagtctagttatttcccaagaagtgattaaagcaagtggtttatcagaggatgaactgttaaaagagattgttattatgttatttcaacaagataagattagcttgggaaaagcaagtgagttattaggtattaatcaaatcaagtttcaacggctgctttctgaaagaggaatttgtattcattatgatgttgctgagtttcaggaagatattaagcatttaaaaaacaaaggttggctatgatcattattagcgatacttctcctctcagcagtcttgctcttgttggttatctgtcaatcttaaaagatatttatactaatgttattattccccaagcagttgccaatgaattggccaatttaactgaggaagatatccgcattaaagcgacgctttctctggaatggatacaggttcaacaagccactaatttagaacttgtggcttgtttgaggaatgaatataatttagatcttggcgaagcagaagcaatcgctcttgcttgggaattaaaggcggatgaattgttaatttatgaacgtcttggacggagggaggctgtgcgtttggggctgtcaattacgggtattctaggagttcttttaattgctaaaaatagaggattagtttctaaggttaaaccgataatggagtctctaattagccaagcaaattttcgcatcagtcatcaactttatgaggaggttttgcaaactgcaaatgaattagattaagttgtgaggggggaattgagagacaatattcagaaaaactgatgatttagaaatacagttttcccgatcaatgttaacttatgttatggaagtcttgaaaaattggcgcttgttgggctaaaactgttagcaataaacctttacagttaatatcatgagttctcccctgttgccgattcttcctgctgttgacgatattttattcgatttcgctgaatctgatggcttgagtcaagctaatcgggtggatagtgcgagaaatcagcgtttaaccgctaccgtagttttcctcgatgctggtgttagcgattatcaaagtctccaagctggagtaattccagaagtcgccaccgttattctctctcccaatcaagacggaatcgaacaaatatccgcttttttaccacaaaatccccagattaccaccattcacctctattattaaatcggtgcgttacgctatcgcgcttcacccctaagagtaagcggacaactccaatgaacccaacaacagccaattatgatgaaccctggaaagaagcattaagcgagtattttgaagcgtttttatgcttcttttttcctgaagttcaccaacta
>106	N operona: 81	last	MAE_01060	gene_poz=(601-822)	-	hypothetical protein	null	/position=86121 - 87542 (86721 - 86942)	/lenght=1422 (222)	/codons=474 (74)	/complement=true	GC-compoz=31.53153153153153%	/LCI1=1.2374429223744292	/LCI2=0.0223744292237443	p_i1=0.19198548959809794	p_i2=0.002682178535226156	/Tai=0.1774461531459013	/Tei=0.10241396068170355	/EEI=3.9926270677865165
ttgatacttatctcaatctaaatccggtcgaagagatacaatttcaacaagagattagcacatttagtcaacccgtacaggagggagttatgcaaattaccaccagttggatgcgtcaaggtatcgaacaaggtattgaacgcgaaaagacattgattcttcgtcaacttaaacgcaagttaggggagattaatccttcattagaaactaaaattatgcagttaagtattgatgatgtcgaagtattaggagaagctttattcgatttctctacggttgaagatttaatcaattggttaaatactttaactgcctagttttgacgttagcgatcgcatcttcgccatcacaagcggtgagattacttcgggtggttttggctgaaagagaaaagttaacgcgggaagtatccccctgacaatgacccgctaaaattgtcattatagcttgttgattgaagtgaggtcaaagacaatgctttttaccgtagggtgggaattactcaccaattcaccttgacaggcggcgaaaaataggataacatttgtataattcttgtcaaaatacgaagaaaatatgagtctagttatttcccaagaagtgattaaagcaagtggtttatcagaggatgaactgttaaaagagattgttattatgttatttcaacaagataagattagcttgggaaaagcaagtgagttattaggtattaatcaaatcaagtttcaacggctgctttctgaaagaggaatttgtattcattatgatgttgctgagtttcaggaagatattaagcatttaaaaaacaaaggttggctatgatcattattagcgatacttctcctctcagcagtcttgctcttgttggttatctgtcaatcttaaaagatatttatactaatgttattattccccaagcagttgccaatgaattggccaatttaactgaggaagatatccgcattaaagcgacgctttctctggaatggatacaggttcaacaagccactaatttagaacttgtggcttgtttgaggaatgaatataatttagatcttggcgaagcagaagcaatcgctcttgcttgggaattaaaggcggatgaattgttaatttatgaacgtcttggacggagggaggctgtgcgtttggggctgtcaattacgggtattctaggagttcttttaattgctaaaaatagaggattagtttctaaggttaaaccgataatggagtctctaattagccaagcaaattttcgcatcagtcatcaactttatgaggaggttttgcaaactgcaaatgaattagattaagttgtgaggggggaattgagagacaatattcagaaaaactgatgatttagaaatacagttttcccgatcaatgttaacttatgttatggaagtcttgaaaaattgg
>107	N operona: 82	first-last	MAE_01070	gene_poz=(601-1521)	-	hypothetical protein	null	/position=86626 - 88746 (87226 - 88146)	/lenght=2121 (921)	/codons=707 (307)	/complement=true	GC-compoz=36.37350705754614%	/LCI1=1.289760348583878	/LCI2=0.048039215686274506	p_i1=0.21090933710828522	p_i2=0.00897101752104716	/Tai=0.31835957373130686	/Tei=0.10807391576894246	/EEI=3.280542009810347
cataaatctgaaccaaataaattttaggggcgatgacgggaaaaagatggagagttgtcggttttccttggtcatctccctgcttttattctgacactggctccggagggcgatcgataactttatctttcctttagttattgggggatattcagttatcagtgaccagtaatcagtttccctaagctgtggaagatgaatttaagccatttttcaagaatctggactgagatataaggcaatgctgcattacactgcgttaataccaacgataagaaaggcaatcgcactcgataagattgaaccccacagaaaacgggtttctttaagaaacccgttttctgaaagcatccccctcttttcgtaagtagctggttataattaaattaaaaatggattttaggttcgatcccccctgcccctagggttgattcatgaatcaaccctacccttgataacgggggtgtctgataatttttaacgcctacctacttaggttaaaggggtaaggttataacaatctgctgccaaaacagacttttcagaatataatagagaagagtagtcattcatcactcagattagttaagatgatattacatgactaataatattgaccatgatcgcttatttaaggagttaatctccatcttttttgtcgaatttatcgagttgtttttccctcaattgatcaattatttagatagggactcgattacttttttagacaaagaagtatttacagatgtcacggaaggagaaaggtatgaaagtgatttagtcgcacaggttaagtttcgaggaaaagaatctttctttctgattcatgtagaggcgcaggaaagttcccgaaagtggtttaaccggcgaatgtttacttattttgctcgctttcatgagaaatttgtcttaccgatttatccgattgtaattttttcttattcaaggccaaaaagagcagcgattagtcaatatgtggtcgattttcccgattttaaggtcttagaatttaactatcaagtagtgcagttaaatcgattaaattggcgagattttctcaatcagccgaatccggttgcttcagctttgatggcgaagatgaacattgccgagaaagagcgagcaaaagttaaggccgaatgtctgcgcttgttaattactttaaggttagatgcggcgagaatgcaattaatttctggatttattgatacttatctcaatctaaatccggtcgaagagatacaatttcaacaagagattagcacatttagtcaacccgtacaggagggagttatgcaaattaccaccagttggatgcgtcaaggtatcgaacaaggtattgaacgcgaaaagacattgattcttcgtcaacttaaacgcaagttaggggagattaatccttcattagaaactaaaattatgcagttaagtattgatgatgtcgaagtattaggagaagctttattcgatttctctacggttgaagatttaatcaattggttaaatactttaactgcctagttttgacgttagcgatcgcatcttcgccatcacaagcggtgagattacttcgggtggttttggctgaaagagaaaagttaacgcgggaagtatccccctgacaatgacccgctaaaattgtcattatagcttgttgattgaagtgaggtcaaagacaatgctttttaccgtagggtgggaattactcaccaattcaccttgacaggcggcgaaaaataggataacatttgtataattcttgtcaaaatacgaagaaaatatgagtctagttatttcccaagaagtgattaaagcaagtggtttatcagaggatgaactgttaaaagagattgttattatgttatttcaacaagataagattagcttgggaaaagcaagtgagttattaggtattaatcaaatcaagtttcaacggctgctttctgaaagaggaatttgtattcattatgatgttgctgagtttcaggaagatattaagcatttaaaaaacaaaggttggctatgatcattattagcgatacttctcctctcagcagtcttgctcttgttggttatctgtcaatcttaaaagatatttatactaatgttattattccccaa
>108	N operona: 83	first	MAE_01080	gene_poz=(601-1110)	hoxE	putative bidirectional hydrogenase diaphorase	null	/position=88144 - 89853 (88744 - 89253)	/lenght=1710 (510)	/codons=570 (170)	/complement=false	GC-compoz=50.588235294117645%	/LCI1=1.1045364891518739	/LCI2=0.3080867850098619	p_i1=0.14659465414633363	p_i2=0.14283817485265396	/Tai=0.525163411245485	/Tei=0.22855435736738858	/EEI=3.170695403683761
catgtaatatcatcttaactaatctgagtgatgaatgactactcttctctattatattctgaaaagtctgttttggcagcagattgttataaccttacccctttaacctaagtaggtaggcgttaaaaattatcagacacccccgttatcaagggtagggttgattcatgaatcaaccctaggggcaggggggatcgaacctaaaatccatttttaatttaattataaccagctacttacgaaaagagggggatgctttcagaaaacgggtttcttaaagaaacccgttttctgtggggttcaatcttatcgagtgcgattgcctttcttatcgttggtattaacgcagtgtaatgcagcattgccttatatctcagtccagattcttgaaaaatggcttaaattcatcttccacagcttagggaaactgattactggtcactgataactgaatatcccccaataactaaaggaaagataaagttatcgatcgccctccggagccagtgtcagaataaaagcagggagatgaccaaggaaaaccgacaactctccatctttttcccgtcatcgcccctaaaatttatttggttcagatttatgcaaactgccaatcctcgtcaaacggagaaaaaagagcatcccagtggcgataaacgcttcaaagtcctcgacatcaccatgaagcgggcaggatataatcaatcagccctgattgaagtcctgcacaaagctcaagaagcctttggattcctagaagaagatgttctcctctacgttgcccgggcgctaaaactgcccctcagtcgcgtctatggggtagcaaccttctaccatctcttttccctgaaaccggcgggaaaacacacctgtatcatctgtatggggactgcttgttatgtcaaaggcagcggcaaaatcctcgaagacatcgaaaacgcctttgatgtcaaagtgggagaaaccaccgccgatggagaaatttccctagtgtcggcccgttgtatcggggcctgtgggattgcgccggccgtggtcttcgatggagtcgtggcccctaaacaagattcggaaactgtcttagcgaaactacagagtttctcccagtaatttttcactctagtggattgagaagaatatggacttacaagaattattggcagtggccgagaaagaaaaaactagacaaaaaagcatccgggtgcattgttgcacttccaccggttgccaagctgctaactccctccaaatcaaaaaaaacctcgccactgccgtccaagaggcagacctagaggatacagtcgaagtggtcggggtcggttgtatgggtttttgtggtcgcggtccgttggtggaagtggatccccaggatctcttatacgaagaagtcaccccggaaagtgcggccagcattattgcagccttaaacggcggcaaaaccgaggtgcaattaggggactcaaaacatccctttttctcccatcaagtcaaaattgtccgggaaaatagcggtaaaatcgatcccgatcgcattgaggaatatatcgccgtcgggggttatcaatctctctacaaggccctctacgagatgactccggcccaggtggtggaggaaatcacccaaagcggtttgcgcggccggggcggtgcgggttatcccaccggtttaaaatgggcgacggtggctaaacaaccgggtaaacaaaaata
>109	N operona: 83	last	MAE_01090	gene_poz=(601-2208)	hoxF	bidirectional hydrogenase diaphorase subunit	null	/position=88682 - 91489 (89282 - 90889)	/lenght=2808 (1608)	/codons=936 (536)	/complement=false	GC-compoz=50.43532338308457%	/LCI1=1.038006230529595	/LCI2=0.22442367601246105	p_i1=0.12561787490062687	p_i2=0.09207696350812537	/Tai=0.48957287736377375	/Tei=0.18286926715731283	/EEI=3.5012899412997847
aaaaccgacaactctccatctttttcccgtcatcgcccctaaaatttatttggttcagatttatgcaaactgccaatcctcgtcaaacggagaaaaaagagcatcccagtggcgataaacgcttcaaagtcctcgacatcaccatgaagcgggcaggatataatcaatcagccctgattgaagtcctgcacaaagctcaagaagcctttggattcctagaagaagatgttctcctctacgttgcccgggcgctaaaactgcccctcagtcgcgtctatggggtagcaaccttctaccatctcttttccctgaaaccggcgggaaaacacacctgtatcatctgtatggggactgcttgttatgtcaaaggcagcggcaaaatcctcgaagacatcgaaaacgcctttgatgtcaaagtgggagaaaccaccgccgatggagaaatttccctagtgtcggcccgttgtatcggggcctgtgggattgcgccggccgtggtcttcgatggagtcgtggcccctaaacaagattcggaaactgtcttagcgaaactacagagtttctcccagtaatttttcactctagtggattgagaagaatatggacttacaagaattattggcagtggccgagaaagaaaaaactagacaaaaaagcatccgggtgcattgttgcacttccaccggttgccaagctgctaactccctccaaatcaaaaaaaacctcgccactgccgtccaagaggcagacctagaggatacagtcgaagtggtcggggtcggttgtatgggtttttgtggtcgcggtccgttggtggaagtggatccccaggatctcttatacgaagaagtcaccccggaaagtgcggccagcattattgcagccttaaacggcggcaaaaccgaggtgcaattaggggactcaaaacatccctttttctcccatcaagtcaaaattgtccgggaaaatagcggtaaaatcgatcccgatcgcattgaggaatatatcgccgtcgggggttatcaatctctctacaaggccctctacgagatgactccggcccaggtggtggaggaaatcacccaaagcggtttgcgcggccggggcggtgcgggttatcccaccggtttaaaatgggcgacggtggctaaacaaccgggtaaacaaaaatacgttatctgtaatgccgatgaaggggatcccggggcgtttatggaccgtagtgttttggaaagtgacccccatttagtcctggaaggaatggcgatcgctgcctatgctgtgggggccgatcatggttatatctatgttagagccgaatatcctctggcgattgatcgtctgcaaaaagcgattaatcaggccaaaaaattcggtttaatgggttcccaagtattcgagtccactttcgattttaaggtggatatccgcatcggggcgggagcttttgtctgtggagaggaaaccgctctcatccattccatcgaaggcggccgcggcactccccgcacccgtcccccctatccggcccaatcgggcctcgatggttgtcccaccctgattaataacgtcgagtcctacgctaatatcgccgctattatccgcgagggagccgcttggtacgccaatatcggtactgccagcagtaaaggcacaaaaatcttcgctttaacgggaaaaatccgcaataatgggctgattgaagtgccgatgggtattactctccgggaaattgtcgaggagatggggggtggtgttcccgatggtcaagtaaaagcggtacaaaccggcggcccctctgggggttgtattcccgctaatttactcgatactcccgtggattacgaatccttagccaaactcggttcgatgatgggatccggggggatggtggttatggatgataccaccagcatggtggaagtggcgaaattctatatggaattctgtcgcgaggagtcctgtggtaaatgtatcccctgtcgcacgggaacagtacaaatgtttgaattattggccaaaattatcgctcgaaaggccgatattcacgacctcgaaaacctagaacatctctgtcaaatggtcaaggaaaccagtctttgtggtcttggtcaaagcgctcccaatccgattttaagtaccctaaagtattttaaggaggaatatctggctctgttacaggaaatcaagcaccccgtctctgtttgagattgacatcctcaccgccggggccggacggtgatgaccggcagatcaaacaaacttaattgaacgatcttcggttgggttgacgcttcacgggatgctgcttctttaacagaagtcttacactttcctctgcgtccgttttttgaggtctccgattgcccaccggcgaccttgatattaattgcggcgttcacgtctcgatcatggaaagtcccacagaaaagacattcccactcacggatatttaacgctttcttcccgccgatattcccacaacaggaacacctctgagacgttggctcccatcgggaaattatccgaaaatcacgcccatatttgtcagattttgccgatagcatatctcgaaaagaacgccatcctaaatctgatatagcacgggacaacttgcgatttttaaccattcccgatgtgtttaaatcctctaaaattatcgtttgattttcacgaacaactctagtggatattttatgcaagaaatcagtgcgagtgtctttaatctttgcgtggattctagctactcgtttcctagctttttcccgtcgtttacttcccttctgttttctagaaaggtttttccga
>110	N operona: 84	first-last	MAE_01100	gene_poz=(601-1011)	-	transposase	null	/position=90301 - 91911 (90901 - 91311)	/lenght=1611 (411)	/codons=537 (137)	/complement=true	GC-compoz=47.93187347931874%	/LCI1=1.0980392156862746	/LCI2=0.17965686274509798	p_i1=0.14449001751159019	p_i2=0.06687643517131886	/Tai=0.5170103738064877	/Tei=0.16018879165418698	/EEI=2.469799404345137
agtctttgagagacttagagacagcctattctaacttttttgcatcttgcaagggagaaagaaaaggaaagaaagtcaaacctcctaaatttaagaagcgtaaatctaaacaattagcaagatttaccgataatggttttaccgttaaccaacactgcgttactttagcgaaaatcggtgatttaagaatagtttggagtcgcccattaccttctaaaccttctagcgtcaccgtgatcaaagacgcatcagatcgatactttcttagttttgtcgtcgagattcagtccgaaatacttcccaataatggggagtcagtgggaattgatctagggattgctacctttgctaccctctcaacaggagaaaagatagacgcaccgaaaccgttaaagaaacgattaaaacgactaagaagagcatcggaaaaacctttctagaaaacagaagggaagtaaacgacgggaaaaagctaggaaacgagtagctagaatccacgcaaagattaaagacactcgcactgatttcttgcataaaatatccactagagttgttcgtgaaaatcaaacgataattttagaggatttaaacacatcgggaatggttaaaaatcgcaagttgtcccgtgctatatcagatttaggatggcgttcttttcgagatatgctatcggcaaaatctgacaaatatgggcgtgattttcggataatttcccgatgggagccaacgtctcagaggtgttcctgttgtgggaatatcggcgggaagaaagcgttaaatatccgtgagtgggaatgtcttttctgtgggactttccatgatcgagacgtgaacgccgcaattaatatcaaggtcgccggtgggcaatcggagacctcaaaaaacggacgcagaggaaagtgtaagacttctgttaaagaagcagcatcccgtgaagcgtcaacccaaccgaagatcgttcaattaagtttgtttgatctgccggtcatcaccgtccggccccggcggtgaggatgtcaatctcaaacagagacggggtgcttgatttcctgtaacagagccagatattcctccttaaaatactttagggtacttaaaatcggattgggagcgctttgaccaagaccacaaagactggtttccttgaccatttgacagagatgttctaggttttcgaggtcgtgaatatcggcctttcgagcgataattttggccaataattcaaacatttgtactgttcccgtgcgacaggggatacatttaccacaggactcctcgcgacagaattccatatagaatttcgccacttccaccatgctggtggtatcatccataaccaccatccccccggatcccatcatcgaaccgagtttggctaaggattcgtaatccacgggagtatcgagtaaattagcgggaatacaacccccagaggggccgccggtttgtaccgcttttacttgaccatcgggaacaccaccccccatctcctcgacaatttcccggagagtaatacccatcggcacttcaatcagcccattattgcggatttttcccgttaaagcgaagatttttgtgcctttactgctggcagtaccgatattggcgtac
>111	N operona: 85	first-last	MAE_01110	gene_poz=(601-1275)	-	transposase	null	/position=90872 - 92746 (91472 - 92146)	/lenght=1875 (675)	/codons=625 (225)	/complement=true	GC-compoz=39.85185185185185%	/LCI1=1.2797619047619047	/LCI2=0.14345238095238091	p_i1=0.2072533824201413	p_i2=0.04802957370621221	/Tai=0.38836436575129674	/Tei=0.143226616335591	/EEI=2.7906974926620864
ctctcttcaagataacccggcagcccaccagacttcgcgtaactgaagaaattgatcgaggccgaagattgttaggcctcgatcgagttatcgaaaatttgggttaaaaccccgtcgttttacgacggcttttcctgatttttaatgtagcacttaagaacttccagtggcgcacctcctacagaagatacaaaataactgggcgaccaaagagcgtctttcccgtacggtttaggataaccagcttgtccatacctgcgactagagactccctttaaagaattgaccatcacggaaatagatagtttcggtgggtattcaatcaatgcgtgtacatgatcagactccccattaaattccaatatctgaaaattcatcttttccgcaacttctctaaaagatttttcaaccaaagtcagacttttaaaagacttttcaaccaaagtcagacttttaccagtaaaaacctttcttctgtattttgtcacacagaccaagtgtatctttaaatcggaaacagagtttctttcttttcgcaaccgacttgacattattaacagacctagttaaaataaatacagacacacatatcttaacccaatgaaagcaaggtatcaataccgtatttacccaacagaccaacaaaagaggcttttgtctcagttgttcgggtgtgtgcgcgttgtctggaacgataccttagcttactgtcaagaactctatcgacaaggggagaaaaagccaaaatatactgagttatctaaaagactaactcaagtcaagaaaacagaagaaaaacagtggttaaccgaggtttcttctatccctttacagcagtctttgagagacttagagacagcctattctaacttttttgcatcttgcaagggagaaagaaaaggaaagaaagtcaaacctcctaaatttaagaagcgtaaatctaaacaattagcaagatttaccgataatggttttaccgttaaccaacactgcgttactttagcgaaaatcggtgatttaagaatagtttggagtcgcccattaccttctaaaccttctagcgtcaccgtgatcaaagacgcatcagatcgatactttcttagttttgtcgtcgagattcagtccgaaatacttcccaataatggggagtcagtgggaattgatctagggattgctacctttgctaccctctcaacaggagaaaagatagacgcaccgaaaccgttaaagaaacgattaaaacgactaagaagagcatcggaaaaacctttctagaaaacagaagggaagtaaacgacgggaaaaagctaggaaacgagtagctagaatccacgcaaagattaaagacactcgcactgatttcttgcataaaatatccactagagttgttcgtgaaaatcaaacgataattttagaggatttaaacacatcgggaatggttaaaaatcgcaagttgtcccgtgctatatcagatttaggatggcgttcttttcgagatatgctatcggcaaaatctgacaaatatgggcgtgattttcggataatttcccgatgggagccaacgtctcagaggtgttcctgttgtgggaatatcggcgggaagaaagcgttaaatatccgtgagtgggaatgtcttttctgtgggactttccatgatcgagacgtgaacgccgcaattaatatcaaggtcgccggtgggcaatcggagacctcaaaaaacggacgcagaggaaagtgtaagacttctgttaaagaagcagcatcccgtgaagcgtcaacccaaccgaagatcgttcaattaagtttgtttgatctgccggtcatcaccgtccggccccggcggtgaggatgtcaatctcaaacagagacggggtg
>112	N operona: 86	first-last	MAE_01120	gene_poz=(601-1032)	-	transposase	null	/position=91596 - 93227 (92196 - 92627)	/lenght=1632 (432)	/codons=544 (144)	/complement=false	GC-compoz=38.88888888888889%	/LCI1=1.4988344988344988	/LCI2=0.11771561771561775	p_i1=0.2905552464672767	p_i2=0.035724514944407676	/Tai=0.44051533720585345	/Tei=0.1321520634499669	/EEI=2.4001092329735463
gactccccattattgggaagtatttcggactgaatctcgacgacaaaactaagaaagtatcgatctgatgcgtctttgatcacggtgacgctagaaggtttagaaggtaatgggcgactccaaactattcttaaatcaccgattttcgctaaagtaacgcagtgttggttaacggtaaaaccattatcggtaaatcttgctaattgtttagatttacgcttcttaaatttaggaggtttgactttctttccttttctttctcccttgcaagatgcaaaaaagttagaataggctgtctctaagtctctcaaagactgctgtaaagggatagaagaaacctcggttaaccactgtttttcttctgttttcttgacttgagttagtcttttagataactcagtatattttggctttttctccccttgtcgatagagttcttgacagtaagctaaggtatcgttccagacaacgcgcacacacccgaacaactgagacaaaagcctcttttgttggtctgttgggtaaatacggtattgataccttgctttcattgggttaagatatgtgtgtctgtatttattttaactaggtctgttaataatgtcaagtcggttgcgaaaagaaagaaactctgtttccgatttaaagatacacttggtctgtgtgacaaaatacagaagaaaggtttttactggtaaaagtctgactttggttgaaaagtcttttaaaagtctgactttggttgaaaaatcttttagagaagttgcggaaaagatgaattttcagatattggaatttaatggggagtctgatcatgtacacgcattgattgaatacccaccgaaactatctatttccgtgatggtcaattctttaaagggagtctctagtcgcaggtatggacaagctggttatcctaaaccgtacgggaaagacgctctttggtcgcccagttattttgtatcttctgtaggaggtgcgccactggaagttcttaagtgctacattaaaaatcaggaaaagccgtcgtaaaacgacggggttttaacccaaattttcgataactcgatcgaggcctaacaatcttcggcctcgatcaatttcttcagttacgcgaagtctggtgggctgccgggttatcttgaagagagttagcagtagtctcaggagacaatagattatgacttggcgcggctcaaccgatacaaaagatcgcatttttgcagctttagtatatcttttacccttatattcggcttttgccttcgggatctttatctttcagcaaattccttttttaggagcggccttagcaatagccttatatcccttagcttttctctatagttctctgggaagctttggcagtttaattatctttttcgtcctctttttcgccgtggtacgcaatccccgcatcagtcattttatccgctttaacaccatgcaggcgattttaatcgagattttggtgtatttattgggattggtcttaggtttcgtcgctaggggtttaggggcgaatttagtggtagaaactctttttaacgtcgtctttttgggagcatttgccgcctgtgtttacagcattatacagtcggttatcggcaaatacgccgatattcccacaat
>113	N operona: 87	first-last	MAE_01130	gene_poz=(601-1086)	-	hypothetical protein	null	/position=92176 - 93861 (92776 - 93261)	/lenght=1686 (486)	/codons=562 (162)	/complement=false	GC-compoz=43.415637860082306%	/LCI1=0.8509316770186336	/LCI2=0.14616977225672878	p_i1=0.07439022058497007	p_i2=0.04938634291977737	/Tai=0.44321867479043786	/Tei=0.14444770862779963	/EEI=3.9125339497947573
tttaactaggtctgttaataatgtcaagtcggttgcgaaaagaaagaaactctgtttccgatttaaagatacacttggtctgtgtgacaaaatacagaagaaaggtttttactggtaaaagtctgactttggttgaaaagtcttttaaaagtctgactttggttgaaaaatcttttagagaagttgcggaaaagatgaattttcagatattggaatttaatggggagtctgatcatgtacacgcattgattgaatacccaccgaaactatctatttccgtgatggtcaattctttaaagggagtctctagtcgcaggtatggacaagctggttatcctaaaccgtacgggaaagacgctctttggtcgcccagttattttgtatcttctgtaggaggtgcgccactggaagttcttaagtgctacattaaaaatcaggaaaagccgtcgtaaaacgacggggttttaacccaaattttcgataactcgatcgaggcctaacaatcttcggcctcgatcaatttcttcagttacgcgaagtctggtgggctgccgggttatcttgaagagagttagcagtagtctcaggagacaatagattatgacttggcgcggctcaaccgatacaaaagatcgcatttttgcagctttagtatatcttttacccttatattcggcttttgccttcgggatctttatctttcagcaaattccttttttaggagcggccttagcaatagccttatatcccttagcttttctctatagttctctgggaagctttggcagtttaattatctttttcgtcctctttttcgccgtggtacgcaatccccgcatcagtcattttatccgctttaacaccatgcaggcgattttaatcgagattttggtgtatttattgggattggtcttaggtttcgtcgctaggggtttaggggcgaatttagtggtagaaactctttttaacgtcgtctttttgggagcatttgccgcctgtgtttacagcattatacagtcggttatcggcaaatacgccgatattcccacaatttccgaggcggcctattcccaggtgggaggttaggttaacttgagtttgtcccctttttcggctacagtctctccagaatcaatgcgttcgctgccaggccacatctatgagtccatttaaacagacgctacgggaactcaacgctcagaaggggaaaatagccgcttctgtgggcagaaaaacgcctaaacgagttaatcgttggtttaaatggctttctcccggtctttttgtcaaacgctggcttttaatcagtttaagcggcgtttttctcacctccttcggtttggctatttgggtaaaattaaccccagttaatcgctttttagagtttgtttcccaagcattagaaacgatcgcccgtttggtccccaattctgtttccgggccgctggcggttttgttgggtgtctttttgttattctggggtcagagtcgcaccgtggaaacgattacagaagcactacaaccggacgcatcggaggaattagttgatctcctacgcacccatcgtcgtctccatcgcggtccgaaaattgtggccatcggtggaggtacaggtttatcgacgcttttacggggtttaaaacagtatagttccaatatcaccgctattgtcaccgtagctgatga
>114	N operona: 88	first-last	MAE_01140	gene_poz=(601-1974)	-	hypothetical protein	null	/position=92735 - 95308 (93335 - 94708)	/lenght=2574 (1374)	/codons=858 (458)	/complement=false	GC-compoz=47.67103347889374%	/LCI1=1.048140043763676	/LCI2=0.15791393143690738	p_i1=0.12872846067903562	p_i2=0.05536396514924849	/Tai=0.44749951484415385	/Tei=0.14982756863432364	/EEI=3.589736088660818
tcttgaagagagttagcagtagtctcaggagacaatagattatgacttggcgcggctcaaccgatacaaaagatcgcatttttgcagctttagtatatcttttacccttatattcggcttttgccttcgggatctttatctttcagcaaattccttttttaggagcggccttagcaatagccttatatcccttagcttttctctatagttctctgggaagctttggcagtttaattatctttttcgtcctctttttcgccgtggtacgcaatccccgcatcagtcattttatccgctttaacaccatgcaggcgattttaatcgagattttggtgtatttattgggattggtcttaggtttcgtcgctaggggtttaggggcgaatttagtggtagaaactctttttaacgtcgtctttttgggagcatttgccgcctgtgtttacagcattatacagtcggttatcggcaaatacgccgatattcccacaatttccgaggcggcctattcccaggtgggaggttaggttaacttgagtttgtcccctttttcggctacagtctctccagaatcaatgcgttcgctgccaggccacatctatgagtccatttaaacagacgctacgggaactcaacgctcagaaggggaaaatagccgcttctgtgggcagaaaaacgcctaaacgagttaatcgttggtttaaatggctttctcccggtctttttgtcaaacgctggcttttaatcagtttaagcggcgtttttctcacctccttcggtttggctatttgggtaaaattaaccccagttaatcgctttttagagtttgtttcccaagcattagaaacgatcgcccgtttggtccccaattctgtttccgggccgctggcggttttgttgggtgtctttttgttattctggggtcagagtcgcaccgtggaaacgattacagaagcactacaaccggacgcatcggaggaattagttgatctcctacgcacccatcgtcgtctccatcgcggtccgaaaattgtggccatcggtggaggtacaggtttatcgacgcttttacggggtttaaaacagtatagttccaatatcaccgctattgtcaccgtagctgatgatggcggttcttcgggccgattacgtcgggaaatgggcattttacccccgggggatattcgcaattgtatcgccgctttagccgatgaggaaaagttattaacggaattgtttcaatatcgctttcatgccggggatggtttatcgggccacagttttggtaatttatttatcagcgctatgaccgagattactggggatctggaacaggcgatcgatgctagtgccaaagttttggccattcgcggtaaagtgctacctgctacccttaccgatgttagtctctgggctaagttagccgatgggcgcattattgagggagaatcgaagataaccgaagctatggggcaaattcgtcagattggctgtcatcctgccgatccggtcgctttaccggctgctttagcggcaatcaaggaggcagattatattattatcgggccgggtagtctttataccagtattatccctaatttgttggttcccgcaattcgtcaggccctagcacaggtgacagtcccccgtgtctatgtttgtaatattatgacccagccgggggaaacggataattattcggtggctgatcatattcgggcgatcgaaaaagtctgcgaggaacgcgtctttgatgcggttttggcccaaagaactgcaccatcgccccaatctctgcaattatacgcccaagagcatagtcatcctgtgtttttagaccgcgaggaggtgggaaaaatgggttatcgcattgttttagcgaatgtaatggcagaagatgaagttactgccaaagttagtcatgatccccaacgtttagcgcgagttttatggcgctggtatgctaaaaagtgaatagcgagttgactaaatgtttttatctagctttgtcaagttataaaatcatattttttgctttaatttgccgacattagccaaatttgctgattaaagccctaggaaaaaattagcctaaaaaccatttcgccttattctgtgttatactcagattttgaagagagatgatcatgcactactctactaaatctaatcaagagacaggtgcgacagtctattccccaagcgatggaagtgaattaattcctgctgaggttaaactagatataaacgggcaaaactatcaatcacttaatatacctctcccagagggctatacagtagatgatgaaggaatcatcaataactatggtagcgaacccaagatttatctatcaaaatccccatctttagaacagcaaaaatggtatattttgcaaggagtaggggcggttttgttggttgctttggtgttattaatcaccttttccgttagctagataaaaaccgtaggattgacatttaagttgagcgagacaggaaaactttaatttacaccatagagtctgcatcccaagtatcgggagcatatcttggaaccgactctatctatctgtc
>115	N operona: 89	first-last	MAE_01150	gene_poz=(601-909)	-	hypothetical protein	null	/position=94282 - 95790 (94882 - 95190)	/lenght=1509 (309)	/codons=503 (103)	/complement=false	GC-compoz=38.83495145631068%	/LCI1=1.3169934640522876	/LCI2=0.16045751633986927	p_i1=0.22095429918539872	p_i2=0.056681947663068395	/Tai=0.3510301599389769	/Tei=0.15101375289676156	/EEI=3.1265643566099244
agattatattattatcgggccgggtagtctttataccagtattatccctaatttgttggttcccgcaattcgtcaggccctagcacaggtgacagtcccccgtgtctatgtttgtaatattatgacccagccgggggaaacggataattattcggtggctgatcatattcgggcgatcgaaaaagtctgcgaggaacgcgtctttgatgcggttttggcccaaagaactgcaccatcgccccaatctctgcaattatacgcccaagagcatagtcatcctgtgtttttagaccgcgaggaggtgggaaaaatgggttatcgcattgttttagcgaatgtaatggcagaagatgaagttactgccaaagttagtcatgatccccaacgtttagcgcgagttttatggcgctggtatgctaaaaagtgaatagcgagttgactaaatgtttttatctagctttgtcaagttataaaatcatattttttgctttaatttgccgacattagccaaatttgctgattaaagccctaggaaaaaattagcctaaaaaccatttcgccttattctgtgttatactcagattttgaagagagatgatcatgcactactctactaaatctaatcaagagacaggtgcgacagtctattccccaagcgatggaagtgaattaattcctgctgaggttaaactagatataaacgggcaaaactatcaatcacttaatatacctctcccagagggctatacagtagatgatgaaggaatcatcaataactatggtagcgaacccaagatttatctatcaaaatccccatctttagaacagcaaaaatggtatattttgcaaggagtaggggcggttttgttggttgctttggtgttattaatcaccttttccgttagctagataaaaaccgtaggattgacatttaagttgagcgagacaggaaaactttaatttacaccatagagtctgcatcccaagtatcgggagcatatcttggaaccgactctatctatctgtccaaatagtaaatctgacagctgaacttttttactttgctaaacttgacaatttttttcagttttttgtgggttgcttcgtgatcaacaatagaacaaccaatagagataacttctcaaaggaaattcaacaggtatgaaatttaatccttctcttagtcaagaacctcgctatcaggcaattcctgttatgcagataacttccaaagaaacccttctccattggttagaacggacaggaagattaaaattacgtcaatctgatgctcatcccgatttgcaaattttagaagaattagacgatattatcgatccagataattatgctatagaagaagaagaagaataaatagtcttaagtaggtgggtggaattaaatataagatgaacgtagttgggttgaagcatgaaacccaacgcccgctcatgttacgctactgctaacccatcctacaaataattgtgcctccctacttactgggag
>116	N operona: 90	first-last	MAE_01160	gene_poz=(601-813)	-	unknown protein	null	/position=94843 - 96255 (95443 - 95655)	/lenght=1413 (213)	/codons=471 (71)	/complement=false	GC-compoz=34.74178403755869%	/LCI1=1.2904761904761906	/LCI2=0.06190476190476191	p_i1=0.21117176366829393	p_i2=0.013330026693051635	/Tai=0.19416211265422856	/Tei=0.11199702402374648	/EEI=3.8446733384363068
ttattctgtgttatactcagattttgaagagagatgatcatgcactactctactaaatctaatcaagagacaggtgcgacagtctattccccaagcgatggaagtgaattaattcctgctgaggttaaactagatataaacgggcaaaactatcaatcacttaatatacctctcccagagggctatacagtagatgatgaaggaatcatcaataactatggtagcgaacccaagatttatctatcaaaatccccatctttagaacagcaaaaatggtatattttgcaaggagtaggggcggttttgttggttgctttggtgttattaatcaccttttccgttagctagataaaaaccgtaggattgacatttaagttgagcgagacaggaaaactttaatttacaccatagagtctgcatcccaagtatcgggagcatatcttggaaccgactctatctatctgtccaaatagtaaatctgacagctgaacttttttactttgctaaacttgacaatttttttcagttttttgtgggttgcttcgtgatcaacaatagaacaaccaatagagataacttctcaaaggaaattcaacaggtatgaaatttaatccttctcttagtcaagaacctcgctatcaggcaattcctgttatgcagataacttccaaagaaacccttctccattggttagaacggacaggaagattaaaattacgtcaatctgatgctcatcccgatttgcaaattttagaagaattagacgatattatcgatccagataattatgctatagaagaagaagaagaataaatagtcttaagtaggtgggtggaattaaatataagatgaacgtagttgggttgaagcatgaaacccaacgcccgctcatgttacgctactgctaacccatcctacaaataattgtgcctccctacttactgggagttaggagtgaaatttcaattatctaatattcaggagattaagaaagtggtatcaacgaaaaaaacggctttaatttactgtgaaaatcagtttggacgtgtggacggaaaaacggcagctggcttgatcagacaatcagaaatatatacaattgttggagtgctggatagttccttagcgggaaaagatgcgggagaagcattaggagacaaaaaaaatcatattcccatttttgccaatttacaaacagccttagaaaaacttagagatgttcccaattgttatatctacggcaaagcacccttagaagcgtttattccccccctagaaagactgctaattttagaagcaatggcacaaggaatggagattattaatggtttgcatcaattcttctccgaggatttagaatttagggagcaagctagtcagtatggtgtgcaaattacagacattcgtaaacca
>117	N operona: 91	first	MAE_01170	gene_poz=(601-1761)	-	hypothetical protein	null	/position=95197 - 97557 (95797 - 96957)	/lenght=2361 (1161)	/codons=787 (387)	/complement=false	GC-compoz=39.70714900947459%	/LCI1=1.2996545768566494	/LCI2=0.09706390328151986	p_i1=0.2145444023501877	p_i2=0.0266633547034955	/Tai=0.33739476079737973	/Tei=0.12399701923314596	/EEI=3.273213106280437
accgtaggattgacatttaagttgagcgagacaggaaaactttaatttacaccatagagtctgcatcccaagtatcgggagcatatcttggaaccgactctatctatctgtccaaatagtaaatctgacagctgaacttttttactttgctaaacttgacaatttttttcagttttttgtgggttgcttcgtgatcaacaatagaacaaccaatagagataacttctcaaaggaaattcaacaggtatgaaatttaatccttctcttagtcaagaacctcgctatcaggcaattcctgttatgcagataacttccaaagaaacccttctccattggttagaacggacaggaagattaaaattacgtcaatctgatgctcatcccgatttgcaaattttagaagaattagacgatattatcgatccagataattatgctatagaagaagaagaagaataaatagtcttaagtaggtgggtggaattaaatataagatgaacgtagttgggttgaagcatgaaacccaacgcccgctcatgttacgctactgctaacccatcctacaaataattgtgcctccctacttactgggagttaggagtgaaatttcaattatctaatattcaggagattaagaaagtggtatcaacgaaaaaaacggctttaatttactgtgaaaatcagtttggacgtgtggacggaaaaacggcagctggcttgatcagacaatcagaaatatatacaattgttggagtgctggatagttccttagcgggaaaagatgcgggagaagcattaggagacaaaaaaaatcatattcccatttttgccaatttacaaacagccttagaaaaacttagagatgttcccaattgttatatctacggcaaagcacccttagaagcgtttattccccccctagaaagactgctaattttagaagcaatggcacaaggaatggagattattaatggtttgcatcaattcttctccgaggatttagaatttagggagcaagctagtcagtatggtgtgcaaattacagacattcgtaaaccaccacaattagctgatcttcatgtatttactgggcaaatttcccaagtaaatatacccgttattgcctttttaggaaccgattgtgcttgcggaaaaatgaccactgcggtggcagttaatcaaactctccaaggcttgggtattaagtctgtcttagtcgctactggacaaactagcttgatgcagggagcaagatatggggtttcgatcgatgctttggtttctcaatttgtcatcggtgaaattgaaaatgctgtggttcaagcttttgagcaagaaaaacccgatattattttagtggaaggacaaagttctctgagtcatcctgcttttatgagttccgtgggaattttgaaaggaagtaggcccgatgggattattttacaacatcccccagcccgaaaatttcgctgtgattttcctcatttagccatgccaaaattacaggaagaaatttcactaattgaggcaatttctcccactaaagttatcgctattgcgattaatcacgaaaatctcaccgcagcagccactgagcgtattattgccaaatatgagcgagattttcagttaccgactactgatgttttgttacacggatgtgagaaattagtccaagctttatgcgatcgctttccgaaattaaaccggaaaatcaaaggggaaattttagctgcaattcccgcaattgggagcaaataggctgatgaaagaccttttacccagaatcgagatttctctcccgaaaatacgccataatgctcgtttactctgccaattctacggtagcaagggactttctgtgatgggagtttccaaagcgattttgggtgatccctcgatcgccttggcgatgattcaaggtggagtcaactttatcgctgactctcgaatcgaaaatattctcaaaatgaaacaagcaggaatagtgacaacttttgttctgttgcgtactgccttgagtcaagcagaatcagtggttaacattgcagatatcagcttaaataccgaattagcaacaattcaggaactttcctattatgctcaggaaaagcaaaaaatacaccgcattattatcatgacggagttaggggatttacgcgaaggtgtactgccgaaagatctggtcaagttcatcaaaaagaccctcgcttttccctttatcaaaattattggactgggttgtaatttggcttgttatggaggtattaaacctgatagccataatatgagcaaattatctgtgttaacagatacaattgagcaggaatttttaataaaattaccgattatttcaggagg
>118	N operona: 91	last	MAE_01180	gene_poz=(601-1686)	-	putative amino acid racemase	null	/position=96362 - 98647 (96962 - 98047)	/lenght=2286 (1086)	/codons=762 (362)	/complement=false	GC-compoz=38.12154696132597%	/LCI1=1.312096029547553	/LCI2=0.1077562326869806	p_i1=0.21913879659449964	p_i2=0.03125555024296195	/Tai=0.34269102388259687	/Tei=0.12812999521866575	/EEI=3.1831310582129255
cggtggcagttaatcaaactctccaaggcttgggtattaagtctgtcttagtcgctactggacaaactagcttgatgcagggagcaagatatggggtttcgatcgatgctttggtttctcaatttgtcatcggtgaaattgaaaatgctgtggttcaagcttttgagcaagaaaaacccgatattattttagtggaaggacaaagttctctgagtcatcctgcttttatgagttccgtgggaattttgaaaggaagtaggcccgatgggattattttacaacatcccccagcccgaaaatttcgctgtgattttcctcatttagccatgccaaaattacaggaagaaatttcactaattgaggcaatttctcccactaaagttatcgctattgcgattaatcacgaaaatctcaccgcagcagccactgagcgtattattgccaaatatgagcgagattttcagttaccgactactgatgttttgttacacggatgtgagaaattagtccaagctttatgcgatcgctttccgaaattaaaccggaaaatcaaaggggaaattttagctgcaattcccgcaattgggagcaaataggctgatgaaagaccttttacccagaatcgagatttctctcccgaaaatacgccataatgctcgtttactctgccaattctacggtagcaagggactttctgtgatgggagtttccaaagcgattttgggtgatccctcgatcgccttggcgatgattcaaggtggagtcaactttatcgctgactctcgaatcgaaaatattctcaaaatgaaacaagcaggaatagtgacaacttttgttctgttgcgtactgccttgagtcaagcagaatcagtggttaacattgcagatatcagcttaaataccgaattagcaacaattcaggaactttcctattatgctcaggaaaagcaaaaaatacaccgcattattatcatgacggagttaggggatttacgcgaaggtgtactgccgaaagatctggtcaagttcatcaaaaagaccctcgcttttccctttatcaaaattattggactgggttgtaatttggcttgttatggaggtattaaacctgatagccataatatgagcaaattatctgtgttaacagatacaattgagcaggaatttttaataaaattaccgattatttcaggaggcaattctgctaactatcaatggtatcaaaaaagtagcgaagttggtcggattaataatctgcgtttaggagaatcaattttattaggttgtgaaacagttaatcgacaagtgatacctggcttatataccgatgcttttcggttaattgctgaagtaatcgaatccaaagataaaccatctctaccctctggagaaattggtcgagatgcttttggtaatgttcccagctttatcgatcaaggcattcaccgtcgagttattattgcattaggaagacaggatattcttatctctggattacaaacaagtcaggagataaaaatattaggttctagtagcgatcatctagttcttgatagtcataacaagaggttaaaagtaggaagcgaagtcagttttaatcttgattacggaggacttttaacagccatgacttctccttttattactaaaagttatgctctcaatgcagtagcacaactgtcttgagcgatgaataaatagggtttgcggcaaaaagtttttcggtggtggcagggtgtggggtgtggggtgtggggtgtggggttttaccagttttgaggtggccaattacctaattttcagggaaaaagtgcctaaatttccccccgatcactcccagatccagtactttttgattgacaaaaggtctaaaagtcttacccaacaaggtttttagatttattcagcagaccctatttaggggttgctggcttatcaccttgacatcagggccgtagagatttgtactcaattactatcctatcgctaaattctgggaagaaatcaaaatccccctcaatccttaacaaattcctaatcatctcgtttggcatcatgataagccgccccgaggtataattcccctactttcgggttattgagtaaatcttgacccgatccctgaaaacgatcttgaccactttctaaaacataacctcgatcggacatcattagggcttttttggcattctgttccactaaaataattgcagttcccgtctgattaatcgcttttatctgttcaaaaacgctggttactaagataggagataaagctgccgaagg
>119	N operona: 92	first-last	MAE_01190	gene_poz=(601-762)	-	unknown protein	null	/position=97497 - 98858 (98097 - 98258)	/lenght=1362 (162)	/codons=454 (54)	/complement=false	GC-compoz=45.06172839506173%	/LCI1=1.6226415094339623	/LCI2=0.1559748427672956	p_i1=0.33939722791989396	p_i2=0.054364649020734714	/Tai=0.5225424113095545	/Tei=0.14892818411866124	/EEI=2.1775871839211933
ctgtgttaacagatacaattgagcaggaatttttaataaaattaccgattatttcaggaggcaattctgctaactatcaatggtatcaaaaaagtagcgaagttggtcggattaataatctgcgtttaggagaatcaattttattaggttgtgaaacagttaatcgacaagtgatacctggcttatataccgatgcttttcggttaattgctgaagtaatcgaatccaaagataaaccatctctaccctctggagaaattggtcgagatgcttttggtaatgttcccagctttatcgatcaaggcattcaccgtcgagttattattgcattaggaagacaggatattcttatctctggattacaaacaagtcaggagataaaaatattaggttctagtagcgatcatctagttcttgatagtcataacaagaggttaaaagtaggaagcgaagtcagttttaatcttgattacggaggacttttaacagccatgacttctccttttattactaaaagttatgctctcaatgcagtagcacaactgtcttgagcgatgaataaatagggtttgcggcaaaaagtttttcggtggtggcagggtgtggggtgtggggtgtggggtgtggggttttaccagttttgaggtggccaattacctaattttcagggaaaaagtgcctaaatttccccccgatcactcccagatccagtactttttgattgacaaaaggtctaaaagtcttacccaacaaggtttttagatttattcagcagaccctatttaggggttgctggcttatcaccttgacatcagggccgtagagatttgtactcaattactatcctatcgctaaattctgggaagaaatcaaaatccccctcaatccttaacaaattcctaatcatctcgtttggcatcatgataagccgccccgaggtataattcccctactttcgggttattgagtaaatcttgacccgatccctgaaaacgatcttgaccactttctaaaacataacctcgatcggacatcattagggcttttttggcattctgttccactaaaataattgcagttcccgtctgattaatcgcttttatctgttcaaaaacgctggttactaagataggagataaagctgccgaaggttcatcgagaattaataaatctggttccaacatcagcgctcgtcccatggctaacatctgtctttctcctccggataaagtgccagctttctgacgacggcgctcaagcaaacggggaaacatggcataaatgcgctcttttagcggtttaatcgcttttttactggtaaaagcccccatttccagattttcctcgatgctcagggacgga
>120	N operona: 93	first-last	MAE_01200	gene_poz=(601-1338)	-	amino acid transport ATP-binding protein	null	/position=97796 - 99733 (98396 - 99133)	/lenght=1938 (738)	/codons=646 (246)	/complement=true	GC-compoz=42.81842818428184%	/LCI1=1.146938775510204	/LCI2=0.12666666666666665	p_i1=0.16060833657687523	p_i2=0.03988652232346181	/Tai=0.3485974614850792	/Tei=0.13589787009111565	/EEI=4.087403417368927
tggtaaagtaatgttaagaattagaggagaaaacactgtgccacattcgatcgtcactggaacttgtgaaggggttgccgattgcgtttccgcttgtcctgttgcttgcatccatcccggaccgggtaaaaatgttaagggaaccgattggtattggattgattttgccacttgtatcgactgtggtatctgtcttcaagtatgccccgtcgaaggtgcaattctgccacaagaacgtcccgatttacaaaaaactccctaatttatcaggctcttcggtaattgttatgcaatggacgggggttataagggatggaacccttatatagaaaggcatttagcgatttttgtcaattatttttgatctagagcgaactaatcaattaagtctcttaccagataaggatttagtcgatttatgaccccctatcgaaccataccaagtaacgaagaaccatttatcagttatcagtgatcagttatcagttatcagatgtgagttttcagttcactgattactgttcactgaaaatgcttcccacttcccaattcataattcataattcatattactgtctgctatctcctttttaccttaccatggattatcttttagaagttgaacaagtttatgctggttatgtgcaggatttatacatattgcaaggggttaactttcgcattgcaccgggggaattagtcacggttatcggtcccaatggtgcgggaaaatctaccctcgctaagacgatttttggtttattaaaacccagtgctggaactatcacttttaagggacaaaatatcgccggttggaaatctaatcaaatcgttcccctcggaatgggttatgttccccaaattgctaatgtttttccgtccctgagcatcgaggaaaatctggaaatgggggcttttaccagtaaaaaagcgattaaaccgctaaaagagcgcatttatgccatgtttccccgtttgcttgagcgccgtcgtcagaaagctggcactttatccggaggagaaagacagatgttagccatgggacgagcgctgatgttggaaccagatttattaattctcgatgaaccttcggcagctttatctcctatcttagtaaccagcgtttttgaacagataaaagcgattaatcagacgggaactgcaattattttagtggaacagaatgccaaaaaagccctaatgatgtccgatcgaggttatgttttagaaagtggtcaagatcgttttcagggatcgggtcaagatttactcaataacccgaaagtaggggaattatacctcggggcggcttatcatgatgccaaacgagatgattaggaatttgttaaggattgagggggattttgatttcttcccagaatttagcgataggatagtaattgagtacaaatctctacggccctgatgtcaaggtgataagccagcaacccctaaatagggtctgctgaataaatctaaaaaccttgttgggtaagacttttagaccttttgtcaatcaaaaagtactggatctgggagtgatcggggggaaatttaggcactttttccctgaaaattaggtaattggccacctcaaaactggtaaaaccccacaccccacaccccacaccccacaccctgccaccaccgaaaaactttttgccgcaaaccctatttattcatcgctcaagacagttgtgctactgcattgagagcataacttttagtaataaaaggagaagtcatggctgttaaaagtcctccgtaatcaagattaaaactgacttcgcttcctacttttaacctcttgttatgactatcaagaactagatgatcgctactagaacctaatatttttatctcctgacttgtttgtaatccagagataagaatatcctgtcttcctaatgcaataataactcgacggtgaatgccttg
>121	N operona: 94	first-last	MAE_01215	gene_poz=(601-825)	-	4Fe-4S type iron-sulfur protein	null	/position=98872 - 100296 (99472 - 99696)	/lenght=1425 (225)	/codons=475 (75)	/complement=true	GC-compoz=48.0%	/LCI1=0.9234234234234234	/LCI2=0.0445945945945946	p_i1=0.09277058383008051	p_i2=0.007982537944837295	/Tai=0.5344572256130347	/Tei=0.10718428415035357	/EEI=2.375596644629459
tgaactacaacaaaaaaacggcaatttaacagtggatttagaaaaacactatgcaattttatccgcttctagaatcatcgctttttcctctgatatcgcccaagacttaagaaagtcatacccgaaaattaaccccgaaaaaattgatattatcgagctttttgaagttaatcaaaaaatagcggaagaaatcagtaattttctctggtatgcgctcagtgaagggaacgaatcaagtcagcatcaagtctggttagagttaagaaaattacaggaagcacaacagacaatgtatctgaaacaacagcaagattatcatactatgcaagggatgggaatatccctaaaagaattagataataatcataactatctccagaaaaataatcaggaattacgggaagaaattaactatttgtcctcccgtaagggaatagtaaaaaccctatcgaaaacttctattttacttcttgctaagatcaagaaaaaactcccaatattttagggaattaagagaaagtttcctaacaatgatccgatcctggcacggcagggcctaaaagtggtaaagtaatgttaagaattagaggagaaaacactgtgccacattcgatcgtcactggaacttgtgaaggggttgccgattgcgtttccgcttgtcctgttgcttgcatccatcccggaccgggtaaaaatgttaagggaaccgattggtattggattgattttgccacttgtatcgactgtggtatctgtcttcaagtatgccccgtcgaaggtgcaattctgccacaagaacgtcccgatttacaaaaaactccctaatttatcaggctcttcggtaattgttatgcaatggacgggggttataagggatggaacccttatatagaaaggcatttagcgatttttgtcaattatttttgatctagagcgaactaatcaattaagtctcttaccagataaggatttagtcgatttatgaccccctatcgaaccataccaagtaacgaagaaccatttatcagttatcagtgatcagttatcagttatcagatgtgagttttcagttcactgattactgttcactgaaaatgcttcccacttcccaattcataattcataattcatattactgtctgctatctcctttttaccttaccatggattatcttttagaagttgaacaagtttatgctggttatgtgcaggatttatacatattgcaaggggttaactttcgcattgcaccgggggaattagtcacggttatcggtcccaatggtgcgggaaaatctaccctcgctaagacgatttttggtttattaaaacccagtgctggaactatcacttttaagggacaaaatatcgccggttggaaatctaatcaaatcgttcccctcggaatgggttatgttccccaaa
>122	N operona: 95	first-last	MAE_01220	gene_poz=(601-2286)	-	probable glycosyl transferase	null	/position=99192 - 102077 (99792 - 101477)	/lenght=2886 (1686)	/codons=962 (562)	/complement=true	GC-compoz=35.52787663107948%	/LCI1=1.3487819370172311	/LCI2=0.09316696375519908	p_i1=0.23282905753794975	p_i2=0.02504633783500875	/Tai=0.2978418808542196	/Tei=0.12254170405150788	/EEI=3.161157435732644
ccgagttatagcgaatttctaggcgattaggcgtgttaaaatctaaaattgggcgtaattgtgccagataattctcggcattggctctcacttcttcgctcgtcaattgttttctaacttccgattttcccgtcggatcgccgattctagcggtaaaatcaccaataatcaccactgctacatgaccggcatcctggaaagcacgcagtttccgaaaagggatactatggcctaggtgaatatcgctgccggtggggtcaatacctagtttaattcttaaagggcgatcggtagtttgcagtagttgggttaaattttccctaggatcttgggagtcgggttgatgggggaataggtcactggtgccacgggttagccagtctagggaggaagatacggtcattgttgctcattttccacagccttcccattatagttttttattatgtcaagtaacaagcaaaaggtaaataaactggtatcttcaataagagtcgataacatcttgacaattctcccgatcaaatatagagtcttaaaatcttctttttcaaaattatcaaaaaatttccctgtcttgaattgcgatcagataagccgatgaatcctagttttaataactctataccagtgcagaggatcaaagtttctgtaattgtttctacctataaatcagcagagtttatctggggttgtctagaggatttagttactcaaactctttatgaaaagggagaagtagaacttattattatcgatagtgcttctccggagaatgaaggggagattattcaagagtttcaagaaaattatcctaatattatttaccagagaactagagaacgagaaaccctctaccgcgcttggaatcgtgctattaaactagctaggggttcctatatcaccaatgggaatactgatgatcgtcgctgttttaatgctctggaaattatggctaattatctagataacaatagagagattagtttagtttatgccgatcaattaattaccaccctcaaaaatgatacttttgccaccaccccagctttaaaacattggaattggccaaattactcctatcaacagatgcgtcaaggttgttgtgtgggttctcaaccaatgtggcgaaaaatgctgcacgataaatatggttattttcaggaaaattttcgctgtgccggtgattacgaattttggttaagaatcggcattcaaggcgaaaaaatggctttaattcctgagattttagggttatattatttaaatctccaaggcttagaacatggcagtaatggtcaagcattacaggaacattatcaagtgtgtaaaatctataaaattccccacccagacattaaggatatagaaattaaacccaatccagttaagatggaagatttaggcataattttacaggaagatgagcgagaaaaattacaaacaattcaagctatctcccggaaaagatgcccaattattgttattgatggcgtgatctttcaacttgagcaacgaaaattagccagaatttggtcttcaattctagagcattggagtcaattagaatttagtcaacacattgttattttagatagaaataacaccgcaccaagatgggaagaatttaaatattggcctgcggaatcctacgattataattgcacgggaaaggatgccagaaaaattcaagctatttgcgatcgcctacaggcaaatttatttatttccactttttataccagtcccttaaacactccttctctacttttacttgcttctgaactacaacaaaaaaacggcaatttaacagtggatttagaaaaacactatgcaattttatccgcttctagaatcatcgctttttcctctgatatcgcccaagacttaagaaagtcatacccgaaaattaaccccgaaaaaattgatattatcgagctttttgaagttaatcaaaaaatagcggaagaaatcagtaattttctctggtatgcgctcagtgaagggaacgaatcaagtcagcatcaagtctggttagagttaagaaaattacaggaagcacaacagacaatgtatctgaaacaacagcaagattatcatactatgcaagggatgggaatatccctaaaagaattagataataatcataactatctccagaaaaataatcaggaattacgggaagaaattaactatttgtcctcccgtaagggaatagtaaaaaccctatcgaaaacttctattttacttcttgctaagatcaagaaaaaactcccaatattttagggaattaagagaaagtttcctaacaatgatccgatcctggcacggcagggcctaaaagtggtaaagtaatgttaagaattagaggagaaaacactgtgccacattcgatcgtcactggaacttgtgaaggggttgccgattgcgtttccgcttgtcctgttgcttgcatccatcccggaccgggtaaaaatgttaagggaaccgattggtattggattgattttgccacttgtatcgactgtggtatctgtcttcaagtatgccccgtcgaaggtgcaattctgccacaagaacgtcccgatttacaaaaaactccctaatttatcaggctcttcggtaattgttatgcaatggacgggggttataagggatggaacccttatatagaaaggcatttagcgatttttgtcaattatttttgatctagagcgaactaatcaattaagtctcttaccagataaggatttagtcgatttatgaccccctatcgaaccataccaagtaacgaagaaccatttatcagttatcagtgatcagttatcagttatcagatgtgagttttcagttcactgattactgttcactgaaaatgcttcccac
>123	N operona: 96	first-last	MAE_01230	gene_poz=(601-1818)	tyrS	tyrosyl tRNA synthetase	null	/position=101075 - 103492 (101675 - 102892)	/lenght=2418 (1218)	/codons=806 (406)	/complement=false	GC-compoz=45.97701149425287%	/LCI1=1.0419753086419754	/LCI2=0.12979423868312756	p_i1=0.12683243884099787	p_i2=0.04137138318630328	/Tai=0.4426264947452254	/Tei=0.13723424486767297	/EEI=3.7534639150002302
gatcggcataaactaaactaatctctctattgttatctagataattagccataatttccagagcattaaaacagcgacgatcatcagtattcccattggtgatataggaacccctagctagtttaatagcacgattccaagcgcggtagagggtttctcgttctctagttctctggtaaataatattaggataattttcttgaaactcttgaataatctccccttcattctccggagaagcactatcgataataataagttctacttctcccttttcataaagagtttgagtaactaaatcctctagacaaccccagataaactctgctgatttataggtagaaacaattacagaaactttgatcctctgcactggtatagagttattaaaactaggattcatcggcttatctgatcgcaattcaagacagggaaattttttgataattttgaaaaagaagattttaagactctatatttgatcgggagaattgtcaagatgttatcgactcttattgaagataccagtttatttaccttttgcttgttacttgacataataaaaaactataatgggaaggctgtggaaaatgagcaacaatgaccgtatcttcctccctagactggctaacccgtggcaccagtgacctattcccccatcaacccgactcccaagatcctagggaaaatttaacccaactactgcaaactaccgatcgccctttaagaattaaactaggtattgaccccaccggcagcgatattcacctaggccatagtatcccttttcggaaactgcgtgctttccaggatgccggtcatgtagcagtggtgattattggtgattttaccgctagaatcggcgatccgacgggaaaatcggaagttagaaaacaattgacgagcgaagaagtgagagccaatgccgagaattatctggcacaattacgcccaattttagattttaacacgcctaatcgcctagaaattcgctataactcggaatggttggggaaattagacctatcgcaaattctcgaacttctctccaccatgactgtcgggcaaatgttggcaaaagaaggcttttccgaacgctacgaccaggaaaaaccgatttttctccatgaatttctttatcccttaatgcagggttatgattccgtagctgtcgaggccgatgtcgaattgggaggaactgatcaaaaatttaatattgtcgtcggtcgcgatttacagaaatatttcggcaaaacaccgcaattcgggctacttttaccgattttaatcggaaccgatggcagtcaaaaaatgtccaaatccctgaataattatgtgggattgcgggaatcggccctgtccatgtactcgaaactggaaaaaacccccgacgctttgttaaaagattattacgaactattgacaaatttgcccttagatgctatggcgagcaatccgcgggaggcacaaaaacaactggcgatcgaggtagttgcccagtttcacgggaaagaggaggcattaaaagcacaaaaaacggcgcaggagatagttctacagggaaatacagcggccgctgcttctgtacccgaattttccctcgcggcggtcacttttcccctgaaattattctatctcctctcggccactggcttatgtaaaagtagcggcgaagggagaagacagattcaggggggtgcggtgaggatcgatagtgagaaaatcaccgatgtggacaaaagttttgagacagccgaagctttaaccggaaaagtcctacaggtgggcaaaaataaatttattcgctttgtagcttaaataagcgaaaaagtccctattcggcggctttttccaggatttctaactcaaaatctcgaaaatgggctttaaactttttactgaactcgacgaggacgggtaggttggcgctaaccggcctaccacgccattcggtgacaatccctttcacctctccctctagtcctttcacgtcaaaaggatccgatttgtgttcaggatggtgataaactaccacagactcaattacacgaactcgatcgccaactttcataaactctctagcgaagacaaacgcctattgtatctttgaaaacaatcttatcattctacgccgtatcagggaacggggaactgaaaactcttaagattgaaacctagagcctgagcttttttctccagataacggaggcagggggcaggaggcagggggctgacggctaaaaaactgataactgctcactgatttgatagcatgggggaaaacctatagagggttaagcggtatgagtgactataaaaattcttcttccatgcgctatttcctggcgggattaaaaccctttgcccaacctttattttggctaccgttaggaatattttccttggctctaattggtt
>124	N operona: 97	first-last	MAE_01240	gene_poz=(601-837)	ftrV	ferredoxin-thioredoxin reductase variable	null	/position=102309 - 103745 (102909 - 103145)	/lenght=1437 (237)	/codons=479 (79)	/complement=true	GC-compoz=46.41350210970464%	/LCI1=1.2393162393162394	/LCI2=0.2388888888888889	p_i1=0.19265394580799916	p_i2=0.10056820369161266	/Tai=0.45756665541404384	/Tei=0.1905113833224514	/EEI=3.1114009570833003
ggcattaacggggtgaacaaagagggtttctggttgttatcgggattagtatttaaagggtcaaaaggctgcgtcgaggccggtttgttcaggcgagcggtattattatgggcaggaatggccggcaatggtacagcagtggggagaggagtatcggtaatctggttagccctgatttcccgctcctccaaggacattcctggggtatctaataccgaacccaaccattcaggattctgttgatatacccacaaaccaattagagccaaggaaaatattcctaacggtagccaaaataaaggttgggcaaagggttttaatcccgccaggaaatagcgcatggaagaagaatttttatagtcactcataccgcttaaccctctataggttttcccccatgctatcaaatcagtgagcagttatcagttttttagccgtcagccccctgcctcctgccccctgcctccgttatctggagaaaaaagctcaggctctaggtttcaatcttaagagttttcagttccccgttccctgatacggcgtagaatgataagattgttttcaaagatacaataggcgtttgtcttcgctagagagtttatgaaagttggcgatcgagttcgtgtaattgagtctgtggtagtttatcaccatcctgaacacaaatcggatccttttgacgtgaaaggactagagggagaggtgaaagggattgtcaccgaatggcgtggtaggccggttagcgccaacctacccgtcctcgtcgagttcagtaaaaagtttaaagcccattttcgagattttgagttagaaatcctggaaaaagccgccgaatagggactttttcgcttatttaagctacaaagcgaataaatttatttttgcccacctgtaggacttttccggttaaagcttcggctgtctcaaaacttttgtccacatcggtgattttctcactatcgatcctcaccgcacccccctgaatctgtcttctcccttcgccgctacttttacataagccagtggccgagaggagatagaataatttcaggggaaaagtgaccgccgcgagggaaaattcgggtacagaagcagcggccgctgtatttccctgtagaactatctcctgcgccgttttttgtgcttttaatgcctcctctttcccgtgaaactgggcaactacctcgatcgccagttgtttttgtgcctcccgcggattgctcgccatagcatctaagggcaaatttgtcaatagttcgtaataatcttttaacaaagcgtcgggggttttttccagtttcgagtacatggacagggccgattcccgcaatcccacataattattcagggatttggacattttttgactgccatcggttccgattaaaatcggtaaaagtagcccgaattgcggtgttttgccgaaatatttctgta
>125	N operona: 98	first-last	MAE_01250	gene_poz=(601-1404)	-	hypothetical protein	null	/position=102805 - 104808 (103405 - 104208)	/lenght=2004 (804)	/codons=668 (268)	/complement=false	GC-compoz=48.507462686567166%	/LCI1=1.042446941323346	/LCI2=0.19637952559300867	p_i1=0.12697708343582462	p_i2=0.07607722744986914	/Tai=0.46666430517291446	/Tei=0.16846950470488223	/EEI=3.2609466992706206
tgtggacaaaagttttgagacagccgaagctttaaccggaaaagtcctacaggtgggcaaaaataaatttattcgctttgtagcttaaataagcgaaaaagtccctattcggcggctttttccaggatttctaactcaaaatctcgaaaatgggctttaaactttttactgaactcgacgaggacgggtaggttggcgctaaccggcctaccacgccattcggtgacaatccctttcacctctccctctagtcctttcacgtcaaaaggatccgatttgtgttcaggatggtgataaactaccacagactcaattacacgaactcgatcgccaactttcataaactctctagcgaagacaaacgcctattgtatctttgaaaacaatcttatcattctacgccgtatcagggaacggggaactgaaaactcttaagattgaaacctagagcctgagcttttttctccagataacggaggcagggggcaggaggcagggggctgacggctaaaaaactgataactgctcactgatttgatagcatgggggaaaacctatagagggttaagcggtatgagtgactataaaaattcttcttccatgcgctatttcctggcgggattaaaaccctttgcccaacctttattttggctaccgttaggaatattttccttggctctaattggtttgtgggtatatcaacagaatcctgaatggttgggttcggtattagataccccaggaatgtccttggaggagcgggaaatcagggctaaccagattaccgatactcctctccccactgctgtaccattgccggccattcctgcccataataataccgctcgcctgaacaaaccggcctcgacgcagccttttgaccctttaaatactaatcccgataacaaccagaaaccctctttgttcaccccgttaatgccgcagcctaagcaaaatcaggctccgaaggctagtaaaagtctgcaaccgattcaagtgcgaccgattagtggcgacactagcaattatcctttacaaagggaaatcgaaaatcgctcgcggactaataactggaataattttcctaatcccaaccccgggggcagcccgaatcaagtcaacccccagggaaattattcccctgagcaacaaaatgttcaggccctaccctcccggaataatgccaaccctaaccccgtccccggctctagcaaccaatccaactattatcaaccccccgtatatcaggcccccgtctacggcagtcaacctaacgtcactggttatcccaatcagggaatgccacctaacaataatggcacccccaatcaagttccacctcaaagtattaaccgaggtttctccatccaacaacccattaataccaggtcttctggttactagaggaacttagatagggtttgctgaataaatctaaaaaccttgttggataatatttttagacttttttgaaatcaaaaagtaccagcgattggagtgattggggggaaaattccgggactttttccctgaaaattaggtaattgaccgcctgaaaatgggtaaaaccctacaccctacccccaccaacaaactttttgccgcaaaccctagataggagcttgtaggaagtctaataaaatcggattaactatttctggggcctcgtcctggggacagtggcctaaaccggctaaggggataaactgttttactgtcgggaatcgtgctaattcttggcccaaggccaagggctcccagggatcttcgctaccccaaagcagaatcgcccgacaggggagaatcggcagtaggtcttctggcagcgggccgccagaataagcggtaaaagcgaggaaaacctcgatcgctccctgatctctggcgggttttaggattatttctactaattcctccgttaccgcttccgagcgccgataagcttgcaggagaattttacgcactgtctggggtttagcgatctgttggaagaaaaaagcccca
>126	N operona: 99	first-last	MAE_01260	gene_poz=(601-1491)	-	alpha/beta fold family hydrolase	null	/position=103815 - 105905 (104415 - 105305)	/lenght=2091 (891)	/codons=697 (297)	/complement=true	GC-compoz=49.831649831649834%	/LCI1=1.2072072072072073	/LCI2=0.22578828828828823	p_i1=0.18129770470772805	p_i2=0.09287161448645852	/Tai=0.490270536303691	/Tei=0.18358445303781268	/EEI=2.9540055019867943
ttaccaaagccatttttaccatgaataatagttattctttcctccatattgagattaattgtatggtcaaatatgccaaaaagatgcttaactgtaatttgtttaattctcataatttcccgggagcaagcgattaaacttagacgcactctactactcataacttgagaggatcgaggcgttgaagctagaaattttggcagacgttttcaaaaaacgcctatagacactgtattataccaaatcccttttaaatagtatgattaactcccgatcgaactttaacagcccacttcccattctcctagccgctacttagggtttgcggcaaaaagcttttcggtggtggcagggtgtggggtgtggggtgtggggtgtggggtgtggggttttatcgattttcaggtggtcaactacctaattttcagggaaaaagtccaggaattttccccccgatccccgcaatggctggcactttttgaggggaaaaaagtccaaaagtcttatccaacaaggtttttagatttattcagcagaccctacttaacctgacagtatatattaagaaaagcaacaaatactttacagataaacaaaaatatgcagcaaattctaggattagagacacaaccaaaaatctggcattggcggggattcaaaatcacctatcagagtgcgggggagacgggacctgcgatcgtgcttgtgcatggatttggggcatcttggggacattggcggaaaaatatccccgttttaggcgaaaaatgtcgctgttttgccctagatttaattggttttggcggttccgacaaacccgaaccgaaaaacgagatcgattacactttcgagacttggggggcgcaaattgccgatttttgtcgggaagtggtggggggtcctgcttttttggcgggtaattccatcggttgtgtggccatcatgcaggctgccgtcgattatcccgattttgtccttggggtagcggcgatcaattgttccctcagactactgcacgaaagaaaacggggggaattaccatggtatcgtcgtttaggcgcagattttgcccaaataattctaaaaaataaggcaattggggcttttttcttccaacagatcgctaaaccccagacagtgcgtaaaattctcctgcaagcttatcggcgctcggaagcggtaacggaggaattagtagaaataatcctaaaacccgccagagatcagggagcgatcgaggttttcctcgcttttaccgcttattctggcggcccgctgccagaagacctactgccgattctcccctgtcgggcgattctgctttggggtagcgaagatccctgggagcccttggccttgggccaagaattagcacgattcccgacagtaaaacagtttatccccttagccggtttaggccactgtccccaggacgaggccccagaaatagttaatccgattttattagacttcctacaagctcctatctagggtttgcggcaaaaagtttgttggtgggggtagggtgtagggttttacccattttcaggcggtcaattacctaattttcagggaaaaagtcccggaattttccccccaatcactccaatcgctggtactttttgatttcaaaaaagtctaaaaatattatccaacaaggtttttagatttattcagcaaaccctatctaagttcctctagtaaccagaagacctggtattaatgggttgttggatggagaaacctcggttaatactttgaggtggaacttgattgggggtgccattattgttaggtggcattccctgattgggataaccagtgacgttaggttgactgccgtagacgggggcctgatatacggggggttgataatagttggattggttgctagagccggggacggggttagggttggcattattccgggagggtagggcctgaacattttgttgctcaggggaataatttccctgggggttgacttgattcgggctgcccccggggttgggattaggaaaattattccagttattagtccgcgagcgattttcgatttccctttgtaaaggataattgctagtgtcgcca
>127	N operona: 100	first-last	MAE_01270	gene_poz=(601-810)	-	unknown protein	null	/position=104754 - 106163 (105354 - 105563)	/lenght=1410 (210)	/codons=470 (70)	/complement=true	GC-compoz=48.095238095238095%	/LCI1=1.5314009661835748	/LCI2=0.1971014492753623	p_i1=0.3033400599868472	p_i2=0.07648055493655698	/Tai=0.5924727665037526	/Tei=0.1688324994429013	/EEI=2.106573400570691
atgccggtcagtaaagggatttttctcccgtctagtaaattaggagaaaaagtcagtttttctttttgatcggaggaagtaaaattaaaatcaatctctggtcttacattactttttttattcttactggtggaagctttgacaacatccacaaagctgttatcgtcaaaaattatagtaaatttttgaaaaggaatagctcttatatctgaatactttaagttaaaaaagccattgaccaatcgcagtattgaggttttaccaaagccatttttaccatgaataatagttattctttcctccatattgagattaattgtatggtcaaatatgccaaaaagatgcttaactgtaatttgtttaattctcataatttcccgggagcaagcgattaaacttagacgcactctactactcataacttgagaggatcgaggcgttgaagctagaaattttggcagacgttttcaaaaaacgcctatagacactgtattataccaaatcccttttaaatagtatgattaactcccgatcgaactttaacagcccacttcccattctcctagccgctacttagggtttgcggcaaaaagcttttcggtggtggcagggtgtggggtgtggggtgtggggtgtggggtgtggggttttatcgattttcaggtggtcaactacctaattttcagggaaaaagtccaggaattttccccccgatccccgcaatggctggcactttttgaggggaaaaaagtccaaaagtcttatccaacaaggtttttagatttattcagcagaccctacttaacctgacagtatatattaagaaaagcaacaaatactttacagataaacaaaaatatgcagcaaattctaggattagagacacaaccaaaaatctggcattggcggggattcaaaatcacctatcagagtgcgggggagacgggacctgcgatcgtgcttgtgcatggatttggggcatcttggggacattggcggaaaaatatccccgttttaggcgaaaaatgtcgctgttttgccctagatttaattggttttggcggttccgacaaacccgaaccgaaaaacgagatcgattacactttcgagacttggggggcgcaaattgccgatttttgtcgggaagtggtggggggtcctgcttttttggcgggtaattccatcggttgtgtggccatcatgcaggctgccgtcgattatcccgattttgtccttggggtagcggcgatcaattgttccctcagactactgcacgaaagaaaacggggggaattaccatggtatcgtcgtttaggcgcagattttgcccaaataattctaaaaaataaggcaattggggcttttttcttccaacagatcgctaaaccccagacagtgcgtaaaattctc
>128	N operona: 101	first	MAE_01280	gene_poz=(601-1956)	-	putative excinuclease ATPase subunit	null	/position=105193 - 107748 (105793 - 107148)	/lenght=2556 (1356)	/codons=852 (452)	/complement=false	GC-compoz=32.15339233038348%	/LCI1=1.5291943828529195	/LCI2=0.09445676274944567	p_i1=0.3024719116400298	p_i2=0.02557805547462263	/Tai=0.2574810859305182	/Tei=0.12302024992716037	/EEI=3.0535587899463126
ccatgcacaagcacgatcgcaggtcccgtctcccccgcactctgataggtgattttgaatccccgccaatgccagatttttggttgtgtctctaatcctagaatttgctgcatatttttgtttatctgtaaagtatttgttgcttttcttaatatatactgtcaggttaagtagggtctgctgaataaatctaaaaaccttgttggataagacttttggacttttttcccctcaaaaagtgccagccattgcggggatcggggggaaaattcctggactttttccctgaaaattaggtagttgaccacctgaaaatcgataaaaccccacaccccacaccccacaccccacaccccacaccctgccaccaccgaaaagctttttgccgcaaaccctaagtagcggctaggagaatgggaagtgggctgttaaagttcgatcgggagttaatcatactatttaaaagggatttggtataatacagtgtctataggcgttttttgaaaacgtctgccaaaatttctagcttcaacgcctcgatcctctcaagttatgagtagtagagtgcgtctaagtttaatcgcttgctcccgggaaattatgagaattaaacaaattacagttaagcatctttttggcatatttgaccatacaattaatctcaatatggaggaaagaataactattattcatggtaaaaatggctttggtaaaacctcaatactgcgattggtcaatggcttttttaacttaaagtattcagatataagagctattccttttcaaaaatttactataatttttgacgataacagctttgtggatgttgtcaaagcttccaccagtaagaataaaaaaagtaatgtaagaccagagattgattttaattttacttcctccgatcaaaaagaaaaactgactttttctcctaatttactagacgggagaaaaatccctttactgaccggcatgatagctgatgtcatacccggtttagatagagttggatcagaaaaatggctctatacccccacaaaagaaattctggatttagaagatatttatgaacgatttggagaatatttaccaaagcaattccagcaagaatatcctgattggttaaataaaattcgagactctattaatgttcgttttattgaatcacaacgtctattagatatttccaatagtgccaaaaatggcagaactataaggatgccgatgacattgtactctgtggccagctattctgaagatttagcagaaaatattcaaactaaattagcagagtatggacaactatctcaaactttagaccgaacctttccagcgagagttgtacaaaaaaaggcatcattgaccgatgatgaactaagggaaaaaattgatcaacttgaaagcgaaagaaatcaattaattagtgcaggactattgaaaaaagatgaagattctaacttccaagttaaagatagtattgatgatagcaccagaaagttattatcggtttatattgaggatgtagataaaaagctcaatgtattcaatgacatttatcctaaagtagagctatttaaaaatataattaataaaaaatattctttcaaaagtgttactattgatcaaagcaaagggtttatcttcactacccaggaaggggaggttttatcgccaacagatttatcttctggggaacagcacgaattagtaattttatatgaattgttatttaaagttaaacctaatactttgatcttaattgataaaccagaaatgtcacttcatatttcatggcagcaggaatttttaaaagatttacaggaaatcacgaaactttccgggttagatattttgatggctacccattctcctgatattattaatgatcgttgggatttgacagttgaattagagaaaccaaagcaaaaaagcaaagatgagagaacagataacacctgacagaattgccaatagcattcgtttactacgcagcgatcatgagggagtttttttaattgttgaaggtcatagtgataaacttatttatgagcgattagtaaacaagcaagaggttagggtgacaattgcctctggtaaaaataatgctatcaaagcattatccatcttagaaaaagaaaatttttgccgagttgttgctgttatagatgcggatttttcgagaatagaacagcaaatttccgacagtaataatctctttttaaccgatgaacatgatttggaaatgatgttaattaaatctgccgctttcgataaattattaaaagaacgaggaagtgaagaaaaaattgcagctttttccaaagatattagagaaactttactaaagttaggtcaggaaattggtaaattaagattgctatctcttagaaatgagttagatttaaagtttgaaggattaaagtttggtaagtttattgacaaaaagaatctgtcaatagatattgacaaattaattataagtatcaaaaatcattctcagaaactgtccttagacgaacagcaaattaaacagtatttatcggtaattagcgatgaaaa
>129	N operona: 101	last	MAE_01290	gene_poz=(601-1443)	-	hypothetical protein	null	/position=106526 - 108568 (107126 - 107968)	/lenght=2043 (843)	/codons=681 (281)	/complement=false	GC-compoz=31.791221826809014%	/LCI1=1.563095238095238	/LCI2=0.1042857142857143	p_i1=0.31583472608082813	p_i2=0.02974080558492801	/Tai=0.25572943373603163	/Tei=0.1267667250264352	/EEI=2.898338269991069
gagttgtacaaaaaaaggcatcattgaccgatgatgaactaagggaaaaaattgatcaacttgaaagcgaaagaaatcaattaattagtgcaggactattgaaaaaagatgaagattctaacttccaagttaaagatagtattgatgatagcaccagaaagttattatcggtttatattgaggatgtagataaaaagctcaatgtattcaatgacatttatcctaaagtagagctatttaaaaatataattaataaaaaatattctttcaaaagtgttactattgatcaaagcaaagggtttatcttcactacccaggaaggggaggttttatcgccaacagatttatcttctggggaacagcacgaattagtaattttatatgaattgttatttaaagttaaacctaatactttgatcttaattgataaaccagaaatgtcacttcatatttcatggcagcaggaatttttaaaagatttacaggaaatcacgaaactttccgggttagatattttgatggctacccattctcctgatattattaatgatcgttgggatttgacagttgaattagagaaaccaaagcaaaaaagcaaagatgagagaacagataacacctgacagaattgccaatagcattcgtttactacgcagcgatcatgagggagtttttttaattgttgaaggtcatagtgataaacttatttatgagcgattagtaaacaagcaagaggttagggtgacaattgcctctggtaaaaataatgctatcaaagcattatccatcttagaaaaagaaaatttttgccgagttgttgctgttatagatgcggatttttcgagaatagaacagcaaatttccgacagtaataatctctttttaaccgatgaacatgatttggaaatgatgttaattaaatctgccgctttcgataaattattaaaagaacgaggaagtgaagaaaaaattgcagctttttccaaagatattagagaaactttactaaagttaggtcaggaaattggtaaattaagattgctatctcttagaaatgagttagatttaaagtttgaaggattaaagtttggtaagtttattgacaaaaagaatctgtcaatagatattgacaaattaattataagtatcaaaaatcattctcagaaactgtccttagacgaacagcaaattaaacagtatttatcggtaattagcgatgaaaatcatgatccgtggcagctatgttgtggacacgattttatcagtattttagcgatcgcactctgcaaggttttaggtacatggaatgctaatgatgttaaaaaagaagactgggaaagagagttaagattagcttatgagttatcttatttttatcaaacacaaatatatcaactaatggtcaattggcaatctaataatcatccttatcaaatattctgatttggcttattgccttaagtttgagatgatatatttaacaaatcggctcgactttgtgttataatcaaagcaaggctttaaagacgatattctcagcaaattatgcctattgttcttcctggcactctaatttcactgaaagattaatttaaccttgatctgtcgggattgatttcttaacctgttaataaattgattttttccccagtcaggctagaatcagtaggattagcatccaagataatcggggtaactttggttaatctggggcagtgtagcctaaaaaaacgccaaaaatagtcaaatttagacttgagtggcttcttactaactgtttaatctattatttaggtattagactctatggctaaagcttctaccgtaacttccgaaatcgatcttaaagattcgcaatattactttaaccgagaattaagctggttagaatttaatcgtcgcgtgctttatgaagcacttgatcctcggactcccctactggaaagattaaaatttaccgccattttttgtgccaatctcgacgaattttttatggtacgggtggcagttcttaaacaacaggtagaggcaaatgtagccgtt
>130	N operona: 102	first-last	MAE_01300	gene_poz=(601-2769)	ppk	polyphosphate kinase	null	/position=107732 - 111100 (108332 - 110500)	/lenght=3369 (2169)	/codons=1123 (723)	/complement=false	GC-compoz=44.12171507607192%	/LCI1=1.0807940904893814	/LCI2=0.12622345337026786	p_i1=0.13896122583574752	p_i2=0.03967735449141008	/Tai=0.41614909375353315	/Tei=0.13570961904226908	/EEI=3.5846418671021234
gtaattagcgatgaaaatcatgatccgtggcagctatgttgtggacacgattttatcagtattttagcgatcgcactctgcaaggttttaggtacatggaatgctaatgatgttaaaaaagaagactgggaaagagagttaagattagcttatgagttatcttatttttatcaaacacaaatatatcaactaatggtcaattggcaatctaataatcatccttatcaaatattctgatttggcttattgccttaagtttgagatgatatatttaacaaatcggctcgactttgtgttataatcaaagcaaggctttaaagacgatattctcagcaaattatgcctattgttcttcctggcactctaatttcactgaaagattaatttaaccttgatctgtcgggattgatttcttaacctgttaataaattgattttttccccagtcaggctagaatcagtaggattagcatccaagataatcggggtaactttggttaatctggggcagtgtagcctaaaaaaacgccaaaaatagtcaaatttagacttgagtggcttcttactaactgtttaatctattatttaggtattagactctatggctaaagcttctaccgtaacttccgaaatcgatcttaaagattcgcaatattactttaaccgagaattaagctggttagaatttaatcgtcgcgtgctttatgaagcacttgatcctcggactcccctactggaaagattaaaatttaccgccattttttgtgccaatctcgacgaattttttatggtacgggtggcagttcttaaacaacaggtagaggcaaatgtagccgttttaagtgccgatggccggactgcctcggaacagctaaccgagatcagtaaacgtctgcgtccccttgtacaacagcaggatcgtctttttgaacacaccctaaaaaatctcttagtggaacagggaattcatctgattaactatgtagatttacatcaagaacagcgcaattatctccatgattactttgaacaaaatattttccccgttttaactcctctagcggtggatcctagtcatccttttccctatatttctaatcttagtctcaatttagccgtagtcgttcgcgatcccgacaccgataaagaactatttgccagggtgaaagtgccgcaggttttcccccgttttctggcattacccaaggaattacgccaccaagacggaaaagcttcgatttggacgggagtaccccttgaacaggtggtaatgcacaatttagaggcacttttccccagcatgatcattcaagaatgttatccttttcgggtgacgcgcaacgccgatatctccgtcgaagaagatgaggccgatgatttattattagcgatcgaggaagaagtacgcaagcgccgcatcggtaaatcggcagtacgtctggaaattcacagttctacccctagcaatattaaaaaccggatcatgcgcgatctcggacttgaggagatcgatgtttacgatgtggatggactgctgggacacaaagatttattttattttatgtctttaccctgtcccgaactgaaagatccgccttggaatcctgtcactccaacagttttacagggattgcgagaaatagttgacggtaacgaagacggtatcctagaacaggatggcgaagatatttttactttaattcgcaataacgatattctcgttcatcacccttaccattcctttagtgcctcagtacaacagtttatcgcccaggcggcctatgatgcccatgttttagcgattaaaatgactttgtatcgtacttccggagattccccgattgtcaattccctgattgcagcggcggaaaatgggaaacaggtagcggcgttagtggaactaaaagcacgctttgatgaggaaaataacattacttgggcgaaaaagctcgaacaagccggagttcacgttgtttatggcttagttggtctaaaaacccatacgaaagtggttctcgtggtcagaaaagaaggggataaaatccgtcgttatttccatattggcacgggcaattataacccaaaaactgccaaattatacactgatttgggtttacttagctgtcgtgaggatttgggggcagatatcaccgatttatttaactttctgactggatactcccgtcagcaatcctatcgcaaacttttaattgctccggtgagtttgcgaaaacggatgttagcaatgatcgatcgcgaggccaaaaactgtaaaaatggcggtacggggcgcattgtcgcaaaaatgaactctattgtcgataaaccgattatagaagctttatacgccgcttctcgtgctggtgtgcagattgacttaattattcgcggcatctgttgtttacgacccggattgccagaaataagcgaaaatatccgagtaattagcattatcggccgctttttggaacattcccgcattttttacttttacaatgatggtcaggaggaggtttatattggtagcgccgattggatgacgcggaacctgactcgtcgcgtggaagcagtgacacccatcgatgaaccagcgatcgccaaggaactagaagaaattctcggcattatgttgtcagataaccggcaagcatgggaattacaatccgacggcagttatattcagcgtcgtgctgccaaccagggacaggaaagcagtacccatgtaattttgatggaaaaagcccttaaatctgcgggtattagtcaataggaacagttatcagttatcagttatcagttatcagttatcagtgggtaagttgtcagtgatcagatgtgatactaaatctggttattaaaaactgattatctattgctccttttgcctattgcctattgcctctcctgatatgtagcctatactcaacggatttagtatgactaactggttgagaggttaaaccatctcaaaagctgagagcaagcatcttgatctgtattttctcaaccagtcaaatcaagcaagaatcctaataataattaccgactttgcgatggtgaacagccgttaaaccatcaggtttagaaacgcgaccatcggcgactttattgtaaacaatccagtggtcagcacattccatacgactaactacctcacattctaaataagcgagggcatcggctaaaatcggcgaaccattattagcggtgcgagtatcgactcctgcaaaacgatcttccccaggtccgaaacgttttaaaaagtgtttcatcagggtttgataattgccttcttccagaatatttaaaatgaattgatcccccacttgcagtaaagactcgatcgcccgatctttggccacagcaacgg
>131	N operona: 103	first-last	MAE_01310	gene_poz=(601-2325)	-	flavoprotein	null	/position=110160 - 113084 (110760 - 112484)	/lenght=2925 (1725)	/codons=975 (575)	/complement=true	GC-compoz=43.36231884057971%	/LCI1=1.051684088269454	/LCI2=0.13042973286875725	p_i1=0.1298236980155683	p_i2=0.04167496784148357	/Tai=0.401217738104386	/Tei=0.1375074710573352	/EEI=3.707461015584249
aaaactgcaccgtgctaaagtgaattgggaaataaaacaaaacactcgctgcaccttagacattcttagccaacacactggactgactgccaatactctcagtaaaatttttagtcgctctgtcgccgttgataaacgtagtctgtgggtctgcttttctgcctttaatctcgatttagacggtcaagattatttatccacttttacccttgcctacaaagaccgccaattttcacattgggggataaatatgaactgttaaaaagaaggtgacagctaataaaggcgttcaatcgtatccaaaagttagtttgggtctaggttttaaaaatcccagaaaagaggattcatatctgaaatcagcaacgcctcaaatttaatttgactggaatgtataagacccatttccccacacagatcgatagagagcttttctcataaagatgaagtataagctaattcggtatcgacgatcgactcctacctgaccattaagataactgttatcagtaattattgagaaaataaatccccataccttatttcctcgtggcacaatagagacaaagtataaaaaacttaacaataaggagaggttcgatggttgctacaccagtcaaaacaaaacgtctcaccgtgcaggtggccgatctcaccgcagacactaccgctattcgttccctcgattgggatcgcgatcgcttcgatattgaattcggattacaaaacggtacgacttataactcctatctgattcgtggggaaaaaatcgcccttgtggatacctctcacgaaaaattccgtcaactatattttgatagtctcaacggattaattaacccccaagaaatcgattatttaattatcagtcataccgaacccgatcacagtgggttagtcagagatatattgcaactcgctcccaatattaccgtcgttgggtcgaaagtagcaattcagtttttagagaatttagtgcatcatccctttcaacgtcaactggtcaaaaatggcgatcagttagacctaggcaacggtcacattctcgaatttgttaatgctcctaatttacactggcccgatactatttttacctacgatcacggttcgggaattttatttacctgtgatgccttcggaatgcactactgttccgatgatctttacgatgagcaattaagtgctattgaaccggattatcgtttctattatgaatgtttaatggctcctaatgctcgttccgtactagcggcgatgaaaaggatggaacccctaggtaatattaatctcgtggctaatggtcatggaccgttattaaaacataatgttactgaattattgacccattatcgtgattggagtcaggcacaaactaaggcagaaaaaaccgttgcagttttctatgtttccgattatggttatagcgatcgcctctgtcaatctattgccaaaggtattactaaaaccggtgtggctgtagaaactttagacctgaaatccgccgacccccaagaggtaaaagaattagcttcttccgcggtgggaatcgtcatcggtactccccccgtttctggtattcatgcccaagaaattacggggaatctaggcacaattctcgcctcggttaaccccaaacaatacctcggaatgtttgaatctcaaggggatgatgatgaaccgattttacctctatttaataagtttcgtgaagttggcttaaccaaagctttcgatcccattcgtagcgcggaaactcctaacgagagtctctatcaacgctgtgaagaagcggggacagatctgggacaactattaacccaagaggtaaaagttaaacaaagaaaatccctcgatactgacctcgataaagccatcggacggattagcggtggtctatatattattaccaccaagaaaggagacagaagcggggcaatggtcgcttcttgggtcactcaagcaagttttgatcctcccggttttaccgttgctgtggccaaagatcgggcgatcgagtctttactgcaagtgggggatcaattcattttaaatattctggaagaaggcaattatcaaaccctgatgaaacactttttaaaacgtttcggacctggggaagatcgttttgcaggagtcgatactcgcaccgctaataatggttcgccgattttagccgatgccctcgcttatttagaatgtgaggtagttagtcgtatggaatgtgctgaccactggattgtttacaataaagtcgccgatggtcgcgtttctaaacctgatggtttaacggctgttcaccatcgcaaagtcggtaattattattaggattcttgcttgatttgactggttgagaaaatacagatcaagatgcttgctctcagcttttgagatggtttaacctctcaaccagttagtcatactaaatccgttgagtataggctacatatcaggagaggcaataggcaataggcaaaaggagcaatagataatcagtttttaataaccagatttagtatcacatctgatcactgacaacttacccactgataactgataactgataactgataactgataactgttcctattgactaatacccgcagatttaagggctttttccatcaaaattacatgggtactgctttcctgtccctggttggcagcacgacgctgaatataactgccgtcggattgtaattcccatgcttgccggttatctgacaacataatgccgagaatttcttctagttccttggcgatcgctggttcatcgatgggtgtcactgcttccacgcgacgagtcaggttccgcgtcatccaatcggcgctaccaatataaacctcctcctgaccatcattgtaaaagtaaaaaatgcgggaatgttccaaaaagcggccgataatgctaattactcggatatttt
>132	N operona: 104	first-last	MAE_01320	gene_poz=(601-927)	-	hypothetical protein	null	/position=112223 - 113749 (112823 - 113149)	/lenght=1527 (327)	/codons=509 (109)	/complement=true	GC-compoz=42.201834862385326%	/LCI1=0.8333333333333334	/LCI2=0.03580246913580248	p_i1=0.07022971783062312	p_i2=0.005649168035175064	/Tai=0.46947411936358074	/Tei=0.10508425123165757	/EEI=3.4487078658667167
attgttgtctggctttatgcaggactaactgctaaattaagcgattgcgccaaacatctaattaacgagaatgaactctatatttcgccgatagtaaggctagagttacaatatttatacgaaattgggcgaattactgaaaaatcagacgacattgttctagaattagtaagttgccttgatttaaaggtatgtaaaaaagattttaatttaattattaatcagtctgtcattattaacgagactcgtgatccctttgagcgcttaattgttagtaacgcttcagtagataaccatattttgctaaccaaagattatcacattttaaatcattatgaaaatgccgtatgggattaatcacaatctatgggaaattgatgaagcataacggcgatcgcaccattcaatcgctaaataacgatggactcctataggttaagtacataataactgttcaaggagaatcatcggtgatctcacctagttaaaatcctgactcctagcgcaaactttaaatattgtaaaaaaagtaattttttgtattcccactgattaccataatggaaaattctgctaatctctatgttgatgaggtaacttatggaacagtcaaagggtaaatcctctcgtcagcgcggcgtaatcttaacctctatcggctaccaaaaactgcaccgtgctaaagtgaattgggaaataaaacaaaacactcgctgcaccttagacattcttagccaacacactggactgactgccaatactctcagtaaaatttttagtcgctctgtcgccgttgataaacgtagtctgtgggtctgcttttctgcctttaatctcgatttagacggtcaagattatttatccacttttacccttgcctacaaagaccgccaattttcacattgggggataaatatgaactgttaaaaagaaggtgacagctaataaaggcgttcaatcgtatccaaaagttagtttgggtctaggttttaaaaatcccagaaaagaggattcatatctgaaatcagcaacgcctcaaatttaatttgactggaatgtataagacccatttccccacacagatcgatagagagcttttctcataaagatgaagtataagctaattcggtatcgacgatcgactcctacctgaccattaagataactgttatcagtaattattgagaaaataaatccccataccttatttcctcgtggcacaatagagacaaagtataaaaaacttaacaataaggagaggttcgatggttgctacaccagtcaaaacaaaacgtctcaccgtgcaggtggccgatctcaccgcagacactaccgctattcgttccctcgattgggatcgcgatcgcttcgatattgaattcggattacaaaacggtacgacttataactcctatctgattcgtggggaaaaaatcgcccttgtggatacctctcacgaaaaattccgtcaactatattttgatagtctcaacggattaattaacccccaagaaatcgattatttaa
>133	N operona: 105	first	MAE_01330	gene_poz=(601-978)	-	hypothetical protein	null	/position=112793 - 114370 (113393 - 113770)	/lenght=1578 (378)	/codons=526 (126)	/complement=true	GC-compoz=32.01058201058201%	/LCI1=1.5893333333333333	/LCI2=0.054400000000000004	p_i1=0.326206810874929	p_i2=0.010897949284445627	/Tai=0.3394086715936301	/Tei=0.10980815435600107	/EEI=2.533222158669382
ccttcaaatttgccaagagtcgaatatggaaattatttcttacacgcctcaactaagacaagctggatttcaactattcgatgaacgtcctgataaaggctatagcctcacagattgcatctctatgattgtaatgaaacaaagaggcattatagaagtcttaacccatgacaaacactttacccaagagaacttgcggattttgttccaagattctaattttaataatcttacttagaatttgattgcccagagcagtatttcattattgatctccacaaaatcgggcatcgtcaggaaatttatcaagcataacggtgatcgctataatatcgaatatctcccgtccccaaaactccctactcccttgaccagcaatgaaaagcgtcacctcaagtaaattacaaaataacctagaccaactgctcgatgaaatcctcaacacaggaaaacccctagaaattgatcgcaacggcaaacgattaatcattagtcccgttgaaaccgtagataaattacaaaaattaatttatcgtcctcaagccattattggcgatcccgatgatcttgtacaaatcagttgggaacaggagataaaccttgatttaccttgatactcatattgttgtctggctttatgcaggactaactgctaaattaagcgattgcgccaaacatctaattaacgagaatgaactctatatttcgccgatagtaaggctagagttacaatatttatacgaaattgggcgaattactgaaaaatcagacgacattgttctagaattagtaagttgccttgatttaaaggtatgtaaaaaagattttaatttaattattaatcagtctgtcattattaacgagactcgtgatccctttgagcgcttaattgttagtaacgcttcagtagataaccatattttgctaaccaaagattatcacattttaaatcattatgaaaatgccgtatgggattaatcacaatctatgggaaattgatgaagcataacggcgatcgcaccattcaatcgctaaataacgatggactcctataggttaagtacataataactgttcaaggagaatcatcggtgatctcacctagttaaaatcctgactcctagcgcaaactttaaatattgtaaaaaaagtaattttttgtattcccactgattaccataatggaaaattctgctaatctctatgttgatgaggtaacttatggaacagtcaaagggtaaatcctctcgtcagcgcggcgtaatcttaacctctatcggctaccaaaaactgcaccgtgctaaagtgaattgggaaataaaacaaaacactcgctgcaccttagacattcttagccaacacactggactgactgccaatactctcagtaaaatttttagtcgctctgtcgccgttgataaacgtagtctgtgggtctgcttttctgcctttaatctcgatttagacggtcaagattatttatccacttttacccttgcctacaaagaccgccaattttcacattgggggataaatatgaactgttaaaaagaaggtgacagctaataaaggcgttca
>134	N operona: 105	last	MAE_01345	gene_poz=(601-837)	-	hypothetical protein	null	/position=113157 - 114593 (113757 - 113993)	/lenght=1437 (237)	/codons=479 (79)	/complement=true	GC-compoz=37.9746835443038%	/LCI1=1.1581196581196582	/LCI2=0.07606837606837609	p_i1=0.1643808290083053	p_i2=0.018343495078183215	/Tai=0.26846514660313925	/Tei=0.11650914557036489	/EEI=4.565944019050449
ctttatggcacaccaaaacaataataatgaaagtcatttttgctgataccttttattggattgccttgattaatcccagagataactggcacactattgccttagattatgcccaaaaatatgcagatgattacctaataactaccgatggcatcatagatgaaacactgaattattttgcaactaaaggtgctattatgcgtcgaaaagctcttgctacctaccttcaaatttgccaagagtcgaatatggaaattatttcttacacgcctcaactaagacaagctggatttcaactattcgatgaacgtcctgataaaggctatagcctcacagattgcatctctatgattgtaatgaaacaaagaggcattatagaagtcttaacccatgacaaacactttacccaagagaacttgcggattttgttccaagattctaattttaataatcttacttagaatttgattgcccagagcagtatttcattattgatctccacaaaatcgggcatcgtcaggaaatttatcaagcataacggtgatcgctataatatcgaatatctcccgtccccaaaactccctactcccttgaccagcaatgaaaagcgtcacctcaagtaaattacaaaataacctagaccaactgctcgatgaaatcctcaacacaggaaaacccctagaaattgatcgcaacggcaaacgattaatcattagtcccgttgaaaccgtagataaattacaaaaattaatttatcgtcctcaagccattattggcgatcccgatgatcttgtacaaatcagttgggaacaggagataaaccttgatttaccttgatactcatattgttgtctggctttatgcaggactaactgctaaattaagcgattgcgccaaacatctaattaacgagaatgaactctatatttcgccgatagtaaggctagagttacaatatttatacgaaattgggcgaattactgaaaaatcagacgacattgttctagaattagtaagttgccttgatttaaaggtatgtaaaaaagattttaatttaattattaatcagtctgtcattattaacgagactcgtgatccctttgagcgcttaattgttagtaacgcttcagtagataaccatattttgctaaccaaagattatcacattttaaatcattatgaaaatgccgtatgggattaatcacaatctatgggaaattgatgaagcataacggcgatcgcaccattcaatcgctaaataacgatggactcctataggttaagtacataataactgttcaaggagaatcatcggtgatctcacctagttaaaatcctgactcctagcgcaaactttaaatattgtaaaaaaagtaattttttgtattcccactgattaccataatggaaaattctgctaatctctatgttgatgag
>135	N operona: 106	first	MAE_01350	gene_poz=(601-1035)	-	hypothetical protein	null	/position=113533 - 115167 (114133 - 114567)	/lenght=1635 (435)	/codons=545 (145)	/complement=true	GC-compoz=35.86206896551724%	/LCI1=1.212962962962963	/LCI2=0.07708333333333334	p_i1=0.1833172318869718	p_i2=0.01872244551544948	/Tai=0.34380684278932405	/Tei=0.11685020096390454	/EEI=3.3336768689780585
catcatttcgaccgaagccattcgagatatggaacaaattcttgattatttggctaataccaatattaatgcgggcgagaaattcctagaagagtttagcaaaaagtgtcgttatcttagccaatttcctctaatggggcgcagttatcgagagattcgtccctatttgcgtggcttaccgatgaaaaactacattattttctatcgcttaactgagcaagggctagaaatcatgccttttatcaaaggagagcgagatttagaagcttttttctttgaaaacccctaaaaaataaaggcaattacttttttcaactgtttataatagagatcgctataatctggaacatctccccatcccaaaccagccatgacagccaaagaacaactcctccaggaaatcgaaaccgcttccgatgaaaccattcaccaactcctcgatttcctccatcaaacccaaaccgccaaaccgaaacaacccttttggcaattcattgaagaactcaccgccgatattcccccagaagtcctagaaaccttacccaccgacggagccgaacaacacgatcattatctttatggcacaccaaaacaataataatgaaagtcatttttgctgataccttttattggattgccttgattaatcccagagataactggcacactattgccttagattatgcccaaaaatatgcagatgattacctaataactaccgatggcatcatagatgaaacactgaattattttgcaactaaaggtgctattatgcgtcgaaaagctcttgctacctaccttcaaatttgccaagagtcgaatatggaaattatttcttacacgcctcaactaagacaagctggatttcaactattcgatgaacgtcctgataaaggctatagcctcacagattgcatctctatgattgtaatgaaacaaagaggcattatagaagtcttaacccatgacaaacactttacccaagagaacttgcggattttgttccaagattctaattttaataatcttacttagaatttgattgcccagagcagtatttcattattgatctccacaaaatcgggcatcgtcaggaaatttatcaagcataacggtgatcgctataatatcgaatatctcccgtccccaaaactccctactcccttgaccagcaatgaaaagcgtcacctcaagtaaattacaaaataacctagaccaactgctcgatgaaatcctcaacacaggaaaacccctagaaattgatcgcaacggcaaacgattaatcattagtcccgttgaaaccgtagataaattacaaaaattaatttatcgtcctcaagccattattggcgatcccgatgatcttgtacaaatcagttgggaacaggagataaaccttgatttaccttgatactcatattgttgtctggctttatgcaggactaactgctaaattaagcgattgcgccaaacatctaattaacgagaatgaactctatatttcgccgatagtaaggctagagttacaatatttatacgaaattgggcgaattactgaaaaatcagacgacattgttctagaattagtaagttgccttgatttaaaggtatgtaaaaaagattttaatttaatta
>136	N operona: 106	last	MAE_01360	gene_poz=(601-828)	-	hypothetical protein	null	/position=113970 - 115397 (114570 - 114797)	/lenght=1428 (228)	/codons=476 (76)	/complement=true	GC-compoz=46.49122807017544%	/LCI1=0.9155555555555556	/LCI2=0.05777777777777777	p_i1=0.09068142731183802	p_i2=0.011972109216035242	/Tai=0.38277516434836856	/Tei=0.11077489829443173	/EEI=5.027201658962889
aaactagatacagggcattatgccaatccagatgaagttattgccgaagccttacaattactcagtaaacgcgatcagtatcaacaatgggtggaagacattggccaaaaaattgatattgctgccgaacaattagatcgaagcgaagggattgatggagaaaccgcgatcgctcaactcaaagcaagacttcaaaaaaactgtgaagcttaaatattcatgaatcaatacatcatttcgaccgaagccattcgagatatggaacaaattcttgattatttggctaataccaatattaatgcgggcgagaaattcctagaagagtttagcaaaaagtgtcgttatcttagccaatttcctctaatggggcgcagttatcgagagattcgtccctatttgcgtggcttaccgatgaaaaactacattattttctatcgcttaactgagcaagggctagaaatcatgccttttatcaaaggagagcgagatttagaagcttttttctttgaaaacccctaaaaaataaaggcaattacttttttcaactgtttataatagagatcgctataatctggaacatctccccatcccaaaccagccatgacagccaaagaacaactcctccaggaaatcgaaaccgcttccgatgaaaccattcaccaactcctcgatttcctccatcaaacccaaaccgccaaaccgaaacaacccttttggcaattcattgaagaactcaccgccgatattcccccagaagtcctagaaaccttacccaccgacggagccgaacaacacgatcattatctttatggcacaccaaaacaataataatgaaagtcatttttgctgataccttttattggattgccttgattaatcccagagataactggcacactattgccttagattatgcccaaaaatatgcagatgattacctaataactaccgatggcatcatagatgaaacactgaattattttgcaactaaaggtgctattatgcgtcgaaaagctcttgctacctaccttcaaatttgccaagagtcgaatatggaaattatttcttacacgcctcaactaagacaagctggatttcaactattcgatgaacgtcctgataaaggctatagcctcacagattgcatctctatgattgtaatgaaacaaagaggcattatagaagtcttaacccatgacaaacactttacccaagagaacttgcggattttgttccaagattctaattttaataatcttacttagaatttgattgcccagagcagtatttcattattgatctccacaaaatcgggcatcgtcaggaaatttatcaagcataacggtgatcgctataatatcgaatatctcccgtccccaaaactccctactcccttgaccagcaatgaaaagcgtcacctcaagtaaa
>137	N operona: 107	first	MAE_01370	gene_poz=(601-900)	-	plasmid stabilization system protein	null	/position=114279 - 115778 (114879 - 115178)	/lenght=1500 (300)	/codons=500 (100)	/complement=true	GC-compoz=38.0%	/LCI1=1.6801346801346801	/LCI2=0.052861952861952874	p_i1=0.362183079831051	p_i2=0.010420321207202493	/Tai=0.35057555128809414	/Tei=0.10937828908648224	/EEI=2.7212596041141928
tcaaaagttgctctagcccttgtatagtaagacttttagcgattactaagaattatgaagtgtcacactctagtcagcgatcgccagcttaatgagagtttatctcaataatttggtatcagagctatcagatttttagggctaattgtgcatctgctgggcaaacaaattagcctgtaattcagagccggcaatcgttttgacgatttagataaaattttcaatgtgacactttagggtgcggaatgtgggtaaaatgatcattctgcctcggcaaacccggaatgatttcaccgcgacaaacctataatgaaaaaaagtcaagccttaacaaccatgaaattaactttaaaacccgaacaccaaaagctgatcgaagccaaactagatacagggcattatgccaatccagatgaagttattgccgaagccttacaattactcagtaaacgcgatcagtatcaacaatgggtggaagacattggccaaaaaattgatattgctgccgaacaattagatcgaagcgaagggattgatggagaaaccgcgatcgctcaactcaaagcaagacttcaaaaaaactgtgaagcttaaatattcatgaatcaatacatcatttcgaccgaagccattcgagatatggaacaaattcttgattatttggctaataccaatattaatgcgggcgagaaattcctagaagagtttagcaaaaagtgtcgttatcttagccaatttcctctaatggggcgcagttatcgagagattcgtccctatttgcgtggcttaccgatgaaaaactacattattttctatcgcttaactgagcaagggctagaaatcatgccttttatcaaaggagagcgagatttagaagcttttttctttgaaaacccctaaaaaataaaggcaattacttttttcaactgtttataatagagatcgctataatctggaacatctccccatcccaaaccagccatgacagccaaagaacaactcctccaggaaatcgaaaccgcttccgatgaaaccattcaccaactcctcgatttcctccatcaaacccaaaccgccaaaccgaaacaacccttttggcaattcattgaagaactcaccgccgatattcccccagaagtcctagaaaccttacccaccgacggagccgaacaacacgatcattatctttatggcacaccaaaacaataataatgaaagtcatttttgctgataccttttattggattgccttgattaatcccagagataactggcacactattgccttagattatgcccaaaaatatgcagatgattacctaataactaccgatggcatcatagatgaaacactgaattattttgcaactaaaggtgctattatgcgtcgaaaagctcttgctacctaccttcaaatttgccaagagtcgaatatggaaattatttcttacacgcctcaactaagacaagctggatttcaactattcgatgaacgtcctg
>138	N operona: 107	last	MAE_01380	gene_poz=(601-858)	-	hypothetical protein	null	/position=114585 - 116042 (115185 - 115442)	/lenght=1458 (258)	/codons=486 (86)	/complement=true	GC-compoz=40.310077519379846%	/LCI1=0.8156862745098039	/LCI2=0.05254901960784313	p_i1=0.0661796111244593	p_i2=0.01032403949917771	/Tai=0.26875210164919994	/Tei=0.10929163554925994	/EEI=5.982478049766695
tatgacttgacctgagagggcgatgccgtaggcacttgcttcgcaagaccgcagccaatggctaggggaaaagcccaaagcacagaatgttcgcgccatcattatcattgaagaagaaccatctctctcgacccaagtaaaacgcacgacccctgctcatttaatcggtaaaggcaaaaccttaggggatattgtcagtcctatcgtggatcaagaagattgggaatctctaaaatcccacattccgcaccctagtcgttgaaatcaaaagttgctctagcccttgtatagtaagacttttagcgattactaagaattatgaagtgtcacactctagtcagcgatcgccagcttaatgagagtttatctcaataatttggtatcagagctatcagatttttagggctaattgtgcatctgctgggcaaacaaattagcctgtaattcagagccggcaatcgttttgacgatttagataaaattttcaatgtgacactttagggtgcggaatgtgggtaaaatgatcattctgcctcggcaaacccggaatgatttcaccgcgacaaacctataatgaaaaaaagtcaagccttaacaaccatgaaattaactttaaaacccgaacaccaaaagctgatcgaagccaaactagatacagggcattatgccaatccagatgaagttattgccgaagccttacaattactcagtaaacgcgatcagtatcaacaatgggtggaagacattggccaaaaaattgatattgctgccgaacaattagatcgaagcgaagggattgatggagaaaccgcgatcgctcaactcaaagcaagacttcaaaaaaactgtgaagcttaaatattcatgaatcaatacatcatttcgaccgaagccattcgagatatggaacaaattcttgattatttggctaataccaatattaatgcgggcgagaaattcctagaagagtttagcaaaaagtgtcgttatcttagccaatttcctctaatggggcgcagttatcgagagattcgtccctatttgcgtggcttaccgatgaaaaactacattattttctatcgcttaactgagcaagggctagaaatcatgccttttatcaaaggagagcgagatttagaagcttttttctttgaaaacccctaaaaaataaaggcaattacttttttcaactgtttataatagagatcgctataatctggaacatctccccatcccaaaccagccatgacagccaaagaacaactcctccaggaaatcgaaaccgcttccgatgaaaccattcaccaactcctcgatttcctccatcaaacccaaaccgccaaaccgaaacaacccttttggcaattcattgaagaactcaccgccgatattcccccagaagtcctagaaaccttacccaccgacggagccgaacaacacgatcattatctttatggc
>139	N operona: 108	first-last	MAE_01390	gene_poz=(601-765)	-	unknown protein	null	/position=115296 - 116660 (115896 - 116060)	/lenght=1365 (165)	/codons=455 (55)	/complement=false	GC-compoz=49.09090909090909%	/LCI1=0.845679012345679	/LCI2=0.09753086419753085	p_i1=0.07313580027637577	p_i2=0.026859207500441174	/Tai=0.5362308036301977	/Tei=0.12417328675039706	/EEI=2.6031984162650996
aatgtcttccacccattgttgatactgatcgcgtttactgagtaattgtaaggcttcggcaataacttcatctggattggcataatgccctgtatctagtttggcttcgatcagcttttggtgttcgggttttaaagttaatttcatggttgttaaggcttgactttttttcattataggtttgtcgcggtgaaatcattccgggtttgccgaggcagaatgatcattttacccacattccgcaccctaaagtgtcacattgaaaattttatctaaatcgtcaaaacgattgccggctctgaattacaggctaatttgtttgcccagcagatgcacaattagccctaaaaatctgatagctctgataccaaattattgagataaactctcattaagctggcgatcgctgactagagtgtgacacttcataattcttagtaatcgctaaaagtcttactatacaagggctagagcaacttttgatttcaacgactagggtgcggaatgtgggattttagagattcccaatcttcttgatccacgataggactgacaatatcccctaaggttttgcctttaccgattaaatgagcaggggtcgtgcgttttacttgggtcgagagagatggttcttcttcaatgataatgatggcgcgaacattctgtgctttgggcttttcccctagccattggctgcggtcttgcgaagcaagtgcctacggcatcgccctctcaggtcaagtcataatgtttgagcatggttaagattctctaacaattcttttaactaagtctacggtattgcaatgataagctaaaacgcacttaaaccacctaaaatagaaatagtaattttagaaaaatcctacttatgccagccaaagatttcctagacttagaagaaaagaaaaacttacaaaaagctcttaaagaagaagaaagagcagaggttagggaaagaattttaatgtttctcttgctaaacgacggaaaaactcaacgagaaatagctgactttattggctgttcactcaaaacggtcgcccattggtgtgttcacggcgatcctaacaatttagaaagtctagaagatgggagaaaaaatggaaatcataaaaaagccacagaggaatatattaatttactattaaaaatagttgatgaagacccgaaggaatttggatatgaattcgggagatggacagcggcaagattagcagagcatctagaaaaggaaacaggaattaaactgagtggctcgcaagtgagaagaatattgagaagaaaaaagtatgtgtatatctgggcgaaatatagtctagaagataagcaagacaagaaattaagaaaagcatttaaagaaaa
>140	N operona: 109	first-last	MAE_01400	gene_poz=(601-1224)	-	transposase	null	/position=115567 - 117390 (116167 - 116790)	/lenght=1824 (624)	/codons=608 (208)	/complement=false	GC-compoz=37.82051282051282%	/LCI1=1.1272141706924315	/LCI2=0.18035426731078905	p_i1=0.1540305544103542	p_i2=0.06725447077907643	/Tai=0.3418077065427312	/Tei=0.16052902370116878	/EEI=3.3019094679324135
tctaaatcgtcaaaacgattgccggctctgaattacaggctaatttgtttgcccagcagatgcacaattagccctaaaaatctgatagctctgataccaaattattgagataaactctcattaagctggcgatcgctgactagagtgtgacacttcataattcttagtaatcgctaaaagtcttactatacaagggctagagcaacttttgatttcaacgactagggtgcggaatgtgggattttagagattcccaatcttcttgatccacgataggactgacaatatcccctaaggttttgcctttaccgattaaatgagcaggggtcgtgcgttttacttgggtcgagagagatggttcttcttcaatgataatgatggcgcgaacattctgtgctttgggcttttcccctagccattggctgcggtcttgcgaagcaagtgcctacggcatcgccctctcaggtcaagtcataatgtttgagcatggttaagattctctaacaattcttttaactaagtctacggtattgcaatgataagctaaaacgcacttaaaccacctaaaatagaaatagtaattttagaaaaatcctacttatgccagccaaagatttcctagacttagaagaaaagaaaaacttacaaaaagctcttaaagaagaagaaagagcagaggttagggaaagaattttaatgtttctcttgctaaacgacggaaaaactcaacgagaaatagctgactttattggctgttcactcaaaacggtcgcccattggtgtgttcacggcgatcctaacaatttagaaagtctagaagatgggagaaaaaatggaaatcataaaaaagccacagaggaatatattaatttactattaaaaatagttgatgaagacccgaaggaatttggatatgaattcgggagatggacagcggcaagattagcagagcatctagaaaaggaaacaggaattaaactgagtggctcgcaagtgagaagaatattgagaagaaaaaagtatgtgtatatctgggcgaaatatagtctagaagataagcaagacaagaaattaagaaaagcatttaaagaaaaattagatgaatatttaaggttggctaaagaaaagccagagtcaatccaggtatggttttgggacggggctttcaaggtggcgacgcaggttcgccacagggttcccctcatgaatgtggatttagtttgagagtaataagaaggagagcttggacaaaaaaaggaaagcgaaaaaaagtgaatggacaaagaaaaagaggaagggtgaatgtgatgggatccttaagatataatgacaaaaaacgagtctgttttatgagcaaaaaaggaaattcagaaactttccatgaacaattaaagaaacttcatgaagagattcgtcaagaatggataaacttgggaaatctgcccgaagattttcgagaaaaaggaccgaagattatcattatattagacaatgctagttatcacaaaaagaaagatgttattgagcaggtggaaaaagagttgcccaatattaggctagagtttttaccagcttatagtccagattacaacctaatagaattagtgtggcattccgctaaagagtacatagctaatcgagaatttgaaaataaagaagaactggaaaaagtagtcaatcagcttttaaatgaagggggattgattattaaatggagtagaaaacttaaaaataagggtaatgctgtcaatgtaacttaaatgcgtaaaagcttagtttagtttagtctgaattaggagtttcggcagaaaagggtcggctctt
>141	N operona: 110	first-last	MAE_01410	gene_poz=(601-1011)	-	transposase	null	/position=116316 - 117926 (116916 - 117326)	/lenght=1611 (411)	/codons=537 (137)	/complement=false	GC-compoz=32.846715328467155%	/LCI1=1.25	/LCI2=0.05588235294117647	p_i1=0.1964797027087752	p_i2=0.011365129963160192	/Tai=0.2701306011285092	/Tei=0.11022861696684418	/EEI=3.546553361426529
tggctgttcactcaaaacggtcgcccattggtgtgttcacggcgatcctaacaatttagaaagtctagaagatgggagaaaaaatggaaatcataaaaaagccacagaggaatatattaatttactattaaaaatagttgatgaagacccgaaggaatttggatatgaattcgggagatggacagcggcaagattagcagagcatctagaaaaggaaacaggaattaaactgagtggctcgcaagtgagaagaatattgagaagaaaaaagtatgtgtatatctgggcgaaatatagtctagaagataagcaagacaagaaattaagaaaagcatttaaagaaaaattagatgaatatttaaggttggctaaagaaaagccagagtcaatccaggtatggttttgggacggggctttcaaggtggcgacgcaggttcgccacagggttcccctcatgaatgtggatttagtttgagagtaataagaaggagagcttggacaaaaaaaggaaagcgaaaaaaagtgaatggacaaagaaaaagaggaagggtgaatgtgatgggatccttaagatataatgacaaaaaacgagtctgttttatgagcaaaaaaggaaattcagaaactttccatgaacaattaaagaaacttcatgaagagattcgtcaagaatggataaacttgggaaatctgcccgaagattttcgagaaaaaggaccgaagattatcattatattagacaatgctagttatcacaaaaagaaagatgttattgagcaggtggaaaaagagttgcccaatattaggctagagtttttaccagcttatagtccagattacaacctaatagaattagtgtggcattccgctaaagagtacatagctaatcgagaatttgaaaataaagaagaactggaaaaagtagtcaatcagcttttaaatgaagggggattgattattaaatggagtagaaaacttaaaaataagggtaatgctgtcaatgtaacttaaatgcgtaaaagcttagtttagtttagtctgaattaggagtttcggcagaaaagggtcggctcttctaggttctgtgtgagcatggtataatagtaacacagaacaggaggtgggttatgtggataaattttgatcaactcctcgatttaccaaatgtaacagtggtcaattatcaaaaaattgatgagacaattttcctaaagctcgctcttttaaatgaaacaattgaatgtccgaattgccatcaaaccttggacagaatcaatcagacagagtataatctagtcagagatttgtcaatattaggcaatcgagtatatttggaagtaccacgccgccagtttcattgtcaaaagtgccaaaagtatatcagcgaaagactaagttttatgagattaagacagcatcatacaattcgctatgaatcgatgatttatgagagagtaaaaaattgtagtatcgaagaaataagtcgagaagaagggttaggatggtcagaagttgagttaatatttaatcactgtgctaaagaactagaaaaggaagagtgggaagcaccagaacgaataagcttagatgaatttagtaacttaaaaggac
>142	N operona: 111	first-last	MAE_01420	gene_poz=(601-1755)	-	transposase	null	/position=116843 - 119197 (117443 - 118597)	/lenght=2355 (1155)	/codons=785 (385)	/complement=false	GC-compoz=34.718614718614724%	/LCI1=1.2265625	/LCI2=0.04565972222222222	p_i1=0.18811725121149406	p_i2=0.008283912665842498	/Tai=0.3265350597846044	/Tei=0.10745552139925825	/EEI=3.0910798465815352
tggacaaagaaaaagaggaagggtgaatgtgatgggatccttaagatataatgacaaaaaacgagtctgttttatgagcaaaaaaggaaattcagaaactttccatgaacaattaaagaaacttcatgaagagattcgtcaagaatggataaacttgggaaatctgcccgaagattttcgagaaaaaggaccgaagattatcattatattagacaatgctagttatcacaaaaagaaagatgttattgagcaggtggaaaaagagttgcccaatattaggctagagtttttaccagcttatagtccagattacaacctaatagaattagtgtggcattccgctaaagagtacatagctaatcgagaatttgaaaataaagaagaactggaaaaagtagtcaatcagcttttaaatgaagggggattgattattaaatggagtagaaaacttaaaaataagggtaatgctgtcaatgtaacttaaatgcgtaaaagcttagtttagtttagtctgaattaggagtttcggcagaaaagggtcggctcttctaggttctgtgtgagcatggtataatagtaacacagaacaggaggtgggttatgtggataaattttgatcaactcctcgatttaccaaatgtaacagtggtcaattatcaaaaaattgatgagacaattttcctaaagctcgctcttttaaatgaaacaattgaatgtccgaattgccatcaaaccttggacagaatcaatcagacagagtataatctagtcagagatttgtcaatattaggcaatcgagtatatttggaagtaccacgccgccagtttcattgtcaaaagtgccaaaagtatatcagcgaaagactaagttttatgagattaagacagcatcatacaattcgctatgaatcgatgatttatgagagagtaaaaaattgtagtatcgaagaaataagtcgagaagaagggttaggatggtcagaagttgagttaatatttaatcactgtgctaaagaactagaaaaggaagagtgggaagcaccagaacgaataagcttagatgaatttagtaacttaaaaggacacaaagatttcataacaacggtcgtagatctggacaagaaaattttactagatgtgattaaaggacataagcaagaagaattaatggaagccttaaaagcacagccagaggcagttcgggagaaggtgaaagaagtgagcgtcgatatgtggtcaggatttacagcagtgatcaaggaattatttcctaatgctaaaatcatctatgatcgttttcatgtaatggctatcatcaatgacgagcttaataaattgagaaaattaatgggggtgcatgaaaaaggattacctcatttattatggaagaataaagaggacttaaaagacgagcaaaaacaacaactagaagttatcctgaaagaacatccctgcttgggaatagcctgggaaatgaaagaagaaattagacaaatttatcaaagtagtagaacgttcagaggtgctgagagaaaattggaaaaatggataagaataggcggaatattatatgaaagtggtgccagcatgatccagaagcatttgcagggtatttgtaattactttgaaaatcatacaaccaacggattaattgagggaatgaataccaaaataaagcttattaaaagaatgagttatggatttaccaattttcaacatcttcgacttaagctgtttgcttgctttaattcataacaaaaattaacacacgaaaaccagaagagccaagggtctatattcttcttaaaagtcagggttaggcgatcgccgttatgcttgataaatttcctgacgatgcccgattttgttgacataaataatgggattctgtctgagttatcaaaaaagaatagttagaccttcttgggtaaaatgttggctcttctaggttctgtgtgagcatggtataatagtaacacagaacaggaggtgggttatgtggataaattttgatcaactcctcgatttaccaaatgtaacagtggtcaattatcaaaaaattgctcagacaattttcctaaagctcgctcttttaaatgaaacaattgaatgtccgaattgccatcaaaccttggacagaatcaatcagacagagtataatctagtcagagatttgtcaatattaggcaatccggtatatttagaagtaccacgccgccagtttcattctcaaaagtgccaaaagtatatcagcgaaagactgagttttatgagattaagacagcatcatacaattcgctatgaatcgatgatttatgagagagtaaaaaattgtagtatcgaagaaataagtcg
>143	N operona: 112	first-last	MAE_01430	gene_poz=(601-963)	-	transposase	null	/position=118239 - 119801 (118839 - 119201)	/lenght=1563 (363)	/codons=521 (121)	/complement=false	GC-compoz=34.15977961432507%	/LCI1=1.4638888888888888	/LCI2=0.08833333333333332	p_i1=0.27691557308399234	p_i2=0.02308507855883799	/Tai=0.39205194809156074	/Tei=0.1207765707029542	/EEI=2.4694840751217333
aggacttaaaagacgagcaaaaacaacaactagaagttatcctgaaagaacatccctgcttgggaatagcctgggaaatgaaagaagaaattagacaaatttatcaaagtagtagaacgttcagaggtgctgagagaaaattggaaaaatggataagaataggcggaatattatatgaaagtggtgccagcatgatccagaagcatttgcagggtatttgtaattactttgaaaatcatacaaccaacggattaattgagggaatgaataccaaaataaagcttattaaaagaatgagttatggatttaccaattttcaacatcttcgacttaagctgtttgcttgctttaattcataacaaaaattaacacacgaaaaccagaagagccaagggtctatattcttcttaaaagtcagggttaggcgatcgccgttatgcttgataaatttcctgacgatgcccgattttgttgacataaataatgggattctgtctgagttatcaaaaaagaatagttagaccttcttgggtaaaatgttggctcttctaggttctgtgtgagcatggtataatagtaacacagaacaggaggtgggttatgtggataaattttgatcaactcctcgatttaccaaatgtaacagtggtcaattatcaaaaaattgctcagacaattttcctaaagctcgctcttttaaatgaaacaattgaatgtccgaattgccatcaaaccttggacagaatcaatcagacagagtataatctagtcagagatttgtcaatattaggcaatccggtatatttagaagtaccacgccgccagtttcattctcaaaagtgccaaaagtatatcagcgaaagactgagttttatgagattaagacagcatcatacaattcgctatgaatcgatgatttatgagagagtaaaaaattgtagtatcgaagaaataagtcgataagaagggttaggatgggaagaagttaagttaatatttaattccttggctaaagaactagaaaaggaagagtgggaagcaccagaacgaataagcttggatgaatttagtaacttaaaaggacataaagatttcataacaacggtcgtagatctggacaagaaaattttactagatgtgattaaaggacataagcaagaagaattaatggaagccttaaaagcacagccagacgcagttcgggagaaagtgaaagaagtgagcgtcgatatgtggtcaggatttacagcagtgatcaaggaattatttcccaatgctaaaatcatctatgaccgttttcatgtaatggctatcatcaatgacgagcttaataaattgagaaagttaatgggggtgcatgaaaaaggattacctcatttattatggaagaataaagaggacttaaaggacgagcaaaaacaacaactagaagttatcttaaaagaacatccctgcttgggaatagccgacgaaatgaaagaagaaattagacaaatttatcaaggttgtagaacgttcagaggtgctgagagaaaattggaaaaatggataagaataggcgga
>144	N operona: 113	first-last	MAE_01440	gene_poz=(601-1188)	-	transposase	null	/position=118806 - 120593 (119406 - 119993)	/lenght=1788 (588)	/codons=596 (196)	/complement=false	GC-compoz=35.374149659863946%	/LCI1=1.2615384615384615	/LCI2=0.035897435897435895	p_i1=0.20063669918048724	p_i2=0.005672833803869021	/Tai=0.3038732822044	/Tei=0.10510555042348212	/EEI=3.1762124465220376
ggtataatagtaacacagaacaggaggtgggttatgtggataaattttgatcaactcctcgatttaccaaatgtaacagtggtcaattatcaaaaaattgctcagacaattttcctaaagctcgctcttttaaatgaaacaattgaatgtccgaattgccatcaaaccttggacagaatcaatcagacagagtataatctagtcagagatttgtcaatattaggcaatccggtatatttagaagtaccacgccgccagtttcattctcaaaagtgccaaaagtatatcagcgaaagactgagttttatgagattaagacagcatcatacaattcgctatgaatcgatgatttatgagagagtaaaaaattgtagtatcgaagaaataagtcgataagaagggttaggatgggaagaagttaagttaatatttaattccttggctaaagaactagaaaaggaagagtgggaagcaccagaacgaataagcttggatgaatttagtaacttaaaaggacataaagatttcataacaacggtcgtagatctggacaagaaaattttactagatgtgattaaaggacataagcaagaagaattaatggaagccttaaaagcacagccagacgcagttcgggagaaagtgaaagaagtgagcgtcgatatgtggtcaggatttacagcagtgatcaaggaattatttcccaatgctaaaatcatctatgaccgttttcatgtaatggctatcatcaatgacgagcttaataaattgagaaagttaatgggggtgcatgaaaaaggattacctcatttattatggaagaataaagaggacttaaaggacgagcaaaaacaacaactagaagttatcttaaaagaacatccctgcttgggaatagccgacgaaatgaaagaagaaattagacaaatttatcaaggttgtagaacgttcagaggtgctgagagaaaattggaaaaatggataagaataggcggaatattatatcaaagtagtgccagtatgatccagaagcatttgcctggtatttgtaattactttgaaaatcatacaaccaacggattaattgagggaatgaataccaaaataaagcttattaaaagaatgagttatggatttaccaattttgaacatcttcgacttaagctgtttgcttgctttaattcataacaaaaattaacacacgaaaaccagaagagccaaatgtttatcattggtgagtattagagcatcaattttgttttgagggataaaaaaagagctaatctggaagaagttatccaacttcagacaaaaaaatgccgaagaaaaaatatattgtagagctaacagactccgaaagaactgaactcgagcagctaaccaagaaaggaaaaatagcagcttacaaaatgaaccatgccagaatactacttttagcagacgtcaatcaacaggaaggtggttggactgactcgaaaattagtgaagccttaaatgttgctcaagccaccattgagagagtacgacaaagatttgtcgagtcaggaattgaatcatcattaactcgaaaaaagcaagaacatcgccgtgccaaaattatcgatggggaaaaggaagcagatctgattgccatcgcttgtagtgaaacaccaacgggacgagcaaaatggacacttcaaatgctggcagataaaatggtcgaacttgaatatgtggaaaaaatatcacgagaaaccatcagaaaaaccttaaaaaaaatgaattgaaaccatggctgaatcaatcatg
>145	N operona: 114	first-last	MAE_01450	gene_poz=(601-1050)	-	transposase	null	/position=119522 - 121171 (120122 - 120571)	/lenght=1650 (450)	/codons=550 (150)	/complement=false	GC-compoz=39.33333333333333%	/LCI1=0.7919463087248322	/LCI2=0.06845637583892619	p_i1=0.06092641011338419	p_i2=0.015583538417704077	/Tai=0.2997355431958678	/Tei=0.11402518457593366	/EEI=4.473070383706215
catctatgaccgttttcatgtaatggctatcatcaatgacgagcttaataaattgagaaagttaatgggggtgcatgaaaaaggattacctcatttattatggaagaataaagaggacttaaaggacgagcaaaaacaacaactagaagttatcttaaaagaacatccctgcttgggaatagccgacgaaatgaaagaagaaattagacaaatttatcaaggttgtagaacgttcagaggtgctgagagaaaattggaaaaatggataagaataggcggaatattatatcaaagtagtgccagtatgatccagaagcatttgcctggtatttgtaattactttgaaaatcatacaaccaacggattaattgagggaatgaataccaaaataaagcttattaaaagaatgagttatggatttaccaattttgaacatcttcgacttaagctgtttgcttgctttaattcataacaaaaattaacacacgaaaaccagaagagccaaatgtttatcattggtgagtattagagcatcaattttgttttgagggataaaaaaagagctaatctggaagaagttatccaacttcagacaaaaaaatgccgaagaaaaaatatattgtagagctaacagactccgaaagaactgaactcgagcagctaaccaagaaaggaaaaatagcagcttacaaaatgaaccatgccagaatactacttttagcagacgtcaatcaacaggaaggtggttggactgactcgaaaattagtgaagccttaaatgttgctcaagccaccattgagagagtacgacaaagatttgtcgagtcaggaattgaatcatcattaactcgaaaaaagcaagaacatcgccgtgccaaaattatcgatggggaaaaggaagcagatctgattgccatcgcttgtagtgaaacaccaacgggacgagcaaaatggacacttcaaatgctggcagataaaatggtcgaacttgaatatgtggaaaaaatatcacgagaaaccatcagaaaaaccttaaaaaaaatgaattgaaaccatggctgaatcaatcatgggtcattcccccaaaagaatcagcggagtttgtctgtgccatggaagatgtcttggatatttatagcaattcttggagctatgaggtacaatagaaagtaaatagacaaataatagaacttaccagcttcctatgagaccctattccgtagattttcgccaaaaaattatcgatgtctggaagaaagaaaaaatttccattcgaggactagcccagagatttgacgtggctaaaagctttattcagaagttattgaagcaacataaagaaacaggagatatccgtcctcgtccgcaagggggaagtccgccaaccaagttaaatagtgaacaactgataattttaatagaaatcatcgaagctaacaatgatgcaactctcgaagaattatcggacttactgtatgaaaagacacaggtgaaagtcagtagagccaccctggggcggcttacgcaaaaactcaattacagtttcaaaaaaaaacactacacgcggcggaaaaagaaagtgacagggtacagcaaaaaagagtggaatactggtcagaagttcgggaaattgaggcatcaaaactaatt
>146	N operona: 115	first-last	MAE_01460	gene_poz=(601-1044)	-	transposase	null	/position=120126 - 121769 (120726 - 121169)	/lenght=1644 (444)	/codons=548 (148)	/complement=false	GC-compoz=40.31531531531532%	/LCI1=0.9523809523809523	/LCI2=0.08140589569160998	p_i1=0.10065035904925294	p_i2=0.020364057709939636	/Tai=0.4219337500923058	/Tei=0.11832765193894568	/EEI=3.7236511772318646
cgaagaaaaaatatattgtagagctaacagactccgaaagaactgaactcgagcagctaaccaagaaaggaaaaatagcagcttacaaaatgaaccatgccagaatactacttttagcagacgtcaatcaacaggaaggtggttggactgactcgaaaattagtgaagccttaaatgttgctcaagccaccattgagagagtacgacaaagatttgtcgagtcaggaattgaatcatcattaactcgaaaaaagcaagaacatcgccgtgccaaaattatcgatggggaaaaggaagcagatctgattgccatcgcttgtagtgaaacaccaacgggacgagcaaaatggacacttcaaatgctggcagataaaatggtcgaacttgaatatgtggaaaaaatatcacgagaaaccatcagaaaaaccttaaaaaaaatgaattgaaaccatggctgaatcaatcatgggtcattcccccaaaagaatcagcggagtttgtctgtgccatggaagatgtcttggatatttatagcaattcttggagctatgaggtacaatagaaagtaaatagacaaataatagaacttaccagcttcctatgagaccctattccgtagattttcgccaaaaaattatcgatgtctggaagaaagaaaaaatttccattcgaggactagcccagagatttgacgtggctaaaagctttattcagaagttattgaagcaacataaagaaacaggagatatccgtcctcgtccgcaagggggaagtccgccaaccaagttaaatagtgaacaactgataattttaatagaaatcatcgaagctaacaatgatgcaactctcgaagaattatcggacttactgtatgaaaagacacaggtgaaagtcagtagagccaccctggggcggcttacgcaaaaactcaattacagtttcaaaaaaaaacactacacgcggcggaaaaagaaagtgacagggtacagcaaaaaagagtggaatactggtcagaagttcgggaaattgaggcatcaaaactaattttcatcgatgaatcgggggtaaatttagcccttttgagactctatgctagagccttaattggccgaagagctcggggaagaaaaccacaaaaaagagggagaaatatttcaataattagtgctataagcttagaaaaagttgtcgcatcagtcaacatatacggtgcagtggatgcggtaacatttgaaggatttattctaaaggaagtgctgccaaaaattaaagaaggagactgtctgatcatggataacgccaagattcatctcggagaaatggtcagagaaataatcgaacaagaaaaagctagactcatctatttacctccttattctcccgaattctctcctattgaaaacttttggtcaaaagtgaaagcgacgttaagaaaactgaaggcgagaacttacaaagacttaatagaagggattgaattggctatgttagaagttactcaaaaagatattcgcaattggtttactcactgttgctactgtacctcataagtcagagaattgctatatcatagtgagtatgaccagcaaaatccctggctgtgttttgatgagagttgtcaacaattagtcaaagaaacaaaag
>147	N operona: 116	first-last	MAE_01470	gene_poz=(601-804)	-	unknown protein	null	/position=120613 - 122016 (121213 - 121416)	/lenght=1404 (204)	/codons=468 (68)	/complement=true	GC-compoz=38.72549019607843%	/LCI1=0.8407960199004975	/LCI2=0.06716417910447761	p_i1=0.07197927226973297	p_i2=0.015129872851234688	/Tai=0.37285894249793183	/Tei=0.11361688556611121	/EEI=3.102844839128714
tataatgaggcttttacatgagtatttaagttgtcttgaattactctaattttctgggcatccggataacgctcatcaaccaaatatttcatttggtgtgcataatcgctcgccgtcctttgttgtgtaacttctacatgtcgccaaccttgtaatggttcaaaaaacataaacatattggctacaccattacgctcatattgatagtcatacctttctggttctctcggttcggctggtattttctcttttgtttctttgactaattgttgacaactctcatcaaaacacagccagggattttgctggtcatactcactatgatatagcaattctctgacttatgaggtacagtagcaacagtgagtaaaccaattgcgaatatctttttgagtaacttctaacatagccaattcaatcccttctattaagtctttgtaagttctcgccttcagttttcttaacgtcgctttcacttttgaccaaaagttttcaataggagagaattcgggagaataaggaggtaaatagatgagtctagctttttcttgttcgattatttctctgaccatttctccgagatgaatcttggcgttatccatgatcagacagtctccttctttaatttttggcagcacttcctttagaataaatccttcaaatgttaccgcatccactgcaccgtatatgttgactgatgcgacaactttttctaagcttatagcactaattattgaaatatttctccctcttttttgtggttttcttccccgagctcttcggccaattaaggctctagcatagagtctcaaaagggctaaatttacccccgattcatcgatgaaaattagttttgatgcctcaatttcccgaacttctgaccagtattccactcttttttgctgtaccctgtcactttctttttccgccgcgtgtagtgtttttttttgaaactgtaattgagtttttgcgtaagccgccccagggtggctctactgactttcacctgtgtcttttcatacagtaagtccgataattcttcgagagttgcatcattgttagcttcgatgatttctattaaaattatcagttgttcactatttaacttggttggcggacttcccccttgcggacgaggacggatatctcctgtttctttatgttgcttcaataacttctgaataaagcttttagccacgtcaaatctctgggctagtcctcgaatggaaattttttctttcttccagacatcgataattttttggcgaaaatctacggaatagggtctcataggaagctggtaagttctattatttgtctatttactttctattgtacctcatagctccaagaattgctataaatatccaagacatcttccatggcacagacaaactccgctga
>148	N operona: 117	first-last	MAE_01480	gene_poz=(601-861)	-	transposase	null	/position=120815 - 122275 (121415 - 121675)	/lenght=1461 (261)	/codons=487 (87)	/complement=false	GC-compoz=36.39846743295019%	/LCI1=1.1124031007751938	/LCI2=0.018604651162790708	p_i1=0.14915837350409836	p_i2=0.0019996248691854486	/Tai=0.3660852549780744	/Tei=0.10179966238226691	/EEI=3.052582918444209
tgacgtggctaaaagctttattcagaagttattgaagcaacataaagaaacaggagatatccgtcctcgtccgcaagggggaagtccgccaaccaagttaaatagtgaacaactgataattttaatagaaatcatcgaagctaacaatgatgcaactctcgaagaattatcggacttactgtatgaaaagacacaggtgaaagtcagtagagccaccctggggcggcttacgcaaaaactcaattacagtttcaaaaaaaaacactacacgcggcggaaaaagaaagtgacagggtacagcaaaaaagagtggaatactggtcagaagttcgggaaattgaggcatcaaaactaattttcatcgatgaatcgggggtaaatttagcccttttgagactctatgctagagccttaattggccgaagagctcggggaagaaaaccacaaaaaagagggagaaatatttcaataattagtgctataagcttagaaaaagttgtcgcatcagtcaacatatacggtgcagtggatgcggtaacatttgaaggatttattctaaaggaagtgctgccaaaaattaaagaaggagactgtctgatcatggataacgccaagattcatctcggagaaatggtcagagaaataatcgaacaagaaaaagctagactcatctatttacctccttattctcccgaattctctcctattgaaaacttttggtcaaaagtgaaagcgacgttaagaaaactgaaggcgagaacttacaaagacttaatagaagggattgaattggctatgttagaagttactcaaaaagatattcgcaattggtttactcactgttgctactgtacctcataagtcagagaattgctatatcatagtgagtatgaccagcaaaatccctggctgtgttttgatgagagttgtcaacaattagtcaaagaaacaaaagagaaaataccagccgaaccgagagaaccagaaaggtatgactatcaatatgagcgtaatggtgtagccaatatgtttatgttttttgaaccattacaaggttggcgacatgtagaagttacacaacaaaggacggcgagcgattatgcacaccaaatgaaatatttggttgatgagcgttatccggatgcccagaaaattagagtaattcaagacaacttaaatactcatgtaaaagcctcattatataaagcctttgaaccggaagaggccaagagaattttagataaactcgaatttcattacactcccaaacatggcagctggttaaatatggcagaaattgagttgagcgttttgaatcgtcaatgtctcgagcgtcgtatcccagacatggatagtttaaaacaagaaattaaggcatgggaagaaaatcgaaatgaaaagtcaaattcagttgactggagatttactactgctgatgctcgtattaaattaaaaaaactc
>149	N operona: 118	first-last	MAE_01490	gene_poz=(601-972)	-	transposase	null	/position=121325 - 122896 (121925 - 122296)	/lenght=1572 (372)	/codons=524 (124)	/complement=false	GC-compoz=35.752688172043015%	/LCI1=1.113821138211382	/LCI2=0.10216802168021681	p_i1=0.14962230023250184	p_i2=0.02882778443501816	/Tai=0.25811800143043484	/Tei=0.12594500599151634	/EEI=3.883628494417071
aacatatacggtgcagtggatgcggtaacatttgaaggatttattctaaaggaagtgctgccaaaaattaaagaaggagactgtctgatcatggataacgccaagattcatctcggagaaatggtcagagaaataatcgaacaagaaaaagctagactcatctatttacctccttattctcccgaattctctcctattgaaaacttttggtcaaaagtgaaagcgacgttaagaaaactgaaggcgagaacttacaaagacttaatagaagggattgaattggctatgttagaagttactcaaaaagatattcgcaattggtttactcactgttgctactgtacctcataagtcagagaattgctatatcatagtgagtatgaccagcaaaatccctggctgtgttttgatgagagttgtcaacaattagtcaaagaaacaaaagagaaaataccagccgaaccgagagaaccagaaaggtatgactatcaatatgagcgtaatggtgtagccaatatgtttatgttttttgaaccattacaaggttggcgacatgtagaagttacacaacaaaggacggcgagcgattatgcacaccaaatgaaatatttggttgatgagcgttatccggatgcccagaaaattagagtaattcaagacaacttaaatactcatgtaaaagcctcattatataaagcctttgaaccggaagaggccaagagaattttagataaactcgaatttcattacactcccaaacatggcagctggttaaatatggcagaaattgagttgagcgttttgaatcgtcaatgtctcgagcgtcgtatcccagacatggatagtttaaaacaagaaattaaggcatgggaagaaaatcgaaatgaaaagtcaaattcagttgactggagatttactactgctgatgctcgtattaaattaaaaaaactctatccctcaattcaaacttgacagactagtagattcaagaatagataattaagtttgtcagcaaaaaattaagtaagtcaactcactaaaattcagtaatctaaggatttacgctcatggcgatacaagacgatgcgaataaacagttgggatcactcccttttggtaatatcattggtgggcctttggtggcggcgattgaagcccaagcaaaagctgcaagatcttcagttgattttatccaatcagttgcttataagccgctcgcagtaggacaggacggaacgaccgatcccaatgcagtaagagaacttcaaacagttgaattcgtatatgagagtggtgacaaaaacgtaaaactaagcgttccattactgtcgattgtaccgattccgtatatccgcattgatgatatgacaatccagttcaaagcaaatattagtgctgagacggcctcacaagacacaactacaactggaacaaataccaatgtcaatgcaaacgtgactgggagatatggatgggggccagcgaaggttgaagcaagttttaatgcctcctactccgctaagaaagacagcacttctgctgcaaattctaagtattccgttgaatacacta
>150	N operona: 119	first-last	MAE_01500	gene_poz=(601-1230)	-	hypothetical protein	null	/position=121792 - 123621 (122392 - 123021)	/lenght=1830 (630)	/codons=610 (210)	/complement=false	GC-compoz=43.17460317460318%	/LCI1=1.039872408293461	/LCI2=0.13859649122807013	p_i1=0.12618833354141243	p_i2=0.04563097350228306	/Tai=0.3961363046140688	/Tei=0.14106787615205477	/EEI=3.5328362321707067
agaaccagaaaggtatgactatcaatatgagcgtaatggtgtagccaatatgtttatgttttttgaaccattacaaggttggcgacatgtagaagttacacaacaaaggacggcgagcgattatgcacaccaaatgaaatatttggttgatgagcgttatccggatgcccagaaaattagagtaattcaagacaacttaaatactcatgtaaaagcctcattatataaagcctttgaaccggaagaggccaagagaattttagataaactcgaatttcattacactcccaaacatggcagctggttaaatatggcagaaattgagttgagcgttttgaatcgtcaatgtctcgagcgtcgtatcccagacatggatagtttaaaacaagaaattaaggcatgggaagaaaatcgaaatgaaaagtcaaattcagttgactggagatttactactgctgatgctcgtattaaattaaaaaaactctatccctcaattcaaacttgacagactagtagattcaagaatagataattaagtttgtcagcaaaaaattaagtaagtcaactcactaaaattcagtaatctaaggatttacgctcatggcgatacaagacgatgcgaataaacagttgggatcactcccttttggtaatatcattggtgggcctttggtggcggcgattgaagcccaagcaaaagctgcaagatcttcagttgattttatccaatcagttgcttataagccgctcgcagtaggacaggacggaacgaccgatcccaatgcagtaagagaacttcaaacagttgaattcgtatatgagagtggtgacaaaaacgtaaaactaagcgttccattactgtcgattgtaccgattccgtatatccgcattgatgatatgacaatccagttcaaagcaaatattagtgctgagacggcctcacaagacacaactacaactggaacaaataccaatgtcaatgcaaacgtgactgggagatatggatgggggccagcgaaggttgaagcaagttttaatgcctcctactccgctaagaaagacagcacttctgctgcaaattctaagtattccgttgaatacactatggatatttatatccacgccgttcaggatgatatgccaggtggaatggttgaggttttaaagatcctcaaagagagcattaagggaatacctccaaaaacggatgaaacaacacctacctcataatagctaacctatatccacgtttgaacttgatttaggtgaaaatgagggaaccgaactgtaataaattacgcgtattcggtaggtgggcagacttatttttttgtgaggctaaactgagtgcagattttcaaattttaagcgtcatagtcttagtcacgcccatctagatttatcaggaaaactatcttaggactcatatggctaaattaaaccaagtcatcggcgcgattctcactgagattactaaagctcaggctacttcggatgcttatttacgggatttaaaggcttcctaccgagaaaatccctttctgaaattgctttctgttcctcgaatagaagtcagagatgtcacggtcgatctgaagtttgctattcttactggagaggcattaccaagtggcaaagttgtaatctacgcggatgggagttaccaaggagccagtcaagaacttgctgaggggaactacgatataaacgatttgacgattggcaatgataccttgagttctttaaaaataccacaaggaataaaggtaacggtttacgaacatagagggtttagtggccgctctaaggtatttgttgaggatacgccct
>151	N operona: 120	first-last	MAE_01510	gene_poz=(601-1161)	-	hypothetical protein	null	/position=122619 - 124379 (123219 - 123779)	/lenght=1761 (561)	/codons=587 (187)	/complement=false	GC-compoz=40.28520499108734%	/LCI1=1.2275985663082438	/LCI2=0.06702508960573476	p_i1=0.1884845399577695	p_i2=0.015081305975522654	/Tai=0.37376930408486453	/Tei=0.11357317537797039	/EEI=3.2819507955869134
tgacaaaaacgtaaaactaagcgttccattactgtcgattgtaccgattccgtatatccgcattgatgatatgacaatccagttcaaagcaaatattagtgctgagacggcctcacaagacacaactacaactggaacaaataccaatgtcaatgcaaacgtgactgggagatatggatgggggccagcgaaggttgaagcaagttttaatgcctcctactccgctaagaaagacagcacttctgctgcaaattctaagtattccgttgaatacactatggatatttatatccacgccgttcaggatgatatgccaggtggaatggttgaggttttaaagatcctcaaagagagcattaagggaatacctccaaaaacggatgaaacaacacctacctcataatagctaacctatatccacgtttgaacttgatttaggtgaaaatgagggaaccgaactgtaataaattacgcgtattcggtaggtgggcagacttatttttttgtgaggctaaactgagtgcagattttcaaattttaagcgtcatagtcttagtcacgcccatctagatttatcaggaaaactatcttaggactcatatggctaaattaaaccaagtcatcggcgcgattctcactgagattactaaagctcaggctacttcggatgcttatttacgggatttaaaggcttcctaccgagaaaatccctttctgaaattgctttctgttcctcgaatagaagtcagagatgtcacggtcgatctgaagtttgctattcttactggagaggcattaccaagtggcaaagttgtaatctacgcggatgggagttaccaaggagccagtcaagaacttgctgaggggaactacgatataaacgatttgacgattggcaatgataccttgagttctttaaaaataccacaaggaataaaggtaacggtttacgaacatagagggtttagtggccgctctaaggtatttgttgaggatacgccctgggtcggcgatgatttcaatgatctgacctcttcaatcaaagttgaaaaaatttcgattgactcaatggatatagaagtaaacacagattatcttgaaaagttatccgaaactgctatttcatcaatttctattcaactagatgtggcaagcacttaaggaaattcatgtttaattgtaaacagttttgggcgttacaccatgtctgatattacagatgtacctctctatcaaattattggcgcacccttgctggcactcgtgcaaggtgaaacgcaagccgcacaggccactgctcgatttattcaggagattggctttgagacttctcctgatgagccgttacagtttggcaggttaaagacccttacctttcgctatagcaaaataagcgtaggaggaacgattactgaattagaagtagaaattcctgttttatcaacccacattccgcaccctaagtgtcacaacgtctcaaaagaggaaggggcgcgagtcaaaatacttatctagaggagtgagttggcggcaagctgccggcaactaagccgaaaatttcagagttcccccggtcattctcaataaacagtgcttgttgagaatgactaggcaatcagacttaacatctagggggagatgttccagttgctcgctttgttttgtcaccccttgaagtcaatccatctggtcaagataagagataatattcctggcaaggtttgggaaaaaatctcaaaatgttgcgcctctcatccgtta
>152	N operona: 121	first-last	MAE_01520	gene_poz=(601-912)	-	hypothetical protein	null	/position=123222 - 124733 (123822 - 124133)	/lenght=1512 (312)	/codons=504 (104)	/complement=false	GC-compoz=44.871794871794876%	/LCI1=1.0388349514563107	/LCI2=0.19676375404530744	p_i1=0.1258710681742729	p_i2=0.07629182953243256	/Tai=0.4538159092336176	/Tei=0.16866264657918933	/EEI=3.1430407398343494
gctaaattaaaccaagtcatcggcgcgattctcactgagattactaaagctcaggctacttcggatgcttatttacgggatttaaaggcttcctaccgagaaaatccctttctgaaattgctttctgttcctcgaatagaagtcagagatgtcacggtcgatctgaagtttgctattcttactggagaggcattaccaagtggcaaagttgtaatctacgcggatgggagttaccaaggagccagtcaagaacttgctgaggggaactacgatataaacgatttgacgattggcaatgataccttgagttctttaaaaataccacaaggaataaaggtaacggtttacgaacatagagggtttagtggccgctctaaggtatttgttgaggatacgccctgggtcggcgatgatttcaatgatctgacctcttcaatcaaagttgaaaaaatttcgattgactcaatggatatagaagtaaacacagattatcttgaaaagttatccgaaactgctatttcatcaatttctattcaactagatgtggcaagcacttaaggaaattcatgtttaattgtaaacagttttgggcgttacaccatgtctgatattacagatgtacctctctatcaaattattggcgcacccttgctggcactcgtgcaaggtgaaacgcaagccgcacaggccactgctcgatttattcaggagattggctttgagacttctcctgatgagccgttacagtttggcaggttaaagacccttacctttcgctatagcaaaataagcgtaggaggaacgattactgaattagaagtagaaattcctgttttatcaacccacattccgcaccctaagtgtcacaacgtctcaaaagaggaaggggcgcgagtcaaaatacttatctagaggagtgagttggcggcaagctgccggcaactaagccgaaaatttcagagttcccccggtcattctcaataaacagtgcttgttgagaatgactaggcaatcagacttaacatctagggggagatgttccagttgctcgctttgttttgtcaccccttgaagtcaatccatctggtcaagataagagataatattcctggcaaggtttgggaaaaaatctcaaaatgttgcgcctctcatccgttaagttgctaatcttttgattgtcttgaatacggacgagatgaatcccttgaaagccctgaaatatccagcgtaacgtcggtcggtcagttaacttacccaacggatttttcagtcccgtctcctgctgttttaaacttaaacgaagttgtctttgaccaatagtataaaccagcaggcacaagcccatgagcatggccatgacctcgattctatggggagatttgagaaagacactgtgggcaaaaaagcaggggtctttgagaaaagaaaatcctctttccggagcttgttgccctttatattttttgagtatatcctcactgcttaatcgttgtttctccaaatcgttagttg
>153	N operona: 122	first-last	MAE_01530	gene_poz=(601-2259)	-	transposase	null	/position=123709 - 126567 (124309 - 125967)	/lenght=2859 (1659)	/codons=953 (553)	/complement=true	GC-compoz=40.50632911392405%	/LCI1=1.1974637681159421	/LCI2=0.12016908212560387	p_i1=0.1778956719723116	p_i2=0.03685206030725339	/Tai=0.3632801923390463	/Tei=0.13316685427652805	/EEI=3.4329605964682677
tagtaggttgttcggtcataaattctccaccttgaaaaaggacttgatgaactaaaaggttaaagctaagttgccgatgatccagacccctcagaaggaggagtttgattatccttgacttcgcgactagaaattccttgatccaataacctgaagattgtcagtaagccaacaggagtgtctgcttgacctgctttgatattgatcttcattgctgatttggaatcttgtctagccaaacctgctctaaaagccaccatttctggctttaaagatgagtcttttttaatttctgaagaagactcgtcttcagaaacctcagcaacgctaacagcattgggcgtatccaatttaacgatgctattgatttccactgaaaagtcgatttccgcttcacgaatttgaagtgtcggaataggcacgattgataacccacattccgcaccctcaactgtcacataagctgtcccccgccagagacttgagtaaaaatacctagctggtgaaggttttctcggtggccgctaggggggtcttgagacccctaattatgaaaaaataggaattgttggaaaactgaggcgagtggactgttcgaccatgaatcaatcaacagaaattgaagtcaaaaatctagaccatctgggattagtagccggaattatcgatgaaataggaatcgttgaaattatcaacgaacaagtctcaattgagcgaggagaaattgtcacagctgggcaagtcgtgaaagcaattatcctgaatggattgggatttgtctcccgagccttgtatttatttcctcaattttttgaagataaagcaaccgaacatctgctgggagagggcatcgaaccaaaacacctgaatgatgataaaattggtcgagtaatggacaaactttatcaacttaatgtttcggtcattttcctactgattagtttagcggccgtgaaaaaatttggtgtagcaaccgagaactcccatttagattcgacttctctatcagtagaaggagaatataacaaggaatacccaacagtagaaatcctgaaatcaggagcagtgggagaagaaattgaaaccagacaacagccaataaaaattacctacggatactcccgcgaccgaagacctgacttaaaacaatttatgattgacttaatcgtaagtggggatggagatgtacctttattcctgaaagtaggggacggaaatgaagcggacaaagcggtttttggtcaaatcgcccgagaatttaaaaaacaagttgactttgacagtttaatagtcggcgatagcgccctctatagcaaagagaatttaaaactaatgaaagaaatgcgttggttgtctcgagtaccattaagcattaaagaggctcaagagttggttgatagcatctcagaaaaagagttaaccgattcagaaataccgggttattcctggcgggaaaccatctctaactatggggggatagaacaaagatggttgctagttgaaagtcaagctagacaagaatcagacttgaaaaaattagagaaaaaaatcgagcaggaaaagaattctgcccaagaaaaaatccggcaactatcccgaagagaatttgagaatagagcggtggcgttggcgatagccaaaggattatctgactccttaaaatctcatcagttaacggagattaaagtcaatctcattccgcctgagtcccaggggtcaaaactcaaatcaaaagacgatttaccctctcaaagctatcaagttcaagccgaattagagttgaatttgaccgccattgagaggctaaagaaacgagcaggacgattcgttttagcaactaacgatttggagaaacaacgattaagcagtgaggatatactcaaaaaatataaagggcaacaagctccggaaagaggattttcttttctcaaagacccctgcttttttgcccacagtgtctttctcaaatctccccatagaatcgaggtcatggccatgctcatgggcttgtgcctgctggtttatactattggtcaaagacaacttcgtttaagtttaaaacagcaggagacgggactgaaaaatccgttgggtaagttaactgaccgaccgacgttacgctggatatttcagggctttcaagggattcatctcgtccgtattcaagacaatcaaaagattagcaacttaacggatgagaggcgcaacattttgagattttttcccaaaccttgccaggaatattatctcttatcttgaccagatggattgacttcaaggggtgacaaaacaaagcgagcaactggaacatctccccctagatgttaagtctgattgcctagtcattctcaacaagcactgtttattgagaatgaccgggggaactctgaaattttcggcttagttgccggcagcttgccgccaactcactcctctagataagtattttgactcgcgccccttcctcttttgagacgttgtgacacttagggtgcggaatgtgggttgataaaacaggaatttctacttctaattcagtaatcgttcctcctacgcttattttgctatagcgaaaggtaagggtctttaacctgccaaactgtaacggctcatcaggagaagtctcaaagccaatctcctgaataaatcgagcagtggcctgtgcggcttgcgtttcaccttgcacgagtgccagcaagggtgcgccaataatttgatagagaggtacatctgtaatatcagacatggtgtaacgcccaaaactgtttacaattaaacatgaatttccttaagtgcttgccacatctagttgaatagaaattgatgaaatagcagtttcggataacttttcaagataat
>154	N operona: 123	first-last	MAE_01540	gene_poz=(601-795)	-	hypothetical protein	null	/position=125708 - 127102 (126308 - 126502)	/lenght=1395 (195)	/codons=465 (65)	/complement=false	GC-compoz=43.58974358974359%	/LCI1=1.0520833333333333	/LCI2=0.09843749999999997	p_i1=0.12994731724179143	p_i2=0.02724072676726553	/Tai=0.3619449456763183	/Tei=0.12451665409053897	/EEI=3.2818478523570445
tttggttcgatgccctctcccagcagatgttcggttgctttatcttcaaaaaattgaggaaataaatacaaggctcgggagacaaatcccaatccattcaggataattgctttcacgacttgcccagctgtgacaatttctcctcgctcaattgagacttgttcgttgataatttcaacgattcctatttcatcgataattccggctactaatcccagatggtctagatttttgacttcaatttctgttgattgattcatggtcgaacagtccactcgcctcagttttccaacaattcctattttttcataattaggggtctcaagacccccctagcggccaccgagaaaaccttcaccagctaggtatttttactcaagtctctggcgggggacagcttatgtgacagttgagggtgcggaatgtgggttatcaatcgtgcctattccgacacttcaaattcgtgaagcggaaatcgacttttcagtggaaatcaatagcatcgttaaattggatacgcccaatgctgttagcgttgctgaggtttctgaagacgagtcttcttcagaaattaaaaaagactcatctttaaagccagaaatggtggcttttagagcaggtttggctagacaagattccaaatcagcaatgaagatcaatatcaaagcaggtcaagcagacactcctgttggcttactgacaatcttcaggttattggatcaaggaatttctagtcgcgaagtcaaggataatcaaactcctccttctgaggggtctggatcatcggcaacttagctttaaccttttagttcatcaagtcctttttcaaggtggagaatttatgaccgaacaacctactaatgggacttagacaaaaaacaaatcgagaaaagcttcaactccaatccccgcttgggatttacttcgagaagcccaaaatcgctgaaacccagatatatcaaggaaaatcataaatcgaggttaaccctttgtcccgtaatggtttgagccttttttgctgaccgaaaacgcctaagtcccactaaccaaaatggtgttccttgtcccgaatgcaattttacgattcccacaacaatgccgatgttgctctctggtgagccaattgtttgcccaatgtgtggattagctttgcacgttgacagggaaaaatcggctgaaagtctcaatttgattcgcaatctgtatgaggctactaaggaggttgaagaaaccaaacagcagtggagataatgtccgaagctccttaaagcaatcaaactgtgtgagtgctaattatgcccaagtattatgtaattcctatcgataattttgatcaagcctattttggcattagatcacttttgaatccttataataggcaagtcaactggtgtg
>155	N operona: 124	first-last	MAE_01550	gene_poz=(601-909)	-	unknown protein	null	/position=126076 - 127584 (126676 - 126984)	/lenght=1509 (309)	/codons=503 (103)	/complement=true	GC-compoz=43.689320388349515%	/LCI1=1.1699346405228759	/LCI2=0.05620915032679738	p_i1=0.1684007344358546	p_i2=0.011469016918998966	/Tai=0.568014833204503	/Tei=0.11032211522709909	/EEI=2.202182070883192
ttcgagcgaaggacaacgaatggggtggtcgaaggaatcaacaataaacttaaactaataaaacggagaggctatggctttagaaactttcggaatttttgggttagaagtatgttatcttggcatcttgtatgttgatttagcataaagggtaacgaagagcctaaattctttaataacataactaccagcagaaatactgttgtctgtattaacagcgttcaagttgacccttaggatttcaccagtacattcttgatactcaggtcgatttcccagtaacgccggaaagtaaggatctggatagtagacaaacctatttcggatagcatagaaagtcattccattactttgatgaatctgatgaagagtagctccacactgatcaatatctattttgaaacgagattcttcgcgagtctccctatatatagtttcacgagcttctgttccacgtccgccaaatacattcggtgttcctgcacaccagttgacttgcctattataaggattcaaaagtgatctaatgccaaaataggcttgatcaaaattatcgataggaattacataatacttgggcataattagcactcacacagtttgattgctttaaggagcttcggacattatctccactgctgtttggtttcttcaacctccttagtagcctcatacagattgcgaatcaaattgagactttcagccgatttttccctgtcaacgtgcaaagctaatccacacattgggcaaacaattggctcaccagagagcaacatcggcattgttgtgggaatcgtaaaattgcattcgggacaaggaacaccattttggttagtgggacttaggcgttttcggtcagcaaaaaaggctcaaaccattacgggacaaagggttaacctcgatttatgattttccttgatatatctgggtttcagcgattttgggcttctcgaagtaaatcccaagcggggattggagttgaagcttttctcgatttgttttttgtctaagtcccattagtaggttgttcggtcataaattctccaccttgaaaaaggacttgatgaactaaaaggttaaagctaagttgccgatgatccagacccctcagaaggaggagtttgattatccttgacttcgcgactagaaattccttgatccaataacctgaagattgtcagtaagccaacaggagtgtctgcttgacctgctttgatattgatcttcattgctgatttggaatcttgtctagccaaacctgctctaaaagccaccatttctggctttaaagatgagtcttttttaatttctgaagaagactcgtcttcagaaacctcagcaacgctaacagcattgggcgtatccaatttaacgatgctattgatttccactgaaaagtcgatttccgcttcacgaatttgaagtgtcggaataggcacgattgataacccacattccgcaccctcaactgtcacataagctgtcccccgccagagacttgagtaaaaa
>156	N operona: 125	first-last	MAE_01560	gene_poz=(601-1815)	-	transposase	null	/position=126847 - 129261 (127447 - 128661)	/lenght=2415 (1215)	/codons=805 (405)	/complement=true	GC-compoz=36.70781893004115%	/LCI1=1.0453795379537953	/LCI2=0.05156765676567656	p_i1=0.1278780071317767	p_i2=0.01002408764191929	/Tai=0.33795114060694986	/Tei=0.10902167887772737	/EEI=3.4236117852594004
actctgcaaaaggggatctgggttatgaaaccaggaaaataatgaagccatcgaaaattccggtggtcttttggatctgttccccgaacaatgctacttgtcttcttaagaaaaccagttgactgccgaattgtcattctcaggggcgggagggtaacgaaactaccgcgaggaacttctatacctggtggtgcaactgctggatatggtaaatctatgaacctcccaacaataagcttttgttcaatcattgaattggtctttccctcaaagatgtgggtgtctaagtaaataacactcaaaacagtcctttttgcacttcacaagctgccatctgtatagcttgagccatttctgaggataaaaattcttttgtagctgaaggagtaagagtgcgtttaaatcgtctcttaaattctggctcttcgggaattgttatgcaaataattaacttaaaataaaattcgatgagagcgcctacgctcaaaagtagctgaaatccatacagggaaggacttaaggcacaaacaggttaataccaaaagatagacaattgagttaagatttgatataatagccaaaaacgagattattttacttatgatacttgacaaatttttgaacctaaaaggaacctgtattcaaggctatctacacctagaaaatatcggtatagtttgccgaatcgaatcgaaaaatcaaaaagcaacctgtcctcgttgtgggttagagagcgataaactccaccaaaatcatcgacatttagtcaaagatttaccaatctcaggtcaaccagtatacctacaagttaatcgtcgtcaatttaagtgcgataattgtcagagaccctttagcgaagagttagattttgtcgccaagaaacgaacctatacgaaaagactagccgcaaatatactcgaacaattaaaagaaggagatattttaaatgttagtcgaataaatgacgtaacggaagaagagattcaaagaatgatagaggacatcgccgaagaaattacagagccagacctatcggaattaaaaagactaggaattgatgaaatcgctctagtcaaaggacaaaaaaattactgtgcggttttagtaaatttagatacgggaaaactaatagctattctagagaagcgaacacaagaagagttgagagaaacgcttacgggctggggaaaagaggtgttagagcaaattgaagaagtgagcatagacctttggttgccttataaaaatttggtgaaagaattgatgccatcggccgaagtagtcgccgatagattccatgtaatgaaacaaattaatcaagagttagacgaacagagaagagcagaaaaaagagccgtagaagcgcagaaaaataaaaaacagaaagcagaaaaagaagccaagctagaagttttaaagcgaagtaaatatagcctgttaaaaaatgaagaagatttaacggaaccccaaaaaattaaactagaagctatcaaagaaaaattcccaaatttgaaaaagatgcaggaattaaaggaagaatttagaaagatttatgaaacctcagagaatccgacagagggaatgctatccatctcggaatggttggcaaaatcctccagtgtttttaccaagagttgtcaaacaatccgaaactggtttggagaaataattagttatttcgagcgaaggacaacgaatggggtggtcgaaggaatcaacaataaacttaaactaataaaacggagaggctatggctttagaaactttcggaatttttgggttagaagtatgttatcttggcatcttgtatgttgatttagcataaagggtaacgaagagcctaaattctttaataacataactaccagcagaaatactgttgtctgtattaacagcgttcaagttgacccttaggatttcaccagtacattcttgatactcaggtcgatttcccagtaacgccggaaagtaaggatctggatagtagacaaacctatttcggatagcatagaaagtcattccattactttgatgaatctgatgaagagtagctccacactgatcaatatctattttgaaacgagattcttcgcgagtctccctatatatagtttcacgagcttctgttccacgtccgccaaatacattcggtgttcctgcacaccagttgacttgcctattataaggattcaaaagtgatctaatgccaaaataggcttgatcaaaattatcgataggaattacataatacttgggcataattagcactcacacagtttgattgctttaaggagcttcggacattatctccactgctgtttggtttcttcaacctccttagtagcctcatacagattgcgaatcaaattgagactttcagccgatttttccctgtcaacgtgcaaagctaatcca
>157	N operona: 126	first-last	MAE_01570	gene_poz=(601-1248)	-	unknown protein	null	/position=128411 - 130258 (129011 - 129658)	/lenght=1848 (648)	/codons=616 (216)	/complement=false	GC-compoz=44.135802469135804%	/LCI1=0.9534883720930233	/LCI2=0.09844961240310077	p_i1=0.10095757055903777	p_i2=0.027245834956126865	/Tai=0.4365719541489632	/Tei=0.12452125146051418	/EEI=3.0787282160301657
aagggtctctgacaattatcgcacttaaattgacgacgattaacttgtaggtatactggttgacctgagattggtaaatctttgactaaatgtcgatgattttggtggagtttatcgctctctaacccacaacgaggacaggttgctttttgatttttcgattcgattcggcaaactataccgatattttctaggtgtagatagccttgaatacaggttccttttaggttcaaaaatttgtcaagtatcataagtaaaataatctcgtttttggctattatatcaaatcttaactcaattgtctatcttttggtattaacctgtttgtgccttaagtccttccctgtatggatttcagctacttttgagcgtaggcgctctcatcgaattttattttaagttaattatttgcataacaattcccgaagagccagaatttaagagacgatttaaacgcactcttactccttcagctacaaaagaatttttatcctcagaaatggctcaagctatacagatggcagcttgtgaagtgcaaaaaggactgttttgagtgttatttacttagacacccacatctttgagggaaagaccaattcaatgattgaacaaaagcttattgttgggaggttcatagatttaccatatccagcagttgcaccaccaggtatagaagttcctcgcggtagtttcgttaccctcccgcccctgagaatgacaattcggcagtcaactggttttcttaagaagacaagtagcattgttcggggaacagatccaaaagaccaccggaattttcgatggcttcattattttcctggtttcataacccagatccccttttgcagagtggatatattgactggagaaatgagcggatgttggattgtcctttataaaagagatggcattgagtatgtggggcatattggtacggacaatggctctatagataatacaaatatggttaaaaatacttggatgacgtttgctaccactgctcctgctggtgatgtgatagctggttttaatccctttggcgattgggatggtgcttggccagcacagctaccaggagaaggagctgcggcaatttatgggttgatgacagcaagcagagaactttactcaatttggacttataaacaaccttcacaggcaggagtcggtagtatgcttcgtatcgctggtattcaacgagttgaatcagcaagccgtcgggaaattcaagaattaaggcgcggttaaaatgagagcagtgcgatcgcgtagggtgcatcccatacaccttttcctttttcaaaacactttaatctaaattgcgatgccttacattgccctaacatctcccgcattattcattgcccataccgtcaggagttgttatcgtacccaaatcagatccataaaaaccttcaacaatcaattaatagatacggaaaaacagggcaatcttggaattttaaataaaacccctaccgcatgggataataacgaatataatcacagtgtaaagcataatctcattcatctcgaattaatggtatatccagcctgttgaaattagctgataaaatcaaaaaggaaaccaaccaaacagcaaaccatgctaaaaaccatcgaaggcatttatcaggatggacaaatccgcttcaccgaaccaccgcaagatattggcgatcgcgtctaggttctcgtcacctttctcgatcctgacaaaattaattctgccaaactaagccaactattagaacaattggaaacaatcaaggggattcaacaaggctttgaggaactaaacgcaggtcaaactcgcccgattggagatttcgttcaagaaatgcaaca
>158	N operona: 127	first	MAE_01580	gene_poz=(601-837)	-	unknown protein	null	/position=129135 - 130571 (129735 - 129971)	/lenght=1437 (237)	/codons=479 (79)	/complement=false	GC-compoz=37.130801687763714%	/LCI1=0.9572649572649573	/LCI2=0.029487179487179487	p_i1=0.10200844620218616	p_i2=0.004156574531777074	/Tai=0.3963509230404487	/Tei=0.10374091707859938	/EEI=3.001980026386924
ggcagtcaactggttttcttaagaagacaagtagcattgttcggggaacagatccaaaagaccaccggaattttcgatggcttcattattttcctggtttcataacccagatccccttttgcagagtggatatattgactggagaaatgagcggatgttggattgtcctttataaaagagatggcattgagtatgtggggcatattggtacggacaatggctctatagataatacaaatatggttaaaaatacttggatgacgtttgctaccactgctcctgctggtgatgtgatagctggttttaatccctttggcgattgggatggtgcttggccagcacagctaccaggagaaggagctgcggcaatttatgggttgatgacagcaagcagagaactttactcaatttggacttataaacaaccttcacaggcaggagtcggtagtatgcttcgtatcgctggtattcaacgagttgaatcagcaagccgtcgggaaattcaagaattaaggcgcggttaaaatgagagcagtgcgatcgcgtagggtgcatcccatacaccttttcctttttcaaaacactttaatctaaattgcgatgccttacattgccctaacatctcccgcattattcattgcccataccgtcaggagttgttatcgtacccaaatcagatccataaaaaccttcaacaatcaattaatagatacggaaaaacagggcaatcttggaattttaaataaaacccctaccgcatgggataataacgaatataatcacagtgtaaagcataatctcattcatctcgaattaatggtatatccagcctgttgaaattagctgataaaatcaaaaaggaaaccaaccaaacagcaaaccatgctaaaaaccatcgaaggcatttatcaggatggacaaatccgcttcaccgaaccaccgcaagatattggcgatcgcgtctaggttctcgtcacctttctcgatcctgacaaaattaattctgccaaactaagccaactattagaacaattggaaacaatcaaggggattcaacaaggctttgaggaactaaacgcaggtcaaactcgcccgattggagatttcgttcaagaaatgcaacaaaagtatgacatttcaggttgaaattaccccaatattattactttctttgttttgccctttcataagcaagatcgtgttctgcaaaacttaaaattaagactcgtttgggactggattttccatgaacttgataaaccagacgataactaacaccattttaatcaatttcaatcgcataaaattgaggtttaatataatcgtcccaagctctaagtagatagacagcatcttcgtttgaaatccttcccaatttagcaagcagtaagtttttttccaagcaatcaagacgggataaacgtacagtagagggaa
>159	N operona: 127	last	MAE_01590	gene_poz=(601-759)	-	unknown protein	null	/position=129368 - 130726 (129968 - 130126)	/lenght=1359 (159)	/codons=453 (53)	/complement=false	GC-compoz=43.39622641509434%	/LCI1=0.8525641025641025	/LCI2=0.09935897435897435	p_i1=0.07478224509104135	p_i2=0.027630180867321854	/Tai=0.49114679555349805	/Tei=0.12486716278058968	/EEI=2.68904396158786
acaaatatggttaaaaatacttggatgacgtttgctaccactgctcctgctggtgatgtgatagctggttttaatccctttggcgattgggatggtgcttggccagcacagctaccaggagaaggagctgcggcaatttatgggttgatgacagcaagcagagaactttactcaatttggacttataaacaaccttcacaggcaggagtcggtagtatgcttcgtatcgctggtattcaacgagttgaatcagcaagccgtcgggaaattcaagaattaaggcgcggttaaaatgagagcagtgcgatcgcgtagggtgcatcccatacaccttttcctttttcaaaacactttaatctaaattgcgatgccttacattgccctaacatctcccgcattattcattgcccataccgtcaggagttgttatcgtacccaaatcagatccataaaaaccttcaacaatcaattaatagatacggaaaaacagggcaatcttggaattttaaataaaacccctaccgcatgggataataacgaatataatcacagtgtaaagcataatctcattcatctcgaattaatggtatatccagcctgttgaaattagctgataaaatcaaaaaggaaaccaaccaaacagcaaaccatgctaaaaaccatcgaaggcatttatcaggatggacaaatccgcttcaccgaaccaccgcaagatattggcgatcgcgtctaggttctcgtcacctttctcgatcctgacaaaattaattctgccaaactaagccaactattagaacaattggaaacaatcaaggggattcaacaaggctttgaggaactaaacgcaggtcaaactcgcccgattggagatttcgttcaagaaatgcaacaaaagtatgacatttcaggttgaaattaccccaatattattactttctttgttttgccctttcataagcaagatcgtgttctgcaaaacttaaaattaagactcgtttgggactggattttccatgaacttgataaaccagacgataactaacaccattttaatcaatttcaatcgcataaaattgaggtttaatataatcgtcccaagctctaagtagatagacagcatcttcgtttgaaatccttcccaatttagcaagcagtaagtttttttccaagcaatcaagacgggataaacgtacagtagagggaaccctcaaaccactattggcccaatcctttaataatatgtctgtttgtgttcggggcattgctgaggttactgccgttacaaccacgtcatctccgtcaacccaaagaatcaacacaggtcttttttttgatgacgtaccatcagtaaatagaatt
>160	N operona: 128	first-last	MAE_01600	gene_poz=(601-972)	-	hypothetical protein	null	/position=129817 - 131388 (130417 - 130788)	/lenght=1572 (372)	/codons=524 (124)	/complement=true	GC-compoz=39.516129032258064%	/LCI1=1.067750677506775	/LCI2=0.057452574525745266	p_i1=0.13483609704546642	p_i2=0.011867209903443454	/Tai=0.38201283224023863	/Tei=0.1106804889130991	/EEI=3.158080108000145
aaccatttccgttacaattgccgattgatgctgcttttcgattagtgggataattgaatcctttaggaaaggtgaaggaattatcagcagaaatacatcaggattgagcggaaattgaagcgatacggattaatgtcaggatttgatggggtataaaaacttgacattccttacaggtgtatttaggttgggatggaattgacatttcttgggtgtgccatgttagtacttggagatcgccaaaggtttaaggatgcgagggattgatgttacaatgtcttcagagaaagcactgattggggcttctgaatgaggaacagttagcttatgctttattgccaagctgagtcattttcacttttgatgatggcgatcactgatgcttctacgcgctgtgctaatatcttcaatattataggtgcttttgttttatgaaaaatcagttattaaaattagcttttgaagtagaaattgaagaaggggagcaactcaatcttcccagttctattgtgcaaggaattggtaaaggcaagtgggtgatcaccattcagcccaaaaccttagttagcgatcgccttcattcttcttttctgaatagttatgccccagaagacgaaggtttatatgacgattattaaaggaggtgagttctgggttgccaaaattctatttactgatggtacgtcatcaaaaaaaagacctgtgttgattctttgggttgacggagatgacgtggttgtaacggcagtaacctcagcaatgccccgaacacaaacagacatattattaaaggattgggccaatagtggtttgagggttccctctactgtacgtttatcccgtcttgattgcttggaaaaaaacttactgcttgctaaattgggaaggatttcaaacgaagatgctgtctatctacttagagcttgggacgattatattaaacctcaattttatgcgattgaaattgattaaaatggtgttagttatcgtctggtttatcaagttcatggaaaatccagtcccaaacgagtcttaattttaagttttgcagaacacgatcttgcttatgaaagggcaaaacaaagaaagtaataatattggggtaatttcaacctgaaatgtcatacttttgttgcatttcttgaacgaaatctccaatcgggcgagtttgacctgcgtttagttcctcaaagccttgttgaatccccttgattgtttccaattgttctaatagttggcttagtttggcagaattaattttgtcaggatcgagaaaggtgacgagaacctagacgcgatcgccaatatcttgcggtggttcggtgaagcggatttgtccatcctgataaatgccttcgatggtttttagcatggtttgctgtttggttggtttcctttttgattttatcagctaatttcaacaggctggatataccattaattcgagatgaatgagattatgctttacactgtgattatattcgttattatcccatgcggtaggggttttatttaaaattccaagattgccctgtttttccgtatctattaattgattgttgaaggttttta
>161	N operona: 129	first-last	MAE_01610	gene_poz=(601-927)	-	unknown protein	null	/position=130954 - 132480 (131554 - 131880)	/lenght=1527 (327)	/codons=509 (109)	/complement=true	GC-compoz=39.75535168195719%	/LCI1=1.0524691358024691	/LCI2=0.09320987654320989	p_i1=0.13006681990683916	p_i2=0.025063972603431243	/Tai=0.41342322788624075	/Tei=0.12255757534308812	/EEI=3.112485155913309
tcaaggggtgacaaaacttaagcactactcgaacatctcgacgctagatgttaagtctgattgcccagccattctcaacaagcactgtttattgagaatgaccgggggaactctgaaattttcggcttagttgccggcagcttgccgccaactcactcctctagataagtattttgactcacgccccttcctcttttgagacgttgtgacacttagggtgcggaatgtgggttaaaatgtcttcagaggaaggactgattgggagcatctcacctttgcaatgagcataaatacttagtggaaaaataggcttttcgagggtaattcttgttttaattctccatgtacgcagtctttaaaagcctctatttcgttccaagacacgattaagagtggcttttaggctaagtataattacttatcgcgtaagtgagatgctcccgactgattggggcttctgatgaggaacagttagcttatgctttgtcgcaaggctgagttgttttcacgtttcatgtctctaatattggcagctgtgatcgccgatgattaagttttggtttttaaatttaagatcagttttggagacatgaagaaaatttgaccaggtcttttttctgtagttatttagaagtagaggttgaattaaccgatgagcgagaacagcatattattgttcgccatccggggacattacccgattatgaggagcaattagcccagactttagctgatccagatttaattcgttctagcgatcacgatgaaaaggcgttgttattttctaagtggttttcaacgattcggacgggacgatttttaattgtggtggtggtttcccaatctaatcttagtcgtcattggatcgtgactatatacacagcccgaaaaattacagggggaataatggtatggaaaaaaatctaacttttcgctatgacccgacgggagatattctttatgtagatgtctgttctccctatgcagatcaagagtcggaggagattggggatgaaattgtcgctcgtctaaatccgacttctggggagattgagaatttggagattttatttttctcgaaacgctggaatcaaccatttccgttacaattgccgattgatgctgcttttcgattagtgggataattgaatcctttaggaaaggtgaaggaattatcagcagaaatacatcaggattgagcggaaattgaagcgatacggattaatgtcaggatttgatggggtataaaaacttgacattccttacaggtgtatttaggttgggatggaattgacatttcttgggtgtgccatgttagtacttggagatcgccaaaggtttaaggatgcgagggattgatgttacaatgtcttcagagaaagcactgattggggcttctgaatgaggaacagttagcttatgctttattgccaagctgagtcattttcacttttgatgatggcgatcactgatgcttctacgcgctgtgctaatatcttcaatattataggtgcttttgttttatga
>162	N operona: 130	first-last	MAE_01620	gene_poz=(601-858)	-	transposase	null	/position=131896 - 133353 (132496 - 132753)	/lenght=1458 (258)	/codons=486 (86)	/complement=true	GC-compoz=41.08527131782946%	/LCI1=1.2	/LCI2=0.047450980392156845	p_i1=0.17877918861369485	p_i2=0.008799400736497955	/Tai=0.5084291942992825	/Tei=0.10791946066284816	/EEI=2.6472693554110007
gtattaatactcattgcataagtgagatgctccccgggaaacgggaaacgggaaacaagctctaactatggggggatagaacaaagatggttgctagttgaaagtcaagctagacaagaatcagacttgaaaaaattagagaaaaaaatcgagcaggaaaagaattctgcccaagaaaaaatccggcaactatcccgaagagaatttgagaatagagcggtggcgttggcgatagccaaaggattatctgactccttaaaatatcatcagttaacggagattaaagtcaatctcattccgcctgagtcccaggggtcaaaactcaaatcaaaagacgatttaccctctcaaagctatcaagttcaagccaaattagagttgaatttgaccgccattgagaggctaaagaaacgagcaggacgattcgttttagcaactaacgatttggagaaacaacgattaagcagtgaggatatactcaaaaaatataaagggcaacaagctccagaaagaggattttcttttctcaaagacccctgcttttttgcccacagtgtctttctcaaatctccccatagaatcgaggtcatggccatgctcatgggcttgtgcctgctggtttatactattggtcaaagacaacttcgtttaagtttaaaacagcaggagacgggactgaaaaatccgttgggtaagttaactgaccgaccgacgttacgctggatatttcagtgctttcaagggattcatctcgtccgtattcaagacaatcaaaagattagcaacttaacggatgagaggcgcaacattttgagattttttcccaaaccttgccaggaatattatctcttatcttgaccagatggattgacttcaaggggtgacaaaacttaagcactactcgaacatctcgacgctagatgttaagtctgattgcccagccattctcaacaagcactgtttattgagaatgaccgggggaactctgaaattttcggcttagttgccggcagcttgccgccaactcactcctctagataagtattttgactcacgccccttcctcttttgagacgttgtgacacttagggtgcggaatgtgggttaaaatgtcttcagaggaaggactgattgggagcatctcacctttgcaatgagcataaatacttagtggaaaaataggcttttcgagggtaattcttgttttaattctccatgtacgcagtctttaaaagcctctatttcgttccaagacacgattaagagtggcttttaggctaagtataattacttatcgcgtaagtgagatgctcccgactgattggggcttctgatgaggaacagttagcttatgctttgtcgcaaggctgagttgttttcacgtttcatgtctctaatattggcagctgtgatcgccgatgattaagttttggtttttaaatttaagatcagttttgg
>163	N operona: 131	first-last	MAE_01630	gene_poz=(601-828)	-	unknown protein	null	/position=132164 - 133591 (132764 - 132991)	/lenght=1428 (228)	/codons=476 (76)	/complement=false	GC-compoz=40.35087719298245%	/LCI1=1.5155555555555555	/LCI2=0.1568888888888889	p_i1=0.29711174450053085	p_i2=0.05483511406345604	/Tai=0.47463695324962774	/Tei=0.14935160265711045	/EEI=2.1105082198829437
cgaaaagcctatttttccactaagtatttatgctcattgcaaaggtgagatgctcccaatcagtccttcctctgaagacattttaacccacattccgcaccctaagtgtcacaacgtctcaaaagaggaaggggcgtgagtcaaaatacttatctagaggagtgagttggcggcaagctgccggcaactaagccgaaaatttcagagttcccccggtcattctcaataaacagtgcttgttgagaatggctgggcaatcagacttaacatctagcgtcgagatgttcgagtagtgcttaagttttgtcaccccttgaagtcaatccatctggtcaagataagagataatattcctggcaaggtttgggaaaaaatctcaaaatgttgcgcctctcatccgttaagttgctaatcttttgattgtcttgaatacggacgagatgaatcccttgaaagcactgaaatatccagcgtaacgtcggtcggtcagttaacttacccaacggatttttcagtcccgtctcctgctgttttaaacttaaacgaagttgtctttgaccaatagtataaaccagcaggcacaagcccatgagcatggccatgacctcgattctatggggagatttgagaaagacactgtgggcaaaaaagcaggggtctttgagaaaagaaaatcctctttctggagcttgttgccctttatattttttgagtatatcctcactgcttaatcgttgtttctccaaatcgttagttgctaaaacgaatcgtcctgctcgtttctttagcctctcaatggcggtcaaattcaactctaatttggcttgaacttgatagctttgagagggtaaatcgtcttttgatttgagttttgacccctgggactcaggcggaatgagattgactttaatctccgttaactgatgatattttaaggagtcagataatcctttggctatcgccaacgccaccgctctattctcaaattctcttcgggatagttgccggattttttcttgggcagaattcttttcctgctcgatttttttctctaattttttcaagtctgattcttgtctagcttgactttcaactagcaaccatctttgttctatccccccatagttagagcttgtttcccgtttcccgtttcccggggagcatctcacttatgcaatgagtattaatacttatagccgtcaacaactagaaaatcttcaacttgatcacaaagagaaatgagattataatagttataacttacaattcagaatagctctcgatgggaggaataattcaatgttatcagaaaatgaaaaaagaattaaagagttatgtcaagagttagggcaatgtctctatgagcaatccccaattaataaatttaataacttgggagagatagaggagacagtcagagatttaatg
>164	N operona: 132	first-last	MAE_01640	gene_poz=(601-810)	-	unknown protein	null	/position=132863 - 134272 (133463 - 133672)	/lenght=1410 (210)	/codons=470 (70)	/complement=false	GC-compoz=34.76190476190476%	/LCI1=1.251207729468599	/LCI2=0.02608695652173912	p_i1=0.19691360334313943	p_i2=0.0034228343297080513	/Tai=0.23051307798510745	/Tei=0.10308055089673726	/EEI=3.365274391016945
ttatattttttgagtatatcctcactgcttaatcgttgtttctccaaatcgttagttgctaaaacgaatcgtcctgctcgtttctttagcctctcaatggcggtcaaattcaactctaatttggcttgaacttgatagctttgagagggtaaatcgtcttttgatttgagttttgacccctgggactcaggcggaatgagattgactttaatctccgttaactgatgatattttaaggagtcagataatcctttggctatcgccaacgccaccgctctattctcaaattctcttcgggatagttgccggattttttcttgggcagaattcttttcctgctcgatttttttctctaattttttcaagtctgattcttgtctagcttgactttcaactagcaaccatctttgttctatccccccatagttagagcttgtttcccgtttcccgtttcccggggagcatctcacttatgcaatgagtattaatacttatagccgtcaacaactagaaaatcttcaacttgatcacaaagagaaatgagattataatagttataacttacaattcagaatagctctcgatgggaggaataattcaatgttatcagaaaatgaaaaaagaattaaagagttatgtcaagagttagggcaatgtctctatgagcaatccccaattaataaatttaataacttgggagagatagaggagacagtcagagatttaatgattcagtatgtcaacccagaaatcggtatttttttgtcaaaacaagcacaggagaaacagctggtcggacaagaaaagtgaaaagtattttgggggaattaccaattacagaaaaacaagcgaaaaaattagaaataaagtctcggactcagatgagtccaatgttagagaagaactgtttgctattaagtggcgatgaatcctacgagaaatcggcgcagaaaatcaaatcattgacagggattgctgtttctcacagtacccaacaacgcctcgtacatcgctatgcttttgaagaattaccgtctaacccagaagtggaagtggaagaaatgagcctagatggcggtaaggtacgactaagaactgccaagggaaaagccttaatttggcgtgattataaagcagtgagttttcatcaactgggggtagcggctttttttcaagataactcagctttattagatttggttaattctcaagttttggccaagcctttaatttgtttaggagatggacatgatggtatctggaatttatttcgtgagataggagagaaacaggaaagaattgaaatattggattggtatcatttaatcgaaaacctctataaagttggcgggtcattccagcgaattgaggaggtaaaatgttttctctggaagggggaagtggaggcgg
>165	N operona: 133	first-last	MAE_01650	gene_poz=(601-1374)	-	hypothetical protein	null	/position=133153 - 135126 (133753 - 134526)	/lenght=1974 (774)	/codons=658 (258)	/complement=false	GC-compoz=40.18087855297158%	/LCI1=1.0285343709468222	/LCI2=0.04150453955901426	p_i1=0.12273913629735571	p_i2=0.007130498185710421	/Tai=0.36727022612620386	/Tei=0.10641744836713939	/EEI=3.2515360692071096
tcttcgggatagttgccggattttttcttgggcagaattcttttcctgctcgatttttttctctaattttttcaagtctgattcttgtctagcttgactttcaactagcaaccatctttgttctatccccccatagttagagcttgtttcccgtttcccgtttcccggggagcatctcacttatgcaatgagtattaatacttatagccgtcaacaactagaaaatcttcaacttgatcacaaagagaaatgagattataatagttataacttacaattcagaatagctctcgatgggaggaataattcaatgttatcagaaaatgaaaaaagaattaaagagttatgtcaagagttagggcaatgtctctatgagcaatccccaattaataaatttaataacttgggagagatagaggagacagtcagagatttaatgattcagtatgtcaacccagaaatcggtatttttttgtcaaaacaagcacaggagaaacagctggtcggacaagaaaagtgaaaagtattttgggggaattaccaattacagaaaaacaagcgaaaaaattagaaataaagtctcggactcagatgagtccaatgttagagaagaactgtttgctattaagtggcgatgaatcctacgagaaatcggcgcagaaaatcaaatcattgacagggattgctgtttctcacagtacccaacaacgcctcgtacatcgctatgcttttgaagaattaccgtctaacccagaagtggaagtggaagaaatgagcctagatggcggtaaggtacgactaagaactgccaagggaaaagccttaatttggcgtgattataaagcagtgagttttcatcaactgggggtagcggctttttttcaagataactcagctttattagatttggttaattctcaagttttggccaagcctttaatttgtttaggagatggacatgatggtatctggaatttatttcgtgagataggagagaaacaggaaagaattgaaatattggattggtatcatttaatcgaaaacctctataaagttggcgggtcattccagcgaattgaggaggtaaaatgttttctctggaagggggaagtggaggcggctatctcttgttgtgaaggatggtcagagccgcaagttgagaattttattacttatttaaacaagcataaacatcgaattgtcaattatggttatttgcaggcagaggggatttccattggctctggctccgtcgaatcaaaaattaaacaaattgctcatcgtcttaaaattactggtgcaagttgggaatctggtaatgtaccgcaagtccttcgtcatcgctgtgcttatctaaatggttgccttttttaacttttttattgagatcattaagcatttctacttattgcaaaggtgagatgctcccgtttcccgccaggaataacccggtatttctgaatcggttaactctttttctgagatgctatcgactaactcttgagcctctttaatgcttaatggtactcgagacaaccaacgcatttctttcattagttttaaattctctttgctatagagggcgctatcgccgactattaaactgtcaaagtcaacttgttttttaaattctcgggcgatttgaccaaaaaccgctttgtccgcttcatttccgtcccctactttcaggaataaaggtacatctccatccccacttacgattaagtcaatcataaattgttttaagtcaggtcttcggtcgcgggagtatccgtaggtaatttttattggctgttgtctggtttcaatttcttctcccactgctcctgatttcaggatttctactgttgggtattcctttttatattctccttctactgatagagaagtcgaatctaaatgggagttctcggttgctacaccaaattttttcacggccgctaaactaatcagtaggaaaatgaccgaaacatt
>166	N operona: 134	first-last	MAE_01660	gene_poz=(601-1485)	-	transposase	null	/position=133954 - 136038 (134554 - 135438)	/lenght=2085 (885)	/codons=695 (295)	/complement=true	GC-compoz=39.77401129943503%	/LCI1=1.1394557823129252	/LCI2=0.09659863945578229	p_i1=0.15810111542835167	p_i2=0.026468654115182882	/Tai=0.35314398781067335	/Tei=0.1238217887036646	/EEI=3.64722490322235
ctgaaaatcaggcattagatttttgttgacttaatttcattttagcattaagttttcaaggcaaattgttttgaaaaacgccccttatcaaccatcaacaataaaaccgcaaccgcaaaattttctaaattttgcaatactaaaaaatacttgccttagtcatcaacgtttttgacgggttacagtatgctaaaccatcctatgggatcagcgatcgcaatgagaagtgttacaactgcttcactcatagctttaactgatagctcgtagactattttctatcccttggggtaacacggcgattgacgtttccaaggctaaaataattgcagttttaaagtttaattaacaagaaggcagtgatcgctctggatgaaagtgtttcttaggcgatcgccaaaggtttaaggatacgagggattgatgttaaaacccacattccgcaccctcaactgtcacataagctgtccccctccagagacttgagtaaaaatacttatctggtgaaggttttctcggtggccgttagggggagcttgagacccctaattatgaaaaaataggaattgttggaaaacttaggcagtgggctgttcgaccatgaatcaatcaacagaaattgaagtcaaaaatctagaccatctgggattagtagccggaattatcgatgaaataggaatcgttgaaattatcaacgaacaagtctcaattgagcgaggagaaattgtcacagctgggcaagtcgtgaaagcaattatcctgaatggattgggatttgtctcccgagccttgtatttatttcctcaattttttgaagataaagcaaccgaacatctgctgggagagggcatcgaaccaaaacacctgaatgatgataaaattggtcgagtaatggacaaactttatcaacttaatgtttcggtcattttcctactgattagtttagcggccgtgaaaaaatttggtgtagcaaccgagaactcccatttagattcgacttctctatcagtagaaggagaatataaaaaggaatacccaacagtagaaatcctgaaatcaggagcagtgggagaagaaattgaaaccagacaacagccaataaaaattacctacggatactcccgcgaccgaagacctgacttaaaacaatttatgattgacttaatcgtaagtggggatggagatgtacctttattcctgaaagtaggggacggaaatgaagcggacaaagcggtttttggtcaaatcgcccgagaatttaaaaaacaagttgactttgacagtttaatagtcggcgatagcgccctctatagcaaagagaatttaaaactaatgaaagaaatgcgttggttgtctcgagtaccattaagcattaaagaggctcaagagttagtcgatagcatctcagaaaaagagttaaccgattcagaaataccgggttattcctggcgggaaacgggagcatctcacctttgcaataagtagaaatgcttaatgatctcaataaaaaagttaaaaaaggcaaccatttagataagcacagcgatgacgaaggacttgcggtacattaccagattcccaacttgcaccagtaattttaagacgatgagcaatttgtttaatttttgattcgacggagccagagccaatggaaatcccctctgcctgcaaataaccataattgacaattcgatgtttatgcttgtttaaataagtaataaaattctcaacttgcggctctgaccatccttcacaacaagagatagccgcctccacttcccccttccagagaaaacattttacctcctcaattcgctggaatgacccgccaactttatagaggttttcgattaaatgataccaatccaatatttcaattctttcctgtttctctcctatctcacgaaataaattccagataccatcatgtccatctcctaaacaaattaaaggcttggccaaaacttgagaattaaccaaatctaataaagctgagttatcttgaaaaaaagccgctacccccagttgatgaaaactcactgctttataatcacgccaaattaaggcttttcccttggcagttct
>167	N operona: 135	first-last	MAE_01675	gene_poz=(601-945)	-	hypothetical protein	null	/position=135424 - 136968 (136024 - 136368)	/lenght=1545 (345)	/codons=515 (115)	/complement=false	GC-compoz=43.188405797101446%	/LCI1=0.8099415204678363	/LCI2=0.03771929824561402	p_i1=0.06488775590627478	p_i2=0.006133557028695749	/Tai=0.44647365534524086	/Tei=0.10552020132582618	/EEI=3.7418965488454052
tgttgattgattcatggtcgaacagcccactgcctaagttttccaacaattcctattttttcataattaggggtctcaagctccccctaacggccaccgagaaaaccttcaccagataagtatttttactcaagtctctggagggggacagcttatgtgacagttgagggtgcggaatgtgggttttaacatcaatccctcgtatccttaaacctttggcgatcgcctaagaaacactttcatccagagcgatcactgccttcttgttaattaaactttaaaactgcaattattttagccttggaaacgtcaatcgccgtgttaccccaagggatagaaaatagtctacgagctatcagttaaagctatgagtgaagcagttgtaacacttctcattgcgatcgctgatcccataggatggtttagcatactgtaacccgtcaaaaacgttgatgactaaggcaagtattttttagtattgcaaaatttagaaaattttgcggttgcggttttattgttgatggttgataaggggcgtttttcaaaacaatttgccttgaaaacttaatgctaaaatgaaattaagtcaacaaaaatctaatgcctgattttcagacctttatcggtatccttagcaccctattcgtctttttaacaggaataatcctcaactatgactcaatccaactcggcaacgaacaaattatcatcccccaatggttcggacttctcttcgccgggattactttcagccttgttacattggatcaaatcctacgggggcttgtccgacttgaaaaaacagaacgagaaactcgccgaactcgaatcgaaactcgataccgtactgcaatcatccgattccaacttaaccccaacaacttccacagaaaccaactagcagatattttagccctacttgaagaataccgagatacactttagtgcaattcttgagggcgatcgccgatcttgtcggaggtcagtgcgatcgccctcttcttgttaatcttgttgttaattaaactttaaaaccgcgatcacctacgcaaatccgtcttacggttgcttgaactatcaaaacagattagaaaggcggtaactgaaaatgaccagcgacaattccaggaacggtaatatcctcatccaattcttcccaccgtagagcatagccatttacctcaaccttaaccgccgccaattgctcattcgttgcttgtttcaaaatacggaagcgatcgccaggaaaaccgataatacgtccatcactgagttcaacgtatatcatgcgttcttctgcccaggctcgaatggcggcaggctcaacagtcattataggattaatgtttgtggaaatcacgataagcactccttaaaaggtcttgatttttataaactagcctctctacttcccgtagctcatgggaaggaataccacgattggaagctaaaatgattatcggttcaagccaaaatttacattcaccatcaggagaacgtacatgaatatgtagcggttcggaaccttcatcggaatagaagtga
>168	N operona: 136	first	MAE_01680	gene_poz=(601-882)	-	hypothetical protein	null	/position=135911 - 137392 (136511 - 136792)	/lenght=1482 (282)	/codons=494 (94)	/complement=true	GC-compoz=45.39007092198582%	/LCI1=0.8566308243727598	/LCI2=0.08064516129032258	p_i1=0.07576333416826574	p_i2=0.02007194052937529	/Tai=0.3765811950976248	/Tei=0.11806474647643776	/EEI=4.095645728956923
atggttggcaaaatcctccagtgtttttaccaagagttgtcaaacaatccgaaactggtttggagaaataattagttatttcgagcgaaggacaacgaatggggtggtcgaaggaatcaacaataaacttaaactaataaaacggagaggctatggctttagaaactttcggaatttttgggttagaagtatgttatcttggcatcttgtatgttgatttagcataaagggtaacgaagagccaataaaaaggtgcgttaattgcaccctacgcgattggcgagcgctctgaaagtccttatcggtctgattggcgtgcgacaatgatcgctacaatttccgactataataaagaaccagcaactctcaatgattacgaatttcactgaatgccaacggtcattagaattggacattttcggtttcacttctattccgatgaaggttccgaaccgctacatattcatgtacgttctcctgatggtgaatgtaaattttggcttgaaccgataatcattttagcttccaatcgtggtattccttcccatgagctacgggaagtagagaggctagtttataaaaatcaagaccttttaaggagtgcttatcgtgatttccacaaacattaatcctataatgactgttgagcctgccgccattcgagcctgggcagaagaacgcatgatatacgttgaactcagtgatggacgtattatcggttttcctggcgatcgcttccgtattttgaaacaagcaacgaatgagcaattggcggcggttaaggttgaggtaaatggctatgctctacggtgggaagaattggatgaggatattaccgttcctggaattgtcgctggtcattttcagttaccgcctttctaatctgttttgatagttcaagcaaccgtaagacggatttgcgtaggtgatcgcggttttaaagtttaattaacaacaagattaacaagaagagggcgatcgcactgacctccgacaagatcggcgatcgccctcaagaattgcactaaagtgtatctcggtattcttcaagtagggctaaaatatctgctagttggtttctgtggaagttgttggggttaagttggaatcggatgattgcagtacggtatcgagtttcgattcgagttcggcgagtttctcgttctgttttttcaagtcggacaagcccccgtaggatttgatccaatgtaacaaggctgaaagtaatcccggcgaagagaagtccgaaccattgggggatgataatttgttcgttgccgagttggattgagtcatagttgaggattattcctgttaaaaagacgaatagggtgctaaggataccgataaaggtctgaaaatcaggcattagatttttgttgacttaatttcattttagcattaagttttcaaggcaaattgttttgaaaaacgccccttatcaaccatcaacaataaaaccgcaaccgcaaaattttctaa
>169	N operona: 136	last	MAE_01690	gene_poz=(601-840)	-	hypothetical protein	null	/position=136164 - 137603 (136764 - 137003)	/lenght=1440 (240)	/codons=480 (80)	/complement=true	GC-compoz=39.166666666666664%	/LCI1=1.1687763713080168	/LCI2=0.11856540084388187	p_i1=0.16800515116941198	p_i2=0.0361138947438878	/Tai=0.4653028989167507	/Tei=0.13250250526949903	/EEI=2.4331213494050057
cagaaaaagaagccaagctagaagttttaaagcgaagtaaatatagcctgttaaaaaatgaagaagatttaacggaaccccaaaaaattaaactagaagctatcaaagaaaaattcccaaatttgaaaaagatgcaggaattaaaggaagaatttagaaagatttatgaaacctcagagaatccgacagagggaatgctatccatctcggaatggttggcaaaatcctccagtgtttttaccaagagttgtcaaacaatccgaaactggtttggagaaataattagttatttcgagcgaaggacaacgaatggggtggtcgaaggaatcaacaataaacttaaactaataaaacggagaggctatggctttagaaactttcggaatttttgggttagaagtatgttatcttggcatcttgtatgttgatttagcataaagggtaacgaagagccaataaaaaggtgcgttaattgcaccctacgcgattggcgagcgctctgaaagtccttatcggtctgattggcgtgcgacaatgatcgctacaatttccgactataataaagaaccagcaactctcaatgattacgaatttcactgaatgccaacggtcattagaattggacattttcggtttcacttctattccgatgaaggttccgaaccgctacatattcatgtacgttctcctgatggtgaatgtaaattttggcttgaaccgataatcattttagcttccaatcgtggtattccttcccatgagctacgggaagtagagaggctagtttataaaaatcaagaccttttaaggagtgcttatcgtgatttccacaaacattaatcctataatgactgttgagcctgccgccattcgagcctgggcagaagaacgcatgatatacgttgaactcagtgatggacgtattatcggttttcctggcgatcgcttccgtattttgaaacaagcaacgaatgagcaattggcggcggttaaggttgaggtaaatggctatgctctacggtgggaagaattggatgaggatattaccgttcctggaattgtcgctggtcattttcagttaccgcctttctaatctgttttgatagttcaagcaaccgtaagacggatttgcgtaggtgatcgcggttttaaagtttaattaacaacaagattaacaagaagagggcgatcgcactgacctccgacaagatcggcgatcgccctcaagaattgcactaaagtgtatctcggtattcttcaagtagggctaaaatatctgctagttggtttctgtggaagttgttggggttaagttggaatcggatgattgcagtacggtatcgagtttcgattcgagttcggcgagtttctcgttctgttttttcaagtcggacaagcccccgtaggatttgatccaatgtaacaaggctgaaagtaatc
>170	N operona: 137	first-last	MAE_01700	gene_poz=(601-1815)	-	transposase	null	/position=136576 - 138990 (137176 - 138390)	/lenght=2415 (1215)	/codons=805 (405)	/complement=true	GC-compoz=36.70781893004115%	/LCI1=1.0536303630363035	/LCI2=0.05156765676567656	p_i1=0.13042678188249607	p_i2=0.01002408764191929	/Tai=0.33795114060694986	/Tei=0.10902167887772737	/EEI=3.4102208476167726
tactcaattgaattgcggctagaacctgatggcgacaaaatattagtattttttatctaattctctgttcccgtagaaaagcgatcgctagttgtcaaatttaatttgactggaatgtataacacccatttctccatagacattcgtatcataccaagagccaaccgaaccataaatattgatggttctactcttgattacaaaaatcgcccgttcaagaaaacttaacaatgccaccagcgatcgcagttttaaagtttaattaacaagaagatagtgatcgcactggatgaaagtatttctaaggcgatcaacaaaggtttaaggatgcgagagattgatgttataatgtctcctgaatagatattaattgaggctttcgataaagaacgcatataataagccaataaaaataaaaaggctcttcgggaattgttatgcaaataattaacttaaaataaaattcgatgagagcgcctacgctcaaaagtagctgaaatccatacagggaaggacttaaggcacaaacaggttaataccaaaagatagacaattgagttaagatttgatataatagccaaaaacgagattattttacttatgatacttgacaaatttttgaacctaaaaggaacctgtattcaaggctatctacacctagaaaatatcggtatagtttgccgaatcgaatcgaaaaatcaaaaagcaacctgtcctcgttgtgggttagagagcgataaactccaccaaaatcatcgacatttagtcaaagatttaccaatctcaggtcaaccagtatacctacaagttaatcgtcgtcaatttaagtgcgataattgtcagagaccctttagcgaagagttagattttgtcgccaagaaacgaacctatacgaaaagactagccgcaaatatactcgaacaattaaaagaaggagatattttaaatgttagtcgaataaatgacgtaacggaagaagagattcaaagaatgatagaggacatcgccgaagaaattacagagccagacctatcggaattaaaaagactaggaattgatgaaatcgctctagtcaaaggacaaaaaaattactgtgcggttttagtaaatttagatacgggaaaactaatagctattctagagaagcgaacacaagaagagttgagagaaacgcttacgggctggggaaaagaggtgttagagcaaattgaagaagtgagcatagacctttggttgccttataaaaatttggtgaaagaattgatgccatcggccgaagtagtcgccgatagattccatgtaatgaaacaaattaatcaagagttagacgaacagagaagagcagaaaaaagagccgtagaagcgcagaaaaataaaaaacagaaagcagaaaaagaagccaagctagaagttttaaagcgaagtaaatatagcctgttaaaaaatgaagaagatttaacggaaccccaaaaaattaaactagaagctatcaaagaaaaattcccaaatttgaaaaagatgcaggaattaaaggaagaatttagaaagatttatgaaacctcagagaatccgacagagggaatgctatccatctcggaatggttggcaaaatcctccagtgtttttaccaagagttgtcaaacaatccgaaactggtttggagaaataattagttatttcgagcgaaggacaacgaatggggtggtcgaaggaatcaacaataaacttaaactaataaaacggagaggctatggctttagaaactttcggaatttttgggttagaagtatgttatcttggcatcttgtatgttgatttagcataaagggtaacgaagagccaataaaaaggtgcgttaattgcaccctacgcgattggcgagcgctctgaaagtccttatcggtctgattggcgtgcgacaatgatcgctacaatttccgactataataaagaaccagcaactctcaatgattacgaatttcactgaatgccaacggtcattagaattggacattttcggtttcacttctattccgatgaaggttccgaaccgctacatattcatgtacgttctcctgatggtgaatgtaaattttggcttgaaccgataatcattttagcttccaatcgtggtattccttcccatgagctacgggaagtagagaggctagtttataaaaatcaagaccttttaaggagtgcttatcgtgatttccacaaacattaatcctataatgactgttgagcctgccgccattcgagcctgggcagaagaacgcatgatatacgttgaactcagtgatggacgtattatcggttttcctggcgatcgcttccgtattttgaaacaagcaacgaatgagcaattggcggcggttaaggttgaggtaaatggctatgctctacggtgggaag
>171	N operona: 138	first-last	MAE_01710	gene_poz=(601-909)	-	hypothetical protein	null	/position=138474 - 139982 (139074 - 139382)	/lenght=1509 (309)	/codons=503 (103)	/complement=false	GC-compoz=42.394822006472495%	/LCI1=1.130718954248366	/LCI2=0.1470588235294118	p_i1=0.1551919760237251	p_i2=0.049832447969038386	/Tai=0.44897720868419855	/Tei=0.14484920317213454	/EEI=2.7688295955069844
agtccttccctgtatggatttcagctacttttgagcgtaggcgctctcatcgaattttattttaagttaattatttgcataacaattcccgaagagcctttttatttttattggcttattatatgcgttctttatcgaaagcctcaattaatatctattcaggagacattataacatcaatctctcgcatccttaaacctttgttgatcgccttagaaatactttcatccagtgcgatcactatcttcttgttaattaaactttaaaactgcgatcgctggtggcattgttaagttttcttgaacgggcgatttttgtaatcaagagtagaaccatcaatatttatggttcggttggctcttggtatgatacgaatgtctatggagaaatgggtgttatacattccagtcaaattaaatttgacaactagcgatcgcttttctacgggaacagagaattagataaaaaatactaatattttgtcgccatcaggttctagccgcaattcaattgagtataaaatgatctcagaaaaagcctccagaaaatgtcaaatcaaccatgaaaaaaattattttgatttctagtctatctttgacaatggtagtcggtgcttcctgggcaaaaccgaatatagttttggctgaaacttgtaattactttgccggaactgctgtgacgggaaaaagcgttaacatcgatttatgttcgattgttccggctagttcccgtagtgttgactttgtttattatttaggaaatcaacgactggttagccaagctaattgtgataacggaacttggacgacttttcccgaaagacaaattcatcgtccccgctctcaggcgactcaaacaatgctagaggtggtgtgtagttacagattctataagcttagacgcatttaagtttcctactcgtatccctatctacaaggcgttccaggatattaaagtgcaatgtaagtgcgtctaagcttagttctcaatccacatcgagaatcgctgcggcaatagtgttttctccaccatcaaatgtgagaacatcccccaatggcaatatcatctgttcagtcagagaacgtagaaccatcaatatttatggttcggttggctcttggtattatacgaatgtctgtggggaaatgggtgttatacattccagtcaaattaaatttgccaactagagatcgcttttctacgggaacacagaaacgggtagaatcgatcaatgcagttgttttctttcgaggtgtcatcattactaagaaagctacccgttccttagccggtattgccggaattgtcgccgttgccaccttaatcagtaaggtttttggtttagtccgcgaacaggtaatcgccgctgcctacggtgtcgggccggtggtgaacgcctacgcttttgcctacgttatccccggttttctgttaattctcctcggtggcattaacggcccctttcatagcgctttggtcagtgttttggccaaaagagataaatccgag
>172	N operona: 139	first-last	MAE_01720	gene_poz=(601-2406)	-	virulence factor MviN homolog	null	/position=138927 - 141932 (139527 - 141332)	/lenght=3006 (1806)	/codons=1002 (602)	/complement=false	GC-compoz=46.62236987818383%	/LCI1=0.9068219633943427	/LCI2=0.14409317803660565	p_i1=0.08838876374997327	p_i2=0.04834859391620769	/Tai=0.4623950571484585	/Tei=0.14351373452458693	/EEI=3.984250035187664
agaattagataaaaaatactaatattttgtcgccatcaggttctagccgcaattcaattgagtataaaatgatctcagaaaaagcctccagaaaatgtcaaatcaaccatgaaaaaaattattttgatttctagtctatctttgacaatggtagtcggtgcttcctgggcaaaaccgaatatagttttggctgaaacttgtaattactttgccggaactgctgtgacgggaaaaagcgttaacatcgatttatgttcgattgttccggctagttcccgtagtgttgactttgtttattatttaggaaatcaacgactggttagccaagctaattgtgataacggaacttggacgacttttcccgaaagacaaattcatcgtccccgctctcaggcgactcaaacaatgctagaggtggtgtgtagttacagattctataagcttagacgcatttaagtttcctactcgtatccctatctacaaggcgttccaggatattaaagtgcaatgtaagtgcgtctaagcttagttctcaatccacatcgagaatcgctgcggcaatagtgttttctccaccatcaaatgtgagaacatcccccaatggcaatatcatctgttcagtcagagaacgtagaaccatcaatatttatggttcggttggctcttggtattatacgaatgtctgtggggaaatgggtgttatacattccagtcaaattaaatttgccaactagagatcgcttttctacgggaacacagaaacgggtagaatcgatcaatgcagttgttttctttcgaggtgtcatcattactaagaaagctacccgttccttagccggtattgccggaattgtcgccgttgccaccttaatcagtaaggtttttggtttagtccgcgaacaggtaatcgccgctgcctacggtgtcgggccggtggtgaacgcctacgcttttgcctacgttatccccggttttctgttaattctcctcggtggcattaacggcccctttcatagcgctttggtcagtgttttggccaaaagagataaatccgagtccgcgccgattgtcgagactattaccaccctagtcagcgcgattttattagctgtcaccgtctttttaatcgtttttgccaatatttttatcgatgttctcgctcccggtttagatgccgccacccgcagcatggccattcaacaactgcaaattatggcccccatggcggttttagccggtttaatcggtatcggtttcggtactctcaatgcggcggaccaatactggctaccgagtctcagtccgcttttttccagtgtggcggtgattatcggggtgggtttgctggcctggttccttggcgatcgcattgataatccccaatatattcaactagggggttttgtcctcgccggcggtactctcgtcggggcactctggcaatggttagcacaagtgggcgcacaagtcaaggcaggtttaggaaaattaacatttcgctgggattggcggattccgggggtgtcggaggtgttgcgggtgatgattccggcgaccttatcttcgggaatgttgcatattaacgtttatactgacctctttttcgcttcttttatcgaaaatgccgccgcttccatgcgttacgccagttttatcgttctcacgcccttgggcatcatgtctaacatgattctcgtgccgtttatgccgatattttctcgactgacggaaccggaaaattggggagaattgaagcaaagaatccgtcagggtttattattgacggctttaaccatgttacccttcaccgctatctttatcgccctcgctttcccggtagtgcgagttatctatcaacggggtgcctttaatctggctgcctcggaacaggtggttcccgtattaatggcctacggtttcgggatgtttttctatctcggccgcgatgttttagtacgagtgttctatgctttgggtgatggtgacactccctttaaggtgagtatggtgaatatttttctcaatggtgtccttgatttcctcttgtataaaccctttggtactccggggattgttttagcaaccgtgggggttaatatcatttctatgggcatttttacggtaattttaaatcgtcgtttagggggtttacctctaggagaatggggtttatccttattgggattaacggtaattacaatgctttctggtgttgctagttggggagctagttggggatgggaaaaggtttttggtgctggtaatattttcttacaattgttacagttgggttttgcttcgaccgtagcggtgggtttattcctcctcggtgcgatgttattgaagttacctgaattagacctgttaatctcgcgagttcgtcagaagttcttgaaaaaatcttaggtttaagttgctgcctcacctcatcattacatagggtttgctgaaaaagttttttctgggggcagggtgtagggtgcagggtgtagggtgtagggttttaccgattttcatctggtcaattatctaattttcagggaaaaagtacctgaattttccccccaatcactccaagggtcggcactttttgatgggcaaaaggtctaaaagttttacccaacaaggttttcacatttattcagcaaaccctatttatttttaggaattgggggcagttgcggggattttcggcgagaattagaaccggatattttcgggggtaggggtgcagaattgcgattagataaactttgaaggctctttttcatattagcaggttccggcagttctagagttaccccttctctagcggtcattgtttcctctggtaggcataaatcaaaaacaaaggcggaattattggttaaatcggccagttctaattttaccatctctggagagtattctagtgctaataaaggttcaatttcggtcttaattaactgttctaattgagccagataattgatcttaacaggagtaacaattaaagttaaggtttct
>173	N operona: 140	first-last	MAE_01730	gene_poz=(601-1251)	-	unknown protein	null	/position=140978 - 142828 (141578 - 142228)	/lenght=1851 (651)	/codons=617 (217)	/complement=true	GC-compoz=40.2457757296467%	/LCI1=1.228395061728395	/LCI2=0.10895061728395063	p_i1=0.1887670524643699	p_i2=0.03178205924899778	/Tai=0.36645524749801395	/Tei=0.12860385332409802	/EEI=3.2787921225224235
tttactaactgatttgggagttatctataatcttaatccctgtttagtgcgcggattggactattacacccatacggcctttgaaattcagtccgatgatttaggcgctcaagccacggtttgcggtggtggtcgttatgatggtttaatagctcaattaggcggtctagacacgccggcagtgggttgggcgatcggtttagaacgtctgattatattattacaacaaaagcaatctttatcttttttggttcccgatttttatcttgtctccaaaggagaaaaagctgaggcacgcagtgtggtgttagcgcaacaattacgcggattggggtttagcgtcgagttagacttaagcggcagcgctttcgggaaacaatttaaacgggccgatcgagctaaggccgtgggctgtataattttgggggatgctgaggctgaaaatggcacggtacaactgaaatggatggccacccaagaacaaattagtctaacccaagcggatttactgacacaagcaggggaattaaaagcgcaaatctctcggcacaaatcctaagttttagcgtcatggccaaacattaggcctaggctaggattatggaatttatactgcaaaaacaaggggagaatcacggacacacaatttctaataattctctagaaattgtctcgggaaactatcgtctcttggcccgtctggattctccttttgctcatattgaagtgcgtatcgattacgaatctcccgaaagtagtgaaagatatactcattattatcgatcggatgccgggggttggctagaaattttttcctatcgagatttaggaataggtagctggaaaattcgctgttatggggatattctggcagaattgggggggcaaggttggcaagaaaccttaactttaattgttactcctgttaagatcaattatctggctcaattagaacagttaattaagaccgaaattgaacctttattagcactagaatactctccagagatggtaaaattagaactggccgatttaaccaataattccgcctttgtttttgatttatgcctaccagaggaaacaatgaccgctagagaaggggtaactctagaactgccggaacctgctaatatgaaaaagagccttcaaagtttatctaatcgcaattctgcacccctacccccgaaaatatccggttctaattctcgccgaaaatccccgcaactgcccccaattcctaaaaataaatagggtttgctgaataaatgtgaaaaccttgttgggtaaaacttttagaccttttgcccatcaaaaagtgccgacccttggagtgattggggggaaaattcaggtactttttccctgaaaattagataattgaccagatgaaaatcggtaaaaccctacaccctacaccctgcaccctacaccctgcccccagaaaaaactttttcagcaaaccctatgtaatgatgaggtgaggcagcaacttaaacctaagattttttcaagaacttctgacgaactcgcgagattaacaggtctaattcaggtaacttcaataacatcgcaccgaggaggaataaacccaccgctacggtcgaagcaaaacccaactgtaacaattgtaagaaaatattaccagcaccaaaaaccttttcccatccccaactagctccccaactagcaacaccagaaagcattgtaattaccgttaatcccaataaggataaaccccattctcctagaggtaaaccccctaaacgacgatttaaaattaccgtaaaaatgcccatagaaatgatattaacccccacggttgctaaaacaatccccggagtaccaaagggt
>174	N operona: 141	first	MAE_01740	gene_poz=(601-1881)	hisS	histidyl-tRNA synthetase	null	/position=141670 - 144150 (142270 - 143550)	/lenght=2481 (1281)	/codons=827 (427)	/complement=true	GC-compoz=46.13583138173302%	/LCI1=1.0211267605633803	/LCI2=0.1460093896713615	p_i1=0.12050734838597678	p_i2=0.04930598193990381	/Tai=0.4282011963416471	/Tei=0.14437538374591344	/EEI=3.648873815256026
agtttgggtagtacaagagaatcagataatcggtgcgattgccgttgccgatacccttcgtgaatcggcagttaatctggtgaagcagctaaaaaagatcggtatcgaacatatcgttttaattacgggtgataatcaacaaagtgccgataaagttgctgaaaaactcggcattgaggaggtttacgctgatttactgcccgaagataagttaaccgttatccaaaatctacaagaaaaatatcacactgtcgctatggtgggggatggcattaatgacgcgcccgctttagctatggctaatgtggggattgccatgggaaaagctggtagtgatgtcgctttggaaacggccgatattatccttatgtccgataatttagccaaaattcccagcgcgattaacctcggtcgtcgtgccaatcgcatcgttaaacagaatatcactttcgccctcgcgtttatcggcatattgctaatagccaattttgccggtgatataactttacctctaggtgtcatcggtcatgaaggatcgacggtattagtgactctaagcggtttaagattgttcaaatagggataaaaatacagagaactatgggcgaaatccaggcaatccgaggcacaaaagatattttaccggcggaggtcggttactggcagtggttagaggaaactgccagcagaattttagggactgcgctgtatcaagagatacgaactcccatttttgaacagacgcaactttttgaacggggtatcggggaagcgacggacgtggtgggtaaagaaatgtacactttcctcgatcgccgtcaacgttccctgactttgcgaccggagggaacggctggggtcgttcgcgcctatattgaacacaaattacaggccgctggaggagtacaaagactctggtataaggggccgatgtttcgttatgaacgtccgcaagcgggtaggcagcgacagtttcatcaaattggggtcgaattgttgggaagtgatgaccctagggccgatgtggaagtaattacccttgccagcgagatattaaaagctgtggggctagaaaacctaaaattagatattaattccctgggaaatgcccaagataggcaaaattatcgtcaggccttgctagattatttgactccctacaaagctgatttagacgcagattctcaacagagattagaaaaaaatcccctgcgaattttggatagtaaggacgaaaaaaccaagattatctgtgagaatgtccccagtattcttgaacatctcggcagtgattctcaaaagcattttgaacgggtgcaatctttactaactgatttgggagttatctataatcttaatccctgtttagtgcgcggattggactattacacccatacggcctttgaaattcagtccgatgatttaggcgctcaagccacggtttgcggtggtggtcgttatgatggtttaatagctcaattaggcggtctagacacgccggcagtgggttgggcgatcggtttagaacgtctgattatattattacaacaaaagcaatctttatcttttttggttcccgatttttatcttgtctccaaaggagaaaaagctgaggcacgcagtgtggtgttagcgcaacaattacgcggattggggtttagcgtcgagttagacttaagcggcagcgctttcgggaaacaatttaaacgggccgatcgagctaaggccgtgggctgtataattttgggggatgctgaggctgaaaatggcacggtacaactgaaatggatggccacccaagaacaaattagtctaacccaagcggatttactgacacaagcaggggaattaaaagcgcaaatctctcggcacaaatcctaagttttagcgtcatggccaaacattaggcctaggctaggattatggaatttatactgcaaaaacaaggggagaatcacggacacacaatttctaataattctctagaaattgtctcgggaaactatcgtctcttggcccgtctggattctccttttgctcatattgaagtgcgtatcgattacgaatctcccgaaagtagtgaaagatatactcattattatcgatcggatgccgggggttggctagaaattttttcctatcgagatttaggaataggtagctggaaaattcgctgttatggggatattctggcagaattgggggggcaaggttggcaagaaaccttaactttaattgttactcctgttaagatcaattatctggctcaattagaacagttaattaagaccgaaattgaacctttattagcactagaatactctccagagatggtaaaattagaactggccgatttaaccaataattccgcctttgtttttgatttatgcctaccagaggaaacaatgaccgctagagaaggggtaactctagaactgccggaacctgctaatatgaaaaagagccttcaaagtttatcta
>175	N operona: 141	last	MAE_01750	gene_poz=(601-2511)	-	cation-transporting ATPase	null	/position=142971 - 146081 (143571 - 145481)	/lenght=3111 (1911)	/codons=1037 (637)	/complement=true	GC-compoz=45.839874411302986%	/LCI1=1.0560796645702306	/LCI2=0.1440251572327044	p_i1=0.13118735643494897	p_i2=0.04831470262038044	/Tai=0.42569433649053723	/Tei=0.14348323235834243	/EEI=3.7588279477695794
tttcacctctacggaggaaaatcgatagaaattggctaattccctgggaaagtcgattaactcaaacagaagatcgggaaaggtttgaaaaagtcggtagaaaatcgtgtcggttttcatgagttcggtctatccctctggtgcgtcgctggcttctggaggagtatttttgacttctttggggttaattgccttcagactgccaataaaaagcgattttagccaattccatcgcttttttagtaaggatagcatcgaagaaaagcggaaaggaagataaggaaattatatctctactggcgaaagtcgtccctctaccggttcaaattcgtcctctagtagccaattttccgcttcctcgtaactcgcaccggtaaataccacctgataaccctcagagggatcgtacacgcgatagtttcctgaagattcagccagtaaaagcaagatatagggaggagatagcagcggatcgatccaaacctcggcaaaattccaattattatcagctaggttagctgcaggggataacgtcctaggggttttctgcatcgatccaattttttctagaatggggagaaaagtaattgccatcgatccatgattcagagtatctcgtcctcttggttgtctgagtattcctcggcagttgccgcaggaatttgcgctattttagtcttttttggttggttatgcctacactttaatctgatcggcccagctttcctcctactagcgatcgcctatgtggtgggaggatacgagagtacccaagcaggattgacgactttatgggaggaaaaagaactggatgtggacctgttaatgattgtagcggccttgggggcggcgattttgggactctgggacagtaattactatctcatcatcgatggagccgttttaatcctgattttcgccattagtggtgctttagaacagattgccatggcgaaaaccgatcgcaatattcgttctctcatggccatgacccccgatactgctagattaatcacgggagacagggaaaaagaggttcctatcaagcaattacggatcggtgacacagttttggtcaaaccgggtgaattaatccccattgacggcattattatggagggaaacagtcccattaatcaagcgccaattacgggagaatcgcttcccgtggataaaaccatcggtgaagaagtctttgcgggaactctcaacggtgcaggagtgctacgtttacaggtggaaactccccccgaaagtcgcttaattgagagggtgattcgtttggtagaaaaagcgcaaaatgaatcccctccctcccaacagtttatcgaaggtttcgagcggggttatgcgaaaattatcgtgattttgggcttaattttcgggattttaccgccttttttctggggttggacctgggaaaccactatctatcgggccttaatttttctcgtggtggcttctccctgtgctttaatggcctcaattatgccagctttgttatcgggtatcgctaacggggcaaaacaggggattttattcaaaaatggcgcaagattggagatgatcggccgcatacgagcgatcgcttttgataaaaccggcactctcacccttggtaagttgcaagtggtggaaattatccctatccatgcagtcagtgaaaatgaggtgttagcggtggctgcatccctagaatcctgttcggaacatcccatcggatccgctattaccgccacagctagggaacgtggtataaatttcttcagtgctaatcaggtacaagcggtatcgggacggggtatcacgggaaaaattgccgataagtcggtatctgtgggcaattttgcctatattcgtgaccatatttccgatcttgaccagaatattttagctatccgcgaacgtttacaaaaagaaggcagaaccctagtttgggtagtacaagagaatcagataatcggtgcgattgccgttgccgatacccttcgtgaatcggcagttaatctggtgaagcagctaaaaaagatcggtatcgaacatatcgttttaattacgggtgataatcaacaaagtgccgataaagttgctgaaaaactcggcattgaggaggtttacgctgatttactgcccgaagataagttaaccgttatccaaaatctacaagaaaaatatcacactgtcgctatggtgggggatggcattaatgacgcgcccgctttagctatggctaatgtggggattgccatgggaaaagctggtagtgatgtcgctttggaaacggccgatattatccttatgtccgataatttagccaaaattcccagcgcgattaacctcggtcgtcgtgccaatcgcatcgttaaacagaatatcactttcgccctcgcgtttatcggcatattgctaatagccaattttgccggtgatataactttacctctaggtgtcatcggtcatgaaggatcgacggtattagtgactctaagcggtttaagattgttcaaatagggataaaaatacagagaactatgggcgaaatccaggcaatccgaggcacaaaagatattttaccggcggaggtcggttactggcagtggttagaggaaactgccagcagaattttagggactgcgctgtatcaagagatacgaactcccatttttgaacagacgcaactttttgaacggggtatcggggaagcgacggacgtggtgggtaaagaaatgtacactttcctcgatcgccgtcaacgttccctgactttgcgaccggagggaacggctggggtcgttcgcgcctatattgaacacaaattacaggccgctggaggagtacaaagactctggtataaggggccgatgtttcgttatgaacgtccgcaagcgggtaggcagcgacagtttcatcaaattggggtcgaattgttgggaagtgatgaccctagggccgatgtggaagtaattacccttgccagcgagatattaaaagctgtggggctagaaaacctaaaattagatattaattccctgggaaatgcccaagataggcaaaattatcgtcaggccttgctagattatttgactccctacaaagctgatttagacgcag
>176	N operona: 142	first-last	MAE_01760	gene_poz=(601-909)	-	hypothetical protein	null	/position=144888 - 146396 (145488 - 145796)	/lenght=1509 (309)	/codons=503 (103)	/complement=false	GC-compoz=45.307443365695796%	/LCI1=0.9477124183006536	/LCI2=0.10032679738562088	p_i1=0.09935995658163352	p_i2=0.028041044618577034	/Tai=0.41780336964817677	/Tei=0.12523694015671932	/EEI=3.440870510132242
gacttcttcaccgatggttttatccacgggaagcgattctcccgtaattggcgcttgattaatgggactgtttccctccataataatgccgtcaatggggattaattcacccggtttgaccaaaactgtgtcaccgatccgtaattgcttgataggaacctctttttccctgtctcccgtgattaatctagcagtatcgggggtcatggccatgagagaacgaatattgcgatcggttttcgccatggcaatctgttctaaagcaccactaatggcgaaaatcaggattaaaacggctccatcgatgatgagatagtaattactgtcccagagtcccaaaatcgccgcccccaaggccgctacaatcattaacaggtccacatccagttctttttcctcccataaagtcgtcaatcctgcttgggtactctcgtatcctcccaccacataggcgatcgctagtaggaggaaagctgggccgatcagattaaagtgtaggcataaccaaccaaaaaagactaaaatagcgcaaattcctgcggcaactgccgaggaatactcagacaaccaagaggacgagatactctgaatcatggatcgatggcaattacttttctccccattctagaaaaaattggatcgatgcagaaaacccctaggacgttatcccctgcagctaacctagctgataataattggaattttgccgaggtttggatcgatccgctgctatctcctccctatatcttgcttttactggctgaatcttcaggaaactatcgcgtgtacgatccctctgagggttatcaggtggtatttaccggtgcgagttacgaggaagcggaaaattggctactagaggacgaatttgaaccggtagagggacgactttcgccagtagagatataatttccttatcttcctttccgcttttcttcgatgctatccttactaaaaaagcgatggaattggctaaaatcgctttttattggcagtctgaaggcaattaaccccaaagaagtcaaaaatactcctccagaagccagcgacgcaccagagggatagaccgaactcatgaaaaccgacacgattttctaccgactttttcaaacctttcccgatcttctgtttgagttaatcgactttcccagggaattagccaatttctatcgattttcctccgtagaggtgaaacaactatcctttcgcatcgatggagtctttctaccagaacggcaagatttaccaatttattttaccgaagttcagtttcagaatgatccggagttttatgcgcgttttttcgccgaaatttttctctatctcaaacagacgcagttaaaaaataattggcgcggggtggtgatctatccgaatcgaagggtggaaaaggataatatagagcgatatagagagctattacaagaaacaagagtacaaaggatttatctcgaggaattagccgagagtccaccagattcgctcggattagcgacgctagagttagta
>177	N operona: 143	first-last	MAE_01770	gene_poz=(601-1521)	-	hypothetical protein	null	/position=145362 - 147482 (145962 - 146882)	/lenght=2121 (921)	/codons=707 (307)	/complement=false	GC-compoz=46.25407166123778%	/LCI1=1.0021786492374727	/LCI2=0.10740740740740738	p_i1=0.1148782163282361	p_i2=0.031102279760183423	/Tai=0.43278982647314945	/Tei=0.1279920517841651	/EEI=3.7192187272906305
tgggccgatcagattaaagtgtaggcataaccaaccaaaaaagactaaaatagcgcaaattcctgcggcaactgccgaggaatactcagacaaccaagaggacgagatactctgaatcatggatcgatggcaattacttttctccccattctagaaaaaattggatcgatgcagaaaacccctaggacgttatcccctgcagctaacctagctgataataattggaattttgccgaggtttggatcgatccgctgctatctcctccctatatcttgcttttactggctgaatcttcaggaaactatcgcgtgtacgatccctctgagggttatcaggtggtatttaccggtgcgagttacgaggaagcggaaaattggctactagaggacgaatttgaaccggtagagggacgactttcgccagtagagatataatttccttatcttcctttccgcttttcttcgatgctatccttactaaaaaagcgatggaattggctaaaatcgctttttattggcagtctgaaggcaattaaccccaaagaagtcaaaaatactcctccagaagccagcgacgcaccagagggatagaccgaactcatgaaaaccgacacgattttctaccgactttttcaaacctttcccgatcttctgtttgagttaatcgactttcccagggaattagccaatttctatcgattttcctccgtagaggtgaaacaactatcctttcgcatcgatggagtctttctaccagaacggcaagatttaccaatttattttaccgaagttcagtttcagaatgatccggagttttatgcgcgttttttcgccgaaatttttctctatctcaaacagacgcagttaaaaaataattggcgcggggtggtgatctatccgaatcgaagggtggaaaaggataatatagagcgatatagagagctattacaagaaacaagagtacaaaggatttatctcgaggaattagccgagagtccaccagattcgctcggattagcgacgctagagttagtaagcttacccgaagcgcaagtgatcaaccggggaagggagttaatcgcgcgagtgagggaaacgggggtagaaaatcgcccacaggaacttttagaattgatagagacgattttgatttacaagttgccgcggattaatcgaaaggagatagaagctatgtttagtttaagcgagttaagacagacgcgtgtgtttcaggaggccctagaggaaggtcgccaagaaggtcgccaagaaggtcgtcaagaaggtcgccaagaaggtcgtcaagaaggtcgccaagaaggtcgccaagaaggtcgccaagaaggtcgccaagaaggtcgccaagaaggtcgccaagaaggggaaatcatcggaaaattggcttctgttcccttattattgcgagcggaggttaatccccaagaaatcgccgcttctctgggattatctctcgaacaggtcttagaagtggctcgctcgccgggagagagcgatcgctagggtattttcagaactaaaaaagcgatggaattggctaaaatcgctttttattggcagtctgaaggcaattaaccccaaaaaagtcaaaaatactcctccagaagccagcgacgcaccagagggatagaccgaactcatgaaaaccgacacgattttctaccgactttttcaaacctttcccgatcttctgtttgagttaatcgactttcccagcgaattagccgatttctatcgattttcctccgtagaggtgaaacaactatcttttcgcatcgatggagtctttctaccagaacggcaagatttaccaatttattttaccgaagttcagtttcagaatgatccggagttttatgcgcgttttttcgccgaaatttttctctatctcaaacagacgcagttaaaaaacaattggcgcggggtggtgatctatccgaatcgaagggtggaaaaggagaatatagagcgatatagagagctattacaagaaacaagagtacaaaggatttatctcgaggaattagccgagagtccaccagattcgctcggattagcgacgctagagttagtaagcttacccgaagcgcaagtgatcaaccg
[truncated: 14,426,157 more chars]
