# Supplementary material for: Bioinformatic Assessment of Factors Affecting the Correlation between Protein Abundance and Elongation Efficiency in Prokaryotes
Source: Int J Mol Sci. 2022 Oct 9;23(19):11996. doi: 10.3390/ijms231911996 (PMC9570070; doi:10.3390/ijms231911996)
Supplement: Supplementary file 1 [file ijms-23-11996-s001.zip › EloE/output_folder/Microcystis_aeruginosa_NIES-843_449447/microcystis aeruginosa nies-843_locus_tag_EEI_2.fasta]

>MAE_29190|7.506586090059999
atgagcttaaaagatagaaccgaggcaaccgccaaaaatatcgaaggtaaagttcaagaagcagtaggagatctgactggcgattccaaagctcaagcagagggcaaggaaaaacaggcagaggcaaaagttcgtcacactatcgaagatgtgaaagatgaagtcaaaaaaattattgattag
>MAE_43885|6.267334269548403
atgtctgctgtagctgaaatcttagaaaaactcaaaaccctgaccctcttagaggctgcggaattagtcaaaggtatcgaagaaaccttcggagttagtgccgccgctccaactggtggcataattatggcggcccctggggccgctcccgcggcggctgctgaagctgtggaagaacaaaccgaatttaacgtcgttctcgaagaagttcccgccgacaagaaaattgctatccttaaggtagtgcgcgaattgaccggtttaggactcaaagaagcgaaagacctagtagaagccgctcccaaagcggttaaagaaggcactaacaaagatgatgccgccgccatcaagaaaaaactggaagatgccggggcaaaagttagcgttaaatag
>MAE_58860|6.231143690123817
atggatgacgcacaaaccagtttattactgaagcgcccggtgacaattaaagtcatcgtgactccgcgctggaaagaagaagcacaacagcaattacaagcacaaatggctcaaattgacgcacaaattcaacaattagaaacccaaggccaaagagcgatcgccgaaattcagcgtcagagtctgatccccttaccccccgcggctgcccaacagattgacaatattcaaatccaagtcaatcaacaaaaaagtgagtttctcgaacaaaaaaaccagtatctgcaacaattgcaacaggtacaactcttggaactcaatcaagaagtcgcccaagcacaactagaaagctttttccgggtcgaaaaaggcgataacttagtagccaaaatgaatgtggaactcgtccttagagatggcgtcgtcgaagaaattcgcggcgaaatttaa
>MAE_26730|6.053380814391626
atgttagcagagttagccgccgccgaaatcgctaaaatcgcctttgaagctgttatcggtaaattaacggaaggagcaatggataaaggtgtagaattgtggcaaaaaattaagcaaaagttacaaaaggaacccaccgcagctcaggttttagcggcagccgaacaaactaaatccgaggcgatgattgaacagcaagtggttccttttttacaggtagaaatgctcaaagaccccaattttgcccaagaaatccaaaccctagcacaacaaattatgacaattaatcagaatcaaacagaaacaaaaactcaaattggtacacaaataaacaaagatattaaacaacaattgaacattcaagaagttaagggtaatttaaatctaggaatccctcctgaatga
>MAE_01380|5.982478049766695
atgaaattaactttaaaacccgaacaccaaaagctgatcgaagccaaactagatacagggcattatgccaatccagatgaagttattgccgaagccttacaattactcagtaaacgcgatcagtatcaacaatgggtggaagacattggccaaaaaattgatattgctgccgaacaattagatcgaagcgaagggattgatggagaaaccgcgatcgctcaactcaaagcaagacttcaaaaaaactgtgaagcttaa
>MAE_00960|5.911995554436142
atgcttaatccttctattcgtcaagaaccccgctatgaaccggccgcggttattcccctaaaaaaagacgcttccattgtcgagtggttagaaaaaaataatcgcatgattccccgggataaaatcgccgaaccggatctgactctcgaagaagatgtggaactatctgaactcatggatgtcgatgatatcggttatgatgacgacgaggatgaattagtcttagatgaagattaa
>MAE_14950|5.81037502707341
atgagtgaaggtattttcgatcgagttaaaaaagttgttgtggaacaattagaagtagagccggaaaaagttactcccgacgcaagctttgctaatgatctgcaagctgattcccttgatgtggtcgagttagtgatggctttagaggaagaatttgatattgaaattcccgacgaagcggccgaacaaattgacactgtaggcaaagctgttgaccatattagcgagaaagtaggagcaaccgcctaa
>MAE_08360|5.662342691541423
atgaccactcactttattagtgccgaaatcgacctacaggaaaccccgcaacaactgcagcaagaaatcgaaaaagaattagccaaacggggtgaacccttgcgttgggcaatcacagaagtggatagcgagaataatcaagtcaaagtcgaagcgattgtcaccactgcctcgtga
>MAE_61930|5.6475676213941215
atgggtttgtttgatcgcatgggccaagcaattcgcgcccaagtcaatagtctgattcaggaaaatcaagatcccgaaaaactgctggaaaaggcgatcttggcgatggaaggggaattgatgcaaatgcgacaagccctggcggcagccgtcgctacccagaaacgtaccgagcgccaacgacaacaacaggaaaaagcggcccaaacttggcacgaacgcgcccaattagccctacatcacggtaacgaggaactcgcccgccaagctctcagccaatggcaaacctatcaaagtcagatcgcccccctacaaacctccctgcaacaacagacggctattatacaaaagttaaagaaagaactcttgacaattgaacgcaaatatgctgagatgaaagcacaaaaaagcctttatgtggccagattgcgatcggcgagtgccagtcaaaaagcccaagaaattatgggcagtttgaacagcagtcagatgggaactattttcgagaaattagaagcaaaagtcttagaagccgaatcccaagccgatttaatccagtataaagaccccttagagcgacaattccaagatttggagggacaaaaacaaattgaagcggaattactcaagttaaaacaagaaaacttggatgggtga
>MAE_39880|5.633809872452501
atgcagatagaaattcaaggagccgatgctatcaaagttgctcaggatatcgtcgagatggaaggggtgcaaggcagctacgaagttatctccgaagtgcagaaagagggaacccttgctaccatcgccaccatcatcggcattattagcggaacaatcgccatcgctgagaaattgtaccaattaaagcgaaaaattgactctcctgaaaccccgaaaatcggacgagtgttaattgtcagccaaaacggcgatcgtctgctgctcaaagatgctaccctagagcaactacaaaaactcttagaacaagaaaaatcatga
>MAE_59180|5.6297943398302275
atggccgatctatttgtcatcgcctatgaggacgaatttaaagcagaagaagttcgtttaactttggctaaactgcaacaggaacatctcatcgagctagaagatgctgccgtagtggttaaaaacaaagatggccagattaaactcaagcaagcggtcaatttaacggcagcgggagccgctagtggcagtttctggggattattaatcggaatgctctttttatcccctttattaggggccgtcctcggtgctgctggtggtgctttgggaggtgctttaagtgatatcggtgtggatgacaattttatgcgcgaattgggagaaaccctgcagcccagtacctctgctctctttgttctcgtccaaaaagttacccccgataaagtcctcgatgaagtggccccctacggaggtaaagtgttacgcacttctttgaccaaaaccgacgaagcggaattacagaaagttctcgaccaaagaggtgttaaacccgaaaccgtttag
>MAE_50130|5.600558597368026
atgtttgatttcgatgccaccctgccagtgatggcactacaatttattcttttggcagtgatcctgaacgccgttttttataaacccctcagtaaagttttagatgaacgggcggagtatattcggcaaacagaaagcggagccaaagaacaactagccaaaaccgaagccctggtacaagagtacgaattgcaattaagttcggctcgtaaacaatcccaagagattatcgcccaagcgcaagccgaggcccaaaaactagccagcgaacgagttgccgcagcccaaaaagaagcgatcgcccgtaaggaagccgtcgccgccgaaattgcccaacagaaagaagaagcctttcgttctctagaaggacaagtggcctctctttcccgtcaaattctcgaaaaactcctcggccccgaactcgttcgctaa
>MAE_12290|5.593236429351332
atgagtatcgcattttttcaagatattatcgaatcggtagagagtctatccattgaagaccaagattatttgtttgagctaattcgtaaaagacgcattgagaaacgccgggaggagatggctaaaaatggcgaagaaaccttaaaatctttagcaatgggaacagcaaaaaaaggcagtgctgaagagataatggcttatttgttagaggatgaagaagaatga
>MAE_44040|5.545343596158168
atgtcagctgcagaactcaaaaatctagataaaaatatcgcccgtttaaaagagcaattagccaataaacgcgataccttagtgaccattgctcctgaagaaaagatgcgactaaaacagcaaatagaagatttacgcaaacaaattcgcgatttggaacgggagcaatggcaaggttcttcgttacttggtatggttcaatag
>MAE_07310|5.507636804152146
atggcgaaacgaatgcaggttatcctcaatcaaaaagtcagcaaattaggtgaaaatggcgatgtggtggaagtggcccccggttatgcgcgcaattaccttatcccccaaggtgtggccgttttagccaccaagggcgcgattaaacaggcagaatttaggaaagaaaaagagcgtcaacgtctcctcgctgaaaaacaagaagcggaaaccagaaaaactgcgatcgaaaaactcagtccctacagcatccctaaacaggtgggtgaaaacgaggccattttcggtactgtcaccagtcaagatgtggctacggttattctagaaaatgctaaattagaaatcgatcgccgtggtattaccgtccccgatatcggtcaattgggagtctataaagtacaagtcaaactccatcccgaagttagtgccgatatcgaaattaaagtaatcgcacaataa
>MAE_15470|5.482953565178765
atgaatattcaactaaaacccaatcaagaacaatttatccaaaaacagttaaaaagtggcagatttaataattcagaacaagtcatagataccgctttttacttgctagaaatcctcggtcaagattacttacaatgggtagaagaaactcgtcaaaaaattgacgttgccatagcagaattagataatggagagggattagatggagaaaaagttataaatgatatactcgaaaaatttaaaaaagcgcaacaaaaataa
>MAE_29180|5.440842518854795
atgtcacttcaacagattcgtcgcttttttgtcaccattattttaactataatgctggcaattactatagcttttgattttggaactacaaatagttgggctgcaactttacccacccaatcgcagactcaaatcgcaagcatgaatcgagccaaggcagttacgaaaaatattgaaggcaaagctcaagaagcgattggcaacatgacaggcgatcccaaagatcagatgatgggaaaagccaagcaagtcgaaagtcaggctcgtaacgcagcagaagatataaaagaccagatgaagttaaaagggcgggcaaaagcagtcacaaagaacattgaaggcaaagctcaagaagcgataggtaaagctactggcaaccgccaagatcaagttgctggaaaagctaaacaagtcgaaagccaagttcgcaatgcagtagaagatgtgaaagatacggttcaagatatactcaattaa
>MAE_47370|5.426225468561623
atgcaatttattcagactaaagccaaaatcaaagatggacaattaattatcgagcaaccccatcaagatttgccaacagacacagagattgaagttgttattattgttcccgatcaaaatgaacaagtagaatttgaacaagctcgtactaagatgcaagctgcatttaaagaagcaggtatcgacactgatgaacagattttagagcttattcgtaaagtgaagcaagaactatttcaggagcggtatgaatga
>MAE_38190|5.391898397263643
atgaaaacaatgacaccaattgagctaagacaaaaaggctatcaagcattagttaaagaattaggacaagtcgatgctattcgctttttacaagatactggatggggttttggtgactatactcaagaacgtcaacagaccttaaaaaatgtgacaagagccgatttttggcaagatattcaggagattagaagtaagcagaattaa
>MAE_50140|5.3908193543155445
atgatcatcgacacaattttattattagccacggaggcgaaggaagcggcagcagagggattcggcatcaacaccgatatcttaggaactaacctatttaacctctcaattctgctcggtttaatcatcttctacggccgcaaagttctcggacaaatcctcggagaacgtcagtcgaagattgcggaagctttagccgaagctgaaaaccggaaaaatattgccgctaccgccctcgccgaagaacagaaaaaactcgccctagcaaaacaagaggcggaaaaaattatcgataactctcgatctagagctaaagctgtcaccgccgacatcgccgcccaagccgaactcgatattcaaagaatgcgcgaaagtgccgctaaagatctctcggcggaacaggatcgcgttttagtagaattacgccaaagaattaccgctttagccttagctaatgtggaatcccagttaagcaccggcctggaagaatcggtacaacaaaccctaattgatcgcagtttggcgaacctaggaggtaaatag
>MAE_00440|5.348485473060153
atgaacactatccaactgacaccagaaatagaagatttgattgctcaacaaattaaaacaggaaaatatcaagatgatttagccgttattcaagagggattgcgtttattggcagaaagagacagaatttaccgaggaagatttgaagaattgaaacgggaagttatgattggcgttgaggaattaagacgacaggaaggaattaatgccgaagaggttttttcagaattagaagaggatttacaacaaatagaggctaagggtttcccgatgagtcagaaataa
>MAE_39750|5.334808268631264
atggcgaacttaggtgatttagtcaaaaaagcagtttatttgggcgtaggcattgctacttatgccgccgaaaaagctgaagtaaatttacaagaattaagaaatcaagcccaaaaattagccgatgaaatgatttctcgcggcgaaatgacgacagaagaagcgcgcaaatacgttgatgagttggtgaaacaggcacaacagcaaacggtggcaggtaacgaatctaatattccccatgaaccccgacggatagaaattattgaagatgaggaggacaccaaagcagccgatccaaaagtagatgaattgcggcaacaggtggaacgtcttcaggaggaattacggaaactgcaacgggattaa
>MAE_23910|5.297331736470465
atggcacaaggacaaggattcggattcggtctcggtaagattaaagaattacaagacgctttccaaaaagcgcaacaggtgcaacaaggggccaaagttctgcaagaagaactggaaaatatggaaattcccggccagagtgaaaatggcttggtgacagtctatctcagtggcaaccaagaaccccgggggattgaaatcgatccggctctcctctcccaagatctggagattgtggctgggtctattctagaagccatgaaagtcgcctatgatgcctccacggaaaccatgcgcagcaaaatggaagaactgaccagtggtttaaatatccccagtatgtaa
>MAE_60900|5.270958694607428
atggaccctatttctctgattcttgctgctttaggggctggtgcgctcgctggcgctaaggataccgcaggaacagctgttaaagatgcctatcagggtttgaagactttaattaagaagaagtttgaaggcgatgttctgggacaagcgatggtagatgccaaaccagaagaaatcaagcaagctgaaggtttgttaaaagataaaattaccaaagctggtgctgatcaagatcaggaaatcattaaagtggctcaggatttactcgatcaagtcaaagaacagcccggtggacaggagataatcaatcaaactcaaactaatacggtgagcggcgtaactgttggtggaaactttgaatttaagccagttcaagaaggcaagaagagttaa
>MAE_44020|5.260757960722676
atgaaactatttacagcaattatcgaaagagatctagagactaatctctatgttggttatgttcctggatttgtgggagcgcattcccaaggagaaaccttagatgagttgcgagaaaatttacaagaggtgattgaaatgttattagaggatgaagatatttctctggaaactgagtttattggtacacaacaaattgccgttgcttag
>MAE_43150|5.255062930235462
atgtcagttactattgaacaggatctcaaagaaattttaggttcaattaatcagaagttggataatctgcaaaaagatgttatggatattaaaatagtacaggcgagattagaggaaaaagtcgatagtttagaaaaagatattgaaggagtaaaagaagatacaaaagaattaaaaggctctcagaaaggccagatttggacgttaatcggcatcttgggaacagctttactaggaacagtcattcgctatattattctccctttttctcaatcataa
>MAE_09170|5.242288947798164
atgctaacaaaatatctaaaacaagcaatggaactggcaacctatgaagttctagaagacggtactttttatggagaaattccgggatttgagggagtatatgctaatgaaacaaccctcgaagctactaaggaacagttacaggaagttttggaaggctgggttattttaggactacgcttacagcatcagttaccgattgttgacggtatcaatctaacccctcaacaaaaaatcgcctga
>MAE_25440|5.160827590426093
atgaccgcagaaagtatgttatttaatggggcgatcgtggcgatcgttctcgtcctcgtcggattagcttggggttttctcctcctcaaaatccaaggtggagaagcggaatag
>MAE_09830|5.121777656435948
atgcaagttaaagagctaaccgttgaagaactcaaactcctcattcaagaaactgttgccgaaactatccaatctatcttactcgatcctgaccaagacaaagaagtgaaacctgaagttaagcaacaagttcttgactctctaagacggactgaaataggagaaaagggggtttcagccgaggaagtagccaaaaaattaggattaaactggtaa
>MAE_51400|5.1186409641921875
atgaaaatgaaatccttagttttgctgattctgttaaccttgactacggttttaggtgcttgtcagggaggaaaagaagccgaagaaccgaaaaacgtccctaccacggtggaatcgccgcaaaaagacgaagatagcgataaagacggagaaaagcagcaaaaagacggtgataatgaccagaataaagacgatgacgatgacgatgacgactaa
>MAE_49690|5.106890226393878
atgctagaaattaccaaaagctatgtattagacaaggatcaaaagccgattgccgttcagattcccattgctgaatttgaaaaaatcgaagaaatccttgaggattacggactgggaaaactcatcgaagaagttgaaaatgatcaaatcctagacaaagaaaaagccttacaatatttagagttgcttaaaaataaaaatgtggaaagttga
>MAE_07620|5.089831459670998
atgccgaacttaaccttaagcaatgaacaagttatcgacttattcaaacaactccccgaagaccagaaacgggaagtttataaaattctcattctcagtcagtggagacagttggaaccagtatttaatgaaggagcagaaagagctagaatcgtagccaaagaacgcggctatgattgggataccatgacggaagacgagagagaagaatttatcgatgaaatcgttcacgaaaaatag
>MAE_37320|5.087397589690333
atgaccgcagttttaccccaaaaagataatcaagctctagtttatttagttgaacctgataacaccgttaccgccaaaactgtgcaattaggtcaaattatgccgaataatcgcgtggaaattctcaccggtttacaagcgggcgatcgcattgtggtcaaaggggcagcctatctcggtgatggcgacaaaattacagcaatcagtgatcagtaa
>MAE_14100|5.061758231043659
atgagagaatccgtcatctatcaagatattttagaggaaggcgaggaaaagggactacaaaaaggacgacaagaaggattgcaagaaggcaaagaggaaaaagctcgacaaattgctctaaaaatgctatctgctggctttcctatcccagaaattgcccgatttactgatttatcccccgacgcgatcgaggaattacaaaggcagcaggacaattaa
>MAE_38260|5.058762306069627
ttggcgtttaagtcccattatgagggtttaaaagcgttgattaagaagaaatttgcagaaaaagggaaaacagatgatagtgatatcgtcgataaacatgagaaaaaaccagattcagagggggtaaaaacactgctcaaagaagagttacttgaagcaaaaattgatagagatgcagaggttattaagacagcagaatcattacttaagcaattaaaacctgaagaatttgccgcaggtaagtataatattaatgttggtgatgatattaagggaatggtgggagatggtacttttaagggaattgcaggagatattagtggtggaaatattagtcagaacattaattag
>MAE_12010|5.037648297428546
atgtttagtttaagtgatttaaaacaaactaaagtgtatcaggaagctttagaagaaggtagagaggagggccgacaagaaggtgaattagcagcaaaattagcctctattcctcgtttattggcattaggattaaactttgaacagatagcacaggctttagaattagatatcgaacaggttagacaagcaactcaaagggaatag
>MAE_37450|5.033835754407837
atggaaccagtttctctgattatcgccgccttgactgccggtgcggttgctgcggctaaagatacggcggaaaaaggcgttaaagatacatatcaaggtttgaaaaccttgattaagcgtaagtttgctaatgatgctttagcacaggcaatggtagaggcaaaaccagaggatatcaagaaagctgaaggtttgttaaaagataaaattgtcgaagcgggggttgataaagataatgaaatcactaaattagcccaagatttactagacaagctccaagaacaacccggtggacaacaaattatcacccaaaatatcagtaatgttaaatatgctgctacctctggcacgggtaatgctagtattagcggcatcaccgagcatggcacatctaaggatgactga
>MAE_01360|5.027201658962889
atgacagccaaagaacaactcctccaggaaatcgaaaccgcttccgatgaaaccattcaccaactcctcgatttcctccatcaaacccaaaccgccaaaccgaaacaacccttttggcaattcattgaagaactcaccgccgatattcccccagaagtcctagaaaccttacccaccgacggagccgaacaacacgatcattatctttatggcacaccaaaacaataa
>MAE_21910|5.014352340036876
atgagtcagcgagatgggtttacgggcggttttttagccggtgcgattgtcggtggtttagtgggcggtgttttggggacagtgttggctaatcgcggccgtcgcggtttagcagatggggataatcaagcttttttggaggagagccgcaatgggcgcttgactccagaggaaggcatggaagtggcccgccgcagtttagaagataaaattgcccagttaaatctagcgatcgatgatgtgcgtcaacagttaggagcggtacaggaaaacggtagcgatcattaa
>MAE_27250|5.014352340036876
atgagtcagcgagatgggtttacgggcggttttttagccggtgcgattgtcggtggtttagtgggcggtgttttggggacagtgttggctaatcgcggccgtcgcggtttagcagatggggataatcaagcttttttggaggagagccgcaatgggcgcttgactccagaggaaggcatggaagtggcccgccgcagtttagaagataaaattgcccagttaaatctagcgatcgatgatgtgcgtcaacagttaggagcggtacaggaaaacggtagcgatcattaa
>MAE_07930|5.011275447628627
atgactaaatatctaaacattactgaaacaggacaaaagctggttgaatggtctgagcaaatgactgacgaacctattattattaccaaagaaggtcaacccattatggttgccctgaattacgctcaaattgaatcttggttggaaactcttgatattttacaagacaaagagtttgccgaaatcctatctgaagcaattcaacaggatcaatcaggacaaagaattacttgggaagatgctaaaaaacaactcggttggtaa
>MAE_59670|4.987918280191839
atgacaactgtactaactaaggaatcctccgccatgaaacagattcgcaccacctaccaagctgaccaacaggtgaaatacctgcatctagaagcggaaatcgaggtactgctgcaacaactgcaaaacctcaagcgcaaaaaccaagagaatcaacacctaaattaa
>MAE_03410|4.986076865971366
atgtccaaaatcattgcctttaaagatgaatcccgtcgcgccctagaaagaggtgtcaacgccttggccgatgcggtaaaaatcaccctcggtccgaaaggacgcaatgtcttgttagaaaagaaatacggcgccccccagatcgttaatgacggcatcaccgtggccaaagaaatcgaattgtccgatcccctcgaaaacaccggggcgagattaattcaggaagtagcggcaaaaaccaaagatttagcgggagatggcaccactaccgccaccatcatcgcccaggctttaattaaagaaggtctgaaaaacgttaccgccggggccaatcccgtcgccttaagacgcggactggacaaaaccatcgcctatctggtggaagaaatcgctgccgtcgctaaaccgatcgctggagatgcgatcgctcaagtggccaccgtttcttccggcaacgatgaagaagtgggacaaatgatcgccaccgccatggaaaaagtcaccaccgatggcgtaatcaccgtggaagaatcgaaatccctaaccacggaattagaagtagtggaagggatgcagatcgatcgcggttatatctctccctatttcatcaccgatcaggaaagacagatcgtcgagtacgacaaccccctgatcctgattaccgataaaaaaatcagtgcgatcgctgaattagtccccgtcctcgaagccgttgctcgtcaaggtcgtcccctattaattatcgccgaagatgtggacggcgaagccttagccactctagtggtcaacaaggcccggggggtcttaaatgtcgtcgccatcaaggcccccagtttcggggaacgtcgcaaggcggttttacaagatattgccatcctcaccggtggtcgtctgatttccgaagaagtgggcttgagtcttgacacggttagcctcgatctgctagggcaagcggcaaaaatcaccctagaaaaagacaatacaattattgtcgcctccggggacagccgcaataaggccgatgtgcagaaacgtctcgcccaactgaaaaaacagttagaagaaaccgattccgaattcgataaggaaaaattacaggaacgcatcgctaaattagccggcggtgtggccgtcattaaggtcggggcagccacagaaaccgaactcaaggatcgcaaactccgcatcgaagatgccctcaatgccaccaaagccgccgtggaagaaggtatcgtcccgggcggtggtacaaccttgattcatctggcttctaaggtgaaggctttcaaagcttctctcactaacgatgaggaaaaagtcgccgccgatatcgtcgctaaagccctagaagcccccctgcgtcagttagccaacaacgccggtgtggaaggggatgtgatcgtggaaggtgtgcgcgaaaccgcttttagcgtcggttacaatgtcctcaccggcaagtacgaagacttaatcgccgccggaattatcgatccggctaaagtggtacggtcagccgttcaaaacgccgcttctatcgccggtatggtcctaactacggaagccctcgtggtcgaaaaacccgttaaagaagccgcagcccccgatatgggcggcatgggtggcatgggcggcatgggtggcatgggcggcatgggcggcatgggtatgatgtaa
>MAE_30060|4.970052491103626
atggactggagagtgttaatcgttttaacccctttgcttattgctggtggctgggctgtcttcaatatcggcgctgccgctcttagacaagctcaacagtttctcagcaaacaaagttaa
>MAE_54330|4.968378469136656
atgtacctgcctagcgactccctaattcccgatgataaaataactaaatatctcctcaaatttcgccccaaagatgacaaatcaaaatacctcgcccgcgctggctttaccctcgctaatcccgatgcactaaaaaccgccctcatccaactaattcaaaccaatcccgccatcgaagatcttaccaacgaatacggaaccttctatcgagtcgagggggaattaatcagcagtaatcaagttcccctatccgttgtcacgatttggctaaaacgaaatctagatcatcaatttcaatttatcaccctcaaacctcgaaaggaaaaataa
>MAE_15440|4.957189475696262
atgttacaattaattatagcaccaaccgccagagcgatcgagcagggaaaacaattaattccacggattagacaagaattccctaaggtcaaacaacagcaagaacttttagaattgatagagacaattttggtttataagttaccccaagtcagtagaaaggagatagaagcgatgtttagtttaagtgatttaaaacaaactaaagtgtatcaggaagctttagaagaaggccgacaagaaggtgaattagcggcaaaattagcctctattcctcgtttattggccttaggattaaactttgaacagatagcacaggctttagaattagaaatcgaacaggttagacaagcaactcaaggggaatag
>MAE_57340|4.946512434826492
atggcagttaaagaaagagttggggtagtagtcagcgacaaaatggataaaaccgtagtggtagccattgaaaaccgctctcctcaccctaaatacggcaaaatcgtcgtgaaaacccagaaatttaaagctcacgacgcagaaaatcaagccaaacaaggcgatcgagttcgcattcgtgaaacccgccccctcagtaaaaccaaacgttgggaagtggcggaaatattaaccgatagttaa
>MAE_38900|4.94597884757009
atgagtaacaaacaatacaatctaacctgggctagaataggcaatgcttcaggtttccgtctgagtgccagtttttttaaggataatccccagtttaaggaagctaaaggtgctgttgaagttatcagccctgataccttattagtccgcttacagcctcaatctgtagaacaggaggaagatgaactgatgatgagtttatttttagattttctgaccaagcaagccctattaaatcctgatgctgagttagaagcttatacggaagcgatggcagcggtcgatgaagagttgatgacaggagtagaacttgatagttaa
>MAE_50510|4.938395623265763
atgagacgcattgatgtcatcgggatcggtatagggatgtttgctgtgggcggcatcctctacattatcctacaaaaaaccggtttagatagtgcttcggcgggaatttggagtcaagcggtgttggtaggtggtgtcatcggttggatttttacctatctgtttcgagtcgccaccgataatatgacctacggccaacagcgcaaagattacgaagatgccgtctttaaaaaacgtctggaagcgatgactcccgaagaaatcgcccaaatgcagcgggagattgaagaagaaaaaactaaataa
>MAE_35960|4.927875965888646
atggctaacatcaaaatcaacgagctcaaaaacacggtgactgacgaaattatcgagcttcgcaccgatgccgccaacgacagtcaagaaagcattaccgcttttaaaactttacgtcaagtaatgggcggtcgtggtcagtggcgtccgagataa
>MAE_33630|4.92629944381593
atgttcgacactgttgacctcattttccgcaatggggtagattggaaagctttcatcgccgccttaaaagaagtacaagtgcagaatgaagatacgccgcttcagatacagagcattgccaataaaggagatggcgtgatagtggtaaaagtccaagtctcgcccgatactgataaagagaaaattcaccaagaatttaaccaaaattatcaactacaactcgcagccatcgaagcccaatataaggcacaactcaccgccaaagagacagaaattgccatctatcgccaacaaagtgttgatatgatggaaattaccaaaaccctcgccaaccgtcccatccatgtagaggcaaaagccatgagccacagtaacgacagttctccaaatatcaccatccgcgatattaataattccgccgtcaatttcggcgaaatcatcggcgatgtaaccaataccattaaccaaattgcagccgatgcttccccagaaaatgcccaacttaaagccttactgcaagaactaacccaggcgattgaaattgacagccatttagatgaagaagaaaaagccgaagccgccaatcaagtgaaaaagattgcccaagctagtcaaaatcctgatgatgccggactgcaaaagaaagcccaacgagcggttaattttctcgaaacaattgctaaagctttggaacctgccagcaaacttgcccaagcctgtcaaacagccttaccgataattttgaaaacattaggcttctga
>MAE_38170|4.925720640031937
atgatttttaacgcctacctacttaagtatcaaatgcagacacaagaatttctcagacgatttgaaaacaatgaattgcagcataccttagactttgatgaatggatgggagaagcttggatgctagaagctttactgcaagacaaagaagaaattgaggagatagaatttgttgattaa
>MAE_46590|4.922598791320031
atgtctaacgaaactgtcacctattccctagaatcagtccttaaggaaattaaagacagcatcaaagaagtcaaccagaaaatcgataccctgcaaaaagatgtcaatcagaaaatcgataccctgcaaaaagatgtcaatcagaaaatcgataccctgcaaaaagatgtcaatcagaaaatcgactcccttgaaacacggatggatgagagatttgacaaggtagaagaccggctcaccaaagtagaaatcggacaggccgaacttaagggagagttaaaaggcaatattaaagtattagacgagaaaatcgagggattaacggtacgggttggttatcaggaatttaccaaccgggggattctgatagctttggtggttgctgtcttgggaggtgctgctaaactttttggtttttttcctaatccctaa
>MAE_57890|4.916925457866094
gtgcattttcagttatcagttatcagttatcagttatcagttatcagttatcagttatcagttatcagttatcagttatcagttatcagttatcagttatcagttatcagttatcagttatcagttatcagttatcagttatcagttatcagttatcagttatcagttatcagttatcagttatcagttatcagttatcagttatcagttatcagttatcagttatcagttatcagttatcagttatcagttatcagttatcagttatcagttatcaaggaaatttcaactaaaaccccaaaaccccaactatttgagggttcaaaacagcaaaaataa
>MAE_11310|4.890276263907139
atgagcaataactacgaaactctttacattctccgtcccgatttaggggaagaagtcgttcagcaacaagtggaacgttatcggactctgattaccgaacacagcgccacagacattcaagtgaaggtgtggggtaaaaaacgtctggcctatcccatcaaaaaactcaatgatggtgtctatgtgcagatgaattatcaggccagcggcaaacaagtcgcccccatggaacgggccatgcgtttaagtgatgaggttattcgttatttaaccctaaaactcgatcgcgtggtagccccccctgccgatttatctcccttaacggaaattcccccctctcctatcaccgaagcggtggtggaagatgacggtatctccgctgaagattaa
>MAE_44650|4.882022882541402
atgactaaccccgttattcacgcctttttcctcggacgagcgatcgctgaagtgatcggtgaacagctagaagatgcgtttaccaacgctttaagcgaattaggcaaatttgatgccgaacaacgggaaaacctgcggcaattcgtcgaagaagtgcaaatgagagccgatcaagccatggaaaagggagtatatactggtacagagtccggtggttcctccagtgccgatgtgcaggaaaacatcgacgaaatgcgcgccgaaatcgcccaattgcgctcggaactaaaaaactaccagaattaa
>MAE_37580|4.875970902041982
atggcagtcgaaaaaactaactcttcctctagcttggctgaagttattgatcgtatccttgacaaaggtatcgttattgatgcctgggctcgcgtatctctggtgggcatcgaattattagcgattgaagctcgtgtagttatcgcttcggttgaaacctacctcaaatatgctgaagccgttggtctgactcaatctgcagcggttcctgcttaa
>MAE_57290|4.867233791302228
atgtctcgtattggcaaacgcccgattcctattcccaataaagtcaccgtcgatatcgatggtgctaccgtgacggtgaaaggacccaaaggaactctccagagaaccctacccaccgccgtcgccatcaataaagatggcgaaactctgctcgttacccgtcaagacgattcccgtaccgccagagaacgccacggactctgtagaactctagtagctaacatggtggaaggagtcgctaccggctttcaaaaacgcctcgatatccaaggggtgggctaccgcgcccaggcgcagggtagtaaattagttcttaatgttggttacagtaaacccgtggaaatggagatgcccgatggtgtttccgtcgccgtagagaacagcacccaagttatcgtcagtggcatcgacaaagaagccgtcggtaacaccgccgctaaaatccgcgaagttcgtccccccgaaccttataaaggaaaagggattcgctatcttggtgaagttgtccgtcgcaaagttggtaaagctggcggtaaaggcgctaaaggcggtaaaggaggtaaaaaataa
>MAE_18100|4.853251074531291
atgatcgaaaacagacaatttttaaccccagaagaatccgcagatgtggacgctgccctcttgacttctcccgaaaaattcctgactcgtttaacgatttcttccctacgcttactaaaaataatcgccgaagatacgggagtaaccctagaagaactaacccataaacaggtaatccaatggctagaaaaagatagtcaactgcgtcgggaacaggggatcgaagcggcagtgctgaaatggtaa
>MAE_39590|4.8502390803815585
atgcaagcaatccttttaagccgtgaagaagttgctcaacgtgcagagaaactgtacgaaagcagaatccgccaagaggtggaagttgaagaaaacattggcaagatggttatcattgacattgaaacaggtgactacaaagttgatgaaaatggcttacacgctgctgacttattgagcgagaaacacccccatgctcggctctttgggatcaaaattggctacaacgttgctgccgcttttggtgggggtgttatggagcgtgtagttaagtga
>MAE_21480|4.846786468377514
atgcagaaaaacaccatgaaaattagccctaacggacaaatcactattccccctgatattcaagaaaagcttgggttgttacccggtacagaaatccagctggaagtgattggggatatcttgcaaattcgcaagcctagaaccctaagccggggaaagcaactgattgccgctatccgtggcaaagcaactagccgtctaacaaccaacgacatcatgcaagcgacccgtgatactaaatccggttattaa
>MAE_46080|4.827576291903565
atggctaaatctattatctacaacgaagatgcccgtcgcgccttagaaaaaggcatggatctgctggccgaagcggtggccgtcacccttggtcccaaaggtcgtaacgtcgtcctcgaaaagaaatttggcgcaccccaaatcgtcaatgatggcatcaccatcgctaaagaaatcgaactggaagaccatatcgagaacaccggtgtggctttaattcgccaagccgcctcaaaaaccaacgatgtagcgggtgatggtactactaccgccaccgttctcgctcacgctatcgttaaagaaggtttacgcaacgtcgccgccggtgctaacccgatttctctgaaaaaaggtatcgataaagctgccgatttcctcgtcagtcaaatcgccaaacacgcgaaacccgtagaagattccaaagcgatcgcacaagtgggtgctatctctgccggtaacgatgatgaagtcggtcaaatgatcgcctcggccatggataaagtcggcaaagaaggcgtaatttccctagaagaagggaaatcgatgaccaccgaactagaaatcaccgaagggatgcgttttgacaaaggttatatctctccctactttgtcaccgacaccgaacgcatggaatgcgtttttgaggatcccgctattctgattaccgacaaaaaaatcggtttagtacaggatttggttcccattctcgaacaagttgcccgtcaaggcaaacccctagtaattatcgccgaagacatcgaaaaagaagctttggcaaccctagtggttaaccgtctgcgcggtgttcttaacgtcactgcggtgaaagctcctggatttggcgatcgcagaaaagcgatgttagaagatatcgccgttttaaccggtggtcaagtaatcagcgaagatgcgggtttaaaactggaaaccaccaaaattgacagcttaggtacggcccgtcgtatcaccatgaacaaagataccaccaccatcgtcgccgaaggaaacgacgtggcagtgaaaacccgttgtgagcaaattcgccgtcaaatcgaggaaaccgattcttcctacgataaagaaaaactgcaagaacgtctggctaaattagccgggggtgtggcagtgattaaagtcggtgccgctacggaaacggaaatgaaagaccgcaaattgcgcctagaagacgcaattaacgccactaaagcagccgtagaagaaggtatcgtccccgggggtggtactactttagctcacctcgctccccaattggaaacttgggctaaagaaaccctccagcatgaagaattaaccggtgctttaatcgtttctcgtgcgatttctgcccccttaaaacggatcgctgaaaatgccggccaaaacggtgcagttattgccgaacgggtgaaagagaagccctttaatgtcggttataatgccgctaccggtgagttctccgatatgtttgaggcgggtatcgttgaccccgctaaagtgactcgttctgccctacaaaatgccgcttcgatcgccggtatggttttaactaccgagtgtattgttgtggataaaccggaaaaagaaaaatccgctcctcctgccggcggtggtgacttcgactattaa
>MAE_57690|4.826505196328401
atggcaactacatcagaagacgtatggcgaatcttagccgaattagcgactgctcaagccgaattgactgctgctcaaaaagaaactgacaaacaactcaaggaaactgacctactattgaaggaagtcagtcaacaacagaaggaaaacgcccaacaaatcaaggaaactgaccgacaacagcagaaaactgacaaacaactcaaagaactgggcaaacaaattgggggactcggagccaaattcggcagctttaccgaaggacttgctctcccctcaatggaaacgattctcagacaacgctttggtatggaagttgttagtcccagtgtgcgagtcagtaaaaatggacaacacctagaaattgatgtccttgcctataccaatggtgagctaaataccgcctatatcgttgaggttaaaagtcatgccaaagaggaatctattacacaattaaaaagtattttacaacggtttcgtagctttttctctgaacacaaagataaaaaactctatggcatattagcggcggttgatttatcaccaggattacgggaaaaaattctccaagaagggttttatgtggctcggattcatgaccaagtatttgaattagatattcccgataattttcaacctcaaacctattaa
>MAE_57595|4.814973802126449
atgatcaaattacgtctaaaacgctttggtaaaaaacgcgaagccagttatcgtatcgttgcggccgttagcaccagtcgtcgcgatggtcgtcccctagaggagttaggattttacaatccccgcaccgatgaagtgcgtctcgatgaagaagggattatccgacgcttacaacaaggagcgcaaccaacggacaccgtacgcagcattctcaccaaacagaaaattttcgagaaaatcaatgcctag
>MAE_03510|4.811662553702966
ttgagtcaagctaatcaggtggatagtgtgagaaatcagggtttaaccgcacccgaattaaatactgtagttttcctcgatgctggtgttaccgattatcaaagtctccaagctggggtaattccagaagtcgccacggttattctctctcccaatcaagacggaatcgaacaaatatccgcttttttaccacaaaatccccagattaccaccattcacccctattattaa
>MAE_57710|4.787604827574162
atggcaactacatcagaagacgtatggcgactcttagccgaattagcgactgctcaagctgaattaactgctgctcaaaaagaaactgacaaacaactgaaggaagttagtcaacaacagaaggaaaacgcccaacaacagaaggaaaccgagcgacgacaacaggaaaccgaccgacaactcagagaattaggtaaacaaattgggggactcggagccaaattcggcagctttaccgaaggacttgctctcccctcaatggaaacgattctcagacaacgctttggcatggaagtggttagtcccagtgtgcgagtcagtaaagatggacaacacctagaaattgatgtccttgcctataccaatggtgagctaaatactgcctatatcgttgaggttaaaagtcatgccagagaagagtctattacacaattaaaaagtattttgcaacggtttcgccgcttttttcctgaacacaaagacaaaaaactctatggcatactagcatcggttgacttatcgaacgaattacgcgaaaaaattctgcaagaagggttttatgtggctcggattcatgaccaagtatttgaactcgatattcctgataattttcaacctcaaatctattaa
>MAE_28220|4.785531608453321
atgggcaatctatttgatgatgtcagtcgctttcttgaaacccaactggaagaatttctcagaagtcatccccaattagaattacaggcactggtagaacaactgcgcgaacaggagcgcgatactgctaaactgattagcgccctagaaaatgagcgtcaacgtctcgaacagcaaattttggccactgcccaagatatccaaacttggcacgctagaattgataaggctaaggctgctggacggcaggacttgctgaaggctgctagtgaacgcgaggcggccctatttcgtcagggtaatcaactttggggacggatggaaggggtgaaaaaacgtctgagtcaatcccaagagttactgcaacaggtccaacaacgtcgtcaagaagtgcaaattaaagccgaaaaagcccctaaaaatcagtcccgtgactgggaaaccactttttgggatcaaccccaagaatcggactatcagcgctcgaactacgataatctcgatctaaaatttaaagaatgggaaatggaagaagaattgaaaaaattaaagcgagaaatgggacgataa
>MAE_37600|4.78258509676655
atggcagtcgaaaaaaccaactcttcctctagcttagctgaagttatcgatcgtatccttgataaaggtatcgttattgatgcttgggctcgcgtctctctcgtcggaatcgaattattagcgattgaagctcgtgtagttatcgcttctgttgaaacctacctcaaatatgctgaagcagttggtctgactcaatcggcggcggttcctgcttaa
>MAE_61700|4.78191795497325
atgaatatcattgacgctttaaatctcaaaaaaccccaagattacccttctagagaagcctatcagcaagacgttgtcaaagcggtacaggtcttaatgcgtttaggtattatggatagtccctcggccgatttaaccgcttccctagactctatccttgagaaattacaagaggatgaactggctatctacggtagaaaacgcagtaaacaagaaattatcgccgatttaaagcaagttaatagtgaaattgtcgaactcgatcgagaaatagctgacttagaatggcaaattgccctcaaaaaagctgaaatatctgttaatgaaacatcttag
>MAE_02050|4.765939266051831
atgcagataaaagacatgactccccaagagttacaaagtttaatccgtaatacagtagatgatactctagatgagtacttcggtgatccggataagggaaaacaagttaaagaatcttttcaacaaaagttattagaaatcaaacaaaaaagattacaaggaagagcgactattaccgcagctgaggtggataaaagatatgggatagaaccttaa
>MAE_11390|4.762966206843522
atgggtttaagtgatgaggttattcgttatttaaccctaaaactcgatcgcgtggtggccccccctgccgatttatctcccttaacggaaattccgccctctcctatcaccgaagcggtggtggaagatgacggtatctccgcggaagattaa
>MAE_37410|4.760755800968634
atgaatattcaactcgtggaatctctagttaaggcaattaaatccttgtccctagaagaacaagaattgttaggaaaaaaactcaaagatcacccctcttgggaaattgcattagaacgaattgacgcaactcgaaaagccatttatgaacgtcgtcagggaaacccatttaaaaccgatgttactgaaattattcatcaaatgagagaagaaagagatcggcaattgatggaagaaattgtgagtgaatag
>MAE_32210|4.760362893300752
atgtctattgtttttcaattttttctcattgccttagttttattttccttgctgatggtgattggtgtccccgttgcctatgcttccccccaaaactgggatcaatcgaaaccccttctctatgtgggttcggcaatttgggcgattttagtcgttgccgtcgctattttaaactttttagtgatttag
>MAE_56130|4.751010959912656
atgcaaaacccaattaacctcaccattgaacgctttcaagaaaacggccaagattactatgtcgccaccagtcccgatatacaaggacttgtcgctgaagctgatacaatagatgccgtcattgatattgccaaagacttaattcccatcctattagaattggaaacaaaggagtgtgaataa
>MAE_38250|4.7509834070165295
atgtcaattactgttgaggtagaacttaaagattttctaattcaaatcaatcaaaagttagacaatcttcaaaaagatgttactgatattaagattgaacttagtgaagttaaaggtgaaattaagcgtctggaggtaaaaattgatggtgtcgagaagcgtctggaggaaaaaattgatggtgtcgagaagcgtctggaggaaaaaattgatggtgtcgagaagcgtctggaggaaaaaattgatggtattgagaagcgtctagagggaaaaaatgatggcgtggaaaagcgcttagagaatcaagagtttgtcagtcgagggattttagtcgctttaattgtaacgattttaggcggtttggctaaattgtttggtttagtaggaagtccttaa
>MAE_09730|4.737399016337664
atgacctttaccgaagaatttgaagatcgggaattagaggaatttgacgagtatcctatcgctttcgggataacttttactccccgcaatagtggcatcgctgccgctgtgctaggtttacttggctctttctatctgctttttaactgggtgatgcccgcttataataccttgcaacagttgcaaaacgatgcagctggcaaacaacaacaggtagatcaacaaaaaagcggtctcggagccgcagaattccccaaaatcgagagtcagttgcaacaagaaaaagctattaaacagcaaatactctcgctttttgcgaaagaaaaggacttaagcactattctcttagatattagtaatatctttaagtctcgcaatgttaagctgattagtttccaaccccaaggactagaaccagtggtggtttccgatggttccctcggtagcgcggttaataataagctcaaacgtcaaactcttaacgtcaagatcgaagggaactatgctaacactcaagaggtgattcgggatttagaaagattacagccgctcattttgctaaacagtctcaatacccagatggaaaaggaaggatcggcggttaaagtagttagtaccggcaacaataaagccactatcgttccccaaggcgataaacccgttactaccacctttattctcaatgtgattattcctctcagtgctgaagaattggcgaaattagcaccgccaccccccgccgaaggtcaaccccccgccgaaggtcaaccccccgctagtccgccccaataa
>MAE_28120|4.731425510475081
atggataaaaccagcttgatcgataaagtgcaacaaatggccaataaacgggattatttactgcaattgcgcgataaacccgacattgggggtctgagattagatgttaatcaagctcttgaggagttggatgaattactcgatgagtttcaagcaacttttcctgaagaaaaacttagttaa
>MAE_09000|4.731105837558907
atgaatacagaccaaaaagaacaactagatcaacatttaaaagccattgctcaaattctagtcgataataccccagaagaacaactacgtagctttgagggcattgaaaccgccctgcgagaccattggctgactacattgggtcctgccataggcaatttttttttgaatcagcaacaggaacccaagcagggcgaaccaaaagcgtaa
>MAE_34660|4.731105837558907
atgaatacagaccaaaaagaacaactagatcaacatttaaaagccattgctcaaattctagtcgataataccccagaagaacaactacgtagctttgagggcattgaaaccgccctgcgagaccattggctgactacattgggtcctgccataggcaatttttttttgaatcagcaacaggaacccaagcagggcgaaccaaaagcgtaa
>MAE_48490|4.731105837558907
atgaatacagaccaaaaagaacaactagatcaacatttaaaagccattgctcaaattctagtcgataataccccagaagaacaactacgtagctttgagggcattgaaaccgccctgcgagaccattggctgactacattgggtcctgccataggcaatttttttttgaatcagcaacaggaacccaagcagggcgaaccaaaagcgtaa
>MAE_50970|4.731105837558907
atgaatacagaccaaaaagaacaactagatcaacatttaaaagccattgctcaaattctagtcgataataccccagaagaacaactacgtagctttgagggcattgaaaccgccctgcgagaccattggctgactacattgggtcctgccataggcaatttttttttgaatcagcaacaggaacccaagcagggcgaaccaaaagcgtaa
>MAE_46580|4.729559067639792
atgtctaacgaaactgtcacctattccctagaatcagtccttaaggaaattaaagacagcatcaaagaagtcaaccagaaaatcgataccctgcaaaaagatgtcaatcagaaaatcgataccctgcaaaaagatgtcaatcagaaaatcgataccctgcaaaaagatgtcaatcagaaaatcgactcccttgaaacacggatggatgagagatttgacaaggtagaagaccggctaaccaaagtagaaatcggacaggccgaacttaagggagagttaaaaggcgatattaaagtattagacgagaaaatcgagggattaacggtacgggttggttatcaggagttcaccaaccgggggattctgatagctttggtggttgctgtcttgggaggtgccgctaaactttttggttttttccccaatccctaa
>MAE_14230|4.726834398821191
atgcccaccgcaaaaaccaaccaaactcaatcacagcccaccctcaatgccgatatggtgcgtacctatctgcacgaaattgggcgagttcccctcctaactcacgaacaagaaattatttacggcaaacaagtccaacggatgatgagcctgttagaaacgaaagaagcactatcgaagcaattaggacgggaaccagatcgcttggagtgggcggattcggtgaatttaagcgaaaatgaactggatcgcgccttgaaaaccggcgatcgagctaaacggaaaatgattgaagctaacctccgcttggtggttgcgatcgccaaaaaatatcaaaagcggaacatggaattcctagatctaattcaagagggtagtctgggattagaaagaggtgtagagaaatttgatcccaccaaaggttataaattttctacctatgcttactggtggattcgacaagcaattactcgtgcgatcgctcaacaggcccgcaccattcgtttacccatccatatcaccgaaaaactgaataaaatcaaaagaacccagcgcgaactcgcccaaaaactggggagaagtgccactcctgccgagattgccctggaattagagctagaacccgctcaaatccgcgaatatctcagtatggcccgtcaacccatctcccttgatgtgcgcgtcggcgataaccaagatacggaattgtcggaattattagaagatagcggagtgtctcccgataccttcatcacccaagaattattacggcaagacttagccaatctcctggccgaattaactccccaacaacgggaagtgattactctccgtttcggtttaaccgatggcaaagagttatccctagccaaaattggtcagagaatgaacatcagtcgggaacgagtgcgacaattagaacaccaggccctggctcatttacgccgtcgccgggccaacgtcaaggaatatattgtcgctagttag
>MAE_00940|4.719859702029787
atgacagtcagttccgaatcaaagtttattttaaaagtattgtggttagatcagaacgtagcgatcgctgtggatcaggtggtcggcaaaggaactagccccctcaccgcttattttttctggccgcgcaatgatgcttggcaacaactgcaagaggagttagaagcaaaacactggattgatgagtccgatcgcgttgatgttctcaacaaagccacagaagtaattaatttttggcaagagttacgcaatcaaggccgacaaatccccatggccgatgcacagttaaaattccccgaagttgtgtttagtggtagcaattaa
>MAE_33875|4.718077280396526
atgacagaaaccgccaattttaccctcgaacaaggtttagaacgctaccaacagggagaaagcgccgccagtttattgccggaatttaaacaattaagcgatcgcactccgaaaaatgccgccgtttggtcttgtttggcttggttatatatgctcaccgataaaccggaattagccctaaaagccgcccaaaaagccgtaaaactcgataaagtttccccgcaaaaccggatcaatttggttttggctatgttagaaaccaaaaccgccggagtcagagaacatatcgaactggtgcaacaattagttagtttaaacaaagaagttcgccaagaagtggatgaaaatatcgccgatggtttggctagaaaacccgattggaaaagtttagaacgcatcaaagcttggttaaatgaataa
>MAE_22730|4.706511137360107
atggaacagtgcgaactcactgatgaagtcgaagcgatagtcgaaggtaaaaaaattattctgagtgctaaaaagaaggtgagagaggggtgggctgaattatttgatgacgaaccgctcgaagcagagttacaggattggttaggagtggaaaacgagttcgagcaagaaaatctatggtag
>MAE_29100|4.706022733427153
atgctgcccatccccaccacctatactagctatacccaagcacaggaacattttcttcaggttttagaacaagtagaactgggaaactcgatcgttattgtccaacgtcagggtcatcatgatgtggccttgattgctgctgacgaattatccgctttattagaagaagtttatcttttgcgctctccagctaacgctcaacgactttttcagtccttaaattggtcacaagaaagattatctcagacagctgccaccacttctctagaagaattacgtcaagaattggagaccgagattgagcaagaaaaagccgcagaagtctga
>MAE_15690|4.704044682736105
atgacagccgccactgaaaaagatttaaaaagattggaggatttaattatcggcattgccaacggacaaaaagcgatcgaaaaccgactaaccaccatggaaaaccgactaaccaccatagaaaacggacagaagaatttagagttagggcagtcggaaattaaaggcgatatccgaaccctagacgcgaagatagagggtttaagcgatcgagttaaagtcaaagagaacgcggcgggaaaaaccaccgatctcgccgaaaaagtcggagaattgaaaaactggaaacagatcggggtagtggtgatcaccgcttcgctcagttcgatcctcagtggtgttacgggtggggtaatcggttggctaatccgagcggcgaaagttaatccctaa
>MAE_04680|4.699278713977559
atgtttaactggttccgtcgtcagaaagtccaacccgaacaagaacaaacaccccccgcacccgtagaggacacccccagcgaggcaaccccgacgactagcgaggcaaccagtcaggaagagtatttagattgggccaaaaaagcctttaaaaatattcaagagaaaaaagccacggccgaggccgtcgtgagcgaaacccctgaaacatccattgctgaaacggaacctccgcaagagcaagaaccagttaaagaagaagaaaccgaggataatacccccgcatggctgaaaaaatctgatcgcctcgaaattcttaaagaaaccgccatcgaaacccccacagaaccagatgaagattttatctggtcggccaaagttttagccaatcagggacgacaagcagaggacgtttcggaagaagaaatcacctggttaaaaaaattgcgtcagggtttgggcaaaacgcgccgcagcttggttaatcagcttaaggccgtggtcggtcagggtcccctcaatcaagacgcggtggaggaaatcgaagctttattgcttcaggccgatgtgggggtagatgccaccgattatattatcactaccctccaaaataagctaaaacaggaagctctgccccccgaaaaagcgatcgaatatctcaaagaaattatccgcgagattttagatgcacctttagccaattatagcaaccccggttttgagccagaaaaaggcaaattaaatatctggatgctcacaggagttaacggagtgggtaaaacgacgactatcggcaaattagcccatttatctaaacaatctggctatagctgtatgatcgccgctgccgacacctttcgcgctgctgccgtggaacaggtgaaagtttggggagagcgatcgcaagtcgaagtaattgccaacccgggcaaaaataccgacccggccgccgtggtgtacgatggcatcgaagccgctaaatccagggagatagaattactcttagtagatacggcgggaagattgcagaataaaaagaacttaatggcagaattaagcaaaattcgccgcattatcgacaaaaaagccgagagtgctgtggtggaatcgcttctagttctcgatgccactttaggacaaaacgggctgcgacaggcagaggttttctcggaagctgcccaattaagcggcgtgatcctgactaaaatcgatggtacagctaaagggggtgttgcccttgccgtagcgcgtcagcttaacctaccgattcgctttgttggcgctggggaaggaatcgaggatctgcggcccttttccagttacgaattcgtggaagctttactgagtggcgattaa
>MAE_62700|4.677833006795149
atgaaagttattcaggaaaagcttcctgccagtcagataggtttagaaattgaaattcccgccgaaaccacgaaaaacacccacgagcaagtggtcaagaatttagcgaagtcggttaatatacccggttttcgccccggcaaggttccccgtcagatccttctgcaaagattgggaactaaggcggtaaaagcggcggtaattgaggaattaattgaaaattgcctcgaatctgccctgaaacaggaggggatcgagtccctgggcaatccacagctattgtctaagtttgaggatttgatcgctgcctatgaaccgggtaaagctttgactttttcagtttccctggatgtggccccgacaattattctcggagattacgaaaatctgagcgttactgccgaagaaaccgtttatgatcccgaatccgtggaaaattggtttaaagagcgtcaagaacagttagcaacattggttcccgtggaagatcgcggggcgcagctgggagatgtggcgatcgttgattatcggggcaaatccgccgaaactggcgaggatatcccggatattgacggcgaagatctgcgggtggatatggaagcaggacgctttatcgagggtatggtggaaggaattatcggcatgaaaccggaagaagtcaaagagatgactttgactttcccggaagattatcccaaagaagatgtggcagcaaaagcggtaatctttacaattacgatgaaagagttaaaagcgaaggaattaccggagcttgacgacgattttgcccaagaagtcagcgatcaggaaacaatcgccgaattaagagcaagtttagagaaacgtttccaagaacaagcggagaaggaaaccaaagaaagcattgatgacgctttaaccaaggaattagtcaagggtgcgactttagatttaccggagacgctgatcgaaaaggaagtgacgcatattttgacccaaagcttcatgcagttccaacaaatgggtctagatgtcaaccagttgtttacaaaagataatattcccaaaatgcgggaaaacgcccgtcccgatgcgatcgaaagtctgaaagagactctggtggtgcaggaattggctaaagtcgcgggcattgaagtcagtcccgaagcggtagcggaaaaaatcgctaatatcatgtcccaattgtccgatcgcgacatagatatgcagcgtctggaacaggtgatcactgaagaaatgctggcggaaaacaccctggaatggctgaaagaaaaagctactatcaccctcgtccccaaaggttccctagaggaagaaacaagcgaggaggaggaaacggaagaaaccttggcagccgccgcagtggaagtgttggcagccgaggaagaaccgtaa
>MAE_60090|4.677184173861477
atggggttggttactgtgctaggagatgcgattgctcagtacggaattgaagcggttctgaatgctttttacactgagcgaagtaaaaaagaatccctggaaacacttttggctgaaattgatgctttacctctgactgatgacctgaaattaaaaaccaaaaaacacttgactgaccatcaagaacagacagtaaagcagcaagaaacggtaactgagccaactcctgaaagtcctcaaacagttgttattgaaaatgaaccagttattgaaaatgaaccagttattgaaaatgaaccagttattgaaaatgaaccagttattgaaaatgaaccggttgttgttgaagttgaaaatgtttaa
>MAE_46250|4.676193355084888
atggaatttttagcacccttgctgttgatagcgggcattctggggttaaatggctttaaaatcgatcgagaataccagcgtggtgttatctttcgtctagggcgttatcaagacaccaaaggccccggactgtactggatcattcccctagttgaccaaaaaatgcagctggatattcgcaccaaaaccgtcgatatcgccccgcaagaaactgtcaccgccgataatgtcacaattaaggttaatgcggttctctactatcgcattatcgatcctagcaaagcgattaataaagtcgaatcctaccccgcggccgtttatcaagcggccatgaccactttaagaaatgtagttggtcaaaatcatctcgatgatgtcttgcaaaaacgagacaaaatcaatcaagcggtccaacaaattgtcgatgaaattagcgaaccctggggcattgatatcgaacgggtggagatgaaagatgtggaaattcccactggtatgcagcgagctatggccaaggaagcggaagcattgcgagaaaaacgggcccgtttgattaaagctgccgcagaacaggaagcctccctaaaattagcggaagcttcccaattaatcatggaaaaccccgccgctttggaattacgccgcctacaaatgttaacggaaattggagcggaaaataacaccagtaccgtgattatgctcccctctgatatcttaaatcttgctcaaaaattaaccgaaaaaccatcacaaaatggctcaattgtcaatagccaaaaaggttaa
>MAE_55790|4.675306302895484
atgcctaaaaccacagatgccgtaaaaatcattcaccaaatgattgcagacgatcccacaatcaaagaacaaattgccctagaatccctcaactcagaaatcgcacaattgatttatgacgctcgtatgaatgctggattaactcaacaacaactagccgacctaatccatgttgagcaatccgttattgaagatctagaagacgctgactatcaagacaatcccctaataatgctacaaaaaattgccactgcccttaatcaacgagtcaaaatgagccttgttagtagcttgtag
>MAE_16420|4.672791624312572
atggatgaacaacgcgcccaagcttatgttaatttaattgaacagttactcgcttgtactgagggtgaggaacccaatatcctgcaagctaatcaggaattgattgaccccgaatttttgcagatgatggaaaactatgcaacagggttagaataa
>MAE_15040|4.66770523749665
atgaaaaaatttgcaatcagcacctccttgcagttaggactccttttgatggtagccatgttagccgccggcttcggtagcggttgggtagcctatcaattgggaatcgcctccctgaagggagtcagtcaaccggatatcaaccctgctaaaaagtttaccaacgatcgcaccagttatggtcgcaatcaaacttttatccccgtgaaagaagaagaggtgctgaaaagagtgagagtttatatgcaacaacagaaaaaccaaccgcaatcaaaggatgaaaccaaaggatag
>MAE_36570|4.667236893933974
atggaaactgcaacaattttgggtattttgatcgctgccgctgtggtggggattaccgttttagctcttgataccgcttttggaccgccagctgcagaattaagcgatccttttgaagatcacgaagattaa
>MAE_57680|4.6621289926859975
atgacgactacatcagaagacgtatggcgaatcctagccgaattagcaactgctcaagccgaattaactgctgctcaaaaagaaactgacaaacaactcaaggaagtcagtcaacaacagaaagaaaacgctcaacaactcaaggaaactgacaaacaactgaaggagactgacctactattgaaggaagttagtcaacaacagaaggaaaacgcccaacaacagaagaaaactgacaaacaactcaaagaattaggacagcaaattgggggactcggggcaaaattcggcagctttaccgaaggacttgcccttccctcaatggaaacgattctcaggcaacgctttggtatggaagttgttagtcccagtgtgcgagtcagtaaaaatggacaacacctagaaattgatgtccttgcctataccaatggtgagctaaataccgcctatatcgttgaggttaaaagtcatgccaaagaggaatctattacacaattaaaaagtattttacaacggtttcgtagctttttctctgaacacaaagataaaaaactctatggcatattagcggcggttgatttatcaccaggattacgggaaaaaattctccaagaagggttttatgtggctcggattcatgaccaagtatttgaattagatattcccgataattttcaacctcaaatctattaa
>MAE_37960|4.652767295583691
atgaaattagctgaactgagaaaacaaggatatcaagctttagttgactctttaggggtggtgggaatgctccgcttcctgcaacaattggaagtcggccatggcgattacaccgccgagcgacaccagtggttagatgaactgaccctcgccgattttcagagctacgttcaacaaaagaaaagtatcaatggtggggagttagggggttag
>MAE_28540|4.644324004565032
atggaattaatttctggatttattgatacttatctcaatctaaatcctgccgaagagatacaattccaagaagagattagcacatttagtcaacccgtacaggagggagttatgcaaattaccaccagttggatgcgtcaaggtatcgaacaaggtatcgaacaaggtattgaacgcggtattgaacgcggtattgaacgcggtatcgaacgggaaaagacattgattcttcgtcaacttaaacgaaagttaggggagattaatcctttattagaaactcaaattatggagttaagtattgatgatgtcgaagcattaggagaagctttattcgacttctctgcggttgaagatttaatcaattggttaaatactttaactgcctag
>MAE_07740|4.644234894021031
atgaattatcccatcccgactacccccgaagaaattgccgccctccgacagcgccccgtggacgaggagatgatcgctgccgtgattgcgggaatcattagaatggcccgcgcccagggtcaatctctcgatgatctgactgaagaaattctcgcagaagacccgattttagatcaagtgcaacgacgttggttaagtcagcttttgactaatgcttggcaaaatttagctgaatgggtgtaa
>MAE_18810|4.64205967772881
gtgaactacagagttattattccgaaacccattcaaaaacaactaaacaacttacccaaacaacaacgcgaacgcttaattactgccattagactacttactgatacacctcgtcctagcggagtcaagaaactcaaaggatatgatgaaacctaccgaattagaatcggggattatcgcatcatttacaaaattcaagatcaagaaatgctgattatcatattgagtagcattcatcgaaaagatgcttattga
>MAE_61350|4.63344849417949
atggtcgcctattatggacgcttacaaaaaggagaaggacgcagtgaagctttacgacaaattcaactaggaatgctcaagggtgagaagcaaaaacatcctttttattgggccagttttattctctctggtgatgcaacttcgatgcaatttgactga
>MAE_61360|4.633013472671647
atgaatgaactaaaaggaatcagtatcaataaactgattgaatatctttccaccaacactttagccgaatttaatgcctatactagatttaaggaaatggcagctaatggcaacccagaagaaggattgaaaatcttggctaaatttgataagtag
>MAE_20410|4.623281914386709
atgactaaaacagcagaaaccctcaaaatagaacttgctcaactttctgtgcaagatcgcgctgaactggcttactttctcatccattccttagatgaaggtgtagatgacaatgttttagaggcttgggatagagaattaactcaaagattagccgaaatttatgctagaacagccaagggtgaaccatcggataaagtattattggaattacgagagaaatattcgtga
>MAE_31830|4.618859088533389
atggacataactgctaaaattgaagaactggcacaaaaatatgagatacctccccaactgctcaaggaagccatggctttagaagtagaaaaaattactctaaaaaatcggcagctatcacctaaaattgtcaaacttatcgaaaaatataccgactcctcacaatcataa
>MAE_20470|4.618390726660744
atgagatactggcaaaaatacagtaaatttctctatatacccgccctatttctgggtagtgccggcctaaccgtggggttaatctccggtcaatggtcatccctctctctggggttattaattgccggggctattctgtttctagggtggctgttgttattagtaatcacttccaaagacttttggcaaaaaagaagtacccgcaccggcactcaaaccctcattactactattattgtcctcggtgttatcggtttaattaactttctcgccctccgttatccctatcgagttgatttaaccgaaaaccaaatctttagtttatccccccaaaccgaaagactattaaccaatctgtcaaaaccagtcaaagtctggattttttcaacccggggaatcagtggcaacgaacaggaacttttagccaattatcaacgcaaaaatccccaatttcagtacgagatagttaacccggagaaaaaacccaatatcgctcaagaatttaaaaaactagctaatgataatctgtccagagtctatctacagtatggtgaaaaaaaacaacccctgaaaactattagtgaacaggaaaatctcaccgaagcgaaactgagtaacgccatcgaaaccgctaaaactaatcgcactttaaccgcttactttctgcaaggtcatggagaaaatgccctcaaagaacctcaagggggtttaggacaagcagtcaatagtttagaagcaaaaggttatcaagtaaaaccacttaatctagtagaacgttccaccattcccagtaatgccgatgtcattattattgccagtcccaaaagaaaaatatttccccaggaagtcaccgctttaaaaaactatcttgagcaagggggcaaaattttattaatgattgacccccaaaccgaaaccggattagaacccttattaaccgcttggggtgtgaaactagataatcggattattattgatgcttccggtgccggggaaatcatcggactaggaccagctagtcccattattaccaattacggtaatcatcccattactcgcgattttgctaacggtatttctatctttccctttgctcgtcccatcgctaccgttcccgtggaaggaatcgaagccatatctttaatgattactaatgataaaatgtgggctgagagtgatttaaatgatcagaatctccagtttaaccctgaaaaagatttagccggcccctttgatctaggagttgctctgacgggaaaaaaaggtaaattaatcgtgattggtaatgccagctttgccagcgatggactgtttgaacaacagttaaacggagatatatttttaaattctgtgcagtggttagccagtggtgaaacagccaccttatctatccgggctaaggaaccagaaaatagaagaatcaatttaaatcccctgcaagctaacgctattttttggatagcgatggtagtgatgcctttagtaggatttaccctagctggattgacttggtggcaacgtcgttaa
>MAE_26710|4.614235034620404
atgtctaacgaaaccgttacttatagtcttgaatccgtcctcaaggaaatcaaagacagcatcaaggaagttaaccaaaaaatcgataccttccaacaggatgttaaccagaaatttgacagcctacagaaggattttaaccagaaatttgataaaatcgacgaacggctaactaagctagaggtaggacaggcaaaactaactgagaaagtcgatgggatggatagaagactagaaaaggtggaaggaacccaaaaaaatcaagtttggacgttaattattcttttaggaggagcgatcggcacagcagcgtggcgctctttcttttctggcaatccttag
>MAE_11340|4.612279556922566
atgggtttaagttatgaggtgattctttatttaaccctaaaactcgatcgcgtggtggctcccccggccaatttatctcccttaacggaaattccgccctctcctatcaccgaagcggtggtggaagatgacggtatctccgctgaaaattaa
>MAE_37970|4.602171756099677
ttgcccctactccgtacctcccaactgggttttaagttttatgatgccttacatctggcttttgcggaagcggggggcgctgatattttcctgaccaccgatgacagactgctgcgaaaagctcaacaatatagagattcaattaacgtaacggtagagaatcccgtgatttggttgatcgcgactttacaggaggatggcaatgaaattagctga
>MAE_31180|4.600348111605024
atggaacaagcgggaattgaaatcgccgaagatgccatccaattagctcgttttcgccgtaccgatgcggccctcggacgggctaagttagcggtgcagttagccccccatctctatcaaacttggtttattctcggtagtttatatctgcaagacgatcaggtgcaactcggtatcgaggcattaaatcaatctttgtcccttgctcccgccgatgcccacgctaatattaaattttccctcggtagtgcctattttcagaatcaagattaccagtctgctattgcccagattgaagcgggtttgcaaatgaaacccgatatctcccccgctctttttgatctgggtaattcctatctcaagttagaacaatatcctgcggcgattgcagcttacgaaaaagctgttagtcaagataaaaatttttggccggctattaataatattggtttagttaaatacgaacagggtgataaggaagcagcccttaaagattggcgcaccgctttgaaaatcgatcctaaacagccggaacctcagttagctattgcggtggccgtttatagtcaaggtaaaactgaggagggcatcaaattagctcaggccgctctcactagcgatagtcgttatgtcagtctggaatttttagaggaaaatctctggggtcaacgtcttctgcaagatacggagaaaatgtttaatcatcccaaaatgaaagattttatcgctcgtttaccacaaccaaccccagaagcggaggaagaaaattaa
>MAE_61940|4.595295556377707
atgggtttattcgatcgccttagccgagttgtccgagctaacctcaatgatatggtgagcaaggctgaagatccagaaaaaatgctggaacaagctgtcagtgatatgcaagaggatctagtacaggtacgtcaagcggtcgctagagcgatcgccgaacagcgacaaacggaacaaaaatacagcaaagaccagtcagaagccaataaatgggaacaaagagccaaattagccctttctaaaggggatgaaactctcgccagggaagctcttaaacgcaagaaagatttcacggaaaccgccgccattctcaaaaatcaactggatcagcaaacggtacaggtagatagtctgagaaaaaacttgattgcgctcgaaagtaagatttctgaggcaaaaaccaagaaaaatatgttagtagctcgctccagagccgcaaaagctaacgaagaaatccaaaaaaccctcggcagtatcgataccagtagttccatgtccgcttttgagcgcatggaagaaaaagttgtgcagatagaagcccgtagtcaagcgatcggtgaattgggtggcatcgacatggaacgtcaattcgctgcactagaatcgggtagcgatgtggaggatgaattagcaatgctgaaagcacaaatgtccgggggagcattaccgggtacagcttctagtcaacccactttaccccaagcaaccaccgtcagggattcggcagtggatgcggaattagaggaattgcgatcgaagttgaaagaactgtaa
>MAE_02440|4.595165434764322
atgatttccaccctaacccttgaagaaatcaaaaccctagtctatcaacttcccctctcagaacaaatttctctcttagaagacctcgaagacaagctagaaaccctcaccctcatgaaactagcagaaacaggctttccagaatggaacgacccagaggaagatatttacaatgtccaaccctaa
>MAE_37590|4.59508355218508
atggcagtcgaaaaaaccaactcttcctctagcttagctgaagttatcgatcgtatccttgacaaaggtatcgttattgatgcttgggctcgcgtatctctcgtcggaatcgaattattagcgattgaagctcgtgtagttatcgcttctgttgaaacctacctcaaatatgctgaagctgttggtctgactcaatctgcagcagttcctgcttaa
>MAE_46570|4.593769475661804
atgtctaacgaaactgtaacttattccctagaatcggtccttaaggaaattaaagacagcatcaaggaagtcaatcagaaaatggacaccttgcaaagagatgtaaatgatttaaaggtaggacaagctaaactaactgagaaagtcgaagggatggataaaagactagaaaaagtagaaaatgagcaatacactctagttaaggctatttctgacctacagggttttcgaggtctgattgtccctatccttatcggtgccatgagtgccgctatcggtgcaattatcaccgttgctatcagaattcttttcctcggtaacaatccctaa
>MAE_08120|4.591834749918455
atgaatattgaacaagccgttatcgaaaacttgcgaaaacttcctttagaaaaacaacaagaagtcttaaacttcagccaatttctaactcagagaacttcgccaaaaattgcagagatgacctcccacgaaaaagcagaagattggctaaaatttctggaaagtcaacccaaggatacccccggattacccgatgaagccttagggcgtgaaactatctatgactaa
>MAE_39950|4.5855541974137015
atgctcaacgaattaatttatgaaggattaggtttaagtgctgttttcggaggactattcctctggtcgcgctctggtctcgtcagcaaaaataccgcccttttagccgcacaagcgcaattacagcaaagtagctcagatttgttggctcaagtcaagggtttagacgtggcgcaatcagagttaaaagacgaaaatcagcagctgcacgccaaaataattcacatagaacaacattccgcccaattacagcacaaagctacggatttagaaaattctctccagtccctccagcaagctgtccatataggtgagggtgaaatcgaacacctgaaaaccaccgctaaggaaatagaagcggagaaagctggtctgatggagcaattagagggagaaaaagcccaaattactagcctagaggcacagattcaaactttagagcagcaaaaaggtgaaattaaccgtcaatttgatttgaccaaaaaacagaccacctctctctatagtcaaattcagaccctagaacaggataaaactctcttacagcaagagctagaaaaagccgaggaattaagggcaaaagtggccgatttagagtataaaaaccaagaattaagcgatttagccgctcaaattcccagcttgcaaggtcaaattcaaaccttagaacagaatctggctcaccaaacagaacattatgagcgaggacagcaagaaatagccagcttacagggtcaaattaccgggttagaacaggaaaaaaagtctctcagcgaagatttagccgcaagtcaaactcgatcgctctctttaggccaagaatgcgacaatttaactataaaactccaagaaaccgtcgctcaagtgacagccataaccgccgaaaaggacagtctcggtgctcatctcgaagcagctaaactggagttacaagctttagcggcccagaaaggggaattatcggcagaattaagcactgctgccgaaaaaattgctaatttagaagggcaattacaggaattaacccagttaccgcaacaattggccgattctcaggcaacaattgctaatttagaagggcaattacaggaattaacccagttaccgcaacaattggctgattctcaggcaaaaattgctgatttagaagggcaattacaggaattaacccagttaccgcaacaattggctgattctcaggcaacaattgctaatttagaagggcaattacaggaattaacccagttaccgcaacagctagaaacctatcgggaaaacatttctaatttagagattcaactacaccagttaagttccgaaaaagaccaattagaaaccacaacttcccgtcatatcgaggaattaagccaacaaaatcgccaactaactcaagatttagaagcccaaaaaacggtagctaaagctttagataaggaaaaaattaagtttgagggtgagttagcaactaagcaaaaagaaatcgccgctttagtggttaaaattcaaaacctacaacaagaaagagacgatttctctcgacaaactgctcccattattactaatgaaccagaagcaattattagtgaaactcctgtagtagaagagccggaaaccaccccggtgattgccgaggaaactccggtagtagcagcagaaaaaatcctggttgccgatacgagtttagaagtgcaacccgcagcggagatagtccaaacgagtcaagaatccgccgaaaataccctaaggggaaaaagcgtagttatactaggaaccttcagcaaaatcagtcgcgagaaagcgaaatcattgattattaatgtcggtggtactgttaccagttcccccagtgcgaacactgattatattctcctcggtaaagcccccggtgagaaactcaaaaaggctcaaaaattaggcataaaaaccctttcagaagcccaatttctgcaaatggtagaatcctaa
>MAE_53440|4.575811692439643
atgatagccgtcaaaatcgccgttgttagcgctctcgttttagttgtggtcaaattcgtcgcttctgttctaggcaaaggcaatatacccctacttaatcaggctgtcaccgtgattttaagcctttttatcggttttgagttgattcaactaggacaagcggtgattgaaaagattaattaa
>MAE_60730|4.573861747485554
atgaaactcttagatgtggttgctttattagaagacttaccccaattgggattatatcgcgggcaagtgggaacaattgtagaagtctatgagccaaatgtttttgaagttgaatttagcgatacttctggccttgcttatgctatcgaaatcttacaagaaaatcaattaatgttattacatcattctcccttagaatccccaaaattaaccgctaagtag
>MAE_18240|4.572197992367585
atgcaactcactcccgaacaatacaaagaaaaaatgcagcgccgcaaggtcatccaagaggaacgtttagccgaaaaaatcgctgaaaaaggtttaattatcgttaataccggcgatggcaagggaaaaaccacggcagccctcggtatggttttacgttccctcggtcatggttacaaagtggcggtggtacaatttatcaaaggtgcttgggaacctgccgaacaaaagatttttagtgtttggggggaacaaatcgagttttatgctatgggggaaggtttcacctgggaaactcaagatagagaaagagatatagagaaagcccaagaagcatggcaaaaagccctaacttttctcgaaaatccccaatataagttaattttactcgatgagatcaatatcgcccttaaattcggctatctggatattcaggaaattatcgctggtttagcccgaaaacccgctaattctcacgttattctcactggtagaggagctttacccgaattaatcgagatagcggatttagtcacggaaatgaagttaattaaacatccctttcgtcaacagggagtaaaagcgcaacccggcatcgaattttaa
>MAE_56180|4.568922119527372
atgagtaccaccatcaatcttcaaatcacttttgaatctctaaccgaagccattaaatcccttgacttaacgcaaaaacaacaattattagaaatactagaacaacaaatttttcaagcagaagaaacttcctatcaagacgacgaggaaaccttagcagaacttcaacaagttcgggatgaatatcaatcaggcgactatgtgacccttgaacaatacttgagcaaggattaa
>MAE_20580|4.566469147303492
atgacaactaaagacttatacgaacaagactatcctgcttggttagaagaaacggccaaacaactgcgacaaagacagacagatgtattagattgggaacatctcggagaagaaatcgaagcattggggaacgaacagagacataaagtgcgatcgccgatcttgtag
>MAE_01345|4.565944019050449
atgaaaagcgtcacctcaagtaaattacaaaataacctagaccaactgctcgatgaaatcctcaacacaggaaaacccctagaaattgatcgcaacggcaaacgattaatcattagtcccgttgaaaccgtagataaattacaaaaattaatttatcgtcctcaagccattattggcgatcccgatgatcttgtacaaatcagttgggaacaggagataaaccttgatttaccttga
>MAE_50150|4.562960486353826
atgcagggaagtttaatcagttcagaaatcgccgaaccctacgcccaagcattactttccgtcgcccaaagcagcggacaattagaagcgatcggcggcgaaattaaatccctcttagaattgttggaaaatgctcccgatctaagagcttttattggcaatcccgtcatcaaagaagaagctaaaaaagccgttctttcccaagtaatggggagcagtgccaatccctatttaactaacttcatgatgttattagtcgataaacgtcggattcaatttttagaacccgtttgtcaacaatatctcaccctggctagagtgctgactaacaccgttttagcggaagtttcctcggccaccgaattgaacgatagccaaaaacaaatcgtcatcgacaaagtgaaaaccctgaccggggcaaatgtggtcgaactgaaaaccaaagttgatggcagcctcatcggtggtgtggtgatcaaagtcggttcccaagtctttgatgccagcattcgcggtcaactacaacgcctcagcctctccctgcgctaa
>MAE_23890|4.560578195509583
atgttgcaaaagttacgccaacgttacccccaagttgccctgattagcgagttagttcaaatcgatcacggcaagtatattgtgaaagcgatcgtcgaaattgagggaaaaacggtcgttacaggtttagctgcggcagatacggtggaaatcgccgaagatagagccagagaacgggctttactgcttttagaggctgaaagcacccccgatctccagcttgtggaaaaagtcagccccaataatatttctctaccagaagatttacctaaacccgtcgctagtgccaaaaaatcgaccaaaacgcctaaagtcactgaaatacctcgtcctgaagctaaaattgaaccggaattacctcaagttaaggatattcccccagctaaaattgaaccggaattacctcaagttaaggatattaccccagctaaaattgaaccggaattaccccaagttaaggatattcccccagctaaaattgaaccagaattaccccaagttaaggatattcctttaccggaaccagagcctttattattagaaatggaaaccgataattactccttattatcagaattgccagaagaagcgagtttaaccgaagaagaacccccagaaccggaaccagttgttgttattcccgaagaaatcgattattcagttcttaaaactaaaattgatgtggagatgaaacgattagcttggaccacagaaaaaggtcgggaatacctgatttctacctatggcaaaaagtcccgtttactgctaactaatgaggagttattagaattctataactacttatctagtatcagtgcctaa
>MAE_26700|4.555670858603443
atgtctaacgaaaccgttacttatagtcttgaatccgtcctcaaggaaatcaaagacagcatcaaggaagttaaccaaaaaatcgataccttccaacaggatgttaaccagaaatttgacagcctacagaaggattttaaccagaaatttgataccttgcaacaggattttaaccagaaatttgacagcctacagaaggattttaaccagaaatttgacagcctacagaaggattttaaccagaaatttgagaaaatcgacgaacggctaactaagctagaggtgggacaggcaaaactaactgagaaagtcgatgggatggatagaagactagaaaaggtggaaggaacccaaaaaaatcaagtttggacgttaattattcttttaggaggggccatcggcacggcagcgtggcgctctttcttttctggcaatccttag
>MAE_38780|4.553013672304778
atgtctaacgaaaccgtaacttattcccttgaaacggtcctcaaggaaatcaaagacagcatcaaggaagtcaaccacaaagctgatagaatcgagcaacgtctgacaaaattagaaatcggacaggcagaacttaaaggagaaattaaagctttagatgagcgactaagcacaaaaattgacggattgaccgctagagttgcctatcaagagtttactaatcgaggcattttgatcgcccttgttgttgctattttaggaggagcagctaaactttttggatttattggcaacccctag
>MAE_11070|4.55176954420695
atgccgaaatttgttatctggggtagttattgtgaaaacgtgctggaaaaacgcgcaccctatcgtcaagcgcatctagagggattaaatcaacagaaagaacggggaattctcattactatcggaccaacggcagatttaagccaagttttcggaatttatcaggcagccagcgagtcagaagtgcgagaattaatcgaagcggacccctactggcaaaatggtatctggacagagtaccaagtcaaagaatggattcaagctatctaa
>MAE_09550|4.547589257679226
atggcagctacaattaagaaaggagctttagtccgcgtggtgacgggaaacctagaaaatagcctcgaagccctagccagcgatcgccgtttacccagttatatgttcaactcgacagcagaagtcttggatgtaaaagatgattacgctttgattaaattctatgttcctacccccagtgtgtggctaaagctcgaacaactggaacccgtctga
>MAE_55960|4.535760823727291
atgaatagcaagacagaaatcactattcaagttcctttagaaattgctagatattacgctaaaattaaacccaatgaccgagcaaacatagaaaacaaattaactgaaactattcaattagaattagaaaaatatcgtcaaaaagcagcggcaagattatcaccaattatggatcaagctagtgatgaagcagaagctaaaggattaactacagatattttagcgtctattttagaacaaattgagagttaa
>MAE_46730|4.533158548874885
atgatctttattatcccgattattcttggtgcggctgccttagttactgctggtgtgggagttagtgcgggtgctaatggtgtctccaagctacaaaaggcggaaaaaattggcaaaagtgccgaacaaagatataaaaaagccaataaatctctagaaaaaaagtttcaagctacccaaaaatttgcggaagaatacggtcaactgcaaattaatgtcaaaatcaacactatcggcagatttgttaagtttgttcgacgaattgatcaaagaaatagtcaaagaattggtcaaaattactccccatcccatcaacgcttcttagaagggtttgagggattttctgcccaacaattcaaggaatttaaagcagaagtgttagacgcacaaagtttggctgtggggagtttaaaagtagtgggagtcgcttcggcagccagtcagggaaccctaggattaattggtcttttcggtactgctagtacaggaacagcaattagtggacttagtggggcagctgcttggaatgctaccttagcatggttaggaggtggttctttagctgccggtggtggtggcatggctttgggaacagtggttttaggaggtattaccgtcggacctgctttaatgattggtggttttgtcttaggaggagaaggcaaaaaagccctaagtaaagctatcgaatacgccaaggaagtgaataataaaatagctcagttagataaaagtaagagttttttaggacaagttcagcgcagaattaaggagttacaatacctcgttaatagtctgaatagtagagctattcagagtttaaccgaactggagtcacgagctaattttaatcctcatctagaggaagacgtggccaagtttcgggaggtactacttttaattaaagcttcatcggaaatcatgaaactgcctatcctagacgaaaaggggaaattaaccaaagcaacggaaaatctcggagaaaagtaccgccatctcttagaaaaataa
>MAE_47330|4.532828376281226
atgaacattgaacaagttatcattaaaaacctaagaaaacttcccttagaaaaacaacaagaagtgttatccttcaccgaatctctcacctcaagaatttccctcccttccccagattatagtctcactccccaggaaaaagctcaaaaatggcagaaagtaatcgctaaacttcctaaaacaagtgcgaatttacctgatgaagctttacaccgtgacactatgtatgaagactaa
>MAE_26680|4.531014036652138
atgtctaacgaaaccgttacttatagtcttgaatccgtcctcaaggaaatcaaagacagcatcaaggaagttaaccaaaaaatcgataccttccaacaggatgttaaccagaaatttgacagcctacagaaggattttaaccagaaatttgacagcctacagaaagatgttaaccagaaatttgacagcctacagaaggattttaaccagaaatttgacaaaatcgacgaacggctaactaagctagaggtaggacaggcaaaactaactgagaaagtcgatgggatggatagaagactagaaaagctggaaggaacccaaaaaaatcaagtttggacgttaattattcttttaggaggggccatcggcacggcagcgtggcgctctttcttttctggtaatccttag
>MAE_33530|4.530549615602463
atgaatattattgtaaccggtcaggtaaaaagaatcgaaataggcacgggaacttgggcattaattgctgataacggtcaaacctacgaattaatggaacctcccgccgaattaacccaaaaaaaggcaaaagtgacagttataggtcaaattcgctcagatgtgatgactctggccatgatcggaccggttttacaagtgatctcctttcaatccttgccatga
>MAE_20050|4.52658067751129
atgaagcgtttatctggtttattgcaatttatgctcggttttgtcatgggagtggcgattttggtcggtggggctactgctgtcgcctatatgcttctctccggtatgaattctaatcctcctaaacccgtctttaccgaggagaaaaaagaggaaactaaggaggaaaaaaccgccgtcaaaccttctcccatccctactactcccgtccaagaacaaccccaagctgaggtgaaagagtctcccacagctgcaccagcaccaaaagcttccccgaaacccagtcccgaagcaagaaaaagagaagccacatccgagggttatcaagcgcgggtgacatggcaaagcggtttaagtctgcgctctcaacctaccagtgaatcgactcgtctcggcggtctggattataatactaaagtcagtgtggtgggaaccagcagcgatggccaatggcagcgcatacgtctgtccgatggtcgcgaaggttggattaaagcgggtaatatttccagagtccagtaa
>MAE_46210|4.521893384253738
atggtggtgccaactttaggtttattgaaaaataataattctaatttcccccaaggcaatcaacccgggcaagaggcaactattcctcccgaaaaattagaagaaatggtcaaaggttacgagaaaattctcgaacgtgaaccagataaccccactgctttgcaaggactggcccaagctcgcttacagttaaaagattttatcggagccagagaacctttagaaaagttatatcaaaaatatcccgacaatctggaagttatgctagttctttatggaacaagattacaaactcaagacgtttctggagctaaaagtatcctagaaaaattagtcaaaaactatccccaagaaccgaagtttaaagaagaattaactcgcttaaatcaagcgattgcggcagcttctaaacagcgacctccagagactaaaaagtaa
>MAE_53030|4.517877170723844
atggcaactacatccgaagacgtatggcgactcttagccgaattaactgccgctcaaaaagaaactgaccgacaactcaaggaaactgaccgacaacttaaggaagttagtcaacaacagaaggagactgacctactattgaaggaagttagtcagcaacagaaggaaaacgcgcaacaacagaagaaaactgacaaacaactcaaagaattaggacagcaaattgggggactcggtgccaaattcggcagctttaccgaaggacttgcccttccctcaatggaaacgattctcagacaacgctttggtatggaagttatcagtcccagtgtgcgagtcagtaaagaaggacaacacctagaaattgatgttcttgcctataccaatggtgagctaaatattgcctatatcgtcgaggttaaaagtcatgccagagaggagtctattacacaattaaaaagtattttgcaacggtttcgccgcttttttcctgaacacaaagataaaaaactctatggcatattagcggcggttcatgtatccccggaattacgggaaaaaattctgcaagaagggttttatgtggctcggattcatgaccaagtatttgaattagatattcccgataattttcaacctcaaacctattaa
>MAE_48200|4.515497402601711
atgaaattgttaaaaaaattaaccccaaaggccttgattttttggctgatcggtgataaggcaggaaattctctcgttgcgatctggaattggttgtggggtattcccatcgaatccggcggaaaaattgccgtagaatcggccaaagaatccctagaattgatgcaaaaatccctagcggaattgacagaatcggtggcgaaagtagtagcggcccagcaatcggctcaagcacaatacgaggcaaaaaaacaggaacacacaaactacttgcagcaggctgtcaccgctcaaaaaaaaggtcttcaagaagcggcaagacttgctatggttaaggttatctccctagaaaaaattctacccgccatgaaagatcgggttgataatgccgaaaaagtggtcattgctgctaaggaaaaacttcgtaaagagcaggaaaaaatcgagcattataagttagaaatgagcaacttaaaagcgattagttccatgaatgaggctttaggtaaaataaacgaatttgatagtagtctcaacctcaatacctcccgcgatcgctttgaggatgccaatgaagcgattaacgaccgttatcgaaaagaaaacgcctatagtgaattaagcgagaactatagcgagaaattagctcaagaaatcgatttcttaagccttgatgacgaaattaaccgccgtttagccgaattcaatcagcaaagttaa
>MAE_08010|4.504734870401512
atgagttacgcaattattgagaccggtggcaaacagattcgggtggaacccggtcgctattacgatatcgaacttcttcccgtcgatgaacaaagtacccataccatcgacaaagtgctattaatccatgatgaggatgatattagcatcggtcaaccctttatcgaaggggccaccgtcgaaggcactgtcatacaacatcgtcggggcaaaaaagttattgtttataaaatgcgcccgaaaaagaaaacccgtaaaaaacgcggtcatcgtcaagaaattacccgttttatgattgattcaatcaattataacggtaaaaccctagtcgccactgctgctacctccagcgctgaagttgtggaagatagtagcgatgaagaagaataa
>MAE_59630|4.503142460494321
atgatcacagagaatagtcgcttacgttcagaatttttaaatacacaggttatcactcgcaatacaggcaaaaaactcggcgttgttaaagatatccttgtagatatcgatcaacgagaagtggttgccctgggactccgcgataatatcctctccttgtcgggaatgcctcaatatatgtatttatcgagcatcagtcagacaggagacgtggttctcgttgaagatgataacgtcttggaatccgtcgatatcgatgcttatactcccttaatcggtagtgaagtgatcacggaaaccggcgaacctttaggcaaagtccgcgattatcaatttgatcccctcagtggtcaattacattccattgtcatcgcttccctgggattgcctcttatccccgaacaattgatcagtacctacgaaattgccattgaagaagtggttagcagcggtccgaatcgcttaattgtctttgaaggggccgaagaacgtctcacgcaggttagtgtgggggttttggaacgtttgggtattggtcgtcccccctgggaaagagaagaggaagaagcttattatactcccgctgctcgtccggaaaatcagttaggtacgggcattcccctccgcactcccgttgaggccgctaaacccgttgaagaacgctggagtgaggatgaatgggaaaaagaacccctgcgtgccactcccccaccgcaaaaacgggccgaagctcgttattatgaggaagaatacgaggaagaagaagataactggggagaagctcgctcagaacgcgcagaaagcttttctcgtcctcagtacgacgattacgaagataaggccgaggatgatatgtgggatgatgacgtggaaccagattacaatcccccccgcatcaatatcaccgagaagaaaaaggaaagaatccccgaatacgaagacggttaa
>MAE_55030|4.500201922949686
atgcgccgacaactacaggataaatactcggaagaactagcaaaagatatccgacaattcgaggagaaagtgtataaaaatgcggaaactatcggacagaaatatcccgaaattgctgaactttttgaaagtaaacccaccgacatcgcccaactccagaaaaatatcgctcctgataccctcgttattcaacccgttctcttaggcaataaagccaccttattccttattaccagagacaaactaaccgttatccaaagcgatgcaaaagccgatgattttaatcaacttgtcagtcaataccgtacccaattagccgactataaaaatgccgactacctcgttactggtagtaaattatacgagattttaatccgtcccattgagtcccaaatcgccaccagttccccgaaaaatatcgccatcatcgctaccggacaactgcgctatattccctttgaaactctctacgataagaaaaatgaccaagttctcctagaaaaatatccaatttattatttaactcgcatctccacatctaagctaaacggcttttacttcggatcaccgatatag
>MAE_62440|4.497974939627763
atgaataacaaaataatcttaacatttataggcttgacttttttagcaagttgtgctgatagtaaacagtttcaatgtcaaaaaatctatcggattgccaacgaagtggcccaagaaaccaaatccttaaccaacggtcaagggagagaaattgaccaaaaaagttggctattagccgccgataaaatcgaacaggccgcagaaaatatgaaaaaattagaagtgaaggataccgaactagagaaatataaaatcgccttcgctcaagtttacgaagattatgccactgccactcgtgaaataattcaagttatcgaaactcgcaataaaaacggagcaaaattagcacaggaaaaggtaagaaaagccggccaattagaaaaagaaactggcgaagcttttaatacctattgtcaagcacagtaa
>MAE_24360|4.495297371652322
atgaattatctcattgccgtgttagctgatcgcatagaagcagaagaagctgccgttgccctcgaaaaagcgggaattccccaatctcaagtgaccattctcggtcgcggctataaaagtgccgatgagttcggtttgatcgatcccttccaacaggccaaaaaacgggctactctcatggctttttggctaattcccttcggttttgccggtggctacctttttaacctgattacgggattgcatacctttgattgggccggagaaccgggcaatcatattgttggcggcattgctggggcgattgggggggcgatgggcagtattttcgtcggtggtggcgtgggtttatcgtccggcagtggcgatgcacttccctatcgcaatcgtctcggtgccggaaaatatattattgtcgtgcagggttccgaaaacttgaaaaatcaagcgactcttatcctccgtcaatttaaccccgaaaatctgcaaggatacgccctagaacagtga
>MAE_53020|4.492693274892028
atggcaaccacatccgaagacgtatggcgactcttagccgaattaactgccgctcaaaaagaaactgacaaacaactcaaggaagtcagtcaacaacagaaggagactgaactactattgaaggaagttagtcaacaacagaaggaaaacgcccaacaacagaagaaaactgacaaacaactcaaagaactgggcaaacaaattgggggacttggtgccaaattcggcagctttaccgaaggacttgcccttccctcaatggaaacgattctcagacaacgctttggtatggaagttatcagtcccagtgtgcgagtcagtaaagaaggacaacacctagaaattgatgttcttgcctataccaatggtgagctaaatattgcctatatcgttgaggttaaaagtcatgttagacaggaagatattactcaattaaaaagtattttgcaacggtttcgccgcttttttcctgaacacaaagataaaaaactctatggcatattagcggcggttgatttatccccggaattacgggaaaaaattttgcaagaagggctttatgtggctcggattcatgaccaagtatttgaattagatattcccgataattttcaacctcaaacctattaa
>MAE_44110|4.4861796493250266
atgagtaaggttaaattatttgatgatattcaactaacggaagatattcccttaaccgatggcggaattgcgcctatcggtacagttggagcaattgtagaagttctgaaaaatggggaggcttatctagtagaattatttgggaattgggttaaatatgatgaacaaggaaattttgtctcaaccactcaagcagaaaaagaagcatttatggagacaattggcgtagaaattgtttatcctaatcaattagtgttagctgttcccgctaaagagattatgcaagttacggcttag
>MAE_57780|4.476523230878816
atggacatcaataaagttggacttcgagaaaccttagaagcattgcgggttgaactcagtaaatctattttagcctctgagggtgagcagattcgctttgaagtgggtgaaattgaattagaggttcaatttgtggttgagcagtcgaaagaaggcaaaggtgggctgaaattttgggtagtagaaatgggtgggggtgtcaccaataaagatacgataacccatagaattaaaattccccttaaacccattgggaaagatggaggacctatcaagacaggaagtgatgatattcccgattag
>MAE_01450|4.473070383706215
atgccgaagaaaaaatatattgtagagctaacagactccgaaagaactgaactcgagcagctaaccaagaaaggaaaaatagcagcttacaaaatgaaccatgccagaatactacttttagcagacgtcaatcaacaggaaggtggttggactgactcgaaaattagtgaagccttaaatgttgctcaagccaccattgagagagtacgacaaagatttgtcgagtcaggaattgaatcatcattaactcgaaaaaagcaagaacatcgccgtgccaaaattatcgatggggaaaaggaagcagatctgattgccatcgcttgtagtgaaacaccaacgggacgagcaaaatggacacttcaaatgctggcagataaaatggtcgaacttgaatatgtggaaaaaatatcacgagaaaccatcagaaaaaccttaaaaaaaatgaattga
>MAE_20930|4.473070383706215
atgccgaagaaaaaatatattgtagagctaacagactccgaaagaactgaactcgagcagctaaccaagaaaggaaaaatagcagcttacaaaatgaaccatgccagaatactacttttagcagacgtcaatcaacaggaaggtggttggactgactcgaaaattagtgaagccttaaatgttgctcaagccaccattgagagagtacgacaaagatttgtcgagtcaggaattgaatcatcattaactcgaaaaaagcaagaacatcgccgtgccaaaattatcgatggggaaaaggaagcagatctgattgccatcgcttgtagtgaaacaccaacgggacgagcaaaatggacacttcaaatgctggcagataaaatggtcgaacttgaatatgtggaaaaaatatcacgagaaaccatcagaaaaaccttaaaaaaaatgaattga
>MAE_57720|4.470792546467002
atgcgctatcaagttcgactcaaacaaagcgaagaaggttatgcaatttggtgtcccagtttacccggatgttggtcacagggagacactgaagcagaagctatagaaaatatcaaagaagcgatacaagactatttagagacaattgaagagttaaacaaagatgcggaagtgcgttatgtagaagtagaataa
>MAE_26750|4.465686837066967
atgactactctattgcaaaaagcattcacagaaatccagaaactgccagagcatcttcaagatgaacttgctcaacaattgctggaagatattgaaggtgaattaaaatggcagaaaagcctttccaacgaggatatggaattgggagctttaataacaatggcacaggaagctctgatagaagaacaagaggggagaacagaagataaaggctttggggaagaatga
>MAE_40460|4.459885800058023
atgatcgtcgtgagtgacacctcacccattaccaacctagccgccgttaaccagttaacccttttgcatcaactctatggaacaattatcattcctcaagccgtttatgacgaaatggcgagtttaggctacgccgtacctggcacgattgaaatcatgaccttatcttggatagaaacacggcccgtcacccagcaaaaccaagttaatcaactactcaataaattagaccgaggagaatcagaagggattattttagcgctataa
>MAE_39190|4.458212589723498
gtgataaggggggataagaccttggactccgctaacgcgcagaaaattctcggctatttcatcgaagaagcaaaagaacacctggaaactttggaacaggggattttagacttaggcaatctcgtgaacaatactgaacagatgaacgagatgtttcgtgccgcccattccatcaaggggggggcggccatgttaggttatagcagtatccaaaaaactgctcaccgtcttgaggatgctttcaaaatactgaaagaaaatcccctacaagtggatcaaaaattagaatctttgttcctcaagggttatgatctgcttcagatattgatcgataagctgcccggtccattaggtttgcaagccgaggaagctaacgctatcgttaaaaaaggtgaaccgacttttgccgaattacagtcccatcttaactatcttctcgaccaaaaaaaatctaccccagctattgcggcaacctcttctatctccatcagcgtcagagatatcctcaaacagatgttacaactgttcaaacaggaagaaaccagtgcttcccgtcagcaattagaaaaattaattttatctctgtctcaattggcttcagaacagcaaaagtggcaatatttagttaaaaatgcccaatcagccctggctaaccccaaacattcctaccgcactctcgccccggttattattaaagaattaaaacaagctagtgatttattggaatggggtcgcggggaagaaatcaccgtcagtcaagaattgcagttattagccaccgccaaattaccacaaatcctgatcaccctagaaccggaattagtagctagtaccctgctgcaaatgtttaatcgccaacaggtctcgcaactggtacagttattacaaatgagacgttga
>MAE_00730|4.445071228276101
atgtatctactcctagaagtggccagtggcaaattccccgtttattttgtggcagtttatgtggtcggttttctcgctgctgtcaccatcggttcgatcgcttggtacaattctaaacgcccggtcggttgggaagatgcccaaagacccgatattgtccccgaagtgaagacagaggtggattctgattctcaatcctag
>MAE_17430|4.437447924238491
atgagcgagactatttttagcaaaattatccgtaaagaaattcctgcctcgatcgtttatgaagatgatctggttctcgcttttcgagatgttaatccccaagcacccacccatatcctcattatccccaaaaaaccgattccgaaactagaggaagccagcgacagcgatcgcgatttattggggcatttgttactaactgttaaaaaggtggccgccgaagctaaattaagtcaaggttatcgcgtggtgatcaataatggggaacatgggggtcaaaccgtcgatcatcttcatgtccatctcttaggcgatcgcctaatggcttggcctccgggttaa
>MAE_30180|4.437199164301272
gtgatagataaaagacgcactactcgcgatctcccccaaattaacgaaagaatccgctttcccgaaatccgcgttatcgatagcgacggctctcaactaggaattattactcctgccgaagctttacgcgtggccgaagaaaaggaacttgatctcgtcctcgtcagtgaaacggcaagtcctcccgtttgccggattatggactatggtaagtacaagtttgaacaggagaaaaaagcgcgtgaagccaagaaaaaacagcatacagccgatataaaagaagttaaaatgcgctataaaatcgatgagcatgactacaacgtgcgagtcaaccaagcgcaacgttttttaaaagcgggagataaggtaaaagcgacgattaccttccgaggccgggaaattcaacactctaacctagcggaagaattactggcgcgcatggccaaagatttacaggatgtggctgaggtacagcaagcgccaaaaaaagaaggtcgtaacatgatgatgatgttatcgccgaaaaaataa
>MAE_56070|4.434722989305467
atggcttccttaattgcccaatatcggcaaattattgaaaaaacattccaagattatgccgacttcctcgacaccgatcgccaaatccaaatcgaattagtcctagatcaaacccgcgatcgctatttattggttgaaacaggttggcaaaatggttatcgaatctacggaaccctattacatattgatattattgatcaaaaaatttggattcaacacgacggaactgaggatggtattgccgatgaattagtagctgcgggaatccctcaaaaccagattattttagcctttaaatcccctgaaattagaccctatacaggctttgctgtcgcttaa
>MAE_38840|4.4328990609289
atgaatgacctgatcgataaacttctagcatggcgcggttcgggcaaaagtggcgaccaagctaaaaaacgcttaaaacttattctggcccatgatcgcgccgatcttagtcccgaacttcttagtatgatgcgtcaagaaatcttagaagtggtcggtcgttatcttgatatcgacaccgaggaaaccgagttactcttagaaagtgaccaacggactacagccctgattgctaattttccgattcgtcggatcaaacgccgtcctttaaccgagaaattgccatga
>MAE_30210|4.427305870557421
atggagataggaatggctcaccaattatctccagatacagctatgaaattaacctatcgcagcattgcttacgacaaaaatcccactgccaccgttgcttccagtccgctgattttaggctatcgtggtgttccctatttaaaaaaccgtggtgtcgttcaaaccattcagaaacaggtagccgttacctatcgcggtcaagcctataatatcactcagtctttagcttctttgcccatgtaa
>MAE_56150|4.423828477010378
atgataaaactaactttaaacgaagcccaaagtcaactacctgacctccttaaagctgcctcaaaaggtgaacaagttattatccagaatcatgaaggtcaagactttcaactcatttctcttcctactactgttaaacatccccaatatggaagcgcaaaaggcatcgttaaaatgcttgacaattttgatgatcccatcgaagaatttgaggaatatatgccatga
>MAE_15800|4.417217766194524
atggatagtcaggatattgctcgctatattgaagaaactaacggtatttctaagccttggctgttggtgcaattgcgtctcaaaaaactgcaagaacgtcgcgctagtctttcccaacaggaatatatccaagaattggatgatattcagcaagacttaatgaaattgggcgaatggtggcgaggaatcgagtcagaagtctttaaaccctaa
>MAE_61760|4.415987164982271
atgattttgccaggtagtaccgttcgagtcaccaatcccgatgatacctactataaatttgaaggtttagcccagcgtttaagcgatgggaaagtggccgttctttttgaggggggcaactgggataagttagttacctttaatctctcggaattagaagaagtaattattgcccccgctaaaggcaaaaaataa
>MAE_61120|4.415055865609782
atgacttctaccctcttgcctggctttcctgctgttgacgatgttttgttcaattttgctcaatctgatggcttgagtcaagctaatcgggtggatagtgtgagaaatcagcgtttaaccgcacccgaattaaatactgtagtcttcctcgatgctggtgttaccgattatcaaaccctacaagctggggtaattccagaagtcgccaccgttattctctctcccaatcaagacggaatcgaacaaatatccgcttttttaccacaaaatccccagattaccaccattcacctctattattaa
>MAE_45010|4.414875515865208
atgaccaaaggtaatttaaacgatctcatccgtacagaagctaataaagaggtagaatcccaaccctctccttctgccaaacgtccgaaggaaactaacgccaccctacaggcaaaaattaaggacttgacggcagagttagaaaaaaccgagaaaaatcagcaaactctccaagaaaaagttatttctctggaagaagaacttaaagaacatctggaactctctgtcagtttacagcagttacaacaacagaccgagcagttagaatctgtcctctcggaaaaaactactttggtggcacaattatcgagtcaattaagcaagacagaaacagaactgactgataaaaaacagttaattgaaaaattatcgagtcaattaagcaagacagaaacagaactgactgataaaaaacagttaattgaaaaattatataatcaaattaaaaccctagaaaatagtcccaccgccacccctgaaccgtcagcaattaccaaactattgcctaagaaacccagtctttataactttgaaatggccactttagcccgttatattgcccccactcctacccccacagagttaacggattccgatatcggttggttcgattaa
>MAE_05560|4.413631474166945
atgaccaatcccactggaattattacctccgtcgccgaaaatctcaagaccgaaaaatttctagagacaattgtcaccgctgccgaggacaagaaagcgggggacatcgccatcctgaaagtcgccgatatctgttatttaaccgattattttctgattattaccggctattctaccacccaagtgcgagcgatcgaggatgcgatcgaagctgctatggaactagaatggcaacagtctccccgacaagtggaaggaaaaagcgaaggtagctggatcctgatggattatggcgatatcattgtccatatctttttaccaaaagagcgagaattttataatttagaagcattttggggtcatgctcaacggattcctctacctagcgaccatttggaggagtag
>MAE_46600|4.411296090353038
atgtctaacgaaactgtcacctattccctagaatcagtccttaaggaaattaaagacagcatcaaagaagtcaaccagaaaatcgataccctgcaaaaagatgtcaatcagaaaatcgataccttgcaaaaagatgtcaatcaaaaaatcgactcccttgaaacacggatggatgagagatttgacaaggtagaagaccggctcaccaaagtagaaatcggacaggccgaacttaagggagagttaaaaggagatattaaagtattagacgagaaaatcgagggattaacggtacgggttggttatcaggagttcaccaaccgggggattctgatagctttggtggttgctgtcttgggaggtgccgctaaactttttggttttttccctaatccctaa
>MAE_26270|4.409588360753109
atggccacaaccgctgatgatgtctggcgtttattaggggaattagtcgaagctcaaaaagaaactgatcgccgttttcaagaaacagaacgtttaatgcgagaacaacgtcaagaaagcgatcgccgttttcaagaaacagaaagacttttaaaagagcaaagccagagagttgataaacagctaggaaaactcggaaatcgcttgggagaatttgtcgaatggcaaattcgtcccgccgcggtaagattatttaaagaaagagggcttgatgttcatgaattatactcaggagtgtcagcccaacgccccgaagggggactcgaaatagatttattagtagttaataataccgaagccgtcttaattgaagtgaaaagtaaactgactcaaagcgatgttgacgaacatttagagcgactagaaaaattcaaaagattaatgcctcgttaccagaatctgaaagcattaggagcggtagccggaatggttgtccccgacgatattgctctttatgcttatcgtcaaggattatttgtcttagctcagtcaggagacaatgtaattattttaaacgatcctcaatttcagcctaaagcttggtaa
>MAE_17030|4.406376741405234
atgaaaaaaccgacagaacttcaacagcaaaaatacgcaagaattggcgaaattgcagccaaaggaagacagcgttatctagaagcaggaggcgatcaaaaaatctgccctagcggaagaaaaggaaatgattatttaaccgatgaagaacgtaaagaaattttacaattagcccgtcaggtttttggcgttcagattaaagatggccaagtttactgtcaaggacggacttggaaaatatccgataaaaaagtctcaaaagataccgaaaaatga
>MAE_54740|4.405512400433453
atgacggcaattgcgatcgatgacagcggaaaactagaaattcctctagaaatccgtcaacaactcggcatcaccacagcccaatccctcaatcttgaggttagacaaggctgcatcatcctacaacccttggagcaagaagctaaagtccaacgtcaaggcagtgccttagtgctagaaaccccacccctcggccatctcgatacccttattgatgacctccgcgaggaacgcattcaaagccaattgcctgcatga
>MAE_28750|4.4052856041277275
atgaatagttatcaaacctatttaaccatcgatcattctcagaagattatcctctctaacttaccctttaaagcaggaacaaagttagccattaacattcaagtagttgaggatgaaaagacagaagccgattttgaagccttattagataaaactaagggaatctggactaaaggagatggcttagaatatcagcaaaaaattcgggaggagtggatatga
>MAE_49570|4.403675631166991
atggaaccgataacagtggcgacaattgttgctttggtatttcagactactgtagaaaaatttaccgaagctgctctagaaaaaattaatactttgcggcaaatcatctggaataaacttaaagctaatcctaaggctgaaaaagctttacaagctgctgaaaaagggtcaaaaactgatctagaaaaagtagcagattatttaaaagttgccatgaatgatgaagcagatttcgccgaaaaagtcaagggtttagcaacagaaattcaatccttgaaaattcaggataatagtagtatgaaccaggctaattctggaggtcaaaatttacagaatcagggtcaggttagtgaagtttatcaagcagaaaatataaacatcaataaaatctga
>MAE_35710|4.403514766597923
atgtccttagaagaaaacccataccctaacgatgaatcggcagaatttacccaagcgattgaagaagtcgaagcggcgctcgcatcactaaaagaccgttatcgacagatcagcgaagcagaacagcaaaaaaaagacctagaggcacaatttagccaaatagaaccccaatggcgggaaaatcccctacctgaactagaaaaggaattggtacaaattcgcgaacagattcaagaattagaggtaattttagaaagcaatttactcaaagaaggggaattaaagcgtctattctgggaaggaatccgtcgcggactgctgggggaagttttttggcaaattgtccgctttggtggtatcggagtcttactgggttggattctgcgatcctgcacggggtga
>MAE_21600|4.402407319814461
atgaacaccaattatcttgaagaataccaaaaatacctagccgaatggcagaaaatgcttctgtccgcttggggtaatggtcttcccacgactacaccagtgtttgagtttccagaaactttggttaaatccctcgaatatcaacaagaatgggtgaaatcctatctaaccgcccaagaaaccgccaccaaagttgccctcgatagtcagaaacaattctgggatagttatttcggttttgctcgtcagtccatggctgtaatcaataaaccagcctaa
>MAE_22040|4.400123765880419
atgactgaaccacaaccgactcaaacccccaaattagaagatcccaaatttggctttaatgactatgccgagcgcctcaacggtagggctgctatgattggttttgtgatcaccctgttgatcgagtatctaactggccaaggtctgttatcttggttagggttacagtag
>MAE_57270|4.398871654201755
atggcaaaacgtcgcaaaggcaaccgcgaaaaagaaaaagaaaccacttggcaagagcgggtcatccagatccgccgggttagtaaagtggttaagggtggtaaaaaactcagcttccgggccatcgtcgtggtcggtaatgaaaacggccaggtgggagtgggagtcggcaaagcaggggatgtgatcggggccgtccgtaaaggcgtggccgatggcaaaaaacaactaattgaagtctccttaactaaggctagttctatcactcacctcacccggggtgcttccggaggcgctcaagtgattatgcgtccggctgctccggggactggggttattgccgggggtgctgtccgtaccgttttagaattagccggggtgaaaaatatcctcgctaaacaactcggtagcgataaccccctcaataacgctagagccgctgttaacgccctggaaactctccgcactttctcggaagttgctaaggatcgaggcgtatctatagaacatttgtacacatag
>MAE_16600|4.389342832868553
atggaaatgctagaaaacctgaaaatggctttttccgctttgatgggcaataaactgcgtagtggtctgaccatgctaggaattgctatcggtaacgcctccgtcattgccctagtgggggtgggtgaaggagcgcaaaaagtcgccctcgagcagtttgaagctctcggaccgaatgttttatttgtttccacctcctcgcgcaatgtccggcggacaattcctaatccccggcctctcacctacgaagatgctcaagcgatcgcatctcaagttcccgccattgccgccatttctcccgaattgagcggtaaaagaattttatccttcggtaatagaaccagtaatagccccctgattggggtgggagccgaatacctaaatgtgcgtaaccgtcaactgtctaaaggtagatttattatggaatctgacctgaaacgggataatcgggtgattgtcttgggatcggaattagctaaaaatctctttggtaatcgcaatcccgtcggcgaaaatcttcgcatcggcaatcttagttttcaagtcattggagttttacaggcgaaaggctccttatttgaggctaatcaggacgatcgagctttaattcccctaactaccatgtctaatcaggttttagggcgcaattctatctatggcattcccctgactcatatttctgtcttggccaaaaactctgcccaaattaaagccgctcagtttcagattagcaacctgctgcaaatgcgtcatcaggtcagcgacgagaattatgtgcaggttttcctccaaaccacagtcttagaaatggccaaagagactaacgatagtttaactagaatgttagcctcgatcgccagtatttccctttttgtcgggggaatcggtgtcatgaatattatgctcgtgtcagtcacggaaagaacccaagaaatcgggttaagaaaggctttaggagccaaagaaggggatataaaaggtcaatttctcattgaatcggtgattttagctaccactggcggaattatcgggatttttgtcggcattcaaggaatgtatctagcgggaatttttgccgctttaaccaccagtgtctcaatccctgcgataattctcgctttaggagtttctagtgccatcggtctgattttcggtgttgttcccgctcatcgtgccgctaaattagatccaatcgttgctttgagaagattatag
>MAE_02910|4.389176517585672
atggatactattcactttacaggcattcgtgcctacggttacacaggatatctggccgaagaacaggttttaggtcaatggtttgaggtggatttatccctagaacttgatatcagcattgctggcaaaagtgacgcgattgaagataccctagattatcgacaggcgatcaaaattgtcaaacaccagattgaaaccagcaaatttgccctagtggaaaaattggccacggttatcgctgaggatatcctacaactcgatcgagtgcgacaggtaagagtacaattatcgaaacctgccgctccaattccccatttcaccggtaaaatcaccatcgatatcactagatctcgttga
>MAE_48720|4.388748876688167
atgtctaacgaaactgtcacttattccctggatgtcgtccttaaagaaattaaagacagtatcaaggaagttagtcaaaaattcgataagattgatgagcgcttgacaaaagtagaaataggaatagccgatctcaaaggggatattaaagtgttagacgggaaaattgaaggcatcgacaatcggctcagatcagtagagggaacccaaaaaaatcaggtctggacattaatcatccttttgggaagtgccattattacggctgcttggaaagtatttttttccagtaatatctga
>MAE_34520|4.382845102065437
atgaacattgaacaagttatcattaaaaacctaagaaaacttcccttagaaaaacaacaagaagtgttatccttcaccgaatctctcacctcaagaatttccctcccttccccagattatagtcttactccccaggaaaaagctcaaaaatggcagaaagtaatcgctaaacttcctaaaacaagtgcgaatttacctgatgaagctttacaccgtgacactatgtatgaagactaa
>MAE_24760|4.382593800277863
atgcggcataataaagaaaaaatgactgaaactgtcaccctagaactgcctgaagccttagccgaacaagctaaacaaattgcagcacttactcatcgacgattagaagaaatcttagtcgaatggattgactacgctatcagcgaactctccatcgaatctttgccagataaccaaattttagccctctgtgacctgcaaatggaagctgaacagcaagagttattcagtagtcttttagcccagaatcaagaaggagaacttaatcaagctggagtcaaccaactagatacactgatgcaggtttaccggcgcggtttaatttataaagctcgtgctttaaaagtagcagttgaacgaggtttgcgccctcctctaagggaatag
>MAE_61880|4.382239425485925
atggatctagtaacgatttttcaacaggttttaaacggtttatcgatcggtagtgtctatgctatttttgccctcggttacactttgattttttccattttagggattatcaattttgcccatggcgcaatttttaccctcggtgcctattttacctacgctctagcggggggagttttcggttttaatggtttattggctaatgccaaattacccttttccttacccttttttttggcactcttgctaggctgtatcctttcaggtttcacctcggttcttctggaaagattggcctttaaacccctccgggtacggggttccgattctctcttaactctggtttctagcctaggggcagccgtggtgattgtcaatgtcattcaatacttattcggggcagaaatttatacttttcccgatggtatttatggcaatcttccccccgcaattaatttcggtacagctgatcgccccgtggcaattcgcacaattcagattattatttttctggtttcagcagttatggtagctttactaacttattgggttaatttcaccaaaatgggcaaagctttacaagcggtagctgaagatgtcaccacggccagtttgttgggaatcaatcccgaaaaatttattgtgattaccttttttatcagtggtgccttggcaggtttagcaggaactttagtcggttctagtgttagtattgctggaccctatttcggcattgctttcggattaaaaggtttaggagtgatcgttttagggggattgggaagtatccccggagcggtcatcggtggtttattattgggtattgcagaagcttttgttcccgcagaatattctggttatcgagaggcgatcgcttttgctattctctttattatgttgttagttcgtccccagggtttactaggcagaaagttaattcaaaaagtctaa
>MAE_48050|4.380685430791076
atgagctactatcgtaaacgtctctctcccatttcccccagtcaaccgattgactacaaagacaccgaactcctccgcaaattcatcaccgaacgcggcaaaattctgcctagacgtatcaccggtttaacttctaaacaacagcgagatttaactgaagcggtgaaacgggcccgtttaatggctttattgccttttgtcaaccaagaagcctaa
>MAE_33020|4.377963713577713
atggctagtggtaatcccaatcaacccatttcttaccccattttcaccgttcgctggttggcagttcataccttagcggtccccactgtcttctttatcggtgcgattgcggcaatgcagtttattcaacgctag
>MAE_32010|4.37729419810583
atgtattcaaccctattaatggccgccaccgccgtacaaggttccagcgaatggagtcccaaagtggcgattgtcatgattatctgcaatattctcgctattgccttcggtaaagcgactattaaacaacaaaatgtcggtcctgctttaccttcccccgctttattcggtggtatgggattaggcgctttactaggtactaccagttttggtcatgtactcggtgccggtgtcatcctcggtctctcccgtctcggagttatctaa
>MAE_28440|4.373252213625146
atgagtgcaagaaaactgactgatgccacgaaaaaagaaattcttaagctttatcgggaaacggaggccaccacttccaccttagccgagcgttatggcgtgagtagttctacggtcagtcgttttctcaaaaattctttttctagcgaggaatacgagcaattaatccagaaaaaacgcttggcccgcaatcctcgtggccttgaggaagagggagccgcagcggatttatcggaaaaagcgatcgaggtgattagtttgcgggcagcccacatcgcagctaaggatgagcaggcttttcagcaaccgatcgcttctgtggaacaattaaccctgttaatggatacctcttacccgccagaagcagataattcggaagaaacagaaattaatggcgataaacccccagaaaaatctaatttaaccgagtttttcgtcgaagctatcgaggaagaggaggaggaagatgagcttgacgaggattgggatgaagatgaagatgaagatgaagatgaagatgaggaggaggaggaactagcggggagctatttaggccccactatcgttaaaacagcccaattacagatattacccctatcggcggcggcttttcccaaaacctgttacttggtgatcgatcgcgctgccgaattaatcacccgtcccctcaaggattttgccgaattgggtaaggttccccctcaggaaatccagcagcgcactctccccatctttgaaagtcatcgcatcgctcgccgtttctccaagcgcaaggaaaaagtgattaaagttcccgacggtcgcctgatcgaaaaagctcacgctcaactggaagctaaagggatcacccgtctgctcatggatggtcgtatctacgctttagagtag
>MAE_11360|4.3730239531920905
atggcaactacatccgaagacgtatggcgactcttagccgaattagcgactgctcaaaaagaaactgacaaacaactgaaggagactgacctactattgaaggaagttagtcagcaacagcaggaaaacgcccaacaacagaagaaaactgacaaacaactcaaagaattaggtcagcaaattgggggactcggtgcaaaattcggcagctttaccgaaggacttgccctcccttcaatggaaaagattctcagacaacgctttggtatggaagttatcagtcccagtgtccgagtcagtaaagatggaaaacacctagaaattgatgttcttgcctataccaatggtcagctaaatactgcttatatcgtcgaagttaaaagtcatgccagagaggagtctatttcacaattaaaaagtattttgcaacggtttcgcaactttttccctgaacacaaagataaaaaactctatggcatattagcggcggttcatgtatccccggaattacgggaaaaaattctgcaagaagggttttatgtggctcggattcatgaccaagtatttgaattggatattcccgataattttcaacctcgactttattaa
>MAE_59990|4.372426960456237
atgacggaaactactgaaacggccattccccatgattttctcggaattaatcccacagacatcaacaaaaaacttgtctcctggggaatttctctggatgaagttgttcaaaaacttgcttctctgggactccccggcattattttcattattgctgttgccgcatccggtggtactgcctatcctgcgatttacgcactttttgggttaggcggtccgctgggactaattggtggacttggggtcttaggcatctctaccattattggtgacattgttacgggttatggcattgaggcactgcttaaaacggtctatctcaaacgtcgtgaaacagaaactcaagaatatctcatcaatgaggtggaaggtttgccaatttctcaagttctaaaacttaaccttaaaaaggctattgaagtagaaattgctgccgaagaacccattgctcccaaagaagtcgaaattgctgaagagtag
>MAE_26690|4.371717938500239
atgtctaacgaaaccgttacttatagtcttgaatctgtcctcaaggaaatcaaagacagcctacagaaagatgttaaccagaaatttgacagcctacagaaggattttaaccagaaatttgacaaaatcgacgaacggctaactaagctagaggtaggacaggcaaaactaactgagaaagtcgatgggatggatagaagactagaaaaggtggaaggaacccaaaaaaatcaagtttggacgttaattattcttttaggaggggccatcggcacggcagcgtggcgctctttcttttctggtaatccttag
>MAE_36010|4.371260590288431
atgatctcttccgccttacttttcgccaccgctcaaaccattccctggaatttatccgtcggcattaccatgacgttagctaacctagtagcgttcgctatcggttattttgccatccaaaatactggggccggccctgctttacccttgccgcagttagcctcgaaaaaaagcttcggtctgccggaattattggctaccatgagttttggccatattctcggtgcgggactggttctcggtctttctaatgcgggtattctctaa
>MAE_13810|4.362025618975899
atgctcccaggtggttggactgactcgaaaattagtgaagccttaaatgttgctcaagccaccattgagagagtacgacaaagatttgtcgagtcaggaattgaatcatcattaactcgaaaaaagcaagaacatcgccgtgccaaaattatcgatggggaaaaggaagcagatctgattgccatcgcttgtagtgaaacaccaacgggacgagcaaaatggacacttcaaatgctggcagataaaatggtcgaacttgaatatgtggaaaaaatatcacgagaaaccatcagaaaaaccttaaaaaaaatgaattga
>MAE_21340|4.361775349600834
atgcaactcgaagactattttaattttcttgcccctaacgatatccgactaaaagaaacccgcatcggtattgaaaccattttatacgattttatttaccaagcgagaactcccgaagaaattgccaatacttatccgtctttaaccctagaacaggtatatgcgacgattctttattatcttcatgaaaaagaaaaagtgagtcaatacatcaccgactggctagaatgggggcgaaaaatgcgagaagaacagcaaaaaaatcctccgccttcggttgaacgactgagaaaattgaaagctgaaataacagccaagcagaaagctaatgacactgaaatatttaattga
>MAE_09120|4.36084642502781
atggattttgttcctcagcttccccgggattctgatcaacttaagcaaactttggcaaaagcacaccgcaattgtcaagagatggaattagttggattacaattagaagaagcgattagtcgcttagaagcggaaaatcgtcaaagacgaagacaacagctagaaaaaacctga
>MAE_55840|4.36070642496471
atgccctctcctgctattaccacgatcatcaagatggttgagtctctgcctgatgagcttcaagagcagttagtagattatgttcgagcttatattgcagaaattgaagaagaaaaacgatgggatcagtcgtttaaacagacgaagaataatctagtcgcagcagcacggaaagccaaagaagagattgcagcaggcttgtccacgccgatggattatgagcagctatga
>MAE_33750|4.3605044297086115
atgttaaatgcagtggaatttaaagccaaaatcaaacaaggtattatcgaaattcccgaagaataccaacaggacttgagggaagacagcgaagttcaagttattgtgatcaaacaaaataaaaaaatatcaaccactggaatcattgcccaattaactcaaaatcccgttgctgttaaaggtattcgtcaattaaatcgggaagaaattcatcagctataa
>MAE_53260|4.356600512379237
atgcaagtaaataatctcggctttatcgctagtatcctattcgtcctagtacccaccgttttcctcttgattctgtttatccaaaccagacaggaaaccgagggttaa
>MAE_32185|4.3565671309873775
gtggctaaacgtcgtaatttgaaaaaagaaaaagctgaacgcaaccgcgcctacgctcgtcaattccgggctgcctctaatcgtaccaccaccagaggaggtagaggcggttattccagcgatcaaagacaatcttcggaaaatgaaggggcagccgatacctaa
>MAE_60670|4.355157225168875
atgaatcagcttaaaactgttgctttattgggtttactagccggtttacttgtcgctattggctacgcgctcgctggtcagggcggtgctttaattggtttagtaatcgccgccattactaatatcggttcttggtacttctccgatcgcattgctctggccgcttaccaagcccaaccagtcagccgccaacaagcccccgaactctaccaaatggtggaaaatctctctcgtcaagccaatattcccacgccgcaactttatatcgtccccacccccgccgctaatgctttcgccaccggcagagatcccgaacacgccgccgtcgccgttaccgagggcattttaaacctgctgcccgccgacgaattagaagcagttatcgcccacgaattaactcatgtgcgtaaccgggataccttaacccaagctgttgcggccaccgttgccggggcgatttcctacctcgccagaatgctgagttatggtttcctgtttgctggcaattctcgccatcgtcaagggggcaatctcatcggtttactacttaccatctttctcgccccccttgccgccactgtgattcagatggctatctctcgtaccagagaattcgaggctgatgctggttccgctcgcttgaccgagaatcccgaagctttagcccgggctttaacccgtttagaattgatcggtcgtcaaatgcccttaaatgccaatcctgcctttgaaccgctgttaattagcagtcctttttcggggcagtttctggctaatttattcgctactcacccatccaccgaggcaagaatcgaaaatctccgtcgcattcaacaggaattattaacctga
>MAE_43410|4.352203199112051
atgacattaattcaaaccgcccaattatcgctggaaacctcggctttagccttttttaagcagacagaaggacgctggcaatcccagagacgttattacaccctcacccaagaaacggaaccccaagaagttatcagcgccatcgagattaaatatttaccccaaggcagcgaaccattaattcaacttgcccgtttacataatctggaagatacagccttattaggtggtacggaagtcacttggcaaagtaattatctgcgtccccagagtaaaaaaccctccaacggttcgactatattcggtattttagataatattctctatcgcgatcggggatttgcgacggataaacccgttagtgctatttatacctttcctaacccctctactctctgtctgagaacagaatacgccggttctgtctttgaagaagaaattaaactcatcggtcaacaatatcgcacccgacaaactattatctctcgcgccggtcaagaattgatgatcggtcaatatctagaaaaacgggtcaattag
>MAE_12040|4.349554273433674
atggataacgaaaccgtcacttattccctagaagcagttctgacaaggattgaggggaaaattgactctctggaaaaacggatcgatgacagatttgataaggtagataagagatttgataagatagaagaacggttgacgaaagtggaaataggacaagtcgaactcaaaggggagattaaagccttagatgagcgactaaccacagaaattaaagggttaactgcaagagtcgcctatcaggaatttaccaatcgggggattctcatcgctctggttgtggccattttaggaggggctgctaaactttttggttttttccccaatccctaa
>MAE_23230|4.348899639833302
atgtctccccgtcaacaaccccgccgcattgctcgagaacttgcccttttgagtttaagtcagattaaaggcaatcctgaaaacctagaacagcaaactttaaacgatttaattttagtcgcggttagaaccttaaccctggaaattcaagaaaccttagaaaccgccgctgccgaaattagtcgtggtaatgaacggattctcgctagtgatactaaggcgacaaatctaaaaagcgcccaaaccatggtaaaagaagcgatttctcttactcacaatgccattaatcgtttaggaaccgtgatagattttcccgaaattgtccagttatctagtcagtacgaagtgcgggaatatgccctagaattaatcggtacagtctatcgtcgtcgtgcggaaatcgaacaggaattaaccggtgctttagtggattggcaactacatcgtttaccaagaattgatcgggatatcctccaaattgccgtggcagaaatgctctatctcgatctacctcaaaaagtagcgattaatgaagcaatcgaattagcaaaacgttattctgatgatgaaggttatcgctttattaatggcgttctccgacgggtaacgaataagctaaacgaatcagaaaaagccgtatctacccagagttaa
>MAE_36550|4.348850448922072
atggaaactgcaacaattttgggtatttcgatcgctgccgctttggtggggattaccgttttagctctttataccgcttttggaccgccagctgcagaattaagcgatccttttgaagatcacgaagattaa
>MAE_13620|4.347797589028258
atgggaaaagtagttggaattgacttagggacgactaactcctgcgttgcggttatggaagggggcaaacccaccgttatcgccaacgccgaaggatttagaaccacgccctcagtcgtcgcctacgccaaaagtggcgatcgcctagtaggacaaatcgccaaacgtcaagcggtaatgaacccgcaaaatactttttattccgtcaaacgcttcatcggcaggaaattcaacgaagttaccaacgaagccacagaagtatcctacaaaactctccaagacggcaacggcaacgttaaattagactgtcccgcccagggcaaacaattctcccccgaagaaatttccgcccaggtactgcggaaactggtggaagatgccagtaaatacctcggcgaaaccgttacccaagcagtcatcaccgtacccgcttattttaatgactcccaacgtcaggccaccaaagatgccggtagaattgctgggattgaagttctccgcattatcaacgaacccactgccgcctctcttgcctacggattagacaaaaaagctaacgaaaccattcttgtttttgacttgggtgggggaacctttgacgtatcggttctagaagtgggtgatggtgtctttgaagttctcgctacctctggagatactcatctcggtggtgatgacttcgataaaaaaatcgttgattatctagccggagaattcaaaaaagttgaaggaatagatctccgtcaagataaacaggccctgcaacgtctcacagaagcggcagaaaaagccaaaattgagctttctagcgttacccaagcggaaattaacctgcccttcatcaccgctaccgccgaagggccaaaacacctagatactaccctaaccagagctaaatttgaggaaatttgcgccgatttaattgatcgctgtcggattcccgtcgaaaatgccatccgtgatgccaaaatcgataaatctgccctcgatgaagtggttctcgtcggtggttcaacccggattcccgccgtccaggaattagttaaaaaagttctgggcaaagatcctaaccaaagcgttaaccccgatgaagtggtagccgtcggtgctgccattcaaggtggtgttctcgccggtgaagtcaaagatattcttctgcttgatgtttcgcccctgtctttgggtgtggaaaccctcggcggtgtgatgacgcggattattacccgcaacaccactatccccaccaaaaaatcggaagttttctccacggcagtagatggacaaactaacgtggaaatccacgtcctgcaaggggaacgggaaatggccaaagataacaagagtttgggaactttccgactcgatggtatccctcccgctcctcgtggtgtgcctcaaatcgaagtggtcttcgacatcgatgctaacggtattttaaatgtcaccgctaaggataaaggtacaggaaaagaacaatcgatcagcatcaccggcgcttctaccttgccccaaaatgaagtggaacgcatggttaatgaggcagaatcgaacgccgcagtcgataaggaacgtcgcgaacgcattgaacgcaaaaatcaagctgaaaacgtggtttatcaagctgagaagcagttagccgagttgggcgataaggttcccccatccgagaaaaataaagcccaggcattgattaaggaactggaagaagcgatcgctcaagacgatgatggtaagatcaaaaccatcctaccggaattacaacaagccctctacgcgatcggtagcagtatgtatcagcaaggggcccctagtaatcccaccggtggcaatgatggcaatggcccctctggtggtgctggtggtggcgatgatgtcatcgatgcggaattctccgacgctaaataa
>MAE_06970|4.346408218149682
atgatagaactaactggtagcgactccgataattttatgcaaatcactgttgatattcccgacgaaatcgcccagagattaggtcaaacaggcgataatttggctcataaactgctggaaatggttattgctgatgcttaccgtgccggtatcttgagtacggccgaagttggacgcatccttcaattaccttctcggttagaaactcatgcctttttaaagcggatgggagtctatctgaattatgatgaaactgaactggaacgcgatttgcaaactctcaaagaactcagagcgaaatga
>MAE_57310|4.345915601683677
atgagccaaaaactaaaaaccacctatcaagaaaccattgttccgaaactgaaagaacaatttggttataccaatatccatcaagtacctaaagttatcaaaattactgttaaccgcggtcttggggaagcttcacaaaatgccaaagctttggagtcttccaaggcggaactgtccaccatcaccggacaacaaccggtagtgactagagctaaaaaagcgatcgctggcttcaaaattcgcgaaggaatgcccgtgggtgtgatggtgacattgcgcggcgatcgaatgtacgcttttttagatcgtctgattaatctggccttaccacgtattcgcgactttcgcggtatcagtggtaacagttttgatggtcgtggtaactacagtttaggcattcgtgaacagttgatcttccctgaaattgaatacgacaaaatcgatcaaattcgcgggatggacatctcaatcatcaccaccgctaaaaacgacgaagaaggacgcgccctcctcaaagagatgggaatgccctttagataa
>MAE_12970|4.34484244901872
atggaagataccctgccgcttatttacgtttctggattgctaattttcgtgattggtttaggaatttttgtcatcgtgcaaatctttaaaacccgccgagtggaaggaacctttaacaagctacaaaagaaattgcaaaaagaaaaaggtacagctaaagaatactatgaattagggagtctttatctcgataaaaaactctatgttcaagcattgagtttactacaaaaggctttaaaaatctctgaggaagaaagcatcgaaccagaaaatcaagccctaatctacaatgcgatcggtttttcctattttgctcaagaacaattagaattagcgattcgtaactacaaagaagccattaaactttatcctcaatactcgatcgctctcaataatcttggcaatgtttacgaaaagaaacaaatggctaaaaaagctctcgaaacctacgaagaaactctcaaatttgatcctaataacaccgtggcgaaaaagcgagccgaatccctgcgtaaacgcttcgctgaatcgaaatag
>MAE_01840|4.342439626839322
atgactagcgcttatattttggttttggccatcgtggttttaggtggtctgatagcggcggttggcgatcgcatagggagccgtatcggtaagaaaaggatgcgtttatttaatctgcgtccgaaacaaaccgcaactttgatgacgattgtaacgggaattttgatcgccggttccactttaattgtcttgtttgcttctagtaaatccctgcgtcaaggggtttttgaactggatcgtcttttaaatgaacgtcgtgccgctattaaggatttggaaagtcaggtgagaaaaaccaccgaacaaaaaaatcaggtggaaaaggctttaaaaacggctaaaagtgaacagatagctgtgcagaaacgtctagaggttcttaacaaaaattatcaagcttctcgtcaacgtttgcgattagtttcgggacagttggaaaagtttcgtaaggaagttgctaatttaaacaatgaacgagtcattttaactaatcaaaaggcacagttaatcagtcaacgggatcaattgtcccaacaaaaatcaattctttctagtcagatcaatcaactacaaaccaccgttcaagttagagataaagagttggctaatcaacaaaaattattaacaaccagacaagcgcgacttcaacagttggaaacccaacaaaaaaccctacagctagaaattgatcgccgggatcaacgcattggagaacttgatcgatcgatcgtcgataaaaatttagctttggaacagcgtgagggaaaattaaaagatttagaaacccaaatggcttttcttaagcgggaagtggaagttttagaacaatactatcaaacctatcaagaattgcgggaaaaacagatcgctattttccggggacaggtgttatcttttggagcttttcgtattgttgatactcaagctattgtcgctgttattgataagttattgcgagaagcgaatatgaatgctatccgtgccacccaaccgaatcagcctaattttgaccagcgtttagttaagatcacaaaagcacaggtagaacagttaagtcaacaattacaggacggtaaagaatatgtggtgagaatcctttcagcaggtaattatgtcttaggagaaagcgagattcgtgtctttgctgatgtggttcccaatcaaagagtttttgaggagaaacaggtaatcgctgccgtttccattgatccccaaaatatgacagaagaagacctacaaaagcgcttagatttactcttagcttcggctcaatttcgcgctagaagtgcgggagttttagggtcaattcaggtggaagatggtttattaactacggtagttaactttattggtcaagtcaaaaagtcgggtaattctatcgagacacttgaggcaattgccgctagtaaaactaatacggctggccccttaactttgcgtttagtggcggtaaaagatggtaaaattgtttttagtacgtcctcttaa
>MAE_27950|4.34240902862194
atgcttcctaccgttgagactttaattattgccgtagaaaaagccgactcagccaatgagttactaaccgccgtggaaaacttagccgccgccaaaagtgaagcggcaatacccaccctcaccgatgtgctgagatataataaccccggtgcctccgtggcagccgtggatggtttaatcgccattggcaaagcggcggttccctatttactggccaatctagacggttataattatggggcaagagcttgggcaacccgcgccctagcgggaattggcgatgtgcgaggattggacttattacttgaggcggcggtgagtgatttttcctttagcgtgcggcgaggggcggctagaggcttaggaaatataatttggtctgatttggaggaaagtcgggtttctgaggctcaaaaggcagtttttgcggcactggagaaactttcgcaaggggatccagagtgggtggttagatatgcggcgatcgtcggattagagggattaggaactgcggcggcggcatttcgcggggcgactcgggaacttttaggacagattggggagacagaagcggaaatagtggtaagattgcgtgccgatcaagctctggaacacttacaataa
>MAE_49860|4.341882507658145
gtgaaccagaaagatgctattaatttactttccctgatcgggggattattggccactattgtcattttagcggcctttaatgcctatgtgattatcacccccggacaagcgggggttttaagtgtgttaggaaaggctaaggacggggttttattggagggatttcactttaaacctccctttgtttctagtgtcgatatctacgatgttacggtgcaaaaatttgaagttcctgcccaaagttccactaaagatttacaaaatttatccgctagttttgcgattaattttcgtcttgatccgactcaagtagtggcaattagaagaacccaaggtaccctacaaaatattgtcgctaaaattatcgcccctcaaacccaagaatcctttaaaattgccgccgctaaaagaacagtagaggaggcaattactcgacgcagtgagttaaaagaagactttgataatgccctatcgactcggttagaaaagtatggtattctagtcttagataccagtgtggtagatttgaatttttctccggaatttgctcgggctgtcgaagataaacaaatcgcggaacaacgcgcccaaagagccgtttatatcacccaagaagcagaacaacaggcccaggcagaaatcaatcgcgctaaagggaaagctgaggcacaaagactattagcagaaactttaaaagaacaggggggaggattagttttacagaaagaagcgatcgaagcttggcgcgaaggtggggcgcaaatgccccgggttttagtcatggatggatcgggaaaaaatagcgtaccatttttatttaattatagtgattcttttccagaaaataccccctaa
>MAE_56830|4.341856522972256
gtgttaagtcaggtgtcccgttctctagaaactatctctcaaaaacgggtgcaaagcaatctcgctgccgctaccagtattctcgccgggttagtattaaatcgagagacgataaaaaaaatcctttggagtgacattatgagagaatcagtcatctatcaagatattttagaggaaggcagagaggaaggagcattaaccgctaaattaaactctattccccgtttattggctttagggtga
>MAE_31170|4.339971430301324
atggcaataaccgtgttgggaaaatcaaatcgccccctattttggatattcggactcatggctagtggttttctggcggtgggagtggtttcttatcgcttgctgcaaacacctcctcctggcctagaattggcgaaaatgaccgttcctgctcaacgggaaaccctcgctgtggaaattaaagctagtggtagggtggaaccaatccaaagtgtcaacattagcccaaaaaaccccggccgattagtgcgattattggtagatcagggcatgattgttaaaaagggacaaaccctcgccgtcatggataatttagaggtttatgcccgaggaatgcagtcagaagcgcatctacgggaagctctagccaatctggaacaggctaaacgcagcattcccgaagatatccggcaattacaagcccgattttatcaggcccaggccagttataagcaattagaagcccgtttagctcaggccaaagaaagaattcccaaagatttagaccagctgcaagctcaggtacaagcagcccaatcccgttttcgactagcagaaaatcgggttaaacgcaatgaaaatttagtccgggaaggggcgatcgcccaagaccaatttgatgccgtcctcaatgaatatctcaacgctaaagccaatttagacgaatcgatccgccgtttggaacaagcggataaaaccgcttccccagaagtggccggaattgagcaggaaatgataggagcggcagcagcgatcgcagaagcgaaatttgccctcgaacaacgccaaaaaacccaagaaaccgagcttgctcgactagaatcatctgtagcggccgctagggccgatttagagcaaattaagattcaataccgcgatacggtcattactgctccctttgatggcatcgtcacccaaaaatacgccaccgagggttcttttgtcactcccaccacttcggcctccagtaccgcttccgccacttccacctcgattatcgccctagcatcgggattggaagtgattgctaaagtgccggaagtagatgtgggtttattgcagcgcggccaaccagtgcgcattgtcgccgatgcttttcctgaagaagtctttgaaggtcgagttattctcgtggctcccgaagcgattatcgaggataatgttacttcttttgaagtgagaatcggtttggtgacgggacgggacaaactcaaatcgaaaatgaatgtggatgtaacttttgtcggccagcagttagataatgccctcgtcgtgccgactgtcgccattgtcacccgggaaggcaagtcaggggttttagttcccgatgccgaaaataaacccagttttcaacccgtttcgatcggtttggtcttagacgataaaacccaaattttatcaggtttggaagctggagaaaaggtctttatcgatctccccgaaggggccgaagatacctcgaaaactaatcaaaaataa
>MAE_33030|4.338934841195248
atgtcaggtagtaccggcgaacgtccttttggcgatatcgttaccagtattcgttactggattatccatagcatcaccatccccatgctgtttatcgcaggttggttattcgtgagtaccggtttagcttacgatgtttttggcactccccgtcccgatgagtattacactcaagagcgtcaagaattaccgatcattaatgatcgctttgaggccaaaaatcaaatcgagcagtttaatcagtag
>MAE_14350|4.337878839005781
atggctactgttaatttgcctggtttaaaaataatgctcgaagaaattagccaacgacataatctgcccaaaaatgccgtacaggaggctttgcgtgaagcacttatcaagggttacgaacgttatcgacgcgcccaaagtttagaaaaagctgctcaattccatgaagattatttcaataactttgatgtggaattagacgtagaagaagaaggctttcgcatcctttctactaaaactattgtcgaagaagtgaccaatcccgaccatcacatcggtctcaaagaagtgcaagaagtggccgatgaggcccagttaggggatgaagtagttcttgatgtcacccccgaccaaaaagaatttggtcgcatggcggcgattcaaactaaacaggttttactgcaaaaactgcgggataaccaacgcaaattgattcaagaggagttccaagatctggaaggaacggttttacaggcccgggtcgtccgttttgaaagacaggccgctattgtcatggtacaaagcacctacggtcaaccggaagtggaagcagaactacccaaacgggaacagctacccaacgataactatcgcgctaacgccacctttaaagttctgctcaaaaaagtcctggaaggttctcaccgcggcccgcaattaatcgtttccagagcggcggcgggtttggtagtatatttgttcgccaacgaagttcccgaaatcgaggaggaaatcgtgcgtattgtcgccgtcgcccgggaagccaatcccccctcccgtcacgttggttcgcggacaaaaatcgccgtcgataccttagagagagacgtggatccggttggggcttgtattggggctagaggttccaggattcaagccgtggttaacgaattgcggggggaaaaaatcgacgtgattcgctggtctccagatcccgccacctacatcgccaatgcccttagtcccgcccgtatcgaccaagttttgttcactaatgccgaagaaagacaagcattggtactggtggcacaggatcaattaagtttagcgattggcaaagaagggcagaacgtgcgtctagccgcccgtctgacgggctggaaaatcgatattaaggatatagtcctctataaaggcgaacaagaggtaaaaaccgatgaaaccgacccagaagcgcaggatttagaccaagaatga
>MAE_52610|4.333997696838911
atgattaccaccactgacaataactccaatcaacctctggctagtttgggggaaatacaagaactttccatcgcaattacagccaaaagcctcaatcccgccatgctaacggttgatttcctcaaatattcgggaatagttccccccgactgggaattaaatggccagccggtactcaatcctaattacgctcaagttaattttcaaaatggtatcagcatcgtcgcccaaccccggacaattacctttgtggagataattaactctcccgatagcctgaaactgaaactgccagaaattgttggtttatatctagataaactccctttagccgaatatcaagccctgagtatcgccccgaaaagcattgttcctctccctagtagccccgatgccgctaaaaaatatatcaccgaaactcttctggcccccggtccctggctcaatttcggtacagcccccctacaagccggcatcaatctactttatcagttagaaacctctcagttatctgtggggattaacgaggtaaaattgcaattacccgatggcaaaaccctagcggcgctattatttgccggcaactttaactataatctggccgagggtagcgatcgattaaatctgctcaaacaatatctgggacaatggcaaaaagacctagagattttccgagaattagtcactcaacgctttctagaaagacaagtcccagttttcccctctaatatcaatctgcccctaggaccccaaggtggactgtaa
>MAE_02580|4.328825761115356
atggttttgaccagattagcccttaaaatcattgtaaacaggttaggagacatcatggaattatttgcggctctcaatttagaacccatttttcaactcaccttcgtggcgctaatcatgttagctggcccctttgtcattttcctactagcttttcgtggtggcgacctataa
>MAE_11900|4.32628141507316
atggaaactgcacttttgttggccaaattgccggaagcataccaaattttcgaccccttagtcgatgtcttgcccctgattcccctatttttcctcttgctggcctttgtttggcaagcatccgtcggttttaaataa
>MAE_58520|4.325147461623361
atgacttctatcctgttgccgagctttcctgctgttgacgatgttttgttcaattttgctcaatctgatggcttgagtcaagctaatcgggtggatagtgtgagaaatcagcgtttaaccgctaccgtagttttcctcgatgctggtgttagcgattatcaaagtctccaagctggagtaattccagaagtcgccaccgttattctcactcccaatcaagacggaatcgaacaaatatccgcttttttaccacaaaatccccagattaccaccattcacctctattattaa
>MAE_56410|4.321884756365262
atgtacggttctggatgggaggggatggaggcgactctattctcgacccctaataaaatagcagcggagcgatcgaaattgaggcagcggttacaattaaaactatcaattgggcgcgaggctgccctcctaatcggtttgctgggattaacagcctgtcaacctcccgatccgccgaaaatttcgccgacagaatcgcctaaaattgaagaaactggccgcttaattctcaataatgccaccttagaacaggctaacccctcgggacaacccctctggaaaattcaagtcaaaaaagctacctacacccaagaccaaaaaattgcccgtctggaaaatatcaagggtaatatctatcaagatgggaaagtagttttacaggttagtgctgaccgcggtgaagtttacaaggaaggccaggaaattctcctcaaagataatattgtggctgtagatccccgcaataaggccattattaacgcgccggaattgcgttggctacccaaggctggtattttaatctcccccaaagggatcaaaggtagtcatctacaactagaagctaaggcccgccaaggacggtacgacacgcgccaagaaaaactagaattacaaggtcaagtggtggctaccgccaaggaatctcgtgttgtcctgcaaaccgagcgcctgtactgggaaattccgcaacaggtcattagtaccgatcaaaaagtcgcttttgatcgctatattagtaaaactattatcgatcgccttactgctatcggcggtcgttgggaaagaaaaaataatcaggttatcctgcaagaaaacctcgaatatcgctctttagaaccacctttacagatttctggttctcaggcaatttggaactatcaaaatcgtaccctaacgtctgatcgccccacggaaatttttcaatatcaagatcaaatcactattactggtaatcgtgtggtggtggaattaggcaatcgtatcgcttatctcaaggatggggttaagggaattaatcagaaaactggagcgcaattgtatagtcagatcttaacttggaaaatgtcggaaaaaattgtcgaggccgaggggaatattatctatgaacaacaggaaccaaaatttaatctcactggcgataaagcgatcggcactttagaagataataacattgttgttaccagtagctcccccgatcgagttgtcaccgagatttatccccgttaa
>MAE_56420|4.31714674103263
atgcagattcagttagagtattatttgttattagcggcggctttattttgtatcggaatttacggtttagtcaccagtcgcaatgctgtccgggttttaatgtcgatcgaattgatgctcaattctgttaacattaacttaatgggtttttccaactatcttgaccccgctaatatccgaggccaaatttttactattttcgtgattaccgtagcggcagccgaggcagccgtgggtttagcgattatcctgactatctatcgtaaccgcgacaccatcgatatggaacagtttaatctgctcaaatggtaa
>MAE_00070|4.316302708217082
atgcgttggatcaccgcttgtgtattgagtctattgctcttttttgccctacccatagcggcttatgccgatagcccgactattagcgaagaacagattagagaaggggaagttatcgccgaaaaagccctagaagccacagaaaaaggggattacgcccaggccgaaagctattggacccaattagtcgccaaattccccactaatcccgccgtctggagtaatcgcggcaatgccagagtcagtctcaataaattagaggatgcgatcgctgattttaaccaagcgatcgccattgcccccgatgcccccgatccctacctcaatcgcggcaccgctttagagggagaaggcaaatatcaagaagcgatcgccgattataataaagttttagaactggatcccaatgatgcctttgcctataacaatcgcggcaacgccgaaggcggtttaggggactgggaagccgccgtcaaagactatcgccaagccactcaactagccccgaattttgcctgggcgcaagctaatctggctctggccctgtacgaattgggcagatatccagaagcagtccaaaaaatgcggaatattgcccgcaaataccccatgtttcccgatgtcagagcggccttaagcgccgttttatggacacaaggacaacagggagaggcggaaagcaattgggtagccgccgtcggcatggatacccgctatcaagacctcgattgggtaaaaagcgtgcgccgttggccgccaaatatggttctagccttagataagtttcttaacttaaagtaa
>MAE_57410|4.314665133692157
atggtgcttaaaactgaagccagacaactcgccgatctgatcctaaagccgatcgtgaccgagaaagccaccctactcctagaacaaaataaatacgtcttcgatgtcgcattgaaagcgactaagccggaaattcaagcggcgatcgaactgctgtttgacgtgaaagtaacgaaagtgaacaccagccgcccctctcgtcagaaaaaacgcgtcggccgtttcctcggttacaaaccccaatacaaacgtgcgatcgtgaccctagcagcaggcgactcgatcaccctctatcctgacgtataa
>MAE_15090|4.3122276711138285
atggttagttatcttgatattgacgacgatcttcttttccccgatagcgatggtcaaccgatggcagataataccgaacaatatgagtggattgtcaaaattaaggagaatttagagattatctttgccgatgaccctaaggtgtttattgccggagatttactctggtatcctctgcgttctactttggtttcaccggttgctcccgatgtgattgtagcttttggccgtcccaaaggacgaaggggttcctatcgtcaatggcaggaagaaaatatcgctcctcaagtggtttttgaaattctatcaccgaagaatacaaaagcagagatgagtcgaaaattagagttttatgacacatatagtgtagaagaatactatttatataacccgatgcgctgtcgtttacaaggatggcaaagacagggaaaaactttaagagaaattatccccatcaatgactggataagtccccgtttaggtgtgcgttttatctggaataaatctagtttagaattgtatcgtcctgatggagagaaatttttaacaactgttgagttagagtctcaaatgcgtcaagaaaagaaacgtgccgataaagaaaagaaacgtgccgataaagaaaagaaacgtgccgataaagaaaagaaacgtgcggatcgactagcggaacgcttacaggcgttaggattaagtttagaagaagaataa
>MAE_56060|4.311103577037262
atgagtaccaccatcaatcttaaaattacgtttgaatctctaaccgaagccattaaatcccttgacttaacgcaaaaacaacaattattagaaatactagaacaacaaatttttcaagcagaagaggcttcctatcaagacgatgaggaaacccctagcagaacttcagcaagttcgggatga
>MAE_17740|4.3092699475095255
atgaatagtcaaaataattcctatctcatccaaatcaattccaatcaatacgacaacaataataacaacagtgctggtaatttattattgaatagtgttcccattgctttattgatatttctggggattggtgcgatttggtttatcaatgcttttttgtgtatttgtaaacccaatgaagtggtaattctgagtgggatgaaacgcaaatcaaaagatagacaggatgtggggtatcgagtgatatcgggggggcgggcgattcgtattccagttttagaaaccgttaaacgcatggatgtcaccacaaccccgatcagaattgagattaaaaatgcctattctaagggcaatattcccctgaatatagtggcaattgctaacgtgaaagttagttctaaacctgaaatagtcggcaatgcgatcgaacgttttttagatcgagatcgagaagaaattattcgcgtagctaaagaaactttagaaggaaacttgcggggtgtagtcgcaacaatgacccccgaacaagtgaacgaagatcgtctaaaatttgccgaaagtattaccagtaacgtcagtcaagacctgtttaaactcggtttagaaattgatactctcaaaattcaaaatgttgccgatgacgtggattatcttaactccctcggacgggaaagaatcgctttagtcatgcgtgatgctgaaattgctgaatcaaatgcactcaatgaagctgaacaaatagttgcggaatgtgaggaacaggcaaccgtagctaaaacccgcgatcaaattatcattttagagcaagaaaacgaattgagaaagttaaaggcaaaactggaacaacaggctaaatccgaagaagaaataactattgctgccgctaaggaaaaacgtgctatagttgaggaaaaattgcaacaggttagggcagaattggaaagattacgtctccaagcagatcaagttttacccgcagaagcgcagcaggaagccgaaactttccgcgctagaggagaagcggcaatttttgaagaaaatgccaaagctgaagccttggttaacgaattattcgcggaagtctggcaaaataccggcagcgaagcagaggcaattttcttgattcaacagttagaaactatcctagaagaagcgatcaaaattcctaaacgcttacacctcgagcgagttaatattgttgataatggtgatgggaaatccctcgctaccctgattaaagtctatcccgaaatcgtcaatcaattcctcgccagtgtccatcaaaccctcggtattgatgtggtcggaactctcaccaataaaattgaaaaatag
>MAE_11080|4.302569314982496
atggtttacatcaaaaaggtcgaactctcacacttcaaatccttcgggggaacgactcccatcccctttttaccggggtttacggtggtttctggtccaaatggttcgggaaagtcgaatatcctcgacgcattgctattttgcttgggattagctacttccaagggaatgcgggccgaaagattaccggatttagtcaatcacagctataacagtcaacgtcatagtaccgaagcgagtgtctcggtgacttttgatattgccgatattcctgacgcaaccgatagggattggacggtttcccgacgcttaaaagtggctaagggtggcagctatacttctacctactatatcaatggggaaacctgtacggttagcgaacttcacgaccaattaaaccgtttacgcatctatcccgaagggtacaacgtggtgttacagggagacgtaacccgaattatcagcatgaatgctaaggaaagacgggaaattatcgacgaattggcaggagtagccgaatttgaccgcaaaattgagaaaactaaggagaatatcgattcggttaaagaaagggaagaacgctgccaaattattgccacagaattgcaaaaatctctggagaaattagcactcgatcgcattaaagccgaaaaataccaaaaactcaaggcccaagtccaagaaaaacaacaatgggaaattgtcctgcattggcaaaatctccagcagcgctgccagcaagtaaaagaacaaattcaagctggggaaaaggaaaaacaggttttaactgagactatcgccaatttatccgaacaaatcgcccaaaatagtcaagaattagagaaactcaatcaacaggtcaaagcttttggggaagatgaacacctgtccctaacttcccgattagcgagtcaacaggccaaacgacaacaacagcaacaacggcaaaaagagttagaaaacctcgaaaaagaatctcaggcacagaaaacaagacttttagaggaaattaatcgctataatctcgaattaaatcagattactgcccaaaaaagccgtttagaaactgaaattttacccaatctcctactgacaacccaaaccgcaagggaaaccctagaaaaccatcgtctgcaagcaagtagtctcgcagaagcgtcagaagcttgggtaaaagaacaaagtgacctttcccgcaatattacccgtcttcaggaacaattaaacccctaccgtagccaacgggcccaattgaccgaaagatgcgatcgattgcaaactaatatagtagaagctggtcaacgtctgcaagaattagagcaagttattagcacaaaaacggaagaaagtcaagaaatattacaaaaaattaatcaatcggatcccgatatccaaaatttagcccaaaaactcaccattgccgaacaaaatcgcgtcatcagtcaggacacccaaaaacgtctgctcaaggaacaacgggacaaacagagggaattagataaactggaagcgaccaagcaagcgcaacaggaggcccagggaacctatgctactcaaatattattacagtcagatttgcccggaatctgcggattagtggcacaattgggggaagtagaggaacgttatcaaattgctctggaaatcgccgccggaggtcgtttaggtcatgtagtcgtccaagatgatagcgttgcggccgccggaattgccttgctaaaacagcgtcgcatcggtcgcgccacttttttacccctgaataaaattcgtcctccccgtccccaggatatttcctccctgcgtcacgcgcggggttatctggatttagcggtgaatttagttaagtttcaatcccagtatcgggaggtttttaactatatttttggcagtaccgtggttttcgaggatatagattctgcccgttattatatcaatcaatatcgcatcgttactttggatggcgagttattagagatgactggcgctatgaccggaggcagccaaccgacgcgatcggggctgcgttttggtaaaatttctccgaaggagtctagtgaagcggaatctctacgggaaagattagcagaaatcgatcgcattcttacccgcaacgaagaaaaaattactcaagttaataatcttatcagtcagttaacccaacagttaaccgaaacccgtcaaagtcatcgggaaaatcaattatctctacaacaattaagcaaggatttagaacgtttaaccacagaaaaagaggatttaacccgtcaattatcgggccagcaagaggaaatgactatttctcgtcaacggttagaaatattaaccggagaaattcctgagttagagttatccttacagcaagaacaggaaaaattaactgctttagaggccaatcatacccatagcgaatggcaacaggtacagggaataattcgcagtcaagaattgcagttaaaaacccaagaaaatcacctcgctacagtccgcgaacagttaaaagacctgcaaagtcaacaaatcagactagaggaaaaaagtcaagagtctgcggatagaattattgagattgagaaaataatcaccgatgcagttaatcagagaaatatcggtaatctggagatagaaaaacttgatcagcatattttagaaatcaatcaagctttacagcaattatcccgacaactaggggaaaccaagcaaaaaagagaccaattagagacagttttgcgacaacaacaaaaccagcaacaacaggctatctggcaatcggaaaagttagtcaacaatcaagaggaaagacaagcattactaaccactttacagacagaaattagtcaactagaaagcgacttacctaatcccttgccagaaattcccgaaagcgatcgagatttcgagaaaattcaaagcgatattcggcagttacaaaagaaattagcagctttagaacctgtcaatatgttagctttagaagaacaccaaaaaactaaagagagattagatgaactatcagaaaaactgcaaactctagaaggtgaaagaaccgaactacttttacggatagaaaactttaccaccctcagatttaatgcttttcaggaagcatttactgctgttaacgaaaactttaagaatatatttgccaccctgtccgatggtgatggttacttacaactagaagacgaaaatgacccctttaatggtggcttaaatctggtggcacatcccaaaggaaaaccagtacagcgattaagttccatgtctggaggtgaaaaatctttaaccgctttaagctttattttttccctacaaagatatcgtccttctcccttttatgcgtttgatgaagtggatatgtttttagatggggccaatgtagagaaattggccaaaatgattcaaaaacaagcccaacaagcgcagtttattgttgttagtttgcgtcggccgatgattgaagcttccgaaagaaccatcggtgtcacccaagcgcggggaacccatacacaggtactaggaattaaagtttaa
>MAE_33900|4.30110032178305
atgaaactattacccgcagaatgccagcatttacaagacaaagtagccatagtaactggggcctcgcgagggatcggtaaagcgatcgccttggaattagccagccagggtgctactgtagtggtgaactatgctaaatctagcagtgctgccgatgccgttgtcgaagaaattaccgcggccgggggaaaggcaatagctctacaagcagatgtggctaaaagcgaagaagtggataatttagtggacagtaccaaggaaaaattcggtcatattgatgtcttagttaataatgccggtattacccgggataccctgatgttaagaatgaaattagaagactggcaagcggtcatcgatctcaatttaaccggagtttttctctgcactcgcgccgtcagtaaattgatgttaaaacagaaaagcggccgcataattaacatcacttctgtatccggtttgatgggtaatccgggtcaatctaattacagcgccgctaaagctggtgttatcggtttaacgaaaactttagccaaagaatttgccagtcgaggcatcactgttaatgccgtggcccccggctttattgaaaccgatatgactcatgacctcaaagcagatgaaattctcaaatatatccccctctcccgttacggaaaaccggaagaagtcgccggaatggtgcgttttttagccgccgatcccgccgctatttatatcagtggtcaagtctttaacgtcgatggtggcatggttatggcttaa
>MAE_60530|4.296191238197733
atgactttatcccctgaattgcagtcaagtttagagagtaaaatcaaacaatttgacgaggaaaaaaccatgcctttaatgagtaatatggagttacgaggaatggaacgcggtaaggaaattggcaaggaaattggtaaggaaattggcgcgttagaaaatgctcgtgattttgtcaaaacagttttggaatctcgattaggtgaagttcctttagatgtggaacaatacctgaataaagtttcgttactatctacattacaagagattgttaaattagcagctaccgctaattctctcgcagaatttaagcagtctttggcaaaaatcaatatctag
>MAE_30580|4.294948674105673
atgtccggagaaaccgtcacttattccctagaaactgtcttaaaggatatcaaagacagcgttaaggatgttagtcaaaaaatagataatctacaaagggacgttaatcaaaaatttgacaagattgatgagcgctttgacagaatcgatgaaagattaaataaagtagagataggattagctactttgaccgagaaagtcgtagggatggataaacgactggaaaaggtggaaaacgaacaagttaaatcgataggattggtcgctttaaccgagaaagtcggggggatggataaacgactcgaaaaggtggaaagtgaacaggctaccatgattaaagctatttccgacctccagggattccgaggtctgattctgccgatcatcgtcggtgcgctcagtgctactattggtgcggtgattaccgtagcggcaaaaatgttgttgatcggcaatagtccctga
>MAE_57700|4.287307169049087
atgaaattaaaggaaaggtatatcaccgatgagcagggtaatcgaataggtgttcttttagatatagaagaatatcagaaactgctggaagaatcggaggagttagatgccattagagcctatgatttagctgtctcaggtgaggatgatgaaattccttttgaagcagcgatcactgaaattgaaaatagccagcaatga
>MAE_22160|4.28660627206542
gtgttaattcagttggagaaccagaaggaaaaaattctcgttgttgatgatgaagccagcatccgtcgtatcttagagactcgtttgtcgatgattggttatgaagtcgtcaccgccgccgacggcgaggaagctttagaaaccttccgcaccgccgaacccgatttagtggttttggatgtgatgatgccgaaattagacggttacggtgtctgtcaggaactccgcaaagaatcggatattcctatcattatgttaacggctttgggggatgtggccgatcgaattaccgggctagaattgggtgccgatgactatgtagttaaacctttttctcccaaagaactcgaagcgcggattcgttcggtgttgcgtcgggtagagaaaaatggcgtcccggggattcccagttctggtgtgattcatatcggttcaattaaaatcgataccaataaacgccaagtttataagggggatgaacgcatccgtctgaccggtatggaatttagtttactagaattattggtcagtcgatcgggagaagctttttcgcgctcggaaatccttcaggaagtttggggttatacccccgaacgtcatgtggatacgcgggtggtagatgtgcatatttcccgtttacgagccaaattagaggatgatcccagcaatcctgagttaattctcaccgctagaggtacaggctatctttttcaacgtattctagaaccagacgaggaatag
>MAE_06440|4.283118190951015
atggtgacattaaccaacagcgatcgcttgacggtggaagatgccatgatcgagttaatgtccgattatgcccaccgggatagtgccttggaagtggtggaaacccccctcggttatagtttacaattgcggtcagcttatcagaatttgatcgaagacctgatcccggccgaattaggcacaggaaccctccgtactttagcagcgatcgcactgaaagaaccgattttgcaagcggatttaattaatttacgaggcagtacggcctatcaacaggttcaggacttggtagaacgaggatttgtgagaaaacgcaagcaaaacgagggtagatcctactggttagaagtaaccgataaatttcatcaatatttcgaggttgacaatcttagggaacagggtattctggaagctaccgatcaggaataa
>MAE_06280|4.281346694658789
atggccttaacccagaccaaaaaacaagaactaatcagccaatatcaggcccacgaaaccgatacaggatcatcggagttacaggtagctttcttaaccgagagaatcaaccaactgaccgaacacctgaaagctaacccgaaagaccatgcttcccgtcggggattactccagatgatcggtcgtcgtcggggactgttaacctatatccagaagaaagatcaacaacgttatcaaaccctgattggtcgtctcggaattcgccgttaa
>MAE_32980|4.278215010599857
gtgaaatattttttcttaacggcaggttggacaataggacgggtgtgggaatttggcggtttgtgggatcacgcgagtagttggcgacgaccaccgcagatagagcgattaaatatcggtattttagagggagaacaggttttatggctttataaggtggaagaagccgtgattatggtagaagttgcccccaagagtgccgaaattgccgatactgtccccaccatcgggcaagtggtgctaaaacgcttgattagtgccgaacaagtcctcgaaatcctgcaaaatgccgaagaagtgctgaggaagtaa
>MAE_55210|4.2771255293339845
atgcgtaaatcagtcatttatcaggatatctgggaaaaaggaagacaagaagaagcggtttctttgattctacggctacttaaccgtcgtttaggtgaaatatcctcaactgtaagccaaaaaatccaagaactatctctagaacaattagaaactttaggagaagcactgctcgattttaccagcttgacagagctgaccacttggttattggacacagaaacttaa
>MAE_18530|4.273620954286873
atgacgaaaacagttgccgatatcatgactcccaatcccatcaccgtcaccgctaacacttctctgtctgaagcagtgaagattttggccgaaaagcggtttagtggtttacccgtggtggatgacaatatgcgactgattggggttatctccgaaactgaccttatgtggcaggaaacgggagtagaagctcctccttacattatgctcctcgatagtgtcatctatctacaaaatcctagccgtcacgagaaattactccataaagctctcggtcaaaccgtgggggaagtaatgaccgataaacctattagtatcacagccgatcgccctttgaaagaagcggcctcgttaatgtatgatcgtcatgtgcgtcgtttaccggtgattgaggaagaaacccacaaagtaattggtattatcactcgcggcgatatcattcgcgatatggcaaaatcggaagcataa
>MAE_33290|4.268571670336818
atgacaaaaaagcctcacattaaacttatccacattggagagtacatggctgaagtggaagtcgaactgattgagactcccgaaggatggtcgccctatttatcattagaagacgctcaaaaattagatggtgtccgggaagcccttcgtcaaggtgatctgcaaaaagcttccaatttagcacatctttacaaaattacccctcttaccgtttaa
>MAE_57320|4.266502258492825
atgagtaagaaaaacagtcaaacctcaccccaaaggcaaaaaatgcacgttaaaaaaggggatgttgtgcaagtaatcgccggttccgataagggcaaagtgggcgaaattttacgggccttaccccaagaaagtaccgtggtggtcaaaggagttaatatccgcaccaaacatactaaaccccaacaggaaggggaatcgggtcaaattgttacctacgaagcaccgattcacagttccaaagtgatgctttattccgagaagaaaaaaatcgccagtcgggtgggttataccttgaccgaagacggtcggaaagtgcggatactgaagaaaactggcgaaattattgattag
>MAE_19240|4.266310424032489
atgaatcagtcgcttgttccagtcattctcgccggtggtaaaggggaacgtttttggcctctcagtcgtctagcgcgtccgaaacagtttctctgtcttgatggtagtggtcgcagtcttttacaagcaacggctgatcgtctattatctttaggggcaggttgggaaaatctctgggtaattaccgctagtgcgatcgctgatggtgtccgcgaacaactgcccgatttaccggagagtaacctattagtggaaccggtgggcaaggatacggccccggctgtgacttgggccaccttagaagtgataaaacgttatggtaaggaagtggcgatcggtttttttcctgccgatcattatattggtgatcaagaggcttatattaacactttaaaagcggccgtagaagtggccgtcagccaaaaagcgatcgttactttagggattaaacccgattatccctccaccggttacggttatatcgaacagggagaaaatcaaggcgaatttaatggtttacccgtctataaagttagtcgttttacggaaaaacccgatcgcaccacggccgaaaaattcctagaaacgggactttttagctggaatagcggaatgtttatctttcagggacaagtggttttagaggagctaaaaacccacgctaataatattttacagcctctgatcgatcggggcatcgctgcctatgaggatttagagaaaaaaagtatcgattatgctttgatggaaaaaacccaactcgcttacgttttacccgctaatttcggttgggatgatctgggagattggaatgctctggaaagattactagaagcaaagggcaaaaatattgaactggcaaatcatgtcggtttggatacggagggggctattatctatgctagtgatgaggaagaagtgatcgttactattggtttaaaagatctggtaattgttcgcgacggcaaagcaactctcgttgtccacaaagatcgtacccaagatattaaacaagttctcaagcaattacaaaccgatcccaaattggagaaattgttatag
>MAE_55800|4.263158930914653
gtgccaaagacaaaaatcatcttttatcaagaagcagaaggcatctcacccgttgttgagtggcttcagaaattactcaaaactgataaaaaaggatttgccaaatgtataaccaaaatcgaacaacttgccgcacaaggtcatgaactgcgccgccctgctgccgattatctcagaaatgatatctgggagcttagagccaaacagggaaccatacaatatcgaatcctctatttttatcatggtcaaaatatagcaattattggtcatgctcttatcaaaaaaacttccgccgttccctcacaagacatcgagagaattatccaaagaaaagcacaatttaaacaaaatccagaacttcatacttatcaaggagaaataaacaatgcctaa
>MAE_07940|4.2580031354882015
atggaatatcaaatacaattaattcctcttgctttaagctttttatctaaaattaccgataaacgcattcagcaagaaattcgcaaacggattgaaaagctaaaaattgaaccagataaacaaggtaaagccctttcaggtaaacttaaaggatatcgtagcgttagggcagttggtcaaagatatcggattgtctatcgtgttgaagaagctcaaattattgttattgttattggagttggaattcgtaaacaaggtgataaaaaagatatttatgcccttcttgaaaaattaattaataatgaataa
>MAE_12340|4.256369337179286
atgttacaacgtctttttttagcctttaccctcgcttttcccctttatttaagcattgctattcaacaaacttctcctctagctgatagggtaaatcgcccttcttctcgcggaatcaataaaattgagcagacggtaaaaactatccaaaagcagttaaaacaagagcattcggttcaattagattaa
>MAE_15570|4.25023569841835
atgactgaaaatatccccactattgtggtcatgcacggcgaccaaactggagaagaactattactagaagccctgagagtattgcaaccctcgataattcgtcaaccgcttaactttgccgattttgatcttagtttagcccagcgtcgccagagtaacaatcaagtggttcatgaggccgccgaagcgactctaaaaaccggattagctctcaaagctgccaccattaccccagaaattaaaggagatgtgggcagtcctaacgctattttaagagaagcaatgaattctcaggtaattctccgcatcggtcgccgtatccccggtattcgtccgattgggggcgtttattctcccattgccattgtccgcatggccgttgatgatgcctatggggccaaagaatggcgagaaaccactgccaccggcgatgaaattgcctatcgcacctcgcgcatttctagggctaccagtcgcgctgtggccgagtttacctttcaacaggccaaaaaaaccggggcgcgggtatttggcggcccaaaattcaccgttagtgccacctacgaagggatgtttaaagaggaattagacgcggcggcccaaagacatccggaagtgcgttatcaacccctgttaattgatgcaacttttgccctacttttacaaaccgacggcgaagctttggtgattccggcacttaatcgcgatggcgatttattatctgattttgtcttgcaactctatggcagtattgccggggccgaaagtttagttttgggatttgatgaggagaccttagcggttaaaactattatggcagaagctccccacggcactgcccccgctttagagggcaaaaatatcgctaatcccatggcgatgattttagccgcggcagctttgttaggttatatcgaaactaacgaagcgcgtaaagcttccagggcaatttatgaaagtgtctttgaaactattcacgagggcaaaaaaacccccgatttagggggacaaatgaccatgagtgagtttaccgatgaggtgattcgtcgcgtggtcagtaagttagaagtttggtcggccttggggtaa
>MAE_51670|4.246630192877288
atgaccaaaacacctttaaccgaagcggtagctactgccgattcccaaggccgttttctcagcagtgctgaattacaagtagcgttcggtcgtttccgtcaggccgccatcaccctagaagcggtaaaaatcctcgcccaaaaagcccccagtttagcccaagaagcagccaacgctgtctatcaaaaatttccctacaccacccaactccaggggccgaactatgcctacgatgagcgggggaaatccaagtgcgttcgcgatatcggctactatatccgaattatcacctatgccctcgtggtgggcggtacgggcccgatcgatgaatatctagtcgctggtttgagtgaaattaatagtgcctttgaactatctcctagttggtatatcgaagccttaaaatacatcaaaaccaatcacggattaagtggggatgctgctgtagaagctaattcctacattgactatgtgattaacgcccttagctaa
>MAE_00930|4.245110152328018
atgagcattacagtacgggttattacacccgatcgcattgtctgggataacgtggccgaagaagtaatcctacccagttccacgggacaattaggtattcttagcggtcacgctcctttattaactgccctgaatattggcgtaatgcgaattcgaccggggaaagactgggaaaatatcgcagttttgggcggttttgccgaagtcgaaaataatgagatcaaagtcctcgttaatggggcggaattaggctcaaaaatcgataaagaaaaagctcgcgccgaatacgaacgggcccaaactcgtctcgatgaagtcagtaaaggggatgaccgtcgcaaaactatccaagcgcaacaatcatggcgcaaagctcgcgctagataccaggccgccggcggtttagtatcggtttaa
>MAE_05580|4.244878980347599
atgaaattaccccgtcttgccactttaatcattggtctgagctttattttcggattaatgttgtggttagtcaactctatctatcgtctttacatccagatcgcctttaccgctcctatcttagctaatattctgcttttgctcattatcggactgctgggcttgctgatctacgttcttctgtattacttttatctgctgccccagcaccaaaaaagtcgccgcgggttacgttcttcctcccgtccacccctaaaattaccggtagaaaaaaccgaggccgccggggaaaccttaaaagctatccggcaacaagtggagcaaattcaagataaagtaactcaacaggtttttattaatcgttcccaagaaattgagcgaagtttagccagaaaagaagttaaaatcattgttttcggcacaggatcggcgggaaaaacctccctaattaacgccctcatcggtcaaatggtgggcaatgtggaggcaaccatgggaaccacggaaaaaggggaaacctatagtttaaaaatgaaaggtgtgaatcgggaaattcaaattaccgatacccccggcattctcgaaattggtgcggccggaggtcaaagggaacagttagcgcgacaattagccacggaagcagatttacttttatttgtcattgataacgatattcgacaatcggaatacggccctttattgcgtttaattgatatcggtaaacgttctctcttagtctttaataaaatcgatctctatagcgatgaagatcgagacattattttaaaacaattacgagaacggctaaaaggagtgatcctttccgccgatattattgccgtcgccgctaatccccaaccagtacagttaactggtggacaaatgatcacaccggaaccagatattttagctttaattaaacgtttggcttcagttttacgggccgaaggggaggatttagtggcagataatatcctcttacaatcccaaagattaggagaagaagctaggaaaattattgatcgccaacgtcgtcgccaagctgataaaattattgatcgctatcagtggatcggtgcgggagtgattgcggtgactcccttaccagtgttcgatatgttagcaacggcggcggttaatgctcaaatggtcagggaaattggtcaagtttatggctgtgaaattaacagcgatcgaggcaaggaattggctctatctttgggcaaaactctagttagtttgggagtggtaaaaggagcggtagaattattagccagaatcctacagttaaattttactacctatatagtcggtaaggcaattcaaggggtcagtgccgcctatttaacccgcattgccggcaaaagttttattgaatatttccgtcaggatcaagactggggtgacggtggtatgacggaagtggtacaaagacaatttcaactcagtcgcaaggaagaatttattaagtcttttgtggccgatgcgatcggtaaagtggtacaaccttttcaggatgattggcagcaagaagaagttttagaagctagttgcgaggatgattggtaa
>MAE_11410|4.244608213222146
atggcaactacatccgaagacgtatggcgactcttagccgaattagcgactgctcaaaaagaaaccgacaaacaactgaaggagactgacctactattgaaggaagttagtcagcaacagaaggaaaacgcgcaacaacagaagaaaactgacaaacaactcaaagaattaggtcagcaaattgggggactcggtgccaaattcggcagctttaccgaaggacttgccctcccttcaatggaaacgattctcagacaacgctttggtatggaagttatcagtcccagtgtgcgagtcagtaaagaaggacaacacctagaaattgatgtccttgcctatactaatggtgagctaaatactgcttatatcgtcgaggttaaaagtcatgctagagaggagtctatttcacaattaaaaagtattttgcaacggtttcgccgctttttccctgaacacaaagataaaaaactctatggcatattagcggcggttcatttatcatcagaattacgggaaaaaattctgcaagaagggttttatgtggctcggattcatgaccaagtatttgaattggatattcccgataattttcaacctcgactttattaa
>MAE_55820|4.243171717461529
atgagcggccccaccatcgaaaccgatttaggaaaaatcctagaccagattaatcagaatcttaaagagaccaatcagaagctagacgcgctccagaaagatgtcacagagatcaggattgttcaagtcagattcgaggccgaagtaaagggagatctcaaggcattacagggagaattcaacaccttacaaggtgatttaaaagagattaaaggctcccagaaagcccaaatttgggcattaatcaccatcttggcaacagcagttatcggaactgttatccgctttgtcatcactgttccccctgttagcaacccctaa
>MAE_49040|4.240189466240398
atgccacgcactcaacgtaacgataattttattgataaatcttttaccgtcatggcggatatcattttaaagatgctccccgccaataaaaaagccaaggaagcctttgtttattaccgtgatgggatgtctgcccaagctgacggcgaatacgccgaagccctcgataattactatgaggctttaacattagaagaggatcctaacgatcgcagttatatcctctacaatatcggcattatccacgctagtaacggcgagcatgaaaaggctctggaatactacgaagaagctatccaacttaatcccagaatgccctccgctttgaataatatcgccgttatttaccattttcaaggggaaaaagccagagaagacggtcaacaggccgaagcggaagcactctacgacaaagcggcagaatactggaaacaagccatccgattagcccccaataactacattgaagcccaaaactggctgaaaatcaccgggcgatcggaaattgatgttttcttttaa
>MAE_44940|4.237565457309795
atggcggaaattacagcacaacaggttaaagaacttagggaaaagaccggcgccggcatgatggattgtaagagggcgctgacggaaaacgcgggggatataactaaagcgatcgaatggttgcgtcaaaaagggattacttccgccgagaaaaaagctagtcgggtagcggcagaagggatgatcggcagttacatccacaccggcagccgcatcggtgttttagtggaagtgaactgtgaaaccgattttgtcgcccgtcgcgaggagttcaaaaaattggttaatgacgtggccatgcagattgccgcttgtcctaacgtcgaatatgtaaaagtggccgatattcccgccgaaatcgccgccaaagaaaaagaaattgagatgggacgggacgatttagccaataaacccgataatatcaaagaaaaaatcgtggccggccgcattgaaaaacgtttgaaagaactttctctgctcgatcaaccctttatccgcgatcagaacatcagtattgacgaattgcttaaacaagcgatcgctgctttaggagaaaatattcaggtgcgtcgtttccaacgctttgtactaggtgaagggatcgaaaaagaagaaacggatttcgccgccgaagtagccgcccaaatgggacaaaaagccccggaaccggtagcagccgccccgcaagtggaggaaaaagccccggaaccggcagcgaaggataatccgcccgctaaaggcaaaaagaaaaagtaa
>MAE_45640|4.237313669818849
gtggatacccagccgactatccgccaattagtggaacaagccctatattatcgtcaaatcacgccagaaatcgaaaacggaattaatgaactcctcgctcgtcttggctacgtttccgatgtggattacgaggccctagagttactcatggatgaaatggacgagggccggattaatctcgttccgcgtcggtaa
>MAE_06805|4.2361527910759795
atggcgcgccgagaacctaatgatcgcagaaaagcagtacctaacacttctaatagtggggttcccagtccacccgtcgatttcgatatctatcaggatttggcgcgtctgcaagagatgatttttgatagtttccatatccccctcacccgttggacaatcatcgatgagggacagatatccgaacagatcgatctcatctatgaaaccgtgccaccagcagtacagaaagctttggcaattttgcaggaagaacaggaaattatcactaaagcggaggaatacgctcaacaagtccttcgttccgctcaacaaagagccgcccaaattctcgatgagtccggtattattcaacaagcagaacggcaagcggcccaaattcgtcaacgggttcagcaggagtgtgaatccttgcaacaacaaaccctcgatgaaatcgaacagatgcgtcacagcaccttgcaggaagtgcaacagttacgacaaaaaacccaagctgaatgtcatgaaattcaaaaaggcgctgacgactatgccgaagcggttttagaacatctcgatcgagaattaggggaaatgttacaagttattcgcaacggtcgtcaacaggtaagatcgaaaccaacatcgtcaaaaaatctacccggagaacgtccttaa
>MAE_50360|4.236043080589671
atgcgggtaactctaaaatcggccttgagtgacagtcatatcgatgctaatcaaagcagcagtcaacgtcaactgatgctatcgatcgccgccaccagtgaacagatcaacacaaatttaccgattaatctttgtttagttctcgatcatagcggttctatgcagggaaaacccctagaaacggtcaaaaaagcggctttaagtttaatagaatccctcggagttaatgatcgtctctcggtgatagctttcgatcatcgcgccaaagttattcttccctcccaatcgcgagaggatgatctgaccttaattcgctcaaaaattcaacaattacaagcgggaggaggtacggcgatcgatgaagggataaaattaggtattcaagaaagttctaccggcagcaaaggttatgtgtctcatatttttctgcttaccgatggtgaaaatgaacacggaaataatcaacgctgtttaaaattagccgaagtggcggccgagtacggtatcaccttaaataccttcggttttggcgatcattggaatcaagatatcctagaaaaaattgccgatatcgccggcggaagtttatcttatatcgaaagacccgaacaggctttaattgaatttactcgtctatttaaccgtttgcaatctgtccggttaactaacgctttcctgcaattagaattagatgctcggactcatttagcggagttaaaacccattgcccaagttgccccagaaactatagaaatgagcatacaaaaagagggcaatttttacatcacccgtttgggtgatttaatgatagatgaagaaaaaattatcctcctcaatctctatatcgaccaaattccccccggtactcataccatagctaaggtgaagattcgctacgatgatcccgcttccggtcaaaaagggctagaaactgcgactgttagccttaatatcgcctcccaagctatctatcaatcccaattaaacgagcaagttcagaaatcgactctgactttagccaaatatcgtcaaacccaaatcgctgaagaaaaattaaaacagggcgatcgagcagccgccgccaccatgctacaaaccgccgccaaaaccgccttacaattgggagaaaaaaacgccgccactgtcctccaaactaatgccacccgtttacaggtgggagaagaattgagcgagggagatttaaagaaaacccgcattattgctaaaacaagactacaaaccgacggagagacaggaaaatga
>MAE_09720|4.235557435823761
gtgtatagtcttgacgttaattttcttaaggatcgccatcttaaccaaacgggcaaaggaacccccgcggccaagatttccaccggtattaacctgcgtaaacaaacacccctgttgatcggtgtgggagtcggggccggattattgacactgacgggattactcggtttaatcctcggtgtgcaaaccagcgaaactcaggccaaaattcagcaactggacgcggaattaggtcaactgcaagcccaaagcaaaaagctagaagacctgagagcgcaattaacggcagtagaaggagaaaatcaatctctggtaactgtattcaatcagattaggccttggtcagccattcttcaagaaattcgccaacaaactccccctagcgtccagctaaccagtgtgcagcaggtggaggttcccgccgccccagatcaagggcaaccgaatccagctactcagttaaaaatcagtggttttgccagtagttacgaagcagtaaatgattatctcttaaccctgcaagcttctccttttttacagggcaagaaaaccgcgatcgaaagtgctgccctagccgatttacccgtacaggtggacaataagtacaaaaatattaatgttactttcccccaagcggttcaatttgtgatcaccgcccaattaagtgatactcccgctactcaacaactgctcaatctgacccgcaatggagcactcggagttgtcactaggattaatactctcaaacgccaaggagccattcaaccatga
>MAE_36860|4.235364837257807
atggaatttatcgctgttttactgggagttttcggtttaggcacaggtgcgggtttattagtcatccgtaactattaccatatctgtcaaccgagcgaagtcttaatttttgccggcagtcgtcgtcccacggccacgggcaaaaccatcggttatcgtttggtaaaagggggcagcagtattcgtttacctatgctagaacaagtgtatcgaatggacctgaccaacatgatcatcgatctcagggtggttaatgcctattctaagggcggtgtgccgttgatcgtcaccggggtggcgaatattaaaattgccggggaagaaccgattatttataatgcgatcgagcgtttattgggcaagaaacgcaaggaaatcgaacaattggctaaagaaaccctagagggcaatttgcgcggtgtcttggccaatttaaccccagaacaagcgaactccgatcagatcgctttcgctaaaagtctcctggaagaagcggaacaggatctagaaaaattgggtttagttttggatagtttgcagatccagaatatctccgatgaggtgcgttatctcgattcgatcggacggaagcaaaaagccgaattacagagagatgcccggatagcagaagcaaaagcccgaaaaacatcgattatcaaggattccgagaatctacgcctaaccgctttgcgtcgtatccaaaaagatttagaaatagccaaagctgacgcagaaaaacgggtgcgcgacactcaaactaagcgtggcgccatgattgctgaggtagaatcggtggttatgtcggatttagctaaagtacaggccgaagtggcggtacaaaacgcccgaattaagcaggtgaaacagcaattacaagcagatgtgatcgcccctgcggcagcggaatgtcaacaagcgatcgcaaaagcccggggggaagcggccaaaattatcgaacaggggaaagcgcaagcggaaggaaccaaaaaactggcggcatcttggcaaggagcgggaaataacgctaaaaacatctttttataccaaaaattggagttattgctgaaattaatggtcgctagtgtcccagaagtgcaggtgcaaacggtgacggtagtggacggaggtgatggtaatcttgtcccgaaaatgactgcctttgctgaacaattgcgtcaagctaccggggtggatctggtacaaatggctaatcgcctagcacaaaccgagccatctgtcaagggaaaagagacaaattttgattttaaacaattgccctcctga
>MAE_21220|4.232208280745717
atgaaaggtaaaacttttgtgaaaccaaatcaaaagttaatgatcgggttaatagtattaggcacaggattattaggaataaccaccttttatagtctttcccaagtcgcccccaaacccgaaaccaaaactcctgtcattgcgtcgcccacaccgcaaaaaatcaccgctttaggcagaattgaaccgaggacagaaattatcagcatatctgccccgatgttgcttgattccgatcgagtcaagcaattattagtcgatgaaggagatagcgtcaaaaccggacaaataatcgccattctcgaaagtcgggaaagattagaggataacctgcgacaggcacaagaacaggtgaaagtagccacagccaaactagaacaggtgaaagctggcgcaaaagtcggcgaaatcgatgctaatgccgctaacgtgcgaaaaatcgaagcacaatggttaggggatcaagcaacccaacggacaaccatccaaagattaacagcgcaattagaaggggatagggctgcccaaaaagcgacaattgctaaattagaagcagaatatcgcaatgccaaagctgaattcgatcgctacgaaaaactctatcaagaaggggcaatttccgcctctagttttgatagtaaaagactgaatttagaaaccagtaatcaacaactaacagaagcaaaagttaccctagagagaattgaaagcaccggtaaacaacagatagaagaagccaagactaccctagcccggattgaatccaccggtcaacagcagatcaaagaggccaaatccactttaaatcaagtctcggaagtgcggggagttgatgtgcgggcagccgaagcggaggtaaatgctgccctagttgccgttaaaaaagcccaaaccgagttaaatcaggcttatattcgatcgccaattaccggcaaagtgattaaagtcaatacccgtatcggggaacaaatcagcgatcaaggaattgttgaccttgctgaaaccgagcgcatggaagtaattgccgaaatctatcaaagcgatatcgggaaaattcgctctggacaaactgccacgattaccggatcggcgtttaagggcgaagttaggggaaaagtgcgcttaattgctttaaaagttgaccaacaaaatatcttcagcaatcaaccgggagaaaactggttcttcggtttgtgttatgcaatggacgggagttataaggggtga
>MAE_53680|4.228675825545326
atgttcgacgcactggccgatcgcttagaagacgcatggaaaaagttacgaggtcaagataaaatctcctcggccaacatacaagataccctaaaagaagtccggcgggctttactggaagcagatgttaacctacaggtagtcaagggatttattgctgaggtcgagaaacaagccctcggcgctgaagtgatttccggagtcaatcccggtcagcaatttatcaaaattgtctatgatgaattagttaaaattatgggggaaagcaacgttcccctagcccaggccgataaaccccccaccgtaattttaatggccgggttgcaagggacaggaaaaaccaccgccaccgccaaattagccctatatctccgcaaacagtccaaaagctgtctgatggtggccaccgatgtttaccgtccggcggccattgaccaattaatcaccctcggtaaacagataaatgttcccgtcttcgagatgggttctcaggctaatcctgtcgatatcgcccgtcaaggtgtggaaaaagccaaagaattgggcgtagataccgttatcatcgacaccgctggtcgtttgcagatagatacccagatgatgggcgaactagcacaaatcaagaaaattgtcaagcccgacgacactttattagtggtggatgcgatgactggtcaggaagcggccagtcttaccaacacttttcaccaacaaatcggcatcacgggggcaattctcaccaaacttgatggcgatactcgcggtggtgcggccttatcagtgcggcaaatatcgggacaaccgattaaatttgttggggttggcgaaaaagtagaagctttagagccattttatcccgatcgccttgccagtcgcatcctcaatatgggtgatgtcctgacgctagtggaaaaagctcaggaacagttagacctagaagacgcggctaaaatgcaggccaagattttagaggctaagtttgattttaatgacttcctcaaacagatgcggctgttaaaaaatatgggttccctggggggagtcctcaagttaatccccggtctaggcaaactgagcgggacagacatcgaaaagggcgaaaaagagttaaaacgcacggaagcgatgattaattccatgaccacggaggaacgcgctaaccccgatttattggctaagtctcctaatcgtcgtcgtcgcattgccaaaggttcgggacatccggaaacggaagttaccaaactaattactaatttcaccagaatgcgatcgatgatgcaacagatgggacggggacaaatgcccgctatgccggggatgcccgggatgggtggcggaatgtttgggggtggcaatcaaccggggttccgcggtcagggtggcagcccgaaaaaaccgaagaaaatcaagaaaaagaaaggttttggcgatttatag
>MAE_14130|4.227201879884582
atgtttagtttaagtgatttaagagaaactaaggtttatcaagaagctttagaggaaggcaaagaggaaggcaaagaggagggaaaagaagaaaaagctcgacaaattgccctaaaaatgctatctgctggctttcctatcccagaaatcgcccaatttaccgatttatcccccgacgcgatcgaggaattacaaaggcagaacgctcgcgatgtttga
>MAE_27090|4.2195110386879096
atgacgggtgtggacttacagcaattattactagaaaaatggggtcgttcctacgatatccagctgcgacgcatcaaagataaggttcatgtccaggtaatgtggaaatatctcgaacaagcttcttttcccctctccgagtccgaatatctggaacatctcaatgtgatcgctaattatctccacgaatggggtggttttagtcaatttcaagcttttatccgcgaaacccgcgagcgtccccgtctcggtaaagcggttagtctggccttagatttaggtgaaagggcctcggaatggctgatcagtgatcagtga
>MAE_02610|4.2189580612186575
atgactttacaactcaccataaattatcctgaaaaattacccgactttcttcaaaaaacacgagaggaattcgagagagaagcaacctgggctatggtagtaaaactctttgagatgaaacgtatttcatcgggtatggctgccaatttattaggagtggatagggttaattttttattgagattgaccgattttggcgtagggatgattgacttaacagaagaagaactattatcagaccttgaaaatgcctaa
>MAE_58480|4.2186196361124395
atgacttctaccctgttgccgagctttcctgctgttgacgatgttttgttcaattttgctcaatctgatggcttgagtcaagctaatcgggtggatagtgtgagaaatcagcgtttaaccgctaccgtagttttcctcgatgctggtgttagcgattatcaaagtctccaagctggagtaattccagaagtcgccacggttattctctctcccaatcaagacggaatcgaacaaatatccgcttttttaccacaaaatccccagattaccaccaccacctctattattaaatcggtgcgttacgctatcgcgcttcacagcctacgagtaagcaaacaactcaaatga
>MAE_58500|4.2186196361124395
atgacttctaccctgttgccgagctttcctgctgttgacgatgttttgttcaattttgctcaatctgatggcttgagtcaagctaatcgggtggatagtgtgagaaatcagcgtttaaccgctaccgtagttttcctcgatgctggtgttagcgattatcaaagtctccaagctggagtaattccagaagtcgccacggttattctctctcccaatcaagacggaatcgaacaaatatccgcttttttaccacaaaatccccagattaccaccaccacctctattattaaatcggtgcgttacgctatcgcgcttcacagcctacgagtaagcaaacaactcaaatga
>MAE_26400|4.218562292358967
atggttatcaacaaacgcggacttgttctcggtgctacagcagtggtcctgtctaccgtcgccgtcacgggggcgggattccgtctctcccaaagtcaagctttttttcaggaaagtcccaaggaaaccgttgatgaggtttggcaaatcatcaaccgcacttatttagatggcacttttaatcaatcggactggaacgccatccgcaatcagtatttaaatcgttcctacaaaaatcaagaggaagcatacaccgctatccgcgagatgttgaaaactctcaatgatccctatacccgttttatggatcccaaagagtttaacaatatgaagatcgatacatcgggagaattgaccggggtagggattcaactgaccaaagatgagaaaactaagcagttagtcgtggtttcacccattgaagatactcccgcttctaaagctggtgtgctgcccaaagatgtgattatctctatcgatggtaaatctaccgaaggtatggaactggagcaagcggtgagcatgatccgcggcaaagtggggacaagtgttaagatcaccattcaacggggtgaggagaagaaagaattgactcttacccgggcgaaaattgaaattcacccagtgcgggcccgcacggaaaacaccccgatcggtaaaatcggttatatccgtctcaatcaatttagcgcccaagctagtggcgatatgagtcaagcgattcgcgaattggaagctgaacaggtgaagggttatattctcgatctgcgttctaaccccggcggtttactctacgccagcatcgaaatcgctcggatgtggatacccgatggtttaattgtctctacggtcgatcgcaaaggggtgacggaacgtcaacgggccaacaatcaagctttgactaataaacctctagttgttctcgtcgatggtggttccgctagtgccagtgaaattctctccggagctttacaggatcatgatcgggcggttattgtcggtacgaaaacctttggtaagggattagtgcaatcggtacgcagtcttagtgacggttccggattagcagtgacaattgccaagtatcttacccccgacggacgggacatcaataaagatggtattcatccggatgtggagtcggaactgagcgaggaagatcgcaaaaatcttcaacaggaacgggagcaggtgggaaccttccaggatcctcaattcaagaagggttttgaaatcttggaaaaagaaatcactgaaggcaagaaaacgcccaccaataccgctaaacaatag
>MAE_43870|4.2183475900162195
atggggagaagcagagaaagcaagggagtgattctagaagaattaaaaacctccctgagcgaagctcaattaacgatggtcatcgactatcaaggtttaaccgtcgccgaaatcagcaatctacgccgcaaattgcgccccacgggaacgatttgtaaagtcaccaaaaatactttgatgggattggcgatcgctgaagatagtggctgggaaccgatgaaaagccttttatcgggaacatccgcctttctgctcgtaaaagaggacatcggtggagctttcaaggcctatcaagagttcaaaaaagaaagcaaaaaaaccgaactgcgcggcggtgtcctcaaagaagggacaaaaggtcaactgttgacggaagagcagctcaaagcgatcgctgatttaccgtcgaaagaacagttaatcgctcaggtcgccggagcaatcaacgccattgctaccaaactggcccgcagcatcaacgaagttcccgcatctttggcccgcgccgtcgatgccgtggcccgtcaagaagaaaaagaagcggcttaa
>MAE_54380|4.217883771437818
atgcgcgaaatcttgctcagttttgctattattgcggtttgtggcttatttttaatcgttgcttccctctttggtggaggggaaaaaaccaatgcgatcgccgcagaaaccaatccacccgctatcactcaaactattaataaggaaatcatctccatggatttagatcaagcagtcaccaccgattcgggactaaaatacatcgatatcgtggaaggaaccggagaaactccccaaaaaggtcaaaaagtgactgttcactatacgggaaccctgacagacggcaaaaaattcgatagttccaaggatcgcaatcaaccttttacctttaccattggagttggtcaagtgatcaaaggatgggatgagggagtcgcatcgatgaaagtcggtgggcagcgtaccttaattatccccccagaattgggttatggtgcgcggggtgccggtggggtaattcctgccaacgcgactttacttttcgatgtggaattgttggcagttaaatag
>MAE_25810|4.212473906480497
atgattgaagggagatttggaaccaaaggacaaatttattttgatatcgatttagttggcgatgatggattgattctacccgcagaagttgtgctggatacgggttttaccgagtttttagccataaatagtcaagatgctgacagtcttgattggcgttttttgcgacaaaataaattgataaccgctcaaggagaagcattttttgatatatatttaggcagagtaagaattgatggtcaggaatacgaaattcccgtctttgcaggggaggcaattaaggagattttgttaggttcgcggtggctaaaacaatttatcttagtagctaattatcaacaaacacaggtgacattaggataa
>MAE_55910|4.209628544191647
gtgaacaacatttttaccaaactcaaagattttgtcggcatctccgaacaaccagaagacgaagacgaaaccgactacgaagaaatgaactgggaaaagtcttccccccaagatagggatcaaaacgaagaagaagatcccctcaatcgtcgtcaacgcgaacctttaaatctcagtacagccacatctatgggactcaacagaagcaacgtgatcggtatgccaggtattaacaacaataatgcagaagtagtcgtgatcgagccccattccttcgaggaaatgccccaagttatccaaaccctgagagaacgcaaatcggtggttttaaatctcaacgtcatggatcccgaagaagcacaaagagccgtggattttgtcgccggtggcacttacgcgattgatggtcatcaagaacgcatcggtgagagtattttcctatttacccccagctgcgttaaagttagcaccctttccggaactattcacgatatcaccgacaacccgaaaatggctcgtcccgtttcccccgcacctgcttggggagccgaaagcagtcgattagctcaatga
>MAE_46690|4.2088064877037406
atggttgactttcgccaagtagaagcgatgattcaagaacaaatccccgatgcacaggtgatgattcgggatttaacgggaggtggcgatcatttggaagcggtggttatttctggcgaatttgccggcaaaacccgcgttaaacagcatcaaatggtttatggcgctttacaatcggcactggctaccgaagccatccatgctttggcattaaaaacctacactcccgacggttgggcagcagaaaaataa
>MAE_13090|4.204894568254564
atgaaaataaagacaagattacgggaatcgggcaaatttttcttaaaaagcggtgctagtattgccctagcactatttttaatcttaagtctgttcacggttaaggggactgctcctgctttagctgtgcttgctcagggtgatgcggtaacggatcccaccgctattttacgcaatgccttacccatagataataaaccaattcgccaagtgcaacaatcgatcgaagatattgccaaacatctgcgggccaaacgttggagtccgattaaaaaagatgtcaaggatgccaattatgccctttctaccaaaagcaaggctatcttagatagtgttcccgaagcaagtaaaagccaaggggaggaattaatcgaaaaactcaaaacgggagtggcagacctcgatacggccgtagaagcgaaggataaagaggcagtttggtcaaccagacgggaattgctcaataatatcaccgctttagaagaattaatggtggtgggttttccctttaacgttcccccagaatacgctaacttgccgcaattgcgaggacgcgccaccgtagagatgcagaccaccaaaggagatttaactatcgttgtcgatggttacagcgctccgattaatgggggtaactttgtggatttagtccaacggggtttttatgatggtttacccttcattcgcagcgaagataatttcgttgtccaaaccggggatcccgttggtgccgaagagggatttattgaccctaaaactaagcaatatcgctctattcccctagaaattttgattaaaggagaagaagaaccagtttatggcaatactctcgaagaattagggatttacttacccagtctcgccttaccttttaacgctttcggtgcattggccctagcgcgtccggatactaatcctaatgggggttcctcgcaattctttttctttaaattcgataatgaattaactcctcctgggtttaatctcatggatggtcgttattcggtttttggctatttagtccagggaaaagaggtgttagaagaacttaccgatcaggataagattatcaccgctaaagtgctttatggcttaaataatctcattcaacctagctag
>MAE_56280|4.202307944736627
atggctcgtcccgctttagctgatggggcttcgattttcagtgctaactgcgcttcctgccacatgggcggtaaaaacgtggttaatgccgctaaaaccctgaaaaaagaagatttagttaaatacggcaaagattccgttgaagctatcgttacccaagttaccaaaggtatgggggcgatgccggctttcggtggtcgtctcagcgctgaagatatcgaagctgtagctaactatgtcctcgctcaagcggaaaaaggctggtaa
>MAE_52460|4.202142134704582
atggctactgacgaattacaaaacctcgaagacaatattcaacgcttaaaacaacaattagcgggaatccgcgatgcgtggacaggtgcgcgtccagaagataaagttcttttgcagcaacgcataaacgataagcgcatagaaattaaagaattggaacgagaaaaatgggatttaatcgccagcgagagtcaagaagcatcttttcctgatgccgaggtaatggtagcagaaattgtcacagaattgacggcaattaccaaagaaccaccctcagaacttgcttctgcacaaatcttagaattattaaatcaaattctggctaaactcaatcaaccagagcgatcggcagcagccaaattaaaagcggccatatctactatacccccttttgtttccctgacctacgaagcggaattagatactgagtcaacttttaagcgttattttcccacatttaatcgtgcgatcgcaggagtgaaaaatcgtctaaaaaagtaa
>MAE_12520|4.2014330597712695
atgtacgggaatgaagggaatgatagcatttacggccaaggaggcaacgactacatcgacggtggaataggcaacgactacattgatggtggagatggtgcagatatcatcttcggccgcgctggaaatgacaatgtcttcggcggaaacggtagtgacttgctcattggcgaagcgggtgctgacactttatcaggcggaaacgacactgattatctctttggcggagccgacaacgatgttctattaggaggtgctgggaatgactttgtctatggcggctatggcaatgatatcctcactggcggcactggtgccgatgccttttttttcggttctcttctagaaggagttgacgtaatcaaggattttcagtggatagagggcgatgtcatccagctcagtaagtccggatttaatgctagtagccttagccaatttaactacaatagcttaacaggtgggttaagttttcttgggcaacaattcgcaaccattgaaaatcgccccgcagggtttgctgtctctttagatgttcagcttatttaa
>MAE_33500|4.19898675232951
atggtgcggcaactgcaaaagatttcccgtttgatggagcgcagcaagaaagatcaagagaaaatcgagcagtggaaacaatccctcacctatcaaagcgagattctcaaccgccagaaaatggaaatggagacaagaatcgagcaaattgaacaaatagaggcagaattcgattatttagagcgcaaaagacaagaactggaaaccctaaaacaacaattaaacgagcaacagcgacacctggaagaaggacaaataaattgtaactcctaccccaatctttccccagaaaaacaacaatttattcgctctctagcggagcgtttagctaataatcatgatcggggcaattctccctcacaaattctccattccactcttgaatctgtgcaggaacaacagacaattttaaatagttgttggcagagtttagaggagcagaaaaaaactgtagaaaatcgtcaggtcgccaacgatgaaatgctcgattatctcgaacaaagagctagggaattacagacgagtcgcaatgctttggaaacggctcaaatacaattacaaatacaagaaactgttctgaatcaaaaacaggaattattcgagcgccttaacctcaccctacaaaccactgattctactcgacaaatgctccttcgtctcctgcaaggggaagaactagattttgatggtaaaatcgatctagaagctcttgaaaaaatgcctttagaagaattggagagcttagttaagaacttacaaacagacctcaagcgctgggaaatttttgtcaacgaccaagaggaagaattaactctccaatgccaaaccgtggaagaattagaagcaagaatggccacaatagatgaatccgagcgagctaatttagaatccgaattagccgaggaacaggaaaaaaaaggaatgctggcggcaactttggtcggacaaagacgtaatctccaggaaaggcaagctattcgctctcaacatctgaaaatgctgcaacggagacaggggattttatccccagaagatgcccaaaaatgtagctttgaaccattgttaattctgttggccgataattatcaaaataatctccaagaaagtcaacgtttagcagcagaaatcaagggactacaagaggatttaccaaaaaacagagatactattgacggtcaatggtcggatttagagcaaaaaactcgtgaatttgaagaacaggagcgacaatggcgcgatgctaatctggcattattgcgtttaaaaactcaggtacaacagtacgaaactttcctgcaacccgtgcaggatcaactcgatcaaatccgtcaaaaactagaaactatctcccaatggttgacacccatggaatctaatggtagtgcctatcattacgctattaacagttag
>MAE_45330|4.195175584406053
atgattgacaaaattttaactaaagttcgatcgcttgccaagccgctattagttctaggattagtgacaacgctgattttaggcaatgtttccagtgctttagcggcatcggggggtagaatggggggcggtagttttcgcgcccctagtcgcagtattagcccttctagaggtggtggttacagttcccccggttacggtggaggtattggttttcccttcctcttacccttcttttggggtggtggtggcggtggcttaatttctctgttaatcttttttgctattgccaatttcctcgttaatgctttccgtaatggtggaggcagtgatgagaatggtatgacgatagaatccggttatgaaaccgtctccgtggctaaagtacaggtgggtttgttggctaatgcccgttatctgcaacaagaattaaatcaaatcgccctaactgtggatactagcacctccgagggacgcgtcgaagtcttacaagaatcggccctcgccctgttacgtcatccggaatactgggtttatggtaacgtcgattgccaacaaaccagcctcagcagtgcagaagcgaagtttaatcagtggtctctcaacgaacgcggtaaactaacggcggaaaccttaactaattacaataatcaactgcgtcaaggttctcaagaaaatattttacccgaatcggctggggaattagctaaaaccgcaccggaaggctatattttggtgactattttagccggcattgtcggtaaattttctctagccaaaattaatgattcccaagacttgaaacaagccctgcaacaaattggtagtatgggaggcgatcgacttttagcggtagaagtgatttggactcctcaaagcgagggtgatattctcagtcaagacgacattctcgccaattatcccgatctgaaattggtgtaa
>MAE_54000|4.194927949483709
atggcacagcgtacacgcttaggtgaaatccttcgtcccctcaactcggaatatggtaaagtttctcccggttggggaactaccttgctgatgggagtttttatggctctgtttttagtctttttgctgattattttacagatctacaactcctccctaattttagaaggatttaatgtagattggggtcagtaa
>MAE_22005|4.193652315220236
atggaaatcgggcaaaaagtcaaggtctgtcgcttaagagaccgcgttaactcggatgtagcgggtaaattgggtaaagtgggtgtcatcaaaaattttaagatgaccgatggcagcggtattggtgctgttgtccagttcgatgataagaccgctacttggttttttgaggatgaactcaaactcatctaa
>MAE_11940|4.193479844760276
atgacttttaatatccgacaattagataatttagactacgatgaagccgaacccttattagaagattatattactggagcgatcgaagaatatatcaattcgccagagggagaggcctattatcaagaaaaagaagaaggtggtggttggattgctaccttgattgagttgggctatctctatgaaggttatacccttgctaccatgactaaggcagatgtgcaaatcttaatggagaagattttaccacgcaaaattactatactcgatccgacggaaaccgaagatgctatccctgaattaattagtttttggcaatttttgggacgagaatataaattaactcaggctaaggctattattaaatatttagagcaattaggagatcgctttggtcaactgatgaacgataccaacagtgccggttttatgaaaaatctcctgttacaagcgcatcagcagggttttgatatcaccagtcaggagggtttaacagcttttcaagaaaaatataatgctgaacaacgtgctaaacagcaagcggcagcaacatcgaaaaaaacgcttccagctgtttctaaatcggaaaatgttcccaaggcaatgcaggtcaaatatcaagaaattaccgctattaccgataaatttgccgctcaatatcttaatgaagaatacgcccaacttattcgccaattaactgcaactttagctcgtaagcgtccctctcccctagaaaaaggtaaggctaattcctgggctgctggcattactcacgccctaggaatggtcaattttctcttcgatcctactcaaaatccccacatttcggccacagaactttatcaggcttttggggttgctcaaagtacaggacaagctaaatcaaaacaagtgagagatttactgaagatgtcctatcttgactcagaatgggctttaccaagcaatttggagaaccatcctagcactacggtccggcagttaatcagtaccatgctcggttatagttag
>MAE_52900|4.192092321499726
atgaaaatctctaaactagccgctgatgataattttaatcaaatcattgccctggagacaaatcctttagaactagacagcgtggattttgctgaaagaactgacgaagagctgactgaacacttaccagaaaccctaaaaaacacccgtgggagtagtggaacgggatatgataaaggcagcaatgaagatactgttggcgcattttttaaagaaatggctcgttatcctctacttagtgcggaagaagaaattgaattagcctactcggttaagtttctgatggaagcggaagaagtgcgccaaaaactacaagaaaatttacatcgtcccccgacgaaaacggaatgggcaagcgctttacaattagataatgaacgtcaactggaaaaccgtctttatcgcggacgaacagctaaacggaaaatgattcgttctaatttgcgcttggtggtttctatcgctaaacgctatttaaatcgcggagttcctttcttagatttaattcaagaaggtgcgatcggactcaaccgtgcggccgaaaaattcgatcccaataaaggttataaattctctacctatgcttattggtggattcgacaagcaatcacccgcaccattgctaacgatgcgcggacaattcgtttaccgattcacattgtcgaaaaactcaataaactcaaaaaagcgcagcgcattctcaagcaagatttacagcgcaatcccaatgaacgggaactcgcagaagcgttggaaatgactcccgaacaattgcggcaattattacaattgcgtcgtcaatctctctctttaaatcatcgtgtagggaaaggagaagatacggaattagtggatctgttggaagatgatgatctacaacttcccgaagataaaatgaatgagatgatgatgcgtcaagaaattttcgcagttttaagtgatgttcttacggaacgggaaaaagatgttatctccctccgttatggtttagctaccagtcaaccctataccctagaggaagtggggggaatgttcaatttatctcgggaacgagtacgtcaaattcaaactaaagcgatgcgaaaattacgtcgtcctcaagtcgcacgtcgtctgaaaggatggttacattaa
>MAE_12560|4.191695673709659
atgcaaagtctctctagtgccaaagaaaatcgcctttttgtctatgaagtcgtcggtttgagtcaaaatgacaatactgataacctagattattctatccgtaagagtggcagtgtctttttaactgttccctatagccgcatgaatcaagaaatgcgtcggattacccgtttaggcgctcgcatcgtcagcattaaacccttaaacgcagctgcggcccagtag
>MAE_18550|4.191039969551382
atgttaccgcccctattagttcttgatcccttgttagaaaactggttacgagaagatctcggtagaggcgatcgcaccacccaagcaattttcttcggtcatgctaaaatcggtcaagctagttggattgccaaagaagcgggagttattgccggtttacccgtagctgaacgagtttttcaactgcttaaccccactattcactttacccccaccgttgccgagggggaattctgccccaagtctaaagttattgctgagatagaaggttccctcgatgcgctgttaatcggggaaagagtcgctttaaatcttgccatgcgcttgagtgggattgctagtgccactcgtcagtatgtgcagaaaattgccgatttatcgacaagattggtggatactcgcaaaactacccccggattgcgaattttagaaaaatatgcctccggtatcggtggcgctattaaccatcgtttggggttagatgatgcaattatgattaaagataatcatattcaagcagccggcagcattgaggaagcagtgcgtcgtgtacggcaaaatatgccctatcctctcacaattgaggtagaaaccagccaattagaagaagtgaatcaggccctgcagcagcaggtagagatcattatgttagataatatggatttagagatgatgcaaactgccgtggagatgatccgcaattttaatagtaaaaccaaaatagaagcatcgggaaatattaccctcgatcgcattcgcaacgttgccgaaacaggagtagattatatttccactagcgccccgattacccgttctacttggttagatattagtatgagaattgattaa
>MAE_18630|4.190968172797109
atggttgatgctgcgacattctcctccgacacctccgcgatcattgatgcctttgaaacgcctctagagtttaactttcaactgccggatcccgaagatgaaaccatccaagatcatgactttcagcagcaactggattctttttggcaagtttgcgatcgctttgatttgcaaacggaaatctggcgggggcgaattttgcgagctattcgcgaccgggaaaagcaaggcggtgatagtcgcggtacaggctttttaaactggttaaaacagcgagaaatcactaaaagtcaagcttatgctctgattcaattggctaatagtgccgatactctcctggcggaaggacaactggatcccgatagtatcaataattttagtaaacgcgccttcgtagaaacggccaaatctgcccccgaaattcaaaaattagtcagtgatgcagcccgacaaggggagagaattacccgtcgggaggtgaagcaattggccgatgaatggacagcgatgagttcagatttactacccgatgaagtgaaagaaaaagccagcgacggcagtttaccggcgcgtcatctcgctcccttagtgaaagaattagaaaagttacccgatactcatatcgacactctccgtcaagaaatcgccgctaatcccgatgtggacacggtaaaattaatcacctcggaagcacgcagcttagccaaatatctcgatgcggcggcccaagtacaaactctccgacggggtaatttagatatcgaaatggctctagaagaagctttgcgcgttgattgtctaaatacggcggcggatctggttaaacaagccacacaattagagcaggccgtagctaaactttatactacttggaaacgtttaggtagtttgtccgatcgcctctatgtggatacgggagcaagtaatccccatctgcgatcgatgttaacctgtttggaaagtttaaccagtgaagtgatcgaagtagaactggatgaaggtggccagaaaatggtacgtttacgcattatcagcgatgggggaagttag
>MAE_32490|4.190542635844057
atgcagagatatattcgatcgcccctagccctaaccctgagcatcaccctgttagctaattttttaaccgcttgtaataatgcccaaacccccgataacactgcctctagtcccaccaccactggccctggtgatcaaggcttaaaattaggggctttactgcccattactggagatttagccgctattggtcaaaatatgcccgaagcagccgccctagcggtggagactatcaatgcctgtggtggagtcaatggcaaacccgtcaccctcgtgaaagaagatgaccaaaccgatcccgctgccggtgcttcagcgatgaccaaactagcggaggtggataaagtagccggtgtaatcggttcctttgccagtagcgtctcaggagccgccgtcgatgtggcggtgagaaagaaagttatgttagtctctccgggtagcaccagtcctgtatttactgacagggcgaaaaaaggcgattttaaaggtttttgggcgcggacggctcccccggacacctaccaagctcaagctttagcggtcctagctaagaaaaagggttttcaaaatgtggccaccgtcgtgatcaataacgattacggagtcggatttgaacgggaattcgtgagcgctttcgataaattaggcggcactatcactaataagcaaaatcctgtccgttatgacccgaaagctgccactctcgatagtgaagcggcggctgccttcgctaaccaaccagatgctgtagcggcagtcctttacgctgaaacgggcagtttattactgcaagcggcctataaacagggattgaccaaaggagttaccgtcctcctcaccgatggggtttattcggaagatttcaccaaacaggtggggaaaggaaccgatggtaagtcaattattgctggggccctaggcacggtccctggggccgacggtcaagctttaagcgcttttactactctctggaaagaaaagaccggcaaggatgtcactgcttttgttccccatacttgggacgcggcgattttattgatgttagcggccgaggcggctaaatctaacaccggtgaagggattcaaagcaagattcgtgaggtggctaacagtccgggtacggaagtaaccgatgcttgtcaagccatggaaatgattcgcaaaggcgaggatattaactatcagggggccagtggcaatgtggatatcgatgaaaatggcgatgtggtcggtagttacgatgtctggactgtcaaggatgacgggactctcaaggttatcgatcaggtgacacctaatcagtaa
>MAE_32440|4.189495739286746
atgatcgaaatgaaagtcgctggaattgccctagacgctatcactcgcagtcccattgtactactcaaggatggttccgagcgtcgcgccctacctatctacatcggacaagatcaggctaaggccattatcaccgtcctcgaacaacaaaaaccccctcgtcccctcacccacgatttgatcgctaatatttttaaagtttgggacatggatttagaaaagattatcatccattctctccaagataataccttttatgctgttctctgtctccagcgcggcgaagtcaaaaaagaaatcgattgtcgtcccagtgatgcgatcgctattgccctgcgtaccaacagtcccgtctgggtaatggaagaagtgatcgcttccgcttctattcccgtcgatcgtgacgcggatgaagaggaacgtcaagcttttcgcaatttcgtctccaatcttagcccctcagacctgatccaacgtcgcggtgattttagtgagcagtga
>MAE_50120|4.188196387269268
atgaaccccacagtagctgccgcttccgttatcgccgccgccctcgccgttggtttagccgctatcggccccggcgttggtcaaggtaccgcttctggagaagctgtttccggtatcgcccgtcaacccgaagctgaaggaagaattcgtggtacccttctcctcagcttggcattcatggaatccttaaccatctacggcttggttatcgctctcgttttactgttcgctaaccccttcgcctaa
>MAE_21960|4.184390994520553
atgagccaaaccatcacaccttcttccttaaaagctagtttagcccccaatcccactagagcagcaacggtggacgatgggggaaatgtgctaggggaatttctgcaagaaactctggccatgactaaacgtctgttcatccaattacaacgtcgtccttcaaccctaatcgcgggggtaattcagccctttatgtggctgattttatttggggcattgttttataaggctccccagggtctattcggcaacgatctcagttatgctaaatttctcgcccccggggtgattgtctttaccgctttttctggggccttaaatgccggtttaccggtaatgttcgatcgagaatttggctttcttaaccgtctcttggtagcgcctttaaccactcggtactcgatcgtggccgcttctaccatctatattatcgccctcagtttcatccaaaccgcctcgatcgtggccgctagtgcctttttaggggcaggattgcccagtttagctggattaggtgcgatcgctttgattgttttcctaatagttttgggtatgactgccttaagtctcagtttaacctttgctctccccggacatatcgaattaatcgccgtcattttcgtcaccaatttaccgcttttatttgccagtaccgccctcgctcccttaaactttatggcagattggttacaagtaatcgctagtctcaaccctcttacctatgcgatcgaaccgatccgttatatttatttcaatcagcactggtcttttgatagcatagtcttacaaaccccttggcttgacctcaatttcttgacagttttaggcctgctcttagcttttgatctgctaatccttttggcaattcagcccttacttcgtcgtcgttttgcttaa
>MAE_39800|4.1832080440152755
atgtctaacgaaaccgttacctattccctagaagctgttttgactaggattgaggggaaaattgacaatctccaaaaagatgttactcaaaaatttgaaagtctccaaaaagatgttaatcaaaaatttgacaaaatcgatgaacggttaaataagctagaggtaggacaggcaaagttaaccgaaaaggttgagggaatcgataatcgcctgaaatcagtggaaggaacccaaaaaaatcaggtctggacattaattattcttggggcaagtgcgatcgccgttgctttcctgacaaccttctcaaagatttga
>MAE_19360|4.181811866481583
atgcttactttgctccgttccctgctattttccaccctattaagttttgttgcccccgtcctcttggtcggttctattttaacggctttattggccaccagtcacgtccccggctttacttgggtttgtcagaccggttttagccaaatcctgcaatttttaaccattttcggcggcggttatcccctacaaggcctgttaaccatcgctgtcacctttgcttttgttggcagtttattcgatttatttaacttttacgtctatcaaaccaatcgcggacagtaa
>MAE_57460|4.1806421757286225
ttgaagaaagtagaagcgattatccgaccctttaaacttgaagaggtgaaaatcgccctagttaatgcgggcattgtcgggatgaccgtctccgaagttagaggtttcggtcgtcagaaaggtcaatcggaacgttatcgcggttccgagtataccgtcgaatttctccaaaaactcaagatcgagatcgtcgtcgaagataagcaagtcgatatggtcgtcgataagctgatttcggcggcccgtaccggtgaaatcggagacggtaaaatcttcatctcccccgtggaacagatcgtccgcatccgtaccggcgaaaaagatctcgaagcgatttaa
>MAE_40900|4.180154416292409
atgattaaacgatccgttaacgtatcgagagcgatcggttcgtcgatcgccgtttccctaattatcactggttgcgccccccaaaccccccaagccactggaccggcggctgttcccgtcaaactgcaaaccctcggcaccgacaaattagtgcaaagtagcgaatttgtgggtactttgatcgcccaagagcgtgttagcgtctcccctcagattaccggtcggattcggactattttcgttaaatctggcgatcaggtaactcagggacaaaaaatcgccgaattggatcccgaacaacaacagcaacaggtaaacgccggcatcggccaggtaaattcggccaaagcgaacctcaatgcgtctgaggcggatttaaggcaaagacaagcgcaagcgagggcaaataaagcccaaattgcccagaatcgggcaaatgtggccaatgcggaagctaatgttaaaagtcagatcgccaccttgagcgccgccgaagctgatttacagagagcgagagctaatttagatttagcggaaaaaaacctaaaaagagccgaatttctggtcaaacaaggcgcacagccccaacaggacttagatgatcgccgccgcgacattcaggccgccaaggcagaagtagaagcccggtctcaaaatcgtgatgcggcccgtcaacaggtgacggcggctagagctaccttacaggcaaaccaagaagcattaaatatcgccattcaaaacgaattagcctcacggcaacaggtggcggcagcagcagcaacagtgaacagtcgtcaagcggcggtagccagtgccgaggggcaattaggggcgacgcgccagaatttagtttttaacaccattaccgccccgattgatggttttgtcggcgattttaatcaaagaaaagtcggcgatattatctccctgggtgaagaattaacctcgttgactaacaataaaactttggaactaaatgtgcagattcccgtggaattacaaccgcgtctgcgcgtcggtttgcccgtggaaattattaatcccgatggcagcccgggcgttcgcggtcaagtaacttttatttcccccaccgtttcccaagctacccaatcggttttagtgaaatttgcctttactaatgatggcagtcttcgcaataaccaatatgtgcggacgcggttaatttgggatcaaaaaccgggggtattagttcccaccacggcagtgactagcatcggagcgcaaaattttgtttttgtggccgaaaaagaaaaggctaaagaaggtcaagaaaatgccaaggagcgtttagtggtcagacaaaaaccaattcaagtcggcacaattcaagggcaagcttatcaggttatttctggagtaaatgccggggaaagaattgctattaataatattctttctctccgagatggtacagctataactgttagtcagcagtaa
>MAE_12680|4.177793491814721
atggctattttagaaaattttctcgaagtcggctctctcaagtggttttatcgacaggttaaccccgatcaacaaccggacacaactcccgtgatcctactccatggtttacccgcccatggctatatttggcgggaattattgaccagtttagaagaatataacattaatgccattgcccccgattggatcggttccggtttatccgctaaacccaatgccagagaattcgcctacacacctgccgctttttgtcaagccttggccgattttattcaagctctccaattgccgaaaatctccctaatcgtccaaggttttttagcctccgtcggtttacaatacgccctagaaaatcccgataaaattgagcgtttgatcatcttaaatactcccctctccagtgatgtcaaattaccctggataatgaaacaatgggggctacctttcctcggagatatggcgactcaagaccccttattagtcgatcgtactttagaaactggtagcggttttgtgattagtgatgcagatctggctattttccgtcaaccttatctaaaaacttcggcagtgggtcgcgctttactggccacgattcgcaatttaaacctatcgaaaactatggcagaaattgagacaggtttagagaactttgaaaaacctatcctttttgtctggggaatggccgatccttggttatcttctgtcaccgtcgaaaaattagctactaaatcaggagtggaattaatccccctcgcggaagcaaaacactatccccaagaacattggtcaaaagaaattagtccccagattattaattttctcggacgcaaaacctaa
>MAE_06270|4.176162177937178
atgctgttaaaatccacgacccgtcatattcgcatttatacggctgaagtaaaaaataatcaattaatcgagagtaacaatgtcttgactcttgatgtggatcccgataatgaatttaattgggaagaagtggctctcaataaggtttatagtaagtttgatgaattggtagagtcctacaatggggaagaactgagcgaatataatctccgtcgcatcggttcagatctagaacattttatccgttctctcctgcaaaaaggcgaaattagctataatctcaatgccagagtgcagaactatagtatgggtttaccgaaattagggtga
>MAE_61950|4.176067952191043
atgcgggatgatttatctaatttacgttcctcaattatcgaagtaattgccttacaaaaaagagccgaacaacagtacaaccaggcacaagctgaggttttaaaatggcaagaaagagttaaactcgccctagataaaggtgatgagtctctggcacaagaagctaatataaagaaaaaacatcacattaataccgcaaatattattaaaaatcaactggaaaaactgaatatccaagttgataaactgaaagaaaaattgccaattttagaaagaaagattaacgaaaaaagtatcggcagtatagatactagcattgacaaggcggtttttgaagtcccagagggaaaagttagacaattgcaagatcctagtcaaatttatgacgaattggacgggatggcaatcgaaaagaaattaccaagattagacatggccgaaataatcactttacaaaaaagagcagaacaacaatataatcaagaactagcggaaattttaaaatgggacaggagagctaaattagctagatctgaagtagattattcccttgttagagaagcttttagacaaaaagagaatcatattaatatcgccaatattatcaaaagtcagatcgaacaaattaaaactcaagtcgatactttagcaaaaaacttaactatttttgagaatgggaacaatagtatttaccgttcagcttttgagcgcatggaagcaaaatttatgcagttagaatccagtagtcaagctgacggtgaaatcggtggcatcggcatggaacatcaattcacgctagaagcgggtagcgatgtggatgatgaattagcactgctaaaagcacaaatgtctgggggagtattacccagtacaacttctaatcaaagcaatttacccccagcaactaccgtcagcgattcagcagtagatgcagaattagaggaattgcgatcgaagttaaaagaactgtaa
>MAE_46750|4.17434906429773
atggcactcgttaaggttaaagcaagaatgtctattcagactcgtgtagcgcgcatcagcagtttattattattgctagggttattcggttgtagtacccttgctgacctaggtattgccgttccctacatcggtgatcctcccctaacagcgatcgagcaattacaggaaaaaccaaaaggcactttagtttatcttaggggaaccgtgagcaattatgccccttttttagcgggaggagcctatcttttgcaggataagtctggtaagatttggattcgcaccaatagcaataaattaccccgtcaaggcgaagaaatcgtcattaagggcaaaattgactttgaagctattccccagggttcccaaaccgttaacgaattgtatgtggtggaattagaacagatggatgcagtagcggttaattctcttcctactccctccccgtccccagaaattaaaccctcccccacctcagaagttaaacccccagaaaacaattctcccccggtttcaactaaacccctcgaaaatccccgacaggtgacaattcccagcgcagctgaaacgaaacccccagaaactcccgtcgttacccccgttaaacccaatccacccgtgcaacccgtcgcagaagcgattccccccaaaccccccgcagtggttaaacccgtcccagaccccctcgatgccttctttttaccccataaacaaagcgagaaaaacagtaaacagtaa
>MAE_28290|4.173443109707017
atgaaaatacttattgttgacgatgaaaaagaattaaccgaacccttagaacaaattcttgctcaagaaggctatgaagttgatattgctgataatggtcggacgggtttagaattggcacaagagaataattatgacctcttaattctcgattggatgttaccccagcaatccggattacaaatctgtcaatatttacgcaatcaaggggacaccactcccgttttgtttctaaccgctaaggataccatagacgatcgagtggcgggattagatgccggtgctgatgattatttagtcaaaccctttcaactgcgagaattattagcgagagtccgcgctttattgcgtcgttctcccaattttgaagctagtaatagcagtaaattaaaatctgctgatttagaactcgatagcgaaaatcaagtggcctatcgtcacggtcgcacgatcagtttatcagcaaaagaagtacaattgttgactttatttatgacccatcctggtcaacttctcacccatgaacaaatttatcagcatctctggtcagaaggagagcaacctaatagtaatgtggttcctgccctgatgcgtttgctgcgtcgtaaaatcgaagcggccggagaaacacctctaattaatactgtctatgggaagggctaccgtttcggggaaaattag
>MAE_23130|4.171640241851759
atgttcgataatttctcaaaaaaactcccctggcaaagtctcaaacaagcgctcgcttttttcttaacaattattgctttaactccagtggttacagctttaatttctagtgttaatcagcctcaaatccaatcgaatattcaactgtatcaaaccaatatcaatctacaagccacgactctcagcagcgatgctgaccctaatagcgaggaatttgctaatcttaaattaattcaaacttccctgatcggtgaagctccttataccactgccgaggaacagtatttatcagcccagaaaagtgccaaaaaaacaatcaccgaactagaaaaatcagcagttaatcccgaacaaaaaaaatctcttgagcgcgaaatcaattccttaaaagatttagagctaaaattaagtctcattcaagctagtcaaggtgacttggattcagcacggcaaatctggcaagatatcaaggaaaaatcagaatttaagaactataagcctgctattttacgaaatgcgctgctgttagagggattgtacagtgaccccccccaaattgctgccgatgctgaagcgagaatcgagcgcaattttcaaggatggtttcgttataccattctggaaaaattatatagtctcgaaaatcgtcaagaggatttactcgctttagaggaagaacagagtgaagtggcggctaatgcgttaattaaactaattttactggctttgttgcctcttatcggtggtttaatcggtgttgtgctgttgatctttttattagtgcagtggcttctccgtcaacagcgatcgctgctctttttagatgatagtctcgcttggcaaactaagtggggaggagaaaccctctggtggggaataattatcggtttctttttcgtcggacaaattgttttaccggtaattttcgtgattttatcgagtttcttgagtctcaatcccgaacaatttaacctagaagctaaagcaatatacgttgtagttagttatttagccttaacagtgagcagtttatcggttttatacctagcgatcaagccttttcgccctttacctcccgattggtttcgttttaacctctttagtccttggcttctctggggattggccggctatttcgtcgctttacccctcgttattatcgtttctttgcttaatcaactaatttggcaaggacaagggggcagtaacccgctgctgactttagctctagaatcccagaataccttcgctttactctgttttgcctttactgcttcccttgccgctccttttttcgaggaaattgtctttcgcggctttttactagcttctttgactcgttatctacccgtctgggctgcgatcgctcttagtagtttgattttcgccctggctcaccaaaatttgtcagaagtgctgcctttaaccgtcctaggttgtgttcttggctttgtttacacccgatcgaaaaatttattatcctcgatgttggttcatagtctctggaatggtggcaccctgttaagtttatttttattaggcagcggtgcaggttag
>MAE_25270|4.171342850166446
atgttgccctatatcctagcggtcgtggtgggattaagtagtctctacctcctcaccaccgcttttatcgcccctgatcgccaccgtcaagatgattttctctggagtgcggtaggattattctatgcccttgtcctctggttgtgcgcgggaaggattacaggcgctatcctcctgggacaagctgccgcagccattttatttattgctttcgcttggcaaactctcaaactcagacaagcacttttttatcccgacaaaccggttaaattatttactattgtcggttggttaggcaatcgtctggggaaagttactccctctcaatcccctaaaactaaagctaaagctgagaaagtagcggcaaaagttaaagaaacggttaaagaaacggtggaccccgttatagaaaaagccgcggctatcggggaaactattacagaatcagtgacagaaattgcggaaaaagctcaagaaacggtggatcccgttatagaaacagcggcggctatcggggaaactattacagaatcagtgacagaaattggggaaaaagccgcagaaattattgatgatggggaaactttcgatgatttcgatgatttcgatgattttgatttggcaacggaagagatcaactcttccgaaaatcccccagaaattcccccgactgaacctgtcgcaaatgttgaagtcgaaactattgctgttagcgaaacggtgattattgaagttaccgaggaagatttgcccccagaagaaactatcggagaagatactcccccagaaactcgatcgccaagcgcagaaaatcccccctcatcggattaa
>MAE_14060|4.170189064094114
atgagagaatccgtcatctatcaagatattttagaggaaggcagagaggaaggcaaagaggaaggtaaagaagaaaaagcccgacaaattgctctaaaaatgctatctgctggttttcctatctcagaaattgcccgatttactgatttatcccccgacgcgatcgaagaattacaatcgagagacgataaaaaaaatccttcggagtga
>MAE_28690|4.16978299276053
atgcgagaactagacagagacaaaaccatcgaacaactgaacgaaatcatggaatttgaactagcgggagttgtccgttacacccactattccctgatggtgacaggtccccatcgcatccccatcgtccaatttttccagactcaggccacggaatccctcacccacgcgcaacaagtcggggaaattctcaccggtttagaaggtcatcctagcttaaaaattgcccccatcgaggagagctatgaacacaatatcaaagcaatcttgagtgagagcctcaatcatgagaaaaaatcccttgatttgtacaaagcactcctagaaaccgtcgaagatgccagtatttacctggaagaattcgctcgcggtatgattggacaagaagaattacacaatctggaaattcgcaagatgctgcgggattttgcttga
>MAE_09130|4.1688670314418745
atgaaatatcgcgtcttaattgagcaagatgaagatggcatttatgtggctgaagttccctccctacccggctgtatttctcaaggcaatacccggttcgagttactcgccaacattcaggaagcaattgctttatatctagaaagcctagaagcgcacaatgaaccgattccaccaccaatttctgaggaactggtagaggttaaattatga
>MAE_45940|4.166761153812194
atgaccccacagttaattgaaattctctcggctgacgaaattcgtcgcactattacccgtttggcttccgaagttatcgaaaaaagtggcgatttaaataacttgattttgatcggtatctacacgcgaggagtgcctttagctaatttaattgctagtcaaattgagagcttagaaggggtaaaagttcccgtgggagcgatcgatattaccttctatcgcgacgatctcgatcgcattaaaactcgcactcctgctaaaaccaaaatgcccctagatgtcacgggaaaaaccgtgattttagtcgatgatgttatctataaaggtcgcacgatccgcgccgctttcaatgctattattgagtatggcagaccgcaaaaaatccgcttattagtcctcgttgatcgtggtcatcgggaattaccaattcacccagattttacgggcaaaaaactccccactgcagccgaggaacaggtaaaagtttatctacaagagattgacggcaaagatggggtggaattaatcaaataa
>MAE_18920|4.1661792664491895
atgtcggcgaaaagagtcatggtagttcaaaaacccaaaattatcatccctaaaactaaaatcatgcctatgagtgaaataatttggtcagataccgaacaagaaattgctcaaactgctttccaaaaagcctatcagcgagaaactagcactttaatagaacatattaaagaacagtctggtcagatcacggttttagatgatatctggcaaatgcacgattatctaagcgcccgacgacatcagattgatggtaaatatgactatcgctatacttccctaatttttgtctttgcccaactgttaaaggaaggatggttaaagctagaggatctcaacggtttggaaaaagataaactagcgaaaatcgctgccctctcgcgaatgtaa
>MAE_01020|4.165712700800367
atgacttctaccctgttgccgagctttcctgctgttgacgatgttttgttcaattttgctcaatctgatggcttgagtcaagctaatcgggtggatagtgcgagaaatcagcgtttaaccgctaccgtagttttcctcgatgctggtgttagcgattatcaaagtctccaagctggggtaatccctggagtcgccacggttattctctctcccaatcaagacggaatcgaacaaatatccgcttttttaccacaaaatccccagattaccaccaccaactctattattaaatcggtgcgttacgctatcgcgcttcacagcctacgagtaagcaaacaactcaaatga
>MAE_23080|4.164612589823581
atgagtgaagtaattttatcggtaaaaaatctaaccgctagtattgatggaaatcagattcttaaaggagttaacctcgaaattaaagcaggtgaaacccacgcaattatggggcgcaatggctcaggaaaaagcaccttttcaaaagtaatcgctggacatcccgattatgaagtaactgggggagaaataatttataaaggcgaaaaccttttagacaaagaacccgatgaacgagcgcttatgggtatctttctcgcattccaatatcccctagaaatccccggcgttagtaacctcgattttcttcgcgttgcctacaatgcccgacaaaaatatctaggctcggaagaattagatagttttgactttgaggaattagtcgagaaaaaactagaagttgtccagatgaatcctagctttcttggcagaagtttaaacgaaggtttctccggtggtgagaaaaaacgtaatgaaatcctacaaatggctttattagaacctactttaggaattctcgatgaaattgactccggtttagacatcgatgctttgcgaattgttgcccagggagtcaatcacttagctactcccgataacgcttttttacttatcacccactatcagcgtctgctcaactacattgaacccgatgttattcatgttatgtacgatgggcgcattgtcaccagtggcggtaaagaattagctctcgaattagaaagaactggctacgatttcctcgacgaacaattattagccgttaagtaa
>MAE_33000|4.162795005776663
atgttcgcagaaggtcgtattcctttgtggttagtcgccaccatcgccggtctaggcgttatcgctgtgcttggtcttttcttctacggagcttacgccggtttaggttcctctatgtaa
>MAE_51710|4.162444303260819
atgatcaaccgaaataagagctttaaaagcctcaaaaatcaagttttccagctgctgattttcctcttaactgtcactttgctcctagggggaagaggaaatgcgatcgccttgcccctactccccgaacagttggccgtcatcgaccgtgcaacggcaacgggtggcaccgtggtggaaccagttaagaaaaaaaatgaggtttctagcccaaaaattctggaagatgcccaaattgcctatgaaaaagccatccaagcgacaaaatcggctatcgatgacctaaaggctcaactagccgctccttctctcgacaagaagattatcgaagctcaacaggacaacctagaggacttagcggataatattgacgatctaggggaaaaagtgagtaaatttacgaaaaaattgaccaaatctggggctaaactcagtgaaaccctgcaaaacaaccttattaccctagaaaatagccttgttaatacctccgagacgatcgatatcttagccgacgacaccgaacgactcaaagacaatgcttcccctttcctgaaaactcgcgtggaaaagaccatcgacgcggttaaacagactctacaggaaagcgatcgagcttggcaagaactgatctcctcggccacaacggaactggagaagactagcaccccgaaataa
>MAE_15560|4.161984780697563
atgtctttaacactgactcccaataacgtcgaacaagttttagatgaaatgcgcccctacctgatggcggatggtggtaacgtggaattagtcgaaatcgacgggccagtcgtcaaactgcgtcttcaaggcgcttgcggttcctgtcccagttccaccatgaccctaaaaatgggcatcgaacgtcgtctccgggaagtgattcccgaaattgccgaagttgaacaagctttctaa
>MAE_32480|4.158500491227632
atgagaaaaaaatcgttgtgggcgggattattggtgggattttggttttgtctaacttggatggcatggacacccacagcagccgcctttagcgaagaacaaaaattactactgcaatcttggcgattagtcaaccaatcctattatgatgacacctttaatcatcaaaactggtggcaggtgcgggaacaattcatcaaaaaacccctcaacgatcggacggcggcctacaatgcgatcgaacagatgttagccaccctcgatgaaccttttacccgtctcctgcgaccggatcaataccataacctacaaattagcaccacgggggaattatcgggggtaggactgcaaattaatatcaatcctgacaatggttacttagaagtagttgccccccttgccggttctcctgctgaggccgctggtttgactagccacgatcgcattttgtttattgatggcatcgataccactactttaaccctcgacgcggcggcggccaaaatgcgcggcacccccggaacagaagtttccttagtcattcttcccgatcaaaaaagtcaaccaaaaaccctatctttaacccgtcaacgcatttctttaagtccagtagtagcggttttagataaaaattctagttccttgcccatcggttatgtgcgcttaaatcaatttagtgctaacgctgccaaagaagtctcggaagcggtgacgaacttacaaaaacaaggagccaagggttatattttagatttaagaaataaccccggtggtttactgcaagcgggcatagaaatcgctcggatgtggattaatcagggaacgattgtttatacggttaatcgcgagggaattgccgatagttttgccgcttctggcaatgctttaaccgactcgcctttagtcgttttagtcaatcagggaaccgccagcgccagcgagattttagccggagcattacaggacaatcagcgaggggttttagtgggagaaaagactttcggtaagggattaattcagtccttattcgagttacccgatggggcaggattagcgattaccgtcgctaaatatgaaactcccgcccaccatgatattcataagttaggcattatgcccgatcaagtggtggcacaggaaccgatcacatatcaggaaatcggcaccgaaaaagatagtcaataccaaacggcgattcagtttttaaaccagaagaccgttttagccaaagcttcctaa
>MAE_38370|4.157989997805668
gtgtctgctagtatttccggtcaagaattaagtcaatggcgacaacaggcgatcgccgatttagagcaagcgcaactatctccgaaagaagtggatatctttctgcaagcagtgacagatttagatactctttccctgcgcttacaatcctttcgcgaacgagaaaaaatccccttgagttattcttggtcggaaattactaaacgctggcaaaaacgcctgcaatcaagggttcctttacagtatttgctcgaatcggtggtctggcgtaattttaccctcaaagtctccccagaagtcttaattcctcgtcccgaaaccgagttattaatcgatattgttggagaaaccgtcagaggagacgacgggggaatctgggtagatctgggaaccggtagcggcgcgatcgctattggtttagccagtatcttgacaaaagcagaaatatatgctattgattacagtcaaacggctttagcgatcgccaaagaaaatatcatcaataccggttttgccgacagaattatcttaaaacagggttcttggtggacccccctagagaagtggcaaggacagattagcggtatgctgtccaatcctccctatattcccagtgcagaaatccttgacttacaaattgaagtgcgggaacatgaaccccgtttggccctcgatggaggtgaagacggattgaccgcgctgcgctatctagtggccactgctcccgattatctgcgatcgggaggcctttggctagtggaaatgagagccggtcaaggggaaaaagtagcgcaaatgctggaaaatcagggaaattatcgacaaattcagattattaacgacctagcaggtttcgatcgctttgttttggccgagcgaatttag
>MAE_56800|4.157843728292924
atgagtaagcctgatacacaagccattgccctccagttagaaagtagcaattctaaagatcgtctgctggccttggcatccctgcgagaagtgaccccggaggaagctgtacccttgatcaaaaaagtcctttatgatgaaatgctgccagtgcgatcgatggctgtctttgctttgggagtcaaacaaaccgaggaatgctttcctatcctagtggatttgttagccaatgatgccgattatggcattcgcgccgatgctgccggggccttaggttatttagaagatattcgcgcttttgaacccctacaacgggctttttacgaagacacgcaatggttagtccgctttagtgccgccgtcgctttgggcaatttgggcgatattcgggctaaacaggtgttattatcggccctcgatagtaacgaagcggttattcaacaggccgctattgctgcccttggcgaaatcaaagcagtggaaaccgtcgagaagcttttaacctttgttaactccgatgactggttaattcggcagcgattagcggaagctttaggccatcttccggcggaaaaaacgatcgcagccctaaaatttttggtcaaagacgaacacccgcaagtgcgcgaagcggcccgtttatccttgcaaaaattggccaacgtctag
>MAE_11970|4.157435097747682
atggcttccattactgttaatatctcagatgagcagtttcgacgattacaacagttagctcagaacagccaagtttcccctgaagacttactcagtgccagcatagaagattggttggttggtcctaaaaacgaatttactcaagcatcaagctatgtactcaagaaaaacgctgaactttatcgtcgtttagcatga
>MAE_13800|4.157191896511242
atgccgaagaaaaaatatattgtagagctaacagactccgaaagaactgaactcgagcagctaaccaagaaaggaaaaatagcagcttacaaaatgaaccatgccagaatactacttttagcagacgtcaatcaacaggaaggtggttgggagcatctcacttacgcgataagtaattatacttag
>MAE_10470|4.156832373392903
atgagttcaggctatgctactctcagacaatttgatattcgttatgattgggttgtacttgctgatggaattaattatcgctcttctcgtattcagttacagactgtcaatataagtggaggtagtgctgctgataccctgattagtcttgatggaaaccttattggggttattgaagatcgcaattttactactgttgacagaggtcaattatttctcaattctaatcaagtgactcagggttggtag
>MAE_51040|4.156368620725648
atgccactaactcttaatttaacatcggaaatcgaacaatatctcagccaaaaagcgacggagaaaggtctttctctagaagattatgtcctcaagctacttaaagatactattttagaacaagaaaaacagaccaaactggttaatttacttcaatcttggattgatgaagaagatgaacaagaacaacaagaaaccggtgaatatttaatcgaagcacttgaccaagatcgcttatctgagcgtcctttatttccggctcacttaaagggagtaacttggtga
>MAE_06250|4.154682069560203
atggtagaaaacagagattatactctgattattgacaaaagtggcagtatgtccactgctgataaacccagcgagaaaacccgttggcaaattgcccaagaatccaccctcgccttggctagaaagtgcgaggaattcgatcccgacggcatcactatctatcttttttccggacgtttccgacgctatgataatgttacttccgataaggtgacacaaatttatcaagaaaatgaacctatggggaggacagacctagccgctgttcttcaagatgccctcaataattattttcagcgcaaaactgctggcaaaactaaacccaacggagaaactattctggtgattaccgacggagaaccagatgatcgcaaagcggtgatgcgtcaaattatcgaagcttctcgaaaactcgatagggatgaagaattagccatttctctgattcaagtaggccatgatcgacaagcaaccgaatttcttaaagctttagacgatcagctagaatcggcgggggccaaattcgatatcgttgacacaattactatcgatgatatggaagatatgaccctagcggaagttcttctcaatgccgttaccgattaa
>MAE_01040|4.15465654875916
atgagttctcccctgttgccgattcttcctgctgttgacgatattttattcgatttcgctgaatctgatggcttgagtcaagctaatcgggtggatagtgcgagaaatcagcgtttaaccgctaccgtagttttcctcgatgctggtgttagcgattatcaaagtctccaagctggagtaattccagaagtcgccaccgttattctctctcccaatcaagacggaatcgaacaaatatccgcttttttaccacaaaatccccagattaccaccattcacctctattattaa
>MAE_35130|4.1542106135465815
atgaacaaaactactaatccagaacccctgactggcctcgaactaattgagaaagttaaacagctaggcaacctcagcaaagaggaaaaagctcgggaatgcggctactataccatgacaaaaaatggtattgaacgcgttaatatgatgaaatttctcaatgctttaatcgatgccgagggaattgacttagatagcagtgccaatggccacggacgaggtgggcgctcggccagctaccggatcagtgtccaatccaataataatctcctaatcggttcggcctacaccaaaaaaatgggactcaaaccgggagatgaatttgaaattactttggggagaaaacatattcatctcaagcaagttggtgccagcgacgacgacgaatag
>MAE_31960|4.1536099756555975
atgttaaaagccctactcggagaccccaacgcccgcaaaattaaaaaatttcagcccctcgtcaccgaaatcaacctgctggaagaagacattaaaaacctgtccgatgaggaattaaggagcaaaaccagcgaatttaaggaaagattagacaaagccagaaattatgacgaaagagaggagattctcgaggaaatcctccccgaagctttcgccattgtccgggaagcgggaatccgagtcttagggatgcgtcactttgacgtgcagttattggggggaatggtactgcacaaaggacaaatcgccgagatgaaaaccggggaaggaaaaaccctggttgccactctccccgcttatttgaatggattgaccggaaaaggggttcacgtcgtcaccgttaacgattatctcgcccgtcgtgacgcggaatggatggggcaggtacaccgctttttagggttaagtgtgggactaattcaagccggcatgagtccggaagaaagaaagaaaaattatgcctgtgacatcacctacaccactaacagcgaactcggcttcgattatctgcgcgataacatggctacagtgatgggggaagttgtccaaagaccctttaactactgcgttatcgacgaagtggactccattcttatcgatgaggccagaactccattaattatatcaggaccgatcgatcgacccacagaaaaatatattctcgccgccgaaatcgccaagcaattagtgcgccaaaaagtagaagacggaccgggagactacgaagttaacgaaaaagaccgtaacgttttaatgaccgatgaaggctttaaaagagcggaagaactattaggagttaccgatttatacgaccaagaaaatccctgggcgcactatatttctaacgctattcgtgccaaagaactccagaaaaaagacgttaactatatcgtccgcagtggtgaaattgttattgttgatgagttcacgggacgggtattaccggggcgacgttggggcgatggtttacatcaggcagtggaggctaaggaaggggtggaaattcaacaggaaacccaaaccttagccacgattacctatcaaaactttttcctactctatccgaaattatctggcatgaccgggacggccaaaaccgaagaaacggaactagaaaaagtctataacctgcaagtaacaattattcccactaaccgcgtttctcgtcggcaagatttagccgatgtggtctataaaaatgaacaggcaaaatggaacgccgtcgctgaagaatgtcaacaaatgcacgaacagggtcgcccggttttagtcggtaccaccagtgtggaaaaatcggaagtgctttcgcttttattacagggaaggaatattccccataacttacttaatgctcgtccggaaaacgtggaaagggaatcggaaatcgtcgcccaagcaggccgggccggggccgtaaccattgccacgaacatggcgggacggggaaccgatatcatcctcggtggtaactccgactatatggcccgattgaaaattcgcgagtatttaatgccgaaattagttatgcccgaggatgacaatttggcctttagtttacccagtttaggagaacgcaatcgcccgcaaggattcgccccgggtaagaagaaaaaaaactggcgtgcctcggcggaaatttttcccaccgagttaccgaaagaggtagaaaatgccctgaaagaagcggttaaatttgccgttgatacccacggaactcaaagtttacccgaattagaagtagaagaaaaaatcgccatcgcggccgaaaaagctcccacggatgacccggttattcaaaagttacgggaagtctataaattaattcgcaaaagttatgaagattacacgggtaaagaacacgatgaagtagtagaaaggggcggactgcacgttatcgggacggaacgccacgaatcccgccgtattgacaaccaattgcgaggccgggcgggcagacagggcgaccccggttctacacacttctttttaagcctagaagacaatttattgcggatttttggtggcgaccgcgtggcgggtttaatggatgccttccgggtggaagaagatatgcccattgagtcgggaatgttaactcgttccctggaaggcgcgcaaagaaaagtggaaaccttctattatgatgcccggaaacaggtgtttgaatacgacgaggtgatgaataatcaacgacgcgctatttatgccgaacgtcgtcgggttttggaggggatggacttaaaagaacaggtgctgcaatacgccgaaaaaaccatggatgaaatcgtcatggcttatgttaatcccgaactgccggcggaagaatgggatttggaaaaactgattagtaaatctcaggaattcgtctatctgttggcagatattaccgctaaagatgtcgaggagatgagtgttaatgatatcaagatgttcctacacgaagaagttcgcaaagcctacgaaattaaggaacgtcaagtggatagtattcgcgccggtttaatgcgcgatgccgaacgttattttatcctgcaacaaatcgatatgttatggcgcgaacacctgcaagctatggaagctttacgcgagtcgattggtttacgcggttacggtcaaaaagaccccctaattgagtataaacaggaaggctacgagatgtttttagaaatgatgattgatatccgtcgtaacgtggtttattccctgttccaattccaaccgcaaggacaaccccaagcagtggctagtgaacagtaa
>MAE_31740|4.153389956535091
atgagcgtctttaaaaaaacctatgttttaaaactgtacgtcgctgggaacacccccaactccgtgcgcgccttgaaaaccctgaaaaatatcctagaagaggaatttcagggagtttatgcgctcaaggtgattgacgtgctgaaaaacccgcaactagcggaggaagacaagattctcgctactcctaccctcgcgaaagtcctccctcccccggtgcggaaaattatcggtgatttgtccgatcgagagaaggttctgatcggtttagacttactgtacgaggaaattcgtgaacgagaaaatgatagctag
>MAE_61190|4.153267764155513
atgctgacttcatcgcctcccaatctctcgcaacttgcccttttatttctcaaaatcggcattatcggttttggtggtccggctgcccatatcgctttaatggaggaagaagtggttaagcgtcgcggttggatgactaaggagcgatttctcgatttggtgggggcaactaatctgattcctggtcctaattccacggaaatggccattcatatcggttatatttttgggggtttagcgggtttaataatcacgggggtttgttttattactcctgcggtgttaattacgggttttctagcttggatttatactacctacgggactttaccggatgtggccccgatttttgcggggattaaaccggtagtaattgcggtgatttttcaggcactctggcgcttaggcaaaaaggcactgaaaacccgtcaattactcttcatcggattgggagttatcggattattaatcttaggtttaaatgaagttatcgctttactgttaggcggaattatcgggatgtttatcctaaaaaaattcgctacctttcccctgattgtggcaggaataggcggtgcgacggcggttgctactcctagcaacatcccaccgacattaacaggattagggctattttttctcaaggtgggtagtgttttatttggtagtggttatgtgttagttgcctttttagaaggggatttagtgcaggggaaaggatggttaacccagcaacaattattagatgctattgccgtgggtcaatttacccccggtccagtgttatccacagccacttttattggttatcaaatattaggagtatcgggggcaattgtggcgactctagcgattttctttccctcttttatctttgttttattacttaatcccctcattcctaagctgagagaatcggtttgggcaggggcttttttagatgcgattaatgctagtgctgtggctttaatggtagcagttatttttaatttagctctagctacttggttacaaccctacgggaatttgccttttaatttattggctatcattctatctcttatctccgctattcttttactacgttttcaggttaattctacttggttaattcttgctggcgcgcttattggtttgctcttaaaacaattaggttag
>MAE_45600|4.152667693817298
atggattggttaaaaagaatttttggcttagataaaccggccgatgccgctagtgcgatcgcggggaaagccgctgctgcgggtattccccccgaaagagtcggattagatggaaaatacgacgaaagcggcctagctaaacgagtagttttagcttttgacgagacaccggatttagctgatgaagacaaattgtgggtcgctcaaactggtggtaaagttgtactaaaaggcaaggtttccaatcaggcgactttaaataaaatggtggcaattgccagtaaagtccatggggcaaccagcgtcgataccagtcaagtaactattgggtga
>MAE_08540|4.152325278992603
gtgactataactgatttaatccaaaaaggcggagtggccatgtggccgctgctttttctgtctattttagctcttagcactattatcgaacgaatttggttttggagtcgtactctcctcagtgagggccagattttaaatcgcattatggaatccgccatccgtaactgggatttggcggcaaaagtcgctggagattcccgcaatcaccccattggtagctatctctacgcacccctgcgcttagaaaatccagatccagaggtttttcactttgccctcgaatcggctgccgatgaacaattatccctaatgaaacggggcgataaaatccttgaggcagtcattgccctttctcccctgttaggattattagggacggtactcggtttaattacctctttggccaatattcaattaagtgacctgggaacttcctcgacggcgggagtaactttaggtattagtgaagctttaatttccaccgctaccggcttaattgtcgctatttttagcctcgctttctatcgtgtttttcagggactctggttcaatcaagcccgaatttttcgcaaggccggcagtgatttagaaattatctaccgccaacgctggttacaccaagaagaccaacaatacgccctcagtgctaacctagaaaaacctctcgatcgctaa
>MAE_43370|4.151949974398718
atggctaaaaccctactagaacaattacgccaatttacagtggttgttgctgatactggcgatatccaagcgatcgaagcttttacaccccaagataccaccactaacccctccctgattacggccgcggcccaaatgcccccatatcggccgattgtcgatcaaaccctgcaagcggccagaaaagaattgggaaagcaggccaccccggaagatgtggccaaattagcttttgatcgcctagcgatcggttttggtctgcaaatcctgcaaatcgtccccggccgcgtctcgaccgaagtagatgctcgtctttcctacgatacccaagctaccatccacaaggcccgttatctcatttcccagtatgaaaaagcgggtatctctagagaaagagtcttaattaaaattgcctcgacttgggaagggattaaagccgcagaagtcctcgaaaaagagggaattcactgtaatttaaccctattattcggtttccatcaggcgatcgcctgtgcggaagcgggagtaaccttaatttctccctttgtcggtcggattctcgattggtataaaaaagaaactggtaaagactacgttggcgctgaagatcccggggtccaatccgttacccagatctataactactataaaaagtttggttataaaaccgaagttatgggggcaagtttccgcaatatcggtgaaatttgcgagttagctggttgtgatcttttaaccatttccccgaaacttctcgaacaattgcaagagacagaagccgatttaccccgtaagctcgatccagcacaggccgcaacccttgatattgtcaaaattgccatggatcaagcgacttttgagaaaatgcacgccgaagatgccatggcttccgaaaaactaacggaaggtattcaaggttttaccaaagctttagaattattagaacaattgctgattcaacgtttaacccagttggaaggtcagtcaaccctagaacacgccgccgaagatatttttcgagtctatgatcatgatggggatggtttcatcacccgggaagaatgggcgggaaccgatgcggtatttgatgcgatcgatattaaccatgatggcagaatttctcccgatgagatcgctgtcggtttgggtgcggcttttcgtttagtggaagcttga
>MAE_61990|4.151141518892784
atggaaatatctcgtcctaatcaagcagaattaaccgcagaagaacaacaggaactagaaaagttgcgagctattatcgaacaggctagtgttgatggcgtgatcactcaaggggaaagggaaagaatcgccctagctatgaggtctgatggtaaagtgaccctagaagaattagagttagtcagaactttaattaccgaaaaagtgagcaaaggggaattggttctggattatctttaa
>MAE_56860|4.148093116381258
atgtttgataatatttgtaaatttatcgccgaaaacttctccgatgatctagccacttggttattgggttctcccctccccttaaccgtcctcgacccgacggaattacaattagaccccattcgtgccgattctctgatttttttgcagtcagaggaattgattctccatactgaatttcaaaccgaccccgactccaagattcctttccgaatgctcgattatcgcattcgcgtctatcgtcgtcatccccaaaaaccaatgcgtcaagtggtaatttatctgcgacgcagtgattcccccctagtacaagaaaatactttccgtctgggggaaacttttcattcttttcaagtcatccgtctttgggaagaaaatacgccgcaatttttccatcaacccggtttattaccctttgccgtcctcagcaataccgatgatcccgaacaggtgttaagtcaggtgtcccgttctctagaaactatctctcaaaaacaggtgcaaagcaatctcgccgccgccaccagtattctcgctgggttagtattaaatcgagagacgattaaaaaaatccttcggagtgacattatgagagaatccgtcatctatcaagatattttagaggaaggcagagaggaaggcagagaggaaggcagagaggaaggcagagaggaaggcaaagaggaaggcaaagaggagggaaaaaaagaaaaagctcgacaaattgccctaaaaatgctatctgctggctttcatgtcccagaaatcgcccaatttactgatttatcccccgcaactatcgaggaattacaaagacagcagcacaattaa
>MAE_33700|4.147227497757789
atgggggtcgctttaaccgtggcctttgttgtccttctcctcagtctgggggtggaattcctcgctagttatctcggcgcccaaaaagttggggcgagcaattggagtcaaatcggtctagtagtgggtttattagcgggaatattcgggcttttacccgctttacccattggcggaccgattatcggcttatttgtcggtcctgtggtgggggcttttttgggagaatacgcctatcgtcgcgatttggaattaactccccgtttgcaacaatccctaaaagtctgtgtcggtatcgtcgtcggcacggttatcggtcacgttgccaaagctatgctggccacggctgccgttatcgtctttattgtcaccacttggcccaatctctcttcagttatcagttatcagttatcagttatcagttatcagttatcagttttcagaacgtag
>MAE_32550|4.144835270873489
atgtctcaagttattagtacccgactccccgatcgcacagcggaacgacttaaacagttggcccgccgattaggaaaaacccctagtgaaaccagcgcaattttaattgaggaatccctcagagaaagcgagttcccctatattgaatttcgccagtctcctttggggcgacaaccctacctcaaaaactccagtttggctctctgggaagtaattcaaattgctcaaagctacgcgctagatgaacaaaaaacggcggcacattttcatcgacccctcgaatgggtccgctctgctttgctctatgctgaagcttatcagtcagaagttcaaaaggcgatcaccgaggctcaaaccctcaatgaaacgacactcaaacggctcttaccccaattagaaacaattacggtttatcctgattccctgtga
>MAE_56630|4.1440539678352994
atgtcaaccctggttattgtcgaatcccccaccaaagctcggacgatcagcaattatctgcctagcggctatcgagtccaagcctccatgggccacatccgcgatctgcccgcctctgccgaagaaattccccccgcccacaaagacaaatcctgggccaacttaggcgtagatgtggagaacgatttcgaccccctctacgtcgtccccaaaaccaaaagtaaagtcgtcaaagaattaaaagaagccctcaaaggggccagcgaactgatcctcgccaccgacgaagatcgggaaggcgaaagcatcagttggcatctcttgcaggtactcaacccgaaaatacccaccaaaaggatggtatttcacgaaatcaccaaagaggcaatccaagccgccctcaaaaattgtcgctccatcgacgaaaatttagttcacgcccaagaaacccgccgcatactcgatcgcctctacggttataccctctcccccctactttggaaaaaaatctccaaagggttatccgccggccgggtgcaatccgtggcggtacgtctgctcgtacaacgggaacgagaacgacgagcctttaaaaccgccaattattgggacctgaaagccaccctcgaaaaagacaaaaatcaattcgagtcgaaattagtcaccttaaacggtcaaaaagtggcaaatggcagcgatttcgatgccgacaccggcagactgctccccggtcgccaggtgacacttttggatcaagccaccgccgccgccttaaaagaacgcatcgaagacaaaatctggcgcgttagccacaccgaagaaaaacccaccactcgcaaaccttccccccccttcaccacctccaccctacagcaagaggctaaccggaaactgggcatatccgcccgcgacaccatgcgaatcgcccaaaatctctacgaacagggctacatcacctatatgcggaccgattccgtccatctttccgatcaggccatcaccgccgcccgcaattgtgtagaacaaatgtacggaaaaaattacctcagtccccaaccccggcagtacaccaccaaaagcaaaggcgcacaggaggcccacgaagccatccggcccgccggtagtagctttcgcctgccccgggaaaccggactgagcggactagaattcgccctctacgacctaatctggaaacgtaccgtcgcctcacagatggccgatgcccgcattacccagatcgccgttaatattcaggtagaaaatgccggatttcgctcctccggcaaaagaatcgacttccccggctttttccgcgcctatgtggaaggttccgacgatcccgaagccgccatcgacgaccaagaaataatcttacccgccctcagcgtcggtgatacccccaattgtcgccaactagaagccattagccacgatacccaaccccccgcccgttatagcgaagcctccctcgtaaaaaccctcgaaagtgaaggaatcgggcgacccagcacctacgccaccattctcggcacaattatcgatcgcggttatgcccaaatgcggaataaaaccttgattcccaccttcaccgcttttgccgtggttagtttgttagaaaatcatttccccgacctggtagatcccaaatttacctcgaaaatggaggaaactctcgacgatatcgccactggttccgctcaatggttgccctatctcgatcgcttctatcgcggcgaaaaagggctagaaagccaagtaaaagagcgcgagagtcaaattaactctagcaccgccaaatcggtgattttagaggatttacaggcaactatcaagatcggcaaatacggtccctatctggaagtctcccgaggcgatcaaatcctcaccgcttccatccccgccgatttaacccccgccgacctcaaccccgaacaggtagaaaccctgctgcgacagaaaaccgagggtcccgataaattaggtcttcatcccgacagcggagagccaatttatctgctcgtgggtagttacggcccctacgtccagttaggagatgtcagcgatgacaaccccaaaccgaaacgcgcctccctacccaaaggagtcaaaccagaggatgtcaccctcgaacaagcggtgggtttattggcactgccgcgactactgggaacccatcccctcaccggaggcaaaattaaagccagcttaggtcgttttggcccctatatagttcaggaacagggtaaggaaaaagaatatcgttccctgaaagccggcgatgatgtcttaaccataaccctcgatcgagctttggccttattagccgaaccgaaaaaaactcgcagcgcccgcggttccaccaaaccacccttaaaagaattgggtaaacatcccgacgatggggaatccgtgggattgtacgaaggtccctacggagtttatatcaagcacggtaagaccaacgccaagattcccgaaggagaaaccgccgaaaccctgactctagaacaagctttagtcgccctagcggccaagacaaccactgccaagaaaaccactactaagaaaactacttctagcacgaccaaaaaaactacttccccaggcagtaaaaccagcaaaagtaagacggtttag
>MAE_47940|4.142679351031116
atgccaattgcagtaggaatgattgaaaccctaggatttcccgccgttgtggaagcggccgatgccatggtcaaagccgccagggtgactctagtgggttacgaaaagatcggtagtggtcgcgtcactgtcatcgtccggggagacgtttcagaagtgcaagcttctgtggctgccggagtggaaaacgccaaccgggttaacggaggacaagtgctatctacccatatcatcgctcgtccccacgaaaacctcgaatacgtgctgcccattcgctacaccgaagaagtagagcaattccgcagctattaa
>MAE_54370|4.141109491211964
atggataatagcgactggattaaacaattgctgctgatgggtattggcactacttccatggtggcagaaaagatcaaagaagtgagcgacgaattagtaaaagacggtaaaatcaattccgatcaggctaaaaactttgtcgatgatctgatgacacagatgaagtccgaacaagggagcttcgagaataacttagaacgctatgtccgcaatatcttgcaggatttaggggttccccgacaatcggaaatggacgaactgcggggaaggattgatagattagaacggcaggtgagagacttagagaataaactctggcgttag
>MAE_60120|4.140387179075201
atgcccaagaaagcttacttagccgaacatctaagttcagaggaactgaaagatagatacagaagaagtcaagactcagtagaaacaagaagatggcacttattgtggaaaatatcgttaggatggacaatcaaaaatgctgcagtagctgtaggattagattatcaatatagttttagaattctcaaaagatataatgaattaggggaagaaggagttaaaaatctcaagaaaaaaagtggggaacatcggagaggaaaagaacctttattgaaggaagaacaattgcaaaaattaaaagaagaactgaaaaaacgtcctgccgatggaggaatctggacaggtccgaaggtggctagatggatagaaaaggaaacgggacgagaaaaagtttggaatcaaaggggatgggattacttaaaaaaagtgcagatattcttgtcaaaaaccgagaccaaaacataa
>MAE_05890|4.14029026565532
atgcagagttcgcgagctttacgggaaggaagactaggtttgtttgctctaggcggattattggtctttggggcgctcgctatctgggttcgcggggggggatttggtcaaagaacctatcaattaatcttcgagtttgccgacgtggaagggttacaagtcggggcgccggtgcgttttcgcggggtgagagtgggaagaattacaagttttatcccgggaagcaatcaagtggaagttattgccgaaatcgcttctgctactttagttatgcctaggaaggtaactgttactaccaatctttccggattaattggtgaggcagccatcgatatcactcccttagtttctttaagtgctgaggccaaaaatctcgaccctctggctcccgactgtgatcaacagttaattctctgtaataatactcgtttacaggggacaacaggaacacaattaatgtctagtgttggtcgtttagtggatacttttaccagtcctgaatttgtgggtaatctcaatgatgtcaccaaaaataccgctatagcagctcaaaaaatcgcccgtttatccgatgatacctcccagactatccgtaatgcccaaagagaaatctctcgtctatctttggaattagctaccaccagtcgctcggtcactaatacagctaataatgcctcccgttttgtcaatactttagataataccgttcaggaaaatcgcagtcaaatcagcaggacttttcaacaatcttcccaattggtcgctaatctcaatgctgttctcagcgaaaatcgcggacaaattgttgatactctcggtaatattaatcaagctagtttaggtattggtagtctcgctaataatctcaataataccgccctgaggttgaatgcaggtttagatgaaattgatactaaacaagtcatgcaaaatatcgagactattttgaataatgcggtggaaacatcgaataatttacgagaaattactaaaactattaacgatcctgctacaattgtcgtactgcaaaaaactctcgaatccgctagggtgacttttgaaaatactcaaaaaatcacctccgatatcgatgagttaattggtgatccccaatttcgcgagaatttaagacgtttaatcgatggcttaagtaatctgctttcttccggggaacaattagaatataatttgcgtatcgctcaaactttagataccatgactcaagagttagctaaacaaaaagttttgaccatctctcgacctttaaatcctaagcaaatgcaactctatccccaatttatcgttcaacaaccacccacgagtgaaaaatga
>MAE_46230|4.136599435768214
atgagcgtagttagccaagtcatcctcaaagccgacgacgaacttcgttatcctagtagtggtgaactacagggtatcgggcaatttttaaaaaccggtgagcagagaattcgcattgccgagactctcgctgacaatgagaaaaaaatcgtcgatcaggctcaaaaacaactgttcaagaaacgtcccgattatagagcgccggggggtaatgcctacggtcagcgtcaatataatcaatgcttgcgcgattatggttggtatctgcgtctagttacctatggggtattagccggagataagggaccgatcgaacaaaccggcctgatcggggtcaaagagatgtataactctcttaatgttcccgtccccggcatggtggaggcgattcgttgtctcaaagaggccgctttaggtcttttgactcaagaagatgccgtggcagcagccccctacttcgactttatcatccagtatatgtcctaa
>MAE_49270|4.136060643984707
atgtctaacgaaaccgttacctattccctagaagctgttctcaaggaaatcaaagacagtattaaggaagttagccacaaaatcgacaaaattgacgaacggctaactaagttagaggtgggacaagctaaactgactgagaaagtcgatgggatggatagaaggctcgaaaaggttgagggaacccagaaaaatcaggtctggacgttaataattcttttaggaggggcgatcgctacggcatcgtggcgctctttcttttctgggaatccttga
>MAE_07010|4.133923607871579
atgaatgccaaattgattgaatctctcgtccaaattatccaatccctttctgaagaagaaagattgctcttagagaagaaattagctgcccatgaaactcaaacagattttgataacctagcccaagctttagcagaattgcgacaaatttgtgctgaagaaaactatactatagaagttcctcctcgccaagatcgttctaatccatttgcagaaagcttaaatgacattcctgtgtga
>MAE_45120|4.132383064832983
atgactcgtttagtggaatttacctcggatgagggaacgatttacatcgaggtggatgaaaagttacccttacccaaaccgaaaccagaagatgaacttattagtctaacagatgaaatagctgttaaagccgctcagtcttttgaagacgcattaaatggcataaaaccggtggcaaatgccataattaataaggttaaaagtttcaatgaacctgctgatcaggtagaggtcaagtttgggataaaaatgactgttggtctaggggctattattgcatctggcagcgccgatgttaattatgaaattaccctgaaatgggataacaaggagaaaaataagcaatcatctactcaatga
>MAE_41610|4.130433274584871
atgctacgactagagagaattagtaagatttacccgacgggagaagtgttaaaagatgtcacttgggaagtaaaaactggcgatcgcatcgggttggtgggagtcaatggggccggaaaatccacccagctgaaaattattatgggggaagtggaacccaccgccggagagatcatccgtcctaccagtctccatatcggctatcttacccaagaatttgaagtggatccccgtcggacggtacgggaggaattttggacggtgtttcaagaagcgaatcaagtccaccatcaactaatagaaattccccagcgcatggaaaaagctgatcccgaagaattagatcgcttaattcatcaattggatcgcctacaaagacaatttgaagcgttagatggttacggattagaagcgcgcatcgagaaaattttaccagaaatgggctttactattgatgacggcgatcgcttagtcagttcctttagtgggggttggcaaatgcggatgagtttaggtaaaattctcctgcaaactcccgatattttactcctcgatgaaccgactaaccatttagacttagaaaccattgaatggttagaaaaattcctcaaggatttaaccactcccatggtcatagtttcccacgaccgggaatttctcgatcgtctctgtaccaaaattgtcgaaactgaaaggggagtttctaccacttatttaggtaattattctgcctacctacagcaaaaatacgaacaacaatctgctcagttaagtgcctacgaacgtcagcaaaaagaactagaaaaacagcaagctttcgtggatcggttccgggcaagtgccacccgcagtacccaagcaaaaagccgggaaaaacaattagaaaaggtagaaaaaattgaagccccaattgccgatgtgcgtaccttaaaattccagtttcctccagcagtgcgtagtggtcgggaagtggtaactattaaaaatcttgttcacatttacgatgataaaattctctttttgggagcaaatctggaaatagaaaggggcgatcgagtggcttttttaggcccaaatggtgcaggaaaatccacgcttttacgtttaattgttgggttagaaccccccacagaaggctcgatcgaaatcggtaaacataacgttattcctagttattttgagcagaaccaagcggaagctttagacctaactaaaactgttttaaatactattcatgatgaagttcccgattggaaagatgtggaagttcgcagtcttttagggcgatttttattcagtggggaaacggtattaaaaaaagtagaatctttgagtggtggcgaaaaagcgcgtcttgctttagccaaaatgttacttgctcccgctaacttattaattctcgatgaacccactaatcacctcgatattcccgccaaggaaatgttagaatcggctttaaaagtttatgaaggcacggttttaattgtttcccatgatcgttattttatctcccaagtagctaacaaaattgtcgagattcgggagggcgaattaattgcctacgcaggagattatcactattatctagaaaaactagacgaagaaaaacaaaaagccgaacaaaaacgcattgaagcagaaaaagcggccaaagctgctgctaaacgggctaaacaaaagaccaaaaaaggttag
>MAE_59640|4.130299954420996
atgattcgagatatcttcatgcccgcgctcagttccaccatgaccgaaggaaaaatagtttcttgggtgaagtcccccggggaaaaagtcagcaaaggggaaacggtgttagtggtcgaatccgacaaagccgacatggacgtagaatcgttttatgatggctatctcgctgtaattttagtcgaagccggccaggaagcacccgtgggggaagcgatcgcctatatcgccgaaactgaagcggaaattgaactggccaaagctcagggaaaaaccgccacagctgcccctagcaagcccgtagagaccccagaaatcgctccgcctcccgtttcgatacccgtcgccgccgttaaagataatggccgtttagtcgcctctcccagggccaaaaaactggctaaagaattaaaggtagatctgaaaaccctagtgggtagcggtccccacggacgaattaccgccgaagacgtagaaaaagcgacaggaaaagtcagcaccgcccccgctcccgtcattactcccccgcaacccgtcagcgtgcctgtagcggctcctaaagccccgattccggccagcgccccggtcggtcggactgttcccctcaccactctgcaaaaagccgtcgcccagaatatgtcggttagcctacaggttcccaccttccaagtgggctacactatcaccactgacccactggatcaactctatcaacagctaaaatccaagggtgtcaccatgacggccctgttagcaaaagcggtagccaacaccctcgctaaacatcctatagttaatgccagctatagcgacgcaggaatccaataccacggggcgattaacgtgtccgtagccgtagctatgcctggtggtggcttaattacgccggttttgcgctctgctgaccagatggatatctattccctctcccgcagttggaaagatttagtcgatcgcgcccgcagtaaacaactgcaaccggaagaatataatagcggtacttttaccatttctaatctgggaatgttcggagtcgatcgctttaccgctatcttaccccccaaccaaggtgcgatcctagccgtgggtgcttcccgtccccaaatcgtcgtcaataaagatggtttattcggagtgcaaaaacagatgacggttaatctcaccagtgaccaccgagtcatctacggggccgatgcagcctccttcctgcaagacttagctaaactgatcgaaactgaggtgcagtctttaactatgtaa
>MAE_24720|4.129079884271095
atgtcccgcatccccaaatccctcaacctcgctaccctactgctgctactcgcctccggcgtgtctatcttgcccatttctcaacccggaatagtgccacctgtccaagcgcaaatcaatgagacgaaaaaagctgaagcggaaaggctatttaacgaggggatgcaactattccaacaaggtacagccgaatcctag
>MAE_37010|4.127047957973749
atgtccaaacggtttaaattcgactcctccgagatgatttatctcaccgataaactgatgaatgcggccagcaatcgttactcgatcgtcgtgcaagtcgctagacgggccaaacgcgtccgctacgataccgtagaaaatatcgatgacccgatgattaaacccgtccaacgggccctgatggaaatgaccgacgaattaaccgaaccggaattattacgcgattaa
>MAE_22380|4.127039218599582
ttgccaccagacctaatcgatcagctaaacctgaaatggaaaagacgaggacgtgctattctcggtgatggtagcgaatgcgtttttaatgtctatgaagctctcgtaatttgggatggagattatctgactatcccaattgatgaagctgattcggaacctctagttggaatgttattaatggaaggctatcaactcacggttcaagtatttgaagaaggcagcgtagaaatccgcaaagtaagtgccgtctaa
>MAE_58990|4.126106073398085
atgctacgtttttctctcagtttatggctctgtttgatcgctacttcccttcctctcctagcacaaacagaaacccctgcacccaatcccctcgaaactcccctaaaaagtcctttattacccgcaatcgatcgccctttaactcccttggagcgtcgtcaactgttattatacatcgatcaacgcgatgctgaagctcaagctaaatacgatgcgggattaaatgaggaagcttttcctatctggtatgaagtgattaaattaaatcgttatttaggagcaaaagaagaagtaaaatctttgggaaaagtggggttagcagcttggaatcgagatcgaaccgaggatgttaaattaattactgctcgtttaaaagctctgcaacaaactgcggaaactaaccagacaatggacggggaattattagcattactaggtacatcctatgaacaggtacgagcttttaatgaggcgataattatctatgataaaatcctagctaatgccagacaatcccgggataatgtggcagtagaagccactttaaataaacttggtcaaattcatttatcccgttttgattatcaaaaagcagccccagtctatgaggaattattaactatttctaaggcgcagaataattctttaactcaaggaatttatttgcaaagactagcagaaatttatcgagaatctttgcaaccagctaacgccgtgaaaattaaagaagaaatagctgaaacccagatcagaaatcagcaaatacagttaatccccgctctaaaaattcaaattggtttagattaccaagctttaaaagatgcaaataaagccagccaaaactttcaagaagcctattctctcgcttttgctttacaacagtacggcagcgcaggagaagctttaaataagttggccgaactctataaaagttatcaacaggtggattatgctttacaaatctatcaagaattaattaaagtccatgaattgggttataattactacggtttaatgaatacctacgatcaaatcggtcaaatttatctagagagaaaaaattatccccaagctttactcgctttccaaaaaggtgcggaattagcccaagctatccgttatcgtgaacaatattttcaaacccaaatcacccaagttaatcaagcaataaataatcctgaacagtga
>MAE_32670|4.124074524041363
atggaactggaatatcccgaggatttgagatacctagaaacccacgaatacgtcagactcgaaggtgaaatcgctaccttgggaattagtgcttttgccgtcgatcaattgggtgatatcgtgtttctagaattgcccgaattgggagaggcgctgaaagtgggtagtagtttcggcacgatcgaatcggtaaaagcggtagaagatctttatcctcccgtctcgggaaccgtagtcgatcgcaatcaagcgatgattgactcccccgaattaattgccgatgatccccacggggagggttggttattaaaagtgcgggtagaaaatcccgatactgccttggctgataccctctccgctagtgaatatcgcacccaagtggcaggggaaagttaa
>MAE_18980|4.120328324086049
atgggtgctatatctaatatattatcgaaggagactatcatgaaaggggagtttactgctatcattgaagcggcaacagaagggggatactgggcgatttgtcctgaaatcccaggtgcaaatggtcaaggagaaaccattgaagaagccaaggaaagctaa
>MAE_08340|4.118814740975091
atgtatgattctacctgtaaatttatcgcccttgaatattcgagagacttggccacttggttactgggtaaacccttagaattaacagaaattaaaccctcggaattatccctagagccaattagagccgatactttaatctttttggagtcggaagaattaatcttacatatcgagttccaaaccgaccctaaagaagatattccctatagaatgctagattatgccaccagactctatcgacgctatccccgtaaacctatccatcaagtggttatttatctaaggaaaagtggctcccccacagtccgacagaatgattataaacaagggaaaacctctcatcaatttgaagtgattagactttgggaacaaccctcggaacccctattaaaggcccccggactgtttccctttgccatactcgctcaagctgagaaacaagaaaacttactgcggcaaattgcccaagaaatcgagcaaatcagcgatagtcgagaacaaagtaatctggccgcatctaccgcaattctagccgggttagtattagagaaagacatcatccaacgattattgaggaaagacatcatgaaagaatccgttatctatcaagaaatctggtcggaaggtttacaagagggacgacaagagggacgacaagagggacgacaagaaggagaagctaacctagttttacgtcaattaaatcggcgtgtaggggacatttctcccgaattattgcccaatatccgcagtcttgacctagaacagttagaaaacttgggagaagctttgttagattttcagtcactacaggatttagaacaatggctggaaaattgccgagctagttag
>MAE_59320|4.117364803466264
atggttagtcaagttaacaaaaccgagattatctatcctgagagcgacggtaaaccgatggcagataatactaaacaatttaactggatagtgacgattaagcagaatctcgactggttatatatcgatgatccccaggtatttgtagcgggggatctgttgtggtatcccgtgcaaggccagccgaaaattgccgctgctcctgatacgatggtagtatttggcagaccgaaaggcgatcgaggttcctacaaacaatggcaagaagataatcttgctcctcaagtcgtctttgagattctttctcccagtaacacctccatcgaaatggccaaaaaattgctattttatgatcgctatggagtccaagaatactacgtctatgatcccgatgataatagtctagaagcttggcagcgaattggtgacagtttagacagtgttagtgaggttaataattgggtgagtccccgtttaggcattcggtttgacttaaccgacgagttaaaaatttatcgtcctgatggtactcaattctcgtcctacagcgaaattaatcaactactggagcaggaaaagcaacgggctgaaaatgaacgccaacgggctgaaaatgaacgacaacgggctgaaaatgaacgccaacgggctgaacaggtcaatcagcagttagtagaaatggaggcaaaactgcaaaaatatcggcaactttttggggaattacctaactag
>MAE_27680|4.1170285976916325
atgtcaccccctatgtcggaagatcccctaaaaatcactgccacctcttctgaacctcaaaaacactcaaaacgccgtttccaaggggctcggcgatggtatcttgggggacttttattgttaggagtcggttatgggattgggtcaatcagtcaaccaactcaaccaatcgccccttctgttgctgaaaatgaacattttctccccgttgaaatcgaccagctagtacaggtcaatgcttatcaacagtctcgaacttacactggggaaattgtcgctcaaaacaccagtgatttagggtttgaacgaggaggaacaatgactcaactgctggtgacagaaggacaatgggtgaatcaaggaacgccccttgctcgtttagatgaccgtcaattaatcgcccaaacacaagacttattagcccaaaaacaacaggctttagcacaattaaaagaaatggaggcgggttctcgtgctgaaaccattgccgcagcccaagcaaatttggctcaagaaaaagctcaactacaagagatggaagtgggacctcgcactgaaaccattgcggcagcccaagcgcgtttgaaaaccctccaagcacaattagctttggctcgtagtaaacgggagcgacgacagaatctttatacgcaaggggctatttctcttgaacagtttgacgaagtcgtcacagatatggatagtcaacaggcaagggttaatgaagcccagagccaattagatgagctattagcaggaacacgccctgaaatcttaactcaacagcaagcaagggttaaacaggctcaaagtcaactggatgagttgttagcagggactcgcagggaagtgattgaagcccaaaaagcagctattaaacagctagatagtcgtttagctagtattgaacttgatttagaaaagaccgttcttaaagcccctttttcgggcaaaattcaaaaacgttatctcgatcaaggaacggcggtacaagcgggtcaaggggtggtgcgtttggtgcaattagacggcgttaaagcccatattggtgttcctacgtccctgacttctgagattaagatcggacaatcacaaaccctaaaaattgaccaaaaatcttattcagcgaccgttaaggcaattttacctgaactagatgctgctagtcgtaccgtgacggtggtttttcaagttaaaggagcaggaagtagcggcgaggctacctcaccgctgctaaccactggacaaattgtcacctggaaatggcaacaaaacattaatacttcgggttattggctacctagtaccgctcttgttaagggaattcgaggattatggtcgatttatgtcctaggagatgggaatgcagcccaaggatttgtcgtagaacgtcgggatgtggaggttttatacaccgatggggagcgagttctcgtgcgaggaacattagacggaaccgaaaaagtgattagtaatggcacaaatcgcattatttcggggcaaaaggtaaaaatcagtaaacagtaa
>MAE_03975|4.115825661098258
atgttagccaaccaccaaaatcaaacttttgtccgtaactacttaatcgcagttatctccgtggtgatgatgggtgtgggagttgccgatctcgtcaataatccctctcgaatcgctcaacaaaaccgtcttgatggttatggtcgctatgttagcgctggtttggttagtggtgcggtcaataatatgcgttaa
>MAE_52575|4.115724064514005
atggaaggaaccgtcaccgaatccttgcccaacgccatgtttagggtggatttagataacggtttcaacgtcttggcccatatatctggcaaaatccgccgtaattatatcaaaatcctccccggcgatcgagtcaaagtggaactgaccccctacgacctaaccaaaggcagaattacctatcgcctgaaaaatcaaaaaaaatag
>MAE_02170|4.114838783021509
atggatacaccgcaacttttattcaatggtttagccgtcggcagtattattgctctggctgctgttgggttaacccttacctgtggcattttgcgtctgtctaattttgcccacggcgattttatgactttgggtgcttacataacttgggtggtaaatgctcaagggattaatctctggttagcgatgctggtgggggcagcagtgacagctattgccatgctcattgccgagagattattatggaaacccatgcgcgatcgacgggctgattctaccactttaattattatttcgatcggtttggctttatttcttcgcaatggtattttaatgatctggggcggtagtaatcaacgctacgatctgcctgtgatgaccgctacagaaatttttgggattaaagtagctttcgatcgcttgttagttattggtttggcaattatagttattattgccctccatttgttattgcaaaaaactaagatcggtaaggcgatgcgtgccgtagctgacagcaccgatttagctagagtaaccggaattaacgtcgaatgggttgtcttctggacatggataattacgggagttttaactgctttagccggagcgatgttcgggttaattactgggggagtgcgtcccaatatgggctggtttttaatcttaccaatgtttgccgccgtgattttaggtggtattggtaatccctacggagcgattgctggggctttaattattggtgttgcccaagaaattagtgttcccttaattggttctgattataaattagccgtggctttattaattatgatcctgctgttattattccgtccccaaggtttatttaaaggcacggtttaa
>MAE_62060|4.114400178083682
atgagtataaaaagcaaacctccttcacaatctcgcctgatcggtaatgttttattagccgtaggcggcttatttctgattgttaaccttcttttcccgcaattatttggccctagcgtccccaaagttccctatagtctttttatcgaccaagtggaagatggcaacgtcgctagggtatccgtgggacagaatgagattcgttatcagcttaaaaacgaccaagagggcaactacggacgaattttcagcactacaccgatttttgacctagaattgcccaaacgtctagaagctaagggcgtagaattcgccgctgcgccaccgccaaaaaatggctggattggcagtgtccttagttgggtgattcctcccctgatttttgttggtatttggcaatttttcctcgctcgcagcggtggcggtggtccggccggggctttatcgattaccaaaagtcgcgctaaagtctatgtggaaggagacaccaccaaaaccacttttaaagatgtggccggtgtggaagaagcgaaaaccgaattagccgaaatcgtcgaatttctcaaatatccccaacgttacattcaaatcggggcgcggattcccaagggtgtcctcttagtcggtccgccggggacagggaaaaccctgctggcaaaagcagtagcgggagaagcgggagtttctttttttagtatctcgggttcggaattcgtggaactctttgtcggtgcgggtgcggcccgagtgcgagatctgtttgaacaggccaagaaaaaagccccctgtattatttttatcgatgaattagacgcgatcggtaaatctcgcgctaacggtaattttatggggggtaacgatgaacgggaacagactttaaaccaattattgacggaaatggacggttttaacgctggtgatgcgacggtgatcgtgctggccgctactaatcgccccgaaactcttgataccgcccttttacgccccggccgttttgatcgtcaagtgttagttgatcgccccgatctggctggacgcttaaaaatcctcgaaatctacgcaggtaaggtaaaattaggatcgggtgtggatttaaaacagattgctacccgtacccccggttttgctggtgctgacttagctaatctagtcaatgaggcggctttattggcagcgcgtaatcaacgcagcaccgtcgcccaagaggactttaatgaggcaatcgagcgggtagtggccggtttagagaagaaaagccgggttctctcggaaaaagagaagaaaatcgtcgcttatcacgaagttggtcacgctctcgtcggtgcagttatgccggggggtggtaaagttgctaagatttcgatcgtgcctcgcggcatggcagccctcggttataccctgcaaatgcccacggaagaccgtttcctgatggatgatacggaattacgcgaccaaattgctactcttttaggtggtcgggccgccgaagaaattgtctttggtagtattactactggggccgctaatgacctgcagcgggcgacggacttggccgaacgcatggtgacgacctatggtatgagtaagaccctggggcccctagcctacgaaaaaggtcaacagaatagttttctgggagatggcatgatgaatcctcggcgcttggtgagcgatgatacggccaaagcgatcgataatgaagtgaaagagattgtcgaaaatggtcatcagcaggccctggatatccttgctcaaaatcgcgatttgctcgaagaaattgcccaagaaatcctcagtaaagaggtgattgaaggggaacagttgcaggctctgctcgatcgcgttaaacccctcgatcgagaacctgttactgtttag
>MAE_46800|4.114229266922542
atgcagttattagactcaaaaggacgtttattcggtaaatttagcttgcttgatattggagcagccttagtaattttattgacaattatcggtatttttgttgtaccggggacaagtggtaaaagtaccatcgctcaagttaccaaagaacccatagaagtggatgttattgtccggggtttaagtgttctcaatcccaatgctttgattaatcaattcaataccgagaagaaaactaatattgttattcgtaatcaaccggctggtcaagtggatataaaaaatgttaaacctttagcgagaaatgtcttagttccgcagccggatggtagtgtgaaagtcctacccgatccccgcacggaaaactattctcaagatatgattatgactctcagtggtcaagcggaagttactgatactggtgcggttgttggcggtcaaaaggtgaaaattggcactttaatcgagttagaaggagataattataatttcaacaccagtgttatcgatgtccgtttaccaaaaaggtcttag
>MAE_43350|4.110242468474037
atgcccaagctaaaaacgcgaaaggcggcggccaaacgattcgaggccacgggaagcggcaaaaaaatcaaacgtcgcaaagccttcaaaaatcatctactcgatcataaaagtgccgaacgcaagcgccgtcgtttgtcccagattaccctggtacacgagcgcgacgagaaggaagtgcgcttaatgttgccctatttgtaa
>MAE_44810|4.110234544621621
atgaaagcgcaaacaacaagtaaagatagcctgatcctacggcaagaagtagtgggagcgcgtcgccctagtaactatttttgggctgtaatcgtctctattggcggtctagggtttctcctcgccggtctttccagttatttgaaggtcaatctacttctcgttagcgataccagtgccttgcaatttattccccaaggagtcgccctcctcttttatggcactgcggggacgcttttagccatctatctctggttatctctcctctggaatgtcggaggtggttacaacgagtttaataaggaaaccggcaaagttaaaatctttcgttggggctaccccggcaaaaatcgtcgcattgatctcgattggcccctggaagatgcgcaagctgtgcgggccgaagtgcgagaaggactcaacccgaaacgggaactattcctgcggattaaacagcgtcgcgatatccctctaactcgcgtcggtgatccgatgtccctctcggaattggaaaatcaaggagcggaactcgctcgttttctggaaattcctctagagggattgtag
>MAE_42840|4.1099517880316965
atgtttgatgattatgacacggccccagtcttcacccccgaacaagtgctagaaaatcgcggtcgtgtggcgattttcatcgatggttccaatttattttatgcggctctgcaattaggtatcgaaattgactacaccaaattactttgtcgtttaactgccggttctcgtctcttgcgcgccttcttttatactggagttgatcgcactaacgaaaaacagcagggattcctcctctggatgcgtcgcaacggttatcgagtcatcgctaaagatctagtacaattgcccgatggttccaaaaaagccaatcttgacgtggaaattgccgtggatttaatggcgctagtgggttcctatgataccgcagtaattgtcagtggtgatggggatttggcctatgctgccgattccgtcagttaccgtggtgcgcgagtggaagtggttagtttgcgatcgatgaccagtgatagtttaattaatgtagccgatcgctatgttgatctagatcaaattaaagaagaaattcaaaaaaccagcaagcatcacgttggttataataatttccctgtcagcgtcttggaccaagatcgtagcagtcgctag
>MAE_45780|4.108051437619244
atgcccactctgaccctcaattttcccctaactgccgttgtcggccaagaagcgattaaattagccctactcttagccgccgtggatcccgccctggggggtgtggtaattgccggtcgtcggggaaccgccaaatcagtcatggcgcgagcgatacattccttactgccaccgatcgaaattatcgcaggtaatgtctttaattgtgatcccaataatgccgacgaatgggacgatcgcactaaagaagaatatagcagtggagaggtcgccacggaagttatccgggcccctttcgtgcagattcccctaggagtcaccgaggatcgtttattgggttccgtcgatgtggaagaatcggtgaaacagggggaaccagtctttcaacccggtttattagccagcgcccatcggggaattctctacgtcgatgaaattaatctacttgatgaccaaattgctaaccaattactcacagttttaagcgaaggacgtaaccaaatcgaacgggaaggcatcagttttcaacatccctgtaaaccaatcctgatcgctacttataacccagaagaaggggatttacgaacccatttattagatagaattgccattgccctttccgccgatggtgtccttagtttagaccaacgagtaaccgccgtcaatcaggcgatcgagtatgctgtttctcccagcgcttttatcgcccaatatgcccaagaaatcgatgatctaaaaaccgaaattattctggcgagggaatggttaaaagaggtaaaaattaaacccgaacaaattagttatctagtggaggaagcggtgcgcggtagggtagaaggtcatcgcgccgagatttttgccgtgagagtagccaaggccgccgccgctttagaaggtcgggatttagtcagtgccgatgacttaaaaagagccgtcgaattagttattgtacctcgatcgctgattacgccgccacccccagaacaggaacaacagccaccgccaccaccgccaccaccggaaccgccccaagacgaaaaccagcaggaacaggaagaaaaagaggaggagaaagaggaagaaaaagagccggaacagcccgataatctgccagaagaatttgttttcgacccggaaggggttttactggatcccagtgtgctgtattttgcccagatggcccagcgtcaggggaaatcgggggcgcgtaacctgattttctcggaagatagaggacgttatattaagccgatgttaccccggggcaaggtgaaaagagtcgccgtcgatgccactctccgggcggctgccccctatcaaaaagcccgtcgcttaagaaatcccgaacgtcatgtgattatagaagaaggggatctgcgctcaaaacggctggcccgcaaggccggttctttaattgtctttgtggttgatgcctccggttccatggccctgaatcggatgcagtcggccaaaggtgcggttatgcgtctgttaacggaagcttacgaaaatcgcgaccagattgccctgattcctttccggggtgagcgagcagatgtactattgccaccgaccaaatcgattaccctagcgaaaaaacgtctggaaaccctgccctgtggtggcggttcccctttagcccacggtttaacccaagcggttcatgtggggatgaatgcccgtttatcgggggatatcggtcaagtggtgattgtggcgattaccgacggtagaagtaatattcctttggcgaaatctttaggcgaaccgattccggagggtgaaaaacccgatattaaggcagaactgctcgatattgccgctaaaattcgctctttaggcattaaactgctggttatcgatacggagaaaaaattcgtctccactggttttgccaaagaattagccctaaaagctgggggtaaatattatcatctaccccgggccacggaacaagcgatcgcatctatggcgcgaggggcaattgcgggactgtag
>MAE_24680|4.107498204580052
atgctcaaatccctcaacctcgctaccctactgctgctactcgcctccggcgtgtctatcttgcccatttctcaacccggaatagtgccacctgtccaagcgcaaaccaatgagacgaaaaaagctgaagcggaaaggctatttaacgaggggatgcaactattccaacaagggacagccgaatcctatcaacaggcaataattaaatgggaacaagctttacctctgtggcgtaatctgggagataaagcacaggaagctttgataaacttgcaattgggtagagtttatagtcgtttaggattcaaacccaaagccctggaatactttaaccaagccttacctatctatcaatccctaaaagaccgcaagggggaagccactactctcaataatattggtgctgtctatgatgctttaggggagaaacaaaaggctttagactattaccaacaggctttacccttaaggcgggcggtgggagatcgcgcaggggaagccactactctcaataatattggtggtgtctatgatgatttaggggagaaacaaaaggcattagactattaccaacaggcattacccttatcgcgggcggtgggcgatcgcgcaggggaagccactactctcaataatattggtggtgtctattcagatttaggggagaaacaaaaggcattagactattaccaacaggcattacccttattgcgagcggtgggcgatcgcgcaggggaagccactactctcaataatattggtggtgtctattcagatttaggggagaaacaaaaggcattagactattaccaacaggcattacccttatcccgggcggtgggcgatcgcgcaggggaagccactactctcaataatattggtcctgtctattctgctttaggggagaaacaaaaggcattagactattaccaacaggctttacccttatcgcgggcggtgggagatcgcgcaggggaagcagtaaccttagacaatattggttacttattgcaacaacaaaaccaaccccaactagggattatcttctacaaacaatcggttaacgtctatgaaactctcaggggcgatattaaaggactccccaaagaattgcaacaaacctacaccgaaactgttgctgatacctaccgccgtttagctgacttgctgctgcaacaagaccgcattctggaagcgcaacgggtgttagatttgttaaaagtacaggaattagacgattatttgcggggagtgcgcggtaatacaaatacagaacagggagttcctaaactaccgccagaacaaaaaatagacgagggaattgaggcaattcttaataaagcagtagaaattggccaagaaatcagccgactgcaagaacgacaaaaactcaacggcaaactaactccctcagaagaacaacgcctcctccaactctggaaacaacaggaacaaattgtcgctgagtttaataaatttatcgaaagtccagaagttttagccttaattaaccaactcaaaccccaaacccgttccgccgatctcctgaataatttagacaatttaattggcttatctgataatctcaaaaaactccaacaaaatgccgtccttatctacccaattatctttgatgaccgcttagaaatcatcctcaccactgctgattctactcccgtccgccacaccgtaaaagtcagcaaaaaagaactaaacgaaactattcgcgctttccgggaagccttacaatatcctaatctggatgccaaaaagccagcccaacagctttatgaatggctgattaaacccctagaaaataacctaaaaactgccgatgcaaaaacgattatttatgctcctgacggacaactgcgctacattcctctgtcggctttatacgacggcaaacagtggttaattgaacgctaccgcattaataatattacggcagcatctctgactgattttaataccaaacccgaaccgaaaatgcaaattttagcggcggcttttgtcaagggcagctatcagtttcgacatgaaggacaagacttcagatttaatgggttgccttttgcgggtatagaggtagataaattagcacagaccgtttctcctactactaaatacttcgataaagacttcaatcaaacaattattcccctactggatagctatactgtcgtccattttgccacccatgcagcctttgtggtgggaaccccagaacagtcttttgttctttttggagatgggacagttgtgactctacaaacaatgaaaaactggcggtttaaaaatattgatttaattgttttgagtgcttgcgagacaggtttagggggtaattacggcacaggaatcgaaattttagggttaggatatcgactacaaaccgcaggcgcaagggcagttattgcctctttatggagtgttgacgatggcggtacacaagctttgatgaatgctttttatgctgctttgaggacgggtaaattgagtaaagcagcggcattacaacaggcacaaattgccttgattaccagtaataacccaaccaatgagcagcggcgtggtagtattagaatagaacctattgaaggagtgccatcggacgtagcaaaccgcctcagccatccccgttactgggcgccttttattctcattggcaatggattataa
>MAE_13660|4.106946154448397
atgttcgatcgagatagtatccgtggtttttctgccctaatcacccttgtgggagtcgcttctagtttgggttttagctttaacgcaccggctttctcccaagctatctctaacaatttacccctactcttagcccaaaaaagcgaaaaggtgcgagtagcggttttagacttcgattatagcggtctcagtaatccccagtggttaacatttctcaatggtggagccagtggtgtcagtgatattctcgtcaatagattggtggaaagtggtcgctatacagtcattgagcgcagtcgcattgatgctgtcctcagagaacagaatttgggggcttcgggacgggtagatgccgctaccgccgctcaaatcgggcaaattttgggggtagatgtggtgattatcggttcgattacccaattcgatttacaaaaaaaacaatccggtggctcgtttattatttttagcaccgccaagacagaaaccgatgcttttgtcaagttaaatgtccgggcaattaataccaccacggccgaaattattaccaccgctcagggagatggtactgccaatcaatccgatggttcaaccgtggttttaggcgttgggggtggttcccaaacttccaatgaagggaaattactcagtattgccaccgataaggcagtggcgcgggtggtggataatctcaatgataaagccgaccaaatcgccgctacacctcgctcgctcccgactgtcaccgctttagtggctgccgtggcgggaaatcaggtaattctcaataaaggtacgggagaaggctatcgtgtcggtttacgcatttccatcgaacggacgactcaaacggtcaaggatccgcaaacgggtaaggttatccgtcagattactcaaccgattggcactctcgaaattgtcgaagctgatggtcaatctagcgtcggtcgcatcattaccggtaatggttttaaagtcggtgatttagctaaacccattcgttaa
>MAE_58040|4.106519560306378
atgactaacacctacacagctatcattcagccagacggagattggtggattggttggatagaagaaattccggaagttaactgtcaagaagcatctcgtgatcagttattagaaagcctaaaaattactcttagtgaagcattagaattgaataaacaggaagcaattgccgctactaggggaaactaccaagaagagaaaattgttgtatga
>MAE_03030|4.104536329960681
atgatcaaggaaatttccgcctatttacaagtgttccgcagtcaaaaaatggcggctttgttattcttaggtttcgcttctggattgcccttgttgctcaccagtcgcaccctgcaagcttggatgaccaccgaagaagttcctctggaatcgatcggtttatttagtttattcgctctcccctactctctcaaatttctttggtctcccttactcgatcgctatgttcctccttttcttggtcgtcgtcgcggttggattttaatcgctcaaatttgtttaactttagcgattggttttatggcctttcaacaaccaaaacaatctttggaattattggcaattaatgctctactgatcgctttttttagtgccagccaagatattgcctacgatgcctatcgcacagatattttagaaaaatgggagatgggtgctggggtagcgatcggggttttaggttatcgtttggctttaattctaaccggttcgatcgctttaattttagccgatcactttccctggcctctcgtctatcttttcctagctggattgatggctttaacgattatttggtcttttttcgccccagctactccccctagagatgatactcctcaaacccttttagaggcggtttggttgcctttccaagagttttttcaacgctatcgattaggtcaaggaatcggtattctcgcctttatcgttctctatcgtttaggggatgctttagttaataatatggtgactccttttctcttaaaaactggtttcagtcaaaccgatatcggggcgatccaagggggcatgggcatgatagcaactatggtgggagttttattaggtggttccctgttaagtcgttggggaattaatcgatcgctctggatttttggcggcttgcaagctattagtaatttagcctattttactttagcaaatttagggcaaaattatccttttatggtcttggctattaatattgaaaacttctgcggtggcttagtcactgccgcttttgtggcttttttaatgagtctttgcaatgctcgttttaccgctactcagtacgccctcttatcaagtttaatggcctttagtcgcgatattttggtggctcccgccggagttttagctgaggcgatcggttggcaatggttctttttaatcacagtaattgccgctttacccgggttagctttattgcctttatttgctccttggcaagaggacaattga
>MAE_55060|4.104493579228749
atgagaccctattccgtagattttcgccaaaaaattatcgatgtctggaagaaagaaaaaatttccattcgaggactagcccagagatttgacgtggctaaaagctttattcagaagttattgaagcaacataaagaaacaggagatatccgtcctcgtccgcaagggggaagtccgccaaccaagttatag
>MAE_18370|4.103660252285974
atgagtgcgcccacagtttcacccgactcaaattttaaagaacgtccagaatcggaaaaaatcctcgataaaggctttgttggattaactaccgcctttgccatcgctattggggtaattttgctcctaattgccctagtgatttttattcgggctttaccggcgattcaaacctttggtctgggatttttgaccagtagtgcttggaatcccgtgcgcggtcgcgaagaattcggagttctgcccgttatctacggaactctcgttagttctctgattgccctcctgattgctgttcccctcggtatcggttcagccatttttttaagcgaagattttattcccttaaatgcgcggacaattttggtttttctcgtacaacttttggccgctattcccagtgttgtttacggattatggggtatctttgtattgattcctatcctcagaccccttggtaactggctaaatggtaattttagttggattcctctgtttagtactcctttagggggtcctggaatgttaccggcgggggttattttagcaattatgatcctgccgattattatcgctatctctcgcgactctttggccgctttaccgccggatctaaggcaagcttccctaggcttgggggccacccgttgggaaacgatttttcgggtattaattcccgccgctttttccgggattgtcggggggattatgttagctttagggcgcgctttaggggaaaccatggcagtaacgatgattatcggcaattctaaccgcattagtgcctctattctcgcccccgctaacacgatcgcttccttattggctaaccaattcgccgaagcatcgggaatgcaagtatcagctttaatgtatgcgggttttgttctcttggttttgtccctagtagtcaatatcttcgccgaattaatcgttaatcgcgtcaaagctaagtattaa
>MAE_36760|4.101608057849702
atgatttttactgaattagttttgcaaaatttcggtccctacgccggtcgtcaagtgattaatttacgtcccgaaaaagacaacaatccctgtccgattatccttttgggaggcatgaatggcggcggtaaaactactttaatggatgcgattcgtttggctttgtacggtgcgcgggcaaagtgttctactcgcaataatttaagttatgccgagtttctcagtcaagcagttaataatcaagcttccctcatcgatcaagctagaattgaactggcttttgaacatctagttaatgaacaatggcgacaatatcgtatcgttagatactggacaaaacagcccaaagatggtagggataccctcggtattttagatgaagattggcccgatcccgccttagctaatacttgggatgaatatattgaaactttattacctttgggtatttctaacctctttttatttgatggggaacaggtaaaagaattggcagaacaggatgtacctcctgacagcgttaaggattcgatgcagactttattagggttagaattagcggaaagattagcagttgatctcgatatcttagctagtcgcaagcgccggttattagcagcagaaaatgaactggcaactattgaagctatcgagaaaaaattagctcagtaccaagaagatttagaattggctagacaagagatggaaactcaacaaaaaaatttagatttggttagaaatgattttgatgcagtctcggataaatttcgcattgatggcggaaaaattgccgccgaaagaagtcaattagagagcagaaaaaaggatttagataaaaagttagataaacagagagagtatttaggtcaattggcgggggaatttttaccattaaagttaatttttcctctcctagaagcggctaaaattcagggagaaaaagagctaaaatttcaatcgtctcaagtcgctcaatcggttttagaatccagagataaaaagttacttgcttatttagaacaactgaatttaactttagaacaattagacaatattagagaatttttacagcaagaaaatcagtttttagctgaggatagcgattctttgattactccttacttagatttagacgaggaggcgatcaagttattaaatcgagtcttaacccatcaactaccggcacaaattaacctcgctcatcaagcaatagaacaattaagaaatctggaagctgacttagataatttagagcgagaattagcagtagcagcctctcccgaagaatacgaaaccctgagtaataacttaaaaaccgctcagaaaaagtatctaaatgctcaagcggaatacgagcaaagccacaaaaattatgaggaaatcaaaaagaaaattgagaaaactaaaaaagaattatttgcctatagtgagaaagctttagaatcgcaaagtaacgaacatatcgtcaatgctattgtcaaagcacagcaaactttaaaattatttaaagaacgcttaactttaaaaaaattaaatagattagagggagaagtggcggaatgttttcgttatttattgcataagtccgatctggtgcagaaaatagcgatcgatgctgatacttttggtctatctctctttggtcccgatggacaaaatgtgcctaaacaccgtctttctgccggagaaaaacaactattagcgatcgcttttttgtggggattagcgcgagtctccggacgagatttacccatcgctatcgatacacccctcggacgtttagattcttcccatcgccataatttagttgaacgttattttcccgccgcttcctctcaagtcatcctcctttctaccgatacagaaattggacaaaatgagctactcttattagaagaacaggaagtaatcgccagaaaatacctgctagaatataattcccaacaacgtcaaactactattcaccccgatcgctacttttggtaa
>MAE_36490|4.1010644185873515
atgaagaatcttgttcgtctgctggcggtaattgccttgattatcgggagtttttggggcaaagttcccgctcaagctctcaatctcacctcgatcgcccttccttctcttcctgtggccgtcttaaatgcggccgatgccaaactaaccacagaatttggggcgaaaatcgacctcaataacagtgatattcgcgatttccgggacttgagagggttctatcccaatttagctggtaaaatcatcaaaaacgccccctacgaagaagtggaagatgtcctcaatatccccggactctcggacactcaaaaagagcgtttacaggctaatctggagaaatttaccgttactgagccttctaaagaatttatcgagggtgatgaccgttttaaccccggagtttactaa
>MAE_54390|4.100927673938195
atggcagaaattcagttttccaaggggttaaaagaacctgttgttcccgatatccgcttaagtcgcactaaaacgggagagaagggatcggcagaattttattttaagcaaccgactatcctcggagatcaacaaaccgaggaaatcacggggatgtatctcatcgatgaggaaggggaaatcgtcaccacgaaagtaaaaggcaaatttatcaacggtaaacccatggcgatcgaagctacggttattttcaattctcccgcagagtgggatcgttttatgcgttttatggaacgttacggtagcgaaaacggtctagaatttactaaatcttcctga
>MAE_47800|4.0999747878198045
atgaaactagaggcaaagtcaaaattaataatcgtcttaattccaatgaaattaaaagatattgtcaacaaagtcaaaatagattctagaaaattaacccaatatgctctcaatttagacaatccaaaaggattaaataaagccatcatgtttcaacgccacttaggatatactcaagataattatgagccacttctacaacaaatcgctaacaaatcccttgaagcaaaagctgtttatcaaagtacagatcgacatggcaaacgctatcaagttgacctagaaattacaggaattgaaccagggcaacaagaaatagtgaggactggatggattgttgagcctgatagtgatacagctaaattagtaactttatatgtgagaaaaagaccatga
>MAE_38000|4.0999501724725285
atgagtttagaatccgctaccgatgaagtcattaagcaaaatttagaacaatttctaattgttttgtccgtttccctgagtgtggctacggtttcgaggatttttagctggtttcgccaaattccttacaccctattgttagtgatagtcggtttaggtttagccttcatcgatatccgtctggtgaacctatcccccgaactgattctagaaatttttctgccccctttgctatttgaagccgcttggaatacgcgctggcgagatctgaaggataattggattcccgtcagtcttttcgctattgtcggcgtaattatctcgattttcggggttggttttaccctagatgaattgaccaatttacccctatttacggccttattagtgggtgcgagcctttcttctacggatcccgtcgctgttgtcgctctttttcgcgaattgggggccagtaaaaacctcaccgtgcttttggaaggggaaagcttatttaatgatggggtcgctgtcgtcgctttcgctcttttggtggaaattcccctcggtgctagtggtctatccttagagacaaccattagccggattgcggcttttatcggtatcggggtggcagtgggttgtttagtgggttttggtatttcctatctgactcaacgtctcgatttacccctagtggaacagtctttaactcttgtgtccgcctacggtgcttatttattaaccgaggagttcgggggttcgggggtaatcggagtggtgactacggggattattttaggtaattttggctctagaattagtatgagtccccgtacccgcctattagtcacgcaattctgggagtttctcgctttttttgtcaattcgatcgtttttctcctcatcggcgatcagatccgtctctccagtttagccgataatctcaatttaatttttatcacgatcgctgccgtggtagcggcccgttttctggctacctttgctttggcaactgttagtaatgccttgatggaaactaaaattaattggcgggaaaaaacggttttatggtggggaggtttgcgcggttccgtttctattgccctagctttaagtgtgccggttatttttcccaatcgtcaggatatcatcgatatcgtcttcggagttgttctctttacccttttggttcagggattaactattcaaactttcctatcgagattagacttgatcggtgatcaaccaattcgagaaaactatgcggaacttttagcccgacgggtagctttaaaaagagttttagactatctttctaagttagataaatctcccgatgttgcccccgaattctttagttatgagcagcatctcgtcaaagaaaagttaaagactgtagaagcggaaatacaatctctcaacgatagttatccccaattacagctattgacaatggaacaacttcgggaaaccctcctagatatcgaagctgatacctacgctgaatttattcgatccggccgtttaactagcaatttatcccccgtcctccaagaaattctcgctgaaagtaaaattagtgaacagtag
>MAE_23490|4.099123937454068
atgtctctaaaaccttacatttctcgcttattagctttggttctcgtcctggtcatcggattgatgggttgttctagtagttccgggttaacgggcaattatggaaaagataccctgacggtgattgaaagtttaaccacagcccttgatttggtcaaagatgacccgaataaagcggcagttgagtcgcaagcaaaggaacaaatcaacgattacatctccctctaccgacgagataaaaaatccgggggtttgcgttctttcactactatgcaaacagccttaaactctctggcaggttattataccgcctacggttcccgtcccatccccgacaaactcaaacaacgtttaaaacaagaatttaaacaggtgcaattctctctccagaaaggaatttag
>MAE_44900|4.098816570646008
atggctcaattgccgacctatcaaccaaaacagttatccctgggccccctagaagcggaaattctcaatattgtctgggaattggaacccgttagcgttaaggatgtccacgatcgcattttagcggatccagaacgggatctggcctatacttctgtgactacggtactgcgtcgtttaactaataaaggctggttaagttgttataaacagggtcggattttctactggaaaccgatggtttctaaggaacaagcacaggcaattaaagcctacgaacaattacatcgttttttggctattggtaatgcggatgtggtggcttcttttgccgatagtctcgatactgctagtgtcgaacaattaaaagcgatcgcctctcgtttagatacccttcgtcaacaacggagagaaagctaa
>MAE_02510|4.098439523577308
atgtccgttcgtctatacgttggtaatttgcccaaagaatccgtcgagcgcgaaaaattacaggcgctttttgccgatgaaggggatacgatcaccactaaagtcatcaaagatcgcaaaactggcaaatgtcgcggttttgccttcgttaccgtccctagtgatgaactagccgaccagtttatcgaaaaatacaacggccaatccttcatggaaaacccgatcaaaatcgagaaagctctcccccgcagcaagggaggtaaagaagaaggagaagaagcagaagggccggaggccagcgtagaaaccccggaaaaagtcgaaagaccgactccgaaaccgacgacggcagcaccgcgcaaatccagtggtggtggcggcggcggcaaaaaacgcaaggctgaacggggtggcaataatgccccgaaagttaccagcgatggtgacgctttacagccagatccccgttgggctaatgaattggctaaactcaaggaaatgttagcagctcaggccactaatccctaa
>MAE_17890|4.098323616810201
atgaattatccaattattatttatccctgtgaagaaggcggttttgtcgctgaaattccagcactatctggctgtttggctcagggtgaaaccttagaagaaaccctacaagaattactgatagtaaaagatttatggttagaaacagcccaaaaatataatcaaaaacttcccaacttagaaacagagatagcgaaaatcaaagcattaagcactgtatag
>MAE_16360|4.09808330877484
atgaatgaacaacacgcccaagcttatgttaatttaattgaacagttgctcacttctgctgatgatgaggaacgaactaatattctgcaagctaatatggaattaatttaccctcaatttttgcaggtgatggaaaactatgcaacggggttaaaataa
>MAE_03590|4.097675010129839
atgattaacttagaacaaattcaagaagatattaaccaattacctgaagaagcacaaaacttactgattgattttattgagttattaaaaaaacgctattccttggcaaaaaagccagagattgcagcaaaaataaaccctgaagctcaaagtaccctagacattttaaaagaatctggattaatcggttgtattagtgcagaatccgacctttctactaattataaatctgttctcaaagaaggattaaaagctaaatatgatcatcgttga
>MAE_59540|4.097269331413949
atgaaagtctgggttgtgggttgtgttttgttatttttgttggtggagttttatcaatgggccaaggggtttattttgcctttacctctttatatttttgccggagctttgctatcgatcgcttctaattattctcaagatatgagcaatttatttgctggaaatgaacaggttgatcaaactgctagtttaagtgatattcctgacattttgacggcagaaaccgcaattgccagcctagaagcggcagatcagaagatagtaaaaagcgggatcgctgaatcaagacatgaatactaa
>MAE_06350|4.09712938405071
gtggatattcgcttaatcgttgtcgatgtggatggaacgatcgccggtgataacaatcaggttaatccagctgtggtgcaagctgtctcggccgtccaaaaaaagggaattcccgtcgctattggcactggtaggatgtaccgctcggctttacgttttcataaacgccttaaatccactttacctttaattgcttacaatggcgcttggattcaagatcctgtttcccaagttcaccatcgacatactcccatttcccccgacttggcgatcgatcttttagattatctcgaacaaccccaatggaaagagaaaatctcccttaatttttatatggacgatgtgctttatgtgcggcaattaaacgcggaaacggaattctatcggcagcgatcgggtattattgcccaagcagtgggagatttacgcaaagttgcccacaaaaccactaaaatcctggccatgggggaagataagcaatttatcgccgagatttggcatcatttacagcaacgctatcaaaatcaagatttatactttacccaatcgagtccgactttttttgaagttacccacgttgaggccactaagggaagcgccacccaatttttggccgaagatatcctaggattacaaccgcaaaacgttatggcgatcggtgataattttaatgatgtttctatgctcacctatgcgggtgtcggtgttgccatgggtaatgctccccaagctgttaaggatcaagccgattgggttgcccctagtgtagacttaaatggggttgccgtggccttggaaaagtttgttttaatttga
>MAE_49110|4.095924791097987
atgagtatcttcgatattttaatcggttttgtcggtggaggtgcgatcgggggtggggctttatatgccctccaagagggaaaaatcagggaagcactacagaaatatgagaaaattcaggcggcttggggtgacacccaagcggagttagaagataccaaaggagagttaaaactactcgctctctccgaagagcggattcgcaatatcgaagccacctatagagaagaagtggctaaattgcaaaaagaattagaagatagccaaggacgtttgcaagagatagccagcgcaactcccgctcaagccgtggaagtcgccgataaaacccaaattcagccacttcaagaggaatacgaagctaaaatcgaggaattgcgccaaagctatcaaagtcaaatacaagagatcatagacgggaagcaaggggaaatggaagccctgcgtcaaagtcaacaggagcagattctagaattagaaaagggctatcagtcgcaaattcaacaactagaacagggttatcaaagccaactgttagaattacaaaacgcccgccaaacggtagtggatgatcgaaccactgaaatcgtcgaaccctgggatgatttccccgatagccccagtgccgaagaaataaatccttttgatagttttatcaccgaagaaaacctgggattgccaccagaatttgcccctgaaacgcccctagaaacgccggtttccgaatcagaattcagcagtgagatgaatccttttgatggttttatcaccgaagaaaccctagtattggaaccagaatttgcccccgaaatgcccctagaaacctccgttttcgaggagacatttgacggtttaaacagcccagaagaaaccttagtttctccagaaatgactgggagcgaagattttcccgtcatggcagaaccagcaatctctgactgggagatgtccgctgctgagatagaatttctcaacagtttaacattagaggaagaaacgagaacgatcagtagcctagaagaattatcggctaattacggtcagattcaagaaaccgttagcagtgacaccagtttctctgatttattagccaccgatgccgaaaaattcgctgataacccaaattttctcgatgacttatttgctgataccgctgacagcaataaccccgaattattcgattattttgcggaagaaaccccgacagttgcatctaaccgccaaaatgttgcttctgttgcgagtgaccaagaagaactagatttcttcagtatgttggatagtgaagaaatgggcaatctagaatccttgccttctgacgaagaactgtcccttgatgatctatttagcgatgatttattctcggatggtgacaatagcaaaaccacgaggctagaatctcatcagtag
>MAE_01680|4.095645728956923
gtgcttatcgtgatttccacaaacattaatcctataatgactgttgagcctgccgccattcgagcctgggcagaagaacgcatgatatacgttgaactcagtgatggacgtattatcggttttcctggcgatcgcttccgtattttgaaacaagcaacgaatgagcaattggcggcggttaaggttgaggtaaatggctatgctctacggtgggaagaattggatgaggatattaccgttcctggaattgtcgctggtcattttcagttaccgcctttctaa
>MAE_02600|4.0950281373937365
atgaaaaaacgcttacaatggctaggtttaatcctgatcaccctgataggtgtcctagcttttcgttccccggcaattgcccaaaccccgcgacattttaccgatttaacttttcctcctcttcctgaagtgacagttccccaatacgaacgttatcaactagataatggtatggtggtttatttagtggaggatcggagcttacctttagtgagtggtacggcgatgattcggacaggagggagattagaatccggggaaaaagtcggattagccgatattactggaaccgtgctgcgtagtggtggcacggagaaacatccttctaatgtcttaaatcagttattagaacaaagagcagccctagtagaaacctcgatcgatcttaacgctggaactgctagttttagcgctcttagtgaagatttagaagcagtttttaatctctttgccgaggttttgcgttccccagcttttgaaagtcagagggtagaattagccaaagttcaggaaaaaggcgcgattgcccgacgtaatgatgatcctgatgatattgctagtcgggagtttaaaaagctagtctatggtgataatagcccctacgctcgtactgtagaatatagcactttagctaatattgaccgtcaggatttaatcgatttttatcgtacctatgtccgtcccgaccaaataattttaggaattgtcggtgattttgattctcagtcgatgaaagcattaatcaataaaacttttggcgattggaaaaatcccgccactgccactaaaattgtcaccccttctgcaacccaaaaaaatcttcaaggtgtctttgttgtcaatcaaccccaattaacccagagtagcgttttattaggtcatcttgggggtcgtttggatagtccagactatcccgctttaacggtattgaatgagattttaagcggttttggtggtcgtttatttaatgaagtgcgttcccgtcaaggattagcttattctgtctatggtatctggaatagtcgttatgattatcccggtttatttattgccggaggtcaaactcgcaccgatgccaccgtaccttttattaaggcaattttaggcgaaatcgagcgacttcgcaatcaacccgttactgccaaagaattggaagatgctaaaaatgctattctcaattcttttgtttttaagtttgagaaacctgctcaaaatttatcgcgattgatgacctatgaatactatggttatccccaagattttatcttccgttatcaacaagcggtaaaaggggtgacaattgccgatattcaacgagtggcccaacaatatctacaaccgaatcaaattgtgactcttgtggtgggtaatgaacaggaaattcaacctcccttatccagtttgggaactacggttaaaactgttgatgtcaccatcacacaaatataa
>MAE_48120|4.093984493023727
atgaaacacacattatccgtattagttgaagatgaagcgggagtcttaacccgtattgctggattattcgcccgtcgcggctttaatattgaaagtctggccgtgggtcctgctgaacagatgggagtttctcggattacgatggtagtaccaggagacgaggacagcatcgaacagttaaccaaacaactttacaaattaattaacgtcctcaaggtgcaggatatcacccaaaccccttgtgtggaaagggaattaatgctgattaaagttaatgctaccgccgagcgccgggccgaagtgatcgaattagcgcaggtattccgggcgcggattgtggatatttccgaggaaaccctgaccatcgaagtggtgggggatccgggtaaaatggtggcgattatgcaaatgctgaataaatttggcgttcgcgaggtggcccgtaccggtaaaattgctctgattcgcgagtcgggagtcaatacggaatacctgaaagctttagaggctaaaatgtcaatttag
>MAE_31940|4.092891634740932
atgctcaaagaaaagttagaaaatattgcccaacaaacaggactgatcaccaaaacgattagtgaagataaaaaaacatttcaggtgttaaatagaattgctatagaagaactagaagcttggttttttggtgatattcaggctatagtctcagcctatcccaaagtttctactaatgtgggacagcaagcaaaatacagaaaacccgatgaaattacggggggaacttgggaaaacttagaaaagatacttcaaaaagctgggtatgatcgaggaggtttagaaaaagtgaaagcagcccgagaaatttctcaatttatgactcctgctcataattgttctcctagttttcagattttttatcaaggtttattggcgatgattagctaa
>MAE_48990|4.092633615415287
atgtctagccttccagaaaccgacaatcccagttacaaggccatcttagcggcattaaaccatttaatcaccgttgttgcccgtttacgagacccagaaagcggctgtccttgggatttagctcaaaccccggaaaccctgattccctacgttatcgaagaagcttatgaggtggtagcggcgattaaaagcggtgataaaactgccattgccgaggaattaggcgatttactgctacaggtggttttacaagctcaaattgccagtgatgagggtaattttagcctagaagaagtggctaggggcatcactgataaattaattcgtcgtcatccccacgttttcggggagctatccctagaaaatcccgaacaggtgcgtcaaaattgggagaaaatcaaagctgaggaaaaaaatgacccgactattagcggcaaattaacccgttatgcccaaactttaccacccttgatgggggcaatgaaaatttctcggcaagcggcgcgagtcggttttgagtgggaaaatatcgcaggagtctgggaaaaattcggcgaagagttagcagaatggcaagagtccctagaatcgggcgataaagagcatcaacaggccgaattaggcgatttactctttactattgtcaatcttgctcgctggtataatttagaccccagtatcgctttacaagagactaatctgcgttttattcaacgtttttccctagtggaatctgtcgcagaaaagcctctccatgactatacactagaggaattaacggttttctggcagcaagcgaaagctaagttacatcaaccatcatctgggcaataa
>MAE_29370|4.090727969817489
atgacaactcagcctaaagaccctgaaatagttttacgcgatgggaaaccagtgtcggttattctcgatattgaggtttatcaagagatgttagagcaaattgaagcgattgaagatttaaaggctttagccgaaatgcgccagaaaccccttgagtttcgttctctagatgactttctcaaagattattcaacggatgtatga
>MAE_40200|4.090681659400324
atgaatgagtccttatataaatatcatcggcaaaaattagagcagttaatggcagaaattggctgtaaaaatctggaagaattgagtcggttatcgggtctatcttcttggcaattgcagagagttcgccatggtttaatcgccaaattatcctctgaatctttggtgaaattagctaatgcgctgcagctgccagttagcgatcttctcgctcattttcaaatcccgacgatggggacagaggatcgttcaggggaatcaaaaattctcgaacaagagtatcaaaatttacagcaaaaattagacaagcaaaaagaagaattagccgcagaatttcaacgtcaaagcatcgaagcgatcgaatcttggttagttcaatggcccacggccgaggccgttgcccgcaaaaatcccgacctagcagccgtcaaaatcctctccctagttaaaccgattatgcagttactggagcgctggggagtgcaaccaattgacagtgtcggtgatcatgtgagttatgatccgcaaatccatcaattgatcgatggtcaagcagcaatcggtacacccgttctagtgcgttatcggggctatcgtcatggggaaaaactactttatcgtgctagagtgagtttaattaaagtagaaatgccggaaattcaaccagtagaaacagaaaatgtcaccgcttaa
>MAE_58680|4.089772684925935
atgggtcagttttttaaacaaactttcgctagttgcttgggaactttattgggattattggtattttcgtccctaggtgtggggggattagcatttctactgctttctttcctgatttctagcgatagctcctcagttaaggaaaaatcagtcttagtctttaacttagccaccaatatcagcgatgctccccctagttcaagtttagccgatagtttgaccagtgagagtcggaccactttaaatttacgacaggtgatagcggcgatcgaaaaggccgcccttgatgatagtattgtcggtctgttactctacggtcgcggcactgtcggtgaatatggctatgctaccctgacggaagtgcggcaagctttggcaaaatttcgccaatcgggtaaaaaaattatcgcctacgatgtggaatggacggaaaaggaatattatctcgcttccgttgctgaaaaggtgattattaatcccgtggggagaatggaaattaatggtttaagtagtcaacaaaccttttttgccgatgcactagaaaagtatggtgtgggggtacaagtggtaaaagtgggttcttttaaaggtgcggtggaaccctatacgcgtcaggatttaagtgtccagaatcgtcagcagctgcaaaccctactcgatacaatttggtctaattatagtgccacagtggccaaaagtcgcaatttaaccccccaacaggtgcaaactatttctgatactcaaggtattctggaagcaaccacggcgaaaaaggcgggttttgtcgatgaagtggcctatttagatcgagtaattgctttagcaaaggatttgacaggagaagcaaaaaataaaactaatcaggaggaaacctctggctccttttcgcaaatttctttagctaattatgctagttctctcgatgatgaggggggagatagtagcgatcaaatagcgatagtttatgcagaagggacaatcgtagaaggtcagggagatagaggcgaaatcggtggggataaattggcgaaggaattgcgaaaattacaagggaaggaggaggtaaaagcggtagttttgagaattaatagtccggggggaagtgccaccgcttccgaggtgattctgcgggaaattaagcgtttagatgcgaaaaaaccggtaattatttctctgggtgatgtggctgcttctgggggttattggattgcgatggggggtcaaagaatttttgccgataatgatacaattactggttcgatcggtgtgtttggattattgttaaatatccagaagattgctaataataatggcatcgattgggatactgtgaaaactggacaattagccgatatatctactattaccagaccgaaaaatccccaagaattagaaatttatcaagcggcagttaatcggttctatgatttatttatcgagacggtggccaaggggcgaaaattatccccagacaaggttagaactgtggcccaaggtcgcgtctggacgggaaaagatgcggttaaaattggtttagttgatcaaatcggtggcctagaagcggcagtacaatacgcggccaaaacagctaaattaggagatgattggagtcttaaagaatatcctcgatcgcaaagttggcaagaagaacttctctctaatttattgcaaacctatcttcctcctctcactaaaaataatcaccctttgacgcaggaatggcaaaattttcagcaggaattattgaagttacctacatttaatgatccccatagtgtttatgctaagttactttttaatctcgattttcgctga
>MAE_15430|4.0887403893439975
atggatgccctgattcaagaactggaaattaaactgcgtcaatggcaaccggcaactgttgaacaggtgggacgttatcttgtcgagattatcgaattagcagaccaagacgcgttagaacttctccgttctagattggttgagcaggaggtattagatataattgaggaacccgaaaccaggtga
>MAE_01200|4.087403417368927
atggattatcttttagaagttgaacaagtttatgctggttatgtgcaggatttatacatattgcaaggggttaactttcgcattgcaccgggggaattagtcacggttatcggtcccaatggtgcgggaaaatctaccctcgctaagacgatttttggtttattaaaacccagtgctggaactatcacttttaagggacaaaatatcgccggttggaaatctaatcaaatcgttcccctcggaatgggttatgttccccaaattgctaatgtttttccgtccctgagcatcgaggaaaatctggaaatgggggcttttaccagtaaaaaagcgattaaaccgctaaaagagcgcatttatgccatgtttccccgtttgcttgagcgccgtcgtcagaaagctggcactttatccggaggagaaagacagatgttagccatgggacgagcgctgatgttggaaccagatttattaattctcgatgaaccttcggcagctttatctcctatcttagtaaccagcgtttttgaacagataaaagcgattaatcagacgggaactgcaattattttagtggaacagaatgccaaaaaagccctaatgatgtccgatcgaggttatgttttagaaagtggtcaagatcgttttcagggatcgggtcaagatttactcaataacccgaaagtaggggaattatacctcggggcggcttatcatgatgccaaacgagatgattag
>MAE_36910|4.086655317531182
atgattaatcctgataataatctccaaaatatccaagaaccgattttaaacgctcccgaagatgtgcgaaaaatcatcgatcgagttttaaaattggaaagagataagttataccagcgcaatcctcgcaatatcaatgatgatgttttaacgattattaaagaagtaatccaataa
>MAE_37160|4.0863460493275285
atggctctaccaattgttaaacgatttctcatctcgctagatcagaacaaatttgtgggaatattcgtcttcctcgtctgtttaggtggttctgtgatctttgctctcctacccgatcctgagaaaccccccaccttttatcgggcggtgggacaattggcctaccgggtgccgccgccagcttttaccagtacaggaagccaactgcaagaacaagggcgggctattgaccgcgatttactgctgtctccccgggtattggtcagtgccgccaaaaaattgcaatttaatcaggaacagatcgttgaaattcgcgatcgagatttgaaaatcaccttccccggtgaagcggagggacaaaaaaataataccaatcggtctacaggaaccgaccaaccccaagagatacttttagagttaacggccgactcccaggccaaggcggagttaattctcgaaaccttgatgaaggaaatggtggaatacagtcgctggctgaatacttcccagttacgggcccgcatagaagctctcagtgtccgacttaacgaagtccaaaaagatttaaccagagccgaagaaaagttttatcgctacattagtacccagggttcagatttattggcgattcaagatgggagtttattcaccgctatcaccagtagtcaacagcaacagcgagaaattcgcctagaactgcaaggcattcaaggacagattaatagtctgagtgaacaactcgatttaacccccgatcaagcttacacctcctcggcccttagtgccgacccgattattgccagtatccgagcgcagatcttggacacggaaacccaattggagcgactacagaaggatttacgtcccgaacatcccaccgtagttaaattacgcaaacaacaggaagttaacgaatctctcttacaaaaaagagccgccgaggtgatcggaaaagatggcatcctgaccgatcttcccagcagtcgcatccgtcagcaaagtaatctcgatgccacccgtcaacaactagcggctcaattagtcaccctgcaaacccagcgcgagggtttaatgaaacaattagaatccttagtgactcaggaacagcaattacgctcccaatacgagaaattccccgataaacagctacagcaagctcgtttaacccaagccgtcgcctttcaacggggtatctacgagaatattctcaatgctctggtggatgctcaggctgcagaagcggaaaccgtgggtagtctcaccgtcgcccaaacgccagttgctcaaccgatcgaacaggtgtttaaccgcaagaatcgtaccttgattctcttggtgggtgctggtttgggaactttagccggattgggtacgattctcctgttagcagtgatcgatgatcgcctgcacagtccccaagaattgcgggaagctttggttagtcgggatatactactcttaggacaattgcccattgtccggaatttagagggcgaggaaatcgagccgattctcgccgatgctaatgccaattatctcccctactacgaacgtttacgcagtaccctgcgacttgtgggcggcggcgaaacggtgaaagtggttgttgtcaccagcattactggcggagaggggaaaaccgccactgcctataatctggcgattgcagcatctttagcgggccgacggactctgttagtcgaaggagatctgagaagtccctctaaggccgaagaaatcggagtcactcccgatcccaattctttccgagaacccctactttactacggggcaaaaagtaaatcgatccggctggccccaaatatagaaaacctttccattttgcctagtcccggtccgcaaaaacaagcggcagccatcattgaatcgagcgaattacaattaattctcaaagattctcgcggccgtttcgatctggtgattgtcgatactccttctctgtctagctgtaatgatgcgctgctcttagaagaactagcggacgggattattctggtaacgcgccaggcgataactcgttctagtctcttgagtgaggcaactgaccagttaatagaagcggaagtgaaaattttaggggcggtgattaactacgtcgatattacaccaactctcaacaccgccgaaccggaactgccgcctttgatagtccccccaacacaggaaaaaacagagacagaggaagtgaaagtggaggtataa
>MAE_36030|4.085979565405974
atgaccatagcttcttctaacggtttaaacggtaatttaaccgacgctattcaagcacgcgtgaccactcgccccgatcgcaacacccacaatggcaaaaccgctcaaattcatccaacttccgacgaaaacaaagaacagatgatggatgcggtcagaaatatcctgatctcggtgggggaagatcccgaaagagaaggtttattaaaaacccccaaacgggtggccgaagcgatgcagtttctcacccaaggctatcaacaatccctagaaaccctcgttaatggtgcgatcttcgatgaaggtcataatgagatggtattagtgcgcgatattgacttttttagtctctgtgaacatcatatgttacccttcatggggcgggcccacgttgcctatattcctaaccaaaaggtggtcggattaagtaaattggcccgcattgtggaaatgtattcccgtcgtttacaggtccaagagcgcctcacccgtcagattgccgaagcgattcaagaaattctcgacccccaaggggttgccgtcgtcatggaagcaactcatatgtgcatggtaatgcgcggggtgcagaaaccgggatcctggactgtcaccagcgccatgttaggagtcttccaagacgagcaaaaaacccgcgaggagtatcttaacctgatccgtcataaacccaatttcttctag
>MAE_28230|4.085527340709062
atggcatctcaagcacaaaatcctgaaaatcaaccctcctctaccctcgaagaaatccgggacgctcgtttagaaaaagtggcaggattgcaaaaagctggcttaaatccctacgcttaccagtggaaatctaccgctcacgctcaacaactacaagagcagtacgctgacttagcaccgggggaagaaattagcgctgaagtagcaattgctggtcggattattgcccgaagaattctgggtaaactagccttttttaacctgcaagatgaaacgggaacgattcaattatacctcgataaaaaacgcattagtgaaaccatggccgccgtgccgaatgcctttaacacggtgattaaactgaccgatacgggggatattttaggagcaaaaggcacaattaaacgcacagaacgcggggaattatctatctatgtaaacgagtacgaaattctcaccaaatccctcttacctctcccggataaatggcacggtttaaccgatgtagaaaaacgttatcgacaaagatatgtggatttaattgttaatcccgaagtgcgacaaacttttcgccgtcgcgcccaaattaccgctgccattcgcagatatttagaccaagaaggttttattgaaattgaaactcccgtgctacaaagtgaagcgggaggagccgatgctagaccgtttatcacctatcataatacgctggagatggagttatatctccgcattgccaccgagttacatctaaaaagattaatagtgggtggttttgaaaaagtcttcgagttaggcagaatttttcgcaatgaaggggtttctactaaacataaccccgagtttacttccatcgaaatctatcaggcctatgccgattattatgacatgatggagttaaccgaaaacattattgttaacgctgcacaagatgttttaggtacgctgaaaatcacctatcaagacagggaaattgacctaactcctccttggcgacgagtgactatgcacgaattagtccaagaaataactggggttgacttgaatagttttgaggatttcgagtcggctcgtattgccgcagaaaatgccggcattggcgttccagaggactgtaaaaccatcggtaagctcttaaatgaagcttttgagcaaaaagtcgaagaaaccctaatacagcccacttttgtgctagattttcccgtggaaatttcccctttggctaaacctcatcgctcaaaaactgacctcgtggaaagatttgaattatatgtggttggacgggaattagctaatagtttttctgagttaaccgatcccatcgatcaacggcaaagattagaagcacaggcactcaaaaaagcggctggagatttggaagcgcagggagttgatgaggactttttaaccgctttagaatacggaatgccccccacgggaggcttaggaattggcatcgatcgcctgatcatgttattaaccgattctgccagtattcgcgatgtgattgctttccccttattaaaaagccaaagtacggcgattaaatcttttgactacgatcaggacaaaaaaattctgaaagtggaatttaatcacggtggtatctatctttatcatgatctacctttggcagtatataaagattttcagtccgcaccatcgaaaggacagttttttgtcggacaaattcgcgataaatacagttttgacaaggaattgtaa
>MAE_07170|4.085319020934735
atgaccactccagactggccaaacctactgcagcaactactcgatcgaaaatccctttcccttaaccaagctgaagaattaatgaccggatggttaaacggccagattccagaagttttatcgggggcgattttagcggctttgcaagcaaaaggagtctcggccgcggaattagcgggaatggccggagttttacggcaacaatctcgcttagaagaccctaaaccccataccactcccgttatcgatacctgtggcaccggcggtgacggggccgcaacttttaatatttccactgctgtggcttttgtggcggccgccgggggtgtcaaagtggctaaacacggcaatcgctcggcttccagcaaggtcggttcggccgatgttttagaatatcttggggttaatttgagcgcccctagcgagaaagtagcagcggctttagatggggtgggagtgacctttctttttgcccccggttggcatccagccctgaaaagtgtggctaatctccgcaaaaccctgaaagttcgcacggtttttaatcttctgggtcctctagttaatcctctccgtcccacaggtcaagttatcggggtttatgaccggcaatttctcacccccatggccacggctttagcacaaatgggaaccccaaaggcgattattgttcacggccgggaaaaactcgacgaggtggggttaggagatctgaccgatatggctttattaaataatggcgaggtgatttctgcggcgatcgatcccttgtcaattgctatccccagagccagtttaaatgcccttaaaggcggggaagtaccagaaaatgccgaaatcctcaaaaatgtcctgcaaggggggggaacaccggctcaacgggatgctgtggcgattaatgcctctcttgccctacaggtggcagaaaaggtcacttttggcgaccatgctgccggtttcgccctcgctcgcgacattttagccagtgggttagcttggcaaaaattagaggagttggttaagtttctcgccgcctag
>MAE_14590|4.0851914648198955
atgaccgaaaatagaggaccgattcctgtagttgtcaacggtgcagccggtaaaatgggacgggaagtcattaaagccgttgctcgtgccgacgatatgatcttagtgggtgcagtggatcgaaatccagcttttcgaggtcaagatgtgggggaagtggccggttgtgaacccctagaagtgccgattctcgacgatttaccgagtgttttagtcctggcaactcaggaaaaagtgcaaggggtgatggtggattttacccatcccgacggtgtttatgacaatacccgcagtgcgatcgcctatggagtgcgtcccgtggtgggaactacgggattatcggcggcacaactacaagatttagccgaatttgccgaaaaagccagcaccggctgtttagttatccccaatttttccattggcatggttttactacaacaggctgccctgcaagcatcccgctactttgatcatgtggaaattatcgaactgcatcacaatcaaaaagcagacgcacccagtggaacggcgctcaaaaccgccgaattactggcagaattaggtaaaacctttaatcctgcccaagtttccgaaaaagaaactatccccggcgctagaggcggtttaactgctgagaacatccgtattcatagcgtgcgtctacccggtttaattgcccaccaagaagtcattttcggttcccccggggaaatctatacccttcgtcatgataccagcgatcgctcctgttatatgccgggggttctcctctctatccgtaaagttactcagctgcaatccctcgtctacggtttagaaaaaatcctctaa
>MAE_30230|4.085087679667913
atgacaagatttcctttgactggtcgctattctggtttatgcgtcttactcactttattctggttaagcggtcaatctttacccgtgcgagcggaaaaaatctataatcccctccccctcatcctcaataaagaaattaacgatactctcaccgacaaagatattcccacgggtgagggggggtttgctagagattataccgtagatttggacaaggacgatcaggtggccatcgatctcaaatcggaaaattttgatggagttttaattctcctggccgacgatggttccactgtagcggaaaatgatgatggtcccgatggtggcactaatgccctcctctttgcgcgcattaccgagtcgggtaagtatgttattcgggtgagagctttcggagaaaccggtgggggaaaatttaccctgaaattaacccgtttacgggctgtggatggcaaaaattag
>MAE_41410|4.084458670161159
atgttaaatagcaaccaattacaggatttaatcagtaaatccctacgttatctattaattatcggcactattgcccccctaacttccttagaggctcgcccagtccaagccactcctccgagtagtcctgcacccgctaaagaggcgattgctcctatccccgcagaaagcaaagagtacaccctaggagaaggagataaagtccgcgtcaccgtctaccaagtcgccgatttaagcggcgatttccttgttttagccgatggaaccctgactttacctctgattggtagcgtcaaagtggagggaatgaccgtcaccgaagccggccaaaccctcgctaaacgttacaccacctatctcaagcgtcccgtggttactgttagcattctcaccccccggcctctgcaaatcgccatcgcgggggaagtcaatcgtccgggtacttatacaattaaccccgaacaaagccaaaaaacgcccctattgaccgaaataatccggcaagcagggggagtgactacggtggccgatattggtcaagttcaaatccgacgcaacctcaagggacaagaacagctaattcaagcgaatctctggcaattaatccaaaaaggcgataaaacccaagatattagcctcagagatggcgatagcatcgttattcccactaaaacgacccttagcgtcggggaagtcaatcaattagccgatgccaattttggactagatagcgatcgagaaattaatgttactgtggtgggagaagtttatcgtccggggtcccatcgtattgtccccactgccaacaataacaataacaacaataatgaccaagatcgcggcggcaccaggaaaccggcccgactaacccaagctatccaacaagcgggaggcatcaaacctctggccgatatccgacaggtacaagtgctgcgttatactcgtgacggttcccagcagaaaatccccgtagatctctggagtttgctcgataaaggtgatatgaccggcgatatctttcttcaagaaggtgatacggtgattatccccaccgctactgaaatctcggccaaggaatcggaaaccctagcatcggccagttttgcccctaaaaccattaacgtgaaagtggtcggggaggtgaaaaaaccggggacaattgaagttcctcccaatacccctctcaatcaggcaattttaaccgcaggagactttgataagcgtcgggccaatcagtccacagtggaattaattcgtctcaatcctaacgggaccgttaccaaaacctcaattaacatcgatttttcccagggtatcaacgagaaaactaacccgattctccgcaataatgatgtggttgtggttcatcgtagcggtctggcatctgctaccgacaccctcggcacggttttaagtccctttaccggtctgacaggcctcttcaacggatttttaaatcttttccgttaa
>MAE_17050|4.0841663835913
atggctgtaaaagttctcattcctactcccctgcaaaaatttacagaaaataaggctaccatcgagtgtagtgctagtagtgtcggtgatttaatcgaatccttagaagcaagtttccccggtattaaagcccgcttatgcgatgaagagggcgcaccccggcgctttttaaatttctacgtcaacagtgaagatattcgcttcctcgatgggacaaaaacccccttaaaagatggcgatgaagtcagtatcgttcctgcggtagctggaggttaa
>MAE_59660|4.0833925646332805
atgatcaattttaccttacagcaagccttcgcccgtcgtcatgccctgaaagtgattagtgggttaaataatttcgatcgctcgcaggttctctcagtagttaaagccgctacagccggaggagcaacttttgtcgatattgccgctaatgctgacctaattcggacggtaaaagccttgacaaatttacccgtgtgtgtatcggccgtcgagccagaattgttggtgatggcagtggacgcgggagccgatttaattgagatcggtaatttcgatagtttttatgcccaaggacgcatttttgaggcggcggaagttttagccctaacccgtcaaactcgcgacttactgcccgaaattaccctgtctgtgacagttccccatctgctgcccctcgatgaacaggtgagactagcggaagctttagttagtcagggtgctgacattattcaaaccgaaggcggcactagcagtcaaccccgtcacgccggtattttgggactgattgaaaaagccgccccgactttagcggcagcccacgctatttcccatgcagttaaggttcccgtcctctgcgcttccggtttatccattgtcaccgctcctatggcgatcgctgctggagcggccggtatcggtgttggttcggcgatcaatcaattggataatgaagtggctatggtggcagctgtgcgcggtttagtcgaatctctgcaagcacaaccggtccatattggcaactag
>MAE_44240|4.083101262229632
atgcccaagaagacgaacaagcaaacggaagccaaaagttacaatcatggcgaggaacatccccagcgtcccgatattggcacggaaccccacttcaagaaaaagaaaccccctgtcacctatcgttatgattcctccttgtccccggagttaaactgggatgaaaaccccgcacgagaacaagctgaggccttaattagacctcttgcataa
>MAE_43230|4.083070296640729
atgtaccaaatcactctttccctacccgatgaaaccgctctcgctttacatctcactccagaacaactagcacaggaaatctctcttcttgctgccattaaactttatgaattgggaaaactttcctctggcactgctgccaacttagcaggtattccgcgagttgtttttctctctaaacttgcagactatggagttgataccttccgactcaaggaagcagaattaatcgaggatctggctaatgcctaa
>MAE_14660|4.082401238513834
atgacccttgcggtggcgatcgaaaagttaaaaaaatcctacggtcagacagcagcggttaaagatatctcctttaccgtggcagcggcagaaatcttcggtttactcggtcccaatggtgcggggaaaaccaccacgattcgctgtctttgtacccttgctaaacccgatggcggcaaaatcgaggtggggggtgtcgatgccctgaataaccccaaatccgcccgtaaacgcctgggttacgttgcccaagaagtcgcccttgataaaatgctcacgggccgggaactgttgcaactacaagcggctatctatcacattcctgctcaaaagtcaagagagcgcatcaaagaattaataaatcttttaggattagaggaatacgccgacaaaaaaacaggaacctattccggcggcatcaaaaaacggctggatttagcggcgggattactgcatcagccggaagttttggtgctggatgaaccgactgtgggactcgatatcgaaagtcgtttgattgtctgggattttctgcgacaattgcgggcggccggaaccagtgtgttaattaccagccattatctcgaagaaattgacgccttggccgataacttggcaattatcgacaatggtatcgtcatcgctcgcggtaccccctcacaactgaaggagcaactgggcggcgatcgcattaccctaaaagtgcgagaattttccccagaggaagaagccctaaaagcgaaagagttattatcccgtctgccttttgtcgaggaagtgatcgttaataccgtccagggtaactccctgaatctcatcgtggcggccaatagcaatcctttaagcaaaattgaacaaaccctagccgaatcgggattacccgtgttcagcatggcccaatcccgtcctagtctcgatgatgtctatctggcggccaccggacgcaccctgatggatgcggaaattgccgccgccagcagtcgcgacctcaaggcggagaaaaaacaagcgatgaaggaatcctag
>MAE_47990|4.08140342564341
atgacggtaagattgggtaaaccgattttagtgacggggataggcattaccatcgctttcaccctgggggaaagtctcaatagtacactgagcgaaattggttcctggggtattttcggtgcgattgctcttggtgccggtatctggttttggcaaaaacccaactcgaaaatagattttcccccccccactcccctgagtctagaaaaggttaaacaagggattagcaaggccgagaagataattaattatctggccaaagaagacccccatcaagacttaaccccactgaaaaccactttaacccaattaaaccaagaatttagtcgccaagacctgaaaattgccattaccggtgcgagaaaaactggtaaaactgccttaaaaaaactactagaaagcggcaactttggggaatctatcgcttttctggaaacggaaccgcttctaactttcgattccaccgctaaccagaaaaagtccctagcagccgacttagttttgtatctgatcaatggggatttaaccgattccgaatggcaaatcctccagcaattcgatcgaatgcaccagcgtgttatcctgttactgaataaacaggatcgcttacccgccgaaaccagagaagaaatactcctttccctaaaacaaagactgaaagaaactattcctgctcatcatattttagccatagccgctgcccccgaacccctaaaagttcgtcaacatcaaagcaatggagaaatcaaggaatggacggaaccccaaaccgtggttatcgctcctttagacaatcatctccgacaaattatcgaacaagaaaagtccgaattagttctgggaactatctggagacaagcgctcgaattagtcaaggaaaccaaacaattacttaatcaatcccgacgcaaaaaggctttacctgttatcgaacaataccaatggatagccgctactgccacttttgctaatcctctcgcagccctagatttagttttagcggcagccactaacgctcaaatgttagtggatttaggggcaatttatcaacaaaaaatgtccctcgaacaagcaaaaacagccatgactaccctggggaaaatgatggtacaattgggcatggtagaggtgacaacccaggcattgggaacgattctcaagggaaatgcgattacttatattgccggtggtacagtgcagggaattggagcagcctatctaactcgtttagctggtttaagtttagttgaatatttccaagaacaggaaattaacgagcaactgaataatgattggaattggacgagtttgcaggataaagttaaacaggtctgggaacaaaatcagcgcctagcatttttacaggattttgtcaagcaaacgagcgctcgttggtcggcattttctggttaa
>MAE_07990|4.080790569087474
atggttaatatttcttcggaaattgctgcggtcgctgttattttcctcgtcgctggtgctatcttgacttggagtttttatcgagctaaaccctacggccaactgggaattttagcttggttacaatccttggtactcatagctccttggttaatttttttcgggctatttgcggcgggaatttatctcaatctagcggtaattctctttttactggttgcttccaccattatctatatttatttgggcaaccgtttacgcttactgaaaaccaatcagataattgaaccgaaagttaaccaggcagttagccagtccgttactcctctagaaatcccggcagcggtgacagcaattgtgccggatgtgatgccaattcccgaagaggatttaaaagttattcagagtatttttgcgatagatactttttttgccaccgaaactatctcttttcaggaaggggcaatttttaaaggcaatttacggggagacccggatatcgttcactctcgcttaacccagaaattaagtaataattttggcgacaaatatcgtttatttctggtggaaggaaccgaggaaaaacctgtggtaattatccttcccaaaactaacgatcctagtcctgccactcttgctcaaaaaaatctctctttagttttgttagtagccaccattgtcactagcttagaagcggctggaattttattgggttttgatttgtttggtaattggcagagatatcgagaagcaattcccctgagtttgggtttatggtcggtattaattgcccacgaaatcggtcatctaattatcgctaaacgccataatgttcgtctcagtttaccctattttcttcccacttggcagattggttcttttggggcgattactcgttttgaatctttattacctaaccgcagtgttctatttgatatagctttcgctggtcctgctttgggcggtttggtttctttaatcttgttaatcgttggactgactttatctaattctgccagcctttttcaaatccctagtacctttttccaaagttcaattttagtgagttttttagcgcggatagttttgggcgacgagttacaaaatgctgttatctccgtgcatcctttaactgttatcggttggttaggattggtgattaccgcccttaatttactgcctgctggacagttagatggtggcagaattgttcaggctatttatggtcgcaaaattgcccgccgcaccactgtggccactttggtcattttgggcattatttccttagttaatcccagtaatccgattcctctctattggacaattttagtcgcttttttacaaagagagttggaaagaccgagtttaaacgagttaaccgaacccgatgacacccgcgccggttggggtttattactactctttttaatgttggcgactctgattcctttaagccctagtttagcgggacggttaggcatcggtggctaa
>MAE_08060|4.080674704568303
atgaaacgggacgaggtgctggcaattctagaggcacaccgagaacagttacaaaaactaggggtgaaatctttgtctttatttggttcagtggccagggatgaagctgatgccgatagtgatgtagatttgttagtagaattcgatcgacaaggtggtttttttcaacttctgcaagtacagtattatttagaagatattctgggatgctctgtggatttaggaactcaggatgccttaagagaacatttacgggaacctgtgcttgaggatctgatcaatgccttctag
>MAE_60620|4.080215828346223
atgacctttacaccagctattgatccggatattgaataccccgatagtgacggtaaacccatggccgataataccgaacaatacgaatggatcgtgaaaatcaaagaaaaccttgagattctctttgctgattctcctaacgtttttattgcgggggatttgctctggtatcccgtccaagataagaaaattactggaccggttgctcccgatgttatggtggtatttggtcgtccgaaaggaagaaggggttcctataaacaatggcaagaagataacatcgctcctcaagtggtctttgaaattctctccccttctaatagtttagaagaaatggagcgaaaactactcttttatcaacgttatggagtggaagaatactatctctatgatccggattctcataattttcaaggatggttgagacgggaaggactattaagttctatacctgagattaagggatgggttagtcctcggttaaatatccgatttgaattgagagaagatgagttagaaatttatagtttagatggtcagaaatttttaagttctatcgagttatcccaaaaagctgaacaagcaaggttacaattggaacaagaacgtcttaaagctgaacaagcaagtttacaattagaacaagcaagtttacaattagaacaggagcgtcttaaagctgaacgtttagctgaatatatccgttctctgggaattgatcccgagactttatga
>MAE_48390|4.079803710407441
ttgctcatcgaagaaattgaatctcttgagaagcagttactgagcttgcgggttgagagtcgaagttatcccttaaatgagctaatcgcctttagctcggcttttatgacgatgaaagccattgccagcaacttaaaccaaatgagtcaagacttacctgcctacacccaatag
>MAE_08110|4.078523517429225
atgattcccctacaattaaccctgaaaaattttctcagttatcgcgaggcagtgctagattttcgcggattacatactgcctgtatttgtggtgccaatggtgcgggaaaatcctctttactcgaagcaattacttgggcaatttggggagaaagtcgcacctcgattgctgatgatgtgattcatgcgggcagcgattatgcgcgggtagatttcgagtttagttatgggggagaaatctataaaattatccgtagtcgtcaccggggagggaaagcttctggtttagattttcaggtgattaatgatcagagttttcgtcctttatcgggtaaaagtattaaagatactcaagcacagattaatacttatctgaaaatagaccataaaactttcattaattctgcttatttacggcagggacaagcggacgagtttatgaaacagcctcccagtggtcgtaaacagattttagcagaattattacaactcgatcgctatgaaattttagcaaataaagccaaggatatatcgaaacaatttgatggacagtccctccagatcgagcagcaagtagaaactatcaaactccgtcttcaggagaaaaattcttatcagcaacagctgcaagagttaagcacccaaattaaccaaattaatcaagaacaagaggtaaataatcggcgtttacagcaactacagggggaagaaaatcagcgtcagaattgggaaaaacagctgcagtggcaaagagaacaggagcgagctttattagcagaaatcgagagattagaccgggaaaaagttagtctagacaatcaattaaatcaaattaggactattcttcatcgcaaaaatgacattattactgcacacgagcgcctaatcaatttagacaagaaagaggccagtttgtcaagtcaattgcaagcttggcaacaggcccagtatgataaacaacaattagaacagaaattacagcaaaaaattaacgaatttacccttcccatccaacaaacgagcgctcgtttagaagaattgggaagacaggaacaagaaactcaaaaaattatcgagcaagcgggggatattcaagcaggattagagaaattaaattatcatcgtcaacgtcttcaggaattggatagattagctttaaaatatgctcctttaaatagccgaaaagctgatttaaatatgcagttggaacgggaaaaagctaagatcaatgctcgttgggaacaactgcaaagaaatcggcaacaattagagacagaaatcgctcgtattcctctactaagagaggaagctctcaatttagccaaacggattaaggaactggataaaaaacaaacctattgtgaacgagttgaagaaaaggaaactcttaaacaagtggataaaaaaagtttattggagcaacagaaaagatatgaagaacaacttttagagttaactgataaattggaaaaattaaatattcccgattcggtttgtcctctgtgtgaacagaatttagacagtcatcaccgtcatcaagtaatcaggaaaacccatcaacatcaagaacaaattcaagagcaaatctggtccctacaggaaaggatggcagactgcgatcgagatttaaaacgtttaggggaggaattagcccaaattaaacaagaattgccagcaagatcgaatctacaacaaaaatatgtgcagttggaagtcaagttagaaactattgaagaaaaggaaatagaactagagaaaaccgaggagatacttgtccagttagaagcacttttaagcagtggcaattatgccctagaattacagcaagaattacaaattgtcaatcaagaaatcgcctttttaaactatgatgaacaaagtcatgctttagtcagaggagaagaaaaaagatggcgttgggcagaaattcaagaatcagaacttaagcaagcaaaccgtcgtttagctaatatcaaggccgagaaacctaatttaattaatcaattagctagactagaacaagagaagcaagaactaggtcaaaactcaccacttaaacaggaagttgaacgcttagaaaagtttattcaaaacttaaattatgatcgcagtgaacatcagaatattcaaaatctgatccgacaattacagggggtaagattacagtatcaagactggcaacaagcagaaaaaaattatccggaaatagccgctaaaatcgctgagattgagcaaagattacagctgcgaaatcaggatcgccagaagctgaatcaggagttagcaaatattagtcaaaagattggtactttgactgactatcgccaagaaatagccgcattatcgaccaatattcaacagcgaagacagataattgatggattgctctcccaaaaaggtcgggttgaggagaaattacatcaactagaaactttaggtaaacaactgacagaaaaagagggcgatttagctaaagttaaaaaacaatatacagtttataaagagttagccatagctttcggtaaaaatggtttacaaactctgatgattgagaatattttacctgagttagaagcccaaactaatcatatcttagctcgcttaactggtaatcaatttcatgtgcagtttttaacccaaaaaagcggtaaaggtacgaagaaacagcgacaaaagttaatcgatactttagatattattattggcgatacccgcggctctcgtccctacgaaacctattcaggaggagaagcttttcggattaatttctcgattcgattagctttagcgagattattggcacaaagagccggaacagccttacaaatgctcattgttgacgaaggattcggaactcaggatgcggaaggatgcgatcgcttaattgcggcaattaatgctatatccgctgattttgcctgtattttgactgtaactcatatgccccaatttaaagaagcttttcaacatcgcatcgaagtccgcaaaaccgaacagggttctcaattaatgttattatcctag
>MAE_56050|4.078367376628474
atgggttatagtattaaaatctctaaatctgtacaaaaacagattgatgacttacctaatgctatgaaaggtcgtattcttgaaaaaattaagggtttggaaatagaaccctgtccttctggcattgttaaattaaaaaattctgaacagtaa
>MAE_19230|4.077723982379218
atgagaacattcaactttttaagcttcccgcaagtccacagacaggccctagtgaaagctgtcctcgtggcgatcgctaccgtttccctactcctaaccagcgatgtcattaacccccaatctgcccaagcatatcctttttgggcgcaacaaaccgccccggaaacccccagagaagcaacaggtcggattgtctgcgcgaactgccatttagcccaaaaacccgccgaaattgaaatcccccactcggtattacccgatagcgtctttgaagcagtagtaaaaatcccctacgatcccgccagtcaacaggtgttaggagacggatcgaaggggggtttaaacgtcggtgcagtcttaatgctaccggatggttttaaaatcgcgccccccgatcgcattcccgaagaaatgcaggaaaaactcggtggagtctatttccaatcctacaaagaaggtcaagataacgtggttatcgtcggccccttacccggtgatcaatacaaagagatcgttttccccgtcctggcccccgatcctagccaaaataagggtattcacttcggtaaatatgctgtgcatttaggggccaatcgcggtcgcggtcaagtgtaccccaccggtgaacccagcaataataacgctttcaaagcttctaccgcaggtacaattagccagatcagcaaaaccgaagccggtggttatgaagtcaccatcacttccgaagctggccccgtggtggaaaatattcccgcaggtcctgagttaatcgtctcggaaggtcaagcgatcgaagtgggacaatttttaaccagtaaccccaatgtcggcggttttggtcaaaaagatacggaagttgtcctgcaaaatcccggccggatcaaaggattagttttattcctcggtggtattatgctctgccaaatcctcttagttattaagaaaaaacaagtggaaacagtacaagcggccgaaatgaatttctaa
>MAE_52150|4.077059686473211
atgtcacactttagcaatatcaaaaccaaaatccgcgatctatcctacctaaaagccgccctgagcgatatgggtatggaatggaaagagggttctcaccccgtcaaaggttatcaaggtcaaactttaaccgcagaggtggtaatcgagcaagataacaattacgatatcggttttcgctggaatggtaacgagtacgagttagttgccgatttgcaatactggcaacaacccctaaccgtagaaggatttttaagaaaagtaaatcaaggttatgcctaccacaccatcctggcagaaactgctaaacagggttttcaggtggcagcacaggaaaaaaatactgatggttctattcgtctagtggtacaacgttggagtgcctaa
>MAE_51230|4.075443970773946
atgttaaccctaaaaatcgccgtttatatcgttgtttccttctttgtcttactttttatctttggcttcctttctggcgatcctacccgtaaccccggacgcaaagactttgagtag
>MAE_55990|4.075006220907923
atgttgaaagctggaatcgtgggactgccaaatgtgggtaaatcgaccctatttaacgctctggtggctaatgccaaggccgaggccgctaatttccccttttgtaccattgaaccgaatgtgggtgtggtatccgtccccgatgaacgtctggaggttttggctaaaatctctaattctgagaaaatcgtgccgacgcggattgaatttgtcgatatcgccggattagtcaagggtgcgagtcgcggggaaggattgggtaatcaatttttggctaatatccgggaagtggacgcgatcgttcatgtggtgcgctgttttgataatgatgatattattcatgtttccgggtccgtggatccggcccgggatatcgaggtgattaatctagagttagctctagcggatttgggacaggtggagaagcgggtggaacgtttacgcaaacaggcgaaaaatagcaaggaagccgccgaagaattggctatccttgaaaaaatcctaatttgtcttaatgacggtatttcggcgcgaaaagtggatttaagcaaagaggaagaagaattaattaaaaatctcggtttattgagtcgtaaaccgattatttatgccgctaatgtgagcgaagatgatctggccacgggtaatgattgggtagaaagtgtccgtaaaattgcccaagaggaacaggccaaagttgtgatcgtttctgctcaagtagaatcggaattagtggaattgtcggaggaagaaagaaaagattttctcggttctttaggagtagaagaagggggattaaaatctttaattaaagctacctacgagttattaggactgcgtacctatctcaccactggaccccaagaaacccgcgcatggacgattatttctgggatgaaagcaccccaggcagccggagttattcactcggattttgaacggggttttattcgtgcagaaaccgtgtcttatcaggatttagttaatagtggcacgatgagcgcggccaaagaaaaaggtttagtcagaagtgaaggcaaggaatacattgttcaagagggtgatgttttactattccgttttaatgtatag
>MAE_50170|4.0747911048103305
atgcctaatctcaaagcgattcgcgaccaaattcaatcggtcaaaaataccaaaaaaattaccgaggccatgcgtctggtggcggccgccaaagtgcgccgcgctcaagaacaagttctctgtacccgtccttttgccgatgccctcgctcaggtactttataatctccaaggtcgtttagcctttagtgatgttaatttacccctgctggcccaacgggaagtaaaaaccgtggctctgttagtagtcacaggcgatcgaggtctttgtggcggttataatactaacgtcatccgtcgtgccgaacaacggatgaatgaattaaaagagcaagggattaactatcaattagttgttgccggccggaaagcggcacaatatttcgagcgccggaatgctcccattgccgctaaatttattaacctcgaacagattcccactgccgatgaagctggcactattggggatgaattactttccttatttttatcggaaactgttgatcgcgtcgagttaatttatactcgttttatctccctgatcagtgccactccggtgattcaaaccctgttacctttaactacccaaggtttagcggtacaggatgacgagattttccgtttggtgactaaagaaggaaaatttaaggtacaacgggaaaaaatggccagccaaccggcgcaggtttttccccaagacatgatttttgagcagaatcccgtccaaatccttgattctctcctacctttgtacttaaataaccaattactgcgcgctctccaggaatcggcagcgagtgaattagcagcccggatgacggcgatgagcaacgccagcgagaacgccagcgagttaatcgggactttaagccgtacctacaacaaggcgcgtcaagccgctattacccaagaattgttagaagtagtagcgggagccaacgctctctag
>MAE_53370|4.074485064020645
atgtctgaaccgcctcaatttctccaacaacgtcttttttatcaaggtcgcgtctttcaatttgaagtctcgaaactgcgtttacctaacggtgtcgagggagaatgggaatgtgtccgtcatccgggtggcgctttagcagttccaatcaccaaggaaggtcaattggttttagtacgtcagtatcgatttagtttgcaagctcgaattctggaatttcccgccggaacgatcgatgaaggagaagaccccgctacgacggtaaaacgagaattagaggaagaagcgggctatcgggcgcacaattggcaatctttgggtaaatttgccctggcaccaggttattccgatgaatacatctatgcttttctagcccaggatctggaaaaattaagcttgccccccgctcaagatgtcgatgaagatctggaagtggttttgatgagttttgaggaaatggaatcggcgatcgcacggggagaatcgatcgatgctaaaactattactagcttctatctggcccgtttagccgctataactggacttccccgttga
>MAE_06200|4.0736193150376785
atgattaccgaaaccatcactagaaacgaatcccgacaacgggaaaagaaaaagttaatcacggaaatcgctgttattgttggtttagtggtcatctttgcggtgttactgcccttagctttgtcggctttccgtttgcgtttattggggcgatttctttccctggctattgtcgctttggggatagatttaatctggggttatacgggtttattaagtcttggtcatggcatcttttttgccctcggtggttacgctttggccatgtacctaaatcttcagttaccccccggacaaatgcccgaattttttactctctacggggtgacagaattaccttttatttggcaacctttttattccctacctttgacaattctagccctaattatcgtaccagcgatcgtggcgggattattgggttatttaatcttccgcaaccgcattaaaggggtttatttctcgattttgacccaagcggctttactggtattttttaacttttttaacggccaacaaaagttaattaacggcactaatggcttaaaaaccgatacccaaacaattttcgggttgctggtaggctccgatgccgttcaagtggccttttatttactcacaattgtctgtttactggctatttatctgctctgtcgttggttaactaccggcagatttgggcgcttgttagtcgccattcgcgatgatgaggtgcgtgtccgtttttctggttatgatcctacttggtttaaggtgttagtttttgccatttctggggcgattgctggtgttgccggcgccctttataccgtgcaaacgggaattatcactcctaactctatggatgtggctttttccattgaaatggtgatttgggtggctgtggggggacgtgctacccttgtgggggcagttgtcggtactttattagtacgcctagcccaaacttttttaagcgaacaatttccggaagtctgggtatttttccaaggggccctattcctaattgtggtgacagtgcttcccgatggtcttctcggtgggattaaacgtttgctgactcattttggtttccgcaaaactttaattacctatcctagtattgaggaagctccggaagtgcaactggaaaaagaagaattagagcataagtga
>MAE_62490|4.072287140186974
atgatgacaatttcccccagtttaatttctcccgatctcagtttggccgatattcccctagaggaaaccctctctttaggagtgatggcttctggtagtggttccaattttgctgttttggcggcagcgatcgcaaaaaaacagctaaatgcccgaattcctgttctcatctacaataatcccgatgccaaggtaaaagaaagagccgatgactacaatatccctgcggttttcctcgatcatcgtcaatttaaacccagagaagaactcgatcgagcaatagtagaaactttccaagaatacggggtaaaatgggtaattatggcgggctggatgcgaattgtcaccccggttttactagatgcttttcccgatcgcgtgatcaatatccatcctagtttactacccagttttaagggtgtgcgcgccgtggaacaagctttagctgcgggggtaaaagtgaccggatgtactgtgcatatcgctcgcgcggaggtagatagtggcccaattttaatgcaagcagtggttcccattctccccgatgataccgcggtcagtctccacgaacgcattcaagtgcaagaacatcgcattttcccggtagcgatcgctttagcggcgaaattgagcctatag
>MAE_04080|4.072157573009593
atgattgcagaaccgaataactcagtaattttcgacgaaaaccaagaatcctttcctaattcccccgaatcccttacaaccgaatcggaagccactgtcaccgatgaagccaaaacggtgactaaccaggcagcctctagcgaggaattttcccttctagggggaatgactatcgatgctctacaagaggaaatcgacactctcaaacagcagttagaggaacaaacccaacaggttgatgcctacaagaaactctatatcactctagcagccgagttcgacaattttcgcaaacgcacagccaaggaaaaagaggaactggaaacaaaaatcaagggcaaaaccctgatggaaattcttggcgtggtggataattttgagcgcgcccgtactcaaattaaaccggctaatgatggcgagatgggtattcacaagagttaccaaggggtctataaaatcttagtagagagtctcaagcgtttaggtgtttcccccatgcgtccggaaggtcaaccctttgatcccacctaccacgaagcgatgatgcgggagtacaccgatgaacatcccgaaggcacggtggtcgagcagttagtgcgaggatacactctcggagaagatgttttgcgtcatgctttggtaaaagtggccgcccccaaagagacagatcctaacgctgatcagtcagaatctagttacattccatcgcaggaattagtctaa
>MAE_33140|4.072066562785115
atggcaagttacaaagttaatatccctgctggccccctctggagtaacgctgaagcacaacaagtaggtccgaaaattgcagctgctcatcaaggaaactttactggtcagtggacaaccgtagttgaaagtgcaatgagtgtagtagaagtagaactacaggtggaaaatactggaattcatgaatttaaaactgatgttttagctggacctctctggagcaacgatgaagcacaaaaattaggtccgcaaattgcagcatcttatggtgcagaatttactggacagtggcgaaccattgttgaaggtgtcatgagtgttattcaaatcaagtacactttctaa
>MAE_09790|4.071778797212046
atgattatcgacttacccgatcgagaagctactgtcaatttaggcgaaaaactggggcaaaccttggcctctggcagtgtaattttattaaaaggcgatttgggagcgggaaaaaccaccttagtacagggaattggcctaggattgggcattcaagagcctatagctagtcctaccttcaccctcgttaacgaatataacgaaggccgccttcctttgtatcatttggatttgtatcgtttgcagggtcaagatatcgaggcgctgtacctagaaaattattggcagggaatcgaggtggatttagggatagtggcgatcgaatggtcagaacgtttaacttttttgccagaaaattatctagagattactttactcgatcgaggcgagcaaggacgacgagcgctgctcaattttgtcggtggggacgaaaaaaatagcgaccccacaggaatcgctatcagcacttga
>MAE_50160|4.071116864952232
atggtagctatcagacccgacgaaattagcacgattattcgtcaacagatcgaatcctataaccaagaagtacaggtctccaacgtgggaaccgtcctgcaagtgggtgacggtactgcccgcatctacggcctacaacaagccatgtcgggagaactattagaatttgaagatggaaccgtcggcatcgcccttaacctcgaagaagataacgtcggtgcagtgttaatgggtgacggtttcgggattaaagaaggcggtacggtgaaagctactggtaaaatcgctcaggttcccgtgggtgacgccttagtcggccgcgtggttgatgccctcggtcgtcccattgacgggaagggggaaatcctcgccagcgaaacccgtctggtggaatcccccgcccccggtattgtcgctcgcaaatccgtctgtgaaccgatgcaaaccggcatcaccgctatcgatgccatgattcccgtcggtcgtggccaacgggagttgattatcggtgacagaaaaactggtaaaacagcgatcgccattgacacgatcattaaccagaaaagcgaagacgtgatctgtgtctatgtcgccatcggtcaaaaagcctccaccgtcgcccaagtaatcgacaccctcacccaaagaggcgccatggattacaccgtagtggtggccgctaacgctaacgaccccgccaccctccagtatatcgccccctacaccggagcttcgatcgccgaatacttcatgtataaaggcaaagcgaccctagttatctacgatgacctcaccaaacaggctcaagcttatcgtcagctatccctgctcatgcgtcgtcctcccggtcgggaagcttaccccggcgacgttttctatctccactcccgtttactagaacgtgccgctaaactcagcgatgccctcggtggtggcagcatgaccgccctgccgattatcgaaacccaagccggtgacgtttctgcctacattcccaccaacgtaatttcgattactgacggtcagatattcctctccaccgatctctttaacgctggtttccgtcccgctattaacgctggtatttccgtatcccgcgtgggttcggcagcccaaacgaaagcgatgaagaaagttgctggtaaattaaaactggaattagcccagtttgacgaattagaagcttttgctcaattcgcttctgaccttgatgcggccacccaagcacaactggctcgcggtcaacgtctgcgtcaaatcctcaaacaaccccaaaacttccccctctccgtttgggaacaggtcgcagtggtttatgccggtttaaacggttatctcgacgatatcgccaccgataaagttatcgatttctgcgccggtttacgcgaatacctgaaaaccagcaaacctcgctacgttgagatcgtcagcactgaaaaacaactcaacgacgaagcagaaggcctgctcaaagatggcatcaacgagtacaaacaggctttcaagtaa
>MAE_01970|4.071072640672749
ttgttaactgtccatcaggggcaattaatcaccgatgctttagcgggatccgctccccggggagaaaatgcgatcgaagatgctctcttggccaataaactcctcgctagtgaaaaagaacaacgggaacatcgggccgttagtgactttattaaccaaaaactgcgacaaattggcttaaatccgcaaaattctccctctagattgttaaaactctccaatattcaacatctctggactcctatccatgccaaactcaaaccctccatccatcccctcgaaattgttgcccaactacaccccactcctgctgttgctggggttcccacggagatcgctttagcacaaattcgtcattatgaaaccttcgatcgctctctttatgccgctcctttgggttggatcgattgtcaaaataatagtgagtttattgttggtattcgttcggccttaattaaaggcgatcgagcgcgattatacgccggtgcgggtattgttgccggttccgatccggaaaaagaactagcagaaattcagcttaaatttcaagctctcttaaaagctttaacttaa
>MAE_43910|4.0704703751294
atgaccacccaaaaaaccgcaaacaaaaacataggctttacccatgaagattttgccgcccttctagacaaatacgattatcatttcagtccgggagatgttgtcgccgggactgttttcagcatggaaccccggggagcgctcatcgatatcggtgctaaaaccgccgcttttatccccgtgcaggagatgtcgatcaaccgcgtcgataatcccgaagaagttttacaacctaacgaaaccagggaatttttcatccttaccgacgagaatgaagatggacagctaaccctgtcgatccgtcgcattgaatatatgcgcgcttgggaacgggtgcgtcaattgcaaaaagaagatgctaccgtgcgatccaatgtttttgccactaaccgtggtggggcattagtcaggattgaaggtctccgcggctttatccccggttctcacattagcaccagagaggcgaaagaggatttagttggtcaggaattgcccttaaagtttttagaagtggatgaggatcgcaaccgtctggttttaagtcatcgtcgcgctttagtggaacgcaagatgaacggtttagccgtgggacaggtggtaatcggttccgtgcgcggaatcaagccctacggtgctttcatcgatatcggtggagtcagtggtttactgcatatttccgaaatctctcacgatcacattgacaccccccacacggttttcaatgtcaatgatgagttaaaagtgatgattatcgatcttgatgccgaaagaggtcgcatttccctctcgactaaacaattagaaccagaaccgggagatatgctcaaaaatcgcccgttagtgtttgaaaaagccgaagaaatggcgattaaataccgagaaaaacgtctagcggaagcggaaggccggaccgtctcggaagtagtggaagaaatcgaagttccccccgccttggaggaggaagatttagttctcgccgctaccgaagagtaa
>MAE_46560|4.0702784286221
atgtccaacgaaaccgtcacctattccctagaagctgtcctaactaggattgagagtaaaatcgactcccttgaaaaacggatggatgagaaaatcgactcccttgaaaagcggatgaatgagagatttgacaaggtagatgagagatttgacaaggtagaggaccggttgacgaaagtagaaatcggacaggccgaactcaaagcagagttaaaaggcgatattaaagtattagacgagaaaatcgagggattaacggtacgggttggttatcaggaatttaccaaccgggggattttgataagctaa
>MAE_08390|4.068930741150994
gtgactaattcccctaattccgaatttgatcccctgacacgcacacaagtcctcaccattatggcggtaacggcgattatcttgctggtagtcgccaaagtttggcaatatttcggtgcgatcgctattcccgcaattcgcttgactctcccggatttcctgttcggattagccttagcgggggcaattagtggaattagtgggcttctctatcgtttttggtctagttatcgccatagtgctaacgcttacttagaattagtcattaaacctttagcttggcccgatttaatttggattggattactgccggggttaagtgaagaattattatttcgcggggtgattttgccggctttgggcttaaatatctttggtttaactgtttctagtctaatttttggtatcctccattttagcggttcccaacaatggccctatgttatctgggcaactgttgtcggttttgccctcggttataccgtcatcatcaccggtaatttattaatcccgatcctcgctcatattatcaccaatctcctcgctagttttctctggaaattacagcatagtaatcagtaa
>MAE_56320|4.067133607744968
atgttagccgaattagccgccgccgaaatcgctaaaatcgcctttgaagctgttatcggtaaattaacggaaggagcaatggataaaggtgtagaattgtgcaaaaaaattaagcaaaagttacaaaaggaacccgccgccgctcaggttttagcggcagcagaacaaaccaaatccgaggcgatgattgaacagcaagtggttccttttttacaggtagaaatgctcaaagacaccaattttgcccaagaaatccaaaccctagcacaacaaattatagcgtttctgattcacaagaggtacattcccgatcctgaacagcttaatcagcaaaggtttaagtgtgccgcacagatgcgagaaccgctataa
>MAE_08100|4.066803016905107
atggaaaagattacgatcacagtgaaactatttgctatttatcaagaagtctatcaaacttcacaattaaacctcgaatttcctgcccacacttccgttacagaagtgttaaactatattatagccccctatcctcaattagaaagatggcgcgatgttactcgttttggagttaatcttcagtttgtttcgggagagaaaatcctcaaaaatggcgatgagatagttttaattccccccgttagtggtggctaa
>MAE_08520|4.063504282286884
atggatacccccgttctttcctcaactttttttctgactctcctgctcatggtgggattattcttttttattcgcggttccgtcaaagagcgtatcgaacagcgtgtctatcttaccagtaccagtgacgaccaactattagaacaactgcgagattattttgaccgacgttcctatcaagtcaaggcgatcgaacccgaacagaatattgtcagattacagggttttgtgccgcctagccccttcctagcgatatttttgacaattttggcggccttgggtttattttgcttctcactggtgttatcgttgttatttcccgatactaatccctatatttttgctcttgtgggtttatctcccctcgcgggtgttttctattggcaaaaagtcggccgtttagaagaagtggcttttaaagtagaaagcaaatctcagcaaacggaattaactgtcaaagcccatcgggacgagttaagacaactacaagatagtttaacctttctggaaagacaataa
>MAE_24410|4.062175802597508
atgaataataatatccagcaaaacgatgcccaacgggtgaaaatcctcagcgaggccctaccctatatacaagaatttcgcggtcgtaccgtagtggttaaatacggtggtgcggccatgaataacagcgatatcaaagacacggtcatgcgagatatcgtttttctctcctgtgtgggggttcgtcccgttattgtccacggcggcggtccagaaatcaatagttggctggataaattaggcattgaaccccaatttaaagacggtttacgcgtcaccgatgccgacaccatggatgtggtagaaatggtgctggtgggacgcgtcaataaagaaattgttgccctgatcaatcaagccggcggtaaagcggtaggattatgcggtaaggatggcaatctgatcactgctcgtcccgtgggtaaagagggcattggttttgttggagaagtcagcagtgtcgatactagcgtcgtcgaatccttggtcaatagtggctatattcccgtgatttccagtgtggccgccgatgaaaccggccaagctcataatatcaatgccgatacggtagccggagaaatagcggcggctttaggggcagctaaactgattttgatgaccgatacagccggaattttacagaattacaaggatccttccactttattggctaaattagatatccaacaggcccgggagttgattcaaaaaggcatcgttgccggcgggatgattcccaaagttggctgctgcgtgcgatcgctagcccagggagttcaggccgctcatattatcgatggtcgtcttccccacgcccttttactggaaattttcaccgatcgaggcatcggttccatgattgtggcctccggttatactaatctatag
>MAE_48630|4.061024850176664
atgaaatacaaaattgtcctttatcgttctgaagaaggaattactgttggcgttcctgcgctccccggttgttggtccgagggagatactgaggaagaggcattaaccaatatccaagatgcaattcgtgagtatcttgcagccttagaagaacgcttgcaagatggggaaattcgtgaaattgaaatgcaggtgtaa
>MAE_20780|4.059502364609865
atgggtaaaaaattccagttaacagcgatcgctttaaccctgactatagccagcttaacagcttgtagtggtccctcggtcaaggaagaggaagcaaagacacccttacaggtgacagtgagtatcgtaccgcaggaatattttgtcaaacgtatcggcggtgatagagtcagtgttaatgccatgattcaacccgggacagatccccacacctatgaaccaaaacccgaacaattaaaaaccacagcccgatcgcaagcctattttaaaattggtgtatccttagaagatgcctggaaagatcgcttaaacagtgttaaccaacagatgttaatcgtcgataccagtcaaggagtagataaaatccctttgacagcagaacataatcacgatcatgaccatgatcataatcacgatcaggatcatgccaaggcaaaaacagagcaagctggaaaaaacaccctagatccccatatttggttatcaccaaaacgagtcaaagcacaagcagagactatttatcaaaccctagcacaactcgatcccggtcaggaagccatctatcgggctaactttgaaaaattcagtcaggaattagacgcattagatcaagaaattcggcaaaacttggcagggattaaaaacaaaaaatttatggtatttcatcccgaatggggctattttgcccaagattacggtttagagatgattgcgatcgaaatcgacggtaatgaacccagtgctgcccagttaagtcaactaatcaaacaggccaaaaaagagaatataaaagttatttttactcaaccagaatttagtcagaaaagtgccgaaactattgctagggaaattgggggacaggtaatccctatcagtgcctttgatgaaaattggagtgaaaacctgcgacaagtttcccaaaaaatggccacagttttaaatcagtaa
>MAE_42970|4.057541618550469
atgactagggagctctgtaggattttattgatagaggatgaaccgacgactgttaaattaatccagagattgctgttaaaggccccccaatgttccctggccggggggttgacttttaccctcacccaagctcaggatctacagcaaactgccgaaaaactagcaggggagaaatttgatctcatcctcttaagcttggaaatctctgtcccccccggcttaaatattctagtcaaaaccagagaattagcctctgatataccgatagtggttcaaactactagcaatgatgagaaattagtcgttaaagcctttcaactgggtgctgacggttatattcagttaaataatatcgatagtagtcttttagtctatcaaattcgtgtggcgatcgaacgtcagcaatatatcctcaatcttaaacatcaacaacaggaagaggaatttcgcgaactggaacagttaatcaagggagtacaaactagcatcacggcgaaaatgttcggttctgaggcaataaagcagagtattcccgatatttttcaagaattagtccaaaattacggagagttattagacttagctttagaagaacaagcatacaaagtggaacataatctatcggaacgactgcgaagcttggccgataagttaggattcttaaaagctagtcctcgcgatgtggtggatattcataccaccaccctacgccaaaaaaatcaggatgtcaccctggccaaagcgcaggcctacgttagcgaaggtcgtctcatggtcttggaattgatgggttatctcgtctctttctatcgtaaatactatatcggtctcagcaacattaaactgttcaataacacgcaatcatga
>MAE_10960|4.057356742498657
atgatagtttatgataagaaagtggcatcagttgttcaccccaaccaaccaatggctcaagaaaccctcctaattgcagctaacccactggggatcaagctaccaccgacccaagatgaactaccttctgatgatggtattcccatggaaacccagcgacacggactgcaaatgcagttattagtcagacctctctcccagtggttaaaaacccaaggacgggaagcgtttgtcggaggcaatatgtttgtttactttagccccaatcaagtgcgtaacgaggattatcgcgggcctgatgtatttgtcgttgtggacgtgcctcgaaaagaacggaaaagctgggtcgtctgggaagaagaaaaagctcctgatgtggtgattgagttgctctctgagagtacagccaaaaaagataaagaagagaaaaagcttatctatcagaatcgtttgcgggtgacagaatacttttggtatgatccctttgacccagaagatttagcgggacatcgcttagaagggggtgtttataaatctttaaaaccagatgctcaaggcaggttcagcagcgaaatattagggctagtgttagtgcggtggcagggaatttatggggatgaacaagagccgattacttggctgcgttgggcaacagcagaggggcaattgctccccaccatagaggagttggccgagcaggaaaagcaacgggctgaacaggaaaagcaacgggctgaacgcttggcagcaaaattaagagcgctaggagttgaagttgatgatagtgtatga
>MAE_61980|4.057262379589771
atgaataatgcccttatcacagggatcgagttgtcctatctacttgccgccattttatttatcatcggtcttaaacaattatcttcccccgctaccgcccgtcaaggcaattttctggctgccatcgggatgctaatcgccattattgccaccttaatcaatcaagaaatcctcagctatggtttaatcgccgtggcgttggtgattggctcaattatcggcttggtttcggcgcaaaaagtcccgatgacagctatgccccaaatggtggggatttttaacggtttaggcggtgctgccagtgctttaattgccattggcgaatactggcgtttactgcaaagtggtgaaaatattgcctttgactcgatactgatcgctattttgggtatattgatcggcggtgtcacttttaccggtagtgtcctcgcttttgccaaattacaggaattaatcagtggcgcgcccgtaacttttcctttccaacaaccctttaacattctcttgctactcacctttttagggggtagtgtctatctcttttttgatcccacctcgatcgatgttttcctgaccttggtggcactttccttaattttcggggctttattcgtgcttcccatcggtggcggcgatatgcccgtggttatctccctcttaaactctttttcgggacttgccgccagcgtagtcggttttatcctgatgaatagtatgctgatcatcgccggtgctttggtgggtgcgtcggggattatcctgactcagatcatgtgtaaagccatgaatcgatcgctggctagtgtactatttggggcatttggtacaggtgctagtgccggaggcgaagccagcgccacttctagccttgataaatcggttcatgctattgattcagaagaaggggcaatgatgctcggttatgcgcgttctgtggtgattgtacccggttacggcatggcggtggctcaagcacaacacgcagtgcgagaattggctgaacagttggaaaaaaatggcgttgaggttaaatatgctattcaccccgtggcgggaagaatgcccggtcacatgaatgtattactggccgaagctaatgttccctatccgcaactctacgatatggatgatattaatcctgagtttgagcgcgtcgatgtggcgttaattattggggcgaatgatgtggttaatcccgctgcccgtcacgataaggctagtccgatttatggaatgccaattctcgacgtggataaggcacagcacacgatcgtgattaagcgcagtatgcgatcgggttttgccggggtagaaaacgaattattctacaatcccaaaacctttatgctcttcggtagcgctcaagatgtggtagcacaattagtatcacaagtcaaggatttgtcataa
>MAE_18820|4.05689310001819
atgacactcaaagaacaactaattaaagaaatcgagcagacacctgacacccttttgactgaattacttgactttttgctctttatcaaagaacgacatactgcaatagaaattacagaagaagagcaagctaacataatcgcttctgaatcagcttatcaagcaggagactatctaaccctcgaagaatatgaggcaactcaagcgtga
>MAE_13320|4.055496071026914
atgcgtgtatttgtactactttttaacgcaggcacagaaaacgaaggtatccacaccattcaaatgggagctatcaataaggtgttgatgtttgaatcggaagatgatgccacccgttatgctctgctgttagaggcacaggattttccgactcccacggtagagaaaattgattcggaggaagtggcagaattttgtcgcggcgccggctatcaagcggaaatgattgaagcgggtatgttagtaattccccccgaaagcaatgcctcagagttggattggcaaaaagaggaagtcccccccgccgaggaggagttttccgagattcccgatgcggagttagacagcatccgtcgtcgtctagaaggacttttgtaa
>MAE_24000|4.055470375347363
atgcttgctattctctccgctattgttccagtgggttttatcatcctcatcggtgtgatagcaggaaaaattctcactgtggaagtgcattccctttcccaaataacggtgtatattcttgctcccgctttagtgattgatggactctatcgcaccactttatccggcagcaatatcggtttaattctcctaggttttgctcttatttcactggtaatggtgattatcgtcgaaattatcgcctattgtcttagtctcgatggtgatacccgcaaaagcctcatggctgccgctgtgatgcccaataacggcaatatgggtttaccggtggctagttttgccctgggtgcggctggactggaaagagcgataatctatatgattggttctagtattctgttatttggtattagtcccgcttatttgcgaggaaaaagctttctttcaggatttcgcctggtttttcaattgcccttaatctggtcaatttttatcggcattagctttcaaactttctcttttcatcttcccctgcaattagataaaagtattagctatctaggacaatcggcaattcctttggctttaattatcctaggtatccaattatctcagcaaaaattagcgatcggtaaattagaattattaggggctggtttgcgtcttttagtcgctcctcttttggcatttgcgatcggcaatagtttaggattaaccggtatggatctaaaaattcttatcctacaaagtgccatgcccaccgccgttaataccgtcattttagtcacagaattcggtggttcagcagctttaatggcccgcacagttgtggtcactacccttgctagttttctgactattcctttctttctttggttattatag
>MAE_09640|4.055191898144131
atggttattatcgagattaccaatgtggaagaaatattgagcgcaaaaattggctctttcgccgctaaaatcgttcaagctctagcagatgatgaagggaaagtggaagaggttctcatcaaagaattacaggctaattttcaggaaaggggcattaaagctaatctgtttagcgtcactgggttagatatgctcggcaatggcaggctagaagttaacgttaatgttcgttctgctaatatgatgtcctaa
>MAE_23300|4.053950653816767
atgacagaactttctggaaaagctcctaagttcggtggcagcacgggcggtttactcaccaaagccgatctggaagaaaagtacgccatcacctggaccagcagcaaagaacaagtctttgaaatgcccaccggtggcgccgctatcatgaacgaaggcgaaaatctcctctatttggcccgcaaagaacacgcgctcgctcttggtacccaattacggacgaaattcaagcccaaaatcgaagattacaaaatctatcggatttaccccagtggtgaagtgcaatatctccaccctgctgatggtgtcttccccgaaaaagttaacgccggtcgtgaatttttcggcaaaaaagaccgcaatatcggcaaaaaccccgaaccagcgacaattaagttctctggtgtcactccctacgaagcataa
>MAE_41380|4.05288335309327
atggactggtggcacaaactcaaagataatcctctcgcccgttggggagcagttttactgttaatcttctatttaagcgtaatggcggcggattttgtcgctccctactctccctactcctcccaacccggtcagtctctcctaccccccacccaaatcttttggcgctcgcagtcgggaagtaacaagggtgagtggattggcccccacgtctatcccaccactcaaagtgctattaatatagaaactggtgagcggaagctaatgagagattttaacaaccccttgccgctgcgtctcttggttaagggtgaaacctataatttcggtcaaattcgcctacctttgccgccaaaatggcaggaagtaactttattccccggtatcccttttgatctccatctgttcggagtcatcggcgatggtagaatcaatatattgggaaccgacgaatcgggacgcgatagttttagtcgcttgattttcgggggcagaattagtttatttatcggtttggtcgggattttaatttctttccctatcggtttatttgtcggtggcgtttctggctattttggcggttggttagatgcaattttaatgcgttttgtggaagttttaatgactatccccggcatatatttactcgtggccctagcggccgttttacccgcaggattaaccagcacccaacgctttttattaatcgtcctgattacttcttttatcagttggtcgggattagcgcgggtaattcgcggtcaagttttatccctgaaagaacaggaatttattcaggctgctaaagctatgggagcaaaacccctttatattattctgcgtcatgtgctgccccaaactgccagttatatcattatttctgctacgttagccgtgcctggttttatcgtggccgaatcggttttaagtttaattggtttgggaattcaacaaccagatcctagttggggaaatatgctttctctggctaccaatgcctcaattattgttctacaaccctggttaatttggccagctgctttgttaattattctcaccgttttagcttttaatttactcggtgatggtttacgcgatgccctagatcctcgcaatttagagagataa
>MAE_37670|4.050935444886142
atgacagtgggtctttatttatatggaatatttcccgaaccagttcctgacggactcgttttgcaagggattgataatgagccagttcacagtgagatgattgagggttttagttttctctactccgctgctcataaagagaagtatttggcatcccgtcgctatttaatttgccatgaaaaagtattagaaactgtcatggaagcagggtttacaacgttgttgcccctgcggtttggcttagttatcaaaacctgggaatccgtcaccgaacaattaattagtccctataaaacccaactgaaagaattatttgctaaactgtcaggccaacgagaggttagcattaagattttttgggataatcagtgggaattacaagcggctttggagtctaatcctaagttaaagcaagaacgggatgcgatgatggggaaaaacttaaatatggaagaaattatccatataggtcaactcattgaagccactgtattgcaacggaaacaagacattattcaagtctttagagaccaattaaatcatcgcgcccaagaggtgattgaaagcgatccgatgacggatgacatgatttacaatgcagcttatttaattccctgggagcaagagccggaatttagccaaaacgttgaagcgatcgatcagcagtttggtgatcgcctaagaattcgctataacaatttaaccgcaccctatacctttgcccaacttgtctaa
>MAE_41450|4.05040253221872
atggctaaatccaaaaaacacaatctgcaatggatcaaagaaaccctcgatttaaatccagatcataactggaaatctagtccgggtaatagtatttttgtagctggtcgcggtgcagtgcgctttgaagttccccaagattggcattttgaacccgatgataattcctttcgttttttggatagaaaaccccccgatgatgattgtcgtttagaggtttcctataatttacttccccccggagattggaaagaattacccctaaaaggaatggtcaaaaagttagctcgtgaagatagccgcaatcctcacgaaattggcgaagttatccaagaaaaacgccaaactgcgcgcattgtttgggtgcaaattcaattcatcgacccccaagaaaatcggccagcttattcgcgcattgccgtgggcattggttccggggttcaatgtttaattactatggattattgggtcgatgatgcggaaaaattcacccccgtctgggatacggttatctcctccctggtgttaggtttatacattcgcgatccccgcagcggtttagctttccccgactaa
>MAE_07670|4.04977200388199
atgaatattaccttaaatcccgaattagaacagttaattaactctcaattatcgacagggaaatataatagcgttgaagatttattgaaagacgctttgttaaatttagcggacaaacaaaaccgtcaggctttaagcaaaaaagttaaagaactcttcgataaaactcaatccttacccggcgttcaggatattaccgaagaagagatcgccgaagaaattgaagcgtaccgaagagagggcttaaaagaaaaatgggctaaatggtttcaagaagttgaagaaatggaatttcctgcctctgaaattagtgaaaaggactag
>MAE_22030|4.04925069019702
atgagtaataccagtaactttcgtcaagctttacgcgaggctaaaagccaagctcttatcggccccaatgttatccccaaggccctgccctatctcggtggcggtctaattttgactgcggtgggaacctatggcggtttaggtgtgatccaatcctatccccagattttcttcccgactttctttgtcgccctggttgccgagattattttattttttgtcgcccgtaatactgccgaaagaggcaatacaggcactgctctgcccctactgactctctatagccttctttctggctatactctcagtggaatcgtctatgtggccttaggtacttccggtgtcggtttgcgaggagtagcaattgctgccctcggttgcggcattgcttttgtgttgggacggaatatcggctcgaatctgtcggaaaaagatggtttagccctgactcaaaccgttagcatcggtattctcgctctatttattgttatcattggtcagctaattttctctatctttggtggtgctactcccacctggttagaaatcgccatttctggcatcggggttttcttgtttgccggctcggcagtggtggacttttacatcttgccccgtacctacagagatgagcagtatctcagcgctgctttatcgatgtatttgacctatatcaacctatttatctttattctgcgccttttaatcgctcttaacggtcgagattag
>MAE_41780|4.046719919228467
atgagtcaactcagtcccctacaagccgaacaaatcaaggaaatcgggacttatttacgtcaaaaacgggaagaaagcggcctgagcatagacgatatcgccgccctgacgatgattagagtaccaatgctagaagcgttggaaacggggaattggcagaaattaccagaattaatttatgtcaagggatttatcaaacgctacggtgatgctctaaaaattgatggtaaagctttagccgatcgcttgtctcctagtgcggaacaattagctcaagaggtaactatcccgaaaacactgcccacaaaagttacccctctccccaaggctgaacccgctgccccaaaagtggaaccggtgaaaccagaaaaaccagccctggaaactgtcccccaaccggctaaatcaacctttttcgggatgtatctctggctaggcttgctggcgggcatattttgtggtattggctatcttttcctccgtccccctctctctaacccccctgcccttactccctctccttcccccgtggtttcccccgcgccggtagtccctcccgcaccgatagcctctccttccccttctcctcagccaaaagttcccctctcagcccaggtaactattgaacaggccgcttgggtaagggtaattgccgatggccaaaaagtccatgaaggcaatctccaacccggtactaaacaaacttggacagcccaaaagagtttaaatattcgatcgggcaatgctggcggtgttaaaatctctcttaacgaaaaacctgcccaattaatgggtaaagctggtcaaattggcgaaatcaccctaactgcacctcctctcagtcatcagtaa
>MAE_21700|4.045110662225805
atgctcaaattattagcttctctccttctctcctgctgtatagccttgggtgtttccctgtcaccggctgctgccatgggagtctatgacctccctattttaagccccggagcgcccacttatgtagtcgatcccgttgcggccattagtgccgctaacgagggaaaattaaataaagacctgaaaaatctcgccgaaaaaaccggccaggaagtgagaatggtagtagtccggcgcttggattacggtcaaaaaattgacaatttagccgatgatatcctgagagaatggtatcctaactccgaagatcgtgccaatcaaactatcatcgtccttgatactttaaccaataaaactgctattcgggttggggaggaagcaaaacccctattaaccgatgctattgctgatagtatcctctcggaaactatggcagttcccctcaaagatgggggaaaatataatcaagctttactcgatgctagtcgtcgtctaacggcggtactttctggagaagcggataccggaccgccggaagtagcgacaattaatatcgaaagtacctttactaccgcagaagaaactgacgataaaaatgccacgatttgggtgatagttttactggttttagccacagtaatccccatggttacctatttttggtacgctggttttggtcgctaa
>MAE_00130|4.045092923065821
atgagtaaacaggataaattattgattaaaattcttttaggtaattctgatgctaacattcccttcgagcaactttgtcaactactgaggaaattaggatttgatcaacgaataggaggaagtcatcatatttttaccaaagaaggagttgaagaaattttaaatctgcaacccaaacaaggaaaagccaaagtctatcaagttaagcaaattcgtagtctgattttaaaatataagttaggatatcaagatgaaaattcgttatga
>MAE_17560|4.045085259653472
atggacacacctgcgaaagttttgttagtggatgacgaaccgggggttcgtgaatctgtgcaagcatatctacagtacggggatgacttcgaggtaagaactgctagtaatgctaacgaagcctgggatttactcaatcaagaaattccggaattagtcatctccgacattatgatgccgcaggtggatggctatcagtttctgaagaaattgcgcgaagatgctcgttttcagacaattcccgtggtttttctcactgctagggggatgacgagcgatcgcattcagggttataatgccggttgtgatgcttatttatccaagcctttcgatcccgaagaattagaagcattaatcaagtctttaatcgagcgccgtcgtcaatccctgcaagccaccagcgaaaacgctagattagaagaaattgcccgagatatccgggaattaaaacagcaggtgggacaacagaacacttttactactactccccccccgattaaaattgaccttaccccccgggaacaaagtgttttagatttagtagcggagggattgatgaataaagaaattgccagtcgtctagaaaccagtgtcagaaacgtagaaaaatacgtcagtcgcttatttagcaagactggtactaatagtcgcacggaattggtacgttttgccctaaaacacggtttaaccaattaa
>MAE_01910|4.044687037220844
atgactaatcaagaagataatcaattttcctggtcgcgtttgcctctgttaggcaaaatcctgatcatttgttctggtgttgccgctttaggctattttcttatccctcgtccctcagaattatccaatattcccctcgaaccctacagcgaatttatcaataaagtggaacggggcgacatcagtaaggtcagaattggcaatcaagtcatcttttatcaattaaaaaatcctttagaatccctgcctattccgggtaatccccccgttaatcccccagaatcaagtaatccctttcacagtgattctagttctctggccagcaaaccaagcagtaatctagtctccggacgagtcttgtccacgattccagtttataacccccaattaccccaactattacagcaaaaaggcgtaatcttcgaggcgattcctgtggccgaaaacagttggatcagcactctcctcgcttgggtggttcctcccttaattttagtcgccgccatgcagtttctgttctatcgcaacgatgacacgcgtaaatcgctgctttttaacaaaaatctcgctaaagtttacggagacggcgaaaaatatccgattaccttcagtgatgtggccggggccgaggaagcaaaaaccgagttaaaggaaatcgtcgaatttctcaaggatgccgagcgctttaataaaatcggggcgcgtattcctaagggtgttctcttggttggaccgccggggacaggaaaaaccctcttagcgaaagcggtcgcgggagaagcgggagtgactttttttagcatttcggcctcggaattcgtggagttatttgtcggcaccggggcggcccgggtgcgggatctatttgcccaagcgaagaaaaatgcccctagcatcatttttattgatgaattggacgcgatcggtaaatcgagaagttcgggatcgggaactagcggcagcaatgatgagcgcgagcagactttaaaccaacttttgacagaaatggacggttttagccccaaagaagccgtcgtcatcgttttagccgccaccaatcgcccagagactcttgatgccgctttattgcgtccggggcgctttgatcgccaagttttggtggatcgtcccgatttagcgggaagattggcaattttggaaatatacgcccaacgagtccagatgggtgaagatgttaacctcaaagcgatcgccacccaaacccccggttttgctggtgccgatttagccaacctcgtcaatgaggctgctctcttggctgcccgcaataatcgggaaaaagtcagtcaaattgactttaaagaggcgatagaaagagttatcgctggcttagaaaagaaaagtcgcgttttatcggaaaaagaaaagaaaatcgtcgcttatcacgaagttggccatgctttagtcggtgctgtcatgccgggaggtggtcgggtggagaaaatttccatcgttccccggggtttatccgctttgggttataccctgaaaattcccacggaagaccgttttttgatgacagaaaccgaatttaaggaacaaattactatgttattgggcggtcgggcagccgaagaattaatctttggcagtgtcactaatggcgcttccgatgatttacaaagggcgacggatattgctgaaagaatggtgacaatgtatggtatgagtaaatccctgggacccctagcctacgataaaacaggacaggctaattttttaggtaataatcagggtagtccccgccgttcgatcggggaaaatacggccaaagcgatcgatgaagaagttaaacaaattatcgacgctagttaccaaaaagccctagcaattctcagtcacaatcgcaatttattagagtccattaccgctaatcttttgaccaccgaagtaatcgaaggagaagaattgcaagaattcttaaatcaagcgcaaatggtctga
>MAE_12640|4.043544330691814
atggctaccagacaatttcgagtaaatcttagtcaaaaggactctgaatatcttaaagaaatagctaaggagctaggcttaacagagtctgaagtcattcgtaaaggattaaaactcatggctttatatgctaaaactgagacggaggaagatactcaattaatacttcaaaaaggtaatgaacagagaccactactaattgtttag
>MAE_59900|4.043439134231374
atgacgactgttttgattgtagaagacgacccgataaattttcgcgtttttgccaaaattttgaccaaacgaggtggtctagaggtcaaagggactgaagacgtggaagaagtgcttcgtattgctcgggataaggaagcggacgtgatcttaatggatgtctccctctcccatagtgtctatgaagggaaagcggtagatggcattaaaatcagccaaattctcaaagctaaccccgaaaccgccgatttacccgttattatcgtcaccgctcacgctatggagggcgatcgagagaattttctcaagcagagtcaggccgatggttatatttctaaaccagtggttgatcaccaagcttttgttgatcaaattttggcgatcatcgatcagaagctggtctaa
>MAE_61140|4.0431450506186595
atgactcaaatattgatcgaaattcccgacgaattaatatctcgtttgcaagaacaaaaatcctcggttcaagagattgttatcaaagctttggaaaattatgttcaagctgaattaccagatattactaagactcgtacttgggaactttgtggaagtttagaaattgtccaacctgagcctaaatatattatcggacaagataatcggggtcaagttgtaactaactacgctgaaaacatcgatgaaattatttattaa
>MAE_23730|4.042254825739973
atgaatattgttctcattgccatgattgtcgccctattaattcccctttatgaagtggcaaaaaatgatgacatctggcaaaaaatggccgcctttgccagtgcttccagtaaatcatcgattattattctagtggtgtcagttctgcgggatgattggatgattggagtggtagcagtgattattctcagtgtcggtaatgctggttttatgttattagcacaaattcttaaacgattgaacgaatcatga
>MAE_40620|4.041108307332002
atgacggcgaccgatgataattataaggctgcaaccgctcgatcgagtgctaatgggttacaatctctcctaactagcgaaacttttttatatattgtcaagcgtgttctccagggtttattaactctgttgttggcctcggctttgagtttcgctattatccaattaacccccggcggttttctggctttgcttgaccttaatcccaagattagtcaggaaactaaagaacaatatattgccctttttggtttaaaagacccgccgattgtccagtattttaaatggttgtggcaagtggtaactcagtttaattttggtctgagttttacctattttcgtcccgtgtcttccctattattagagagaattccagcgacgttattaatgtctttgacttccatcattttaacctgggcgatcgcgattcccttgggcattctcagcgccgtcaaacaaaaccaatttatcgataaatttttccgagttatcagttatcttggtcaaggtttccccagttttatcactgcccttttactgctaattctcgcccaaaatgtctcgccgcttttaccggtgggtgatatgaccagtattaactattcggaatattcccctatcggtaaagttttagatatcgcttggcacatgattttaccaactattgccctgacagttaccagttttgcaggattacaaagattgatgcggggacaattgttagatgttctgcgacaggattatattcaaaccgcgagggcgaaaggtttaccggaaaataaagttatctatgtccacgctttacgcaatgctattaatcccctgataactcttttgggctttgaattttctagtttgttaagtggggcatttatcgccgaatttttctttaactggcccggattaggtcgtttaattctgcaagctgtgactgctaaagatttatatttagttatgggcagtttaatgatgggtgctactatgttgattatcggtaatcttctggctgatttacttctcaaagctgtagatcctagaattaaattggaggatttaaagtag
>MAE_44990|4.038466177575654
atggctagtaaaaatcaagaacaacaacatccacaggaaagactcgatcgcccgattgttgatcagctactgcaatcagaacccaatgatttaaacttagctgaatgcgctcgtttacgcatacgttatcaaaactttccgggggcaagagaaatccaaagagatttagatttaatcctagaaaaatggcagttagatgaagctagtttatgggcaaaaactcgaccactgcacagtcacggacaagtgtatcaaattcgccaaaccgaggagcaacaggattggagttaa
>MAE_08020|4.037643277237477
atggctcataagaaaggtacgggtagtacccgcaacggacgcgattctcgttcccagagactaggcgttaagcgctacggtggtcaagtggtaaaagcgggaaatattctcatccgtcaacggggtactaaagttcacccgggtaaaaatgttggtcgtggtggcgatgatactttattcgctttaattgatggtgtggtcaaatttgaatacaaggataaaagtcgccgtcaagttagcgtttatcctgctgaagttagcgccagttaa
>MAE_18880|4.037176004202653
atgaaacggcgcaattttttctccttacttctcgttttttttagtagcttactactgaccgttagttgtaatcaagctcctcagcaaacccccaatgcaagtagttctctgagtaatactgcccccattgtcattggttatagtaactgggccggttggtggccatgggcgatcgctgaagaagagggattatttgctaaaaatggggctaatgttcaaatgaaatggtttgatggttatcttgaatccttacaagctttggccgccggacaattagatggaaatagtcaaactctcaacgatacaatcgcttttgcgggagatgcagtgaatggtcaagttgctgttttagtcaatgataactcgtcaggaaatgacaaagttattgtcacagaagagattaaaacgattcaagatttaaaaggcaaaaaagttgctgttgaagaaggcgttgtcggtgactttctcctcagtttagccctagaaaaagaaggaatgagccgtaaagatgtgcaaattgtccccatggaaacaggggctgctgccgccgcttttgcatcgggaaaagtcgatgcagtggccgcttttccacccttttggtcaacggcccttaaacgaaaaggttctaaagaattaattagttctaaagcttttccaggtgctattcctgatttattagttgtcagtgccaaattaatcaaagaaaaaccagaacaggttcaggctctcgtcaaaacctggtttgaggttcgagagtttatggctaaaaatccccaaaaagccgatgagattatggccaagcgtgcgggcattagcccagaagaattggccttatataaagagggaacgaagtttttcaccttagaagaaaacctagaagcctttagtccggggaaaaccatgaaaaatatgccctttgccgctcaaaaaatggctgattttatgatggaagttggctttattaaaaaagtccccgatctaacaaccattctagatgcccaatttgtcaaggcgttggcaaatcaagacaaaaaatcctaa
>MAE_60340|4.036361132536576
ttgagcgtagttgctctcatcgaattttattttaagttaattatttgcataacaattcccgaagagcctgatttaattgcctttatgttagataaaaacttacccgttgatgaaatggaagcagccaatatagccgatgaaattcttgctaatcctccagtacaaggatttttaaccatttccaacgccttacagtggagactacaatatactagagtaattgatcttgctggtcaagaagaaggattaatcgctatttatagagagaattag
>MAE_19750|4.035973678173319
atgcggattttaattgttgaagacgatcctttaatgcagttaggtttagaacaagcgctcggtgaacagccagattttgagatcgtcggtcaagctagtgatggtctggcgggggtacaattagccctatccctacggccagatttagtggtcatggacatcggtttaccccgtctcgatggcattgcggcaactaaacagattaaggagggtttagctaatgttcatgtggttatgctcacttcccacactctgcaacaggaagtgatcgcagctctggctagtggtgctgatgcctattgtatcaagggagccagtctcgatcgccttttggccgccattgaagcggccaaggatggggccacctatttagacccccaaattgcccgtttagtcatggataatctcaaaccgccggcagtgcaacctaatcccaatctagcacttttatcagagcgagaaatggaggttttaaagttaattgttgagggcaaaagtaacgctgaaatcgccgaacaactttatttaagtaccaatacgattaaaacccatgtgcggggaattatgaacaaattagccgttgatgaccgagtacaagcggcggtaattgccctgcgttcgggtattgtttaa
>MAE_52030|4.03435976765543
atgaccccccaagcaatccctaaactcaatcacttgccctctgccctagccagagagggagccgtctgcctagaattagaagatggagttgctatatttcgagcctccactgccgttcagactcggattgaagaattactccaactagagaaagaatcagcaattacccccgcacaaaagcaagaactcgatgcctacgaagaaattgacgactacctcagctttgtcaatcgtaccttgcggaatctcagcaaaaacccctcttga
>MAE_47510|4.034172793068245
atgttacatctgctctatatcctcgccttcacagttatcgcttttttgaccattaataatttaattcggagtctgattactgtcagcatggattcccagaaacgtcctgctaaatcggctaattcctataatccctacggttatcccatgacttcccatcccgaacttttggacgaggccggacaaccgattaatgaacctctgttagtgattcgttctctcactgtcgaagatgctcgtcaacagttagatgccatttataattcttctcccagtgctaccaaagagcaagatgaagaaatctaa
>MAE_26290|4.034005681838954
atgttcgctaatatcagtaatagcgagaaagttattacagatttagccaatcctacggttcaaggaaaaattggtcaatggacaattctttggggtcctgttatttattatcatgatcctaaaaatcagaactgggataatattatgtatgtggcgaagggagaaaatgccgaaaccaataaccctcaatag
>MAE_62300|4.033094960093093
atgactgagccaattcctgataaattatcggaacgaatcgatacaggtgttagagtcgcaatcgcagaagcaattgagagacaccgcctcttaggagagtctatcagcattttcaaagatggccaaattgtcaccttaacagccgagcaaattccgccaaaacttgccaaaaaaacggaagtgtaa
>MAE_50760|4.032863697574457
atgtttttaagctatctaggatttatcggattttgtgtgatttttggagccttagtcttactagcttttggaattttacaatggttgcacatcccgtcaggaaatttaatcgattggttgattgggatcgccagtttttggtggttgttagtaattgtgactgttccttggaacatttattttgatgcccaggaagtcatcgcagaagcagcaatttctcaagaaaaaaatattcccgtagatcggaaacaagttgattatgttaagacagtagcgcgttggtcaattcggctcgcaatcgccttacatttgctgtcaggaattggactttataccttagcagcaacgggaattagtgcagtaggatatgtgagttccggtgcaactttattattgacagctttacgtccggcgattcgggcttatcaatatttagccgtgcgtttgtcaatgattcgagaacagattaagtatcccagagaggatgtagtagagttgcgcgtttgcgtctctaatttagaggctaatgtggcaataattagggaaaaactcgatacagaagcaaatatacagcaacaagaagtcaaaataactcgccaagaattagcccgtctgaaagccttactagaaaaattagaagctaaaaatcaggttgaacatgaaaccttatctcaggaagcacaaaatgcgatcgcacaactgacagaagacagtcaatttctcaatcatgtacgagagattattcgctttttcaagacagcttag
>MAE_43690|4.031125643114179
atggctgaaactggatacaaacaggtggtgacaccctacaatgatgatccgttcattggtcatctagctacccccatttccgcttctggttttaccaaagcttttattggtaacttacctgcctatcgtcccggtctagctccgattctgcgcggtctagaagtgggtatggcccacggttatttcctcggtggtccctgggttgtcctgggccccttgagagactccgaatatgccaatatcggcggcttaatccccgctttagccatggttcttttggctacgggttgtttagctagttatggtcttgtctctttccaaggtaaggccgctagtaatgatccgctgaaatcggcggagggttggagtcaattcgccgccggtttctttattggtggtatgggtggcgcttttgtggcctatttcctcctagaaaatcttggtgtcgttgatggcatcatgcgcggggtttttaatcaataa
>MAE_62000|4.031040645084989
atggatattcgatcgactgacacctcgctccttacttggacaggagatactttagccctaggtttaccagaaggagccatcgagattgcaggagaattggcagaattaaacgataaactagggggaaacctaggggatctcatctccgagacggaattcgaaggaaaattaggcagcagtgcggcgactcgtctaggtggaggtccgattcgcaaattaatcctggtgggattgggaaaaactgccgatttcgacctgcaaaccctgcgtctagcggccgccgccatcgctcgtctggccaaacaacaaaaaagccaagctctggccatcagtttaccagtagttggcgatcagtccgccactgccggagcaatcacggaagggctgctgctggccactcatcaggatacccgcttcaagtccactaaggaggaaaaaggagccaaattagaaaccgtcgagttattgggtttaggagagcaagcatcggcgatcgccaagtccgagcaaatctgttccggggtgattctggccagagaattagtcaatgctcccgctaacaccgtcacccccctgaccatggcagaaaccgccgagcaaattgccgccgaatacggattaagtctcaacattctggaacaggaagaatgcgaaagcttgggcatgggagccttcctaggagtggccaaagcctcggatattcccccaaaattccttcatttaatctataaaccccaaggaaccccgaaacgtaaactagcaatcgtcggcaaaagtttaacctttgattccggcggtttgaatattaaaggggccggcagtggcatcgaaaccatgaaaatggatatggggggtggtgccgccaccctaggcgcagccaaggcgatcgcccaattacagccagaagtggaagtacactttatctgtccggctacagaaaatatgattagtggtcgcgctatgcaccctggggacattttaaccgcttctaatggcaaaactattgaagtcaataacaccgatgccgagggacgattaaccctggccgatggcttggtttttgcggaaaaattagaggtggatgcgatcgtagatctagccactttaaccggggcctgtgtcatcgctttgggggacgatatcgccggtttatggagtagcgatgagagtctcgcagctcaaatccaagaggccgctaaattagccggcgaaaaattctggccaatgcccctagaagaaaaatatttcgaggggatgaagtctcaaattgccgatatgaaaaacaccggcccgcgccccggcggttccattacagccgctttatttttgaagcaattcattaataatactccctggctccacctagatatcgcaggaccggtctggtccgataaagaaaatggcgttaataattccggggccaccggttttcccgtccgcactctagttaattgggtaatggccaataattaa
>MAE_31210|4.028762516284883
atgcaaaatttacgtcaggtttctttactaacaagtggacaagagcaagtattaactattcctcctgaactggccctatcaagtacagaggttttgttacgcaaagaaggtcatcgcttaatcattgagccgatttcttccggttctctaatttctttgctgactactttgccagacattacagacaattttcctgatatagatgaagggttgcttccccttgatgacattacattttag
>MAE_46940|4.028212247329119
atgaacgaccaaagtgctgtagatattgagcaattcctagagtatttagaaacttctgagacggctgatgacgtgcttcccgaagaaattgaagcggcagagaaagcctatcaggagtatctagaagggcgcgatcctggcaaatccttagttaagttaaaggctgaattaggatgtggcgttacatcatcttaa
>MAE_24250|4.026631416485415
atgagtaactcggaagaaaatagactagatagactcgaatctcttgctgaaaataccctaacagaactacgggagattaaatcaggactacaggagattagattaggattacaggagattaaattaggattacaggaaaccaatcagggattaaaagaaactagagtgatcgctaattctaacgccaaatcgatcgaagcgttaactaatagtcttgctgagtctaaaaaagaatgggaaaaagacagacggggactttatcaactgctaggacaattaactcgatcgatgtcggatttttatgaggttcagtcagatttttacaatcgatttgacaaggaagaaagacaatcgcgcatggttgagattttagatcgttattttccccccgaaaatcctgccaattcctag
>MAE_05630|4.025159813984856
atgcagagacaaaattggttattgttactgatcatcggcctggttgttgcctcgatcatcgtcctgattaagttacccctacaattaggtttagacctgcgcggtggtagtcaattaaccattcaggttaaacccactgaaaccgtcaaaaccattcaacctaatgatttaaaagccgtacaaaatgtgattgaaaatcgcgttaatgccctcggtgtttctgaatcattagtgcagactgtggacagtaaaaatcaggtaatcgtgcaactacccggggtcacaaatcccaaagaagctgagagaaacttaaatgttcaggcccaattagaatttcgtcagcaaaaacaaggtacagaaggagaattccgggctgaatattcaatttttcaacaaaaaaaagcggaattagccgccctcaaagccgagaataaacccgaaaatgccgctaaaattgccgaactagaacaatctctgcaaaaatctaaagaggcgattttaaatttatttgaatcggtggacttaactggaaaaaatctgcaaaatgccactattagttccacccaaggcactaactgggaagtggccattactttcgattcggaagggggcaataaatttgccgaactgactaaagcgatcgcaggtactggtcgcagtattgggattttcctcgataatgaattaattagcgcccctgtggttgatgtgcagtttgcccaaacgggaattacaggaggccgggccgtgattactggtaattttaccgccgaaactgccaacgatctagcgattcaattgcgcggtggttctctacctttccccgttaaagtggaagaaattcgcaccgtcggggcaactttaggccaggatagcatccgtcgcagtatctacgccggtttagtgggtttactgttagttttaatcttcatggcggtttattaccgtttacccggtattattgccgatgtttccctgattatctatactattctttctctgggggcttttgccctagtgggagtcaccatgacgttacccggtattgccggatttatcctcagtatcggcatggcagttgatgcaaatgtactgatttttgagcgtacccgggaggaattaagggccggaaaatccctatttcgggcggtggagtcgggattttaccgggctttttccagtattctcgatagtaatgttactactttaatcgcctgtgctgccttattttggttgggttcgggattagtcaagggttttgctttaactttagccattggggtagctgtgagtatgtttaccgctttaacctgtagtcgcactctcctgttaatcaccgtgttaaacgtccctagcgtccgtcaaaaaccgcaacttttctgccccaatttaccggtaaatcaataa
>MAE_07980|4.023092228601334
atgtctaacgaaactgtcacttattccctagaagctgtcctgacaaggattgaggggaaaatcgactctctggaaaaacgtattgacgagaaaatcgactctctggaaaaacgtattgacgagaaaatcgactctctggaaaaacgtattgatgagaaaatcgactctctggaaaaccgtattgacgagagatttgacaaggtagaagaccggttaactaaagtagaaataggacaggccgaactcaagggagatattaaagctttagacgaaaaaatcaatggattaactgcaagggttgcctatcaggaattcaccaatcgagggattctgatagcattggtggtcgctattttaggaggtgccgctaaactttttggttttttccctaatccttag
>MAE_57370|4.022506619015563
atgggacaaaaaatccatcccctcggttttcgtctcggcgttatcaaagatcataaatcttgctggtatgccgacgcgaaacgttaccccgaactactgcaagaagatcgccgcattcgtcagtacgtcgaaaaaaaccttgctaatgccggtatcgccgatattcgcatcgaacgcaaggccgatcaagtagatatctccatccataccgcccgacccggtgtcgtcgtcggtcgtggtggcacgggaatcgaacagctgcgcctaggtttacaaaaagccctcggtggccagcgtcaaattcgcattaacgtcatcgaagtggctcgcgttgatgccgatgccaacctgatcgccgaatacatcgcccaacaactagaaagacgggtttccttccgtcgtgttgtccgccaggccatccaacgggcgcagagggccgaagtcaaagggatcaaaattcaagttagcggtcgtctcaacggggcggaaatcgctcggactgaatgggtgcgggaaggacgagttcccctgcataccctgcgcgccgatattgattactcctataaaaccgccagcaccatctacgggattctaggcgtgaaagtttggatctttaagggcgaaattatccccggccaagaagaaattgccgccgccgttcccgctcaagcaccgcgccgtcaacagcgtcgccgtcaacagtttgaagatcgctctagtgagggctga
>MAE_12140|4.021207597570166
atggaacaaccaatattagaatactttctgtctcttaaatatccgatttcaatttatcccgaagaagaaggaggatacacggcattaattcccgatttacccggatgtatgagtcagggggaaactttagaggaagtgatgattaatattgaagaagcgagcgaatttggatag
>MAE_13460|4.020147426895084
atgcgacaggaaaaccgcaagcaaatgatttccctgcgagaagaaacccgcaagcaaattgatacgctaaaggaagataatcgcaaacaactagaaaccctgagagaagaaaataacaagcaatttattaacctacaccaagaaattacggaagtcaaaattatcacagctaaaattgaaggaacaattcaatcccaagcagtattaaccccaaaaattcccgatttaatcgagaaagttggggaattaaaaaactggaaacaaatagctattgtcgctatcactgcttttaccagtgccacaattacttggtttattcgaggaggaaatcgccaattcaaaaatgaaacgcatcaacctcaagagttgacagaaaaaggctcatcaggtactgtctga
>MAE_61960|4.018420066530882
atgaaaatcggcgtaatcaaagaaagtgaccaaggcgaggcgcgggtggcgctagtgccggataccgtcgcccgtttagtcaaggcgggatttgaggtaattgtccaaaatggggcgggaattagcgctaactttgccgatagtgcctatagtgccctgggagccgccctgagcgaaaacagcgaatatatctatgaaactgctgatattattctcaaagtcgtccctcctagcgatagcgagatcgatcgcctgaaaaatggtggtatcctcatcggctttctcgatcccctgcgtcagccccggcgcattgccaaattagccgagcgcgggatcaccgctttgagcatggaattaattccccgcagtagtcgcgcccagagtatggatgccctctcctctcaggctaacctcgccggttacaaagcggtactcctcgccgccgtgcagctgccgaaaatgttcccgatgatgactaccgccgccggtacgatcgcccccgccaaagtgctggtattgggggcaggagttgctggattgcaagcttgcgctaccgcccgccgtttgggggcagtggtggaggcttttgatattcgtccccaagtcaaagaagaagtgcagagtgtcggggcgaaatttattgaaatgcccctagaagaagataccgtcgccgataacggttacgccaaagaggtttcccttagcacacaggagcgcatttgtcaagccctaacggaaccaattaagcgggctgatgtggtgatcaccacagcccaagtaccggggaaacaggccccgctgctagtcaccaaagagatgatcgccaccatgaaagcggggtcggtaatcgttgatttagcggcggaacagggcggaaattgcgcctacacccaaccgggacgagaaatcatcgttaatggggtaaaaatcgtcggagccgttaatcttcctgccacagtggccaccaatgccagccagatgtacgccaaaaacctgcaaatgctgctacaacttctagtcagcaaagagggcagtttaaacctcgattttgccgatgacatcattgatagtgcctgtgtcacccacgccggcgaaatccgcaaccaacgcattaaatccgccctcagtgaacagttatccgctttttag
>MAE_44930|4.018236343112475
atgcccgttgtctctcttgcagaattgctagagtctggtgttcactttggccatcaaacgcgccgttggaacccgaaaatgtctcagtacatctacactgcccggaatggggttcatatcattgatttggtgcaaactgcccaattaatcgaagaagcttacgaatttgtccgaggagaagccgatcgcggtaaacgctttttattcatcggtacgaaacggcaagcggcagcaatcattaaacaggaagctttacgcagcggtagccacttcgttaaccaacgctggttagggggaatgttaaccaactgggaaaccattcgcggccgggtagaaagactcaaagaattagaagaattagaaaatagcggcgccctcgataaacgaccgaaaaaagaagcatcggtactgcgtcgggaattaggcaaactagaaaaatacctcggtggcattaaaaccatgcgccggctgccggatttagtcgtcgtagtggatcagcgtcgggaatacaacgctatccaagaatgccaaaaattgggcattcccatcatctccctcttggatactaactgcgatcctgacttggtagatgtgccgattcccgccaacgatgacgcaattcgctcagtcaaactgattttaggcaaaattagcgatgcgatcatcgaaggtcgtcgcggtggtcaagcagcggtggaagaatacgaggaagactacgataatgaaaccgagtacgaggaagaaggtgattattcccaatacgccgccgaatttgccagtggagacgacgataactag
>MAE_02370|4.017682469376976
atgtacaaatcgatcgccctcaccctcgtcctcagtcttcccctgaacttctccctagttggttatggggaagatttaaaccatctacagcaattattatccacccgaaaatgtccccaatgcgatctgagcggttcggggttagtgcaatcgaatctagtcggggcaaaattaaatggggccaatctcgtcggggccaatcttagtcaagctaatttaagtggggcggatctgagtggcgcaaatttaactggagcctctctttttggtgctaatctgactggagcgaacttaaccggggcaatcttgacgggtgcggatttaagaggcacttatctcaataatgctaacctcgacaacaccaaactagacactgcctatgtacagggtgcggtgggaattcccagtagtgccggtactcctgaactattctatggtctaggaatggtggaaggaaaacagggacgcaccagcgccgctatagaaaattttaataaggccttgacaattaactcagaatatgctccagcttatctggcccgggctatggctcactatcgtctgggacaaaatgctctagcggcccaggacgctcaaatggcttcgactctctttgaacgacaaggtaatacccccggttacgaagcggcagagaattttattaaaggcatggaaatcgccctaaaaccgcgagaacaaggtggtggcaacgctcaattagaccaaatggtgcaggggattggttctctgctcttacagtttgttttacccgctttgggactgttttaa
>MAE_25190|4.016715562116739
atgaaagcttctctctctcaccgtcgttggctgtccatcggtctcgtgctgatgttatttgccttgctgtctttctcgatgatgccgctattgacttctattctccagagtgagcggcactcgggccagagtcatctgtccgcagtcaaacaagaggaattagccagtcaagcactgggttatcagatggttttagagcgcgaacccgataatcagacggctttgcggggattattagatactcgcttacagcagggcgatttaaagcaagcgatcgaacctttagaaaaattagcgcaacttaacccccaacaatccgattatctactacttttggcagaagcgaaacagcaaatagaggactatgcaggagccacagccagttatcgcgctcttttagcctcccatccccaagagctgcgggccttgaccggattaactaatttatttcttagccaaaaccgcccgatcgaggcgattagtctggtcaaagatacgcttgatcgcgctttaaaagctgctgccgatcccaataatcctgctagtttaatcgatatcgtttccgttcagttacttttaggcaaaatctatttcgagcagcaaaattatccggaagctttaaacgcctataaacaagctcaacagatggatgttaacgatttccgaccgattttggcagcggcgatcgtactgaaagaacagggcaaaaatcaagaggctcaacccctctttcaagatgctctcagtcgcgctccttttgcttacagacaggagattcagaccctagccgacgaaaataacaaaattgaagccacagcccctaatcagtga
>MAE_20140|4.015611080908727
atgagtataacttttgaaaatgccatccaaaaaactcaagatttactaagtcaaattgagtttttagatgcaaataaaatcattcaagcagtgactgatatagtctcaacagaaaatggagctagaggttttttggttacttacttaactagcgatttatcccctacggaatatcctattttagaagtcatcactgctttaaaaacttccccgatattggtcaatgaattattagtcaaaaatctggctatgtccacggcaatggttatctatcatcgcggtcaaggggacgaagaaaacgcccgaggttctgagaaagtccaagaaaaaactggtcaactaattaagcagttattatcgcctgccttggaggaaaaattacaacaattagccaccagtttaaacgcgggacaaggagaatatcaagcctttctagagcgctggggatatgacgattgccaacgtcaagcgatcgcagaaatcattcaaccttttcttcagtaa
>MAE_02690|4.01553178249645
atgaccaccaccgccgatgacgtttggagattattagccgaattagtagaagctcaaaaagagacagaaagatgctttcaagaaaccgagcgacgctttcaagaaaccgagcggattctcaaagaacaatctttagaaaccgagcgacgctttcaagaaaccgagcggattctcaaagaacaatctttaaaaactgatcgccaaattaccagagtcagtcaagaaattggtaatcttggcggtaaatggggacgttttgtcgaaaatatggtagccccagcttgtgagactttatttttaaatcgtcagattcccgtacatcaagttagtcaaagagtcagaaaacgtctcgacggtaaaaccttagaaattgatgtgttagtaactaatgaaaatcatgtgctagtagtggaagtcaaaagtagtttaagtgtagatgatgtcaaagaattaatcaagaatctaacagaatttagacaatttttccagaatataaccacaaacaattatatggggcagtag
>MAE_44410|4.014394792157606
atgaagtttggttctgtggacaaaattcgtactgtttccgatagtaagcgtgatttttatactcgccacacccgccccatcaattcggtgtatcggcgcgtggttgaggaattattagtcgagatgcacctgctctctgttaatgtagatttccattatgatccaatttatgcccttggtgtggttacttctttcgagaagttcatggaaggctatcgtccgggggaggataaaccgaatatttttaatgctttgtgccaagcggttaacggtaatcccgaagtctatcgtcgtgatgccgaaaatatgatcgctattgccaaagaaactaatattgattccttgctttcgcaactgcaaaaccctgctctaggtgctaacaatcagttgtctgatagtctagtttcgttgatcaacgcgcctaagtttaagtatagccgcctttttgccatcggtctttatactattttagccgaagcacaaccggacataatcaaggaaaaagaaaaacgcgaacaaattttgcaaaagttctcagaaattctccgtctctccagcgagaaactgcaaaaagacctcgatgtttatcgcggtaatcttgataaaatggatcagctgctcaaggtgatcgaagatgccctagaagcagaaaagaaaaaacgtcaacaaaaagaacaggaaaaacaaaccaccctgcaataa
>MAE_59170|4.014263410548685
atgaccacggaggtggccaagattaaaggttctgaaaccgttgccaaagcagtacaattgatgagagaaaagaacattagaactctcattgttgatcgccgtcacgatgaagatgcttacggaattatcaccgaaaccgatattgtctataaagtcgtcgctttcggtcaagatccgcaaaaagtgcgcgtctatgaagtgatgagcaaaccctgcatcgtgattaatcccgacctcggggttgaatatgtggcccgcttatttgctaatactggtattcgtttcgcaccggtaattaaaggtgatttgctcggtgttatatctgttagtgacatcctccataaaggtaacgccgtcgaaaagccccgcagtcttgatttagaagcggagattatcaaagctagagatattgcccgggcagtatgtgctgaaaaagggggaaattctcccgattgtgccgcagcttgggatgttgttgaggaattacaggcagaattggcacaccaacgcgctaaaaaaccggaaaaaacctattttgaggaatactgtcaagaaaatcccgatgcttttgaagctcgtatttatgacacctaa
>MAE_50440|4.014255473474287
atgtttggattaggttggccagaaatagtaattattgctgtcgttgttctcctgatatttggaccgaaaaaaatacccgaatttggggcagctttggggaaaactttacggggatttaaagaagaaatcaatcaagatgatcaagaaattgaagacagtgacgagaagatgagatag
>MAE_26790|4.01409264275477
atgtctcattttagcactctccggaccaaaatcaccgatgccgaaatcctcaaagcttctctccgcgacctcggtattagcgtaaaaaccgaagctgatgttcgtggttacaacggtcaacgggttcgctccgacatcgttgctgttctcgatggcgaatatgatctcggttggtcccgcaacaccgacggcagtttcgatttaatcgctgacctctggggtgtagccaaaaaacacaatcaaaccgaattgatcaactcgatcaaccaaaaatacgctgtgaacaaaaccctatccgaagtgaaacagcgcggtctgcaaaacgctaacgttaagctagtcgttcaaagctaa
>MAE_18120|4.013881836684717
atgactcctcatctttctcttagccagattatagaatctatcgatcaactttctttagaagaacaaaaccaattatttgaaaaattagcgcagaaaaaacaacaacaagagcatccactgctcaatataccagttacactaacctataatcccctcttagatgaagtcatagagagtatagaaacctatcgtcaaaaagttgaccaagaagacagtcaacaagttgaaacaccgtga
>MAE_21060|4.0136595942013065
atgccgaagaaaaaatatattgtagagctaacagactccgaaagaactgaactcgagcagctaaccaagaaaggaaaaatagcagcttacaaaatgaaccatgccagaatactacttttagcagacgtcaatcaacaggaaggtggttggactgactcgaaaattagtgaagccttaaatgttgctcaagccaccattgagagagtacgacaaagatttgtcgagtcaggaattgaatcatcattaactcgaaaaaagcaagaacatcgccgtgccaaaattatcgatggggaaaaggaagcatatctggttcttcggtttgtgttatgcaatggacgggagttataa
>MAE_55500|4.0136595942013065
atgccgaagaaaaaatatattgtagagctaacagactccgaaagaactgaactcgagcagctaaccaagaaaggaaaaatagcagcttacaaaatgaaccatgccagaatactacttttagcagacgtcaatcaacaggaaggtggttggactgactcgaaaattagtgaagccttaaatgttgctcaagccaccattgagagagtacgacaaagatttgtcgagtcaggaattgaatcatcattaactcgaaaaaagcaagaacatcgccgtgccaaaattatcgatggggaaaaggaagcatatctggttcttcggtttgtgttatgcaatggacgggagttataa
>MAE_47180|4.012990382664489
atgttattgtctggcgccaccggtagcgaacaatttttagggagtgaagcgatcgccacttacgccacagctaaggccgtgatcctgccgattccctacgaggccaccaccacctatcgcaagggttgtgaaactggaccggcggcggtgattaccgcttcccaacaattggaagcctatgacgaggaacttaagagggaaacctgtttagaagtgggcatctatacccatgatgcgatcgccgatacccgtcagcaaccgcaattgtccgccgaggagatgttagccgtcaccacagctacagtttcgcgtttaattgccgatgataaatttgtcgtcgccgtcgggggtgaacaggctatcaccacgggagtagtataa
>MAE_43040|4.012881170519098
atgaaaattgacgaattactcaaaaacaaacgagaaaaaattattgctattgcggctaaacacggcgcaaataacgtgcgaatctttggttctgtcgcacggggagaagctgacgaaaaaagcgatattgatttattaattgattattgtagcgaacgtcggagtccctggtttcccttgccgttaattcgagaacttgaagccttgttaggctgtaaagttgatattgttaccgaacagggacttaaagatagaatcagagagcgggtactaaaagaagcaataccactatga
>MAE_08400|4.011922182251735
atggaagtgcaatttcgcgaatttaatccttttgatgtctggttttggctggaattttcgacggttccctcgaatatggaacagcaatatgtagaagaagtttttgcctcttggttttatttgggtaaattaggggctttcaatgccgaaaacctacaggtacaggaggtgggagtcgatattagttatatggaatacgatccagatatggccgaaaatgcctttatgtcaccgatgcacaatatgaccgattttgaatacttaggtacttggggacgttgttggtttgatctcggtactagcgatcttattgctttagatattttaatcaatgccttgacccaattaagtaaggattttgtcgatattaaacgtttaattatcggtggagaaaatcaagattggacggttagcgatcgcagcaattatctctttagcgaataa
>MAE_59720|4.0113265495562205
atgtctaacatcaaagttaatgaacttccaacgtctgacatcaaagtcaatgaattaaatggtgataatccagcaaaagtagatgaacaagaatctgcaaacattaagggaggcaaaactacaacatcactatcactttatctcctcaagtag
>MAE_39810|4.011304720348449
atgtctaacgaaaccgttacctattccctagaagctgttttgactaggattgaggggaaaattgacaatctccaaaaagatgttaaccaaaaatttgaaagtctccaaaaagatgttgaccaaaaatttgacactttccaaaaagatgttaaccaaaaatttgacaaaatcgacgaacggttaaataagctagaggtaggacaggcaaagttaaccgaaaaggttgagggaatcgataatcgcctaaaatcagtggaaggaacccaaaaaaatcaggtctggacattaattattcttttggcaagtgcgatcgctacagccggttggaaagtatttttttcaggtaatccctag
>MAE_41720|4.01124927034903
atggcacacctgaaaacaaaagcgactactgggaagctgccacaacgggaacagtggaagtggaagttaatcaggggattatatgaaaaggagttcgagagagaacagataattaaactgtttgaaatcatcgacaatatgatgactttatcccctaaattacagtcaagcttagagagtaaaatcaaacaatttgaggaggaaagaaccatgcctttaatgagtaatatggagttacgagggatagaacgcggtaaggaaattggtaaggaaattggggagttacgaggaatagaacgcggtaaagaaataggcaaggaaattggtaaggaaattggagcgttagaaaatgctcgtaactatgttaaaacggtgctgaaaacgcgattgggtgatattccaatagaaattgagcaagctgtggataaaatttctgtattatcgattttagacgagttactgaaatcggcattaaccgttaattcttttgatgagttgcatcaacttttagaacaatag
>MAE_08250|4.010383061585344
atggataagcaagaaaacaaactcggcttcaccgctttcgctgaaaactggaatggtcgtttagccatgctcggtttcgttattggcgtagctacggaatacttaacccacaaaggtatccttgctcaattaggcttaatgtaa
>MAE_12710|4.008962863173184
atgaaattaaaggcacaactgcatattttaagtcgagacgccgtcaattacggactggcccccgtagtcatggaagaagcggttaatcccgtccttgcggccatggccagacagttaaaacatttacaatactatgtggtgcagaatagccagggtgattggttactaaccaccttagcccatcggcggcagccgcaacaggagaaaagggtaatctatgcctttgctacggaaaaaatggccatatctgctcaaaatacccccaattcacccctatcaacgctcctgattcccgtaacccatcttttattccaattatttgccctagaaaaagtagatagtattatttttctggaaaatgcacacaccgctcaaacgggaaaagaaatcacccggacccaattaaaggccaatattgaaaaacaactgcaaaaactagcgacaattcctgccaatcttgcttaa
>MAE_31510|4.007406433793599
atgagtattaccatccagcaagtttctaaacgtttcggcaattttcaggctttagataatatcagtttaaccattcctgaaggtaaattagtcgccctcctcggaccatcgggatcgggaaaatccaccttattacgttcaattgccggattagaaactcccgacagtggcgcgattatcattaacggacaagataccacccatgtggatcctagacggagaaatatcggctttgtttttcaacattatgccctatttaaacatttaactgtccgtcaaaatattgcttttggtctagaaattcgccagcaaaaatccccagtaattaagaaaaaagttgaggaattattagaattaattcaattacaaggattaggcgatcgctatcccgcccaattatcgggaggacaacggcagcgagtagctttagcccgcgctttagctattcaaccgaatgtattattattagatgaaccctttggagctttagatgcaaaagtcagaaaagaattaagggtatggctgagaaatttacataaagaagttcacgttaccagtgtttttgttacccacgatcaagaggaagcaatggaagtagccgatacgattgtcgtgatgaatcatggtaaaattgaacaggtgggttctcccgccgaaatttacgatcatccagccacagcttttgtgatgcaatttattggggaagtgaatatcttacccagtttagcaggattaggaaatggacatcatcagggtcataattccaccgtttttatccgtccccacgacctggaaattatgcccgaacaagatggtttgaatagttgggcagtggtaaaaagagttattcatttaggctgggaaatacaagtagaattaatgttagccgatggggaaatggtggtggcttatctcaatcgtgaggaatacaagcaattacagttacaaccagaacaaacggtacatttaaaaccgagaaaagcgactttactcactgattttgacaataaaagtgagaaagttatcgattactcaatttaa
>MAE_30510|4.006635213606168
atgactcgcaatatttttaacgataatatctccccgcgcaacgaaggcaatcctaaacgctccaaatcttctgcaatgaaaaaactttttgcctattcctctttactggttttgggtgccgggttaggcatcggtgccacctacgcctacagtcaaaatcctctagaattagcccaaaatattgcccccgctgccactaatcctcgcccctccacaccggccgcagccgctccctcaaccctagttatgcccaccaattttgtcgcttctgtggtgcaagaagtggggccggcggtggtgagaattaatgcttctagggaagtcaatggaggcggtgatttttcggaatttgctaacgatcctgttttccgtcgcttcttcggttctcaaatacccgagcgaggagaaaaacaagttcaaagaggtacgggttcggggtttattatcagtaatgacggtaaaattatcaccaatgctcacgttgtcgagggagcagataaggtgactgtcaccctcaaagatggtcgcactattgatggtaaagttttaggtagtgatcctttaactgatgtggcagtggtacaggtggaagcgagcaatttacccagggttaaattaggtaattctgatagtttacaggtgggagaatgggcgatcgctatcggcaatcctttgggattagataacactgtcaccacggggattattagtgccaaggaacgcaatggctcccaaattggtgctagtgataaacgggtggatttcctgcaaaccgatgcggcaattaaccccggaaattccggcggacctttgttaaatgatcgcggagaagtcatcggagttaacactgctatcattcagaatgcccagggtttaggttttgctattccgattaagactgcccaaagaatcgccgaacaattaatcgctacgggtaaggtggaacatccctatctcggtgttcaaatggtacagttaaccccggaggtaaaagaacaattagccgatagtcctatggctgataattggactatccccgatgattctggtgtcttgttagtgcgggtgatgagagattctcctgccgcagcagcgggattgcgatcgggtgatgtgttaagatctgtaggtggtaagaatgtcaccgatcccgatgcggttcaggaaattgttgctaatactcaaatcggcgataatttacccgtagaaattagccgggaaggacaaaaaattaatctgaatattcaagtgggtagcttgaatactgctaacaaatcctag
>MAE_49390|4.006404053786107
atggaagaaaaacgatatcctgcggaaaaattagcagagattcaaaaattattagatacagccactttattggtcggtttggcccctgaaaccctcgatcaagttacttctcatgctgtcacccgcactcatcctgctaatcgggcgattttattagaaaatgattgggggggttcggtttactttattctggatggttgggtgaaaattcgtacttacaatatggatggcaaagaagtcaccttaaatatcctcggtaaaggggaaatagtcggagaaatggccgctttagaagaatctccccgctccactgatgctatcaccttaaccacggccacaattagcagtattcccgctcaagattttgttaatctgctccaatcggaacctttagcgggaattcgtctttctcagttaatggccaagcgtttgcgtcaacttaaccggcgtttacgtttacgggaggccgatagtctctccagagtcgccgatactttactctttttagccgaaggtcaaggagaaaaaagctgccagggtacagtaattcccaatttacctcaccgggaattgagtagtattagtggcctggcccgggaaaccgtgacccgatccttgaccaaattgcacaaaaaaggactgattcaaagacagcaggaatccctctttattcccgatctggtcgctttagaaaaagtgatcacctaa
>MAE_50250|4.005525090739563
atggtagcaacaccagttcaacagaaatacgacatcaaagatattagtttagcccccatcggcaaacagcgcatcgaatgggccggtcgggaaatgccagttttgcgtcaattagccgaacgttacgccatcgaaaaaccctttgccggactgcgtttagtcgcttgctgtcacgttaccaccgagaccgctaatttagccatcgcactaaaagctggtggcgctgatgcgttactaattgccagcaatcccctttccacccaagatgatgtggccgcttgtttagtcgctgattacggcatccccgtttatgcaatcaaaggggaagataacgacacctatcaccgtcacgttcaaatcgccctcgatcacaaaccccagattatcatcgatgatggttgtgatgtagtggccaccctagttaaagaaagaagtcaccaattacccgacattatcggtactaccgaagaaactaccaccggcatcgtccgtttgcaagccatgctcaaagctggggtgttatccttcccggcaatgaacgttaacgacgcagaaaccaagcatttctttgataatcgctacggtacaggtcaatctacccttgatggtatcattcgcgccaccaatatcctcctcgccggtaaaaccgtggttgtcgctggttatggttggtgtggtaaaggtgtcgctatgcgggccaaaggtttaggctctaatgtaattgtcaccgaaattaacgccgtgcgtgccattgaagcggcgatggacggtttccgggttatgcccatggatgaagccgctaaagaaggcgatatcttcatcaccgttaccggtaacaagcacgttatccgggccgaacattttgacctgatgaaagatggggcgattgtttccaactccggtcactttgatattgaaatcgacctgcaagctttaggcgcaaaagccgataatgtcaaggaagttcgcaactttacccaacaatatagactaaaaagcggtaaatccgtcgttgttatcggggaaggtcgcctagttaacctggcagccgccgaaggtcatcctagcgccgttatggatatgagtttcgctaaccaagcgatcggtgtagaatacttggttaaaaataaaggtaaattagcccccggcatctactcaattccctacgaattagaccaagaaatcgcccgcttgaaactgcaagccatgggtattgaaatcgatactctcaccgaagcccaattagaatatatcaactcctggacttccggaacctaa
>MAE_02500|4.004347073665807
atgacagcaatcgatccggtcattatcatgaaacaggaggtcggtaaggccgccgctaatctagttcaatctaattcggtcgtgggattgggaactggttcaacgacggcctacgcgatcgagtatctgggcgctagactgcaaagcggggaaatcagcaatattgtcggggttcctacttcttttcaagcgcaagttttggctaggaagtacggaattcccctcactaccctcgatgtcatcgcaaagatggatatcgctatcgatggggccgatgaggtggatccccagaaaaacctgattaaaggcggcggtgctgcccatactcaggagaaaattgtcgatagtctcgccgatatttttgtcgtggtagtggatggcaataagctggtggacaagttgggatcgacttttcttttgccggtggaagtgttacccatggccatgactccggtgatgcgaaaattggaggcactcggtggtaaaccttctctccgcatgggagtgaaaaaagctggccccgtggtgacagatcaaggcaatttagttatcgatgttaaatttgatagtatcgatgatccagctgatttggaaagaactattaataatatgccgggggttttagaaaatggtttatttgtcggggttgctgatctgattctcgtcggtgaaattattgacggtaagccggtagtgcgcgagattaggtag
>MAE_14150|4.003932613593854
gtggatggtagtaattacaaaggcagaacgctcgcaatgtttgataatatttgtaaatttattgccgaaaacttctccgatgatctagccacttggttattgggtactcccctctccttaaccgtcctcgacaaacaggtgcaaatcaatctcgctgccgccaccagtattctcgccaggttagcattaaatcgagagacgattaaaaacatccttcggagtgagattatgagagaatccgtcatctatcaagatattttagaggaaggagcattaaccgctaaattaaactctattccccgtttattggctttagggtga
>MAE_18380|4.00371838450485
atgctcagcaaaaacagaacccatttactaacagccttatccctagcgactttaacagcgactttaaccgcttgtgggggcggtgatacggcgggaaccagtggagagggaagcaataggatcgcccaagttcctctgcaaggagaggtcgccctcaatggtgcgggcgcttcttttcctgcacccctatatcaaaactggtttgtcaccatcaatcaactattttctaaactactaattaactatcaatctaccggtagcggggcgggagtcgaacaatttattcaaggtacgatcgattttggcgcttccgatgtggccatgagtgacgaggatatggccagagttagccgcggggttttactgctaccgatgacggcgggaagcatcgttatggcttataatttgcccggagtagaagggctgaaactaagcagggaagcctatgtaggcatctttttaggcacgattacccgttggaacgatgccaaaatcgccgccgataaccccgatttaaaactacccaatgaagaaattaccgtagttcaccgggcagacggtagcgggacgacgggagtttttactaagtttttaagcgccgttagtcccgaatggaaaaaaagtatcggtgaaggaaaagccgtacaatggccgaccaaaaaaggtaaatttctcggcggtagaggaaatgaaggtgtaactgccctaattcaacaaaatcaaggctcgattggctatatcgagtacggtttcgctaaaaataataagctgcccatggccactttacaaaaccaagccggtcaatttgttatccccaatgaaactaacgccgctgccaccttagccacggtggaattacccgaaaatctgcgggcttttatcgttgatcccccgggggaaaattcctaccccattgtcacctatagttggatgttggtttataaaaaatacaacgatccccaaaaagctttagctatggaggcgatgatcgaatttggactcaatcagggacaggaacagtccgccgcccttggttatattcccctaccgaaaaacgtccgggaacgagtagccgccgctgccgatgtcatctatcccgattacacaatcaatgtggattag
>MAE_36040|4.0031932524066045
atgaactctgttattcgtcaacagcgagcgctgatcaccggagccagtagcggcatcggcaaagaaaccgccctcgctttcgccaaggcgggaattaatctggttttaatcggtcgcgatcagcaaagattggcaaccgtggcgggaatggcggcagatttaggcgtatcagcccaagcttaccccttagatttggcagatatcccggaagtagctcctagtatcgctaaaatcgcccaagaatccggaccgatcgatatcctgatcaataatgctggcatgggttacaccaactccttggccgacacacctttgtcagactggcagcgggtgatcgatctcaatttaaccagtgtttatcagtgtgtgcaaggaattttacctgccatgcgtcaacaggggggaggcacgatcgttaacgtttcctcgatcgccgccgataatttcttccctgattggggggcctatagtgtcagcaaagcgggattagtggcattttctcgcattttagcgatcgaggagcgggctaacgccattcgcatcacgattatcatccccggggctgtcaatactcccatctgggacagcgatagcgtcaaagcagatttcgatcgctcggccatgttaaccccggatatcatcgctcaggccattctgcaagcggtgttactgcccaaacaggccgtagtggaaacgatgaccattatgcccagtgcgggggcattataa
>MAE_42310|4.00318011400703
atgaatattggtaaacaactcgaacaatacaccctcaaaaatccccaagaggttttattagtgactattgctgtggatggggaggaggaagaaatctctatttttaaaggtttttctagttcccttacccgcagcaccccctacgatcccgatattccgatcattcctgaaactgctagagttattaagatagatcgtcttgctagtccttatcatccccttaatcctcgctatatccaagaaaatcttaccttagaggaaatgcaatctttactgattaattga
>MAE_45220|4.002968780113587
atgcaactttcgccccaagaaaaagataaattactcattttcacggcggcactgctcgccgaaagacgcaaaaatcgcggtatcaagttaaattatcccgaagcgatcgcctatattagcgccgccatcctcgagggtgctagggaaggtcgtagcgtggctgaattgatgagttacggcactactttattaactcgcgaggaggtaatggaaggtatcccggaaatgattacggaagtgcagatcgaggcgacttttcccgatggcactaaattagttaccgttcacaatcccattcactaa
>MAE_17020|4.002848251824703
atgactcgactaactccgatccaaattgacgaaaacaccctaatttatatagagtccaccgatgacctggaaattccgaccgagacattaagaacggagggaagagttgctaaagggggaatttctataccagataaacagcaaattttgcagaattttcagacaattgaagatacaattcgtacttacactacttacactttaaacgcttttcgcaatttagccattgccaacattgaggaagtcacttga
>MAE_57250|4.001888596331427
atggtcgtcagtcgtgataaggctcccacggcacaggaaacgtttatgcaaatggcacaggcggccggtttacgcggtcgcttgttggttacattgggtttactgattctgctccgttttgggatgtttgtaccgatacccggtttggatcgggcaagattagcagaaattattcaaggtaacgccgctttgggaatccttgacctgtttaccgggggaggattatcgactttggggatttttgccctcggcattcttccctatatcaacgcctcaattatcgtgcaactgctcaccgctgcccttccttctttggaagatttacagaaaaatgaaggagaagcaggacggcgaaaaattgcccaaattacccgttatattgcctttggttgggcaattattcaaagtatcggcattactctcggtttattggtggctaacggcgttgtggctggaactttaccctcgatcgccgctacggttctcgctttagtggcgggttctatgttcgtgatgtggatttcggaactgatcacagaacgcggtctgggaaatggagcatctttgctgatttttgtcaacattgtcgctgttttaccgaaaaccctcggtgatacgattacttttgcccaacagggtggccgacaagcgatcgctcaagtggtgattctcttgctggttttcttggtgatgattatcggcattgtttttgttcaggagggaacccgtcggattccgattgtttctgcccgtcgtcaggtgggtcgtcgtctctatcgggaaagaaccagttatctacccctacgactcaatcaagggggcgttatgccgattattttcgcctcggcagtgttggtgttacctttccaattggtgcaagctttacccacggataacccggtcggtcaggttttagttcagttggttaatgctctgcgtcccgatagttggggttatgtggctttttatagcttactaattctcggttttagtttcttctacgcttccctgatcgttaaccccaaggatatgtcccaaaacctgaaaaaaatgggggccagtattccggggattcgaccaggaaccgctactactaattatctggaaggggtgctgaatcgtctcacccttttgggcgctctctttttaagtttggtggctactgtgccgactgtagtagaaagcgccaccggtgtcaccacttttcgcggtttgggggcaacttccctgttaattctggtgggggtggcgatcgatactgcgaaacaaattcaaacctatgtcatgtctcaacgctatgaggacatgattaaaaagtag
>MAE_36160|4.000932918824472
atgagtctagaatctactgctaacgaggcgatcgctcataatttagagcaattcctgctagttttgaccatttccttgagtgtcgccactttatcgagaaccgttgccttcctccgcaaaattccctacaccctgctgttagttattgtcggtatgggtttagcttttttagatttgcgtctagttaatctttccccggaattaattctggaaatttttctgcctcccctcctttttgaagccgcttggaatattccttgggctaaattaaaggaatattgggttactatcgtcctttttgccgttatcggggtgattatctccgttttgggagtcgcctatcccctacatatttttgccaatttacccctatcgatcgcttttctcttgggtgctgccctagctgccaccgatcccgtctctgtaattgccctatttaaagaattgggggccagtaaaaaactgacgatcctgatggaaggggaaagtctctttaatgatggggtcgctgtggtcgctttcgtcctcttggtggggattcccttgggagtcgataccttttccgtccccgtgacgatcgctcgtttctgcacctttgtggggattggcatcggtgtgggttgcgtgatcggtttcggcatttcctaccttacccaacgcttcgatctgccttttgtggaacagtctctcaccctagtttctgcctatggaacctatctcgtcacggaaaaattaggcggatccggtgtgattggggtggtaattgtcgggattattctcggtaatctcggttcgcgcattggtatgagtccccgcacgcgcctagtagttagcgaattttgggaatttatcgccttttttgtcaattccatcatctttttactgatcggtgatcaaactcgttttgagagtctcggcagtcacttaaccgggattttaatagcgatcgccgctatggtggtttcccgtctgttctcaatttttggactagggggaattagtaacctaattacgggtaataggatcagtttcaaggaaagaacggtgttatggtggggaggattgcgcggttcggtttcgatcgccctagcgttaagtgttcccacgtctatcccctaccgtcaagaaattattgacgtggtttttggggtggttttatttactttattggtgcaaggattatctatacaatggctgttaaatgccctcaatcttatcggtgatcaaccgattcggagcgaatattcggccttaattgctcgtcagattgccttaactagggtgtctaattatctgcaacaaccagaacgttttcccgatatcgatcccgaattttatcgcgacaaaaaaactctggtggaaggacaattaaagtccttgcgggatcagttgcaaaaattactacaggaacatccacaattaaaagatgtggtggccgaacaatttcaagatactttacttgatatcgaagctaatacctacgcagaattaattcgagccggtcgtttaaatgaaaatctcgttccccttttagtggaggtagaagaagaaaaagagatggtttaa
>MAE_13720|3.999265575713321
atgactatttggcaagcggatttttataaatcttcatcttcttcccctcttggcacagtctggcaattgttaatttccgatcctctcggtcatcttatctatgaaaattcctgtccccaatcccaagctaatagcgactggttaacccaacagttacagcaagcttgtcaagtctcccccccagaaattatccaagtttttcgcccccaatgcgccaatttatttctcctcgctggtcagaatttacagatcaaaatcgagttaacccgtcacgttaacgccctgaaaaaacagctagaattgcggcaaatccccataaatatcgactatcctccaccacaacccgtacccgaccaatttttaggtcaagagtggcgttttgctcgttttcccgccgttgatttagttaacttttttggcgatcgccgaataccgattctttccctaccagaggccttttctcctttaaaactaggtttagcctccactttaatgatccccagtgtggttattaccggtggtaaaaaatctctggcgatcgctcgttggttagaggaaattaacccagtatttatcgatcatattcccacagaaacggggcgatcgggcggtttagtcttggaatcgggtctaaatgagcgttggattttcctgacctacgaagatgaagaagtggcccgggcagccaatgcttatcaagcaaccaaagaggaaggccaaggtttacactttctcctcatacaaccggatgattctggtcgcacttttaccggcttttggctactgaagcaagtttaa
>MAE_13440|3.998800608969073
atggcttattctcgcattaaaaaactagcaaattatctacgtccccattggcaaatagtaactgggggggtagttgctctgcttattgttaatcttttgggtgtttatataccgcttttaatccgggatagcatcgatgatttgagtaaatcctttgactttcaaaaaatcatttattatctgattttaattgtcgctttagcctcgattatgtggtttatccgcatgatttccagagtattgttattcgggatcggtcgtcaagtagagttcgagcttaaacaaaaaatctttcagcatttattaacccttgaacctgcctatttttctcggcaaacttcaggagatttaatcaaccgggccactagcgatgtggataatatccgtcgtctggtgggttttgctttgctcagtttggctaatactttttttgcctatgggttaactttgcctgtaatgttagcgattcatattcccctttcaatcgccgctatttctgtctatcctttgatgttaattgctgtgcagttatttagtggtcgtctgcagcggcaacagaaaaaagtacaagaaaaactctcgcatctgagcgatttaattcaagaggatatgagtggtattactctgattaaaatttatgcccaagaaggtaacgagcgcctagcatttaagcaaagaaatcgcaaattactacaggctaatttagatttagtccagactcgtaattttctttttcccctgattgaagctttggcctatgtcagtttattggcgttgcttgctctcggtactagacaaattatagcgggtaatatcaccattggggactttattgctctgttaattttggcagaaagattagtttttcccactgctttattaggtttcactattactgcctaccaacagggagaagtgagtatagatcgcctggaaactatcctattagccgaggctaaaattaaagacaatgccgattgtattcacttaaaaaatattcaaggaaaaattaccgccaaagccttgacttttttctatcctgatgctaaggaacccgccttaaaatctctttcttttaccattaatccgggggaaacggtagccgtcgtcggtgcgatcagatcgggaaaatctacccttgctaacgctattccccgtcttttgaatattgctgagggacagttatttattgatgatcaagatgtcactcaaattgccctggaagagctgcgaaaagcgatcgcttatgttccccaagaaagttttttatttagtaccaccattgaagataatatccgttatggcgatccgctgctgaatttttcggcagtggaatcggcggccaaacaagcgagaattcaggaggaaatcgagaatttcccgcaaaaatacggaactttagtgggagaacgtgggattactctttccggtggtcaacgtcaacgggcctctttagcgcgcgctttagccatccaagcaccgattttaatccttgatgatgccctatctagcgtcgataatcaaacggctacagctattttggaaaatatcagccaagaaagccaaaaaaccgtgatttttatctcccatcaattatcggccgctgccactgctgatcgcatttttgtcatggatcgcggagaaattgtccagataggaacccacgaggagttaatcgcagtccccggagtctatcaaaatctctggcaacagcagcagttagagtctaaggttttacattag
>MAE_14720|3.9987963262515893
atggctacaattcagacttatccttgggatgcagcagatcatttgaaaacaaaagaaaatatcgccgcttatctggaagctgccctcgaagagggcgatcctagcttagtagtggcagcattaggcgatattgctcgtgagacgggtttgggacgggagagtctctataaatctttgtcgaatcagggtaatccagagtttgctacagttcttaaggttttgccagcacttgggttacgcctgcaagttgtacccattacctaa
>MAE_17010|3.99863764153132
atggctcgctacgccctcgtcatcggcattaacgattacgataaccccaatttcctgccacctttgagcaaacccgccaaagatgcggaagctgttgctaaattcttggagaataccgggacatttgccaatgtagaacgcctacccaatcgctggattgccgcagaaaaacgctacgaagtcgttccaggaaaggtgacgggggatgaagtcttgcaagccttaaagcaaatcttggtggtgattcggtag
>MAE_31350|3.997995265963318
atgtttaagaaattcccccctcacaccccgctcattcttggactaggttctggggttgcgctttttactctcaccagtctctttctctttcacccgaaaattctcgcttggctcgatcgcaatagtgcgtcgcttcctagccaagatcctaaccaaccctctgccgtggttgatagcgcttctttaccacaaaccgagcgagatgtcaagttaaaagatgttgccgatgccaacgcgccctctttagatcgtagtcgcgcccgctatctcctggccatggatttattgagaaaatatgaagggggtccggctttaaaacaattagaaggcttagaaaaacaatatcctgtcctcgctccccagattctcctcaaacagggacgcgcccacgaattaagcaacgatagtgaaaaagcgcaagaaatttggcaaaaattactggaaacctatccccaatcgcccgtagtggccgaagcttactactctttgggcaaatacgaccccagttatcatgaaaaattgctcaaggaatacccccgacacccgcgtactttggctttaattcgccaacgtcttcaagaaaatcccgatcaatttcccttatggttgcagttagccaaggctaatccttttgatcctaccctcaatcaggcccgcgatcgtttggtgaaagactacgccgagcagttaactccggcggattgggcaatgattggggcaggttattggcagtcgggattgtacgaaaaagcctataaagcctacgctaaagccactcctagccccgaacaagcctatcgttacgcccgcgggctacaaattgccaaaaaactgccagaagctcgcagcgcttaccaaaaattaattaaaacctatccccaggcctcagaaaccggtttgggattactgcgactcgcccaaatttctcctaaccgcgatgccatagcatatctcgatcgcattgtcaagcaatttcccgatcgcgccccggaagctttggaagcgaaagccaaattactcaactcaactaatgcccaggccgctagtcaaacatggcaaactttattaaataaatacccaaaatccgacgaagccgccgattatcgctggttaatggcccaaagagccgctaaatccggtgattacgccaaggcgtggcagtgggcgcagccaattgcggttaataattccgatagtcaaactgccccgaaagcagccttttgggtgggaaaatgggcgcaaaaactcggcaaaaaccaagaagcaaaacaagcttttacctacactatttctcgtcatccccattcctattatgcttggcgctcggcggttttattaggttgggacgtgggggattttaccactgtccgctcctataatcctaccaccgtcaaacccgccactcgtaacgatccccccgctggttcggaagctttcaaggaattatatcgaattggtgaagatacggacgcttggaatctctggcaagcagaaattgtcgatccttggaatttaaccgttgacgaacaatttaacctcggtgtctataaactctctcgcaatcaaaatttagaaggaattaacctgatttggcgcttgcgagaaagagataccccggaggaaaagaaagcctggaaactcctgcgacaaaatgataaatactggcacgctttattccctttcccctactacgataccatcctgcaatggtcaaaagatagacaattaaatcccctgctagtgacggctttaatccggcaagaatcccgctttgaaaaagaaattcgttctcctgtgggggcagtgggattaatgcaaattatgcccgatacgggtaaatatatcgcgggtaatactggcaataaaagttattctttaactaatcccgaagataacattatgatggggacatggtatctcgattatacccacggtaaattcgctggaaattcactttttgctgtggctagttataacgccggacctggggcagtttccaaatggagacagcgttttgattttagcgatcccgatgaatttgttgagaatattccctttagagaaactaagggttatatagaatcggtgtttggtaattattggaattatctccagatttataaccccgaaattcaagagcaaatgaacagaattgctaacccttcctag
>MAE_10280|3.997398892562985
atgattaattatttacggggacaagcgatcgaggtgatcaaaacccctaataaccgactgatcttgattttagacgtaaaccagatcggttacgaaatccaaattccctcgcgattagccctagacatcggcaacaataacaatgatagttgtcagatttttactcacctactccttcgcgaggagcagcctttattgtacggtttcggcaccgccccagagcgagagctgtttcgtcaactgctttccgtcaatggagttggagcgcaattagccctagctttaatcgataccttggggattgaggaacttgtggtggcgatagtgacaggaaataccaaaattttgagcaaaacccccggagtcggcttaaaaacagcagagagaatcgctttagagttaaaaactaaattggcagcatggcgacagctaagagaagcgacgacgacaatcacggcaatactaccggcagcggcaatccttgaagatgtgcagatgacccttttagctttaggatacagccaggaggagatcgatcgagctatggcagtcctcagtcaagatgctttatttagtaaaaatactcagccggaagactggattaaaggggcaattaattggctaggttaa
>MAE_57830|3.9973520262761046
atgatttactttgttgaagtgcaatttcaggataaaagtgatttttattggcgatttttaacagaaattgtcatctatctcaatcagtataaacccgttcaggattggatagctgtagctttatttgcctccagggatctggataataactttccctatcaactgcggggatttgagataacgggacagatcagacctatttatttagatgaattaatcgatagtccggctccgtctctgggtttaggaattattcagttaattgtcgctacaccccaattagcacagcaacgaggaaaaccacttttagaaaaagcgatcgctgaaattgatgatctagttttccagcaaaaagttgtagaattaattgaaagaaccttagcctataaatttactaatcttagtcgtgcggagttagaagctatgttcggattagatgatctcagacagactcgactttatcaagaagctaaacaagaaggtcgtgaagaaggtcgtgaagaaggtcgtgaagaagctaaaactgaagcgatcgctggtttactagctttaggtttaagtatagaacagattgccactgctttgcaattagaacttaccaaagtacaagagacagcggccaaattatcccccccaaattag
>MAE_60690|3.996020673068185
atgaatattcgcagaaatagccaattttttctgattggcctagtatgttccctaattatcgccgtttttctttctccctttgccagtcccgatcccgacggactcgatcgagtggcggaagacttgcaatttagcaaaaaagaagaccctaacgccctaggtagtcaattacctttcgcccgaatttttgatggttatgccctcaaaggtgttcccgaaggtgtcgccactcccctcgccggttttctgggaactcttgccactttcggcatcgcttggggtatcggtaaattagtgattgcaaaatcccaaaatcaggagtaa
>MAE_12000|3.995677010482686
atgttacagttaattgtagcaccaaccgccagagcgatcgagcaaggaaaacaattaattccacggattagagaagaattccctaatctcaaacaacagccagaacttttagaattgatagagacaattttggtttataagttaccccaagtcagtagaaagtag
>MAE_49480|3.995517449617036
atgactcaacccctcactcctccagttatcgattgggaagaaccacccattccccctgaagacttgatttttgatgatggagaacctttggaaacgcaccgtcaccgcaaggccatgaatgtgttaatcgattctatcgaacaagcctatcaggatcgagaggacttttttgttggcggtaatatgtttatttactttagccgtgagcgggtttttaataaagattttcgtggcccggattttttcgttgtcctcgatatcgatggtagttataaacgacaaggatgggtggtttggaacgaaaacggacgttatcccgatgtgatcgtagaattaatgtcagaaagcaccgcaaaaatcgatttaattaccaaaaaaaaactctatgagcggacttttcgctgttcccaatacttcgtttataatccctttgatgccacttccctgcaaggttgggctttagaccaaaatcaatgctatcaagaaattattcccgatcaccgcggttggttatggtgtcaacgtttgggattatggttaggagtctggatgggcagcatccaacgagaagaagccccttggctgcgtttttatgacctagacggcaatttaatcctcctacctgcggaattagccgaaatagaacgtcagaacgctgaaattgaacgtcaacgcgcccaggcagcctctcaacaggccgaaagcgaacgtcaacgggcggaacgtttagcggcgcaattacggcaattaggcataaatcccgatgaaaccccgtaa
>MAE_01820|3.9953122859072505
atgttagatttaacgggaaaaaacgccttagtgacggggattgccaataatcgctcgatcgcttggggaattgcccaacaactccatcaagctggtgcgaatatcggtgtcacctatctccccgacgaaaagggccgttttgagaaaaaagtgcgagaattggccgatgaacttaatcccgctttttatgtcccctgcgatgtccaaaatgaccaacaggtagaagatactttcgctacagtggcggaaaaatggggcaaactggatattttgattcactgtctcgcttttgccgataaagagggtttaacgggcgattttaccgccatccctcgggaagctttcactaaatccctagatattagcactttttccctaacccgtctagctcgatcggctaaacccttgatgacggcagggggaagtattattactcttacctatctcggcggtgtcaaggtaattcctaactataatttaatgggggtggcaaaagctggtttagaaatgagtgttcgctatttagccgcggaattaggtggccaaaagatccgagttaatggtatttctgccggtccaattcgcaccttagcatcttcggccgtcgggggaattcttgatatgatccatcatgtggaagaaatcgctcctttacatcgcaccgtgacacaaattgaggtgggaaatacggccgcttttttagccagtgatcttgctagtggtattaccggacagattatttatgtagattccggttacgaaattatgggaatgtag
>MAE_21590|3.9948832704786135
atgcttgatgcagtcataattttactattcgtcttcgctattgccagtattggttatagtggtgtggacttgctgccggttgctgtccagtcgcaaatcagcaatattgaagctttacgctggttatcggcgggttttgcctcaattattggtttagctcttggtttagttgcccaaactacctatcgtcgtctagaaacccaagtaagacaaactccgatcgaagttattttaacccgttccgtcggtctagttatcggtttgttaattgctaatctgatcctagctccgattttcttcctaccgattcccagagaattctcgtttgttaagccgataatcgccattttaggcagtgttatgttttcctatctgggggttagtttagcagatacccacggtcgcacttttttgcgtctgattaaccccaatagtatggaatcaattctagtggcagagggaaccctgcaagctgccgccaccaaagttgttgacaccagttgtattatcgatggtcgtatcgaacaattgttagacacgggatttatcgaaggacagatactaatcccccaatttatccttcaggaattgcaacagttagcggatggcagtaacgaccaaaaacgagtcagaggaagacgaggattagatatcctaaaccggatgcagcaagaattccccgagcgtattatcattcatccggccgattatgaggatattagcaccgtagatgctaaattagtccatcttgcccaagaaattaacgccaccttgctcactaacgattataatctcagtaaagtggccaatctgcaaaaagtcaccatcttgaatgtcaacgatctcgcccaagcagtacgcccgatctacttgcccggggatactttggatctaaaaattctcaaagcaggaaaagaacccacccaaggcattggttatctagaagatggcacgatggtggtggtagaagaaggaaaagattatctagggggagaattgcgggtagtggtgacatctgcactgcaaacctcggccggacggatgatttttgctaaaccccaaaattccctaattgcctaa
>MAE_55390|3.994804490302821
atgacagcccaacccgcggtgggatcgatcgagaccaaaggtttccccggtattctagcggccgccgatgcgatggtaaaagcaggacggatcacgattgttggttatttaagggcaggaagcgcccgttttaccctcaatattcgtggggatgtacaggaggtaaaaaccgctatggctgccggcattgaagccgtcaataaaaccgagggggcagctttagaaacctgggtaattattccccgtcctcatgataacgtggtggctattttaccgatcgattatagcgaggcagtggaaccttttcgtgccgccgccgacggtgtgatcgctccgattcgtcgttaa
>MAE_60490|3.9946562540400934
atgacctacaataccgctaccgggagtgggacgattactgtcggtacagaaactgatacctttacttcgattgagagttttgatgggtttaagggaactgagtataatgatgtcatttttggcgggacagcaagtgaatattggggcgctctctcaggtggaggtggtaacgatactatttcaggtaatgctggttttgactacatttatggagagaatgggaatgatgtcctgaatggtggagatgattctgattatctttatggtggtgatggcaatgatgtcctgaatgggggtgctggtagtgacaacattcttggtggtaatggtaatgatctcctcaatggtgatgcaggagatgattactttaccggcgatgaaggcgataatgacacgataaatggtggtgctggtagtgatagttatgctgctgactacagctatggtagtagtggtttaaccatgacctacgacaccgctgggagtgggacgattactgtcggtacagaaactgatacctttacttcgattgagagttttaacgggtttaagggaactgattataatgatgtcatttttggcggtacacgagtttactactatgaaactttgtatggtggaagtggtaacgatactatttcaggtaatgctggtggtgactacatttatggagagaatgggaatgatgtcctgaatggtggagatggttatgatgatctttatggtggtaatgggaatgacaccctacaaggaacagatggcggtacaggagaatatgatgatttagtaggaggttcaggaaacgatcgctttatccttgcagatacgacaaagaccttctatgatgacggtttgacagctactgaaggtactagcgactacgcgacaattgccgactttagcaccattgatgatataattcagctacggggttcaagtagtgactatctcttaacagtttctggttccactactaagctctacatcaacaaaccaggaaacgaagcagatgaactgattgcttatatcagtaatcaaacagcattaagtctaactgctagttattttagctatgtttctagtccgactcttcccagtattacccttgcagtttctcccgcaagtgtgacagaagatgggacaactaacttagtctataccttcacccgtaccggagtaaccactgatgctttaactgttaactatacagttagtgggacagcaaccaatggaaccgattacgcttctattcccaccagtgtcacctttgctgctggttcatccactgcgactgtaacagttgacccgactgctgatactacagtagaaagtgatgaaactgttattttaaccctcgctgcggggacaggttatacaataggtacgactactccagttacggggacaattacgaatgatgatctcatacttcctagtattactcttgcgatttctcctagtagtgttactgaagacgggacaagtaatctcatctatatcttcattcgtacaggagatacaactaatcccttaacggttaactatagtattggtgggacagcaaccaacggaaccgattacactttgcttcctaccagtgtcaccttcgaggctaattctgcgattgctaccgtaaccgttgaccccactgctgacacaatagtagaaagtgatgaaactgtcattttagcccttgctgcggggacaggttatacagtaggtactcctaacgcagccacgggaacaattaataatgacgataccagtgtcacctcgcaactctccatcaatgacatcaccgtagtggaaggtaaagataataatgccatcctcaccgtcacagttgataaccccaatccacaaccaattaccttcaactataccaccgcacccattaacgctaccgctaatgtagattacactagcaaaactggaactatcaccattgcacctaatactgccaccgctactattagcattcccctcctcaatgataacctcaatgaacctgatgaagtcttcaccgtcaccctctccaatccggttaatgctaccgttaatcccgacgaagcaattggacaggtaattattactgacaccctacaaagcgcaattactcgcaccttacccaacaatgtcgaaaacctcagactaattggcactaataatattaatggtacaggtaacgctggtaacaataaaatcaccggaaatagtggcaataatcaaatcaatggacgtgcgggaattgataccttaaccggtggtttaggtgcagatactttcatcttccaatttggccaatctaccatatcaacaagcgatcgtatcacagattttgccatcaatagtgataaaatcgacttattaactcaaggtggacttcccatgagtgcgcctagtagtttcagtcgagctgctaatagcactgtcaccactttacagaatttagtcaatcaggtatttactgatgccaatggagccactacaggtaatcaagaattagcggttaatagtgccgccttagtgcaagtaacaactggtgcgatcgctggaacttacctcgttattaatgatagcacagatggcttccaatccagcaatgatttattaatgaatatcaccggatttactggtactttacctgctttagggagcattccagtgggtaatttctttgtttaa
>MAE_39260|3.9936752639753945
atgcaacccacagactcgaataaatttaccgaacaagcttgggattcaatcgttaaatcgcaagaaattgcgcgacgcttcaaaaaccagaccttagaggtggaacacgttattattgccctcctagagcagaataacggtctagccacccggattttacaaaaagctaatattgaaattccccgactgcaacaacagctagaagtcttcaccaaccgacagccgaaagtggccatcgtcgatcaattatacctaggtcgtggtcttgatctgctgctcgatcgagcggaagcatcccgggaaagttggcaagataaatttatctccgtcgaacatcttctcgtcggttttgccgaagatgaaagggttggccggaaatgtttacgcactttcaatcttgacccccaagatttagaattagccatcaaagctattcgcggtactcaaaaggttactgaacccaatcaagaggaaaaatacgaagctttagataaatatggccgggatttaacagcggcggccaaagaaggcaaattagacccggttatcggtcgcgatgaagaaattcgacgggtggtacaagtcctctcgcgacggtcgaaaaataacccggttttaatcggtgaaccgggagtaggaaaaaccgctattgcggaaggattagcccaaaggattattaacggagatgttcccgaatctttgaaaaatcgtcagttaatttccctcgatatgggaagtttaatcgctggggcaaaatatcgaggcgaatttgaggaaagattgcggtcagtcatgaaagaagttacccaatcagaagggcgaattattctctttattgatgaactgcataccgttgtcggtgcgggttctagggaagggggatcgatggatgcaggcaacctattaaaacctatgttagctcggggagaattgcgctgtattggggcgacaactttggatgaatatcgcaatcatattgaaaaagatccccctttagaaagacgttttcaacaggtttatattaaggaaccttccgtggaggatactatctcgattctccggggtttaaaagaacgttatgaggtgcatcatggggtgacaattaccgattcggccctagtggcagcagctaccttatcccatcgttatattagcgatcgttttttaccggataaagcgatcgatttagtcgatgaagcggcggcaaaattagaggtagaaagtaccactaaacccgccgatttggaaatgatagatcgtcgcttaatgcagttacggatggaaaaattctccttagaaaaagaggagaaaaaagatcgagcttttcaagagcgtttagaaaaaattgtcgaagaaattgaggaattagaaagtaaacaaaagcccctcgctgaccaatggcaaacggaaaaacatatcgccgaggaaattaaattattgcgagaggaagaagaacaattgcgcctacaggtggaacaggcggaacgagcttatgatctcaataaagcggcccaattaaagtatggcaaactagagattttacagggggaattagaagtaaaagaaaaagaactagaaactattcaagcggcaggttcgaccctattaagacaacaggtaactgatgctgatatcgccgaaatcgttgcccggtggacaggaattcccgtcaatcgtttaatggaatcggaacgacaaaaattattagaattagagtctcatttacagaaaaaagttgtcggacaaaatgaagcggtcacggcagtagcagcggcgattcgacgcgcacgcgcaggaatgaaagatccctcccgtccgattggttcattcctatttatgggacccacaggagtgggtaaaaccgagttagcgcgggccttagcagggttactgttcgactccgaggaagccatggttcgcatcgatatgtcggaatacatggaaaaacacgcggtttcgcggttaatcggcgctcctccgggttatgtgggttacgaggaagggggacaactatcggaagcggtgcgtcgtcgtccctattctgtggttttattggatgaagtggagaaggcccatcgggatgtttttaacattttattacaagtgcttgacgatgggcgcattaccgactctcaggggcgagtggtggattttcggaatacgattatcgtcatgaccagtaatattggcagtgaccatattttaaatgtttccgaagatgccgattatgaggagatgcggaaacgggttttaacagctttgcggagtcattttcgtcccgaatttttgaatcgtatcgacgatttaattattttccataccctgaaaaaagaagaattgcgttatattgttcgtctgcaattacagcgtctggaaagattattaggagaacaaaaaatcaatctagaattaactacggctgcagaaaatcatatcgttactgttggttacgatcccacctacggtgcgcgacctttaaaacgtgctatccaacgggagttagagaatcctttagccacaaaaattctcgaacaagcttttatggaaggggatacggtggtaattgattgtctagatgaggtgttaagttttagcaaaaaggagctagaaaaggaagagcaaacattagaattagctgtggttaacctcagttcggattaa
>MAE_49720|3.9932643447991456
gtgcgttatgcgattattatcgaaaaagctgaaaataactattccgcttatgttcccgatttacccggttgtgttactaccggtaaaaccctagaggaaatcacagaaaatatgaaagaagcgattcaatttcatctggatggtttacaagagcaagggctgccaattccccaaccagccacctattgccagtatatcgaagcgtaa
>MAE_01060|3.9926270677865165
gtgattaaagcaagtggtttatcagaggatgaactgttaaaagagattgttattatgttatttcaacaagataagattagcttgggaaaagcaagtgagttattaggtattaatcaaatcaagtttcaacggctgctttctgaaagaggaatttgtattcattatgatgttgctgagtttcaggaagatattaagcatttaaaaaacaaaggttggctatga
>MAE_11870|3.9922317679556723
atgattcctaccgttattgaaaccacaggccggggcgaacgcgccttcgatatctactcccgactactccgggaaagaatcgtctttttgggacaagaagtaaccagcgacctagctaacctaatcgtcgcccaattactctttctagaagcagaagaccccgaaaaagatatttacttgtatatcaactcccccggtggttccgtttcggccggattagggatttttgacaccatgaatcaaatccgtcccgatgtcagcaccatttgtattggtttagctgccagtatgggggcttttctcctcagtgccggcaaaccgggcaaaagaatgagcctacccaactcgcggatcatgattcaccaacccctcggcggcgcccaaggtcaggccaccgatatcgaaattcaggccaaagaaattctctatctcaaacaattactcaatgaacacctagctagtcatacgggtaaacctctcgacctcatcgccgaggatacggaaagggatttctttatgtccgccgaagaagccctagactatggtttaatcgatcaggtgatcgatcgcagtccttccgcttctaacccccccagtaaatag
>MAE_14730|3.9919020627354866
atgttgctcttgcgttatggtattaccgtgagtgcggtgcttgggttgattttcttggctgaatcctcggttaaggcacaaactcagtccgctgccgatttattgaagaaaccgcaacctactgccaatccagtttctcaattacccggtccatcggcggcaccggcaaccacggaagcggatcccaaagcccctaattatcttaatcctagtggcaatcccctaatttttcccaccaaaccggatgaggtgaatattagggtagtacaaccgctcaccttaaatcaagcgatcgaattagctttaaaaaataatcagaccttacagaccgcccggattaatttggaaatcgctcgcgcccaattaaaggaacaacaggcggctttattgcccactgcccaggcggaaaccagtctcactcaagatcaatcggcagctgcccaaagacagaataatttggctcgtcaacagggcatcccagcagttacacccgaggatagtaccaaccttcagggtagtgttcagatcgtctatggggtttatacagggggtgaacgggcagcccagatcaaaagggccgaaaaagtgatccggcaacaggaattagaggtggaacgagtctcggaacaaactcgttttgatgccaccgatgcctattatgaattacaaaggggtgacgctcaggtagcgatcgcccaagcctcgatcgaagatgctagtcaaagtttacgggatgctcaattattggagcaagcgggactaggaacccgatttgctgtcctacaggcggaagttgacctagccaacgctaaccaagacttaacccgggcgatttctaaccagcgtatttcccgacggcgactggcacagatattaagtgtcggtcagcacatcgagttaaccgctgccgatgagattcgcgaggcgggaacttggggcttgagtcttgatgatagtatcgttttggcctacaaaaatcgcgcagaattagaacaacaactcttacaacgggaaattagcgcagaagaccgctcgatcgccatttcggcggtgattccccaagtggaccttctgggcgagtataatgtcctcaacgatctcagtgatgaagctggttttggcgatggttttagggtcggtggccggattcgttggactttctttgatggtggtcgtgcttttgctcgcgctcgtcaagcggaaagaaatatcgatcgcgccgatacggaattttcaacccgtcgcaatgaaattcgccttcaagtggaggaatcctactatagtttgatttctaaccaagaaaacatcaaaacttcgcaaaaaagcattgaatccgccacggaaagtctgcgattagcccgtttacgctttcaggcgggtgtgggaacccaaacggatgtgatcaactcccaacgggatttaaccgatgccagaagccgttatctacaggcgatcgtcgattacaatagatccttgaatagtctccagcgagcgattagtaatttaccggataatcgtttgtttgaagtgcgttaa
>MAE_59430|3.9912485078708886
atgactgcccgcggctacaccaccgaagaacaaggaagactgaataattttgctgtcgaaccgaaaatgtacgttgatagttctagcagtctcggttttaccaaaaacgctgaaaaattgaatggcagactggccatgattggctttgtctctcttttagccattgaattgttaaccggtaaaggaattattgcttggattaccagtctctaa
>MAE_19460|3.9904695251661657
atgaaaacagcgtggatattccctggacaaggatcgcaagcgttaggaatgattggagatttagcggaaagtgcgcttggccaagagagattagaaatagcagaaagaatcctcgggtggtcggtcttggaaaaatgtcaaggggatgaagaaaccctatctcgtactctttatacccaaccttgtttatttgtggtggagagtattttagcggatttgttgcaagaaaaaggtcattttcccgatctagttgccggtcatagtcttggtgaatattcggctttgtatgcggccagggtgtttaattttgaaacaggattaaatctagttcaaaaccgttcccgtttgatggatgcggccgaaggtggtaaaatggccgccttaatgaaattcgatcgcaccagtctagagacagtgattaatcagacggaaaatgtagttattgctaatgataatagtgccgaacaagtggtgatttctgggactcctgcagcggtggatttggtattaggtcaagtgaaagttaagcgcgttatgccgttaaaagtatccggtgcttttcactctcccttgatggaaaatgctgctattcagtttcagcagattttagaattagttaattttcggtctgccaaagttcccgttatttctaatgttaatcctagccaaccgatcaacgatgcggaggaattaaaaagttatctcattcagcagatgactagctccgtaagatggcgagaaattatgttaaaattgctggatgtgggtgtggaaaaagcgatcgaagtgggaccgggtaaagttttaactggtttaattaaacgaactgttcctgcaattgagttagaaaatatcagtcaattagccgatatatccaagggtagcgaagatgttaaattgcagggttcattaattggtgttggttaa
>MAE_57000|3.990339981581711
atgaaaactgacacgattttttatcaactctttcaatcattcccctctatcttctttgaattaattcaactccctatcagcgaagcgaataactaccgctttgactcagtggaagtcaaacaactttcctttcgtcttgatggagtctttctgcctcaaaataatcacccccagactcctatctacttctgtgaggtacaatttcaagaagatgaggctttttatcagcgctttttcaccgaaatattcttatatctcagtaaaactgacttaaccaatgattggcggggtgtgattgtctatcctaaccctcaagtagaaaccgataaagttcaacgctatcgggaacttctcaactccgagcgagtgagacggatttatctgaatgaattagaaaacattcctcaaacttcgattggtttagctacagtccaattaatcaccctatctaaagcaaaagcgattgatagcacccgaaaattaatccaaagagtgcggcaagaattaacccccgaccaaaaaccgcaagaactcttacaattaatagagacgattctcgtttataagttaccgcttctcaatcgtcgggagatagaaactatgtttagtttagatgaattaaaacagactcagtattttcaagatgtgcgcgaagaagcgcgtcaggaaggtcgtcaggaaggcattgagcaaggcattgagcaaggcattgagcaaggcattgagcaaggcattgagcaaggtattgagcaaggcagactaaacaaagcactagaggcggtccctcgtttgttagccttagggttaagtgttgagcaagtcgcatccgcgttagagttagaggttgaacaggttagagctatacaaaacgggacataa
>MAE_34800|3.986997441129925
atgtcatctttagttatctcacaacatattgaaatcacttctggtatctgtggcggaaaacctcgtattgctggacatcgaattaaagttcaagatattgtaatttggcatgaaagaatgggaatgtcaccagatgaaattatttatcaccatcctactattaccctagcagatgtttatgcggccttgacctattaccatgacaatcgagaagaaattagacgacaaattgaagcaggagaaacttttgctaaacaactacaaggaaacaaaccatctttaattgagaaaatattacagggtgaaaatgccagtcaagattaa
>MAE_34490|3.9868924451215846
atgactaccaacgcggcaaaaactcaatggcagtatttagagaagcgtcctcattcctggcgacagcaactatacgtcaaaggcagcaagctgacagctttcactgtttggtcagatgcgatcgccaacaaaatgactcctgaagaagtcgccgacagcaaagaattacccttagccgccgttctcgaagcaattgaatactgccaaactcatcaagaactgttgcagcaggaagcggacgcagaacgtcgttacctagaagcgagaggagtagccctgggttcctaa
>MAE_59950|3.9868283899414463
atgtttgattccttatcgggtaaaaaagtcgttattattggtgcaagctccgggattgacctagcgattgccgaaaaattgctctccctgggggcaaaagtggtgctttcccatgcttctcaagagaaattagctgccgctgttgccctaatttccggggagattgaagccaaaactgttagttttttagaagaagattctgttaatgccttttttgcagaaattggcaactttgaccatttagtagtcacctctctcggagacagaaatatgccgcgagccttattaaccgaaatgaccgcagaaacggcccggggaggtatggagaaattctggggaacctttttagcagtgcgtggctccctgaaaactttggccaaggacggttctattaccctgacatccagcgtcactatgttcaaatattccaaaatgggcggaatttctgtcatagccgccgctaatagtgccgtagccgtatttggacgcgccctcgccctagaactcgctcctattcgcattaacgttgttgcccccggattaatagaagatacaagcatctggaccagtcaaggtgattcggaacgctccgacctgagcaaatgggcggtttctgctctacctgtcgaacatttagggcaacccgaagaagtcgccctagcagtattgagtttgattatcaacccctatatgacaggggtggttttacccgtggacggtggagttactctttaa
>MAE_52880|3.9860581929458894
atgcgtttagctccactttaccaacaggatagggaacaagcgattcaagagggtgtacaacaaggaagacaacagggagaagcgtatttactcctccgtcaacttcagcgacgtttcggagaaataccccagaatctacaagaaaacatccgtaaccttcctgtggagcggttagaagacttaggactcgctttattagactttaacactttgacggatttagataactggttgcatccgtga
>MAE_37690|3.985769339553126
atgacaaccactcgtccacccagaccaattagatctaaaattagcaccatgcctcggaaacaatctgaagcagatcaccaacttgagctttataagttaattactgaaaaacaacgtatccaagaaaaattagaaatgatggagcggcagattcagcaattaaaaaatcgtctcacgtttgtgacagagcaaattgagactacagaacaaagtattcaaaatttgcgtacagccaaccctcctagtgtagctaaaaaacctgattcccccaaaactgttgctcactcctctaataattccagtaatttccaaactttttacctagaatattaa
>MAE_27670|3.9857072339628887
atgtcttctatcttttataaaaacgtccgattattagttttaactattttagcgatcgcagtttggggcttatcttcctttttcagtttacctcgtatggaagatcccgaattaacccctcgttttgcggtcattaacacccaatttcctggcgcaacccctgaacgagtagaaacgctagttactgataaattagaacaagctttactagaagtcgaagaaattaaaaatattgattctacctctcagcttggcttctccagcattaccattgaattaaatgaccaaattaccgatgttgatcccgtttggtcacaaattcgtgataaagtcaatgatgctgtttctcaattaccatcgggaacttctctccctgaatttgaagaatcaaaaccgaaagccaacgccttaattgttgctttaacttggcaattatcaagccctccgaattatggcattttgagccgttgggcgcaagaattagaagatgatttacggttaattgaaggaacagaaaaagttgaattatttggcaatcctacggaggaaattcgagttgaagtttctccccaacaattaacccatttaggattaaccatacagtccctatctcaacaaatcttagaaagtgatgccaaagttgctgccggccaattacgaagcgaacaaagtagcttattgctggaaattgaaggagaattagattctttagaccgtttaaatcgtttatcaattaaatcaggttcgtctagtcaagtagtgcgattaggtgatattgcaaatattagtaaaggaattgaagatccccccagagaagtcgcgatgattaagggaaaacgggcgatcgcaattgctgcttttgtggaatctgatagacgcttagattcttggatgacagtcgccaaggctaagttagaaagatttgaaaaaaaccttcctcaaggaattggcctacacattatctttaatcaaagtcgttatgtgcagcaacaactagactcggttttatcaaacctgatcatgggtgctgtcttagtttttgggatcacctttgtgatcatgggctggaaatcatctttaatcgtgggaacatcacttcctttatcagttttgatggtttttggcagtatgaaggtgttaggcattcccctacatcaaatttcggtaacaggactaatcattgctttgggattattaattgataatgcgattattgtggttgatgaggtgcaaatggctttaaaagaagaagaaggtatatcaccgctcaaagccgttgctactaccgtacatcatatttttattcccttactcgcttctacctttaccagtgttatcgcttttttgcccattgctaccgcttcaggagcaactggagaatttaccggaacgattggagtaaccgtaattttagccctaattagctcgtttattctatctgtcaccgtgattcccgccttagcgggaagattacatcattggcaaccaacccccacaaatggatattggtggcaaagcggatttacccattctcgtttaacctatctttataagtggagtttagatcgcacttttcaacgtcccttattagcgatcgcccttattcttattcttcccttatggggttttattagctttcctaccctacaacaacagtttttcccccccaccgatcgcgaacaatttcatttaacctttgaattacccatcagtgtgtctttacccgaaacccagtctcaagtgatgcaagcccgaaagttaatcttacagcatcctgaaattcaagacgttcaatggtttattgggaaaagtgcgccctctttttactacaatgtcttacaaaatcgagaacaatctcctaattatgctcaaggaattgttcaacttcagaaaaacgtcaagtcgggtgcgttaattcgcaccttacagcaagaattagatcaagcctttccccaagcgcaaattattgtccgacaattagaacagggtcctccttttgatgcaccgattgaattacgcttatatgggtcagatttagcccaattacaggctttaggcgatcaagttcgcgccgaattagctaaaacccctgatattatccatactcgcgccactttaagcgaaagtttgcccaaattagctgtcaatcttaatgaagaaaagctacgtttagcagggttagataaaagagccgttgctcgtcaattagacaccagtttagagggaacagtcggaggctcgattttagaaggaacaaaagaactacctgtgagagttcggacttctaatagtcaacggagcaatctagctgaaattagctcattaaacctcttatcttcaggaaattctgcaacttcatcgacaattgttcccttatcagcggtgggaaatgtggaaattgtccccgatattgttgctatttcacgtcgtaatggccaaaggatgaataccatacagggttttattccggctggtgtattaccggaacaagtactctctgagtttgaaaaacgattagaaatgagtaattttcagttaccctatggttattcatgggattttggcggagaacaaggagaacgtcaggatgctttaagtaatttgattgcaactcttggggttttagcgatcgttatggtggccagtttagtcctcacttttaattctttccgtatggctagtattattatcatagttgccattttatctttaggactaggcttaggatcattggccttgtttaattatccttttgggtttacagcgattttagggatcattggactgttaggaatctgtgttaatgattcaatcgtaattcttgacgctttgcgtcatgatgctcaagccagccttggttcacgtcgagcaactcgaaatgtggttatgcgagctactcgtcatgtggtagcaaccaccttaaccacgattatcgggtttatccctttattatttgatcccagtggtttttggccacctcttgcgattagtattgttggtgggttaggtggcgccactttaatagcgttatattttgttccttccgtatatgtactcttatgtcgtaaaaatcttgcacagagtgctaaaccgcagtaa
>MAE_04020|3.9851420760583594
atggattttggagtcggatttatttccacaaatatcatgttgccaatcctagattttttctttcggattgtgcatagttacggtttcgccatcattgctttaacgctggtggtcagatttgccgtctttcccctcagtgccggccagattcgcaatatgagaaaaatgcgaatcactcaacccttaatgaaggaaagacagacagaaattcaacaacgctacaaaaatgacccgcaaaaacaacaggaggaaatgggcaaattaatgcaggagttgggcaatcccctagcgggttgtttacccctgttattacaaatgccgattcttttggctttatttgcgacgctgcggggttcccccttctcggatattaactacaccgtcgatttacaggtgttgccgagcgaacaaatcgccatggtgcagcgccaactctatgccaccaaaccccaaaacgtttatattgacgagtctctccactatcccatcaccgcttttttaccccaaggcaataaaatcgccccgggagaacaggtaaaaatcgacctgcaaaacgaccagggcaagtctttaagccaattagccacggaagcacccgaaaataacctaaaacccacctacgaggtggttaaaggtcaagaactggtgcaagttaatgaagacggttccatcgtcgctttagcccccggagatgccagtattaaagttatcgtgccggggattgccgctaatacgggttttctctttattgaggccctgggaagaattggggcaaccggtccagatggtgaaattcactgggatatcttggcgatggtgatcgctttcggcattagtatctatgttaaccaagagttatccggtgccggtgcgccttcggggggagcagcccaacaacagcaaacggtgaataaaatcaccccgataatttttagtatgatgttcctgtttttccccttaccagcgggggtattgatgtatatcttaactgcgaacatcttccaaactattcaaacggtgattttgatgcgggaaccgttaccggaaaacctgcaaaaattggtagcggaacaggaaaaaacggaaaaatcccgcgatgctctcccctttgaaaaacgttctagcaagaaaaaggaaaaaacatcgtaa
>MAE_01720|3.984250035187664
atggcaatatcatctgttcagtcagagaacgtagaaccatcaatatttatggttcggttggctcttggtattatacgaatgtctgtggggaaatgggtgttatacattccagtcaaattaaatttgccaactagagatcgcttttctacgggaacacagaaacgggtagaatcgatcaatgcagttgttttctttcgaggtgtcatcattactaagaaagctacccgttccttagccggtattgccggaattgtcgccgttgccaccttaatcagtaaggtttttggtttagtccgcgaacaggtaatcgccgctgcctacggtgtcgggccggtggtgaacgcctacgcttttgcctacgttatccccggttttctgttaattctcctcggtggcattaacggcccctttcatagcgctttggtcagtgttttggccaaaagagataaatccgagtccgcgccgattgtcgagactattaccaccctagtcagcgcgattttattagctgtcaccgtctttttaatcgtttttgccaatatttttatcgatgttctcgctcccggtttagatgccgccacccgcagcatggccattcaacaactgcaaattatggcccccatggcggttttagccggtttaatcggtatcggtttcggtactctcaatgcggcggaccaatactggctaccgagtctcagtccgcttttttccagtgtggcggtgattatcggggtgggtttgctggcctggttccttggcgatcgcattgataatccccaatatattcaactagggggttttgtcctcgccggcggtactctcgtcggggcactctggcaatggttagcacaagtgggcgcacaagtcaaggcaggtttaggaaaattaacatttcgctgggattggcggattccgggggtgtcggaggtgttgcgggtgatgattccggcgaccttatcttcgggaatgttgcatattaacgtttatactgacctctttttcgcttcttttatcgaaaatgccgccgcttccatgcgttacgccagttttatcgttctcacgcccttgggcatcatgtctaacatgattctcgtgccgtttatgccgatattttctcgactgacggaaccggaaaattggggagaattgaagcaaagaatccgtcagggtttattattgacggctttaaccatgttacccttcaccgctatctttatcgccctcgctttcccggtagtgcgagttatctatcaacggggtgcctttaatctggctgcctcggaacaggtggttcccgtattaatggcctacggtttcgggatgtttttctatctcggccgcgatgttttagtacgagtgttctatgctttgggtgatggtgacactccctttaaggtgagtatggtgaatatttttctcaatggtgtccttgatttcctcttgtataaaccctttggtactccggggattgttttagcaaccgtgggggttaatatcatttctatgggcatttttacggtaattttaaatcgtcgtttagggggtttacctctaggagaatggggtttatccttattgggattaacggtaattacaatgctttctggtgttgctagttggggagctagttggggatgggaaaaggtttttggtgctggtaatattttcttacaattgttacagttgggttttgcttcgaccgtagcggtgggtttattcctcctcggtgcgatgttattgaagttacctgaattagacctgttaatctcgcgagttcgtcagaagttcttgaaaaaatcttag
>MAE_31490|3.9840524580477457
atgctcaaagaaaagttagaaaatattgcccaacaaacaggactgatcaccaaaacgattagtgaagataaaaaaacatttcaggtgttaaatagaattgctatagaagaactagaagcttggttttttggtgatattcaggctatagtctcagcctatcccaaagtttctactaatgtgggacagcaagcaaaatacagaaaacccgatgaaattacggggggaacttgggaaaacttagaaaagatacttcaaaaagctgggtatcatcgaggaggtttagaaaaagtgaaagcagcccgagaaatttctcaatttatgactcctgctcataattgttctcctagttttcagattttttatcaaggtttattggcgatgattagctaa
>MAE_02700|3.9831405355830447
atgaccaccaccgccgatgacgtttggaaattattagccgaattagtagaagctcaaaaagagacagaaagatgctttcaagaaaccgagcgacgctttcaagaaaccgagcgacgctttcaagaaaccgagcgtattctcaaagaacaatctttaaaaaccgatcgccaaattaccagagtcagtcaagaaattggtaatcttgggggtaaatggggtcgttttgtcgaaaatatggtagccccagcttgtgagactttatttttaaatcgtcagattcccgtacatcaagttagtcaaagagtcagaaaacgtctcgacggtaaaaccttagaaattgatgtgttagtaactaatgaaaatcatgtgctagtagtggaagtcaaaagtagtttaagtgtagatgatgtcaaagaattaatcaagaatctaacagaatttagacaattttttccagaatataaccacaaacaattatatggggcagtagcaggcattgaaatcgaagaaggagcagataaatatgcctatcgtcaaggtttatttgtcttggcacaaaggggtgaaaatgtagcgattcttaacgatactgagtttcaaccaaaaacttggtag
>MAE_09890|3.9829782318730222
atgagaccctattccgtagattttcgccaaaaaattatcgatgtctggaagaaagaaaaaatttccattcgaggactagcccagagatttgacgtggctaaaagctttattcagaagttattgaagcaacataaagaaacaggagatatccgtcctcgtccgcaagggggaagtccgccaaccaagttaaatagtgaacaactgataattttaatagaaatcatcgaagctaacaatgatgcaactctcgaagaattatcggacttactgtatgaaaagacacaggtgaaagtcagtagagccaccctggggcggcttacgcaaaaactcaattacagtttcaaaaaaaaacactacacgcggcggaaaaagaaagtgacagggtag
>MAE_10150|3.9829782318730222
atgagaccctattccgtagattttcgccaaaaaattatcgatgtctggaagaaagaaaaaatttccattcgaggactagcccagagatttgacgtggctaaaagctttattcagaagttattgaagcaacataaagaaacaggagatatccgtcctcgtccgcaagggggaagtccgccaaccaagttaaatagtgaacaactgataattttaatagaaatcatcgaagctaacaatgatgcaactctcgaagaattatcggacttactgtatgaaaagacacaggtgaaagtcagtagagccaccctggggcggcttacgcaaaaactcaattacagtttcaaaaaaaaacactacacgcggcggaaaaagaaagtgacagggtag
>MAE_32830|3.9829782318730222
atgagaccctattccgtagattttcgccaaaaaattatcgatgtctggaagaaagaaaaaatttccattcgaggactagcccagagatttgacgtggctaaaagctttattcagaagttattgaagcaacataaagaaacaggagatatccgtcctcgtccgcaagggggaagtccgccaaccaagttaaatagtgaacaactgataattttaatagaaatcatcgaagctaacaatgatgcaactctcgaagaattatcggacttactgtatgaaaagacacaggtgaaagtcagtagagccaccctggggcggcttacgcaaaaactcaattacagtttcaaaaaaaaacactacacgcggcggaaaaagaaagtgacagggtag
>MAE_07530|3.982654676524565
atggacgaaaaagaaacaggactaaatgaacgggaactagaggaaattctgaaaatggcacgggatgcggcggaaaaagcccgatcgatgtgcgaggtaattacagaaaattcaaaaaaatggcgagaaagagcgaaacaatcgccgcaagtgagatcgggtggctga
>MAE_23240|3.982219768392233
atgactgttgaaattgaacggaagtttctggttaaaggggattcttggcgatcgctggctgctgccagtgggttgtatcgtcagggatatattcctacccaagatggattgacaaccgtgcgagttcgtgtagttggagatcggggttatttaaccattaaaggcaagactgagggcattagtcggctggaattcgagtatgcaattcccctagaagatgcggcgctcatgttagaaaacctctgtaagaaacctttaattgaaaagattcgtcatcgcatttctctggataatttaacttgggaagttgatgaatttttaggggataatcaaggtttgattatggctgaaattgagttagaacaagaggatcaagtcattactattcctgattggatcggcgaagaagtcacgggagatgagcgatactacaatatcaatttacaggaatatccctataaaatgtggtcattgtag
>MAE_58110|3.981637565030465
atgaacgataaaaaatacggtactgctcccagtcatactcaagcgtggatttttcaaacttggttatcttttattgtctctatttctgccacttctttaggagttatttatctaccagtagatccgtggattaaaggttatttaggcatgggtttactatttagcgtcggttccaccattaatttatcaaaaactgtccgcgatgtcgaagaatctaaacgcttaattaatcgcattgacgaagtaaagttagaacggatcttgactcagtacgatccttataaggagtag
>MAE_43340|3.980966905123537
atgtctagagtaaaacgggggaatgtcgcccgcaagcgacgcaaaaaagttctcaaattagccaaaggttttcgcggttctcactcgcgcttattccgtaccgctaaccaacaggtaatgaaggccttgcggaatgcctatagagaccgtcgcaaacgtaaacgcgattttcgtcgtctttggattacccgcattaacgcggctgcccgtcaacagggcatcagttacagccaactgactggacaattaaagaaagctaatatcctcctcaatcggaaaatgttagcccaattagctgtcctcgatcccgtcgcttttgctaaagtggtagaaacagccaaaggataa
>MAE_44820|3.9793873998156903
atgaagataagaaaatctggctggctgtctgtggtttgtgtttttttaatcacaacgaccacacttttcggctgttcttccccagaagctaactccacccccgataattctagtatcacccaaacctctcaacctgccagttcgggcagtgtcaacatggataattacaaaccccgcttagatggaactgctgtcgtcgagatgatcatcaaaggtaaaccggtaacgatcgaaattgatggcaatgcggccccagttactgccggtaattttgtagatctggtggagagaggtttttataatggtttaactttccatcgcgtggttacagaaccgcagccttttgtcgcccaaggtggtgatccccaaggtcgcggaactggtggttttgtcgatccagaaaccaagcaatcccgttatgttcccctggaaattctcctcaaagacgaaaaagagccgatttatgggaaagcaatcggtcaacaggccacggcccgcactcccatcgtcgctttaccccataaacgcggtgcgatcgcgatggcccgttctcaacagcctaattccgcttcttctcagttttattttgctctgtcggatatcaatttcctcgatggtgattatgccgtttttggttatgtcactaagggaatggaagtgatcgatacgattaaacaaggggataaaattgactcggccaaagttatttccggtgcagaaaatctgaaaaaatag
>MAE_07250|3.979041888972209
atgaataaagagagtttatttgccatttccctgtttccctatctggggtttctttggtttgtcactcgttcgggaaaaatgcctcttttagccctaattggcttttatgtgctgttaatcttcgtttttatcaccattcctgccggtatctacgccaaaatccactatggtcaagaattagccaacgtcgattggttacacggcagcgccgaacttttcctcaccctctccaatattctcgtcgtcttaggttttcgtcaggcaattttagccaaaaaggaaacagagaaaggggagaaaatcataagtccgaaataa
>MAE_37770|3.9774454585666326
atggctggattctttggcctgtttggcaataagacgaaatacgtcgatgaaccgatggatctgagcgcaccggaaccgcaagaggctttttacttggaacccgatgacgctaaaactctcggtgatatcgactttatgcggacaccgatcacgatccgacgtactttcccgaaaactgcctcgaataaaaagggtggcgaatcgattaaacagatttcttccatggaagtcagcaaagtcaccgataacggtattgtggcaaaatcggcgacttccgaggctaatagtaaagctaatggtactaatgataacgttcgtcgcgctaacgatgacagtatcaatcctttcctgaaaatggcccgcgaaatcaagaaatag
>MAE_52075|3.975925271368429
atgttatcttttttcctccgttggttgattaccgccgtctctttattgattacagcgcgaatagtacccggtatagaaattaaagattttaccgtggctttgatagctgctgtcgctttgggtttaattaatgctattattagacccctgttgattctttttaccctgcctttaactattttgaccctagggttatttatttttgtggttaatgccatttccttttctttagcctcctattttatccgtggctttgaggtaaaatcattttttgctgctttattcggttcgatcgtggtttcgatcatttcaggagttttaaatggcattttcgttgactaa
>MAE_55380|3.975661871288485
atgagtaaccctattatcattgaaactgacttaaaagatattctcgctaaacttgacaatcggttagagcgaatcgaaacaaaactagaagtattgccgaaaatagagaccgaagtttcccaactcaaagaagatgtcagaaacctgaagggaatcgaaacaaaactagaagtattgccgaaaatagagaccgaagtttcccaactcaaagaggatgtcagaaacctgaagggaatcgaaacaaaactagaagtattgccgaaaatagagaccgaagtttcccaaatcaaagaagatgtcaaagacttgaaagaaagggcaacggctcaaatatgggctttgatagtcactgttatcggtgcaactgttgcagcaattatcaaattcggttttctgactaaaacttaa
>MAE_51610|3.9750514627525178
gtgatccctgatcctagatccccaaaaccgaaaaccctcttaccttttatttctctagctacggctgccgtcgtcacaacgggaatcggactagcttctagtcccctatcagcatcgagtaatctgctggcagctgcggataaagagcaagctaaacaacaaaccgtggaaatcaccctggtttcctacgcggtgactcaatcggcctactcaaaaattattcctctattcgtcaacaaatggaaaagagagaaaaaacaggatgtggtgattaaacagagttatggcggctctggttcccaaacccgcgctgttatcgacggattagatgcagatgtggtaaatttggctatcggttccgatgtggaacgcttgcaaaaagcgggtttagttaaccccggttggcagaaagaattacccaacaatgccatcgccactcgttccgtggtagctttagttactcgtcagggcaatcccaaaggaatccgcaactggccagatctagccaaatcggggattaaagtcatcactgccaacccgaaaacctctggggtggcccggtggaattttctggccctgtggggatcggtaactcggaccggcggcaatgaagcacaagcgaccaatttcgtccgcaatgtctataaaaacgtgcctgtactacccaaagatgcccgggaagccagcgatgtcttctttaaacaggatcagggggatgtgctgcttaactacgaaaacgaagtgattctggcccgtcaaaaaggagaaactggtttttcctatactattcctgcggtcaatgtttcgatcgatccgcccgtggccgtagtggataaaatagttgataaacgcaaaacccgggaagtagcgacagcttttgcccaatttctctttactcccgaagcacagcgggaattcgccaaggtgggtttccgtcccgttaatgctaatgtggctaaagagtttagtaaacaatacccaaaagtgtcgaatctgttcccctatacggcggtcggtagctgggatgcgatccagaaaaaattcttcgctgatggggcgatttttgaccaaattcagcgttaa
>MAE_59550|3.9746633957678488
atgtttgaaagatttacggaaaaagccattaaagtaatcatgctcgcccaagaagaagcccgccgccttggccataacttcgtgggaacagagcagattttactaggactaattggagagggaacgggagttgccgccaaagtcctcaagtccatgggtgtcaatctcagagatgcgcgcgtggaggtggagaaaatcatcggtcgcggttccggattcgtagccgtggaaattcccttcacccccagagccaaacgagttttagaactctccctcgaagaagcccgtcaactgggccataactatattggcacagaacacctccttttaggactaattcgcgaaggggaaggtgtggccgctagggttctggaaaatctcggcgtggatctctcgaaagttcgcacccaagtgatcagaatgttaggggaaaccgccgaagtggccgccggttcatcttcccaaggtcgcaccaaaacccccactcttgacgaattcggttccaatctcacccaaatggccagcgagggtaaactcgatcccgtggtcggccgacaaaaggaaatcgagcgcgttatccaaattctcggtcgtcgtaccaaaaataaccccgtcctgatcggggaaccgggggtaggtaaaacagcgatcgcagaaggattggcccaacgcatcgctaacaaggatattcccgacattctcgaagaaaaacgggttgtcaccctcgatatcggcttgttagtggcaggaaccaaatatcgcggcgaatttgaggaacgcctcaaaaaaatcatggacgaaattcgccaagcgggtaacgtcgtccttgttatcgatgaagttcatactctcatcggtgccggggcagccgaaggggcgatcgatgcggccaatattctcaaaccggctttggcccgaggagaactacaatgtatcggggcgacgaccttggatgagtaccgcaaacatatcgaacgggatgcggctctagaaagacgttttcaaccggttatggtcggtgaaccctccgtagaagaaacgatcgaaattctctacggtctccgggaacgctacgaacagcaccacaaactaaaaatcttagatgaggccctggaagcggcggcgaaattgtccgatcgctacattagcgatcgctttttaccggacaaggcgatcgatttaatcgatgaagctggttcgagagtgcgcttgattaattcccaattgcccccagcagccaaggaattagataaagaactgcggcaaattctcaaacaaaaagatgatgcggtgcgcggtcaagacttcgagaaagctggggaattgcgcgatcgggaaatggaaatcaaaacccagatccggaatctcgcttccaccaaaaaaggcgaagatggcaacgatgaaccctttgtggatgccgaggaaatcgctcacatcgtcgcttcttggactggggttcccgtcaacaaactgaccgaaaccgaatccgagaaactgctgcacatggaagataccctgcatcagcgtctcatcggtcaagaggacgcagttaaagcggtgtctcgcgccattcgtcgcgctcgcgtcggtctgaaaaatcccaaccgtcccattgcttcctttatcttctccggtccaacgggggtaggtaaaaccgagttaactaaagctctggccgcttatttctttggttccgaagatgcgatgatccgtctcgatatgtcggaatacatggaacggcacacggtttctaagttaatcggttcgcctccgggttatgttggttacaacgaagggggacaattaacggaagcggtgcgtcgtcgtccttatacggtggtgctattcgacgaaatcgaaaaagctcaccccgatgtcttcaatatgcttctgcaaatccttgaagatggacgtttgaccgatgccaaaggtcgcacggtggactttaaaaataccctgttgatcatgacctcgaacatcggttctaaagtcatcgagaagggtggcggtggtttaggtttcgagtttgccgataatcaagccgaggcccagtataatcgcattcgatcgctggttaatgaggaattaaaacaatatttccgtccggaattcctcaaccgtctcgatgagattattgtcttccgtcaactcaataaggaagaagtcaaggaaatcgccgaaatcctgctcaaggatgtgtttaaacgtctgacagaacaaaatattactttgtctgtcaccgataagtttaaagaacgcttgatcgaggaaggttataatccggcctacggcgctcgtcccttacgtcgtgcgattatgcgtctgttggaagatgttctggctgaggaaattctctccggacgggtttctgatggggatacggctatggtcgatatcgatgaggaaggtaaggtgaaagttatttcgggggaaagacgcgagttaatcgctcccgtgatcgaataa
>MAE_54560|3.9741511235994698
atggggaaatggggaaatggggaagtttcaactaataccccaaaaccccaacaccccacaccccacaccccacaccccacaccccacaccctacacccacgaaaaactttttcagcaaaccctaaatataggagaatccccatgaacggtaattctaacaacggtcaaaagggcaacggcaacgctaaaagcgatgaactgacccaagcgggtaaaaacgtggctactaccacgaaaaataaaagtattaccccttctttacccactttcagcccaccggaacaatcggtgatcttgaaacaatcacccatttggtcgcggacgattatctggacattaatgagtgtcaccactgccgctttaatttggtcggcgttcgccaaaatcgagcaggtggtgggcgcccaaggacaacttaaaccccaggggaaagtgcaagaagtacaagcaccggtgaatggggtagtacagttcgtgaaagtgaaagacggcgatcgagttaacaaaggtgatgtactggttttaatggattccagtgcctcgcaagtgcagttagaatccttgagaaaaattcgcaccagtgctgagaaggaaaatcaattctatcgtctcttaatggcgcaggatctgacaccggcagcagtggaaagttcgatcgctcaattaaaattaccgagtgaaatcgccgatttagcccgtaatcgtgccgctttggtgacagaaaatcaactttatcaagcacaggtcagtgaaggtgcttctagctctgctttacaaggggatgaattagctcgtttaggggctgctcgacgggaggccaattctcgacaagcggccgctagattggaaatggaacaactagaaaaacaattggcccaaactagggtacagttggccgatgcccgctcgcaattaatcaaagatcgcttagtcttagaagaaattaagactcgtaatgccaattcgatgaaacagggccaagaaagcttggatatcgagcgtaatattcttaaggatattgaacccttgggggatgaaggagcgatcgcccgttatcagattaataagcaaaaacaatcggtaaccgatcgccagaatgaattacagcagcaagaggctaatggcaaaatcgatcgagaaaaacaagagaaagaagtacaaacccgcatcgccgaaatttcccgcctggaacaggaagaaaagcgttatttcctgttgatctcccaagcgcaagaaaagctgattaataccacggtaatcacggaaaaagatgtgcgcgataaaatggcggacaattacaaacggatcgctgaaatcgatagtcagatcagtcgcattatcattgataacaacaagcgcattgccgaactagacagtcaaattagtcaagcacaacagaccattaaatatcaaaaaattaccgcccccatcgatggtgtggtctttgatctcaaggcccggcccgggtttgttccccaaccaagtcaagcggaagcattattaaaacttgttcccgatggctgtcccaccgaggtgaaagatgccgctaaaggttgtttagtggcagaggtggacgtgactaaccaagacatcggttttgtgcgcgtgggacaaaaagccgatattcgcattgattccttttcctacagtgaatacggcgatattaagggagaagtaatctcgatcggttccgatgctttacctcccgacgaaaatcaccgtttttatcggttccccgtccgggtacgcttgaacagtcaagagttagttttgaaaaatcaatccactctaccgctgcaatcggggatgtccgtgagtgtcaacatcaaagtcaatgaaaatcgcaccgttttgggactatttaccgatatgttcaataaacaggtggatactctcaaacaagtccgttaa
>MAE_61230|3.9734149274089723
atggctatcaccgattctgatctagatttagcacaatatatcgaccattctctcctcatccccaccgccaccagtgaacaattagaggcttactgtcaacaggccgaacaatatcgttttcccaccgtctgcgtttatcccgctgccgttaagcaagcggtgcagttactccacggcaaaaaaactttagtttctaccgtgattggttttcccgcgggggccactacctccgcagttaaacgttatgaggctttagaagccgtagataatggtgccaaggagttagatgtggttattaatctcggttggctaaaagatgggaaatctgagcaattattccaagaaattgctagtatttgtcaggaaactggccagacggtaaaagcgattctggaaacctcgcaactgacggacaccgagaaacgcttagcggcggaaatttgcatggatgcaggagtcagttatctaaaaaccagtaccggctggtttggaggtgcaacggttagcgatgtgaagtttctcaaggaaattagcaaaggccgggtaggaattaaagcatccggcggaattcgcaccctagaacaagcgatcgctcttatccgggccggggccacccgtctgggaacttcccgcggtgtcgatttagtccgtcagcaaaaagccgcttttgaggaataa
>MAE_52670|3.971885466057497
atgactcctgttaaattgccgatcgatccttttctgaaacccaacctaaccactaaactcctaggggttgggttggtattgacaattatttttatcctgattgccctgttttcgccccttctgcaagcgatcagcctgattcaggatccaaccgacattttaagcaattatcccctacaagcccccagttctgcccattggttcgggacgaatgtgcgcggttatgatgtcttttcccgcaccctattcggggcccgggcggccttgtccgtggtatttttggccacaggattatctttagtcatcggggttcctttagggttaattagcggttatttggggggtaagatcgatcgcgttctcctctttctcatggataccctctacaccttgccggggttattattatcggtggctctggctttcgttttgggtcgtggtatcgtcaatgtagcgatcgctgttagcattgcctatattccccaatattttcgcgtggtcagaaatcaaaccgccagcgttaaaaatgagttatttatcgaagcggcacgagcgatcggtgctagtccaggccggatactatcaaaatatcttttctttaatgtcgtccagagtgtcccggttctttttaccctcaacgcggcggatgcgatccttgttttaggcggtttaggctttttaggcttaggattaccagaagaagtgccggaatggggtcatgatctcaaggaagctttggcggatttatctacaggtatctggtggactactttatttcccggattagcgatgaccacgatggtggtgggtttatctctcttgggagaggggttaagtgaaatttttaaccccctgagtcgtaaacgctaa
>MAE_57240|3.9703896562165193
atgagcaaacggatcggtgtgatatttttgggaccgcccggatcgggaaaaggtactcaagcggcaaaattagcggaatctctgacgattccccatatttctaccggtgaaattttacgtcaagcaattacagagaagacagaacttggtcaacaagcacaagcttatgtggaaaagggcgaattagtccccgatgagttgttattaggtttaattcaggaacgtttaaaacagcctgacagtgctaagggttggattcttgatgggtttccccgcacggtggcacaggcgagctttttagacgcattactggaagaattggccgatagttacacatttgtggtcaatttggctgtaccagatacggtcttaattgagcgtctcatgcaacggggtcgtcaagatgatactaaagaaacgatctcccgtcgcctacaggtttatatcgaccaaactgcccccgttttagattattacggtcaaaaaggcactcttaaccatatcgacggtaatcaaccgatggacgcggttactgccgctctaacagcagttgtgactcctgtttaa
>MAE_60640|3.970220991199356
atgacctttacaccagctattgatccggatattgaataccccgatagtgacggtaaacccatggccgataataccgaacaatacgaatggatcgtgaaaattaaagaaaatcttgagattctctttgctaattctcctaacgtttttattgcgggagatctcctctggtatcccgtccaagataaaaaaattaccggaccagttgctcccgatgttatggtagtatttggtcgtccgaaaggaagaaggggttcctataaacaatggcaagaagataacatcgctcctcaagtggtctttgaaattctctccccttctaatagtttagaagaaatggagcgaaaactcctcttttatcaacgttatggagtggaagaatactatctctatgatccggattctcataattttcaaggatggttgagacaggaaggactattaagttctatacctgagattaagggatgggttagtccccggttaaatatccgatttgaattgagaggagatgagttagaaatttatagtttagatggtcagaaatttttgacttctattgagttatctgaaaggttagaacaagagcgtcttaaagctgaacaagcaagtttacaattagaacaggagcgtcttaaagctgaacaagcaagtttacaattagaacaggagcgtcttaaagctgaacaagcaagtttacaattagaacaggagcgtcttaaagctgaacgtttagctgaatatatccgttctctgggaattaatcccgagactttatga
>MAE_53600|3.9698206546534545
atggtgctgaggttaggtttaacgaaaaaaatggcgatcggtgcttccctggctgttatggtaatggttaactggattggtcccgggttagctggagatcctttccgcaaaaccaatccccgaccgattggtgataagaccgaggccgcttttaacgctatttttaaacaaggtaactatctagaggcaaaaaaattaattgttgaggccacagaaaaggaaccccaagaacctttgtcccatgctatgcgcgcctctcttgcttttaccgaccaggattggaacaccctaaaaacctactccgagaaaactaaggaagcggccaagcaaatgcaggccagcgaccccttaaggggaaatttgtatctagcggtggggagttttttagagggaacctacgtttttcaaaccgaaggagcagtatcggctatccccagattacaacaggtgtttcagtatttggaaaccgcagaaaaggttaatcctacggatccggaattgaacctgttaaagggttatatggatttgattttagcggttaatctgcccttttctagtccccaagaggcaattcaacggctagaaacctacggaagtcctgattacttggtcgaccgaggtatagctctagcttaccgggatttaaagcagtatgatcaggctttgcagtttatcgataacgctctgaaagcgacccccgataatccggaattaatgtatctgaaaggtcaaatcctaagaattcaaggcaatacggataaaaatactggctctttgaaactggcattggattactttaataatgccctgaaaaaacaggaacaactccccgaatcggtcaaaaaacagttaaatcgcgaacaccgtaaggtacaggaggagattaaatccctagaaaacacggctagtcgctaa
>MAE_40080|3.969665193063862
atgccaaaattaccgatattaaccggtgatgaagttatcaaagctttaactaaaatcgggtttcaatctatccgacaaaaaggaagtcatctgcgcttaaaacatgaagatggaagagttgtcaccgtaccggttcatcgggagaaaactgtcgggaaaggattactcttaaaaattttgcgcgatgctgaactgacacaagaagaatttattcgtctgctgtaa
>MAE_46520|3.969242060846436
atgcaacaggaaaaggtgaaaaccttgaccaaagaaaagttattagatagaaattatcgtcaagagtctcgcctagaaaatgctcaggttgagttattaaaaaatataccttcctttggctttgacaatatgttagccaattggtcaatgttgcagtttatacaatactatggcgatgtggatgctcgtagggaaactggttacggtttaagtcccgattttatggaaattgtcaccaaaaatgaccccaaatttgtccgcgcctatttgatgatgtctgtcgcttcttccctgaatgctggtaaaccggaaagaaccgttgagattatgaataaaggtttatcaaaaatcactcctgatgtcaccgatgcctattttctttggttatataaaggagtggatgaactattatttttaggtgatattcccgcagcgaaaaaatcctatcaaatggccgccgattgggcgaaaattgccggtaataaatttatcgaaaaatccgctaggggaacagtaaaatttttagaaactaatcccgatagtcgcgctcctagagtcggtgcttggatgttagtctggataaatagccaagacgaagaaacccgcaggttagctaaggaaaatatcgaaaaattgggcggtaaattgattgtggttaatgataatcaagtgatggcaattccccccaaggattag
>MAE_44250|3.968695250172214
atgagatttcgtgccttgttagttgcctttttagccttgtgcttaggggtgttgacagcttgtagcgacgcgcctagtgccgtcctgaatagaaacgagctaacctatgatgaaattttaaacacgggattagctaacaaatgtccccagatttccgagttcacccggggtactctccccttagaacgcggcgaaagttatgtggtgacagatttatgcttagaaccccaagaatattttgtcaagggtgaacccgttaataagcgggaagcagccacctttataccgggtaaactcctaaccagagataccaccagtttagaacagatgacagcgagtttaaccgtaggcgaagacggtgttttaaccctcaaggaagaagacggtatcgatttccaacccgttaccgtacaattacccggaggtgaaagagttcccttgttctttaccatcaaaggtttcactggcaaaaccgaagccggatttaactcgattaacagttccacggattttgaaggcgactttaaagttccctcctatcgtggcgctggtttcttagatcccaaaggtcggggtgtggtaaccggttatgataatgctgtcgctttacccgctagtgctgatagtcaagatttccagcgcgctaacgtcaaagcgacggaactgggtaaaggtactatgtctttacaggtaactaaagttgacgcttctactggcgagtttgctggtgtttttgaaagtgagcagccttccgacaccgatttaggcgcaaaagatgctgaagaagtgaaaattcgcggcattttctacggtcgtctcgaagctcgtgcctaa
>MAE_25430|3.968649584455201
atgaccactcccacgatcgagttttttgttggtttatcagaagaattaagcggtgttagtctccgcaaaaataaaagtaccgggattcgcaatgtcctgatgacttttaaaaccctgaaagcgatcgaacgtttccaaagtttcaccacccgcacctacggtgatcttcgtctcaccgatgaggaaggagtgattatagttattcccaactcgactaagtttatttttggaggagatgaaggagatgaaattcaacgggtagaatgtggttttgaaatcaccgatgaacactgggagcgttttctgcgctttatgaatcgttatgcggcagccaacgggatggggtatcaggataagtga
>MAE_48900|3.9682637158673635
atggattttttactggaagtcggtacagaagaactacccgcagattttgtcgatagcgcgatcgcacaatggcgggaaagagttagcaagagtttagagacggaatctctggacgcgactgctattcaagtttacgcaaccccgcgccgtttggccgtgttaatcacaggattaccgacggagcaagaagctcgcagcgaggagataaaaggaccgccagttagtgccgcctacaaaaatggccaaattacccccgctggtgagggttttgctcgaaaacagggagttagcaccgctgctttctccattcgtgccacagacaaaggagaatttgtctatattgaaaaaacgattccaggtcgtccaacagccgagattttaactgaattaattccccaatggattacccgtttggaaggaagacgttttatgcgttggggagatggagatttaagatttccccggccaattcgttggttattaactttagtggatggggaagttttgcccctagaattaattaatggctctaccactttaaccagcgatcgattaacgtttggtcatcgcattctacacccgcaatccctagctattagtcatccccaggcatatttaaccagtttgcgatcgatttttgtggaagcggatccgcaagtgcgtcaacagataattaccgctcagattaccaccctggccaaaaaactcaagggagtggcagaaattcccgcagatttattagcagaagtgactaacttagtcgaatatcccacggcaattgtcggcaaatttgacgatgaatttctggaattacccccagaagtaattattaccgtgatggtgacacatcagcgttatttcccggtgaaaactccccagggtttgtcaccctatttcatcactatttccaatggcgatccccagaaatctgagattatctccgcaggaaatgaaagggttatccgcgcacggttagctgatgccagatttttctatactgccgattgtgatgaacccttagatagtttccttccccaactggaaaccgtcactttccaagaagaattgggaaccatgcgcgataaagttgatcggattatggaaattgcccagatgatcgtcgaacagttaaatctcgatgaacaaagtcgcagtgatatagagtccactgccatgctttgtaaagcggatttagttacccaaatggtttacgaattccccgaattacagggagtaatggccgaaaaatatgctttaattagtggtgaatcggctgtagttgcccggggcatttttgaacattatctgcctcgcaatgccggggatatactcccggaaacaataactggtcaagtggtgggaattgccgatcgcttagatactttagtcggtatttttggactgggaatgctgcccactggttcctcagatcccttcgctctccgtcgggctgccaatgcaataattagtattatctggtcagccaattttaatatcaatcttttggcattaattgagcagatagctaaggattttgttacctgtcatcccgataaacccaacccggccaatctgattaaagatttctttttacaacgtctgcaaactctcttaattgatgatttgaggatagattatgatctcgttaatgcagttttaggggaaaacgatccggagtataagtctcgcgctttagaaaatttattagatacccgtgaacgcgcccgctttttatgccaaattcgtcaggatggtcagttagccaacatctatgaaaccgtcaatcgctcgacccgtttagcacaaaaaggagatttagatacaactaccctagaagccaagggaatcatcaatacggagttatttgaacaatcctccgaaccagcattttatgacgctttaattgccctaattcccgaaactatcagcgcaagagagcaaagagattatcagcgtctcgtcactgctttaacggcaatttctcccctggtggctgacttttttgatggcgaaaatagtgtgttagtcatggccgaaaaagaatctgtccgtcgcaatcgtttaaatctgttgggtttactgcgaaatcacgcccgagtcctagcagattttggggcaattgtcaagggataa
>MAE_51850|3.967088448144963
atgctcaaaattcgtcttttagctagaccaagtaatctcttttttttgttattaattttggcgattatttttaatcctttcgtgattgttaatgcgggagaaagaggagttttaatggtctttggtcaagtacaggataaaatacttaatgagggtattcacgggattattcccgttgttaacacggtgaaaaaactaagtgtgagaattcaaaaacaacagatagcggccgaagcttcctccaaagacctacaggaagtattcacagatgtggccctgaattggcatattttagcatcagaagttaatactatttttcaacaaattggcgatgaagcggctgtcattgaacgagtgatcgatccagcagtggaggaaattctcaaggcagttatggctaaatataccgccgaagaattaattactaaacgggaggaggtgaaaggggaagtagatattcgtttgagcgaaagactgaaaaattatcatatcggtgtcgatgatatttctttggttcatgtcaatttttccgatcgctttaccgatgcggtggaagccaaacaaattgccgaacaggaggccaaaaaagccggttttatggtgctgaaagccttgaaagaatcggaagtaaaaatcaatctggctaagggagaggcggcagctcatcgcattctccaagattccttaagtccagaagttttacagaacaaagcgatcgaaagatgggacggtaaacttcccctatttatggatgataatctgcttaagtcccttgaattggctaaagataagcgaaaaactagatga
>MAE_19440|3.9657336484871597
atgtctaaaactaaaagtagtgttattatcctaaccataatttgtattatcgccacagcgatgggagtttatctaatcgatggtatcgactcccaacaattacagatatggttaaaacaaatgggaattatggcccccattttgtatattattctctatacgattgggacaattttaatcctgccttctacccccttaaacctcagtggtggggccatctttggggtagttatgggaacagtttggacaacgatcgccgctttggtggccgctatagttgcctttgcttttacccgtactattggccgggaatataccgccaaaaaatttcagggaaaatggcaagcgatcgatgcagaaatgcagcaaggcggcctattttatatgtttgctatccgtctattaccgattattccctacggtatcgttaactttgttgcgggattaacttctatccgttttcgcgattatttgatcggtactttattaggcactgtccccggaattttaccctttgtcatgatgggtgcgggtttaaaatctttaggaaaaggcgatatattgccactgatggtggcttttaccctcattgctctgttagtaggtgtgggaacttggtatcgtcgtcgtcggcaatttccctttcagtga
>MAE_50930|3.965103901902585
atgacactaactcttaatttaacatcggaaatcgaacaatatctcagccaaaaagcgagggagaaaggtctttctctagaagattatgtcctcaagctacttaaagatactattttagaacaagaaaaacagaccaaactggttaatttacttcaatcttggattgatgaagaagatgaacaagaacaacaagaaaccggtgaatatttaatcgaagcacttgaccaagatcgcttatctgagcgtcctttatttccggctcacttaaagggagtaacttggtga
>MAE_03820|3.9647961811350836
gtgaacaaaaacggtaataacaaaaaatggcgcaatgcgggactatatgccctattgttaatcgtagtccttgccttggcctcagctttcttcgatcgccagccagcagtgcaacagacttggaagtatagtgaatttttacaggaagtacgggaaggtaaagtagaaaccgtgcgcttaagtgccgaccggcaacgagcgatcgtacccacccaagatggagcaaatgtattagttaacctgcccaacgatccgcaattaatcaacatcttggcagaaaataacgttgatatttccgtactgccccaaagagaagaaggagtatgggtaagagccttcagtagcctctttttcccgattttacttcttgttggtctatttttcttgctccgtcgcgcccaaagtggtcccggttcccaagcgatgaacttcggcaaatcgaaagcaagggtacagatggaaccccaaacccaggttactttcggtgatgtggccgggattgaaggggcaaaattagaattaaacgaagtggtggacttcctgaaaaatgccgatcgcttcacggcaattggggcaaaaatccccaaaggagtccttttagtcggtcctccggggactggtaaaaccctgctcgctcgcgcagtagctggagaagcaggagtcccgttttttagtatttccggttcggaatttgtggaaatgttcgtcggggtgggtgcttctcgcgtccgcgacctatttgaacaagcgaaagcgaatgcaccttgtatcgtctttatcgatgagattgatgctgtcggtcgtcaacggggtgccggtttagggggtggtaacgatgaacgggaacaaaccctcaaccaattattaacggaaatggacggttttgaaggtaatacaggtattatcattatcgccgccactaaccgtcctgatgtgctggatgccgctttattacgtccgggtcgtttcgatcgccaagtggtggtggatcgtcccgattacgctggccgtaaggaaatccttaatgtccactccagaggcaaaactttggcccaagacgtggatctcgataaaatcgcccgtcgtacccccggttttaccggtgcggatctggctaatttgctcaacgaagccgcaattttagcggcacgtcgcaatttaaccgagatttccatggatgagatcaacgatgcgatcgatcgtgttctggccggtcctgagaagaaaaatcgcgtcatgagcgaaaaacgcaaaactttagttgcttaccatgaagctggtcatgctttggtgggtgctttaatgccagattacgatcccgtccagaaaattagtattattccccgcggtcgcgctgggggtttaacttggttcactcctagcgaggatcgcatggaatccgggttatattctcgcgcttatctgcaaaatcagatggctgtagctttggggggtcgtttagctgaagaaattatcttcggtgaggaggaagtgactacgggtgcttctaatgacctgcaacaggtggcacgagtagcgcggcaaatggtcactcgttttggcatgagcgatcgcctggggccggtggctttaggtcgtcaaaatggtaatgttttcctaggtcgtgatatcgcttccgatcgagatttctccgatgaaactgcggcagctattgacgaggaagtgcgtaacttagtggaacaggcctatcgtcgcgctaaagaggttttagtcaataaccgcgtcatcttggaccagttagcgcaaatgttagtggaaaaagaaaccgtggacgcggaggagttacaaaatatcctcgctcataacgatgtgaaaatggcggctttagcttaa
>MAE_53690|3.964432518060468
atgttcggcaattttcaacaaagtcagctgcgtatcgaaatctcggccagtgaacaggctatccgggatagtttgctcaaaactgctcatctccgtcaatggctgtggccgcaaatgctctcgcccaatctacccgataaattagaggaaggcttgacttttacctcttggttaggtttaattcccgtacaacatcaggttttattggccaatgaccagtgtttacgcttgcttttgagtcaaggtatcgatggctatcacgaatggtattggggcgatggttggttacaatcgcggttagaaggcatttccctccttcccctcaatctcggtcaaactctcagtttattaaaattacgactatttttgagcaatcaaaagttagaattgaaggatttagaagtggctggtaagtaa
>MAE_12950|3.964266620430321
atgacttttcccactacgtcacctcaagtctcggaaatagagaataatcgtgcttggcataatttaactggggaacaaaccctagaaatactgagaaccaatggggaaactggcttaatcgaggcggaaattgttaaaagaaaggattttttcggattaaatgaactaaaagaaacggggggacgtagcccgttaatgattttatgggaacagtttactaacattatgttagtgatgctgatcgccgtggcggtggtttcggcagttttggacctgaaaaaaggggaatttcccaaagacgcgatcgctatttttacaattgttattttaaacggtattttaggatatttacaggaaagtcgggcagaaaaggcattagcagcccttaagcagttatcctcgcccaaagttagagttattcgtaatggtagcacctttgaagtgacggccaaggaacttgtccccggggatatcatgttactggaagcgggggtacaaattgccgccgatggcagattattagaagcacaaaacctgcaaattcgcgaagctgccctcacgggggaagcggaatcggtgaataaacaagcacagaaggttttaccagaagatgcctctttgggcgatcgcattaacctcgtctatcagggtacagaagtagtacagggacgggggaaagtggcgattaccaagacgggaatggacacggaaatcggtaaaatcgccgccatgttacaaggagtagaaagtgaacccacacccctacagcagcgaatgtcgcagttaggtaacgttttagtgagtagttccctagctttagtggctgtagtcgtgcttggtggcgtaattcgctttggttggcagttttttgaatcattcctcgaaacttccctcagtatggctgtggccgttgttcccgaaggtttaccggcagtggtaacggtgactttggcaattggaacccaaagaatggtgagaagacaagctttaatccgtaaattgccggcagtggaaaccttaggctcggtaacgacgatttgctccgataaaaccggaactttaactcaaaataaaatggtggtgcagaaagttaatacttccgagcagacaattactgtcacgggggaaggttacgcgcccatcggtgagtttaatggtgctagtgaaagtgatcccgaactacaggcaattttaacggcttgtgtgctgtgtaatgatgcacttttgcaaaataaagctcaagaatggtcaattttaggcgatcccaccgaaggagctttactgacgttagcgggtaaaggaggactatatcgggaagcattggcaccacaaagccctcgtttaggcgaatttcccttttcttccgaaagaaagagaatgtcagtaatctgtgagaatgcccagttaggtttgggggattctgcctatttaatgtttaccaaaggatcaccggaattaattctcgaacgttgttctctgatccaagttggggcggaaagtcaacccttaacacctgaacaaagaagccgtattttggcacaaaatgacgaaatggcgggtaatggcctacgagttttaggtttttcctataaaccgatgacagaagtgccagaagcggaaagagaagatagtgaggaacaatccctggtttggttgggattggtgggaatgctcgatgcaccccgcaaagaagttaaagaagcggttgccctctgtcgtcaagcgggaattcgtccgattatgattaccggagatcaccaattaacggccaaggcgatcgccattgaattaggcattgctgcccccggggagcgagtaatcacgggtaaagaattagaaaaaatgtctcagaatgacctagagggagaggtagatggtgttagcgtctatgctcgcgtttctcccgaacataagctgagaatcgtccaagctttgcaaaaacggggcaaattcgtcgccatgacgggggacggggtgaacgatgctccggcactaaaacaagcggatatcggtatcgccatggggattacgggaaccgatgtcagcaaagaagccagtgatatgattttgctagatgataattttgccaccatcgtcgccgccaccgaagaagggcgcgtggtttacagtaacattcggcgctttattaaatacattctcggcagtaatattggcgaggttttaacgattgcagcggctcctctgctcggtttaggcggtgtacccctttctcccttgcaaatcctctggatgaaccttgtcaccgacggtttaccggctcttgctctggcaatggaacccgccgaacctaatgtgatgaaacgtccaccttttagcccccgggaaagcattttcgcccgcggtttgggttggtatatgattcgcatcggcatcgtctttgccattctcaccattattatgatgtactgggcttaccgatatactcaagcaactcccgaaatcggagatcccggacgttggaaaaccatggtatttactaccctctgtttagcacaaatgggtcatgctttggcggtgcgttcccatacccagttagctgtgcaaatgaatcccttctctaatccttacattattgctgccgtgggcttgacaacgatcctacaattgttgttaatttatgctcctcccctacaaagcttcttcggtactcaatggattagtggcacagaattattaatctgttttggatttagtgccttaatgtttgtttggattgagttggagaagttatttattcgctggttcatgacgaaaaaataa
>MAE_36620|3.963729329740347
atggctaaaaaagtcgtcgcaattattaaactagctttacctgctggtaaggctaaccctgctcctcccgtgggtcctgctttaggtcaacacggggtgaatattatggcgttttgtaaagattacaacgctaaaaccgccgatcaggctgggatgatcatccctgtggaaatctccgtttttgaggatcgtagttttacctttgtcctcaaaactccccccgcttccgttctcatccgcaaagcggccggtgtggaaagaggttccaacgaacccaacaagaaatttgtcgccaccattacccgcgaccaattacgggaaatcgcccaaactaaaatgcccgatcttaacgctaacgacatcgaagcggccatgaatattgtggcgggaacggccagaaatatgggtgtcaagatctcagactaa
>MAE_00200|3.9630064010073287
atgaaagcactaattttatccggtggtaaaggtacgaggttacgtcccctaacctatactggggcaaaacagttagttcccgttgccaataaaccgattttatggtatggaatcgagtcaattgtcgccgcaggaattaccgatattggcattattatcagtcccgaaaccggggaagaaattcgtcagaccacgggcaatggtgaacagtttggggctaagataacttatattcgccaagatcaaccagccggattagctcacgcggttaaaactgcccaatctttcctaggagattccccctttattatgtacttgggtgataacctaattgaggatgatttatcgccctttttaggctctttccaaaaacagtctcttgacgctttaattctgttgcgaaaagtgtctaatcctagtgcttttggggtggcaaaagtagatgaaaccggcaaagttttatacttagtcgaaaaacccaaagaacctccctcaaatttagctttggtggggatttatttttttgcccccaccattcaccaagcgatcgcatctattcaaccttcaggccggggtgagttagaaattaccgacgctatccaagaattaatcaatcaaaataaagcagtagaagccaataaactactgggttggtggttagatacgggtaaaaaagatgacttattagaagcaaatcggattatccttgataccagtctagaaatcgctttgcagggagaaattgatgctaatagtcaggtgatcggacgggtaaaaattggtcagggtagtaaaattattaatagtaccattcgcggccctgtcattattggagaaaattgtcacattgagaattgttttatcggtccctatagtagtgtggctaatggagtaaaattaatcgatgccgacgtagaacacagtgttattctcaaagatgccacgattattggcattcatcagcgcatagttgatagtgtgatcggacgacgggcaaaattagaaattgccccccaacgtccaaaagctttacgctttatgatcggggatgattcccatgtagaattagtgtag
>MAE_27570|3.9626420863659257
atgtctgaaactatcactcccgcccttagcgatcgcatctgtaaacacatgaacaaagatcacggtgatgccgtgcttttctacgctcaagtttacggtaatattaccgatgcagaaaccgctcaaatgctctccatagatccccaaggcatggatttagccgtagaaaaattaggggagagtcaaacaattagaataccttttgagcgcaccctagaatcagccaaggatgcccataatatcctcgttgagatgctaaaagttaatcaaactaccccttga
>MAE_36610|3.9623729231199154
atgaatctagaagaagaacagtttcccgaagaagtcaatctcagcaacctaccgaaaaaaccccgttggtatgccgtgcaggtggcttctggttgtgagaaacgggtcaaagctaatttggaacagcgcatccacaccctcgatgtggccgatcgcattctgcaagtccagattccccaagcggccaccgtcaaagtccgcaaggatggttcacggcaacatggcgaggaaaaagtcttccccggttatgtcctgatcaaaatgatcatggatgatgacgcttggcaggtggtaaaaaacaccccccacgtgatcaattttgtcggggccgaacaaaagcgccactacggacgcggccgcggtcacgtcaccccgctacccttgagtatgtcagaagtcgatcgcatcttcaaacaagctcagattcaagaacccgtcgtcaaaatcaatatggaagttggcgatcaaatcttggttctatctggtccatttaaggactttgaaggggaagtgatcgaagttagtcccgagcgcggcaaactcaaggccctgctctccatttttggtcgggataccccggtcgaattggaatttaatcaagtcgaaaaacaaaactaa
>MAE_05440|3.9620043905264755
gtgaccaagaccccatcgctcgaggaaactcattacaatcaggctaaagctagtttacaacaggctttaacttggtatgccagttttcgccgtcattggaattatccccccgatccccaacttcaggccgccgttaaacaggatttacagtccctaaaatcggccttggctaaactggatgaaacggtgattcgggtggcagccttcgggttagtcagtcgcggtaaatcctcggtggtaaacgctttagtcggtcaaaaagtcctggcaaccggacccctgcacggggtgacacgctggccgcgatcggtgcgttggacaccagccacgggtaaaatccagatagaattaatcgatacccccggattggatgagattgaaggggaagcgcgggcgaatatggccagagaagtcgctaaaagtgccgatttaattttatttatcgttgcgggggatattacccgcactgaatacgaggccttaggagaattgcgccgggcaaaaaaaccgattattttggtgtttaataagattgatctctatccagaagcggatcgccgtcagatttttcagcagttacagagattaggaaccaatcgggacgaaaaaacgttagaagatttgttaactagcgatgagatagttatggtagccgccgaaccgcaaccgattcccgtccgggtggaataccccgatgggcgcgtggtgactgagtgggaaacccctcccccccaaattgaggagctgcaagataaactcttaacgattttaaatcgggaagggcgatcgctactggccttaaatgctttagtgcaagggcaagaagcggaggaaaatatcgctagaaaaaccctagaactccgggacagtcaagcggaggaaattatctggcaatacgcgaaatataaggctttagcgattgcggccaatccgatcgctattttagacctactaggggcttcaatcgtcgatttaactctagttcgggctttagctcgtttgtacggcttgccgattaccagtcaccaagctggtcaactctggcggactctacttttgagtagtgcggggttgctgttgggggaaatcctcggcactgtgattatcggtttgggcaaaacggcggcggcagcggcgagtatttttgaaaatcccacctctttaaccctctacggtagcaccgctctcttacagggagcaattgccgcttatggaacctatatcatcgggaaagccgctaaaatctatctagaacgcggttgtagttggggggcatccggaccgagtacggtgatcaatcaaattctcgctcaagttcatccgcaaactattttatatcgtttacgtctagaactagaacagtga
>MAE_30610|3.961803621334203
atggggtcgatgtccggtacttttcccgtcctcgctcaaagtaatattaatcggcaacgtctcatcgctcaacaaatctcgattccggtgggaacagttatccctttgaattacgagaaagccgataaaattttagtttctaaaagtgatgttattcctctgactttaaccgtagccagagatattcgtgaccggaatgggattgtggtgattgcagcgggaagtgaagtcaagggtactttagaagcggcgggccgaggtgtgcggtttattgccgatgaaattcgcctcgatgggggtaatcgcaccattcccctcaatgccacttcgcgattaattactaccactgaaaccctgcgtaaaggggcaaaaactcaagatatcttagggggaaccctcgccggtgcgggggcagccacagcgatcgctgctcttacgggcgatcgcaagatcgaagttctcgatgtcttagcgggggcagccgtgggaacccttgcaggatggggcttaccggcggcgggaattgtcggtggtagttccgtgcagttatactctgttaaccccgatcgagatttaaatattaccctgcaatcgcccctagtgatcagagattag
>MAE_22090|3.96112991508067
atgaaatctagctcaagtctagggatacagatattagttttaggattaattttaatcagcattcatcccaaatttttaaattatcctctgaaaatccttagccaaaagaaaaagattgctcaagaacctgtttatctaactaaatatcctctcgtccctctcttgggtgaaactggatttttattgtggcgcggtgcgggttttattttagcttggatggtgttaaaaatgattacccccgctcagattttaccactcttaggaacctttagttttgcttggttattgggtttagttgtccccggagcgccgggaggattaggagtttttgaagctacagtgatcgcacttttagacacagaaaactttcccgccgctaacgtacttatcaccgttgctatctatcgtttaattagcattctctctgaggtcattgccgccggaatcgggacaaaattagttaaagataaagccaagttttttggttag
>MAE_37050|3.960990496533162
atgatgaatcaaattactgctattttcaatggagaagctttttatcctactgaaacctttaatcttaagccgaatactaaagtaaaattgacaatagaaactcaattaattgatgaagagcaattgcaaataatggcagatgatcaggatattttaggagaaatcgctaccattaatcaggagtttatggtctctgaaatggacggtttgtag
>MAE_22590|3.95944751587791
atgattatttcccagtccagcaactggaaaaagctggttatttgccgttatttgccgctgctaatcgcctttagcggcacttttctcctgattactccccccgcttttgccctcgaatccagtgcctccaccggttttaatcctcaaactattcttttcaatgccttaacttgggtggatagtttggggtctgtgggagcgatcgcgtttataattatctatattctagctactgtggccttttttccaggttcaatcctgactttaggggctggtgtggtttttggcctggttttaggctctttttacgtctttatcggggcaactatcggcgctactgtcgcttttctggtgggacgttatctggctaggggttgggtggcggaaaaaattcaaggtaatagtaaatttcaagctatcgatgaagctgtggggagagaaggcttaaaaatagtgcttttaacccgtttatctcccgtatttccctttaatctgctcaattatgcctatggtgtcaccggggtttccctgaaagattatctactaggttccgcgggcatgattccggggacgataatgtatgtttatattggctctttagcgggtaatcttgccactatcggcacctcaacaccagctactaacccagttttacaatggactattcgcctgatcggttttatcgctaccgttgccgtcaccctctacgtcacaaaaattgcccgtcaggccctggcatcagttatcaatgaatag
>MAE_56300|3.9569505873558914
atgtttcctcagtttaaaaaactagctgaacagcgtatagaagccatccgagaaagaaaagaacgagaagaaagatacatagaagaaagagaaagagaagaacgagaagaacgagaagaaagagacagaaatagaatggtggtcaaaccaaggaacaatgtattattgatgaaattcttccatcagttcttgtaa
>MAE_19680|3.9566832155246874
atgcctgccgcagattataaagattattatgccgttctgggagtaggtaaaactgccagcgctgaagaaattaaaaaagcttttcgtaaattagccgtcaaatatcaccccgatcgcaatcctaacgataaaagcgccgaagaacgttttaaagaaattagtgaagcttacgaagtcctctccgatagcgaaaaacgccaaaaatacgatcaatttggacaatattggcaacaggctgggcgatcgaattggccgggtggtaatccgggggttgacttcggttcggccggttttgactttagccagtacagcacctttgatgattttatcaacgaactactcggtcgcatggggcgctccggcggtactcgccccggttcccattcctacgggactccggggggaggatttggcgattttagcaattttaacgactttgccggcgctcgtactccaccgcaagctgtcacttccggcatctccaccgctaaactgcgtctgacttttgcggaagctttgcgaggagtacaaaaacgggttaatttagccggagaaatgatcgatatcaaaatccccccaggaactaaaaccggtaatcgtctccgggtacgggggaaaggactaatcgatcccttgagtaaacaacggggagatctatttctcgatgtggaattagaaccccatcctttctttgcttttgaaggcgataatttaacctgtgaagtcccgattactcccgatgaggcggttttaggcacagcgatcgaagttcctacccccgatggcctggtgacggtaaaagttcccgccggtattcgttccggtcaatccctgcgcttacgaggcaaaggttggatcgataataaaggacaacgcggcgatcaattagtcaaaattgtcatcgatactcccaaagaattaacggcgatcgaacgggaattatacgagaaaattaaatctcagcgtaccaccgatccccgtcgtcatctcagacaggtgcaaatttaa
>MAE_11720|3.9564892975293575
atgaaaattgctaaccctctttattaccctttagccgttttagcaggcgggatcgttttagttgttggtgttcgctttttgggattatctaatactgttactttaccaacagcattggcggtaactgtagtcggcgcaaccgccttgaaagctagagaaccagatggggagaaacgggtcaaacaacaattacaacaggaactgcaagttattcaaggttcggctcaaagtttagcaggaaaggcagaagttctgcgtcaagaagctaaccaattattaagcagcagttcagtgcaaatggacttattaatcgccgtacagcaagcttgcgatagtgctattgaacttcccccaaaaatagaacaaattgctcaacgtttgccagaaagtgaatccttattatcaatcaatgagttacaacagcaactcttggaagttaaaagtaaaattcgttcgagtttcggtgtatctcgtaaacaattagaacagttgcaagccagtttagaacggaatattgaattagcacaacaaggacaagatactcgtcaagcaaaattaactagcttgtacactgtgattcaagactcggctggggttctgcaacaattacaaaataaattgcggacggctgacttgactaattcggaagaacttatagagttaagaaatttgagtgaagaattgagtggctttcaagaaaatattgattttatcatttcttga
>MAE_49450|3.956450077705497
atgggaaaagtcatcggcatcgacttagggacaaccaacagttgcattgccgtactcgagggaggtcagccgattatagttcccaactcggaagggggaagaacaactcctagtatcgtgggattcggcaaggcccagcgcctagtgggacaactggccaaacgtcaggcggtaactaatgccgaaaataccgtctatagcatcaaacgctttatcggtaggcgttggcaagacacggaggcagaaaggggacgagttgcctatcattgccaacgcggtcgcgatgataccgtcaatatcaaaattcgtggtcgggaatttaccccccaagaaatctcggccatgatcctacaaaaattaaaggccgatgccgaggcctatctgggagaacaaattaacgaggccgtgattacagttcccgcctattttaccgatgcccaacgtcaagccactaaagacgcggggatgatcgcaggactagaagtattaagaattattaacgaacccaccgccgccgccctggcctacggtttagataaacaaaacgaagatcaacatatcctcgtttttgacctagggggaggaaccttcgacgtttccatcctgcgactggggaagggggtctttgaagtgaaagccacggctggcaataaccatcttgggggggacgattttgataacctcttagtgcggtggctggtggagaactttcaaagtcaagaaaacatcgatctgtctagcgatcgcatggcggtccaaagactgcgagaagccgccgaaaaagccaaaatcgagctttctagcatgattaccacctcgatcaatctccccttcatcgccgccgacgaaactggccctaaacacctagaattggaactaactcgcgctaaattcgaggaattaaccagagaattagtggaaaaaaccctcggacccgtacaacagtccctcaaagatagcggactgcagcctagcgatatcaatcgtgttattctcgttggtggttccaccagaatccccgccgtacaagaattaatctcccgtttcttttctaccggccagattgatcgctctgttaaccccgatgaggccgttgctttgggggcagcgattcaagccggagttttaggtggagaagtagaagatatcctcctactcgatgtcacccccctttccctcggcattgaaaccctcggcgaagtctttaccaaaattatcgatcgcaataccactatccctaccagtaaatctcaggttttctccaccgctgccgatggtcaaacttcggtggaaattcatgttctccaaggagaaagggccatggcccaggataataaaaccctgggtaaatttctcctgacaggaattcctcccgctcctaggggggtgccacaaattgaagtggcctttgagatcgatgtcaacggcatcttgaaagtggccgccagcgaccaaggcaccggcaaagaacaaagcattttaattagccatactggagggctgaaaccgaacgaaattgaaaaaatgcgcctagaagccgaaaaatacgccgaatccgatcgccttcgtctgcaaatgatcgatattcgccaccaatccgatagtcttttctatagctacgaagtcaccctcagggaaaacagtcagttagtcgcccccgatatccggcaactggccgaccagaagcggcaacagttggaaatcgctctgcgcgacccctccctatccccagaaaagctaaaaaccaccttggcagaatttcgtcagattgtcctcgaaatcggtacccgcatctacacgggtagacaagagcaaaaccaaccccttaacggtactggttttgaaccgatcgatgtcaccgaaaaactgacccgacccacccgcacccaagccacttcctccaataccttcgccaagaggccaaccctctcccacactagaaccagaacctatagtaatctggaaactaaatccggcgaatcgggcagtgacgatcacccctacgatggcgaagaaatgagtgccagtgactacgaggccgtagattaa
>MAE_46070|3.9552766124372676
atggctgcagtcagcatcaacgtaactactgttaaacccctaggcgatcgagttttcgtcaaagttagtcccagcgaagaaaaaaccgccggtggtattttccttcccgacgccgctaaagaaaaaccccaaatcggggaagtcgtggccgtcggccccggcaaacgcaacgatgacggtagccgtacccccgtagaagtgggtgtgggtgacaaagttctctactccaaatatgccggaaccgatatcaaacttggtggcgaagaattcgttctcctctccgaaaaagacattctcgccgccgtttcctaa
>MAE_13580|3.9550398150131554
atggctggtcatagtaaatgggcaaatattaaacgacaaaaagcccgagttgatgccaaaaaagggcaaactttcacccagttatcccgggccattattgtggctacccgtaacggtgttcccgatccggcgggcaattttcagctacgcacggcgatcgaaaaagccaaggcggccggtattcccaatgacaatatcgaaagagcgatcgctaaaggggcgggaacttgggaaaatgactcggcttttgaggaaattcgctacgagggttatggtccggggggtgtggcgatcctgatcgaagcactgaccgataatcgcaatcgcacagcggcggctctgcgggcggcttttagcaaaaatggcggtaatttaggtgaaacgggctgtgtgggctggatgtttgaccataagggggtaattcgccttgagggaactattgatgaggataagcttttagaagcttccctagagggccaggcccaatcctacgagttttttgacagtgaggaggaaggtcaaggagcagaagtatttactgaggtgtctaacctggagagattgaataaggttctgcaagcagcgggatttaaggtcaaagaagcagaattacgctggattcccactaataccctagaagtgagcgatcgagaacaggcccgttttttattgaagttaatcgacaccctagaatccctcgatcatgtgcaatcggtaacggctaattttgatttagtcgaggaattgatgttactggatctgtga
>MAE_38990|3.954094726515022
atgagcaataatagacctaaaattatagtcttagatgacgacccgacaggttcccaaacagtccatagttgtctgttattgatgcggtgggatgaagatactctccgcttgggattggcagataatgcgccaattttctttgttttgaccaatactcgcgctttaacccccgaaaaagccgagtctgtcaccagagaagtctgtcataacctgaaaactgccttaactaaagagggaatcgaggattttttggtggttagtcgttccgattctaccctgcgcgggcattatccgatcgaaactgatgttattgccgaagaattgggcggttttgatgcacatttcctgattccagccttttttgagggaggtagaatcacccgtgatagtattcactatttaatcatcgatggcgttcccactcccgtccacgagacggaatttgctcgcgattcggtttttgcctaccattacagttatctgccggattatgtggaggagaaaacgaaaggtaaaattaaagcagatgatgtggaaagatttttactggcagatatccgtcaaggtagtttagaacgactgcaaaagctcaaaaataatcaatgtggggtggtagatggggaaactcaagcggatctcgatcgctttgctgaagatattttaaccgccgcaggggaaggaaaaaaatttttattccgtagtgccgccagtattttaacttctttggctaatttaggaactcaaccgatcgcacccgaatctatgggtaagtataagcccacgggggaagccggggcaattatcgtcggttcccacgtcaaaaaaactagccaacaattagatgaactgcttcaacaacccaacaccgtcggagtcgaaatcgatgtgacggcattgcgcgatcgtcctgagcaacgagatcaactcctagcacaagctctggaaaaagtcaagcttattcacaaaaataaacaaacccccgtgatctataccagtcggcaagagttaacctttgcttctgtgcagaaacgccttgattttggggttgccgtctccaccctgttaatggacattgttaagggtttacccagtgatatcagttttttaatcagtaaaggcggaattacctctaatgatgtcttaagtacgggtttaagcctgcaatcggcccgtttactcggtcagattctccccggtgtctccatggtccgtacagcagccgatcatcatctctttcctaatctacctgtggttcttttcccgggtaacgtcggtgatgtccgagctttagccacagtttatcaacgtttgtgtcaatag
>MAE_09950|3.9539981548411793
atgaagttactgccacttaatgaaacctctatgaacctcatccttccctctaaacttctgcaaacagtacaaatgactgaagctcaaatgctcacggaaatcgctatcatgctctatcagcagcaacgccttcaatttgaacaagcagccgaactaacgggaatggcactcgatgatttctaccaattgctagtatcgcgtaatatcctcactccacccactgaccctgacgacgaaccaaaagaactcatcctcaccagtctttgtatttctcttcagcaagctaaagaaggcaaagtacatcccatctctgaactctgggatggcatagatgactga
>MAE_20560|3.9533130701148265
atgttaccagtaaacttagaaaatataggcagctatcaaatgaaagctaaatatgatgctgaagttgacgttttaacaattacctggcatgacacacccgtagaagaaagtgaggcaatcagtccgggggttattcttgactatagacctcttgcataa
>MAE_17060|3.952894733329599
atgaccctagcgacaaacatcgaaacctcaaaattcatccccacctttacccgcttggtttctaaggaaggagggacctcctaccccctgaaagcgctgaatatctgcgaagaaacctttgcccccctggaagtggactacgattacgacctcatccgtcgcaccgttaccagagaaagcattcaagccggtcccaattccatctggcgctatcgttcctttttgccggtggaaagtgaaaatcctatcgatgtgggtacgggtatgactcccctagttaaatcccaccgtttagcccggcgcttgggtctaaaaaatctctacattaaaaatgatgccgtcaatatgcccactctcagcttcaaagatagagtggtatccgtcgcccttacccgggccaaagaattaggttttaccaccgtttcctgtgctagtacgggaaatctcgccaattccaccgccgctattgccgctcacgccggtttagactgttgtgttttcattccctccgacttagaagcgggtaaaattctcggcaccctaatctataatcccacggtaatggcggttaaaggcaattacgatcaggtcaaccgtctctgttcagaagtgggcaacacctacggttggggttttgtcaacatcaatctgcgtccctactattccgaaggttccaaaaccttaggctttgaagtggccgaacaattaggctggaaactccccgatcatattgtcgcacctttagccagtggttccctctttaccaagatttataaaggcttccaagaattcgtcaaagtcggtttggtggcagataaagcagtgcgttttagtggcgctcaagcggagggttgttcccccattgcccaagctttcaaggaaggacgggattttgtcgccccagttaaacccaatactatcgccaaatcgatcgctattggtaatcccgccgatggtgtttatgcccttgatattgcccgtaaaactggcggtaatattgaatccgtcaccgatgccgaaattatcgaaggtattaaacttttggcagaaacggaaggcattttcacggaaaccgcgggcggtacgactatcgctgtcttgaaaaaattagtagaagcgggtaaaatcgaccccgaagaaaccacggtcgtttatatcactggtaatggtctaaaaacccaagaagcggtacagggttatatcggtgaacccctgttaatcgaaccgaaattagaaagctttgaacgggccctggaacgttcccgcaccctcgaacgcctcgaatggcaacaggttctcgtctag
>MAE_57040|3.952524226946533
atgaaaactgacacgattttttatcaactctttcaatctttcccctctatcttctttgaattaattcaactccctatcagcgaagcgaataactaccgctttgactcagtggaagtcaaacaactttcctttcgtcttgatggagtctttctgcctcaaaataatcacccccagactcctatctacttctgtgaggtacaatttcaagaagatgaggctttttatcagcgctttttcaccgaaatattcttatatctcagtaaaactgacttaaccaatgattggcggggtgtgattgtctatcctaaccctcaagtagaaaccgataaagttcaacgctatcgggaacttctcaactccgagcgagtgagacggatttatctgaatgaattagaaaacattcctcaaacttcgattggtttagctacagtccaattaatcaccctatctaaagcaaaagcgattgatagcacccgaaaattaatccaaagagtgcggcaagaattaacccccgaccaaaaaccgcaagaactcttacaattaatagagacgattctcgtttataagttaccgcttctcaatcgtcgggagatagaaactatgtttagtttagatgaattaaaacaaactcagtattttcaagatgtgcgcgaagaagcgcgtcaggaaggtcgcgaggaaggcattgagcaaggcattgagcaaggcattgagcaaggcattgagcaaggtattgagcaaggcagactaaacaaagcattagaggcggtccctcgtttgttagccttagggttaagtgttgagcaagtcgcatccgcgttagagttagaggttaaacaggttagagctatacaaaacgggacataa
>MAE_09350|3.95226225579116
atgtctgcaattaacccctcgacgctcgaaactgaatttatctgtccctctttttctatcttaaaactgaaggaaaactcgctcgacctggatgaagattttctcggcagtgatttggaagatgatttagtatctagtcccgaaaaaagctacagcaacggcacaactaccgatttagtacgtttatacctacaagacattggcagagtgcctctactcaaacgggacgaggaagttgaacaagcgcaacaggtacagcgtcatctgtctttactgaaattatgcgccgccgccgttaaacaaggtgatgcacaagtacagcaatttgtcaagttaattgaggtgcgcgatcagctaaccgctcaattagcccatcgtccctccctagaacgctgggcaaaaaccgcccaaatcagggtgtctgagttaaaaaatgctttaaaagcagggaaacagcgttgggcgcacctagcgggcttagaagtgggggaattagaagaaattattgcccttggtacccgtgccaaagaacagatgatcaaggccaatttacgtctggtggtgtcggtggccaaaaaatatcagaatcgcggtttagaattattggatttgattcaagagggaaccctgggtttagaacgcgccgtcaagaaatttgatcccaccaaaggctatcgttttagtacctatgcctactggtggatccgtcaaggaatgacaagagcgatcgcaactaaaagccagattattcgcttaccggttcatattaccgaaaaactcaacagaattaagaaggcacaacggaaaatctcgcaaatgcgcggtcgcactgcgaccgtagaggaaattgcccaagagttagctctgactcctgaagctgtgcgggaattgttgatgacagtgccgcgttcggtttccttagaaataaaagtgggtaaggaaaaagatacggaattattagaccttttggaaatcgaagcagtgtcttcagaaaatcattttgtctatgaatctttgcaaagagatatcagagaactattggcagatttaaccgctcgtgaacgagaagtgattgaattgcgctatggttttctcgatggtaaatcccattctttggctgatatcggtcgcactttggaattatcccgggaaagggtacgacaaattgagttgaaagctttgcaaaaactgcgtcaatcccagctacataatcaaattcgcgattattttgaagcgttgagttag
>MAE_25610|3.951686012888959
atggaataccgatgggatgaagcaaaacgacttactaatcttcgtaaacacggtatagattttgccgatgttcccgccgttttcgatggggacattttaacggttgaagatgatcgtctcgattatggagagcagcgttttgttacattgggtttactaaaagggcgaattattgccgttgtccatactgaacgtgaggattacactcgtattatttctgcaagaaaggcaacgaaatatgaacaacgaacctactttaagcaactctcaaactga
>MAE_05650|3.951631824747089
atggcatttaacgttacaaaacagcgtaatttttggtggacagtctcggccttgctgacgattggtagtattttggccatggtaatttcttggttcactattcaagcgcctttgcgaccgagtttagattttgttggtggtacgagaattcagatagaattagcctgtgccaaaaagaataactgtgaaaaacccttaactactgccgaagtgcaagtgattttagacgaggagggattgggtaacagtagtgtgcaggtgttggataaatatactttatcggtgcggacgaaaaccctcgcagaagaacagagaacaaaattactcgacaccttaaaccagaaaatcggtgcctttgaccccgaaaccagtcaaatcgatacggtcggtcccaccatcggtcaagaattatttaggtcgggatttttagctttattagtgtcattttttggcattgctgtctatctaagcttccgttttcaacgggattacgctttttttgccattgtcgccctgctgcacgacgttttgatcactttaggggtctttgcggttttaggcttaattgcgggggtagaagtggatagtttatttttggtttccctcttgacaattgtgggcttttctgttaatgacacagtggtaatttatgatcgcgttcgggaaaattttgtcaatacccccgaattatccgtggatgaaattgtcgataatgcggtgagtcaaaccctaactcgttcgattaataccaccctgaccactttattgcctctggtggcgatttttctctttggtggcacgactttaaaatattttgccctagctttaattattggctttgtagcgggggcctattcgagtatttttatcgctagtaccctactagcttggtggcgcagtcgttcccatcgacccacactcaattacagttag
>MAE_42500|3.951218012765803
atgtcctatttgtttttgttcccactattcaccgctgccttggctgcctatttctggcagcagtccagcgatgagatcgcttatctggccagtgccgccacggtaattagtttagtgttgagtctggttttagctccttggcagattcagctattaattctcttgacagttgtgattgtcgtcacctttttatggcaaggacgagaagagcagaagaatgtccccgtccccactccagaaaccgccggcgagaaaaagtaccgtggggccacctatatcgagccaacagtcaccgaggctcctgtcaaggagcgaggaggtaaatatcgcggtgcggaggttaaaatcaccaataatcccacggtggctaacccaattcgctcctcatctctcaaatatcgcggcgctggttcagcaaacaaggaccagtaa
>MAE_44150|3.950841415151141
atggctgaattaagttcaaaaattacggcaattatttattctggtgaacaacaaggatatgtaggcgaatgcgtggaaatttcggttgtgacccaaggaaataccttggatgaggtggttaataatctcaaagaagctgtcttattacatttagaaggggaagatcctagtgagtttggtctagttgccaaaccttctctacagattacggttgagttacagcctgaatatgcctaa
>MAE_23350|3.9507639605362335
atggccaatgtttcggggcggtttgaaaagcaggaatacagccaaaactcagaaaataccgtcacggtggtcagttcggtcatgtccggtttaaaaaaagcatctcccctgcaaaagggcttattttggggaataaccctcagttttaccgccctagtgtccgccactgttggggctgccgtcgctttaattagtcccttacccgcaccaattggggccatcttccaaaaaacgacttttcccacccaaacagacatccttgaggctcaagcttggaatagcttaattaaccagcagctttctcgtcctgttaatattttagttatgggcatcgatcgagttttagatgccaaaaacggcgacgatgtatttaaaggtcgcagcgataccatgctcctagtgcgcttcgatcctagcgataaaaccgtgagaatgttgtctatccctcgcgatagccgcgtcagaattcctggccacggtttcactaaaattaacgatgccaatgttcacggtggaccaactctagcggcggaagtggtcagtaatactttaggggatgtcaccgtagatcgctatgtccgggtgactaccgatgcctttaaggaattagtcgatttagtcgggggcgtagaggtttatgtacccgaacgaatgtatcataaagatgtcacccaaaaattagaaattgatttacaagagggttggcaaaatctcaacggcgaccaagccgaacaatttgcccgttttcgtaaccagcaatacggcgatatcggtcgcgtacaaagacaacaaattttattaaaagcactacaacaaaagatttttagtccgacaattctccccagtctcccgaaagcagtacaggttttacaacaatatatcgatacgaatttatccgtcgaggaaatgctggctatcgctaattttggccgggaaattaaacaggatgacttaagaatgatcctactccccggccggtttaataacctcgaggaatacgatggtcgcagttattggattttgaaccgtcgcgaaattagaaccattgtggctaataattttaccgataactattcgcggggagaaacctccatttatagtctgcggattgccattcaaaatgccacccataccaaaggtttagcccgtcgtactcgcaattatctggccaaacagggctacacaaatgtttatattagcgatgactcctcccaaaagctagaaaccacggcaattattgctcaaaaaggtgatattcagtccgctaacctcttgaaaaatcaattgggaatcggtaaagtagaatcatcctccactggtgctttagactcagacctaactattcgggtgggtgatgatgcagcccagtttttcgacgctcaacagtaa
>MAE_40220|3.9507600874802296
atgaaagcaacgatccgaaacgttaaaattagcgaaatccccacagcgatcgagcagttaggtttgtccgctcatgcgtgtgtcgatttcacaatcgagaatcatgagatgacgggaaacgaacaggaggaaaccacccaagccttgatggaagtggtgaatgaaattcgtgcttatgccaagagtcagggattgactgatgagaagttggaagagcttttagtagatgaatcgtga
>MAE_20130|3.9492206751596677
attgaccatgatcgtttatttaaggaattaattgcgactttttttgttgaatttattcagttgtttttttctgagattattaattatttagagcctaatcagatcacatttttagacaaagaagtctttaccgatgtcacggaaggagaaaagtatgaaagtgatttagtcgcccaagtgcaatttcgaggacaatcatcatttttcttaattcatctagaagcacagtctagctctcaaccggaatttaatcggcgaatgtttacttatttcgctcgtctgcatcaaaaatttgccttaccagtttatccgattgtcatattctcctatgagcgtccgcaaaaagaagcaattcgtcaatacaaaattgagtttcctgacttaaaagtattagaatttaactatcaagttgtccagttaaatcgcttgcattggcgagattttctcaatcaagctaatcccgtcgccgccgctttgatggccaagatgaaaattgcccctcgggatagagcaaaagttaaggcacaatgtctaagattattggtaacattaagattagatgctgctagaatgcaattgatttcaggctttgtcgatacctatctcaatctcaactcgtccgaggagatagaatttcaacaggagattagcacatttattcaacccgaacaggagggagttatgcagattaccaccagttggatgcgccgcggtttagaacagggtttagaacagggtttagaacagggtttagaacagggtttagcaagagaaagaaatctaattgttcgtctgattaaacgtaagttaggagatattgatgtggatatagagagtcggattatgaccttgaatattgatgatctggaacgagtgggggaagctttattagatttttcgacatgggaggatttaactaattggttaaatgctttagatgcttag
>MAE_26040|3.9491451964659428
atgacatcttatgcggcctcctctgcacgagccgaaatgagcgaacttcggcgcctaaaaaccctactacctccagagttacaaagttgggtaacggtagaaggttccacagaggttaatccccccctgatccgttgtgaagaaattggcagagatgaggtagaaattcagatagatttagccaaatgggaaaatttagccatcgatcagcgtaatttgctcttttggcatgaagtcgccaggattcaaaatgatagtattccccgggaaggctgggaaatggccgccctcgctattggcttaggtggtgcggtgggggaattatgggtacaggacgggttattattgcttttggctatgggattatgtgggatttccggttatcgtctctggcgcaaaaataatggcgataaaattctcaaagaagcgatcgaagccgatgaaaaagcgatcgccttggccacccgtttcggttattctctccccaacgcctacaagagcctaggcagtgcctttaaaaccctaattgaacaaacgcccaaccgtcgtctgcgtaagcgttatgagacccgtttagatgccctaagaaagagtgcagccaaagcgaaagcccaaacccaaggccgtccgcccctaggtgagattcgttag
>MAE_00300|3.948474837731754
atgacagattatttggtttccttgacaatttgggcgggtatttacgcgatttttgccctcggtttaaatctacaatggggatttactggcttaattaactttggtcacgttgcttttgccactttaggggcttatgcaacggttttattaactttacagggtgtaccgatgatttttgccgccattgtcggggcgatcctaggggcattgttgggattggcgatcggtttttccaccctgagattaagagccgattatctagcaattgtcaccatcggggtatctgagttaattcgtttactggtgcttaacgaggattggttaacgaaaggcagtttcggactacaacgttatcccctacctttggatataaatcccagttttgccgtcaaattattaattattgccctgtttaccctgcttgctatctttgctctctggcaattggggcgcaatctgcaacgacaatggcgcgaagccgggcaaattagcggtaaaagctatcaaccgacgcaaaagagagctttaatcttttgggggtcgttaggggcgataatcctgctttttctgtatataaacggtgtaatttccttgaatgactataattacaaagcggggctgatggtggtagttttagtcctcctcgctctcgtttatactggtttagaattacttttgcgatcgccttggggacgcatcctcaaagctatccgggaagatgaagaaattccccgggctttaggaaaaaatgtcttttggtataagttacaatctttgatgttaggcggtgcaatcgctggtttagctggggcttttttagcatggcaattaaccactatttacccgactaattttgaaccattattgacttttaacgcttggattattatcattctcggtggctctggtagcaatgccggcaccttactaggagcggtaattttctgggcttacgattccctgactcgctttattctgccccaattagatatttttaatgatagccaattaggggctttacggattatgattatcggtctgctactcatggttttaatgatctggcgaccccagggtatcctcggcaaaaaagaggagttaactttgggaaaataa
>MAE_17840|3.9463223766215663
atgattagagcgattaaacagaaaggaattgttggcagagaaggaaaaatagagctttattctgcggaactagaagaaggaacagatgtggatattattattttagtatctgattctgaacccgatacaaccgaatatcttctttcaacagaagccaatcagcgtcaattatcggaagctattgacagaatagaaaataaagaaaacttagtgacaattaccacaaaagaatggagtgaaaaatatagtatttga
>MAE_08230|3.9454103668000124
atgattactcgtcaagaacttaagaaactacaatccctaactcaaatacccgccctttccattctcttacctacccatcgcacctcaccggataacaaacaagaccctattctcgttaaaaatttggtcgatgaagcaaagcgccgattatcggcagaattctctaaacgtgaaatcgaacctttgttcgagcgcctcgatagtctagtggctgaaatagattatccttatactctagatggattagctctctatattggtccggatattgccaagctttataacttgcctttttctgtccaggcaagagttgtcatcgataaaacctttgccacacgggatttagtttatggattacatcgagaacaaccctattggctgttactattaagtcagggttctactcgtttaatctcagctacaggagaaactctcgaagaaattcgcgatcaaaattttcccttagaaatgactggaccgggggccaccgcaccactgccctttgatgccgataccagttatctagatgatagaatccggcgatttttccagcaggtagataatgctctgggtgaatacattgacattgatgattcttcccctttgattgtgggtggagtggttcgtcaaatttccttctttcaagaagtttcacagtacacatcagcaattgttggcactttaaccggcaattttgacaaaacctcactgccagaattaattccgcaagtattgccgattatgcattcagtgcgtcagactcaaaaaactgaagccctgcaagctttggacgcggcagtcagcgctcaaaaagttatctctaccctgggagaagtgtggcgtttagcgcaggaaggtcgaggaaaattgttattagtggataaaaattaccatgtacccgcagttttaagcgaaaacggtgatttgatactggtggaaaacgtcggtggtacggaggtaatcgatgatgcagtggatgaaattatcgaagtggtattggccaagggaggacgtgtagctttagtcgatgaagattccttgaacgattaccaaaaaattgccttaattttgcgttattag
>MAE_28960|3.9441824994005352
atgaccactggtttcaacaatttaggtttatccgatagccgtcttcaacacctagaaacgcttggattcaccacccccaccgaaattcaaaccaaagccatccctctccttctagaagggcatgacatggtaggaatgtcacaaacgggaaccggcaaaaccgccgcctattccctgcctttactggaacgcatggacaccaaaaatcctaacgttcaagctttaatcctcacccccacccgggaattagcccaacaggtggccagcgccatcaaagatttctctgatgatcgtcgtctctttatcctgacagtctgtggtggtcaatccatggaacgtcagatccgcagtctggaaaaaggtgtccagattgtggtcgggactcccggccgggtaatcgatctgctcgatcgcaaaaaactccatctagaatccctaaactgggtagtcctcgatgaagcggacgaaatgctcagtatgggttttatcgatgatgtgaagaaaattctgcaagcatccccctccacccgtcaaaccgcctgtttctcggcaactatgccccgggaaatccgcgatttaatcgctaatttcttgaaatctcccatttctgtgacggtttctcaaccccaggccgctcctgctaagattgagcagaaaatttatctgatccctcgcggttggacgaaattaaaagtcctgcaacccctgttagagatcgaacccctagaatcggcgattattttcgtccgcaccaagcaaaccgcggccgaattaaccagcaaactgcaagaagcggggcaaacggtggatgaataccacggtaacttaagccaagtgcaacgggaacgactggtgcaacgtttccgcgagggcaaaattaaattagtggtagccacggatatcgcagcccgcggtctagatgtggaaaatctcagccacgttattaactatgatctgccggataatgccgaaacctatattcaccgcattggccgcaccggccgcgccggtaaaacgggaactgctatatctttagtagaaccgatcgatcggcgtttattacgtcagattgaacagcgtttgcgtcaacgtctggaatctagtcccattcctagccgcaccgaagtagaagcaaaacgcctggccaagctgcaaaatcagctaaaagaggctttatcgggggaacgtatggcttctttcttgcctttagtgcgggatttaagtgaagaatacgatccccaagcgatcgcggcggctgccctgcaaatgatctacgatcaaaattgtccccagtggatgaaaaccgattgggaagttcccgcagcgacgagcagtaaaccggtgattaataaaactccccgcagtggtggtagtaagtacccctctaagtcgaataaccgtccttccctggacaaaaaaatcgtctttcaggaacgttaa
>MAE_54040|3.943352616136793
atggcagatattgtcgatattgcggtcagtgccgataattttaaaactctagtgacggcggtacaagccgctaatcttgtggatgccctaaaaagtcctggcccgttcacggtttttgcccccaccgatgaagcttttgccaaattgccccccgggacgattacaaccctagtgcagaatatcccccaattaacccgaattctcacctatcacgtcgttgcgggcaaatatatgcaggaagatttggcaaaattggctgtagtgacttctctagagggttcaccgattcccgtcgattgtagcgaaggttttgaggtgaaaaatgccacggtggtcgcgggtaatatcgaggcagataatggcgtgatccacgtcatcgacacggtgatcctgatgggttag
>MAE_31330|3.9432578024210097
atgaaacagcgcggcgtgacggtttggttaacgggattgagcggtgcggggaaaagcacgattaccgaggcattacaggcaaaattaatcgctgaaggttattccattgaagttctcgatggcgatatagtacggacgaacctcaccaaaggtttaggatttagtaaagaggatcgcgatgaaaatatccgtcgcattggttttgtgtctaatttgctcacccgtcacggtgtaattgtcctagtttcggctatttctccctatcgtgagattcgcgaggaagtacggggaaaaatcggcaattttgtcgaagttttcgtgaatgctcccttaagcgtctgtgaggatcgcgatgtgaaaggattatataaaagagcgcgtgctggcgaaatcaagtcttttacgggaattgatgatccctatgaaccaccttttaacccggaagtggaatgccgcaccgatttagagactttagaggaaagtgtcgccaaagtctggaacaaattgacggaattaggctacattcatcaagctgtggcggtttaa
>MAE_10290|3.942617957950181
atgaatggcaacattagagtcgggaatctctttggaattcccttttatattaatccttcttggttctttgttctggggttaattaccttgacctatgggggagatttaagtcagtttccccagttaacgggaatcatgccctggctattaggattttttgccgctattctcctatttgcctccgtggttgcccacgaattaggtcatagttttgttgccatcgcccaaggtattgaagtcaaatcaattaccctctttttattcggtgggttggcaactctcggcagagaatcgaaaactcccctagaagcttttctagtagcaattgccggccctttagttagtttactgctcttcggtatcttcctaattattggttccaatattagcttaaatgcgcccctggcggcgattctttctctcctggcctatatcaacctcgccctagggttatttaacctgatccccggtttacctctagatggtggtaatatccttaaagccatcgtctggcaagtaacgggtaatcccaataaaggggttttattcgctagtcgtttcggtcaattttttggttggttagcgattgtcatcggtgcgctatcaattctcggaatcagtcaatttggcagtgcttggacgctattaattggctttttccttctacaaaatgctggcttttccgctcaatcagctaaggttcaagatttcctaagtcgctacaccgctaaagatgttatctctcctaatagtcctgtagtgccgattaatttaaccctgcgcgagtttgctaataattatgttatcggtaaacaacaatggtctaaattcctagttaccgatagcgaaggtaaactattgggggtgattaatgtagaggctctgaaaacgattcccacttcccaatggacagaggtaaatatcggccagttattacaaactagcgaaagtcttaaactggttttgtctgatacttctctcttagatgtggtgaaaattttggaaggcgaaaatttatctcaagtgacagtggtagaagaaaacggcacagttttgggattaattgagaaagcttctatccttacttttctcgcccaagaaacccaaagtcaagccgcttaa
>MAE_46120|3.942499167378036
atgagtcaatcccccgtcaccaattccctagaaattatcctgacaaatatcacggaaaaattagactctttacagaaagatgtcaccgatctaaaagtagatatggccgaggtgaaaaccgaactcaaaagtattgataggcgattggaaaaagtagagggaacacaggacgctttaattcaggatgtatcggaccttaagggagcaaaatcgttgattattcccgtggtagtggcagtattaaccagtattctgactctgctggtgcgatcgatcccaaatccttaa
>MAE_21130|3.9413929329860866
atgggtaatattcacgagcagttattagaggaattagccgaagtggagtggagtgacttgatcccccatgctcaaagggatgcgctgatcgtggtttcggattccctcaatttaatcgaagtggcagaagcgatcgccggtgatcgggttgctcaagtgcagaattggatcggggaaaaactactagaaaaaccgacacaagagcagttaagcgattggaattcccatcccgataacctttttaatacactaatcgtgcaaccttttgtgttaattcaggcggtagtttag
>MAE_06530|3.940881546995155
atgaatctaacgaactttccttggttaactgccatcatcctttttcccatcgtcgccgctttattggttcccataattcccgataaagacggtaaaaccgtgagatggtttgctctgacggtgggattaatcgactttgccctaattatctacgctttctatagcagttacgatttcgctaatcccaatctgcaattagtggaaagttaccaatggttgcccgaaattgacctaagatggtccttaggagccgatggcctctccatgcctctgattatcttaacgggatttatcaccactctggctatcttagcggcttggccggtgacttttaaaccgaaactattctacttcctaatgctgttgatgtacgggggacagattgcggtgtttgccgtacaggatctgttactgttcttcctcgtctgggaattagaattagtccccgtctatctgatcctctccatttggggcggtaaacgccgtctctacgcggccaccaaatttatcctttacaccgccggaggctctctatttatccttgtagcggcgctgacgatggctttttatggcgataccgtctcctttgacatggtgactattgctggcaaggatttccccctgaaactgcaattattcctctacgctggttttctgattgcctacggggtaaaactgccgattttccccctccatacttggctaccagatgcccacggcgaagccactgcccccgcccatatgttactagcgggaattttgcttaaaatgggtggttatgcgctcttacggatgaatatggggatgttacccgatgctcacgccgttttcgcccccgttttggtgattttaggggtagttaatattatctacgccgccttaacctcctttgcccaacgcaatcttaagcgcaaaattgcctattcttccatctctcacatgggatttgtcttgattggtatggcttcctttaccgatattggcacaagtggggcgatgttacagatgatttcccacggactgattggggcgagtttattctttatggtcggttgtacctacgatcgcacccataccctgatgttagacgagatgggcggtgtcggcaagaaaatgaagaaagtttttgccatgtggactacctgttccctcgcttccctggctttgcccgggatgagcggttttgtggcggaattaatggtatttatcggttttgccaccagtgatgcctatagtcccactttccgcgtcatcatcgtctttttagcggctatcggtgtcattctcaccccgatttatctcttgtccatgttgcgagaaattctctacgggccggaaaataaggaattagaagaacaccatgccctagtggatgcggaaccccgggaagtctttatcatcgcttctctattagtgccaattatcggcattggactctatcccaaagtggcgacgacgatttacgatgctactaccaataaattaaccgccctagtgcgtaattctgtccccagtttagtgcaacaggcaaaggcaaaaacccccagtttctccctttattccctaaaagcccccgaaatctaa
>MAE_57190|3.940458160062099
atgaactcagtgattaaagcggtacaaactgcctattatggggatgcagcctatcggacaccaccaccggacttagaatctctcctgctcaaagagagaattgtctatctggggttgcccttattttcctccgatgatgtcaagcgcaatgtcggggtggacgtgacggaattaattatcgctcaactgctctacctgcaatttgacgatcccgaaaaaccgattttcttctatatcaactctaccggcacatcctggtacacgggggacgcgatcggctacgaaaccgaagctttcgccatctgtgacaccctcaactacattaaacctcccgttcatactatctgtatcggacaggccatgggaactgcagcgatgattctttccgcaggaaccaagggttttcgcgcctccttaccccacgctaccattgttctcaaccaaaatcgcactggggcgcaaggacaagccaccgatatccagattcgcgccaaagaagtaatcgccaacaaacagacgatgttggaaattttctcgaaaaatacgggtcaaaccaccgaaaaactggcgaaagatatggatcgcaccttctatctcaccccacaacaggcgaaagactacggattaatcgatcgcgttctcgaaagtcgcaaggaactaccgaaacccctcgcccaagttagttaa
>MAE_14640|3.940434330328682
atgcttattccgattcttatcagtcttactatcttacttttatcctatctgctcggttcgattcccacgggttatttaatcggtaaatacagcaaaggtatcgatattcgtgactatggttccggttccactggggccaccaatgtgttgagaactctgggaaaaactgccggggcgacggtgttattaattgatatgttaaagggaatggtggcggtggccctggtacgaggactatattttattgatgtcaatcctctcccagaaagttggtattattggttaattatcggggcagcattgggtgcagtcatcggtcatagtaaatcgattttcttgaattttagtggtggtaaatccgtcgccaccagtttaggggttttattagtgatgaatcccctagtggcttgcgtaactttggcgagttttttagttattctggcacttttccggattgtttctttaggttcgattatcggggcgctggtggtgaatattttaatggttgttttgggtcaacctctcccctatattttatttagtttgatggggggaatctatgtgattgttcgtcatcagggtaatattaaaagattgttggcagggacggaaccaaaaataggtcagaaagtacagcaatcatcggaagtaagttaa
>MAE_21880|3.939248880175765
atgaaaatagaacgtcctaacagtctagaaattaccccagaggaaagccaagaattagaatatttacgagttacaattgaacgagcgatcaaagatggtgtgatcacaagaatagaatttgaatcgattaaaatgatcatgttttctaacaagaaaaacaatcccgaccaaatccttcgtcaggtgacactctatcgccatttagtcgttgaaaaaatgaataatggcgaactaatttttgaatctccccaatag
>MAE_52540|3.939063215023634
gtggcgcaatttcaaatcgagtgtgtagaagcaaaaacttacaagaatcagagtcagtacagtaaatttgtactagagcctctggaaagaggccagggtacgaccgtaggtaatgccctgagacggattctcatttccaatctggaaggggcggccgtgacggccctgcggatcgcgggagtcaatcacgaatttgccaccgtccagggagtacgcgaggacgtgatggaactcatgctcaacatgaaagaaatcatcctgaaaagctacaccaatcaaacccagatcgggcgtttagtggcaactggaccggcgacggtagtggcggcacaattcgatttaccctcagaagtcgagatagtcgatcgcaatcagtacgtcgctaccctagccgaaggggccaagctagagatggaatttcgcgtggaaaaaggcaaaggctatcgggcgatcgatcgcagtaaagacgaagccacttcgctagactttctgcaaatcgactcgatttttatgcccgtaaccaaagtcaactacagcgtcgaagatatccgttccgaaagcggtcaagctagagatcgtctgctcttagaaatttggacaaacgggagcattaaccccaaagaagccctttcccaagcggccgatatgctagttaatctctttaacccgctcaaggatctcaacgccctcgaatcctccagtaactttgacgaccaagagatcaaccaagaaaaccaaattccgatcgaggaactacaattatccgtgcgcgcctacaattgcctgaagcgagcgcagatcaacaccgtagccgacctcctcgattacagccaagaagatctcttagaaatcaaaaactttgggcagaaatcggcggaagaagtcattgaagccctacaaaaacggttaggcatcaccctaccccaagaaaaaagcaagtaa
>MAE_11440|3.9390392257506526
atggctttcactctttattcccccttcctagaaattaattctgttcaacgtcaaatcgatcaactttttcaagaagtattaccgacaacttcattggtatctcgtcccccggtggaaatctccgttaacgaggattccgtggaattaaaaatcgaattacctggtgtggatattaaagatatcgatgtggaggttagcaagcaaatggtggctattaatgggcaacgtgaatgcgctgccgaggtaaaaaacagcgaattttattatggtaaatttagtcgcttgattaccctgccagtagaggtgcaaaatagccaagttaccgctaactatcaagacggtattctttatctcaccctcccgaaagcggcggcagaaaaaaataaagtggtgaaagttaatcttggttag
>MAE_37510|3.938963429739268
gtggccgaaaatctttcttttcaagacctttatcaagctggaatcagtgcttttgagcgtggacaatatcgtcttagtgtccagcaattaaatgcggctttagccttaatttccttaggctcccgagaagggggtgagattcaaatttggttaatttctgctcatcaagggttgggagagggggagaaagctagtgaaatctgtaagcaacttattacccatcctatctatcaaattcgcgaacaggccaagcgtctgctttatattatcgaagctccccgtctcaaacgcccagatgagtggatgacgaagattcccgatttagataaacttcccgatagtacagcgcaatttaaaaaggggacaaataaacagaaaaaagaagaatcccccgcacccatgcagttagagcagcataaaaatactgtttttagcggactggcgatcgctattgttctattgatgctctggttttttgctaaaaatagctaa
>MAE_20980|3.938759450649342
atgactgctgttaccgagtgttttcgttctctccgttcccaggggaattgtgccttaattccctttattactgccggtgatcccgatttgtccactactgcccaagctttacgcattttagaccgggcaggggccgatctgatcgagttgggggttccctattccgatcctcttgcggatggtccggttattcaatcggcggccacgcgcgctttaaatcggggtgtcaagttggaagatgtgctagaaatcgtcaaaaatgctcagggagaggtgaaagctcccattattctctttacttactataatcccatctatcatcgcgggatagatgtctttttagaccaaataaaagcggccggggtgagtggtttggtggttcccgatttacccctagaggaagcggaaagtctgctgcaaccggctgccgctaagggaattgaagtgattttattggtagcgcctaccagtcccccggaacgaatacaagcgatcgccctgcaatcccaaggttttatttatctggtgagtgtcacgggagtgacgggaatgcggaagcaagtggccaccagagtggaggaattgctcgattctatccgttctgtcaccgataaacccgtgggggtaggatttggcatttctgagccgacacaggcgctacaggtgaaaaactggggtgctgatgcggtaattgtgggcagtgccatggttaaacgtttagccgataattcccccagcgatgggttaaaatccctcgaagaattctgtcgcagtttaaaacaggcgattcagtaa
>MAE_61560|3.938691093502575
atgacgcaagagggtaaagaaaaattatctcatctcgacagccaaggcgaggcccagatggtggatgtatcggagaaaatgctcactaaacgcactgctatcgccctaggacaagtgagaatgctaaaaacgacttttgaagccatagaacagggaaatgcgcctaaaggtgacgttttagggacggccagactagcgggaattatggcggccaaacaaacttcctccttaattcccctttgccatcccttacccctgcaaaaaatcaatgttcagattatcccgaaagcagagttacccggctacgaaattcgggcagaagtggtgacaaaatcggaaactggggtagaaatggaggctttaactgcggtatctgtggcagccttgactttatacgatatggctaaagcgttagaaaaatcaatcctgattgaaaatatccgtctgctgagtaaaacaggaggaaaatcagattatcacaaggattacctgttgcgatga
>MAE_56010|3.9384313998820217
atgaatcaaagtatcggagcaaacacccgtaatgtggcccttgtcggcccctactccagtggaaaaacctccttactggaaagtttacttttcgtcacaggagccatcaccagaaaaggtaaaattagcgatcgcaataccgttggtgatagttccacccaagcacgggatcgacagatgagtgtagaagtttccgttgcccatagtcaataccaagacctaaattttacctttctcgattgtcccggttcgatcgaatttgccagtgaaacctataatgccctcgtcggggccggtgctgctattatcgtttgtgaaccggtggtcgatcgagttctcaccctggctcccttgctaaaattcctcgatgattgggaaattccgcatctaatcttcatcaacaagatggatcgctgtaatagtcactttaacgaagtcctacaagctctcaaatccgtttctagtcgtcccctcgttccccagcaatatcctatccgtcagaacaacgaaattatcggattcatcgatttaatcaacgaacaggcttatcattaccatgctaacagtcccgccgatcctgtcgctttacccgaccacctcaaggaagaagaacagattgctcgacaagaaatgctggaaacgatcgccgaatttgatgatcatcttttagaagaactcctcgaagatattaacccctcccgggaagaaattctccaagacttaaaacaagaactgggagccgatcagatagtacccgtgttcttcggtatggcggaacgggactatggtgtgcgtcatctcctcaccgctttagtggaagaaacaccggccccgacgattaccgccaatcgtcgcggtctcgatcccagtgcggatggggatgcggtggtacaaatcctcaaaacctattttactccccagggcggtcgcctgtccctagcgcgagtctggcagggaacccttagcgatggcatggccttgaacggtgtgcggattggtggtatctatcgtctcatgggacaacaacaacaacccttacagcaagcgcaagcgggggaaattgtcgctctcggtcgtttggaaggaatcggcaccggagacgtggttagcagcggtagtcaaaaacccgaccttcccaaaggtttacaactcaaacccgtctttgccttggccattgctgccgccaatcgcaaggatgaagtgaaattaagttcagctttgacgaaactgatcgaagaagatccctccctccactgggaacaacacggcgatactaaagaagtgattctctggggacagggagaaattcatctgcaagtggccctcgatcgcctagcgcgcaagtataatctaccgatgaccacccatctaccccaagttccctacaaggaaacgatcaaaaccagtaccaaatcccacggacgttataaacaccaaaccggcggtcacggtgcttttggtgatgtgtatctcgatattaaacccttaccccggggggaaggtttccacttccatgaaagcattgtcggtggtgtcgtccccaaacagtatatccctggggtggaaacgggagtgcgggaatatctcggtcatggtcctttgggtttccccgtggtggatattgatgttactctcaccgatggttcctatcacagtgtcgatagttccgaacaagcttttaaacaagcggcccgtctagcgatgacggagggactgcctaaatgtcatccggtcttattagaacccattctatcggtgacggttctcgctccctcagaatacactgccaaggttttacagttaatcagtggtaaacgcggtcaaattcagggttttgaagcttctgcggagtggaaaggttgggatcaggtaacggcctatctaccccaagcggaaatgcacgattttatcgttgaattgcgttctttgactatgggtgtcggtttcttccagtgggatgaggatcacctgcaagaagtgccggataaactgcgcgatgcggttttagccatgcagggtaatggtaacaagtag
>MAE_48730|3.938111776759787
atgtctaacgaaactgttacttattccctagaagctgtcctcacaaggattgagggaaagatcgactcgcttgagaagcgggttaacgaaagatttgacaaggtagaagatcggttaaccaaactagaaataggagtaactgatctcaaaggtgatattaaagtgttagacgagaaaatcgaaggcatcgacaatcggctaaaatcagtggaaggaacccaaaaaaatcaggtctggacattaattatccttttgggaagtgccattattacggctgggtggaaagtatttttttccagtaatatctga
>MAE_23370|3.9367847101382174
atgtcagaaaacatctccctaagcggtctgtcaattcgtcgtcacataggagtattgatgttaactatagcagttatcatcatcggtcttttttttctaaatcgtttagaagtggacttgcttccttctatcacttatccccgcattagtttaaggatgaatgtacctggagtttccccggaagtcattctcgaagaagtaactaaacccctagaagaaggaatgagtgccaccgagggagtagtgcaagtttattcagaaactcgcgagggaaggatgcgagtagatttattttttcaaccggggggagacttaaatgtcgctttaaatgaagctaccgaaagttttaatcgtgtccgacaaaatttacccgatattattgaggaaccgcgcttaaacaaatttgaaccctctcgtttacccgtctatgaattcgctgtcgtttctgataccctacccctaaaagatttaagattatttgccgatgaagaattagggagagaattaggatttgtggaaggagtggcagtggtggacgtgattgggggagttagagaagaaattcaagttaatattgacctgcagcgattacaatctttaggagtgggattaaatcaggttttagacaccctaaaaagacgcaatcaggacatctctgggggccgactagagggagaaaccggggaacctttaacccgtgcggtggggaaatttaaaaacgtagcggatatccaagatttagcactgaccgatagtaataatcccgaagaaaaaatctatctgcgggatgtggccagagttatcgatgggacagaagaacaaagaatttttgtcaccctaaatggaaaaaatgccgtgagggttagcgtccaaaaacaaccgaatgcgaacacgattgctgtggtagaaggggtcaaaaaacgcattacagaattaaaaaaatccgggttaatgaccgggggaatacaagtcgtccccactactgatgagtctgtatttatccaaaacgcggttaataacgtggtttcgtcgggactagcggggacaattctagcaggactgactgtattcgtctttctcggttccctgcgacagacttttatcattaccctagcgattcctctttctaccctcgtcgcaattatctgtatgaagttattcgggttatcgataaatgtgtttagtttgggaggattggccctaggggtgggtatcgtggtggataattccattgtcatgctggaaaatattgccctcaaagttaatcaaaaccaaaataagcaagattttttagaaattgcccggaatagcagccaagaggtagaatctgctttattggcctccactgcgactaatctcgtctctatcctgccatttttactactgggtggttttatttccctgctgtttaacgagattatcctcactatcagttttgctgtggctgcttctctgttgtgtgcgttaaccgttgttcccatgttagccagtcgtttgttaaatatgcaggtttctagtggtatccatcgattttggctcttaagagtctttagtcaacgtctagaaggtttaaccatcctctacggtcgttttttagctaaaatcatccactacagaatacctgttatcctgctggcctttttaattttagggggaagtagtttctatctctggcaatatatcccccaggaagtctttagtcgtattcaaactggacaggtgaacgtttttgctcaatttcccccgggtaccaatttaaatactaaccgtcaggtgatgcgggaagtagaaaagattttattatcacaaccggaaactgagtatgtttttactaccagtggcggttctctttttggcacaactaccaatgaaaatattttgcgcgcttctagtacgattaatctcaaaaaaggcactaatacagaagcatatatcgaacggatgagcaaagcactagagcaattaaacctcgttaacgtgcgtttgcgtctcacccccggtcaagtgcgcggtattattcttaataactctccctccgttggtgctgatgtggatgtgatgttacagggacgcgatgggaaaactttagagcaagctggtgaagaaatcctcagtattctcgatgaaaaagtccctagtgcgcgttttcgtgccgatgctgaccccagacaaccagaaattcagattaaacccgattggacccgcttaaatagtttgggattgagtaccctggaagtgggacaaacgctacggaccgctattcaaggatcgatccccacccaactgcaacggggagaaagattaatcgatatccgggtgcaattggaccccaactcgcggcaaaaaattagtgacatatcacaaatacctatttttgtcaataggcaagaagacttaaaattagcagatatagcccggattgaagggggaaaaacccccggagtcatccagagaatcaatcagcgtcaagtttttattattatcggcagtttagtcgaaggggcgaaattaagtgacgcactcgcgggagtacaatcgcttttaaattccactcccttacccgatggtatcagcattttacccagtgctgctgccacgtctaatcaagaaattcagggttctttgggtttattagcgggtttatcggtatttttagtctttgtagtcatggccgtgcagtataactcactcatagaccctttggtgattatgttaaccgttcctttggccctagcggggggaattttcgggctatattggactaaaaccccgattaatgccattgtcatcgtcggggtggttttattggtggggattgtggttaataacgggattattatggtggaattagccaatcaattgcggcaagaattcggttttactcgactacaagccattttaaaggccgctccccaacgtttacgaccgattttaatgactaccgtgaccacggttttaggtttatttcccctcgctttaggattaggagaggggggacaattcctgcaacctttaggaattgtcgttttttcgggtttgtctttagcaactctgttaactctgtttattattccctgtttttacgttttattctctagaaaataa
>MAE_42150|3.9346545374381994
atgaattataagattgacatagaacaagaagaagatggacaatatattgctgaaatcgtcgaacttccgggagttttagtctatggcaatagtcaacaggaagctattgctaaagttcaagcacttgccttgcgtgtcttagccgatcaacttgaacagggagaacttccagaaaatcacctaaatttatcatttgttgctctatga
>MAE_15680|3.9340671039183714
atgttaaaaaatctctttggtggcaaaaaatctgacttttacctagaactaaaagaaaccgatggtgaacaaaaagcaacagcaaccacggcagcagccgcgcctgttgtggaagcgcccgcccctgctgtggagtctgctgccgcccctgtagccgagaaaaaagcgaaaaaaacttctgttaagaaagaaaagcaagcaaaagaaactcccgccgctcctgtgagcgcaccggcccccgtagcccccactaacggtaaagtagagccgcaagaagtggaatttgcgacaaaatacttgattactcctagtatgtctcgccgtcgccctggtccaagtttgaatggtttcaaagacatggcgcgcaaagcgaaactacctgctaaccgcggctaa
>MAE_47020|3.9323853377995666
gtggatttatcgcgcattcctgcccaaccgaaaccaggtttaattaacgttttagtggaaattaccgccggcagtaagaataaatacgagtttgataaggatttaaacgcctttgctctcgatcgcgttctctattcttcggtacaatatccctgtgattatggttttgttcccaataccctcgccgatgacggcgatcctttagatggtatggtgatcatggatcagcctactttccccggctgtgtgattacggcgcgccctattggtatgttagaaatgatcgatggtggtgatcgcgatgaaaaaatcctctgtgttcccgctaaagatcctcgttatgctgaggtaaaatccctcaaagatgtctctccccatcgcttgcaggaaatcgccgagtttttcaaaacctataagaatctagagaaaaaagtcacagaaattctcggttggaaagatgtggacgcagtaaccgctttagttgaacagtgtattgctgcttataagtaa
>MAE_08070|3.932086309268809
atgactaaaaacgagactaccgagaaaaagatttttctcctagattttgagaaacccctctacgaattagaatcccgcatcgaacagattaaagaattagcccaagaaaatagcgtagatgtctcggaacaaattactcaactagacgaacgagctaatcaattacgtcgtgagatttttagcaatctcaccccttcccaaaggctacaattagcccgtcatccccggcgccccagtaccctagactatattcaagcaatcaccgatgaatggttcgagttacacggtgatcgcggtggttacgacgatcccgctcttgtgggtggtgttgcccgttttaacggtcgtcccgtggtgattatcgggcatcaaaaaggccgggatactaaggataatgtggctagaaatttcggcatggctgcccccgggggttatcgtaaagccatgcgtttaatggaacacgcccatcagtttaatcagccaattttaacctttattgacacccccggcgcctgggcgggggtggaagcggaaaaattaggtcaaggagaagcgatcgcctataacctccgggagatgttccgtttagatgtgccgatcatttgtactgttattggcgaaggtggttcgggcggtgctttgggcattggggtcggcgatcgcctgttaatgttagagcattctgtctataccgtggcgactcccgaagcttgtgccgccattctctggaaagatgccaaaaaatccgataaagcagcagttgccctcaaaattacctcaaaagatttaaaagagttaaatattatcgatcagatcgttcctgaaccctccagaggggcccatgctgatccgattagagcggcagccaatttaaaagccgctattagtgaaaatttagaggctttatctttgttaactccccaacaacggcgcgaatctcgttatcaaaaattccgcaatttaggcgtatttttagaagctacagcttaa
>MAE_36330|3.932051095555904
atgaaaactgacacgattttttatcaactctttcaatcattcccctctatcttctttgaattaattcaactccctatcaccgaagcgaataactaccgctttgactcagtggaagtcaaacaactttcctttcgtctcgatggagtctttctgcctcaaaataatcacccccagactcctatctacttctgtgaggtacaatttcaagaagatgaggctttttatcagcgctttttcaccgaaatattcttatatctcagtaaaactgacttaaccaatgattggcggggtgtgattgtctatcctaaccctcaagtagaaaccgataaagttcaacgctatcgggaactcctcaactccgagcgagtgagacggatttatctgaatgaattagaaaacattcctcaaacttcgattggtttagctacagtccaattaatcaccctatctaaagcaaaagcgattgatagcacccgaaaattaatccaaagagtgcggcaagaattaacccccgaccaaaaaccgcaagaactcttacaattaatagagacgattctcgtttataagttaccgcttctcaatcgtcgggagatagaaactatgtttagtttagatgaattaaaacagactcagtattttcaagatgtgcgcgaagaagcgcgtcaggaaggtcgtcaggaaggtcgtcaggaaggtcgtcaggaaggcagactaaacaaagcactagaggcggtccctcgtttgttagccttagggttaagtgttgagcaagtcgcatccgcgttagagttagaggttgaacaggttagagctatacaaaacgggacataa
>MAE_27560|3.93096418764119
atgagaaatagaactatagcggctttactagccttttttcttggttatcttggcatccataagttttatctaggggagaatttggcaggtgttctctatctacttttcttctggacttttatccccggcatcattgctttttttgaatttattggtttaatcatcatgtcagatcaagcttttgatgctaaatacaatcctaactatctccccagcagtacagagcgaggactgccggaatcaggtcagcaaaaaaccgctactttactccagcttaaaaaactttacgatcagggaattattactgctgaagaatacgaagaaaaacgcagaaaatatttagattctctttaa
>MAE_15700|3.9303030804627155
[truncated: 4,548,509 more chars]
