# Supplementary material for: Bioinformatic Assessment of Factors Affecting the Correlation between Protein Abundance and Elongation Efficiency in Prokaryotes
Source: Int J Mol Sci. 2022 Oct 9;23(19):11996. doi: 10.3390/ijms231911996 (PMC9570070; doi:10.3390/ijms231911996)
Supplement: Supplementary file 1 [file ijms-23-11996-s001.zip › EloE/output_folder/Microcystis_aeruginosa_NIES-843_449447/microcystis aeruginosa nies-843_number_eei.txt]

number	single	first	middle	last	EEI4
1	1	0	0	0	3.516529212904412
2	1	0	0	0	3.282735075722031
3	1	0	0	0	3.154590587131276
4	1	0	0	0	3.330933020228654
5	0	1	0	0	3.4430188809602513
6	0	0	0	1	2.5796318390262005
7	1	0	0	0	4.316302708217082
8	0	1	0	0	3.725168984328828
9	0	0	0	1	3.3446870552095582
10	0	1	0	0	3.635554651783404
11	0	0	1	0	2.409983434218225
12	0	0	0	1	2.7548824101245053
13	0	1	0	0	4.045092923065821
14	0	0	0	1	3.6654490894191794
15	0	1	0	0	3.542009203706335
16	0	0	1	0	3.2054836218087495
17	0	0	0	1	3.3238960730001117
18	0	1	0	0	3.5189967691557915
19	0	0	1	0	3.7823391891745186
20	0	0	0	1	3.9630064010073287
21	1	0	0	0	3.6416699475392735
22	1	0	0	0	3.0387209440160095
23	1	0	0	0	3.2437013888314983
24	1	0	0	0	3.687029023850941
25	1	0	0	0	3.4987948759929584
26	1	0	0	0	3.112246459049336
27	1	0	0	0	3.246226768836951
28	1	0	0	0	3.081365302762045
29	1	0	0	0	3.1339960075404587
30	1	0	0	0	3.948474837731754
31	1	0	0	0	3.271875163969092
32	1	0	0	0	3.185952963129469
33	1	0	0	0	2.475192973435672
34	1	0	0	0	2.2339366530267486
35	0	1	0	0	3.437940858773607
36	0	0	0	1	3.520172007071911
37	1	0	0	0	3.335564047856725
38	1	0	0	0	2.7202789291970912
39	0	1	0	0	3.404839457646254
40	0	0	0	1	3.382499099713271
41	1	0	0	0	3.029230171338884
42	1	0	0	0	2.3355768118248603
43	1	0	0	0	1.9367873238361517
44	0	1	0	0	5.348485473060153
45	0	0	0	1	2.904205130530713
46	0	1	0	0	2.383462517319924
47	0	0	0	1	2.1009221205941393
48	0	1	0	0	3.827852191592727
49	0	0	1	0	2.8267417344115966
50	0	0	0	1	2.829455205792384
51	0	1	0	0	3.517772375151485
52	0	0	0	1	3.5132591179869803
53	0	1	0	0	3.2311711789496442
54	0	0	1	0	3.3610713581352005
55	0	0	0	1	3.4946964957767013
56	1	0	0	0	3.408913439507604
57	1	0	0	0	3.2192460251157264
58	1	0	0	0	3.690884581635717
59	0	1	0	0	3.350722866160252
60	0	0	0	1	1.862364835130166
61	1	0	0	0	2.1337708458199174
62	1	0	0	0	2.5096464327223518
63	0	1	0	0	3.1913833040254693
64	0	0	0	1	3.70510869980584
65	1	0	0	0	3.087295463512333
66	1	0	0	0	3.599474220204248
67	1	0	0	0	3.4582817311446523
68	1	0	0	0	3.3367504923196694
69	1	0	0	0	3.3677582652142206
70	1	0	0	0	3.4291749913740692
71	0	1	0	0	3.6230916461710474
72	0	0	0	1	3.6899092761339216
73	1	0	0	0	4.445071228276101
74	1	0	0	0	2.867429342130488
75	1	0	0	0	3.5602536950784263
76	1	0	0	0	3.5027674276518947
77	1	0	0	0	3.383548665095249
78	0	1	0	0	3.2570401878078785
79	0	0	0	1	3.6337079132639767
80	1	0	0	0	3.119026686347859
81	0	1	0	0	3.7254135417625416
82	0	0	0	1	3.7635162442251873
83	1	0	0	0	2.5945821163724987
84	1	0	0	0	3.2501661603982623
85	1	0	0	0	2.7228843168434214
86	1	0	0	0	3.47447685464398
87	1	0	0	0	2.6323330353348506
88	1	0	0	0	3.37314075169273
89	1	0	0	0	3.5476340161578683
90	1	0	0	0	3.5036440843433465
91	1	0	0	0	1.9706006109663128
92	1	0	0	0	3.8542889675976832
93	1	0	0	0	4.245110152328018
94	1	0	0	0	4.719859702029787
95	1	0	0	0	3.60175944807509
96	1	0	0	0	5.911995554436142
97	1	0	0	0	3.5646427234729243
98	1	0	0	0	3.2047056922521717
99	1	0	0	0	3.0727190063524965
100	1	0	0	0	3.4877858615581947
101	0	1	0	0	3.2248528005077026
102	0	0	0	1	4.165712700800367
103	1	0	0	0	3.4233257063229257
104	1	0	0	0	4.15465654875916
105	0	1	0	0	3.5522240252727757
106	0	0	0	1	3.9926270677865165
107	1	0	0	0	3.280542009810347
108	0	1	0	0	3.170695403683761
109	0	0	0	1	3.5012899412997847
110	1	0	0	0	2.469799404345137
111	1	0	0	0	2.7906974926620864
112	1	0	0	0	2.4001092329735463
113	1	0	0	0	3.9125339497947573
114	1	0	0	0	3.589736088660818
115	1	0	0	0	3.1265643566099244
116	1	0	0	0	3.8446733384363068
117	0	1	0	0	3.273213106280437
118	0	0	0	1	3.1831310582129255
119	1	0	0	0	2.1775871839211933
120	1	0	0	0	4.087403417368927
121	1	0	0	0	2.375596644629459
122	1	0	0	0	3.161157435732644
123	1	0	0	0	3.7534639150002302
124	1	0	0	0	3.1114009570833003
125	1	0	0	0	3.2609466992706206
126	1	0	0	0	2.9540055019867943
127	1	0	0	0	2.106573400570691
128	0	1	0	0	3.0535587899463126
129	0	0	0	1	2.898338269991069
130	1	0	0	0	3.5846418671021234
131	1	0	0	0	3.707461015584249
132	1	0	0	0	3.4487078658667167
133	0	1	0	0	2.533222158669382
134	0	0	0	1	4.565944019050449
135	0	1	0	0	3.3336768689780585
136	0	0	0	1	5.027201658962889
137	0	1	0	0	2.7212596041141928
138	0	0	0	1	5.982478049766695
139	1	0	0	0	2.6031984162650996
140	1	0	0	0	3.3019094679324135
141	1	0	0	0	3.546553361426529
142	1	0	0	0	3.0910798465815352
143	1	0	0	0	2.4694840751217333
144	1	0	0	0	3.1762124465220376
145	1	0	0	0	4.473070383706215
146	1	0	0	0	3.7236511772318646
147	1	0	0	0	3.102844839128714
148	1	0	0	0	3.052582918444209
149	1	0	0	0	3.883628494417071
150	1	0	0	0	3.5328362321707067
151	1	0	0	0	3.2819507955869134
152	1	0	0	0	3.1430407398343494
153	1	0	0	0	3.4329605964682677
154	1	0	0	0	3.2818478523570445
155	1	0	0	0	2.202182070883192
156	1	0	0	0	3.4236117852594004
157	1	0	0	0	3.0787282160301657
158	0	1	0	0	3.001980026386924
159	0	0	0	1	2.68904396158786
160	1	0	0	0	3.158080108000145
161	1	0	0	0	3.112485155913309
162	1	0	0	0	2.6472693554110007
163	1	0	0	0	2.1105082198829437
164	1	0	0	0	3.365274391016945
165	1	0	0	0	3.2515360692071096
166	1	0	0	0	3.64722490322235
167	1	0	0	0	3.7418965488454052
168	0	1	0	0	4.095645728956923
169	0	0	0	1	2.4331213494050057
170	1	0	0	0	3.4102208476167726
171	1	0	0	0	2.7688295955069844
172	1	0	0	0	3.984250035187664
173	1	0	0	0	3.2787921225224235
174	0	1	0	0	3.648873815256026
175	0	0	0	1	3.7588279477695794
176	1	0	0	0	3.440870510132242
177	1	0	0	0	3.7192187272906305
178	1	0	0	0	3.788871477653417
179	1	0	0	0	3.4378283361272666
180	1	0	0	0	3.6421848581303684
181	1	0	0	0	3.65008685719755
182	1	0	0	0	3.9953122859072505
183	0	1	0	0	3.403908473591211
184	0	0	0	1	4.342439626839322
185	1	0	0	0	3.1531654011057206
186	1	0	0	0	3.036555506168268
187	1	0	0	0	3.38674800987957
188	1	0	0	0	3.4732390098111927
189	1	0	0	0	3.4241223248312194
190	1	0	0	0	3.7045490792078275
191	1	0	0	0	4.044687037220844
192	0	1	0	0	3.2895881211183085
193	0	0	0	1	3.8054717247175414
194	1	0	0	0	3.6540369132790635
195	1	0	0	0	3.069625528091837
196	1	0	0	0	2.87124891185981
197	1	0	0	0	4.071072640672749
198	0	1	0	0	3.0548925245112617
199	0	0	0	1	3.219402275202203
200	0	1	0	0	3.3619435710613588
201	0	0	0	1	3.754261588280377
202	1	0	0	0	3.4063821893271706
203	1	0	0	0	3.131618157861536
204	0	1	0	0	2.457916413528111
205	0	0	0	1	4.765939266051831
206	1	0	0	0	3.1636565684666262
207	0	1	0	0	3.120002900270048
208	0	0	0	1	3.2694468190258017
209	1	0	0	0	3.8579132743996953
210	1	0	0	0	3.271887655556635
211	1	0	0	0	3.4642611343588077
212	1	0	0	0	3.8206400973513737
213	0	1	0	0	3.2600944430279704
214	0	0	0	1	3.6590191484485985
215	1	0	0	0	3.180951747662526
216	1	0	0	0	3.5072685551704845
217	1	0	0	0	4.114838783021509
218	1	0	0	0	3.709287696610749
219	1	0	0	0	2.470838244382841
220	1	0	0	0	3.051110104584844
221	1	0	0	0	3.0095935796458173
222	1	0	0	0	2.225832459396261
223	1	0	0	0	3.9188135329775435
224	1	0	0	0	2.4917175772221927
225	1	0	0	0	2.270332058549539
226	1	0	0	0	2.7891544397151713
227	1	0	0	0	2.7228843168434214
228	1	0	0	0	3.47447685464398
229	1	0	0	0	2.6031203284318245
230	1	0	0	0	2.771063971210207
231	1	0	0	0	3.3450943744991117
232	1	0	0	0	3.3335489782818146
233	1	0	0	0	3.614159060830621
234	1	0	0	0	2.700173373083708
235	1	0	0	0	3.4853043010129787
236	1	0	0	0	3.386107105108158
237	1	0	0	0	4.017682469376976
238	0	1	0	0	2.9472600049760747
239	0	0	0	1	2.563855250353949
240	1	0	0	0	3.419660963439522
241	1	0	0	0	2.917305760539084
242	1	0	0	0	2.390085039417261
243	0	1	0	0	3.2175583053074117
244	0	0	0	1	4.595165434764322
245	1	0	0	0	3.047732520449425
246	1	0	0	0	2.9387030751512158
247	1	0	0	0	3.8534704380019096
248	1	0	0	0	3.689680702138432
249	1	0	0	0	3.039335013988942
250	1	0	0	0	4.004347073665807
251	1	0	0	0	4.098439523577308
252	1	0	0	0	3.767050870623793
253	1	0	0	0	3.6529832509178934
254	0	1	0	0	3.3221686849433563
255	0	0	1	0	3.858557068637064
256	0	0	0	1	3.473268694266007
257	1	0	0	0	3.060822842312831
258	1	0	0	0	4.328825761115356
259	1	0	0	0	3.8414273627317703
260	1	0	0	0	4.0950281373937365
261	1	0	0	0	4.2189580612186575
262	1	0	0	0	3.6607149069715583
263	1	0	0	0	3.2377876615077152
264	1	0	0	0	3.921666280676482
265	1	0	0	0	3.250455779563533
266	1	0	0	0	2.2669657267156884
267	1	0	0	0	3.407542324954004
268	1	0	0	0	3.2634477636199106
269	1	0	0	0	4.01553178249645
270	1	0	0	0	3.9831405355830447
271	1	0	0	0	3.8797797303398225
272	0	1	0	0	3.19450676891205
273	0	0	1	0	3.420760330881046
274	0	0	0	1	3.7301008597425644
275	1	0	0	0	3.1075895448256894
276	1	0	0	0	3.7589288637682454
277	1	0	0	0	2.4589571350975974
278	1	0	0	0	3.490356688002347
279	1	0	0	0	3.7410342496564115
280	1	0	0	0	3.3394152575265594
281	1	0	0	0	3.703024574242872
282	0	1	0	0	3.4477345243912842
283	0	0	0	1	2.6549927240376903
284	1	0	0	0	3.5871614269495415
285	1	0	0	0	2.348484388843935
286	0	1	0	0	3.813748471547279
287	0	0	0	1	2.9448191546695806
288	1	0	0	0	3.7340936557886915
289	1	0	0	0	3.427986253689411
290	1	0	0	0	3.59058107333198
291	1	0	0	0	4.389176517585672
292	0	1	0	0	2.1088265936935904
293	0	0	0	1	3.321786545556901
294	1	0	0	0	3.2191378510613515
295	0	1	0	0	2.4520980274443307
296	0	0	0	1	2.200769452718832
297	1	0	0	0	3.6158071367288076
298	1	0	0	0	3.423279488003865
299	1	0	0	0	3.529548901128594
300	1	0	0	0	3.650695802252649
301	1	0	0	0	2.294271222934109
302	1	0	0	0	3.4689088642522328
303	1	0	0	0	4.104536329960681
304	1	0	0	0	3.502936429442849
305	1	0	0	0	2.7132035664870995
306	1	0	0	0	2.7462299416836013
307	0	1	0	0	3.8726433992870297
308	0	0	0	1	2.6462785341601522
309	0	1	0	0	3.4441286564183793
310	0	0	1	0	3.342360867892519
311	0	0	0	1	3.246174551041073
312	0	1	0	0	3.450364356462973
313	0	0	1	0	3.596540292725106
314	0	0	1	0	3.135776625878962
315	0	0	1	0	3.011556229001957
316	0	0	1	0	3.717521793168661
317	0	0	0	1	3.252123131108029
318	1	0	0	0	2.6190527124751397
319	1	0	0	0	3.0882453489788793
320	1	0	0	0	3.460703383803623
321	1	0	0	0	3.423442856844375
322	1	0	0	0	2.1154723270970393
323	1	0	0	0	3.1530718925153995
324	1	0	0	0	3.4542232388674488
325	0	1	0	0	3.568059226902401
326	0	0	0	1	3.620793902287667
327	1	0	0	0	3.463822536300748
328	1	0	0	0	2.950459139276703
329	1	0	0	0	3.1017979958812747
330	1	0	0	0	3.15567082592374
331	1	0	0	0	3.1204821172303925
332	1	0	0	0	3.239708545887641
333	1	0	0	0	3.3398458593816303
334	0	1	0	0	2.23915024820118
335	0	0	0	1	3.3426127123419622
336	1	0	0	0	2.5284798439332055
337	0	1	0	0	3.563874475525571
338	0	0	1	0	3.3761009949043173
339	0	0	0	1	3.683137707957703
340	1	0	0	0	3.555760701521442
341	1	0	0	0	4.986076865971366
342	1	0	0	0	3.8387530426714602
343	1	0	0	0	3.1447300259223314
344	1	0	0	0	2.8048071684204148
345	1	0	0	0	2.4387889429024114
346	1	0	0	0	3.5734324183545723
347	1	0	0	0	3.8011478262859084
348	1	0	0	0	3.688320884663356
349	1	0	0	0	2.5123057729026
350	1	0	0	0	3.725324431585519
351	1	0	0	0	4.811662553702966
352	1	0	0	0	3.19608764537949
353	1	0	0	0	3.391050567311809
354	0	1	0	0	3.644979001672349
355	0	0	0	1	3.4884856483594926
356	1	0	0	0	3.5422191815791777
357	1	0	0	0	2.838400794283776
358	0	1	0	0	2.7522026439753766
359	0	0	0	1	4.097675010129839
360	0	1	0	0	1.8509042806300757
361	0	0	0	1	3.531077751970884
362	1	0	0	0	2.1745319654433297
363	1	0	0	0	3.6269961520817273
364	1	0	0	0	3.920812984962816
365	1	0	0	0	3.159950898379835
366	1	0	0	0	3.122311480092354
367	0	1	0	0	3.0697705827611577
368	0	0	0	1	3.0210583496401533
369	1	0	0	0	3.0889509021499433
370	0	1	0	0	2.8020373448312097
371	0	0	0	1	3.514831050145504
372	0	1	0	0	3.4647464816863476
373	0	0	0	1	2.9620507452661466
374	1	0	0	0	1.987621682626223
375	0	1	0	0	3.6958964000582486
376	0	0	0	1	3.4564056506038665
377	1	0	0	0	1.7167849871538923
378	1	0	0	0	3.582693304695013
379	0	1	0	0	3.455921929366671
380	0	0	1	0	3.584156796087575
381	0	0	0	1	3.17574434079404
382	1	0	0	0	3.9647961811350836
383	1	0	0	0	1.5820193886204217
384	1	0	0	0	3.079551738636676
385	0	1	0	0	3.1501742324732973
386	0	0	1	0	3.1449255555390545
387	0	0	0	1	3.5112719766453693
388	1	0	0	0	2.242547380644734
389	1	0	0	0	3.7365773619287497
390	1	0	0	0	3.150338446641111
391	1	0	0	0	3.686495075915329
392	1	0	0	0	1.8280667980388832
393	1	0	0	0	3.712874366953182
394	1	0	0	0	3.478178811036484
395	1	0	0	0	2.804939286598903
396	1	0	0	0	2.168305814074669
397	1	0	0	0	4.115825661098258
398	1	0	0	0	3.1468574237566824
399	0	1	0	0	2.8520165347921655
400	0	0	0	1	2.9521557362622275
401	0	1	0	0	3.720740917461919
402	0	0	0	1	3.9851420760583594
403	0	1	0	0	3.4445868092457883
404	0	0	1	0	3.090244682140111
405	0	0	0	1	3.3933737397875663
406	1	0	0	0	3.4367685525714218
407	1	0	0	0	3.8803183598283093
408	1	0	0	0	4.072157573009593
409	1	0	0	0	3.4490270026750967
410	1	0	0	0	3.418663129041194
411	1	0	0	0	3.5359014747272903
412	1	0	0	0	2.3134885764722575
413	1	0	0	0	2.81245995898439
414	1	0	0	0	3.6022179270525103
415	1	0	0	0	3.83276157989307
416	1	0	0	0	3.3960737811328343
417	0	1	0	0	3.116709521985313
418	0	0	0	1	2.9621126859420706
419	0	1	0	0	3.5898143995896494
420	0	0	0	1	3.4673178022911015
421	1	0	0	0	3.688840347472884
422	0	1	0	0	2.85239213087279
423	0	0	0	1	3.194896044359081
424	1	0	0	0	3.5370572774562272
425	1	0	0	0	2.899824669975832
426	0	1	0	0	3.3093855606029874
427	0	0	0	1	3.7079241120715256
428	0	1	0	0	3.929919100428067
429	0	0	0	1	3.7061737448257803
430	1	0	0	0	3.5945535319401833
431	1	0	0	0	3.7196646532413085
432	0	1	0	0	3.803336937402791
433	0	0	0	1	3.4769572211686555
434	0	1	0	0	3.105972181583998
435	0	0	0	1	3.608936777669582
436	0	1	0	0	3.3218963727278696
437	0	0	0	1	3.7236511772318646
438	1	0	0	0	2.5542792642728602
439	0	1	0	0	2.53769522405183
440	0	0	0	1	3.4907978465015623
441	1	0	0	0	3.668114361029991
442	1	0	0	0	2.553700713593486
443	0	1	0	0	3.6716353817493594
444	0	0	0	1	3.5251579307965617
445	1	0	0	0	3.6980325904453517
446	0	1	0	0	1.7024218117064032
447	0	0	0	1	3.0263598454581344
448	0	1	0	0	2.8769359093303986
449	0	0	0	1	2.8846244496480895
450	0	1	0	0	3.6804442977035694
451	0	0	0	1	3.4645159912869032
452	0	1	0	0	3.3113773671961755
453	0	0	0	1	3.38955411323549
454	1	0	0	0	3.820849933934622
455	1	0	0	0	2.9941519534653875
456	1	0	0	0	2.472063331224245
457	1	0	0	0	2.829565647346253
458	1	0	0	0	3.050125382050422
459	1	0	0	0	3.3118440131961493
460	0	1	0	0	3.818314961360066
461	0	0	0	1	3.5925854828395507
462	1	0	0	0	3.4451887843859605
463	1	0	0	0	2.7159275109714143
464	1	0	0	0	3.2980259700812162
465	1	0	0	0	3.8090629684440858
466	1	0	0	0	3.7418817340402852
467	1	0	0	0	3.445893116367733
468	1	0	0	0	4.699278713977559
469	0	1	0	0	3.264204884308866
470	0	0	0	1	3.3137853161775426
471	1	0	0	0	3.7248487844244593
472	1	0	0	0	2.1337708458199174
473	1	0	0	0	2.5096464327223518
474	1	0	0	0	2.2006228979649247
475	1	0	0	0	2.041926346022216
476	1	0	0	0	2.1337708458199174
477	1	0	0	0	2.4843631794289074
478	1	0	0	0	2.1337708458199174
479	1	0	0	0	3.4329605964682677
480	1	0	0	0	3.528864298318101
481	1	0	0	0	2.7263401458091523
482	1	0	0	0	3.0710289599979657
483	1	0	0	0	3.0634028496821957
484	1	0	0	0	2.814265685909238
485	1	0	0	0	2.7230026298066266
486	1	0	0	0	2.6814172215089096
487	1	0	0	0	2.3223201462288077
488	1	0	0	0	3.2253576116564546
489	1	0	0	0	3.391255613489238
490	1	0	0	0	2.6743085605639827
491	0	1	0	0	1.7060481143747568
492	0	0	0	1	3.5277193789919026
493	1	0	0	0	3.7715401632505188
494	1	0	0	0	3.493902686470991
495	0	1	0	0	3.474413264625418
496	0	0	0	1	3.032799309192878
497	1	0	0	0	3.3987015522016883
498	1	0	0	0	3.413946105865809
499	1	0	0	0	2.630511453687323
500	1	0	0	0	3.2010189272674268
501	0	1	0	0	3.351605935792726
502	0	0	0	1	2.8240056493319248
503	1	0	0	0	1.767061204534313
504	1	0	0	0	2.819343662381645
505	1	0	0	0	2.3706644637048417
506	1	0	0	0	3.491559231858019
507	1	0	0	0	3.0970925616104004
508	1	0	0	0	1.9807669451104921
509	0	1	0	0	3.6131147977138554
510	0	0	0	1	3.2570401878078785
511	1	0	0	0	3.6198689178848533
512	1	0	0	0	2.8757703261683805
513	1	0	0	0	2.796571662217729
514	1	0	0	0	2.958067436184594
515	1	0	0	0	2.624629237919852
516	1	0	0	0	3.6274608871339686
517	1	0	0	0	2.9769404980544416
518	1	0	0	0	3.3865582056501076
519	0	1	0	0	3.8140949505184163
520	0	0	0	1	2.08184304331713
521	1	0	0	0	3.7444409178907017
522	1	0	0	0	3.7478456419548642
523	1	0	0	0	3.547681036520584
524	0	1	0	0	3.032328908064836
525	0	0	0	1	3.528384294740973
526	1	0	0	0	2.0868440880811177
527	0	1	0	0	3.099685628198166
528	0	0	0	1	3.463333196181736
529	1	0	0	0	3.5557841676714075
530	1	0	0	0	2.769200083791879
531	1	0	0	0	3.36155171996714
532	1	0	0	0	3.84338299589807
533	1	0	0	0	2.930957532589596
534	1	0	0	0	3.6341293124817566
535	1	0	0	0	3.40508361120405
536	1	0	0	0	3.1920326579277565
537	1	0	0	0	3.08014571024567
538	1	0	0	0	3.478310311246643
539	1	0	0	0	2.726264495919392
540	0	1	0	0	3.1937711895238747
541	0	0	0	1	3.3055035816220664
542	0	1	0	0	3.5704605720387868
543	0	0	0	1	3.7487519236294347
544	1	0	0	0	3.9620043905264755
545	1	0	0	0	3.6463563719387775
546	0	1	0	0	3.658539498191458
547	0	0	0	1	2.901345212894054
548	0	1	0	0	3.304546746673541
549	0	0	0	1	2.9582658252339984
550	1	0	0	0	3.3313240539292024
551	1	0	0	0	1.7191861178518366
552	1	0	0	0	3.547017899530795
553	1	0	0	0	3.1966246035955788
554	0	1	0	0	3.2778551783694088
555	0	0	1	0	3.250383313195764
556	0	0	0	1	4.413631474166945
557	1	0	0	0	3.365889176763735
558	1	0	0	0	4.244878980347599
559	0	1	0	0	2.8937527814998143
560	0	0	0	1	2.456484832361691
561	0	1	0	0	2.466508726057039
562	0	0	1	0	3.4394510447315256
563	0	0	0	1	4.025159813984856
564	1	0	0	0	3.4566230699715637
565	1	0	0	0	3.951631824747089
566	1	0	0	0	3.7778207308243155
567	1	0	0	0	2.5096464327223518
568	1	0	0	0	2.1337708458199174
569	0	1	0	0	3.5066127826977276
570	0	0	0	1	3.507768237664443
571	0	1	0	0	2.595076789487419
572	0	0	0	1	3.0425437607099877
573	1	0	0	0	3.5381538081490644
574	1	0	0	0	2.5096464327223518
575	1	0	0	0	2.153864664084532
576	1	0	0	0	2.811173418991235
577	1	0	0	0	2.556326782177786
578	0	1	0	0	3.7409105735285197
579	0	0	0	1	3.364275124325566
580	1	0	0	0	2.9133711632603707
581	1	0	0	0	3.565528943907598
582	1	0	0	0	2.3943138932093526
583	1	0	0	0	3.214687959802207
584	1	0	0	0	2.7420772289065583
585	1	0	0	0	2.819633517920996
586	0	1	0	0	3.297242715132669
587	0	0	1	0	3.705050019269089
588	0	0	0	1	3.1976054510831653
589	1	0	0	0	4.14029026565532
590	1	0	0	0	3.4054836106714803
591	1	0	0	0	3.195972858872606
592	1	0	0	0	2.729768251313386
593	1	0	0	0	3.05907281358656
594	1	0	0	0	3.050355316682826
595	0	1	0	0	2.464256424837946
596	0	0	0	1	3.5897766184460527
597	1	0	0	0	3.4526374191592923
598	1	0	0	0	2.4222992024294947
599	1	0	0	0	3.512126402113756
600	1	0	0	0	3.716927192079918
601	1	0	0	0	3.305227713033517
602	1	0	0	0	3.2351877171009735
603	1	0	0	0	3.06112642755143
604	1	0	0	0	2.7372897733629165
605	1	0	0	0	3.0785162964008106
606	1	0	0	0	2.3756451449825846
607	1	0	0	0	3.1853952111216977
608	1	0	0	0	3.923085806741408
609	1	0	0	0	3.605022837861808
610	1	0	0	0	2.0216018454206925
611	1	0	0	0	3.8150860751741837
612	1	0	0	0	3.2881686611124477
613	1	0	0	0	3.368157369784346
614	0	1	0	0	3.023767135038349
615	0	0	0	1	2.955879178163644
616	1	0	0	0	3.66703283399602
617	1	0	0	0	3.283244228925023
618	0	1	0	0	3.444508627209957
619	0	0	0	1	3.5793088084000027
620	0	1	0	0	4.0736193150376785
621	0	0	0	1	3.6401343822657846
622	1	0	0	0	3.567185358883106
623	1	0	0	0	3.0391431080114946
624	1	0	0	0	3.8896153761555197
625	1	0	0	0	4.154682069560203
626	1	0	0	0	3.3288934374842123
627	1	0	0	0	4.176162177937178
628	0	1	0	0	4.281346694658789
629	0	0	0	1	3.731300979048539
630	1	0	0	0	3.604012921472402
631	0	1	0	0	3.5322726435948097
632	0	0	1	0	3.5367075269148502
633	0	0	0	1	3.0381743895765463
634	1	0	0	0	2.096226953961716
635	1	0	0	0	4.09712938405071
636	1	0	0	0	3.35097860450535
637	1	0	0	0	3.7120027110547196
638	0	1	0	0	2.9766764864530635
639	0	0	1	0	3.3887289442960546
640	0	0	0	1	3.55010746547194
641	1	0	0	0	3.1194623990794574
642	1	0	0	0	2.9955277194281353
643	1	0	0	0	3.2423849226612846
644	1	0	0	0	4.283118190951015
645	1	0	0	0	3.2545290289008304
646	1	0	0	0	3.378143698526317
647	1	0	0	0	3.6238371080853247
648	1	0	0	0	2.8602480597369255
649	1	0	0	0	3.6770787535345892
650	1	0	0	0	3.478264880985961
651	1	0	0	0	3.6765893826593428
652	1	0	0	0	2.353062542351613
653	1	0	0	0	3.940881546995155
654	1	0	0	0	3.1622522862896254
655	1	0	0	0	3.480028925398409
656	0	1	0	0	3.0108391736214912
657	0	0	0	1	3.3957218910560907
658	1	0	0	0	3.3290910498162796
659	1	0	0	0	2.923090245925413
660	1	0	0	0	3.55851578669796
661	0	1	0	0	3.1085265858953086
662	0	0	0	1	3.2362494402190354
663	1	0	0	0	2.465512787243823
664	1	0	0	0	2.1337708458199174
665	1	0	0	0	3.1392185357130145
666	1	0	0	0	3.091115716268822
667	1	0	0	0	2.67227270223928
668	1	0	0	0	3.4811476332975406
669	1	0	0	0	3.741822360614889
670	1	0	0	0	3.443282738112481
671	1	0	0	0	3.1340883430740485
672	0	1	0	0	3.0624136758510176
673	0	0	0	1	3.624657581777204
674	1	0	0	0	3.4006206669973236
675	1	0	0	0	3.7801971526541225
676	1	0	0	0	2.7821260470165985
677	1	0	0	0	2.9999833694374747
678	1	0	0	0	3.7170462932112978
679	1	0	0	0	3.4973468701826675
680	0	1	0	0	4.2361527910759795
681	0	0	1	0	3.191631678349034
682	0	0	1	0	3.1756299067256504
683	0	0	0	1	3.0981753600874984
684	1	0	0	0	3.7603208331114337
685	1	0	0	0	3.0024554971717023
686	1	0	0	0	2.553394973682757
687	1	0	0	0	2.7087235785780903
688	1	0	0	0	3.2094383406417206
689	1	0	0	0	3.3626098175803847
690	1	0	0	0	3.442873231435038
691	1	0	0	0	3.911591409683057
692	1	0	0	0	3.5539622592324513
693	1	0	0	0	3.31999776670861
694	0	1	0	0	2.1566874012526447
695	0	0	0	1	3.2072188786781095
696	1	0	0	0	2.1862062176857195
697	1	0	0	0	4.346408218149682
698	1	0	0	0	2.1981595718227758
699	1	0	0	0	2.922087196602962
700	1	0	0	0	2.998267981215197
701	1	0	0	0	4.133923607871579
702	1	0	0	0	3.4761055746212204
703	0	1	0	0	3.168632646804453
704	0	0	0	1	3.5821746439647066
705	1	0	0	0	3.5935101075803635
706	1	0	0	0	3.067856751246715
707	1	0	0	0	3.6309544157984117
708	1	0	0	0	1.944111714647381
709	0	1	0	0	3.0390990231535775
710	0	0	0	1	3.3790737742153305
711	1	0	0	0	3.856905819362981
712	1	0	0	0	3.538943058862681
713	1	0	0	0	2.718060625810426
714	1	0	0	0	3.3063403258533106
715	1	0	0	0	3.770764909337078
716	0	1	0	0	2.397835659836622
717	0	0	0	1	4.085319020934735
718	1	0	0	0	3.8454555761382028
719	1	0	0	0	2.933853451092669
720	1	0	0	0	3.4719622111271216
721	1	0	0	0	2.7291518228084035
722	1	0	0	0	2.4384249807083163
723	1	0	0	0	2.8116997432882895
724	1	0	0	0	2.223664147935289
725	0	1	0	0	3.979041888972209
726	0	0	0	1	2.928304575436631
727	0	1	0	0	3.7169635536919508
728	0	0	0	1	3.2019141192680323
729	1	0	0	0	2.745230813196417
730	1	0	0	0	3.0595512046204356
731	1	0	0	0	5.507636804152146
732	0	1	0	0	3.422499288302624
733	0	0	0	1	3.21673130535374
734	1	0	0	0	2.1161995550959705
735	1	0	0	0	3.628038228820115
736	1	0	0	0	3.5603758083698107
737	1	0	0	0	2.9773390411458296
738	0	1	0	0	3.3928048742726307
739	0	0	0	1	3.118621635006602
740	1	0	0	0	3.365274391016945
741	0	1	0	0	3.2847291884786447
742	0	0	0	1	3.3795447786261077
743	1	0	0	0	2.938895164901081
744	1	0	0	0	3.2377876615077152
745	0	1	0	0	2.183319912563332
746	0	0	0	1	2.7264039997640688
747	1	0	0	0	2.5979090464342502
748	1	0	0	0	2.8378156158065075
749	1	0	0	0	2.87215341688225
750	1	0	0	0	3.6122857588675554
751	1	0	0	0	2.7890431047780946
752	1	0	0	0	3.3378386410793546
753	0	1	0	0	3.982654676524565
754	0	0	0	1	2.214297674672651
755	1	0	0	0	3.0500778425014152
756	1	0	0	0	3.431754994817587
757	0	1	0	0	2.7860930783857722
758	0	0	1	0	2.7687160648456777
759	0	0	0	1	2.736977931549325
760	0	1	0	0	3.3338046108990076
761	0	0	0	1	3.2124583291129016
762	0	1	0	0	5.089831459670998
763	0	0	0	1	2.658884004709629
764	1	0	0	0	3.029135830979354
765	1	0	0	0	3.6766358734749693
766	1	0	0	0	3.8744997425081698
767	1	0	0	0	4.04977200388199
768	1	0	0	0	3.0050353223894106
769	1	0	0	0	2.9823888503142713
770	1	0	0	0	3.719957281195851
771	1	0	0	0	3.240366429920829
772	1	0	0	0	2.2715387024495226
773	1	0	0	0	3.1729449003883836
774	0	1	0	0	4.644234894021031
775	0	0	0	1	3.6731648492067412
776	1	0	0	0	3.680667166544968
777	1	0	0	0	3.4265919148361412
778	1	0	0	0	3.7582723300578604
779	1	0	0	0	3.096413981985708
780	0	1	0	0	3.176094463737259
781	0	0	1	0	3.3922141790924085
782	0	0	0	1	3.075443406032766
783	1	0	0	0	2.810597927617187
784	1	0	0	0	3.5901501228177723
785	1	0	0	0	2.438554692584634
786	0	1	0	0	3.8511433836708724
787	0	0	0	1	3.674548581223159
788	1	0	0	0	3.3512067923312325
789	0	1	0	0	3.4012090191177977
790	0	0	0	1	3.0895851871344004
791	1	0	0	0	2.8986798043465902
792	1	0	0	0	3.8442489783466134
793	0	1	0	0	5.011275447628627
794	0	0	0	1	4.2580031354882015
795	1	0	0	0	3.8370113722621935
796	1	0	0	0	2.5126858478580147
797	1	0	0	0	3.4599633409071577
798	1	0	0	0	4.023092228601334
799	0	1	0	0	4.080790569087474
800	0	0	0	1	3.1383309332413525
801	0	1	0	0	4.504734870401512
802	0	0	0	1	4.037643277237477
803	1	0	0	0	3.314218712096834
804	1	0	0	0	1.7494954656490656
805	0	1	0	0	2.779945373863361
806	0	0	0	1	4.080674704568303
807	1	0	0	0	3.932086309268809
808	1	0	0	0	3.606281008459181
809	1	0	0	0	3.4247903641389876
810	0	1	0	0	4.066803016905107
811	0	0	0	1	4.078523517429225
812	1	0	0	0	4.591834749918455
813	1	0	0	0	3.54647063099002
814	1	0	0	0	3.7984912695676996
815	0	1	0	0	2.9474130606947133
816	0	0	0	1	2.7146337605851643
817	1	0	0	0	3.1875389911762855
818	1	0	0	0	2.989764646541731
819	1	0	0	0	3.26787300630948
820	1	0	0	0	3.4093944885127754
821	1	0	0	0	2.478521830121705
822	1	0	0	0	3.3071500587051634
823	1	0	0	0	3.9454103668000124
824	1	0	0	0	3.655338362479582
825	1	0	0	0	4.010383061585344
826	1	0	0	0	3.6192176179991455
827	1	0	0	0	3.3665380752103817
828	1	0	0	0	3.1372172177676614
829	1	0	0	0	3.410330755877711
830	0	1	0	0	2.1781893474105445
831	0	0	0	1	2.6354150115549175
832	1	0	0	0	3.458733955094418
833	1	0	0	0	3.5717676326350687
834	1	0	0	0	4.118814740975091
835	1	0	0	0	3.100928747473729
836	0	1	0	0	5.662342691541423
837	0	0	1	0	3.1985797104610225
838	0	0	0	1	4.068930741150994
839	1	0	0	0	4.011922182251735
840	1	0	0	0	3.410869850974962
841	1	0	0	0	2.6497986129339237
842	1	0	0	0	2.730912073727328
843	1	0	0	0	3.0543402238929165
844	1	0	0	0	3.100281767992724
845	1	0	0	0	3.8071224092077576
846	1	0	0	0	2.235790311750581
847	1	0	0	0	3.108674363803665
848	1	0	0	0	3.261241691221001
849	0	1	0	0	3.1532284623972364
850	0	0	1	0	3.3535398308940034
851	0	0	0	1	4.063504282286884
852	1	0	0	0	3.798322688349914
853	0	1	0	0	4.152325278992603
854	0	0	0	1	3.679969511762707
855	0	1	0	0	3.439071120535584
856	0	0	0	1	2.5430239230326883
857	1	0	0	0	3.2935564172505125
858	1	0	0	0	3.4318529746575392
859	1	0	0	0	3.5998017997425658
860	1	0	0	0	2.4228519705807177
861	1	0	0	0	3.4017305316279836
862	1	0	0	0	3.365274391016945
863	1	0	0	0	3.2797545482165082
864	1	0	0	0	2.2881050188963985
865	0	1	0	0	2.7806914194329564
866	0	0	0	1	2.3306877173448393
867	1	0	0	0	1.9198962687706067
868	0	1	0	0	3.219311371620715
869	0	0	0	1	3.3069089472228543
870	1	0	0	0	3.1716861328442008
871	1	0	0	0	2.5096464327223518
872	1	0	0	0	2.1337708458199174
873	0	1	0	0	3.2759774130985218
874	0	0	1	0	3.150655967799727
875	0	0	0	1	2.6182456653594754
876	0	1	0	0	3.30697216216043
877	0	0	0	1	2.936812411856404
878	1	0	0	0	3.415268151337746
879	1	0	0	0	3.7422470191987522
880	1	0	0	0	3.377067568442983
881	0	1	0	0	3.7800937195373447
882	0	0	0	1	3.7007887582811585
883	1	0	0	0	3.0573875861353073
884	0	1	0	0	3.371462188544033
885	0	0	0	1	3.816368574482789
886	1	0	0	0	3.524125164847861
887	0	1	0	0	1.7818811300814632
888	0	0	0	1	3.256760567463962
889	1	0	0	0	3.5428383766218015
890	0	1	0	0	2.980508181053544
891	0	0	1	0	3.511959183100359
892	0	0	1	0	2.7640353826124295
893	0	0	0	1	2.6983889221788386
894	1	0	0	0	2.7608945156058633
895	1	0	0	0	2.790032987545506
896	0	1	0	0	2.838927787935168
897	0	0	0	1	2.936953020229415
898	1	0	0	0	3.436477570717344
899	1	0	0	0	4.731105837558907
900	1	0	0	0	2.8287506215973153
901	1	0	0	0	3.3426850626871403
902	1	0	0	0	3.3313873897217228
903	0	1	0	0	2.916794628530844
904	0	0	0	1	3.5335139482473306
905	1	0	0	0	3.072880162269701
906	1	0	0	0	3.2119928407690486
907	0	1	0	0	2.375767394649286
908	0	0	1	0	3.282534917484843
909	0	0	0	1	3.381015463504872
910	0	1	0	0	3.8592637503910012
911	0	0	0	1	4.36084642502781
912	0	1	0	0	4.1688670314418745
913	0	0	0	1	3.862287072233482
914	1	0	0	0	3.554294392137973
915	1	0	0	0	3.241256446997465
916	0	1	0	0	5.242288947798164
917	0	0	0	1	3.0885526127549943
918	1	0	0	0	3.7946421056986113
919	1	0	0	0	2.7266999149777935
920	1	0	0	0	2.6834103378933465
921	1	0	0	0	1.859219603372216
922	1	0	0	0	3.433592842071088
923	1	0	0	0	3.2038994371346576
924	1	0	0	0	3.2367714924226143
925	0	1	0	0	3.189795681876018
926	0	0	1	0	3.0942066930629237
927	0	0	0	1	3.0085854125258953
928	1	0	0	0	2.806253643548235
929	1	0	0	0	2.986728360743977
930	1	0	0	0	3.212106769394946
931	1	0	0	0	3.234966302349002
932	0	1	0	0	2.805237461339437
933	0	0	0	1	3.1687339735788624
934	1	0	0	0	3.95226225579116
935	1	0	0	0	3.141447854145936
936	0	1	0	0	2.031196616112102
937	0	0	0	1	3.546007607695661
938	1	0	0	0	2.276682235007411
939	1	0	0	0	2.5041612302547827
940	1	0	0	0	3.145617273848545
941	0	1	0	0	2.761851645012423
942	0	0	0	1	2.790581568540647
943	1	0	0	0	2.238053320891913
944	1	0	0	0	2.3349252725252887
945	1	0	0	0	3.6634449727064875
946	1	0	0	0	3.139063151348699
947	1	0	0	0	3.8861778587393276
948	1	0	0	0	3.7864690673633676
949	1	0	0	0	3.9106739262655146
950	1	0	0	0	3.3670442077298115
951	1	0	0	0	2.0262830507662026
952	1	0	0	0	3.185144588313114
953	0	1	0	0	3.718291321794243
954	0	0	0	1	4.547589257679226
955	1	0	0	0	3.596318997106833
956	1	0	0	0	3.5353983618214397
957	1	0	0	0	3.4487474283208264
958	1	0	0	0	2.365386083476682
959	1	0	0	0	3.9112098443592527
960	1	0	0	0	3.171628875424157
961	1	0	0	0	1.9645314430126803
962	1	0	0	0	3.6224171098034814
963	1	0	0	0	4.055191898144131
964	1	0	0	0	3.524304047602004
965	1	0	0	0	3.742526835205024
966	1	0	0	0	3.4549948529994197
967	1	0	0	0	3.1173921201993884
968	1	0	0	0	3.685242479385825
969	1	0	0	0	3.881958216548513
970	0	1	0	0	3.6257343717796586
971	0	0	1	0	4.235557435823761
972	0	0	0	1	4.737399016337664
973	1	0	0	0	3.9291306113979947
974	1	0	0	0	3.2956825521314563
975	1	0	0	0	3.4633701388157303
976	1	0	0	0	3.4921275177902595
977	1	0	0	0	3.186876415286293
978	1	0	0	0	4.071778797212046
979	1	0	0	0	3.7841480619575183
980	1	0	0	0	2.47240552228502
981	1	0	0	0	1.9588496165930882
982	0	1	0	0	5.121777656435948
983	0	0	0	1	3.2705838977917754
984	1	0	0	0	3.2241670346972047
985	1	0	0	0	3.1080158663383273
986	1	0	0	0	3.338231040822278
987	0	1	0	0	3.3192481739918143
988	0	0	0	1	3.9829782318730222
989	1	0	0	0	3.701521172829585
990	1	0	0	0	2.925046738069896
991	0	1	0	0	3.707485335582466
992	0	0	0	1	3.116514363917232
993	0	1	0	0	3.7140783856364754
994	0	0	0	1	3.9539981548411793
995	1	0	0	0	3.3190674669758136
996	1	0	0	0	2.1609827370879073
997	1	0	0	0	2.466232541013437
998	0	1	0	0	3.7065322853144846
999	0	0	0	1	3.7732734561521726
1000	1	0	0	0	3.4437145137260488
1001	1	0	0	0	2.8533472961266475
1002	0	1	0	0	2.947394531751032
1003	0	0	0	1	3.654908082828958
1004	1	0	0	0	3.5007530382319816
1005	0	1	0	0	3.5070356611388505
1006	0	0	0	1	3.408961655157605
1007	1	0	0	0	2.496985002063133
1008	1	0	0	0	2.1337708458199174
1009	1	0	0	0	2.886986875415344
1010	1	0	0	0	3.335702839684193
1011	1	0	0	0	3.3128157553621245
1012	1	0	0	0	3.153561509178038
1013	0	1	0	0	3.309532173929756
1014	0	0	0	1	3.9829782318730222
1015	1	0	0	0	2.809369968049385
1016	0	1	0	0	2.4163543060516415
1017	0	0	0	1	2.8139984664173774
1018	1	0	0	0	2.4021341558189144
1019	1	0	0	0	3.220585798904169
1020	1	0	0	0	2.596895098786262
1021	1	0	0	0	3.2057636596693597
1022	1	0	0	0	2.7746312820835835
1023	1	0	0	0	3.5069430607926604
1024	1	0	0	0	2.3772504696171968
1025	1	0	0	0	3.876181739472006
1026	1	0	0	0	3.89583074425392
1027	1	0	0	0	3.997398892562985
1028	1	0	0	0	3.942617957950181
1029	1	0	0	0	3.2281721906310294
1030	1	0	0	0	2.846189971620496
1031	1	0	0	0	3.524810931880786
1032	1	0	0	0	3.13741451468949
1033	1	0	0	0	3.351957113143938
1034	1	0	0	0	3.125590498114647
1035	1	0	0	0	3.8182880202387843
1036	1	0	0	0	3.809149514562252
1037	1	0	0	0	3.2018877796967256
1038	0	1	0	0	3.045911689173652
1039	0	0	0	1	2.9771633731628344
1040	1	0	0	0	2.43423236883128
1041	0	1	0	0	2.9593929020325267
1042	0	0	0	1	3.631042908708824
1043	1	0	0	0	3.318036468287012
1044	0	1	0	0	3.743224379708877
1045	0	0	0	1	3.338093187757039
1046	1	0	0	0	4.156832373392903
1047	1	0	0	0	2.971554053773311
1048	1	0	0	0	2.6890379783485736
1049	1	0	0	0	3.5444970146540147
1050	1	0	0	0	3.2340138812962196
1051	1	0	0	0	3.042549460375187
1052	0	1	0	0	3.9063368877700864
1053	0	0	0	1	2.9887481643129012
1054	1	0	0	0	2.8970067305399483
1055	0	1	0	0	3.4354941519604107
1056	0	0	0	1	2.67259035269207
1057	1	0	0	0	3.6981917024292836
1058	1	0	0	0	2.5910789725885306
1059	1	0	0	0	3.7236511772318646
1060	1	0	0	0	3.309304364518338
1061	1	0	0	0	3.387779720341949
1062	1	0	0	0	3.014460309070468
1063	0	1	0	0	2.624629237919852
1064	0	0	0	1	3.9135756076613863
1065	1	0	0	0	2.767859182856816
1066	1	0	0	0	3.3120543648897507
1067	1	0	0	0	2.1779792523010957
1068	0	1	0	0	3.219909542881969
1069	0	0	0	1	2.8897861369870195
1070	1	0	0	0	3.3135260830965985
1071	1	0	0	0	2.179241410147768
1072	1	0	0	0	3.261241691221001
1073	1	0	0	0	1.4321229089913041
1074	1	0	0	0	2.95301807313809
1075	0	1	0	0	2.616463100620078
1076	0	0	0	1	2.7461320148356596
1077	1	0	0	0	3.285285313576063
1078	1	0	0	0	3.3326665743735875
1079	1	0	0	0	3.202760591220435
1080	1	0	0	0	2.9656274806130702
1081	1	0	0	0	2.8174564430652906
1082	1	0	0	0	3.298772369333315
1083	1	0	0	0	2.6013629755254293
1084	0	1	0	0	2.9394130007618156
1085	0	0	0	1	2.99796288873425
1086	1	0	0	0	2.826585001203434
1087	1	0	0	0	2.3894213253493533
1088	1	0	0	0	3.315634177636598
1089	0	1	0	0	2.7888055380911894
1090	0	0	0	1	3.2461453750698532
1091	0	1	0	0	2.6581270313280156
1092	0	0	1	0	2.96036915498989
1093	0	0	0	1	3.0877100826785617
1094	1	0	0	0	2.7392079584000477
1095	1	0	0	0	4.057356742498657
1096	1	0	0	0	3.4840886416959935
1097	0	1	0	0	3.7688084405237396
1098	0	0	0	1	3.826314883155547
1099	1	0	0	0	3.6482979839669576
1100	1	0	0	0	3.8897261989688783
1101	0	1	0	0	3.273056142286201
1102	0	0	1	0	3.4235673095381958
1103	0	0	1	0	3.3207275704526307
1104	0	0	1	0	3.0407852627211973
1105	0	0	0	1	3.418042324491983
1106	1	0	0	0	4.55176954420695
1107	1	0	0	0	4.302569314982496
1108	1	0	0	0	3.2910604645853234
1109	1	0	0	0	3.7012532096944346
1110	1	0	0	0	3.491033850238886
1111	0	1	0	0	3.4486145356822875
1112	0	0	0	1	3.062751903422115
1113	0	1	0	0	3.19875279182447
1114	0	0	0	1	2.987406033387366
1115	1	0	0	0	3.4284570534527155
1116	1	0	0	0	2.9869832994696046
1117	1	0	0	0	1.8796080548114895
1118	1	0	0	0	3.3371027693830073
1119	1	0	0	0	3.1034190663563557
1120	1	0	0	0	2.979098350081316
1121	1	0	0	0	3.7341686460692305
1122	1	0	0	0	3.107807070711137
1123	1	0	0	0	2.5085921959020347
1124	1	0	0	0	3.497477766395292
1125	1	0	0	0	2.717096061472344
1126	1	0	0	0	3.8550423016784294
1127	1	0	0	0	3.0858947194533206
1128	1	0	0	0	3.4773932341815814
1129	1	0	0	0	3.652275500308243
1130	1	0	0	0	4.890276263907139
1131	1	0	0	0	3.254977759725315
1132	1	0	0	0	3.0760473428739767
1133	1	0	0	0	4.612279556922566
1134	1	0	0	0	3.499265315487287
1135	1	0	0	0	4.3730239531920905
1136	1	0	0	0	3.038743553686255
1137	1	0	0	0	2.8012498445445915
1138	1	0	0	0	4.762966206843522
1139	1	0	0	0	3.4272864703097845
1140	1	0	0	0	4.244608213222146
1141	1	0	0	0	3.922779162002734
1142	1	0	0	0	3.621393083624985
1143	1	0	0	0	3.9390392257506526
1144	1	0	0	0	3.411432157443431
1145	1	0	0	0	3.236391008011794
1146	1	0	0	0	3.1704738339318435
1147	1	0	0	0	2.746905399648001
1148	1	0	0	0	2.2399747839788815
1149	1	0	0	0	3.3876018649759856
1150	1	0	0	0	2.4678637202201488
1151	1	0	0	0	2.897135906269402
1152	1	0	0	0	2.5375109927708457
1153	1	0	0	0	3.3165806082272256
1154	1	0	0	0	3.189338754817719
1155	1	0	0	0	3.680015263375651
1156	1	0	0	0	2.847621498340032
1157	0	1	0	0	3.240362806895173
1158	0	0	0	1	3.380809793291464
1159	0	1	0	0	3.709000127486756
1160	0	0	0	1	3.183439218334595
1161	1	0	0	0	3.0001944344706852
1162	0	1	0	0	3.5912961340197147
1163	0	0	0	1	3.4355622883837187
1164	1	0	0	0	3.3257728903282184
1165	1	0	0	0	3.365046457938797
1166	1	0	0	0	3.1803222112205356
1167	1	0	0	0	3.648422714597099
1168	1	0	0	0	3.22660626239124
1169	1	0	0	0	2.237920816199066
1170	1	0	0	0	3.5370858180513984
1171	1	0	0	0	3.9564892975293575
1172	1	0	0	0	3.8390965593409936
1173	1	0	0	0	2.901519247839068
1174	1	0	0	0	2.6796555709574603
1175	1	0	0	0	3.276503143346992
1176	0	1	0	0	3.888153836398144
1177	0	0	0	1	3.68905027247466
1178	1	0	0	0	3.5968350090103165
1179	1	0	0	0	2.977329633694405
1180	1	0	0	0	2.828849652188277
1181	1	0	0	0	3.5119217398441283
1182	1	0	0	0	3.3753774465607758
1183	0	1	0	0	3.4687963476002013
1184	0	0	0	1	3.6712990743789278
1185	1	0	0	0	2.9752516145427412
1186	1	0	0	0	3.9922317679556723
1187	1	0	0	0	3.8137165519764347
1188	1	0	0	0	3.0981182044911835
1189	1	0	0	0	4.32628141507316
1190	1	0	0	0	3.4924810556817225
1191	1	0	0	0	3.0496672868576216
1192	1	0	0	0	3.5872134889703555
1193	1	0	0	0	4.193479844760276
1194	1	0	0	0	3.539793127058521
1195	0	1	0	0	3.8091579233801074
1196	0	0	0	1	4.157435097747682
1197	1	0	0	0	2.160835502948273
1198	1	0	0	0	3.50101585623576
1199	0	1	0	0	3.995677010482686
1200	0	0	0	1	5.037648297428546
1201	1	0	0	0	2.0804442394130005
1202	1	0	0	0	2.5786957917313034
1203	1	0	0	0	4.349554273433674
1204	1	0	0	0	3.181163314248888
1205	1	0	0	0	3.7226513269087405
1206	1	0	0	0	3.3846532584437865
1207	1	0	0	0	2.6210668949960634
1208	1	0	0	0	2.3324818415735047
1209	1	0	0	0	3.7528065611084678
1210	1	0	0	0	3.266641381204919
1211	1	0	0	0	2.5280277168444014
1212	1	0	0	0	3.0118049360180903
1213	0	1	0	0	4.021207597570166
1214	0	0	0	1	3.508167905816368
1215	0	1	0	0	2.06056478597703
1216	0	0	1	0	3.512710335489456
1217	0	0	0	1	3.3090986268479026
1218	1	0	0	0	3.5732594675489
1219	1	0	0	0	2.414128763505447
1220	0	1	0	0	3.12586232996832
1221	0	0	1	0	3.471286911009228
1222	0	0	0	1	3.2264942198111233
1223	1	0	0	0	3.6590601744919167
1224	1	0	0	0	3.342358033646824
1225	0	1	0	0	3.2242791004061235
1226	0	0	0	1	3.659375105712143
1227	0	1	0	0	2.7037154504669143
1228	0	0	1	0	5.593236429351332
1229	0	0	0	1	1.4915389999673627
1230	0	1	0	0	3.798083451013084
1231	0	0	0	1	2.729117056587873
1232	1	0	0	0	3.055236091001721
1233	1	0	0	0	4.256369337179286
1234	1	0	0	0	3.3672288578761633
1235	1	0	0	0	3.4228529012133504
1236	1	0	0	0	3.408798924263669
1237	0	1	0	0	3.0369778506616854
1238	0	0	0	1	2.5055763397802053
1239	1	0	0	0	3.743462713515516
1240	1	0	0	0	2.4444470300255183
1241	1	0	0	0	2.0720100635128498
1242	1	0	0	0	3.51724294884579
1243	1	0	0	0	2.0894467253859257
1244	1	0	0	0	3.316527615275789
1245	1	0	0	0	3.4624965185419714
1246	1	0	0	0	3.4952339781626804
1247	1	0	0	0	3.9059308034299893
1248	1	0	0	0	2.866943161910982
1249	1	0	0	0	3.344198551567481
1250	1	0	0	0	2.9917645641880055
1251	1	0	0	0	4.2014330597712695
1252	1	0	0	0	3.2532810378955945
1253	1	0	0	0	2.937523195674477
1254	1	0	0	0	3.2203940243056377
1255	1	0	0	0	4.191695673709659
1256	1	0	0	0	3.619261493495086
1257	1	0	0	0	3.4748269769119537
1258	1	0	0	0	3.471191993870713
1259	1	0	0	0	3.725461699246883
1260	1	0	0	0	2.408655245317107
1261	1	0	0	0	2.1324278508171073
1262	1	0	0	0	2.319297924864606
1263	1	0	0	0	4.043544330691814
1264	1	0	0	0	3.2068949499180905
1265	1	0	0	0	2.7517842796439465
1266	1	0	0	0	2.5546271529734836
1267	1	0	0	0	4.177793491814721
1268	1	0	0	0	3.886593347503663
1269	1	0	0	0	3.117080826069739
1270	1	0	0	0	4.008962863173184
1271	1	0	0	0	3.843025108921897
1272	1	0	0	0	3.557495819764353
1273	1	0	0	0	2.9419136521337164
1274	0	1	0	0	3.810275649998609
1275	0	0	0	1	3.3774350085851124
1276	1	0	0	0	3.687382016450813
1277	1	0	0	0	3.163651901008477
1278	1	0	0	0	3.3168158815950357
1279	0	1	0	0	3.3564624506191856
1280	0	0	0	1	3.3700866413532324
1281	1	0	0	0	3.6404078090789063
1282	1	0	0	0	3.1940004579638908
1283	1	0	0	0	3.336116728529691
1284	1	0	0	0	3.5787592920938933
1285	1	0	0	0	3.6307012472037536
1286	0	1	0	0	2.0599587011681235
1287	0	0	0	1	3.016459650528754
1288	1	0	0	0	3.6474168517193424
1289	1	0	0	0	3.876365562144738
1290	1	0	0	0	2.623898724030828
1291	1	0	0	0	3.4228769714796146
1292	1	0	0	0	3.570212174921178
1293	1	0	0	0	2.3312650219624955
1294	0	1	0	0	3.964266620430321
1295	0	0	0	1	3.595126361535692
1296	1	0	0	0	4.34484244901872
1297	0	1	0	0	3.901379114793362
1298	0	0	0	1	3.3250435479863807
1299	1	0	0	0	3.54574400159283
1300	1	0	0	0	3.1759747638413787
1301	1	0	0	0	3.058827861918498
1302	1	0	0	0	3.50895847825071
1303	1	0	0	0	3.2747143381535073
1304	1	0	0	0	3.7214916498793724
1305	1	0	0	0	1.6567837633877371
1306	0	1	0	0	3.522823679604328
1307	0	0	0	1	2.8345257468053497
1308	1	0	0	0	4.204894568254564
1309	1	0	0	0	3.2374028495507177
1310	1	0	0	0	2.950708572756919
1311	1	0	0	0	2.7427391838632587
1312	1	0	0	0	3.491458626948991
1313	1	0	0	0	3.500075231950561
1314	1	0	0	0	3.2233258892791055
1315	1	0	0	0	3.3320738039907587
1316	1	0	0	0	3.7479975119195355
1317	0	1	0	0	2.905380425296837
1318	0	0	0	1	2.3050318558966274
1319	0	1	0	0	3.6704836431021812
1320	0	0	1	0	3.492896211099418
1321	0	0	0	1	3.0800749332589845
1322	1	0	0	0	3.41941013485339
1323	1	0	0	0	3.7802392241436955
1324	1	0	0	0	3.723311176860027
1325	0	1	0	0	3.0933031912683466
1326	0	0	1	0	3.087896019567025
1327	0	0	0	1	3.729736866924333
1328	1	0	0	0	2.1337708458199174
1329	1	0	0	0	3.458733955094418
1330	1	0	0	0	3.399121153045086
1331	1	0	0	0	4.055496071026914
1332	1	0	0	0	3.873528226142818
1333	1	0	0	0	2.481969238423184
1334	1	0	0	0	1.9132007777128137
1335	1	0	0	0	3.191285194349007
1336	0	1	0	0	2.9452479767646373
1337	0	0	0	1	2.2712868480900763
1338	1	0	0	0	2.1337708458199174
1339	1	0	0	0	3.4225890081148505
1340	1	0	0	0	3.529009077901077
1341	1	0	0	0	3.052851215665055
1342	0	1	0	0	3.0025301355109626
1343	0	0	0	1	3.998800608969073
1344	1	0	0	0	3.4787461980037233
1345	0	1	0	0	4.020147426895084
1346	0	0	0	1	3.5748921967957754
1347	1	0	0	0	2.591068537629486
1348	1	0	0	0	2.2988576489789994
1349	1	0	0	0	3.043247223240625
1350	1	0	0	0	2.8517186862739132
1351	1	0	0	0	2.848887275097628
1352	1	0	0	0	2.5177997489137343
1353	0	1	0	0	3.77967811827612
1354	0	0	0	1	2.9279658325672298
1355	1	0	0	0	3.797993459774697
1356	1	0	0	0	3.621752939914215
1357	1	0	0	0	3.9550398150131554
1358	0	1	0	0	2.4649359585842125
1359	0	0	0	1	3.190632624810383
1360	1	0	0	0	3.439123489987283
1361	1	0	0	0	4.347797589028258
1362	1	0	0	0	3.6238246879753153
1363	0	1	0	0	1.8180740581022778
1364	0	0	0	1	3.280136178153047
1365	1	0	0	0	4.106946154448397
1366	1	0	0	0	3.2074480857521612
1367	1	0	0	0	2.6075882960148196
1368	1	0	0	0	3.800101874494467
1369	0	1	0	0	2.4715627007518277
1370	0	0	0	1	3.1314259882811255
1371	1	0	0	0	3.999265575713321
1372	1	0	0	0	3.4661117325134714
1373	1	0	0	0	2.3498748031391914
1374	0	1	0	0	3.106207857280759
1375	0	0	0	1	3.399608631328749
1376	1	0	0	0	2.718476978216347
1377	1	0	0	0	3.181255938304696
1378	1	0	0	0	3.3574808114951935
1379	1	0	0	0	4.157191896511242
1380	1	0	0	0	4.362025618975899
1381	1	0	0	0	3.477608320874436
1382	0	1	0	0	2.626013930837783
1383	0	0	0	1	3.7578692026403386
1384	1	0	0	0	2.8774099896211283
1385	1	0	0	0	1.8790422181399375
1386	1	0	0	0	3.0797585611649243
1387	1	0	0	0	3.0798374105657436
1388	1	0	0	0	3.278774266137627
1389	0	1	0	0	3.320532583243173
1390	0	0	0	1	3.218733088070858
1391	0	1	0	0	3.026233608798116
1392	0	0	0	1	3.531419018906801
1393	1	0	0	0	3.135232659955087
1394	1	0	0	0	2.7465509482606425
1395	1	0	0	0	2.763428360112114
1396	1	0	0	0	3.3859413948550694
1397	1	0	0	0	2.709045691908239
1398	1	0	0	0	2.783850013767936
1399	1	0	0	0	3.3236929732683076
1400	0	1	0	0	3.7649248887750115
1401	0	0	0	1	3.7403839763303672
1402	1	0	0	0	2.9009828097810195
1403	1	0	0	0	3.685299550183026
1404	1	0	0	0	2.5907208566213744
1405	1	0	0	0	4.170189064094114
1406	1	0	0	0	3.3233883649667573
1407	1	0	0	0	1.8600552306791691
1408	1	0	0	0	3.1248657968678164
1409	1	0	0	0	5.061758231043659
1410	1	0	0	0	3.384895425897576
1411	0	1	0	0	2.9391278891749146
1412	0	0	0	1	4.227201879884582
1413	1	0	0	0	3.005398799212382
1414	1	0	0	0	4.003932613593854
1415	1	0	0	0	2.558377402366464
1416	1	0	0	0	3.1661708818444705
1417	1	0	0	0	3.122292832224488
1418	0	1	0	0	3.6134063704012864
1419	0	0	0	1	3.2390138380871054
1420	1	0	0	0	2.976230582063755
1421	1	0	0	0	2.270606207116405
1422	1	0	0	0	4.726834398821191
1423	1	0	0	0	2.088370406373501
1424	1	0	0	0	3.325377653161847
1425	1	0	0	0	2.991145716674607
1426	1	0	0	0	3.4644080029320388
1427	1	0	0	0	3.8322961925054098
1428	1	0	0	0	3.7156562439588225
1429	1	0	0	0	3.6102874917586925
1430	1	0	0	0	3.1625999189911242
1431	1	0	0	0	3.64676086641355
1432	1	0	0	0	3.929133044133688
1433	0	1	0	0	2.5573702074755267
1434	0	0	0	1	4.337878839005781
1435	1	0	0	0	3.6941056004888715
1436	1	0	0	0	3.661989157044281
1437	0	1	0	0	3.4433864847616853
1438	0	0	1	0	2.2502406390403644
1439	0	0	0	1	3.578785151180884
1440	1	0	0	0	3.5007922030393948
1441	0	1	0	0	3.372404173932194
1442	0	0	1	0	3.0609996503300074
1443	0	0	1	0	3.7422879012492394
1444	0	0	0	1	3.8289913741099784
1445	1	0	0	0	3.3314321975632875
1446	1	0	0	0	3.173145467350734
1447	1	0	0	0	3.3031211785897487
1448	1	0	0	0	3.2623369169139935
1449	0	1	0	0	3.3211755747509466
1450	0	0	0	1	3.7799387304806094
1451	1	0	0	0	2.534983965989435
1452	0	1	0	0	3.6688755010600143
1453	0	0	0	1	2.840946581071606
1454	0	1	0	0	3.534006390345911
1455	0	0	0	1	3.7935318217358476
1456	1	0	0	0	1.930094787716873
1457	1	0	0	0	2.254909016706964
1458	1	0	0	0	4.0851914648198955
1459	1	0	0	0	3.0686133177651813
1460	0	1	0	0	3.297113618358001
1461	0	0	1	0	3.198982450428202
1462	0	0	0	1	3.238757370923841
1463	1	0	0	0	3.940434330328682
1464	1	0	0	0	3.125198529044883
1465	1	0	0	0	4.082401238513834
1466	1	0	0	0	3.0991756692826735
1467	1	0	0	0	3.8218024766035197
1468	1	0	0	0	2.2731832259284803
1469	1	0	0	0	2.1483682680725695
1470	1	0	0	0	3.411716071275291
1471	1	0	0	0	3.9987963262515893
1472	1	0	0	0	3.9919020627354866
1473	0	1	0	0	2.927857840863605
1474	0	0	0	1	3.4719699283457937
1475	1	0	0	0	3.3047169944578028
1476	1	0	0	0	3.6787306522052563
1477	1	0	0	0	3.4810449314729364
1478	1	0	0	0	3.7561486753741287
1479	0	1	0	0	3.732156526982838
1480	0	0	0	1	3.3038702401578077
1481	1	0	0	0	3.230264395306195
1482	1	0	0	0	3.378109638046883
1483	1	0	0	0	3.283676807729849
1484	1	0	0	0	2.6312104019412
1485	1	0	0	0	3.561288716535058
1486	1	0	0	0	3.8706340614631616
1487	1	0	0	0	3.7458516618566633
1488	1	0	0	0	3.72123876615062
1489	1	0	0	0	3.3191011652209976
1490	1	0	0	0	3.371450675188835
1491	1	0	0	0	2.7018173670198196
1492	1	0	0	0	3.525389237189997
1493	1	0	0	0	2.567414407689336
1494	1	0	0	0	5.81037502707341
1495	1	0	0	0	3.283294116151536
1496	1	0	0	0	3.4465708762140372
1497	0	1	0	0	2.396259300061857
1498	0	0	0	1	2.8998197920507325
1499	1	0	0	0	2.734669857282032
1500	0	1	0	0	3.2237084212353353
1501	0	0	1	0	3.0954942492358573
1502	0	0	0	1	2.470252632853326
1503	0	1	0	0	4.66770523749665
1504	0	0	0	1	3.5896910751619595
1505	1	0	0	0	3.313448779139189
1506	1	0	0	0	2.9031237629971223
1507	0	1	0	0	2.2800614267961747
1508	0	0	0	1	4.3122276711138285
1509	1	0	0	0	2.8246924884603506
1510	1	0	0	0	3.4807667857056868
1511	1	0	0	0	3.3845307364966812
1512	1	0	0	0	3.7193001171652837
1513	1	0	0	0	3.5938539101470224
1514	1	0	0	0	1.9406594377822437
1515	1	0	0	0	3.5578969348967298
1516	1	0	0	0	3.5468035937907896
1517	0	1	0	0	3.508126454410139
1518	0	0	0	1	3.4422409623929275
1519	0	1	0	0	3.7069621291925055
1520	0	0	0	1	2.8669477670323267
1521	1	0	0	0	3.7028888272091134
1522	1	0	0	0	3.615715761654905
1523	1	0	0	0	2.008656163647558
1524	1	0	0	0	3.215723347907011
1525	1	0	0	0	3.6241936187097186
1526	1	0	0	0	3.2980566114251904
1527	1	0	0	0	3.5720234594127507
1528	1	0	0	0	2.967585028371284
1529	1	0	0	0	2.095951076281467
1530	1	0	0	0	3.3142806445341937
1531	0	1	0	0	2.014080114615825
1532	0	0	0	1	3.656460881126461
1533	1	0	0	0	2.649284245328434
1534	1	0	0	0	2.900589418681055
1535	1	0	0	0	3.344709224552789
1536	1	0	0	0	3.508410241808857
1537	1	0	0	0	3.475701670266785
1538	1	0	0	0	3.2447834234146926
1539	1	0	0	0	3.2710423471655923
1540	0	1	0	0	3.805615144138295
1541	0	0	0	1	3.0701120333959113
1542	1	0	0	0	4.0887403893439975
1543	1	0	0	0	4.957189475696262
1544	1	0	0	0	3.5438568107408193
1545	0	1	0	0	2.9515955730218164
1546	0	0	0	1	5.482953565178765
1547	0	1	0	0	2.9502840953970577
1548	0	0	0	1	3.2146227325398553
1549	0	1	0	0	2.674208606545327
1550	0	0	0	1	3.47447685464398
1551	1	0	0	0	2.313296235473107
1552	1	0	0	0	3.476576453882723
1553	1	0	0	0	3.7851045607905305
1554	0	1	0	0	1.429097294923385
1555	0	0	0	1	4.161984780697563
1556	1	0	0	0	4.25023569841835
1557	0	1	0	0	3.2443163959504187
1558	0	0	1	0	3.3995480679263044
1559	0	0	0	1	3.7459479362418744
1560	0	1	0	0	3.585828371018746
1561	0	0	0	1	3.34448960219866
1562	1	0	0	0	2.1300168954414245
1563	1	0	0	0	3.4502131572175636
1564	0	1	0	0	3.9136337088610293
1565	0	0	0	1	2.081718001425548
1566	1	0	0	0	3.0559302975055402
1567	1	0	0	0	3.9340671039183714
1568	1	0	0	0	4.704044682736105
1569	1	0	0	0	3.9303030804627155
1570	1	0	0	0	2.7970054076004436
1571	1	0	0	0	3.6495412268454923
1572	1	0	0	0	3.4588012972823385
1573	0	1	0	0	3.1699340547047385
1574	0	0	0	1	3.3663621646716533
1575	1	0	0	0	2.791859020424625
1576	1	0	0	0	2.178060073429771
1577	1	0	0	0	3.4882384802163333
1578	1	0	0	0	3.505148497103689
1579	1	0	0	0	4.417217766194524
1580	1	0	0	0	3.6163661938014813
1581	1	0	0	0	3.5010638598933745
1582	0	1	0	0	3.4118253419606295
1583	0	0	0	1	3.4310419944112134
1584	1	0	0	0	3.590459807858668
1585	1	0	0	0	2.1337708458199174
1586	1	0	0	0	2.4035292042063485
1587	1	0	0	0	2.1337708458199174
1588	1	0	0	0	2.47178467543094
1589	1	0	0	0	3.7454265375714724
1590	1	0	0	0	3.184281858111345
1591	1	0	0	0	2.360566444310443
1592	1	0	0	0	3.062846956392947
1593	1	0	0	0	2.7227613522719114
1594	1	0	0	0	3.9129156664271383
1595	1	0	0	0	3.685159376340691
1596	1	0	0	0	3.430983088905741
1597	1	0	0	0	3.6585472353454587
1598	1	0	0	0	3.3671401632424294
1599	1	0	0	0	3.4255308387227497
1600	1	0	0	0	2.9343534117809784
1601	0	1	0	0	3.5613930011585753
1602	0	0	0	1	3.3150247454475528
1603	1	0	0	0	2.979098350081316
1604	1	0	0	0	1.374863744602704
1605	1	0	0	0	3.903964782591251
1606	1	0	0	0	3.8874713299408117
1607	1	0	0	0	2.9263194581802083
1608	1	0	0	0	3.4359076540567552
1609	1	0	0	0	3.2996660365395933
1610	1	0	0	0	3.209485524110783
1611	1	0	0	0	3.4328208302023406
1612	1	0	0	0	3.0606643973777405
1613	1	0	0	0	3.718745326265942
1614	1	0	0	0	2.0653438746938124
1615	1	0	0	0	2.577728962343258
1616	1	0	0	0	1.9839475681098726
1617	1	0	0	0	3.5386305487179235
1618	1	0	0	0	3.5334022821807456
1619	1	0	0	0	2.54390340771385
1620	0	1	0	0	3.5816703988006657
1621	0	0	0	1	3.0048476299708353
1622	1	0	0	0	3.4023734454440957
1623	0	1	0	0	3.2660339607732682
1624	0	0	0	1	3.470591228017131
1625	0	1	0	0	2.893463778210742
1626	0	0	0	1	3.2216943690376345
1627	1	0	0	0	3.3668020108443435
1628	1	0	0	0	3.0848993525953747
1629	1	0	0	0	3.2450306599718415
1630	0	1	0	0	3.0715133404992483
1631	0	0	0	1	3.368086710919118
1632	0	1	0	0	3.195550890969005
1633	0	0	0	1	3.2653508100624413
1634	1	0	0	0	2.0126957471181477
1635	1	0	0	0	4.09808330877484
1636	0	1	0	0	3.55303550805967
1637	0	0	0	1	3.5525692098830057
1638	1	0	0	0	2.9384101988384517
1639	1	0	0	0	3.250395409603081
1640	1	0	0	0	2.2414322274417655
1641	1	0	0	0	4.672791624312572
1642	0	1	0	0	3.465150035561219
1643	0	0	0	1	3.250715431112053
1644	1	0	0	0	2.642084689816342
1645	1	0	0	0	2.9803295822045985
1646	1	0	0	0	3.0701261295561215
1647	1	0	0	0	3.1071057787462646
1648	1	0	0	0	3.1318705674065512
1649	1	0	0	0	3.4978826360311093
1650	1	0	0	0	3.2760517055693237
1651	1	0	0	0	3.1380339672868485
1652	1	0	0	0	2.876810369875103
1653	1	0	0	0	2.863516302974137
1654	1	0	0	0	3.736894401199584
1655	1	0	0	0	3.3664838549696317
1656	1	0	0	0	3.2954232072837875
1657	1	0	0	0	3.4463826305684004
1658	1	0	0	0	3.8241663534195904
1659	1	0	0	0	4.389342832868553
1660	1	0	0	0	2.517241645716262
1661	1	0	0	0	2.630511453687323
1662	1	0	0	0	1.7876312582394058
1663	1	0	0	0	3.5454707829939283
1664	1	0	0	0	2.5013613812816495
1665	1	0	0	0	2.9553208395315727
1666	1	0	0	0	2.6843246828150424
1667	1	0	0	0	2.6115582867390694
1668	1	0	0	0	3.309003824702267
1669	1	0	0	0	2.9733683864431155
1670	1	0	0	0	3.3141401226257705
1671	0	1	0	0	3.34399565095101
1672	0	0	1	0	3.4733990742673506
1673	0	0	0	1	3.367236309270017
1674	1	0	0	0	3.2103424845900124
1675	1	0	0	0	3.757023024418787
1676	1	0	0	0	3.7019955605438803
1677	1	0	0	0	2.7866007779552366
1678	1	0	0	0	3.6955293767493065
1679	1	0	0	0	3.552410970494955
1680	1	0	0	0	3.364919065366641
1681	1	0	0	0	3.8066071679644966
1682	1	0	0	0	2.7201064333614027
1683	1	0	0	0	2.616803917690595
1684	1	0	0	0	3.162194192425208
1685	1	0	0	0	3.616920528459072
1686	1	0	0	0	3.582901099318275
1687	1	0	0	0	2.370267250246067
1688	1	0	0	0	1.6057086933269011
1689	1	0	0	0	3.022121152395483
1690	1	0	0	0	3.3112801405501653
1691	1	0	0	0	3.480737484856148
1692	1	0	0	0	2.810723147505195
1693	1	0	0	0	3.1575804365550915
1694	1	0	0	0	3.081711684430795
1695	1	0	0	0	2.8636327809108346
1696	1	0	0	0	2.978695473856582
1697	0	1	0	0	2.4618070206965994
1698	0	0	0	1	2.8421969217612744
1699	1	0	0	0	3.071510307515381
1700	1	0	0	0	3.99863764153132
1701	1	0	0	0	4.002848251824703
1702	1	0	0	0	4.406376741405234
1703	1	0	0	0	2.698241073840133
1704	1	0	0	0	4.0841663835913
1705	1	0	0	0	3.952894733329599
1706	0	1	0	0	3.172826692899464
1707	0	0	0	1	3.8404691607046657
1708	1	0	0	0	3.73311043996883
1709	1	0	0	0	3.186040520259502
1710	0	1	0	0	3.128649134688907
1711	0	0	0	1	2.067222945965652
1712	1	0	0	0	2.4291216919277403
1713	1	0	0	0	2.634167137145352
1714	1	0	0	0	3.6199869197461587
1715	1	0	0	0	3.4324119228244374
1716	0	1	0	0	3.3270067066780604
1717	0	0	0	1	3.4745305460885874
1718	1	0	0	0	3.05885346034997
1719	1	0	0	0	3.522808854703274
1720	0	1	0	0	3.8204565525163448
1721	0	0	0	1	3.2285562939533885
1722	1	0	0	0	3.2256977574005026
1723	1	0	0	0	2.118535049705555
1724	1	0	0	0	2.938982917076586
1725	0	1	0	0	2.934277534825808
1726	0	0	1	0	2.748508418596803
1727	0	0	0	1	3.169376936683235
1728	1	0	0	0	3.596297086182511
1729	1	0	0	0	3.2865241196048336
1730	1	0	0	0	3.3821826851408963
1731	1	0	0	0	1.7572551718012788
1732	1	0	0	0	3.5427371184977177
1733	1	0	0	0	1.378717891045863
1734	0	1	0	0	2.5310634894294743
1735	0	0	0	1	2.805187376868222
1736	1	0	0	0	3.4380005845282477
1737	1	0	0	0	3.5717821402743195
1738	1	0	0	0	3.4255550397658783
1739	1	0	0	0	3.8164664514308786
1740	1	0	0	0	2.881705097785684
1741	1	0	0	0	3.2895882694479757
1742	1	0	0	0	4.437447924238491
1743	1	0	0	0	3.3499928144966447
1744	1	0	0	0	3.809346809074731
1745	1	0	0	0	3.5990647802131046
1746	0	1	0	0	3.239464892448844
1747	0	0	0	1	3.02355504427212
1748	1	0	0	0	3.2061102331232925
1749	1	0	0	0	3.6993191443128466
1750	1	0	0	0	3.0748071845226495
1751	0	1	0	0	2.1144640006925397
1752	0	0	1	0	3.2524642241555495
1753	0	0	0	1	3.124814415898081
1754	1	0	0	0	3.5177370171245093
1755	1	0	0	0	4.045085259653472
1756	1	0	0	0	2.446771731905182
1757	1	0	0	0	2.1337708458199174
1758	1	0	0	0	3.349299935354585
1759	1	0	0	0	2.71448791896078
1760	1	0	0	0	3.433901744680831
1761	1	0	0	0	3.494682571573426
1762	1	0	0	0	2.6963021052367715
1763	1	0	0	0	2.6198907694249502
1764	0	1	0	0	3.5785184661080165
1765	0	0	0	1	3.4086125811594665
1766	1	0	0	0	3.533309009260803
1767	1	0	0	0	2.0723185133738395
1768	1	0	0	0	3.335337552511369
1769	1	0	0	0	3.5429587949683925
1770	1	0	0	0	2.8450074342265994
1771	1	0	0	0	3.338014725732402
1772	1	0	0	0	3.2304510844041534
1773	0	1	0	0	4.3092699475095255
1774	0	0	0	1	3.7346480043144217
1775	1	0	0	0	3.3505389615163366
1776	1	0	0	0	3.3242599826475683
1777	1	0	0	0	3.8389535951971605
1778	1	0	0	0	3.306055681273479
1779	0	1	0	0	2.850901031226041
1780	0	0	0	1	3.457372214928839
1781	1	0	0	0	2.873807502315971
1782	1	0	0	0	2.4023803636363024
1783	1	0	0	0	3.9463223766215663
1784	0	1	0	0	3.525546473720202
1785	0	0	1	0	2.5591203671813374
1786	0	0	0	1	2.73957887454676
1787	1	0	0	0	3.3428012980809756
1788	0	1	0	0	4.098323616810201
1789	0	0	0	1	2.5433207737271144
1790	0	1	0	0	2.5695285901016685
1791	0	0	0	1	2.342141352977756
1792	0	1	0	0	2.9600811047873976
1793	0	0	0	1	3.136651127409559
1794	0	1	0	0	2.3611145225278776
1795	0	0	0	1	2.515990801012957
1796	1	0	0	0	2.1337708458199174
1797	1	0	0	0	3.2910829672698703
1798	1	0	0	0	2.4011496232033718
1799	1	0	0	0	3.6099249446419956
1800	1	0	0	0	3.0265210456099867
1801	1	0	0	0	3.3144822840028882
1802	1	0	0	0	3.1078033098745896
1803	0	1	0	0	2.9103524524708413
1804	0	0	0	1	2.373195804382392
1805	1	0	0	0	3.460139652141745
1806	1	0	0	0	2.7999792351134993
1807	1	0	0	0	2.22091126109142
1808	1	0	0	0	3.5506621255014315
1809	0	1	0	0	4.853251074531291
1810	0	0	0	1	3.7646366263499353
1811	0	1	0	0	4.013881836684717
1812	0	0	0	1	3.0098250630412595
1813	1	0	0	0	3.2203032822442283
1814	1	0	0	0	3.541386085396501
1815	1	0	0	0	3.1834026491419483
1816	1	0	0	0	3.420978545025635
1817	0	1	0	0	3.134482334408238
1818	0	0	0	1	3.232400718586996
1819	1	0	0	0	2.782726788774811
1820	1	0	0	0	3.1123366019421246
1821	1	0	0	0	3.393176874224201
1822	1	0	0	0	3.4401884454486833
1823	1	0	0	0	4.572197992367585
1824	1	0	0	0	3.1989228231801703
1825	1	0	0	0	3.8492080284757755
1826	0	1	0	0	2.3168030974014604
1827	0	0	1	0	3.311471663127061
1828	0	0	1	0	3.9009220061305516
1829	0	0	0	1	3.8602836983728124
1830	1	0	0	0	3.5856101713294795
1831	1	0	0	0	3.555343545767379
1832	1	0	0	0	2.72956574747576
1833	1	0	0	0	3.5136187491577577
1834	1	0	0	0	3.4655887678662043
1835	1	0	0	0	3.769678050003966
1836	1	0	0	0	4.103660252285974
1837	1	0	0	0	4.00371838450485
1838	1	0	0	0	3.5332873626233563
1839	1	0	0	0	2.4144007805432155
1840	1	0	0	0	3.3923259280079727
1841	1	0	0	0	2.4458554845353704
1842	1	0	0	0	3.669170336580069
1843	1	0	0	0	3.353197973581961
1844	1	0	0	0	3.521518034936889
1845	0	1	0	0	3.7167517045770935
1846	0	0	0	1	3.594497786067253
1847	1	0	0	0	2.4830549268065054
1848	1	0	0	0	3.199608990269442
1849	1	0	0	0	2.5797805261006475
1850	1	0	0	0	3.3656578959513457
1851	1	0	0	0	3.184020397988344
1852	1	0	0	0	4.273620954286873
1853	1	0	0	0	3.0582451224756184
1854	1	0	0	0	4.191039969551382
1855	1	0	0	0	2.1337708458199174
1856	1	0	0	0	2.459253053635341
1857	1	0	0	0	3.560814035246197
1858	1	0	0	0	3.5744071835482
1859	0	1	0	0	3.5463990165194046
1860	0	0	0	1	3.5097201692115667
1861	1	0	0	0	3.270334140083195
1862	1	0	0	0	4.190968172797109
1863	1	0	0	0	3.7159784066517423
1864	1	0	0	0	3.8112360818752045
1865	1	0	0	0	3.33551987759405
1866	1	0	0	0	3.2431258443018263
1867	1	0	0	0	2.187219292731784
1868	0	1	0	0	3.0910528656782423
1869	0	0	1	0	3.802146626457421
1870	0	0	0	1	1.8487855139390212
1871	1	0	0	0	2.707291729426821
1872	1	0	0	0	3.0777243224803335
1873	1	0	0	0	3.6529398965811763
1874	0	1	0	0	3.4112194288926663
1875	0	0	0	1	3.8111981634934735
1876	0	1	0	0	3.691843895642339
1877	0	0	0	1	3.6644503501018284
1878	1	0	0	0	3.222567968650613
1879	1	0	0	0	3.6865996783056194
1880	0	1	0	0	4.64205967772881
1881	0	0	0	1	4.05689310001819
1882	1	0	0	0	3.0769781828102394
1883	1	0	0	0	3.6557372213856167
1884	0	1	0	0	3.5992691542910316
1885	0	0	0	1	2.7061677367561763
1886	1	0	0	0	3.739109523371256
1887	1	0	0	0	4.037176004202653
1888	1	0	0	0	3.724866531082507
1889	1	0	0	0	3.190146815984821
1890	1	0	0	0	3.457774827661146
1891	1	0	0	0	4.1661792664491895
1892	1	0	0	0	3.458614203772775
1893	0	1	0	0	2.3411262999301194
1894	0	0	0	1	3.0147685243694924
1895	0	1	0	0	2.2402700439711416
1896	0	0	0	1	3.2001590107379796
1897	1	0	0	0	4.120328324086049
1898	1	0	0	0	2.7676619629965513
1899	1	0	0	0	3.6037600071250426
1900	1	0	0	0	3.8272321995233227
1901	0	1	0	0	3.0736915708676755
1902	0	0	0	1	3.4368941675212765
1903	1	0	0	0	3.733196432311913
1904	1	0	0	0	3.4774158159990627
1905	1	0	0	0	3.1844335973754294
1906	1	0	0	0	3.4729143806265483
1907	1	0	0	0	3.461393519596527
1908	0	1	0	0	3.31965640880842
1909	0	0	0	1	3.4501130790570707
1910	1	0	0	0	1.601690086304262
1911	1	0	0	0	3.2488109302791206
1912	1	0	0	0	2.129319197395271
1913	1	0	0	0	3.52457476218024
1914	1	0	0	0	3.2019898536056575
1915	1	0	0	0	3.8959659845241155
1916	1	0	0	0	3.0396329114760436
1917	1	0	0	0	2.1925818337361003
1918	0	1	0	0	2.910421999267657
1919	0	0	0	1	3.0589737174611287
1920	1	0	0	0	2.2955523608470023
1921	1	0	0	0	3.526835488800659
1922	1	0	0	0	4.077723982379218
1923	1	0	0	0	4.266310424032489
1924	1	0	0	0	3.4691083106745997
1925	1	0	0	0	3.8459117367043176
1926	1	0	0	0	3.3690850792116303
1927	1	0	0	0	2.03564190960227
1928	1	0	0	0	3.8672084487462817
1929	1	0	0	0	3.5240461138061026
1930	1	0	0	0	3.1496932812361345
1931	1	0	0	0	3.401410419581844
1932	0	1	0	0	3.8372677812656475
1933	0	0	0	1	2.8919986191536715
1934	0	1	0	0	2.965284888750481
1935	0	0	0	1	4.181811866481583
1936	1	0	0	0	3.6048302002764303
1937	1	0	0	0	3.2380792928764985
1938	1	0	0	0	3.7955302983257857
1939	0	1	0	0	3.00924445146091
1940	0	0	0	1	3.2231866526239505
1941	1	0	0	0	3.3552195103637423
1942	1	0	0	0	3.3721832738763697
1943	1	0	0	0	3.9657336484871597
1944	1	0	0	0	3.2784442639999596
1945	1	0	0	0	3.9904695251661657
1946	1	0	0	0	3.3276221393804826
1947	1	0	0	0	3.5882978115922755
1948	1	0	0	0	3.8470257162014234
1949	0	1	0	0	3.831111606846954
1950	0	0	0	1	3.0332547174023956
1951	1	0	0	0	2.2510306602894645
1952	1	0	0	0	3.219611093066239
1953	1	0	0	0	3.5071944774325106
1954	1	0	0	0	3.485414257930996
1955	1	0	0	0	2.3767817285673667
1956	1	0	0	0	2.926091522103043
1957	1	0	0	0	2.685982111871728
1958	0	1	0	0	1.5861206827385395
1959	0	0	1	0	3.5391816160729683
1960	0	0	0	1	3.3709453462237664
1961	1	0	0	0	3.2576303355430416
1962	1	0	0	0	3.153375550967524
1963	0	1	0	0	3.246707368310196
1964	0	0	0	1	3.5175755836231986
1965	1	0	0	0	2.2162324450551676
1966	1	0	0	0	2.675076824792913
1967	1	0	0	0	3.9566832155246874
1968	1	0	0	0	2.154024199300836
1969	1	0	0	0	1.8888033414393894
1970	1	0	0	0	3.2051497060290726
1971	1	0	0	0	2.7919620887590177
1972	0	1	0	0	3.207202437063474
1973	0	0	0	1	3.3066727950653094
1974	1	0	0	0	4.035973678173319
1975	1	0	0	0	3.622286428927091
1976	1	0	0	0	3.6122767287787454
1977	1	0	0	0	3.2896313232865735
1978	1	0	0	0	3.5284727718443953
1979	1	0	0	0	3.334661439221733
1980	0	1	0	0	2.8203066167128816
1981	0	0	0	1	1.9832544208661076
1982	1	0	0	0	2.8668087890500096
1983	1	0	0	0	2.595597160106938
1984	0	1	0	0	3.326495974818871
1985	0	0	0	1	3.4050762393963416
1986	1	0	0	0	3.69543658458988
1987	1	0	0	0	3.6040738922904683
1988	0	1	0	0	3.0523753753682548
1989	0	0	1	0	3.8099968553459216
1990	0	0	0	1	2.6279652654098817
1991	1	0	0	0	2.8981650036668447
1992	1	0	0	0	3.860810062442838
1993	1	0	0	0	2.4421803498560175
1994	1	0	0	0	3.123659246994405
1995	1	0	0	0	2.8208796493969066
1996	1	0	0	0	2.7420772289065583
1997	1	0	0	0	2.4966866088303314
1998	1	0	0	0	3.90106177970204
1999	1	0	0	0	3.770518442180509
[truncated: 4,312 more rows]
