# Supplementary material for: Bioinformatic Assessment of Factors Affecting the Correlation between Protein Abundance and Elongation Efficiency in Prokaryotes
Source: Int J Mol Sci. 2022 Oct 9;23(19):11996. doi: 10.3390/ijms231911996 (PMC9570070; doi:10.3390/ijms231911996)
Supplement: Supplementary file 1 [file ijms-23-11996-s001.zip › EloE/output_folder/Microcystis_aeruginosa_NIES-843_449447/microcystis aeruginosa nies-843_ribpos.txt]

Positions of ribosomal genes microcystis aeruginosa nies-843
74	125	268	294	306	379	474	528	640	652	672	695	707	804	824	844	873	1055	1061	1130	1143	1262	1264	1278	1283	1386	1407	1425	1539	1562	1602	1637	1667	1681	1996	2006	2343	2383	2478	2722	2789	2832	2912	2955	2961	2985	3328	3501	3609	3814	3852	4485	4737	5078	
735	818	1365	1968	2373	2456	2485	2608	2633	2661	2800	3048	3202	3474	3599	3677	3774	3880	4045	4126	4140	4144	4464	4648	4756	4762	4832	4924	5317	5492	5504	5617	5630	5661	5667	5675	5704	5801	5837	5880	5887	5888	5935	5952	5972	5986	5993	6023	6078	6083	6142	6210	6255	6277	
86	97	99	118	220	247	265	363	375	457	468	491	497	524	526	570	632	646	767	770	815	928	966	1012	1034	1217	1303	1437	1487	1568	1611	1765	1766	1768	1945	2098	2139	2217	2245	2387	2448	2467	2602	2924	3164	3464	3550	3556	3562	4180	4278	4819	5687	5844	
632	989	1582	1811	2404	2550	3018	3357	3372	3566	3614	3790	3819	4156	4158	4391	4523	4560	4668	4798	5057	5107	5137	5164	5309	5343	5398	5403	5426	5505	5563	5569	5666	5748	5773	5844	5848	5864	5897	5964	6052	6078	6083	6094	6110	6132	6139	6174	6248	6254	6257	6265	6297	6310	
130	156	176	227	281	291	305	417	442	470	554	568	594	636	818	828	842	882	933	987	995	1014	1056	1070	1118	1157	1240	1291	1379	1419	1475	1480	1489	1577	1597	1699	1839	1892	2023	2128	2205	2208	2210	2569	2626	2793	2843	2895	3189	3398	3403	3470	3868	4269	
