# Supplementary material for: Bioinformatic Assessment of Factors Affecting the Correlation between Protein Abundance and Elongation Efficiency in Prokaryotes
Source: Int J Mol Sci. 2022 Oct 9;23(19):11996. doi: 10.3390/ijms231911996 (PMC9570070; doi:10.3390/ijms231911996)
Supplement: Supplementary file 1 [file ijms-23-11996-s001.zip › EloE/output_folder/Mycobacterium_tuberculosis_H37Rv_83332/mycobacterium tuberculosis h37rv_all.txt]

Index = 1
#	Number	EEI	locus_tag	Name	Prot	Note
1	467	1,0000e+00	Rv0456B	mazE1	Possible antitoxin MazE1	Rv0456B, len: 57 aa. Possible mazE1, antitoxin, part
2	2334	1,0999e+00	Rv2274A	mazE8	Possible antitoxin MazE8	Rv2274A, len: 82 aa. Possible mazE8, antitoxin, part
3	3561	1,1895e+00	Rv3461c	rpmJ	50S ribosomal protein L36 RpmJ	Rv3461c, (MTCY13E12.14c), len: 37 aa. rpmJ, 50S	rib
4	1411	1,1953e+00	Rv1374c	-	Hypothetical protein	Rv1374c, (MTCY02B12.08c), len: 152 aa. Hypothetical
5	2328	1,2019e+00	Rv2269c	-	Hypothetical protein	Rv2269c, (MTCY339.41), len: 110 aa. Unknown protein;
6	3477	1,2051e+00	Rv3378c	-	Diterpene synthase	Rv3378c, (MTV004.36c), len: 296 aa. Diterpene
7	515	1,2078e+00	Rv0500B	-	Conserved hypothetical protein	Rv0500B, len: 33 aa. Conserved hypothetical protein.
8	2523	1,2149e+00	Rv2452c	-	Hypothetical protein	Rv2452c, (MTV008.08c), len: 48 aa. Hypothetical
9	3196	1,2161e+00	Rv3108	-	Hypothetical protein	Rv3108, (MTCY164.18), len: 146 aa. Hypothetical
10	264	1,2231e+00	Rv0257	-	Conserved hypothetical protein	Rv0257, len: 124 aa. Hypothetical protein,orthologue
11	2374	1,2351e+00	Rv2309A	-	Hypothetical protein	Rv2309A, len: 95 aa. Hypothetical unknown protein.
12	275	1,2355e+00	Rv0268c	-	Hypothetical protein	Rv0268c, (MTCY06A4.12c), len: 169 aa. Hypothetical
13	1548	1,2409e+00	Rv1507A	-	Hypothetical protein	Rv1507A, len: 167 aa. Hypothetical unknow protein.
14	1875	1,2425e+00	Rv1831	-	Hypothetical protein	Rv1831, (MTCY1A11.12c), len: 85 aa. Hypothetical
15	2370	1,2568e+00	Rv2307B	-	Hypothetical glycine rich protein	Rv2307B, len: 143 aa. Hypothetical unknown Gly- rich
16	3526	1,2570e+00	Rv3426	PPE58	PPE family protein PPE58	Rv3426, (MTCY78.03c), len: 232 aa. PPE58, Member of
17	2397	1,2597e+00	Rv2331A	-	Hypothetical protein	Rv2331A, len: 112 aa. Hypothetical unknown protein.
18	3628	1,2659e+00	Rv3528c	-	Unknown protein	Rv3528c, (MTCY03C7.28), len: 237 aa. Unknown
19	2844	1,2683e+00	Rv2767c	-	Possible membrane protein	Rv2767c, (MTV002.32c), len: 117 aa (questionable
20	2288	1,2699e+00	Rv2231A	vapC16	Possible toxin VapC16	Rv2231A, len: 141 aa. Possible vapC16, toxin, part
21	2564	1,2732e+00	Rv2492	-	Hypothetical protein	Rv2492, (MTV008.48), len: 250 aa. Hypothetical
22	1387	1,2756e+00	Rv1351	-	Hypothetical protein	Rv1351, (MTCY02B10.15), len: 109 aa. Hypothetical
23	3524	1,2808e+00	Rv3424c	-	Hypothetical protein	Rv3424c, (MTCY78.05), len: 120 aa. Hypothetical
24	2435	1,2821e+00	Rv2369c	-	Hypothetical protein	Rv2369c, (MTCY27.11), len: 100 aa. Hypothetical
25	3197	1,2838e+00	Rv3109	moaA1	Probable molybdenum cofactor biosynthesis protein	Rv3109, (MTCY164.19), len: 359 aa. Probable
26	3031	1,2841e+00	Rv2949c	-	Chorismate pyruvate lyase	Rv2949c, (MTCY349.41), len: 199 aa. Chorismate
27	1849	1,2871e+00	Rv1805c	-	Hypothetical protein	Rv1805c, (MTV049.27c), len: 115 aa. Hypothetical
28	4029	1,2872e+00	Rv3922c	-	Possible hemolysin	Rv3922c, (MTV028.13c), len: 120 aa. Possible
29	2886	1,2879e+00	Rv2808	-	Hypothetical protein	Rv2808, (MTCY16B7.35c), len: 85 aa. Hypothetical
30	413	1,2900e+00	Rv0404	fadD30	Fatty-acid-AMP ligase FadD30 (fatty-acid-AMP	Rv0404, (MTCY04D9.17-MTCY22G10.00), len: 585 aa.
31	4031	1,2906e+00	Rv3924c	rpmH	50S ribosomal protein L34 RpmH	Rv3924c, (MTV028.15), len: 47 aa. rpmH, 50s	rib
32	1999	1,2910e+00	Rv1954c	-	Hypothetical protein	Rv1954c, (MTCY09F9.10), len: 173 aa. Hypothetical
33	2522	1,2918e+00	Rv2451	-	Hypothetical proline and serine rich protein	Rv2451, (MTV008.07), len: 132 aa. Hypothetical
34	2369	1,2927e+00	Rv2307A	-	Hypothetical glycine rich protein	Rv2307A, len: 63 aa. Hypothetical unknown protein.
35	1084	1,2947e+00	Rv1055	-	Possible integrase (fragment)	Rv1055, (MTV017.08), len: 44 aa. Possible integrase
36	2333	1,3071e+00	Rv2274c	mazF8	Possible toxin MazF8	Rv2274c, (MTCY339.36), len: 105 aa. Possible
37	2738	1,3089e+00	Rv2662	-	Hypothetical protein	Rv2662, (MTCY441.31), len: 90 aa. Hypothetical
38	3476	1,3110e+00	Rv3377c	-	Halimadienyl diphosphate synthase	Rv3377c, (MTV004.35c), len: 501 aa. Halimadienyl
39	1546	1,3272e+00	Rv1506c	-	Hypothetical protein	Rv1506c, (MTCY277.28c), len: 166 aa. Hypothetical
40	3185	1,3292e+00	Rv3098c	-	Hypothetical protein	Rv3098c, (MTCY164.09c), len: 150 aa. Hypothetical
41	1075	1,3336e+00	Rv1046c	-	Hypothetical protein	Rv1046c, (MTCY10G2.03), len: 174 aa. Hypothetical
42	2469	1,3356e+00	Rv2401	-	Hypothetical protein	Rv2401, (MTCY253.19c), len: 109 aa. Hypothetical
43	2502	1,3365e+00	Rv2432c	-	Hypothetical protein	Rv2432c, (MTCY428.14), len: 136 aa. Hypothetical
44	2798	1,3393e+00	Rv2722	-	Conserved hypothetical protein	Rv2722, (MTCY154.02), len: 82 aa. Conserved
45	1712	1,3407e+00	Rv1669	-	Hypothetical protein	Rv1669, (MTV047.04B), len: 120 aa. Hypothetical
46	3261	1,3409e+00	Rv3172c	-	Hypothetical protein	Rv3172c, (MTV014.16c), len: 160 aa. Hypothetical
47	2004	1,3432e+00	Rv1958c	-	Hypothetical protein	Rv1958c, (MTCY09F9.06), len: 204 aa. Hypothetical
48	1547	1,3436e+00	Rv1507c	-	Conserved protein	Rv1507c, (MTCY277.29c), len: 231 aa. Conserved
49	2348	1,3440e+00	Rv2288	-	Hypothetical protein	Rv2288, (MTCY339.22c), len: 125 aa. Unknown
50	2806	1,3468e+00	Rv2730	-	Hypothetical protein	Rv2730, (MTCY174.10), len: 158 aa. Hypothetical
51	713	1,3554e+00	Rv0691A	-	Mycofactocin precursor protein	Rv0691A, len: 62 aa. Mycofactocin precursor
52	917	1,3580e+00	Rv0891c	-	Possible transcriptional regulatory protein	Rv0891c, (MTCY31.19c), len: 285 aa. Possible
53	2810	1,3614e+00	Rv2734	-	Conserved hypothetical protein	Rv2734, (MTCY154.14), len: 284 aa. Conserved
54	3198	1,3751e+00	Rv3110	moaB1	Probable pterin-4-alpha-carbinolamine dehydratase	Rv3110, (MTCY164.20), len: 131 aa. Probable
55	1541	1,3772e+00	Rv1501	-	Conserved hypothetical protein	Rv1501, (MTCY277.23), len: 273 aa. Conserved
56	3009	1,3796e+00	Rv2928	tesA	Probable thioesterase TesA	Rv2928, (MTCY338.17), len: 261 aa. Probable
57	4009	1,3800e+00	Rv3902c	-	Hypothetical protein	Rv3902c, (MTCY15F10.10), len: 176 aa. Hypothetical
58	2283	1,3816e+00	Rv2227	-	Conserved hypothetical protein	Rv2227, (MTCY427.08), len: 233 aa. Conserved
59	1616	1,3821e+00	Rv1574	-	Probable PhiRv1 phage related protein	Rv1574, (MTCY336.30), len: 103 aa. Probable phiRV1
60	3212	1,3848e+00	Rv3124	moaR1	Transcriptional regulatory protein MoaR1	Rv3124, (MTCY164.34), len: 289 aa.
61	2404	1,3877e+00	Rv2338c	moeW	Possible molybdopterin biosynthesis protein MoeW	Rv2338c, (MTCY98.07c), len: 318 aa. Possible
62	1550	1,3877e+00	Rv1508A	-	Conserved hypothetical protein	Rv1508A, len: 120 aa. Conserved hypothetical
63	1630	1,3900e+00	Rv1588c	-	Partial REP13E12 repeat protein	Rv1588c, (MTCY336.16), len: 222 aa. Partial REP13E12
64	191	1,3900e+00	Rv0186A	mymT	Metallothionein, MymT	Rv0186A, len: 53 aa. MymT,
65	1993	1,3946e+00	Rv1948c	-	Hypothetical protein	Rv1948c, (MTCY09F9.16), len: 116 aa. Hypothetical
66	3566	1,3952e+00	Rv3466	-	Conserved hypothetical protein	Rv3466, (MTCY13E12.19), len: 222 aa. Conserved
67	3200	1,3987e+00	Rv3112	moaD1	Probable molybdenum cofactor biosynthesis protein	Rv3112, (MTCY164.22), len: 83 aa. Probable
68	687	1,3995e+00	Rv0666	-	Possible membrane protein	Rv0666, (MTCI376.10c), len: 57 aa. Possible membrane
69	3289	1,4025e+00	Rv3197A	whiB7	Probable transcriptional regulatory protein	Rv3197A, len: 92 aa. Probable whiB7 (alternate gene
70	1357	1,4027e+00	Rv1322	-	Conserved hypothetical protein	Rv1322, (MTCY130.07), len: 98 aa. Conserved
71	3214	1,4027e+00	Rv3126c	-	Hypothetical protein	Rv3126c, (MTCY164.36c), unknown, len: 104 aa.
72	406	1,4030e+00	Rv0397A	-	Conserved protein	Rv0397A, len: 82 aa. Conserved protein.
73	3199	1,4066e+00	Rv3111	moaC1	Probable molybdenum cofactor biosynthesis protein	Rv3111, (MTCY164.21), len: 170 aa. Probable
74	3783	1,4078e+00	Rv3681c	whiB4	Probable transcriptional regulatory protein	Rv3681c, (MTV025.029c), len: 118 aa. Probable whiB4
75	1016	1,4100e+00	Rv0988	-	Possible conserved exported protein	Rv0988, (MTCI237.02), len: 386 aa. Possible
76	2599	1,4101e+00	Rv2527	vapC17	Possible toxin VapC17	Rv2527, (MTCY159.29c), len: 133 aa. Possible
77	720	1,4127e+00	Rv0698	-	Conserved hypothetical protein	Rv0698, (MTCY210.15), len: 203 aa. Conserved
78	3053	1,4141e+00	Rv2970A	-	Conserved hypothetical protein	Rv2970A, len: 56 aa. Conserved hypothetical
79	235	1,4142e+00	Rv0229c	-	Possible conserved membrane protein with PIN	Rv0229c, (MTCY08D5.24c), len: 226 aa. Possible
80	1542	1,4147e+00	Rv1502	-	Hypothetical protein	Rv1502, (MTCY277.24), len: 299 aa. Hypothetical
81	3800	1,4153e+00	Rv3697A	vapB48	Possible antitoxin VapB48	Rv3697A, len: 74 aa. Possible vapB48, antitoxin,part
82	3507	1,4172e+00	Rv3407	vapB47	Possible antitoxin VapB47	Rv3407, (MTCY78.21c), len: 99 aa. Possible
83	3714	1,4200e+00	Rv3613c	-	Hypothetical protein	Rv3613c, (MTCY07H7B.09), len: 53 aa. Hypothetical
84	1147	1,4202e+00	Rv1116	-	Hypothetical protein	Rv1116, (MTCY22G8.05), len: 61 aa. Hypothetical
85	2811	1,4245e+00	Rv2735c	-	Conserved hypothetical protein	Rv2735c, (MTCY154.15c), len: 330 aa. Conserved
86	1540	1,4265e+00	Rv1500	-	Probable glycosyltransferase	Rv1500, (MTCY277.22), len: 342 aa. Probable
87	3968	1,4309e+00	Rv3861	-	Hypothetical protein	Rv3861, (MTCY01A6.07c), len: 108 aa. Hypothetical
88	3082	1,4322e+00	Rv2998A	-	Conserved hypothetical protein	Rv2998A, len: 67 aa. Probable conserved hypothetical
89	1991	1,4335e+00	Rv1946c	lppG	Possible lipoprotein	Rv1946c, (MTCY09F9.18), len: 150 aa. Possible
90	1725	1,4344e+00	Rv1682	-	Probable coiled-coil structural protein	Rv1682, (MTCI125.04), len: 305 aa. Probable
91	2832	1,4344e+00	Rv2755c	hsdS.1	Possible type I restriction/modification system	Rv2755c, (MTV002.20c), len: 91 aa. Possible
92	2402	1,4354e+00	Rv2336	-	Hypothetical protein	Rv2336, (MTCY98.05), len: 322 aa. Hypothetical
93	2734	1,4361e+00	Rv2658c	-	Possible prophage protein	Rv2658c, (MTCY441.27c), len: 120 aa. Hypothetical
94	588	1,4378e+00	Rv0572c	-	Hypothetical protein	Rv0572c, (MTV039.10c), len: 113 aa. Hypothetical
95	3042	1,4419e+00	Rv2960c	-	Hypothetical protein	Rv2960c, (MT3036, MTCY349.28), len: 82 aa.
96	1768	1,4423e+00	Rv1724c	-	Hypothetical protein	Rv1724c, (MTCY04C12.09c), len: 139 aa. Hypothetical
97	3712	1,4428e+00	Rv3611	-	Hypothetical arginine and proline rich protein	Rv3611, (MTCY07H7B.11c), len: 217 aa. Hypothetical
98	627	1,4443e+00	Rv0609A	-	Conserved hypothetical protein	Rv0609A, len: 75 aa. Conserved hypothetical
99	2039	1,4505e+00	Rv1990A	-	Possible dehydrogenase (fragment)	Rv1990A, len: 111 aa. Possible dehydrogenase
100	1392	1,4523e+00	Rv1356c	-	Hypothetical protein	Rv1356c, (MTCY02B10.20c), len: 263 aa. Hypothetical
101	3525	1,4526e+00	Rv3425	PPE57	PPE family protein PPE57	Rv3425, (MTCY78.04c), len: 176 aa. PPE57, Member of
102	3	1,4550e+00	Rv0003	recF	DNA replication and repair protein RecF	Rv0003, (MTCY10H4.01), len: 385 aa. RecF, DNA
103	3270	1,4554e+00	Rv3181c	-	Conserved protein	Rv3181c, (MTV014.25c), len: 150 aa. Conserved
104	2741	1,4575e+00	Rv2665	-	Hypothetical arginine rich protein	Rv2665, (MTCY441.34), len: 93 aa. Hypothetical
105	806	1,4596e+00	Rv0781	ptrBa	Probable protease II PtrBa [first part]	Rv0781, (MTCY369.25), len: 236 aa. Probable
106	2140	1,4597e+00	Rv2087	-	Conserved hypothetical protein	Rv2087, (MTCY49.27), len: 76 aa. Conserved
107	2349	1,4603e+00	Rv2289	cdh	Probable CDP-diacylglycerol pyrophosphatase Cdh	Rv2289, (MTCY339.21c), len: 260 aa. Probable
108	3713	1,4630e+00	Rv3612c	-	Conserved hypothetical protein	Rv3612c, (MTCY07H7B.10), len: 109 aa. Conserved
109	2782	1,4650e+00	Rv2706c	-	Hypothetical protein	Rv2706c, (MTCY05A6.27c), len: 85 aa (unlikely ORF).
110	1014	1,4662e+00	Rv0986	-	Probable adhesion component transport ATP-binding	Rv0986, (MTV044.14), len: 248 aa. Probable
111	1081	1,4668e+00	Rv1052	-	Hypothetical protein	Rv1052, (MTV017.05), len: 129 aa. Hypothetical
112	2462	1,4669e+00	Rv2395A	aprA	Acid and phagosome regulated protein A AprA	Rv2395A, len: 71 aa. AprA, acid and phagosome
113	3041	1,4670e+00	Rv2959c	-	Possible methyltransferase (methylase)	Rv2959c, (MTCY349.29), len: 245 aa. Possible
114	3038	1,4674e+00	Rv2956	-	Conserved protein	Rv2956, (MTCY349.33c), len: 243 aa. Conserved
115	2326	1,4690e+00	Rv2267c	-	Conserved hypothetical protein	Rv2267c, (MTCY339.43), len: 388 aa. Conserved
116	2603	1,4698e+00	Rv2530A	vapB39	Possible antitoxin VapB39	Rv2530A, len: 74 aa. Possible vapB39, antitoxin,part
117	1083	1,4715e+00	Rv1054	-	Probable integrase (fragment)	Rv1054, (MTV017.07), len: 104 aa. Probable integrase
118	308	1,4716e+00	Rv0300	vapB2	Possible antitoxin VapB2	Rv0300, (MTCY63.05), len: 73 aa. Possible
119	4030	1,4738e+00	Rv3923c	rnpA	Ribonuclease P protein component RnpA (RNaseP	Rv3923c, (MT4041, MTV028.14c), len: 125 aa.
120	2711	1,4757e+00	Rv2635	-	Hypothetical protein	Rv2635, (MTCY441.05), len: 80 aa. Hypothetical
121	1810	1,4760e+00	Rv1765A	-	Putative transposase (fragment)	Rv1765A, len: 71 aa. Putative transposase
122	115	1,4761e+00	Rv0112	gca	Possible GDP-mannose 4,6-dehydratase Gca	Rv0112, (MTV031.06), len: 318 aa. Possible
123	1461	1,4763e+00	Rv1424c	-	Possible membrane protein	Rv1424c, (MTCY21B4.42c,MTCY493.30), len: 253 aa.
124	2852	1,4769e+00	Rv2775	-	GCN5-related N-acetyltransferase	Rv2775, (MTV002.40), len: 153 aa. Probable
125	2330	1,4770e+00	Rv2271	-	Conserved hypothetical protein	Rv2271, (MTCY339.39c), len: 99 aa. Conserved
126	3278	1,4794e+00	Rv3189	-	Conserved hypothetical protein	Rv3189, (MTV014.33), len: 206 aa. Conserved
127	1015	1,4828e+00	Rv0987	-	Probable adhesion component transport	Rv0987, (MTV044.15, MTCI237.01), len: 855 aa.
128	1987	1,4843e+00	Rv1942c	mazF5	Possible toxin MazF5	Rv1942c, (MTCY09F9.22), len: 109 aa. Possible
129	3931	1,4860e+00	Rv3824c	papA1	Conserved polyketide synthase associated protein	Rv3824c, (MTCY409.06), len: 511 aa. papA1, conserved
130	3855	1,4881e+00	Rv3750c	-	Possible excisionase	Rv3750c, (MTV025.098c), len: 130 aa. Possible
131	1561	1,4884e+00	Rv1519	-	Conserved hypothetical protein	Rv1519, (MTCY19G5.09c), len: 89 aa. Conserved
132	2544	1,4905e+00	Rv2472	-	Conserved hypothetical protein	Rv2472, (MTV008.28), len: 97 aa. Conserved
133	536	1,4919e+00	Rv0521	-	Possible methyltransferase/methylase (fragment)	Rv0521, (replaces MTCY20G10.11), len: 101 aa.
134	1952	1,4929e+00	Rv1907c	-	Hypothetical protein	Rv1907c, (MTCY180.11), len: 215 aa. Hypothetical
135	2737	1,4940e+00	Rv2661c	-	Hypothetical protein	Rv2661c, (MTCY441.30c), len: 129 aa. Hypothetical
136	3933	1,4944e+00	Rv3826	fadD23	Probable fatty-acid-AMP ligase FadD23	Rv3826, (MTCY409.04c), len: 584 aa. Probable
137	355	1,4944e+00	Rv0347	-	Probable conserved membrane protein	Rv0347, (MTCY13E10.07), len: 328 aa (alternative
138	2561	1,4947e+00	Rv2489c	-	Hypothetical alanine rich protein	Rv2489c, (MTV008.45c), len: 99 aa. Hypothetical
139	2897	1,4976e+00	Rv2819c	-	Hypothetical protein	Rv2819c, (MTCY16B7.23), len: 375 aa. Hypothetical
140	1883	1,4998e+00	Rv1839c	vapB13	Possible antitoxin VapB13	Rv1839c, (MTCY359.34), len: 87 aa. Possible
141	1073	1,4998e+00	Rv1044	-	Conserved hypothetical protein	Rv1044, (MTCY10G2.05c), len: 207 aa. Conserved
142	1974	1,5002e+00	Rv1929c	-	Conserved hypothetical protein	Rv1929c, MTCY09F9.35, len: 214 aa. Conserved
143	2819	1,5004e+00	Rv2742c	-	Conserved hypothetical arginine rich protein	Rv2742c, (MTV002.07c), len: 277 aa (questionable
144	1545	1,5017e+00	Rv1505c	-	Conserved hypothetical protein	Rv1505c, (MTCY277.27c), len: 221 aa. Conserved
145	3753	1,5017e+00	Rv3652	PE_PGRS60	PE-PGRS family-related protein PE_PGRS60	Rv3652, (MTV025.001A), len: 104 aa. PE_PGRS60,Member
146	918	1,5020e+00	Rv0892	-	Probable monooxygenase	Rv0892, (MTCY31.20), len: 495 aa. Probable
147	655	1,5023e+00	Rv0634B	rpmG2	50S ribosomal protein L33 RpmG2	Rv0634B, len: 55 aa. rpmG2, 50S ribosomal protein	rib
148	2190	1,5026e+00	Rv2137c	-	Conserved hypothetical protein	Rv2137c, (MTCY270.31), len: 137 aa. Conserved
149	768	1,5039e+00	Rv0745	-	Conserved hypothetical protein	Rv0745, (MTV041.19), len: 175 aa. Conserved
150	2894	1,5049e+00	Rv2816c	-	Conserved hypothetical protein	Rv2816c, (MTCY16B7.27), len: 113 aa. Conserved
151	2966	1,5060e+00	Rv2886c	-	Probable resolvase	Rv2886c, (MTCY274.17c), len: 295 aa. Probable
152	2139	1,5071e+00	Rv2086	-	Conserved hypothetical protein	Rv2086, (MTCY49.25), len: 201 aa. Conserved
153	855	1,5074e+00	Rv0829	-	Possible transposase (fragment)	Rv0829, (MTV043.21), len: 96 aa. Possible
154	3529	1,5092e+00	Rv3429	PPE59	PPE family protein PPE59	Rv3429, (MTCY77.01), len: 178 aa. PPE59, Member of
155	1333	1,5096e+00	Rv1298	rpmE	50S ribosomal protein L31 RpmE	Rv1298, (MTCY373.18), len: 80 aa. rpmE, 50s	rib
156	1551	1,5101e+00	Rv1509	-	Hypothetical protein	Rv1509, (MTCY277.31), len: 293 aa. Hypothetical
157	634	1,5106e+00	Rv0616c	-	Hypothetical protein	Rv0616c, (MTCY19H5.05), len: 88 aa. Hypothetical
158	1543	1,5131e+00	Rv1503c	-	Conserved hypothetical protein	Rv1503c, (MTCY277.25c), len: 182 aa. Conserved
159	1077	1,5138e+00	Rv1048c	-	Hypothetical protein	Rv1048c, (MTV017.01c-MTCY10G2.01), len: 371 aa.
160	3025	1,5147e+00	Rv2943A	-	Possible transposase	Rv2943A, len: 176 aa. Possible transposase, similar
161	482	1,5149e+00	Rv0470A	-	Hypothetical protein	Rv0470A, len: 146 aa. Hypothetical unknown protein.
162	3828	1,5154e+00	Rv3724A	cut5a	Probable cutinase precursor [first part] Cut5a	Rv3724A, (MTV025.072), len: 80 aa. Probable
163	2072	1,5160e+00	Rv2022c	-	Conserved protein	Rv2022c, (MTV018.09c), len: 201 aa. Conserved
164	1082	1,5174e+00	Rv1053c	-	Hypothetical protein	Rv1053c, (MTV017.06c), len: 91 aa. Hypothetical
165	629	1,5181e+00	Rv0611c	-	Hypothetical protein	Rv0611c, (MTCY19H5.10), len: 127 aa. Hypothetical
166	80	1,5181e+00	Rv0078A	-	Hypothetical protein	Rv0078A, len: 197 aa. Hypothetical unknown protein.
167	1799	1,5196e+00	Rv1755c	plcD	Probable phospholipase C 4 (fragment) PlcD	Rv1755c, (MT1799, MTCY28.21c), len: 280 aa. Probable
168	2919	1,5197e+00	Rv2840c	-	Conserved hypothetical protein	Rv2840c, (MTCY16B7.02), len: 99 aa. Conserved
169	3348	1,5203e+00	Rv3251c	rubA	Probable rubredoxin RubA	Rv3251c, (MTCY20B11.26c), len: 55 aa. Probable
170	116	1,5204e+00	Rv0113	gmhA	Probable sedoheptulose-7-phosphate isomerase GmhA	Rv0113, (MTV031.07), len: 196 aa. Probable gmhA
171	3854	1,5211e+00	Rv3749c	-	Conserved hypothetical protein	Rv3749c, (MTV025.097c), len: 169 aa. Hypothetical
172	246	1,5212e+00	Rv0239	vapB24	Possible antitoxin VapB24	Rv0239, (MTV034.05), len: 77 aa. Possible
173	876	1,5213e+00	Rv0850	-	Putative transposase (fragment)	Rv0850, (MTV043.43), len: 110 aa. Putative
174	1617	1,5218e+00	Rv1575	-	Probable PhiRv1 phage protein	Rv1575, (MTCY336.29c), len: 166 aa. Probable phiRV1
175	1587	1,5229e+00	Rv1545	-	Hypothetical protein	Rv1545, (MTCY48.20), len: 75 aa. Hypothetical
176	3208	1,5235e+00	Rv3120	-	Conserved hypothetical protein	Rv3120, (MTCY164.30), len: 200 aa. Conserved
177	2942	1,5242e+00	Rv2862A	vapB23	Possible antitoxin VapB23	Rv2862A, len: 82 aa. Possible vapB23, antitoxin,part
178	3832	1,5255e+00	Rv3727	-	Possible oxidoreductase	Rv3727, (MTV025.075), len: 602 aa. Possible
179	968	1,5260e+00	Rv0942	-	Hypothetical protein	Rv0942, (MTCY10D7.32c), len: 92 aa. Hypothetical
180	3776	1,5268e+00	Rv3675	-	Possible membrane protein	Rv3675, (MTV025.023), len: 125 aa. Possible membrane
181	1570	1,5282e+00	Rv1528c	papA4	Probable conserved polyketide synthase associated	Rv1528c, (MTV045.02), len: 165 aa. Probable
182	254	1,5291e+00	Rv0247c	-	Probable succinate dehydrogenase [iron-sulfur	Rv0247c, (MTV034.13c), len: 248 aa. Probable
183	3516	1,5293e+00	Rv3416	whiB3	Transcriptional regulatory protein WhiB-like	Rv3416, (MTCY78.13c), len: 102 aa. WhiB3 (alternate
184	680	1,5294e+00	Rv0659c	mazF2	Toxin MazF2	Rv0659c, (MTCI376.17), len: 102 aa. MazF2,
185	1425	1,5309e+00	Rv1388	mihF	Putative integration host factor MihF	Rv1388, (MTCY21B4.05), len: 190 aa. Putative
186	2005	1,5319e+00	Rv1959c	parE1	Possible toxin ParE1	Rv1959c, (MTCY09F9.05), len: 98 aa. Possible
187	2371	1,5320e+00	Rv2307D	-	Hypothetical protein	Rv2307D, len: 60 aa. Hypothetical unknown protein.
188	991	1,5324e+00	Rv0964c	-	Hypothetical protein	Rv0964c, (MTCY10D7.10), len: 160 aa. Hypothetical
189	403	1,5349e+00	Rv0395	-	Hypothetical protein	Rv0395, (MTCY04D9.07), len: 134 aa. Hypothetical
190	1713	1,5359e+00	Rv1670	-	Conserved hypothetical protein	Rv1670, (MTV047.05), len: 115 aa. Conserved
191	2138	1,5361e+00	Rv2085	-	Conserved hypothetical protein	Rv2085, (MTCY49.24), len: 101 aa. Conserved
192	1070	1,5385e+00	Rv1041c	-	Probable is like-2 transposase	Rv1041c, (MTCY10G2.08), len: 287 aa. Probable is
193	3969	1,5392e+00	Rv3862c	whiB6	Possible transcriptional regulatory protein	Rv3862c, (MTCY01A6.06), len: 116 aa. Possible whiB6
194	2040	1,5399e+00	Rv1991c	mazF6	Toxin MazF6	Rv1991c, (MTCY39.28), len: 114 aa. MazF6, toxin,part
195	98	1,5407e+00	Rv0095c	-	Conserved hypothetical protein	Rv0095c, (MTCY251.14c), len: 136 aa. Member of 13E12
196	3667	1,5421e+00	Rv3566A	-	Hypothetical protein	Rv3566A, len: 88 aa. Hypothetical unknown protein.
197	2618	1,5431e+00	Rv2545	vapB18	Possible antitoxin VapB18	Rv2545, (MTY159.11c), len: 92 aa. Possible
198	284	1,5437e+00	Rv0277c	vapC25	Possible toxin VapC25. Contains PIN domain.	Rv0277c, (MTV035.05c), len: 142 aa. Possible
199	3280	1,5448e+00	Rv3190A	-	Conserved protein	Rv3190A, len: 69 aa. Conserved protein.
200	3482	1,5466e+00	Rv3383c	idsB	Possible polyprenyl synthetase IdsB (polyprenyl	Rv3383c, (MTV004.41c), len: 350 aa. Possible
201	2241	1,5468e+00	Rv2186c	-	Conserved hypothetical protein	Rv2186c, (MTV021.19c), len: 129 aa. Conserved
202	654	1,5468e+00	Rv0634A	-	Unknown protein	Rv0634A, len: 83 aa. Unknown protein. A core
203	2128	1,5483e+00	Rv2076c	-	Conserved hypothetical protein	Rv2076c, (MTCY49.15c), len: 83 aa. Conserved
204	3926	1,5496e+00	Rv3819	-	Unknown protein	Rv3819, (MTCY409.11c), len: 111 aa. Unknown protein.
205	357	1,5519e+00	Rv0349	-	Hypothetical protein	Rv0349, (MTCY13E10.09), len: 219 aa. Hypothetical
206	3134	1,5536e+00	Rv3047c	-	Hypothetical protein	Rv3047c, (MTV012.62c), len: 94 aa. Hypothetical
207	3215	1,5539e+00	Rv3127	-	Conserved protein	Rv3127, (MTCY164.37), len: 344 aa. Conserved
208	2137	1,5540e+00	Rv2084	-	Hypothetical protein	Rv2084, (MTCY49.23), len: 378 aa. Hypothetical
209	81	1,5549e+00	Rv0078B	-	Conserved protein	Rv0078B, len: 68 aa. Conserved protein.
210	1170	1,5562e+00	Rv1137c	-	Hypothetical protein	Rv1137c, (MTCI65.04c), len: 122 aa. Hypothetical
211	2403	1,5571e+00	Rv2337c	-	Hypothetical protein	Rv2337c, (MTCY98.06c), len: 372 aa. Hypothetical
212	1391	1,5573e+00	Rv1355c	moeY	Possible molybdopterin biosynthesis protein MoeY	Rv1355c, (MTCY02B10.19c), len: 715 aa. Possible
213	3010	1,5580e+00	Rv2929	-	Hypothetical protein	Rv2929, (MTCY338.18), len: 103 aa. Hypothetical
214	685	1,5586e+00	Rv0664	vapB8	Possible antitoxin VapB8	Rv0664, (MTCI376.12c), len: 90 aa. Possible
215	3092	1,5588e+00	Rv3008	-	Hypothetical protein	Rv3008, (MTV012.22), len: 207 aa (start uncertain).
216	1954	1,5592e+00	Rv1909c	furA	Ferric uptake regulation protein FurA (fur)	Rv1909c, (MTCY180.09), len: 147 aa. FurA, Ferric
217	2509	1,5595e+00	Rv2438A	-	Conserved hypothetical protein	Rv2438A, len: 92 aa. Conserved hypothetical
218	126	1,5601e+00	Rv0123	-	Unknown protein	Rv0123, (MTCI418B.05), len: 122 aa. Unknown
219	3209	1,5607e+00	Rv3121	cyp141	Probable cytochrome P450 141 Cyp141	Rv3121, (MTCY164.31), len: 400 aa. Probable
220	3201	1,5618e+00	Rv3113	-	Possible phosphatase	Rv3113, (MTCY164.23), len: 222 aa. Possible
221	3202	1,5619e+00	Rv3114	-	Conserved hypothetical protein	Rv3114, (MTCY164.24), len: 176 aa. Conserved
222	3316	1,5637e+00	Rv3221A	rshA	Anti-sigma factor RshA	Rv3221A, len: 101 aa. RshA, anti-sigma
223	2736	1,5662e+00	Rv2660c	-	Hypothetical protein	Rv2660c, (MTCY441.29c), len: 75 aa (questionable
224	2487	1,5669e+00	Rv2418c	-	Unknown protein	Rv2418c, (MTCY253.02), len: 247 aa. Unknown
225	2728	1,5685e+00	Rv2652c	-	Probable PhiRv2 prophage protein	Rv2652c, (MTCY441.21c), len: 208 aa. Probable phiRv2
226	1280	1,5689e+00	Rv1246c	relE	Toxin RelE	Rv1246c, (MTV006.18c), len: 97 aa. RelE, toxin, part
227	2888	1,5703e+00	Rv2810c	-	Probable transposase	Rv2810c, (MTCY16B7.33), len: 133 aa. Probable
228	3927	1,5706e+00	Rv3820c	papA2	Possible conserved polyketide synthase associated	Rv3820c, (MTCY409.10), len: 468 aa. Possible
229	414	1,5709e+00	Rv0405	pks6	Probable membrane bound polyketide synthase Pks6	Rv0405, (MTCY22G10.01), len: 1402 aa. Probable
230	3385	1,5710e+00	Rv3288c	usfY	Putative protein UsfY	Rv3288c, (MTCY71.28c), len: 137 aa. UsfY, putative
231	3627	1,5714e+00	Rv3527	-	Hypothetical protein	Rv3527, (MTCY03C7.29c), len: 149 aa. Hypothetical
232	1988	1,5715e+00	Rv1943c	mazE5	Possible antitoxin MazE5	Rv1943c, (MTCY09F9.21), len: 125 aa. Possible
233	1117	1,5732e+00	Rv1087A	-	Conserved hypothetical protein	Rv1087A, len: 106 aa (fragment). Conserved
234	2350	1,5733e+00	Rv2290	lppO	Probable conserved lipoprotein LppO	Rv2290, (MTCY339.20c), len: 171 aa. Probable
235	2896	1,5741e+00	Rv2818c	-	Hypothetical protein	Rv2818c, (MTCY16B7.25), len: 382 aa. Hypothetical
236	1138	1,5742e+00	Rv1107c	xseB	Probable exodeoxyribonuclease VII (small subunit)	Rv1107c, (MTV017.60c), len: 85 aa. Probable
237	1976	1,5757e+00	Rv1931c	-	Probable transcriptional regulatory protein	Rv1931c, (MTCY09F9.33), len: 259 aa. Probable
238	3281	1,5768e+00	Rv3191c	-	Probable transposase	Rv3191c, (MTV014.35c), len: 344 aa. Probable
239	2008	1,5771e+00	Rv1962c	vapC35	Possible toxin VapC35. Contains PIN domain.	Rv1962c, (MTCY09F9.02), len: 135 aa. Possible
240	466	1,5775e+00	Rv0456A	mazF1	Possible toxin MazF1	Rv0456A, len: 93 aa. Possible mazF1, toxin, part of
241	739	1,5776e+00	Rv0717	rpsN1	30S ribosomal protein S14 RpsN1	Rv0717, (MTCY210.36), len: 61 aa. rpsN1, 30S	rib
242	3030	1,5809e+00	Rv2948c	fadD22	P-hydroxybenzoyl-AMP ligase FadD22	Rv2948c, (MTCY24G1.01), len: 705 aa.
243	3036	1,5814e+00	Rv2954c	-	Hypothetical protein	Rv2954c, (MTCY349.36), len: 241 aa. Hypothetical
244	117	1,5815e+00	Rv0114	gmhB	Possible D-alpha,beta-D-heptose-1,7-biphosphate	Rv0114, (MTV031.08), len: 190 aa. Possible
245	2774	1,5825e+00	Rv2698	-	Probable conserved alanine rich transmembrane	Rv2698, (MTCY05A6.19), len: 161 aa. Probable
246	1193	1,5831e+00	Rv1159A	-	Unknown protein	Rv1159A, len: 94 aa. Unknown protein.
247	61	1,5832e+00	Rv0061c	-	Hypothetical protein	Rv0061c, len: 112 aa. Conserved hypothetical protein
248	1596	1,5832e+00	Rv1554	frdC	Probable fumarate reductase [membrane anchor	Rv1554, (MTCY48.11c), len: 126 aa. Probable
249	3207	1,5836e+00	Rv3119	moaE1	Probable molybdenum cofactor biosynthesis protein	Rv3119, (MTCY164.29), len: 147 aa. Probable
250	523	1,5840e+00	Rv0508	-	Conserved hypothetical protein	Rv0508, (MTCY20G9.35), len: 97 aa. Conserved
251	309	1,5840e+00	Rv0301	vapC2	Possible toxin VapC2	Rv0301, (MTCY63.06), len: 141 aa. Possible
252	2109	1,5841e+00	Rv2058c	rpmB2	50S ribosomal protein L28 RpmB2	Rv2058c, (MTCY63A.02), len: 78 aa. rpmB2, 50S	rib
253	1796	1,5850e+00	Rv1752	-	Conserved hypothetical protein	Rv1752, (MTCY28.15), len: 149 aa. Conserved
254	2781	1,5852e+00	Rv2705c	-	Conserved hypothetical protein	Rv2705c, (MTCY05A6.26c), len: 129 aa (unlikely ORF).
255	125	1,5863e+00	Rv0122	-	Hypothetical protein	Rv0122, (MTCI418B.04), len: 122 aa. Hypothetical
256	3391	1,5875e+00	Rv3294c	-	Conserved hypothetical protein	Rv3294c, len: 269 aa. Conserved hypothetical
257	1848	1,5902e+00	Rv1804c	-	Conserved protein	Rv1804c, (MTV049.26c), len: 108 aa. Conserved
258	2588	1,5912e+00	Rv2516c	-	Hypothetical protein	Rv2516c, (MTV009.01c), len: 267 aa. Hypothetical
259	463	1,5929e+00	Rv0454	-	Conserved hypothetical protein	Rv0454, (MTV037.18), len: 116 aa (start uncertain).
260	2062	1,5930e+00	Rv2012	-	Conserved hypothetical protein	Rv2012, (MTCY39.05c), len: 164 aa. Conserved
261	2240	1,5935e+00	Rv2185c	TB16.3	Conserved protein TB16.3	Rv2185c, (MTV021.18c), len: 144 aa. TB16.3,conserved
262	2366	1,5940e+00	Rv2306A	-	Possible conserved membrane protein	Rv2306A, len: 197 aa. Possible conserved membrane
263	3357	1,5946e+00	Rv3260c	whiB2	Probable transcriptional regulatory protein	Rv3260c, (MTV015.05c), len: 89 aa. Probable whiB2
264	744	1,5951e+00	Rv0722	rpmD	50S ribosomal protein L30 RpmD	Rv0722, (MTCY210.41), len: 65 aa. rpmD, 50S	rib
265	3388	1,5953e+00	Rv3291c	lrpA	Probable transcriptional regulatory protein LrpA	Rv3291c, (MTCY71.31c), len: 150 aa. Probable
266	889	1,5954e+00	Rv0863	-	Conserved hypothetical protein	Rv0863, (MTV043.56), len: 93 aa. Conserved
267	3242	1,5971e+00	Rv3153	nuoI	Probable NADH dehydrogenase I (chain I) NuoI	Rv3153, (MTCY03A2.05c), len: 211 aa. Probable
268	3211	1,5974e+00	Rv3123	-	Hypothetical protein	Rv3123, (MTCY164.33), len: 164 aa. Hypothetical
269	4007	1,5990e+00	Rv3900c	-	Conserved hypothetical alanine rich protein	Rv3900c, (MTCY15F10.12), len: 311 aa. Conserved
270	2002	1,5998e+00	Rv1956	higA	Possible antitoxin HigA	Rv1956, (MTCY09F9.08c), len: 149 aa. Possible
271	1719	1,6004e+00	Rv1676	-	Unknown protein	Rv1676, (MTV047.11), len: 234 aa. Unknown protein.
272	3329	1,6005e+00	Rv3232c	ppk2	Polyphosphate kinase Ppk2 (polyphosphoric acid	Rv3232c, (MTCY20B11.07c), len: 295 aa (start
273	2624	1,6014e+00	Rv2550c	vapB20	Possible antitoxin VapB20	Rv2550c, (MTCY159.06), len: 81 aa. Possible
274	2119	1,6018e+00	Rv2067c	-	Conserved protein	Rv2067c, (MTCY49.06c), len: 407 aa. Conserved
275	3954	1,6027e+00	Rv3847	-	Hypothetical protein	Rv3847, (MTCY01A6.21c), len: 177 aa. Conserved
276	1006	1,6028e+00	Rv0979c	-	Hypothetical protein	Rv0979c, (MTV044.07c), len: 64 aa (unlikely ORF).
277	1529	1,6034e+00	Rv1490	-	Probable membrane protein	Rv1490, (MTCY277.12), len: 435 aa. Probable membrane
278	1383	1,6041e+00	Rv1347c	mbtK	Lysine N-acetyltransferase MbtK	Rv1347c, (MTCY02B10.11c), len: 210 aa. MbtK, lysine
279	821	1,6067e+00	Rv0795	-	Putative transposase for insertion sequence	Rv0795, (MTV042.05), len: 108 aa. Putative
280	1407	1,6067e+00	Rv1370c	-	Putative transposase for insertion sequence	Rv1370c, (MTCY02B12.04c), len: 108 aa. Putative
281	1801	1,6067e+00	Rv1757c	-	Putative transposase for insertion sequence	Rv1757c, (MTCY28.23c), len: 108 aa. Putative
282	1807	1,6067e+00	Rv1763	-	Putative transposase for insertion sequence	Rv1763, (MTCY28.29), len: 108 aa. Putative
283	2158	1,6067e+00	Rv2105	-	Putative transposase for insertion sequence	Rv2105, (MTCY261.01), len: 108 aa. Putative
284	2223	1,6067e+00	Rv2168c	-	Putative transposase for insertion sequence	Rv2168c, (MTV021.01c), len: 108 aa. Putative
285	2338	1,6067e+00	Rv2278	-	Putative transposase for insertion sequence	Rv2278, (MTCY339.32c), len: 108 aa. Putative
286	2420	1,6067e+00	Rv2354	-	Probable transposase for insertion sequence	Rv2354, (MTCY98.23), len: 108 aa. Putative
287	2552	1,6067e+00	Rv2480c	-	Possible transposase for insertion sequence	Rv2480c, (MTV008.36c), len: 108 aa. Putative
288	2724	1,6067e+00	Rv2648	-	Probable transposase for insertion sequence	Rv2648, (MTCY441.17A), len: 108 aa. Putative
289	2893	1,6067e+00	Rv2815c	-	Probable transposase	Rv2815c, (MTCY16B7.28), len: 108 aa. Putative
290	3273	1,6067e+00	Rv3184	-	Probable transposase for insertion sequence	Rv3184, (MTV014.28), len: 108 aa. Putative
291	3275	1,6067e+00	Rv3186	-	Probable transposase for insertion sequence	Rv3186, (MTV014.30), len: 108 aa. Putative
292	3424	1,6067e+00	Rv3325	-	Probable transposase for insertion sequence	Rv3325, (MTV016.25), len: 108 aa. Putative
293	3480	1,6067e+00	Rv3381c	-	Probable transposase for insertion sequence	Rv3381c, (MTV004.39c), len: 108 aa. Putative
294	3574	1,6067e+00	Rv3474	-	Possible transposase for insertion element IS6110	Rv3474, (MTCY13E12.27), len: 108 aa. Probable
295	1994	1,6071e+00	Rv1949c	-	Conserved hypothetical protein	Rv1949c, (MTCY09F9.15), len: 319 aa. Conserved
296	1245	1,6075e+00	Rv1211	-	Conserved protein	Rv1211, (MTCI364.23), len: 75 aa. Conserved
297	2962	1,6079e+00	Rv2882c	frr	Ribosome recycling factor Frr (ribosome releasing	Rv2882c, (MTCY274.13c), len: 185 aa. Probable
298	1380	1,6079e+00	Rv1344	mbtL	Acyl carrier protein (ACP) MbtL	Rv1344, (MTCY02B10.08), len: 106 aa. mbtL, acyl
299	3983	1,6085e+00	Rv3876	espI	ESX-1 secretion-associated protein EspI.	Rv3876, (MTV027.11), len: 666 aa. EspI, ESX-1
300	3022	1,6095e+00	Rv2941	fadD28	Fatty-acid-AMP ligase FadD28 (fatty-acid-AMP	Rv2941, (MTCY24G1.08c), len: 580 aa. FadD28
301	1629	1,6106e+00	Rv1587c	-	Partial REP13E12 repeat protein	Rv1587c, (MTCY336.17), len: 333 aa. Partial REP13E12
302	2851	1,6108e+00	Rv2774c	-	Hypothetical protein	Rv2774c, (MTV002.39c), len: 134 aa. Hypothetical
303	1040	1,6121e+00	Rv1012	-	Hypothetical protein	Rv1012, (MTCI237.29), len: 97 aa. Hypothetical
304	2335	1,6133e+00	Rv2275	-	Conserved hypothetical protein	Rv2275, (MTCY339.35c), len: 289 aa. Conserved
305	1854	1,6141e+00	Rv1810	-	Conserved protein	Rv1810, (MTCY16F9.04c), len: 118 aa. Conserved
306	1402	1,6158e+00	Rv1366	-	Hypothetical protein	Rv1366, (MTCY02B10.30), len: 273 aa. Hypothetical
307	3019	1,6160e+00	Rv2938	drrC	Probable daunorubicin-dim-transport integral	Rv2938, (MTCY19H9.06), len: 276 aa. Probable
308	1375	1,6171e+00	Rv1339	-	Conserved protein	Rv1339, (MTCY130.24), len: 273 aa. Conserved
309	3699	1,6171e+00	Rv3598c	lysS	Lysyl-tRNA synthetase 1 LysS (lysine--tRNA ligase	Rv3598c, (MTCY07H7B.24), len: 505 aa. Probable
310	57	1,6173e+00	Rv0057	-	Hypothetical protein	Rv0057, (MTCY21D4.20), len: 173 aa. Hypothetical
311	316	1,6181e+00	Rv0308	-	Probable conserved integral membrane protein	Rv0308, (MTCY63.13), len: 238 aa. Probable conserved
312	3267	1,6187e+00	Rv3178	-	Conserved hypothetical protein	Rv3178, (MTV014.22), len: 119 aa. Hypothetical
313	3740	1,6189e+00	Rv3639c	-	Conserved hypothetical protein	Rv3639c, (MTCY15C10.13), len: 188 aa. Hypothetical
314	2794	1,6197e+00	Rv2718c	nrdR	Probable transcriptional regulatory protein NrdR	Rv2718c, (MTCY05A6.39c), len: 154 aa. Probable
315	2965	1,6198e+00	Rv2885c	-	Probable transposase	Rv2885c, (MTCY274.16c), len: 460 aa. Probable
316	2035	1,6199e+00	Rv1987	-	Possible chitinase	Rv1987, (MTCY39.32c), len: 142 aa. Possible
317	974	1,6200e+00	Rv0948c	-	Chorismate mutase	Rv0948c, (MTCY10D7.26), len: 105 aa. Chorismate
318	4008	1,6204e+00	Rv3901c	-	Possible membrane protein	Rv3901c, (MTCY15F10.11), len: 149 aa. Possible
319	1614	1,6208e+00	Rv1572c	-	Conserved hypothetical protein	Rv1572c, (MTCY336.31B), len: 34 aa. Partial ORF,part
320	3204	1,6224e+00	Rv3116	moeB2	Probable molybdenum cofactor biosynthesis protein	Rv3116, (MTCY164.26), len: 389 aa. Probable
321	2964	1,6226e+00	Rv2884	-	Probable transcriptional regulatory protein	Rv2884, (MTCY274.15), len: 252 aa. Probable
322	2862	1,6228e+00	Rv2785c	rpsO	30S ribosomal protein S15 RpsO	Rv2785c, (MTV002.50c), len: 89 aa. rpsO, 30s	rib
323	256	1,6229e+00	Rv0249c	-	Probable succinate dehydrogenase [membrane anchor	Rv0249c, (MTV034.15c), len: 273 aa. Probable
324	1914	1,6242e+00	Rv1870c	-	Conserved hypothetical protein	Rv1870c, (MTCY359.03), len: 211 aa. Conserved
325	2500	1,6246e+00	Rv2430c	PPE41	PPE family protein PPE41	Rv2430c, (MTCY428.16), len: 194 aa. PPE41, Member of
326	2037	1,6250e+00	Rv1989c	-	Hypothetical protein	Rv1989c, (MTCY39.30), len: 186 aa. Hypothetical
327	1395	1,6251e+00	Rv1359	-	Probable transcriptional regulatory protein	Rv1359, (MTCY02B10.23), len: 250 aa. Probable
328	1714	1,6254e+00	Rv1671	-	Probable membrane protein	Rv1671, (MTV047.06), len: 130 aa. Probable membrane
329	480	1,6259e+00	Rv0469	umaA	Possible mycolic acid synthase UmaA	Rv0469, (MTV038.13), len: 286 aa. Possible
330	2003	1,6274e+00	Rv1957	-	Hypothetical protein	Rv1957, (MTCY09F9.07c), len: 181 aa. Hypothetical
331	2967	1,6278e+00	Rv2887	-	Probable transcriptional regulatory protein	Rv2887, (MTCY274.18), len: 139 aa. Probable
332	2703	1,6278e+00	Rv2627c	-	Conserved protein	Rv2627c, (MTCY01A10.05), len: 413 aa. Conserved
333	2001	1,6286e+00	Rv1955	higB	Possible toxin HigB	Rv1955, (MTCY09F9.09c), len: 125 aa. Possible
334	2620	1,6286e+00	Rv2547	vapB19	Possible antitoxin VapB19	Rv2547, (MTCY159.09c), len: 85 aa. Possible
335	3186	1,6292e+00	Rv3098A	-	PemK-like protein	Rv3098A, len: 106 aa. PemK-like protein.
336	27	1,6297e+00	Rv0027	-	Conserved hypothetical protein	Rv0027, (MTCY10H4.27), len: 105 aa. Conserved
337	31	1,6298e+00	Rv0031	-	Possible remnant of a transposase	Rv0031, (MTCY10H4.31), len: 70 aa. Possible remnant
338	1168	1,6302e+00	Rv1135A	-	Possible acetyl-CoA acetyltransferase	Rv1135A, len: 80 aa. Possible acetyl-CoA
339	2834	1,6306e+00	Rv2757c	vapC21	Possible toxin VapC21	Rv2757c, (MTV002.22c), len: 138 aa. Possible
340	2669	1,6314e+00	Rv2595	vapB40	Possible antitoxin VapB40	Rv2595, (MTCY227.06c), len: 81 aa. Possible
341	2553	1,6317e+00	Rv2481c	-	Hypothetical protein	Rv2481c, (MTV008.37c), len: 107 aa. Hypothetical
342	2061	1,6318e+00	Rv2011c	-	Conserved hypothetical protein, probable	Rv2011c, (MTCY39.06), len: 143 aa. Conserved
343	3830	1,6321e+00	Rv3725	-	Possible oxidoreductase	Rv3725, (MTV025.073), len: 309 aa. Possible
344	1025	1,6321e+00	Rv0997	-	Hypothetical protein	Rv0997, (MTCI237.11), len: 143 aa. Hypothetical
345	2723	1,6322e+00	Rv2647	-	Hypothetical protein	Rv2647, (MTCY441.17), len: 122 aa (questionable
346	1476	1,6332e+00	Rv1439c	-	Unknown protein	Rv1439c, (MTCY493.15), len: 141 aa. Unknown protein.
347	1764	1,6340e+00	Rv1720c	vapC12	Possible toxin VapC12	Rv1720c, (MTCY04C12.05c), len: 129 aa. Possible
348	1325	1,6343e+00	Rv1290A	-	Hypothetical protein	Rv1290A, len: 104 aa. Hypothetical unknown
349	1624	1,6344e+00	Rv1582c	-	Probable PhiRv1 phage protein	Rv1582c, (MTCY336.22), len: 471 aa. Probable phiRv1
350	677	1,6353e+00	Rv0656c	vapC6	Possible toxin VapC6	Rv0656c, (MTCI376.20), len: 127 aa. Possible
351	2214	1,6368e+00	Rv2160A	-	Conserved hypothetical protein	Rv2160A, len: 211 aa. Conserved hypothetical
352	2635	1,6370e+00	Rv2561	-	Conserved hypothetical protein	Rv2561, (MTCY9C4.07c), len: 97 aa. Conserved
353	2720	1,6375e+00	Rv2644c	-	Hypothetical protein	Rv2644c, (MTCY441.14c), len: 105 aa. Hypothetical
354	2589	1,6380e+00	Rv2517c	-	Unknown protein	Rv2517c, (MTV009.02c), len: 83 aa. Unknown protein.
355	2110	1,6406e+00	Rv2059	-	Conserved hypothetical protein	Rv2059, (MTCY63A.01c), len: 511 aa. Conserved
356	2902	1,6409e+00	Rv2824c	-	Hypothetical protein	Rv2824c, (MTCY16B7.18), len: 314 aa. Hypothetical
357	2775	1,6410e+00	Rv2699c	-	Conserved hypothetical protein	Rv2699c, (MTCY05A6.20c), len: 100 aa. Conserved
358	3032	1,6411e+00	Rv2950c	fadD29	Fatty-acid-AMP ligase FadD29 (fatty-acid-AMP	Rv2950c, (MTCY349.40), len: 619 aa.
359	3011	1,6416e+00	Rv2930	fadD26	Fatty-acid-AMP ligase FadD26 (fatty-acid-AMP	Rv2930, (MT2999, MTCY338.19), len: 583 aa.
360	919	1,6421e+00	Rv0893c	-	Possible S-adenosylmethionine-dependent	Rv0893c, (MTCY31.21c), len: 325 aa. Possible
361	1602	1,6428e+00	Rv1560	vapB11	Possible antitoxin VapB11	Rv1560, (MTCY48.05c), len: 72 aa. Possible
362	982	1,6431e+00	Rv0956	purN	Probable 5'-phosphoribosylglycinamide	Rv0956, (MTCY10D7.18c), len: 215 aa. Probable
363	100	1,6435e+00	Rv0097	-	Possible oxidoreductase	Rv0097, (MTCY251.16), len: 289 aa. Possible
364	3033	1,6439e+00	Rv2951c	-	Possible oxidoreductase	Rv2951c, (MTCY349.39), len: 381 aa. Possible
365	1379	1,6454e+00	Rv1343c	lprD	Probable conserved lipoprotein LprD	Rv1343c, (MTCY02B10.07c), len: 126 aa. Probable
366	3313	1,6456e+00	Rv3219	whiB1	Transcriptional regulatory protein WhiB-like	Rv3219, (MTCY07D11.07c), len: 84 aa. WhiB1
367	108	1,6457e+00	Rv0105c	rpmB1	50S ribosomal protein L28-1 RpmB1	Rv0105c, (MTCY251.24c), len: 94 aa. rpmB1, 50S	rib
368	3537	1,6463e+00	Rv3437	-	Possible conserved transmembrane protein	Rv3437, (MTCY77.09), len: 158 aa. Questionable ORF.
369	4023	1,6470e+00	Rv3916c	-	Conserved hypothetical protein	Rv3916c, (MTV028.07c), len: 244 aa. Conserved
370	49	1,6476e+00	Rv0049	-	Conserved hypothetical protein	Rv0049, (MTCY21D4.12), len: 137 aa. Conserved
371	2195	1,6477e+00	Rv2142c	parE2	Possible toxin ParE2	Rv2142c, (MTCY270.26), len: 105 aa. Possible
372	3684	1,6485e+00	Rv3583c	-	Possible transcription factor	Rv3583c, (MTV024.01c, MTCY06G11.30c), len: 162 aa.
373	2160	1,6492e+00	Rv2107	PE22	PE family protein PE22	Rv2107, (MTCY261.03), len: 98 aa. PE22, Member of
374	3291	1,6497e+00	Rv3198A	-	Possible glutaredoxin protein	Rv3198A, len: 84 aa. Possible glutaredoxin protein,
375	2900	1,6498e+00	Rv2822c	-	Hypothetical protein	Rv2822c, (MTCY16B7.20), len: 124 aa. Hypothetical
376	2793	1,6500e+00	Rv2717c	-	Conserved protein	Rv2717c, (MTCY05A6.38c), len: 164 aa. Conserved
377	1627	1,6500e+00	Rv1585c	-	Possible phage PhiRv1 protein	Rv1585c, (MTCY336.19), len: 171 aa. Possible phage
378	772	1,6507e+00	Rv0749	vapC31	Possible toxin VapC31. Contains PIN domain.	Rv0749, (MTV041.23), len: 142 aa. Possible
379	60	1,6520e+00	Rv0060	-	Conserved hypothetical protein	Rv0060, (MTV030.03), len: 352 aa. Conserved
380	3026	1,6520e+00	Rv2944	-	Possible transposase for insertion sequence	Rv2944, (MTCY24G1.05c), len: 238 aa. Possible
381	2	1,6530e+00	Rv0002	dnaN	DNA polymerase III (beta chain) DnaN (DNA	Rv0002, (MTV029.02, MTCY10H4.0), len: 402 aa.
382	2441	1,6530e+00	Rv2375	-	Conserved hypothetical protein	Rv2375, (MTCY27.05c), len: 105 aa. Conserved
383	3512	1,6531e+00	Rv3412	-	Conserved hypothetical protein	Rv3412, (MTCY78.16c), len: 136 aa. Hypothetical
384	2563	1,6532e+00	Rv2491	-	Conserved hypothetical protein	Rv2491, (MTV008.47), len: 207 aa. Conserved
385	483	1,6537e+00	Rv0471c	-	Hypothetical protein	Rv0471c, (MTV038.15c), len: 162 aa. Hypothetical
386	1049	1,6548e+00	Rv1021	-	Conserved protein	Rv1021, (MTCY10G2.28c), len: 325 aa. Conserved
387	1074	1,6549e+00	Rv1045	-	Hypothetical protein	Rv1045, (MTCY10G2.04c), len: 293 aa. Hypothetical
388	4	1,6553e+00	Rv0004	-	Conserved hypothetical protein	Rv0004, (MTCY10H4.02), len: 187 aa. Conserved
389	3947	1,6571e+00	Rv3840	-	Possible transcriptional regulatory protein	Rv3840, (MTCY01A6.29c), len: 137 aa. Possible
390	3159	1,6574e+00	Rv3072c	-	Conserved hypothetical protein	Rv3072c, (MTCY22D7.09), len: 174 aa. Hypothetical
391	1102	1,6582e+00	Rv1073	-	Conserved hypothetical protein	Rv1073, (MTV017.26), len: 283 aa. Conserved
392	460	1,6590e+00	Rv0451c	mmpS4	Probable conserved membrane protein MmpS4	Rv0451c, (MTV037.15c), len: 140 aa. Probable
393	3929	1,6592e+00	Rv3822	-	Conserved hypothetical protein	Rv3822, (MTCY409.08c), len: 404 aa. Conserved
394	719	1,6593e+00	Rv0697	-	Probable dehydrogenase	Rv0697, (MTCY210.14, unknown), len: 479 aa. Probable
395	2395	1,6594e+00	Rv2330c	lppP	Probable lipoprotein LppP	Rv2330c, (MTCY3G12.04), len: 175 aa. Probable
396	2373	1,6602e+00	Rv2309c	-	Possible integrase (fragment)	Rv2309c, (MTCY3G12.25), len: 151 aa. Possible
397	572	1,6603e+00	Rv0556	-	Probable conserved transmembrane protein	Rv0556, (MTCY25D10.35), len: 171 aa. Probable
398	1789	1,6608e+00	Rv1745c	idi	Probable isopentenyl-diphosphate delta-isomerase	Rv1745c, (MTCY28.08c,MTCY04C12.29c), len: 203 aa.
399	101	1,6612e+00	Rv0098	fcoT	Probable fatty acyl CoA thioesterase type III	Rv0098, (MTCY251.17), len: 183 aa. FcoT, long-chain
400	2058	1,6614e+00	Rv2008c	-	Conserved hypothetical protein	Rv2008c, (MTCY39.09), len: 441 aa. Conserved
401	3061	1,6620e+00	Rv2978c	-	Probable transposase	Rv2978c, (MTCY349.09), len: 459 aa. Probable
402	1782	1,6629e+00	Rv1738	-	Conserved protein	Rv1738, (MTCY04C12.23), len: 94 aa. Conserved
403	1925	1,6630e+00	Rv1881c	lppE	Possible conserved lipoprotein LppE	Rv1881c, (MTCY180.37), len: 140 aa. Possible
404	992	1,6637e+00	Rv0965c	-	Conserved hypothetical protein	Rv0965c, (MTCY10D7.09), len: 139 aa. Conserved
405	2706	1,6651e+00	Rv2630	-	Hypothetical protein	Rv2630, (MTCY01A10.02c), len: 179 aa. Hypothetical
406	2542	1,6655e+00	Rv2470	glbO	Globin (oxygen-binding protein) GlbO	Rv2470, (MTV008.26), len: 128 aa. glbO, globin-like
407	1142	1,6661e+00	Rv1111c	-	Conserved hypothetical protein	Rv1111c, (MTV017.64c), len: 327 aa. Conserved
408	1784	1,6661e+00	Rv1740	vapB34	Possible antitoxin VapB34	Rv1740, (MTCY28.02-MTCY04C12.25), len: 70 aa.
409	1136	1,6686e+00	Rv1105	-	Possible para-nitrobenzyl esterase (fragment)	Rv1105, (MTV017.58), len: 171 aa. Possible
410	1355	1,6691e+00	Rv1320c	-	Possible adenylate cyclase (ATP	Rv1320c, (MTCY130.05c), len: 567 aa. Possible
411	866	1,6692e+00	Rv0840c	pip	Probable proline iminopeptidase Pip (prolyl	Rv0840c, (MTV043.33c), len: 286 aa. Possible
412	1390	1,6694e+00	Rv1354c	-	Conserved hypothetical protein	Rv1354c, (MTCY02B10.18c), len: 623 aa. Conserved
413	1817	1,6695e+00	Rv1772	-	Hypothetical protein	Rv1772, (MTCY28.38), len: 103 aa. Hypothetical
414	3027	1,6697e+00	Rv2945c	lppX	Probable conserved lipoprotein LppX	Rv2945c, (MTCY24G1.04), len: 233 aa. Probable
415	2704	1,6698e+00	Rv2628	-	Hypothetical protein	Rv2628, (MTCY01A10.04c), len: 120 aa. Hypothetical
416	1857	1,6703e+00	Rv1813c	-	Conserved hypothetical protein	Rv1813c, (MTCY16F9.01), len: 143 aa. Conserved
417	2545	1,6709e+00	Rv2473	-	Possible alanine and proline rich membrane	Rv2473, (MTV008.29), len: 238 aa. Possible
418	3478	1,6710e+00	Rv3379c	dxs2	Probable 1-deoxy-D-xylulose 5-phosphate synthase	Rv3379c, (MTV004.37c), len: 536 aa. Probable
419	333	1,6726e+00	Rv0325	-	Hypothetical protein	Rv0325, (MTCY63.30), len: 74 aa. Hypothetical
420	1216	1,6729e+00	Rv1182	papA3	Probable conserved polyketide synthase associated	Rv1182, (MTV005.18), len: 472 aa. Probable
421	2565	1,6730e+00	Rv2493	vapB38	Possible antitoxin VapB38	Rv2493, (MTV008.49), len: 73 aa. Possible
422	2960	1,6730e+00	Rv2880c	-	Conserved hypothetical protein	Rv2880c, (MTCY274.11c), len: 275 aa. Conserved
423	2712	1,6730e+00	Rv2636	-	Conserved hypothetical protein	Rv2636, (MTCY441.06), len: 225 aa. Conserved
424	1765	1,6736e+00	Rv1721c	vapB12	Possible antitoxin VapB12	Rv1721c, (MTCY04C12.06c), len: 75 aa. Possible
425	2086	1,6737e+00	Rv2035	-	Conserved hypothetical protein	Rv2035, (MTV018.22), len: 162 aa. Conserved
426	1434	1,6738e+00	Rv1397c	vapC10	Possible toxin VapC10	Rv1397c, (MTCY21B4.14c), len: 133 aa. Possible
427	3716	1,6741e+00	Rv3615c	espC	ESX-1 secretion-associated protein EspC	Rv3615c, (MTCY07H7B.07), len: 103 aa. EspC, ESX-1
428	2855	1,6753e+00	Rv2778c	-	Conserved protein	Rv2778c, (MTV002.43c), len: 156 aa. Conserved
429	3227	1,6753e+00	Rv3138	pflA	Probable pyruvate formate lyase activating	Rv3138, (MTCY03A2.20c), len: 362 aa. Probable
430	10	1,6757e+00	Rv0010c	-	Probable conserved membrane protein	Rv0010c, (MTCY10H4.10c), len: 141 aa. Probable
431	2951	1,6763e+00	Rv2871	vapB43	Possible antitoxin VapB43	Rv2871, (MTCY274.02), len: 85 aa. Possible
432	2157	1,6765e+00	Rv2104c	vapB37	Possible antitoxin VapB37	Rv2104c, (MTV020.04), len: 84 aa. Possible
433	2009	1,6765e+00	Rv1962A	vapB35	Possible antitoxin VapB35	Rv1962A, len: 90 aa. Possible vapB35, antitoxin,part
434	3421	1,6769e+00	Rv3323c	moaX	Probable MoaD-MoaE fusion protein MoaX	Rv3323c, (MTV016.23c), len: 221 aa. Probable
435	2050	1,6773e+00	Rv2000	-	Unknown protein	Rv2000, (MTCY39.18c), len: 537 aa. Unknown protein.
436	1347	1,6776e+00	Rv1312	-	Conserved hypothetical secreted protein	Rv1312, (MTCY373.32), len: 147 aa. Conserved
437	266	1,6777e+00	Rv0259c	-	Conserved hypothetical protein	Rv0259c, (MTCY06A4.03c), len: 247 aa. Conserved
438	457	1,6778e+00	Rv0448c	-	Conserved hypothetical protein	Rv0448c, (MTV037.12c), len: 221 aa. Conserved
439	2729	1,6796e+00	Rv2653c	-	Possible PhiRv2 prophage protein	Rv2653c, (MTCY441.22c), len: 107 aa. Hypothetical
440	1299	1,6807e+00	Rv1265	-	Unknown protein	Rv1265, (MTCY50.17c), len: 226 aa. Unknown protein
441	3020	1,6809e+00	Rv2939	papA5	Possible conserved polyketide synthase associated	Rv2939, (MTCY19H9.07), len: 422 aa. Possible
442	1146	1,6813e+00	Rv1115	-	Possible exported protein	Rv1115, (MTCY22G8.04), len: 232 aa. Possible
443	2069	1,6816e+00	Rv2019	-	Conserved protein	Rv2019, (MTV018.06), len: 138 aa. Conserved
444	1219	1,6818e+00	Rv1185c	fadD21	Probable fatty-acid-AMP ligase FadD21	Rv1185c, (MTV005.21c), len: 578 aa. Probable
445	920	1,6820e+00	Rv0894	-	Possible transcriptional regulatory protein	Rv0894, (MTCY31.22), len: 393 aa. Possible
446	635	1,6822e+00	Rv0616A	vapB29	Possible antitoxin VapB29	Rv0616A, len: 75 aa. Possible vapB29, antitoxin,part
447	66	1,6838e+00	Rv0065	vapC1	Possible toxin VapC1	Rv0065, (MTV030.08), len: 133 aa. Possible
448	2425	1,6838e+00	Rv2359	zur	Probable zinc uptake regulation protein Zur	Rv2359, (MTCY27.21c), len: 130 aa. Probable zur,zinc
449	832	1,6839e+00	Rv0806c	cpsY	Possible UDP-glucose-4-epimerase CpsY	Rv0806c, (MTCY07H7A.03), len: 532 aa. Possible
450	883	1,6840e+00	Rv0857	-	Conserved hypothetical protein	Rv0857, (MTV043.50), len: 157 aa. Conserved
451	2051	1,6854e+00	Rv2001	-	Conserved hypothetical protein	Rv2001, (MTCY39.17c), len: 250 aa. Conserved
452	2220	1,6855e+00	Rv2165c	-	Conserved protein	Rv2165c, (MTCY270.03), len: 396 aa. Conserved
453	3799	1,6857e+00	Rv3697c	vapC48	Possible toxin VapC48. Contains PIN domain.	Rv3697c, (MTV025.045c), len: 145 aa. Possible
454	1798	1,6862e+00	Rv1754c	-	Conserved protein	Rv1754c, (MTCY28.17c), len: 563 aa. Conserved
455	2295	1,6869e+00	Rv2237A	-	Conserved protein	Rv2237A, len: 78 aa. Conserved protein.
456	4026	1,6870e+00	Rv3919c	gid	Probable glucose-inhibited division protein B	Rv3919c, (MT4038, MTV028.10c), len: 224 aa. Probable
457	2709	1,6872e+00	Rv2633c	-	Hypothetical protein	Rv2633c, (MTCY441.03c), len: 161 aa. Hypothetical
458	2750	1,6878e+00	Rv2674	msrB	Probable peptide methionine sulfoxide reductase	Rv2674, (MTCY441.43), len: 136 aa. Probable
459	3934	1,6882e+00	Rv3827c	-	Possible transposase	Rv3827c, (MTCY409.03), len: 408 aa. Possible
460	3101	1,6898e+00	Rv3017c	esxQ	ESAT-6 like protein EsxQ (TB12.9) (ESAT-6 like	Rv3017c, (MT3097, MTV012.31c), len: 120 aa.
461	878	1,6905e+00	Rv0852	fadD16	Possible fatty-acid-CoA ligase FadD16	Rv0852, (MTV043.45), len: 278 aa. Possible
462	3497	1,6913e+00	Rv3397c	phyA	Probable phytoene synthase PhyA	Rv3397c, (MTCY78.31), len: 302 aa. Probable phyA
463	2329	1,6913e+00	Rv2270	lppN	Probable lipoprotein LppN	Rv2270, (MTCY339.40c), len: 175 aa. Probable
464	767	1,6916e+00	Rv0744c	-	Possible transcriptional regulatory protein	Rv0744c, (MTV041.18c), len: 168 aa. Possible
465	1941	1,6917e+00	Rv1896c	-	Conserved hypothetical protein	Rv1896c, (MTCY180.22), len: 303 aa. Conserved
466	1785	1,6917e+00	Rv1741	vapC34	Possible toxin VapC34. Contains PIN domain.	Rv1741, (MTCY28.03,MTCY04C12.26), len: 82 aa.
467	2057	1,6918e+00	Rv2007c	fdxA	Ferredoxin FdxA	Rv2007c, (MTCY39.10), len: 114 aa. FdxA,
468	1812	1,6919e+00	Rv1767	-	Conserved protein	Rv1767, (MTCY28.33), len: 119 aa. Conserved
469	531	1,6925e+00	Rv0516c	-	Possible anti-anti-sigma factor	Rv0516c, (MTCY20G10.06c), len: 158 aa. Possible
470	3210	1,6926e+00	Rv3122	-	Hypothetical protein	Rv3122, (MTCY164.32), len: 156 aa. Hypothetical
471	3959	1,6926e+00	Rv3852	hns	Possible histone-like protein Hns	Rv3852, (MTCY01A6.16c), len: 134 aa. Possible
472	1573	1,6928e+00	Rv1531	-	Conserved protein	Rv1531, (MTV045.05), len: 188 aa. Conserved
473	2828	1,6933e+00	Rv2751	-	Conserved protein	Rv2751, (MTV002.16), len: 296 aa. Conserved
474	3970	1,6942e+00	Rv3863	-	Unknown alanine rich protein	Rv3863, (MTCY01A6.05c), len: 392 aa. Unknown
475	3231	1,6952e+00	Rv3142c	-	Hypothetical protein	Rv3142c, (MTCY03A2.16), len: 142 aa. Hypothetical
476	3891	1,6956e+00	Rv3784	-	Possible dTDP-glucose 4,6-dehydratase	Rv3784, (MTCY13D12.18), len: 326 aa. Possible
477	3508	1,6961e+00	Rv3408	vapC47	Possible toxin VapC47. Contains PIN domain.	Rv3408, (MTCY78.20c), len: 136 aa. Possible
478	714	1,6961e+00	Rv0692	-	Conserved hypothetical protein	Rv0692, (MTCY210.09), len: 109 aa. Conserved
479	356	1,6961e+00	Rv0348	-	Possible transcriptional regulatory protein	Rv0348, (MTCY13E10.08), len: 217 aa. Possible
480	3398	1,6963e+00	Rv3301c	phoY1	Probable phosphate-transport system	Rv3301c, (MTCI418A.03c), len: 221 aa. Probable
481	828	1,6967e+00	Rv0802c	-	Possible succinyltransferase in the GCN5-related	Rv0802c, (MTCY07H7A.07c), len: 218 aa. Possible
482	253	1,6975e+00	Rv0246	-	Probable conserved integral membrane protein	Rv0246, (MTV034.12), len: 436 aa (start uncertain).
483	788	1,6976e+00	Rv0763c	-	Possible ferredoxin	Rv0763c, (MTCY369.08c), len: 68 aa. Possible
484	2952	1,6976e+00	Rv2872	vapC43	Possible toxin VapC43. Contains PIN domain.	Rv2872, (MTCY274.03), len: 147 aa. Possible
485	42	1,6979e+00	Rv0042c	-	Possible transcriptional regulatory protein	Rv0042c, (MTCY21D4.05c), len: 208 aa. Possible
486	181	1,6982e+00	Rv0177	-	Probable conserved Mce associated protein	Rv0177, (MTCI28.17), len: 184 aa. Probable conserved
487	1571	1,6987e+00	Rv1529	fadD24	Probable fatty-acid-AMP ligase FadD24	Rv1529, (MTV045.03), len: 584 aa. Probable
488	2342	1,6996e+00	Rv2282c	-	Probable transcription regulator (LysR family)	Rv2282c, (MTCY339.28), len: 312 aa. Probable
489	944	1,6997e+00	Rv0918	-	Conserved protein	Rv0918, (MTCY21C12.12), len: 158 aa. Conserved
490	1625	1,7012e+00	Rv1583c	-	Probable PhiRv1 phage protein	Rv1583c, (MTCY336.21), len: 132 aa. Probable phiRv1
491	1869	1,7012e+00	Rv1825	-	Conserved protein	Rv1825, (MTCY1A11.18c), len: 292 aa. Conserved
492	2000	1,7020e+00	Rv1954A	-	Hypothetical protein	Rv1954A, len: 100 aa. Hypothetical unknown protein.
493	2732	1,7024e+00	Rv2656c	-	Possible PhiRv2 prophage protein	Rv2656c, (MTCY441.25c), len: 130 aa. Probable phiRv2
494	2739	1,7037e+00	Rv2663	-	Hypothetical protein	Rv2663, (MTCY441.32), len: 77 aa. Hypothetical
495	2115	1,7037e+00	Rv2063A	mazF7	Possible toxin MazF7	Rv2063A, len: 136 aa. Possible mazF7 toxin, part of
496	2327	1,7038e+00	Rv2268c	cyp128	Probable cytochrome P450 128 Cyp128	Rv2268c, (MT2330, MTCY339.42), len: 489 aa. Probable
497	1958	1,7041e+00	Rv1913	-	Conserved hypothetical protein	Rv1913, (MTCY180.05c), len: 250 aa. Conserved
498	762	1,7050e+00	Rv0739	-	Conserved hypothetical protein	Rv0739, (MTV041.13), len: 268 aa. Conserved
499	1118	1,7054e+00	Rv1088	PE9	PE family protein PE9	Rv1088, (MTV017.41), len: 144 aa. PE9, Member of
500	3309	1,7055e+00	Rv3215	entC	Probable isochorismate synthase EntC	Rv3215, (MTCY07D11.11c), len: 372 aa. Probable
501	2044	1,7074e+00	Rv1994c	cmtR	Metal sensor transcriptional regulator CmtR	Rv1994c, (MTCY39.25), len: 118 aa.
502	3043	1,7080e+00	Rv2961	-	Probable transposase	Rv2961, (MTCY349.26c), len: 129 aa. Probable
503	3286	1,7082e+00	Rv3196	-	Conserved hypothetical protein	Rv3196, (MTV014.40), len: 299 aa. Hypothetical
504	2041	1,7092e+00	Rv1991A	mazE6	Antitoxin MazE6	Rv1991A, len: 82 aa. MazE6, antitoxin, part of
505	29	1,7115e+00	Rv0029	-	Conserved hypothetical protein	Rv0029, (MTCY10H4.29), len: 365 aa. Conserved
506	615	1,7115e+00	Rv0598c	vapC27	Possible toxin VapC27. Contains PIN domain.	Rv0598c, (MTCY19H5.24), len: 137 aa. Possible
507	3182	1,7122e+00	Rv3095	-	Hypothetical transcriptional regulatory protein	Rv3095, (MTCY164.06), len: 158 aa. Possible
508	91	1,7127e+00	Rv0088	-	Possible polyketide cyclase/dehydrase	Rv0088, (MTCY251.06), len: 224 aa. Possible
509	3069	1,7132e+00	Rv2986c	hupB	DNA-binding protein HU homolog HupB (histone-like	Rv2986c, (MTCY349.01), len: 214 aa. hupB (alternate
510	3810	1,7137e+00	Rv3706c	-	Conserved hypothetical proline rich protein	Rv3706c, (MTV025.054c), len: 106 aa. Conserved
511	1567	1,7138e+00	Rv1525	wbbL2	Possible rhamnosyl transferase WbbL2	Rv1525, (MT1576, MTCY19G5.03c), len: 261 aa.
512	1684	1,7149e+00	Rv1641	infC	Probable initiation factor if-3 InfC	Rv1641, (MTCY06H11.05), len: 201 aa. Probable
513	1133	1,7150e+00	Rv1102c	mazF3	Toxin MazF3	Rv1102c, (MTV017.55c), len: 103 aa. MazF3,
514	1621	1,7150e+00	Rv1579c	-	Probable PhiRv1 phage protein	Rv1579c, (MTCY336.25), len: 104 aa. Probable phiRv1
515	3948	1,7156e+00	Rv3841	bfrB	Bacterioferritin BfrB	Rv3841, (MTCY01A6.28c), len: 181 aa.
516	3475	1,7160e+00	Rv3376	-	Conserved hypothetical protein	Rv3376, (MTV004.34), len: 217 aa. Hypothetical
517	1394	1,7160e+00	Rv1358	-	Probable transcriptional regulatory protein	Rv1358, (MTCY02B10.22), len: 1159 aa. Probable
518	103	1,7162e+00	Rv0100	-	Conserved hypothetical protein	Rv0100, (MTCY251.19), len: 78 aa. Conserved
519	118	1,7162e+00	Rv0115	hddA	Possible D-alpha-D-heptose-7-phosphate kinase	Rv0115, (MTV031.09), len: 386 aa. Possible
520	854	1,7163e+00	Rv0828c	-	Possible deaminase	Rv0828c, (MTV043.20c), len: 140 aa. Possible
521	2377	1,7170e+00	Rv2312	-	Hypothetical protein	Rv2312, (MTCY3G12.22c), len: 89 aa. Hypothetical
522	59	1,7170e+00	Rv0059	-	Hypothetical protein	Rv0059, (MTV030.02), len: 230 aa. Hypothetical
523	3018	1,7170e+00	Rv2937	drrB	Daunorubicin-dim-transport integral membrane	Rv2937, (MTCY19H9.05), len: 289 aa.
524	2835	1,7174e+00	Rv2758c	vapB21	Possible antitoxin VapB21	Rv2758c, (MTV002.23c), len: 88 aa. Possible
525	2759	1,7175e+00	Rv2683	-	Conserved protein	Rv2683, (MTCY05A6.04), len: 165 aa. Conserved
526	2838	1,7176e+00	Rv2761c	hsdS	Possible type I restriction/modification system	Rv2761c, (MTV002.26c), len: 364 aa. Possible
527	1335	1,7177e+00	Rv1300	hemK	Probable HemK protein homolog HemK	Rv1300, (MTCY373.20), len: 325 aa. Probable hemK
528	813	1,7184e+00	Rv0787A	-	Conserved protein	Rv0787A, len: 79 aa. Conserved protein, equivalent
529	622	1,7198e+00	Rv0605	-	Possible resolvase	Rv0605, (MTCY19H5.17c), len: 202 aa. Possible
530	613	1,7202e+00	Rv0596c	vapB4	Possible antitoxin VapB4	Rv0596c, (MTCY19H5.26), len: 85 aa. Possible
531	2202	1,7205e+00	Rv2148c	-	Conserved protein	Rv2148c, (MTCY270.20), len: 258 aa. Conserved
532	3582	1,7210e+00	Rv3482c	-	Probable conserved membrane protein	Rv3482c, (MTCY13E12.35c), len: 260 aa. Probable
533	2030	1,7213e+00	Rv1982A	vapB36	Possible antitoxin VapB36	Rv1982A, len: 86 aa. Possible vapB36, antitoxin,part
534	3935	1,7214e+00	Rv3828c	-	Possible resolvase	Rv3828c, (MTCY409.02), len: 203 aa. Possible
535	2309	1,7215e+00	Rv2250A	-	Possible flavoprotein	Rv2250A, len: 139 aa. Conserved hypothetical
536	1949	1,7221e+00	Rv1904	-	Conserved hypothetical protein	Rv1904, (MTCY180.14c), len: 143 aa. Conserved
537	464	1,7221e+00	Rv0455c	-	Conserved protein	Rv0455c, (MTV037.19c), len: 148 aa. Conserved
538	2814	1,7222e+00	Rv2737A	-	Conserved hypothetical cysteine rich protein	Rv2737A, len: 57 aa. Conserved hypothetical cys-rich
539	1730	1,7224e+00	Rv1687c	-	Probable conserved ATP-binding protein ABC	Rv1687c, (MTCI125.09c), len: 255 aa. Probable
540	1650	1,7226e+00	Rv1608c	bcpB	Probable peroxidoxin BcpB	Rv1608c, (MTV046.06), len: 154 aa. Probable
541	247	1,7229e+00	Rv0240	vapC24	Possible toxin VapC24. Contains PIN domain.	Rv0240, (MTV034.06), len: 145 aa. Possible
542	861	1,7231e+00	Rv0835	lpqQ	Possible lipoprotein LpqQ	Rv0835, (MTV043.27), len: 214 aa. Possible
543	2025	1,7234e+00	Rv1978	-	Conserved protein	Rv1978, (MTV051.16), len: 282 aa. Conserved
544	2405	1,7237e+00	Rv2339	mmpL9	Probable conserved transmembrane transport	Rv2339, (MTCY98.08), len: 962 aa. Probable
545	3046	1,7247e+00	Rv2964	purU	Probable formyltetrahydrofolate deformylase PurU	Rv2964, (MTCY349.23c), len: 310 aa. Probable
546	2357	1,7250e+00	Rv2297	-	Unknown protein	Rv2297, (MTCY339.13c), len: 150 aa. Unknown protein;
547	77	1,7252e+00	Rv0076c	-	Probable membrane protein	Rv0076c, (MTV030.20c), len: 129 aa. Probable
548	3877	1,7256e+00	Rv3770B	-	Probable remnant of a transposase	Rv3770B, len: 63 aa. Probable remnant of a
549	2172	1,7264e+00	Rv2119	-	Conserved hypothetical protein	Rv2119, (MTCY261.15), len: 278 aa. Conserved
550	2312	1,7265e+00	Rv2253	-	Possible secreted unknown protein	Rv2253, (MTV022.03), len: 167 aa. Possible secreted
551	732	1,7273e+00	Rv0710	rpsQ	30S ribosomal protein S17 RpsQ	Rv0710, (MTCY210.29), len: 136 aa. rpsQ, 30S	rib
552	1989	1,7275e+00	Rv1944c	-	Conserved protein	Rv1944c, (MTCY09F9.20), len: 196 aa. Conserved
553	2700	1,7276e+00	Rv2624c	-	Universal stress protein family protein	Rv2624c, (MTCY01A10.08), len: 272 aa. Universal
554	2887	1,7276e+00	Rv2809	-	Hypothetical protein	Rv2809, (MTCY16B7.34c), len: 103 aa (questionable
555	1657	1,7282e+00	Rv1615	-	Probable membrane protein	Rv1615, (MTCY01B2.07), len: 146 aa. Probable
556	1809	1,7294e+00	Rv1765c	-	Conserved hypothetical protein	Rv1765c, (MTCY28.31c), len: 365 aa. Conserved
557	1873	1,7297e+00	Rv1829	-	Conserved protein	Rv1829, (MTCY1A11.14c), len: 164 aa. Conserved
558	3756	1,7298e+00	Rv3655c	-	Conserved hypothetical protein	Rv3655c, (MTV025.003c), len: 125 aa. Hypothetical
559	3823	1,7298e+00	Rv3719	-	Conserved protein	Rv3719, (MTV025.067), len: 470 aa. Conserved
560	3279	1,7305e+00	Rv3190c	-	Hypothetical protein	Rv3190c, (MTV014.34c), len: 421 aa. Hypothetical
561	1244	1,7311e+00	Rv1210	tagA	Probable DNA-3-methyladenine glycosylase I TagA	Rv1210, (MTCI364.22), len: 204 aa. Probable
562	1648	1,7314e+00	Rv1606	hisI	Probable phosphoribosyl-AMP 1,6 cyclohydrolase	Rv1606, (MTV046.04), len: 115 aa. Probable
563	2106	1,7322e+00	Rv2055c	rpsR2	30S ribosomal protein S18 RpsR2	Rv2055c, (MTCY63A.05), len: 88 aa. rpsR2, 30S	rib
564	433	1,7335e+00	Rv0424c	-	Hypothetical protein	Rv0424c, (MTCY22G10.21c), len: 91 aa. Hypothetical
565	2569	1,7336e+00	Rv2497c	bkdA	Probable branched-chain keto acid dehydrogenase	Rv2497c, (MTCY07A7.03c), len: 367 aa. Probable
566	894	1,7337e+00	Rv0868c	moaD2	Probable molybdenum cofactor biosynthesis protein	Rv0868c, (MTV043.61c), len: 92 aa. Probable
567	201	1,7338e+00	Rv0195	-	Possible two component transcriptional regulatory	Rv0195, (MTV033.03), len: 211 aa. Possible
568	2463	1,7339e+00	Rv2395B	aprB	Acid and phagosome regulated protein B AprB	Rv2395B, len: 54 aa. AprB, acid and phagosome
569	1323	1,7343e+00	Rv1289	-	Unknown protein	Rv1289, (MTCY373.08), len: 210 aa. Unknown protein.
570	3481	1,7346e+00	Rv3382c	lytB1	Probable LYTB-related protein LytB1	Rv3382c, (MTV004.40c), len: 329 aa. Probable
571	1544	1,7349e+00	Rv1504c	-	Conserved hypothetical protein	Rv1504c, (MTCY277.26c), len: 199 aa. Conserved
572	3218	1,7353e+00	Rv3130c	tgs1	Triacylglycerol synthase (diacylglycerol	Rv3130c, (MTCY03A2.28, MTCY164.41c), len: 463 aa.
573	2130	1,7354e+00	Rv2077A	-	Conserved hypothetical protein	Rv2077A, len: 99 aa. Conserved hypothetical
574	214	1,7355e+00	Rv0208c	-	Hypothetical methlytransferase (methylase)	Rv0208c, (MTCY08D5.03c), len: 263 aa. Hypothetical
575	25	1,7356e+00	Rv0025	-	Conserved hypothetical protein	Rv0025, (MTCY10H4.25), len: 120 aa. Conserved
576	1556	1,7361e+00	Rv1514c	-	Conserved hypothetical protein	Rv1514c, (MTCY277.36c), len: 262 aa. Conserved
577	2065	1,7364e+00	Rv2015c	-	Conserved hypothetical protein	Rv2015c, (MTV018.02c), len: 418 aa. Conserved
578	2954	1,7368e+00	Rv2874	dipZ	Possible integral membrane C-type cytochrome	Rv2874, (MT2942, MTCY274.05), len: 695 aa. Possible
579	780	1,7371e+00	Rv0755A	-	Putative transposase (fragment)	Rv0755A, len: 61 aa. Putative transposase (possibly
580	3418	1,7375e+00	Rv3320c	vapC44	Possible toxin VapC44. Contains PIN domain.	Rv3320c, (MTV016.20c), len: 142 aa. Possible
581	3254	1,7375e+00	Rv3165c	-	Unknown protein	Rv3165c, (MTV014.09)c, len: 160 aa. Unknown
582	653	1,7375e+00	Rv0634c	-	Possible glyoxalase II (hydroxyacylglutathione	Rv0634c, (MTCY20H10.15c), len: 237 aa. Possible
583	2147	1,7384e+00	Rv2094c	tatA	Sec-independent protein translocase	Rv2094c, (MT2155, MTCY49.34c), len: 83 aa.
584	2981	1,7385e+00	Rv2901c	-	Conserved protein	Rv2901c, (MTCY274.32c), len: 101 aa. Conserved
585	4015	1,7385e+00	Rv3908	mutT4	Possible mutator protein MutT4	Rv3908, (MTCY15F10.03c), len: 248 aa. Possible
586	831	1,7387e+00	Rv0805	-	Class III cyclic nucleotide phosphodiesterase	Rv0805, (MTCY07H7A.04c), len: 318 aa. Cyclic
587	2946	1,7387e+00	Rv2866	relG	Toxin RelG	Rv2866, (MTV003.12), len: 87 aa. RelG, toxin, part
588	2083	1,7389e+00	Rv2032	acg	Conserved protein Acg	Rv2032, (MTV018.19), len: 331 aa. Acg (for
589	1539	1,7389e+00	Rv1499	-	Hypothetical protein	Rv1499, (MTCY277.21), len: 132 aa. Hypothetical
590	1368	1,7390e+00	Rv1332	-	Probable transcriptional regulatory protein	Rv1332, (MTCY130.17), len: 218 aa. Possible
591	3360	1,7391e+00	Rv3263	-	Probable DNA methylase (modification methylase)	Rv3263, (MTCY71.03), len: 553 aa. Probable DNA
592	2499	1,7395e+00	Rv2429	ahpD	Alkyl hydroperoxide reductase D protein AhpD	Rv2429, (MTCY428.17c), len: 177 aa. AhpD, alkyl
593	2424	1,7396e+00	Rv2358	smtB	Probable transcriptional regulatory protein SmtB	Rv2358, (MTCY27.22c), len: 135 aa. Probable
594	1774	1,7397e+00	Rv1730c	-	Possible penicillin-binding protein	Rv1730c, (MTCY04C12.15c), len: 517 aa. Possible
595	2396	1,7400e+00	Rv2331	-	Hypothetical protein	Rv2331, (MT2393, MTCY3G12.03c), len: 128 aa.
596	2882	1,7400e+00	Rv2804c	-	Hypothetical protein	Rv2804c, (MTCY16B7.39), len: 209 aa. Hypothetical
597	143	1,7405e+00	Rv0140	-	Conserved protein	Rv0140, (MTCI5.14), len: 126 aa. Conserved
598	267	1,7410e+00	Rv0260c	-	Possible transcriptional regulatory protein	Rv0260c, (MTCY0A4.04c), len: 381 aa. Possible
599	2705	1,7412e+00	Rv2629	-	Conserved protein	Rv2629, (MTCY01A10.03c), len: 374 aa. Conserved
600	3462	1,7413e+00	Rv3363c	-	Conserved hypothetical protein	Rv3363c, (MTV004.20c), len: 122 aa. Conserved
601	2261	1,7436e+00	Rv2206	-	Probable conserved transmembrane protein	Rv2206, (MTCY190.17), len: 236 aa. Probable
602	1562	1,7442e+00	Rv1520	-	Probable sugar transferase	Rv1520, (MTCY19G5.08c), len: 346 aa. Probable sugar
603	1718	1,7446e+00	Rv1675c	cmr	Probable transcriptional regulatory protein Cmr	Rv1675c, (MTV047.10c), len: 244 aa. Probable
604	1882	1,7448e+00	Rv1838c	vapC13	Possible toxin VapC13	Rv1838c, (MTCY359.35), len: 131 aa. Possible
605	1772	1,7454e+00	Rv1728c	-	Conserved hypothetical protein	Rv1728c, (MTCY04C12.13c), len: 256 aa. Conserved
606	2868	1,7455e+00	Rv2791c	-	Probable transposase	Rv2791c, (MTV002.56c), len: 459 aa. Probable IS1602
607	2541	1,7458e+00	Rv2469c	-	Conserved hypothetical protein	Rv2469c, (MTV008.25c), len: 222 aa. Conserved
608	1408	1,7459e+00	Rv1371	-	Probable conserved membrane protein	Rv1371, (MTCY02B12.05), len: 489 aa. Probable
609	2672	1,7460e+00	Rv2598	-	Conserved hypothetical protein	Rv2598, (MTCY227.03c), len: 164 aa. Conserved
610	815	1,7460e+00	Rv0789c	-	Hypothetical protein	Rv0789c, (MTCY369.33c), len: 199 aa. Hypothetical
611	3222	1,7466e+00	Rv3134c	-	Universal stress protein family protein	Rv3134c, (MTCY03A2.240, len: 268 aa. Universal
612	3710	1,7467e+00	Rv3609c	folE	GTP cyclohydrolase I FolE (GTP-ch-I)	Rv3609c, (MTCY07H7B.13), len: 202 aa. Probable folE
613	1250	1,7471e+00	Rv1216c	-	Probable conserved integral membrane protein	Rv1216c, (MTCI364.28c), len: 224 aa. Probable
614	945	1,7479e+00	Rv0919	-	GCN5-related N-acetyltransferase	Rv0919, (MTCY21C12.13), len: 166 aa. Probable
615	1681	1,7480e+00	Rv1638A	-	Conserved hypothetical protein	Rv1638A, len: 85 aa. Conserved hypothetical
616	1937	1,7481e+00	Rv1892	-	Probable membrane protein	Rv1892, (MTCY180.26c), len: 103 aa. Probable
617	3143	1,7484e+00	Rv3056	dinP	Possible DNA-damage-inducible protein P DinP (DNA	Rv3056, (MTCY22D7.25c, MT3142), len: 346 aa.
618	3007	1,7495e+00	Rv2926c	-	Conserved protein	Rv2926c, (MTCY338.15c), len: 207 aa. Conserved
619	3587	1,7502e+00	Rv3487c	lipF	Probable esterase/lipase LipF	Rv3487c, (MTCY13E12.41c), len: 277 aa. Probable
620	1268	1,7508e+00	Rv1234	-	Probable transmembrane protein	Rv1234, (MTV006.06), len: 175 aa. Possible
621	2676	1,7510e+00	Rv2601A	vapB41	Possible antitoxin VapB41	Rv2601A, len: 95 aa. Possible vapB41, antitoxin,part
622	2135	1,7527e+00	Rv2082	-	Conserved hypothetical protein	Rv2082, (MTCY49.21), len: 721 aa. Conserved
623	1388	1,7533e+00	Rv1352	-	Conserved protein	Rv1352, (MTCY02B10.16), len: 123 aa. Conserved
624	2501	1,7534e+00	Rv2431c	PE25	PE family protein PE25	Rv2431c, (MTCY428.15), len: 99 aa. PE25, Member of
625	2372	1,7536e+00	Rv2308	-	Conserved hypothetical protein	Rv2308, (MTCY339.01c), len: 238 aa. Conserved
626	1688	1,7536e+00	Rv1645c	-	Conserved hypothetical protein	Rv1645c, (MTCY06H11.10c), len: 351 aa. Conserved
627	1281	1,7544e+00	Rv1247c	relB	Antitoxin RelB	Rv1247c, (MTV006.19c), len: 89 aa. RelB,
628	2636	1,7551e+00	Rv2562	-	Conserved hypothetical protein	Rv2562, (MTCY9C4.06c), len: 129 aa. Conserved
629	1135	1,7551e+00	Rv1104	-	Possible para-nitrobenzyl esterase (fragment)	Rv1104, (MTV017.57), len: 229 aa. Possible
630	3457	1,7561e+00	Rv3358	relK	Toxin RelK	Rv3358, (MTV004.15), len: 85 aa. RelK, toxin, part
631	3571	1,7562e+00	Rv3471c	-	Conserved hypothetical protein	Rv3471c, (MTCY13E12.24c), len: 177 aa. Conserved
632	2363	1,7563e+00	Rv2303c	-	Probable antibiotic-resistance protein	Rv2303c, (MTCY339.06, MT2360), len: 307 aa. Probable
633	642	1,7567e+00	Rv0623	vapB30	Possible antitoxin VapB30	Rv0623, (MTCY20H10.04), len: 84 aa. Possible
634	2355	1,7583e+00	Rv2295	-	Conserved hypothetical protein	Rv2295, (MTCY339.15c), len: 212 aa. Conserved
635	3219	1,7587e+00	Rv3131	-	Conserved protein	Rv3131, (MTCY03A2.27c), len: 332 aa. Conserved
636	3849	1,7595e+00	Rv3744	nmtR	Metal sensor transcriptional regulator (ArsR-SmtB	Rv3744, (MTV025.092), len: 120 aa. Transcriptional
637	2455	1,7598e+00	Rv2389c	rpfD	Probable resuscitation-promoting factor RpfD	Rv2389c, (MTCY253.32), len: 154 aa. Probable
638	3498	1,7603e+00	Rv3398c	idsA1	Probable multifunctional geranylgeranyl	Rv3398c, (MTCY78.30), len: 359 aa. Probable
639	3514	1,7605e+00	Rv3414c	sigD	Probable alternative RNA polymerase sigma-D	Rv3414c, (MTCY78.15), len: 212 aa. Probable
640	147	1,7606e+00	Rv0144	-	Probable transcriptional regulatory protein	Rv0144, (MTCI5.18), len: 280 aa. Probable
641	1560	1,7607e+00	Rv1518	-	Conserved hypothetical protein	Rv1518, (MTCY277.40, MTCY19G5.11c), len: 319 aa.
642	144	1,7611e+00	Rv0141c	-	Unknown protein	Rv0141c, (MTCI5.15c), len: 136 aa. Unknown protein.
643	1603	1,7614e+00	Rv1561	vapC11	Possible toxin VapC11	Rv1561, (MTCY48.04c), len: 134 aa. Possible
644	1549	1,7620e+00	Rv1508c	-	Probable membrane protein	Rv1508c, (MTCY277.30c), len: 599 aa. Predicted to be
645	3419	1,7643e+00	Rv3321c	vapB44	Possible antitoxin VapB44	Rv3321c, (MTV016.21c), len: 80 aa. Possible
646	1472	1,7647e+00	Rv1435c	-	Probable conserved proline, glycine, valine-rich	Rv1435c, (MTCY493.19), len: 202 aa. Probable
647	2107	1,7649e+00	Rv2056c	rpsN2	30S ribosomal protein S14 RpsN2	Rv2056c, (MTCY63A.04), len: 101 aa. rpsN2, 30S	rib
648	475	1,7660e+00	Rv0464c	-	Conserved protein	Rv0464c, (MTV038.08c), len: 190 aa. Conserved
649	3752	1,7673e+00	Rv3651	-	Conserved hypothetical protein	Rv3651, (MTCY15C10.01c), len: 345 aa. Hypothetical
650	3995	1,7675e+00	Rv3888c	-	Probable conserved membrane protein	Rv3888c, (MTCY15F10.24), len: 341 aa. Probable
651	489	1,7676e+00	Rv0477	-	Possible conserved secreted protein	Rv0477, (MTCY20G9.03), len: 148 aa. Possible
652	3378	1,7679e+00	Rv3281	accE5	Probable bifunctional protein	Rv3281, (MTCY71.21), len: 177 aa. Probable
653	1331	1,7679e+00	Rv1296	thrB	Probable homoserine kinase ThrB	Rv1296, (MTCY373.16), len: 316 aa. Probable
654	1795	1,7685e+00	Rv1751	-	Probable oxidoreductase	Rv1751, (MTCY28.14-MTCY04C12.35), len: 460 aa.
655	1401	1,7686e+00	Rv1365c	rsfA	Anti-anti-sigma factor RsfA (anti-sigma factor	Rv1365c, (MTCY02B10.29c), len: 128 aa.
656	32	1,7686e+00	Rv0032	bioF2	Possible 8-amino-7-oxononanoate synthase BioF2	Rv0032, (MTCY10H4.32), len: 771 aa. Probable
657	2864	1,7688e+00	Rv2787	-	Conserved hypothetical alanine rich protein	Rv2787, (MTV002.52), len: 587 aa. Conserved
658	3771	1,7689e+00	Rv3670	ephE	Possible epoxide hydrolase EphE (epoxide	Rv3670, (MTV025.018), len: 327 aa. Possible
659	2943	1,7691e+00	Rv2863	vapC23	Possible toxin VapC23	Rv2863, (MTV003.09), len: 126 aa. Possible
660	3928	1,7693e+00	Rv3821	-	Probable conserved integral membrane protein	Rv3821, (MTCY409.09c), len: 237 aa. Probable
661	3789	1,7696e+00	Rv3687c	rsfB	Anti-anti-sigma factor RsfB (anti-sigma factor	Rv3687c, (MTV025.035c), len: 122 aa.
662	3847	1,7697e+00	Rv3742c	-	Possible oxidoreductase	Rv3742c, (MTV025.090c), len: 131 aa. Possible
663	818	1,7701e+00	Rv0792c	-	Probable transcriptional regulatory protein	Rv0792c, (MTV042.02c), len: 269 aa. Probable
664	857	1,7702e+00	Rv0831c	-	Conserved protein	Rv0831c, (MTV043.23c), len: 271 aa. Conserved
665	3070	1,7703e+00	Rv2987c	leuD	Probable 3-isopropylmalate dehydratase (small	Rv2987c, (MTV012.01c), len: 198 aa. Probable
666	2376	1,7705e+00	Rv2311	-	Conserved hypothetical protein	Rv2311, (MTCY3G12.23c), len: 174 aa. Conserved
667	3091	1,7709e+00	Rv3007c	-	Possible oxidoreductase	Rv3007c, (MTV012.21c), len: 204 aa. Possible
668	748	1,7713e+00	Rv0725c	-	Conserved hypothetical protein	Rv0725c, (MTCY210.44c), len: 301 aa. Conserved
669	1929	1,7730e+00	Rv1885c	-	Chorismate mutase	Rv1885c, (MTCY180.33), len: 199 aa. Chorismate
670	1792	1,7735e+00	Rv1748	-	Unknown protein	Rv1748, (MTCY28.11, MTCY04C12.32), len: 243 aa.
671	1866	1,7736e+00	Rv1822	pgsA2	Probable CDP-diacylglycerol--glycerol-3-phosphate	Rv1822, (MTCY1A11.21c), len: 209 aa. Probable
672	1951	1,7739e+00	Rv1906c	-	Conserved protein	Rv1906c, (MTCY180.12), len: 156 aa. Conserved
673	2077	1,7743e+00	Rv2026c	-	Universal stress protein family protein	Rv2026c, (MTV018.13c), len: 294 aa. Universal stress
674	2071	1,7744e+00	Rv2021c	-	Transcriptional regulatory protein	Rv2021c, (MTV018.08c), len: 101 aa. Regulatory
675	459	1,7748e+00	Rv0450c	mmpL4	Probable conserved transmembrane transport	Rv0450c, (MTV037.14c), len: 967 aa. Probable
676	1527	1,7754e+00	Rv1489	-	Conserved protein	Rv1489, len: 118 aa. Conserved protein, similar to
677	1872	1,7756e+00	Rv1828	-	Conserved protein	Rv1828, (MTCY1A11.15c), len: 247 aa. Conserved
678	2477	1,7759e+00	Rv2408	PE24	Possible PE family-related protein PE24	Rv2408, (MTCY253.12c), len: 239 aa. Possibly PE24, a
679	3073	1,7766e+00	Rv2990c	-	Hypothetical protein	Rv2990c, (MTV012.04c), len: 286 aa. Hypothetical
680	1783	1,7771e+00	Rv1739c	-	Probable sulphate-transport transmembrane protein	Rv1739c, (MTCY04C12.24c, MTCY28.01), len: 560 aa.
681	3255	1,7774e+00	Rv3166c	-	Conserved hypothetical protein	Rv3166c, (MTV014.10c), len: 319 aa. Probable
682	335	1,7778e+00	Rv0327c	cyp135A1	Possible cytochrome P450 135A1 Cyp135A1	Rv0327c, (MT0342, MTCY63.32c), len: 449 aa. Possible
683	19	1,7780e+00	Rv0019c	fhaB	Conserved protein with FHA domain, FhaB	Rv0019c, (MTCY10H4.19c), len: 155 aa. FhaB,conserved
684	1071	1,7790e+00	Rv1042c	-	Probable is like-2 transposase	Rv1042c, (MTCY10G2.07), len: 135 aa. Probable is
685	1182	1,7790e+00	Rv1149	-	Possible transposase	Rv1149, (MTCI65.16), len: 135 aa. Possible
686	2033	1,7790e+00	Rv1985c	-	Probable transcriptional regulatory protein	Rv1985c, (MTCY39.34), len: 303 aa. Probable
687	2360	1,7790e+00	Rv2300c	-	Conserved protein	Rv2300c, (MTCY339.09), len: 310 aa (start
688	58	1,7793e+00	Rv0058	dnaB	Probable replicative DNA helicase DnaB	Rv0058, (MTV030.01, MTCY21D4.21), len: 874 aa.
689	343	1,7794e+00	Rv0335c	PE6	PE family protein PE6	Rv0335c, (MTCY279.02c), len: 171 aa. PE6, Member of
690	1998	1,7802e+00	Rv1953	vapC14	Possible toxin VapC14	Rv1953, (MTCY09F9.11c), len: 103 aa. Possible
691	2930	1,7810e+00	Rv2851c	-	GCN5-related N-acetyltransferase	Rv2851c, (MTCY24A1.06), len: 156 aa. Probable
692	2032	1,7812e+00	Rv1984c	cfp21	Probable cutinase precursor CFP21	Rv1984c, (MTCY39.35), len: 217 aa. Cfp21, probable
693	1583	1,7813e+00	Rv1541c	lprI	Possible lipoprotein LprI	Rv1541c, (MTCY48.24), len: 197 aa. Possible
694	863	1,7822e+00	Rv0837c	-	Hypothetical protein	Rv0837c, (MTV043.30c), len: 342 aa. Hypothetical
695	3818	1,7825e+00	Rv3714c	-	Conserved hypothetical protein	Rv3714c, (MTV025.062c), len: 296 aa. Conserved
696	3448	1,7826e+00	Rv3349c	-	Probable transposase	Rv3349c, (MTV004.05c), len: 246 aa. Probable
697	602	1,7827e+00	Rv0586	mce2R	Probable transcriptional regulatory protein Mce2R	Rv0586, (MTCY19H5.36c), len: 240 aa. Probable
698	3321	1,7828e+00	Rv3224B	-	Conserved hypothetical protein	Rv3224B, len: 72 aa. Conserved hypothetical protein
699	1537	1,7830e+00	Rv1498c	-	Probable methyltransferase	Rv1498c, (MTCY277.20c), len: 205 aa. Probable
700	2505	1,7834e+00	Rv2435c	-	Probable cyclase (adenylyl-or	Rv2435c, (MTCY428.11), len: 730 aa. Probable cyclase
701	2129	1,7836e+00	Rv2077c	-	Possible conserved transmembrane protein	Rv2077c, (MTCY49.16c), len: 323 aa. Possible
702	1935	1,7840e+00	Rv1890c	-	Hypothetical protein	Rv1890c, (MTCY180.28), len: 203 aa. Hypothetical
703	2108	1,7841e+00	Rv2057c	rpmG1	50S ribosomal protein L33 RpmG1	Rv2057c, (MTCY63A.03), len: 54 aa. rpmG1, 50S	rib
704	3950	1,7842e+00	Rv3843c	-	Probable conserved transmembrane protein	Rv3843c, (MTCY01A6.26), len: 342 aa. Probable
705	1370	1,7842e+00	Rv1334	mec	Possible hydrolase	Rv1334, (MTCY130.19), len: 146 aa. Possible
706	1062	1,7843e+00	Rv1033c	trcR	Two component transcriptional regulator TrcR	Rv1033c, (MTCY10G2.16), len: 257 aa.
707	1743	1,7844e+00	Rv1700	-	NUDIX hydrolase	Rv1700, (MTCI125.22), len: 207 aa. Nudix
708	2234	1,7848e+00	Rv2179c	-	Conserved hypothetical protein	Rv2179c, (MTV021.12c), len: 168 aa. Conserved
709	1105	1,7849e+00	Rv1076	lipU	Possible lipase LipU	Rv1076, (MTV017.29), len: 297 aa. Possible
710	1950	1,7851e+00	Rv1905c	aao	Probable D-amino acid oxidase Aao	Rv1905c, (MTCY180.13), len: 320 aa. Probable
711	334	1,7851e+00	Rv0326	-	Hypothetical protein	Rv0326, (MTCY63.31), len: 151 aa. Hypothetical
712	3930	1,7856e+00	Rv3823c	mmpL8	Conserved integral membrane transport protein	Rv3823c, (MTCY409.07), len: 1089 aa. mmpL8,conserved
713	516	1,7856e+00	Rv0501	galE2	Possible UDP-glucose 4-epimerase GalE2	Rv0501, (MTCY20G9.28), len: 376 aa. Possible
714	522	1,7857e+00	Rv0507	mmpL2	Probable conserved transmembrane transport	Rv0507, (MTCY20G9.34), len: 968 aa. Probable
715	1995	1,7859e+00	Rv1950c	-	Conserved hypothetical protein	Rv1950c, (MTCY09F9.14), len: 63 aa. Conserved
716	1134	1,7862e+00	Rv1103c	mazE3	Possible antitoxin MazE3	Rv1103c, (MTV017.56c), len: 106 aa. Possible
717	718	1,7862e+00	Rv0696	-	Probable membrane sugar transferase	Rv0696, (MTCY210.13), len: 470 aa. Probable membrane
718	916	1,7866e+00	Rv0890c	-	Probable transcriptional regulatory protein	Rv0890c, (MTCY31.18c), len: 882 aa. Probable
719	2586	1,7867e+00	Rv2514c	-	Conserved hypothetical protein	Rv2514c, (MTCY07A7.20c), len: 153 aa. Conserved
720	1830	1,7870e+00	Rv1786	-	Probable ferredoxin	Rv1786, (MTV049.08), len: 67 aa. Probable
721	3217	1,7870e+00	Rv3129	-	Conserved hypothetical protein	Rv3129, (MTCY164.40), len: 110 aa. Conserved
722	2784	1,7871e+00	Rv2708c	-	Conserved hypothetical protein	Rv2708c, (MTCY05A6.29), len: 82 aa. Conserved
723	3940	1,7874e+00	Rv3833	-	Transcriptional regulatory protein (probably	Rv3833, (MTCY01A6.36c), len: 263 aa. Probable
724	2087	1,7875e+00	Rv2036	-	Conserved hypothetical protein	Rv2036, (MTV018.23), len: 213 aa. Conserved
725	632	1,7888e+00	Rv0614	-	Conserved hypothetical protein	Rv0614, (MTCY19H5.07c), len: 330 aa. Conserved
726	3589	1,7889e+00	Rv3489	-	Unknown protein	Rv3489, (MTCY13E12.42), len: 54 aa. Unknown protein.
727	2427	1,7890e+00	Rv2361c	-	Long (C50) chain Z-isoprenyl diphosphate synthase	Rv2361c, (MT2430, MTCY27.19), len: 296 aa. Long
728	623	1,7892e+00	Rv0606	-	Possible transposase (fragment)	Rv0606, (MTCY19H5.16c), len: 247 aa. Possible
729	2134	1,7892e+00	Rv2081c	-	Conserved transmembrane protein	Rv2081c, (MTCY49.20c), len: 146 aa. Conserved
730	2731	1,7893e+00	Rv2655c	-	Possible PhiRv2 prophage protein	Rv2655c, (MTCY441.24c), len: 475 aa. Hypothetical
731	226	1,7898e+00	Rv0220	lipC	Probable esterase LipC	Rv0220, (MTCY08D5.15), len: 403 aa. Probable
732	1592	1,7902e+00	Rv1550	fadD11	Probable fatty-acid-CoA ligase FadD11	Rv1550, (MTCY48.15c), len: 571 aa. Probable
733	2314	1,7903e+00	Rv2255c	-	Hypothetical protein	Rv2255c, (MTV022.05c), len: 64 aa. Hypothetical
734	3744	1,7903e+00	Rv3643	-	Hypothetical protein	Rv3643, (MTCY15C10.09c), len: 63 aa (questionable
735	721	1,7908e+00	Rv0699	-	Hypothetical protein	Rv0699, (MTCY210.17), len: 73 aa. Hypothetical
736	4025	1,7913e+00	Rv3918c	parA	Probable chromosome partitioning protein ParA	Rv3918c, (MTV028.09c), len: 347 aa. Probable
737	3889	1,7913e+00	Rv3782	glfT1	UDP-galactofuranosyl transferase GlfT1	Rv3782, (MTCY13D12.16), len: 304 aa.
738	2131	1,7914e+00	Rv2078	-	Conserved hypothetical protein	Rv2078, (MTCY49.17), len: 104 aa. Conserved
739	573	1,7917e+00	Rv0557	mgtA	Mannosyltransferase MgtA	Rv0557, (MTCY25D10.36), len: 378 aa. MgtA
740	1841	1,7939e+00	Rv1797	eccE5	ESX conserved component EccE5. ESX-5 type VII	Rv1797, (MTV049.19), len: 406 aa. eccE5, esx
741	3809	1,7939e+00	Rv3705A	-	Conserved hypothetical proline rich protein	Rv3705A, len: 129 aa. Conserved hypothetical
742	82	1,7945e+00	Rv0079	-	Unknown protein	Rv0079, (MTV030.23), len: 273 aa. Unknown protein.
743	3331	1,7945e+00	Rv3234c	tgs3	Putative triacylglycerol synthase (diacylglycerol	Rv3234c, (MTCY20B11.09c), len: 271 aa. Putative
744	864	1,7946e+00	Rv0838	lpqR	Probable conserved lipoprotein LpqR	Rv0838, (MTV043.31), len: 256 aa. Probable
745	2161	1,7947e+00	Rv2108	PPE36	PPE family protein PPE36	Rv2108, (MTCY261.04), len: 243 aa. PPE36, Member of
746	2452	1,7949e+00	Rv2386c	mbtI	Isochorismate synthase MbtI	Rv2386c, (MTCY253.35), len: 450 aa.
747	1255	1,7950e+00	Rv1221	sigE	Alternative RNA polymerase sigma factor SigE	Rv1221, (MTCI61.04), len: 257 aa. SigE, alternative
748	328	1,7951e+00	Rv0320	-	Possible conserved exported protein	Rv0320, (MTCY63.25), len: 220 aa. Possible conserved
749	4018	1,7954e+00	Rv3911	sigM	Possible alternative RNA polymerase sigma factor	Rv3911, (MTV028.02), len: 222 aa. Possible
750	1181	1,7956e+00	Rv1148c	-	Conserved hypothetical protein	Rv1148c, (MTCI65.15c), len: 482 aa. Conserved
751	2708	1,7963e+00	Rv2632c	-	Conserved protein	Rv2632c, (MTCY441.02c), len: 93 aa. Conserved
752	871	1,7966e+00	Rv0845	-	Possible two component sensor kinase	Rv0845, (MTV043.38), len: 425 aa. Possible
753	1927	1,7967e+00	Rv1883c	-	Conserved hypothetical protein	Rv1883c, (MTCY180.35), len: 153 aa. Conserved
754	1455	1,7967e+00	Rv1418	lprH	Probable lipoprotein LprH	Rv1418, (MTCY21B4.36), len: 228 aa. Probable
755	811	1,7967e+00	Rv0786c	-	Conserved protein	Rv0786c, (MTCY369.30c), len: 129 aa. Conserved
756	1171	1,7969e+00	Rv1138c	-	Possible oxidoreductase	Rv1138c, (MTCI65.05c), len: 338 aa. Possible
757	3692	1,7970e+00	Rv3591c	-	Possible hydrolase	Rv3591c, (MTCY6F7.03), len: 257 aa. Possible
758	2036	1,7975e+00	Rv1988	erm(37)	Probable 23S rRNA methyltransferase Erm(37)	Rv1988, (MTCY39.31c), len: 179 aa. Probable
759	616	1,7975e+00	Rv0599c	vapB27	Possible antitoxin VapB27	Rv0599c, (MTCY19H5.23), len: 78 aa. Possible
760	1890	1,7978e+00	Rv1846c	blaI	Transcriptional repressor BlaI	Rv1846c, (MTCY359.27), len: 138 aa.
761	3420	1,7991e+00	Rv3322c	-	Possible methyltransferase	Rv3322c, (MTV016.22c), len: 204 aa. Conserved
762	3565	1,7993e+00	Rv3465	rmlC	dTDP-4-dehydrorhamnose 3,5-epimerase RmlC	Rv3465, (MTCY13E12.18), len: 202 aa. RmlC (alternate
763	566	1,7994e+00	Rv0550c	vapB3	Possible antitoxin VapB3	Rv0550c, (MTCY25D10.29c), len: 88 aa. Possible
764	2579	1,8000e+00	Rv2507	-	Possible conserved proline rich membrane protein	Rv2507, (MTCY07A7.13), len: 273 aa. Possible
765	1256	1,8002e+00	Rv1222	rseA	Anti-sigma factor RseA	Rv1222, (MTCI61.05), len: 154 aa. RseA, anti-sigma
766	2291	1,8009e+00	Rv2234	ptpA	Phosphotyrosine protein phosphatase PtpA	Rv2234, (MTCY427.15), len: 163 aa. PtpA (alternate
767	2959	1,8014e+00	Rv2879c	-	Conserved hypothetical protein	Rv2879c, (MTCY274.10c), len: 189 aa. Conserved
768	2788	1,8017e+00	Rv2712c	-	Hypothetical protein	Rv2712c, (MTCY05A6.33c), len: 352 aa. Hypothetical
769	1816	1,8017e+00	Rv1771	-	L-gulono-1,4-lactone dehydrogenase	Rv1771, (MTCY28.37), len: 428 aa.
770	180	1,8018e+00	Rv0176	-	Probable conserved Mce associated transmembrane	Rv0176, (MTCI28.16), len: 322 aa. Probable conserved
771	2922	1,8019e+00	Rv2843	-	Probable conserved transmembrane alanine rich	Rv2843, (MTCY24A1.14c), len: 181 aa. Probable
772	3801	1,8020e+00	Rv3698	-	Conserved protein	Rv3698, (MTV025.046), len: 509 aa. Conserved
773	2631	1,8023e+00	Rv2557	-	Conserved protein	Rv2557, (MTCY9C4.11c), len: 224 aa. Conserved
774	1565	1,8029e+00	Rv1523	-	Probable methyltransferase	Rv1523, (MTCY19G5.05c), len: 347 aa (start
775	43	1,8034e+00	Rv0043c	-	Probable transcriptional regulatory protein	Rv0043c, (MTCY21D4.06c), len: 244 aa. Probable
776	155	1,8034e+00	Rv0152c	PE2	PE family protein PE2	Rv0152c, (MTCI5.26c), len: 525 aa. PE2, Member of
777	1160	1,8041e+00	Rv1128c	-	Conserved hypothetical protein	Rv1128c, (MTCY22G8.17c), len: 451 aa. Conserved
778	1769	1,8043e+00	Rv1725c	-	Conserved hypothetical protein	Rv1725c, (MTCY04C12.10c), len: 236 aa. Conserved
779	2921	1,8046e+00	Rv2842c	-	Conserved protein	Rv2842c, (MTCY24A1.15), len: 183 aa. Conserved
780	1085	1,8053e+00	Rv1056	-	Conserved protein	Rv1056, (MTV017.09), len: 254 aa. Conserved
781	1389	1,8053e+00	Rv1353c	-	Probable transcriptional regulatory protein	Rv1353c, (MTCY02B10.17c), len: 261 aa. Probable
782	819	1,8055e+00	Rv0793	-	Possible monooxygenase	Rv0793, (MTV042.03), len: 101 aa. Possible
783	3579	1,8056e+00	Rv3479	-	Possible transmembrane protein	Rv3479, (MTCY13E12.32), len: 1021 aa. Possible
784	55	1,8059e+00	Rv0055	rpsR1	30S ribosomal protein S18-1 RpsR1	Rv0055, (MTCY21D4.18), len: 84 aa. rpsR1, 30S	rib
785	2055	1,8060e+00	Rv2005c	-	Universal stress protein family protein	Rv2005c, (MTCY39.12), len: 295 aa. Universal stress
786	749	1,8064e+00	Rv0726c	-	Possible S-adenosylmethionine-dependent	Rv0726c, (MTCY210.45c), len: 367 aa. Possible
787	1211	1,8067e+00	Rv1177	fdxC	Probable ferredoxin FdxC	Rv1177, (MTV005.13), len: 108 aa. Probable
788	2095	1,8068e+00	Rv2044c	-	Conserved hypothetical protein	Rv2044c, (MTV018.31c), len: 105 aa. Conserved
789	3119	1,8073e+00	Rv3032A	-	Conserved protein	Rv3032A, len: 129 aa. Conserved protein.
790	2854	1,8076e+00	Rv2777c	-	Conserved hypothetical protein	Rv2777c, (MTV002.42c), len: 356 aa. Conserved
791	3113	1,8084e+00	Rv3027c	-	GCN5-related N-acetyltransferase	Rv3027c, (MTV012.42c), len: 281 aa. Probable
792	218	1,8085e+00	Rv0212c	nadR	Possible transcriptional regulatory protein NadR	Rv0212c, (MTCY08D5.07c), len: 323 aa. Possible nadR
793	925	1,8085e+00	Rv0899	ompA	Outer membrane protein A OmpA	Rv0899, (MTCY31.27), len: 326 aa. OmpA, outer
794	3450	1,8087e+00	Rv3351c	-	Conserved hypothetical protein	Rv3351c, (MTV004.08c), len: 264 aa. Hypothetical
795	429	1,8088e+00	Rv0420c	-	Possible transmembrane protein	Rv0420c, (MTCY22G10.17c), len: 136 aa. Possible
796	730	1,8088e+00	Rv0708	rplP	50S ribosomal protein L16 RplP	Rv0708, (MTCY210.27), len: 138 aa. rplP, 50S	rib
797	3422	1,8091e+00	Rv3324c	moaC3	Probable molybdenum cofactor biosynthesis protein	Rv3324c, (MTV016.24c), len: 177 aa. Probable
798	331	1,8093e+00	Rv0323c	-	Conserved hypothetical protein	Rv0323c, (MTCY63.28c), len: 223 aa. Conserved
799	1706	1,8093e+00	Rv1663	pks17	Probable polyketide synthase Pks17	Rv1663, (MTCY275.02), len: 502 aa. Probable
800	3191	1,8113e+00	Rv3103c	-	Hypothetical proline-rich protein	Rv3103c, (MTCY164.13c), len: 145 aa. Hypothetical
801	1595	1,8114e+00	Rv1553	frdB	Probable fumarate reductase [iron-sulfur subunit]	Rv1553, (MTCY48.12c), len: 247 aa. Probable
802	2878	1,8114e+00	Rv2801c	mazF9	Toxin MazF9	Rv2801c, (MTCY16B7.42), len: 118 aa. MazF9,
803	109	1,8119e+00	Rv0106	-	Conserved hypothetical protein	Rv0106, (MTCY251.25), len: 398 aa. Conserved
804	223	1,8121e+00	Rv0217c	lipW	Possible esterase LipW	Rv0217c, (MTCY08D5.12c), len: 302 aa. Possible
805	2623	1,8130e+00	Rv2549c	vapC20	Possible toxin VapC20	Rv2549c, (MTCY159.07), len: 131 aa. Possible
806	3591	1,8131e+00	Rv3491	-	Unknown protein	Rv3491, (MTCY13E12.44), len: 192 aa. Unknown
807	1295	1,8131e+00	Rv1261c	-	Conserved protein	Rv1261c, (MTCY50.21), len: 149 aa. Conserved
808	1829	1,8133e+00	Rv1785c	cyp143	Probable cytochrome P450 143 Cyp143	Rv1785c, (MT1834, MTV049.07c), len: 393 aa. Probable
809	3883	1,8135e+00	Rv3776	-	Conserved hypothetical protein	Rv3776, (MTCY13D12.10), len: 519 aa. Conserved
810	4010	1,8138e+00	Rv3903c	-	Hypothetical alanine and proline rich protein	Rv3903c, (MTCY15F10.08), len: 846 aa. Hypothetical
811	1997	1,8148e+00	Rv1952	vapB14	Possible antitoxin VapB14	Rv1952, (MTCY09F9.12c), len: 71 aa. Possible
812	3775	1,8149e+00	Rv3674c	nth	Probable endonuclease III Nth (DNA-(apurinic or	Rv3674c, (MT3775, MTV025.022c), len: 245 aa.
813	988	1,8152e+00	Rv0961	-	Probable integral membrane protein	Rv0961, (MTCY10D7.13c), len: 115 aa. Probable
814	2492	1,8156e+00	Rv2423	-	Hypothetical protein	Rv2423, (MTCY428.24c), len: 348 aa. Hypothetical
815	22	1,8157e+00	Rv0022c	whiB5	Probable transcriptional regulatory protein	Rv0022c, (MTCY10H4.22c), len: 139 aa. Probable whiB5
816	947	1,8161e+00	Rv0921	-	Possible resolvase	Rv0921, (MTCY21C12.15), len: 193 aa. Possible
817	989	1,8161e+00	Rv0962c	lprP	Possible lipoprotein LprP	Rv0962c, (MTCY10D7.12), len: 224 aa. Possible
818	3221	1,8163e+00	Rv3133c	devR	Two component transcriptional regulatory protein	Rv3133c, (MTCY03A2.25), len: 217 aa. DevR (alternate
819	521	1,8164e+00	Rv0506	mmpS2	Probable conserved membrane protein MmpS2	Rv0506, (MTCY20G9.33), len: 147 aa. Probable
820	3338	1,8164e+00	Rv3241c	-	Conserved protein	Rv3241c, (MTCY20B11.16c), len: 214 aa. Conserved
821	1186	1,8164e+00	Rv1153c	omt	Probable O-methyltransferase Omt	Rv1153c, (MTCI65.20c), len: 282 aa. Probable
822	2725	1,8166e+00	Rv2649	-	Probable transposase for insertion sequence	Rv2649, (MTCY441.18), len: 328 aa. Probable
823	822	1,8166e+00	Rv0796	-	Putative transposase for insertion sequence	Rv0796, (MTV042.06), len: 328 aa. Putative
824	1406	1,8166e+00	Rv1369c	-	Probable transposase	Rv1369c, (MTCY02B12.03c), len: 328 aa. Probable
825	1808	1,8166e+00	Rv1764	-	Putative transposase	Rv1764, (MTCY28.30), len: 328 aa. Putative
826	3425	1,8166e+00	Rv3326	-	Probable transposase	Rv3326, (MTV016.26), len: 328 aa. Probable
827	1800	1,8166e+00	Rv1756c	-	Putative transposase	Rv1756c, (MTCY28.22c), len: 328 aa. Putative
828	2159	1,8166e+00	Rv2106	-	Probable transposase	Rv2106, (MTCY261.02), len: 328 aa. Probable
829	2222	1,8166e+00	Rv2167c	-	Probable transposase	Rv2167c, (MTCY270.01), len: 328 aa. Probable IS6110
830	2339	1,8166e+00	Rv2279	-	Probable transposase	Rv2279, (MTCY339.31c), len: 328 aa. Probable IS6110
831	2421	1,8166e+00	Rv2355	-	Probable transposase	Rv2355, (MTCY98.24), len: 328 aa. Probable IS6110
832	2551	1,8166e+00	Rv2479c	-	Probable transposase	Rv2479c, (MTV008.35c), len: 328 aa. Probable
833	2892	1,8166e+00	Rv2814c	-	Probable transposase	Rv2814c, (MTCY16B7.29), len: 328 aa. Probable
834	3274	1,8166e+00	Rv3185	-	Probable transposase	Rv3185, (MTV014.29), len: 328 aa. Probable IS6110
835	3276	1,8166e+00	Rv3187	-	Probable transposase	Rv3187, (MTV014.31), len: 328 aa. Probable IS6110
836	3479	1,8166e+00	Rv3380c	-	Probable transposase	Rv3380c, (MTV004.38c), len: 328 aa. Probable
837	3575	1,8166e+00	Rv3475	-	Possible transposase for insertion element IS6110	Rv3475, (MTCY13E12.28), len: 328 aa. Probable
838	2141	1,8167e+00	Rv2088	pknJ	Transmembrane serine/threonine-protein kinase J	Rv2088, (MTCY49.28), len: 589 aa. PknJ,transmembrane
839	3967	1,8168e+00	Rv3860	-	Conserved protein	Rv3860, (MTCY01A6.08c), len: 390 aa. Conserved
840	3262	1,8169e+00	Rv3173c	-	Probable transcriptional regulatory protein	Rv3173c, (MTV014.17c), len: 200 aa. Probable
841	921	1,8171e+00	Rv0895	-	Possible triacylglycerol synthase (diacylglycerol	Rv0895, (MTCY31.23), len: 505 aa. Possible
842	257	1,8173e+00	Rv0250c	-	Conserved protein	Rv0250c, (MTV034.16c), len: 97 aa. Conserved
843	703	1,8173e+00	Rv0682	rpsL	30S ribosomal protein S12 RpsL	Rv0682, (MTV040.10), len: 124 aa. rpsL, 30S	rib
844	997	1,8175e+00	Rv0970	-	Probable conserved integral membrane protein	Rv0970, (MTCY10D7.04c), len: 210 aa. Probable
845	1668	1,8176e+00	Rv1626	-	Probable two-component system transcriptional	Rv1626, (MTCY01B2.18), len: 205 aa. Probable
846	1188	1,8177e+00	Rv1155	-	Possible pyridoxamine 5'-phosphate oxidase	Rv1155, (MTCI65.22), len: 147 aa. Possible
847	1644	1,8178e+00	Rv1602	hisH	Probable amidotransferase HisH	Rv1602, (MTCY336.02c), len: 206 aa. Probable
848	198	1,8179e+00	Rv0192A	-	Conserved secreted protein	Rv0192A, len: 100 aa. Probable N-terminal part of
849	4022	1,8180e+00	Rv3915	-	Probable peptidoglycan hydrolase	Rv3915, (MTV028.06), len: 406 aa. Probable
850	102	1,8180e+00	Rv0099	fadD10	Possible fatty-acid-CoA ligase FadD10	Rv0099, (MTCY251.18), len: 540 aa. Possible
851	3603	1,8180e+00	Rv3503c	fdxD	Probable ferredoxin FdxD	Rv3503c, (MTV023.10c), len: 63 aa. Probable
852	120	1,8181e+00	Rv0117	oxyS	Oxidative stress response regulatory protein	Rv0117, (MTV031.11), len: 314 aa. OxyS, oxidative
853	1349	1,8181e+00	Rv1314c	-	Conserved protein	Rv1314c, (MTCY373.34c), len: 193 aa. Conserved
854	2066	1,8183e+00	Rv2016	-	Hypothetical protein	Rv2016, (MTV018.03), len: 191 aa. Hypothetical
855	2343	1,8183e+00	Rv2283	-	Hypothetical protein	Rv2283, (MTCY339.27c), len: 64 aa. Unknown protein;
856	2451	1,8184e+00	Rv2385	mbtJ	Putative acetyl hydrolase MbtJ	Rv2385, (MTCY253.36c), len: 306 aa. Putative
857	3705	1,8185e+00	Rv3604c	-	Probable conserved transmembrane protein rich in	Rv3604c, (MTCY07H7B.18), len: 397 aa. Probable
858	2478	1,8186e+00	Rv2409c	-	Conserved protein	Rv2409c, (MTCY253.11), len: 279 aa. Conserved
859	2085	1,8189e+00	Rv2034	-	ArsR repressor protein	Rv2034, (MTV018.21), len: 107 aa. Repressor protein
860	2472	1,8190e+00	Rv2403c	lppR	Probable conserved lipoprotein LppR	Rv2403c, (MTCY253.17), len: 251 aa. Probable
861	3287	1,8190e+00	Rv3196A	-	Unknown protein	Rv3196A, len: 66 aa. Unknown protein.
862	1720	1,8190e+00	Rv1677	dsbF	Probable conserved lipoprotein DsbF	Rv1677, (MTV047.12), len: 182 aa. Probable
863	4021	1,8193e+00	Rv3914	trxC	Thioredoxin TrxC (TRX) (MPT46)	Rv3914, (MT4033, MTV028.05), len: 116 aa. TrxC
864	3737	1,8194e+00	Rv3636	-	Possible transposase	Rv3636, (MTCY15C10.16c), len: 115 aa. Possible
865	3946	1,8202e+00	Rv3839	-	Conserved hypothetical protein	Rv3839, (MTCY01A6.30c), len: 258 aa. Conserved
866	865	1,8206e+00	Rv0839	-	Conserved hypothetical protein	Rv0839, (MTV043.32), len: 270 aa. Conserved
867	1591	1,8208e+00	Rv1549	fadD11.1	Possible fatty-acid-CoA ligase FadD11.1	Rv1549, (MTCY48.16c), len: 175 aa. Possible
868	2881	1,8208e+00	Rv2803	-	Conserved hypothetical protein	Rv2803, len: 155 aa. Conserved hypothetical
869	2346	1,8209e+00	Rv2286c	-	Conserved hypothetical protein	Rv2286c, (MTCY339.24), len: 230 aa. Conserved
870	3253	1,8213e+00	Rv3164c	moxR3	Probable methanol dehydrogenase transcriptional	Rv3164c, (MTV014.08c), len: 320 aa. Probable
871	3252	1,8214e+00	Rv3163c	-	Possible conserved secreted protein	Rv3163c, (MTV014.07c), len: 423 aa. Possible
872	3068	1,8218e+00	Rv2985	mutT1	Possible hydrolase MutT1	Rv2985, (MTCY349.02c), len: 317 aa. Possible
873	2690	1,8218e+00	Rv2614A	-	Conserved hypothetical protein	Rv2614A, len: 75 aa. Conserved hypothetical protein.
874	65	1,8222e+00	Rv0064A	vapB1	Possible antitoxin VapB1	Rv0064A, len: 79 aa. Possible vapB1, antitoxin, part
875	96	1,8225e+00	Rv0093c	-	Probable conserved membrane protein	Rv0093c, (MTCY251.12c), len: 282 aa. Probable
876	189	1,8228e+00	Rv0185	-	Conserved hypothetical protein	Rv0185, (MTCI28.25a), len: 169 aa. Conserved
877	869	1,8229e+00	Rv0843	-	Probable dehydrogenase	Rv0843, (MTV043.36), len: 334 aa. Probable
878	1563	1,8230e+00	Rv1521	fadD25	Probable fatty-acid-AMP ligase FadD25	Rv1521, (MTCY19G5.07), len: 583 aa. Probable
879	1658	1,8232e+00	Rv1616	-	Conserved membrane protein	Rv1616, (MTCY01B2.08), len: 132 aa. Conserved
880	3413	1,8232e+00	Rv3315c	cdd	Probable cytidine deaminase Cdd (cytidine	Rv3315c, (MTV016.15c), len: 133 aa. Probable
881	1860	1,8232e+00	Rv1816	-	Possible transcriptional regulatory protein	Rv1816, (MTCY1A11.27c), len: 234 aa. Possible
882	1811	1,8232e+00	Rv1766	-	Conserved protein	Rv1766, (MTCY28.32), len: 89 aa. Conserved
883	1594	1,8235e+00	Rv1552	frdA	Probable fumarate reductase [flavoprotein	Rv1552, (MTCY48.13c), len: 583 aa. Probable
884	2255	1,8235e+00	Rv2200c	ctaC	Probable transmembrane cytochrome C oxidase	Rv2200c, (MTCY190.11c), len: 363 aa. Probable
885	2114	1,8239e+00	Rv2063	mazE7	Antitoxin MazE7	Rv2063, len: 77 aa. MazE7, antitoxin, part of
886	1736	1,8242e+00	Rv1693	-	Conserved hypothetical protein	Rv1693, (MTCI125.15), len: 58 aa. Conserved
887	873	1,8243e+00	Rv0847	lpqS	Probable lipoprotein LpqS	Rv0847, (MTV043.40), len: 130 aa. Probable
888	2354	1,8245e+00	Rv2294	-	Probable aminotransferase	Rv2294, (MTCY339.16c), len: 407 aa. Probable
889	1451	1,8249e+00	Rv1414	-	Conserved hypothetical protein	Rv1414, (MTCY21B4.31), len: 133 aa. Conserved
890	3852	1,8251e+00	Rv3747	-	Conserved protein	Rv3747, (MTV025.095), len: 127 aa. Conserved
891	585	1,8255e+00	Rv0569	-	Conserved protein	Rv0569, (MTV039.07), len: 88 aa. Conserved protein.
892	3485	1,8256e+00	Rv3386	-	Possible transposase	Rv3386, (MTV004.44), len: 234 aa. Possible
893	3035	1,8257e+00	Rv2953	-	Enoyl reductase	Rv2953, (MTCY349.37c), len: 418 aa. Enoyl
894	3062	1,8259e+00	Rv2979c	-	Probable resolvase	Rv2979c, (MTCY349.08), len: 194 aa. Probable
895	213	1,8262e+00	Rv0207c	-	Conserved hypothetical protein	Rv0207c, (MTCY08D5.02c), len: 242 aa. Conserved
896	2306	1,8264e+00	Rv2248	-	Conserved hypothetical protein	Rv2248, (MTCY427.29), len: 271 aa. Conserved
897	2585	1,8264e+00	Rv2513	-	Hypothetical protein	Rv2513, (MTCY07A7.19), len: 140 aa. Hypothetical
898	2060	1,8265e+00	Rv2010	vapC15	Toxin VapC15	Rv2010, (MTCY39.07c), len: 132 aa. VapC15,
899	2988	1,8267e+00	Rv2908c	-	Conserved hypothetical protein	Rv2908c, (MTCY274.40c), len: 80 aa. Conserved
900	199	1,8275e+00	Rv0193c	-	Hypothetical protein	Rv0193c, (MTV033.01c-MTCI28.32), len: 615 aa.
901	2253	1,8276e+00	Rv2198c	mmpS3	Probable conserved membrane protein MmpS3	Rv2198c, (MTCY190.09c), len: 299 aa. Probable
902	2388	1,8278e+00	Rv2323c	-	Conserved protein	Rv2323c, (MTCY3G12.11), len: 302 aa. Conserved
903	734	1,8282e+00	Rv0712	-	Conserved protein	Rv0712, (MTCY210.31), len: 299 aa. Conserved
904	2224	1,8292e+00	Rv2169c	-	Probable conserved transmembrane protein	Rv2169c, (MTV021.02c), len: 134 aa. Probable
905	3504	1,8294e+00	Rv3404c	-	Conserved hypothetical protein	Rv3404c, (MTCY78.24), len: 234 aa. Conserved
906	1507	1,8299e+00	Rv1470	trxA	Probable thioredoxin TrxA	Rv1470, (MTV007.17), len: 124 aa. Probable
907	2046	1,8303e+00	Rv1996	-	Universal stress protein family protein	Rv1996, (MTCY39.23c), len: 317 aa. Universal stress
908	3787	1,8304e+00	Rv3685c	cyp137	Probable cytochrome P450 137 Cyp137	Rv3685c, (MTV025.033c), len: 476 aa. Probable
909	727	1,8304e+00	Rv0705	rpsS	30S ribosomal protein S19 RpsS	Rv0705, (MTCY210.24), len: 93 aa. rpsS, 30S	rib
910	402	1,8307e+00	Rv0394c	-	Possible secreted protein	Rv0394c, (MTCY04D9.06c), len: 239 aa. Possible
911	1267	1,8309e+00	Rv1233c	-	Conserved hypothetical membrane protein	Rv1233c, (MTV006.05c), len: 198 aa. Conserved
912	624	1,8313e+00	Rv0607	-	Hypothetical protein	Rv0607, (MTCY19H5.15c), len: 128 aa. Hypothetical
913	4028	1,8315e+00	Rv3921c	-	Probable conserved transmembrane protein	Rv3921c, (MTV028.12c), len: 366 aa. Probable
914	1619	1,8319e+00	Rv1577c	-	Probable PhiRv1 phage protein	Rv1577c, (MTCY336.27), len: 170 aa. Probable phiRv1
915	3872	1,8320e+00	Rv3767c	-	Possible S-adenosylmethionine-dependent	Rv3767c, (MTV025.115c, MTCY13D12.01), len: 314 aa.
916	842	1,8322e+00	Rv0816c	thiX	Probable thioredoxin ThiX	Rv0816c, (MTV043.08c), len: 140 aa. Probable
917	1623	1,8326e+00	Rv1581c	-	Probable PhiRv1 phage protein	Rv1581c, (MTCY336.23), len: 131 aa. Probable phiRv1
918	2133	1,8331e+00	Rv2080	lppJ	Lipoprotein LppJ	Rv2080, (MTCY49.19), len: 187 aa. LppJ, lipoprotein;
919	2285	1,8342e+00	Rv2229c	-	Conserved protein	Rv2229c, (MTCY427.10c), len: 245 aa. Conserved
920	2414	1,8346e+00	Rv2348c	-	Hypothetical protein	Rv2348c, (MTCY98.17c), len: 108 aa. Hypothetical
921	641	1,8349e+00	Rv0622	-	Possible membrane protein	Rv0622, (MTCY20H10.03), len: 315 aa. Possible
922	1373	1,8349e+00	Rv1337	-	Probable integral membrane protein	Rv1337, (MTCY130.22), len: 240 aa. Probable integral
923	1750	1,8349e+00	Rv1706A	-	Conserved hypothetical protein	Rv1706A, len: 55 aa. Conserved hypothetical
924	1936	1,8350e+00	Rv1891	-	Conserved protein	Rv1891, (MTCY180.27c), len: 135 aa. Conserved
925	712	1,8351e+00	Rv0691c	-	Probable transcriptional regulatory protein	Rv0691c, (MTCY210.08c), len: 198 aa. Probable
926	836	1,8353e+00	Rv0810c	-	Conserved hypothetical protein	Rv0810c, (MTV043.02c), len: 60 aa. Conserved
927	1246	1,8355e+00	Rv1212c	glgA	Putative glycosyl transferase GlgA	Rv1212c, (MTCI364.24c), len: 387 aa. Putative
928	2197	1,8358e+00	Rv2143	-	Conserved hypothetical protein	Rv2143, (MTCY270.25c), len: 352 aa. Conserved
929	207	1,8360e+00	Rv0201c	-	Conserved protein	Rv0201c, (MTV033.09c), len: 167 aa. Conserved
930	2485	1,8361e+00	Rv2416c	eis	Enhanced intracellular survival protein	Rv2416c, (MTCY253.04), len: 402 aa. Eis, enhanced
931	1928	1,8362e+00	Rv1884c	rpfC	Probable resuscitation-promoting factor RpfC	Rv1884c, (MTCY180.34), len: 176 aa. Probable
932	1145	1,8363e+00	Rv1114	vapC32	Possible toxin VapC32. Contains PIN domain.	Rv1114, (MTCY22G8.03), len: 124 aa. Possible
933	4024	1,8365e+00	Rv3917c	parB	Probable chromosome partitioning protein ParB	Rv3917c, (MTV028.08c, MT4036), len: 344 aa. Probable
934	3436	1,8365e+00	Rv3337	-	Conserved hypothetical protein	Rv3337, (MTV016.37), len: 128 aa. Conserved
935	1239	1,8369e+00	Rv1205	-	Conserved hypothetical protein	Rv1205, (MTCI364.17), len: 187 aa. Conserved
936	1294	1,8371e+00	Rv1260	-	Probable oxidoreductase	Rv1260, (MTCY50.22c), len: 372 aa. Probable
937	3876	1,8374e+00	Rv3770A	-	Probable remnant of a transposase	Rv3770A, len: 60 aa. Probable remnant of a
938	2714	1,8375e+00	Rv2638	-	Conserved hypothetical protein	Rv2638, (MTCY441.08), len: 148 aa. Conserved
939	3318	1,8375e+00	Rv3223c	sigH	Alternative RNA polymerase sigma-E factor	Rv3223c, (MTCY07D11.03), len: 216 aa. SigH
940	1194	1,8375e+00	Rv1160	mutT2	Probable mutator protein MutT2	Rv1160, (MTCI65.27), len: 141 aa. Probable
941	1203	1,8375e+00	Rv1169c	lipX	PE family protein. Possible lipase LipX.	Rv1169c, (MTV005.05c), len: 100 aa. Possible
942	1393	1,8379e+00	Rv1357c	-	Conserved hypothetical protein	Rv1357c, (MTCY02B10.21c), len: 307 aa. Conserved
943	2474	1,8386e+00	Rv2405	-	Conserved protein	Rv2405, (MTCY253.15c), len: 189 aa. Conserved
944	2101	1,8389e+00	Rv2050	-	Conserved protein	Rv2050, (MTV018.37), len: 111 aa. Conserved
945	1110	1,8390e+00	Rv1081c	-	Probable conserved membrane protein	Rv1081c, (MTV017.34c), len: 144 aa. Probable
946	1923	1,8390e+00	Rv1879	-	Conserved hypothetical protein	Rv1879, (MTCY180.39c), len: 378 aa. Conserved
947	1931	1,8399e+00	Rv1887	-	Hypothetical protein	Rv1887, (MTCY180.31), len: 380 aa. Hypothetical
948	2231	1,8401e+00	Rv2176	pknL	Probable transmembrane serine/threonine-protein	Rv2176, (MTV021.09), len: 399 aa. Probable
949	1908	1,8401e+00	Rv1864c	-	Conserved protein	Rv1864c, (MTCY359.09), len: 251 aa. Conserved
950	1794	1,8402e+00	Rv1750c	fadD1	Possible fatty-acid-CoA ligase FadD1	Rv1750c, (MTCY28.13c, MTCY04C12.34), len: 532 aa.
951	3112	1,8407e+00	Rv3026c	-	Conserved hypothetical protein	Rv3026c, (MTV012.41c), len: 304 aa. Conserved
952	3470	1,8408e+00	Rv3371	-	Possible triacylglycerol synthase (diacylglycerol	Rv3371, (MTV004.29), len: 446 aa. Possible
953	1399	1,8418e+00	Rv1363c	-	Possible membrane protein	Rv1363c, (MTCY02B10.27c), len: 261 aa. Possible
954	3937	1,8418e+00	Rv3830c	-	Transcriptional regulatory protein (probably	Rv3830c, (MTCY01A6.39), len: 209 aa. Probable
955	2841	1,8421e+00	Rv2764c	thyA	Probable thymidylate synthase ThyA (ts) (TSASE)	Rv2764c, (MTV002.29c), len: 263 aa. Probable
956	3168	1,8422e+00	Rv3081	-	Conserved hypothetical protein	Rv3081, (MTV013.02), len: 412 aa. Conserved
957	1432	1,8423e+00	Rv1395	-	Transcriptional regulatory protein	Rv1395, (MTCY21B4.12), len: 344 aa. Transcriptional
958	1920	1,8424e+00	Rv1876	bfrA	Probable bacterioferritin BfrA	Rv1876, (MTCY180.42c), len: 159 aa. Probable bfrA
959	382	1,8424e+00	Rv0374c	-	Probable carbon monoxyde dehydrogenase (small	Rv0374c, (MTV036.09c), len: 159 aa. Probable carbon
960	1918	1,8425e+00	Rv1874	-	Unknown protein	Rv1874, (MTCY180.44c), len: 228 aa. Unknown
961	722	1,8427e+00	Rv0700	rpsJ	30S ribosomal protein S10 RpsJ (transcription	Rv0700, (MTCY210.19), len: 101 aa. rpsJ (alternate	rib
962	1924	1,8428e+00	Rv1880c	cyp140	Probable cytochrome P450 140 Cyp140	Rv1880c, (MT1929, MTCY180.38), len: 438 aa. Probable
963	2733	1,8428e+00	Rv2657c	-	Probable PhiRv2 prophage protein	Rv2657c, (MTCY441.26c), len: 86 aa. Probable phiRv2
964	3613	1,8429e+00	Rv3513c	fadD18	Probable fatty-acid-CoA ligase FadD18 (fragment)	Rv3513c, (MTV023.20c), len: 218 aa (Start
965	2433	1,8429e+00	Rv2367c	-	Conserved hypothetical protein	Rv2367c, (MTCY27.13), len: 182 aa. Conserved
966	1717	1,8430e+00	Rv1674c	-	Probable transcriptional regulatory protein	Rv1674c, (MTV047.09c), len: 218 aa. Probable
967	2682	1,8431e+00	Rv2607	pdxH	Probable pyridoxamine 5'-phosphate oxidase PdxH	Rv2607, (MTCY01A10.26c), len: 224 aa. Probable
968	231	1,8431e+00	Rv0225	-	Possible conserved protein	Rv0225, (MTCY08D5.20), len: 384 aa. Possible
969	114	1,8436e+00	Rv0111	-	Possible transmembrane acyltransferase	Rv0111, (MTV031.05), len: 685 aa. Possible
970	443	1,8441e+00	Rv0434	-	Conserved hypothetical protein	Rv0434, (MTCY22G10.31), len: 217 aa. Conserved
971	1396	1,8441e+00	Rv1360	-	Probable oxidoreductase	Rv1360, (MTCY02B10.24), len: 340 aa. Probable
972	508	1,8441e+00	Rv0495c	-	Conserved hypothetical protein	Rv0495c, (MTCY20G9.21c), len: 296 aa. Conserved
973	927	1,8443e+00	Rv0901	-	Possible conserved exported or membrane protein	Rv0901, (MTCY31.29), len: 175 aa. Possible conserved
974	2056	1,8447e+00	Rv2006	otsB1	Probable trehalose-6-phosphate phosphatase OtsB1	Rv2006, (MTCY39.11c), len: 1327 aa.
975	1172	1,8449e+00	Rv1139c	-	Conserved hypothetical membrane protein	Rv1139c, (MTCI65.06c), len: 166 aa. Conserved
976	2905	1,8451e+00	Rv2827c	-	Hypothetical protein	Rv2827c, (MTCY16B7.15), len: 295 aa. Hypothetical
977	280	1,8452e+00	Rv0273c	-	Possible transcriptional regulatory protein	Rv0273c, (MTV035.01c), len: 206 aa (start
978	926	1,8455e+00	Rv0900	-	Possible membrane protein	Rv0900, (MTCY31.28), len: 50 aa. Possible membrane
979	2898	1,8459e+00	Rv2820c	-	Hypothetical protein	Rv2820c, (MTCY16B7.22), len: 302 aa. Hypothetical
980	3715	1,8460e+00	Rv3614c	espD	ESX-1 secretion-associated protein EspD	Rv3614c, (MTCY07H7B.08), len: 184 aa. EspD, ESX-1
981	1415	1,8462e+00	Rv1378c	-	Conserved hypothetical protein	Rv1378c, (MTCY02B12.12c), len: 475 aa. Conserved
982	1398	1,8464e+00	Rv1362c	-	Possible membrane protein	Rv1362c, (MTCY02B10.26c), len: 220 aa. Possible
983	2619	1,8465e+00	Rv2546	vapC18	Possible toxin VapC18	Rv2546, (MTCY159.10c), len: 137 aa. Possible
984	186	1,8469e+00	Rv0182c	sigG	Probable alternative RNA polymerase sigma factor	Rv0182c, (MTCI28.22c), len: 370 aa (start site
985	2895	1,8471e+00	Rv2817c	-	Conserved hypothetical protein	Rv2817c, (MTCY16B7.26), len: 338 aa. Conserved
986	378	1,8472e+00	Rv0370c	-	Possible oxidoreductase	Rv0370c, (MTV036.05c), len: 298 aa. Possible
987	500	1,8475e+00	Rv0488	-	Probable conserved integral membrane protein	Rv0488, (MTCY20G9.14), len: 201 aa. Probable
988	1838	1,8477e+00	Rv1794	-	Conserved protein	Rv1794, (MTV049.16), len: 300 aa. Conserved
989	3860	1,8479e+00	Rv3755c	-	Conserved protein	Rv3755c, (MTV025.103c), len: 199 aa. Conserved
990	948	1,8482e+00	Rv0922	-	Possible transposase	Rv0922, (MTCY21C12.16), len: 550 aa. Possible
991	2856	1,8482e+00	Rv2779c	-	Possible transcriptional regulatory protein	Rv2779c, (MTV002.44c), len: 179 aa. Possible
992	167	1,8484e+00	Rv0163	-	Conserved protein	Rv0163, (MTCI28.03), len: 151 aa. Conserved
993	1932	1,8485e+00	Rv1888c	-	Possible transmembrane protein	Rv1888c, (MTCY180.30), len: 186 aa. Possible
994	325	1,8488e+00	Rv0317c	glpQ2	Possible glycerophosphoryl diester	Rv0317c, (MTCY63.22c), len: 256 aa (start
995	124	1,8492e+00	Rv0121c	-	Conserved protein	Rv0121c, (MTCI418B.03c), len: 144 aa. Conserved
996	16	1,8494e+00	Rv0016c	pbpA	Probable penicillin-binding protein PbpA	Rv0016c, (MTCY10H4.16c), len: 491 aa. Probable
997	13	1,8494e+00	Rv0013	trpG	Possible anthranilate synthase component II TrpG	Rv0013, (MTCY10H4.13), len: 232 aa. Possible
998	3050	1,8495e+00	Rv2968c	-	Probable conserved integral membrane protein	Rv2968c, (MTCY349.19), len: 210 aa. Probable
999	1972	1,8496e+00	Rv1927	-	Conserved hypothetical protein	Rv1927, (MTCY09F9.37c), len: 257 aa. Conserved
1000	3788	1,8497e+00	Rv3686c	-	Conserved hypothetical protein	Rv3686c, (MTV025.034c), len: 110 aa. Hypothetical
1001	939	1,8497e+00	Rv0913c	-	Possible dioxygenase	Rv0913c, (MTCY21C12.07c), len: 502 aa. Possible
1002	2568	1,8498e+00	Rv2496c	bkdB	Probable branched-chain keto acid dehydrogenase	Rv2496c, (MTCY07A7.02c), len: 348 aa. Probable
1003	1823	1,8500e+00	Rv1778c	-	Unknown protein	Rv1778c, (MTCY25C11.05c), len: 149 aa. Unknown
1004	817	1,8502e+00	Rv0791c	-	Conserved protein	Rv0791c, (MTV042.01c, MTCY369.35c), len: 347 aa.
1005	2219	1,8506e+00	Rv2164c	-	Probable conserved proline rich membrane protein	Rv2164c, (MTCY270.04), len: 384 aa. Probable
1006	1557	1,8508e+00	Rv1515c	-	Conserved hypothetical protein	Rv1515c, (MTCY277.37c), len: 298 aa. Conserved
1007	1090	1,8510e+00	Rv1061	-	Conserved protein	Rv1061, (MTV017.14), len: 287 aa. Conserved
1008	3039	1,8511e+00	Rv2957	-	Possible glycosyl transferase	Rv2957, (MTCY349.31c), len: 275 aa. Possible
1009	1293	1,8512e+00	Rv1259	udgB	Probable uracil DNA glycosylase, UdgB	Rv1259, (MTCY50.23c), len: 299 aa. Probable
1010	2602	1,8514e+00	Rv2530c	vapC39	Possible toxin VapC39. Contains PIN domain.	Rv2530c, (MTCY159.26), len: 139 aa. Possible
1011	2068	1,8516e+00	Rv2018	-	Conserved protein	Rv2018, (MTV018.05), len: 239 aa. Conserved protein.
1012	2632	1,8518e+00	Rv2558	-	Conserved protein	Rv2558, (MTCY9C4.10c), len: 236 aa. Conserved
1013	3459	1,8520e+00	Rv3360	-	Conserved hypothetical protein	Rv3360, (MTV004.17), len: 122 aa. Hypothetical
1014	2353	1,8521e+00	Rv2293c	-	Conserved hypothetical protein	Rv2293c, (MTCY339.17), len: 246 aa. Conserved
1015	2089	1,8523e+00	Rv2038c	-	Probable sugar-transport ATP-binding protein ABC	Rv2038c, (MTV018.25c), len: 357 aa. Probable
1016	35	1,8524e+00	Rv0035	fadD34	Probable fatty-acid-CoA ligase FadD34	Rv0035, (MTCY10H4.35), len: 562 aa. Probable
1017	2616	1,8527e+00	Rv2543	lppA	Probable conserved lipoprotein LppA	Rv2543, (MTCY159.13c), len: 219 aa. Probable
1018	562	1,8528e+00	Rv0546c	-	Conserved protein	Rv0546c, (MTCY25D10.25c), len: 128 aa. Conserved
1019	1969	1,8534e+00	Rv1924c	-	Unknown protein	Rv1924c, (MTCY09F9.40), len: 126 aa. Unknown
1020	337	1,8534e+00	Rv0329c	-	Conserved hypothetical protein	Rv0329c, (MTCY63.34c), len: 208 aa. Conserved
1021	3793	1,8541e+00	Rv3691	-	Conserved protein	Rv3691, (MTV025.039), len: 333 aa. Conserved
1022	3154	1,8541e+00	Rv3067	-	Conserved hypothetical protein	Rv3067, (MTCY22D7.14c), len: 136 aa. Conserved
1023	2183	1,8544e+00	Rv2130c	mshC	Cysteine:1D-myo-inosityl	Rv2130c, (MTCY261.29c), len: 414 aa.
1024	12	1,8546e+00	Rv0012	-	Probable conserved membrane protein	Rv0012, (MTCY10H4.12), len: 262 aa. Probable
1025	1017	1,8552e+00	Rv0989c	grcC2	Probable polyprenyl-diphosphate synthase GrcC2	Rv0989c, (MTCI237.03c), len: 325 aa. Probable
1026	1386	1,8553e+00	Rv1350	fabG2	Probable 3-oxoacyl-[acyl-carrier protein]	Rv1350, (MTCY02B10.14), len: 247 aa. Probable
1027	1733	1,8554e+00	Rv1690	lprJ	Probable lipoprotein LprJ	Rv1690, (MTCI125.12), len: 127 aa. Probable
1028	686	1,8554e+00	Rv0665	vapC8	Possible toxin VapC8	Rv0665, (MTCI376.11c), len: 112 aa. Possible
1029	607	1,8557e+00	Rv0590A	-	Mce-family related protein	Rv0590A, len: 84 aa. Probable continuation of
1030	1742	1,8557e+00	Rv1699	pyrG	Probable CTP synthase PyrG	Rv1699, (MTCI125.21), len: 586 aa. Probable pyrG,CTP
1031	2535	1,8558e+00	Rv2464c	-	Possible DNA glycosylase	Rv2464c, (MT2539, MTV008.20c), len: 268 aa. Possible
1032	899	1,8560e+00	Rv0873	fadE10	Probable acyl-CoA dehydrogenase FadE10	Rv0873, (MTV043.66-MTCY31.01), len: 650 aa. Probable
1033	3530	1,8566e+00	Rv3430c	-	Possible transposase	Rv3430c, (MTCY77.02c), len: 387 aa. Possible IS1540
1034	704	1,8574e+00	Rv0683	rpsG	30S ribosomal protein S7 RpsG	Rv0683, (MTV040.11), len: 156 aa. rpsG, 30S	rib
1035	3560	1,8583e+00	Rv3460c	rpsM	30S ribosomal protein S13 RpsM	Rv3460c, (MTCY13E12.13c), len: 124 aa. rpsM, 30S	rib
1036	1655	1,8585e+00	Rv1613	trpA	Probable tryptophan synthase, alpha subunit TrpA	Rv1613, (MTCY01B2.05), len: 270 aa. Probable
1037	3268	1,8586e+00	Rv3179	-	Conserved protein	Rv3179, (MTV014.23), len: 429 aa. Conserved
1038	3250	1,8587e+00	Rv3161c	-	Possible dioxygenase	Rv3161c, (MTV014.05c), len: 382 aa. Possible
1039	3748	1,8588e+00	Rv3647c	-	Conserved hypothetical protein	Rv3647c, (MTCY15C10.05), len: 192 aa. Conserved
1040	26	1,8593e+00	Rv0026	-	Conserved hypothetical protein	Rv0026, (MTCY10H4.26), len: 448 aa. Conserved
1041	3880	1,8595e+00	Rv3773c	-	Conserved protein	Rv3773c, (MTCY13D12.07c), len: 194 aa. Conserved
1042	3547	1,8595e+00	Rv3447c	eccC4	ESX conserved component EccC4. ESX-4 type VII	Rv3447c, (MTCY77.19c), len: 1236 aa. EccC4, esx
1043	2617	1,8598e+00	Rv2544	lppB	Probable conserved lipoprotein LppB	Rv2544, (MTCY159.12c), len: 220 aa. Probable
1044	2332	1,8598e+00	Rv2273	-	Probable conserved transmembrane protein	Rv2273, (MTCY339.37c), len: 109 aa. Probable
1045	2484	1,8599e+00	Rv2415c	-	Conserved hypothetical protein	Rv2415c, (MTCY253.05), len: 297 aa. Hypothetical
1046	809	1,8602e+00	Rv0784	-	Conserved hypothetical protein	Rv0784, (MTC369.28), len: 228 aa. Conserved
1047	3460	1,8603e+00	Rv3361c	-	Conserved protein	Rv3361c, (MTV004.18c), len: 183 aa. Conserved
1048	1990	1,8603e+00	Rv1945	-	Conserved hypothetical protein	Rv1945, (MTCY09F9.19c), len: 454 aa. Member of
1049	2384	1,8605e+00	Rv2319c	-	Universal stress protein family protein	Rv2319c, (MTCY3G12.15), len: 292 aa. Universal
1050	764	1,8612e+00	Rv0741	-	Probable transposase (fragment)	Rv0741, (MTV041.15), len: 104 aa. Probable truncated
1051	3996	1,8614e+00	Rv3889c	espG2	ESX-2 secretion-associated protein EspG2	Rv3889c, (MTCY15F10.23), len: 276 aa. EspG2, ESX-2
1052	411	1,8616e+00	Rv0402c	mmpL1	Probable conserved transmembrane transport	Rv0402c, (MTCY04D9.15c), len: 958 aa. Probable
1053	1205	1,8617e+00	Rv1171	-	Conserved hypothetical protein	Rv1171, (MTV005.07), len: 146 aa. Conserved
1054	1656	1,8620e+00	Rv1614	lgt	Possible prolipoprotein diacylglyceryl	Rv1614, (MTCY01B2.06), len: 468 aa. Possible
1055	2053	1,8622e+00	Rv2003c	-	Conserved hypothetical protein	Rv2003c, (MTCY39.14), len: 285 aa. Conserved
1056	1965	1,8636e+00	Rv1920	-	Probable membrane protein	Rv1920, (MTV050.04), len: 287 aa. Probable membrane
1057	995	1,8639e+00	Rv0968	-	Conserved protein	Rv0968, (MTCY10D7.06c), len: 98 aa. Conserved
1058	3570	1,8641e+00	Rv3470c	ilvB2	Probable acetolactate synthase (large subunit)	Rv3470c, (MTCY13E12.23c), len: 552 aa. Probable
1059	1140	1,8641e+00	Rv1109c	-	Conserved protein	Rv1109c, (MTV017.62c), len: 212 aa. Conserved
1060	1019	1,8655e+00	Rv0991c	-	Conserved serine rich protein	Rv0991c, (MTCI237.05c), len: 110 aa. Conserved
1061	2622	1,8657e+00	Rv2548A	-	Conserved protein	Rv2548A, len: 124 aa. Conserved protein.
1062	2639	1,8657e+00	Rv2565	-	Conserved protein	Rv2565, (MTCY9C4.03c), len: 583 aa. Conserved
1063	1342	1,8658e+00	Rv1307	atpH	Probable ATP synthase delta chain AtpH	Rv1307, (MTCY373.27), len: 446 aa. Probable atpH,ATP
1064	3978	1,8661e+00	Rv3871	eccCb1	ESX conserved component EccCb1. ESX-1 type VII	Rv3871, (MTV027.06), len: 591 aa. EccCb1, esx
1065	1858	1,8663e+00	Rv1814	erg3	Membrane-bound C-5 sterol desaturase Erg3	Rv1814, (MTCY1A11.29c), len: 300 aa.
1066	3044	1,8664e+00	Rv2962c	-	Possible glycosyl transferase	Rv2962c, (MTCY349.25), len: 449 aa. Possible
1067	1490	1,8665e+00	Rv1453	-	Possible transcriptional activator protein	Rv1453, (MTCY493.01c), len: 421 aa. Possible
1068	1959	1,8665e+00	Rv1914c	-	Unknown protein	Rv1914c, (MTCY180.04), len: 135 aa. Unknown protein.
1069	3156	1,8672e+00	Rv3069	-	Probable conserved transmembrane protein	Rv3069, (MTCY22D7.12c), len: 132 aa. Probable
1070	816	1,8673e+00	Rv0790c	-	Hypothetical protein	Rv0790c, (MTCY369.34c), len: 242 aa. Hypothetical
1071	882	1,8676e+00	Rv0856	-	Conserved hypothetical protein	Rv0856, (MTV043.49), len: 134 aa. Conserved
1072	3992	1,8676e+00	Rv3885c	eccE2	ESX conserved component EccE2. ESX-2 type VII	Rv3885c, (MTCY15F10.27), len: 537 aa. eccE2, esx
1073	1955	1,8677e+00	Rv1910c	-	Probable exported protein	Rv1910c, (MTCY180.08), len: 197 aa. Possible
1074	1814	1,8681e+00	Rv1769	-	Conserved protein	Rv1769, (MTCY28.35), len: 414 aa. Conserved
1075	3955	1,8682e+00	Rv3848	-	Probable conserved transmembrane protein	Rv3848, (MTCY01A6.20c), len: 302 aa. Probable
1076	766	1,8683e+00	Rv0743c	-	Hypothetical protein	Rv0743c, (MTV041.17c), len: 185 aa. Hypothetical
1077	1620	1,8683e+00	Rv1578c	-	Probable PhiRv1 phage protein	Rv1578c, (MTCY336.26), len: 156 aa. Probable phiRv1
1078	3837	1,8687e+00	Rv3732	-	Conserved protein	Rv3732, (MTV025.080), len: 352 aa. Conserved
1079	314	1,8687e+00	Rv0306	-	Putative oxidoreductase	Rv0306, (MTCY63.11), len: 223 aa. Putative
1080	1568	1,8688e+00	Rv1526c	-	Probable glycosyltransferase	Rv1526c, (MTCY19G5.02), len: 426 aa. Probable
1081	3698	1,8690e+00	Rv3597c	lsr2	Iron-regulated H-NS-like protein Lsr2	Rv3597c, (MTCY07H7B.25), len: 112 aa. Lsr2,H-NS-like
1082	1228	1,8691e+00	Rv1194c	-	Conserved protein	Rv1194c, (MTCI364.06c), len: 421 aa. Conserved
1083	3040	1,8693e+00	Rv2958c	-	Possible glycosyl transferase	Rv2958c, (MTCY349.30), len: 428 aa. Possible
1084	2045	1,8694e+00	Rv1995	-	Unknown protein	Rv1995, (MTCY39.24c), len: 255 aa. Unknown protein.
1085	2546	1,8694e+00	Rv2474c	-	Conserved hypothetical protein	Rv2474c, (MTV008.30c), len: 217 aa. Hypothetical
1086	2337	1,8695e+00	Rv2277c	-	Possible glycerolphosphodiesterase	Rv2277c, (MTCY339.33), len: 301 aa. Possible
1087	261	1,8695e+00	Rv0254c	cobU	Probable bifunctional cobalamin biosynthesis	Rv0254c, (MTV034.20), len: 174 aa. Probable
1088	506	1,8697e+00	Rv0493c	-	Conserved protein	Rv0493c, (MTCY20G9.19), len: 329 aa. Conserved
1089	3719	1,8698e+00	Rv3618	-	Possible monooxygenase	Rv3618, (MTCY15C10.34c, MTCY07H7B.04c), len: 395 aa.
1090	3347	1,8698e+00	Rv3250c	rubB	Probable rubredoxin RubB	Rv3250c, (MTCY20B11.25c), len: 60 aa. Probable
1091	1052	1,8699e+00	Rv1024	-	Possible conserved membrane protein	Rv1024, (MTCY10G2.25c), len: 228 aa. Possible
1092	3707	1,8703e+00	Rv3606c	folK	2-amino-4-hydroxy-6-	Rv3606c, (MTCY07H7B.16), len: 188 aa. Probable
1093	2394	1,8706e+00	Rv2329c	narK1	Probable nitrite extrusion protein 1 NarK1	Rv2329c, (MTCY3G12.05), len: 515 aa. Probable
1094	1917	1,8707e+00	Rv1873	-	Conserved hypothetical protein	Rv1873, (MTCY180.45c), len: 145 aa. Conserved
1095	1788	1,8708e+00	Rv1744c	-	Probable membrane protein	Rv1744c, (MTCY28.06c), len: 133 aa. Probable
1096	2983	1,8711e+00	Rv2903c	lepB	Probable signal peptidase I LepB (SPASE I)	Rv2903c, (MTCY274.34c), len: 294 aa. Probable
1097	2504	1,8712e+00	Rv2434c	-	Probable conserved transmembrane protein	Rv2434c, (MTCY428.12), len: 481 aa. Probable
1098	1214	1,8720e+00	Rv1180	pks3	Probable polyketide beta-ketoacyl synthase Pks3	Rv1180, (MTV005.16), len: 488 aa. Probable
1099	2628	1,8723e+00	Rv2554c	-	Conserved protein	Rv2554c, (MTCY159.02), len: 170 aa. Conserved
1100	41	1,8729e+00	Rv0041	leuS	Probable leucyl-tRNA synthetase LeuS	Rv0041, (MTCY21D4.04), len: 969 aa. Probable
1101	546	1,8730e+00	Rv0530A	-	Conserved protein	Rv0530A, len: 53 aa. Conserved protein.
1102	3084	1,8732e+00	Rv3000	-	Possible conserved transmembrane protein	Rv3000, (MTV012.14), len: 219 aa. Possible conserved
1103	1956	1,8734e+00	Rv1911c	lppC	Probable lipoprotein LppC	Rv1911c, (MTCY180.07), len: 201 aa. Probable
1104	2458	1,8734e+00	Rv2392	cysH	Probable 3'-phosphoadenosine 5'-phosphosulfate	Rv2392, (MTCY253.29c), len: 254 aa. Probable
1105	2080	1,8734e+00	Rv2029c	pfkB	6-phosphofructokinase PfkB (phosphohexokinase)	Rv2029c, (MTV018.16c), len: 339 aa.
1106	2021	1,8736e+00	Rv1974	-	Probable conserved membrane protein	Rv1974, (MTV051.12), len: 125 aa. Probable conserved
1107	3624	1,8737e+00	Rv3524	-	Probable conserved membrane protein	Rv3524, (MTCY03C7.32c), len: 343 aa. Probable
1108	803	1,8740e+00	Rv0778	cyp126	Possible cytochrome P450 126 Cyp126	Rv0778, (MT0802, MTCY369.22), len: 414 aa. Possible
1109	1065	1,8742e+00	Rv1036c	-	Probable IS1560 transposase (fragment)	Rv1036c, (MTCY10G2.13), len: 112 aa. Probable IS1560
1110	2735	1,8746e+00	Rv2659c	-	Probable PhiRv2 prophage integrase	Rv2659c, (MTCY441.28c), len: 375 aa. Probable
1111	1523	1,8751e+00	Rv1485	hemZ	Ferrochelatase HemZ (protoheme ferro-lyase) (heme	Rv1485, (MTCY277.06), len: 344 aa.
1112	2990	1,8752e+00	Rv2910c	-	Conserved hypothetical protein	Rv2910c, (MTCY274.42c), len: 147 aa. Conserved
1113	807	1,8752e+00	Rv0782	ptrBb	Probable protease II PtrBb [second part]	Rv0782, (MTCY369.26), len: 552 aa. Probable
1114	3308	1,8759e+00	Rv3214	gpm2	Possible phosphoglycerate mutase Gpm2	Rv3214, (MTCY07D11.12c), len: 203 aa. Possible
1115	2362	1,8759e+00	Rv2302	-	Conserved protein	Rv2302, (MTCY339.07c), len: 80 aa. Conserved
1116	1094	1,8760e+00	Rv1065	-	Conserved hypothetical protein	Rv1065, (MTV017.18), len: 188 aa. Conserved
1117	3220	1,8766e+00	Rv3132c	devS	Two component sensor histidine kinase DevS	Rv3132c, (MTCY03A2.26), len: 578 aa. DevS (alternate
1118	1960	1,8767e+00	Rv1915	aceAa	Probable isocitrate lyase AceAa [first part]	Rv1915, (MTCY180.03c), len: 367 aa. Probable
1119	3486	1,8772e+00	Rv3387	-	Possible transposase	Rv3387, (MTV004.45), len: 225 aa. Possible
1120	1313	1,8774e+00	Rv1279	-	Probable dehydrogenase FAD flavoprotein GMC	Rv1279, (MTCY50.03c), len: 528 aa. Probable
1121	1919	1,8777e+00	Rv1875	-	Conserved protein	Rv1875, (MTCY180.43c), len: 147 aa. Conserved
1122	3394	1,8778e+00	Rv3297	nei	Probable endonuclease VIII Nei	Rv3297, (MTCY71.37, MT3396), len: 255 aa. Probable
1123	2547	1,8779e+00	Rv2475c	-	Conserved protein	Rv2475c, (MTV008.31c), len: 138 aa. Conserved
1124	1818	1,8779e+00	Rv1773c	-	Probable transcriptional regulatory protein	Rv1773c, (MTCY28.39), len: 248 aa. Probable
1125	1533	1,8783e+00	Rv1494	mazE4	Possible antitoxin MazE4	Rv1494, (MTCY277.16), len: 100 aa. Possible
1126	2070	1,8783e+00	Rv2020c	-	Conserved hypothetical protein	Rv2020c, (MTV018.07c), len: 99 aa. Conserved
1127	461	1,8786e+00	Rv0452	-	Possible transcriptional regulatory protein	Rv0452, (MTV037.16), len: 236 aa. Possible
1128	3351	1,8787e+00	Rv3254	-	Conserved hypothetical protein	Rv3254, (MTCY20B11.29), len: 462 aa. Conserved
1129	1038	1,8795e+00	Rv1010	ksgA	Probable dimethyladenosine transferase KsgA	Rv1010, (MTCI237.27), len: 317 aa. Probable
1130	823	1,8796e+00	Rv0797	-	Putative transposase for insertion sequence	Rv0797, (MTCI249B.03c, MTV042.07), len: 364 aa.
1131	3850	1,8797e+00	Rv3745c	-	Conserved hypothetical protein	Rv3745c, (MTV025.093c), len: 70 aa. Conserved
1132	924	1,8799e+00	Rv0898c	-	Conserved hypothetical protein	Rv0898c, (MTCY31.26c), len: 87 aa. Conserved
1133	1426	1,8805e+00	Rv1389	gmk	Probable guanylate kinase Gmk	Rv1389, (MTCY21B4.06), len: 208 aa. Probable
1134	3355	1,8808e+00	Rv3258c	-	Conserved hypothetical protein	Rv3258c, (MTV015.03c), len: 163 aa. Conserved
1135	1144	1,8811e+00	Rv1113	vapB32	Possible antitoxin VapB32	Rv1113, (MTCY22G8.02), len: 65 aa. Possible
1136	241	1,8811e+00	Rv0235c	-	Probable conserved transmembrane protein	Rv0235c, (MTCY08D5.31c), len: 482 aa. Probable
1137	3147	1,8816e+00	Rv3060c	-	Probable transcriptional regulatory protein	Rv3060c, (MTCY22D7.21), len: 490 aa. Probable
1138	53	1,8819e+00	Rv0053	rpsF	30S ribosomal protein S6 RpsF	Rv0053, (MTCY21D4.16), len: 96 aa. rpsF, 30S	rib
1139	3225	1,8822e+00	Rv3136A	-	Conserved protein	Rv3136A, len: 110 aa. Conserved protein.
1140	1822	1,8823e+00	Rv1777	cyp144	Probable cytochrome P450 144 Cyp144	Rv1777, (MT1827, MTCY25C11.04), len: 434 aa.
1141	2578	1,8825e+00	Rv2506	-	Probable transcriptional regulatory protein	Rv2506, (MTCY07A7.12), len: 215 aa. Probable
1142	643	1,8829e+00	Rv0624	vapC30	Possible toxin VapC30. Contains PIN domain.	Rv0624, (MTCY20H10.05), len: 131 aa. Possible
1143	304	1,8829e+00	Rv0296c	-	Probable sulfatase	Rv0296c, (MTCY63.01c, MTV035.24c), len: 465 aa.
1144	867	1,8829e+00	Rv0841	-	Probable conserved transmembrane protein	Rv0841, len: 80 aa. Conserved transmembrane
1145	530	1,8830e+00	Rv0515	-	Conserved 13E12 repeat family protein	Rv0515, (MTCY20G10.05), len: 503 aa. Part of M.
1146	2407	1,8835e+00	Rv2341	lppQ	Probable conserved lipoprotein LppQ	Rv2341, (MTCY98.10), len: 139 aa. Probable
1147	1821	1,8836e+00	Rv1776c	-	Possible transcriptional regulatory protein	Rv1776c, (MTCY25C11.03c), len: 186 aa. Possible
1148	302	1,8839e+00	Rv0294	tam	Probable trans-aconitate methyltransferase Tam	Rv0294, (MTV035.22), len: 261 aa. Probable
1149	3844	1,8842e+00	Rv3739c	PPE67	PPE family protein PPE67	Rv3739c, (MTV025.087c), len: 77 aa. PPE67, Member of
1150	3235	1,8845e+00	Rv3146	nuoB	Probable NADH dehydrogenase I (chain B) NuoB	Rv3146, (MTCY03A2.12c), len: 184 aa. Probable
1151	2571	1,8846e+00	Rv2499c	-	Possible oxidase regulatory-related protein	Rv2499c, (MTCY07A7.05c), len: 185 aa. Possible
1152	344	1,8846e+00	Rv0336	-	Conserved 13E12 repeat family protein	Rv0336, (MTCY279.03), len: 503 aa. Part of
1153	1578	1,8857e+00	Rv1536	ileS	Isoleucyl-tRNA synthetase IleS	Rv1536, (MTCY48.29c-MTCCY07A7A.05), len: 1041 aa.
1154	565	1,8861e+00	Rv0549c	vapC3	Possible toxin VapC3	Rv0549c, (MTCY25D10.28c), len: 137 aa. Possible
1155	3949	1,8862e+00	Rv3842c	glpQ1	Probable glycerophosphoryl diester	Rv3842c, (MTCY01A6.27), len: 274 aa. Probable
1156	3145	1,8863e+00	Rv3058c	-	Possible transcriptional regulatory protein	Rv3058c, (MTCY22D7.23), len: 216 aa. Possible
1157	3738	1,8864e+00	Rv3637	-	Possible transposase	Rv3637, (MTCY15C10.15c), len: 166 aa. Possible
1158	1968	1,8865e+00	Rv1923	lipD	Probable lipase LipD	Rv1923, (MTCY09F9.41c), len: 446 aa. Probable
1159	3456	1,8869e+00	Rv3357	relJ	Antitoxin RelJ	Rv3357, (MTV004.14), len: 91 aa. RelJ,
1160	666	1,8872e+00	Rv0645c	mmaA1	Methoxy mycolic acid synthase 1 MmaA1 (methyl	Rv0645c, (MTCY20H10.26c), len: 286 aa. MmaA1,methoxy
1161	852	1,8876e+00	Rv0826	-	Conserved hypothetical protein	Rv0826, (MTV043.18), len: 351 aa. Conserved
1162	3829	1,8880e+00	Rv3724B	cut5b	Probable cutinase [second part] Cut5b	Rv3724B, (MTV025.072), len: 187 aa. Probable
1163	2415	1,8880e+00	Rv2349c	plcC	Probable phospholipase C 3 PlcC	Rv2349c, (MT2414, MTCY98.18c), len: 508 aa. Probable
1164	2239	1,8880e+00	Rv2184c	-	Conserved hypothetical protein	Rv2184c, (MTV021.17c), len: 379 aa. Conserved
1165	3568	1,8885e+00	Rv3468c	-	Possible dTDP-glucose 4,6-dehydratase	Rv3468c, (MTCY13E12.21c), len: 364 aa. Possible
1166	3005	1,8887e+00	Rv2924c	fpg	Probable formamidopyrimidine-DNA glycosylase Fpg	Rv2924c, (MTCY338.13c), len: 289 aa. Probable fpg
1167	3297	1,8888e+00	Rv3204	-	Possible DNA-methyltransferase (modification	Rv3204, (MTCY07D11.22c), len: 101 aa. Possible DNA
1168	987	1,8888e+00	Rv0960	vapC9	Possible toxin VapC9	Rv0960, (MTCY10D7.14c), len: 127 aa. Possible
1169	3629	1,8889e+00	Rv3529c	-	Conserved hypothetical protein	Rv3529c, (MTCY03C7.27), len: 384 aa. Conserved
1170	595	1,8891e+00	Rv0579	-	Conserved hypothetical protein	Rv0579, (MTV039.17), len: 252 aa. Conserved
1171	1566	1,8891e+00	Rv1524	-	Probable glycosyltransferase	Rv1524, (MTCY19G5.04c), len: 414 aa. Probable
1172	1940	1,8892e+00	Rv1895	-	Possible dehydrogenase	Rv1895, (MTCY180.23c), len: 384 aa. Possible
1173	3994	1,8893e+00	Rv3887c	eccD2	ESX conserved component EccD2. ESX-2 type VII	Rv3887c, (MTCY15F10.25), len: 509 aa. eccD2, esx
1174	2707	1,8894e+00	Rv2631	-	Conserved hypothetical protein	Rv2631, (MTCY441.01, MTCY01A10.01c), len: 432 aa.
1175	3269	1,8895e+00	Rv3180c	-	Hypothetical alanine rich protein	Rv3180c, (MTV014.24c), len: 144 aa. Hypothetical
1176	3991	1,8900e+00	Rv3884c	eccA2	ESX conserved component EccA2. ESX-2 type VII	Rv3884c, (MTCY15F10.28), len: 619 aa. eccA2, esx
1177	3322	1,8900e+00	Rv3225c	-	GCN5-related N-acetyltransferase, phosphorylase	Rv3225c, (MTCY07D11.01), len: 474 aa. Conserved
1178	74	1,8907e+00	Rv0073	-	Probable glutamine-transport ATP-binding protein	Rv0073, (MTV030.17), len: 330 aa. Probable
1179	3836	1,8907e+00	Rv3731	ligC	Possible ATP-dependent DNA ligase LigC	Rv3731, (MTV025.079), len: 358 aa. Possible ligC,DNA
1180	3734	1,8908e+00	Rv3633	-	Conserved protein	Rv3633, (MTCY15C10.19c), len: 291 aa. Conserved
1181	645	1,8908e+00	Rv0626	vapB5	Possible antitoxin VapB5	Rv0626, (MTCY20H10.07), len: 86 aa. Possible
1182	350	1,8909e+00	Rv0342	iniA	Isoniazid inductible gene protein IniA	Rv0342, iniA, (MTCY13E10.02), len: 640 aa.
1183	1572	1,8912e+00	Rv1530	adh	Probable alcohol dehydrogenase Adh	Rv1530, (MTV045.04), len: 367 aa. Probable
1184	1635	1,8913e+00	Rv1593c	-	Conserved protein	Rv1593c, (MTCY336.11), len: 236 aa. Conserved
1185	193	1,8913e+00	Rv0188	-	Probable conserved transmembrane protein	Rv0188, (MTCI28.27), len: 143 aa. Probable conserved
1186	3081	1,8914e+00	Rv2998	-	Hypothetical protein	Rv2998, (MTV012.12), len: 153 aa. Hypothetical
1187	626	1,8914e+00	Rv0609	vapC28	Possible toxin VapC28. Contains PIN domain.	Rv0609, (MTCY19H5.13c), len: 133 aa. Possible
1188	153	1,8916e+00	Rv0150c	-	Conserved hypothetical protein	Rv0150c, (MTCI5.24c), len: 95 aa. Conserved
1189	1435	1,8918e+00	Rv1398c	vapB10	Possible antitoxin VapB10	Rv1398c, (MTCY21B4.15c), len: 85 aa. Possible
1190	1457	1,8918e+00	Rv1420	uvrC	Probable excinuclease ABC (subunit C-nuclease)	Rv1420, (MTCY21B4.38), len: 646 aa. Probable
1191	1354	1,8918e+00	Rv1319c	-	Possible adenylate cyclase (ATP	Rv1319c, (MTCY130.04c), len: 535 aa. Possible
1192	3335	1,8918e+00	Rv3238c	-	Probable conserved integral membrane protein	Rv3238c, (MTCY20B11.13c), len: 244 aa. Probable
1193	3976	1,8919e+00	Rv3869	eccB1	ESX conserved component EccB1. ESX-1 type VII	Rv3869, (MTV027.04), len: 480 aa. EccB1, esx
1194	1511	1,8921e+00	Rv1473A	-	Possible transcriptional regulatory protein	Rv1473A, len: 63 aa. Possible transcriptional
1195	3556	1,8922e+00	Rv3456c	rplQ	50S ribosomal protein L17 RplQ	Rv3456c, (MTCY13E12.09c), len: 180 aa. rplQ, 50S	rib
1196	514	1,8923e+00	Rv0500A	-	Conserved protein	Rv0500A, len: 78 aa. Conserved protein, similar to
1197	967	1,8927e+00	Rv0941c	-	Conserved hypothetical protein	Rv0941c, (MTCY10D7.33), len: 257 aa. Conserved
1198	1107	1,8930e+00	Rv1078	pra	Probable proline-rich antigen homolog Pra	Rv1078, (MTV017.31), len: 240 aa. Probable
1199	75	1,8931e+00	Rv0074	-	Conserved protein	Rv0074, (MTV030.18), len: 411 aa. Conserved
1200	72	1,8933e+00	Rv0071	-	Possible maturase	Rv0071, (MTV030.14), len: 235 aa. Possible
1201	1626	1,8934e+00	Rv1584c	-	Possible PhiRv1 phage protein	Rv1584c, (MTCY336.20), len: 73 aa. Possible phiRv1
1202	611	1,8935e+00	Rv0594	mce2F	Mce-family protein Mce2F	Rv0594, (MTCY19H5.28c), len: 516 aa. Mce2F; belongs
1203	1352	1,8937e+00	Rv1317c	alkA	Probable bifunctional regulatory protein and DNA	Rv1317c, (MTCY130.02c), len: 496 aa. Probable alkA
1204	3426	1,8938e+00	Rv3327	-	Probable transposase fusion protein	Rv3327, (MTV016.27), len: 570 aa. Probable fusion
1205	3505	1,8940e+00	Rv3405c	-	Possible transcriptional regulatory protein	Rv3405c, (MTCY78.23), len: 188 aa. Possible
1206	3554	1,8941e+00	Rv3454	-	Probable conserved integral membrane protein	Rv3454, (MTCY13E12.07), len: 422 aa. Probable
1207	3831	1,8945e+00	Rv3726	-	Possible dehydrogenase	Rv3726, (MTV025.074), len: 397 aa. Possible
1208	3433	1,8947e+00	Rv3334	-	Probable transcriptional regulatory protein	Rv3334, (MTV016.34), len: 146 aa. Probable
1209	905	1,8949e+00	Rv0879c	-	Possible conserved transmembrane protein	Rv0879c, (MTCY31.07c), len: 91 aa. Possible
1210	1973	1,8949e+00	Rv1928c	-	Probable short-chain type	Rv1928c, (MTCY09F9.36), len: 255 aa. Probable
1211	195	1,8950e+00	Rv0190	-	Conserved protein	Rv0190, (MTCI28.29), len: 96 aa. Conserved
1212	636	1,8950e+00	Rv0617	vapC29	Possible toxin VapC29. Contains PIN domain.	Rv0617, (MTCY19H5.04c), len: 133 aa. Possible
1213	1512	1,8950e+00	Rv1474c	-	Probable transcriptional regulatory protein	Rv1474c, (MTV007.21c), len: 187 aa. Probable
1214	3383	1,8951e+00	Rv3286c	sigF	Alternative RNA polymerase sigma factor SigF	Rv3286c, (MTCY71.26), len: 261 aa. SigF, stress
1215	612	1,8955e+00	Rv0595c	vapC4	Possible toxin VapC4	Rv0595c, (MTCY19H5.27), len: 130 aa. Possible
1216	2770	1,8957e+00	Rv2694c	-	Conserved protein	Rv2694c, (MTCY05A6.15c), len: 122 aa. Conserved
1217	219	1,8958e+00	Rv0213c	-	Possible methyltransferase (methylase)	Rv0213c, (MTCY08D5.08c), len: 437 aa. Possible
1218	2054	1,8958e+00	Rv2004c	-	Conserved protein	Rv2004c, (MTCY39.13), len: 498 aa. Conserved
1219	3909	1,8959e+00	Rv3802c	-	Probable conserved membrane protein	Rv3802c, (MTV026.07c), len: 336 aa. Probable
1220	2757	1,8959e+00	Rv2681	-	Conserved hypothetical alanine rich protein	Rv2681, (MTCY05A6.02), len: 438 aa. Conserved
1221	3017	1,8961e+00	Rv2936	drrA	Daunorubicin-dim-transport ATP-binding protein	Rv2936, (MTCY19H9.04), len: 331 aa.
1222	1470	1,8961e+00	Rv1433	-	Possible conserved exported protein	Rv1433, (MTCY493.21c), len: 271 aa. Possible
1223	3680	1,8966e+00	Rv3579c	-	Possible tRNA/rRNA methyltransferase	Rv3579c, (MTCY06G11.26c), len: 322 aa. Possible
1224	2848	1,8970e+00	Rv2771c	-	Conserved hypothetical protein	Rv2771c, (MTV002.36c), len: 150 aa. Conserved
1225	1912	1,8971e+00	Rv1868	-	Conserved hypothetical protein	Rv1868, (MTCY359.05c), len: 699 aa. Conserved
1226	596	1,8972e+00	Rv0580c	-	Conserved protein	Rv0580c, (MTV039.18c), len: 163 aa. Conserved
1227	227	1,8975e+00	Rv0221	-	Possible triacylglycerol synthase (diacylglycerol	Rv0221, (MTCY08D5.16), len: 469 aa. Possible
1228	1728	1,8979e+00	Rv1685c	-	Conserved hypothetical protein	Rv1685c, (MTCI125.07c), len: 207 aa. Conserved
1229	800	1,8981e+00	Rv0775	-	Conserved hypothetical protein	Rv0775, (MTCY369.20), len: 207 aa. Conserved
1230	1410	1,8982e+00	Rv1373	-	Glycolipid sulfotransferase	Rv1373, (MTCY02B12.07), len: 326 aa. Glycolipid
1231	2765	1,8982e+00	Rv2689c	-	Conserved alanine and valine and glycine rich	Rv2689c, (MTCY05A6.10c), len: 405 aa (other less
1232	2201	1,8985e+00	Rv2147c	-	Conserved hypothetical protein	Rv2147c, (MTCY270.21), len: 241 aa. Conserved
1233	1850	1,8988e+00	Rv1806	PE20	PE family protein PE20	Rv1806, (MTV049.28), len: 99 aa. PE20, Member of the
1234	1480	1,8989e+00	Rv1443c	-	Unknown protein	Rv1443c, (MTCY493.11), len: 161 aa. Unknown
1235	3925	1,8991e+00	Rv3818	-	Unknown protein	Rv3818, (MTCY409.12c), len: 516 aa. Unknown
1236	1351	1,8992e+00	Rv1316c	ogt	Methylated-DNA--protein-cysteine	Rv1316c, (MTCY130.01c), len: 165 aa.
1237	907	1,8992e+00	Rv0881	-	Possible rRNA methyltransferase (rRNA methylase)	Rv0881, (MTCY31.09), len: 288 aa. Possible rRNA
1238	3034	1,8995e+00	Rv2952	-	Possible methyltransferase (methylase)	Rv2952, (MTCY349.38), len: 270 aa. Probable
1239	1710	1,8997e+00	Rv1667c	-	Probable second part of macrolide-transport	Rv1667c, (MTV047.03c), len: 217 aa. Probable second
1240	3100	1,8999e+00	Rv3016	lpqA	Probable lipoprotein LpqA	Rv3016, (MTV012.30), len: 209 aa. Probable
1241	456	1,9000e+00	Rv0447c	ufaA1	Probable cyclopropane-fatty-acyl-phospholipid	Rv0447c, (MTV037.11c), len: 427 aa (start
1242	141	1,9001e+00	Rv0138	-	Conserved hypothetical protein	Rv0138, (MTCI5.12), len: 167 aa. Conserved
1243	320	1,9004e+00	Rv0312	-	Conserved hypothetical proline and threonine rich	Rv0312, (MTCY63.17), len: 620 aa. Conserved
1244	2997	1,9007e+00	Rv2917	-	Conserved hypothetical alanine and arginine rich	Rv2917, (MTCY338.05), len: 626 aa. Conserved
1245	1607	1,9009e+00	Rv1565c	-	Conserved hypothetical membrane protein	Rv1565c, (MTCY336.38), len: 729 aa. Conserved
1246	2027	1,9010e+00	Rv1980c	mpt64	Immunogenic protein Mpt64 (antigen Mpt64/MPB64)	Rv1980c, (MT2032, MTCY39.39), len: 228 aa. Mpt64
1247	1632	1,9010e+00	Rv1590	-	Conserved hypothetical protein	Rv1590, (MTCY336.14c), len: 79 aa. Conserved
1248	1210	1,9011e+00	Rv1176c	-	Conserved hypothetical protein	Rv1176c, (MTV005.12c), len: 189 aa. Conserved
1249	3871	1,9011e+00	Rv3766	-	Hypothetical protein	Rv3766, (MTV025.114), len: 229 aa. Hypothetical
1250	2883	1,9012e+00	Rv2805	-	Conserved hypothetical protein	Rv2805, (MTCY16B7.38c), len: 134 aa. Conserved
1251	1582	1,9013e+00	Rv1540	-	Conserved hypothetical protein member of	Rv1540, (MTCY48.25c), len: 308 aa. Member of the
1252	970	1,9018e+00	Rv0944	-	Possible formamidopyrimidine-DNA glycosylase	Rv0944, (MTCY10D7.30c), len: 158 aa. Possible
1253	3166	1,9024e+00	Rv3079c	-	Conserved protein	Rv3079c, (MTCY22D7.02), len: 275 aa. Conserved
1254	3366	1,9024e+00	Rv3269	-	Conserved protein	Rv3269, (MTCY71.09), len: 93 aa. Conserved
1255	3761	1,9028e+00	Rv3660c	-	Conserved hypothetical protein	Rv3660c, (MTV025.008c), len: 350 aa. Conserved
1256	2250	1,9040e+00	Rv2195	qcrA	Probable rieske iron-sulfur protein QcrA	Rv2195, (MTCY190.06), len: 429 aa. Probable
1257	3797	1,9040e+00	Rv3695	-	Possible conserved membrane protein	Rv3695, (MTV025.043), len: 310 aa. Possible
1258	361	1,9043e+00	Rv0353	hspR	Probable heat shock protein transcriptional	Rv0353, (MTCY13E10.13), len: 126 aa. Probable
1259	796	1,9043e+00	Rv0771	-	Possible 4-carboxymuconolactone decarboxylase	Rv0771, (MTCY369.16), len: 144 aa. Possible
1260	2436	1,9046e+00	Rv2370c	-	Conserved hypothetical protein	Rv2370c, (MTCY27.10), len: 437 aa. Conserved
1261	3583	1,9046e+00	Rv3483c	-	Possible exported protein	Rv3483c, (MTCY13E12.36c), len: 220 aa. Possible
1262	812	1,9047e+00	Rv0787	-	Unknown protein	Rv0787, (MTCY369.31), len: 319 aa. Unknown
1263	3332	1,9052e+00	Rv3235	-	Hypothetical alanine arginine proline rich	Rv3235, (MTCY20B11.10), len: 213 aa. Hypothetical
1264	1080	1,9059e+00	Rv1051c	-	Conserved hypothetical protein	Rv1051c, (MTV017.04c), len: 251 aa. Conserved
1265	3893	1,9060e+00	Rv3786c	-	Unknown protein	Rv3786c, (MTCY13D12.20), len: 407 aa. Unknown
1266	20	1,9065e+00	Rv0020c	fhaA	Conserved protein with FHA domain, FhaA	Rv0020c, (MTCY10H4.20c), len: 527 aa. FhaA,
1267	2795	1,9067e+00	Rv2719c	-	Possible conserved membrane protein	Rv2719c, (MTCY05A6.40c), len: 165 aa. Possible
1268	2289	1,9067e+00	Rv2231B	vapB16	Possible antitoxin VapB16	Rv2231B, len: 58 aa. Possible vapB16, antitoxin,part
1269	3903	1,9076e+00	Rv3796	-	Conserved protein	Rv3796, (MTV026.01-MTCY13D12.30), len: 375 aa.
1270	3839	1,9078e+00	Rv3734c	tgs2	Putative triacylglycerol synthase (diacylglycerol	Rv3734c, (MTV025.082c), len: 454 aa. Putative
1271	2313	1,9080e+00	Rv2254c	-	Probable integral membrane protein	Rv2254c, (MTV022.04c), len: 151 aa. Probable
1272	1944	1,9081e+00	Rv1899c	lppD	Possible lipoprotein LppD	Rv1899c, (MTCY180.19), len: 343 aa. Possible
1273	731	1,9081e+00	Rv0709	rpmC	50S ribosomal protein L29 RpmC	Rv0709, (MTCY210.28), len: 77 aa. rpmC, 50S	rib
1274	300	1,9087e+00	Rv0292	eccE3	ESX conserved component EccE3. ESX-3 type VII	Rv0292, (MTV035.20), len: 331 aa. EccE3, esx
1275	3047	1,9087e+00	Rv2965c	kdtB	Probable phosphopantetheine adenylyltransferase	Rv2965c, (MTCY349.22), len: 161 aa. Probable kdtB
1276	1524	1,9095e+00	Rv1486c	-	Conserved hypothetical protein	Rv1486c, (MTCY277.07c), len: 288 aa. Conserved
1277	3677	1,9097e+00	Rv3576	lppH	Possible conserved lipoprotein LppH	Rv3576, (MTCY06G11.23), len: 237 aa. Possible
1278	3223	1,9101e+00	Rv3135	PPE50	PPE family protein PPE50	Rv3135, (MTCY03A2.23c), len: 132 aa. PPE50, Member
1279	1217	1,9108e+00	Rv1183	mmpL10	Probable conserved transmembrane transport	Rv1183, (MTV005.19), len: 1002 aa. Probable
1280	1773	1,9110e+00	Rv1729c	-	Possible S-adenosylmethionine-dependent	Rv1729c, (MTCY04C12.14c), len: 312 aa. Possible
1281	3535	1,9115e+00	Rv3435c	-	Probable conserved transmembrane protein	Rv3435c, (MTCY77.07c), len: 284 aa. Probable
1282	3401	1,9118e+00	Rv3304	-	Conserved protein	Rv3304, (MTV016.03), len: 159 aa. Conserved
1283	3866	1,9119e+00	Rv3761c	fadE36	Possible acyl-CoA dehydrogenase FadE36	Rv3761c, (MTV025.109c), len: 351 aa. Possible
1284	442	1,9125e+00	Rv0433	-	Conserved hypothetical protein	Rv0433, (MTCY22G10.30), len: 376 aa. Conserved
1285	3617	1,9126e+00	Rv3517	-	Conserved hypothetical protein	Rv3517, (MTV023.24), len: 279 aa. Hypothetical
1286	2785	1,9130e+00	Rv2709	-	Probable conserved transmembrane protein	Rv2709, (MTCY05A6.30), len: 148 aa. Probable
1287	131	1,9132e+00	Rv0128	-	Probable conserved transmembrane protein	Rv0128, (MTCI5.02), len: 259 aa. Probable conserved
1288	1431	1,9134e+00	Rv1394c	cyp132	Probable cytochrome P450 132 Cyp132	Rv1394c, (MT1439, MTCY21B4.11c), len: 461 aa.
1289	1053	1,9137e+00	Rv1025	-	Conserved protein	Rv1025, (MTCY10G2.24c), len: 155 aa. Conserved
1290	3151	1,9143e+00	Rv3064c	-	Probable conserved integral membrane protein	Rv3064c, (MTCY22D7.17), len: 141 aa. Probable
1291	2587	1,9144e+00	Rv2515c	-	Conserved hypothetical protein	Rv2515c, (MTCY07A7.21c), len: 415 aa. Conserved
1292	3320	1,9149e+00	Rv3224A	-	Conserved hypothetical protein	Rv3224A, len: 62 aa. Conserved hypothetical protein
1293	1660	1,9150e+00	Rv1618	tesB1	Probable acyl-CoA thioesterase II TesB1	Rv1618, (MTCY01B2.10), len: 300 aa. Probable
1294	1009	1,9152e+00	Rv0981	mprA	Mycobacterial persistence regulator MRPA (two	Rv0981, (MTV044.09), len: 228 aa. MprA,mycobacterial
1295	735	1,9153e+00	Rv0713	-	Probable conserved transmembrane protein	Rv0713, (MTCY210.32), len: 313 aa. Probable
1296	3144	1,9156e+00	Rv3057c	-	Probable short chain alcohol	Rv3057c, (MTCY22D7.24), len: 287 aa. Probable
1297	24	1,9157e+00	Rv0024	-	Putative secreted protein P60-related protein	Rv0024, (MTCY10H4.24), len: 281 aa. Putative
1298	2971	1,9157e+00	Rv2891	-	Conserved hypothetical protein	Rv2891, (MTCY274.22), len: 249 aa (C-terminus
1299	3742	1,9163e+00	Rv3641c	fic	Possible cell filamentation protein Fic	Rv3641c, (MTCY15C10.11), len: 211 aa. Possible
1300	652	1,9165e+00	Rv0633c	-	Possible exported protein	Rv0633c, (MTCY20H11.14c), len: 279 aa. Possible
1301	3845	1,9166e+00	Rv3740c	-	Possible triacylglycerol synthase (diacylglycerol	Rv3740c, (MTV025.088c), len: 448 aa. Possible
1302	3576	1,9168e+00	Rv3476c	kgtP	Probable dicarboxylic acid transport integral	Rv3476c, (MTCY13E12.29c), len: 449 aa. Probable
1303	628	1,9169e+00	Rv0610c	-	Hypothetical protein	Rv0610c, (MTCY19H5.11), len: 385 aa. Hypothetical
1304	3502	1,9171e+00	Rv3402c	-	Conserved hypothetical protein	Rv3402c, (MTCY78.26), len: 412 aa. Conserved
1305	2642	1,9171e+00	Rv2568c	-	Conserved hypothetical protein	Rv2568c, (MTCY227.33), len: 341 aa. Conserved
1306	2879	1,9171e+00	Rv2801A	mazE9	Possible antitoxin MazE9	Rv2801A, len: 76 aa. Possible mazE9, antitoxin, part
1307	136	1,9172e+00	Rv0133	-	GCN5-related N-acetyltransferase	Rv0133, (MTCI5.07), len: 201 aa. Probable
1308	3841	1,9177e+00	Rv3736	-	Transcriptional regulatory protein (probably	Rv3736, (MTV025.084), len: 353 aa. Probable
1309	3558	1,9187e+00	Rv3458c	rpsD	30S ribosomal protein S4 RpsD	Rv3458c, (MTCY13E12.11c), len: 201 aa. rpsD, 30S	rib
1310	946	1,9188e+00	Rv0920c	-	Probable transposase	Rv0920c, (MTCY21C12.14c), len: 439 aa. Probable
1311	1534	1,9190e+00	Rv1495	mazF4	Possible toxin MazF4	Rv1495, (MTCY277.17), len: 105 aa. Possible
1312	1840	1,9191e+00	Rv1796	mycP5	Probable proline rich membrane-anchored mycosin	Rv1796, (MTV049.18), len: 585 aa. Probable
1313	911	1,9192e+00	Rv0885	-	Conserved hypothetical protein	Rv0885, (MTCY31.13), len: 340 aa. Conserved
1314	2699	1,9198e+00	Rv2623	TB31.7	Universal stress protein family protein TB31.7	Rv2623, (MTCY01A10.09c), len: 297 aa.
1315	183	1,9199e+00	Rv0179c	lprO	Possible lipoprotein LprO	Rv0179c, (MTCI28.19c), len: 369 aa. Possible
1316	890	1,9200e+00	Rv0864	moaC2	Probable molybdenum cofactor biosynthesis protein	Rv0864, (MTV043.57), len: 167 aa. Probable
1317	1456	1,9201e+00	Rv1419	-	Unknown protein	Rv1419, (MTCY21B4.37), len: 157 aa. Unknown protein.
1318	2423	1,9203e+00	Rv2357c	glyS	Probable glycyl-tRNA synthetase GlyS	Rv2357c, (MTCY27.23, MTCY98.26), len: 463 aa.
1319	2722	1,9207e+00	Rv2646	-	Probable integrase	Rv2646, (MTCY441.16), len: 332 aa. Probable
1320	1272	1,9207e+00	Rv1238	sugC	Probable sugar-transport ATP-binding protein ABC	Rv1238, (MTV006.10), len: 393 aa. Probable
1321	2438	1,9209e+00	Rv2372c	-	Conserved hypothetical protein	Rv2372c, (MTCY27.08), len: 262 aa. Conserved
1322	2746	1,9210e+00	Rv2670c	-	Conserved hypothetical protein	Rv2670c, (MTCY441.39c), len: 369 aa. Conserved
1323	763	1,9211e+00	Rv0740	-	Conserved hypothetical protein	Rv0740, (MTV041.14), len: 175 aa. Conserved
1324	880	1,9214e+00	Rv0854	-	Conserved protein	Rv0854, (MTV043.47), len: 147 aa. Conserved
1325	838	1,9215e+00	Rv0812	-	Probable amino acid aminotransferase	Rv0812, (MTV043.04), len: 289 aa. Probable amino
1326	3824	1,9219e+00	Rv3720	-	Possible fatty acid synthase	Rv3720, (MTV025.068), len: 420 aa. Possible
1327	2697	1,9219e+00	Rv2621c	-	Possible transcriptional regulatory protein	Rv2621c, (MTCY01A10.11), len: 224 aa. Possible
1328	368	1,9220e+00	Rv0360c	-	Conserved protein	Rv0360c, (MTCY13E10.22c), len: 145 aa. Conserved
1329	2336	1,9220e+00	Rv2276	cyp121	Cytochrome P450 121 Cyp121	Rv2276, (MT2336, MTCY339.34c), len: 396 aa.
1330	3312	1,9221e+00	Rv3218	-	Conserved protein	Rv3218, (MTCY07D11.08c), len: 321 aa. Conserved
1331	1400	1,9223e+00	Rv1364c	-	Possible sigma factor regulatory protein	Rv1364c, (MTCY02B10.28c), len: 653 aa. Possible
1332	73	1,9224e+00	Rv0072	-	Probable glutamine-transport transmembrane	Rv0072, (MTV030.16), len: 349 aa. Probable
1333	2668	1,9225e+00	Rv2594c	ruvC	Probable crossover junction endodeoxyribonuclease	Rv2594c, (MTCY227.07), len: 188 aa. Probable
1334	715	1,9230e+00	Rv0693	pqqE	Probable coenzyme PQQ synthesis protein E PqqE	Rv0693, (MTCY210.10), len: 391 aa. Probable pqqE
1335	1707	1,9230e+00	Rv1664	pks9	Probable polyketide synthase Pks9	Rv1664, (MTCY275.03), len: 1017 aa. Probable
1336	279	1,9232e+00	Rv0272c	-	Unknown protein	Rv0272c, (MTCY06A4.16c), len: 377 aa. Unknown
1337	1643	1,9232e+00	Rv1601	hisB	Probable imidazole glycerol-phosphate dehydratase	Rv1601, (MTCY336.03c), len: 210 aa. Probable
1338	1661	1,9233e+00	Rv1619	-	Conserved membrane protein	Rv1619, (MTCY01B2.11), len: 484 aa. Conserved
1339	682	1,9233e+00	Rv0661c	vapC7	Possible toxin VapC7	Rv0661c, (MTCI376.15), len: 145 aa. Possible
1340	1878	1,9235e+00	Rv1834	lipZ	Probable hydrolase	Rv1834, (MTCY1A11.09c), len: 288 aa. Probable
1341	2038	1,9236e+00	Rv1990c	-	Probable transcriptional regulatory protein	Rv1990c, (MTCY39.29), len: 113 aa. Probable
1342	450	1,9236e+00	Rv0441c	-	Hypothetical protein	Rv0441c, (MTV037.05c), len: 142 aa. Hypothetical
1343	1180	1,9236e+00	Rv1147	-	Conserved protein	Rv1147, (MTCI65.14), len: 216 aa. Conserved
1344	3161	1,9238e+00	Rv3074	-	Conserved hypothetical protein	Rv3074, (MTCY22D7.07c), len: 424 aa. Conserved
1345	3626	1,9241e+00	Rv3526	kshA	Oxygenase component of	Rv3526, (MTCY03C7.30c), len: 386 aa. kshA, oxygenase
1346	3540	1,9242e+00	Rv3440c	-	Hypothetical protein	Rv3440c, (MTCY77.12c), len: 103 aa. Hypothetical
1347	2248	1,9243e+00	Rv2193	ctaE	Probable cytochrome C oxidase (subunit III) CtaE	Rv2193, (MTCY190.04), len: 203 aa. Probable
1348	664	1,9244e+00	Rv0643c	mmaA3	Methoxy mycolic acid synthase 3 MmaA3 (methyl	Rv0643c, (MTCY20H10.24c), len: 293 aa. MmaA3,methoxy
1349	1683	1,9247e+00	Rv1640c	lysX	Lysyl-tRNA synthetase 2 LysX	Rv1640c, (MTCY06H11.04c), len: 1172 aa.
1350	2127	1,9248e+00	Rv2075c	-	Possible hypothetical exported or envelope	Rv2075c, (MTCY49.14c), len: 487 aa. Possibly
1351	728	1,9249e+00	Rv0706	rplV	50S ribosomal protein L22 RplV	Rv0706, (MTCY210.25), len: 197 aa. rplV, 50S	rib
1352	717	1,9250e+00	Rv0695	-	Conserved hypothetical protein	Rv0695, (MTCY210.12), len: 251 aa. Conserved
1353	2783	1,9253e+00	Rv2707	-	Probable conserved transmembrane alanine and	Rv2707, (MTCY05A6.28), len: 324 aa. Probable
1354	824	1,9254e+00	Rv0798c	cfp29	29 KDa antigen CFP29	Rv0798c, (MTCI429B.02), len: 265 aa. Cfp29, 29 kDa
1355	3379	1,9259e+00	Rv3282	-	Conserved hypothetical protein	Rv3282, (MTCY71.22), len: 222 aa. Conserved
1356	3921	1,9261e+00	Rv3814c	-	Possible acyltransferase	Rv3814c, (MTCY409.16), len: 261 aa. Possible
1357	222	1,9263e+00	Rv0216	-	Double hotdog hydratase	Rv0216, (MTCY08D5.11), len: 337 aa. Double hotdog
1358	2670	1,9267e+00	Rv2596	vapC40	Possible toxin VapC40. Contains PIN domain.	Rv2596, (MTCY227.05c), len: 134 aa. Possible
1359	3362	1,9271e+00	Rv3265c	wbbL1	dTDP-RHA:a-D-GlcNAc-diphosphoryl	Rv3265c, (MTCY71.05c), len: 301 aa.
1360	1224	1,9274e+00	Rv1190	-	Conserved hypothetical protein	Rv1190, (MTCI364.02), len: 292 aa. Conserved
1361	2986	1,9276e+00	Rv2906c	trmD	Probable tRNA (guanine-N1)-methyltransferase TrmD	Rv2906c, (MTCY274.37c), len: 230 aa. Probable
1362	535	1,9277e+00	Rv0520	-	Possible methyltransferase/methylase (fragment)	Rv0520, (MTCY20G10.10), len: 116 aa. Possible
1363	3531	1,9277e+00	Rv3431c	-	Possible transposase (fragment)	Rv3431c, (MTCY77.03c), len: 281 aa. Possible
1364	1827	1,9277e+00	Rv1782	eccB5	ESX conserved component EccB5. ESX-5 type VII	Rv1782, (MTV049.04), len: 506 aa. eccB5, esx
1365	711	1,9278e+00	Rv0690c	-	Conserved hypothetical protein	Rv0690c, (MTCY210.07c), len: 349 aa. Conserved
1366	3586	1,9281e+00	Rv3486	-	Conserved protein	Rv3486, (MTCY13E12.39), len: 149 aa. Conserved
1367	1654	1,9282e+00	Rv1612	trpB	Tryptophan synthase, beta subunit TrpB	Rv1612, (MTCY01B2.04), len: 410 aa. TrpB, tryptophan
1368	847	1,9282e+00	Rv0821c	phoY2	Probable phosphate-transport system	Rv0821c, (MTV043.13c), len: 213 aa. Probable
1369	452	1,9283e+00	Rv0443	-	Conserved protein	Rv0443, (MTV037.07), len: 171 aa. Conserved
1370	3067	1,9288e+00	Rv2984	ppk1	Polyphosphate kinase PPK (polyphosphoric acid	Rv2984, (MTCY349.03c), len: 742 aa.
1371	2718	1,9288e+00	Rv2642	-	Possible transcriptional regulatory protein	Rv2642, (MTCY441.12), len: 126 aa. Possible
1372	1162	1,9291e+00	Rv1130	prpD	Possible methylcitrate dehydratase PrpD	Rv1130, (MTCY22G8.19), len: 526 aa. Possible
1373	3008	1,9293e+00	Rv2927c	-	Conserved hypothetical protein	Rv2927c, (MTCY338.16c), len: 245 aa. Conserved
1374	2598	1,9296e+00	Rv2526	vapB17	Possible antitoxin VapB17	Rv2526, (MTCY159.30c), len: 75 aa. Possible
1375	2237	1,9301e+00	Rv2182c	-	1-acylglycerol-3-phosphate O-acyltransferase	Rv2182c, (MTV021.15c), len: 247 aa. Probable
1376	119	1,9301e+00	Rv0116c	ldtA	Probable L,D-transpeptidase LdtA	Rv0116c, (MTV031.10c), len: 251 aa. Probable
1377	2680	1,9302e+00	Rv2605c	tesB2	Probable acyl-CoA thioesterase II TesB2 (TEII)	Rv2605c, (MTCY01A10.28), len: 281 aa. Probable
1378	2577	1,9303e+00	Rv2505c	fadD35	Probable fatty-acid-CoA ligase FadD35	Rv2505c, (MTCY07A7.11c), len: 547 aa. Probable
1379	1173	1,9306e+00	Rv1140	-	Probable integral membrane protein	Rv1140, (MTCI65.07), len: 282 aa. Probable integral
1380	2901	1,9306e+00	Rv2823c	-	Conserved protein	Rv2823c, (MTCY16B7.19), len: 809 aa. Conserved
1381	179	1,9306e+00	Rv0175	-	Probable conserved Mce associated membrane	Rv0175, (MTCI28.15), len: 213 aa. Probable conserved
1382	2803	1,9308e+00	Rv2727c	miaA	Probable tRNA delta(2)-isopentenylpyrophosphate	Rv2727c, (MTCY154.07c), len: 314 aa. Probable
1383	2082	1,9320e+00	Rv2031c	hspX	Heat shock protein HspX (alpha-crystallin	Rv2031c, (MTV018.18c), len: 144 aa. HspX, heat shock
1384	1677	1,9323e+00	Rv1635c	-	Probable mannosyltransferase. Probable conserved	Rv1635c, (MTCY01B2.27c), len: 556 aa. Probable
1385	3344	1,9323e+00	Rv3247c	tmk	Thymidylate kinase Tmk (dTMP kinase) (thymidylic	Rv3247c, (MTCY20B11.22c), len: 214 aa.
1386	1903	1,9325e+00	Rv1859	modC	Probable molybdenum-transport ATP-binding protein	Rv1859, (MTCY359.14c), len: 369 aa. Probable
1387	3790	1,9330e+00	Rv3688c	-	Conserved protein	Rv3688c, (MTV025.036c), len: 154 aa. Conserved
1388	3764	1,9330e+00	Rv3663c	dppD	Probable dipeptide-transport ATP-binding protein	Rv3663c, (MTV025.011c), len: 548 aa. Probable
1389	2181	1,9330e+00	Rv2128	-	Conserved transmembrane protein	Rv2128, (MTCY26.27), len: 67 aa. Conserved
1390	454	1,9331e+00	Rv0445c	sigK	Alternative RNA polymerase sigma factor SigK	Rv0445c, (MTV037.09c), len: 187 aa. sigK,alternative
1391	747	1,9333e+00	Rv0724A	-	Conserved hypothetical protein	Rv0724A, len: 111 aa. Similarity suggests that this
1392	3183	1,9335e+00	Rv3096	-	Conserved hypothetical protein	Rv3096, (MTCY164.07), len: 379 aa. Hypothetical
1393	3158	1,9338e+00	Rv3071	-	Conserved hypothetical protein	Rv3071, (MTCY22D7.10c), len: 369 aa. Conserved
1394	851	1,9339e+00	Rv0825c	-	Conserved protein	Rv0825c, (MTV043.17c), len: 213 aa. Conserved
1395	625	1,9340e+00	Rv0608	vapB28	Possible antitoxin VapB28	Rv0608, (MTCY19H5.14c), len: 81 aa. Possible
1396	230	1,9341e+00	Rv0224c	-	Possible methyltransferase (methylase)	Rv0224c, (MTCY08D5.19c), len: 254 aa. Possible
1397	2105	1,9342e+00	Rv2054	-	Conserved protein	Rv2054, (MTCY63A.06c), len: 237 aa. Conserved
1398	1734	1,9344e+00	Rv1691	-	Conserved hypothetical protein	Rv1691, MTCI125.13, len: 250 aa. Conserved
1399	3495	1,9344e+00	Rv3395A	-	Probable membrane protein	Rv3395A, len: 208 aa. Probable membrane protein,with
1400	1634	1,9348e+00	Rv1592c	-	Conserved hypothetical protein	Rv1592c, (MTCY336.12), len: 446 aa. Conserved
1401	424	1,9351e+00	Rv0415	thiO	Possible thiamine biosynthesis oxidoreductase	Rv0415, (MTCY22G10.12), len: 340 aa. Possible
1402	1409	1,9352e+00	Rv1372	-	Conserved hypothetical protein	Rv1372, (MTCY02B12.06), len: 393 aa. Conserved
1403	949	1,9354e+00	Rv0923c	-	Conserved hypothetical protein	Rv0923c, (MTCY21C12.17c), len: 354 aa. Conserved
1404	1289	1,9355e+00	Rv1255c	-	Probable transcriptional regulatory protein	Rv1255c, (MTCY50.27), len: 202 aa. Possible
1405	853	1,9356e+00	Rv0827c	kmtR	Metal sensor transcriptional regulator KmtR	Rv0827c, (MTV043.19c), len: 130 aa.
1406	1152	1,9365e+00	Rv1120c	-	Conserved hypothetical protein	Rv1120c, (MTCY22G8.09c), len: 164 aa. Conserved
1407	2023	1,9366e+00	Rv1976c	-	Conserved hypothetical protein	Rv1976c, (MTV051.14), len: 135 aa. Conserved
1408	2601	1,9369e+00	Rv2529	-	Hypothetical protein	Rv2529, (MTCY159.27c), len: 463 aa. Hypothetical
1409	1093	1,9370e+00	Rv1064c	lpqV	Possible lipoprotein LpqV	Rv1064c, (MTV017.17c), len: 139 aa. Possible
1410	2823	1,9372e+00	Rv2746c	pgsA3	Probable PGP synthase PgsA3	Rv2746c, (MTV002.11c), len: 209 aa. Probable
1411	605	1,9374e+00	Rv0589	mce2A	Mce-family protein Mce2A	Rv0589, (MTCY19H5.33c), len: 404 aa. Mce2A; belongs
1412	2378	1,9375e+00	Rv2313c	-	Hypothetical protein	Rv2313c, (MTCY3G12.21), len: 284 aa. Hypothetical
1413	1249	1,9376e+00	Rv1215c	-	Conserved protein	Rv1215c, (MTCI364.27c), len: 561 aa. Conserved
1414	1440	1,9376e+00	Rv1403c	-	Putative methyltransferase	Rv1403c, (MTCY21B4.20c), len: 274 aa. Putative
1415	4003	1,9379e+00	Rv3896c	-	Conserved hypothetical protein	Rv3896c, (MTCY15F10.16), len: 302 aa (first GTG
1416	4019	1,9382e+00	Rv3912	-	Hypothetical alanine rich protein	Rv3912, (MTV008.03), len: 254 aa. Hypothetical
1417	3666	1,9383e+00	Rv3566c	nat	Arylamine N-acetyltransferase Nat (arylamine	Rv3566c, (MT3671, MTCY06G11.13c), len: 283 aa. Nat
1418	590	1,9386e+00	Rv0574c	-	Conserved hypothetical protein	Rv0574c, (MTV039.12c), len: 380 aa. Conserved
1419	2351	1,9389e+00	Rv2291	sseB	Probable thiosulfate sulfurtransferase SseB	Rv2291, (MTCY339.19c), len: 284 aa. Probable
1420	2780	1,9390e+00	Rv2704	-	Conserved protein	Rv2704, (MTCY05A6.25), len: 142 aa. Conserved
1421	741	1,9390e+00	Rv0719	rplF	50S ribosomal protein L6 RplF	Rv0719, (MTCY210.38), len: 179 aa. rplF, 50S	rib
1422	2857	1,9391e+00	Rv2780	ald	Secreted L-alanine dehydrogenase Ald (40 kDa	Rv2780, (MT2850, MTV002.45), len: 371 aa.
1423	3988	1,9393e+00	Rv3881c	espB	Secreted ESX-1 substrate protein B, EspB.	Rv3881c, (MTV027.16c), len: 460 aa. EspB, ESX-1
1424	874	1,9394e+00	Rv0848	cysK2	Possible cysteine synthase a CysK2	Rv0848, (MTV043.41), len: 372 aa. Possible
1425	2934	1,9400e+00	Rv2855	mtr	NADPH-dependent mycothiol reductase Mtr	Rv2855, (MTCY24A1.02c), len: 459 aa.
1426	28	1,9401e+00	Rv0028	-	Conserved hypothetical protein	Rv0028, (MTCY10H4.28), len: 101 aa. Conserved
1427	68	1,9401e+00	Rv0067c	-	Possible transcriptional regulatory protein	Rv0067c, (MTV030.10c), len: 189 aa. Possible
1428	683	1,9402e+00	Rv0662c	vapB7	Possible antitoxin VapB7	Rv0662c, (MTCI376.14), len: 84 aa. Possible
1429	430	1,9402e+00	Rv0421c	-	Conserved hypothetical protein	Rv0421c, (MTCY22G10.18c), len: 209 aa. Conserved
1430	1348	1,9403e+00	Rv1313c	-	Possible transposase	Rv1313c, (MTCY373.33c), len: 444 aa. Possible IS1557
1431	3905	1,9403e+00	Rv3798	-	Probable transposase	Rv3798, (MTV026.03), len: 444 aa. Probable
1432	178	1,9403e+00	Rv0174	mce1F	Mce-family protein Mce1F	Rv0174, (MTCI28.14), len: 515 aa. Mce1F; belongs to
1433	1926	1,9407e+00	Rv1882c	-	Probable short-chain type	Rv1882c, (MTCY180.36), len: 277 aa. Probable
1434	1023	1,9408e+00	Rv0995	rimJ	Ribosomal-protein-alanine acetyltransferase RimJ	Rv0995, (MTCI237.09), len: 203 aa.
1435	3432	1,9409e+00	Rv3333c	-	Hypothetical proline rich protein	Rv3333c, (MTV016.33c), len: 281 aa. Hypothetical
1436	518	1,9409e+00	Rv0503c	cmaA2	Cyclopropane-fatty-acyl-phospholipid synthase 2	Rv0503c, (MTCY20G9.30c), len: 302 aa. CmaA2
1437	1806	1,9410e+00	Rv1762c	-	Unknown protein	Rv1762c, (MTCY28.28c), len: 262 aa. Unknown
1438	1964	1,9411e+00	Rv1919c	-	Conserved protein	Rv1919c, (MTV050.03c), len: 154 aa. Conserved
1439	1033	1,9412e+00	Rv1005c	pabB	Probable para-aminobenzoate synthase component I	Rv1005c, (MTCI237.22c), len: 458 aa (Start-site not
1440	161	1,9413e+00	Rv0157A	-	Conserved protein	Rv0157A, len: 42 aa. Conserved protein, showing
1441	1123	1,9417e+00	Rv1092c	coaA	Probable pantothenate kinase CoaA (pantothenic	Rv1092c, (MTV017.45c), len: 312 aa. Probable
1442	827	1,9420e+00	Rv0801	-	Conserved protein	Rv0801, (MTCY07H7A.08c), len: 115 aa. Conserved
1443	2292	1,9429e+00	Rv2235	-	Probable conserved transmembrane protein	Rv2235, (MTCY427.16), len: 271 aa. Probable
1444	1463	1,9430e+00	Rv1426c	lipO	Probable esterase LipO	Rv1426c, (MTCY493.28), len: 420 aa. Possible
1445	169	1,9431e+00	Rv0165c	mce1R	Probable transcriptional regulatory protein Mce1R	Rv0165c, (MTCI28.05c), len: 223 aa. Probable
1446	805	1,9433e+00	Rv0780	purC	Phosphoribosylaminoimidazole-succinocarboxamide	Rv0780, (MTCY369.24), len: 297 aa.
1447	1922	1,9434e+00	Rv1878	glnA3	Probable glutamine synthetase GlnA3 (glutamine	Rv1878, (MTCY180.40c), len: 450 aa. Probable
1448	3873	1,9434e+00	Rv3768	-	Unknown protein	Rv3768, (MTCY13D12.02), len: 119 aa. Unknown
1449	3782	1,9435e+00	Rv3680	-	Probable anion transporter ATPase	Rv3680, (MTV025.028), len: 386 aa. Probable anion
1450	2096	1,9437e+00	Rv2045c	lipT	Carboxylesterase LipT	Rv2045c, (MTV018.32c), len: 511 aa.
1451	614	1,9440e+00	Rv0597c	-	Conserved hypothetical protein	Rv0597c, (MTCY19H5.25), len: 411 aa. Conserved
1452	168	1,9440e+00	Rv0164	TB18.5	Conserved protein TB18.5	Rv0164, (MTCI28.04), len: 161 aa. TB18.5, conserved
1453	1311	1,9441e+00	Rv1277	-	Conserved hypothetical protein	Rv1277, (MTCY50.05c), len: 417 aa. Conserved
1454	1178	1,9442e+00	Rv1145	mmpL13a	Probable conserved transmembrane transport	Rv1145, (MTCI65.12), len: 303 aa. Probable
1455	185	1,9451e+00	Rv0181c	-	Conserved hypothetical protein	Rv0181c, (MTCI28.21c), len: 244 aa. Conserved
1456	1731	1,9451e+00	Rv1688	mpg	Possible 3-methyladenine DNA glycosylase Mpg	Rv1688, (MTCI125.10), len: 203 aa. Possible
1457	1324	1,9453e+00	Rv1290c	-	Conserved protein	Rv1290c, (MTCY373.09c), len: 521 aa. Conserved
1458	3528	1,9454e+00	Rv3428c	-	Possible transposase	Rv3428c, (MTCY78.01, len: 410 aa. Possible
1459	1341	1,9455e+00	Rv1306	atpF	Probable ATP synthase B chain AtpF	Rv1306, (MTCY373.26), len: 171 aa. Probable atpF,ATP
1460	2007	1,9456e+00	Rv1961	-	Hypothetical protein	Rv1961, MTCY09F9.03c, len: 164 aa. Hypothetical
1461	1588	1,9458e+00	Rv1546	-	Conserved protein	Rv1546, (MTCY48.19c), len: 143 aa. Conserved
1462	3977	1,9459e+00	Rv3870	eccCa1	ESX conserved component EccCa1. ESX-1 type VII	Rv3870, (MTV027.05), len: 747 aa. EccCa1, esx
1463	2554	1,9460e+00	Rv2482c	plsB2	Probable glycerol-3-phosphate acyltransferase	Rv2482c, (MT2555, MTV008.38c), len: 789 aa. Probable
1464	2540	1,9461e+00	Rv2468A	-	Conserved protein	Rv2468A, len: 77 aa. Conserved protein.
1465	3059	1,9461e+00	Rv2976c	ung	Probable uracil-DNA glycosylase Ung (UDG)	Rv2976c, (MTCY349.11), len: 227 aa. Probable
1466	1604	1,9462e+00	Rv1562c	treZ	Maltooligosyltrehalose trehalohydrolase TreZ	Rv1562c, (MTCY48.03), len: 580 aa. TreZ (previously
1467	472	1,9464e+00	Rv0461	-	Probable transmembrane protein	Rv0461, (MTV038.05), len: 174 aa (start uncertain).
1468	2121	1,9465e+00	Rv2069	sigC	RNA polymerase sigma factor, ECF subfamily, SigC	Rv2069, (MTCY49.08), len: 185 aa. SigC, RNA
1469	1223	1,9465e+00	Rv1189	sigI	Possible alternative RNA polymerase sigma factor	Rv1189, (MTV005.25-MTCI364.01), len: 290 aa.
1470	1441	1,9465e+00	Rv1404	-	Probable transcriptional regulatory protein	Rv1404, (MTCY21B4.21), len: 160 aa. Probable
1471	3160	1,9467e+00	Rv3073c	-	Conserved hypothetical protein	Rv3073c, (MTCY22D7.08), len: 118 aa. Conserved
1472	833	1,9470e+00	Rv0807	-	Conserved hypothetical protein	Rv0807, (MTCY07H7A.02c), len: 129 aa. Conserved
1473	3804	1,9473e+00	Rv3701c	-	Conserved hypothetical protein	Rv3701c, (MTV025.049c), len: 321 aa. Conserved
1474	44	1,9476e+00	Rv0044c	-	Possible oxidoreductase	Rv0044c, (MTCY21D4.07c), len: 264 aa. Possible
1475	2264	1,9477e+00	Rv2209	-	Probable conserved integral membrane protein	Rv2209, (MTCY190.20), len: 512 aa. Probable
1476	3037	1,9481e+00	Rv2955c	-	Conserved protein	Rv2955c, (MTCY349.34), len: 321 aa. Conserved
1477	1716	1,9483e+00	Rv1673c	-	Conserved hypothetical protein	Rv1673c, (MTV047.08c), len: 310 aa. Conserved
1478	901	1,9486e+00	Rv0875c	-	Possible conserved exported protein	Rv0875c, (MTCY31.03c), len: 162 aa. Possible
1479	3343	1,9491e+00	Rv3246c	mtrA	Two component sensory transduction	Rv3246c, (MTCY20B11.21c), len: 228 aa.
1480	2232	1,9491e+00	Rv2177c	-	Possible transposase	Rv2177c, (MTV021.10c), len: 221 aa. Possible IS1558
1481	1915	1,9493e+00	Rv1871c	-	Conserved protein	Rv1871c, (MTCY359.02), len: 129 aa. Conserved
1482	3012	1,9494e+00	Rv2931	ppsA	Phenolpthiocerol synthesis type-I polyketide	Rv2931, (MTCY338.20), len: 1876 aa. PpsA, type-I
1483	1403	1,9495e+00	Rv1366A	-	Conserved protein	Rv1366A, len: 86 aa. Conserved protein.
1484	638	1,9503e+00	Rv0619	galTb	Probable galactose-1-phosphate	Rv0619, (MTCY19H5.02c), len: 181 aa (probable
1485	3304	1,9504e+00	Rv3210c	-	Conserved protein	Rv3210c, (MTCY07D11.16), len: 231 aa. Conserved
1486	2904	1,9508e+00	Rv2826c	-	Hypothetical protein	Rv2826c, (MTCY16B7.16), len: 294 aa. Hypothetical
1487	3952	1,9508e+00	Rv3845	-	Hypothetical protein	Rv3845, (MTCY01A6.24c), len: 119 aa. Hypothetical
1488	2428	1,9510e+00	Rv2362c	recO	Possible DNA repair protein RecO	Rv2362c, (MTCY27.18), len: 265 aa. RecO, DNA repair
1489	1628	1,9512e+00	Rv1586c	-	Probable PhiRv1 integrase	Rv1586c, (MTCY336.18), len: 469 aa. Probable phiRv1
1490	3555	1,9515e+00	Rv3455c	truA	Probable tRNA pseudouridine synthase a TruA	Rv3455c, (MTCY13E12.08c), len: 256 aa. Probable
1491	348	1,9515e+00	Rv0340	-	Conserved protein	Rv0340, (MTCY279.07), len: 179 aa. Conserved
1492	810	1,9518e+00	Rv0785	-	Conserved protein	Rv0785, (MTCY369.29), len: 566 aa. Conserved
1493	3303	1,9522e+00	Rv3209	-	Conserved hypothetical threonine and proline rich	Rv3209, (MTCY07D11.17c), len: 186 aa. Conserved
1494	1412	1,9522e+00	Rv1375	-	Conserved hypothetical protein	Rv1375, (MTCY02B12.09), len: 439 aa. Conserved
1495	2430	1,9523e+00	Rv2364c	era	Probable GTP-binding protein Era	Rv2364c, (MT2433, MTCY27.16), len: 300 aa. Probable
1496	2282	1,9529e+00	Rv2226	-	Conserved protein	Rv2226, (MTCY427.07), len: 513 aa. Conserved
1497	310	1,9530e+00	Rv0302	-	Probable transcriptional regulatory protein	Rv0302, (MTCY63.07), len: 210 aa. Probable
1498	3647	1,9530e+00	Rv3547	ddn	Deazaflavin-dependent nitroreductase Ddn	Rv3547, (MTCY03C7.09c), len: 151 aa.
1499	3409	1,9541e+00	Rv3312c	-	Conserved hypothetical protein	Rv3312c, (MTV016.11), len: 308 aa. Hypothetical
1500	76	1,9541e+00	Rv0075	-	Probable aminotransferase	Rv0075, (MTV030.19), len: 390 aa. Probable
1501	3029	1,9542e+00	Rv2947c	pks15	Probable polyketide synthase Pks15	Rv2947c, (MTCY24G1.02), len: 496 aa. Probable
1502	1283	1,9543e+00	Rv1249c	-	Possible membrane protein	Rv1249c, (MTV006.21c), len: 262 aa. Possible
1503	3939	1,9543e+00	Rv3832c	-	Conserved protein	Rv3832c, (MTCY01A6.37), len: 191 aa. Conserved
1504	2600	1,9544e+00	Rv2528c	mrr	Probable restriction system protein Mrr	Rv2528c, (MTCY159.28), len: 306 aa. Probable
1505	486	1,9545e+00	Rv0474	-	Probable transcriptional regulatory protein	Rv0474, (MTV038.18), len: 140 aa. Probable
1506	1328	1,9545e+00	Rv1293	lysA	Diaminopimelate decarboxylase LysA (DAP	Rv1293, (MTCY373.13), len: 447 aa.
1507	1044	1,9546e+00	Rv1016c	lpqT	Probable conserved lipoprotein LpqT	Rv1016c, (MTCY10G2.33), len: 226 aa. Probable
1508	1020	1,9548e+00	Rv0992c	-	Conserved hypothetical protein	Rv0992c, (MTCI237.06c), len: 197 aa. Conserved
1509	107	1,9548e+00	Rv0104	-	Conserved hypothetical protein	Rv0104, (MTCY251.23), len: 504 aa. Conserved
1510	2236	1,9548e+00	Rv2181	-	Alpha(1->2)mannosyltransferase	Rv2181, (MTV021.14), len: 427 aa.
1511	888	1,9549e+00	Rv0862c	-	Conserved protein	Rv0862c, (MTV043.55c), len: 756 aa. Conserved
1512	2985	1,9555e+00	Rv2905	lppW	Probable conserved alanine rich lipoprotein LppW	Rv2905, (MTCY274.36), len: 314 aa. Probable
1513	964	1,9557e+00	Rv0938	ligD	ATP dependent DNA ligase LigD (ATP dependent	Rv0938, (MTCY08D9.01c, MTCY10D7.36c), len: 759 aa.
1514	1189	1,9558e+00	Rv1156	-	Conserved protein	Rv1156, (MTCI65.23), len: 195 aa. Conserved
1515	3326	1,9559e+00	Rv3229c	desA3	Possible linoleoyl-CoA desaturase	Rv3229c, (MTCY20B11.04c), len: 427 aa.
1516	1904	1,9561e+00	Rv1860	apa	Alanine and proline rich secreted protein Apa	Rv1860, (MT1908, MTCY359.0013), len: 325 aa. Apa
1517	1642	1,9564e+00	Rv1600	hisC1	Probable histidinol-phosphate aminotransferase	Rv1600, (MTCY336.04c), len: 380 aa. Probable
1518	1778	1,9564e+00	Rv1734c	-	Conserved hypothetical protein	Rv1734c, (MTCY04C12.19c), len: 80 aa. Conserved
1519	3932	1,9568e+00	Rv3825c	pks2	Polyketide synthase Pks2	Rv3825c, (MTCY409.05), len: 2126 aa. pks2,polyketide
1520	3300	1,9570e+00	Rv3207c	-	Conserved protein	Rv3207c, (MTCY07D11.19), len: 285 aa. Conserved
1521	1520	1,9573e+00	Rv1482c	-	Conserved hypothetical protein	Rv1482c, (MTCY277.03c), len: 280 aa. Conserved
1522	1865	1,9574e+00	Rv1821	secA2	Possible preprotein translocase ATPase SecA2	Rv1821, (MTCY1A11.22c), len: 808 aa. Possible
1523	3474	1,9574e+00	Rv3375	amiD	Probable amidase AmiD (acylamidase) (acylase)	Rv3375, (MTV004.33), len: 475 aa. Probable
1524	1804	1,9576e+00	Rv1760	-	Possible triacylglycerol synthase (diacylglycerol	Rv1760, (MTCY28.26), len: 502 aa. Possible
1525	493	1,9581e+00	Rv0481c	-	Hypothetical protein	Rv0481c, (MTCY20G9.07c), len: 174 aa. Hypothetical
1526	3895	1,9581e+00	Rv3788	-	Hypothetical protein	Rv3788, (MTCY13D12.22), len: 161 aa. Hypothetical
1527	509	1,9584e+00	Rv0496	-	Conserved hypothetical protein	Rv0496, (MTCY20G9.22), len: 328 aa. Conserved
1528	1967	1,9584e+00	Rv1922	-	Probable conserved lipoprotein	Rv1922, (MTCY09F9.42c), len: 371 aa. Probable
1529	2989	1,9586e+00	Rv2909c	rpsP	30S ribosomal protein S16 RpsP	Rv2909c, (MTCY274.41c), len: 162 aa. rpsP, 30S	rib
1530	3527	1,9587e+00	Rv3427c	-	Possible transposase	Rv3427c, (MTCY78.02), len: 251 aa. Possible
1531	92	1,9594e+00	Rv0089	-	Possible methyltransferase/methylase	Rv0089, (MTCY251.07), len: 197 aa. Possible
1532	1609	1,9596e+00	Rv1567c	-	Probable hypothetical membrane protein	Rv1567c, (MTCY336.36), len: 94 aa. Probable membrane
1533	3655	1,9598e+00	Rv3555c	-	Conserved protein	Rv3555c, (MTCY06G11.02c), len: 289 aa. Conserved
1534	3301	1,9599e+00	Rv3208	-	Probable transcriptional regulatory protein	Rv3208, (MTCY07D11.18c), len: 228 aa. Probable
1535	1639	1,9599e+00	Rv1597	-	Hypothetical protein	Rv1597, (MTCY336.07c), len: 252 aa. Hypothetical
1536	1320	1,9600e+00	Rv1286	cysN	Probable bifunctional enzyme CysN/CysC: sulfate	Rv1286, (MTCY373.05), len: 614 aa. Probable
1537	1201	1,9600e+00	Rv1167c	-	Probable transcriptional regulatory protein	Rv1167c, (MTV005.03c), len: 201 aa. Probable
1538	2091	1,9601e+00	Rv2040c	-	Probable sugar-transport integral membrane	Rv2040c, (MTV018.27c), len: 300 aa. Probable
1539	2677	1,9602e+00	Rv2602	vapC41	Possible toxin VapC41. Contains PIN domain.	Rv2602, (MTCI270A.03c), len: 146 aa. Possible
1540	2456	1,9602e+00	Rv2390c	-	Conserved hypothetical protein	Rv2390c, (MTCY253.31), len: 185 aa. Conserved
1541	3447	1,9603e+00	Rv3348	-	Probable transposase	Rv3348, (MTV004.04), len: 163 aa. Probable
1542	3951	1,9603e+00	Rv3844	-	Possible transposase	Rv3844, (MTCY01A6.25), len: 163 aa. Possible
1543	2153	1,9603e+00	Rv2100	-	Conserved hypothetical protein	Rv2100, (MTCY49.40), len: 550 aa. Conserved
1544	232	1,9606e+00	Rv0226c	-	Probable conserved transmembrane protein	Rv0226c, (MTCY08D5.21c), len: 576 aa. Probable
1545	2982	1,9609e+00	Rv2902c	rnhB	Probable ribonuclease HII protein RnhB (RNase	Rv2902c, (MT2970, MTCY274.33c), len: 264 aa.
1546	583	1,9612e+00	Rv0567	-	Probable methyltransferase/methylase	Rv0567, (MTV039.05), len: 339 aa. Probable
1547	3989	1,9615e+00	Rv3882c	eccE1	ESX conserved component EccE1. ESX-1 type VII	Rv3882c, (MTV027.17c, MTCY15F10.30), len: 462 aa.
1548	951	1,9615e+00	Rv0925c	-	Conserved protein	Rv0925c, (MTCY21C12.19c), len: 245 aa. Conserved
1549	455	1,9617e+00	Rv0446c	-	Possible conserved transmembrane protein	Rv0446c, (MTV037.10c), len: 256 aa. Possible
1550	2010	1,9627e+00	Rv1963c	mce3R	Probable transcriptional repressor (probably	Rv1963c, (MTV051.01c-MTCY09F9.01), len: 406 aa.
1551	1824	1,9631e+00	Rv1779c	-	Possible integral membrane protein	Rv1779c, (MTV049.01c), len: 597 aa. Possible
1552	220	1,9631e+00	Rv0214	fadD4	Probable fatty-acid-CoA ligase FadD4	Rv0214, (MTCY08D5.09), len: 537 aa. Probable
1553	1050	1,9631e+00	Rv1022	lpqU	Probable conserved lipoprotein LpqU	Rv1022, (MTCY10G2.27c), len: 243 aa. Probable lpqU
1554	1910	1,9633e+00	Rv1866	-	Conserved protein	Rv1866, (MTCY359.07c), len: 778 aa. Conserved
1555	404	1,9633e+00	Rv0396	-	Hypothetical protein	Rv0396, (MTCY04D9.08), len: 130 aa. Hypothetical
1556	1275	1,9633e+00	Rv1241	vapB33	Possible antitoxin VapB33	Rv1241, (MTV006.13), len: 86 aa. Possible
1557	2221	1,9634e+00	Rv2166c	-	Conserved protein	Rv2166c, (MTCY270.02), len: 143 aa. Conserved
1558	78	1,9635e+00	Rv0077c	-	Probable oxidoreductase	Rv0077c, (MTV030.21c), len: 276 aa. Possible
1559	3340	1,9636e+00	Rv3243c	-	Unknown protein	Rv3243c, (MTCY20B11.18c), len: 280 aa. Unknown
1560	1492	1,9637e+00	Rv1455	-	Conserved protein	Rv1455, (MTV007.02), len: 287 aa. Conserved
1561	2410	1,9639e+00	Rv2344c	dgt	Probable deoxyguanosine triphosphate	Rv2344c, (MT2409, MTCY98.13c), len: 431 aa. Probable
1562	1709	1,9641e+00	Rv1666c	cyp139	Probable cytochrome P450 139 Cyp139	Rv1666c, (MT1706, MTV047.02c), len: 430 aa. Probable
1563	8	1,9641e+00	Rv0008c	-	Possible membrane protein	Rv0008c, (MTCY10H4.07c), len: 145 aa. Possible
1564	2899	1,9642e+00	Rv2821c	-	Conserved hypothetical protein	Rv2821c, (MTCY16B7.21), len: 236 aa. Conserved
1565	99	1,9644e+00	Rv0096	PPE1	PPE family protein PPE1	Rv0096, (MTCY251.15), len: 463 aa. PPE1, Member of
1566	3128	1,9646e+00	Rv3041c	-	Probable conserved ATP-binding protein ABC	Rv3041c, (MTV012.56c), len: 287 aa. Probable
1567	260	1,9647e+00	Rv0253	nirD	Probable nitrite reductase [NAD(P)H] small	Rv0253, (MTV034.19), len: 118 aa. Probable
1568	1007	1,9652e+00	Rv0979A	rpmF	50S ribosomal protein L32 RpmF	Rv0979A, len: 57 aa. rpmF, 50S ribosomal protein	rib
1569	301	1,9653e+00	Rv0293c	-	Conserved protein	Rv0293c, (MTV035.21c), len: 400 aa. Conserved
1570	943	1,9654e+00	Rv0917	betP	Possible glycine betaine transport integral	Rv0917, (MTCY21C12.11), len: 593 aa. Possible
1571	1087	1,9654e+00	Rv1058	fadD14	Probable medium chain fatty-acid-CoA ligase	Rv1058, (MTV017.11), len: 543 aa. Probable
1572	1218	1,9656e+00	Rv1184c	-	Possible exported protein	Rv1184c, (MTV005.20c), len: 359 aa. Possible
1573	1287	1,9658e+00	Rv1253	deaD	Probable cold-shock DeaD-box protein A homolog	Rv1253, (MTCY50.29c), len: 563 aa. Probable
1574	1226	1,9659e+00	Rv1192	-	Unknown protein	Rv1192, (MTCI364.04), len: 275 aa. Unknown
1575	104	1,9663e+00	Rv0101	nrp	Probable peptide synthetase Nrp (peptide	Rv0101, (MTCY251.20), len: 2512 aa. Probable
1576	3834	1,9664e+00	Rv3729	-	Possible transferase	Rv3729, (MTV025.077), len: 776 aa. Conserved
1577	1498	1,9669e+00	Rv1461	-	Conserved protein	Rv1461, (MTV007.08), len: 846 aa. Conserved protein.
1578	695	1,9669e+00	Rv0674	-	Conserved hypothetical protein	Rv0674, (MTV040.02), len: 240 aa. Conserved
1579	2235	1,9672e+00	Rv2180c	-	Probable conserved integral membrane protein	Rv2180c, (MTV021.13c), len: 295 aa. Probable
1580	690	1,9675e+00	Rv0669c	-	Possible hydrolase	Rv0669c, (MTCI376.05), len: 637 aa. Possible
1581	1756	1,9676e+00	Rv1712	cmk	Cytidylate kinase Cmk (CMP kinase) (cytidine	Rv1712, (MTCI125.34), len: 230 aa. cmk, cytidylate
1582	2493	1,9678e+00	Rv2424c	-	Probable transposase	Rv2424c, (MTCY428.23), len: 333 aa. Probable
1583	1945	1,9678e+00	Rv1900c	lipJ	Probable lignin peroxidase LipJ	Rv1900c, (MTCY180.18), len: 462 aa. Probable
1584	2390	1,9682e+00	Rv2325c	-	Conserved hypothetical protein	Rv2325c, (MTCY3G12.09), len: 282 aa. Conserved
1585	2294	1,9683e+00	Rv2237	-	Conserved protein	Rv2237, (MTCY427.18), len: 255 aa. Conserved
1586	517	1,9685e+00	Rv0502	-	Conserved protein	Rv0502, (MTCY20G9.29), len: 358 aa. Conserved
1587	1104	1,9688e+00	Rv1075c	-	Conserved exported protein	Rv1075c, (MTV017.28c), len: 314 aa. Possibly
1588	1150	1,9691e+00	Rv1118c	-	Conserved protein	Rv1118c, (MTCY22G8.07c), len: 286 aa. Conserved
1589	3768	1,9696e+00	Rv3667	acs	Acetyl-coenzyme A synthetase Acs (acetate--CoA	Rv3667, (MTV025.015), len: 651 aa. Probable
1590	3169	1,9696e+00	Rv3082c	virS	Virulence-regulating transcriptional regulator	Rv3082c, (MT3167, MTV013.03c), len: 340 aa.
1591	598	1,9697e+00	Rv0582	vapC26	Possible toxin VapC26. Contains PIN domain.	Rv0582, (MTV039.20), len: 135 aa. Possible
1592	2426	1,9698e+00	Rv2360c	-	Unknown protein	Rv2360c, (MTCY27.20), len: 142 aa. Unknown protein.
1593	791	1,9706e+00	Rv0766c	cyp123	Probable cytochrome P450 123 Cyp123	Rv0766c, (MT0790, MTCY369.11c), len: 402 aa.
1594	1705	1,9707e+00	Rv1662	pks8	Probable polyketide synthase Pks8	Rv1662, (MTCY275.01-MTCY06H11.27), len: 1602 aa.
1595	2488	1,9710e+00	Rv2419c	gpgP	Glucosyl-3-phosphoglycerate phosphatase GpgP	Rv2419c, (MTCY428.28-MTCY253.01), len: 223 aa.
1596	2459	1,9710e+00	Rv2393	che1	Ferrochelatase Che1	Rv2393, (MTCY253.28c), len: 281 aa.
1597	1367	1,9711e+00	Rv1331	-	Conserved hypothetical protein	Rv1331, (MTCY130.16), len: 101 aa. Conserved
1598	3142	1,9712e+00	Rv3055	-	Possible transcriptional regulatory protein	Rv3055, (MTCY22D7.26c), len: 204 aa. Possible
1599	2193	1,9712e+00	Rv2140c	TB18.6	Conserved protein TB18.6	Rv2140c, (MTCY270.28), len: 176 aa. TB18.6,conserved
1600	33	1,9718e+00	Rv0033	acpA	Probable acyl carrier protein AcpA (ACP)	Rv0033, (MTCY10H4.33), len: 87 aa. Probable acpA
1601	825	1,9720e+00	Rv0799c	-	Conserved protein	Rv0799c, (MTCY07H7A.10, MTCI429B.01), len: 335 aa.
1602	1157	1,9720e+00	Rv1125	-	Conserved hypothetical protein	Rv1125, (MTCY22G8.14), len: 414 aa. Conserved
1603	3669	1,9721e+00	Rv3568c	hsaC	3,4-DHSA dioxygenase	Rv3568c, (MTCY06G11.15c), len: 300 aa. HsaC, highly
1604	986	1,9725e+00	Rv0959A	vapB9	Possible antitoxin VapB9	Rv0959A, len: 73 aa. Possible vapB9, antitoxin, part
1605	1755	1,9726e+00	Rv1711	-	Conserved hypothetical protein	Rv1711, (MTCI125.33), len: 254 aa. Conserved
1606	1948	1,9727e+00	Rv1903	-	Probable conserved membrane protein	Rv1903, (MTCY180.15c), len: 134 aa. Probable
1607	4027	1,9732e+00	Rv3920c	-	Conserved protein similar to jag protein	Rv3920c, (MTV028.11c), len: 187 aa. Conserved
1608	3124	1,9732e+00	Rv3037c	-	Conserved hypothetical protein	Rv3037c, (MTV012.52c), len: 358 aa. Conserved
1609	3986	1,9732e+00	Rv3879c	espK	ESX-1 secretion-associated protein EspK. Alanine	Rv3879c, (MTV027.14c), len: 729 aa. EspK, ESX-1
1610	1555	1,9733e+00	Rv1513	-	Conserved protein	Rv1513, (MTCY277.35), len: 243 aa. Conserved
1611	3503	1,9734e+00	Rv3403c	-	Hypothetical protein	Rv3403c, (MTCY78.25), len: 533 aa. Hypothetical
1612	679	1,9734e+00	Rv0658c	-	Probable conserved integral membrane protein	Rv0658c, (MTCI376.18), len: 238 aa. Probable
1613	3163	1,9735e+00	Rv3076	-	Conserved hypothetical protein	Rv3076, (MTCY22D7.05c), len: 158 aa. Conserved
1614	1843	1,9737e+00	Rv1799	lppT	Probable lipoprotein LppT	Rv1799, (MTV049.21), len: 63 aa. Probable lppT
1615	1970	1,9742e+00	Rv1925	fadD31	Probable acyl-CoA ligase FadD31 (acyl-CoA	Rv1925, (MTCY09F9.39c), len: 620 aa. Probable
1616	1187	1,9748e+00	Rv1154c	-	Hypothetical protein	Rv1154c, (MTCI65.21c), len: 213 aa. Hypothetical
1617	281	1,9750e+00	Rv0274	-	Conserved protein	Rv0274, (MTV035.02), len: 193 aa. Conserved
1618	3327	1,9757e+00	Rv3230c	-	Hypothetical oxidoreductase	Rv3230c, (MTCY20B11.05c), len: 380 aa. Putative
1619	3961	1,9758e+00	Rv3854c	ethA	Monooxygenase EthA	Rv3854c, (MTCY01A6.14), len: 489 aa. EthA (alternate
1620	2067	1,9758e+00	Rv2017	-	Transcriptional regulatory protein	Rv2017, (MTV018.04), len: 346 aa. Transcriptional
1621	3759	1,9761e+00	Rv3658c	-	Probable conserved transmembrane protein	Rv3658c, (MTV025.006c), len: 266 aa. Probable
1622	445	1,9763e+00	Rv0436c	pssA	Probable CDP-diacylglycerol--serine	Rv0436c, (MTCY22G10.33c), len: 286 aa. Probable
1623	2243	1,9767e+00	Rv2188c	pimB	Mannosyltransferase PimB	Rv2188c, (MTV021.21c), len: 385 aa. PimB (previously
1624	1027	1,9769e+00	Rv0999	-	Unknown protein	Rv0999, (MTCI237.13), len: 252 aa. Unknown protein.
1625	417	1,9770e+00	Rv0408	pta	Probable phosphate acetyltransferase Pta	Rv0408, (MTCY22G10.04), len: 690 aa. Probable
1626	477	1,9772e+00	Rv0466	-	Conserved protein	Rv0466, (MTV038.10), len: 264 aa. Conserved
1627	353	1,9773e+00	Rv0345	-	Conserved hypothetical protein	Rv0345, (MTCY13E10.05), len: 136 aa. Conserved
1628	837	1,9777e+00	Rv0811c	-	Conserved protein	Rv0811c, (MTV043.03c), len: 368 aa. Conserved
1629	3111	1,9778e+00	Rv3025c	iscS	Cysteine desulfurase IscS (NIFS protein homolog)	Rv3025c, (MTV012.40c), len: 393 aa. IscS (alternate
1630	1901	1,9782e+00	Rv1857	modA	Probable molybdate-binding lipoprotein ModA	Rv1857, (MTCY359.16c), len: 261 aa. Probable
1631	2653	1,9787e+00	Rv2579	dhaA	Possible haloalkane dehalogenase DhaA	Rv2579, (MTCY227.22c), len: 300 aa. Possible
1632	56	1,9797e+00	Rv0056	rplI	50S ribosomal protein L9 RplI	Rv0056, (MTCY21D4.19), len: 152 aa. rplI, 50S	rib
1633	3770	1,9798e+00	Rv3669	-	Probable conserved transmembrane protein	Rv3669, (MTV025.017), len: 172 aa. Probable
1634	3339	1,9802e+00	Rv3242c	-	Conserved hypothetical protein	Rv3242c, (MTCY20B11.17c), len: 213 aa. Conserved
1635	347	1,9807e+00	Rv0339c	-	Possible transcriptional regulatory protein	Rv0339c, (MTCY279.06c), len: 832 aa. Possible
1636	439	1,9809e+00	Rv0430	-	Conserved hypothetical protein	Rv0430, (MTCY22G10.27), len: 102 aa. Conserved
1637	1913	1,9814e+00	Rv1869c	-	Probable reductase	Rv1869c, (MTCY359.04), len: 411 aa. Probable
1638	3864	1,9814e+00	Rv3759c	proX	Possible osmoprotectant (glycine	Rv3759c, (MTV025.107c), len: 315 aa. Possible
1639	3690	1,9817e+00	Rv3589	mutY	Probable adenine glycosylase MutY	Rv3589, (MTV024.07), len: 304 aa. Probable
1640	340	1,9818e+00	Rv0332	-	Conserved protein	Rv0332, (MTCY63.37), len: 261 aa. Conserved
1641	437	1,9818e+00	Rv0428c	-	GCN5-related N-acetyltransferase	Rv0428c, (MTCY22G10.25c), len: 302 aa. Probable
1642	1593	1,9818e+00	Rv1551	plsB1	Possible acyltransferase PlsB1	Rv1551, (MT1601, MTCY48.14c), len: 621 aa. Possible
1643	1215	1,9819e+00	Rv1181	pks4	Probable polyketide beta-ketoacyl synthase Pks4	Rv1181, (MTV005.17), len: 1582 aa. Probable
1644	1957	1,9820e+00	Rv1912c	fadB5	Possible oxidoreductase FadB5	Rv1912c, (MTCY180.06), len: 334 aa. Possible
1645	1036	1,9826e+00	Rv1008	tatD	Probable deoxyribonuclease TatD (YJJV protein)	Rv1008, (MTCI237.25), len: 264 aa. Probable tatD
1646	3795	1,9830e+00	Rv3693	-	Possible conserved membrane protein	Rv3693, (MTV025.041), len: 440 aa (alternative start
1647	1208	1,9832e+00	Rv1174c	TB8.4	Low molecular weight T-cell antigen TB8.4	Rv1174c, (MTV005.10c), len: 110 aa. TB8.4, low
1648	415	1,9835e+00	Rv0406c	-	Beta lactamase like protein	Rv0406c, (MTCY22G10.02c), len: 272 aa.
1649	3184	1,9835e+00	Rv3097c	lipY	PE-PGRS family protein, triacylglycerol lipase	Rv3097c, (MTCY164.08c), len: 437 aa.
1650	1179	1,9836e+00	Rv1146	mmpL13b	Probable conserved transmembrane transport	Rv1146, (MTCI65.13), len: 470 aa. Probable
1651	412	1,9845e+00	Rv0403c	mmpS1	Probable conserved membrane protein MmpS1	Rv0403c, (MTCY04D9.16c), len: 142 aa. Probable
1652	1365	1,9846e+00	Rv1329c	dinG	Probable ATP-dependent helicase DinG	Rv1329c, (MTCY130.14c), len: 664 aa. Probable
1653	862	1,9847e+00	Rv0836c	-	Hypothetical protein	Rv0836c, (MTV043.29c), len: 217 aa (start
1654	2416	1,9850e+00	Rv2350c	plcB	Membrane-associated phospholipase C 2 PlcB	Rv2350c, (MT2415, MTCY98.19c), len: 512 aa. plcB
1655	3694	1,9851e+00	Rv3593	lpqF	Probable conserved lipoprotein LpqF	Rv3593, (MTCY6F7.01c), len: 452 aa. Probable
1656	969	1,9852e+00	Rv0943c	-	Probable monooxygenase	Rv0943c, (MTCY10D7.31), len: 346 aa. Possible
1657	3356	1,9852e+00	Rv3259	-	Conserved hypothetical protein	Rv3259, (MTV015.04), len: 139 aa. Conserved
1658	2508	1,9853e+00	Rv2438c	nadE	Glutamine-dependent NAD(+) synthetase NadE	Rv2438c, (MT2513, MTCY428.08), len: 679 aa.
1659	1966	1,9853e+00	Rv1921c	lppF	Probable conserved lipoprotein LppF	Rv1921c, (MTCY09F9.43-MTV050.05c), len: 423 aa.
1660	663	1,9853e+00	Rv0642c	mmaA4	Methoxy mycolic acid synthase 4 MmaA4 (methyl	Rv0642c, (MTCY20H10.23c), len: 301 aa. MmaA4,methoxy
1661	3577	1,9855e+00	Rv3477	PE31	PE family protein PE31	Rv3477, (MTCY13E12.30), len: 98 aa. PE31, Member of
1662	2786	1,9855e+00	Rv2710	sigB	RNA polymerase sigma factor SigB	Rv2710, (MTCY05A6.31), len: 323 aa. SigB (formerly
1663	502	1,9858e+00	Rv0490	senX3	Putative two component sensor histidine kinase	Rv0490, (MTCY20G9.16), len: 410 aa. Putative
1664	394	1,9859e+00	Rv0386	-	Probable transcriptional regulatory protein	Rv0386, (MTV036.21), len: 1085 aa. Probable
1665	3110	1,9865e+00	Rv3024c	trmU	Probable tRNA	Rv3024c, (MT3108, MTV012.39c), len: 367 aa. Probable
1666	1902	1,9866e+00	Rv1858	modB	Probable molybdenum-transport integral membrane	Rv1858, (MTCY359.15c), len: 264 aa. Probable
1667	2994	1,9867e+00	Rv2914c	pknI	Probable transmembrane serine/threonine-protein	Rv2914c, (MTCY338.02c), len: 585 aa. Probable
1668	3676	1,9868e+00	Rv3575c	-	Transcriptional regulatory protein (probably	Rv3575c, (MTCY06G11.22c), len: 359 aa. Probable
1669	1670	1,9869e+00	Rv1628c	-	Conserved protein	Rv1628c, (MTCY01B2.20c), len: 163 aa. Conserved
1670	376	1,9870e+00	Rv0368c	-	Conserved hypothetical protein	Rv0368c, (MTV036.03c), len: 403 aa. Conserved
1671	2933	1,9874e+00	Rv2854	-	Unknown protein	Rv2854, (MTCY24A1.03c), len: 346 aa. Unknown
1672	3695	1,9875e+00	Rv3594	-	Conserved hypothetical protein	Rv3594, (MTCY07H7B.28c), len: 275 aa. Hypothetical
1673	2028	1,9881e+00	Rv1981c	nrdF1	Ribonucleoside-diphosphate reductase (beta chain)	Rv1981c, (MTCY39.38), len: 322 aa.
1674	524	1,9887e+00	Rv0509	hemA	Probable glutamyl-tRNA reductase HemA (GLUTR)	Rv0509, (MTCY20G9.36), len: 468 aa. Probable
1675	1262	1,9887e+00	Rv1228	lpqX	Probable lipoprotein LpqX	Rv1228, (MTCI61.11), len: 185 aa. Probable
1676	3846	1,9889e+00	Rv3741c	-	Possible oxidoreductase	Rv3741c, (MTV025.089c), len: 224 aa. Possible
1677	3564	1,9889e+00	Rv3464	rmlB	dTDP-glucose 4,6-dehydratase RmlB	Rv3464, (MTCY13E12.17), len: 331 aa. RmlB (alternate
1678	2143	1,9890e+00	Rv2090	-	Probable 5'-3' exonuclease	Rv2090, (MTCY49.30), len: 393 aa. Probable 5'-3'
1679	783	1,9897e+00	Rv0758	phoR	Possible two component system response sensor	Rv0758, (MTCY369.03), len: 485 aa. Possible phoR,two
1680	130	1,9900e+00	Rv0127	mak	Maltokinase Mak	Rv0127, (MTCI418B.09, MTCI5.01), len: 455 aa.
1681	3292	1,9903e+00	Rv3199c	nudC	Probable NADH pyrophosphatase NudC (NAD+	Rv3199c, (MTV014.43)c, len: 313 aa. Probable
1682	3314	1,9904e+00	Rv3220c	-	Probable two component sensor kinase	Rv3220c, (MTCY07D11.06), len: 501 aa. Probable
1683	710	1,9906e+00	Rv0689c	-	Hypothetical protein	Rv0689c, (MTCY210.06c), len: 84 aa. Hypothetical
1684	1028	1,9906e+00	Rv1000c	-	Conserved hypothetical protein	Rv1000c, len: 205 aa. Conserved hypothetical
1685	3380	1,9907e+00	Rv3283	sseA	Probable thiosulfate sulfurtransferase SseA	Rv3283, (MTCY71.23), len: 297 aa. Probable
1686	1874	1,9910e+00	Rv1830	-	Conserved hypothetical protein	Rv1830, (MTCY1A11.13c), len: 225 aa. Conserved
1687	2440	1,9910e+00	Rv2374c	hrcA	Probable heat shock protein transcriptional	Rv2374c, (MTCY27.06), len: 343 aa. Probable
1688	2490	1,9915e+00	Rv2421c	nadD	Probable nicotinate-nucleotide	Rv2421c, (MT2494, MTCY428.26), len: 211 aa. Probable
1689	3794	1,9916e+00	Rv3692	moxR2	Probable methanol dehydrogenase transcriptional	Rv3692, (MTV025.040), len: 358 aa. Probable
1690	2029	1,9917e+00	Rv1982c	vapC36	Possible toxin VapC36. Contains PIN domain.	Rv1982c, (MTCY39.37), len: 139 aa. Possible
1691	936	1,9920e+00	Rv0910	-	Conserved hypothetical protein	Rv0910, (MTCY21C12.04), len: 144 aa. Conserved
1692	3023	1,9921e+00	Rv2942	mmpL7	Conserved transmembrane transport protein MmpL7	Rv2942, (MTCY24G1.07c), len: 920 aa. MmpL7,conserved
1693	2290	1,9922e+00	Rv2232	ptkA	Protein tyrosine kinase transcriptional	Rv2232, (MTCY427.13), len: 291 aa. PtkA, protein
1694	2560	1,9923e+00	Rv2488c	-	Probable transcriptional regulatory protein	Rv2488c, (MTV008.44c), len: 1137 aa. Probable
1695	1947	1,9925e+00	Rv1902c	nanT	Probable sialic acid-transport integral membrane	Rv1902c, (MTCY180.16), len: 422 aa. Probable
1696	533	1,9931e+00	Rv0518	-	Possible exported protein	Rv0518, (MTCY20G10.08), len: 231 aa. Possible
1697	759	1,9940e+00	Rv0736	rslA	Anti-sigma factor RslA	Rv0736, (MTV041.10), len: 250 aa. RslA, anti-sigma
1698	3055	1,9941e+00	Rv2972c	-	Possible conserved membrane or exported protein	Rv2972c, (MTCY349.15), len: 237 aa. Possible
1699	2100	1,9942e+00	Rv2049c	-	Conserved hypothetical protein	Rv2049c, (MTV018.36c), len: 74 aa. Conserved
1700	1111	1,9943e+00	Rv1082	mca	Mycothiol conjugate amidase Mca (mycothiol	Rv1082, (MTV017.35), len: 288 aa. Mca, mycothiol
1701	491	1,9943e+00	Rv0479c	-	Probable conserved membrane protein	Rv0479c, (MTCY20G9.04c), len: 348 aa. Probable
1702	23	1,9945e+00	Rv0023	-	Possible transcriptional regulatory protein	Rv0023, (MTCY10H4.23), len: 256 aa. Possible
1703	1585	1,9945e+00	Rv1543	-	Possible fatty acyl-CoA reductase	Rv1543, (MTCY48.22c), len: 341 aa. Possible
1704	2022	1,9945e+00	Rv1975	-	Conserved hypothetical protein	Rv1975, (MTV051.13), len: 221 aa. Conserved
1705	2084	1,9946e+00	Rv2033c	-	Conserved hypothetical protein	Rv2033c, (MTV018.20), len: 280 aa. Conserved
1706	856	1,9946e+00	Rv0830	-	Possible S-adenosylmethionine-dependent	Rv0830, (MTV043.22), len: 301 aa. Possible
1707	2503	1,9946e+00	Rv2433c	-	Hypothetical protein	Rv2433c, (MTCY428.13), len: 96 aa. Hypothetical
1708	3016	1,9946e+00	Rv2935	ppsE	Phenolpthiocerol synthesis type-I polyketide	Rv2935, (MTCY19H9.03), len: 1488 aa. PpsE, type-I
1709	820	1,9948e+00	Rv0794c	-	Probable oxidoreductase	Rv0794c, (MTV042.04c), len: 499 aa. Probable
1710	2648	1,9951e+00	Rv2574	-	Conserved protein	Rv2574, (MTCY227.27c), len: 167 aa. Conserved
1711	2167	1,9958e+00	Rv2114	-	Conserved protein	Rv2114, (MTCY261.10), len: 207 aa. Conserved
1712	1598	1,9963e+00	Rv1556	-	Possible regulatory protein	Rv1556, (MTCY48.09c), len: 202 aa. Possible
1713	3630	1,9964e+00	Rv3530c	-	Possible oxidoreductase	Rv3530c, (MTCY03C7.26), len: 260 aa. Possible
1714	3892	1,9966e+00	Rv3785	-	Hypothetical protein	Rv3785, (MTCY13D12.19), len: 357 aa. Hypothetical
1715	336	1,9968e+00	Rv0328	-	Possible transcriptional regulatory protein	Rv0328, (MTCY63.33), len: 200 aa. Possible
1716	3052	1,9969e+00	Rv2970c	lipN	Probable lipase/esterase LipN	Rv2970c, (MTCY349.17), len: 376 aa. Probable
1717	1787	1,9971e+00	Rv1743	pknE	Probable transmembrane serine/threonine-protein	Rv1743, (MTCY28.05,MTCY04C12.28), len: 566 aa.
1718	85	1,9971e+00	Rv0082	-	Probable oxidoreductase	Rv0082, (MTV030.26), len: 159 aa. Probable
1719	1509	1,9971e+00	Rv1472	echA12	Possible enoyl-CoA hydratase EchA12 (enoyl	Rv1472, (MTV007.19), len: 285 aa. Possible
1720	1746	1,9972e+00	Rv1703c	-	Probable catechol-O-methyltransferase	Rv1703c, (MTCI125.25c), len: 196 aa. Probable
1721	2417	1,9975e+00	Rv2351c	plcA	Membrane-associated phospholipase C 1 PlcA (MTP40	Rv2351c, (MTP40, MT2416, MTCY98.20c), len: 512 aa.
1722	2853	1,9976e+00	Rv2776c	-	Probable oxidoreductase	Rv2776c, (MTV002.41c), len: 309 aa. Probable
1723	3140	1,9977e+00	Rv3053c	nrdH	Probable glutaredoxin electron transport	Rv3053c, (MTCY22D7.29), len: 79 aa. Probable
1724	3392	1,9980e+00	Rv3295	-	Probable transcriptional regulatory protein	Rv3295, (MTCY71.35), len: 221 aa. Probable
1725	3678	1,9983e+00	Rv3577	-	Conserved hypothetical protein	Rv3577, (MTCY06G11.24), len: 288 aa (other start
1726	3387	1,9984e+00	Rv3290c	lat	Probable L-lysine-epsilon aminotransferase Lat	Rv3290c, (MTCY71.30), len: 449 aa. Probable
1727	1273	1,9987e+00	Rv1239c	corA	Possible magnesium and cobalt transport	Rv1239c, (MTV006.11c), len: 366 aa. Possible
1728	2171	1,9987e+00	Rv2118c	-	RNA methyltransferase	Rv2118c, (MTCY261.14c), len: 280 aa.
1729	2098	1,9987e+00	Rv2047c	-	Conserved hypothetical protein	Rv2047c, (MTV018.34c), len: 854 aa. Conserved
1730	1334	1,9989e+00	Rv1299	prfA	Probable peptide chain release factor 1 PrfA	Rv1299, (MTCY373.19), len: 357 aa. Probable
1731	2287	1,9990e+00	Rv2231c	cobC	Possible aminotransferase CobC	Rv2231c, (MTCY427.12c), len: 364 aa. Possible
1732	2479	1,9991e+00	Rv2410c	-	Conserved protein	Rv2410c, (MTCY253.10), len: 325 aa. Conserved
1733	2048	1,9992e+00	Rv1998c	-	Conserved protein	Rv1998c, (MTCY39.20), len: 258 aa. Conserved
1734	3859	1,9993e+00	Rv3754	tyrA	Prephenate dehydrogenase TyrA (PDH)	Rv3754, (MTV025.102), len: 301 aa. Probable
1735	2999	1,9993e+00	Rv2919c	glnB	Probable nitrogen regulatory protein P-II GlnB	Rv2919c, (MTCY338.08c), len: 112 aa. Probable
1736	2228	1,9994e+00	Rv2173	idsA2	Probable geranylgeranyl pyrophosphate synthetase	Rv2173, (MTV021.06), len: 352 aa. Probable
1737	658	1,9998e+00	Rv0637	hadC	(3R)-hydroxyacyl-ACP dehydratase subunit HadC	Rv0637, (MTCY20H10.18), len: 166 aa.
1738	2979	1,9999e+00	Rv2899c	fdhD	Possible FdhD protein homolog	Rv2899c, (MTCY274.30c), len: 276 aa. Possible fdhD
1739	2323	2,0001e+00	Rv2264c	-	Conserved hypothetical proline rich protein	Rv2264c, (MTV022.14c), len: 592 aa. Conserved
1740	1141	2,0005e+00	Rv1110	lytB2	Probable LYTB-related protein LytB2	Rv1110, (MTV017.63), len: 335 aa. Probable
1741	2227	2,0006e+00	Rv2172c	-	Conserved protein	Rv2172c, (MTV021.05c), len: 301 aa. Conserved
1742	36	2,0007e+00	Rv0036c	-	Conserved protein	Rv0036c, (MTCY10H4.36c), len: 257 aa. Conserved
1743	3121	2,0008e+00	Rv3034c	-	Possible transferase	Rv3034c, (MTV012.49c), len: 300 aa. Possible
1744	2088	2,0008e+00	Rv2037c	-	Conserved transmembrane protein	Rv2037c, (MTV018.24c), len: 324 aa. Conserved
1745	3749	2,0009e+00	Rv3648c	cspA	Probable cold shock protein A CspA	Rv3648c, (MTCY15C10.04), len: 67 aa. Probable
1746	3657	2,0010e+00	Rv3557c	-	Transcriptional regulatory protein (probably	Rv3557c, (MTCY06G11.04c), len: 200 aa.
1747	1786	2,0011e+00	Rv1742	-	Unknown protein	Rv1742, (MTCY28.04,MTCY04C12.27), len: 245 aa.
1748	3282	2,0011e+00	Rv3192	-	Conserved hypothetical alanine and proline-rich	Rv3192, (MTV014.36), len: 153 aa. Conserved
1749	2364	2,0011e+00	Rv2304c	-	Hypothetical protein	Rv2304c, (MTCY339.05), len: 69 aa. Hypothetical
1750	1458	2,0018e+00	Rv1421	-	Conserved protein	Rv1421, (MTCY21B4.39), len: 301 aa. Conserved
1751	2790	2,0019e+00	Rv2714	-	Conserved alanine and leucine rich protein	Rv2714, (MTCY05A6.35), len: 324 aa. Conserved
1752	1089	2,0020e+00	Rv1060	-	Unknown protein	Rv1060, (MTV017.13), len: 157 aa. Unknown protein.
1753	1863	2,0021e+00	Rv1819c	bacA	Probable drug-transport transmembrane ATP-binding	Rv1819c, (MTCY1A11.24), len: 639 aa. Probable
1754	3943	2,0021e+00	Rv3836	-	Conserved hypothetical protein	Rv3836, (MTCY01A6.33c), len: 137 aa. Conserved
1755	2807	2,0022e+00	Rv2731	-	Conserved alanine and arginine rich protein	Rv2731, (MTCY174.11), len: 450 aa. Conserved
1756	2570	2,0024e+00	Rv2498c	citE	Probable citrate (pro-3S)-lyase (beta subunit)	Rv2498c, (MTCY07A7.04c), len: 273 aa. Probable
1757	3265	2,0025e+00	Rv3176c	mesT	Probable epoxide hydrolase MesT (epoxide	Rv3176c, (MTV014.20c), len: 318 aa. Probable
1758	139	2,0028e+00	Rv0136	cyp138	Probable cytochrome P450 138 Cyp138	Rv0136, (MT0144, MTCI5.10), len: 441 aa. Probable
1759	510	2,0030e+00	Rv0497	-	Probable conserved transmembrane protein	Rv0497, (MTCY20G9.23), len: 310 aa. Probable
1760	3886	2,0031e+00	Rv3779	-	Probable conserved transmembrane protein alanine	Rv3779, (MTCY13D12.13), len: 666 aa. Predicted to be
1761	3683	2,0031e+00	Rv3582c	ispD	4-diphosphocytidyl-2C-methyl-D-erythritol	Rv3582c, (MT3688, MTCY06G11.29c), len: 231 aa.
1762	5	2,0032e+00	Rv0005	gyrB	DNA gyrase (subunit B) GyrB (DNA topoisomerase	Rv0005, (MTCY10H4.03), len: 675 aa. GyrB, DNA gyrase
1763	906	2,0034e+00	Rv0880	-	Possible transcriptional regulatory protein	Rv0880, (MTCY31.08), len: 143 aa. Possible
1764	2092	2,0035e+00	Rv2041c	-	Probable sugar-binding lipoprotein	Rv2041c, (MTV018.28c), len: 439 aa. Probable
1765	3922	2,0035e+00	Rv3815c	-	Possible acyltransferase	Rv3815c, (MTCY409.15), len: 251 aa. Possible
1766	2169	2,0035e+00	Rv2116	lppK	Conserved lipoprotein LppK	Rv2116, (MTCY261.12), len: 189 aa. LppK, conserved
1767	1378	2,0035e+00	Rv1342c	-	Conserved membrane protein	Rv1342c, (MTCY02B10.06c), len: 120 aa. Conserved
1768	1577	2,0036e+00	Rv1535	-	Unknown protein	Rv1535, (MTCY07A7A.04), len: 78 aa. Unknown
1769	2252	2,0040e+00	Rv2197c	-	Probable conserved transmembrane protein	Rv2197c, (MTCY190.08c), len: 214 aa. Probable
1770	3726	2,0045e+00	Rv3625c	mesJ	Possible cell cycle protein MesJ	Rv3625c, (MT3727, MTCY15C10.27), len: 323 aa.
1771	959	2,0046e+00	Rv0933	pstB	Phosphate-transport ATP-binding protein ABC	Rv0933, (MTCY08D9.06c), len: 276 aa.
1772	1301	2,0049e+00	Rv1267c	embR	Probable transcriptional regulatory protein EmbR	Rv1267c, (MT1305, MTCY50.15), len: 388 aa. Probable
1773	18	2,0049e+00	Rv0018c	pstP	Phosphoserine/threonine phosphatase PstP	Rv0018c, (MTCY10H4.18c), len: 514 aa.
1774	225	2,0055e+00	Rv0219	-	Probable conserved transmembrane protein	Rv0219, (MTCY08D5.14), len: 182 aa. Probable
1775	1790	2,0056e+00	Rv1746	pknF	Anchored-membrane serine/threonine-protein kinase	Rv1746, (MTCY28.09, MTCY04C12.30), len: 476 aa.
1776	990	2,0057e+00	Rv0963c	-	Conserved hypothetical protein	Rv0963c, (MTCCY10D7.11), len: 266 aa. Conserved
1777	849	2,0058e+00	Rv0823c	-	Possible transcriptional regulatory protein	Rv0823c, (MTV043.15c), len: 389 aa. Possible
1778	2694	2,0059e+00	Rv2618	-	Conserved hypothetical protein	Rv2618, (MTCY01A10.15c), len: 225 aa. Conserved
1779	3049	2,0060e+00	Rv2967c	pca	Probable pyruvate carboxylase Pca (pyruvic	Rv2967c, (MTCY349.20), len: 1127 aa. Probable
1780	391	2,0061e+00	Rv0383c	-	Possible conserved secreted protein	Rv0383c, (MTV036.18c), len: 284 aa. Possible
1781	2938	2,0061e+00	Rv2859c	-	Possible amidotransferase	Rv2859c, (MTV003.05c), len: 308 aa. Possible
1782	1502	2,0063e+00	Rv1465	-	Possible nitrogen fixation related protein	Rv1465, (MTV007.12), len: 162 aa. Possible nitrogen
1783	1358	2,0065e+00	Rv1322A	-	Conserved protein	Rv1322A, len: 152 aa. Conserved protein, similar to
1784	1724	2,0066e+00	Rv1681	moeX	Possible molybdopterin biosynthesis protein MoeX	Rv1681, (MTCI125.03), len: 330 aa. Possible
1785	3993	2,0067e+00	Rv3886c	mycP2	Probable alanine and proline rich	Rv3886c, (MTCY15F10.26), len: 550 aa. Probable
1786	499	2,0070e+00	Rv0487	-	Conserved hypothetical protein	Rv0487, (MTCY20G9.13), len: 183 aa. Conserved
1787	3146	2,0071e+00	Rv3059	cyp136	Probable cytochrome P450 136 Cyp136	Rv3059, (MTCY22D7.22c), len: 492 aa. Probable
1788	369	2,0071e+00	Rv0361	-	Probable conserved membrane protein	Rv0361, (MTCY13E10.23), len: 275 aa. Probable
1789	2344	2,0072e+00	Rv2284	lipM	Probable esterase LipM	Rv2284, (MTCY339.26c), len: 431 aa. Probable
1790	1744	2,0073e+00	Rv1701	-	Probable integrase/recombinase	Rv1701, (MTCI125.23), len: 311 aa. Probable
1791	3298	2,0076e+00	Rv3205c	-	Conserved protein	Rv3205c, (MTCY07D11.21), len: 292 aa. Conserved
1792	2812	2,0076e+00	Rv2736c	recX	Regulatory protein RecX	Rv2736c, (MTV002.01c), len: 174 aa. Probable
1793	2643	2,0080e+00	Rv2569c	-	Conserved hypothetical protein	Rv2569c, (MTCY227.32), len: 314 aa. Conserved
1794	38	2,0083e+00	Rv0038	-	Conserved protein	Rv0038, (MTCY10H4.38), len: 202 aa. Conserved
1795	3964	2,0083e+00	Rv3857c	-	Possible membrane protein	Rv3857c, (MTCY01A6.11), len: 65 aa. Possible
1796	1376	2,0083e+00	Rv1340	rphA	Probable ribonuclease RphA (RNase PH) (tRNA	Rv1340, (MTCY130.25), len: 259 aa. Probable
1797	979	2,0084e+00	Rv0953c	-	Possible oxidoreductase	Rv0953c, (MTCY10D7.21), len: 282 aa. Possible
1798	3590	2,0085e+00	Rv3490	otsA	Alpha, alpha-trehalose-phosphate synthase	Rv3490, (MTCY13E12.43), len: 500 aa. otsA,
1799	2387	2,0085e+00	Rv2322c	rocD1	Probable ornithine aminotransferase (N-terminus	Rv2322c, (MTCY3G12.12), len: 221 aa. Probable
1800	814	2,0085e+00	Rv0788	purQ	Probable phosphoribosylformylglycinamidine	Rv0788, (MTCY369.32), len: 224 aa. Probable
1801	170	2,0085e+00	Rv0166	fadD5	Probable fatty-acid-CoA ligase FadD5	Rv0166, (MTCI28.06), len: 554 aa. Probable
1802	2651	2,0087e+00	Rv2577	-	Conserved protein	Rv2577, (MTCY227.24c), len: 529 aa. Conserved
1803	938	2,0090e+00	Rv0912	-	Probable conserved transmembrane protein	Rv0912, (MTCY21C12.06), len: 149 aa. Probable
1804	2272	2,0090e+00	Rv2217	lipB	Probable lipoate biosynthesis protein B LipB	Rv2217, (MTCY190.28), len: 230 aa. Probable
1805	2187	2,0093e+00	Rv2134c	-	Conserved protein	Rv2134c, (MTCY270.34), len: 195 aa. Conserved
1806	808	2,0099e+00	Rv0783c	emrB	Possible multidrug resistance integral membrane	Rv0783c, (MTCY369.27c), len: 540 aa. Possible
1807	746	2,0103e+00	Rv0724	sppA	Possible protease IV SppA (endopeptidase IV)	Rv0724, (MTCY210.43), len: 623 aa. Possible
1808	2297	2,0103e+00	Rv2239c	-	Conserved hypothetical protein	Rv2239c, (MTCY427.20c), len: 158 aa. Conserved
1809	1586	2,0104e+00	Rv1544	-	Possible ketoacyl reductase	Rv1544, (MTCY48.21), len: 267 aa. Possible ketoacyl
1810	3610	2,0104e+00	Rv3510c	-	Conserved protein	Rv3510c, (MTV023.17), len: 278 aa. Conserved
1811	2869	2,0107e+00	Rv2792c	-	Possible resolvase	Rv2792c, (MTV002.57c), len: 193 aa. Possible IS1602
1812	3305	2,0111e+00	Rv3211	rhlE	Probable ATP-dependent RNA helicase RhlE	Rv3211, (MTCY07D11.15c), len: 527 aa. Probable
1813	1893	2,0113e+00	Rv1849	ureB	Urease beta subunit UreB (urea amidohydrolase)	Rv1849, (MTCY359.24c), len: 104 aa. UreB, urease
1814	2515	2,0116e+00	Rv2444c	rne	Possible ribonuclease E Rne	Rv2444c, (MTCY428.02), len: 953 aa. Possible
1815	2006	2,0117e+00	Rv1960c	parD1	Possible antitoxin ParD1	Rv1960c, (MTCY09F9.04), len: 83 aa. Possible
1816	1209	2,0119e+00	Rv1175c	fadH	Probable NADPH dependent 2,4-dienoyl-CoA	Rv1175c, (MTV005.11c), len: 674 aa. Probable
1817	1946	2,0122e+00	Rv1901	cinA	Probable CinA-like protein CinA	Rv1901, (MTCY180.17c), len: 430 aa. Probable
1818	2375	2,0122e+00	Rv2310	-	Possible excisionase	Rv2310, (MT2372, MTCY3G12.24c), len: 114 aa.
1819	3386	2,0125e+00	Rv3289c	-	Possible transmembrane protein	Rv3289c, (MTCY71.29c), len: 125 aa. Possible
1820	1156	2,0129e+00	Rv1124	ephC	Probable epoxide hydrolase EphC (epoxide	Rv1124, (MTCY22G8.13), len: 316 aa. Probable
1821	709	2,0129e+00	Rv0688	-	Putative ferredoxin reductase	Rv0688, (MTCY210.05), len: 406 aa. Putative
1822	1877	2,0130e+00	Rv1833c	-	Possible haloalkane dehalogenase	Rv1833c, (MTCY1A11.10), len: 286 aa. Possible
1823	1984	2,0130e+00	Rv1939	-	Probable oxidoreductase	Rv1939, (MTCY09F9.25c), len: 171 aa. Probable
1824	2073	2,0130e+00	Rv2023c	-	Hypothetical protein	Rv2023c, (MTV018.10c), len: 119 aa. Hypothetical
1825	3072	2,0131e+00	Rv2989	-	Probable transcriptional regulatory protein	Rv2989, (MTV012.03), len: 233 aa. Probable
1826	3938	2,0133e+00	Rv3831	-	Hypothetical protein	Rv3831, (MTCY01A6.38c), len: 160 aa. Hypothetical
1827	1819	2,0133e+00	Rv1774	-	Probable oxidoreductase	Rv1774, (MTCY25C11.01), len: 446 aa. Probable
1828	2727	2,0135e+00	Rv2651c	-	Possible PhiRv2 prophage protease	Rv2651c, (MTCY441.20c), len: 177 aa. Possible
1829	1839	2,0136e+00	Rv1795	eccD5	ESX conserved component EccD5. ESX-5 type VII	Rv1795, (MTV049.17), len: 503 aa. eccD5, esx
1830	1646	2,0136e+00	Rv1604	impA	Probable inositol-monophosphatase ImpA (imp)	Rv1604, (MTV046.02), len: 270 aa. Probable
1831	3195	2,0136e+00	Rv3107c	agpS	Possible alkyldihydroxyacetonephosphate synthase	Rv3107c, (MTCY164.17c), len: 527 aa. Possible
1832	2791	2,0138e+00	Rv2715	-	Possible hydrolase	Rv2715, (MTCY05A6.36), len: 341 aa. Possible
1833	528	2,0138e+00	Rv0513	-	Possible conserved transmembrane protein	Rv0513, (MTCY20G10.03), len: 182 aa. Possible
1834	2998	2,0141e+00	Rv2918c	glnD	Probable [protein-PII] uridylyltransferase GlnD	Rv2918c, (MTCY338.07c), len: 808 aa. Probable
1835	1690	2,0145e+00	Rv1647	-	Adenylate cyclase (ATP pyrophosphate-lyase)	Rv1647, (MTCY06H11.12), len: 316 aa. Adenylate
1836	2977	2,0146e+00	Rv2897c	-	Conserved hypothetical protein	Rv2897c, (MTCY274.28c), len: 503 aa. Conserved
1837	1686	2,0146e+00	Rv1643	rplT	50S ribosomal protein L20 RplT	Rv1643, (MTCY06H11.07), len: 129 aa. rplT, 50S	rib
1838	850	2,0147e+00	Rv0824c	desA1	Probable acyl-[acyl-carrier protein] desaturase	Rv0824c, (MTV043.16c), len: 338 aa. Probable desA1
1839	994	2,0148e+00	Rv0967	csoR	Copper-sensitive operon repressor CsoR	Rv0967, (MTCY10D7.07c), len: 119 aa.
1840	1996	2,0148e+00	Rv1951c	-	Conserved hypothetical protein	Rv1951c, (MTCY09F9.13), len: 98 aa. Conserved
1841	2702	2,0149e+00	Rv2626c	hrp1	Hypoxic response protein 1 Hrp1	Rv2626c, (MTCY01A10.06), len: 143 aa. Hrp1, hypoxic
1842	2079	2,0150e+00	Rv2028c	-	Universal stress protein family protein	Rv2028c, (MTV018.15c), len: 279 aa. Universal stress
1843	784	2,0150e+00	Rv0759c	-	Conserved hypothetical protein	Rv0759c, (MTCY369.04c), len: 110 aa. Conserved
1844	3546	2,0152e+00	Rv3446c	-	Hypothetical alanine and valine rich protein	Rv3446c, (MTCY77.18c), len: 404 aa. Hypothetical
1845	933	2,0152e+00	Rv0907	-	Conserved protein	Rv0907, (MTCY21C12.01), len: 532 aa. Conserved
1846	1356	2,0157e+00	Rv1321	-	Conserved hypothetical protein	Rv1321, (MTCY130.06), len: 226 aa. Conserved
1847	2572	2,0159e+00	Rv2500c	fadE19	Possible acyl-CoA dehydrogenase FadE19 (MMGC)	Rv2500c, (MTCY07A7.06c), len: 394 aa. Possible
1848	1125	2,0160e+00	Rv1094	desA2	Possible acyl-[acyl-carrier protein] desaturase	Rv1094, (MTV017.47), len: 275 aa. Possible
1849	2356	2,0162e+00	Rv2296	-	Probable haloalkane dehalogenase	Rv2296, (MTCY339.14c), len: 300 aa. Probable
1850	3294	2,0162e+00	Rv3201c	-	Probable ATP-dependent DNA helicase	Rv3201c, (MTV014.45c), len: 1101 aa. Probable
1851	2941	2,0163e+00	Rv2862c	-	Conserved hypothetical protein	Rv2862c, (MTV003.08), len: 194 aa. Conserved
1852	3375	2,0165e+00	Rv3278c	-	Probable conserved transmembrane protein	Rv3278c, (MTCY71.18c), len: 172 aa. Probable
1853	773	2,0166e+00	Rv0749A	-	Hypothetical protein (fragment)	Rv0749A, len: 45 aa. Conserved hypothetical protein
1854	1825	2,0166e+00	Rv1780	-	Conserved protein	Rv1780, (MTV049.02), len: 187 aa. Conserved
1855	303	2,0166e+00	Rv0295c	-	Conserved protein	Rv0295c, (MTV035.23c), len: 267 aa. Conserved
1856	1024	2,0169e+00	Rv0996	-	Probable conserved transmembrane protein	Rv0996, (MTCI237.10), len: 358 aa. Probable
1857	3260	2,0169e+00	Rv3171c	hpx	Possible non-heme haloperoxidase Hpx	Rv3171c, (MTV014.15c), len: 299 aa. Possible
1858	306	2,0172e+00	Rv0298	-	Hypothetical protein	Rv0298, (MTCY63.03), len: 75 aa. Hypothetical
1859	485	2,0173e+00	Rv0473	-	Possible conserved transmembrane protein	Rv0473, (MTV038.17), len: 456 aa. Possible conserved
1860	1466	2,0173e+00	Rv1429	-	Conserved protein	Rv1429, (MTCY493.25c), len: 422 aa. Conserved
1861	1184	2,0179e+00	Rv1151c	-	Transcriptional regulatory protein	Rv1151c, (MTCI65.18c), len: 237 aa. Transcriptional
1862	2245	2,0180e+00	Rv2190c	-	Conserved hypothetical protein	Rv2190c, (MTV021.23c, MTCY190.01c), len: 385 aa.
1863	398	2,0182e+00	Rv0390	-	Conserved protein	Rv0390, (MTCY04D9.02), len: 140 aa. Conserved
1864	3956	2,0190e+00	Rv3849	espR	ESX-1 transcriptional regulatory protein EspR	Rv3849, (MTCY01A6.19c), len: 132 aa. EspR, ESX-1
1865	3317	2,0192e+00	Rv3222c	-	Conserved hypothetical protein	Rv3222c, (MTCY07D11.04), len: 183 aa. Hypothetical
1866	3548	2,0193e+00	Rv3448	eccD4	ESX conserved component EccD4. ESX-4 type VII	Rv3448, (MTCY77.20), len: 467 aa. EccD4, esx
1867	1777	2,0193e+00	Rv1733c	-	Probable conserved transmembrane protein	Rv1733c, (MTCY04C12.18c), len: 210 aa. Probable
1868	468	2,0195e+00	Rv0457c	-	Probable peptidase	Rv0457c, (MTCI429A.01, MTV038.01c), len: 673 aa.
1869	782	2,0195e+00	Rv0757	phoP	Possible two component system response	Rv0757, (MTCY369.02), len: 247 aa. Possible phoP,two
1870	1253	2,0198e+00	Rv1219c	-	Probable transcriptional regulatory protein	Rv1219c, (MTCI61.02c), len: 212 aa. Probable
1871	575	2,0198e+00	Rv0559c	-	Possible conserved secreted protein	Rv0559c, (MTCY25D10.38c), len: 112 aa. Possible
1872	1636	2,0200e+00	Rv1594	nadA	Probable quinolinate synthetase NadA	Rv1594, (MTCY336.10c), len: 349 aa. Probable
1873	2026	2,0200e+00	Rv1979c	-	Possible conserved permease	Rv1979c, (MTCY39.40-MTV051.17c), len: 481 aa.
1874	2273	2,0202e+00	Rv2218	lipA	Probable lipoate biosynthesis protein A LipA	Rv2218, (MTCY190.29), len: 311 aa. Probable
1875	708	2,0202e+00	Rv0687	-	Probable short-chain type	Rv0687, (MTCY210.04), len: 275 aa. Probable
1876	1674	2,0205e+00	Rv1632c	-	Hypothetical protein	Rv1632c, (MTCY01B2.24c), len: 147 aa. Hypothetical
1877	3856	2,0209e+00	Rv3751	-	Probable integrase (fragment)	Rv3751, (MTV025.099), len: 71 aa. Probable integrase
1878	2246	2,0211e+00	Rv2191	-	Conserved hypothetical protein	Rv2191, (MTCY190.02), len: 645 aa. Conserved
1879	1605	2,0213e+00	Rv1563c	treY	Maltooligosyltrehalose synthase TreY	Rv1563c, (MTCY48.02), len: 765 aa. TreY (previously
1880	1115	2,0214e+00	Rv1086	-	Short (C15) chain Z-isoprenyl diphosphate	Rv1086, (MTV017.39), len: 262 aa. Short (C15) chain
1881	3484	2,0215e+00	Rv3385c	vapB46	Possible antitoxin VapB46	Rv3385c, (MTV004.43c), len: 102 aa. Possible
1882	438	2,0217e+00	Rv0429c	def	Probable polypeptide deformylase Def (PDF)	Rv0429c, (MTCY22G10.26c), len: 197 aa. Probable
1883	2149	2,0217e+00	Rv2096c	pafB	Proteasome accessory factor B PafB	Rv2096c, (MTCY49.36c), len: 332 aa. PafB, proteasome
1884	1576	2,0218e+00	Rv1534	-	Probable transcriptional regulator	Rv1534, (MTCY07A7A.03), len: 225 aa. Probable
1885	1691	2,0222e+00	Rv1648	-	Probable transmembrane protein	Rv1648, (MTCY06H11.13), len: 268 aa. Probable
1886	1350	2,0222e+00	Rv1315	murA	Probable UDP-N-acetylglucosamine	Rv1315, (MTCY373.35-MTCY149.01), len: 418 aa.
1887	3825	2,0223e+00	Rv3721c	dnaZX	DNA polymerase III (subunit gamma/tau) DnaZ/X	Rv3721c, (MTV025.069c), len: 578 aa. Probable
1888	801	2,0223e+00	Rv0776c	-	Conserved hypothetical protein	Rv0776c, (MTCY369.21a), len: 259 aa. Conserved
1889	1297	2,0228e+00	Rv1263	amiB2	Probable amidase AmiB2 (aminohydrolase)	Rv1263, (MTCY50.19c), len: 462 aa. Probable
1890	1667	2,0229e+00	Rv1625c	cya	Membrane-anchored adenylyl cyclase Cya (ATP	Rv1625c, (MT1661, MTCY01B2.17c), len: 443 aa.
1891	547	2,0230e+00	Rv0531	-	Possible conserved membrane protein	Rv0531, (MTCY25D10.10), len: 105 aa. Possible
1892	2367	2,0231e+00	Rv2306B	-	Possible conserved membrane protein	Rv2306B, len: 144 aa. Possible conserved membrane
1893	352	2,0231e+00	Rv0344c	lpqJ	Probable lipoprotein LpqJ	Rv0344c, (MTCY13E10.04c), len: 186 aa. Probable
1894	14	2,0233e+00	Rv0014c	pknB	Transmembrane serine/threonine-protein kinase B	Rv0014c, (MTCY10H4.14c), len: 626 aa.
1895	1362	2,0234e+00	Rv1326c	glgB	1,4-alpha-glucan branching enzyme GlgB (glycogen	Rv1326c, (MTCY130.11c), len: 731 aa.
1896	2311	2,0234e+00	Rv2252	-	Diacylglycerol kinase	Rv2252, (MTV022.02), len: 309 aa. Diacylglycerol
1897	2081	2,0235e+00	Rv2030c	-	Conserved protein	Rv2030c, (MTV018.17c), len: 681 aa. Conserved
1898	1826	2,0237e+00	Rv1781c	malQ	Probable 4-alpha-glucanotransferase MalQ	Rv1781c, (MTV049.03c), len: 724 aa. Probable
1899	1063	2,0243e+00	Rv1034c	-	Probable transposase (fragment)	Rv1034c, (MTCY10G2.15), len: 129 aa. Probable IS1560
1900	2498	2,0245e+00	Rv2428	ahpC	Alkyl hydroperoxide reductase C protein AhpC	Rv2428, (MTCY428.18c), len: 195 aa. AhpC, alkyl
1901	2688	2,0246e+00	Rv2613c	-	Conserved protein	Rv2613c, (MTCY01A10.20A), len: 195 aa. Conserved
1902	3592	2,0247e+00	Rv3492c	-	Conserved hypothetical Mce associated protein	Rv3492c, (MTCY13E12.45c), len: 160 aa. Conserved
1903	3973	2,0247e+00	Rv3866	espG1	ESX-1 secretion-associated protein EspG1	Rv3866, (MTCY01A6.01c, MTV027.01), len: 283 aa.
1904	3290	2,0247e+00	Rv3198c	uvrD2	Probable ATP-dependent DNA helicase II UvrD2	Rv3198c, (MTV014.42c), len: 700 aa. Probable
1905	2833	2,0247e+00	Rv2756c	hsdM	Possible type I restriction/modification system	Rv2756c, (MTV002.21c), len: 540 aa. Possible
1906	3116	2,0252e+00	Rv3030	-	Conserved protein	Rv3030, (MTV012.45), len: 274 aa. Conserved
1907	3188	2,0255e+00	Rv3100c	smpB	Probable SSRA-binding protein SmpB	Rv3100c, (MTCY164.11c), len: 160 aa. Probable
1908	1471	2,0255e+00	Rv1434	-	Hypothetical protein	Rv1434, (MTCY493.20c), len: 45 aa. Hypothetical
1909	255	2,0257e+00	Rv0248c	-	Probable succinate dehydrogenase [iron-sulfur	Rv0248c, (MTV034.14c), len: 646 aa. Probable
1910	601	2,0258e+00	Rv0585c	-	Probable conserved integral membrane protein	Rv0585c, (MTV039.23c, MTCY19H5.37), len: 795 aa.
1911	3515	2,0259e+00	Rv3415c	-	Conserved hypothetical protein	Rv3415c, (MTCY78.14), len: 275 aa. Conserved
1912	3522	2,0261e+00	Rv3422c	-	Conserved hypothetical protein	Rv3422c, (MTCY78.07), len: 168 aa. Conserved
1913	1497	2,0262e+00	Rv1460	-	Probable transcriptional regulatory protein	Rv1460, (MTV007.07), len: 268 aa. Probable
1914	2123	2,0263e+00	Rv2071c	cobM	Precorrin-3 methylase CobM (precorrin-4	Rv2071c, (MTCY49.10c), len: 251 aa. CobM,precorrin-3
1915	877	2,0265e+00	Rv0851c	-	Probable short-chain type	Rv0851c, (MTV043.44c), len: 275 aa. Probable
1916	3572	2,0266e+00	Rv3472	-	Conserved protein	Rv3472, (MTCY13E12.25), len: 168 aa. Conserved
1917	3569	2,0268e+00	Rv3469c	mhpE	Probable 4-hydroxy-2-oxovalerate aldolase MhpE	Rv3469c, (MTCY13E12.22c), len: 336 aa. Probable
1918	1528	2,0269e+00	Rv1489A	-	Conserved protein	Rv1489A, len: 76 aa. Conserved protein, similar to
1919	1892	2,0269e+00	Rv1848	ureA	Urease gamma subunit UreA (urea amidohydrolase)	Rv1848, (MTCY359.25c), len: 100 aa. UreA, urease
1920	1010	2,0271e+00	Rv0982	mprB	Two component sensor kinase MprB	Rv0982, (MTV044.10), len: 504 aa. MprB, two
1921	2090	2,0274e+00	Rv2039c	-	Probable sugar-transport integral membrane	Rv2039c, (MTV018.26c), len: 280 aa. Probable
1922	3739	2,0276e+00	Rv3638	-	Possible transposase	Rv3638, (MTCY15C10.14c), len: 248 aa. Possible
1923	1745	2,0277e+00	Rv1702c	-	Conserved hypothetical protein	Rv1702c, (MTCI125.24c), len: 454 aa. Conserved
1924	3735	2,0279e+00	Rv3634c	galE1	UDP-glucose 4-epimerase GalE1 (galactowaldenase)	Rv3634c, (MTCY15C10.18), len: 314 aa.
1925	726	2,0281e+00	Rv0704	rplB	50S ribosomal protein L2 RplB	Rv0704, (MTCY210.23), len: 280 aa. rplB, 50S	rib
1926	2199	2,0286e+00	Rv2145c	wag31	Diviva family protein Wag31	Rv2145c, (MTCY270.23), len: 260 aa. Wag31 (alternate
1927	1344	2,0287e+00	Rv1309	atpG	Probable ATP synthase gamma chain AtpG	Rv1309, (MTCY373.29), len: 305 aa. Probable atpG,ATP
1928	640	2,0288e+00	Rv0621	-	Possible membrane protein	Rv0621, (MTCY20H10.02), len: 354 aa. Possible
1929	3139	2,0289e+00	Rv3052c	nrdI	Probable NrdI protein	Rv3052c, (MTCY22D7.30), len: 150 aa. Probable
1930	2916	2,0290e+00	Rv2837c	-	Conserved protein	Rv2837c, (MTCY16B7.05), len: 336 aa. Conserved
1931	209	2,0293e+00	Rv0203	-	Possible exported protein	Rv0203, (MTV033.11), len: 136 aa. Possible exported
1932	3668	2,0293e+00	Rv3567c	hsaB	Possible oxidoreductase. Possible	Rv3567c, (MTCY06G11.14c), len: 187 aa. Possible
1933	1338	2,0293e+00	Rv1303	-	Conserved hypothetical transmembrane protein	Rv1303, (MTCY373.23), len: 161 aa. Conserved
1934	453	2,0294e+00	Rv0444c	rskA	Anti-sigma factor RskA (regulator of sigma K)	Rv0444c, (MTV037.08c), len: 232 aa. RskA, regulator
1935	3336	2,0295e+00	Rv3239c	-	Probable conserved transmembrane transport	Rv3239c, (MTCY20B11.14c), len: 1048 aa. Probable
1936	311	2,0300e+00	Rv0303	-	Probable dehydrogenase/reductase	Rv0303, (MTCY63.08), len: 302 aa. Possible
1937	3077	2,0306e+00	Rv2994	-	Probable conserved integral membrane protein	Rv2994, (MTV012.08), len: 445 aa. Probable conserved
1938	1034	2,0309e+00	Rv1006	-	Unknown protein	Rv1006, (MTCI237.23), len: 567 aa. Unknown protein.
1939	1363	2,0310e+00	Rv1327c	glgE	Probable glucanase GlgE	Rv1327c, (MTCY130.12c), len: 701 aa. Probable
1940	2059	2,0311e+00	Rv2009	vapB15	Antitoxin VapB15	Rv2009, (MTCY39.08c), len: 80 aa. VapB15,
1941	2286	2,0318e+00	Rv2230c	-	Conserved protein	Rv2230c, (MTCY427.11c), len: 379 aa. Conserved
1942	2168	2,0320e+00	Rv2115c	mpa	Mycobacterial proteasome ATPase Mpa	Rv2115c, (MTCY261.11c), len: 609 aa.
1943	3985	2,0322e+00	Rv3878	espJ	ESX-1 secretion-associated protein EspJ.	Rv3878, (MTV027.13), len: 280 aa. EspJ, ESX-1
1944	1879	2,0322e+00	Rv1835c	-	Conserved hypothetical protein	Rv1835c, (MTCY1A11.08), len: 628 aa. Conserved
1945	436	2,0325e+00	Rv0427c	xthA	Probable exodeoxyribonuclease III protein XthA	Rv0427c, (MTCY22G10.24c), len: 291 aa. Probable xthA
1946	3733	2,0325e+00	Rv3632	-	Possible conserved membrane protein	Rv3632, (MTCY15C10.20c), len: 114 aa. Possible
1947	3137	2,0326e+00	Rv3050c	-	Probable transcriptional regulatory protein	Rv3050c, (MTV012.65c), len: 246 aa. Probable
1948	3257	2,0328e+00	Rv3168	-	Putative aminoglycoside phosphotransferase	Rv3168, (MTV014.12), len: 378 aa. Putative
1949	162	2,0329e+00	Rv0158	-	Probable transcriptional regulatory protein	Rv0158, (MTV032.01), len: 214 aa. Probable
1950	3483	2,0329e+00	Rv3384c	vapC46	Possible toxin VapC46. Contains PIN domain.	Rv3384c, (MTV004.42c), len: 130 aa. Possible
1951	2627	2,0333e+00	Rv2553c	-	Probable conserved membrane protein	Rv2553c, (MTCY159.03), len: 417 aa. Probable
1952	2325	2,0333e+00	Rv2266	cyp124	Probable cytochrome P450 124 Cyp124	Rv2266, (MT2328, MTCY339.44c), len: 428 aa. Probable
1953	1508	2,0336e+00	Rv1471	trxB1	Probable thioredoxin TrxB1	Rv1471, (MTV007.18), len: 123 aa. Probable
1954	1738	2,0337e+00	Rv1695	ppnK	Inorganic polyphosphate/ATP-NAD kinase PpnK	Rv1695, (MTCI125.17), len: 307 aa. PpnK, inorganic
1955	3806	2,0338e+00	Rv3703c	-	Conserved hypothetical protein	Rv3703c, (MTV025.051c), len: 425 aa. Conserved
1956	1514	2,0339e+00	Rv1476	-	Possible membrane protein	Rv1476, (MTV007.23), len: 186 aa. Possibly membrane
1957	1779	2,0340e+00	Rv1735c	-	Hypothetical membrane protein	Rv1735c, (MTCY04C12.20c), len: 165 aa. Hypothetical
1958	1870	2,0341e+00	Rv1826	gcvH	Probable glycine cleavage system H protein GcvH	Rv1826, (MTCY1A11.17c), len: 134 aa. Probable
1959	3888	2,0343e+00	Rv3781	rfbE	Probable O-antigen/lipopolysaccharide transport	Rv3781, (MTCY13D12.15), len: 273 aa. Probable
1960	2698	2,0344e+00	Rv2622	-	Possible methyltransferase (methylase)	Rv2622, (MTCY01A10.10c), len: 273 aa. Possible
1961	3838	2,0346e+00	Rv3733c	-	Conserved hypothetical protein	Rv3733c, (MTV025.081c), len: 166 aa. Conserved
1962	2641	2,0347e+00	Rv2567	-	Conserved hypothetical alanine and leucine rich	Rv2567, (MTCY227.34c, MTCY9C4.01c), len: 884 aa.
1963	2567	2,0348e+00	Rv2495c	bkdC	Probable branched-chain keto acid dehydrogenase	Rv2495c, (MTCY07A7.01c-MTV008.51c), len: 393 aa.
1964	2142	2,0349e+00	Rv2089c	pepE	Dipeptidase PepE	Rv2089c, (MTCY49.29c), len: 375 aa.
1965	3099	2,0350e+00	Rv3015c	-	Conserved hypothetical protein	Rv3015c, (MTV012.29c), len: 337 aa. Conserved
1966	3013	2,0350e+00	Rv2932	ppsB	Phenolpthiocerol synthesis type-I polyketide	Rv2932, (MTV011.01, MTCY338.21, MT3002), len: 1538
1967	1266	2,0352e+00	Rv1232c	-	Conserved protein	Rv1232c, (MTV006.04c), len: 435 aa. Conserved
1968	2244	2,0353e+00	Rv2189c	-	Conserved hypothetical protein	Rv2189c, (MTV021.22c), len: 257 aa. Conserved
1969	2861	2,0360e+00	Rv2784c	lppU	Probable lipoprotein LppU	Rv2784c, (MTV002.49c), len: 171 aa. Probable
1970	3499	2,0361e+00	Rv3399	-	Possible S-adenosylmethionine-dependent	Rv3399, (MTCY78.29c), len: 348 aa. Possible
1971	2120	2,0361e+00	Rv2068c	blaC	Class a beta-lactamase BlaC	Rv2068c, (MTCY49.07c), len: 307 aa. BlaC, class a
1972	1336	2,0363e+00	Rv1301	-	Conserved protein	Rv1301, (MTCY373.21), len: 217 aa. Conserved
1973	3538	2,0363e+00	Rv3438	-	Conserved protein	Rv3438, (MTCY77.10), len: 280 aa. Conserved
1974	2928	2,0366e+00	Rv2849c	cobO	Probable cob(I)alamin adenosyltransferase CobO	Rv2849c, (MTCY24A1.08), len: 207 aa. Probable
1975	3277	2,0366e+00	Rv3188	-	Conserved hypothetical protein	Rv3188, (MTV014.32), len: 115 aa. Conserved
1976	1158	2,0367e+00	Rv1126c	-	Conserved protein	Rv1126c, (MTCY22G8.15c), len: 201 aa. Conserved
1977	3815	2,0368e+00	Rv3711c	dnaQ	Probable DNA polymerase III (epsilon subunit)	Rv3711c, (MTV025.059c), len: 329 aa. Probable
1978	897	2,0370e+00	Rv0871	cspB	Probable cold shock-like protein B CspB	Rv0871, (MTV043.64), len: 135 aa. Probable cspB,cold
1979	1382	2,0371e+00	Rv1346	mbtN	Acyl-CoA dehydrogenase MbtN	Rv1346, (MTCY02B10.10), len: 386 aa. mbtN, acyl-CoA
1980	3230	2,0371e+00	Rv3141	fadB4	Probable NADPH quinone oxidoreductase FadB4	Rv3141, (MTCY03A2.17c), len: 323 aa. Probable
1981	105	2,0371e+00	Rv0102	-	Probable conserved integral membrane protein	Rv0102, (MTCY251.21), len: 661 aa. Probable
1982	937	2,0371e+00	Rv0911	-	Conserved protein	Rv0911, (MTCY21C12.05), len: 257 aa. Conserved
1983	737	2,0376e+00	Rv0715	rplX	50S ribosomal protein L24 RplX	Rv0715, (MTCY210.34), len: 105 aa. rplX, 50S	rib
1984	1856	2,0378e+00	Rv1812c	-	Probable dehydrogenase	Rv1812c, (MTCY16F9.02), len: 400 aa. Probable
1985	1564	2,0378e+00	Rv1522c	mmpL12	Probable conserved transmembrane transport	Rv1522c, (MTCY19G5.06), len: 1146 aa. Probable
1986	3563	2,0382e+00	Rv3463	-	Conserved protein	Rv3463, (MTCY13E12.16), len: 285 aa. Conserved
1987	692	2,0384e+00	Rv0671	lpqP	Possible conserved lipoprotein LpqP	Rv0671, (MTCI376.03c), len: 280 aa. Possible
1988	1842	2,0385e+00	Rv1798	eccA5	ESX conserved component EccA5. ESX-5 type VII	Rv1798, (MTV049.20), len: 610 aa. eccA5, esx
1989	2673	2,0389e+00	Rv2599	-	Probable conserved membrane protein	Rv2599, (MTCY227.02c), len: 143 aa. Probable
1990	2145	2,0390e+00	Rv2092c	helY	ATP-dependent DNA helicase HelY	Rv2092c, (MTCY49.32c), len: 906 aa.
1991	3415	2,0390e+00	Rv3317	sdhD	Probable succinate dehydrogenase (hydrophobic	Rv3317, (MTV016.17), len: 144 aa. Probable
1992	3745	2,0393e+00	Rv3644c	-	Possible DNA polymerase	Rv3644c, (MTCY15C10.08), len: 401 aa. Possible DNA
1993	1413	2,0394e+00	Rv1376	-	Conserved hypothetical protein	Rv1376, (MTCY02B12.10), len: 497 aa. Conserved
1994	3637	2,0395e+00	Rv3537	kstD	Probable dehydrogenase	Rv3537, (MTCY03C7.19c), len: 563 aa. Probable
1995	525	2,0397e+00	Rv0510	hemC	Probable porphobilinogen deaminase HemC (PBG)	Rv0510, (MTCY21C8.01-MTCY20G9.37), len: 309 aa.
1996	3805	2,0400e+00	Rv3702c	-	Conserved hypothetical protein	Rv3702c, (MTV025.050c), len: 233 aa. Conserved
1997	2162	2,0400e+00	Rv2109c	prcA	Proteasome alpha subunit PrcA; assembles with	Rv2109c, (MTCY261.05c), len: 248 aa. PrcA,proteasome
1998	787	2,0402e+00	Rv0762c	-	Conserved hypothetical protein	Rv0762c, (MTCY369.07c), len: 181 aa. Conserved
[truncated: 18,085 more rows]
