# Supplementary material for: Bioinformatic Assessment of Factors Affecting the Correlation between Protein Abundance and Elongation Efficiency in Prokaryotes
Source: Int J Mol Sci. 2022 Oct 9;23(19):11996. doi: 10.3390/ijms231911996 (PMC9570070; doi:10.3390/ijms231911996)
Supplement: Supplementary file 1 [file ijms-23-11996-s001.zip › EloE/output_folder/Mycobacterium_tuberculosis_H37Rv_83332/mycobacterium tuberculosis h37rv_eei4.txt]

#	##	locus_tag	protein_id	gene_id	gene_name	COG	EEI
1	312	Rv0304c	CCP43034.1	null	PPE5	-	5.721173077306411
2	363	Rv0355c	CCP43085.1	null	PPE8	-	5.507851825364737
3	1905	Rv1861	CCP44627.1	null	-	-	5.377873498312643
4	3633	Rv3533c	CCP46355.1	null	PPE62	-	5.323301615127772
5	582	Rv0566c	CCP43304.1	null	-	-	4.974549858237911
6	2419	Rv2353c	CCP45141.1	null	PPE39	-	4.942939441769279
7	673	Rv0652	CCP43395.1	null	rplL	-	4.899454534051334
8	1057	Rv1028A	CCP43779.1	null	kdpF	-	4.824578531366037
9	2422	Rv2356c	CCP45144.1	null	PPE40	-	4.78886858089251
10	3658	Rv3558	CCP46380.1	null	PPE64	-	4.788002670377907
11	1167	Rv1135c	CCP43889.1	null	PPE16	-	4.6522687828618725
12	1525	Rv1487	CCP44247.1	null	-	-	4.650800824475265
13	1590	Rv1548c	CCP44312.1	null	PPE21	-	4.56411202103577
14	3446	Rv3347c	CCP46168.1	null	PPE55	-	4.550624443232021
15	2749	Rv2673	CCP45471.1	null	aftC	-	4.521888478622291
16	3248	Rv3159c	CCP45970.1	null	PPE53	-	4.441874770701062
17	1121	Rv1090	CCP43843.1	null	celA2b	-	4.430129907969049
18	3449	Rv3350c	CCP46171.1	null	PPE56	-	4.4240423549687975
19	706	Rv0685	CCP43428.1	null	tuf	-	4.422544514630603
20	3454	Rv3355c	CCP46176.1	null	-	-	4.400314175858178
21	3600	Rv3500c	CCP46322.1	null	yrbE4B	-	4.398046677672661
22	3345	Rv3248c	CCP46067.1	null	sahH	-	4.390012395320123
23	896	Rv0870c	CCP43618.1	null	-	-	4.35679031597597
24	172	Rv0168	CCP42894.1	null	yrbE1B	-	4.343914976517862
25	2984	Rv2904c	CCP45706.1	null	rplS	-	4.325639713831491
26	3115	Rv3029c	CCP45837.1	null	fixA	-	4.266110473631049
27	449	Rv0440	CCP43171.1	null	groEL2	-	4.262802643389709
28	2200	Rv2146c	CCP44922.1	null	-	-	4.261168409658778
29	3518	Rv3418c	CCP46240.1	null	groES	-	4.257915908567704
30	935	Rv0909	CCP43657.1	null	-	-	4.256785167564848
31	1427	Rv1390	CCP44149.1	null	rpoZ	-	4.24910053369377
32	159	Rv0156	CCP42881.1	null	pntAb	-	4.2420996866790315
33	2513	Rv2442c	CCP45235.1	null	rplU	-	4.2303024544139785
34	705	Rv0684	CCP43427.1	null	fusA1	-	4.205826674040899
35	1318	Rv1284	CCP44040.1	null	canA	-	4.194728495316161
36	3757	Rv3656c	CCP46479.1	null	-	-	4.194568136842336
37	3315	Rv3221c	CCP46037.1	null	TB7.3	-	4.18593381383925
38	3165	Rv3078	CCP45887.1	null	hab	-	4.165179486861103
39	3442	Rv3343c	CCP46164.1	null	PPE54	-	4.151819486997915
40	725	Rv0703	CCP43447.1	null	rplW	-	4.132370750070052
41	3562	Rv3462c	CCP46284.1	null	infA	-	4.126917476979393
42	3377	Rv3280	CCP46099.1	null	accD5	-	4.120307602168206
43	1477	Rv1440	CCP44199.1	null	secG	-	4.107352894836214
44	2276	Rv2220	CCP44998.1	null	glnA1	-	4.105243108663213
45	922	Rv0896	CCP43644.1	null	gltA2	-	4.102523267936796
46	2607	Rv2534c	CCP45329.1	null	efp	-	4.0981780224584465
47	371	Rv0363c	CCP43093.1	null	fba	-	4.09258568432745
48	2275	Rv2219A	CCP44997.1	null	-	-	4.092096847846877
49	3086	Rv3002c	CCP45808.1	null	ilvN	-	4.090553928297471
50	3135	Rv3048c	CCP45857.1	null	nrdF2	-	4.084778201817308
51	661	Rv0640	CCP43383.1	null	rplK	-	4.069693941226551
52	736	Rv0714	CCP43458.1	null	rplN	-	4.052759180204698
53	977	Rv0951	CCP43699.1	null	sucC	-	4.047527639338888
54	544	Rv0529	CCP43266.1	null	ccsA	-	4.04480192853164
55	3138	Rv3051c	CCP45860.1	null	nrdE	-	4.042177922662465
56	885	Rv0859	CCP43607.1	null	fadA	-	4.03540123971332
57	1232	Rv1198	CCP43954.1	null	esxL	-	4.024785946569582
58	2913	Rv2834c	CCP45635.1	null	ugpE	-	4.022913168978548
59	2412	Rv2346c	CCP45134.1	null	esxO	-	4.007260891585174
60	2831	Rv2754c	CCP45553.1	null	thyX	-	3.997655300460482
61	785	Rv0760c	CCP43507.1	null	-	-	3.995502574271032
62	3896	Rv3789	CCP46618.1	null	-	-	3.9807202073292927
63	3974	Rv3867	CCP46696.1	null	espH	-	3.9781172331800807
64	779	Rv0755c	CCP43501.1	null	PPE12	-	3.975266390840051
65	1101	Rv1072	CCP43823.1	null	-	-	3.9716503216651557
66	3414	Rv3316	CCP46136.1	null	sdhC	-	3.9645336972425533
67	3234	Rv3145	CCP45956.1	null	nuoA	-	3.9609027994068646
68	503	Rv0491	CCP43225.1	null	regX3	-	3.960369019836205
69	3085	Rv3001c	CCP45807.1	null	ilvC	-	3.959653210422439
70	1678	Rv1636	CCP44400.1	null	TB15.3	-	3.941797555475714
71	2678	Rv2603c	CCP45400.1	null	-	-	3.941794435359457
72	1868	Rv1824	CCP44590.1	null	-	-	3.9408679586256183
73	67	Rv0066c	CCP42789.1	null	icd2	-	3.9367948054606154
74	367	Rv0359	CCP43089.1	null	-	-	3.936776358851644
75	2884	Rv2806	CCP45606.1	null	-	-	3.93513102275372
76	1132	Rv1101c	CCP43854.1	null	-	-	3.9324728674551075
77	160	Rv0157	CCP42882.1	null	pntB	-	3.9316142466940858
78	3445	Rv3346c	CCP46167.1	null	-	-	3.9288347223962554
79	251	Rv0244c	CCP42973.1	null	fadE5	-	3.92719285557826
80	2259	Rv2204c	CCP44981.1	null	-	-	3.9238989929546864
81	2210	Rv2156c	CCP44932.1	null	murX	-	3.9190530520991462
82	786	Rv0761c	CCP43508.1	null	adhB	-	3.9138679962630083
83	1962	Rv1917c	CCP44684.1	null	PPE34	-	3.911849068561064
84	3906	Rv3799c	CCP46628.1	null	accD4	-	3.9069258651085312
85	1847	Rv1803c	CCP44569.1	null	PE_PGRS32	-	3.9064010163085463
86	481	Rv0470c	CCP43203.1	null	pcaA	-	3.9027514170001294
87	1067	Rv1038c	CCP43789.1	null	esxJ	-	3.9014404883383946
88	3720	Rv3619c	CCP46442.1	null	esxV	-	3.901392846986233
89	211	Rv0205	CCP42933.1	null	-	-	3.8965615245845435
90	1066	Rv1037c	CCP43788.1	null	esxI	-	3.8944469701247852
91	697	Rv0676c	CCP43419.1	null	mmpL5	-	3.8924379655036847
92	2470	Rv2401A	CCP45192.1	null	-	-	3.891342583211177
93	1371	Rv1335	CCP44093.1	null	cysO	-	3.8883041877363853
94	3000	Rv2920c	CCP45722.1	null	amt	-	3.878915922414658
95	217	Rv0211	CCP42939.1	null	pckA	-	3.8754220584355488
96	3913	Rv3806c	CCP46635.1	null	ubiA	-	3.872853229201684
97	3911	Rv3804c	CCP46633.1	null	fbpA	-	3.8707898972682373
98	164	Rv0160c	CCP42886.1	null	PE4	-	3.8700908853791267
99	97	Rv0094c	CCP42819.1	null	-	-	3.865355161825094
100	3567	Rv3467	CCP46289.1	null	-	-	3.865355161825094
101	2531	Rv2460c	CCP45253.1	null	clpP2	-	3.86441919267647
102	3439	Rv3340	CCP46161.1	null	metC	-	3.863437290233408
103	3890	Rv3783	CCP46612.1	null	rfbD	-	3.8599751886106843
104	358	Rv0350	CCP43080.1	null	dnaK	-	3.8542777164734017
105	451	Rv0442c	CCP43173.1	null	PPE10	-	3.853754950352731
106	2528	Rv2457c	CCP45250.1	null	clpX	-	3.853110199888007
107	731	Rv0709	CCP43453.1	null	rpmC	-	3.8528242054096085
108	3557	Rv3457c	CCP46279.1	null	rpoA	-	3.852812862536235
109	1500	Rv1463	CCP44222.1	null	-	-	3.8500428739852244
110	471	Rv0460	CCP43193.1	null	-	-	3.8490964330953568
111	656	Rv0635	CCP43378.1	null	hadA	-	3.8480902737682396
112	3172	Rv3085	CCP45894.1	null	-	-	3.8469351181262263
113	3130	Rv3043c	CCP45852.1	null	ctaD	-	3.846558933622355
114	1522	Rv1484	CCP44244.1	null	inhA	-	3.8390674286177218
115	1837	Rv1793	CCP44559.1	null	esxN	-	3.837209282721231
116	2761	Rv2685	CCP45483.1	null	arsB1	-	3.8299736881326667
117	3721	Rv3620c	CCP46443.1	null	esxW	-	3.827184271316584
118	657	Rv0636	CCP43379.1	null	hadB	-	3.8265045559202626
119	794	Rv0769	CCP43516.1	null	-	-	3.8202853569007638
120	755	Rv0732	CCP43477.1	null	secY	-	3.8165865962040386
121	745	Rv0723	CCP43467.1	null	rplO	-	3.8157160423828604
122	1143	Rv1112	CCP43865.1	null	-	-	3.812873298743798
123	3953	Rv3846	CCP46675.1	null	sodA	-	3.8127724364857785
124	2763	Rv2687c	CCP45485.1	null	-	-	3.8098540401740375
125	274	Rv0267	CCP42996.1	null	narU	-	3.807164486556632
126	469	Rv0458	CCP43191.1	null	-	-	3.8054168091345972
127	2418	Rv2352c	CCP45140.1	null	PPE38	-	3.8031412356487784
128	3246	Rv3157	CCP45968.1	null	nuoM	-	3.797621506185232
129	3177	Rv3090	CCP45899.1	null	-	-	3.794326576416155
130	1058	Rv1029	CCP43780.1	null	kdpA	-	3.7936477146049614
131	701	Rv0680c	CCP43423.1	null	-	-	3.7934710121130464
132	3271	Rv3182	CCP45993.1	null	-	-	3.788806311964369
133	1672	Rv1630	CCP44394.1	null	rpsA	-	3.788154943577112
134	3598	Rv3498c	CCP46320.1	null	mce4B	-	3.787738400568423
135	46	Rv0046c	CCP42768.1	null	ino1	-	3.7832382001443605
136	1340	Rv1305	CCP44062.1	null	atpE	-	3.7827269391587603
137	1309	Rv1275	CCP44031.1	null	lprC	-	3.7805923808198556
138	1938	Rv1893	CCP44660.1	null	-	-	3.779297752900974
139	1231	Rv1197	CCP43953.1	null	esxK	-	3.774379844992399
140	1513	Rv1475c	CCP44235.1	null	acn	-	3.7738697450782346
141	2177	Rv2124c	CCP44899.1	null	metH	-	3.769031280987672
142	1137	Rv1106c	CCP43859.1	null	-	-	3.7660509001735587
143	2413	Rv2347c	CCP45135.1	null	esxP	-	3.7627087186816213
144	2112	Rv2061c	CCP44834.1	null	-	-	3.7611189464923394
145	2382	Rv2317	CCP45104.1	null	uspB	-	3.7608848772114634
146	342	Rv0334	CCP43064.1	null	rmlA	-	3.759228706434706
147	3337	Rv3240c	CCP46059.1	null	secA1	-	3.7586345913321533
148	3615	Rv3515c	CCP46337.1	null	fadD19	-	3.7515049275210326
149	963	Rv0937c	CCP43685.1	null	mku	-	3.750226174900641
150	1600	Rv1558	CCP44322.1	null	-	-	3.749338210779414
151	2925	Rv2846c	CCP45647.1	null	efpA	-	3.7410032632258217
152	478	Rv0467	CCP43200.1	null	icl1	-	3.74094576168136
153	3132	Rv3045	CCP45854.1	null	adhC	-	3.7332794786273493
154	2549	Rv2477c	CCP45271.1	null	-	-	3.729460384450577
155	245	Rv0238	CCP42967.1	null	-	-	3.728645794597016
156	737	Rv0715	CCP43459.1	null	rplX	-	3.7283350741262433
157	277	Rv0270	CCP42999.1	null	fadD2	-	3.7268688776115977
158	2609	Rv2536	CCP45331.1	null	-	-	3.7243049477557624
159	756	Rv0733	CCP43478.1	null	adk	-	3.7239391811547247
160	665	Rv0644c	CCP43387.1	null	mmaA2	-	3.7223377494363126
161	171	Rv0167	CCP42893.1	null	yrbE1A	-	3.7219441493101413
162	1339	Rv1304	CCP44061.1	null	atpB	-	3.7212912609472535
163	1279	Rv1245c	CCP44001.1	null	-	-	3.720680146569007
164	2719	Rv2643	CCP45441.1	null	arsC	-	3.719703627186269
165	3592	Rv3492c	CCP46314.1	null	-	-	3.718218644173936
166	773	Rv0749A	CCP43495.1	null	-	-	3.715827483959407
167	2532	Rv2461c	CCP45254.1	null	clpP1	-	3.7157848050002373
168	3987	Rv3880c	CCP46709.1	null	espL	-	3.7148465036296314
169	372	Rv0364	CCP43094.1	null	-	-	3.7092540043140625
170	1494	Rv1457c	CCP44216.1	null	-	-	3.708829376140069
171	2317	Rv2258c	CCP45039.1	null	-	-	3.7084728562843177
172	2935	Rv2856	CCP45657.1	null	nicT	-	3.7082388940316404
173	3416	Rv3318	CCP46138.1	null	sdhA	-	3.7055308545622574
174	2185	Rv2132	CCP44907.1	null	-	-	3.7046951323509343
175	1589	Rv1547	CCP44311.1	null	dnaE1	-	3.703274064094298
176	2014	Rv1967	CCP44736.1	null	mce3B	-	3.7007406484549508
177	841	Rv0815c	CCP43563.1	null	cysA2	-	3.6990143308921075
178	3205	Rv3117	CCP45927.1	null	cysA3	-	3.6990143308921075
179	3349	Rv3252c	CCP46071.1	null	alkB	-	3.6972424672959394
180	3491	Rv3392c	CCP46213.1	null	cmaA1	-	3.6956597597812304
181	2302	Rv2244	CCP45024.1	null	acpM	-	3.6944939944571273
182	2352	Rv2292c	CCP45074.1	null	-	-	3.6917734700178038
183	1337	Rv1302	CCP44059.1	null	rfe	-	3.6887978777581436
184	2760	Rv2684	CCP45482.1	null	arsA	-	3.6885709583408675
185	177	Rv0173	CCP42899.1	null	lprK	-	3.6843974931179235
186	2662	Rv2588c	CCP45384.1	null	yajC	-	3.6842529756161113
187	370	Rv0362	CCP43092.1	null	mgtE	-	3.6835794984605434
188	2296	Rv2238c	CCP45018.1	null	ahpE	-	3.681953323599973
189	2473	Rv2404c	CCP45195.1	null	lepA	-	3.680648640637082
190	1448	Rv1411c	CCP44170.1	null	lprG	-	3.680045596691668
191	236	Rv0230c	CCP42958.1	null	php	-	3.6789037732831007
192	1164	Rv1132	CCP43886.1	null	-	-	3.673097132903883
193	3597	Rv3497c	CCP46319.1	null	mce4C	-	3.6715416240335843
194	2517	Rv2446c	CCP45239.1	null	-	-	3.6710196762878815
195	2833	Rv2756c	CCP45555.1	null	hsdM	-	3.670373847387764
196	2537	Rv2466c	CCP45259.1	null	-	-	3.668742624965244
197	2824	Rv2747	CCP45546.1	null	argA	-	3.6672063701189237
198	3532	Rv3432c	CCP46254.1	null	gadB	-	3.6655745719625816
199	1252	Rv1218c	CCP43974.1	null	-	-	3.6644489846353583
200	3729	Rv3628	CCP46451.1	null	ppa	-	3.663404213236948
201	850	Rv0824c	CCP43572.1	null	desA1	-	3.66257524635979
202	2710	Rv2634c	CCP45432.1	null	PE_PGRS46	-	3.661866620449021
203	488	Rv0476	CCP43210.1	null	-	-	3.6611694684738914
204	1282	Rv1248c	CCP44004.1	null	-	-	3.6609923598754923
205	3697	Rv3596c	CCP46419.1	null	clpC1	-	3.6576513317773482
206	966	Rv0940c	CCP43688.1	null	-	-	3.6572118796998203
207	663	Rv0642c	CCP43385.1	null	mmaA4	-	3.6549521038944817
208	345	Rv0337c	CCP43067.1	null	aspC	-	3.6542635845798634
209	392	Rv0384c	CCP43114.1	null	clpB	-	3.6532503149400317
210	2789	Rv2713	CCP45511.1	null	sthA	-	3.6531759044737804
211	2981	Rv2901c	CCP45703.1	null	-	-	3.6514334017681658
212	2204	Rv2150c	CCP44926.1	null	ftsZ	-	3.6511951325529757
213	1429	Rv1392	CCP44151.1	null	metK	-	3.6486910037196814
214	1760	Rv1716	CCP44482.1	null	-	-	3.6444890644155685
215	689	Rv0668	CCP43411.1	null	rpoC	-	3.6413333465799513
216	2251	Rv2196	CCP44973.1	null	qcrB	-	3.6411161524170454
217	1059	Rv1030	CCP43781.1	null	kdpB	-	3.637511815709461
218	1103	Rv1074c	CCP43825.1	null	fadA3	-	3.630614007898246
219	3981	Rv3874	CCP46703.1	null	esxB	-	3.6305066158020045
220	2453	Rv2387	CCP45175.1	null	-	-	3.629926143206476
221	3749	Rv3648c	CCP46471.1	null	cspA	-	3.629239731138042
222	3096	Rv3012c	CCP45818.1	null	gatC	-	3.6291172809623244
223	2914	Rv2835c	CCP45636.1	null	ugpA	-	3.6287970647768084
224	3899	Rv3792	CCP46621.1	null	aftA	-	3.6286296047052358
225	387	Rv0379	CCP43109.1	null	secE2	-	3.6256792449297226
226	174	Rv0170	CCP42896.1	null	mce1B	-	3.623481411623667
227	3982	Rv3875	CCP46704.1	null	esxA	-	3.6233244598118968
228	2471	Rv2402	CCP45193.1	null	-	-	3.6212545325430026
229	2196	Rv2142A	CCP44918.1	null	parD2	-	3.619323080940178
230	2525	Rv2454c	CCP45247.1	null	-	-	3.617923074645603
231	1983	Rv1938	CCP44705.1	null	ephB	-	3.617773616884814
232	2481	Rv2412	CCP45203.1	null	rpsT	-	3.6152400458147405
233	3997	Rv3890c	CCP46719.1	null	esxC	-	3.614697103322437
234	688	Rv0667	CCP43410.1	null	rpoB	-	3.613101365153159
235	2593	Rv2521	CCP45315.1	null	bcp	-	3.612482257503223
236	1345	Rv1310	CCP44067.1	null	atpD	-	3.6109811815790764
237	3898	Rv3791	CCP46620.1	null	dprE2	-	3.6107271972770065
238	9	Rv0009	CCP42731.1	null	ppiA	-	3.607893497402715
239	1001	Rv0974c	CCP43723.1	null	accD2	-	3.6053154178541296
240	1665	Rv1623c	CCP44387.1	null	cydA	-	3.605209713402039
241	239	Rv0233	CCP42961.1	null	nrdB	-	3.605027519952213
242	3910	Rv3803c	CCP46632.1	null	fbpD	-	3.602937492295364
243	1065	Rv1036c	CCP43787.1	null	-	-	3.6028819141021096
244	1465	Rv1428c	CCP44187.1	null	-	-	3.6020160870777866
245	354	Rv0346c	CCP43076.1	null	ansP2	-	3.6009431681459603
246	237	Rv0231	CCP42959.1	null	fadE4	-	3.5976090839032224
247	2860	Rv2783c	CCP45582.1	null	gpsI	-	3.59714262651337
248	518	Rv0503c	CCP43240.1	null	cmaA2	-	3.597085338276612
249	3192	Rv3104c	CCP45914.1	null	-	-	3.5947124243395647
250	3616	Rv3516	CCP46338.1	null	echA19	-	3.5945596138871845
251	2768	Rv2692	CCP45490.1	null	ceoC	-	3.591657052033918
252	2090	Rv2039c	CCP44812.1	null	-	-	3.5910744681623346
253	886	Rv0860	CCP43608.1	null	fadB	-	3.5904358772716876
254	2909	Rv2830c	CCP45631.1	null	vapB22	-	3.5840902660015237
255	2011	Rv1964	CCP44733.1	null	yrbE3A	-	3.5802204454207534
256	2475	Rv2406c	CCP45197.1	null	-	-	3.580027003275838
257	1326	Rv1291c	CCP44048.1	null	-	-	3.5796403478595584
258	377	Rv0369c	CCP43099.1	null	-	-	3.578953866788719
259	3428	Rv3329	CCP46150.1	null	-	-	3.5775392304990232
260	2495	Rv2426c	CCP45217.1	null	-	-	3.576089244831494
261	1649	Rv1607	CCP44371.1	null	chaA	-	3.575046094525183
262	3641	Rv3541c	CCP46363.1	null	-	-	3.57497860056701
263	1047	Rv1019	CCP43769.1	null	-	-	3.5748031449998563
264	2466	Rv2398c	CCP45188.1	null	cysW	-	3.5742240178519245
265	1270	Rv1236	CCP43992.1	null	sugA	-	3.573698864030876
266	3907	Rv3800c	CCP46629.1	null	pks13	-	3.5732822115570517
267	1675	Rv1633	CCP44397.1	null	uvrB	-	3.5728454665794973
268	1701	Rv1658	CCP44423.1	null	argG	-	3.572577818780692
269	400	Rv0392c	CCP43122.1	null	ndhA	-	3.5692119569864844
270	2108	Rv2057c	CCP44830.1	null	rpmG1	-	3.56841358176523
271	2575	Rv2503c	CCP45297.1	null	scoB	-	3.566590528495097
272	1793	Rv1749c	CCP44515.1	null	-	-	3.564019855204375
273	1797	Rv1753c	CCP44519.1	null	PPE24	-	3.563444931678844
274	1503	Rv1466	CCP44225.1	null	-	-	3.5632619250984336
275	2359	Rv2299c	CCP45081.1	null	htpG	-	3.5590187325737763
276	3648	Rv3548c	CCP46370.1	null	-	-	3.5581173147893193
277	133	Rv0130	CCP42855.1	null	htdZ	-	3.557398459836234
278	599	Rv0583c	CCP43321.1	null	lpqN	-	3.5570855583059893
279	2189	Rv2136c	CCP44911.1	null	-	-	3.556305372030023
280	961	Rv0935	CCP43683.1	null	pstC1	-	3.555834787933878
281	2891	Rv2813	CCP45613.1	null	-	-	3.555547759226549
282	3188	Rv3100c	CCP45910.1	null	smpB	-	3.5554236434649265
283	2660	Rv2586c	CCP45382.1	null	secF	-	3.555155881138332
284	537	Rv0522	CCP43259.1	null	gabP	-	3.5544501649539595
285	954	Rv0928	CCP43676.1	null	pstS3	-	3.5543046320791074
286	1403	Rv1366A	CCP44125.1	null	-	-	3.553061985199818
287	1504	Rv1467c	CCP44226.1	null	fadE15	-	3.5530075488492083
288	1671	Rv1629	CCP44393.1	null	polA	-	3.552768951871591
289	1060	Rv1031	CCP43782.1	null	kdpC	-	3.551506428490213
290	88	Rv0085	CCP42810.1	null	hycP	-	3.551249043979723
291	1888	Rv1844c	CCP44610.1	null	gnd1	-	3.55056129986193
292	1685	Rv1642	CCP44407.1	null	rpmI	-	3.550016482220873
293	2696	Rv2620c	CCP45418.1	null	-	-	3.5494592915258285
294	703	Rv0682	CCP43425.1	null	rpsL	-	3.548705652064045
295	740	Rv0718	CCP43462.1	null	rpsH	-	3.5481419038689146
296	2689	Rv2614c	CCP45411.1	null	thrS	-	3.5472075799535245
297	3157	Rv3070	CCP45879.1	null	-	-	3.5469707529305117
298	3284	Rv3194c	CCP46006.1	null	-	-	3.5461881452539794
299	3417	Rv3319	CCP46139.1	null	sdhB	-	3.546004603565349
300	651	Rv0632c	CCP43373.1	null	echA3	-	3.5447198491693923
301	2254	Rv2199c	CCP44976.1	null	-	-	3.541033845081314
302	2111	Rv2060	CCP44833.1	null	-	-	3.5410193892334076
303	603	Rv0587	CCP43325.1	null	yrbE2A	-	3.5401034279080608
304	3853	Rv3748	CCP46575.1	null	-	-	3.539526039887397
305	3371	Rv3274c	CCP46093.1	null	fadE25	-	3.5390022587167604
306	313	Rv0305c	CCP43035.1	null	PPE6	-	3.536487900582465
307	3079	Rv2996c	CCP45801.1	null	serA1	-	3.5351877349572693
308	1302	Rv1268c	CCP44024.1	null	-	-	3.534673658040133
309	1467	Rv1430	CCP44189.1	null	PE16	-	3.532663000901252
310	365	Rv0357c	CCP43087.1	null	purA	-	3.5305234613139858
311	2715	Rv2639c	CCP45437.1	null	-	-	3.530311226020362
312	3517	Rv3417c	CCP46239.1	null	groEL1	-	3.529903924751304
313	3647	Rv3547	CCP46369.1	null	ddn	-	3.529518102784125
314	3897	Rv3790	CCP46619.1	null	dprE1	-	3.528467471026939
315	2341	Rv2281	CCP45063.1	null	pitB	-	3.5280539471922374
316	999	Rv0972c	CCP43721.1	null	fadE12	-	3.527884378751009
317	3190	Rv3102c	CCP45912.1	null	ftsE	-	3.5267559580498236
318	2012	Rv1965	CCP44734.1	null	yrbE3B	-	3.525872744539375
319	2762	Rv2686c	CCP45484.1	null	-	-	3.5256724148480387
320	2766	Rv2690c	CCP45488.1	null	-	-	3.5242812677969035
321	3822	Rv3718c	CCP46544.1	null	-	-	3.5238128524236894
322	3170	Rv3083	CCP45892.1	null	-	-	3.5232867590563037
323	3139	Rv3052c	CCP45861.1	null	nrdI	-	3.5216066470098366
324	3912	Rv3805c	CCP46634.1	null	aftB	-	3.5200262993382996
325	3455	Rv3356c	CCP46177.1	null	folD	-	3.5198515826613
326	425	Rv0416	CCP43147.1	null	thiS	-	3.51962889332972
327	3243	Rv3154	CCP45965.1	null	nuoJ	-	3.519063878608212
328	3194	Rv3106	CCP45916.1	null	fprA	-	3.5187343253077277
329	1920	Rv1876	CCP44642.1	null	bfrA	-	3.516669198853672
330	3635	Rv3535c	CCP46357.1	null	hsaG	-	3.516557705806402
331	6	Rv0006	CCP42728.1	null	gyrA	-	3.5141860485112075
332	676	Rv0655	CCP43398.1	null	mkl	-	3.5139358048871543
333	1305	Rv1271c	CCP44027.1	null	-	-	3.51317427774853
334	3333	Rv3236c	CCP46055.1	null	-	-	3.511976375199549
335	3766	Rv3665c	CCP46488.1	null	dppB	-	3.511272079437776
336	1271	Rv1237	CCP43993.1	null	sugB	-	3.5110641680504675
337	1359	Rv1323	CCP44081.1	null	fadA4	-	3.5102467259570633
338	1473	Rv1436	CCP44195.1	null	gap	-	3.509201613319266
339	3870	Rv3765c	CCP46592.1	null	tcrX	-	3.509022981250417
340	581	Rv0565c	CCP43303.1	null	-	-	3.5088534064171784
341	2792	Rv2716	CCP45514.1	null	-	-	3.508395328035703
342	3229	Rv3140	CCP45951.1	null	fadE23	-	3.508066938745415
343	1664	Rv1622c	CCP44386.1	null	cydB	-	3.507888645321547
344	782	Rv0757	CCP43504.1	null	phoP	-	3.5077504370857833
345	128	Rv0125	CCP42850.1	null	pepA	-	3.5062692637120003
346	2299	Rv2241	CCP45021.1	null	aceE	-	3.505489311740281
347	1486	Rv1449c	CCP44208.1	null	tkt	-	3.5051446172726046
348	3972	Rv3865	CCP46694.1	null	espF	-	3.5038755784841134
349	2611	Rv2538c	CCP45333.1	null	aroB	-	3.503801759387003
350	3601	Rv3501c	CCP46323.1	null	yrbE4A	-	3.5036853875568226
351	1055	Rv1027c	CCP43777.1	null	kdpE	-	3.5028212570135895
352	3650	Rv3550	CCP46372.1	null	echA20	-	3.5027060961486973
353	473	Rv0462	CCP43195.1	null	lpdC	-	3.5005668158481114
354	11	Rv0011c	CCP42733.1	null	-	-	3.499870407668908
355	2028	Rv1981c	CCP44750.1	null	nrdF1	-	3.4996168413931272
356	3881	Rv3774	CCP46603.1	null	echA21	-	3.4992189413049397
357	1981	Rv1936	CCP44703.1	null	-	-	3.49685589292161
358	318	Rv0310c	CCP43040.1	null	-	-	3.4966723099653936
359	2800	Rv2724c	CCP45522.1	null	fadE20	-	3.495119530593243
360	698	Rv0677c	CCP43420.1	null	mmpS5	-	3.4951115797455286
361	113	Rv0110	CCP42835.1	null	-	-	3.4946340926845014
362	3094	Rv3010c	CCP45816.1	null	pfkA	-	3.494111834968942
363	3670	Rv3569c	CCP46392.1	null	hsaD	-	3.493380995354492
364	1485	Rv1448c	CCP44207.1	null	tal	-	3.4898192461521576
365	1697	Rv1654	CCP44419.1	null	argB	-	3.489745094531286
366	2017	Rv1970	CCP44739.1	null	lprM	-	3.4875639142761985
367	1378	Rv1342c	CCP44100.1	null	-	-	3.4874307319683457
368	2621	Rv2548	CCP45343.1	null	vapC19	-	3.4868670975499496
369	33	Rv0033	CCP42755.1	null	acpA	-	3.4863758232169735
370	1881	Rv1837c	CCP44603.1	null	glcB	-	3.4859211618625703
371	3408	Rv3311	CCP46130.1	null	-	-	3.4857991598346625
372	3536	Rv3436c	CCP46258.1	null	glmS	-	3.485539938337896
373	2180	Rv2127	CCP44902.1	null	ansP1	-	3.485347721576307
374	157	Rv0154c	CCP42879.1	null	fadE2	-	3.485048355747826
375	2150	Rv2097c	CCP44872.1	null	pafA	-	3.483230038364144
376	89	Rv0086	CCP42811.1	null	hycQ	-	3.483146429669094
377	1885	Rv1841c	CCP44607.1	null	-	-	3.4822870611202896
378	3888	Rv3781	CCP46610.1	null	rfbE	-	3.4816381279456645
379	386	Rv0378	CCP43108.1	null	-	-	3.4812199786089173
380	2675	Rv2601	CCP45397.1	null	speE	-	3.4804644020310644
381	3004	Rv2923c	CCP45726.1	null	-	-	3.480337259431161
382	2940	Rv2861c	CCP45662.1	null	mapB	-	3.4801003234153485
383	684	Rv0663	CCP43406.1	null	atsD	-	3.4797193629378786
384	3916	Rv3809c	CCP46638.1	null	glf	-	3.4794573613373436
385	2817	Rv2740	CCP45539.1	null	ephG	-	3.4783122117897856
386	1198	Rv1164	CCP43920.1	null	narI	-	3.477147403152162
387	3374	Rv3277	CCP46096.1	null	-	-	3.476327642273827
388	3662	Rv3562	CCP46384.1	null	fadE31	-	3.475468724561402
389	913	Rv0887c	CCP43635.1	null	-	-	3.475044116619504
390	580	Rv0564c	CCP43302.1	null	gpdA1	-	3.474682415590978
391	727	Rv0705	CCP43449.1	null	rpsS	-	3.4746552036194642
392	3415	Rv3317	CCP46137.1	null	sdhD	-	3.472705959515032
393	2075	Rv2024c	CCP44797.1	null	-	-	3.4725616046965424
394	2970	Rv2890c	CCP45692.1	null	rpsB	-	3.472331146568982
395	3584	Rv3484	CCP46306.1	null	cpsA	-	3.4721504954437687
396	3105	Rv3020c	CCP45827.1	null	esxS	-	3.470776725583956
397	1129	Rv1098c	CCP43851.1	null	fum	-	3.470644682133063
398	2340	Rv2280	CCP45062.1	null	-	-	3.469964002740205
399	1344	Rv1309	CCP44066.1	null	atpG	-	3.4697522641249106
400	3723	Rv3622c	CCP46445.1	null	PE32	-	3.469389940749171
401	3938	Rv3831	CCP46660.1	null	-	-	3.4661380282909615
402	349	Rv0341	CCP43071.1	null	iniB	-	3.465431120394388
403	2144	Rv2091c	CCP44866.1	null	-	-	3.464691418595648
404	3141	Rv3054c	CCP45863.1	null	-	-	3.464092193748736
405	1752	Rv1708	CCP44474.1	null	-	-	3.4640857741272106
406	268	Rv0261c	CCP42990.1	null	narK3	-	3.4630011965479026
407	3796	Rv3694c	CCP46518.1	null	-	-	3.462568451212459
408	3879	Rv3772	CCP46601.1	null	hisC2	-	3.4620642415661416
409	2924	Rv2845c	CCP45646.1	null	proS	-	3.460264103815228
410	2052	Rv2002	CCP44774.1	null	fabG3	-	3.4602217248072558
411	3244	Rv3155	CCP45966.1	null	nuoK	-	3.458880969410555
412	5	Rv0005	CCP42727.1	null	gyrB	-	3.457077334316929
413	1953	Rv1908c	CCP44675.1	null	katG	-	3.4567172187092368
414	3645	Rv3545c	CCP46367.1	null	cyp125	-	3.4555164509411584
415	1939	Rv1894c	CCP44661.1	null	-	-	3.4550233677552504
416	50	Rv0050	CCP42772.1	null	ponA1	-	3.454847267986765
417	2664	Rv2590	CCP45386.1	null	fadD9	-	3.45435885474339
418	660	Rv0639	CCP43382.1	null	nusG	-	3.4540747702567014
419	707	Rv0686	CCP43429.1	null	-	-	3.453806489124685
420	3245	Rv3156	CCP45967.1	null	nuoL	-	3.452946641213069
421	2580	Rv2508c	CCP45302.1	null	-	-	3.451560164313464
422	132	Rv0129c	CCP42854.1	null	fbpC	-	3.4510552187113834
423	1155	Rv1123c	CCP43877.1	null	bpoB	-	3.450813039903267
424	474	Rv0463	CCP43196.1	null	-	-	3.450468219665214
425	1680	Rv1638	CCP44402.1	null	uvrA	-	3.4496010956052867
426	3251	Rv3162c	CCP45973.1	null	-	-	3.44950466319262
427	2442	Rv2376c	CCP45164.1	null	cfp2	-	3.4488907795159665
428	1114	Rv1085c	CCP43836.1	null	-	-	3.448601688625801
429	3237	Rv3148	CCP45959.1	null	nuoD	-	3.4484737358322337
430	3919	Rv3812	CCP46641.1	null	PE_PGRS62	-	3.4481240451136586
431	3559	Rv3459c	CCP46281.1	null	rpsK	-	3.447961194703836
432	1013	Rv0985c	CCP43735.1	null	mscL	-	3.446935062986251
433	2489	Rv2420c	CCP45211.1	null	-	-	3.4467584463316174
434	3998	Rv3891c	CCP46720.1	null	esxD	-	3.446713261674507
435	3241	Rv3152	CCP45963.1	null	nuoH	-	3.446122418073201
436	519	Rv0504c	CCP43241.1	null	-	-	3.4456678537805425
437	3646	Rv3546	CCP46368.1	null	fadA5	-	3.445369022232403
438	162	Rv0158	CCP42884.1	null	-	-	3.4450743876382215
439	2999	Rv2919c	CCP45721.1	null	glnB	-	3.4441807314169655
440	741	Rv0719	CCP43463.1	null	rplF	-	3.443175112741793
441	296	Rv0288	CCP43018.1	null	esxH	-	3.4422241972376613
442	1666	Rv1624c	CCP44388.1	null	-	-	3.4417222463050385
443	3770	Rv3669	CCP46492.1	null	-	-	3.441465909763117
444	362	Rv0354c	CCP43084.1	null	PPE7	-	3.439840194559596
445	2018	Rv1971	CCP44740.1	null	mce3F	-	3.4386989171831943
446	3564	Rv3464	CCP46286.1	null	rmlB	-	3.4385773710768084
447	662	Rv0641	CCP43384.1	null	rplA	-	3.4375417745205623
448	3813	Rv3709c	CCP46535.1	null	ask	-	3.437410487832594
449	3856	Rv3751	CCP46578.1	null	-	-	3.4367273277173056
450	2498	Rv2428	CCP45220.1	null	ahpC	-	3.4366614174210053
451	787	Rv0762c	CCP43509.1	null	-	-	3.436657264863806
452	3074	Rv2991	CCP45796.1	null	-	-	3.436653823839515
453	3136	Rv3049c	CCP45858.1	null	-	-	3.4365857485218574
454	2867	Rv2790c	CCP45589.1	null	ltp1	-	3.4358575693906395
455	668	Rv0647c	CCP43390.1	null	-	-	3.435824927739575
456	672	Rv0651	CCP43394.1	null	rplJ	-	3.435720771426186
457	3812	Rv3708c	CCP46534.1	null	asd	-	3.4351117360630496
458	3814	Rv3710	CCP46536.1	null	leuA	-	3.4349052483744362
459	3489	Rv3390	CCP46211.1	null	lpqD	-	3.434333906128698
460	777	Rv0753c	CCP43499.1	null	mmsA	-	3.4342671570277363
461	2661	Rv2587c	CCP45383.1	null	secD	-	3.433638426764146
462	2527	Rv2456c	CCP45249.1	null	-	-	3.432472154090859
463	2512	Rv2441c	CCP45234.1	null	rpmA	-	3.431826911452435
464	1291	Rv1257c	CCP44013.1	null	-	-	3.4306060887893848
465	3651	Rv3551	CCP46373.1	null	-	-	3.4301765099328296
466	802	Rv0777	CCP43524.1	null	purB	-	3.4300054986410666
467	2175	Rv2122c	CCP44897.1	null	hisE	-	3.4299038135477193
468	2094	Rv2043c	CCP44816.1	null	pncA	-	3.4295974769001667
469	2583	Rv2511	CCP45305.1	null	orn	-	3.4294767042842427
470	3862	Rv3757c	CCP46584.1	null	proW	-	3.4293556901380695
471	2875	Rv2798c	CCP45597.1	null	-	-	3.428671680467424
472	2751	Rv2675c	CCP45473.1	null	-	-	3.4268535433737615
473	3189	Rv3101c	CCP45911.1	null	ftsX	-	3.4256004856862
474	3643	Rv3543c	CCP46365.1	null	fadE29	-	3.4255412824394087
475	543	Rv0528	CCP43265.1	null	-	-	3.425129026589703
476	3767	Rv3666c	CCP46489.1	null	dppA	-	3.4244992893607495
477	1553	Rv1511	CCP44275.1	null	gmdA	-	3.423771682605025
478	249	Rv0242c	CCP42971.1	null	fabG4	-	3.42273845926372
479	3266	Rv3177	CCP45988.1	null	-	-	3.422427716525591
480	960	Rv0934	CCP43682.1	null	pstS1	-	3.422349969844631
481	2992	Rv2912c	CCP45714.1	null	-	-	3.421783593688862
482	2876	Rv2799	CCP45598.1	null	-	-	3.421598703276688
483	2443	Rv2377c	CCP45165.1	null	mbtH	-	3.421289548846105
484	3956	Rv3849	CCP46678.1	null	espR	-	3.42053964002836
485	3319	Rv3224	CCP46041.1	null	-	-	3.4204166330681565
486	2170	Rv2117	CCP44892.1	null	-	-	3.419590000939584
487	2385	Rv2320c	CCP45107.1	null	rocE	-	3.4177538114679007
488	904	Rv0878c	CCP43626.1	null	PPE13	-	3.4174312812303884
489	3640	Rv3540c	CCP46362.1	null	ltp2	-	3.4173155728672957
490	221	Rv0215c	CCP42943.1	null	fadE3	-	3.416864333191346
491	1124	Rv1093	CCP43846.1	null	glyA1	-	3.416612293091329
492	1606	Rv1564c	CCP44328.1	null	treX	-	3.4163374430240205
493	1265	Rv1231c	CCP43987.1	null	-	-	3.4154858784605624
494	2873	Rv2796c	CCP45595.1	null	lppV	-	3.41501265113083
495	3743	Rv3642c	CCP46465.1	null	-	-	3.414164671690071
496	910	Rv0884c	CCP43632.1	null	serC	-	3.4137172694574507
497	1221	Rv1187	CCP43943.1	null	rocA	-	3.4127018750786204
498	561	Rv0545c	CCP43283.1	null	pitA	-	3.412332500680356
499	465	Rv0456c	CCP43187.1	null	echA2	-	3.4115811928675965
500	2013	Rv1966	CCP44735.1	null	mce3A	-	3.4103633966036466
501	2198	Rv2144c	CCP44920.1	null	-	-	3.4101420009744414
502	2958	Rv2878c	CCP45680.1	null	mpt53	-	3.4098115791112913
503	2629	Rv2555c	CCP45351.1	null	alaS	-	3.409174328585968
504	3636	Rv3536c	CCP46358.1	null	hsaE	-	3.409020209116358
505	2796	Rv2720	CCP45518.1	null	lexA	-	3.4087841159867365
506	2963	Rv2883c	CCP45685.1	null	pyrH	-	3.40839624289809
507	2866	Rv2789c	CCP45588.1	null	fadE21	-	3.407517137704534
508	3176	Rv3089	CCP45898.1	null	fadD13	-	3.4067357022100575
509	1581	Rv1539	CCP44303.1	null	lspA	-	3.4061682641302706
510	1640	Rv1598c	CCP44362.1	null	-	-	3.405233380934664
511	733	Rv0711	CCP43455.1	null	atsA	-	3.4041535667455496
512	3467	Rv3368c	CCP46189.1	null	-	-	3.403900573308071
513	3671	Rv3570c	CCP46393.1	null	hsaA	-	3.4027963489389768
514	546	Rv0530A	CCP43268.1	null	-	-	3.402285052368449
515	978	Rv0952	CCP43700.1	null	sucD	-	3.4020389630031693
516	664	Rv0643c	CCP43386.1	null	mmaA3	-	3.401778660963295
517	929	Rv0903c	CCP43651.1	null	prrA	-	3.40072640513255
518	2683	Rv2608	CCP45405.1	null	PPE42	-	3.398769074989339
519	3626	Rv3526	CCP46348.1	null	kshA	-	3.398451542155965
520	1274	Rv1240	CCP43996.1	null	mdh	-	3.3976435111191035
521	3534	Rv3434c	CCP46256.1	null	-	-	3.396320465114429
522	1519	Rv1481	CCP44241.1	null	-	-	3.3935017832953887
523	658	Rv0637	CCP43380.1	null	hadC	-	3.393463995402543
524	3228	Rv3139	CCP45950.1	null	fadE24	-	3.393355609637059
525	914	Rv0888	CCP43636.1	null	-	-	3.3931671626745215
526	984	Rv0958	CCP43706.1	null	-	-	3.3926205992745926
527	975	Rv0949	CCP43697.1	null	uvrD1	-	3.3922559616315047
528	1317	Rv1283c	CCP44039.1	null	oppB	-	3.391124315427696
529	3120	Rv3033	CCP45842.1	null	-	-	3.3910765858488414
530	71	Rv0070c	CCP42793.1	null	glyA2	-	3.390843649390837
531	3087	Rv3003c	CCP45809.1	null	ilvB1	-	3.390670985965308
532	399	Rv0391	CCP43121.1	null	metZ	-	3.390540685471967
533	962	Rv0936	CCP43684.1	null	pstA2	-	3.390416653991273
534	1517	Rv1479	CCP44239.1	null	moxR1	-	3.38933863847159
535	3908	Rv3801c	CCP46630.1	null	fadD32	-	3.3881694322493896
536	2064	Rv2014	CCP44786.1	null	-	-	3.388148663081599
537	3375	Rv3278c	CCP46097.1	null	-	-	3.3880239351231696
538	2467	Rv2399c	CCP45189.1	null	cysT	-	3.3874963686179105
539	2915	Rv2836c	CCP45637.1	null	dinF	-	3.3869233176239684
540	3802	Rv3699	CCP46524.1	null	-	-	3.3865910279944367
541	1356	Rv1321	CCP44078.1	null	-	-	3.3865191847939076
542	1292	Rv1258c	CCP44014.1	null	-	-	3.386474849743477
543	1343	Rv1308	CCP44065.1	null	atpA	-	3.3863115332326057
544	1149	Rv1117	CCP43871.1	null	-	-	3.3859998705384307
545	228	Rv0222	CCP42950.1	null	echA1	-	3.385892170260561
546	3558	Rv3458c	CCP46280.1	null	rpsD	-	3.385853067726146
547	1414	Rv1377c	CCP44136.1	null	-	-	3.3853739611909943
548	1327	Rv1292	CCP44049.1	null	argS	-	3.385373752582882
549	1169	Rv1136	CCP43891.1	null	-	-	3.385176356683578
550	3257	Rv3168	CCP45979.1	null	-	-	3.3848165004151904
551	53	Rv0053	CCP42775.1	null	rpsF	-	3.3845435532204298
552	369	Rv0361	CCP43091.1	null	-	-	3.383462733036051
553	2582	Rv2510c	CCP45304.1	null	-	-	3.3832776140716687
554	2688	Rv2613c	CCP45410.1	null	-	-	3.3831308203880823
555	48	Rv0048c	CCP42770.1	null	-	-	3.3829632255365576
556	2687	Rv2612c	CCP45409.1	null	pgsA1	-	3.3811842031714376
557	843	Rv0817c	CCP43565.1	null	-	-	3.3810996731596985
558	880	Rv0854	CCP43602.1	null	-	-	3.3809462784044118
559	2626	Rv2552c	CCP45348.1	null	aroE	-	3.379541781716878
560	1948	Rv1903	CCP44670.1	null	-	-	3.377844413361277
561	1035	Rv1007c	CCP43757.1	null	metS	-	3.3778057247909725
562	666	Rv0645c	CCP43388.1	null	mmaA1	-	3.3774626228402282
563	4012	Rv3905c	CCP46734.1	null	esxF	-	3.376573216904779
564	87	Rv0084	CCP42809.1	null	hycD	-	3.3738158876203324
565	432	Rv0423c	CCP43154.1	null	thiC	-	3.3733600404832544
566	1099	Rv1070c	CCP43821.1	null	echA8	-	3.3727037505026662
567	3434	Rv3335c	CCP46156.1	null	-	-	3.3723032712781578
568	1900	Rv1856c	CCP44622.1	null	-	-	3.372010293617409
569	2423	Rv2357c	CCP45145.1	null	glyS	-	3.3718620206084045
570	1532	Rv1493	CCP44254.1	null	mutB	-	3.3716774185101546
571	730	Rv0708	CCP43452.1	null	rplP	-	3.3715002214286476
572	778	Rv0754	CCP43500.1	null	PE_PGRS11	-	3.371223538583796
573	3634	Rv3534c	CCP46356.1	null	hsaF	-	3.370696356789023
574	2799	Rv2723	CCP45521.1	null	-	-	3.3702522374565573
575	928	Rv0902c	CCP43650.1	null	prrB	-	3.370107954499893
576	2755	Rv2679	CCP45477.1	null	echA15	-	3.369922777969427
577	3438	Rv3339c	CCP46160.1	null	icd1	-	3.3695103558973876
578	3330	Rv3233c	CCP46052.1	null	-	-	3.3691558575526845
579	3878	Rv3771c	CCP46600.1	null	-	-	3.36840022714745
580	3599	Rv3499c	CCP46321.1	null	mce4A	-	3.368188244406342
581	2091	Rv2040c	CCP44813.1	null	-	-	3.366355850355516
582	2305	Rv2247	CCP45027.1	null	accD6	-	3.3656173736295836
583	1526	Rv1488	CCP44248.1	null	-	-	3.36467370428837
584	938	Rv0912	CCP43660.1	null	-	-	3.364519335772058
585	2361	Rv2301	CCP45083.1	null	cut2	-	3.362846550544958
586	2655	Rv2581c	CCP45377.1	null	-	-	3.36269668714353
587	1341	Rv1306	CCP44063.1	null	atpF	-	3.361314262976833
588	542	Rv0527	CCP43264.1	null	ccdA	-	3.361010469613657
589	1051	Rv1023	CCP43773.1	null	eno	-	3.359955374464133
590	2605	Rv2532c	CCP45327.1	null	-	-	3.359897853860174
591	84	Rv0081	CCP42806.1	null	-	-	3.358825225987908
592	3693	Rv3592	CCP46415.1	null	mhuD	-	3.3585607124293952
593	3076	Rv2993c	CCP45798.1	null	-	-	3.358210228215618
594	1043	Rv1015c	CCP43765.1	null	rplY	-	3.357460131053837
595	3560	Rv3460c	CCP46282.1	null	rpsM	-	3.355870499974548
596	1963	Rv1918c	CCP44685.1	null	PPE35	-	3.3557960591484566
597	2679	Rv2604c	CCP45401.1	null	snoP	-	3.3555422404753306
598	1961	Rv1916	CCP44683.1	null	aceAb	-	3.354917663381546
599	2786	Rv2710	CCP45508.1	null	sigB	-	3.354674835785686
600	1499	Rv1462	CCP44221.1	null	-	-	3.3545298654210014
601	380	Rv0372c	CCP43102.1	null	-	-	3.354307217776837
602	1753	Rv1709	CCP44475.1	null	scpA	-	3.3539169126279442
603	702	Rv0681	CCP43424.1	null	-	-	3.353490105528309
604	846	Rv0820	CCP43568.1	null	phoT	-	3.3528229727026204
605	3140	Rv3053c	CCP45862.1	null	nrdH	-	3.3525046697283027
606	774	Rv0750	CCP43496.1	null	-	-	3.3518902830307926
607	1421	Rv1384	CCP44143.1	null	carB	-	3.3518740307659582
608	3129	Rv3042c	CCP45851.1	null	serB2	-	3.350746824336577
609	887	Rv0861c	CCP43609.1	null	ercc3	-	3.3506786383904203
610	427	Rv0418	CCP43149.1	null	lpqL	-	3.350423852351352
611	2389	Rv2324	CCP45111.1	null	-	-	3.3500771601844894
612	3553	Rv3453	CCP46275.1	null	-	-	3.34923929488109
613	724	Rv0702	CCP43446.1	null	rplD	-	3.348371529251629
614	1703	Rv1660	CCP44425.1	null	pks10	-	3.3472351996702154
615	3152	Rv3065	CCP45874.1	null	mmr	-	3.3470696267574365
616	3488	Rv3389c	CCP46210.1	null	htdY	-	3.346326222210287
617	2082	Rv2031c	CCP44804.1	null	hspX	-	3.3459061953317537
618	1447	Rv1410c	CCP44169.1	null	-	-	3.3458254563563994
619	2702	Rv2626c	CCP45424.1	null	hrp1	-	3.345542910233371
620	2454	Rv2388c	CCP45176.1	null	hemN	-	3.3438498936107743
621	1430	Rv1393c	CCP44152.1	null	-	-	3.343822975310148
622	1468	Rv1431	CCP44190.1	null	-	-	3.3430945845781888
623	2961	Rv2881c	CCP45683.1	null	cdsA	-	3.3426981965461144
624	2465	Rv2397c	CCP45187.1	null	cysA1	-	3.3424347457241046
625	1559	Rv1517	CCP44281.1	null	-	-	3.3415542574201593
626	3299	Rv3206c	CCP46021.1	null	moeB1	-	3.341088991959983
627	1199	Rv1165	CCP43921.1	null	typA	-	3.3400343448017713
628	1126	Rv1095	CCP43848.1	null	phoH2	-	3.339797940030999
629	2168	Rv2115c	CCP44890.1	null	mpa	-	3.3394668840672157
630	3661	Rv3561	CCP46383.1	null	fadD3	-	3.339429776868341
631	2358	Rv2298	CCP45080.1	null	-	-	3.3388449935589177
632	2174	Rv2121c	CCP44896.1	null	hisG	-	3.3387372212481865
633	3506	Rv3406	CCP46228.1	null	-	-	3.3383708436123616
634	681	Rv0660c	CCP43403.1	null	mazE2	-	3.3380113490927896
635	1932	Rv1888c	CCP44654.1	null	-	-	3.3368329740894334
636	709	Rv0688	CCP43431.1	null	-	-	3.3366910828338656
637	2610	Rv2537c	CCP45332.1	null	aroD	-	3.3360883150592584
638	1907	Rv1863c	CCP44629.1	null	-	-	3.3360373989816043
639	243	Rv0236A	CCP42965.1	null	-	-	3.3353019576789085
640	567	Rv0551c	CCP43289.1	null	fadD8	-	3.33443947323428
641	2955	Rv2875	CCP45677.1	null	mpt70	-	3.3339344141827123
642	3656	Rv3556c	CCP46378.1	null	fadA6	-	3.333886992217479
643	1766	Rv1722	CCP44488.1	null	-	-	3.3334954905372807
644	1056	Rv1028c	CCP43778.1	null	kdpD	-	3.3326536953793693
645	1454	Rv1417	CCP44176.1	null	-	-	3.3325467069797114
646	1813	Rv1768	CCP44535.1	null	PE_PGRS31	-	3.3325179688437903
647	1971	Rv1926c	CCP44693.1	null	mpt63	-	3.3318297414723674
648	3711	Rv3610c	CCP46433.1	null	ftsH	-	3.331082117372747
649	2649	Rv2575	CCP45371.1	null	-	-	3.329638746977127
650	2779	Rv2703	CCP45501.1	null	sigA	-	3.329476673447699
651	476	Rv0465c	CCP43198.1	null	-	-	3.3287416303706667
652	1021	Rv0993	CCP43743.1	null	galU	-	3.328674937189442
653	484	Rv0472c	CCP43206.1	null	-	-	3.328269657415735
654	2104	Rv2053c	CCP44826.1	null	fxsA	-	3.3281434847984763
655	329	Rv0321	CCP43051.1	null	dcd	-	3.327896241994461
656	972	Rv0946c	CCP43694.1	null	pgi	-	3.327106867781998
657	2457	Rv2391	CCP45179.1	null	sirA	-	3.327053229384163
658	3765	Rv3664c	CCP46487.1	null	dppC	-	3.326881902653991
659	1258	Rv1224	CCP43980.1	null	tatB	-	3.3267012409412846
660	691	Rv0670	CCP43413.1	null	end	-	3.3264757438372152
661	3146	Rv3059	CCP45868.1	null	cyp136	-	3.3262401413212013
662	3679	Rv3578	CCP46401.1	null	arsB2	-	3.326218391904204
663	3381	Rv3284	CCP46103.1	null	-	-	3.32576748618572
664	789	Rv0764c	CCP43511.1	null	cyp51	-	3.325694472078221
665	2015	Rv1968	CCP44737.1	null	mce3C	-	3.324086060942298
666	1762	Rv1718	CCP44484.1	null	-	-	3.3232469330978236
667	3496	Rv3396c	CCP46218.1	null	guaA	-	3.322669664584004
668	3511	Rv3411c	CCP46233.1	null	guaB2	-	3.322299098300561
669	341	Rv0333	CCP43063.1	null	-	-	3.322022319473105
670	2258	Rv2203	CCP44980.1	null	-	-	3.320852079403722
671	3835	Rv3730c	CCP46557.1	null	-	-	3.320765828512796
672	1781	Rv1737c	CCP44503.1	null	narK2	-	3.3206356253777676
673	3654	Rv3554	CCP46376.1	null	fdxB	-	3.3206104182847933
674	176	Rv0172	CCP42898.1	null	mce1D	-	3.3202460556566478
675	2101	Rv2050	CCP44823.1	null	-	-	3.320233473584459
676	295	Rv0287	CCP43017.1	null	esxG	-	3.3168084548658308
677	2928	Rv2849c	CCP45650.1	null	cobO	-	3.3156685707773668
678	4001	Rv3894c	CCP46723.1	null	eccC2	-	3.3148580337510603
679	1702	Rv1659	CCP44424.1	null	argH	-	3.3139975906805854
680	2514	Rv2443	CCP45236.1	null	dctA	-	3.313423590345648
681	1288	Rv1254	CCP44010.1	null	-	-	3.3133713752958815
682	1631	Rv1589	CCP44353.1	null	bioB	-	3.3123379216184854
683	3239	Rv3150	CCP45961.1	null	nuoF	-	3.3123254775482613
684	487	Rv0475	CCP43209.1	null	hbhA	-	3.311713980905259
685	184	Rv0180c	CCP42906.1	null	-	-	3.3114862790793373
686	950	Rv0924c	CCP43672.1	null	mntH	-	3.3112645913592367
687	3868	Rv3763	CCP46590.1	null	lpqH	-	3.3111008665771675
688	2444	Rv2378c	CCP45166.1	null	mbtG	-	3.3109017408782537
689	836	Rv0810c	CCP43558.1	null	-	-	3.3108973606821066
690	1263	Rv1229c	CCP43985.1	null	mrp	-	3.31087675573391
691	3461	Rv3362c	CCP46183.1	null	-	-	3.310634032103022
692	2027	Rv1980c	CCP44749.1	null	mpt64	-	3.309969913241323
693	1367	Rv1331	CCP44089.1	null	-	-	3.3096929576556433
694	2758	Rv2682c	CCP45480.1	null	dxs1	-	3.309491483360249
695	934	Rv0908	CCP43656.1	null	ctpE	-	3.308990787636602
696	1491	Rv1454c	CCP44213.1	null	qor	-	3.308989328855857
697	479	Rv0468	CCP43201.1	null	fadB2	-	3.308476810504405
698	112	Rv0109	CCP42834.1	null	PE_PGRS1	-	3.308183093265079
699	2717	Rv2641	CCP45439.1	null	cadI	-	3.307964818915979
700	234	Rv0228	CCP42956.1	null	-	-	3.307868653561138
701	3247	Rv3158	CCP45969.1	null	nuoN	-	3.3076544419478546
702	3966	Rv3859c	CCP46688.1	null	gltB	-	3.3074833699750084
703	1844	Rv1800	CCP44566.1	null	PPE28	-	3.3074715406361594
704	3780	Rv3678A	CCP46502.1	null	-	-	3.307413966089004
705	1330	Rv1295	CCP44052.1	null	thrC	-	3.3062726866663628
706	3307	Rv3213c	CCP46029.1	null	-	-	3.306130076452349
707	28	Rv0028	CCP42750.1	null	-	-	3.30597486374751
708	2381	Rv2316	CCP45103.1	null	uspA	-	3.305662831687422
709	2764	Rv2688c	CCP45486.1	null	-	-	3.3054896348043257
710	955	Rv0929	CCP43677.1	null	pstC2	-	3.3046057513398055
711	1112	Rv1083	CCP43834.1	null	-	-	3.3029465604678325
712	2534	Rv2463	CCP45256.1	null	lipP	-	3.3025481153301772
713	1745	Rv1702c	CCP44467.1	null	-	-	3.3024318249341
714	3784	Rv3682	CCP46506.1	null	ponA2	-	3.3023590702636345
715	3673	Rv3572	CCP46395.1	null	-	-	3.301758868226823
716	3098	Rv3014c	CCP45820.1	null	ligA	-	3.3016538635021035
717	30	Rv0030	CCP42752.1	null	-	-	3.3011118935315613
718	2993	Rv2913c	CCP45715.1	null	-	-	3.3010889522427656
719	408	Rv0399c	CCP43130.1	null	lpqK	-	3.30098417389906
720	441	Rv0432	CCP43163.1	null	sodC	-	3.30076657794603
721	2604	Rv2531c	CCP45326.1	null	-	-	3.3005817650385136
722	2049	Rv1999c	CCP44771.1	null	-	-	3.2999386761513403
723	1727	Rv1684	CCP44449.1	null	-	-	3.299641596385485
724	381	Rv0373c	CCP43103.1	null	-	-	3.2985578932768242
725	1435	Rv1398c	CCP44157.1	null	vapB10	-	3.29815167640582
726	158	Rv0155	CCP42880.1	null	pntAa	-	3.297828424118923
727	2208	Rv2154c	CCP44930.1	null	ftsW	-	3.297811312931667
728	2400	Rv2334	CCP45122.1	null	cysK1	-	3.2977082334453605
729	2685	Rv2610c	CCP45407.1	null	pimA	-	3.29736071723161
730	570	Rv0554	CCP43292.1	null	bpoC	-	3.29721558480535
731	2990	Rv2910c	CCP45712.1	null	-	-	3.297095177006592
732	2948	Rv2868c	CCP45670.1	null	gcpE	-	3.2959318612265824
733	2743	Rv2667	CCP45465.1	null	clpC2	-	3.2955657594905436
734	1842	Rv1798	CCP44564.1	null	eccA5	-	3.295400346719456
735	3173	Rv3086	CCP45895.1	null	adhD	-	3.295059671122825
736	931	Rv0905	CCP43653.1	null	echA6	-	3.294491904120524
737	3596	Rv3496c	CCP46318.1	null	mce4D	-	3.2944834958761353
738	2146	Rv2093c	CCP44868.1	null	tatC	-	3.2943004958875033
739	56	Rv0056	CCP42778.1	null	rplI	-	3.2942480545781363
740	129	Rv0126	CCP42851.1	null	treS	-	3.2941374036036497
741	3075	Rv2992c	CCP45797.1	null	gltS	-	3.294089186007269
742	2016	Rv1969	CCP44738.1	null	mce3D	-	3.292972250942766
743	2572	Rv2500c	CCP45294.1	null	fadE19	-	3.291828639655711
744	2269	Rv2214c	CCP44991.1	null	ephD	-	3.2916629099741366
745	2745	Rv2669	CCP45467.1	null	-	-	3.290210303370348
746	1177	Rv1144	CCP43899.1	null	-	-	3.290101183691807
747	252	Rv0245	CCP42974.1	null	-	-	3.2893784824742305
748	2885	Rv2807	CCP45607.1	null	-	-	3.289129235518472
749	404	Rv0396	CCP43126.1	null	-	-	3.2884976092549287
750	3772	Rv3671c	CCP46494.1	null	-	-	3.2880602627744815
751	2945	Rv2865	CCP45667.1	null	relF	-	3.2873236350352344
752	1362	Rv1326c	CCP44084.1	null	glgB	-	3.2869223792828812
753	1980	Rv1935c	CCP44702.1	null	echA13	-	3.286380466589982
754	2538	Rv2467	CCP45260.1	null	pepN	-	3.285972882358747
755	2657	Rv2583c	CCP45379.1	null	relA	-	3.2858403348178156
756	3971	Rv3864	CCP46693.1	null	espE	-	3.2857474095563757
757	738	Rv0716	CCP43460.1	null	rplE	-	3.2855595634203993
758	1106	Rv1077	CCP43828.1	null	cbs	-	3.285172483937728
759	3083	Rv2999	CCP45805.1	null	lppY	-	3.284823612559748
760	2957	Rv2877c	CCP45679.1	null	-	-	3.284570490367312
761	1474	Rv1437	CCP44196.1	null	pgk	-	3.2844001563913072
762	3346	Rv3249c	CCP46068.1	null	-	-	3.284017725996396
763	37	Rv0037c	CCP42759.1	null	-	-	3.2837277767758906
764	1125	Rv1094	CCP43847.1	null	desA2	-	3.2836574959648526
765	2540	Rv2468A	CCP45262.1	null	-	-	3.2835574034122534
766	1316	Rv1282c	CCP44038.1	null	oppC	-	3.282942115328602
767	2155	Rv2102	CCP44877.1	null	-	-	3.282277238712994
768	722	Rv0700	CCP43444.1	null	rpsJ	-	3.28211200754792
769	1896	Rv1852	CCP44618.1	null	ureG	-	3.2819436446996733
770	2920	Rv2841c	CCP45642.1	null	nusA	-	3.281836034764072
771	3604	Rv3504	CCP46326.1	null	fadE26	-	3.281745019733673
772	3685	Rv3584	CCP46407.1	null	lpqE	-	3.2815832146097876
773	3193	Rv3105c	CCP45915.1	null	prfB	-	3.281095728457418
774	3150	Rv3063	CCP45872.1	null	cstA	-	3.2808160202681567
775	1933	Rv1888A	CCP44655.1	null	-	-	3.280098148207421
776	3343	Rv3246c	CCP46065.1	null	mtrA	-	3.2799560192327255
777	3580	Rv3480c	CCP46302.1	null	-	-	3.2796292273322734
778	2461	Rv2395	CCP45183.1	null	-	-	3.279584443048097
779	3054	Rv2971	CCP45776.1	null	-	-	3.2793391942971075
780	2256	Rv2201	CCP44978.1	null	asnB	-	3.279160477377583
781	2518	Rv2447c	CCP45240.1	null	folC	-	3.2791298672899556
782	2681	Rv2606c	CCP45403.1	null	snzP	-	3.279029427173019
783	3527	Rv3427c	CCP46249.1	null	-	-	3.278886130392381
784	229	Rv0223c	CCP42951.1	null	-	-	3.2782933090011532
785	1405	Rv1368	CCP44127.1	null	lprF	-	3.278223304193024
786	2507	Rv2437	CCP45229.1	null	-	-	3.2777981663797022
787	1363	Rv1327c	CCP44085.1	null	glgE	-	3.2772881629232598
788	2067	Rv2017	CCP44789.1	null	-	-	3.276746408538003
789	2226	Rv2171	CCP44948.1	null	lppM	-	3.2757478018005854
790	2156	Rv2103c	CCP44878.1	null	vapC37	-	3.275563141946216
791	3411	Rv3313c	CCP46133.1	null	add	-	3.274535162408536
792	1195	Rv1161	CCP43917.1	null	narG	-	3.2733829661612863
793	1419	Rv1382	CCP44141.1	null	-	-	3.2733696201468536
794	3702	Rv3601c	CCP46424.1	null	panD	-	3.273305526681316
795	3545	Rv3445c	CCP46267.1	null	esxU	-	3.2724979173834514
796	3468	Rv3369	CCP46190.1	null	-	-	3.2718822391286944
797	1943	Rv1898	CCP44665.1	null	-	-	3.2718406770558204
798	700	Rv0679c	CCP43422.1	null	-	-	3.271285146894749
799	1498	Rv1461	CCP44220.1	null	-	-	3.271164310044919
800	499	Rv0487	CCP43221.1	null	-	-	3.2711285762037106
801	3668	Rv3567c	CCP46390.1	null	hsaB	-	3.2698855671511464
802	3961	Rv3854c	CCP46683.1	null	ethA	-	3.269713903943685
803	1196	Rv1162	CCP43918.1	null	narH	-	3.269184578841787
804	3400	Rv3303c	CCP46122.1	null	lpdA	-	3.269050201894865
805	1886	Rv1842c	CCP44608.1	null	-	-	3.2687234710172164
806	2166	Rv2113	CCP44888.1	null	-	-	3.2685315146897174
807	141	Rv0138	CCP42863.1	null	-	-	3.267814097331113
808	2273	Rv2218	CCP44995.1	null	lipA	-	3.2670666114387674
809	1997	Rv1952	CCP44719.1	null	vapB14	-	3.2668037745090457
810	1253	Rv1219c	CCP43975.1	null	-	-	3.2646464943265623
811	875	Rv0849	CCP43597.1	null	-	-	3.2636394659965418
812	3272	Rv3183	CCP45994.1	null	-	-	3.2634122454355827
813	1509	Rv1472	CCP44231.1	null	echA12	-	3.2631552121626264
814	760	Rv0737	CCP43482.1	null	-	-	3.263140654546333
815	321	Rv0313	CCP43043.1	null	-	-	3.2622330430262236
816	2752	Rv2676c	CCP45474.1	null	-	-	3.261822323345388
817	2520	Rv2449c	CCP45242.1	null	-	-	3.2616642791954873
818	619	Rv0602c	CCP43341.1	null	tcrA	-	3.2616020520975835
819	1507	Rv1470	CCP44229.1	null	trxA	-	3.2615959603209554
820	3629	Rv3529c	CCP46351.1	null	-	-	3.2609943932572647
821	1176	Rv1143	CCP43898.1	null	mcr	-	3.26055130000445
822	3644	Rv3544c	CCP46366.1	null	fadE28	-	3.2600445209319404
823	1669	Rv1627c	CCP44391.1	null	-	-	3.2599749248827825
824	2815	Rv2738c	CCP45537.1	null	-	-	3.2598053595760526
825	1747	Rv1704c	CCP44469.1	null	cycA	-	3.259324097798201
826	2574	Rv2502c	CCP45296.1	null	accD1	-	3.258133072876411
827	3631	Rv3531c	CCP46353.1	null	-	-	3.2578250695010897
828	1521	Rv1483	CCP44243.1	null	fabG1	-	3.25781417750645
829	420	Rv0411c	CCP43142.1	null	glnH	-	3.257760573178706
830	419	Rv0410c	CCP43141.1	null	pknG	-	3.257566688444072
831	3840	Rv3735	CCP46562.1	null	-	-	3.2573422009922157
832	3777	Rv3676	CCP46499.1	null	crp	-	3.2573162061583405
833	1163	Rv1131	CCP43885.1	null	prpC	-	3.256449025562616
834	2347	Rv2287	CCP45069.1	null	yjcE	-	3.2562621768864344
835	2315	Rv2256c	CCP45037.1	null	-	-	3.2553851730947385
836	1723	Rv1680	CCP44445.1	null	-	-	3.2551576807432485
837	1599	Rv1557	CCP44321.1	null	mmpL6	-	3.2545229166064904
838	1597	Rv1555	CCP44319.1	null	frdD	-	3.2544902520223156
839	1277	Rv1243c	CCP43999.1	null	PE_PGRS23	-	3.253708019236378
840	2391	Rv2326c	CCP45113.1	null	-	-	3.2535896268972304
841	1127	Rv1096	CCP43849.1	null	-	-	3.252877016183292
842	2784	Rv2708c	CCP45506.1	null	-	-	3.252197646202559
843	1109	Rv1080c	CCP43831.1	null	greA	-	3.2520898486692107
844	2850	Rv2773c	CCP45572.1	null	dapB	-	3.2513157506863717
845	3887	Rv3780	CCP46609.1	null	-	-	3.2503178507497807
846	3642	Rv3542c	CCP46364.1	null	-	-	3.2500804835288286
847	278	Rv0271c	CCP43000.1	null	fadE6	-	3.250035957106772
848	54	Rv0054	CCP42776.1	null	ssb	-	3.2496994807231716
849	591	Rv0575c	CCP43313.1	null	-	-	3.249411880536546
850	452	Rv0443	CCP43174.1	null	-	-	3.2493250731209633
851	1088	Rv1059	CCP43810.1	null	-	-	3.2492689878311527
852	3827	Rv3723	CCP46549.1	null	-	-	3.249258859836584
853	2320	Rv2261c	CCP45042.1	null	-	-	3.2486508678991863
854	1668	Rv1626	CCP44390.1	null	-	-	3.2480674223218897
855	3952	Rv3845	CCP46674.1	null	-	-	3.24801923014064
856	550	Rv0534c	CCP43272.1	null	menA	-	3.247363658925035
857	2931	Rv2852c	CCP45653.1	null	mqo	-	3.2471957005820036
858	1235	Rv1201c	CCP43957.1	null	dapD	-	3.246351515506035
859	255	Rv0248c	CCP42977.1	null	-	-	3.246153275216136
860	3619	Rv3519	CCP46341.1	null	-	-	3.2460614296987758
861	1942	Rv1897c	CCP44664.1	null	-	-	3.245712738269457
862	1659	Rv1617	CCP44381.1	null	pykA	-	3.2456785091305878
863	1030	Rv1002c	CCP43752.1	null	-	-	3.2447524062049147
864	3556	Rv3456c	CCP46278.1	null	rplQ	-	3.2446093656606134
865	2519	Rv2448c	CCP45241.1	null	valS	-	3.244547332387789
866	3733	Rv3632	CCP46455.1	null	-	-	3.2437007932388737
867	3687	Rv3586	CCP46409.1	null	-	-	3.243074155344291
868	212	Rv0206c	CCP42934.1	null	mmpL3	-	3.2428900258161066
869	1165	Rv1133c	CCP43887.1	null	metE	-	3.2428827872527513
870	1319	Rv1285	CCP44041.1	null	cysD	-	3.242828516235308
871	600	Rv0584	CCP43322.1	null	-	-	3.2423963656689536
872	3861	Rv3756c	CCP46583.1	null	proZ	-	3.242294038356965
873	1003	Rv0976c	CCP43725.1	null	-	-	3.2417536351622727
874	1462	Rv1425	CCP44184.1	null	-	-	3.240398379775393
875	2099	Rv2048c	CCP44821.1	null	pks12	-	3.2389876437598115
876	265	Rv0258c	CCP42987.1	null	-	-	3.2378891224671738
877	2432	Rv2366c	CCP45154.1	null	-	-	3.237770743574199
878	726	Rv0704	CCP43448.1	null	rplB	-	3.237742590731138
879	1045	Rv1017c	CCP43767.1	null	prsA	-	3.2376030770658843
880	2656	Rv2582	CCP45378.1	null	ppiB	-	3.237438479091224
881	64	Rv0064	CCP42786.1	null	-	-	3.2369618937288593
882	1307	Rv1273c	CCP44029.1	null	-	-	3.2366556732869642
883	2248	Rv2193	CCP44970.1	null	ctaE	-	3.236610600023624
884	3051	Rv2969c	CCP45773.1	null	-	-	3.2363466448025577
885	2978	Rv2898c	CCP45700.1	null	-	-	3.2360608569062523
886	3133	Rv3046c	CCP45855.1	null	-	-	3.23599965211988
887	204	Rv0198c	CCP42926.1	null	zmp1	-	3.235991966720654
888	2294	Rv2237	CCP45016.1	null	-	-	3.235946917947271
889	1370	Rv1334	CCP44092.1	null	mec	-	3.235834092426651
890	3006	Rv2925c	CCP45728.1	null	rnc	-	3.2356589527264132
891	1964	Rv1919c	CCP44686.1	null	-	-	3.2356269434857294
892	1754	Rv1710	CCP44476.1	null	scpB	-	3.235568942199815
893	2936	Rv2857c	CCP45658.1	null	-	-	3.2348788146961023
894	1891	Rv1847	CCP44613.1	null	-	-	3.2344639254516876
895	3456	Rv3357	CCP46178.1	null	relJ	-	3.234403195837253
896	3407	Rv3310	CCP46129.1	null	sapM	-	3.233737583339478
897	3551	Rv3451	CCP46273.1	null	cut3	-	3.2335579259767266
898	796	Rv0771	CCP43518.1	null	-	-	3.232749678921676
899	1660	Rv1618	CCP44382.1	null	tesB1	-	3.2327366298313356
900	3610	Rv3510c	CCP46332.1	null	-	-	3.2321146770081848
901	946	Rv0920c	CCP43668.1	null	-	-	3.2313104370918624
902	3621	Rv3521	CCP46343.1	null	-	-	3.2309233530631025
903	743	Rv0721	CCP43465.1	null	rpsE	-	3.2301888374919487
904	1651	Rv1609	CCP44373.1	null	trpE	-	3.229972149763204
905	3620	Rv3520c	CCP46342.1	null	-	-	3.229926387320736
906	1273	Rv1239c	CCP43995.1	null	corA	-	3.2296068983339405
907	3175	Rv3088	CCP45897.1	null	tgs4	-	3.229339900917079
908	168	Rv0164	CCP42890.1	null	TB18.5	-	3.2286439012032364
909	2250	Rv2195	CCP44972.1	null	qcrA	-	3.228120048938464
910	1934	Rv1889c	CCP44656.1	null	-	-	3.2273597072206828
911	2667	Rv2593c	CCP45389.1	null	ruvA	-	3.226692915091699
912	1453	Rv1416	CCP44175.1	null	ribH	-	3.226651605743256
913	2996	Rv2916c	CCP45718.1	null	ffh	-	3.2265259733360345
914	486	Rv0474	CCP43208.1	null	-	-	3.2264673875411503
915	1947	Rv1902c	CCP44669.1	null	nanT	-	3.2263081433190535
916	4021	Rv3914	CCP46743.1	null	trxC	-	3.2257000748798377
917	2383	Rv2318	CCP45105.1	null	uspC	-	3.2254422942073533
918	1530	Rv1491c	CCP44252.1	null	-	-	3.2254108045753744
919	3915	Rv3808c	CCP46637.1	null	glfT2	-	3.2249231095115247
920	953	Rv0927c	CCP43675.1	null	-	-	3.2248440868169865
921	3603	Rv3503c	CCP46325.1	null	fdxD	-	3.224463877919654
922	3283	Rv3193c	CCP46005.1	null	-	-	3.2244003233869734
923	2949	Rv2869c	CCP45671.1	null	rip	-	3.2239778602801863
924	735	Rv0713	CCP43457.1	null	-	-	3.223661996243438
925	971	Rv0945	CCP43693.1	null	-	-	3.223192795544192
926	4011	Rv3904c	CCP46733.1	null	esxE	-	3.223182490359857
927	3637	Rv3537	CCP46359.1	null	kstD	-	3.2230110051587957
928	564	Rv0548c	CCP43286.1	null	menB	-	3.222734499465156
929	2280	Rv2224c	CCP45002.1	null	caeA	-	3.2218440325666027
930	936	Rv0910	CCP43658.1	null	-	-	3.221448705887569
931	1087	Rv1058	CCP43809.1	null	fadD14	-	3.220593065041583
932	1338	Rv1303	CCP44060.1	null	-	-	3.220538647908264
933	1806	Rv1762c	CCP44528.1	null	-	-	3.220405373494854
934	1992	Rv1947	CCP44714.1	null	-	-	3.220395604152477
935	2674	Rv2600	CCP45396.1	null	-	-	3.219467482448073
936	1192	Rv1159	CCP43914.1	null	pimE	-	3.2189765737420695
937	1306	Rv1272c	CCP44028.1	null	-	-	3.2187485458746656
938	1899	Rv1855c	CCP44621.1	null	-	-	3.21762158912328
939	1704	Rv1661	CCP44426.1	null	pks7	-	3.2174747101378083
940	144	Rv0141c	CCP42866.1	null	-	-	3.217062790504427
941	3838	Rv3733c	CCP46560.1	null	-	-	3.2170396399746894
942	137	Rv0134	CCP42859.1	null	ephF	-	3.2170113316102826
943	192	Rv0187	CCP42914.1	null	-	-	3.21637584487205
944	3399	Rv3302c	CCP46121.1	null	glpD2	-	3.2159992692237673
945	3819	Rv3715c	CCP46541.1	null	recR	-	3.214936073423968
946	1828	Rv1783	CCP44550.1	null	eccC5	-	3.214901217884789
947	2278	Rv2222c	CCP45000.1	null	glnA2	-	3.214405818837962
948	2953	Rv2873	CCP45675.1	null	mpt83	-	3.214218987168049
949	3235	Rv3146	CCP45957.1	null	nuoB	-	3.214098928815259
950	2434	Rv2368c	CCP45156.1	null	phoH1	-	3.2138794676472675
951	1763	Rv1719	CCP44485.1	null	-	-	3.213734575038781
952	3865	Rv3760	CCP46587.1	null	-	-	3.2136272766774017
953	2666	Rv2592c	CCP45388.1	null	ruvB	-	3.213214425012596
954	2617	Rv2544	CCP45339.1	null	lppB	-	3.212284004737263
955	1111	Rv1082	CCP43833.1	null	mca	-	3.2121504782287853
956	2836	Rv2759c	CCP45558.1	null	vapC42	-	3.212066588536706
957	1601	Rv1559	CCP44323.1	null	ilvA	-	3.2114525683103308
958	610	Rv0593	CCP43332.1	null	lprL	-	3.2110916632517097
959	3435	Rv3336c	CCP46157.1	null	trpS	-	3.2110385587062025
960	2596	Rv2524c	CCP45318.1	null	fas	-	3.210580882402836
961	1564	Rv1522c	CCP44286.1	null	mmpL12	-	3.2101918339274853
962	3155	Rv3068c	CCP45877.1	null	pgmA	-	3.210004608571646
963	182	Rv0178	CCP42904.1	null	-	-	3.2099519195496606
964	1276	Rv1242	CCP43998.1	null	vapC33	-	3.2098853530640166
965	1775	Rv1731	CCP44497.1	null	gabD2	-	3.20980404680126
966	1729	Rv1686c	CCP44451.1	null	-	-	3.209616838943988
967	3747	Rv3646c	CCP46469.1	null	topA	-	3.2088456881466043
968	2533	Rv2462c	CCP45255.1	null	tig	-	3.208819321593452
969	3342	Rv3245c	CCP46064.1	null	mtrB	-	3.2086983725480835
970	990	Rv0963c	CCP43712.1	null	-	-	3.208296702060772
971	2813	Rv2737c	CCP45535.1	null	recA	-	3.208277865261948
972	17	Rv0017c	CCP42739.1	null	rodA	-	3.2078237518196353
973	3326	Rv3229c	CCP46048.1	null	desA3	-	3.207717310188528
974	2436	Rv2370c	CCP45158.1	null	-	-	3.207490279307078
975	359	Rv0351	CCP43081.1	null	grpE	-	3.207425048393553
976	154	Rv0151c	CCP42876.1	null	PE1	-	3.2073125093052215
977	3867	Rv3762c	CCP46589.1	null	-	-	3.206634657010399
978	2526	Rv2455c	CCP45248.1	null	-	-	3.2059420341229323
979	1187	Rv1154c	CCP43909.1	null	-	-	3.205769116018271
980	1898	Rv1854c	CCP44620.1	null	ndh	-	3.204892494336558
981	1870	Rv1826	CCP44592.1	null	gcvH	-	3.2047889572035877
982	2162	Rv2109c	CCP44884.1	null	prcA	-	3.204606218337666
983	3509	Rv3409c	CCP46231.1	null	choD	-	3.2045094180782145
984	3920	Rv3813c	CCP46642.1	null	-	-	3.204378674437008
985	298	Rv0290	CCP43020.1	null	eccD3	-	3.204299879762916
986	2638	Rv2564	CCP45360.1	null	glnQ	-	3.2042713934811817
987	3443	Rv3344c	CCP46165.1	null	PE_PGRS49	-	3.203896720968095
988	747	Rv0724A	CCP43469.1	null	-	-	3.2033878214240366
989	848	Rv0822c	CCP43570.1	null	-	-	3.2032321334573495
990	3778	Rv3677c	CCP46500.1	null	-	-	3.2026591904494226
991	3880	Rv3773c	CCP46602.1	null	-	-	3.202282513954237
992	675	Rv0654	CCP43397.1	null	-	-	3.2020201825056724
993	3975	Rv3868	CCP46697.1	null	eccA1	-	3.2018034440717407
994	2581	Rv2509	CCP45303.1	null	-	-	3.2016046876928663
995	3595	Rv3495c	CCP46317.1	null	lprN	-	3.2013954613466504
996	652	Rv0633c	CCP43374.1	null	-	-	3.2012959398748486
997	1251	Rv1217c	CCP43973.1	null	-	-	3.2010747149021093
998	908	Rv0882	CCP43630.1	null	-	-	3.200950528282585
999	3725	Rv3624c	CCP46447.1	null	hpt	-	3.1998289922322276
1000	1100	Rv1071c	CCP43822.1	null	echA9	-	3.1998167453763116
1001	3739	Rv3638	CCP46461.1	null	-	-	3.198756389345979
1002	3050	Rv2968c	CCP45772.1	null	-	-	3.1980083898330887
1003	3543	Rv3443c	CCP46265.1	null	rplM	-	3.1978839618925363
1004	1863	Rv1819c	CCP44585.1	null	bacA	-	3.197809114904852
1005	3151	Rv3064c	CCP45873.1	null	-	-	3.197600769163275
1006	618	Rv0601c	CCP43340.1	null	-	-	3.197297371969637
1007	882	Rv0856	CCP43604.1	null	-	-	3.197263874805141
1008	2026	Rv1979c	CCP44748.1	null	-	-	3.1962005247343717
1009	1757	Rv1713	CCP44479.1	null	engA	-	3.19586178801102
1010	911	Rv0885	CCP43633.1	null	-	-	3.195613911814367
1011	1732	Rv1689	CCP44454.1	null	tyrS	-	3.195611004960492
1012	924	Rv0898c	CCP43646.1	null	-	-	3.195390981356329
1013	3382	Rv3285	CCP46104.1	null	accA3	-	3.1949021647795974
1014	958	Rv0932c	CCP43680.1	null	pstS2	-	3.1948706064807526
1015	135	Rv0132c	CCP42857.1	null	fgd2	-	3.194626820933254
1016	52	Rv0052	CCP42774.1	null	-	-	3.193813597928773
1017	2316	Rv2257c	CCP45038.1	null	-	-	3.193428478487555
1018	2113	Rv2062c	CCP44835.1	null	cobN	-	3.1917910757302397
1019	1123	Rv1092c	CCP43845.1	null	coaA	-	3.1912709557199834
1020	2433	Rv2367c	CCP45155.1	null	-	-	3.1912488550907825
1021	2778	Rv2702	CCP45500.1	null	ppgK	-	3.19123748591016
1022	3148	Rv3061c	CCP45870.1	null	fadE22	-	3.190979788395373
1023	1475	Rv1438	CCP44197.1	null	tpi	-	3.190295380006914
1024	3618	Rv3518c	CCP46340.1	null	cyp142	-	3.1901750290321624
1025	2154	Rv2101	CCP44876.1	null	helZ	-	3.1890142282259375
1026	3884	Rv3777	CCP46606.1	null	-	-	3.1889245068208942
1027	2590	Rv2518c	CCP45312.1	null	ldtB	-	3.188730695820265
1028	514	Rv0500A	CCP43236.1	null	-	-	3.1875192068691067
1029	3576	Rv3476c	CCP46298.1	null	kgtP	-	3.187418130909889
1030	375	Rv0367c	CCP43097.1	null	-	-	3.187203750198826
1031	2494	Rv2425c	CCP45216.1	null	-	-	3.1870414292474
1032	3123	Rv3036c	CCP45845.1	null	TB22.2	-	3.1867776813353808
1033	2673	Rv2599	CCP45395.1	null	-	-	3.186717022508413
1034	901	Rv0875c	CCP43623.1	null	-	-	3.186684269379429
1035	959	Rv0933	CCP43681.1	null	pstB	-	3.1866763991263616
1036	1115	Rv1086	CCP43837.1	null	-	-	3.1866297611552787
1037	2653	Rv2579	CCP45375.1	null	dhaA	-	3.185745158450257
1038	2956	Rv2876	CCP45678.1	null	-	-	3.18560662840463
1039	1930	Rv1886c	CCP44652.1	null	fbpB	-	3.185286593266847
1040	1481	Rv1444c	CCP44203.1	null	-	-	3.185278377630349
1041	123	Rv0120c	CCP42845.1	null	fusA2	-	3.1850864291374186
1042	3544	Rv3444c	CCP46266.1	null	esxT	-	3.1848334107596017
1043	2521	Rv2450c	CCP45243.1	null	rpfE	-	3.184764967448972
1044	1257	Rv1223	CCP43979.1	null	htrA	-	3.183850844481085
1045	2646	Rv2572c	CCP45368.1	null	aspS	-	3.1838241170945416
1046	1780	Rv1736c	CCP44502.1	null	narX	-	3.183665185420759
1047	1153	Rv1121	CCP43875.1	null	zwf1	-	3.1836055996553894
1048	2076	Rv2025c	CCP44798.1	null	-	-	3.183545605440428
1049	2821	Rv2744c	CCP45543.1	null	35kd_ag	-	3.183314977530185
1050	1864	Rv1820	CCP44586.1	null	ilvG	-	3.1829345760418746
1051	596	Rv0580c	CCP43318.1	null	-	-	3.1827799134294543
1052	3742	Rv3641c	CCP46464.1	null	fic	-	3.1825883395193317
1053	535	Rv0520	CCP43257.1	null	-	-	3.1824502290476735
1054	3858	Rv3753c	CCP46580.1	null	-	-	3.182293528364821
1055	1534	Rv1495	CCP44256.1	null	mazF4	-	3.1815568780179917
1056	202	Rv0196	CCP42924.1	null	-	-	3.181376974255935
1057	578	Rv0562	CCP43300.1	null	grcC1	-	3.1811592804357116
1058	1442	Rv1405c	CCP44164.1	null	-	-	3.181058840262599
1059	3665	Rv3565	CCP46387.1	null	aspB	-	3.1807693037634075
1060	1484	Rv1447c	CCP44206.1	null	zwf2	-	3.180718281479423
1061	3901	Rv3794	CCP46623.1	null	embA	-	3.1806200775640865
1062	2787	Rv2711	CCP45509.1	null	ideR	-	3.1803278902109122
1063	258	Rv0251c	CCP42980.1	null	hsp	-	3.1794843011327156
1064	2899	Rv2821c	CCP45621.1	null	-	-	3.1792156510105802
1065	290	Rv0282	CCP43012.1	null	eccA3	-	3.1788897204955564
1066	3364	Rv3267	CCP46086.1	null	-	-	3.1787159044395827
1067	1072	Rv1043c	CCP43794.1	null	-	-	3.178694679423855
1068	2735	Rv2659c	CCP45457.1	null	-	-	3.1784670320922066
1069	1609	Rv1567c	CCP44331.1	null	-	-	3.178249402383672
1070	534	Rv0519c	CCP43256.1	null	-	-	3.178224781074359
1071	173	Rv0169	CCP42895.1	null	mce1A	-	3.1780717545993076
1072	2292	Rv2235	CCP45014.1	null	-	-	3.177642811134736
1073	2024	Rv1977	CCP44746.1	null	-	-	3.177153749285376
1074	3826	Rv3722c	CCP46548.1	null	-	-	3.1763586827636465
1075	3786	Rv3684	CCP46508.1	null	-	-	3.1758839273297
1076	2237	Rv2182c	CCP44959.1	null	-	-	3.1757812622701165
1077	1736	Rv1693	CCP44458.1	null	-	-	3.1752939037066272
1078	3554	Rv3454	CCP46276.1	null	-	-	3.1748113343190902
1079	1247	Rv1213	CCP43969.1	null	glgC	-	3.174734983793353
1080	436	Rv0427c	CCP43158.1	null	xthA	-	3.174614384228075
1081	956	Rv0930	CCP43678.1	null	pstA1	-	3.1742644386820302
1082	2548	Rv2476c	CCP45270.1	null	gdh	-	3.1740334685678495
1083	2336	Rv2276	CCP45058.1	null	cyp121	-	3.1737157636559625
1084	3781	Rv3679	CCP46503.1	null	-	-	3.1735087829545674
1085	943	Rv0917	CCP43665.1	null	betP	-	3.1728134857091788
1086	3318	Rv3223c	CCP46040.1	null	sigH	-	3.1724937745305826
1087	3064	Rv2981c	CCP45786.1	null	ddlA	-	3.172251247262979
1088	3166	Rv3079c	CCP45888.1	null	-	-	3.172081199354532
1089	2625	Rv2551c	CCP45347.1	null	-	-	3.1717246693742336
1090	659	Rv0638	CCP43381.1	null	secE1	-	3.1717168809376686
1091	3285	Rv3195	CCP46007.1	null	-	-	3.171697336402877
1092	1452	Rv1415	CCP44174.1	null	ribA2	-	3.171543664424549
1093	1456	Rv1419	CCP44178.1	null	-	-	3.1710384350231045
1094	617	Rv0600c	CCP43339.1	null	-	-	3.1708660910468565
1095	1041	Rv1013	CCP43763.1	null	pks16	-	3.1707905085829537
1096	233	Rv0227c	CCP42955.1	null	-	-	3.1705776603572717
1097	784	Rv0759c	CCP43506.1	null	-	-	3.1698676477860683
1098	1537	Rv1498c	CCP44259.1	null	-	-	3.169848053489035
1099	3430	Rv3331	CCP46152.1	null	sugI	-	3.169056245423603
1100	2417	Rv2351c	CCP45139.1	null	plcA	-	3.1681220641088097
1101	3347	Rv3250c	CCP46069.1	null	rubB	-	3.1679025381163295
1102	2671	Rv2597	CCP45393.1	null	-	-	3.1674687664697907
1103	3730	Rv3629c	CCP46452.1	null	-	-	3.167413486640803
1104	2490	Rv2421c	CCP45212.1	null	nadD	-	3.1671369449386155
1105	3962	Rv3855	CCP46684.1	null	ethR	-	3.1664845666530224
1106	3563	Rv3463	CCP46285.1	null	-	-	3.1664671541043243
1107	939	Rv0913c	CCP43661.1	null	-	-	3.166405558057963
1108	3672	Rv3571	CCP46394.1	null	kshB	-	3.166037252368789
1109	156	Rv0153c	CCP42878.1	null	ptbB	-	3.1656570904093053
1110	805	Rv0780	CCP43527.1	null	purC	-	3.165628542058897
1111	988	Rv0961	CCP43710.1	null	-	-	3.164291078936513
1112	170	Rv0166	CCP42892.1	null	fadD5	-	3.1633213068090584
1113	2595	Rv2523c	CCP45317.1	null	acpS	-	3.163242635505673
1114	495	Rv0483	CCP43217.1	null	lprQ	-	3.162947103885094
1115	3034	Rv2952	CCP45756.1	null	-	-	3.162799683213088
1116	1158	Rv1126c	CCP43880.1	null	-	-	3.1626874859231293
1117	2092	Rv2041c	CCP44814.1	null	-	-	3.1626569301651877
1118	2790	Rv2714	CCP45512.1	null	-	-	3.1622551071188543
1119	3792	Rv3690	CCP46514.1	null	-	-	3.1620736366995237
1120	1438	Rv1401	CCP44160.1	null	-	-	3.161053549995247
1121	1740	Rv1697	CCP44462.1	null	-	-	3.1604087365704046
1122	2858	Rv2781c	CCP45580.1	null	-	-	3.1602853484732183
1123	1284	Rv1250	CCP44006.1	null	-	-	3.1597530513585896
1124	604	Rv0588	CCP43326.1	null	yrbE2B	-	3.1592036909214625
1125	1638	Rv1596	CCP44360.1	null	nadC	-	3.159026169779169
1126	557	Rv0541c	CCP43279.1	null	-	-	3.158816543673675
1127	605	Rv0589	CCP43327.1	null	mce2A	-	3.1587045248572414
1128	2398	Rv2332	CCP45120.1	null	mez	-	3.158129738325871
1129	3056	Rv2973c	CCP45778.1	null	recG	-	3.157900131923138
1130	383	Rv0375c	CCP43105.1	null	-	-	3.157870003203334
1131	2308	Rv2250c	CCP45030.1	null	-	-	3.15771520045269
1132	3045	Rv2963	CCP45767.1	null	-	-	3.1575714227218636
1133	1130	Rv1099c	CCP43852.1	null	glpX	-	3.1575384593980895
1134	2480	Rv2411c	CCP45202.1	null	-	-	3.157018128857932
1135	502	Rv0490	CCP43224.1	null	senX3	-	3.1569684011231223
1136	1508	Rv1471	CCP44230.1	null	trxB1	-	3.156613868603287
1137	477	Rv0466	CCP43199.1	null	-	-	3.1561133794265728
1138	273	Rv0266c	CCP42995.1	null	oplA	-	3.1556834084778327
1139	593	Rv0577	CCP43315.1	null	TB27.3	-	3.1551662862814447
1140	1300	Rv1266c	CCP44022.1	null	pknH	-	3.1551592628274436
1141	1488	Rv1451	CCP44210.1	null	ctaB	-	3.154986195411423
1142	146	Rv0143c	CCP42868.1	null	-	-	3.1549800987605368
1143	1578	Rv1536	CCP44300.1	null	ileS	-	3.154864856639505
1144	1420	Rv1383	CCP44142.1	null	carA	-	3.1546009126889936
1145	2048	Rv1998c	CCP44770.1	null	-	-	3.1545259835972095
1146	2182	Rv2129c	CCP44904.1	null	-	-	3.154361502928498
1147	3300	Rv3207c	CCP46022.1	null	-	-	3.1541619790488857
1148	1154	Rv1122	CCP43876.1	null	gnd2	-	3.1541301356288938
1149	1633	Rv1591	CCP44355.1	null	-	-	3.154066147121087
1150	3569	Rv3469c	CCP46291.1	null	mhpE	-	3.1539739852536828
1151	412	Rv0403c	CCP43134.1	null	mmpS1	-	3.153748598317392
1152	1514	Rv1476	CCP44236.1	null	-	-	3.1537062215424316
1153	3798	Rv3696c	CCP46520.1	null	glpK	-	3.153677361057763
1154	2830	Rv2753c	CCP45552.1	null	dapA	-	3.1532174832808697
1155	1692	Rv1649	CCP44414.1	null	pheS	-	3.1529656691990557
1156	2267	Rv2212	CCP44989.1	null	-	-	3.152744727615558
1157	852	Rv0826	CCP43574.1	null	-	-	3.152625512811827
1158	1098	Rv1069c	CCP43820.1	null	-	-	3.1522815741739163
1159	795	Rv0770	CCP43517.1	null	-	-	3.1518238573688926
1160	2479	Rv2410c	CCP45201.1	null	-	-	3.1513371616017793
1161	2331	Rv2272	CCP45053.1	null	-	-	3.150834560154984
1162	1751	Rv1707	CCP44473.1	null	-	-	3.149792326396795
1163	606	Rv0590	CCP43328.1	null	mce2B	-	3.1495002171494018
1164	1510	Rv1473	CCP44232.1	null	-	-	3.1494935091821032
1165	609	Rv0592	CCP43331.1	null	mce2D	-	3.1491398811177156
1166	965	Rv0939	CCP43687.1	null	-	-	3.148756181832421
1167	563	Rv0547c	CCP43285.1	null	-	-	3.1487245934389
1168	2577	Rv2505c	CCP45299.1	null	fadD35	-	3.1482374325388554
1169	1314	Rv1280c	CCP44036.1	null	oppA	-	3.148211263630784
1170	1320	Rv1286	CCP44042.1	null	cysN	-	3.148136121462009
1171	3463	Rv3364c	CCP46185.1	null	-	-	3.147916447527203
1172	2555	Rv2483c	CCP45277.1	null	plsC	-	3.1477669548202285
1173	3590	Rv3490	CCP46312.1	null	otsA	-	3.1476431097278805
1174	1879	Rv1835c	CCP44601.1	null	-	-	3.1475972220069584
1175	3232	Rv3143	CCP45954.1	null	-	-	3.147591789246835
1176	1767	Rv1723	CCP44489.1	null	-	-	3.1475385766578583
1177	3500	Rv3400	CCP46222.1	null	-	-	3.1473656313488974
1178	1397	Rv1361c	CCP44119.1	null	PPE19	-	3.1473533488807366
1179	140	Rv0137c	CCP42862.1	null	msrA	-	3.147151130040982
1180	3361	Rv3264c	CCP46083.1	null	manB	-	3.1465242801585234
1181	3542	Rv3442c	CCP46264.1	null	rpsI	-	3.1461824572291426
1182	3979	Rv3872	CCP46701.1	null	PE35	-	3.145888094467768
1183	491	Rv0479c	CCP43213.1	null	-	-	3.145586042114391
1184	2682	Rv2607	CCP45404.1	null	pdxH	-	3.1448041262579665
1185	1698	Rv1655	CCP44420.1	null	argD	-	3.1441621804230517
1186	2829	Rv2752c	CCP45551.1	null	-	-	3.143641408890195
1187	824	Rv0798c	CCP43546.1	null	cfp29	-	3.1435396651135674
1188	3965	Rv3858c	CCP46687.1	null	gltD	-	3.1433756107483206
1189	791	Rv0766c	CCP43513.1	null	cyp123	-	3.1423107253469897
1190	1332	Rv1297	CCP44054.1	null	rho	-	3.1421487609243863
1191	1894	Rv1850	CCP44616.1	null	ureC	-	3.1420035115985123
1192	1012	Rv0984	CCP43734.1	null	moaB2	-	3.1409863426385476
1193	448	Rv0439c	CCP43170.1	null	-	-	3.140917705964076
1194	2468	Rv2400c	CCP45190.1	null	subI	-	3.140693665699948
1195	1161	Rv1129c	CCP43883.1	null	-	-	3.140625286878821
1196	3824	Rv3720	CCP46546.1	null	-	-	3.1405459259990423
1197	2380	Rv2315c	CCP45102.1	null	-	-	3.1403017441723913
1198	2901	Rv2823c	CCP45623.1	null	-	-	3.1400827333990002
1199	853	Rv0827c	CCP43575.1	null	kmtR	-	3.139704510141032
1200	3047	Rv2965c	CCP45769.1	null	kdtB	-	3.138558424584613
1201	1275	Rv1241	CCP43997.1	null	vapB33	-	3.138220104050055
1202	1290	Rv1256c	CCP44012.1	null	cyp130	-	3.138159753573809
1203	2769	Rv2693c	CCP45491.1	null	-	-	3.1378769081575935
1204	3396	Rv3299c	CCP46118.1	null	atsB	-	3.1377665016784673
1205	3918	Rv3811	CCP46640.1	null	-	-	3.1375559840055027
1206	2218	Rv2163c	CCP44940.1	null	pbpB	-	3.1365424185269966
1207	2394	Rv2329c	CCP45116.1	null	narK1	-	3.136314244431202
1208	3902	Rv3795	CCP46624.1	null	embB	-	3.1362527870401684
1209	51	Rv0051	CCP42773.1	null	-	-	3.136123331626245
1210	151	Rv0148	CCP42873.1	null	-	-	3.1353113687994516
1211	3334	Rv3237c	CCP46056.1	null	-	-	3.135263612367254
1212	468	Rv0457c	CCP43190.1	null	-	-	3.1352243719049278
1213	219	Rv0213c	CCP42941.1	null	-	-	3.134300325932381
1214	1048	Rv1020	CCP43770.1	null	mfd	-	3.1341786760447876
1215	1995	Rv1950c	CCP44717.1	null	-	-	3.134128787369385
1216	3724	Rv3623	CCP46446.1	null	lpqG	-	3.133793435422068
1217	2987	Rv2907c	CCP45709.1	null	rimM	-	3.133716109192502
1218	2415	Rv2349c	CCP45137.1	null	plcC	-	3.133657984255013
1219	2693	Rv2617c	CCP45415.1	null	-	-	3.1336303143642685
1220	1269	Rv1235	CCP43991.1	null	lpqY	-	3.133540191015077
1221	1779	Rv1735c	CCP44501.1	null	-	-	3.133310994110142
1222	3585	Rv3485c	CCP46307.1	null	-	-	3.1332498153034827
1223	1959	Rv1914c	CCP44681.1	null	-	-	3.1332367075390573
1224	3660	Rv3560c	CCP46382.1	null	fadE30	-	3.133001078826654
1225	872	Rv0846c	CCP43594.1	null	-	-	3.1326724304011324
1226	3263	Rv3174	CCP45985.1	null	-	-	3.132165236768545
1227	1141	Rv1110	CCP43863.1	null	lytB2	-	3.132106348153193
1228	1211	Rv1177	CCP43933.1	null	fdxC	-	3.1320535034632524
1229	1203	Rv1169c	CCP43925.1	null	lipX	-	3.1310534968186166
1230	1892	Rv1848	CCP44614.1	null	ureA	-	3.129786045037015
1231	2229	Rv2174	CCP44951.1	null	mptA	-	3.129559672725341
1232	1515	Rv1477	CCP44237.1	null	ripA	-	3.127864049306754
1233	1676	Rv1634	CCP44398.1	null	-	-	3.127586677707567
1234	3367	Rv3270	CCP46089.1	null	ctpC	-	3.127331615040914
1235	2773	Rv2697c	CCP45495.1	null	dut	-	3.127301694973175
1236	2265	Rv2210c	CCP44987.1	null	ilvE	-	3.127227171619029
1237	583	Rv0567	CCP43305.1	null	-	-	3.127101739257269
1238	2843	Rv2766c	CCP45565.1	null	-	-	3.1264423060502304
1239	2379	Rv2314c	CCP45101.1	null	-	-	3.1263849829188057
1240	1820	Rv1775	CCP44542.1	null	-	-	3.12633532257355
1241	326	Rv0318c	CCP43048.1	null	-	-	3.126191967393381
1242	2006	Rv1960c	CCP44728.1	null	parD1	-	3.126056632753219
1243	3039	Rv2957	CCP45761.1	null	-	-	3.125967938299504
1244	1259	Rv1225c	CCP43981.1	null	-	-	3.125639503434116
1245	3350	Rv3253c	CCP46072.1	null	-	-	3.1254941807769088
1246	2063	Rv2013	CCP44785.1	null	-	-	3.12521313803611
1247	754	Rv0731c	CCP43476.1	null	-	-	3.1250506282540096
1248	3288	Rv3197	CCP46010.1	null	-	-	3.124921484819916
1249	1042	Rv1014c	CCP43764.1	null	pth	-	3.1246435529410514
1250	1458	Rv1421	CCP44180.1	null	-	-	3.1244234643152162
1251	2030	Rv1982A	CCP44752.1	null	vapB36	-	3.124221252122215
1252	3370	Rv3273	CCP46092.1	null	-	-	3.1240380925021585
1253	1771	Rv1727	CCP44493.1	null	-	-	3.1239212233953344
1254	311	Rv0303	CCP43033.1	null	-	-	3.123907416320987
1255	1009	Rv0981	CCP43731.1	null	mprA	-	3.1238939488476554
1256	647	Rv0628c	CCP43369.1	null	-	-	3.1238423924212597
1257	317	Rv0309	CCP43039.1	null	-	-	3.123744774774955
1258	3088	Rv3004	CCP45810.1	null	cfp6	-	3.1237353074390515
1259	1755	Rv1711	CCP44477.1	null	-	-	3.123565959584239
1260	981	Rv0955	CCP43703.1	null	-	-	3.1219756217571466
1261	2980	Rv2900c	CCP45702.1	null	fdhF	-	3.121831883807284
1262	2165	Rv2112c	CCP44887.1	null	dop	-	3.11991947929473
1263	2962	Rv2882c	CCP45684.1	null	frr	-	3.1193296022330506
1264	2167	Rv2114	CCP44889.1	null	-	-	3.1193127936499665
1265	319	Rv0311	CCP43041.1	null	-	-	3.1192420667808127
1266	418	Rv0409	CCP43140.1	null	ackA	-	3.11914390959147
1267	2740	Rv2664	CCP45462.1	null	-	-	3.1189995548812566
1268	723	Rv0701	CCP43445.1	null	rplC	-	3.1182177622783858
1269	2255	Rv2200c	CCP44977.1	null	ctaC	-	3.117980928645734
1270	330	Rv0322	CCP43052.1	null	udgA	-	3.1174593529567027
1271	575	Rv0559c	CCP43297.1	null	-	-	3.1169141539704626
1272	3380	Rv3283	CCP46102.1	null	sseA	-	3.1168856948930417
1273	1679	Rv1637c	CCP44401.1	null	-	-	3.115665705084734
1274	93	Rv0090	CCP42815.1	null	-	-	3.1156227189078565
1275	3303	Rv3209	CCP46025.1	null	-	-	3.1152419965700306
1276	1584	Rv1542c	CCP44306.1	null	glbN	-	3.115215963334064
1277	1416	Rv1379	CCP44138.1	null	pyrR	-	3.1149724472007634
1278	2311	Rv2252	CCP45033.1	null	-	-	3.1149459953132648
1279	2650	Rv2576c	CCP45372.1	null	-	-	3.1148437863827283
1280	4028	Rv3921c	CCP46750.1	null	-	-	3.114058123181497
1281	2592	Rv2520c	CCP45314.1	null	-	-	3.1138367589049185
1282	2630	Rv2556c	CCP45352.1	null	-	-	3.113493857697773
1283	964	Rv0938	CCP43686.1	null	ligD	-	3.1134871421916412
1284	1986	Rv1941	CCP44708.1	null	-	-	3.1134450893690317
1285	111	Rv0108c	CCP42833.1	null	-	-	3.112336027140778
1286	2173	Rv2120c	CCP44895.1	null	-	-	3.111766895533636
1287	150	Rv0147	CCP42872.1	null	-	-	3.111582604752283
1288	1585	Rv1543	CCP44307.1	null	-	-	3.1115091341335828
1289	306	Rv0298	CCP43028.1	null	-	-	3.1113205892048468
1290	1172	Rv1139c	CCP43894.1	null	-	-	3.1107134656519304
1291	3874	Rv3769	CCP46596.1	null	-	-	3.1106092690361464
1292	834	Rv0808	CCP43556.1	null	purF	-	3.110372499051888
1293	1358	Rv1322A	CCP44080.1	null	-	-	3.1099070107144917
1294	1982	Rv1937	CCP44704.1	null	-	-	3.1098704143290066
1295	1557	Rv1515c	CCP44279.1	null	-	-	3.108950683253073
1296	1634	Rv1592c	CCP44356.1	null	-	-	3.1084921732685773
1297	416	Rv0407	CCP43138.1	null	fgd1	-	3.1083411111767103
1298	3779	Rv3678c	CCP46501.1	null	-	-	3.1081915631206525
1299	3406	Rv3309c	CCP46128.1	null	upp	-	3.107686752776092
1300	1858	Rv1814	CCP44580.1	null	erg3	-	3.1071084736483914
1301	3093	Rv3009c	CCP45815.1	null	gatB	-	3.1067531363199707
1302	994	Rv0967	CCP43716.1	null	csoR	-	3.1063247793878355
1303	3675	Rv3574	CCP46397.1	null	kstR	-	3.1062350906909773
1304	2194	Rv2141c	CCP44916.1	null	-	-	3.105951609352504
1305	3964	Rv3857c	CCP46686.1	null	-	-	3.1051907775066057
1306	2530	Rv2459	CCP45252.1	null	-	-	3.1048344241447876
1307	1861	Rv1817	CCP44583.1	null	-	-	3.10465867457984
1308	2872	Rv2795c	CCP45594.1	null	-	-	3.1044463049888
1309	1086	Rv1057	CCP43808.1	null	-	-	3.1043789288097074
1310	3821	Rv3717	CCP46543.1	null	-	-	3.1040865437141294
1311	1855	Rv1811	CCP44577.1	null	mgtC	-	3.103945717111128
1312	2825	Rv2748c	CCP45547.1	null	ftsK	-	3.1039239242108856
1313	2716	Rv2640c	CCP45438.1	null	-	-	3.1037298290858
1314	3078	Rv2995c	CCP45800.1	null	leuB	-	3.1034480424800557
1315	807	Rv0782	CCP43529.1	null	ptrBb	-	3.1026275959318106
1316	2345	Rv2285	CCP45067.1	null	-	-	3.1025788389023257
1317	1322	Rv1288	CCP44044.1	null	-	-	3.1023587173049294
1318	1220	Rv1186c	CCP43942.1	null	-	-	3.1015990137784666
1319	2367	Rv2306B	CCP45089.1	null	-	-	3.101285506997414
1320	272	Rv0265c	CCP42994.1	null	-	-	3.100684739131658
1321	1711	Rv1668c	CCP44433.1	null	-	-	3.100623385364065
1322	470	Rv0459	CCP43192.1	null	-	-	3.1003582517127857
1323	3465	Rv3366	CCP46187.1	null	spoU	-	3.1001841155690557
1324	4017	Rv3910	CCP46739.1	null	-	-	3.0998191535004214
1325	1926	Rv1882c	CCP44648.1	null	-	-	3.0997403100863337
1326	2863	Rv2786c	CCP45585.1	null	ribF	-	3.0996272084830765
1327	2297	Rv2239c	CCP45019.1	null	-	-	3.0988653681345575
1328	985	Rv0959	CCP43707.1	null	-	-	3.0987610948216235
1329	14	Rv0014c	CCP42736.1	null	pknB	-	3.0985470716254926
1330	2430	Rv2364c	CCP45152.1	null	era	-	3.0981178653099297
1331	1364	Rv1328	CCP44086.1	null	glgP	-	3.0978593508601966
1332	776	Rv0752c	CCP43498.1	null	fadE9	-	3.0976401464048533
1333	2770	Rv2694c	CCP45492.1	null	-	-	3.0975277408199715
1334	2508	Rv2438c	CCP45230.1	null	nadE	-	3.096823019892945
1335	250	Rv0243	CCP42972.1	null	fadA2	-	3.09658763953431
1336	2163	Rv2110c	CCP44885.1	null	prcB	-	3.096517421987945
1337	1287	Rv1253	CCP44009.1	null	deaD	-	3.0963481818184904
1338	1506	Rv1469	CCP44228.1	null	ctpD	-	3.096296316225588
1339	2616	Rv2543	CCP45338.1	null	lppA	-	3.096157553275831
1340	3183	Rv3096	CCP45905.1	null	-	-	3.096108650709079
1341	3369	Rv3272	CCP46091.1	null	-	-	3.095997289037435
1342	2268	Rv2213	CCP44990.1	null	pepB	-	3.0959143536987352
1343	3089	Rv3005c	CCP45811.1	null	-	-	3.0957028096093246
1344	3681	Rv3580c	CCP46403.1	null	cysS1	-	3.0954957837913017
1345	2862	Rv2785c	CCP45584.1	null	rpsO	-	3.095108558904039
1346	2181	Rv2128	CCP44903.1	null	-	-	3.094151586928934
1347	3630	Rv3530c	CCP46352.1	null	-	-	3.093741406103624
1348	2536	Rv2465c	CCP45258.1	null	rpiB	-	3.093685858311923
1349	490	Rv0478	CCP43212.1	null	deoC	-	3.0931687469076006
1350	521	Rv0506	CCP43243.1	null	mmpS2	-	3.0931578554424277
1351	1272	Rv1238	CCP43994.1	null	sugC	-	3.092952370926884
1352	1643	Rv1601	CCP44365.1	null	hisB	-	3.092942740900033
1353	3386	Rv3289c	CCP46108.1	null	-	-	3.0917154432468608
1354	276	Rv0269c	CCP42998.1	null	-	-	3.091484026684226
1355	1200	Rv1166	CCP43922.1	null	lpqW	-	3.0912936134912417
1356	1490	Rv1453	CCP44212.1	null	-	-	3.0912083763640403
1357	220	Rv0214	CCP42942.1	null	fadD4	-	3.090975329209218
1358	2399	Rv2333c	CCP45121.1	null	stp	-	3.0899547185709904
1359	3736	Rv3635	CCP46458.1	null	-	-	3.089899801500337
1360	2233	Rv2178c	CCP44955.1	null	aroG	-	3.089728569346076
1361	2900	Rv2822c	CCP45622.1	null	-	-	3.089493736381649
1362	2496	Rv2427c	CCP45218.1	null	proA	-	3.089390858043804
1363	2708	Rv2632c	CCP45430.1	null	-	-	3.0892474172136106
1364	1372	Rv1336	CCP44094.1	null	cysM	-	3.088808716191597
1365	248	Rv0241c	CCP42970.1	null	htdX	-	3.0886871458449403
1366	1758	Rv1714	CCP44480.1	null	-	-	3.0885807350940704
1367	2227	Rv2172c	CCP44949.1	null	-	-	3.0877818515328133
1368	2739	Rv2663	CCP45461.1	null	-	-	3.087466792056901
1369	83	Rv0080	CCP42805.1	null	-	-	3.087358163319865
1370	2991	Rv2911	CCP45713.1	null	dacB2	-	3.0873501573357807
1371	2556	Rv2484c	CCP45278.1	null	-	-	3.0869610135812295
1372	501	Rv0489	CCP43223.1	null	gpm1	-	3.0868371321773216
1373	3768	Rv3667	CCP46490.1	null	acs	-	3.0867827167965833
1374	1805	Rv1761c	CCP44527.1	null	-	-	3.086758959201641
1375	655	Rv0634B	CCP43377.1	null	rpmG2	-	3.086372975758386
1376	576	Rv0560c	CCP43298.1	null	-	-	3.0862712163025545
1377	1554	Rv1512	CCP44276.1	null	epiA	-	3.086199687406577
1378	2600	Rv2528c	CCP45322.1	null	mrr	-	3.0861575925399833
1379	4014	Rv3907c	CCP46736.1	null	pcnA	-	3.085673086551591
1380	315	Rv0307c	CCP43037.1	null	-	-	3.0856145966862605
1381	152	Rv0149	CCP42874.1	null	-	-	3.0855157835822036
1382	3249	Rv3160c	CCP45971.1	null	-	-	3.0852469907357762
1383	297	Rv0289	CCP43019.1	null	espG3	-	3.084809435325654
1384	79	Rv0078	CCP42801.1	null	-	-	3.0843442054898493
1385	2933	Rv2854	CCP45655.1	null	-	-	3.0840646492898203
1386	816	Rv0790c	CCP43538.1	null	-	-	3.0839245497133123
1387	2235	Rv2180c	CCP44957.1	null	-	-	3.0837312433021595
1388	527	Rv0512	CCP43249.1	null	hemB	-	3.083688466302067
1389	3486	Rv3387	CCP46208.1	null	-	-	3.083291950741356
1390	149	Rv0146	CCP42871.1	null	-	-	3.0832361673316395
1391	45	Rv0045c	CCP42767.1	null	-	-	3.0832209025035504
1392	405	Rv0397	CCP43127.1	null	-	-	3.0828780907733138
1393	332	Rv0324	CCP43054.1	null	-	-	3.081683587745271
1394	3028	Rv2946c	CCP45750.1	null	pks1	-	3.080932160732731
1395	2663	Rv2589	CCP45385.1	null	gabT	-	3.080920708013652
1396	3581	Rv3481c	CCP46303.1	null	-	-	3.0805229174980338
1397	2969	Rv2889c	CCP45691.1	null	tsf	-	3.0800008834455586
1398	280	Rv0273c	CCP43002.1	null	-	-	3.0799507818688414
1399	2416	Rv2350c	CCP45138.1	null	plcB	-	3.0794509051568317
1400	1536	Rv1497	CCP44258.1	null	lipL	-	3.079335224998902
1401	3659	Rv3559c	CCP46381.1	null	-	-	3.0791238304963846
1402	3128	Rv3041c	CCP45850.1	null	-	-	3.0790719470947354
1403	3472	Rv3373	CCP46194.1	null	echA18	-	3.0790691812940514
1404	693	Rv0672	CCP43415.1	null	fadE8	-	3.0784054620548646
1405	881	Rv0855	CCP43603.1	null	far	-	3.0783023854092892
1406	2939	Rv2860c	CCP45661.1	null	glnA4	-	3.077966554156755
1407	1239	Rv1205	CCP43961.1	null	-	-	3.0769219285658367
1408	2458	Rv2392	CCP45180.1	null	cysH	-	3.076752459692817
1409	3427	Rv3328c	CCP46149.1	null	sigJ	-	3.076655437347761
1410	1466	Rv1429	CCP44188.1	null	-	-	3.0762300564264096
1411	678	Rv0657c	CCP43400.1	null	vapB6	-	3.076089509710226
1412	2464	Rv2396	CCP45186.1	null	PE_PGRS41	-	3.0760008952326827
1413	879	Rv0853c	CCP43601.1	null	pdc	-	3.075864316506569
1414	3433	Rv3334	CCP46155.1	null	-	-	3.0758365173915276
1415	3864	Rv3759c	CCP46586.1	null	proX	-	3.075717338454149
1416	1909	Rv1865c	CCP44631.1	null	-	-	3.0748451160370402
1417	1022	Rv0994	CCP43744.1	null	moeA1	-	3.0748368123273213
1418	1464	Rv1427c	CCP44186.1	null	fadD12	-	3.0748251587845994
1419	1233	Rv1199c	CCP43955.1	null	-	-	3.074619973763303
1420	2584	Rv2512c	CCP45306.1	null	-	-	3.074619973763303
1421	3682	Rv3581c	CCP46404.1	null	ispF	-	3.074304133705667
1422	3652	Rv3552	CCP46374.1	null	-	-	3.073834879544254
1423	3573	Rv3473c	CCP46295.1	null	bpoA	-	3.0735872592913176
1424	3206	Rv3118	CCP45928.1	null	sseC1	-	3.0730903607510913
1425	2644	Rv2570	CCP45366.1	null	-	-	3.0729546828595615
1426	3187	Rv3099c	CCP45909.1	null	-	-	3.072607022421675
1427	559	Rv0543c	CCP43281.1	null	-	-	3.0715853903605366
1428	2848	Rv2771c	CCP45570.1	null	-	-	3.0706381234266407
1429	2102	Rv2051c	CCP44824.1	null	ppm1	-	3.0704725830015005
1430	1076	Rv1047	CCP43798.1	null	-	-	3.07018738784543
1431	3109	Rv3023c	CCP45831.1	null	-	-	3.07018738784543
1432	3203	Rv3115	CCP45925.1	null	-	-	3.07018738784543
1433	1535	Rv1496	CCP44257.1	null	-	-	3.0696037376608967
1434	2169	Rv2116	CCP44891.1	null	lppK	-	3.069563335278817
1435	996	Rv0969	CCP43718.1	null	ctpV	-	3.069464933261461
1436	3067	Rv2984	CCP45789.1	null	ppk1	-	3.0694622702316874
1437	897	Rv0871	CCP43619.1	null	cspB	-	3.06932912914579
1438	3048	Rv2966c	CCP45770.1	null	-	-	3.069280822216863
1439	3499	Rv3399	CCP46221.1	null	-	-	3.0692345745839167
1440	3885	Rv3778c	CCP46607.1	null	-	-	3.0686413615845725
1441	3126	Rv3039c	CCP45848.1	null	echA17	-	3.0683876824219007
1442	993	Rv0966c	CCP43715.1	null	-	-	3.0681705691880174
1443	1230	Rv1196	CCP43952.1	null	PPE18	-	3.0677077694824084
1444	2747	Rv2671	CCP45469.1	null	ribD	-	3.067519047296415
1445	2271	Rv2216	CCP44993.1	null	-	-	3.0670999001420682
1446	1866	Rv1822	CCP44588.1	null	pgsA2	-	3.066261640276222
1447	3384	Rv3287c	CCP46106.1	null	rsbW	-	3.0662025518766476
1448	716	Rv0694	CCP43438.1	null	lldD1	-	3.0660245389922784
1449	3578	Rv3478	CCP46300.1	null	PPE60	-	3.0654377225540137
1450	3984	Rv3877	CCP46706.1	null	eccD1	-	3.064831797674894
1451	1002	Rv0975c	CCP43724.1	null	fadE13	-	3.0647678223136054
1452	549	Rv0533c	CCP43271.1	null	fabH	-	3.064565208115664
1453	3839	Rv3734c	CCP46561.1	null	tgs2	-	3.064526947464451
1454	633	Rv0615	CCP43355.1	null	-	-	3.0644626722679966
1455	3501	Rv3401	CCP46223.1	null	-	-	3.0642424326040154
1456	517	Rv0502	CCP43239.1	null	-	-	3.064190154241339
1457	3293	Rv3200c	CCP46015.1	null	-	-	3.064107679631411
1458	1217	Rv1183	CCP43939.1	null	mmpL10	-	3.063669389638374
1459	952	Rv0926c	CCP43674.1	null	-	-	3.063410168530353
1460	1286	Rv1252c	CCP44008.1	null	lprE	-	3.062822187510518
1461	167	Rv0163	CCP42889.1	null	-	-	3.062490367291432
1462	163	Rv0159c	CCP42885.1	null	PE3	-	3.062490035068353
1463	3732	Rv3631	CCP46454.1	null	-	-	3.0624310939478003
1464	69	Rv0068	CCP42791.1	null	-	-	3.062242076334506
1465	2281	Rv2225	CCP45003.1	null	panB	-	3.0619941756071842
1466	2238	Rv2183c	CCP44960.1	null	-	-	3.061716154189465
1467	1699	Rv1656	CCP44421.1	null	argF	-	3.0614188738768218
1468	957	Rv0931c	CCP43679.1	null	pknD	-	3.0612918338176844
1469	1184	Rv1151c	CCP43906.1	null	-	-	3.061260527048166
1470	2324	Rv2265	CCP45046.1	null	-	-	3.060683343816053
1471	2906	Rv2828c	CCP45628.1	null	-	-	3.0606702866494655
1472	2221	Rv2166c	CCP44943.1	null	-	-	3.06042425957049
1473	3378	Rv3281	CCP46100.1	null	accE5	-	3.0602733729328717
1474	568	Rv0552	CCP43290.1	null	-	-	3.060164492159205
1475	3121	Rv3034c	CCP45843.1	null	-	-	3.059162455033457
1476	2912	Rv2833c	CCP45634.1	null	ugpB	-	3.059066482050907
1477	2805	Rv2729c	CCP45527.1	null	-	-	3.0590450812411096
1478	2986	Rv2906c	CCP45708.1	null	trmD	-	3.0590276855751455
1479	105	Rv0102	CCP42827.1	null	-	-	3.0588796620809586
1480	2791	Rv2715	CCP45513.1	null	-	-	3.058473538490212
1481	829	Rv0803	CCP43551.1	null	purL	-	3.05823381410705
1482	3622	Rv3522	CCP46344.1	null	ltp4	-	3.0575901482716317
1483	532	Rv0517	CCP43254.1	null	-	-	3.0571544110510636
1484	3510	Rv3410c	CCP46232.1	null	guaB3	-	3.056952866406061
1485	1308	Rv1274	CCP44030.1	null	lprB	-	3.056605490907874
1486	2654	Rv2580c	CCP45376.1	null	hisS	-	3.0564434098377116
1487	3960	Rv3853	CCP46682.1	null	rraA	-	3.0563132439982885
1488	2727	Rv2651c	CCP45449.1	null	-	-	3.0561459706067784
1489	3941	Rv3834c	CCP46663.1	null	serS	-	3.056061634857587
1490	3871	Rv3766	CCP46593.1	null	-	-	3.055994776612624
1491	679	Rv0658c	CCP43401.1	null	-	-	3.0559873800792574
1492	840	Rv0814c	CCP43562.1	null	sseC2	-	3.0558398012506904
1493	1746	Rv1703c	CCP44468.1	null	-	-	3.0556600509570933
1494	1804	Rv1760	CCP44526.1	null	-	-	3.0555978346625423
1495	1046	Rv1018c	CCP43768.1	null	glmU	-	3.055069895492708
1496	3125	Rv3038c	CCP45847.1	null	-	-	3.055020230179794
1497	3816	Rv3712	CCP46538.1	null	-	-	3.055018561392937
1498	1010	Rv0982	CCP43732.1	null	mprB	-	3.0547333647953514
1499	2701	Rv2625c	CCP45423.1	null	-	-	3.054724530407734
1500	464	Rv0455c	CCP43186.1	null	-	-	3.0546508960523395
1501	41	Rv0041	CCP42763.1	null	leuS	-	3.054608394020873
1502	3746	Rv3645	CCP46468.1	null	-	-	3.0544654364580044
1503	2911	Rv2832c	CCP45633.1	null	ugpC	-	3.054097699497285
1504	3029	Rv2947c	CCP45751.1	null	pks15	-	3.05377224893705
1505	631	Rv0613c	CCP43353.1	null	-	-	3.0534668563917786
1506	1304	Rv1270c	CCP44026.1	null	lprA	-	3.052518944876452
1507	2692	Rv2616	CCP45414.1	null	-	-	3.052385470784158
1508	2439	Rv2373c	CCP45161.1	null	dnaJ2	-	3.0518953423346944
1509	3873	Rv3768	CCP46595.1	null	-	-	3.051859575522654
1510	2266	Rv2211c	CCP44988.1	null	gcvT	-	3.051784218254596
1511	2303	Rv2245	CCP45025.1	null	kasA	-	3.051762694737839
1512	2640	Rv2566	CCP45362.1	null	-	-	3.0516250918660965
1513	1622	Rv1580c	CCP44344.1	null	-	-	3.051622868089818
1514	1044	Rv1016c	CCP43766.1	null	lpqT	-	3.0512108178891695
1515	2270	Rv2215	CCP44992.1	null	dlaT	-	3.0510440141682205
1516	3137	Rv3050c	CCP45859.1	null	-	-	3.050665305020202
1517	900	Rv0874c	CCP43622.1	null	-	-	3.050656075420119
1518	196	Rv0191	CCP42918.1	null	-	-	3.0503597760214136
1519	3221	Rv3133c	CCP45943.1	null	devR	-	3.049942684252738
1520	2368	Rv2307c	CCP45090.1	null	-	-	3.049661883964066
1521	1061	Rv1032c	CCP43783.1	null	trcS	-	3.049547734157191
1522	1777	Rv1733c	CCP44499.1	null	-	-	3.0492137639774435
1523	2041	Rv1991A	CCP44763.1	null	mazE6	-	3.049148407331355
1524	2199	Rv2145c	CCP44921.1	null	wag31	-	3.0488472353540903
1525	2147	Rv2094c	CCP44869.1	null	tatA	-	3.048513614618841
1526	3921	Rv3814c	CCP46643.1	null	-	-	3.0484695964274913
1527	73	Rv0072	CCP42795.1	null	-	-	3.0483050678695296
1528	433	Rv0424c	CCP43155.1	null	-	-	3.048020250456966
1529	1700	Rv1657	CCP44422.1	null	argR	-	3.0473769443569925
1530	199	Rv0193c	CCP42921.1	null	-	-	3.047282391079074
1531	1119	Rv1089	CCP43841.1	null	PE10	-	3.0472654516872866
1532	259	Rv0252	CCP42981.1	null	nirB	-	3.047222231243359
1533	3791	Rv3689	CCP46513.1	null	-	-	3.0467020975888075
1534	1240	Rv1206	CCP43962.1	null	fadD6	-	3.0466556247751124
1535	1641	Rv1599	CCP44363.1	null	hisD	-	3.0465678014468303
1536	1973	Rv1928c	CCP44695.1	null	-	-	3.0465179859379714
1537	493	Rv0481c	CCP43215.1	null	-	-	3.0459436111203906
1538	138	Rv0135c	CCP42860.1	null	-	-	3.0455395804801384
1539	3602	Rv3502c	CCP46324.1	null	-	-	3.045277448728152
1540	241	Rv0235c	CCP42963.1	null	-	-	3.0452592079687606
1541	1604	Rv1562c	CCP44326.1	null	treZ	-	3.0447601319842907
1542	2192	Rv2139	CCP44914.1	null	pyrD	-	3.044309471636574
1543	2651	Rv2577	CCP45373.1	null	-	-	3.0437763143474825
1544	937	Rv0911	CCP43659.1	null	-	-	3.0431750433668117
1545	1593	Rv1551	CCP44315.1	null	plsB1	-	3.0429036280968687
1546	1645	Rv1603	CCP44367.1	null	hisA	-	3.04288737353649
1547	480	Rv0469	CCP43202.1	null	umaA	-	3.0427823425399536
1548	2895	Rv2817c	CCP45617.1	null	-	-	3.042528862219939
1549	3358	Rv3261	CCP46080.1	null	fbiA	-	3.0420659337072813
1550	2659	Rv2585c	CCP45381.1	null	-	-	3.041369835304819
1551	1493	Rv1456c	CCP44215.1	null	-	-	3.0411456318887877
1552	2576	Rv2504c	CCP45298.1	null	scoA	-	3.0410741687472447
1553	1436	Rv1399c	CCP44158.1	null	nlhH	-	3.040691404361789
1554	1705	Rv1662	CCP44427.1	null	pks8	-	3.0405672901214063
1555	3368	Rv3271c	CCP46090.1	null	-	-	3.0402588804766695
1556	2871	Rv2794c	CCP45593.1	null	pptT	-	3.0402091256538695
1557	1495	Rv1458c	CCP44217.1	null	-	-	3.040057607368226
1558	1979	Rv1934c	CCP44701.1	null	fadE17	-	3.0390896578620326
1559	2641	Rv2567	CCP45363.1	null	-	-	3.03898228926831
1560	3850	Rv3745c	CCP46572.1	null	-	-	3.038870076385759
1561	2088	Rv2037c	CCP44810.1	null	-	-	3.038848588499261
1562	240	Rv0234c	CCP42962.1	null	gabD1	-	3.0388301239677347
1563	1608	Rv1566c	CCP44330.1	null	-	-	3.038536966879118
1564	1218	Rv1184c	CCP43940.1	null	-	-	3.0383882191525013
1565	1197	Rv1163	CCP43919.1	null	narJ	-	3.0383142063423954
1566	1469	Rv1432	CCP44191.1	null	-	-	3.038158575002318
1567	38	Rv0038	CCP42760.1	null	-	-	3.037914993797766
1568	1298	Rv1264	CCP44020.1	null	-	-	3.0378933203161993
1569	1329	Rv1294	CCP44051.1	null	thrA	-	3.037295112278298
1570	2038	Rv1990c	CCP44760.1	null	-	-	3.0372816966051266
1571	3044	Rv2962c	CCP45766.1	null	-	-	3.0370348435748165
1572	3258	Rv3169	CCP45980.1	null	-	-	3.0364463538315096
1573	1967	Rv1922	CCP44689.1	null	-	-	3.0362526953423603
1574	3230	Rv3141	CCP45952.1	null	fadB4	-	3.0360580133837876
1575	1916	Rv1872c	CCP44638.1	null	lldD2	-	3.0359040250887217
1576	2783	Rv2707	CCP45505.1	null	-	-	3.035695668345852
1577	2178	Rv2125	CCP44900.1	null	-	-	3.0353577214081
1578	3323	Rv3226c	CCP46045.1	null	-	-	3.03533445702932
1579	3785	Rv3683	CCP46507.1	null	-	-	3.0352621127124055
1580	3236	Rv3147	CCP45958.1	null	nuoC	-	3.0348456878902845
1581	1431	Rv1394c	CCP44153.1	null	cyp132	-	3.034657494245217
1582	3387	Rv3290c	CCP46109.1	null	lat	-	3.0339572521459233
1583	2240	Rv2185c	CCP44962.1	null	TB16.3	-	3.0339299851877226
1584	2059	Rv2009	CCP44781.1	null	vapB15	-	3.033895309676436
1585	2492	Rv2423	CCP45214.1	null	-	-	3.033346005923834
1586	361	Rv0353	CCP43083.1	null	hspR	-	3.033221098786729
1587	1707	Rv1664	CCP44429.1	null	pks9	-	3.033124445390634
1588	1408	Rv1371	CCP44130.1	null	-	-	3.032518360825442
1589	1878	Rv1834	CCP44600.1	null	lipZ	-	3.032072473992262
1590	997	Rv0970	CCP43719.1	null	-	-	3.0304000542737293
1591	346	Rv0338c	CCP43068.1	null	-	-	3.030134276035632
1592	1266	Rv1232c	CCP43988.1	null	-	-	3.0299693040627362
1593	3008	Rv2927c	CCP45730.1	null	-	-	3.0292547322542718
1594	2608	Rv2535c	CCP45330.1	null	pepQ	-	3.029219565101093
1595	1722	Rv1679	CCP44444.1	null	fadE16	-	3.0288812183639107
1596	2161	Rv2108	CCP44883.1	null	PPE36	-	3.02882426596788
1597	3735	Rv3634c	CCP46457.1	null	galE1	-	3.028710789750269
1598	2750	Rv2674	CCP45472.1	null	msrB	-	3.028460094589303
1599	134	Rv0131c	CCP42856.1	null	fadE1	-	3.028301028773248
1600	76	Rv0075	CCP42798.1	null	-	-	3.028242530660542
1601	1819	Rv1774	CCP44541.1	null	-	-	3.028099762718862
1602	751	Rv0728c	CCP43473.1	null	serA2	-	3.027717800114868
1603	1577	Rv1535	CCP44299.1	null	-	-	3.0271552757392537
1604	868	Rv0842	CCP43590.1	null	-	-	3.0265356652637774
1605	1726	Rv1683	CCP44448.1	null	-	-	3.0264864082187803
1606	2547	Rv2475c	CCP45269.1	null	-	-	3.026401648896543
1607	2304	Rv2246	CCP45026.1	null	kasB	-	3.0262145413258463
1608	3613	Rv3513c	CCP46335.1	null	fadD18	-	3.0259099757349444
1609	1825	Rv1780	CCP44547.1	null	-	-	3.0257734769622293
1610	3794	Rv3692	CCP46516.1	null	moxR2	-	3.025702523560704
1611	551	Rv0535	CCP43273.1	null	pnp	-	3.0255239901596584
1612	2386	Rv2321c	CCP45108.1	null	rocD2	-	3.025046299845497
1613	2930	Rv2851c	CCP45652.1	null	-	-	3.0246060100264764
1614	3253	Rv3164c	CCP45975.1	null	moxR3	-	3.0244404318286278
1615	2845	Rv2768c	CCP45567.1	null	PPE43	-	3.024322529867688
1616	1759	Rv1715	CCP44481.1	null	fadB3	-	3.024080571606397
1617	1162	Rv1130	CCP43884.1	null	prpD	-	3.023609878487676
1618	2637	Rv2563	CCP45359.1	null	-	-	3.0231664620038416
1619	3226	Rv3137	CCP45948.1	null	-	-	3.0231000704836553
1620	2677	Rv2602	CCP45399.1	null	vapC41	-	3.022748370598874
1621	1139	Rv1108c	CCP43861.1	null	xseA	-	3.0221029578367107
1622	3519	Rv3419c	CCP46241.1	null	gcp	-	3.021993305798888
1623	3708	Rv3607c	CCP46430.1	null	folB	-	3.0219284409511844
1624	3502	Rv3402c	CCP46224.1	null	-	-	3.021280474961491
1625	292	Rv0284	CCP43014.1	null	eccC3	-	3.021200401970583
1626	2325	Rv2266	CCP45047.1	null	cyp124	-	3.021102346277009
1627	3903	Rv3796	CCP46625.1	null	-	-	3.0210003602897677
1628	1838	Rv1794	CCP44560.1	null	-	-	3.020933209585681
1629	1206	Rv1172c	CCP43928.1	null	PE12	-	3.020929670562034
1630	3669	Rv3568c	CCP46391.1	null	hsaC	-	3.0207824755584767
1631	143	Rv0140	CCP42865.1	null	-	-	3.0203588815217395
1632	3677	Rv3576	CCP46399.1	null	lppH	-	3.020230369874904
1633	3790	Rv3688c	CCP46512.1	null	-	-	3.0201079448792503
1634	1893	Rv1849	CCP44615.1	null	ureB	-	3.0200566276159706
1635	4027	Rv3920c	CCP46749.1	null	-	-	3.019807463389276
1636	3014	Rv2933	CCP45736.1	null	ppsC	-	3.019643880649775
1637	2242	Rv2187	CCP44964.1	null	fadD15	-	3.0196376490809884
1638	3426	Rv3327	CCP46148.1	null	-	-	3.0193434015116285
1639	1935	Rv1890c	CCP44657.1	null	-	-	3.0192652156984
1640	3145	Rv3058c	CCP45867.1	null	-	-	3.019194373864777
1641	1874	Rv1830	CCP44596.1	null	-	-	3.019002786852387
1642	3376	Rv3279c	CCP46098.1	null	birA	-	3.018860436112504
1643	3731	Rv3630	CCP46453.1	null	-	-	3.0187191747778166
1644	1816	Rv1771	CCP44538.1	null	-	-	3.0186354002084794
1645	398	Rv0390	CCP43120.1	null	-	-	3.0183600315167207
1646	1189	Rv1156	CCP43911.1	null	-	-	3.0182944959889726
1647	909	Rv0883c	CCP43631.1	null	-	-	3.018263021679249
1648	3095	Rv3011c	CCP45817.1	null	gatA	-	3.0181921443582764
1649	891	Rv0865	CCP43613.1	null	mog	-	3.0180193401124855
1650	3013	Rv2932	CCP45735.1	null	ppsB	-	3.0178792310533025
1651	1446	Rv1409	CCP44168.1	null	ribG	-	3.017855704860836
1652	1386	Rv1350	CCP44108.1	null	fabG2	-	3.017756615890681
1653	74	Rv0073	CCP42796.1	null	-	-	3.0176286817893665
1654	3963	Rv3856c	CCP46685.1	null	-	-	3.0174672569550816
1655	835	Rv0809	CCP43557.1	null	purM	-	3.0173996644144334
1656	1770	Rv1726	CCP44492.1	null	-	-	3.0169607110091787
1657	3807	Rv3704c	CCP46529.1	null	gshA	-	3.0168622773241363
1658	283	Rv0276	CCP43005.1	null	-	-	3.016630333074112
1659	440	Rv0431	CCP43162.1	null	-	-	3.0164721934491356
1660	3834	Rv3729	CCP46556.1	null	-	-	3.016402669383289
1661	729	Rv0707	CCP43451.1	null	rpsC	-	3.0156878146126465
1662	3688	Rv3587c	CCP46410.1	null	-	-	3.015505555648681
1663	595	Rv0579	CCP43317.1	null	-	-	3.0154206941220165
1664	1207	Rv1173	CCP43929.1	null	fbiC	-	3.0152597848361484
1665	2071	Rv2021c	CCP44793.1	null	-	-	3.0150655049072626
1666	2274	Rv2219	CCP44996.1	null	-	-	3.014758402376932
1667	1236	Rv1202	CCP43958.1	null	dapE	-	3.014703814184947
1668	2670	Rv2596	CCP45392.1	null	vapC40	-	3.014481588087167
1669	902	Rv0876c	CCP43624.1	null	-	-	3.014221752481237
1670	560	Rv0544c	CCP43282.1	null	-	-	3.01412897431629
1671	1034	Rv1006	CCP43756.1	null	-	-	3.0139451063425207
1672	1108	Rv1079	CCP43830.1	null	metB	-	3.0137987630621708
1673	2503	Rv2433c	CCP45225.1	null	-	-	3.0135883953032714
1674	3073	Rv2990c	CCP45795.1	null	-	-	3.0135416003737108
1675	2322	Rv2263	CCP45044.1	null	-	-	3.0134869951100995
1676	1865	Rv1821	CCP44587.1	null	secA2	-	3.0134413816779015
1677	3453	Rv3354	CCP46175.1	null	-	-	3.013373461931648
1678	2642	Rv2568c	CCP45364.1	null	-	-	3.0132493511886893
1679	1024	Rv0996	CCP43746.1	null	-	-	3.0132219570683443
1680	2164	Rv2111c	CCP44886.1	null	pup	-	3.013193280299449
1681	699	Rv0678	CCP43421.1	null	-	-	3.0129917844490457
1682	2973	Rv2893	CCP45695.1	null	-	-	3.012894469788336
1683	1822	Rv1777	CCP44544.1	null	cyp144	-	3.0127790409820645
1684	1968	Rv1923	CCP44690.1	null	lipD	-	3.012198034788379
1685	2995	Rv2915c	CCP45717.1	null	-	-	3.0116465001246313
1686	2645	Rv2571c	CCP45367.1	null	-	-	3.0115428340398283
1687	1000	Rv0973c	CCP43722.1	null	accA2	-	3.0114201569086694
1688	2827	Rv2750	CCP45549.1	null	-	-	3.0112403480313623
1689	1724	Rv1681	CCP44446.1	null	moeX	-	3.011180453062469
1690	1011	Rv0983	CCP43733.1	null	pepD	-	3.0110504887311906
1691	589	Rv0573c	CCP43311.1	null	pncB2	-	3.0109875222475724
1692	3863	Rv3758c	CCP46585.1	null	proV	-	3.0107043972817693
1693	1555	Rv1513	CCP44277.1	null	-	-	3.010663793510216
1694	411	Rv0402c	CCP43133.1	null	mmpL1	-	3.0100523401910535
1695	1445	Rv1408	CCP44167.1	null	rpe	-	3.009763576593945
1696	460	Rv0451c	CCP43182.1	null	mmpS4	-	3.009508962776561
1697	857	Rv0831c	CCP43579.1	null	-	-	3.0090492905411392
1698	3390	Rv3293	CCP46112.1	null	pcd	-	3.009020056230664
1699	3674	Rv3573c	CCP46396.1	null	fadE34	-	3.0085206773970965
1700	279	Rv0272c	CCP43001.1	null	-	-	3.0083189042084633
1701	2409	Rv2343c	CCP45131.1	null	dnaG	-	3.00826948104708
1702	3523	Rv3423c	CCP46245.1	null	alr	-	3.008053985368286
1703	131	Rv0128	CCP42853.1	null	-	-	3.007759098443244
1704	3925	Rv3818	CCP46647.1	null	-	-	3.0075786381784004
1705	2606	Rv2533c	CCP45328.1	null	nusB	-	3.007517568034146
1706	667	Rv0646c	CCP43389.1	null	lipG	-	3.0075065988460294
1707	3354	Rv3257c	CCP46076.1	null	pmmA	-	3.0071988276320343
1708	2802	Rv2726c	CCP45524.1	null	dapF	-	3.0070954126381597
1709	2377	Rv2312	CCP45099.1	null	-	-	3.0068076235026604
1710	3071	Rv2988c	CCP45793.1	null	leuC	-	3.0066858995226573
1711	2411	Rv2345	CCP45133.1	null	-	-	3.006508315153681
1712	3860	Rv3755c	CCP46582.1	null	-	-	3.0064854597680193
1713	2363	Rv2303c	CCP45085.1	null	-	-	3.0064760668036694
1714	2937	Rv2858c	CCP45659.1	null	aldC	-	3.0064664368822673
1715	310	Rv0302	CCP43032.1	null	-	-	3.0064416108529732
1716	2597	Rv2525c	CCP45319.1	null	-	-	3.0063989942850813
1717	694	Rv0673	CCP43416.1	null	echA4	-	3.0062812351317887
1718	205	Rv0199	CCP42927.1	null	-	-	3.005855751140052
1719	3530	Rv3430c	CCP46252.1	null	-	-	3.0058075432639932
1720	2879	Rv2801A	CCP45601.1	null	mazE9	-	3.0056969198966788
1721	1202	Rv1168c	CCP43924.1	null	PPE17	-	3.005563981124508
1722	2854	Rv2777c	CCP45576.1	null	-	-	3.0055336648321203
1723	1598	Rv1556	CCP44320.1	null	-	-	3.005453287607388
1724	3849	Rv3744	CCP46571.1	null	nmtR	-	3.0053425509373533
1725	3402	Rv3305c	CCP46124.1	null	amiA1	-	3.005240145700557
1726	1913	Rv1869c	CCP44635.1	null	-	-	3.0051908883375864
1727	1150	Rv1118c	CCP43872.1	null	-	-	3.005128193449256
1728	3638	Rv3538	CCP46360.1	null	-	-	3.004905790744644
1729	3843	Rv3738c	CCP46565.1	null	PPE66	-	3.0046781628333306
1730	472	Rv0461	CCP43194.1	null	-	-	3.0042816660179965
1731	1871	Rv1827	CCP44593.1	null	garA	-	3.003904970141023
1732	188	Rv0184	CCP42910.1	null	-	-	3.003728012831657
1733	1911	Rv1867	CCP44633.1	null	-	-	3.0036209023616363
1734	3338	Rv3241c	CCP46060.1	null	-	-	3.003369611386634
1735	1882	Rv1838c	CCP44604.1	null	vapC13	-	3.0032882231493483
1736	1921	Rv1877	CCP44643.1	null	-	-	3.003036958243937
1737	1639	Rv1597	CCP44361.1	null	-	-	3.002997567966186
1738	856	Rv0830	CCP43578.1	null	-	-	3.0027732963731686
1739	2171	Rv2118c	CCP44893.1	null	-	-	3.0024600232181027
1740	2562	Rv2490c	CCP45284.1	null	PE_PGRS43	-	3.001656975923799
1741	810	Rv0785	CCP43532.1	null	-	-	3.0016011007799976
1742	1744	Rv1701	CCP44466.1	null	-	-	3.001535909256414
1743	224	Rv0218	CCP42946.1	null	-	-	3.001215853360224
1744	2277	Rv2221c	CCP44999.1	null	glnE	-	3.000995686614702
1745	2570	Rv2498c	CCP45292.1	null	citE	-	3.000637045882516
1746	2968	Rv2888c	CCP45690.1	null	amiC	-	3.0002043535575194
1747	704	Rv0683	CCP43426.1	null	rpsG	-	3.0001386385695272
1748	2613	Rv2540c	CCP45335.1	null	aroF	-	3.0000040472411404
1749	1654	Rv1612	CCP44376.1	null	trpB	-	2.9999726183853097
1750	1410	Rv1373	CCP44132.1	null	-	-	2.999275033987158
1751	1569	Rv1527c	CCP44291.1	null	pks5	-	2.9988858002815224
1752	94	Rv0091	CCP42816.1	null	mtn	-	2.9987465003672393
1753	3943	Rv3836	CCP46665.1	null	-	-	2.9987097359286112
1754	1686	Rv1643	CCP44408.1	null	rplT	-	2.9984722489092843
1755	442	Rv0433	CCP43164.1	null	-	-	2.9980554706424223
1756	454	Rv0445c	CCP43176.1	null	sigK	-	2.9979325248770388
1757	2020	Rv1973	CCP44742.1	null	-	-	2.997929990657926
1758	2554	Rv2482c	CCP45276.1	null	plsB2	-	2.9979002696840915
1759	1873	Rv1829	CCP44595.1	null	-	-	2.9973179304106683
1760	2904	Rv2826c	CCP45626.1	null	-	-	2.9967087537397425
1761	577	Rv0561c	CCP43299.1	null	-	-	2.996126876154554
1762	2236	Rv2181	CCP44958.1	null	-	-	2.995917759569565
1763	447	Rv0438c	CCP43169.1	null	moeA2	-	2.995648383168846
1764	775	Rv0751c	CCP43497.1	null	mmsB	-	2.9954333246248823
1765	2841	Rv2764c	CCP45563.1	null	thyA	-	2.9953473016438945
1766	1957	Rv1912c	CCP44679.1	null	fadB5	-	2.9948175419494176
1767	3240	Rv3151	CCP45962.1	null	nuoG	-	2.9943507219677543
1768	3398	Rv3301c	CCP46120.1	null	phoY1	-	2.9941730154706283
1769	621	Rv0604	CCP43343.1	null	lpqO	-	2.9940520406264284
1770	3164	Rv3077	CCP45886.1	null	-	-	2.9940111040131097
1771	3174	Rv3087	CCP45896.1	null	-	-	2.9934784800825787
1772	3090	Rv3006	CCP45812.1	null	lppZ	-	2.9934722627787616
1773	2524	Rv2453c	CCP45246.1	null	mobA	-	2.993200534228187
1774	1384	Rv1348	CCP44106.1	null	irtA	-	2.993044834154149
1775	3944	Rv3837c	CCP46666.1	null	-	-	2.9929117627654045
1776	1019	Rv0991c	CCP43741.1	null	-	-	2.9925681031401363
1777	121	Rv0118c	CCP42843.1	null	oxcA	-	2.992555449040499
1778	2591	Rv2519	CCP45313.1	null	PE26	-	2.992294449772732
1779	2187	Rv2134c	CCP44909.1	null	-	-	2.9918752156612296
1780	1296	Rv1262c	CCP44018.1	null	-	-	2.9916247031995478
1781	1374	Rv1338	CCP44096.1	null	murI	-	2.991416497794743
1782	579	Rv0563	CCP43301.1	null	htpX	-	2.9913566436439045
1783	409	Rv0400c	CCP43131.1	null	fadE7	-	2.991065677079725
1784	797	Rv0772	CCP43519.1	null	purD	-	2.9909928113747677
1785	1937	Rv1892	CCP44659.1	null	-	-	2.989922463876992
1786	352	Rv0344c	CCP43074.1	null	lpqJ	-	2.9898465677997854
1787	847	Rv0821c	CCP43569.1	null	phoY2	-	2.989794838765047
1788	3904	Rv3797	CCP46626.1	null	fadE35	-	2.989144463007784
1789	3701	Rv3600c	CCP46423.1	null	-	-	2.989114762686881
1790	2318	Rv2259	CCP45040.1	null	mscR	-	2.988897168095012
1791	178	Rv0174	CCP42900.1	null	mce1F	-	2.988250763708442
1792	2633	Rv2559c	CCP45355.1	null	-	-	2.9878927574826366
1793	811	Rv0786c	CCP43533.1	null	-	-	2.9878759705115168
1794	1502	Rv1465	CCP44224.1	null	-	-	2.987576391102382
1795	507	Rv0494	CCP43229.1	null	-	-	2.9873479254621955
1796	2801	Rv2725c	CCP45523.1	null	hflX	-	2.9871280938612568
1797	421	Rv0412c	CCP43143.1	null	-	-	2.986976056230632
1798	327	Rv0319	CCP43049.1	null	pcp	-	2.9868986301610696
1799	3639	Rv3539	CCP46361.1	null	PPE63	-	2.986380899078541
1800	940	Rv0914c	CCP43662.1	null	-	-	2.98630207316188
1801	781	Rv0756c	CCP43503.1	null	-	-	2.9854848635673794
1802	2029	Rv1982c	CCP44751.1	null	vapC36	-	2.9853132849087
1803	638	Rv0619	CCP43360.1	null	galTb	-	2.9851700543963773
1804	2511	Rv2440c	CCP45233.1	null	obg	-	2.985165581145093
1805	2898	Rv2820c	CCP45620.1	null	-	-	2.985152129031609
1806	2568	Rv2496c	CCP45290.1	null	bkdB	-	2.985039272662255
1807	1742	Rv1699	CCP44464.1	null	pyrG	-	2.9847473075976443
1808	1175	Rv1142c	CCP43897.1	null	echA10	-	2.9842297113956535
1809	979	Rv0953c	CCP43701.1	null	-	-	2.984102993602695
1810	1004	Rv0977	CCP43726.1	null	PE_PGRS16	-	2.9834815196084596
1811	2887	Rv2809	CCP45609.1	null	-	-	2.983409438729492
1812	1054	Rv1026	CCP43776.1	null	-	-	2.9833634112865686
1813	1966	Rv1921c	CCP44688.1	null	lppF	-	2.9825093514174155
1814	1628	Rv1586c	CCP44350.1	null	-	-	2.9822513762823313
1815	1179	Rv1146	CCP43901.1	null	mmpL13b	-	2.9821114695530557
1816	3872	Rv3767c	CCP46594.1	null	-	-	2.981707869249608
1817	1738	Rv1695	CCP44460.1	null	ppnK	-	2.9813400107778225
1818	203	Rv0197	CCP42925.1	null	-	-	2.9813160652226576
1819	2634	Rv2560	CCP45356.1	null	-	-	2.9811438628417597
1820	3624	Rv3524	CCP46346.1	null	-	-	2.9811034280513304
1821	3817	Rv3713	CCP46539.1	null	cobQ2	-	2.981016134151164
1822	1399	Rv1363c	CCP44121.1	null	-	-	2.9804577448337146
1823	1915	Rv1871c	CCP44637.1	null	-	-	2.980417421090561
1824	2695	Rv2619c	CCP45417.1	null	-	-	2.9803712097749306
1825	1791	Rv1747	CCP44513.1	null	-	-	2.980302238314854
1826	379	Rv0371c	CCP43101.1	null	-	-	2.9801752352272417
1827	2923	Rv2844	CCP45645.1	null	-	-	2.9800955805500298
1828	1827	Rv1782	CCP44549.1	null	eccB5	-	2.9796812268028656
1829	1563	Rv1521	CCP44285.1	null	fadD25	-	2.979668084498894
1830	3649	Rv3549c	CCP46371.1	null	-	-	2.9794341128843342
1831	459	Rv0450c	CCP43181.1	null	mmpL4	-	2.979406060277875
1832	2095	Rv2044c	CCP44817.1	null	-	-	2.9791897920063874
1833	485	Rv0473	CCP43207.1	null	-	-	2.9791254552499282
1834	1877	Rv1833c	CCP44599.1	null	-	-	2.9791227126870075
1835	1037	Rv1009	CCP43759.1	null	rpfB	-	2.9789567890910016
1836	3001	Rv2921c	CCP45723.1	null	ftsY	-	2.9789301099875876
1837	1595	Rv1553	CCP44317.1	null	frdB	-	2.978927184035892
1838	1741	Rv1698	CCP44463.1	null	mctB	-	2.978672332615012
1839	2426	Rv2360c	CCP45148.1	null	-	-	2.9786585982490124
1840	1417	Rv1380	CCP44139.1	null	pyrB	-	2.9782632837515997
1841	3102	Rv3018c	CCP45824.1	null	PPE46	-	2.9781432407547093
1842	3182	Rv3095	CCP45904.1	null	-	-	2.9780692976816234
1843	3808	Rv3705c	CCP46530.1	null	-	-	2.9777836521201437
1844	926	Rv0900	CCP43648.1	null	-	-	2.9777782786651485
1845	3297	Rv3204	CCP46019.1	null	-	-	2.9774126640166667
1846	1294	Rv1260	CCP44016.1	null	-	-	2.9772640089475733
1847	511	Rv0498	CCP43233.1	null	-	-	2.977166496381071
1848	1039	Rv1011	CCP43761.1	null	ispE	-	2.977003018560055
1849	2921	Rv2842c	CCP45643.1	null	-	-	2.976826967677832
1850	2440	Rv2374c	CCP45162.1	null	hrcA	-	2.9765989353480955
1851	139	Rv0136	CCP42861.1	null	cyp138	-	2.9764292343500425
1852	4002	Rv3895c	CCP46724.1	null	eccB2	-	2.9761913995290077
1853	3213	Rv3125c	CCP45935.1	null	PPE49	-	2.975633290502542
1854	1360	Rv1324	CCP44082.1	null	-	-	2.9756181523956644
1855	1173	Rv1140	CCP43895.1	null	-	-	2.974991567609532
1856	86	Rv0083	CCP42808.1	null	-	-	2.974860757182632
1857	2505	Rv2435c	CCP45227.1	null	-	-	2.974738332185134
1858	1201	Rv1167c	CCP43923.1	null	-	-	2.974286312046974
1859	646	Rv0627	CCP43368.1	null	vapC5	-	2.973976950914267
1860	2589	Rv2517c	CCP45311.1	null	-	-	2.9734476924832656
1861	1977	Rv1932	CCP44699.1	null	tpx	-	2.9733414687837145
1862	72	Rv0071	CCP42794.1	null	-	-	2.973004711110618
1863	1449	Rv1412	CCP44171.1	null	ribC	-	2.9729306928134034
1864	1071	Rv1042c	CCP43793.1	null	-	-	2.972780368910034
1865	1182	Rv1149	CCP43904.1	null	-	-	2.972780368910034
1866	1382	Rv1346	CCP44104.1	null	mbtN	-	2.9726396080999904
1867	2346	Rv2286c	CCP45068.1	null	-	-	2.97258277062831
1868	3815	Rv3711c	CCP46537.1	null	dnaQ	-	2.971634627423719
1869	2252	Rv2197c	CCP44974.1	null	-	-	2.9708923244354857
1870	439	Rv0430	CCP43161.1	null	-	-	2.97076868662477
1871	1802	Rv1758	CCP44524.1	null	cut1	-	2.970467554704158
1872	2586	Rv2514c	CCP45308.1	null	-	-	2.97029133822691
1873	845	Rv0819	CCP43567.1	null	mshD	-	2.9700126543824594
1874	3441	Rv3342	CCP46163.1	null	-	-	2.969806998385783
1875	3936	Rv3829c	CCP46658.1	null	-	-	2.969573835496292
1876	301	Rv0293c	CCP43023.1	null	-	-	2.9693223206302872
1877	3923	Rv3816c	CCP46645.1	null	-	-	2.9687499259365353
1878	2748	Rv2672	CCP45470.1	null	-	-	2.9684584596868033
1879	3886	Rv3779	CCP46608.1	null	-	-	2.9683070144552763
1880	826	Rv0800	CCP43548.1	null	pepC	-	2.967848003619425
1881	3065	Rv2982c	CCP45787.1	null	gpdA2	-	2.967674047055154
1882	238	Rv0232	CCP42960.1	null	-	-	2.967334128856525
1883	3250	Rv3161c	CCP45972.1	null	-	-	2.966562887284899
1884	43	Rv0043c	CCP42765.1	null	-	-	2.9665062668280338
1885	1346	Rv1311	CCP44068.1	null	atpC	-	2.966429203813315
1886	90	Rv0087	CCP42812.1	null	hycE	-	2.966261190289131
1887	1328	Rv1293	CCP44050.1	null	lysA	-	2.9658920075169704
1888	1946	Rv1901	CCP44668.1	null	cinA	-	2.965861884424983
1889	3401	Rv3304	CCP46123.1	null	-	-	2.965533628745072
1890	1706	Rv1663	CCP44428.1	null	pks17	-	2.9651374868521816
1891	601	Rv0585c	CCP43323.1	null	-	-	2.965054781617393
1892	528	Rv0513	CCP43250.1	null	-	-	2.96501551553166
1893	3877	Rv3770B	CCP46599.1	null	-	-	2.9645612676644184
1894	1843	Rv1799	CCP44565.1	null	lppT	-	2.964456786470259
1895	2865	Rv2788	CCP45587.1	null	sirR	-	2.9641922082227734
1896	823	Rv0797	CCP43545.1	null	-	-	2.9638370471941413
1897	3528	Rv3428c	CCP46250.1	null	-	-	2.963739257669515
1898	1715	Rv1672c	CCP44437.1	null	-	-	2.963452086301763
1899	1917	Rv1873	CCP44639.1	null	-	-	2.96320348900936
1900	3062	Rv2979c	CCP45784.1	null	-	-	2.963071598027093
1901	2627	Rv2553c	CCP45349.1	null	-	-	2.9629902602539806
1902	3531	Rv3431c	CCP46253.1	null	-	-	2.962520762664847
1903	825	Rv0799c	CCP43547.1	null	-	-	2.9622389967478813
1904	1681	Rv1638A	CCP44403.1	null	-	-	2.96165261014204
1905	1833	Rv1789	CCP44555.1	null	PPE26	-	2.9612548493857807
1906	3302	Rv3208A	CCP46024.1	null	TB9.4	-	2.961185910712594
1907	291	Rv0283	CCP43013.1	null	eccB3	-	2.9609078706138443
1908	3153	Rv3066	CCP45875.1	null	-	-	2.960688208157471
1909	3335	Rv3238c	CCP46057.1	null	-	-	2.960633014639615
1910	2356	Rv2296	CCP45078.1	null	-	-	2.960622586793695
1911	1859	Rv1815	CCP44581.1	null	-	-	2.960240094530375
1912	790	Rv0765c	CCP43512.1	null	-	-	2.9598690083650676
1913	1853	Rv1809	CCP44575.1	null	PPE33	-	2.9598526132651033
1914	3657	Rv3557c	CCP46379.1	null	-	-	2.959476651910449
1915	3314	Rv3220c	CCP46036.1	null	-	-	2.9594553380514665
1916	764	Rv0741	CCP43486.1	null	-	-	2.9584359396027744
1917	3114	Rv3028c	CCP45836.1	null	fixB	-	2.958335056121394
1918	3980	Rv3873	CCP46702.1	null	PPE68	-	2.95829934032992
1919	2857	Rv2780	CCP45579.1	null	ald	-	2.9581870279078393
1920	2918	Rv2839c	CCP45640.1	null	infB	-	2.9576017874004115
1921	3882	Rv3775	CCP46604.1	null	lipE	-	2.957325154259499
1922	1776	Rv1732c	CCP44498.1	null	-	-	2.957103127369701
1923	2746	Rv2670c	CCP45468.1	null	-	-	2.956908005637792
1924	2797	Rv2721c	CCP45519.1	null	-	-	2.9567945275225167
1925	1404	Rv1367c	CCP44126.1	null	-	-	2.956649170714991
1926	190	Rv0186	CCP42912.1	null	bglS	-	2.9565624155675527
1927	1315	Rv1281c	CCP44037.1	null	oppD	-	2.9561857931677227
1928	148	Rv0145	CCP42870.1	null	-	-	2.956141515799436
1929	553	Rv0537c	CCP43275.1	null	-	-	2.95600205976779
1930	3976	Rv3869	CCP46698.1	null	eccB1	-	2.9559537105220897
1931	792	Rv0767c	CCP43514.1	null	-	-	2.9550648466271876
1932	1647	Rv1605	CCP44369.1	null	hisF	-	2.954966391242389
1933	2680	Rv2605c	CCP45402.1	null	tesB2	-	2.954717333804795
1934	2230	Rv2175c	CCP44952.1	null	-	-	2.9545044448180113
1935	2132	Rv2079	CCP44854.1	null	-	-	2.9543420705632792
1936	3833	Rv3728	CCP46555.1	null	-	-	2.954008672642096
1937	1023	Rv0995	CCP43745.1	null	rimJ	-	2.953914533853898
1938	3058	Rv2975c	CCP45780.1	null	-	-	2.953688014019597
1939	3359	Rv3262	CCP46081.1	null	fbiB	-	2.953609595814512
1940	2944	Rv2864c	CCP45666.1	null	-	-	2.9533988350117117
1941	3586	Rv3486	CCP46308.1	null	-	-	2.9532537600093147
1942	3905	Rv3798	CCP46627.1	null	-	-	2.9531178821865196
1943	1690	Rv1647	CCP44412.1	null	-	-	2.952684836276263
1944	2950	Rv2870c	CCP45672.1	null	dxr	-	2.9516892401561505
1945	1696	Rv1653	CCP44418.1	null	argJ	-	2.951241379442454
1946	1683	Rv1640c	CCP44405.1	null	lysX	-	2.9509835511229046
1947	526	Rv0511	CCP43248.1	null	hemD	-	2.950705108786799
1948	2249	Rv2194	CCP44971.1	null	qcrC	-	2.950291486378864
1949	2364	Rv2304c	CCP45086.1	null	-	-	2.9496706064679175
1950	1814	Rv1769	CCP44536.1	null	-	-	2.949597823743252
1951	390	Rv0382c	CCP43112.1	null	pyrE	-	2.9495397172589284
1952	3352	Rv3255c	CCP46074.1	null	manA	-	2.949503115946225
1953	851	Rv0825c	CCP43573.1	null	-	-	2.9494777755715678
1954	1575	Rv1533	CCP44297.1	null	-	-	2.949060897624623
1955	2047	Rv1997	CCP44769.1	null	ctpF	-	2.9488918259198518
1956	906	Rv0880	CCP43628.1	null	-	-	2.9488158066057326
1957	1653	Rv1611	CCP44375.1	null	trpC	-	2.948789622262987
1958	2504	Rv2434c	CCP45226.1	null	-	-	2.948739033631902
1959	1975	Rv1930c	CCP44697.1	null	-	-	2.9487303091719923
1960	3805	Rv3702c	CCP46527.1	null	-	-	2.9486381664946784
1961	3762	Rv3661	CCP46484.1	null	-	-	2.948560818325218
1962	1588	Rv1546	CCP44310.1	null	-	-	2.9479196589871535
1963	1152	Rv1120c	CCP43874.1	null	-	-	2.9475901421472406
1964	1607	Rv1565c	CCP44329.1	null	-	-	2.947533829111181
1965	1922	Rv1878	CCP44644.1	null	glnA3	-	2.94747469902428
1966	2408	Rv2342	CCP45130.1	null	-	-	2.946893161094939
1967	2501	Rv2431c	CCP45223.1	null	PE25	-	2.945740897287936
1968	1887	Rv1843c	CCP44609.1	null	guaB1	-	2.9455831180938605
1969	509	Rv0496	CCP43231.1	null	-	-	2.9455302924633897
1970	1336	Rv1301	CCP44058.1	null	-	-	2.9453879204137294
1971	47	Rv0047c	CCP42769.1	null	-	-	2.9452887278896718
1972	3845	Rv3740c	CCP46567.1	null	-	-	2.945215273796081
1973	1148	Rv1116A	CCP43870.1	null	-	-	2.9451212450044397
1974	648	Rv0629c	CCP43370.1	null	recD	-	2.9450355866455187
1975	3977	Rv3870	CCP46699.1	null	eccCa1	-	2.944600417417581
1976	1159	Rv1127c	CCP43881.1	null	ppdK	-	2.944238571604823
1977	766	Rv0743c	CCP43488.1	null	-	-	2.9437775398838726
1978	2567	Rv2495c	CCP45289.1	null	bkdC	-	2.9436263048155102
1979	3709	Rv3608c	CCP46431.1	null	folP1	-	2.9435004437868106
1980	1721	Rv1678	CCP44443.1	null	-	-	2.9428495968764605
1981	3021	Rv2940c	CCP45743.1	null	mas	-	2.942824638364285
1982	1876	Rv1832	CCP44598.1	null	gcvB	-	2.941962620755133
1983	4025	Rv3918c	CCP46747.1	null	parA	-	2.9416851870540093
1984	2045	Rv1995	CCP44767.1	null	-	-	2.941565998187298
1985	2257	Rv2202c	CCP44979.1	null	adoK	-	2.941304158071496
1986	3978	Rv3871	CCP46700.1	null	eccCb1	-	2.941301263951558
1987	1413	Rv1376	CCP44135.1	null	-	-	2.941143351535149
1988	2387	Rv2322c	CCP45109.1	null	rocD1	-	2.940986672261975
1989	1520	Rv1482c	CCP44242.1	null	-	-	2.9407836342202622
1990	2874	Rv2797c	CCP45596.1	null	-	-	2.9407165545340996
1991	496	Rv0484c	CCP43218.1	null	-	-	2.940528895021471
1992	3410	Rv3312A	CCP46132.1	null	-	-	2.9402247120562324
1993	1710	Rv1667c	CCP44432.1	null	-	-	2.939721212924274
1994	2903	Rv2825c	CCP45625.1	null	-	-	2.939376361329772
1995	1348	Rv1313c	CCP44070.1	null	-	-	2.9385934389315866
1996	1145	Rv1114	CCP43867.1	null	vapC32	-	2.93810705845035
1997	65	Rv0064A	CCP42787.1	null	vapB1	-	2.937734563792614
1998	2979	Rv2899c	CCP45701.1	null	fdhD	-	2.9374055345380246
1999	3104	Rv3019c	CCP45826.1	null	esxR	-	2.937330146789579
[truncated: 2,016 more rows]
