# Supplementary material for: Bioinformatic Assessment of Factors Affecting the Correlation between Protein Abundance and Elongation Efficiency in Prokaryotes
Source: Int J Mol Sci. 2022 Oct 9;23(19):11996. doi: 10.3390/ijms231911996 (PMC9570070; doi:10.3390/ijms231911996)
Supplement: Supplementary file 1 [file ijms-23-11996-s001.zip › EloE/output_folder/Mycobacterium_tuberculosis_H37Rv_83332/mycobacterium tuberculosis h37rv_genes_and_flanks.txt]

>2	N operona: 2	first	Rv0002	gene_poz=(601-1809)	dnaN	DNA polymerase III (beta chain) DnaN (DNA	Rv0002, (MTV029.02, MTCY10H4.0), len: 402 aa.	/position=1452 - 3860 (2052 - 3260)	/lenght=2409 (1209)	/codons=803 (403)	/complement=false	GC-compoz=59.966914805624484%	/LCI1=1.1832504145936982	/LCI2=0.44154228855721384	p_i1=0.10172104292870764	p_i2=0.06288757832819156	/Tai=0.5613656582915444	/Tei=0.1565988204953724	/EEI=2.638408461529931
ggccgagcgccgtgaggtctttgatcacgtcaaagaactcaccactcgcatccgtcagcgctccaagcgctagcacggcgtgttcttccgacaacgttcttaaaaaaacttctctctcccaggtcacaccagtcacagagattggctgtgagtgtcgctgtgcacaaaccgcgcacagactcatacagtcccggcggttccgttcacaacccacgcctcatccccaccgacccaacacacaccccacagtcatcgccaccgtcatccacaactccgaccgacgtcgacctgcaccaagaccagactgtccccaaactgcacaccctctaatactgttaccgagatttcttcgtcgtttgttcttggaaagacagcgctggggatcgttcgctggataccacccgcataactggctcgtcgcggtgggtcagaggtcaatgatgaactttcaagttgacgtgagaagctctacggttgttgttcgactgctgttgcggccgtcgtggcgggtcacgcgtcatgggcattcgtcgttggcagtccccacgctagcggggcgctagccacgggatcgaactcatcgtgaggtgaaagggcgcaatggacgcggctacgacaagagttggcctcaccgacttgacgtttcgtttgctacgagagtctttcgccgatgcggtgtcgtgggtggctaaaaatctgccagccaggcccgcggtgccggtgctctccggcgtgttgttgaccggctcggacaacggtctgacgatttccggattcgactacgaggtttccgccgaggcccaggttggcgctgaaattgtttctcctggaagcgttttagtttctggccgattgttgtccgatattacccgggcgttgcctaacaagcccgtagacgttcatgtcgaaggtaaccgggtcgcattgacctgcggtaacgccaggttttcgctaccgacgatgccagtcgaggattatccgacgctgccgacgctgccggaagagaccggattgttgcctgcggaattattcgccgaggcaatcagtcaggtcgctatcgccgccggccgggacgacacgttgcctatgttgaccggcatccgggtcgaaatcctcggtgagacggtggttttggccgctaccgacaggtttcgcctggctgttcgagaactgaagtggtcggcgtcgtcgccagatatcgaagcggctgtgctggtcccggccaagacgctggccgaggccgccaaagcgggcatcggcggctctgacgttcgtttgtcgttgggtactgggccgggggtgggcaaggatggcctgctcggtatcagtgggaacggcaagcgcagcaccacgcgacttcttgatgccgagttcccgaagtttcggcagttgctaccaaccgaacacaccgcggtggccaccatggacgtggccgagttgatcgaagcgatcaagctggttgcgttggtagctgatcggggcgcgcaggtgcgcatggagttcgctgatggcagcgtgcggctttctgcgggtgccgatgatgttggacgagccgaggaagatcttgttgttgactatgccggtgaaccattgacgattgcgtttaacccaacctatctaacggacggtttgagttcgttgcgctcggagcgagtgtctttcgggtttacgactgcgggtaagcctgccttgctacgtccggtgtccggggacgatcgccctgtggcgggtctgaatggcaacggtccgttcccggcggtgtcgacggactatgtctatctgttgatgccggttcggttgccgggctgagcacttggcgcccgggtaggtgtacgtccgtcatttggggctgcgtgacttccggtcctgggcatgtgtagatctggaattgcatccagggcggacggtttttgttgggcctaacggttatggtaagacgaatcttattgaggcactgtggtattcgacgacgttaggttcgcaccgcgttagcgccgatttgccgttgatccgggtaggtaccgatcgtgcggtgatctccacgatcgtggtgaacgacggtagagaatgtgccgtcgacctcgagatcgccacggggcgagtcaacaaagcgcgattgaatcgatcatcggtccgaagtacacgtgatgtggtcggagtgcttcgagctgtgttgtttgcccctgaggatctggggttggttcgtggggatcccgctgaccggcggcgctatctggatgatctggcgatcgtgcgtaggcctgcgatcgctgcggtacgagccgaatatgagagggtgttgcgccagcggacggcgttattgaagtccgtacctggagcacggtatcggggtgaccggggtgtgtttgacactcttgaggtatgggacagtcgtttggcggagcacgg
>3	N operona: 2	middle	Rv0003	gene_poz=(601-1758)	recF	DNA replication and repair protein RecF	Rv0003, (MTCY10H4.01), len: 385 aa. RecF, DNA	/position=2680 - 5037 (3280 - 4437)	/lenght=2358 (1158)	/codons=786 (386)	/complement=false	GC-compoz=59.930915371329874%	/LCI1=1.1367965367965367	/LCI2=0.4099567099567101	p_i1=0.08946210382779532	p_i2=0.05104705632873846	/Tai=0.6488600200581721	/Tei=0.14594235069586464	/EEI=2.3786134873635847
cgctggccgaggccgccaaagcgggcatcggcggctctgacgttcgtttgtcgttgggtactgggccgggggtgggcaaggatggcctgctcggtatcagtgggaacggcaagcgcagcaccacgcgacttcttgatgccgagttcccgaagtttcggcagttgctaccaaccgaacacaccgcggtggccaccatggacgtggccgagttgatcgaagcgatcaagctggttgcgttggtagctgatcggggcgcgcaggtgcgcatggagttcgctgatggcagcgtgcggctttctgcgggtgccgatgatgttggacgagccgaggaagatcttgttgttgactatgccggtgaaccattgacgattgcgtttaacccaacctatctaacggacggtttgagttcgttgcgctcggagcgagtgtctttcgggtttacgactgcgggtaagcctgccttgctacgtccggtgtccggggacgatcgccctgtggcgggtctgaatggcaacggtccgttcccggcggtgtcgacggactatgtctatctgttgatgccggttcggttgccgggctgagcacttggcgcccgggtaggtgtacgtccgtcatttggggctgcgtgacttccggtcctgggcatgtgtagatctggaattgcatccagggcggacggtttttgttgggcctaacggttatggtaagacgaatcttattgaggcactgtggtattcgacgacgttaggttcgcaccgcgttagcgccgatttgccgttgatccgggtaggtaccgatcgtgcggtgatctccacgatcgtggtgaacgacggtagagaatgtgccgtcgacctcgagatcgccacggggcgagtcaacaaagcgcgattgaatcgatcatcggtccgaagtacacgtgatgtggtcggagtgcttcgagctgtgttgtttgcccctgaggatctggggttggttcgtggggatcccgctgaccggcggcgctatctggatgatctggcgatcgtgcgtaggcctgcgatcgctgcggtacgagccgaatatgagagggtgttgcgccagcggacggcgttattgaagtccgtacctggagcacggtatcggggtgaccggggtgtgtttgacactcttgaggtatgggacagtcgtttggcggagcacggggctgaactggtggccgcccgcatcgatttggtcaaccagttggcaccggaagtgaagaaggcataccagctgttggcgccggaatcgcgatcggcgtctatcggttatcgggccagcatggatgtaaccggtcccagcgagcagtcagatatcgatcggcaattgttagcagctcggctgttggcggcgctggcggcccgtcgggatgccgaactcgagcgtggggtttgtctagttggtccgcaccgtgacgacctaatactgcgactaggcgatcaacccgcgaaaggatttgctagccatggggaggcgtggtcgttggcggtggcactgcggttggcggcctatcaactgttacgcgttgatggtggtgagccggtgttgttgctcgacgacgtgttcgccgaactggatgtcatgcgccgtcgagcgttggcgacggcggccgagtccgccgaacaggtgttggtgactgccgcggtgctcgaggatattcccgccggctgggacgccaggcgggtgcacatcgatgtgcgtgccgatgacaccggatcgatgtcggtggttctgccatgacgggttctgttgaccggcccgaccagaatcgcggtgagcgatcaatgaagtcaccagggttggatttggtcaggcgcaccctggacgaagctcgtgctgctgcccgcgcgcgcggacaagacgccggtcgagggcgggtcgcttccgttgcgtcgggtcgggtggccggacggcgacgaagctggtcgggtccggggcccgacattcgtgatccacaaccgctgggtaaggccgctcgtgagctggcaaagaaacgcggctggtcggtgcgggtcgccgagggtatggtgctcggccagtggtctgcggtggtcggccaccagatcgccgaacatgcacgcccgactgcgctaaacgacggggtgttgagcgtgattgcggagtcgacggcgtgggcgacgcagttgaggatcatgcaggcccagcttctggccaagatcgccgcagcggttggcaacgatgtggtgcgatcgctaaagatcaccgggccggcggcaccatcgtggcgcaaggggcctcgccatattgccggtaggggtccgcgcgacacctacggataacacgtcgatcggcccagaacaaggcgctccggtcccggcc
>4	N operona: 2	last	Rv0004	gene_poz=(601-1164)	-	Conserved hypothetical protein	Rv0004, (MTCY10H4.02), len: 187 aa. Conserved	/position=3834 - 5597 (4434 - 4997)	/lenght=1764 (564)	/codons=588 (188)	/complement=false	GC-compoz=66.13475177304964%	/LCI1=1.552584670231729	/LCI2=0.5532976827094475	p_i1=0.22415188857194837	p_i2=0.11467648895253654	/Tai=0.542459280910684	/Tei=0.2032088400572829	/EEI=2.3113278146730485
atgggacagtcgtttggcggagcacggggctgaactggtggccgcccgcatcgatttggtcaaccagttggcaccggaagtgaagaaggcataccagctgttggcgccggaatcgcgatcggcgtctatcggttatcgggccagcatggatgtaaccggtcccagcgagcagtcagatatcgatcggcaattgttagcagctcggctgttggcggcgctggcggcccgtcgggatgccgaactcgagcgtggggtttgtctagttggtccgcaccgtgacgacctaatactgcgactaggcgatcaacccgcgaaaggatttgctagccatggggaggcgtggtcgttggcggtggcactgcggttggcggcctatcaactgttacgcgttgatggtggtgagccggtgttgttgctcgacgacgtgttcgccgaactggatgtcatgcgccgtcgagcgttggcgacggcggccgagtccgccgaacaggtgttggtgactgccgcggtgctcgaggatattcccgccggctgggacgccaggcgggtgcacatcgatgtgcgtgccgatgacaccggatcgatgtcggtggttctgccatgacgggttctgttgaccggcccgaccagaatcgcggtgagcgatcaatgaagtcaccagggttggatttggtcaggcgcaccctggacgaagctcgtgctgctgcccgcgcgcgcggacaagacgccggtcgagggcgggtcgcttccgttgcgtcgggtcgggtggccggacggcgacgaagctggtcgggtccggggcccgacattcgtgatccacaaccgctgggtaaggccgctcgtgagctggcaaagaaacgcggctggtcggtgcgggtcgccgagggtatggtgctcggccagtggtctgcggtggtcggccaccagatcgccgaacatgcacgcccgactgcgctaaacgacggggtgttgagcgtgattgcggagtcgacggcgtgggcgacgcagttgaggatcatgcaggcccagcttctggccaagatcgccgcagcggttggcaacgatgtggtgcgatcgctaaagatcaccgggccggcggcaccatcgtggcgcaaggggcctcgccatattgccggtaggggtccgcgcgacacctacggataacacgtcgatcggcccagaacaaggcgctccggtcccggcctgagagcctcgaggacgaagcggatccgtatgccggacgtcgggacgcaccaggaagaaagatgtccgacgcacggcgcggttagatgggtaaaaacgaggccagaagatcggccctggcgcccgatcacggtacagtggtgtgcgaccccctgcggcgactcaaccgcatgcacgcaacccctgaggagagtattcggatcgtggctgcccagaaaaagaaggcccaagacgaatacggcgctgcgtctatcaccattctcgaagggctggaggccgtccgcaaacgtcccggcatgtacattggctcgaccggtgagcgcggtttacaccatctcatttgggaggtggtcgacaacgcggtcgacgaggcgatggccggttatgcaaccacagtgaacgtagtgctgcttgaggatggcggtgtcgaggtcgccgacgacggccgcggcattccggtcgccacccacgcctccggcataccgaccgtcgacgtggtgatgacacaactacatgccggcggcaagttcgactcggacgcgtatgcgatatctggtggtc
>5	N operona: 3	first	Rv0005	gene_poz=(601-2628)	gyrB	DNA gyrase (subunit B) GyrB (DNA topoisomerase	Rv0005, (MTCY10H4.03), len: 675 aa. GyrB, DNA gyrase	/position=4640 - 7867 (5240 - 7267)	/lenght=3228 (2028)	/codons=1076 (676)	/complement=false	GC-compoz=60.20710059171598%	/LCI1=1.222716049382716	/LCI2=0.30464197530864207	p_i1=0.11276202099302383	p_i2=0.021167140600888253	/Tai=0.3532711738919535	/Tei=0.11905042654079945	/EEI=3.457077334316929
cattcgtgatccacaaccgctgggtaaggccgctcgtgagctggcaaagaaacgcggctggtcggtgcgggtcgccgagggtatggtgctcggccagtggtctgcggtggtcggccaccagatcgccgaacatgcacgcccgactgcgctaaacgacggggtgttgagcgtgattgcggagtcgacggcgtgggcgacgcagttgaggatcatgcaggcccagcttctggccaagatcgccgcagcggttggcaacgatgtggtgcgatcgctaaagatcaccgggccggcggcaccatcgtggcgcaaggggcctcgccatattgccggtaggggtccgcgcgacacctacggataacacgtcgatcggcccagaacaaggcgctccggtcccggcctgagagcctcgaggacgaagcggatccgtatgccggacgtcgggacgcaccaggaagaaagatgtccgacgcacggcgcggttagatgggtaaaaacgaggccagaagatcggccctggcgcccgatcacggtacagtggtgtgcgaccccctgcggcgactcaaccgcatgcacgcaacccctgaggagagtattcggatcgtggctgcccagaaaaagaaggcccaagacgaatacggcgctgcgtctatcaccattctcgaagggctggaggccgtccgcaaacgtcccggcatgtacattggctcgaccggtgagcgcggtttacaccatctcatttgggaggtggtcgacaacgcggtcgacgaggcgatggccggttatgcaaccacagtgaacgtagtgctgcttgaggatggcggtgtcgaggtcgccgacgacggccgcggcattccggtcgccacccacgcctccggcataccgaccgtcgacgtggtgatgacacaactacatgccggcggcaagttcgactcggacgcgtatgcgatatctggtggtctgcacggcgtcggcgtgtcggtggttaacgcgctatccacccggctcgaagtcgagatcaagcgcgacgggtacgagtggtctcaggtttatgagaagtcggaacccctgggcctcaagcaaggggcgccgaccaagaagacggggtcaacggtgcggttctgggccgaccccgctgttttcgaaaccacggaatacgacttcgaaaccgtcgcccgccggctgcaagagatggcgttcctcaacaaggggctgaccatcaacctgaccgacgagagggtgacccaagacgaggtcgtcgacgaagtggtcagcgacgtcgccgaggcgccgaagtcggcaagtgaacgcgcagccgaatccactgcaccgcacaaagttaagagccgcacctttcactatccgggtggcctggtggacttcgtgaaacacatcaaccgcaccaagaacgcgattcatagcagcatcgtggacttttccggcaagggcaccgggcacgaggtggagatcgcgatgcaatggaacgccgggtattcggagtcggtgcacaccttcgccaacaccatcaacacccacgagggcggcacccacgaagagggcttccgcagcgcgctgacgtcggtggtgaacaagtacgccaaggaccgcaagctactgaaggacaaggaccccaacctcaccggtgacgatatccgggaaggcctggccgctgtgatctcggtgaaggtcagcgaaccgcagttcgagggccagaccaagaccaagttgggcaacaccgaggtcaaatcgtttgtgcagaaggtctgtaacgaacagctgacccactggtttgaagccaaccccaccgacgcgaaagtcgttgtgaacaaggctgtgtcctcggcgcaagcccgtatcgcggcacgtaaggcacgagagttggtgcggcgtaagagcgccaccgacatcggtggattgcccggcaagctggccgattgccgttccacggatccgcgcaagtccgaactgtatgtcgtagaaggtgactcggccggcggttctgcaaaaagcggtcgcgattcgatgttccaggcgatacttccgctgcgcggcaagatcatcaatgtggagaaagcgcgcatcgaccgggtgctaaagaacaccgaagttcaggcgatcatcacggcgctgggcaccgggatccacgacgagttcgatatcggcaagctgcgctaccacaagatcgtgctgatggccgacgccgatgttgacggccaacatatttccacgctgttgttgacgttgttgttccggttcatgcggccgctcatcgagaacgggcatgtgtttttggcacaaccgccgctgtacaaactcaagtggcagcgcagtgacccggaattcgcatactccgaccgcgagcgcgacggtctgctggaggcggggctgaaggccgggaagaagatcaacaaggaagacggcattcagcggtacaagggtctaggtgaaatggacgctaaggagttgtgggagaccaccatggatccctcggttcgtgtgttgcgtcaagtgacgctggacgacgccgccgccgccgacgagttgttctccatcctgatgggcgaggacgtcgacgcgcggcgcagctttatcacccgcaacgccaaggatgttcggttcctggatgtctaacgcaaccctgcgttcgattgcaaacgaggaatagatgacagacacgacgttgccgcctgacgactcgctcgaccggatcgaaccggttgacatcgagcaggagatgcagcgcagctacatcgactatgcgatgagcgtgatcgtcggccgcgcgctgccggaggtgcgcgacgggctcaagcccgtgcatcgccgggtgctctatgcaatgttcgattccggcttccgcccggaccgcagccacgccaagtcggcccggtcggttgccgagaccatgggcaactaccacccgcacggcgacgcgtcgatctacgacagcctggtgcgcatggcccagccctggtcgctgcgctacccgctggtggacggccagggcaacttcggctcgccaggcaatgacccaccggcggcgatgaggtacaccgaagcccggctgaccccgttggcgatggagatgctgagggaaatcgacgaggagacagtcgatttcatccctaactacgacggccgggtgcaagagccgacggtgctacccagccggttccccaacctgctggccaacgggtcaggcggcatcgcggtcggcatggcaaccaatat
>6	N operona: 3	last	Rv0006	gene_poz=(601-3117)	gyrA	DNA gyrase (subunit A) GyrA (DNA topoisomerase	Rv0006, (MTCY10H4.04), len: 838 aa. GyrA, DNA gyrase	/position=6702 - 10418 (7302 - 9818)	/lenght=3717 (2517)	/codons=1239 (839)	/complement=false	GC-compoz=63.88557806912991%	/LCI1=1.3476531424025457	/LCI2=0.4927605409705648	p_i1=0.15125105358248933	p_i2=0.08478950218404653	/Tai=0.30258803510781085	/Tei=0.17631055196564188	/EEI=3.5141860485112075
tggagaaagcgcgcatcgaccgggtgctaaagaacaccgaagttcaggcgatcatcacggcgctgggcaccgggatccacgacgagttcgatatcggcaagctgcgctaccacaagatcgtgctgatggccgacgccgatgttgacggccaacatatttccacgctgttgttgacgttgttgttccggttcatgcggccgctcatcgagaacgggcatgtgtttttggcacaaccgccgctgtacaaactcaagtggcagcgcagtgacccggaattcgcatactccgaccgcgagcgcgacggtctgctggaggcggggctgaaggccgggaagaagatcaacaaggaagacggcattcagcggtacaagggtctaggtgaaatggacgctaaggagttgtgggagaccaccatggatccctcggttcgtgtgttgcgtcaagtgacgctggacgacgccgccgccgccgacgagttgttctccatcctgatgggcgaggacgtcgacgcgcggcgcagctttatcacccgcaacgccaaggatgttcggttcctggatgtctaacgcaaccctgcgttcgattgcaaacgaggaatagatgacagacacgacgttgccgcctgacgactcgctcgaccggatcgaaccggttgacatcgagcaggagatgcagcgcagctacatcgactatgcgatgagcgtgatcgtcggccgcgcgctgccggaggtgcgcgacgggctcaagcccgtgcatcgccgggtgctctatgcaatgttcgattccggcttccgcccggaccgcagccacgccaagtcggcccggtcggttgccgagaccatgggcaactaccacccgcacggcgacgcgtcgatctacgacagcctggtgcgcatggcccagccctggtcgctgcgctacccgctggtggacggccagggcaacttcggctcgccaggcaatgacccaccggcggcgatgaggtacaccgaagcccggctgaccccgttggcgatggagatgctgagggaaatcgacgaggagacagtcgatttcatccctaactacgacggccgggtgcaagagccgacggtgctacccagccggttccccaacctgctggccaacgggtcaggcggcatcgcggtcggcatggcaaccaatatcccgccgcacaacctgcgtgagctggccgacgcggtgttctgggcgctggagaatcacgacgccgacgaagaggagaccctggccgcggtcatggggcgggttaaaggcccggacttcccgaccgccggactgatcgtcggatcccagggcaccgctgatgcctacaaaactggccgcggctccattcgaatgcgcggagttgttgaggtagaagaggattcccgcggtcgtacctcgctggtgatcaccgagttgccgtatcaggtcaaccacgacaacttcatcacttcgatcgccgaacaggtccgagacggcaagctggccggcatttccaacattgaggaccagtctagcgatcgggtcggtttacgcatcgtcatcgagatcaagcgcgatgcggtggccaaggtggtgatcaataacctttacaagcacacccagctgcagaccagctttggcgccaacatgctagcgatcgtcgacggggtgccgcgcacgctgcggctggaccagctgatccgctattacgttgaccaccaactcgacgtcattgtgcggcgcaccacctaccggctgcgcaaggcaaacgagcgagcccacattctgcgcggcctggttaaagcgctcgacgcgctggacgaggtcattgcactgatccgggcgtcggagaccgtcgatatcgcccgggccggactgatcgagctgctcgacatcgacgagatccaggcccaggcaatcctggacatgcagttgcggcgcctggccgcactggaacgccagcgcatcatcgacgacctggccaaaatcgaggccgagatcgccgatctggaagacatcctggcaaaacccgagcggcagcgtgggatcgtgcgcgacgaactcgccgaaatcgtggacaggcacggcgacgaccggcgtacccggatcatcgcggccgacggagacgtcagcgacgaggatttgatcgcccgcgaggacgtcgttgtcactatcaccgaaacgggatacgccaagcgcaccaagaccgatctgtatcgcagccagaaacgcggcggcaagggcgtgcagggtgcggggttgaagcaggacgacatcgtcgcgcacttcttcgtgtgctccacccacgatttgatcctgttcttcaccacccagggacgggtttatcgggccaaggcctacgacttgcccgaggcctcccggacggcgcgcgggcagcacgtggccaacctgttagccttccagcccgaggaacgcatcgcccaggtcatccagattcgcggctacaccgacgccccgtacctggtgctggccactcgcaacgggctggtgaaaaagtccaagctgaccgacttcgactccaatcgctcgggcggaatcgtggcggtcaacctgcgcgacaacgacgagctggtcggtgcggtgctgtgttcggccggcgacgacctgctgctggtctcggccaacgggcagtccatcaggttctcggcgaccgacgaggcgctgcggccaatgggtcgtgccacctcgggtgtgcagggcatgcggttcaatatcgacgaccggctgctgtcgctgaacgtcgtgcgtgaaggcacctatctgctggtggcgacgtcagggggctatgcgaaacgtaccgcgatcgaggaatacccggtacagggccgcggcggtaaaggtgtgctgacggtcatgtacgaccgccggcgcggcaggttggttggggcgttgattgtcgacgacgacagcgagctgtatgccgtcacttccggcggtggcgtgatccgcaccgcggcacgccaggttcgcaaggcgggacggcagaccaagggtgttcggttgatgaatctgggcgagggcgacacactgttggccatcgcgcgcaacgccgaagaaagtggcgacgataatgccgtggacgccaacggcgcagaccagacgggcaattaatcaggctcgcccgacgacgatgcggatcgcgtagcgatctgaggaggaatcgggcagctaggctcggcagccgggtacgagtgttaggagtcggggtgactgcaccgaacgagccgggggcgctcagcaagggcgacggcccgaatgcggatggcttggtcgaccgtgggggcgcacatcgggcagcgaccgggccaggccgcataccagatgctggagacccgccgccgtggcagcgtgctgcgactcggcaatcccaagcggggcatcgtcagccgccgccggtatcacaccctgaggggcgcccgaccaacccgcccgccgccgccgatgctcggctgaatcgcttcatctccggtgcgtctgccccggtgaccggcccagccgccgcggtcaggaccccgcagccggatcccgacgcttcgctggggtgtggcgacggttcccccgccgaggcctatgccagcgagctgcccgacctatccggcccgactccgcgggccccgcaacgcaaccccgcgccggcgcgtcccgcggagggtggcgcgggatcgagaggggattcggccgccggttcgagcggcggtcgttcgattaccg
>7	N operona: 4	first-last	Rv0007	gene_poz=(601-1515)	-	Possible conserved membrane protein	Rv0007, (MTCY10H4.05), len: 304 aa. Possible	/position=9314 - 11428 (9914 - 10828)	/lenght=2115 (915)	/codons=705 (305)	/complement=false	GC-compoz=68.1967213114754%	/LCI1=1.4703947368421053	/LCI2=0.6987938596491229	p_i1=0.19366433939833497	p_i2=0.20087078149874343	/Tai=0.415838541098133	/Tei=0.2807837033488691	/EEI=2.8487385722717833
gctgctggtctcggccaacgggcagtccatcaggttctcggcgaccgacgaggcgctgcggccaatgggtcgtgccacctcgggtgtgcagggcatgcggttcaatatcgacgaccggctgctgtcgctgaacgtcgtgcgtgaaggcacctatctgctggtggcgacgtcagggggctatgcgaaacgtaccgcgatcgaggaatacccggtacagggccgcggcggtaaaggtgtgctgacggtcatgtacgaccgccggcgcggcaggttggttggggcgttgattgtcgacgacgacagcgagctgtatgccgtcacttccggcggtggcgtgatccgcaccgcggcacgccaggttcgcaaggcgggacggcagaccaagggtgttcggttgatgaatctgggcgagggcgacacactgttggccatcgcgcgcaacgccgaagaaagtggcgacgataatgccgtggacgccaacggcgcagaccagacgggcaattaatcaggctcgcccgacgacgatgcggatcgcgtagcgatctgaggaggaatcgggcagctaggctcggcagccgggtacgagtgttaggagtcggggtgactgcaccgaacgagccgggggcgctcagcaagggcgacggcccgaatgcggatggcttggtcgaccgtgggggcgcacatcgggcagcgaccgggccaggccgcataccagatgctggagacccgccgccgtggcagcgtgctgcgactcggcaatcccaagcggggcatcgtcagccgccgccggtatcacaccctgaggggcgcccgaccaacccgcccgccgccgccgatgctcggctgaatcgcttcatctccggtgcgtctgccccggtgaccggcccagccgccgcggtcaggaccccgcagccggatcccgacgcttcgctggggtgtggcgacggttcccccgccgaggcctatgccagcgagctgcccgacctatccggcccgactccgcgggccccgcaacgcaaccccgcgccggcgcgtcccgcggagggtggcgcgggatcgagaggggattcggccgccggttcgagcggcggtcgttcgattaccgctgagagtagagacgcccgtgtccagctgtcggcgcggcgaagccgcgggccggttcgagccagcatgcagatccgacggattgatccatggagcacgttgaaggtgtcgctgttgttgtcggtggcgctgttcttcgtctggatgatcacggtcgcgttcctctacctggtgctcggcggtatgggcgtatgggccaagctcaacagcaacgtcggtgacctgttgaacaacgcgagcggcagcagcgcggaacttgtctccagcggcaccatcttcggcggcgcattcctgatcggcttggtcaacatcgtcctgatgaccgcgcttgccaccatcggtgcgttcgtctacaacctgatcaccgatctgatcggcggcatcgaagtgacgctggcagaccgggactaatgttttgagagtcgggcgccggttgcggtaatctcgtcgctcggccgtacgcgagtacgggcctatagctcaggcggttagagcgcttcgctgataacgaagaggtcggaggttcgagtcctcctaggcccacgaccatgtgcccgtcacgacgttcggtgaggttcgcattgccactggccgcgatcgctgtggcggccatcgtcgtgcggttccgacgcggagccgatgtctggcatgtggccggcgatccacctcctgatcacataaccggtgacgaagaggggccttagctcagttggtagagcactgcctttgcaaggcaggggtcaggggttcgagtcccctaggctccacaagtgaaaagcgtagctcggatacttcgaatgaccacgtttgatcacaatcgcgagtgaagagggcgttgatggccactccgacggcctcgacacccgacccgtacaggtggcggtagcggtccaaggtcaacccggcggagtcgtgttcgagcatgttctgaagtgccttgaattcgccccggcctggatcgccaacgacgccgggtgtgccgagctcatgcagttttgaactcctacacca
>8	N operona: 5	first-last	Rv0008c	gene_poz=(601-1038)	-	Possible membrane protein	Rv0008c, (MTCY10H4.07c), len: 145 aa. Possible	/position=11274 - 12911 (11874 - 12311)	/lenght=1638 (438)	/codons=546 (146)	/complement=true	GC-compoz=70.77625570776256%	/LCI1=1.5862068965517242	/LCI2=0.8365517241379312	p_i1=0.23702269080931765	p_i2=0.2944162071406772	/Tai=0.41032423928438366	/Tei=0.36497458642660946	/EEI=2.6649186993086
gatcacttcaccgaaaatggtgtggcgccggttcaggtgcggagtcttgccgacggtgatgaaaaactgtgagccgttggtgcccggaccggcgttggccatcgcgagcagatagggcttgtcgaattgcagctcggggtggaactcgtcggcgaacttgtagccgggtccgccgcgacccgtcccggttggatcgccaccctggatcatgaagccctggatcacccggtgaaagaccgcgccgtcgtagaacgggccggacgggccacctgatgcgttttgggtcgaatagtccttggtgccctgcgcaaggcccacaaaattggcgacggtcttgggcgcatggtttccgaacagggcgatcttgatgtcgccgcggttagtgtgcagcgtggcggtagcggtcgcaagggggctgttagtcacggaatcacagtctgccattacgcccgggcgggcccccacccggtgcccggaacacaaacccgcacgcggcgcacccgcaacgagcccgccgacgggccagtgatggcagtctgtgaaggaacttgaccgagttattgagcgcaagcctcggcccggacacagaaaggcggcaaaatgagtgagcaggtggaaacccggttgaccccacgcgagcggctgacccggggtctggcctactctgcggtgggtccggtggacgtgacccgaggcctcctcgaactcggggtcggacttgggcttcagtccgcccggtcgaccgcggccgggcttcgccgccgttaccgggaaggccgattggcccgcgaggtcgctgccgcccaagagacgctcgctcaagagctgaccgctgcccaggacgtggtggccaacctaccgcaggccctacaggacgcccggacccaacgtcgcagcaaacaccacctctggatcttcgcggggatcgcggcggccatcctcgccggcggtgccgtcgccttcagcatcgtccggcgctcgtcgcgaccggagccgtcgccccgaccaccgagcgtcgaggtgcaaccgcgctcctgaggccggtcgtcacacggtggggcctagggattcgaacccctgacccccgccttgcacaggcgaatcatgatgcagatcaatgggttacaactcagtccacctgcgaaaggacacaactgcggttaacagtagttatctgtaactgtggtcaatcgcccaagaatcgtgccagcatcgtcgcgtgctggtcgcttacatagacgagtccggcaataccggagaccccgccaacggcggatccatgactttcgctctagggtgcgtgctcgtggacgccgacaaccggccgaccgcgttcgatgggttgctgagcttctagcgttcccggactcggcgggcggctacatgcgcggcagccatgtgcggcgccggtggtggtcgcaggcggtgaccgcggcgcagctgttccctcagactgtgatggacgctaccgggaagccggcggtggtgtaggagttcaaaactgcatgagctcggcacacccggcgtcgttggcgatccaggccggggcgaattcaaggcacttcagaacatgctcgaacacgactccgccgggttgaccttggaccgctaccgccacctgtacgggtcgggtgtcga
>9	N operona: 6	first-last	Rv0009	gene_poz=(601-1149)	ppiA	Probable iron-regulated peptidyl-prolyl cis-trans	Rv0009, (MTCY10H4.08), len: 182 aa. Probable ppiA	/position=11868 - 13616 (12468 - 13016)	/lenght=1749 (549)	/codons=583 (183)	/complement=false	GC-compoz=62.47723132969034%	/LCI1=1.3168498168498168	/LCI2=0.48205128205128184	p_i1=0.14128835702342463	p_i2=0.07994243422572953	/Tai=0.31199697311717745	/Tei=0.17194819080315657	/EEI=3.607893497402715
ccggcctcaggagcgcggttgcacctcgacgctcggtggtcggggcgacggctccggtcgcgacgagcgccggacgatgctgaaggcgacggcaccgccggcgaggatggccgccgcgatccccgcgaagatccagaggtggtgtttgctgcgacgttgggtccgggcgtcctgtagggcctgcggtaggttggccaccacgtcctgggcagcggtcagctcttgagcgagcgtctcttgggcggcagcgacctcgcgggccaatcggccttcccggtaacggcggcgaagcccggccgcggtcgaccgggcggactgaagcccaagtccgaccccgagttcgaggaggcctcgggtcacgtccaccggacccaccgcagagtaggccagaccccgggtcagccgctcgcgtggggtcaaccgggtttccacctgctcactcattttgccgcctttctgtgtccgggccgaggcttgcgctcaataactcggtcaagttccttcacagactgccatcactggcccgtcggcgggctcgttgcgggtgcgccgcgtgcgggtttgtgttccgggcaccgggtgggggcccgcccgggcgtaatggcagactgtgattccgtgactaacagcccccttgcgaccgctaccgccacgctgcacactaaccgcggcgacatcaagatcgccctgttcggaaaccatgcgcccaagaccgtcgccaattttgtgggccttgcgcagggcaccaaggactattcgacccaaaacgcatcaggtggcccgtccggcccgttctacgacggcgcggtctttcaccgggtgatccagggcttcatgatccagggtggcgatccaaccgggacgggtcgcggcggacccggctacaagttcgccgacgagttccaccccgagctgcaattcgacaagccctatctgctcgcgatggccaacgccggtccgggcaccaacggctcacagtttttcatcaccgtcggcaagactccgcacctgaaccggcgccacaccattttcggtgaagtgatcgacgcggagtcacagcgggttgtggaggcgatctccaagacggccaccgacggcaacgatcggccgacggacccggtggtgatcgagtcgatcaccatctcctgacccgaagctacgtcggctcgtcgctcgaatacaccttgtggacccgccagggcacgtggcggtacaccgacacgccgttggggccgttcaaccggacgccctcacgccaagtccgctcacctttggccgcgaccggcgtaaccggcagcggtaagcgcatcgagcacctccactgggtcggtgccgagatcccagcgggacaaaatcagcagccccccgctgaccgtttcgatctcgagcaggcgcaccaggcggccgtaacggcgaaactcgtcgattcggatgatcttgatattggaatgtcgtaatagctgcgtccggaaccaacctcggatcgccaggccgtcgggggtaattgccagccttggacgtgcgcgccaagtggcgctcgcaaacaagatcagacccagcgcggcaactccggtcaacacccgcccgggcgtatctgtgactaaggtcacagacgcaatagccatcacgactcccccggctccgcaaccagcgattcccgaggtgcgaggcgcccatgctgtttgctgcatgtattccttagaccctctcaccactgcagacaaagttatccacagacgctatcaacag
>10	N operona: 7	first-last	Rv0010c	gene_poz=(601-1026)	-	Probable conserved membrane protein	Rv0010c, (MTCY10H4.10c), len: 141 aa. Probable	/position=12533 - 14158 (13133 - 13558)	/lenght=1626 (426)	/codons=542 (142)	/complement=true	GC-compoz=62.441314553990615%	/LCI1=1.2269503546099292	/LCI2=0.46737588652482265	p_i1=0.1139798940253418	p_i2=0.07352701391250535	/Tai=0.5770722756225594	/Tei=0.1661743125212548	/EEI=2.5556459579469935
acgccgatcggcgccgatcaatcatggtctctccgttttccgggcagggtgttgggtgggttagtctcataacaaggtatgcctgcagctgcaacttctatcgttgcaccccgggccattcgtcgtcttgtcgaggtagtcccgccagatcccgaggaaagtgatgcccaagtccaaggtccgcaagaagaacgacttcaccgtcagcgcggtgagccgcacgccgatgaaggtgaaggtcggaccgtcgagcgtatggttcgtctcgttgttcatcggtctgatgctgatcggactcatctggttaatggtgtttcagttggcagccattggcagccaagcccccacagcgctcaattggatggcgcaactcggtccctggaactatgcgatcgcgttcgctttcatgatcaccggtttgttgctcacgatgcgctggcattgatccacgccgccgatagaatgaattcatattctggtcgggtcgttactgtgccagcaaccttttggtcactcaatcacacgcatgtgattcatccccactgttgatagcgtctgtggataactttgtctgcagtggtgagagggtctaaggaatacatgcagcaaacagcatgggcgcctcgcacctcgggaatcgctggttgcggagccgggggagtcgtgatggctattgcgtctgtgaccttagtcacagatacgcccgggcgggtgttgaccggagttgccgcgctgggtctgatcttgtttgcgagcgccacttggcgcgcacgtccaaggctggcaattacccccgacggcctggcgatccgaggttggttccggacgcagctattacgacattccaatatcaagatcatccgaatcgacgagtttcgccgttacggccgcctggtgcgcctgctcgagatcgaaacggtcagcggggggctgctgattttgtcccgctgggatctcggcaccgacccagtggaggtgctcgatgcgcttaccgctgccggttacgccggtcgcggccaaaggtgagcggacttggcgtgagggcgtccggttgaacggccccaacggcgtgtcggtgtaccgccacgtgccctggcgggtccacaaggtgtattcgagcgacgagccgacgtagcttcgggtcaggagatggtgatcgactcgatcaccaccgggtccgtcggccgatcgttgccgtcggtggccgtcttggagatcgcctccacaacccgctgtgactccgcgtcgatcacttcaccgaaaatggtgtggcgccggttcaggtgcggagtcttgccgacggtgatgaaaaactgtgagccgttggtgcccggaccggcgttggccatcgcgagcagatagggcttgtcgaattgcagctcggggtggaactcgtcggcgaacttgtagccgggtccgccgcgacccgtcccggttggatcgccaccctggatcatgaagccctggatcacccggtgaaagaccgcgccgtcgtagaacgggccggacgggccacctgatgcgttttgggtcgaatagtccttggtgccctgcgcaaggcccacaaaattggcgacggtcttgggcgcatggtttccgaacagggcgatcttgatgtcgccgcgg
>11	N operona: 8	first-last	Rv0011c	gene_poz=(601-882)	-	Probable conserved transmembrane protein	Rv0011c, (MTCY10H4.11c), len: 93 aa. Probable	/position=13114 - 14595 (13714 - 13995)	/lenght=1482 (282)	/codons=494 (94)	/complement=true	GC-compoz=56.38297872340425%	/LCI1=1.168458781362007	/LCI2=0.23870967741935487	p_i1=0.09772983029957351	p_i2=0.009811798787437884	/Tai=0.3823503394332489	/Tei=0.10883061890869411	/EEI=3.499870407668908
ctgcatctggatcgcctcagcaccggcattccacaacgcgttgaggacagcctcgatgtcttgctgatgcacaaccagatcgtccggggacgcgtcgcgcggaaaccggccgttggcgtcgcgttgcgcgtcttgcagggtaaccaccaggcccggcccatggaccggattcatagccgccacaccggccagcttggcggaccgccgctgcatggccgccaacgcggtatcgacagatcggccgtgcaccgagtcgattctggtggtcagcgcttcgcgttcggtggcgagacggttcaccgatgcctgcgcccgacggacaaggtcgaccagtcgcggcgcatcgctgcggcggatctcggtgccgcccgacaccccatgcgtggcggccagcagcagccccgccagcaagcacactaaggggacactgaaacgccacgccgatcggcgccgatcaatcatggtctctccgttttccgggcagggtgttgggtgggttagtctcataacaaggtatgcctgcagctgcaacttctatcgttgcaccccgggccattcgtcgtcttgtcgaggtagtcccgccagatcccgaggaaagtgatgcccaagtccaaggtccgcaagaagaacgacttcaccgtcagcgcggtgagccgcacgccgatgaaggtgaaggtcggaccgtcgagcgtatggttcgtctcgttgttcatcggtctgatgctgatcggactcatctggttaatggtgtttcagttggcagccattggcagccaagcccccacagcgctcaattggatggcgcaactcggtccctggaactatgcgatcgcgttcgctttcatgatcaccggtttgttgctcacgatgcgctggcattgatccacgccgccgatagaatgaattcatattctggtcgggtcgttactgtgccagcaaccttttggtcactcaatcacacgcatgtgattcatccccactgttgatagcgtctgtggataactttgtctgcagtggtgagagggtctaaggaatacatgcagcaaacagcatgggcgcctcgcacctcgggaatcgctggttgcggagccgggggagtcgtgatggctattgcgtctgtgaccttagtcacagatacgcccgggcgggtgttgaccggagttgccgcgctgggtctgatcttgtttgcgagcgccacttggcgcgcacgtccaaggctggcaattacccccgacggcctggcgatccgaggttggttccggacgcagctattacgacattccaatatcaagatcatccgaatcgacgagtttcgccgttacggccgcctggtgcgcctgctcgagatcgaaacggtcagcggggggctgctgattttgtcccgctgggatctcggcaccgacccagtggaggtgctcgatgcgcttaccgctgccggttacgccggtcgcggccaaaggtgagcggacttggcgtgagggc
>12	N operona: 9	first	Rv0012	gene_poz=(601-1389)	-	Probable conserved membrane protein	Rv0012, (MTCY10H4.12), len: 262 aa. Probable	/position=13489 - 15477 (14089 - 14877)	/lenght=1989 (789)	/codons=663 (263)	/complement=false	GC-compoz=64.76552598225602%	/LCI1=1.4681933842239185	/LCI2=0.6105597964376592	p_i1=0.1928688070170893	p_i2=0.14646640871835365	/Tai=0.4695284819787803	/Tei=0.2318197678465183	/EEI=2.6422894138582707
ccatcacgactcccccggctccgcaaccagcgattcccgaggtgcgaggcgcccatgctgtttgctgcatgtattccttagaccctctcaccactgcagacaaagttatccacagacgctatcaacagtggggatgaatcacatgcgtgtgattgagtgaccaaaaggttgctggcacagtaacgacccgaccagaatatgaattcattctatcggcggcgtggatcaatgccagcgcatcgtgagcaacaaaccggtgatcatgaaagcgaacgcgatcgcatagttccagggaccgagttgcgccatccaattgagcgctgtgggggcttggctgccaatggctgccaactgaaacaccattaaccagatgagtccgatcagcatcagaccgatgaacaacgagacgaaccatacgctcgacggtccgaccttcaccttcatcggcgtgcggctcaccgcgctgacggtgaagtcgttcttcttgcggaccttggacttgggcatcactttcctcgggatctggcgggactacctcgacaagacgacgaatggcccggggtgcaacgatagaagttgcagctgcaggcataccttgttatgagactaacccacccaacaccctgcccggaaaacggagagaccatgattgatcggcgccgatcggcgtggcgtttcagtgtccccttagtgtgcttgctggcggggctgctgctggccgccacgcatggggtgtcgggcggcaccgagatccgccgcagcgatgcgccgcgactggtcgaccttgtccgtcgggcgcaggcatcggtgaaccgtctcgccaccgaacgcgaagcgctgaccaccagaatcgactcggtgcacggccgatctgtcgataccgcgttggcggccatgcagcggcggtccgccaagctggccggtgtggcggctatgaatccggtccatgggccgggcctggtggttaccctgcaagacgcgcaacgcgacgccaacggccggtttccgcgcgacgcgtccccggacgatctggttgtgcatcagcaagacatcgaggctgtcctcaacgcgttgtggaatgccggtgctgaggcgatccagatgcaggaccagcgcatcatcgcgatgtcgatagctcgttgtgtcggaaacacgttgctgctcaacgggcgtacctatagcccgccctacacgatcgccgcgatcggagacgccgccgccatgcaggctgctctggctgcggctcccctggtgacgctctacaagcagtacgtggtccggttcggcctcgggtactgcgaagaagtccatcctgacttgcagatagtcggctatgccgatcccgtccggatgcacttcgcgcagcctgcaggccccttggactactgaacgactgccggcagggtcaggcggtagcctgtcacgatgcggatcctggtcgttgacaactacgacagcttcgtgttcaacctggtgcagtacctcggccagctcggcatcgaggccgaggtgtggcgcaacgacgaccaccggctatccgatgaggccgccgtcgccggccaattcgacggtgtcctgctcagtcccggtccgggtaccccggagcgcgcgggcgcgtcggtgagtatcgtgcacgcgtgtgcggcagcacacacccctttgctgggggtctgccttgggcaccaagccatcggcgttgcgttcggcgccaccgtggaccgtgcgcccgagctattgcacggcaagaccagcagcgtattccacaccaatgtcggtgtgctacaagggcttccggatcccttcacggccactcgataccattcgttgacaattctgcctaagtcgctgccagcggtgctgagggtcacggcccgcactagcagcggtgtgatcatggccgtgcagcacaccgggctgccgatccacggtgtccagttccatccggagtcgattctcaccgagggcgggcaccgcatactggccaactgg
>13	N operona: 9	last	Rv0013	gene_poz=(601-1299)	trpG	Possible anthranilate synthase component II TrpG	Rv0013, (MTCY10H4.13), len: 232 aa. Possible	/position=14314 - 16212 (14914 - 15612)	/lenght=1899 (699)	/codons=633 (233)	/complement=false	GC-compoz=63.94849785407726%	/LCI1=1.410919540229885	/LCI2=0.7160919540229884	p_i1=0.17259990066137676	p_i2=0.212154413332152	/Tai=0.4638798386576869	/Tei=0.2909389719989368	/EEI=2.7237274824527824
gaacgcgaagcgctgaccaccagaatcgactcggtgcacggccgatctgtcgataccgcgttggcggccatgcagcggcggtccgccaagctggccggtgtggcggctatgaatccggtccatgggccgggcctggtggttaccctgcaagacgcgcaacgcgacgccaacggccggtttccgcgcgacgcgtccccggacgatctggttgtgcatcagcaagacatcgaggctgtcctcaacgcgttgtggaatgccggtgctgaggcgatccagatgcaggaccagcgcatcatcgcgatgtcgatagctcgttgtgtcggaaacacgttgctgctcaacgggcgtacctatagcccgccctacacgatcgccgcgatcggagacgccgccgccatgcaggctgctctggctgcggctcccctggtgacgctctacaagcagtacgtggtccggttcggcctcgggtactgcgaagaagtccatcctgacttgcagatagtcggctatgccgatcccgtccggatgcacttcgcgcagcctgcaggccccttggactactgaacgactgccggcagggtcaggcggtagcctgtcacgatgcggatcctggtcgttgacaactacgacagcttcgtgttcaacctggtgcagtacctcggccagctcggcatcgaggccgaggtgtggcgcaacgacgaccaccggctatccgatgaggccgccgtcgccggccaattcgacggtgtcctgctcagtcccggtccgggtaccccggagcgcgcgggcgcgtcggtgagtatcgtgcacgcgtgtgcggcagcacacacccctttgctgggggtctgccttgggcaccaagccatcggcgttgcgttcggcgccaccgtggaccgtgcgcccgagctattgcacggcaagaccagcagcgtattccacaccaatgtcggtgtgctacaagggcttccggatcccttcacggccactcgataccattcgttgacaattctgcctaagtcgctgccagcggtgctgagggtcacggcccgcactagcagcggtgtgatcatggccgtgcagcacaccgggctgccgatccacggtgtccagttccatccggagtcgattctcaccgagggcgggcaccgcatactggccaactggctcacctgctgcggatggacgcaagacgacaccctggtacgtcggctggaaaacgaagtgctcaccgccatctcaccgcacttcccaacttcaaccgctagcgcgggcgaagctactggccgaacctcagcgtgatgatgccgtcccggttgacgccggtccccgccggcgggttttgatagacgacccggttgtgttgggagccaccggcgtcgacgtcggcccctttgtcgagcatcccggtccagcccagcgcgcgcaatcgtggttcggcgtcgacccagaacatgccggataggtcgggcatgacgaattggttgcccttggacacctgtagttcgatgactgaatcgaccggaactgtggtgcctgcgggtggattggtgccggtcacctcgccggcgggacgggggctgtccaccgaggcctgactgaatttggtgaagccgtagacgttgaggttcttctgcgccacgtcgacggtctggcccgcgacatcgggaatgtctttggtcgccggaccagagccaacgatgatgatgaccacattggtgatggccgacgtctggttggctggcgggttggtcccgatgaccttgcccaccagttccggggtggacggcgaattcgcttgcttgaagcggccgaatccggcggcagtcagtttcttgaccgcttcggcgtatgtcagcgtggagacgtcgggtatttcgcgttgctcgggtccggtggaca
>14	N operona: 10	first	Rv0014c	gene_poz=(601-2481)	pknB	Transmembrane serine/threonine-protein kinase B	Rv0014c, (MTCY10H4.14c), len: 626 aa.	/position=14990 - 18070 (15590 - 17470)	/lenght=3081 (1881)	/codons=1027 (627)	/complement=true	GC-compoz=63.264221158958%	/LCI1=1.3583599574014908	/LCI2=0.4930777422790202	p_i1=0.15478202820476802	p_i2=0.08493516718357554	/Tai=0.38657171045548455	/Tei=0.17644165046521798	/EEI=3.0985470716254926
ggagccgccgccgccgctgcctcccgacctgccgcccaatgtgcgagaactcatcgagataactctggtgaagaaccccgcgatgcgctatcgcagtgggggaccgttcgccgacgcggtggcagcggtgcgcgccggccgccggcccccgcggcccagccagacacccccccctggccgggccgccccggcggccattccgtcgggtacgacagccagggtcgcggccaactctgctggccggactgcggcatcccgtcgatcccgcccggccacgggtggtcaccggccgccgcggcgcacgttttcgtccggtcagcgtgcgctgctctgggccgcgggggtgctgggggcgctggcaatcatcatcgccgtgctgctcgtcatcaaagcgcccggggacaacagcccgcagcaggcaccgacgccgaccgtgaccaccaccgggaaccctccggccagcaacactggcgggactgatgctagcccgcgactcaattggacggaacgcggggaaacacgtcattctggactgcaaagctgggttgtcccgccgacaccgcattcgcgcgcgtcgctggcccgatacgagatagcgcaatgaccaccccttcccacctgtccgaccgctacgaacttggcgaaatccttggatttgggggcatgtccgaggtccacctggcccgcgacctccggttgcaccgcgacgttgcggtcaaggtgctgcgcgctgatctagcccgcgatcccagtttttaccttcgcttccggcgtgaggcgcaaaacgccgcggcattgaaccaccctgcaatcgtcgcggtctacgacaccggtgaagccgaaacgcccgccgggccattgccctacatcgtcatggaatacgtcgacggcgttaccctgcgcgacattgtccacaccgaagggccgatgacgcccaaacgcgccatcgaggtcatcgccgacgcctgccaagcgctgaacttcagtcatcagaacggaatcatccaccgtgacgtcaagccggcgaacatcatgatcagcgcgaccaatgcagtaaaggtgatggatttcggcatcgcccgcgccattgccgacagcggcaacagcgtgacccagaccgcagcagtgatcggcacggcgcagtacctgtcacccgaacaggcccggggtgattccgtcgacgcccgatccgatgtctattccttgggctgtgttctttatgaagtcctcaccggggagccacctttcaccggcgactcacccgtctcggttgcctaccaacatgtgcgcgaagacccgatcccaccttcggcgcggcacgaaggcctctccgccgacctggacgccgtcgttctcaaggcgctggccaaaaatccggaaaaccgctatcagacagcggcggagatgcgcgccgacctggtccgcgtgcacaacggtgagccgcccgaggcgcccaaagtgctcaccgatgccgagcggacctcgctgctgtcgtctgcggccggcaaccttagcggtccgcgcaccgatccgctaccacgccaggacttagacgacaccgaccgtgaccgcagcatcggttcggtgggccgttgggttgcggtggtcgccgtgctcgctgtgctgaccgtcgtggtaaccatcgccatcaacacgttcggcggcatcacccgcgacgttcaagttcccgacgttcggggtcaatcctccgccgacgccatcgccacactgcaaaaccggggcttcaaaatccgcaccttgcagaagccggactcgacaatcccaccggaccacgttatcggcaccgacccggccgccaacacgtcggtgagtgcaggcgacgagatcacagtcaacgtgtccaccggacccgagcaacgcgaaatacccgacgtctccacgctgacatacgccgaagcggtcaagaaactgactgccgccggattcggccgcttcaagcaagcgaattcgccgtccaccccggaactggtgggcaaggtcatcgggaccaacccgccagccaaccagacgtcggccatcaccaatgtggtcatcatcatcgttggctctggtccggcgaccaaagacattcccgatgtcgcgggccagaccgtcgacgtggcgcagaagaacctcaacgtctacggcttcaccaaattcagtcaggcctcggtggacagcccccgtcccgccggcgaggtgaccggcaccaatccacccgcaggcaccacagttccggtcgattcagtcatcgaactacaggtgtccaagggcaaccaattcgtcatgcccgacctatccggcatgttctgggtcgacgccgaaccacgattgcgcgcgctgggctggaccgggatgctcgacaaaggggccgacgtcgacgccggtggctcccaacacaaccgggtcgtctatcaaaacccgccggcggggaccggcgtcaaccgggacggcatcatcacgctgaggttcggccagtagcttcgcccgcgctagcggttgaagttgggaagtgcggtgagatggcggtgagcacttcgttttccagccgacgtaccagggtgtcgtcttgcgtccatccgcagcaggtgagccagttggccagtatgcggtgcccgccctcggtgagaatcgactccggatggaactggacaccgtggatcggcagcccggtgtgctgcacggccatgatcacaccgctgctagtgcgggccgtgaccctcagcaccgctggcagcgacttaggcagaattgtcaacgaatggtatcgagtggccgtgaagggatccggaagcccttgtagcacaccgacattggtgtggaatacgctgctggtcttgccgtgcaatagctcgggcgcacggtccacggtggcgccgaacgcaacgccgatggcttggtgcccaaggcagacccccagcaaaggggtgtgtgctgccgcacacgcgtgcacgatactcaccgacgcgcccgcgcgctccggggtacccggaccgggactgagcaggacaccgtcgaattggccggcgacggcggcctcatcggatagccggtggtcgtcgttgcgccacacctcggcct
>15	N operona: 10	middle	Rv0015c	gene_poz=(601-1896)	pknA	Transmembrane serine/threonine-protein kinase A	Rv0015c, (MTCY10H4.15c), len: 431 aa.	/position=16867 - 19362 (17467 - 18762)	/lenght=2496 (1296)	/codons=832 (432)	/complement=true	GC-compoz=67.66975308641975%	/LCI1=1.525908739365816	/LCI2=0.7533642691415312	p_i1=0.21409677931242743	p_i2=0.2370045561109084	/Tai=0.3912795580577958	/Tei=0.31330410049981755	/EEI=2.842899970996099
ccgcaccggcgccgacgccctgcgcagcatggcgcgcgcgttcggtctcgatagcccaccgcgcccaactccgctgcaagtggcggaatcaaccgtcgggcctatcccggacagcgccgcactagggatgaccagtatcggccaaaaggacgttgcgctgaccccgctagcgaacgcagaaatagccgcgaccatcgcaaacggcggcattacgatgaggccttatctagtcggcagcctcaagggaccggacctagccaatatctcaaccaccgtcggataccagcagcgccgcgcggtgtcaccgcaggtcgccgctaagctaacagagctgatggtcggcgccgagaaagtcgcacagcagaaaggggcaatccccggcgtgcagatcgcatccaagacgggcaccgccgaacatggcaccgaccctcgtcacactccaccgcacgcttggtacatcgcctttgcgcccgcacaagcgcccaaggtggctgttgccgtgctggtggagaacggggctgatcggctgtccgccaccggaggtgccctcgcggcaccgatcgggcgggcggtgatcgaagccgcactgcagggggaaccatgagcccccgagttggcgtgacgctgtcgggcagataccgcctgcagcgcctcatcgccaccggtggtatgggccaagtctgggaggccgtggataaccggttgggccggcgtgttgcggtgaaggtgctcaagagcgagttctcctccgatccggagttcatcgaacggttccgggccgaagcgcgcaccaccgcgatgctgaaccatccgggcatcgccagcgtgcacgactacggcgaaagccagatgaacggggagggtcgcacggcctacctggtgatggagctggtcaacggcgagccactaaattcggtgctcaaacgcaccggccggctgtcgttgcggcacgcactggacatgctcgagcagaccggccgcgctctgcagatcgcgcatgccgctggcctggtgcaccgcgacgtcaaaccgggcaacatcttgatcacccccaccgggcaggtgaagatcaccgacttcggcatcgccaaagccgtcgatgcagcgcccgtgacccagaccggcatggtgatgggcaccgcccaatacatcgcgccggagcaggccctcggtcacgacgccagcccggccagcgacgtctattcactgggagttgttgggtatgaagcggtttcgggtaaacggccgttcgccggcgatggtgccctgaccgtggcaatgaagcacatcaaggagccgccgccgccgctgcctcccgacctgccgcccaatgtgcgagaactcatcgagataactctggtgaagaaccccgcgatgcgctatcgcagtgggggaccgttcgccgacgcggtggcagcggtgcgcgccggccgccggcccccgcggcccagccagacacccccccctggccgggccgccccggcggccattccgtcgggtacgacagccagggtcgcggccaactctgctggccggactgcggcatcccgtcgatcccgcccggccacgggtggtcaccggccgccgcggcgcacgttttcgtccggtcagcgtgcgctgctctgggccgcgggggtgctgggggcgctggcaatcatcatcgccgtgctgctcgtcatcaaagcgcccggggacaacagcccgcagcaggcaccgacgccgaccgtgaccaccaccgggaaccctccggccagcaacactggcgggactgatgctagcccgcgactcaattggacggaacgcggggaaacacgtcattctggactgcaaagctgggttgtcccgccgacaccgcattcgcgcgcgtcgctggcccgatacgagatagcgcaatgaccaccccttcccacctgtccgaccgctacgaacttggcgaaatccttggatttgggggcatgtccgaggtccacctggcccgcgacctccggttgcaccgcgacgttgcggtcaaggtgctgcgcgctgatctagcccgcgatcccagtttttaccttcgcttccggcgtgaggcgcaaaacgccgcggcattgaaccaccctgcaatcgtcgcggtctacgacaccggtgaagccgaaacgcccgccgggccattgccctacatcgtcatggaatacgtcgacggcgttaccctgcgcgacattgtccacaccgaagggccgatgacgcccaaacgcgccatcgaggtcatcgccgacgcctgccaagcgctgaacttcagtcatcagaacggaatcatccaccgtgacgtcaagccggcgaacatcatgatcagcgcgaccaatgcagtaaaggtgatggatttcggcatcgcccgcgccattgccgacagcggcaacagcgtgacccagaccgcagcagtgatcggcacggcgcagtacctgtcacccgaacaggcccggggtgattccgtcgacgcccgatccgatgtctattcct
>16	N operona: 10	middle	Rv0016c	gene_poz=(601-2076)	pbpA	Probable penicillin-binding protein PbpA	Rv0016c, (MTCY10H4.16c), len: 491 aa. Probable	/position=18159 - 20834 (18759 - 20234)	/lenght=2676 (1476)	/codons=892 (492)	/complement=true	GC-compoz=64.49864498644986%	/LCI1=1.353021045485404	/LCI2=0.6293279022403258	p_i1=0.15301701260109782	p_i2=0.15753859671681641	/Tai=0.4666763049154058	/Tei=0.24178473704513478	/EEI=2.795193433567231
ggtcgtcatcggcctgactctgttcgcggcaggaaccttggtggcgtacttcatttttgagcacgtccggctccgcgtacagacctggctggatccgttcgcagatccagacggcaccggatatcagatcgtgcagtcgcttttcagcttcgctacaggcggtatcttcggcaccgggctcggtaatggtcaacccgacaccgtgcccgcggcatccaccgatttcatcatcgccgcgttcggcgaagagcttgggttggtgggcttgacggccatcctgatgctctacaccatcgtgatcatccggggtttgcgcacggccatcgccacccgcgatagcttcggcaagctgctggccgccggcctctcatcgacgctagccattcagctgttcatcgtcgtcggcggtgtgacccgactcattccgctgaccgggttgaccacaccgtggatgtcctacggcgggtcttcactgctggccaactacatattgctggccatcctggcacgcatctcgcacggagcccgccgcccactgcgcacccgcccacgaaataagtcgccgattacggcggccggcaccgaggtcatcgaacgcgtatgaacgcctctctgcgccgaatatcggtgaccgtgatggcgttgatcgtgttgctactgctcaacgcgaccatgacgcaggtcttcaccgccgacgggctgcgtgccgatccccgcaaccagcgagtgttgctcgacgagtattcacggcagcgcggccagatcaccgctggtggccaactgctggcgtactcggtagccaccgacggccgctttcgtttcctgcgggtctatcccaatcctgaggtgtacgcgccggttaccggcttctactccctgcgctattccagcaccgccctagaacgagccgaggacccgatattgaacgggtccgaccgccgtctgttcggccgccggctggccgacttcttcaccggtcgcgacccacgcggcggtaatgtcgataccacgatcaacccgcgcattcagcaagccggctgggacgcgatgcagcaaggctgctacgggccctgtaagggagcggtggtcgcccttgagccatcaaccggcaagattttggcgttggtgtcttctccgtcctacgaccccaacctgctggcgtcgcataaccccgaggtgcaggcgcaagcctggcagcggcttggcgacaatcccgcctctccactgaccaaccgtgccatctctgagacgtatccaccgggttcgactttcaaagtgatcaccactgcggccgcgctggccgccggggccaccgagaccgaacagctgactgcggcgcccacaattccgttgccaggcagcaccgcccagctagagaactacggcggtgcgccgtgcggggacgaacccaccgtgtcgctgcgtgaggcattcgtcaaatcatgcaacaccgcattcgtccagctgggcatccgcaccggcgccgacgccctgcgcagcatggcgcgcgcgttcggtctcgatagcccaccgcgcccaactccgctgcaagtggcggaatcaaccgtcgggcctatcccggacagcgccgcactagggatgaccagtatcggccaaaaggacgttgcgctgaccccgctagcgaacgcagaaatagccgcgaccatcgcaaacggcggcattacgatgaggccttatctagtcggcagcctcaagggaccggacctagccaatatctcaaccaccgtcggataccagcagcgccgcgcggtgtcaccgcaggtcgccgctaagctaacagagctgatggtcggcgccgagaaagtcgcacagcagaaaggggcaatccccggcgtgcagatcgcatccaagacgggcaccgccgaacatggcaccgaccctcgtcacactccaccgcacgcttggtacatcgcctttgcgcccgcacaagcgcccaaggtggctgttgccgtgctggtggagaacggggctgatcggctgtccgccaccggaggtgccctcgcggcaccgatcgggcgggcggtgatcgaagccgcactgcagggggaaccatgagcccccgagttggcgtgacgctgtcgggcagataccgcctgcagcgcctcatcgccaccggtggtatgggccaagtctgggaggccgtggataaccggttgggccggcgtgttgcggtgaaggtgctcaagagcgagttctcctccgatccggagttcatcgaacggttccgggccgaagcgcgcaccaccgcgatgctgaaccatccgggcatcgccagcgtgcacgactacggcgaaagccagatgaacggggagggtcgcacggcctacctggtgatggagctggtcaacggcgagccactaaattcggtgctcaaacgcaccggccggctgtcgttgcggcacgcactggacatgctcgagcagaccggccgcgctctgcagatcgcgcatgccgctggcctggtgcaccgcgacgtcaaaccgggcaacatcttgatcacccccaccgggcaggtgaagatcaccgacttcggcatcgccaaagccgtcgatgcagcgcccgtgacccagaccggcatggtgatgggcaccgcccaatacatcgcgccggagcaggccctcggtcacgacgccagcccggccagcgacgtctatt
>17	N operona: 10	middle	Rv0017c	gene_poz=(601-2010)	rodA	Probable cell division protein RodA	Rv0017c, (MTCY10H4.17c), len: 469 aa. Probable rodA	/position=19631 - 22240 (20231 - 21640)	/lenght=2610 (1410)	/codons=870 (470)	/complement=true	GC-compoz=62.12765957446808%	/LCI1=1.320540156361052	/LCI2=0.48855721393034807	p_i1=0.14246630251883444	p_i2=0.08287060665834416	/Tai=0.3742539430674462	/Tei=0.17458354599250975	/EEI=3.2078237518196353
gggcctgctcattggtcgcgcgatcatccgcagcaactactacgtagcggactacgccggcagcgtgtccatcatgcgggggattcaagggtcgctactgggcatgtccctgcaccagccttacctgatgggctgcctcagcccgcgtaacgagctgtcgcagatcagctacggacagtctgggggccctctcgactgccatctgatgaaactggaggatctgcgaccgccggagcgcgcacaggttcgggccggtctcccggccggcactctcgatgacgccatcgggcagttgcgcgaactggcggccaactccctgctgccgccttgcccggcgccgcgtgccacgtccccgcccgggcgcccggccccacccaccaccagcgagacaaccgaaccaaacgtcacctcctcgccagcctctccatcacccaccacctccgcgccggcccccaccggaactactcctgccatccccacgagtgcctccccggcagcgcccgcgtcgccgccgacgccttggcccgtcaccagctcgccgacgatggccgcacttccgccacccccgcctcagccgggcatcgactgccgggcggcggcatgacgacacgactgcaagcgccggtggccgtaacgcccccgttgccgactcggcgcaacgctgaactgctgctgctgtgctttgccgccgtaatcacgtttgccgcactgctggtcgtgcaggccaatcaagaccagggggtgccctgggacttgactagctacggactggccttcctgaccctgttcggatccgcgcatctggccatccggcgcttcgccccctacactgacccgctgttgctcccggtggtggcactgctcaacggacttggcctggtaatgatccaccgcctcgatctggtggacaacgagatcggcgagcatcggcaccccagcgcaaaccagcagatgctgtggacgctggtgggcgtagctgccttcgcgctcgtggtgaccttcctcaaggaccaccgacagctcgcacgctacggctacatttgcgggctcgcgggtctggttttcttggcagttcccgcgctgctcccggcagcactgtccgaacagaacggcgccaagatctggatccggttgcccggcttctcgattcaacccgccgaattttcaaagattctgctgctgatcttcttttcggcggtactggtggccaaacgcggcctgttcaccagcgccggcaaacatttgctcggaatgaccctgccgcgcccgcgagacctcgcgccactgttggcagcctgggtcatctcggtgggtgtgatggtcttcgagaaagacctcggcgcttcgctgctgctgtacacatcgtttctggtggtggtttacctcgccacccagcggttcagttgggtcgtcatcggcctgactctgttcgcggcaggaaccttggtggcgtacttcatttttgagcacgtccggctccgcgtacagacctggctggatccgttcgcagatccagacggcaccggatatcagatcgtgcagtcgcttttcagcttcgctacaggcggtatcttcggcaccgggctcggtaatggtcaacccgacaccgtgcccgcggcatccaccgatttcatcatcgccgcgttcggcgaagagcttgggttggtgggcttgacggccatcctgatgctctacaccatcgtgatcatccggggtttgcgcacggccatcgccacccgcgatagcttcggcaagctgctggccgccggcctctcatcgacgctagccattcagctgttcatcgtcgtcggcggtgtgacccgactcattccgctgaccgggttgaccacaccgtggatgtcctacggcgggtcttcactgctggccaactacatattgctggccatcctggcacgcatctcgcacggagcccgccgcccactgcgcacccgcccacgaaataagtcgccgattacggcggccggcaccgaggtcatcgaacgcgtatgaacgcctctctgcgccgaatatcggtgaccgtgatggcgttgatcgtgttgctactgctcaacgcgaccatgacgcaggtcttcaccgccgacgggctgcgtgccgatccccgcaaccagcgagtgttgctcgacgagtattcacggcagcgcggccagatcaccgctggtggccaactgctggcgtactcggtagccaccgacggccgctttcgtttcctgcgggtctatcccaatcctgaggtgtacgcgccggttaccggcttctactccctgcgctattccagcaccgccctagaacgagccgaggacccgatattgaacgggtccgaccgccgtctgttcggccgccggctggccgacttcttcaccggtcgcgacccacgcggcggtaatgtcgataccacgatcaacccgcgcattcagcaagccggctgggacgcgatgcagcaaggctgctacgggccctgtaagggagcggtggtcgcccttgagccatcaaccggcaagattttggcgttggtgtcttctccgtcctacgaccccaacctgctggcgtcgcataaccccgaggtgcaggcgcaagcctggcagcggcttg
>18	N operona: 10	last	Rv0018c	gene_poz=(601-2145)	pstP	Phosphoserine/threonine phosphatase PstP	Rv0018c, (MTCY10H4.18c), len: 514 aa.	/position=21037 - 23781 (21637 - 23181)	/lenght=2745 (1545)	/codons=915 (515)	/complement=true	GC-compoz=67.57281553398057%	/LCI1=1.479247730220493	/LCI2=0.7173151750972762	p_i1=0.1968753955756562	p_i2=0.2129587325562804	/Tai=0.39591135893740537	/Tei=0.2916628593006524	/EEI=2.8742637556628514
agcgcggggccggagcagacggtgcaggacggaaaggacgccagatgcaggggttggtactgcaactgacgcgtgccggattcttgatgttgttgtgggtattcatctggtccgtgctacggatcttgaagaccgacatttatgcgccgaccggcgcggtcatgatgcgccgcggcctggcgctgcgagggacgctcttaggcgcgcgtcagcgccggcacgctgcacgctacctggtggtgaccgaaggtgcgttgactggcgcgcgtatcacgctgagcgaacagccggtgttgatcgggcgcgccgacgactcgaccctggtgctgaccgacgactacgcctcgacgcggcacgctcggctgtctatgcgcggctccgagtggtacgtcgaagatctaggatcgaccaacggcacttacctggacagggcgaaggtgacgactgcggtacgagttccgatcggaacgccggttcgcatcggcaaaactgcaatcgagttgcgcccgtgacccgcgctggcgacgatgcagagcgcagagaagcggtgggggcgcgcccccacaagtggggggtacccccacccgcttgcgggggagagtggcgcgcgtgaccctggtcctgcgatacgcggcgcgcagcgatcgcggcttggtacgcgccaacaacgaagactcggtctacgctggggcacggctattggccctggccgacggcatgggtgggcatgcggccggcgaggtggcgtcccagttggtgattgccgcattggcccatctcgatgacgacgagcccggtggcgatctgctggccaagctggatgccgcggtgcgcgccggcaactcggctatcgcagcgcaagtcgagatggagcccgatctcgaaggcatgggtaccacgctcaccgcaatcctgttcgcgggcaaccggctcggcctggtgcatatcggtgactcgcgcggttacctgctgcgcgacggtgagctgacgcagatcaccaaggacgacacgtttgtccaaacgctggtcgacgaaggccggatcaccccggaggaggcgcacagccacccgcaacgctcgttgatcatgcgggcgttgaccggccatgaggtcgaaccgacgctgaccatgcgagaagcccgcgccggtgatcgttacctgctgtgctcggacgggttgtccgatccggttagcgatgaaactatcctcgaggccctgcagatccccgaggttgccgagagcgctcaccgcctcattgaactggcgctgcgcggcggcggccccgacaacgtcactgtcgtcgtcgccgacgtcgtcgactacgactacggccagacccaaccgattctggccggggcggtctcaggcgacgacgaccaactgaccctgcccaacaccgccgccggccgggcctctgccatcagccagcgcaaggagatcgttaaacgcgttccgccacaggccgatacattcagtcggccacggtggtcgggccgacggctagcattcgttgtcgcactggtgaccgtgctgatgactgcgggcctgctcattggtcgcgcgatcatccgcagcaactactacgtagcggactacgccggcagcgtgtccatcatgcgggggattcaagggtcgctactgggcatgtccctgcaccagccttacctgatgggctgcctcagcccgcgtaacgagctgtcgcagatcagctacggacagtctgggggccctctcgactgccatctgatgaaactggaggatctgcgaccgccggagcgcgcacaggttcgggccggtctcccggccggcactctcgatgacgccatcgggcagttgcgcgaactggcggccaactccctgctgccgccttgcccggcgccgcgtgccacgtccccgcccgggcgcccggccccacccaccaccagcgagacaaccgaaccaaacgtcacctcctcgccagcctctccatcacccaccacctccgcgccggcccccaccggaactactcctgccatccccacgagtgcctccccggcagcgcccgcgtcgccgccgacgccttggcccgtcaccagctcgccgacgatggccgcacttccgccacccccgcctcagccgggcatcgactgccgggcggcggcatgacgacacgactgcaagcgccggtggccgtaacgcccccgttgccgactcggcgcaacgctgaactgctgctgctgtgctttgccgccgtaatcacgtttgccgcactgctggtcgtgcaggccaatcaagaccagggggtgccctgggacttgactagctacggactggccttcctgaccctgttcggatccgcgcatctggccatccggcgcttcgccccctacactgacccgctgttgctcccggtggtggcactgctcaacggacttggcctggtaatgatccaccgcctcgatctggtggacaacgagatcggcgagcatcggcaccccagcgcaaaccagcagatgctgtggacgctggtgggcgtagctgccttcgcgctcgtggtgaccttcctcaaggaccaccgacagctcgcacgctacggctacatttgcgggctcgcgggtctggttttcttggcagttcccgcgctgctcccggcagcactgtccgaacagaacggcgccaagatctggatccggttgcccggcttctcgattcaacccgccgaattttcaaagattctgctgctgatcttcttttcggcggtactgg
>19	N operona: 11	first-last	Rv0019c	gene_poz=(601-1068)	fhaB	Conserved protein with FHA domain, FhaB	Rv0019c, (MTCY10H4.19c), len: 155 aa. FhaB,conserved	/position=22670 - 24337 (23270 - 23737)	/lenght=1668 (468)	/codons=556 (156)	/complement=true	GC-compoz=63.034188034188034%	/LCI1=1.5677419354838709	/LCI2=0.6655913978494625	p_i1=0.229928019342311	p_i2=0.17973196861516433	/Tai=0.4569521487367315	/Tei=0.2617587717536479	/EEI=2.552791421491207
tatggcggcggcgctgactacacccgctacaccgaatccccgcgggtcccgggatacgctcctcagggtggcgggtacgccgaacccgccggccgagactacgactacggccaatcaggcgctccggactacggtcagccagcgcccggtggctacagcggttacgggcagggcggctatgggtccgccggaacgtcggttacgctgcagctcgacgacggcagcggacgcacttaccagctccgcgagggctccaacatcatcggtcgcggacaggacgcccagttccggctgcccgacaccggtgtgtcacgccgtcacttggagatccggtgggacgggcaggtcgcattgctcgcagacctgaactccaccaacggcaccactgttaacaatgcaccggtacaggagtggcagttggccgacggtgatgtgatccgcttgggacactccgagatcatcgtccgcatgcactgaacctactgggctcgaagctgccggggttgacccgcgccgaccaccgtcaaagtatcgtgactttgctgacgtgctcggcagcgcggggccggagcagacggtgcaggacggaaaggacgccagatgcaggggttggtactgcaactgacgcgtgccggattcttgatgttgttgtgggtattcatctggtccgtgctacggatcttgaagaccgacatttatgcgccgaccggcgcggtcatgatgcgccgcggcctggcgctgcgagggacgctcttaggcgcgcgtcagcgccggcacgctgcacgctacctggtggtgaccgaaggtgcgttgactggcgcgcgtatcacgctgagcgaacagccggtgttgatcgggcgcgccgacgactcgaccctggtgctgaccgacgactacgcctcgacgcggcacgctcggctgtctatgcgcggctccgagtggtacgtcgaagatctaggatcgaccaacggcacttacctggacagggcgaaggtgacgactgcggtacgagttccgatcggaacgccggttcgcatcggcaaaactgcaatcgagttgcgcccgtgacccgcgctggcgacgatgcagagcgcagagaagcggtgggggcgcgcccccacaagtggggggtacccccacccgcttgcgggggagagtggcgcgcgtgaccctggtcctgcgatacgcggcgcgcagcgatcgcggcttggtacgcgccaacaacgaagactcggtctacgctggggcacggctattggccctggccgacggcatgggtgggcatgcggccggcgaggtggcgtcccagttggtgattgccgcattggcccatctcgatgacgacgagcccggtggcgatctgctggccaagctggatgccgcggtgcgcgccggcaactcggctatcgcagcgcaagtcgagatggagcccgatctcgaaggcatgggtaccacgctcaccgcaatcctgttcgcgggcaaccggctcggcctggtgcatatcggtgactcgcgcggttacctgctgcgcgacggtgagctgacgcagatcaccaaggacgacacgtttgtccaaacgctggtcgacgaaggccggatcaccccggaggaggcgcacagccacccgcaacgctcgttgatcatgcgggcgttgaccggccatgaggt
>20	N operona: 12	first-last	Rv0020c	gene_poz=(601-2184)	fhaA	Conserved protein with FHA domain, FhaA	Rv0020c, (MTCY10H4.20c), len: 527 aa. FhaA,	/position=23261 - 26044 (23861 - 25444)	/lenght=2784 (1584)	/codons=928 (528)	/complement=true	GC-compoz=66.3510101010101%	/LCI1=1.569259962049336	/LCI2=0.8307400379506634	p_i1=0.23050891531418688	p_i2=0.29034305270961447	/Tai=0.4425896442192333	/Tei=0.36130874743865304	/EEI=2.6227867095619644
gactacagcatcgccaatgtcaccgccggtcaagccgcgggcctggtcaatgccgtcctgccagccgccgacgtgataaccggtatggcgcaacaagcggcgaggacgctgaccgcgatgcgcgccgtgtaaaagggtaccgaggcgccccgccacccggctgcggccgcgaccgagctgaaccggacagcgccggcgatagtcacgtcgataccggggttgccctgggctggccgtgggcgtgcgctagccgttccaaccacgcccatggcggccgtttcgacgacgatgtcggtcacgactcgtctcacagtacggtgggcgaagggggacttgaacccccacgtcccgaaggacactggcacctgaagccagcgcgtctgccattccgccactcgcccgcaacaaccggaggaccataccactgtagtagccgcaggccccatccgctgccaggggcgccggcgggctcagtgggcgtggccggccctttccgctcgctcacactgtcccgataccatgattgattgacacgacatacaggcgagtcgtttgccttgcgccgacgatgcaccagaacagtgaggcgagcgctgaaagatgggtagccagaaaaggctggttcagcgcgttgagcgcaaactcgagcagacggttggcgatgcgtttgcccgcatctttggaggctcgatcgtcccgcaagaggtcgaagccctgctgcgccgcgaggcggccgacggcatccagtcgctgcagggaaatcgccttttggcgcccaacgaatacatcattaccctcggtgtgcacgactttgagaagttgggcgctgatcctgagctgaagtcaaccggttttgctcgggacttggcggactatatccaagaacaggggtggcaaacgtatggtgatgtggtcgtccgattcgagcagtcgtcgaacctgcataccggccagttccgcgcccgcggcactgttaaccccgacgttgagacccacccgccggtcatcgattgcgcccggccacaatcaaaccacgcgtttggcgcagaaccaggagtagcaccaatgagtgacaattcgagctaccgtggcggtcaggggcaggggcgtcccgacgagtattacgacgaccgctatgcgcgtccgcaagaggatccgcgtggtggcccggatccgcaaggcggatctgacccccgcggggggtatccacccgagacgggcggctacccgccccagccgggctacccacgcccgcgccacccggaccagggcgactaccccgagcaaatcgggtaccccgaccagggcggttaccccgagcaacgcggttaccccgagcaacgcggctaccccgaccagcgcgggtaccaggaccagggtcgaggctaccccgaccaagggcaggggggctatccgccgccctacgagcaacgccctcctgtttctcccggcccggctgccggctacggcgctcccggctacgaccagggctatcgccaaagcggcggctacggcccttcacccggtggcggccagcccggctacggcgggtacggggagtacgggcgtggcccggctcgccacgaggagggcagctatgtgccctctggccctccgggcccgcccgagcaacgaccggcttaccccgaccaaggcggttacgaccagggctaccagcaaggcgccacgacatacggccggcaagactatggcggcggcgctgactacacccgctacaccgaatccccgcgggtcccgggatacgctcctcagggtggcgggtacgccgaacccgccggccgagactacgactacggccaatcaggcgctccggactacggtcagccagcgcccggtggctacagcggttacgggcagggcggctatgggtccgccggaacgtcggttacgctgcagctcgacgacggcagcggacgcacttaccagctccgcgagggctccaacatcatcggtcgcggacaggacgcccagttccggctgcccgacaccggtgtgtcacgccgtcacttggagatccggtgggacgggcaggtcgcattgctcgcagacctgaactccaccaacggcaccactgttaacaatgcaccggtacaggagtggcagttggccgacggtgatgtgatccgcttgggacactccgagatcatcgtccgcatgcactgaacctactgggctcgaagctgccggggttgacccgcgccgaccaccgtcaaagtatcgtgactttgctgacgtgctcggcagcgcggggccggagcagacggtgcaggacggaaaggacgccagatgcaggggttggtactgcaactgacgcgtgccggattcttgatgttgttgtgggtattcatctggtccgtgctacggatcttgaagaccgacatttatgcgccgaccggcgcggtcatgatgcgccgcggcctggcgctgcgagggacgctcttaggcgcgcgtcagcgccggcacgctgcacgctacctggtggtgaccgaaggtgcgttgactggcgcgcgtatcacgctgagcgaacagccggtgttgatcgggcgcgccgacgactcgaccctggtgctgaccgacgactacgcctcgacgcggcacgctcggctgtctatgcgcggctccgagtggtacgtcgaagatctaggatcgaccaacggcacttacctggacagggcgaaggtgacgactgcggtacgagttccgatcggaacgccggttcgcatcggcaaaactgcaatcgagttgcgcccgtgacccgcgctg
>21	N operona: 13	first-last	Rv0021c	gene_poz=(601-1569)	-	Conserved hypothetical protein	Rv0021c, (MTCY10H4.21c), len: 322 aa. Conserved	/position=25313 - 27481 (25913 - 26881)	/lenght=2169 (969)	/codons=723 (323)	/complement=true	GC-compoz=66.04747162022704%	/LCI1=1.4513457556935818	/LCI2=0.5010351966873706	p_i1=0.18681962087769022	p_i2=0.08862843090285641	/Tai=0.4090293109717197	/Tei=0.17976558781257077	/EEI=2.8998013643752367
cgcttttgcctatgtttcgttcaacaaggaggccggcacatggcacacccctgcgcaaccgacccggaactatggttcgggtaccccgatgacgacggcagcgacggcgccgctaaggcacgcgcctatgagcggtcggccacccaagcgcggatccaatgcctgcgccggtgcccgctcctacagcagcgccggtgtgctcaacacgcggtcgagcatcgggtggagtacggcgtatgggccggcatcaagcttcccggcggccagtaccgaaagcgcgaacagctcgcggcagcccacgacgtgctgcgtcggattgccggcggcgagatcaattccaggcagctcccggacaatgcggctctgctggcccgcaacgaaggactcgaggtcaccccggtgcccggggtcgtggtgcacctgccgatcgcacaggttggcccacaaccggccgcttgatgcccggtcggcaagcccggcagttgccaaacccagcgtgatcaggctcggctcgcgagttcggcgaagaagtggctcgcctgatcacctaccatcggccaggatctgcgtgtcatcacgacgctcgccaaggaggttgttgtggtgctatcgacggcctttagccagatgttcggaatcgactatccgatagtgtccgcgccaatggacttgatcgccggcggtgagctggctgccgcggtaagtggcgcagggggactcggcctcatcgggggcggctatggggaccgggattggttggcccggcagttcgatctcgccgctggagcgccggtgggctgcgggttcatcacctggtctttggcccgccaaccgcagctgctcgacctcgcgctgcagtatgagccggtggcggtgatgctgtcgttcggggaccccgcggttttcgctgacgccatcaagtccgccggaacgcggttggtctgccagatccaaaaccggacccaggccgagcgagccctgcaggtcggcgccgatgtgttggtggctcagggcaccgaggccggtgggcacggccacggtccacgttccaccctgaccttggtacccgaaatcgtcgacctggtcaccgcgcggggaactgatatcccggtgatcgccgccgggggcatcgccgacggccggggccttgccgccgcgttgatgttgggcgccgccggggtattggtcggtacgcgcttctacgccacggtcgaagcgttatccacaccgcaggcgcgggacccgctgctggcggccactggcgacgacatgtgccgcaccactatctacgatcagctacggcgctatccctggccgcaaggacacacgatgagcgtgctaagcaacgccctcaccgaccaattcgaggacaccgaactcgacattctccatcgcgaagaagccatggccagatattggcgagccgttgctgcgcgtgactacagcatcgccaatgtcaccgccggtcaagccgcgggcctggtcaatgccgtcctgccagccgccgacgtgataaccggtatggcgcaacaagcggcgaggacgctgaccgcgatgcgcgccgtgtaaaagggtaccgaggcgccccgccacccggctgcggccgcgaccgagctgaaccggacagcgccggcgatagtcacgtcgataccggggttgccctgggctggccgtgggcgtgcgctagccgttccaaccacgcccatggcggccgtttcgacgacgatgtcggtcacgactcgtctcacagtacggtgggcgaagggggacttgaacccccacgtcccgaaggacactggcacctgaagccagcgcgtctgccattccgccactcgcccgcaacaaccggaggaccataccactgtagtagccgcaggccccatccgctgccaggggcgccggcgggctcagtgggcgtggccggccctttccgctcgctcacactgtcccgataccatgattgattgacacgacatacaggcgagtcgtttgccttgcgccgacgatgcaccagaacagtgaggcgagcgctgaaagatgggtagccagaaaaggctggttcagcgcgttgagcgcaaactcgagcagacggttggcgatgcgtttgcccgcatctttggaggctcgatcgtcccgcaagaggtcgaagccctgctgcgccgcgaggcg
>22	N operona: 14	first-last	Rv0022c	gene_poz=(601-1020)	whiB5	Probable transcriptional regulatory protein	Rv0022c, (MTCY10H4.22c), len: 139 aa. Probable whiB5	/position=26423 - 28042 (27023 - 27442)	/lenght=1620 (420)	/codons=540 (140)	/complement=true	GC-compoz=68.33333333333333%	/LCI1=1.484412470023981	/LCI2=0.7582733812949639	p_i1=0.1987572639182343	p_i2=0.2403259189933636	/Tai=0.4531043256978694	/Tei=0.31629332709402724	/EEI=2.6275185449525615
tctccgccttcacgcattgcgcgatcacagagagaatatacgtctcatattcgttggaggtcgtcgcaggcaatcggtcgatgacggatttgatggcatcgagctgtgcttcggcgtagccctccagcacgtcggtatcgctgtggcggtccacgacgaccgcaccggcgcggcggacagccgtcgggttggacggctgtgcggcgatcagtcgggccagctccgcatcgggatcagcggcgaccaacagccgcgagtaggtgccaggcggcaggccgaggccattttcgaccttctgaactgtgcttttgtgtggcttgcgggcaccgcgctccagatagctcaggcccatggtgcttacgccagtggcggccgccaggtccgcgagggaccagtcacgcgactcgcgaagtgcgcgaatggccgcgccggccgactcacggctcaccgcacgctccggccataagccggatactacccggatacgactcggccgcggccaccccttatgtatatacgtttttatcgcgattctcttgcagagcccgccacagacatatacgcttttgcctatgtttcgttcaacaaggaggccggcacatggcacacccctgcgcaaccgacccggaactatggttcgggtaccccgatgacgacggcagcgacggcgccgctaaggcacgcgcctatgagcggtcggccacccaagcgcggatccaatgcctgcgccggtgcccgctcctacagcagcgccggtgtgctcaacacgcggtcgagcatcgggtggagtacggcgtatgggccggcatcaagcttcccggcggccagtaccgaaagcgcgaacagctcgcggcagcccacgacgtgctgcgtcggattgccggcggcgagatcaattccaggcagctcccggacaatgcggctctgctggcccgcaacgaaggactcgaggtcaccccggtgcccggggtcgtggtgcacctgccgatcgcacaggttggcccacaaccggccgcttgatgcccggtcggcaagcccggcagttgccaaacccagcgtgatcaggctcggctcgcgagttcggcgaagaagtggctcgcctgatcacctaccatcggccaggatctgcgtgtcatcacgacgctcgccaaggaggttgttgtggtgctatcgacggcctttagccagatgttcggaatcgactatccgatagtgtccgcgccaatggacttgatcgccggcggtgagctggctgccgcggtaagtggcgcagggggactcggcctcatcgggggcggctatggggaccgggattggttggcccggcagttcgatctcgccgctggagcgccggtgggctgcgggttcatcacctggtctttggcccgccaaccgcagctgctcgacctcgcgctgcagtatgagccggtggcggtgatgctgtcgttcggggaccccgcggttttcgctgacgccatcaagtccgccggaacgcggttggtctgccagatccaaaaccggacccaggccgagcgagccctgcaggtcggcgccgatgtgttggtggctcagggcaccgaggccggtgggcacggccacggtccacgttccaccctgacc
>23	N operona: 15	first	Rv0023	gene_poz=(601-1371)	-	Possible transcriptional regulatory protein	Rv0023, (MTCY10H4.23), len: 256 aa. Possible	/position=26995 - 28965 (27595 - 28365)	/lenght=1971 (771)	/codons=657 (257)	/complement=false	GC-compoz=67.31517509727627%	/LCI1=1.6432291666666667	/LCI2=0.9933593750000003	p_i1=0.25929822657800833	p_i2=0.4051400291276676	/Tai=0.40118908218617044	/Tei=0.46462602621490084	/EEI=2.642686540609656
ggcaactgccgggcttgccgaccgggcatcaagcggccggttgtgggccaacctgtgcgatcggcaggtgcaccacgaccccgggcaccggggtgacctcgagtccttcgttgcgggccagcagagccgcattgtccgggagctgcctggaattgatctcgccgccggcaatccgacgcagcacgtcgtgggctgccgcgagctgttcgcgctttcggtactggccgccgggaagcttgatgccggcccatacgccgtactccacccgatgctcgaccgcgtgttgagcacaccggcgctgctgtaggagcgggcaccggcgcaggcattggatccgcgcttgggtggccgaccgctcataggcgcgtgccttagcggcgccgtcgctgccgtcgtcatcggggtacccgaaccatagttccgggtcggttgcgcaggggtgtgccatgtgccggcctccttgttgaacgaaacataggcaaaagcgtatatgtctgtggcgggctctgcaagagaatcgcgataaaaacgtatatacataaggggtggccgcggccgagtcgtatccgggtagtatccggcttatggccggagcgtgcggtgagccgtgagtcggccggcgcggccattcgcgcacttcgcgagtcgcgtgactggtccctcgcggacctggcggccgccactggcgtaagcaccatgggcctgagctatctggagcgcggtgcccgcaagccacacaaaagcacagttcagaaggtcgaaaatggcctcggcctgccgcctggcacctactcgcggctgttggtcgccgctgatcccgatgcggagctggcccgactgatcgccgcacagccgtccaacccgacggctgtccgccgcgccggtgcggtcgtcgtggaccgccacagcgataccgacgtgctggagggctacgccgaagcacagctcgatgccatcaaatccgtcatcgaccgattgcctgcgacgacctccaacgaatatgagacgtatattctctctgtgatcgcgcaatgcgtgaaggcggagatgctggccgccagctcctggcgggtggcggtgaacgccggcgccgactcgaccggccggctcatggagcatctgcgggcgctggaagccacgcgcggcgcgctactggagcggatgccgacaagcttgagcgcccggttcgatcgggcatgtgcgcagtcgtcgttaccggaggcggtcgtggccgcgctaatcggcgtcggcgccgacgaaatgtgggatatccgcaatcggggcgtcatccctgcgggcgcgctcccccgcgtccgagccttcgtcgacgcaatcgaggcaagtcacgacgcggatgaggggcagcagtgaattacagcgaggtcgagctgttgagtcgcgctcatcaactgttcgccggagacagtcggcgaccggggttggatgcgggcaccacaccctacggggatctgctgtctcgggctgccgacctgaatgtgggtgcgggccagcgccggtatcaactcgccgtggaccacagccgggcggccttgctgtctgctgcgcgaaccgatgccgcggccggggccgtcatcaccggcgctcaacgggatcgggcatgggcccggcggtcgaccggaaccgttctcgacgaggctcgctcggataccaccgttactgcggttatgccgatagcccagcgcgaagccatacgccgtcgtgtggcgcggctgcgcgcgcaacgagcccatgtgctgacggcgcgacgacgggcacgacggcacctggcggcgctgcgtgcgctgcggtaccgggtggcgcacggcccgggggtcgcgctggccaaacttcggctgccgtcgccgagcggtcgcgccggcatcgcggtccacgccgcgctgtcgcgacttggccgtccctatgtctggggcgcaacggggcccaaccagttcgactgttccggtttggtcc
>24	N operona: 15	middle	Rv0024	gene_poz=(601-1446)	-	Putative secreted protein P60-related protein	Rv0024, (MTCY10H4.24), len: 281 aa. Putative	/position=27762 - 29807 (28362 - 29207)	/lenght=2046 (846)	/codons=682 (282)	/complement=false	GC-compoz=69.03073286052009%	/LCI1=1.6429418742586002	/LCI2=0.7091340450771058	p_i1=0.2591847238043105	p_i2=0.20759508587961645	/Tai=0.4576539097610285	/Tei=0.2868355772916548	/EEI=2.473117752346364
cctcggcctgccgcctggcacctactcgcggctgttggtcgccgctgatcccgatgcggagctggcccgactgatcgccgcacagccgtccaacccgacggctgtccgccgcgccggtgcggtcgtcgtggaccgccacagcgataccgacgtgctggagggctacgccgaagcacagctcgatgccatcaaatccgtcatcgaccgattgcctgcgacgacctccaacgaatatgagacgtatattctctctgtgatcgcgcaatgcgtgaaggcggagatgctggccgccagctcctggcgggtggcggtgaacgccggcgccgactcgaccggccggctcatggagcatctgcgggcgctggaagccacgcgcggcgcgctactggagcggatgccgacaagcttgagcgcccggttcgatcgggcatgtgcgcagtcgtcgttaccggaggcggtcgtggccgcgctaatcggcgtcggcgccgacgaaatgtgggatatccgcaatcggggcgtcatccctgcgggcgcgctcccccgcgtccgagccttcgtcgacgcaatcgaggcaagtcacgacgcggatgaggggcagcagtgaattacagcgaggtcgagctgttgagtcgcgctcatcaactgttcgccggagacagtcggcgaccggggttggatgcgggcaccacaccctacggggatctgctgtctcgggctgccgacctgaatgtgggtgcgggccagcgccggtatcaactcgccgtggaccacagccgggcggccttgctgtctgctgcgcgaaccgatgccgcggccggggccgtcatcaccggcgctcaacgggatcgggcatgggcccggcggtcgaccggaaccgttctcgacgaggctcgctcggataccaccgttactgcggttatgccgatagcccagcgcgaagccatacgccgtcgtgtggcgcggctgcgcgcgcaacgagcccatgtgctgacggcgcgacgacgggcacgacggcacctggcggcgctgcgtgcgctgcggtaccgggtggcgcacggcccgggggtcgcgctggccaaacttcggctgccgtcgccgagcggtcgcgccggcatcgcggtccacgccgcgctgtcgcgacttggccgtccctatgtctggggcgcaacggggcccaaccagttcgactgttccggtttggtccagtgggcctacgcccaggcgggtgttcacctggatcgcaccacctatcaacagatcaacgaggggatcccggtgccgcgctcacaggtccggccgggcgatctggtcttcccgcaccccgggcacgtgcagctggcgatcggcaacaatctggtcgtcgaggcgccccatgcgggcgcgtcggttcgggtcagctcgctgggcaacaacgtgcagattcggcgaccgctgagtggcagataatcgcccaatcagacgggcaggatgagaaggttgaaccatgtcggagcaagccgggtcttcggtagctgtcatccaggagcgccaggctttgctggcaaggcaacacgacgccgtggccgaagccgaccgtgagttggccgacgtgctagccagcgcgcatgcggccatgcgggaaagcgtccgtcggctggatgctatcgcggccgaactcgaccgcgcggttccggatcaggatcagcttgccgtcgatacgcccatgggagcgcgtgagtttcaaacgttcctggtcgccaagcagcgcgagatcgtagcggtcgtcgccgccgcccacgagctcgatcgcgcaaaaagcgctgtgctaaagcgcctgcgggcacagtacacggaaccggcccgttagctgcggaccggatacgctggaccggcaggcgttgggtgaattgtcggcgactacacacctaggtactgtcacgcggcatggaagcgccggggacagggcccgcagtgggtcgcagtggcgtttgacgcggcgatgtccacgcacgaagatctccttgccacgatcaggtacgtccgcgaccgaaccggtgacccaaacgc
>25	N operona: 15	last	Rv0025	gene_poz=(601-963)	-	Conserved hypothetical protein	Rv0025, (MTCY10H4.25), len: 120 aa. Conserved	/position=28645 - 30207 (29245 - 29607)	/lenght=1563 (363)	/codons=521 (121)	/complement=false	GC-compoz=65.28925619834712%	/LCI1=1.5	/LCI2=0.5808333333333333	p_i1=0.20447431200491475	p_i2=0.12956932250300024	/Tai=0.4617604412402073	/Tei=0.21661239025270024	/EEI=2.585088269428507
acgaggctcgctcggataccaccgttactgcggttatgccgatagcccagcgcgaagccatacgccgtcgtgtggcgcggctgcgcgcgcaacgagcccatgtgctgacggcgcgacgacgggcacgacggcacctggcggcgctgcgtgcgctgcggtaccgggtggcgcacggcccgggggtcgcgctggccaaacttcggctgccgtcgccgagcggtcgcgccggcatcgcggtccacgccgcgctgtcgcgacttggccgtccctatgtctggggcgcaacggggcccaaccagttcgactgttccggtttggtccagtgggcctacgcccaggcgggtgttcacctggatcgcaccacctatcaacagatcaacgaggggatcccggtgccgcgctcacaggtccggccgggcgatctggtcttcccgcaccccgggcacgtgcagctggcgatcggcaacaatctggtcgtcgaggcgccccatgcgggcgcgtcggttcgggtcagctcgctgggcaacaacgtgcagattcggcgaccgctgagtggcagataatcgcccaatcagacgggcaggatgagaaggttgaaccatgtcggagcaagccgggtcttcggtagctgtcatccaggagcgccaggctttgctggcaaggcaacacgacgccgtggccgaagccgaccgtgagttggccgacgtgctagccagcgcgcatgcggccatgcgggaaagcgtccgtcggctggatgctatcgcggccgaactcgaccgcgcggttccggatcaggatcagcttgccgtcgatacgcccatgggagcgcgtgagtttcaaacgttcctggtcgccaagcagcgcgagatcgtagcggtcgtcgccgccgcccacgagctcgatcgcgcaaaaagcgctgtgctaaagcgcctgcgggcacagtacacggaaccggcccgttagctgcggaccggatacgctggaccggcaggcgttgggtgaattgtcggcgactacacacctaggtactgtcacgcggcatggaagcgccggggacagggcccgcagtgggtcgcagtggcgtttgacgcggcgatgtccacgcacgaagatctccttgccacgatcaggtacgtccgcgaccgaaccggtgacccaaacgcgtggcagaccgggttgacaccgaccgaggtgaccgcggtggtcacgtccacgacacgttccgaacagctcgatgccattttgcgtaagatccgccagcggcattcgaacctgtactatccagcaccgcccgatcgggaacaaggagacgccgcccgtgccatcgcggatgcggaagcagctctggcacatcagaattcggctaccgcgcagctcgatctgcaggtcgtctcggcaattctgaacgcgcatctgaagactgtcgagggtggcgaatcgctgcacgagcttcagcaagagatcgaagccgcggtacgcattcgatccgatctggacactccggccggcgcgcgtgatttccagcgtttcttgatcggcaagctcaaggatatccgggaggtg
>26	N operona: 16	first-last	Rv0026	gene_poz=(601-1947)	-	Conserved hypothetical protein	Rv0026, (MTCY10H4.26), len: 448 aa. Conserved	/position=29122 - 31668 (29722 - 31068)	/lenght=2547 (1347)	/codons=849 (449)	/complement=false	GC-compoz=65.10764662212324%	/LCI1=1.5089285714285714	/LCI2=0.5876488095238098	p_i1=0.20777379993160483	p_i2=0.13337080517735764	/Tai=0.4535728060110519	/Tei=0.22003372465962187	/EEI=2.6343763782953693
tcgaggcgccccatgcgggcgcgtcggttcgggtcagctcgctgggcaacaacgtgcagattcggcgaccgctgagtggcagataatcgcccaatcagacgggcaggatgagaaggttgaaccatgtcggagcaagccgggtcttcggtagctgtcatccaggagcgccaggctttgctggcaaggcaacacgacgccgtggccgaagccgaccgtgagttggccgacgtgctagccagcgcgcatgcggccatgcgggaaagcgtccgtcggctggatgctatcgcggccgaactcgaccgcgcggttccggatcaggatcagcttgccgtcgatacgcccatgggagcgcgtgagtttcaaacgttcctggtcgccaagcagcgcgagatcgtagcggtcgtcgccgccgcccacgagctcgatcgcgcaaaaagcgctgtgctaaagcgcctgcgggcacagtacacggaaccggcccgttagctgcggaccggatacgctggaccggcaggcgttgggtgaattgtcggcgactacacacctaggtactgtcacgcggcatggaagcgccggggacagggcccgcagtgggtcgcagtggcgtttgacgcggcgatgtccacgcacgaagatctccttgccacgatcaggtacgtccgcgaccgaaccggtgacccaaacgcgtggcagaccgggttgacaccgaccgaggtgaccgcggtggtcacgtccacgacacgttccgaacagctcgatgccattttgcgtaagatccgccagcggcattcgaacctgtactatccagcaccgcccgatcgggaacaaggagacgccgcccgtgccatcgcggatgcggaagcagctctggcacatcagaattcggctaccgcgcagctcgatctgcaggtcgtctcggcaattctgaacgcgcatctgaagactgtcgagggtggcgaatcgctgcacgagcttcagcaagagatcgaagccgcggtacgcattcgatccgatctggacactccggccggcgcgcgtgatttccagcgtttcttgatcggcaagctcaaggatatccgggaggtggttgcgaccgcgagcctggacgctgcgtcgaaatccgctctgatggccgcctggacatcgctgtatgacgcatccaagggcgaccgtggcgatgccgatgaccgcggaccggcgtcggtcggctcgggcggcgcgcccgcacgcggtgccggtcagcagccggagttgccgacacgagccgaacccgattgcctcctcgactcgctgctgctcgaggatccgggtttgctggccgatgacctacaggtgccgggaggcacatccgcggcaataccatcagcgtcgtcgacgccaagcctgcccaatcttggcggagcaacgatgccgggtggcggagcaacaccggccttggtccccggtgtgagcgcgccgggtgggcttccgctctccggcctgctgcgcggcgtgggtgacgaaccggagttgacggacttcgacgaacggggacaagaagtcagggatccggccgattatgagcattccaacgaaccggatgagcgtcgcgccgacgaccgagaaggcgccgacgaggacgccgggctgggcaagtcagaatcgccaccgcaggctccgacgaccgtgacgctgcccaacggtgagacggtgaccgcggccagtccccagctcgccgcggcgatcaaggcggcggccagcggcacaccgatcgcagatgcgttccaacaacagggaattgccatcccgctaccgggaaccgcggtcgccaaccccgtcgaccccgcccggatctcagcgggagacgtaggtgtgttcaccgccacgcccttgcccttggccctagcaaagctcttctggacggccagattcaacacatctcagccgtgcgagggccaaactttctaggctggatacatccagcggcgaccgcgaccgcgccggcgaggaccgaagcaccgacaccaaccaggccggcggccgctcgataggtactgaccgcccggtcacaacaagaggagacagcggatgacagatcgaattcacgtgcagcctgcacatttacgtcaggccgctgcccatcaccagcagaccgccgactacctgcggaccgtgccgtcgtcgcacgacgcgatccgcgaaagtctggactcgctggggcctattttcagtgagctccgcgacaccgggcgtgagctgctcgagctcagaaagcagtgctaccagcagcaagccgacaaccacgccgatattgcccagaacctgcgaacgtcggccgcgatgtgggagcagcacgagcgagcggcgtcgcgcagcctcggcaacatcattgacgggagccgatgacagggcgatgaccgacgccaatcccgctttcgacacggtccaccccagcgggcacattcttgttcggtcctgccgcggtggatacatgcatagcgtctcgctgagcgaggcggcgatggagaccgacgcagaaaccctggcggaagccatcctgctcaccgc
>27	N operona: 17	first	Rv0027	gene_poz=(601-918)	-	Conserved hypothetical protein	Rv0027, (MTCY10H4.27), len: 105 aa. Conserved	/position=30589 - 32106 (31189 - 31506)	/lenght=1518 (318)	/codons=506 (106)	/complement=false	GC-compoz=62.893081761006286%	/LCI1=1.453968253968254	/LCI2=0.5873015873015872	p_i1=0.18775661698709134	p_i2=0.1331760649388605	/Tai=0.5399552609695847	/Tei=0.21985845844497445	/EEI=2.4253676044163606
ccgctctccggcctgctgcgcggcgtgggtgacgaaccggagttgacggacttcgacgaacggggacaagaagtcagggatccggccgattatgagcattccaacgaaccggatgagcgtcgcgccgacgaccgagaaggcgccgacgaggacgccgggctgggcaagtcagaatcgccaccgcaggctccgacgaccgtgacgctgcccaacggtgagacggtgaccgcggccagtccccagctcgccgcggcgatcaaggcggcggccagcggcacaccgatcgcagatgcgttccaacaacagggaattgccatcccgctaccgggaaccgcggtcgccaaccccgtcgaccccgcccggatctcagcgggagacgtaggtgtgttcaccgccacgcccttgcccttggccctagcaaagctcttctggacggccagattcaacacatctcagccgtgcgagggccaaactttctaggctggatacatccagcggcgaccgcgaccgcgccggcgaggaccgaagcaccgacaccaaccaggccggcggccgctcgataggtactgaccgcccggtcacaacaagaggagacagcggatgacagatcgaattcacgtgcagcctgcacatttacgtcaggccgctgcccatcaccagcagaccgccgactacctgcggaccgtgccgtcgtcgcacgacgcgatccgcgaaagtctggactcgctggggcctattttcagtgagctccgcgacaccgggcgtgagctgctcgagctcagaaagcagtgctaccagcagcaagccgacaaccacgccgatattgcccagaacctgcgaacgtcggccgcgatgtgggagcagcacgagcgagcggcgtcgcgcagcctcggcaacatcattgacgggagccgatgacagggcgatgaccgacgccaatcccgctttcgacacggtccaccccagcgggcacattcttgttcggtcctgccgcggtggatacatgcatagcgtctcgctgagcgaggcggcgatggagaccgacgcagaaaccctggcggaagccatcctgctcaccgccgacgtgtcctgccttaaagcgttgctggaagtacgcaacgagatcgtggcggcgggccacaccccgtccgcgcaggttcccacgaccgacgacctgaacgtcgcgatcgaaaagctgctggcccatcaactgcgccgccgtaaccgttgaagtgctagatgagccaggtcttggtgctgtcgggatcgggtgcgatgtcggtgggcggctcgatcggattggggccgaacaattctcgcgctcgagtgagcagagcccgcacctcgtcgagttgctgctgcagcgcagaatcagccataaccccacgctacccaggccccgtctgacacacaattcaccacccgctcaccgcctgcgcgggccagatgatgccggtacgcttacccggtggcgatcttcggtcgatggagtgcgcgccagcgactccggagagcgac
>28	N operona: 17	last	Rv0028	gene_poz=(601-906)	-	Conserved hypothetical protein	Rv0028, (MTCY10H4.28), len: 101 aa. Conserved	/position=30914 - 32419 (31514 - 31819)	/lenght=1506 (306)	/codons=502 (102)	/complement=false	GC-compoz=63.725490196078425%	/LCI1=1.2640264026402641	/LCI2=0.45544554455445563	p_i1=0.12491175423124647	p_i2=0.06850863075714528	/Tai=0.3580115748758642	/Tei=0.16165776768143075	/EEI=3.30597486374751
cgggaaccgcggtcgccaaccccgtcgaccccgcccggatctcagcgggagacgtaggtgtgttcaccgccacgcccttgcccttggccctagcaaagctcttctggacggccagattcaacacatctcagccgtgcgagggccaaactttctaggctggatacatccagcggcgaccgcgaccgcgccggcgaggaccgaagcaccgacaccaaccaggccggcggccgctcgataggtactgaccgcccggtcacaacaagaggagacagcggatgacagatcgaattcacgtgcagcctgcacatttacgtcaggccgctgcccatcaccagcagaccgccgactacctgcggaccgtgccgtcgtcgcacgacgcgatccgcgaaagtctggactcgctggggcctattttcagtgagctccgcgacaccgggcgtgagctgctcgagctcagaaagcagtgctaccagcagcaagccgacaaccacgccgatattgcccagaacctgcgaacgtcggccgcgatgtgggagcagcacgagcgagcggcgtcgcgcagcctcggcaacatcattgacgggagccgatgacagggcgatgaccgacgccaatcccgctttcgacacggtccaccccagcgggcacattcttgttcggtcctgccgcggtggatacatgcatagcgtctcgctgagcgaggcggcgatggagaccgacgcagaaaccctggcggaagccatcctgctcaccgccgacgtgtcctgccttaaagcgttgctggaagtacgcaacgagatcgtggcggcgggccacaccccgtccgcgcaggttcccacgaccgacgacctgaacgtcgcgatcgaaaagctgctggcccatcaactgcgccgccgtaaccgttgaagtgctagatgagccaggtcttggtgctgtcgggatcgggtgcgatgtcggtgggcggctcgatcggattggggccgaacaattctcgcgctcgagtgagcagagcccgcacctcgtcgagttgctgctgcagcgcagaatcagccataaccccacgctacccaggccccgtctgacacacaattcaccacccgctcaccgcctgcgcgggccagatgatgccggtacgcttacccggtggcgatcttcggtcgatggagtgcgcgccagcgactccggagagcgacccgggaatccctcacgattccgacgtttagctcctcgctggattgcaccacacgggtaattggcgggctctggcccgctgagctttcgtctaacaccgccgaaaccgccacgcttgcagaacatctgaaagcggatctgcatcggatagttggttctgccaacgacgagctgatggtcatctggcgtgcggggatggctgattcgacgcgacgcgcagaagaagacagagtgatcgaccgcgcccgcgcgtcggcgatgcgtcgcgtcgagtcggcgatgcgcgagcttcggcagataacggggcgcgttccc
>29	N operona: 18	first-last	Rv0029	gene_poz=(601-1698)	-	Conserved hypothetical protein	Rv0029, (MTCY10H4.29), len: 365 aa. Conserved	/position=31457 - 33754 (32057 - 33154)	/lenght=2298 (1098)	/codons=766 (366)	/complement=false	GC-compoz=66.12021857923497%	/LCI1=1.6045662100456621	/LCI2=0.7078538812785387	p_i1=0.24413671929267472	p_i2=0.2067592067010146	/Tai=0.5225604801582041	/Tei=0.28608328603091315	/EEI=2.321719205267073
agcgagcggcgtcgcgcagcctcggcaacatcattgacgggagccgatgacagggcgatgaccgacgccaatcccgctttcgacacggtccaccccagcgggcacattcttgttcggtcctgccgcggtggatacatgcatagcgtctcgctgagcgaggcggcgatggagaccgacgcagaaaccctggcggaagccatcctgctcaccgccgacgtgtcctgccttaaagcgttgctggaagtacgcaacgagatcgtggcggcgggccacaccccgtccgcgcaggttcccacgaccgacgacctgaacgtcgcgatcgaaaagctgctggcccatcaactgcgccgccgtaaccgttgaagtgctagatgagccaggtcttggtgctgtcgggatcgggtgcgatgtcggtgggcggctcgatcggattggggccgaacaattctcgcgctcgagtgagcagagcccgcacctcgtcgagttgctgctgcagcgcagaatcagccataaccccacgctacccaggccccgtctgacacacaattcaccacccgctcaccgcctgcgcgggccagatgatgccggtacgcttacccggtggcgatcttcggtcgatggagtgcgcgccagcgactccggagagcgacccgggaatccctcacgattccgacgtttagctcctcgctggattgcaccacacgggtaattggcgggctctggcccgctgagctttcgtctaacaccgccgaaaccgccacgcttgcagaacatctgaaagcggatctgcatcggatagttggttctgccaacgacgagctgatggtcatctggcgtgcggggatggctgattcgacgcgacgcgcagaagaagacagagtgatcgaccgcgcccgcgcgtcggcgatgcgtcgcgtcgagtcggcgatgcgcgagcttcggcagataacggggcgcgttcccgtggaaattccgcgtatgcgcggcgccggcggctcggatctggacacgacacgactcatgccggccgtcacggtagttcagcccgctgaccaggcctgtacggattggccggttgccgccgccgaggatgacgaagcccgactgcagcgcctcctggcgttcgtggctcgtcaggagccacggctgaactgggcggtcggcgttcacgcggacggcacgacggtcctggtcaccgacgtcgcccatggttggatacctccgggcatcgcccttcccgaaggcgtgcgattgttggcaccggcgcgacgcgccggcagagcccccgagttggtcggtatcacgacgtgttgcaagacgtacacccccggtgactcgctgcgtcgggcggtcgattcaaccgcgccgacgtcctcggtgcagccgcgagcgttgccagcgatcgccggcctgagtgtggagctgggcatagcgacccagcggcacgacggcttaccgaagatcgtgcacgccatggccacggcggccggcaacggcgccgccgccgaggaagtcgacctgttgcgggtgcacgtcgataccgcgctccaccacgtcttggcccagtatccccgggtcgatccggcgttactgctcaactgtatgttgttggccgccaccgagcgcagcgtcacgggagacccgatcgcggcgaactatcacttcgcgtggttccgggaactcgattcacgccgatagctttctcgaatccccacggcaagcgtccggcgatgaattgacgctggtggggggcgtggacatactgtcatggtgtcggggtcggacagtcgcagcgaaccgagccagctgagcgaccgagacctcgtcgaatcggttcttcgtgacttgagcgaggcggccgacaagtgggaggcgctcgtcacgcaggctgaaactgttacctacagcgtggacttgggagacgttcgcgctgttgccaattcggacgggcggttgctcgagctgacgttgcatccgggcgtgatgaccggctacgcgcacggggagctggccgaccgagtgaacctggcgattacggccctgcgcgacgaggttgaggccgagaaccgggcacggtacggcggccgcctgcagtgacatcggtatctgcgaggatcaagcccatttgctggcaaggcatttcggcgcggggcgcaaggcccacagccgggccgtggccaccctgaaagccgatatccaagcctggcacccggctggcatccagaccccgaagccgcgatgcgaatcagatgtgttcgcgcgaatcggtcacacgagccacccatcaactcggaagag
>30	N operona: 19	first	Rv0030	gene_poz=(601-930)	-	Conserved hypothetical protein	Rv0030, (MTCY10H4.30), len: 109 aa. Conserved	/position=32624 - 34153 (33224 - 33553)	/lenght=1530 (330)	/codons=510 (110)	/complement=false	GC-compoz=65.45454545454545%	/LCI1=1.2996941896024465	/LCI2=0.33149847094801227	p_i1=0.1358694466501238	p_i2=0.027379345788455463	/Tai=0.35643306993512847	/Tei=0.12464141120960992	/EEI=3.3011118935315613
cacgcggacggcacgacggtcctggtcaccgacgtcgcccatggttggatacctccgggcatcgcccttcccgaaggcgtgcgattgttggcaccggcgcgacgcgccggcagagcccccgagttggtcggtatcacgacgtgttgcaagacgtacacccccggtgactcgctgcgtcgggcggtcgattcaaccgcgccgacgtcctcggtgcagccgcgagcgttgccagcgatcgccggcctgagtgtggagctgggcatagcgacccagcggcacgacggcttaccgaagatcgtgcacgccatggccacggcggccggcaacggcgccgccgccgaggaagtcgacctgttgcgggtgcacgtcgataccgcgctccaccacgtcttggcccagtatccccgggtcgatccggcgttactgctcaactgtatgttgttggccgccaccgagcgcagcgtcacgggagacccgatcgcggcgaactatcacttcgcgtggttccgggaactcgattcacgccgatagctttctcgaatccccacggcaagcgtccggcgatgaattgacgctggtggggggcgtggacatactgtcatggtgtcggggtcggacagtcgcagcgaaccgagccagctgagcgaccgagacctcgtcgaatcggttcttcgtgacttgagcgaggcggccgacaagtgggaggcgctcgtcacgcaggctgaaactgttacctacagcgtggacttgggagacgttcgcgctgttgccaattcggacgggcggttgctcgagctgacgttgcatccgggcgtgatgaccggctacgcgcacggggagctggccgaccgagtgaacctggcgattacggccctgcgcgacgaggttgaggccgagaaccgggcacggtacggcggccgcctgcagtgacatcggtatctgcgaggatcaagcccatttgctggcaaggcatttcggcgcggggcgcaaggcccacagccgggccgtggccaccctgaaagccgatatccaagcctggcacccggctggcatccagaccccgaagccgcgatgcgaatcagatgtgttcgcgcgaatcggtcacacgagccacccatcaactcggaagagccgggtggggccgggagcatccgaggcaccgcttgcctgacataacagcgtaaccgccccgccattgtcgctgtgatggacatgccccagccatttgtcggctagctatacagcgaacgtcaatttttcgtgaatcagcctgaggctattgataattcacggcggcacgtcctactcttagcggcgctatgcgacccaatgcgcgtgcgatgttgcgtttggtgcattgtggtgccggtgctggtgggccggcgataacgtcgaaaggtgcggtattgggtgaccgtgttggcgcgttgtcgcagtgccgatcggcggcagcgctgagtcgattcgactttgcaccccgtgactctgttcccaccgccaccttcggtggtggatgcgctttcaggtcca
>31	N operona: 19	last	Rv0031	gene_poz=(601-813)	-	Possible remnant of a transposase	Rv0031, (MTCY10H4.31), len: 70 aa. Possible remnant	/position=32982 - 34394 (33582 - 33794)	/lenght=1413 (213)	/codons=471 (71)	/complement=false	GC-compoz=66.66666666666666%	/LCI1=1.5	/LCI2=0.7819047619047619	p_i1=0.20447431200491475	p_i2=0.25644930059489107	/Tai=0.5269814620425394	/Tei=0.33080437053540196	/EEI=2.3601893326888974
gggtgcacgtcgataccgcgctccaccacgtcttggcccagtatccccgggtcgatccggcgttactgctcaactgtatgttgttggccgccaccgagcgcagcgtcacgggagacccgatcgcggcgaactatcacttcgcgtggttccgggaactcgattcacgccgatagctttctcgaatccccacggcaagcgtccggcgatgaattgacgctggtggggggcgtggacatactgtcatggtgtcggggtcggacagtcgcagcgaaccgagccagctgagcgaccgagacctcgtcgaatcggttcttcgtgacttgagcgaggcggccgacaagtgggaggcgctcgtcacgcaggctgaaactgttacctacagcgtggacttgggagacgttcgcgctgttgccaattcggacgggcggttgctcgagctgacgttgcatccgggcgtgatgaccggctacgcgcacggggagctggccgaccgagtgaacctggcgattacggccctgcgcgacgaggttgaggccgagaaccgggcacggtacggcggccgcctgcagtgacatcggtatctgcgaggatcaagcccatttgctggcaaggcatttcggcgcggggcgcaaggcccacagccgggccgtggccaccctgaaagccgatatccaagcctggcacccggctggcatccagaccccgaagccgcgatgcgaatcagatgtgttcgcgcgaatcggtcacacgagccacccatcaactcggaagagccgggtggggccgggagcatccgaggcaccgcttgcctgacataacagcgtaaccgccccgccattgtcgctgtgatggacatgccccagccatttgtcggctagctatacagcgaacgtcaatttttcgtgaatcagcctgaggctattgataattcacggcggcacgtcctactcttagcggcgctatgcgacccaatgcgcgtgcgatgttgcgtttggtgcattgtggtgccggtgctggtgggccggcgataacgtcgaaaggtgcggtattgggtgaccgtgttggcgcgttgtcgcagtgccgatcggcggcagcgctgagtcgattcgactttgcaccccgtgactctgttcccaccgccaccttcggtggtggatgcgctttcaggtccaccaataggctagctgttttcgagcggtgtatttgcgtggggggtgaatgtggatacggacaatgacaggcccacgctggcgagggtttaccgcagcctgcgggacatttgtccggacagctggaatcttccgggcggtcggatgcccactggcttgggctatgactttctgcgccctgtcgaggactcggggatcaacgacctgaagcactattacttcatggcggatttggccgatgggc
>32	N operona: 20	first	Rv0032	gene_poz=(601-2916)	bioF2	Possible 8-amino-7-oxononanoate synthase BioF2	Rv0032, (MTCY10H4.32), len: 771 aa. Probable	/position=33695 - 37210 (34295 - 36610)	/lenght=3516 (2316)	/codons=1172 (772)	/complement=false	GC-compoz=62.04663212435233%	/LCI1=1.27410289667099	/LCI2=0.5786424556852575	p_i1=0.1279643896323299	p_i2=0.12835678989049942	/Tai=0.46288729417238506	/Tei=0.2155211109014495	/EEI=2.8449074761898783
atgcgaatcagatgtgttcgcgcgaatcggtcacacgagccacccatcaactcggaagagccgggtggggccgggagcatccgaggcaccgcttgcctgacataacagcgtaaccgccccgccattgtcgctgtgatggacatgccccagccatttgtcggctagctatacagcgaacgtcaatttttcgtgaatcagcctgaggctattgataattcacggcggcacgtcctactcttagcggcgctatgcgacccaatgcgcgtgcgatgttgcgtttggtgcattgtggtgccggtgctggtgggccggcgataacgtcgaaaggtgcggtattgggtgaccgtgttggcgcgttgtcgcagtgccgatcggcggcagcgctgagtcgattcgactttgcaccccgtgactctgttcccaccgccaccttcggtggtggatgcgctttcaggtccaccaataggctagctgttttcgagcggtgtatttgcgtggggggtgaatgtggatacggacaatgacaggcccacgctggcgagggtttaccgcagcctgcgggacatttgtccggacagctggaatcttccgggcggtcggatgcccactggcttgggctatgactttctgcgccctgtcgaggactcggggatcaacgacctgaagcactattacttcatggcggatttggccgatgggcaaccgctaggccgggcaaacctctatagcgtctgtttcgacctggccaccaccgaccgcaagctcactccggcctggcgaacgaccatcaaacggtggtttccggggtttatgaccttccgtttcctcgagtgcgggttgctcaccatggtgagcaacccgctggcgttgcggtccgacaccgacttggagcgggtattgcctgtgctggccggccagatggaccagttggcgcatgacgacgggtcggatttcttgatgatccgggacgtggacccggaacactaccagcgataccttgacatcctgcgcccgttgggctttcggcctgcgctgggcttttcccgggtagacacgaccatcagctggtcgagcgtggaagaggcactgggctgcctgtctcacaaaaggcgcctgccgttgaagacgtcgctggagtttcgtgagcggttcggtatcgaggtcgaggaactcgacgagtatgccgagcatgcgccggtattggcccggctttggcgcaacgtcaagacggaggcaaaggattaccagcgcgaggacctgaaccctgagttcttcgcggcgtgttctcggcatctgcatggacgtagcagactgtggttgttccgctaccagggcacgccaattgccttctttttgaacgtttggggtgcggatgagaactacatactgcttgagtggggcatcgatcgtgattttgaacattataggaaggcgaatctgtaccgggcggcgctgatgctcagcctaaaagatgcgatcagccgagataaacggcgaatggaaatgggtattacgaactatttcacaaaacttcgcattccgggtgcccgagtcataccgaccatctatttcctgcgtcacagcacggatccggtgcatacggcaacgttagcgcgaatgatgatgcacaatattcaacggccaacgctacccgacgatatgtcggaggaattctgtcgctgggaagagcgaatacgtctggaccaggacgggctacccgaacacgatatctttcgcaagatcgatcgtcagcacaaatacacggggctcaaactcggcggagtctacggtttttatccccgattcaccggaccgcagcgatccacggtcaaggccgcggagctgggcgagatcgtgttgctgggcacgaactcgtatctgggcctggccacccatccagaggtggtggaggcctcggcggaggccacgcgacggtacggcaccggctgctcgggttcgccgttgctgaacggcacgttggacttgcacgtctcgcttgagcaggaactagcctgttttttgggcaaacccgccgccgtgttgtgctccaccggatatcagagcaacctggcggcgatcagcgcgctatgcgaatccggggacatgatcatccaagacgcgctgaaccaccgcagcctgttcgacgccgccaggttgtccggggccgacttcaccttgtaccggcacaacgacatggaccacctggcgcgggtgctacgccgcaccgaggggcgccgccggatcatcgtcgtggacgcggtgttcagcatggaaggcaccgtcgccgacctggccaccatcgccgagcttgccgaccggcacggctgccgggtctatgtggacgagtcccatgcgctgggcgtgctcggccccgacgggcgaggagcttcggccgcgttgggtgtcttggcgcgcatggacgtggtgatgggcacgttcagcaaatcctttgcctccgtcggcgggttcatcgccggagatcggcccgtcgtggactacatccggcacaacggttcaggtcatgtgttttccgccagcctgccgccggccgccgcggctgccacccacgcggctctgcgcgtcagtcggcgtgaacccgaccggcgggctcgggtgctggccgcggccgagtacatggccaccggcctggcacggcagggctatcaggccgagtatcacggaaccgcgatcgtgccggtgatcctgggcaacccgaccgtggcgcatgcgggctatctgcggctgatgcgctccggggtgtatgtgaacccggtggcccccccagccgtgccggaggagcgttcgggattccgcaccagctacctagccgaccaccgacaatctgacctcgaccgggccttgcacgtgtttgccggccttgccgaggacctgaccccgcaaggagccgcgctatgaaagaggccatcaacgccaccatccaacggatcttgcgaaccgaccgcggcatcaccgcgaaccaggtactcgtcgacgacctgggttttgactcgctcaagctgttccagttgatcaccgagctagaagacgaattcgacatcgccatctctttccgcgacgcacagaacatcaaaacagtgggagacgtctacaccagcgtcgcggtctggttccccgaaaccgccaagccggccccacttgggaaaggaacagcatgaccgacgacgccgatcttgatctggtccgaagaactttcgccgcgtttgcccgcggcgacctcgccgagctgacgcaatgctttgcgcccgacgtggagcagtttgtcccgggcaagcacgccctggctggggtgttccgcggcgtggacaacgtggttgcctgcctcggcgacaccgcggccgccgccgacggcaccatgacggtgacgcttgaagacgtgttaagcaacaccgatggccaggtgatcgccgtgtatcgattgcgggccagcagggccgggaaggtcctcgaccagcgcgaggcgatcctggttaccgtcgccggtggtcggatcacccg
>33	N operona: 20	middle	Rv0033	gene_poz=(601-864)	acpA	Probable acyl carrier protein AcpA (ACP)	Rv0033, (MTCY10H4.33), len: 87 aa. Probable acpA	/position=36007 - 37470 (36607 - 36870)	/lenght=1464 (264)	/codons=488 (88)	/complement=false	GC-compoz=56.81818181818182%	/LCI1=1.0421455938697317	/LCI2=0.3429118773946362	p_i1=0.06705580138693136	p_i2=0.03030904757193673	/Tai=0.3834428204242549	/Tei=0.12727814281474306	/EEI=3.4863758232169735
cgaccggcacggctgccgggtctatgtggacgagtcccatgcgctgggcgtgctcggccccgacgggcgaggagcttcggccgcgttgggtgtcttggcgcgcatggacgtggtgatgggcacgttcagcaaatcctttgcctccgtcggcgggttcatcgccggagatcggcccgtcgtggactacatccggcacaacggttcaggtcatgtgttttccgccagcctgccgccggccgccgcggctgccacccacgcggctctgcgcgtcagtcggcgtgaacccgaccggcgggctcgggtgctggccgcggccgagtacatggccaccggcctggcacggcagggctatcaggccgagtatcacggaaccgcgatcgtgccggtgatcctgggcaacccgaccgtggcgcatgcgggctatctgcggctgatgcgctccggggtgtatgtgaacccggtggcccccccagccgtgccggaggagcgttcgggattccgcaccagctacctagccgaccaccgacaatctgacctcgaccgggccttgcacgtgtttgccggccttgccgaggacctgaccccgcaaggagccgcgctatgaaagaggccatcaacgccaccatccaacggatcttgcgaaccgaccgcggcatcaccgcgaaccaggtactcgtcgacgacctgggttttgactcgctcaagctgttccagttgatcaccgagctagaagacgaattcgacatcgccatctctttccgcgacgcacagaacatcaaaacagtgggagacgtctacaccagcgtcgcggtctggttccccgaaaccgccaagccggccccacttgggaaaggaacagcatgaccgacgacgccgatcttgatctggtccgaagaactttcgccgcgtttgcccgcggcgacctcgccgagctgacgcaatgctttgcgcccgacgtggagcagtttgtcccgggcaagcacgccctggctggggtgttccgcggcgtggacaacgtggttgcctgcctcggcgacaccgcggccgccgccgacggcaccatgacggtgacgcttgaagacgtgttaagcaacaccgatggccaggtgatcgccgtgtatcgattgcgggccagcagggccgggaaggtcctcgaccagcgcgaggcgatcctggttaccgtcgccggtggtcggatcacccgacttagcgagttttacgccgacccggcggcgaccgaaagcttctgggcatgacggcggccttgctttcaccagccatcgcctggcagcagatctcggcttgcacggaccgcacgctgacgatcacttgcgaggattccgaggtaatcagctatcaggacctcatcgcgcgcgcggcggcatgcatccccccgctacggcgtcttgacctcaaacgcggtgaacccgtgctgatcaccgcccacaccaacctggaattcct
>34	N operona: 20	middle	Rv0034	gene_poz=(601-996)	-	Conserved hypothetical protein	Rv0034, (MTCY10H4.34), len: 131 aa. Conserved	/position=36267 - 37862 (36867 - 37262)	/lenght=1596 (396)	/codons=532 (132)	/complement=false	GC-compoz=65.65656565656566%	/LCI1=1.6412213740458015	/LCI2=0.9145038167938935	p_i1=0.25850524502310773	p_i2=0.3494717132042976	/Tai=0.3913305010830038	/Tei=0.41452454188386784	/EEI=2.6748478259829636
ctctgcgcgtcagtcggcgtgaacccgaccggcgggctcgggtgctggccgcggccgagtacatggccaccggcctggcacggcagggctatcaggccgagtatcacggaaccgcgatcgtgccggtgatcctgggcaacccgaccgtggcgcatgcgggctatctgcggctgatgcgctccggggtgtatgtgaacccggtggcccccccagccgtgccggaggagcgttcgggattccgcaccagctacctagccgaccaccgacaatctgacctcgaccgggccttgcacgtgtttgccggccttgccgaggacctgaccccgcaaggagccgcgctatgaaagaggccatcaacgccaccatccaacggatcttgcgaaccgaccgcggcatcaccgcgaaccaggtactcgtcgacgacctgggttttgactcgctcaagctgttccagttgatcaccgagctagaagacgaattcgacatcgccatctctttccgcgacgcacagaacatcaaaacagtgggagacgtctacaccagcgtcgcggtctggttccccgaaaccgccaagccggccccacttgggaaaggaacagcatgaccgacgacgccgatcttgatctggtccgaagaactttcgccgcgtttgcccgcggcgacctcgccgagctgacgcaatgctttgcgcccgacgtggagcagtttgtcccgggcaagcacgccctggctggggtgttccgcggcgtggacaacgtggttgcctgcctcggcgacaccgcggccgccgccgacggcaccatgacggtgacgcttgaagacgtgttaagcaacaccgatggccaggtgatcgccgtgtatcgattgcgggccagcagggccgggaaggtcctcgaccagcgcgaggcgatcctggttaccgtcgccggtggtcggatcacccgacttagcgagttttacgccgacccggcggcgaccgaaagcttctgggcatgacggcggccttgctttcaccagccatcgcctggcagcagatctcggcttgcacggaccgcacgctgacgatcacttgcgaggattccgaggtaatcagctatcaggacctcatcgcgcgcgcggcggcatgcatccccccgctacggcgtcttgacctcaaacgcggtgaacccgtgctgatcaccgcccacaccaacctggaattcctgtcctgctttttgggcctcatgctccatggcgctgtgccggtacccatcccgccgcgggaggcactgaagaccaccgagcgtttcatgactcggctcggcccactgctgcgccatcaccgcgtgctgatctgcacaccggccgaacacgacgagatacgcgctgccgccagcaccgactgccagatcagcagatttactgccctagccgaggctggcgacgagcagttcggccgcgccacggcccagcaactcgccgacaccgccaccgccgactggccgctatgcaccctcgacgacgacgcctacgtccaatacacctctggcagcaccgcagcaccacgcggagtggtcatcacctaccgcaacctgctgtccaacatgcgcgcaatgg
>35	N operona: 20	last	Rv0035	gene_poz=(601-2289)	fadD34	Probable fatty-acid-CoA ligase FadD34	Rv0035, (MTCY10H4.35), len: 562 aa. Probable	/position=36659 - 39547 (37259 - 38947)	/lenght=2889 (1689)	/codons=963 (563)	/complement=false	GC-compoz=63.58792184724689%	/LCI1=1.348161328588375	/LCI2=0.5612099644128116	p_i1=0.15141786586421635	p_i2=0.11887749639771641	/Tai=0.4487336193246442	/Tei=0.2069897467579448	/EEI=2.8118985304108226
gcatcaccgcgaaccaggtactcgtcgacgacctgggttttgactcgctcaagctgttccagttgatcaccgagctagaagacgaattcgacatcgccatctctttccgcgacgcacagaacatcaaaacagtgggagacgtctacaccagcgtcgcggtctggttccccgaaaccgccaagccggccccacttgggaaaggaacagcatgaccgacgacgccgatcttgatctggtccgaagaactttcgccgcgtttgcccgcggcgacctcgccgagctgacgcaatgctttgcgcccgacgtggagcagtttgtcccgggcaagcacgccctggctggggtgttccgcggcgtggacaacgtggttgcctgcctcggcgacaccgcggccgccgccgacggcaccatgacggtgacgcttgaagacgtgttaagcaacaccgatggccaggtgatcgccgtgtatcgattgcgggccagcagggccgggaaggtcctcgaccagcgcgaggcgatcctggttaccgtcgccggtggtcggatcacccgacttagcgagttttacgccgacccggcggcgaccgaaagcttctgggcatgacggcggccttgctttcaccagccatcgcctggcagcagatctcggcttgcacggaccgcacgctgacgatcacttgcgaggattccgaggtaatcagctatcaggacctcatcgcgcgcgcggcggcatgcatccccccgctacggcgtcttgacctcaaacgcggtgaacccgtgctgatcaccgcccacaccaacctggaattcctgtcctgctttttgggcctcatgctccatggcgctgtgccggtacccatcccgccgcgggaggcactgaagaccaccgagcgtttcatgactcggctcggcccactgctgcgccatcaccgcgtgctgatctgcacaccggccgaacacgacgagatacgcgctgccgccagcaccgactgccagatcagcagatttactgccctagccgaggctggcgacgagcagttcggccgcgccacggcccagcaactcgccgacaccgccaccgccgactggccgctatgcaccctcgacgacgacgcctacgtccaatacacctctggcagcaccgcagcaccacgcggagtggtcatcacctaccgcaacctgctgtccaacatgcgcgcaatggccgtgggctcacaattccagcacggcgatgtcatgggcagctggctgcccttgcaccatgacatggggctggtgggcagcctattcgccgcactcttcaacagtgtcagcgcggtattcaccacgccacaccggtttctgtatgacccgttgggattcctcagactgctcaccagctccggggctacccacacgttcatgcctaacttcgctctggagtggctgatcaacgcctaccacaggcgcggcgccgacatcgaaggcatcgacctacacaaaatgcgccgcttgatcatcgcctccgaacccgtccatgccgagggcatgcggagattcgccgccaccttcgccggcgtcggacttgcccccacggccctgggttcgggctatggcctggccgaagcgaccgtcgccgtgtcgatgtcagcgcccaacacgggattccgcaccgaaacccacgccgccgcggaggtcgtcaccggcggccgagtgctgcctggctacgaggtgcgcattgacgccgcaccaggtgcccgggccggaacgatcaaactgcgcggcgacagcgtggccgccaaagcctatgtgggcgggaagaagctggacgcgctcgacgaggaaggcttctgcgacacccacgacttgggttttcttgtagacgacgaaatcgtcatccttggccggcaggacgaggtgttcattgtccacggagaaaacagattcccctacgacatcgagttcatcattcgcggggaatccgagcagcaccggaccaaagtcgcatgtttcggggtcaacgaacgcgtcgtggttgtgttggaaagcccattggacagcatcatcgacaaggccgaagccgaccgactgagatgtcaagtcgttgccgcgactgggctgcagttggatgaactgatcacggttcggcgcggcgcgattcccaccaccaccagcggcaagctcaaacgacgcgccgtcgcgcaggcttatcgagacggcacactgccccgtcttgccacccacgcgtggacggcggatcccgatagcgctcccaaaacgacccggtccagcctggaaggcgcccactgatcttccactgacgtctcatcaaacccccggggcgctcgcgcgctgggcgcgctcatcgaccggggcttgggttgattggccccggctctcttcgcgcgctgggcgcgctcatcgaccgcggccgggtggcccggcgaaagcttgggcgatcgtcagccagcgttgtgcgtcctcccctactgcgttgacgtcaagagtgctcagcgcgcgccgctgggtgaccaggaagcagaagtcctcggcggacccggtgacccgctgggccgcatcggatggcccccaagaccaagtgtcgccgctcggtccccgcagctcgaccaggaacggctcggccggaggggttaggttgttgacgatgaacgcgtagtcgcgggtgcggacaccgagatgcgcaatagaccgcagtcgctgggtggcgggccggatgacgcccagggcgtcggcgacgtccagtccatgtgcccaggtctccatcaaccgcgctgttgccatcgacgccgcgctcatcggtggcccgaaccaggccaatttgcggccatcgggaaccgccagcagttcctcgtgcagccgcccccgagtgacccgccagtctgtgagcag
>36	N operona: 21	first-last	Rv0036c	gene_poz=(601-1374)	-	Conserved protein	Rv0036c, (MTCY10H4.36c), len: 257 aa. Conserved	/position=38456 - 40429 (39056 - 39829)	/lenght=1974 (774)	/codons=658 (258)	/complement=true	GC-compoz=68.73385012919897%	/LCI1=1.5706874189364461	/LCI2=0.7690012970168616	p_i1=0.23105554607242343	p_i2=0.2476187946748811	/Tai=0.41865168243795015	/Tei=0.322856915207393	/EEI=2.675483510809677
cctgtccggtttggcagcgcatcggatggtggtcggtatcaactcactgctgatcttgctcctggtccgccacgtgaccgcccgggccgttggggggttgggtaccgcactgctgttcttcgcggccaccgggctgggagccttcctggccaacgtcttgactccgaccgcgatccggcgctggggacgctacgccacggcaaatggcgcgttggctgcggccgccactatccaggtcgcggccgccgggctgctggtcccggtgatggtggtatgcggcttccttttaggtgtggccggccaggtggtcaagctgtgcgccgattcggcgatgcagatggacgtcgacgacgcattgcgcgggcacgtgttcgccgtgcaggatgcactgttttgggtctcatacatcctctcgattaccgtggccgcagccttgattcccgagcacgggcacgcgcccgtatttgtgctgttcgggtcggcgatctacctagccgggctggtggtgcacaccatcgtcgggcgccgcggccagcctgtgatcggtcgctagggtacaaacatgcctttcccgacgaactgttacctcaggaggtggtgatggcggatcctgggccgttcgtggcagacctgcgtgccgaaagcgacgacctcgacgcgctggtggcgcatctgccagcggatcgctgggccgatccgacacctgcgccgggttggaccatcgcacaccagatcggccacctgctgtggaccgatcgagtggcgctgacggcggtcaccgacgaggccgggttcgccgagctgatgaccgccgccgcggccaatccggccggtttcgtcgacgacgccgcgacagaactggcggccgtttcacctgccgaactgctcacagactggcgggtcactcgggggcggctgcacgaggaactgctggcggttcccgatggccgcaaattggcctggttcgggccaccgatgagcgcggcgtcgatggcaacagcgcggttgatggagacctgggcacatggactggacgtcgccgacgccctgggcgtcatccggcccgccacccagcgactgcggtctattgcgcatctcggtgtccgcacccgcgactacgcgttcatcgtcaacaacctaacccctccggccgagccgttcctggtcgagctgcggggaccgagcggcgacacttggtcttgggggccatccgatgcggcccagcgggtcaccgggtccgccgaggacttctgcttcctggtcacccagcggcgcgcgctgagcactcttgacgtcaacgcagtaggggaggacgcacaacgctggctgacgatcgcccaagctttcgccgggccacccggccgcggtcgatgagcgcgcccagcgcgcgaagagagccggggccaatcaacccaagccccggtcgatgagcgcgcccagcgcgcgagcgccccgggggtttgatgagacgtcagtggaagatcagtgggcgccttccaggctggaccgggtcgttttgggagcgctatcgggatccgccgtccacgcgtgggtggcaagacggggcagtgtgccgtctcgataagcctgcgcgacggcgcgtcgtttgagcttgccgctggtggtggtgggaatcgcgccgcgccgaaccgtgatcagttcatccaactgcagcccagtcgcggcaacgacttgacatctcagtcggtcggcttcggccttgtcgatgatgctgtccaatgggctttccaacacaaccacgacgcgttcgttgaccccgaaacatgcgactttggtccggtgctgctcggattccccgcgaatgatgaactcgatgtcgtaggggaatctgttttctccgtggacaatgaacacctcgtcctgccggccaaggatgacgatttcgtcgtctacaagaaaacccaagtcgtgggtgtcgcagaagccttcctcgtcgagcgcgtccagcttctt
>37	N operona: 22	first-last	Rv0037c	gene_poz=(601-1926)	-	Probable conserved integral membrane protein	Rv0037c, (MTCY10H4.37c), len: 441 aa. Probable	/position=39277 - 41802 (39877 - 41202)	/lenght=2526 (1326)	/codons=842 (442)	/complement=true	GC-compoz=67.72247360482655%	/LCI1=1.4323507180650037	/LCI2=0.6603930461073317	p_i1=0.1800849952234705	p_i2=0.17648999861639253	/Tai=0.33562783996951806	/Tei=0.2588409987547533	/EEI=3.2837277767758906
atggcaacgccgacaacacaatccagtcgtcgcgctcgatttcaccttcgagctgaccgatggtccagccggagtacccggcgtagatgcgcaccccttccaccgccgctgcgagcacctcggggtcggcatccagatcgaccatcaccagcctgcccgcgacatgccttaggcccggcacgccttccgggtcagcgccaacccgcaataccgccagacacagcgccgcgtcgcgcttcaccggcccaccgatgaacattgtctttggcttggccgcgagtttggcccactgcggcaacacgttgtagaccgcggtttcgctgggccgattgaggaccacaccgagggtgccgccgtcgttgtgctccacgatgtagatcacactgcggcgaaatgtcggttcaaggagatcggtgttggccaacaataaggtgcccgctcgcacccgttgtgcggcgggtgcgacatggtcctcggggtcttcgtgcggcgccaccacaccatcatcgcaccaccgtcgcatcgcccggggcgaacaagcagggtcggcgaatatttgtactgtggttggggcggcacggggtggaccgaaccttgcctgtgcccagggtggaagtgggtttagtgattcactcccggatgcacgcacgcgcacccgtcgacgtttggcggtcggtgcgcagcttgcccgacttctggcgtctgctgcaggtgcgggttgcgagtcagttcggcgacgggttgtttcaggcggggctggccggagcgttgctgttcaacccggaccgggcggccgacccgatggccatcgcgggggccttcgcggtgctgtttctgccctattcgctgctggggcccttcgccggggccctaatggaccggtgggatcggcggtgggtgctggttggcgccaacaccggccggctagccctgatcgccggggtcggcacgatactcgcggtcggagccggcgacgtgccgctgttggtcggagcgctggtcgccaacggcttggcacgattcgtcgcctcgggactgtcggcggcactgccccacgtggtgccgcgcgaacaggtggtcacgatgaactcggtggccatcgcgtcgggggcggtctccgcgttcctgggcgccaacttcatgctgttgcctcgttggctgctcggcagcggcgacgagggggcctccgcgatcgtcttcctggtggcgatccccgtatcgatcgcgttgctttggtcgctgcggttcggcccgcgggtactcggcccggacgacaccgaacgcgcgatccacggatctgctgtctacgccgtggtcaccggttggctacatggagcgcgcaccgtggtgcaacttccgaccgtcgctgccggcctgtccggtttggcagcgcatcggatggtggtcggtatcaactcactgctgatcttgctcctggtccgccacgtgaccgcccgggccgttggggggttgggtaccgcactgctgttcttcgcggccaccgggctgggagccttcctggccaacgtcttgactccgaccgcgatccggcgctggggacgctacgccacggcaaatggcgcgttggctgcggccgccactatccaggtcgcggccgccgggctgctggtcccggtgatggtggtatgcggcttccttttaggtgtggccggccaggtggtcaagctgtgcgccgattcggcgatgcagatggacgtcgacgacgcattgcgcgggcacgtgttcgccgtgcaggatgcactgttttgggtctcatacatcctctcgattaccgtggccgcagccttgattcccgagcacgggcacgcgcccgtatttgtgctgttcgggtcggcgatctacctagccgggctggtggtgcacaccatcgtcgggcgccgcggccagcctgtgatcggtcgctagggtacaaacatgcctttcccgacgaactgttacctcaggaggtggtgatggcggatcctgggccgttcgtggcagacctgcgtgccgaaagcgacgacctcgacgcgctggtggcgcatctgccagcggatcgctgggccgatccgacacctgcgccgggttggaccatcgcacaccagatcggccacctgctgtggaccgatcgagtggcgctgacggcggtcaccgacgaggccgggttcgccgagctgatgaccgccgccgcggccaatccggccggtttcgtcgacgacgccgcgacagaactggcggccgtttcacctgccgaactgctcacagactggcgggtcactcgggggcggctgcacgaggaactgctggcggttcccgatggccgcaaattggcctggttcgggccaccgatgagcgcggcgtcgatggcaacagcgcggttgatggagacctgggcacatggactggacgtcgccgacgccctgggcgtcatccggcccgccacccagcgactgcggtctattgcgcatctcggtgtccgcacccgcgactacgcgttcatcgtcaacaacctaacccctccggccg
>38	N operona: 23	first-last	Rv0038	gene_poz=(601-1209)	-	Conserved protein	Rv0038, (MTCY10H4.38), len: 202 aa. Conserved	/position=40704 - 42512 (41304 - 41912)	/lenght=1809 (609)	/codons=603 (203)	/complement=false	GC-compoz=65.35303776683087%	/LCI1=1.2986798679867986	/LCI2=0.6566006600660067	p_i1=0.1355520282077644	p_i2=0.17413716753422803	/Tai=0.41631558922047207	/Tei=0.2567234507808052	/EEI=3.037914993797766
tggccaccgagttcatcgtgaccacctgttcgcgcggcaccacgtggggcagtgccgccgacagtcccgaggcgacgaatcgtgccaagccgttggcgaccagcgctccgaccaacagcggcacgtcgccggctccgaccgcgagtatcgtgccgaccccggcgatcagggctagccggccggtgttggcgccaaccagcacccaccgccgatcccaccggtccattagggccccggcgaagggccccagcagcgaatagggcagaaacagcaccgcgaaggcccccgcgatggccatcgggtcggccgcccggtccgggttgaacagcaacgctccggccagccccgcctgaaacaacccgtcgccgaactgactcgcaacccgcacctgcagcagacgccagaagtcgggcaagctgcgcaccgaccgccaaacgtcgacgggtgcgcgtgcgtgcatccgggagtgaatcactaaacccacttccaccctgggcacaggcaaggttcggtccaccccgtgccgccccaaccacagtacaaatattcgccgaccctgcttgttcgccccgggcgatgcgacggtggtgcgatgatggtgtggtggcgccgcacgaagaccccgaggaccatgtcgcacccgccgcacaacgggtgcgagcgggcaccttattgttggccaacaccgatctccttgaaccgacatttcgccgcagtgtgatctacatcgtggagcacaacgacggcggcaccctcggtgtggtcctcaatcggcccagcgaaaccgcggtctacaacgtgttgccgcagtgggccaaactcgcggccaagccaaagacaatgttcatcggtgggccggtgaagcgcgacgcggcgctgtgtctggcggtattgcgggttggcgctgacccggaaggcgtgccgggcctaaggcatgtcgcgggcaggctggtgatggtcgatctggatgccgaccccgaggtgctcgcagcggcggtggaaggggtgcgcatctacgccgggtactccggctggaccatcggtcagctcgaaggtgaaatcgagcgcgacgactggattgtgttgtcggcgttgccatctgacgttttggtggggccgagagccgacctgtgggggcaggtgctgcgacggcagccgctgccgctgtcgctgctggccacccacccgatcgatctgagccggaactaggctactccgccgccgagcttgccagagcagcgcgtcgcgtcgccgcggtcgagccaggcgatccggcccagcctagtgggccacaggctgttcaatgacaggcctgggtgcagaccgcgcagctgccaacgcagttggcggtggggctagcggtttcacggcgcagcgcgtactgggcgctctgccacgaccccgcggccagcgtgccgaccgcgcccgcaatgcagacgatcaccaccatcaaggcggtgtgcccgggcgcggccaccgccaccactcccccggcggccagcattactgcggctgccaactgcgtgggcgccatcgcgcgcagcgccagcgccgtggggtcggcagtgggcgtatggcacagcgaccagctcccgaacagggcggacgccgccgccgcacacatgcacagcacacccgcgaggaacattcgttcaccatacgaggccgccgacgaatccgctcaccgagctccatgcgggcccgtgtttctgctcggcctcatcgcgacctagcgcggcgggactggtgtcagggtgcccgcgggcggatacccaggcgcctgcccgggtagtcccaccggtgccgaac
>39	N operona: 24	first-last	Rv0039c	gene_poz=(601-948)	-	Possible conserved transmembrane protein	Rv0039c, (MTCY21D4.02c, MTCY10H4.39c), len: 115 aa.	/position=41404 - 42951 (42004 - 42351)	/lenght=1548 (348)	/codons=516 (116)	/complement=true	GC-compoz=71.83908045977012%	/LCI1=1.953623188405797	/LCI2=0.9939130434782608	p_i1=0.3862571794728934	p_i2=0.4055282077216626	/Tai=0.3925337985220628	/Tei=0.46497538694949636	/EEI=2.313468397430129
actcaggtgcccgaccccaacgtgcccgacgcgttcgtggtgatcgccgaccggttgggcaacagcgtctacacgtcgaatgcgcagctggtggtgtataggctgatcggtgacttcgatcccgctgaggccatcacacacggctacattgacagccagaaattgctcgcatggcagaccacaaacgcctcgatggccaatttcgacggctttccgtcatcaatcatcgagggcacctaccgcgaaaacgacatgaccctcaacacctcccggcgccacgtcatcgccacctccggagccgacaagtacctggtttcgctgtcggtgaccaccgcgctgtcgcaggcggtcaccgacgggccggccaccgatgcgattgtcaacggattccaagtggttgcgcatgcggcgcccgctcaggcgcctgccccggcacccggttcggcaccggtgggactacccgggcaggcgcctgggtatccgcccgcgggcaccctgacaccagtcccgccgcgctaggtcgcgatgaggccgagcagaaacacgggcccgcatggagctcggtgagcggattcgtcggcggcctcgtatggtgaacgaatgttcctcgcgggtgtgctgtgcatgtgtgcggcggcggcgtccgccctgttcgggagctggtcgctgtgccatacgcccactgccgaccccacggcgctggcgctgcgcgcgatggcgcccacgcagttggcagccgcagtaatgctggccgccgggggagtggtggcggtggccgcgcccgggcacaccgccttgatggtggtgatcgtctgcattgcgggcgcggtcggcacgctggccgcggggtcgtggcagagcgcccagtacgcgctgcgccgtgaaaccgctagccccaccgccaactgcgttggcagctgcgcggtctgcacccaggcctgtcattgaacagcctgtggcccactaggctgggccggatcgcctggctcgaccgcggcgacgcgacgcgctgctctggcaagctcggcggcggagtagcctagttccggctcagatcgatcgggtgggtggccagcagcgacagcggcagcggctgccgtcgcagcacctgcccccacaggtcggctctcggccccaccaaaacgtcagatggcaacgccgacaacacaatccagtcgtcgcgctcgatttcaccttcgagctgaccgatggtccagccggagtacccggcgtagatgcgcaccccttccaccgccgctgcgagcacctcggggtcggcatccagatcgaccatcaccagcctgcccgcgacatgccttaggcccggcacgccttccgggtcagcgccaacccgcaataccgccagacacagcgccgcgtcgcgcttcaccggcccaccgatgaacattgtctttggcttggccgcgagtttggcccactgcggcaacacgttgtagaccgcggtttcgctgggccgattgaggaccacaccgagggtgccgccgtcgttgtgctccacgatgtagatcacactgcggcgaaatgtcg
>40	N operona: 25	first-last	Rv0040c	gene_poz=(601-1533)	mtc28	Secreted proline rich protein Mtc28 (proline rich	Rv0040c, (MTCY21D4.03c), len: 310 aa. Mtc28,secreted	/position=41833 - 43965 (42433 - 43365)	/lenght=2133 (933)	/codons=711 (311)	/complement=true	GC-compoz=67.52411575562701%	/LCI1=1.5043010752688173	/LCI2=0.5816129032258065	p_i1=0.2060615282107317	p_i2=0.13000189145370414	/Tai=0.3913723773014396	/Tei=0.21700170230833374	/EEI=2.9020755988612907
cgcggatgggtgccggtttgtaccgcgtattgctcggcgggcagcccgaacgcgtcgaaccctagcgcatgcagcacattacggcccaccatccggaaatagcgggcatagacgtcggtcgcgatgtagccgaggggatgaccaacgtggagtccctcacccgaggggtaggggaacatgtcctgcacgaagagcttgtcgtcaggcaccgcggcaccatccggtggggccagcgagccgaccgggttgggcacgttgaacgtccctagccgggcccagttttcctgccaggtccgttccagcctagccgcgagctcggcggtatagcggtaccgtggcacgtcggagtccgcgtcgtcggcacggggcacgccgccaggcccagcggttggcgattcggtcacgcccaacagggtataagggtggcccgggaacctccggggccgcgctaccggccacgggttggtctcggttccgttgcaccacgatcagaggttcattccagctgcatttcaagcctgtgcactgccatggagcgctggttacattcagcctcgacgacgggcaccgtcgcccggccattcggagggaccgacgcaaatgatccagatcgcgcgcacctggcgggtcttcgcaggcggcatggccaccggtttcatcggcgtggtgctggtcaccgccgggaaggcctcagcggatcccctgctgccaccgccgcctatccctgccccagtctcggcgccggcaacagtcccgcccgtgcagaacctcacggcgcttccgggcgggagcagcaacaggttctcaccggcgccagcacccgcaccgatcgcgtcgccgattccggtcggagcacccgggtccaccgctgtgcccccgctgccgccgccagtgactcccgcgatcagcggcacacttcgggaccacctccgggagaagggcgtcaagctggaggcacagcgaccgcacggattcaaggcgctcgacatcacactgcccatgccgccgcgctggactcaggtgcccgaccccaacgtgcccgacgcgttcgtggtgatcgccgaccggttgggcaacagcgtctacacgtcgaatgcgcagctggtggtgtataggctgatcggtgacttcgatcccgctgaggccatcacacacggctacattgacagccagaaattgctcgcatggcagaccacaaacgcctcgatggccaatttcgacggctttccgtcatcaatcatcgagggcacctaccgcgaaaacgacatgaccctcaacacctcccggcgccacgtcatcgccacctccggagccgacaagtacctggtttcgctgtcggtgaccaccgcgctgtcgcaggcggtcaccgacgggccggccaccgatgcgattgtcaacggattccaagtggttgcgcatgcggcgcccgctcaggcgcctgccccggcacccggttcggcaccggtgggactacccgggcaggcgcctgggtatccgcccgcgggcaccctgacaccagtcccgccgcgctaggtcgcgatgaggccgagcagaaacacgggcccgcatggagctcggtgagcggattcgtcggcggcctcgtatggtgaacgaatgttcctcgcgggtgtgctgtgcatgtgtgcggcggcggcgtccgccctgttcgggagctggtcgctgtgccatacgcccactgccgaccccacggcgctggcgctgcgcgcgatggcgcccacgcagttggcagccgcagtaatgctggccgccgggggagtggtggcggtggccgcgcccgggcacaccgccttgatggtggtgatcgtctgcattgcgggcgcggtcggcacgctggccgcggggtcgtggcagagcgcccagtacgcgctgcgccgtgaaaccgctagccccaccgccaactgcgttggcagctgcgcggtctgcacccaggcctgtcattgaacagcctgtggcccactaggctgggccggatcgcctggctcgaccgcggcgacgcgacgcgctgctctggcaagctcggcggcggagtagcctagttccggctcagatcgatcgggtgggtggccagcagcgacagcggcagcggctgccgtcgcagcacctgcccccaca
>41	N operona: 26	first-last	Rv0041	gene_poz=(601-3510)	leuS	Probable leucyl-tRNA synthetase LeuS	Rv0041, (MTCY21D4.04), len: 969 aa. Probable	/position=42962 - 47071 (43562 - 46471)	/lenght=4110 (2910)	/codons=1370 (970)	/complement=false	GC-compoz=62.955326460481096%	/LCI1=1.262469900240798	/LCI2=0.4542483660130719	p_i1=0.12444328463748042	p_i2=0.06801493598518986	/Tai=0.4185766432853343	/Tei=0.1612134423866709	/EEI=3.054608394020873
ggcatgggcagtgtgatgtcgagcgccttgaatccgtgcggtcgctgtgcctccagcttgacgcccttctcccggaggtggtcccgaagtgtgccgctgatcgcgggagtcactggcggcggcagcgggggcacagcggtggacccgggtgctccgaccggaatcggcgacgcgatcggtgcgggtgctggcgccggtgagaacctgttgctgctcccgcccggaagcgccgtgaggttctgcacgggcgggactgttgccggcgccgagactggggcagggataggcggcggtggcagcaggggatccgctgaggccttcccggcggtgaccagcaccacgccgatgaaaccggtggccatgccgcctgcgaagacccgccaggtgcgcgcgatctggatcatttgcgtcggtccctccgaatggccgggcgacggtgcccgtcgtcgaggctgaatgtaaccagcgctccatggcagtgcacaggcttgaaatgcagctggaatgaacctctgatcgtggtgcaacggaaccgagaccaacccgtggccggtagcgcggccccggaggttcccgggccacccttataccctgttgggcgtgaccgaatcgccaaccgctgggcctggcggcgtgccccgtgccgacgacgcggactccgacgtgccacggtaccgctataccgccgagctcgcggctaggctggaacggacctggcaggaaaactgggcccggctagggacgttcaacgtgcccaacccggtcggctcgctggccccaccggatggtgccgcggtgcctgacgacaagctcttcgtgcaggacatgttcccctacccctcgggtgagggactccacgttggtcatcccctcggctacatcgcgaccgacgtctatgcccgctatttccggatggtgggccgtaatgtgctgcatgcgctagggttcgacgcgttcgggctgcccgccgagcaatacgcggtacaaaccggcacccatccgcgtacccggaccgaagccaacgtcgtcaactttcgccgccagttgggccggctgggcttcggccacgacagccgacgaagcttctcgaccaccgatgtcgacttctacaggtggactcagtggatcttcctacagatatacaacgcgtggttcgacaccacagccaacaaggcgcgcccgatatcagagctggtcgccgaattcgagtccggtgcaaggtgtctcgatggcggccgggattgggccaagttgaccgcgggggagcgagccgatgtgatcgacgagtaccggctggtctatcgggcggattcgctggtgaactggtgcccggggctaggtacggtgcttgccaacgaagaggtgaccgccgacggccgcagcgaccggggcaattttccggtgttccggaagcggttgcggcaatggatgatgcggatcaccgcctatgccgaccggctgctcgacgacctggatgtgctggattggcctgagcaggtcaagaccatgcagcgcaactggatcgggcgttcgacgggtgcggtggcgctgttctcggcgagagcggccagcgatgacgggttcgaagtcgacatcgaggtgttcaccacgcggcccgacaccttgttcggcgccacgtatctggtgctggctcccgagcacgacttggtcgacgagttggtcgccgcgtcctggccggctggggtcaaccccttgtggacatacggcggcggcacacctggtgaggccatcgccgcctaccggcgtgcgatcgccgccaaatcagacctcgagcgccaggagagcagggaaaagaccggcgtcttcttgggcagctacgccatcaacccggccaacggtgagccggtgccgatcttcatcgccgactacgtgctggccgggtacggtaccggggcaatcatggcggtgccgggtcatgaccagcgggactgggacttcgctcgggcatttggtctaccgatcgtggaagtaattgccggcggcaatatttcggaatccgcgtatacaggcgatggcatcctggtcaactcggattacctcaatggaatgagcgtgccagcagcaaagcgggccatcgtcgaccggttggagtccgcgggccgcggccgggctcgaatcgaattcaaattgcgcgactggctttttgcgcggcagcggtattggggtgaaccattcccgatcgtctatgacagcgacgggcgtccgcatgcgctcgacgaagctgcactgcccgtcgagctgcctgatgtcccggactactcgccggttttgttcgaccccgacgatgcggacagcgagccttcgcccccactggccaaggcgactgagtgggtacacgtcgacctggacctcggtgatggcctgaagccctacagccgcgacaccaacgtgatgccgcagtgggcgggcagctcctggtatgaactgcgctacaccgatccgcacaactcagaacggttctgcgccaaggaaaacgaggcctattggatgggaccgcggccggctgagcacggcccggacgaccccggtggcgtcgacttgtacgtcggcggtgctgaacacgcggttttgcacctgctgtattccaggttctggcacaaggtcttgtacgacctgggtcacgtcagctctcgcgagccttaccgcaggctggtcaatcagggctatattcaagcttacgcttacaccgatgcgcgcggatcctatgtccctgccgagcaggtgatcgaacgcggtgacagatttgtctatcctggacctgacggtgaggtcgaagttttccaggaattcggcaaaatcggtaagagcctgaagaattcggtatcgccggacgaaatctgcgacgcatacggggcagatacgcttcgggtttacgagatgtcgatggggccgctggaggcttcacgtccatgggccacaaaggatgttgtcggcgcgtaccgttttctgcagcgggtgtggcgcttggtcgtcgacgagcacaccggcgaaactcgggtggctgacggcgtggaactcgacatcgatacgctacgggcgttgcaccgcaccatcgtcggcgtgtcagaagactttgcggcacttcgcaataacaccgcaacggctaagttgatcgaatacacgaaccacctcaccaagaagcatcgtgatgcggtgcctcgggccgccgtggagccgcttgtacaaatgctggctccgctggccccacatattgccgaggagctgtggctgcgactgggcaacaccacctcgttggcacacggcccgttcccgaaggccgatgccgcctacctcgtcgacgagacggtcgagtatccggtgcaggtgaacggcaaggtacgtggccgggtggtggtggccgccgacaccgacgaggaaacgctgaaagccgccgttctgaccgacgaaaaggtccaggcattcttggctggtgccaccccgcgcaaggttatcgtggtcgccggccggctggtcaatctcgtcatctaggtcgtgtcggcggtgccgacggtgggcgaggtaatccgcggggtagttcgttgtatgcgttacgccgcgagagccggcggcgaccagattggttgatagcgtggtactttcacgctcgtttgcgagcaggggagttgcttgcagggccactggccggttcgcccgaggcgagacgctccagtggcgccagggccttcctgagggtttccaagtcggagcggggaagttggctgagcagcgcggccagagccgcgcgccggttggccagtgactcaccgtgaaccgcccgcccttgcggcgtgatgtctaccaacaccgcccgcaagtcggacgggtctcgcgagcgtttcaccagtccaatcttctcgagccgccggatcgccacggtggtggtgggagttcgcacccgttcgtgagcggccaggtcggtcatccggatgggaccttgatcgagcagggtgaccaggatcgacagttgcgccagcgttaggtcgccggctgcagccccgttgggatccccgcggcgcagcattgaaatcagcttggacaatgcgcggtgcagcccctccgccagttgggtcacttccggtgcggtgaatt
>42	N operona: 27	first-last	Rv0042c	gene_poz=(601-1227)	-	Possible transcriptional regulatory protein	Rv0042c, (MTCY21D4.05c), len: 208 aa. Possible	/position=45981 - 47807 (46581 - 47207)	/lenght=1827 (627)	/codons=609 (209)	/complement=true	GC-compoz=63.79585326953748%	/LCI1=1.3205128205128205	/LCI2=0.5181089743589743	p_i1=0.1424575611601081	p_i2=0.09680217067737514	/Tai=0.5081689155729382	/Tei=0.18712195360963763	/EEI=2.6438898866260123
cgccaaccccacgcctcggatcctgggccagctcgacgcagtcatgcgatcgctgcgcaactccaaggagtcgcgggccttcgccgaatgcgtgtgggagtaccggcgcacggtcaacgacgagtacgcaggaccgcggctgcacgccaccatccgggcctcacagaacctgattccgcgagtgttctggatgacataccaaaacagccgcgacgacgtgttgccgttctacgaggaagagaacgccgcaatccatcggcgcgaacctgaagctgcgagggctgcctgcatcggccgttccgagctgatggcccagacgatgctggccgaactgttccgccgccgagtattggtcccgcccgagggcgcttgtcccggcccgtttggggcgccgatccctggcttcgccagaagctaccagccctcctcaccggtgccctaattacgccgatccgatggtgaagccagcagcggctgccggcgtctccaatattgactgtcccgttaacgcgagagccggtttccgttggcggtcagtggcattcgacatcactgaccatggatccggcagaactgacaatgtaggtagtcagccatgacatgagtgttgtccgctcgattggcaagaaaatgcagcggatttcgggaccaaatgcattggcggtcaaaggtcgcccgacacaagtctacggtcacacgcatgtcaggttagactgccggtttatggcggacagcgaattcaccgcaccggaagtgacccaactggcggaggggctgcaccgcgcattgtccaagctgatttcaatgctgcgccgcggggatcccaacggggctgcagccggcgacctaacgctggcgcaactgtcgatcctggtcaccctgctcgatcaaggtcccatccggatgaccgacctggccgctcacgaacgggtgcgaactcccaccaccaccgtggcgatccggcggctcgagaagattggactggtgaaacgctcgcgagacccgtccgacttgcgggcggtgttggtagacatcacgccgcaagggcgggcggttcacggtgagtcactggccaaccggcgcgcggctctggccgcgctgctcagccaacttccccgctccgacttggaaaccctcaggaaggccctggcgccactggagcgtctcgcctcgggcgaaccggccagtggccctgcaagcaactcccctgctcgcaaacgagcgtgaaagtaccacgctatcaaccaatctggtcgccgccggctctcgcggcgtaacgcatacaacgaactaccccgcggattacctcgcccaccgtcggcaccgccgacacgacctagatgacgagattgaccagccggccggcgaccacgataaccttgcgcggggtggcaccagccaagaatgcctggaccttttcgtcggtcagaacggcggctttcagcgtttcctcgtcggtgtcggcggccaccaccacccggccacgtaccttgccgttcacctgcaccggatactcgaccgtctcgtcgacgaggtaggcggcatcggccttcgggaacgggccgtgtgccaacgaggtggtgttgcccagtcgcagccacagctcctcggcaatatgtggggccagcggagccagcatttgtacaagcggctccacggcggcccgaggcaccgcatcacgatgcttcttggtgaggtggttcgtgtattcgatcaacttagccgttgcggtgttattgcgaagtgccgcaaagtcttctgacacgccgacgatggtgcggtgcaacgcccgtagcgtatcgatgtcgagttccacgccgtcagcca
>43	N operona: 28	first-last	Rv0043c	gene_poz=(601-1335)	-	Probable transcriptional regulatory protein	Rv0043c, (MTCY21D4.06c), len: 244 aa. Probable	/position=46766 - 48700 (47366 - 48100)	/lenght=1935 (735)	/codons=645 (245)	/complement=true	GC-compoz=63.6734693877551%	/LCI1=1.2404371584699454	/LCI2=0.3874316939890709	p_i1=0.11790115208934604	p_i2=0.04340753019291095	/Tai=0.4393102985244751	/Tei=0.13906677717361987	/EEI=2.9665062668280338
atcctgggtatcgggtcgggctggaaacagaaggactacgacgagtacggctaccggttcggcacagcgggcagccgcctcgacgacctggcggctgcgctgccccggatcaaggcgcggcttggcaagctgaacccgccgccgacacgggacatcccggtgctgatcggcggcggcggagagcgtaagaccctgcgactggtcgccgagtatgccgatatctggcacagctttaccgccggggacagctacctagcgaagtcggccgtgctgagcacgcactgctcgaccgtcggccgaaacccagcgactatcgaacgctccgccgcggtcgacggcggcgggctgatcgccagcgccgaagccctcgccggtctcggtgtcacgctgttgaccgttggctgtgacggtcccgactacgacctgagcgctgcggccgcgctttgcaggtggcgcgatggccggtgaactccggttgacgtctgtcagatcgcgttacccccggcttcatctgggaaacaccacaacgcagacgccgagtcatgagaaacttgccagcgccggatggctgcagcgggctgaaagagatgctagataccgatgccaaaaaagtacggggttaaggaaaaggaccaggttgtcgcccacatcctcaacctgctattgaccggcaaactgcgcagcggggaccgcgtcgaccgcaatgaaatcgcgcacggcctgggggtcagccgggttcccatccaagaggcgctggttcaactcgaacacgacggcattgtgtcgactcgctatcaccgcggcgcgttcatcgagcggttcgacgtcgccaccatcctggaacatcacgaactcgacggcttgctcaacggcattgcctctgcccgcgcagccgccaaccccacgcctcggatcctgggccagctcgacgcagtcatgcgatcgctgcgcaactccaaggagtcgcgggccttcgccgaatgcgtgtgggagtaccggcgcacggtcaacgacgagtacgcaggaccgcggctgcacgccaccatccgggcctcacagaacctgattccgcgagtgttctggatgacataccaaaacagccgcgacgacgtgttgccgttctacgaggaagagaacgccgcaatccatcggcgcgaacctgaagctgcgagggctgcctgcatcggccgttccgagctgatggcccagacgatgctggccgaactgttccgccgccgagtattggtcccgcccgagggcgcttgtcccggcccgtttggggcgccgatccctggcttcgccagaagctaccagccctcctcaccggtgccctaattacgccgatccgatggtgaagccagcagcggctgccggcgtctccaatattgactgtcccgttaacgcgagagccggtttccgttggcggtcagtggcattcgacatcactgaccatggatccggcagaactgacaatgtaggtagtcagccatgacatgagtgttgtccgctcgattggcaagaaaatgcagcggatttcgggaccaaatgcattggcggtcaaaggtcgcccgacacaagtctacggtcacacgcatgtcaggttagactgccggtttatggcggacagcgaattcaccgcaccggaagtgacccaactggcggaggggctgcaccgcgcattgtccaagctgatttcaatgctgcgccgcggggatcccaacggggctgcagccggcgacctaacgctggcgcaactgtcgatcctggtcaccctgctcgatcaaggtcccatccggatgaccgacctggccgctcacgaacgggtgcgaactcccaccaccaccgtggcgatccggcggctcgagaagattggactggtgaaacgctcgcgagacccgtccgacttgcgggcggtgttggtagacatcacgccgc
>44	N operona: 29	first	Rv0044c	gene_poz=(601-1395)	-	Possible oxidoreductase	Rv0044c, (MTCY21D4.07c), len: 264 aa. Possible	/position=47633 - 49627 (48233 - 49027)	/lenght=1995 (795)	/codons=665 (265)	/complement=true	GC-compoz=66.54088050314465%	/LCI1=1.5353535353535352	/LCI2=0.8470959595959597	p_i1=0.21764025065115467	p_i2=0.30182247121459127	/Tai=0.39298766826708464	/Tei=0.37164022409313213	/EEI=2.7798646416875994
gcgccggtgctacgcgagcttgcgccgggtgccgaattcgtggtcggcatgtcgctgggcgggttgactgcgatacggctggccgcgatggcacccgacctggtcggcgaactcgttctcgtcgacgtcaccccgtcggcattgcaacggcacgccgagctgaccgccgagcagcgcggcacggtggcgctgatgcacggcgagcgggaattccccagctttcaggccatgctggacctaacgatcgccgcggccccgcaccgcgatgtcaagtcgttgcgccgcggcgtgttccacaactcccgccggctggacaacggcaactgggtgtggcgctatgacgcgatccgcacgttcggagatttcgcagggctctgggacgacgtcgacgccctgtccgcgccgatcacactcgtgcgcggcggctcgtcgggcttcgtcaccgaccaggacaccgccgaactccacaggcgtgcaacgcatttccgtggcgttcacatcgtcgagaagtcaggccactcggtgcaaagtgaccaaccgcgcgccctgatcgagatcgtgcgcggggtgctcgacacacgctgagcctacggtggacccatgacttcactcgtgcgtcccgatctccccgttcgtatcggcgtacaactgcagccgcagcacgccccccattaccgcgccgtccgagacgccgtccgccggtgcgaggacatcggtgtggacatcgcttttacctgggaccacttctttccgctctacggcgaccctgacggcccacacttcgaatgctggaccgtcttgggagcctgggccgagcaaacgtcgcacatcgaaatcggcgctctagtgacgtgcaactcctaccgcaatccggagctgcttgccgacatggcccgtaccgtcgaccacatctccggcggccggctcatcctgggtatcgggtcgggctggaaacagaaggactacgacgagtacggctaccggttcggcacagcgggcagccgcctcgacgacctggcggctgcgctgccccggatcaaggcgcggcttggcaagctgaacccgccgccgacacgggacatcccggtgctgatcggcggcggcggagagcgtaagaccctgcgactggtcgccgagtatgccgatatctggcacagctttaccgccggggacagctacctagcgaagtcggccgtgctgagcacgcactgctcgaccgtcggccgaaacccagcgactatcgaacgctccgccgcggtcgacggcggcgggctgatcgccagcgccgaagccctcgccggtctcggtgtcacgctgttgaccgttggctgtgacggtcccgactacgacctgagcgctgcggccgcgctttgcaggtggcgcgatggccggtgaactccggttgacgtctgtcagatcgcgttacccccggcttcatctgggaaacaccacaacgcagacgccgagtcatgagaaacttgccagcgccggatggctgcagcgggctgaaagagatgctagataccgatgccaaaaaagtacggggttaaggaaaaggaccaggttgtcgcccacatcctcaacctgctattgaccggcaaactgcgcagcggggaccgcgtcgaccgcaatgaaatcgcgcacggcctgggggtcagccgggttcccatccaagaggcgctggttcaactcgaacacgacggcattgtgtcgactcgctatcaccgcggcgcgttcatcgagcggttcgacgtcgccaccatcctggaacatcacgaactcgacggcttgctcaacggcattgcctctgcccgcgcagccgccaaccccacgcctcggatcctgggccagctcgacgcagtcatgcgatcgctgcgcaactccaaggagtcgcgggccttcgccgaatgcgtgtgggagtaccggcgcacggtcaacgacgagtacgcaggaccgcggctgcacgccaccatccgggcctcacagaacctgatt
>45	N operona: 29	last	Rv0045c	gene_poz=(601-1497)	-	Possible hydrolase	Rv0045c, (MTCY21D4.08c), len: 298 aa. Possible	/position=48443 - 50539 (49043 - 49939)	/lenght=2097 (897)	/codons=699 (299)	/complement=true	GC-compoz=67.11259754738016%	/LCI1=1.5011185682326622	/LCI2=0.6549217002237137	p_i1=0.20488669612787258	p_i2=0.1730988913430794	/Tai=0.3467493718485256	/Tei=0.25578900220877143	/EEI=3.0832209025035504
gatgacatcaagagccaggtcggcgcgacgatcacccaccgggtgctggccaagctgttcgaggaccgcggcgtgcagctcgaccgcaccatgcagctcaacgtgggcggcaacatggacttcctcaacatgctcgaacgtgaacggctggagtccaagaagatctccaagacccaggccgtcacttcgaatctgaagcgcgagttcaagaccaaggacgtgcacatcggcccgtccgaccacgtcggatggctcgacgatcgcaaatgggcctatgtccgtcttgagggccgcgccttcggagatgtgccgttgaacctggagtacaagctcgaggtgtgggactcgccaaactcggccggcgtcatcatcgacgcggtgcgggcggccaagatcgccaaggaccgcggcatcggcggaccggtgatcccggcgtcggcctacctgatgaagagcccgcccgagcagctgcccgacgacatcgcgcgcgcgcaactcgaagagttcatcatcggttagcgttgactctgcgctcaccacgcgggccactcgcacaattgcctggtatccgcagagtcaaacgcgggtaacgtccgctgcgtgctatctgacgacgaactgaccggactggacgagtttgccctgctggctgagaacgctgagcaggccggtgtcaatggtccactgcctgaagtcgagcgggtccaagcgggagccatcagcgcgctgcgctggggcggctctgcgccgcgggtgatctttctgcacggcggcggacagaacgcccatacctgggacaccgtgatcgtcggcctgggtgagccggcgctggcggtggaccttccagggcacggccattccgcttggcgggaggacggcaattactcgccgcagctcaactccgagaccttggcgccggtgctacgcgagcttgcgccgggtgccgaattcgtggtcggcatgtcgctgggcgggttgactgcgatacggctggccgcgatggcacccgacctggtcggcgaactcgttctcgtcgacgtcaccccgtcggcattgcaacggcacgccgagctgaccgccgagcagcgcggcacggtggcgctgatgcacggcgagcgggaattccccagctttcaggccatgctggacctaacgatcgccgcggccccgcaccgcgatgtcaagtcgttgcgccgcggcgtgttccacaactcccgccggctggacaacggcaactgggtgtggcgctatgacgcgatccgcacgttcggagatttcgcagggctctgggacgacgtcgacgccctgtccgcgccgatcacactcgtgcgcggcggctcgtcgggcttcgtcaccgaccaggacaccgccgaactccacaggcgtgcaacgcatttccgtggcgttcacatcgtcgagaagtcaggccactcggtgcaaagtgaccaaccgcgcgccctgatcgagatcgtgcgcggggtgctcgacacacgctgagcctacggtggacccatgacttcactcgtgcgtcccgatctccccgttcgtatcggcgtacaactgcagccgcagcacgccccccattaccgcgccgtccgagacgccgtccgccggtgcgaggacatcggtgtggacatcgcttttacctgggaccacttctttccgctctacggcgaccctgacggcccacacttcgaatgctggaccgtcttgggagcctgggccgagcaaacgtcgcacatcgaaatcggcgctctagtgacgtgcaactcctaccgcaatccggagctgcttgccgacatggcccgtaccgtcgaccacatctccggcggccggctcatcctgggtatcgggtcgggctggaaacagaaggactacgacgagtacggctaccggttcggcacagcgggcagccgcctcgacgacctggcggctgcgctgccccggatcaaggcgcggcttggcaagctgaacccgccgccgacacgggacatcccggtgctgatcggcggcggcggagagcgtaagaccctgcgactggtcgccgagtatgccgatatctggcacagctttaccgccggggacagctacctagcg
>46	N operona: 30	first-last	Rv0046c	gene_poz=(601-1704)	ino1	myo-inositol-1-phosphate synthase Ino1 (inositol	Rv0046c, (MTCY21D4.09c), len: 367 aa. Ino1	/position=49421 - 51724 (50021 - 51124)	/lenght=2304 (1104)	/codons=768 (368)	/complement=true	GC-compoz=63.949275362318836%	/LCI1=1.4277929155313351	/LCI2=0.4517711171662126	p_i1=0.17848291800183477	p_i2=0.06699912998060832	/Tai=0.23648661915091473	/Tei=0.1602992169825475	/EEI=3.7832382001443605
ctggagctcgccatcctgggtctgttgatcgagtcaccgatgcatggctacgagttgcgcaagaggctgaccggcctgctgggcgcgtttcgggcattttcgtacggttcgttatacccggcgctgcgacgcatgcaggccgacgggttgatcgccgagaatgccgccccagcgggcaccccggtgcggcgagcacgacgcgtttaccaactgaccgacaagggtcgccgtcgattcggcgagctggtggccgacaccggcccacacaactacaccgacgacggtttcggggtgcacctggcgttcttcaaccgcaccccggccgaagcgcggatgcgcatcctggaaggccggcgccgccaggtcgaggaacgccgggaaggcttgcgcgaggcggtggcgcgggccagcagttccttcgaccgctacacccgccaattgcatcaactcgggctcgagtccagcgagcgcgaggtcaagtggctcaacgagctcatcgccgcggaacgggcagcacccaaccccgccgaacagacgtaaacccagcacgaaccaacacccaagacaccccagaggttatgaggttaggagaacgccttaatgagtgagcaccagtcgttaccggcgccggaggcgtcgacggaggttcgagtcgccattgtcggcgtcggcaactgcgcgtcctcgctggtccagggcgtcgagtactactacaacgccgacgacacatcgaccgtaccgggcctcatgcacgtgcggttcggcccgtaccacgttcgcgacgtcaagttcgtggcggcgttcgacgtggacgccaagaaggtcggcttcgacctgtccgacgccatcttcgcctcggagaacaacaccatcaagatcgccgatgtggcgccgaccaacgtgatcgtgcagcgcgggcctaccctcgatggcatcggcaagtactacgccgacaccatcgaactctccgacgcggagcccgtcgacgtcgtccaggcgctcaaggaggccaaggtcgacgtgctggtctcctatttgccggtgggctcggaggaagccgacaagttctacgcccagtgtgctatcgacgccggggtggcgttcgtcaacgcgctgccggtgttcatcgcctccgacccggtgtgggccaagaagttcaccgacgccagggtacccatcgtcggtgatgacatcaagagccaggtcggcgcgacgatcacccaccgggtgctggccaagctgttcgaggaccgcggcgtgcagctcgaccgcaccatgcagctcaacgtgggcggcaacatggacttcctcaacatgctcgaacgtgaacggctggagtccaagaagatctccaagacccaggccgtcacttcgaatctgaagcgcgagttcaagaccaaggacgtgcacatcggcccgtccgaccacgtcggatggctcgacgatcgcaaatgggcctatgtccgtcttgagggccgcgccttcggagatgtgccgttgaacctggagtacaagctcgaggtgtgggactcgccaaactcggccggcgtcatcatcgacgcggtgcgggcggccaagatcgccaaggaccgcggcatcggcggaccggtgatcccggcgtcggcctacctgatgaagagcccgcccgagcagctgcccgacgacatcgcgcgcgcgcaactcgaagagttcatcatcggttagcgttgactctgcgctcaccacgcgggccactcgcacaattgcctggtatccgcagagtcaaacgcgggtaacgtccgctgcgtgctatctgacgacgaactgaccggactggacgagtttgccctgctggctgagaacgctgagcaggccggtgtcaatggtccactgcctgaagtcgagcgggtccaagcgggagccatcagcgcgctgcgctggggcggctctgcgccgcgggtgatctttctgcacggcggcggacagaacgcccatacctgggacaccgtgatcgtcggcctgggtgagccggcgctggcggtggaccttccagggcacggccattccgcttggcgggaggacggcaattactcgccgcagctcaactccgagaccttggcgccggtgctacgcgagcttgcgccgggtgccgaattcgtggtcggcatgtcgctgggcgggttgactgcgatacggctggccgcgatggcacccgacctggtcggcgaactcgttctcgtcgacgtcaccccgtcggcattgcaacggcacgccgagctgaccgccgagcagcgcggcacggtggcgctgatgcacggcgagcgg
>47	N operona: 31	first-last	Rv0047c	gene_poz=(601-1143)	-	Conserved protein	Rv0047c, (MTCY21D4.10c), len: 180 aa. Conserved	/position=50585 - 52327 (51185 - 51727)	/lenght=1743 (543)	/codons=581 (181)	/complement=true	GC-compoz=66.48250460405156%	/LCI1=1.5314814814814814	/LCI2=0.62537037037037	p_i1=0.21618530060239355	p_i2=0.15517915901298582	/Tai=0.3515773133671908	/Tei=0.23966124311168724	/EEI=2.9452887278896718
ccggagcaaagcccgacgggatcgcccccgtggtgctgaccccgcccaggcagctgcattccctcggcgggctcaccggcctgctggagcagacccgcaagcggttcggcgacaccatgggctaccggctggtgatctacccggagtatgcgtcgctcgatcgcgtcgacccggcggacgaccgccgagtcctggcgtatacctaccgcggcggctggggcgatgcgaccagttccgccaagagcattgccgacgtgtccgtggttgacctgagcaaattcgatgcgaagaccgctgtgggcatcatgcgcggcgccccggaaaccctcggcctcaaacaatccgacgtcaaaagcatgtacctgatcgtcgaaccggtcaaggaccccaccacgccggctgcgttgtcgttgtcgttgtatgtctctagcgactacggcggtggatacctcgttttcgcaggtgacggcaccatcaagcacgtcagctacccgtcttgacgcggtgatgttgtcgcaaatatatcgaggcgatacgatgacgcgaggcgtcgaaccgtcgtaacggccattcaaaagccatacaaaaggaggtgactcgatgctggagctcgccatcctgggtctgttgatcgagtcaccgatgcatggctacgagttgcgcaagaggctgaccggcctgctgggcgcgtttcgggcattttcgtacggttcgttatacccggcgctgcgacgcatgcaggccgacgggttgatcgccgagaatgccgccccagcgggcaccccggtgcggcgagcacgacgcgtttaccaactgaccgacaagggtcgccgtcgattcggcgagctggtggccgacaccggcccacacaactacaccgacgacggtttcggggtgcacctggcgttcttcaaccgcaccccggccgaagcgcggatgcgcatcctggaaggccggcgccgccaggtcgaggaacgccgggaaggcttgcgcgaggcggtggcgcgggccagcagttccttcgaccgctacacccgccaattgcatcaactcgggctcgagtccagcgagcgcgaggtcaagtggctcaacgagctcatcgccgcggaacgggcagcacccaaccccgccgaacagacgtaaacccagcacgaaccaacacccaagacaccccagaggttatgaggttaggagaacgccttaatgagtgagcaccagtcgttaccggcgccggaggcgtcgacggaggttcgagtcgccattgtcggcgtcggcaactgcgcgtcctcgctggtccagggcgtcgagtactactacaacgccgacgacacatcgaccgtaccgggcctcatgcacgtgcggttcggcccgtaccacgttcgcgacgtcaagttcgtggcggcgttcgacgtggacgccaagaaggtcggcttcgacctgtccgacgccatcttcgcctcggagaacaacaccatcaagatcgccgatgtggcgccgaccaacgtgatcgtgcagcgcgggcctaccctcgatggcatcggcaagtactacgccgacaccatcgaactctccgacgcggagcccgtcgacgtcgtccaggcgctcaaggaggccaaggtcgacgtgctggtctcctatttgccggtgggctcggaggaagccgacaagttctacgcccagtgtgctatcgacgccggggtggcgttcgtcaacgcgctgccggtgttcatcgcctccgacccg
>48	N operona: 32	first-last	Rv0048c	gene_poz=(601-1470)	-	Possible membrane protein	Rv0048c, MTCY21D4.11c, len: 289 aa. Possible	/position=51228 - 53297 (51828 - 52697)	/lenght=2070 (870)	/codons=690 (290)	/complement=true	GC-compoz=65.86206896551724%	/LCI1=1.3264129181084199	/LCI2=0.6231833910034603	p_i1=0.1443497282269028	p_i2=0.15388088269217448	/Tai=0.3344615223911509	/Tei=0.23849279442295704	/EEI=3.3829632255365576
gattcgccggcccgcgcggggcgccgctggacgactgatggtgacgcccgtcgctattcactggccgtgcgggccccgttgcgcgccgtccgcgtcccgccagaccccctaggggggcgtgccggacgtgcggcgcccaggacgtatgacttgaccagatgattccaactgcaggttcgacatacctccaccacgtggaccgcgaactcggagaaccgggtcgccagcaggatcagttcttcggcggtgcgcgcggaccctgataccgcaccgaggtgctcgccgaacacccacgacaccagtgtgagctgctccttgcggcagatcgggcagatgacccggctgggcttcccatgaaactttgcggcgcgcagcaggtaggggttggcgtcgcacacctccgacacaccggtgcgtcccgaatacacctcggccagcagggagcgtcgccgtagcgtgtagtccactacctgtcgctgcagtcgcacgctgaccagagtacgacgccatccacaccaccgatacgcaaccggcgccgttgttgcgcgggtacggcgggatcgagttcagattcccagccagactcctactatcgtccctgtggcgaagtggctgggcgcaccccttgcgcgcggagtatcgacggcaacccgcgccaaagacagcgaccggcaggacgcctgccggattctcgacgacgccctgcgtgacggcgagctctcgatggaggaacaccgggagcgcgtcagcgcagctaccaaggctgtgaccctaggtgacctgcagcgtctggtggccgacctgcaggtcgagagcgcacccgcacaaatgcccgcgctcaaatcgcgggcgaaacgcaccgagttgggcttgctggccgctgcgtttgtcgcatcggtgctgctgggcgtcggcatcggctggggcgtgtacggcaacacccgctctccgctggacttcacctcggatcccggagcaaagcccgacgggatcgcccccgtggtgctgaccccgcccaggcagctgcattccctcggcgggctcaccggcctgctggagcagacccgcaagcggttcggcgacaccatgggctaccggctggtgatctacccggagtatgcgtcgctcgatcgcgtcgacccggcggacgaccgccgagtcctggcgtatacctaccgcggcggctggggcgatgcgaccagttccgccaagagcattgccgacgtgtccgtggttgacctgagcaaattcgatgcgaagaccgctgtgggcatcatgcgcggcgccccggaaaccctcggcctcaaacaatccgacgtcaaaagcatgtacctgatcgtcgaaccggtcaaggaccccaccacgccggctgcgttgtcgttgtcgttgtatgtctctagcgactacggcggtggatacctcgttttcgcaggtgacggcaccatcaagcacgtcagctacccgtcttgacgcggtgatgttgtcgcaaatatatcgaggcgatacgatgacgcgaggcgtcgaaccgtcgtaacggccattcaaaagccatacaaaaggaggtgactcgatgctggagctcgccatcctgggtctgttgatcgagtcaccgatgcatggctacgagttgcgcaagaggctgaccggcctgctgggcgcgtttcgggcattttcgtacggttcgttatacccggcgctgcgacgcatgcaggccgacgggttgatcgccgagaatgccgccccagcgggcaccccggtgcggcgagcacgacgcgtttaccaactgaccgacaagggtcgccgtcgattcggcgagctggtggccgacaccggcccacacaactacaccgacgacggtttcggggtgcacctggcgttcttcaaccgcaccccggccgaagcgcggatgcgcatcctggaaggccggcgccgccaggtcgaggaacgccgggaaggcttgcgcgaggcggtggcgcgggccagcagttccttcgaccgctacacccgccaattgcatcaactcgggctcgagtccagcgagcgcgaggtcaagtggctcaacgagctcat
>49	N operona: 33	first-last	Rv0049	gene_poz=(601-1014)	-	Conserved hypothetical protein	Rv0049, (MTCY21D4.12), len: 137 aa. Conserved	/position=52231 - 53844 (52831 - 53244)	/lenght=1614 (414)	/codons=538 (138)	/complement=false	GC-compoz=66.66666666666666%	/LCI1=1.4744525547445255	/LCI2=0.5155717761557178	p_i1=0.19513382301240545	p_i2=0.09556633877154956	/Tai=0.5023078776420716	/Tei=0.1860097048943946	/EEI=2.474842289125454
cgggtctgctccagcaggccggtgagcccgccgagggaatgcagctgcctgggcggggtcagcaccacgggggcgatcccgtcgggctttgctccgggatccgaggtgaagtccagcggagagcgggtgttgccgtacacgccccagccgatgccgacgcccagcagcaccgatgcgacaaacgcagcggccagcaagcccaactcggtgcgtttcgcccgcgatttgagcgcgggcatttgtgcgggtgcgctctcgacctgcaggtcggccaccagacgctgcaggtcacctagggtcacagccttggtagctgcgctgacgcgctcccggtgttcctccatcgagagctcgccgtcacgcagggcgtcgtcgagaatccggcaggcgtcctgccggtcgctgtctttggcgcgggttgccgtcgatactccgcgcgcaaggggtgcgcccagccacttcgccacagggacgatagtaggagtctggctgggaatctgaactcgatcccgccgtacccgcgcaacaacggcgccggttgcgtatcggtggtgtggatggcgtcgtactctggtcagcgtgcgactgcagcgacaggtagtggactacacgctacggcgacgctccctgctggccgaggtgtattcgggacgcaccggtgtgtcggaggtgtgcgacgccaacccctacctgctgcgcgccgcaaagtttcatgggaagcccagccgggtcatctgcccgatctgccgcaaggagcagctcacactggtgtcgtgggtgttcggcgagcacctcggtgcggtatcagggtccgcgcgcaccgccgaagaactgatcctgctggcgacccggttctccgagttcgcggtccacgtggtggaggtatgtcgaacctgcagttggaatcatctggtcaagtcatacgtcctgggcgccgcacgtccggcacgcccccctagggggtctggcgggacgcggacggcgcgcaacggggcccgcacggccagtgaatagcgacgggcgtcaccatcagtcgtccagcggcgccccgcgcgggccggcgaatcccggccagcgtggtcaggttccacccgacgacagactgaccgcgatcctcccgccggtgaccgatgaccgatcggctccgcacgcggactccatcgaggcggtcaaggccgcgctcgacggcgcgccgccgatgcccccgccgcgcgacccgctcgaggaggtcacggccgcgttggccgccccgcccggtaaaccgccgcggggggatcagcttggtggcagacgtcgcccaccggggccgcccgggccccccggttcgtccggacagcctgccggccggctgccccaaccgagggtggacttgccccgggtcggccagatcaactggaaatggatacggcgttcgctgtacctcaccgcggcggtggtgatcctgttgccgatggtcaccttcacgatggcctacctgatcgtcgacgttcccaagccaggtgacatccgtaccaaccaggtctccacgatccttgccagcgacggctcggaaatcgccaaaattgttccgcccgaaggtaatcgggtcgacgtcaacctcagccaggtgccgat
>50	N operona: 34	first	Rv0050	gene_poz=(601-2637)	ponA1	Probable bifunctional penicillin-binding protein	Rv0050, (MTCY21D4.13), len: 678 aa. Probable	/position=53063 - 56299 (53663 - 55699)	/lenght=3237 (2037)	/codons=1079 (679)	/complement=false	GC-compoz=63.32842415316642%	/LCI1=1.3102261553588987	/LCI2=0.4835299901671584	p_i1=0.1391849611174901	p_i2=0.08060347231086089	/Tai=0.3362053216862043	/Tei=0.17254312507977482	/EEI=3.454847267986765
tgatcctgctggcgacccggttctccgagttcgcggtccacgtggtggaggtatgtcgaacctgcagttggaatcatctggtcaagtcatacgtcctgggcgccgcacgtccggcacgcccccctagggggtctggcgggacgcggacggcgcgcaacggggcccgcacggccagtgaatagcgacgggcgtcaccatcagtcgtccagcggcgccccgcgcgggccggcgaatcccggccagcgtggtcaggttccacccgacgacagactgaccgcgatcctcccgccggtgaccgatgaccgatcggctccgcacgcggactccatcgaggcggtcaaggccgcgctcgacggcgcgccgccgatgcccccgccgcgcgacccgctcgaggaggtcacggccgcgttggccgccccgcccggtaaaccgccgcggggggatcagcttggtggcagacgtcgcccaccggggccgcccgggccccccggttcgtccggacagcctgccggccggctgccccaaccgagggtggacttgccccgggtcggccagatcaactggaaatggatacggcgttcgctgtacctcaccgcggcggtggtgatcctgttgccgatggtcaccttcacgatggcctacctgatcgtcgacgttcccaagccaggtgacatccgtaccaaccaggtctccacgatccttgccagcgacggctcggaaatcgccaaaattgttccgcccgaaggtaatcgggtcgacgtcaacctcagccaggtgccgatgcatgtgcgccaggcggtgattgcggccgaagaccgcaatttctattcgaatccgggattctcgttcaccggcttcgcgcgggcagtcaagaacaacctgttcggcggcgatctgcagggcggatcgacgattacccagcagtacgtcaagaacgcgctggtcggttccgcacagcacgggtggagcggtctgatgcgcaaggcgaaagaattggtcatcgcgacgaagatgtcgggggagtggtctaaagacgatgtgctgcaggcgtatctgaacatcatctacttcggccggggcgcctacggcatttcggcggcgtccaaggcttatttcgacaagcccgtcgagcagctgaccgttgccgaaggggcgttgttggcagcgctgattcggcggccttcgacgctggacccggcggtcgaccccgaaggggcccatgcccgctggaattgggtactcgacggcatggtggaaaccaaggctctctcgccgaatgaccgtgcggcgcaggtgtttcccgagacagtgccgcccgatctggcccgggcagagaatcagaccaaaggacccaacgggctgatcgagcggcaggtgacaagggagttgctcgagctgttcaacatcgacgagcagaccctcaacacccaggggctggtggtcaccaccacgattgatccgcaggcccaacgggcggcggagaaggcggttgcgaaatacctggacgggcaggaccccgacatgcgtgccgccgtggtttccatcgacccgcacaacggggcggtgcgtgcgtactacggtggcgacaatgccaatggctttgacttcgctcaagcgggattgcagactggatcgtcgtttaaggtgtttgctctggtggccgcccttgagcaggggatcggcctgggctaccaggtagacagctctccgttgacggtcgacggcatcaagatcaccaacgtcgagggcgagggttgcgggacgtgcaacatcgccgaggcgctcaaaatgtcgctgaacacctcctactaccggctgatgctcaagctcaacggcggcccacaggctgtggccgatgccgcgcaccaagccggcattgcctccagcttcccgggcgttgcgcacacgctgtccgaagatggcaagggtggaccgcccaacaacgggatcgtgttgggccagtaccaaacccgggtgatcgacatggcatcggcgtatgccacgttggccgcgtccggtatctaccacccgccgcatttcgtacagaaggtggtcagtgccaacggccaggtcctcttcgacgccagcaccgcggacaacaccggcgatcagcgcatccccaaggcggtagccgacaacgtgactgcggcgatggagccgatcgcaggttattcgcgtggccacaacctagcgggtgggcgggattcggcggccaagaccggcactacgcaatttggtgacaccaccgcgaacaaagacgcctggatggtcgggtacacgccgtcgttgtctacggctgtgtgggtgggcaccgtcaagggtgacgagccactggtaaccgcttcgggtgcagcgatttacggctcgggcctgccgtcggacatctggaaggcaaccatggacggcgccttgaagggcacgtcgaacgagactttccccaaaccgaccgaggtcggtggttatgccggtgtgccgccgccgccgccgccgccggaggtaccaccttcggagaccgtcatccagcccacggtcgaaattgcgccggggattaccatcccgatcggtcccccgaccaccattaccctggcgccaccgcccccggccccgcccgctgcgactcccacgccgccgccgtgaccggcgcgctgtcccaaagcagcaacatctcgccacttcctttggccgccgatctgcggagcgccgataaccgcgattgccccagccgcaccgacgtattgggtgccgctctggcgaatgtcgtcggtggcccggtaggccggcacgcgctgatcggccgcacccggctgatgaccccgctgcgggtgatgtttgcaatcgcgttggtgttcctggcgctcggttggtcgacgaaagcggcctgcttgcagtccaccggaaccggtccaggtgatcagcgggtggccaactgggataaccagcgtgcttactaccagttgtgctactccgatacggtgccgctctatggcgctgagttattgagccaaggcaagtttccgtacaaatcaagctggatcgaaaccgacagcaacggcacaccgcagctgcgctacgacggacagatcgcggtgcgctatatggagtatccggtgctgactgggatctatcagtacctgtcgatggcgatagccaagacctacaccgcgttaagcaaggtggctcccctcccggtggttgccgaagtggtgatgttcttcaacgtcgccgcgttcggtttgg
>51	N operona: 34	middle	Rv0051	gene_poz=(601-2283)	-	Probable conserved transmembrane protein	Rv0051, (MTCY21D4.14), len:560 aa. Predicted to be	/position=55096 - 57978 (55696 - 57378)	/lenght=2883 (1683)	/codons=961 (561)	/complement=false	GC-compoz=64.52762923351159%	/LCI1=1.3363095238095237	/LCI2=0.457142857142857	p_i1=0.14754800489402528	p_i2=0.06921167683605396	/Tai=0.39475829129345763	/Tei=0.16229050915244858	/EEI=3.136123331626245
gcatttcgtacagaaggtggtcagtgccaacggccaggtcctcttcgacgccagcaccgcggacaacaccggcgatcagcgcatccccaaggcggtagccgacaacgtgactgcggcgatggagccgatcgcaggttattcgcgtggccacaacctagcgggtgggcgggattcggcggccaagaccggcactacgcaatttggtgacaccaccgcgaacaaagacgcctggatggtcgggtacacgccgtcgttgtctacggctgtgtgggtgggcaccgtcaagggtgacgagccactggtaaccgcttcgggtgcagcgatttacggctcgggcctgccgtcggacatctggaaggcaaccatggacggcgccttgaagggcacgtcgaacgagactttccccaaaccgaccgaggtcggtggttatgccggtgtgccgccgccgccgccgccgccggaggtaccaccttcggagaccgtcatccagcccacggtcgaaattgcgccggggattaccatcccgatcggtcccccgaccaccattaccctggcgccaccgcccccggccccgcccgctgcgactcccacgccgccgccgtgaccggcgcgctgtcccaaagcagcaacatctcgccacttcctttggccgccgatctgcggagcgccgataaccgcgattgccccagccgcaccgacgtattgggtgccgctctggcgaatgtcgtcggtggcccggtaggccggcacgcgctgatcggccgcacccggctgatgaccccgctgcgggtgatgtttgcaatcgcgttggtgttcctggcgctcggttggtcgacgaaagcggcctgcttgcagtccaccggaaccggtccaggtgatcagcgggtggccaactgggataaccagcgtgcttactaccagttgtgctactccgatacggtgccgctctatggcgctgagttattgagccaaggcaagtttccgtacaaatcaagctggatcgaaaccgacagcaacggcacaccgcagctgcgctacgacggacagatcgcggtgcgctatatggagtatccggtgctgactgggatctatcagtacctgtcgatggcgatagccaagacctacaccgcgttaagcaaggtggctcccctcccggtggttgccgaagtggtgatgttcttcaacgtcgccgcgttcggtttggcgctggcgtggctgacaaccgtctgggcgacctcgggcctggccggccgccggatatgggatgcggcgctggtggccgcctcaccgctggtgatctttcagatattcaccaatttcgatgcgctggcaacgggtttggcgacgagtgggctgctggcctgggcgcggcgcagaccggtgcttgccggtgtgctgatcgggttgggctccgcggcgaaactgtatccgctgttgttcttgtacccgttgttgctgctgggcatccgggccggtcgcctgaatgctctggcccgcaccatggcggccgcggcggcgacctggttgttggtgaatctgccggtgatgctgctctttccgcgcggctggtcggagttcttccggctcaacacccggcgcggcgacgacatggactcgttgtacaacgtcgtcaagtcgttcaccggctggcgtggcttcgaccccaccctgggcttctgggagccgccgctggtgctgaacacggttgtcacgctcttgttcgtgttatgttgtgcggcaattgcttacatcgcgctcaccgcaccccaccggccgcgcgtggcgcagctgactttcttgacggtggccagcttcctgttggtcaacaaggtgtggagtccccagttctcgctttggctggtgccgctggccgtgctggctttgccgcaccgccggatcttgctggcgtggatgacgatcgacgcgttggtgtgggtgccgcggatgtactacctatacggcaacccgagccgctcgctgcccgagcagtggttcaccacgacggtgttgctgcgtgacatcgccgtgatggtgctgtgcggactggtggtctggcagatctaccgccccgggcgcgacctcgtgcgtaccggcgggccaggggcactgccggcttgtgggggagtcgacgacccggtgggaggggtctttgccaacgccgccgacgccccgccaggtcggctaccgtcgtggctgcgtccccggctgggcgacgagcatgcgcgagagaggacgcccgatgcaggtcgcgatcgcactttttccgggcaacaccgcgcttgacgcggttggcccctacgaggtgctgcagcgggtgccgtcgttcgacgtcgtgttcgtcggccaccgccgcggggaggttcgcagcgacaacgccatgctgggtctgctgtgtgacgcggcattcgacgagctaacccggcccgatgtggtgatctttccgggcggcatcggaactcggaccctgatccacgaccagaccgtgctcgactgggtgcgcgaagcgcaccggcacaccctactcaccacctcggtgtgcaccggcgggctggtgttggcggctgccggactgctcaacggcttgaccgcgaccacgcattggcgagtacaggatctgttcaactcgctgggcgcccgatacgtcccccagcgtgtcgtcgagcatctgccagagcgggtcatcaccgccgccggggtgtcgagcgggatcgacatgggattgcggctggtggagcttttggtcagccgggaagccgccgaagcgagccagctgatgatcgagtatgacccgcagccaccggtggatgccggctccctggccaaggcctcgccggctacccatcggctcgcgttggagttctatcagcatcgtttgtgatctgt
>52	N operona: 34	last	Rv0052	gene_poz=(601-1164)	-	Conserved protein	Rv0052, (MTCY21D4.15), len: 187 aa. Conserved	/position=56810 - 58573 (57410 - 57973)	/lenght=1764 (564)	/codons=588 (188)	/complement=false	GC-compoz=65.95744680851064%	/LCI1=1.3707664884135473	/LCI2=0.6023172905525844	p_i1=0.15891625504309878	p_i2=0.14170020454857196	/Tai=0.3527002419234625	/Tei=0.22753018409371478	/EEI=3.193813597928773
tcttgttcgtgttatgttgtgcggcaattgcttacatcgcgctcaccgcaccccaccggccgcgcgtggcgcagctgactttcttgacggtggccagcttcctgttggtcaacaaggtgtggagtccccagttctcgctttggctggtgccgctggccgtgctggctttgccgcaccgccggatcttgctggcgtggatgacgatcgacgcgttggtgtgggtgccgcggatgtactacctatacggcaacccgagccgctcgctgcccgagcagtggttcaccacgacggtgttgctgcgtgacatcgccgtgatggtgctgtgcggactggtggtctggcagatctaccgccccgggcgcgacctcgtgcgtaccggcgggccaggggcactgccggcttgtgggggagtcgacgacccggtgggaggggtctttgccaacgccgccgacgccccgccaggtcggctaccgtcgtggctgcgtccccggctgggcgacgagcatgcgcgagagaggacgcccgatgcaggtcgcgatcgcactttttccgggcaacaccgcgcttgacgcggttggcccctacgaggtgctgcagcgggtgccgtcgttcgacgtcgtgttcgtcggccaccgccgcggggaggttcgcagcgacaacgccatgctgggtctgctgtgtgacgcggcattcgacgagctaacccggcccgatgtggtgatctttccgggcggcatcggaactcggaccctgatccacgaccagaccgtgctcgactgggtgcgcgaagcgcaccggcacaccctactcaccacctcggtgtgcaccggcgggctggtgttggcggctgccggactgctcaacggcttgaccgcgaccacgcattggcgagtacaggatctgttcaactcgctgggcgcccgatacgtcccccagcgtgtcgtcgagcatctgccagagcgggtcatcaccgccgccggggtgtcgagcgggatcgacatgggattgcggctggtggagcttttggtcagccgggaagccgccgaagcgagccagctgatgatcgagtatgacccgcagccaccggtggatgccggctccctggccaaggcctcgccggctacccatcggctcgcgttggagttctatcagcatcgtttgtgatctgttcgcgataggcctcgccgttcgcgacactgacattgcgcacacgacacgccgcggatcgtcgcaccgggttaagcctggagtgcggtggtgcctggtcggcattttcgcagtcgagggctctcgtgtagcctgggcgagttgccgacgcaggcgaccctcctgccacggatcgaccgtggccgcacacgaccacaggaggtgatgaggttcctatgcgtccatacgaaatcatggtcatcctcgacccgaccctcgacgaacgcaccgtagccccgtccttggagacgttcctcaacgtcgtccgtaaggacggcggaaaagtcgaaaaggtggacatctggggcaagcgtcggctggcgtacgagatcgccaagcatgccgaaggcatctacgtggtgatcgacgtgaaagccgccccggcgacggtgtccgaactcgaccgccagctcagcctcaacgagtcggtgttgcgcaccaaggtaatgcgcaccgacaagcactaatcggcctgccaggcactggctgttcgctgtcggtgcggttacgtaggctcggcgaagaagaacacgaccagccgccgaacccaggcggacg
>53	N operona: 35	first-last	Rv0053	gene_poz=(601-891)	rpsF	30S ribosomal protein S6 RpsF	Rv0053, (MTCY21D4.16), len: 96 aa. rpsF, 30S	/position=57592 - 59082 (58192 - 58482)	/lenght=1491 (291)	/codons=497 (97)	/complement=false	GC-compoz=60.13745704467354%	/LCI1=1.375	/LCI2=0.5520833333333335	p_i1=0.16033732430524048	p_i2=0.11403747718668304	/Tai=0.2931305663993864	/Tei=0.20263372946801475	/EEI=3.3845435532204298
gcgcgaagcgcaccggcacaccctactcaccacctcggtgtgcaccggcgggctggtgttggcggctgccggactgctcaacggcttgaccgcgaccacgcattggcgagtacaggatctgttcaactcgctgggcgcccgatacgtcccccagcgtgtcgtcgagcatctgccagagcgggtcatcaccgccgccggggtgtcgagcgggatcgacatgggattgcggctggtggagcttttggtcagccgggaagccgccgaagcgagccagctgatgatcgagtatgacccgcagccaccggtggatgccggctccctggccaaggcctcgccggctacccatcggctcgcgttggagttctatcagcatcgtttgtgatctgttcgcgataggcctcgccgttcgcgacactgacattgcgcacacgacacgccgcggatcgtcgcaccgggttaagcctggagtgcggtggtgcctggtcggcattttcgcagtcgagggctctcgtgtagcctgggcgagttgccgacgcaggcgaccctcctgccacggatcgaccgtggccgcacacgaccacaggaggtgatgaggttcctatgcgtccatacgaaatcatggtcatcctcgacccgaccctcgacgaacgcaccgtagccccgtccttggagacgttcctcaacgtcgtccgtaaggacggcggaaaagtcgaaaaggtggacatctggggcaagcgtcggctggcgtacgagatcgccaagcatgccgaaggcatctacgtggtgatcgacgtgaaagccgccccggcgacggtgtccgaactcgaccgccagctcagcctcaacgagtcggtgttgcgcaccaaggtaatgcgcaccgacaagcactaatcggcctgccaggcactggctgttcgctgtcggtgcggttacgtaggctcggcgaagaagaacacgaccagccgccgaacccaggcggacgcaggaggaaattgtggctggtgacaccaccatcaccatcgtcggaaatctgaccgctgaccccgagctgcggttcaccccgtccggtgcggccgtggcgaatttcaccgtggcgtcaacgccccggatctatgaccgtcagaccggcgaatggaaagacggcgaagcgctgttcctccggtgcaatatctggcgggaggcggccgagaacgtggccgagagcctcacccggggggcacgagtcatcgttagcgggcggcttaagcagcggtcgtttgaaacccgtgagggcgagaagcgcaccgtcatcgaggtcgaggtcgatgagattgggccttcgcttcggtacgccaccgccaaggtcaacaaggccagccgcagcggcgggtttggcagcggatcccgtccggcgccggcgcagaccagcagcgcctcgggagatgacccgtggggcagcgcaccggcgtcgggttcgttcggcggcggcgatgacgaaccgccattctgacc
>54	N operona: 36	first-last	Rv0054	gene_poz=(601-1095)	ssb	Single-strand binding protein Ssb	Rv0054, (MTCY21D4.17), len: 164 aa.	/position=57986 - 59680 (58586 - 59080)	/lenght=1695 (495)	/codons=565 (165)	/complement=false	GC-compoz=66.66666666666666%	/LCI1=1.434959349593496	/LCI2=0.559349593495935	p_i1=0.1810043778861191	p_i2=0.11788393896409681	/Tai=0.3279617642385795	/Tei=0.20609554506768712	/EEI=3.2496994807231716
aggcctcgccgttcgcgacactgacattgcgcacacgacacgccgcggatcgtcgcaccgggttaagcctggagtgcggtggtgcctggtcggcattttcgcagtcgagggctctcgtgtagcctgggcgagttgccgacgcaggcgaccctcctgccacggatcgaccgtggccgcacacgaccacaggaggtgatgaggttcctatgcgtccatacgaaatcatggtcatcctcgacccgaccctcgacgaacgcaccgtagccccgtccttggagacgttcctcaacgtcgtccgtaaggacggcggaaaagtcgaaaaggtggacatctggggcaagcgtcggctggcgtacgagatcgccaagcatgccgaaggcatctacgtggtgatcgacgtgaaagccgccccggcgacggtgtccgaactcgaccgccagctcagcctcaacgagtcggtgttgcgcaccaaggtaatgcgcaccgacaagcactaatcggcctgccaggcactggctgttcgctgtcggtgcggttacgtaggctcggcgaagaagaacacgaccagccgccgaacccaggcggacgcaggaggaaattgtggctggtgacaccaccatcaccatcgtcggaaatctgaccgctgaccccgagctgcggttcaccccgtccggtgcggccgtggcgaatttcaccgtggcgtcaacgccccggatctatgaccgtcagaccggcgaatggaaagacggcgaagcgctgttcctccggtgcaatatctggcgggaggcggccgagaacgtggccgagagcctcacccggggggcacgagtcatcgttagcgggcggcttaagcagcggtcgtttgaaacccgtgagggcgagaagcgcaccgtcatcgaggtcgaggtcgatgagattgggccttcgcttcggtacgccaccgccaaggtcaacaaggccagccgcagcggcgggtttggcagcggatcccgtccggcgccggcgcagaccagcagcgcctcgggagatgacccgtggggcagcgcaccggcgtcgggttcgttcggcggcggcgatgacgaaccgccattctgaccccaagaactgcaaatcaagaaacggaaagatagacactcatggccaagtccagcaagcggcgcccggctccggaaaagccggtcaagacgcgtaaatgcgtgttctgcgcgaagaaggaccaagcgatcgactacaaggacaccgcgctgttgcgcacctacatcagcgagcgcggcaagatccgcgcgcgtcgggtcacgggcaactgcgtgcagcaccagcgagacatcgcgctcgcggtgaagaacgcccgcgaggtggcgctgctgccctttacgtcttcggtgcggtagcgccgaatgtccaacggagagtgcaaaataccatgaagctcattctcacggccgatgtcgatcacctcgggtccatcggcgacactgtcgaggtcaaggacgggtatggccgtaactttctgctcccgcgcggcctggcgatcgtcgcctcgcgcggagcccagaagcaggctgacgagatccgccgggcccgcgaaaccaaaagcgtacgcgacctagagcacgccaacgagatcaaggcggcgatcgaggcgctcggcccgatagcgctgccggtgaagacttcagctgattctgggaagtt
>55	N operona: 37	first	Rv0055	gene_poz=(601-855)	rpsR1	30S ribosomal protein S18-1 RpsR1	Rv0055, (MTCY21D4.18), len: 84 aa. rpsR1, 30S	/position=58522 - 59976 (59122 - 59376)	/lenght=1455 (255)	/codons=485 (85)	/complement=false	GC-compoz=64.70588235294117%	/LCI1=1.5753968253968254	/LCI2=1.0210317460317464	p_i1=0.232861646049913	p_i2=0.42446868192578285	/Tai=0.3347149793914034	/Tei=0.4820218137332046	/EEI=2.883345191934492
tacgtaggctcggcgaagaagaacacgaccagccgccgaacccaggcggacgcaggaggaaattgtggctggtgacaccaccatcaccatcgtcggaaatctgaccgctgaccccgagctgcggttcaccccgtccggtgcggccgtggcgaatttcaccgtggcgtcaacgccccggatctatgaccgtcagaccggcgaatggaaagacggcgaagcgctgttcctccggtgcaatatctggcgggaggcggccgagaacgtggccgagagcctcacccggggggcacgagtcatcgttagcgggcggcttaagcagcggtcgtttgaaacccgtgagggcgagaagcgcaccgtcatcgaggtcgaggtcgatgagattgggccttcgcttcggtacgccaccgccaaggtcaacaaggccagccgcagcggcgggtttggcagcggatcccgtccggcgccggcgcagaccagcagcgcctcgggagatgacccgtggggcagcgcaccggcgtcgggttcgttcggcggcggcgatgacgaaccgccattctgaccccaagaactgcaaatcaagaaacggaaagatagacactcatggccaagtccagcaagcggcgcccggctccggaaaagccggtcaagacgcgtaaatgcgtgttctgcgcgaagaaggaccaagcgatcgactacaaggacaccgcgctgttgcgcacctacatcagcgagcgcggcaagatccgcgcgcgtcgggtcacgggcaactgcgtgcagcaccagcgagacatcgcgctcgcggtgaagaacgcccgcgaggtggcgctgctgccctttacgtcttcggtgcggtagcgccgaatgtccaacggagagtgcaaaataccatgaagctcattctcacggccgatgtcgatcacctcgggtccatcggcgacactgtcgaggtcaaggacgggtatggccgtaactttctgctcccgcgcggcctggcgatcgtcgcctcgcgcggagcccagaagcaggctgacgagatccgccgggcccgcgaaaccaaaagcgtacgcgacctagagcacgccaacgagatcaaggcggcgatcgaggcgctcggcccgatagcgctgccggtgaagacttcagctgattctgggaagttgttcggctcggtgaccgccgcagatgtggttgctgccatcaagaaggccggtggaccaaacctcgataagcggatcgttcggctgcccaagacgcacatcaaggccgtgggcacgcattttgtgtcggtgcacctgcacccggaaatcgatgtcgaggtatcgctggacgtcgtggcgcagagctaaggcgagctgaggccacaacagtttgcgcatgccggtggtgaccgcggtcggccgccgccggggtttcgccatgccctgggtgtccaccgcacggtccggtgcggtgatg
>56	N operona: 37	middle	Rv0056	gene_poz=(601-1059)	rplI	50S ribosomal protein L9 RplI	Rv0056, (MTCY21D4.19), len: 152 aa. rplI, 50S	/position=58809 - 60467 (59409 - 59867)	/lenght=1659 (459)	/codons=553 (153)	/complement=false	GC-compoz=62.091503267973856%	/LCI1=1.2609649122807018	/LCI2=0.4710526315789473	p_i1=0.12399110410955294	p_i2=0.07510941613161816	/Tai=0.3691169291463331	/Tei=0.16759847451845633	/EEI=3.2942480545781363
cacgagtcatcgttagcgggcggcttaagcagcggtcgtttgaaacccgtgagggcgagaagcgcaccgtcatcgaggtcgaggtcgatgagattgggccttcgcttcggtacgccaccgccaaggtcaacaaggccagccgcagcggcgggtttggcagcggatcccgtccggcgccggcgcagaccagcagcgcctcgggagatgacccgtggggcagcgcaccggcgtcgggttcgttcggcggcggcgatgacgaaccgccattctgaccccaagaactgcaaatcaagaaacggaaagatagacactcatggccaagtccagcaagcggcgcccggctccggaaaagccggtcaagacgcgtaaatgcgtgttctgcgcgaagaaggaccaagcgatcgactacaaggacaccgcgctgttgcgcacctacatcagcgagcgcggcaagatccgcgcgcgtcgggtcacgggcaactgcgtgcagcaccagcgagacatcgcgctcgcggtgaagaacgcccgcgaggtggcgctgctgccctttacgtcttcggtgcggtagcgccgaatgtccaacggagagtgcaaaataccatgaagctcattctcacggccgatgtcgatcacctcgggtccatcggcgacactgtcgaggtcaaggacgggtatggccgtaactttctgctcccgcgcggcctggcgatcgtcgcctcgcgcggagcccagaagcaggctgacgagatccgccgggcccgcgaaaccaaaagcgtacgcgacctagagcacgccaacgagatcaaggcggcgatcgaggcgctcggcccgatagcgctgccggtgaagacttcagctgattctgggaagttgttcggctcggtgaccgccgcagatgtggttgctgccatcaagaaggccggtggaccaaacctcgataagcggatcgttcggctgcccaagacgcacatcaaggccgtgggcacgcattttgtgtcggtgcacctgcacccggaaatcgatgtcgaggtatcgctggacgtcgtggcgcagagctaaggcgagctgaggccacaacagtttgcgcatgccggtggtgaccgcggtcggccgccgccggggtttcgccatgccctgggtgtccaccgcacggtccggtgcggtgatgctggcgaactattcggccggcgtttgcgggcgggtgtcttcaccgggccttaacgtcaggaaaatgtgtctgaaagccaacacgcccggcgcggtaacctggctcgacacgccgaagagattcttgtccacacaaacggcgtcgcgttgtatggccgttaacagcagtgatgtcgtaacgggccgtattgatccacaggttctccacaccccgctcaacacagacgtcgacggatatgcacatgcgatgcacagctccataaacagtggccccttggagtacttgccagcaacgtttagcgtcttcccggcgctaggcgatgtgggtgacttgggcggtggtgtcggtgcggcgacttacgctctggataggttgtcgaatatgcgttcgggtgcttgtgtcggaggaggtgagagcccatggcggtcgttgatgacctagcgcccggcatggactcctcaccgcccagtgaagattacggccgtcaacca
>57	N operona: 37	middle	Rv0057	gene_poz=(601-1122)	-	Hypothetical protein	Rv0057, (MTCY21D4.20), len: 173 aa. Hypothetical	/position=59296 - 61017 (59896 - 60417)	/lenght=1722 (522)	/codons=574 (174)	/complement=false	GC-compoz=60.727969348659%	/LCI1=1.1522157996146436	/LCI2=0.4429672447013485	p_i1=0.09344111558744092	p_i2=0.06345231870983563	/Tai=0.612534762890529	/Tei=0.15710708683885208	/EEI=2.497203939678832
cagcaccagcgagacatcgcgctcgcggtgaagaacgcccgcgaggtggcgctgctgccctttacgtcttcggtgcggtagcgccgaatgtccaacggagagtgcaaaataccatgaagctcattctcacggccgatgtcgatcacctcgggtccatcggcgacactgtcgaggtcaaggacgggtatggccgtaactttctgctcccgcgcggcctggcgatcgtcgcctcgcgcggagcccagaagcaggctgacgagatccgccgggcccgcgaaaccaaaagcgtacgcgacctagagcacgccaacgagatcaaggcggcgatcgaggcgctcggcccgatagcgctgccggtgaagacttcagctgattctgggaagttgttcggctcggtgaccgccgcagatgtggttgctgccatcaagaaggccggtggaccaaacctcgataagcggatcgttcggctgcccaagacgcacatcaaggccgtgggcacgcattttgtgtcggtgcacctgcacccggaaatcgatgtcgaggtatcgctggacgtcgtggcgcagagctaaggcgagctgaggccacaacagtttgcgcatgccggtggtgaccgcggtcggccgccgccggggtttcgccatgccctgggtgtccaccgcacggtccggtgcggtgatgctggcgaactattcggccggcgtttgcgggcgggtgtcttcaccgggccttaacgtcaggaaaatgtgtctgaaagccaacacgcccggcgcggtaacctggctcgacacgccgaagagattcttgtccacacaaacggcgtcgcgttgtatggccgttaacagcagtgatgtcgtaacgggccgtattgatccacaggttctccacaccccgctcaacacagacgtcgacggatatgcacatgcgatgcacagctccataaacagtggccccttggagtacttgccagcaacgtttagcgtcttcccggcgctaggcgatgtgggtgacttgggcggtggtgtcggtgcggcgacttacgctctggataggttgtcgaatatgcgttcgggtgcttgtgtcggaggaggtgagagcccatggcggtcgttgatgacctagcgcccggcatggactcctcaccgcccagtgaagattacggccgtcaaccaccgcaggatctcgccgccgagcagtccgtgctgggcgggatgttgctgagcaaggacgccatcgccgatgtactggaacggctacggcccggcgatttttatcgtccggcgcatcagaacgtctacgacgccattttggacctgtatgggcggggagaaccggctgatgcggtgacggtggccgccgaactggatcgccgtgggctgctgcgccgcatcggcggtgctccctacctgcacaccctgatctcgacggtgccgacggccgccaacgcgggctactacgcgagcatcgttgccgaaaaggcgctgctgcgccggctggtagaggccggaacccgggtggtgcagtacggctatgccggcgccgaaggcgcggatgtggccgaggtggtcgatcgcgcgcaggccgaaatctacgacgtcgcggatcggcggctgtcggaagactttgtggcgcttgaggacctgctgcaaccgacgatggacgagatcgatgccatcgcttccagtggcggcctggcgcgcggggtggctaccggcttcaccg
>58	N operona: 37	last	Rv0058	gene_poz=(601-3225)	dnaB	Probable replicative DNA helicase DnaB	Rv0058, (MTV030.01, MTCY21D4.21), len: 874 aa.	/position=59796 - 63620 (60396 - 63020)	/lenght=3825 (2625)	/codons=1275 (875)	/complement=false	GC-compoz=62.819047619047616%	/LCI1=1.2868039664378337	/LCI2=0.47593440122044217	p_i1=0.1318606511977113	p_i2=0.07723625168647909	/Tai=0.43423467441924657	/Tei=0.16951262651783117	/EEI=2.9320142918528282
cattttgtgtcggtgcacctgcacccggaaatcgatgtcgaggtatcgctggacgtcgtggcgcagagctaaggcgagctgaggccacaacagtttgcgcatgccggtggtgaccgcggtcggccgccgccggggtttcgccatgccctgggtgtccaccgcacggtccggtgcggtgatgctggcgaactattcggccggcgtttgcgggcgggtgtcttcaccgggccttaacgtcaggaaaatgtgtctgaaagccaacacgcccggcgcggtaacctggctcgacacgccgaagagattcttgtccacacaaacggcgtcgcgttgtatggccgttaacagcagtgatgtcgtaacgggccgtattgatccacaggttctccacaccccgctcaacacagacgtcgacggatatgcacatgcgatgcacagctccataaacagtggccccttggagtacttgccagcaacgtttagcgtcttcccggcgctaggcgatgtgggtgacttgggcggtggtgtcggtgcggcgacttacgctctggataggttgtcgaatatgcgttcgggtgcttgtgtcggaggaggtgagagcccatggcggtcgttgatgacctagcgcccggcatggactcctcaccgcccagtgaagattacggccgtcaaccaccgcaggatctcgccgccgagcagtccgtgctgggcgggatgttgctgagcaaggacgccatcgccgatgtactggaacggctacggcccggcgatttttatcgtccggcgcatcagaacgtctacgacgccattttggacctgtatgggcggggagaaccggctgatgcggtgacggtggccgccgaactggatcgccgtgggctgctgcgccgcatcggcggtgctccctacctgcacaccctgatctcgacggtgccgacggccgccaacgcgggctactacgcgagcatcgttgccgaaaaggcgctgctgcgccggctggtagaggccggaacccgggtggtgcagtacggctatgccggcgccgaaggcgcggatgtggccgaggtggtcgatcgcgcgcaggccgaaatctacgacgtcgcggatcggcggctgtcggaagactttgtggcgcttgaggacctgctgcaaccgacgatggacgagatcgatgccatcgcttccagtggcggcctggcgcgcggggtggctaccggcttcaccgaactcgacgaggtcaccaacggcctgcatccggggcagatggtcatcgtggcggcgcgcccgggcgtgggaaagtccacccttgggctggacttcatgcggtcatgctcgatcaggcatcggatggccagcgtcatcttctcgctggagatgagcaagtccgagattgtcatgcgactgctgtcggcggaggccaaaatcaagctctccgacatgcgttcgggccggatgagcgatgacgactggacccggctggcgcggcggatgagcgaaatcagcgaagcgccactgtttatcgacgactcgcccaacctgaccatgatggagatccgtgccaaggcgcgccgcctgcggcaaaaggccaacctgaagttgatcgtggtcgactacctgcaactgatgacctcgggcaagaagtatgaatcacggcaggtggaggtgtcggagttctcgcggcatctgaagctgttggcaaaagagcttgaggttcccgtggtcgcgatcagccagctcaaccgtgggcccgagcagcgtaccgataagaaaccgatgctggccgacctcagggaatcgggctgcctgaccgcgtccaccagaatcttgcgcgccgataccggcgctgaggtcgccttcggtgagctcatgcgaagcggtgaacgtcccatggtgtggtcgctggacgagcggctgcgcatggtggcccggccgatgatcaacgtgttcccgagcgggcgcaaggaagtgtttcggcttcggctggcttccggacgcgaagtcgaggccaccggcagccacccctttatgaagttcgaaggctggactcccttggcgcagttgaaggttggtgaccggatcgcagcaccgcgccgggtacctgagcccatcgacactcagcggatgcccgagtctgagctcatttcgctggctcgcatgatcggtgacgggtcgtgcctgaagaaccagccgatccgctacgagccggtggatgaggcgaacctggccgcggtgacggtctcggcggcgcactcggatagggctgcgatccgcgacgactacctcgcagctcgagtgccgtcgttgcgcccggcgcggcaacgactaccgcgcgggcggtgcacgccgattgcggcgtggctggctggcctagggctattcacgaaacgcagccacgaaaaatgcgtaccggaggctgtatttcgcgcccccaatgaccaggtggcgttgtttctgcggcatctgtggagcgctggtggctctgttcggtgggatcccacgaatggtcaaggccgggtctactacggctcaaccagtaggcgtctcatcgacgatgtggctcaattgctgcttcgggttgggattttttcctggatcacacacgccccaaagttgggcggccacgattcgtggcggctgcacattcatggcgcgaaggatcaggtcaggttccttcgtcacgtcggcgttcacggcgccgaagcggtggcggcccaagagatgctgcgtcagctcaaaggaccggttcgcaacccgaacctggacagcgcgccgaaaaaagtatgggcgcaagtccgcaaccgactgtccgccaaacagatgatggacatccagctccacgaaccgacgatgtggaagcattccccgagccggtcaaggccgcatcgcgcggaggcgcggatcgaagatcgagcgatccatgagctggcgagaggcgacgcgtactgggacaccgtcgtggagatcaccagcattggagatcaacatgttttcgatgggactgtaagcggcacacacaatttcgtcgccaatggcattagtttgcacaattcgctggaacaagatgccgacgttgtcatcctgctgcatcgacccgacgcctttgaccgcgacgatccacgtgggggagaagcggatttcattctcgccaaacaccgcaacggtccgacgaagacggtcaccgtagcgcatcaactgcacctgtcacgcttcgccaacatggctcggtgacatgcggatgtgtggggtctcacggagcgtggccgaatctcacgaatgatggggccatcagggcggaccggtccacgcatccgcggcggcgttgaagtccccgagcaacacgcgtcgtggttgatgcgtgagatgagtcagatcagggcgacaggacgtcgaaccagtgggactaatgcatgatcaccagatacaagcctgagtcggggtttgtcgcccgtagcggtggtcccgaccggaagcgtccccatgactggatcgtttggcacttcacccatgccgacaatctccctgggatcatcaccgctggccgtctgctggccgattcagcagtcaccccgacgaccgaggtggcatataacccagtcaaggagttgcgccgccacaaagtcgtcgcccccgacagcaggtacccggcgtcgatggcaagcgatcatgtgccgttctacattgcggcgcggtcgcccatgctctacgtcgtatgcaagggccactccggctactccggcggtgccggcccgctggtgcacctcggggtggcgcttggcgacatcatagacgcggatctgacgtggtgcgccagtgacggcaatgctgcag
>59	N operona: 38	first	Rv0059	gene_poz=(601-1293)	-	Hypothetical protein	Rv0059, (MTV030.02), len: 230 aa. Hypothetical	/position=62600 - 64492 (63200 - 63892)	/lenght=1893 (693)	/codons=631 (231)	/complement=false	GC-compoz=61.904761904761905%	/LCI1=1.1695652173913043	/LCI2=0.3707246376811596	p_i1=0.09802556474605889	p_i2=0.038179754130108705	/Tai=0.47351530054807334	/Tei=0.13436177871709784	/EEI=2.9009172658570295
cgccaaacagatgatggacatccagctccacgaaccgacgatgtggaagcattccccgagccggtcaaggccgcatcgcgcggaggcgcggatcgaagatcgagcgatccatgagctggcgagaggcgacgcgtactgggacaccgtcgtggagatcaccagcattggagatcaacatgttttcgatgggactgtaagcggcacacacaatttcgtcgccaatggcattagtttgcacaattcgctggaacaagatgccgacgttgtcatcctgctgcatcgacccgacgcctttgaccgcgacgatccacgtgggggagaagcggatttcattctcgccaaacaccgcaacggtccgacgaagacggtcaccgtagcgcatcaactgcacctgtcacgcttcgccaacatggctcggtgacatgcggatgtgtggggtctcacggagcgtggccgaatctcacgaatgatggggccatcagggcggaccggtccacgcatccgcggcggcgttgaagtccccgagcaacacgcgtcgtggttgatgcgtgagatgagtcagatcagggcgacaggacgtcgaaccagtgggactaatgcatgatcaccagatacaagcctgagtcggggtttgtcgcccgtagcggtggtcccgaccggaagcgtccccatgactggatcgtttggcacttcacccatgccgacaatctccctgggatcatcaccgctggccgtctgctggccgattcagcagtcaccccgacgaccgaggtggcatataacccagtcaaggagttgcgccgccacaaagtcgtcgcccccgacagcaggtacccggcgtcgatggcaagcgatcatgtgccgttctacattgcggcgcggtcgcccatgctctacgtcgtatgcaagggccactccggctactccggcggtgccggcccgctggtgcacctcggggtggcgcttggcgacatcatagacgcggatctgacgtggtgcgccagtgacggcaatgctgcagccagctacaccaagttcagccgccaggtcgacacgctcggcaccttcgtcgactttgacctgctctgccagcggcaatggcacaacaccgatgacgaccccaaccgccagagccgccgcgccgccgagatcctggtatacggccatgtcccgttcgagctggtcagctacgtgtgttgctataacaccgagacgatgacacgggtacgaactctgctcgatcctgtcggtggggtgcgaaagtatgtcatcaagcccggcatgtactactaaggaaggaggaggccatatgatcacgtacggctctggcgacctccttcgggctgacaccgaagcgctcgtcaacaccgtcaactgtgttggggtgatgggcaagggaattgcgctgcagttcaaacgccgctaccccgagatgttcaccgcctacgaaaaggcgtgcaaacgcggcgaagttaccatcggcaagatgttcgtcgtcgacaccggacagctcgacggaccgaaacacatcatcaacttccccaccaagaaacactggcgtgcaccgtcgaagctggcctatatcgacgccggcctcattgatctcatccgcgtgatccgtgaactcaacattgcttctgtggcagttcccccgctgggggtgggcaacggaggtctggattgggaagatgtcgagcaacggctcgtatcagcattccagcagctgcccgacgttgacgccgtgatctaccccccatcaggtggatctcgcgccatcgagggcgtcgaaggacttcggatgacctgggggcgcgccgtcatactcgaagcgatgcggcgatatctccagcagcgccgcgcgatggagccgtgggaagaccctgcagggatctc
>60	N operona: 38	last	Rv0060	gene_poz=(601-1659)	-	Conserved hypothetical protein	Rv0060, (MTV030.03), len: 352 aa. Conserved	/position=63309 - 65567 (63909 - 64967)	/lenght=2259 (1059)	/codons=753 (353)	/complement=false	GC-compoz=60.05665722379604%	/LCI1=1.152462121212121	/LCI2=0.3729166666666668	p_i1=0.09350541164337615	p_i2=0.03884428606048721	/Tai=0.5060853946416098	/Tei=0.1349598574544385	/EEI=2.820889505440257
tccctgggatcatcaccgctggccgtctgctggccgattcagcagtcaccccgacgaccgaggtggcatataacccagtcaaggagttgcgccgccacaaagtcgtcgcccccgacagcaggtacccggcgtcgatggcaagcgatcatgtgccgttctacattgcggcgcggtcgcccatgctctacgtcgtatgcaagggccactccggctactccggcggtgccggcccgctggtgcacctcggggtggcgcttggcgacatcatagacgcggatctgacgtggtgcgccagtgacggcaatgctgcagccagctacaccaagttcagccgccaggtcgacacgctcggcaccttcgtcgactttgacctgctctgccagcggcaatggcacaacaccgatgacgaccccaaccgccagagccgccgcgccgccgagatcctggtatacggccatgtcccgttcgagctggtcagctacgtgtgttgctataacaccgagacgatgacacgggtacgaactctgctcgatcctgtcggtggggtgcgaaagtatgtcatcaagcccggcatgtactactaaggaaggaggaggccatatgatcacgtacggctctggcgacctccttcgggctgacaccgaagcgctcgtcaacaccgtcaactgtgttggggtgatgggcaagggaattgcgctgcagttcaaacgccgctaccccgagatgttcaccgcctacgaaaaggcgtgcaaacgcggcgaagttaccatcggcaagatgttcgtcgtcgacaccggacagctcgacggaccgaaacacatcatcaacttccccaccaagaaacactggcgtgcaccgtcgaagctggcctatatcgacgccggcctcattgatctcatccgcgtgatccgtgaactcaacattgcttctgtggcagttcccccgctgggggtgggcaacggaggtctggattgggaagatgtcgagcaacggctcgtatcagcattccagcagctgcccgacgttgacgccgtgatctaccccccatcaggtggatctcgcgccatcgagggcgtcgaaggacttcggatgacctgggggcgcgccgtcatactcgaagcgatgcggcgatatctccagcagcgccgcgcgatggagccgtgggaagaccctgcagggatctcgcatctggagattcagaagctcatgtacttcgccaacgaggccgatcccgatcttgcgctagatttcacgcccggccgatacgggccatacagcgaacgtgtccgtcacttactgcaaggaatggagggcgcattcacagtcggcctgggtgacggcaccgcaagagttcttgcgaaccaaccgatctcgttgactactaagggaactgacgccataacggactatctggccaccgatgcggcagctgaccgggtgagcgccgcagtcgacacggtgttgcgcgtcatcgaaggctttgaaggcccatacggggttgagctgctcgccagtacgcattgggtggccacacgtgagggcgccaaggaaccagccacggcagcggccgcggtccgaaagtggacaaaacgcaagggtcggatctacagcgacgatcgcatcggtgttgccctcgaccgcattcttatgactgcctgaaagcgaccggctcgtcgttaaggatgtgcgccgacgcccagccgtcagggagcgttgggctgctcggacggaattgccccaccgcaaccacccggtggcggcgggccggggaggggctcaccgccgctgacacaatcgaagtaaaactgtgggccggtaaaccacgtttgcatccactggtgccaaaacgagccgtcggggtacttctcgccgtcgcacacggccaagtcgccaaaaccccatcggccacccgggcaatagcctttcgtcatgtccggctgatgcgggtcaggtggatctgcgctggcaaccgaggcaggaaacacaagcgccgctgcacaacccagtatcgcagtactcaggcgagcaaacttcaacttcatttcaaactccgtcaaacgttgaatcgactcggcggactccaagcgatggtcagcgcttgcggatgagccgcggcaatgagtcgtagtgggcagacattcccgagaacagcctgaaatcctgttcggttgatgccgtgccggcatcgacgtaccaggacgaggcactgactcgggaaggcacagccgccgtggcgattgtatatgacgcgtcggactg
>61	N operona: 39	first-last	Rv0061c	gene_poz=(601-939)	-	Hypothetical protein	Rv0061c, len: 112 aa. Conserved hypothetical protein	/position=64412 - 65950 (65012 - 65350)	/lenght=1539 (339)	/codons=513 (113)	/complement=true	GC-compoz=62.24188790560472%	/LCI1=1.255952380952381	/LCI2=0.6005952380952382	p_i1=0.12249064581203767	p_i2=0.1407121142983706	/Tai=0.6149127048889526	/Tei=0.22664090286853356	/EEI=2.414066236430855
tgcctggtcgagccagtaggactgcggggtgttggcgacggaggtcagctcggcgttcggcgggttggcgttgcgcgcggcgaccatggccgccgaggcgggatcgacgtagaagggctttccggccagcgggtttgccgcatcgaccaggatcaacgccggggcccgaacgacccgcaccgggtccgcgataacaccgatggaagcaacggctgcaacccccaggagggggactatccaccgcgcgaccgaaccaatagctgatgacatcacccgagcaaaataatgccgcaattcgacaaacgccaaatgccgacgacaggtggcgggcgctggccgtgtccaaggccggcgcccgggcagagtcccgcgccatcgctgcccagtccgacgcgtcatatacaatcgccacggcggctgtgccttcccgagtcagtgcctcgtcctggtacgtcgatgccggcacggcatcaaccgaacaggatttcaggctgttctcgggaatgtctgcccactacgactcattgccgcggctcatccgcaagcgctgaccatcgcttggagtccgccgagtcgattcaacgtttgacggagtttgaaatgaagttgaagtttgctcgcctgagtactgcgatactgggttgtgcagcggcgcttgtgtttcctgcctcggttgccagcgcagatccacctgacccgcatcagccggacatgacgaaaggctattgcccgggtggccgatggggttttggcgacttggccgtgtgcgacggcgagaagtaccccgacggctcgttttggcaccagtggatgcaaacgtggtttaccggcccacagttttacttcgattgtgtcagcggcggtgagcccctccccggcccgccgccaccgggtggttgcggtggggcaattccgtccgagcagcccaacgctccctgacggctgggcgtcggcgcacatccttaacgacgagccggtcgctttcaggcagtcataagaatgcggtcgagggcaacaccgatgcgatcgtcgctgtagatccgacccttgcgttttgtccactttcggaccgcggccgctgccgtggctggttccttggcgccctcacgtgtggccacccaatgcgtactggcgagcagctcaaccccgtatgggccttcaaagccttcgatgacgcgcaacaccgtgtcgactgcggcgctcacccggtcagctgccgcatcggtggccagatagtccgttatggcgtcagttcccttagtagtcaacgagatcggttggttcgcaagaactcttgcggtgccgtcacccaggccgactgtgaatgcgccctccattccttgcagtaagtgacggacacgttcgctgtatggcccgtatcggccgggcgtgaaatctagcgcaagatcgggatcggcctcgttggcgaagtacatgagcttctgaatctccagatgcgagatccctgcagggtcttcccacggctccatcgcgcggcgctgctggagatatcgccgcatcgcttcgagtatgacggcg
>62	N operona: 40	first-last	Rv0062	gene_poz=(601-1743)	celA1	Possible cellulase CelA1 (endoglucanase)	Rv0062, (MTV030.05), len: 380 aa. Possible	/position=64952 - 67294 (65552 - 66694)	/lenght=2343 (1143)	/codons=781 (381)	/complement=false	GC-compoz=68.24146981627297%	/LCI1=1.580701754385965	/LCI2=0.7708771929824562	p_i1=0.23490100151002996	p_i2=0.24889871559254934	/Tai=0.3896568212182355	/Tei=0.32400884403329444	/EEI=2.7779124570880347
tcttatgactgcctgaaagcgaccggctcgtcgttaaggatgtgcgccgacgcccagccgtcagggagcgttgggctgctcggacggaattgccccaccgcaaccacccggtggcggcgggccggggaggggctcaccgccgctgacacaatcgaagtaaaactgtgggccggtaaaccacgtttgcatccactggtgccaaaacgagccgtcggggtacttctcgccgtcgcacacggccaagtcgccaaaaccccatcggccacccgggcaatagcctttcgtcatgtccggctgatgcgggtcaggtggatctgcgctggcaaccgaggcaggaaacacaagcgccgctgcacaacccagtatcgcagtactcaggcgagcaaacttcaacttcatttcaaactccgtcaaacgttgaatcgactcggcggactccaagcgatggtcagcgcttgcggatgagccgcggcaatgagtcgtagtgggcagacattcccgagaacagcctgaaatcctgttcggttgatgccgtgccggcatcgacgtaccaggacgaggcactgactcgggaaggcacagccgccgtggcgattgtatatgacgcgtcggactgggcagcgatggcgcgggactctgcccgggcgccggccttggacacggccagcgcccgccacctgtcgtcggcatttggcgtttgtcgaattgcggcattattttgctcgggtgatgtcatcagctattggttcggtcgcgcggtggatagtccccctcctgggggttgcagccgttgcttccatcggtgttatcgcggacccggtgcgggtcgttcgggccccggcgttgatcctggtcgatgcggcaaacccgctggccggaaagcccttctacgtcgatcccgcctcggcggccatggtcgccgcgcgcaacgccaacccgccgaacgccgagctgacctccgtcgccaacaccccgcagtcctactggctcgaccaggcattcccgccggcgaccgtcggcggcacggttgccaggtacaccggagcggcgcaggcggccggcgccatgccggttctgacgctgtatggaatcccccatcgcgactgcggtagctacgcatccggtgggttcgcgacgggcactgattaccgcgggtggatcgacgctgtcgcatccggcctgggctcatcgccggcgacgatcatcgtcgaacccgatgcgctggccatggccgactgcctgtcgcctgaccagcgccaggaacgtttcgacttggtgcgctacgccgtcgacacgctgacccgcgacccggccgctgccgtgtacgtcgatgcggggcattcgcgctggctgagcgccgaggcaatggccgccaggctcaacgatgtcggtgtgggccgcgcgcgcgggtttagcctcaacgtctcgaacttctacaccaccgatgaggaaatcggctatggcgaggcgatttcggggctcacgaacggttcgcattacgtgatcgacacgtcgcgcaacggcgccggacccgcgcccgacgccccgctcaactggtgtaaccccagcggccgcgccctgggcgcaccgcccaccacggcgaccgcgggcgcgcacgccgacgcttacctgtggatcaaacgtcccggggaatcggacggaacctgcggtcgcggggagcctcaggcgggtcggttcgttagccagtacgccatcgatctggcccacaacgccggccagtagagacctcacgcgcagaccggctgagcgtgcggccgttgggccgtcggcgtcgggttcggccaggtggggtaacggttcgggcacgtttccactacctcgtgacacgtcatgcggcaccgcggttcgggtggtcgacaatgcgggacatgacccaaaattcggggtgctgccggcccgcagcgtcgggctgcgccgcgctggtgaccgtcgcgagacgggagcccgacgttggcgcgtgagatctcacgccagacgtttctgcggggtgccgccggagcgttggccgccggcgcggtcttcggctcggtccgggctaccgcggatccggctgcctctggctgggaggctctttcttccgccctcggagggaaagtgctacaaccggacgacggtccccaattcgcaacggccaagcaggttttcaacaccaactacaacggctatacgccggcggtgatcgttaccccgacatcgcagctggacgtgcagaaggcgatggcgttcgctgccgcgaacaacctcaaggtggccccacgcggtggcgggcactcctacgtgggggcgtccacggccaacggcgccatggtgctcgacctacgt
>63	N operona: 41	first-last	Rv0063	gene_poz=(601-2040)	-	Possible oxidoreductase	Rv0063, (MTV030.06), len: 479 aa. Possible	/position=66323 - 68962 (66923 - 68362)	/lenght=2640 (1440)	/codons=880 (480)	/complement=false	GC-compoz=67.22222222222223%	/LCI1=1.7731384829505914	/LCI2=0.9368128044537237	p_i1=0.31165237253900524	p_i2=0.36527243226013767	/Tai=0.3587736368590272	/Tei=0.4287451890341239	/EEI=2.65972560885738
gccaggctcaacgatgtcggtgtgggccgcgcgcgcgggtttagcctcaacgtctcgaacttctacaccaccgatgaggaaatcggctatggcgaggcgatttcggggctcacgaacggttcgcattacgtgatcgacacgtcgcgcaacggcgccggacccgcgcccgacgccccgctcaactggtgtaaccccagcggccgcgccctgggcgcaccgcccaccacggcgaccgcgggcgcgcacgccgacgcttacctgtggatcaaacgtcccggggaatcggacggaacctgcggtcgcggggagcctcaggcgggtcggttcgttagccagtacgccatcgatctggcccacaacgccggccagtagagacctcacgcgcagaccggctgagcgtgcggccgttgggccgtcggcgtcgggttcggccaggtggggtaacggttcgggcacgtttccactacctcgtgacacgtcatgcggcaccgcggttcgggtggtcgacaatgcgggacatgacccaaaattcggggtgctgccggcccgcagcgtcgggctgcgccgcgctggtgaccgtcgcgagacgggagcccgacgttggcgcgtgagatctcacgccagacgtttctgcggggtgccgccggagcgttggccgccggcgcggtcttcggctcggtccgggctaccgcggatccggctgcctctggctgggaggctctttcttccgccctcggagggaaagtgctacaaccggacgacggtccccaattcgcaacggccaagcaggttttcaacaccaactacaacggctatacgccggcggtgatcgttaccccgacatcgcagctggacgtgcagaaggcgatggcgttcgctgccgcgaacaacctcaaggtggccccacgcggtggcgggcactcctacgtgggggcgtccacggccaacggcgccatggtgctcgacctacgtcagctacctggggacatcaactacgacgccaccaccgggcgggtcacggtgacgcccgccaccggtttgtacgccatgcaccaggtgttggccgcggccggccggggcatcccgaccggcacctgcccgacggtcggtgtcgcgggacacgcgctgggcggcgggctgggcgccaattcccggcacgccggcctgctctgtgaccaattgacgtcggcgtcggtggtgctgcccagcggccaggcggtcaccgcgtccgccaccgaccaccccgacctgttctgggcgttgcgcggtggcggtggcggcaacttcggcgtgacaacctcgctgaccttcgcgacgttccccagcggggacctcgacgtcgtgaacctcaatttcccaccgcagtcgttcgcgcaggttctggtcggttggcagaattggctgcgaaccgccgaccgaggcagctgggcactggccgatgccaccgtcgacccgctgggcacgcattgccgcatccttgcgacctgcccggccgggtcgggcggcagcgtggcggccgccatcgtttcggccgtcggaacgcaaccgaccggcaccgaaaaccacacgttcaactatctggacctggtcagatatctggccgtcgggaacctcaacccgtcgccgctgggatatgtcggcggatccgatgtcttcacgacgatcactccggcgaccgcccagggaatcgcctcggcggtcgacgcctttccgcgtggagcgggccgcatgttggcgatcatgcacgccctcgacggcgcgctcgccactgtgtcaccgggggccacggccttcccgtggcgtcggcagtcggcgctggtgcagtggtacgtcgaaacatccggctccccgtcggaagcgactagctggctcaacaccgcacatcaagcggtgcgagcgtattcggttggcggctatgtgaactatctcgaggtaaaccaaccgccggcacgttactttggcccgaatctgtcccggctgagcgcagtacgtcagaagtatgaccccagccgggtcatgttctccgggctgaacttctagcagccccgcatgagtactagcccctaggacgggccatcctcgtctaccctgggaagtgatcatggaactttccgtgtctgttatcgcggggttggtcatcgcactgctggcggccatcacccctgctgcgggcgaacgcccggaaagccgccgccaggcgctcgcaaatgccgccgaggccggggagcatccggccacatcaccgttgcgacggtagccgattcgtcgcgatacggctgtggagttaggaggcgcggatggagacaggttcgccgggaaaacgtccggtcttgcccaagcgtgcccgcctgctggtgacggcaggcatgggcatgctcgcgttgctgctgtttggaccccggctagtcgatatttacgttgactggttgtggtttggtgaggtcggtttccgcagcgtctggatcacggtactgctgacccgcctggcgattgtcgcagcggtcgcacttgtggtggccggcattgtgcttgctgccctactgctggcgtatcgctcgcggccgttctttgtacccgacgagccgcagcgggacccggtcgcgccacttcgcagcgcggtgatgcgccggccgcgcctgt
>64	N operona: 42	first	Rv0064	gene_poz=(601-3540)	-	Probable conserved transmembrane protein	Rv0064, (MTV030.07), len: 979 aa. Probable conserved	/position=68020 - 72159 (68620 - 71559)	/lenght=4140 (2940)	/codons=1380 (980)	/complement=false	GC-compoz=63.6734693877551%	/LCI1=1.3667007150153219	/LCI2=0.6307797071842016	p_i1=0.1575564191409658	p_i2=0.1584073759134972	/Tai=0.35770131500327873	/Tei=0.2425666383221475	/EEI=3.2369618937288593
ggtcgacgcctttccgcgtggagcgggccgcatgttggcgatcatgcacgccctcgacggcgcgctcgccactgtgtcaccgggggccacggccttcccgtggcgtcggcagtcggcgctggtgcagtggtacgtcgaaacatccggctccccgtcggaagcgactagctggctcaacaccgcacatcaagcggtgcgagcgtattcggttggcggctatgtgaactatctcgaggtaaaccaaccgccggcacgttactttggcccgaatctgtcccggctgagcgcagtacgtcagaagtatgaccccagccgggtcatgttctccgggctgaacttctagcagccccgcatgagtactagcccctaggacgggccatcctcgtctaccctgggaagtgatcatggaactttccgtgtctgttatcgcggggttggtcatcgcactgctggcggccatcacccctgctgcgggcgaacgcccggaaagccgccgccaggcgctcgcaaatgccgccgaggccggggagcatccggccacatcaccgttgcgacggtagccgattcgtcgcgatacggctgtggagttaggaggcgcggatggagacaggttcgccgggaaaacgtccggtcttgcccaagcgtgcccgcctgctggtgacggcaggcatgggcatgctcgcgttgctgctgtttggaccccggctagtcgatatttacgttgactggttgtggtttggtgaggtcggtttccgcagcgtctggatcacggtactgctgacccgcctggcgattgtcgcagcggtcgcacttgtggtggccggcattgtgcttgctgccctactgctggcgtatcgctcgcggccgttctttgtacccgacgagccgcagcgggacccggtcgcgccacttcgcagcgcggtgatgcgccggccgcgcctgttcgggtggggcatcgccgtcacgctcggtgtggtgtgcgggctgatcgcttcgttcgactgggtgaaggttcagttgttcgtacacgggggcacctttggcatcgtggaccccgaattcggctatgacattgggtttttcgtcttcgatctgccgttctaccggtcggtgctgaactggctgttcgtggccgtggttctggcgtttctagcgagcctgttgacgcattacctgttcggcggccttcggctgacaaccggcagaggcatgctgacccaggcagctcgcgttcaactcgcagtgttcgccggcgcggttgtactgctgaaggcggttgcctactggttggatcgctatgagctgttgtcgagtggacgtaaggagccgaccttcaccggcgccggctacaccgatatccacgccgagctgccggccaagcttgtgctggtggcgattgcggtattgtgtgcggtgtcattctttaccgcgatctttttgcgcgacttgaggattccggcgatggccgccgcactgctggtgctgtcggcgatcctggtcggtggactgtggccgctgctgatggagcagttctcggtgcgtcccaacgccgccgatgtcgaacgcccatatatccaacgcaacatcgaagcgacccgcgaggcgtatcggatcggtggcgattgggtccagtaccgtagctatccgggcatcggtaccaaacagccgcgcgacgtgcccgtggatgtcaccacgattgccaaggtgcggctgttggacccgcatatcctgtcccgaaccttcacccagcaacagcagctcaagaatttctttagcttcgccgagatactcgacatcgatcgctatcgcatcgacggtgagctgcaggactacatcgtcggcgtccgggagctctcgccgaaaagcctcaccggcaatcagaccgactggatcaacaaacacaccgtctacacgcatggcaacggcttcgtggccgccccggccaatcgggtgaacgcggcggcccgcggtgccgagaatatttccgacagcaacagcgggtacccgatatacgccgtcagtgacatcgcgtcgctgggttctgggcgccaggtcatcccggtcgagcagccacgggtctactacggcgaggtgatcgcccaggccgatccggactacgcgatcgtgggcggagccccggggtccgcgccgcgcgagtatgacaccgacacgtccaagtacacctataccggcgccgggggtgtgtcgatcggaaactggttcaaccgcacggtgtttgccaccaaggtcgcccagcacaagttcctgttctcccgggagatcggctcggagtcgaaggtgttgatccatcgcgacccgaaggaacgggtgcaacgcgtggcgccgtggttgaccaccgacgacaacccctatccggtggtggtgaacgggcggatcgtctggatcgtcgacgcctacaccaccttggacacctatccgtacgcacaacgcagctcgctcgagggcccggtgaccagcccgaccggcattgtgcggcaaggcaagcaggtgtcgtacgtgcgtaactccgtcaaggcaaccgtggacgcctacgacggaaccgtaacgctgtttcagttcgatcgagacgacccggtgctgcggacctggatgcgtgcctttcccggaaccgtcaagtccgaagaccagattcccgacgagttgcgtgcccacttccgttatccggaggaccttttcgaggtccaacgtagcttgctggccaagtatcatgtcgacgaaccgcgagagttcttcaccaccaacgccttctggtcggtgcccagcgacccgaccaacaacgctaacgccactcaaccgccgttctacgtcctcgtcggcgaccagcagagcgcccagccgtccttccggttggcgtcggcgatggttggctacaaccgcgaattcctctccgcgtacatctcggcgcactcggatccggcgaactacggcaagctgaccgtgctggagttacccaccgacaccctgacccaaggcccgcaacaaattcagaactcgatgatctccgacactcgggtcgcctccgagcgcaccctgctggaacggtcaaaccggattcactacggcaacctcttgtcgctgccgatcgccgacggcggcgtgctctatgtggaaccgctctacaccgagcggatctcgacaagcccgagcagttcgactttcccgcaactttcccgggtgctggtcagcgtgcgtgaaccccgcaccgagggcggggtccgggtcgggtacgcaccgaccctggccgaatctttggatcaggtatttgggcccggcaccggtcgggtcgccaccgctcgcggcggtgatgccgccagcgcgccaccgccgggagccggcgggccggcaccgccgcaggccgtaccgccaccgagaacgacccaaccgccggccgccccgccccgggggccggacgtcccccccgcgacggtggccgaactgcgggaaacgctggccgatctgcgcgcggtgctcgaccggttagagaaggccatcgatgccgccgaaacgcccggtggataagccggcattcttagccggtgaactccgctatggctaccattcaagttcgggatttgcccgaagatgtcgccgaaacctatcgacggcgcgccaccgcagcggggcagtcgctgcagacgtatatgcgcaccaagctcatcgaaggggtgcggggccgagacaaggccgaggcaatcgagatcctggaacaggcgctcgccagcactgccagcccaggcatcagccgggagaccatcgaggcatcccggcgggagctcaggggtggatgaatgtgtagtcgacgcggcggccgtggttgacgctctcgccggcaagggcgccagcgcgatcgttctgcgcggtttgctcaaggagtcgatttctaacgcgccgcatttgctggacgcagaggtcggacatgcactccgccgcgccgtgctcagcgacgaaatctccgaagagcaggctcgcgccgcgttggatgccttgccttatctcatcgacaatcgttacccgcacagcccacgactgatcgaatacacatggcagctaaggcacaacgtcacgttctacgacgccctttacgtcgcactggccaccgcactggatgtcccgctgctc
>65	N operona: 42	middle	Rv0064A	gene_poz=(601-840)	vapB1	Possible antitoxin VapB1	Rv0064A, len: 79 aa. Possible vapB1, antitoxin, part	/position=70989 - 72428 (71589 - 71828)	/lenght=1440 (240)	/codons=480 (80)	/complement=false	GC-compoz=64.16666666666667%	/LCI1=1.2278481012658229	/LCI2=0.7016877637130802	p_i1=0.11423892095803953	p_i2=0.20274636394500675	/Tai=0.4380283936240713	/Tei=0.2824717275505061	/EEI=2.937734563792614
acccaccgacaccctgacccaaggcccgcaacaaattcagaactcgatgatctccgacactcgggtcgcctccgagcgcaccctgctggaacggtcaaaccggattcactacggcaacctcttgtcgctgccgatcgccgacggcggcgtgctctatgtggaaccgctctacaccgagcggatctcgacaagcccgagcagttcgactttcccgcaactttcccgggtgctggtcagcgtgcgtgaaccccgcaccgagggcggggtccgggtcgggtacgcaccgaccctggccgaatctttggatcaggtatttgggcccggcaccggtcgggtcgccaccgctcgcggcggtgatgccgccagcgcgccaccgccgggagccggcgggccggcaccgccgcaggccgtaccgccaccgagaacgacccaaccgccggccgccccgccccgggggccggacgtcccccccgcgacggtggccgaactgcgggaaacgctggccgatctgcgcgcggtgctcgaccggttagagaaggccatcgatgccgccgaaacgcccggtggataagccggcattcttagccggtgaactccgctatggctaccattcaagttcgggatttgcccgaagatgtcgccgaaacctatcgacggcgcgccaccgcagcggggcagtcgctgcagacgtatatgcgcaccaagctcatcgaaggggtgcggggccgagacaaggccgaggcaatcgagatcctggaacaggcgctcgccagcactgccagcccaggcatcagccgggagaccatcgaggcatcccggcgggagctcaggggtggatgaatgtgtagtcgacgcggcggccgtggttgacgctctcgccggcaagggcgccagcgcgatcgttctgcgcggtttgctcaaggagtcgatttctaacgcgccgcatttgctggacgcagaggtcggacatgcactccgccgcgccgtgctcagcgacgaaatctccgaagagcaggctcgcgccgcgttggatgccttgccttatctcatcgacaatcgttacccgcacagcccacgactgatcgaatacacatggcagctaaggcacaacgtcacgttctacgacgccctttacgtcgcactggccaccgcactggatgtcccgctgctcacgggcgactcgcggcttgcggccgcgccgggccttccgtgcgaaatcaaactcgttcggtgacatccctttgcgggacgccaatggcgccgtcgtagccgggccagcccgtcgtcagccttggacagcctccagcgctgcattgaacgtcttgctgggccgcatcaccgccgtagtcatgtcgctgtccggcgcgtagtagccgccgatgtccaccggttcgccttgtacctcggtgagctctcgcacgatgacgtcttcgtttttgg
>66	N operona: 42	last	Rv0065	gene_poz=(601-1002)	vapC1	Possible toxin VapC1	Rv0065, (MTV030.08), len: 133 aa. Possible	/position=71221 - 72822 (71821 - 72222)	/lenght=1602 (402)	/codons=534 (134)	/complement=false	GC-compoz=62.43781094527363%	/LCI1=1.1904761904761905	/LCI2=0.38020050125313304	p_i1=0.10370016643433311	p_i2=0.04109882596748214	/Tai=0.4958145683906633	/Tei=0.13698894337073392	/EEI=2.7926303059174944
gtcagcgtgcgtgaaccccgcaccgagggcggggtccgggtcgggtacgcaccgaccctggccgaatctttggatcaggtatttgggcccggcaccggtcgggtcgccaccgctcgcggcggtgatgccgccagcgcgccaccgccgggagccggcgggccggcaccgccgcaggccgtaccgccaccgagaacgacccaaccgccggccgccccgccccgggggccggacgtcccccccgcgacggtggccgaactgcgggaaacgctggccgatctgcgcgcggtgctcgaccggttagagaaggccatcgatgccgccgaaacgcccggtggataagccggcattcttagccggtgaactccgctatggctaccattcaagttcgggatttgcccgaagatgtcgccgaaacctatcgacggcgcgccaccgcagcggggcagtcgctgcagacgtatatgcgcaccaagctcatcgaaggggtgcggggccgagacaaggccgaggcaatcgagatcctggaacaggcgctcgccagcactgccagcccaggcatcagccgggagaccatcgaggcatcccggcgggagctcaggggtggatgaatgtgtagtcgacgcggcggccgtggttgacgctctcgccggcaagggcgccagcgcgatcgttctgcgcggtttgctcaaggagtcgatttctaacgcgccgcatttgctggacgcagaggtcggacatgcactccgccgcgccgtgctcagcgacgaaatctccgaagagcaggctcgcgccgcgttggatgccttgccttatctcatcgacaatcgttacccgcacagcccacgactgatcgaatacacatggcagctaaggcacaacgtcacgttctacgacgccctttacgtcgcactggccaccgcactggatgtcccgctgctcacgggcgactcgcggcttgcggccgcgccgggccttccgtgcgaaatcaaactcgttcggtgacatccctttgcgggacgccaatggcgccgtcgtagccgggccagcccgtcgtcagccttggacagcctccagcgctgcattgaacgtcttgctgggccgcatcaccgccgtagtcatgtcgctgtccggcgcgtagtagccgccgatgtccaccggttcgccttgtacctcggtgagctctcgcacgatgacgtcttcgtttttggtcaacacatctgccagcgaggcgaagtgttcggccagctgctggtcgtcggtctgcgcggccagctcttgtgcccagtacatggcgaggtagaactggctgccccggttgtcgagttcaccggttttgcgcgacggactcttgtcgttgtccagcagcttgccgatggcggcatccagggtcttacccaagagtttggcccgctcgttaccggtcttgatgccgatatcctcgaaaccggcgcccagcgcgaggaactcacccagagaatcccagcgcaggtgattctcctccaccaattgtttgacgtgcttgggtgccgaaccgcccgcccccgtctcgtacattccgccgccggccatcagcggaacgacggacagcatcttggcgctggt
>67	N operona: 43	first-last	Rv0066c	gene_poz=(601-2838)	icd2	Probable isocitrate dehydrogenase [NADP] Icd2	Rv0066c, (MTV030.09c), len: 745 aa. Probable	/position=71674 - 75111 (72274 - 74511)	/lenght=3438 (2238)	/codons=1146 (746)	/complement=true	GC-compoz=61.79624664879356%	/LCI1=1.1807606263982102	/LCI2=0.33597315436241587	p_i1=0.10104355041877285	p_i2=0.028507218015979465	/Tai=0.2846084967756556	/Tei=0.12565649621438152	/EEI=3.9367948054606154
gacggtctatcggtgcccgttgacgagatcgctcggcgcgccggagtcggcgcaggcacggtataccggcatttcccgaccaaggaggcgctgtttcaggcggtgatcgccgaccggatgcaccgcatcatcgacaagggacatgccctgctcaaatccaagcatcccggcgacgcgctgtttgcattcctgcggtcgatggtattgcagtggggcgccaccgatcgcggcctggtcgaggcgctggccggcgtcgggattgaaatcagcagcgcggccccggaagccgaggcagatttcttggacctgctcaccgacctgttgcgcgccgcccagcgcgccggcaccgtacggccggacgtagacgtgcttgaagtcaagacgctcctagtcggctgccaagcgatgcagagctacaacgctgagttggccgcaaaggtgaccgacgtcgccctcgacggccttcgggcaaacagaaagtgatcgtcgtcgcgcagaacaccgcccgaatcatgtgcggcgcaatccgcgatactggtaaccgccgctacaacgcggagtgattcagcatctgaccgacagtgacgccgggagaacaccatgagcgccgaacagccgaccatcatttacacgctgaccgacgaggcgccgctgctggcgacctacgcctttctgccgattgtgcgtgcctttgccgaaccggcgggcatcaagatcgaggccagcgacatctctgtagcggcacgcatcctggcggaattccccgattacctgaccgaggagcagcgggtaccggataacctcgccgaactgggccggctgactcagctacccgacaccaacatcatcaagctgccgaacatcagcgcctcggtgccacagctggtagccgccatcaaggaactgcaagacaagggttacgcggtcccagactacccggcggacccgaagactgaccaggagaaggccatcaaagagcgctacgccagatgcctgggcagcgcggtgaacccggtactgcgccaaggcaattcggaccgtcgggcgcccaaggcggtgaaggagtacgcgcgcaagcacccgcacagcatgggcgagtggtcgatggcctcacgcacccacgtagcgcacatgcggcacggtgacttctacgccggcgagaagtcgatgacactggaccgcgcgcgcaacgtgaggatggaactgctggccaagagcggcaagacgatcgtgctcaagcccgaggtgccgctggatgacggcgacgtcatcgacagcatgttcatgagcaagaaagcgctgtgcgacttctacgaagagcagatgcaggatgcgttcgagaccggcgtgatgttctccttgcacgtcaaggcgaccatgatgaaggtcagccaccccatcgtcttcggccacgcggtcaggatcttctacaaggacgccttcgccaagcaccaggagctgttcgacgacttgggcgtcaacgtcaacaatggcttgtccgatctgtacagcaagatcgagtcgctgccggcgtcgcaacgcgacgagatcatcgaggacctacaccgttgccacgaacaccgccccgagctcgcgatggtcgattcggccagaggtatctccaacttccactcgccgagcgatgtgatcgtggacgcctcgatgcccgcgatgattcgcgcgggcggcaagatgtatggcgccgacggaaagctcaaggacaccaaggcggtcaacccggagtccaccttctcgcgcatctatcaggagatcatcaacttctgcaagacaaatggccagttcgatccgacgacgatgggcaccgtccccaatgtgggtctgatggcccagcaggccgaggagtacggctcgcacgacaagacgttcgagattcccgaggacggcgtcgccaacatcgtcgatgtcgccaccggcgaggtgctgctgaccgagaacgtggaagccggcgacatctggcgcatgtgcatcgtcaaggacgcaccgatccgtgactgggtcaagctggctgtcacccgcgcgcgcatctccgggatgccggtgctgttctggctggacccgtaccgcccgcacgagaacgagctgatcaagaaggtcaagacatacctgaaagatcacgacaccgaaggtctggacatccagatcatgtcgcaagtgcgatccatgcgctacacgtgcgagcgcctggtccgtggactggacaccatcgccgcgaccggcaacatcctgcgcgactacctcaccgacctgttcccgatcctggagttaggcaccagcgccaagatgctgtccgtcgttccgctgatggccggcggcggaatgtacgagacgggggcgggcggttcggcacccaagcacgtcaaacaattggtggaggagaatcacctgcgctgggattctctgggtgagttcctcgcgctgggcgccggtttcgaggatatcggcatcaagaccggtaacgagcgggccaaactcttgggtaagaccctggatgccgccatcggcaagctgctggacaacgacaagagtccgtcgcgcaaaaccggtgaactcgacaaccggggcagccagttctacctcgccatgtactgggcacaagagctggccgcgcagaccgacgaccagcagctggccgaacacttcgcctcgctggcagatgtgttgaccaaaaacgaagacgtcatcgtgcgagagctcaccgaggtacaaggcgaaccggtggacatcggcggctactacgcgccggacagcgacatgactacggcggtgatgcggcccagcaagacgttcaatgcagcgctggaggctgtccaaggctgacgacgggctggcccggctacgacggcgccattggcgtcccgcaaagggatgtcaccgaacgagtttgatttcgcacggaaggcccggcgcggccgcaagccgcgagtcgcccgtgagcagcgggacatccagtgcggtggccagtgcgacgtaaagggcgtcgtagaacgtgacgttgtgccttagctgccatgtgtattcgatcagtcgtgggctgtgcgggtaacgattgtcgatgagataaggcaaggcatccaacgcggcgcgagcctgctcttcggagatttcgtcgctgagcacggcgcggcggagtgcatgtccgacctctgcgtccagcaaatgcggcgcgttagaaatcgactccttgagcaaaccgcgcagaacgatcgcgctggcgcccttgccggcgagagcgtcaaccacggccgccgcgtcgactacacattcatccacccctgagctcccgccgggatgcctcgatggtctcccggctgatgcctgggctggcagtgctggcgagcgcctgttccaggatctcgattgcctcggccttgtctcggccccgcaccccttcgatgagcttggtgcgcatatacgtct
>68	N operona: 44	first-last	Rv0067c	gene_poz=(601-1170)	-	Possible transcriptional regulatory protein	Rv0067c, (MTV030.10c), len: 189 aa. Possible	/position=74029 - 75798 (74629 - 75198)	/lenght=1770 (570)	/codons=590 (190)	/complement=true	GC-compoz=65.08771929824562%	/LCI1=1.4550264550264551	/LCI2=0.6862433862433864	p_i1=0.1881351899194136	p_i2=0.19279603137078416	/Tai=0.3989228239478174	/Tei=0.27351642823370576	/EEI=2.865636227461709
ccactggaggtcgtcgaaatggattgcggcacggatgcgatggccgacgctgctgatggtgaccactcgtgaaccggcgacgggcagcagtcgatcaatcaacaggccggtcaacgcgaaatggcccaagtggttggtgccgaactgcatctcgaagccgtctgctgtggtctgtcggggtgtatacatcaccccggcgttgttgatcagcaggtcgatgcgctggtggtcagacttcagctgtgccgcggcggcgcgcaccgacgccagcgaggtcaggtcaagctcctgaagctctacttcggcgccgggggtggcctcggtgatgcgtgccgccgcctgcttgcccttgtcgaggttgcgcacagccagcaccacgtgtgcaccatgggcggcaagcgctgcggcggtctcgaatccaagtccggtgttggcccccgtgatgacggcggtccggccggtctggtcaggaatgtcggcggcagtccatttggtcatgagggctcctcgctatgctttgactaagcggggcgagcgctccgcttagccgaactatacggaacgcgcgccccgctttgtcaaggctttcggaggtacgacttggctcctactgaccggcgggtgcgtgccgacgcggcccgtaaccgggcacgcgtattggaggttgcctaccaaacctttgcggccgacggtctatcggtgcccgttgacgagatcgctcggcgcgccggagtcggcgcaggcacggtataccggcatttcccgaccaaggaggcgctgtttcaggcggtgatcgccgaccggatgcaccgcatcatcgacaagggacatgccctgctcaaatccaagcatcccggcgacgcgctgtttgcattcctgcggtcgatggtattgcagtggggcgccaccgatcgcggcctggtcgaggcgctggccggcgtcgggattgaaatcagcagcgcggccccggaagccgaggcagatttcttggacctgctcaccgacctgttgcgcgccgcccagcgcgccggcaccgtacggccggacgtagacgtgcttgaagtcaagacgctcctagtcggctgccaagcgatgcagagctacaacgctgagttggccgcaaaggtgaccgacgtcgccctcgacggccttcgggcaaacagaaagtgatcgtcgtcgcgcagaacaccgcccgaatcatgtgcggcgcaatccgcgatactggtaaccgccgctacaacgcggagtgattcagcatctgaccgacagtgacgccgggagaacaccatgagcgccgaacagccgaccatcatttacacgctgaccgacgaggcgccgctgctggcgacctacgcctttctgccgattgtgcgtgcctttgccgaaccggcgggcatcaagatcgaggccagcgacatctctgtagcggcacgcatcctggcggaattccccgattacctgaccgaggagcagcgggtaccggataacctcgccgaactgggccggctgactcagctacccgacaccaacatcatcaagctgccgaacatcagcgcctcggtgccacagctggtagccgccatcaaggaactgcaagacaagggttacgcggtcccagactacccggcggacccgaagactgaccaggagaaggccatcaaagagcgctacgccagatgcctgggcagcgcggtgaacccggtactgcgccaaggcaattcggaccgtcgggcgcccaaggcggtgaaggagtacgcgcgcaagcacccg
>69	N operona: 45	first-last	Rv0068	gene_poz=(601-1512)	-	Probable oxidoreductase	Rv0068, (MTV030.11), len: 303 aa. Probable	/position=74701 - 76812 (75301 - 76212)	/lenght=2112 (912)	/codons=704 (304)	/complement=false	GC-compoz=65.78947368421053%	/LCI1=1.3839383938393839	/LCI2=0.499119911991199	p_i1=0.16335471920126354	p_i2=0.08773266157445253	/Tai=0.3873763284322983	/Tei=0.17895939541700728	/EEI=3.062242076334506
ctgcatcgcttggcagccgactaggagcgtcttgacttcaagcacgtctacgtccggccgtacggtgccggcgcgctgggcggcgcgcaacaggtcggtgagcaggtccaagaaatctgcctcggcttccggggccgcgctgctgatttcaatcccgacgccggccagcgcctcgaccaggccgcgatcggtggcgccccactgcaataccatcgaccgcaggaatgcaaacagcgcgtcgccgggatgcttggatttgagcagggcatgtcccttgtcgatgatgcggtgcatccggtcggcgatcaccgcctgaaacagcgcctccttggtcgggaaatgccggtataccgtgcctgcgccgactccggcgcgccgagcgatctcgtcaacgggcaccgatagaccgtcggccgcaaaggtttggtaggcaacctccaatacgcgtgcccggttacgggccgcgtcggcacgcacccgccggtcagtaggagccaagtcgtacctccgaaagccttgacaaagcggggcgcgcgttccgtatagttcggctaagcggagcgctcgccccgcttagtcaaagcatagcgaggagccctcatgaccaaatggactgccgccgacattcctgaccagaccggccggaccgccgtcatcacgggggccaacaccggacttggattcgagaccgccgcagcgcttgccgcccatggtgcacacgtggtgctggctgtgcgcaacctcgacaagggcaagcaggcggcggcacgcatcaccgaggccacccccggcgccgaagtagagcttcaggagcttgacctgacctcgctggcgtcggtgcgcgccgccgcggcacagctgaagtctgaccaccagcgcatcgacctgctgatcaacaacgccggggtgatgtatacaccccgacagaccacagcagacggcttcgagatgcagttcggcaccaaccacttgggccatttcgcgttgaccggcctgttgattgatcgactgctgcccgtcgccggttcacgagtggtcaccatcagcagcgtcggccatcgcatccgtgccgcaatccatttcgacgacctccagtgggaacgccggtacaggcgggtcgccgcctacggccaagccaagctcgccaacctgctgttcacttatgaacttcagcgtcggttagcaccgggcggaaccaccatcgcggtcgcgtcgcacccgggagtgtccaacaccgaagtggtccgcaacatgccacggccgctcgtcgcggtggcggccatactggcgccgctgatgcaagacgccgaactgggggccctgccgacattgcgtgccgccaccgatcccgcggtgcgcggcggccagtacttcggacccgatggcttcggtgaaatacggggctacccgaaggtggtggcctccagcgcccagtctcacgacgagcagctgcagcgccgcctgtgggctgtgtccgaagagctcaccggggtcgtctatcccgtcggatgagccggactcaacggcaacggttggtcaacactcgacgatgttgactgcgacgttgatggcgagcccgccggccgaggtttccttgtacttggtgtgcatgtccgcgccggtggcgcgcatggtgtcgatgacctggtcgagggtgacgcgatggatgccgtcgccgcgcaatgccatccgtgcggcgttgatggccttgccggcggaaatcgcgttgcgttcgatgcaggggatctgcaccagcccggcgatggggtcacaggtcaggccgaggctgtgttccatggcgatctcggcggcgttttccacttgtcgcggtgtgccgccgaggatttcagccaatccggcggcggccatggcggccgcggagccgacctcgccctgacagccgacctcggctccggagatcgatgctcgctccttgaacaacgatccgatggctccagcagtgagcaggaatcgcacggtgacatcgtcggggtcccccgcgccggccgacgtgtagtggattgcgtagtgcaggaccgccggcacgatgccggcggcaccgttggtcggggcggtgacgacgcgcccaccggaggcgttctcctcgttgac
>70	N operona: 46	first	Rv0069c	gene_poz=(601-1986)	sdaA	Probable L-serine dehydratase SdaA (L-serine	Rv0069c, (MTV030.12c), len: 461 aa. Probable	/position=75637 - 78222 (76237 - 77622)	/lenght=2586 (1386)	/codons=862 (462)	/complement=true	GC-compoz=65.07936507936508%	/LCI1=1.4844540853217643	/LCI2=0.8004338394793928	p_i1=0.19877245260395746	p_i2=0.2692296590164813	/Tai=0.37448429791635285	/Tei=0.3423066931148332	/EEI=2.934857502868353
ctccaccactcacaagacgctcggcgggccccgcggcggcatcatcttgtgcaatgacccggccatcgccaagaagatcaattccgcggtcttccctgggcagcagggcgggccgctcgagcatgtcatcgcagccaaggccaccgcattcaagatggcagcacaacctgaattcgcgcagcgccaacaacgttgcctcgacggcgcgcgcatccttgccggccggttgacccagcccgacgtcgccgaacgtggcatcgcggtgctaaccggcggcaccgatgtgcacctcgtcctagtcgacctgcgcgacgccgaactcgacggccagcaagccgaagaccggttggccgccgtggacatcaccgtcaaccgcaacgcggtacccttcgaccctcgtcccccgatgatcacctcgggcctgcgaatcggcaccccggcgctggccgcacgcggcttctcccacaacgacttccgcgccgtggcagacctcatcgcggcggcactgacggccaccaacgacgaccagctgggtccgctgcgcgcccaggtccagcggctggccgcacgctatccgctctacccggaactgcaccggacatgaccatcagcgtcttcgacctgttcaccatcggcatcgggccgtccagttcccacaccgtgggaccgatgcgcgcggcaaaccagttcgtagttgcgctgcgccgccggggccacctggatgacctcgaggcgatgcgagtggatctgttcggctcgctcgcggccaccggagccggtcatggcaccatgtcggcgatattgctggggctggaaggctgccagccagaaacgattaccaccgaacacaaggaacgccggctcgccgagatcgcagcgtccggcgtgacgcgaatcggcggtgtcattccggtcccgctgaccgagcgtgatatcgacctgcatcccgacatcgttctgccaacgcatcccaacggaatgacgttcactgccgcgggcccacacggccgcgtcttggccaccgagacttatttttcggtgggcggagggttcatcgtcacggaacagaccagcggcaacagcggccaacatccatgctcagttgcccttccctacgtgtcggcccaagaactgctggacatctgtgaccgcctcgacgtgtcaattagcgaagcggcgctgcgcaacgaaacatgttgccgcaccgagaacgaggtacgcgccgcgctgctgcacctgcgcgacgtcatggttgagtgcgaacagcggagcatcgctcgcgaagggttgcttcctggcggcctccgggtgcgccggcgagcgaaggtgtggtatgaccgcttgaacgccgaagaccccactcgcaagccggaattcgctgaggactgggtcaacctggtcgcgctggcagtcaacgaggagaacgcctccggtgggcgcgtcgtcaccgccccgaccaacggtgccgccggcatcgtgccggcggtcctgcactacgcaatccactacacgtcggccggcgcgggggaccccgacgatgtcaccgtgcgattcctgctcactgctggagccatcggatcgttgttcaaggagcgagcatcgatctccggagccgaggtcggctgtcagggcgaggtcggctccgcggccgccatggccgccgccggattggctgaaatcctcggcggcacaccgcgacaagtggaaaacgccgccgagatcgccatggaacacagcctcggcctgacctgtgaccccatcgccgggctggtgcagatcccctgcatcgaacgcaacgcgatttccgccggcaaggccatcaacgccgcacggatggcattgcgcggcgacggcatccatcgcgtcaccctcgaccaggtcatcgacaccatgcgcgccaccggcgcggacatgcacaccaagtacaaggaaacctcggccggcgggctcgccatcaacgtcgcagtcaacatcgtcgagtgttgaccaaccgttgccgttgagtccggctcatccgacgggatagacgaccccggtgagctcttcggacacagcccacaggcggcgctgcagctgctcgtcgtgagactgggcgctggaggccaccaccttcgggtagccccgtatttcaccgaagccatcgggtccgaagtactggccgccgcgcaccgcgggatcggtggcggcacgcaatgtcggcagggcccccagttcggcgtcttgcatcagcggcgccagtatggccgccaccgcgacgagcggccgtggcatgttgcggaccacttcggtgttggacactcccgggtgcgacgcgaccgcgatggtggttccgcccggtgctaaccgacgctgaagttcataagtgaacagcaggttggcgagcttggcttggccgtaggcggcgacccgcctgtaccggcgttcccactggaggtcgtcgaaatggattgcggcacggatgcgatggccgacgctgctgatggtgaccactcgtgaaccggcgacgggcagcagtcgatcaatcaacaggccggtcaacgcgaaatggcccaagtggttggtgccgaactgcatctcgaagccgtc
>71	N operona: 46	last	Rv0070c	gene_poz=(601-1878)	glyA2	Serine hydroxymethyltransferase GlyA2 (serine	Rv0070c, (MTV030.13c), len: 425 aa. glyA2, serine	/position=77019 - 79496 (77619 - 78896)	/lenght=2478 (1278)	/codons=826 (426)	/complement=true	GC-compoz=66.1189358372457%	/LCI1=1.4298039215686273	/LCI2=0.6082352941176469	p_i1=0.17918911924640618	p_i2=0.14511616690595458	/Tai=0.3008226155020437	/Tei=0.23060455021535914	/EEI=3.390843649390837
atcgaactcatattcgaatgctatcgccgccacgccccgccagccgccgacaaacgcacccctgtggataaacacccaactgtgcacgaacgcgtgatatgacccgcgctgtctgattgggccgtccgactaccaccgaccgcagggtgacaaaacacatgcgtggtgtgtatgttgctttccgtcacaatcgaacagccgctgacgcgatgtgggagaacctccatgtcgaggcgccgtaggagcaatctcctccccgagaatctctcaggcccaagcaccacaccgccgaggcaactctggagacagggacggtcgcaccgaccgtgcctgaccgaaggtgtagagcggcgccatgatgcgacgccgcagactctcaggtttcaggacagagcggggagggcgcaaccagcccggcgcgatccgggctcgtcgaaaccggagttggcccttgtctgaaccgcacgatcgaactgttggcgacctcgccgtggccgaaacgatgtcgcggccgccggatgcccatttggccgggcagccgattgctccgggaacacccttgaccgcccccgagtacgccgaacagaccggactgagctgatgaacaccctcaacgactccctgaccgccttcgacccggacatcgccgccctgatcgacggcgagctgcgccgtcaagaatccggcttggagatgatcgcttcggagaactatgcaccgctggccgtgatgcaggcccaaggttcggtcttgaccaacaagtacgccgaaggctacccgggccggcgctactacggtggctgtgaattcgtcgacggtgtcgagcagttggctatcgaccgcgtcaaagcgctctttggcgccgaatacgccaacgtgcaaccacattcgggggccaccgccaacgccgccaccatgcatgcgctgctaaaccccggcgacaccatcctggggttgtcgctggctcatggcggtcacctgacccacgggatgcggatcaacttttccggcaagctctaccacgccaccgcctacgaggtgtccaaagaggactacctggtcgacatggatgccgtcgccgaggcagcgcgcacacaccggcccaaaatgatcatcgccggctggtcggcgtacccacgccagctggatttcgcccgcttccgcgccatcgccgacgaagtcgacgccgtgctcatggtggatatggcgcatttcgccggcctggtcgccgctggcgtgcaccccagcccggtgccgcacgcccacgtcgtcacctccaccactcacaagacgctcggcgggccccgcggcggcatcatcttgtgcaatgacccggccatcgccaagaagatcaattccgcggtcttccctgggcagcagggcgggccgctcgagcatgtcatcgcagccaaggccaccgcattcaagatggcagcacaacctgaattcgcgcagcgccaacaacgttgcctcgacggcgcgcgcatccttgccggccggttgacccagcccgacgtcgccgaacgtggcatcgcggtgctaaccggcggcaccgatgtgcacctcgtcctagtcgacctgcgcgacgccgaactcgacggccagcaagccgaagaccggttggccgccgtggacatcaccgtcaaccgcaacgcggtacccttcgaccctcgtcccccgatgatcacctcgggcctgcgaatcggcaccccggcgctggccgcacgcggcttctcccacaacgacttccgcgccgtggcagacctcatcgcggcggcactgacggccaccaacgacgaccagctgggtccgctgcgcgcccaggtccagcggctggccgcacgctatccgctctacccggaactgcaccggacatgaccatcagcgtcttcgacctgttcaccatcggcatcgggccgtccagttcccacaccgtgggaccgatgcgcgcggcaaaccagttcgtagttgcgctgcgccgccggggccacctggatgacctcgaggcgatgcgagtggatctgttcggctcgctcgcggccaccggagccggtcatggcaccatgtcggcgatattgctggggctggaaggctgccagccagaaacgattaccaccgaacacaaggaacgccggctcgccgagatcgcagcgtccggcgtgacgcgaatcggcggtgtcattccggtcccgctgaccgagcgtgatatcgacctgcatcccgacatcgttctgccaacgcatcccaacggaatgacgttcactgccgcgggcccacacggccgcgtcttggccaccgagacttatttttcggtgggcggagggttcatcgtcacggaacagaccagcggcaacagcggccaacatccatgctcagttgcccttccctacgtgtcggcccaagaactgctggacatctgtgaccgcctcgacgtgtcaattagcgaagcggcgctgcgcaacgaaacatgttgccgca
>72	N operona: 47	first-last	Rv0071	gene_poz=(601-1308)	-	Possible maturase	Rv0071, (MTV030.14), len: 235 aa. Possible	/position=78886 - 80793 (79486 - 80193)	/lenght=1908 (708)	/codons=636 (236)	/complement=false	GC-compoz=64.68926553672316%	/LCI1=1.4085106382978723	/LCI2=0.5741843971631204	p_i1=0.17176628239780065	p_i2=0.12590392520565977	/Tai=0.39121375559762883	/Tei=0.2133135326850938	/EEI=2.973004711110618
agggtgttcatcagctcagtccggtctgttcggcgtactcgggggcggtcaagggtgttcccggagcaatcggctgcccggccaaatgggcatccggcggccgcgacatcgtttcggccacggcgaggtcgccaacagttcgatcgtgcggttcagacaagggccaactccggtttcgacgagcccggatcgcgccgggctggttgcgccctccccgctctgtcctgaaacctgagagtctgcggcgtcgcatcatggcgccgctctacaccttcggtcaggcacggtcggtgcgaccgtccctgtctccagagttgcctcggcggtgtggtgcttgggcctgagagattctcggggaggagattgctcctacggcgcctcgacatggaggttctcccacatcgcgtcagcggctgttcgattgtgacggaaagcaacatacacaccacgcatgtgttttgtcaccctgcggtcggtggtagtcggacggcccaatcagacagcgcgggtcatatcacgcgttcgtgcacagttgggtgtttatccacaggggtgcgtttgtcggcggctggcggggcgtggcggcgatagcattcgaatatgagttcgatcacggtgtcggtggacccggtggacccggtggacccggtggacccggtggacccggtggacgccgtggtcgccgcgggatcagacgggctcactgtggcccgcatcgagtccgagatcggggccttggagttcctgaacgaactgcgcactgaactcaagagtggacagtttcgacctcaaccggtgcgggaacgcaagatccccaaaccgggcgggttgggcaaggtacggcggctggggattcccacagtggccgaccgggtcgttcaggcggcgttgaaactggtgctagaacccatctttgagaccgacttcgagccggtctcctacgggtttcggcccgcgcgacgcgcgcacgacacgatcgctgagattcacttgttcggcacccaggagtatcgctgggtgctcgacgctgatatcaaggcgtgctttgaccgcatcgaccacgcggacctgatggaccgggtgcgtcaccggatcaaagacaagcgggtgttgcggctggtgaactggcagcgcattcggcatcgctggaattggaccgacgtccgccgctggctcaccgaccccaccgggcggtggcaccccatcagcgcggacgggatcaccctgtttaaccccgccgcggtgcccattcggcgataccgctatcggggcaacacgatccccactccctggactcaggctgtctgaaccaccccatcggcagattccgtgaagagccagatacggtgaaagtcgcacgtccggttcgaagggcggccacgggaaacggacccgcagcaacgcgggcaccgcacccatggtcgacccaactgccacgcacccggtgaccggtgcgaagtccaccatatcgaccagtgggcaaccggcggctcaaccgatatcgacaaactcaccttcacctgcacacccaaccacaagctagtcgggaaaggctggcagacaaggaaacggtccgacggccaaacggaatggatcccgccaccccacctcgaccgcggtgcccacaccaacgactaccaccaccccgaacgcctcttcgaccactagcgggccgcgccctgaccacaaaacgtcaagaccaggccccacaagtgcgccacgttggtagcctctgggaatgctcttcgcggccctgcgtgacatgcaatggagaaagcgccgcctggtcatcacgatcatcagcaccgggctgatcttcgggatgacgcttgttttgaccggactcgcgaacggcttccgggtggaggcccggcacaccgtcgattccatgggtgtcgatgtattcgt
>73	N operona: 48	first	Rv0072	gene_poz=(601-1650)	-	Probable glutamine-transport transmembrane	Rv0072, (MTV030.16), len: 349 aa. Probable	/position=80024 - 82273 (80624 - 81673)	/lenght=2250 (1050)	/codons=750 (350)	/complement=false	GC-compoz=61.71428571428571%	/LCI1=1.1881566380133715	/LCI2=0.31671442215854845	p_i1=0.10306275493007541	p_i2=0.023842053836607258	/Tai=0.4563047240798096	/Tei=0.12145784845294653	/EEI=3.0483050678695296
ggcatcgctggaattggaccgacgtccgccgctggctcaccgaccccaccgggcggtggcaccccatcagcgcggacgggatcaccctgtttaaccccgccgcggtgcccattcggcgataccgctatcggggcaacacgatccccactccctggactcaggctgtctgaaccaccccatcggcagattccgtgaagagccagatacggtgaaagtcgcacgtccggttcgaagggcggccacgggaaacggacccgcagcaacgcgggcaccgcacccatggtcgacccaactgccacgcacccggtgaccggtgcgaagtccaccatatcgaccagtgggcaaccggcggctcaaccgatatcgacaaactcaccttcacctgcacacccaaccacaagctagtcgggaaaggctggcagacaaggaaacggtccgacggccaaacggaatggatcccgccaccccacctcgaccgcggtgcccacaccaacgactaccaccaccccgaacgcctcttcgaccactagcgggccgcgccctgaccacaaaacgtcaagaccaggccccacaagtgcgccacgttggtagcctctgggaatgctcttcgcggccctgcgtgacatgcaatggagaaagcgccgcctggtcatcacgatcatcagcaccgggctgatcttcgggatgacgcttgttttgaccggactcgcgaacggcttccgggtggaggcccggcacaccgtcgattccatgggtgtcgatgtattcgtcgtcagatccggcgctgctggaccttttctgggttcaataccgtttcccgatgttgacctggcccgagtggccgctgaacccggtgtcatggccgcggccccgttgggcagcgtggggacgatcatgaaagaaggcacgtcgacgcgaaacgtcacggtcttcggcgcgcccgagcacggacctggcatgccacgggtctcagagggtcggtcaccgtcgaaaccggacgaagtcgcggcatcgagcacgatgggccgacacctcggtgacactgtcgaggtcggcgcgcgcagattgcgggtcgttggcattgtgccgaattccaccgcgctggccaagatccccaatgtcttcctcacgaccgagggcttacagaaattggcgtacaacgggcagccgaatatcacgtccatcgggatcataggtatgccccgacagctgccggagggttaccagactttcgatcgggtgggcgctgtcaatgatttggtgcgcccattgaaggtcgcagtgaattcgatctcgatcgtggctgttttgctgtggattgtggcggtgctgatcgtcggctcggtggtgtacctttcggctcttgagcggctacgtgacttcgcggtgttcaaggcgattggcacgccaacgcgctcgattatggccgggctcgcattacaggcgctggtcattgcgttgcttgcggcggtggtgggcgtcgtcctggcgcaggtgttggcaccactgtttccgatgattgtcgcggtacccgtcggtgcttacctggcgctaccggtggccgcgatcgtcatcggtctgttcgctagtgttgccggattgaagcgcgtggtgacggtcgatcccgcgcaggcgttcggaggtccctagcggtgggcgatctcagcattcagaacctcgtcgttgagtactacagcggtggatacgcgcttaggccgatcaacggtttgaacctcgacgtggcagccgggtcgttggtgatgctgctcggacccagcggctgcggcaagacgacactgctttcctgtctgggcggcattctgcgcccgaagtctggggcgatcaagttcgacgaagtcgacatcacgacgctacaaggcgccgagctggcgaactaccggcgtaacaaggtcggcatcgtgttccaggcgttcaatctggtgcccagcctgaccgctgtcgagaacgtgatggtgccgttacgctcggccgggatgtcacgcagggcgtcgcgtaggcgtgccgaagaactgctggcgcgcgtcaatctcgcggaacgaatgaatcatcgacccggtgatctgagcggaggtcagcagcaacgagtcgcggtggcacgcgcgattgcgctggatccgccactgatcctcgctgacgaaccgaccgcacacctggatttcatccaggtggaggaggtgctgcggttgatccgcgaactggccgatggcgagcgtgtggtcgtggtcgcaa
>74	N operona: 48	last	Rv0073	gene_poz=(601-1593)	-	Probable glutamine-transport ATP-binding protein	Rv0073, (MTV030.17), len: 330 aa. Probable	/position=81076 - 83268 (81676 - 82668)	/lenght=2193 (993)	/codons=731 (331)	/complement=false	GC-compoz=62.63846928499497%	/LCI1=1.2949494949494949	/LCI2=0.44858585858585887	p_i1=0.134387541075558	p_i2=0.06570446188990806	/Tai=0.41916847940169	/Tei=0.15913401570091726	/EEI=3.0176286817893665
cggcgcgcgcagattgcgggtcgttggcattgtgccgaattccaccgcgctggccaagatccccaatgtcttcctcacgaccgagggcttacagaaattggcgtacaacgggcagccgaatatcacgtccatcgggatcataggtatgccccgacagctgccggagggttaccagactttcgatcgggtgggcgctgtcaatgatttggtgcgcccattgaaggtcgcagtgaattcgatctcgatcgtggctgttttgctgtggattgtggcggtgctgatcgtcggctcggtggtgtacctttcggctcttgagcggctacgtgacttcgcggtgttcaaggcgattggcacgccaacgcgctcgattatggccgggctcgcattacaggcgctggtcattgcgttgcttgcggcggtggtgggcgtcgtcctggcgcaggtgttggcaccactgtttccgatgattgtcgcggtacccgtcggtgcttacctggcgctaccggtggccgcgatcgtcatcggtctgttcgctagtgttgccggattgaagcgcgtggtgacggtcgatcccgcgcaggcgttcggaggtccctagcggtgggcgatctcagcattcagaacctcgtcgttgagtactacagcggtggatacgcgcttaggccgatcaacggtttgaacctcgacgtggcagccgggtcgttggtgatgctgctcggacccagcggctgcggcaagacgacactgctttcctgtctgggcggcattctgcgcccgaagtctggggcgatcaagttcgacgaagtcgacatcacgacgctacaaggcgccgagctggcgaactaccggcgtaacaaggtcggcatcgtgttccaggcgttcaatctggtgcccagcctgaccgctgtcgagaacgtgatggtgccgttacgctcggccgggatgtcacgcagggcgtcgcgtaggcgtgccgaagaactgctggcgcgcgtcaatctcgcggaacgaatgaatcatcgacccggtgatctgagcggaggtcagcagcaacgagtcgcggtggcacgcgcgattgcgctggatccgccactgatcctcgctgacgaaccgaccgcacacctggatttcatccaggtggaggaggtgctgcggttgatccgcgaactggccgatggcgagcgtgtggtcgtggtcgcaacccacgacagcaggatgttgccgatggccgatcgcgtcgttgagctgacacccgatttcgcggagacaaatcggccacctgaaaccgtacatcttcaggccggcgaggtgctgttcgagcagagcacgatgggcgacctgatctacgtggtgtcggagggcgagtttgagattgtgcacgaattggccgacggcggtgaggaattggtcaaggttgccgggccgggggattacttcggcgagataggcgtgctgtttcacctgccgcgctcggcgaccgtgcgtgcccgcagcgacgcgacggccgtcggctataccgtgcaggcgtttcgtgagcggctcggcgtggggggtctgcgcgatctgatcgagcatcgtgcgcttgccaacgactaacccggcttggccggaactagccactgccggggcagcggtggcggttcacaccgcgtgcgcgtttggaggtccctgagcgatgggcgatctgagcattagccaggtgtcggcgcgtccgggacggatcgggattcgcgctaggcaaatgttcgacggataccggtttcagcgtggtcccgtgctggtcgtggtcgaggatggtcggatcagcgcggtcgattttgctggctccgcctgccccgatatgaacctggttgatctgggtgaatcgactttgttgccgggtctggtggatgcgcatgcgcatttgtgctgggaccccgacggtaggccagaggatttggccggcgacccccatgcggtgctggtgggacgggcgcgacggcacgccgcggccgcgttgcgctccgggatcaccacgattcgcgatctcggcgaccgtgactatgcggccttggcgctgcgggaggagtatcggcagaaaacgacggtggggccggaactggtggtttctgggccaccattgactcgcagcggcgggcattgctggttcctcggcggcgtggccgatagcgtcgaggagctggttgatgcggtgca
>75	N operona: 49	first	Rv0074	gene_poz=(601-1836)	-	Conserved protein	Rv0074, (MTV030.18), len: 411 aa. Conserved	/position=82148 - 84583 (82748 - 83983)	/lenght=2436 (1236)	/codons=812 (412)	/complement=false	GC-compoz=66.01941747572816%	/LCI1=1.3495539334955393	/LCI2=0.5615571776155721	p_i1=0.15187538971662548	p_i2=0.11906332232633843	/Tai=0.4533211924366557	/Tei=0.20715699009370458	/EEI=2.8091687223980837
ttgcgctggatccgccactgatcctcgctgacgaaccgaccgcacacctggatttcatccaggtggaggaggtgctgcggttgatccgcgaactggccgatggcgagcgtgtggtcgtggtcgcaacccacgacagcaggatgttgccgatggccgatcgcgtcgttgagctgacacccgatttcgcggagacaaatcggccacctgaaaccgtacatcttcaggccggcgaggtgctgttcgagcagagcacgatgggcgacctgatctacgtggtgtcggagggcgagtttgagattgtgcacgaattggccgacggcggtgaggaattggtcaaggttgccgggccgggggattacttcggcgagataggcgtgctgtttcacctgccgcgctcggcgaccgtgcgtgcccgcagcgacgcgacggccgtcggctataccgtgcaggcgtttcgtgagcggctcggcgtggggggtctgcgcgatctgatcgagcatcgtgcgcttgccaacgactaacccggcttggccggaactagccactgccggggcagcggtggcggttcacaccgcgtgcgcgtttggaggtccctgagcgatgggcgatctgagcattagccaggtgtcggcgcgtccgggacggatcgggattcgcgctaggcaaatgttcgacggataccggtttcagcgtggtcccgtgctggtcgtggtcgaggatggtcggatcagcgcggtcgattttgctggctccgcctgccccgatatgaacctggttgatctgggtgaatcgactttgttgccgggtctggtggatgcgcatgcgcatttgtgctgggaccccgacggtaggccagaggatttggccggcgacccccatgcggtgctggtgggacgggcgcgacggcacgccgcggccgcgttgcgctccgggatcaccacgattcgcgatctcggcgaccgtgactatgcggccttggcgctgcgggaggagtatcggcagaaaacgacggtggggccggaactggtggtttctgggccaccattgactcgcagcggcgggcattgctggttcctcggcggcgtggccgatagcgtcgaggagctggttgatgcggtgcaggagcgggccgcgcggggagcggattggatcaaggtgatggccacgggcggattcgttaccacagcatccgatccgtggcagccgcagtacggcagcggccaactggccgcggtggtggcggccgccgagcaggtaggtctaccggtgaccgcacatgcacatgccaccgcagggatcgccgcggcggtcgccgcgggtgttgacggcatcgagcactgcacgttcttgagcgaaggcagcgccgccgccagcccggatgttgttgaagcgattgttgcccaaggtgtgtggtgcggtatgacgattccccgggtgtatccggagatgccggagaaccttgtcgcggttgtgcaggatggatggcgaaacatccgccggctcatcgacgccggtgcgcgtgtcgccctgtccaccgacgctggagtcgccccgggcagacgccatgacgtgctccccgacgatttggtgtatctgtctcgacacgggttcaccagcacagaggtgctgaccggcgccaccgcagcggccgctgccagctgtgggctcggccaccgcaagggtcgcatcgcgccgggctacgacgctgatctgctggctgttgcggcaggtgtggaccatgaccccgccggactctgcgacgtcaaagccgtctggcgcagcggaacccaggtaccgctacaagcatccgctgtgggctacaacaccccgtcataaccccgtcataaaatgcaggacagcatcttcaatctgttgaccgaggaacagcttcggggtcgcaacacgctcaagtggaactatttcgggcccgatgtagtgccactgtggctggcggagatggactttcccaccgcaccggctgtgctcgacggggtgcgggcgtgcgtcgacaacgaggagttcggctacccgccgttgggcgaggacagcctgccgagggcgacggccgattggtgccgacaacgctacggttggtgcccccgaccggactgggtccgcgtcgtgccggatgtcctgaaggggatggaagtcgtcgtcgaattccttacccggccggagagtccggtcgcgttgccggttccggcttacatgccgtttttcgacgtcctgcacgtcaccggccgccaacgagtggaagtcccaatggtgcagcaagactcgggacgctacctgctggacctggacgctctgcaggccgcgttcgtccgcggtgccggatcggtgattatctgcaatccgaataacccactgggtacggcgttcaccgaagccgagctacgtgcgattgtggatatcgcggcccgccacggcgcccgg
>76	N operona: 49	last	Rv0075	gene_poz=(601-1773)	-	Probable aminotransferase	Rv0075, (MTV030.19), len: 390 aa. Probable	/position=83396 - 85768 (83996 - 85168)	/lenght=2373 (1173)	/codons=791 (391)	/complement=false	GC-compoz=64.10912190963342%	/LCI1=1.376923076923077	/LCI2=0.593846153846154	p_i1=0.16098456587371715	p_i2=0.1368656512437509	/Tai=0.394031820097584	/Tei=0.2231790861193758	/EEI=3.028242530660542
gagcaggtaggtctaccggtgaccgcacatgcacatgccaccgcagggatcgccgcggcggtcgccgcgggtgttgacggcatcgagcactgcacgttcttgagcgaaggcagcgccgccgccagcccggatgttgttgaagcgattgttgcccaaggtgtgtggtgcggtatgacgattccccgggtgtatccggagatgccggagaaccttgtcgcggttgtgcaggatggatggcgaaacatccgccggctcatcgacgccggtgcgcgtgtcgccctgtccaccgacgctggagtcgccccgggcagacgccatgacgtgctccccgacgatttggtgtatctgtctcgacacgggttcaccagcacagaggtgctgaccggcgccaccgcagcggccgctgccagctgtgggctcggccaccgcaagggtcgcatcgcgccgggctacgacgctgatctgctggctgttgcggcaggtgtggaccatgaccccgccggactctgcgacgtcaaagccgtctggcgcagcggaacccaggtaccgctacaagcatccgctgtgggctacaacaccccgtcataaccccgtcataaaatgcaggacagcatcttcaatctgttgaccgaggaacagcttcggggtcgcaacacgctcaagtggaactatttcgggcccgatgtagtgccactgtggctggcggagatggactttcccaccgcaccggctgtgctcgacggggtgcgggcgtgcgtcgacaacgaggagttcggctacccgccgttgggcgaggacagcctgccgagggcgacggccgattggtgccgacaacgctacggttggtgcccccgaccggactgggtccgcgtcgtgccggatgtcctgaaggggatggaagtcgtcgtcgaattccttacccggccggagagtccggtcgcgttgccggttccggcttacatgccgtttttcgacgtcctgcacgtcaccggccgccaacgagtggaagtcccaatggtgcagcaagactcgggacgctacctgctggacctggacgctctgcaggccgcgttcgtccgcggtgccggatcggtgattatctgcaatccgaataacccactgggtacggcgttcaccgaagccgagctacgtgcgattgtggatatcgcggcccgccacggcgcccgggtgatcgcggatgagatctgggcaccggtggtctacggatcgcgccatgtcgccgccgcttcggtgtcggaggcggcggctgaagtcgtggtcacgttggtgtcggcgtccaaaggctggaacttgccgggtctgatgtgcgctcaggtgatcctgtctaaccgccgtgacgcccacgactgggaccggatcaacatgttgcaccgcatgggcgcatcaacggtcggtatccgcgcgaacatcgccgcctaccatcatggcgaatcttggttggacgagctgctcccttatctgcgggcgaaccgtgatcatctggcacgggcgctgccggagttagctcccggggtagaggtcaacgctccggacggtacctacctgtcgtgggtggatttccgtgcgctggctctgccgtctgaaccggcggaatacctgctctcgaaggcgaaggtggcgctgtcgcctggcattccgttcggcgccgcggtgggctcgggatttgcgcggctgaacttcgccaccacccgcgcaatactggatcgggcgatcgaggctatcgcggccgccctgcgcgacatcatcgattaagccaaccagtagattcacaacgctgcggcgtgttgggtcaggctgaagaagatgtaggcgaggcagatcaggaagttcagtgccacgagaaccaaacccagacagattagtgaatgcgtggctcggcgttgtaggcggtggaatttcgcgacgcgcttctcatggttcagctgggtcacgatcagtgcgaacttgacgtcggtccattcttcgtcggcggcgggagcgcccaacagcatttcctgaaggcgcttcggcggggcttcgacgccgacccgcgcgaagtgctggctcagccgccgggcttgcctgcggccaagaatctgaccccgcaccggtggctgatgcgagagcttccttcgttcgtccccccagtggttggacggggtcgtcacagcgggcattctaagtcccgcgggccacaaaaggcagtgccgcggaacttcttggcccaaacgggcacccggctacgtgcgcaccgcgaccgtcgacaactggtcggcgagccggtccggggaatccaccatcgagaacgtccgtgctccctcgattacctcgaaacgggcgcgcgggatggtcgcggcgagccgttgaccgttc
>77	N operona: 50	first-last	Rv0076c	gene_poz=(601-990)	-	Probable membrane protein	Rv0076c, (MTV030.20c), len: 129 aa. Probable	/position=84583 - 86172 (85183 - 85572)	/lenght=1590 (390)	/codons=530 (130)	/complement=true	GC-compoz=62.30769230769231%	/LCI1=1.2377260981912144	/LCI2=0.47906976744186025	p_i1=0.11710778891631764	p_i2=0.07861766924332347	/Tai=0.47688546141430554	/Tei=0.17075590231899113	/EEI=2.7988247301812557
accggcggggtcgtcacccagctcgtcgcggtccactatcccgaacggctcggtgccctggtcctcactagttgcgatgcgttcgaacactttccgccgccgatcctcaaaccggtgatcctggccgcgaaatcggccaccctgttccgggccgcgatccaggtgatgcgggcaccggccgcgcgtaaccgcgcgtatgccggtttgtcgcaccacaacatcgaccatctcacccgggcctgggttcgtccggcgctatccaacccggccatcgccgaagacctgcgtcagctctcgctatcgctgcgcaccgaagtcaccaccgcagtcgccgcccggctgcctgaattcgacaagccggcgctcatcgcgtggtcggcggatgacgtgttcttcgcactcgagaacggtcaacggctcgccgcgaccatcccgcgcgcccgtttcgaggtaatcgagggagcacggacgttctcgatggtggattccccggaccggctcgccgaccagttgtcgacggtcgcggtgcgcacgtagccgggtgcccgtttgggccaagaagttccgcggcactgccttttgtggcccgcgggacttagaatgcccgctgtgacgaccccgtccaaccactggggggacgaacgaaggaagctctcgcatcagccaccggtgcggggtcagattcttggccgcaggcaagcccggcggctgagccagcacttcgcgcgggtcggcgtcgaagccccgccgaagcgccttcaggaaatgctgttgggcgctcccgccgccgacgaagaatggaccgacgtcaagttcgcactgatcgtgacccagctgaaccatgagaagcgcgtcgcgaaattccaccgcctacaacgccgagccacgcattcactaatctgtctgggtttggttctcgtggcactgaacttcctgatctgcctcgcctacatcttcttcagcctgacccaacacgccgcagcgttgtgaatctactggttggcttaatcgatgatgtcgcgcagggcggccgcgatagcctcgatcgcccgatccagtattgcgcgggtggtggcgaagttcagccgcgcaaatcccgagcccaccgcggcgccgaacggaatgccaggcgacagcgccaccttcgccttcgagagcaggtattccgccggttcagacggcagagccagcgcacggaaatccacccacgacaggtaggtaccgtccggagcgttgacctctaccccgggagctaactccggcagcgcccgtgccagatgatcacggttcgcccgcagataagggagcagctcgtccaaccaagattcgccatgatggtaggcggcgatgttcgcgcggataccgaccgttgatgcgcccatgcggtgcaacatgttgatccggtcccagtcgtgggcgtcacggcggttagacaggatcacctgagcgcacatcagacccggcaagttccagcctttggacgccgacaccaacgtgaccacgacttcagccgccgcctccgacaccgaagcggcggcgacatggcgcgatccgtagaccaccggtgcccagatctcatccgcgatcacc
>78	N operona: 51	first-last	Rv0077c	gene_poz=(601-1431)	-	Probable oxidoreductase	Rv0077c, (MTV030.21c), len: 276 aa. Possible	/position=85036 - 87066 (85636 - 86466)	/lenght=2031 (831)	/codons=677 (277)	/complement=true	GC-compoz=66.18531889290013%	/LCI1=1.5495169082125604	/LCI2=0.6410628019323672	p_i1=0.222988242914461	p_i2=0.16460955430147975	/Tai=0.3848445728169222	/Tei=0.24814859887133178	/EEI=2.8122614580160894
gggtcgtcggcggtggcgatgaacatcgccgcctcgtcgagcgcgccaatgagcacctgggccagcggccgcaccggttgacgagccaactggccggcccggatcgcctcggtgatcaactgttcggtcatgcccaggctgtatcgctgggcgacgtcgcggaaacccgcccagcccagcacgacgggcgcatccagcaggatcagctgacgcacctccggatcaccagatacctcgagccaggcatcgaccgctgcccggattgcatcggccggcgtcgccgcccccgaggcggcgaccaaggtggccatccgggccatcacgtcttgctccacgacctccaccacatcgcggaatagtgctgctttatcggcgaattggtggtacatcgccccccgcgtgacccccgcctcggtcgcgatttccggcgtccccacctccgcataaccccgtaacccccacagcttgcgggccccggtgatcagcgcctcgcgggtcgccgcggagcgttcctcctgggtgcgtctcttgatttccatacaatctgttggtaagttaccggcagtctgcttgtaaatgtacctcgaagggtgggcatccatgtcgacgatcgacattagtgccggaactattcattacgaagcaaccggacccgaaactggcaggcctgtcgtgttcgtgcacgggtacatgatgggcggtcaactatggcgacgggtcagtgagcgactcgccggtcgtggcctgcgctgcatcgcccccacctggccgctgggtgcgcatcctaagccgctacgccccggcgccgaccagaccatcggcggggttgccggcatcgtcgccgacgtccttgccgcgctcgagctcaaggacgtggtgctggtcggcaacgacaccggcggggtcgtcacccagctcgtcgcggtccactatcccgaacggctcggtgccctggtcctcactagttgcgatgcgttcgaacactttccgccgccgatcctcaaaccggtgatcctggccgcgaaatcggccaccctgttccgggccgcgatccaggtgatgcgggcaccggccgcgcgtaaccgcgcgtatgccggtttgtcgcaccacaacatcgaccatctcacccgggcctgggttcgtccggcgctatccaacccggccatcgccgaagacctgcgtcagctctcgctatcgctgcgcaccgaagtcaccaccgcagtcgccgcccggctgcctgaattcgacaagccggcgctcatcgcgtggtcggcggatgacgtgttcttcgcactcgagaacggtcaacggctcgccgcgaccatcccgcgcgcccgtttcgaggtaatcgagggagcacggacgttctcgatggtggattccccggaccggctcgccgaccagttgtcgacggtcgcggtgcgcacgtagccgggtgcccgtttgggccaagaagttccgcggcactgccttttgtggcccgcgggacttagaatgcccgctgtgacgaccccgtccaaccactggggggacgaacgaaggaagctctcgcatcagccaccggtgcggggtcagattcttggccgcaggcaagcccggcggctgagccagcacttcgcgcgggtcggcgtcgaagccccgccgaagcgccttcaggaaatgctgttgggcgctcccgccgccgacgaagaatggaccgacgtcaagttcgcactgatcgtgacccagctgaaccatgagaagcgcgtcgcgaaattccaccgcctacaacgccgagccacgcattcactaatctgtctgggtttggttctcgtggcactgaacttcctgatctgcctcgcctacatcttcttcagcctgacccaacacgccgcagcgttgtgaatctactggttggcttaatcgatgatgtcgcgcagggcggccgcgatagcctcgatcgcccgatccagtattgcgcgggtggtggcgaagttcagccgcgcaaatcccgagcccaccgcggcgccgaacggaatgccaggcgacagc
>79	N operona: 52	first-last	Rv0078	gene_poz=(601-1206)	-	Probable transcriptional regulatory protein	Rv0078, (MTV030.22), len: 201 aa. Probable	/position=85928 - 87733 (86528 - 87133)	/lenght=1806 (606)	/codons=602 (202)	/complement=false	GC-compoz=67.98679867986799%	/LCI1=1.5107794361525704	/LCI2=0.850746268656716	p_i1=0.20845998150742737	p_i2=0.3043908661420896	/Tai=0.3378960586565317	/Tei=0.37395177952788067	/EEI=3.0843442054898493
acccaggcccgggtgagatggtcgatgttgtggtgcgacaaaccggcatacgcgcggttacgcgcggccggtgcccgcatcacctggatcgcggcccggaacagggtggccgatttcgcggccaggatcaccggtttgaggatcggcggcggaaagtgttcgaacgcatcgcaactagtgaggaccagggcaccgagccgttcgggatagtggaccgcgacgagctgggtgacgaccccgccggtgtcgttgccgaccagcaccacgtccttgagctcgagcgcggcaaggacgtcggcgacgatgccggcaaccccgccgatggtctggtcggcgccggggcgtagcggcttaggatgcgcacccagcggccaggtgggggcgatgcagcgcaggccacgaccggcgagtcgctcactgacccgtcgccatagttgaccgcccatcatgtacccgtgcacgaacacgacaggcctgccagtttcgggtccggttgcttcgtaatgaatagttccggcactaatgtcgatcgtcgacatggatgcccacccttcgaggtacatttacaagcagactgccggtaacttaccaacagattgtatggaaatcaagagacgcacccaggaggaacgctccgcggcgacccgcgaggcgctgatcaccggggcccgcaagctgtgggggttacggggttatgcggaggtggggacgccggaaatcgcgaccgaggcgggggtcacgcggggggcgatgtaccaccaattcgccgataaagcagcactattccgcgatgtggtggaggtcgtggagcaagacgtgatggcccggatggccaccttggtcgccgcctcgggggcggcgacgccggccgatgcaatccgggcagcggtcgatgcctggctcgaggtatctggtgatccggaggtgcgtcagctgatcctgctggatgcgcccgtcgtgctgggctgggcgggtttccgcgacgtcgcccagcgatacagcctgggcatgaccgaacagttgatcaccgaggcgatccgggccggccagttggctcgtcaaccggtgcggccgctggcccaggtgctcattggcgcgctcgacgaggcggcgatgttcatcgccaccgccgacgaccccaagcgcgcccgtcgggagaccagacaggtgctgcgccggctcatcgacgggatgcttaacggctagcgctgggcgcggcctcggcaaaatggcttgcggaccgggatctgagttccagaactgggcgcaggactggctggtcaccacttggcggcgaggcgtgtccattccgctgccaggtcgcggtcccggtggaagccgcgcagggtaatcagctcgatagctttgcgcgcatcttggatatcttgaggcgatgcggcgtccacgagcgcacgtagatcactgcgatcctggggtcgccgatcatcatctctcgcaagaagtttcatcgcgatcagatgcgccgttgtggccaccggagcgactagatcgggcaagatctcgatctcctcggcagcctccgcaatctccggttcgatgccacagctcgcgaaaaggaggtccaccacaacattcgcggcagtgtctgcggttgctccgagacggaccgctgccaaccgtctggccgcgtcctgctctaccgacgccaggagatggtactgctgggtaagaagttgacggactaaagattccgcggcatcgtcgtttgccaccgcgacaacaatgtccacgtcacgggtgaaacgtggttcggatcgcgcagacaccgcgaaaccaccaaccagc
>80	N operona: 53	first	Rv0078A	gene_poz=(601-1194)	-	Hypothetical protein	Rv0078A, len: 197 aa. Hypothetical unknown protein.	/position=86608 - 88401 (87208 - 87801)	/lenght=1794 (594)	/codons=598 (198)	/complement=true	GC-compoz=61.111111111111114%	/LCI1=1.5414551607445008	/LCI2=0.47935702199661584	p_i1=0.21993921887886764	p_i2=0.0787448323890896	/Tai=0.6086877106140108	/Tei=0.17087034915018062	/EEI=2.1798751833702643
gcagttcgccatggtcagccgcacccgagcacccccggtgacgccccgatcggccaacacgcgacccacggcacgagccaaccgttcggcctgggatgcgttagcccggccgccggagaatacggcgacatccgggaattcccgcgcgtgcgatggctcgggtgcacatacgacgaggcgactgcgtttcggttccacctgctcggctttcgattgtggcccgattgtggccaatgcccaaagcttgtctggccgacacggacgcggacagggccgaaagtcccatgccaaatgtgggctgtgtcaccacccggaaaattcggctagtccgcggcccaacggcggcatttcgtgtggatcgactcgttgccacacgtgcgcccagtaggctttgagtgtggcagtttccgtcgctgcgcagaagctgaggctcgctctggacatgtacgaggttggcgagcagatgcagcgcatgaggctgggtcgtgaacggcccaatgcggacgttgttgaaattgaagcagctatcgacgcgtggaggatgacgcgtcccggggcggaggagggtgacagcgcaggcccgacgtccacacggttcacatgaacgctgtggagtcgacactccgtagggtcgccaaggacctgaccggattgcgtcagcggtgggcgctggttggtggtttcgcggtgtctgcgcgatccgaaccacgtttcacccgtgacgtggacattgttgtcgcggtggcaaacgacgatgccgcggaatctttagtccgtcaacttcttacccagcagtaccatctcctggcgtcggtagagcaggacgcggccagacggttggcagcggtccgtctcggagcaaccgcagacactgccgcgaatgttgtggtggacctccttttcgcgagctgtggcatcgaaccggagattgcggaggctgccgaggagatcgagatcttgcccgatctagtcgctccggtggccacaacggcgcatctgatcgcgatgaaacttcttgcgagagatgatgatcggcgaccccaggatcgcagtgatctacgtgcgctcgtggacgccgcatcgcctcaagatatccaagatgcgcgcaaagctatcgagctgattaccctgcgcggcttccaccgggaccgcgacctggcagcggaatggacacgcctcgccgccaagtggtgaccagccagtcctgcgcccagttctggaactcagatcccggtccgcaagccattttgccgaggccgcgcccagcgctagccgttaagcatcccgtcgatgagccggcgcagcacctgtctggtctcccgacgggcgcgcttggggtcgtcggcggtggcgatgaacatcgccgcctcgtcgagcgcgccaatgagcacctgggccagcggccgcaccggttgacgagccaactggccggcccggatcgcctcggtgatcaactgttcggtcatgcccaggctgtatcgctgggcgacgtcgcggaaacccgcccagcccagcacgacgggcgcatccagcaggatcagctgacgcacctccggatcaccagatacctcgagccaggcatcgaccgctgcccggattgcatcggccggcgtcgccgcccccgaggcggcgaccaaggtggccatccgggccatcacgtcttgctccacgacctccaccacatcgcggaatagtgctgctttatcggcgaattggtggtacatcgccccccgcgtgacccccgcctcggtcgcgatttccggcgtccccacctccgcataaccccgtaacccc
>81	N operona: 53	last	Rv0078B	gene_poz=(601-807)	-	Conserved protein	Rv0078B, len: 68 aa. Conserved protein.	/position=87198 - 88604 (87798 - 88004)	/lenght=1407 (207)	/codons=469 (69)	/complement=true	GC-compoz=62.31884057971014%	/LCI1=1.2156862745098038	/LCI2=0.46666666666666673	p_i1=0.11075420541804931	p_i2=0.07322370985004892	/Tai=0.5607575581052923	/Tei=0.16590133886504405	/EEI=2.54715134446618
agcgcctcggccggcgtggtcaatcgccggcggggccgatccggccaaggccgggggcaccactgtgccgacgcccgcacgatctgtcgatccagtctgatcagtgcgggtcgcagatcatcgatgcccgcggtggcggcctgcgcccttaatggggtgtcacctacctgcaggtttatctgcaccagcgtcggcccatcggcgcagttcgccatggtcagccgcacccgagcacccccggtgacgccccgatcggccaacacgcgacccacggcacgagccaaccgttcggcctgggatgcgttagcccggccgccggagaatacggcgacatccgggaattcccgcgcgtgcgatggctcgggtgcacatacgacgaggcgactgcgtttcggttccacctgctcggctttcgattgtggcccgattgtggccaatgcccaaagcttgtctggccgacacggacgcggacagggccgaaagtcccatgccaaatgtgggctgtgtcaccacccggaaaattcggctagtccgcggcccaacggcggcatttcgtgtggatcgactcgttgccacacgtgcgcccagtaggctttgagtgtggcagtttccgtcgctgcgcagaagctgaggctcgctctggacatgtacgaggttggcgagcagatgcagcgcatgaggctgggtcgtgaacggcccaatgcggacgttgttgaaattgaagcagctatcgacgcgtggaggatgacgcgtcccggggcggaggagggtgacagcgcaggcccgacgtccacacggttcacatgaacgctgtggagtcgacactccgtagggtcgccaaggacctgaccggattgcgtcagcggtgggcgctggttggtggtttcgcggtgtctgcgcgatccgaaccacgtttcacccgtgacgtggacattgttgtcgcggtggcaaacgacgatgccgcggaatctttagtccgtcaacttcttacccagcagtaccatctcctggcgtcggtagagcaggacgcggccagacggttggcagcggtccgtctcggagcaaccgcagacactgccgcgaatgttgtggtggacctccttttcgcgagctgtggcatcgaaccggagattgcggaggctgccgaggagatcgagatcttgcccgatctagtcgctccggtggccacaacggcgcatctgatcgcgatgaaacttcttgcgagagatgatgatcggcgaccccaggatcgcagtgatctacgtgcgctcgtggacgccgcatcgcctcaagatatccaagatgcgcgcaaagctatcgagctgattaccctgcgcggcttccaccgggaccgcgacctggcagcggaatggacacgcctcgccgccaagtggtgaccagccagtc
>82	N operona: 54	first	Rv0079	gene_poz=(601-1422)	-	Unknown protein	Rv0079, (MTV030.23), len: 273 aa. Unknown protein.	/position=87604 - 89625 (88204 - 89025)	/lenght=2022 (822)	/codons=674 (274)	/complement=false	GC-compoz=68.1265206812652%	/LCI1=1.557997557997558	/LCI2=0.6741147741147737	p_i1=0.22620956276529935	p_i2=0.1850887355684678	/Tai=0.49117133622712916	/Tei=0.26657986201162104	/EEI=2.4401429839976716
gtactgctgggtaagaagttgacggactaaagattccgcggcatcgtcgtttgccaccgcgacaacaatgtccacgtcacgggtgaaacgtggttcggatcgcgcagacaccgcgaaaccaccaaccagcgcccaccgctgacgcaatccggtcaggtccttggcgaccctacggagtgtcgactccacagcgttcatgtgaaccgtgtggacgtcgggcctgcgctgtcaccctcctccgccccgggacgcgtcatcctccacgcgtcgatagctgcttcaatttcaacaacgtccgcattgggccgttcacgacccagcctcatgcgctgcatctgctcgccaacctcgtacatgtccagagcgagcctcagcttctgcgcagcgacggaaactgccacactcaaagcctactgggcgcacgtgtggcaacgagtcgatccacacgaaatgccgccgttgggccgcggactagccgaattttccgggtggtgacacagcccacatttggcatgggactttcggccctgtccgcgtccgtgtcggccagacaagctttgggcattggccacaatcgggccacaatcgaaagccgagcaggtggaaccgaaacgcagtcgcctcgtcgtatgtgcacccgagccatcgcacgcgcgggaattcccggatgtcgccgtattctccggcggccgggctaacgcatcccaggccgaacggttggctcgtgccgtgggtcgcgtgttggccgatcggggcgtcaccgggggtgctcgggtgcggctgaccatggcgaactgcgccgatgggccgacgctggtgcagataaacctgcaggtaggtgacaccccattaagggcgcaggccgccaccgcgggcatcgatgatctgcgacccgcactgatcagactggatcgacagatcgtgcgggcgtcggcacagtggtgcccccggccttggccggatcggccccgccggcgattgaccacgccggccgaggcgctagtcacccgccgcaaaccggtcgtgctaaggcgcgcaaccccgttgcaggcgattgccgctatggacgccatggactacgacgtgcatttgttcaccgacgccgagacgggggaggacgctgtggtctatcgggctggaccgtcggggctgcggctggcccgccagcaccacgtatttcccccaggatggtcacgttgtcgcgccccagccgggccgccggtgccgctgattgtgaattcgcgtccgacaccggttctcacggaggccgccgcggtggaccgggcgcgcgaacatggactgccattcctgtttttcaccgaccaggccaccggccgcggccagctgctctactcccgctacgacggcaacctcgggttgatcaccccgaccggtgacggcgttgccgacggtctggcatgagcccgggctcgcggcgcgccagcccgcaaagcgcccgggaggtggtcgagctcgaccgtgacgaggcgatgcggttgctggccagcgttgaccatgggcgtgtggtgttcacccgcgcggcgctgccggcgatccgtccagtcaatcacctcgtggtcgacggtcgggtgatcgggcgcacccgcctgacggccaaggtgtccgttgcggtgcgatcgagcgccgatgccggtgtcgtggtcgcctacgaagccgacgaccttgatccgcggcgtcggacggggtggagtgtggtggtgacgggactggcgaccgaggtcagcgatcccgagcaggttgcccgctaccagcggctgctacacccgtgggtgaacatggcgatggacaccgtggtcgcgatcgaacccgagatcgtcaccggcatccgcatcgttgctgactcgcgtacgccgtagccgattggccgcgggcggcccgcacgcatccgcactatctgataaattcttcaactcgtcaaccgatgtaacgctgaagctctcaggagacgcggtggagtccgaaccgctgtacaagctcaaggcggagttcttcaaaaccctt
>83	N operona: 54	last	Rv0080	gene_poz=(601-1059)	-	Conserved hypothetical protein	Rv0080, (MTV030.24), len: 152 aa. Conserved	/position=88422 - 90080 (89022 - 89480)	/lenght=1659 (459)	/codons=553 (153)	/complement=false	GC-compoz=68.84531590413944%	/LCI1=1.5416666666666667	/LCI2=0.555921052631579	p_i1=0.22001904570777953	p_i2=0.1160621942367962	/Tai=0.31814195137383716	/Tei=0.2044559748131166	/EEI=3.087358163319865
gcagataaacctgcaggtaggtgacaccccattaagggcgcaggccgccaccgcgggcatcgatgatctgcgacccgcactgatcagactggatcgacagatcgtgcgggcgtcggcacagtggtgcccccggccttggccggatcggccccgccggcgattgaccacgccggccgaggcgctagtcacccgccgcaaaccggtcgtgctaaggcgcgcaaccccgttgcaggcgattgccgctatggacgccatggactacgacgtgcatttgttcaccgacgccgagacgggggaggacgctgtggtctatcgggctggaccgtcggggctgcggctggcccgccagcaccacgtatttcccccaggatggtcacgttgtcgcgccccagccgggccgccggtgccgctgattgtgaattcgcgtccgacaccggttctcacggaggccgccgcggtggaccgggcgcgcgaacatggactgccattcctgtttttcaccgaccaggccaccggccgcggccagctgctctactcccgctacgacggcaacctcgggttgatcaccccgaccggtgacggcgttgccgacggtctggcatgagcccgggctcgcggcgcgccagcccgcaaagcgcccgggaggtggtcgagctcgaccgtgacgaggcgatgcggttgctggccagcgttgaccatgggcgtgtggtgttcacccgcgcggcgctgccggcgatccgtccagtcaatcacctcgtggtcgacggtcgggtgatcgggcgcacccgcctgacggccaaggtgtccgttgcggtgcgatcgagcgccgatgccggtgtcgtggtcgcctacgaagccgacgaccttgatccgcggcgtcggacggggtggagtgtggtggtgacgggactggcgaccgaggtcagcgatcccgagcaggttgcccgctaccagcggctgctacacccgtgggtgaacatggcgatggacaccgtggtcgcgatcgaacccgagatcgtcaccggcatccgcatcgttgctgactcgcgtacgccgtagccgattggccgcgggcggcccgcacgcatccgcactatctgataaattcttcaactcgtcaaccgatgtaacgctgaagctctcaggagacgcggtggagtccgaaccgctgtacaagctcaaggcggagttcttcaaaacccttgcgcatccggcgcggatcaggattttggagctgctggtcgagcgggaccgttcggtcggtgagttgctgtcctcggacgtcggcctggagtcgtcgaacctgtcccagcagctgggtgtgctacgccgggcgggtgttgtcgcggcacgtcgtgacggcaacgcgatgatctattcgattgccgcacccgatatcgccgagctgctggcggtggcacgcaaggtgctggccagggtgctcagcgaccgggtggcggtgctagaggacctccgcgccggcggctcggccacgtaacgccatgggttgggttgccaagattttccgtgttggccgggtggtcgagcccgcggcccccttaccggcggcgatagccgaaccacccgccggggtacggggttcgctgcagatccgacatgttgacgcgggttcgtgcaacgggtgtgaggtggagattt
>84	N operona: 55	first	Rv0081	gene_poz=(601-945)	-	Probable transcriptional regulatory protein	Rv0081, (MTV030.25), len: 114 aa. Probable	/position=88975 - 90519 (89575 - 89919)	/lenght=1545 (345)	/codons=515 (115)	/complement=false	GC-compoz=65.5072463768116%	/LCI1=1.3304093567251463	/LCI2=0.4283625730994153	p_i1=0.14563758721896183	p_i2=0.057788494998522226	/Tai=0.3313050052637091	/Tei=0.15200964549867002	/EEI=3.358825225987908
ctcgggttgatcaccccgaccggtgacggcgttgccgacggtctggcatgagcccgggctcgcggcgcgccagcccgcaaagcgcccgggaggtggtcgagctcgaccgtgacgaggcgatgcggttgctggccagcgttgaccatgggcgtgtggtgttcacccgcgcggcgctgccggcgatccgtccagtcaatcacctcgtggtcgacggtcgggtgatcgggcgcacccgcctgacggccaaggtgtccgttgcggtgcgatcgagcgccgatgccggtgtcgtggtcgcctacgaagccgacgaccttgatccgcggcgtcggacggggtggagtgtggtggtgacgggactggcgaccgaggtcagcgatcccgagcaggttgcccgctaccagcggctgctacacccgtgggtgaacatggcgatggacaccgtggtcgcgatcgaacccgagatcgtcaccggcatccgcatcgttgctgactcgcgtacgccgtagccgattggccgcgggcggcccgcacgcatccgcactatctgataaattcttcaactcgtcaaccgatgtaacgctgaagctctcaggagacgcggtggagtccgaaccgctgtacaagctcaaggcggagttcttcaaaacccttgcgcatccggcgcggatcaggattttggagctgctggtcgagcgggaccgttcggtcggtgagttgctgtcctcggacgtcggcctggagtcgtcgaacctgtcccagcagctgggtgtgctacgccgggcgggtgttgtcgcggcacgtcgtgacggcaacgcgatgatctattcgattgccgcacccgatatcgccgagctgctggcggtggcacgcaaggtgctggccagggtgctcagcgaccgggtggcggtgctagaggacctccgcgccggcggctcggccacgtaacgccatgggttgggttgccaagattttccgtgttggccgggtggtcgagcccgcggcccccttaccggcggcgatagccgaaccacccgccggggtacggggttcgctgcagatccgacatgttgacgcgggttcgtgcaacgggtgtgaggtggagatttcgggcgcctttggcccggtgtatgacgcggagcggttcggggcgcggctggtcgcctcgccccgacacgccgatgcgttgttggtgaccggcgtggtcacgcacaacatggccggcccactgcgcaagaccctggaggccacgccgcgcccgcgggtggtaatcgcgtgcggggattgcgcgctgaaccggggggtgttcgccgacgcctacggcgtggtcggtgcggtcggcgaggtggtacccgtcgacgtcgagatcgccggctgcccgccgacacccgcggccatcatggcggcgctgcgatcggtgaccgggaaatgaccgctgcaccgacggccggcggggtcgtcacttcgggcgtgggcgttgccggggtcggcgtggggttgctgggcatgtttggaccggtgcgtgtagtgcacgtcggttggctgctt
>85	N operona: 55	middle	Rv0082	gene_poz=(601-1080)	-	Probable oxidoreductase	Rv0082, (MTV030.26), len: 159 aa. Probable	/position=89324 - 91003 (89924 - 90403)	/lenght=1680 (480)	/codons=560 (160)	/complement=false	GC-compoz=69.79166666666666%	/LCI1=1.9475890985324948	/LCI2=1.0316561844863734	p_i1=0.38375486069368653	p_i2=0.431845617447935	/Tai=0.4010947394839838	/Tei=0.4886610557031415	/EEI=2.2829743919459102
gacgggactggcgaccgaggtcagcgatcccgagcaggttgcccgctaccagcggctgctacacccgtgggtgaacatggcgatggacaccgtggtcgcgatcgaacccgagatcgtcaccggcatccgcatcgttgctgactcgcgtacgccgtagccgattggccgcgggcggcccgcacgcatccgcactatctgataaattcttcaactcgtcaaccgatgtaacgctgaagctctcaggagacgcggtggagtccgaaccgctgtacaagctcaaggcggagttcttcaaaacccttgcgcatccggcgcggatcaggattttggagctgctggtcgagcgggaccgttcggtcggtgagttgctgtcctcggacgtcggcctggagtcgtcgaacctgtcccagcagctgggtgtgctacgccgggcgggtgttgtcgcggcacgtcgtgacggcaacgcgatgatctattcgattgccgcacccgatatcgccgagctgctggcggtggcacgcaaggtgctggccagggtgctcagcgaccgggtggcggtgctagaggacctccgcgccggcggctcggccacgtaacgccatgggttgggttgccaagattttccgtgttggccgggtggtcgagcccgcggcccccttaccggcggcgatagccgaaccacccgccggggtacggggttcgctgcagatccgacatgttgacgcgggttcgtgcaacgggtgtgaggtggagatttcgggcgcctttggcccggtgtatgacgcggagcggttcggggcgcggctggtcgcctcgccccgacacgccgatgcgttgttggtgaccggcgtggtcacgcacaacatggccggcccactgcgcaagaccctggaggccacgccgcgcccgcgggtggtaatcgcgtgcggggattgcgcgctgaaccggggggtgttcgccgacgcctacggcgtggtcggtgcggtcggcgaggtggtacccgtcgacgtcgagatcgccggctgcccgccgacacccgcggccatcatggcggcgctgcgatcggtgaccgggaaatgaccgctgcaccgacggccggcggggtcgtcacttcgggcgtgggcgttgccggggtcggcgtggggttgctgggcatgtttggaccggtgcgtgtagtgcacgtcggttggctgcttccgctgtccggcgtgcacatcgagctcgaccggttgggcggattcttcatggcgctcacgggcgcggtagcggctccggtcggttgttacctgatcggctacgtgcgccgtgaacacctcggtcgggtcccgatggcggtggtgccgctgttcgtcgcggcgatgctgttggtgccggccgcgggctcggtgacgacgtttctgctggcgtgggagctgatggcgatcgcgtcgctgatcctggtgctctccgagcacgcccgcccgcaggtccgctcggcgggcctgtggtacgccgtgatgactcagctgggattcatcgcaatcctggtcgggctggtggtgttggcggcggccgggggttccgaccggttcgccggcctcggggcagtctgcgacggggtccgcgccgccgtatttatgctcacgctggtcgggtttggttcgaaggcgggcctggtgccactgcacgcctggctgccgc
>86	N operona: 55	middle	Rv0083	gene_poz=(601-2523)	-	Probable oxidoreductase	Rv0083, (MTV030.27, MTCY251.01), len: 640 aa.	/position=89800 - 92922 (90400 - 92322)	/lenght=3123 (1923)	/codons=1041 (641)	/complement=false	GC-compoz=71.19084763390535%	/LCI1=1.7770833333333333	/LCI2=1.0115104166666673	p_i1=0.31326789209202144	p_i2=0.41783585609657986	/Tai=0.26910605053961945	/Tei=0.4760522704869219	/EEI=2.974860757182632
tcgattgccgcacccgatatcgccgagctgctggcggtggcacgcaaggtgctggccagggtgctcagcgaccgggtggcggtgctagaggacctccgcgccggcggctcggccacgtaacgccatgggttgggttgccaagattttccgtgttggccgggtggtcgagcccgcggcccccttaccggcggcgatagccgaaccacccgccggggtacggggttcgctgcagatccgacatgttgacgcgggttcgtgcaacgggtgtgaggtggagatttcgggcgcctttggcccggtgtatgacgcggagcggttcggggcgcggctggtcgcctcgccccgacacgccgatgcgttgttggtgaccggcgtggtcacgcacaacatggccggcccactgcgcaagaccctggaggccacgccgcgcccgcgggtggtaatcgcgtgcggggattgcgcgctgaaccggggggtgttcgccgacgcctacggcgtggtcggtgcggtcggcgaggtggtacccgtcgacgtcgagatcgccggctgcccgccgacacccgcggccatcatggcggcgctgcgatcggtgaccgggaaatgaccgctgcaccgacggccggcggggtcgtcacttcgggcgtgggcgttgccggggtcggcgtggggttgctgggcatgtttggaccggtgcgtgtagtgcacgtcggttggctgcttccgctgtccggcgtgcacatcgagctcgaccggttgggcggattcttcatggcgctcacgggcgcggtagcggctccggtcggttgttacctgatcggctacgtgcgccgtgaacacctcggtcgggtcccgatggcggtggtgccgctgttcgtcgcggcgatgctgttggtgccggccgcgggctcggtgacgacgtttctgctggcgtgggagctgatggcgatcgcgtcgctgatcctggtgctctccgagcacgcccgcccgcaggtccgctcggcgggcctgtggtacgccgtgatgactcagctgggattcatcgcaatcctggtcgggctggtggtgttggcggcggccgggggttccgaccggttcgccggcctcggggcagtctgcgacggggtccgcgccgccgtatttatgctcacgctggtcgggtttggttcgaaggcgggcctggtgccactgcacgcctggctgccgcgggcccacccggaggcgccgagcccggtgtcggcgttgatgagcgcggcgatggtcaacctgggcatctacggcatcgtccgtttcgatctgcagctgctggggccgggcccacgctggtgggggcttgcgctgctggccgtgggcggcacgtccgcgctgtatggggtgctgcaggcttcggtggccgccgatctcaaacggctgctggcctattcgacgaccgagaacatgggcctgatcacgctggcgctcggtgcggcaacacttttcgcggataccggagcctacgggccggcgtcgatcgccgccgccgcagcgatgctgcacatgattgcgcacgcggcgtttaagagcctcgccttcatggcggccggatctgtgctggccgcgaccgggctgcgcgacctggacctgctcggcgggctggcccgccgaatgccggcgaccaccgtctttttcggggtggccgcactgggcgcatgtggtctgccgttgggcgccgggtttgtcagtgagtggctgctggtccagtcgttgatccacgctgcccccggacacgaccccatcgtggcgctgacgacaccgctggcggtcggcgtggtcgcactggccaccggtctgagcgtggcggcgatgaccaaggccttcgggatcgggtttctcgcccgtccccgctccacccaagccgaagcggcgcgtgaggcgccggccagcatgcgcgccggcatggcgatcgcggcgggcgcctgcctggtgctggcggtggcaccgctgctggtcgcacccatggtgcggcgggccgccgcgacgctgccggccgctcaggcggtcaagttcaccggtctgggcgccgtggtgcggctgcccgcgatgtccgggtcgatcgcgcccggcgtgatcgccgccgctgtgctcgccgcggcgttggcggtagccgtcctcgcgcggtggcgtttccgccggcgcccggcgccggccaggttgccgctgtgggcttgcggcgcggccgatctcaccgtgcgcatgcaatacacggccacgtcgttcgccgagccgctgcagcgggtcttcggcgacgtgctgcgcccggacaccgacatcgaggtcacccacaccgccgagtcgcgctatatggccgagcggatcacctaccggaccgcggtcgccgacgcgatcgaacagcgcctctatactccggtggtcggggcggtggccgccatggccgagctgctgcgccgtgcccacaccggcagcgtgcaccgctacctggcctacggcgcgctgggcgtactgatcgtgctggtggtcgcgaggtgaacgtgatgtcctacctagcgggcgccgcgcaaatcggcggggtcatggtgggtgcgccgctggtcatcggtatgacgcggcaggtacgggcacgctgggaaggccgggccggcgccggcctgctgcaaccgtggcgtgatctgctcaaacagcttggcaagcaacagatcacaccggcggggacgacgatcgtgttcgccgccgcgccggtgatcgtcgccgggacaacgcttttgatcgccgcgatcgcacctctggtggccaccgggtcacccctggaccccagcgccgacttgtttgccgtggtcgggctgctattcctgggcaccgtcgcactgaccctggccggcatcgacaccggcacctctttcggcggcatgggcgccagccgcgagatcaccatcgccgcactggtcgaaccaacgatcctgctggcggtgttcgcgctgtccatccccgccggatcggccaatctcggtgcgctggtggcgagtacgatcgaccacccgggccacgtggtgtcgctggccggcgtactggccttcgtggcgttggtgattgtcatcgtcgccgagaccgggcggctgccggtggacaacc
>87	N operona: 55	middle	Rv0084	gene_poz=(601-1551)	hycD	Possible formate hydrogenlyase HycD (FHL)	Rv0084, (MTCY251.02), len: 316 aa. Possible hycD	/position=91728 - 93878 (92328 - 93278)	/lenght=2151 (951)	/codons=717 (317)	/complement=false	GC-compoz=68.55941114616193%	/LCI1=1.608649789029536	/LCI2=0.7786919831223628	p_i1=0.24572683909277027	p_i2=0.25424495462653973	/Tai=0.2525127050005833	/Tei=0.32882045916388575	/EEI=3.3738158876203324
cggcatggcgatcgcggcgggcgcctgcctggtgctggcggtggcaccgctgctggtcgcacccatggtgcggcgggccgccgcgacgctgccggccgctcaggcggtcaagttcaccggtctgggcgccgtggtgcggctgcccgcgatgtccgggtcgatcgcgcccggcgtgatcgccgccgctgtgctcgccgcggcgttggcggtagccgtcctcgcgcggtggcgtttccgccggcgcccggcgccggccaggttgccgctgtgggcttgcggcgcggccgatctcaccgtgcgcatgcaatacacggccacgtcgttcgccgagccgctgcagcgggtcttcggcgacgtgctgcgcccggacaccgacatcgaggtcacccacaccgccgagtcgcgctatatggccgagcggatcacctaccggaccgcggtcgccgacgcgatcgaacagcgcctctatactccggtggtcggggcggtggccgccatggccgagctgctgcgccgtgcccacaccggcagcgtgcaccgctacctggcctacggcgcgctgggcgtactgatcgtgctggtggtcgcgaggtgaacgtgatgtcctacctagcgggcgccgcgcaaatcggcggggtcatggtgggtgcgccgctggtcatcggtatgacgcggcaggtacgggcacgctgggaaggccgggccggcgccggcctgctgcaaccgtggcgtgatctgctcaaacagcttggcaagcaacagatcacaccggcggggacgacgatcgtgttcgccgccgcgccggtgatcgtcgccgggacaacgcttttgatcgccgcgatcgcacctctggtggccaccgggtcacccctggaccccagcgccgacttgtttgccgtggtcgggctgctattcctgggcaccgtcgcactgaccctggccggcatcgacaccggcacctctttcggcggcatgggcgccagccgcgagatcaccatcgccgcactggtcgaaccaacgatcctgctggcggtgttcgcgctgtccatccccgccggatcggccaatctcggtgcgctggtggcgagtacgatcgaccacccgggccacgtggtgtcgctggccggcgtactggccttcgtggcgttggtgattgtcatcgtcgccgagaccgggcggctgccggtggacaacccggccacccacctggaattgacgatggtgcacgaggccatggtcctcgagtacgccggcccacggctggcgctggtcgaatgggcggccgggatgcggctcacggtgctgctggcactgctggcgaatctgttcctgccgtgggggatcgccggcgccgcgcccaccgcgctcgacgtgttgaccggcgtggtggcggtggcggccaaggtcgcgattctcgcggtgctgctggcgacgttcgaggtgttcctcgccaaactgcgattgttccgggtacccgaactgctggccggctcgtttctgctggccttgctcgcggtcaccgccgccaacttcttcacggtgggggcgtgaggggccagcgatgagtaacgccaacttctcgatcctggtcgacttcgccgcgggtgggctggtgttggcgtcggtgctgattgtctggcgccgcgacctgcgggccattgtgcggctgctggcctggcagggtgctgcgctggccgcgatcccgctactgcgcggcatccgcgacaacgaccgtgcgctgatcgcggtgggcatcgccgtgttggcgctgcgcgcgctggtgttgccctggctgctggcccgcgcggtgggcgccgaagcggccgcgcagcgggaggccaccccgttggtcaacaccgccagctcgctgctgattaccgccggactgaccctcaccgcgttcgcgatcacccagccggtggtcaacctggaaccgggcgtcaccatcaacgcggtgccggccgcgttcgcggtggtgctgatcgcgctgttcgtgatgaccacgcggctgcacgcggtctcgcaggccgccggattcctgatgctagacaacgggatcgcggcgaccgcattcctgctcaccgccggggtgccgctgatcgtcgaacttggtgcctcgctggacgtgctgttcgcggtcatcgtgatcgg
>88	N operona: 55	middle	Rv0085	gene_poz=(601-1263)	hycP	Possible hydrogenase HycP	Rv0085, (MTCY251.03), len: 220 aa. Possible	/position=92689 - 94551 (93289 - 93951)	/lenght=1863 (663)	/codons=621 (221)	/complement=false	GC-compoz=68.92911010558069%	/LCI1=1.8	/LCI2=0.7990909090909092	p_i1=0.32267425046280246	p_i2=0.2682997562370022	/Tai=0.15106539245583295	/Tei=0.34146978061330197	/EEI=3.551249043979723
ctttcggcggcatgggcgccagccgcgagatcaccatcgccgcactggtcgaaccaacgatcctgctggcggtgttcgcgctgtccatccccgccggatcggccaatctcggtgcgctggtggcgagtacgatcgaccacccgggccacgtggtgtcgctggccggcgtactggccttcgtggcgttggtgattgtcatcgtcgccgagaccgggcggctgccggtggacaacccggccacccacctggaattgacgatggtgcacgaggccatggtcctcgagtacgccggcccacggctggcgctggtcgaatgggcggccgggatgcggctcacggtgctgctggcactgctggcgaatctgttcctgccgtgggggatcgccggcgccgcgcccaccgcgctcgacgtgttgaccggcgtggtggcggtggcggccaaggtcgcgattctcgcggtgctgctggcgacgttcgaggtgttcctcgccaaactgcgattgttccgggtacccgaactgctggccggctcgtttctgctggccttgctcgcggtcaccgccgccaacttcttcacggtgggggcgtgaggggccagcgatgagtaacgccaacttctcgatcctggtcgacttcgccgcgggtgggctggtgttggcgtcggtgctgattgtctggcgccgcgacctgcgggccattgtgcggctgctggcctggcagggtgctgcgctggccgcgatcccgctactgcgcggcatccgcgacaacgaccgtgcgctgatcgcggtgggcatcgccgtgttggcgctgcgcgcgctggtgttgccctggctgctggcccgcgcggtgggcgccgaagcggccgcgcagcgggaggccaccccgttggtcaacaccgccagctcgctgctgattaccgccggactgaccctcaccgcgttcgcgatcacccagccggtggtcaacctggaaccgggcgtcaccatcaacgcggtgccggccgcgttcgcggtggtgctgatcgcgctgttcgtgatgaccacgcggctgcacgcggtctcgcaggccgccggattcctgatgctagacaacgggatcgcggcgaccgcattcctgctcaccgccggggtgccgctgatcgtcgaacttggtgcctcgctggacgtgctgttcgcggtcatcgtgatcggcgtgttgaccggccggctgcgccgcattttcggcgatgccgacctggacaagctgcgggagttgcgggattgatgaccggtttgctgcttgccgcgatcctcgcaccgctcgccgcgtcaatcgcctccttgatcaccgggtggcgacgcacgacggcgacgctcaccgcgctgtccgccacgacggtgctggcctgcgctgtggcgatggggttttggatggggtcgggggcgcagttcgggctgggcggtctgctgcgcgccgatgcgctgacggtggtcatgctcgtcgtcatcgggatcgtcggcacactggccaccgcggcgagcatcggctacatcgacaccgagctggcacacgggcatatcgacggacgtagcgctcggctgtatggggtgctgaccccggcgtttctttgcgcgatggttctggcggtgtgcgccaacaacatcggcgtcatttgggtagcgatcgaggccaccacggtgatcaccgcgtttctggtggggcatcgccgcacccgcaccgcgctggaagcgacctggaaatacgtggtgatctgttcggtcgggatcgccgtcgccttcttgggtaccgtgctgctgtatttcgccgcgcgggattccggtgccgctgctgccggcgcgctgaacctcgatatcctggccgaac
>89	N operona: 55	middle	Rv0086	gene_poz=(601-2067)	hycQ	Possible hydrogenase HycQ	Rv0086, (MTCY251.04), len: 488 aa. Possible	/position=93351 - 96017 (93951 - 95417)	/lenght=2667 (1467)	/codons=889 (489)	/complement=false	GC-compoz=68.9161554192229%	/LCI1=1.5846994535519126	/LCI2=0.668920765027322	p_i1=0.23644118198229633	p_i2=0.18181840255998893	/Tai=0.24117095293738267	/Tei=0.26363656230399	/EEI=3.483146429669094
ggtgctgattgtctggcgccgcgacctgcgggccattgtgcggctgctggcctggcagggtgctgcgctggccgcgatcccgctactgcgcggcatccgcgacaacgaccgtgcgctgatcgcggtgggcatcgccgtgttggcgctgcgcgcgctggtgttgccctggctgctggcccgcgcggtgggcgccgaagcggccgcgcagcgggaggccaccccgttggtcaacaccgccagctcgctgctgattaccgccggactgaccctcaccgcgttcgcgatcacccagccggtggtcaacctggaaccgggcgtcaccatcaacgcggtgccggccgcgttcgcggtggtgctgatcgcgctgttcgtgatgaccacgcggctgcacgcggtctcgcaggccgccggattcctgatgctagacaacgggatcgcggcgaccgcattcctgctcaccgccggggtgccgctgatcgtcgaacttggtgcctcgctggacgtgctgttcgcggtcatcgtgatcggcgtgttgaccggccggctgcgccgcattttcggcgatgccgacctggacaagctgcgggagttgcgggattgatgaccggtttgctgcttgccgcgatcctcgcaccgctcgccgcgtcaatcgcctccttgatcaccgggtggcgacgcacgacggcgacgctcaccgcgctgtccgccacgacggtgctggcctgcgctgtggcgatggggttttggatggggtcgggggcgcagttcgggctgggcggtctgctgcgcgccgatgcgctgacggtggtcatgctcgtcgtcatcgggatcgtcggcacactggccaccgcggcgagcatcggctacatcgacaccgagctggcacacgggcatatcgacggacgtagcgctcggctgtatggggtgctgaccccggcgtttctttgcgcgatggttctggcggtgtgcgccaacaacatcggcgtcatttgggtagcgatcgaggccaccacggtgatcaccgcgtttctggtggggcatcgccgcacccgcaccgcgctggaagcgacctggaaatacgtggtgatctgttcggtcgggatcgccgtcgccttcttgggtaccgtgctgctgtatttcgccgcgcgggattccggtgccgctgctgccggcgcgctgaacctcgatatcctggccgaacacgccgccggcctagaccccggggtcgctcgactggccggcgggttgctgctcatcggttatggcgccaaggcgggcctcttcccgtttcacacctggctggcggacgcgcacagccaagcccccgcaccggtgtccgcactgatgagcggcgtgctgctggcggtggcgttctcggtgctgatccgattgcggccgatcctcgacgcggtcagcgggcccgcctacctgcgcaacgggctgctcgtggtcgggttggcgacgctgctggtggcggtgctgatgctgaccgtgaccggcgacgtcaagcggatgctggcctactcgtcgatggagcacatgggcctgatcgcgatcgccgcggccgccggcacgacattggcgatcgccgcgctgctgctgcacgtgctcgcccacgggatcggcaagaccgtgctgtttctggcgggcggtcagctgcaggccgcacacgactccaccgccatcgccgatatcaccggcgtgatgcgacggtcgcggctgatcggcgtgtcgtttgccgtcggcctgatcgtcctgcttggcttgccgccgttcgcgatgttcgccagcgagctggcgatcgcgcgctcattggccaacgagcggctggcctgggtgctgggtgcggcgctgctgctgatcgccatcggtttcacggctctggcacgcaattccggacgcatgctgctcggcaccccggcggcgggcgcgccggcgatcaccgtgccggccaccgcggcggcggcgttgatggtgggcatcgtcgtctcggcggccctcggcatcaccgcgggcccactcgccgacctgcttggcatcgccgccagcaacgtgggtctaccgtgatgagtgccagctggctgcgccaccgggtatccgagcgtggactgatagcgacggccgaacaactctgggccgattcgtttcgcctggccctggtcgctgcccacgacgacggcgacagtctgcgtgtcgtgtaccttttcttggcgggctatccagatcgccgcgtcgagttggaatacgttgtgccggcggataatccagagatcagatcgttggcgtacctgtcctttccggctggccggttcgagcgcgaaatggcggacctgtacggaattcgcccggtcggccatcccaaaccccgccgactggtacggcacgcgcattggcccgactggcatcccatgcgcaccgacgccgggcccgcgcccgaattcactgatacgggggccttcccgttcctcgccgtcgaaggacccggcgtgtacgagattccggtcgggccggtgcacgccggcctcatcgaacccggtcacttccggttttctgtcgcgggcgagacgatcgtgcggctgaaggcgcggctgtggtttgtgcaccgtggcatcgagaaactcttccacggccgccccgccacggccgcggtcgatctcgccgaacgca
>90	N operona: 55	middle	Rv0087	gene_poz=(601-2079)	hycE	Possible formate hydrogenase HycE (FHL)	Rv0087, (MTCY251.05), len: 492 aa. Possible hycE	/position=94814 - 97492 (95414 - 96892)	/lenght=2679 (1479)	/codons=893 (493)	/complement=false	GC-compoz=66.80189317106154%	/LCI1=1.537940379403794	/LCI2=0.7049457994579947	p_i1=0.21861399366352935	p_i2=0.20486389214933184	/Tai=0.353877205921466	/Tei=0.2843775029343987	/EEI=2.966261190289131
gctgctggtggcggtgctgatgctgaccgtgaccggcgacgtcaagcggatgctggcctactcgtcgatggagcacatgggcctgatcgcgatcgccgcggccgccggcacgacattggcgatcgccgcgctgctgctgcacgtgctcgcccacgggatcggcaagaccgtgctgtttctggcgggcggtcagctgcaggccgcacacgactccaccgccatcgccgatatcaccggcgtgatgcgacggtcgcggctgatcggcgtgtcgtttgccgtcggcctgatcgtcctgcttggcttgccgccgttcgcgatgttcgccagcgagctggcgatcgcgcgctcattggccaacgagcggctggcctgggtgctgggtgcggcgctgctgctgatcgccatcggtttcacggctctggcacgcaattccggacgcatgctgctcggcaccccggcggcgggcgcgccggcgatcaccgtgccggccaccgcggcggcggcgttgatggtgggcatcgtcgtctcggcggccctcggcatcaccgcgggcccactcgccgacctgcttggcatcgccgccagcaacgtgggtctaccgtgatgagtgccagctggctgcgccaccgggtatccgagcgtggactgatagcgacggccgaacaactctgggccgattcgtttcgcctggccctggtcgctgcccacgacgacggcgacagtctgcgtgtcgtgtaccttttcttggcgggctatccagatcgccgcgtcgagttggaatacgttgtgccggcggataatccagagatcagatcgttggcgtacctgtcctttccggctggccggttcgagcgcgaaatggcggacctgtacggaattcgcccggtcggccatcccaaaccccgccgactggtacggcacgcgcattggcccgactggcatcccatgcgcaccgacgccgggcccgcgcccgaattcactgatacgggggccttcccgttcctcgccgtcgaaggacccggcgtgtacgagattccggtcgggccggtgcacgccggcctcatcgaacccggtcacttccggttttctgtcgcgggcgagacgatcgtgcggctgaaggcgcggctgtggtttgtgcaccgtggcatcgagaaactcttccacggccgccccgccacggccgcggtcgatctcgccgaacgcatcagcggcgacacgtcggcagcgcacgcgctcgcgcacagcctggcgatcgaagacgctctcggcatcgagctgccccacgaggtccaccggctgcgggccctgatcgtcgaactcgaacggctctacaaccacgccgccgacctgggtgccttggccaacgacgtcggctactcgctggccaacgctcacgcccaacgcatccgcgaaaatctgttgcggcgcaatgccgcagtcaccggtcaccggctactgcgcggcgccatccgcgcgggcggggttgcgctgcgtgcgctgcccgataccgacgagcttgcagcgctcgccgtcgatctcgccgaggtcgccaccctgacgctggccaactcggtggtctacgaccgcttcgccggcaccgccgtgctgcaccccgacgacgccagcgccctgggctgcctgggctatgttgcccgcgccagcggactgcgcagcgacgcccgggtcgaacaccccaccatagtgctgcccatcaccgagatcggcgcgcctgacggcgacgtcttggctcgctacaccgtgcggcgcgacgaattcgccgcgtctgccgctcttgctcaacacattgtcgaatcacacaccggtccaatagaatacgccgctacactgcacccggtgggcgcgcccagcagcggtatcggcatcgtcgaaggctggcgcggcactatcgtgcaccgcgtcgaaattgacgtcgatggccgcatcacccgggcgaaagtcgtcgatccgtcctggttcaactggcccgcactgccggtggcgatggccgacaccatcgtccccgacttcccgttggccaacaaaagcttcaaccagtcctacgcgggcaacgacctctaaccgtgagcgcgcccagttgtacggccctagcggcgtgtcggtgtacaaacacgcaccctcgcgggttcggttgcgccaaactagaagtaccgtggtcaagggacgttcggggagcctgtcgtggcgtcgagtgcgcaccggtgacctcggtctggctgtttggggtggacgcgaggagtaccgggcggtcaaaccgggcacaccagggatacaaccgaagggagacatgatgactgtgaccgttgtcgatgctggacccggccgggtgagccgttcggtggaggtggccgcgccggcggccgagttgttcgccatcgttgctgatccccggcgccaccgcgaactggacggatcgggcacggttcgcggcaacatcaaggtaccggcgaaattagttgtcgggtcgaagttttcgacgaagatgaagttgttcggcctaccgtatcgcatcaccagcagggtgaccgcgctcaaaccgaacgaattggtcgagtggagccacccgttaggccatcggtggagatgggaattcgaatcgctgtcaccgacactgacccgcgtcaccgagacattcgactaccacgccgccggtgcgatcaa
>91	N operona: 55	last	Rv0088	gene_poz=(601-1275)	-	Possible polyketide cyclase/dehydrase	Rv0088, (MTCY251.06), len: 224 aa. Possible	/position=96327 - 98201 (96927 - 97601)	/lenght=1875 (675)	/codons=625 (225)	/complement=false	GC-compoz=61.77777777777778%	/LCI1=1.3333333333333333	/LCI2=0.4090773809523811	p_i1=0.14658299442079717	p_i2=0.05073616486149124	/Tai=0.5003637643685229	/Tei=0.14566254837534212	/EEI=2.6833707714046695
agcttgcagcgctcgccgtcgatctcgccgaggtcgccaccctgacgctggccaactcggtggtctacgaccgcttcgccggcaccgccgtgctgcaccccgacgacgccagcgccctgggctgcctgggctatgttgcccgcgccagcggactgcgcagcgacgcccgggtcgaacaccccaccatagtgctgcccatcaccgagatcggcgcgcctgacggcgacgtcttggctcgctacaccgtgcggcgcgacgaattcgccgcgtctgccgctcttgctcaacacattgtcgaatcacacaccggtccaatagaatacgccgctacactgcacccggtgggcgcgcccagcagcggtatcggcatcgtcgaaggctggcgcggcactatcgtgcaccgcgtcgaaattgacgtcgatggccgcatcacccgggcgaaagtcgtcgatccgtcctggttcaactggcccgcactgccggtggcgatggccgacaccatcgtccccgacttcccgttggccaacaaaagcttcaaccagtcctacgcgggcaacgacctctaaccgtgagcgcgcccagttgtacggccctagcggcgtgtcggtgtacaaacacgcaccctcgcgggttcggttgcgccaaactagaagtaccgtggtcaagggacgttcggggagcctgtcgtggcgtcgagtgcgcaccggtgacctcggtctggctgtttggggtggacgcgaggagtaccgggcggtcaaaccgggcacaccagggatacaaccgaagggagacatgatgactgtgaccgttgtcgatgctggacccggccgggtgagccgttcggtggaggtggccgcgccggcggccgagttgttcgccatcgttgctgatccccggcgccaccgcgaactggacggatcgggcacggttcgcggcaacatcaaggtaccggcgaaattagttgtcgggtcgaagttttcgacgaagatgaagttgttcggcctaccgtatcgcatcaccagcagggtgaccgcgctcaaaccgaacgaattggtcgagtggagccacccgttaggccatcggtggagatgggaattcgaatcgctgtcaccgacactgacccgcgtcaccgagacattcgactaccacgccgccggtgcgatcaagaacggcctgaagttctacgagatgacgggtttcgcgaagtccaatgcggcgggaatcgaggccacgttggccaagctgagcgatcagtacgcccgcggtagggcatgacgccatgggggcgtgtcggtgtaccgacacgctcgctcacgggttcggttgcaccaagaaaagatgtaccagatcacctgcctgaataggatttttggcccgacgtagcttcgggctagcgcgagcgacgactccgccgtcgagcaggatgtcaccgtggatcaaccgtggaacgccaacatccactacgacgctctgctggatgccatggtgccgctcggtacccagtgcgtgctcgacgtcgggtgcggcgacgggttgctggctgcccggctggctcggcgcataccctacgtcacggcagtggacatcgatgcgcccgtcctgcgacgtgcgcagacacggttcgccaacgcgccgatccgctggctgcatgccgacatcatgacggctgagctgcccaacgcgggcttcgacgccgtggtctccaatgccgccctgcaccacatcgaggacactcggacggcgctgagccggctcggcgggctggtaactcccggtgggacgctggccgtggtcaccttcgtgacgccctcgctgcgaaacggcttatggcacttgacaagctgggttgcctgcggcatggccaatcgcgtcaag
>92	N operona: 56	first-last	Rv0089	gene_poz=(601-1194)	-	Possible methyltransferase/methylase	Rv0089, (MTCY251.07), len: 197 aa. Possible	/position=97158 - 98951 (97758 - 98351)	/lenght=1794 (594)	/codons=598 (198)	/complement=false	GC-compoz=67.003367003367%	/LCI1=1.373942470389171	/LCI2=0.4930626057529611	p_i1=0.1599818531471279	p_i2=0.08492821347228406	/Tai=0.4178021916385196	/Tei=0.17643539212505566	/EEI=2.9339911449866323
gtgagccgttcggtggaggtggccgcgccggcggccgagttgttcgccatcgttgctgatccccggcgccaccgcgaactggacggatcgggcacggttcgcggcaacatcaaggtaccggcgaaattagttgtcgggtcgaagttttcgacgaagatgaagttgttcggcctaccgtatcgcatcaccagcagggtgaccgcgctcaaaccgaacgaattggtcgagtggagccacccgttaggccatcggtggagatgggaattcgaatcgctgtcaccgacactgacccgcgtcaccgagacattcgactaccacgccgccggtgcgatcaagaacggcctgaagttctacgagatgacgggtttcgcgaagtccaatgcggcgggaatcgaggccacgttggccaagctgagcgatcagtacgcccgcggtagggcatgacgccatgggggcgtgtcggtgtaccgacacgctcgctcacgggttcggttgcaccaagaaaagatgtaccagatcacctgcctgaataggatttttggcccgacgtagcttcgggctagcgcgagcgacgactccgccgtcgagcaggatgtcaccgtggatcaaccgtggaacgccaacatccactacgacgctctgctggatgccatggtgccgctcggtacccagtgcgtgctcgacgtcgggtgcggcgacgggttgctggctgcccggctggctcggcgcataccctacgtcacggcagtggacatcgatgcgcccgtcctgcgacgtgcgcagacacggttcgccaacgcgccgatccgctggctgcatgccgacatcatgacggctgagctgcccaacgcgggcttcgacgccgtggtctccaatgccgccctgcaccacatcgaggacactcggacggcgctgagccggctcggcgggctggtaactcccggtgggacgctggccgtggtcaccttcgtgacgccctcgctgcgaaacggcttatggcacttgacaagctgggttgcctgcggcatggccaatcgcgtcaagggcaagtgggaacattccgctccgatcaagtggccgcccccgcagacgttgcatgagctacgcagccacgttcgcgccctgctgcccggggcgtgtatccgtcggctgctgtacggccgggtgctcgttacgtggcgcgcacccgtctaatcgggagaacccaatggcggcggccgatatgaccaagtgcgcgttagcttgcgagattggctgcccgcatccaatgatcggcggatacgggtcgcaaaccacctcagaccggcagctaaggagcgcaagtggccaagaaccaaaaccgcatccgcaaccggtgggagttgatcacctgtggtctcgggggacacgtcacctacgcgccggacgacgcggcacttgctgcgcggctgcgcgccagcaccgggctgggcgaagtatggcgctgcttgcgctgcggcgatttcgcgctcggtgggccgcaggggcgtggtgctcccgaggatgcgccgttgattatgcgcggcaaggcgttacgtcaggccatcatcattcgcgcgctcggggtcgaacggctagtccgggcgttggtgttggcgctggccgcgtgggcggtgtgggagtttcgcggtgcgcggggagctatccaggcgaccctggatagggacttgccggtcctgcgtgcggccggattcaaggtcgatcaaatgacggtgatccacgctctggagaaagcgttggccgccaaaccgtcgacgttggccctgatcacgggca
>93	N operona: 57	first-last	Rv0090	gene_poz=(601-1371)	-	Possible membrane protein	Rv0090, (MTCY251.08), len: 256 aa. Possible membrane	/position=97880 - 99850 (98480 - 99250)	/lenght=1971 (771)	/codons=657 (257)	/complement=false	GC-compoz=65.6290531776913%	/LCI1=1.4544270833333333	/LCI2=0.6834635416666669	p_i1=0.18792072954889913	p_i2=0.1910209939746245	/Tai=0.35311921663615264	/Tei=0.27191889457716206	/EEI=3.1156227189078565
tcggcgcataccctacgtcacggcagtggacatcgatgcgcccgtcctgcgacgtgcgcagacacggttcgccaacgcgccgatccgctggctgcatgccgacatcatgacggctgagctgcccaacgcgggcttcgacgccgtggtctccaatgccgccctgcaccacatcgaggacactcggacggcgctgagccggctcggcgggctggtaactcccggtgggacgctggccgtggtcaccttcgtgacgccctcgctgcgaaacggcttatggcacttgacaagctgggttgcctgcggcatggccaatcgcgtcaagggcaagtgggaacattccgctccgatcaagtggccgcccccgcagacgttgcatgagctacgcagccacgttcgcgccctgctgcccggggcgtgtatccgtcggctgctgtacggccgggtgctcgttacgtggcgcgcacccgtctaatcgggagaacccaatggcggcggccgatatgaccaagtgcgcgttagcttgcgagattggctgcccgcatccaatgatcggcggatacgggtcgcaaaccacctcagaccggcagctaaggagcgcaagtggccaagaaccaaaaccgcatccgcaaccggtgggagttgatcacctgtggtctcgggggacacgtcacctacgcgccggacgacgcggcacttgctgcgcggctgcgcgccagcaccgggctgggcgaagtatggcgctgcttgcgctgcggcgatttcgcgctcggtgggccgcaggggcgtggtgctcccgaggatgcgccgttgattatgcgcggcaaggcgttacgtcaggccatcatcattcgcgcgctcggggtcgaacggctagtccgggcgttggtgttggcgctggccgcgtgggcggtgtgggagtttcgcggtgcgcggggagctatccaggcgaccctggatagggacttgccggtcctgcgtgcggccggattcaaggtcgatcaaatgacggtgatccacgctctggagaaagcgttggccgccaaaccgtcgacgttggccctgatcacgggcatgctggcggcatacgcagtgctgcaggccgtcgagggggtcggtttgtggctgctgaagcgctggggcgagtacttcgcggtggtggccacctcaattttcctgccgttggaggttcacgacctggccaagggcatcacgacgactcgggtcgtgaccttcagcatcaatgtcgccgccgttgtctacctgctgatttctaagcggttgttcggtgtgcgcggcgggcgcaaggcttatgacgtcgaacggcgcggcgagcagctgctcgacctcgagcgcgccgcgatgctcacctgaccagccaaaatcccacctgtgcggggcctgcgggttgtgtcaaaggtcaccagcgcctttttcgcactgtttactccggcgcggcgtgcccgtaaagccgcccgggtgaacttggatcaggtggcgcaatgtcgccggaccgacgaaggaccgacgctgtgtcaacactgccaacctgggtcagccagagctctaccgaccgcggcgtggtcgcgccaatcacagcgcgtgcccgcgacgcactgcaggccgtgctgcgcgccaggcgccgcggccagcgctctgacttgcgccttatgcgcagaggcgtggagcgttgttgaggtcaggcccgcgccgagggccgcgactttctcgctacaatcgcgcgcggcgcgggagagccgctagccgccggtgaccggcgattggagattgagttgcgaccgaacggatggcggtgacggtcggcgtcatttgtgcgatcccgcaagagctggcgtatctgcgcggtgtcctggtcgatgcgaaacgccagcaggtcgcgcagatcctcttcgatagcggccaactcgacgcgcaccgggtcgtgttggccgccgccggcatgggcaaagttaa
>94	N operona: 58	first-last	Rv0091	gene_poz=(601-1368)	mtn	Probable bifunctional MTA/SAH nucleosidase Mtn:	Rv0091, (MTCY251.10), len: 255 aa. Probable mtn	/position=99084 - 101051 (99684 - 100451)	/lenght=1968 (768)	/codons=656 (256)	/complement=false	GC-compoz=65.10416666666666%	/LCI1=1.5176470588235293	/LCI2=0.5317647058823529	p_i1=0.21101258467673492	p_i2=0.10357802441719167	/Tai=0.3473373333885582	/Tei=0.1932202219754725	/EEI=2.9987465003672393
gcatcacgacgactcgggtcgtgaccttcagcatcaatgtcgccgccgttgtctacctgctgatttctaagcggttgttcggtgtgcgcggcgggcgcaaggcttatgacgtcgaacggcgcggcgagcagctgctcgacctcgagcgcgccgcgatgctcacctgaccagccaaaatcccacctgtgcggggcctgcgggttgtgtcaaaggtcaccagcgcctttttcgcactgtttactccggcgcggcgtgcccgtaaagccgcccgggtgaacttggatcaggtggcgcaatgtcgccggaccgacgaaggaccgacgctgtgtcaacactgccaacctgggtcagccagagctctaccgaccgcggcgtggtcgcgccaatcacagcgcgtgcccgcgacgcactgcaggccgtgctgcgcgccaggcgccgcggccagcgctctgacttgcgccttatgcgcagaggcgtggagcgttgttgaggtcaggcccgcgccgagggccgcgactttctcgctacaatcgcgcgcggcgcgggagagccgctagccgccggtgaccggcgattggagattgagttgcgaccgaacggatggcggtgacggtcggcgtcatttgtgcgatcccgcaagagctggcgtatctgcgcggtgtcctggtcgatgcgaaacgccagcaggtcgcgcagatcctcttcgatagcggccaactcgacgcgcaccgggtcgtgttggccgccgccggcatgggcaaagttaacacgggcctgaccgcaacgctgcttgccgatcgattcggctgccgcaccatcgttttcacgggagtggccggcgggctggatcccgagctatgcatcggtgacatcgtcatcgccgatcgggtcgtccaacacgacttcggtctgctcaccgatgagcggctgcgcccctatcagcccggacacatccccttcatcgaaccgaccgagcggctcggatacccggttgatcccgcggtcatcgatcgggtcaaacaccgcctcgacgggttcacgctggcgccgctgtccaccgccgcgggaggtggtggccggcagccacgcatctactacggcaccatcctgaccggtgaccaataccttcactgcgagcgcacccgcaaccggctgcaccacgaactcggcggtatggccgtcgaaatggaaggcggtgcggtggcgcaaatctgcgcgtccttcgatatcccatggctggtcattcgcgcgctctccgatctcgccggagccgattcgggggtggacttcaatcggtttgtcggcgaggtggcggccagttcggcccgcgttctgctgcgcttgctgccggtgttgacggcctgttgaagacgactatccgccggtgcgttcaccgcgtcaggcggcttcggtgaggtgagtaatttggtcattaacttggtcatgccgccgccgatgttgagcggaggccacaggtcggccggaagtgaggagccacgatgacgacggccgtgaccggtgaacaccacgcgagtgtgcagcggatacaactcagaatcagcgggatgtcgtgctctgcgtgcgcccaccgtgtggaatcgaccctcaacaagctgccgggggttcgggcagctgtgaacttcggcacccgggtggcaaccatcgacaccagcgaggcggtcgacgctgccgcgctgtgccaggcggtccgccgcgcgggctatcaggccgatctgtgcacggatgacggtcggagcgcgagtgatccggacgccgaccacgctcgacagctgctgatccggctagcgatcgccgccgtgctgtttgtgcccgtggccgatctgtcggtgatgtttggggtcgtgcctgccacgcgcttcaccggctggcagtgggtgctaagcgcgctggcactgccggtcgtgacctgggcggcgtggccgtttcaccgcgttgcgatgcgcaacg
>95	N operona: 59	first-last	Rv0092	gene_poz=(601-2886)	ctpA	Cation transporter P-type ATPase a CtpA	Rv0092, (MTCY251.11), len: 761 aa.	/position=99983 - 103468 (100583 - 102868)	/lenght=3486 (2286)	/codons=1162 (762)	/complement=false	GC-compoz=67.54155730533682%	/LCI1=1.6355672360928604	/LCI2=0.728077091546211	p_i1=0.2562753246050368	p_i2=0.22006965721691557	/Tai=0.36624644078872304	/Tei=0.298062691495224	/EEI=2.7879844021793923
cgacttcggtctgctcaccgatgagcggctgcgcccctatcagcccggacacatccccttcatcgaaccgaccgagcggctcggatacccggttgatcccgcggtcatcgatcgggtcaaacaccgcctcgacgggttcacgctggcgccgctgtccaccgccgcgggaggtggtggccggcagccacgcatctactacggcaccatcctgaccggtgaccaataccttcactgcgagcgcacccgcaaccggctgcaccacgaactcggcggtatggccgtcgaaatggaaggcggtgcggtggcgcaaatctgcgcgtccttcgatatcccatggctggtcattcgcgcgctctccgatctcgccggagccgattcgggggtggacttcaatcggtttgtcggcgaggtggcggccagttcggcccgcgttctgctgcgcttgctgccggtgttgacggcctgttgaagacgactatccgccggtgcgttcaccgcgtcaggcggcttcggtgaggtgagtaatttggtcattaacttggtcatgccgccgccgatgttgagcggaggccacaggtcggccggaagtgaggagccacgatgacgacggccgtgaccggtgaacaccacgcgagtgtgcagcggatacaactcagaatcagcgggatgtcgtgctctgcgtgcgcccaccgtgtggaatcgaccctcaacaagctgccgggggttcgggcagctgtgaacttcggcacccgggtggcaaccatcgacaccagcgaggcggtcgacgctgccgcgctgtgccaggcggtccgccgcgcgggctatcaggccgatctgtgcacggatgacggtcggagcgcgagtgatccggacgccgaccacgctcgacagctgctgatccggctagcgatcgccgccgtgctgtttgtgcccgtggccgatctgtcggtgatgtttggggtcgtgcctgccacgcgcttcaccggctggcagtgggtgctaagcgcgctggcactgccggtcgtgacctgggcggcgtggccgtttcaccgcgttgcgatgcgcaacgcccgccaccacgccgcctccatggagacgctaatctcggtcggtatcacggccgccacgatctggtcgctgtacaccgtcttcggcaatcactcgcccatcgagcgcagcggcatatggcaggcgctgctgggaagcgatgctatttatttcgaggtcgcggcgggtgtcacggtgttcgtgctggtggggcggtatttcgaggcgcgcgccaagtcgcaggcgggcagtgcgctgagagccttggcggcgctgagcgccaaggaagtagccgtcctgctaccggatgggtcggagatggtcatcccggccgacgaactcaaagaacagcagcgcttcgtggtgcgtccagggcagatagttgccgccgacggcctcgccgtcgacgggtccgctgcggtcgacatgagcgcgatgaccggcgaggccaaaccgacccgggtgcgtccgggggggcaggtcatcggcggcaccacagtgcttgacggccggctgatcgtggaggcggccgcggtgggcgccgacacccagttcgccggaatggtccgcctcgttgagcaagcgcaggcgcaaaaggccgacgcacagcgactagccgaccggatctcctcggtgtttgttcccgctgtgttggttatcgcggcactaaccgcagccggatggctaatcgccgggggacaacccgaccgtgccgtctcggccgcactcgccgtgcttgtcatcgcctgcccgtgtgccctggggctggcgactccgaccgcgatgatggtggcctctggtcgcggtgcccagctcggaatatttctgaagggctacaaatcgttggaggccacccgcgcggtggacaccgtcgtcttcgacaagaccggcaccctgacgacgggccggctgcaggtcagtgcggtgaccgcggcaccgggctgggaggccgaccaggtgctcgccttggccgcgaccgtggaagccgcgtccgagcactcggtggcgctcgcgatcgccgcggcaacgactcggcgagacgcggtcaccgactttcgcgccatacccggccgcggcgtcagcggcaccgtgtccgggcgggcggtacgggtgggcaaaccgtcatggatcgggtcctcgtcgtgccaccccaacatgcgcgcggcccggcgccacgccgaatcgctgggtgagacggccgtattcgtcgaggtcgacggcgaaccatgcggggtcatcgcggtcgccgacgccgtcaaggactcggcgcgagacgccgtggccgccctggccgatcgtggtctgcgcaccatgctgttgaccggtgacaatcccgaatcggcggcggccgtggctactcgcgtcggcatcgacgaggtgatcgccgacatcctgccggaaggcaaggtcgatgtcatcgagcagctacgcgaccgcggacatgtcgtcgccatggtcggtgacggcatcaacgacggacccgcactggcccgtgccgatctaggcatggccatcgggcgcggcacggacgtcgcgatcggtgccgccgacatcatcttggtccgcgaccacctcgacgttgtaccccttgcgcttgacctggcaagggccacgatgcgcaccgtcaaactcaacatggtctgggcattcggatacaacatcgccgcgattcccgtcgccgctgccggactgctcaaccccctggtggccggtgcggccatggcgttctcatcgttcttcgtggtctcaaacagcttgcggttgcgcaaatttgggcgatacccgctaggctgcggaaccgtcggtgggccacaaatgaccgcgccgtcgtccgcgtgatgcgttgtcgggcaacacgatatcgggctcagcggcgaccgcatccggtctcggccgaggaccagaggcgcttcgccacaccatgattgccaggaccgcgccgatcaccaccggcagatgagtcaaaatccgcgtggtgctgaccgcgccggacagcgcatccacaatcacatagccggtcagtatggcgacgaacgccgtcagaacaccggccaggccggcggcggcgctcggccatagcgccgcgcccaccatgatcacaccgagcgcaatcgaccacgacgtggactcgttgagcaagtgggtgccggcacccgtcgggtgctgatgggtcaggccgacgtctaggccaaacccctgcacggtgcccagggcgatctgcgcgatgcccacgcacagcaacgcccaacgtcgccaggtcatcggtgaatgttgccgccgcggcgcccggcggatcccgaggcgcccaacaggcgggacaaccgggcgggactcggcgagccgacgcagatcaccagcctggctggccacctgggtaaaccatgcgcgacaggcgctgcactcgcccaggtgttcatcgactctcgccgagggcaccgg
>96	N operona: 60	first-last	Rv0093c	gene_poz=(601-1449)	-	Probable conserved membrane protein	Rv0093c, (MTCY251.12c), len: 282 aa. Probable	/position=102215 - 104263 (102815 - 103663)	/lenght=2049 (849)	/codons=683 (283)	/complement=true	GC-compoz=67.60895170789163%	/LCI1=1.6950354609929077	/LCI2=0.8081560283687946	p_i1=0.2799493403264742	p_i2=0.2745869331352454	/Tai=0.49150107609060567	/Tei=0.34712823982172086	/EEI=2.3224139101472607
aactgggccaacacaacggtcttcccgtctcgatcgtggtcaccaccaccctgaccgacctgcaaaccggcgccggcaagggcttcaccggcggcggcaccctgctacccatggccgatgtgatccgcatgaccagccacgcccaccactactcccccgcaagcgggaggtacccccaggcgatcttcgaccacggcacacccctggcgctgtatcacaccaaacgcctagcctccccggcccagcggatcatgctgttcgccaacgaccgcggctgcaccaaacccggctgtgacgcaccggcctaccacagccaagcccaccacgtcaccgcctggaccagcaccggacgcaccgacatcaccgagctgaccctggcctgcggccccgacaaccgactcgccgaaaaaggctggaccacccacaacaacacccacggccacaccgaatggctaccaccaccccacctcgaccacggccaaccccgcaccaacaccttccaccaccccgaacgattcctccacaaccaagacgacgacgacaaacccgattgacccctgaacgcgagccccacggcgctcacgcaccacccgggccaccgtgctcgcacaagccacaacggccgggagctttaaccaccacgcatcaaccgttttgcaaggctgcaggggtgtgcccgcggcgatgtggtccgagcccgctggagcaatccgtcggcattgcgcgactattgatggcatggactgcgaggtcgcgcgcgaagcgctgtcggcacgactcgacggcgagcgcgcaccggtgccctcggcgagagtcgatgaacacctgggcgagtgcagcgcctgtcgcgcatggtttacccaggtggccagccaggctggtgatctgcgtcggctcgccgagtcccgcccggttgtcccgcctgttgggcgcctcgggatccgccgggcgccgcggcggcaacattcaccgatgacctggcgacgttgggcgttgctgtgcgtgggcatcgcgcagatcgccctgggcaccgtgcaggggtttggcctagacgtcggcctgacccatcagcacccgacgggtgccggcacccacttgctcaacgagtccacgtcgtggtcgattgcgctcggtgtgatcatggtgggcgcggcgctatggccgagcgccgccgccggcctggccggtgttctgacggcgttcgtcgccatactgaccggctatgtgattgtggatgcgctgtccggcgcggtcagcaccacgcggattttgactcatctgccggtggtgatcggcgcggtcctggcaatcatggtgtggcgaagcgcctctggtcctcggccgagaccggatgcggtcgccgctgagcccgatatcgtgttgcccgacaacgcatcacgcggacgacggcgcggtcatttgtggcccaccgacggttccgcagcctagcgggtatcgcccaaatttgcgcaaccgcaagctgtttgagaccacgaagaacgatgagaacgccatggccgcaccggccaccagggggttgagcagtccggcagcggcgacgggaatcgcggcgatgttgtatccgaatgcccagaccatgttgagtttgacggtgcgcatcgtggcccttgccaggtcaagcgcaaggggtacaacgtcgaggtggtcgcggaccaagatgatgtcggcggcaccgatcgcgacgtccgtgccgcgcccgatggccatgcctagatcggcacgggccagtgcgggtccgtcgttgatgccgtcaccgaccatggcgacgacatgtccgcggtcgcgtagctgctcgatgacatcgaccttgccttccggcaggatgtcggcgatcacctcgtcgatgccgacgcgagtagccacggccgccgccgattcgggattgtcaccggtcaacagcatggtgcgcagaccacgatcggccagggcggccacggcgtctcgcgccgagtccttgacggcgtcggcgaccgcgatgaccccgcatggttcgccgtcgacctcgacgaatacggccgtctcacccag
>97	N operona: 61	first-last	Rv0094c	gene_poz=(601-1554)	-	Conserved hypothetical protein	Rv0094c, (MTCY251.13c), len: 317 aa. Member of 13E12	/position=103110 - 105263 (103710 - 104663)	/lenght=2154 (954)	/codons=718 (318)	/complement=true	GC-compoz=67.50524109014675%	/LCI1=1.0168243953732912	/LCI2=0.423659305993691	p_i1=0.061662373494111085	p_i2=0.05602353924323857	/Tai=0.3330111759139135	/Tei=0.1504211853189147	/EEI=3.865355161825094
tgttagtcggccataacgggcagaaagttcccatcgcgcccaggaaaggtgcggtaccttcccgtatcaactcgtaggatctgggtaaatcccttgtgtcacttcagtttcacggttatcagcggggcgctctttgtcagtgcccgacgttatgattcgaacatgttagcgaatagccgggaggagcttgtcgaggtcttcgacgcgctggatgccgacctggaccgcttggacgaggtgtcctttgaggtgctgagcaccccggaacggctgcggtctctggaacgtctggaatgcttggcgcgccggctaccggcggcccagcacacgttgatcaaccaactcgacacccaagccagcgaggaagaactgggcggcacgctgtgctgcgcgctggccaaccggctgcgcatcaccaagcccgaagccggccgacgcagcgccgaagccaagccttagggcaacgtcgggcgctcactggcgaaccgttggccccgcagttgaccgccaccgccaccgcccaacgccagggcctgatcggcgaggcgcacgtcaaagtgattcgcgccctttttcgcccacctgcccgccgcggtggatgtgtccacccgccaggccgccgaagccgacctggccggcaaagccgctcaatatcgtcccgacgagctggcccgctacgcccagcgggtcatggactggctacaccccgacggcgacctcaccgacaccgaacgcgcccgcaaacgcggcatcaccctgagcaaccagcaatacgacggcatgtcacggctaagtggctacctgaccccccaagcgcgggccacctttgaagccgtgctagccaaactggccgcccccggcgcgaccaaccccgacgaccacaccccggtcatcgacaccacccccgatgcggccgccatcgaccgcgacacccgcagccaagcccaacgcaaccacgacgggctgctggccgggctgcgcgcgctgatcgcctccgggaaactgggccaacacaacggtcttcccgtctcgatcgtggtcaccaccaccctgaccgacctgcaaaccggcgccggcaagggcttcaccggcggcggcaccctgctacccatggccgatgtgatccgcatgaccagccacgcccaccactactcccccgcaagcgggaggtacccccaggcgatcttcgaccacggcacacccctggcgctgtatcacaccaaacgcctagcctccccggcccagcggatcatgctgttcgccaacgaccgcggctgcaccaaacccggctgtgacgcaccggcctaccacagccaagcccaccacgtcaccgcctggaccagcaccggacgcaccgacatcaccgagctgaccctggcctgcggccccgacaaccgactcgccgaaaaaggctggaccacccacaacaacacccacggccacaccgaatggctaccaccaccccacctcgaccacggccaaccccgcaccaacaccttccaccaccccgaacgattcctccacaaccaagacgacgacgacaaacccgattgacccctgaacgcgagccccacggcgctcacgcaccacccgggccaccgtgctcgcacaagccacaacggccgggagctttaaccaccacgcatcaaccgttttgcaaggctgcaggggtgtgcccgcggcgatgtggtccgagcccgctggagcaatccgtcggcattgcgcgactattgatggcatggactgcgaggtcgcgcgcgaagcgctgtcggcacgactcgacggcgagcgcgcaccggtgccctcggcgagagtcgatgaacacctgggcgagtgcagcgcctgtcgcgcatggtttacccaggtggccagccaggctggtgatctgcgtcggctcgccgagtcccgcccggttgtcccgcctgttgggcgcctcgggatccgccgggcgccgcggcggcaacattcaccgatgacctggcgacgttgggcgttgctgtgcgtgggcatcgcgcagatcgccctgggcaccgtgcaggggtttggcctagacgtcggcctgacccatcagcacccgacgggtgccggcacccacttgctcaacgagtccacgtcgtggtcgattgcgctcggtgtgatcatggtgggcgcggc
>98	N operona: 62	first-last	Rv0095c	gene_poz=(601-1011)	-	Conserved hypothetical protein	Rv0095c, (MTCY251.14c), len: 136 aa. Member of 13E12	/position=104205 - 105815 (104805 - 105215)	/lenght=1611 (411)	/codons=537 (137)	/complement=true	GC-compoz=61.55717761557178%	/LCI1=1.2990196078431373	/LCI2=0.4615196078431373	p_i1=0.1356583080026808	p_i2=0.07104132402779881	/Tai=0.5547214850084284	/Tei=0.16393719162501894	/EEI=2.5076902899321705
ggacggtacggccaccgtggccgcatcggcgacggcctggtaggcggccatggtgtcggcggcttgcagccacatgcggacataatcggcttcgttgagcgcgatcggaacggtgttgatcccgaagaagttggtggcgatcagaacgccatgaatggcgtggttggcggccagctctgctggggtgggcatcgcggccagggcgctgcagtaggcagcggcagccgctacgtgctgtgcggcggtgacggcgctgttgatcgcggtttgctcaagccaggccagataggggccatgggcagccacgtactgggtggcggcggttccctgccagctgctggcctgaacctcgcccaacaattggcccaactcggcgcatgcgagtgcgtactgatcactaagttcttgccactgctgcgcggcaacaagcaatgatcccggaccgcacccggcgctcaacaggcccgagtgcacctccggtggtatagccatccatatcgtggccgccaggactcacctccttgcctaggcagcgctttgcttcacccgcggtgttagtcggccataacgggcagaaagttcccatcgcgcccaggaaaggtgcggtaccttcccgtatcaactcgtaggatctgggtaaatcccttgtgtcacttcagtttcacggttatcagcggggcgctctttgtcagtgcccgacgttatgattcgaacatgttagcgaatagccgggaggagcttgtcgaggtcttcgacgcgctggatgccgacctggaccgcttggacgaggtgtcctttgaggtgctgagcaccccggaacggctgcggtctctggaacgtctggaatgcttggcgcgccggctaccggcggcccagcacacgttgatcaaccaactcgacacccaagccagcgaggaagaactgggcggcacgctgtgctgcgcgctggccaaccggctgcgcatcaccaagcccgaagccggccgacgcagcgccgaagccaagccttagggcaacgtcgggcgctcactggcgaaccgttggccccgcagttgaccgccaccgccaccgcccaacgccagggcctgatcggcgaggcgcacgtcaaagtgattcgcgccctttttcgcccacctgcccgccgcggtggatgtgtccacccgccaggccgccgaagccgacctggccggcaaagccgctcaatatcgtcccgacgagctggcccgctacgcccagcgggtcatggactggctacaccccgacggcgacctcaccgacaccgaacgcgcccgcaaacgcggcatcaccctgagcaaccagcaatacgacggcatgtcacggctaagtggctacctgaccccccaagcgcgggccacctttgaagccgtgctagccaaactggccgcccccggcgcgaccaaccccgacgaccacaccccggtcatcgacaccacccccgatgcggccgccatcgaccgcgacacccgcagccaagcccaacgcaaccacgacgggctgctggccgggctgcgcgcgctgatcgcctccgggaaactgggccaacacaacggtcttcccgtctcgatcgtggtcaccaccaccctgaccgac
>99	N operona: 63	first	Rv0096	gene_poz=(601-1992)	PPE1	PPE family protein PPE1	Rv0096, (MTCY251.15), len: 463 aa. PPE1, Member of	/position=104724 - 107315 (105324 - 106715)	/lenght=2592 (1392)	/codons=864 (464)	/complement=false	GC-compoz=65.08620689655173%	/LCI1=1.4809215262778979	/LCI2=0.7565154787616992	p_i1=0.19748458767602242	p_i2=0.2391353931580116	/Tai=0.4692214592534688	/Tei=0.31522185384221046	/EEI=2.6671430123530597
cgatcaggccctggcgttgggcggtggcggtggcggtcaactgcggggccaacggttcgccagtgagcgcccgacgttgccctaaggcttggcttcggcgctgcgtcggccggcttcgggcttggtgatgcgcagccggttggccagcgcgcagcacagcgtgccgcccagttcttcctcgctggcttgggtgtcgagttggttgatcaacgtgtgctgggccgccggtagccggcgcgccaagcattccagacgttccagagaccgcagccgttccggggtgctcagcacctcaaaggacacctcgtccaagcggtccaggtcggcatccagcgcgtcgaagacctcgacaagctcctcccggctattcgctaacatgttcgaatcataacgtcgggcactgacaaagagcgccccgctgataaccgtgaaactgaagtgacacaagggatttacccagatcctacgagttgatacgggaaggtaccgcacctttcctgggcgcgatgggaactttctgcccgttatggccgactaacaccgcgggtgaagcaaagcgctgcctaggcaaggaggtgagtcctggcggccacgatatggatggctataccaccggaggtgcactcgggcctgttgagcgccgggtgcggtccgggatcattgcttgttgccgcgcagcagtggcaagaacttagtgatcagtacgcactcgcatgcgccgagttgggccaattgttgggcgaggttcaggccagcagctggcagggaaccgccgccacccagtacgtggctgcccatggcccctatctggcctggcttgagcaaaccgcgatcaacagcgccgtcaccgccgcacagcacgtagcggctgccgctgcctactgcagcgccctggccgcgatgcccaccccagcagagctggccgccaaccacgccattcatggcgttctgatcgccaccaacttcttcgggatcaacaccgttccgatcgcgctcaacgaagccgattatgtccgcatgtggctgcaagccgccgacaccatggccgcctaccaggccgtcgccgatgcggccacggtggccgtaccgtccacccaaccggcgccaccgatccgcgcgcccggcggcgatgccgcagatacccggctagacgtattgagttcaattggtcagctcatccgggatatcttggatttcattgccaacccgtacaagtattttctggagtttttcgagcaattcggcttcagcccggccgtaacggtcgtccttgcccttgttgccctgcagctgtacgactttctttggtatccctattacgcctcgtacggcctgctcctgcttccgttcttcactcccaccttgagcgcgttgaccgccctaagcgcgctgatccatttgctgaacctgcccccggctggactgcttcctatcgccgcagcgctcggtcccggcgaccaatggggcgcaaacttggctgtggctgtcacgccggccacggcggccgtgcccggcggaagcccgcccaccagcaaccccgcgcccgccgctcccagctcgaactcggttggcagcgcttcggctgcacccggcatcagctatgccgtgcccggcctggcgccacccggggttagctctggccctaaagccggcaccaaatcacctgacaccgccgccgacacccttgcaaccgcgggcgcagcacgaccgggcctcgcccgagcccaccgaagaaagcgcagcgaaagcggcgtcgggatacgcggttaccgcgacgaatttttggacgcgaccgccacggtggacgccgctacggatgtgcccgctcccgccaacgcggctggcagtcaaggtgccggcactctcggctttgccggtaccgcaccgacaaccagcggcgccgcggccggaatggttcaactgtcgtcgcacagcacaagcactacagtcccgttgctgcccactacctggacaaccgacgccgaacaatgaacaaggagaaaagaaccgatgacgcttaaggtcaaaggcgagggactcggtgcgcaggtcacaggggtcgatcccaagaatctggacgatataaccaccgacgagatccgggatatcgtttacacgaacaagctcgttgtgctaaaagacgtccatccgtctccgcgggagttcatcaaactcggcaggataattggacaaatcgttccgtattacgaacccatgtaccatcacgaagaccacccggagatctttgtctcctccactgaggaaggtcagggggtcccaaaaaccggcgcgttctggcatatcgactatatgtttatgccggaacctttcgcgttttccatggtgctgccgctggcggtgcctggacacgaccgcgggacctatttcatcgatctcgccagggtctggcagtcgctgcccgccgccaagcgagacccggcccgcggaaccgtcagcacccacgaccctcgacgccacatcaagatccgacccagcgacgtctaccggcccatcggagaggtatgggacgagatcaaccggaccacgcccccaataaagtggcctacggtcatccggcacccaaagaccggc
>100	N operona: 63	middle	Rv0097	gene_poz=(601-1470)	-	Possible oxidoreductase	Rv0097, (MTCY251.16), len: 289 aa. Possible	/position=106134 - 108203 (106734 - 107603)	/lenght=2070 (870)	/codons=690 (290)	/complement=false	GC-compoz=58.85057471264368%	/LCI1=1.1291810841983851	/LCI2=0.29019607843137263	p_i1=0.08753033698047769	p_i2=0.018215157393206758	/Tai=0.4924832764630972	/Tei=0.11639364165388608	/EEI=2.865996086826745
cccccggctggactgcttcctatcgccgcagcgctcggtcccggcgaccaatggggcgcaaacttggctgtggctgtcacgccggccacggcggccgtgcccggcggaagcccgcccaccagcaaccccgcgcccgccgctcccagctcgaactcggttggcagcgcttcggctgcacccggcatcagctatgccgtgcccggcctggcgccacccggggttagctctggccctaaagccggcaccaaatcacctgacaccgccgccgacacccttgcaaccgcgggcgcagcacgaccgggcctcgcccgagcccaccgaagaaagcgcagcgaaagcggcgtcgggatacgcggttaccgcgacgaatttttggacgcgaccgccacggtggacgccgctacggatgtgcccgctcccgccaacgcggctggcagtcaaggtgccggcactctcggctttgccggtaccgcaccgacaaccagcggcgccgcggccggaatggttcaactgtcgtcgcacagcacaagcactacagtcccgttgctgcccactacctggacaaccgacgccgaacaatgaacaaggagaaaagaaccgatgacgcttaaggtcaaaggcgagggactcggtgcgcaggtcacaggggtcgatcccaagaatctggacgatataaccaccgacgagatccgggatatcgtttacacgaacaagctcgttgtgctaaaagacgtccatccgtctccgcgggagttcatcaaactcggcaggataattggacaaatcgttccgtattacgaacccatgtaccatcacgaagaccacccggagatctttgtctcctccactgaggaaggtcagggggtcccaaaaaccggcgcgttctggcatatcgactatatgtttatgccggaacctttcgcgttttccatggtgctgccgctggcggtgcctggacacgaccgcgggacctatttcatcgatctcgccagggtctggcagtcgctgcccgccgccaagcgagacccggcccgcggaaccgtcagcacccacgaccctcgacgccacatcaagatccgacccagcgacgtctaccggcccatcggagaggtatgggacgagatcaaccggaccacgcccccaataaagtggcctacggtcatccggcacccaaagaccggccaagagatcctctacatctgcgcgacgggcaccaccaagatcgaggacaaggacggcaatccggttgatccggaggtgctgcaagaactcatggccgcgaccggacagctcgatcctgagtaccagtcgccgttcatacatactcagcactaccaggttggcgacatcatcttgtgggacaaccgggttctcatgcaccgagcgaagcacggcagcgccgcgggcactctgacgacctaccgcctgaccatgcttgatggcctcaagacgccgggatacgcggcatgagccacaccgacttgacgccctgcacacgggtgctggcatccagcggcacggttccgatcgcagaggaactgctggccagagtgctcgagccctactcctgcaaaggatgtcgctacctcatcgacgcacagtacagcgccaccgaggattcggttcttgcctatggcaacttcacgatcggtgagtccgcctatattcgaagcacggggcacttcaacgcggtcgaactgattctgtgtttcaatcagctcgcctacagcgccttcgctccggccgtcctcaacgaggaaatccgggtgcttcgcggctggtcgatcgacgactactgccaacaccagctctctagcatgctgatcaggaaggcatcatcgcggttcagaaaaccgctgaacccgcaaaagttctctgcccgcctcctgtgtcgagatctgcaggtcatcgaacgaacctggcgctatctcaaggtcccgtgcgtcatcgagttctgggacgagaacggcggggcggcgtccggtgagatcgaactagcggccctcaacattccgtaatccaatgggaggaaagaagtttcaagctatgcctcagttgccatctaccgtg
>101	N operona: 63	middle	Rv0098	gene_poz=(601-1152)	fcoT	Probable fatty acyl CoA thioesterase type III	Rv0098, (MTCY251.17), len: 183 aa. FcoT, long-chain	/position=107000 - 108751 (107600 - 108151)	/lenght=1752 (552)	/codons=584 (184)	/complement=false	GC-compoz=59.05797101449275%	/LCI1=1.138433515482696	/LCI2=0.33205828779599267	p_i1=0.08988024224606042	p_i2=0.027518990555443008	/Tai=0.5351559070302229	/Tei=0.1247670914998987	/EEI=2.7087342000547054
cccaaaaaccggcgcgttctggcatatcgactatatgtttatgccggaacctttcgcgttttccatggtgctgccgctggcggtgcctggacacgaccgcgggacctatttcatcgatctcgccagggtctggcagtcgctgcccgccgccaagcgagacccggcccgcggaaccgtcagcacccacgaccctcgacgccacatcaagatccgacccagcgacgtctaccggcccatcggagaggtatgggacgagatcaaccggaccacgcccccaataaagtggcctacggtcatccggcacccaaagaccggccaagagatcctctacatctgcgcgacgggcaccaccaagatcgaggacaaggacggcaatccggttgatccggaggtgctgcaagaactcatggccgcgaccggacagctcgatcctgagtaccagtcgccgttcatacatactcagcactaccaggttggcgacatcatcttgtgggacaaccgggttctcatgcaccgagcgaagcacggcagcgccgcgggcactctgacgacctaccgcctgaccatgcttgatggcctcaagacgccgggatacgcggcatgagccacaccgacttgacgccctgcacacgggtgctggcatccagcggcacggttccgatcgcagaggaactgctggccagagtgctcgagccctactcctgcaaaggatgtcgctacctcatcgacgcacagtacagcgccaccgaggattcggttcttgcctatggcaacttcacgatcggtgagtccgcctatattcgaagcacggggcacttcaacgcggtcgaactgattctgtgtttcaatcagctcgcctacagcgccttcgctccggccgtcctcaacgaggaaatccgggtgcttcgcggctggtcgatcgacgactactgccaacaccagctctctagcatgctgatcaggaaggcatcatcgcggttcagaaaaccgctgaacccgcaaaagttctctgcccgcctcctgtgtcgagatctgcaggtcatcgaacgaacctggcgctatctcaaggtcccgtgcgtcatcgagttctgggacgagaacggcggggcggcgtccggtgagatcgaactagcggccctcaacattccgtaatccaatgggaggaaagaagtttcaagctatgcctcagttgccatctaccgtgctggaccgggtcttcgagcaggcacggcagcagccggaagcaatcgccttgcgtcgctgcgacggcactagcgcactgcggtaccgtgaactcgtcgccgaagttggtggccttgccgcggatttgcgtgcccagtcggttagccggggttctagggtgctggtcatttccgacaatggacccgagacgtacctgtcggtgctggcgtgtgcaaagctcggggcgatcgccgtcatggccgacggcaatcttccgatcgcagccatcgaacgattctgtcagatcaccgaccccgcagcggctctcgtcgcaccagggagcaagatggcatcttccgccgttcccgaggcgctgcactcgataccagtgatcgcggtcgacatagccgctgttacacgggaatccgagcattccttggatgcagccagcctcgccgggaacgcggaccaggggagcgaggatccgctggcgatgatcttcaccagcggtaccacgggcgagcccaaggctgtgctactggccaaccgcaccttcttcgccgtcccgga
>102	N operona: 63	middle	Rv0099	gene_poz=(601-2223)	fadD10	Possible fatty-acid-CoA ligase FadD10	Rv0099, (MTCY251.18), len: 540 aa. Possible	/position=107556 - 110378 (108156 - 109778)	/lenght=2823 (1623)	/codons=941 (541)	/complement=false	GC-compoz=62.661737523105366%	/LCI1=1.325925925925926	/LCI2=0.42635802469135814	p_i1=0.14419313540426873	p_i2=0.057032730170748794	/Tai=0.4837500149524251	/Tei=0.1513294571536739	/EEI=2.760817243746045
cgcctgaccatgcttgatggcctcaagacgccgggatacgcggcatgagccacaccgacttgacgccctgcacacgggtgctggcatccagcggcacggttccgatcgcagaggaactgctggccagagtgctcgagccctactcctgcaaaggatgtcgctacctcatcgacgcacagtacagcgccaccgaggattcggttcttgcctatggcaacttcacgatcggtgagtccgcctatattcgaagcacggggcacttcaacgcggtcgaactgattctgtgtttcaatcagctcgcctacagcgccttcgctccggccgtcctcaacgaggaaatccgggtgcttcgcggctggtcgatcgacgactactgccaacaccagctctctagcatgctgatcaggaaggcatcatcgcggttcagaaaaccgctgaacccgcaaaagttctctgcccgcctcctgtgtcgagatctgcaggtcatcgaacgaacctggcgctatctcaaggtcccgtgcgtcatcgagttctgggacgagaacggcggggcggcgtccggtgagatcgaactagcggccctcaacattccgtaatccaatgggaggaaagaagtttcaagctatgcctcagttgccatctaccgtgctggaccgggtcttcgagcaggcacggcagcagccggaagcaatcgccttgcgtcgctgcgacggcactagcgcactgcggtaccgtgaactcgtcgccgaagttggtggccttgccgcggatttgcgtgcccagtcggttagccggggttctagggtgctggtcatttccgacaatggacccgagacgtacctgtcggtgctggcgtgtgcaaagctcggggcgatcgccgtcatggccgacggcaatcttccgatcgcagccatcgaacgattctgtcagatcaccgaccccgcagcggctctcgtcgcaccagggagcaagatggcatcttccgccgttcccgaggcgctgcactcgataccagtgatcgcggtcgacatagccgctgttacacgggaatccgagcattccttggatgcagccagcctcgccgggaacgcggaccaggggagcgaggatccgctggcgatgatcttcaccagcggtaccacgggcgagcccaaggctgtgctactggccaaccgcaccttcttcgccgtcccggacatcttgcaaaaagagggtttgaactgggtcacttgggtcgtcggcgaaaccacctactcgccgctgccggcgacgcacatcggtggactgtggtggatacttacctgcctgatgcacggcgggttgtgtgtcaccggcggcgagaatacgacatcgttgctggagattctcaccacgaacgcggtggcgacgacgtgcctagtgccaacgcttctttcgaagttagtttctgaactgaagtccgccaacgcgacggttccctcgctgcgcctagttggatacggtggttcgcgggcgatcgcggccgatgtgcggtttatcgaagctaccggcgtgcgcaccgcacaggtctacggattgagcgagaccggttgcacggctttgtgtttgccgaccgatgacggctcgatcgtcaagatcgaagcaggtgctgttggccgtccgtaccctggcgtggacgtctatcttgccgctaccgatggcatcggccctaccgcccccggcgccggcccgtccgcctcgttcggcacgctatggattaagtcaccggccaacatgctgggctactggaacaatcccgaacgcaccgcagaggtgctgattgacggctgggtgaacaccggtgacctgctggagcgccgcgaggacggcttcttctacatcaagggaagatcctcggagatgatcatctgtggtggcgtgaacattgcgcccgacgaggtcgatcgcatcgcggagggcgtgtcgggcgtccgcgaggccgcgtgctacgagattcctgacgaagagttcggcgcgctggtgggcctggccgtggtcgcatcggcagagcttgacgagtcggcagcccgggcgctcaagcacacgattgcggctcgttttcgacgggagtccgagccgatggcgcggccgtcgacaattgtgatcgtcaccgacattccacgaacgcagtccggcaaggtcatgcgggcctcgcttgcagcggcggcaacagcagacaaggccagagtggtcgttcgtggctgagccggtgcgggaccgaatcctcgccgccgtctgcgacgtgttgtatatcgacgaggcggatctcattgatggcgacgaaacggatctccgcgacctcgggctggactctgttcggtttgttctgctgatgaagcagctaggcgtgaaccgacaatccgaactgccgtcccgattggccgcgaacccgtcgattgcgggttggcttcgcgagctggaggctgtgtgcaccgagttcggttaagccgctcgcagcgcaacctctacaacggcgtgcgccaggataacaatcccgcgttatatctgatcggcaagagctatcggttccgccggttggagctggcgagattcctggccgctctgcacgcaacggtactggacaaccccgtgcaactttgcgtcctggagaattcgggggcagactatccggatctggtgccgcggctacggttcggcgacatcgtgcgggtggggtcagccgatgagcacctgcagagcacatggtgttcgggcatcctgggcaagccactggtgcggcatacggtgcacaccgacccgaacgggtatgtgaccggtctggacgttcacacccaccacatcctg
>103	N operona: 63	middle	Rv0100	gene_poz=(601-837)	-	Conserved hypothetical protein	Rv0100, (MTCY251.19), len: 78 aa. Conserved	/position=109183 - 110619 (109783 - 110019)	/lenght=1437 (237)	/codons=479 (79)	/complement=false	GC-compoz=60.337552742616026%	/LCI1=1.3247863247863247	/LCI2=0.36581196581196584	p_i1=0.14382698600144728	p_i2=0.03671390568694509	/Tai=0.46108768545249645	/Tei=0.1330425151182506	/EEI=2.758499923730744
ctgttggccgtccgtaccctggcgtggacgtctatcttgccgctaccgatggcatcggccctaccgcccccggcgccggcccgtccgcctcgttcggcacgctatggattaagtcaccggccaacatgctgggctactggaacaatcccgaacgcaccgcagaggtgctgattgacggctgggtgaacaccggtgacctgctggagcgccgcgaggacggcttcttctacatcaagggaagatcctcggagatgatcatctgtggtggcgtgaacattgcgcccgacgaggtcgatcgcatcgcggagggcgtgtcgggcgtccgcgaggccgcgtgctacgagattcctgacgaagagttcggcgcgctggtgggcctggccgtggtcgcatcggcagagcttgacgagtcggcagcccgggcgctcaagcacacgattgcggctcgttttcgacgggagtccgagccgatggcgcggccgtcgacaattgtgatcgtcaccgacattccacgaacgcagtccggcaaggtcatgcgggcctcgcttgcagcggcggcaacagcagacaaggccagagtggtcgttcgtggctgagccggtgcgggaccgaatcctcgccgccgtctgcgacgtgttgtatatcgacgaggcggatctcattgatggcgacgaaacggatctccgcgacctcgggctggactctgttcggtttgttctgctgatgaagcagctaggcgtgaaccgacaatccgaactgccgtcccgattggccgcgaacccgtcgattgcgggttggcttcgcgagctggaggctgtgtgcaccgagttcggttaagccgctcgcagcgcaacctctacaacggcgtgcgccaggataacaatcccgcgttatatctgatcggcaagagctatcggttccgccggttggagctggcgagattcctggccgctctgcacgcaacggtactggacaaccccgtgcaactttgcgtcctggagaattcgggggcagactatccggatctggtgccgcggctacggttcggcgacatcgtgcgggtggggtcagccgatgagcacctgcagagcacatggtgttcgggcatcctgggcaagccactggtgcggcatacggtgcacaccgacccgaacgggtatgtgaccggtctggacgttcacacccaccacatcctgctggacggcggcgcgaccgggacgatcgaagctgacctggcgcgttacctgaccaccgacccggcgggcgaaacccccagtgtcggtgcgggtctagccaagctcagggaggcgcaccgtcgtgagacggccaaggtggaagaatcgcgggggcgcctgtcggctgtcgtgcagcgtgaactcgccgacgaagcataccacggcgggcacgggcacagcgttagcgacgctcccgggaccg
>104	N operona: 63	last	Rv0101	gene_poz=(601-8139)	nrp	Probable peptide synthetase Nrp (peptide	Rv0101, (MTCY251.20), len: 2512 aa. Probable	/position=109401 - 118139 (110001 - 117539)	/lenght=8739 (7539)	/codons=2913 (2513)	/complement=false	GC-compoz=65.11473670248044%	/LCI1=1.4083067940552016	/LCI2=0.5281050955414013	p_i1=0.17169581328020966	p_i2=0.10174177646869546	/Tai=0.42397091893749994	/Tei=0.19156759882182595	/EEI=2.868806635872342
ggcttcttctacatcaagggaagatcctcggagatgatcatctgtggtggcgtgaacattgcgcccgacgaggtcgatcgcatcgcggagggcgtgtcgggcgtccgcgaggccgcgtgctacgagattcctgacgaagagttcggcgcgctggtgggcctggccgtggtcgcatcggcagagcttgacgagtcggcagcccgggcgctcaagcacacgattgcggctcgttttcgacgggagtccgagccgatggcgcggccgtcgacaattgtgatcgtcaccgacattccacgaacgcagtccggcaaggtcatgcgggcctcgcttgcagcggcggcaacagcagacaaggccagagtggtcgttcgtggctgagccggtgcgggaccgaatcctcgccgccgtctgcgacgtgttgtatatcgacgaggcggatctcattgatggcgacgaaacggatctccgcgacctcgggctggactctgttcggtttgttctgctgatgaagcagctaggcgtgaaccgacaatccgaactgccgtcccgattggccgcgaacccgtcgattgcgggttggcttcgcgagctggaggctgtgtgcaccgagttcggttaagccgctcgcagcgcaacctctacaacggcgtgcgccaggataacaatcccgcgttatatctgatcggcaagagctatcggttccgccggttggagctggcgagattcctggccgctctgcacgcaacggtactggacaaccccgtgcaactttgcgtcctggagaattcgggggcagactatccggatctggtgccgcggctacggttcggcgacatcgtgcgggtggggtcagccgatgagcacctgcagagcacatggtgttcgggcatcctgggcaagccactggtgcggcatacggtgcacaccgacccgaacgggtatgtgaccggtctggacgttcacacccaccacatcctgctggacggcggcgcgaccgggacgatcgaagctgacctggcgcgttacctgaccaccgacccggcgggcgaaacccccagtgtcggtgcgggtctagccaagctcagggaggcgcaccgtcgtgagacggccaaggtggaagaatcgcgggggcgcctgtcggctgtcgtgcagcgtgaactcgccgacgaagcataccacggcgggcacgggcacagcgttagcgacgctcccgggaccgcggccaagggcgtcctgcacgaatcggcaacgatctgcggcaacgcgtttgatgccatcctgaccctttcggaagcgcagcgggtcccgcttaatgtgctggtggctgcggcggccgtcgcggtggacgcgagccttcggcagaacaccgaaaccctcttggtgcacacggtggacaaccggttcggagattctgatctgaatgtcgcgacctgtttggtcaattcggttgcccagaccgtccggtttcccccatttgcgtcggtgtccgatgtcgttcgaacgcttgaccgcggctatgtcaaggcggtaagacgccggtggcttcgtgaggagcattaccgccgaatgtatttggcgatcaaccggacatctcacgtggaggcgttgacgctaaatttcattcgcgagccatgcgcacctggcctgcgcccgttcttgtcggaggtcccgattgccacggatatcggtccggtcgagggcatgacggtggcgtctgttctggacgaagaacagcgcacactgaacctagccatctggaaccgagccgatctgcccgcgtgcaagacacaccccaaggtcgcggaacggatagcggcagcgttggaatcgatggcggcgatgtgggatcggccgatcgccatgatcgtcaacgactggttcgggatcggcccggacgggactcgctgccaaggcgattggccagcccgtcagccgtcgacgcccgcgtggtttctcgattccgcaaggggcgtccaccaatttctcggcaggcgccgcttcgtctacccgtgggtcgcgtggttggtgcaacgcggcgccgcaccgggtgatgttctggtgttcaccgacgacgacaccgacaagaccattgacctgctcatcgcgtgtcaccttgcgggttgcgggtacagcgtctgcgacaccgctgacgaaatttccgtgcggaccaatgcgattaccgagcacggcgatggcatcttggtgacagtggtcgacgtggccgccacccagctggcggttgtcggccatgacgagctgcggaaggtcgttgacgagcgcgtcacacaggtgacacacgacgcactgctggccaccaagaccgcctacatcatgccgacctcgggaactaccggacaacccaagctggtgcgaatctcacacggctcgctcgcggttttctgtgatgcgatcagccgcgcctacggttggggagcccacgacaccgttctgcagtgcgctccgttgacatcggacatcagcgtcgaggagattttcggtggcgcggcctgtggcgcgcgactggtgcgatccgcggctatgaaaaccggcgacctggcggcgctggttgacgatctcgtcgcccgcgagacgacaatcgtcgacctgccgaccgccgtctggcagctgttgtgcgccgacggcgacgccattgacgcgatcggccgctcgcgcctgcggcagatcgtaatcggcggtgaagccatccgctgtagcgccgtggacaagtggcttgaatcggctgcttcacaagggatctcgctgctctcgagctatggtccaacagaagccacggtcgtcgccaccttcttgccgatcgtttgcgaccagaccaccatggacggcgcactgctcaggctcggccggccgatcctaccgaacacggtgttcctcgcgttcggtgaagtcgtcattgtcggggatttagtcgccgacggctacctcgggatcgacggcgacggcttcggcaccgtgacggccgcagacggttcccgacgccgtgcctttgccactggcgaccgggtgaccgtcgacgccgaaggatttccggtcttctccggacgcaaagacgccgtcgtcaagatctccggcaagcgtgtcgatatcgctgaggtaaccaggcgcatcgccgaagaccccgcggtgtcagatgtcgccgtcgagttgcacagcggaagcctcggagtgtggttcaagagccaacggacccgcgagggcgaacaagacgctgccgcggcgacccggatcaggctcgtcctcgtgagtctgggagtgtcgtcgtttttcgttgtcggcgtgccgaatatcccgaggaagcccaacgggaagatcgacagcgacaacctgccgaggctgcctcagtggtcagctgctgggctaaacaccgccgagacgggtcagcgagcggccggcctctcgcagatctggagccggcagctcggccgggcaatcgggccggactcgtcgctgcttggtgagggcatcggctcgttggatctcatcagaatactgcccgagacgcgtaggtatctggggtggcgcctctcgctgctggatctgatcggtgccgataccgccgccaatctggccgattacgcgccaacgcccgacgcgccgacgggcgaagatcggtttaggccgctggtggccgcgcaacggcccgcggcgattccgttgtcgtttgcccagcggcgactatggtttctcgaccagttacagcgacccgctccggtctacaacatggcggtggcgttgcggctgcgcgggtatctcgataccgaggcgttgggcgcggcggtcgccgatgtcgtgggccgccacgaaagcctacggacggtgtttccggcggtcgacggggtccctcggcagctggtcatcgaagcgcggcgggcagatcttggctgcgacatcgtcgatgccaccgcatggccggctgaccggctgcaacgggccatcgaggaggcggcgcgccacagcttcgatttggcaaccgagatacctttgcggacgtggcttttccggatcgccgacgacgaacatgtgctggtggcggttgcacaccatatcgccgccgacggctggtcggtggctccgctgacggccgatctgagtgcggcatatgccagccgttgtgcgggtcgggcaccggactgggcgccattgccagtgcagtatgtcgattacacgctgtggcagcgggaaatcctcggtgatctcgacgacagcgacagcccgatcgccgcgcagctggcctactgggaaaatgcgttggccggtatgccggaacggctgcggctgcccaccgctcggccctatccaccggttgccgatcagcgcggcgccagtttggtggtggattggccggcgtcggtgcaacagcaggtgcgtcggatcgcccgccagcacaacgcgaccagcttcatggtggtagctgccgggcttgccgtgctgctgtcgaaactcagcggaagccccgatgtggcggtcggatttcccatcgccggccgcagcgatcctgcgctggataacttggtgggcttttttgtcaacaccttggtgttgcgggtcaacctggccggtgatcccagcttcgccgaactgctggggcaggtgcgagcgcgcagcctggccgcctacgaaaatcaagacgtacctttcgaggtgctcgttgatcgcctcaaacccactcgagccctgacccatcacccgctgatccaggtgatgttggcctggcaggacaatccggttggacagctgaatttgggtgatctgcaggccaccccgatgccgatcgacacccgcaccgcccgcatggacttggtgttttcgttagcggaacgcttcagcgagggtagcgaacctgccgggatcggcggagcggtggaataccgcaccgatgtgtttgaagcccaagcaatcgacgtgcttatcgagcggttgcggaaggtgttggtggcggtggccgctgctccggaacggacggtgtcgtcgatcgatgcgctggatgggaccgagcgtgcccggttggatgagtggggtaaccgcgctgtgctgactgcgcccgcgcccacgccggtgtcgatcccgcagatgttggccgcccaggtggcacgtatccccgaagcggaggcggtgtgttgcggggacgcgtcgatgacgtatcgggaactcgacgaggcgtccaaccggttagcgcatcggctggcaggttgtggggccggcccgggcgagtgtgtggcgctgctgttcgagcggtgcgcgccggcggtcgtggcgatggtggcagtgctcaaaaccggggcggcgtatctgccgatcgatccggcgaatcctccgccgcgggtggcgttcatgctcggcgacgcggtgcccgtggccgcggtcaccacggctgggctgcgctcccggttggcgggacacgacttgccgatcatcgatgtcgtcgatgctttagcggcatatccgggcacgcccccacccatgccggccgcagtgaacctcgcctacatcctgtacacctcgggcactaccggcgagcccaaaggcgtggggatcacccatcgcaacgtcaccaggctgttcgcatcactgccggcacgcttgtcggcggcgcaggtgtggtcgcagtgtcattcctatggcttcgacgcctcggcgtgggagatctggggcgcgttgctaggtggtgggcgactggtgatcgtgcccgagtcggtggcggcctcgccgaacgactttcatgggctgctcgtggccgaacacgtcagcgtgctgactcagactccggctgcggtggcaatgttgccgacgcagggtttggagtcggtggcgttggtggtggccggtgaggcatgtccggcagcgctggtggatcggtgggcgcccgggcgggtgatgctaaatgcttatggcccaaccgagaccacgatctgtgcggcgataagtgcgccgttgcgaccgggttcggggatgccgccgattggtgttccggtgtcgggggcggcgttgtttgtgctggatagctggttgcgcccggtaccggccggggtggccggagagttgtacattgccggtgcgggcgtcggtgttgggtattggcgtcgggcggggctgaccgcgtcacggtttgtggcctgcccattcggcggttccggggcacgcatgtatcgcaccggggatctggtgtgttggcgcgccgatggccagttggagttcctggggcgcaccgacgatcaggtcaagatccgcgggtatcgcatcgagctcggcgaggttgcgaccgcgctggccgagctggctggggtaggtcaagcggttgtaatcgcccgtgaagaccgccctggggacaagcgcctagtcgggtatgccaccgaaattgcccccggggcagtggacccggccgggctgcgggcgcaactagcccagcgattgcccggttacctggtgccagccgcggtggtagtgatcgatgcgcttccgttgacggtcaacggcaaacttgatcatcgtgcgttgccggcaccggaatacggtgataccaacggatatcgcgctccggccgggccggttgagaagaccgtggccggcatctttgcccgggttcttgggcttgagcgggtcggcgtcgacgactcgttcttcgagctcggcggcgattcgctggcggcaatgcgggttatcgccgcgatcaacaccaccctaaacgccgatctgccggtgcgcgcgttgctgcacgcgtcgtcgacgagaggtttaagccagctgttggggcgagatgcccgaccgaccagcgatccgcgcttggtgtctgtgcacggcgacaaccccaccgaggtgcatgccagcgacctcacgctggaccggttcatcgacgccgacacgctggccaccgccgtcaacctgccgggcccgagccccgagctacggacggtcctgctgacgggcgcgacgggtttcctcggacggtatctggtccttgaattgctgcggcggctggacgtcgacggcaggctgatctgtttggtgcgggcggagtccgacgaggatgcgcggcgtcgtctggagaagaccttcgatagcggtgacccggaattgctgcggcacttcaaggagcttgccgccgaccggctggaggtcgtcgcaggcgacaagagcgaacccgacctgggcctggaccaaccgatgtggcggcggctggccgaaaccgtggatttgattgtcgattccgcggcgatggtcaacgcgtttccctaccacgaattgttcgggcccaacgtcgcgggcaccgccgagctgatccgaatcgcgcttaccaccaagctcaaacccttcacctacgtgtcaaccgccgacgtgggtgctgcgatcgagccgtcggcgttcaccgaggacgccgacatccgggtaatcagccccacccgcaccgtcgacggcggctgggctggcggctacggcaccagcaagtgggccggtgaggtgctgctgcgcgaggccaacgacctgtgcgcgctgccggtcgcggtgtttcgctgcgggatgatcctggccgacaccagctatgccggacagctcaacatgtcggactgggtcacccggatggtgttgagcttgatggctaccggcatcgcgcctcgttcgttctacgaaccggactccgagggcaatcggcaacgcgcgcacttcgacgggctgccagtcaccttcgttgccgaggcgatcgcggtgctgggcgcgcgggtggccggctcatcgttggcgggatttgcgacctatcacgtgatgaacccgcacgacgacggtatcgggctcgatgagtatgtggactggctgattgaggccggctacccgatacgccgcatcgatgactttgcggagtggttgcagcggtttgaggccagcctgggcgctctgccggatcggcaacgccggcactcggtgctgccgatgctgctggcgagcaattcccagcgattgcagccgcttaagccgaccagggggtgctccgcgccgaccgaccgattccgtgccgcggtgcgagcggcgaaagtcggctccgacaaggacaatccagacatcccgcacgtgtcggcgccgaccatcatcaactacgtcaccaacctacaactgctcggactgctgtagttgctcggcgataaagagcgcagccatggtcgggggagatcatgtggtcactttcgggtcggcatcgattctgcgagcagaatatgtggttgatggccactaggccggtaccggggaactggcggttcccggccgatgagcatcggccctgacgcgcggccgtaagctccaggaatggggacgcacggggctaccaagagtgcgacgtcggctgtgccaacgccccggtcgaactccatggcgatggtacggctggcaattggcctgctgggtgtgtgcgcggtggtcgcggccttcgggctggtgtcgggagcgcgccgctacgctgaggccggcaatccctatccgggcgccttcgtcagcgtcgccgagccggtcgggttcttcgccgcgtcgctggccggtgcgctgtgtctgggcgcgctgatccacgtggtcatgacggccaaacccgagccggatggcttaatcgacgccgcggcgttccggattcacctgctggcagaacgtgtttcaggtctctggttggggctagccgcgaccatggtggtcattcaggccgcccacgatactggagtggggcccgcgagactgctggct
>105	N operona: 64	first-last	Rv0102	gene_poz=(601-2586)	-	Probable conserved integral membrane protein	Rv0102, (MTCY251.21), len: 661 aa. Probable	/position=117114 - 120299 (117714 - 119699)	/lenght=3186 (1986)	/codons=1062 (662)	/complement=false	GC-compoz=65.05538771399799%	/LCI1=1.3202218860312658	/LCI2=0.5603630862329805	p_i1=0.14236454180463523	p_i2=0.118424769912399	/Tai=0.4124766852217058	/Tei=0.2065822929211591	/EEI=3.0588796620809586
atcgcggtgctgggcgcgcgggtggccggctcatcgttggcgggatttgcgacctatcacgtgatgaacccgcacgacgacggtatcgggctcgatgagtatgtggactggctgattgaggccggctacccgatacgccgcatcgatgactttgcggagtggttgcagcggtttgaggccagcctgggcgctctgccggatcggcaacgccggcactcggtgctgccgatgctgctggcgagcaattcccagcgattgcagccgcttaagccgaccagggggtgctccgcgccgaccgaccgattccgtgccgcggtgcgagcggcgaaagtcggctccgacaaggacaatccagacatcccgcacgtgtcggcgccgaccatcatcaactacgtcaccaacctacaactgctcggactgctgtagttgctcggcgataaagagcgcagccatggtcgggggagatcatgtggtcactttcgggtcggcatcgattctgcgagcagaatatgtggttgatggccactaggccggtaccggggaactggcggttcccggccgatgagcatcggccctgacgcgcggccgtaagctccaggaatggggacgcacggggctaccaagagtgcgacgtcggctgtgccaacgccccggtcgaactccatggcgatggtacggctggcaattggcctgctgggtgtgtgcgcggtggtcgcggccttcgggctggtgtcgggagcgcgccgctacgctgaggccggcaatccctatccgggcgccttcgtcagcgtcgccgagccggtcgggttcttcgccgcgtcgctggccggtgcgctgtgtctgggcgcgctgatccacgtggtcatgacggccaaacccgagccggatggcttaatcgacgccgcggcgttccggattcacctgctggcagaacgtgtttcaggtctctggttggggctagccgcgaccatggtggtcattcaggccgcccacgatactggagtggggcccgcgagactgctggctagtggggcactatcggactccgtcgccgcctccgagatggcacgcgggtggattgttgcggcgatctgcgcgctggtggttgcgacggcgctgcggctgtacactcgctggctcgggcacgttgtgctgcttgtccccactgtgcttgccgtcgtcgccaccgcggtgaccggtaacccgggacagggacccgaccatgactacgcgaccagcgccgcgatcgtgttcgcggtcgcgttcgccaccttgaccgggctcaagatcgctgcggcgttggcgggaacgacgccaagccgcgctgtgctggtaacgcaggtcacctgtggagcgctcgcgttggcatacggagcgatgctgctttatctcttcatcccgggctgggcggtcgattcggattttgcccgccttggtctgcttgcgggggtaatcctgacgtcggtgtggttgtttgactgctggcggctgttggtcaggccgccacatgcgggccgtcgccgcggtggtggctccggtgccgcactggccatgatggccgccatggcttcgatagctgccatggccgttatgaccgcgccgcgatttctcacccacgcgttcacggcttgggatgtcttcctcggctatgaactgccgcaaccgccgaccatagcccgggtgctcaccgtgtggcgcttcgatagcctgatcggagccgctggtgtggttctcgcgatcgggtatgcggcgggcttcgccgcgctgcggcgccgaggtaactcttggccggtgggcagattgatcgcctggctgactggttgcgccgcactggtattcaccagcggctccggtgtacgggcctatggttcggcgatgttcagcgtccacatggccgaacacatgacactgaacatgttcatcccggtcctgttggtgctcggtggcccggtcacgctggcgctgcgggtgctgccggtaacgggtgatggacggccgccgggggctcgcgaatggctgacctggctgctgcactcccgggtgacaactttcctgtcgcacccgatcaccgcattcgtcctctttgtggcctcgccctatatcgtctatttcacaccgctgttcgataccttcgtccgctatcactggggccacgagttcatggcgatccatttcctggtggtcgggtacttgttctactgggcgatcatcggcatcgacccagggccgcgccgactgccctacccgggccggatcgggctgttgttcgcggtgatgccgttccacgccttcttcgggatcgcgctgatgacgatgtcgtctacggtgggcgctacgttctatcgttccgtcaatctgccgtggttgtcgagcatcatcgccgaccagcatctcggcggtggaattgcttggagcctaacggaattgccggtcatcatggtcatcgtggcgctggttacccaatgggcgcgccaagaccgccgagtcgcgtcccgcgaagaccggcatgccgacagcgactacgccgacgacgagctggaagcctacaacgcgatgcttcgcgagttgtcgcgaatgcggcgctgaatgtgcagatgattttggaagcggttggcgtatctgcccgtgctcggctacaccaggaccgcggggcgctggcacgcgaacgatccggcgaggaggtgggccagccggagattccctccacaggctgcagcagaagtcctggatctgaccccgacctgaacccttgtcagtgcggtccatcgacggaaaattgctgttccgccatgctgggcatgctattgagcgccaaaattgcgtagccgcaagctgtttgacacgacgaaaaatgacgagaacgccatggcggcaccggcgatcaaagggttgagcagtccggcggcggcaatcgggatggctgcgacgttgtacccgaacgcccagatcatgttcatccggatcgtccgcatggttgcacgggccaggtccagcgcctgcggaacagtattcagatcatcgcgcaccagaatgatgtcggctgcaccgagcgcgacgtcggtgccacgcccgatcgccaaccccaagtcggcacccaccaacgcgggaccgtcgttgatgccgtcaccgaccatggcgacggtatgtccttcctcgcggagccgttggatcacgtcgaccttgcct
>106	N operona: 65	first-last	Rv0103c	gene_poz=(601-2859)	ctpB	Probable cation-transporter P-type ATPase B CtpB	Rv0103c, (MTCY251.22c), len: 752 aa. Probable	/position=119315 - 122773 (119915 - 122173)	/lenght=3459 (2259)	/codons=1153 (753)	/complement=true	GC-compoz=66.09119079238602%	/LCI1=1.4977836879432624	/LCI2=0.7064716312056738	p_i1=0.2036580531198707	p_i2=0.20585772788554293	/Tai=0.3805683863393906	/Tei=0.28527195509698866	/EEI=2.925978249419358
ttttggcgtagccggcggacgtctgctcgattccgatcacgtcggcgctcgcatcgagcatggcgccggcgacggctagcagcgatccgccgtcgtcgaggagcacgacacgagccgtacgcccggccgtaagccgcgcccaggattcggcgaaaaaccgttctacgtggcgggtgtactgggtgtcgaatgattcgtggggtgcgtaggcgtcgctgcaatcgtcgacatagatgccgtcggcccgcatcgcgtcgacaactcccgggtgagtggaatagcacttgccgatcaccgcgacgttgcgcggatcgaggccgacccgaaatagcgaacgcagcatggcgtgcgttgtttgcagcaggtgttgggcggcgatcaagataacgccgtcaaggttgcggtcgcgaccagcgaggatcgcgtccacgagaggaaacgttgtgacgggcgtcacagtcggaaacctagcacgccaaccgcagaaatcggaccaaaagaatccatcgccagtgcatccagcgggccatagggaaccgattaccgcctgcttacgacttgtaggctgacgggtgcaaatacgccgatccgaggagggccgtggcggctccagttgtgggagatgccgacctgcagtcggtgcggcggatccggctcgatgttttgggtatgtcatgtgcggcctgtgccagccgcgtcgagacgaagctcaacaagatccccggagtacgcgcatccgtcaacttcgcaacccgcgtcgcgaccatcgatgccgtgggcatggcagccgatgagctgtgcggggtggtcgagaaagccggataccacgcggcaccgcacaccgagacaaccgtcctagacaaacggacaaaggatcccgacggcgcccacgcccgcagactgctgcggcggctgctagtcgcggcggtgttgttcgtgccgctggctgacctgtcgacgttgttcgcgatcgtccccagcgccagggttcccggctggggatacatattgacggccctggccgctccggttgtgacctgggccgcatggcccttccactcggtcgcgctgcgaaacgcgcgccaccggacgacatccatggaaacgctgatctcggtcgggatcgtggccgccaccgcctggtcgctttcgtccgtcttcggcgatcagccgccacgggaaggctcgggaatctggcgggccattctcaacagcgactcgatctacctcgaggtcgcggccggtgtgaccgtcttcgttcttgccggtcgttactttgaagcacgagccaagtccaaggccggcagcgcgctgcgtgcgctggcggagctaggcgccaagaatgtggcggtgctgctgcccgacggcgcggagctagtgataccggcgagcgaactcaagaagcgccagcgcttcgtgacgcggccgggggaaaccatcgcagctgacggagtcgttgtcgacggcagcgcggcgatcgatatgagcgccatgaccggtgaggccaagccggtccgtgcctatccggcggcctcggtcgtggggggcacggtcgtgatggacggccgcctggtcatcgaggccaccgcggtaggggccgatacccagttcgccgcgatggtccgcctcgtggagcaagcccagacgcagaaggcgcgtgcccagcgcctcgccgaccacatcgcgggcgtgttcgtgccggtggttttcgtcattgctggacttgcaggtgcggcctggctcgtcagcggcgcaggcgcggatcgcgcgttctcggtcacgctaggggtgttggtgatcgcgtgcccgtgtgcgcttgggctcgcgacacctaccgccatgatggttgcttccggacggggagcgcagctagggatctttatcaaggggtaccgggcactggaaaccatccggagcatcgacaccgtggtgttcgacaagaccggcacgttgacggttgggcagctggcggtgagcaccgtaacaatggcaggttcaggcaccagcgagcgagatcgcgaggaagtgcttggcctcgccgccgctgtcgaatcggcttccgagcatgcgatggcggcggccatcgttgccgcttcgccggatccgggtccagtcaacgggtttgtcgccgtcgcgggctgcggtgtatcgggggaagtcggcggccatcacgttgaggtcggcaagccatcctggattacccggaccacgccctgccacgacgcggctctggtgtccgcgcgcctggacggcgaatcccgaggcgagactgtcgtttttgtgtcggtcgacggtgtcgtccgcgcagccctgacaatcgccgacaccctcaaggattcagcggctgccgccgtcgctgcgctacgcagccgcgggctgcggacgattctgctcaccggcgacaatcgggccgccgccgacgcggtggcggcgcaggtcggcatcgactccgctgtcgccgatatgctgcccgaaggcaaggtcgacgtgatccaacggctccgcgaggaaggacataccgtcgccatggtcggtgacggcatcaacgacggtcccgcgttggtgggtgccgacttggggttggcgatcgggcgtggcaccgacgtcgcgctcggtgcagccgacatcattctggtgcgcgatgatctgaatactgttccgcaggcgctggacctggcccgtgcaaccatgcggacgatccggatgaacatgatctgggcgttcgggtacaacgtcgcagccatcccgattgccgccgccggactgctcaaccctttgatcgccggtgccgccatggcgttctcgtcatttttcgtcgtgtcaaacagcttgcggctacgcaattttggcgctcaatagcatgcccagcatggcggaacagcaattttccgtcgatggaccgcactgacaagggttcaggtcggggtcagatccaggacttctgctgcagcctgtggagggaatctccggctggcccacctcctcgccggatcgttcgcgtgccagcgccccgcggtcctggtgtagccgagcacgggcagatacgccaaccgcttccaaaatcatctgcacattcagcgccgcattcgcgacaactcgcgaagcatcgcgttgtaggcttccagctcgtcgtcggcgtagtcgctgtcggcatgccggtcttcgcgggacgcgactcggcggtcttggcgcgcccattgggtaaccagcgccacgatgaccatgatgaccggcaattccgttaggctccaagcaattccaccgccgagatgctggtcggcgatgatgctcgacaaccacggcagattgacggaacgatagaacgtagcgcccaccgtagacgacatcgtcatcagcgcgatcccgaagaaggcgtggaacggcatcaccgcgaacaacagcccgatccggcccgggtagggcagtcggcgcggccctgggtcgatgccgatgatcgcc
>107	N operona: 66	first-last	Rv0104	gene_poz=(601-2115)	-	Conserved hypothetical protein	Rv0104, (MTCY251.23), len: 504 aa. Conserved	/position=121717 - 124431 (122317 - 123831)	/lenght=2715 (1515)	/codons=905 (505)	/complement=false	GC-compoz=63.82838283828383%	/LCI1=1.3591269841269842	/LCI2=0.4733465608465609	p_i1=0.15503630298848506	p_i2=0.07610515357052175	/Tai=0.4275905784385229	/Tei=0.16849463821346958	/EEI=2.9223124646224727
ggaagggccatgcggcccaggtcacaaccggagcggccagggccgtcaatatgtatccccagccgggaaccctggcgctggggacgatcgcgaacaacgtcgacaggtcagccagcggcacgaacaacaccgccgcgactagcagccgccgcagcagtctgcgggcgtgggcgccgtcgggatcctttgtccgtttgtctaggacggttgtctcggtgtgcggtgccgcgtggtatccggctttctcgaccaccccgcacagctcatcggctgccatgcccacggcatcgatggtcgcgacgcgggttgcgaagttgacggatgcgcgtactccggggatcttgttgagcttcgtctcgacgcggctggcacaggccgcacatgacatacccaaaacatcgagccggatccgccgcaccgactgcaggtcggcatctcccacaactggagccgccacggccctcctcggatcggcgtatttgcacccgtcagcctacaagtcgtaagcaggcggtaatcggttccctatggcccgctggatgcactggcgatggattcttttggtccgatttctgcggttggcgtgctaggtttccgactgtgacgcccgtcacaacgtttcctctcgtggacgcgatcctcgctggtcgcgaccgcaaccttgacggcgttatcttgatcgccgcccaacacctgctgcaaacaacgcacgccatgctgcgttcgctatttcgggtcggcctcgatccgcgcaacgtcgcggtgatcggcaagtgctattccactcacccgggagttgtcgacgcgatgcgggccgacggcatctatgtcgacgattgcagcgacgcctacgcaccccacgaatcattcgacacccagtacacccgccacgtagaacggtttttcgccgaatcctgggcgcggcttacggccgggcgtacggctcgtgtcgtgctcctcgacgacggcggatcgctgctagccgtcgccggcgccatgctcgatgcgagcgccgacgtgatcggaatcgagcagacgtccgccggctacgccaaaatcgtcggttgtgcgctggggtttcccgtcatcaacatcgcccgctcgtcggcaaagcttctatacgagtcgccgatcatcgccgcacgcgtgacacagacggcattcgagcgcaccgcgggcatcgactcaagcgcagcgatcctgatcaccggcgcgggcgcaatcggcactgccctggccgatgtgctgcgtccgctgcatgaccgggtggacgtgtacgacacgcgctccggctgtatgacgcccatcgatcttccgaatgcgatcggcggctatgacgtgatcatcggtgccaccggcgccaccagtgtgcccgccagcatgcacgaattgctgcgccccggcgtattgctgatgtcggcgtcttcgtccgatcgcgagttcgatgccgtcgcgttgcgtcggcgcacgacgcccaatcctgactgccatgccgacctcagggtagccgacggcagtgtcgacgctaccttgttgaattcgggcttcccggtcaactttgacggttcgcccatgtgcggcgatgcgtcgatggcgctcacgatggcgttgttggcggccgcggtgttgtatgcgtcggtcgcggtcgccgacgaaatgtcatccgatcatccgcatctcgggctgatcgaccagggcgacatcgtggcatcgtttctgaacatcgacgtcccgctccaagctctcagccggctaccgttgctttcgatcgatgggtatcgccgccttcaggtgcgctccggctataccttgttccgccaaggtgagcgggccgaccacttctttgtcatcgaatccggcgagcttgaggcgctcgtcgacgggaaggtcatccttagactcggtgccggagaccacttcggcgaggcgtgtttgctcggtggcatgcggcgcatagcgacggtgcgggcatgtgagccatcggtcctgtgggagctcgacggcaaggctttcggcgacgcgctgcatggggacgctgcaatgcgtgagatcgcctacggtgtcgctcgcacccggctcatgcacgccggcgcgtccgagtccttgatggtgtaacggtcttgcactcgtgggctgtcggcggatcacgggatcgttatgccggttcttgcgagtgacataggttgacatacgtataaccggtccctgcggtcgaacacggcttgacaattggacgaatctcgttgcgcgccatcagttgtgctcacaggatcgccgccgttcggagcgatgagcccgcttggcgcgcgaagtgcgccggggcggatcctgcccgagccgcgcgacgacggcctcgatgcccgtcgcggtcgatgaccttgattccttgggcgctgacccgcaccttgatgcggcggtcctccgacggtaagtagtaggccttgagctggatattgggcggccaacgtcgccgagtgcggcggtgtgagtgcgacacagccttaccgaaacccacagtgcggccggtgatttggcagcgggcggacatggcgaacctcctcccggaccagcctgttgaaaatagttttcgacaaccgttgcacggcacggtagcgtgggtgcagtttaatggcaatcattttcaataaggtttggcgatgcgtactccggtgatattggtggcaggtcaggatcacaccgacgaggtgacgggcg
>108	N operona: 67	first-last	Rv0105c	gene_poz=(601-885)	rpmB1	50S ribosomal protein L28-1 RpmB1	Rv0105c, (MTCY251.24c), len: 94 aa. rpmB1, 50S	/position=123380 - 124864 (123980 - 124264)	/lenght=1485 (285)	/codons=495 (95)	/complement=true	GC-compoz=67.36842105263158%	/LCI1=1.4609929078014185	/LCI2=0.8042553191489364	p_i1=0.19027489929276256	p_i2=0.2718786998380232	/Tai=0.5002316646355022	/Tei=0.3446908298542209	/EEI=2.515725013421544
gcctgaccgaccgtcacttgggccaccgtgcgcccgtcgggcagttcgtcctcgccgagtgactgcggcagccaccttacgcagtccacacaggtcaccacggccgcgacccgcacgtcgagggcggctggtccgtctgggtatccgtgtccgacgcaaacccgcacgtggtcgatcgcccagcagatgggctggggctccagccacggcgccaggtgcacgacgatccggccgacattgtctcggcggtgcagtctgcgtaacagcaccagcaggtcgtcgcggattgtgcacgacacacagccgtgggcgaactccaaagcgtcctccgtggtgatcaattcgccacggctcagcgtggcagtcatccgtcgcaccacatggccgtcaaaccggtgctccacgaccaccgttccggtccggcgcaacaaggcgcccgtcacctcgtcggtgtgatcctgacctgccaccaatatcaccggagtacgcatcgccaaaccttattgaaaatgattgccattaaactgcacccacgctaccgtgccgtgcaacggttgtcgaaaactattttcaacaggctggtccgggaggaggttcgccatgtccgcccgctgccaaatcaccggccgcactgtgggtttcggtaaggctgtgtcgcactcacaccgccgcactcggcgacgttggccgcccaatatccagctcaaggcctactacttaccgtcggaggaccgccgcatcaaggtgcgggtcagcgcccaaggaatcaaggtcatcgaccgcgacgggcatcgaggccgtcgtcgcgcggctcgggcaggatccgccccggcgcacttcgcgcgccaagcgggctcatcgctccgaacggcggcgatcctgtgagcacaactgatggcgcgcaacgagattcgtccaattgtcaagccgtgttcgaccgcagggaccggttatacgtatgtcaacctatgtcactcgcaagaaccggcataacgatcccgtgatccgccgacagcccacgagtgcaagaccgttacaccatcaaggactcggacgcgccggcgtgcatgagccgggtgcgagcgacaccgtaggcgatctcacgcattgcagcgtccccatgcagcgcgtcgccgaaagccttgccgtcgagctcccacaggaccgatggctcacatgcccgcaccgtcgctatgcgccgcatgccaccgagcaaacacgcctcgccgaagtggtctccggcaccgagtctaaggatgaccttcccgtcgacgagcgcctcaagctcgccggattcgatgacaaagaagtggtcggcccgctcaccttggcggaacaaggtatagccggagcgcacctgaaggcggcgatacccatcgatcgaaagcaacggtagccggctgagagcttggagcgggacgtcgatgttcagaaacgatgccacgatgtcgccctggtcgatcagcccgagatgcggatgatcgg
>109	N operona: 68	first-last	Rv0106	gene_poz=(601-1797)	-	Conserved hypothetical protein	Rv0106, (MTCY251.25), len: 398 aa. Conserved	/position=123774 - 126170 (124374 - 125570)	/lenght=2397 (1197)	/codons=799 (399)	/complement=false	GC-compoz=66.41604010025063%	/LCI1=1.5142378559463987	/LCI2=0.593467336683417	p_i1=0.20974414947865108	p_i2=0.13665099744317774	/Tai=0.45798781301819746	/Tei=0.22298589769885996	/EEI=2.5779315047104605
cggtgtcgctcgcacccggctcatgcacgccggcgcgtccgagtccttgatggtgtaacggtcttgcactcgtgggctgtcggcggatcacgggatcgttatgccggttcttgcgagtgacataggttgacatacgtataaccggtccctgcggtcgaacacggcttgacaattggacgaatctcgttgcgcgccatcagttgtgctcacaggatcgccgccgttcggagcgatgagcccgcttggcgcgcgaagtgcgccggggcggatcctgcccgagccgcgcgacgacggcctcgatgcccgtcgcggtcgatgaccttgattccttgggcgctgacccgcaccttgatgcggcggtcctccgacggtaagtagtaggccttgagctggatattgggcggccaacgtcgccgagtgcggcggtgtgagtgcgacacagccttaccgaaacccacagtgcggccggtgatttggcagcgggcggacatggcgaacctcctcccggaccagcctgttgaaaatagttttcgacaaccgttgcacggcacggtagcgtgggtgcagtttaatggcaatcattttcaataaggtttggcgatgcgtactccggtgatattggtggcaggtcaggatcacaccgacgaggtgacgggcgccttgttgcgccggaccggaacggtggtcgtggagcaccggtttgacggccatgtggtgcgacggatgactgccacgctgagccgtggcgaattgatcaccacggaggacgctttggagttcgcccacggctgtgtgtcgtgcacaatccgcgacgacctgctggtgctgttacgcagactgcaccgccgagacaatgtcggccggatcgtcgtgcacctggcgccgtggctggagccccagcccatctgctgggcgatcgaccacgtgcgggtttgcgtcggacacggatacccagacggaccagccgccctcgacgtgcgggtcgcggccgtggtgacctgtgtggactgcgtaaggtggctgccgcagtcactcggcgaggacgaactgcccgacgggcgcacggtggcccaagtgacggtcggtcaggccgagttcgccgaccttctggtgctgacccacccggaaccggtcgccgtggcggttctgcgccgactggcccctcgagcgcgaatcaccggcggcgtcgaccgcgtcgagctggcgctggcgcatctggacgacaactcacggaggggtcgtaccgataccccgcacacgccattgctggcgggcctgcctccgttggcagccgacggtgaggttgcgatcgtggaattcagtgcccgccgcccgtttcacccgcaacgtctgcatgccgcggttgacctgctgctcgatggcgtggttcgcactcgaggtcggctgtggctggccaaccggccggatcaggtcatgtggctcgaatcagccggtggcggtctgcgggtcgcatcggccggaaagtggttggcggcgatggcggcctcggaggtggcctatgtcgacctggagcggcggttgttcgccgacctgatgtgggtctacccgttcggagaccggcacaccgcgatgacggtactggtatgcggcgccgatccgaccgacatcgtcaatgccctgaacgcggcgctgctcagcgacgacgaaatggcatctccgcaacgctggcagtcctacgtcgaccctttcggcgactggcatgacgacccgtgccacgaaatgcccgatgcggctggggaattctcggcacaccgcaactcaggagaatctcgatgaaaccccggtatccatcccgactaccagcccgtggtacagacgccgacactacggctcagcgcgcgctggatgctaccgagggcgtcgataggttctatccacccgcgtcagagtcttccgcgtcgtcagggcgttcatcaggttgcacgacaccgactgtgcttgccaaccacttcggtgccagcgctgagactgcggtggctcctgccgtggcgctgaagacgcccgtccaggcgaccggtcccagcggggtacacccgaaaagtggctgataaccggggtttgaatgatgccgaccaacaccccggcgctgcccagtgcggtggcaatgacgagcggactgtgccggcgcgtcagcagtgtctgcgctagctgggtcatcacgagtgcagtcaaacccattgtcgccgtgcgtcgttcggttccgggagtccagcgcccgatggcccaggctgccgttgcgccggcggcggtgacgacgccgcggttaacgatctgacgcagcaatggcgcgtccagcgagggcgtaggcccgatcagcaccgcacgtcgatgttcgcgctgcgctcgctcggccgcgtcatcggttgggtattcggc
>110	N operona: 69	first-last	Rv0107c	gene_poz=(601-5499)	ctpI	Probable cation-transporter ATPase I CtpI	Rv0107c, (MTCY251.26c, MTV031.01c), len: 1632 aa.	/position=125043 - 131141 (125643 - 130541)	/lenght=6099 (4899)	/codons=2033 (1633)	/complement=true	GC-compoz=68.64666258420085%	/LCI1=1.6366421568627452	/LCI2=0.7650122549019605	p_i1=0.2566988940348511	p_i2=0.24490162957289924	/Tai=0.39646276231797495	/Tei=0.3204114666156093	/EEI=2.6700185747361975
tactgtgtttcgcgtggagtcaaacggaaatccggatttggtgcccgtcgaaacattgcactccggtgacccgatcaccgatgtcaacggtggcggtcagcggtacatcgtccttgagtcgaagaccgtcggtgacagctgcgtggtgctcgagctggagtcgagagtgaaccaccagctgcaggtcatcgagaagtccttcccggcgggttaccacgtcggcagggcccaccaccgcattttgtgagccgatttcgtcggccccccaatgtcggccgcacaatgcaacgcttggccgcttgccggctgattcacggaccccaccgcatccactgattcgatccgtgagccgttagccaggcgttgccgcgtcgttgggatcgtttgggtcggtttcacgtgcccgccaccggcgcgtcacgggcccgcccgtactcaagctagatccgacacggcgtctgcattcatcgctcgcagaccaaaggggtccggactgccttcaccggcgacctcacccggcgaagtatgcgcaagtcggtagacatggcgctgatacgccatcaggattaggcgcggtatcggtagttgaagggtgactcagtgaagatcccgggtgtggccactgtcctcggtggtgtgaccaacggagtagcacagacagtgcgagccggcgcccgcttgccggggagtgcggccgcggcggtgcagacgctggccagcccggtgctggagctgaccggcccggtggtgcagtcggtggtgcaaacgactggtcgcgcaatcggggtacgcggttcccacaacgaatcgcctgacggaatgacaccgccggtgcgttggcgcagcggacggcgcgtgcatttcgacctggatccgctactgccattccctcgctggcacgagcatgccgccatggtggaggagccagtccgcaggatcccgggcgtggccgaggcccacgttgagggctcattgggtcggctggtggtcgaacttgaacctgatgcggatagcgacatcgccgtggacgaggtacgtgatgtggtttccgcggtggctgccgacatattcctggctgggtcggtgtcgtcgccgaactcggcaccattcgccgacccaggtaaccccttggcgatcctggtgccgttgaccgctgcggcaatggatctggtagcgatgggtgccacggtcaccggctgggtcgcccgactgcccgccgcaccgcaaaccaccagagccctggccgctctgataaaccatcaaccgcgaatggtgtcgcttatggagtcgcggttgggtcgagtgggcaccgatattgcgctcgccgctacgacggcggcggccaacgggctaacccagtccctgggcacaccgctgctcgatctggtgcaacgcagcctgcaaatctccgaagcggcggcgcaccgtcgcgtatggcgtgaccgcgaacccgcgctggcctcccccagacggccgcaggctccggtggtgcccatcatctcgtcggccggggccaaatcgcaggagccgcgacacagttgggcggctgcggcggcaggcgaggcttcgcacgtcgtggtcggcggatccatcgacgccgcgatcgacaccgccaaagggtcaagggccgggccggtggagcaatacgtcaaccaggccgcaaacggttcgttgatcgccgcggccagtgcactggtggccggcggtggtaccgaggacgcggccggcgcgatcctggccggagtaccacgtgccgcgcacatgggccgacaggcgttcgcggcggtgctgggtcgcgggctcgccaacaccgggcaactagtcctcgaccccggcgcgttgcgccgcctggatcgggtgcgggtggtcgttatcgacggcgcagcgctgcgcggtgacaaccgcgccgtattgcatgcacagggagacgaacccggctgggacgacgaccgcgtctacgaggtcgccgacgccttgctccatggcgagcaggcacccgaacccgaccccgatgaattgccggctaccggtgcccgcttgagatgggctccggctcaagggccgtcggcaacgccggctcagggcctcgagcatgccgacctggtggtcgatggccaatgcgtgggcagcgtcgacgtggggtgggaagtcgacccatacgcaatcccgctgctgcagaccgcgcaccgaaccggagcgcgggtggttttgcgccatgtcgcgggcaccgaagatctatcggccagcgtcggttcgacgcatccgcctggcacgccgttgctgaagttggtgcgtgagttgcgcgcggatcgcggaccggtattgctgatcaccgcggtgcaccgggacttcgcatccaccgatacgttggccgcgttggccatcgctgacgtcggtgtggctctcgacgatccccgcggggcaacaccatggactgccgacctaatcaccggcaccgatctggccgcggcggtgcggatcctgtcagcgcttccggtggcccgggcagccagtgaatccgcggtacacctcgcccaaggtggcaccaccttggccgggctgttgttggtcaccggtgagcaggacaaaaccaccaacccagccagcttccgtcgctggctcaatccggtcaatgccgctgccgcaacggctttggtgtccggaatgtggtcggccgccaaggtgctgcggatgcccgaccccaccccgcaaccgctgaccgcctggcacgcgctggaccccgagatcgtctactcgcggctagccggcggctcccgacccttggccgtcgaacccggaatcccggcctggcggcgcattctggacgacctgtcctacgaaccggtgatggcgccgctgcgcggcccggcacgaaccttggcgcagctggcggtggccacccgccatgaactggccgatccgctgactccgatcctggcggtgggcgccgcagcatcggcgattgtcggcagcaatatcgacgcgctactggtagcgggcgtgatgacggtcaacgcgatcaccggtggggtacaacgattgcgagccgaggcggcggccgccgagctattcgccgagcaggaccagctggtgcgccgggtggtggtgccggcggtagcgactacccgacgtcgactggaggcggcccggcacgccacccggacggccacggtgtcggcgaagtcgctgcgagtcggcgatgtcatcgacctggccgcgccggaggtggtcccggcggatgcgcgcctgctggtggccgaagacctcgaggtcgacgagtcctttcttaccggcgagtcgctaccggtggacaagcaggtggaccccgtcgccgtcaacgaccccgaccgggccagcatgctgtttgagggcagcaccatcgtcgccggacacgcccgcgcgatcgtggtagccaccggagtcggcaccgccgcacatcgcgcgatctcggcggtcgccgatgtcgaaacggcggccggagtccaggcccggctgcgcgagctgaccagcaaagtgctgcccatgacgttggccggcggcgccgcggtgacagctctggcgttgctgcgccgggcgtcgctgcggcaagcggtggccgacggcgtcgccatcgcggtggccgcggtcccggagggtctaccgttggtggccaccctctcccagcttgccgccgcccagcgcctgacggcacgtggggcgctggtgcgctcgcctcgcaccatcgaggcgctgggccgtgtcgacaccatatgtttcgacaagaccggcacactcaccgagaaccgcctgcgggtggtatgcgcgctaccgagcagcaccgcagccgaacgggatccgttgccgcagaccaccgatgcgccctccgccgaggtgctgcgggccgccgcgcgcgcgtccacgcagccccataacggggaagggcacgcgcacgccaccgatgaggcgatcctcgcggcggctagtgcgctggccggttcgcttagtagccaaggcgattcggagtgggtggtgctggccgaagtaccgtttgagtccagtcgcggctacgccgccgcgatcggcagagtgggcaccgacgggataccgatgttgatgctcaagggcgctccggagacgatcctgccgcgctgccgactcgccgacccgggcgtcgaccacgaacatgccgaatccgtggtacgccacctcgccgagcagggcctgcgtgttctggcagtcgcgcagcgcacctgggacaacgggaccacccatgatgacgagaccgacgccgacgctgtcgacgccgtcgcgcacgatctcgagctgatcggctatgtcggattggcggatacggcccggtcttcctcgcgtccgttgatcgaagccttgctggacgccgagcgcaacgtggtgctgatcaccggcgaccatccgatcaccgcccgggcgatcgcccgccagctgggactaccggcggacgcgcgagtcgtgaccggtgccgaacttgccgtcctggacgaggaggcgcatgccaaactcgccgccgacatgcaagtctttgctcgggtcagcccggaacaaaaggttcagattgtggcggcgctgcagcgctgcgggcgagtgaccgcgatggtcggcgacggcgccaacgacgccgcggccatccggatggccgacgtgggcatcggagtgagcgggcgcggttcctctgccgcccgtggggccgccgatatcgtgctgaccgacgatgacctgggcgtgctgctcgacgcgctggtcgagggccgcagcatgtgggccggtgttcgtgacgcggtgacgattctggtcggcggcaatgtgggcgaagttctgttcaccgtcatcgggacggcgttcggggccgggcgggcgccggtggggactcgtcaactgctgctggtgaatctgctcaccgacatgtttcccgcgcttgcggtggccgtcacctcgcagtttgccgaacccgacgacgccgaatacccaaccgatgacgcggccgagcgagcgcagcgcgaacatcgacgtgcggtgctgatcgggcctacgccctcgctggacgcgccattgctgcgtcagatcgttaaccgcggcgtcgtcaccgccgccggcgcaacggcagcctgggccatcgggcgctggactcccggaaccgaacgacgcacggcgacaatgggtttgactgcactcgtgatgacccagctagcgcagacactgctgacgcgccggcacagtccgctcgtcattgccaccgcactgggcagcgccggggtgttggtcggcatcattcaaaccccggttatcagccacttttcgggtgtaccccgctgggaccggtcgcctggacgggcgtcttcagcgccacggcaggagccaccgcagtctcagcgctggcaccgaagtggttggcaagcacagtcggtgtcgtgcaacctgatgaacgccctgacgacgcggaagactctgacgcgggtggatagaacctatcgacgccctcggtagcatccagcgcgcgctgagccgtagtgtcggcgtctgtaccacgggctggtagtcgggatggataccggggtttcatcgagattctcctgagttgcggtgtgccgagaattccccagccgcatcgggcatttcgtggcacgggtcgtcatgccagtcgccgaaagggtcgacgtaggactgccagcgttgcggagatgccatttcgtcgtcgctgagcagcgccgcgttcagggcattgacgatgtcggtcggatcggcgccgcataccagtaccgtcatcgcggtgtgccggtctccgaacgggtagacccacatcaggtcggcgaacaaccgccgctccaggtcgacataggccacctccgaggccgccatcgccgccaaccactttccggccgatgcgacccgcagaccgccaccggctgattcgagccacatgacctgatccggccggttggccagccacagccgacctcgagtgcgaaccacgccatcgagcagcaggtcaaccgcggcatgcagacgttgcgggtgaaacgggcggcgggcactgaattccacgatcgcaacctcaccgtcggctgccaacggaggcaggcccgc
>111	N operona: 70	first-last	Rv0108c	gene_poz=(601-810)	-	Hypothetical protein	Rv0108c, (MTV031.02c), len: 69 aa. Hypothetical	/position=130295 - 131704 (130895 - 131104)	/lenght=1410 (210)	/codons=470 (70)	/complement=true	GC-compoz=60.952380952380956%	/LCI1=1.4057971014492754	/LCI2=0.4246376811594203	p_i1=0.170829142902009	p_i2=0.05638830345906195	/Tai=0.359969152333926	/Tei=0.15074947311315576	/EEI=3.112336027140778
acgttctgctgcacagtctgcagagcctgcagcggagttgcgttggctgtctctgcggccgcatagcaaaccgcacccatgttgagcgcctgcacgaactggtcgtggaacgccagtgcctgggcactcagcgcctgatactcctgggcgtacgcctcgaatagcgctgcgatcagcaccgagacctcatcggcacccgcgaccgatagcgccgtcgtcggagcggccgctgccgcgttggctgtgctgagcgccgatccgatacccgccagatgtgttgccgccgcagccaccgtcgccggtgatgtgatcaaaagcgacatcagggacctctgccgttttcgggcaagctgtctggtggctaggagccaaatgtagcgcggcttccggggcacgttgcgccaattgcggggattcggctgtccaacacgcattcccgctccggcagctggtcacaatcactggcgaccacccaagagcgagcccgccgcggccaacccgctggtgcctccgcgtcgaggtggcgcaccacgcagagtgttccctagtcggcttaattgccttactgtgtttcgcgtggagtcaaacggaaatccggatttggtgcccgtcgaaacattgcactccggtgacccgatcaccgatgtcaacggtggcggtcagcggtacatcgtccttgagtcgaagaccgtcggtgacagctgcgtggtgctcgagctggagtcgagagtgaaccaccagctgcaggtcatcgagaagtccttcccggcgggttaccacgtcggcagggcccaccaccgcattttgtgagccgatttcgtcggccccccaatgtcggccgcacaatgcaacgcttggccgcttgccggctgattcacggaccccaccgcatccactgattcgatccgtgagccgttagccaggcgttgccgcgtcgttgggatcgtttgggtcggtttcacgtgcccgccaccggcgcgtcacgggcccgcccgtactcaagctagatccgacacggcgtctgcattcatcgctcgcagaccaaaggggtccggactgccttcaccggcgacctcacccggcgaagtatgcgcaagtcggtagacatggcgctgatacgccatcaggattaggcgcggtatcggtagttgaagggtgactcagtgaagatcccgggtgtggccactgtcctcggtggtgtgaccaacggagtagcacagacagtgcgagccggcgcccgcttgccggggagtgcggccgcggcggtgcagacgctggccagcccggtgctggagctgaccggcccggtggtgcagtcggtggtgcaaacgactggtcgcgcaatcggggtacgcggttcccacaacgaatcgcctgacggaatgacaccgccggtgcgttggcgcagcg
>112	N operona: 71	first-last	Rv0109	gene_poz=(601-2091)	PE_PGRS1	PE-PGRS family protein PE_PGRS1	Rv0109, (MTV031.03c), len: 496 aa. PE_PGRS1, Member	/position=130782 - 133472 (131382 - 132872)	/lenght=2691 (1491)	/codons=897 (497)	/complement=false	GC-compoz=72.56874580818243%	/LCI1=1.7278225806451613	/LCI2=1.035551075268817	p_i1=0.2931860797710049	p_i2=0.434543150145251	/Tai=0.24897061779317153	/Tei=0.49108883513072593	/EEI=3.308183093265079
ctggctaacggctcacggatcgaatcagtggatgcggtggggtccgtgaatcagccggcaagcggccaagcgttgcattgtgcggccgacattggggggccgacgaaatcggctcacaaaatgcggtggtgggccctgccgacgtggtaacccgccgggaaggacttctcgatgacctgcagctggtggttcactctcgactccagctcgagcaccacgcagctgtcaccgacggtcttcgactcaaggacgatgtaccgctgaccgccaccgttgacatcggtgatcgggtcaccggagtgcaatgtttcgacgggcaccaaatccggatttccgtttgactccacgcgaaacacagtaaggcaattaagccgactagggaacactctgcgtggtgcgccacctcgacgcggaggcaccagcgggttggccgcggcgggctcgctcttgggtggtcgccagtgattgtgaccagctgccggagcgggaatgcgtgttggacagccgaatccccgcaattggcgcaacgtgccccggaagccgcgctacatttggctcctagccaccagacagcttgcccgaaaacggcagaggtccctgatgtcgcttttgatcacatcaccggcgacggtggctgcggcggcaacacatctggcgggtatcggatcggcgctcagcacagccaacgcggcagcggccgctccgacgacggcgctatcggtcgcgggtgccgatgaggtctcggtgctgatcgcagcgctattcgaggcgtacgcccaggagtatcaggcgctgagtgcccaggcactggcgttccacgaccagttcgtgcaggcgctcaacatgggtgcggtttgctatgcggccgcagagacagccaacgcaactccgctgcaggctctgcagactgtgcagcagaacgtcctcaccgtggtcaacgcgcccacccaggcattgctaggtcgaccaatcatcggcaacggtgccaacgggttaccgaacaccgggcaagacggtgggcccggcgggttgctgttcggcaacggtggcaacggcggatccggcggggtggatcaggccggtggtaacggcggtgcagccggcctgatcggtaacggcgggtccggcggcgtcggcgggccggggatagctggcagtgcgggcggggcgggcggcgccggtgggctgctgttcggcaacggcgggcccggcggggccggtgggattggcaccaccggtgacggtgggcctggcggtgccggcggtaacgccatcggtctgtttggcagcggaggtaccggcgggatgggcggcgtcggcggcatgggcggtgtcggcaacggcggcaacgcgggtaacggcggcaccgccggactgttcggtcacggcggggccggcggtgccgggggcatcggcagcgccgacggcgggctcggtggtggcggcggcaatggccggttcatgggcaacggtggggtcggcggtgccggcggctacggcgctagcggagacggcggaaacgccggcaacggcggcttgggcggcgtgttcggcgatggcggggccggtggtaccggcggtctgggtgacgttaacggcgggcttgccggtattggcggtaacgccgggttcgtccgcaacggcggagccggcggcaatggccagctcggcagcggcgcagtctcctcggcgggtgggatgggcggcaacgggggcttggtgttcggcaacggcggccccggcggtctaggcgggccgggcacgtcggccggcaacggcggtatgggcggcaacgctgtcggactgttcggccagggcggggccggcggggccggcgggtccggattcggggccggtattccaggtggcaggggcggtgacggcggtagcggcgggctgatcggcgacggcggcaccggtggcggtgcaggcgcgggtgacgctgctgcatcggccggtggtaacggtggtaacgcccggttgatcgggaacggcggtgacggtggcccgggcatgttcggcgggcccggcggagctggcggcagcggcggcacgatattcggcttcgccggaacccccgggccgagctaggcgtgttgcatcccgcccaacggcgcaggcaacaatggtgcgatgagtggcgccagctcatcggagtcgcccacctgctatcgccatcccgggcgccggacctacgtccgctgcacccgatgtgatcggtacatctgtggcgaatgtatgcgcgtgggtcccgtcggccaccagtgcgcggagtgtgtgcgcgaaggcgcccgggcggtgcggcagcctcgtaccccattcggcgggcggcagcggtcggcaactccggtggttacatacacgctgatctcgctgaatgcgctggtgttcgtcatgcaagtgaccgtgatgggtctggaacggcagctcgctttgtggccacccgcggtcgccagcggtcagacctaccggttggtgacctcggcgttcctgcactacggggcgatgcacctgctgttgaacatgtgggcgctgtatgtggtgggtccgccgttggagatgtggctgggccggttgcggttcggcgcgctgtatgcggtgagcgcgctgggtggctcggtgttggtctatctgatcgcaccgcttaatacggcgacggcgggggcatcgggggcggtgttcggtcttttc
>113	N operona: 72	first-last	Rv0110	gene_poz=(601-1350)	-	Probable conserved integral membrane protein	Rv0110, (MTV031.04), len: 249 aa. Probable conserved	/position=132420 - 134369 (133020 - 133769)	/lenght=1950 (750)	/codons=650 (250)	/complement=false	GC-compoz=64.93333333333334%	/LCI1=1.1566265060240963	/LCI2=0.34618473895582347	p_i1=0.0945958858923338	p_i2=0.03118130265272224	/Tai=0.36916553358543347	/Tei=0.12806317238745002	/EEI=3.4946340926845014
aacggcggagccggcggcaatggccagctcggcagcggcgcagtctcctcggcgggtgggatgggcggcaacgggggcttggtgttcggcaacggcggccccggcggtctaggcgggccgggcacgtcggccggcaacggcggtatgggcggcaacgctgtcggactgttcggccagggcggggccggcggggccggcgggtccggattcggggccggtattccaggtggcaggggcggtgacggcggtagcggcgggctgatcggcgacggcggcaccggtggcggtgcaggcgcgggtgacgctgctgcatcggccggtggtaacggtggtaacgcccggttgatcgggaacggcggtgacggtggcccgggcatgttcggcgggcccggcggagctggcggcagcggcggcacgatattcggcttcgccggaacccccgggccgagctaggcgtgttgcatcccgcccaacggcgcaggcaacaatggtgcgatgagtggcgccagctcatcggagtcgcccacctgctatcgccatcccgggcgccggacctacgtccgctgcacccgatgtgatcggtacatctgtggcgaatgtatgcgcgtgggtcccgtcggccaccagtgcgcggagtgtgtgcgcgaaggcgcccgggcggtgcggcagcctcgtaccccattcggcgggcggcagcggtcggcaactccggtggttacatacacgctgatctcgctgaatgcgctggtgttcgtcatgcaagtgaccgtgatgggtctggaacggcagctcgctttgtggccacccgcggtcgccagcggtcagacctaccggttggtgacctcggcgttcctgcactacggggcgatgcacctgctgttgaacatgtgggcgctgtatgtggtgggtccgccgttggagatgtggctgggccggttgcggttcggcgcgctgtatgcggtgagcgcgctgggtggctcggtgttggtctatctgatcgcaccgcttaatacggcgacggcgggggcatcgggggcggtgttcggtcttttcggtgccacgttcatggtggccaggcggctccaccttgatgttcgttgggtcgtcgcgctcatcgtgatcaacttggctttcacgttcctcgcgccggcgatcagctggcaggggcacgtcggcgggctggtaacgggtgcgctggtggcagcgacctacgtctacgcgcccagggaacgtcggaacttgatccaggccacagtgacgatcaccgttttggttgcgttcgtcgtgctgatcggctggcgcacagtcgatttgctcgcactgttcggtgggcgcctcaacctgagctgaacacatcaaaaccgatagccgcttgtcttcgcgtgtcttcggggaatccgacgcggtcacatctaaactcgccacgatcaagaggaggggcagcgacgtatcggcagcaagcactgcgccggacgacgaagtggtcagggcgcgctaacagcgagagctgagccgggcgggattcactccgtgccggcacgttctgttccccggccccgttgggtggccccggtgcgccgggtcggtcggctggccgtatgggatcggccggagcggcgcagcggaattccagcgttagatggccttcgtgcgatagcggtcgcgctggtactcgccagccatggcggcatccccggtatgggcggcgggttcatcggcgtcgacgccttcttcgtcttgagcggatttctcatcacctcgctgctgctcgacgagctggggcgcaccggtcgtatcgatctgagcgggttctggattcgccgtgcgcggcggctgctgccggcgctggtgctgatggttctcaccgtgagcgccgcacgcgcactatttcctgaccaagctctcaccgggctacggagcgatgcgatcgccgcgttcctatggacggcg
>114	N operona: 73	first-last	Rv0111	gene_poz=(601-2658)	-	Possible transmembrane acyltransferase	Rv0111, (MTV031.05), len: 685 aa. Possible	/position=133350 - 136607 (133950 - 136007)	/lenght=3258 (2058)	/codons=1086 (686)	/complement=false	GC-compoz=65.69484936831876%	/LCI1=1.486131386861314	/LCI2=0.6642822384428226	p_i1=0.19938496746265452	p_i2=0.17891368995857126	/Tai=0.46542354645579065	/Tei=0.26102232096271416	/EEI=2.6362134626868805
ggccggttgcggttcggcgcgctgtatgcggtgagcgcgctgggtggctcggtgttggtctatctgatcgcaccgcttaatacggcgacggcgggggcatcgggggcggtgttcggtcttttcggtgccacgttcatggtggccaggcggctccaccttgatgttcgttgggtcgtcgcgctcatcgtgatcaacttggctttcacgttcctcgcgccggcgatcagctggcaggggcacgtcggcgggctggtaacgggtgcgctggtggcagcgacctacgtctacgcgcccagggaacgtcggaacttgatccaggccacagtgacgatcaccgttttggttgcgttcgtcgtgctgatcggctggcgcacagtcgatttgctcgcactgttcggtgggcgcctcaacctgagctgaacacatcaaaaccgatagccgcttgtcttcgcgtgtcttcggggaatccgacgcggtcacatctaaactcgccacgatcaagaggaggggcagcgacgtatcggcagcaagcactgcgccggacgacgaagtggtcagggcgcgctaacagcgagagctgagccgggcgggattcactccgtgccggcacgttctgttccccggccccgttgggtggccccggtgcgccgggtcggtcggctggccgtatgggatcggccggagcggcgcagcggaattccagcgttagatggccttcgtgcgatagcggtcgcgctggtactcgccagccatggcggcatccccggtatgggcggcgggttcatcggcgtcgacgccttcttcgtcttgagcggatttctcatcacctcgctgctgctcgacgagctggggcgcaccggtcgtatcgatctgagcgggttctggattcgccgtgcgcggcggctgctgccggcgctggtgctgatggttctcaccgtgagcgccgcacgcgcactatttcctgaccaagctctcaccgggctacggagcgatgcgatcgccgcgttcctatggacggcgaattggcggtttgtggcccaaaataccgattacttcacccagggcgctccaccctcgcccctacagcacacctggtcgttgggggtggaggagcagtattacgttgtctggccactgttgctgatcggggcgacgctactgttggcggcccgggcgaggcgccgttgcagacgggccacggtgggcggggttcggttcgccgcgttcctgattgccagtctcggcacgatggcttccgccaccgccgcggtcgcatttacctcggcggccacccgcgaccggatttacttcggcaccgatacccgtgcgcaggcgttgctgatcggctccgcggcagcggctctgctggtgcgggattggccatcgctgaaccgcgggtggtgcctgatccggactcgctggggacggcggattgcccgtctgttgccgttcgtcgggctggctgggctggcggtgacgactcacgtcgcaacgggcagtgtgggcgagttccgccatggtctgctgatcgtggtggcaggtgcggccgtcatcgtggttgcctcggtagccatggagcagcgcggagcggtggcccgcatcctggcctggcgaccgttggtgtggctgggcaccatatcgtacggcgtctatctgtggcactggccaatctttctggcgctcaacggccaacgtacgggctggtcgggcccggccctgtttgccgctaggtgtgcagccacggtggtgctggccggtgcgtcgtggtggctgatcgagcaacctattcggcgctggcgaccggcacgggttccgctgttgccgctggcagcggcgaccgttgccagcgctgccgccgtgacgatgctcgttgttccggtcggagccggaccggggctacgcgagatcggccttccgcccggcgtttcggcggtcgccgcggtctcgccgtcgccgccggaagcgagtcagcccgcgcccgggccacgagatcccaaccggccgttcaccgtttcggtattcggtgattcgatcgggtggactttgatgcattacctgccgccgactcccggattccggttcatcgaccacaccgtcatcggctgcagcctggtacgcggcacaccgtatcggtacatcggtcaaaccctggagcagagggcggaatgcgacggctggccggccagatggtcggcgcaggtcaaccgggaccaaccggacgttgcgttgctgatcgtcggccgctgggagacggtagaccgggtcaatgaggggcggtggacacatatcggcgacccgaccttcgatgcgtacctcaacgccgagctacagcgagcgctcagcatcgttggatccaccggggttcgagtgatggtcaccaccgtgccctacagccgcggcggcgaaaagccggacggccgcttgtatccggaggatcaacccgagcgtgtgaacaaatggaacgccatgttacataacgccattagccaacactcgaacgtcggaatgatcgacctcaacaaaaagctttgtccagacggcgtttacacggccaaggtcgacggcatcaaggtccgcagtgatggtgttcatctcacccaggaaggcgtgaagtggctgataccgtggcttgaggattcggtgcgggtcgccagttaatccgccgtgtgctccggatgagcgcgacggtaaccctggaattgtgctgtgtgctggctgtgtcgttgtgatgagcctgtctaagtggtgcgtaaccgtttgacgagccgcggcctcgctgcaaacattgaagcccgcacgtctgggtttgtatttacacaacgagggcgctccccgatctggcgcgcgcaacgaggtgcgcactatccattcgaggtgaactggactccttgatgctcaggccggtgcggtttgtcgagaaaggcgaataggaacagtccatgaaagtgtggatcactggggctggcggaatgatggggtcacatctcgccgaaatgttgctggccgccggacacgatgtgtacgctacctactgcaggccgaccatcgatccgtcggacctgcaattcaacggagcagaagtcgatatcaccgactggtgctcggtctacgattcgatagcgacattccgccccgacgcggtatttcatctcgcggcccaaagctatccggcggtttcgtgggcccggccggttgagacgctgaccaccaacatggttggcaccgccatcgttttcgaagcactacgtcgcgtgcgac
>115	N operona: 74	first-last	Rv0112	gene_poz=(601-1557)	gca	Possible GDP-mannose 4,6-dehydratase Gca	Rv0112, (MTV031.06), len: 318 aa. Possible	/position=135689 - 137845 (136289 - 137245)	/lenght=2157 (957)	/codons=719 (319)	/complement=false	GC-compoz=55.90386624869383%	/LCI1=1.128930817610063	/LCI2=0.3669811320754716	p_i1=0.08746723045373513	p_i2=0.03705981946130352	/Tai=0.5874180497835068	/Tei=0.13335383751517316	/EEI=2.549350387402143
cagcatcgttggatccaccggggttcgagtgatggtcaccaccgtgccctacagccgcggcggcgaaaagccggacggccgcttgtatccggaggatcaacccgagcgtgtgaacaaatggaacgccatgttacataacgccattagccaacactcgaacgtcggaatgatcgacctcaacaaaaagctttgtccagacggcgtttacacggccaaggtcgacggcatcaaggtccgcagtgatggtgttcatctcacccaggaaggcgtgaagtggctgataccgtggcttgaggattcggtgcgggtcgccagttaatccgccgtgtgctccggatgagcgcgacggtaaccctggaattgtgctgtgtgctggctgtgtcgttgtgatgagcctgtctaagtggtgcgtaaccgtttgacgagccgcggcctcgctgcaaacattgaagcccgcacgtctgggtttgtatttacacaacgagggcgctccccgatctggcgcgcgcaacgaggtgcgcactatccattcgaggtgaactggactccttgatgctcaggccggtgcggtttgtcgagaaaggcgaataggaacagtccatgaaagtgtggatcactggggctggcggaatgatggggtcacatctcgccgaaatgttgctggccgccggacacgatgtgtacgctacctactgcaggccgaccatcgatccgtcggacctgcaattcaacggagcagaagtcgatatcaccgactggtgctcggtctacgattcgatagcgacattccgccccgacgcggtatttcatctcgcggcccaaagctatccggcggtttcgtgggcccggccggttgagacgctgaccaccaacatggttggcaccgccatcgttttcgaagcactacgtcgcgtgcgaccgcacgcaaagattattgttgcgggctcgtcggccgaatatggatttgttgacccatccgaggttccgattaatgagcggcgagaacttcgcccgctccatccgtatggtgtttctaaggcggccaccgacatgctggcgtatcaatatcacaagtcttacggcatgcacaccgtcgtcgctcgtatcttcaattgcaccgggccacgcaaagtcggagatgcactttccgatttcgtccgccgttgtacatggttggagcaccatccggaacaaagtgccatccgggtgggaaatcttaagacgaaacggactatcgtggacgtccgcgatctcaatcgggcgttgatgctgatgctggataaaggcgaggccggggctgactacaatgtgggaggttcgatcgcctacgagatgggcgacgttctcaaacaagtaatcgcggcttgtaaacgtgacgatatcgtgccggaagtcgaccccgcccttcttcggcccaccgacgaaaagatcatctacggagattgcagcaagctggcggccataacaggctggcaacaagaaatctgtttgactcagacgattgccgacatgttcgattattggcgtagcaaatccgagtccgccctgatggtgtgaccgaatgtctttgtcctgccaacctgaggagcagataagattgaccgtaacggactctcagtatcgacaaaaggtgtgcaccgcgagaactgctgaggagatctttgtagagacaatcgctgtcaagacacgcatcctcaatgaccgggtcttgctggaagccgctcgcgcaattggggaccgcttgattgccggctatcgtgcgggagcacgcgtcttcatgtgtggcaacggtggtagcgctgcggatgcgcaacattttgccgcggagctaacgggtcacctgatctttgatcggccaccgcttggcgccgaggcactccacgccaattcgtcgcacctaacagcggtggccaacgactatgactacgacaccgtttttgccagggccctcgaaggatctgcgcgtcccggcgacacgctttttgcgataagtacctccggcaattctatgagtgtactgcgggccgcgaaaaccgcaagggagttgggtgtgacggttgttgcaatgacgggcgaatccggcggccagctggcagaattcgcagatttcttgatcaacgtcccgtcacgcgacaccgggcgaatccaggaatctca
>116	N operona: 75	first	Rv0113	gene_poz=(601-1191)	gmhA	Probable sedoheptulose-7-phosphate isomerase GmhA	Rv0113, (MTV031.07), len: 196 aa. Probable gmhA	/position=136719 - 138509 (137319 - 137909)	/lenght=1791 (591)	/codons=597 (197)	/complement=false	GC-compoz=57.868020304568525%	/LCI1=1.1564625850340136	/LCI2=0.265986394557823	p_i1=0.09455283836981036	p_i2=0.013861694773136557	/Tai=0.6386204848485842	/Tei=0.11247552529582291	/EEI=2.4220700743697368
tttctaaggcggccaccgacatgctggcgtatcaatatcacaagtcttacggcatgcacaccgtcgtcgctcgtatcttcaattgcaccgggccacgcaaagtcggagatgcactttccgatttcgtccgccgttgtacatggttggagcaccatccggaacaaagtgccatccgggtgggaaatcttaagacgaaacggactatcgtggacgtccgcgatctcaatcgggcgttgatgctgatgctggataaaggcgaggccggggctgactacaatgtgggaggttcgatcgcctacgagatgggcgacgttctcaaacaagtaatcgcggcttgtaaacgtgacgatatcgtgccggaagtcgaccccgcccttcttcggcccaccgacgaaaagatcatctacggagattgcagcaagctggcggccataacaggctggcaacaagaaatctgtttgactcagacgattgccgacatgttcgattattggcgtagcaaatccgagtccgccctgatggtgtgaccgaatgtctttgtcctgccaacctgaggagcagataagattgaccgtaacggactctcagtatcgacaaaaggtgtgcaccgcgagaactgctgaggagatctttgtagagacaatcgctgtcaagacacgcatcctcaatgaccgggtcttgctggaagccgctcgcgcaattggggaccgcttgattgccggctatcgtgcgggagcacgcgtcttcatgtgtggcaacggtggtagcgctgcggatgcgcaacattttgccgcggagctaacgggtcacctgatctttgatcggccaccgcttggcgccgaggcactccacgccaattcgtcgcacctaacagcggtggccaacgactatgactacgacaccgtttttgccagggccctcgaaggatctgcgcgtcccggcgacacgctttttgcgataagtacctccggcaattctatgagtgtactgcgggccgcgaaaaccgcaagggagttgggtgtgacggttgttgcaatgacgggcgaatccggcggccagctggcagaattcgcagatttcttgatcaacgtcccgtcacgcgacaccgggcgaatccaggaatctcacatcgtttttattcatgcgatctccgaacatgtcgaacacgcgcttttcgcgcctcgccaataggaaagccgatccttacgcggccattcgaaagatggtcgcggaacgtgcgggacaccaatggtgtctcttcctcgatagagacggggtcatcaatcgacaagtggtcggcgactacgtacggaactggcggcagtttgaatggttgcccggggcggcgcgggcgttgaagaagctacgggcatgggctccgtacatcgttgtcgtgacaaaccagcagggcgtgggtgccggattgatgagcgccgtcgacgtgatggtgatacatcggcacctccaaatgcagcttgcatccgatggcgtgctgatagatggatttcaggtttgcccgcaccaccgttcgcagcggtgtggctgccgtaagccgagaccgggtctggtcctcgactggctcggacgacaccccgacagtgagccattgctgagcatcgtggttggggacagcctcagcgatcttgaattggcacacaacgtcgccgctgctgccggtgcatgtgccagtgtccagatagggggcgccagttctggcggtgtcgctgacgcgtcatttgactcgctctgggagttcgctgtcgcagtcggacatgcgcggggggagcgggg
>117	N operona: 75	middle	Rv0114	gene_poz=(601-1173)	gmhB	Possible D-alpha,beta-D-heptose-1,7-biphosphate	Rv0114, (MTV031.08), len: 190 aa. Possible	/position=137341 - 139113 (137941 - 138513)	/lenght=1773 (573)	/codons=591 (191)	/complement=false	GC-compoz=61.60558464223386%	/LCI1=1.236842105263158	/LCI2=0.42228070175438603	p_i1=0.11684965366677015	p_i2=0.05551168714080895	/Tai=0.6327589489228361	/Tei=0.14996051842672806	/EEI=2.380909244668099
aggagatctttgtagagacaatcgctgtcaagacacgcatcctcaatgaccgggtcttgctggaagccgctcgcgcaattggggaccgcttgattgccggctatcgtgcgggagcacgcgtcttcatgtgtggcaacggtggtagcgctgcggatgcgcaacattttgccgcggagctaacgggtcacctgatctttgatcggccaccgcttggcgccgaggcactccacgccaattcgtcgcacctaacagcggtggccaacgactatgactacgacaccgtttttgccagggccctcgaaggatctgcgcgtcccggcgacacgctttttgcgataagtacctccggcaattctatgagtgtactgcgggccgcgaaaaccgcaagggagttgggtgtgacggttgttgcaatgacgggcgaatccggcggccagctggcagaattcgcagatttcttgatcaacgtcccgtcacgcgacaccgggcgaatccaggaatctcacatcgtttttattcatgcgatctccgaacatgtcgaacacgcgcttttcgcgcctcgccaataggaaagccgatccttacgcggccattcgaaagatggtcgcggaacgtgcgggacaccaatggtgtctcttcctcgatagagacggggtcatcaatcgacaagtggtcggcgactacgtacggaactggcggcagtttgaatggttgcccggggcggcgcgggcgttgaagaagctacgggcatgggctccgtacatcgttgtcgtgacaaaccagcagggcgtgggtgccggattgatgagcgccgtcgacgtgatggtgatacatcggcacctccaaatgcagcttgcatccgatggcgtgctgatagatggatttcaggtttgcccgcaccaccgttcgcagcggtgtggctgccgtaagccgagaccgggtctggtcctcgactggctcggacgacaccccgacagtgagccattgctgagcatcgtggttggggacagcctcagcgatcttgaattggcacacaacgtcgccgctgctgccggtgcatgtgccagtgtccagatagggggcgccagttctggcggtgtcgctgacgcgtcatttgactcgctctgggagttcgctgtcgcagtcggacatgcgcggggggagcggggctaatggcgatcttgcgcgggcgagcgccgttgcggctcggactcggcggtggcgggacagacgtggaaccgtactcgagccagtttggcggacgaattcttagcgtaaccatcgacaaatacgcctacgcgttcgcggagcgcggaacaggagatgagatcgcctttcgctcgccggaccgcgaccgagccggccaggcctcgatcgacgatctggcgtctctcgaagaagactttccgttgcacgtcgccgtctaccggcgggtgattgcggagttcaacggtggtacaccgtttccgctccagctggcgacgcaggtggacgctcctcccgggtcggggctgggctcgtcgtctgctttggtggtggcgatgcttctcacgacatgtgcgctcatcggctcgtcgccgggcccatacgagctggcgcgactggcctgggaaatcgaacgggttgatctcggcatggccggtggttggcaagaccactacgccgcggctttcggcggcttcaacttcatggagtcccgccccaacggagaagtcgtggtgaatccgcttcggatacggcgggaggtgatcgccgaactggaagcttcccttc
>118	N operona: 75	last	Rv0115	gene_poz=(601-1761)	hddA	Possible D-alpha-D-heptose-7-phosphate kinase	Rv0115, (MTV031.09), len: 386 aa. Possible	/position=137913 - 140273 (138513 - 139673)	/lenght=2361 (1161)	/codons=787 (387)	/complement=false	GC-compoz=62.96296296296296%	/LCI1=1.3238341968911918	/LCI2=0.45924006908462894	p_i1=0.1435213835063369	p_i2=0.07008538419720467	/Tai=0.5148902009067678	/Tei=0.16307684577748421	/EEI=2.6222328394600036
agccgatccttacgcggccattcgaaagatggtcgcggaacgtgcgggacaccaatggtgtctcttcctcgatagagacggggtcatcaatcgacaagtggtcggcgactacgtacggaactggcggcagtttgaatggttgcccggggcggcgcgggcgttgaagaagctacgggcatgggctccgtacatcgttgtcgtgacaaaccagcagggcgtgggtgccggattgatgagcgccgtcgacgtgatggtgatacatcggcacctccaaatgcagcttgcatccgatggcgtgctgatagatggatttcaggtttgcccgcaccaccgttcgcagcggtgtggctgccgtaagccgagaccgggtctggtcctcgactggctcggacgacaccccgacagtgagccattgctgagcatcgtggttggggacagcctcagcgatcttgaattggcacacaacgtcgccgctgctgccggtgcatgtgccagtgtccagatagggggcgccagttctggcggtgtcgctgacgcgtcatttgactcgctctgggagttcgctgtcgcagtcggacatgcgcggggggagcggggctaatggcgatcttgcgcgggcgagcgccgttgcggctcggactcggcggtggcgggacagacgtggaaccgtactcgagccagtttggcggacgaattcttagcgtaaccatcgacaaatacgcctacgcgttcgcggagcgcggaacaggagatgagatcgcctttcgctcgccggaccgcgaccgagccggccaggcctcgatcgacgatctggcgtctctcgaagaagactttccgttgcacgtcgccgtctaccggcgggtgattgcggagttcaacggtggtacaccgtttccgctccagctggcgacgcaggtggacgctcctcccgggtcggggctgggctcgtcgtctgctttggtggtggcgatgcttctcacgacatgtgcgctcatcggctcgtcgccgggcccatacgagctggcgcgactggcctgggaaatcgaacgggttgatctcggcatggccggtggttggcaagaccactacgccgcggctttcggcggcttcaacttcatggagtcccgccccaacggagaagtcgtggtgaatccgcttcggatacggcgggaggtgatcgccgaactggaagcttcccttcttctgtacttcggcggcgtctccaggctgtcgtcggaagtcatcgccgatcaacaacgcaatgtcgtcgagcgagacgcggacgcgcttgcggccactcactcgatctgcgccgaggcactcgaaatgaaggatcttctcgtggtgggtgacatacccggcttcgccgattcactgcttcgcggctggcaagcgaaaaagcggacgtcaacccgaatctcgaaccccgcaatcgagcacgcttaccaggtcgcgcagtccagcggcatggtcgccgggaaagtctcgggtgccggtgggggtggcttcctcatgatgatcgtggacccgcgtcgccgtatcgaagtcgcacgcagcctcgaacgagagtgcggaggatcggtggctccttgcctgtttaccaaaggcggagcggtgacctggcatatcccagagtccacggcacccgtaaggcgtggagttgctgatgccgtggcttcagcgctcggaaacgctggaatcttgctgtgtgctggctgtgtccttgcgacgagccactcgacttggcgcgtaccggtttgacgatcggggagcccagtgcaagcatgagaccccgcaagcaccgggcgctgacgcctcttcgtgaggtgactgagacgacacctccgtgtgtcctggccgtgaggaggtgagggcgagatgagtccgagcgacagtcccgatccgacattcgtcttgtcccgatctggctccggcattctttctgccttctgagctttcgcgagttactgcgcatgtccgatgtggcgcagttgtggcgttctgaatgacgcacgctgatcgggcttcctgcaggagaagaacatgaccacgatgatcatgacttttgttgttccacaacgtgttacccgtgcgacgaaagggcgggcacggtcgctgctgcgggtgagtcggcgtctgacggacacgtttcgcgcaccgctcgcctggaccccgcaggagcgggccgaccggtatgtggcacgtatgccgatcgcggtgattgcggactgagcgggcgtcggcgcgtggcgcggttacccgttggaccggcgctagcccaacccgcgcgcgcgtgttggtacaccgacacgctgtctgggccctacaactgcgcacgctcgcggccagtgccgctagccg
>119	N operona: 76	first-last	Rv0116c	gene_poz=(601-1356)	ldtA	Probable L,D-transpeptidase LdtA	Rv0116c, (MTV031.10c), len: 251 aa. Probable	/position=139667 - 141622 (140267 - 141022)	/lenght=1956 (756)	/codons=652 (252)	/complement=true	GC-compoz=63.227513227513235%	/LCI1=1.4236387782204516	/LCI2=0.5375830013280213	p_i1=0.17702749513228305	p_i2=0.1065276856857121	/Tai=0.42960602305324913	/Tei=0.1958749171171409	/EEI=2.851696063405131
gagctcgaattcgcgcagccgtcggtacagctcggtcgcagccagccgggaacagacttgcaccttcgccaacgggtgcgccgagcaaaacgccgacagcaccagggatgccgtcgttgacgcggtgggaaccgtgcctagccgaagcgtcccggttatcccggaccgcaccgcatccacctcggccttgaacgcagcgtgctcggcaagtatccgcttggcccataccaccaaccgctcaccctcgcgagtaaggccttcgaaactgtgtccgcgattgatcagggtgacgttgagttcgcgttcgagcttggcgattgccgaagacagcgcaggttgcgacacgtagcacttctcagcggcccgagcgaaatgccgctcctgggcgaccgcgacgaagtactccagctgacggaagagcacccgcacctcctcggccttggcaccgattccgctgaggctaacgcgaggccgcgcggcctgccaatccgcacccgcggggcggcggggctatccagaaactgcttgctcggcccgcaatgggtcgatggtcactagaatgtcgtgtgtcgatcgcaccatctcgggagggtggacgccatgcgtcgagtggttcgttatctatccgttgtggtcgcgatcacgctgatgctcaccgcggaatcagtcagcatagcgaccgccgcggtcccgccactccaaccgatcccaggcgttgcgtcggtgtcgccggctaatggtgccgtggtgggggtggcgcacccggtggtggtgacattcaccacgcccgtgaccgatcgccgcgccgtcgagcggtccatccgcatcagcacaccgcacaacacgaccggacacttcgagtgggtcgctagcaatgtcgtgcggtgggtgccccaccggtattggccacctcacacccgtgtctcggtgggtgtgcaggaactgaccgaaggattcgagaccggtgacgcactgatcggggttgccagcatctcggcacataccttcacggtcagcagaaacggagaagtcctccgcaccatgcccgcgtcgttaggcaagcccagccgcccgacaccaatcggtagctttcacgcaatgtccaaggagcgcacggtcgtgatggactcgcgtaccatcggcatcccgctgaattcctcggacgggtatctgctcaccgcccactacgcggttcgtgttacctggagcggcgtgtacgtgcactcggccccctggtcggtcaactcgcagggatacgccaacgtcagccacggctgtatcaacctcagcccggacaacgcggcatggtacttcgacgccgtcaccgttggtgatcccattgaggtggtcggctagcggcactggccgcgagcgtgcgcagttgtagggcccagacagcgtgtcggtgtaccaacacgcgcgcgcgggttgggctagcgccggtccaacgggtaaccgcgccacgcgccgacgcccgctcagtccgcaatcaccgcgatcggcatacgtgccacataccggtcggcccgctcctgcggggtccaggcgagcggtgcgcgaaacgtgtccgtcagacgccgactcacccgcagcagcgaccgtgcccgccctttcgtcgcacgggtaacacgttgtggaacaacaaaagtcatgatcatcgtggtcatgttcttctcctgcaggaagcccgatcagcgtgcgtcattcagaacgccacaactgcgccacatcggacatgcgcagtaactcgcgaaagctcagaaggcagaaagaatgccggagccagatcgggacaagacgaatgtcggatcgggactgtcgctcggactcatctcgccctcacctcctcacggccaggacacacggaggtgtcgtctcagtcacctcacgaagaggcgtcagcgcccggtgcttgcggggtctcatgcttgcactgggctccccgatcgtcaaacc
>120	N operona: 77	first-last	Rv0117	gene_poz=(601-1545)	oxyS	Oxidative stress response regulatory protein	Rv0117, (MTV031.11), len: 314 aa. OxyS, oxidative	/position=140600 - 142744 (141200 - 142144)	/lenght=2145 (945)	/codons=715 (315)	/complement=false	GC-compoz=63.597883597883595%	/LCI1=1.2781316348195328	/LCI2=0.5025477707006368	p_i1=0.1291944451940553	p_i2=0.08933889858981112	/Tai=0.4521694065561045	/Tei=0.18040500873083	/EEI=2.918451948658757
gtttctgctgaccgtgaaggtatgtgccgagatgctggcaaccccgatcagtgcgtcaccggtctcgaatccttcggtcagttcctgcacacccaccgagacacgggtgtgaggtggccaataccggtggggcacccaccgcacgacattgctagcgacccactcgaagtgtccggtcgtgttgtgcggtgtgctgatgcggatggaccgctcgacggcgcggcgatcggtcacgggcgtggtgaatgtcaccaccaccgggtgcgccacccccaccacggcaccattagccggcgacaccgacgcaacgcctgggatcggttggagtggcgggaccgcggcggtcgctatgctgactgattccgcggtgagcatcagcgtgatcgcgaccacaacggatagataacgaaccactcgacgcatggcgtccaccctcccgagatggtgcgatcgacacacgacattctagtgaccatcgacccattgcgggccgagcaagcagtttctggatagccccgccgccccgcgggtgcggattggcaggccgcgcggcctcgcgttagcctcagcggaatcggtgccaaggccgaggaggtgcgggtgctcttccgtcagctggagtacttcgtcgcggtcgcccaggagcggcatttcgctcgggccgctgagaagtgctacgtgtcgcaacctgcgctgtcttcggcaatcgccaagctcgaacgcgaactcaacgtcaccctgatcaatcgcggacacagtttcgaaggccttactcgcgagggtgagcggttggtggtatgggccaagcggatacttgccgagcacgctgcgttcaaggccgaggtggatgcggtgcggtccgggataaccgggacgcttcggctaggcacggttcccaccgcgtcaacgacggcatccctggtgctgtcggcgttttgctcggcgcacccgttggcgaaggtgcaagtctgttcccggctggctgcgaccgagctgtaccgacggctgcgcgaattcgagctcgatgccgtcatcgtgcaccccgagacccaagacagtgatgatgttgatctggtgccgctctatgaggagcagtacgtgctgttgtcgccggcggatatgctgccgccggggacatcgacgttggtgtggcgggatgccgcgcaactaccgttggcattgctcactgcggatatgcgggaccgccaggttatcgacgccgcgttcgccgaccacgcggtctcggcgatcccgcaggtcgaaaccgattccgttgcttcgctgttcgcacaggtggcaaccggcaactgggcgtccatcgttccgcacacctggctatgggcaatgccaatgagcgggccgacgggtggtgagatccgcgcggtcgaattggtcgatccggtgctgaaagcccagatcgccctggctaccaacgccttgggaccgggatctccggttgcccgagcgctcataacatgcgcgcaggcgctggcgctgaacgaattctttgacacgcagctgcgggggatcacccgtcgccgctgatcgcgggcgtcgctgcgctggtagtgttcagcttcgccaggtggccgctctccaccccgtctgcagggtcgagttcgcagtcgatgagtgacggtccgttcgatgccagtgcatcggtcagcgccgactccagttcggttggggtgcttacgtgatatcctttgccgccgaacgcctctgcgatcagttcgtgacgtgcatgagcgttcagcacggtgggcgctgggtcgtgtcgccacaccggggcggccgacctaaagatcgttgcctcgtcgccgcggtagacgccgccgttgttgaggatgacgacggtgaccgggagtcggtatcggcagatggtctcgaactccatgccgctgaagccaaatgcgctgtcgccctcgatcgccacgacaggtcgcccggtctcgacggcggccgcgatggcgtagcccatgccgatgcccatcacgccccaggttccgctgtcgagccggtgccgcggtaggtgcatgtcgatgatgttgcgggcgaggtccagcgcgttggcgccttcgttgaccacatagacatccgggttgcgttgcagcacagacctaatggcaccaagcgcgttgtaga
>121	N operona: 78	first-last	Rv0118c	gene_poz=(601-2349)	oxcA	Probable oxalyl-CoA decarboxylase OxcA	Rv0118c, (MTV031.12c), Len: 582 aa. Probable	/position=141528 - 144476 (142128 - 143876)	/lenght=2949 (1749)	/codons=983 (583)	/complement=true	GC-compoz=66.66666666666666%	/LCI1=1.5005727376861397	/LCI2=0.6360824742268041	p_i1=0.20468542890161076	p_i2=0.16159515059658347	/Tai=0.3599885458082154	/Tei=0.24543563553692513	/EEI=2.992555449040499
ccacccgaggggccgctgtcaccgccgacgttcaccgtgagcggccaccaccgggtggtgggttctgccctgtcgtgcggcccatccgcgtcaatcagcaccacccgggctcccgcggcctggcttcggacgcgttgctcggtgatgggcagcgccggatccagcggcacgacgacgagatccgcacgcgacgccgccagcaaggcgacgacgaattcggcgttgctgcccatgcgcagcgcgacccggtcaccgggcagcaggccggaccgcgtcagctggccggccagctcatcaaccagacgggccaggtcgcggtggctgatcgcgatgcgatccgcggtgacgacgagcgccggagcctcgggcagccgggtcgccgccacctcgacaagatcggcgatgcgcgggccgaagtcggatgccatcgcgaacgctccttccatgtgttcggtgtgcgggttcggcacgatcagcacagtgccgggctcgcctgcccggcgtccaataccgatccgctaacggttgatagaccgcgtaaatcgctgcatagtgactcggtcttggacacggccggcgccccggacaacagtgaacaccatgaccacacgatcggcatctccctgcacagtgctgaccgacggctgccacctggtggtggacgccctcaaagccaacgacgtcgacaccatctacggcgttgtcggcatcccgatcaccgacctggctcgcgccgcccaagcctcggggatccgctatatcggtttccgccacgaagcatcagcgggcaatgcggcggccgccgcggggttcctcaccgcacggcccggcgtgtgtctgacgacgtccggccccggctttctcaacggcctgcccgcgctggcgaacgccaccacgaactgcttcccgatgatccagatctccggatcgagcagccggccgatggtcgacctgcagcgcggcgactatcaggacctcgaccagctcaacgccgctcgaccgttcgtgaaggcggcgtatcggatcggccaagtccaggacatcgggcgcggcgtcgcgcgcgccattcgcaccgcgacctccgggcggcccggcggtgtatacctcgatatccccggcgatgtgctgggccaggccgttgaggcatcggctgcttccggcgccatttggcggccggtggacccggctccccgactactgccggcaccggaggcgattgatcgcgcgctggacgtgctcgcccaagcgcagcgaccgctgctcgtgctcagcaagggcgcggcatatgcgcaggccgacaacgttattcgggagtttgtggagcacaccggcattcccttcctgccgatgtcgatggccaaggggctgctgcccgactcacacccgcagtcggcggctgcggctcgttcgctggcgatggcccgcgccgacgtggtgctgctggttggcgctcggctgaattggctactaggcaacggagagtcgccgcaatggtcggccgatgccaagttcatccaggtcgatatcgaggcgtcggagtttgacagcaaccggccgatcgtggcaccgctgaccggcgacatcggctcggtaatgtcggcgctcctcgaagctgcggccgatcgttcgagcgtggcctcggcggcgtggaccggcgagctcgccgaccgcaaggcccgcaacagtgccaagatgcgtcggcggttggccgacgatcatcatccgatgcggttctacaacgcgcttggtgccattaggtctgtgctgcaacgcaacccggatgtctatgtggtcaacgaaggcgccaacgcgctggacctcgcccgcaacatcatcgacatgcacctaccgcggcaccggctcgacagcggaacctggggcgtgatgggcatcggcatgggctacgccatcgcggccgccgtcgagaccgggcgacctgtcgtggcgatcgagggcgacagcgcatttggcttcagcggcatggagttcgagaccatctgccgataccgactcccggtcaccgtcgtcatcctcaacaacggcggcgtctaccgcggcgacgaggcaacgatctttaggtcggccgccccggtgtggcgacacgacccagcgcccaccgtgctgaacgctcatgcacgtcacgaactgatcgcagaggcgttcggcggcaaaggatatcacgtaagcaccccaaccgaactggagtcggcgctgaccgatgcactggcatcgaacggaccgtcactcatcgactgcgaactcgaccctgcagacggggtggagagcggccacctggcgaagctgaacactaccagcgcagcgacgcccgcgatcagcggcgacgggtgatcccccgcagctgcgtgtcaaagaattcgttcagcgccagcgcctgcgcgcatgttatgagcgctcgggcaaccggagatcccggtcccaaggcgttggtagccagggcgatctgggctttcagcaccggatcgaccaattcgaccgcgcggatctcaccacccgtcggcccgctcattggcattgcccatagccaggtgtgcggaacgatggacgcccagttgccggttgccacctgtgcgaacagcgaagcaacggaatcggtttcgacctgcgggatcgccgagaccgcgtggtcggcgaacgcggcgtcgataacctggcggtcccgcatatccgcagtgagcaatgccaacggtagttgcgcggcatcccgccacaccaacgtcgatgtccccggcggcagcatatccgccggcgacaacagcacgtactgctcctcatagagcggcaccagatcaacatcatcactgtcttgggtctcggggtgcacgatgacggcatcgagctcgaattcgcgcagccgtcggtacagctcggtcgcagccagccgggaacagacttgcaccttcgccaacgggtgcgccgagcaaaacgccg
>122	N operona: 79	first-last	Rv0119	gene_poz=(601-2178)	fadD7	Probable fatty-acid-CoA ligase FadD7	Rv0119, (MTV031.13-MTCI418B.01), len: 525 aa.	/position=143449 - 146226 (144049 - 145626)	/lenght=2778 (1578)	/codons=926 (526)	/complement=false	GC-compoz=68.56780735107732%	/LCI1=1.7295238095238095	/LCI2=0.7448253968253974	p_i1=0.29387596864210763	p_i2=0.23125254194597863	/Tai=0.3264859039602114	/Tei=0.30812728775138076	/EEI=2.7882342337853774
ccgatccgatacgccgccttcacgaacggtcgagcggcgttgagctggtcgaggtcctgatagtcgccgcgctgcaggtcgaccatcggccggctgctcgatccggagatctggatcatcgggaagcagttcgtggtggcgttcgccagcgcgggcaggccgttgagaaagccggggccggacgtcgtcagacacacgccgggccgtgcggtgaggaaccccgcggcggccgccgcattgcccgctgatgcttcgtggcggaaaccgatatagcggatccccgaggcttgggcggcgcgagccaggtcggtgatcgggatgccgacaacgccgtagatggtgtcgacgtcgttggctttgagggcgtccaccaccaggtggcagccgtcggtcagcactgtgcagggagatgccgatcgtgtggtcatggtgttcactgttgtccggggcgccggccgtgtccaagaccgagtcactatgcagcgatttacgcggtctatcaaccgttagcggatcggtattggacgccgggcaggcgagcccggcactgtgctgatcgtgccgaacccgcacaccgaacacatggaaggagcgttcgcgatggcatccgacttcggcccgcgcatcgccgatcttgtcgaggtggcggcgacccggctgcccgaggctccggcgctcgtcgtcaccgcggatcgcatcgcgatcagccaccgcgacctggcccgtctggttgatgagctggccggccagctgacgcggtccggcctgctgcccggtgaccgggtcgcgctgcgcatgggcagcaacgccgaattcgtcgtcgccttgctggcggcgtcgcgtgcggatctcgtcgtcgtgccgctggatccggcgctgcccatcaccgagcaacgcgtccgaagccaggccgcgggagcccgggtggtgctgattgacgcggatgggccgcacgacagggcagaacccaccacccggtggtggccgctcacggtgaacgtcggcggtgacagcggcccctcgggtggcaccttgtcggtccacctggacgccgccaccgagccgaaccccgcaacctcgacgcccgagggactgcgacccgatgacgccatgatcatgttcaccggcgggacgaccggcctgccgaagatggtcccctggacgcacgcaaacatcgccagctcggtccgcgccatcatcaccgggtaccggctgagcccgcgggacgccaccgttgcggtgatgccgctctaccatggccacgggctgatcgcgtcgttgcttgccaccctggcgtccggcggcgcggtgtcgctgcccgcacgcgggcgattctccgcgcacaccttctgggacgacatcaaagccgttggagccacctggtatacggcggttccgacgattcaccaaatcctgctggagcgatcggcaaccgaaccgtcggggcgcaaacctgccgcactgcgtttcatccgcagctgcagcgcaccgctcactgcccaagccgcgctagcactgcaaaccgagttcgcggcaccggtcgtgtgtgccttcggcatgaccgaagccacccaccaggtaacgacaacgcagattgagggtatcgaccaaaccgaaactcccgtcgtgtcaaccggtctggtcggccggtcgacgggagcgcaaatccggatcgtcgggtccgacgggctgccactgcccgcgggcgcggtcggggagatctggctgcgggggaccaccgtggtacgcgggtatctgggtgacccgacgataaccgccgcgaatttcaccgacggttggttgcgtaccggtgatctcgggtccctgtcggcggccggtgacctgagcatccgcggccgcatcaaggaactcatcaaccgaggtggtgaaaagatctcgcccgagcgcgtcgagggcgtgctggccagccatccaaacgtcatggaggcagccgtattcggcgtcccgcaccagctctacggcgaggcggtcgcggcggtgattgtgcctcgtgagtccgccccgccgactcgcgaggagcttgtccagttctgccgggaacggttggcggccttcgagatcccggcctccttccaggaggccagcgggctgccgcacaccgcgaagggttcgctcgaccgccgcgctgtcgccgaacggttcggccattcggtgtagctagccggccccggcctttacccgggcggcggcggattccggcatcggttcgtagcgggcaaacgaacgggtgaaggatgcggccccatgcgccagcgagcgcaaatcgattgcgtagcgggtcagctcgacctgaggcacctcggccttgatcaccgtgcggtcgtgccccgcggtctcggtgccgagcactcggccacgacgactggacaggtcgcccaacaccgcgccgacgaaatcgtcgggtaccagcaccgaaatctcatcgattggctcgagcaagatcaccttcgtcgcggccgcggcctcccgcaatgcgagcgcgccggccatttggaaggcgaaatcggaagagtcgacgctgtgggctttgccgtcgagcaacgtgacccggatatcgaccaccgggtagccggcgtgcactcccttatccatctgtgcgcggacacctttctccacattggggataaactgccgcggcaccgccccgccaaccactttgtcgaggaactcgaacccggagccctccggcagcggctccacctcgatgtcgcacaccccgtactgaccgtgaccaccggactgtttgatgtggcggcc
>123	N operona: 80	first-last	Rv0120c	gene_poz=(601-2745)	fusA2	Probable elongation factor G FusA2 (EF-G)	Rv0120c, (MTCI418B.02c), len: 714 aa. Probable fusA2	/position=145027 - 148371 (145627 - 147771)	/lenght=3345 (2145)	/codons=1115 (715)	/complement=true	GC-compoz=65.92074592074592%	/LCI1=1.4519140989729225	/LCI2=0.5833333333333333	p_i1=0.18702253882084688	p_i2=0.1309585951538561	/Tai=0.331336831816335	/Tei=0.2178627356384705	/EEI=3.1850864291374186
tgggcggcagctgagcataagctggcgccgtgggggaattcgacccaaagctcaggtttgcccagtcccccgtcgcacgactggccaccagcacgcccgacggcacaccccacctggtgccggtcgtattcgcgctcggcgctaggcgcccggccgaggcgaccggtgcagacgttatctacaccgccgtcgacgcgaagcggaaaacgacgcagcggctgcgccggctcgccaatctcgagcacaatccacgggccagcgtgctcgtcgacagctatgccgatgattggacccagttgtggtgggtccgggccgacggggtcgccgcgattcatcgcgatggcgaggtgatgcgcgccgcataccgcctgctgcgcgccaaatatgctcaataccaatcggttccgttgaacggcccggtaatcgcaatagcagtccagcgctgggccagctggcacgcctgaccacaacgacggctccgattgcctactactcacctgacccgacccttgtgctgggcggcagttgggagaaaagttgcctactacgtcctgctgggccacaccacgggaaccgaccccggagaactggaggaaagccatggccgacagagtgaatgcttcccagggcgcggccgccgctcccaccgcaaacgggcccggcggcgttcgcaacgtggttctggtggggccctcggggggcggcaagaccaccctcatcgaggctctcctggtggcggccaaggtgttgtccaggccgggctcggtcaccgagggcaccacggtctgcgacttcgacgaggcggagatccggcaacagcgctcggtgggccttgcggtcgcctcgctggcttacgacggcatcaaggtcaacctcgtcgacacccctgggtacgccgacttcgtgggtgagctgcgggccgggttgcgggccgccgattgcgcactgttcgtgatcgcggccaacgagggcgtcgacgaaccgaccaagtccctgtggcaggaatgcagccaggtcggcatgccccgcgcggtggtcatcaccaagctggaccacgcccgggcgaactaccgggaagcgctgaccgcggcacaagacgccttcggcgacaaggtcttaccgctctacctgccgtccggtgacggcctgatcggattgctttcgcaggcactgtacgagtacgccgacggcaagcgaacgacacgaaccccggccgagtcggacaccgagcgaatcgaggaggcgcgcggcgccttgatcgaaggaatcatcgaggaatccgaggatgagtccttgatggagcgctacctcggcggcgagacgatcgacgagtcggtgctgatccaggatctggagaaagccgtcgcccgaggctcgttcttcccggtgattccggtgtgcagcagcaccggggtcggcacactggaattgcttgaggtagccacccgcggatttccgtctccgatggagcacccactgccggaggtctttaccccgcagggtgtcccgcatgcggagctggcctgtgacaatgacgcgccgttgctcgccgaggtggtgaagacgacgtcggacccctacgtcggccgggtcagcttggtgcgggtgttctccggaaccatcaggcccgacacgacggtccatgtgtcgggccatttctcatcgtttttcggcggcggaactagtaacacgcaccccgaccacgacgaagacgagcgcatcggagtcttgtcgttcccgctgggcaagcaacagcgcccggcagcagccgtggtcgcgggcgacatctgcgccatcggcaagctgagccgggccgagaccggggacacactctcggataaggccgagcccctggtgctgaaaccctggaccatgcccgagccgctgctgccgatcgccattgcggcgcatgccaagaccgacgaagacaagctgtcggtcgggttgggccggttggccgccgaagacccgacactgcggatcgagcaaaatcaagagacccatcaggtcgtgctgtggtgtatgggcgaggcccatgccggcgtcgtcctggatacactggccaaccggtacggcgtcagcgtagacacgatcgagctgcgggtgccgctgcgggaaaccttcgccggcaatgcgaaaggccatggccgccacatcaaacagtccggtggtcacggtcagtacggggtgtgcgacatcgaggtggagccgctgccggagggctccgggttcgagttcctcgacaaagtggttggcggggcggtgccgcggcagtttatccccaatgtggagaaaggtgtccgcgcacagatggataagggagtgcacgccggctacccggtggtcgatatccgggtcacgttgctcgacggcaaagcccacagcgtcgactcttccgatttcgccttccaaatggccggcgcgctcgcattgcgggaggccgcggccgcgacgaaggtgatcttgctcgagccaatcgatgagatttcggtgctggtacccgacgatttcgtcggcgcggtgttgggcgacctgtccagtcgtcgtggccgagtgctcggcaccgagaccgcggggcacgaccgcacggtgatcaaggccgaggtgcctcaggtcgagctgacccgctacgcaatcgatttgcgctcgctggcgcatggggccgcatccttcacccgttcgtttgcccgctacgaaccgatgccggaatccgccgccgcccgggtaaaggccggggccggctagctacaccgaatggccgaaccgttcggcgacagcgcggcggtcgagcgaacccttcgcggtgtgcggcagcccgctggcctcctggaaggaggccgggatctcgaaggccgccaaccgttcccggcagaactggacaagctcctcgcgagtcggcggggcggactcacgaggcacaatcaccgccgcgaccgcctcgccgtagagctggtgcgggacgccgaatacggctgcctccatgacgtttggatggctggccagcacgccctcgacgcgctcgggcgagatcttttcaccacctcggttgatgagttccttgatgcggccgcggatgctcaggtcaccggccgccgacagggacccgagatcaccggtacgcaaccaaccgtcggtgaaattcgcggcggttatcgtcgggtcacccagatacccgcgtaccacggtggtcccccgcagccagatctccccgaccgcgcccgcgggcagtggcagcccgtcggacccgacgatccggatttgcgctcccgtcgaccggccgaccagaccggttgacacgacgggagtttcggtttggtcgataccctcaatctgcgttgtcgttac
>124	N operona: 81	first-last	Rv0121c	gene_poz=(601-1035)	-	Conserved protein	Rv0121c, (MTCI418B.03c), len: 144 aa. Conserved	/position=147308 - 148942 (147908 - 148342)	/lenght=1635 (435)	/codons=545 (145)	/complement=true	GC-compoz=66.20689655172414%	/LCI1=1.6134259259259258	/LCI2=0.8671296296296298	p_i1=0.24759012114915696	p_i2=0.31594189175713216	/Tai=0.44345365393245484	/Tei=0.3843477025814189	/EEI=2.5110915602314403
gacctcctcttgcttgagatcgacgtcagacacctcgacatcgtcgccgatcacgtagtcggcggggttacgtggcttcttcgtcatcgcttccactccttcggcattgcgtgagtgatgatcaggtcaccgtcgtcggcttcgacggcgacgacctcggtaagacggcccgacgtatcgcggccctggtagtacagcgagccatcttcctgaatgaccggaacaccgcagtggcgcatagcggcgacgatgcggtgcttggacacgcggtgcttccgggcgttcctcgtgaccctgacccgctgcacgcctcgagtatgtactcgatactcgggatgtgtcaaagcgtcaacggtcgtccgttcgacgcgatagcactggtctctgttcgtctctgtcacgttcaaaccgacccaaccgattcctgcggcggccgagaccgacccggccaattaccttgcgcgccactggattaccaccggcaccattagcacgcacgccccatggaccgggctgcccgagatgtccgctgtcacggccgcgacgtctggccgtccagactgcgcgacgttgggcggcagctgagcataagctggcgccgtgggggaattcgacccaaagctcaggtttgcccagtcccccgtcgcacgactggccaccagcacgcccgacggcacaccccacctggtgccggtcgtattcgcgctcggcgctaggcgcccggccgaggcgaccggtgcagacgttatctacaccgccgtcgacgcgaagcggaaaacgacgcagcggctgcgccggctcgccaatctcgagcacaatccacgggccagcgtgctcgtcgacagctatgccgatgattggacccagttgtggtgggtccgggccgacggggtcgccgcgattcatcgcgatggcgaggtgatgcgcgccgcataccgcctgctgcgcgccaaatatgctcaataccaatcggttccgttgaacggcccggtaatcgcaatagcagtccagcgctgggccagctggcacgcctgaccacaacgacggctccgattgcctactactcacctgacccgacccttgtgctgggcggcagttgggagaaaagttgcctactacgtcctgctgggccacaccacgggaaccgaccccggagaactggaggaaagccatggccgacagagtgaatgcttcccagggcgcggccgccgctcccaccgcaaacgggcccggcggcgttcgcaacgtggttctggtggggccctcggggggcggcaagaccaccctcatcgaggctctcctggtggcggccaaggtgttgtccaggccgggctcggtcaccgagggcaccacggtctgcgacttcgacgaggcggagatccggcaacagcgctcggtgggccttgcggtcgcctcgctggcttacgacggcatcaaggtcaacctcgtcgacacccctgggtacgccgacttcgtgggtgagctgcgggccgggttgcgggccgccgattgcgcactgttcgtgatcgcggccaacgagggcgtcgacgaaccgaccaagtccctgtggcaggaatgcagccaggtcggcatgccccgcgcggtggtcatcaccaagctggaccacgcccgggc
>125	N operona: 82	first	Rv0122	gene_poz=(601-969)	-	Hypothetical protein	Rv0122, (MTCI418B.04), len: 122 aa. Hypothetical	/position=147891 - 149459 (148491 - 148859)	/lenght=1569 (369)	/codons=523 (123)	/complement=false	GC-compoz=61.78861788617886%	/LCI1=1.2704918032786885	/LCI2=0.5740437158469943	p_i1=0.12686648084727667	p_i2=0.12582683811776219	/Tai=0.5244232533426288	/Tei=0.21324415430598598	/EEI=2.57044392752807
cggagccgtcgttgtggtcaggcgtgccagctggcccagcgctggactgctattgcgattaccgggccgttcaacggaaccgattggtattgagcatatttggcgcgcagcaggcggtatgcggcgcgcatcacctcgccatcgcgatgaatcgcggcgaccccgtcggcccggacccaccacaactgggtccaatcatcggcatagctgtcgacgagcacgctggcccgtggattgtgctcgagattggcgagccggcgcagccgctgcgtcgttttccgcttcgcgtcgacggcggtgtagataacgtctgcaccggtcgcctcggccgggcgcctagcgccgagcgcgaatacgaccggcaccaggtggggtgtgccgtcgggcgtgctggtggccagtcgtgcgacgggggactgggcaaacctgagctttgggtcgaattcccccacggcgccagcttatgctcagctgccgcccaacgtcgcgcagtctggacggccagacgtcgcggccgtgacagcggacatctcgggcagcccggtccatggggcgtgcgtgctaatggtgccggtggtaatccagtggcgcgcaaggtaattggccgggtcggtctcggccgccgcaggaatcggttgggtcggtttgaacgtgacagagacgaacagagaccagtgctatcgcgtcgaacggacgaccgttgacgctttgacacatcccgagtatcgagtacatactcgaggcgtgcagcgggtcagggtcacgaggaacgcccggaagcaccgcgtgtccaagcaccgcatcgtcgccgctatgcgccactgcggtgttccggtcattcaggaagatggctcgctgtactaccagggccgcgatacgtcgggccgtcttaccgaggtcgtcgccgtcgaagccgacgacggtgacctgatcatcactcacgcaatgccgaaggagtggaagcgatgacgaagaagccacgtaaccccgccgactacgtgatcggcgacgatgtcgaggtgtctgacgtcgatctcaagcaagaggaggtctatgtcgatggcgagcggctaacggacgagcgcgtcgagcagatggcttcagagtcgctgcggctggcgcgcgaacgagaagccaacctgattcctggcggcaagtctctgtccggcggctctgcgcactcgccggctgtgcaggtggtcgtttcgaaggctacccacgccaagctcaaggagctggcgcgcagccggaagatgagcgtatctaagctgctgcgtcccgtgctcgacgagttcgtacagcgagaaacgggtcggattctcccacggcgttagcttgtgctcagccgccgctcgacgtcgcgaagtctggacagtcagctgtcgcagccgtgaccagcggacatctcgggcagctagcccgacagggtgcgcgtgcacctggcccgggtggtaatccattgacgcgcacggcaattggccggctcggtctcggtctgcggataccgcactgaagggcgacaattttggcgaaaaggccgtgtgcggtgccgggtcgcgctacgttcag
>126	N operona: 82	last	Rv0123	gene_poz=(601-969)	-	Unknown protein	Rv0123, (MTCI418B.05), len: 122 aa. Unknown	/position=148256 - 149824 (148856 - 149224)	/lenght=1569 (369)	/codons=523 (123)	/complement=false	GC-compoz=62.05962059620597%	/LCI1=1.2595628415300546	/LCI2=0.49371584699453563	p_i1=0.12357054069354252	p_i2=0.08522856037367656	/Tai=0.50910923971966	/Tei=0.1767057043363089	/EEI=2.6726572325810394
caggtggggtgtgccgtcgggcgtgctggtggccagtcgtgcgacgggggactgggcaaacctgagctttgggtcgaattcccccacggcgccagcttatgctcagctgccgcccaacgtcgcgcagtctggacggccagacgtcgcggccgtgacagcggacatctcgggcagcccggtccatggggcgtgcgtgctaatggtgccggtggtaatccagtggcgcgcaaggtaattggccgggtcggtctcggccgccgcaggaatcggttgggtcggtttgaacgtgacagagacgaacagagaccagtgctatcgcgtcgaacggacgaccgttgacgctttgacacatcccgagtatcgagtacatactcgaggcgtgcagcgggtcagggtcacgaggaacgcccggaagcaccgcgtgtccaagcaccgcatcgtcgccgctatgcgccactgcggtgttccggtcattcaggaagatggctcgctgtactaccagggccgcgatacgtcgggccgtcttaccgaggtcgtcgccgtcgaagccgacgacggtgacctgatcatcactcacgcaatgccgaaggagtggaagcgatgacgaagaagccacgtaaccccgccgactacgtgatcggcgacgatgtcgaggtgtctgacgtcgatctcaagcaagaggaggtctatgtcgatggcgagcggctaacggacgagcgcgtcgagcagatggcttcagagtcgctgcggctggcgcgcgaacgagaagccaacctgattcctggcggcaagtctctgtccggcggctctgcgcactcgccggctgtgcaggtggtcgtttcgaaggctacccacgccaagctcaaggagctggcgcgcagccggaagatgagcgtatctaagctgctgcgtcccgtgctcgacgagttcgtacagcgagaaacgggtcggattctcccacggcgttagcttgtgctcagccgccgctcgacgtcgcgaagtctggacagtcagctgtcgcagccgtgaccagcggacatctcgggcagctagcccgacagggtgcgcgtgcacctggcccgggtggtaatccattgacgcgcacggcaattggccggctcggtctcggtctgcggataccgcactgaagggcgacaattttggcgaaaaggccgtgtgcggtgccgggtcgcgctacgttcagattcacctaacaatgtcgtccgccaacgagcgtgttcgccggtggtggggcgggcgggttggggaggtgtgtgatgtcgtttgtcagcgtagccccggagattgtggtggccgcggcaacagacctggcgggtatcggatcggcgatcagcgcggccaatgccgccgcggctgcgccgaccaccgccgtgctggccgcgggtgccgatgaggtgtcggcggcgatcgcggcgctgttttccggccacgctcaggcctatcaggcgctcagcgcccaggcggcggcgtttcatcagcagttcgtgcagacgcttgccggtggcgctggagcatatgcggccgccgaggcccaggtcgagcagcagc
>127	N operona: 83	first-last	Rv0124	gene_poz=(601-2064)	PE_PGRS2	PE-PGRS family protein PE_PGRS2	Rv0124, (MTCI418B.06), len: 487 aa. PE_PGRS2, Member	/position=148933 - 151596 (149533 - 150996)	/lenght=2664 (1464)	/codons=888 (488)	/complement=false	GC-compoz=77.6639344262295%	/LCI1=2.5571526351813825	/LCI2=1.9635181382614666	p_i1=0.6204677038553221	p_i2=0.8717160300998328	/Tai=0.208494710649475	/Tei=0.8845444270898495	/EEI=2.3159495844356512
agaggaggtctatgtcgatggcgagcggctaacggacgagcgcgtcgagcagatggcttcagagtcgctgcggctggcgcgcgaacgagaagccaacctgattcctggcggcaagtctctgtccggcggctctgcgcactcgccggctgtgcaggtggtcgtttcgaaggctacccacgccaagctcaaggagctggcgcgcagccggaagatgagcgtatctaagctgctgcgtcccgtgctcgacgagttcgtacagcgagaaacgggtcggattctcccacggcgttagcttgtgctcagccgccgctcgacgtcgcgaagtctggacagtcagctgtcgcagccgtgaccagcggacatctcgggcagctagcccgacagggtgcgcgtgcacctggcccgggtggtaatccattgacgcgcacggcaattggccggctcggtctcggtctgcggataccgcactgaagggcgacaattttggcgaaaaggccgtgtgcggtgccgggtcgcgctacgttcagattcacctaacaatgtcgtccgccaacgagcgtgttcgccggtggtggggcgggcgggttggggaggtgtgtgatgtcgtttgtcagcgtagccccggagattgtggtggccgcggcaacagacctggcgggtatcggatcggcgatcagcgcggccaatgccgccgcggctgcgccgaccaccgccgtgctggccgcgggtgccgatgaggtgtcggcggcgatcgcggcgctgttttccggccacgctcaggcctatcaggcgctcagcgcccaggcggcggcgtttcatcagcagttcgtgcagacgcttgccggtggcgctggagcatatgcggccgccgaggcccaggtcgagcagcagctgctggccgcgatcaacgcgcccacccaggcgctgctggggcgccccttgatcggcaacggtgccgatggggcgccggggactgggcaggccggcggggctggggggatcttgtacggcaatggcggcaatggcggctccggggcggctgggcaggccgggggtgccggcgggccggccgggctgatcggccatggcgggtccggcggggccggcggctccggcgcggccggcggggccggcgggcacggcggatggctgtggggcaacggcggcgtcggcggatccggcggggcgggtgtcggcgcaggcgtggctggcggtcacggcggtgcgggcggtgccgccgggctgtggggcgccggcggcggcggtggcaatggcgggaacggcgccgatgccaacatcgtcagcggtggagacggtggcctcggcggtgccggtggcggtggcggatggctctacggcgacggcggggccggcggacacggcggacaaggcgcaatcggcctcggcggcggcgccggcggcgacgggggccagggcggcgccggccgcggactgtggggtactggcggcgccggcggacacggcgggcaaggcggtggtaccgggggcccaccgctgcccggtcaggcaggcatgggcgccgcgggtggcgccggtgggctgatcggcaacggcggggccggcggcgacggcggtgtcggcgcgtccggcggggtcgccggagtaggcggtgccggcgggaacgccatgctgatcgggcacggcggcgccggcggcgccggcggagacagcagtttcgctaatggcgcggccggcggcgcgggcggtgccggagggcacctcttcggcaatggcgggtccggcggccacggcggagccgtcacggccggcaacaccggtatcggtggcgccggcggcgtcggtggggacgccaggctgatcggccacggtggcgccggcggtgccggcggggaccgcgccggagccttggttggccgtgacggcgggcccggtgggaacgggggcgctggcggccagctatacggcaacggcggcgacggcgcccccggcaccggcggaacactgcaggcggcggtgagcggattggtgacggctttgttcggtgcacccggccaacccggcgacaccggccaacccggctagccccgatcaacgagggtttcggtgccggtccggggcatggccatccgctgagctggcgatctggactacgttggtgtagaaaaatcctgccgcccggacccttaaggctgggacaatttctgatagctaccccgacacaggaggttacgggatgagcaattcgcgccgccgctcactcaggtggtcatggttgctgagcgtgctggctgccgtcgggctgggcctggccacggcgccggcccaggcggccccgccggccttgtcgcaggaccggttcgccgacttccccgcgctgcccctcgacccgtccgcgatggtcgcccaagtggggccacaggtggtcaacatcaacaccaaactgggctacaacaacgccgtgggcgccgggaccggcatcgtcatcgatcccaacggtgtcgtgctgaccaacaaccacgtgatcgcgggcgccaccgacatcaatgcgttcagcgtcggctccggccaaacctacggcgtcgatgtggtcgggtatgaccgcacccaggatgtcgcggtgctgcagctgcgcggtgccggtggcctgccgtcggcggcgatcggtggcggcgtcgcggttgg
>128	N operona: 84	first-last	Rv0125	gene_poz=(601-1668)	pepA	Probable serine protease PepA (serine proteinase)	Rv0125, (MTCI418B.07, MTB32A), len: 355 aa. Probable	/position=150548 - 152815 (151148 - 152215)	/lenght=2268 (1068)	/codons=756 (356)	/complement=false	GC-compoz=68.07116104868915%	/LCI1=1.4723004694835682	/LCI2=0.6570892018779342	p_i1=0.1943539827012478	p_i2=0.1744396737696184	/Tai=0.28466157991734764	/Tei=0.25699570639265656	/EEI=3.5062692637120003
tcgccggagtaggcggtgccggcgggaacgccatgctgatcgggcacggcggcgccggcggcgccggcggagacagcagtttcgctaatggcgcggccggcggcgcgggcggtgccggagggcacctcttcggcaatggcgggtccggcggccacggcggagccgtcacggccggcaacaccggtatcggtggcgccggcggcgtcggtggggacgccaggctgatcggccacggtggcgccggcggtgccggcggggaccgcgccggagccttggttggccgtgacggcgggcccggtgggaacgggggcgctggcggccagctatacggcaacggcggcgacggcgcccccggcaccggcggaacactgcaggcggcggtgagcggattggtgacggctttgttcggtgcacccggccaacccggcgacaccggccaacccggctagccccgatcaacgagggtttcggtgccggtccggggcatggccatccgctgagctggcgatctggactacgttggtgtagaaaaatcctgccgcccggacccttaaggctgggacaatttctgatagctaccccgacacaggaggttacgggatgagcaattcgcgccgccgctcactcaggtggtcatggttgctgagcgtgctggctgccgtcgggctgggcctggccacggcgccggcccaggcggccccgccggccttgtcgcaggaccggttcgccgacttccccgcgctgcccctcgacccgtccgcgatggtcgcccaagtggggccacaggtggtcaacatcaacaccaaactgggctacaacaacgccgtgggcgccgggaccggcatcgtcatcgatcccaacggtgtcgtgctgaccaacaaccacgtgatcgcgggcgccaccgacatcaatgcgttcagcgtcggctccggccaaacctacggcgtcgatgtggtcgggtatgaccgcacccaggatgtcgcggtgctgcagctgcgcggtgccggtggcctgccgtcggcggcgatcggtggcggcgtcgcggttggtgagcccgtcgtcgcgatgggcaacagcggtgggcagggcggaacgccccgtgcggtgcctggcagggtggtcgcgctcggccaaaccgtgcaggcgtcggattcgctgaccggtgccgaagagacattgaacgggttgatccagttcgatgccgcgatccagcccggtgattcgggcgggcccgtcgtcaacggcctaggacaggtggtcggtatgaacacggccgcgtccgataacttccagctgtcccagggtgggcagggattcgccattccgatcgggcaggcgatggcgatcgcgggccagatccgatcgggtggggggtcacccaccgttcatatcgggcctaccgccttcctcggcttgggtgttgtcgacaacaacggcaacggcgcacgagtccaacgcgtggtcgggagcgctccggcggcaagtctcggcatctccaccggcgacgtgatcaccgcggtcgacggcgctccgatcaactcggccaccgcgatggcggacgcgcttaacgggcatcatcccggtgacgtcatctcggtgacctggcaaaccaagtcgggcggcacgcgtacagggaacgtgacattggccgagggacccccggcctgatttcgtcgcggataccacccgccggccggccaattggattggcgccagccgtgattgccgcgtgagcccccgagttccgtctcccgtgcgcgtggcatcgtggaagcaatgaacgaggcagaacacagcgtcgagcaccctcccgtgcagggcagtcacgtcgaaggcggtgtggtcgagcatccggatgccaaggacttcggcagcgccgccgccctgcccgccgatccgacctggtttaagcacgccgtcttctacgaggtgctggtccgggcgttcttcgacgccagcgcggacggttccggcgatctgcgtggactcatcgatcgcctcgactacctgcagtggcttggcatcgactgcatctggttgccgccgttctacgactcgccgctgcgcgacggcggttacgacattcgcgacttctacaaggtgctgcccgaattcggcaccgtcgacgatttcgtcgccctggtcgacgccgctcaccggcgaggtatccgcatcatcaccgacctggtgatgaatcacacctcggagtcgcacccctggtttcaggagtcccgccgcgacccagacggaccgtacggtgactattac
>129	N operona: 85	first-last	Rv0126	gene_poz=(601-2406)	treS	Trehalose synthase TreS	Rv0126, (MTCI418B.08), len: 601 aa. TreS, trehalose	/position=151724 - 154729 (152324 - 154129)	/lenght=3006 (1806)	/codons=1002 (602)	/complement=false	GC-compoz=62.901439645625686%	/LCI1=1.348308374930671	/LCI2=0.5961730449251245	p_i1=0.151466148473587	p_i2=0.13818707819850973	/Tai=0.3443973211658181	/Tei=0.22436837037865875	/EEI=3.2941374036036497
ttgaacgggttgatccagttcgatgccgcgatccagcccggtgattcgggcgggcccgtcgtcaacggcctaggacaggtggtcggtatgaacacggccgcgtccgataacttccagctgtcccagggtgggcagggattcgccattccgatcgggcaggcgatggcgatcgcgggccagatccgatcgggtggggggtcacccaccgttcatatcgggcctaccgccttcctcggcttgggtgttgtcgacaacaacggcaacggcgcacgagtccaacgcgtggtcgggagcgctccggcggcaagtctcggcatctccaccggcgacgtgatcaccgcggtcgacggcgctccgatcaactcggccaccgcgatggcggacgcgcttaacgggcatcatcccggtgacgtcatctcggtgacctggcaaaccaagtcgggcggcacgcgtacagggaacgtgacattggccgagggacccccggcctgatttcgtcgcggataccacccgccggccggccaattggattggcgccagccgtgattgccgcgtgagcccccgagttccgtctcccgtgcgcgtggcatcgtggaagcaatgaacgaggcagaacacagcgtcgagcaccctcccgtgcagggcagtcacgtcgaaggcggtgtggtcgagcatccggatgccaaggacttcggcagcgccgccgccctgcccgccgatccgacctggtttaagcacgccgtcttctacgaggtgctggtccgggcgttcttcgacgccagcgcggacggttccggcgatctgcgtggactcatcgatcgcctcgactacctgcagtggcttggcatcgactgcatctggttgccgccgttctacgactcgccgctgcgcgacggcggttacgacattcgcgacttctacaaggtgctgcccgaattcggcaccgtcgacgatttcgtcgccctggtcgacgccgctcaccggcgaggtatccgcatcatcaccgacctggtgatgaatcacacctcggagtcgcacccctggtttcaggagtcccgccgcgacccagacggaccgtacggtgactattacgtgtggagcgacaccagcgagcgctacaccgacgcccggatcatcttcgtcgacaccgaagagtcgaactggtcattcgatcctgtccgccgacagttctactggcaccgattcttctcccaccaaccggatctgaactacgacaaccccgccgtgcaagaggcgatgatcgacgtcatccgcttttggctcggcttgggcatcgacgggtttcggttggacgcggtgccctatctctttgaacgtgagggcaccaactgcgagaacctgccggaaacacacgcttttctcaagcgagtccgcaaggtggtggacgacgaattccccggccgggtgctgctagccgaagccaatcagtggccgggcgatgtcgtcgaatatttcggtgatcccaacaccggtggcgacgagtgccacatggcctttcacttcccgctgatgccgcgcatcttcatggccgtgcgccgggagtcccgttttccgatctcggagatcatcgcccagaccccaccaatccctgacatggcgcaatgggggatatttctgcgcaaccacgacgagctgacgttagaaatggtcaccgacgaagagcgcgactacatgtacgccgagtacgccaaggatccacggatgaaggcgaatgtcggaatccgtcgtcggcttgcgccgctgctcgacaacgaccgcaaccagatcgagctgttcaccgcgctgctgctgtcgctgcccggctcgccggtcctctactacggcgacgagatcgggatgggcgacgtgatctggttgggtgatcgcgacggcgtgcgcatcccgatgcagtggacaccggaccgcaacgcgggtttctccaccgccaacccgggtcggctgtacctgccgcccagccaggacccggtttacgggtatcaggccgtcaacgtcgaggcgcaacgcgacacctcgacgtcgctgctcaacttcactcgcaccatgctggccgtgcgtcgccgacaccccgcgtttgcggtcggcgcattccaggaattgggcgggtccaacccgtcggtgctggcctacgtgcgtcaggtggccggcgatgacggcgacaccgtgctctgtgtcaacaacctgtcgcgattcccgcagcccatcgaattggacttgcagcaatggaccaactacacgccggtcgagctgaccgggcacgtggagtttccacgcatcggccaggtgccctatctgctgacgctgccaggacacgggttctactggttccagttgaccacacatgaggtgggggcacctcccacttgcgggggagagcggcgcctatgactcgcgccggcgacgatgcacagcgaagcgatgaggaggagcggcgcctatgactcgcgccagcgacgatgcacagcgaagcgatgaggaggagcggcgcctatgactcggtcggacacgctggcaaccaagctgccatggtccgattggctttcgcggcaacgttggtatgccggacgcaaccgcgagctggccacggtcaagccgggcgtagtcgtcgccctgcgacacaacctcgacctagtcctggtcgacgtaacctacaccgacggtgcaacggagcgttaccaggtgctcgtcggatgggattttgagccggcgtccgagtacggcacgaaagccgccatcggcgtcgccgacgatcgcacgggattcgatgctctctacgacgtcgccgggccgcaattcctcctgtcgctaatcgtctcgtccgccgtctgtggcacatccaccggcgaagtaacgttcaccagggagccagacgtcgagctgccctttgccgcgcagccgcgggtatgtgacgccgaacagagcaacaccagtgtgatcttcgatcggcgggctatcctcaaggtgttccgccgggtaagcagcgggatc
>130	N operona: 86	first-last	Rv0127	gene_poz=(601-1968)	mak	Maltokinase Mak	Rv0127, (MTCI418B.09, MTCI5.01), len: 455 aa.	/position=153632 - 156199 (154232 - 155599)	/lenght=2568 (1368)	/codons=856 (456)	/complement=false	GC-compoz=65.64327485380117%	/LCI1=1.5384615384615385	/LCI2=0.6824175824175823	p_i1=0.2188103346148783	p_i2=0.19035440746792318	/Tai=0.38096135165931255	/Tei=0.27131896672113087	/EEI=2.8326309703158645
cagtggacaccggaccgcaacgcgggtttctccaccgccaacccgggtcggctgtacctgccgcccagccaggacccggtttacgggtatcaggccgtcaacgtcgaggcgcaacgcgacacctcgacgtcgctgctcaacttcactcgcaccatgctggccgtgcgtcgccgacaccccgcgtttgcggtcggcgcattccaggaattgggcgggtccaacccgtcggtgctggcctacgtgcgtcaggtggccggcgatgacggcgacaccgtgctctgtgtcaacaacctgtcgcgattcccgcagcccatcgaattggacttgcagcaatggaccaactacacgccggtcgagctgaccgggcacgtggagtttccacgcatcggccaggtgccctatctgctgacgctgccaggacacgggttctactggttccagttgaccacacatgaggtgggggcacctcccacttgcgggggagagcggcgcctatgactcgcgccggcgacgatgcacagcgaagcgatgaggaggagcggcgcctatgactcgcgccagcgacgatgcacagcgaagcgatgaggaggagcggcgcctatgactcggtcggacacgctggcaaccaagctgccatggtccgattggctttcgcggcaacgttggtatgccggacgcaaccgcgagctggccacggtcaagccgggcgtagtcgtcgccctgcgacacaacctcgacctagtcctggtcgacgtaacctacaccgacggtgcaacggagcgttaccaggtgctcgtcggatgggattttgagccggcgtccgagtacggcacgaaagccgccatcggcgtcgccgacgatcgcacgggattcgatgctctctacgacgtcgccgggccgcaattcctcctgtcgctaatcgtctcgtccgccgtctgtggcacatccaccggcgaagtaacgttcaccagggagccagacgtcgagctgccctttgccgcgcagccgcgggtatgtgacgccgaacagagcaacaccagtgtgatcttcgatcggcgggctatcctcaaggtgttccgccgggtaagcagcgggatcaaccccgacatagagctgaaccgcgtgcttacccgtgccggtaatccacatgtggcccgcctgctgggcgcttaccagtttgggcggcccaatcgttcgccaaccgatgctctggcgtacgccctgggcatggtgaccgagtatgaggcgaacgcggccgaaggctgggcgatggccaccgccagcgtgcgggacctcttcgccgagggagacctctatgcccacgaagtcggcggcgatttcgccggtgaatcctaccggctcggcgaggcggtcgcctcggtgcacgccacgctggctgacagcctcggaaccgcgcaggcaacgttcccggtggaccggatgctggcgcggctgtcgtcgacggtggcggtggtgcccgaactgcgggagtacgcgccaacgatcgaacagcaattccagaagctcgcggcggaggcaatcacggtccagcgggtgcacggtgacctgcacttgggacaggtgctgcgtaccccggaaagctggctgttgatcgactttgaaggcgagccgggccagccgctggacgaacggcgagcgccggattcgccgctgcgcgacgtggccggtgtgttgcgatcgttcgagtacgccgcttacgggccgctggtggaccaggccaccgacaaacaacttgccgctcgcgcccgcgaatgggtcgagcgcaatcgcgccgccttctgcgacggctacgcggtcgcgtcgggaatcgacccgcgagattcggcgctgctgttgggcgcctacgaactcgacaaggcggtttatgagaccggctatgagacacggcaccggccgggttggcttccgattccgctgcgttcgatcgcccgcctgaccgctagctgataccggccggggtgtccggcttattgcttggcgtgcgtgcgtcctgggcgtctggaagcatgctcgtgtgcaacgagagatttatgacggtgaggcgcggctgtcatgggtgttggcggcgctggccgggatactgggggcaaccgcgttcacccactccgcgggatacttcgttactttcatgaccggcaattcgcagcgcgcggtgctgggattgtttggggacgacgcgtggatgtctgtcaccgcgtcgttgctgattctattcttcgtcgccggcgtggtgattgcgtcggtgtgccggcggcatttctgggcggcgcatccccacggcccgaccgtgctgaccaccttcagtttgatatttgccgccggagtcgacattatgctgggcggctggcacgagagcatgctcgattttgtgccgattctgttcgtggtcttcgggattggcgccttgaacacatcgttcgtcaaggatggcgaggtatcggttccgttgagctatgtgaccggcacattggtcaagatgggccagggcatcgaacgtcacctggccggcggaaaagtggaggactggctcggctacttcctgctgca
>131	N operona: 87	first-last	Rv0128	gene_poz=(601-1380)	-	Probable conserved transmembrane protein	Rv0128, (MTCI5.02), len: 259 aa. Probable conserved	/position=155067 - 157046 (155667 - 156446)	/lenght=1980 (780)	/codons=660 (260)	/complement=false	GC-compoz=61.53846153846154%	/LCI1=1.2522522522522523	/LCI2=0.5208494208494209	p_i1=0.12138857172828142	p_i2=0.0981451999414404	/Tai=0.4495446127764732	/Tei=0.18833067994729635	/EEI=3.007759098443244
accggatgctggcgcggctgtcgtcgacggtggcggtggtgcccgaactgcgggagtacgcgccaacgatcgaacagcaattccagaagctcgcggcggaggcaatcacggtccagcgggtgcacggtgacctgcacttgggacaggtgctgcgtaccccggaaagctggctgttgatcgactttgaaggcgagccgggccagccgctggacgaacggcgagcgccggattcgccgctgcgcgacgtggccggtgtgttgcgatcgttcgagtacgccgcttacgggccgctggtggaccaggccaccgacaaacaacttgccgctcgcgcccgcgaatgggtcgagcgcaatcgcgccgccttctgcgacggctacgcggtcgcgtcgggaatcgacccgcgagattcggcgctgctgttgggcgcctacgaactcgacaaggcggtttatgagaccggctatgagacacggcaccggccgggttggcttccgattccgctgcgttcgatcgcccgcctgaccgctagctgataccggccggggtgtccggcttattgcttggcgtgcgtgcgtcctgggcgtctggaagcatgctcgtgtgcaacgagagatttatgacggtgaggcgcggctgtcatgggtgttggcggcgctggccgggatactgggggcaaccgcgttcacccactccgcgggatacttcgttactttcatgaccggcaattcgcagcgcgcggtgctgggattgtttggggacgacgcgtggatgtctgtcaccgcgtcgttgctgattctattcttcgtcgccggcgtggtgattgcgtcggtgtgccggcggcatttctgggcggcgcatccccacggcccgaccgtgctgaccaccttcagtttgatatttgccgccggagtcgacattatgctgggcggctggcacgagagcatgctcgattttgtgccgattctgttcgtggtcttcgggattggcgccttgaacacatcgttcgtcaaggatggcgaggtatcggttccgttgagctatgtgaccggcacattggtcaagatgggccagggcatcgaacgtcacctggccggcggaaaagtggaggactggctcggctacttcctgctgcacgccagcttcgtgctaggcgccgcggccggtggcgccattagtatggtcgtcaccggaccccagatgctcgcggtcgcggcggtagtgtgcgctgcgacaaccggctatacctacctgcacgctgaccggcgagggttggtcaatcaaaagcggccccagccgggaaagcggctctttcgagcgctcaggcgaggcgaattagattcgggaacctccacgcccgcaaccaattacgggtcgagttagcttggcttccagtggcgctggcgaaggggtgaccacgccaacttcacccggaaggtccgacccagtgcggatgttccacacatcggcagcagcgctggccgttgcgctgctgccgatgctggcttgctggctcaggcggccggcgcagcaggggcggccgggggtgtcgcgccgttgagcacatgctggatatcggccttcatggcgaccagctgctcgttccagtagggccacgagtgtgttccgttgggcgggaagttaaacaccccgttgcgtccaccgtcggccgcgtaggtgtcccggaaggtctggttggtgcgcagggtgaggccttccaggaacttcgccggtatgttgtcgccgccgaggtcgctgggtgtgccgttaccgcagtacacccagatccgggtgttgttggcgaccaggcggggaatctgaaccattgggtcgttgcgcttccaggccgggtcgctggacggaccccacatgctgttggcgttgtaaccgcccgagtcgttcatcgccaggccgatcagcgtcggccaccagccctcggacgggttgaggaagcccgacaacgacgcggcgtacgggaactgc
>132	N operona: 88	first-last	Rv0129c	gene_poz=(601-1623)	fbpC	Secreted antigen 85-C FbpC (85C) (antigen 85	Rv0129c, (MT0137, MTCI5.03c), len: 340 aa. FbpC	/position=155978 - 158200 (156578 - 157600)	/lenght=2223 (1023)	/codons=741 (341)	/complement=true	GC-compoz=65.00488758553274%	/LCI1=1.3676470588235294	/LCI2=0.5461764705882354	p_i1=0.15787249973738104	p_i2=0.11095127215624134	/Tai=0.32406271418002286	/Tei=0.1998561449406172	/EEI=3.4510552187113834
cagatcctcgacaccgaccagcgagctcgtcgcacgcacccgcgagccgacgggtactggtgccgggaagcgaaccttgttcaggccgtagttgattgccagcttgacgcccttgacggtgtacatctggtgttgcaggcgcgggagcaacgccagggtcatgaatccgtgcgcgatggtggtgccaaagggacccgcagcggcccgttccgggtcgacgtggatccactggtgatcacccgttgcgtcggcgaacagattgacctcttcctgggtgatggtcacccagtcgctctgcccgaccttttcgcccgcggcggcggccaggtcggcgaccgactcgaaggtgcgcatgggtctctcctctggtcggcagtaagcataggggttgtgcgtgcggtcgttgcgccgctcgggagccagccgtgacccgggtgtgtcaatcgcccaaggtgtccgggccgacgctgaatcgttagccaaccgcgatctcgcgctgcggccacgacattcgaactgagcgtcctcggtgtgtttcactcgcccagaacagattcgaccgcgtcgtgcggcagatgagagttgggattggtagtagctatgacgttcttcgaacaggtgcgaaggttgcggagcgcagcgacaaccctgccgcgccggctggctatcgcggctatgggggctgtcctggtttacggtctggtcggtaccttcggcgggccggccaccgcgggcgcattctctaggcccggtcttccagtggaatatctgcaggtgccatccgcgtcgatgggccgcgacatcaaggtccagttccagggcggcggaccgcacgcggtctacctgctcgacggtctgcgggcccaggatgactacaacggctgggacatcaacaccccggccttcgaggagtactaccagtcagggttgtcggtgatcatgcccgtgggcggccaatccagtttctacaccgactggtatcagccctcgcagagcaacggccagaactacacctacaagtgggagaccttccttaccagagagatgcccgcctggctacaggccaacaagggcgtgtccccgacaggcaacgcggcggtgggtctttcgatgtcgggcggttccgcgctgatcctggccgcgtactacccgcagcagttcccgtacgccgcgtcgttgtcgggcttcctcaacccgtccgagggctggtggccgacgctgatcggcctggcgatgaacgactcgggcggttacaacgccaacagcatgtggggtccgtccagcgacccggcctggaagcgcaacgacccaatggttcagattccccgcctggtcgccaacaacacccggatctgggtgtactgcggtaacggcacacccagcgacctcggcggcgacaacataccggcgaagttcctggaaggcctcaccctgcgcaccaaccagaccttccgggacacctacgcggccgacggtggacgcaacggggtgtttaacttcccgcccaacggaacacactcgtggccctactggaacgagcagctggtcgccatgaaggccgatatccagcatgtgctcaacggcgcgacacccccggccgcccctgctgcgccggccgcctgagccagcaagccagcatcggcagcagcgcaacggccagcgctgctgccgatgtgtggaacatccgcactgggtcggaccttccgggtgaagttggcgtggtcaccccttcgccagcgccactggaagccaagctaactcgacccgtaattggttgcgggcgtggaggttcccgaatctaattcgcctcgcctgagcgctcgaaagagccgctttcccggctggggccgcttttgattgaccaaccctcgccggtcagcgtgcaggtaggtatagccggttgtcgcagcgcacactaccgccgcgaccgcgagcatctggggtccggtgacgaccatactaatggcgccaccggccgcggcgcctagcacgaagctggcgtgcagcaggaagtagccgagccagtcctccacttttccgccggccaggtgacgttcgatgccctggcccatcttgaccaatgtgccggtcacatagctcaacggaaccgatacctcgccatccttgacgaacgatgtgttcaaggcgccaatcccgaagaccacgaacagaatcggcacaaaatcgagcatgctctcgtgccagccgcccagcataatgtcg
>133	N operona: 89	first-last	Rv0130	gene_poz=(601-1056)	htdZ	Probable 3-hydroxyl-thioester dehydratase	Rv0130, (MTCI5.04), len: 151 aa. Probable	/position=157247 - 158902 (157847 - 158302)	/lenght=1656 (456)	/codons=552 (152)	/complement=false	GC-compoz=66.00877192982456%	/LCI1=1.5121412803532008	/LCI2=0.7847682119205298	p_i1=0.20896534512372406	p_i2=0.2584170022808862	/Tai=0.24655107947839572	/Tei=0.3325753020527976	/EEI=3.557398459836234
gccgcccacgggcatgatcaccgacaaccctgactggtagtactcctcgaaggccggggtgttgatgtcccagccgttgtagtcatcctgggcccgcagaccgtcgagcaggtagaccgcgtgcggtccgccgccctggaactggaccttgatgtcgcggcccatcgacgcggatggcacctgcagatattccactggaagaccgggcctagagaatgcgcccgcggtggccggcccgccgaaggtaccgaccagaccgtaaaccaggacagcccccatagccgcgatagccagccggcgcggcagggttgtcgctgcgctccgcaaccttcgcacctgttcgaagaacgtcatagctactaccaatcccaactctcatctgccgcacgacgcggtcgaatctgttctgggcgagtgaaacacaccgaggacgctcagttcgaatgtcgtggccgcagcgcgagatcgcggttggctaacgattcagcgtcggcccggacaccttgggcgattgacacacccgggtcacggctggctcccgagcggcgcaacgaccgcacgcacaacccctatgcttactgccgaccagaggagagacccatgcgcaccttcgagtcggtcgccgacctggccgccgccgcgggcgaaaaggtcgggcagagcgactgggtgaccatcacccaggaagaggtcaatctgttcgccgacgcaacgggtgatcaccagtggatccacgtcgacccggaacgggccgctgcgggtccctttggcaccaccatcgcgcacggattcatgaccctggcgttgctcccgcgcctgcaacaccagatgtacaccgtcaagggcgtcaagctggcaatcaactacggcctgaacaaggttcgcttcccggcaccagtacccgtcggctcgcgggtgcgtgcgacgagctcgctggtcggtgtcgaggatctgggcaacggcaccgtgcaggcgacggtgtcgacgaccgtcgaggtcgagggatcggccaagccggcgtgtgtggccgaaagcatcgtgcgctacgtcgcctgaggcaactcgcggtcagaattcggcgatcgcgtgctcgaggcgttgggccagccaggcctcggcgtgcgcgcgccgggtcggaatgtgctgtgacgggaaaagcgttgtcaccggctggtattcgcgcagcgtacggcgggcgacggtcatcttgtgcagctcagtggcgccgtcggcgatgcccagtgactcggctgccagcatcatcttgacgaacggcatctcgtcggagaccccgagcgcgccgtgcaggtgcatggcccgctgcacgacgtcatgcagcacctggggcatcgccaccttgaccgccgcgatgtcgcggcgcaccttttgatagtcgtggtgtttgtcgataagccacgcggtgcgcagtaccagcagccggaactgctcgatctggatccaactatcggcgatcttctcctgggtcatctgcagatcggcgagccgcccgtgtctagtctggcgcgacagggcacgctcgcacatcatgtcgaatgctctgcgcgccagcgcgattgtccgcatcgcgtgatgtattcggccgccgcccaatcgggtctgcgcgatcatgaacgcttggccctcgccgccgagcac
>134	N operona: 90	first-last	Rv0131c	gene_poz=(601-1944)	fadE1	Probable acyl-CoA dehydrogenase FadE1	Rv0131c, (MTCI5.05c), len: 447 aa. Probable	/position=157715 - 160258 (158315 - 159658)	/lenght=2544 (1344)	/codons=848 (448)	/complement=true	GC-compoz=64.88095238095238%	/LCI1=1.5451155853840417	/LCI2=0.6533929903057418	p_i1=0.22132201259149517	p_i2=0.17215534496766283	/Tai=0.328353500018683	/Tei=0.25493981047089653	/EEI=3.028301028773248
ccgccagctgtggagcggtgagcggatctcgttcacgggccactattttcggaccgacgagctcaagctctacgacacgccggcgatgccgccgccgatctttgtcgccgcgagcggcccccagagcgccaccctggccggccgatacggtgatggttggatcgcccaagcccgcgacatcaacgacgccaagctgctcgccgcgttcgccgcgggcgctcaagcggccggacgagatcccaccaccctgggtaagcgggccgaactgttcgccgtcgtcggcgacgacaaggcggccgcccgcgccgccgacttgtggcgattcaccgccggggccgtcgaccagcccaatccggtcgagatccagcgtgccgccgagtcgaacccgatcgagaaagtgctggccaattgggcggtcggtaccgatcccggcgtccacatcggtgcggtgcaagcggttctcgacgccggcgccgtccccttcctgcatttcccccaggacgacccgatcaccgccatcgacttctaccgcaccaacgtcctgcccgaactgcgctgaagccgctagaccgcacctacgatggtcttgctctatcaacgatgccggtgcgacgccgcgccggggaacggttgccgacggtgtgggacttcgaaaccgacccgcaataccagtccaagctggattgggtcgaaaaattcatggccgaggaactcgaaccgctcgatctggtcgccctcgatccttacgacaaaaagaacgccgacacgatggcgatcctgcggccgctgcagcggcaggtgaaagaccaggggttgtgggccgcgcatttgcgtcccgaactcggcggacagggcttcggtcaggtcaagctggcgctgctcaacgagatcatcggccgctcccggtgggcgccgtcggcgttcggctgtcaggcgccggactccggcaacgccgagatcctggcgctgttcggcaccgacgagcagaaagcccgctatctacgaccgctgctcgacggcgagatcacctcctgctattcgatgaccgagccgcagggtggttccgatcccgggctgttcgtgaccgcggcgacccgcgatgccgcgggaaacggggactggatcatcaacggcgagaagtggttttccaccaacgccaagcatgcgtcgttctttatcgtcatggccgtcaccaagccggaagcccgtacgtacgagaagatgtcgctgttcatcgtcccggccgacaccccgggcatcgagatcgtgcgcaacgtcggtgtgggagccgagtccacccggcacgccagccacggctacatccgctaccacgacgtccgggtgccggccgatcatgtgctcggcggcgagggccaagcgttcatgatcgcgcagacccgattgggcggcggccgaatacatcacgcgatgcggacaatcgcgctggcgcgcagagcattcgacatgatgtgcgagcgtgccctgtcgcgccagactagacacgggcggctcgccgatctgcagatgacccaggagaagatcgccgatagttggatccagatcgagcagttccggctgctggtactgcgcaccgcgtggcttatcgacaaacaccacgactatcaaaaggtgcgccgcgacatcgcggcggtcaaggtggcgatgccccaggtgctgcatgacgtcgtgcagcgggccatgcacctgcacggcgcgctcggggtctccgacgagatgccgttcgtcaagatgatgctggcagccgagtcactgggcatcgccgacggcgccactgagctgcacaagatgaccgtcgcccgccgtacgctgcgcgaataccagccggtgacaacgcttttcccgtcacagcacattccgacccggcgcgcgcacgccgaggcctggctggcccaacgcctcgagcacgcgatcgccgaattctgaccgcgagttgcctcaggcgacgtagcgcacgatgctttcggccacacacgccggcttggccgatccctcgacctcgacggtcgtcgacaccgtcgcctgcacggtgccgttgcccagatcctcgacaccgaccagcgagctcgtcgcacgcacccgcgagccgacgggtactggtgccgggaagcgaaccttgttcaggccgtagttgattgccagcttgacgcccttgacggtgtacatctggtgttgcaggcgcgggagcaacgccagggtcatgaatccgtgcgcgatggtggtgccaaagggacccgcagcggcccgttccgggtcgacgtggatccactggtgatcacccgttgcgtcggcgaacagattgacctcttcctgggtgatggtcacccagtcgctctgcccgaccttttcgcccgcggcggcggccaggtcggcgaccgactcgaaggtgcgcatgggtctctcctctggtcggcagtaagcataggggttgtgcgtgcggtcgttgcgccgctcgggagccagccgtgacccgggtgtgtcaatcgcccaaggtgtccgggccgacgctgaatcgttagccaaccg
>135	N operona: 91	first-last	Rv0132c	gene_poz=(601-1683)	fgd2	Putative F420-dependent glucose-6-phosphate	Rv0132c, (MTCI5.06c), len: 360 aa. Putative	/position=159100 - 161382 (159700 - 160782)	/lenght=2283 (1083)	/codons=761 (361)	/complement=true	GC-compoz=67.86703601108033%	/LCI1=1.5888888888888888	/LCI2=0.8361111111111114	p_i1=0.23805828693907088	p_i2=0.2941071657428857	/Tai=0.29253304766512767	/Tei=0.3646964491685971	/EEI=3.194626820933254
agggcacattctcgggtttggtggattcgaggtaggccggacagtgttcggcatcgcaacggtccagccgtgaccgcatcagcacctgaccgaacccctggccgcggaccgtcgggtcgctgccgatggcggccagataccagtggggttcttcgggatgcacacgcatcatcacgtccagcgccgcgcgggccttggccgtccgaaagccgaacacccgcaggaaccccggtgtcatcgccagttgctggcggcgcgactcccgccatcgatccgggggatcccacagcgccgccccgccgatgcccgccgcgccgcgggccacttccacaccaccgccggccagatgctggtggcggacaatcgtcgcgaacaaccgggtcagccttgcggtgcgggcgttgtcgttcgacagtaaccagctcatgaccggatcgtcatagaacgcccgggccatggtgcgggacagctcgcggacatcggccctgcgcgctgggcgtgcctgcggggtcatctcgccaggctaaccggtggcgccgacggtgagtcaggatgcactctcgaaggtgtgctgcagcgcgacgcgggtagtgcagcccgatgaccggcatctcacggcggacgttcggtctggccgccgggttcggcgcgatcggcgccggtgggctaggcggcggttgcagcacgcgcagcggtccgacgccgaccccagagccggcaagccgcggggtgggtgtcgtcttatcccacgaacaattccgcaccgatcggctggtggcgcacgcccaagccgccgagcaagctggcttccggtatgtgtgggccagcgaccacctacagccatggcaagacaacgagggccattcgatgtttccctggctgaccctggcgttggtgggcaacagcaccagcagcatcttgttcggcaccggggtgacctgtcccatataccgctaccatccggccaccgtcgctcaggcgtttgcctcgctggcgatcctgaaccccggacgggtgtttctggggctgggcaccggcgagcggctcaacgaacaagccgccaccgacacgttcggcaactaccgcgagcgccacgaccggctgatcgaggccatcgtactgatccgccagctgtggagcggtgagcggatctcgttcacgggccactattttcggaccgacgagctcaagctctacgacacgccggcgatgccgccgccgatctttgtcgccgcgagcggcccccagagcgccaccctggccggccgatacggtgatggttggatcgcccaagcccgcgacatcaacgacgccaagctgctcgccgcgttcgccgcgggcgctcaagcggccggacgagatcccaccaccctgggtaagcgggccgaactgttcgccgtcgtcggcgacgacaaggcggccgcccgcgccgccgacttgtggcgattcaccgccggggccgtcgaccagcccaatccggtcgagatccagcgtgccgccgagtcgaacccgatcgagaaagtgctggccaattgggcggtcggtaccgatcccggcgtccacatcggtgcggtgcaagcggttctcgacgccggcgccgtccccttcctgcatttcccccaggacgacccgatcaccgccatcgacttctaccgcaccaacgtcctgcccgaactgcgctgaagccgctagaccgcacctacgatggtcttgctctatcaacgatgccggtgcgacgccgcgccggggaacggttgccgacggtgtgggacttcgaaaccgacccgcaataccagtccaagctggattgggtcgaaaaattcatggccgaggaactcgaaccgctcgatctggtcgccctcgatccttacgacaaaaagaacgccgacacgatggcgatcctgcggccgctgcagcggcaggtgaaagaccaggggttgtgggccgcgcatttgcgtcccgaactcggcggacagggcttcggtcaggtcaagctggcgctgctcaacgagatcatcggccgctcccggtgggcgccgtcggcgttcggctgtcaggcgccggactccggcaacgccgagatcctggcgctgttcggcaccgacgagcagaaagcccgctatctacgaccgctgctcgacggcgagatcacctcctgctattcgatgaccgagccgcagggtggttccgatcccgggctgttcgtgaccgcggcgacccgcgatgccgcgggaaacggggactggatcatcaacggcgagaagtggttttccaccaacgcca
>136	N operona: 92	first-last	Rv0133	gene_poz=(601-1206)	-	GCN5-related N-acetyltransferase	Rv0133, (MTCI5.07), len: 201 aa. Probable	/position=160269 - 162074 (160869 - 161474)	/lenght=1806 (606)	/codons=602 (202)	/complement=false	GC-compoz=68.48184818481849%	/LCI1=1.5771144278606966	/LCI2=0.7451077943615259	p_i1=0.23352137717260318	p_i2=0.23144224651511763	/Tai=0.40925110423279987	/Tei=0.3082980218636059	/EEI=2.682749780607501
tggcctcgatcagccggtcgtggcgctcgcggtagttgccgaacgtgtcggtggcggcttgttcgttgagccgctcgccggtgcccagccccagaaacacccgtccggggttcaggatcgccagcgaggcaaacgcctgagcgacggtggccggatggtagcggtatatgggacaggtcaccccggtgccgaacaagatgctgctggtgctgttgcccaccaacgccagggtcagccagggaaacatcgaatggccctcgttgtcttgccatggctgtaggtggtcgctggcccacacataccggaagccagcttgctcggcggcttgggcgtgcgccaccagccgatcggtgcggaattgttcgtgggataagacgacacccaccccgcggcttgccggctctggggtcggcgtcggaccgctgcgcgtgctgcaaccgccgcctagcccaccggcgccgatcgcgccgaacccggcggccagaccgaacgtccgccgtgagatgccggtcatcgggctgcactacccgcgtcgcgctgcagcacaccttcgagagtgcatcctgactcaccgtcggcgccaccggttagcctggcgagatgaccccgcaggcacgcccagcgcgcagggccgatgtccgcgagctgtcccgcaccatggcccgggcgttctatgacgatccggtcatgagctggttactgtcgaacgacaacgcccgcaccgcaaggctgacccggttgttcgcgacgattgtccgccaccagcatctggccggcggtggtgtggaagtggcccgcggcgcggcgggcatcggcggggcggcgctgtgggatcccccggatcgatggcgggagtcgcgccgccagcaactggcgatgacaccggggttcctgcgggtgttcggctttcggacggccaaggcccgcgcggcgctggacgtgatgatgcgtgtgcatcccgaagaaccccactggtatctggccgccatcggcagcgacccgacggtccgcggccaggggttcggtcaggtgctgatgcggtcacggctggaccgttgcgatgccgaacactgtccggcctacctcgaatccaccaaacccgagaatgtgccctactatcaacggttcggtttccgggtgacccgtgagatcgctctgcccgacgcggggccgccgctatgggcgatgtggcgggagcctcggtagcggttcttggcagctggatcgttcgtccggccgggtgatcactgcgcgaccgtgaatctggcgacgccgcaccggcgtgtcgcgtcgccagactcacagtcgcggcaatctctgaccgccggtgcgctgagatagctcccgaggtgcaaaagtggtgcgcagatcgtcaggctgagcttgccgggatcgcgtgggtcggcacccgcagccgtcgtctgccacccaatagtgtgtgcgacccgcccggtacacgcggaatcaacgggtatgcggttctggcataggcttgtcaggcaatgatcgctctgcccgccttggaaggtgtcgaacatcggcacgtggatgtggcggaaggcgtcaggatccacgttgcggacgccgggccggccgatggtccggcggtaatgctggtgcacggcttcccgcagaactggtgggagtggcgcgacctcatcggcccgctggccgccgacggcaaccgggtgctgtgtcccgacctgcgcggcgcgggctggagttcggcgccccgctcgcggtataccaagaccgagatggctgacgatctggctgcggttttggacggcctgggtgtggccaagg
>137	N operona: 93	first-last	Rv0134	gene_poz=(601-1503)	ephF	Possible epoxide hydrolase EphF (epoxide	Rv0134, (MTCI5.08), len: 300 aa. Possible	/position=161171 - 163273 (161771 - 162673)	/lenght=2103 (903)	/codons=701 (301)	/complement=false	GC-compoz=66.66666666666666%	/LCI1=1.4244444444444444	/LCI2=0.6523333333333333	p_i1=0.17730940728774514	p_i2=0.171502327306255	/Tai=0.33339065764870324	/Tei=0.2543520945756295	/EEI=3.2170113316102826
cggctttcggacggccaaggcccgcgcggcgctggacgtgatgatgcgtgtgcatcccgaagaaccccactggtatctggccgccatcggcagcgacccgacggtccgcggccaggggttcggtcaggtgctgatgcggtcacggctggaccgttgcgatgccgaacactgtccggcctacctcgaatccaccaaacccgagaatgtgccctactatcaacggttcggtttccgggtgacccgtgagatcgctctgcccgacgcggggccgccgctatgggcgatgtggcgggagcctcggtagcggttcttggcagctggatcgttcgtccggccgggtgatcactgcgcgaccgtgaatctggcgacgccgcaccggcgtgtcgcgtcgccagactcacagtcgcggcaatctctgaccgccggtgcgctgagatagctcccgaggtgcaaaagtggtgcgcagatcgtcaggctgagcttgccgggatcgcgtgggtcggcacccgcagccgtcgtctgccacccaatagtgtgtgcgacccgcccggtacacgcggaatcaacgggtatgcggttctggcataggcttgtcaggcaatgatcgctctgcccgccttggaaggtgtcgaacatcggcacgtggatgtggcggaaggcgtcaggatccacgttgcggacgccgggccggccgatggtccggcggtaatgctggtgcacggcttcccgcagaactggtgggagtggcgcgacctcatcggcccgctggccgccgacggcaaccgggtgctgtgtcccgacctgcgcggcgcgggctggagttcggcgccccgctcgcggtataccaagaccgagatggctgacgatctggctgcggttttggacggcctgggtgtggccaaggtcaagctggtggcccacgattggggtgggccggtcgcgttcatcatgatgttgcgccatcccgagaaggtgaccgggtttttcggcgtgaacaccgtggcaccctgggtgaagcgcgatcttggcatgctccgcaatatgtggcggttctggtatcagatccccatgtcgctgccggtgatcggcccgcgggtgatcagcgatcctaagggccgctacttccggctgttgaccgggtgggtcgggggcggatttcgggttcccgatgacgacgtgcgcctgtacttggactgcatgcgcgagccggggcacgccgaggccggatcgcggtggtatcgcacctttcagaccagggaaatgctgcgctggctgcgcggcgagtacaacgacgctcgggtcgatgtcccggtccgatggctgcacggcaccggagatccggtgatcacgcccgacctgctggacggctatgccgagcgggccagcgatttcgaggtggagctggtcgacggcgtgggccattggatcgtcgagcagcgacccgagctggtgctcgaccgggtgcgtgcgttcctagctgcggggaccgagcagcgcgattgacgcatccaccgccggctcgacgatgttccggatcggctggccgtcctcgacggtcagcgcggtcagttcacgcaaaccgcccagcaagattacggccagtggcacattcagtggcggtaggttagcccgccggaacccagggctggcgctgagctcgatcagcaggctggttagctgctccatgccgcggcgctggacggggtaagcggcggcaccgagcgacgggaattcacggatccaactcaacgtcaccgccggcctggattcgatatgggtgacgtaggcctcgaccgcctgacgaatctggtcgtgccagtcggcgtttggatcgacggccgcccggatgctgttgcccaacgtctcgttgtccgctagcaggagttccaaaaagcactgttccttgctggtgaaccggtcgtagaacgtgcgcttggatgtgcgggcgtgccggacgatgtcggagacggtggtggcgcgataaccccgctcaccgatcgaggcgaccaggccgtcgagcaaccgtagccgaaacgagtcggtctcgacgaccaacgcgccggcggcgactgctgtcacccgcgcctcctctacctatccctt
>138	N operona: 94	first-last	Rv0135c	gene_poz=(601-1206)	-	Possible transcriptional regulatory protein	Rv0135c, (MTCI5.09c), len: 201 aa. Possible	/position=162044 - 163849 (162644 - 163249)	/lenght=1806 (606)	/codons=602 (202)	/complement=true	GC-compoz=65.01650165016501%	/LCI1=1.4676616915422886	/LCI2=0.4548922056384741	p_i1=0.19267683777912684	p_i2=0.06828021840673659	/Tai=0.35768699120372516	/Tei=0.16145219656606294	/EEI=3.0455395804801384
tcgcacgcaggatggcgttgagcgtgatatgcatcattgacggcagcgttgcgaaagcctgtccttgcggccaattggcggtctcgcgcagggtctcctcttcgatgatggtctcgtagttcttcatgctcttgccgtggaaaggcggcgccagtagccggcgccgccgccggtggtcgtcgccgtccagcgcgaacaccgagccggaaccgaacatccgactcaggttgggctggatgttgcccagctcctcaggactgctggtgaagacctgcctggctagctgcgggtcggcgaccaccacgacccggccgtacatcaggatattggcggtgaaggccttgccgtagcgacgcacgaaccgccccagcagccgtcgccgtgacaccacgaaggccaatccctggaacaacttcggcccgcggaccgccgggggaagtcggactacgggcggtgccggtgcggcggtgacgacttcgctcatggcggtgttgctcctaacgtccctggatcgggcgtggtacggtggtgtaccgtggcttgtccagtacggtactctttggtaccaaacctgacaagggataggtagaggaggcgcgggtgacagcagtcgccgccggcgcgttggtcgtcgagaccgactcgtttcggctacggttgctcgacggcctggtcgcctcgatcggtgagcggggttatcgcgccaccaccgtctccgacatcgtccggcacgcccgcacatccaagcgcacgttctacgaccggttcaccagcaaggaacagtgctttttggaactcctgctagcggacaacgagacgttgggcaacagcatccgggcggccgtcgatccaaacgccgactggcacgaccagattcgtcaggcggtcgaggcctacgtcacccatatcgaatccaggccggcggtgacgttgagttggatccgtgaattcccgtcgctcggtgccgccgcttaccccgtccagcgccgcggcatggagcagctaaccagcctgctgatcgagctcagcgccagccctgggttccggcgggctaacctaccgccactgaatgtgccactggccgtaatcttgctgggcggtttgcgtgaactgaccgcgctgaccgtcgaggacggccagccgatccggaacatcgtcgagccggcggtggatgcgtcaatcgcgctgctcggtccccgcagctaggaacgcacgcacccggtcgagcaccagctcgggtcgctgctcgacgatccaatggcccacgccgtcgaccagctccacctcgaaatcgctggcccgctcggcatagccgtccagcaggtcgggcgtgatcaccggatctccggtgccgtgcagccatcggaccgggacatcgacccgagcgtcgttgtactcgccgcgcagccagcgcagcatttccctggtctgaaaggtgcgataccaccgcgatccggcctcggcgtgccccggctcgcgcatgcagtccaagtacaggcgcacgtcgtcatcgggaacccgaaatccgcccccgacccacccggtcaacagccggaagtagcggcccttaggatcgctgatcacccgcgggccgatcaccggcagcgacatggggatctgataccagaaccgccacatattgcggagcatgccaagatcgcgcttcacccagggtgccacggtgttcacgccgaaaaacccggtcaccttctcgggatggcgcaacatcatgatgaacgcgaccggcccaccccaatcgtgggccaccagcttgaccttggccacacccaggccgtccaaaaccgc
>139	N operona: 95	first-last	Rv0136	gene_poz=(601-1926)	cyp138	Probable cytochrome P450 138 Cyp138	Rv0136, (MT0144, MTCI5.10), len: 441 aa. Probable	/position=162766 - 165291 (163366 - 164691)	/lenght=2526 (1326)	/codons=842 (442)	/complement=false	GC-compoz=65.68627450980392%	/LCI1=1.4588057445200302	/LCI2=0.6941798941798942	p_i1=0.18948950895648164	p_i2=0.19789087357515323	/Tai=0.37581760013799614	/Tei=0.2781017862176379	/EEI=2.9764292343500425
cggccagtggcacattcagtggcggtaggttagcccgccggaacccagggctggcgctgagctcgatcagcaggctggttagctgctccatgccgcggcgctggacggggtaagcggcggcaccgagcgacgggaattcacggatccaactcaacgtcaccgccggcctggattcgatatgggtgacgtaggcctcgaccgcctgacgaatctggtcgtgccagtcggcgtttggatcgacggccgcccggatgctgttgcccaacgtctcgttgtccgctagcaggagttccaaaaagcactgttccttgctggtgaaccggtcgtagaacgtgcgcttggatgtgcgggcgtgccggacgatgtcggagacggtggtggcgcgataaccccgctcaccgatcgaggcgaccaggccgtcgagcaaccgtagccgaaacgagtcggtctcgacgaccaacgcgccggcggcgactgctgtcacccgcgcctcctctacctatcccttgtcaggtttggtaccaaagagtaccgtactggacaagccacggtacaccaccgtaccacgcccgatccagggacgttaggagcaacaccgccatgagcgaagtcgtcaccgccgcaccggcaccgcccgtagtccgacttcccccggcggtccgcgggccgaagttgttccagggattggccttcgtggtgtcacggcgacggctgctggggcggttcgtgcgtcgctacggcaaggccttcaccgccaatatcctgatgtacggccgggtcgtggtggtcgccgacccgcagctagccaggcaggtcttcaccagcagtcctgaggagctgggcaacatccagcccaacctgagtcggatgttcggttccggctcggtgttcgcgctggacggcgacgaccaccggcggcggcgccggctactggcgccgcctttccacggcaagagcatgaagaactacgagaccatcatcgaagaggagaccctgcgcgagaccgccaattggccgcaaggacaggctttcgcaacgctgccgtcaatgatgcatatcacgctcaacgccatcctgcgtgcgatcttcggggccggcggcagtgaactagacgagctgcgccgcctcattccgccgtgggtcacgctgggctcgcgcctggcggcgctaccgaaacccaaacgcgactatggccgccttagcccgtggggccggctggccgagtggcggcgccagtacgacactgtcatcgacaagctcatcgaagccgagcgggccgacccgaacttcgccgatcggaccgacgtattggcgttgatgctgcgcagcacttacgacgacggttccatcatgtcgcgcaaggacattggcgacgagctgctcacgctgctggccgccgggcacgaaaccacggcggcgacactgggctgggcgttcgagcggctcagccggcaccccgacgtgctcgcggctctggtcgaggaggtcgacaacggcggtcacgagctgcgtcaagcggcgatcctggaggtacagcgggccaggaccgtcatcgattttgcggctcgtcgcgtcaatccacccgtttaccagctcggcgagtgggtgattccccgcgggtattcgatcattatcaatatcgcccagatacatggcgatcccgacgtcttcccgcagccggatcgcttcgacccgcagcgctacatcggaagtaagccatccccgtttgcgtggatcccttttggtggcgggacccgccgctgtgtcggggccgcattcgccaacatggagatggatgtggtgctgcgaacggtgctgcgccacttcaccctcgagaccaccacggccgcgggcgagcgcagccacggtcgaggagttgcattcaccccgaaggatggcggtcgggtggtgatgcgccgacgctgacggccagctcgggcccgcgttcaggtcccgagttcgggtgaaaggctggcccgcagtgcagattcggcggtccgtcggggtagcctccagccgggccggacgaagtggcacgtgtacccgttggggtagcgctgcaggtagtcctggtgctcgggttcggcttcccagaaatccccggccgggctgacctcggtcaccaccttgccgggccacaggccggatgcctcgacatcggcgatggtgtccagcgcgatccgcttttgctgctcatcgaagtagaagatggccgaccggtagctggtcccccggtcgttaccttgccggtctttggttgtcgggtcgtggatctggaagaagaattccagcagggtgcggtaatcggtgaccgtggggtcgaagatgatttcgacggcttcggcgtgcgtgccgtggttacggtaggttgcgttggggatgttcccgccgctgtagcccacccgcgtggagaccacaccgggctggttgcggatcagatcctgcagcccccaaaagcagccgccggcgaggatcgctttctgattgctcgtcatttccggacctcccgatcaggctacactccgg
>140	N operona: 96	first-last	Rv0137c	gene_poz=(601-1149)	msrA	Probable peptide methionine sulfoxide reductase	Rv0137c, (MTCI5.11c), len: 182 aa. Probable	/position=164112 - 165860 (164712 - 165260)	/lenght=1749 (549)	/codons=583 (183)	/complement=true	GC-compoz=63.934426229508205%	/LCI1=1.4523809523809523	/LCI2=0.569230769230769	p_i1=0.18718928201784116	p_i2=0.12320134927033359	/Tai=0.3354091601786535	/Tei=0.21088121434330026	/EEI=3.147151130040982
cgttcgcgccaatgaccagcttgggtgcgttcatttaaggacctccatgccggcgcatccaacgcgccgcgtcctcgtcgagggtgcccaactcctgcgccttgcgacaccacttcatcgccgcccgcaggaaccgcaacgggttgtagatgtcttcttgacggcaccactggccattgccggcataggtgatgatcgaaatgttcgtcgcgctgatcacgctgccgtcgccggggtcgagcatggggttgtccaattcgcagataattcgcccggtggactcgtcgatcaccgaccacagcgacgggaaggccaccatgtgactgcccgggaaggtcgtcatcgtttcttgaatccaggcacgtacccgctggcggcctcgcatgatgcccgccgcgtgctcgatgtattcgacgtcgggggtgtagtgctgcacccagcaatcccagtcgcgcgtcgcggcggcgcgggccacggtcttctcgaacttctcgaaggcggcggcgagttcagcacgggagaactccgaagcgctcacagtgcggtcttcgcgccgttacactccatcgccggagtgtagcctgatcgggaggtccggaaatgacgagcaatcagaaagcgatcctcgccggcggctgcttttgggggctgcaggatctgatccgcaaccagcccggtgtggtctccacgcgggtgggctacagcggcgggaacatccccaacgcaacctaccgtaaccacggcacgcacgccgaagccgtcgaaatcatcttcgaccccacggtcaccgattaccgcaccctgctggaattcttcttccagatccacgacccgacaaccaaagaccggcaaggtaacgaccgggggaccagctaccggtcggccatcttctacttcgatgagcagcaaaagcggatcgcgctggacaccatcgccgatgtcgaggcatccggcctgtggcccggcaaggtggtgaccgaggtcagcccggccggggatttctgggaagccgaacccgagcaccaggactacctgcagcgctaccccaacgggtacacgtgccacttcgtccggcccggctggaggctaccccgacggaccgccgaatctgcactgcgggccagcctttcacccgaactcgggacctgaacgcgggcccgagctggccgtcagcgtcggcgcatcaccacccgaccgccatccttcggggtgaatgcaactcctcgaccgtggctgcgctcgcccgcggccgtggtggtctcgagggtgaagtggcgcagcaccgttcgcagcaccacatccatctccatgttggcgaatgcggccccgacacagcggcgggtcccgccaccaaaagggatccacgcaaacggggatggcttacttccgatgtagcgctgcgggtcgaagcgatccggctgcgggaagacgtcgggatcgccatgtatctgggcgatattgataatgatcgaatacccgcggggaatcacccactcgccgagctggtaaacgggtggattgacgcgacgagccgcaaaatcgatgacggtcctggcccgctgtacctccaggatcgccgcttgacgcagctcgtgaccgccgttgtcgacctcctcgaccagagccgcgagcacgtcggggtgccggctgagccgctcgaacgcccagcccagtgtcgccgccgtggtttcgtgcccggcggccagcagcgtgagcagctcgtcgccaatgtccttgcgcgacatgatg
>141	N operona: 97	first	Rv0138	gene_poz=(601-1104)	-	Conserved hypothetical protein	Rv0138, (MTCI5.12), len: 167 aa. Conserved	/position=164723 - 166426 (165323 - 165826)	/lenght=1704 (504)	/codons=568 (168)	/complement=false	GC-compoz=63.69047619047619%	/LCI1=1.255489021956088	/LCI2=0.44051896207584834	p_i1=0.12235237779158371	p_i2=0.06248362326687352	/Tai=0.3713831051257902	/Tei=0.15623526094018617	/EEI=3.267814097331113
gttcgggtgaaaggctggcccgcagtgcagattcggcggtccgtcggggtagcctccagccgggccggacgaagtggcacgtgtacccgttggggtagcgctgcaggtagtcctggtgctcgggttcggcttcccagaaatccccggccgggctgacctcggtcaccaccttgccgggccacaggccggatgcctcgacatcggcgatggtgtccagcgcgatccgcttttgctgctcatcgaagtagaagatggccgaccggtagctggtcccccggtcgttaccttgccggtctttggttgtcgggtcgtggatctggaagaagaattccagcagggtgcggtaatcggtgaccgtggggtcgaagatgatttcgacggcttcggcgtgcgtgccgtggttacggtaggttgcgttggggatgttcccgccgctgtagcccacccgcgtggagaccacaccgggctggttgcggatcagatcctgcagcccccaaaagcagccgccggcgaggatcgctttctgattgctcgtcatttccggacctcccgatcaggctacactccggcgatggagtgtaacggcgcgaagaccgcactgtgagcgcttcggagttctcccgtgctgaactcgccgccgccttcgagaagttcgagaagaccgtggcccgcgccgccgcgacgcgcgactgggattgctgggtgcagcactacacccccgacgtcgaatacatcgagcacgcggcgggcatcatgcgaggccgccagcgggtacgtgcctggattcaagaaacgatgacgaccttcccgggcagtcacatggtggccttcccgtcgctgtggtcggtgatcgacgagtccaccgggcgaattatctgcgaattggacaaccccatgctcgaccccggcgacggcagcgtgatcagcgcgacgaacatttcgatcatcacctatgccggcaatggccagtggtgccgtcaagaagacatctacaacccgttgcggttcctgcgggcggcgatgaagtggtgtcgcaaggcgcaggagttgggcaccctcgacgaggacgcggcgcgttggatgcgccggcatggaggtccttaaatgaacgcacccaagctggtcattggcgcgaacggcttcctgggttcgcacgtgactcgccagctcgtcgccgactgcgcgccgcagaaaggtgaggtacgcgcgatggtgcgacccgctgccaacacccggagcatcgacgatctaccgctcacccgattccacggcgacgtcttcgacaccgccaccgtggccgaggcgatggccggctgcgacgacgtctactactgtgtggtcgacacccgcgcctggttgcgcgatccctccccgctgtttcgcaccaatgtggcaggcctgcgcaacgtcctcgatgtggccacagacgccagcctgcgcaggttcgtcttcaccagcagttatgcgacggtgggtcgtcggcgtggacacgtggcgaccgaagaagaccgggtggatacccgcaaggtgactccttacgtgcggtcccgggtggcggccgaggatctggtgctgcaatacgcgcacgacgcaggtctgcccgccgtcgcgatgtgtgtgtcgacaacctacggcggcggcgactggggccgcaccccacacggcgccttcatcgcgggcgcggtgttcggcaggctgcctttc
>142	N operona: 97	last	Rv0139	gene_poz=(601-1623)	-	Possible oxidoreductase	Rv0139, (MTCI5.13), len: 340 aa. Possible	/position=165227 - 167449 (165827 - 166849)	/lenght=2223 (1023)	/codons=741 (341)	/complement=false	GC-compoz=67.5464320625611%	/LCI1=1.5166666666666666	/LCI2=0.6000000000000002	p_i1=0.21064756063034512	p_i2=0.14037119952034627	/Tai=0.3667609555458099	/Tei=0.22633407956831164	/EEI=2.901286044015143
cgccggcgaggatcgctttctgattgctcgtcatttccggacctcccgatcaggctacactccggcgatggagtgtaacggcgcgaagaccgcactgtgagcgcttcggagttctcccgtgctgaactcgccgccgccttcgagaagttcgagaagaccgtggcccgcgccgccgcgacgcgcgactgggattgctgggtgcagcactacacccccgacgtcgaatacatcgagcacgcggcgggcatcatgcgaggccgccagcgggtacgtgcctggattcaagaaacgatgacgaccttcccgggcagtcacatggtggccttcccgtcgctgtggtcggtgatcgacgagtccaccgggcgaattatctgcgaattggacaaccccatgctcgaccccggcgacggcagcgtgatcagcgcgacgaacatttcgatcatcacctatgccggcaatggccagtggtgccgtcaagaagacatctacaacccgttgcggttcctgcgggcggcgatgaagtggtgtcgcaaggcgcaggagttgggcaccctcgacgaggacgcggcgcgttggatgcgccggcatggaggtccttaaatgaacgcacccaagctggtcattggcgcgaacggcttcctgggttcgcacgtgactcgccagctcgtcgccgactgcgcgccgcagaaaggtgaggtacgcgcgatggtgcgacccgctgccaacacccggagcatcgacgatctaccgctcacccgattccacggcgacgtcttcgacaccgccaccgtggccgaggcgatggccggctgcgacgacgtctactactgtgtggtcgacacccgcgcctggttgcgcgatccctccccgctgtttcgcaccaatgtggcaggcctgcgcaacgtcctcgatgtggccacagacgccagcctgcgcaggttcgtcttcaccagcagttatgcgacggtgggtcgtcggcgtggacacgtggcgaccgaagaagaccgggtggatacccgcaaggtgactccttacgtgcggtcccgggtggcggccgaggatctggtgctgcaatacgcgcacgacgcaggtctgcccgccgtcgcgatgtgtgtgtcgacaacctacggcggcggcgactggggccgcaccccacacggcgccttcatcgcgggcgcggtgttcggcaggctgcctttcacgatgcgcggcatccggctggaggcggtgggtgtcgacgatgctgcgagggcgctgatcttggcggccgaacgcgggcgcaacggcgaacggtacctcatctccgaacgcatgatgccgttgcaagaagtggtgcggatcgccgcggatgaggccggtgtcccgccgccacgatggtcgatctcggtgccggtgctttacgccctgggtgcgttgggcagtttgcgagcccgactcacgggcaaagataccgaactcagcctggcgtcggtgcgcatgatgcgttccgaggccgatgtcgaccacggcaaggccgtccgcgagttgggttggcagccacgtccggtggaggagtcgatccgggaggccgcccggttctgggcggcgatgcgcaccgtcgggaaggaccccgcggcctcgtgatccgaaaaggcctagggacgctgccgggaatgttgatcgccggcacgtgttgcacaggtcatgagcaaccggattgtgttagaacccagcgccgatcacccgatcaccatcgagccgaccaaccgacgggtgcaggtacgcgtcaatggcgaggtggtcgcggacacggccgcggcgctgtgcttgcaggaagccagttaccctgcagtgcaatatattccgttggccgacgtggtacaggataggctgatccgcaccgagaccagcacctattgcccgttcaagggtgaagccagctattacagcgtgactaccgacgccggcgacatcgtcgacgacgtgatgtggacgtacgaaaacccttatccggcggtagcggcgatcgcggggcatgtcgcgtgctatccggacaaagccgaaatcagcatcttcccggggtagcgcaggctaccgggtatacctcggccaacgactgggtgtcgctgtattcgcgcagcgagatgatcatcccgtcacgggtctcgaagatgcagacgaacgggctgtcatatcgggtccggtcggcgctcacaccgtcgcaatgcccctcgaccactaccg
>143	N operona: 98	first-last	Rv0140	gene_poz=(601-981)	-	Conserved protein	Rv0140, (MTCI5.14), len: 126 aa. Conserved	/position=166310 - 167890 (166910 - 167290)	/lenght=1581 (381)	/codons=527 (127)	/complement=false	GC-compoz=60.367454068241464%	/LCI1=1.119047619047619	/LCI2=0.3119047619047619	p_i1=0.08499436760810382	p_i2=0.02275349397745169	/Tai=0.4627727699691154	/Tei=0.12047814457970653	/EEI=3.0203588815217395
gacgcaggtctgcccgccgtcgcgatgtgtgtgtcgacaacctacggcggcggcgactggggccgcaccccacacggcgccttcatcgcgggcgcggtgttcggcaggctgcctttcacgatgcgcggcatccggctggaggcggtgggtgtcgacgatgctgcgagggcgctgatcttggcggccgaacgcgggcgcaacggcgaacggtacctcatctccgaacgcatgatgccgttgcaagaagtggtgcggatcgccgcggatgaggccggtgtcccgccgccacgatggtcgatctcggtgccggtgctttacgccctgggtgcgttgggcagtttgcgagcccgactcacgggcaaagataccgaactcagcctggcgtcggtgcgcatgatgcgttccgaggccgatgtcgaccacggcaaggccgtccgcgagttgggttggcagccacgtccggtggaggagtcgatccgggaggccgcccggttctgggcggcgatgcgcaccgtcgggaaggaccccgcggcctcgtgatccgaaaaggcctagggacgctgccgggaatgttgatcgccggcacgtgttgcacaggtcatgagcaaccggattgtgttagaacccagcgccgatcacccgatcaccatcgagccgaccaaccgacgggtgcaggtacgcgtcaatggcgaggtggtcgcggacacggccgcggcgctgtgcttgcaggaagccagttaccctgcagtgcaatatattccgttggccgacgtggtacaggataggctgatccgcaccgagaccagcacctattgcccgttcaagggtgaagccagctattacagcgtgactaccgacgccggcgacatcgtcgacgacgtgatgtggacgtacgaaaacccttatccggcggtagcggcgatcgcggggcatgtcgcgtgctatccggacaaagccgaaatcagcatcttcccggggtagcgcaggctaccgggtatacctcggccaacgactgggtgtcgctgtattcgcgcagcgagatgatcatcccgtcacgggtctcgaagatgcagacgaacgggctgtcatatcgggtccggtcggcgctcacaccgtcgcaatgcccctcgaccactaccgtttcaccctcgttgacgcagcggatgagttcgatgttgacctcgaagacctgcttgcgccgctcgactgctcgccgaaacgtcttcttgtccaattccgtacgggtgacgatgctccagtaggtgaagtcgttgctgagcagcgcgaagccttcgtcgagatctccgccctcgcagaggctttgcaggaacatccaggccagttcggcttgcgggtcgtcgaacggcgtcatcacatcgccatcttgtctcgggagacagcgtgcggtcaattgacgtggtcgtcgaagcggtggtcaccttcgcgggggcggccggcttcgcgcacaccttggcgccgttgcgtcgcggtcagcaggatccatgctttcgggtccccggtgacggcactatctggcggaccagcttgctgcccaccgggccggtcaccgcgcggatcagc
>144	N operona: 99	first-last	Rv0141c	gene_poz=(601-1011)	-	Unknown protein	Rv0141c, (MTCI5.15c), len: 136 aa. Unknown protein.	/position=166671 - 168281 (167271 - 167681)	/lenght=1611 (411)	/codons=537 (137)	/complement=true	GC-compoz=60.58394160583942%	/LCI1=1.1029411764705883	/LCI2=0.24313725490196075	p_i1=0.08104529729948126	p_i2=0.010409773003842037	/Tai=0.39977542904936925	/Tei=0.10936879570345784	/EEI=3.217062790504427
cgcgagcccgccccgggtcgacattggcgcgatgaaactcccaggacgggatgtgacgccacacctcggccgacggcggcacccgcatgccgggtggcgccggaccgggggcctgcgttccgtacttggacaccaacagccgccacgaccgaaacgcgtcggcgccgggtacccgctgctcgatgaccgccgggatcaaggcttccagcacctggccggtgcggcccaggcgcaagttcggcagccggcggtgcgcggcggccacggccggatgcagcggcacgaaatcgctggcgtcgtcggcggcgcccagcatggcgggcgccatgtcgacaaactcctcggcaccgctgccccacgccacgcaacgggcggcgtcgcgcccagcacggctgatccgcgcggtgaccggcccggtgggcagcaagctggtccgccagatagtgccgtcaccggggacccgaaagcatggatcctgctgaccgcgacgcaacggcgccaaggtgtgcgcgaagccggccgcccccgcgaaggtgaccaccgcttcgacgaccacgtcaattgaccgcacgctgtctcccgagacaagatggcgatgtgatgacgccgttcgacgacccgcaagccgaactggcctggatgttcctgcaaagcctctgcgagggcggagatctcgacgaaggcttcgcgctgctcagcaacgacttcacctactggagcatcgtcacccgtacggaattggacaagaagacgtttcggcgagcagtcgagcggcgcaagcaggtcttcgaggtcaacatcgaactcatccgctgcgtcaacgagggtgaaacggtagtggtcgaggggcattgcgacggtgtgagcgccgaccggacccgatatgacagcccgttcgtctgcatcttcgagacccgtgacgggatgatcatctcgctgcgcgaatacagcgacacccagtcgttggccgaggtatacccggtagcctgcgctaccccgggaagatgctgatttcggctttgtccggatagcacgcgacatgccccgcgatcgccgctaccgccggataagggttttcgtacgtccacatcacgtcgtcgacgatgtcgccggcgtcggtagtcacgctgtaatagctggcttcacccttgaacgggcaataggtgctggtctcggtgcggatcagcctatcctgtaccacgtcggccaacggaatatattgcactgcagggtaactggcttcctgcaagcacagcgccgcggccgtgtccgcgaccacctcgccattgacgcgtacctgcacccgtcggttggtcggctcgatggtgatcgggtgatcggcgctgggttctaacacaatccggttgctcatgacctgtgcaacacgtgccggcgatcaacattcccggcagcgtccctaggccttttcggatcacgaggccgcggggtccttcccgacggtgcgcatcgccgcccagaaccgggcggcctcccggatcgactcctccaccggacgtggctgccaacccaactcgcggacggccttgccgtggtcgacatcggcctcggaacgcatcatgcgcaccgacgccaggctgagttcggtatctt
>145	N operona: 100	first-last	Rv0142	gene_poz=(601-1527)	-	Conserved hypothetical protein	Rv0142, (MTCI5.16), len: 308 aa. Conserved	/position=167111 - 169237 (167711 - 168637)	/lenght=2127 (927)	/codons=709 (309)	/complement=false	GC-compoz=72.49190938511327%	/LCI1=1.8722943722943723	/LCI2=1.073051948051948	p_i1=0.35252843450614363	p_i2=0.46030544034108306	/Tai=0.30547543221309503	/Tei=0.5142748963069748	/EEI=2.662774399462343
accagcacctattgcccgttcaagggtgaagccagctattacagcgtgactaccgacgccggcgacatcgtcgacgacgtgatgtggacgtacgaaaacccttatccggcggtagcggcgatcgcggggcatgtcgcgtgctatccggacaaagccgaaatcagcatcttcccggggtagcgcaggctaccgggtatacctcggccaacgactgggtgtcgctgtattcgcgcagcgagatgatcatcccgtcacgggtctcgaagatgcagacgaacgggctgtcatatcgggtccggtcggcgctcacaccgtcgcaatgcccctcgaccactaccgtttcaccctcgttgacgcagcggatgagttcgatgttgacctcgaagacctgcttgcgccgctcgactgctcgccgaaacgtcttcttgtccaattccgtacgggtgacgatgctccagtaggtgaagtcgttgctgagcagcgcgaagccttcgtcgagatctccgccctcgcagaggctttgcaggaacatccaggccagttcggcttgcgggtcgtcgaacggcgtcatcacatcgccatcttgtctcgggagacagcgtgcggtcaattgacgtggtcgtcgaagcggtggtcaccttcgcgggggcggccggcttcgcgcacaccttggcgccgttgcgtcgcggtcagcaggatccatgctttcgggtccccggtgacggcactatctggcggaccagcttgctgcccaccgggccggtcaccgcgcggatcagccgtgctgggcgcgacgccgcccgttgcgtggcgtggggcagcggtgccgaggagtttgtcgacatggcgcccgccatgctgggcgccgccgacgacgccagcgatttcgtgccgctgcatccggccgtggccgccgcgcaccgccggctgccgaacttgcgcctgggccgcaccggccaggtgctggaagccttgatcccggcggtcatcgagcagcgggtacccggcgccgacgcgtttcggtcgtggcggctgttggtgtccaagtacggaacgcaggcccccggtccggcgccacccggcatgcgggtgccgccgtcggccgaggtgtggcgtcacatcccgtcctgggagtttcatcgcgccaatgtcgacccggggcgggctcgcgcggtggtgggttgcgcgcagcgggcggcgtcgctggagcggctggtgtcgctgcccgcggctcgggcggcggaggcgctgacatcgttgcctggagtcggggtatggaccgcggccgagaccacacaacgcgtgttcggtgacgccgacgccgtgtcggtcggcgactaccacattccgaagatgatcggctggacgcttgtgggccggccggtcgacgacgccggcatgctcgagctgctggagccgatgcgcccgcatcgccaccgggtggtccgcttgctcgaagccagcggcttggcgcgtgagccgcgccgcgggccccggctgccggtacagaacatccgggcgctgtaggggagtttgacggggatcttgctcggtccggcgccccgattcccgccagatcggctgccggcgccgctaagccgttgtcggccgatcactgcctccgcgttcggcctcggcggtctgccggttcagtcgctgcgtctcgtagatggtgacgttggtgcgagacaacaacagtgccgcgataccgacggcgatgatcgctccaggcaccaccgagaacgagccggtcatctcagcgaccatgatcatgacggccagcggcgcgcgggagacactgccgaagcacgccatcattgcgaccacgacgaagatgcccggctcgtggggcaccccgggcagctcggtgagctcgcctagccgccagatcgccgctccgacgaaggcgccgatcacgattcccggcccgaatagcccgcctgatccgccggtgccgatcgacagcgacgtcgcgaggatcttggcgatcggcaagacgatgacgatccacaacgggatgctcagcagcgtcccccgatcggcggctagctgcgcccagccatagccgctgctcaggatctggggaatcggcagacctaacagcccgaccagcagtccgccgatcgc
>146	N operona: 101	first-last	Rv0143c	gene_poz=(601-2079)	-	Probable conserved transmembrane protein	Rv0143c, (MTCI5.17c), len: 492 aa. Probable	/position=168104 - 170782 (168704 - 170182)	/lenght=2679 (1479)	/codons=893 (493)	/complement=true	GC-compoz=67.13995943204868%	/LCI1=1.6287262872628727	/LCI2=0.7522357723577239	p_i1=0.2535837544767618	p_i2=0.2362425139771715	/Tai=0.2878257591924448	/Tei=0.31261826257945435	/EEI=3.1549800987605368
ccgccagccgccccatcaaggtcggctcgcggcgtgcccgttcgatgccggccacaatgacgagttcgtgggtttgctccaccacctcttggtagagcacccgcttgttggcgaagtagtggttgatcgccggtcgggtcaggtcggcgcggacggcgatctcctgaaaagtcgcgccgtcataaccacgttcgctgaacacttgacgggcggcgtgcagaatacgcttccgagtctcatctgctttcgccgccgggggacgtcccgggccgcgaccggccgtgagcgacattgacatcactaaagtgtgccaccactgcggcttggtacctaccgttgggcgggatgctacggaacttgtcagcttggctccggtcgccgggggcgagcagggcccaccggctctgtccgttgcgagtcggtaatggccgaccggcctgaacgcggccacgacgagcggcggcgtcatgacagaggtcggggtccaagagtgcggcaccgtttcggatctcctcgccgcacagcggcggtgatcgcgtacgtccagacctgggccatggttgcgctgctgatcgtcggatagcgctggccaactctgggatggcgccgggcgactggtcggtgttcgcttggcatgctgctaacctcccgaccatgccggaggcggaagacatcgggaacgaggccgccggcggacgattcggcgtatcgatcaggagcgcgggctacctgcgcaaatggttcctgctaggcatcacgatcggtgtcattgccggcctgggcgccgtcgtcttctacctcgcgctgaaatacaccagcgagtttctgctcggctacctcgcggactatcagattcccactcccgttggggagggcggccaccgcgggtccaccggtttcgcgcgtccgtgggcgattccgctggtgacgacgggcggggcggtgctgtcggcattgatcgtggccaagctcgccccggaggccaccggtcacggcaccgacgaagcgatcgagtcggtgcacggcgatccgcgcgccatccgaggtcgggcggtgctggtgaagatggtggccagcgccttgaccatcggctcgggcggttcaggcggccgcgaaggcccgaccgcgcagatctcggccggcttctgctcactgctgacccgccggctgaacctgtccaacgaagacggccggaccgcggtagcgctgggtatcggcgccggcatcggcgccatcttcgctgcgccactgggcggagcggcgttgggcgcctcgatcccctaccgcgacgacttcgactaccgcaacctgctgccgggtttcatcgcctcgggaaccgcctacgccgtgctcggcgccttcttgggcttcgacccgctgttcggctacatcgacgccgagtatcgcttcgaaaaggcgtggccactactgtggttcgtggtgatcgggctgatcgcagccgccgtaggctacttgtatgcccgagtctttcacgcgtcggtggcaattacgcgccggctgcccgggggcccggtgctcaaaccggcgatcggcggactgctggtcgggctgttaggtctgccgattccccagatcctgagcagcggctatggctgggcgcagctagccgccgatcgggggacgctgctgagcatcccgttgtggatcgtcatcgtcttgccgatcgccaagatcctcgcgacgtcgctgtcgatcggcaccggcggatcaggcgggctattcgggccgggaatcgtgatcggcgccttcgtcggagcggcgatctggcggctaggcgagctcaccgagctgcccggggtgccccacgagccgggcatcttcgtcgtggtcgcaatgatggcgtgcttcggcagtgtctcccgcgcgccgctggccgtcatgatcatggtcgctgagatgaccggctcgttctcggtggtgcctggagcgatcatcgccgtcggtatcgcggcactgttgttgtctcgcaccaacgtcaccatctacgagacgcagcgactgaaccggcagaccgccgaggccgaacgcggaggcagtgatcggccgacaacggcttagcggcgccggcagccgatctggcgggaatcggggcgccggaccgagcaagatccccgtcaaactcccctacagcgcccggatgttctgtaccggcagccggggcccgcggcgcggctcacgcgccaagccgctggcttcgagcaagcggaccacccggtggcgatgcgggcgcatcggctccagcagctcgagcatgccggcgtcgtcgaccggccggcccacaagcgtccagccgatcatcttcggaatgtggtagtcgccgaccgacacggcgtcggcgtcaccgaacacgcgttgtgtggtctcggccgcggtccataccccgactccaggcaacgatgtcagcgcctccgccgcccgagccgcgggcagcgacaccagccgctccagcgacgccgcccgctgcgcgcaacccaccaccgcgcgagcccgccccgggtcgacattggcgcgatgaaactcccaggacgggatgtgacgccacacctcggccgacggcggcacccgcatgccgggtggcgccggaccgggggcctgcgttccgtacttggacaccaacagccgccacgaccgaaacgcgtcggcgccgggtacccgctg
>147	N operona: 102	first-last	Rv0144	gene_poz=(601-1443)	-	Probable transcriptional regulatory protein	Rv0144, (MTCI5.18), len: 280 aa. Probable	/position=169684 - 171726 (170284 - 171126)	/lenght=2043 (843)	/codons=681 (281)	/complement=false	GC-compoz=63.58244365361803%	/LCI1=1.2976190476190477	/LCI2=0.5229761904761909	p_i1=0.1352204168004413	p_i2=0.09919331664058431	/Tai=0.4838483161414754	/Tei=0.1892739849765259	/EEI=2.765048929594307
cgcccgagccgatggtcaaggcgctggccaccatcttcaccagcaccgcccgacctcggatggcgcgcggatcgccgtgcaccgactcgatcgcttcgtcggtgccgtgaccggtggcctccggggcgagcttggccacgatcaatgccgacagcaccgccccgcccgtcgtcaccagcggaatcgcccacggacgcgcgaaaccggtggacccgcggtggccgccctccccaacgggagtgggaatctgatagtccgcgaggtagccgagcagaaactcgctggtgtatttcagcgcgaggtagaagacgacggcgcccaggccggcaatgacaccgatcgtgatgcctagcaggaaccatttgcgcaggtagcccgcgctcctgatcgatacgccgaatcgtccgccggcggcctcgttcccgatgtcttccgcctccggcatggtcgggaggttagcagcatgccaagcgaacaccgaccagtcgcccggcgccatcccagagttggccagcgctatccgacgatcagcagcgcaaccatggcccaggtctggacgtacgcgatcaccgccgctgtgcggcgaggagatccgaaacggtgccgcactcttggaccccgacctctgtcatgacgccgccgctcgtcgtggccgcgttcaggccggtcggccattaccgactcgcaacggacagagccggtgggccctgctcgcccccggcgaccggagccaagctgacaagttccgtagcatcccgcccaacggtaggtaccaagccgcagtggtggcacactttagtgatgtcaatgtcgctcacggccggtcgcggcccgggacgtcccccggcggcgaaagcagatgagactcggaagcgtattctgcacgccgcccgtcaagtgttcagcgaacgtggttatgacggcgcgacttttcaggagatcgccgtccgcgccgacctgacccgaccggcgatcaaccactacttcgccaacaagcgggtgctctaccaagaggtggtggagcaaacccacgaactcgtcattgtggccggcatcgaacgggcacgccgcgagccgaccttgatggggcggctggcggtcgtcgttgacttcgcgatggaggccgatgcccagtatcccgcctcgaccgcgttcctggccaccaccgtgctcgaatcccagcggcatccagaattgagtcggaccgaaaacgatgcggtgcgagcaacccgagaattcctggtttgggctgtcaatgatgcgatcgaacgcggtgaactagccgccgacgtcgatgtctcttcgttggccgagacgctgttggtcgtgttgtgtggcgtgggcttctatatcggttttgtcgggagctatcagcggatggcgaccatcaccgattcgttccagcagctgttggccggcacgctctggcggcctccgacctgaccgagacctaaccggcggccccgaagcgtagtgatgtgccacacaaatcgtataggttacctaacttacttaggtagcatggcatgccgtgaccgaactcgacgacgtgtcctcgttaccatcctcgcgacggaccgctggcgatacctgggcgatcaccgaaagcgttggcgccaccgcgttgggggtcgcggcggcacgtgccgtggaaacggccgcgaccaatccgctgatccgtgacgagttcgccaaggtgttggtgtcgtcggcgggtaccgcctgggcacggctggccgacgccgatttggcctggctcgacggtgatcagctcggccgacgcgtgcatcgggttgcctgcgactaccaggcggtgcgcacccacttcttcgacgagtacttcggtgccgccgtcgacgcaggtgtccggcaggtggtgatcctcgctgccggactggacgctcgggcctaccgcctgaactggccggcgggcactgtggtttacgagatcgaccagccttcggtgttggagtacaaggcggggattcttcaatcgcatggcgcggttccaacggcgagacggcatgccgtcgcggtggacct
>148	N operona: 103	first-last	Rv0145	gene_poz=(601-1554)	-	Possible S-adenosylmethionine-dependent	Rv0145, (MTCI5.19), len: 317 aa. Possible	/position=170615 - 172768 (171215 - 172168)	/lenght=2154 (954)	/codons=718 (318)	/complement=false	GC-compoz=66.87631027253668%	/LCI1=1.4279705573080967	/LCI2=0.6341745531019981	p_i1=0.17854525730170345	p_i2=0.16044558675766638	/Tai=0.3987003043051852	/Tei=0.24440102808189973	/EEI=2.956141515799436
ttcaggagatcgccgtccgcgccgacctgacccgaccggcgatcaaccactacttcgccaacaagcgggtgctctaccaagaggtggtggagcaaacccacgaactcgtcattgtggccggcatcgaacgggcacgccgcgagccgaccttgatggggcggctggcggtcgtcgttgacttcgcgatggaggccgatgcccagtatcccgcctcgaccgcgttcctggccaccaccgtgctcgaatcccagcggcatccagaattgagtcggaccgaaaacgatgcggtgcgagcaacccgagaattcctggtttgggctgtcaatgatgcgatcgaacgcggtgaactagccgccgacgtcgatgtctcttcgttggccgagacgctgttggtcgtgttgtgtggcgtgggcttctatatcggttttgtcgggagctatcagcggatggcgaccatcaccgattcgttccagcagctgttggccggcacgctctggcggcctccgacctgaccgagacctaaccggcggccccgaagcgtagtgatgtgccacacaaatcgtataggttacctaacttacttaggtagcatggcatgccgtgaccgaactcgacgacgtgtcctcgttaccatcctcgcgacggaccgctggcgatacctgggcgatcaccgaaagcgttggcgccaccgcgttgggggtcgcggcggcacgtgccgtggaaacggccgcgaccaatccgctgatccgtgacgagttcgccaaggtgttggtgtcgtcggcgggtaccgcctgggcacggctggccgacgccgatttggcctggctcgacggtgatcagctcggccgacgcgtgcatcgggttgcctgcgactaccaggcggtgcgcacccacttcttcgacgagtacttcggtgccgccgtcgacgcaggtgtccggcaggtggtgatcctcgctgccggactggacgctcgggcctaccgcctgaactggccggcgggcactgtggtttacgagatcgaccagccttcggtgttggagtacaaggcggggattcttcaatcgcatggcgcggttccaacggcgagacggcatgccgtcgcggtggacctgcgcgacgactggccggccgcgctgatagctgccggattcgatggcacccaaccgactgcctggctagccgagggcttgctaccctacctgcccggcgacgccgcggaccggctattcgacatggtcaccgcgctcagcgcaccgggcagccaggtcgctgtcgaggctttcaccatgaacacaaagggcaacacgcagcgctggaatcggatgcgcgagcgactcggtttagacatcgatgtccaggcgttgacctaccacgagcccgaccggtcggatgccgcgcaatggctggccacgcatggctggcaggtgcacagcgtgagcaatcgcgaggagatggcccgactgggccgggcgatcccgcaagacctggtcgacgagaccgtccgcaccacgttgctgcgagggcgtctggtcacacccgctcaaccggcgtgacaccggcatcacgagaaccagagggagcacaggatgagcgccatgcgcacccatgacgacacctgggatatcaagaccagcgtcggcgccaccgcagtgatggtggctgctgcccgggccgtcgaaaccgaccggcccgacccgctgatccgcgatccctacgccagactgctcgtcaccaacgccggggccggcgccatttgggaagccatgctcgacccaacactggtagccaaggcggctgccatcgatgccgaaaccgcggccatcgtcgcctatctgcgcagctaccaagcggtgcggaccaacttcttcgatacctacttcgccagcgctgtcgccgccggaatccggcaggtagtgattctggcgtccggactggattcccgcgcctatcgcctggactggcccgccggaaccatcgtgtatgagatcgatcaacccaaggtgctttcctacaagtccacgacgctggcggaaaacggggtaacgccgtcggctggtcgccgtgaggtgcccgccgacctgcgccaggactggcccgccgcgctgcgtgatgccgggtttgacccgacggcacgcacggcgtggttggccgag
>149	N operona: 104	first-last	Rv0146	gene_poz=(601-1533)	-	Possible S-adenosylmethionine-dependent	Rv0146, (MTCI5.20), len: 310 aa. Possible	/position=171611 - 173743 (172211 - 173143)	/lenght=2133 (933)	/codons=711 (311)	/complement=false	GC-compoz=66.88102893890675%	/LCI1=1.4849462365591397	/LCI2=0.608064516129032	p_i1=0.198952107827324	p_i2=0.14501715439562798	/Tai=0.34089268320202504	/Tei=0.2305154389560652	/EEI=3.0832361673316395
gcgggcactgtggtttacgagatcgaccagccttcggtgttggagtacaaggcggggattcttcaatcgcatggcgcggttccaacggcgagacggcatgccgtcgcggtggacctgcgcgacgactggccggccgcgctgatagctgccggattcgatggcacccaaccgactgcctggctagccgagggcttgctaccctacctgcccggcgacgccgcggaccggctattcgacatggtcaccgcgctcagcgcaccgggcagccaggtcgctgtcgaggctttcaccatgaacacaaagggcaacacgcagcgctggaatcggatgcgcgagcgactcggtttagacatcgatgtccaggcgttgacctaccacgagcccgaccggtcggatgccgcgcaatggctggccacgcatggctggcaggtgcacagcgtgagcaatcgcgaggagatggcccgactgggccgggcgatcccgcaagacctggtcgacgagaccgtccgcaccacgttgctgcgagggcgtctggtcacacccgctcaaccggcgtgacaccggcatcacgagaaccagagggagcacaggatgagcgccatgcgcacccatgacgacacctgggatatcaagaccagcgtcggcgccaccgcagtgatggtggctgctgcccgggccgtcgaaaccgaccggcccgacccgctgatccgcgatccctacgccagactgctcgtcaccaacgccggggccggcgccatttgggaagccatgctcgacccaacactggtagccaaggcggctgccatcgatgccgaaaccgcggccatcgtcgcctatctgcgcagctaccaagcggtgcggaccaacttcttcgatacctacttcgccagcgctgtcgccgccggaatccggcaggtagtgattctggcgtccggactggattcccgcgcctatcgcctggactggcccgccggaaccatcgtgtatgagatcgatcaacccaaggtgctttcctacaagtccacgacgctggcggaaaacggggtaacgccgtcggctggtcgccgtgaggtgcccgccgacctgcgccaggactggcccgccgcgctgcgtgatgccgggtttgacccgacggcacgcacggcgtggttggccgaggggctgttgatgtacctaccggccgaggcccaggaccggctgttcacccaggtcggcgccgtgagcgtggcgggcagccggatcgcggccgagactgcgccggtgcacggcgaagagcggcgagcagaaatgcgggcacggttcaagaaagtggccgatgtgctcggtatcgagcagaccatcgacgtgcaggaactggtctaccacgaccaggatcgggcgtccgttgccgactggctcaccgatcacggttggcgggcccgatcccaacgtgcgcccgacgagatgcgccgcgtgggtcgctgggttgagggggtgccgatggcggacgacccgactgcgttcgccgagtttgtcaccgcagagcggttgtagcgagcgcatccgactgaccttatatatccggatatatggctggatcttttctattgctggttcaaccgggtgactaggatcgcggttatcaccgatgagtgaccgcgtcaaggcggtcgcgccgccggacggaaggacgatgatgaccaccgaatcggttgcccggaagacccagaaatctgagaccgaggctccgcgcgaaccggcgcccgtttcggatgaaaagcaaaccgatgtcgctaaaacggtggctcggctgcgaaagacctttgccagcgggcgtacccgcagcgtcgagtggcgcaagcagcagttgcgcgcgctacagaagttgatggacgagaacgaggacgcgatcgccgcggcactcgccgaggatctggatcgcaatccgttcgaggcatacctcgctgacatcgcgacgacctccgccgaagcgaaatacgcggccaagcgggtgcgcaggtggatgcggcgccgctacctgctgctcgaggtgccgcagctgcccggccgcggctgggtggagtacgagccatatggcaccgtgctaatcatcggtgcctggaactacccgttctacctgaccctgggtccggc
>150	N operona: 105	first-last	Rv0147	gene_poz=(601-2121)	-	Probable aldehyde dehydrogenase (NAD+) dependent	Rv0147, (MTCI5.21), len: 506 aa. Probable aldehyde	/position=172638 - 175358 (173238 - 174758)	/lenght=2721 (1521)	/codons=907 (507)	/complement=false	GC-compoz=64.29980276134121%	/LCI1=1.4888010540184453	/LCI2=0.5747694334650854	p_i1=0.20036122094940323	p_i2=0.12622470787177426	/Tai=0.33478547896232835	/Tei=0.21360223708459686	/EEI=3.111582604752283
[truncated: 10,228,412 more chars]
