# Supplementary material for: Bioinformatic Assessment of Factors Affecting the Correlation between Protein Abundance and Elongation Efficiency in Prokaryotes
Source: Int J Mol Sci. 2022 Oct 9;23(19):11996. doi: 10.3390/ijms231911996 (PMC9570070; doi:10.3390/ijms231911996)
Supplement: Supplementary file 1 [file ijms-23-11996-s001.zip › EloE/output_folder/Mycobacterium_tuberculosis_H37Rv_83332/mycobacterium tuberculosis h37rv_number_eei.txt]

number	single	first	middle	last	EEI4
2	0	1	0	0	2.638408461529931
3	0	0	1	0	2.3786134873635847
4	0	0	0	1	2.3113278146730485
5	0	1	0	0	3.457077334316929
6	0	0	0	1	3.5141860485112075
7	1	0	0	0	2.8487385722717833
8	1	0	0	0	2.6649186993086
9	1	0	0	0	3.607893497402715
10	1	0	0	0	2.5556459579469935
11	1	0	0	0	3.499870407668908
12	0	1	0	0	2.6422894138582707
13	0	0	0	1	2.7237274824527824
14	0	1	0	0	3.0985470716254926
15	0	0	1	0	2.842899970996099
16	0	0	1	0	2.795193433567231
17	0	0	1	0	3.2078237518196353
18	0	0	0	1	2.8742637556628514
19	1	0	0	0	2.552791421491207
20	1	0	0	0	2.6227867095619644
21	1	0	0	0	2.8998013643752367
22	1	0	0	0	2.6275185449525615
23	0	1	0	0	2.642686540609656
24	0	0	1	0	2.473117752346364
25	0	0	0	1	2.585088269428507
26	1	0	0	0	2.6343763782953693
27	0	1	0	0	2.4253676044163606
28	0	0	0	1	3.30597486374751
29	1	0	0	0	2.321719205267073
30	0	1	0	0	3.3011118935315613
31	0	0	0	1	2.3601893326888974
32	0	1	0	0	2.8449074761898783
33	0	0	1	0	3.4863758232169735
34	0	0	1	0	2.6748478259829636
35	0	0	0	1	2.8118985304108226
36	1	0	0	0	2.675483510809677
37	1	0	0	0	3.2837277767758906
38	1	0	0	0	3.037914993797766
39	1	0	0	0	2.313468397430129
40	1	0	0	0	2.9020755988612907
41	1	0	0	0	3.054608394020873
42	1	0	0	0	2.6438898866260123
43	1	0	0	0	2.9665062668280338
44	0	1	0	0	2.7798646416875994
45	0	0	0	1	3.0832209025035504
46	1	0	0	0	3.7832382001443605
47	1	0	0	0	2.9452887278896718
48	1	0	0	0	3.3829632255365576
49	1	0	0	0	2.474842289125454
50	0	1	0	0	3.454847267986765
51	0	0	1	0	3.136123331626245
52	0	0	0	1	3.193813597928773
53	1	0	0	0	3.3845435532204298
54	1	0	0	0	3.2496994807231716
55	0	1	0	0	2.883345191934492
56	0	0	1	0	3.2942480545781363
57	0	0	1	0	2.497203939678832
58	0	0	0	1	2.9320142918528282
59	0	1	0	0	2.9009172658570295
60	0	0	0	1	2.820889505440257
61	1	0	0	0	2.414066236430855
62	1	0	0	0	2.7779124570880347
63	1	0	0	0	2.65972560885738
64	0	1	0	0	3.2369618937288593
65	0	0	1	0	2.937734563792614
66	0	0	0	1	2.7926303059174944
67	1	0	0	0	3.9367948054606154
68	1	0	0	0	2.865636227461709
69	1	0	0	0	3.062242076334506
70	0	1	0	0	2.934857502868353
71	0	0	0	1	3.390843649390837
72	1	0	0	0	2.973004711110618
73	0	1	0	0	3.0483050678695296
74	0	0	0	1	3.0176286817893665
75	0	1	0	0	2.8091687223980837
76	0	0	0	1	3.028242530660542
77	1	0	0	0	2.7988247301812557
78	1	0	0	0	2.8122614580160894
79	1	0	0	0	3.0843442054898493
80	0	1	0	0	2.1798751833702643
81	0	0	0	1	2.54715134446618
82	0	1	0	0	2.4401429839976716
83	0	0	0	1	3.087358163319865
84	0	1	0	0	3.358825225987908
85	0	0	1	0	2.2829743919459102
86	0	0	1	0	2.974860757182632
87	0	0	1	0	3.3738158876203324
88	0	0	1	0	3.551249043979723
89	0	0	1	0	3.483146429669094
90	0	0	1	0	2.966261190289131
91	0	0	0	1	2.6833707714046695
92	1	0	0	0	2.9339911449866323
93	1	0	0	0	3.1156227189078565
94	1	0	0	0	2.9987465003672393
95	1	0	0	0	2.7879844021793923
96	1	0	0	0	2.3224139101472607
97	1	0	0	0	3.865355161825094
98	1	0	0	0	2.5076902899321705
99	0	1	0	0	2.6671430123530597
100	0	0	1	0	2.865996086826745
101	0	0	1	0	2.7087342000547054
102	0	0	1	0	2.760817243746045
103	0	0	1	0	2.758499923730744
104	0	0	0	1	2.868806635872342
105	1	0	0	0	3.0588796620809586
106	1	0	0	0	2.925978249419358
107	1	0	0	0	2.9223124646224727
108	1	0	0	0	2.515725013421544
109	1	0	0	0	2.5779315047104605
110	1	0	0	0	2.6700185747361975
111	1	0	0	0	3.112336027140778
112	1	0	0	0	3.308183093265079
113	1	0	0	0	3.4946340926845014
114	1	0	0	0	2.6362134626868805
115	1	0	0	0	2.549350387402143
116	0	1	0	0	2.4220700743697368
117	0	0	1	0	2.380909244668099
118	0	0	0	1	2.6222328394600036
119	1	0	0	0	2.851696063405131
120	1	0	0	0	2.918451948658757
121	1	0	0	0	2.992555449040499
122	1	0	0	0	2.7882342337853774
123	1	0	0	0	3.1850864291374186
124	1	0	0	0	2.5110915602314403
125	0	1	0	0	2.57044392752807
126	0	0	0	1	2.6726572325810394
127	1	0	0	0	2.3159495844356512
128	1	0	0	0	3.5062692637120003
129	1	0	0	0	3.2941374036036497
130	1	0	0	0	2.8326309703158645
131	1	0	0	0	3.007759098443244
132	1	0	0	0	3.4510552187113834
133	1	0	0	0	3.557398459836234
134	1	0	0	0	3.028301028773248
135	1	0	0	0	3.194626820933254
136	1	0	0	0	2.682749780607501
137	1	0	0	0	3.2170113316102826
138	1	0	0	0	3.0455395804801384
139	1	0	0	0	2.9764292343500425
140	1	0	0	0	3.147151130040982
141	0	1	0	0	3.267814097331113
142	0	0	0	1	2.901286044015143
143	1	0	0	0	3.0203588815217395
144	1	0	0	0	3.217062790504427
145	1	0	0	0	2.662774399462343
146	1	0	0	0	3.1549800987605368
147	1	0	0	0	2.765048929594307
148	1	0	0	0	2.956141515799436
149	1	0	0	0	3.0832361673316395
150	1	0	0	0	3.111582604752283
151	0	1	0	0	3.1353113687994516
152	0	0	0	1	3.0855157835822036
153	1	0	0	0	2.824444255376019
154	0	1	0	0	3.2073125093052215
155	0	0	0	1	2.7813306244254408
156	0	1	0	0	3.1656570904093053
157	0	0	0	1	3.485048355747826
158	0	1	0	0	3.297828424118923
159	0	0	1	0	4.2420996866790315
160	0	0	0	1	3.9316142466940858
161	1	0	0	0	2.9127862923998187
162	1	0	0	0	3.4450743876382215
163	1	0	0	0	3.062490035068353
164	1	0	0	0	3.8700908853791267
165	1	0	0	0	2.754086477162156
166	1	0	0	0	2.8404411569652503
167	1	0	0	0	3.062490367291432
168	1	0	0	0	3.2286439012032364
169	1	0	0	0	2.9181695519101547
170	1	0	0	0	3.1633213068090584
171	0	1	0	0	3.7219441493101413
172	0	0	1	0	4.343914976517862
173	0	0	1	0	3.1780717545993076
174	0	0	1	0	3.623481411623667
175	0	0	1	0	2.8990520685421575
176	0	0	1	0	3.3202460556566478
177	0	0	1	0	3.6843974931179235
178	0	0	1	0	2.988250763708442
179	0	0	1	0	2.8505447569796294
180	0	0	1	0	2.6571969740036354
181	0	0	1	0	2.7486710721696643
182	0	0	0	1	3.2099519195496606
183	1	0	0	0	2.88750216827491
184	0	1	0	0	3.3114862790793373
185	0	0	1	0	2.8305551100069057
186	0	0	0	1	2.8186652091474493
187	1	0	0	0	2.919245574222593
188	0	1	0	0	3.003728012831657
189	0	0	0	1	2.524726942948608
190	1	0	0	0	2.9565624155675527
191	1	0	0	0	2.0345871318776614
192	1	0	0	0	3.21637584487205
193	1	0	0	0	2.797368238831282
194	1	0	0	0	2.819425917788363
195	1	0	0	0	2.910971348777207
196	0	1	0	0	3.0503597760214136
197	0	0	1	0	2.8375592929515316
198	0	0	0	1	2.2483072345121013
199	1	0	0	0	3.047282391079074
200	1	0	0	0	2.8797097543408317
201	1	0	0	0	2.7313844186343434
202	0	1	0	0	3.181376974255935
203	0	0	0	1	2.9813160652226576
204	1	0	0	0	3.235991966720654
205	0	1	0	0	3.005855751140052
206	0	0	0	1	2.907795251936566
207	0	1	0	0	2.6788615965783347
208	0	0	0	1	2.8736319327389324
209	1	0	0	0	2.401802017476632
210	1	0	0	0	2.8977194780251936
211	1	0	0	0	3.8965615245845435
212	1	0	0	0	3.2428900258161066
213	0	1	0	0	2.8639742045675973
214	0	0	0	1	2.561960686789185
215	0	1	0	0	2.6726309163622948
216	0	0	0	1	2.8345636392611575
217	1	0	0	0	3.8754220584355488
218	0	1	0	0	2.93106257264654
219	0	0	0	1	3.134300325932381
220	1	0	0	0	3.090975329209218
221	1	0	0	0	3.416864333191346
222	1	0	0	0	2.8423695049004634
223	1	0	0	0	2.654189066696764
224	0	1	0	0	3.001215853360224
225	0	0	1	0	2.6166507628652838
226	0	0	0	1	2.5997358951742626
227	0	1	0	0	2.9286679790267884
228	0	0	0	1	3.385892170260561
229	1	0	0	0	3.2782933090011532
230	1	0	0	0	2.4726175396857193
231	1	0	0	0	2.712136266258022
232	0	1	0	0	2.6534168364248036
233	0	0	0	1	3.1705776603572717
234	1	0	0	0	3.307868653561138
235	0	1	0	0	2.021754810599184
236	0	0	0	1	3.6789037732831007
237	1	0	0	0	3.5976090839032224
238	0	1	0	0	2.967334128856525
239	0	0	0	1	3.605027519952213
240	0	1	0	0	3.0388301239677347
241	0	0	1	0	3.0452592079687606
242	0	0	0	1	2.7315505247583105
243	1	0	0	0	3.3353019576789085
244	1	0	0	0	2.81119522955675
245	1	0	0	0	3.728645794597016
246	0	1	0	0	2.4863628570269967
247	0	0	0	1	2.812082577611169
248	0	1	0	0	3.0886871458449403
249	0	0	0	1	3.42273845926372
250	1	0	0	0	3.09658763953431
251	1	0	0	0	3.92719285557826
252	1	0	0	0	3.2893784824742305
253	1	0	0	0	2.694362818872883
254	0	1	0	0	2.8089436164267783
255	0	0	1	0	3.246153275216136
256	0	0	0	1	2.808290093940558
257	1	0	0	0	2.679512193621757
258	1	0	0	0	3.1794843011327156
259	0	1	0	0	3.047222231243359
260	0	0	0	1	2.9264940998166327
261	0	1	0	0	2.7182952905990896
262	0	0	1	0	2.877186922990049
263	0	0	0	1	2.8476797494052235
264	1	0	0	0	1.8990887993035241
265	0	1	0	0	3.2378891224671738
266	0	0	1	0	2.446272977320482
267	0	0	0	1	2.6060316243372035
268	1	0	0	0	3.4630011965479026
269	0	1	0	0	2.673935156744811
270	0	0	1	0	2.62218464658624
271	0	0	0	1	2.437244099257637
272	0	1	0	0	3.100684739131658
273	0	0	0	1	3.1556834084778327
274	1	0	0	0	3.807164486556632
275	1	0	0	0	1.924017182397619
276	1	0	0	0	3.091484026684226
277	1	0	0	0	3.7268688776115977
278	1	0	0	0	3.250035957106772
279	0	1	0	0	3.0083189042084633
280	0	0	0	1	3.0799507818688414
281	1	0	0	0	2.919172080306724
282	1	0	0	0	2.7348468103148496
283	1	0	0	0	3.016630333074112
284	0	1	0	0	2.468103207504112
286	0	0	0	1	2.0790940193608005
287	1	0	0	0	2.2524266154083024
288	0	1	0	0	2.364892097792843
289	0	0	0	1	2.8580674851589993
290	0	1	0	0	3.1788897204955564
291	0	0	1	0	2.9609078706138443
292	0	0	1	0	3.021200401970583
293	0	0	1	0	2.1152772857631907
294	0	0	0	1	2.5966287940263966
295	0	1	0	0	3.3168084548658308
296	0	0	1	0	3.4422241972376613
297	0	0	0	1	3.084809435325654
298	0	1	0	0	3.204299879762916
299	0	0	1	0	2.5268263949321725
300	0	0	0	1	2.5454265623532026
301	1	0	0	0	2.9693223206302872
302	1	0	0	0	2.8291363802434537
303	0	1	0	0	2.71040286219998
304	0	0	0	1	2.8608465464397095
305	1	0	0	0	2.538630530822628
306	0	1	0	0	3.1113205892048468
307	0	0	0	1	2.7027046683234124
308	0	1	0	0	2.2391025431298783
309	0	0	0	1	2.849187366351472
310	0	1	0	0	3.0064416108529732
311	0	0	0	1	3.123907416320987
312	1	0	0	0	5.721173077306411
313	1	0	0	0	3.536487900582465
314	1	0	0	0	2.644972682009606
315	1	0	0	0	3.0856145966862605
316	1	0	0	0	2.600546043185219
317	1	0	0	0	3.123744774774955
318	1	0	0	0	3.4966723099653936
319	1	0	0	0	3.1192420667808127
320	1	0	0	0	2.738269431914659
321	1	0	0	0	3.2622330430262236
322	1	0	0	0	2.882029396606108
323	1	0	0	0	2.935575429962921
324	1	0	0	0	2.8561370737611766
325	1	0	0	0	2.706762091185935
326	1	0	0	0	3.126191967393381
327	1	0	0	0	2.9868986301610696
328	0	1	0	0	2.6474009368768128
329	0	0	0	1	3.327896241994461
330	1	0	0	0	3.1174593529567027
331	1	0	0	0	2.8000952641369814
332	0	1	0	0	3.081683587745271
333	0	0	1	0	2.861382602544767
334	0	0	0	1	2.699675226510691
335	1	0	0	0	2.7546562260099945
336	1	0	0	0	2.7090389490561724
337	0	1	0	0	2.4599882859238336
338	0	0	0	1	2.827028466438476
339	1	0	0	0	2.9277890132417506
340	0	1	0	0	2.9135560804582186
341	0	0	1	0	3.322022319473105
342	0	0	0	1	3.759228706434706
343	1	0	0	0	2.254606253680423
344	1	0	0	0	2.6947583234408934
345	0	1	0	0	3.6542635845798634
346	0	0	0	1	3.030134276035632
347	1	0	0	0	2.6225370126752
348	1	0	0	0	2.6755909601262355
349	0	1	0	0	3.465431120394388
350	0	0	1	0	2.845895310207835
351	0	0	0	1	2.7796274161394408
352	1	0	0	0	2.9898465677997854
353	1	0	0	0	2.81967677563286
354	1	0	0	0	3.6009431681459603
355	0	1	0	0	2.527199546727609
356	0	0	1	0	2.7476815721644683
357	0	0	0	1	2.3853583228422948
358	0	1	0	0	3.8542777164734017
359	0	0	1	0	3.207425048393553
360	0	0	1	0	2.8698102424321332
361	0	0	0	1	3.033221098786729
362	1	0	0	0	3.439840194559596
363	1	0	0	0	5.507851825364737
364	0	1	0	0	2.797221542429148
365	0	0	0	1	3.5305234613139858
366	0	1	0	0	2.284140370544359
367	0	0	0	1	3.936776358851644
368	1	0	0	0	2.563197499167637
369	1	0	0	0	3.383462733036051
370	1	0	0	0	3.6835794984605434
371	1	0	0	0	4.09258568432745
372	1	0	0	0	3.7092540043140625
373	0	1	0	0	2.8089395213903714
374	0	0	1	0	2.9312390412367373
375	0	0	0	1	3.187203750198826
376	0	1	0	0	2.4496853615454763
377	0	0	0	1	3.578953866788719
378	0	1	0	0	2.9198597295128237
379	0	0	1	0	2.9801752352272417
380	0	0	1	0	3.354307217776837
381	0	0	1	0	3.2985578932768242
382	0	0	1	0	2.8468327898761077
383	0	0	0	1	3.157870003203334
384	1	0	0	0	2.730676214624573
385	1	0	0	0	2.8978716286315254
386	1	0	0	0	3.4812199786089173
387	1	0	0	0	3.6256792449297226
388	1	0	0	0	2.7236281015920585
389	0	1	0	0	2.766137399095639
390	0	0	0	1	2.9495397172589284
391	1	0	0	0	2.598227838072653
392	1	0	0	0	3.6532503149400317
393	1	0	0	0	2.8767339048036282
394	1	0	0	0	2.7812828866612294
395	1	0	0	0	2.147147058942865
396	1	0	0	0	2.491757830311342
397	0	1	0	0	2.661193688539021
398	0	0	1	0	3.0183600315167207
399	0	0	0	1	3.390540685471967
400	1	0	0	0	3.5692119569864844
401	1	0	0	0	2.3362625616055666
402	1	0	0	0	2.5987401999248156
403	0	1	0	0	2.443908801556273
404	0	0	0	1	3.2884976092549287
405	1	0	0	0	3.0828780907733138
406	1	0	0	0	2.0876070110560985
407	0	1	0	0	2.748872748868135
408	0	0	1	0	3.30098417389906
409	0	0	0	1	2.991065677079725
410	1	0	0	0	2.7858967059762203
411	0	1	0	0	3.0100523401910535
412	0	0	0	1	3.153748598317392
413	0	1	0	0	2.1211476974655796
414	0	0	0	1	2.518313278600284
415	1	0	0	0	2.7316894441238904
416	0	1	0	0	3.1083411111767103
417	0	0	1	0	2.9017063607288165
418	0	0	0	1	3.11914390959147
419	0	1	0	0	3.257566688444072
420	0	0	1	0	3.257760573178706
421	0	0	0	1	2.986976056230632
422	1	0	0	0	2.5899333148671824
423	1	0	0	0	2.4212677017261868
424	0	1	0	0	2.6971819491794333
425	0	0	1	0	3.51962889332972
426	0	0	0	1	2.7853724989330786
427	1	0	0	0	3.350423852351352
428	1	0	0	0	2.8881815600895298
429	1	0	0	0	2.9141905174928704
430	0	1	0	0	2.6341051243448343
431	0	0	1	0	2.849027255693352
432	0	0	0	1	3.3733600404832544
433	1	0	0	0	3.048020250456966
434	1	0	0	0	2.519217625248128
435	1	0	0	0	2.780517656853982
436	0	1	0	0	3.174614384228075
437	0	0	1	0	2.537668559069336
438	0	0	0	1	2.742886285981678
439	0	1	0	0	2.97076868662477
440	0	0	1	0	3.0164721934491356
441	0	0	1	0	3.30076657794603
442	0	0	0	1	2.9980554706424223
443	1	0	0	0	2.6681825385665143
444	0	1	0	0	2.932479281370398
445	0	0	1	0	2.7936796289216588
446	0	0	0	1	2.518692084346687
447	0	1	0	0	2.995648383168846
448	0	0	0	1	3.140917705964076
449	1	0	0	0	4.262802643389709
450	0	1	0	0	2.7486966911787416
451	0	0	0	1	3.853754950352731
452	1	0	0	0	3.2493250731209633
453	1	0	0	0	2.551585951436899
454	1	0	0	0	2.9979325248770388
455	0	1	0	0	2.793652452269922
456	0	0	1	0	2.858980874176823
457	0	0	0	1	2.6318705282415324
458	0	1	0	0	2.8381189667829743
459	0	0	1	0	2.979406060277875
460	0	0	0	1	3.009508962776561
461	1	0	0	0	2.6705749940946175
462	1	0	0	0	2.551456677164097
463	1	0	0	0	2.5487380959749846
464	1	0	0	0	3.0546508960523395
465	1	0	0	0	3.4115811928675965
466	0	1	0	0	2.3722153023035206
467	0	0	0	1	1.6710096355004034
468	1	0	0	0	3.1352243719049278
469	0	1	0	0	3.8054168091345972
470	0	0	0	1	3.1003582517127857
471	0	1	0	0	3.8490964330953568
472	0	0	0	1	3.0042816660179965
473	0	1	0	0	3.5005668158481114
474	0	0	0	1	3.450468219665214
475	0	1	0	0	2.853635441210249
476	0	0	0	1	3.3287416303706667
477	1	0	0	0	3.1561133794265728
478	1	0	0	0	3.74094576168136
479	1	0	0	0	3.308476810504405
480	1	0	0	0	3.0427823425399536
481	1	0	0	0	3.9027514170001294
482	0	1	0	0	2.272808014833546
483	0	0	1	0	2.420727369745034
484	0	0	0	1	3.328269657415735
485	1	0	0	0	2.9791254552499282
486	1	0	0	0	3.2264673875411503
487	1	0	0	0	3.311713980905259
488	0	1	0	0	3.6611694684738914
489	0	0	1	0	2.5654887472583336
490	0	0	0	1	3.0931687469076006
491	0	1	0	0	3.145586042114391
492	0	0	0	1	2.8124631328151244
493	1	0	0	0	3.0459436111203906
494	1	0	0	0	2.764238018402185
495	1	0	0	0	3.162947103885094
496	1	0	0	0	2.940528895021471
497	1	0	0	0	2.927012113274307
498	0	1	0	0	2.675921601857049
499	0	0	0	1	3.2711285762037106
500	1	0	0	0	2.9010424224204705
501	1	0	0	0	3.0868371321773216
502	1	0	0	0	3.1569684011231223
503	1	0	0	0	3.960369019836205
504	0	1	0	0	2.555432332313213
505	0	0	1	0	2.847249797356253
506	0	0	0	1	2.634228920545254
507	1	0	0	0	2.9873479254621955
508	1	0	0	0	2.807100647531308
509	0	1	0	0	2.9455302924633897
510	0	0	1	0	2.7595212741089195
511	0	0	1	0	2.977166496381071
512	0	0	1	0	2.73212736895876
513	0	0	0	1	2.8047527184142393
514	1	0	0	0	3.1875192068691067
515	1	0	0	0	2.327768425227422
516	0	1	0	0	2.7144541691738184
517	0	0	0	1	3.064190154241339
518	0	1	0	0	3.597085338276612
519	0	0	0	1	3.4456678537805425
520	1	0	0	0	2.8333138897776777
521	0	1	0	0	3.0931578554424277
522	0	0	1	0	2.9040631867320843
523	0	0	0	1	2.5959926287653246
524	0	1	0	0	2.934631648522374
525	0	0	1	0	2.7508625385460594
526	0	0	0	1	2.950705108786799
527	0	1	0	0	3.083688466302067
528	0	0	1	0	2.96501551553166
529	0	0	0	1	2.727035242831522
530	1	0	0	0	2.6901529558819646
531	1	0	0	0	2.471688799893784
532	1	0	0	0	3.0571544110510636
533	1	0	0	0	2.8835380205236953
534	1	0	0	0	3.178224781074359
535	0	1	0	0	3.1824502290476735
536	0	0	0	1	2.256564753946946
537	1	0	0	0	3.5544501649539595
538	1	0	0	0	2.8920869349044316
539	0	1	0	0	2.806625147622778
540	0	0	1	0	2.7495035377707135
541	0	0	1	0	2.7003092918126423
542	0	0	1	0	3.361010469613657
543	0	0	1	0	3.425129026589703
544	0	0	0	1	4.04480192853164
545	1	0	0	0	2.8249454697862575
546	1	0	0	0	3.402285052368449
547	1	0	0	0	2.5001049236065516
548	1	0	0	0	2.659426644040846
549	1	0	0	0	3.064565208115664
550	1	0	0	0	3.247363658925035
551	0	1	0	0	3.0255239901596584
552	0	0	0	1	2.6690679619850965
553	1	0	0	0	2.95600205976779
554	1	0	0	0	2.6890322447424744
555	0	1	0	0	2.9202858111933025
556	0	0	0	1	2.618856880651595
557	0	1	0	0	3.158816543673675
558	0	0	0	1	2.306127228979611
559	1	0	0	0	3.0715853903605366
560	0	1	0	0	3.01412897431629
561	0	0	0	1	3.412332500680356
562	1	0	0	0	2.8665827440548663
563	1	0	0	0	3.1487245934389
564	1	0	0	0	3.222734499465156
565	0	1	0	0	2.4554391891589655
566	0	0	0	1	2.4341262026645794
567	1	0	0	0	3.33443947323428
568	0	1	0	0	3.060164492159205
569	0	0	1	0	2.884462726077927
570	0	0	0	1	3.29721558480535
571	0	1	0	0	2.746574563194559
572	0	0	0	1	2.584992019702207
573	0	1	0	0	2.6069557459049535
574	0	0	0	1	2.8955845654489343
575	0	1	0	0	3.1169141539704626
576	0	0	1	0	3.0862712163025545
577	0	0	0	1	2.996126876154554
578	1	0	0	0	3.1811592804357116
579	1	0	0	0	2.9913566436439045
580	1	0	0	0	3.474682415590978
581	1	0	0	0	3.5088534064171784
582	1	0	0	0	4.974549858237911
583	1	0	0	0	3.127101739257269
584	1	0	0	0	2.787451666570643
585	0	1	0	0	2.9188773004556516
586	0	0	0	1	2.7978970903393745
587	1	0	0	0	2.7362085031376693
588	1	0	0	0	2.4462316527925045
589	0	1	0	0	3.0109875222475724
590	0	0	0	1	2.819416670319678
591	1	0	0	0	3.249411880536546
592	0	1	0	0	2.743161922435164
593	0	0	0	1	3.1551662862814447
594	1	0	0	0	2.523855732673111
595	1	0	0	0	3.0154206941220165
596	1	0	0	0	3.1827799134294543
597	0	1	0	0	2.6112466033781643
598	0	0	0	1	2.803727207118014
599	1	0	0	0	3.5570855583059893
600	1	0	0	0	3.2423963656689536
601	1	0	0	0	2.965054781617393
602	0	1	0	0	2.870778953176539
603	0	0	1	0	3.5401034279080608
604	0	0	1	0	3.1592036909214625
605	0	0	1	0	3.1587045248572414
606	0	0	1	0	3.1495002171494018
607	0	0	1	0	2.7858823017134187
608	0	0	1	0	2.7274447941217366
609	0	0	1	0	3.1491398811177156
610	0	0	1	0	3.2110916632517097
611	0	0	0	1	2.807545942448672
612	0	1	0	0	2.8826729230293937
613	0	0	0	1	2.6936048767098737
614	1	0	0	0	2.5944441772253555
615	0	1	0	0	2.7012258690173376
616	0	0	0	1	2.800638931993741
617	1	0	0	0	3.1708660910468565
618	1	0	0	0	3.197297371969637
619	1	0	0	0	3.2616020520975835
620	1	0	0	0	2.3300593805913095
621	1	0	0	0	2.9940520406264284
622	0	1	0	0	2.7556561573952827
623	0	0	0	1	2.59148613107919
624	1	0	0	0	2.686306312014745
625	0	1	0	0	2.746988685712597
626	0	0	1	0	2.5502971897282256
627	0	0	0	1	2.376768369717659
628	1	0	0	0	2.554747682138071
629	1	0	0	0	2.2508923317794567
630	1	0	0	0	2.645101265828823
631	1	0	0	0	3.0534668563917786
632	0	1	0	0	2.5719551395680402
633	0	0	0	1	3.0644626722679966
634	1	0	0	0	2.229588397119482
635	0	1	0	0	2.5693922579144277
636	0	0	0	1	2.7796342936478453
637	0	1	0	0	2.7773505806633567
638	0	0	1	0	2.9851700543963773
639	0	0	0	1	2.6086906485006014
640	1	0	0	0	2.512769066729049
641	1	0	0	0	2.893510481573754
642	0	1	0	0	2.3982693711281002
643	0	0	0	1	2.72970929232172
644	1	0	0	0	2.6720038808238606
645	0	1	0	0	2.5030907869237886
646	0	0	0	1	2.973976950914267
647	1	0	0	0	3.1238423924212597
648	0	1	0	0	2.9450355866455187
649	0	0	1	0	2.8967314405825495
650	0	0	0	1	2.75857305602014
651	1	0	0	0	3.5447198491693923
652	1	0	0	0	3.2012959398748486
653	1	0	0	0	2.8467042706090964
654	1	0	0	0	2.6870439121239054
655	1	0	0	0	3.086372975758386
656	0	1	0	0	3.8480902737682396
657	0	0	1	0	3.8265045559202626
658	0	0	0	1	3.393463995402543
659	0	1	0	0	3.1717168809376686
660	0	0	0	1	3.4540747702567014
661	1	0	0	0	4.069693941226551
662	1	0	0	0	3.4375417745205623
663	1	0	0	0	3.6549521038944817
664	1	0	0	0	3.401778660963295
665	1	0	0	0	3.7223377494363126
666	1	0	0	0	3.3774626228402282
667	0	1	0	0	3.0075065988460294
668	0	0	0	1	3.435824927739575
669	0	1	0	0	2.7565661946669877
670	0	0	1	0	1.9903728809790722
671	0	0	0	1	2.423036199603065
672	0	1	0	0	3.435720771426186
673	0	0	0	1	4.899454534051334
674	1	0	0	0	2.899799013605
675	0	1	0	0	3.2020201825056724
676	0	0	0	1	3.5139358048871543
677	1	0	0	0	2.501949496611064
678	1	0	0	0	3.076089509710226
679	1	0	0	0	3.0559873800792574
680	0	1	0	0	2.208409161720089
681	0	0	0	1	3.3380113490927896
682	0	1	0	0	2.425581141588017
683	0	0	0	1	2.47519253261604
684	0	1	0	0	3.4797193629378786
685	0	0	1	0	2.0677775363381645
686	0	0	1	0	2.7341417042673863
687	0	0	0	1	2.1988630597651144
688	1	0	0	0	3.613101365153159
689	1	0	0	0	3.6413333465799513
690	1	0	0	0	2.916996985219606
691	0	1	0	0	3.3264757438372152
692	0	0	0	1	2.911965757266722
693	0	1	0	0	3.0784054620548646
694	0	0	1	0	3.0062812351317887
695	0	0	1	0	2.766339527851992
696	0	0	0	1	2.5529921160089177
697	0	1	0	0	3.8924379655036847
698	0	0	0	1	3.4951115797455286
699	1	0	0	0	3.0129917844490457
700	0	1	0	0	3.271285146894749
701	0	0	0	1	3.7934710121130464
702	1	0	0	0	3.353490105528309
703	0	1	0	0	3.548705652064045
704	0	0	0	1	3.0001386385695272
705	1	0	0	0	4.205826674040899
706	1	0	0	0	4.422544514630603
707	1	0	0	0	3.453806489124685
708	0	1	0	0	2.9177232909584654
709	0	0	0	1	3.3366910828338656
710	1	0	0	0	2.417841108572378
711	0	1	0	0	2.755563314805483
712	0	0	0	1	2.9361861948602686
713	0	1	0	0	2.2575764857770477
714	0	0	1	0	2.592281303190155
715	0	0	1	0	2.738732793784227
716	0	0	0	1	3.0660245389922784
717	1	0	0	0	2.5737398253896293
718	0	1	0	0	2.709957548073028
719	0	0	0	1	2.427736626372058
720	1	0	0	0	2.1130624171444934
721	1	0	0	0	2.685050173792819
722	0	1	0	0	3.28211200754792
723	0	0	1	0	3.1182177622783858
724	0	0	1	0	3.348371529251629
725	0	0	0	1	4.132370750070052
726	0	1	0	0	3.237742590731138
727	0	0	1	0	3.4746552036194642
728	0	0	1	0	2.6237426780519115
729	0	0	1	0	3.0156878146126465
730	0	0	1	0	3.3715002214286476
731	0	0	1	0	3.8528242054096085
732	0	0	0	1	2.901847266603226
733	1	0	0	0	3.4041535667455496
734	1	0	0	0	2.705707015932638
735	1	0	0	0	3.223661996243438
736	0	1	0	0	4.052759180204698
737	0	0	1	0	3.7283350741262433
738	0	0	1	0	3.2855595634203993
739	0	0	0	1	2.494339009269936
740	0	1	0	0	3.5481419038689146
741	0	0	1	0	3.443175112741793
742	0	0	1	0	2.4915847158564213
743	0	0	1	0	3.2301888374919487
744	0	0	1	0	2.2468817710255813
745	0	0	1	0	3.8157160423828604
746	0	0	0	1	2.929185499040591
747	0	1	0	0	3.2033878214240366
748	0	0	0	1	2.665067463054497
749	1	0	0	0	2.7743814954914585
750	0	1	0	0	2.8211149051056594
751	0	0	0	1	3.027717800114868
752	0	1	0	0	2.7005430966671793
753	0	0	0	1	2.8553400457514932
754	1	0	0	0	3.1250506282540096
755	0	1	0	0	3.8165865962040386
756	0	0	1	0	3.7239391811547247
757	0	0	0	1	2.7282194852212545
758	1	0	0	0	2.928313446669678
759	1	0	0	0	2.806855167309116
760	1	0	0	0	3.263140654546333
761	1	0	0	0	2.3907974584358747
762	1	0	0	0	2.517336903483598
763	1	0	0	0	2.915840244937315
764	1	0	0	0	2.9584359396027744
765	1	0	0	0	2.30666126511778
766	0	1	0	0	2.9437775398838726
767	0	0	0	1	2.8865718937045477
768	0	1	0	0	1.9176068507047797
769	0	0	0	1	2.421995280083013
770	1	0	0	0	2.225438769998273
771	0	1	0	0	2.461992388154672
772	0	0	0	1	2.6678796321628697
773	1	0	0	0	3.715827483959407
774	1	0	0	0	3.3518902830307926
775	0	1	0	0	2.9954333246248823
776	0	0	1	0	3.0976401464048533
777	0	0	0	1	3.4342671570277363
778	1	0	0	0	3.371223538583796
779	1	0	0	0	3.975266390840051
780	1	0	0	0	2.7438435454990335
781	1	0	0	0	2.9854848635673794
782	1	0	0	0	3.5077504370857833
783	1	0	0	0	2.809249027083209
784	1	0	0	0	3.1698676477860683
785	0	1	0	0	3.995502574271032
786	0	0	0	1	3.9138679962630083
787	0	1	0	0	3.436657264863806
788	0	0	1	0	2.837351484117189
789	0	0	1	0	3.325694472078221
790	0	0	1	0	2.9598690083650676
791	0	0	1	0	3.1423107253469897
792	0	0	0	1	2.9550648466271876
793	0	1	0	0	2.9048176352484494
794	0	0	0	1	3.8202853569007638
795	0	1	0	0	3.1518238573688926
796	0	0	1	0	3.232749678921676
797	0	0	0	1	2.9909928113747677
798	1	0	0	0	2.887097060262265
799	1	0	0	0	2.6963500940819536
800	1	0	0	0	2.5674475576747313
801	1	0	0	0	2.5993613540658562
802	0	1	0	0	3.4300054986410666
803	0	0	0	1	2.906877475657641
804	1	0	0	0	2.59891150541166
805	0	1	0	0	3.165628542058897
806	0	0	1	0	2.4310435439779603
807	0	0	0	1	3.1026275959318106
808	1	0	0	0	2.8744434042509903
809	0	1	0	0	2.8069443087237325
810	0	0	0	1	3.0016011007799976
811	1	0	0	0	2.9878759705115168
812	1	0	0	0	2.8084817590996387
813	0	1	0	0	2.8644716691463605
814	0	0	0	1	2.8494313586795976
815	0	1	0	0	2.730613332804675
816	0	0	1	0	3.0839245497133123
817	0	0	1	0	2.596751111900195
818	0	0	0	1	2.6653349125614825
819	1	0	0	0	2.7119663460973578
820	1	0	0	0	2.74642545481644
821	0	1	0	0	2.4743081034547028
822	0	0	0	1	2.863287476103079
823	1	0	0	0	2.9638370471941413
824	0	1	0	0	3.1435396651135674
825	0	0	0	1	2.9622389967478813
826	0	1	0	0	2.967848003619425
827	0	0	0	1	2.7575489081570406
828	1	0	0	0	2.7635890474382783
829	0	1	0	0	3.05823381410705
830	0	0	0	1	2.5623101540257824
831	1	0	0	0	2.708940947304909
832	1	0	0	0	2.919289976796168
833	1	0	0	0	2.7147297934115673
834	0	1	0	0	3.110372499051888
835	0	0	0	1	3.0173996644144334
836	1	0	0	0	3.3108973606821066
837	1	0	0	0	2.7587932292991875
838	1	0	0	0	2.7660149969981824
839	1	0	0	0	2.7744471717369192
840	0	1	0	0	3.0558398012506904
841	0	0	0	1	3.6990143308921075
842	0	1	0	0	2.5620636833810715
843	0	0	0	1	3.3810996731596985
844	0	1	0	0	2.9069906644605084
845	0	0	0	1	2.9700126543824594
846	1	0	0	0	3.3528229727026204
847	1	0	0	0	2.989794838765047
848	1	0	0	0	3.2032321334573495
849	1	0	0	0	2.7998830198388167
850	1	0	0	0	3.66257524635979
851	1	0	0	0	2.9494777755715678
852	1	0	0	0	3.152625512811827
853	1	0	0	0	3.139704510141032
854	1	0	0	0	2.7879697154203087
855	1	0	0	0	2.1308306137236466
856	1	0	0	0	3.0027732963731686
857	1	0	0	0	3.0090492905411392
858	0	1	0	0	2.3890663005480506
859	0	0	0	1	2.4381169906356774
860	1	0	0	0	2.519784604380323
861	1	0	0	0	2.736281311610377
862	1	0	0	0	2.9225163618660526
863	1	0	0	0	2.73251440249318
864	1	0	0	0	2.666041200115042
865	1	0	0	0	2.622981533668123
866	1	0	0	0	2.759197884369299
867	1	0	0	0	2.771385565034301
868	0	1	0	0	3.0265356652637774
869	0	0	0	1	2.6654585814739433
870	1	0	0	0	2.7066963960626045
871	1	0	0	0	2.9156343408872187
872	1	0	0	0	3.1326724304011324
873	1	0	0	0	2.191776437000703
874	0	1	0	0	2.8538966814102493
875	0	0	1	0	3.2636394659965418
876	0	0	0	1	2.385593344268965
877	1	0	0	0	2.893839645985316
878	1	0	0	0	2.4949861422055086
879	1	0	0	0	3.075864316506569
880	0	1	0	0	3.3809462784044118
881	0	0	0	1	3.0783023854092892
882	0	1	0	0	3.197263874805141
883	0	0	0	1	2.799607583477028
884	1	0	0	0	2.7703851625149376
885	0	1	0	0	4.03540123971332
886	0	0	0	1	3.5904358772716876
887	1	0	0	0	3.3506786383904203
888	1	0	0	0	2.598087346525364
889	0	1	0	0	2.373908821465453
890	0	0	1	0	2.669198151169522
891	0	0	1	0	3.0180193401124855
892	0	0	0	1	2.83274254909829
893	1	0	0	0	2.6867841948292526
894	0	1	0	0	2.411076071012731
895	0	0	1	0	2.63695235404328
896	0	0	0	1	4.35679031597597
897	1	0	0	0	3.06932912914579
898	1	0	0	0	2.8220218006801123
899	1	0	0	0	2.890456185800564
900	1	0	0	0	3.050656075420119
901	0	1	0	0	3.186684269379429
902	0	0	0	1	3.014221752481237
903	1	0	0	0	2.7830840086494057
904	1	0	0	0	3.4174312812303884
905	1	0	0	0	2.7234871820514583
906	0	1	0	0	2.9488158066057326
907	0	0	1	0	2.928143107253752
908	0	0	0	1	3.200950528282585
909	1	0	0	0	3.018263021679249
910	1	0	0	0	3.4137172694574507
911	0	1	0	0	3.195613911814367
912	0	0	0	1	2.748687642134261
913	1	0	0	0	3.475044116619504
914	1	0	0	0	3.3931671626745215
915	1	0	0	0	2.8874710699644672
916	0	1	0	0	2.5657166929322295
917	0	0	0	1	2.1814286249520984
918	1	0	0	0	2.4352010599050122
919	1	0	0	0	2.5633598944761857
920	1	0	0	0	2.709966661917886
921	1	0	0	0	2.428651746827056
922	1	0	0	0	4.102523267936796
923	0	1	0	0	2.730956172641272
924	0	0	0	1	3.195390981356329
925	0	1	0	0	2.7781551689587523
926	0	0	1	0	2.9777782786651485
927	0	0	0	1	2.661987859555933
928	0	1	0	0	3.370107954499893
929	0	0	0	1	3.40072640513255
930	1	0	0	0	2.6342419936032266
931	0	1	0	0	3.294491904120524
932	0	0	0	1	2.7524942224563738
933	0	1	0	0	2.925612745319126
934	0	0	0	1	3.308990787636602
935	0	1	0	0	4.256785167564848
936	0	0	0	1	3.221448705887569
937	1	0	0	0	3.0431750433668117
938	1	0	0	0	3.364519335772058
939	0	1	0	0	3.166405558057963
940	0	0	0	1	2.98630207316188
941	0	1	0	0	2.6026907111287585
942	0	0	0	1	2.849263746204075
943	1	0	0	0	3.1728134857091788
944	0	1	0	0	2.4079517275076325
945	0	0	0	1	2.895026944875107
946	1	0	0	0	3.2313104370918624
947	0	1	0	0	2.9369836615498444
948	0	0	0	1	2.60726568247462
949	0	1	0	0	2.7293353564659015
950	0	0	1	0	3.3112645913592367
951	0	0	0	1	2.914577908810126
952	1	0	0	0	3.063410168530353
953	1	0	0	0	3.2248440868169865
954	0	1	0	0	3.5543046320791074
955	0	0	1	0	3.3046057513398055
956	0	0	0	1	3.1742644386820302
957	0	1	0	0	3.0612918338176844
958	0	0	0	1	3.1948706064807526
959	0	1	0	0	3.1866763991263616
960	0	0	0	1	3.422349969844631
961	0	1	0	0	3.555834787933878
962	0	0	0	1	3.390416653991273
963	1	0	0	0	3.750226174900641
964	0	1	0	0	3.1134871421916412
965	0	0	0	1	3.148756181832421
966	1	0	0	0	3.6572118796998203
967	1	0	0	0	2.7723562474305
968	1	0	0	0	2.297237821424663
969	1	0	0	0	2.7035734584874223
970	0	1	0	0	2.8102194950724435
971	0	0	0	1	3.223192795544192
972	1	0	0	0	3.327106867781998
974	1	0	0	0	2.7352571175272757
975	1	0	0	0	3.3922559616315047
976	1	0	0	0	2.841269412489195
977	0	1	0	0	4.047527639338888
978	0	0	0	1	3.4020389630031693
979	1	0	0	0	2.984102993602695
980	0	1	0	0	2.8961055733579903
981	0	0	0	1	3.1219756217571466
982	0	1	0	0	2.4248638305422494
983	0	0	0	1	2.895823513917217
984	0	1	0	0	3.3926205992745926
985	0	0	0	1	3.0987610948216235
986	0	1	0	0	2.4275693476149582
987	0	0	0	1	2.4839216430237294
988	1	0	0	0	3.164291078936513
989	1	0	0	0	2.932399578477632
990	1	0	0	0	3.208296702060772
991	1	0	0	0	2.0800931500539614
992	0	1	0	0	2.431257020197527
993	0	0	0	1	3.0681705691880174
994	1	0	0	0	3.1063247793878355
995	1	0	0	0	2.867486168465441
996	0	1	0	0	3.069464933261461
997	0	0	0	1	3.0304000542737293
998	0	1	0	0	2.7026345695664524
999	0	0	1	0	3.527884378751009
1000	0	0	1	0	3.0114201569086694
1001	0	0	1	0	3.6053154178541296
1002	0	0	1	0	3.0647678223136054
1003	0	0	0	1	3.2417536351622727
1004	1	0	0	0	2.9834815196084596
1005	1	0	0	0	2.4781178934900647
1006	1	0	0	0	2.0394925975218596
1007	1	0	0	0	2.5224746864493213
1008	1	0	0	0	2.4677990259951157
1009	0	1	0	0	3.1238939488476554
1010	0	0	0	1	3.0547333647953514
1011	0	1	0	0	3.0110504887311906
1012	0	0	0	1	3.1409863426385476
1013	1	0	0	0	3.446935062986251
1014	0	1	0	0	2.3877938421613476
1015	0	0	1	0	2.4623827712495014
1016	0	0	0	1	2.352275482789395
1017	1	0	0	0	2.72839774292831
1018	1	0	0	0	2.9145788222277824
1019	1	0	0	0	2.9925681031401363
1020	1	0	0	0	2.538941228212618
1021	1	0	0	0	3.328674937189442
1022	1	0	0	0	3.0748368123273213
1023	1	0	0	0	2.953914533853898
1024	1	0	0	0	3.0132219570683443
1025	0	1	0	0	2.3334781840135563
1026	0	0	1	0	2.869768151522055
1027	0	0	0	1	2.639462833566455
1028	1	0	0	0	2.53433959348618
1029	1	0	0	0	2.8923772067409694
1030	1	0	0	0	3.2447524062049147
1031	1	0	0	0	2.935525570430148
1032	1	0	0	0	2.112750933986359
1033	1	0	0	0	2.4121673019993994
1034	1	0	0	0	3.0139451063425207
1035	1	0	0	0	3.3778057247909725
1036	1	0	0	0	2.5357460604801023
1037	0	1	0	0	2.9789567890910016
1038	0	0	0	1	2.7547272524986086
1039	0	1	0	0	2.977003018560055
1040	0	0	0	1	2.361769875542623
1041	1	0	0	0	3.1707905085829537
1042	0	1	0	0	3.1246435529410514
1043	0	0	0	1	3.357460131053837
1044	0	1	0	0	3.0512108178891695
1045	0	0	0	1	3.2376030770658843
1046	1	0	0	0	3.055069895492708
1047	1	0	0	0	3.5748031449998563
1048	0	1	0	0	3.1341786760447876
1049	0	0	0	1	2.636161810216836
1050	1	0	0	0	2.550196068444553
1051	0	1	0	0	3.359955374464133
1052	0	0	1	0	2.6300716622481852
1053	0	0	1	0	2.743871947244591
1054	0	0	0	1	2.9833634112865686
1055	0	1	0	0	3.5028212570135895
1056	0	0	0	1	3.3326536953793693
1057	0	1	0	0	4.824578531366037
1058	0	0	1	0	3.7936477146049614
1059	0	0	1	0	3.637511815709461
1060	0	0	0	1	3.551506428490213
1061	0	1	0	0	3.049547734157191
1062	0	0	0	1	2.9014505809636137
1063	1	0	0	0	2.8329554376052295
1064	0	1	0	0	2.307975927280498
1065	0	0	0	1	3.6028819141021096
1066	0	1	0	0	3.8944469701247852
1067	0	0	0	1	3.9014404883383946
1068	1	0	0	0	2.780278350630445
1069	1	0	0	0	2.610167964983113
1070	0	1	0	0	2.350543339355942
1071	0	0	0	1	2.972780368910034
1072	1	0	0	0	3.178694679423855
1073	0	1	0	0	2.347067487926753
1074	0	0	0	1	2.693276325615412
1075	1	0	0	0	2.172781261678705
1076	1	0	0	0	3.07018738784543
1077	1	0	0	0	2.265291146248992
1078	1	0	0	0	2.8136144633200892
1079	1	0	0	0	2.8658270859948782
1080	1	0	0	0	2.7536509435909324
1081	1	0	0	0	2.512812499370465
1082	1	0	0	0	2.618951969611253
1083	0	1	0	0	2.4640123548641464
1084	0	0	0	1	1.9095368413053218
1085	1	0	0	0	2.7792043934367956
1086	1	0	0	0	3.1043789288097074
1087	1	0	0	0	3.220593065041583
1088	1	0	0	0	3.2492689878311527
1089	0	1	0	0	2.8216592612593328
1090	0	0	1	0	2.7902563937203793
1091	0	0	0	1	2.6838271331016306
1092	1	0	0	0	2.7928103346751265
1093	1	0	0	0	2.324198752249495
1094	0	1	0	0	2.7382189224561913
1095	0	0	0	1	2.7921157175233833
1096	1	0	0	0	2.0905664126252086
1097	1	0	0	0	2.384115769031285
1098	0	1	0	0	3.1522815741739163
1099	0	0	1	0	3.3727037505026662
1100	0	0	0	1	3.1998167453763116
1101	1	0	0	0	3.9716503216651557
1102	1	0	0	0	2.780012128060617
1103	1	0	0	0	3.630614007898246
1104	1	0	0	0	2.70007056253563
1105	1	0	0	0	2.6171414880945525
1106	1	0	0	0	3.285172483937728
1107	0	1	0	0	2.496827248633992
1108	0	0	0	1	3.0137987630621708
1109	1	0	0	0	3.2520898486692107
1110	1	0	0	0	2.5542229706533996
1111	0	1	0	0	3.2121504782287853
1112	0	0	1	0	3.3029465604678325
1113	0	0	0	1	2.7237588742420797
1114	1	0	0	0	3.448601688625801
1115	1	0	0	0	3.1866297611552787
1116	1	0	0	0	2.1923230417044244
1117	1	0	0	0	2.558259935327532
1118	0	1	0	0	2.203039245009223
1119	0	0	0	1	3.0472654516872866
1120	0	1	0	0	2.8244639711870296
1121	0	0	0	1	4.430129907969049
1122	1	0	0	0	2.2931870169975728
1123	1	0	0	0	3.1912709557199834
1124	1	0	0	0	3.416612293091329
1125	1	0	0	0	3.2836574959648526
1126	1	0	0	0	3.339797940030999
1127	1	0	0	0	3.252877016183292
1128	0	1	0	0	2.853143895245413
1129	0	0	1	0	3.470644682133063
1130	0	0	0	1	3.1575384593980895
1131	1	0	0	0	2.682548889351996
1132	1	0	0	0	3.9324728674551075
1133	0	1	0	0	2.596350496270158
1134	0	0	0	1	2.924141724747412
1135	1	0	0	0	2.4936745154530886
1136	1	0	0	0	2.7179467798412964
1137	0	1	0	0	3.7660509001735587
1138	0	0	1	0	2.360813875794617
1139	0	0	1	0	3.0221029578367107
1140	0	0	0	1	2.7531503876635743
1141	1	0	0	0	3.132106348153193
1142	1	0	0	0	2.6331144127681503
1143	1	0	0	0	3.812873298743798
1144	0	1	0	0	2.470313056374137
1145	0	0	0	1	2.93810705845035
1146	1	0	0	0	2.270097006440791
1147	1	0	0	0	2.291021678292202
1148	1	0	0	0	2.9451212450044397
1149	1	0	0	0	3.3859998705384307
1150	0	1	0	0	3.005128193449256
1151	0	0	1	0	2.838862044777769
1152	0	0	0	1	2.9475901421472406
1153	0	1	0	0	3.1836055996553894
1154	0	0	0	1	3.1541301356288938
1155	1	0	0	0	3.450813039903267
1156	0	1	0	0	2.76636639067186
1157	0	0	0	1	2.6137860171147174
1158	0	1	0	0	3.1626874859231293
1159	0	0	0	1	2.944238571604823
1160	1	0	0	0	2.773261369113224
1161	1	0	0	0	3.140625286878821
1162	0	1	0	0	3.023609878487676
1163	0	0	1	0	3.256449025562616
1164	0	0	0	1	3.673097132903883
1165	1	0	0	0	3.2428827872527513
1166	1	0	0	0	2.836180429952982
1167	1	0	0	0	4.6522687828618725
1168	1	0	0	0	2.6590528378699587
1169	1	0	0	0	3.385176356683578
1170	0	1	0	0	2.218207027503765
1171	0	0	1	0	2.6355971229787
1172	0	0	0	1	3.1107134656519304
1173	1	0	0	0	2.974991567609532
1174	1	0	0	0	2.719702932496698
1175	1	0	0	0	2.9842297113956535
1176	0	1	0	0	3.26055130000445
1177	0	0	0	1	3.290101183691807
1178	0	1	0	0	2.850628954978
1179	0	0	0	1	2.9821114695530557
1180	1	0	0	0	2.8498072918146935
1181	1	0	0	0	2.766112811686982
1182	0	1	0	0	2.972780368910034
1184	1	0	0	0	3.061260527048166
1185	1	0	0	0	2.8280997517973847
1186	0	1	0	0	2.743231898446047
1187	0	0	0	1	3.205769116018271
1188	1	0	0	0	2.8773044004260035
1189	1	0	0	0	3.0182944959889726
1190	0	1	0	0	2.235612749689843
1191	0	0	0	1	2.307496669355749
1192	1	0	0	0	3.2189765737420695
1193	1	0	0	0	2.6829628587030467
1194	1	0	0	0	2.461118195051595
1195	0	1	0	0	3.2733829661612863
1196	0	0	0	1	3.269184578841787
1197	0	1	0	0	3.0383142063423954
1198	0	0	1	0	3.477147403152162
1199	0	0	0	1	3.3400343448017713
1200	1	0	0	0	3.0912936134912417
1201	1	0	0	0	2.974286312046974
1202	0	1	0	0	3.005563981124508
1203	0	0	0	1	3.1310534968186166
1204	1	0	0	0	2.7353666160836307
1205	1	0	0	0	2.6820285911156647
1206	1	0	0	0	3.020929670562034
1207	1	0	0	0	3.0152597848361484
1208	1	0	0	0	2.8014354932342664
1209	0	1	0	0	2.872061952008899
1210	0	0	0	1	2.684836696531114
1211	0	1	0	0	3.1320535034632524
1212	0	0	0	1	2.6961325025128415
1213	1	0	0	0	2.7280154274790336
1214	1	0	0	0	2.895366307751215
1215	1	0	0	0	2.80679156899051
1216	1	0	0	0	2.6796934818650473
1217	1	0	0	0	3.063669389638374
1218	1	0	0	0	3.0383882191525013
1219	1	0	0	0	2.7243505251502063
1220	1	0	0	0	3.1015990137784666
1221	0	1	0	0	3.4127018750786204
1222	0	0	0	1	2.808996076248281
1223	0	1	0	0	2.905072848271693
1224	0	0	0	1	2.436877225973205
1225	1	0	0	0	2.6714949245328814
1226	0	1	0	0	2.7110623532548574
1227	0	0	0	1	2.7727990770509523
1228	1	0	0	0	2.9361669106141566
1229	1	0	0	0	2.7924835931306076
1230	1	0	0	0	3.0677077694824084
1231	1	0	0	0	3.774379844992399
1232	1	0	0	0	4.024785946569582
1233	1	0	0	0	3.074619973763303
1234	1	0	0	0	2.9263387796283347
1235	1	0	0	0	3.246351515506035
1236	1	0	0	0	3.014703814184947
1237	0	1	0	0	2.6562766102083653
1238	0	0	0	1	2.757176386670351
1239	1	0	0	0	3.0769219285658367
1240	1	0	0	0	3.0466556247751124
1241	0	1	0	0	2.4374592785943605
1242	0	0	1	0	2.6991629118579508
1243	0	0	1	0	2.904242244311068
1244	0	0	0	1	2.804734686386408
1245	1	0	0	0	2.566905011304141
1246	1	0	0	0	2.6603179566130857
1247	1	0	0	0	3.174734983793353
1248	1	0	0	0	2.4334309490307042
1249	0	1	0	0	2.7007354218788393
1250	0	0	1	0	2.9282489127749454
1251	0	0	1	0	3.2010747149021093
1252	0	0	1	0	3.6644489846353583
1253	0	0	0	1	3.2646464943265623
1254	1	0	0	0	2.7817045514175827
1255	1	0	0	0	2.899751434738736
1256	1	0	0	0	2.4106968465292593
1257	0	1	0	0	3.183850844481085
1258	0	0	0	1	3.3267012409412846
1259	1	0	0	0	3.125639503434116
1260	0	1	0	0	2.8542754777444594
1261	0	0	0	1	2.77999339717869
1262	1	0	0	0	2.9297947265020587
1263	0	1	0	0	3.31087675573391
1264	0	0	0	1	2.591334196553182
1265	0	1	0	0	3.4154858784605624
1266	0	0	0	1	3.0299693040627362
1267	1	0	0	0	2.528593133987938
1268	0	1	0	0	2.8418599854735773
1269	0	0	1	0	3.133540191015077
1270	0	0	1	0	3.573698864030876
1271	0	0	1	0	3.5110641680504675
1272	0	0	0	1	3.092952370926884
1273	1	0	0	0	3.2296068983339405
1274	1	0	0	0	3.3976435111191035
1275	0	1	0	0	3.138220104050055
1276	0	0	0	1	3.2098853530640166
1277	1	0	0	0	3.253708019236378
1278	1	0	0	0	2.7359997117776325
1279	1	0	0	0	3.720680146569007
1280	0	1	0	0	2.5405925048881612
1281	0	0	0	1	2.872804275310004
1282	1	0	0	0	3.6609923598754923
1283	1	0	0	0	2.5695291166709207
1284	1	0	0	0	3.1597530513585896
1285	1	0	0	0	2.8451250122445613
1286	1	0	0	0	3.062822187510518
1287	0	1	0	0	3.0963481818184904
1288	0	0	0	1	3.3133713752958815
1289	0	1	0	0	2.4636289331557952
1290	0	0	0	1	3.138159753573809
1291	0	1	0	0	3.4306060887893848
1292	0	0	0	1	3.386474849743477
1293	0	1	0	0	2.466522686264856
1294	0	0	0	1	2.9772640089475733
1295	0	1	0	0	2.9196713552649567
1296	0	0	0	1	2.9916247031995478
1297	1	0	0	0	2.715630254879185
1298	1	0	0	0	3.0378933203161993
1299	1	0	0	0	2.4953511202910006
1300	1	0	0	0	3.1551592628274436
1301	1	0	0	0	2.92420176153502
1302	1	0	0	0	3.534673658040133
1303	1	0	0	0	2.6533814557613833
1304	1	0	0	0	3.052518944876452
1305	1	0	0	0	3.51317427774853
1306	0	1	0	0	3.2187485458746656
1307	0	0	0	1	3.2366556732869642
1308	0	1	0	0	3.056605490907874
1309	0	0	0	1	3.7805923808198556
1310	1	0	0	0	2.71281632054617
1311	0	1	0	0	2.6311840126926302
1312	0	0	1	0	2.637319116459647
1313	0	0	0	1	2.742532065799273
1314	0	1	0	0	3.148211263630784
1315	0	0	1	0	2.9561857931677227
1316	0	0	1	0	3.282942115328602
1317	0	0	0	1	3.391124315427696
1318	1	0	0	0	4.194728495316161
1319	0	1	0	0	3.242828516235308
1320	0	0	0	1	3.148136121462009
1321	1	0	0	0	2.732594132837619
1322	1	0	0	0	3.1023587173049294
1323	1	0	0	0	2.826549872621805
1324	1	0	0	0	2.730229576300684
1325	1	0	0	0	2.7569498040439218
1326	1	0	0	0	3.5796403478595584
1327	0	1	0	0	3.385373752582882
1328	0	0	1	0	2.9658920075169704
1329	0	0	1	0	3.037295112278298
1330	0	0	0	1	3.3062726866663628
1331	1	0	0	0	2.53284991125324
1332	1	0	0	0	3.1421487609243863
1333	1	0	0	0	2.6191126094689396
1334	0	1	0	0	2.903757465060993
1335	0	0	1	0	2.544435022474399
1336	0	0	0	1	2.9453879204137294
1337	1	0	0	0	3.6887978777581436
1338	0	1	0	0	3.220538647908264
1339	0	0	0	1	3.7212912609472535
1340	0	1	0	0	3.7827269391587603
1341	0	0	1	0	3.361314262976833
1342	0	0	0	1	2.7791770086206005
1343	0	1	0	0	3.3863115332326057
1344	0	0	1	0	3.4697522641249106
1345	0	0	1	0	3.6109811815790764
1346	0	0	1	0	2.966429203813315
1347	0	0	0	1	2.715164675070187
1348	1	0	0	0	2.9385934389315866
1349	1	0	0	0	2.816565653750369
1350	1	0	0	0	2.9024207781953404
1351	0	1	0	0	2.7169211604111645
1352	0	0	0	1	2.6736040335540032
1353	1	0	0	0	2.8806119548306603
1354	0	1	0	0	2.871243961544222
1355	0	0	0	1	2.5455022000012852
1356	0	1	0	0	3.3865191847939076
1357	0	0	0	1	2.2061122801009425
1358	1	0	0	0	3.1099070107144917
1359	1	0	0	0	3.5102467259570633
1360	1	0	0	0	2.9756181523956644
1361	1	0	0	0	2.455783659003923
1362	0	1	0	0	3.2869223792828812
1363	0	0	0	1	3.2772881629232598
1364	1	0	0	0	3.0978593508601966
1365	0	1	0	0	2.658012063820188
1366	0	0	0	1	2.7778824771487347
1367	0	1	0	0	3.3096929576556433
1368	0	0	1	0	2.7053568677974065
1369	0	0	1	0	2.5677247613916565
1370	0	0	1	0	3.235834092426651
1371	0	0	1	0	3.8883041877363853
1372	0	0	1	0	3.088808716191597
1373	0	0	1	0	2.8631487786849776
1374	0	0	1	0	2.991416497794743
1375	0	0	1	0	2.429529528377596
1376	0	0	1	0	2.8812799966912412
1377	0	0	0	1	2.8424497398112645
1378	0	1	0	0	3.4874307319683457
1379	0	0	0	1	2.4732452779843235
1380	0	1	0	0	2.4875554857937194
1381	0	0	1	0	2.8403907340152745
1382	0	0	0	1	2.9726396080999904
1383	1	0	0	0	2.63222230264626
1384	0	1	0	0	2.993044834154149
1385	0	0	0	1	2.8605331067561814
1386	0	1	0	0	3.017756615890681
1387	0	0	0	1	1.957775308460673
1388	1	0	0	0	2.633980467366133
1389	0	1	0	0	2.8508092862724133
1390	0	0	1	0	2.647557901411366
1391	0	0	1	0	2.4195882724465507
1392	0	0	0	1	2.3190413094272997
1393	1	0	0	0	2.859051576764109
1394	1	0	0	0	2.5953960071306583
1395	1	0	0	0	2.4980997227705775
1396	1	0	0	0	2.905573023317554
1397	1	0	0	0	3.1473533488807366
1398	0	1	0	0	2.897773253670086
1399	0	0	0	1	2.9804577448337146
1400	1	0	0	0	2.658758927709986
1401	1	0	0	0	2.6516505416279728
1402	0	1	0	0	2.633835507067333
1403	0	0	0	1	3.553061985199818
1404	1	0	0	0	2.956649170714991
1405	1	0	0	0	3.278223304193024
1406	0	1	0	0	2.863287476103079
1407	0	0	0	1	2.4743081034547028
1408	0	1	0	0	3.032518360825442
1409	0	0	1	0	2.9081853683048617
1410	0	0	0	1	2.999275033987158
1411	1	0	0	0	1.8732580828033294
1412	0	1	0	0	2.861907424737823
1413	0	0	0	1	2.941143351535149
1414	0	1	0	0	3.3853739611909943
1415	0	0	0	1	2.4308458660711083
1416	0	1	0	0	3.1149724472007634
1417	0	0	1	0	2.9782632837515997
1418	0	0	1	0	2.915626767698514
1419	0	0	1	0	3.2733696201468536
1420	0	0	1	0	3.1546009126889936
1421	0	0	1	0	3.3518740307659582
1422	0	0	0	1	2.725246644070038
1423	0	1	0	0	2.6489598515572177
1424	0	0	0	1	2.7493493358393755
1425	1	0	0	0	2.318646356403118
1426	1	0	0	0	2.6427358294797427
1427	0	1	0	0	4.24910053369377
1428	0	0	0	1	2.6744494024354393
1429	1	0	0	0	3.6486910037196814
1430	0	1	0	0	3.343822975310148
1431	0	0	0	1	3.034657494245217
1432	1	0	0	0	2.771732701904801
1433	1	0	0	0	2.4539482494279223
1434	0	1	0	0	2.5442348982400715
1435	0	0	0	1	3.29815167640582
1436	0	1	0	0	3.040691404361789
1437	0	0	0	1	2.6347683924083936
1438	1	0	0	0	3.161053549995247
1439	1	0	0	0	2.3295281640941203
1440	1	0	0	0	2.6719256792731683
1441	1	0	0	0	2.726682583010132
1442	1	0	0	0	3.181058840262599
1443	0	1	0	0	2.575826925824804
1444	0	0	1	0	2.2882770924911524
1445	0	0	1	0	3.009763576593945
1446	0	0	0	1	3.017855704860836
1447	0	1	0	0	3.3458254563563994
1448	0	0	0	1	3.680045596691668
1449	1	0	0	0	2.9729306928134034
1450	0	1	0	0	2.5002209143920533
1451	0	0	0	1	2.7273154851038077
1452	0	1	0	0	3.171543664424549
1453	0	0	1	0	3.226651605743256
1454	0	0	1	0	3.3325467069797114
1455	0	0	0	1	2.585023317809028
1456	1	0	0	0	3.1710384350231045
1457	0	1	0	0	2.8109296534086154
1458	0	0	1	0	3.1244234643152162
1459	0	0	1	0	2.7154518111078954
1460	0	0	0	1	2.8789783106900786
1461	1	0	0	0	2.453770281503596
1462	1	0	0	0	3.240398379775393
1463	0	1	0	0	2.7084525050509143
1464	0	0	1	0	3.0748251587845994
1465	0	0	0	1	3.6020160870777866
1466	1	0	0	0	3.0762300564264096
1467	1	0	0	0	3.532663000901252
1468	0	1	0	0	3.3430945845781888
1469	0	0	0	1	3.038158575002318
1470	0	1	0	0	2.9367788342598815
1471	0	0	0	1	2.225406111141404
1472	1	0	0	0	1.721943383456859
1473	0	1	0	0	3.509201613319266
1474	0	0	1	0	3.2844001563913072
1475	0	0	0	1	3.190295380006914
1476	1	0	0	0	2.6372694318846963
1477	1	0	0	0	4.107352894836214
1478	1	0	0	0	2.3321888020514314
1479	1	0	0	0	2.86933405884498
1480	1	0	0	0	2.7233321900347005
1481	0	1	0	0	3.185278377630349
1482	0	0	1	0	2.8298478625541708
1483	0	0	0	1	2.8572718865609437
1484	0	1	0	0	3.180718281479423
1485	0	0	1	0	3.4898192461521576
1486	0	0	0	1	3.5051446172726046
1487	1	0	0	0	2.5385532485716062
1488	1	0	0	0	3.154986195411423
1489	1	0	0	0	2.41640458256445
1490	1	0	0	0	3.0912083763640403
1491	1	0	0	0	3.308989328855857
1492	1	0	0	0	2.867445339911112
1493	1	0	0	0	3.0411456318887877
1494	0	1	0	0	3.708829376140069
1495	0	0	0	1	3.040057607368226
1496	1	0	0	0	2.931701216769929
1497	0	1	0	0	2.726598392881744
1498	0	0	1	0	3.271164310044919
1499	0	0	1	0	3.3545298654210014
1500	0	0	1	0	3.8500428739852244
1501	0	0	1	0	2.9368854835254985
1502	0	0	1	0	2.987576391102382
1503	0	0	0	1	3.5632619250984336
1504	1	0	0	0	3.5530075488492083
1505	1	0	0	0	2.7443438136177876
1506	1	0	0	0	3.096296316225588
1507	0	1	0	0	3.2615959603209554
1508	0	0	1	0	3.156613868603287
1509	0	0	1	0	3.2631552121626264
1510	0	0	0	1	3.1494935091821032
1511	1	0	0	0	2.7717597755971703
1512	0	1	0	0	2.755661352726791
1513	0	0	0	1	3.7738697450782346
1514	1	0	0	0	3.1537062215424316
1515	0	1	0	0	3.127864049306754
1516	0	0	0	1	2.925194249232886
1517	0	1	0	0	3.38933863847159
1518	0	0	1	0	2.799876012537303
1519	0	0	0	1	3.3935017832953887
1520	1	0	0	0	2.9407836342202622
1521	0	1	0	0	3.25781417750645
1522	0	0	1	0	3.8390674286177218
1523	0	0	0	1	2.5843096222322277
1524	1	0	0	0	2.6330398120015372
1525	0	1	0	0	4.650800824475265
1526	0	0	1	0	3.36467370428837
1527	0	0	1	0	2.7214779805366036
1528	0	0	0	1	2.6893704652916464
1529	1	0	0	0	2.6310274713700155
1530	1	0	0	0	3.2254108045753744
1531	0	1	0	0	2.840515862359487
1532	0	0	1	0	3.3716774185101546
1533	0	0	1	0	2.6806137228407696
1534	0	0	1	0	3.1815568780179917
1535	0	0	0	1	3.0696037376608967
1536	1	0	0	0	3.079335224998902
1537	1	0	0	0	3.169848053489035
1538	1	0	0	0	2.8831381279820074
1539	1	0	0	0	2.5375425748269973
1540	0	1	0	0	2.4333618256811635
1541	0	0	0	1	2.4422720955796664
1542	1	0	0	0	2.3569586935646734
1543	0	1	0	0	2.6933109269141546
1544	0	0	0	1	2.828220521574303
1545	0	1	0	0	2.5526012199553536
1546	0	0	0	1	2.3219278774725267
1547	1	0	0	0	2.279579160506601
1548	1	0	0	0	1.8677590145670866
1549	1	0	0	0	2.8246188366736567
1550	0	1	0	0	2.3150370198887225
1551	0	0	0	1	2.642227261094547
1552	1	0	0	0	2.7551913782498665
1553	0	1	0	0	3.423771682605025
1554	0	0	1	0	3.086199687406577
1555	0	0	0	1	3.010663793510216
1556	0	1	0	0	2.7612927248392736
1557	0	0	1	0	3.108950683253073
1558	0	0	0	1	2.731914619528324
1559	0	1	0	0	3.3415542574201593
1560	0	0	0	1	2.7082310017559053
1561	0	1	0	0	2.2023188131702343
1562	0	0	0	1	2.6711560259032274
1563	1	0	0	0	2.979668084498894
1564	1	0	0	0	3.2101918339274853
1565	0	1	0	0	2.6312537776897025
1566	0	0	0	1	2.6671971461692
1567	1	0	0	0	2.798970933222495
1568	0	1	0	0	2.8091311175027065
1569	0	0	0	1	2.9988858002815224
1570	1	0	0	0	2.290118941625946
1571	1	0	0	0	2.7145510141923164
1572	0	1	0	0	2.6825615900513426
1573	0	0	0	1	2.7894131820681936
1574	1	0	0	0	2.8513685160834012
1575	0	1	0	0	2.949060897624623
1576	0	0	0	1	2.8811899181224128
1577	1	0	0	0	3.0271552757392537
1578	1	0	0	0	3.154864856639505
1579	1	0	0	0	2.933592677401282
1580	1	0	0	0	2.733953347473471
1581	0	1	0	0	3.4061682641302706
1582	0	0	0	1	2.6631321075893712
1583	1	0	0	0	2.682587718249593
1584	1	0	0	0	3.115215963334064
1585	0	1	0	0	3.1115091341335828
1586	0	0	1	0	2.7539310425415664
1587	0	0	0	1	2.0440271315263083
1588	1	0	0	0	2.9479196589871535
1589	1	0	0	0	3.703274064094298
1590	1	0	0	0	4.56411202103577
1591	0	1	0	0	2.6569769864202666
1592	0	0	1	0	2.6365136472069324
1593	0	0	0	1	3.0429036280968687
1594	0	1	0	0	2.856161526339031
1595	0	0	1	0	2.978927184035892
1596	0	0	1	0	2.641820163916238
1597	0	0	0	1	3.2544902520223156
1598	1	0	0	0	3.005453287607388
1599	0	1	0	0	3.2545229166064904
1600	0	0	1	0	3.749338210779414
1601	0	0	1	0	3.2114525683103308
1602	0	0	1	0	2.160434989539577
1603	0	0	0	1	2.6691749363561788
1604	0	1	0	0	3.0447601319842907
1605	0	0	1	0	2.805966869349115
1606	0	0	1	0	3.4163374430240205
1607	0	0	0	1	2.947533829111181
1608	1	0	0	0	3.038536966879118
1609	1	0	0	0	3.178249402383672
1610	0	1	0	0	2.8467035639553044
1611	0	0	1	0	2.6228014673207602
1612	0	0	1	0	2.7052155597929257
1613	0	0	0	1	2.819803984686953
1614	1	0	0	0	2.7743051987815557
1615	1	0	0	0	2.272487472329759
1616	0	1	0	0	2.2902491458816034
1617	0	0	0	1	2.2347131337803705
1618	0	1	0	0	2.756749247359636
1619	0	0	0	1	2.7780151786240057
1620	1	0	0	0	2.523833861980093
1621	0	1	0	0	2.633277865625618
1622	0	0	1	0	3.051622868089818
1623	0	0	0	1	2.7985397852998077
1624	0	1	0	0	2.6370673743978625
1625	0	0	1	0	1.9341834330635044
1626	0	0	0	1	2.2084783497620384
1627	0	1	0	0	2.3350808805100267
1628	0	0	1	0	2.9822513762823313
1629	0	0	1	0	2.4891910573710447
1630	0	0	0	1	2.1551024975499873
1631	0	1	0	0	3.3123379216184854
1632	0	0	1	0	2.552472659132628
1633	0	0	0	1	3.154066147121087
1634	1	0	0	0	3.1084921732685773
1635	1	0	0	0	2.788995635429336
1636	0	1	0	0	2.8173408037259766
1637	0	0	1	0	2.6607901383690518
1638	0	0	0	1	3.159026169779169
1639	1	0	0	0	3.002997567966186
1640	1	0	0	0	3.405233380934664
1641	0	1	0	0	3.0465678014468303
1642	0	0	1	0	2.884916469616715
1643	0	0	1	0	3.092942740900033
1644	0	0	1	0	2.7951912919952324
1645	0	0	1	0	3.04288737353649
1646	0	0	1	0	2.903034948197783
1647	0	0	1	0	2.954966391242389
1648	0	0	0	1	2.8184669997510343
1649	1	0	0	0	3.575046094525183
1650	1	0	0	0	2.688181403737502
1651	0	1	0	0	3.229972149763204
1652	0	0	0	1	2.5525009937139793
1653	1	0	0	0	2.948789622262987
1654	0	1	0	0	2.9999726183853097
1655	0	0	1	0	2.8456298589048474
1656	0	0	0	1	2.8695943990480006
1657	0	1	0	0	2.544332487122494
1658	0	0	0	1	2.9316210157800944
1659	0	1	0	0	3.2456785091305878
1660	0	0	0	1	3.2327366298313356
1661	1	0	0	0	2.819914282733678
1662	0	1	0	0	2.616764932905068
1663	0	0	0	1	2.730579989030644
1664	0	1	0	0	3.507888645321547
1665	0	0	0	1	3.605209713402039
1666	0	1	0	0	3.4417222463050385
1667	0	0	0	1	2.8710479657397148
1668	1	0	0	0	3.2480674223218897
1669	0	1	0	0	3.2599749248827825
1670	0	0	0	1	2.872234353755385
1671	1	0	0	0	3.552768951871591
1672	0	1	0	0	3.788154943577112
1673	0	0	0	1	2.9299324235155404
1674	1	0	0	0	2.91525329693155
1675	0	1	0	0	3.5728454665794973
1676	0	0	0	1	3.127586677707567
1677	1	0	0	0	2.894424500556519
1678	1	0	0	0	3.941797555475714
1679	1	0	0	0	3.115665705084734
1680	1	0	0	0	3.4496010956052867
1681	0	1	0	0	2.96165261014204
1682	0	0	0	1	2.801965226052835
1683	1	0	0	0	2.9509835511229046
1684	1	0	0	0	2.756660185034116
1685	1	0	0	0	3.550016482220873
1686	0	1	0	0	2.9984722489092843
1687	0	0	0	1	2.5323619038677156
1688	1	0	0	0	2.7652529680422027
1689	1	0	0	0	2.8582439931406327
1690	0	1	0	0	2.952684836276263
1691	0	0	0	1	2.823227139647412
1692	0	1	0	0	3.1529656691990557
1693	0	0	0	1	2.8727580066778806
1694	1	0	0	0	2.719164710668699
1695	0	1	0	0	2.8682894983625293
1696	0	0	1	0	2.951241379442454
1697	0	0	1	0	3.489745094531286
1698	0	0	1	0	3.1441621804230517
1699	0	0	1	0	3.0614188738768218
1700	0	0	1	0	3.0473769443569925
1701	0	0	0	1	3.572577818780692
1702	1	0	0	0	3.3139975906805854
1703	1	0	0	0	3.3472351996702154
1704	0	1	0	0	3.2174747101378083
1705	0	0	1	0	3.0405672901214063
1706	0	0	1	0	2.9651374868521816
1707	0	0	0	1	3.033124445390634
1708	1	0	0	0	2.87361280817478
1709	0	1	0	0	2.7727043014400774
1710	0	0	1	0	2.939721212924274
1711	0	0	0	1	3.100623385364065
1712	0	1	0	0	1.996613442160579
1713	0	0	1	0	2.71396014516319
1714	0	0	0	1	2.4657457490342614
1715	1	0	0	0	2.963452086301763
1716	0	1	0	0	2.927260399481565
1717	0	0	0	1	2.8868877060678515
1718	1	0	0	0	2.5883259360749404
1719	0	1	0	0	2.4927084867860034
1720	0	0	0	1	2.5529280545317055
1721	0	1	0	0	2.9428495968764605
1722	0	0	1	0	3.0288812183639107
1723	0	0	1	0	3.2551576807432485
1724	0	0	0	1	3.011180453062469
1725	1	0	0	0	2.358127058366104
1726	0	1	0	0	3.0264864082187803
1727	0	0	0	1	3.299641596385485
1728	0	1	0	0	2.8938374354675167
1729	0	0	0	1	3.209616838943988
1730	1	0	0	0	2.566774620370738
1731	0	1	0	0	2.4066092652624795
1732	0	0	0	1	3.195611004960492
1733	0	1	0	0	2.661529992653946
1734	0	0	1	0	2.387127815783834
1735	0	0	1	0	2.6629874338038375
1736	0	0	1	0	3.1752939037066272
1737	0	0	1	0	2.757214389569845
1738	0	0	1	0	2.9813400107778225
1739	0	0	0	1	2.8734434780118847
1740	0	1	0	0	3.1604087365704046
1741	0	0	0	1	2.978672332615012
1742	0	1	0	0	2.9847473075976443
1743	0	0	1	0	2.889929017764208
1744	0	0	0	1	3.001535909256414
1745	1	0	0	0	3.3024318249341
1746	1	0	0	0	3.0556600509570933
1747	0	1	0	0	3.259324097798201
1748	0	0	1	0	2.723388587326944
1749	0	0	0	1	2.663072206296009
1750	1	0	0	0	2.9169015984026485
1751	0	1	0	0	3.149792326396795
1752	0	0	1	0	3.4640857741272106
1753	0	0	1	0	3.3539169126279442
1754	0	0	1	0	3.235568942199815
1755	0	0	1	0	3.123565959584239
1756	0	0	1	0	2.646971588738995
1757	0	0	0	1	3.19586178801102
1758	0	1	0	0	3.0885807350940704
1759	0	0	1	0	3.024080571606397
1760	0	0	1	0	3.6444890644155685
1761	0	0	0	1	2.7065638508004306
1762	0	1	0	0	3.3232469330978236
1763	0	0	0	1	3.213734575038781
1764	0	1	0	0	2.521665252383788
1765	0	0	0	1	2.4461394008647206
1766	0	1	0	0	3.3334954905372807
1767	0	0	0	1	3.1475385766578583
1768	0	1	0	0	2.6170193619505695
1769	0	0	0	1	2.6449620879391196
1770	0	1	0	0	3.0169607110091787
1771	0	0	0	1	3.1239212233953344
1772	0	1	0	0	2.616157364714217
1773	0	0	0	1	2.8429268569700676
1774	1	0	0	0	2.667892431637912
1775	1	0	0	0	3.20980404680126
1776	1	0	0	0	2.957103127369701
1777	1	0	0	0	3.0492137639774435
1778	1	0	0	0	2.8413294099015913
1779	1	0	0	0	3.133310994110142
1780	0	1	0	0	3.183665185420759
1781	0	0	0	1	3.3206356253777676
1782	1	0	0	0	2.8708446064371183
1783	1	0	0	0	2.7985196509895904
1784	0	1	0	0	2.3372252231224295
1785	0	0	1	0	2.9029640551263065
1786	0	0	0	1	2.9027185228972354
1787	1	0	0	0	2.7367412667856423
1788	0	1	0	0	2.056146978837744
1789	0	0	0	1	2.617699883878634
1790	1	0	0	0	2.749705918378668
1791	1	0	0	0	2.980302238314854
1792	1	0	0	0	2.6593158764427933
1793	1	0	0	0	3.564019855204375
1794	1	0	0	0	2.830862685283617
1795	1	0	0	0	2.7506638762222027
1796	1	0	0	0	2.3491004593694242
1797	1	0	0	0	3.563444931678844
1798	1	0	0	0	2.5419457736737843
1799	1	0	0	0	2.4453581281145036
1800	0	1	0	0	2.8644675456017463
1801	0	0	0	1	2.4743081034547028
1802	1	0	0	0	2.970467554704158
1803	1	0	0	0	2.3065205047076964
1804	1	0	0	0	3.0555978346625423
1805	0	1	0	0	3.086758959201641
1806	0	0	0	1	3.220405373494854
1807	0	1	0	0	2.4743081034547028
1808	0	0	0	1	2.863287476103079
1809	1	0	0	0	2.6563523941556513
1810	1	0	0	0	2.486192687407913
1811	1	0	0	0	2.866408996448415
1812	1	0	0	0	2.6489039101552283
1813	1	0	0	0	3.3325179688437903
1814	0	1	0	0	2.949597823743252
1815	0	0	1	0	2.8358785599640037
1816	0	0	0	1	3.0186354002084794
1817	1	0	0	0	2.3325641107976693
1818	1	0	0	0	2.6296509710767935
1819	0	1	0	0	3.028099762718862
1820	0	0	0	1	3.12633532257355
1821	1	0	0	0	2.6827945080243945
1822	1	0	0	0	3.0127790409820645
1823	1	0	0	0	2.701515632445309
1824	1	0	0	0	2.5199318690795067
1825	1	0	0	0	3.0257734769622293
1826	1	0	0	0	2.8497947851136507
1827	0	1	0	0	2.9796812268028656
1828	0	0	0	1	3.214901217884789
1829	1	0	0	0	2.841262371507635
1830	1	0	0	0	2.8587638852165616
1831	1	0	0	0	2.6111091263562294
1832	0	1	0	0	2.911535092843295
1833	0	0	0	1	2.9612548493857807
1834	1	0	0	0	2.509428203650806
1835	1	0	0	0	2.5699768297171315
1837	1	0	0	0	3.837209282721231
1838	1	0	0	0	3.020933209585681
1839	0	1	0	0	2.9003506092828992
1840	0	0	1	0	2.7183294744237556
1841	0	0	1	0	2.733315152018981
1842	0	0	0	1	3.295400346719456
1843	1	0	0	0	2.964456786470259
1844	1	0	0	0	3.3074715406361594
1845	1	0	0	0	2.5718981688135796
1846	1	0	0	0	2.7483257492858035
1847	1	0	0	0	3.9064010163085463
1848	1	0	0	0	2.5910381087937155
1849	1	0	0	0	2.1048036999218365
1850	0	1	0	0	2.361833339022734
1851	0	0	0	1	2.8402618220282014
1852	1	0	0	0	2.6743232905153382
1853	1	0	0	0	2.9598526132651033
1854	1	0	0	0	2.2510355369981214
1855	1	0	0	0	3.103945717111128
1856	1	0	0	0	2.768326981436521
1857	1	0	0	0	2.6183060238946427
1858	1	0	0	0	3.1071084736483914
1859	1	0	0	0	2.960240094530375
1860	1	0	0	0	2.747793729934795
1861	1	0	0	0	3.10465867457984
1862	1	0	0	0	2.2287354475806485
1863	1	0	0	0	3.197809114904852
1864	0	1	0	0	3.1829345760418746
1865	0	0	0	1	3.0134413816779015
1866	0	1	0	0	3.066261640276222
1867	0	0	1	0	2.632731681781603
1868	0	0	1	0	3.9408679586256183
1869	0	0	1	0	2.625174660454118
1870	0	0	0	1	3.2047889572035877
1871	0	1	0	0	3.003904970141023
1872	0	0	0	1	2.455699544864274
1873	1	0	0	0	2.9973179304106683
1874	1	0	0	0	3.019002786852387
1875	1	0	0	0	1.8150090148766047
1876	1	0	0	0	2.941962620755133
1877	1	0	0	0	2.9791227126870075
1878	1	0	0	0	3.032072473992262
1879	0	1	0	0	3.1475972220069584
1880	0	0	0	1	2.728770120561072
1881	1	0	0	0	3.4859211618625703
1882	0	1	0	0	3.0032882231493483
1883	0	0	0	1	2.5084470596305115
1884	1	0	0	0	2.913539214324776
1885	0	1	0	0	3.4822870611202896
1886	0	0	0	1	3.2687234710172164
1887	0	1	0	0	2.9455831180938605
1888	0	0	1	0	3.55056129986193
1889	0	0	1	0	2.4516422476675674
1890	0	0	0	1	2.567472098628597
1891	1	0	0	0	3.2344639254516876
1892	0	1	0	0	3.129786045037015
1893	0	0	1	0	3.0200566276159706
1894	0	0	1	0	3.1420035115985123
1895	0	0	1	0	2.8492935112269784
1896	0	0	1	0	3.2819436446996733
1897	0	0	0	1	2.683694174225443
1898	1	0	0	0	3.204892494336558
1899	0	1	0	0	3.21762158912328
1900	0	0	0	1	3.372010293617409
1901	0	1	0	0	2.8165838091760644
1902	0	0	1	0	2.8752272649411164
1903	0	0	0	1	2.747141165533559
1904	1	0	0	0	2.5418431540628244
1905	1	0	0	0	5.377873498312643
1906	1	0	0	0	2.822120151818616
1907	0	1	0	0	3.3360373989816043
1908	0	0	1	0	2.8933254891471485
1909	0	0	0	1	3.0748451160370402
1910	1	0	0	0	2.750816707418962
1911	1	0	0	0	3.0036209023616363
1912	1	0	0	0	2.549131935193246
1913	1	0	0	0	3.0051908883375864
1914	1	0	0	0	2.5040093648802704
1915	0	1	0	0	2.980417421090561
1916	0	0	0	1	3.0359040250887217
1917	1	0	0	0	2.96320348900936
1918	0	1	0	0	2.664094303600869
1919	0	0	0	1	2.8041534752934965
1920	1	0	0	0	3.516669198853672
1921	1	0	0	0	3.003036958243937
1922	0	1	0	0	2.94747469902428
1923	0	0	0	1	2.882790427404451
1924	1	0	0	0	2.872301826202722
1925	0	1	0	0	2.651950672925968
1926	0	0	1	0	3.0997403100863337
1927	0	0	1	0	2.7167053639352208
1928	0	0	1	0	2.785848404795545
1929	0	0	1	0	2.7922402258741243
1930	0	0	0	1	3.185286593266847
1931	1	0	0	0	2.6634902506260563
1932	1	0	0	0	3.3368329740894334
1933	1	0	0	0	3.280098148207421
1934	1	0	0	0	3.2273597072206828
1935	1	0	0	0	3.0192652156984
1936	0	1	0	0	2.468456717510893
1937	0	0	1	0	2.989922463876992
1938	0	0	0	1	3.779297752900974
1939	1	0	0	0	3.4550233677552504
1940	1	0	0	0	2.546662931437156
1941	0	1	0	0	2.776592134039596
1942	0	0	0	1	3.245712738269457
1943	1	0	0	0	3.2718406770558204
1944	0	1	0	0	2.3296297889396476
1945	0	0	0	1	2.849451221692376
1946	1	0	0	0	2.965861884424983
1947	1	0	0	0	3.2263081433190535
1948	1	0	0	0	3.377844413361277
1949	1	0	0	0	2.6232602070229487
1950	0	1	0	0	2.5233256734132192
1951	0	0	0	1	2.4698516034913007
1952	0	1	0	0	2.2915522090528673
1953	0	0	1	0	3.4567172187092368
1954	0	0	0	1	2.3154690618505924
1955	1	0	0	0	2.6244969631462545
1956	1	0	0	0	2.438862952753288
1957	1	0	0	0	2.9948175419494176
1958	1	0	0	0	2.5862233379620205
1959	1	0	0	0	3.1332367075390573
1960	0	1	0	0	2.769085873993674
1961	0	0	0	1	3.354917663381546
1962	1	0	0	0	3.911849068561064
1963	1	0	0	0	3.3557960591484566
1964	1	0	0	0	3.2356269434857294
1965	1	0	0	0	2.9149810794487356
1966	1	0	0	0	2.9825093514174155
1967	0	1	0	0	3.0362526953423603
1968	0	0	0	1	3.012198034788379
1969	1	0	0	0	2.8446583178533587
1970	1	0	0	0	2.778994571734296
1971	1	0	0	0	3.3318297414723674
1972	1	0	0	0	2.8818695221053603
1973	1	0	0	0	3.0465179859379714
1974	0	1	0	0	2.322959253767845
1975	0	0	1	0	2.9487303091719923
1976	0	0	0	1	2.252562343295319
1977	1	0	0	0	2.9733414687837145
1978	0	1	0	0	2.774189097998251
1979	0	0	1	0	3.0390896578620326
1980	0	0	0	1	3.286380466589982
1981	0	1	0	0	3.49685589292161
1982	0	0	1	0	3.1098704143290066
1983	0	0	1	0	3.617773616884814
1984	0	0	1	0	2.7621017092710094
1985	0	0	1	0	2.660830630638403
1986	0	0	0	1	3.1134450893690317
1987	0	1	0	0	2.2595221835935493
1988	0	0	1	0	2.4116011489024682
1989	0	0	0	1	2.3714579232809556
1990	1	0	0	0	2.82103640805069
1991	1	0	0	0	2.232820126242532
1992	1	0	0	0	3.220395604152477
1993	0	1	0	0	2.3403811019106247
1994	0	0	1	0	2.5985175577395467
1995	0	0	1	0	3.134128787369385
1996	0	0	0	1	2.0809867187724698
1997	0	1	0	0	3.2668037745090457
1998	0	0	0	1	2.561909289837325
1999	1	0	0	0	1.9363364262362486
2000	1	0	0	0	2.6173567029036606
2001	1	0	0	0	2.84193414772927
2002	0	1	0	0	2.7239108538014607
2003	0	0	0	1	2.6404264283087957
2004	1	0	0	0	2.0190739809197824
[truncated: 2,016 more rows]
