# Supplementary material for: Bioinformatic Assessment of Factors Affecting the Correlation between Protein Abundance and Elongation Efficiency in Prokaryotes
Source: Int J Mol Sci. 2022 Oct 9;23(19):11996. doi: 10.3390/ijms231911996 (PMC9570070; doi:10.3390/ijms231911996)
Supplement: Supplementary file 1 [file ijms-23-11996-s001.zip › EloE/output_folder/Mycobacterium_tuberculosis_H37Rv_83332/mycobacterium tuberculosis h37rv_ribpos.txt]

Positions of ribosomal genes mycobacterium tuberculosis h37rv
3	31	147	155	241	252	264	322	367	551	563	647	703	784	796	843	909	961	1034	1035	1138	1195	1273	1309	1351	1421	1529	1568	1632	1837	1925	1983	2135	2258	2265	2511	2583	2699	2705	2791	2957	2963	3108	3205	3249	3278	3288	3405	3431	3452	3460	3484	3579	3627	3706	3741	3944	
122	280	525	574	697	825	826	903	927	964	1231	1234	1307	1412	1503	1578	1605	1606	1612	1682	1711	1714	1755	1958	2178	2295	2330	2338	2457	2509	2584	2593	2748	2821	2874	2937	3048	3115	3208	3228	3302	3373	3426	3463	3528	3561	3620	3711	3714	3718	3762	3783	3797	3803	3928	3939	4003	
142	218	225	247	306	338	500	543	554	573	600	718	732	777	808	1110	1304	1416	1548	1564	1672	1785	1790	1991	1995	2132	2144	2239	2381	2422	2465	2468	2583	2591	2679	2808	2850	2896	2903	2925	2981	3049	3073	3252	3436	3539	3563	3635	3657	3665	3701	3768	3826	3919	3976	3979	4013	
23	36	138	455	462	501	509	518	777	787	1183	1323	1377	1794	1864	2262	2269	2355	2641	2671	2748	2835	3013	3113	3138	3152	3248	3259	3277	3403	3421	3422	3445	3465	3470	3553	3560	3569	3576	3585	3622	3625	3721	3722	3724	3746	3784	3860	3883	3895	3909	3964	3965	3976	3983	3991	4009	
166	189	217	220	356	384	428	456	545	555	591	624	663	1295	1337	1351	1520	1643	1645	1902	2359	2791	2795	2811	2993	3091	3104	3177	3252	3329	3379	3397	3417	3438	3501	3639	3644	3673	3684	3710	3729	3737	3778	3781	3823	3831	3860	3881	3913	3929	3931	3936	3956	3969	3997	4004	4015	
