# Supplementary material for: Bioinformatic Assessment of Factors Affecting the Correlation between Protein Abundance and Elongation Efficiency in Prokaryotes
Source: Int J Mol Sci. 2022 Oct 9;23(19):11996. doi: 10.3390/ijms231911996 (PMC9570070; doi:10.3390/ijms231911996)
Supplement: Supplementary file 1 [file ijms-23-11996-s001.zip › EloE/output_folder/Mycoplasma_pneumoniae_FH_722438/mycoplasma pneumoniae fh_all.txt]

Index = 1
#	Number	EEI	locus_tag	Name	Prot	Note
1	172	1,0000e+00	MPNE_0217	rpmJ	ribosomal protein L36	identified by match to protein family HMM PF00444;	rib
2	162	1,0537e+00	MPNE_0207	rpsN	ribosomal protein S14p/S29e	identified by match to protein family HMM PF00253	rib
3	91	1,2415e+00	MPNE_0107	-	conserved hypothetical protein	identified by match to protein family HMM PF03257
4	131	1,2657e+00	MPNE_0168	-	adhesin P1 domain protein	identified by match to protein family HMM PF03257
5	451	1,3003e+00	MPNE_0583	-	adhesin P1 domain protein	identified by match to protein family HMM PF03257
6	374	1,3159e+00	MPNE_0481	-	adhesin P1 domain protein	identified by match to protein family HMM PF03257
7	116	1,3509e+00	MPNE_0150	-	conserved hypothetical protein	null
8	418	1,3740e+00	MPNE_0541	-	conserved hypothetical protein	MgpC protein; this gene contains a frame shift
9	123	1,3855e+00	MPNE_0160	-	hypothetical protein	identified by glimmer; putative
10	454	1,3911e+00	MPNE_0586	-	conserved hypothetical protein	MgpC protein; this gene contains a frame shift
11	378	1,4279e+00	MPNE_0485	-	conserved hypothetical protein	MgpC protein; this gene contains a frame shift
12	174	1,4488e+00	MPNE_0219	rpsK	30S ribosomal protein S11	identified by match to protein family HMM PF00411;	rib
13	186	1,4620e+00	MPNE_0237	-	putative adhesin P1	null
14	128	1,4761e+00	MPNE_0165	mgpA	adhesin P1	identified by match to protein family HMM PF03257;
15	567	1,5076e+00	MPNE_0729	rpmB	ribosomal protein L28	identified by match to protein family HMM PF00830;	rib
16	385	1,5786e+00	MPNE_0495	trmU	tRNA	identified by match to protein family HMM PF03054;
17	170	1,6064e+00	MPNE_0215	map	methionine aminopeptidase, type I	identified by match to protein family HMM PF00557;
18	394	1,6082e+00	MPNE_0504	-	cobalt transport protein	identified by match to protein family HMM PF02361
19	129	1,6148e+00	MPNE_0166	mgpC_3	MgpC protein	identified by match to protein family HMM PF05220
20	416	1,6175e+00	MPNE_0539	-	cation transport protein	identified by match to protein family HMM PF02386
21	122	1,6244e+00	MPNE_0159	-	ABC transporter, permease protein	identified by match to protein family HMM PF00528
22	445	1,6463e+00	MPNE_0574	-	phosphoenolpyruvate-dependent sugar	identified by match to protein family HMM PF00359
23	411	1,6510e+00	MPNE_0524	-	ComEC/Rec2-like protein	identified by match to protein family HMM PF03772;
24	271	1,6510e+00	MPNE_0336	-	DJ-1/PfpI family protein	identified by match to protein family HMM PF01965
25	69	1,6616e+00	MPNE_0079	-	conserved hypothetical protein	null
26	293	1,6715e+00	MPNE_0374	folA_2	dihydrofolate reductase	identified by match to protein family HMM PF00186
27	473	1,6741e+00	MPNE_0612	-	RNA methyltransferase, TrmH family, group 2	identified by match to protein family HMM PF00588;
28	168	1,6774e+00	MPNE_0213	secY	preprotein translocase, SecY subunit	identified by match to protein family HMM PF00344;
29	92	1,6780e+00	MPNE_0111	-	amino acid permease	identified by match to protein family HMM PF00324
30	547	1,6839e+00	MPNE_0706	-	conserved hypothetical protein	null
31	72	1,6842e+00	MPNE_0082	prs	ribose-phosphate diphosphokinase	identified by match to protein family HMM PF00156;
32	16	1,7061e+00	MPNE_0018	folD	tetrahydrofolate dehydrogenase/cyclohydrolase,	identified by match to protein family HMM PF00763;
33	596	1,7221e+00	MPNE_0767	-	conserved hypothetical protein	identified by match to protein family HMM PF02588
34	238	1,7226e+00	MPNE_0292	-	amino acid or sugar ABC transport system,	identified by match to protein family HMM PF02653
35	114	1,7313e+00	MPNE_0147	-	hypothetical protein	identified by glimmer; putative
36	250	1,7381e+00	MPNE_0308	-	conserved hypothetical protein	null
37	448	1,7383e+00	MPNE_0580	-	conserved domain protein	null
38	438	1,7388e+00	MPNE_0566	-	conserved hypothetical protein	null
39	5	1,7414e+00	MPNE_0007	tmk	dTMP kinase	identified by match to protein family HMM PF02223;
40	621	1,7422e+00	MPNE_0792	yidC	membrane protein insertase, YidC/Oxa1 family	identified by match to protein family HMM PF02096;
41	62	1,7449e+00	MPNE_0072	deoD	purine nucleoside phosphorylase	identified by match to protein family HMM PF01048;
42	300	1,7454e+00	MPNE_0381	-	apurinic endonuclease (APN1)	identified by match to protein family HMM PF01261;
43	112	1,7471e+00	MPNE_0144	-	phosphodiesterase family protein	identified by match to protein family HMM PF00149;
44	158	1,7476e+00	MPNE_0203	rpsQ	30S ribosomal protein S17	identified by match to protein family HMM PF00366;	rib
45	610	1,7495e+00	MPNE_0781	-	hypothetical protein	identified by glimmer; putative
46	20	1,7501e+00	MPNE_0024	-	putative chaperone protein DnaJ	identified by match to protein family HMM PF00226;
47	141	1,7502e+00	MPNE_0182	-	conserved hypothetical protein	null
48	153	1,7556e+00	MPNE_0197	rplB	ribosomal protein L2	identified by match to protein family HMM PF00181;	rib
49	222	1,7620e+00	MPNE_0277	-	conserved hypothetical protein TIGR00159	identified by match to protein family HMM PF02457;
50	43	1,7628e+00	MPNE_0049	hisS	histidine--tRNA ligase	identified by match to protein family HMM PF00587;
51	571	1,7633e+00	MPNE_0733	gpmI	2,3-bisphosphoglycerate-independent	identified by match to protein family HMM PF01676;
52	127	1,7660e+00	MPNE_0164	-	DHHA1 domain protein	identified by match to protein family HMM PF01368;
53	541	1,7667e+00	MPNE_0699	atpD	ATP synthase F1, beta subunit	identified by match to protein family HMM PF00006;
54	205	1,7689e+00	MPNE_0258	rpsG	ribosomal protein S7	identified by match to protein family HMM PF00177;	rib
55	521	1,7697e+00	MPNE_0670	ybeY	translation metalloprotein YbeY	identified by match to protein family HMM PF02130;
56	56	1,7699e+00	MPNE_0066	-	ABC transporter, permease protein	identified by match to protein family HMM PF00528
57	414	1,7754e+00	MPNE_0528	-	conserved hypothetical protein	null
58	469	1,7771e+00	MPNE_0603	rpoC	DNA-directed RNA polymerase, beta' subunit	identified by match to protein family HMM PF00623;
59	59	1,7775e+00	MPNE_0069	metK	methionine adenosyltransferase	identified by match to protein family HMM PF00438;
60	417	1,7798e+00	MPNE_0540	trkA	TrkA-N domain protein	identified by match to protein family HMM PF02080;
61	65	1,7845e+00	MPNE_0075	cdd	cytidine deaminase	identified by match to protein family HMM PF00383;
62	408	1,7879e+00	MPNE_0521	-	conserved hypothetical protein	null
63	63	1,8010e+00	MPNE_0073	deoC	deoxyribose-phosphate aldolase	identified by match to protein family HMM PF01791;
64	342	1,8051e+00	MPNE_0436	-	conserved hypothetical protein	null
65	602	1,8072e+00	MPNE_0773	-	tRNA binding domain protein	identified by match to protein family HMM PF01588
66	121	1,8083e+00	MPNE_0158	-	ABC transporter, permease protein	identified by match to protein family HMM PF00528
67	626	1,8086e+00	MPNE_0797	-	ABC transporter, ATP-binding protein	identified by match to protein family HMM PF00005
68	18	1,8094e+00	MPNE_0022	-	ABC transporter, ATP-binding protein	identified by match to protein family HMM PF00005;
69	58	1,8105e+00	MPNE_0068	-	putative glycoprotease GCP	identified by match to protein family HMM PF00814;
70	3	1,8161e+00	MPNE_0005	gyrA	DNA gyrase, A subunit	identified by match to protein family HMM PF00521;
71	605	1,8225e+00	MPNE_0776	-	conserved hypothetical protein	identified by match to protein family HMM PF07667
72	169	1,8269e+00	MPNE_0214	-	adenylate kinase	identified by match to protein family HMM PF00406;
73	620	1,8294e+00	MPNE_0791	ksgA	dimethyladenosine transferase	identified by match to protein family HMM PF00398;
74	396	1,8305e+00	MPNE_0506	-	ABC transporter, ATP-binding protein	identified by match to protein family HMM PF00005
75	546	1,8381e+00	MPNE_0705	atpB	ATP synthase F0, A subunit	identified by match to protein family HMM PF00119;
76	601	1,8390e+00	MPNE_0772	msrB	methionine-R-sulfoxide reductase	identified by match to protein family HMM PF01641;
77	146	1,8450e+00	MPNE_0189	-	conserved hypothetical protein	null
78	26	1,8458e+00	MPNE_0029	-	conserved hypothetical protein	null
79	295	1,8464e+00	MPNE_0376	nrdI	NrdI protein	identified by match to protein family HMM PF07972;
80	340	1,8472e+00	MPNE_0433	-	ADP-ribosylating toxin CARDS	identified by match to protein family HMM PF02917
81	336	1,8490e+00	MPNE_0423	-	type I restriction modification DNA specificity	identified by match to protein family HMM PF01420
82	603	1,8557e+00	MPNE_0774	-	EDD domain protein, DegV family	identified by match to protein family HMM PF02645;
83	191	1,8573e+00	MPNE_0242	secA	preprotein translocase, SecA subunit	identified by match to protein family HMM PF00271;
84	256	1,8600e+00	MPNE_0316	-	conserved domain protein	null
85	223	1,8621e+00	MPNE_0276	def	peptide deformylase	identified by match to protein family HMM PF01327;
86	356	1,8623e+00	MPNE_0452	lpdA	dihydrolipoyl dehydrogenase	identified by match to protein family HMM PF00070;
87	81	1,8683e+00	MPNE_0093	tkt	transketolase	identified by match to protein family HMM PF00456;
88	163	1,8684e+00	MPNE_0208	rpsH	ribosomal protein S8	identified by match to protein family HMM PF00410	rib
89	165	1,8687e+00	MPNE_0210	rplR	ribosomal protein L18	identified by match to protein family HMM PF00861;	rib
90	101	1,8704e+00	MPNE_0131	-	ChOline/Carnitine o-acyltransferase	identified by match to protein family HMM PF00755
91	406	1,8738e+00	MPNE_0519	rpsD	ribosomal protein S4	identified by match to protein family HMM PF00163;	rib
92	361	1,8756e+00	MPNE_0457	apt	adenine phosphoribosyltransferase	identified by match to protein family HMM PF00156;
93	144	1,8770e+00	MPNE_0187	ribF	riboflavin biosynthesis protein RibF	identified by match to protein family HMM PF01687;
94	298	1,8770e+00	MPNE_0379	-	conserved hypothetical protein	identified by match to protein family HMM PF04327
95	197	1,8772e+00	MPNE_0248	-	ABC transporter, permease protein	identified by match to protein family HMM PF00528
96	368	1,8822e+00	MPNE_0471	proS	proline--tRNA ligase	identified by match to protein family HMM PF00587;
97	21	1,8870e+00	MPNE_0025	pip	prolyl aminopeptidase	identified by match to protein family HMM PF00561;
98	209	1,8881e+00	MPNE_0262	rpsR	ribosomal protein S18	identified by match to protein family HMM PF01084;	rib
99	292	1,8928e+00	MPNE_0373	thyA	thymidylate synthase	identified by match to protein family HMM PF00303;
100	70	1,8961e+00	MPNE_0080	yraL	S-adenosylmethionine-dependent	identified by match to protein family HMM PF00590;
101	441	1,8988e+00	MPNE_0570	recA	RecA protein	identified by match to protein family HMM PF00154;
102	255	1,8994e+00	MPNE_0315	-	putative ribonuclease J 1	identified by match to protein family HMM PF00753;
103	493	1,9006e+00	MPNE_0634	-	ImpB/MucB/SamB family protein	identified by match to protein family HMM PF00817
104	579	1,9069e+00	MPNE_0742	cdsA	phosphatidate cytidylyltransferase	identified by match to protein family HMM PF01148
105	282	1,9149e+00	MPNE_0358	-	amino acid permease	identified by match to protein family HMM PF00324
106	33	1,9175e+00	MPNE_0037	polC	DNA polymerase III, alpha subunit, Gram-positive	identified by match to protein family HMM PF00929;
107	145	1,9227e+00	MPNE_0188	-	conserved hypothetical protein	identified by match to protein family HMM PF00571;
108	276	1,9229e+00	MPNE_0341	-	acyltransferase	identified by match to protein family HMM PF01553;
109	608	1,9231e+00	MPNE_0779	tyrS	tyrosine--tRNA ligase	identified by match to protein family HMM PF00579;
110	427	1,9236e+00	MPNE_0555	engA	ribosome-associated GTPase EngA	identified by match to protein family HMM PF01926;
111	8	1,9297e+00	MPNE_0010	-	hydrolase, TatD family	identified by match to protein family HMM PF01026;
112	516	1,9299e+00	MPNE_0663	cgtA	Obg family GTPase CgtA	identified by match to protein family HMM PF01018;
113	24	1,9302e+00	MPNE_0028	fba	fructose-1,6-bisphosphate aldolase, class II	identified by match to protein family HMM PF01116;
114	527	1,9326e+00	MPNE_0678	glyA	glycine hydroxymethyltransferase	identified by match to protein family HMM PF00464
115	566	1,9340e+00	MPNE_0728	-	DEAD/DEAH box helicase	identified by match to protein family HMM PF00270;
116	44	1,9364e+00	MPNE_0050	aspS	aspartate--tRNA ligase	identified by match to protein family HMM PF00152;
117	624	1,9441e+00	MPNE_0795	-	ABC transporter, ATP-binding protein	identified by match to protein family HMM PF00005
118	173	1,9457e+00	MPNE_0218	rpsM	30S ribosomal protein S13	identified by match to protein family HMM PF00416;	rib
119	22	1,9465e+00	MPNE_0026	metG	methionine--tRNA ligase	identified by match to protein family HMM PF09334;
120	159	1,9502e+00	MPNE_0204	rplN	ribosomal protein L14	identified by match to protein family HMM PF00238;	rib
121	203	1,9531e+00	MPNE_0256	lgt	prolipoprotein diacylglyceryl transferase	identified by match to protein family HMM PF01790;
122	613	1,9545e+00	MPNE_0784	hpt	hypoxanthine phosphoribosyltransferase	identified by match to protein family HMM PF00156;
123	206	1,9593e+00	MPNE_0259	fusA	translation elongation factor G	identified by match to protein family HMM PF00009;
124	161	1,9595e+00	MPNE_0206	rplE	ribosomal protein L5	identified by match to protein family HMM PF00281;	rib
125	275	1,9601e+00	MPNE_0340	-	putative holo-[acyl-carrier-protein] synthase	identified by match to protein family HMM PF01648;
126	328	1,9613e+00	MPNE_0412	cysS	cysteine--tRNA ligase	identified by match to protein family HMM PF01406;
127	432	1,9631e+00	MPNE_0560	valS	valine--tRNA ligase	identified by match to protein family HMM PF00133;
128	254	1,9636e+00	MPNE_0314	lepA	GTP-binding protein LepA	identified by match to protein family HMM PF00009;
129	190	1,9646e+00	MPNE_0241	-	E1-E2 ATPase	identified by match to protein family HMM PF00122;
130	180	1,9662e+00	MPNE_0225	truA	tRNA pseudouridine synthase A	identified by match to protein family HMM PF01416;
131	157	1,9663e+00	MPNE_0201	rplP	ribosomal protein L16	identified by match to protein family HMM PF00252;	rib
132	204	1,9665e+00	MPNE_0257	rpsL	ribosomal protein S12	identified by match to protein family HMM PF00164;	rib
133	492	1,9690e+00	MPNE_0635	ruvB	Holliday junction DNA helicase RuvB	identified by match to protein family HMM PF00004;
134	287	1,9714e+00	MPNE_0366	mraZ	protein MraZ	identified by match to protein family HMM PF02381;
135	45	1,9737e+00	MPNE_0051	pncB	nicotinate phosphoribosyltransferase (NAPRTase)	identified by match to protein family HMM PF04095
136	171	1,9747e+00	MPNE_0216	infA	translation initiation factor IF-1	identified by match to protein family HMM PF01176;
137	540	1,9785e+00	MPNE_0698	atpC	ATP synthase F1, epsilon subunit	identified by match to protein family HMM PF02823;
138	235	1,9821e+00	MPNE_0289	galE	UDP-glucose 4-epimerase	identified by match to protein family HMM PF01073;
139	562	1,9864e+00	MPNE_0724	uvrA	excinuclease ABC, A subunit	identified by match to protein family HMM PF00005;
140	273	1,9864e+00	MPNE_0338	rpsU	ribosomal protein S21	identified by match to protein family HMM	rib
141	504	1,9870e+00	MPNE_0648	thiI	thiamine biosynthesis/tRNA modification protein	identified by match to protein family HMM PF02568;
142	543	1,9874e+00	MPNE_0701	atpA	ATP synthase F1, alpha subunit	identified by match to protein family HMM PF00006;
143	201	1,9886e+00	MPNE_0254	tilS	tRNA(Ile)-lysidine synthetase	identified by match to protein family HMM PF01171;
144	310	1,9950e+00	MPNE_0393	-	RDD family protein	null
145	384	1,9987e+00	MPNE_0494	-	transporter, major facilitator family protein	identified by match to protein family HMM PF07690
146	600	2,0090e+00	MPNE_0771	-	conserved hypothetical protein	null
147	6	2,0137e+00	MPNE_0008	-	DNA polymerase III, delta' subunit	null
148	622	2,0169e+00	MPNE_0793	-	ribonuclease P protein component-like protein	identified by match to protein family HMM
149	233	2,0170e+00	MPNE_0287	-	conserved hypothetical protein	null
150	166	2,0213e+00	MPNE_0211	rpsE	ribosomal protein S5	identified by match to protein family HMM PF00333;	rib
151	187	2,0215e+00	MPNE_0238	-	conserved hypothetical protein	null
152	55	2,0219e+00	MPNE_0065	-	ABC transporter, permease protein	identified by match to protein family HMM PF00528
153	412	2,0296e+00	MPNE_0525	hmw3	cytadherence high molecular weight protein 3	cytadhesin P30/P32; this gene contains a frame
154	196	2,0316e+00	MPNE_0247	-	ABC transporter, permease protein	identified by match to protein family HMM PF00528
155	449	2,0321e+00	MPNE_0581	araD	L-ribulose-5-phosphate 4-epimerase	identified by match to protein family HMM PF00596
156	130	2,0349e+00	MPNE_0167	-	conserved hypothetical protein	null
157	229	2,0397e+00	MPNE_0283	-	putative ribulose-phosphate 3-epimerase	identified by match to protein family HMM PF00834
158	440	2,0403e+00	MPNE_0569	-	conserved hypothetical protein	conserved hypothetical protein; this gene contains
159	252	2,0417e+00	MPNE_0309	-	conserved hypothetical protein	conserved domain protein; this gene contains a
160	192	2,0421e+00	MPNE_0243	uvrB	excinuclease ABC, B subunit	identified by match to protein family HMM PF00271;
161	450	2,0476e+00	MPNE_0582	-	conserved hypothetical protein	null
162	537	2,0495e+00	MPNE_0695	-	conserved hypothetical protein	null
163	552	2,0536e+00	MPNE_0711	pstA	phosphate ABC transporter, permease protein	identified by match to protein family HMM PF00528;
164	74	2,0575e+00	MPNE_0085	-	conserved hypothetical protein	identified by match to protein family HMM PF07672
165	444	2,0588e+00	MPNE_0573	-	putative 3-dehydro-L-gulonate-6-phosphate	identified by match to protein family HMM PF00215
166	2	2,0606e+00	MPNE_0002	dnaJ	DnaJ domain protein	identified by match to protein family HMM PF00226
167	66	2,0621e+00	MPNE_0077	-	phosphoglucomutase/phosphomannomutase,	identified by match to protein family HMM PF02878;
168	331	2,0626e+00	MPNE_0418	-	conserved hypothetical protein	null
169	286	2,0626e+00	MPNE_0364	-	conserved hypothetical protein	null
170	17	2,0650e+00	MPNE_0021	-	ABC transporter, ATP-binding protein	identified by match to protein family HMM PF00005;
171	568	2,0662e+00	MPNE_0730	-	OsmC-like protein	identified by match to protein family HMM PF02566
172	76	2,0675e+00	MPNE_0088	-	phosphotransferase system, EIIC	identified by match to protein family HMM PF00359;
173	514	2,0675e+00	MPNE_0662	udk	uridine kinase	identified by match to protein family HMM PF00485;
174	175	2,0690e+00	MPNE_0220	rpoA	DNA-directed RNA polymerase, alpha subunit	identified by match to protein family HMM PF01000;
175	573	2,0708e+00	MPNE_0735	-	conserved hypothetical protein	identified by match to protein family HMM PF02588
176	607	2,0709e+00	MPNE_0778	-	peroxiredoxin, Ohr family protein	identified by match to protein family HMM PF02566;
177	390	2,0710e+00	MPNE_0500	-	Cof-like hydrolase	identified by match to protein family HMM PF05116;
178	195	2,0716e+00	MPNE_0245	-	conserved hypothetical protein	null
179	4	2,0719e+00	MPNE_0006	serS	serine--tRNA ligase	identified by match to protein family HMM PF00587;
180	399	2,0729e+00	MPNE_0509	-	conserved hypothetical protein	null
181	296	2,0767e+00	MPNE_0377	-	ribonucleoside-diphosphate reductase, alpha	identified by match to protein family HMM PF00317;
182	619	2,0771e+00	MPNE_0790	gltX	glutamate--tRNA ligase	identified by match to protein family HMM PF00749;
183	618	2,0780e+00	MPNE_0789	-	putative dGTPase	identified by match to protein family HMM PF01966
184	221	2,0805e+00	MPNE_0275	rnr	ribonuclease R	identified by match to protein family HMM PF00575;
185	392	2,0807e+00	MPNE_0502	pgk	phosphoglycerate kinase	identified by match to protein family HMM PF00162
186	382	2,0825e+00	MPNE_0492	alaS	alanine--tRNA ligase	identified by match to protein family HMM PF01411;
187	179	2,0840e+00	MPNE_0224	-	cobalt transport protein	identified by match to protein family HMM PF02361
188	510	2,0844e+00	MPNE_0654	argS	arginine--tRNA ligase	identified by match to protein family HMM PF00750;
189	214	2,0849e+00	MPNE_0267	ung	uracil-DNA glycosylase	identified by match to protein family HMM PF03167;
190	61	2,0857e+00	MPNE_0071	ffh	signal recognition particle protein	identified by match to protein family HMM PF00448;
191	413	2,0873e+00	MPNE_0527	-	conserved hypothetical protein	null
192	30	2,0876e+00	MPNE_0034	-	conserved hypothetical protein	null
193	177	2,0908e+00	MPNE_0222	-	ABC transporter, ATP-binding protein	identified by match to protein family HMM PF00005
194	64	2,0922e+00	MPNE_0074	-	putative pyrimidine-nucleoside phosphorylase	identified by match to protein family HMM PF00591;
195	623	2,0929e+00	MPNE_0794	rpmH	ribosomal protein L34	identified by match to protein family HMM PF00468;	rib
196	243	2,0941e+00	MPNE_0297	trpS	tryptophan--tRNA ligase	identified by match to protein family HMM PF00579;
197	225	2,0955e+00	MPNE_0279	-	protein phosphatase 2C	identified by match to protein family HMM PF00481
198	71	2,0972e+00	MPNE_0081	rnmV	ribonuclease M5	identified by match to protein family HMM PF01751;
199	329	2,1021e+00	MPNE_0413	ligA	DNA ligase (NAD(+))	identified by match to protein family HMM PF01653;
200	291	2,1064e+00	MPNE_0372	-	amino acid permease	identified by match to protein family HMM PF00324;
201	410	2,1103e+00	MPNE_0523	-	DNA polymerase III, delta subunit	identified by match to protein family HMM PF06144
202	142	2,1111e+00	MPNE_0183	infB	translation initiation factor IF-2	identified by match to protein family HMM PF00009;
203	98	2,1136e+00	MPNE_0121	pheS	phenylalanine--tRNA ligase, alpha subunit	identified by match to protein family HMM PF01409;
204	564	2,1146e+00	MPNE_0726	-	conserved hypothetical protein	identified by match to protein family HMM
205	110	2,1193e+00	MPNE_0142	parC	DNA topoisomerase IV, A subunit	identified by match to protein family HMM PF00521;
206	239	2,1198e+00	MPNE_0293	topA	DNA topoisomerase I	identified by match to protein family HMM PF01131;
207	154	2,1200e+00	MPNE_0198	rpsS	ribosomal protein S19	identified by match to protein family HMM PF00203;	rib
208	27	2,1215e+00	MPNE_0031	-	glycosyltransferase, group 2 family protein	identified by match to protein family HMM PF00535
209	515	2,1235e+00	MPNE_0661	nadE	NAD+ synthase	identified by match to protein family HMM PF02540;
210	425	2,1241e+00	MPNE_0553	-	hydrolase, alpha/beta domain protein	identified by match to protein family HMM PF00561;
211	294	2,1253e+00	MPNE_0375	-	ribonucleoside-diphosphate reductase, beta	identified by match to protein family HMM PF00268
212	216	2,1268e+00	MPNE_0269	gatA	glutamyl-tRNA(Gln) and/or aspartyl-tRNA(Asn)	identified by match to protein family HMM PF01425;
213	350	2,1293e+00	MPNE_0445	leuS	leucine--tRNA ligase	identified by match to protein family HMM PF00133;
214	242	2,1318e+00	MPNE_0296	-	Cof-like hydrolase	identified by match to protein family HMM PF00702;
215	268	2,1333e+00	MPNE_0332	yeaZ	universal bacterial protein YeaZ	identified by match to protein family HMM PF00814;
216	598	2,1335e+00	MPNE_0769	trmD	tRNA (guanine-N(1)-)-methyltransferase	identified by match to protein family HMM PF01746;
217	182	2,1338e+00	MPNE_0227	-	adenine-specific DNA modification methylase	conserved hypothetical protein; this gene contains
218	333	2,1373e+00	MPNE_0420	prfA	peptide chain release factor 1	identified by match to protein family HMM PF00472;
219	219	2,1382e+00	MPNE_0272	trxB	thioredoxin-disulfide reductase	identified by match to protein family HMM PF00070;
220	237	2,1403e+00	MPNE_0291	-	amino acid or sugar ABC transport system,	identified by match to protein family HMM PF02653
221	474	2,1405e+00	MPNE_0613	trmB	tRNA (guanine-N(7)-)-methyltransferase	identified by match to protein family HMM PF02390;
222	137	2,1406e+00	MPNE_0174	-	hypothetical protein	identified by glimmer; putative
223	423	2,1411e+00	MPNE_0551	-	creatinase	identified by match to protein family HMM PF00557;
224	7	2,1427e+00	MPNE_0009	trmE	tRNA modification GTPase TrmE	identified by match to protein family HMM PF01926;
225	358	2,1471e+00	MPNE_0454	pdhB	Pyruvate dehydrogenase E1 component subunit	identified by match to protein family HMM PF02779;
226	322	2,1501e+00	MPNE_0405	plsY	acyl-phosphate glycerol 3-phosphate	identified by match to protein family HMM PF02660;
227	369	2,1503e+00	MPNE_0472	-	conserved hypothetical protein	conserved hypothetical protein; this gene contains
228	536	2,1520e+00	MPNE_0694	-	conserved hypothetical protein	null
229	263	2,1521e+00	MPNE_0325	-	type I restriction modification DNA specificity	identified by match to protein family HMM PF01420
230	470	2,1550e+00	MPNE_0604	rpoB	DNA-directed RNA polymerase, beta subunit	identified by match to protein family HMM PF00562;
231	481	2,1603e+00	MPNE_0623	-	conserved hypothetical protein	null
232	326	2,1692e+00	MPNE_0410	glyS	glycine--tRNA ligase	identified by match to protein family HMM PF00587;
233	348	2,1693e+00	MPNE_0443	-	Cof-like hydrolase	identified by match to protein family HMM PF08282;
234	227	2,1716e+00	MPNE_0281	rsgA	ribosome small subunit-dependent GTPase A	identified by match to protein family HMM PF03193;
235	611	2,1723e+00	MPNE_0782	hflB	ATP-dependent metallopeptidase HflB	identified by match to protein family HMM PF00004;
236	614	2,1736e+00	MPNE_0785	-	YgbB family protein	identified by match to protein family HMM PF02542
237	599	2,1737e+00	MPNE_0770	rpsP	ribosomal protein S16	identified by match to protein family HMM PF00886;	rib
238	422	2,1781e+00	MPNE_0550	-	conserved hypothetical protein	null
239	253	2,1787e+00	MPNE_0313	glf	UDP-galactopyranose mutase	identified by match to protein family HMM PF03275;
240	383	2,1789e+00	MPNE_0493	-	glycerophosphodiester phosphodiesterase family	identified by match to protein family HMM PF03009
241	215	2,1799e+00	MPNE_0268	gatC	glutamyl-tRNA(Gln) amidotransferase, C subunit	identified by match to protein family HMM PF02686;
242	279	2,1802e+00	MPNE_0344	-	phosphofructokinase	identified by match to protein family HMM PF00365
243	25	2,1828e+00	MPNE_0030	ychF	GTP-binding protein YchF	identified by match to protein family HMM PF01926;
244	403	2,1852e+00	MPNE_0516	-	DEAD/DEAH box helicase	identified by match to protein family HMM PF00270;
245	528	2,1852e+00	MPNE_0679	-	conserved hypothetical protein	identified by match to protein family HMM PF01727;
246	75	2,1888e+00	MPNE_0086	-	conserved hypothetical protein	identified by match to protein family HMM PF07672
247	32	2,1917e+00	MPNE_0036	upp	uracil phosphoribosyltransferase	identified by match to protein family HMM PF00156;
248	523	2,1926e+00	MPNE_0674	-	cytosol aminopeptidase family, catalytic domain	identified by match to protein family HMM PF00883
249	244	2,1957e+00	MPNE_0299	-	NAD(+)/NADH kinase	identified by match to protein family HMM PF01513
250	231	2,2023e+00	MPNE_0285	pgsA	CDP-diacylglycerol--glycerol-3-phosphate	identified by match to protein family HMM PF01066;
251	327	2,2061e+00	MPNE_0411	-	RNA methyltransferase, TrmH family, group 3	identified by match to protein family HMM PF00588;
252	19	2,2095e+00	MPNE_0023	-	SNF2 family N-terminal domain protein	identified by match to protein family HMM PF00176;
253	73	2,2104e+00	MPNE_0084	-	glycosyltransferase, group 2 family protein	identified by match to protein family HMM PF00535
254	428	2,2195e+00	MPNE_0556	cmk	cytidylate kinase	identified by match to protein family HMM PF02224;
255	183	2,2197e+00	MPNE_0231	-	type I restriction modification DNA specificity	identified by match to protein family HMM PF01420
256	143	2,2200e+00	MPNE_0184	rbfA	ribosome-binding factor A	identified by match to protein family HMM PF02033;
257	393	2,2209e+00	MPNE_0503	gap	glyceraldehyde-3-phosphate dehydrogenase, type	identified by match to protein family HMM PF00044;
258	513	2,2210e+00	MPNE_0660	-	amidinotransferase	identified by match to protein family HMM PF02274
259	226	2,2248e+00	MPNE_0280	-	kinase domain protein	identified by match to protein family HMM PF00069
260	616	2,2264e+00	MPNE_0787	-	conserved domain protein	null
261	156	2,2316e+00	MPNE_0200	rpsC	ribosomal protein S3	identified by match to protein family HMM PF00189;	rib
262	542	2,2358e+00	MPNE_0700	atpG	ATP synthase F1, gamma subunit	identified by match to protein family HMM PF00231;
263	321	2,2360e+00	MPNE_0406	-	putative metallophosphoesterase	identified by match to protein family HMM PF00149;
264	249	2,2365e+00	MPNE_0306	-	histidine triad domain protein	identified by match to protein family HMM PF01230
265	193	2,2398e+00	MPNE_0244	-	conserved hypothetical protein	null
266	42	2,2465e+00	MPNE_0047	tdk	thymidine kinase	identified by match to protein family HMM PF00265
267	120	2,2476e+00	MPNE_0157	-	ABC transporter, ATP-binding protein	identified by match to protein family HMM PF00005
268	505	2,2585e+00	MPNE_0649	-	conserved hypothetical protein	null
269	405	2,2592e+00	MPNE_0518	-	hydrolase, alpha/beta domain protein	identified by match to protein family HMM PF00561
270	155	2,2608e+00	MPNE_0199	rplV	ribosomal protein L22	identified by match to protein family HMM PF00237;	rib
271	370	2,2615e+00	MPNE_0474	-	conserved hypothetical protein	null
272	15	2,2649e+00	MPNE_0017	-	alpha-L-glutamate ligase, RimK family	identified by match to protein family HMM PF08443;
273	511	2,2656e+00	MPNE_0655	gidA	tRNA uridine 5-carboxymethylaminomethyl	identified by match to protein family HMM PF01134;
274	466	2,2657e+00	MPNE_0600	-	hypothetical protein	identified by glimmer; putative
275	164	2,2673e+00	MPNE_0209	rplF	ribosomal protein L6	identified by match to protein family HMM PF00347;	rib
276	517	2,2697e+00	MPNE_0666	-	conserved hypothetical protein	null
277	281	2,2726e+00	MPNE_0357	-	carbamate kinase	identified by match to protein family HMM PF00696
278	625	2,2753e+00	MPNE_0796	-	efflux ABC transporter, permease protein	identified by match to protein family HMM PF02687
279	538	2,2792e+00	MPNE_0696	rpiB	ribose-5-phosphate isomerase B	identified by match to protein family HMM PF02502;
280	48	2,2805e+00	MPNE_0056	-	FAD dependent oxidoreductase	identified by match to protein family HMM PF01266
281	247	2,2856e+00	MPNE_0302	-	conserved hypothetical protein	conserved hypothetical protein; this gene contains
282	200	2,2907e+00	MPNE_0253	pth	aminoacyl-tRNA hydrolase	identified by match to protein family HMM PF01195;
283	104	2,2915e+00	MPNE_0135	rplT	ribosomal protein L20	identified by match to protein family HMM PF00453;	rib
284	362	2,2933e+00	MPNE_0458	-	conserved hypothetical protein	null
285	80	2,2977e+00	MPNE_0092	-	ABC transporter, ATP-binding protein	identified by match to protein family HMM PF00005
286	266	2,3024e+00	MPNE_0331	-	type I restriction modification DNA specificity	identified by match to protein family HMM PF01420
287	570	2,3038e+00	MPNE_0731	ptsP	phosphoenolpyruvate-protein phosphotransferase	identified by match to protein family HMM PF00391;
288	102	2,3046e+00	MPNE_0132	infC	translation initiation factor IF-3	identified by match to protein family HMM PF00707;
289	349	2,3053e+00	MPNE_0444	-	Cof-like hydrolase	identified by match to protein family HMM PF00702;
290	178	2,3091e+00	MPNE_0223	-	ABC transporter, ATP-binding protein	identified by match to protein family HMM PF00005
291	389	2,3102e+00	MPNE_0499	smc	chromosome segregation protein SMC	identified by match to protein family HMM PF02463;
292	269	2,3134e+00	MPNE_0334	-	pseudouridine synthase, RluA family	identified by match to protein family HMM PF00849;
293	409	2,3141e+00	MPNE_0522	-	conserved hypothetical protein	null
294	111	2,3167e+00	MPNE_0141	hrcA	heat-inducible transcription repressor HrcA	identified by match to protein family HMM PF01628;
295	332	2,3179e+00	MPNE_0419	rpmE	ribosomal protein L31	identified by match to protein family HMM PF01197;	rib
296	280	2,3206e+00	MPNE_0345	pyk	pyruvate kinase	identified by match to protein family HMM PF00224;
297	604	2,3252e+00	MPNE_0775	tuf	translation elongation factor Tu	identified by match to protein family HMM PF00009;
298	283	2,3269e+00	MPNE_0359	-	putative proline-rich P65 protein	M protein repeat protein; this gene contains a
299	380	2,3284e+00	MPNE_0490	-	ABC transporter, permease protein	identified by match to protein family HMM PF00528
300	345	2,3292e+00	MPNE_0440	-	putative DNA polymerase III, alpha subunit	identified by match to protein family HMM PF02811;
301	544	2,3298e+00	MPNE_0702	atpH	ATP synthase F1, delta subunit	identified by match to protein family HMM PF00213;
302	302	2,3329e+00	MPNE_0383	-	conserved hypothetical protein	null
303	274	2,3364e+00	MPNE_0339	-	DivIVA domain protein	identified by match to protein family HMM
304	387	2,3365e+00	MPNE_0497	-	helix-turn-helix protein, YlxM/p13 family	identified by match to protein family HMM PF04297
305	433	2,3377e+00	MPNE_0561	ysxC	ribosome biogenesis GTP-binding protein YsxC	identified by match to protein family HMM PF01926;
306	99	2,3420e+00	MPNE_0122	pheT	phenylalanine--tRNA ligase, beta subunit	identified by match to protein family HMM PF01588;
307	167	2,3421e+00	MPNE_0212	rplO	ribosomal protein L15	identified by match to protein family HMM PF00256;	rib
308	232	2,3441e+00	MPNE_0286	-	competence/damage-inducible protein CinA	identified by match to protein family HMM PF02464;
309	314	2,3492e+00	MPNE_0397	-	type I restriction modification DNA specificity	identified by match to protein family HMM PF01420
310	429	2,3529e+00	MPNE_0557	-	conserved hypothetical protein	null
311	109	2,3537e+00	MPNE_0140	parE	DNA topoisomerase IV, B subunit	identified by match to protein family HMM PF00204;
312	498	2,3542e+00	MPNE_0640	fmt	methionyl-tRNA formyltransferase	identified by match to protein family HMM PF00551;
313	272	2,3560e+00	MPNE_0337	-	conserved hypothetical protein	null
314	217	2,3562e+00	MPNE_0270	gatB	GatB/GatE catalytic domain protein	identified by match to protein family HMM PF01162;
315	388	2,3572e+00	MPNE_0498	ftsY	signal recognition particle-docking protein	identified by match to protein family HMM PF00448;
316	34	2,3619e+00	MPNE_0038	-	MG032/MG096/MG288 family 2	identified by match to protein family HMM PF03072;
317	507	2,3625e+00	MPNE_0651	thrS	threonine--tRNA ligase	identified by match to protein family HMM PF00587;
318	301	2,3627e+00	MPNE_0382	-	conserved hypothetical protein	null
319	447	2,3629e+00	MPNE_0576	-	putative sugar-specific permease, SgaT/UlaA	identified by match to protein family HMM PF04215
320	415	2,3638e+00	MPNE_0531	-	conserved hypothetical protein	null
321	577	2,3652e+00	MPNE_0740	-	conserved hypothetical protein	null
322	245	2,3670e+00	MPNE_0300	-	conserved hypothetical protein	null
323	105	2,3698e+00	MPNE_0134	rnhB	ribonuclease HII	identified by match to protein family HMM PF01351
324	330	2,3703e+00	MPNE_0415	-	conserved hypothetical protein	null
325	297	2,3726e+00	MPNE_0378	rplU	ribosomal protein L21	identified by match to protein family HMM PF00829;	rib
326	290	2,3732e+00	MPNE_0371	-	amino acid permease	identified by match to protein family HMM PF00324;
327	489	2,3756e+00	MPNE_0631	-	hypothetical protein	identified by glimmer; putative
328	307	2,3787e+00	MPNE_0390	nadD	nicotinate-nucleotide adenylyltransferase	identified by match to protein family HMM PF01467;
329	606	2,3825e+00	MPNE_0777	galU	UTP--glucose-1-phosphate uridylyltransferase	identified by match to protein family HMM PF00483;
330	503	2,3830e+00	MPNE_0647	-	DHHA1 domain protein	identified by match to protein family HMM PF01368;
331	140	2,3831e+00	MPNE_0180	-	conserved hypothetical protein	transcription termination factor NusA; this gene
332	561	2,3872e+00	MPNE_0723	dnaX	DNA polymerase III, subunit gamma and tau	identified by match to protein family HMM PF00004;
333	439	2,3879e+00	MPNE_0567	-	aminotransferase, class V	identified by match to protein family HMM PF00266
334	575	2,3901e+00	MPNE_0737	pyrH	UMP kinase	identified by match to protein family HMM PF00696;
335	277	2,3927e+00	MPNE_0342	folA_1	dihydrofolate reductase	identified by match to protein family HMM PF00186;
336	430	2,3965e+00	MPNE_0558	-	DNA-binding regulatory protein, YebC/PmpR	identified by match to protein family HMM PF01709;
337	278	2,3971e+00	MPNE_0343	scpB	segregation and condensation protein B	identified by match to protein family HMM PF04079;
338	487	2,4010e+00	MPNE_0629	-	phosphotransferase enzyme family protein	identified by match to protein family HMM PF01633;
339	443	2,4065e+00	MPNE_0572	-	putative hexulose-6-phosphate isomerase	identified by match to protein family HMM PF01261;
340	560	2,4121e+00	MPNE_0722	rplM	ribosomal protein L13	identified by match to protein family HMM PF00572;	rib
341	47	2,4121e+00	MPNE_0055	glpK	glycerol kinase	identified by match to protein family HMM PF00370;
342	351	2,4147e+00	MPNE_0446	-	conserved hypothetical protein	null
343	627	2,4166e+00	MPNE_0798	dnaA	chromosomal replication initiator protein DnaA	identified by match to protein family HMM PF00308;
344	549	2,4217e+00	MPNE_0709	msrA	peptide-methionine (S)-S-oxide reductase	identified by match to protein family HMM PF01625;
345	202	2,4222e+00	MPNE_0255	hprK	HPr(Ser) kinase/phosphatase	identified by match to protein family HMM PF02603;
346	334	2,4227e+00	MPNE_0421	-	methyltransferase, HemK family	identified by match to protein family HMM PF01170;
347	325	2,4334e+00	MPNE_0409	dnaG	DNA primase	identified by match to protein family HMM PF01751;
348	230	2,4429e+00	MPNE_0284	asnS	asparagine--tRNA ligase	identified by match to protein family HMM PF00152;
349	359	2,4438e+00	MPNE_0455	pdhA	pyruvate dehydrogenase E1 component, alpha	identified by match to protein family HMM PF00676;
350	424	2,4468e+00	MPNE_0552	-	EDD domain protein, DegV family	identified by match to protein family HMM PF02645;
351	395	2,4520e+00	MPNE_0505	-	ABC transporter, ATP-binding protein	identified by match to protein family HMM PF00005
352	550	2,4550e+00	MPNE_0708	phoU	phosphate transport system regulatory protein	identified by match to protein family HMM PF01895;
353	357	2,4554e+00	MPNE_0453	-	putative dihydrolipoyllysine-residue	identified by match to protein family HMM PF00198;
354	472	2,4589e+00	MPNE_0609	-	hydrolase, alpha/beta domain protein	identified by match to protein family HMM PF00561;
355	435	2,4622e+00	MPNE_0563	-	glycosyltransferase, group 2 family protein	identified by match to protein family HMM PF00535
356	531	2,4625e+00	MPNE_0683	-	conserved hypothetical protein	identified by match to protein family HMM PF01727;
357	391	2,4632e+00	MPNE_0501	pta	phosphate acetyltransferase	identified by match to protein family HMM PF01515;
358	529	2,4650e+00	MPNE_0680	-	conserved hypothetical protein	conserved hypothetical protein; this gene contains
359	563	2,4660e+00	MPNE_0725	-	conserved hypothetical protein	null
360	124	2,4676e+00	MPNE_0161	-	conserved hypothetical protein	identified by match to protein family HMM PF01519
361	354	2,4691e+00	MPNE_0450	-	conserved hypothetical protein	null
362	569	2,4741e+00	MPNE_0732	-	putative LuxR bacterial regulatory protein	null
363	270	2,4758e+00	MPNE_0335	lspA	signal peptidase II	identified by match to protein family HMM PF01252;
364	29	2,4801e+00	MPNE_0033	-	conserved hypothetical protein	identified by match to protein family HMM PF09185
365	502	2,4816e+00	MPNE_0646	-	pseudouridine synthase, RluA family	identified by match to protein family HMM PF00849;
366	595	2,4826e+00	MPNE_0766	ylqF	ribosome biogenesis GTP-binding protein YlqF	identified by match to protein family HMM PF01926;
367	488	2,4896e+00	MPNE_0630	ackA	acetate kinase	identified by match to protein family HMM PF00871;
368	79	2,4970e+00	MPNE_0091	-	efflux ABC transporter, permease protein	identified by match to protein family HMM PF02687
369	236	2,4975e+00	MPNE_0290	-	ABC transporter, ATP-binding protein	identified by match to protein family HMM PF00005
370	304	2,5037e+00	MPNE_0385	lon	endopeptidase La	identified by match to protein family HMM PF00004;
371	83	2,5058e+00	MPNE_0096	-	conserved hypothetical protein	null
372	78	2,5075e+00	MPNE_0090	-	hypothetical protein	identified by glimmer; putative
373	117	2,5089e+00	MPNE_0151	-	conserved domain protein	null
374	41	2,5177e+00	MPNE_0048	-	transporter, major intrinsic protein (MIP)	identified by match to protein family HMM PF00230
375	629	2,5186e+00	MPNE_0800	-	CobQ/CobB/MinD/ParA nucleotide binding domain	identified by match to protein family HMM PF01656
376	520	2,5219e+00	MPNE_0669	era	GTP-binding protein Era	identified by match to protein family HMM PF01926;
377	363	2,5260e+00	MPNE_0460	-	RelA/SpoT family protein	identified by match to protein family HMM PF01966;
378	208	2,5350e+00	MPNE_0261	-	single-strand binding family protein	identified by match to protein family HMM PF00436;
379	14	2,5408e+00	MPNE_0015	-	RimK-like ATP-grasp domain protein	identified by match to protein family HMM PF08443
380	530	2,5484e+00	MPNE_0682	-	conserved hypothetical protein	identified by match to protein family HMM PF01732
381	228	2,5541e+00	MPNE_0282	pgi	glucose-6-phosphate isomerase	identified by match to protein family HMM PF00342
382	220	2,5576e+00	MPNE_0273	-	conserved hypothetical protein	identified by match to protein family HMM PF02650;
383	189	2,5696e+00	MPNE_0240	rpsB	ribosomal protein S2	identified by match to protein family HMM PF00318;	rib
384	103	2,5721e+00	MPNE_0133	rpmI	ribosomal protein L35	identified by match to protein family HMM PF01632;	rib
385	355	2,5791e+00	MPNE_0451	-	lipoyltransferase and lipoate-protein ligase	identified by match to protein family HMM PF03099;
386	241	2,5814e+00	MPNE_0295	trxA	thioredoxin	identified by match to protein family HMM PF00085;
387	39	2,5889e+00	MPNE_0045	-	MG032/MG096/MG288 family 1	identified by match to protein family HMM PF03072
388	465	2,5897e+00	MPNE_0599	-	conserved hypothetical protein	null
389	553	2,6007e+00	MPNE_0712	-	bacterial extracellular solute-binding protein	identified by match to protein family HMM PF01547
390	288	2,6017e+00	MPNE_0367	mraW	S-adenosyl-methyltransferase MraW	identified by match to protein family HMM PF01795;
391	240	2,6023e+00	MPNE_0294	-	conserved hypothetical protein	null
392	548	2,6057e+00	MPNE_0707	eno	phosphopyruvate hydratase	identified by match to protein family HMM PF00113;
393	615	2,6077e+00	MPNE_0786	-	L-lactate dehydrogenase	identified by match to protein family HMM PF00056;
394	468	2,6134e+00	MPNE_0602	-	conserved hypothetical protein	null
395	150	2,6218e+00	MPNE_0194	rplC	50S ribosomal protein L3	identified by match to protein family HMM PF00297;	rib
396	198	2,6284e+00	MPNE_0251	rplK	ribosomal protein L11	identified by match to protein family HMM PF00298;	rib
397	353	2,6284e+00	MPNE_0449	-	conserved hypothetical protein	null
398	497	2,6332e+00	MPNE_0639	-	conserved hypothetical protein	null
399	526	2,6467e+00	MPNE_0677	-	conserved hypothetical protein	null
400	398	2,6567e+00	MPNE_0508	dnaK	chaperone protein DnaK	identified by match to protein family HMM PF00012;
401	360	2,6580e+00	MPNE_0456	-	putative NADH oxidase	identified by match to protein family HMM PF00070;
402	484	2,6604e+00	MPNE_0625	-	putative DNA-binding protein HU	null
403	501	2,6701e+00	MPNE_0643	plsX	fatty acid/phospholipid synthesis protein PlsX	identified by match to protein family HMM PF02504;
404	207	2,6715e+00	MPNE_0260	rpsF	ribosomal protein S6	identified by match to protein family HMM PF01250;	rib
405	51	2,6717e+00	MPNE_0059	-	hypothetical protein	identified by glimmer; putative
406	554	2,6737e+00	MPNE_0714	-	conserved domain protein	null
407	188	2,6780e+00	MPNE_0239	-	putative PTS system glucose-specific EIICBA	identified by match to protein family HMM PF00358;
408	309	2,6800e+00	MPNE_0392	-	conserved hypothetical protein	null
409	306	2,6861e+00	MPNE_0389	-	conserved hypothetical protein	null
410	471	2,6874e+00	MPNE_0605	-	flavin reductase	identified by match to protein family HMM PF03358
411	84	2,6903e+00	MPNE_0097	-	conserved hypothetical protein	null
412	386	2,6909e+00	MPNE_0496	-	hypothetical protein	identified by glimmer; putative
413	431	2,6945e+00	MPNE_0559	-	putative NAD(P)H dehydrogenase (quinone)	identified by match to protein family HMM PF02525;
414	491	2,6992e+00	MPNE_0633	ruvA	Holliday junction DNA helicase RuvA	identified by match to protein family HMM PF01330;
415	446	2,7021e+00	MPNE_0575	-	PTS system, Lactose/Cellobiose specific IIB	identified by match to protein family HMM PF02302
416	319	2,7025e+00	MPNE_0403	-	death-on-curing family protein	null
417	508	2,7036e+00	MPNE_0652	-	conserved hypothetical protein	null
418	485	2,7149e+00	MPNE_0628	-	conserved hypothetical protein	null
419	86	2,7209e+00	MPNE_0099	-	conserved domain protein	null
420	77	2,7222e+00	MPNE_0089	-	kinase, PfkB family	identified by match to protein family HMM PF00294
421	572	2,7244e+00	MPNE_0734	tpiA	triose-phosphate isomerase	identified by match to protein family HMM PF00121;
422	434	2,7342e+00	MPNE_0562	-	conserved hypothetical protein	identified by match to protein family HMM PF03672
423	534	2,7349e+00	MPNE_0692	-	conserved hypothetical protein	identified by match to protein family HMM PF01727
424	87	2,7352e+00	MPNE_0100	-	type I restriction modification DNA specificity	identified by match to protein family HMM PF01420
425	316	2,7360e+00	MPNE_0399	-	type III restriction enzyme, res subunit	identified by match to protein family HMM PF04851
426	106	2,7431e+00	MPNE_0136	topJ	terminal organelle assembly protein TopJ	identified by match to protein family HMM PF00226;
427	31	2,7495e+00	MPNE_0035	-	conserved hypothetical protein	null
428	628	2,7510e+00	MPNE_0799	-	conserved hypothetical protein	null
429	339	2,7545e+00	MPNE_0428	-	hypothetical protein	identified by glimmer; putative
430	261	2,7573e+00	MPNE_0323	-	hypothetical protein	identified by glimmer; putative
431	324	2,7628e+00	MPNE_0408	rpoD	RNA polymerase sigma factor RpoD	identified by match to protein family HMM PF04539;
432	119	2,7634e+00	MPNE_0156	-	nuclease-like protein	identified by match to protein family HMM PF00565
433	551	2,7685e+00	MPNE_0710	pstB	phosphate ABC transporter, ATP-binding protein	identified by match to protein family HMM PF00005;
434	320	2,7691e+00	MPNE_0404	-	5-formyltetrahydrofolate cyclo-ligase	identified by match to protein family HMM PF01812;
435	11	2,7752e+00	MPNE_0013	-	conserved hypothetical protein	identified by match to protein family HMM PF00938
436	366	2,7783e+00	MPNE_0469	greA	transcription elongation factor GreA	identified by match to protein family HMM PF01272;
437	352	2,7836e+00	MPNE_0447	-	conserved hypothetical protein	null
438	545	2,7875e+00	MPNE_0703	atpF	ATP synthase F0, B subunit	identified by match to protein family HMM PF00430;
439	13	2,7878e+00	MPNE_0016	-	DNA primase-like protein	identified by match to protein family HMM PF01751;
440	346	2,7974e+00	MPNE_0441	-	5'-3' exonuclease, SAM domain protein	identified by match to protein family HMM PF01367;
441	565	2,8010e+00	MPNE_0727	rpsO	ribosomal protein S15	identified by match to protein family HMM PF00312;	rib
442	289	2,8270e+00	MPNE_0368	-	conserved hypothetical protein	cell division protein FtsZ; this gene contains a
443	506	2,8499e+00	MPNE_0650	-	conserved hypothetical protein	null
444	199	2,8531e+00	MPNE_0252	rplA	ribosomal protein L1	identified by match to protein family HMM PF00687;	rib
445	88	2,8541e+00	MPNE_0101	-	conserved hypothetical protein	conserved hypothetical protein; this gene contains
446	462	2,8599e+00	MPNE_0595	-	MG032/MG096/MG288 family 2	identified by match to protein family HMM PF03072;
447	211	2,8646e+00	MPNE_0264	dnaB	replicative DNA helicase	identified by match to protein family HMM PF00772;
448	559	2,8692e+00	MPNE_0721	rpsI	ribosomal protein S9	identified by match to protein family HMM PF00380	rib
449	341	2,8698e+00	MPNE_0434	-	conserved domain protein	conserved hypothetical protein; this gene contains
450	259	2,8706e+00	MPNE_0321	-	hypothetical protein	identified by glimmer; putative
451	28	2,8732e+00	MPNE_0032	efp	translation elongation factor P	identified by match to protein family HMM PF01132;
452	308	2,8770e+00	MPNE_0391	-	conserved hypothetical protein	null
453	299	2,8797e+00	MPNE_0380	rpmA	ribosomal protein L27	identified by match to protein family HMM PF01016;	rib
454	113	2,8809e+00	MPNE_0145	-	conserved hypothetical protein	identified by match to protein family HMM PF01519
455	612	2,8905e+00	MPNE_0783	-	hypothetical protein	identified by glimmer; putative
456	149	2,8920e+00	MPNE_0192	-	conserved hypothetical protein	ribosomal protein S10; this gene contains a frame	rib
457	490	2,8923e+00	MPNE_0632	-	conserved hypothetical protein	null
458	533	2,8926e+00	MPNE_0691	-	conserved hypothetical protein	identified by match to protein family HMM PF01732
459	512	2,8971e+00	MPNE_0656	gidB	16S rRNA methyltransferase GidB	identified by match to protein family HMM PF02527;
460	133	2,9067e+00	MPNE_0170	-	conserved hypothetical protein	null
461	367	2,9072e+00	MPNE_0470	-	hypothetical protein	identified by glimmer; putative
462	593	2,9240e+00	MPNE_0764	-	conserved hypothetical protein	identified by match to protein family HMM PF01519
463	312	2,9258e+00	MPNE_0395	-	UvrD/REP helicase	identified by match to protein family HMM PF00580
464	181	2,9292e+00	MPNE_0226	pepF	oligoendopeptidase F	identified by match to protein family HMM PF01432;
465	138	2,9441e+00	MPNE_0178	-	conserved hypothetical protein	identified by match to protein family HMM PF01519
466	305	2,9474e+00	MPNE_0388	-	ABC transporter, ATP-binding protein	identified by match to protein family HMM PF00005
467	85	2,9492e+00	MPNE_0098	-	conserved hypothetical protein	null
468	264	2,9558e+00	MPNE_0327	-	hypothetical protein	identified by glimmer; putative
469	311	2,9648e+00	MPNE_0394	-	UvrD/REP helicase	identified by match to protein family HMM PF00580
470	267	2,9655e+00	MPNE_0333	-	type I restriction modification DNA specificity	identified by match to protein family HMM PF01420
471	442	2,9665e+00	MPNE_0571	-	endonuclease/exonuclease/phosphatase family	identified by match to protein family HMM PF03372
472	574	2,9673e+00	MPNE_0736	tsf	translation elongation factor Ts	identified by match to protein family HMM PF00627;
473	576	2,9678e+00	MPNE_0738	-	putative D-tyrosyl-tRNA(Tyr) deacylase	conserved hypothetical protein; this gene contains
474	125	2,9710e+00	MPNE_0162	-	hypothetical protein	identified by glimmer; putative
475	132	2,9803e+00	MPNE_0169	-	conserved hypothetical protein	identified by match to protein family HMM PF01519
476	407	2,9843e+00	MPNE_0520	hmw1	cytadherence high molecular weight protein 1	identified by match to protein family HMM
477	82	2,9880e+00	MPNE_0095	-	conserved hypothetical protein	identified by match to protein family HMM PF01727;
478	483	3,0020e+00	MPNE_0626	recU	recombination protein U	identified by match to protein family HMM PF03838;
479	89	3,0092e+00	MPNE_0105	-	conserved hypothetical protein	identified by match to protein family HMM PF01519
480	479	3,0230e+00	MPNE_0620	-	replication initiation and membrane attachment	identified by match to protein family HMM PF07261
481	246	3,0278e+00	MPNE_0301	-	HDIG domain protein	identified by match to protein family HMM PF01966;
482	68	3,0365e+00	MPNE_0078	secE	preprotein translocase, SecE subunit	identified by match to protein family HMM
483	285	3,0494e+00	MPNE_0363	-	conserved hypothetical protein	null
484	337	3,0512e+00	MPNE_0426	-	conserved hypothetical protein	identified by match to protein family HMM PF01519
485	556	3,0552e+00	MPNE_0715	-	conserved hypothetical protein	null
486	486	3,0569e+00	MPNE_0627	clpB	chaperone protein ClpB	identified by match to protein family HMM PF00004;
487	224	3,0570e+00	MPNE_0278	gmk	guanylate kinase	identified by match to protein family HMM PF00625;
488	40	3,0575e+00	MPNE_0046	-	MG032/MG096/MG288 family 2	identified by match to protein family HMM PF03072
489	176	3,0610e+00	MPNE_0221	rplQ	ribosomal protein L17	identified by match to protein family HMM PF01196;	rib
490	535	3,0619e+00	MPNE_0693	-	conserved hypothetical protein	identified by match to protein family HMM PF01727;
491	580	3,0941e+00	MPNE_0744	-	type I restriction modification DNA specificity	identified by match to protein family HMM PF01420
492	478	3,0954e+00	MPNE_0619	-	hypothetical protein	identified by glimmer; putative
493	539	3,0990e+00	MPNE_0697	-	conserved hypothetical protein	null
494	518	3,1030e+00	MPNE_0667	-	glycerophosphodiester phosphodiesterase family	identified by match to protein family HMM PF03009
495	315	3,1067e+00	MPNE_0398	-	conserved hypothetical protein	identified by match to protein family HMM PF01519
496	597	3,1131e+00	MPNE_0768	rplS	ribosomal protein L19	identified by match to protein family HMM PF01245;	rib
497	347	3,1179e+00	MPNE_0442	mutM	DNA-formamidopyrimidine glycosylase	identified by match to protein family HMM PF01149;
498	35	3,1277e+00	MPNE_0039	-	MG032/MG096/MG288 family 2	identified by match to protein family HMM PF03072;
499	148	3,1278e+00	MPNE_0191	-	conserved hypothetical protein	null
500	519	3,1396e+00	MPNE_0668	-	EAGR box	identified by match to protein family HMM
501	323	3,1416e+00	MPNE_0407	-	conserved hypothetical protein	identified by match to protein family HMM PF04816
502	482	3,1444e+00	MPNE_0624	ppa	inorganic diphosphatase	identified by match to protein family HMM PF00719
503	303	3,1444e+00	MPNE_0384	tig	trigger factor	identified by match to protein family HMM PF00254;
504	151	3,1453e+00	MPNE_0195	rplD	50S ribosomal protein L4	identified by match to protein family HMM PF00573;	rib
505	210	3,1459e+00	MPNE_0263	rplI	ribosomal protein L9	identified by match to protein family HMM PF01281;	rib
506	218	3,1590e+00	MPNE_0271	-	conserved hypothetical protein	null
507	426	3,1653e+00	MPNE_0554	-	conserved hypothetical protein	null
508	251	3,1667e+00	MPNE_0310	-	DNA-binding protein, YbaB/EbfC family	identified by match to protein family HMM PF02575;
509	461	3,2029e+00	MPNE_0594	-	MG032/MG096/MG288 family 2	identified by match to protein family HMM PF03072;
510	284	3,2030e+00	MPNE_0362	-	conserved hypothetical protein	null
511	46	3,2166e+00	MPNE_0054	-	MG032/MG096/MG288 family 2	identified by match to protein family HMM PF03072;
512	67	3,2168e+00	MPNE_0076	-	NusG family protein	identified by match to protein family HMM PF02357;
513	494	3,2263e+00	MPNE_0636	rplJ	ribosomal protein L10	identified by match to protein family HMM PF00466	rib
514	23	3,2331e+00	MPNE_0027	rpoE	DNA-directed RNA polymerase, delta subunit	identified by match to protein family HMM PF05066
515	381	3,2370e+00	MPNE_0491	-	RNAse H domain protein, YqgF family	identified by match to protein family HMM PF03652;
516	57	3,2482e+00	MPNE_0067	-	conserved hypothetical protein	identified by match to protein family HMM PF02030
517	97	3,2540e+00	MPNE_0120	-	conserved hypothetical protein	null
518	609	3,2578e+00	MPNE_0780	-	conserved hypothetical protein	null
519	467	3,2694e+00	MPNE_0601	-	hypothetical protein	identified by glimmer; putative
520	343	3,2707e+00	MPNE_0437	-	conserved hypothetical protein	null
521	590	3,2793e+00	MPNE_0757	-	hypothetical protein	identified by glimmer; putative
522	234	3,2810e+00	MPNE_0288	-	conserved hypothetical protein	null
523	260	3,2986e+00	MPNE_0322	-	conserved hypothetical protein	identified by match to protein family HMM PF01519
524	532	3,3123e+00	MPNE_0689	-	conserved hypothetical protein	identified by match to protein family HMM PF01727;
525	313	3,3229e+00	MPNE_0396	hsdM	type I restriction-modification system, M	identified by match to protein family HMM PF02384;
526	475	3,3235e+00	MPNE_0615	-	conserved hypothetical protein	null
527	126	3,3352e+00	MPNE_0163	-	conserved hypothetical protein	identified by match to protein family HMM PF01519
528	36	3,3551e+00	MPNE_0041	-	hypothetical protein	identified by glimmer; putative
529	404	3,3581e+00	MPNE_0517	-	conserved hypothetical protein	null
530	477	3,3693e+00	MPNE_0618	-	conserved hypothetical protein	identified by match to protein family HMM PF01519
531	213	3,3701e+00	MPNE_0266	-	MG032/MG096/MG288 family 2	identified by match to protein family HMM PF03072;
532	419	3,3878e+00	MPNE_0543	-	conserved hypothetical protein	identified by match to protein family HMM PF01519
533	499	3,4010e+00	MPNE_0642	-	conserved hypothetical protein	null
534	581	3,4014e+00	MPNE_0743	-	conserved hypothetical protein	identified by match to protein family HMM PF00938
535	10	3,4044e+00	MPNE_0012	-	conserved hypothetical protein	identified by match to protein family HMM PF00938
536	54	3,4244e+00	MPNE_0064	-	ABC transporter, ATP-binding protein	identified by match to protein family HMM PF00005;
537	52	3,4251e+00	MPNE_0062	-	hypothetical protein	identified by glimmer; putative
538	500	3,4365e+00	MPNE_0641	rnc	ribonuclease III	identified by match to protein family HMM PF00636;
539	372	3,4439e+00	MPNE_0477	-	hypothetical protein	identified by glimmer; putative
540	588	3,4455e+00	MPNE_0753	-	conserved hypothetical protein	identified by match to protein family HMM PF00938
541	524	3,4556e+00	MPNE_0675	groL	chaperonin GroL	identified by match to protein family HMM PF00118;
542	160	3,4618e+00	MPNE_0205	rplX	ribosomal protein L24	identified by match to protein family HMM PF00467;	rib
543	522	3,4642e+00	MPNE_0671	-	conserved hypothetical protein	conserved domain protein; this gene contains a
544	107	3,4650e+00	MPNE_0137	grpE	co-chaperone GrpE	identified by match to protein family HMM PF01025
545	94	3,4659e+00	MPNE_0113	-	putative mycoplasma lipoprotein, C-terminal	identified by match to protein family HMM PF03202
546	38	3,4794e+00	MPNE_0044	-	MG032/MG096/MG288 family 2	identified by match to protein family HMM PF03086
547	459	3,4859e+00	MPNE_0592	-	type I restriction modification DNA specificity	identified by match to protein family HMM PF01420
548	115	3,5149e+00	MPNE_0149	-	conserved hypothetical protein	null
549	463	3,5171e+00	MPNE_0597	-	MG032/MG096/MG288 family 1	identified by match to protein family HMM PF03072
550	135	3,5199e+00	MPNE_0173	-	conserved hypothetical protein	null
551	377	3,5398e+00	MPNE_0484	-	conserved hypothetical protein	identified by match to protein family HMM PF00938
552	139	3,5408e+00	MPNE_0179	-	conserved hypothetical protein	identified by match to protein family HMM PF03202;
553	452	3,5425e+00	MPNE_0584	-	hypothetical protein	identified by glimmer; putative
554	257	3,5617e+00	MPNE_0317	-	conserved hypothetical protein	identified by match to protein family HMM PF03305
555	265	3,5658e+00	MPNE_0328	-	conserved hypothetical protein	identified by match to protein family HMM PF01519
556	400	3,5669e+00	MPNE_0510	-	conserved hypothetical protein	null
557	376	3,5673e+00	MPNE_0483	-	conserved hypothetical protein	identified by match to protein family HMM PF01519
558	60	3,5682e+00	MPNE_0070	-	hypothetical protein	identified by glimmer; putative
559	9	3,5759e+00	MPNE_0011	-	conserved hypothetical protein	identified by match to protein family HMM PF01519
560	437	3,5773e+00	MPNE_0565	-	conserved hypothetical protein	identified by match to protein family HMM PF01519
561	49	3,6021e+00	MPNE_0057	-	basic membrane protein	identified by match to protein family HMM PF02608
562	373	3,6222e+00	MPNE_0480	-	conserved hypothetical protein	identified by match to protein family HMM PF03202;
563	464	3,6433e+00	MPNE_0598	-	MG032/MG096/MG288 family 2	identified by match to protein family HMM PF03086
564	480	3,6465e+00	MPNE_0621	-	conserved hypothetical protein	null
565	100	3,6651e+00	MPNE_0127	-	hypothetical protein	identified by glimmer; putative
566	147	3,6699e+00	MPNE_0190	-	conserved hypothetical protein	null
567	585	3,6743e+00	MPNE_0750	-	conserved hypothetical protein	identified by match to protein family HMM PF00938
568	525	3,6750e+00	MPNE_0676	groS	chaperonin GroS	identified by match to protein family HMM PF00166
569	617	3,6900e+00	MPNE_0788	-	conserved hypothetical protein	identified by match to protein family HMM PF01519
570	509	3,6916e+00	MPNE_0653	-	conserved hypothetical protein	null
571	589	3,7311e+00	MPNE_0754	-	conserved hypothetical protein	conserved hypothetical protein; this gene contains
572	583	3,7323e+00	MPNE_0748	-	conserved hypothetical protein	identified by match to protein family HMM PF00938
573	317	3,7464e+00	MPNE_0401	-	conserved hypothetical protein	null
574	344	3,7542e+00	MPNE_0439	-	conserved hypothetical protein	null
575	555	3,7554e+00	MPNE_0713	-	conserved domain protein	null
576	184	3,7627e+00	MPNE_0235	-	conserved domain protein	null
577	591	3,7656e+00	MPNE_0760	-	mannitol dehydrogenase C-terminal domain	identified by match to protein family HMM PF01232;
578	578	3,7691e+00	MPNE_0741	frr	ribosome recycling factor	identified by match to protein family HMM PF01765;
579	1	3,7765e+00	MPNE_0001	dnaN	DNA polymerase III, beta subunit	identified by match to protein family HMM PF00712;
580	93	3,7800e+00	MPNE_0112	-	conserved hypothetical protein	identified by match to protein family HMM PF03305
581	460	3,7911e+00	MPNE_0593	-	MG032/MG096/MG288 family 2	identified by match to protein family HMM PF03072;
582	12	3,8022e+00	MPNE_0014	-	conserved hypothetical protein	identified by match to protein family HMM PF01519
583	95	3,8151e+00	MPNE_0116	-	hypothetical protein	identified by glimmer; putative
584	108	3,8297e+00	MPNE_0138	-	conserved hypothetical protein	null
585	558	3,8382e+00	MPNE_0719	-	conserved hypothetical protein	type I restriction modification DNA specificity
586	136	3,8635e+00	MPNE_0172	-	hypothetical protein	identified by glimmer; putative
587	402	3,8768e+00	MPNE_0513	-	conserved hypothetical protein	conserved domain protein; this gene contains a
588	371	3,8841e+00	MPNE_0475	-	acyl carrier protein	identified by match to protein family HMM PF00550
589	365	3,8853e+00	MPNE_0461	-	conserved hypothetical protein	conserved domain protein; this gene contains a
590	455	3,8991e+00	MPNE_0588	-	conserved hypothetical protein	identified by match to protein family HMM PF01519
591	50	3,9315e+00	MPNE_0058	ptsH	Phosphocarrier protein HPr	identified by match to protein family HMM PF00381;
592	248	3,9573e+00	MPNE_0307	-	conserved hypothetical protein	null
593	96	3,9633e+00	MPNE_0117	-	conserved hypothetical protein	identified by match to protein family HMM PF01519
594	53	3,9744e+00	MPNE_0063	-	hypothetical protein	identified by glimmer; putative
595	379	3,9820e+00	MPNE_0487	-	high affinity transport system protein p37	identified by match to protein family HMM PF06646
596	456	3,9966e+00	MPNE_0589	-	conserved hypothetical protein	identified by match to protein family HMM PF00938
597	212	4,0136e+00	MPNE_0265	-	conserved hypothetical protein	null
598	194	4,0176e+00	MPNE_0246	-	conserved hypothetical protein	null
599	584	4,0275e+00	MPNE_0749	-	conserved hypothetical protein	identified by match to protein family HMM PF00938
600	185	4,0696e+00	MPNE_0236	-	conserved hypothetical protein	identified by match to protein family HMM PF01519
601	420	4,1566e+00	MPNE_0544	-	conserved hypothetical protein	null
602	496	4,2362e+00	MPNE_0638	-	putative ribosomal protein S20	null	rib
603	557	4,2438e+00	MPNE_0716	-	conserved hypothetical protein	conserved hypothetical protein; this gene contains
604	453	4,2789e+00	MPNE_0585	-	conserved hypothetical protein	identified by match to protein family HMM PF01519
605	338	4,3066e+00	MPNE_0427	-	conserved hypothetical protein	identified by match to protein family HMM PF00938
606	421	4,3400e+00	MPNE_0545	-	hypothetical protein	identified by glimmer; putative
607	335	4,3596e+00	MPNE_0422	-	conserved hypothetical protein	identified by match to protein family HMM PF03202;
608	436	4,4867e+00	MPNE_0564	-	hypothetical protein	identified by glimmer; putative
609	457	4,5087e+00	MPNE_0590	-	hypothetical protein	identified by glimmer; putative
610	401	4,5535e+00	MPNE_0511	-	conserved hypothetical protein	conserved hypothetical protein; this gene contains
611	118	4,5726e+00	MPNE_0152	-	hypothetical protein	identified by glimmer; putative
612	458	4,5991e+00	MPNE_0591	-	conserved hypothetical protein	identified by match to protein family HMM PF03202;
613	582	4,6233e+00	MPNE_0745	-	conserved hypothetical protein	identified by match to protein family HMM PF00938
614	364	4,6384e+00	MPNE_0459	-	conserved hypothetical protein	null
615	375	4,6502e+00	MPNE_0482	-	hypothetical protein	identified by glimmer; putative
616	134	4,7448e+00	MPNE_0171	-	conserved hypothetical protein	identified by match to protein family HMM PF03202;
617	152	4,8393e+00	MPNE_0196	rplW	ribosomal protein L23	identified by match to protein family HMM PF00276	rib
618	586	4,8802e+00	MPNE_0751	-	conserved hypothetical protein	identified by match to protein family HMM PF00938
619	262	4,9044e+00	MPNE_0324	-	conserved hypothetical protein	identified by match to protein family HMM PF03202;
620	37	5,1998e+00	MPNE_0042	-	conserved hypothetical protein	identified by match to protein family HMM PF01519
621	587	5,6633e+00	MPNE_0752	-	conserved hypothetical protein	identified by match to protein family HMM PF00938
622	495	5,7129e+00	MPNE_0637	rplL	ribosomal protein L7/L12	identified by match to protein family HMM PF00542;	rib
623	90	5,8996e+00	MPNE_0106	-	hypothetical protein	identified by glimmer; putative
624	258	6,0345e+00	MPNE_0320	-	hypothetical protein	identified by glimmer; putative
625	397	6,9370e+00	MPNE_0507	-	hypothetical protein	identified by glimmer; putative
626	594	7,8900e+00	MPNE_0765	-	hypothetical protein	identified by glimmer; putative
627	318	8,3756e+00	MPNE_0402	-	hypothetical protein	identified by glimmer; putative
628	476	8,8548e+00	MPNE_0617	-	hypothetical protein	identified by glimmer; putative
629	592	1,0000e+01	MPNE_0761	-	phosphoenolpyruvate-dependent sugar	identified by match to protein family HMM PF00359

Index = 2
#	Number	EEI	locus_tag	Name	Prot	Note
1	397	1,2393e+00	MPNE_0507	-	hypothetical protein	identified by glimmer; putative
2	52	1,2541e+00	MPNE_0062	-	hypothetical protein	identified by glimmer; putative
3	53	1,3365e+00	MPNE_0063	-	hypothetical protein	identified by glimmer; putative
4	594	1,4967e+00	MPNE_0765	-	hypothetical protein	identified by glimmer; putative
5	258	1,4976e+00	MPNE_0320	-	hypothetical protein	identified by glimmer; putative
6	117	1,7615e+00	MPNE_0151	-	conserved domain protein	null
7	339	1,8478e+00	MPNE_0428	-	hypothetical protein	identified by glimmer; putative
8	100	1,9093e+00	MPNE_0127	-	hypothetical protein	identified by glimmer; putative
9	261	1,9220e+00	MPNE_0323	-	hypothetical protein	identified by glimmer; putative
10	319	1,9591e+00	MPNE_0403	-	death-on-curing family protein	null
11	184	1,9737e+00	MPNE_0235	-	conserved domain protein	null
12	558	2,0296e+00	MPNE_0719	-	conserved hypothetical protein	type I restriction modification DNA specificity
13	259	2,0376e+00	MPNE_0321	-	hypothetical protein	identified by glimmer; putative
14	256	2,0415e+00	MPNE_0316	-	conserved domain protein	null
15	375	2,0594e+00	MPNE_0482	-	hypothetical protein	identified by glimmer; putative
16	592	2,0675e+00	MPNE_0761	-	phosphoenolpyruvate-dependent sugar	identified by match to protein family HMM PF00359
17	95	2,1292e+00	MPNE_0116	-	hypothetical protein	identified by glimmer; putative
18	90	2,1941e+00	MPNE_0106	-	hypothetical protein	identified by glimmer; putative
19	452	2,2241e+00	MPNE_0584	-	hypothetical protein	identified by glimmer; putative
20	467	2,2828e+00	MPNE_0601	-	hypothetical protein	identified by glimmer; putative
21	436	2,3588e+00	MPNE_0564	-	hypothetical protein	identified by glimmer; putative
22	316	2,3915e+00	MPNE_0399	-	type III restriction enzyme, res subunit	identified by match to protein family HMM PF04851
23	136	2,4058e+00	MPNE_0172	-	hypothetical protein	identified by glimmer; putative
24	457	2,4251e+00	MPNE_0590	-	hypothetical protein	identified by glimmer; putative
25	377	2,4315e+00	MPNE_0484	-	conserved hypothetical protein	identified by match to protein family HMM PF00938
26	317	2,4449e+00	MPNE_0401	-	conserved hypothetical protein	null
27	591	2,4511e+00	MPNE_0760	-	mannitol dehydrogenase C-terminal domain	identified by match to protein family HMM PF01232;
28	118	2,5121e+00	MPNE_0152	-	hypothetical protein	identified by glimmer; putative
29	589	2,5272e+00	MPNE_0754	-	conserved hypothetical protein	conserved hypothetical protein; this gene contains
30	522	2,5382e+00	MPNE_0671	-	conserved hypothetical protein	conserved domain protein; this gene contains a
31	13	2,5448e+00	MPNE_0016	-	DNA primase-like protein	identified by match to protein family HMM PF01751;
32	480	2,5687e+00	MPNE_0621	-	conserved hypothetical protein	null
33	616	2,5961e+00	MPNE_0787	-	conserved domain protein	null
34	557	2,6326e+00	MPNE_0716	-	conserved hypothetical protein	conserved hypothetical protein; this gene contains
35	332	2,6354e+00	MPNE_0419	rpmE	ribosomal protein L31	identified by match to protein family HMM PF01197;	rib
36	314	2,6473e+00	MPNE_0397	-	type I restriction modification DNA specificity	identified by match to protein family HMM PF01420
37	51	2,6648e+00	MPNE_0059	-	hypothetical protein	identified by glimmer; putative
38	476	2,6745e+00	MPNE_0617	-	hypothetical protein	identified by glimmer; putative
39	83	2,6860e+00	MPNE_0096	-	conserved hypothetical protein	null
40	60	2,7003e+00	MPNE_0070	-	hypothetical protein	identified by glimmer; putative
41	320	2,7145e+00	MPNE_0404	-	5-formyltetrahydrofolate cyclo-ligase	identified by match to protein family HMM PF01812;
42	466	2,7449e+00	MPNE_0600	-	hypothetical protein	identified by glimmer; putative
43	313	2,7637e+00	MPNE_0396	hsdM	type I restriction-modification system, M	identified by match to protein family HMM PF02384;
44	10	2,7737e+00	MPNE_0012	-	conserved hypothetical protein	identified by match to protein family HMM PF00938
45	518	2,8141e+00	MPNE_0667	-	glycerophosphodiester phosphodiesterase family	identified by match to protein family HMM PF03009
46	338	2,8230e+00	MPNE_0427	-	conserved hypothetical protein	identified by match to protein family HMM PF00938
47	471	2,8243e+00	MPNE_0605	-	flavin reductase	identified by match to protein family HMM PF03358
48	478	2,8269e+00	MPNE_0619	-	hypothetical protein	identified by glimmer; putative
49	421	2,8374e+00	MPNE_0545	-	hypothetical protein	identified by glimmer; putative
50	87	2,8432e+00	MPNE_0100	-	type I restriction modification DNA specificity	identified by match to protein family HMM PF01420
51	135	2,8598e+00	MPNE_0173	-	conserved hypothetical protein	null
52	456	2,8602e+00	MPNE_0589	-	conserved hypothetical protein	identified by match to protein family HMM PF00938
53	622	2,8676e+00	MPNE_0793	-	ribonuclease P protein component-like protein	identified by match to protein family HMM
54	490	2,8935e+00	MPNE_0632	-	conserved hypothetical protein	null
55	242	2,9060e+00	MPNE_0296	-	Cof-like hydrolase	identified by match to protein family HMM PF00702;
56	85	2,9083e+00	MPNE_0098	-	conserved hypothetical protein	null
57	584	2,9108e+00	MPNE_0749	-	conserved hypothetical protein	identified by match to protein family HMM PF00938
58	496	2,9125e+00	MPNE_0638	-	putative ribosomal protein S20	null	rib
59	508	2,9261e+00	MPNE_0652	-	conserved hypothetical protein	null
60	420	2,9339e+00	MPNE_0544	-	conserved hypothetical protein	null
61	88	2,9527e+00	MPNE_0101	-	conserved hypothetical protein	conserved hypothetical protein; this gene contains
62	489	2,9661e+00	MPNE_0631	-	hypothetical protein	identified by glimmer; putative
63	137	2,9671e+00	MPNE_0174	-	hypothetical protein	identified by glimmer; putative
64	587	3,0163e+00	MPNE_0752	-	conserved hypothetical protein	identified by match to protein family HMM PF00938
65	263	3,0163e+00	MPNE_0325	-	type I restriction modification DNA specificity	identified by match to protein family HMM PF01420
66	459	3,0298e+00	MPNE_0592	-	type I restriction modification DNA specificity	identified by match to protein family HMM PF01420
67	183	3,0309e+00	MPNE_0231	-	type I restriction modification DNA specificity	identified by match to protein family HMM PF01420
68	521	3,0341e+00	MPNE_0670	ybeY	translation metalloprotein YbeY	identified by match to protein family HMM PF02130;
69	264	3,0357e+00	MPNE_0327	-	hypothetical protein	identified by glimmer; putative
70	590	3,0403e+00	MPNE_0757	-	hypothetical protein	identified by glimmer; putative
71	36	3,0415e+00	MPNE_0041	-	hypothetical protein	identified by glimmer; putative
72	586	3,0463e+00	MPNE_0751	-	conserved hypothetical protein	identified by match to protein family HMM PF00938
73	234	3,0547e+00	MPNE_0288	-	conserved hypothetical protein	null
74	437	3,0623e+00	MPNE_0565	-	conserved hypothetical protein	identified by match to protein family HMM PF01519
75	266	3,0655e+00	MPNE_0331	-	type I restriction modification DNA specificity	identified by match to protein family HMM PF01420
76	367	3,0692e+00	MPNE_0470	-	hypothetical protein	identified by glimmer; putative
77	555	3,0775e+00	MPNE_0713	-	conserved domain protein	null
78	547	3,0846e+00	MPNE_0706	-	conserved hypothetical protein	null
79	26	3,0925e+00	MPNE_0029	-	conserved hypothetical protein	null
80	500	3,0991e+00	MPNE_0641	rnc	ribonuclease III	identified by match to protein family HMM PF00636;
81	308	3,1002e+00	MPNE_0391	-	conserved hypothetical protein	null
82	588	3,1020e+00	MPNE_0753	-	conserved hypothetical protein	identified by match to protein family HMM PF00938
83	537	3,1096e+00	MPNE_0695	-	conserved hypothetical protein	null
84	499	3,1263e+00	MPNE_0642	-	conserved hypothetical protein	null
85	585	3,1457e+00	MPNE_0750	-	conserved hypothetical protein	identified by match to protein family HMM PF00938
86	312	3,1503e+00	MPNE_0395	-	UvrD/REP helicase	identified by match to protein family HMM PF00580
87	401	3,1517e+00	MPNE_0511	-	conserved hypothetical protein	conserved hypothetical protein; this gene contains
88	379	3,1646e+00	MPNE_0487	-	high affinity transport system protein p37	identified by match to protein family HMM PF06646
89	267	3,1684e+00	MPNE_0333	-	type I restriction modification DNA specificity	identified by match to protein family HMM PF01420
90	305	3,1901e+00	MPNE_0388	-	ABC transporter, ATP-binding protein	identified by match to protein family HMM PF00005
91	336	3,1966e+00	MPNE_0423	-	type I restriction modification DNA specificity	identified by match to protein family HMM PF01420
92	612	3,2185e+00	MPNE_0783	-	hypothetical protein	identified by glimmer; putative
93	617	3,2242e+00	MPNE_0788	-	conserved hypothetical protein	identified by match to protein family HMM PF01519
94	73	3,2278e+00	MPNE_0084	-	glycosyltransferase, group 2 family protein	identified by match to protein family HMM PF00535
95	629	3,2493e+00	MPNE_0800	-	CobQ/CobB/MinD/ParA nucleotide binding domain	identified by match to protein family HMM PF01656
96	289	3,2549e+00	MPNE_0368	-	conserved hypothetical protein	cell division protein FtsZ; this gene contains a
97	307	3,2717e+00	MPNE_0390	nadD	nicotinate-nucleotide adenylyltransferase	identified by match to protein family HMM PF01467;
98	583	3,2736e+00	MPNE_0748	-	conserved hypothetical protein	identified by match to protein family HMM PF00938
99	105	3,2773e+00	MPNE_0134	rnhB	ribonuclease HII	identified by match to protein family HMM PF01351
100	11	3,2840e+00	MPNE_0013	-	conserved hypothetical protein	identified by match to protein family HMM PF00938
101	125	3,2846e+00	MPNE_0162	-	hypothetical protein	identified by glimmer; putative
102	556	3,2906e+00	MPNE_0715	-	conserved hypothetical protein	null
103	330	3,2930e+00	MPNE_0415	-	conserved hypothetical protein	null
104	86	3,3017e+00	MPNE_0099	-	conserved domain protein	null
105	544	3,3054e+00	MPNE_0702	atpH	ATP synthase F1, delta subunit	identified by match to protein family HMM PF00213;
106	380	3,3162e+00	MPNE_0490	-	ABC transporter, permease protein	identified by match to protein family HMM PF00528
107	502	3,3189e+00	MPNE_0646	-	pseudouridine synthase, RluA family	identified by match to protein family HMM PF00849;
108	212	3,3232e+00	MPNE_0265	-	conserved hypothetical protein	null
109	539	3,3262e+00	MPNE_0697	-	conserved hypothetical protein	null
110	400	3,3276e+00	MPNE_0510	-	conserved hypothetical protein	null
111	195	3,3284e+00	MPNE_0245	-	conserved hypothetical protein	null
112	1	3,3430e+00	MPNE_0001	dnaN	DNA polymerase III, beta subunit	identified by match to protein family HMM PF00712;
113	533	3,3507e+00	MPNE_0691	-	conserved hypothetical protein	identified by match to protein family HMM PF01732
114	14	3,3608e+00	MPNE_0015	-	RimK-like ATP-grasp domain protein	identified by match to protein family HMM PF08443
115	96	3,3646e+00	MPNE_0117	-	conserved hypothetical protein	identified by match to protein family HMM PF01519
116	460	3,3665e+00	MPNE_0593	-	MG032/MG096/MG288 family 2	identified by match to protein family HMM PF03072;
117	627	3,3700e+00	MPNE_0798	dnaA	chromosomal replication initiator protein DnaA	identified by match to protein family HMM PF00308;
118	220	3,3713e+00	MPNE_0273	-	conserved hypothetical protein	identified by match to protein family HMM PF02650;
119	167	3,3996e+00	MPNE_0212	rplO	ribosomal protein L15	identified by match to protein family HMM PF00256;	rib
120	273	3,4000e+00	MPNE_0338	rpsU	ribosomal protein S21	identified by match to protein family HMM	rib
121	461	3,4202e+00	MPNE_0594	-	MG032/MG096/MG288 family 2	identified by match to protein family HMM PF03072;
122	115	3,4236e+00	MPNE_0149	-	conserved hypothetical protein	null
123	563	3,4257e+00	MPNE_0725	-	conserved hypothetical protein	null
124	550	3,4271e+00	MPNE_0708	phoU	phosphate transport system regulatory protein	identified by match to protein family HMM PF01895;
125	474	3,4304e+00	MPNE_0613	trmB	tRNA (guanine-N(7)-)-methyltransferase	identified by match to protein family HMM PF02390;
126	582	3,4319e+00	MPNE_0745	-	conserved hypothetical protein	identified by match to protein family HMM PF00938
127	39	3,4483e+00	MPNE_0045	-	MG032/MG096/MG288 family 1	identified by match to protein family HMM PF03072
128	321	3,4560e+00	MPNE_0406	-	putative metallophosphoesterase	identified by match to protein family HMM PF00149;
129	607	3,4670e+00	MPNE_0778	-	peroxiredoxin, Ohr family protein	identified by match to protein family HMM PF02566;
130	240	3,4786e+00	MPNE_0294	-	conserved hypothetical protein	null
131	297	3,4824e+00	MPNE_0378	rplU	ribosomal protein L21	identified by match to protein family HMM PF00829;	rib
132	211	3,4894e+00	MPNE_0264	dnaB	replicative DNA helicase	identified by match to protein family HMM PF00772;
133	519	3,5050e+00	MPNE_0668	-	EAGR box	identified by match to protein family HMM
134	323	3,5056e+00	MPNE_0407	-	conserved hypothetical protein	identified by match to protein family HMM PF04816
135	472	3,5106e+00	MPNE_0609	-	hydrolase, alpha/beta domain protein	identified by match to protein family HMM PF00561;
136	141	3,5115e+00	MPNE_0182	-	conserved hypothetical protein	null
137	9	3,5201e+00	MPNE_0011	-	conserved hypothetical protein	identified by match to protein family HMM PF01519
138	485	3,5241e+00	MPNE_0628	-	conserved hypothetical protein	null
139	275	3,5253e+00	MPNE_0340	-	putative holo-[acyl-carrier-protein] synthase	identified by match to protein family HMM PF01648;
140	506	3,5284e+00	MPNE_0650	-	conserved hypothetical protein	null
141	311	3,5329e+00	MPNE_0394	-	UvrD/REP helicase	identified by match to protein family HMM PF00580
142	176	3,5624e+00	MPNE_0221	rplQ	ribosomal protein L17	identified by match to protein family HMM PF01196;	rib
143	303	3,5670e+00	MPNE_0384	tig	trigger factor	identified by match to protein family HMM PF00254;
144	151	3,5781e+00	MPNE_0195	rplD	50S ribosomal protein L4	identified by match to protein family HMM PF00573;	rib
145	475	3,5825e+00	MPNE_0615	-	conserved hypothetical protein	null
146	402	3,5918e+00	MPNE_0513	-	conserved hypothetical protein	conserved domain protein; this gene contains a
147	411	3,5931e+00	MPNE_0524	-	ComEC/Rec2-like protein	identified by match to protein family HMM PF03772;
148	328	3,5951e+00	MPNE_0412	cysS	cysteine--tRNA ligase	identified by match to protein family HMM PF01406;
149	386	3,5970e+00	MPNE_0496	-	hypothetical protein	identified by glimmer; putative
150	132	3,5994e+00	MPNE_0169	-	conserved hypothetical protein	identified by match to protein family HMM PF01519
151	126	3,6029e+00	MPNE_0163	-	conserved hypothetical protein	identified by match to protein family HMM PF01519
152	501	3,6050e+00	MPNE_0643	plsX	fatty acid/phospholipid synthesis protein PlsX	identified by match to protein family HMM PF02504;
153	576	3,6103e+00	MPNE_0738	-	putative D-tyrosyl-tRNA(Tyr) deacylase	conserved hypothetical protein; this gene contains
154	295	3,6209e+00	MPNE_0376	nrdI	NrdI protein	identified by match to protein family HMM PF07972;
155	395	3,6231e+00	MPNE_0505	-	ABC transporter, ATP-binding protein	identified by match to protein family HMM PF00005
156	241	3,6251e+00	MPNE_0295	trxA	thioredoxin	identified by match to protein family HMM PF00085;
157	97	3,6271e+00	MPNE_0120	-	conserved hypothetical protein	null
158	364	3,6292e+00	MPNE_0459	-	conserved hypothetical protein	null
159	38	3,6344e+00	MPNE_0044	-	MG032/MG096/MG288 family 2	identified by match to protein family HMM PF03086
160	399	3,6464e+00	MPNE_0509	-	conserved hypothetical protein	null
161	247	3,6541e+00	MPNE_0302	-	conserved hypothetical protein	conserved hypothetical protein; this gene contains
162	525	3,6662e+00	MPNE_0676	groS	chaperonin GroS	identified by match to protein family HMM PF00166
163	369	3,6811e+00	MPNE_0472	-	conserved hypothetical protein	conserved hypothetical protein; this gene contains
164	301	3,6915e+00	MPNE_0382	-	conserved hypothetical protein	null
165	182	3,6959e+00	MPNE_0227	-	adenine-specific DNA modification methylase	conserved hypothetical protein; this gene contains
166	387	3,7013e+00	MPNE_0497	-	helix-turn-helix protein, YlxM/p13 family	identified by match to protein family HMM PF04297
167	424	3,7028e+00	MPNE_0552	-	EDD domain protein, DegV family	identified by match to protein family HMM PF02645;
168	318	3,7031e+00	MPNE_0402	-	hypothetical protein	identified by glimmer; putative
169	68	3,7035e+00	MPNE_0078	secE	preprotein translocase, SecE subunit	identified by match to protein family HMM
170	531	3,7091e+00	MPNE_0683	-	conserved hypothetical protein	identified by match to protein family HMM PF01727;
171	8	3,7152e+00	MPNE_0010	-	hydrolase, TatD family	identified by match to protein family HMM PF01026;
172	31	3,7164e+00	MPNE_0035	-	conserved hypothetical protein	null
173	409	3,7168e+00	MPNE_0522	-	conserved hypothetical protein	null
174	498	3,7185e+00	MPNE_0640	fmt	methionyl-tRNA formyltransferase	identified by match to protein family HMM PF00551;
175	54	3,7233e+00	MPNE_0064	-	ABC transporter, ATP-binding protein	identified by match to protein family HMM PF00005;
176	286	3,7257e+00	MPNE_0364	-	conserved hypothetical protein	null
177	352	3,7311e+00	MPNE_0447	-	conserved hypothetical protein	null
178	77	3,7312e+00	MPNE_0089	-	kinase, PfkB family	identified by match to protein family HMM PF00294
179	363	3,7349e+00	MPNE_0460	-	RelA/SpoT family protein	identified by match to protein family HMM PF01966;
180	213	3,7419e+00	MPNE_0266	-	MG032/MG096/MG288 family 2	identified by match to protein family HMM PF03072;
181	549	3,7464e+00	MPNE_0709	msrA	peptide-methionine (S)-S-oxide reductase	identified by match to protein family HMM PF01625;
182	187	3,7535e+00	MPNE_0238	-	conserved hypothetical protein	null
183	345	3,7540e+00	MPNE_0440	-	putative DNA polymerase III, alpha subunit	identified by match to protein family HMM PF02811;
184	244	3,7544e+00	MPNE_0299	-	NAD(+)/NADH kinase	identified by match to protein family HMM PF01513
185	233	3,7580e+00	MPNE_0287	-	conserved hypothetical protein	null
186	483	3,7587e+00	MPNE_0626	recU	recombination protein U	identified by match to protein family HMM PF03838;
187	609	3,7594e+00	MPNE_0780	-	conserved hypothetical protein	null
188	172	3,7596e+00	MPNE_0217	rpmJ	ribosomal protein L36	identified by match to protein family HMM PF00444;	rib
189	581	3,7638e+00	MPNE_0743	-	conserved hypothetical protein	identified by match to protein family HMM PF00938
190	325	3,7651e+00	MPNE_0409	dnaG	DNA primase	identified by match to protein family HMM PF01751;
191	108	3,7665e+00	MPNE_0138	-	conserved hypothetical protein	null
192	372	3,7697e+00	MPNE_0477	-	hypothetical protein	identified by glimmer; putative
193	235	3,7748e+00	MPNE_0289	galE	UDP-glucose 4-epimerase	identified by match to protein family HMM PF01073;
194	194	3,7753e+00	MPNE_0246	-	conserved hypothetical protein	null
195	433	3,7827e+00	MPNE_0561	ysxC	ribosome biogenesis GTP-binding protein YsxC	identified by match to protein family HMM PF01926;
196	299	3,7838e+00	MPNE_0380	rpmA	ribosomal protein L27	identified by match to protein family HMM PF01016;	rib
197	479	3,7890e+00	MPNE_0620	-	replication initiation and membrane attachment	identified by match to protein family HMM PF07261
198	595	3,7943e+00	MPNE_0766	ylqF	ribosome biogenesis GTP-binding protein YlqF	identified by match to protein family HMM PF01926;
199	347	3,8132e+00	MPNE_0442	mutM	DNA-formamidopyrimidine glycosylase	identified by match to protein family HMM PF01149;
200	403	3,8139e+00	MPNE_0516	-	DEAD/DEAH box helicase	identified by match to protein family HMM PF00270;
201	123	3,8234e+00	MPNE_0160	-	hypothetical protein	identified by glimmer; putative
202	405	3,8236e+00	MPNE_0518	-	hydrolase, alpha/beta domain protein	identified by match to protein family HMM PF00561
203	406	3,8345e+00	MPNE_0519	rpsD	ribosomal protein S4	identified by match to protein family HMM PF00163;	rib
204	80	3,8492e+00	MPNE_0092	-	ABC transporter, ATP-binding protein	identified by match to protein family HMM PF00005
205	507	3,8506e+00	MPNE_0651	thrS	threonine--tRNA ligase	identified by match to protein family HMM PF00587;
206	568	3,8556e+00	MPNE_0730	-	OsmC-like protein	identified by match to protein family HMM PF02566
207	551	3,8655e+00	MPNE_0710	pstB	phosphate ABC transporter, ATP-binding protein	identified by match to protein family HMM PF00005;
208	493	3,8657e+00	MPNE_0634	-	ImpB/MucB/SamB family protein	identified by match to protein family HMM PF00817
209	410	3,8667e+00	MPNE_0523	-	DNA polymerase III, delta subunit	identified by match to protein family HMM PF06144
210	610	3,8686e+00	MPNE_0781	-	hypothetical protein	identified by glimmer; putative
211	327	3,8734e+00	MPNE_0411	-	RNA methyltransferase, TrmH family, group 3	identified by match to protein family HMM PF00588;
212	334	3,8735e+00	MPNE_0421	-	methyltransferase, HemK family	identified by match to protein family HMM PF01170;
213	542	3,8895e+00	MPNE_0700	atpG	ATP synthase F1, gamma subunit	identified by match to protein family HMM PF00231;
214	40	3,8911e+00	MPNE_0046	-	MG032/MG096/MG288 family 2	identified by match to protein family HMM PF03072
215	322	3,8911e+00	MPNE_0405	plsY	acyl-phosphate glycerol 3-phosphate	identified by match to protein family HMM PF02660;
216	536	3,8931e+00	MPNE_0694	-	conserved hypothetical protein	null
217	134	3,8954e+00	MPNE_0171	-	conserved hypothetical protein	identified by match to protein family HMM PF03202;
218	47	3,8967e+00	MPNE_0055	glpK	glycerol kinase	identified by match to protein family HMM PF00370;
219	178	3,9018e+00	MPNE_0223	-	ABC transporter, ATP-binding protein	identified by match to protein family HMM PF00005
220	45	3,9075e+00	MPNE_0051	pncB	nicotinate phosphoribosyltransferase (NAPRTase)	identified by match to protein family HMM PF04095
221	41	3,9109e+00	MPNE_0048	-	transporter, major intrinsic protein (MIP)	identified by match to protein family HMM PF00230
222	103	3,9140e+00	MPNE_0133	rpmI	ribosomal protein L35	identified by match to protein family HMM PF01632;	rib
223	473	3,9178e+00	MPNE_0612	-	RNA methyltransferase, TrmH family, group 2	identified by match to protein family HMM PF00588;
224	408	3,9220e+00	MPNE_0521	-	conserved hypothetical protein	null
225	253	3,9355e+00	MPNE_0313	glf	UDP-galactopyranose mutase	identified by match to protein family HMM PF03275;
226	381	3,9357e+00	MPNE_0491	-	RNAse H domain protein, YqgF family	identified by match to protein family HMM PF03652;
227	419	3,9381e+00	MPNE_0543	-	conserved hypothetical protein	identified by match to protein family HMM PF01519
228	376	3,9385e+00	MPNE_0483	-	conserved hypothetical protein	identified by match to protein family HMM PF01519
229	407	3,9419e+00	MPNE_0520	hmw1	cytadherence high molecular weight protein 1	identified by match to protein family HMM
230	487	3,9463e+00	MPNE_0629	-	phosphotransferase enzyme family protein	identified by match to protein family HMM PF01633;
231	510	3,9470e+00	MPNE_0654	argS	arginine--tRNA ligase	identified by match to protein family HMM PF00750;
232	344	3,9483e+00	MPNE_0439	-	conserved hypothetical protein	null
233	70	3,9507e+00	MPNE_0080	yraL	S-adenosylmethionine-dependent	identified by match to protein family HMM PF00590;
234	540	3,9547e+00	MPNE_0698	atpC	ATP synthase F1, epsilon subunit	identified by match to protein family HMM PF02823;
235	35	3,9551e+00	MPNE_0039	-	MG032/MG096/MG288 family 2	identified by match to protein family HMM PF03072;
236	202	3,9596e+00	MPNE_0255	hprK	HPr(Ser) kinase/phosphatase	identified by match to protein family HMM PF02603;
237	218	3,9613e+00	MPNE_0271	-	conserved hypothetical protein	null
238	214	3,9633e+00	MPNE_0267	ung	uracil-DNA glycosylase	identified by match to protein family HMM PF03167;
239	368	3,9634e+00	MPNE_0471	proS	proline--tRNA ligase	identified by match to protein family HMM PF00587;
240	250	3,9766e+00	MPNE_0308	-	conserved hypothetical protein	null
241	404	3,9842e+00	MPNE_0517	-	conserved hypothetical protein	null
242	561	3,9855e+00	MPNE_0723	dnaX	DNA polymerase III, subunit gamma and tau	identified by match to protein family HMM PF00004;
243	210	3,9876e+00	MPNE_0263	rplI	ribosomal protein L9	identified by match to protein family HMM PF01281;	rib
244	302	3,9926e+00	MPNE_0383	-	conserved hypothetical protein	null
245	89	3,9981e+00	MPNE_0105	-	conserved hypothetical protein	identified by match to protein family HMM PF01519
246	532	3,9987e+00	MPNE_0689	-	conserved hypothetical protein	identified by match to protein family HMM PF01727;
247	343	4,0005e+00	MPNE_0437	-	conserved hypothetical protein	null
248	435	4,0006e+00	MPNE_0563	-	glycosyltransferase, group 2 family protein	identified by match to protein family HMM PF00535
249	144	4,0040e+00	MPNE_0187	ribF	riboflavin biosynthesis protein RibF	identified by match to protein family HMM PF01687;
250	48	4,0068e+00	MPNE_0056	-	FAD dependent oxidoreductase	identified by match to protein family HMM PF01266
251	351	4,0135e+00	MPNE_0446	-	conserved hypothetical protein	null
252	394	4,0155e+00	MPNE_0504	-	cobalt transport protein	identified by match to protein family HMM PF02361
253	626	4,0188e+00	MPNE_0797	-	ABC transporter, ATP-binding protein	identified by match to protein family HMM PF00005
254	505	4,0191e+00	MPNE_0649	-	conserved hypothetical protein	null
255	227	4,0195e+00	MPNE_0281	rsgA	ribosome small subunit-dependent GTPase A	identified by match to protein family HMM PF03193;
256	66	4,0335e+00	MPNE_0077	-	phosphoglucomutase/phosphomannomutase,	identified by match to protein family HMM PF02878;
257	298	4,0343e+00	MPNE_0379	-	conserved hypothetical protein	identified by match to protein family HMM PF04327
258	432	4,0371e+00	MPNE_0560	valS	valine--tRNA ligase	identified by match to protein family HMM PF00133;
259	140	4,0422e+00	MPNE_0180	-	conserved hypothetical protein	transcription termination factor NusA; this gene
260	228	4,0462e+00	MPNE_0282	pgi	glucose-6-phosphate isomerase	identified by match to protein family HMM PF00342
261	462	4,0478e+00	MPNE_0595	-	MG032/MG096/MG288 family 2	identified by match to protein family HMM PF03072;
262	346	4,0488e+00	MPNE_0441	-	5'-3' exonuclease, SAM domain protein	identified by match to protein family HMM PF01367;
263	512	4,0497e+00	MPNE_0656	gidB	16S rRNA methyltransferase GidB	identified by match to protein family HMM PF02527;
264	138	4,0525e+00	MPNE_0178	-	conserved hypothetical protein	identified by match to protein family HMM PF01519
265	484	4,0557e+00	MPNE_0625	-	putative DNA-binding protein HU	null
266	99	4,0633e+00	MPNE_0122	pheT	phenylalanine--tRNA ligase, beta subunit	identified by match to protein family HMM PF01588;
267	309	4,0680e+00	MPNE_0392	-	conserved hypothetical protein	null
268	216	4,0685e+00	MPNE_0269	gatA	glutamyl-tRNA(Gln) and/or aspartyl-tRNA(Asn)	identified by match to protein family HMM PF01425;
269	113	4,0687e+00	MPNE_0145	-	conserved hypothetical protein	identified by match to protein family HMM PF01519
270	439	4,0752e+00	MPNE_0567	-	aminotransferase, class V	identified by match to protein family HMM PF00266
271	349	4,0774e+00	MPNE_0444	-	Cof-like hydrolase	identified by match to protein family HMM PF00702;
272	530	4,0776e+00	MPNE_0682	-	conserved hypothetical protein	identified by match to protein family HMM PF01732
273	580	4,0790e+00	MPNE_0744	-	type I restriction modification DNA specificity	identified by match to protein family HMM PF01420
274	310	4,0876e+00	MPNE_0393	-	RDD family protein	null
275	200	4,0909e+00	MPNE_0253	pth	aminoacyl-tRNA hydrolase	identified by match to protein family HMM PF01195;
276	463	4,0969e+00	MPNE_0597	-	MG032/MG096/MG288 family 1	identified by match to protein family HMM PF03072
277	572	4,0979e+00	MPNE_0734	tpiA	triose-phosphate isomerase	identified by match to protein family HMM PF00121;
278	396	4,0984e+00	MPNE_0506	-	ABC transporter, ATP-binding protein	identified by match to protein family HMM PF00005
279	597	4,1008e+00	MPNE_0768	rplS	ribosomal protein L19	identified by match to protein family HMM PF01245;	rib
280	618	4,1110e+00	MPNE_0789	-	putative dGTPase	identified by match to protein family HMM PF01966
281	127	4,1125e+00	MPNE_0164	-	DHHA1 domain protein	identified by match to protein family HMM PF01368;
282	455	4,1186e+00	MPNE_0588	-	conserved hypothetical protein	identified by match to protein family HMM PF01519
283	236	4,1259e+00	MPNE_0290	-	ABC transporter, ATP-binding protein	identified by match to protein family HMM PF00005
284	390	4,1275e+00	MPNE_0500	-	Cof-like hydrolase	identified by match to protein family HMM PF05116;
285	181	4,1278e+00	MPNE_0226	pepF	oligoendopeptidase F	identified by match to protein family HMM PF01432;
286	189	4,1308e+00	MPNE_0240	rpsB	ribosomal protein S2	identified by match to protein family HMM PF00318;	rib
287	535	4,1319e+00	MPNE_0693	-	conserved hypothetical protein	identified by match to protein family HMM PF01727;
288	430	4,1349e+00	MPNE_0558	-	DNA-binding regulatory protein, YebC/PmpR	identified by match to protein family HMM PF01709;
289	185	4,1402e+00	MPNE_0236	-	conserved hypothetical protein	identified by match to protein family HMM PF01519
290	232	4,1411e+00	MPNE_0286	-	competence/damage-inducible protein CinA	identified by match to protein family HMM PF02464;
291	458	4,1454e+00	MPNE_0591	-	conserved hypothetical protein	identified by match to protein family HMM PF03202;
292	15	4,1553e+00	MPNE_0017	-	alpha-L-glutamate ligase, RimK family	identified by match to protein family HMM PF08443;
293	229	4,1603e+00	MPNE_0283	-	putative ribulose-phosphate 3-epimerase	identified by match to protein family HMM PF00834
294	553	4,1603e+00	MPNE_0712	-	bacterial extracellular solute-binding protein	identified by match to protein family HMM PF01547
295	269	4,1637e+00	MPNE_0334	-	pseudouridine synthase, RluA family	identified by match to protein family HMM PF00849;
296	621	4,1643e+00	MPNE_0792	yidC	membrane protein insertase, YidC/Oxa1 family	identified by match to protein family HMM PF02096;
297	22	4,1709e+00	MPNE_0026	metG	methionine--tRNA ligase	identified by match to protein family HMM PF09334;
298	329	4,1716e+00	MPNE_0413	ligA	DNA ligase (NAD(+))	identified by match to protein family HMM PF01653;
299	620	4,1718e+00	MPNE_0791	ksgA	dimethyladenosine transferase	identified by match to protein family HMM PF00398;
300	30	4,1818e+00	MPNE_0034	-	conserved hypothetical protein	null
301	625	4,1851e+00	MPNE_0796	-	efflux ABC transporter, permease protein	identified by match to protein family HMM PF02687
302	46	4,1894e+00	MPNE_0054	-	MG032/MG096/MG288 family 2	identified by match to protein family HMM PF03072;
303	440	4,1938e+00	MPNE_0569	-	conserved hypothetical protein	conserved hypothetical protein; this gene contains
304	464	4,1970e+00	MPNE_0598	-	MG032/MG096/MG288 family 2	identified by match to protein family HMM PF03086
305	599	4,1979e+00	MPNE_0770	rpsP	ribosomal protein S16	identified by match to protein family HMM PF00886;	rib
306	49	4,1982e+00	MPNE_0057	-	basic membrane protein	identified by match to protein family HMM PF02608
307	528	4,2045e+00	MPNE_0679	-	conserved hypothetical protein	identified by match to protein family HMM PF01727;
308	290	4,2046e+00	MPNE_0371	-	amino acid permease	identified by match to protein family HMM PF00324;
309	337	4,2075e+00	MPNE_0426	-	conserved hypothetical protein	identified by match to protein family HMM PF01519
310	245	4,2089e+00	MPNE_0300	-	conserved hypothetical protein	null
311	76	4,2129e+00	MPNE_0088	-	phosphotransferase system, EIIC	identified by match to protein family HMM PF00359;
312	491	4,2171e+00	MPNE_0633	ruvA	Holliday junction DNA helicase RuvA	identified by match to protein family HMM PF01330;
313	124	4,2275e+00	MPNE_0161	-	conserved hypothetical protein	identified by match to protein family HMM PF01519
314	231	4,2319e+00	MPNE_0285	pgsA	CDP-diacylglycerol--glycerol-3-phosphate	identified by match to protein family HMM PF01066;
315	186	4,2327e+00	MPNE_0237	-	putative adhesin P1	null
316	486	4,2335e+00	MPNE_0627	clpB	chaperone protein ClpB	identified by match to protein family HMM PF00004;
317	193	4,2369e+00	MPNE_0244	-	conserved hypothetical protein	null
318	215	4,2467e+00	MPNE_0268	gatC	glutamyl-tRNA(Gln) amidotransferase, C subunit	identified by match to protein family HMM PF02686;
319	19	4,2480e+00	MPNE_0023	-	SNF2 family N-terminal domain protein	identified by match to protein family HMM PF00176;
320	82	4,2510e+00	MPNE_0095	-	conserved hypothetical protein	identified by match to protein family HMM PF01727;
321	357	4,2548e+00	MPNE_0453	-	putative dihydrolipoyllysine-residue	identified by match to protein family HMM PF00198;
322	5	4,2581e+00	MPNE_0007	tmk	dTMP kinase	identified by match to protein family HMM PF02223;
323	569	4,2619e+00	MPNE_0732	-	putative LuxR bacterial regulatory protein	null
324	488	4,2675e+00	MPNE_0630	ackA	acetate kinase	identified by match to protein family HMM PF00871;
325	503	4,2716e+00	MPNE_0647	-	DHHA1 domain protein	identified by match to protein family HMM PF01368;
326	520	4,2732e+00	MPNE_0669	era	GTP-binding protein Era	identified by match to protein family HMM PF01926;
327	225	4,2790e+00	MPNE_0279	-	protein phosphatase 2C	identified by match to protein family HMM PF00481
328	468	4,2830e+00	MPNE_0602	-	conserved hypothetical protein	null
329	628	4,2835e+00	MPNE_0799	-	conserved hypothetical protein	null
330	534	4,2846e+00	MPNE_0692	-	conserved hypothetical protein	identified by match to protein family HMM PF01727
331	262	4,2855e+00	MPNE_0324	-	conserved hypothetical protein	identified by match to protein family HMM PF03202;
332	69	4,2914e+00	MPNE_0079	-	conserved hypothetical protein	null
333	361	4,2928e+00	MPNE_0457	apt	adenine phosphoribosyltransferase	identified by match to protein family HMM PF00156;
334	153	4,2942e+00	MPNE_0197	rplB	ribosomal protein L2	identified by match to protein family HMM PF00181;	rib
335	504	4,2948e+00	MPNE_0648	thiI	thiamine biosynthesis/tRNA modification protein	identified by match to protein family HMM PF02568;
336	27	4,2976e+00	MPNE_0031	-	glycosyltransferase, group 2 family protein	identified by match to protein family HMM PF00535
337	279	4,3034e+00	MPNE_0344	-	phosphofructokinase	identified by match to protein family HMM PF00365
338	605	4,3082e+00	MPNE_0776	-	conserved hypothetical protein	identified by match to protein family HMM PF07667
339	257	4,3164e+00	MPNE_0317	-	conserved hypothetical protein	identified by match to protein family HMM PF03305
340	560	4,3173e+00	MPNE_0722	rplM	ribosomal protein L13	identified by match to protein family HMM PF00572;	rib
341	248	4,3210e+00	MPNE_0307	-	conserved hypothetical protein	null
342	84	4,3216e+00	MPNE_0097	-	conserved hypothetical protein	null
343	427	4,3263e+00	MPNE_0555	engA	ribosome-associated GTPase EngA	identified by match to protein family HMM PF01926;
344	277	4,3281e+00	MPNE_0342	folA_1	dihydrofolate reductase	identified by match to protein family HMM PF00186;
345	356	4,3308e+00	MPNE_0452	lpdA	dihydrolipoyl dehydrogenase	identified by match to protein family HMM PF00070;
346	252	4,3309e+00	MPNE_0309	-	conserved hypothetical protein	conserved domain protein; this gene contains a
347	246	4,3376e+00	MPNE_0301	-	HDIG domain protein	identified by match to protein family HMM PF01966;
348	204	4,3578e+00	MPNE_0257	rpsL	ribosomal protein S12	identified by match to protein family HMM PF00164;	rib
349	268	4,3618e+00	MPNE_0332	yeaZ	universal bacterial protein YeaZ	identified by match to protein family HMM PF00814;
350	122	4,3644e+00	MPNE_0159	-	ABC transporter, permease protein	identified by match to protein family HMM PF00528
351	92	4,3646e+00	MPNE_0111	-	amino acid permease	identified by match to protein family HMM PF00324
352	575	4,3663e+00	MPNE_0737	pyrH	UMP kinase	identified by match to protein family HMM PF00696;
353	25	4,3674e+00	MPNE_0030	ychF	GTP-binding protein YchF	identified by match to protein family HMM PF01926;
354	59	4,3711e+00	MPNE_0069	metK	methionine adenosyltransferase	identified by match to protein family HMM PF00438;
355	285	4,3749e+00	MPNE_0363	-	conserved hypothetical protein	null
356	333	4,3752e+00	MPNE_0420	prfA	peptide chain release factor 1	identified by match to protein family HMM PF00472;
357	370	4,3766e+00	MPNE_0474	-	conserved hypothetical protein	null
358	513	4,3806e+00	MPNE_0660	-	amidinotransferase	identified by match to protein family HMM PF02274
359	335	4,3824e+00	MPNE_0422	-	conserved hypothetical protein	identified by match to protein family HMM PF03202;
360	565	4,3884e+00	MPNE_0727	rpsO	ribosomal protein S15	identified by match to protein family HMM PF00312;	rib
361	566	4,3954e+00	MPNE_0728	-	DEAD/DEAH box helicase	identified by match to protein family HMM PF00270;
362	596	4,3985e+00	MPNE_0767	-	conserved hypothetical protein	identified by match to protein family HMM PF02588
363	7	4,3995e+00	MPNE_0009	trmE	tRNA modification GTPase TrmE	identified by match to protein family HMM PF01926;
364	34	4,4000e+00	MPNE_0038	-	MG032/MG096/MG288 family 2	identified by match to protein family HMM PF03072;
365	169	4,4003e+00	MPNE_0214	-	adenylate kinase	identified by match to protein family HMM PF00406;
366	517	4,4028e+00	MPNE_0666	-	conserved hypothetical protein	null
367	6	4,4101e+00	MPNE_0008	-	DNA polymerase III, delta' subunit	null
368	251	4,4121e+00	MPNE_0310	-	DNA-binding protein, YbaB/EbfC family	identified by match to protein family HMM PF02575;
369	180	4,4148e+00	MPNE_0225	truA	tRNA pseudouridine synthase A	identified by match to protein family HMM PF01416;
370	434	4,4188e+00	MPNE_0562	-	conserved hypothetical protein	identified by match to protein family HMM PF03672
371	112	4,4235e+00	MPNE_0144	-	phosphodiesterase family protein	identified by match to protein family HMM PF00149;
372	465	4,4272e+00	MPNE_0599	-	conserved hypothetical protein	null
373	44	4,4322e+00	MPNE_0050	aspS	aspartate--tRNA ligase	identified by match to protein family HMM PF00152;
374	57	4,4340e+00	MPNE_0067	-	conserved hypothetical protein	identified by match to protein family HMM PF02030
375	207	4,4353e+00	MPNE_0260	rpsF	ribosomal protein S6	identified by match to protein family HMM PF01250;	rib
376	64	4,4375e+00	MPNE_0074	-	putative pyrimidine-nucleoside phosphorylase	identified by match to protein family HMM PF00591;
377	293	4,4417e+00	MPNE_0374	folA_2	dihydrofolate reductase	identified by match to protein family HMM PF00186
378	230	4,4461e+00	MPNE_0284	asnS	asparagine--tRNA ligase	identified by match to protein family HMM PF00152;
379	190	4,4462e+00	MPNE_0241	-	E1-E2 ATPase	identified by match to protein family HMM PF00122;
380	284	4,4482e+00	MPNE_0362	-	conserved hypothetical protein	null
381	443	4,4536e+00	MPNE_0572	-	putative hexulose-6-phosphate isomerase	identified by match to protein family HMM PF01261;
382	223	4,4550e+00	MPNE_0276	def	peptide deformylase	identified by match to protein family HMM PF01327;
383	492	4,4624e+00	MPNE_0635	ruvB	Holliday junction DNA helicase RuvB	identified by match to protein family HMM PF00004;
384	199	4,4644e+00	MPNE_0252	rplA	ribosomal protein L1	identified by match to protein family HMM PF00687;	rib
385	271	4,4646e+00	MPNE_0336	-	DJ-1/PfpI family protein	identified by match to protein family HMM PF01965
386	545	4,4704e+00	MPNE_0703	atpF	ATP synthase F0, B subunit	identified by match to protein family HMM PF00430;
387	315	4,4804e+00	MPNE_0398	-	conserved hypothetical protein	identified by match to protein family HMM PF01519
388	102	4,4859e+00	MPNE_0132	infC	translation initiation factor IF-3	identified by match to protein family HMM PF00707;
389	219	4,4874e+00	MPNE_0272	trxB	thioredoxin-disulfide reductase	identified by match to protein family HMM PF00070;
390	139	4,4874e+00	MPNE_0179	-	conserved hypothetical protein	identified by match to protein family HMM PF03202;
391	571	4,4885e+00	MPNE_0733	gpmI	2,3-bisphosphoglycerate-independent	identified by match to protein family HMM PF01676;
392	326	4,4908e+00	MPNE_0410	glyS	glycine--tRNA ligase	identified by match to protein family HMM PF00587;
393	442	4,4911e+00	MPNE_0571	-	endonuclease/exonuclease/phosphatase family	identified by match to protein family HMM PF03372
394	143	4,4954e+00	MPNE_0184	rbfA	ribosome-binding factor A	identified by match to protein family HMM PF02033;
395	613	4,4972e+00	MPNE_0784	hpt	hypoxanthine phosphoribosyltransferase	identified by match to protein family HMM PF00156;
396	243	4,5002e+00	MPNE_0297	trpS	tryptophan--tRNA ligase	identified by match to protein family HMM PF00579;
397	21	4,5035e+00	MPNE_0025	pip	prolyl aminopeptidase	identified by match to protein family HMM PF00561;
398	93	4,5064e+00	MPNE_0112	-	conserved hypothetical protein	identified by match to protein family HMM PF03305
399	350	4,5064e+00	MPNE_0445	leuS	leucine--tRNA ligase	identified by match to protein family HMM PF00133;
400	270	4,5077e+00	MPNE_0335	lspA	signal peptidase II	identified by match to protein family HMM PF01252;
401	393	4,5083e+00	MPNE_0503	gap	glyceraldehyde-3-phosphate dehydrogenase, type	identified by match to protein family HMM PF00044;
402	239	4,5129e+00	MPNE_0293	topA	DNA topoisomerase I	identified by match to protein family HMM PF01131;
403	497	4,5229e+00	MPNE_0639	-	conserved hypothetical protein	null
404	373	4,5240e+00	MPNE_0480	-	conserved hypothetical protein	identified by match to protein family HMM PF03202;
405	552	4,5443e+00	MPNE_0711	pstA	phosphate ABC transporter, permease protein	identified by match to protein family HMM PF00528;
406	482	4,5455e+00	MPNE_0624	ppa	inorganic diphosphatase	identified by match to protein family HMM PF00719
407	292	4,5465e+00	MPNE_0373	thyA	thymidylate synthase	identified by match to protein family HMM PF00303;
408	294	4,5511e+00	MPNE_0375	-	ribonucleoside-diphosphate reductase, beta	identified by match to protein family HMM PF00268
409	603	4,5583e+00	MPNE_0774	-	EDD domain protein, DegV family	identified by match to protein family HMM PF02645;
410	276	4,5596e+00	MPNE_0341	-	acyltransferase	identified by match to protein family HMM PF01553;
411	425	4,5636e+00	MPNE_0553	-	hydrolase, alpha/beta domain protein	identified by match to protein family HMM PF00561;
412	265	4,5643e+00	MPNE_0328	-	conserved hypothetical protein	identified by match to protein family HMM PF01519
413	412	4,5696e+00	MPNE_0525	hmw3	cytadherence high molecular weight protein 3	cytadhesin P30/P32; this gene contains a frame
414	548	4,5700e+00	MPNE_0707	eno	phosphopyruvate hydratase	identified by match to protein family HMM PF00113;
415	37	4,5711e+00	MPNE_0042	-	conserved hypothetical protein	identified by match to protein family HMM PF01519
416	72	4,5717e+00	MPNE_0082	prs	ribose-phosphate diphosphokinase	identified by match to protein family HMM PF00156;
417	147	4,5818e+00	MPNE_0190	-	conserved hypothetical protein	null
418	79	4,5820e+00	MPNE_0091	-	efflux ABC transporter, permease protein	identified by match to protein family HMM PF02687
419	165	4,5856e+00	MPNE_0210	rplR	ribosomal protein L18	identified by match to protein family HMM PF00861;	rib
420	255	4,5858e+00	MPNE_0315	-	putative ribonuclease J 1	identified by match to protein family HMM PF00753;
421	171	4,5875e+00	MPNE_0216	infA	translation initiation factor IF-1	identified by match to protein family HMM PF01176;
422	602	4,5900e+00	MPNE_0773	-	tRNA binding domain protein	identified by match to protein family HMM PF01588
423	481	4,5902e+00	MPNE_0623	-	conserved hypothetical protein	null
424	55	4,5916e+00	MPNE_0065	-	ABC transporter, permease protein	identified by match to protein family HMM PF00528
425	304	4,5974e+00	MPNE_0385	lon	endopeptidase La	identified by match to protein family HMM PF00004;
426	470	4,5975e+00	MPNE_0604	rpoB	DNA-directed RNA polymerase, beta subunit	identified by match to protein family HMM PF00562;
427	148	4,5987e+00	MPNE_0191	-	conserved hypothetical protein	null
428	300	4,6040e+00	MPNE_0381	-	apurinic endonuclease (APN1)	identified by match to protein family HMM PF01261;
429	423	4,6044e+00	MPNE_0551	-	creatinase	identified by match to protein family HMM PF00557;
430	280	4,6054e+00	MPNE_0345	pyk	pyruvate kinase	identified by match to protein family HMM PF00224;
431	516	4,6244e+00	MPNE_0663	cgtA	Obg family GTPase CgtA	identified by match to protein family HMM PF01018;
432	426	4,6267e+00	MPNE_0554	-	conserved hypothetical protein	null
433	78	4,6309e+00	MPNE_0090	-	hypothetical protein	identified by glimmer; putative
434	453	4,6394e+00	MPNE_0585	-	conserved hypothetical protein	identified by match to protein family HMM PF01519
435	81	4,6398e+00	MPNE_0093	tkt	transketolase	identified by match to protein family HMM PF00456;
436	281	4,6400e+00	MPNE_0357	-	carbamate kinase	identified by match to protein family HMM PF00696
437	188	4,6433e+00	MPNE_0239	-	putative PTS system glucose-specific EIICBA	identified by match to protein family HMM PF00358;
438	358	4,6442e+00	MPNE_0454	pdhB	Pyruvate dehydrogenase E1 component subunit	identified by match to protein family HMM PF02779;
439	170	4,6506e+00	MPNE_0215	map	methionine aminopeptidase, type I	identified by match to protein family HMM PF00557;
440	564	4,6555e+00	MPNE_0726	-	conserved hypothetical protein	identified by match to protein family HMM
441	324	4,6570e+00	MPNE_0408	rpoD	RNA polymerase sigma factor RpoD	identified by match to protein family HMM PF04539;
442	422	4,6583e+00	MPNE_0550	-	conserved hypothetical protein	null
443	450	4,6628e+00	MPNE_0582	-	conserved hypothetical protein	null
444	382	4,6696e+00	MPNE_0492	alaS	alanine--tRNA ligase	identified by match to protein family HMM PF01411;
445	495	4,6700e+00	MPNE_0637	rplL	ribosomal protein L7/L12	identified by match to protein family HMM PF00542;	rib
446	203	4,6718e+00	MPNE_0256	lgt	prolipoprotein diacylglyceryl transferase	identified by match to protein family HMM PF01790;
447	360	4,6729e+00	MPNE_0456	-	putative NADH oxidase	identified by match to protein family HMM PF00070;
448	413	4,6730e+00	MPNE_0527	-	conserved hypothetical protein	null
449	50	4,6744e+00	MPNE_0058	ptsH	Phosphocarrier protein HPr	identified by match to protein family HMM PF00381;
450	355	4,6769e+00	MPNE_0451	-	lipoyltransferase and lipoate-protein ligase	identified by match to protein family HMM PF03099;
451	3	4,6771e+00	MPNE_0005	gyrA	DNA gyrase, A subunit	identified by match to protein family HMM PF00521;
452	579	4,6786e+00	MPNE_0742	cdsA	phosphatidate cytidylyltransferase	identified by match to protein family HMM PF01148
453	2	4,6807e+00	MPNE_0002	dnaJ	DnaJ domain protein	identified by match to protein family HMM PF00226
454	614	4,6845e+00	MPNE_0785	-	YgbB family protein	identified by match to protein family HMM PF02542
455	254	4,6852e+00	MPNE_0314	lepA	GTP-binding protein LepA	identified by match to protein family HMM PF00009;
456	209	4,6866e+00	MPNE_0262	rpsR	ribosomal protein S18	identified by match to protein family HMM PF01084;	rib
457	291	4,6870e+00	MPNE_0372	-	amino acid permease	identified by match to protein family HMM PF00324;
458	577	4,6906e+00	MPNE_0740	-	conserved hypothetical protein	null
459	378	4,6916e+00	MPNE_0485	-	conserved hypothetical protein	MgpC protein; this gene contains a frame shift
460	237	4,6941e+00	MPNE_0291	-	amino acid or sugar ABC transport system,	identified by match to protein family HMM PF02653
461	447	4,6950e+00	MPNE_0576	-	putative sugar-specific permease, SgaT/UlaA	identified by match to protein family HMM PF04215
462	527	4,6980e+00	MPNE_0678	glyA	glycine hydroxymethyltransferase	identified by match to protein family HMM PF00464
463	619	4,7025e+00	MPNE_0790	gltX	glutamate--tRNA ligase	identified by match to protein family HMM PF00749;
464	615	4,7032e+00	MPNE_0786	-	L-lactate dehydrogenase	identified by match to protein family HMM PF00056;
465	391	4,7053e+00	MPNE_0501	pta	phosphate acetyltransferase	identified by match to protein family HMM PF01515;
466	362	4,7057e+00	MPNE_0458	-	conserved hypothetical protein	null
467	33	4,7062e+00	MPNE_0037	polC	DNA polymerase III, alpha subunit, Gram-positive	identified by match to protein family HMM PF00929;
468	392	4,7100e+00	MPNE_0502	pgk	phosphoglycerate kinase	identified by match to protein family HMM PF00162
469	288	4,7127e+00	MPNE_0367	mraW	S-adenosyl-methyltransferase MraW	identified by match to protein family HMM PF01795;
470	278	4,7141e+00	MPNE_0343	scpB	segregation and condensation protein B	identified by match to protein family HMM PF04079;
471	130	4,7203e+00	MPNE_0167	-	conserved hypothetical protein	null
472	341	4,7239e+00	MPNE_0434	-	conserved domain protein	conserved hypothetical protein; this gene contains
473	431	4,7314e+00	MPNE_0559	-	putative NAD(P)H dehydrogenase (quinone)	identified by match to protein family HMM PF02525;
474	287	4,7353e+00	MPNE_0366	mraZ	protein MraZ	identified by match to protein family HMM PF02381;
475	296	4,7422e+00	MPNE_0377	-	ribonucleoside-diphosphate reductase, alpha	identified by match to protein family HMM PF00317;
476	23	4,7434e+00	MPNE_0027	rpoE	DNA-directed RNA polymerase, delta subunit	identified by match to protein family HMM PF05066
477	272	4,7448e+00	MPNE_0337	-	conserved hypothetical protein	null
478	56	4,7583e+00	MPNE_0066	-	ABC transporter, permease protein	identified by match to protein family HMM PF00528
479	340	4,7625e+00	MPNE_0433	-	ADP-ribosylating toxin CARDS	identified by match to protein family HMM PF02917
480	274	4,7645e+00	MPNE_0339	-	DivIVA domain protein	identified by match to protein family HMM
481	201	4,7660e+00	MPNE_0254	tilS	tRNA(Ile)-lysidine synthetase	identified by match to protein family HMM PF01171;
482	511	4,7660e+00	MPNE_0655	gidA	tRNA uridine 5-carboxymethylaminomethyl	identified by match to protein family HMM PF01134;
483	121	4,7670e+00	MPNE_0158	-	ABC transporter, permease protein	identified by match to protein family HMM PF00528
484	388	4,7672e+00	MPNE_0498	ftsY	signal recognition particle-docking protein	identified by match to protein family HMM PF00448;
485	58	4,7711e+00	MPNE_0068	-	putative glycoprotease GCP	identified by match to protein family HMM PF00814;
486	384	4,7717e+00	MPNE_0494	-	transporter, major facilitator family protein	identified by match to protein family HMM PF07690
487	608	4,7764e+00	MPNE_0779	tyrS	tyrosine--tRNA ligase	identified by match to protein family HMM PF00579;
488	149	4,7771e+00	MPNE_0192	-	conserved hypothetical protein	ribosomal protein S10; this gene contains a frame	rib
489	559	4,7784e+00	MPNE_0721	rpsI	ribosomal protein S9	identified by match to protein family HMM PF00380	rib
490	71	4,7788e+00	MPNE_0081	rnmV	ribonuclease M5	identified by match to protein family HMM PF01751;
491	67	4,7800e+00	MPNE_0076	-	NusG family protein	identified by match to protein family HMM PF02357;
492	494	4,7802e+00	MPNE_0636	rplJ	ribosomal protein L10	identified by match to protein family HMM PF00466	rib
493	120	4,7857e+00	MPNE_0157	-	ABC transporter, ATP-binding protein	identified by match to protein family HMM PF00005
494	192	4,7937e+00	MPNE_0243	uvrB	excinuclease ABC, B subunit	identified by match to protein family HMM PF00271;
495	598	4,8005e+00	MPNE_0769	trmD	tRNA (guanine-N(1)-)-methyltransferase	identified by match to protein family HMM PF01746;
496	179	4,8035e+00	MPNE_0224	-	cobalt transport protein	identified by match to protein family HMM PF02361
497	418	4,8207e+00	MPNE_0541	-	conserved hypothetical protein	MgpC protein; this gene contains a frame shift
498	354	4,8207e+00	MPNE_0450	-	conserved hypothetical protein	null
499	106	4,8352e+00	MPNE_0136	topJ	terminal organelle assembly protein TopJ	identified by match to protein family HMM PF00226;
500	441	4,8431e+00	MPNE_0570	recA	RecA protein	identified by match to protein family HMM PF00154;
501	606	4,8563e+00	MPNE_0777	galU	UTP--glucose-1-phosphate uridylyltransferase	identified by match to protein family HMM PF00483;
502	104	4,8578e+00	MPNE_0135	rplT	ribosomal protein L20	identified by match to protein family HMM PF00453;	rib
503	205	4,8632e+00	MPNE_0258	rpsG	ribosomal protein S7	identified by match to protein family HMM PF00177;	rib
504	128	4,8668e+00	MPNE_0165	mgpA	adhesin P1	identified by match to protein family HMM PF03257;
505	28	4,8703e+00	MPNE_0032	efp	translation elongation factor P	identified by match to protein family HMM PF01132;
506	94	4,8724e+00	MPNE_0113	-	putative mycoplasma lipoprotein, C-terminal	identified by match to protein family HMM PF03202
507	74	4,8742e+00	MPNE_0085	-	conserved hypothetical protein	identified by match to protein family HMM PF07672
508	12	4,8757e+00	MPNE_0014	-	conserved hypothetical protein	identified by match to protein family HMM PF01519
509	529	4,8813e+00	MPNE_0680	-	conserved hypothetical protein	conserved hypothetical protein; this gene contains
510	177	4,8827e+00	MPNE_0222	-	ABC transporter, ATP-binding protein	identified by match to protein family HMM PF00005
511	306	4,8831e+00	MPNE_0389	-	conserved hypothetical protein	null
512	365	4,8832e+00	MPNE_0461	-	conserved hypothetical protein	conserved domain protein; this gene contains a
513	32	4,8849e+00	MPNE_0036	upp	uracil phosphoribosyltransferase	identified by match to protein family HMM PF00156;
514	222	4,8956e+00	MPNE_0277	-	conserved hypothetical protein TIGR00159	identified by match to protein family HMM PF02457;
515	98	4,9011e+00	MPNE_0121	pheS	phenylalanine--tRNA ligase, alpha subunit	identified by match to protein family HMM PF01409;
516	398	4,9082e+00	MPNE_0508	dnaK	chaperone protein DnaK	identified by match to protein family HMM PF00012;
517	16	4,9087e+00	MPNE_0018	folD	tetrahydrofolate dehydrogenase/cyclohydrolase,	identified by match to protein family HMM PF00763;
518	168	4,9100e+00	MPNE_0213	secY	preprotein translocase, SecY subunit	identified by match to protein family HMM PF00344;
519	469	4,9102e+00	MPNE_0603	rpoC	DNA-directed RNA polymerase, beta' subunit	identified by match to protein family HMM PF00623;
520	554	4,9174e+00	MPNE_0714	-	conserved domain protein	null
521	383	4,9190e+00	MPNE_0493	-	glycerophosphodiester phosphodiesterase family	identified by match to protein family HMM PF03009
522	101	4,9218e+00	MPNE_0131	-	ChOline/Carnitine o-acyltransferase	identified by match to protein family HMM PF00755
523	110	4,9253e+00	MPNE_0142	parC	DNA topoisomerase IV, A subunit	identified by match to protein family HMM PF00521;
524	107	4,9300e+00	MPNE_0137	grpE	co-chaperone GrpE	identified by match to protein family HMM PF01025
525	65	4,9421e+00	MPNE_0075	cdd	cytidine deaminase	identified by match to protein family HMM PF00383;
526	109	4,9785e+00	MPNE_0140	parE	DNA topoisomerase IV, B subunit	identified by match to protein family HMM PF00204;
527	600	4,9824e+00	MPNE_0771	-	conserved hypothetical protein	null
528	524	4,9914e+00	MPNE_0675	groL	chaperonin GroL	identified by match to protein family HMM PF00118;
529	161	5,0014e+00	MPNE_0206	rplE	ribosomal protein L5	identified by match to protein family HMM PF00281;	rib
530	593	5,0084e+00	MPNE_0764	-	conserved hypothetical protein	identified by match to protein family HMM PF01519
531	163	5,0095e+00	MPNE_0208	rpsH	ribosomal protein S8	identified by match to protein family HMM PF00410	rib
532	514	5,0233e+00	MPNE_0662	udk	uridine kinase	identified by match to protein family HMM PF00485;
533	217	5,0237e+00	MPNE_0270	gatB	GatB/GatE catalytic domain protein	identified by match to protein family HMM PF01162;
534	509	5,0244e+00	MPNE_0653	-	conserved hypothetical protein	null
535	282	5,0261e+00	MPNE_0358	-	amino acid permease	identified by match to protein family HMM PF00324
536	43	5,0293e+00	MPNE_0049	hisS	histidine--tRNA ligase	identified by match to protein family HMM PF00587;
537	175	5,0350e+00	MPNE_0220	rpoA	DNA-directed RNA polymerase, alpha subunit	identified by match to protein family HMM PF01000;
538	359	5,0408e+00	MPNE_0455	pdhA	pyruvate dehydrogenase E1 component, alpha	identified by match to protein family HMM PF00676;
539	342	5,0519e+00	MPNE_0436	-	conserved hypothetical protein	null
540	150	5,0520e+00	MPNE_0194	rplC	50S ribosomal protein L3	identified by match to protein family HMM PF00297;	rib
541	446	5,0536e+00	MPNE_0575	-	PTS system, Lactose/Cellobiose specific IIB	identified by match to protein family HMM PF02302
542	131	5,0541e+00	MPNE_0168	-	adhesin P1 domain protein	identified by match to protein family HMM PF03257
543	348	5,0648e+00	MPNE_0443	-	Cof-like hydrolase	identified by match to protein family HMM PF08282;
544	374	5,0660e+00	MPNE_0481	-	adhesin P1 domain protein	identified by match to protein family HMM PF03257
545	371	5,0732e+00	MPNE_0475	-	acyl carrier protein	identified by match to protein family HMM PF00550
546	331	5,0749e+00	MPNE_0418	-	conserved hypothetical protein	null
547	389	5,0781e+00	MPNE_0499	smc	chromosome segregation protein SMC	identified by match to protein family HMM PF02463;
548	415	5,0849e+00	MPNE_0531	-	conserved hypothetical protein	null
549	156	5,0860e+00	MPNE_0200	rpsC	ribosomal protein S3	identified by match to protein family HMM PF00189;	rib
550	541	5,0912e+00	MPNE_0699	atpD	ATP synthase F1, beta subunit	identified by match to protein family HMM PF00006;
551	451	5,0948e+00	MPNE_0583	-	adhesin P1 domain protein	identified by match to protein family HMM PF03257
552	145	5,0989e+00	MPNE_0188	-	conserved hypothetical protein	identified by match to protein family HMM PF00571;
553	111	5,0989e+00	MPNE_0141	hrcA	heat-inducible transcription repressor HrcA	identified by match to protein family HMM PF01628;
554	91	5,1099e+00	MPNE_0107	-	conserved hypothetical protein	identified by match to protein family HMM PF03257
555	604	5,1107e+00	MPNE_0775	tuf	translation elongation factor Tu	identified by match to protein family HMM PF00009;
556	152	5,1192e+00	MPNE_0196	rplW	ribosomal protein L23	identified by match to protein family HMM PF00276	rib
557	526	5,1237e+00	MPNE_0677	-	conserved hypothetical protein	null
558	142	5,1272e+00	MPNE_0183	infB	translation initiation factor IF-2	identified by match to protein family HMM PF00009;
559	538	5,1312e+00	MPNE_0696	rpiB	ribose-5-phosphate isomerase B	identified by match to protein family HMM PF02502;
560	428	5,1384e+00	MPNE_0556	cmk	cytidylate kinase	identified by match to protein family HMM PF02224;
561	75	5,1446e+00	MPNE_0086	-	conserved hypothetical protein	identified by match to protein family HMM PF07672
562	574	5,1468e+00	MPNE_0736	tsf	translation elongation factor Ts	identified by match to protein family HMM PF00627;
563	562	5,1531e+00	MPNE_0724	uvrA	excinuclease ABC, A subunit	identified by match to protein family HMM PF00005;
564	146	5,1642e+00	MPNE_0189	-	conserved hypothetical protein	null
565	61	5,1670e+00	MPNE_0071	ffh	signal recognition particle protein	identified by match to protein family HMM PF00448;
566	62	5,1899e+00	MPNE_0072	deoD	purine nucleoside phosphorylase	identified by match to protein family HMM PF01048;
567	221	5,2511e+00	MPNE_0275	rnr	ribonuclease R	identified by match to protein family HMM PF00575;
568	543	5,2573e+00	MPNE_0701	atpA	ATP synthase F1, alpha subunit	identified by match to protein family HMM PF00006;
569	226	5,2580e+00	MPNE_0280	-	kinase domain protein	identified by match to protein family HMM PF00069
570	573	5,2588e+00	MPNE_0735	-	conserved hypothetical protein	identified by match to protein family HMM PF02588
571	523	5,2605e+00	MPNE_0674	-	cytosol aminopeptidase family, catalytic domain	identified by match to protein family HMM PF00883
572	42	5,2690e+00	MPNE_0047	tdk	thymidine kinase	identified by match to protein family HMM PF00265
573	429	5,2780e+00	MPNE_0557	-	conserved hypothetical protein	null
574	546	5,2886e+00	MPNE_0705	atpB	ATP synthase F0, A subunit	identified by match to protein family HMM PF00119;
575	4	5,3053e+00	MPNE_0006	serS	serine--tRNA ligase	identified by match to protein family HMM PF00587;
576	454	5,3128e+00	MPNE_0586	-	conserved hypothetical protein	MgpC protein; this gene contains a frame shift
577	414	5,3134e+00	MPNE_0528	-	conserved hypothetical protein	null
578	623	5,3152e+00	MPNE_0794	rpmH	ribosomal protein L34	identified by match to protein family HMM PF00468;	rib
579	624	5,3260e+00	MPNE_0795	-	ABC transporter, ATP-binding protein	identified by match to protein family HMM PF00005
580	417	5,3401e+00	MPNE_0540	trkA	TrkA-N domain protein	identified by match to protein family HMM PF02080;
581	29	5,3401e+00	MPNE_0033	-	conserved hypothetical protein	identified by match to protein family HMM PF09185
582	197	5,3430e+00	MPNE_0248	-	ABC transporter, permease protein	identified by match to protein family HMM PF00528
583	260	5,3470e+00	MPNE_0322	-	conserved hypothetical protein	identified by match to protein family HMM PF01519
584	444	5,3488e+00	MPNE_0573	-	putative 3-dehydro-L-gulonate-6-phosphate	identified by match to protein family HMM PF00215
585	515	5,3574e+00	MPNE_0661	nadE	NAD+ synthase	identified by match to protein family HMM PF02540;
586	191	5,3644e+00	MPNE_0242	secA	preprotein translocase, SecA subunit	identified by match to protein family HMM PF00271;
587	385	5,3689e+00	MPNE_0495	trmU	tRNA	identified by match to protein family HMM PF03054;
588	173	5,3828e+00	MPNE_0218	rpsM	30S ribosomal protein S13	identified by match to protein family HMM PF00416;	rib
589	578	5,3974e+00	MPNE_0741	frr	ribosome recycling factor	identified by match to protein family HMM PF01765;
590	570	5,4070e+00	MPNE_0731	ptsP	phosphoenolpyruvate-protein phosphotransferase	identified by match to protein family HMM PF00391;
591	208	5,4229e+00	MPNE_0261	-	single-strand binding family protein	identified by match to protein family HMM PF00436;
592	196	5,4350e+00	MPNE_0247	-	ABC transporter, permease protein	identified by match to protein family HMM PF00528
593	18	5,4406e+00	MPNE_0022	-	ABC transporter, ATP-binding protein	identified by match to protein family HMM PF00005;
594	24	5,4469e+00	MPNE_0028	fba	fructose-1,6-bisphosphate aldolase, class II	identified by match to protein family HMM PF01116;
595	224	5,4631e+00	MPNE_0278	gmk	guanylate kinase	identified by match to protein family HMM PF00625;
596	129	5,4968e+00	MPNE_0166	mgpC_3	MgpC protein	identified by match to protein family HMM PF05220
597	353	5,5135e+00	MPNE_0449	-	conserved hypothetical protein	null
598	17	5,5220e+00	MPNE_0021	-	ABC transporter, ATP-binding protein	identified by match to protein family HMM PF00005;
599	154	5,5786e+00	MPNE_0198	rpsS	ribosomal protein S19	identified by match to protein family HMM PF00203;	rib
600	116	5,5802e+00	MPNE_0150	-	conserved hypothetical protein	null
601	63	5,5817e+00	MPNE_0073	deoC	deoxyribose-phosphate aldolase	identified by match to protein family HMM PF01791;
602	206	5,5944e+00	MPNE_0259	fusA	translation elongation factor G	identified by match to protein family HMM PF00009;
603	159	5,6401e+00	MPNE_0204	rplN	ribosomal protein L14	identified by match to protein family HMM PF00238;	rib
604	164	5,6772e+00	MPNE_0209	rplF	ribosomal protein L6	identified by match to protein family HMM PF00347;	rib
605	20	5,7045e+00	MPNE_0024	-	putative chaperone protein DnaJ	identified by match to protein family HMM PF00226;
606	162	5,7126e+00	MPNE_0207	rpsN	ribosomal protein S14p/S29e	identified by match to protein family HMM PF00253	rib
607	567	5,7216e+00	MPNE_0729	rpmB	ribosomal protein L28	identified by match to protein family HMM PF00830;	rib
608	283	5,7273e+00	MPNE_0359	-	putative proline-rich P65 protein	M protein repeat protein; this gene contains a
609	158	5,7539e+00	MPNE_0203	rpsQ	30S ribosomal protein S17	identified by match to protein family HMM PF00366;	rib
610	166	5,7878e+00	MPNE_0211	rpsE	ribosomal protein S5	identified by match to protein family HMM PF00333;	rib
611	238	5,8382e+00	MPNE_0292	-	amino acid or sugar ABC transport system,	identified by match to protein family HMM PF02653
612	249	5,8443e+00	MPNE_0306	-	histidine triad domain protein	identified by match to protein family HMM PF01230
613	601	5,8451e+00	MPNE_0772	msrB	methionine-R-sulfoxide reductase	identified by match to protein family HMM PF01641;
614	366	5,8459e+00	MPNE_0469	greA	transcription elongation factor GreA	identified by match to protein family HMM PF01272;
615	416	5,8641e+00	MPNE_0539	-	cation transport protein	identified by match to protein family HMM PF02386
616	438	5,8696e+00	MPNE_0566	-	conserved hypothetical protein	null
617	445	5,8744e+00	MPNE_0574	-	phosphoenolpyruvate-dependent sugar	identified by match to protein family HMM PF00359
618	449	5,9072e+00	MPNE_0581	araD	L-ribulose-5-phosphate 4-epimerase	identified by match to protein family HMM PF00596
619	611	5,9116e+00	MPNE_0782	hflB	ATP-dependent metallopeptidase HflB	identified by match to protein family HMM PF00004;
620	133	5,9897e+00	MPNE_0170	-	conserved hypothetical protein	null
621	157	6,0420e+00	MPNE_0201	rplP	ribosomal protein L16	identified by match to protein family HMM PF00252;	rib
622	160	6,0886e+00	MPNE_0205	rplX	ribosomal protein L24	identified by match to protein family HMM PF00467;	rib
623	119	6,1021e+00	MPNE_0156	-	nuclease-like protein	identified by match to protein family HMM PF00565
624	198	6,4433e+00	MPNE_0251	rplK	ribosomal protein L11	identified by match to protein family HMM PF00298;	rib
625	174	6,5028e+00	MPNE_0219	rpsK	30S ribosomal protein S11	identified by match to protein family HMM PF00411;	rib
626	448	6,5738e+00	MPNE_0580	-	conserved domain protein	null
627	114	6,7935e+00	MPNE_0147	-	hypothetical protein	identified by glimmer; putative
628	477	6,9011e+00	MPNE_0618	-	conserved hypothetical protein	identified by match to protein family HMM PF01519
629	155	7,6947e+00	MPNE_0199	rplV	ribosomal protein L22	identified by match to protein family HMM PF00237;	rib

Index = 3
#	Number	EEI	locus_tag	Name	Prot	Note
1	91	1,2244e+00	MPNE_0107	-	conserved hypothetical protein	identified by match to protein family HMM PF03257
2	108	1,2433e+00	MPNE_0138	-	conserved hypothetical protein	null
3	418	1,2507e+00	MPNE_0541	-	conserved hypothetical protein	MgpC protein; this gene contains a frame shift
4	153	1,2636e+00	MPNE_0197	rplB	ribosomal protein L2	identified by match to protein family HMM PF00181;	rib
5	173	1,2737e+00	MPNE_0218	rpsM	30S ribosomal protein S13	identified by match to protein family HMM PF00416;	rib
6	116	1,2893e+00	MPNE_0150	-	conserved hypothetical protein	null
7	295	1,2936e+00	MPNE_0376	nrdI	NrdI protein	identified by match to protein family HMM PF07972;
8	131	1,2991e+00	MPNE_0168	-	adhesin P1 domain protein	identified by match to protein family HMM PF03257
9	378	1,3575e+00	MPNE_0485	-	conserved hypothetical protein	MgpC protein; this gene contains a frame shift
10	374	1,3688e+00	MPNE_0481	-	adhesin P1 domain protein	identified by match to protein family HMM PF03257
11	186	1,3717e+00	MPNE_0237	-	putative adhesin P1	null
12	613	1,3800e+00	MPNE_0784	hpt	hypoxanthine phosphoribosyltransferase	identified by match to protein family HMM PF00156;
13	607	1,3828e+00	MPNE_0778	-	peroxiredoxin, Ohr family protein	identified by match to protein family HMM PF02566;
14	451	1,3942e+00	MPNE_0583	-	adhesin P1 domain protein	identified by match to protein family HMM PF03257
15	454	1,4347e+00	MPNE_0586	-	conserved hypothetical protein	MgpC protein; this gene contains a frame shift
16	165	1,4849e+00	MPNE_0210	rplR	ribosomal protein L18	identified by match to protein family HMM PF00861;	rib
17	128	1,5287e+00	MPNE_0165	mgpA	adhesin P1	identified by match to protein family HMM PF03257;
18	223	1,5526e+00	MPNE_0276	def	peptide deformylase	identified by match to protein family HMM PF01327;
19	157	1,6065e+00	MPNE_0201	rplP	ribosomal protein L16	identified by match to protein family HMM PF00252;	rib
20	95	1,6803e+00	MPNE_0116	-	hypothetical protein	identified by glimmer; putative
21	615	1,7016e+00	MPNE_0786	-	L-lactate dehydrogenase	identified by match to protein family HMM PF00056;
22	144	1,7350e+00	MPNE_0187	ribF	riboflavin biosynthesis protein RibF	identified by match to protein family HMM PF01687;
23	199	1,7374e+00	MPNE_0252	rplA	ribosomal protein L1	identified by match to protein family HMM PF00687;	rib
24	201	1,7577e+00	MPNE_0254	tilS	tRNA(Ile)-lysidine synthetase	identified by match to protein family HMM PF01171;
25	198	1,7743e+00	MPNE_0251	rplK	ribosomal protein L11	identified by match to protein family HMM PF00298;	rib
26	405	1,7761e+00	MPNE_0518	-	hydrolase, alpha/beta domain protein	identified by match to protein family HMM PF00561
27	478	1,7994e+00	MPNE_0619	-	hypothetical protein	identified by glimmer; putative
28	5	1,8148e+00	MPNE_0007	tmk	dTMP kinase	identified by match to protein family HMM PF02223;
29	62	1,8212e+00	MPNE_0072	deoD	purine nucleoside phosphorylase	identified by match to protein family HMM PF01048;
30	560	1,8366e+00	MPNE_0722	rplM	ribosomal protein L13	identified by match to protein family HMM PF00572;	rib
31	129	1,8763e+00	MPNE_0166	mgpC_3	MgpC protein	identified by match to protein family HMM PF05220
32	60	1,8868e+00	MPNE_0070	-	hypothetical protein	identified by glimmer; putative
33	163	1,8953e+00	MPNE_0208	rpsH	ribosomal protein S8	identified by match to protein family HMM PF00410	rib
34	168	1,8996e+00	MPNE_0213	secY	preprotein translocase, SecY subunit	identified by match to protein family HMM PF00344;
35	103	1,9553e+00	MPNE_0133	rpmI	ribosomal protein L35	identified by match to protein family HMM PF01632;	rib
36	30	1,9680e+00	MPNE_0034	-	conserved hypothetical protein	null
37	104	1,9997e+00	MPNE_0135	rplT	ribosomal protein L20	identified by match to protein family HMM PF00453;	rib
38	275	2,0365e+00	MPNE_0340	-	putative holo-[acyl-carrier-protein] synthase	identified by match to protein family HMM PF01648;
39	368	2,0450e+00	MPNE_0471	proS	proline--tRNA ligase	identified by match to protein family HMM PF00587;
40	4	2,0664e+00	MPNE_0006	serS	serine--tRNA ligase	identified by match to protein family HMM PF00587;
41	31	2,0899e+00	MPNE_0035	-	conserved hypothetical protein	null
42	233	2,0924e+00	MPNE_0287	-	conserved hypothetical protein	null
43	204	2,1079e+00	MPNE_0257	rpsL	ribosomal protein S12	identified by match to protein family HMM PF00164;	rib
44	164	2,1081e+00	MPNE_0209	rplF	ribosomal protein L6	identified by match to protein family HMM PF00347;	rib
45	358	2,1120e+00	MPNE_0454	pdhB	Pyruvate dehydrogenase E1 component subunit	identified by match to protein family HMM PF02779;
46	553	2,1159e+00	MPNE_0712	-	bacterial extracellular solute-binding protein	identified by match to protein family HMM PF01547
47	81	2,1301e+00	MPNE_0093	tkt	transketolase	identified by match to protein family HMM PF00456;
48	544	2,1448e+00	MPNE_0702	atpH	ATP synthase F1, delta subunit	identified by match to protein family HMM PF00213;
49	286	2,1747e+00	MPNE_0364	-	conserved hypothetical protein	null
50	515	2,1777e+00	MPNE_0661	nadE	NAD+ synthase	identified by match to protein family HMM PF02540;
51	292	2,1781e+00	MPNE_0373	thyA	thymidylate synthase	identified by match to protein family HMM PF00303;
52	70	2,1824e+00	MPNE_0080	yraL	S-adenosylmethionine-dependent	identified by match to protein family HMM PF00590;
53	77	2,1826e+00	MPNE_0089	-	kinase, PfkB family	identified by match to protein family HMM PF00294
54	167	2,1828e+00	MPNE_0212	rplO	ribosomal protein L15	identified by match to protein family HMM PF00256;	rib
55	169	2,1895e+00	MPNE_0214	-	adenylate kinase	identified by match to protein family HMM PF00406;
56	521	2,1920e+00	MPNE_0670	ybeY	translation metalloprotein YbeY	identified by match to protein family HMM PF02130;
57	392	2,1975e+00	MPNE_0502	pgk	phosphoglycerate kinase	identified by match to protein family HMM PF00162
58	214	2,1978e+00	MPNE_0267	ung	uracil-DNA glycosylase	identified by match to protein family HMM PF03167;
59	393	2,2093e+00	MPNE_0503	gap	glyceraldehyde-3-phosphate dehydrogenase, type	identified by match to protein family HMM PF00044;
60	406	2,2113e+00	MPNE_0519	rpsD	ribosomal protein S4	identified by match to protein family HMM PF00163;	rib
61	412	2,2116e+00	MPNE_0525	hmw3	cytadherence high molecular weight protein 3	cytadhesin P30/P32; this gene contains a frame
62	8	2,2142e+00	MPNE_0010	-	hydrolase, TatD family	identified by match to protein family HMM PF01026;
63	493	2,2200e+00	MPNE_0634	-	ImpB/MucB/SamB family protein	identified by match to protein family HMM PF00817
64	534	2,2268e+00	MPNE_0692	-	conserved hypothetical protein	identified by match to protein family HMM PF01727
65	105	2,2282e+00	MPNE_0134	rnhB	ribonuclease HII	identified by match to protein family HMM PF01351
66	568	2,2283e+00	MPNE_0730	-	OsmC-like protein	identified by match to protein family HMM PF02566
67	177	2,2290e+00	MPNE_0222	-	ABC transporter, ATP-binding protein	identified by match to protein family HMM PF00005
68	45	2,2327e+00	MPNE_0051	pncB	nicotinate phosphoribosyltransferase (NAPRTase)	identified by match to protein family HMM PF04095
69	280	2,2401e+00	MPNE_0345	pyk	pyruvate kinase	identified by match to protein family HMM PF00224;
70	252	2,2410e+00	MPNE_0309	-	conserved hypothetical protein	conserved domain protein; this gene contains a
71	48	2,2416e+00	MPNE_0056	-	FAD dependent oxidoreductase	identified by match to protein family HMM PF01266
72	41	2,2418e+00	MPNE_0048	-	transporter, major intrinsic protein (MIP)	identified by match to protein family HMM PF00230
73	423	2,2705e+00	MPNE_0551	-	creatinase	identified by match to protein family HMM PF00557;
74	430	2,2738e+00	MPNE_0558	-	DNA-binding regulatory protein, YebC/PmpR	identified by match to protein family HMM PF01709;
75	623	2,3070e+00	MPNE_0794	rpmH	ribosomal protein L34	identified by match to protein family HMM PF00468;	rib
76	72	2,3148e+00	MPNE_0082	prs	ribose-phosphate diphosphokinase	identified by match to protein family HMM PF00156;
77	400	2,3183e+00	MPNE_0510	-	conserved hypothetical protein	null
78	307	2,3209e+00	MPNE_0390	nadD	nicotinate-nucleotide adenylyltransferase	identified by match to protein family HMM PF01467;
79	436	2,3521e+00	MPNE_0564	-	hypothetical protein	identified by glimmer; putative
80	190	2,3596e+00	MPNE_0241	-	E1-E2 ATPase	identified by match to protein family HMM PF00122;
81	439	2,3672e+00	MPNE_0567	-	aminotransferase, class V	identified by match to protein family HMM PF00266
82	200	2,3678e+00	MPNE_0253	pth	aminoacyl-tRNA hydrolase	identified by match to protein family HMM PF01195;
83	322	2,3805e+00	MPNE_0405	plsY	acyl-phosphate glycerol 3-phosphate	identified by match to protein family HMM PF02660;
84	549	2,3909e+00	MPNE_0709	msrA	peptide-methionine (S)-S-oxide reductase	identified by match to protein family HMM PF01625;
85	410	2,4039e+00	MPNE_0523	-	DNA polymerase III, delta subunit	identified by match to protein family HMM PF06144
86	621	2,4123e+00	MPNE_0792	yidC	membrane protein insertase, YidC/Oxa1 family	identified by match to protein family HMM PF02096;
87	188	2,4174e+00	MPNE_0239	-	putative PTS system glucose-specific EIICBA	identified by match to protein family HMM PF00358;
88	23	2,4221e+00	MPNE_0027	rpoE	DNA-directed RNA polymerase, delta subunit	identified by match to protein family HMM PF05066
89	56	2,4241e+00	MPNE_0066	-	ABC transporter, permease protein	identified by match to protein family HMM PF00528
90	496	2,4289e+00	MPNE_0638	-	putative ribosomal protein S20	null	rib
91	441	2,4307e+00	MPNE_0570	recA	RecA protein	identified by match to protein family HMM PF00154;
92	130	2,4369e+00	MPNE_0167	-	conserved hypothetical protein	null
93	219	2,4453e+00	MPNE_0272	trxB	thioredoxin-disulfide reductase	identified by match to protein family HMM PF00070;
94	608	2,4482e+00	MPNE_0779	tyrS	tyrosine--tRNA ligase	identified by match to protein family HMM PF00579;
95	356	2,4656e+00	MPNE_0452	lpdA	dihydrolipoyl dehydrogenase	identified by match to protein family HMM PF00070;
96	427	2,4838e+00	MPNE_0555	engA	ribosome-associated GTPase EngA	identified by match to protein family HMM PF01926;
97	284	2,4839e+00	MPNE_0362	-	conserved hypothetical protein	null
98	475	2,4944e+00	MPNE_0615	-	conserved hypothetical protein	null
99	395	2,4967e+00	MPNE_0505	-	ABC transporter, ATP-binding protein	identified by match to protein family HMM PF00005
100	184	2,4977e+00	MPNE_0235	-	conserved domain protein	null
101	452	2,5010e+00	MPNE_0584	-	hypothetical protein	identified by glimmer; putative
102	301	2,5065e+00	MPNE_0382	-	conserved hypothetical protein	null
103	51	2,5258e+00	MPNE_0059	-	hypothetical protein	identified by glimmer; putative
104	525	2,5264e+00	MPNE_0676	groS	chaperonin GroS	identified by match to protein family HMM PF00166
105	394	2,5497e+00	MPNE_0504	-	cobalt transport protein	identified by match to protein family HMM PF02361
106	152	2,5590e+00	MPNE_0196	rplW	ribosomal protein L23	identified by match to protein family HMM PF00276	rib
107	404	2,5679e+00	MPNE_0517	-	conserved hypothetical protein	null
108	12	2,5730e+00	MPNE_0014	-	conserved hypothetical protein	identified by match to protein family HMM PF01519
109	524	2,5746e+00	MPNE_0675	groL	chaperonin GroL	identified by match to protein family HMM PF00118;
110	25	2,5872e+00	MPNE_0030	ychF	GTP-binding protein YchF	identified by match to protein family HMM PF01926;
111	54	2,6031e+00	MPNE_0064	-	ABC transporter, ATP-binding protein	identified by match to protein family HMM PF00005;
112	443	2,6060e+00	MPNE_0572	-	putative hexulose-6-phosphate isomerase	identified by match to protein family HMM PF01261;
113	32	2,6079e+00	MPNE_0036	upp	uracil phosphoribosyltransferase	identified by match to protein family HMM PF00156;
114	548	2,6252e+00	MPNE_0707	eno	phosphopyruvate hydratase	identified by match to protein family HMM PF00113;
115	507	2,6253e+00	MPNE_0651	thrS	threonine--tRNA ligase	identified by match to protein family HMM PF00587;
116	278	2,6311e+00	MPNE_0343	scpB	segregation and condensation protein B	identified by match to protein family HMM PF04079;
117	471	2,6314e+00	MPNE_0605	-	flavin reductase	identified by match to protein family HMM PF03358
118	187	2,6367e+00	MPNE_0238	-	conserved hypothetical protein	null
119	20	2,6367e+00	MPNE_0024	-	putative chaperone protein DnaJ	identified by match to protein family HMM PF00226;
120	250	2,6444e+00	MPNE_0308	-	conserved hypothetical protein	null
121	407	2,6522e+00	MPNE_0520	hmw1	cytadherence high molecular weight protein 1	identified by match to protein family HMM
122	414	2,6705e+00	MPNE_0528	-	conserved hypothetical protein	null
123	299	2,6738e+00	MPNE_0380	rpmA	ribosomal protein L27	identified by match to protein family HMM PF01016;	rib
124	468	2,6738e+00	MPNE_0602	-	conserved hypothetical protein	null
125	357	2,6993e+00	MPNE_0453	-	putative dihydrolipoyllysine-residue	identified by match to protein family HMM PF00198;
126	125	2,7038e+00	MPNE_0162	-	hypothetical protein	identified by glimmer; putative
127	166	2,7076e+00	MPNE_0211	rpsE	ribosomal protein S5	identified by match to protein family HMM PF00333;	rib
128	127	2,7114e+00	MPNE_0164	-	DHHA1 domain protein	identified by match to protein family HMM PF01368;
129	222	2,7288e+00	MPNE_0277	-	conserved hypothetical protein TIGR00159	identified by match to protein family HMM PF02457;
130	192	2,7420e+00	MPNE_0243	uvrB	excinuclease ABC, B subunit	identified by match to protein family HMM PF00271;
131	559	2,7438e+00	MPNE_0721	rpsI	ribosomal protein S9	identified by match to protein family HMM PF00380	rib
132	448	2,7502e+00	MPNE_0580	-	conserved domain protein	null
133	625	2,7603e+00	MPNE_0796	-	efflux ABC transporter, permease protein	identified by match to protein family HMM PF02687
134	455	2,7885e+00	MPNE_0588	-	conserved hypothetical protein	identified by match to protein family HMM PF01519
135	403	2,8008e+00	MPNE_0516	-	DEAD/DEAH box helicase	identified by match to protein family HMM PF00270;
136	298	2,8126e+00	MPNE_0379	-	conserved hypothetical protein	identified by match to protein family HMM PF04327
137	324	2,8155e+00	MPNE_0408	rpoD	RNA polymerase sigma factor RpoD	identified by match to protein family HMM PF04539;
138	162	2,8193e+00	MPNE_0207	rpsN	ribosomal protein S14p/S29e	identified by match to protein family HMM PF00253	rib
139	26	2,8435e+00	MPNE_0029	-	conserved hypothetical protein	null
140	442	2,8494e+00	MPNE_0571	-	endonuclease/exonuclease/phosphatase family	identified by match to protein family HMM PF03372
141	469	2,8501e+00	MPNE_0603	rpoC	DNA-directed RNA polymerase, beta' subunit	identified by match to protein family HMM PF00623;
142	627	2,8513e+00	MPNE_0798	dnaA	chromosomal replication initiator protein DnaA	identified by match to protein family HMM PF00308;
143	595	2,8588e+00	MPNE_0766	ylqF	ribosome biogenesis GTP-binding protein YlqF	identified by match to protein family HMM PF01926;
144	9	2,8646e+00	MPNE_0011	-	conserved hypothetical protein	identified by match to protein family HMM PF01519
145	37	2,8853e+00	MPNE_0042	-	conserved hypothetical protein	identified by match to protein family HMM PF01519
146	59	2,8970e+00	MPNE_0069	metK	methionine adenosyltransferase	identified by match to protein family HMM PF00438;
147	66	2,9109e+00	MPNE_0077	-	phosphoglucomutase/phosphomannomutase,	identified by match to protein family HMM PF02878;
148	100	2,9111e+00	MPNE_0127	-	hypothetical protein	identified by glimmer; putative
149	321	2,9146e+00	MPNE_0406	-	putative metallophosphoesterase	identified by match to protein family HMM PF00149;
150	297	2,9179e+00	MPNE_0378	rplU	ribosomal protein L21	identified by match to protein family HMM PF00829;	rib
151	172	2,9215e+00	MPNE_0217	rpmJ	ribosomal protein L36	identified by match to protein family HMM PF00444;	rib
152	305	2,9334e+00	MPNE_0388	-	ABC transporter, ATP-binding protein	identified by match to protein family HMM PF00005
153	614	2,9365e+00	MPNE_0785	-	YgbB family protein	identified by match to protein family HMM PF02542
154	156	2,9516e+00	MPNE_0200	rpsC	ribosomal protein S3	identified by match to protein family HMM PF00189;	rib
155	76	2,9534e+00	MPNE_0088	-	phosphotransferase system, EIIC	identified by match to protein family HMM PF00359;
156	304	2,9563e+00	MPNE_0385	lon	endopeptidase La	identified by match to protein family HMM PF00004;
157	473	2,9647e+00	MPNE_0612	-	RNA methyltransferase, TrmH family, group 2	identified by match to protein family HMM PF00588;
158	575	2,9799e+00	MPNE_0737	pyrH	UMP kinase	identified by match to protein family HMM PF00696;
159	137	2,9913e+00	MPNE_0174	-	hypothetical protein	identified by glimmer; putative
160	540	3,0086e+00	MPNE_0698	atpC	ATP synthase F1, epsilon subunit	identified by match to protein family HMM PF02823;
161	180	3,0257e+00	MPNE_0225	truA	tRNA pseudouridine synthase A	identified by match to protein family HMM PF01416;
162	571	3,0337e+00	MPNE_0733	gpmI	2,3-bisphosphoglycerate-independent	identified by match to protein family HMM PF01676;
163	411	3,0584e+00	MPNE_0524	-	ComEC/Rec2-like protein	identified by match to protein family HMM PF03772;
164	191	3,0617e+00	MPNE_0242	secA	preprotein translocase, SecA subunit	identified by match to protein family HMM PF00271;
165	99	3,0960e+00	MPNE_0122	pheT	phenylalanine--tRNA ligase, beta subunit	identified by match to protein family HMM PF01588;
166	281	3,1028e+00	MPNE_0357	-	carbamate kinase	identified by match to protein family HMM PF00696
167	303	3,1102e+00	MPNE_0384	tig	trigger factor	identified by match to protein family HMM PF00254;
168	332	3,1111e+00	MPNE_0419	rpmE	ribosomal protein L31	identified by match to protein family HMM PF01197;	rib
169	302	3,1152e+00	MPNE_0383	-	conserved hypothetical protein	null
170	28	3,1165e+00	MPNE_0032	efp	translation elongation factor P	identified by match to protein family HMM PF01132;
171	273	3,1199e+00	MPNE_0338	rpsU	ribosomal protein S21	identified by match to protein family HMM	rib
172	143	3,1205e+00	MPNE_0184	rbfA	ribosome-binding factor A	identified by match to protein family HMM PF02033;
173	506	3,1209e+00	MPNE_0650	-	conserved hypothetical protein	null
174	80	3,1221e+00	MPNE_0092	-	ABC transporter, ATP-binding protein	identified by match to protein family HMM PF00005
175	44	3,1279e+00	MPNE_0050	aspS	aspartate--tRNA ligase	identified by match to protein family HMM PF00152;
176	340	3,1374e+00	MPNE_0433	-	ADP-ribosylating toxin CARDS	identified by match to protein family HMM PF02917
177	36	3,1426e+00	MPNE_0041	-	hypothetical protein	identified by glimmer; putative
178	2	3,1476e+00	MPNE_0002	dnaJ	DnaJ domain protein	identified by match to protein family HMM PF00226
179	428	3,1480e+00	MPNE_0556	cmk	cytidylate kinase	identified by match to protein family HMM PF02224;
180	122	3,1572e+00	MPNE_0159	-	ABC transporter, permease protein	identified by match to protein family HMM PF00528
181	431	3,1680e+00	MPNE_0559	-	putative NAD(P)H dehydrogenase (quinone)	identified by match to protein family HMM PF02525;
182	285	3,1698e+00	MPNE_0363	-	conserved hypothetical protein	null
183	345	3,1733e+00	MPNE_0440	-	putative DNA polymerase III, alpha subunit	identified by match to protein family HMM PF02811;
184	444	3,1745e+00	MPNE_0573	-	putative 3-dehydro-L-gulonate-6-phosphate	identified by match to protein family HMM PF00215
185	33	3,1770e+00	MPNE_0037	polC	DNA polymerase III, alpha subunit, Gram-positive	identified by match to protein family HMM PF00929;
186	176	3,1924e+00	MPNE_0221	rplQ	ribosomal protein L17	identified by match to protein family HMM PF01196;	rib
187	502	3,1974e+00	MPNE_0646	-	pseudouridine synthase, RluA family	identified by match to protein family HMM PF00849;
188	450	3,2110e+00	MPNE_0582	-	conserved hypothetical protein	null
189	535	3,2153e+00	MPNE_0693	-	conserved hypothetical protein	identified by match to protein family HMM PF01727;
190	588	3,2165e+00	MPNE_0753	-	conserved hypothetical protein	identified by match to protein family HMM PF00938
191	519	3,2167e+00	MPNE_0668	-	EAGR box	identified by match to protein family HMM
192	92	3,2305e+00	MPNE_0111	-	amino acid permease	identified by match to protein family HMM PF00324
193	74	3,2309e+00	MPNE_0085	-	conserved hypothetical protein	identified by match to protein family HMM PF07672
194	266	3,2405e+00	MPNE_0331	-	type I restriction modification DNA specificity	identified by match to protein family HMM PF01420
195	536	3,2408e+00	MPNE_0694	-	conserved hypothetical protein	null
196	461	3,2547e+00	MPNE_0594	-	MG032/MG096/MG288 family 2	identified by match to protein family HMM PF03072;
197	602	3,2584e+00	MPNE_0773	-	tRNA binding domain protein	identified by match to protein family HMM PF01588
198	175	3,2700e+00	MPNE_0220	rpoA	DNA-directed RNA polymerase, alpha subunit	identified by match to protein family HMM PF01000;
199	202	3,2741e+00	MPNE_0255	hprK	HPr(Ser) kinase/phosphatase	identified by match to protein family HMM PF02603;
200	385	3,2794e+00	MPNE_0495	trmU	tRNA	identified by match to protein family HMM PF03054;
201	551	3,2836e+00	MPNE_0710	pstB	phosphate ABC transporter, ATP-binding protein	identified by match to protein family HMM PF00005;
202	516	3,2954e+00	MPNE_0663	cgtA	Obg family GTPase CgtA	identified by match to protein family HMM PF01018;
203	326	3,2954e+00	MPNE_0410	glyS	glycine--tRNA ligase	identified by match to protein family HMM PF00587;
204	260	3,3029e+00	MPNE_0322	-	conserved hypothetical protein	identified by match to protein family HMM PF01519
205	333	3,3114e+00	MPNE_0420	prfA	peptide chain release factor 1	identified by match to protein family HMM PF00472;
206	142	3,3248e+00	MPNE_0183	infB	translation initiation factor IF-2	identified by match to protein family HMM PF00009;
207	318	3,3399e+00	MPNE_0402	-	hypothetical protein	identified by glimmer; putative
208	489	3,3410e+00	MPNE_0631	-	hypothetical protein	identified by glimmer; putative
209	474	3,3440e+00	MPNE_0613	trmB	tRNA (guanine-N(7)-)-methyltransferase	identified by match to protein family HMM PF02390;
210	58	3,3495e+00	MPNE_0068	-	putative glycoprotease GCP	identified by match to protein family HMM PF00814;
211	570	3,3515e+00	MPNE_0731	ptsP	phosphoenolpyruvate-protein phosphotransferase	identified by match to protein family HMM PF00391;
212	220	3,3532e+00	MPNE_0273	-	conserved hypothetical protein	identified by match to protein family HMM PF02650;
213	117	3,3652e+00	MPNE_0151	-	conserved domain protein	null
214	339	3,3652e+00	MPNE_0428	-	hypothetical protein	identified by glimmer; putative
215	64	3,3665e+00	MPNE_0074	-	putative pyrimidine-nucleoside phosphorylase	identified by match to protein family HMM PF00591;
216	432	3,3719e+00	MPNE_0560	valS	valine--tRNA ligase	identified by match to protein family HMM PF00133;
217	603	3,3768e+00	MPNE_0774	-	EDD domain protein, DegV family	identified by match to protein family HMM PF02645;
218	342	3,3782e+00	MPNE_0436	-	conserved hypothetical protein	null
219	572	3,3836e+00	MPNE_0734	tpiA	triose-phosphate isomerase	identified by match to protein family HMM PF00121;
220	605	3,3898e+00	MPNE_0776	-	conserved hypothetical protein	identified by match to protein family HMM PF07667
221	205	3,3906e+00	MPNE_0258	rpsG	ribosomal protein S7	identified by match to protein family HMM PF00177;	rib
222	313	3,3952e+00	MPNE_0396	hsdM	type I restriction-modification system, M	identified by match to protein family HMM PF02384;
223	40	3,3987e+00	MPNE_0046	-	MG032/MG096/MG288 family 2	identified by match to protein family HMM PF03072
224	300	3,4126e+00	MPNE_0381	-	apurinic endonuclease (APN1)	identified by match to protein family HMM PF01261;
225	336	3,4136e+00	MPNE_0423	-	type I restriction modification DNA specificity	identified by match to protein family HMM PF01420
226	53	3,4230e+00	MPNE_0063	-	hypothetical protein	identified by glimmer; putative
227	97	3,4309e+00	MPNE_0120	-	conserved hypothetical protein	null
228	279	3,4309e+00	MPNE_0344	-	phosphofructokinase	identified by match to protein family HMM PF00365
229	361	3,4390e+00	MPNE_0457	apt	adenine phosphoribosyltransferase	identified by match to protein family HMM PF00156;
230	470	3,4651e+00	MPNE_0604	rpoB	DNA-directed RNA polymerase, beta subunit	identified by match to protein family HMM PF00562;
231	195	3,4693e+00	MPNE_0245	-	conserved hypothetical protein	null
232	3	3,4696e+00	MPNE_0005	gyrA	DNA gyrase, A subunit	identified by match to protein family HMM PF00521;
233	464	3,4741e+00	MPNE_0598	-	MG032/MG096/MG288 family 2	identified by match to protein family HMM PF03086
234	422	3,4754e+00	MPNE_0550	-	conserved hypothetical protein	null
235	243	3,4834e+00	MPNE_0297	trpS	tryptophan--tRNA ligase	identified by match to protein family HMM PF00579;
236	120	3,4848e+00	MPNE_0157	-	ABC transporter, ATP-binding protein	identified by match to protein family HMM PF00005
237	566	3,4852e+00	MPNE_0728	-	DEAD/DEAH box helicase	identified by match to protein family HMM PF00270;
238	255	3,4916e+00	MPNE_0315	-	putative ribonuclease J 1	identified by match to protein family HMM PF00753;
239	446	3,4924e+00	MPNE_0575	-	PTS system, Lactose/Cellobiose specific IIB	identified by match to protein family HMM PF02302
240	197	3,5001e+00	MPNE_0248	-	ABC transporter, permease protein	identified by match to protein family HMM PF00528
241	375	3,5063e+00	MPNE_0482	-	hypothetical protein	identified by glimmer; putative
242	87	3,5100e+00	MPNE_0100	-	type I restriction modification DNA specificity	identified by match to protein family HMM PF01420
243	43	3,5161e+00	MPNE_0049	hisS	histidine--tRNA ligase	identified by match to protein family HMM PF00587;
244	203	3,5184e+00	MPNE_0256	lgt	prolipoprotein diacylglyceryl transferase	identified by match to protein family HMM PF01790;
245	360	3,5262e+00	MPNE_0456	-	putative NADH oxidase	identified by match to protein family HMM PF00070;
246	65	3,5538e+00	MPNE_0075	cdd	cytidine deaminase	identified by match to protein family HMM PF00383;
247	211	3,5642e+00	MPNE_0264	dnaB	replicative DNA helicase	identified by match to protein family HMM PF00772;
248	94	3,5655e+00	MPNE_0113	-	putative mycoplasma lipoprotein, C-terminal	identified by match to protein family HMM PF03202
249	123	3,5678e+00	MPNE_0160	-	hypothetical protein	identified by glimmer; putative
250	409	3,5745e+00	MPNE_0522	-	conserved hypothetical protein	null
251	413	3,5811e+00	MPNE_0527	-	conserved hypothetical protein	null
252	538	3,6010e+00	MPNE_0696	rpiB	ribose-5-phosphate isomerase B	identified by match to protein family HMM PF02502;
253	206	3,6017e+00	MPNE_0259	fusA	translation elongation factor G	identified by match to protein family HMM PF00009;
254	382	3,6120e+00	MPNE_0492	alaS	alanine--tRNA ligase	identified by match to protein family HMM PF01411;
255	101	3,6134e+00	MPNE_0131	-	ChOline/Carnitine o-acyltransferase	identified by match to protein family HMM PF00755
256	61	3,6343e+00	MPNE_0071	ffh	signal recognition particle protein	identified by match to protein family HMM PF00448;
257	438	3,6356e+00	MPNE_0566	-	conserved hypothetical protein	null
258	445	3,6699e+00	MPNE_0574	-	phosphoenolpyruvate-dependent sugar	identified by match to protein family HMM PF00359
259	229	3,6730e+00	MPNE_0283	-	putative ribulose-phosphate 3-epimerase	identified by match to protein family HMM PF00834
260	329	3,6765e+00	MPNE_0413	ligA	DNA ligase (NAD(+))	identified by match to protein family HMM PF01653;
261	492	3,6879e+00	MPNE_0635	ruvB	Holliday junction DNA helicase RuvB	identified by match to protein family HMM PF00004;
262	629	3,6996e+00	MPNE_0800	-	CobQ/CobB/MinD/ParA nucleotide binding domain	identified by match to protein family HMM PF01656
263	253	3,7051e+00	MPNE_0313	glf	UDP-galactopyranose mutase	identified by match to protein family HMM PF03275;
264	193	3,7092e+00	MPNE_0244	-	conserved hypothetical protein	null
265	221	3,7235e+00	MPNE_0275	rnr	ribonuclease R	identified by match to protein family HMM PF00575;
266	616	3,7332e+00	MPNE_0787	-	conserved domain protein	null
267	311	3,7379e+00	MPNE_0394	-	UvrD/REP helicase	identified by match to protein family HMM PF00580
268	251	3,7417e+00	MPNE_0310	-	DNA-binding protein, YbaB/EbfC family	identified by match to protein family HMM PF02575;
269	398	3,7506e+00	MPNE_0508	dnaK	chaperone protein DnaK	identified by match to protein family HMM PF00012;
270	626	3,7554e+00	MPNE_0797	-	ABC transporter, ATP-binding protein	identified by match to protein family HMM PF00005
271	150	3,7579e+00	MPNE_0194	rplC	50S ribosomal protein L3	identified by match to protein family HMM PF00297;	rib
272	611	3,7597e+00	MPNE_0782	hflB	ATP-dependent metallopeptidase HflB	identified by match to protein family HMM PF00004;
273	69	3,7638e+00	MPNE_0079	-	conserved hypothetical protein	null
274	389	3,7816e+00	MPNE_0499	smc	chromosome segregation protein SMC	identified by match to protein family HMM PF02463;
275	390	3,7833e+00	MPNE_0500	-	Cof-like hydrolase	identified by match to protein family HMM PF05116;
276	232	3,7910e+00	MPNE_0286	-	competence/damage-inducible protein CinA	identified by match to protein family HMM PF02464;
277	73	3,7987e+00	MPNE_0084	-	glycosyltransferase, group 2 family protein	identified by match to protein family HMM PF00535
278	282	3,7990e+00	MPNE_0358	-	amino acid permease	identified by match to protein family HMM PF00324
279	234	3,8036e+00	MPNE_0288	-	conserved hypothetical protein	null
280	35	3,8108e+00	MPNE_0039	-	MG032/MG096/MG288 family 2	identified by match to protein family HMM PF03072;
281	216	3,8223e+00	MPNE_0269	gatA	glutamyl-tRNA(Gln) and/or aspartyl-tRNA(Asn)	identified by match to protein family HMM PF01425;
282	343	3,8257e+00	MPNE_0437	-	conserved hypothetical protein	null
283	55	3,8322e+00	MPNE_0065	-	ABC transporter, permease protein	identified by match to protein family HMM PF00528
284	447	3,8421e+00	MPNE_0576	-	putative sugar-specific permease, SgaT/UlaA	identified by match to protein family HMM PF04215
285	490	3,8531e+00	MPNE_0632	-	conserved hypothetical protein	null
286	517	3,8616e+00	MPNE_0666	-	conserved hypothetical protein	null
287	606	3,8824e+00	MPNE_0777	galU	UTP--glucose-1-phosphate uridylyltransferase	identified by match to protein family HMM PF00483;
288	543	3,9298e+00	MPNE_0701	atpA	ATP synthase F1, alpha subunit	identified by match to protein family HMM PF00006;
289	47	3,9507e+00	MPNE_0055	glpK	glycerol kinase	identified by match to protein family HMM PF00370;
290	178	3,9522e+00	MPNE_0223	-	ABC transporter, ATP-binding protein	identified by match to protein family HMM PF00005
291	215	3,9534e+00	MPNE_0268	gatC	glutamyl-tRNA(Gln) amidotransferase, C subunit	identified by match to protein family HMM PF02686;
292	182	3,9773e+00	MPNE_0227	-	adenine-specific DNA modification methylase	conserved hypothetical protein; this gene contains
293	561	3,9790e+00	MPNE_0723	dnaX	DNA polymerase III, subunit gamma and tau	identified by match to protein family HMM PF00004;
294	434	3,9846e+00	MPNE_0562	-	conserved hypothetical protein	identified by match to protein family HMM PF03672
295	456	3,9987e+00	MPNE_0589	-	conserved hypothetical protein	identified by match to protein family HMM PF00938
296	376	4,0045e+00	MPNE_0483	-	conserved hypothetical protein	identified by match to protein family HMM PF01519
297	624	4,0088e+00	MPNE_0795	-	ABC transporter, ATP-binding protein	identified by match to protein family HMM PF00005
298	106	4,0141e+00	MPNE_0136	topJ	terminal organelle assembly protein TopJ	identified by match to protein family HMM PF00226;
299	139	4,0186e+00	MPNE_0179	-	conserved hypothetical protein	identified by match to protein family HMM PF03202;
300	466	4,0212e+00	MPNE_0600	-	hypothetical protein	identified by glimmer; putative
301	532	4,0319e+00	MPNE_0689	-	conserved hypothetical protein	identified by match to protein family HMM PF01727;
302	133	4,0510e+00	MPNE_0170	-	conserved hypothetical protein	null
303	294	4,0870e+00	MPNE_0375	-	ribonucleoside-diphosphate reductase, beta	identified by match to protein family HMM PF00268
304	504	4,0882e+00	MPNE_0648	thiI	thiamine biosynthesis/tRNA modification protein	identified by match to protein family HMM PF02568;
305	67	4,0920e+00	MPNE_0076	-	NusG family protein	identified by match to protein family HMM PF02357;
306	96	4,1095e+00	MPNE_0117	-	conserved hypothetical protein	identified by match to protein family HMM PF01519
307	189	4,1101e+00	MPNE_0240	rpsB	ribosomal protein S2	identified by match to protein family HMM PF00318;	rib
308	237	4,1161e+00	MPNE_0291	-	amino acid or sugar ABC transport system,	identified by match to protein family HMM PF02653
309	110	4,1343e+00	MPNE_0142	parC	DNA topoisomerase IV, A subunit	identified by match to protein family HMM PF00521;
310	597	4,1419e+00	MPNE_0768	rplS	ribosomal protein L19	identified by match to protein family HMM PF01245;	rib
311	291	4,1586e+00	MPNE_0372	-	amino acid permease	identified by match to protein family HMM PF00324;
312	213	4,1599e+00	MPNE_0266	-	MG032/MG096/MG288 family 2	identified by match to protein family HMM PF03072;
313	327	4,1605e+00	MPNE_0411	-	RNA methyltransferase, TrmH family, group 3	identified by match to protein family HMM PF00588;
314	505	4,1638e+00	MPNE_0649	-	conserved hypothetical protein	null
315	523	4,1758e+00	MPNE_0674	-	cytosol aminopeptidase family, catalytic domain	identified by match to protein family HMM PF00883
316	494	4,1811e+00	MPNE_0636	rplJ	ribosomal protein L10	identified by match to protein family HMM PF00466	rib
317	330	4,1868e+00	MPNE_0415	-	conserved hypothetical protein	null
318	254	4,1873e+00	MPNE_0314	lepA	GTP-binding protein LepA	identified by match to protein family HMM PF00009;
319	24	4,1919e+00	MPNE_0028	fba	fructose-1,6-bisphosphate aldolase, class II	identified by match to protein family HMM PF01116;
320	212	4,2064e+00	MPNE_0265	-	conserved hypothetical protein	null
321	377	4,2072e+00	MPNE_0484	-	conserved hypothetical protein	identified by match to protein family HMM PF00938
322	513	4,2104e+00	MPNE_0660	-	amidinotransferase	identified by match to protein family HMM PF02274
323	19	4,2224e+00	MPNE_0023	-	SNF2 family N-terminal domain protein	identified by match to protein family HMM PF00176;
324	581	4,2227e+00	MPNE_0743	-	conserved hypothetical protein	identified by match to protein family HMM PF00938
325	334	4,2240e+00	MPNE_0421	-	methyltransferase, HemK family	identified by match to protein family HMM PF01170;
326	539	4,2464e+00	MPNE_0697	-	conserved hypothetical protein	null
327	240	4,2531e+00	MPNE_0294	-	conserved hypothetical protein	null
328	384	4,2564e+00	MPNE_0494	-	transporter, major facilitator family protein	identified by match to protein family HMM PF07690
329	109	4,2649e+00	MPNE_0140	parE	DNA topoisomerase IV, B subunit	identified by match to protein family HMM PF00204;
330	512	4,2666e+00	MPNE_0656	gidB	16S rRNA methyltransferase GidB	identified by match to protein family HMM PF02527;
331	155	4,2819e+00	MPNE_0199	rplV	ribosomal protein L22	identified by match to protein family HMM PF00237;	rib
332	462	4,2919e+00	MPNE_0595	-	MG032/MG096/MG288 family 2	identified by match to protein family HMM PF03072;
333	171	4,2977e+00	MPNE_0216	infA	translation initiation factor IF-1	identified by match to protein family HMM PF01176;
334	263	4,3220e+00	MPNE_0325	-	type I restriction modification DNA specificity	identified by match to protein family HMM PF01420
335	498	4,3245e+00	MPNE_0640	fmt	methionyl-tRNA formyltransferase	identified by match to protein family HMM PF00551;
336	527	4,3291e+00	MPNE_0678	glyA	glycine hydroxymethyltransferase	identified by match to protein family HMM PF00464
337	185	4,3362e+00	MPNE_0236	-	conserved hypothetical protein	identified by match to protein family HMM PF01519
338	510	4,3692e+00	MPNE_0654	argS	arginine--tRNA ligase	identified by match to protein family HMM PF00750;
339	289	4,3805e+00	MPNE_0368	-	conserved hypothetical protein	cell division protein FtsZ; this gene contains a
340	425	4,3974e+00	MPNE_0553	-	hydrolase, alpha/beta domain protein	identified by match to protein family HMM PF00561;
341	465	4,4053e+00	MPNE_0599	-	conserved hypothetical protein	null
342	283	4,4085e+00	MPNE_0359	-	putative proline-rich P65 protein	M protein repeat protein; this gene contains a
343	426	4,4116e+00	MPNE_0554	-	conserved hypothetical protein	null
344	367	4,4454e+00	MPNE_0470	-	hypothetical protein	identified by glimmer; putative
345	236	4,4523e+00	MPNE_0290	-	ABC transporter, ATP-binding protein	identified by match to protein family HMM PF00005
346	415	4,4620e+00	MPNE_0531	-	conserved hypothetical protein	null
347	325	4,4691e+00	MPNE_0409	dnaG	DNA primase	identified by match to protein family HMM PF01751;
348	148	4,4693e+00	MPNE_0191	-	conserved hypothetical protein	null
349	314	4,4705e+00	MPNE_0397	-	type I restriction modification DNA specificity	identified by match to protein family HMM PF01420
350	598	4,4943e+00	MPNE_0769	trmD	tRNA (guanine-N(1)-)-methyltransferase	identified by match to protein family HMM PF01746;
351	619	4,4948e+00	MPNE_0790	gltX	glutamate--tRNA ligase	identified by match to protein family HMM PF00749;
352	424	4,4982e+00	MPNE_0552	-	EDD domain protein, DegV family	identified by match to protein family HMM PF02645;
353	274	4,5007e+00	MPNE_0339	-	DivIVA domain protein	identified by match to protein family HMM
354	22	4,5423e+00	MPNE_0026	metG	methionine--tRNA ligase	identified by match to protein family HMM PF09334;
355	416	4,5514e+00	MPNE_0539	-	cation transport protein	identified by match to protein family HMM PF02386
356	370	4,5603e+00	MPNE_0474	-	conserved hypothetical protein	null
357	269	4,5646e+00	MPNE_0334	-	pseudouridine synthase, RluA family	identified by match to protein family HMM PF00849;
358	567	4,5932e+00	MPNE_0729	rpmB	ribosomal protein L28	identified by match to protein family HMM PF00830;	rib
359	235	4,5942e+00	MPNE_0289	galE	UDP-glucose 4-epimerase	identified by match to protein family HMM PF01073;
360	207	4,6144e+00	MPNE_0260	rpsF	ribosomal protein S6	identified by match to protein family HMM PF01250;	rib
361	503	4,6255e+00	MPNE_0647	-	DHHA1 domain protein	identified by match to protein family HMM PF01368;
362	511	4,6276e+00	MPNE_0655	gidA	tRNA uridine 5-carboxymethylaminomethyl	identified by match to protein family HMM PF01134;
363	242	4,6321e+00	MPNE_0296	-	Cof-like hydrolase	identified by match to protein family HMM PF00702;
364	271	4,6352e+00	MPNE_0336	-	DJ-1/PfpI family protein	identified by match to protein family HMM PF01965
365	369	4,6356e+00	MPNE_0472	-	conserved hypothetical protein	conserved hypothetical protein; this gene contains
366	353	4,6560e+00	MPNE_0449	-	conserved hypothetical protein	null
367	140	4,6659e+00	MPNE_0180	-	conserved hypothetical protein	transcription termination factor NusA; this gene
368	151	4,6739e+00	MPNE_0195	rplD	50S ribosomal protein L4	identified by match to protein family HMM PF00573;	rib
369	16	4,6828e+00	MPNE_0018	folD	tetrahydrofolate dehydrogenase/cyclohydrolase,	identified by match to protein family HMM PF00763;
370	277	4,6843e+00	MPNE_0342	folA_1	dihydrofolate reductase	identified by match to protein family HMM PF00186;
371	528	4,6867e+00	MPNE_0679	-	conserved hypothetical protein	identified by match to protein family HMM PF01727;
372	7	4,7003e+00	MPNE_0009	trmE	tRNA modification GTPase TrmE	identified by match to protein family HMM PF01926;
373	509	4,7099e+00	MPNE_0653	-	conserved hypothetical protein	null
374	217	4,7189e+00	MPNE_0270	gatB	GatB/GatE catalytic domain protein	identified by match to protein family HMM PF01162;
375	57	4,7231e+00	MPNE_0067	-	conserved hypothetical protein	identified by match to protein family HMM PF02030
376	244	4,7396e+00	MPNE_0299	-	NAD(+)/NADH kinase	identified by match to protein family HMM PF01513
377	402	4,7477e+00	MPNE_0513	-	conserved hypothetical protein	conserved domain protein; this gene contains a
378	272	4,7530e+00	MPNE_0337	-	conserved hypothetical protein	null
379	98	4,7554e+00	MPNE_0121	pheS	phenylalanine--tRNA ligase, alpha subunit	identified by match to protein family HMM PF01409;
380	196	4,7688e+00	MPNE_0247	-	ABC transporter, permease protein	identified by match to protein family HMM PF00528
381	604	4,7766e+00	MPNE_0775	tuf	translation elongation factor Tu	identified by match to protein family HMM PF00009;
382	346	4,8184e+00	MPNE_0441	-	5'-3' exonuclease, SAM domain protein	identified by match to protein family HMM PF01367;
383	230	4,8299e+00	MPNE_0284	asnS	asparagine--tRNA ligase	identified by match to protein family HMM PF00152;
384	102	4,8510e+00	MPNE_0132	infC	translation initiation factor IF-3	identified by match to protein family HMM PF00707;
385	437	4,8800e+00	MPNE_0565	-	conserved hypothetical protein	identified by match to protein family HMM PF01519
386	34	4,8951e+00	MPNE_0038	-	MG032/MG096/MG288 family 2	identified by match to protein family HMM PF03072;
387	248	4,8981e+00	MPNE_0307	-	conserved hypothetical protein	null
388	75	4,9026e+00	MPNE_0086	-	conserved hypothetical protein	identified by match to protein family HMM PF07672
389	574	4,9220e+00	MPNE_0736	tsf	translation elongation factor Ts	identified by match to protein family HMM PF00627;
390	541	4,9805e+00	MPNE_0699	atpD	ATP synthase F1, beta subunit	identified by match to protein family HMM PF00006;
391	545	5,0244e+00	MPNE_0703	atpF	ATP synthase F0, B subunit	identified by match to protein family HMM PF00430;
392	618	5,0443e+00	MPNE_0789	-	putative dGTPase	identified by match to protein family HMM PF01966
393	531	5,0596e+00	MPNE_0683	-	conserved hypothetical protein	identified by match to protein family HMM PF01727;
394	349	5,0638e+00	MPNE_0444	-	Cof-like hydrolase	identified by match to protein family HMM PF00702;
395	399	5,0710e+00	MPNE_0509	-	conserved hypothetical protein	null
396	565	5,0939e+00	MPNE_0727	rpsO	ribosomal protein S15	identified by match to protein family HMM PF00312;	rib
397	181	5,0947e+00	MPNE_0226	pepF	oligoendopeptidase F	identified by match to protein family HMM PF01432;
398	354	5,0961e+00	MPNE_0450	-	conserved hypothetical protein	null
399	310	5,1005e+00	MPNE_0393	-	RDD family protein	null
400	486	5,1015e+00	MPNE_0627	clpB	chaperone protein ClpB	identified by match to protein family HMM PF00004;
401	88	5,1023e+00	MPNE_0101	-	conserved hypothetical protein	conserved hypothetical protein; this gene contains
402	363	5,1118e+00	MPNE_0460	-	RelA/SpoT family protein	identified by match to protein family HMM PF01966;
403	6	5,1659e+00	MPNE_0008	-	DNA polymerase III, delta' subunit	null
404	610	5,1716e+00	MPNE_0781	-	hypothetical protein	identified by glimmer; putative
405	429	5,1825e+00	MPNE_0557	-	conserved hypothetical protein	null
406	440	5,1998e+00	MPNE_0569	-	conserved hypothetical protein	conserved hypothetical protein; this gene contains
407	337	5,2030e+00	MPNE_0426	-	conserved hypothetical protein	identified by match to protein family HMM PF01519
408	391	5,2394e+00	MPNE_0501	pta	phosphate acetyltransferase	identified by match to protein family HMM PF01515;
409	578	5,2524e+00	MPNE_0741	frr	ribosome recycling factor	identified by match to protein family HMM PF01765;
410	27	5,2663e+00	MPNE_0031	-	glycosyltransferase, group 2 family protein	identified by match to protein family HMM PF00535
411	194	5,2672e+00	MPNE_0246	-	conserved hypothetical protein	null
412	362	5,2879e+00	MPNE_0458	-	conserved hypothetical protein	null
413	290	5,3106e+00	MPNE_0371	-	amino acid permease	identified by match to protein family HMM PF00324;
414	228	5,3230e+00	MPNE_0282	pgi	glucose-6-phosphate isomerase	identified by match to protein family HMM PF00342
415	401	5,3240e+00	MPNE_0511	-	conserved hypothetical protein	conserved hypothetical protein; this gene contains
416	312	5,3381e+00	MPNE_0395	-	UvrD/REP helicase	identified by match to protein family HMM PF00580
417	557	5,3382e+00	MPNE_0716	-	conserved hypothetical protein	conserved hypothetical protein; this gene contains
418	267	5,3478e+00	MPNE_0333	-	type I restriction modification DNA specificity	identified by match to protein family HMM PF01420
419	552	5,3499e+00	MPNE_0711	pstA	phosphate ABC transporter, permease protein	identified by match to protein family HMM PF00528;
420	564	5,3683e+00	MPNE_0726	-	conserved hypothetical protein	identified by match to protein family HMM
421	174	5,3713e+00	MPNE_0219	rpsK	30S ribosomal protein S11	identified by match to protein family HMM PF00411;	rib
422	42	5,3804e+00	MPNE_0047	tdk	thymidine kinase	identified by match to protein family HMM PF00265
423	84	5,3874e+00	MPNE_0097	-	conserved hypothetical protein	null
424	533	5,4041e+00	MPNE_0691	-	conserved hypothetical protein	identified by match to protein family HMM PF01732
425	350	5,4184e+00	MPNE_0445	leuS	leucine--tRNA ligase	identified by match to protein family HMM PF00133;
426	39	5,4218e+00	MPNE_0045	-	MG032/MG096/MG288 family 1	identified by match to protein family HMM PF03072
427	600	5,4955e+00	MPNE_0771	-	conserved hypothetical protein	null
428	79	5,4973e+00	MPNE_0091	-	efflux ABC transporter, permease protein	identified by match to protein family HMM PF02687
429	296	5,4990e+00	MPNE_0377	-	ribonucleoside-diphosphate reductase, alpha	identified by match to protein family HMM PF00317;
430	408	5,4990e+00	MPNE_0521	-	conserved hypothetical protein	null
431	417	5,5035e+00	MPNE_0540	trkA	TrkA-N domain protein	identified by match to protein family HMM PF02080;
432	107	5,5109e+00	MPNE_0137	grpE	co-chaperone GrpE	identified by match to protein family HMM PF01025
433	335	5,5116e+00	MPNE_0422	-	conserved hypothetical protein	identified by match to protein family HMM PF03202;
434	227	5,5152e+00	MPNE_0281	rsgA	ribosome small subunit-dependent GTPase A	identified by match to protein family HMM PF03193;
435	609	5,5359e+00	MPNE_0780	-	conserved hypothetical protein	null
436	145	5,5584e+00	MPNE_0188	-	conserved hypothetical protein	identified by match to protein family HMM PF00571;
437	617	5,5670e+00	MPNE_0788	-	conserved hypothetical protein	identified by match to protein family HMM PF01519
438	530	5,6285e+00	MPNE_0682	-	conserved hypothetical protein	identified by match to protein family HMM PF01732
439	328	5,6311e+00	MPNE_0412	cysS	cysteine--tRNA ligase	identified by match to protein family HMM PF01406;
440	183	5,6332e+00	MPNE_0231	-	type I restriction modification DNA specificity	identified by match to protein family HMM PF01420
441	115	5,6632e+00	MPNE_0149	-	conserved hypothetical protein	null
442	591	5,6949e+00	MPNE_0760	-	mannitol dehydrogenase C-terminal domain	identified by match to protein family HMM PF01232;
443	209	5,7025e+00	MPNE_0262	rpsR	ribosomal protein S18	identified by match to protein family HMM PF01084;	rib
444	293	5,7282e+00	MPNE_0374	folA_2	dihydrofolate reductase	identified by match to protein family HMM PF00186
445	82	5,7682e+00	MPNE_0095	-	conserved hypothetical protein	identified by match to protein family HMM PF01727;
446	555	5,7754e+00	MPNE_0713	-	conserved domain protein	null
447	259	5,7894e+00	MPNE_0321	-	hypothetical protein	identified by glimmer; putative
448	562	5,7943e+00	MPNE_0724	uvrA	excinuclease ABC, A subunit	identified by match to protein family HMM PF00005;
449	546	5,8150e+00	MPNE_0705	atpB	ATP synthase F0, A subunit	identified by match to protein family HMM PF00119;
450	18	5,8275e+00	MPNE_0022	-	ABC transporter, ATP-binding protein	identified by match to protein family HMM PF00005;
451	21	5,8750e+00	MPNE_0025	pip	prolyl aminopeptidase	identified by match to protein family HMM PF00561;
452	17	5,8820e+00	MPNE_0021	-	ABC transporter, ATP-binding protein	identified by match to protein family HMM PF00005;
453	433	5,8881e+00	MPNE_0561	ysxC	ribosome biogenesis GTP-binding protein YsxC	identified by match to protein family HMM PF01926;
454	160	5,8937e+00	MPNE_0205	rplX	ribosomal protein L24	identified by match to protein family HMM PF00467;	rib
455	563	5,9391e+00	MPNE_0725	-	conserved hypothetical protein	null
456	585	5,9550e+00	MPNE_0750	-	conserved hypothetical protein	identified by match to protein family HMM PF00938
457	49	6,0082e+00	MPNE_0057	-	basic membrane protein	identified by match to protein family HMM PF02608
458	134	6,0355e+00	MPNE_0171	-	conserved hypothetical protein	identified by match to protein family HMM PF03202;
459	467	6,0400e+00	MPNE_0601	-	hypothetical protein	identified by glimmer; putative
460	576	6,0624e+00	MPNE_0738	-	putative D-tyrosyl-tRNA(Tyr) deacylase	conserved hypothetical protein; this gene contains
461	542	6,0649e+00	MPNE_0700	atpG	ATP synthase F1, gamma subunit	identified by match to protein family HMM PF00231;
462	147	6,0987e+00	MPNE_0190	-	conserved hypothetical protein	null
463	71	6,1091e+00	MPNE_0081	rnmV	ribonuclease M5	identified by match to protein family HMM PF01751;
464	89	6,1136e+00	MPNE_0105	-	conserved hypothetical protein	identified by match to protein family HMM PF01519
465	38	6,1161e+00	MPNE_0044	-	MG032/MG096/MG288 family 2	identified by match to protein family HMM PF03086
466	341	6,1307e+00	MPNE_0434	-	conserved domain protein	conserved hypothetical protein; this gene contains
467	556	6,1476e+00	MPNE_0715	-	conserved hypothetical protein	null
468	373	6,1537e+00	MPNE_0480	-	conserved hypothetical protein	identified by match to protein family HMM PF03202;
469	601	6,1711e+00	MPNE_0772	msrB	methionine-R-sulfoxide reductase	identified by match to protein family HMM PF01641;
470	287	6,1941e+00	MPNE_0366	mraZ	protein MraZ	identified by match to protein family HMM PF02381;
471	13	6,2439e+00	MPNE_0016	-	DNA primase-like protein	identified by match to protein family HMM PF01751;
472	508	6,2507e+00	MPNE_0652	-	conserved hypothetical protein	null
473	421	6,2586e+00	MPNE_0545	-	hypothetical protein	identified by glimmer; putative
474	111	6,2590e+00	MPNE_0141	hrcA	heat-inducible transcription repressor HrcA	identified by match to protein family HMM PF01628;
475	265	6,2653e+00	MPNE_0328	-	conserved hypothetical protein	identified by match to protein family HMM PF01519
476	270	6,2654e+00	MPNE_0335	lspA	signal peptidase II	identified by match to protein family HMM PF01252;
477	497	6,2859e+00	MPNE_0639	-	conserved hypothetical protein	null
478	225	6,2886e+00	MPNE_0279	-	protein phosphatase 2C	identified by match to protein family HMM PF00481
479	355	6,3085e+00	MPNE_0451	-	lipoyltransferase and lipoate-protein ligase	identified by match to protein family HMM PF03099;
480	520	6,3206e+00	MPNE_0669	era	GTP-binding protein Era	identified by match to protein family HMM PF01926;
481	331	6,3269e+00	MPNE_0418	-	conserved hypothetical protein	null
482	419	6,3787e+00	MPNE_0543	-	conserved hypothetical protein	identified by match to protein family HMM PF01519
483	121	6,3948e+00	MPNE_0158	-	ABC transporter, permease protein	identified by match to protein family HMM PF00528
484	146	6,4249e+00	MPNE_0189	-	conserved hypothetical protein	null
485	29	6,4532e+00	MPNE_0033	-	conserved hypothetical protein	identified by match to protein family HMM PF09185
486	161	6,4594e+00	MPNE_0206	rplE	ribosomal protein L5	identified by match to protein family HMM PF00281;	rib
487	420	6,4872e+00	MPNE_0544	-	conserved hypothetical protein	null
488	119	6,4956e+00	MPNE_0156	-	nuclease-like protein	identified by match to protein family HMM PF00565
489	577	6,5242e+00	MPNE_0740	-	conserved hypothetical protein	null
490	379	6,5337e+00	MPNE_0487	-	high affinity transport system protein p37	identified by match to protein family HMM PF06646
491	522	6,5397e+00	MPNE_0671	-	conserved hypothetical protein	conserved domain protein; this gene contains a
492	257	6,5457e+00	MPNE_0317	-	conserved hypothetical protein	identified by match to protein family HMM PF03305
493	351	6,5908e+00	MPNE_0446	-	conserved hypothetical protein	null
494	50	6,5966e+00	MPNE_0058	ptsH	Phosphocarrier protein HPr	identified by match to protein family HMM PF00381;
495	480	6,6087e+00	MPNE_0621	-	conserved hypothetical protein	null
496	500	6,6332e+00	MPNE_0641	rnc	ribonuclease III	identified by match to protein family HMM PF00636;
497	315	6,6332e+00	MPNE_0398	-	conserved hypothetical protein	identified by match to protein family HMM PF01519
498	208	6,6722e+00	MPNE_0261	-	single-strand binding family protein	identified by match to protein family HMM PF00436;
499	460	6,7175e+00	MPNE_0593	-	MG032/MG096/MG288 family 2	identified by match to protein family HMM PF03072;
500	372	6,7250e+00	MPNE_0477	-	hypothetical protein	identified by glimmer; putative
501	386	6,7651e+00	MPNE_0496	-	hypothetical protein	identified by glimmer; putative
502	256	6,7816e+00	MPNE_0316	-	conserved domain protein	null
503	68	6,7816e+00	MPNE_0078	secE	preprotein translocase, SecE subunit	identified by match to protein family HMM
504	396	6,8135e+00	MPNE_0506	-	ABC transporter, ATP-binding protein	identified by match to protein family HMM PF00005
505	628	6,8149e+00	MPNE_0799	-	conserved hypothetical protein	null
506	491	6,8381e+00	MPNE_0633	ruvA	Holliday junction DNA helicase RuvA	identified by match to protein family HMM PF01330;
507	159	6,8395e+00	MPNE_0204	rplN	ribosomal protein L14	identified by match to protein family HMM PF00238;	rib
508	359	6,8555e+00	MPNE_0455	pdhA	pyruvate dehydrogenase E1 component, alpha	identified by match to protein family HMM PF00676;
509	309	6,8578e+00	MPNE_0392	-	conserved hypothetical protein	null
510	276	6,9157e+00	MPNE_0341	-	acyltransferase	identified by match to protein family HMM PF01553;
511	306	6,9196e+00	MPNE_0389	-	conserved hypothetical protein	null
512	501	6,9208e+00	MPNE_0643	plsX	fatty acid/phospholipid synthesis protein PlsX	identified by match to protein family HMM PF02504;
513	453	6,9312e+00	MPNE_0585	-	conserved hypothetical protein	identified by match to protein family HMM PF01519
514	83	6,9556e+00	MPNE_0096	-	conserved hypothetical protein	null
515	46	6,9706e+00	MPNE_0054	-	MG032/MG096/MG288 family 2	identified by match to protein family HMM PF03072;
516	85	6,9915e+00	MPNE_0098	-	conserved hypothetical protein	null
517	344	7,0407e+00	MPNE_0439	-	conserved hypothetical protein	null
518	482	7,0407e+00	MPNE_0624	ppa	inorganic diphosphatase	identified by match to protein family HMM PF00719
519	154	7,0548e+00	MPNE_0198	rpsS	ribosomal protein S19	identified by match to protein family HMM PF00203;	rib
520	245	7,0723e+00	MPNE_0300	-	conserved hypothetical protein	null
521	247	7,0796e+00	MPNE_0302	-	conserved hypothetical protein	conserved hypothetical protein; this gene contains
522	580	7,0834e+00	MPNE_0744	-	type I restriction modification DNA specificity	identified by match to protein family HMM PF01420
523	238	7,0842e+00	MPNE_0292	-	amino acid or sugar ABC transport system,	identified by match to protein family HMM PF02653
524	366	7,0869e+00	MPNE_0469	greA	transcription elongation factor GreA	identified by match to protein family HMM PF01272;
525	319	7,1113e+00	MPNE_0403	-	death-on-curing family protein	null
526	132	7,1164e+00	MPNE_0169	-	conserved hypothetical protein	identified by match to protein family HMM PF01519
527	90	7,1711e+00	MPNE_0106	-	hypothetical protein	identified by glimmer; putative
528	262	7,1806e+00	MPNE_0324	-	conserved hypothetical protein	identified by match to protein family HMM PF03202;
529	620	7,2046e+00	MPNE_0791	ksgA	dimethyladenosine transferase	identified by match to protein family HMM PF00398;
530	472	7,2128e+00	MPNE_0609	-	hydrolase, alpha/beta domain protein	identified by match to protein family HMM PF00561;
531	218	7,2182e+00	MPNE_0271	-	conserved hypothetical protein	null
532	388	7,2247e+00	MPNE_0498	ftsY	signal recognition particle-docking protein	identified by match to protein family HMM PF00448;
533	481	7,2323e+00	MPNE_0623	-	conserved hypothetical protein	null
534	537	7,2870e+00	MPNE_0695	-	conserved hypothetical protein	null
535	93	7,3253e+00	MPNE_0112	-	conserved hypothetical protein	identified by match to protein family HMM PF03305
536	596	7,3263e+00	MPNE_0767	-	conserved hypothetical protein	identified by match to protein family HMM PF02588
537	547	7,3936e+00	MPNE_0706	-	conserved hypothetical protein	null
538	569	7,4101e+00	MPNE_0732	-	putative LuxR bacterial regulatory protein	null
539	231	7,4174e+00	MPNE_0285	pgsA	CDP-diacylglycerol--glycerol-3-phosphate	identified by match to protein family HMM PF01066;
540	323	7,4286e+00	MPNE_0407	-	conserved hypothetical protein	identified by match to protein family HMM PF04816
541	15	7,4340e+00	MPNE_0017	-	alpha-L-glutamate ligase, RimK family	identified by match to protein family HMM PF08443;
542	463	7,4479e+00	MPNE_0597	-	MG032/MG096/MG288 family 1	identified by match to protein family HMM PF03072
543	338	7,4639e+00	MPNE_0427	-	conserved hypothetical protein	identified by match to protein family HMM PF00938
544	149	7,4829e+00	MPNE_0192	-	conserved hypothetical protein	ribosomal protein S10; this gene contains a frame	rib
545	224	7,5029e+00	MPNE_0278	gmk	guanylate kinase	identified by match to protein family HMM PF00625;
546	458	7,5139e+00	MPNE_0591	-	conserved hypothetical protein	identified by match to protein family HMM PF03202;
547	170	7,5169e+00	MPNE_0215	map	methionine aminopeptidase, type I	identified by match to protein family HMM PF00557;
548	268	7,5427e+00	MPNE_0332	yeaZ	universal bacterial protein YeaZ	identified by match to protein family HMM PF00814;
549	582	7,5946e+00	MPNE_0745	-	conserved hypothetical protein	identified by match to protein family HMM PF00938
550	499	7,7058e+00	MPNE_0642	-	conserved hypothetical protein	null
551	14	7,7333e+00	MPNE_0015	-	RimK-like ATP-grasp domain protein	identified by match to protein family HMM PF08443
552	135	7,7812e+00	MPNE_0173	-	conserved hypothetical protein	null
553	459	7,8194e+00	MPNE_0592	-	type I restriction modification DNA specificity	identified by match to protein family HMM PF01420
554	449	7,8293e+00	MPNE_0581	araD	L-ribulose-5-phosphate 4-epimerase	identified by match to protein family HMM PF00596
555	479	7,8374e+00	MPNE_0620	-	replication initiation and membrane attachment	identified by match to protein family HMM PF07261
556	484	7,8374e+00	MPNE_0625	-	putative DNA-binding protein HU	null
557	583	7,8600e+00	MPNE_0748	-	conserved hypothetical protein	identified by match to protein family HMM PF00938
558	308	7,8615e+00	MPNE_0391	-	conserved hypothetical protein	null
559	249	7,8723e+00	MPNE_0306	-	histidine triad domain protein	identified by match to protein family HMM PF01230
560	579	7,8729e+00	MPNE_0742	cdsA	phosphatidate cytidylyltransferase	identified by match to protein family HMM PF01148
561	348	7,8939e+00	MPNE_0443	-	Cof-like hydrolase	identified by match to protein family HMM PF08282;
562	365	7,9125e+00	MPNE_0461	-	conserved hypothetical protein	conserved domain protein; this gene contains a
563	1	7,9268e+00	MPNE_0001	dnaN	DNA polymerase III, beta subunit	identified by match to protein family HMM PF00712;
564	381	7,9971e+00	MPNE_0491	-	RNAse H domain protein, YqgF family	identified by match to protein family HMM PF03652;
565	141	8,0100e+00	MPNE_0182	-	conserved hypothetical protein	null
566	599	8,0489e+00	MPNE_0770	rpsP	ribosomal protein S16	identified by match to protein family HMM PF00886;	rib
567	317	8,0551e+00	MPNE_0401	-	conserved hypothetical protein	null
568	380	8,0882e+00	MPNE_0490	-	ABC transporter, permease protein	identified by match to protein family HMM PF00528
569	179	8,1023e+00	MPNE_0224	-	cobalt transport protein	identified by match to protein family HMM PF02361
570	241	8,1102e+00	MPNE_0295	trxA	thioredoxin	identified by match to protein family HMM PF00085;
571	383	8,1311e+00	MPNE_0493	-	glycerophosphodiester phosphodiesterase family	identified by match to protein family HMM PF03009
572	239	8,1357e+00	MPNE_0293	topA	DNA topoisomerase I	identified by match to protein family HMM PF01131;
573	573	8,1547e+00	MPNE_0735	-	conserved hypothetical protein	identified by match to protein family HMM PF02588
574	316	8,1726e+00	MPNE_0399	-	type III restriction enzyme, res subunit	identified by match to protein family HMM PF04851
575	518	8,1972e+00	MPNE_0667	-	glycerophosphodiester phosphodiesterase family	identified by match to protein family HMM PF03009
576	483	8,2056e+00	MPNE_0626	recU	recombination protein U	identified by match to protein family HMM PF03838;
577	495	8,2267e+00	MPNE_0637	rplL	ribosomal protein L7/L12	identified by match to protein family HMM PF00542;	rib
578	514	8,2772e+00	MPNE_0662	udk	uridine kinase	identified by match to protein family HMM PF00485;
579	529	8,2869e+00	MPNE_0680	-	conserved hypothetical protein	conserved hypothetical protein; this gene contains
580	364	8,3075e+00	MPNE_0459	-	conserved hypothetical protein	null
581	488	8,3663e+00	MPNE_0630	ackA	acetate kinase	identified by match to protein family HMM PF00871;
582	612	8,4791e+00	MPNE_0783	-	hypothetical protein	identified by glimmer; putative
583	584	8,5102e+00	MPNE_0749	-	conserved hypothetical protein	identified by match to protein family HMM PF00938
584	477	8,5199e+00	MPNE_0618	-	conserved hypothetical protein	identified by match to protein family HMM PF01519
585	593	8,5269e+00	MPNE_0764	-	conserved hypothetical protein	identified by match to protein family HMM PF01519
586	210	8,5413e+00	MPNE_0263	rplI	ribosomal protein L9	identified by match to protein family HMM PF01281;	rib
587	352	8,5438e+00	MPNE_0447	-	conserved hypothetical protein	null
588	112	8,5768e+00	MPNE_0144	-	phosphodiesterase family protein	identified by match to protein family HMM PF00149;
589	320	8,5928e+00	MPNE_0404	-	5-formyltetrahydrofolate cyclo-ligase	identified by match to protein family HMM PF01812;
590	587	8,5934e+00	MPNE_0752	-	conserved hypothetical protein	identified by match to protein family HMM PF00938
591	622	8,6027e+00	MPNE_0793	-	ribonuclease P protein component-like protein	identified by match to protein family HMM
592	586	8,6745e+00	MPNE_0751	-	conserved hypothetical protein	identified by match to protein family HMM PF00938
593	487	8,6832e+00	MPNE_0629	-	phosphotransferase enzyme family protein	identified by match to protein family HMM PF01633;
594	11	8,7818e+00	MPNE_0013	-	conserved hypothetical protein	identified by match to protein family HMM PF00938
595	589	8,7942e+00	MPNE_0754	-	conserved hypothetical protein	conserved hypothetical protein; this gene contains
596	371	8,8032e+00	MPNE_0475	-	acyl carrier protein	identified by match to protein family HMM PF00550
597	226	8,8785e+00	MPNE_0280	-	kinase domain protein	identified by match to protein family HMM PF00069
598	118	8,9215e+00	MPNE_0152	-	hypothetical protein	identified by glimmer; putative
599	63	9,0159e+00	MPNE_0073	deoC	deoxyribose-phosphate aldolase	identified by match to protein family HMM PF01791;
600	246	9,0560e+00	MPNE_0301	-	HDIG domain protein	identified by match to protein family HMM PF01966;
601	550	9,0835e+00	MPNE_0708	phoU	phosphate transport system regulatory protein	identified by match to protein family HMM PF01895;
602	86	9,1052e+00	MPNE_0099	-	conserved domain protein	null
603	554	9,1442e+00	MPNE_0714	-	conserved domain protein	null
604	526	9,1769e+00	MPNE_0677	-	conserved hypothetical protein	null
605	261	9,1997e+00	MPNE_0323	-	hypothetical protein	identified by glimmer; putative
606	288	9,2118e+00	MPNE_0367	mraW	S-adenosyl-methyltransferase MraW	identified by match to protein family HMM PF01795;
607	592	9,2438e+00	MPNE_0761	-	phosphoenolpyruvate-dependent sugar	identified by match to protein family HMM PF00359
608	590	9,3835e+00	MPNE_0757	-	hypothetical protein	identified by glimmer; putative
609	435	9,4348e+00	MPNE_0563	-	glycosyltransferase, group 2 family protein	identified by match to protein family HMM PF00535
610	138	9,4695e+00	MPNE_0178	-	conserved hypothetical protein	identified by match to protein family HMM PF01519
611	558	9,4992e+00	MPNE_0719	-	conserved hypothetical protein	type I restriction modification DNA specificity
612	52	9,5120e+00	MPNE_0062	-	hypothetical protein	identified by glimmer; putative
613	136	9,5677e+00	MPNE_0172	-	hypothetical protein	identified by glimmer; putative
614	113	9,5776e+00	MPNE_0145	-	conserved hypothetical protein	identified by match to protein family HMM PF01519
615	126	9,5934e+00	MPNE_0163	-	conserved hypothetical protein	identified by match to protein family HMM PF01519
616	485	9,6681e+00	MPNE_0628	-	conserved hypothetical protein	null
617	347	9,7010e+00	MPNE_0442	mutM	DNA-formamidopyrimidine glycosylase	identified by match to protein family HMM PF01149;
618	124	9,7274e+00	MPNE_0161	-	conserved hypothetical protein	identified by match to protein family HMM PF01519
619	114	9,7472e+00	MPNE_0147	-	hypothetical protein	identified by glimmer; putative
620	397	9,7561e+00	MPNE_0507	-	hypothetical protein	identified by glimmer; putative
621	10	9,8056e+00	MPNE_0012	-	conserved hypothetical protein	identified by match to protein family HMM PF00938
622	158	9,8864e+00	MPNE_0203	rpsQ	30S ribosomal protein S17	identified by match to protein family HMM PF00366;	rib
623	387	9,8928e+00	MPNE_0497	-	helix-turn-helix protein, YlxM/p13 family	identified by match to protein family HMM PF04297
624	78	9,9025e+00	MPNE_0090	-	hypothetical protein	identified by glimmer; putative
625	457	9,9494e+00	MPNE_0590	-	hypothetical protein	identified by glimmer; putative
626	258	9,9960e+00	MPNE_0320	-	hypothetical protein	identified by glimmer; putative
627	264	9,9996e+00	MPNE_0327	-	hypothetical protein	identified by glimmer; putative
628	594	9,9999e+00	MPNE_0765	-	hypothetical protein	identified by glimmer; putative
629	476	1,0000e+01	MPNE_0617	-	hypothetical protein	identified by glimmer; putative

Index = 4
#	Number	EEI	locus_tag	Name	Prot	Note
1	172	1,5798e+00	MPNE_0217	rpmJ	ribosomal protein L36	identified by match to protein family HMM PF00444;	rib
2	52	1,7931e+00	MPNE_0062	-	hypothetical protein	identified by glimmer; putative
3	256	1,8877e+00	MPNE_0316	-	conserved domain protein	null
4	117	1,9634e+00	MPNE_0151	-	conserved domain protein	null
5	162	1,9832e+00	MPNE_0207	rpsN	ribosomal protein S14p/S29e	identified by match to protein family HMM PF00253	rib
6	53	1,9954e+00	MPNE_0063	-	hypothetical protein	identified by glimmer; putative
7	261	1,9979e+00	MPNE_0323	-	hypothetical protein	identified by glimmer; putative
8	397	2,0564e+00	MPNE_0507	-	hypothetical protein	identified by glimmer; putative
9	319	2,1051e+00	MPNE_0403	-	death-on-curing family protein	null
10	339	2,1197e+00	MPNE_0428	-	hypothetical protein	identified by glimmer; putative
11	123	2,2070e+00	MPNE_0160	-	hypothetical protein	identified by glimmer; putative
12	258	2,2233e+00	MPNE_0320	-	hypothetical protein	identified by glimmer; putative
13	336	2,2514e+00	MPNE_0423	-	type I restriction modification DNA specificity	identified by match to protein family HMM PF01420
14	316	2,3007e+00	MPNE_0399	-	type III restriction enzyme, res subunit	identified by match to protein family HMM PF04851
15	594	2,3172e+00	MPNE_0765	-	hypothetical protein	identified by glimmer; putative
16	547	2,3410e+00	MPNE_0706	-	conserved hypothetical protein	null
17	51	2,3576e+00	MPNE_0059	-	hypothetical protein	identified by glimmer; putative
18	259	2,3747e+00	MPNE_0321	-	hypothetical protein	identified by glimmer; putative
19	314	2,3815e+00	MPNE_0397	-	type I restriction modification DNA specificity	identified by match to protein family HMM PF01420
20	622	2,3828e+00	MPNE_0793	-	ribonuclease P protein component-like protein	identified by match to protein family HMM
21	137	2,3880e+00	MPNE_0174	-	hypothetical protein	identified by glimmer; putative
22	100	2,3885e+00	MPNE_0127	-	hypothetical protein	identified by glimmer; putative
23	83	2,4022e+00	MPNE_0096	-	conserved hypothetical protein	null
24	466	2,4517e+00	MPNE_0600	-	hypothetical protein	identified by glimmer; putative
25	183	2,4974e+00	MPNE_0231	-	type I restriction modification DNA specificity	identified by match to protein family HMM PF01420
26	184	2,5022e+00	MPNE_0235	-	conserved domain protein	null
27	521	2,5038e+00	MPNE_0670	ybeY	translation metalloprotein YbeY	identified by match to protein family HMM PF02130;
28	567	2,5120e+00	MPNE_0729	rpmB	ribosomal protein L28	identified by match to protein family HMM PF00830;	rib
29	91	2,5258e+00	MPNE_0107	-	conserved hypothetical protein	identified by match to protein family HMM PF03257
30	263	2,5286e+00	MPNE_0325	-	type I restriction modification DNA specificity	identified by match to protein family HMM PF01420
31	616	2,5507e+00	MPNE_0787	-	conserved domain protein	null
32	266	2,5634e+00	MPNE_0331	-	type I restriction modification DNA specificity	identified by match to protein family HMM PF01420
33	131	2,5666e+00	MPNE_0168	-	adhesin P1 domain protein	identified by match to protein family HMM PF03257
34	85	2,5742e+00	MPNE_0098	-	conserved hypothetical protein	null
35	411	2,5747e+00	MPNE_0524	-	ComEC/Rec2-like protein	identified by match to protein family HMM PF03772;
36	537	2,5783e+00	MPNE_0695	-	conserved hypothetical protein	null
37	473	2,5945e+00	MPNE_0612	-	RNA methyltransferase, TrmH family, group 2	identified by match to protein family HMM PF00588;
38	320	2,5995e+00	MPNE_0404	-	5-formyltetrahydrofolate cyclo-ligase	identified by match to protein family HMM PF01812;
39	332	2,6015e+00	MPNE_0419	rpmE	ribosomal protein L31	identified by match to protein family HMM PF01197;	rib
40	451	2,6235e+00	MPNE_0583	-	adhesin P1 domain protein	identified by match to protein family HMM PF03257
41	116	2,6412e+00	MPNE_0150	-	conserved hypothetical protein	null
42	271	2,6417e+00	MPNE_0336	-	DJ-1/PfpI family protein	identified by match to protein family HMM PF01965
43	374	2,6454e+00	MPNE_0481	-	adhesin P1 domain protein	identified by match to protein family HMM PF03257
44	186	2,6523e+00	MPNE_0237	-	putative adhesin P1	null
45	250	2,6655e+00	MPNE_0308	-	conserved hypothetical protein	null
46	114	2,6722e+00	MPNE_0147	-	hypothetical protein	identified by glimmer; putative
47	317	2,6795e+00	MPNE_0401	-	conserved hypothetical protein	null
48	377	2,6809e+00	MPNE_0484	-	conserved hypothetical protein	identified by match to protein family HMM PF00938
49	394	2,6824e+00	MPNE_0504	-	cobalt transport protein	identified by match to protein family HMM PF02361
50	26	2,6924e+00	MPNE_0029	-	conserved hypothetical protein	null
51	418	2,6971e+00	MPNE_0541	-	conserved hypothetical protein	MgpC protein; this gene contains a frame shift
52	558	2,6981e+00	MPNE_0719	-	conserved hypothetical protein	type I restriction modification DNA specificity
53	170	2,7032e+00	MPNE_0215	map	methionine aminopeptidase, type I	identified by match to protein family HMM PF00557;
54	13	2,7057e+00	MPNE_0016	-	DNA primase-like protein	identified by match to protein family HMM PF01751;
55	87	2,7061e+00	MPNE_0100	-	type I restriction modification DNA specificity	identified by match to protein family HMM PF01420
56	95	2,7126e+00	MPNE_0116	-	hypothetical protein	identified by glimmer; putative
57	242	2,7253e+00	MPNE_0296	-	Cof-like hydrolase	identified by match to protein family HMM PF00702;
58	141	2,7259e+00	MPNE_0182	-	conserved hypothetical protein	null
59	69	2,7286e+00	MPNE_0079	-	conserved hypothetical protein	null
60	452	2,7304e+00	MPNE_0584	-	hypothetical protein	identified by glimmer; putative
61	408	2,7346e+00	MPNE_0521	-	conserved hypothetical protein	null
62	92	2,7357e+00	MPNE_0111	-	amino acid permease	identified by match to protein family HMM PF00324
63	122	2,7403e+00	MPNE_0159	-	ABC transporter, permease protein	identified by match to protein family HMM PF00528
64	112	2,7414e+00	MPNE_0144	-	phosphodiesterase family protein	identified by match to protein family HMM PF00149;
65	187	2,7453e+00	MPNE_0238	-	conserved hypothetical protein	null
66	605	2,7708e+00	MPNE_0776	-	conserved hypothetical protein	identified by match to protein family HMM PF07667
67	275	2,7792e+00	MPNE_0340	-	putative holo-[acyl-carrier-protein] synthase	identified by match to protein family HMM PF01648;
68	378	2,7847e+00	MPNE_0485	-	conserved hypothetical protein	MgpC protein; this gene contains a frame shift
69	342	2,8002e+00	MPNE_0436	-	conserved hypothetical protein	null
70	88	2,8056e+00	MPNE_0101	-	conserved hypothetical protein	conserved hypothetical protein; this gene contains
71	286	2,8064e+00	MPNE_0364	-	conserved hypothetical protein	null
72	195	2,8095e+00	MPNE_0245	-	conserved hypothetical protein	null
73	174	2,8108e+00	MPNE_0219	rpsK	30S ribosomal protein S11	identified by match to protein family HMM PF00411;	rib
74	474	2,8148e+00	MPNE_0613	trmB	tRNA (guanine-N(7)-)-methyltransferase	identified by match to protein family HMM PF02390;
75	610	2,8156e+00	MPNE_0781	-	hypothetical protein	identified by glimmer; putative
76	10	2,8191e+00	MPNE_0012	-	conserved hypothetical protein	identified by match to protein family HMM PF00938
77	136	2,8194e+00	MPNE_0172	-	hypothetical protein	identified by glimmer; putative
78	127	2,8233e+00	MPNE_0164	-	DHHA1 domain protein	identified by match to protein family HMM PF01368;
79	11	2,8255e+00	MPNE_0013	-	conserved hypothetical protein	identified by match to protein family HMM PF00938
80	467	2,8343e+00	MPNE_0601	-	hypothetical protein	identified by glimmer; putative
81	596	2,8374e+00	MPNE_0767	-	conserved hypothetical protein	identified by match to protein family HMM PF02588
82	128	2,8376e+00	MPNE_0165	mgpA	adhesin P1	identified by match to protein family HMM PF03257;
83	8	2,8380e+00	MPNE_0010	-	hydrolase, TatD family	identified by match to protein family HMM PF01026;
84	591	2,8395e+00	MPNE_0760	-	mannitol dehydrogenase C-terminal domain	identified by match to protein family HMM PF01232;
85	86	2,8405e+00	MPNE_0099	-	conserved domain protein	null
86	340	2,8449e+00	MPNE_0433	-	ADP-ribosylating toxin CARDS	identified by match to protein family HMM PF02917
87	599	2,8524e+00	MPNE_0770	rpsP	ribosomal protein S16	identified by match to protein family HMM PF00886;	rib
88	626	2,8524e+00	MPNE_0797	-	ABC transporter, ATP-binding protein	identified by match to protein family HMM PF00005
89	579	2,8525e+00	MPNE_0742	cdsA	phosphatidate cytidylyltransferase	identified by match to protein family HMM PF01148
90	375	2,8624e+00	MPNE_0482	-	hypothetical protein	identified by glimmer; putative
91	480	2,8648e+00	MPNE_0621	-	conserved hypothetical protein	null
92	73	2,8814e+00	MPNE_0084	-	glycosyltransferase, group 2 family protein	identified by match to protein family HMM PF00535
93	209	2,8821e+00	MPNE_0262	rpsR	ribosomal protein S18	identified by match to protein family HMM PF01084;	rib
94	321	2,8849e+00	MPNE_0406	-	putative metallophosphoesterase	identified by match to protein family HMM PF00149;
95	328	2,8856e+00	MPNE_0412	cysS	cysteine--tRNA ligase	identified by match to protein family HMM PF01406;
96	457	2,8862e+00	MPNE_0590	-	hypothetical protein	identified by glimmer; putative
97	368	2,8945e+00	MPNE_0471	proS	proline--tRNA ligase	identified by match to protein family HMM PF00587;
98	135	2,8953e+00	MPNE_0173	-	conserved hypothetical protein	null
99	621	2,8970e+00	MPNE_0792	yidC	membrane protein insertase, YidC/Oxa1 family	identified by match to protein family HMM PF02096;
100	295	2,8976e+00	MPNE_0376	nrdI	NrdI protein	identified by match to protein family HMM PF07972;
101	399	2,8976e+00	MPNE_0509	-	conserved hypothetical protein	null
102	489	2,8977e+00	MPNE_0631	-	hypothetical protein	identified by glimmer; putative
103	493	2,8992e+00	MPNE_0634	-	ImpB/MucB/SamB family protein	identified by match to protein family HMM PF00817
104	235	2,9046e+00	MPNE_0289	galE	UDP-glucose 4-epimerase	identified by match to protein family HMM PF01073;
105	454	2,9063e+00	MPNE_0586	-	conserved hypothetical protein	MgpC protein; this gene contains a frame shift
106	620	2,9073e+00	MPNE_0791	ksgA	dimethyladenosine transferase	identified by match to protein family HMM PF00398;
107	313	2,9175e+00	MPNE_0396	hsdM	type I restriction-modification system, M	identified by match to protein family HMM PF02384;
108	182	2,9277e+00	MPNE_0227	-	adenine-specific DNA modification methylase	conserved hypothetical protein; this gene contains
109	380	2,9297e+00	MPNE_0490	-	ABC transporter, permease protein	identified by match to protein family HMM PF00528
110	322	2,9300e+00	MPNE_0405	plsY	acyl-phosphate glycerol 3-phosphate	identified by match to protein family HMM PF02660;
111	310	2,9368e+00	MPNE_0393	-	RDD family protein	null
112	293	2,9385e+00	MPNE_0374	folA_2	dihydrofolate reductase	identified by match to protein family HMM PF00186
113	508	2,9499e+00	MPNE_0652	-	conserved hypothetical protein	null
114	59	2,9585e+00	MPNE_0069	metK	methionine adenosyltransferase	identified by match to protein family HMM PF00438;
115	16	2,9588e+00	MPNE_0018	folD	tetrahydrofolate dehydrogenase/cyclohydrolase,	identified by match to protein family HMM PF00763;
116	504	2,9605e+00	MPNE_0648	thiI	thiamine biosynthesis/tRNA modification protein	identified by match to protein family HMM PF02568;
117	385	2,9624e+00	MPNE_0495	trmU	tRNA	identified by match to protein family HMM PF03054;
118	396	2,9655e+00	MPNE_0506	-	ABC transporter, ATP-binding protein	identified by match to protein family HMM PF00005
119	125	2,9741e+00	MPNE_0162	-	hypothetical protein	identified by glimmer; putative
120	522	2,9751e+00	MPNE_0671	-	conserved hypothetical protein	conserved domain protein; this gene contains a
121	490	2,9767e+00	MPNE_0632	-	conserved hypothetical protein	null
122	300	2,9773e+00	MPNE_0381	-	apurinic endonuclease (APN1)	identified by match to protein family HMM PF01261;
123	589	2,9785e+00	MPNE_0754	-	conserved hypothetical protein	conserved hypothetical protein; this gene contains
124	56	2,9811e+00	MPNE_0066	-	ABC transporter, permease protein	identified by match to protein family HMM PF00528
125	233	2,9814e+00	MPNE_0287	-	conserved hypothetical protein	null
126	273	2,9842e+00	MPNE_0338	rpsU	ribosomal protein S21	identified by match to protein family HMM	rib
127	267	2,9855e+00	MPNE_0333	-	type I restriction modification DNA specificity	identified by match to protein family HMM PF01420
128	70	2,9855e+00	MPNE_0080	yraL	S-adenosylmethionine-dependent	identified by match to protein family HMM PF00590;
129	121	2,9893e+00	MPNE_0158	-	ABC transporter, permease protein	identified by match to protein family HMM PF00528
130	72	2,9972e+00	MPNE_0082	prs	ribose-phosphate diphosphokinase	identified by match to protein family HMM PF00156;
131	478	2,9991e+00	MPNE_0619	-	hypothetical protein	identified by glimmer; putative
132	471	3,0024e+00	MPNE_0605	-	flavin reductase	identified by match to protein family HMM PF03358
133	307	3,0034e+00	MPNE_0390	nadD	nicotinate-nucleotide adenylyltransferase	identified by match to protein family HMM PF01467;
134	65	3,0040e+00	MPNE_0075	cdd	cytidine deaminase	identified by match to protein family HMM PF00383;
135	602	3,0050e+00	MPNE_0773	-	tRNA binding domain protein	identified by match to protein family HMM PF01588
136	536	3,0082e+00	MPNE_0694	-	conserved hypothetical protein	null
137	222	3,0096e+00	MPNE_0277	-	conserved hypothetical protein TIGR00159	identified by match to protein family HMM PF02457;
138	436	3,0208e+00	MPNE_0564	-	hypothetical protein	identified by glimmer; putative
139	456	3,0260e+00	MPNE_0589	-	conserved hypothetical protein	identified by match to protein family HMM PF00938
140	90	3,0262e+00	MPNE_0106	-	hypothetical protein	identified by glimmer; putative
141	612	3,0269e+00	MPNE_0783	-	hypothetical protein	identified by glimmer; putative
142	607	3,0273e+00	MPNE_0778	-	peroxiredoxin, Ohr family protein	identified by match to protein family HMM PF02566;
143	5	3,0289e+00	MPNE_0007	tmk	dTMP kinase	identified by match to protein family HMM PF02223;
144	571	3,0291e+00	MPNE_0733	gpmI	2,3-bisphosphoglycerate-independent	identified by match to protein family HMM PF01676;
145	39	3,0343e+00	MPNE_0045	-	MG032/MG096/MG288 family 1	identified by match to protein family HMM PF03072
146	36	3,0404e+00	MPNE_0041	-	hypothetical protein	identified by glimmer; putative
147	629	3,0420e+00	MPNE_0800	-	CobQ/CobB/MinD/ParA nucleotide binding domain	identified by match to protein family HMM PF01656
148	298	3,0555e+00	MPNE_0379	-	conserved hypothetical protein	identified by match to protein family HMM PF04327
149	440	3,0557e+00	MPNE_0569	-	conserved hypothetical protein	conserved hypothetical protein; this gene contains
150	43	3,0560e+00	MPNE_0049	hisS	histidine--tRNA ligase	identified by match to protein family HMM PF00587;
151	531	3,0574e+00	MPNE_0683	-	conserved hypothetical protein	identified by match to protein family HMM PF01727;
152	105	3,0595e+00	MPNE_0134	rnhB	ribonuclease HII	identified by match to protein family HMM PF01351
153	84	3,0612e+00	MPNE_0097	-	conserved hypothetical protein	null
154	180	3,0634e+00	MPNE_0225	truA	tRNA pseudouridine synthase A	identified by match to protein family HMM PF01416;
155	577	3,0685e+00	MPNE_0740	-	conserved hypothetical protein	null
156	533	3,0700e+00	MPNE_0691	-	conserved hypothetical protein	identified by match to protein family HMM PF01732
157	238	3,0710e+00	MPNE_0292	-	amino acid or sugar ABC transport system,	identified by match to protein family HMM PF02653
158	214	3,0737e+00	MPNE_0267	ung	uracil-DNA glycosylase	identified by match to protein family HMM PF03167;
159	45	3,0741e+00	MPNE_0051	pncB	nicotinate phosphoribosyltransferase (NAPRTase)	identified by match to protein family HMM PF04095
160	445	3,0756e+00	MPNE_0574	-	phosphoenolpyruvate-dependent sugar	identified by match to protein family HMM PF00359
161	171	3,0765e+00	MPNE_0216	infA	translation initiation factor IF-1	identified by match to protein family HMM PF01176;
162	361	3,0770e+00	MPNE_0457	apt	adenine phosphoribosyltransferase	identified by match to protein family HMM PF00156;
163	544	3,0788e+00	MPNE_0702	atpH	ATP synthase F1, delta subunit	identified by match to protein family HMM PF00213;
164	527	3,0799e+00	MPNE_0678	glyA	glycine hydroxymethyltransferase	identified by match to protein family HMM PF00464
165	432	3,0810e+00	MPNE_0560	valS	valine--tRNA ligase	identified by match to protein family HMM PF00133;
166	613	3,0818e+00	MPNE_0784	hpt	hypoxanthine phosphoribosyltransferase	identified by match to protein family HMM PF00156;
167	129	3,0819e+00	MPNE_0166	mgpC_3	MgpC protein	identified by match to protein family HMM PF05220
168	459	3,0896e+00	MPNE_0592	-	type I restriction modification DNA specificity	identified by match to protein family HMM PF01420
169	223	3,0925e+00	MPNE_0276	def	peptide deformylase	identified by match to protein family HMM PF01327;
170	253	3,0926e+00	MPNE_0313	glf	UDP-galactopyranose mutase	identified by match to protein family HMM PF03275;
171	584	3,0942e+00	MPNE_0749	-	conserved hypothetical protein	identified by match to protein family HMM PF00938
172	58	3,0963e+00	MPNE_0068	-	putative glycoprotease GCP	identified by match to protein family HMM PF00814;
173	498	3,1029e+00	MPNE_0640	fmt	methionyl-tRNA formyltransferase	identified by match to protein family HMM PF00551;
174	330	3,1037e+00	MPNE_0415	-	conserved hypothetical protein	null
175	369	3,1049e+00	MPNE_0472	-	conserved hypothetical protein	conserved hypothetical protein; this gene contains
176	603	3,1066e+00	MPNE_0774	-	EDD domain protein, DegV family	identified by match to protein family HMM PF02645;
177	22	3,1093e+00	MPNE_0026	metG	methionine--tRNA ligase	identified by match to protein family HMM PF09334;
178	546	3,1099e+00	MPNE_0705	atpB	ATP synthase F0, A subunit	identified by match to protein family HMM PF00119;
179	60	3,1106e+00	MPNE_0070	-	hypothetical protein	identified by glimmer; putative
180	406	3,1120e+00	MPNE_0519	rpsD	ribosomal protein S4	identified by match to protein family HMM PF00163;	rib
181	472	3,1129e+00	MPNE_0609	-	hydrolase, alpha/beta domain protein	identified by match to protein family HMM PF00561;
182	244	3,1137e+00	MPNE_0299	-	NAD(+)/NADH kinase	identified by match to protein family HMM PF01513
183	301	3,1137e+00	MPNE_0382	-	conserved hypothetical protein	null
184	502	3,1155e+00	MPNE_0646	-	pseudouridine synthase, RluA family	identified by match to protein family HMM PF00849;
185	227	3,1179e+00	MPNE_0281	rsgA	ribosome small subunit-dependent GTPase A	identified by match to protein family HMM PF03193;
186	448	3,1189e+00	MPNE_0580	-	conserved domain protein	null
187	510	3,1190e+00	MPNE_0654	argS	arginine--tRNA ligase	identified by match to protein family HMM PF00750;
188	568	3,1203e+00	MPNE_0730	-	OsmC-like protein	identified by match to protein family HMM PF02566
189	153	3,1234e+00	MPNE_0197	rplB	ribosomal protein L2	identified by match to protein family HMM PF00181;	rib
190	14	3,1252e+00	MPNE_0015	-	RimK-like ATP-grasp domain protein	identified by match to protein family HMM PF08443
191	252	3,1266e+00	MPNE_0309	-	conserved hypothetical protein	conserved domain protein; this gene contains a
192	556	3,1270e+00	MPNE_0715	-	conserved hypothetical protein	null
193	225	3,1278e+00	MPNE_0279	-	protein phosphatase 2C	identified by match to protein family HMM PF00481
194	356	3,1291e+00	MPNE_0452	lpdA	dihydrolipoyl dehydrogenase	identified by match to protein family HMM PF00070;
195	144	3,1326e+00	MPNE_0187	ribF	riboflavin biosynthesis protein RibF	identified by match to protein family HMM PF01687;
196	590	3,1343e+00	MPNE_0757	-	hypothetical protein	identified by glimmer; putative
197	608	3,1359e+00	MPNE_0779	tyrS	tyrosine--tRNA ligase	identified by match to protein family HMM PF00579;
198	268	3,1367e+00	MPNE_0332	yeaZ	universal bacterial protein YeaZ	identified by match to protein family HMM PF00814;
199	292	3,1397e+00	MPNE_0373	thyA	thymidylate synthase	identified by match to protein family HMM PF00303;
200	169	3,1402e+00	MPNE_0214	-	adenylate kinase	identified by match to protein family HMM PF00406;
201	412	3,1422e+00	MPNE_0525	hmw3	cytadherence high molecular weight protein 3	cytadhesin P30/P32; this gene contains a frame
202	48	3,1424e+00	MPNE_0056	-	FAD dependent oxidoreductase	identified by match to protein family HMM PF01266
203	414	3,1454e+00	MPNE_0528	-	conserved hypothetical protein	null
204	118	3,1457e+00	MPNE_0152	-	hypothetical protein	identified by glimmer; putative
205	416	3,1478e+00	MPNE_0539	-	cation transport protein	identified by match to protein family HMM PF02386
206	124	3,1483e+00	MPNE_0161	-	conserved hypothetical protein	identified by match to protein family HMM PF01519
207	585	3,1495e+00	MPNE_0750	-	conserved hypothetical protein	identified by match to protein family HMM PF00938
208	420	3,1508e+00	MPNE_0544	-	conserved hypothetical protein	null
209	427	3,1520e+00	MPNE_0555	engA	ribosome-associated GTPase EngA	identified by match to protein family HMM PF01926;
210	312	3,1533e+00	MPNE_0395	-	UvrD/REP helicase	identified by match to protein family HMM PF00580
211	44	3,1541e+00	MPNE_0050	aspS	aspartate--tRNA ligase	identified by match to protein family HMM PF00152;
212	623	3,1545e+00	MPNE_0794	rpmH	ribosomal protein L34	identified by match to protein family HMM PF00468;	rib
213	264	3,1614e+00	MPNE_0327	-	hypothetical protein	identified by glimmer; putative
214	410	3,1619e+00	MPNE_0523	-	DNA polymerase III, delta subunit	identified by match to protein family HMM PF06144
215	566	3,1619e+00	MPNE_0728	-	DEAD/DEAH box helicase	identified by match to protein family HMM PF00270;
216	247	3,1626e+00	MPNE_0302	-	conserved hypothetical protein	conserved hypothetical protein; this gene contains
217	287	3,1654e+00	MPNE_0366	mraZ	protein MraZ	identified by match to protein family HMM PF02381;
218	216	3,1737e+00	MPNE_0269	gatA	glutamyl-tRNA(Gln) and/or aspartyl-tRNA(Asn)	identified by match to protein family HMM PF01425;
219	390	3,1754e+00	MPNE_0500	-	Cof-like hydrolase	identified by match to protein family HMM PF05116;
220	505	3,1812e+00	MPNE_0649	-	conserved hypothetical protein	null
221	168	3,1827e+00	MPNE_0213	secY	preprotein translocase, SecY subunit	identified by match to protein family HMM PF00344;
222	21	3,1831e+00	MPNE_0025	pip	prolyl aminopeptidase	identified by match to protein family HMM PF00561;
223	409	3,1833e+00	MPNE_0522	-	conserved hypothetical protein	null
224	231	3,1839e+00	MPNE_0285	pgsA	CDP-diacylglycerol--glycerol-3-phosphate	identified by match to protein family HMM PF01066;
225	276	3,1841e+00	MPNE_0341	-	acyltransferase	identified by match to protein family HMM PF01553;
226	387	3,1878e+00	MPNE_0497	-	helix-turn-helix protein, YlxM/p13 family	identified by match to protein family HMM PF04297
227	563	3,1889e+00	MPNE_0725	-	conserved hypothetical protein	null
228	30	3,1891e+00	MPNE_0034	-	conserved hypothetical protein	null
229	308	3,1902e+00	MPNE_0391	-	conserved hypothetical protein	null
230	481	3,1903e+00	MPNE_0623	-	conserved hypothetical protein	null
231	229	3,1908e+00	MPNE_0283	-	putative ribulose-phosphate 3-epimerase	identified by match to protein family HMM PF00834
232	338	3,1936e+00	MPNE_0427	-	conserved hypothetical protein	identified by match to protein family HMM PF00938
233	158	3,1967e+00	MPNE_0203	rpsQ	30S ribosomal protein S17	identified by match to protein family HMM PF00366;	rib
234	528	3,1972e+00	MPNE_0679	-	conserved hypothetical protein	identified by match to protein family HMM PF01727;
235	220	3,1981e+00	MPNE_0273	-	conserved hypothetical protein	identified by match to protein family HMM PF02650;
236	557	3,1991e+00	MPNE_0716	-	conserved hypothetical protein	conserved hypothetical protein; this gene contains
237	485	3,2008e+00	MPNE_0628	-	conserved hypothetical protein	null
238	66	3,2029e+00	MPNE_0077	-	phosphoglucomutase/phosphomannomutase,	identified by match to protein family HMM PF02878;
239	101	3,2057e+00	MPNE_0131	-	ChOline/Carnitine o-acyltransferase	identified by match to protein family HMM PF00755
240	27	3,2094e+00	MPNE_0031	-	glycosyltransferase, group 2 family protein	identified by match to protein family HMM PF00535
241	47	3,2103e+00	MPNE_0055	glpK	glycerol kinase	identified by match to protein family HMM PF00370;
242	345	3,2112e+00	MPNE_0440	-	putative DNA polymerase III, alpha subunit	identified by match to protein family HMM PF02811;
243	240	3,2124e+00	MPNE_0294	-	conserved hypothetical protein	null
244	450	3,2130e+00	MPNE_0582	-	conserved hypothetical protein	null
245	627	3,2147e+00	MPNE_0798	dnaA	chromosomal replication initiator protein DnaA	identified by match to protein family HMM PF00308;
246	403	3,2156e+00	MPNE_0516	-	DEAD/DEAH box helicase	identified by match to protein family HMM PF00270;
247	618	3,2188e+00	MPNE_0789	-	putative dGTPase	identified by match to protein family HMM PF01966
248	146	3,2189e+00	MPNE_0189	-	conserved hypothetical protein	null
249	617	3,2226e+00	MPNE_0788	-	conserved hypothetical protein	identified by match to protein family HMM PF01519
250	588	3,2249e+00	MPNE_0753	-	conserved hypothetical protein	identified by match to protein family HMM PF00938
251	130	3,2259e+00	MPNE_0167	-	conserved hypothetical protein	null
252	165	3,2315e+00	MPNE_0210	rplR	ribosomal protein L18	identified by match to protein family HMM PF00861;	rib
253	200	3,2318e+00	MPNE_0253	pth	aminoacyl-tRNA hydrolase	identified by match to protein family HMM PF01195;
254	203	3,2328e+00	MPNE_0256	lgt	prolipoprotein diacylglyceryl transferase	identified by match to protein family HMM PF01790;
255	204	3,2337e+00	MPNE_0257	rpsL	ribosomal protein S12	identified by match to protein family HMM PF00164;	rib
256	518	3,2363e+00	MPNE_0667	-	glycerophosphodiester phosphodiesterase family	identified by match to protein family HMM PF03009
257	41	3,2386e+00	MPNE_0048	-	transporter, major intrinsic protein (MIP)	identified by match to protein family HMM PF00230
258	62	3,2447e+00	MPNE_0072	deoD	purine nucleoside phosphorylase	identified by match to protein family HMM PF01048;
259	516	3,2457e+00	MPNE_0663	cgtA	Obg family GTPase CgtA	identified by match to protein family HMM PF01018;
260	15	3,2491e+00	MPNE_0017	-	alpha-L-glutamate ligase, RimK family	identified by match to protein family HMM PF08443;
261	132	3,2508e+00	MPNE_0169	-	conserved hypothetical protein	identified by match to protein family HMM PF01519
262	290	3,2525e+00	MPNE_0371	-	amino acid permease	identified by match to protein family HMM PF00324;
263	507	3,2549e+00	MPNE_0651	thrS	threonine--tRNA ligase	identified by match to protein family HMM PF00587;
264	102	3,2554e+00	MPNE_0132	infC	translation initiation factor IF-3	identified by match to protein family HMM PF00707;
265	63	3,2577e+00	MPNE_0073	deoC	deoxyribose-phosphate aldolase	identified by match to protein family HMM PF01791;
266	245	3,2579e+00	MPNE_0300	-	conserved hypothetical protein	null
267	55	3,2586e+00	MPNE_0065	-	ABC transporter, permease protein	identified by match to protein family HMM PF00528
268	417	3,2598e+00	MPNE_0540	trkA	TrkA-N domain protein	identified by match to protein family HMM PF02080;
269	598	3,2620e+00	MPNE_0769	trmD	tRNA (guanine-N(1)-)-methyltransferase	identified by match to protein family HMM PF01746;
270	540	3,2622e+00	MPNE_0698	atpC	ATP synthase F1, epsilon subunit	identified by match to protein family HMM PF02823;
271	190	3,2700e+00	MPNE_0241	-	E1-E2 ATPase	identified by match to protein family HMM PF00122;
272	234	3,2712e+00	MPNE_0288	-	conserved hypothetical protein	null
273	239	3,2713e+00	MPNE_0293	topA	DNA topoisomerase I	identified by match to protein family HMM PF01131;
274	297	3,2727e+00	MPNE_0378	rplU	ribosomal protein L21	identified by match to protein family HMM PF00829;	rib
275	282	3,2751e+00	MPNE_0358	-	amino acid permease	identified by match to protein family HMM PF00324
276	384	3,2776e+00	MPNE_0494	-	transporter, major facilitator family protein	identified by match to protein family HMM PF07690
277	241	3,2799e+00	MPNE_0295	trxA	thioredoxin	identified by match to protein family HMM PF00085;
278	76	3,2806e+00	MPNE_0088	-	phosphotransferase system, EIIC	identified by match to protein family HMM PF00359;
279	197	3,2810e+00	MPNE_0248	-	ABC transporter, permease protein	identified by match to protein family HMM PF00528
280	501	3,2815e+00	MPNE_0643	plsX	fatty acid/phospholipid synthesis protein PlsX	identified by match to protein family HMM PF02504;
281	367	3,2847e+00	MPNE_0470	-	hypothetical protein	identified by glimmer; putative
282	81	3,2960e+00	MPNE_0093	tkt	transketolase	identified by match to protein family HMM PF00456;
283	243	3,2971e+00	MPNE_0297	trpS	tryptophan--tRNA ligase	identified by match to protein family HMM PF00579;
284	421	3,2973e+00	MPNE_0545	-	hypothetical protein	identified by glimmer; putative
285	329	3,3005e+00	MPNE_0413	ligA	DNA ligase (NAD(+))	identified by match to protein family HMM PF01653;
286	2	3,3017e+00	MPNE_0002	dnaJ	DnaJ domain protein	identified by match to protein family HMM PF00226
287	349	3,3065e+00	MPNE_0444	-	Cof-like hydrolase	identified by match to protein family HMM PF00702;
288	552	3,3065e+00	MPNE_0711	pstA	phosphate ABC transporter, permease protein	identified by match to protein family HMM PF00528;
289	550	3,3068e+00	MPNE_0708	phoU	phosphate transport system regulatory protein	identified by match to protein family HMM PF01895;
290	561	3,3148e+00	MPNE_0723	dnaX	DNA polymerase III, subunit gamma and tau	identified by match to protein family HMM PF00004;
291	3	3,3155e+00	MPNE_0005	gyrA	DNA gyrase, A subunit	identified by match to protein family HMM PF00521;
292	6	3,3182e+00	MPNE_0008	-	DNA polymerase III, delta' subunit	null
293	98	3,3189e+00	MPNE_0121	pheS	phenylalanine--tRNA ligase, alpha subunit	identified by match to protein family HMM PF01409;
294	576	3,3252e+00	MPNE_0738	-	putative D-tyrosyl-tRNA(Tyr) deacylase	conserved hypothetical protein; this gene contains
295	595	3,3257e+00	MPNE_0766	ylqF	ribosome biogenesis GTP-binding protein YlqF	identified by match to protein family HMM PF01926;
296	232	3,3261e+00	MPNE_0286	-	competence/damage-inducible protein CinA	identified by match to protein family HMM PF02464;
297	18	3,3282e+00	MPNE_0022	-	ABC transporter, ATP-binding protein	identified by match to protein family HMM PF00005;
298	500	3,3303e+00	MPNE_0641	rnc	ribonuclease III	identified by match to protein family HMM PF00636;
299	437	3,3307e+00	MPNE_0565	-	conserved hypothetical protein	identified by match to protein family HMM PF01519
300	513	3,3329e+00	MPNE_0660	-	amidinotransferase	identified by match to protein family HMM PF02274
301	363	3,3343e+00	MPNE_0460	-	RelA/SpoT family protein	identified by match to protein family HMM PF01966;
302	331	3,3343e+00	MPNE_0418	-	conserved hypothetical protein	null
303	327	3,3345e+00	MPNE_0411	-	RNA methyltransferase, TrmH family, group 3	identified by match to protein family HMM PF00588;
304	334	3,3345e+00	MPNE_0421	-	methyltransferase, HemK family	identified by match to protein family HMM PF01170;
305	167	3,3359e+00	MPNE_0212	rplO	ribosomal protein L15	identified by match to protein family HMM PF00256;	rib
306	255	3,3384e+00	MPNE_0315	-	putative ribonuclease J 1	identified by match to protein family HMM PF00753;
307	325	3,3420e+00	MPNE_0409	dnaG	DNA primase	identified by match to protein family HMM PF01751;
308	542	3,3457e+00	MPNE_0700	atpG	ATP synthase F1, gamma subunit	identified by match to protein family HMM PF00231;
309	205	3,3475e+00	MPNE_0258	rpsG	ribosomal protein S7	identified by match to protein family HMM PF00177;	rib
310	178	3,3492e+00	MPNE_0223	-	ABC transporter, ATP-binding protein	identified by match to protein family HMM PF00005
311	64	3,3512e+00	MPNE_0074	-	putative pyrimidine-nucleoside phosphorylase	identified by match to protein family HMM PF00591;
312	201	3,3521e+00	MPNE_0254	tilS	tRNA(Ile)-lysidine synthetase	identified by match to protein family HMM PF01171;
313	519	3,3556e+00	MPNE_0668	-	EAGR box	identified by match to protein family HMM
314	215	3,3558e+00	MPNE_0268	gatC	glutamyl-tRNA(Gln) amidotransferase, C subunit	identified by match to protein family HMM PF02686;
315	549	3,3573e+00	MPNE_0709	msrA	peptide-methionine (S)-S-oxide reductase	identified by match to protein family HMM PF01625;
316	33	3,3584e+00	MPNE_0037	polC	DNA polymerase III, alpha subunit, Gram-positive	identified by match to protein family HMM PF00929;
317	20	3,3585e+00	MPNE_0024	-	putative chaperone protein DnaJ	identified by match to protein family HMM PF00226;
318	487	3,3589e+00	MPNE_0629	-	phosphotransferase enzyme family protein	identified by match to protein family HMM PF01633;
319	379	3,3595e+00	MPNE_0487	-	high affinity transport system protein p37	identified by match to protein family HMM PF06646
320	74	3,3598e+00	MPNE_0085	-	conserved hypothetical protein	identified by match to protein family HMM PF07672
321	461	3,3623e+00	MPNE_0594	-	MG032/MG096/MG288 family 2	identified by match to protein family HMM PF03072;
322	193	3,3637e+00	MPNE_0244	-	conserved hypothetical protein	null
323	499	3,3661e+00	MPNE_0642	-	conserved hypothetical protein	null
324	424	3,3671e+00	MPNE_0552	-	EDD domain protein, DegV family	identified by match to protein family HMM PF02645;
325	305	3,3694e+00	MPNE_0388	-	ABC transporter, ATP-binding protein	identified by match to protein family HMM PF00005
326	350	3,3719e+00	MPNE_0445	leuS	leucine--tRNA ligase	identified by match to protein family HMM PF00133;
327	7	3,3763e+00	MPNE_0009	trmE	tRNA modification GTPase TrmE	identified by match to protein family HMM PF01926;
328	492	3,3766e+00	MPNE_0635	ruvB	Holliday junction DNA helicase RuvB	identified by match to protein family HMM PF00004;
329	395	3,3814e+00	MPNE_0505	-	ABC transporter, ATP-binding protein	identified by match to protein family HMM PF00005
330	326	3,3835e+00	MPNE_0410	glyS	glycine--tRNA ligase	identified by match to protein family HMM PF00587;
331	113	3,3838e+00	MPNE_0145	-	conserved hypothetical protein	identified by match to protein family HMM PF01519
332	289	3,3863e+00	MPNE_0368	-	conserved hypothetical protein	cell division protein FtsZ; this gene contains a
333	517	3,3873e+00	MPNE_0666	-	conserved hypothetical protein	null
334	583	3,3878e+00	MPNE_0748	-	conserved hypothetical protein	identified by match to protein family HMM PF00938
335	425	3,3889e+00	MPNE_0553	-	hydrolase, alpha/beta domain protein	identified by match to protein family HMM PF00561;
336	484	3,3890e+00	MPNE_0625	-	putative DNA-binding protein HU	null
337	254	3,3893e+00	MPNE_0314	lepA	GTP-binding protein LepA	identified by match to protein family HMM PF00009;
338	441	3,3905e+00	MPNE_0570	recA	RecA protein	identified by match to protein family HMM PF00154;
339	625	3,3990e+00	MPNE_0796	-	efflux ABC transporter, permease protein	identified by match to protein family HMM PF02687
340	469	3,4021e+00	MPNE_0603	rpoC	DNA-directed RNA polymerase, beta' subunit	identified by match to protein family HMM PF00623;
341	460	3,4042e+00	MPNE_0593	-	MG032/MG096/MG288 family 2	identified by match to protein family HMM PF03072;
342	333	3,4055e+00	MPNE_0420	prfA	peptide chain release factor 1	identified by match to protein family HMM PF00472;
343	435	3,4102e+00	MPNE_0563	-	glycosyltransferase, group 2 family protein	identified by match to protein family HMM PF00535
344	99	3,4110e+00	MPNE_0122	pheT	phenylalanine--tRNA ligase, beta subunit	identified by match to protein family HMM PF01588;
345	348	3,4121e+00	MPNE_0443	-	Cof-like hydrolase	identified by match to protein family HMM PF08282;
346	506	3,4156e+00	MPNE_0650	-	conserved hypothetical protein	null
347	433	3,4173e+00	MPNE_0561	ysxC	ribosome biogenesis GTP-binding protein YsxC	identified by match to protein family HMM PF01926;
348	75	3,4183e+00	MPNE_0086	-	conserved hypothetical protein	identified by match to protein family HMM PF07672
349	541	3,4226e+00	MPNE_0699	atpD	ATP synthase F1, beta subunit	identified by match to protein family HMM PF00006;
350	80	3,4260e+00	MPNE_0092	-	ABC transporter, ATP-binding protein	identified by match to protein family HMM PF00005
351	592	3,4265e+00	MPNE_0761	-	phosphoenolpyruvate-dependent sugar	identified by match to protein family HMM PF00359
352	475	3,4277e+00	MPNE_0615	-	conserved hypothetical protein	null
353	382	3,4280e+00	MPNE_0492	alaS	alanine--tRNA ligase	identified by match to protein family HMM PF01411;
354	115	3,4282e+00	MPNE_0149	-	conserved hypothetical protein	null
355	614	3,4319e+00	MPNE_0785	-	YgbB family protein	identified by match to protein family HMM PF02542
356	392	3,4336e+00	MPNE_0502	pgk	phosphoglycerate kinase	identified by match to protein family HMM PF00162
357	422	3,4341e+00	MPNE_0550	-	conserved hypothetical protein	null
358	291	3,4364e+00	MPNE_0372	-	amino acid permease	identified by match to protein family HMM PF00324;
359	479	3,4366e+00	MPNE_0620	-	replication initiation and membrane attachment	identified by match to protein family HMM PF07261
360	97	3,4368e+00	MPNE_0120	-	conserved hypothetical protein	null
361	237	3,4398e+00	MPNE_0291	-	amino acid or sugar ABC transport system,	identified by match to protein family HMM PF02653
362	296	3,4410e+00	MPNE_0377	-	ribonucleoside-diphosphate reductase, alpha	identified by match to protein family HMM PF00317;
363	71	3,4429e+00	MPNE_0081	rnmV	ribonuclease M5	identified by match to protein family HMM PF01751;
364	483	3,4441e+00	MPNE_0626	recU	recombination protein U	identified by match to protein family HMM PF03838;
365	179	3,4453e+00	MPNE_0224	-	cobalt transport protein	identified by match to protein family HMM PF02361
366	553	3,4502e+00	MPNE_0712	-	bacterial extracellular solute-binding protein	identified by match to protein family HMM PF01547
367	311	3,4524e+00	MPNE_0394	-	UvrD/REP helicase	identified by match to protein family HMM PF00580
368	25	3,4534e+00	MPNE_0030	ychF	GTP-binding protein YchF	identified by match to protein family HMM PF01926;
369	302	3,4564e+00	MPNE_0383	-	conserved hypothetical protein	null
370	438	3,4569e+00	MPNE_0566	-	conserved hypothetical protein	null
371	173	3,4604e+00	MPNE_0218	rpsM	30S ribosomal protein S13	identified by match to protein family HMM PF00416;	rib
372	520	3,4618e+00	MPNE_0669	era	GTP-binding protein Era	identified by match to protein family HMM PF01926;
373	413	3,4620e+00	MPNE_0527	-	conserved hypothetical protein	null
374	351	3,4670e+00	MPNE_0446	-	conserved hypothetical protein	null
375	529	3,4678e+00	MPNE_0680	-	conserved hypothetical protein	conserved hypothetical protein; this gene contains
376	279	3,4686e+00	MPNE_0344	-	phosphofructokinase	identified by match to protein family HMM PF00365
377	161	3,4694e+00	MPNE_0206	rplE	ribosomal protein L5	identified by match to protein family HMM PF00281;	rib
378	219	3,4714e+00	MPNE_0272	trxB	thioredoxin-disulfide reductase	identified by match to protein family HMM PF00070;
379	393	3,4719e+00	MPNE_0503	gap	glyceraldehyde-3-phosphate dehydrogenase, type	identified by match to protein family HMM PF00044;
380	19	3,4719e+00	MPNE_0023	-	SNF2 family N-terminal domain protein	identified by match to protein family HMM PF00176;
381	269	3,4772e+00	MPNE_0334	-	pseudouridine synthase, RluA family	identified by match to protein family HMM PF00849;
382	555	3,4786e+00	MPNE_0713	-	conserved domain protein	null
383	140	3,4793e+00	MPNE_0180	-	conserved hypothetical protein	transcription termination factor NusA; this gene
384	24	3,4795e+00	MPNE_0028	fba	fructose-1,6-bisphosphate aldolase, class II	identified by match to protein family HMM PF01116;
385	177	3,4824e+00	MPNE_0222	-	ABC transporter, ATP-binding protein	identified by match to protein family HMM PF00005
386	600	3,4833e+00	MPNE_0771	-	conserved hypothetical protein	null
387	294	3,4833e+00	MPNE_0375	-	ribonucleoside-diphosphate reductase, beta	identified by match to protein family HMM PF00268
388	228	3,4855e+00	MPNE_0282	pgi	glucose-6-phosphate isomerase	identified by match to protein family HMM PF00342
389	601	3,4949e+00	MPNE_0772	msrB	methionine-R-sulfoxide reductase	identified by match to protein family HMM PF01641;
390	89	3,4967e+00	MPNE_0105	-	conserved hypothetical protein	identified by match to protein family HMM PF01519
391	270	3,4997e+00	MPNE_0335	lspA	signal peptidase II	identified by match to protein family HMM PF01252;
392	126	3,5033e+00	MPNE_0163	-	conserved hypothetical protein	identified by match to protein family HMM PF01519
393	120	3,5048e+00	MPNE_0157	-	ABC transporter, ATP-binding protein	identified by match to protein family HMM PF00005
394	196	3,5056e+00	MPNE_0247	-	ABC transporter, permease protein	identified by match to protein family HMM PF00528
395	530	3,5059e+00	MPNE_0682	-	conserved hypothetical protein	identified by match to protein family HMM PF01732
396	362	3,5060e+00	MPNE_0458	-	conserved hypothetical protein	null
397	9	3,5077e+00	MPNE_0011	-	conserved hypothetical protein	identified by match to protein family HMM PF01519
398	534	3,5095e+00	MPNE_0692	-	conserved hypothetical protein	identified by match to protein family HMM PF01727
399	383	3,5116e+00	MPNE_0493	-	glycerophosphodiester phosphodiesterase family	identified by match to protein family HMM PF03009
400	191	3,5159e+00	MPNE_0242	secA	preprotein translocase, SecA subunit	identified by match to protein family HMM PF00271;
401	619	3,5182e+00	MPNE_0790	gltX	glutamate--tRNA ligase	identified by match to protein family HMM PF00749;
402	211	3,5210e+00	MPNE_0264	dnaB	replicative DNA helicase	identified by match to protein family HMM PF00772;
403	423	3,5243e+00	MPNE_0551	-	creatinase	identified by match to protein family HMM PF00557;
404	405	3,5251e+00	MPNE_0518	-	hydrolase, alpha/beta domain protein	identified by match to protein family HMM PF00561
405	514	3,5258e+00	MPNE_0662	udk	uridine kinase	identified by match to protein family HMM PF00485;
406	34	3,5279e+00	MPNE_0038	-	MG032/MG096/MG288 family 2	identified by match to protein family HMM PF03072;
407	562	3,5292e+00	MPNE_0724	uvrA	excinuclease ABC, A subunit	identified by match to protein family HMM PF00005;
408	439	3,5313e+00	MPNE_0567	-	aminotransferase, class V	identified by match to protein family HMM PF00266
409	352	3,5316e+00	MPNE_0447	-	conserved hypothetical protein	null
410	192	3,5326e+00	MPNE_0243	uvrB	excinuclease ABC, B subunit	identified by match to protein family HMM PF00271;
411	138	3,5327e+00	MPNE_0178	-	conserved hypothetical protein	identified by match to protein family HMM PF01519
412	573	3,5336e+00	MPNE_0735	-	conserved hypothetical protein	identified by match to protein family HMM PF02588
413	40	3,5401e+00	MPNE_0046	-	MG032/MG096/MG288 family 2	identified by match to protein family HMM PF03072
414	560	3,5413e+00	MPNE_0722	rplM	ribosomal protein L13	identified by match to protein family HMM PF00572;	rib
415	462	3,5444e+00	MPNE_0595	-	MG032/MG096/MG288 family 2	identified by match to protein family HMM PF03072;
416	386	3,5469e+00	MPNE_0496	-	hypothetical protein	identified by glimmer; putative
417	569	3,5495e+00	MPNE_0732	-	putative LuxR bacterial regulatory protein	null
418	624	3,5501e+00	MPNE_0795	-	ABC transporter, ATP-binding protein	identified by match to protein family HMM PF00005
419	221	3,5506e+00	MPNE_0275	rnr	ribonuclease R	identified by match to protein family HMM PF00575;
420	341	3,5517e+00	MPNE_0434	-	conserved domain protein	conserved hypothetical protein; this gene contains
421	370	3,5541e+00	MPNE_0474	-	conserved hypothetical protein	null
422	17	3,5560e+00	MPNE_0021	-	ABC transporter, ATP-binding protein	identified by match to protein family HMM PF00005;
423	539	3,5584e+00	MPNE_0697	-	conserved hypothetical protein	null
424	78	3,5614e+00	MPNE_0090	-	hypothetical protein	identified by glimmer; putative
425	77	3,5654e+00	MPNE_0089	-	kinase, PfkB family	identified by match to protein family HMM PF00294
426	272	3,5664e+00	MPNE_0337	-	conserved hypothetical protein	null
427	145	3,5671e+00	MPNE_0188	-	conserved hypothetical protein	identified by match to protein family HMM PF00571;
428	586	3,5717e+00	MPNE_0751	-	conserved hypothetical protein	identified by match to protein family HMM PF00938
429	503	3,5720e+00	MPNE_0647	-	DHHA1 domain protein	identified by match to protein family HMM PF01368;
430	564	3,5724e+00	MPNE_0726	-	conserved hypothetical protein	identified by match to protein family HMM
431	444	3,5724e+00	MPNE_0573	-	putative 3-dehydro-L-gulonate-6-phosphate	identified by match to protein family HMM PF00215
432	581	3,5728e+00	MPNE_0743	-	conserved hypothetical protein	identified by match to protein family HMM PF00938
433	277	3,5779e+00	MPNE_0342	folA_1	dihydrofolate reductase	identified by match to protein family HMM PF00186;
434	38	3,5795e+00	MPNE_0044	-	MG032/MG096/MG288 family 2	identified by match to protein family HMM PF03086
435	159	3,5814e+00	MPNE_0204	rplN	ribosomal protein L14	identified by match to protein family HMM PF00238;	rib
436	538	3,5814e+00	MPNE_0696	rpiB	ribose-5-phosphate isomerase B	identified by match to protein family HMM PF02502;
437	110	3,5828e+00	MPNE_0142	parC	DNA topoisomerase IV, A subunit	identified by match to protein family HMM PF00521;
438	175	3,5887e+00	MPNE_0220	rpoA	DNA-directed RNA polymerase, alpha subunit	identified by match to protein family HMM PF01000;
439	449	3,5938e+00	MPNE_0581	araD	L-ribulose-5-phosphate 4-epimerase	identified by match to protein family HMM PF00596
440	470	3,5953e+00	MPNE_0604	rpoB	DNA-directed RNA polymerase, beta subunit	identified by match to protein family HMM PF00562;
441	206	3,5963e+00	MPNE_0259	fusA	translation elongation factor G	identified by match to protein family HMM PF00009;
442	163	3,5996e+00	MPNE_0208	rpsH	ribosomal protein S8	identified by match to protein family HMM PF00410	rib
443	400	3,6038e+00	MPNE_0510	-	conserved hypothetical protein	null
444	419	3,6060e+00	MPNE_0543	-	conserved hypothetical protein	identified by match to protein family HMM PF01519
445	415	3,6062e+00	MPNE_0531	-	conserved hypothetical protein	null
446	281	3,6073e+00	MPNE_0357	-	carbamate kinase	identified by match to protein family HMM PF00696
447	337	3,6148e+00	MPNE_0426	-	conserved hypothetical protein	identified by match to protein family HMM PF01519
448	430	3,6192e+00	MPNE_0558	-	DNA-binding regulatory protein, YebC/PmpR	identified by match to protein family HMM PF01709;
449	323	3,6218e+00	MPNE_0407	-	conserved hypothetical protein	identified by match to protein family HMM PF04816
450	1	3,6223e+00	MPNE_0001	dnaN	DNA polymerase III, beta subunit	identified by match to protein family HMM PF00712;
451	346	3,6260e+00	MPNE_0441	-	5'-3' exonuclease, SAM domain protein	identified by match to protein family HMM PF01367;
452	515	3,6276e+00	MPNE_0661	nadE	NAD+ synthase	identified by match to protein family HMM PF02540;
453	157	3,6287e+00	MPNE_0201	rplP	ribosomal protein L16	identified by match to protein family HMM PF00252;	rib
454	401	3,6371e+00	MPNE_0511	-	conserved hypothetical protein	conserved hypothetical protein; this gene contains
455	496	3,6397e+00	MPNE_0638	-	putative ribosomal protein S20	null	rib
456	551	3,6412e+00	MPNE_0710	pstB	phosphate ABC transporter, ATP-binding protein	identified by match to protein family HMM PF00005;
457	358	3,6419e+00	MPNE_0454	pdhB	Pyruvate dehydrogenase E1 component subunit	identified by match to protein family HMM PF02779;
458	96	3,6433e+00	MPNE_0117	-	conserved hypothetical protein	identified by match to protein family HMM PF01519
459	309	3,6445e+00	MPNE_0392	-	conserved hypothetical protein	null
460	497	3,6450e+00	MPNE_0639	-	conserved hypothetical protein	null
461	274	3,6481e+00	MPNE_0339	-	DivIVA domain protein	identified by match to protein family HMM
462	236	3,6519e+00	MPNE_0290	-	ABC transporter, ATP-binding protein	identified by match to protein family HMM PF00005
463	189	3,6523e+00	MPNE_0240	rpsB	ribosomal protein S2	identified by match to protein family HMM PF00318;	rib
464	143	3,6527e+00	MPNE_0184	rbfA	ribosome-binding factor A	identified by match to protein family HMM PF02033;
465	428	3,6527e+00	MPNE_0556	cmk	cytidylate kinase	identified by match to protein family HMM PF02224;
466	202	3,6534e+00	MPNE_0255	hprK	HPr(Ser) kinase/phosphatase	identified by match to protein family HMM PF02603;
467	31	3,6550e+00	MPNE_0035	-	conserved hypothetical protein	null
468	299	3,6596e+00	MPNE_0380	rpmA	ribosomal protein L27	identified by match to protein family HMM PF01016;	rib
469	443	3,6601e+00	MPNE_0572	-	putative hexulose-6-phosphate isomerase	identified by match to protein family HMM PF01261;
470	230	3,6611e+00	MPNE_0284	asnS	asparagine--tRNA ligase	identified by match to protein family HMM PF00152;
471	511	3,6654e+00	MPNE_0655	gidA	tRNA uridine 5-carboxymethylaminomethyl	identified by match to protein family HMM PF01134;
472	512	3,6674e+00	MPNE_0656	gidB	16S rRNA methyltransferase GidB	identified by match to protein family HMM PF02527;
473	111	3,6693e+00	MPNE_0141	hrcA	heat-inducible transcription repressor HrcA	identified by match to protein family HMM PF01628;
474	575	3,6748e+00	MPNE_0737	pyrH	UMP kinase	identified by match to protein family HMM PF00696;
475	488	3,6762e+00	MPNE_0630	ackA	acetate kinase	identified by match to protein family HMM PF00871;
476	597	3,6796e+00	MPNE_0768	rplS	ribosomal protein L19	identified by match to protein family HMM PF01245;	rib
477	407	3,6835e+00	MPNE_0520	hmw1	cytadherence high molecular weight protein 1	identified by match to protein family HMM
478	543	3,6870e+00	MPNE_0701	atpA	ATP synthase F1, alpha subunit	identified by match to protein family HMM PF00006;
479	285	3,6877e+00	MPNE_0363	-	conserved hypothetical protein	null
480	476	3,6900e+00	MPNE_0617	-	hypothetical protein	identified by glimmer; putative
481	265	3,7048e+00	MPNE_0328	-	conserved hypothetical protein	identified by match to protein family HMM PF01519
482	554	3,7052e+00	MPNE_0714	-	conserved domain protein	null
483	176	3,7087e+00	MPNE_0221	rplQ	ribosomal protein L17	identified by match to protein family HMM PF01196;	rib
484	315	3,7147e+00	MPNE_0398	-	conserved hypothetical protein	identified by match to protein family HMM PF01519
485	61	3,7194e+00	MPNE_0071	ffh	signal recognition particle protein	identified by match to protein family HMM PF00448;
486	212	3,7219e+00	MPNE_0265	-	conserved hypothetical protein	null
487	491	3,7292e+00	MPNE_0633	ruvA	Holliday junction DNA helicase RuvA	identified by match to protein family HMM PF01330;
488	303	3,7321e+00	MPNE_0384	tig	trigger factor	identified by match to protein family HMM PF00254;
489	523	3,7326e+00	MPNE_0674	-	cytosol aminopeptidase family, catalytic domain	identified by match to protein family HMM PF00883
490	343	3,7332e+00	MPNE_0437	-	conserved hypothetical protein	null
491	587	3,7337e+00	MPNE_0752	-	conserved hypothetical protein	identified by match to protein family HMM PF00938
492	4	3,7347e+00	MPNE_0006	serS	serine--tRNA ligase	identified by match to protein family HMM PF00587;
493	580	3,7382e+00	MPNE_0744	-	type I restriction modification DNA specificity	identified by match to protein family HMM PF01420
494	306	3,7397e+00	MPNE_0389	-	conserved hypothetical protein	null
495	357	3,7411e+00	MPNE_0453	-	putative dihydrolipoyllysine-residue	identified by match to protein family HMM PF00198;
496	104	3,7453e+00	MPNE_0135	rplT	ribosomal protein L20	identified by match to protein family HMM PF00453;	rib
497	32	3,7468e+00	MPNE_0036	upp	uracil phosphoribosyltransferase	identified by match to protein family HMM PF00156;
498	68	3,7513e+00	MPNE_0078	secE	preprotein translocase, SecE subunit	identified by match to protein family HMM
499	609	3,7568e+00	MPNE_0780	-	conserved hypothetical protein	null
500	359	3,7569e+00	MPNE_0455	pdhA	pyruvate dehydrogenase E1 component, alpha	identified by match to protein family HMM PF00676;
501	46	3,7606e+00	MPNE_0054	-	MG032/MG096/MG288 family 2	identified by match to protein family HMM PF03072;
502	280	3,7667e+00	MPNE_0345	pyk	pyruvate kinase	identified by match to protein family HMM PF00224;
503	526	3,7741e+00	MPNE_0677	-	conserved hypothetical protein	null
504	628	3,7758e+00	MPNE_0799	-	conserved hypothetical protein	null
505	213	3,7825e+00	MPNE_0266	-	MG032/MG096/MG288 family 2	identified by match to protein family HMM PF03072;
506	535	3,7838e+00	MPNE_0693	-	conserved hypothetical protein	identified by match to protein family HMM PF01727;
507	188	3,7840e+00	MPNE_0239	-	putative PTS system glucose-specific EIICBA	identified by match to protein family HMM PF00358;
508	103	3,7873e+00	MPNE_0133	rpmI	ribosomal protein L35	identified by match to protein family HMM PF01632;	rib
509	35	3,7873e+00	MPNE_0039	-	MG032/MG096/MG288 family 2	identified by match to protein family HMM PF03072;
510	79	3,7899e+00	MPNE_0091	-	efflux ABC transporter, permease protein	identified by match to protein family HMM PF02687
511	304	3,8044e+00	MPNE_0385	lon	endopeptidase La	identified by match to protein family HMM PF00004;
512	344	3,8137e+00	MPNE_0439	-	conserved hypothetical protein	null
513	226	3,8175e+00	MPNE_0280	-	kinase domain protein	identified by match to protein family HMM PF00069
514	106	3,8197e+00	MPNE_0136	topJ	terminal organelle assembly protein TopJ	identified by match to protein family HMM PF00226;
515	82	3,8215e+00	MPNE_0095	-	conserved hypothetical protein	identified by match to protein family HMM PF01727;
516	447	3,8223e+00	MPNE_0576	-	putative sugar-specific permease, SgaT/UlaA	identified by match to protein family HMM PF04215
517	347	3,8243e+00	MPNE_0442	mutM	DNA-formamidopyrimidine glycosylase	identified by match to protein family HMM PF01149;
518	604	3,8304e+00	MPNE_0775	tuf	translation elongation factor Tu	identified by match to protein family HMM PF00009;
519	388	3,8304e+00	MPNE_0498	ftsY	signal recognition particle-docking protein	identified by match to protein family HMM PF00448;
520	246	3,8320e+00	MPNE_0301	-	HDIG domain protein	identified by match to protein family HMM PF01966;
521	217	3,8352e+00	MPNE_0270	gatB	GatB/GatE catalytic domain protein	identified by match to protein family HMM PF01162;
522	548	3,8390e+00	MPNE_0707	eno	phosphopyruvate hydratase	identified by match to protein family HMM PF00113;
523	278	3,8408e+00	MPNE_0343	scpB	segregation and condensation protein B	identified by match to protein family HMM PF04079;
524	606	3,8458e+00	MPNE_0777	galU	UTP--glucose-1-phosphate uridylyltransferase	identified by match to protein family HMM PF00483;
525	525	3,8476e+00	MPNE_0676	groS	chaperonin GroS	identified by match to protein family HMM PF00166
526	582	3,8520e+00	MPNE_0745	-	conserved hypothetical protein	identified by match to protein family HMM PF00938
527	611	3,8527e+00	MPNE_0782	hflB	ATP-dependent metallopeptidase HflB	identified by match to protein family HMM PF00004;
528	142	3,8527e+00	MPNE_0183	infB	translation initiation factor IF-2	identified by match to protein family HMM PF00009;
529	154	3,8541e+00	MPNE_0198	rpsS	ribosomal protein S19	identified by match to protein family HMM PF00203;	rib
530	218	3,8543e+00	MPNE_0271	-	conserved hypothetical protein	null
531	532	3,8594e+00	MPNE_0689	-	conserved hypothetical protein	identified by match to protein family HMM PF01727;
532	49	3,8679e+00	MPNE_0057	-	basic membrane protein	identified by match to protein family HMM PF02608
533	402	3,8766e+00	MPNE_0513	-	conserved hypothetical protein	conserved domain protein; this gene contains a
534	389	3,8767e+00	MPNE_0499	smc	chromosome segregation protein SMC	identified by match to protein family HMM PF02463;
535	181	3,8768e+00	MPNE_0226	pepF	oligoendopeptidase F	identified by match to protein family HMM PF01432;
536	572	3,8788e+00	MPNE_0734	tpiA	triose-phosphate isomerase	identified by match to protein family HMM PF00121;
537	151	3,8800e+00	MPNE_0195	rplD	50S ribosomal protein L4	identified by match to protein family HMM PF00573;	rib
538	249	3,8850e+00	MPNE_0306	-	histidine triad domain protein	identified by match to protein family HMM PF01230
539	376	3,8931e+00	MPNE_0483	-	conserved hypothetical protein	identified by match to protein family HMM PF01519
540	468	3,8971e+00	MPNE_0602	-	conserved hypothetical protein	null
541	381	3,8974e+00	MPNE_0491	-	RNAse H domain protein, YqgF family	identified by match to protein family HMM PF03652;
542	148	3,8978e+00	MPNE_0191	-	conserved hypothetical protein	null
543	42	3,8990e+00	MPNE_0047	tdk	thymidine kinase	identified by match to protein family HMM PF00265
544	372	3,9019e+00	MPNE_0477	-	hypothetical protein	identified by glimmer; putative
545	431	3,9039e+00	MPNE_0559	-	putative NAD(P)H dehydrogenase (quinone)	identified by match to protein family HMM PF02525;
546	288	3,9060e+00	MPNE_0367	mraW	S-adenosyl-methyltransferase MraW	identified by match to protein family HMM PF01795;
547	593	3,9091e+00	MPNE_0764	-	conserved hypothetical protein	identified by match to protein family HMM PF01519
548	429	3,9123e+00	MPNE_0557	-	conserved hypothetical protein	null
549	109	3,9202e+00	MPNE_0140	parE	DNA topoisomerase IV, B subunit	identified by match to protein family HMM PF00204;
550	442	3,9238e+00	MPNE_0571	-	endonuclease/exonuclease/phosphatase family	identified by match to protein family HMM PF03372
551	391	3,9269e+00	MPNE_0501	pta	phosphate acetyltransferase	identified by match to protein family HMM PF01515;
552	283	3,9292e+00	MPNE_0359	-	putative proline-rich P65 protein	M protein repeat protein; this gene contains a
553	354	3,9308e+00	MPNE_0450	-	conserved hypothetical protein	null
554	108	3,9312e+00	MPNE_0138	-	conserved hypothetical protein	null
555	139	3,9348e+00	MPNE_0179	-	conserved hypothetical protein	identified by match to protein family HMM PF03202;
556	615	3,9436e+00	MPNE_0786	-	L-lactate dehydrogenase	identified by match to protein family HMM PF00056;
557	355	3,9488e+00	MPNE_0451	-	lipoyltransferase and lipoate-protein ligase	identified by match to protein family HMM PF03099;
558	404	3,9490e+00	MPNE_0517	-	conserved hypothetical protein	null
559	465	3,9512e+00	MPNE_0599	-	conserved hypothetical protein	null
560	207	3,9539e+00	MPNE_0260	rpsF	ribosomal protein S6	identified by match to protein family HMM PF01250;	rib
561	455	3,9568e+00	MPNE_0588	-	conserved hypothetical protein	identified by match to protein family HMM PF01519
562	486	3,9585e+00	MPNE_0627	clpB	chaperone protein ClpB	identified by match to protein family HMM PF00004;
563	257	3,9623e+00	MPNE_0317	-	conserved hypothetical protein	identified by match to protein family HMM PF03305
564	434	3,9650e+00	MPNE_0562	-	conserved hypothetical protein	identified by match to protein family HMM PF03672
565	324	3,9694e+00	MPNE_0408	rpoD	RNA polymerase sigma factor RpoD	identified by match to protein family HMM PF04539;
566	208	3,9749e+00	MPNE_0261	-	single-strand binding family protein	identified by match to protein family HMM PF00436;
567	570	3,9754e+00	MPNE_0731	ptsP	phosphoenolpyruvate-protein phosphotransferase	identified by match to protein family HMM PF00391;
568	156	4,0006e+00	MPNE_0200	rpsC	ribosomal protein S3	identified by match to protein family HMM PF00189;	rib
569	54	4,0028e+00	MPNE_0064	-	ABC transporter, ATP-binding protein	identified by match to protein family HMM PF00005;
570	360	4,0177e+00	MPNE_0456	-	putative NADH oxidase	identified by match to protein family HMM PF00070;
571	166	4,0308e+00	MPNE_0211	rpsE	ribosomal protein S5	identified by match to protein family HMM PF00333;	rib
572	29	4,0496e+00	MPNE_0033	-	conserved hypothetical protein	identified by match to protein family HMM PF09185
573	57	4,0547e+00	MPNE_0067	-	conserved hypothetical protein	identified by match to protein family HMM PF02030
574	545	4,0627e+00	MPNE_0703	atpF	ATP synthase F0, B subunit	identified by match to protein family HMM PF00430;
575	364	4,0636e+00	MPNE_0459	-	conserved hypothetical protein	null
576	284	4,0737e+00	MPNE_0362	-	conserved hypothetical protein	null
577	164	4,0738e+00	MPNE_0209	rplF	ribosomal protein L6	identified by match to protein family HMM PF00347;	rib
578	133	4,0743e+00	MPNE_0170	-	conserved hypothetical protein	null
579	260	4,0907e+00	MPNE_0322	-	conserved hypothetical protein	identified by match to protein family HMM PF01519
580	463	4,0950e+00	MPNE_0597	-	MG032/MG096/MG288 family 1	identified by match to protein family HMM PF03072
581	149	4,0981e+00	MPNE_0192	-	conserved hypothetical protein	ribosomal protein S10; this gene contains a frame	rib
582	559	4,0986e+00	MPNE_0721	rpsI	ribosomal protein S9	identified by match to protein family HMM PF00380	rib
583	199	4,0999e+00	MPNE_0252	rplA	ribosomal protein L1	identified by match to protein family HMM PF00687;	rib
584	482	4,1003e+00	MPNE_0624	ppa	inorganic diphosphatase	identified by match to protein family HMM PF00719
585	194	4,1115e+00	MPNE_0246	-	conserved hypothetical protein	null
586	94	4,1355e+00	MPNE_0113	-	putative mycoplasma lipoprotein, C-terminal	identified by match to protein family HMM PF03202
587	185	4,1430e+00	MPNE_0236	-	conserved hypothetical protein	identified by match to protein family HMM PF01519
588	565	4,1498e+00	MPNE_0727	rpsO	ribosomal protein S15	identified by match to protein family HMM PF00312;	rib
589	119	4,1583e+00	MPNE_0156	-	nuclease-like protein	identified by match to protein family HMM PF00565
590	373	4,1768e+00	MPNE_0480	-	conserved hypothetical protein	identified by match to protein family HMM PF03202;
591	353	4,2164e+00	MPNE_0449	-	conserved hypothetical protein	null
592	134	4,2193e+00	MPNE_0171	-	conserved hypothetical protein	identified by match to protein family HMM PF03202;
593	150	4,2276e+00	MPNE_0194	rplC	50S ribosomal protein L3	identified by match to protein family HMM PF00297;	rib
594	464	4,2297e+00	MPNE_0598	-	MG032/MG096/MG288 family 2	identified by match to protein family HMM PF03086
595	426	4,2325e+00	MPNE_0554	-	conserved hypothetical protein	null
596	251	4,2360e+00	MPNE_0310	-	DNA-binding protein, YbaB/EbfC family	identified by match to protein family HMM PF02575;
597	365	4,2392e+00	MPNE_0461	-	conserved hypothetical protein	conserved domain protein; this gene contains a
598	458	4,2525e+00	MPNE_0591	-	conserved hypothetical protein	identified by match to protein family HMM PF03202;
599	210	4,2706e+00	MPNE_0263	rplI	ribosomal protein L9	identified by match to protein family HMM PF01281;	rib
600	398	4,2836e+00	MPNE_0508	dnaK	chaperone protein DnaK	identified by match to protein family HMM PF00012;
601	93	4,3278e+00	MPNE_0112	-	conserved hypothetical protein	identified by match to protein family HMM PF03305
602	262	4,3390e+00	MPNE_0324	-	conserved hypothetical protein	identified by match to protein family HMM PF03202;
603	574	4,3438e+00	MPNE_0736	tsf	translation elongation factor Ts	identified by match to protein family HMM PF00627;
604	335	4,3555e+00	MPNE_0422	-	conserved hypothetical protein	identified by match to protein family HMM PF03202;
605	494	4,3644e+00	MPNE_0636	rplJ	ribosomal protein L10	identified by match to protein family HMM PF00466	rib
606	224	4,3665e+00	MPNE_0278	gmk	guanylate kinase	identified by match to protein family HMM PF00625;
607	12	4,3757e+00	MPNE_0014	-	conserved hypothetical protein	identified by match to protein family HMM PF01519
608	477	4,4098e+00	MPNE_0618	-	conserved hypothetical protein	identified by match to protein family HMM PF01519
609	147	4,4261e+00	MPNE_0190	-	conserved hypothetical protein	null
610	155	4,4696e+00	MPNE_0199	rplV	ribosomal protein L22	identified by match to protein family HMM PF00237;	rib
611	67	4,4957e+00	MPNE_0076	-	NusG family protein	identified by match to protein family HMM PF02357;
612	453	4,5190e+00	MPNE_0585	-	conserved hypothetical protein	identified by match to protein family HMM PF01519
613	37	4,5282e+00	MPNE_0042	-	conserved hypothetical protein	identified by match to protein family HMM PF01519
614	446	4,5521e+00	MPNE_0575	-	PTS system, Lactose/Cellobiose specific IIB	identified by match to protein family HMM PF02302
615	23	4,5882e+00	MPNE_0027	rpoE	DNA-directed RNA polymerase, delta subunit	identified by match to protein family HMM PF05066
616	28	4,6600e+00	MPNE_0032	efp	translation elongation factor P	identified by match to protein family HMM PF01132;
617	366	4,7223e+00	MPNE_0469	greA	transcription elongation factor GreA	identified by match to protein family HMM PF01272;
618	248	4,7375e+00	MPNE_0307	-	conserved hypothetical protein	null
619	50	4,7626e+00	MPNE_0058	ptsH	Phosphocarrier protein HPr	identified by match to protein family HMM PF00381;
620	198	4,8029e+00	MPNE_0251	rplK	ribosomal protein L11	identified by match to protein family HMM PF00298;	rib
621	578	4,9024e+00	MPNE_0741	frr	ribosome recycling factor	identified by match to protein family HMM PF01765;
622	107	4,9420e+00	MPNE_0137	grpE	co-chaperone GrpE	identified by match to protein family HMM PF01025
623	318	4,9877e+00	MPNE_0402	-	hypothetical protein	identified by glimmer; putative
624	371	4,9928e+00	MPNE_0475	-	acyl carrier protein	identified by match to protein family HMM PF00550
625	509	5,0739e+00	MPNE_0653	-	conserved hypothetical protein	null
626	524	5,0757e+00	MPNE_0675	groL	chaperonin GroL	identified by match to protein family HMM PF00118;
627	160	5,3750e+00	MPNE_0205	rplX	ribosomal protein L24	identified by match to protein family HMM PF00467;	rib
628	495	5,5414e+00	MPNE_0637	rplL	ribosomal protein L7/L12	identified by match to protein family HMM PF00542;	rib
629	152	5,6117e+00	MPNE_0196	rplW	ribosomal protein L23	identified by match to protein family HMM PF00276	rib

Index = 5
#	Number	EEI	locus_tag	Name	Prot	Note
1	91	1,1009e+00	MPNE_0107	-	conserved hypothetical protein	identified by match to protein family HMM PF03257
2	131	1,1442e+00	MPNE_0168	-	adhesin P1 domain protein	identified by match to protein family HMM PF03257
3	418	1,1745e+00	MPNE_0541	-	conserved hypothetical protein	MgpC protein; this gene contains a frame shift
4	116	1,1903e+00	MPNE_0150	-	conserved hypothetical protein	null
5	451	1,1955e+00	MPNE_0583	-	adhesin P1 domain protein	identified by match to protein family HMM PF03257
6	374	1,1969e+00	MPNE_0481	-	adhesin P1 domain protein	identified by match to protein family HMM PF03257
7	378	1,2462e+00	MPNE_0485	-	conserved hypothetical protein	MgpC protein; this gene contains a frame shift
8	454	1,2554e+00	MPNE_0586	-	conserved hypothetical protein	MgpC protein; this gene contains a frame shift
9	186	1,2727e+00	MPNE_0237	-	putative adhesin P1	null
10	128	1,3317e+00	MPNE_0165	mgpA	adhesin P1	identified by match to protein family HMM PF03257;
11	153	1,3639e+00	MPNE_0197	rplB	ribosomal protein L2	identified by match to protein family HMM PF00181;	rib
12	295	1,4153e+00	MPNE_0376	nrdI	NrdI protein	identified by match to protein family HMM PF07972;
13	173	1,4217e+00	MPNE_0218	rpsM	30S ribosomal protein S13	identified by match to protein family HMM PF00416;	rib
14	162	1,4813e+00	MPNE_0207	rpsN	ribosomal protein S14p/S29e	identified by match to protein family HMM PF00253	rib
15	165	1,5039e+00	MPNE_0210	rplR	ribosomal protein L18	identified by match to protein family HMM PF00861;	rib
16	607	1,5154e+00	MPNE_0778	-	peroxiredoxin, Ohr family protein	identified by match to protein family HMM PF02566;
17	129	1,5378e+00	MPNE_0166	mgpC_3	MgpC protein	identified by match to protein family HMM PF05220
18	613	1,5432e+00	MPNE_0784	hpt	hypoxanthine phosphoribosyltransferase	identified by match to protein family HMM PF00156;
19	172	1,5926e+00	MPNE_0217	rpmJ	ribosomal protein L36	identified by match to protein family HMM PF00444;	rib
20	223	1,5929e+00	MPNE_0276	def	peptide deformylase	identified by match to protein family HMM PF01327;
21	168	1,5959e+00	MPNE_0213	secY	preprotein translocase, SecY subunit	identified by match to protein family HMM PF00344;
22	157	1,6086e+00	MPNE_0201	rplP	ribosomal protein L16	identified by match to protein family HMM PF00252;	rib
23	5	1,6093e+00	MPNE_0007	tmk	dTMP kinase	identified by match to protein family HMM PF02223;
24	62	1,6244e+00	MPNE_0072	deoD	purine nucleoside phosphorylase	identified by match to protein family HMM PF01048;
25	144	1,6336e+00	MPNE_0187	ribF	riboflavin biosynthesis protein RibF	identified by match to protein family HMM PF01687;
26	163	1,6741e+00	MPNE_0208	rpsH	ribosomal protein S8	identified by match to protein family HMM PF00410	rib
27	201	1,7217e+00	MPNE_0254	tilS	tRNA(Ile)-lysidine synthetase	identified by match to protein family HMM PF01171;
28	72	1,7576e+00	MPNE_0082	prs	ribose-phosphate diphosphokinase	identified by match to protein family HMM PF00156;
29	108	1,7592e+00	MPNE_0138	-	conserved hypothetical protein	null
30	81	1,7769e+00	MPNE_0093	tkt	transketolase	identified by match to protein family HMM PF00456;
31	394	1,7806e+00	MPNE_0504	-	cobalt transport protein	identified by match to protein family HMM PF02361
32	368	1,7873e+00	MPNE_0471	proS	proline--tRNA ligase	identified by match to protein family HMM PF00587;
33	169	1,7911e+00	MPNE_0214	-	adenylate kinase	identified by match to protein family HMM PF00406;
34	406	1,7975e+00	MPNE_0519	rpsD	ribosomal protein S4	identified by match to protein family HMM PF00163;	rib
35	405	1,7989e+00	MPNE_0518	-	hydrolase, alpha/beta domain protein	identified by match to protein family HMM PF00561
36	621	1,8091e+00	MPNE_0792	yidC	membrane protein insertase, YidC/Oxa1 family	identified by match to protein family HMM PF02096;
37	30	1,8250e+00	MPNE_0034	-	conserved hypothetical protein	null
38	204	1,8258e+00	MPNE_0257	rpsL	ribosomal protein S12	identified by match to protein family HMM PF00164;	rib
39	521	1,8266e+00	MPNE_0670	ybeY	translation metalloprotein YbeY	identified by match to protein family HMM PF02130;
40	292	1,8304e+00	MPNE_0373	thyA	thymidylate synthase	identified by match to protein family HMM PF00303;
41	412	1,8332e+00	MPNE_0525	hmw3	cytadherence high molecular weight protein 3	cytadhesin P30/P32; this gene contains a frame
42	70	1,8401e+00	MPNE_0080	yraL	S-adenosylmethionine-dependent	identified by match to protein family HMM PF00590;
43	56	1,8582e+00	MPNE_0066	-	ABC transporter, permease protein	identified by match to protein family HMM PF00528
44	4	1,8682e+00	MPNE_0006	serS	serine--tRNA ligase	identified by match to protein family HMM PF00587;
45	275	1,8711e+00	MPNE_0340	-	putative holo-[acyl-carrier-protein] synthase	identified by match to protein family HMM PF01648;
46	493	1,8806e+00	MPNE_0634	-	ImpB/MucB/SamB family protein	identified by match to protein family HMM PF00817
47	8	1,8844e+00	MPNE_0010	-	hydrolase, TatD family	identified by match to protein family HMM PF01026;
48	123	1,8906e+00	MPNE_0160	-	hypothetical protein	identified by glimmer; putative
49	358	1,8915e+00	MPNE_0454	pdhB	Pyruvate dehydrogenase E1 component subunit	identified by match to protein family HMM PF02779;
50	615	1,8949e+00	MPNE_0786	-	L-lactate dehydrogenase	identified by match to protein family HMM PF00056;
51	385	1,9011e+00	MPNE_0495	trmU	tRNA	identified by match to protein family HMM PF03054;
52	441	1,9021e+00	MPNE_0570	recA	RecA protein	identified by match to protein family HMM PF00154;
53	20	1,9025e+00	MPNE_0024	-	putative chaperone protein DnaJ	identified by match to protein family HMM PF00226;
54	560	1,9056e+00	MPNE_0722	rplM	ribosomal protein L13	identified by match to protein family HMM PF00572;	rib
55	45	1,9059e+00	MPNE_0051	pncB	nicotinate phosphoribosyltransferase (NAPRTase)	identified by match to protein family HMM PF04095
56	233	1,9100e+00	MPNE_0287	-	conserved hypothetical protein	null
57	414	1,9104e+00	MPNE_0528	-	conserved hypothetical protein	null
58	222	1,9153e+00	MPNE_0277	-	conserved hypothetical protein TIGR00159	identified by match to protein family HMM PF02457;
59	214	1,9155e+00	MPNE_0267	ung	uracil-DNA glycosylase	identified by match to protein family HMM PF03167;
60	250	1,9225e+00	MPNE_0308	-	conserved hypothetical protein	null
61	411	1,9232e+00	MPNE_0524	-	ComEC/Rec2-like protein	identified by match to protein family HMM PF03772;
62	515	1,9268e+00	MPNE_0661	nadE	NAD+ synthase	identified by match to protein family HMM PF02540;
63	198	1,9278e+00	MPNE_0251	rplK	ribosomal protein L11	identified by match to protein family HMM PF00298;	rib
64	122	1,9335e+00	MPNE_0159	-	ABC transporter, permease protein	identified by match to protein family HMM PF00528
65	469	1,9339e+00	MPNE_0603	rpoC	DNA-directed RNA polymerase, beta' subunit	identified by match to protein family HMM PF00623;
66	356	1,9346e+00	MPNE_0452	lpdA	dihydrolipoyl dehydrogenase	identified by match to protein family HMM PF00070;
67	104	1,9350e+00	MPNE_0135	rplT	ribosomal protein L20	identified by match to protein family HMM PF00453;	rib
68	190	1,9371e+00	MPNE_0241	-	E1-E2 ATPase	identified by match to protein family HMM PF00122;
69	286	1,9387e+00	MPNE_0364	-	conserved hypothetical protein	null
70	392	1,9459e+00	MPNE_0502	pgk	phosphoglycerate kinase	identified by match to protein family HMM PF00162
71	427	1,9471e+00	MPNE_0555	engA	ribosome-associated GTPase EngA	identified by match to protein family HMM PF01926;
72	164	1,9485e+00	MPNE_0209	rplF	ribosomal protein L6	identified by match to protein family HMM PF00347;	rib
73	127	1,9487e+00	MPNE_0164	-	DHHA1 domain protein	identified by match to protein family HMM PF01368;
74	199	1,9499e+00	MPNE_0252	rplA	ribosomal protein L1	identified by match to protein family HMM PF00687;	rib
75	568	1,9643e+00	MPNE_0730	-	OsmC-like protein	identified by match to protein family HMM PF02566
76	252	1,9662e+00	MPNE_0309	-	conserved hypothetical protein	conserved domain protein; this gene contains a
77	608	1,9687e+00	MPNE_0779	tyrS	tyrosine--tRNA ligase	identified by match to protein family HMM PF00579;
78	177	1,9697e+00	MPNE_0222	-	ABC transporter, ATP-binding protein	identified by match to protein family HMM PF00005
79	103	1,9786e+00	MPNE_0133	rpmI	ribosomal protein L35	identified by match to protein family HMM PF01632;	rib
80	130	1,9822e+00	MPNE_0167	-	conserved hypothetical protein	null
81	473	1,9829e+00	MPNE_0612	-	RNA methyltransferase, TrmH family, group 2	identified by match to protein family HMM PF00588;
82	623	1,9915e+00	MPNE_0794	rpmH	ribosomal protein L34	identified by match to protein family HMM PF00468;	rib
83	167	1,9936e+00	MPNE_0212	rplO	ribosomal protein L15	identified by match to protein family HMM PF00256;	rib
84	423	1,9982e+00	MPNE_0551	-	creatinase	identified by match to protein family HMM PF00557;
85	438	1,9998e+00	MPNE_0566	-	conserved hypothetical protein	null
86	59	2,0057e+00	MPNE_0069	metK	methionine adenosyltransferase	identified by match to protein family HMM PF00438;
87	92	2,0103e+00	MPNE_0111	-	amino acid permease	identified by match to protein family HMM PF00324
88	571	2,0156e+00	MPNE_0733	gpmI	2,3-bisphosphoglycerate-independent	identified by match to protein family HMM PF01676;
89	448	2,0193e+00	MPNE_0580	-	conserved domain protein	null
90	393	2,0202e+00	MPNE_0503	gap	glyceraldehyde-3-phosphate dehydrogenase, type	identified by match to protein family HMM PF00044;
91	26	2,0281e+00	MPNE_0029	-	conserved hypothetical protein	null
92	298	2,0317e+00	MPNE_0379	-	conserved hypothetical protein	identified by match to protein family HMM PF04327
93	166	2,0318e+00	MPNE_0211	rpsE	ribosomal protein S5	identified by match to protein family HMM PF00333;	rib
94	205	2,0333e+00	MPNE_0258	rpsG	ribosomal protein S7	identified by match to protein family HMM PF00177;	rib
95	445	2,0456e+00	MPNE_0574	-	phosphoenolpyruvate-dependent sugar	identified by match to protein family HMM PF00359
96	191	2,0465e+00	MPNE_0242	secA	preprotein translocase, SecA subunit	identified by match to protein family HMM PF00271;
97	280	2,0506e+00	MPNE_0345	pyk	pyruvate kinase	identified by match to protein family HMM PF00224;
98	410	2,0541e+00	MPNE_0523	-	DNA polymerase III, delta subunit	identified by match to protein family HMM PF06144
99	544	2,0548e+00	MPNE_0702	atpH	ATP synthase F1, delta subunit	identified by match to protein family HMM PF00213;
100	174	2,0554e+00	MPNE_0219	rpsK	30S ribosomal protein S11	identified by match to protein family HMM PF00411;	rib
101	192	2,0572e+00	MPNE_0243	uvrB	excinuclease ABC, B subunit	identified by match to protein family HMM PF00271;
102	219	2,0607e+00	MPNE_0272	trxB	thioredoxin-disulfide reductase	identified by match to protein family HMM PF00070;
103	187	2,0614e+00	MPNE_0238	-	conserved hypothetical protein	null
104	43	2,0712e+00	MPNE_0049	hisS	histidine--tRNA ligase	identified by match to protein family HMM PF00587;
105	48	2,0745e+00	MPNE_0056	-	FAD dependent oxidoreductase	identified by match to protein family HMM PF01266
106	567	2,0779e+00	MPNE_0729	rpmB	ribosomal protein L28	identified by match to protein family HMM PF00830;	rib
107	58	2,0845e+00	MPNE_0068	-	putative glycoprotease GCP	identified by match to protein family HMM PF00814;
108	340	2,0880e+00	MPNE_0433	-	ADP-ribosylating toxin CARDS	identified by match to protein family HMM PF02917
109	300	2,0884e+00	MPNE_0381	-	apurinic endonuclease (APN1)	identified by match to protein family HMM PF01261;
110	416	2,0887e+00	MPNE_0539	-	cation transport protein	identified by match to protein family HMM PF02386
111	322	2,0919e+00	MPNE_0405	plsY	acyl-phosphate glycerol 3-phosphate	identified by match to protein family HMM PF02660;
112	105	2,0978e+00	MPNE_0134	rnhB	ribonuclease HII	identified by match to protein family HMM PF01351
113	342	2,1002e+00	MPNE_0436	-	conserved hypothetical protein	null
114	3	2,1034e+00	MPNE_0005	gyrA	DNA gyrase, A subunit	identified by match to protein family HMM PF00521;
115	200	2,1050e+00	MPNE_0253	pth	aminoacyl-tRNA hydrolase	identified by match to protein family HMM PF01195;
116	603	2,1066e+00	MPNE_0774	-	EDD domain protein, DegV family	identified by match to protein family HMM PF02645;
117	430	2,1108e+00	MPNE_0558	-	DNA-binding regulatory protein, YebC/PmpR	identified by match to protein family HMM PF01709;
118	602	2,1122e+00	MPNE_0773	-	tRNA binding domain protein	identified by match to protein family HMM PF01588
119	32	2,1147e+00	MPNE_0036	upp	uracil phosphoribosyltransferase	identified by match to protein family HMM PF00156;
120	180	2,1163e+00	MPNE_0225	truA	tRNA pseudouridine synthase A	identified by match to protein family HMM PF01416;
121	553	2,1217e+00	MPNE_0712	-	bacterial extracellular solute-binding protein	identified by match to protein family HMM PF01547
122	33	2,1272e+00	MPNE_0037	polC	DNA polymerase III, alpha subunit, Gram-positive	identified by match to protein family HMM PF00929;
123	66	2,1323e+00	MPNE_0077	-	phosphoglucomutase/phosphomannomutase,	identified by match to protein family HMM PF02878;
124	41	2,1330e+00	MPNE_0048	-	transporter, major intrinsic protein (MIP)	identified by match to protein family HMM PF00230
125	307	2,1339e+00	MPNE_0390	nadD	nicotinate-nucleotide adenylyltransferase	identified by match to protein family HMM PF01467;
126	25	2,1357e+00	MPNE_0030	ychF	GTP-binding protein YchF	identified by match to protein family HMM PF01926;
127	439	2,1378e+00	MPNE_0567	-	aminotransferase, class V	identified by match to protein family HMM PF00266
128	197	2,1396e+00	MPNE_0248	-	ABC transporter, permease protein	identified by match to protein family HMM PF00528
129	44	2,1481e+00	MPNE_0050	aspS	aspartate--tRNA ligase	identified by match to protein family HMM PF00152;
130	478	2,1590e+00	MPNE_0619	-	hypothetical protein	identified by glimmer; putative
131	95	2,1603e+00	MPNE_0116	-	hypothetical protein	identified by glimmer; putative
132	101	2,1644e+00	MPNE_0131	-	ChOline/Carnitine o-acyltransferase	identified by match to protein family HMM PF00755
133	444	2,1694e+00	MPNE_0573	-	putative 3-dehydro-L-gulonate-6-phosphate	identified by match to protein family HMM PF00215
134	31	2,1696e+00	MPNE_0035	-	conserved hypothetical protein	null
135	77	2,1718e+00	MPNE_0089	-	kinase, PfkB family	identified by match to protein family HMM PF00294
136	540	2,1736e+00	MPNE_0698	atpC	ATP synthase F1, epsilon subunit	identified by match to protein family HMM PF02823;
137	403	2,1762e+00	MPNE_0516	-	DEAD/DEAH box helicase	identified by match to protein family HMM PF00270;
138	549	2,1792e+00	MPNE_0709	msrA	peptide-methionine (S)-S-oxide reductase	identified by match to protein family HMM PF01625;
139	273	2,1815e+00	MPNE_0338	rpsU	ribosomal protein S21	identified by match to protein family HMM	rib
140	76	2,1815e+00	MPNE_0088	-	phosphotransferase system, EIIC	identified by match to protein family HMM PF00359;
141	69	2,1840e+00	MPNE_0079	-	conserved hypothetical protein	null
142	432	2,1868e+00	MPNE_0560	valS	valine--tRNA ligase	identified by match to protein family HMM PF00133;
143	361	2,1903e+00	MPNE_0457	apt	adenine phosphoribosyltransferase	identified by match to protein family HMM PF00156;
144	60	2,2013e+00	MPNE_0070	-	hypothetical protein	identified by glimmer; putative
145	65	2,2049e+00	MPNE_0075	cdd	cytidine deaminase	identified by match to protein family HMM PF00383;
146	156	2,2068e+00	MPNE_0200	rpsC	ribosomal protein S3	identified by match to protein family HMM PF00189;	rib
147	516	2,2079e+00	MPNE_0663	cgtA	Obg family GTPase CgtA	identified by match to protein family HMM PF01018;
148	605	2,2082e+00	MPNE_0776	-	conserved hypothetical protein	identified by match to protein family HMM PF07667
149	2	2,2154e+00	MPNE_0002	dnaJ	DnaJ domain protein	identified by match to protein family HMM PF00226
150	626	2,2200e+00	MPNE_0797	-	ABC transporter, ATP-binding protein	identified by match to protein family HMM PF00005
151	625	2,2209e+00	MPNE_0796	-	efflux ABC transporter, permease protein	identified by match to protein family HMM PF02687
152	357	2,2213e+00	MPNE_0453	-	putative dihydrolipoyllysine-residue	identified by match to protein family HMM PF00198;
153	450	2,2223e+00	MPNE_0582	-	conserved hypothetical protein	null
154	255	2,2231e+00	MPNE_0315	-	putative ribonuclease J 1	identified by match to protein family HMM PF00753;
155	74	2,2254e+00	MPNE_0085	-	conserved hypothetical protein	identified by match to protein family HMM PF07672
156	206	2,2260e+00	MPNE_0259	fusA	translation elongation factor G	identified by match to protein family HMM PF00009;
157	271	2,2298e+00	MPNE_0336	-	DJ-1/PfpI family protein	identified by match to protein family HMM PF01965
158	16	2,2306e+00	MPNE_0018	folD	tetrahydrofolate dehydrogenase/cyclohydrolase,	identified by match to protein family HMM PF00763;
159	203	2,2370e+00	MPNE_0256	lgt	prolipoprotein diacylglyceryl transferase	identified by match to protein family HMM PF01790;
160	566	2,2388e+00	MPNE_0728	-	DEAD/DEAH box helicase	identified by match to protein family HMM PF00270;
161	541	2,2431e+00	MPNE_0699	atpD	ATP synthase F1, beta subunit	identified by match to protein family HMM PF00006;
162	534	2,2452e+00	MPNE_0692	-	conserved hypothetical protein	identified by match to protein family HMM PF01727
163	443	2,2465e+00	MPNE_0572	-	putative hexulose-6-phosphate isomerase	identified by match to protein family HMM PF01261;
164	395	2,2491e+00	MPNE_0505	-	ABC transporter, ATP-binding protein	identified by match to protein family HMM PF00005
165	282	2,2528e+00	MPNE_0358	-	amino acid permease	identified by match to protein family HMM PF00324
166	614	2,2659e+00	MPNE_0785	-	YgbB family protein	identified by match to protein family HMM PF02542
167	278	2,2689e+00	MPNE_0343	scpB	segregation and condensation protein B	identified by match to protein family HMM PF04079;
168	507	2,2695e+00	MPNE_0651	thrS	threonine--tRNA ligase	identified by match to protein family HMM PF00587;
169	188	2,2719e+00	MPNE_0239	-	putative PTS system glucose-specific EIICBA	identified by match to protein family HMM PF00358;
170	64	2,2749e+00	MPNE_0074	-	putative pyrimidine-nucleoside phosphorylase	identified by match to protein family HMM PF00591;
171	293	2,2775e+00	MPNE_0374	folA_2	dihydrofolate reductase	identified by match to protein family HMM PF00186
172	175	2,2776e+00	MPNE_0220	rpoA	DNA-directed RNA polymerase, alpha subunit	identified by match to protein family HMM PF01000;
173	142	2,2816e+00	MPNE_0183	infB	translation initiation factor IF-2	identified by match to protein family HMM PF00009;
174	428	2,2837e+00	MPNE_0556	cmk	cytidylate kinase	identified by match to protein family HMM PF02224;
175	413	2,2877e+00	MPNE_0527	-	conserved hypothetical protein	null
176	281	2,2909e+00	MPNE_0357	-	carbamate kinase	identified by match to protein family HMM PF00696
177	543	2,2940e+00	MPNE_0701	atpA	ATP synthase F1, alpha subunit	identified by match to protein family HMM PF00006;
178	301	2,2945e+00	MPNE_0382	-	conserved hypothetical protein	null
179	492	2,3011e+00	MPNE_0635	ruvB	Holliday junction DNA helicase RuvB	identified by match to protein family HMM PF00004;
180	333	2,3087e+00	MPNE_0420	prfA	peptide chain release factor 1	identified by match to protein family HMM PF00472;
181	137	2,3134e+00	MPNE_0174	-	hypothetical protein	identified by glimmer; putative
182	624	2,3159e+00	MPNE_0795	-	ABC transporter, ATP-binding protein	identified by match to protein family HMM PF00005
183	610	2,3182e+00	MPNE_0781	-	hypothetical protein	identified by glimmer; putative
184	143	2,3188e+00	MPNE_0184	rbfA	ribosome-binding factor A	identified by match to protein family HMM PF02033;
185	243	2,3296e+00	MPNE_0297	trpS	tryptophan--tRNA ligase	identified by match to protein family HMM PF00579;
186	61	2,3321e+00	MPNE_0071	ffh	signal recognition particle protein	identified by match to protein family HMM PF00448;
187	329	2,3372e+00	MPNE_0413	ligA	DNA ligase (NAD(+))	identified by match to protein family HMM PF01653;
188	326	2,3433e+00	MPNE_0410	glyS	glycine--tRNA ligase	identified by match to protein family HMM PF00587;
189	548	2,3437e+00	MPNE_0707	eno	phosphopyruvate hydratase	identified by match to protein family HMM PF00113;
190	80	2,3438e+00	MPNE_0092	-	ABC transporter, ATP-binding protein	identified by match to protein family HMM PF00005
191	302	2,3448e+00	MPNE_0383	-	conserved hypothetical protein	null
192	474	2,3460e+00	MPNE_0613	trmB	tRNA (guanine-N(7)-)-methyltransferase	identified by match to protein family HMM PF02390;
193	382	2,3549e+00	MPNE_0492	alaS	alanine--tRNA ligase	identified by match to protein family HMM PF01411;
194	221	2,3550e+00	MPNE_0275	rnr	ribonuclease R	identified by match to protein family HMM PF00575;
195	55	2,3560e+00	MPNE_0065	-	ABC transporter, permease protein	identified by match to protein family HMM PF00528
196	390	2,3564e+00	MPNE_0500	-	Cof-like hydrolase	identified by match to protein family HMM PF05116;
197	470	2,3566e+00	MPNE_0604	rpoB	DNA-directed RNA polymerase, beta subunit	identified by match to protein family HMM PF00562;
198	336	2,3579e+00	MPNE_0423	-	type I restriction modification DNA specificity	identified by match to protein family HMM PF01420
199	195	2,3608e+00	MPNE_0245	-	conserved hypothetical protein	null
200	468	2,3635e+00	MPNE_0602	-	conserved hypothetical protein	null
201	229	2,3637e+00	MPNE_0283	-	putative ribulose-phosphate 3-epimerase	identified by match to protein family HMM PF00834
202	321	2,3661e+00	MPNE_0406	-	putative metallophosphoesterase	identified by match to protein family HMM PF00149;
203	297	2,3662e+00	MPNE_0378	rplU	ribosomal protein L21	identified by match to protein family HMM PF00829;	rib
204	254	2,3672e+00	MPNE_0314	lepA	GTP-binding protein LepA	identified by match to protein family HMM PF00009;
205	24	2,3672e+00	MPNE_0028	fba	fructose-1,6-bisphosphate aldolase, class II	identified by match to protein family HMM PF01116;
206	627	2,3796e+00	MPNE_0798	dnaA	chromosomal replication initiator protein DnaA	identified by match to protein family HMM PF00308;
207	279	2,3825e+00	MPNE_0344	-	phosphofructokinase	identified by match to protein family HMM PF00365
208	384	2,3854e+00	MPNE_0494	-	transporter, major facilitator family protein	identified by match to protein family HMM PF07690
209	575	2,3864e+00	MPNE_0737	pyrH	UMP kinase	identified by match to protein family HMM PF00696;
210	570	2,3964e+00	MPNE_0731	ptsP	phosphoenolpyruvate-protein phosphotransferase	identified by match to protein family HMM PF00391;
211	595	2,4023e+00	MPNE_0766	ylqF	ribosome biogenesis GTP-binding protein YlqF	identified by match to protein family HMM PF01926;
212	546	2,4049e+00	MPNE_0705	atpB	ATP synthase F0, A subunit	identified by match to protein family HMM PF00119;
213	527	2,4073e+00	MPNE_0678	glyA	glycine hydroxymethyltransferase	identified by match to protein family HMM PF00464
214	611	2,4096e+00	MPNE_0782	hflB	ATP-dependent metallopeptidase HflB	identified by match to protein family HMM PF00004;
215	216	2,4139e+00	MPNE_0269	gatA	glutamyl-tRNA(Gln) and/or aspartyl-tRNA(Asn)	identified by match to protein family HMM PF01425;
216	170	2,4190e+00	MPNE_0215	map	methionine aminopeptidase, type I	identified by match to protein family HMM PF00557;
217	99	2,4204e+00	MPNE_0122	pheT	phenylalanine--tRNA ligase, beta subunit	identified by match to protein family HMM PF01588;
218	18	2,4217e+00	MPNE_0022	-	ABC transporter, ATP-binding protein	identified by match to protein family HMM PF00005;
219	345	2,4220e+00	MPNE_0440	-	putative DNA polymerase III, alpha subunit	identified by match to protein family HMM PF02811;
220	422	2,4242e+00	MPNE_0550	-	conserved hypothetical protein	null
221	304	2,4280e+00	MPNE_0385	lon	endopeptidase La	identified by match to protein family HMM PF00004;
222	408	2,4283e+00	MPNE_0521	-	conserved hypothetical protein	null
223	417	2,4294e+00	MPNE_0540	trkA	TrkA-N domain protein	identified by match to protein family HMM PF02080;
224	235	2,4296e+00	MPNE_0289	galE	UDP-glucose 4-epimerase	identified by match to protein family HMM PF01073;
225	238	2,4340e+00	MPNE_0292	-	amino acid or sugar ABC transport system,	identified by match to protein family HMM PF02653
226	120	2,4361e+00	MPNE_0157	-	ABC transporter, ATP-binding protein	identified by match to protein family HMM PF00005
227	407	2,4367e+00	MPNE_0520	hmw1	cytadherence high molecular weight protein 1	identified by match to protein family HMM
228	547	2,4393e+00	MPNE_0706	-	conserved hypothetical protein	null
229	294	2,4418e+00	MPNE_0375	-	ribonucleoside-diphosphate reductase, beta	identified by match to protein family HMM PF00268
230	22	2,4418e+00	MPNE_0026	metG	methionine--tRNA ligase	identified by match to protein family HMM PF09334;
231	253	2,4482e+00	MPNE_0313	glf	UDP-galactopyranose mutase	identified by match to protein family HMM PF03275;
232	171	2,4560e+00	MPNE_0216	infA	translation initiation factor IF-1	identified by match to protein family HMM PF01176;
233	202	2,4568e+00	MPNE_0255	hprK	HPr(Ser) kinase/phosphatase	identified by match to protein family HMM PF02603;
234	601	2,4569e+00	MPNE_0772	msrB	methionine-R-sulfoxide reductase	identified by match to protein family HMM PF01641;
235	21	2,4593e+00	MPNE_0025	pip	prolyl aminopeptidase	identified by match to protein family HMM PF00561;
236	51	2,4600e+00	MPNE_0059	-	hypothetical protein	identified by glimmer; putative
237	504	2,4673e+00	MPNE_0648	thiI	thiamine biosynthesis/tRNA modification protein	identified by match to protein family HMM PF02568;
238	471	2,4707e+00	MPNE_0605	-	flavin reductase	identified by match to protein family HMM PF03358
239	619	2,4732e+00	MPNE_0790	gltX	glutamate--tRNA ligase	identified by match to protein family HMM PF00749;
240	237	2,4755e+00	MPNE_0291	-	amino acid or sugar ABC transport system,	identified by match to protein family HMM PF02653
241	291	2,4756e+00	MPNE_0372	-	amino acid permease	identified by match to protein family HMM PF00324;
242	536	2,4763e+00	MPNE_0694	-	conserved hypothetical protein	null
243	121	2,4771e+00	MPNE_0158	-	ABC transporter, permease protein	identified by match to protein family HMM PF00528
244	145	2,4819e+00	MPNE_0188	-	conserved hypothetical protein	identified by match to protein family HMM PF00571;
245	23	2,4841e+00	MPNE_0027	rpoE	DNA-directed RNA polymerase, delta subunit	identified by match to protein family HMM PF05066
246	596	2,4843e+00	MPNE_0767	-	conserved hypothetical protein	identified by match to protein family HMM PF02588
247	215	2,4901e+00	MPNE_0268	gatC	glutamyl-tRNA(Gln) amidotransferase, C subunit	identified by match to protein family HMM PF02686;
248	409	2,4907e+00	MPNE_0522	-	conserved hypothetical protein	null
249	110	2,4961e+00	MPNE_0142	parC	DNA topoisomerase IV, A subunit	identified by match to protein family HMM PF00521;
250	559	2,4996e+00	MPNE_0721	rpsI	ribosomal protein S9	identified by match to protein family HMM PF00380	rib
251	196	2,5004e+00	MPNE_0247	-	ABC transporter, permease protein	identified by match to protein family HMM PF00528
252	299	2,5007e+00	MPNE_0380	rpmA	ribosomal protein L27	identified by match to protein family HMM PF01016;	rib
253	324	2,5009e+00	MPNE_0408	rpoD	RNA polymerase sigma factor RpoD	identified by match to protein family HMM PF04539;
254	284	2,5048e+00	MPNE_0362	-	conserved hypothetical protein	null
255	389	2,5085e+00	MPNE_0499	smc	chromosome segregation protein SMC	identified by match to protein family HMM PF02463;
256	538	2,5119e+00	MPNE_0696	rpiB	ribose-5-phosphate isomerase B	identified by match to protein family HMM PF02502;
257	517	2,5131e+00	MPNE_0666	-	conserved hypothetical protein	null
258	182	2,5143e+00	MPNE_0227	-	adenine-specific DNA modification methylase	conserved hypothetical protein; this gene contains
259	616	2,5179e+00	MPNE_0787	-	conserved domain protein	null
260	146	2,5181e+00	MPNE_0189	-	conserved hypothetical protein	null
261	6	2,5198e+00	MPNE_0008	-	DNA polymerase III, delta' subunit	null
262	332	2,5248e+00	MPNE_0419	rpmE	ribosomal protein L31	identified by match to protein family HMM PF01197;	rib
263	502	2,5263e+00	MPNE_0646	-	pseudouridine synthase, RluA family	identified by match to protein family HMM PF00849;
264	400	2,5264e+00	MPNE_0510	-	conserved hypothetical protein	null
265	396	2,5271e+00	MPNE_0506	-	ABC transporter, ATP-binding protein	identified by match to protein family HMM PF00005
266	425	2,5279e+00	MPNE_0553	-	hydrolase, alpha/beta domain protein	identified by match to protein family HMM PF00561;
267	510	2,5285e+00	MPNE_0654	argS	arginine--tRNA ligase	identified by match to protein family HMM PF00750;
268	431	2,5314e+00	MPNE_0559	-	putative NAD(P)H dehydrogenase (quinone)	identified by match to protein family HMM PF02525;
269	327	2,5375e+00	MPNE_0411	-	RNA methyltransferase, TrmH family, group 3	identified by match to protein family HMM PF00588;
270	600	2,5396e+00	MPNE_0771	-	conserved hypothetical protein	null
271	158	2,5396e+00	MPNE_0203	rpsQ	30S ribosomal protein S17	identified by match to protein family HMM PF00366;	rib
272	447	2,5413e+00	MPNE_0576	-	putative sugar-specific permease, SgaT/UlaA	identified by match to protein family HMM PF04215
273	141	2,5413e+00	MPNE_0182	-	conserved hypothetical protein	null
274	193	2,5433e+00	MPNE_0244	-	conserved hypothetical protein	null
275	523	2,5450e+00	MPNE_0674	-	cytosol aminopeptidase family, catalytic domain	identified by match to protein family HMM PF00883
276	475	2,5517e+00	MPNE_0615	-	conserved hypothetical protein	null
277	73	2,5611e+00	MPNE_0084	-	glycosyltransferase, group 2 family protein	identified by match to protein family HMM PF00535
278	266	2,5664e+00	MPNE_0331	-	type I restriction modification DNA specificity	identified by match to protein family HMM PF01420
279	442	2,5670e+00	MPNE_0571	-	endonuclease/exonuclease/phosphatase family	identified by match to protein family HMM PF03372
280	489	2,5703e+00	MPNE_0631	-	hypothetical protein	identified by glimmer; putative
281	112	2,5716e+00	MPNE_0144	-	phosphodiesterase family protein	identified by match to protein family HMM PF00149;
282	155	2,5744e+00	MPNE_0199	rplV	ribosomal protein L22	identified by match to protein family HMM PF00237;	rib
283	283	2,5754e+00	MPNE_0359	-	putative proline-rich P65 protein	M protein repeat protein; this gene contains a
284	620	2,5793e+00	MPNE_0791	ksgA	dimethyladenosine transferase	identified by match to protein family HMM PF00398;
285	310	2,5803e+00	MPNE_0393	-	RDD family protein	null
286	19	2,5853e+00	MPNE_0023	-	SNF2 family N-terminal domain protein	identified by match to protein family HMM PF00176;
287	528	2,5859e+00	MPNE_0679	-	conserved hypothetical protein	identified by match to protein family HMM PF01727;
288	328	2,5859e+00	MPNE_0412	cysS	cysteine--tRNA ligase	identified by match to protein family HMM PF01406;
289	370	2,5868e+00	MPNE_0474	-	conserved hypothetical protein	null
290	220	2,5881e+00	MPNE_0273	-	conserved hypothetical protein	identified by match to protein family HMM PF02650;
291	562	2,5917e+00	MPNE_0724	uvrA	excinuclease ABC, A subunit	identified by match to protein family HMM PF00005;
292	524	2,5921e+00	MPNE_0675	groL	chaperonin GroL	identified by match to protein family HMM PF00118;
293	159	2,6025e+00	MPNE_0204	rplN	ribosomal protein L14	identified by match to protein family HMM PF00238;	rib
294	404	2,6040e+00	MPNE_0517	-	conserved hypothetical protein	null
295	552	2,6048e+00	MPNE_0711	pstA	phosphate ABC transporter, permease protein	identified by match to protein family HMM PF00528;
296	161	2,6076e+00	MPNE_0206	rplE	ribosomal protein L5	identified by match to protein family HMM PF00281;	rib
297	350	2,6091e+00	MPNE_0445	leuS	leucine--tRNA ligase	identified by match to protein family HMM PF00133;
298	399	2,6094e+00	MPNE_0509	-	conserved hypothetical protein	null
299	369	2,6121e+00	MPNE_0472	-	conserved hypothetical protein	conserved hypothetical protein; this gene contains
300	618	2,6142e+00	MPNE_0789	-	putative dGTPase	identified by match to protein family HMM PF01966
301	296	2,6157e+00	MPNE_0377	-	ribonucleoside-diphosphate reductase, alpha	identified by match to protein family HMM PF00317;
302	598	2,6178e+00	MPNE_0769	trmD	tRNA (guanine-N(1)-)-methyltransferase	identified by match to protein family HMM PF01746;
303	606	2,6193e+00	MPNE_0777	galU	UTP--glucose-1-phosphate uridylyltransferase	identified by match to protein family HMM PF00483;
304	513	2,6193e+00	MPNE_0660	-	amidinotransferase	identified by match to protein family HMM PF02274
305	7	2,6250e+00	MPNE_0009	trmE	tRNA modification GTPase TrmE	identified by match to protein family HMM PF01926;
306	28	2,6264e+00	MPNE_0032	efp	translation elongation factor P	identified by match to protein family HMM PF01132;
307	98	2,6265e+00	MPNE_0121	pheS	phenylalanine--tRNA ligase, alpha subunit	identified by match to protein family HMM PF01409;
308	125	2,6284e+00	MPNE_0162	-	hypothetical protein	identified by glimmer; putative
309	561	2,6312e+00	MPNE_0723	dnaX	DNA polymerase III, subunit gamma and tau	identified by match to protein family HMM PF00004;
310	150	2,6359e+00	MPNE_0194	rplC	50S ribosomal protein L3	identified by match to protein family HMM PF00297;	rib
311	505	2,6371e+00	MPNE_0649	-	conserved hypothetical protein	null
312	232	2,6438e+00	MPNE_0286	-	competence/damage-inducible protein CinA	identified by match to protein family HMM PF02464;
313	564	2,6451e+00	MPNE_0726	-	conserved hypothetical protein	identified by match to protein family HMM
314	178	2,6461e+00	MPNE_0223	-	ABC transporter, ATP-binding protein	identified by match to protein family HMM PF00005
315	511	2,6479e+00	MPNE_0655	gidA	tRNA uridine 5-carboxymethylaminomethyl	identified by match to protein family HMM PF01134;
316	75	2,6482e+00	MPNE_0086	-	conserved hypothetical protein	identified by match to protein family HMM PF07672
317	440	2,6491e+00	MPNE_0569	-	conserved hypothetical protein	conserved hypothetical protein; this gene contains
318	276	2,6496e+00	MPNE_0341	-	acyltransferase	identified by match to protein family HMM PF01553;
319	287	2,6549e+00	MPNE_0366	mraZ	protein MraZ	identified by match to protein family HMM PF02381;
320	242	2,6558e+00	MPNE_0296	-	Cof-like hydrolase	identified by match to protein family HMM PF00702;
321	452	2,6571e+00	MPNE_0584	-	hypothetical protein	identified by glimmer; putative
322	572	2,6584e+00	MPNE_0734	tpiA	triose-phosphate isomerase	identified by match to protein family HMM PF00121;
323	244	2,6623e+00	MPNE_0299	-	NAD(+)/NADH kinase	identified by match to protein family HMM PF01513
324	54	2,6747e+00	MPNE_0064	-	ABC transporter, ATP-binding protein	identified by match to protein family HMM PF00005;
325	27	2,6747e+00	MPNE_0031	-	glycosyltransferase, group 2 family protein	identified by match to protein family HMM PF00535
326	305	2,6751e+00	MPNE_0388	-	ABC transporter, ATP-binding protein	identified by match to protein family HMM PF00005
327	109	2,6769e+00	MPNE_0140	parE	DNA topoisomerase IV, B subunit	identified by match to protein family HMM PF00204;
328	263	2,6847e+00	MPNE_0325	-	type I restriction modification DNA specificity	identified by match to protein family HMM PF01420
329	398	2,6874e+00	MPNE_0508	dnaK	chaperone protein DnaK	identified by match to protein family HMM PF00012;
330	415	2,6922e+00	MPNE_0531	-	conserved hypothetical protein	null
331	17	2,6923e+00	MPNE_0021	-	ABC transporter, ATP-binding protein	identified by match to protein family HMM PF00005;
332	47	2,6958e+00	MPNE_0055	glpK	glycerol kinase	identified by match to protein family HMM PF00370;
333	525	2,6964e+00	MPNE_0676	groS	chaperonin GroS	identified by match to protein family HMM PF00166
334	330	2,6970e+00	MPNE_0415	-	conserved hypothetical protein	null
335	360	2,6976e+00	MPNE_0456	-	putative NADH oxidase	identified by match to protein family HMM PF00070;
336	285	2,6985e+00	MPNE_0363	-	conserved hypothetical protein	null
337	63	2,7035e+00	MPNE_0073	deoC	deoxyribose-phosphate aldolase	identified by match to protein family HMM PF01791;
338	604	2,7041e+00	MPNE_0775	tuf	translation elongation factor Tu	identified by match to protein family HMM PF00009;
339	209	2,7065e+00	MPNE_0262	rpsR	ribosomal protein S18	identified by match to protein family HMM PF01084;	rib
340	117	2,7109e+00	MPNE_0151	-	conserved domain protein	null
341	269	2,7126e+00	MPNE_0334	-	pseudouridine synthase, RluA family	identified by match to protein family HMM PF00849;
342	551	2,7143e+00	MPNE_0710	pstB	phosphate ABC transporter, ATP-binding protein	identified by match to protein family HMM PF00005;
343	34	2,7146e+00	MPNE_0038	-	MG032/MG096/MG288 family 2	identified by match to protein family HMM PF03072;
344	446	2,7291e+00	MPNE_0575	-	PTS system, Lactose/Cellobiose specific IIB	identified by match to protein family HMM PF02302
345	503	2,7298e+00	MPNE_0647	-	DHHA1 domain protein	identified by match to protein family HMM PF01368;
346	629	2,7304e+00	MPNE_0800	-	CobQ/CobB/MinD/ParA nucleotide binding domain	identified by match to protein family HMM PF01656
347	506	2,7332e+00	MPNE_0650	-	conserved hypothetical protein	null
348	334	2,7371e+00	MPNE_0421	-	methyltransferase, HemK family	identified by match to protein family HMM PF01170;
349	429	2,7421e+00	MPNE_0557	-	conserved hypothetical protein	null
350	519	2,7438e+00	MPNE_0668	-	EAGR box	identified by match to protein family HMM
351	325	2,7470e+00	MPNE_0409	dnaG	DNA primase	identified by match to protein family HMM PF01751;
352	274	2,7471e+00	MPNE_0339	-	DivIVA domain protein	identified by match to protein family HMM
353	176	2,7511e+00	MPNE_0221	rplQ	ribosomal protein L17	identified by match to protein family HMM PF01196;	rib
354	217	2,7527e+00	MPNE_0270	gatB	GatB/GatE catalytic domain protein	identified by match to protein family HMM PF01162;
355	189	2,7595e+00	MPNE_0240	rpsB	ribosomal protein S2	identified by match to protein family HMM PF00318;	rib
356	496	2,7608e+00	MPNE_0638	-	putative ribosomal protein S20	null	rib
357	71	2,7617e+00	MPNE_0081	rnmV	ribonuclease M5	identified by match to protein family HMM PF01751;
358	184	2,7634e+00	MPNE_0235	-	conserved domain protein	null
359	154	2,7724e+00	MPNE_0198	rpsS	ribosomal protein S19	identified by match to protein family HMM PF00203;	rib
360	535	2,7731e+00	MPNE_0693	-	conserved hypothetical protein	identified by match to protein family HMM PF01727;
361	140	2,7732e+00	MPNE_0180	-	conserved hypothetical protein	transcription termination factor NusA; this gene
362	227	2,7738e+00	MPNE_0281	rsgA	ribosome small subunit-dependent GTPase A	identified by match to protein family HMM PF03193;
363	272	2,7751e+00	MPNE_0337	-	conserved hypothetical protein	null
364	42	2,7765e+00	MPNE_0047	tdk	thymidine kinase	identified by match to protein family HMM PF00265
365	12	2,7789e+00	MPNE_0014	-	conserved hypothetical protein	identified by match to protein family HMM PF01519
366	579	2,7859e+00	MPNE_0742	cdsA	phosphatidate cytidylyltransferase	identified by match to protein family HMM PF01148
367	498	2,7909e+00	MPNE_0640	fmt	methionyl-tRNA formyltransferase	identified by match to protein family HMM PF00551;
368	102	2,7913e+00	MPNE_0132	infC	translation initiation factor IF-3	identified by match to protein family HMM PF00707;
369	106	2,7925e+00	MPNE_0136	topJ	terminal organelle assembly protein TopJ	identified by match to protein family HMM PF00226;
370	331	2,7948e+00	MPNE_0418	-	conserved hypothetical protein	null
371	303	2,7952e+00	MPNE_0384	tig	trigger factor	identified by match to protein family HMM PF00254;
372	225	2,8012e+00	MPNE_0279	-	protein phosphatase 2C	identified by match to protein family HMM PF00481
373	449	2,8035e+00	MPNE_0581	araD	L-ribulose-5-phosphate 4-epimerase	identified by match to protein family HMM PF00596
374	362	2,8076e+00	MPNE_0458	-	conserved hypothetical protein	null
375	277	2,8139e+00	MPNE_0342	folA_1	dihydrofolate reductase	identified by match to protein family HMM PF00186;
376	236	2,8236e+00	MPNE_0290	-	ABC transporter, ATP-binding protein	identified by match to protein family HMM PF00005
377	211	2,8237e+00	MPNE_0264	dnaB	replicative DNA helicase	identified by match to protein family HMM PF00772;
378	256	2,8262e+00	MPNE_0316	-	conserved domain protein	null
379	179	2,8314e+00	MPNE_0224	-	cobalt transport protein	identified by match to protein family HMM PF02361
380	424	2,8353e+00	MPNE_0552	-	EDD domain protein, DegV family	identified by match to protein family HMM PF02645;
381	573	2,8435e+00	MPNE_0735	-	conserved hypothetical protein	identified by match to protein family HMM PF02588
382	466	2,8441e+00	MPNE_0600	-	hypothetical protein	identified by glimmer; putative
383	114	2,8442e+00	MPNE_0147	-	hypothetical protein	identified by glimmer; putative
384	391	2,8539e+00	MPNE_0501	pta	phosphate acetyltransferase	identified by match to protein family HMM PF01515;
385	152	2,8565e+00	MPNE_0196	rplW	ribosomal protein L23	identified by match to protein family HMM PF00276	rib
386	230	2,8640e+00	MPNE_0284	asnS	asparagine--tRNA ligase	identified by match to protein family HMM PF00152;
387	207	2,8660e+00	MPNE_0260	rpsF	ribosomal protein S6	identified by match to protein family HMM PF01250;	rib
388	514	2,8689e+00	MPNE_0662	udk	uridine kinase	identified by match to protein family HMM PF00485;
389	353	2,8689e+00	MPNE_0449	-	conserved hypothetical protein	null
390	349	2,8709e+00	MPNE_0444	-	Cof-like hydrolase	identified by match to protein family HMM PF00702;
391	339	2,8730e+00	MPNE_0428	-	hypothetical protein	identified by glimmer; putative
392	40	2,8791e+00	MPNE_0046	-	MG032/MG096/MG288 family 2	identified by match to protein family HMM PF03072
393	461	2,8827e+00	MPNE_0594	-	MG032/MG096/MG288 family 2	identified by match to protein family HMM PF03072;
394	87	2,8867e+00	MPNE_0100	-	type I restriction modification DNA specificity	identified by match to protein family HMM PF01420
395	465	2,8946e+00	MPNE_0599	-	conserved hypothetical protein	null
396	9	2,8969e+00	MPNE_0011	-	conserved hypothetical protein	identified by match to protein family HMM PF01519
397	434	2,8974e+00	MPNE_0562	-	conserved hypothetical protein	identified by match to protein family HMM PF03672
398	290	2,8988e+00	MPNE_0371	-	amino acid permease	identified by match to protein family HMM PF00324;
399	542	2,9024e+00	MPNE_0700	atpG	ATP synthase F1, gamma subunit	identified by match to protein family HMM PF00231;
400	481	2,9053e+00	MPNE_0623	-	conserved hypothetical protein	null
401	433	2,9080e+00	MPNE_0561	ysxC	ribosome biogenesis GTP-binding protein YsxC	identified by match to protein family HMM PF01926;
402	240	2,9089e+00	MPNE_0294	-	conserved hypothetical protein	null
403	383	2,9181e+00	MPNE_0493	-	glycerophosphodiester phosphodiesterase family	identified by match to protein family HMM PF03009
404	531	2,9253e+00	MPNE_0683	-	conserved hypothetical protein	identified by match to protein family HMM PF01727;
405	537	2,9334e+00	MPNE_0695	-	conserved hypothetical protein	null
406	311	2,9384e+00	MPNE_0394	-	UvrD/REP helicase	identified by match to protein family HMM PF00580
407	79	2,9425e+00	MPNE_0091	-	efflux ABC transporter, permease protein	identified by match to protein family HMM PF02687
408	436	2,9524e+00	MPNE_0564	-	hypothetical protein	identified by glimmer; putative
409	231	2,9642e+00	MPNE_0285	pgsA	CDP-diacylglycerol--glycerol-3-phosphate	identified by match to protein family HMM PF01066;
410	354	2,9659e+00	MPNE_0450	-	conserved hypothetical protein	null
411	239	2,9725e+00	MPNE_0293	topA	DNA topoisomerase I	identified by match to protein family HMM PF01131;
412	35	2,9818e+00	MPNE_0039	-	MG032/MG096/MG288 family 2	identified by match to protein family HMM PF03072;
413	97	2,9849e+00	MPNE_0120	-	conserved hypothetical protein	null
414	228	2,9904e+00	MPNE_0282	pgi	glucose-6-phosphate isomerase	identified by match to protein family HMM PF00342
415	530	2,9915e+00	MPNE_0682	-	conserved hypothetical protein	identified by match to protein family HMM PF01732
416	111	2,9917e+00	MPNE_0141	hrcA	heat-inducible transcription repressor HrcA	identified by match to protein family HMM PF01628;
417	314	2,9941e+00	MPNE_0397	-	type I restriction modification DNA specificity	identified by match to protein family HMM PF01420
418	249	2,9963e+00	MPNE_0306	-	histidine triad domain protein	identified by match to protein family HMM PF01230
419	260	3,0029e+00	MPNE_0322	-	conserved hypothetical protein	identified by match to protein family HMM PF01519
420	455	3,0142e+00	MPNE_0588	-	conserved hypothetical protein	identified by match to protein family HMM PF01519
421	226	3,0200e+00	MPNE_0280	-	kinase domain protein	identified by match to protein family HMM PF00069
422	462	3,0209e+00	MPNE_0595	-	MG032/MG096/MG288 family 2	identified by match to protein family HMM PF03072;
423	36	3,0228e+00	MPNE_0041	-	hypothetical protein	identified by glimmer; putative
424	388	3,0262e+00	MPNE_0498	ftsY	signal recognition particle-docking protein	identified by match to protein family HMM PF00448;
425	133	3,0296e+00	MPNE_0170	-	conserved hypothetical protein	null
426	183	3,0339e+00	MPNE_0231	-	type I restriction modification DNA specificity	identified by match to protein family HMM PF01420
427	588	3,0364e+00	MPNE_0753	-	conserved hypothetical protein	identified by match to protein family HMM PF00938
428	363	3,0397e+00	MPNE_0460	-	RelA/SpoT family protein	identified by match to protein family HMM PF01966;
429	100	3,0400e+00	MPNE_0127	-	hypothetical protein	identified by glimmer; putative
430	348	3,0455e+00	MPNE_0443	-	Cof-like hydrolase	identified by match to protein family HMM PF08282;
431	565	3,0504e+00	MPNE_0727	rpsO	ribosomal protein S15	identified by match to protein family HMM PF00312;	rib
432	39	3,0523e+00	MPNE_0045	-	MG032/MG096/MG288 family 1	identified by match to protein family HMM PF03072
433	268	3,0537e+00	MPNE_0332	yeaZ	universal bacterial protein YeaZ	identified by match to protein family HMM PF00814;
434	563	3,0556e+00	MPNE_0725	-	conserved hypothetical protein	null
435	251	3,0566e+00	MPNE_0310	-	DNA-binding protein, YbaB/EbfC family	identified by match to protein family HMM PF02575;
436	351	3,0658e+00	MPNE_0446	-	conserved hypothetical protein	null
437	599	3,0733e+00	MPNE_0770	rpsP	ribosomal protein S16	identified by match to protein family HMM PF00886;	rib
438	464	3,0744e+00	MPNE_0598	-	MG032/MG096/MG288 family 2	identified by match to protein family HMM PF03086
439	289	3,0752e+00	MPNE_0368	-	conserved hypothetical protein	cell division protein FtsZ; this gene contains a
440	234	3,0765e+00	MPNE_0288	-	conserved hypothetical protein	null
441	359	3,0857e+00	MPNE_0455	pdhA	pyruvate dehydrogenase E1 component, alpha	identified by match to protein family HMM PF00676;
442	29	3,0880e+00	MPNE_0033	-	conserved hypothetical protein	identified by match to protein family HMM PF09185
443	343	3,0938e+00	MPNE_0437	-	conserved hypothetical protein	null
444	94	3,0940e+00	MPNE_0113	-	putative mycoplasma lipoprotein, C-terminal	identified by match to protein family HMM PF03202
445	15	3,1041e+00	MPNE_0017	-	alpha-L-glutamate ligase, RimK family	identified by match to protein family HMM PF08443;
446	355	3,1159e+00	MPNE_0451	-	lipoyltransferase and lipoate-protein ligase	identified by match to protein family HMM PF03099;
447	247	3,1266e+00	MPNE_0302	-	conserved hypothetical protein	conserved hypothetical protein; this gene contains
448	67	3,1269e+00	MPNE_0076	-	NusG family protein	identified by match to protein family HMM PF02357;
449	490	3,1321e+00	MPNE_0632	-	conserved hypothetical protein	null
450	545	3,1363e+00	MPNE_0703	atpF	ATP synthase F0, B subunit	identified by match to protein family HMM PF00430;
451	380	3,1388e+00	MPNE_0490	-	ABC transporter, permease protein	identified by match to protein family HMM PF00528
452	426	3,1393e+00	MPNE_0554	-	conserved hypothetical protein	null
453	346	3,1468e+00	MPNE_0441	-	5'-3' exonuclease, SAM domain protein	identified by match to protein family HMM PF01367;
454	313	3,1597e+00	MPNE_0396	hsdM	type I restriction-modification system, M	identified by match to protein family HMM PF02384;
455	367	3,1613e+00	MPNE_0470	-	hypothetical protein	identified by glimmer; putative
456	208	3,1681e+00	MPNE_0261	-	single-strand binding family protein	identified by match to protein family HMM PF00436;
457	569	3,1782e+00	MPNE_0732	-	putative LuxR bacterial regulatory protein	null
458	245	3,1784e+00	MPNE_0300	-	conserved hypothetical protein	null
459	628	3,1820e+00	MPNE_0799	-	conserved hypothetical protein	null
460	494	3,1821e+00	MPNE_0636	rplJ	ribosomal protein L10	identified by match to protein family HMM PF00466	rib
461	151	3,1822e+00	MPNE_0195	rplD	50S ribosomal protein L4	identified by match to protein family HMM PF00573;	rib
462	532	3,1851e+00	MPNE_0689	-	conserved hypothetical protein	identified by match to protein family HMM PF01727;
463	539	3,1935e+00	MPNE_0697	-	conserved hypothetical protein	null
464	512	3,1972e+00	MPNE_0656	gidB	16S rRNA methyltransferase GidB	identified by match to protein family HMM PF02527;
465	270	3,2054e+00	MPNE_0335	lspA	signal peptidase II	identified by match to protein family HMM PF01252;
466	577	3,2138e+00	MPNE_0740	-	conserved hypothetical protein	null
467	181	3,2234e+00	MPNE_0226	pepF	oligoendopeptidase F	identified by match to protein family HMM PF01432;
468	213	3,2310e+00	MPNE_0266	-	MG032/MG096/MG288 family 2	identified by match to protein family HMM PF03072;
469	487	3,2313e+00	MPNE_0629	-	phosphotransferase enzyme family protein	identified by match to protein family HMM PF01633;
470	520	3,2396e+00	MPNE_0669	era	GTP-binding protein Era	identified by match to protein family HMM PF01926;
471	472	3,2633e+00	MPNE_0609	-	hydrolase, alpha/beta domain protein	identified by match to protein family HMM PF00561;
472	597	3,2706e+00	MPNE_0768	rplS	ribosomal protein L19	identified by match to protein family HMM PF01245;	rib
473	574	3,2709e+00	MPNE_0736	tsf	translation elongation factor Ts	identified by match to protein family HMM PF00627;
474	148	3,2867e+00	MPNE_0191	-	conserved hypothetical protein	null
475	497	3,3026e+00	MPNE_0639	-	conserved hypothetical protein	null
476	533	3,3046e+00	MPNE_0691	-	conserved hypothetical protein	identified by match to protein family HMM PF01732
477	488	3,3092e+00	MPNE_0630	ackA	acetate kinase	identified by match to protein family HMM PF00871;
478	119	3,3130e+00	MPNE_0156	-	nuclease-like protein	identified by match to protein family HMM PF00565
479	581	3,3338e+00	MPNE_0743	-	conserved hypothetical protein	identified by match to protein family HMM PF00938
480	57	3,3567e+00	MPNE_0067	-	conserved hypothetical protein	identified by match to protein family HMM PF02030
481	435	3,3580e+00	MPNE_0563	-	glycosyltransferase, group 2 family protein	identified by match to protein family HMM PF00535
482	306	3,3581e+00	MPNE_0389	-	conserved hypothetical protein	null
483	486	3,3699e+00	MPNE_0627	clpB	chaperone protein ClpB	identified by match to protein family HMM PF00004;
484	139	3,3709e+00	MPNE_0179	-	conserved hypothetical protein	identified by match to protein family HMM PF03202;
485	14	3,3836e+00	MPNE_0015	-	RimK-like ATP-grasp domain protein	identified by match to protein family HMM PF08443
486	88	3,3861e+00	MPNE_0101	-	conserved hypothetical protein	conserved hypothetical protein; this gene contains
487	366	3,3894e+00	MPNE_0469	greA	transcription elongation factor GreA	identified by match to protein family HMM PF01272;
488	376	3,3904e+00	MPNE_0483	-	conserved hypothetical protein	identified by match to protein family HMM PF01519
489	386	3,3918e+00	MPNE_0496	-	hypothetical protein	identified by glimmer; putative
490	82	3,3933e+00	MPNE_0095	-	conserved hypothetical protein	identified by match to protein family HMM PF01727;
491	529	3,4002e+00	MPNE_0680	-	conserved hypothetical protein	conserved hypothetical protein; this gene contains
492	501	3,4023e+00	MPNE_0643	plsX	fatty acid/phospholipid synthesis protein PlsX	identified by match to protein family HMM PF02504;
493	84	3,4197e+00	MPNE_0097	-	conserved hypothetical protein	null
494	341	3,4209e+00	MPNE_0434	-	conserved domain protein	conserved hypothetical protein; this gene contains
495	622	3,4316e+00	MPNE_0793	-	ribonuclease P protein component-like protein	identified by match to protein family HMM
496	309	3,4373e+00	MPNE_0392	-	conserved hypothetical protein	null
497	491	3,4512e+00	MPNE_0633	ruvA	Holliday junction DNA helicase RuvA	identified by match to protein family HMM PF01330;
498	312	3,4550e+00	MPNE_0395	-	UvrD/REP helicase	identified by match to protein family HMM PF00580
499	387	3,4584e+00	MPNE_0497	-	helix-turn-helix protein, YlxM/p13 family	identified by match to protein family HMM PF04297
500	288	3,4609e+00	MPNE_0367	mraW	S-adenosyl-methyltransferase MraW	identified by match to protein family HMM PF01795;
501	554	3,4613e+00	MPNE_0714	-	conserved domain protein	null
502	550	3,4637e+00	MPNE_0708	phoU	phosphate transport system regulatory protein	identified by match to protein family HMM PF01895;
503	37	3,4644e+00	MPNE_0042	-	conserved hypothetical protein	identified by match to protein family HMM PF01519
504	337	3,4668e+00	MPNE_0426	-	conserved hypothetical protein	identified by match to protein family HMM PF01519
505	53	3,4681e+00	MPNE_0063	-	hypothetical protein	identified by glimmer; putative
506	78	3,4777e+00	MPNE_0090	-	hypothetical protein	identified by glimmer; putative
507	83	3,4801e+00	MPNE_0096	-	conserved hypothetical protein	null
508	241	3,4812e+00	MPNE_0295	trxA	thioredoxin	identified by match to protein family HMM PF00085;
509	484	3,5073e+00	MPNE_0625	-	putative DNA-binding protein HU	null
510	267	3,5216e+00	MPNE_0333	-	type I restriction modification DNA specificity	identified by match to protein family HMM PF01420
511	13	3,5422e+00	MPNE_0016	-	DNA primase-like protein	identified by match to protein family HMM PF01751;
512	212	3,5480e+00	MPNE_0265	-	conserved hypothetical protein	null
513	508	3,5512e+00	MPNE_0652	-	conserved hypothetical protein	null
514	375	3,5526e+00	MPNE_0482	-	hypothetical protein	identified by glimmer; putative
515	576	3,5682e+00	MPNE_0738	-	putative D-tyrosyl-tRNA(Tyr) deacylase	conserved hypothetical protein; this gene contains
516	259	3,5709e+00	MPNE_0321	-	hypothetical protein	identified by glimmer; putative
517	609	3,5741e+00	MPNE_0780	-	conserved hypothetical protein	null
518	556	3,5764e+00	MPNE_0715	-	conserved hypothetical protein	null
519	107	3,5779e+00	MPNE_0137	grpE	co-chaperone GrpE	identified by match to protein family HMM PF01025
520	509	3,5967e+00	MPNE_0653	-	conserved hypothetical protein	null
521	526	3,6092e+00	MPNE_0677	-	conserved hypothetical protein	null
522	68	3,6197e+00	MPNE_0078	secE	preprotein translocase, SecE subunit	identified by match to protein family HMM
523	124	3,6234e+00	MPNE_0161	-	conserved hypothetical protein	identified by match to protein family HMM PF01519
524	89	3,6300e+00	MPNE_0105	-	conserved hypothetical protein	identified by match to protein family HMM PF01519
525	160	3,6384e+00	MPNE_0205	rplX	ribosomal protein L24	identified by match to protein family HMM PF00467;	rib
526	96	3,6456e+00	MPNE_0117	-	conserved hypothetical protein	identified by match to protein family HMM PF01519
527	377	3,6695e+00	MPNE_0484	-	conserved hypothetical protein	identified by match to protein family HMM PF00938
528	149	3,7024e+00	MPNE_0192	-	conserved hypothetical protein	ribosomal protein S10; this gene contains a frame	rib
529	612	3,7066e+00	MPNE_0783	-	hypothetical protein	identified by glimmer; putative
530	437	3,7143e+00	MPNE_0565	-	conserved hypothetical protein	identified by match to protein family HMM PF01519
531	248	3,7225e+00	MPNE_0307	-	conserved hypothetical protein	null
532	402	3,7283e+00	MPNE_0513	-	conserved hypothetical protein	conserved domain protein; this gene contains a
533	315	3,7366e+00	MPNE_0398	-	conserved hypothetical protein	identified by match to protein family HMM PF01519
534	456	3,7376e+00	MPNE_0589	-	conserved hypothetical protein	identified by match to protein family HMM PF00938
535	593	3,7438e+00	MPNE_0764	-	conserved hypothetical protein	identified by match to protein family HMM PF01519
536	185	3,7595e+00	MPNE_0236	-	conserved hypothetical protein	identified by match to protein family HMM PF01519
537	46	3,7666e+00	MPNE_0054	-	MG032/MG096/MG288 family 2	identified by match to protein family HMM PF03072;
538	352	3,7685e+00	MPNE_0447	-	conserved hypothetical protein	null
539	224	3,7871e+00	MPNE_0278	gmk	guanylate kinase	identified by match to protein family HMM PF00625;
540	85	3,7935e+00	MPNE_0098	-	conserved hypothetical protein	null
541	580	3,7959e+00	MPNE_0744	-	type I restriction modification DNA specificity	identified by match to protein family HMM PF01420
542	323	3,8008e+00	MPNE_0407	-	conserved hypothetical protein	identified by match to protein family HMM PF04816
543	483	3,8034e+00	MPNE_0626	recU	recombination protein U	identified by match to protein family HMM PF03838;
544	308	3,8100e+00	MPNE_0391	-	conserved hypothetical protein	null
545	132	3,8103e+00	MPNE_0169	-	conserved hypothetical protein	identified by match to protein family HMM PF01519
546	372	3,8138e+00	MPNE_0477	-	hypothetical protein	identified by glimmer; putative
547	522	3,8176e+00	MPNE_0671	-	conserved hypothetical protein	conserved domain protein; this gene contains a
548	518	3,8182e+00	MPNE_0667	-	glycerophosphodiester phosphodiesterase family	identified by match to protein family HMM PF03009
549	578	3,8313e+00	MPNE_0741	frr	ribosome recycling factor	identified by match to protein family HMM PF01765;
550	485	3,8350e+00	MPNE_0628	-	conserved hypothetical protein	null
551	210	3,8418e+00	MPNE_0263	rplI	ribosomal protein L9	identified by match to protein family HMM PF01281;	rib
552	218	3,8443e+00	MPNE_0271	-	conserved hypothetical protein	null
553	38	3,8455e+00	MPNE_0044	-	MG032/MG096/MG288 family 2	identified by match to protein family HMM PF03086
554	467	3,8490e+00	MPNE_0601	-	hypothetical protein	identified by glimmer; putative
555	381	3,8574e+00	MPNE_0491	-	RNAse H domain protein, YqgF family	identified by match to protein family HMM PF03652;
556	482	3,8744e+00	MPNE_0624	ppa	inorganic diphosphatase	identified by match to protein family HMM PF00719
557	11	3,8879e+00	MPNE_0013	-	conserved hypothetical protein	identified by match to protein family HMM PF00938
558	479	3,8891e+00	MPNE_0620	-	replication initiation and membrane attachment	identified by match to protein family HMM PF07261
559	419	3,9093e+00	MPNE_0543	-	conserved hypothetical protein	identified by match to protein family HMM PF01519
560	115	3,9267e+00	MPNE_0149	-	conserved hypothetical protein	null
561	194	3,9297e+00	MPNE_0246	-	conserved hypothetical protein	null
562	49	3,9344e+00	MPNE_0057	-	basic membrane protein	identified by match to protein family HMM PF02608
563	373	3,9404e+00	MPNE_0480	-	conserved hypothetical protein	identified by match to protein family HMM PF03202;
564	264	3,9694e+00	MPNE_0327	-	hypothetical protein	identified by glimmer; putative
565	500	3,9848e+00	MPNE_0641	rnc	ribonuclease III	identified by match to protein family HMM PF00636;
566	138	3,9874e+00	MPNE_0178	-	conserved hypothetical protein	identified by match to protein family HMM PF01519
567	86	3,9943e+00	MPNE_0099	-	conserved domain protein	null
568	246	4,0138e+00	MPNE_0301	-	HDIG domain protein	identified by match to protein family HMM PF01966;
569	113	4,0338e+00	MPNE_0145	-	conserved hypothetical protein	identified by match to protein family HMM PF01519
570	316	4,0344e+00	MPNE_0399	-	type III restriction enzyme, res subunit	identified by match to protein family HMM PF04851
571	257	4,0370e+00	MPNE_0317	-	conserved hypothetical protein	identified by match to protein family HMM PF03305
572	320	4,0443e+00	MPNE_0404	-	5-formyltetrahydrofolate cyclo-ligase	identified by match to protein family HMM PF01812;
573	555	4,0566e+00	MPNE_0713	-	conserved domain protein	null
574	319	4,0630e+00	MPNE_0403	-	death-on-curing family protein	null
575	463	4,0688e+00	MPNE_0597	-	MG032/MG096/MG288 family 1	identified by match to protein family HMM PF03072
576	585	4,1125e+00	MPNE_0750	-	conserved hypothetical protein	identified by match to protein family HMM PF00938
577	147	4,1143e+00	MPNE_0190	-	conserved hypothetical protein	null
578	617	4,1616e+00	MPNE_0788	-	conserved hypothetical protein	identified by match to protein family HMM PF01519
579	347	4,1798e+00	MPNE_0442	mutM	DNA-formamidopyrimidine glycosylase	identified by match to protein family HMM PF01149;
580	557	4,2176e+00	MPNE_0716	-	conserved hypothetical protein	conserved hypothetical protein; this gene contains
581	265	4,2181e+00	MPNE_0328	-	conserved hypothetical protein	identified by match to protein family HMM PF01519
582	93	4,2254e+00	MPNE_0112	-	conserved hypothetical protein	identified by match to protein family HMM PF03305
583	335	4,2267e+00	MPNE_0422	-	conserved hypothetical protein	identified by match to protein family HMM PF03202;
584	499	4,2633e+00	MPNE_0642	-	conserved hypothetical protein	null
585	50	4,2658e+00	MPNE_0058	ptsH	Phosphocarrier protein HPr	identified by match to protein family HMM PF00381;
586	460	4,2756e+00	MPNE_0593	-	MG032/MG096/MG288 family 2	identified by match to protein family HMM PF03072;
587	401	4,2935e+00	MPNE_0511	-	conserved hypothetical protein	conserved hypothetical protein; this gene contains
588	591	4,2953e+00	MPNE_0760	-	mannitol dehydrogenase C-terminal domain	identified by match to protein family HMM PF01232;
589	126	4,3320e+00	MPNE_0163	-	conserved hypothetical protein	identified by match to protein family HMM PF01519
590	344	4,3433e+00	MPNE_0439	-	conserved hypothetical protein	null
591	135	4,3521e+00	MPNE_0173	-	conserved hypothetical protein	null
592	261	4,3992e+00	MPNE_0323	-	hypothetical protein	identified by glimmer; putative
593	477	4,4152e+00	MPNE_0618	-	conserved hypothetical protein	identified by match to protein family HMM PF01519
594	459	4,4388e+00	MPNE_0592	-	type I restriction modification DNA specificity	identified by match to protein family HMM PF01420
595	590	4,4515e+00	MPNE_0757	-	hypothetical protein	identified by glimmer; putative
596	379	4,4602e+00	MPNE_0487	-	high affinity transport system protein p37	identified by match to protein family HMM PF06646
597	583	4,4821e+00	MPNE_0748	-	conserved hypothetical protein	identified by match to protein family HMM PF00938
598	480	4,4862e+00	MPNE_0621	-	conserved hypothetical protein	null
599	318	4,5427e+00	MPNE_0402	-	hypothetical protein	identified by glimmer; putative
600	365	4,5604e+00	MPNE_0461	-	conserved hypothetical protein	conserved domain protein; this gene contains a
601	134	4,6136e+00	MPNE_0171	-	conserved hypothetical protein	identified by match to protein family HMM PF03202;
602	1	4,6263e+00	MPNE_0001	dnaN	DNA polymerase III, beta subunit	identified by match to protein family HMM PF00712;
603	52	4,6295e+00	MPNE_0062	-	hypothetical protein	identified by glimmer; putative
604	10	4,6630e+00	MPNE_0012	-	conserved hypothetical protein	identified by match to protein family HMM PF00938
605	421	4,6650e+00	MPNE_0545	-	hypothetical protein	identified by glimmer; putative
606	420	4,7127e+00	MPNE_0544	-	conserved hypothetical protein	null
607	453	4,7231e+00	MPNE_0585	-	conserved hypothetical protein	identified by match to protein family HMM PF01519
608	589	4,7274e+00	MPNE_0754	-	conserved hypothetical protein	conserved hypothetical protein; this gene contains
609	371	4,7420e+00	MPNE_0475	-	acyl carrier protein	identified by match to protein family HMM PF00550
610	317	4,7674e+00	MPNE_0401	-	conserved hypothetical protein	null
611	584	4,9129e+00	MPNE_0749	-	conserved hypothetical protein	identified by match to protein family HMM PF00938
612	458	4,9288e+00	MPNE_0591	-	conserved hypothetical protein	identified by match to protein family HMM PF03202;
613	338	4,9371e+00	MPNE_0427	-	conserved hypothetical protein	identified by match to protein family HMM PF00938
614	582	4,9737e+00	MPNE_0745	-	conserved hypothetical protein	identified by match to protein family HMM PF00938
615	262	5,0882e+00	MPNE_0324	-	conserved hypothetical protein	identified by match to protein family HMM PF03202;
616	364	5,1606e+00	MPNE_0459	-	conserved hypothetical protein	null
617	558	5,3130e+00	MPNE_0719	-	conserved hypothetical protein	type I restriction modification DNA specificity
618	118	5,4146e+00	MPNE_0152	-	hypothetical protein	identified by glimmer; putative
619	586	5,4320e+00	MPNE_0751	-	conserved hypothetical protein	identified by match to protein family HMM PF00938
620	136	5,5744e+00	MPNE_0172	-	hypothetical protein	identified by glimmer; putative
621	495	5,6768e+00	MPNE_0637	rplL	ribosomal protein L7/L12	identified by match to protein family HMM PF00542;	rib
622	457	5,7655e+00	MPNE_0590	-	hypothetical protein	identified by glimmer; putative
623	90	5,9429e+00	MPNE_0106	-	hypothetical protein	identified by glimmer; putative
624	587	5,9749e+00	MPNE_0752	-	conserved hypothetical protein	identified by match to protein family HMM PF00938
625	258	6,9284e+00	MPNE_0320	-	hypothetical protein	identified by glimmer; putative
626	397	6,9483e+00	MPNE_0507	-	hypothetical protein	identified by glimmer; putative
627	592	8,2652e+00	MPNE_0761	-	phosphoenolpyruvate-dependent sugar	identified by match to protein family HMM PF00359
628	476	8,5977e+00	MPNE_0617	-	hypothetical protein	identified by glimmer; putative
629	594	9,9999e+00	MPNE_0765	-	hypothetical protein	identified by glimmer; putative
