# Supplementary material for: Bioinformatic Assessment of Factors Affecting the Correlation between Protein Abundance and Elongation Efficiency in Prokaryotes
Source: Int J Mol Sci. 2022 Oct 9;23(19):11996. doi: 10.3390/ijms231911996 (PMC9570070; doi:10.3390/ijms231911996)
Supplement: Supplementary file 1 [file ijms-23-11996-s001.zip › EloE/output_folder/Mycoplasma_pneumoniae_FH_722438/mycoplasma pneumoniae fh_eei2.txt]

#	##	locus_tag	protein_id	gene_id	gene_name	COG	EEI
1	155	MPNE_0199	ADK86723.1	null	rplV	-	7.694683011186318
2	477	MPNE_0618	ADK87192.1	null	-	-	6.901096288676668
3	114	MPNE_0147	ADK86686.1	null	-	-	6.793474330125384
4	448	MPNE_0580	ADK87050.1	null	-	-	6.573827199353182
5	174	MPNE_0219	ADK86660.1	null	rpsK	-	6.502825076843828
6	198	MPNE_0251	ADK86752.1	null	rplK	-	6.443322649875693
7	119	MPNE_0156	ADK87001.1	null	-	-	6.102132573259768
8	160	MPNE_0205	ADK86742.1	null	rplX	-	6.088574826849692
9	157	MPNE_0201	ADK87106.1	null	rplP	-	6.042038978361792
10	133	MPNE_0170	ADK86966.1	null	-	-	5.989660075224155
11	611	MPNE_0782	ADK86663.1	null	hflB	-	5.911556649944849
12	449	MPNE_0581	ADK86727.1	null	araD	-	5.907197678225872
13	445	MPNE_0574	ADK87223.1	null	-	-	5.874406662994012
14	438	MPNE_0566	ADK87058.1	null	-	-	5.869555926044047
15	416	MPNE_0539	ADK87248.1	null	-	-	5.864124481395977
16	366	MPNE_0469	ADK87049.1	null	greA	-	5.845913075218212
17	601	MPNE_0772	ADK87118.1	null	msrB	-	5.8450682632067155
18	249	MPNE_0306	ADK86746.1	null	-	-	5.844338256840886
19	238	MPNE_0292	ADK86768.1	null	-	-	5.838214358361593
20	166	MPNE_0211	ADK86962.1	null	rpsE	-	5.787828184101825
21	158	MPNE_0203	ADK87159.1	null	rpsQ	-	5.753948468584201
22	283	MPNE_0359	ADK87002.1	null	-	-	5.727336038813956
23	567	MPNE_0729	ADK86749.1	null	rpmB	-	5.721605790220565
24	162	MPNE_0207	ADK86921.1	null	rpsN	-	5.712619574726834
25	20	MPNE_0024	ADK87080.1	null	-	-	5.704486163126382
26	164	MPNE_0209	ADK87044.1	null	rplF	-	5.677222681152141
27	159	MPNE_0204	ADK87143.1	null	rplN	-	5.640053884483488
28	206	MPNE_0259	ADK86767.1	null	fusA	-	5.594381462509051
29	63	MPNE_0073	ADK87268.1	null	deoC	-	5.5816897786143915
30	116	MPNE_0150	ADK86700.1	null	-	-	5.5802003786257055
31	154	MPNE_0198	ADK87264.1	null	rpsS	-	5.578557318107487
32	17	MPNE_0021	ADK87092.1	null	-	-	5.5220368407122775
33	353	MPNE_0449	ADK86980.1	null	-	-	5.513541769568282
34	129	MPNE_0166	ADK86942.1	null	mgpC_3	-	5.496787456647838
35	224	MPNE_0278	ADK86843.1	null	gmk	-	5.463147240486336
36	24	MPNE_0028	ADK86662.1	null	fba	-	5.446908959781223
37	18	MPNE_0022	ADK86965.1	null	-	-	5.440567328728895
38	196	MPNE_0247	ADK86914.1	null	-	-	5.435047681238
39	208	MPNE_0261	ADK86698.1	null	-	-	5.422878664312355
40	570	MPNE_0731	ADK87207.1	null	ptsP	-	5.4069818203554405
41	578	MPNE_0741	ADK86825.1	null	frr	-	5.397427271041719
42	173	MPNE_0218	ADK86745.1	null	rpsM	-	5.3827984033654035
43	385	MPNE_0495	ADK87226.1	null	trmU	-	5.3689413168512345
44	191	MPNE_0242	ADK87241.1	null	secA	-	5.364400008091289
45	515	MPNE_0661	ADK86882.1	null	nadE	-	5.3573594338694726
46	444	MPNE_0573	ADK87155.1	null	-	-	5.348751019484786
47	260	MPNE_0322	ADK86771.1	null	-	-	5.346996617176918
48	197	MPNE_0248	ADK87095.1	null	-	-	5.342978474934528
49	29	MPNE_0033	ADK87228.1	null	-	-	5.340064135004213
50	417	MPNE_0540	ADK87203.1	null	trkA	-	5.340064135004213
51	624	MPNE_0795	ADK86707.1	null	-	-	5.325981238988782
52	623	MPNE_0794	ADK86775.1	null	rpmH	-	5.315223963803134
53	414	MPNE_0528	ADK87096.1	null	-	-	5.313410910190503
54	454	MPNE_0586	ADK87007.1	null	-	-	5.31275801839515
55	4	MPNE_0006	ADK87205.1	null	serS	-	5.305320143478767
56	546	MPNE_0705	ADK87113.1	null	atpB	-	5.28864724600716
57	429	MPNE_0557	ADK86865.1	null	-	-	5.278003356127319
58	42	MPNE_0047	ADK86806.1	null	tdk	-	5.268959680092848
59	523	MPNE_0674	ADK87188.1	null	-	-	5.260541031507914
60	573	MPNE_0735	ADK86850.1	null	-	-	5.25884531812152
61	226	MPNE_0280	ADK86897.1	null	-	-	5.258006679832927
62	543	MPNE_0701	ADK86681.1	null	atpA	-	5.257270959667191
63	221	MPNE_0275	ADK87230.1	null	rnr	-	5.251099163594971
64	62	MPNE_0072	ADK86845.1	null	deoD	-	5.1899144656827
65	61	MPNE_0071	ADK87074.1	null	ffh	-	5.167013253839298
66	146	MPNE_0189	ADK87285.1	null	-	-	5.164212671894026
67	562	MPNE_0724	ADK87253.1	null	uvrA	-	5.1530954940694045
68	574	MPNE_0736	ADK86760.1	null	tsf	-	5.146846233947064
69	75	MPNE_0086	ADK86729.1	null	-	-	5.144593897123909
70	428	MPNE_0556	ADK86909.1	null	cmk	-	5.138413111566286
71	538	MPNE_0696	ADK87234.1	null	rpiB	-	5.131191566663118
72	142	MPNE_0183	ADK86795.1	null	infB	-	5.127223599975554
73	526	MPNE_0677	ADK86993.1	null	-	-	5.123669022594556
74	152	MPNE_0196	ADK86872.1	null	rplW	-	5.119178021906006
75	604	MPNE_0775	ADK86917.1	null	tuf	-	5.110650110202412
76	91	MPNE_0107	ADK87133.1	null	-	-	5.109859474393974
77	111	MPNE_0141	ADK86753.1	null	hrcA	-	5.098927133378817
78	145	MPNE_0188	ADK87031.1	null	-	-	5.09891373420666
79	451	MPNE_0583	ADK86851.1	null	-	-	5.0948280655840925
80	541	MPNE_0699	ADK86820.1	null	atpD	-	5.091206896547074
81	156	MPNE_0200	ADK86863.1	null	rpsC	-	5.0859591238666155
82	415	MPNE_0531	ADK87054.1	null	-	-	5.084872005003085
83	389	MPNE_0499	ADK86918.1	null	smc	-	5.07808770904564
84	331	MPNE_0418	ADK87138.1	null	-	-	5.074875938239082
85	371	MPNE_0475	ADK86736.1	null	-	-	5.073228378894123
86	374	MPNE_0481	ADK86715.1	null	-	-	5.066002568662815
87	348	MPNE_0443	ADK86665.1	null	-	-	5.064826551995219
88	131	MPNE_0168	ADK87227.1	null	-	-	5.054077468395619
89	446	MPNE_0575	ADK87101.1	null	-	-	5.053635113699352
90	150	MPNE_0194	ADK86699.1	null	rplC	-	5.051969339897778
91	342	MPNE_0436	ADK87141.1	null	-	-	5.0518626878214175
92	359	MPNE_0455	ADK86911.1	null	pdhA	-	5.0407610538875085
93	175	MPNE_0220	ADK86748.1	null	rpoA	-	5.035044356316152
94	43	MPNE_0049	ADK87229.1	null	hisS	-	5.029293877644715
95	282	MPNE_0358	ADK87131.1	null	-	-	5.02612008516126
96	509	MPNE_0653	ADK86691.1	null	-	-	5.024427979627753
97	217	MPNE_0270	ADK86854.1	null	gatB	-	5.0237458495043095
98	514	MPNE_0662	ADK86835.1	null	udk	-	5.023282347164915
99	163	MPNE_0208	ADK87107.1	null	rpsH	-	5.009485717574716
100	593	MPNE_0764	ADK86971.1	null	-	-	5.0084053917777
101	161	MPNE_0206	ADK86675.1	null	rplE	-	5.001380538780136
102	524	MPNE_0675	ADK87193.1	null	groL	-	4.991382482489134
103	600	MPNE_0771	ADK87186.1	null	-	-	4.982391687071917
104	109	MPNE_0140	ADK86799.1	null	parE	-	4.978461119513929
105	65	MPNE_0075	ADK87024.1	null	cdd	-	4.942148698598033
106	107	MPNE_0137	ADK87219.1	null	grpE	-	4.930013889729362
107	110	MPNE_0142	ADK86685.1	null	parC	-	4.925268843402722
108	101	MPNE_0131	ADK86659.1	null	-	-	4.921815492608716
109	383	MPNE_0493	ADK86744.1	null	-	-	4.919004336192902
110	554	MPNE_0714	ADK87071.1	null	-	-	4.917381467921944
111	469	MPNE_0603	ADK87036.1	null	rpoC	-	4.910233469087213
112	168	MPNE_0213	ADK87083.1	null	secY	-	4.910009641313087
113	16	MPNE_0018	ADK87012.1	null	folD	-	4.908668164993879
114	398	MPNE_0508	ADK87278.1	null	dnaK	-	4.908190293917498
115	98	MPNE_0121	ADK86770.1	null	pheS	-	4.901128231920257
116	222	MPNE_0277	ADK87204.1	null	-	-	4.895561543657541
117	32	MPNE_0036	ADK86664.1	null	upp	-	4.884854184601863
118	365	MPNE_0461	ADK87237.1	null	-	-	4.8831818900081565
119	306	MPNE_0389	ADK86983.1	null	-	-	4.88311038112457
120	177	MPNE_0222	ADK86833.1	null	-	-	4.8826984453669535
121	529	MPNE_0680	ADK86855.1	null	-	-	4.881298538165483
122	12	MPNE_0014	ADK86683.1	null	-	-	4.875740081133358
123	74	MPNE_0085	ADK86777.1	null	-	-	4.8741955082356405
124	94	MPNE_0113	ADK87114.1	null	-	-	4.8723529379503985
125	28	MPNE_0032	ADK87021.1	null	efp	-	4.870302803676717
126	128	MPNE_0165	ADK87038.1	null	mgpA	-	4.8668246046706205
127	205	MPNE_0258	ADK87185.1	null	rpsG	-	4.863229720751105
128	104	MPNE_0135	ADK87005.1	null	rplT	-	4.857754542763352
129	606	MPNE_0777	ADK86741.1	null	galU	-	4.856272014340643
130	441	MPNE_0570	ADK86658.1	null	recA	-	4.84307821918571
131	106	MPNE_0136	ADK86991.1	null	topJ	-	4.835153389861466
132	354	MPNE_0450	ADK86714.1	null	-	-	4.820720630916198
133	418	MPNE_0541	ADK87116.1	null	-	-	4.820720630916198
134	179	MPNE_0224	ADK86791.1	null	-	-	4.803493726515473
135	598	MPNE_0769	ADK86782.1	null	trmD	-	4.800499406767331
136	192	MPNE_0243	ADK86990.1	null	uvrB	-	4.793725801547137
137	120	MPNE_0157	ADK87206.1	null	-	-	4.785710496021281
138	494	MPNE_0636	ADK86694.1	null	rplJ	-	4.7802025315850925
139	67	MPNE_0076	ADK87233.1	null	-	-	4.779950548062217
140	71	MPNE_0081	ADK86860.1	null	rnmV	-	4.7788437039233
141	559	MPNE_0721	ADK86926.1	null	rpsI	-	4.7783702795625915
142	149	MPNE_0192	ADK86910.1	null	-	-	4.777053857472384
143	608	MPNE_0779	ADK87027.1	null	tyrS	-	4.776364472954546
144	384	MPNE_0494	ADK86667.1	null	-	-	4.771723242441462
145	58	MPNE_0068	ADK87243.1	null	-	-	4.771112566263842
146	388	MPNE_0498	ADK86858.1	null	ftsY	-	4.767247084313281
147	121	MPNE_0158	ADK86956.1	null	-	-	4.766988733704354
148	201	MPNE_0254	ADK87086.1	null	tilS	-	4.76599727629383
149	511	MPNE_0655	ADK86883.1	null	gidA	-	4.76599727629383
150	274	MPNE_0339	ADK86687.1	null	-	-	4.764538257212606
151	340	MPNE_0433	ADK87256.1	null	-	-	4.762503668668367
152	56	MPNE_0066	ADK86728.1	null	-	-	4.758321421109362
153	272	MPNE_0337	ADK87109.1	null	-	-	4.744803900674542
154	23	MPNE_0027	ADK86759.1	null	rpoE	-	4.743411353500253
155	296	MPNE_0377	ADK86978.1	null	-	-	4.74224322343558
156	287	MPNE_0366	ADK86913.1	null	mraZ	-	4.735273171208538
157	431	MPNE_0559	ADK86688.1	null	-	-	4.73137932453782
158	341	MPNE_0434	ADK87240.1	null	-	-	4.7238957103741175
159	130	MPNE_0167	ADK86832.1	null	-	-	4.720286656213054
160	278	MPNE_0343	ADK86684.1	null	scpB	-	4.714067001252596
161	288	MPNE_0367	ADK86952.1	null	mraW	-	4.712700353668598
162	392	MPNE_0502	ADK86935.1	null	pgk	-	4.71003747446081
163	33	MPNE_0037	ADK86793.1	null	polC	-	4.706173245700789
164	362	MPNE_0458	ADK87094.1	null	-	-	4.705657409784165
165	391	MPNE_0501	ADK86668.1	null	pta	-	4.705305897252724
166	615	MPNE_0786	ADK87274.1	null	-	-	4.703237935414772
167	619	MPNE_0790	ADK86705.1	null	gltX	-	4.702486218908937
168	527	MPNE_0678	ADK87280.1	null	glyA	-	4.6980270192029145
169	447	MPNE_0576	ADK86973.1	null	-	-	4.694976961467376
170	237	MPNE_0291	ADK86823.1	null	-	-	4.69409915813033
171	378	MPNE_0485	ADK86875.1	null	-	-	4.691618355684787
172	577	MPNE_0740	ADK86912.1	null	-	-	4.69055027853512
173	291	MPNE_0372	ADK86947.1	null	-	-	4.687028079225937
174	209	MPNE_0262	ADK87142.1	null	rpsR	-	4.686573482851282
175	254	MPNE_0314	ADK86706.1	null	lepA	-	4.685191365260082
176	614	MPNE_0785	ADK86927.1	null	-	-	4.684492575803324
177	2	MPNE_0002	ADK87105.1	null	dnaJ	-	4.680715103094437
178	579	MPNE_0742	ADK87120.1	null	cdsA	-	4.678611205806275
179	3	MPNE_0005	ADK86940.1	null	gyrA	-	4.677067674899404
180	355	MPNE_0451	ADK86737.1	null	-	-	4.676883416333212
181	50	MPNE_0058	ADK86726.1	null	ptsH	-	4.6744006056397955
182	413	MPNE_0527	ADK86852.1	null	-	-	4.673018538553224
183	360	MPNE_0456	ADK86831.1	null	-	-	4.672901372932355
184	203	MPNE_0256	ADK87022.1	null	lgt	-	4.671816428966042
185	495	MPNE_0637	ADK86807.1	null	rplL	-	4.670029522553254
186	382	MPNE_0492	ADK87117.1	null	alaS	-	4.669569538226568
187	450	MPNE_0582	ADK86809.1	null	-	-	4.662784539491213
188	422	MPNE_0550	ADK86701.1	null	-	-	4.658332117710111
189	324	MPNE_0408	ADK86862.1	null	rpoD	-	4.657043176026134
190	564	MPNE_0726	ADK86721.1	null	-	-	4.655534240339584
191	170	MPNE_0215	ADK87213.1	null	map	-	4.650641759555927
192	358	MPNE_0454	ADK87043.1	null	pdhB	-	4.644206641442099
193	188	MPNE_0239	ADK87057.1	null	-	-	4.643349818609769
194	281	MPNE_0357	ADK86964.1	null	-	-	4.63995299636102
195	81	MPNE_0093	ADK86821.1	null	tkt	-	4.639845731849307
196	453	MPNE_0585	ADK86920.1	null	-	-	4.639408208835151
197	78	MPNE_0090	ADK87225.1	null	-	-	4.630892712199811
198	426	MPNE_0554	ADK87146.1	null	-	-	4.626668992981437
199	516	MPNE_0663	ADK87162.1	null	cgtA	-	4.6244402351749585
200	280	MPNE_0345	ADK86906.1	null	pyk	-	4.605379529037929
201	423	MPNE_0551	ADK86856.1	null	-	-	4.6044328603333
202	300	MPNE_0381	ADK87088.1	null	-	-	4.604012562984364
203	148	MPNE_0191	ADK87135.1	null	-	-	4.5987083884631215
204	470	MPNE_0604	ADK86844.1	null	rpoB	-	4.597471622628334
205	304	MPNE_0385	ADK86805.1	null	lon	-	4.597351591886586
206	55	MPNE_0065	ADK86674.1	null	-	-	4.591634954665024
207	481	MPNE_0623	ADK87200.1	null	-	-	4.590234740970734
208	602	MPNE_0773	ADK87030.1	null	-	-	4.590009368679232
209	171	MPNE_0216	ADK87140.1	null	infA	-	4.587518179066394
210	255	MPNE_0315	ADK86959.1	null	-	-	4.5858084134769115
211	165	MPNE_0210	ADK86776.1	null	rplR	-	4.585567847896645
212	79	MPNE_0091	ADK87197.1	null	-	-	4.58203621404794
213	147	MPNE_0190	ADK86761.1	null	-	-	4.58177617551268
214	72	MPNE_0082	ADK86950.1	null	prs	-	4.5716835297658065
215	37	MPNE_0042	ADK87154.1	null	-	-	4.571147712710275
216	548	MPNE_0707	ADK87137.1	null	eno	-	4.569991740448684
217	412	MPNE_0525	ADK86713.1	null	hmw3	-	4.56957898082587
218	265	MPNE_0328	ADK87136.1	null	-	-	4.564336680789482
219	425	MPNE_0553	ADK87218.1	null	-	-	4.563614522817056
220	276	MPNE_0341	ADK86985.1	null	-	-	4.559623788722743
221	603	MPNE_0774	ADK86879.1	null	-	-	4.558292977760592
222	294	MPNE_0375	ADK86828.1	null	-	-	4.551050074934866
223	292	MPNE_0373	ADK87028.1	null	thyA	-	4.546507975920282
224	482	MPNE_0624	ADK86747.1	null	ppa	-	4.5454503417044085
225	552	MPNE_0711	ADK86933.1	null	pstA	-	4.544285024139801
226	373	MPNE_0480	ADK87262.1	null	-	-	4.524048916704968
227	497	MPNE_0639	ADK87145.1	null	-	-	4.522897269474395
228	239	MPNE_0293	ADK86690.1	null	topA	-	4.512941371524449
229	393	MPNE_0503	ADK86868.1	null	gap	-	4.5082670069108
230	270	MPNE_0335	ADK86957.1	null	lspA	-	4.507709932356182
231	350	MPNE_0445	ADK87121.1	null	leuS	-	4.50643186773904
232	93	MPNE_0112	ADK86890.1	null	-	-	4.506391626636797
233	21	MPNE_0025	ADK87053.1	null	pip	-	4.503459903167235
234	243	MPNE_0297	ADK86998.1	null	trpS	-	4.500208998128757
235	613	MPNE_0784	ADK87124.1	null	hpt	-	4.497213017990612
236	143	MPNE_0184	ADK86785.1	null	rbfA	-	4.495432116701061
237	442	MPNE_0571	ADK86702.1	null	-	-	4.491115053911995
238	326	MPNE_0410	ADK87020.1	null	glyS	-	4.490775829804876
239	571	MPNE_0733	ADK87073.1	null	gpmI	-	4.4885459207843175
240	139	MPNE_0179	ADK86724.1	null	-	-	4.487446291518753
241	219	MPNE_0272	ADK86972.1	null	trxB	-	4.487386747734902
242	102	MPNE_0132	ADK87212.1	null	infC	-	4.485922462086713
243	315	MPNE_0398	ADK87184.1	null	-	-	4.480352169405291
244	545	MPNE_0703	ADK87271.1	null	atpF	-	4.4703620286771475
245	271	MPNE_0336	ADK87177.1	null	-	-	4.46459553739144
246	199	MPNE_0252	ADK86720.1	null	rplA	-	4.46444894658642
247	492	MPNE_0635	ADK87167.1	null	ruvB	-	4.462383954365385
248	223	MPNE_0276	ADK87216.1	null	def	-	4.454995744094472
249	443	MPNE_0572	ADK86740.1	null	-	-	4.453607146570609
250	284	MPNE_0362	ADK87259.1	null	-	-	4.448161741115931
251	190	MPNE_0241	ADK87055.1	null	-	-	4.446160249665425
252	230	MPNE_0284	ADK86778.1	null	asnS	-	4.446113194227775
253	293	MPNE_0374	ADK86789.1	null	folA_2	-	4.441686405755416
254	64	MPNE_0074	ADK87009.1	null	-	-	4.4375115975775525
255	207	MPNE_0260	ADK86903.1	null	rpsF	-	4.435286457015624
256	57	MPNE_0067	ADK86781.1	null	-	-	4.434030894115467
257	44	MPNE_0050	ADK86802.1	null	aspS	-	4.432151328993075
258	465	MPNE_0599	ADK86783.1	null	-	-	4.4271586930654845
259	112	MPNE_0144	ADK86937.1	null	-	-	4.423477413920128
260	434	MPNE_0562	ADK86682.1	null	-	-	4.418831729827761
261	180	MPNE_0225	ADK86864.1	null	truA	-	4.414847022575099
262	251	MPNE_0310	ADK87097.1	null	-	-	4.412148580675476
263	6	MPNE_0008	ADK87103.1	null	-	-	4.410089869316566
264	517	MPNE_0666	ADK87210.1	null	-	-	4.402788344302452
265	169	MPNE_0214	ADK87047.1	null	-	-	4.400254555325468
266	34	MPNE_0038	ADK87198.1	null	-	-	4.400006626255317
267	7	MPNE_0009	ADK87042.1	null	trmE	-	4.399471885074075
268	596	MPNE_0767	ADK86717.1	null	-	-	4.398470608839975
269	566	MPNE_0728	ADK86977.1	null	-	-	4.3953828594676025
270	565	MPNE_0727	ADK86949.1	null	rpsO	-	4.388389004439336
271	335	MPNE_0422	ADK86996.1	null	-	-	4.3823738670758
272	513	MPNE_0660	ADK86670.1	null	-	-	4.380599521733318
273	370	MPNE_0474	ADK87085.1	null	-	-	4.376587753668239
274	333	MPNE_0420	ADK86893.1	null	prfA	-	4.375224002235886
275	285	MPNE_0363	ADK87194.1	null	-	-	4.37488412073332
276	59	MPNE_0069	ADK87211.1	null	metK	-	4.37110324914403
277	25	MPNE_0030	ADK86877.1	null	ychF	-	4.367350166270474
278	575	MPNE_0737	ADK86931.1	null	pyrH	-	4.3663282201440765
279	92	MPNE_0111	ADK87221.1	null	-	-	4.364597913109928
280	122	MPNE_0159	ADK86889.1	null	-	-	4.364382260800982
281	268	MPNE_0332	ADK87017.1	null	yeaZ	-	4.361759231718686
282	204	MPNE_0257	ADK87065.1	null	rpsL	-	4.3578107298858075
283	246	MPNE_0301	ADK87033.1	null	-	-	4.337597366564077
284	252	MPNE_0309	ADK87087.1	null	-	-	4.330864574600498
285	356	MPNE_0452	ADK87170.1	null	lpdA	-	4.330788994236993
286	277	MPNE_0342	ADK87281.1	null	folA_1	-	4.328101113042296
287	427	MPNE_0555	ADK87018.1	null	engA	-	4.326290526532412
288	84	MPNE_0097	ADK86929.1	null	-	-	4.321578221670585
289	248	MPNE_0307	ADK87246.1	null	-	-	4.321036966625636
290	560	MPNE_0722	ADK87111.1	null	rplM	-	4.317296675304376
291	257	MPNE_0317	ADK87126.1	null	-	-	4.316374656622748
292	605	MPNE_0776	ADK86661.1	null	-	-	4.308167971279141
293	279	MPNE_0344	ADK86750.1	null	-	-	4.303441137710527
294	27	MPNE_0031	ADK87110.1	null	-	-	4.297589902838472
295	504	MPNE_0648	ADK87158.1	null	thiI	-	4.2948259603173025
296	153	MPNE_0197	ADK87182.1	null	rplB	-	4.294241588745184
297	361	MPNE_0457	ADK86842.1	null	apt	-	4.29283655461726
298	69	MPNE_0079	ADK86953.1	null	-	-	4.291393932849116
299	262	MPNE_0324	ADK86934.1	null	-	-	4.285452327102581
300	534	MPNE_0692	ADK86755.1	null	-	-	4.284566922943956
301	628	MPNE_0799	ADK86922.1	null	-	-	4.2835405732290885
302	468	MPNE_0602	ADK87276.1	null	-	-	4.283001564267166
303	225	MPNE_0279	ADK86697.1	null	-	-	4.278998223811572
304	520	MPNE_0669	ADK86876.1	null	era	-	4.273154069015493
305	503	MPNE_0647	ADK87286.1	null	-	-	4.271620434114575
306	488	MPNE_0630	ADK86671.1	null	ackA	-	4.267491767437943
307	569	MPNE_0732	ADK87004.1	null	-	-	4.261897034586387
308	5	MPNE_0007	ADK86798.1	null	tmk	-	4.258074666650182
309	357	MPNE_0453	ADK87254.1	null	-	-	4.254769427438165
310	82	MPNE_0095	ADK86938.1	null	-	-	4.250967275765354
311	19	MPNE_0023	ADK86885.1	null	-	-	4.248002523176483
312	215	MPNE_0268	ADK86733.1	null	gatC	-	4.246722279797649
313	193	MPNE_0244	ADK86718.1	null	-	-	4.236922105498113
314	486	MPNE_0627	ADK87250.1	null	clpB	-	4.233538918526926
315	186	MPNE_0237	ADK86827.1	null	-	-	4.232740390471861
316	231	MPNE_0285	ADK86839.1	null	pgsA	-	4.231912475959179
317	124	MPNE_0161	ADK86908.1	null	-	-	4.22754049882832
318	491	MPNE_0633	ADK86961.1	null	ruvA	-	4.2170971923860545
319	76	MPNE_0088	ADK86969.1	null	-	-	4.212887946711142
320	245	MPNE_0300	ADK86866.1	null	-	-	4.208893498436422
321	337	MPNE_0426	ADK87244.1	null	-	-	4.2075435856555865
322	290	MPNE_0371	ADK87098.1	null	-	-	4.204579119151699
323	528	MPNE_0679	ADK86734.1	null	-	-	4.20445426568103
324	49	MPNE_0057	ADK86970.1	null	-	-	4.198184196790092
325	599	MPNE_0770	ADK87236.1	null	rpsP	-	4.197852817819237
326	464	MPNE_0598	ADK86679.1	null	-	-	4.196976402723318
327	440	MPNE_0569	ADK86756.1	null	-	-	4.193788462840135
328	46	MPNE_0054	ADK87068.1	null	-	-	4.189385099021298
329	625	MPNE_0796	ADK87277.1	null	-	-	4.185101091317774
330	30	MPNE_0034	ADK87139.1	null	-	-	4.181807722675663
331	620	MPNE_0791	ADK86944.1	null	ksgA	-	4.171792043874858
332	329	MPNE_0413	ADK87023.1	null	ligA	-	4.1716477227270845
333	22	MPNE_0026	ADK87265.1	null	metG	-	4.170887963592072
334	621	MPNE_0792	ADK86857.1	null	yidC	-	4.164324112763627
335	269	MPNE_0334	ADK87037.1	null	-	-	4.163735134084037
336	229	MPNE_0283	ADK86941.1	null	-	-	4.160282066577181
337	553	MPNE_0712	ADK86708.1	null	-	-	4.160282066577181
338	15	MPNE_0017	ADK86758.1	null	-	-	4.1553490132213335
339	458	MPNE_0591	ADK87062.1	null	-	-	4.145358026205971
340	232	MPNE_0286	ADK86948.1	null	-	-	4.1410974086074335
341	185	MPNE_0236	ADK86936.1	null	-	-	4.140232903829853
342	430	MPNE_0558	ADK86810.1	null	-	-	4.134862643668077
343	535	MPNE_0693	ADK87056.1	null	-	-	4.131929081418278
344	189	MPNE_0240	ADK87275.1	null	rpsB	-	4.130802696500451
345	181	MPNE_0226	ADK86958.1	null	pepF	-	4.127803277225828
346	390	MPNE_0500	ADK86696.1	null	-	-	4.127516729883236
347	236	MPNE_0290	ADK87171.1	null	-	-	4.125873968212505
348	455	MPNE_0588	ADK87273.1	null	-	-	4.118603671241114
349	127	MPNE_0164	ADK87067.1	null	-	-	4.1125226371046
350	618	MPNE_0789	ADK86786.1	null	-	-	4.11102215905297
351	597	MPNE_0768	ADK87174.1	null	rplS	-	4.10075336896806
352	396	MPNE_0506	ADK86779.1	null	-	-	4.098381355152299
353	572	MPNE_0734	ADK86901.1	null	tpiA	-	4.097918837856593
354	463	MPNE_0597	ADK87011.1	null	-	-	4.096862432926283
355	200	MPNE_0253	ADK86672.1	null	pth	-	4.090886606173469
356	310	MPNE_0393	ADK87046.1	null	-	-	4.087568188414539
357	580	MPNE_0744	ADK87208.1	null	-	-	4.079032028527471
358	530	MPNE_0682	ADK87076.1	null	-	-	4.077585274747392
359	349	MPNE_0444	ADK87220.1	null	-	-	4.077443553664133
360	439	MPNE_0567	ADK87231.1	null	-	-	4.075235251146
361	113	MPNE_0145	ADK86730.1	null	-	-	4.068667998232798
362	216	MPNE_0269	ADK86773.1	null	gatA	-	4.068545209677316
363	309	MPNE_0392	ADK87123.1	null	-	-	4.067966825958204
364	99	MPNE_0122	ADK87061.1	null	pheT	-	4.06332840214036
365	484	MPNE_0625	ADK86788.1	null	-	-	4.05571926419794
366	138	MPNE_0178	ADK86751.1	null	-	-	4.052534852001032
367	512	MPNE_0656	ADK86988.1	null	gidB	-	4.049738120320761
368	346	MPNE_0441	ADK86859.1	null	-	-	4.04876755441257
369	462	MPNE_0595	ADK86763.1	null	-	-	4.047765172439679
370	228	MPNE_0282	ADK86829.1	null	pgi	-	4.046218349272014
371	140	MPNE_0180	ADK86704.1	null	-	-	4.042183214145181
372	432	MPNE_0560	ADK87032.1	null	valS	-	4.037068663857761
373	298	MPNE_0379	ADK86902.1	null	-	-	4.034333336236508
374	66	MPNE_0077	ADK87169.1	null	-	-	4.033503006312948
375	227	MPNE_0281	ADK87191.1	null	rsgA	-	4.019469287139356
376	505	MPNE_0649	ADK87091.1	null	-	-	4.019127561068177
377	626	MPNE_0797	ADK87179.1	null	-	-	4.018793093882828
378	394	MPNE_0504	ADK86954.1	null	-	-	4.01553381338668
379	351	MPNE_0446	ADK86928.1	null	-	-	4.0134853003985524
380	48	MPNE_0056	ADK87224.1	null	-	-	4.006798779940301
381	144	MPNE_0187	ADK87064.1	null	ribF	-	4.0040411987491344
382	435	MPNE_0563	ADK86762.1	null	-	-	4.000569612397327
383	343	MPNE_0437	ADK86992.1	null	-	-	4.000531711055094
384	532	MPNE_0689	ADK86677.1	null	-	-	3.9987068331034803
385	89	MPNE_0105	ADK87245.1	null	-	-	3.998132499039662
386	302	MPNE_0383	ADK87284.1	null	-	-	3.992629862401464
387	210	MPNE_0263	ADK87081.1	null	rplI	-	3.9876366949400497
388	561	MPNE_0723	ADK87063.1	null	dnaX	-	3.985483768063638
389	404	MPNE_0517	ADK87127.1	null	-	-	3.9842251725225037
390	250	MPNE_0308	ADK87164.1	null	-	-	3.9766303023973864
391	368	MPNE_0471	ADK86784.1	null	proS	-	3.963447396796665
392	214	MPNE_0267	ADK86818.1	null	ung	-	3.9632968656126075
393	218	MPNE_0271	ADK86904.1	null	-	-	3.961332564632112
394	202	MPNE_0255	ADK86976.1	null	hprK	-	3.9595709024123678
395	35	MPNE_0039	ADK87258.1	null	-	-	3.955134456545257
396	540	MPNE_0698	ADK87066.1	null	atpC	-	3.954745734191766
397	70	MPNE_0080	ADK86731.1	null	yraL	-	3.9506810671633312
398	344	MPNE_0439	ADK87075.1	null	-	-	3.948272368531454
399	510	MPNE_0654	ADK87128.1	null	argS	-	3.946962430041675
400	487	MPNE_0629	ADK86765.1	null	-	-	3.946332454640811
401	407	MPNE_0520	ADK86732.1	null	hmw1	-	3.9419056143754774
402	376	MPNE_0483	ADK86853.1	null	-	-	3.9385172454155204
403	419	MPNE_0543	ADK87257.1	null	-	-	3.938074644210553
404	381	MPNE_0491	ADK87209.1	null	-	-	3.9357363545193786
405	253	MPNE_0313	ADK87148.1	null	glf	-	3.9354726713705888
406	408	MPNE_0521	ADK86796.1	null	-	-	3.921993734841895
407	473	MPNE_0612	ADK87161.1	null	-	-	3.917828302655186
408	103	MPNE_0133	ADK86822.1	null	rpmI	-	3.91403351182074
409	41	MPNE_0048	ADK86916.1	null	-	-	3.910917133742301
410	45	MPNE_0051	ADK87082.1	null	pncB	-	3.907491872278089
411	178	MPNE_0223	ADK86794.1	null	-	-	3.901835123534989
412	47	MPNE_0055	ADK87152.1	null	glpK	-	3.8967399086816266
413	134	MPNE_0171	ADK86772.1	null	-	-	3.895426657528475
414	536	MPNE_0694	ADK86955.1	null	-	-	3.8930778347683987
415	322	MPNE_0405	ADK87252.1	null	plsY	-	3.8911338866792633
416	40	MPNE_0046	ADK87077.1	null	-	-	3.8911074273522437
417	542	MPNE_0700	ADK86930.1	null	atpG	-	3.8894986353957655
418	334	MPNE_0421	ADK87235.1	null	-	-	3.8734503108168727
419	327	MPNE_0411	ADK87112.1	null	-	-	3.87341131609083
420	610	MPNE_0781	ADK86834.1	null	-	-	3.868625726904888
421	410	MPNE_0523	ADK86711.1	null	-	-	3.8666743259430585
422	493	MPNE_0634	ADK87100.1	null	-	-	3.8657476370926194
423	551	MPNE_0710	ADK86847.1	null	pstB	-	3.8655302434518677
424	568	MPNE_0730	ADK86800.1	null	-	-	3.8555973033876523
425	507	MPNE_0651	ADK86967.1	null	thrS	-	3.850644654301942
426	80	MPNE_0092	ADK87060.1	null	-	-	3.84920851155652
427	406	MPNE_0519	ADK87239.1	null	rpsD	-	3.834546013746435
428	405	MPNE_0518	ADK87187.1	null	-	-	3.8235782195760493
429	123	MPNE_0160	ADK86666.1	null	-	-	3.823380750975922
430	403	MPNE_0516	ADK87052.1	null	-	-	3.813917278781739
431	347	MPNE_0442	ADK87214.1	null	mutM	-	3.8132371845453013
432	595	MPNE_0766	ADK86968.1	null	ylqF	-	3.794337914438939
433	479	MPNE_0620	ADK86939.1	null	-	-	3.7890107912453685
434	299	MPNE_0380	ADK87189.1	null	rpmA	-	3.7838436048211226
435	433	MPNE_0561	ADK86905.1	null	ysxC	-	3.7826918050661886
436	194	MPNE_0246	ADK86891.1	null	-	-	3.7753497632917754
437	235	MPNE_0289	ADK87102.1	null	galE	-	3.774804618691676
438	372	MPNE_0477	ADK86963.1	null	-	-	3.7697244441709916
439	108	MPNE_0138	ADK87183.1	null	-	-	3.766499220789842
440	325	MPNE_0409	ADK86764.1	null	dnaG	-	3.765094843132176
441	581	MPNE_0743	ADK87045.1	null	-	-	3.763817614163091
442	172	MPNE_0217	ADK86804.1	null	rpmJ	-	3.759567555175452
443	609	MPNE_0780	ADK86870.1	null	-	-	3.7593564499103853
444	483	MPNE_0626	ADK87176.1	null	recU	-	3.7587207848839492
445	233	MPNE_0287	ADK86881.1	null	-	-	3.7579720827618233
446	244	MPNE_0299	ADK87163.1	null	-	-	3.754370402731742
447	345	MPNE_0440	ADK86787.1	null	-	-	3.7540191431475836
448	187	MPNE_0238	ADK87104.1	null	-	-	3.7535052404759406
449	549	MPNE_0709	ADK87134.1	null	msrA	-	3.746380236523474
450	213	MPNE_0266	ADK86982.1	null	-	-	3.7418522534030374
451	363	MPNE_0460	ADK86774.1	null	-	-	3.734903674621562
452	77	MPNE_0089	ADK87093.1	null	-	-	3.7311997252557108
453	352	MPNE_0447	ADK87016.1	null	-	-	3.7311027517002273
454	286	MPNE_0364	ADK86801.1	null	-	-	3.7256539978295007
455	54	MPNE_0064	ADK86846.1	null	-	-	3.723280998459187
456	498	MPNE_0640	ADK87283.1	null	fmt	-	3.7184503792566677
457	409	MPNE_0522	ADK87150.1	null	-	-	3.716766805493753
458	31	MPNE_0035	ADK86907.1	null	-	-	3.716438254983097
459	8	MPNE_0010	ADK87090.1	null	-	-	3.7151697753556983
460	531	MPNE_0683	ADK87168.1	null	-	-	3.7090900240170765
461	68	MPNE_0078	ADK86743.1	null	secE	-	3.703515692279953
462	318	MPNE_0402	ADK86874.1	null	-	-	3.7030939028823955
463	424	MPNE_0552	ADK86693.1	null	-	-	3.702787322747486
464	387	MPNE_0497	ADK87099.1	null	-	-	3.701333085327436
465	182	MPNE_0227	ADK87019.1	null	-	-	3.6958764193797857
466	301	MPNE_0382	ADK86716.1	null	-	-	3.6915422934328133
467	369	MPNE_0472	ADK86841.1	null	-	-	3.6811016119972604
468	525	MPNE_0676	ADK87242.1	null	groS	-	3.666198216936137
469	247	MPNE_0302	ADK87035.1	null	-	-	3.6540965732893755
470	399	MPNE_0509	ADK86824.1	null	-	-	3.6463648043112786
471	38	MPNE_0044	ADK86986.1	null	-	-	3.6344274333486073
472	364	MPNE_0459	ADK86861.1	null	-	-	3.6292172454227756
473	97	MPNE_0120	ADK86680.1	null	-	-	3.627057875744361
474	241	MPNE_0295	ADK86813.1	null	trxA	-	3.625081670478709
475	395	MPNE_0505	ADK86735.1	null	-	-	3.6230623632822607
476	295	MPNE_0376	ADK87255.1	null	nrdI	-	3.6209150291108654
477	576	MPNE_0738	ADK87282.1	null	-	-	3.610311969296033
478	501	MPNE_0643	ADK86898.1	null	plsX	-	3.6050267667258336
479	126	MPNE_0163	ADK87160.1	null	-	-	3.602850261489899
480	132	MPNE_0169	ADK87008.1	null	-	-	3.599429624774372
481	386	MPNE_0496	ADK87013.1	null	-	-	3.597025283674123
482	328	MPNE_0412	ADK86838.1	null	cysS	-	3.595124474583403
483	411	MPNE_0524	ADK86817.1	null	-	-	3.5930545062447226
484	402	MPNE_0513	ADK87238.1	null	-	-	3.591811478388362
485	475	MPNE_0615	ADK87149.1	null	-	-	3.5825176930771976
486	151	MPNE_0195	ADK87003.1	null	rplD	-	3.5781021792650796
487	303	MPNE_0384	ADK86669.1	null	tig	-	3.5669643899654058
488	176	MPNE_0221	ADK86899.1	null	rplQ	-	3.5623554767598122
489	311	MPNE_0394	ADK86808.1	null	-	-	3.5328968334357116
490	506	MPNE_0650	ADK86719.1	null	-	-	3.5284437404516367
491	275	MPNE_0340	ADK87072.1	null	-	-	3.5253474016078186
492	485	MPNE_0628	ADK86849.1	null	-	-	3.5240632702583516
493	9	MPNE_0011	ADK86999.1	null	-	-	3.520095990715663
494	141	MPNE_0182	ADK86925.1	null	-	-	3.511456345749688
495	472	MPNE_0609	ADK86974.1	null	-	-	3.5106234121256943
496	323	MPNE_0407	ADK87222.1	null	-	-	3.505631883810413
497	519	MPNE_0668	ADK86878.1	null	-	-	3.5049760368068608
498	211	MPNE_0264	ADK87122.1	null	dnaB	-	3.489353378741512
499	297	MPNE_0378	ADK86995.1	null	rplU	-	3.4823922499097315
500	240	MPNE_0294	ADK87040.1	null	-	-	3.4786065571804543
501	607	MPNE_0778	ADK86994.1	null	-	-	3.467019092634738
502	321	MPNE_0406	ADK87260.1	null	-	-	3.455991078830573
503	39	MPNE_0045	ADK86811.1	null	-	-	3.44833686699333
504	582	MPNE_0745	ADK87070.1	null	-	-	3.431935834305292
505	474	MPNE_0613	ADK87232.1	null	trmB	-	3.430441920568834
506	550	MPNE_0708	ADK87059.1	null	phoU	-	3.427096124529602
507	563	MPNE_0725	ADK87180.1	null	-	-	3.425664731958867
508	115	MPNE_0149	ADK87165.1	null	-	-	3.423564225114513
509	461	MPNE_0594	ADK87249.1	null	-	-	3.420213239075956
510	273	MPNE_0338	ADK86757.1	null	rpsU	-	3.3999636158752002
511	167	MPNE_0212	ADK86710.1	null	rplO	-	3.3995810200666523
512	220	MPNE_0273	ADK87084.1	null	-	-	3.371268470088866
513	627	MPNE_0798	ADK87119.1	null	dnaA	-	3.3700352336639496
514	460	MPNE_0593	ADK87199.1	null	-	-	3.3665233684003955
515	96	MPNE_0117	ADK86689.1	null	-	-	3.3645817274286904
516	14	MPNE_0015	ADK86894.1	null	-	-	3.360793520700401
517	533	MPNE_0691	ADK87261.1	null	-	-	3.350746889151062
518	1	MPNE_0001	ADK87144.1	null	dnaN	-	3.342956886021314
519	195	MPNE_0245	ADK86797.1	null	-	-	3.3283993331661756
520	400	MPNE_0510	ADK87125.1	null	-	-	3.327641485803513
521	539	MPNE_0697	ADK87156.1	null	-	-	3.32622065188635
522	212	MPNE_0265	ADK87039.1	null	-	-	3.323229396510556
523	502	MPNE_0646	ADK87153.1	null	-	-	3.318942675009438
524	380	MPNE_0490	ADK86987.1	null	-	-	3.3161504836594546
525	544	MPNE_0702	ADK86803.1	null	atpH	-	3.305382580207609
526	86	MPNE_0099	ADK87217.1	null	-	-	3.301708439917478
527	330	MPNE_0415	ADK87172.1	null	-	-	3.293008738685979
528	556	MPNE_0715	ADK86984.1	null	-	-	3.290566200334259
529	125	MPNE_0162	ADK87272.1	null	-	-	3.2845855110570255
530	11	MPNE_0013	ADK86837.1	null	-	-	3.2839733983935986
531	105	MPNE_0134	ADK86869.1	null	rnhB	-	3.2772833591188233
532	583	MPNE_0748	ADK87089.1	null	-	-	3.2735804329635845
533	307	MPNE_0390	ADK86884.1	null	nadD	-	3.271682723836687
534	289	MPNE_0368	ADK87041.1	null	-	-	3.2549321039317527
535	629	MPNE_0800	ADK86895.1	null	-	-	3.249302077729417
536	73	MPNE_0084	ADK86790.1	null	-	-	3.2277537965123484
537	617	MPNE_0788	ADK86676.1	null	-	-	3.224202674560241
538	612	MPNE_0783	ADK86867.1	null	-	-	3.2185466043759656
539	336	MPNE_0423	ADK86725.1	null	-	-	3.196578393020533
540	305	MPNE_0388	ADK86722.1	null	-	-	3.190121546077709
541	267	MPNE_0333	ADK87069.1	null	-	-	3.1683903385883276
542	379	MPNE_0487	ADK86678.1	null	-	-	3.164559417519795
543	401	MPNE_0511	ADK86946.1	null	-	-	3.1517036740051356
544	312	MPNE_0395	ADK87173.1	null	-	-	3.15028331139722
545	585	MPNE_0750	ADK86887.1	null	-	-	3.1457045894865274
546	499	MPNE_0642	ADK87014.1	null	-	-	3.12634898152432
547	537	MPNE_0695	ADK86888.1	null	-	-	3.1096038153420262
548	588	MPNE_0753	ADK86792.1	null	-	-	3.1020407528981955
549	308	MPNE_0391	ADK87132.1	null	-	-	3.100168891708287
550	500	MPNE_0641	ADK87079.1	null	rnc	-	3.0991475891499505
551	26	MPNE_0029	ADK86979.1	null	-	-	3.092474639768244
552	547	MPNE_0706	ADK87196.1	null	-	-	3.0845769951415822
553	555	MPNE_0713	ADK87267.1	null	-	-	3.0775364312564295
554	367	MPNE_0470	ADK86960.1	null	-	-	3.0692222617546117
555	266	MPNE_0331	ADK87247.1	null	-	-	3.0654772505670413
556	437	MPNE_0565	ADK86896.1	null	-	-	3.062267710510386
557	234	MPNE_0288	ADK87048.1	null	-	-	3.0547054491789694
558	586	MPNE_0751	ADK87147.1	null	-	-	3.046322885605655
559	36	MPNE_0041	ADK86848.1	null	-	-	3.0414844840422695
560	590	MPNE_0757	ADK86695.1	null	-	-	3.0403070814265862
561	264	MPNE_0327	ADK87034.1	null	-	-	3.0357386349486384
562	521	MPNE_0670	ADK86840.1	null	ybeY	-	3.0340625743883827
563	183	MPNE_0231	ADK87251.1	null	-	-	3.030854149611095
564	459	MPNE_0592	ADK87129.1	null	-	-	3.02980335740209
565	263	MPNE_0325	ADK86880.1	null	-	-	3.0162825017157235
566	587	MPNE_0752	ADK86673.1	null	-	-	3.0162505689784997
567	137	MPNE_0174	ADK86815.1	null	-	-	2.9671098289470903
568	489	MPNE_0631	ADK86739.1	null	-	-	2.9660550074953966
569	88	MPNE_0101	ADK86826.1	null	-	-	2.95269310804898
570	420	MPNE_0544	ADK87029.1	null	-	-	2.933921826180407
571	508	MPNE_0652	ADK86915.1	null	-	-	2.9260726970772373
572	496	MPNE_0638	ADK87215.1	null	-	-	2.9125269112701355
573	584	MPNE_0749	ADK86997.1	null	-	-	2.910804154380773
574	85	MPNE_0098	ADK87266.1	null	-	-	2.9082806734874955
575	242	MPNE_0296	ADK87195.1	null	-	-	2.9059581566757293
576	490	MPNE_0632	ADK86836.1	null	-	-	2.8935040629874176
577	622	MPNE_0793	ADK86873.1	null	-	-	2.867591533236525
578	456	MPNE_0589	ADK87078.1	null	-	-	2.86018047159794
579	135	MPNE_0173	ADK86919.1	null	-	-	2.859790630301819
580	87	MPNE_0100	ADK86981.1	null	-	-	2.843171628050894
581	421	MPNE_0545	ADK86943.1	null	-	-	2.837372083001921
582	478	MPNE_0619	ADK87051.1	null	-	-	2.826902405327392
583	471	MPNE_0605	ADK86923.1	null	-	-	2.824284623713294
584	338	MPNE_0427	ADK87178.1	null	-	-	2.8230167743207715
585	518	MPNE_0667	ADK86945.1	null	-	-	2.8141089061815987
586	10	MPNE_0012	ADK86924.1	null	-	-	2.77371233010119
587	313	MPNE_0396	ADK86709.1	null	hsdM	-	2.763741449272142
588	466	MPNE_0600	ADK87175.1	null	-	-	2.744906765293963
589	320	MPNE_0404	ADK87026.1	null	-	-	2.7145390076789915
590	60	MPNE_0070	ADK87006.1	null	-	-	2.700315236708452
591	83	MPNE_0096	ADK86812.1	null	-	-	2.6859960529034987
592	476	MPNE_0617	ADK86692.1	null	-	-	2.674496899032599
593	51	MPNE_0059	ADK86886.1	null	-	-	2.664805633091839
594	314	MPNE_0397	ADK87151.1	null	-	-	2.647347523399567
595	332	MPNE_0419	ADK86703.1	null	rpmE	-	2.6353545855811764
596	557	MPNE_0716	ADK87025.1	null	-	-	2.6326024817220506
597	616	MPNE_0787	ADK87201.1	null	-	-	2.5961386922032665
598	480	MPNE_0621	ADK87108.1	null	-	-	2.5686582622284084
599	13	MPNE_0016	ADK87190.1	null	-	-	2.5448370828498277
600	522	MPNE_0671	ADK86766.1	null	-	-	2.5382408448949385
601	589	MPNE_0754	ADK86871.1	null	-	-	2.527174859319818
602	118	MPNE_0152	ADK87181.1	null	-	-	2.5120857497931977
603	591	MPNE_0760	ADK87166.1	null	-	-	2.4511318057995792
604	317	MPNE_0401	ADK86816.1	null	-	-	2.4449325717042814
605	377	MPNE_0484	ADK86975.1	null	-	-	2.4314985908393543
606	457	MPNE_0590	ADK86814.1	null	-	-	2.425110404768805
607	136	MPNE_0172	ADK86780.1	null	-	-	2.405815843574849
608	316	MPNE_0399	ADK87010.1	null	-	-	2.3914652477558027
609	436	MPNE_0564	ADK86819.1	null	-	-	2.3588402777876025
610	467	MPNE_0601	ADK87270.1	null	-	-	2.282800011787479
611	452	MPNE_0584	ADK86932.1	null	-	-	2.2240820206212892
612	90	MPNE_0106	ADK86712.1	null	-	-	2.1940539573884066
613	95	MPNE_0116	ADK86769.1	null	-	-	2.1292184288884375
614	592	MPNE_0761	ADK87263.1	null	-	-	2.0674703270839796
615	375	MPNE_0482	ADK86951.1	null	-	-	2.059431362707198
616	256	MPNE_0316	ADK86892.1	null	-	-	2.0415170520779067
617	259	MPNE_0321	ADK86989.1	null	-	-	2.0375619694732663
618	558	MPNE_0719	ADK86738.1	null	-	-	2.029555537172872
619	184	MPNE_0235	ADK86754.1	null	-	-	1.9737189684717709
620	319	MPNE_0403	ADK87115.1	null	-	-	1.9590549599737488
621	261	MPNE_0323	ADK87269.1	null	-	-	1.9220410308891431
622	100	MPNE_0127	ADK87130.1	null	-	-	1.9092984284217815
623	339	MPNE_0428	ADK86830.1	null	-	-	1.8477695230666364
624	117	MPNE_0151	ADK87000.1	null	-	-	1.7615400243247312
625	258	MPNE_0320	ADK87157.1	null	-	-	1.4976316014616697
626	594	MPNE_0765	ADK86900.1	null	-	-	1.496714726757752
627	53	MPNE_0063	ADK87202.1	null	-	-	1.336468946291967
628	52	MPNE_0062	ADK87279.1	null	-	-	1.254093682472193
629	397	MPNE_0507	ADK87015.1	null	-	-	1.2393334542301884
