# Supplementary material for: Bioinformatic Assessment of Factors Affecting the Correlation between Protein Abundance and Elongation Efficiency in Prokaryotes
Source: Int J Mol Sci. 2022 Oct 9;23(19):11996. doi: 10.3390/ijms231911996 (PMC9570070; doi:10.3390/ijms231911996)
Supplement: Supplementary file 1 [file ijms-23-11996-s001.zip › EloE/output_folder/Mycoplasma_pneumoniae_FH_722438/mycoplasma pneumoniae fh_number_eei.txt]

number	single	first	middle	last	EEI2
1	0	1	0	0	3.342956886021314
2	0	0	0	1	4.680715103094437
3	0	1	0	0	4.677067674899404
4	0	0	1	0	5.305320143478767
5	0	0	1	0	4.258074666650182
6	0	0	1	0	4.410089869316566
7	0	0	1	0	4.399471885074075
8	0	0	0	1	3.7151697753556983
9	1	0	0	0	3.520095990715663
10	0	1	0	0	2.77371233010119
11	0	0	0	1	3.2839733983935986
12	1	0	0	0	4.875740081133358
13	1	0	0	0	2.5448370828498277
14	0	1	0	0	3.360793520700401
15	0	0	1	0	4.1553490132213335
16	0	0	0	1	4.908668164993879
17	0	1	0	0	5.5220368407122775
18	0	0	1	0	5.440567328728895
19	0	0	0	1	4.248002523176483
20	0	1	0	0	5.704486163126382
21	0	0	1	0	4.503459903167235
22	0	0	1	0	4.170887963592072
23	0	0	1	0	4.743411353500253
24	0	0	1	0	5.446908959781223
25	0	0	0	1	4.367350166270474
26	1	0	0	0	3.092474639768244
27	0	1	0	0	4.297589902838472
28	0	0	1	0	4.870302803676717
29	0	0	1	0	5.340064135004213
30	0	0	0	1	4.181807722675663
31	0	1	0	0	3.716438254983097
32	0	0	1	0	4.884854184601863
33	0	0	0	1	4.706173245700789
34	1	0	0	0	4.400006626255317
35	1	0	0	0	3.955134456545257
36	1	0	0	0	3.0414844840422695
37	1	0	0	0	4.571147712710275
38	1	0	0	0	3.6344274333486073
39	1	0	0	0	3.44833686699333
40	1	0	0	0	3.8911074273522437
41	1	0	0	0	3.910917133742301
42	1	0	0	0	5.268959680092848
43	0	1	0	0	5.029293877644715
44	0	0	1	0	4.432151328993075
45	0	0	0	1	3.907491872278089
46	1	0	0	0	4.189385099021298
47	0	1	0	0	3.8967399086816266
48	0	0	0	1	4.006798779940301
49	0	1	0	0	4.198184196790092
50	0	0	0	1	4.6744006056397955
51	1	0	0	0	2.664805633091839
52	1	0	0	0	1.254093682472193
53	1	0	0	0	1.336468946291967
54	0	1	0	0	3.723280998459187
55	0	0	1	0	4.591634954665024
56	0	0	1	0	4.758321421109362
57	0	0	1	0	4.434030894115467
58	0	0	1	0	4.771112566263842
59	0	0	1	0	4.37110324914403
60	0	0	0	1	2.700315236708452
61	1	0	0	0	5.167013253839298
62	0	1	0	0	5.1899144656827
63	0	0	1	0	5.5816897786143915
64	0	0	1	0	4.4375115975775525
65	0	0	1	0	4.942148698598033
66	0	0	0	1	4.033503006312948
67	0	1	0	0	4.779950548062217
68	0	0	0	1	3.703515692279953
69	0	1	0	0	4.291393932849116
70	0	0	1	0	3.9506810671633312
71	0	0	1	0	4.7788437039233
72	0	0	0	1	4.5716835297658065
73	1	0	0	0	3.2277537965123484
74	1	0	0	0	4.8741955082356405
75	1	0	0	0	5.144593897123909
76	0	1	0	0	4.212887946711142
77	0	0	1	0	3.7311997252557108
78	0	0	0	1	4.630892712199811
79	0	1	0	0	4.58203621404794
80	0	0	1	0	3.84920851155652
81	0	0	0	1	4.639845731849307
82	1	0	0	0	4.250967275765354
83	1	0	0	0	2.6859960529034987
84	1	0	0	0	4.321578221670585
85	1	0	0	0	2.9082806734874955
86	1	0	0	0	3.301708439917478
87	1	0	0	0	2.843171628050894
88	1	0	0	0	2.95269310804898
89	1	0	0	0	3.998132499039662
90	1	0	0	0	2.1940539573884066
91	1	0	0	0	5.109859474393974
92	1	0	0	0	4.364597913109928
93	1	0	0	0	4.506391626636797
94	1	0	0	0	4.8723529379503985
95	0	1	0	0	2.1292184288884375
96	0	0	0	1	3.3645817274286904
97	1	0	0	0	3.627057875744361
98	0	1	0	0	4.901128231920257
99	0	0	0	1	4.06332840214036
100	1	0	0	0	1.9092984284217815
101	1	0	0	0	4.921815492608716
102	0	1	0	0	4.485922462086713
103	0	0	1	0	3.91403351182074
104	0	0	0	1	4.857754542763352
105	1	0	0	0	3.2772833591188233
106	0	1	0	0	4.835153389861466
107	0	0	1	0	4.930013889729362
108	0	0	0	1	3.766499220789842
109	0	1	0	0	4.978461119513929
110	0	0	0	1	4.925268843402722
111	1	0	0	0	5.098927133378817
112	1	0	0	0	4.423477413920128
113	1	0	0	0	4.068667998232798
114	1	0	0	0	6.793474330125384
115	1	0	0	0	3.423564225114513
116	1	0	0	0	5.5802003786257055
117	0	1	0	0	1.7615400243247312
118	0	0	0	1	2.5120857497931977
119	0	1	0	0	6.102132573259768
120	0	0	1	0	4.785710496021281
121	0	0	1	0	4.766988733704354
122	0	0	1	0	4.364382260800982
123	0	0	0	1	3.823380750975922
124	0	1	0	0	4.22754049882832
125	0	0	0	1	3.2845855110570255
126	1	0	0	0	3.602850261489899
127	0	1	0	0	4.1125226371046
128	0	0	1	0	4.8668246046706205
129	0	0	0	1	5.496787456647838
130	1	0	0	0	4.720286656213054
131	1	0	0	0	5.054077468395619
132	1	0	0	0	3.599429624774372
133	0	1	0	0	5.989660075224155
134	0	0	0	1	3.895426657528475
135	1	0	0	0	2.859790630301819
136	1	0	0	0	2.405815843574849
137	1	0	0	0	2.9671098289470903
138	1	0	0	0	4.052534852001032
139	1	0	0	0	4.487446291518753
140	1	0	0	0	4.042183214145181
141	0	1	0	0	3.511456345749688
142	0	0	1	0	5.127223599975554
143	0	0	0	1	4.495432116701061
144	0	1	0	0	4.0040411987491344
145	0	0	1	0	5.09891373420666
146	0	0	0	1	5.164212671894026
147	1	0	0	0	4.58177617551268
148	1	0	0	0	4.5987083884631215
149	1	0	0	0	4.777053857472384
150	0	1	0	0	5.051969339897778
151	0	0	1	0	3.5781021792650796
152	0	0	1	0	5.119178021906006
153	0	0	1	0	4.294241588745184
154	0	0	1	0	5.578557318107487
155	0	0	1	0	7.694683011186318
156	0	0	1	0	5.0859591238666155
157	0	0	0	1	6.042038978361792
158	0	1	0	0	5.753948468584201
159	0	0	1	0	5.640053884483488
160	0	0	1	0	6.088574826849692
161	0	0	1	0	5.001380538780136
162	0	0	1	0	5.712619574726834
163	0	0	1	0	5.009485717574716
164	0	0	1	0	5.677222681152141
165	0	0	1	0	4.585567847896645
166	0	0	1	0	5.787828184101825
167	0	0	1	0	3.3995810200666523
168	0	0	1	0	4.910009641313087
169	0	0	1	0	4.400254555325468
170	0	0	1	0	4.650641759555927
171	0	0	1	0	4.587518179066394
172	0	0	1	0	3.759567555175452
173	0	0	1	0	5.3827984033654035
174	0	0	1	0	6.502825076843828
175	0	0	1	0	5.035044356316152
176	0	0	1	0	3.5623554767598122
177	0	0	1	0	4.8826984453669535
178	0	0	1	0	3.901835123534989
179	0	0	1	0	4.803493726515473
180	0	0	1	0	4.414847022575099
181	0	0	1	0	4.127803277225828
182	0	0	0	1	3.6958764193797857
183	1	0	0	0	3.030854149611095
184	0	1	0	0	1.9737189684717709
185	0	0	0	1	4.140232903829853
186	1	0	0	0	4.232740390471861
187	0	1	0	0	3.7535052404759406
188	0	0	0	1	4.643349818609769
189	0	1	0	0	4.130802696500451
190	0	0	1	0	4.446160249665425
191	0	0	1	0	5.364400008091289
192	0	0	1	0	4.793725801547137
193	0	0	0	1	4.236922105498113
194	1	0	0	0	3.7753497632917754
195	1	0	0	0	3.3283993331661756
196	0	1	0	0	5.435047681238
197	0	0	0	1	5.342978474934528
198	0	1	0	0	6.443322649875693
199	0	0	1	0	4.46444894658642
200	0	0	1	0	4.090886606173469
201	0	0	1	0	4.76599727629383
202	0	0	1	0	3.9595709024123678
203	0	0	1	0	4.671816428966042
204	0	0	0	1	4.3578107298858075
205	0	1	0	0	4.863229720751105
206	0	0	0	1	5.594381462509051
207	0	1	0	0	4.435286457015624
208	0	0	1	0	5.422878664312355
209	0	0	1	0	4.686573482851282
210	0	0	1	0	3.9876366949400497
211	0	0	1	0	3.489353378741512
212	0	0	0	1	3.323229396510556
213	0	1	0	0	3.7418522534030374
214	0	0	0	1	3.9632968656126075
215	0	1	0	0	4.246722279797649
216	0	0	1	0	4.068545209677316
217	0	0	1	0	5.0237458495043095
218	0	0	1	0	3.961332564632112
219	0	0	1	0	4.487386747734902
220	0	0	0	1	3.371268470088866
221	0	1	0	0	5.251099163594971
222	0	0	0	1	4.895561543657541
223	1	0	0	0	4.454995744094472
224	0	1	0	0	5.463147240486336
225	0	0	1	0	4.278998223811572
226	0	0	1	0	5.258006679832927
227	0	0	1	0	4.019469287139356
228	0	0	1	0	4.046218349272014
229	0	0	1	0	4.160282066577181
230	0	0	1	0	4.446113194227775
231	0	0	1	0	4.231912475959179
232	0	0	1	0	4.1410974086074335
233	0	0	1	0	3.7579720827618233
234	0	0	1	0	3.0547054491789694
235	0	0	1	0	3.774804618691676
236	0	0	1	0	4.125873968212505
237	0	0	1	0	4.69409915813033
238	0	0	1	0	5.838214358361593
239	0	0	1	0	4.512941371524449
240	0	0	0	1	3.4786065571804543
241	0	1	0	0	3.625081670478709
242	0	0	0	1	2.9059581566757293
243	1	0	0	0	4.500208998128757
244	0	1	0	0	3.754370402731742
245	0	0	1	0	4.208893498436422
246	0	0	1	0	4.337597366564077
247	0	0	0	1	3.6540965732893755
248	1	0	0	0	4.321036966625636
249	0	1	0	0	5.844338256840886
250	0	0	0	1	3.9766303023973864
251	1	0	0	0	4.412148580675476
252	1	0	0	0	4.330864574600498
253	0	1	0	0	3.9354726713705888
254	0	0	0	1	4.685191365260082
255	0	1	0	0	4.5858084134769115
256	0	0	1	0	2.0415170520779067
257	0	0	0	1	4.316374656622748
258	1	0	0	0	1.4976316014616697
259	0	1	0	0	2.0375619694732663
260	0	0	0	1	5.346996617176918
261	1	0	0	0	1.9220410308891431
262	1	0	0	0	4.285452327102581
263	1	0	0	0	3.0162825017157235
264	1	0	0	0	3.0357386349486384
265	1	0	0	0	4.564336680789482
266	1	0	0	0	3.0654772505670413
267	1	0	0	0	3.1683903385883276
268	0	1	0	0	4.361759231718686
269	0	0	1	0	4.163735134084037
270	0	0	0	1	4.507709932356182
271	1	0	0	0	4.46459553739144
272	0	1	0	0	4.744803900674542
273	0	0	1	0	3.3999636158752002
274	0	0	1	0	4.764538257212606
275	0	0	0	1	3.5253474016078186
276	0	1	0	0	4.559623788722743
277	0	0	1	0	4.328101113042296
278	0	0	1	0	4.714067001252596
279	0	0	1	0	4.303441137710527
280	0	0	0	1	4.605379529037929
281	0	1	0	0	4.63995299636102
282	0	0	0	1	5.02612008516126
283	1	0	0	0	5.727336038813956
284	0	1	0	0	4.448161741115931
285	0	0	0	1	4.37488412073332
286	1	0	0	0	3.7256539978295007
287	0	1	0	0	4.735273171208538
288	0	0	1	0	4.712700353668598
289	0	0	0	1	3.2549321039317527
290	0	1	0	0	4.204579119151699
291	0	0	0	1	4.687028079225937
292	0	1	0	0	4.546507975920282
293	0	0	1	0	4.441686405755416
294	0	0	1	0	4.551050074934866
295	0	0	1	0	3.6209150291108654
296	0	0	0	1	4.74224322343558
297	0	1	0	0	3.4823922499097315
298	0	0	1	0	4.034333336236508
299	0	0	1	0	3.7838436048211226
300	0	0	1	0	4.604012562984364
301	0	0	1	0	3.6915422934328133
302	0	0	1	0	3.992629862401464
303	0	0	0	1	3.5669643899654058
304	1	0	0	0	4.597351591886586
305	0	1	0	0	3.190121546077709
306	0	0	0	1	4.88311038112457
307	1	0	0	0	3.271682723836687
308	1	0	0	0	3.100168891708287
309	0	1	0	0	4.067966825958204
310	0	0	1	0	4.087568188414539
311	0	0	0	1	3.5328968334357116
312	1	0	0	0	3.15028331139722
313	1	0	0	0	2.763741449272142
314	1	0	0	0	2.647347523399567
315	1	0	0	0	4.480352169405291
316	1	0	0	0	2.3914652477558027
317	1	0	0	0	2.4449325717042814
318	0	1	0	0	3.7030939028823955
319	0	0	1	0	1.9590549599737488
320	0	0	1	0	2.7145390076789915
321	0	0	0	1	3.455991078830573
322	0	1	0	0	3.8911338866792633
323	0	0	1	0	3.505631883810413
324	0	0	0	1	4.657043176026134
325	0	1	0	0	3.765094843132176
326	0	0	1	0	4.490775829804876
327	0	0	1	0	3.87341131609083
328	0	0	1	0	3.595124474583403
329	0	0	0	1	4.1716477227270845
330	1	0	0	0	3.293008738685979
331	1	0	0	0	5.074875938239082
332	0	1	0	0	2.6353545855811764
333	0	0	1	0	4.375224002235886
334	0	0	0	1	3.8734503108168727
335	0	1	0	0	4.3823738670758
336	0	0	0	1	3.196578393020533
337	1	0	0	0	4.2075435856555865
338	1	0	0	0	2.8230167743207715
339	1	0	0	0	1.8477695230666364
340	1	0	0	0	4.762503668668367
341	1	0	0	0	4.7238957103741175
342	1	0	0	0	5.0518626878214175
343	1	0	0	0	4.000531711055094
344	0	1	0	0	3.948272368531454
345	0	0	1	0	3.7540191431475836
346	0	0	1	0	4.04876755441257
347	0	0	0	1	3.8132371845453013
348	1	0	0	0	5.064826551995219
349	0	1	0	0	4.077443553664133
350	0	0	1	0	4.50643186773904
351	0	0	1	0	4.0134853003985524
352	0	0	0	1	3.7311027517002273
353	0	1	0	0	5.513541769568282
354	0	0	1	0	4.820720630916198
355	0	0	1	0	4.676883416333212
356	0	0	1	0	4.330788994236993
357	0	0	0	1	4.254769427438165
358	0	1	0	0	4.644206641442099
359	0	0	1	0	5.0407610538875085
360	0	0	0	1	4.672901372932355
361	0	1	0	0	4.29283655461726
362	0	0	0	1	4.705657409784165
363	1	0	0	0	3.734903674621562
364	0	1	0	0	3.6292172454227756
365	0	0	0	1	4.8831818900081565
366	1	0	0	0	5.845913075218212
367	0	1	0	0	3.0692222617546117
368	0	0	0	1	3.963447396796665
369	1	0	0	0	3.6811016119972604
370	0	1	0	0	4.376587753668239
371	0	0	0	1	5.073228378894123
372	1	0	0	0	3.7697244441709916
373	1	0	0	0	4.524048916704968
374	1	0	0	0	5.066002568662815
375	0	1	0	0	2.059431362707198
376	0	0	0	1	3.9385172454155204
377	1	0	0	0	2.4314985908393543
378	1	0	0	0	4.691618355684787
379	1	0	0	0	3.164559417519795
380	1	0	0	0	3.3161504836594546
381	0	1	0	0	3.9357363545193786
382	0	0	0	1	4.669569538226568
383	0	1	0	0	4.919004336192902
384	0	0	0	1	4.771723242441462
385	0	1	0	0	5.3689413168512345
386	0	0	1	0	3.597025283674123
387	0	0	1	0	3.701333085327436
388	0	0	1	0	4.767247084313281
389	0	0	0	1	5.07808770904564
390	1	0	0	0	4.127516729883236
391	0	1	0	0	4.705305897252724
392	0	0	1	0	4.71003747446081
393	0	0	1	0	4.5082670069108
394	0	0	1	0	4.01553381338668
395	0	0	1	0	3.6230623632822607
396	0	0	0	1	4.098381355152299
397	1	0	0	0	1.2393334542301884
398	1	0	0	0	4.908190293917498
399	0	1	0	0	3.6463648043112786
400	0	0	0	1	3.327641485803513
401	1	0	0	0	3.1517036740051356
402	1	0	0	0	3.591811478388362
403	0	1	0	0	3.813917278781739
404	0	0	0	1	3.9842251725225037
405	1	0	0	0	3.8235782195760493
406	0	1	0	0	3.834546013746435
407	0	0	0	1	3.9419056143754774
408	1	0	0	0	3.921993734841895
409	0	1	0	0	3.716766805493753
410	0	0	1	0	3.8666743259430585
411	0	0	1	0	3.5930545062447226
412	0	0	0	1	4.56957898082587
413	1	0	0	0	4.673018538553224
414	1	0	0	0	5.313410910190503
415	1	0	0	0	5.084872005003085
416	1	0	0	0	5.864124481395977
417	1	0	0	0	5.340064135004213
418	1	0	0	0	4.820720630916198
419	1	0	0	0	3.938074644210553
420	1	0	0	0	2.933921826180407
421	1	0	0	0	2.837372083001921
422	0	1	0	0	4.658332117710111
423	0	0	0	1	4.6044328603333
424	0	1	0	0	3.702787322747486
425	0	0	1	0	4.563614522817056
426	0	0	1	0	4.626668992981437
427	0	0	1	0	4.326290526532412
428	0	0	1	0	5.138413111566286
429	0	0	1	0	5.278003356127319
430	0	0	1	0	4.134862643668077
431	0	0	1	0	4.73137932453782
432	0	0	1	0	4.037068663857761
433	0	0	1	0	3.7826918050661886
434	0	0	0	1	4.418831729827761
435	1	0	0	0	4.000569612397327
436	1	0	0	0	2.3588402777876025
437	1	0	0	0	3.062267710510386
438	1	0	0	0	5.869555926044047
439	0	1	0	0	4.075235251146
440	0	0	0	1	4.193788462840135
441	1	0	0	0	4.84307821918571
442	1	0	0	0	4.491115053911995
443	0	1	0	0	4.453607146570609
444	0	0	1	0	5.348751019484786
445	0	0	1	0	5.874406662994012
446	0	0	1	0	5.053635113699352
447	0	0	0	1	4.694976961467376
448	1	0	0	0	6.573827199353182
449	0	1	0	0	5.907197678225872
450	0	0	0	1	4.662784539491213
451	1	0	0	0	5.0948280655840925
452	0	1	0	0	2.2240820206212892
453	0	0	0	1	4.639408208835151
454	1	0	0	0	5.31275801839515
455	1	0	0	0	4.118603671241114
456	1	0	0	0	2.86018047159794
457	1	0	0	0	2.425110404768805
458	1	0	0	0	4.145358026205971
459	1	0	0	0	3.02980335740209
460	1	0	0	0	3.3665233684003955
461	1	0	0	0	3.420213239075956
462	1	0	0	0	4.047765172439679
463	0	1	0	0	4.096862432926283
464	0	0	0	1	4.196976402723318
465	0	1	0	0	4.4271586930654845
466	0	0	1	0	2.744906765293963
467	0	0	1	0	2.282800011787479
468	0	0	0	1	4.283001564267166
469	0	1	0	0	4.910233469087213
470	0	0	0	1	4.597471622628334
471	1	0	0	0	2.824284623713294
472	1	0	0	0	3.5106234121256943
473	0	1	0	0	3.917828302655186
474	0	0	0	1	3.430441920568834
475	1	0	0	0	3.5825176930771976
476	1	0	0	0	2.674496899032599
477	0	1	0	0	6.901096288676668
478	0	0	0	1	2.826902405327392
479	0	1	0	0	3.7890107912453685
480	0	0	0	1	2.5686582622284084
481	1	0	0	0	4.590234740970734
482	0	1	0	0	4.5454503417044085
483	0	0	0	1	3.7587207848839492
484	1	0	0	0	4.05571926419794
485	1	0	0	0	3.5240632702583516
486	1	0	0	0	4.233538918526926
487	0	1	0	0	3.946332454640811
488	0	0	0	1	4.267491767437943
489	1	0	0	0	2.9660550074953966
490	0	1	0	0	2.8935040629874176
491	0	0	1	0	4.2170971923860545
492	0	0	0	1	4.462383954365385
493	1	0	0	0	3.8657476370926194
494	0	1	0	0	4.7802025315850925
495	0	0	0	1	4.670029522553254
496	1	0	0	0	2.9125269112701355
497	0	1	0	0	4.522897269474395
498	0	0	1	0	3.7184503792566677
499	0	0	0	1	3.12634898152432
500	0	1	0	0	3.0991475891499505
501	0	0	0	1	3.6050267667258336
502	0	1	0	0	3.318942675009438
503	0	0	1	0	4.271620434114575
504	0	0	1	0	4.2948259603173025
505	0	0	1	0	4.019127561068177
506	0	0	1	0	3.5284437404516367
507	0	0	1	0	3.850644654301942
508	0	0	1	0	2.9260726970772373
509	0	0	0	1	5.024427979627753
510	1	0	0	0	3.946962430041675
511	0	1	0	0	4.76599727629383
512	0	0	0	1	4.049738120320761
513	1	0	0	0	4.380599521733318
514	1	0	0	0	5.023282347164915
515	0	1	0	0	5.3573594338694726
516	0	0	0	1	4.6244402351749585
517	0	1	0	0	4.402788344302452
518	0	0	1	0	2.8141089061815987
519	0	0	0	1	3.5049760368068608
520	0	1	0	0	4.273154069015493
521	0	0	1	0	3.0340625743883827
522	0	0	0	1	2.5382408448949385
523	0	1	0	0	5.260541031507914
524	0	0	1	0	4.991382482489134
525	0	0	0	1	3.666198216936137
526	1	0	0	0	5.123669022594556
527	1	0	0	0	4.6980270192029145
528	1	0	0	0	4.20445426568103
529	1	0	0	0	4.881298538165483
530	1	0	0	0	4.077585274747392
531	1	0	0	0	3.7090900240170765
532	1	0	0	0	3.9987068331034803
533	1	0	0	0	3.350746889151062
534	1	0	0	0	4.284566922943956
535	1	0	0	0	4.131929081418278
536	1	0	0	0	3.8930778347683987
537	0	1	0	0	3.1096038153420262
538	0	0	1	0	5.131191566663118
539	0	0	1	0	3.32622065188635
540	0	0	1	0	3.954745734191766
541	0	0	1	0	5.091206896547074
542	0	0	1	0	3.8894986353957655
543	0	0	1	0	5.257270959667191
544	0	0	1	0	3.305382580207609
545	0	0	0	1	4.4703620286771475
546	0	1	0	0	5.28864724600716
547	0	0	1	0	3.0845769951415822
548	0	0	0	1	4.569991740448684
549	1	0	0	0	3.746380236523474
550	0	1	0	0	3.427096124529602
551	0	0	1	0	3.8655302434518677
552	0	0	1	0	4.544285024139801
553	0	0	0	1	4.160282066577181
554	1	0	0	0	4.917381467921944
555	1	0	0	0	3.0775364312564295
556	1	0	0	0	3.290566200334259
557	1	0	0	0	2.6326024817220506
558	1	0	0	0	2.029555537172872
559	0	1	0	0	4.7783702795625915
560	0	0	0	1	4.317296675304376
561	0	1	0	0	3.985483768063638
562	0	0	1	0	5.1530954940694045
563	0	0	0	1	3.425664731958867
564	0	1	0	0	4.655534240339584
565	0	0	0	1	4.388389004439336
566	0	1	0	0	4.3953828594676025
567	0	0	0	1	5.721605790220565
568	1	0	0	0	3.8555973033876523
569	1	0	0	0	4.261897034586387
570	0	1	0	0	5.4069818203554405
571	0	0	1	0	4.4885459207843175
572	0	0	0	1	4.097918837856593
573	1	0	0	0	5.25884531812152
574	0	1	0	0	5.146846233947064
575	0	0	0	1	4.3663282201440765
576	1	0	0	0	3.610311969296033
577	1	0	0	0	4.69055027853512
578	0	1	0	0	5.397427271041719
579	0	0	1	0	4.678611205806275
580	0	0	0	1	4.079032028527471
581	1	0	0	0	3.763817614163091
582	1	0	0	0	3.431935834305292
583	0	1	0	0	3.2735804329635845
584	0	0	0	1	2.910804154380773
585	1	0	0	0	3.1457045894865274
586	0	1	0	0	3.046322885605655
587	0	0	1	0	3.0162505689784997
588	0	0	0	1	3.1020407528981955
589	1	0	0	0	2.527174859319818
590	1	0	0	0	3.0403070814265862
591	0	1	0	0	2.4511318057995792
592	0	0	0	1	2.0674703270839796
593	1	0	0	0	5.0084053917777
594	1	0	0	0	1.496714726757752
595	0	1	0	0	3.794337914438939
596	0	0	1	0	4.398470608839975
597	0	0	1	0	4.10075336896806
598	0	0	1	0	4.800499406767331
599	0	0	0	1	4.197852817819237
600	0	1	0	0	4.982391687071917
601	0	0	1	0	5.8450682632067155
602	0	0	0	1	4.590009368679232
603	0	1	0	0	4.558292977760592
604	0	0	0	1	5.110650110202412
605	0	1	0	0	4.308167971279141
606	0	0	0	1	4.856272014340643
607	1	0	0	0	3.467019092634738
608	1	0	0	0	4.776364472954546
609	0	1	0	0	3.7593564499103853
610	0	0	1	0	3.868625726904888
611	0	0	1	0	5.911556649944849
612	0	0	1	0	3.2185466043759656
613	0	0	1	0	4.497213017990612
614	0	0	0	1	4.684492575803324
615	1	0	0	0	4.703237935414772
616	1	0	0	0	2.5961386922032665
617	1	0	0	0	3.224202674560241
618	0	1	0	0	4.11102215905297
619	0	0	1	0	4.702486218908937
620	0	0	1	0	4.171792043874858
621	0	0	1	0	4.164324112763627
622	0	0	0	1	2.867591533236525
623	0	1	0	0	5.315223963803134
624	0	0	1	0	5.325981238988782
625	0	0	1	0	4.185101091317774
626	0	0	0	1	4.018793093882828
627	0	1	0	0	3.3700352336639496
628	0	0	1	0	4.2835405732290885
629	0	0	0	1	3.249302077729417
