# Supplementary material for: Bioinformatic Assessment of Factors Affecting the Correlation between Protein Abundance and Elongation Efficiency in Prokaryotes
Source: Int J Mol Sci. 2022 Oct 9;23(19):11996. doi: 10.3390/ijms231911996 (PMC9570070; doi:10.3390/ijms231911996)
Supplement: Supplementary file 1 [file ijms-23-11996-s001.zip › EloE/output_folder/Mycoplasma_pneumoniae_FH_722438/mycoplasma pneumoniae fh_ribpos.txt]

Positions of ribosomal genes mycoplasma pneumoniae fh
1	2	12	15	44	48	54	88	89	91	98	118	120	124	131	132	140	150	195	207	237	261	270	275	283	295	307	325	340	383	384	395	396	404	441	444	448	453	456	489	496	504	505	513	542	602	617	622	
35	58	119	120	131	142	144	188	196	203	222	243	279	286	305	334	340	348	360	375	384	419	445	456	488	489	492	502	503	529	531	540	549	556	578	588	599	603	604	606	607	609	610	621	622	624	625	629	
4	5	16	19	23	25	30	33	35	37	43	44	54	60	75	90	106	123	127	131	138	150	151	154	168	171	186	221	271	307	310	316	331	358	360	368	396	421	443	454	486	507	519	544	566	577	586	622	
1	5	28	39	73	87	93	126	180	189	212	233	252	255	274	305	309	371	377	414	435	442	453	455	463	468	476	483	496	508	529	537	560	568	571	577	581	582	583	588	593	599	605	610	620	627	628	629	
11	13	14	15	19	22	26	34	38	54	63	67	72	74	79	82	83	93	94	100	106	139	146	203	250	252	262	271	282	293	296	310	339	353	355	356	359	385	387	431	437	460	461	472	525	528	551	621	
