# Supplementary material for: Bioinformatic Assessment of Factors Affecting the Correlation between Protein Abundance and Elongation Efficiency in Prokaryotes
Source: Int J Mol Sci. 2022 Oct 9;23(19):11996. doi: 10.3390/ijms231911996 (PMC9570070; doi:10.3390/ijms231911996)
Supplement: Supplementary file 1 [file ijms-23-11996-s001.zip › EloE/output_folder/Neisseria_meningitidis_MC58_122586/neisseria meningitidis mc58_all.txt]

Index = 1
#	Number	EEI	locus_tag	Name	Prot	Note
1	1767	1,0000e+00	NMB1848	-	hypothetical protein	identified by Glimmer2; putative
2	464	1,0159e+00	NMB0487	-	hypothetical protein	identified by Glimmer2; putative
3	1346	1,0559e+00	NMB1406	-	hypothetical protein	identified by Glimmer2; putative
4	1347	1,0795e+00	NMB1408	-	hypothetical protein	identified by Glimmer2; putative
5	283	1,0927e+00	NMB0297	-	hypothetical protein	identified by Glimmer2; putative
6	1393	1,1124e+00	NMB1456	-	hypothetical protein	identified by Glimmer2; putative
7	1808	1,1413e+00	NMB1889	-	hypothetical protein	identified by Glimmer2; putative
8	1699	1,1551e+00	NMB1776	-	hypothetical protein	identified by Glimmer2; putative
9	16	1,1684e+00	NMB0016	-	hypothetical protein	identified by Glimmer2; putative
10	2023	1,1716e+00	NMB2119	-	MafB-related protein	identified by similarity to GP:4838555
11	1528	1,1862e+00	NMB1596	-	hypothetical protein	identified by Glimmer2; putative
12	308	1,2236e+00	NMB0328	-	hypothetical protein	identified by Glimmer2; putative
13	734	1,2566e+00	NMB0762	-	hypothetical protein	identified by Glimmer2; putative
14	1436	1,2731e+00	NMB1502	-	hypothetical protein	identified by Glimmer2; putative
15	833	1,2878e+00	NMB0863	-	hypothetical protein	identified by Glimmer2; putative
16	1802	1,3032e+00	NMB1883	-	hypothetical protein	identified by Glimmer2; putative
17	363	1,3039e+00	NMB0383	-	hypothetical protein	identified by Glimmer2; putative
18	86	1,3059e+00	NMB0092	-	hypothetical protein	identified by Glimmer2; putative
19	788	1,3182e+00	NMB0816	-	hypothetical protein	identified by Glimmer2; putative
20	1076	1,3184e+00	NMB1123	-	hypothetical protein	identified by Glimmer2; putative
21	1113	1,3184e+00	NMB1161	-	hypothetical protein	identified by Glimmer2; putative
22	832	1,3374e+00	NMB0862	-	hypothetical protein	identified by Glimmer2; putative
23	496	1,3462e+00	NMB0519	-	hypothetical protein	identified by Glimmer2; putative
24	834	1,3520e+00	NMB0864	-	hypothetical protein	identified by Glimmer2; putative
25	1153	1,3543e+00	NMB1202	-	hypothetical protein	identified by Glimmer2; putative
26	1521	1,3601e+00	NMB1589	-	hypothetical protein	identified by Glimmer2; putative
27	1237	1,3610e+00	NMB1292	-	hypothetical protein	identified by Glimmer2; putative
28	1475	1,3611e+00	NMB1542	-	hypothetical protein	identified by Glimmer2; putative
29	220	1,3621e+00	NMB0231	-	hypothetical protein	identified by Glimmer2; putative
30	481	1,3721e+00	NMB0504	-	hypothetical protein	identified by Glimmer2; putative
31	489	1,3730e+00	NMB0512	-	hypothetical protein	identified by Glimmer2; putative
32	1770	1,3776e+00	NMB1851	-	hypothetical protein	identified by Glimmer2; putative
33	1694	1,3822e+00	NMB1771	-	hypothetical protein	identified by Glimmer2; putative
34	1927	1,3872e+00	NMB2014	-	hypothetical protein	identified by Glimmer2; putative
35	885	1,3906e+00	NMB0916	-	hypothetical protein	identified by Glimmer2; putative
36	2015	1,3946e+00	NMB2108	-	hypothetical protein	identified by Glimmer2; putative
37	1349	1,3956e+00	NMB1410	-	hypothetical protein	identified by Glimmer2; putative
38	765	1,3977e+00	NMB0793	-	hypothetical protein	identified by Glimmer2; putative
39	790	1,3992e+00	NMB0818	-	hypothetical protein	identified by Glimmer2; putative
40	1278	1,3998e+00	NMB1334	-	hypothetical protein	identified by Glimmer2; putative
41	785	1,4015e+00	NMB0813	-	hypothetical protein	identified by Glimmer2; putative
42	1482	1,4025e+00	NMB1549	-	hypothetical protein	identified by Glimmer2; putative
43	588	1,4207e+00	NMB0613	-	hypothetical protein	identified by Glimmer2; putative
44	111	1,4210e+00	NMB0120	-	hypothetical protein	identified by Glimmer2; putative
45	1691	1,4247e+00	NMB1767	-	hypothetical protein	identified by Glimmer2; putative
46	260	1,4257e+00	NMB0272	-	hypothetical protein	identified by Glimmer2; putative
47	1365	1,4314e+00	NMB1427	-	hypothetical protein	identified by Glimmer2; putative
48	468	1,4314e+00	NMB0491	-	hypothetical protein	identified by Glimmer2; putative
49	1679	1,4354e+00	NMB1755	-	hypothetical protein	identified by Glimmer2; putative
50	1529	1,4419e+00	NMB1597	-	hypothetical protein	identified by Glimmer2; putative
51	495	1,4428e+00	NMB0518	-	hypothetical protein	identified by Glimmer2; putative
52	1777	1,4430e+00	NMB1858	-	hypothetical protein	identified by Glimmer2; putative
53	46	1,4442e+00	NMB0046	-	hypothetical protein	identified by Glimmer2; putative
54	427	1,4464e+00	NMB0449	-	hypothetical protein	identified by Glimmer2; putative
55	88	1,4469e+00	NMB0094	-	hypothetical protein	identified by Glimmer2; putative
56	1005	1,4478e+00	NMB1043	-	hypothetical protein	identified by Glimmer2; putative
57	626	1,4561e+00	NMB0654	-	hypothetical protein	identified by Glimmer2; putative
58	1102	1,4568e+00	NMB1149	-	hypothetical protein	identified by Glimmer2; putative
59	1139	1,4568e+00	NMB1187	-	hypothetical protein	identified by Glimmer2; putative
60	1344	1,4623e+00	NMB1404	-	hypothetical protein	identified by Glimmer2; putative
61	829	1,4664e+00	NMB0859	-	hypothetical protein	identified by Glimmer2; putative
62	1567	1,4682e+00	NMB1635	-	hypothetical protein	identified by Glimmer2; putative
63	1437	1,4717e+00	NMB1503	-	hypothetical protein	identified by Glimmer2; putative
64	1764	1,4733e+00	NMB1844	-	hypothetical protein	identified by Glimmer2; putative
65	1369	1,4760e+00	NMB1431	-	hypothetical protein	identified by Glimmer2; putative
66	2016	1,4798e+00	NMB2109	-	hypothetical protein	identified by Glimmer2; putative
67	235	1,4804e+00	NMB0247	-	hypothetical protein	identified by Glimmer2; putative
68	56	1,4891e+00	NMB0058	-	hypothetical protein	identified by Glimmer2; putative
69	1707	1,4896e+00	NMB1785	-	hypothetical protein	identified by Glimmer2; putative
70	1530	1,4914e+00	NMB1598	-	hypothetical protein	identified by Glimmer2; putative
71	1159	1,4942e+00	NMB1208	-	hypothetical protein	identified by Glimmer2; putative
72	1676	1,4946e+00	NMB1750	pivNM-2	pilin gene inverting protein PivNM-2	identified by similarity to EGAD:138632; match to
73	64	1,4990e+00	NMB0067	-	polysialic acid capsule biosynthesis protein	identified by similarity to GP:530041
74	1682	1,4993e+00	NMB1758	-	hypothetical protein	identified by Glimmer2; putative
75	120	1,4997e+00	NMB0129	-	hypothetical protein	identified by Glimmer2; putative
76	1415	1,5080e+00	NMB1481	-	hypothetical protein	identified by Glimmer2; putative
77	1926	1,5123e+00	NMB2013	-	hypothetical protein	identified by Glimmer2; putative
78	890	1,5148e+00	NMB0921	-	hypothetical protein	identified by Glimmer2; putative
79	789	1,5164e+00	NMB0817	-	hypothetical protein	identified by Glimmer2; putative
80	1342	1,5165e+00	NMB1402	-	hypothetical protein	identified by Glimmer2; putative
81	1772	1,5181e+00	NMB1853	-	hypothetical protein	identified by Glimmer2; putative
82	1769	1,5211e+00	NMB1850	-	hypothetical protein	identified by Glimmer2; putative
83	2006	1,5278e+00	NMB2097	-	hypothetical protein	identified by Glimmer2; putative
84	288	1,5292e+00	NMB0306	-	hypothetical protein	identified by Glimmer2; putative
85	2019	1,5297e+00	NMB2113	-	hypothetical protein	identified by Glimmer2; putative
86	63	1,5330e+00	NMB0066	ermC	rRNA adenine N-6-methyltransferase; foreign	identified by similarity to EGAD:8424; match to
87	617	1,5362e+00	NMB0644	-	hypothetical protein	identified by Glimmer2; putative
88	697	1,5366e+00	NMB0725	-	modification methylase HgaI-1	identified by similarity to EGAD:15667; match to
89	1160	1,5396e+00	NMB1209	-	hypothetical protein	identified by Glimmer2; putative
90	2029	1,5402e+00	NMB2125	-	hypothetical protein	identified by Glimmer2; putative
91	1412	1,5408e+00	NMB1477	-	hypothetical protein	identified by Glimmer2; putative
92	1274	1,5445e+00	NMB1330	-	hypothetical protein	identified by Glimmer2; putative
93	727	1,5458e+00	NMB0755	-	hypothetical protein	identified by Glimmer2; putative
94	733	1,5478e+00	NMB0761	-	hypothetical protein	identified by Glimmer2; putative
95	1701	1,5517e+00	NMB1778	-	hypothetical protein	identified by Glimmer2; putative
96	1425	1,5521e+00	NMB1491	-	hypothetical protein	identified by Glimmer2; putative
97	193	1,5536e+00	NMB0202	-	hypothetical protein	identified by Glimmer2; putative
98	928	1,5540e+00	NMB0961	funZ	funZ protein	identified by similarity to GP:3139107
99	287	1,5564e+00	NMB0305	-	hypothetical protein	identified by Glimmer2; putative
100	1174	1,5573e+00	NMB1224	-	hypothetical protein	identified by Glimmer2; putative
101	828	1,5575e+00	NMB0858	-	hypothetical protein	identified by Glimmer2; putative
102	2025	1,5581e+00	NMB2121	-	hypothetical protein	identified by Glimmer2; putative
103	225	1,5590e+00	NMB0236	-	hypothetical protein	identified by Glimmer2; putative
104	428	1,5615e+00	NMB0450	-	hypothetical protein	identified by Glimmer2; putative
105	469	1,5619e+00	NMB0492	-	hypothetical protein	identified by Glimmer2; putative
106	497	1,5636e+00	NMB0520	-	hypothetical protein	identified by Glimmer2; putative
107	364	1,5676e+00	NMB0384	-	hypothetical protein	identified by Glimmer2; putative
108	969	1,5684e+00	NMB1006	-	hypothetical protein	identified by Glimmer2; putative
109	1925	1,5704e+00	NMB2012	-	transcriptional regulator, HTH_3 family	identified by similarity to EGAD:161488; match to
110	1928	1,5708e+00	NMB2015	-	hypothetical protein	identified by Glimmer2; putative
111	2018	1,5731e+00	NMB2112	-	hypothetical protein	identified by Glimmer2; putative
112	827	1,5737e+00	NMB0857	-	hypothetical protein	identified by Glimmer2; putative
113	1661	1,5805e+00	NMB1733	-	hypothetical protein	identified by Glimmer2; putative
114	2021	1,5827e+00	NMB2116	-	hypothetical protein	identified by Glimmer2; putative
115	871	1,5855e+00	NMB0902	-	hypothetical protein	identified by Glimmer2; putative
116	791	1,5881e+00	NMB0819	-	hypothetical protein	identified by Glimmer2; putative
117	477	1,5987e+00	NMB0500	-	hypothetical protein	identified by Glimmer2; putative
118	1697	1,5987e+00	NMB1774	-	hypothetical protein	identified by Glimmer2; putative
119	630	1,5989e+00	NMB0658	-	hypothetical protein	identified by Glimmer2; putative
120	1983	1,5990e+00	NMB2072	-	hypothetical protein	identified by Glimmer2; putative
121	1273	1,6006e+00	NMB1329	-	hypothetical protein	identified by Glimmer2; putative
122	62	1,6080e+00	NMB0065	-	hypothetical protein	identified by Glimmer2; putative
123	861	1,6114e+00	NMB0891	-	hypothetical protein	identified by Glimmer2; putative
124	1547	1,6137e+00	NMB1615	-	hypothetical protein	identified by Glimmer2; putative
125	878	1,6185e+00	NMB0909	-	hypothetical protein	identified by Glimmer2; putative
126	248	1,6211e+00	NMB0260	-	hypothetical protein	identified by Glimmer2; putative
127	284	1,6241e+00	NMB0298	-	hypothetical protein	identified by Glimmer2; putative
128	1235	1,6308e+00	NMB1290	-	C-5 cytosine-specific DNA-methylase	identified by similarity to EGAD:7155; match to
129	494	1,6311e+00	NMB0517	-	hypothetical protein	identified by Glimmer2; putative
130	154	1,6351e+00	NMB0163	infA	translation initiation factor IF-1	identified by similarity to EGAD:13098; match to
131	1773	1,6355e+00	NMB1854	-	hypothetical protein	identified by Glimmer2; putative
132	629	1,6360e+00	NMB0657	-	hypothetical protein	identified by Glimmer2; putative
133	1392	1,6361e+00	NMB1455	-	hypothetical protein	identified by Glimmer2; putative
134	153	1,6405e+00	NMB0162	secY	preprotein translocase SecY subunit	identified by similarity to EGAD:5724; match to
135	1929	1,6437e+00	NMB2016	-	type IV pilin-related protein	identified by similarity to GP:2073462; match to
136	1984	1,6443e+00	NMB2073	-	hypothetical protein	identified by Glimmer2; putative
137	1232	1,6448e+00	NMB1287	-	putative ferredoxin	identified by similarity to EGAD:28315; match to
138	1088	1,6456e+00	NMB1135	-	hypothetical protein	identified by Glimmer2; putative
139	1125	1,6456e+00	NMB1173	-	hypothetical protein	identified by Glimmer2; putative
140	1871	1,6463e+00	NMB1955	-	cadmium resistance protein	identified by similarity to GP:1916729; match to
141	1922	1,6470e+00	NMB2008	-	ABC transporter, ATP-binding protein-related	identified by similarity to EGAD:42946
142	66	1,6496e+00	NMB0069	siaB	polysialic acid capsule biosynthesis protein	identified by similarity to EGAD:14454; match to
143	351	1,6501e+00	NMB0371	-	hypothetical protein	identified by Glimmer2; putative
144	699	1,6523e+00	NMB0727	-	N-6 adenine-specific DNA methylase	identified by similarity to EGAD:89170; match to
145	935	1,6527e+00	NMB0968	-	hypothetical protein	identified by Glimmer2; putative
146	620	1,6537e+00	NMB0648	-	hypothetical protein	identified by Glimmer2; putative
147	226	1,6547e+00	NMB0237	-	hypothetical protein	identified by Glimmer2; putative
148	1688	1,6553e+00	NMB1764	-	hypothetical protein	identified by Glimmer2; putative
149	1681	1,6556e+00	NMB1757	-	hypothetical protein	identified by Glimmer2; putative
150	826	1,6631e+00	NMB0856	-	hypothetical protein	identified by Glimmer2; putative
151	1234	1,6655e+00	NMB1289	-	putative type II restriction enzyme	identified by similarity to GP:2961291
152	1156	1,6714e+00	NMB1205	-	hypothetical protein	identified by Glimmer2; putative
153	155	1,6805e+00	NMB0164	rpmJ1	50S ribosomal protein L36	identified by similarity to EGAD:164963; match to	rib
154	673	1,6807e+00	NMB0701	-	hypothetical protein	identified by Glimmer2; putative
155	480	1,6818e+00	NMB0503	-	hypothetical protein	identified by Glimmer2; putative
156	1164	1,6832e+00	NMB1213	-	putative lipoprotein	null
157	1326	1,6871e+00	NMB1386	-	putative transposase	identified by similarity to GP:4200438
158	1532	1,6874e+00	NMB1600	-	hypothetical protein	identified by Glimmer2; putative
159	343	1,6901e+00	NMB0363	-	hypothetical protein	identified by Glimmer2; putative
160	698	1,6968e+00	NMB0726	-	type II restriction enzyme HgaI	identified by similarity to EGAD:14414
161	792	1,6998e+00	NMB0820	-	hypothetical protein	identified by Glimmer2; putative
162	628	1,6998e+00	NMB0656	-	hypothetical protein	identified by Glimmer2; putative
163	2028	1,7014e+00	NMB2124	-	hypothetical protein	identified by Glimmer2; putative
164	240	1,7015e+00	NMB0252	-	hypothetical protein	identified by Glimmer2; putative
165	1287	1,7050e+00	NMB1343	-	hypothetical protein	identified by Glimmer2; putative
166	1480	1,7080e+00	NMB1547	-	hypothetical protein	identified by Glimmer2; putative
167	2024	1,7104e+00	NMB2120	-	hypothetical protein	identified by Glimmer2; putative
168	1101	1,7105e+00	NMB1148	-	hypothetical protein	identified by Glimmer2; putative
169	1138	1,7105e+00	NMB1186	-	hypothetical protein	identified by Glimmer2; putative
170	1424	1,7115e+00	NMB1490	-	hypothetical protein	identified by Glimmer2; putative
171	632	1,7130e+00	NMB0660	-	hypothetical protein	identified by Glimmer2; putative
172	1082	1,7168e+00	NMB1129	-	hypothetical protein	identified by Glimmer2; putative
173	971	1,7203e+00	NMB1008	-	hypothetical protein	identified by Glimmer2; putative
174	191	1,7220e+00	NMB0200	-	hypothetical protein	identified by Glimmer2; putative
175	619	1,7255e+00	NMB0647	-	hypothetical protein	identified by Glimmer2; putative
176	1678	1,7273e+00	NMB1754	-	cryptic plasmid protein A-related protein	identified by similarity to EGAD:7068
177	1071	1,7285e+00	NMB1116	-	hypothetical protein	identified by Glimmer2; putative
178	1476	1,7302e+00	NMB1543	-	conserved hypothetical protein	identified by similarity to GP:3402495; match to
179	1667	1,7317e+00	NMB1740	-	hypothetical protein	identified by Glimmer2; putative
180	1284	1,7324e+00	NMB1340	-	hypothetical protein	identified by Glimmer2; putative
181	1716	1,7336e+00	NMB1795	-	hypothetical protein	identified by Glimmer2; putative
182	1561	1,7342e+00	NMB1629	-	hypothetical protein	identified by Glimmer2; putative
183	498	1,7365e+00	NMB0521	-	hypothetical protein	identified by Glimmer2; putative
184	2022	1,7368e+00	NMB2118	-	hypothetical protein	identified by Glimmer2; putative
185	1684	1,7381e+00	NMB1760	-	conserved hypothetical protein	identified by similarity to EGAD:166833
186	631	1,7420e+00	NMB0659	-	hypothetical protein	identified by Glimmer2; putative
187	1343	1,7438e+00	NMB1403	-	FrpA/C-related protein	identified by similarity to EGAD:22554
188	618	1,7464e+00	NMB0646	-	ribonuclease inhibitor barstar	identified by similarity to EGAD:16283; match to
189	89	1,7493e+00	NMB0095	-	hypothetical protein	identified by Glimmer2; putative
190	932	1,7564e+00	NMB0965	-	hypothetical protein	identified by Glimmer2; putative
191	867	1,7583e+00	NMB0898	-	hypothetical protein	identified by Glimmer2; putative
192	286	1,7595e+00	NMB0301	-	hypothetical protein	identified by Glimmer2; putative
193	1570	1,7598e+00	NMB1639	-	hypothetical protein	identified by Glimmer2; putative
194	1811	1,7606e+00	NMB1892	-	hypothetical protein	identified by Glimmer2; putative
195	2017	1,7618e+00	NMB2110	-	hypothetical protein	identified by Glimmer2; putative
196	1705	1,7636e+00	NMB1782	-	hypothetical protein	identified by Glimmer2; putative
197	1255	1,7642e+00	NMB1311	-	hypothetical protein	identified by Glimmer2; putative
198	188	1,7723e+00	NMB0197	-	hypothetical protein	identified by Glimmer2; putative
199	1672	1,7811e+00	NMB1746	-	hypothetical protein	identified by Glimmer2; putative
200	347	1,7839e+00	NMB0367	-	hypothetical protein	identified by Glimmer2; putative
201	1260	1,7859e+00	NMB1316	-	hypothetical protein	identified by Glimmer2; putative
202	1720	1,7863e+00	NMB1800	-	hypothetical protein	identified by Glimmer2; putative
203	2027	1,7871e+00	NMB2123	-	hypothetical protein	identified by Glimmer2; putative
204	482	1,7920e+00	NMB0505	-	hypothetical protein	identified by Glimmer2; putative
205	1485	1,7947e+00	NMB1552	pivNM-1A	pilin gene inverting protein PivNM-1A	identified by similarity to EGAD:138632; match to
206	1557	1,7947e+00	NMB1625	pivNM-1B	pilin gene inverting protein PivNM-1B	identified by similarity to EGAD:138632; match to
207	2014	1,7959e+00	NMB2106	-	hypothetical protein	identified by Glimmer2; putative
208	1873	1,8010e+00	NMB1957	-	hypothetical protein	identified by Glimmer2; putative
209	1096	1,8050e+00	NMB1143	-	hypothetical protein	identified by Glimmer2; putative
210	1133	1,8050e+00	NMB1181	-	hypothetical protein	identified by Glimmer2; putative
211	350	1,8069e+00	NMB0370	-	hypothetical protein	identified by Glimmer2; putative
212	117	1,8081e+00	NMB0126	nusG	transcription antitermination protein NusG	identified by similarity to EGAD:9614; match to
213	52	1,8084e+00	NMB0054	-	hypothetical protein	identified by Glimmer2; putative
214	383	1,8097e+00	NMB0403	-	hypothetical protein	identified by Glimmer2; putative
215	90	1,8107e+00	NMB0096	-	hypothetical protein	identified by Glimmer2; putative
216	1348	1,8123e+00	NMB1409	-	FrpA/C-related protein	identified by similarity to EGAD:22554
217	1441	1,8162e+00	NMB1507	-	hypothetical protein	identified by Glimmer2; putative
218	982	1,8181e+00	NMB1020	-	hypothetical protein	identified by Glimmer2; putative
219	1531	1,8188e+00	NMB1599	-	hypothetical protein	identified by Glimmer2; putative
220	802	1,8195e+00	NMB0832	prrC	anticodon nuclease	identified by similarity to EGAD:6689
221	816	1,8251e+00	NMB0846	-	LPS biosynthesis protein-related protein	identified by similarity to GP:3337079; match to
222	484	1,8261e+00	NMB0507	-	hypothetical protein	identified by Glimmer2; putative
223	1	1,8318e+00	NMB0001	-	putative acetyltransferase	identified by similarity to EGAD:160712; match to
224	552	1,8330e+00	NMB0577	-	NosR-related protein	identified by similarity to GP:2935358
225	192	1,8346e+00	NMB0201	-	hypothetical protein	identified by Glimmer2; putative
226	344	1,8362e+00	NMB0364	-	FrpC operon protein	identified by similarity to EGAD:20116; match to
227	1847	1,8436e+00	NMB1931	-	hypothetical protein	identified by Glimmer2; putative
228	429	1,8475e+00	NMB0451	-	hypothetical protein	identified by Glimmer2; putative
229	1843	1,8491e+00	NMB1927	-	lacto-N-neotetraose biosynthesis glycosyl	identified by similarity to EGAD:40776
230	2053	1,8491e+00	NMB2150	-	conserved hypothetical protein	identified by similarity to GP:606216; match to
231	353	1,8509e+00	NMB0373	-	hypothetical protein	identified by Glimmer2; putative
232	2048	1,8573e+00	NMB2145	-	hypothetical protein	identified by Glimmer2; putative
233	1625	1,8574e+00	NMB1695	-	hypothetical protein	identified by Glimmer2; putative
234	1858	1,8591e+00	NMB1942	-	hypothetical protein	identified by Glimmer2; putative
235	966	1,8615e+00	NMB1003	-	hypothetical protein	identified by Glimmer2; putative
236	798	1,8637e+00	NMB0826	-	C-5 cytosine-specific DNA methylase	identified by similarity to EGAD:38043; match to
237	1089	1,8669e+00	NMB1136	-	hypothetical protein	identified by Glimmer2; putative
238	1126	1,8669e+00	NMB1174	-	hypothetical protein	identified by Glimmer2; putative
239	621	1,8688e+00	NMB0649	-	hypothetical protein	identified by Glimmer2; putative
240	1163	1,8718e+00	NMB1212	-	hypothetical protein	identified by Glimmer2; putative
241	348	1,8733e+00	NMB0368	-	hypothetical protein	identified by Glimmer2; putative
242	1266	1,8793e+00	NMB1322	-	putative primosomal replication protein n	identified by similarity to EGAD:22393
243	1351	1,8801e+00	NMB1412	-	FrpC operon protein	identified by similarity to EGAD:20116; match to
244	478	1,8827e+00	NMB0501	-	hypothetical protein	identified by Glimmer2; putative
245	1696	1,8827e+00	NMB1773	-	hypothetical protein	identified by Glimmer2; putative
246	475	1,8846e+00	NMB0498	-	hypothetical protein	identified by Glimmer2; putative
247	1050	1,8868e+00	NMB1093	-	hypothetical protein	identified by Glimmer2; putative
248	817	1,8878e+00	NMB0847	-	hypothetical protein	identified by Glimmer2; putative
249	485	1,8881e+00	NMB0508	-	hypothetical protein	identified by Glimmer2; putative
250	1566	1,8890e+00	NMB1634	-	conserved hypothetical protein	identified by similarity to GP:3402495; match to
251	1467	1,8903e+00	NMB1534	-	hypothetical protein	identified by Glimmer2; putative
252	1162	1,8909e+00	NMB1211	-	hypothetical protein	identified by Glimmer2; putative
253	92	1,8930e+00	NMB0100	-	hypothetical protein	identified by Glimmer2; putative
254	487	1,8971e+00	NMB0510	-	hypothetical protein	identified by Glimmer2; putative
255	1468	1,8983e+00	NMB1535	-	hypothetical protein	identified by Glimmer2; putative
256	349	1,8987e+00	NMB0369	-	hypothetical protein	identified by Glimmer2; putative
257	936	1,9011e+00	NMB0969	-	hypothetical protein	identified by Glimmer2; putative
258	1630	1,9067e+00	NMB1700	-	hypothetical protein	identified by Glimmer2; putative
259	1166	1,9068e+00	NMB1215	-	hypothetical protein	identified by Glimmer2; putative
260	1039	1,9110e+00	NMB1082	-	hypothetical protein	identified by Glimmer2; putative
261	1689	1,9115e+00	NMB1765	-	hypothetical protein	identified by Glimmer2; putative
262	1293	1,9121e+00	NMB1350	-	hypothetical protein	identified by Glimmer2; putative
263	793	1,9142e+00	NMB0821	-	hypothetical protein	identified by Glimmer2; putative
264	492	1,9152e+00	NMB0515	-	hypothetical protein	identified by Glimmer2; putative
265	377	1,9169e+00	NMB0397	-	hypothetical protein	identified by Glimmer2; putative
266	126	1,9203e+00	NMB0135	-	conserved hypothetical protein	identified by similarity to GP:3414689; match to
267	224	1,9206e+00	NMB0235	-	hypothetical protein	identified by Glimmer2; putative
268	912	1,9239e+00	NMB0945	-	hypothetical protein	identified by Glimmer2; putative
269	1097	1,9248e+00	NMB1144	-	hypothetical protein	identified by Glimmer2; putative
270	1134	1,9248e+00	NMB1182	-	hypothetical protein	identified by Glimmer2; putative
271	2013	1,9283e+00	NMB2105	mafB	mafB protein	identified by similarity to GP:4838555; match to
272	1706	1,9342e+00	NMB1784	-	hypothetical protein	identified by Glimmer2; putative
273	1337	1,9388e+00	NMB1397	-	hypothetical protein	identified by Glimmer2; putative
274	1352	1,9388e+00	NMB1414	-	FrpC operon protein	identified by similarity to EGAD:20116; match to
275	559	1,9446e+00	NMB0584	-	FrpC operon protein	identified by similarity to EGAD:20116; match to
276	974	1,9528e+00	NMB1011	-	hypothetical protein	identified by Glimmer2; putative
277	1211	1,9557e+00	NMB1265	-	conserved hypothetical protein	identified by similarity to EGAD:44606; match to
278	1685	1,9609e+00	NMB1761	-	conserved hypothetical protein	identified by similarity to EGAD:97133; match to
279	499	1,9631e+00	NMB0522	-	transposase, truncated	identified by similarity to EGAD:162585
280	1214	1,9640e+00	NMB1268	-	conserved hypothetical protein	identified by similarity to EGAD:30688; match to
281	116	1,9644e+00	NMB0125	secE	preprotein translocase SecE subunit	identified by similarity to EGAD:29483; match to
282	622	1,9686e+00	NMB0650	-	hypothetical protein	identified by Glimmer2; putative
283	686	1,9724e+00	NMB0714	-	conserved hypothetical protein	identified by similarity to GP:4454363; match to
284	1700	1,9736e+00	NMB1777	-	hypothetical protein	identified by Glimmer2; putative
285	1690	1,9773e+00	NMB1766	-	hypothetical protein	identified by Glimmer2; putative
286	1809	1,9791e+00	NMB1890	-	conserved hypothetical protein	identified by similarity to EGAD:19883; match to
287	1831	1,9799e+00	NMB1914	-	hypothetical protein	identified by Glimmer2; putative
288	830	1,9823e+00	NMB0860	-	hypothetical protein	identified by Glimmer2; putative
289	623	1,9831e+00	NMB0651	-	hypothetical protein	identified by Glimmer2; putative
290	716	1,9894e+00	NMB0744	-	hypothetical protein	identified by Glimmer2; putative
291	831	1,9898e+00	NMB0861	-	hypothetical protein	identified by Glimmer2; putative
292	457	1,9905e+00	NMB0479	-	conserved hypothetical protein	identified by similarity to EGAD:156541; match to
293	703	1,9990e+00	NMB0731	-	hypothetical protein	identified by Glimmer2; putative
294	1660	1,9992e+00	NMB1732	-	putative transporter	identified by similarity to EGAD:135324
295	47	2,0061e+00	NMB0047	-	conserved hypothetical protein	identified by similarity to GP:2570056; match to
296	950	2,0073e+00	NMB0985	-	E16-related protein	identified by similarity to EGAD:143986; match to
297	1018	2,0110e+00	NMB1057	ggt	gamma-glutamyltranspeptidase	identified by similarity to EGAD:161107; match to
298	1894	2,0115e+00	NMB1979	-	conserved hypothetical protein	identified by similarity to EGAD:28633; match to
299	1323	2,0147e+00	NMB1382	-	conserved hypothetical protein	identified by similarity to EGAD:21493; match to
300	180	2,0175e+00	NMB0189	-	hypothetical protein	identified by Glimmer2; putative
301	1674	2,0192e+00	NMB1748	-	conserved hypothetical protein	identified by similarity to EGAD:69712
302	1588	2,0198e+00	NMB1657	-	comE operon protein 1-related protein	identified by similarity to EGAD:36757; match to
303	1562	2,0222e+00	NMB1630	-	hypothetical protein	identified by Glimmer2; putative
304	903	2,0233e+00	NMB0936	-	hypothetical protein	identified by Glimmer2; putative
305	1017	2,0294e+00	NMB1056	-	hypothetical protein	identified by Glimmer2; putative
306	1859	2,0298e+00	NMB1943	-	hypothetical protein	identified by Glimmer2; putative
307	1597	2,0300e+00	NMB1666	-	hypothetical protein	identified by Glimmer2; putative
308	330	2,0308e+00	NMB0350	-	hypothetical protein	identified by Glimmer2; putative
309	1338	2,0339e+00	NMB1398	sodC	Cu-Zn-superoxide dismutase	identified by similarity to GP:2661420; match to
310	1687	2,0341e+00	NMB1763	-	putative toxin-activating protein	identified by similarity to EGAD:41441; match to
311	1210	2,0369e+00	NMB1264	-	conserved hypothetical protein	identified by similarity to EGAD:43984
312	1481	2,0377e+00	NMB1548	-	putative tspB protein	identified by similarity to GP:3758871; match to
313	472	2,0394e+00	NMB0495	-	replication protein	identified by similarity to EGAD:24391; match to
314	1420	2,0430e+00	NMB1486	-	hypothetical protein	identified by Glimmer2; putative
315	459	2,0453e+00	NMB0481	-	hypothetical protein	identified by Glimmer2; putative
316	261	2,0460e+00	NMB0273	-	hypothetical protein	identified by Glimmer2; putative
317	483	2,0550e+00	NMB0506	-	hypothetical protein	identified by Glimmer2; putative
318	941	2,0574e+00	NMB0975	-	hypothetical protein	identified by Glimmer2; putative
319	352	2,0579e+00	NMB0372	-	hypothetical protein	identified by Glimmer2; putative
320	1832	2,0582e+00	NMB1915	-	hypothetical protein	identified by Glimmer2; putative
321	2056	2,0610e+00	NMB2153	-	conserved hypothetical protein	identified by similarity to EGAD:91869; match to
322	1994	2,0611e+00	NMB2085	-	hypothetical protein	identified by Glimmer2; putative
323	951	2,0641e+00	NMB0986	-	hypothetical protein	identified by Glimmer2; putative
324	396	2,0676e+00	NMB0417	-	hypothetical protein	identified by Glimmer2; putative
325	835	2,0705e+00	NMB0865	-	hypothetical protein	identified by Glimmer2; putative
326	55	2,0710e+00	NMB0057	-	hypothetical protein	identified by Glimmer2; putative
327	1757	2,0711e+00	NMB1837	-	hypothetical protein	identified by Glimmer2; putative
328	1119	2,0715e+00	NMB1167	-	hypothetical protein	identified by Glimmer2; putative
329	465	2,0726e+00	NMB0488	-	hypothetical protein	identified by Glimmer2; putative
330	884	2,0752e+00	NMB0915	-	hypothetical protein	identified by Glimmer2; putative
331	275	2,0763e+00	NMB0288	-	hypothetical protein	identified by Glimmer2; putative
332	1177	2,0776e+00	NMB1227	-	conserved hypothetical protein	identified by similarity to EGAD:132841; match to
333	744	2,0792e+00	NMB0772	-	conserved hypothetical protein	identified by similarity to EGAD:91807; match to
334	2007	2,0805e+00	NMB2098	-	conserved hypothetical protein	identified by similarity to GP:2897873
335	1484	2,0806e+00	NMB1551	-	conserved hypothetical protein	identified by similarity to GP:3402502; match to
336	1558	2,0806e+00	NMB1626	-	conserved hypothetical protein	identified by similarity to GP:3402502; match to
337	1636	2,0827e+00	NMB1706	-	hypothetical protein	identified by Glimmer2; putative
338	853	2,0844e+00	NMB0883	-	conserved hypothetical protein	identified by similarity to EGAD:28959; match to
339	152	2,0893e+00	NMB0161	rplO	50S ribosomal protein L15	identified by similarity to EGAD:20037; match to	rib
340	858	2,0895e+00	NMB0888	-	hypothetical protein	identified by Glimmer2; putative
341	301	2,0935e+00	NMB0320	-	hypothetical protein	identified by Glimmer2; putative
342	479	2,0937e+00	NMB0502	-	hypothetical protein	identified by Glimmer2; putative
343	244	2,0954e+00	NMB0256	-	hypothetical protein	identified by Glimmer2; putative
344	466	2,0956e+00	NMB0489	-	hypothetical protein	identified by Glimmer2; putative
345	1580	2,1032e+00	NMB1649	dsbB	disulfide bond formation protein B	identified by similarity to EGAD:8910; match to
346	67	2,1034e+00	NMB0070	synX	polysialic acid capsule biosynthesis protein	identified by similarity to GP:460145; match to
347	1596	2,1044e+00	NMB1665	-	conserved hypothetical protein	identified by similarity to EGAD:47695; match to
348	866	2,1044e+00	NMB0897	-	hypothetical protein	identified by Glimmer2; putative
349	1483	2,1074e+00	NMB1550	-	conserved hypothetical protein	identified by similarity to EGAD:69712
350	1559	2,1074e+00	NMB1627	-	conserved hypothetical protein	identified by similarity to EGAD:69712
351	161	2,1137e+00	NMB0170	minC	septum site-determining protein MinC	identified by similarity to EGAD:21273; match to
352	408	2,1153e+00	NMB0429	-	hypothetical protein	identified by Glimmer2; putative
353	451	2,1155e+00	NMB0473	-	conserved hypothetical protein	identified by similarity to EGAD:28546; match to
354	1261	2,1163e+00	NMB1317	-	hypothetical protein	identified by Glimmer2; putative
355	1598	2,1232e+00	NMB1667	-	hypothetical protein	identified by Glimmer2; putative
356	93	2,1235e+00	NMB0102	-	hypothetical protein	identified by Glimmer2; putative
357	1362	2,1247e+00	NMB1424	-	hypothetical protein	identified by Glimmer2; putative
358	1462	2,1259e+00	NMB1529	-	hypothetical protein	identified by Glimmer2; putative
359	531	2,1312e+00	NMB0556	-	putative repressor protein	identified by similarity to EGAD:140303; match to
360	1110	2,1325e+00	NMB1157	-	hypothetical protein	identified by Glimmer2; putative
361	1147	2,1325e+00	NMB1195	-	hypothetical protein	identified by Glimmer2; putative
362	212	2,1390e+00	NMB0222	-	hypothetical protein	identified by Glimmer2; putative
363	752	2,1434e+00	NMB0780	-	hypothetical protein	identified by Glimmer2; putative
364	1423	2,1467e+00	NMB1489	-	hypothetical protein	identified by Glimmer2; putative
365	26	2,1469e+00	NMB0026	-	pilS cassette	identified by similarity to EGAD:13664
366	460	2,1476e+00	NMB0482	-	hypothetical protein	identified by Glimmer2; putative
367	940	2,1476e+00	NMB0974	-	hypothetical protein	identified by Glimmer2; putative
368	1671	2,1476e+00	NMB1745	-	hypothetical protein	identified by Glimmer2; putative
369	490	2,1514e+00	NMB0513	-	hypothetical protein	identified by Glimmer2; putative
370	995	2,1577e+00	NMB1033	-	modification methylase NlaIV	identified by similarity to EGAD:19644; match to
371	2052	2,1608e+00	NMB2149	-	hypothetical protein	identified by Glimmer2; putative
372	731	2,1627e+00	NMB0759	-	conserved hypothetical protein	identified by similarity to EGAD:89407
373	486	2,1637e+00	NMB0509	-	hypothetical protein	identified by Glimmer2; putative
374	1695	2,1646e+00	NMB1772	-	hypothetical protein	identified by Glimmer2; putative
375	1388	2,1655e+00	NMB1451	dnaQ-1	DNA polymerase III, epsilon subunit	identified by similarity to EGAD:157346; match to
376	458	2,1674e+00	NMB0480	-	TspB-related protein	identified by similarity to GP:3758871
377	942	2,1674e+00	NMB0976	-	TspB-related protein	identified by similarity to GP:3758871
378	1857	2,1679e+00	NMB1941	-	hypothetical protein	identified by Glimmer2; putative
379	1478	2,1772e+00	NMB1545	-	hypothetical protein	identified by Glimmer2; putative
380	1564	2,1772e+00	NMB1632	-	hypothetical protein	identified by Glimmer2; putative
381	1666	2,1797e+00	NMB1739	-	hypothetical protein	identified by Glimmer2; putative
382	859	2,1800e+00	NMB0889	-	hypothetical protein	identified by Glimmer2; putative
383	636	2,1824e+00	NMB0664	-	hypothetical protein	identified by Glimmer2; putative
384	1241	2,1829e+00	NMB1296	-	hypothetical protein	identified by Glimmer2; putative
385	1460	2,1833e+00	NMB1527	rfaF	ADP-heptose--LPS heptosyltransferase II	identified by similarity to EGAD:40767; match to
386	437	2,1869e+00	NMB0459	-	conserved hypothetical protein	identified by similarity to EGAD:156656; match to
387	450	2,1901e+00	NMB0472	bioF	8-amino-7-oxononanoate synthase	identified by similarity to EGAD:28547; match to
388	977	2,1925e+00	NMB1014	-	conserved hypothetical protein	identified by similarity to EGAD:40796
389	870	2,1932e+00	NMB0901	-	D-lactate dehydrogenase-related protein	identified by similarity to GP:4405961
390	2020	2,1951e+00	NMB2115	-	hypothetical protein	identified by Glimmer2; putative
391	290	2,1980e+00	NMB0308	folA	dihydrofolate reductase	identified by similarity to EGAD:8105; match to
392	346	2,2044e+00	NMB0366	-	hypothetical protein	identified by Glimmer2; putative
393	857	2,2050e+00	NMB0887	-	putative type IV pilus assembly protein PilV	identified by similarity to EGAD:38517; match to
394	972	2,2087e+00	NMB1009	-	conserved hypothetical protein	identified by similarity to EGAD:28463
395	149	2,2088e+00	NMB0158	rplR	50S ribosomal protein L18	identified by similarity to EGAD:34255; match to	rib
396	856	2,2120e+00	NMB0886	fimT	fimbrial protein FimT	identified by similarity to SP:P13253; match to
397	825	2,2125e+00	NMB0855	-	putative bacteriocin resistance protein	identified by similarity to GP:2909665; match to
398	649	2,2136e+00	NMB0677	-	hypothetical protein	identified by Glimmer2; putative
399	953	2,2182e+00	NMB0988	-	hypothetical protein	identified by Glimmer2; putative
400	1748	2,2192e+00	NMB1828	-	conserved hypothetical protein	identified by similarity to GP:2738251; match to
401	1361	2,2198e+00	NMB1423	-	conserved hypothetical protein	identified by similarity to EGAD:156656; match to
402	1949	2,2223e+00	NMB2037	-	hypothetical protein	identified by Glimmer2; putative
403	1784	2,2229e+00	NMB1865	-	hypothetical protein	identified by Glimmer2; putative
404	68	2,2254e+00	NMB0071	ctrA	capsule polysaccharide export outer membrane	identified by similarity to EGAD:23947; match to
405	726	2,2269e+00	NMB0754	-	hypothetical protein	identified by Glimmer2; putative
406	1840	2,2272e+00	NMB1924	-	inositol monophosphatase family protein	identified by similarity to GP:1658411; match to
407	1887	2,2302e+00	NMB1971	-	conserved hypothetical protein	identified by similarity to GP:3523136; match to
408	2	2,2313e+00	NMB0002	-	hypothetical protein	identified by Glimmer2; putative
409	2047	2,2329e+00	NMB2144	-	putative sigma factor	identified by similarity to EGAD:28457; match to
410	2040	2,2386e+00	NMB2137	-	hypothetical protein	identified by Glimmer2; putative
411	257	2,2387e+00	NMB0269	-	competence protein	identified by similarity to EGAD:18112
412	844	2,2438e+00	NMB0874	-	conserved hypothetical protein	identified by similarity to EGAD:30934; match to
413	1063	2,2444e+00	NMB1107	-	hypothetical protein	identified by Glimmer2; putative
414	1400	2,2454e+00	NMB1464	-	conserved hypothetical protein	identified by similarity to EGAD:37582; match to
415	227	2,2473e+00	NMB0239	-	hypothetical protein	identified by Glimmer2; putative
416	452	2,2487e+00	NMB0474	-	putative biotin synthesis protein BioC	identified by similarity to EGAD:28545; match to
417	2050	2,2506e+00	NMB2147	-	hypothetical protein	identified by Glimmer2; putative
418	868	2,2514e+00	NMB0899	-	hypothetical protein	identified by Glimmer2; putative
419	24	2,2521e+00	NMB0024	-	pilS cassette	identified by similarity to EGAD:32664
420	147	2,2543e+00	NMB0156	rpsH	30S ribosomal protein S8	identified by similarity to EGAD:21184; match to	rib
421	874	2,2552e+00	NMB0905	-	hypothetical protein	identified by Glimmer2; putative
422	95	2,2558e+00	NMB0104	-	hypothetical protein	identified by Glimmer2; putative
423	1765	2,2561e+00	NMB1845	-	thioredoxin	identified by similarity to GP:2327006
424	1560	2,2577e+00	NMB1628	-	putative tspB protein	identified by similarity to GP:3758871; match to
425	1195	2,2581e+00	NMB1245	-	hypothetical protein	identified by Glimmer2; putative
426	1677	2,2608e+00	NMB1753	-	VapD-related protein	identified by similarity to EGAD:153654; match to
427	1455	2,2609e+00	NMB1521	-	phytoene synthase-related protein	identified by similarity to GP:2113820; match to
428	1173	2,2609e+00	NMB1222	ung	uracil-DNA glycosylase	identified by similarity to EGAD:27834; match to
429	616	2,2626e+00	NMB0643	-	MafB-related protein	identified by similarity to GP:4838555; match to
430	94	2,2629e+00	NMB0103	-	putative bacteriocin resistance protein	identified by similarity to GP:2909665; match to
431	1565	2,2663e+00	NMB1633	-	hypothetical protein	identified by Glimmer2; putative
432	2008	2,2669e+00	NMB2099	-	conserved hypothetical protein	identified by similarity to EGAD:33024; match to
433	1703	2,2678e+00	NMB1780	-	putative hemolysin activation protein HecB	identified by similarity to EGAD:131262; match to
434	380	2,2697e+00	NMB0400	-	transposase, truncated	identified by similarity to GP:3005554
435	1282	2,2744e+00	NMB1338	-	putative isomerase	identified by similarity to EGAD:91262; match to
436	1680	2,2744e+00	NMB1756	-	hypothetical protein	identified by Glimmer2; putative
437	1930	2,2759e+00	NMB2017	-	ComEA-related protein	identified by similarity to EGAD:18958; match to
438	1093	2,2787e+00	NMB1140	tilS-1	tRNA(Ile)-lysidine synthetase	identified by similarity to EGAD:90825; match to
439	1130	2,2787e+00	NMB1178	tilS-2	tRNA(Ile)-lysidine synthetase	identified by similarity to EGAD:90825; match to
440	1739	2,2797e+00	NMB1819	-	hypothetical protein	identified by Glimmer2; putative
441	1073	2,2851e+00	NMB1118	-	conserved hypothetical protein	identified by similarity to EGAD:48708; match to
442	213	2,2872e+00	NMB0223	-	hypothetical protein	identified by Glimmer2; putative
443	1826	2,2878e+00	NMB1909	-	Maf/YceF/YhdE family protein	identified by similarity to EGAD:13021; match to
444	891	2,2892e+00	NMB0922	-	alpha-2,3-sialyltransferase	identified by similarity to EGAD:154767; match to
445	14	2,2900e+00	NMB0014	kdtA	3-deoxy-D-manno-octulosonic-acid transferase	identified by similarity to EGAD:8045; match to
446	895	2,2909e+00	NMB0927	pip	proline iminopeptidase	identified by similarity to EGAD:23177; match to
447	473	2,2929e+00	NMB0496	-	hemolysin activator-related protein	identified by similarity to EGAD:10212; match to
448	1345	2,2936e+00	NMB1405	-	FrpA/C-related protein	identified by similarity to EGAD:22554
449	1635	2,2961e+00	NMB1705	rfaK	alpha-1,2-N-acetylglucosamine transferase	identified by similarity to EGAD:40699; match to
450	1991	2,2991e+00	NMB2081	-	hypothetical protein	identified by Glimmer2; putative
451	1041	2,3019e+00	NMB1084	-	hypothetical protein	identified by Glimmer2; putative
452	1708	2,3020e+00	NMB1786	-	hypothetical protein	identified by Glimmer2; putative
453	1587	2,3062e+00	NMB1656	-	hypothetical protein	identified by Glimmer2; putative
454	723	2,3115e+00	NMB0751	xerD	integrase/recombinase XerD	identified by similarity to EGAD:24225; match to
455	877	2,3118e+00	NMB0908	-	hypothetical protein	identified by Glimmer2; putative
456	1673	2,3119e+00	NMB1747	-	putative tspB protein	identified by similarity to GP:3758871; match to
457	54	2,3132e+00	NMB0056	dksA	DnaK suppressor protein	identified by similarity to GP:3064140; match to
458	1038	2,3142e+00	NMB1081	-	bacteriophage transposase	identified by similarity to EGAD:143678
459	1693	2,3165e+00	NMB1770	-	transposase, IS30 family	identified by similarity to EGAD:18338; match to
460	1601	2,3198e+00	NMB1670	-	PqiA family protein	identified by similarity to EGAD:91640; match to
461	1642	2,3203e+00	NMB1713	-	transposase, IS30 family	identified by similarity to EGAD:9780; match to
462	142	2,3237e+00	NMB0151	rpsQ	30S ribosomal protein S17	identified by similarity to EGAD:21918; match to	rib
463	546	2,3246e+00	NMB0571	-	conserved hypothetical protein	identified by similarity to EGAD:29947; match to
464	1834	2,3250e+00	NMB1917	-	conserved hypothetical protein	identified by similarity to EGAD:107750; match to
465	1112	2,3320e+00	NMB1159	-	conserved hypothetical protein	identified by similarity to GP:3449254; match to
466	1149	2,3320e+00	NMB1197	-	conserved hypothetical protein	identified by similarity to GP:3449254; match to
467	860	2,3322e+00	NMB0890	-	type IV pilin-related protein	identified by similarity to SP:P35645; match to
468	454	2,3325e+00	NMB0476	-	hypothetical protein	identified by Glimmer2; putative
469	557	2,3342e+00	NMB0582	-	putative bacteriocin resistance protein	identified by similarity to GP:2909665; match to
470	1477	2,3352e+00	NMB1544	-	hypothetical protein	identified by Glimmer2; putative
471	1340	2,3363e+00	NMB1400	-	ABC transporter family protein	identified by similarity to GP:505571; match to
472	391	2,3384e+00	NMB0411	-	conserved hypothetical protein	identified by similarity to EGAD:17026; match to
473	1641	2,3389e+00	NMB1712	-	L-lactate permease-related protein	identified by similarity to EGAD:36535
474	608	2,3400e+00	NMB0635	-	transposase, IS30 family	identified by similarity to EGAD:9780; match to
475	455	2,3417e+00	NMB0477	-	conserved hypothetical protein	identified by similarity to EGAD:156531; match to
476	842	2,3436e+00	NMB0872	-	conserved hypothetical protein	identified by similarity to EGAD:30939; match to
477	2026	2,3450e+00	NMB2122	-	MafB-related protein	identified by similarity to GP:4838555
478	132	2,3451e+00	NMB0141	-	transposase, truncation	identified by similarity to GP:3901097
479	1231	2,3454e+00	NMB1286	-	conserved hypothetical protein	identified by similarity to EGAD:36588; match to
480	777	2,3461e+00	NMB0805	-	transposase, IS30 family	identified by similarity to EGAD:9780; match to
481	1200	2,3468e+00	NMB1251	-	transposase, IS30 family	identified by similarity to EGAD:9780; match to
482	1206	2,3468e+00	NMB1259	-	transposase, IS30 family	identified by similarity to EGAD:9780; match to
483	488	2,3486e+00	NMB0511	-	hypothetical protein	identified by Glimmer2; putative
484	1303	2,3504e+00	NMB1360	pdxH	pyridoxamine 5-phosphate oxidase	identified by similarity to EGAD:48318; match to
485	804	2,3512e+00	NMB0834	-	transposase, IS30 family	identified by similarity to EGAD:9780; match to
486	1686	2,3522e+00	NMB1762	-	putative hemolysin activation protein HecB	identified by similarity to EGAD:149243; match to
487	1534	2,3529e+00	NMB1602	-	putative transposase	identified by similarity to GP:3005554; match to
488	1805	2,3534e+00	NMB1886	-	conserved hypothetical protein	identified by similarity to EGAD:91612; match to
489	310	2,3577e+00	NMB0330	-	conserved hypothetical protein	identified by similarity to EGAD:36778; match to
490	1161	2,3588e+00	NMB1210	-	putative toxin-activating protein	identified by similarity to GP:551169; match to
491	1454	2,3603e+00	NMB1520	-	hypothetical protein	identified by Glimmer2; putative
492	880	2,3647e+00	NMB0911	-	transposase, IS30 family	identified by similarity to EGAD:9780; match to
493	881	2,3674e+00	NMB0912	-	hypothetical protein	identified by Glimmer2; putative
494	1628	2,3691e+00	NMB1698	-	putative acyltransferase	identified by similarity to EGAD:90492; match to
495	2060	2,3705e+00	NMB2157	-	putative pyrazinamidase/nicotinamidase PncA	identified by similarity to EGAD:140533; match to
496	1451	2,3725e+00	NMB1517	-	hypothetical protein	identified by Glimmer2; putative
497	682	2,3748e+00	NMB0710	-	hypothetical protein	identified by Glimmer2; putative
498	843	2,3792e+00	NMB0873	-	putative outer membrane lipoprotein LolB	identified by similarity to EGAD:30941; match to
499	285	2,3811e+00	NMB0299	-	comEA-related protein	identified by similarity to EGAD:36757; match to
500	1202	2,3812e+00	NMB1253	-	hypothetical protein	identified by Glimmer2; putative
501	1842	2,3825e+00	NMB1926	lgtE	lacto-N-neotetraose biosynthesis glycosyl	identified by similarity to EGAD:40826; match to
502	984	2,3839e+00	NMB1022	-	transposase, IS30 family	identified by similarity to EGAD:9780; match to
503	1012	2,3842e+00	NMB1050	-	transposase, IS30 family	identified by similarity to EGAD:18338; match to
504	421	2,3847e+00	NMB0443	-	transposase, IS30 family	identified by similarity to EGAD:9780; match to
505	2051	2,3848e+00	NMB2148	-	transposase, IS30 family	identified by similarity to EGAD:9780; match to
506	215	2,3870e+00	NMB0225	-	transposase, IS30 family	identified by similarity to EGAD:9780; match to
507	197	2,3873e+00	NMB0206	aat	leucyl/phenylalanyl-tRNA--protein transferase	identified by similarity to EGAD:20052; match to
508	85	2,3921e+00	NMB0091	-	hypothetical protein	identified by Glimmer2; putative
509	1589	2,3962e+00	NMB1658	coaBC	phosphopantothenoylcysteine	identified by similarity to EGAD:27976; match to
510	1704	2,3985e+00	NMB1781	-	hypothetical protein	identified by Glimmer2; putative
511	2035	2,4030e+00	NMB2132	-	transferrin-binding protein-related protein	identified by similarity to EGAD:39989; match to
512	1814	2,4043e+00	NMB1896	dpnC	type II restriction enzyme DpnI	identified by similarity to EGAD:6380; match to
513	674	2,4056e+00	NMB0702	comA	competence protein ComA	identified by similarity to EGAD:32733; match to
514	28	2,4073e+00	NMB0028	-	hypothetical protein	identified by Glimmer2; putative
515	1064	2,4127e+00	NMB1108	-	hypothetical protein	identified by Glimmer2; putative
516	1647	2,4157e+00	NMB1718	-	hypothetical protein	identified by Glimmer2; putative
517	365	2,4185e+00	NMB0385	thiL	thiamin-monophosphate kinase	identified by similarity to EGAD:28311; match to
518	1727	2,4185e+00	NMB1807	ponA	penicillin-binding protein 1	identified by similarity to EGAD:138031; match to
519	1055	2,4192e+00	NMB1099	-	transposase, IS30 family	identified by similarity to EGAD:9780; match to
520	1762	2,4251e+00	NMB1842	-	putative 4-hydroxyphenylacetate 3-hydroxylase,	identified by similarity to GP:3002549; match to
521	837	2,4277e+00	NMB0867	-	YabO/YceC/SfhB family protein	identified by similarity to EGAD:161394; match to
522	1229	2,4297e+00	NMB1284	-	hypothetical protein	identified by Glimmer2; putative
523	2059	2,4306e+00	NMB2156	rfaC	heptosyltransferase I	identified by similarity to EGAD:40648; match to
524	1000	2,4369e+00	NMB1038	radC	DNA repair protein RadC	identified by similarity to EGAD:27975; match to
525	627	2,4402e+00	NMB0655	-	hypothetical protein	identified by Glimmer2; putative
526	1965	2,4420e+00	NMB2054	-	conserved hypothetical protein	identified by similarity to EGAD:109841; match to
527	73	2,4440e+00	NMB0077	-	site-specific DNA methylase, truncation	identified by similarity to EGAD:150447
528	1675	2,4443e+00	NMB1749	-	conserved hypothetical protein	identified by similarity to GP:3402502; match to
529	710	2,4444e+00	NMB0738	-	conserved hypothetical protein	identified by similarity to EGAD:28161; match to
530	471	2,4501e+00	NMB0494	-	DNA helicase, truncation	identified by similarity to SP:P03005
531	390	2,4558e+00	NMB0410	-	conserved hypothetical protein	identified by similarity to EGAD:6617; match to
532	1861	2,4563e+00	NMB1945	ubiX	3-octaprenyl-4-hydroxybenzoate carboxy-lyase	identified by similarity to EGAD:90870; match to
533	1692	2,4576e+00	NMB1768	-	hemagglutinin/hemolysin-related protein	identified by similarity to EGAD:18919; match to
534	919	2,4581e+00	NMB0952	-	conserved hypothetical protein	identified by similarity to EGAD:36673; match to
535	1429	2,4585e+00	NMB1495	-	hypothetical protein	identified by Glimmer2; putative
536	1240	2,4597e+00	NMB1295	mutM	formamidopyrimidine-DNA glycosylase	identified by similarity to EGAD:37570; match to
537	1813	2,4639e+00	NMB1895	-	DNA adenine methylase, truncation	identified by similarity to EGAD:28856
538	644	2,4671e+00	NMB0672	lpxK	tetraacyldisaccharide 4`-kinase	identified by similarity to EGAD:6890; match to
539	345	2,4694e+00	NMB0365	-	iron-regulated protein FrpC, truncation	identified by similarity to EGAD:18289
540	593	2,4727e+00	NMB0619	-	conserved hypothetical protein	identified by similarity to EGAD:7555; match to
541	862	2,4759e+00	NMB0892	-	AzlC-related protein	identified by similarity to EGAD:91802; match to
542	1976	2,4771e+00	NMB2065	hemK	hemK protein	identified by similarity to EGAD:37566; match to
543	994	2,4796e+00	NMB1032	nlaIVR	type II restriction enzyme NlaIV	identified by similarity to EGAD:15581
544	327	2,4808e+00	NMB0347	-	conserved hypothetical protein	identified by similarity to EGAD:107373; match to
545	1518	2,4812e+00	NMB1586	-	hypothetical protein	identified by Glimmer2; putative
546	882	2,4815e+00	NMB0913	pemK	pemK protein	identified by similarity to GP:2688953
547	29	2,4832e+00	NMB0029	hprA	glycerate dehydrogenase	identified by similarity to EGAD:28541; match to
548	151	2,4850e+00	NMB0160	rpmD	50S ribosomal protein L30	identified by similarity to EGAD:29418; match to	rib
549	1585	2,4874e+00	NMB1654	-	conserved hypothetical protein	identified by similarity to EGAD:107986; match to
550	1996	2,4891e+00	NMB2087	-	hypothetical protein	identified by Glimmer2; putative
551	533	2,4917e+00	NMB0558	-	hypothetical protein	identified by Glimmer2; putative
552	65	2,4987e+00	NMB0068	siaC	polysialic acid capsule biosynthesis protein	identified by similarity to EGAD:19609; match to
553	1683	2,4991e+00	NMB1759	-	conserved hypothetical protein	identified by similarity to GP:3329425; match to
554	1640	2,5013e+00	NMB1711	-	transcriptional regulator, GntR family	identified by similarity to EGAD:37331; match to
555	470	2,5043e+00	NMB0493	-	hemagglutinin/hemolysin-related protein	identified by similarity to GP:2623258; match to
556	1789	2,5044e+00	NMB1870	-	hypothetical protein	identified by Glimmer2; putative
557	1053	2,5047e+00	NMB1096	-	conserved hypothetical protein	identified by similarity to EGAD:28498; match to
558	970	2,5103e+00	NMB1007	-	transcriptional regulator	identified by similarity to EGAD:6473; match to
559	976	2,5114e+00	NMB1013	-	hypothetical protein	identified by Glimmer2; putative
560	404	2,5147e+00	NMB0425	ftsQ	cell division protein FtsQ	identified by similarity to EGAD:21305; match to
561	1581	2,5153e+00	NMB1650	lrp	leucine-responsive regulatory protein	identified by similarity to EGAD:134822; match to
562	934	2,5159e+00	NMB0967	trpD	anthranilate phosphoribosyltransferase	identified by similarity to EGAD:14020; match to
563	1495	2,5167e+00	NMB1562	-	conserved hypothetical protein	identified by similarity to EGAD:91752; match to
564	1396	2,5176e+00	NMB1459	-	conserved hypothetical protein	identified by similarity to EGAD:133404; match to
565	335	2,5255e+00	NMB0355	-	conserved hypothetical protein	identified by similarity to EGAD:28154; match to
566	1900	2,5281e+00	NMB1986	-	hypothetical protein	identified by Glimmer2; putative
567	222	2,5324e+00	NMB0233	-	hypothetical protein	identified by Glimmer2; putative
568	164	2,5334e+00	NMB0173	-	transcriptional regulator, LysR family	identified by similarity to EGAD:137604; match to
569	113	2,5407e+00	NMB0122	-	conserved hypothetical protein	identified by similarity to EGAD:7463; match to
570	309	2,5419e+00	NMB0329	pilF	type IV pilus assembly protein	identified by similarity to EGAD:21691; match to
571	236	2,5419e+00	NMB0248	-	conserved hypothetical protein	identified by similarity to GP:2570056; match to
572	1839	2,5420e+00	NMB1923	-	conserved hypothetical protein	identified by similarity to EGAD:28920; match to
573	156	2,5456e+00	NMB0165	rpsM	30S ribosomal protein S13	identified by similarity to GP:606230; match to	rib
574	1007	2,5462e+00	NMB1045	-	hypothetical protein	identified by Glimmer2; putative
575	687	2,5479e+00	NMB0715	-	hypothetical protein	identified by Glimmer2; putative
576	1817	2,5506e+00	NMB1899	-	hypothetical protein	identified by Glimmer2; putative
577	53	2,5565e+00	NMB0055	proC	pyrroline-5-carboxylate reductase	identified by similarity to EGAD:34246; match to
578	1222	2,5588e+00	NMB1277	-	transporter, BCCT family	identified by similarity to EGAD:28684; match to
579	228	2,5589e+00	NMB0240	-	hypothetical protein	identified by Glimmer2; putative
580	1586	2,5598e+00	NMB1655	-	putative adenine specific methylase	identified by similarity to EGAD:28213; match to
581	398	2,5624e+00	NMB0419	-	conserved hypothetical protein	identified by similarity to EGAD:91374; match to
582	1629	2,5632e+00	NMB1699	-	hypothetical protein	identified by Glimmer2; putative
583	1238	2,5665e+00	NMB1293	-	hypothetical protein	identified by Glimmer2; putative
584	702	2,5670e+00	NMB0730	-	hypothetical protein	identified by Glimmer2; putative
585	1075	2,5696e+00	NMB1120	-	hypothetical protein	identified by Glimmer2; putative
586	706	2,5699e+00	NMB0734	-	hypothetical protein	identified by Glimmer2; putative
587	190	2,5703e+00	NMB0199	lpxB	lipid-A-disaccharide synthase	identified by similarity to GP:1694783; match to
588	1664	2,5761e+00	NMB1737	-	putative secretion protein	identified by similarity to EGAD:40992; match to
589	157	2,5833e+00	NMB0166	rpsK	30S ribosomal protein S11	identified by similarity to EGAD:13090; match to	rib
590	1327	2,5846e+00	NMB1387	-	hypothetical protein	identified by Glimmer2; putative
591	70	2,5849e+00	NMB0073	ctrC	capsule polysaccharide export inner-membrane	identified by similarity to EGAD:15907; match to
592	4	2,5903e+00	NMB0004	-	EpiH/GdmH-related protein	identified by similarity to EGAD:132655; match to
593	670	2,5915e+00	NMB0698	-	hypothetical protein	identified by Glimmer2; putative
594	318	2,5980e+00	NMB0338	-	hypothetical protein	identified by Glimmer2; putative
595	1931	2,5982e+00	NMB2018	-	conserved hypothetical protein	identified by similarity to EGAD:27877; match to
596	1497	2,5999e+00	NMB1564	-	conserved hypothetical protein	identified by similarity to EGAD:91663; match to
597	1095	2,6012e+00	NMB1142	-	hypothetical protein	identified by Glimmer2; putative
598	1132	2,6012e+00	NMB1180	-	hypothetical protein	identified by Glimmer2; putative
599	648	2,6037e+00	NMB0676	-	hypothetical protein	identified by Glimmer2; putative
600	1825	2,6038e+00	NMB1908	-	conserved hypothetical protein	identified by similarity to EGAD:47901; match to
601	814	2,6065e+00	NMB0844	-	hypothetical protein	identified by Glimmer2; putative
602	366	2,6069e+00	NMB0386	pgpA	phosphatidylglycerophosphatase A	identified by similarity to EGAD:28303; match to
603	449	2,6098e+00	NMB0471	-	conserved hypothetical protein	identified by similarity to EGAD:91634; match to
604	640	2,6117e+00	NMB0668	ampD	ampD protein	identified by similarity to EGAD:17713; match to
605	749	2,6121e+00	NMB0777	-	putative uroporphyrinogen-III synthase HemD	identified by similarity to GP:2580594; match to
606	1197	2,6133e+00	NMB1247	ribE	riboflavin synthase, alpha subunit	identified by similarity to EGAD:6630; match to
607	967	2,6149e+00	NMB1004	-	hypothetical protein	identified by Glimmer2; putative
608	803	2,6149e+00	NMB0833	-	type I restriction enzyme-related protein	identified by similarity to EGAD:28865
609	125	2,6155e+00	NMB0134	-	hypothetical protein	identified by Glimmer2; putative
610	518	2,6174e+00	NMB0542	-	hypothetical protein	identified by Glimmer2; putative
611	2055	2,6208e+00	NMB2152	-	hypothetical protein	identified by Glimmer2; putative
612	1175	2,6219e+00	NMB1225	-	hypothetical protein	identified by Glimmer2; putative
613	666	2,6223e+00	NMB0694	folI	folI protein	identified by similarity to EGAD:40702
614	933	2,6237e+00	NMB0966	pabA	para-aminobenzoate synthase glutamine	identified by similarity to EGAD:15630; match to
615	446	2,6238e+00	NMB0468	speA	biosynthetic arginine decarboxylase	identified by similarity to EGAD:20433; match to
616	491	2,6242e+00	NMB0514	-	hypothetical protein	identified by Glimmer2; putative
617	658	2,6251e+00	NMB0686	rnc	ribonuclease III	identified by similarity to EGAD:8678; match to
618	565	2,6253e+00	NMB0590	trmD	tRNA (guanine-N1)-methyltransferase	identified by similarity to EGAD:10848; match to
619	1950	2,6282e+00	NMB2038	-	PemK-related protein	identified by similarity to EGAD:108126; match to
620	776	2,6296e+00	NMB0804	-	putative NAD(P)H nitroreductase	identified by similarity to EGAD:28277; match to
621	389	2,6305e+00	NMB0409	-	conserved hypothetical protein	identified by similarity to EGAD:48967; match to
622	558	2,6313e+00	NMB0583	-	IS1016C2 transposase	identified by similarity to GP:4102010
623	741	2,6317e+00	NMB0769	-	putative DNA polymerase III, delta prime subunit	identified by similarity to GP:145799; match to
624	1172	2,6327e+00	NMB1221	-	hypothetical protein	identified by Glimmer2; putative
625	722	2,6331e+00	NMB0750	bcp	bacterioferritin comigratory protein	identified by similarity to EGAD:48892; match to
626	467	2,6337e+00	NMB0490	-	PspA-related protein	identified by similarity to GP:2623258
627	1002	2,6370e+00	NMB1040	-	hypothetical protein	identified by Glimmer2; putative
628	1939	2,6385e+00	NMB2026	-	ABC transporter, permease protein	identified by similarity to GP:3319739; match to
629	1576	2,6385e+00	NMB1645	-	hypothetical protein	identified by Glimmer2; putative
630	373	2,6445e+00	NMB0393	-	multidrug resistance protein	identified by similarity to GP:3647360; match to
631	915	2,6468e+00	NMB0948	sdhC	succinate dehydrogenase, cytochrome b556 subunit	identified by similarity to GP:3273343; match to
632	1590	2,6469e+00	NMB1659	spoT	guanosine-3`,5`-bis(diphosphate)	identified by similarity to EGAD:12642; match to
633	847	2,6476e+00	NMB0877	-	penicillin-binding protein	identified by similarity to EGAD:10529; match to
634	872	2,6485e+00	NMB0903	-	hypothetical protein	identified by Glimmer2; putative
635	1094	2,6497e+00	NMB1141	-	RNA methyltransferase, TrmH family	identified by similarity to EGAD:107730; match to
636	1131	2,6497e+00	NMB1179	-	RNA methyltransferase, TrmH family	identified by similarity to EGAD:107730; match to
637	208	2,6555e+00	NMB0218	pglA	glycosyltransferase	identified by similarity to GP:3599932; match to
638	1823	2,6557e+00	NMB1906	-	conserved hypothetical protein	identified by similarity to EGAD:108432; match to
639	159	2,6576e+00	NMB0168	rpoA	DNA-directed RNA polymerase, alpha subunit	identified by similarity to EGAD:10113; match to
640	1851	2,6576e+00	NMB1935	atpG	ATP synthase F1, gamma subunit	identified by similarity to EGAD:12932; match to
641	548	2,6611e+00	NMB0573	-	transcriptional regulator, AsnC family	identified by similarity to GP:1272513; match to
642	905	2,6622e+00	NMB0938	-	hypothetical protein	identified by Glimmer2; putative
643	1430	2,6643e+00	NMB1496	-	conserved hypothetical protein	identified by similarity to EGAD:91124; match to
644	294	2,6646e+00	NMB0313	-	conserved hypothetical protein	identified by similarity to GP:3523136; match to
645	417	2,6647e+00	NMB0438	-	hypothetical protein	identified by Glimmer2; putative
646	1198	2,6654e+00	NMB1249	-	putative nitrate/nitrite sensory protein NarX	identified by similarity to EGAD:8121; match to
647	1606	2,6663e+00	NMB1675	-	hypothetical protein	identified by Glimmer2; putative
648	1196	2,6664e+00	NMB1246	-	conserved hypothetical protein	identified by similarity to EGAD:49377; match to
649	736	2,6695e+00	NMB0764	-	conserved hypothetical protein	identified by similarity to GP:3413203; match to
650	560	2,6719e+00	NMB0585	-	putative iron-regulated protein FrpA	identified by similarity to EGAD:18289; match to
651	672	2,6729e+00	NMB0700	iga	IgA-specific serine endopeptidase	identified by similarity to GP:732874; match to
652	1822	2,6772e+00	NMB1905	rnpA	ribonuclease P protein component	identified by similarity to EGAD:25008; match to
653	1470	2,6827e+00	NMB1537	dnaG	DNA primase	identified by similarity to EGAD:141815; match to
654	160	2,6850e+00	NMB0169	rplQ	50S ribosomal protein L17	identified by similarity to EGAD:19865; match to	rib
655	961	2,6874e+00	NMB0996	-	hypothetical protein	identified by Glimmer2; putative
656	645	2,6879e+00	NMB0673	-	hypothetical protein	identified by Glimmer2; putative
657	400	2,6884e+00	NMB0421	ftsW	cell division protein FtsW	identified by similarity to EGAD:28142; match to
658	1170	2,6893e+00	NMB1219	-	putative transporter	identified by similarity to EGAD:107342; match to
659	1091	2,6917e+00	NMB1138	-	conserved hypothetical protein	identified by similarity to EGAD:29941; match to
660	1128	2,6917e+00	NMB1176	-	conserved hypothetical protein	identified by similarity to EGAD:29941; match to
661	271	2,6944e+00	NMB0283	-	conserved hypothetical protein	identified by similarity to EGAD:155656; match to
662	1010	2,6958e+00	NMB1048	-	hypothetical protein	identified by Glimmer2; putative
663	748	2,6964e+00	NMB0776	-	conserved hypothetical protein	identified by similarity to GP:2580593
664	989	2,6987e+00	NMB1027	-	dnaJ protein, truncation	identified by similarity to EGAD:48808
665	2046	2,7001e+00	NMB2143	-	conserved hypothetical protein	identified by similarity to EGAD:28581
666	340	2,7042e+00	NMB0360	-	AmpG-related protein	identified by similarity to EGAD:147104; match to
667	1357	2,7073e+00	NMB1419	ruvC	crossover junction endodeoxyribonuclease RuvC	identified by similarity to EGAD:13020; match to
668	1249	2,7081e+00	NMB1305	-	putative esterase	identified by similarity to EGAD:28822; match to
669	311	2,7095e+00	NMB0331	-	putative kinase	identified by similarity to EGAD:40831; match to
670	1108	2,7096e+00	NMB1155	cysH-1	phosphoadenosine phosphosulfate reductase	identified by similarity to EGAD:151586; match to
671	1145	2,7096e+00	NMB1193	cysH-2	phosphoadenosine phosphosulfate reductase	identified by similarity to EGAD:151586; match to
672	1754	2,7117e+00	NMB1834	ribF	riboflavin kinase/FMN adenylyltransferase	identified by similarity to EGAD:91083; match to
673	988	2,7140e+00	NMB1026	-	conserved hypothetical protein	identified by similarity to EGAD:91370; match to
674	476	2,7160e+00	NMB0499	-	hypothetical protein	identified by Glimmer2; putative
675	1350	2,7166e+00	NMB1411	-	IS1016C2 transposase	identified by similarity to EGAD:16254
676	650	2,7175e+00	NMB0678	trpA	tryptophan synthase, alpha subunit	identified by similarity to EGAD:24911; match to
677	1622	2,7182e+00	NMB1692	-	chorismate mutase-related protein	identified by similarity to EGAD:164552
678	57	2,7199e+00	NMB0059	dnaJ	dnaJ protein	identified by similarity to EGAD:13193; match to
679	925	2,7199e+00	NMB0958	-	hypothetical protein	identified by Glimmer2; putative
680	1307	2,7215e+00	NMB1364	-	putative NH(3)-dependent NAD+ synthetase NadE	identified by similarity to EGAD:105162; match to
681	1474	2,7240e+00	NMB1541	lbpB	lactoferrin-binding protein B	identified by similarity to GP:3582728; match to
682	392	2,7241e+00	NMB0412	-	cell division protein FtsL-related protein	identified by similarity to EGAD:7061; match to
683	1216	2,7264e+00	NMB1270	-	conserved hypothetical protein	identified by similarity to EGAD:132853
684	1592	2,7293e+00	NMB1661	gmk	guanylate kinase	identified by similarity to EGAD:28792; match to
685	909	2,7311e+00	NMB0942	-	putative 50S ribosomal protein L31	identified by similarity to EGAD:16291	rib
686	1295	2,7312e+00	NMB1352	-	hypothetical protein	identified by Glimmer2; putative
687	411	2,7319e+00	NMB0432	-	conserved hypothetical protein	identified by similarity to EGAD:24560; match to
688	258	2,7342e+00	NMB0270	-	putative bioH protein	identified by similarity to EGAD:8656; match to
689	1986	2,7352e+00	NMB2075	-	BirA protein/Bvg accessory factor	identified by similarity to EGAD:7148; similarity to
690	205	2,7356e+00	NMB0215	-	conserved hypothetical protein	identified by similarity to EGAD:32789; match to
691	354	2,7357e+00	NMB0374	-	MafB-related protein	identified by similarity to GP:4838555; match to
692	32	2,7383e+00	NMB0032	-	hypothetical protein	identified by Glimmer2; putative
693	1024	2,7393e+00	NMB1064	-	conserved hypothetical protein	identified by similarity to EGAD:45912; match to
694	438	2,7401e+00	NMB0460	tbp2	transferrin-binding protein 2	identified by similarity to EGAD:40649; match to
695	148	2,7411e+00	NMB0157	rplF	50S ribosomal protein L6	identified by similarity to EGAD:21483; match to	rib
696	296	2,7421e+00	NMB0315	-	conserved hypothetical protein	identified by similarity to GP:146890; match to
697	1898	2,7423e+00	NMB1983	-	hypothetical protein	identified by Glimmer2; putative
698	1473	2,7502e+00	NMB1540	lbpA	lactoferrin-binding protein A	identified by similarity to EGAD:40813; match to
699	1353	2,7509e+00	NMB1415	frpC	iron-regulated protein FrpC	identified by similarity to EGAD:18289; match to
700	203	2,7514e+00	NMB0213	-	hypothetical protein	identified by Glimmer2; putative
701	1582	2,7526e+00	NMB1651	alr	alanine racemase	identified by similarity to EGAD:154434; match to
702	1998	2,7529e+00	NMB2089	-	conserved hypothetical protein	identified by similarity to EGAD:89286; match to
703	1549	2,7547e+00	NMB1617	-	putative tellurite resistance protein	identified by similarity to EGAD:15530; match to
704	973	2,7558e+00	NMB1010	-	hypothetical protein	identified by Glimmer2; putative
705	1189	2,7568e+00	NMB1239	-	conserved hypothetical protein	identified by similarity to EGAD:10818; match to
706	104	2,7575e+00	NMB0113	-	hypothetical protein	identified by Glimmer2; putative
707	453	2,7581e+00	NMB0475	-	hypothetical protein	identified by Glimmer2; putative
708	1631	2,7583e+00	NMB1701	-	hypothetical protein	identified by Glimmer2; putative
709	1051	2,7619e+00	NMB1094	-	hypothetical protein	identified by Glimmer2; putative
710	1512	2,7626e+00	NMB1580	-	hypothetical protein	identified by Glimmer2; putative
711	1895	2,7661e+00	NMB1980	-	conserved hypothetical protein	identified by similarity to EGAD:29414
712	625	2,7662e+00	NMB0653	-	MafB-related protein	identified by similarity to GP:4838555; match to
713	589	2,7667e+00	NMB0614	-	putative oxidoreductase	identified by similarity to EGAD:29135
714	1954	2,7684e+00	NMB2042	potA-2	spermidine/putrescine ABC transporter,	identified by similarity to EGAD:28341; match to
715	1715	2,7708e+00	NMB1794	-	citrate transporter	identified by similarity to EGAD:45968; match to
716	500	2,7711e+00	NMB0524	-	putative ribonuclease BN	identified by similarity to GP:3493604; match to
717	107	2,7774e+00	NMB0116	dprA	DNA processing chain A	identified by similarity to EGAD:27998; match to
718	118	2,7794e+00	NMB0127	rplK	50S ribosomal protein L11	identified by similarity to GP:42814; match to	rib
719	524	2,7836e+00	NMB0548	-	AcrA/AcrE family protein	identified by similarity to EGAD:91761; match to
720	1845	2,7838e+00	NMB1929	lgtA	lacto-N-neotetraose biosynthesis glycosyl	identified by similarity to EGAD:40824; match to
721	139	2,7842e+00	NMB0148	rpsC	30S ribosomal protein S3	identified by similarity to EGAD:15155; match to	rib
722	954	2,7844e+00	NMB0989	-	hypothetical protein	identified by Glimmer2; putative
723	223	2,7844e+00	NMB0234	-	hypothetical protein	identified by Glimmer2; putative
724	474	2,7868e+00	NMB0497	-	hemagglutinin/hemolysin-related protein	identified by similarity to EGAD:131268; match to
725	1698	2,7875e+00	NMB1775	-	hypothetical protein	identified by Glimmer2; putative
726	865	2,7954e+00	NMB0895	-	conserved hypothetical protein	identified by similarity to EGAD:17611; match to
727	110	2,7962e+00	NMB0119	-	hypothetical protein	identified by Glimmer2; putative
728	1461	2,7969e+00	NMB1528	-	putative methylated-DNA--protein-cysteine	identified by similarity to EGAD:15497; match to
729	1155	2,7979e+00	NMB1204	-	transcriptional regulator	identified by similarity to EGAD:10979; match to
730	1883	2,7987e+00	NMB1967	-	transcriptional regulator, AraC family	identified by similarity to EGAD:49771; match to
731	955	2,8004e+00	NMB0990	-	hypothetical protein	identified by Glimmer2; putative
732	1065	2,8035e+00	NMB1109	-	putative phage virion protein	identified by similarity to EGAD:28510; match to
733	1450	2,8056e+00	NMB1516	fixS	fixS protein	identified by similarity to GP:2398785; match to
734	863	2,8061e+00	NMB0893	dut	deoxyuridine 5`-triphosphate nucleotidohydrolase	identified by similarity to EGAD:16349; match to
735	2049	2,8070e+00	NMB2146	-	hypothetical protein	identified by Glimmer2; putative
736	1775	2,8076e+00	NMB1856	-	transcriptional regulator, LysR family	identified by similarity to EGAD:15923; match to
737	143	2,8078e+00	NMB0152	rplN	50S ribosomal protein L14	identified by similarity to EGAD:7021; match to	rib
738	1648	2,8085e+00	NMB1719	mtrF	efflux pump component MtrF	identified by similarity to GP:5764655; match to
739	1389	2,8085e+00	NMB1452	-	conserved hypothetical protein	identified by similarity to EGAD:90034
740	388	2,8091e+00	NMB0408	bacA	bacitracin resistance protein	identified by similarity to EGAD:37519; match to
741	879	2,8127e+00	NMB0910	-	transcriptional regulator	identified by similarity to EGAD:140942; match to
742	520	2,8129e+00	NMB0544	-	conserved hypothetical protein	identified by similarity to EGAD:29501; match to
743	1218	2,8192e+00	NMB1272	-	hypothetical protein	identified by Glimmer2; putative
744	1568	2,8250e+00	NMB1637	-	conserved hypothetical protein	identified by similarity to EGAD:28537; match to
745	1987	2,8255e+00	NMB2076	aut	aut protein	identified by similarity to EGAD:41926; match to
746	1899	2,8259e+00	NMB1985	hap	adhesion and penetration protein	identified by similarity to GP:1408569; match to
747	1187	2,8260e+00	NMB1237	recR	recombination protein RecR	identified by similarity to EGAD:19714; match to
748	1803	2,8283e+00	NMB1884	-	conserved hypothetical protein	identified by similarity to EGAD:156337; match to
749	1025	2,8300e+00	NMB1065	crcB	crcB protein	identified by similarity to EGAD:8195; match to
750	1702	2,8329e+00	NMB1779	-	hemagglutinin/hemolysin-related protein	identified by similarity to GP:2623258; match to
751	357	2,8337e+00	NMB0377	-	conserved hypothetical protein	identified by similarity to EGAD:27920; match to
752	140	2,8352e+00	NMB0149	rplP	50S ribosomal protein L16	identified by similarity to EGAD:8200; match to	rib
753	1224	2,8359e+00	NMB1279	-	putative membrane-bound lytic murein	identified by similarity to EGAD:31033; match to
754	219	2,8408e+00	NMB0230	-	conserved hypothetical protein	identified by similarity to EGAD:28721; match to
755	150	2,8416e+00	NMB0159	rpsE	30s ribosomal protein S5	identified by similarity to SP:O54299; match to	rib
756	1213	2,8422e+00	NMB1267	-	low molecular weight protein	identified by similarity to EGAD:107998; match to
757	1849	2,8455e+00	NMB1933	atpC	ATP synthase F1, epsilon subunit	identified by similarity to EGAD:13341; match to
758	425	2,8472e+00	NMB0447	recO	DNA repair protein RecO	identified by similarity to EGAD:14344; match to
759	493	2,8515e+00	NMB0516	-	hypothetical protein	identified by Glimmer2; putative
760	1047	2,8531e+00	NMB1090	-	hypothetical protein	identified by Glimmer2; putative
761	2043	2,8533e+00	NMB2140	-	conserved hypothetical protein	identified by similarity to EGAD:28593; match to
762	1431	2,8549e+00	NMB1497	-	TonB-dependent receptor	identified by similarity to EGAD:28219; match to
763	71	2,8576e+00	NMB0074	ctrD	capsule polysaccharide export ATP-binding protein	identified by similarity to EGAD:15804; match to
764	216	2,8598e+00	NMB0226	-	conserved hypothetical protein	identified by similarity to EGAD:106326; match to
765	590	2,8618e+00	NMB0615	-	putative ammonium transporter AmtB	identified by similarity to GP:3136068; match to
766	1239	2,8621e+00	NMB1294	plsC	1-acyl-sn-glycerol-3-phosphate acyltransferase	identified by similarity to EGAD:40820; match to
767	1650	2,8652e+00	NMB1721	-	conserved hypothetical protein	identified by similarity to EGAD:140494; match to
768	34	2,8666e+00	NMB0034	-	conserved hypothetical protein	identified by similarity to EGAD:90733; match to
769	651	2,8676e+00	NMB0679	accD	acetyl-CoA carboxylase, carboxyl transferase beta	identified by similarity to EGAD:28260; match to
770	69	2,8698e+00	NMB0072	ctrB	capsule polysaccharide export inner-membrane	identified by similarity to EGAD:20633; match to
771	1194	2,8718e+00	NMB1244	rpe	ribulose-phosphate 3-epimerase	identified by similarity to EGAD:7745; match to
772	609	2,8744e+00	NMB0636	-	hypothetical protein	identified by Glimmer2; putative
773	158	2,8765e+00	NMB0167	rpsD	30S ribosomal protein S4	identified by similarity to EGAD:13606; match to	rib
774	1444	2,8853e+00	NMB1510	-	thermonuclease family protein	identified by similarity to EGAD:28294; match to
775	1654	2,8887e+00	NMB1726	-	conserved hypothetical protein	identified by similarity to EGAD:36443; match to
776	356	2,8927e+00	NMB0376	-	hypothetical protein	identified by Glimmer2; putative
777	1494	2,8941e+00	NMB1561	-	transcriptional regulator, DeoR family	identified by similarity to EGAD:102141; match to
778	642	2,8951e+00	NMB0670	tmk	thymidylate kinase	identified by similarity to EGAD:37085; match to
779	1418	2,8967e+00	NMB1484	surE	stationary-phase survival protein SurE	identified by similarity to EGAD:91041; match to
780	1399	2,9015e+00	NMB1462	-	putative transglycosylase	identified by similarity to EGAD:107330; match to
781	1932	2,9048e+00	NMB2019	kdtB	lipopolysaccharide core biosynthesis protein	identified by similarity to EGAD:9109; match to
782	341	2,9063e+00	NMB0361	-	conserved hypothetical protein	identified by similarity to EGAD:147105; match to
783	551	2,9067e+00	NMB0576	hemA	glutamyl-tRNA reductase	identified by similarity to GP:3925359; match to
784	1724	2,9070e+00	NMB1804	-	putative cytochrome c-type biogenesis protein	identified by similarity to GP:3790604; match to
785	456	2,9095e+00	NMB0478	-	hypothetical protein	identified by Glimmer2; putative
786	1281	2,9110e+00	NMB1337	-	conserved hypothetical protein	identified by similarity to EGAD:36516; match to
787	1714	2,9120e+00	NMB1792	-	sensor histidine kinase	identified by similarity to EGAD:28685; match to
788	786	2,9121e+00	NMB0814	hisS-1	histidyl-tRNA synthetase	identified by similarity to GP:2459964
789	1046	2,9132e+00	NMB1089	-	hypothetical protein	identified by Glimmer2; putative
790	51	2,9133e+00	NMB0053	-	conserved hypothetical protein	identified by similarity to EGAD:10097; match to
791	1665	2,9142e+00	NMB1738	-	putative secretion protein	identified by similarity to GP:558154; match to
792	1915	2,9229e+00	NMB2001	-	conserved hypothetical protein	identified by similarity to EGAD:91561; match to
793	1250	2,9232e+00	NMB1306	-	conserved hypothetical protein	identified by similarity to EGAD:30243; match to
794	719	2,9282e+00	NMB0747	-	conserved hypothetical protein	identified by similarity to EGAD:108409; match to
795	1271	2,9282e+00	NMB1327	-	conserved hypothetical protein	identified by similarity to EGAD:91374
796	956	2,9284e+00	NMB0991	-	IS1106 transposase	identified by similarity to EGAD:5595; match to
797	1523	2,9284e+00	NMB1591	mtrA	transcriptional regulator MtrA	identified by similarity to EGAD:28074; match to
798	1248	2,9309e+00	NMB1304	-	alcohol dehydrogenase, class III	identified by similarity to EGAD:28823; match to
799	714	2,9328e+00	NMB0742	-	conserved hypothetical protein	identified by similarity to EGAD:19920; match to
800	1183	2,9353e+00	NMB1233	recD	exodeoxyribonuclease V, alpha subunit	identified by similarity to GP:3063663; match to
801	1990	2,9389e+00	NMB2080	-	hypothetical protein	identified by Glimmer2; putative
802	1182	2,9418e+00	NMB1232	-	conserved hypothetical protein	identified by similarity to EGAD:43549
803	964	2,9442e+00	NMB0999	-	NifR3/SMM1 family protein	identified by similarity to GP:3046395; match to
804	1085	2,9473e+00	NMB1132	-	hypothetical protein	identified by Glimmer2; putative
805	1122	2,9473e+00	NMB1170	-	hypothetical protein	identified by Glimmer2; putative
806	334	2,9538e+00	NMB0354	-	hypothetical protein	identified by Glimmer2; putative
807	1577	2,9567e+00	NMB1646	-	putative hemolysin	identified by similarity to EGAD:45741; match to
808	432	2,9571e+00	NMB0454	-	hypothetical protein	identified by Glimmer2; putative
809	323	2,9578e+00	NMB0343	-	conserved hypothetical protein	identified by similarity to GP:902447; match to
810	1938	2,9648e+00	NMB2025	-	conserved hypothetical protein	identified by similarity to EGAD:108434; match to
811	312	2,9649e+00	NMB0332	pilD	type IV prepilin peptidase	identified by similarity to EGAD:40757; match to
812	1447	2,9672e+00	NMB1513	-	conserved hypothetical protein	identified by similarity to EGAD:36587; match to
813	901	2,9703e+00	NMB0933	-	cytidine and deoxycytidylate deaminase family	identified by similarity to EGAD:22440; match to
814	299	2,9709e+00	NMB0318	farA	fatty acid efflux system protein	identified by similarity to EGAD:20365; match to
815	1761	2,9716e+00	NMB1841	-	mannose-1-phosphate guanyltransferase-related	identified by similarity to EGAD:48360; match to
816	1594	2,9751e+00	NMB1663	-	conserved hypothetical protein	identified by similarity to EGAD:107896; match to
817	1957	2,9754e+00	NMB2046	-	PTS system, IIAB component	identified by similarity to EGAD:24904; match to
818	289	2,9766e+00	NMB0307	aroG	phospho-2-dehydro-3-deoxyheptonate aldolase,	identified by similarity to EGAD:18980; match to
819	554	2,9770e+00	NMB0579	nosF	copper ABC transporter, ATP-binding protein	identified by similarity to EGAD:35474; match to
820	1296	2,9777e+00	NMB1353	-	aldehyde dehydrogenase family protein	identified by similarity to EGAD:91347; match to
821	1247	2,9789e+00	NMB1303	-	transcriptional regulator, MerR family	identified by similarity to EGAD:28824; match to
822	886	2,9792e+00	NMB0917	-	death-on-curing protein	identified by similarity to EGAD:69439; match to
823	1827	2,9797e+00	NMB1910	-	conserved hypothetical protein	identified by similarity to EGAD:19555; match to
824	766	2,9807e+00	NMB0794	-	hypothetical protein	identified by Glimmer2; putative
825	162	2,9810e+00	NMB0171	minD	septum site-determining protein MinD	identified by similarity to EGAD:13527; match to
826	1571	2,9813e+00	NMB1640	serC	phosphoserine aminotransferase	identified by similarity to EGAD:150038; match to
827	163	2,9848e+00	NMB0172	minE	cell division topological specificity factor	identified by similarity to EGAD:13270; match to
828	1040	2,9865e+00	NMB1083	-	putative bacteriophage DNA transposition protein	identified by similarity to EGAD:28477
829	1853	2,9883e+00	NMB1937	atpH	ATP synthase F1, delta subunit	identified by similarity to EGAD:9581; match to
830	146	2,9884e+00	NMB0155	rpsN	30S ribosomal protein S14	identified by similarity to EGAD:13201; match to	rib
831	1276	2,9892e+00	NMB1332	prc	carboxy-terminal peptidase	identified by similarity to GP:555748; match to
832	1787	2,9900e+00	NMB1868	xerC	integrase/recombinase XerC	identified by similarity to GP:2625019; match to
833	688	2,9919e+00	NMB0716	-	hypothetical protein	identified by Glimmer2; putative
834	291	2,9939e+00	NMB0309	-	conserved hypothetical protein	identified by similarity to EGAD:49208; match to
835	360	2,9966e+00	NMB0380	-	transcriptional regulator, Crp/Fnr family	identified by similarity to EGAD:41030; match to
836	1634	3,0016e+00	NMB1704	lgtF	beta-1,4-glucosyltransferase	identified by similarity to EGAD:124882; match to
837	273	3,0024e+00	NMB0286	-	conserved hypothetical protein	identified by similarity to EGAD:5824; match to
838	818	3,0028e+00	NMB0848	-	hypothetical protein	identified by Glimmer2; putative
839	1519	3,0029e+00	NMB1587	-	putative protease	identified by similarity to EGAD:28670; match to
840	1658	3,0042e+00	NMB1730	tonB	TonB protein	identified by similarity to EGAD:153359; match to
841	138	3,0045e+00	NMB0147	rplV	50S ribosomal protein L22	identified by similarity to EGAD:27949; match to	rib
842	405	3,0075e+00	NMB0426	ftsA	cell division protein FtsA	identified by similarity to GP:2707899; match to
843	144	3,0099e+00	NMB0153	rplX	50S ribosomal protein L24	identified by similarity to EGAD:27956; match to	rib
844	1043	3,0106e+00	NMB1086	-	hypothetical protein	identified by Glimmer2; putative
845	259	3,0110e+00	NMB0271	-	hypothetical protein	identified by Glimmer2; putative
846	864	3,0111e+00	NMB0894	-	aminotransferase, class I	identified by similarity to EGAD:155502; match to
847	447	3,0111e+00	NMB0469	speE	agmatinase	identified by similarity to EGAD:21629; match to
848	300	3,0120e+00	NMB0319	farB	fatty acid efflux system protein	identified by similarity to EGAD:19655; match to
849	1746	3,0147e+00	NMB1826	-	conserved hypothetical protein	identified by similarity to EGAD:13382; match to
850	1314	3,0159e+00	NMB1371	argD	acetylornithine aminotransferase	identified by similarity to GP:1916298; match to
851	725	3,0162e+00	NMB0753	-	conserved hypothetical protein	identified by similarity to EGAD:46419
852	99	3,0172e+00	NMB0108	-	hypothetical protein	identified by Glimmer2; putative
853	704	3,0184e+00	NMB0732	bioA	adenosylmethionine-8-amino-7-oxononanoate	identified by similarity to EGAD:28548; match to
854	295	3,0198e+00	NMB0314	-	hypothetical protein	identified by Glimmer2; putative
855	1165	3,0200e+00	NMB1214	-	hemagglutinin/hemolysin-related protein	identified by similarity to GP:2623258; match to
856	1421	3,0217e+00	NMB1487	fimB	fimbrial assembly protein	identified by similarity to EGAD:8572
857	1279	3,0224e+00	NMB1335	creA	creA protein	identified by similarity to EGAD:7971; match to
858	189	3,0237e+00	NMB0198	rluC	ribosomal large subunit pseudouridine synthase C	identified by similarity to EGAD:7861; match to
859	1263	3,0270e+00	NMB1319	-	conserved hypothetical protein	identified by similarity to EGAD:29385; match to
860	1756	3,0291e+00	NMB1836	-	putative lipopolysaccharide biosynthesis protein	identified by similarity to EGAD:153711; match to
861	250	3,0324e+00	NMB0262	xseB	exodeoxyribonuclease, small subunit	identified by similarity to EGAD:19144; match to
862	563	3,0332e+00	NMB0588	-	ABC transporter, ATP-binding protein	identified by similarity to EGAD:153448; match to
863	1923	3,0353e+00	NMB2010	-	YhbX/YhjW/YijP/YjdB family protein	identified by similarity to EGAD:8243; match to
864	717	3,0355e+00	NMB0745	folK	2-amino-4-hydroxy-6-	identified by similarity to EGAD:27899; match to
865	2042	3,0376e+00	NMB2139	-	conserved hypothetical protein	identified by similarity to EGAD:108195; match to
866	1312	3,0418e+00	NMB1369	-	hypothetical protein	identified by Glimmer2; putative
867	431	3,0419e+00	NMB0453	mutT	mutT protein	identified by similarity to EGAD:29393; match to
868	282	3,0439e+00	NMB0296	-	CcsA-related protein	identified by similarity to GP:706856; match to
869	1341	3,0443e+00	NMB1401	-	IS1016C2 transposase	identified by similarity to EGAD:16254
870	82	3,0448e+00	NMB0087	-	hypothetical protein	identified by Glimmer2; putative
871	728	3,0451e+00	NMB0756	-	putative dTDP-L-rhamnose synthase	identified by similarity to GP:2662408; match to
872	435	3,0514e+00	NMB0457	-	conserved hypothetical protein	identified by similarity to EGAD:8343; match to
873	1292	3,0522e+00	NMB1349	-	hypothetical protein	identified by Glimmer2; putative
874	1729	3,0551e+00	NMB1809	pilN	pilN protein	identified by similarity to EGAD:151888; match to
875	1297	3,0554e+00	NMB1354	-	conserved hypothetical protein	identified by similarity to EGAD:44279; match to
876	1026	3,0558e+00	NMB1066	-	hypothetical protein	identified by Glimmer2; putative
877	145	3,0589e+00	NMB0154	rplE	50S ribosomal protein L5	identified by similarity to EGAD:27957; match to	rib
878	916	3,0599e+00	NMB0949	sdhD	succinate dehydrogenase, hydrophobic membrane	identified by similarity to GP:3273344
879	1942	3,0601e+00	NMB2029	thrB	homoserine kinase	identified by similarity to GP:3089616; match to
880	813	3,0625e+00	NMB0843	pcnB	polyA polymerase	identified by similarity to GP:3650360; match to
881	968	3,0632e+00	NMB1005	-	hypothetical protein	identified by Glimmer2; putative
882	1246	3,0634e+00	NMB1302	himD	integration host factor, beta subunit	identified by similarity to EGAD:10400; match to
883	1378	3,0638e+00	NMB1440	-	hypothetical protein	identified by Glimmer2; putative
884	1870	3,0648e+00	NMB1954	-	hypothetical protein	identified by Glimmer2; putative
885	1657	3,0680e+00	NMB1729	exbB	biopolymer transport protein ExbB	identified by similarity to EGAD:145333; match to
886	737	3,0686e+00	NMB0765	lepB	signal peptidase I	identified by similarity to EGAD:13376; match to
887	713	3,0728e+00	NMB0741	-	conserved hypothetical protein	identified by similarity to EGAD:90903
888	1535	3,0752e+00	NMB1603	-	putative tellurite resistance protein	identified by similarity to EGAD:19683; match to
889	439	3,0779e+00	NMB0461	tbp1	transferrin-binding protein 1	identified by similarity to EGAD:145507; match to
890	1185	3,0780e+00	NMB1235	-	conserved hypothetical protein	identified by similarity to EGAD:91112; match to
891	1414	3,0783e+00	NMB1480	-	hypothetical protein	identified by Glimmer2; putative
892	436	3,0805e+00	NMB0458	murI	glutamate racemase	identified by similarity to GP:3241851; match to
893	1373	3,0854e+00	NMB1435	-	drug resistance translocase family protein	identified by similarity to EGAD:20464; match to
894	23	3,0859e+00	NMB0023	-	pilS cassette	identified by similarity to EGAD:11802; match to
895	1726	3,0876e+00	NMB1806	-	conserved hypothetical protein	identified by similarity to EGAD:132026
896	13	3,0882e+00	NMB0013	-	conserved hypothetical protein	identified by similarity to EGAD:90450; match to
897	1662	3,0899e+00	NMB1734	grx	glutaredoxin	identified by similarity to GP:3786342; match to
898	732	3,0900e+00	NMB0760	dapF	diaminopimelate epimerase	identified by similarity to EGAD:142880; match to
899	945	3,0951e+00	NMB0979	-	hypothetical protein	identified by Glimmer2; putative
900	841	3,0967e+00	NMB0871	panC	pantoate--beta-alanine ligase	identified by similarity to EGAD:24311; match to
901	1401	3,0973e+00	NMB1466	-	conserved hypothetical protein	identified by similarity to EGAD:28010; match to
902	1745	3,0977e+00	NMB1825	-	hypothetical protein	identified by Glimmer2; putative
903	1961	3,1001e+00	NMB2050	-	conserved hypothetical protein	identified by similarity to EGAD:23818; match to
904	504	3,1003e+00	NMB0528	-	conserved hypothetical protein	identified by similarity to EGAD:12599; match to
905	448	3,1030e+00	NMB0470	-	C4-dicarboxylate transporter	identified by similarity to EGAD:107946; match to
906	1947	3,1036e+00	NMB2035	-	conserved hypothetical protein	identified by similarity to EGAD:105006; match to
907	1253	3,1079e+00	NMB1309	-	putative fimbrial biogenesis and twitching	identified by similarity to EGAD:39885; match to
908	1917	3,1085e+00	NMB2003	-	conserved hypothetical protein	identified by similarity to EGAD:9831; match to
909	532	3,1094e+00	NMB0557	-	conserved hypothetical protein	identified by similarity to EGAD:20435; match to
910	1517	3,1107e+00	NMB1585	-	transcriptional regulator, MarR family	identified by similarity to GP:2791909; match to
911	1355	3,1122e+00	NMB1417	-	conserved hypothetical protein	identified by similarity to EGAD:89374
912	1313	3,1130e+00	NMB1370	-	hypothetical protein	identified by Glimmer2; putative
913	1599	3,1136e+00	NMB1668	hmbR	hemoglobin receptor	identified by similarity to EGAD:131251; match to
914	680	3,1140e+00	NMB0708	holA	DNA polymerase III, delta subunit	identified by similarity to EGAD:15752; match to
915	1438	3,1158e+00	NMB1504	scpA	segregation and condensation protein A	identified by similarity to EGAD:14314; match to
916	848	3,1191e+00	NMB0878	ilvA	threonine dehydratase	identified by similarity to EGAD:40395; match to
917	773	3,1196e+00	NMB0801	hemB	delta-aminolevulinic acid dehydratase	identified by similarity to EGAD:38458; match to
918	1066	3,1219e+00	NMB1110	-	tail protein, 43 kDa	identified by similarity to EGAD:94050; match to
919	1731	3,1256e+00	NMB1811	pilP	pilP protein	identified by similarity to EGAD:40689; match to
920	900	3,1265e+00	NMB0932	-	conserved hypothetical protein	identified by similarity to EGAD:45828; match to
921	1443	3,1273e+00	NMB1509	-	amino acid ABC transporter, permease protein	identified by similarity to EGAD:103138; match to
922	22	3,1332e+00	NMB0022	-	pilS cassette	identified by similarity to EGAD:40711
923	443	3,1336e+00	NMB0465	-	conserved hypothetical protein	identified by similarity to EGAD:163702; match to
924	418	3,1348e+00	NMB0439	-	conserved hypothetical protein	identified by similarity to EGAD:148199; match to
925	781	3,1351e+00	NMB0809	-	conserved hypothetical protein	identified by similarity to EGAD:91119
926	908	3,1387e+00	NMB0941	rpmJ2	50S ribosomal protein L36	identified by similarity to EGAD:163371; match to	rib
927	74	3,1394e+00	NMB0078	-	UDP-glucose 4-epimerase, truncation	identified by similarity to EGAD:19406; match to
928	372	3,1412e+00	NMB0392	nadB	l-aspartate oxidase	identified by similarity to EGAD:18907; match to
929	314	3,1424e+00	NMB0334	pgi-1	glucose-6-phosphate isomerase	identified by similarity to EGAD:7650; match to
930	707	3,1433e+00	NMB0735	ubiA	4-hydroxybenzoate octaprenyltransferase	identified by similarity to EGAD:6499; match to
931	1591	3,1442e+00	NMB1660	rpoZ	DNA-directed RNA polymerase, omega subunit	identified by similarity to EGAD:28791; match to
932	893	3,1463e+00	NMB0924	-	oxidoreductase, short-chain	identified by similarity to EGAD:28429; match to
933	105	3,1478e+00	NMB0114	-	putative nitrogen regulation protein NtrY	identified by similarity to EGAD:163355; match to
934	393	3,1498e+00	NMB0413	penA	penicillin-binding protein 2	identified by similarity to EGAD:40734; match to
935	1722	3,1502e+00	NMB1802	gcp	O-sialoglycoprotein endopeptidase	identified by similarity to EGAD:30344; match to
936	1011	3,1525e+00	NMB1049	-	putative transcriptional regulator	identified by similarity to EGAD:14640; match to
937	1386	3,1528e+00	NMB1448	dinP	DNA-damage-inducible protein P	identified by similarity to EGAD:91116; match to
938	1609	3,1540e+00	NMB1679	trmA	tRNA (uracil-5-)-methyltransferase	identified by similarity to EGAD:12033; match to
939	1621	3,1569e+00	NMB1691	folP	dihydropteroate synthase	identified by similarity to EGAD:13523; match to
940	1605	3,1569e+00	NMB1674	-	GDSL lipase family protein	identified by similarity to EGAD:18113; match to
941	510	3,1578e+00	NMB0534	-	conserved hypothetical protein	identified by similarity to EGAD:29125
942	578	3,1593e+00	NMB0603	hisE	phosphoribosyl-ATP pyrophosphatase	identified by similarity to EGAD:35950; match to
943	720	3,1610e+00	NMB0748	hfq	host factor-I	identified by similarity to GP:146861; match to
944	166	3,1617e+00	NMB0175	-	conserved hypothetical protein	identified by similarity to EGAD:21714; match to
945	1974	3,1621e+00	NMB2063	-	putative slyX protein	identified by similarity to EGAD:19441; match to
946	326	3,1621e+00	NMB0346	-	hypothetical protein	identified by Glimmer2; putative
947	1449	3,1652e+00	NMB1515	-	putative transporter	identified by similarity to EGAD:36624; match to
948	1959	3,1681e+00	NMB2048	ligA-2	DNA ligase	identified by similarity to EGAD:28195; match to
949	442	3,1706e+00	NMB0464	-	putative phospholipase A1	identified by similarity to EGAD:20225; match to
950	957	3,1709e+00	NMB0992	hsf	adhesin	identified by similarity to EGAD:131908; match to
951	1885	3,1713e+00	NMB1969	-	putative serotype-1-specific antigen	identified by similarity to EGAD:23198; match to
952	1032	3,1781e+00	NMB1072	lgt	prolipoprotein diacylglyceryl transferase	identified by similarity to EGAD:10579; match to
953	1524	3,1802e+00	NMB1592	-	putative lipoprotein	null
954	1649	3,1819e+00	NMB1720	recC	exodeoxyribonuclease V 125 kD polypeptide	identified by similarity to EGAD:8221; match to
955	119	3,1960e+00	NMB0128	rplA	50S ribosomal protein L1	identified by similarity to EGAD:13176; match to	rib
956	1509	3,1961e+00	NMB1577	ilvI	acetolactate synthase III, large subunit	identified by similarity to EGAD:28577; match to
957	1844	3,1968e+00	NMB1928	lgtB	lacto-N-neotetraose biosynthesis glycosyl	identified by similarity to EGAD:40825; match to
958	918	3,1972e+00	NMB0951	sdhB	succinate dehydrogenase, iron-sulfur protein	identified by similarity to EGAD:19944; match to
959	1717	3,1974e+00	NMB1796	-	conserved hypothetical protein	identified by similarity to EGAD:20585; match to
960	869	3,1978e+00	NMB0900	-	hypothetical protein	identified by Glimmer2; putative
961	930	3,1982e+00	NMB0963	-	phosphatidylserine decarboxylase	identified by similarity to EGAD:35741; match to
962	1525	3,1994e+00	NMB1593	-	conserved hypothetical protein	identified by similarity to EGAD:157019; match to
963	1049	3,1998e+00	NMB1092	-	hypothetical protein	identified by Glimmer2; putative
964	434	3,2009e+00	NMB0456	amiC	N-acetylmuramoyl-L-alanine amidase	identified by similarity to EGAD:36618; match to
965	369	3,2015e+00	NMB0389	galM	aldose 1-epimerase	identified by similarity to EGAD:7305; match to
966	1752	3,2047e+00	NMB1832	lspA	signal peptidase II	identified by similarity to EGAD:19207; match to
967	1428	3,2051e+00	NMB1494	-	conserved hypothetical protein	identified by similarity to EGAD:6530; match to
968	1459	3,2053e+00	NMB1526	-	small major protein B	identified by similarity to EGAD:35363; match to
969	712	3,2053e+00	NMB0740	recN	DNA repair protein RecN	identified by similarity to GP:1788969; match to
970	1339	3,2060e+00	NMB1399	-	IS1106 transposase	identified by similarity to EGAD:5595; match to
971	200	3,2068e+00	NMB0209	kefB	glutathione-regulated potassium-efflux system	identified by similarity to EGAD:29394; match to
972	1533	3,2071e+00	NMB1601	-	IS1106 transposase	identified by similarity to EGAD:5595; match to
973	81	3,2080e+00	NMB0086	-	hypothetical protein	identified by Glimmer2; putative
974	587	3,2082e+00	NMB0612	potC	spermidine/putrescine ABC transporter, permease	identified by similarity to EGAD:18692; match to
975	1083	3,2111e+00	NMB1130	-	putative phytoene synthase	identified by similarity to EGAD:49612; match to
976	1120	3,2111e+00	NMB1168	-	putative phytoene synthase	identified by similarity to EGAD:49612; match to
977	1637	3,2111e+00	NMB1707	-	sodium- and chloride-dependent transporter	identified by similarity to EGAD:109240; match to
978	965	3,2148e+00	NMB1002	-	hypothetical protein	identified by Glimmer2; putative
979	141	3,2156e+00	NMB0150	rpmC	50S ribosomal protein L29	identified by similarity to EGAD:27952; match to	rib
980	416	3,2157e+00	NMB0437	-	conserved hypothetical protein	identified by similarity to EGAD:9130; match to
981	1810	3,2162e+00	NMB1891	-	helix-turn-helix family protein	identified by similarity to EGAD:24379; match to
982	1619	3,2167e+00	NMB1689	-	putative dedA protein	identified by similarity to EGAD:28619; match to
983	511	3,2212e+00	NMB0535	gluP	glucose/galactose transporter	identified by similarity to EGAD:41134; match to
984	292	3,2212e+00	NMB0310	-	conserved hypothetical protein	identified by similarity to EGAD:89978; match to
985	528	3,2252e+00	NMB0552	-	hypothetical protein	identified by Glimmer2; putative
986	1498	3,2273e+00	NMB1565	-	hypothetical protein	identified by Glimmer2; putative
987	1015	3,2277e+00	NMB1053	opc	class 5 outer membrane protein	identified by similarity to GP:1177565; match to
988	840	3,2338e+00	NMB0870	panB	3-methyl-2-oxobutanoate hydroxymethyltransferase	identified by similarity to EGAD:90740; match to
989	690	3,2359e+00	NMB0718	hemH	ferrochelatase	identified by similarity to EGAD:20130; match to
990	1086	3,2381e+00	NMB1133	-	conserved hypothetical protein / ankyrin-related	identified by similarity to EGAD:1534; similarity to
991	1123	3,2381e+00	NMB1171	-	conserved hypothetical protein / ankyrin-related	identified by similarity to EGAD:1534; similarity to
992	580	3,2393e+00	NMB0605	-	histone deacetylase family protein	identified by similarity to EGAD:48895; match to
993	106	3,2399e+00	NMB0115	ntrX	nitrogen assimilation regulatory protein NtrX	identified by similarity to EGAD:5624; match to
994	783	3,2424e+00	NMB0811	murB	UDP-N-acetylpyruvoylglucosamine reductase	identified by similarity to GP:290456; match to
995	990	3,2451e+00	NMB1028	-	conserved hypothetical protein	identified by similarity to EGAD:28370
996	1472	3,2466e+00	NMB1539	-	IS1106 transposase	identified by similarity to EGAD:5595; match to
997	575	3,2474e+00	NMB0600	-	hypothetical protein	identified by Glimmer2; putative
998	1799	3,2490e+00	NMB1880	-	putative ABC transporter, periplasmic	identified by similarity to EGAD:108974; match to
999	361	3,2495e+00	NMB0381	cysB	cys regulon transcriptional activator	identified by similarity to EGAD:32791; match to
1000	1058	3,2497e+00	NMB1102	-	hypothetical protein	identified by Glimmer2; putative
1001	1721	3,2569e+00	NMB1801	-	HtrB/MsbB family protein	identified by similarity to EGAD:10469; match to
1002	1901	3,2581e+00	NMB1987	thdF	thiophene and furan oxidation protein ThdF	identified by similarity to EGAD:20491; match to
1003	1390	3,2598e+00	NMB1453	-	hypothetical protein	identified by Glimmer2; putative
1004	1384	3,2601e+00	NMB1446	aroD	3-dehydroquinate dehydratase	identified by similarity to EGAD:7917; match to
1005	1453	3,2646e+00	NMB1519	dsbD	thiol:disulfide interchange protein DsbD	identified by similarity to EGAD:5855; match to
1006	2034	3,2651e+00	NMB2131	-	hypothetical protein	identified by Glimmer2; putative
1007	239	3,2662e+00	NMB0251	nuoI	NADH dehydrogenase I, I subunit	identified by similarity to EGAD:12904; match to
1008	1552	3,2680e+00	NMB1620	-	conserved hypothetical protein	identified by similarity to GP:3661475; match to
1009	641	3,2689e+00	NMB0669	-	conserved hypothetical protein	identified by similarity to EGAD:46980; match to
1010	2003	3,2689e+00	NMB2094	-	hypothetical protein	identified by Glimmer2; putative
1011	1151	3,2690e+00	NMB1200	-	ribonuclease II family protein	identified by similarity to EGAD:24912; match to
1012	1310	3,2699e+00	NMB1367	-	conserved hypothetical protein	identified by similarity to EGAD:91631
1013	103	3,2717e+00	NMB0112	rsmB	16S RNA methyltransferase	identified by similarity to EGAD:36279; match to
1014	1728	3,2754e+00	NMB1808	pilM	pilM protein	identified by similarity to EGAD:151887; match to
1015	1776	3,2776e+00	NMB1857	mdaB	modulator of drug activity B	identified by similarity to EGAD:90558; match to
1016	2057	3,2782e+00	NMB2154	etfA	electron transfer flavoprotein, alpha subunit	identified by similarity to EGAD:45711; match to
1017	1659	3,2784e+00	NMB1731	-	conserved hypothetical protein	identified by similarity to EGAD:156566; match to
1018	1985	3,2798e+00	NMB2074	-	hypothetical protein	identified by Glimmer2; putative
1019	1798	3,2807e+00	NMB1879	-	hypothetical protein	identified by Glimmer2; putative
1020	1433	3,2814e+00	NMB1499	rph	ribonuclease PH	identified by similarity to EGAD:19855; match to
1021	572	3,2896e+00	NMB0597	-	hypothetical protein	identified by Glimmer2; putative
1022	676	3,2996e+00	NMB0704	rluD	ribosomal large subunit pseudouridine synthase D	identified by similarity to EGAD:5430; match to
1023	1052	3,2996e+00	NMB1095	-	conserved hypothetical protein	identified by similarity to EGAD:28497; match to
1024	1179	3,2997e+00	NMB1229	-	hypothetical protein	identified by Glimmer2; putative
1025	1031	3,3009e+00	NMB1071	-	conserved hypothetical protein	identified by similarity to EGAD:7870; match to
1026	751	3,3032e+00	NMB0779	-	hypothetical protein	identified by Glimmer2; putative
1027	1542	3,3041e+00	NMB1610	-	hypothetical protein	identified by Glimmer2; putative
1028	1992	3,3051e+00	NMB2082	exoA	exodeoxyribonuclease	identified by similarity to EGAD:19899; match to
1029	1790	3,3059e+00	NMB1871	-	conserved hypothetical protein	identified by similarity to EGAD:90678; match to
1030	1356	3,3068e+00	NMB1418	-	HtrB/MsbB family protein	identified by similarity to EGAD:10469; match to
1031	2001	3,3111e+00	NMB2092	-	hypothetical protein	identified by Glimmer2; putative
1032	1367	3,3121e+00	NMB1429	porA	outer membrane protein PorA	identified by similarity to GP:45187; match to
1033	1168	3,3122e+00	NMB1217	lipB	lipoate-protein ligase B	identified by similarity to EGAD:27843; match to
1034	1569	3,3134e+00	NMB1638	-	YhbX/YhjW/YijP/YjdB family protein	identified by similarity to EGAD:20220; match to
1035	1501	3,3141e+00	NMB1568	-	putative DNA polymerase holoenzyme chi subunit	identified by similarity to GP:2984772; match to
1036	1256	3,3143e+00	NMB1312	clpP	ATP-dependent Clp protease, proteolytic subunit	identified by similarity to EGAD:29481; match to
1037	1252	3,3155e+00	NMB1308	-	conserved hypothetical protein	identified by similarity to EGAD:39884; match to
1038	127	3,3174e+00	NMB0136	rpsL	30S ribosomal protein S12	identified by similarity to EGAD:13712; match to	rib
1039	265	3,3179e+00	NMB0277	mviN	virulence factor MviN	identified by similarity to EGAD:90808; match to
1040	1652	3,3198e+00	NMB1724	fixO	cytochrome c oxidase, subunit II	identified by similarity to EGAD:20716; match to
1041	948	3,3208e+00	NMB0982	-	chloride channel protein-related protein	identified by similarity to EGAD:47927; match to
1042	1797	3,3210e+00	NMB1878	-	transcriptional regulator, AraC family	identified by similarity to GP:3127846; match to
1043	711	3,3236e+00	NMB0739	-	conserved hypothetical protein	identified by similarity to EGAD:108433; match to
1044	1988	3,3239e+00	NMB2078	-	conserved hypothetical protein	identified by similarity to EGAD:28554; match to
1045	1289	3,3249e+00	NMB1345	-	hypothetical protein	identified by Glimmer2; putative
1046	1184	3,3283e+00	NMB1234	-	ABC transporter, ATP-binding protein	identified by similarity to EGAD:28534; match to
1047	1243	3,3330e+00	NMB1298	rsuA	ribosomal small subunit pseudouridine synthase A	identified by similarity to EGAD:165416; match to
1048	1807	3,3336e+00	NMB1888	secG	protein-export membrane protein SecG	identified by similarity to EGAD:23175; match to
1049	1100	3,3345e+00	NMB1147	-	hypothetical protein	identified by Glimmer2; putative
1050	1137	3,3345e+00	NMB1185	-	hypothetical protein	identified by Glimmer2; putative
1051	387	3,3351e+00	NMB0407	dsbA-3	thiol:disulfide interchange protein DsbA	identified by similarity to EGAD:98963; match to
1052	1943	3,3354e+00	NMB2030	ubiG	3-demethylubiquinone-9 3-methyltransferase	identified by similarity to EGAD:18191; match to
1053	1499	3,3396e+00	NMB1566	purN	phosphoribosylglycinamide formyltransferase	identified by similarity to GP:1562542; match to
1054	1791	3,3484e+00	NMB1872	-	putative ribosomal-protein-alanine	identified by similarity to EGAD:8763; match to
1055	97	3,3501e+00	NMB0106	pyrB	aspartate carbamoyltransferase, catalytic	identified by similarity to EGAD:124706; match to
1056	836	3,3509e+00	NMB0866	-	hypothetical protein	identified by Glimmer2; putative
1057	1398	3,3517e+00	NMB1461	-	drug resistance translocase family protein	identified by similarity to EGAD:91169; match to
1058	943	3,3533e+00	NMB0977	-	putative modulator of drug activity B	identified by similarity to EGAD:90558; match to
1059	25	3,3534e+00	NMB0025	-	large pilS cassette	identified by similarity to EGAD:138648
1060	1463	3,3546e+00	NMB1530	dapE	succinyl-diaminopimelate desuccinylase	identified by similarity to EGAD:28756; match to
1061	407	3,3566e+00	NMB0428	-	conserved hypothetical protein	identified by similarity to EGAD:44500; match to
1062	1458	3,3568e+00	NMB1524	-	putative oxidoreductase	identified by similarity to EGAD:51447; match to
1063	571	3,3609e+00	NMB0596	-	hypothetical protein	identified by Glimmer2; putative
1064	1215	3,3609e+00	NMB1269	-	hypothetical protein	identified by Glimmer2; putative
1065	1417	3,3609e+00	NMB1483	-	putative lipoprotein NlpD	identified by similarity to EGAD:20336; match to
1066	876	3,3639e+00	NMB0907	-	hypothetical protein	identified by Glimmer2; putative
1067	1953	3,3645e+00	NMB2041	-	thiamin pyrophosphokinase-related protein	identified by similarity to EGAD:53884; match to
1068	527	3,3648e+00	NMB0551	priA	primosomal protein n`	identified by similarity to EGAD:19358; match to
1069	585	3,3671e+00	NMB0610	potA-1	spermidine/putrescine ABC transporter,	identified by similarity to EGAD:19034; match to
1070	1578	3,3677e+00	NMB1647	-	putative amino acid symporter	identified by similarity to EGAD:107412; match to
1071	1633	3,3680e+00	NMB1703	fabF-2	3-oxoacyl-(acyl-carrier-protein) synthase II	identified by similarity to EGAD:125117; match to
1072	1763	3,3699e+00	NMB1843	-	transcriptional regulator, MarR family	identified by similarity to EGAD:43166; match to
1073	100	3,3700e+00	NMB0109	-	conserved hypothetical protein	identified by similarity to EGAD:109565; match to
1074	653	3,3725e+00	NMB0681	-	conserved hypothetical protein	identified by similarity to EGAD:45778; match to
1075	1300	3,3734e+00	NMB1357	-	conserved hypothetical protein	identified by similarity to EGAD:28126; match to
1076	91	3,3741e+00	NMB0099	-	hypothetical protein	identified by Glimmer2; putative
1077	606	3,3803e+00	NMB0633	fbpB	iron(III) ABC transporter, permease protein	identified by similarity to EGAD:40675; match to
1078	1003	3,3824e+00	NMB1041	-	GTP-binding protein	identified by similarity to EGAD:6528
1079	243	3,3857e+00	NMB0255	-	cell filamentation protein Fic-related protein	identified by similarity to EGAD:27990; match to
1080	675	3,3866e+00	NMB0703	comL	competence lipoprotein ComL	identified by similarity to EGAD:40678; match to
1081	1510	3,3867e+00	NMB1578	-	conserved hypothetical protein	identified by similarity to EGAD:156017; match to
1082	207	3,3880e+00	NMB0217	-	putative RNA polymerase sigma-54 factor RpoN	identified by similarity to EGAD:7711; match to
1083	525	3,3906e+00	NMB0549	ybjZ	ABC transporter, ATP-binding protein	identified by similarity to EGAD:91762; match to
1084	1520	3,3911e+00	NMB1588	pgsA	CDP-diacylglycerol--glycerol-3-phosphate	identified by similarity to EGAD:19485; match to
1085	747	3,3942e+00	NMB0775	-	hypothetical protein	identified by Glimmer2; putative
1086	1186	3,3946e+00	NMB1236	-	hypothetical protein	identified by Glimmer2; putative
1087	743	3,3970e+00	NMB0771	-	conserved hypothetical protein	identified by similarity to EGAD:6599; match to
1088	981	3,3989e+00	NMB1019	purK	phosphoribosylaminoimidazole carboxylase, ATPase	identified by similarity to EGAD:12560; match to
1089	175	3,4018e+00	NMB0184	dxr	1-deoxy-D-xylulose 5-phosphate reductoisomerase	identified by similarity to EGAD:29830; match to
1090	1207	3,4051e+00	NMB1260	res	type III restriction-modification system EcoPI	identified by similarity to EGAD:94080; match to
1091	794	3,4052e+00	NMB0822	htpX	heat shock protein HtpX	identified by similarity to EGAD:18140; match to
1092	573	3,4062e+00	NMB0598	-	Maf/YceF/YhdE family protein	identified by similarity to EGAD:10567; match to
1093	1068	3,4082e+00	NMB1112	-	conserved hypothetical protein	identified by similarity to EGAD:28504; match to
1094	775	3,4083e+00	NMB0803	-	conserved hypothetical protein	identified by similarity to EGAD:108902; match to
1095	708	3,4084e+00	NMB0736	ptsN	PTS system, nitrogen regulatory IIA protein	identified by similarity to EGAD:15747; match to
1096	1446	3,4127e+00	NMB1512	-	YgbB/YacN family protein	identified by similarity to EGAD:14873; match to
1097	724	3,4132e+00	NMB0752	-	putative bacterioferritin-associated ferredoxin	identified by similarity to GP:4378826; match to
1098	1912	3,4154e+00	NMB1998	-	serine-type peptidase	identified by similarity to GP:1408569; match to
1099	1960	3,4162e+00	NMB2049	-	glyoxalase II family protein	identified by similarity to EGAD:91564; match to
1100	987	3,4172e+00	NMB1025	-	conserved hypothetical protein	identified by similarity to EGAD:132011; match to
1101	1479	3,4185e+00	NMB1546	-	hypothetical protein	identified by Glimmer2; putative
1102	1563	3,4185e+00	NMB1631	-	hypothetical protein	identified by Glimmer2; putative
1103	1718	3,4207e+00	NMB1797	-	penicillin-binding protein 3	identified by similarity to GP:3249049; match to
1104	1868	3,4222e+00	NMB1952	sspB	stringent starvation protein B	identified by similarity to EGAD:140928; match to
1105	1336	3,4263e+00	NMB1396	mutY	A/G-specific adenine glycosylase	identified by similarity to GP:3860539; match to
1106	61	3,4276e+00	NMB0064	galE	UDP-glucose 4-epimerase	identified by similarity to EGAD:16384; match to
1107	319	3,4276e+00	NMB0339	-	conserved hypothetical protein	identified by similarity to EGAD:28234
1108	422	3,4277e+00	NMB0444	-	conserved hypothetical protein	identified by similarity to EGAD:107888; match to
1109	1997	3,4305e+00	NMB2088	-	conserved hypothetical protein	identified by similarity to EGAD:28643; match to
1110	810	3,4337e+00	NMB0840	-	conserved hypothetical protein	identified by similarity to EGAD:28166; match to
1111	1044	3,4337e+00	NMB1087	-	hypothetical protein	identified by Glimmer2; putative
1112	322	3,4357e+00	NMB0342	ispZ	intracellular septation protein A	identified by similarity to EGAD:7718; match to
1113	595	3,4362e+00	NMB0621	-	conserved hypothetical protein	identified by similarity to EGAD:28731; match to
1114	646	3,4365e+00	NMB0674	-	conserved hypothetical protein	identified by similarity to EGAD:90683; match to
1115	1712	3,4369e+00	NMB1790	grxC	glutaredoxin 3	identified by similarity to EGAD:5821; match to
1116	40	3,4390e+00	NMB0040	-	putative hydrolase	identified by similarity to EGAD:80025; match to
1117	78	3,4428e+00	NMB0082	lipA	capsule polysaccharide modification protein LipA	identified by similarity to EGAD:15481; match to
1118	907	3,4437e+00	NMB0940	-	homoserine O-acetyltransferase	identified by similarity to EGAD:131869; match to
1119	709	3,4447e+00	NMB0737	-	putative HPr kinase/phosphatase	identified by similarity to EGAD:107399; match to
1120	181	3,4511e+00	NMB0190	gidB	glucose inhibited division protein B	identified by similarity to EGAD:10064; match to
1121	1330	3,4513e+00	NMB1390	glk	glucokinase	identified by similarity to EGAD:90183; match to
1122	1632	3,4518e+00	NMB1702	fabG-1	3-oxoacyl-(acyl-carrier-protein) reductase	identified by similarity to EGAD:97822; match to
1123	20	3,4536e+00	NMB0020	-	pilS cassette	identified by similarity to EGAD:138647; match to
1124	42	3,4539e+00	NMB0042	-	conserved hypothetical protein	identified by similarity to GP:2708660; match to
1125	678	3,4547e+00	NMB0706	-	conserved hypothetical protein	identified by similarity to EGAD:9801; match to
1126	415	3,4548e+00	NMB0436	-	conserved hypothetical protein	identified by similarity to EGAD:28201; match to
1127	320	3,4574e+00	NMB0340	gloA	lactoylglutathione lyase	identified by similarity to EGAD:134180; match to
1128	1358	3,4577e+00	NMB1420	-	putative factor-for-inversion stimulation protein	identified by similarity to GP:2773326; match to
1129	1496	3,4592e+00	NMB1563	-	transcriptional regulator, GntR family	identified by similarity to GP:2661693; match to
1130	613	3,4594e+00	NMB0640	-	hypothetical protein	identified by Glimmer2; putative
1131	750	3,4597e+00	NMB0778	-	putative uroporphyrin-III C-methyltransferase	identified by similarity to EGAD:22018; match to
1132	721	3,4614e+00	NMB0749	-	penicillin-binding protein 4	identified by similarity to EGAD:8088; match to
1133	536	3,4620e+00	NMB0561	grpE	grpE protein	identified by similarity to GP:3777486; match to
1134	1723	3,4631e+00	NMB1803	-	putative cytochrome c-type biogenesis protein	identified by similarity to GP:3790606; match to
1135	1435	3,4631e+00	NMB1501	-	HesA/MoeB/ThiF family protein	identified by similarity to EGAD:21693; match to
1136	1760	3,4634e+00	NMB1840	-	conserved hypothetical protein	identified by similarity to EGAD:21387; match to
1137	1277	3,4641e+00	NMB1333	-	conserved hypothetical protein	identified by similarity to EGAD:27923; match to
1138	378	3,4645e+00	NMB0398	-	transcriptional regulator, ArsR family	identified by similarity to EGAD:91779; match to
1139	1372	3,4648e+00	NMB1434	-	cardiolipin synthetase family protein	identified by similarity to EGAD:90768; match to
1140	1069	3,4653e+00	NMB1114	-	conserved hypothetical protein	identified by similarity to EGAD:91160
1141	1001	3,4668e+00	NMB1039	-	conserved hypothetical protein	identified by similarity to EGAD:29365; match to
1142	6	3,4698e+00	NMB0006	-	thioredoxin-related protein	identified by similarity to EGAD:143277
1143	1511	3,4717e+00	NMB1579	hisG	ATP phosphoribosyltransferase	identified by similarity to EGAD:107384; match to
1144	15	3,4735e+00	NMB0015	gnd	6-phosphogluconate dehydrogenase,	identified by similarity to EGAD:97821; match to
1145	2009	3,4745e+00	NMB2100	-	hypothetical protein	identified by Glimmer2; putative
1146	845	3,4747e+00	NMB0875	prsA	ribose-phosphate pyrophosphokinase	identified by similarity to EGAD:28600; match to
1147	1820	3,4759e+00	NMB1903	dnaA	chromosomal replication initiator protein DnaA	identified by similarity to EGAD:10133; match to
1148	137	3,4767e+00	NMB0146	rpsS	30S ribosomal protein S19	identified by similarity to EGAD:19290; match to	rib
1149	1318	3,4798e+00	NMB1377	lldD	L-lactate dehydrogenase	identified by similarity to GP:4761135; match to
1150	1022	3,4807e+00	NMB1062	-	conserved hypothetical protein	identified by similarity to EGAD:155868; match to
1151	1280	3,4816e+00	NMB1336	-	conserved hypothetical protein	identified by similarity to EGAD:36515; match to
1152	784	3,4845e+00	NMB0812	-	conserved hypothetical protein	identified by similarity to EGAD:9113; match to
1153	1615	3,4846e+00	NMB1685	ldhA	D-lactate dehydrogenase	identified by similarity to EGAD:28739; match to
1154	121	3,4855e+00	NMB0130	rplJ	50S ribosomal protein L10	identified by similarity to EGAD:30973; match to	rib
1155	461	3,4877e+00	NMB0483	-	hypothetical protein	identified by Glimmer2; putative
1156	939	3,4877e+00	NMB0973	-	hypothetical protein	identified by Glimmer2; putative
1157	1670	3,4877e+00	NMB1744	-	hypothetical protein	identified by Glimmer2; putative
1158	980	3,4908e+00	NMB1018	-	conserved hypothetical protein	identified by similarity to EGAD:48492; match to
1159	1751	3,4909e+00	NMB1831	lytB	lytB protein	identified by similarity to EGAD:19519; match to
1160	1029	3,4911e+00	NMB1069	proB	glutamate 5-kinase	identified by similarity to EGAD:30434; match to
1161	679	3,4943e+00	NMB0707	-	putative rare lipoprotein B	identified by similarity to EGAD:24661; match to
1162	1262	3,4947e+00	NMB1318	pssA	CDP-diacylglycerol--serine	identified by similarity to EGAD:166539; match to
1163	386	3,4955e+00	NMB0406	-	conserved hypothetical protein	identified by similarity to EGAD:40704; match to
1164	505	3,4979e+00	NMB0529	-	conserved hypothetical protein	identified by similarity to EGAD:28192; match to
1165	1062	3,4985e+00	NMB1106	-	hypothetical protein	identified by Glimmer2; putative
1166	1254	3,4998e+00	NMB1310	gcpE	gcpE protein	identified by similarity to EGAD:131448; match to
1167	921	3,5034e+00	NMB0954	gltA	citrate synthase	identified by similarity to EGAD:12765; match to
1168	692	3,5042e+00	NMB0720	thrS	threonyl-tRNA synthetase	identified by similarity to EGAD:9014; match to
1169	1924	3,5043e+00	NMB2011	-	ATP-dependent RNA helicase HrpA, truncation	identified by similarity to GP:1742310
1170	718	3,5046e+00	NMB0746	-	conserved hypothetical protein	identified by similarity to EGAD:36863; match to
1171	1486	3,5055e+00	NMB1553	-	transposase, truncation	identified by similarity to EGAD:137210
1172	1027	3,5060e+00	NMB1067	ftsK-1	cell division protein FtsK	identified by similarity to EGAD:30442; match to
1173	1575	3,5061e+00	NMB1644	-	hypothetical protein	identified by Glimmer2; putative
1174	574	3,5066e+00	NMB0599	-	conserved hypothetical protein	identified by similarity to EGAD:35952; match to
1175	1638	3,5096e+00	NMB1709	thyA	thymidylate synthase	identified by similarity to EGAD:143327; match to
1176	1792	3,5097e+00	NMB1873	-	putative DNA polymerase, bacteriophage-type	identified by similarity to EGAD:157119
1177	615	3,5124e+00	NMB0642	ntpA	dATP pyrophosphohydrolase	identified by similarity to EGAD:24131; match to
1178	1771	3,5140e+00	NMB1852	-	conserved hypothetical protein	identified by similarity to EGAD:28177; match to
1179	2033	3,5152e+00	NMB2130	-	hypothetical protein	identified by Glimmer2; putative
1180	420	3,5154e+00	NMB0441	-	nitrilase	identified by similarity to EGAD:47743; match to
1181	1067	3,5166e+00	NMB1111	-	putative baseplate assembly protein V	identified by similarity to EGAD:28503; match to
1182	633	3,5180e+00	NMB0661	-	bis(5`-nucleosyl)-tetraphosphatase,	identified by similarity to EGAD:13777; match to
1183	586	3,5236e+00	NMB0611	potB	spermidine/putrescine ABC transporter, permease	identified by similarity to EGAD:21628; match to
1184	1409	3,5241e+00	NMB1474	-	putative 4-oxalocrotonate tautomerase	identified by similarity to EGAD:19065; match to
1185	112	3,5293e+00	NMB0121	-	conserved hypothetical protein	identified by similarity to EGAD:28447; match to
1186	888	3,5315e+00	NMB0919	-	putative IS1106 transposase	identified by similarity to EGAD:5595; match to
1187	230	3,5349e+00	NMB0242	nuoB	NADH dehydrogenase I, B subunit	identified by similarity to EGAD:150814; match to
1188	2030	3,5351e+00	NMB2127	-	putative protease	identified by similarity to EGAD:106898; match to
1189	1077	3,5353e+00	NMB1124	-	hypothetical protein	identified by Glimmer2; putative
1190	1114	3,5353e+00	NMB1162	-	hypothetical protein	identified by Glimmer2; putative
1191	1226	3,5356e+00	NMB1281	mfd	transcription-repair coupling factor	identified by similarity to EGAD:28258; match to
1192	1973	3,5366e+00	NMB2062	thiF	thiF protein	identified by similarity to EGAD:12848; match to
1193	368	3,5401e+00	NMB0388	-	putative sugar transporter	identified by similarity to EGAD:62114; match to
1194	637	3,5402e+00	NMB0665	-	oxygen-independent coprophorphyrinogen III	identified by similarity to EGAD:36522; match to
1195	1737	3,5430e+00	NMB1817	ribD	riboflavin biosynthesis protein RibD	identified by similarity to EGAD:27967; match to
1196	1948	3,5439e+00	NMB2036	truA	tRNA pseudouridine synthase A	identified by similarity to EGAD:28634; match to
1197	462	3,5472e+00	NMB0484	-	hypothetical protein	identified by Glimmer2; putative
1198	938	3,5472e+00	NMB0972	-	hypothetical protein	identified by Glimmer2; putative
1199	1669	3,5472e+00	NMB1743	-	hypothetical protein	identified by Glimmer2; putative
1200	715	3,5504e+00	NMB0743	ubiE	ubiquinone/menaquinone biosynthesis	identified by similarity to EGAD:22837; match to
1201	33	3,5526e+00	NMB0033	-	putative membrane-bound lytic murein	identified by similarity to GP:974447; match to
1202	1408	3,5546e+00	NMB1473	-	aminotransferase, class I	identified by similarity to EGAD:124691; match to
1203	1109	3,5561e+00	NMB1156	cysG-1	siroheme synthase	identified by similarity to EGAD:142433; match to
1204	1146	3,5561e+00	NMB1194	cysG-2	siroheme synthase	identified by similarity to EGAD:142433; match to
1205	1958	3,5569e+00	NMB2047	-	putative hypoxanthine-guanine	identified by similarity to EGAD:77860; match to
1206	1514	3,5610e+00	NMB1582	hisC	histidinol-phosphate aminotransferase	identified by similarity to EGAD:156515; match to
1207	761	3,5622e+00	NMB0789	-	amino acid ABC transporter, ATP-binding protein	identified by similarity to GP:666983; match to
1208	1623	3,5630e+00	NMB1693	-	hypothetical protein	identified by Glimmer2; putative
1209	268	3,5636e+00	NMB0280	-	putative organic solvent tolerance protein	identified by similarity to EGAD:7471; match to
1210	2045	3,5655e+00	NMB2142	-	conserved hypothetical protein	identified by similarity to EGAD:28591; match to
1211	1078	3,5656e+00	NMB1125	-	hypothetical protein	identified by Glimmer2; putative
1212	1115	3,5656e+00	NMB1163	-	hypothetical protein	identified by Glimmer2; putative
1213	98	3,5665e+00	NMB0107	pyrI	aspartate carbamoyltransferase, regulatory	identified by similarity to EGAD:124707; match to
1214	293	3,5683e+00	NMB0311	-	hypothetical protein	identified by Glimmer2; putative
1215	568	3,5747e+00	NMB0593	-	conserved hypothetical protein	identified by similarity to EGAD:37591; match to
1216	423	3,5790e+00	NMB0445	-	putative bicyclomycin resistance protein	identified by similarity to EGAD:28252; match to
1217	1464	3,5815e+00	NMB1531	-	conserved hypothetical protein	identified by similarity to EGAD:29187
1218	1021	3,5825e+00	NMB1061	-	conserved hypothetical protein	identified by similarity to EGAD:17919; match to
1219	1730	3,5901e+00	NMB1810	pilO	pilO protein	identified by similarity to GP:1914829; match to
1220	1979	3,5918e+00	NMB2068	thiO	glycine oxidase ThiO	identified by similarity to GP:2627327; match to
1221	512	3,5921e+00	NMB0536	-	Na+/H+ antiporter	identified by similarity to EGAD:15401; match to
1222	136	3,5938e+00	NMB0145	rplB	50S ribosomal protein L2	identified by similarity to EGAD:5663; match to	rib
1223	1778	3,5954e+00	NMB1859	queA	S-adenosylmethionine:tRNA	identified by similarity to EGAD:20284; match to
1224	555	3,5963e+00	NMB0580	-	putative protein disulfide isomerase NosL	identified by similarity to GP:2177177; match to
1225	1812	3,5980e+00	NMB1894	-	leucyl-tRNA synthetase, truncation	identified by similarity to EGAD:108383
1226	1617	3,5989e+00	NMB1687	-	conserved hypothetical protein	identified by similarity to EGAD:17549; match to
1227	1966	3,6031e+00	NMB2055	-	transcriptional regulator, LysR family	identified by similarity to EGAD:28725; match to
1228	1308	3,6062e+00	NMB1365	-	conserved hypothetical protein	identified by similarity to EGAD:13856; match to
1229	746	3,6085e+00	NMB0774	upp	uracil phosphoribosyltransferase	identified by similarity to EGAD:28229; match to
1230	1391	3,6132e+00	NMB1454	-	ferredoxin, 4Fe-4S bacterial type	identified by similarity to EGAD:40049; match to
1231	1359	3,6151e+00	NMB1421	-	nifR3 protein	identified by similarity to EGAD:19890; match to
1232	851	3,6151e+00	NMB0881	cysT	sulfate ABC transporter, permease protein	identified by similarity to EGAD:14734; match to
1233	986	3,6158e+00	NMB1024	-	conserved hypothetical protein	identified by similarity to EGAD:36674; match to
1234	1878	3,6166e+00	NMB1962	-	hypothetical protein	identified by Glimmer2; putative
1235	1738	3,6167e+00	NMB1818	-	putative lipopolysaccharide biosynthesis protein	identified by similarity to EGAD:165571; match to
1236	811	3,6200e+00	NMB0841	-	hypothetical protein	identified by Glimmer2; putative
1237	2054	3,6202e+00	NMB2151	purD	phosphoribosylamine--glycine ligase	identified by similarity to EGAD:17373; match to
1238	2039	3,6209e+00	NMB2136	-	peptide transporter	identified by similarity to EGAD:108941; match to
1239	582	3,6215e+00	NMB0607	secD	protein-export membrane protein SecD	identified by similarity to EGAD:8173; match to
1240	1725	3,6224e+00	NMB1805	-	cytochrome c4	identified by similarity to EGAD:18580; match to
1241	1881	3,6261e+00	NMB1965	-	conserved hypothetical protein	identified by similarity to EGAD:28097; match to
1242	182	3,6292e+00	NMB0191	-	ParA family protein	identified by similarity to EGAD:5746; match to
1243	1971	3,6323e+00	NMB2060	gpsA	glycerol-3-phosphate dehydrogenase (NAD+)	identified by similarity to EGAD:8708; match to
1244	1233	3,6333e+00	NMB1288	nrdB	ribonucleoside-diphosphate reductase, beta	identified by similarity to EGAD:13866; match to
1245	1242	3,6347e+00	NMB1297	-	membrane-bound lytic murein transglycosylase D	identified by similarity to EGAD:8903; match to
1246	603	3,6381e+00	NMB0630	hisH	amidotransferase HisH	identified by similarity to EGAD:6486; match to
1247	1203	3,6403e+00	NMB1254	ribA	GTP cyclohydrolase II	identified by similarity to EGAD:9119; match to
1248	855	3,6426e+00	NMB0885	dnaB	replicative DNA helicase	identified by similarity to EGAD:5615; match to
1249	1087	3,6427e+00	NMB1134	fdx-1	ferredoxin, 2Fe-2S type	identified by similarity to EGAD:19142; match to
1250	1124	3,6427e+00	NMB1172	fdx-2	ferredoxin, 2Fe-2S type	identified by similarity to EGAD:19142; match to
1251	1963	3,6437e+00	NMB2052	petB	ubiquinol--cytochrome c reductase, cytochrome b	identified by similarity to EGAD:10936; match to
1252	297	3,6440e+00	NMB0316	-	conserved hypothetical protein	identified by similarity to EGAD:8792; match to
1253	39	3,6452e+00	NMB0039	-	hypothetical protein	identified by Glimmer2; putative
1254	336	3,6452e+00	NMB0356	-	ABC transporter, ATP-binding protein	identified by similarity to EGAD:139998; match to
1255	58	3,6463e+00	NMB0060	-	conserved hypothetical protein	identified by similarity to EGAD:133403; match to
1256	1651	3,6465e+00	NMB1723	fixP	cytochrome c oxidase, subunit III	identified by similarity to EGAD:24821; match to
1257	1331	3,6548e+00	NMB1391	-	oxidoreductase, Sol/DevB family	identified by similarity to EGAD:90181; match to
1258	249	3,6566e+00	NMB0261	ispA	geranyltranstransferase	identified by similarity to EGAD:28427; match to
1259	1882	3,6574e+00	NMB1966	-	ABC transporter, ATP-binding protein	identified by similarity to EGAD:28098; match to
1260	1272	3,6603e+00	NMB1328	-	conserved hypothetical protein	identified by similarity to EGAD:7643; match to
1261	176	3,6614e+00	NMB0185	cdsA	phosphatidate cytidylyltransferase	identified by similarity to EGAD:46780; match to
1262	1526	3,6678e+00	NMB1594	potD-3	spermidine/putrescine ABC transporter,	identified by similarity to EGAD:16715; match to
1263	1105	3,6689e+00	NMB1152	cysJ-1	sulfite reductase (NADPH) flavoprotein, alpha	identified by similarity to EGAD:22695; match to
1264	1142	3,6689e+00	NMB1190	cysJ-2	sulfite reductase (NADPH) flavoprotein, alpha	identified by similarity to EGAD:22695; match to
1265	1856	3,6707e+00	NMB1940	atpB	ATP synthase F0, A subunit	identified by similarity to EGAD:13616; match to
1266	740	3,6744e+00	NMB0768	pilT-2	twitching motility protein PilT	identified by similarity to EGAD:14316; match to
1267	1740	3,6769e+00	NMB1820	pglB	pilin glycosylation protein PglB	identified by similarity to GB:3299889; match to
1268	21	3,6782e+00	NMB0021	-	pilS cassette	identified by similarity to EGAD:11801
1269	1028	3,6790e+00	NMB1068	proA	gamma-glutamyl phosphate reductase	identified by similarity to EGAD:165551; match to
1270	2038	3,6800e+00	NMB2135	-	conserved hypothetical protein	identified by similarity to EGAD:29466; match to
1271	280	3,6814e+00	NMB0294	dsbA-2	thiol:disulfide interchange protein DsbA	identified by similarity to GP:2707768; match to
1272	581	3,6844e+00	NMB0606	-	conserved hypothetical protein	identified by similarity to EGAD:166065; match to
1273	705	3,6850e+00	NMB0733	bioD	dethiobiotin synthase	identified by similarity to EGAD:28544; match to
1274	681	3,6855e+00	NMB0709	-	hypothetical protein	identified by Glimmer2; putative
1275	1880	3,6856e+00	NMB1964	-	conserved hypothetical protein	identified by similarity to EGAD:28106; match to
1276	598	3,6859e+00	NMB0625	-	conserved hypothetical protein	identified by similarity to EGAD:29917; match to
1277	1876	3,6867e+00	NMB1960	-	hypothetical protein	identified by Glimmer2; putative
1278	1962	3,6888e+00	NMB2051	petC	ubiquinol--cytochrome c reductase, cytochrome c1	identified by similarity to EGAD:10603; match to
1279	1553	3,6921e+00	NMB1621	gpxA	glutathione peroxidase	identified by similarity to EGAD:40773; match to
1280	693	3,6935e+00	NMB0721	infC	translation initiation factor 3	identified by similarity to EGAD:11979; match to
1281	1502	3,6952e+00	NMB1570	-	conserved hypothetical protein	identified by similarity to EGAD:24062; match to
1282	1904	3,6977e+00	NMB1990	-	iron(III) ABC transporter, permease protein	identified by similarity to EGAD:108968; match to
1283	852	3,7000e+00	NMB0882	-	hypothetical protein	identified by Glimmer2; putative
1284	307	3,7013e+00	NMB0326	ispB	octaprenyl-diphosphate synthase	identified by similarity to EGAD:8604; match to
1285	267	3,7025e+00	NMB0279	-	conserved hypothetical protein	identified by similarity to EGAD:137413
1286	755	3,7042e+00	NMB0783	-	conserved hypothetical protein	identified by similarity to EGAD:157492; match to
1287	337	3,7046e+00	NMB0357	mtgA	monofunctional biosynthetic peptidoglycan	identified by similarity to EGAD:40696; match to
1288	79	3,7057e+00	NMB0083	lipB	capsule polysaccharide modification protein LipB	identified by similarity to EGAD:7740; match to
1289	1604	3,7069e+00	NMB1673	tag	DNA-3-methyladenine glycosylase I	identified by similarity to EGAD:128731; match to
1290	19	3,7075e+00	NMB0019	-	pilS cassette	identified by similarity to GP:349528; match to
1291	304	3,7121e+00	NMB0323	-	UbiH family protein	identified by similarity to EGAD:19694; match to
1292	41	3,7122e+00	NMB0041	-	ABC transporter, periplasmic solute-binding	identified by similarity to EGAD:159451; match to
1293	1796	3,7129e+00	NMB1877	-	prolyl oligopeptidase family protein	identified by similarity to EGAD:132306; match to
1294	1538	3,7156e+00	NMB1606	-	sensor histidine kinase	identified by similarity to EGAD:152602; match to
1295	1804	3,7159e+00	NMB1885	pcm	protein-L-isoaspartate O-methyltransferase	identified by similarity to EGAD:23058; match to
1296	264	3,7183e+00	NMB0276	-	conserved hypothetical protein	identified by similarity to EGAD:101623
1297	2061	3,7190e+00	NMB2158	-	conserved hypothetical protein	identified by similarity to EGAD:21511; match to
1298	2031	3,7286e+00	NMB2128	-	CinA-related protein	identified by similarity to EGAD:103771
1299	1646	3,7329e+00	NMB1717	mtrR	trancscriptional regulator MtrR	identified by similarity to EGAD:19994; match to
1300	1896	3,7334e+00	NMB1981	-	conserved hypothetical protein	identified by similarity to GP:1773215; match to
1301	167	3,7362e+00	NMB0176	dadA	D-amino acid dehydrogenase, small subunit	identified by similarity to EGAD:20287; match to
1302	1653	3,7370e+00	NMB1725	fixN	cytochrome c oxidase, subunit I	identified by similarity to EGAD:125980; match to
1303	667	3,7379e+00	NMB0695	-	hypothetical protein	identified by Glimmer2; putative
1304	1070	3,7441e+00	NMB1115	-	putative tail fibre protein	identified by similarity to EGAD:68685; match to
1305	501	3,7462e+00	NMB0525	-	putative aluminum resistance protein	identified by similarity to EGAD:28204; match to
1306	211	3,7467e+00	NMB0221	pyrD	dihydroorotate dehydrogenase	identified by similarity to EGAD:10942; match to
1307	547	3,7498e+00	NMB0572	-	hypothetical protein	identified by Glimmer2; putative
1308	358	3,7499e+00	NMB0378	-	putative phosphate permease	identified by similarity to EGAD:160513; match to
1309	218	3,7504e+00	NMB0228	-	conserved hypothetical protein	identified by similarity to EGAD:28719; match to
1310	1794	3,7514e+00	NMB1875	-	hypothetical protein	identified by Glimmer2; putative
1311	1422	3,7522e+00	NMB1488	gabD	succinate-semialdehyde dehydrogenase (NADP+)	identified by similarity to EGAD:16804; match to
1312	1556	3,7533e+00	NMB1624	-	hypothetical protein	identified by Glimmer2; putative
1313	947	3,7539e+00	NMB0981	serB	phosphoserine phosphatase	identified by similarity to EGAD:8936; match to
1314	1905	3,7588e+00	NMB1991	-	iron(III) ABC transporter, permease protein	identified by similarity to EGAD:108970; match to
1315	1176	3,7590e+00	NMB1226	-	ABC transporter, ATP-binding protein	identified by similarity to EGAD:91449; match to
1316	1911	3,7601e+00	NMB1997	gloB	hydroxyacylglutathione hydrolase	identified by similarity to EGAD:35929; match to
1317	1236	3,7624e+00	NMB1291	nrdA	ribonucleoside-diphosphate reductase, alpha	identified by similarity to EGAD:8706; match to
1318	43	3,7645e+00	NMB0043	-	conserved hypothetical protein	identified by similarity to EGAD:32599; match to
1319	538	3,7661e+00	NMB0563	apbE	thiamine biosynthesis lipoprotein ApbE	identified by similarity to EGAD:28819; match to
1320	659	3,7673e+00	NMB0687	era	GTP-binding protein Era	identified by similarity to EGAD:27829; match to
1321	276	3,7686e+00	NMB0290	-	putative transcriptional regulator	identified by similarity to GP:1139588; match to
1322	11	3,7705e+00	NMB0011	murA	UDP-N-acetylglucosamine	identified by similarity to EGAD:14051; match to
1323	114	3,7741e+00	NMB0123	-	ferredoxin, 4Fe-4S bacterial type	identified by similarity to EGAD:13273; match to
1324	1645	3,7769e+00	NMB1716	mtrC	membrane fusion protein	identified by similarity to EGAD:12931; match to
1325	1219	3,7784e+00	NMB1273	-	putative alginate O-acetylation protein AlgI	identified by similarity to EGAD:38563; match to
1326	772	3,7820e+00	NMB0800	-	conserved hypothetical protein	identified by similarity to EGAD:133408; match to
1327	1540	3,7885e+00	NMB1608	-	conserved hypothetical protein	identified by similarity to EGAD:5782; match to
1328	1107	3,7927e+00	NMB1154	cysD-1	sulfate adenylyltransferase, subunit 2	identified by similarity to EGAD:46109; match to
1329	1144	3,7927e+00	NMB1192	cysD-2	sulfate adenylyltransferase, subunit 2	identified by similarity to EGAD:46109; match to
1330	362	3,7940e+00	NMB0382	rmpM	outer membrane protein class 4	identified by similarity to EGAD:10394; match to
1331	80	3,7954e+00	NMB0085	gltS	sodium/glutamate symporter	identified by similarity to EGAD:28525; match to
1332	665	3,7970e+00	NMB0693	folC	folylpolyglutamate synthase/dihydrofolate	identified by similarity to EGAD:40703; match to
1333	1978	3,7976e+00	NMB2067	cytX	probable hydroxymethylpyrimidine transporter	identified by similarity to EGAD:158421; match to
1334	1613	3,8011e+00	NMB1683	-	MutT/nudix family protein	identified by similarity to EGAD:36620; match to
1335	1205	3,8049e+00	NMB1258	-	conserved hypothetical protein	identified by similarity to EGAD:28582; match to
1336	729	3,8062e+00	NMB0757	purC	phosphoribosylaminoimidazole-succinocarboxamide	identified by similarity to EGAD:28704; match to
1337	820	3,8083e+00	NMB0850	-	hypothetical protein	identified by Glimmer2; putative
1338	1092	3,8124e+00	NMB1139	accA-1	acetyl-CoA carboxylase, carboxyl transferase	identified by similarity to EGAD:21130; match to
1339	1129	3,8124e+00	NMB1177	accA-2	acetyl-CoA carboxylase, carboxyl transferase	identified by similarity to EGAD:21130; match to
1340	1710	3,8130e+00	NMB1788	recG	ATP-dependent DNA helicase RecG	identified by similarity to EGAD:16079; match to
1341	379	3,8132e+00	NMB0399	xthA	exodeoxyribonuclease III	identified by similarity to EGAD:104607; match to
1342	1099	3,8148e+00	NMB1146	bioB-1	biotin synthetase	identified by similarity to EGAD:28044; match to
1343	1136	3,8148e+00	NMB1184	bioB-2	biotin synthetase	identified by similarity to EGAD:28044; match to
1344	1419	3,8158e+00	NMB1485	-	conserved hypothetical protein	identified by similarity to EGAD:91225; match to
1345	1023	3,8159e+00	NMB1063	folB	dihydroneopterin aldolase	identified by similarity to EGAD:36572; match to
1346	1054	3,8162e+00	NMB1098	-	putative I protein	identified by similarity to EGAD:28500
1347	553	3,8171e+00	NMB0578	nosD	copper ABC transporter, periplasmic	identified by similarity to EGAD:35473; match to
1348	1920	3,8181e+00	NMB2006	-	chloride channel protein-related protein	identified by similarity to EGAD:47927; match to
1349	1448	3,8183e+00	NMB1514	dnaQ-2	DNA polymerase III, epsilon subunit	identified by similarity to EGAD:21587; match to
1350	1258	3,8203e+00	NMB1314	ftsK-2	cell division protein FtsK	identified by similarity to EGAD:30442; match to
1351	2036	3,8208e+00	NMB2133	-	sodium/dicarboxylate symporter family protein	identified by similarity to EGAD:30887; match to
1352	1212	3,8243e+00	NMB1266	-	putative zinc uptake regulation protein	identified by similarity to EGAD:6546
1353	134	3,8288e+00	NMB0143	rplD	50S ribosomal protein L4	identified by similarity to EGAD:97507; match to	rib
1354	329	3,8291e+00	NMB0349	-	glutamyl-tRNA synthetase-related protein	identified by similarity to EGAD:17800; match to
1355	246	3,8294e+00	NMB0258	nuoM	NADH dehydrogenase I, M subunit	identified by similarity to EGAD:42981; match to
1356	1305	3,8324e+00	NMB1362	-	putative oxalate/formate antiporter	identified by similarity to EGAD:105396; match to
1357	279	3,8347e+00	NMB0293	-	putative TonB-dependent receptor	identified by similarity to EGAD:48295; match to
1358	1306	3,8351e+00	NMB1363	xseA	exodeoxyribonuclease, large subunit	identified by similarity to GP:148275; match to
1359	1057	3,8367e+00	NMB1101	-	conserved hypothetical protein	identified by similarity to EGAD:28494; match to
1360	1374	3,8408e+00	NMB1436	-	conserved hypothetical protein	identified by similarity to EGAD:89510; match to
1361	742	3,8412e+00	NMB0770	-	putative type IV pilus assembly protein PilZ	identified by similarity to EGAD:38751; match to
1362	507	3,8441e+00	NMB0531	-	conserved hypothetical protein	identified by similarity to EGAD:28568; match to
1363	1442	3,8447e+00	NMB1508	-	hypothetical protein	identified by Glimmer2; putative
1364	807	3,8458e+00	NMB0837	-	conserved hypothetical protein	identified by similarity to EGAD:91769; match to
1365	760	3,8490e+00	NMB0788	-	amino acid ABC transporter, permease protein	identified by similarity to EGAD:90043; match to
1366	1315	3,8510e+00	NMB1372	clpX	ATP-dependent Clp protease, ATP-binding subunit	identified by similarity to GP:2580495; match to
1367	1081	3,8516e+00	NMB1128	-	conserved hypothetical protein	identified by similarity to EGAD:97074; match to
1368	1118	3,8516e+00	NMB1166	-	conserved hypothetical protein	identified by similarity to EGAD:97074; match to
1369	277	3,8573e+00	NMB0291	-	conserved hypothetical protein	identified by similarity to EGAD:160719; match to
1370	1220	3,8575e+00	NMB1274	-	hypothetical protein	identified by Glimmer2; putative
1371	1937	3,8586e+00	NMB2024	-	conserved hypothetical protein	identified by similarity to EGAD:45797; match to
1372	898	3,8597e+00	NMB0930	-	xanthine/uracil permease family protein	identified by similarity to EGAD:36665; match to
1373	1644	3,8617e+00	NMB1715	mtrD	multiple transferable resistance system protein	identified by similarity to EGAD:152391; match to
1374	822	3,8627e+00	NMB0852	-	essential GTPase	identified by similarity to GP:3722226; match to
1375	812	3,8652e+00	NMB0842	recJ	single-stranded-DNA-specific exonuclease RecJ	identified by similarity to GP:147550; match to
1376	1201	3,8680e+00	NMB1252	purM	phosphoribosylformylglycinamidine cyclo-ligase	identified by similarity to EGAD:24860; match to
1377	801	3,8698e+00	NMB0830	-	conserved hypothetical protein	identified by similarity to GP:4324608
1378	313	3,8707e+00	NMB0333	pilG	pilus assembly protein PilG	identified by similarity to EGAD:40687; match to
1379	1167	3,8707e+00	NMB1216	lipA	lipoic acid synthetase	identified by similarity to EGAD:21017; match to
1380	594	3,8725e+00	NMB0620	pgp	phosphoglycolate phosphatase	identified by similarity to EGAD:155362; match to
1381	569	3,8753e+00	NMB0594	-	sensor histidine kinase	identified by similarity to GP:208252; match to
1382	1890	3,8761e+00	NMB1975	-	sodium- and chloride-dependent transporter	identified by similarity to EGAD:29502; match to
1383	1914	3,8770e+00	NMB2000	-	conserved hypothetical protein	identified by similarity to EGAD:29942; match to
1384	1379	3,8798e+00	NMB1441	-	putative O-methyltransferase	identified by similarity to EGAD:48809; match to
1385	177	3,8812e+00	NMB0186	uppS	undecaprenyl pyrophosphate synthetase	identified by similarity to EGAD:35926; match to
1386	1921	3,8838e+00	NMB2007	-	ATP-dependent RNA helicase HrpA, truncation	identified by similarity to GP:1742299
1387	1042	3,8866e+00	NMB1085	-	putative N-acetylmuramoyl-L-alanine amidase	identified by similarity to EGAD:21606
1388	374	3,8918e+00	NMB0394	nadA	quinolinate synthetase A	identified by similarity to EGAD:8366; match to
1389	1618	3,8922e+00	NMB1688	ansA	L-asparaginase I	identified by similarity to EGAD:9104; match to
1390	256	3,8978e+00	NMB0268	-	RNA methyltransferase, TrmH family	identified by similarity to EGAD:8165; match to
1391	1405	3,9008e+00	NMB1470	-	hypothetical protein	identified by Glimmer2; putative
1392	101	3,9013e+00	NMB0110	def	peptide deformylase	identified by similarity to EGAD:10142; match to
1393	1489	3,9034e+00	NMB1556	trmU	tRNA	identified by similarity to EGAD:10895; match to
1394	684	3,9041e+00	NMB0712	rpoH	RNA polymerase sigma-32 factor	identified by similarity to GP:3219168; match to
1395	537	3,9047e+00	NMB0562	-	conserved hypothetical protein	identified by similarity to EGAD:28820; match to
1396	683	3,9050e+00	NMB0711	-	conserved hypothetical protein	identified by similarity to EGAD:15764; match to
1397	262	3,9063e+00	NMB0274	recQ	ATP-dependent DNA helicase RecQ	identified by similarity to GP:148221; match to
1398	1656	3,9074e+00	NMB1728	exbD	biopolymer transport protein ExbD	identified by similarity to EGAD:145337; match to
1399	1548	3,9087e+00	NMB1616	thiD	phosphomethylpyrimidine kinase	identified by similarity to EGAD:29042; match to
1400	328	3,9093e+00	NMB0348	-	conserved hypothetical protein	identified by similarity to EGAD:6786; match to
1401	433	3,9100e+00	NMB0455	-	conserved hypothetical protein	identified by similarity to EGAD:48783; match to
1402	875	3,9101e+00	NMB0906	-	hypothetical protein	identified by Glimmer2; putative
1403	1733	3,9144e+00	NMB1813	aroK	shikimate kinase	identified by similarity to SP:O50467; match to
1404	278	3,9145e+00	NMB0292	-	conserved hypothetical protein	identified by similarity to EGAD:51135
1405	385	3,9172e+00	NMB0405	comM	competence protein ComM	identified by similarity to EGAD:28125; match to
1406	1602	3,9185e+00	NMB1671	pqiB	pqiB protein	identified by similarity to EGAD:91619; match to
1407	1865	3,9190e+00	NMB1949	-	putative soluble lytic murein transglycosylase	identified by similarity to EGAD:23218; match to
1408	1537	3,9228e+00	NMB1605	parC	topoisomerase IV subunit A	identified by similarity to EGAD:28514; match to
1409	779	3,9245e+00	NMB0807	-	conserved hypothetical protein	identified by similarity to EGAD:35605; match to
1410	5	3,9252e+00	NMB0005	arsC	arsenate reductase	identified by similarity to EGAD:124632; match to
1411	1324	3,9260e+00	NMB1383	hscB	chaperone protein HscB	identified by similarity to EGAD:6265; match to
1412	1946	3,9276e+00	NMB2034	-	putative 1-acyl-sn-glycerol-3-phosphate	identified by similarity to EGAD:162666; match to
1413	1627	3,9308e+00	NMB1697	-	putative acyl carrier protein	identified by similarity to EGAD:131410
1414	324	3,9316e+00	NMB0344	-	BolA/YrbA family protein	identified by similarity to EGAD:21163; match to
1415	274	3,9327e+00	NMB0287	dinG	probable ATP-dependent helicase DinG	identified by similarity to EGAD:13305
1416	135	3,9336e+00	NMB0144	rplW	50S ribosomal protein L23	identified by similarity to EGAD:15733; match to	rib
1417	652	3,9392e+00	NMB0680	cnp1	cryptic protein	identified by similarity to EGAD:20133
1418	1964	3,9486e+00	NMB2053	petA	ubiquinol--cytochrome c reductase, iron-sulfur	identified by similarity to EGAD:24965; match to
1419	36	3,9504e+00	NMB0036	-	conserved hypothetical protein	identified by similarity to EGAD:11971; match to
1420	1403	3,9512e+00	NMB1468	-	hypothetical protein	identified by Glimmer2; putative
1421	1933	3,9529e+00	NMB2020	-	conserved hypothetical protein	identified by similarity to EGAD:6204; match to
1422	1551	3,9543e+00	NMB1619	-	conserved hypothetical protein	identified by similarity to EGAD:159687; match to
1423	1608	3,9549e+00	NMB1678	tyrB	aromatic-amino-acid aminotransferase	identified by similarity to SP:P74861; match to
1424	805	3,9556e+00	NMB0835	-	putative type I restriction enzyme EcoR124II R	identified by similarity to EGAD:89363; match to
1425	12	3,9569e+00	NMB0012	-	conserved hypothetical protein	identified by similarity to EGAD:30886; match to
1426	1332	3,9570e+00	NMB1392	zwf	glucose-6-phosphate 1-dehydrogenase	identified by similarity to EGAD:6009; match to
1427	1397	3,9572e+00	NMB1460	ssb	single-strand binding protein	identified by similarity to GP:1490785; match to
1428	1223	3,9574e+00	NMB1278	gcr	site-specific recombinase	identified by similarity to EGAD:142439
1429	1908	3,9592e+00	NMB1994	-	putative adhesin/invasin	identified by similarity to GP:2735093; match to
1430	60	3,9611e+00	NMB0063	rfbB-1	dTDP-D-glucose 4,6-dehydratase	identified by similarity to EGAD:40672; match to
1431	75	3,9611e+00	NMB0079	rfbB-2	dTDP-D-glucose 4,6-dehydratase	identified by similarity to EGAD:40672; match to
1432	566	3,9624e+00	NMB0591	rimM	16S rRNA processing protein RimM	identified by similarity to EGAD:28840; match to
1433	769	3,9625e+00	NMB0797	-	conserved hypothetical protein	identified by similarity to EGAD:34195; match to
1434	1009	3,9630e+00	NMB1047	-	hypothetical protein	identified by Glimmer2; putative
1435	1982	3,9645e+00	NMB2071	thiG	thiG protein	identified by similarity to EGAD:160320; match to
1436	685	3,9673e+00	NMB0713	-	putative apolipoprotein N-acyltransferase	identified by similarity to EGAD:28933; match to
1437	696	3,9684e+00	NMB0724	pheS	phenylalanyl-tRNA synthetase, alpha chain	identified by similarity to EGAD:19995; match to
1438	196	3,9726e+00	NMB0205	fur	ferric uptake regulation protein	identified by similarity to EGAD:14408; match to
1439	302	3,9781e+00	NMB0321	rpmB	50S ribosomal protein L28	identified by similarity to EGAD:21484; match to	rib
1440	1072	3,9786e+00	NMB1117	-	hypothetical protein	identified by Glimmer2; putative
1441	401	3,9791e+00	NMB0422	murG	UDP-N-acetylglucosamine--N-acetylmuramyl-	identified by similarity to EGAD:28143; match to
1442	1056	3,9800e+00	NMB1100	-	hypothetical protein	identified by Glimmer2; putative
1443	778	3,9847e+00	NMB0806	-	conserved hypothetical protein	identified by similarity to EGAD:156128; match to
1444	1852	3,9863e+00	NMB1936	atpA	ATP synthase F1, alpha subunit	identified by similarity to EGAD:9124; match to
1445	1508	3,9863e+00	NMB1576	ilvH	acetolactate synthase III, small subunit	identified by similarity to EGAD:37189; match to
1446	1749	3,9884e+00	NMB1829	-	TonB-dependent receptor	identified by similarity to EGAD:8251; match to
1447	1550	3,9891e+00	NMB1618	rnhA	ribonuclease HI	identified by similarity to EGAD:29509; match to
1448	1244	3,9913e+00	NMB1300	cmk	cytidylate kinase	identified by similarity to EGAD:10189; match to
1449	1488	3,9917e+00	NMB1555	fadD-2	long-chain-fatty-acid--CoA ligase	identified by similarity to EGAD:141787; match to
1450	1199	3,9919e+00	NMB1250	-	transcriptional regulator, LuxR family	identified by similarity to EGAD:9926; match to
1451	931	3,9995e+00	NMB0964	-	TonB-dependent receptor	identified by similarity to GP:2114321; match to
1452	605	4,0032e+00	NMB0632	fbpC	iron(III) ABC transporter, ATP-binding protein	identified by similarity to EGAD:40676; match to
1453	756	4,0069e+00	NMB0784	-	putative phage shock protein E precursor	identified by similarity to EGAD:6573; match to
1454	409	4,0088e+00	NMB0430	-	putative carboxyphosphonoenolpyruvate	identified by similarity to EGAD:90796; match to
1455	406	4,0093e+00	NMB0427	ftsZ	cell division protein FtsZ	identified by similarity to EGAD:97938; match to
1456	321	4,0112e+00	NMB0341	-	tspA protein	identified by similarity to GP:3413497; match to
1457	1228	4,0157e+00	NMB1283	kdsA	2-dehydro-3-deoxyphosphooctonate aldolase	identified by similarity to EGAD:7725; match to
1458	242	4,0190e+00	NMB0254	nuoK	NADH dehydrogenase I, K subunit	identified by similarity to EGAD:15485; match to
1459	1004	4,0202e+00	NMB1042	-	cation transport ATPase, E1-E2 family	identified by similarity to EGAD:135627; match to
1460	1079	4,0230e+00	NMB1126	-	hypothetical protein	identified by Glimmer2; putative
1461	1116	4,0230e+00	NMB1164	-	hypothetical protein	identified by Glimmer2; putative
1462	514	4,0282e+00	NMB0538	-	conserved hypothetical protein	identified by similarity to EGAD:91444; match to
1463	1322	4,0285e+00	NMB1381	-	HesB/YadR/YfhF family protein	identified by similarity to EGAD:91885; match to
1464	1413	4,0343e+00	NMB1479	recX	regulatory protein RecX	identified by similarity to GP:3549607; match to
1465	1918	4,0345e+00	NMB2004	-	conserved hypothetical protein	identified by similarity to EGAD:8297; match to
1466	838	4,0348e+00	NMB0868	-	conserved hypothetical protein	identified by similarity to EGAD:162676
1467	1387	4,0348e+00	NMB1450	fpr-2	ferredoxin--NADP reductase	identified by similarity to EGAD:21243; match to
1468	1742	4,0354e+00	NMB1822	pglD	pilin glycosylation protein PglD	identified by similarity to GP:3299891; match to
1469	663	4,0355e+00	NMB0691	-	putative colicin V production protein	identified by similarity to EGAD:28218; match to
1470	739	4,0439e+00	NMB0767	pfs	5-methylthioadenosine	identified by similarity to EGAD:109995; match to
1471	1270	4,0442e+00	NMB1326	uvrC	excinuclease ABC, subunit C	identified by similarity to GP:1736572; match to
1472	700	4,0454e+00	NMB0728	pheT	phenylalanyl-tRNA synthetase, beta chain	identified by similarity to EGAD:16045; match to
1473	839	4,0478e+00	NMB0869	-	hypothetical protein	identified by Glimmer2; putative
1474	1841	4,0538e+00	NMB1925	-	conserved hypothetical protein	identified by similarity to EGAD:28934; match to
1475	929	4,0541e+00	NMB0962	uvrA	excinuclease ABC, subunit A	identified by similarity to EGAD:40679; match to
1476	815	4,0544e+00	NMB0845	-	PhoH-related protein	identified by similarity to EGAD:91454; match to
1477	780	4,0557e+00	NMB0808	-	hypothetical protein	identified by Glimmer2; putative
1478	1265	4,0575e+00	NMB1321	rpsR	30S ribosomal protein S18	identified by similarity to EGAD:13603; match to	rib
1479	413	4,0605e+00	NMB0434	-	putative AcnD-accessory protein PrpF	identified by similarity to EGAD:91576; match to
1480	583	4,0620e+00	NMB0608	secF	protein-export membrane protein SecF	identified by similarity to EGAD:28885; match to
1481	906	4,0624e+00	NMB0939	-	conserved hypothetical protein	identified by similarity to EGAD:148309; match to
1482	824	4,0642e+00	NMB0854	hisS-2	histidyl-tRNA synthetase	identified by similarity to GP:1573338; match to
1483	771	4,0647e+00	NMB0799	ftsJ	cell division protein FtsJ	identified by similarity to EGAD:22071; match to
1484	577	4,0650e+00	NMB0602	hitA	hitA protein	identified by similarity to EGAD:149280; match to
1485	1975	4,0662e+00	NMB2064	-	conserved hypothetical protein	identified by similarity to EGAD:28966; match to
1486	1169	4,0690e+00	NMB1218	-	conserved hypothetical protein	identified by similarity to EGAD:17261; match to
1487	1013	4,0694e+00	NMB1051	-	ABC transporter, ATP-binding protein	identified by similarity to EGAD:28306; match to
1488	1750	4,0700e+00	NMB1830	-	putative phosphoglycolate phosphatase	identified by similarity to EGAD:13772; match to
1489	1385	4,0732e+00	NMB1447	rep	ATP-dependent DNA helicase	identified by similarity to EGAD:29271; match to
1490	445	4,0744e+00	NMB0467	-	hypothetical protein	identified by Glimmer2; putative
1491	1104	4,0788e+00	NMB1151	cysI-1	sulfite reductase hemoprotein, beta-component	identified by similarity to EGAD:21188; match to
1492	1141	4,0788e+00	NMB1189	cysI-2	sulfite reductase hemoprotein, beta-component	identified by similarity to EGAD:21188; match to
1493	424	4,0802e+00	NMB0446	pheA	chorismate mutase/prephenate dehydratase	identified by similarity to GP:4105530; match to
1494	757	4,0828e+00	NMB0785	recB	exodeoxyribonuclease V 135 KD polypeptide	identified by similarity to EGAD:28326; match to
1495	338	4,0835e+00	NMB0358	aroE	shikimate 5-dehydrogenase	identified by similarity to EGAD:142367; match to
1496	1795	4,0843e+00	NMB1876	argA	N-acetylglutamate synthase	identified by similarity to EGAD:10737; match to
1497	1466	4,0891e+00	NMB1533	-	H.8 outer membrane protein	identified by similarity to EGAD:7135; match to
1498	394	4,0897e+00	NMB0414	murE	UDP-N-acetylmuramoylalanyl-D-glutamate--2,	identified by similarity to EGAD:23682; match to
1499	545	4,0901e+00	NMB0570	-	hypothetical protein	identified by Glimmer2; putative
1500	1020	4,0904e+00	NMB1060	fbp	fructose-1,6-bisphosphatase	identified by similarity to EGAD:9955; match to
1501	1217	4,0932e+00	NMB1271	-	putative mercury transport periplasmic protein	identified by similarity to EGAD:28925; match to
1502	214	4,0938e+00	NMB0224	glnE	glutamate-ammonia-ligase adenylyltransferase	identified by similarity to EGAD:7704; match to
1503	201	4,0948e+00	NMB0211	sdaA	L-serine dehydratase	identified by similarity to GP:3402236; match to
1504	247	4,0996e+00	NMB0259	nuoN	NADH dehydrogenase I, N subunit	identified by similarity to EGAD:42982; match to
1505	123	4,1002e+00	NMB0132	rpoB	DNA-directed RNA polymerase, beta subunit	identified by similarity to EGAD:10840; match to
1506	1603	4,1009e+00	NMB1672	-	conserved hypothetical protein	identified by similarity to EGAD:91019; match to
1507	1713	4,1055e+00	NMB1791	cafA	cytoplasmic axial filament protein	identified by similarity to EGAD:10184; match to
1508	509	4,1112e+00	NMB0533	nth	endonuclease III	identified by similarity to EGAD:18451; match to
1509	1522	4,1116e+00	NMB1590	-	conserved hypothetical protein	identified by similarity to EGAD:28075; match to
1510	333	4,1293e+00	NMB0353	-	conserved hypothetical protein	identified by similarity to EGAD:155354; match to
1511	1014	4,1305e+00	NMB1052	dedA	dedA protein	identified by similarity to EGAD:14096; match to
1512	883	4,1306e+00	NMB0914	pemI	pemI protein	identified by similarity to EGAD:24580; match to
1513	534	4,1328e+00	NMB0559	aarF	ubiquinone biosynthesis protein AarF	identified by similarity to EGAD:22409; match to
1514	375	4,1345e+00	NMB0395	-	conserved hypothetical protein	identified by similarity to EGAD:161074
1515	1191	4,1360e+00	NMB1241	cca	tRNA nucleotidyltransferase	identified by similarity to EGAD:24170; match to
1516	952	4,1400e+00	NMB0987	-	putative N-acetylmuramoyl-L-alanine amidase	identified by similarity to EGAD:21606
1517	975	4,1401e+00	NMB1012	-	hypothetical protein	identified by Glimmer2; putative
1518	1060	4,1416e+00	NMB1104	-	phage sheath protein	identified by similarity to EGAD:28506; match to
1519	1364	4,1423e+00	NMB1426	-	hypothetical protein	identified by Glimmer2; putative
1520	530	4,1430e+00	NMB0555	-	hypothetical protein	identified by Glimmer2; putative
1521	1034	4,1458e+00	NMB1074	argB	acetylglutamate kinase	identified by similarity to EGAD:43490; match to
1522	691	4,1466e+00	NMB0719	tgt	queuine tRNA-ribosyltransferase	identified by similarity to EGAD:42211; match to
1523	332	4,1523e+00	NMB0352	-	sugar isomerase, KpsF/GutQ family	identified by similarity to EGAD:29719; match to
1524	1860	4,1525e+00	NMB1944	-	ParB family protein	identified by similarity to EGAD:137275; match to
1525	1181	4,1536e+00	NMB1231	lon	ATP-dependent protease La	identified by similarity to EGAD:18728; match to
1526	1045	4,1590e+00	NMB1088	-	conserved hypothetical protein	identified by similarity to GP:3127075; match to
1527	403	4,1601e+00	NMB0424	ddlB	D-alanine--D-alanine ligase	identified by similarity to EGAD:28145; match to
1528	1607	4,1658e+00	NMB1677	-	cytochrome c5	identified by similarity to GP:2231996; match to
1529	102	4,1720e+00	NMB0111	fmt	methionyl-tRNA formyltransferase	identified by similarity to EGAD:24704; match to
1530	535	4,1725e+00	NMB0560	cysE	serine acetyltransferase	identified by similarity to EGAD:29240; match to
1531	234	4,1750e+00	NMB0246	nuoF	NADH dehydrogenase I, F subunit	identified by similarity to EGAD:102346; match to
1532	1916	4,1766e+00	NMB2002	-	hypothetical protein	identified by Glimmer2; putative
1533	1782	4,1778e+00	NMB1863	orn	oligoribonuclease	identified by similarity to EGAD:28693; match to
1534	395	4,1804e+00	NMB0416	murF	UDP-N-acetylmuramoylalanyl-D-glutamyl-2,	identified by similarity to EGAD:28149; match to
1535	49	4,1806e+00	NMB0051	-	twitching motility protein	identified by similarity to EGAD:32627; match to
1536	1709	4,1835e+00	NMB1787	argC	N-acetyl-gamma-glutamyl-phosphate reductase	identified by similarity to EGAD:47417; match to
1537	1377	4,1862e+00	NMB1439	purE	phosphoribosylaminoimidazole carboxylase,	identified by similarity to EGAD:19627; match to
1538	1376	4,1863e+00	NMB1438	-	conserved hypothetical protein	identified by similarity to EGAD:89509; match to
1539	1111	4,1886e+00	NMB1158	-	nickel-dependent hydrogenase, b-type cytochrome	identified by similarity to EGAD:43078; match to
1540	1148	4,1886e+00	NMB1196	-	nickel-dependent hydrogenase, b-type cytochrome	identified by similarity to EGAD:43078; match to
1541	1909	4,1897e+00	NMB1995	glnB	nitrogen regulatory protein P-II	identified by similarity to EGAD:7369; match to
1542	1061	4,1914e+00	NMB1105	-	hypothetical protein	identified by Glimmer2; putative
1543	1106	4,1938e+00	NMB1153	cysN-1	sulfate adenylyltransferase, subunit 1	identified by similarity to EGAD:18882; match to
1544	1143	4,1938e+00	NMB1191	cysN-2	sulfate adenylyltransferase, subunit 1	identified by similarity to EGAD:18882; match to
1545	174	4,1969e+00	NMB0183	-	conserved hypothetical protein	identified by similarity to EGAD:8229; match to
1546	1188	4,2023e+00	NMB1238	-	peptidyl-prolyl cis-trans isomerase-related	identified by similarity to EGAD:91215
1547	185	4,2055e+00	NMB0194	-	putative amino acid symporter	identified by similarity to EGAD:28821; match to
1548	263	4,2097e+00	NMB0275	trpC	indole-3-glycerol phosphate synthase	identified by similarity to EGAD:24829; match to
1549	1818	4,2144e+00	NMB1900	ppk	polyphosphate kinase	identified by similarity to EGAD:40792; match to
1550	1171	4,2173e+00	NMB1220	-	stomatin/Mec-2 family protein	identified by similarity to GP:2984585; match to
1551	426	4,2187e+00	NMB0448	pdxJ	pyridoxal phosphate biosynthetic protein PdxJ	identified by similarity to EGAD:12838; match to
1552	1505	4,2223e+00	NMB1573	argF	ornithine carbamoyltransferase, catabolic	identified by similarity to EGAD:24436; match to
1553	1583	4,2260e+00	NMB1652	-	conserved hypothetical protein	identified by similarity to EGAD:44268; match to
1554	521	4,2270e+00	NMB0545	-	conserved hypothetical protein	identified by similarity to EGAD:37839; match to
1555	8	4,2307e+00	NMB0008	-	putative cell division protein FtsX	identified by similarity to EGAD:140175; match to
1556	768	4,2312e+00	NMB0796	-	conserved hypothetical protein	identified by similarity to EGAD:35606; match to
1557	1800	4,2327e+00	NMB1881	-	conserved hypothetical protein	identified by similarity to EGAD:108081; match to
1558	1457	4,2344e+00	NMB1523	-	hypothetical protein	identified by Glimmer2; putative
1559	694	4,2410e+00	NMB0722	rpmI	50S ribosomal protein L35	identified by similarity to GP:3095163; match to	rib
1560	186	4,2413e+00	NMB0195	pdxA	pyridoxal phosphate biosynthetic protein PdxA	identified by similarity to EGAD:22942; match to
1561	660	4,2471e+00	NMB0688	trpF	N-(5'-phosphoribosyl)anthranilate isomerase	identified by similarity to EGAD:38562; match to
1562	774	4,2504e+00	NMB0802	metB	cystathionine gamma-synthase	identified by similarity to EGAD:109991; match to
1563	399	4,2572e+00	NMB0420	murD	UDP-N-acetylmuramoylalanine--D-glutamate ligase	identified by similarity to EGAD:12806; match to
1564	1059	4,2580e+00	NMB1103	-	hypothetical protein	identified by Glimmer2; putative
1565	9	4,2597e+00	NMB0009	-	BolA/YrbA family protein	identified by similarity to EGAD:50503; match to
1566	612	4,2700e+00	NMB0639	-	conserved hypothetical protein	identified by similarity to EGAD:36521; match to
1567	1614	4,2710e+00	NMB1684	serS	seryl-tRNA synthetase	identified by similarity to EGAD:8021; match to
1568	50	4,2711e+00	NMB0052	pilT-1	twitching motility protein PilT	identified by similarity to GP:3328331; match to
1569	1643	4,2728e+00	NMB1714	mtrE	multidrug efflux pump channel protein	identified by similarity to EGAD:17129; match to
1570	647	4,2729e+00	NMB0675	kdsB	3-deoxy-D-manno-octulosonate	identified by similarity to EGAD:27893; match to
1571	556	4,2733e+00	NMB0581	-	electron transfer flavoprotein-ubiquinone	identified by similarity to EGAD:128939; match to
1572	1251	4,2734e+00	NMB1307	ndk	nucleoside diphosphate kinase	identified by similarity to EGAD:102422; match to
1573	231	4,2742e+00	NMB0243	nuoC	NADH dehydrogenase I, C subunit	identified by similarity to GP:3282561; match to
1574	1154	4,2761e+00	NMB1203	glnD	protein-PII uridylyltransferase	identified by similarity to EGAD:8965; match to
1575	1732	4,2779e+00	NMB1812	pilQ	pilQ protein	This PilQ differs from other reported Neisseria PilQ
1576	1267	4,2800e+00	NMB1323	rpsF	30S ribosomal protein S6	identified by similarity to EGAD:9292; match to	rib
1577	735	4,2801e+00	NMB0763	cysK	cysteine synthase	identified by similarity to EGAD:160962; match to
1578	515	4,2843e+00	NMB0539	hemC	porphobilinogen deaminase	identified by similarity to EGAD:32758; match to
1579	1329	4,2847e+00	NMB1389	-	RpiR/YebK/YfhH family protein	identified by similarity to EGAD:30099; match to
1580	850	4,2901e+00	NMB0880	cysW	sulfate ABC transporter, permease protein	identified by similarity to EGAD:49750; match to
1581	873	4,2908e+00	NMB0904	-	hypothetical protein	identified by Glimmer2; putative
1582	412	4,2920e+00	NMB0433	acnA	aconitate hydratase 1	identified by similarity to EGAD:160435; match to
1583	562	4,2962e+00	NMB0587	-	membrane protein	identified by similarity to EGAD:15708; match to
1584	128	4,2971e+00	NMB0137	rpsG	30S ribosomal protein S7	identified by similarity to EGAD:8973; match to	rib
1585	1221	4,3024e+00	NMB1276	fadD-1	long-chain-fatty-acid--CoA ligase	identified by similarity to EGAD:105134; match to
1586	963	4,3043e+00	NMB0998	-	putative oxidoreductase	identified by similarity to EGAD:156263; match to
1587	796	4,3064e+00	NMB0824	pyrF	orotidine 5`-phosphate decarboxylase	identified by similarity to EGAD:28235; match to
1588	917	4,3094e+00	NMB0950	sdhA	succinate dehydrogenase, flavoprotein subunit	identified by similarity to GP:3273345; match to
1589	245	4,3135e+00	NMB0257	nuoL	NADH dehydrogenase I, L subunit	identified by similarity to EGAD:14410; match to
1590	217	4,3184e+00	NMB0227	-	conserved hypothetical protein	identified by similarity to EGAD:28718
1591	1747	4,3205e+00	NMB1827	dnaE	DNA polymerase III, alpha subunit	identified by similarity to EGAD:20624; match to
1592	899	4,3217e+00	NMB0931	-	RNA methyltransferase, TrmH family	identified by similarity to EGAD:20604; match to
1593	1786	4,3254e+00	NMB1867	dxs	1-deoxyxylulose-5-phosphate synthase	identified by similarity to EGAD:28438; match to
1594	1302	4,3259e+00	NMB1359	-	putative CDP-6-deoxy-delta-3,4-glucoseen	identified by similarity to EGAD:21136; match to
1595	1319	4,3275e+00	NMB1378	-	conserved hypothetical protein	identified by similarity to EGAD:29015; match to
1596	923	4,3312e+00	NMB0956	sucB	2-oxoglutarate dehydrogenase, E2 component,	identified by similarity to EGAD:40794; match to
1597	463	4,3372e+00	NMB0485	-	hypothetical protein	identified by Glimmer2; putative
1598	937	4,3372e+00	NMB0971	-	hypothetical protein	identified by Glimmer2; putative
1599	1668	4,3372e+00	NMB1742	-	hypothetical protein	identified by Glimmer2; putative
1600	397	4,3405e+00	NMB0418	mraY	phospho-N-acetylmuramoyl-pentapeptide-	identified by similarity to EGAD:28150; match to
1601	1970	4,3453e+00	NMB2059	-	hypothetical protein	identified by Glimmer2; putative
1602	17	4,3458e+00	NMB0017	envA	UDP-3-O-3-hydroxymyristoyl N-acetylglucosamine	identified by similarity to EGAD:28159; match to
1603	1411	4,3532e+00	NMB1476	gluD	glutamate dehydrogenase, NAD-specific	identified by similarity to EGAD:20751; match to
1604	382	4,3556e+00	NMB0402	putP	sodium/proline symporter	identified by similarity to EGAD:13061; match to
1605	1955	4,3564e+00	NMB2044	ptsI	phosphoenolpyruvate-protein phosphotransferase	identified by similarity to EGAD:19051; match to
1606	894	4,3586e+00	NMB0925	-	acyl CoA thioester hydrolase family protein	identified by similarity to EGAD:21663; match to
1607	1208	4,3614e+00	NMB1262	-	peptidyl-prolyl cis-trans isomerase	identified by similarity to EGAD:14824; match to
1608	1655	4,3641e+00	NMB1727	-	conserved hypothetical protein	identified by similarity to GP:2564977; match to
1609	1877	4,3682e+00	NMB1961	-	VacJ-related protein	identified by similarity to EGAD:90986; match to
1610	1903	4,3683e+00	NMB1989	-	iron(III) ABC transporter, periplasmic binding	identified by similarity to EGAD:108974; match to
1611	544	4,3721e+00	NMB0569	nqrA	Na(+)-translocating NADH-quinone reductase,	identified by similarity to EGAD:28803; match to
1612	902	4,3732e+00	NMB0935	miaA	tRNA delta(2)-isopentenylpyrophosphate	identified by similarity to EGAD:27903; match to
1613	419	4,3736e+00	NMB0440	-	putative prephenate dehydrogenase	identified by similarity to EGAD:156224; match to
1614	764	4,3750e+00	NMB0792	-	transporter, NadC family	identified by similarity to EGAD:29242; match to
1615	523	4,3780e+00	NMB0547	-	type IV pilin protein	identified by similarity to EGAD:20241; match to
1616	1098	4,3800e+00	NMB1145	mpl-1	UDP-N-acetylmuramate:L-alanyl-gamma-D-glutamyl-	identified by similarity to EGAD:19891; match to
1617	1135	4,3800e+00	NMB1183	mpl-2	UDP-N-acetylmuramate:L-alanyl-gamma-D-glutamyl-	identified by similarity to EGAD:19891; match to
1618	1456	4,3811e+00	NMB1522	slyD	FKBP-type peptidyl-prolyl cis-trans isomerase	identified by similarity to EGAD:17346; match to
1619	253	4,3831e+00	NMB0265	ruvA	Holliday junction DNA helicase RuvA	identified by similarity to EGAD:38541; match to
1620	2037	4,3893e+00	NMB2134	-	conserved hypothetical protein	identified by similarity to EGAD:24660; match to
1621	1875	4,3939e+00	NMB1959	-	conserved hypothetical protein	identified by similarity to EGAD:91226; match to
1622	1033	4,3957e+00	NMB1073	-	conserved hypothetical protein	identified by similarity to EGAD:22297; match to
1623	1736	4,3962e+00	NMB1816	-	conserved hypothetical protein	identified by similarity to GP:2661443; match to
1624	506	4,4037e+00	NMB0530	-	glycosyl hydrolase, family 3	identified by similarity to EGAD:91090; match to
1625	1434	4,4090e+00	NMB1500	-	conserved hypothetical protein	identified by similarity to EGAD:105670; match to
1626	978	4,4116e+00	NMB1016	-	conserved hypothetical protein	identified by similarity to EGAD:28214; match to
1627	922	4,4155e+00	NMB0955	sucA	2-oxoglutarate dehydrogenase, E1 component	identified by similarity to EGAD:102382; match to
1628	1886	4,4166e+00	NMB1970	-	putative para-aminobenzoate synthetase component	identified by similarity to EGAD:90483; match to
1629	37	4,4191e+00	NMB0037	phnA	phnA protein	identified by similarity to EGAD:35919; match to
1630	2005	4,4232e+00	NMB2096	yojH	malate:quinone oxidoreductase	identified by similarity to EGAD:9906; match to
1631	1541	4,4298e+00	NMB1609	-	trans-sulfuration enzyme family protein	identified by similarity to EGAD:150275; match to
1632	1941	4,4340e+00	NMB2028	gntK	thermoresistant gluconokinase	identified by similarity to EGAD:30331; match to
1633	1360	4,4412e+00	NMB1422	-	putative ATP-dependent RNA helicase	identified by similarity to GP:4104820; match to
1634	1546	4,4454e+00	NMB1614	trkA	Trk system potassium uptake protein TrkA	identified by similarity to EGAD:16153; match to
1635	255	4,4467e+00	NMB0267	-	conserved hypothetical protein	identified by similarity to EGAD:27846; match to
1636	1381	4,4542e+00	NMB1443	dnaX	DNA polymerase III, subunits gamma and tau	identified by similarity to EGAD:21779; match to
1637	1624	4,4635e+00	NMB1694	-	conserved hypothetical protein	identified by similarity to EGAD:91077; match to
1638	133	4,4698e+00	NMB0142	rplC	50S ribosomal protein L3	identified by similarity to EGAD:6913; match to	rib
1639	237	4,4709e+00	NMB0249	nuoG	NADH dehydrogenase I, G subunit	identified by similarity to EGAD:150787; match to
1640	359	4,4744e+00	NMB0379	hemN	oxygen-independent coproporphyrinogen III	identified by similarity to SP:P77915; match to
1641	325	4,4761e+00	NMB0345	-	putative cell-binding factor	identified by similarity to EGAD:12394
1642	1371	4,4774e+00	NMB1433	-	conserved hypothetical protein	identified by similarity to EGAD:37581; match to
1643	999	4,4787e+00	NMB1037	gshA	glutamate--cysteine ligase	identified by similarity to EGAD:41093; match to
1644	806	4,4790e+00	NMB0836	clpA	ATP-dependent Clp protease, ATP-binding subunit	identified by similarity to EGAD:17776; match to
1645	440	4,4817e+00	NMB0462	potD-1	spermidine/putrescine ABC transporter,	identified by similarity to EGAD:21832; match to
1646	241	4,4824e+00	NMB0253	nuoJ	NADH dehydrogenase I, J subunit	identified by similarity to EGAD:42978; match to
1647	958	4,4835e+00	NMB0993	-	rubredoxin	identified by similarity to EGAD:30834; match to
1648	1370	4,4849e+00	NMB1432	aroA	3-phosphoshikimate 1-carboxyvinyltransferase	identified by similarity to EGAD:20761; match to
1649	1008	4,4855e+00	NMB1046	thrC	threonine synthase	identified by similarity to EGAD:6267; match to
1650	541	4,4882e+00	NMB0566	nqrD	Na(+)-translocating NADH-quinone reductase,	identified by similarity to EGAD:28816; match to
1651	1735	4,4884e+00	NMB1815	-	conserved hypothetical protein	identified by similarity to GP:2661442; match to
1652	1766	4,4906e+00	NMB1846	-	Mrp/NBP35 family protein	identified by similarity to EGAD:97951
1653	168	4,4912e+00	NMB0177	-	putative sodium/alanine symporter	identified by similarity to EGAD:90049; match to
1654	1298	4,4914e+00	NMB1355	-	putative glutamyl-tRNA (Gln) amidotransferase	identified by similarity to EGAD:155295; match to
1655	914	4,4923e+00	NMB0947	-	putative 2-oxoglutarate dehydrogenase, E3	identified by similarity to EGAD:23102; match to
1656	1259	4,4940e+00	NMB1315	uraA	uracil permease	identified by similarity to EGAD:28228; match to
1657	738	4,4959e+00	NMB0766	lepA	GTP-binding protein LepA	identified by similarity to EGAD:27832; match to
1658	1934	4,4991e+00	NMB2021	-	conserved hypothetical protein	identified by similarity to EGAD:27927; match to
1659	1543	4,5017e+00	NMB1611	-	hypothetical protein	identified by Glimmer2; putative
1660	1491	4,5022e+00	NMB1558	dgkA	diacylglycerol kinase	identified by similarity to EGAD:13380; match to
1661	1977	4,5046e+00	NMB2066	tldD	tldD protein	identified by similarity to EGAD:30245; match to
1662	960	4,5056e+00	NMB0995	-	macrophage infectivity potentiator-related	identified by similarity to EGAD:40926; match to
1663	1874	4,5072e+00	NMB1958	-	putative thioredoxin	identified by similarity to EGAD:109028
1664	1626	4,5090e+00	NMB1696	acp-2	acyl carrier protein	identified by similarity to EGAD:39783; match to
1665	1268	4,5094e+00	NMB1324	trxB	thioredoxin reductase	identified by similarity to EGAD:28163; match to
1666	1940	4,5099e+00	NMB2027	gntP	gluconate permease	identified by similarity to EGAD:36585; match to
1667	1225	4,5101e+00	NMB1280	-	very long chain acyl-CoA dehydrogenase-related	identified by similarity to EGAD:60787; match to
1668	821	4,5116e+00	NMB0851	rdgC	recombination associated protein RdgC	identified by similarity to GP:3722227; match to
1669	1600	4,5152e+00	NMB1669	-	iron-starvation protein PigA	identified by similarity to GP:3091146; match to
1670	18	4,5190e+00	NMB0018	pilE	pilin PilE	identified by similarity to GP:349016; match to
1671	129	4,5237e+00	NMB0138	fusA	elongation factor G (EF-G)	identified by similarity to EGAD:13592; match to
1672	238	4,5240e+00	NMB0250	nuoH	NADH dehydrogenase I, H subunit	identified by similarity to EGAD:96512; match to
1673	59	4,5241e+00	NMB0062	rfbA-1	glucose-1-phosphate thymidylyltransferase	identified by similarity to EGAD:23719; match to
1674	76	4,5241e+00	NMB0080	rfbA-2	glucose-1-phosphate thymidylyltransferase	identified by similarity to EGAD:23719; match to
1675	1554	4,5259e+00	NMB1622	norB	nitric oxide reductase	identified by similarity to GP:2584871
1676	252	4,5300e+00	NMB0264	-	ABC transporter, ATP-binding protein	identified by similarity to EGAD:28073; match to
1677	846	4,5302e+00	NMB0876	rplY	50S ribosomal protein L25	identified by similarity to EGAD:28620; match to	rib
1678	1503	4,5359e+00	NMB1571	-	conserved hypothetical protein	identified by similarity to EGAD:28691; match to
1679	179	4,5420e+00	NMB0188	-	conserved hypothetical protein	identified by similarity to EGAD:9221
1680	1048	4,5427e+00	NMB1091	-	hypothetical protein	identified by Glimmer2; putative
1681	1471	4,5435e+00	NMB1538	rpoD	RNA polymerase sigma factor RpoD	identified by similarity to EGAD:40805; match to
1682	797	4,5460e+00	NMB0825	-	putative ADP-heptose synthase	identified by similarity to GP:1017464; match to
1683	1439	4,5476e+00	NMB1505	pncB	nicotinate phosphoribosyltransferase	identified by similarity to EGAD:22445; match to
1684	183	4,5561e+00	NMB0192	rnhB	ribonuclease HII	identified by similarity to EGAD:28070; match to
1685	503	4,5567e+00	NMB0527	-	putative 6-pyruvoyl tetrahydrobiopterin synthase	identified by similarity to EGAD:28193; match to
1686	1951	4,5669e+00	NMB2039	porB	major outer membrane protein PIB	identified by similarity to EGAD:7492; match to
1687	638	4,5690e+00	NMB0666	ligA-1	DNA ligase	identified by similarity to EGAD:14652; match to
1688	767	4,5698e+00	NMB0795	pth	peptidyl-tRNA hydrolase	identified by similarity to EGAD:10337; match to
1689	1981	4,5767e+00	NMB2070	thiS	thiamine biosynthesis protein ThiS	identified by match to protein family HMM PF02597;
1690	770	4,5786e+00	NMB0798	ftsH	cell division protein FtsH	identified by similarity to EGAD:13183; match to
1691	1380	4,5827e+00	NMB1442	mutL	mismatch repair protein MutL	identified by similarity to EGAD:20800; match to
1692	2004	4,5833e+00	NMB2095	-	putative adhesin complex protein	identified by similarity to EGAD:126793
1693	745	4,5879e+00	NMB0773	-	conserved hypothetical protein	identified by similarity to EGAD:50035; match to
1694	910	4,5943e+00	NMB0943	metF	5,10-methylenetetrahydrofolate reductase	identified by similarity to EGAD:28443; match to
1695	410	4,6010e+00	NMB0431	pprC	methylcitrate synthase/citrate synthase 2	identified by similarity to EGAD:90798; match to
1696	1734	4,6012e+00	NMB1814	aroB	3-dehydroquinate synthase	identified by similarity to SP:O50468; match to
1697	1036	4,6083e+00	NMB1076	-	DnaA-related protein	identified by similarity to EGAD:91757
1698	2044	4,6085e+00	NMB2141	-	hypothetical protein	identified by Glimmer2; putative
1699	1891	4,6113e+00	NMB1976	lysA	diaminopimelate decarboxylase	identified by similarity to EGAD:6236; match to
1700	1410	4,6124e+00	NMB1475	-	conserved hypothetical protein	identified by similarity to EGAD:28416
1701	1819	4,6170e+00	NMB1902	dnaN	DNA polymerase III, beta subunit	identified by similarity to EGAD:6783; match to
1702	1936	4,6213e+00	NMB2023	-	conserved hypothetical protein	identified by similarity to EGAD:27850; match to
1703	1402	4,6246e+00	NMB1467	ppx	exopolyphosphatase	identified by similarity to GP:3452466; match to
1704	1854	4,6263e+00	NMB1938	atpF	ATP synthase F0, B subunit	identified by similarity to EGAD:8495; match to
1705	317	4,6264e+00	NMB0337	-	putative branched-chain amino acid	identified by similarity to EGAD:22241; match to
1706	1967	4,6273e+00	NMB2056	rpsI	30S ribosomal protein S9	identified by similarity to EGAD:12856; match to	rib
1707	561	4,6371e+00	NMB0586	-	putative adhesin	identified by similarity to EGAD:16475; match to
1708	1897	4,6400e+00	NMB1982	polA	DNA polymerase I	identified by similarity to EGAD:23009; match to
1709	1209	4,6436e+00	NMB1263	-	CobW-related protein	identified by similarity to EGAD:156097; match to
1710	576	4,6452e+00	NMB0601	-	conserved hypothetical protein	identified by similarity to EGAD:14966; match to
1711	689	4,6464e+00	NMB0717	-	putative cytochrome	identified by similarity to EGAD:40915; match to
1712	229	4,6500e+00	NMB0241	nuoA	NADH dehydrogenase I, A subunit	identified by similarity to GP:3025801; match to
1713	607	4,6534e+00	NMB0634	fbpA	iron(III) ABC transporter, periplasmic binding	identified by similarity to EGAD:7909; match to
1714	1855	4,6551e+00	NMB1939	atpE	ATP synthase F0, C subunit	identified by similarity to EGAD:6475; match to
1715	1294	4,6551e+00	NMB1351	-	putative fmu and fmv protein	identified by similarity to GP:606223; match to
1716	669	4,6593e+00	NMB0697	ksgA	dimethyladenosine transferase	identified by similarity to EGAD:18707; match to
1717	303	4,6638e+00	NMB0322	rpmG	50S ribosomal protein L33	identified by similarity to EGAD:13120; match to	rib
1718	1593	4,6700e+00	NMB1662	apt	adenine phosphoribosyltransferase	identified by similarity to EGAD:21858; match to
1719	677	4,6755e+00	NMB0705	-	transporter	identified by similarity to EGAD:109243; match to
1720	7	4,6814e+00	NMB0007	ftsE	cell division ATP-binding protein FtsE	identified by similarity to EGAD:140012; match to
1721	543	4,6823e+00	NMB0568	nqrB	Na(+)-translocating NADH-quinone reductase,	identified by similarity to EGAD:34135; match to
1722	1465	4,6824e+00	NMB1532	-	conserved hypothetical protein	identified by similarity to EGAD:28880; match to
1723	809	4,6957e+00	NMB0839	pmbA	pmbA protein	identified by similarity to EGAD:28167; match to
1724	1037	4,6973e+00	NMB1077	-	ABC transporter, ATP-binding protein, truncation	identified by similarity to EGAD:28455
1725	1427	4,6976e+00	NMB1493	cstA	carbon starvation protein A	identified by similarity to EGAD:8578; match to
1726	1793	4,7016e+00	NMB1874	pyrE	orotate phosphoribosyltransferase	identified by similarity to EGAD:38485; match to
1727	1090	4,7019e+00	NMB1137	-	conserved hypothetical protein	identified by similarity to GP:3046317; match to
1728	1127	4,7019e+00	NMB1175	-	conserved hypothetical protein	identified by similarity to GP:3046317; match to
1729	962	4,7045e+00	NMB0997	dld	D-lactate dehydrogenase	identified by similarity to EGAD:28638; match to
1730	1291	4,7061e+00	NMB1348	-	putative RNA methylase	identified by similarity to GP:3046324; match to
1731	1515	4,7127e+00	NMB1583	hisB	imidazoleglycerol-phosphate dehydratase	identified by similarity to EGAD:9090; match to
1732	695	4,7195e+00	NMB0723	rplT	50S ribosomal protein L20	identified by similarity to EGAD:13595; match to	rib
1733	1354	4,7213e+00	NMB1416	pepN	aminopeptidase N	identified by similarity to EGAD:22470; match to
1734	2063	4,7225e+00	NMB2160	mutS	DNA mismatch repair protein MutS	identified by similarity to EGAD:14658; match to
1735	1910	4,7240e+00	NMB1996	purL	phosphoribosylformylglycinamidine synthase	identified by similarity to EGAD:27919; match to
1736	655	4,7245e+00	NMB0683	nusB	N utilization substance protein B	identified by similarity to EGAD:24212; match to
1737	1833	4,7271e+00	NMB1916	fabH	3-oxoacyl-(acyl-carrier-protein) synthase III	identified by similarity to EGAD:22159; match to
1738	502	4,7318e+00	NMB0526	-	hypothetical protein	identified by Glimmer2; putative
1739	1993	4,7324e+00	NMB2083	cysS	cysteinyl-tRNA synthetase	identified by similarity to EGAD:17646; match to
1740	414	4,7470e+00	NMB0435	ackA-1	acetate kinase	identified by similarity to EGAD:21522; match to
1741	754	4,7492e+00	NMB0782	radA	DNA repair protein RadA	identified by similarity to EGAD:99031; match to
1742	913	4,7541e+00	NMB0946	-	peroxiredoxin 2 family protein/glutaredoxin	identified by similarity to EGAD:48455; match to
1743	662	4,7583e+00	NMB0690	purF	amidophosphoribosyltransferase	identified by similarity to EGAD:13879; match to
1744	2058	4,7698e+00	NMB2155	etfB	electron transfer flavoprotein, beta subunit	identified by similarity to EGAD:40692; match to
1745	996	4,7721e+00	NMB1034	leuD	3-isopropylmalate dehydratase, small subunit	identified by similarity to EGAD:99011; match to
1746	1864	4,7740e+00	NMB1948	-	ABC transporter, ATP-binding protein	identified by similarity to GP:1208966; match to
1747	1999	4,7776e+00	NMB2090	gmhA	phosphoheptose isomerase	identified by similarity to EGAD:89396; match to
1748	1317	4,7781e+00	NMB1374	truB	tRNA pseudouridine synthase B	identified by similarity to EGAD:28288; match to
1749	1836	4,7804e+00	NMB1919	-	ABC transporter, ATP-binding protein	identified by similarity to EGAD:6816; match to
1750	1269	4,7951e+00	NMB1325	-	cation transport ATPase, E1-E2 family	identified by similarity to EGAD:98230; match to
1751	1744	4,7981e+00	NMB1824	-	conserved hypothetical protein	identified by similarity to EGAD:28400; match to
1752	979	4,8042e+00	NMB1017	sbp	sulfate ABC transporter, periplasmic	identified by similarity to EGAD:18583; match to
1753	959	4,8076e+00	NMB0994	-	acyl-CoA dehydrogenase family protein	identified by similarity to EGAD:38335; match to
1754	195	4,8086e+00	NMB0204	-	putative lipoprotein	identified by similarity to SP:P23089; match to
1755	1869	4,8101e+00	NMB1953	sspA	stringent starvation protein A	identified by similarity to EGAD:140927; match to
1756	232	4,8155e+00	NMB0244	nuoD	NADH dehydrogenase I, D subunit	identified by similarity to EGAD:150835; match to
1757	1893	4,8197e+00	NMB1978	cyaY	cyaY protein	identified by similarity to EGAD:45179; match to
1758	1902	4,8209e+00	NMB1988	frpB	iron-regulated outer membrane protein FrpB	identified by similarity to EGAD:133971; match to
1759	671	4,8234e+00	NMB0699	trpB	tryptophan synthase, beta subunit	identified by similarity to EGAD:24041; match to
1760	1741	4,8257e+00	NMB1821	pglC	pilin glycosylation protein PglC	identified by similarity to GP:3299890; match to
1761	944	4,8291e+00	NMB0978	pntB	NAD(P) transhydrogenase, beta subunit	identified by similarity to EGAD:9710; match to
1762	513	4,8296e+00	NMB0537	-	conserved hypothetical protein	identified by similarity to EGAD:91441; match to
1763	1416	4,8350e+00	NMB1482	-	acyl CoA thioester hydrolase family protein	identified by similarity to EGAD:167992; match to
1764	1432	4,8359e+00	NMB1498	lysC	aspartokinase, alpha and beta subunits	identified by similarity to EGAD:5784; match to
1765	596	4,8380e+00	NMB0622	lolA	outer membrane lipoprotein carrier protein	identified by similarity to GP:4063381; match to
1766	1584	4,8389e+00	NMB1653	-	conserved hypothetical protein	identified by similarity to EGAD:44162; match to
1767	1711	4,8396e+00	NMB1789	secB	protein-export protein SecB	identified by similarity to EGAD:9663; match to
1768	610	4,8412e+00	NMB0637	argH	argininosuccinate lyase	identified by similarity to EGAD:49512; match to
1769	1513	4,8494e+00	NMB1581	hisD	histidinol dehydrogenase	identified by similarity to EGAD:156554; match to
1770	1753	4,8501e+00	NMB1833	ileS	isoleucyl-tRNA synthetase	identified by similarity to EGAD:9612; match to
1771	1620	4,8546e+00	NMB1690	-	phosphoglucomutase/phosphomannomutase family	identified by similarity to EGAD:28332; match to
1772	1445	4,8625e+00	NMB1511	rpiA	ribose 5-phosphate isomerase A	identified by similarity to EGAD:20262; match to
1773	1492	4,8643e+00	NMB1559	gshB	glutathione synthetase	identified by similarity to EGAD:6965; match to
1774	602	4,8669e+00	NMB0629	hisA	phosphoribosylformimino-5-aminoimidazole	identified by similarity to EGAD:33359; match to
1775	1335	4,8683e+00	NMB1395	-	alcohol dehydrogenase, zinc-containing	identified by similarity to EGAD:21839; match to
1776	233	4,8765e+00	NMB0245	nuoE	NADH dehydrogenase I, E subunit	identified by similarity to EGAD:102345; match to
1777	1913	4,8767e+00	NMB1999	mgtE	magnesium transporter	identified by similarity to EGAD:107500; match to
1778	124	4,8767e+00	NMB0133	rpoC	DNA-directed RNA polymerase, beta' subunit	identified by similarity to EGAD:7145; match to
1779	758	4,8832e+00	NMB0786	-	conserved hypothetical protein	identified by similarity to EGAD:91404; match to
1780	1375	4,8887e+00	NMB1437	-	conserved hypothetical protein	identified by similarity to EGAD:89507; match to
1781	1407	4,8910e+00	NMB1472	clpB	clpB protein	identified by similarity to EGAD:20010; match to
1782	384	4,8989e+00	NMB0404	-	conserved hypothetical protein	identified by similarity to EGAD:36570; match to
1783	896	4,9003e+00	NMB0928	-	hypothetical protein	identified by Glimmer2; putative
1784	1290	4,9159e+00	NMB1347	suhB	extragenic suppressor protein SuhB	identified by similarity to EGAD:15335; match to
1785	1493	4,9169e+00	NMB1560	glnS	glutaminyl-tRNA synthetase	identified by similarity to EGAD:20540; match to
1786	31	4,9194e+00	NMB0031	glmS	glucosamine--fructose-6-phosphate	identified by similarity to EGAD:102361; match to
1787	1952	4,9204e+00	NMB2040	thiC	thiamine biosynthesis protein ThiC	identified by similarity to GP:414232; match to
1788	508	4,9225e+00	NMB0532	htrA	protease DO	identified by similarity to EGAD:16686; match to
1789	1892	4,9251e+00	NMB1977	-	hypothetical protein	identified by Glimmer2; putative
1790	759	4,9270e+00	NMB0787	-	amino acid ABC transporter, periplasmic amino	identified by similarity to EGAD:30720; match to
1791	1328	4,9272e+00	NMB1388	pgi-2	glucose-6-phosphate isomerase	identified by similarity to EGAD:90386; match to
1792	782	4,9293e+00	NMB0810	-	transcriptional regulator, TetR family	identified by similarity to EGAD:17310; match to
1793	266	4,9295e+00	NMB0278	dsbA-1	thiol:disulfide interchange protein DsbA	identified by similarity to EGAD:98963; match to
1794	1227	4,9328e+00	NMB1282	panD	aspartate 1-decarboxylase	identified by similarity to EGAD:37749; match to
1795	1863	4,9459e+00	NMB1947	-	ABC transporter, permease protein	identified by similarity to GP:303561; match to
1796	1080	4,9494e+00	NMB1127	-	oxidoreductase, short chain	identified by similarity to EGAD:6851; match to
1797	1117	4,9494e+00	NMB1165	-	oxidoreductase, short chain	identified by similarity to EGAD:6851; match to
1798	402	4,9510e+00	NMB0423	murC	UDP-N-acetylmuramate--alanine ligase	identified by similarity to EGAD:28144; match to
1799	1783	4,9557e+00	NMB1864	hemL	glutamate-1-semialdehyde 2,1-aminomutase	identified by similarity to EGAD:32046; match to
1800	800	4,9560e+00	NMB0829	hsdM	type I restriction enzyme EcoR124II M protein	identified by similarity to GP:450688; match to
1801	823	4,9560e+00	NMB0853	-	conserved hypothetical protein	identified by similarity to EGAD:90623; match to
1802	281	4,9637e+00	NMB0295	ffh	signal recognition particle protein	identified by similarity to EGAD:6526; match to
1803	1980	4,9680e+00	NMB2069	thiE	thiamin-phosphate pyrophosphorylase	identified by similarity to EGAD:10927; match to
1804	849	4,9713e+00	NMB0879	cysA	sulfate ABC transporter, ATP-binding protein	identified by similarity to EGAD:20843; match to
1805	376	4,9738e+00	NMB0396	nadC	nicotinate-nucleotide pyrophosphorylase	identified by similarity to EGAD:42463; match to
1806	48	4,9773e+00	NMB0050	-	conserved hypothetical protein	identified by similarity to EGAD:28668; match to
1807	753	4,9773e+00	NMB0781	hemE	uroporphyrinogen decarboxylase	identified by similarity to EGAD:21997; match to
1808	1283	4,9803e+00	NMB1339	proS	prolyl-tRNA synthetase	identified by similarity to GP:1208961; match to
1809	1264	4,9874e+00	NMB1320	rplI	50S ribosomal protein L9	identified by similarity to EGAD:9206; match to	rib
1810	72	4,9945e+00	NMB0075	-	putative transcriptional accessory protein Tex	identified by similarity to EGAD:97859; match to
1811	44	4,9995e+00	NMB0044	pilB	peptide methionine sulfoxide reductase	identified by similarity to EGAD:28444; match to
1812	611	5,0102e+00	NMB0638	galU	UTP--glucose-1-phosphate uridylyltransferase	identified by similarity to EGAD:153516; match to
1813	173	5,0105e+00	NMB0182	omp85	outer membrane protein Omp85	identified by similarity to GP:2460281; match to
1814	1850	5,0151e+00	NMB1934	atpD	ATP synthase F1, beta subunit	identified by similarity to EGAD:30844; match to
1815	1084	5,0183e+00	NMB1131	hscA-1	chaperone protein HscA	identified by similarity to EGAD:13274; match to
1816	1121	5,0183e+00	NMB1169	hscA-2	chaperone protein HscA	identified by similarity to EGAD:13274; match to
1817	1867	5,0346e+00	NMB1951	-	conserved hypothetical protein	identified by similarity to EGAD:149888; match to
1818	946	5,0397e+00	NMB0980	pntA	NAD(P) transhydrogenase, alpha subunit	identified by similarity to EGAD:9297; match to
1819	1074	5,0422e+00	NMB1119	-	conserved hypothetical protein	identified by similarity to EGAD:28402
1820	570	5,0460e+00	NMB0595	-	DNA-binding response regulator	identified by similarity to EGAD:40657; match to
1821	35	5,0460e+00	NMB0035	-	conserved hypothetical protein	identified by similarity to EGAD:90734; match to
1822	2041	5,0466e+00	NMB2138	prfB	peptide chain release factor 2	identified by similarity to EGAD:14764; match to
1823	854	5,0498e+00	NMB0884	sodB	superoxide dismutase	identified by similarity to EGAD:12983; match to
1824	892	5,0508e+00	NMB0923	-	cytochrome c	identified by similarity to EGAD:138762; match to
1825	1395	5,0637e+00	NMB1458	fumC	fumarate hydratase, class II, aerobic	identified by similarity to EGAD:8789; match to
1826	430	5,0727e+00	NMB0452	acpS	holo-(acyl-carrier-protein) synthase	identified by similarity to EGAD:13032; match to
1827	1743	5,1004e+00	NMB1823	avtA	valine--pyruvate aminotransferase	identified by similarity to GP:3299892
1828	1611	5,1031e+00	NMB1681	-	hypothetical protein	identified by Glimmer2; putative
1829	1299	5,1104e+00	NMB1356	gatA	Glu-tRNA(Gln) amidotransferase, subunit A	identified by similarity to EGAD:101875; match to
1830	639	5,1180e+00	NMB0667	-	hypothetical protein	identified by Glimmer2; putative
1831	1030	5,1201e+00	NMB1070	leuA	2-isopropylmalate synthase	identified by similarity to EGAD:156540; match to
1832	270	5,1201e+00	NMB0282	-	ribonuclease II-related protein	identified by similarity to EGAD:28723; match to
1833	911	5,1389e+00	NMB0944	metH	5-methyltetrahydropteroyltriglutamate-	identified by similarity to EGAD:28690; match to
1834	661	5,1509e+00	NMB0689	greB	transcription elongation factor GreB	identified by similarity to EGAD:7898; match to
1835	130	5,1522e+00	NMB0139	tufA	translation elongation factor Tu	identified by similarity to EGAD:31897; match to
1836	1507	5,1586e+00	NMB1575	-	conserved hypothetical protein	identified by similarity to EGAD:108978; match to
1837	298	5,1695e+00	NMB0317	-	conserved hypothetical protein	identified by similarity to EGAD:107611; match to
1838	355	5,1717e+00	NMB0375	mafA-1	mafA protein	identified by similarity to GP:4838554
1839	624	5,1717e+00	NMB0652	mafA-2	mafA protein	identified by similarity to GP:4838554
1840	540	5,1787e+00	NMB0565	nqrE	Na(+)-translocating NADH-quinone reductase,	identified by similarity to EGAD:150872; match to
1841	1193	5,1894e+00	NMB1243	ruvB	Holliday junction DNA helicase RuvB	identified by similarity to EGAD:28943; match to
1842	1944	5,1920e+00	NMB2031	mtr	tryptophan transporter	identified by similarity to EGAD:28929; match to
1843	1907	5,1935e+00	NMB1993	-	iron(III) ABC transporter, ATP-binding protein	identified by similarity to EGAD:108972; match to
1844	199	5,1947e+00	NMB0208	-	ferredoxin, 4Fe-4S bacterial type	identified by similarity to EGAD:90639; match to
1845	597	5,1960e+00	NMB0623	potD-2	spermidine/putrescine ABC transporter,	identified by similarity to EGAD:21832; match to
1846	170	5,2071e+00	NMB0179	fabZ	(3R)-hydroxymyristoyl-(acyl-carrier-protein)	identified by similarity to EGAD:146329; match to
1847	45	5,2145e+00	NMB0045	pilA	signal recognition particle protein	identified by similarity to EGAD:6624; match to
1848	1969	5,2185e+00	NMB2058	-	conserved hypothetical protein	identified by similarity to EGAD:29842; match to
1849	109	5,2278e+00	NMB0118	topA	DNA topoisomerase I	identified by similarity to EGAD:20536; match to
1850	1325	5,2288e+00	NMB1384	gyrA	DNA gyrase subunit A	identified by similarity to EGAD:21888; match to
1851	600	5,2290e+00	NMB0627	hisI	phosphoribosyl-AMP cyclohydrolase	identified by similarity to EGAD:35949; match to
1852	517	5,2365e+00	NMB0541	-	hypothetical protein	identified by Glimmer2; putative
1853	1848	5,2456e+00	NMB1932	glyQ	glycyl-tRNA synthetase, alpha chain	identified by similarity to EGAD:9097; match to
1854	808	5,2457e+00	NMB0838	-	cold-shock domain family protein	identified by similarity to EGAD:97967; match to
1855	1487	5,2619e+00	NMB1554	pyrG	CTP synthase	identified by similarity to EGAD:28088; match to
1856	1838	5,2625e+00	NMB1921	fabG-2	3-oxoacyl-(acyl-carrier-protein) reductase	identified by similarity to EGAD:18311; match to
1857	1801	5,2644e+00	NMB1882	-	TonB-dependent receptor	identified by similarity to EGAD:8251; match to
1858	897	5,2648e+00	NMB0929	dapA	dihydrodipicolinate synthase	identified by similarity to EGAD:14906; match to
1859	1788	5,2706e+00	NMB1869	cbbA	fructose-bisphosphate aldolase	identified by similarity to GP:3758880; match to
1860	1663	5,2779e+00	NMB1735	relA	GTP pyrophosphokinase	identified by similarity to GP:2739435; match to
1861	591	5,2831e+00	NMB0617	rho	transcription termination factor Rho	identified by similarity to EGAD:6850; match to
1862	1829	5,2890e+00	NMB1912	-	conserved hypothetical protein	identified by similarity to EGAD:133045; match to
1863	367	5,2933e+00	NMB0387	-	ABC transporter, ATP-binding protein	identified by similarity to EGAD:28262; match to
1864	550	5,2972e+00	NMB0575	gcvH	glycine cleavage system H protein	identified by similarity to EGAD:21281; match to
1865	131	5,3010e+00	NMB0140	rpsJ	30S ribosomal protein S10	identified by similarity to EGAD:31893; match to	rib
1866	1610	5,3028e+00	NMB1680	aroC	chorismate synthase	identified by similarity to EGAD:21080; match to
1867	27	5,3141e+00	NMB0027	-	FKBP-type peptidyl-prolyl cis-trans isomerase	Suggested gene symbol is fbp (PMID:1371354).;
1868	83	5,3207e+00	NMB0088	-	putative outer membrane protein P1	identified by similarity to EGAD:16317; match to
1869	1945	5,3232e+00	NMB2033	-	putative histidinol-phosphatase	identified by similarity to EGAD:27863; match to
1870	108	5,3291e+00	NMB0117	-	putative smg protein	identified by similarity to EGAD:6532; match to
1871	1469	5,3388e+00	NMB1536	secA	preprotein translocase SecA subunit	identified by similarity to GP:3649789; match to
1872	991	5,3395e+00	NMB1029	aspA	aspartate ammonia-lyase	identified by similarity to GP:41008; match to
1873	1406	5,3418e+00	NMB1471	trpS	tryptophanyl-tRNA synthetase	identified by similarity to EGAD:50067; match to
1874	1816	5,3448e+00	NMB1898	mlp	lipoprotein	identified by similarity to EGAD:40759; match to
1875	1806	5,3515e+00	NMB1887	tpiA	triosephosphate isomerase	identified by similarity to EGAD:100869; match to
1876	77	5,3534e+00	NMB0081	-	dTDP-4-keto-6-deoxy-D-glucose-3,6-epimerase	identified by similarity to GP:3132257; match to
1877	664	5,3602e+00	NMB0692	tpc	tpc protein	identified by similarity to EGAD:40704; match to
1878	1321	5,3626e+00	NMB1380	-	nifU protein	identified by similarity to EGAD:90661; match to
1879	1275	5,3634e+00	NMB1331	uvrB	excinuclease ABC, subunit B	identified by similarity to SP:O33395; match to
1880	251	5,3689e+00	NMB0263	-	conserved hypothetical protein	identified by similarity to EGAD:24397; match to
1881	1516	5,3716e+00	NMB1584	-	3-hydroxyacid dehydrogenase	identified by similarity to EGAD:155484; match to
1882	1780	5,3726e+00	NMB1861	accC	acetyl-CoA carboxylase, biotin carboxylase	identified by similarity to EGAD:27995; match to
1883	526	5,3733e+00	NMB0550	dsbC	thiol:disulfide interchange protein DsbC	identified by similarity to GP:3135321
1884	171	5,3951e+00	NMB0180	lpxD	UDP-3-O-(3-hydroxymyristoyl)-glucosamine	identified by similarity to EGAD:153491; match to
1885	799	5,3995e+00	NMB0828	rfaD	ADP-L-glycero-D-mannoheptose-6-epimerase	identified by similarity to EGAD:22136; match to
1886	1768	5,4001e+00	NMB1849	carA	carbamoyl-phosphate synthase, small subunit	identified by similarity to EGAD:40644; match to
1887	1536	5,4101e+00	NMB1604	gpm	phosphoglycerate mutase	identified by similarity to EGAD:27924; match to
1888	1504	5,4110e+00	NMB1572	acnB	aconitate hydratase 2	identified by similarity to EGAD:8034; match to
1889	657	5,4131e+00	NMB0685	-	hypothetical protein	identified by Glimmer2; putative
1890	1383	5,4158e+00	NMB1445	recA	recA protein	identified by similarity to EGAD:9567; match to
1891	331	5,4177e+00	NMB0351	tal	transaldolase	identified by similarity to EGAD:31920; match to
1892	1382	5,4179e+00	NMB1444	-	conserved hypothetical protein	identified by similarity to EGAD:14782; match to
1893	1366	5,4207e+00	NMB1428	-	putative aminopeptidase	identified by similarity to GP:2760920; match to
1894	1972	5,4267e+00	NMB2061	ppc	phosphoenolpyruvate carboxylase	identified by similarity to EGAD:19745; match to
1895	272	5,4321e+00	NMB0284	purB	adenylosuccinate lyase	identified by similarity to EGAD:14517; match to
1896	701	5,4332e+00	NMB0729	himA	integration host factor, alpha subunit	identified by similarity to EGAD:5779; match to
1897	998	5,4388e+00	NMB1036	leuC	3-isopropylmalate dehydratase, large subunit	identified by similarity to EGAD:13224; match to
1898	599	5,4407e+00	NMB0626	prfC	peptide chain release factor 3	identified by similarity to EGAD:28715; match to
1899	165	5,4413e+00	NMB0174	valS	valyl-tRNA synthetase	identified by similarity to GP:43302; match to
1900	668	5,4433e+00	NMB0696	-	amino acid ABC transporter, ATP-binding protein	identified by similarity to EGAD:12339; match to
1901	519	5,4470e+00	NMB0543	-	putative L-lactate permease	identified by similarity to EGAD:28220; match to
1902	654	5,4613e+00	NMB0682	pyrC	dihydroorotase	identified by similarity to EGAD:49008; match to
1903	787	5,4727e+00	NMB0815	purA	adenylosuccinate synthetase	identified by similarity to EGAD:28623; match to
1904	1490	5,4795e+00	NMB1557	-	conserved hypothetical protein	identified by similarity to EGAD:156049; match to
1905	1774	5,4884e+00	NMB1855	carB	carbamoyl-phosphate synthase, large subunit	identified by similarity to EGAD:19159; match to
1906	444	5,5045e+00	NMB0466	aspS	aspartyl-tRNA synthetase	identified by similarity to EGAD:28958; match to
1907	172	5,5049e+00	NMB0181	-	putative outer membrane protein OmpH	identified by similarity to EGAD:24192; match to
1908	522	5,5102e+00	NMB0546	adhP	alcohol dehydrogenase, propanol-preferring	identified by similarity to EGAD:15881; match to
1909	1837	5,5408e+00	NMB1920	guaA	GMP synthase	identified by similarity to EGAD:28859; match to
1910	1824	5,5434e+00	NMB1907	yidC	60 kd inner-membrane protein	identified by similarity to EGAD:6113; match to
1911	1506	5,5626e+00	NMB1574	ilvC	ketol-acid reductoisomerase	identified by similarity to EGAD:164784; match to
1912	115	5,5994e+00	NMB0124	tufB	translation elongation factor Tu	identified by similarity to EGAD:31897; match to
1913	601	5,6029e+00	NMB0628	hisF	hisF protein (cyclase)	identified by similarity to EGAD:8112; match to
1914	315	5,6039e+00	NMB0335	dapD	2,3,4,5-tetrahydropyridine-2,6-dicarboxylate	identified by similarity to EGAD:19648; match to
1915	1006	5,6061e+00	NMB1044	fpr-1	ferredoxin--NADP reductase	identified by similarity to EGAD:21243; match to
1916	983	5,6121e+00	NMB1021	trpE	anthranilate synthase component I	identified by similarity to EGAD:8715; match to
1917	209	5,6145e+00	NMB0219	fabF-1	3-oxoacyl-(acyl-carrier-protein) synthase II	identified by similarity to GP:664870; match to
1918	194	5,6245e+00	NMB0203	dapB	dihydrodipicolinate reductase	identified by similarity to EGAD:15258; match to
1919	887	5,6325e+00	NMB0918	-	hypothetical protein	identified by Glimmer2; putative
1920	96	5,6341e+00	NMB0105	-	PhnO-related protein	identified by similarity to EGAD:108538; match to
1921	1157	5,6351e+00	NMB1206	bfrB	bacterioferritin B	identified by similarity to EGAD:98244; match to
1922	927	5,6504e+00	NMB0960	sucD	succinyl-CoA synthetase, alpha subunit	identified by similarity to EGAD:20865; match to
1923	1595	5,6573e+00	NMB1664	-	putative protease	identified by similarity to EGAD:91300; match to
1924	539	5,6660e+00	NMB0564	nqrF	Na(+)-translocating NADH-quinone reductase,	identified by similarity to EGAD:28818; match to
1925	1544	5,6721e+00	NMB1612	-	amino acid ABC transporter, periplasmic amino	identified by similarity to EGAD:8642; match to
1926	3	5,6743e+00	NMB0003	gltX	glutamyl-tRNA synthetase	identified by similarity to EGAD:16197; match to
1927	339	5,6912e+00	NMB0359	glnA	glutamate--ammonia ligase	identified by similarity to EGAD:130497; match to
1928	889	5,6922e+00	NMB0920	icd	isocitrate dehydrogenase, NADP-dependent,	identified by similarity to EGAD:40125; match to
1929	1835	5,6949e+00	NMB1918	fabD	malonyl CoA-acyl carrier protein transacylase	identified by similarity to EGAD:22444; match to
1930	1333	5,6968e+00	NMB1393	edd	phosphogluconate dehydratase	identified by similarity to EGAD:15338; match to
1931	1781	5,7195e+00	NMB1862	prmA	ribosomal protein L11 methyltransferase	identified by similarity to EGAD:36278; match to
1932	1204	5,7229e+00	NMB1256	ribA/B	GTP cyclohydrolase	identified by similarity to EGAD:22315; match to
1933	1555	5,7327e+00	NMB1623	pan1	major anaerobically induced outer membrane	identified by similarity to EGAD:17111; match to
1934	1919	5,7357e+00	NMB2005	argJ	glutamate N-acetyltransferase/amino-acid	identified by similarity to EGAD:13810; match to
1935	924	5,7415e+00	NMB0957	lpdA1	2-oxoglutarate dehydrogenase, E3 component,	identified by similarity to EGAD:40795; match to
1936	1150	5,7482e+00	NMB1199	typA	GTP-binding protein TypA	identified by similarity to EGAD:24044; match to
1937	371	5,7595e+00	NMB0391	pgmB	beta-phosphoglucomutase	identified by similarity to EGAD:125152; match to
1938	184	5,7738e+00	NMB0193	gidA	glucose inhibited division protein A	identified by similarity to EGAD:6095; match to
1939	122	5,7873e+00	NMB0131	rplL	50S ribosomal protein L7/L12	identified by similarity to EGAD:10366; match to	rib
1940	1192	5,7950e+00	NMB1242	-	hypothetical protein	identified by Glimmer2; putative
1941	1368	5,7996e+00	NMB1430	greA	transcription elongation factor GreA	identified by similarity to EGAD:28337; match to
1942	187	5,8005e+00	NMB0196	rne	ribonuclease E	identified by similarity to GP:49116; match to
1943	269	5,8070e+00	NMB0281	-	peptidyl-prolyl cis-trans isomerase	identified by similarity to EGAD:7686; match to
1944	1394	5,8237e+00	NMB1457	tktA	transketolase	identified by similarity to EGAD:10074; match to
1945	1500	5,8327e+00	NMB1567	-	macrophage infectivity potentiator	identified by similarity to GP:2231726; match to
1946	1968	5,8330e+00	NMB2057	rplM	50S ribosomal protein L13	identified by similarity to EGAD:7868; match to	rib
1947	1719	5,8408e+00	NMB1799	metK	S-adenosylmethionine synthetase	identified by similarity to EGAD:5695; match to
1948	1539	5,8447e+00	NMB1607	-	sigma-54 dependent response regulator	identified by similarity to EGAD:21464; match to
1949	762	5,8525e+00	NMB0790	pgm	phosphoglucomutase	identified by similarity to EGAD:13620; match to
1950	635	5,8686e+00	NMB0663	nspA	outer membrane protein NspA	identified by similarity to EGAD:137514; match to
1951	1906	5,8789e+00	NMB1992	-	hypothetical protein	identified by Glimmer2; putative
1952	1285	5,8821e+00	NMB1341	pdhA	pyruvate dehydrogenase, E1 component	identified by similarity to EGAD:20415; match to
1953	1316	5,8923e+00	NMB1373	rbfA	ribosome-binding factor A	identified by similarity to EGAD:9902; match to
1954	993	5,8956e+00	NMB1031	leuB	3-isopropylmalate dehydrogenase	identified by similarity to EGAD:22196; match to
1955	1815	5,8965e+00	NMB1897	leuS	leucyl-tRNA synthetase	identified by similarity to EGAD:9061; match to
1956	1103	5,9015e+00	NMB1150	ilvD-1	dihydroxy-acid dehydratase	identified by similarity to EGAD:29504; match to
1957	1140	5,9015e+00	NMB1188	ilvD-2	dihydroxy-acid dehydratase	identified by similarity to EGAD:29504; match to
1958	1257	5,9033e+00	NMB1313	tig	trigger factor	identified by similarity to EGAD:19730; match to
1959	370	5,9081e+00	NMB0390	mapA	maltose phosphorylase	identified by similarity to GP:3724125; match to
1960	949	5,9096e+00	NMB0983	purH	phosphoribosylaminoimidazolecarboxamide	identified by similarity to EGAD:9161; match to
1961	985	5,9260e+00	NMB1023	-	conserved hypothetical protein	identified by similarity to EGAD:19466
1962	643	5,9348e+00	NMB0671	sfcA	malate oxidoreductase (NAD)	identified by similarity to GP:1799887; match to
1963	1158	5,9381e+00	NMB1207	bfrA	bacterioferritin A	identified by similarity to EGAD:97939; match to
1964	1612	5,9474e+00	NMB1682	parE	topoisomerase IV subunit B	identified by similarity to GP:1360607; match to
1965	206	5,9681e+00	NMB0216	kat	catalase	identified by similarity to EGAD:21555; match to
1966	381	5,9814e+00	NMB0401	putA	proline dehydrogenase	identified by similarity to EGAD:139402; match to
1967	84	5,9909e+00	NMB0089	pykA	pyruvate kinase II	identified by similarity to EGAD:21471; match to
1968	1616	5,9927e+00	NMB1686	prfA	peptide chain release factor 1	identified by similarity to GP:968930; match to
1969	1759	5,9931e+00	NMB1839	fhs	formate--tetrahydrofolate ligase	identified by similarity to EGAD:7856; match to
1970	1152	5,9980e+00	NMB1201	guaB	IMP dehydrogenase	identified by similarity to EGAD:8264; match to
1971	1016	6,0364e+00	NMB1055	glyA	serine hydroxymethyltransferase	identified by similarity to EGAD:17680; match to
1972	579	6,0373e+00	NMB0604	-	alcohol dehydrogenase, zinc-containing	identified by similarity to EGAD:107561; match to
1973	306	6,0391e+00	NMB0325	rplU	50S ribosomal protein L21	identified by similarity to EGAD:23167; match to	rib
1974	592	6,0460e+00	NMB0618	ppsA	phosphoenolpyruvate synthase	identified by similarity to EGAD:37302; match to
1975	1178	6,0535e+00	NMB1228	metM	homoserine dehydrogenase	identified by similarity to EGAD:6746; match to
1976	1846	6,0745e+00	NMB1930	glyS	glycyl-tRNA synthetase, beta chain	identified by similarity to EGAD:9635; match to
1977	1440	6,0821e+00	NMB1506	argS	arginyl-tRNA synthetase	identified by similarity to EGAD:8501; match to
1978	1935	6,0824e+00	NMB2022	-	conserved hypothetical protein	identified by similarity to EGAD:27849; match to
1979	819	6,0921e+00	NMB0849	-	putative deoxycytidine triphosphate deaminase	identified by similarity to EGAD:163467; match to
1980	1755	6,0959e+00	NMB1835	tyrS	tyrosyl-tRNA synthetase	identified by similarity to EGAD:13660; match to
1981	1779	6,1033e+00	NMB1860	accB	acetyl-CoA carboxylase, biotin carboxyl carrier	identified by similarity to EGAD:14039; match to
1982	1190	6,1263e+00	NMB1240	-	ABC transporter, ATP-binding protein	identified by similarity to EGAD:91449; match to
1983	2012	6,1306e+00	NMB2103	pyrH	uridylate kinase	identified by similarity to EGAD:13738; match to
1984	1288	6,1333e+00	NMB1344	lpdA2	pyruvate dehydrogenase, E3 component, lipoamide	identified by similarity to GP:1006678; match to
1985	1639	6,1369e+00	NMB1710	gdhA	glutamate dehydrogenase, NADP-specific	identified by similarity to GP:146126; match to
1986	1230	6,1387e+00	NMB1285	eno	enolase	identified by similarity to EGAD:19397; match to
1987	316	6,1542e+00	NMB0336	fabI	enoyl-(acyl-carrier-protein) reductase	identified by similarity to EGAD:14980; match to
1988	305	6,1668e+00	NMB0324	rpmA	50S ribosomal protein L27	identified by similarity to EGAD:12976; match to	rib
1989	1758	6,1710e+00	NMB1838	-	putative GTP-binding protein	identified by similarity to EGAD:6659; match to
1990	730	6,1719e+00	NMB0758	pnp	polyribonucleotide nucleotidyltransferase	identified by similarity to EGAD:12417; match to
1991	1363	6,1727e+00	NMB1425	lysU	lysyl-tRNA synthetase, heat inducible	identified by similarity to EGAD:20627; match to
1992	1286	6,1846e+00	NMB1342	aceF	pyruvate dehydrogenase, E2 component,	identified by similarity to EGAD:28242; match to
1993	204	6,2022e+00	NMB0214	prlC	oligopeptidase A	identified by similarity to EGAD:28851; match to
1994	1301	6,2023e+00	NMB1358	gatB	Glu-tRNA(Gln) amidotransferase, subunit B	identified by similarity to EGAD:35953; match to
1995	30	6,2148e+00	NMB0030	metG	methionyl-tRNA synthetase	identified by similarity to EGAD:28284; match to
1996	656	6,2187e+00	NMB0684	ribH	6,7-dimethyl-8-ribityllumazine synthase	identified by similarity to EGAD:8483; match to
1997	1989	6,2326e+00	NMB2079	asd	aspartate-semialdehyde dehydrogenase	identified by similarity to EGAD:7685; match to
1998	1019	6,2608e+00	NMB1059	-	conserved hypothetical protein	identified by similarity to EGAD:89718; match to
[truncated: 8,300 more rows]
