# Supplementary material for: Bioinformatic Assessment of Factors Affecting the Correlation between Protein Abundance and Elongation Efficiency in Prokaryotes
Source: Int J Mol Sci. 2022 Oct 9;23(19):11996. doi: 10.3390/ijms231911996 (PMC9570070; doi:10.3390/ijms231911996)
Supplement: Supplementary file 1 [file ijms-23-11996-s001.zip › EloE/output_folder/Neisseria_meningitidis_MC58_122586/neisseria meningitidis mc58_eei5.txt]

#	##	locus_tag	protein_id	gene_id	gene_name	COG	EEI
1	122	NMB0131	AAF40590.1	null	rplL	-	8.77477592149371
2	1245	NMB1301	AAF41676.1	null	rpsA	-	8.720763850979386
3	763	NMB0791	AAF41204.1	null	-	-	8.313530954788437
4	210	NMB0220	AAF40676.1	null	acp-1	-	8.167137568726568
5	564	NMB0589	AAF41017.1	null	rplS	-	8.158142991602876
6	992	NMB1030	AAF41429.1	null	-	-	7.903905521863847
7	614	NMB0641	AAF41064.1	null	ppa	-	7.866989887328233
8	1019	NMB1059	AAF41455.1	null	-	-	7.682929032380414
9	1855	NMB1939	AAF42268.1	null	atpE	-	7.59443667185915
10	1866	NMB1950	AAF42279.1	null	rpsU	-	7.452800134372725
11	306	NMB0325	AAF40770.1	null	rplU	-	7.319185565845712
12	305	NMB0324	AAF40769.1	null	rpmA	-	7.124094914172741
13	115	NMB0124	AAF40583.1	null	tufB	-	7.079681397213983
14	1816	NMB1898	AAF42229.1	null	mlp	-	6.990659123238831
15	1257	NMB1313	AAF41688.1	null	tig	-	6.957859058470092
16	130	NMB0139	AAF40598.1	null	tufA	-	6.810573889577976
17	846	NMB0876	AAF41287.1	null	rplY	-	6.763304083177154
18	1309	NMB1366	AAF41740.1	null	-	-	6.714195810233932
19	1968	NMB2057	AAF42377.1	null	rplM	-	6.637364976712795
20	529	NMB0554	AAF40982.1	null	dnaK	-	6.6331337463696
21	1507	NMB1575	AAF41928.1	null	-	-	6.618227604050372
22	131	NMB0140	AAF40599.1	null	rpsJ	-	6.610196665293609
23	904	NMB0937	AAF41343.1	null	efp	-	6.555976846176279
24	135	NMB0144	AAF40602.1	null	rplW	-	6.52676547292772
25	799	NMB0828	AAF41240.1	null	rfaD	-	6.490986132024169
26	128	NMB0137	AAF40596.1	null	rpsG	-	6.4776497437872615
27	576	NMB0601	AAY52136.1	null	-	-	6.4750440379701315
28	2011	NMB2102	AAF42419.1	null	tsf	-	6.45323442126395
29	923	NMB0956	AAF41362.1	null	sucB	-	6.446315874962162
30	2010	NMB2101	AAF42418.1	null	rpsB	-	6.376534204437217
31	1048	NMB1091	AAF41483.1	null	-	-	6.369932754273619
32	1872	NMB1956	AAF42285.1	null	rpmE	-	6.349458697382943
33	1850	NMB1934	AAF42263.1	null	atpD	-	6.315920133508472
34	694	NMB0722	AAF41135.1	null	rpmI	-	6.265698097552683
35	134	NMB0143	AAF40601.1	null	rplD	-	6.255538813074989
36	584	NMB0609	AAF41036.1	null	rpsO	-	6.215796131924809
37	2004	NMB2095	AAF42412.1	null	-	-	6.104591784184219
38	795	NMB0823	AAF41236.1	null	adk	-	6.073740165132924
39	924	NMB0957	AAF41363.1	null	lpdA1	-	6.061121296988219
40	124	NMB0133	AAF40592.1	null	rpoC	-	5.996620595496137
41	410	NMB0431	AAF40869.1	null	pprC	-	5.979513551591686
42	129	NMB0138	AAF40597.1	null	fusA	-	5.965567872073703
43	141	NMB0150	AAF40608.1	null	rpmC	-	5.96310975601695
44	1190	NMB1240	AAF41621.1	null	-	-	5.960042870344235
45	238	NMB0250	AAF40704.1	null	nuoH	-	5.924777042336758
46	445	NMB0467	AAF40904.1	null	-	-	5.91295565562972
47	121	NMB0130	AAF40589.1	null	rplJ	-	5.911825521572735
48	196	NMB0205	AAF40662.1	null	fur	-	5.904027738222688
49	1543	NMB1611	AAF41963.1	null	-	-	5.8757937803349085
50	541	NMB0566	AAF40994.1	null	nqrD	-	5.868616829377611
51	693	NMB0721	AAF41134.1	null	infC	-	5.859297712121874
52	1579	NMB1648	AAF41997.1	null	-	-	5.851717540745703
53	137	NMB0146	AAF40604.1	null	rpsS	-	5.837203675941914
54	1584	NMB1653	AAF42002.1	null	-	-	5.819293729831212
55	1869	NMB1953	AAF42282.1	null	sspA	-	5.810092817489791
56	1035	NMB1075	AAF41470.1	null	-	-	5.809808138323926
57	1626	NMB1696	AAF42044.1	null	acp-2	-	5.797488776798231
58	655	NMB0683	AAF41101.1	null	nusB	-	5.7866400602246735
59	913	NMB0946	AAF41352.1	null	-	-	5.762424867159277
60	1264	NMB1320	AAF41695.1	null	rplI	-	5.759577488759743
61	1157	NMB1206	AAF41588.1	null	bfrB	-	5.751094359133098
62	1311	NMB1368	AAF41742.1	null	-	-	5.750898376423957
63	1006	NMB1044	AAF41442.1	null	fpr-1	-	5.750294447253007
64	1828	NMB1911	AAF42241.1	null	rpmF	-	5.749712057814484
65	108	NMB0117	AAF40576.1	null	-	-	5.741332666829432
66	30	NMB0030	AAF40501.1	null	metG	-	5.740050933019019
67	530	NMB0555	AAF40983.1	null	-	-	5.7379462323211365
68	917	NMB0950	AAF41356.1	null	sdhA	-	5.727343110712111
69	133	NMB0142	AAF40600.1	null	rplC	-	5.718799570727789
70	254	NMB0266	AAF40720.1	null	-	-	5.704849927961723
71	370	NMB0390	AAF40830.1	null	mapA	-	5.695455665345695
72	362	NMB0382	AAF40822.1	null	rmpM	-	5.690802820693001
73	127	NMB0136	AAF40595.1	null	rpsL	-	5.68409160956583
74	278	NMB0292	AAF40743.1	null	-	-	5.642147555428436
75	1335	NMB1395	AAF41759.1	null	-	-	5.635035347788133
76	1545	NMB1613	AAF41965.1	null	fumB	-	5.6320398302885275
77	302	NMB0321	AAF40766.1	null	rpmB	-	5.624410020278233
78	1508	NMB1576	AAF41929.1	null	ilvH	-	5.620905512451548
79	656	NMB0684	AAF41102.1	null	ribH	-	5.619876191247743
80	819	NMB0849	AAF41260.1	null	-	-	5.615190948792807
81	145	NMB0154	AAF40612.1	null	rplE	-	5.60205262574997
82	1158	NMB1207	AAF41589.1	null	bfrA	-	5.601885675103294
83	993	NMB1031	AAF41430.1	null	leuB	-	5.583405393719615
84	643	NMB0671	AAF41089.1	null	sfcA	-	5.576408997313409
85	1285	NMB1341	AAF41716.1	null	pdhA	-	5.57248129708369
86	1265	NMB1321	AAF41696.1	null	rpsR	-	5.572181768820886
87	409	NMB0430	AAF40868.1	null	-	-	5.5678176230992635
88	561	NMB0586	AAF41014.1	null	-	-	5.559050533533745
89	996	NMB1034	AAF41433.1	null	leuD	-	5.556536314903668
90	91	NMB0099	AAF40559.1	null	-	-	5.548989069934784
91	1227	NMB1282	AAF41658.1	null	panD	-	5.531616058768157
92	1951	NMB2039	AAF42360.1	null	porB	-	5.528161590293091
93	229	NMB0241	AAF40695.1	null	nuoA	-	5.511667316650032
94	444	NMB0466	AAF40903.1	null	aspS	-	5.505536071865073
95	136	NMB0145	AAF40603.1	null	rplB	-	5.4930306631611305
96	1506	NMB1574	AAF41927.1	null	ilvC	-	5.4899159969126705
97	978	NMB1016	AAF41416.1	null	-	-	5.483383966054603
98	1363	NMB1425	AAF41786.1	null	lysU	-	5.463148661726384
99	18	NMB0018	AAF40497.1	null	pilE	-	5.445972383606557
100	123	NMB0132	AAF40591.1	null	rpoB	-	5.445909589556233
101	1500	NMB1567	AAF41921.1	null	-	-	5.444280427292101
102	1874	NMB1958	AAF42287.1	null	-	-	5.440483512876747
103	1852	NMB1936	AAF42265.1	null	atpA	-	5.437476937756104
104	1407	NMB1472	AAF41829.1	null	clpB	-	5.432519159252497
105	1656	NMB1728	AAF42073.1	null	exbD	-	5.427982601326864
106	579	NMB0604	AAF41031.1	null	-	-	5.425514097472864
107	280	NMB0294	AAF40745.1	null	dsbA-2	-	5.418656859179725
108	1324	NMB1383	AAF62332.1	null	hscB	-	5.417736535624293
109	272	NMB0284	AAF40737.1	null	purB	-	5.412153764406163
110	782	NMB0810	AAF41223.1	null	-	-	5.402984475972207
111	2033	NMB2130	AAF42438.1	null	-	-	5.392450315330064
112	991	NMB1029	AAF41428.1	null	aspA	-	5.373147101707583
113	1457	NMB1523	AAF41879.1	null	-	-	5.372117750265585
114	1023	NMB1063	AAF41459.1	null	folB	-	5.368235178078732
115	1192	NMB1242	AAF41623.1	null	-	-	5.357085568473576
116	922	NMB0955	AAF41361.1	null	sucA	-	5.352646201492646
117	1180	NMB1230	AAF41611.1	null	hupB	-	5.350074389801495
118	101	NMB0110	AAF40569.1	null	def	-	5.349578353171033
119	583	NMB0608	AAF41035.1	null	secF	-	5.348837787685152
120	669	NMB0697	AAF41114.1	null	ksgA	-	5.348551131612052
121	769	NMB0797	AAF41210.1	null	-	-	5.345125296815377
122	875	NMB0906	AAF41314.1	null	-	-	5.343240226348657
123	307	NMB0326	AAF40771.1	null	ispB	-	5.334623982496543
124	60	NMB0063	AAF40531.1	null	rfbB-1	-	5.333311674493097
125	75	NMB0079	AAF40543.1	null	rfbB-2	-	5.333311674493097
126	549	NMB0574	AAF41002.1	null	gcvT	-	5.321799373310403
127	1329	NMB1389	AAF41753.1	null	-	-	5.3164976747673744
128	112	NMB0121	AAF40580.1	null	-	-	5.314960357728248
129	1171	NMB1220	AAF41602.1	null	-	-	5.30194112434624
130	1322	NMB1381	AAF41749.1	null	-	-	5.295834660774416
131	202	NMB0212	AAF40668.1	null	gyrB	-	5.280662131945729
132	1963	NMB2052	AAF42372.1	null	petB	-	5.280651716087643
133	144	NMB0153	AAF40611.1	null	rplX	-	5.2775560737734555
134	1233	NMB1288	AAF41664.1	null	nrdB	-	5.276892652722402
135	158	NMB0167	AAF40624.1	null	rpsD	-	5.263227589742711
136	118	NMB0127	AAF40586.1	null	rplK	-	5.262752527888932
137	911	NMB0944	AAF41350.1	null	metH	-	5.256775198407932
138	1902	NMB1988	AAF42315.1	null	frpB	-	5.252580794942742
139	667	NMB0695	AAF41112.1	null	-	-	5.252477293852294
140	918	NMB0951	AAF41357.1	null	sdhB	-	5.238871662698962
141	1595	NMB1664	AAF42013.1	null	-	-	5.236878460041073
142	1522	NMB1590	AAF41943.1	null	-	-	5.235926615924289
143	1267	NMB1323	AAF41698.1	null	rpsF	-	5.233119077655044
144	1788	NMB1869	AAF42203.1	null	cbbA	-	5.227767420321453
145	943	NMB0977	AAF41381.1	null	-	-	5.199904762371377
146	77	NMB0081	AAF40545.1	null	-	-	5.198712674567938
147	146	NMB0155	AAF40613.1	null	rpsN	-	5.1916727082140595
148	759	NMB0787	AAF41200.1	null	-	-	5.189426731558061
149	83	NMB0088	AAF40551.1	null	-	-	5.189047926455129
150	231	NMB0243	AAF40697.1	null	nuoC	-	5.175906105802884
151	119	NMB0128	AAF40587.1	null	rplA	-	5.170892288235229
152	1651	NMB1723	AAF42068.1	null	fixP	-	5.162392803546122
153	2057	NMB2154	AAF42462.1	null	etfA	-	5.1583355579033485
154	516	NMB0540	AAF40969.1	null	aspC	-	5.146006840995441
155	1554	NMB1622	AAF41974.1	null	norB	-	5.142694542004368
156	910	NMB0943	AAF41349.1	null	metF	-	5.131263464731308
157	2058	NMB2155	AAF42463.1	null	etfB	-	5.130308585441657
158	109	NMB0118	AAF40577.1	null	topA	-	5.129307480409472
159	692	NMB0720	AAF41133.1	null	thrS	-	5.119569906276722
160	315	NMB0335	AAF40778.1	null	dapD	-	5.116276843979506
161	745	NMB0773	AAF41186.1	null	-	-	5.109023952347342
162	659	NMB0687	AAF41105.1	null	era	-	5.1062217486215
163	949	NMB0983	AAF41387.1	null	purH	-	5.106195854100189
164	854	NMB0884	AAF41295.1	null	sodB	-	5.105892083850139
165	985	NMB1023	AAF41423.1	null	-	-	5.10500351053567
166	1013	NMB1051	AAF41449.1	null	-	-	5.095231196610058
167	79	NMB0083	AAF40547.1	null	lipB	-	5.0946292156894755
168	677	NMB0705	AAF41122.1	null	-	-	5.090518760991651
169	44	NMB0044	AAF40515.1	null	pilB	-	5.088578031033797
170	1178	NMB1228	AAF41609.1	null	metM	-	5.080330073386301
171	298	NMB0317	AAF40762.1	null	-	-	5.077134431045188
172	21	NMB0021	AAY52141.1	null	-	-	5.067182551752214
173	639	NMB0667	AAF41085.1	null	-	-	5.066452264818882
174	172	NMB0181	AAF40638.1	null	-	-	5.0579190575334305
175	1466	NMB1533	AAF41888.1	null	-	-	5.053833176292364
176	883	NMB0914	AAF41322.1	null	pemI	-	5.051457831574695
177	547	NMB0572	AAF41000.1	null	-	-	5.048360152734219
178	2054	NMB2151	AAF42459.1	null	purD	-	5.046040706462592
179	114	NMB0123	AAF40582.1	null	-	-	5.045261186270077
180	1604	NMB1673	AAF42022.1	null	tag	-	5.039455047155902
181	1015	NMB1053	AAF41451.1	null	opc	-	5.038271243505007
182	1956	NMB2045	AAF42365.1	null	ptsH	-	5.032484769614524
183	1837	NMB1920	AAF42250.1	null	guaA	-	5.032020441878344
184	1416	NMB1482	AAF41838.1	null	-	-	5.031881276504747
185	303	NMB0322	AAF40767.1	null	rpmG	-	5.02196159031724
186	148	NMB0157	AAF40615.1	null	rplF	-	5.015510329868864
187	1486	NMB1553	AAY52147.1	null	-	-	5.0147991350998256
188	143	NMB0152	AAF40610.1	null	rplN	-	5.010043723720212
189	140	NMB0149	AAF40607.1	null	rplP	-	5.00354493356253
190	1527	NMB1595	AAF41948.1	null	alaS	-	5.002569377002812
191	586	NMB0611	AAF41038.1	null	potB	-	4.995817371564098
192	1776	NMB1857	AAF42191.1	null	mdaB	-	4.9902429837050235
193	160	NMB0169	AAF40626.1	null	rplQ	-	4.987941784349301
194	538	NMB0563	AAF40991.1	null	apbE	-	4.98752489935616
195	821	NMB0851	AAF41262.1	null	rdgC	-	4.985433882414336
196	2012	NMB2103	AAF42420.1	null	pyrH	-	4.98166832362579
197	441	NMB0463	AAF40900.1	null	rpsT	-	4.963630825762659
198	591	NMB0617	AAF41043.1	null	rho	-	4.962615317769264
199	246	NMB0258	AAF40712.1	null	nuoM	-	4.958842017557809
200	150	NMB0159	AAF40617.1	null	rpsE	-	4.957302145717407
201	1824	NMB1907	AAF42237.1	null	yidC	-	4.955644222358751
202	1375	NMB1437	AAF41798.1	null	-	-	4.951151846502464
203	1471	NMB1538	AAF41893.1	null	rpoD	-	4.949096765941685
204	463	NMB0485	AAF40921.1	null	-	-	4.9480714102274055
205	937	NMB0971	AAF41375.1	null	-	-	4.9480714102274055
206	1668	NMB1742	AAF42085.1	null	-	-	4.9480714102274055
207	729	NMB0757	AAF41170.1	null	purC	-	4.938518426701446
208	577	NMB0602	AAF41029.1	null	hitA	-	4.9357613271064835
209	1782	NMB1863	AAF42197.1	null	orn	-	4.92932062331076
210	367	NMB0387	AAF40827.1	null	-	-	4.927162991531234
211	359	NMB0379	AAF40819.1	null	hemN	-	4.92464140091692
212	1358	NMB1420	AAF41781.1	null	-	-	4.92264266400068
213	556	NMB0581	AAF41009.1	null	-	-	4.9217775160968165
214	1614	NMB1684	AAF42032.1	null	serS	-	4.920726146524121
215	1291	NMB1348	AAF41722.1	null	-	-	4.919998596701042
216	696	NMB0724	AAF41137.1	null	pheS	-	4.915413979786059
217	1515	NMB1583	AAF41936.1	null	hisB	-	4.913478765771658
218	1290	NMB1347	AAF41721.1	null	suhB	-	4.907188708420516
219	2002	NMB2093	AAF42410.1	null	map	-	4.902233881598469
220	849	NMB0879	AAF41290.1	null	cysA	-	4.901432000319775
221	1061	NMB1105	AAF41496.1	null	-	-	4.8985618310762975
222	233	NMB0245	AAF40699.1	null	nuoE	-	4.891776429334061
223	1316	NMB1373	AAF41747.1	null	rbfA	-	4.89084801960917
224	1638	NMB1709	AAF42056.1	null	thyA	-	4.890120497407231
225	1544	NMB1612	AAF41964.1	null	-	-	4.889118237475243
226	567	NMB0592	AAF41020.1	null	rpsP	-	4.884776649245844
227	139	NMB0148	AAF40606.1	null	rpsC	-	4.882993185660533
228	234	NMB0246	AAF40700.1	null	nuoF	-	4.881050567868924
229	876	NMB0907	AAF41315.1	null	-	-	4.876495894338715
230	570	NMB0595	AAF41023.1	null	-	-	4.87466085836716
231	1829	NMB1912	AAF42242.1	null	-	-	4.870984106642007
232	1445	NMB1511	AAF41867.1	null	rpiA	-	4.865633058473253
233	159	NMB0168	AAF40625.1	null	rpoA	-	4.864980740400815
234	163	NMB0172	AAF40629.1	null	minE	-	4.860069577439883
235	1768	NMB1849	AAF42183.1	null	carA	-	4.853758705969143
236	1248	NMB1304	AAF41679.1	null	-	-	4.852005179781807
237	241	NMB0253	AAF40707.1	null	nuoJ	-	4.8467546238198125
238	1387	NMB1450	AAF41809.1	null	fpr-2	-	4.844467767450206
239	1490	NMB1557	AAF41911.1	null	-	-	4.838085313774734
240	975	NMB1012	AAF41413.1	null	-	-	4.831922130553157
241	1376	NMB1438	AAF41799.1	null	-	-	4.831226446866991
242	1639	NMB1710	AAF42057.1	null	gdhA	-	4.824092439250308
243	1394	NMB1457	AAF41816.1	null	tktA	-	4.818916050295033
244	243	NMB0255	AAF40709.1	null	-	-	4.815776718833167
245	1615	NMB1685	AAF42033.1	null	ldhA	-	4.814397916223993
246	761	NMB0789	AAF41202.1	null	-	-	4.8120137623738675
247	1653	NMB1725	AAF42070.1	null	fixN	-	4.809492260148494
248	245	NMB0257	AAF40711.1	null	nuoL	-	4.806052340151133
249	195	NMB0204	AAF40661.1	null	-	-	4.803806107421264
250	138	NMB0147	AAF40605.1	null	rplV	-	4.801044334139154
251	1179	NMB1229	AAF41610.1	null	-	-	4.799508900525534
252	1150	NMB1199	AAF41581.1	null	typA	-	4.795410437611666
253	1289	NMB1345	AAF41720.1	null	-	-	4.7942203570382995
254	926	NMB0959	AAF41365.1	null	sucC	-	4.791722155098181
255	668	NMB0696	AAF41113.1	null	-	-	4.7905127318916945
256	730	NMB0758	AAF41171.1	null	pnp	-	4.790350477055804
257	587	NMB0612	AAF41039.1	null	potC	-	4.7899203136353945
258	701	NMB0729	AAF41142.1	null	himA	-	4.785399433282967
259	545	NMB0570	AAF40998.1	null	-	-	4.783567065661923
260	1574	NMB1643	AAF41992.1	null	infB	-	4.777338820261641
261	509	NMB0533	AAF40962.1	null	nth	-	4.775043097563351
262	339	NMB0359	AAF40802.1	null	glnA	-	4.772340675801477
263	824	NMB0854	AAF41265.1	null	hisS-2	-	4.767657895031058
264	1294	NMB1351	AAF41725.1	null	-	-	4.764294011887695
265	1256	NMB1312	AAF41687.1	null	clpP	-	4.761733301941632
266	8	NMB0008	AAF40487.1	null	-	-	4.75693322164194
267	38	NMB0038	AAF40509.1	null	glmU	-	4.754297498127161
268	715	NMB0743	AAF41156.1	null	ubiE	-	4.752595578800855
269	1434	NMB1500	AAF41856.1	null	-	-	4.745469880376085
270	1962	NMB2051	AAF42371.1	null	petC	-	4.743069984013415
271	873	NMB0904	AAF41312.1	null	-	-	4.7421416740462
272	743	NMB0771	AAF41184.1	null	-	-	4.740407957463598
273	1188	NMB1238	AAF41619.1	null	-	-	4.740383662338116
274	1020	NMB1060	AAF41456.1	null	fbp	-	4.738557221675021
275	157	NMB0166	AAF40623.1	null	rpsK	-	4.7367667419197215
276	1040	NMB1083	AAF41475.1	null	-	-	4.735617036405395
277	1427	NMB1493	AAF41849.1	null	cstA	-	4.73010735235905
278	242	NMB0254	AAF40708.1	null	nuoK	-	4.7298276095513065
279	902	NMB0935	AAF41341.1	null	miaA	-	4.72682653498698
280	2034	NMB2131	AAF42439.1	null	-	-	4.72112358362636
281	1652	NMB1724	AAF42069.1	null	fixO	-	4.720221020166351
282	162	NMB0171	AAF40628.1	null	minD	-	4.714743057212697
283	566	NMB0591	AAF41019.1	null	rimM	-	4.714397755058458
284	1888	NMB1972	AAF42301.1	null	groEL	-	4.71046289716396
285	1408	NMB1473	AAF41830.1	null	-	-	4.709779012932657
286	1331	NMB1391	AAF41755.1	null	-	-	4.706037938492958
287	720	NMB0748	AAF41161.1	null	hfq	-	4.705743792819649
288	1186	NMB1236	AAF41617.1	null	-	-	4.703412466410925
289	1553	NMB1621	AAF41973.1	null	gpxA	-	4.702944365356134
290	322	NMB0342	AAF40785.1	null	ispZ	-	4.7000709851834515
291	1308	NMB1365	AAF41739.1	null	-	-	4.699545852587667
292	293	NMB0311	AAF40757.1	null	-	-	4.699491573431007
293	578	NMB0603	AAF41030.1	null	hisE	-	4.696183422493092
294	1328	NMB1388	AAF41752.1	null	pgi-2	-	4.695215023140515
295	1382	NMB1444	AAF41804.1	null	-	-	4.69307136449141
296	178	NMB0187	AAF40644.1	null	frr	-	4.692230700267179
297	1456	NMB1522	AAF41878.1	null	slyD	-	4.691401240062722
298	2003	NMB2094	AAF42411.1	null	-	-	4.690672886602414
299	1725	NMB1805	AAF42142.1	null	-	-	4.68961003792886
300	725	NMB0753	AAF41166.1	null	-	-	4.688585673499727
301	889	NMB0920	AAF41328.1	null	icd	-	4.6850880162188675
302	78	NMB0082	AAF40546.1	null	lipA	-	4.684741894043492
303	1863	NMB1947	AAF42276.1	null	-	-	4.6746734681077715
304	1247	NMB1303	AAF41678.1	null	-	-	4.673347425467666
305	1854	NMB1938	AAF42267.1	null	atpF	-	4.664598107040343
306	1236	NMB1291	AAF41667.1	null	nrdA	-	4.664214674189575
307	962	NMB0997	AAF41400.1	null	dld	-	4.662416708818633
308	599	NMB0626	AAF41051.1	null	prfC	-	4.660413962429365
309	1804	NMB1885	AAF42219.1	null	pcm	-	4.6556176029056555
310	304	NMB0323	AAF40768.1	null	-	-	4.654539145006924
311	1464	NMB1531	AAF41886.1	null	-	-	4.6539053192993665
312	2049	NMB2146	AAF42454.1	null	-	-	4.653541706130991
313	2063	NMB2160	AAF42468.1	null	mutS	-	4.653085583832378
314	921	NMB0954	AAF41360.1	null	gltA	-	4.651636556464337
315	1856	NMB1940	AAF42269.1	null	atpB	-	4.650682510591719
316	1402	NMB1467	AAF41824.1	null	ppx	-	4.6486721044934365
317	1414	NMB1480	AAF41836.1	null	-	-	4.646936712785939
318	742	NMB0770	AAF41183.1	null	-	-	4.646142267763779
319	979	NMB1017	AAF41417.1	null	sbp	-	4.638277585968299
320	1209	NMB1263	AAF41640.1	null	-	-	4.6348858858343815
321	462	NMB0484	AAF40920.1	null	-	-	4.630311170558149
322	938	NMB0972	AAF41376.1	null	-	-	4.630311170558149
323	1669	NMB1743	AAF42086.1	null	-	-	4.630311170558149
324	1555	NMB1623	AAF41975.1	null	pan1	-	4.62690188106557
325	297	NMB0316	AAF40761.1	null	-	-	4.625779065342364
326	657	NMB0685	AAF41103.1	null	-	-	4.623949159239681
327	1301	NMB1358	AAF41732.1	null	gatB	-	4.620572395944513
328	1550	NMB1618	AAF41970.1	null	rnhA	-	4.620260148665489
329	378	NMB0398	AAF40838.1	null	-	-	4.6192773784800005
330	914	NMB0947	AAF41353.1	null	-	-	4.608242123552588
331	237	NMB0249	AAF40703.1	null	nuoG	-	4.6074918606408914
332	247	NMB0259	AAF40713.1	null	nuoN	-	4.606771809978697
333	1732	NMB1812	AAY52170.1	null	pilQ	-	4.595831598376008
334	3	NMB0003	AAF40482.1	null	gltX	-	4.587601434699143
335	281	NMB0295	AAF40746.1	null	ffh	-	4.583157086285383
336	805	NMB0835	AAF41246.1	null	-	-	4.58107393082386
337	764	NMB0792	AAF41205.1	null	-	-	4.58065545928125
338	760	NMB0788	AAF41201.1	null	-	-	4.579175006276915
339	1439	NMB1505	AAF41861.1	null	pncB	-	4.575653861743149
340	69	NMB0072	AAF40539.1	null	ctrB	-	4.574170161054618
341	1619	NMB1689	AAF42037.1	null	-	-	4.568529808260264
342	1572	NMB1641	AAF41990.1	null	-	-	4.568032761962229
343	1016	NMB1055	AAF41452.1	null	glyA	-	4.564458714115497
344	1218	NMB1272	AAF41649.1	null	-	-	4.558847258254109
345	1251	NMB1307	AAF41682.1	null	ndk	-	4.557733897067241
346	1269	NMB1325	AAF41700.1	null	-	-	4.556796492781767
347	1730	NMB1810	AAF42146.1	null	pilO	-	4.55310563731504
348	688	NMB0716	AAF62320.1	null	-	-	4.5525454059032775
349	12	NMB0012	AAF40491.1	null	-	-	4.548084580467635
350	198	NMB0207	AAF40664.1	null	gapA-1	-	4.543987242912901
351	747	NMB0775	AAF41188.1	null	-	-	4.543430652890746
352	894	NMB0925	AAF41333.1	null	-	-	4.543390667001004
353	1719	NMB1799	AAF42136.1	null	metK	-	4.54322368157202
354	6	NMB0006	AAF40485.1	null	-	-	4.539389082244864
355	851	NMB0881	AAF41292.1	null	cysT	-	4.535042622310367
356	800	NMB0829	AAF41241.1	null	hsdM	-	4.534846773249258
357	345	NMB0365	AAY52167.1	null	-	-	4.53174530425304
358	147	NMB0156	AAF40614.1	null	rpsH	-	4.530924484509931
359	173	NMB0182	AAF40639.1	null	omp85	-	4.527131485907783
360	1599	NMB1668	AAF42017.1	null	hmbR	-	4.526076178922336
361	1989	NMB2079	AAF42397.1	null	asd	-	4.523592654563398
362	169	NMB0178	AAF40635.1	null	lpxA	-	4.523505738922989
363	944	NMB0978	AAF41382.1	null	pntB	-	4.521928564592229
364	1204	NMB1256	AAF41635.1	null	ribA/B	-	4.519769698328459
365	1254	NMB1310	AAF41685.1	null	gcpE	-	4.51615529927425
366	1774	NMB1855	AAF42189.1	null	carB	-	4.513504505022297
367	334	NMB0354	AAF40797.1	null	-	-	4.513470821197342
368	1275	NMB1331	AAF41706.1	null	uvrB	-	4.51294924754639
369	797	NMB0825	AAF41238.1	null	-	-	4.510220968933537
370	1397	NMB1460	AAF41819.1	null	ssb	-	4.505242966356811
371	1321	NMB1380	AAF62330.1	null	-	-	4.5050854212181415
372	1488	NMB1555	AAF41909.1	null	fadD-2	-	4.504785130032237
373	540	NMB0565	AAF40993.1	null	nqrE	-	4.503480076886261
374	1046	NMB1089	AAF41481.1	null	-	-	4.501215715064538
375	1302	NMB1359	AAF41733.1	null	-	-	4.500722311227799
376	1440	NMB1506	AAF41862.1	null	argS	-	4.500045681278979
377	771	NMB0799	AAF41212.1	null	ftsJ	-	4.498959611205652
378	1111	NMB1158	AAF41544.1	null	-	-	4.495121947818388
379	1148	NMB1196	AAF41579.1	null	-	-	4.495121947818388
380	954	NMB0989	AAF41392.1	null	-	-	4.4875698020354875
381	1079	NMB1126	AAF41514.1	null	-	-	4.4803274963674795
382	1116	NMB1164	AAF41549.1	null	-	-	4.4803274963674795
383	1876	NMB1960	AAF42289.1	null	-	-	4.47996358635046
384	606	NMB0633	AAY52134.1	null	fbpB	-	4.47807160062236
385	1542	NMB1610	AAF41962.1	null	-	-	4.469841808318869
386	461	NMB0483	AAF62310.1	null	-	-	4.469465982496458
387	939	NMB0973	AAF41377.1	null	-	-	4.469465982496458
388	1670	NMB1744	AAF42087.1	null	-	-	4.469465982496458
389	1993	NMB2083	AAF42401.1	null	cysS	-	4.465432346059897
390	1830	NMB1913	AAF42243.1	null	plsX	-	4.46456361887592
391	915	NMB0948	AAF41354.1	null	sdhC	-	4.463706793204414
392	10	NMB0010	AAF40489.1	null	pgk	-	4.462040664993484
393	983	NMB1021	AAF41421.1	null	trpE	-	4.462025130866462
394	1368	NMB1430	AAF41791.1	null	greA	-	4.454074438175264
395	779	NMB0807	AAF41220.1	null	-	-	4.453414175164498
396	1745	NMB1825	AAF42160.1	null	-	-	4.453297612764722
397	1353	NMB1415	AAF41776.1	null	frpC	-	4.452574289104409
398	721	NMB0749	AAF41162.1	null	-	-	4.452122012286073
399	1908	NMB1994	AAF42321.1	null	-	-	4.449237126013328
400	1879	NMB1963	AAF42292.1	null	-	-	4.446854787353938
401	1313	NMB1370	AAF41744.1	null	-	-	4.446645560905439
402	151	NMB0160	AAF40618.1	null	rpmD	-	4.445292925827683
403	1611	NMB1681	AAF42029.1	null	-	-	4.4437512116766875
404	1504	NMB1572	AAF41925.1	null	acnB	-	4.443485080662641
405	1936	NMB2023	AAF42346.1	null	-	-	4.44345672112502
406	965	NMB1002	AAF41403.1	null	-	-	4.4404978075825
407	572	NMB0597	AAF41025.1	null	-	-	4.439834704732857
408	1086	NMB1133	AAF41521.1	null	-	-	4.4384593624109945
409	1123	NMB1171	AAF41556.1	null	-	-	4.4384593624109945
410	1492	NMB1559	AAF41913.1	null	gshB	-	4.437535857703762
411	70	NMB0073	AAF40540.1	null	ctrC	-	4.430134142200718
412	1524	NMB1592	AAF41945.2	null	-	-	4.426429472313039
413	1379	NMB1441	AAF41802.1	null	-	-	4.424304339972039
414	526	NMB0550	AAF40979.1	null	dsbC	-	4.4234711255947285
415	236	NMB0248	AAF40702.1	null	-	-	4.422339147680034
416	217	NMB0227	AAF40683.1	null	-	-	4.4161281193184
417	168	NMB0177	AAF40634.1	null	-	-	4.415842113000854
418	1849	NMB1933	AAF42262.1	null	atpC	-	4.415385938603305
419	1350	NMB1411	AAF41773.1	null	-	-	4.414592446214769
420	1516	NMB1584	AAF41937.1	null	-	-	4.412859161123071
421	774	NMB0802	AAF41215.1	null	metB	-	4.412841154946801
422	683	NMB0711	AAF41126.1	null	-	-	4.410845105762011
423	739	NMB0767	AAF41180.1	null	pfs	-	4.4086376282019115
424	23	NMB0023	AAY52143.1	null	-	-	4.407427804269483
425	1031	NMB1071	AAF41466.1	null	-	-	4.406311040002952
426	930	NMB0963	AAF41369.1	null	-	-	4.403180955457921
427	806	NMB0836	AAF41247.1	null	clpA	-	4.401896128153053
428	569	NMB0594	AAF41022.1	null	-	-	4.40057889799542
429	1341	NMB1401	AAF41765.1	null	-	-	4.399060564333067
430	1509	NMB1577	AAF41930.1	null	ilvI	-	4.396681401462941
431	1728	NMB1808	AAF42145.1	null	pilM	-	4.395645637107548
432	1634	NMB1704	AAF42052.1	null	lgtF	-	4.3941410979917785
433	1760	NMB1840	AAF42175.1	null	-	-	4.393755283803084
434	909	NMB0942	AAF41348.1	null	-	-	4.391231782511447
435	223	NMB0234	AAF40689.1	null	-	-	4.389734128126797
436	839	NMB0869	AAF41280.1	null	-	-	4.3888335882192075
437	71	NMB0074	AAF40541.1	null	ctrD	-	4.388244186574165
438	1318	NMB1377	AAF62327.1	null	lldD	-	4.3871479483249995
439	502	NMB0526	AAF40956.1	null	-	-	4.387065057503151
440	325	NMB0345	AAF40788.1	null	-	-	4.38600429197165
441	957	NMB0992	AAF41395.1	null	hsf	-	4.385072058758609
442	1812	NMB1894	AAY52161.1	null	-	-	4.383601964815517
443	1612	NMB1682	AAF42030.1	null	parE	-	4.38309087714937
444	313	NMB0333	AAF40776.1	null	pilG	-	4.382071077889778
445	738	NMB0766	AAF41179.1	null	lepA	-	4.378757594312123
446	1577	NMB1646	AAF41995.1	null	-	-	4.376418405060629
447	1014	NMB1052	AAF41450.1	null	dedA	-	4.373360016226605
448	519	NMB0543	AAF40972.1	null	-	-	4.371957956215361
449	493	NMB0516	AAF40948.1	null	-	-	4.370294992751593
450	1841	NMB1925	AAF42254.1	null	-	-	4.3701729899031365
451	822	NMB0852	AAF41263.1	null	-	-	4.369937099814501
452	1907	NMB1993	AAF42320.1	null	-	-	4.368569165452837
453	1533	NMB1601	AAF41954.1	null	-	-	4.367230539251708
454	560	NMB0585	AAF41013.1	null	-	-	4.366105741269208
455	1230	NMB1285	AAF41661.1	null	eno	-	4.363913074088615
456	536	NMB0561	AAF40989.1	null	grpE	-	4.36336992061168
457	263	NMB0275	AAF40729.1	null	trpC	-	4.361976010081378
458	592	NMB0618	AAF41044.1	null	ppsA	-	4.36047304912781
459	65	NMB0068	AAF40535.1	null	siaC	-	4.3593887324820075
460	1095	NMB1142	AAF41529.1	null	-	-	4.359324847417883
461	1132	NMB1180	AAF41564.1	null	-	-	4.359324847417883
462	513	NMB0537	AAF40966.1	null	-	-	4.358653469146194
463	48	NMB0050	AAF40519.1	null	-	-	4.358346829063617
464	981	NMB1019	AAF41419.1	null	purK	-	4.357408995486119
465	2062	NMB2159	AAF42467.1	null	gapA-2	-	4.356977333440133
466	1487	NMB1554	AAF41908.1	null	pyrG	-	4.356634724310254
467	2045	NMB2142	AAF42450.1	null	-	-	4.356070887630289
468	958	NMB0993	AAF41396.1	null	-	-	4.35498553838625
469	321	NMB0341	AAF40784.1	null	-	-	4.3501366604718505
470	1512	NMB1580	AAF41933.1	null	-	-	4.349859322826859
471	213	NMB0223	AAF40679.1	null	-	-	4.349541438390099
472	927	NMB0960	AAF41366.1	null	sucD	-	4.348949813018724
473	1970	NMB2059	AAF42379.1	null	-	-	4.347948305978427
474	239	NMB0251	AAF40705.1	null	nuoI	-	4.346955758533563
475	1591	NMB1660	AAF42009.1	null	rpoZ	-	4.346143306721245
476	1395	NMB1458	AAF41817.1	null	fumC	-	4.345989973541792
477	1339	NMB1399	AAF41763.1	null	-	-	4.3455359536387
478	714	NMB0742	AAF41155.1	null	-	-	4.341558434235369
479	438	NMB0460	AAF40897.1	null	tbp2	-	4.341325732372179
480	1493	NMB1560	AAF41914.1	null	glnS	-	4.341117306043863
481	2043	NMB2140	AAF42448.1	null	-	-	4.338742139548564
482	568	NMB0593	AAF41021.1	null	-	-	4.338286572387084
483	980	NMB1018	AAF41418.1	null	-	-	4.333835547496236
484	82	NMB0087	AAF40550.1	null	-	-	4.333737686530725
485	1243	NMB1298	AAF41674.1	null	rsuA	-	4.3327350483707034
486	767	NMB0795	AAF41208.1	null	pth	-	4.330810735404556
487	1469	NMB1536	AAF41891.1	null	secA	-	4.330373962703312
488	539	NMB0564	AAF40992.1	null	nqrF	-	4.327737306345369
489	1276	NMB1332	AAF41707.1	null	prc	-	4.327710118021451
490	170	NMB0179	AAF40636.1	null	fabZ	-	4.326796953601986
491	1008	NMB1046	AAF41444.1	null	thrC	-	4.326505169447588
492	1090	NMB1137	AAF41525.1	null	-	-	4.325083855022638
493	1127	NMB1175	AAF41560.1	null	-	-	4.325083855022638
494	1459	NMB1526	AAF41881.1	null	-	-	4.323928485926914
495	406	NMB0427	AAF40865.1	null	ftsZ	-	4.321164192511069
496	1896	NMB1981	AAF42309.1	null	-	-	4.3206190531478
497	456	NMB0478	AAF40915.1	null	-	-	4.319633369438076
498	1280	NMB1336	AAF41711.1	null	-	-	4.3150483677418645
499	156	NMB0165	AAF40622.1	null	rpsM	-	4.314290677328939
500	1037	NMB1077	AAY52133.1	null	-	-	4.312175269720814
501	558	NMB0583	AAF41011.1	null	-	-	4.310070453285838
502	1944	NMB2031	AAF42353.1	null	mtr	-	4.30914701868182
503	1201	NMB1252	AAF41632.1	null	purM	-	4.307958473864103
504	672	NMB0700	AAF41117.1	null	iga	-	4.3072475416869525
505	1030	NMB1070	AAF41465.1	null	leuA	-	4.30685117490203
506	820	NMB0850	AAF41261.1	null	-	-	4.3045941000871535
507	1450	NMB1516	AAF41872.1	null	fixS	-	4.304404029782993
508	27	NMB0027	AAF40498.1	null	-	-	4.303530095098327
509	388	NMB0408	AAF40847.1	null	bacA	-	4.3032459663774
510	1472	NMB1539	AAF41894.1	null	-	-	4.30277454275673
511	2055	NMB2152	AAF42460.1	null	-	-	4.300537786178193
512	1491	NMB1558	AAF41912.1	null	dgkA	-	4.300141991622505
513	681	NMB0709	AAF62317.1	null	-	-	4.298014400361345
514	1304	NMB1361	AAF41735.1	null	-	-	4.29701114921207
515	142	NMB0151	AAF40609.1	null	rpsQ	-	4.294815829565635
516	1573	NMB1642	AAF41991.1	null	nusA	-	4.292896838666206
517	998	NMB1036	AAF41435.1	null	leuC	-	4.289978772554258
518	1411	NMB1476	AAF41833.1	null	gluD	-	4.287558852157315
519	110	NMB0119	AAF40578.1	null	-	-	4.28744123115962
520	581	NMB0606	AAF41033.1	null	-	-	4.2871431967909865
521	1413	NMB1479	AAF41835.1	null	recX	-	4.28688071335683
522	1252	NMB1308	AAF41683.1	null	-	-	4.2801360216689615
523	386	NMB0406	AAF40845.1	null	-	-	4.278860887513211
524	712	NMB0740	AAF41153.1	null	recN	-	4.273603938264785
525	1383	NMB1445	AAF41805.1	null	recA	-	4.266942950923778
526	512	NMB0536	AAF40965.1	null	-	-	4.261342762140359
527	888	NMB0919	AAF41327.1	null	-	-	4.26095315694428
528	419	NMB0440	AAF40878.1	null	-	-	4.260553041384384
529	1520	NMB1588	AAF41941.1	null	pgsA	-	4.259995053979809
530	2041	NMB2138	AAF42446.1	null	prfB	-	4.259882661304209
531	1637	NMB1707	AAF42055.1	null	-	-	4.259728725582699
532	249	NMB0261	AAF40715.1	null	ispA	-	4.25883349720701
533	1860	NMB1944	AAF42273.1	null	-	-	4.254520225173429
534	1578	NMB1647	AAF41996.1	null	-	-	4.253825839436983
535	1435	NMB1501	AAF41857.1	null	-	-	4.252671421588312
536	1249	NMB1305	AAF41680.1	null	-	-	4.252538391445862
537	1813	NMB1895	AAY52162.1	null	-	-	4.252483489957338
538	517	NMB0541	AAF40970.1	null	-	-	4.252064601196951
539	1503	NMB1571	AAF41924.1	null	-	-	4.251831460365414
540	368	NMB0388	AAF40828.1	null	-	-	4.251283119642798
541	447	NMB0469	AAF40906.1	null	speE	-	4.248228850266617
542	931	NMB0964	AAF62323.1	null	-	-	4.245185043122568
543	149	NMB0158	AAF40616.1	null	rplR	-	4.2445567481181525
544	1277	NMB1333	AAF41708.1	null	-	-	4.2443994861816705
545	1320	NMB1379	AAF62329.1	null	nifS	-	4.244363601770239
546	1103	NMB1150	AAF41537.1	null	ilvD-1	-	4.241567905817649
547	1140	NMB1188	AAF41572.1	null	ilvD-2	-	4.241567905817649
548	1960	NMB2049	AAF42369.1	null	-	-	4.2414821704751065
549	700	NMB0728	AAF41141.1	null	pheT	-	4.2411944988670225
550	17	NMB0017	AAF40496.1	null	envA	-	4.239593850276488
551	9	NMB0009	AAF40488.1	null	-	-	4.237327611099187
552	204	NMB0214	AAF40670.1	null	prlC	-	4.233167186796791
553	2044	NMB2141	AAF42449.1	null	-	-	4.23274448080259
554	361	NMB0381	AAF40821.1	null	cysB	-	4.231728794449752
555	1647	NMB1718	AAF42065.1	null	-	-	4.227966002220876
556	848	NMB0878	AAF41289.1	null	ilvA	-	4.215646622721966
557	1833	NMB1916	AAF42246.1	null	fabH	-	4.215613990963938
558	15	NMB0015	AAF40494.1	null	gnd	-	4.213496539303637
559	1032	NMB1072	AAF41467.1	null	lgt	-	4.212885567607064
560	1586	NMB1655	AAF42004.1	null	-	-	4.212303346796276
561	25	NMB0025	AAY52145.1	null	-	-	4.210599759636337
562	1152	NMB1201	AAF41583.1	null	guaB	-	4.207070418402954
563	255	NMB0267	AAF40721.1	null	-	-	4.20649703376758
564	994	NMB1032	AAF41431.1	null	nlaIVR	-	4.204379679248207
565	718	NMB0746	AAF41159.1	null	-	-	4.204355407554731
566	1099	NMB1146	AAF41533.1	null	bioB-1	-	4.203892934905896
567	1136	NMB1184	AAF41568.1	null	bioB-2	-	4.203892934905896
568	317	NMB0337	AAF40780.1	null	-	-	4.203817787328026
569	1753	NMB1833	AAF42168.1	null	ileS	-	4.203075593746519
570	1272	NMB1328	AAF41703.1	null	-	-	4.202292230129839
571	211	NMB0221	AAF40677.1	null	pyrD	-	4.20018787772147
572	1610	NMB1680	AAF42028.1	null	aroC	-	4.199445643773045
573	850	NMB0880	AAF41291.1	null	cysW	-	4.1937965495384315
574	73	NMB0077	AAY52156.1	null	-	-	4.1922747980279755
575	448	NMB0470	AAF40907.1	null	-	-	4.1911467184972535
576	1045	NMB1088	AAF41480.1	null	-	-	4.18599005647768
577	1932	NMB2019	AAF42342.1	null	kdtB	-	4.18356000518605
578	768	NMB0796	AAF41209.1	null	-	-	4.183325090057083
579	1735	NMB1815	AAF42150.1	null	-	-	4.182401746147209
580	7	NMB0007	AAF40486.1	null	ftsE	-	4.18067651697142
581	382	NMB0402	AAF40841.1	null	putP	-	4.179775689291032
582	1585	NMB1654	AAF42003.1	null	-	-	4.179497938604885
583	756	NMB0784	AAF41197.1	null	-	-	4.178348167768518
584	405	NMB0426	AAF40864.1	null	ftsA	-	4.177382963364815
585	773	NMB0801	AAF41214.1	null	hemB	-	4.17291702126729
586	503	NMB0527	AAF40957.1	null	-	-	4.168997967789069
587	206	NMB0216	AAF40672.1	null	kat	-	4.168567484480389
588	1298	NMB1355	AAF41729.1	null	-	-	4.1664670214883675
589	865	NMB0895	AAF41304.1	null	-	-	4.165988365214425
590	1648	NMB1719	AAF62337.1	null	mtrF	-	4.164294599135227
591	1429	NMB1495	AAF41851.1	null	-	-	4.163192049363115
592	232	NMB0244	AAF40698.1	null	nuoD	-	4.162798686719853
593	611	NMB0638	AAF41061.1	null	galU	-	4.157042619745107
594	355	NMB0375	AAF62309.1	null	mafA-1	-	4.155927859369099
595	624	NMB0652	AAF41073.1	null	mafA-2	-	4.155927859369099
596	1367	NMB1429	AAF41790.1	null	porA	-	4.154534808257372
597	1059	NMB1103	AAF41494.1	null	-	-	4.152487819052571
598	1431	NMB1497	AAF41853.1	null	-	-	4.151503732613141
599	1104	NMB1151	AAF62325.1	null	cysI-1	-	4.151199946806369
600	1141	NMB1189	AAF62326.1	null	cysI-2	-	4.151199946806369
601	775	NMB0803	AAF41216.1	null	-	-	4.148376063254955
602	1519	NMB1587	AAF41940.1	null	-	-	4.148277737090013
603	340	NMB0360	AAF40803.1	null	-	-	4.1465029773468345
604	653	NMB0681	AAF41099.1	null	-	-	4.14648967390644
605	963	NMB0998	AAF41401.1	null	-	-	4.146111309550642
606	1176	NMB1226	AAF41607.1	null	-	-	4.145846415713378
607	691	NMB0719	AAF41132.1	null	tgt	-	4.145319877495902
608	96	NMB0105	AAF40564.1	null	-	-	4.142473511194293
609	1594	NMB1663	AAF42012.1	null	-	-	4.141993125643546
610	563	NMB0588	AAF41016.1	null	-	-	4.1409193873395855
611	1268	NMB1324	AAF41699.1	null	trxB	-	4.137676083637632
612	1246	NMB1302	AAF41677.1	null	himD	-	4.135455547496735
613	1662	NMB1734	AAF42079.1	null	grx	-	4.134095249515626
614	1327	NMB1387	AAF41751.1	null	-	-	4.132874073189328
615	929	NMB0962	AAF41368.1	null	uvrA	-	4.129375946168675
616	1027	NMB1067	AAF41463.1	null	ftsK-1	-	4.127573587783947
617	1946	NMB2034	AAF42355.1	null	-	-	4.1269695641642326
618	925	NMB0958	AAF41364.1	null	-	-	4.124679402017998
619	35	NMB0035	AAF40506.1	null	-	-	4.123619181392514
620	1867	NMB1951	AAF42280.1	null	-	-	4.121683933199247
621	323	NMB0343	AAF40786.1	null	-	-	4.120565701694129
622	1250	NMB1306	AAF41681.1	null	-	-	4.118888768058054
623	1683	NMB1759	AAF42100.1	null	-	-	4.116704259113049
624	840	NMB0870	AAF41281.1	null	panB	-	4.115849750707171
625	1624	NMB1694	AAF42042.1	null	-	-	4.114746985520308
626	59	NMB0062	AAF40530.1	null	rfbA-1	-	4.113876118544988
627	76	NMB0080	AAF40544.1	null	rfbA-2	-	4.113876118544988
628	836	NMB0866	AAF41277.1	null	-	-	4.11106451508742
629	1332	NMB1392	AAF41756.1	null	zwf	-	4.110876807700793
630	1310	NMB1367	AAF41741.1	null	-	-	4.109911571311568
631	58	NMB0060	AAF40529.1	null	-	-	4.108764974774673
632	818	NMB0848	AAF41259.1	null	-	-	4.1057308031412925
633	1749	NMB1829	AAF42164.1	null	-	-	4.103395576256057
634	1663	NMB1735	AAF42080.1	null	relA	-	4.103064330542107
635	956	NMB0991	AAF41394.1	null	-	-	4.101007369713148
636	2032	NMB2129	AAF42437.1	null	argG	-	4.100948795228502
637	85	NMB0091	AAF40553.1	null	-	-	4.100027706628167
638	1943	NMB2030	AAF42352.1	null	ubiG	-	4.097331554494801
639	646	NMB0674	AAF41092.1	null	-	-	4.096136012455162
640	373	NMB0393	AAF40833.1	null	-	-	4.088640514577653
641	1410	NMB1475	AAF41832.1	null	-	-	4.086883965255378
642	1165	NMB1214	AAF41596.1	null	-	-	4.085797863664243
643	968	NMB1005	AAF41406.1	null	-	-	4.08510001469373
644	440	NMB0462	AAF40899.1	null	potD-1	-	4.084916097581245
645	548	NMB0573	AAF41001.1	null	-	-	4.0846382037170805
646	1891	NMB1976	AAF42304.1	null	lysA	-	4.084567784482631
647	740	NMB0768	AAF41181.1	null	pilT-2	-	4.082188636486772
648	412	NMB0433	AAF40871.1	null	acnA	-	4.082088141835067
649	860	NMB0890	AAF62322.1	null	-	-	4.081624022917057
650	1228	NMB1283	AAF41659.1	null	kdsA	-	4.080433681400419
651	1964	NMB2053	AAF42373.1	null	petA	-	4.075865681914661
652	1259	NMB1315	AAF41690.1	null	uraA	-	4.074694689073058
653	2060	NMB2157	AAF42465.1	null	-	-	4.073721576218136
654	1903	NMB1989	AAF42316.1	null	-	-	4.072402437304951
655	1988	NMB2078	AAF42396.1	null	-	-	4.0689108584124485
656	40	NMB0040	AAF40511.1	null	-	-	4.068250794938808
657	1432	NMB1498	AAF41854.1	null	lysC	-	4.067331361168558
658	807	NMB0837	AAF41248.1	null	-	-	4.066182745153869
659	1286	NMB1342	AAF41717.1	null	aceF	-	4.062929430272984
660	1465	NMB1532	AAF41887.1	null	-	-	4.062877626514807
661	907	NMB0940	AAF41346.1	null	-	-	4.06003972893234
662	200	NMB0209	AAF40666.1	null	kefB	-	4.059070424657835
663	1541	NMB1609	AAF41961.1	null	-	-	4.048590237902023
664	1805	NMB1886	AAF42220.1	null	-	-	4.047639002256548
665	609	NMB0636	AAF41059.1	null	-	-	4.047187479087083
666	1771	NMB1852	AAF42186.1	null	-	-	4.0443570494438035
667	1091	NMB1138	AAF41526.1	null	-	-	4.044150835768567
668	1128	NMB1176	AAF41561.1	null	-	-	4.044150835768567
669	796	NMB0824	AAF41237.1	null	pyrF	-	4.044052853702486
670	1223	NMB1278	AAF41654.1	null	gcr	-	4.042610003754915
671	1800	NMB1881	AAF42215.1	null	-	-	4.040100046537158
672	436	NMB0458	AAF40895.1	null	murI	-	4.039662670159614
673	49	NMB0051	AAF40520.1	null	-	-	4.038723775040163
674	152	NMB0161	AAF40619.1	null	rplO	-	4.038289719182318
675	787	NMB0815	AAF41228.1	null	purA	-	4.037986259603946
676	1846	NMB1930	AAF42259.1	null	glyS	-	4.034423132625918
677	319	NMB0339	AAF40782.1	null	-	-	4.031095222704252
678	1033	NMB1073	AAF41468.1	null	-	-	4.029887754557545
679	1723	NMB1803	AAF42140.1	null	-	-	4.028411725267095
680	1868	NMB1952	AAF42281.1	null	sspB	-	4.028092944313757
681	1713	NMB1791	AAF42130.1	null	cafA	-	4.0274156143891675
682	1216	NMB1270	AAF41647.1	null	-	-	4.023440055319262
683	1385	NMB1447	AAF41807.1	null	rep	-	4.022116707194548
684	279	NMB0293	AAF40744.1	null	-	-	4.016566235485942
685	585	NMB0610	AAF41037.1	null	potA-1	-	4.01566856447063
686	753	NMB0781	AAF41194.1	null	hemE	-	4.012266717670504
687	803	NMB0833	AAF41244.1	null	-	-	4.011577339755383
688	1643	NMB1714	AAF42061.1	null	mtrE	-	4.011323413431072
689	1607	NMB1677	AAF42025.1	null	-	-	4.0109213690519585
690	772	NMB0800	AAF41213.1	null	-	-	4.008415762350906
691	1539	NMB1607	AAF41959.1	null	-	-	4.008312842746666
692	887	NMB0918	AAF41326.1	null	-	-	4.007438764214135
693	543	NMB0568	AAF40996.1	null	nqrB	-	4.005806412588523
694	207	NMB0217	AAF40673.1	null	-	-	4.0030623676019035
695	905	NMB0938	AAF41344.1	null	-	-	4.001942740102545
696	855	NMB0885	AAF41296.1	null	dnaB	-	3.998732627076958
697	1051	NMB1094	AAF41486.1	null	-	-	3.998381566095907
698	1680	NMB1756	AAF42097.1	null	-	-	3.989151446248097
699	645	NMB0673	AAF41091.1	null	-	-	3.987620061235109
700	1325	NMB1384	AAF41750.1	null	gyrA	-	3.9870941440514214
701	1961	NMB2050	AAF42370.1	null	-	-	3.9868248506470167
702	1851	NMB1935	AAF42264.1	null	atpG	-	3.9868200358553287
703	1477	NMB1544	AAF41899.1	null	-	-	3.9861894296931735
704	2020	NMB2115	AAF42427.1	null	-	-	3.9833800419293843
705	1565	NMB1633	AAF41983.1	null	-	-	3.9825886124793257
706	1409	NMB1474	AAF41831.1	null	-	-	3.981742871476111
707	1810	NMB1891	AAF42225.1	null	-	-	3.9798190227293677
708	1225	NMB1280	AAF41656.1	null	-	-	3.9776828258869523
709	430	NMB0452	AAF40889.1	null	acpS	-	3.97716724998206
710	537	NMB0562	AAF40990.1	null	-	-	3.9734887469807543
711	1877	NMB1961	AAF42290.1	null	-	-	3.972045973805496
712	407	NMB0428	AAF40866.1	null	-	-	3.971993064394657
713	1704	NMB1781	AAF42121.1	null	-	-	3.9706585023718213
714	638	NMB0666	AAF41084.1	null	ligA-1	-	3.964909449127632
715	1262	NMB1318	AAF41693.1	null	pssA	-	3.9628960757313143
716	99	NMB0108	AAF40567.1	null	-	-	3.9620685225951617
717	1175	NMB1225	AAF41606.1	null	-	-	3.958035036354644
718	61	NMB0064	AAF40532.1	null	galE	-	3.9562130963447046
719	1677	NMB1753	AAF42094.1	null	-	-	3.9517645480357904
720	1207	NMB1260	AAF41638.1	null	res	-	3.950169759852195
721	613	NMB0640	AAF41063.1	null	-	-	3.9484063898964012
722	2059	NMB2156	AAF42464.1	null	rfaC	-	3.943373863795032
723	1034	NMB1074	AAF41469.1	null	argB	-	3.934678642131176
724	892	NMB0923	AAF41331.1	null	-	-	3.934402944416324
725	1886	NMB1970	AAF42299.1	null	-	-	3.933792882179597
726	1717	NMB1796	AAF42134.1	null	-	-	3.9295460998576104
727	1724	NMB1804	AAF42141.1	null	-	-	3.929524929086412
728	652	NMB0680	AAF41098.1	null	cnp1	-	3.929416222686294
729	1536	NMB1604	AAF41956.1	null	gpm	-	3.928618644048383
730	532	NMB0557	AAF40985.1	null	-	-	3.928020286684007
731	2031	NMB2128	AAF42436.1	null	-	-	3.9278585074307415
732	908	NMB0941	AAF41347.1	null	rpmJ2	-	3.92296606249497
733	1510	NMB1578	AAF41931.1	null	-	-	3.9172928277004666
734	360	NMB0380	AAF40820.1	null	-	-	3.916383162348391
735	1587	NMB1656	AAF42005.1	null	-	-	3.914357506000858
736	208	NMB0218	AAF40674.1	null	pglA	-	3.9135009896339574
737	1952	NMB2040	AAF42361.1	null	thiC	-	3.910977431084119
738	1913	NMB1999	AAF42326.1	null	mgtE	-	3.9105809294338925
739	473	NMB0496	AAF62312.1	null	-	-	3.910159478847541
740	453	NMB0475	AAF40912.1	null	-	-	3.910076078953762
741	1627	NMB1697	AAF42045.1	null	-	-	3.909815964994544
742	1077	NMB1124	AAF41512.1	null	-	-	3.9076450762535697
743	1114	NMB1162	AAF41547.1	null	-	-	3.9076450762535697
744	736	NMB0764	AAF41177.1	null	-	-	3.906798070934964
745	1603	NMB1672	AAF42021.1	null	-	-	3.9065417601283037
746	1794	NMB1875	AAF42209.1	null	-	-	3.9035029571018898
747	1708	NMB1786	AAF42125.1	null	-	-	3.901690287491414
748	442	NMB0464	AAF40901.1	null	-	-	3.9010491969885277
749	95	NMB0104	AAF40563.1	null	-	-	3.8998656113858274
750	582	NMB0607	AAF41034.1	null	secD	-	3.899737513800027
751	455	NMB0477	AAF40914.1	null	-	-	3.898836425452006
752	1525	NMB1593	AAF41946.1	null	-	-	3.8960467485117394
753	544	NMB0569	AAF40997.1	null	nqrA	-	3.8950325639353425
754	1909	NMB1995	AAF42322.1	null	glnB	-	3.8918650168101707
755	1703	NMB1780	AAF42120.1	null	-	-	3.8907833578169337
756	1793	NMB1874	AAF42208.1	null	pyrE	-	3.888439739076413
757	1063	NMB1107	AAF41498.1	null	-	-	3.880433164444911
758	318	NMB0338	AAF40781.1	null	-	-	3.879636659697562
759	1419	NMB1485	AAF41841.1	null	-	-	3.8787469099290672
760	366	NMB0386	AAF40826.1	null	pgpA	-	3.878370920066038
761	194	NMB0203	AAF40660.1	null	dapB	-	3.8757420176117163
762	439	NMB0461	AAF40898.1	null	tbp1	-	3.8756062024752658
763	1049	NMB1092	AAF41484.1	null	-	-	3.8749599126752736
764	1360	NMB1422	AAF41783.1	null	-	-	3.86633594568342
765	165	NMB0174	AAF40631.1	null	valS	-	3.865918065894461
766	399	NMB0420	AAF40858.1	null	murD	-	3.8621256976028553
767	1400	NMB1464	AAF41822.1	null	-	-	3.8612044471451545
768	1814	NMB1896	AAF42227.1	null	dpnC	-	3.8606548349231367
769	1995	NMB2086	AAF42403.1	null	-	-	3.8589674424430602
770	1333	NMB1393	AAF41757.1	null	edd	-	3.8576804449520488
771	1458	NMB1524	AAF41880.1	null	-	-	3.854761400163235
772	390	NMB0410	AAF40849.1	null	-	-	3.8541131339991774
773	1967	NMB2056	AAF42376.1	null	rpsI	-	3.8533212591976564
774	1923	NMB2010	AAF42335.1	null	-	-	3.8523814902328635
775	1686	NMB1762	AAF42103.1	null	-	-	3.852172897111738
776	898	NMB0930	AAF41337.1	null	-	-	3.8517917800570007
777	1602	NMB1671	AAF42020.1	null	pqiB	-	3.849644273788352
778	574	NMB0599	AAF41027.1	null	-	-	3.8490181715285523
779	1085	NMB1132	AAF41520.1	null	-	-	3.8487151009012206
780	1122	NMB1170	AAF41555.1	null	-	-	3.8487151009012206
781	934	NMB0967	AAF41372.1	null	trpD	-	3.8483173165688216
782	1502	NMB1570	AAF41923.1	null	-	-	3.8478212974602077
783	762	NMB0790	AAF41203.1	null	pgm	-	3.8475513272095685
784	266	NMB0278	AAF40732.1	null	dsbA-1	-	3.8470345932394854
785	94	NMB0103	AAF40562.1	null	-	-	3.8464428547450717
786	687	NMB0715	AAF62319.1	null	-	-	3.846203446698667
787	1253	NMB1309	AAF41684.1	null	-	-	3.8389092445394275
788	637	NMB0665	AAF41083.1	null	-	-	3.836787213726849
789	1992	NMB2082	AAF42400.1	null	exoA	-	3.836503831767777
790	413	NMB0434	AAF40872.1	null	-	-	3.835106518749918
791	553	NMB0578	AAF41006.1	null	nosD	-	3.834796419100354
792	161	NMB0170	AAF40627.1	null	minC	-	3.8324058684939613
793	1583	NMB1652	AAF42001.1	null	-	-	3.8321726063837276
794	1675	NMB1749	AAF42092.1	null	-	-	3.8317869865098717
795	823	NMB0853	AAF41264.1	null	-	-	3.830108559400987
796	50	NMB0052	AAF40521.1	null	pilT-1	-	3.8294177073275506
797	859	NMB0889	AAF41299.1	null	-	-	3.8282208701866787
798	1354	NMB1416	AAF41777.1	null	pepN	-	3.827968196814532
799	604	NMB0631	AAF41056.1	null	-	-	3.823388783580885
800	750	NMB0778	AAF41191.1	null	-	-	3.8230418634906425
801	1270	NMB1326	AAF41701.1	null	uvrC	-	3.822905730104506
802	863	NMB0893	AAF41302.1	null	dut	-	3.8214046519519096
803	1609	NMB1679	AAF42027.1	null	trmA	-	3.82080376643668
804	68	NMB0071	AAF40538.1	null	ctrA	-	3.8195825101877148
805	1449	NMB1515	AAF41871.1	null	-	-	3.8195603890523593
806	603	NMB0630	AAF41055.1	null	hisH	-	3.8155188088044922
807	244	NMB0256	AAF40710.1	null	-	-	3.815430818756027
808	1421	NMB1487	AAF41843.1	null	fimB	-	3.8151925853963635
809	19	NMB0019	AAY52139.1	null	-	-	3.814232925408263
810	411	NMB0432	AAF40870.1	null	-	-	3.8141527947405875
811	784	NMB0812	AAF41225.1	null	-	-	3.8139627853162232
812	1474	NMB1541	AAF41896.1	null	lbpB	-	3.81311625964118
813	778	NMB0806	AAF41219.1	null	-	-	3.813082929564459
814	1154	NMB1203	AAF41585.1	null	glnD	-	3.8091087936221584
815	881	NMB0912	AAF41320.1	null	-	-	3.808037759287753
816	2046	NMB2143	AAF42451.1	null	-	-	3.8063884113211914
817	39	NMB0039	AAF40510.1	null	-	-	3.8051676438451163
818	1172	NMB1221	AAF41603.1	null	-	-	3.8021781846822877
819	1848	NMB1932	AAF42261.1	null	glyQ	-	3.8015886841402153
820	705	NMB0733	AAF41146.1	null	bioD	-	3.80112481489391
821	1644	NMB1715	AAF42062.1	null	mtrD	-	3.799871682560655
822	1041	NMB1084	AAF41476.1	null	-	-	3.7962977362973556
823	37	NMB0037	AAF40508.1	null	phnA	-	3.792148638954064
824	2056	NMB2153	AAF42461.1	null	-	-	3.791119803145926
825	1819	NMB1902	AAF42232.1	null	dnaN	-	3.7907195268672504
826	571	NMB0596	AAF41024.1	null	-	-	3.7893161015332817
827	990	NMB1028	AAF41427.1	null	-	-	3.788941742161525
828	1518	NMB1586	AAF41939.1	null	-	-	3.7888827967487546
829	501	NMB0525	AAF40955.1	null	-	-	3.7880740531719357
830	735	NMB0763	AAF41176.1	null	cysK	-	3.7817008227789373
831	1221	NMB1276	AAF41652.1	null	fadD-1	-	3.779223160088685
832	1631	NMB1701	AAF42049.1	null	-	-	3.7767524870232805
833	358	NMB0378	AAF40818.1	null	-	-	3.7752023232645318
834	1548	NMB1616	AAF41968.1	null	thiD	-	3.7734304710789006
835	647	NMB0675	AAF41093.1	null	kdsB	-	3.7733974486634683
836	1838	NMB1921	AAF42251.1	null	fabG-2	-	3.773262351747008
837	1356	NMB1418	AAF41779.1	null	-	-	3.771355096120305
838	709	NMB0737	AAF41150.1	null	-	-	3.7705953368703287
839	1202	NMB1253	AAF41633.1	null	-	-	3.769745430195835
840	801	NMB0830	AAF41242.1	null	-	-	3.76824323679511
841	722	NMB0750	AAF41163.1	null	bcp	-	3.7667991741401314
842	707	NMB0735	AAF41148.1	null	ubiA	-	3.7664713909341603
843	1523	NMB1591	AAF41944.1	null	mtrA	-	3.766301293761149
844	84	NMB0089	AAF40552.1	null	pykA	-	3.76488414713524
845	57	NMB0059	AAF40528.1	null	dnaJ	-	3.7643115942505094
846	1370	NMB1432	AAF41793.1	null	aroA	-	3.762828941104242
847	589	NMB0614	AAF41041.1	null	-	-	3.7623018805893365
848	1478	NMB1545	AAF41900.1	null	-	-	3.7609700075692736
849	1564	NMB1632	AAF41982.1	null	-	-	3.7609700075692736
850	864	NMB0894	AAF41303.1	null	-	-	3.7602511704600907
851	1582	NMB1651	AAF42000.1	null	alr	-	3.759297674147918
852	1959	NMB2048	AAF42368.1	null	ligA-2	-	3.759230939887642
853	1940	NMB2027	AAF42350.1	null	gntP	-	3.759016352775736
854	1898	NMB1983	AAF42311.1	null	-	-	3.757925099546566
855	1024	NMB1064	AAF41460.1	null	-	-	3.7559025105477324
856	542	NMB0567	AAF40995.1	null	nqrC	-	3.75507178584805
857	505	NMB0529	AAF40959.1	null	-	-	3.7546815971649
858	1463	NMB1530	AAF41885.1	null	dapE	-	3.7541506706401777
859	80	NMB0085	AAF40548.1	null	gltS	-	3.753281751087968
860	1053	NMB1096	AAF41488.1	null	-	-	3.753237515624058
861	474	NMB0497	AAF40929.2	null	-	-	3.752892673819523
862	1380	NMB1442	AAF41803.1	null	mutL	-	3.7527307265357055
863	1664	NMB1737	AAF42081.1	null	-	-	3.7516812749142336
864	1646	NMB1717	AAF42064.1	null	mtrR	-	3.751315514117273
865	1921	NMB2007	AAY52151.1	null	-	-	3.750873196265268
866	1589	NMB1658	AAF42007.1	null	coaBC	-	3.7507057541142763
867	838	NMB0868	AAF41279.1	null	-	-	3.749935034520103
868	1617	NMB1687	AAF42035.1	null	-	-	3.746462521443663
869	1806	NMB1887	AAF42221.1	null	tpiA	-	3.745458816970024
870	1231	NMB1286	AAF41662.1	null	-	-	3.7435917965751324
871	946	NMB0980	AAF41384.1	null	pntA	-	3.741514260105631
872	1185	NMB1235	AAF41616.1	null	-	-	3.741197501717339
873	877	NMB0908	AAF41316.1	null	-	-	3.74019371403843
874	664	NMB0692	AAF41109.1	null	tpc	-	3.739169811764065
875	1742	NMB1822	AAF42157.1	null	pglD	-	3.738346845596234
876	1010	NMB1048	AAF41446.1	null	-	-	3.7378124898229945
877	2037	NMB2134	AAF42442.1	null	-	-	3.7363742261922677
878	1702	NMB1779	AAF42119.1	null	-	-	3.736290912046417
879	1283	NMB1339	AAF41714.1	null	proS	-	3.735932199661337
880	1726	NMB1806	AAF42143.1	null	-	-	3.734944165306318
881	1057	NMB1101	AAF41492.1	null	-	-	3.7340187538461262
882	423	NMB0445	AAF40882.1	null	-	-	3.7336322810578584
883	1517	NMB1585	AAF41938.1	null	-	-	3.733592250943479
884	1568	NMB1637	AAF41986.1	null	-	-	3.7300609161883247
885	1955	NMB2044	AAF42364.1	null	ptsI	-	3.728443990271817
886	1338	NMB1398	AAF41762.1	null	sodC	-	3.7272996199417863
887	488	NMB0511	AAF40943.1	null	-	-	3.726762626996116
888	862	NMB0892	AAF41301.1	null	-	-	3.7266933179800756
889	615	NMB0642	AAF41065.1	null	ntpA	-	3.72577636818656
890	737	NMB0765	AAF41178.1	null	lepB	-	3.725267556095135
891	324	NMB0344	AAF40787.1	null	-	-	3.7250723266525814
892	635	NMB0663	AAF41081.1	null	nspA	-	3.720456018727096
893	661	NMB0689	AAF41107.1	null	greB	-	3.718740216895797
894	394	NMB0414	AAF40853.1	null	murE	-	3.7186841594604756
895	1718	NMB1797	AAF42135.1	null	-	-	3.717288678217647
896	446	NMB0468	AAF40905.1	null	speA	-	3.716385393479046
897	511	NMB0535	AAF40964.1	null	gluP	-	3.7159655869059414
898	1242	NMB1297	AAF41673.1	null	-	-	3.7158686082489596
899	330	NMB0350	AAF40793.1	null	-	-	3.713260885985122
900	1864	NMB1948	AAF42277.1	null	-	-	3.7125570419124556
901	1036	NMB1076	AAF41471.1	null	-	-	3.71240438460972
902	868	NMB0899	AAF41307.1	null	-	-	3.7117954298152274
903	1222	NMB1277	AAF41653.1	null	-	-	3.710893369531885
904	476	NMB0499	AAF40931.1	null	-	-	3.7106013345321234
905	562	NMB0587	AAF41015.1	null	-	-	3.710073135539148
906	1692	NMB1768	AAF42109.1	null	-	-	3.708733710179399
907	67	NMB0070	AAF40537.1	null	synX	-	3.7049549959633286
908	941	NMB0975	AAF41379.1	null	-	-	3.704554584784197
909	1715	NMB1794	AAF42132.1	null	-	-	3.703864527457431
910	856	NMB0886	AAF62321.1	null	fimT	-	3.7034634127206734
911	593	NMB0619	AAF41045.1	null	-	-	3.7005910064123984
912	663	NMB0691	AAF62316.1	null	-	-	3.6997831424779917
913	627	NMB0655	AAF41075.1	null	-	-	3.696145742913326
914	1739	NMB1819	AAF42154.1	null	-	-	3.696070115095411
915	270	NMB0282	AAF62306.1	null	-	-	3.695833523245587
916	1785	NMB1866	AAF42200.1	null	-	-	3.6947668050126055
917	450	NMB0472	AAF40909.1	null	bioF	-	3.6941038473888232
918	212	NMB0222	AAF40678.1	null	-	-	3.6928175190397843
919	1853	NMB1937	AAF42266.1	null	atpH	-	3.6924611219376837
920	414	NMB0435	AAF40873.1	null	ackA-1	-	3.691321479152662
921	2050	NMB2147	AAF42455.1	null	-	-	3.6890588675683214
922	531	NMB0556	AAF40984.1	null	-	-	3.686839978180054
923	853	NMB0883	AAF41294.1	null	-	-	3.685198250943211
924	1815	NMB1897	AAF42228.1	null	leuS	-	3.684984988064217
925	1199	NMB1250	AAF41630.1	null	-	-	3.6845760682708977
926	1613	NMB1683	AAF42031.1	null	-	-	3.6842589527645164
927	1092	NMB1139	AAF41527.1	null	accA-1	-	3.6841947815566467
928	1129	NMB1177	AAF41562.1	null	accA-2	-	3.6841947815566467
929	183	NMB0192	AAF40649.1	null	rnhB	-	3.6813100075852785
930	1904	NMB1990	AAF42317.1	null	-	-	3.680871777678475
931	1938	NMB2025	AAF42348.1	null	-	-	3.679420000674735
932	1355	NMB1417	AAF41778.1	null	-	-	3.6767663384230183
933	228	NMB0240	AAF40694.1	null	-	-	3.6763011679880897
934	47	NMB0047	AAF40518.1	null	-	-	3.67574281761495
935	837	NMB0867	AAF41278.1	null	-	-	3.6757016236021984
936	919	NMB0952	AAF41358.1	null	-	-	3.675491087570783
937	752	NMB0780	AAF41193.1	null	-	-	3.6752732353874658
938	685	NMB0713	AAF41128.1	null	-	-	3.6752134402901797
939	1947	NMB2035	AAF42356.1	null	-	-	3.673653748366099
940	713	NMB0741	AAF41154.1	null	-	-	3.672407742864229
941	393	NMB0413	AAF40852.1	null	penA	-	3.6721762437918963
942	1293	NMB1350	AAF41724.1	null	-	-	3.671997736281882
943	1219	NMB1273	AAF41650.1	null	-	-	3.671902605641083
944	1942	NMB2029	AAY52153.1	null	thrB	-	3.6715658019247246
945	1919	NMB2005	AAF42332.1	null	argJ	-	3.6710820915617868
946	1571	NMB1640	AAF41989.1	null	serC	-	3.669651042422984
947	1026	NMB1066	AAF41462.1	null	-	-	3.6680959748689106
948	974	NMB1011	AAF41412.1	null	-	-	3.6663183467062104
949	1043	NMB1086	AAF41478.1	null	-	-	3.664568438718003
950	1836	NMB1919	AAF42249.1	null	-	-	3.6643121936345007
951	596	NMB0622	AAF41048.1	null	lolA	-	3.662653293634168
952	1364	NMB1426	AAF41787.1	null	-	-	3.6618795762184857
953	1372	NMB1434	AAF41795.1	null	-	-	3.658824112595852
954	1606	NMB1675	AAF42024.1	null	-	-	3.6582678309870267
955	1820	NMB1903	AAF42233.1	null	dnaA	-	3.657884931712133
956	711	NMB0739	AAF41152.1	null	-	-	3.653216181549937
957	825	NMB0855	AAF41266.1	null	-	-	3.6515755264249172
958	1608	NMB1678	AAF42026.1	null	tyrB	-	3.6487207152092327
959	879	NMB0910	AAF41318.1	null	-	-	3.648661196265935
960	1300	NMB1357	AAF41731.1	null	-	-	3.6484988519332413
961	891	NMB0922	AAF41330.1	null	-	-	3.646965100834473
962	459	NMB0481	AAF40918.1	null	-	-	3.6453637203811113
963	470	NMB0493	AAF40927.1	null	-	-	3.6439723114834144
964	1446	NMB1512	AAF41868.1	null	-	-	3.643573781775618
965	1636	NMB1706	AAF42054.1	null	-	-	3.643166990190479
966	277	NMB0291	AAF40742.1	null	-	-	3.6425574583226057
967	1731	NMB1811	AAF42147.1	null	pilP	-	3.6425377111275785
968	1451	NMB1517	AAF41873.1	null	-	-	3.6422921449900008
969	967	NMB1004	AAF41405.1	null	-	-	3.6412897861128917
970	1875	NMB1959	AAF42288.1	null	-	-	3.638504953880549
971	1203	NMB1254	AAF41634.1	null	ribA	-	3.638089695903681
972	1569	NMB1638	AAF41987.1	null	-	-	3.636604768619481
973	1711	NMB1789	AAF42128.1	null	secB	-	3.636581882694083
974	1698	NMB1775	AAF42115.1	null	-	-	3.636142791553592
975	1623	NMB1693	AAF42041.1	null	-	-	3.634744008520915
976	309	NMB0329	AAF40773.1	null	pilF	-	3.6339265017195466
977	689	NMB0717	AAF41130.1	null	-	-	3.633354102338696
978	758	NMB0786	AAF41199.1	null	-	-	3.6330117488762803
979	34	NMB0034	AAF40505.1	null	-	-	3.632263028968429
980	1388	NMB1451	AAF41810.1	null	dnaQ-1	-	3.6322028891043283
981	844	NMB0874	AAF41285.1	null	-	-	3.6300035270059072
982	2061	NMB2158	AAF42466.1	null	-	-	3.629839987520649
983	1897	NMB1982	AAF42310.1	null	polA	-	3.629701917243741
984	600	NMB0627	AAF41052.1	null	hisI	-	3.6287670018237694
985	1083	NMB1130	AAF41518.1	null	-	-	3.626893569670798
986	1120	NMB1168	AAF41553.1	null	-	-	3.626893569670798
987	814	NMB0844	AAF41255.1	null	-	-	3.6265194428669423
988	31	NMB0031	AAF40502.1	null	glmS	-	3.621323836234488
989	703	NMB0731	AAF41144.1	null	-	-	3.6207297974767014
990	1373	NMB1435	AAF41796.1	null	-	-	3.6202064634623965
991	1895	NMB1980	AAF42308.1	null	-	-	3.6196657760002093
992	1912	NMB1998	AAF42325.1	null	-	-	3.614978827712428
993	1021	NMB1061	AAF41457.1	null	-	-	3.6108869729238715
994	684	NMB0712	AAF41127.1	null	rpoH	-	3.6060517832909924
995	1288	NMB1344	AAF41719.1	null	lpdA2	-	3.6049133278759156
996	1455	NMB1521	AAF41877.1	null	-	-	3.603090113950564
997	2005	NMB2096	AAF42413.1	null	yojH	-	3.601905857147308
998	770	NMB0798	AAF41211.1	null	ftsH	-	3.601750450552247
999	1496	NMB1563	AAF41917.1	null	-	-	3.6012203829238922
1000	312	NMB0332	AAF40775.1	null	pilD	-	3.6011378808853136
1001	1914	NMB2000	AAF42327.1	null	-	-	3.600025850981638
1002	1994	NMB2085	AAF42402.1	null	-	-	3.5980026999988097
1003	884	NMB0915	AAF41323.1	null	-	-	3.5972093051758858
1004	403	NMB0424	AAF40862.1	null	ddlB	-	3.597172651066286
1005	1549	NMB1617	AAF41969.1	null	-	-	3.596762032048129
1006	1212	NMB1266	AAF41643.1	null	-	-	3.596334747705256
1007	485	NMB0508	AAF40940.1	null	-	-	3.595809694001543
1008	841	NMB0871	AAF41282.1	null	panC	-	3.5949813591783295
1009	1789	NMB1870	AAF42204.1	null	-	-	3.5948802297636426
1010	454	NMB0476	AAF40913.1	null	-	-	3.592404440285299
1011	331	NMB0351	AAF40794.1	null	tal	-	3.592241467903767
1012	950	NMB0985	AAF41388.1	null	-	-	3.5921678045324317
1013	1198	NMB1249	AAF41629.1	null	-	-	3.5920770600371164
1014	1168	NMB1217	AAF41599.2	null	lipB	-	3.5900165953192698
1015	209	NMB0219	AAF40675.1	null	fabF-1	-	3.5898491113210365
1016	452	NMB0474	AAF40911.1	null	-	-	3.5895990007701846
1017	227	NMB0239	AAF40693.1	null	-	-	3.5884631340507043
1018	221	NMB0232	AAF40687.1	null	uvrD	-	3.585798220361182
1019	185	NMB0194	AAF40651.1	null	-	-	3.5843218425990484
1020	1690	NMB1766	AAF42107.1	null	-	-	3.5841037303890313
1021	1687	NMB1763	AAF42104.1	null	-	-	3.5839809051969183
1022	534	NMB0559	AAF40987.1	null	aarF	-	3.5827147392625585
1023	1650	NMB1721	AAF42067.1	null	-	-	3.5826064910782285
1024	1916	NMB2002	AAF42329.1	null	-	-	3.5821988078801494
1025	1100	NMB1147	AAF41534.1	null	-	-	3.582140030848313
1026	1137	NMB1185	AAF41569.1	null	-	-	3.582140030848313
1027	1827	NMB1910	AAF42240.1	null	-	-	3.58201617480073
1028	381	NMB0401	AAF40840.1	null	putA	-	3.580421451036305
1029	973	NMB1010	AAF41411.1	null	-	-	3.5801220824050968
1030	472	NMB0495	AAF40928.1	null	-	-	3.578305333036014
1031	528	NMB0552	AAF40981.1	null	-	-	3.578260700608269
1032	1087	NMB1134	AAF41522.1	null	fdx-1	-	3.5777475894367323
1033	1124	NMB1172	AAF41557.1	null	fdx-2	-	3.5777475894367323
1034	1931	NMB2018	AAF42341.1	null	-	-	3.5775258471899742
1035	1381	NMB1443	AAY52154.1	null	dnaX	-	3.5751374087069903
1036	2047	NMB2144	AAF42452.1	null	-	-	3.572110119644047
1037	1315	NMB1372	AAF41746.1	null	clpX	-	3.5720199581058094
1038	171	NMB0180	AAF40637.1	null	lpxD	-	3.572011666983741
1039	573	NMB0598	AAF41026.1	null	-	-	3.57189603927434
1040	1473	NMB1540	AAF41895.1	null	lbpA	-	3.5702595193849813
1041	1391	NMB1454	AAF41813.1	null	-	-	3.568428171405948
1042	205	NMB0215	AAF40671.1	null	-	-	3.5679995130423015
1043	116	NMB0125	AAF40584.1	null	secE	-	3.5678196184174493
1044	475	NMB0498	AAF40930.1	null	-	-	3.567482353433311
1045	1700	NMB1777	AAF42117.1	null	-	-	3.567136819691026
1046	1017	NMB1056	AAF41453.1	null	-	-	3.5669521255620737
1047	1244	NMB1300	AAF41675.1	null	cmk	-	3.5665868739263002
1048	1842	NMB1926	AAF42255.1	null	lgtE	-	3.5661883696989713
1049	1442	NMB1508	AAF41864.1	null	-	-	3.5656631973802395
1050	1511	NMB1579	AAF41932.1	null	hisG	-	3.564932045979323
1051	1885	NMB1969	AAF42298.1	null	-	-	3.564668506508202
1052	1621	NMB1691	AAF42039.1	null	folP	-	3.5620832670343474
1053	1258	NMB1314	AAF41689.1	null	ftsK-2	-	3.5611050962038475
1054	1597	NMB1666	AAF42015.1	null	-	-	3.5591802686748153
1055	1072	NMB1117	AAF41507.1	null	-	-	3.55685927171572
1056	1635	NMB1705	AAF42053.1	null	rfaK	-	3.5535875999678246
1057	1170	NMB1219	AAF41601.1	null	-	-	3.5529625241001406
1058	809	NMB0839	AAF41250.1	null	pmbA	-	3.5527813564170034
1059	51	NMB0053	AAF40522.1	null	-	-	3.5524369571658876
1060	1106	NMB1153	AAF41539.1	null	cysN-1	-	3.551363134073478
1061	1143	NMB1191	AAF41574.1	null	cysN-2	-	3.551363134073478
1062	872	NMB0903	AAF41311.1	null	-	-	3.5491707157242236
1063	1467	NMB1534	AAF41889.1	null	-	-	3.5466126265829687
1064	1299	NMB1356	AAF41730.1	null	gatA	-	3.545240235228799
1065	1551	NMB1619	AAF41971.1	null	-	-	3.5431042867050677
1066	1998	NMB2089	AAF42406.1	null	-	-	3.5423546883216535
1067	658	NMB0686	AAF41104.1	null	rnc	-	3.5380531557934733
1068	1374	NMB1436	AAF41797.1	null	-	-	3.5337695077453164
1069	1422	NMB1488	AAF41844.1	null	gabD	-	3.526494112470812
1070	1755	NMB1835	AAF42170.1	null	tyrS	-	3.525607757617614
1071	181	NMB0190	AAF40647.1	null	gidB	-	3.5244260541919643
1072	1003	NMB1041	AAY52150.1	null	-	-	3.523987933031759
1073	1673	NMB1747	AAF42090.1	null	-	-	3.5235982760332174
1074	1825	NMB1908	AAF42238.1	null	-	-	3.5215075177795154
1075	486	NMB0509	AAF40941.1	null	-	-	3.520242060864832
1076	1763	NMB1843	AAF42178.1	null	-	-	3.520229961865072
1077	1999	NMB2090	AAF42407.1	null	gmhA	-	3.5192660941228886
1078	1406	NMB1471	AAF41828.1	null	trpS	-	3.5191974665778893
1079	466	NMB0489	AAF40924.1	null	-	-	3.517719370231478
1080	521	NMB0545	AAF40974.1	null	-	-	3.5170033283585997
1081	1526	NMB1594	AAF41947.1	null	potD-3	-	3.516495421703308
1082	42	NMB0042	AAF40513.1	null	-	-	3.5121478185203303
1083	1754	NMB1834	AAF42169.1	null	ribF	-	3.5112162565690435
1084	499	NMB0522	AAY52160.1	null	-	-	3.510766974679354
1085	1831	NMB1914	AAF42244.1	null	-	-	3.509559232150676
1086	1596	NMB1665	AAF42014.1	null	-	-	3.506563496190284
1087	947	NMB0981	AAF41385.1	null	serB	-	3.505467835328695
1088	1845	NMB1929	AAF42258.1	null	lgtA	-	3.5049809040272875
1089	2039	NMB2136	AAF42444.1	null	-	-	3.5039826465252735
1090	835	NMB0865	AAF41276.1	null	-	-	3.502428015750857
1091	1910	NMB1996	AAF42323.1	null	purL	-	3.5021151448188395
1092	1759	NMB1839	AAF42174.1	null	fhs	-	3.501246294705804
1093	710	NMB0738	AAF41151.1	null	-	-	3.4982263119697024
1094	155	NMB0164	AAF62305.1	null	rpmJ1	-	3.497744958876875
1095	1055	NMB1099	AAF41490.1	null	-	-	3.4946812363106083
1096	755	NMB0783	AAF41196.1	null	-	-	3.4935015502945084
1097	389	NMB0409	AAF40848.1	null	-	-	3.490215091302334
1098	492	NMB0515	AAF40947.1	null	-	-	3.489453480108207
1099	180	NMB0189	AAF40646.1	null	-	-	3.486683777256085
1100	1823	NMB1906	AAF42236.1	null	-	-	3.4853441883624225
1101	467	NMB0490	AAF62311.1	null	-	-	3.4847024540276608
1102	1665	NMB1738	AAF42082.1	null	-	-	3.4836166432979345
1103	746	NMB0774	AAF41187.1	null	upp	-	3.4832462998176807
1104	811	NMB0841	AAF41252.1	null	-	-	3.4825567905053907
1105	916	NMB0949	AAF41355.1	null	sdhD	-	3.481805434794766
1106	1975	NMB2064	AAF42383.1	null	-	-	3.4806803188043824
1107	1672	NMB1746	AAF42089.1	null	-	-	3.4805085586171756
1108	1038	NMB1081	AAF41473.1	null	-	-	3.4802195971601733
1109	1181	NMB1231	AAF41612.1	null	lon	-	3.480177874562472
1110	751	NMB0779	AAF41192.1	null	-	-	3.477956616293409
1111	951	NMB0986	AAF41389.1	null	-	-	3.4761756832728468
1112	507	NMB0531	AAF40961.1	null	-	-	3.4757585589770006
1113	1044	NMB1087	AAF41479.1	null	-	-	3.4739990337117037
1114	132	NMB0141	AAY52166.1	null	-	-	3.4726351983953254
1115	1758	NMB1838	AAF42173.1	null	-	-	3.47091902801147
1116	1655	NMB1727	AAF42072.1	null	-	-	3.470561784767553
1117	97	NMB0106	AAF40565.1	null	pyrB	-	3.46986797407732
1118	866	NMB0897	AAF41305.1	null	-	-	3.469548455199259
1119	1747	NMB1827	AAF42162.1	null	dnaE	-	3.467022995853498
1120	1884	NMB1968	AAF42297.1	null	aldA	-	3.4647360268610203
1121	813	NMB0843	AAF41254.1	null	pcnB	-	3.46340069661444
1122	1950	NMB2038	AAF42359.1	null	-	-	3.46293568105645
1123	1818	NMB1900	AAF42231.1	null	ppk	-	3.4586034383780606
1124	808	NMB0838	AAF41249.1	null	-	-	3.458433215116669
1125	1011	NMB1049	AAF41447.1	null	-	-	3.4578871774441335
1126	1666	NMB1739	AAF42083.1	null	-	-	3.457505345292811
1127	1689	NMB1765	AAF42106.1	null	-	-	3.456137398172646
1128	274	NMB0287	AAF40739.1	null	dinG	-	3.45477759084333
1129	346	NMB0366	AAF40808.1	null	-	-	3.4534127006893245
1130	353	NMB0373	AAF40815.1	null	-	-	3.453216109055743
1131	1965	NMB2054	AAF42374.1	null	-	-	3.448888836426127
1132	484	NMB0507	AAF40939.1	null	-	-	3.4488427121928424
1133	607	NMB0634	AAF41057.1	null	fbpA	-	3.4480980230793836
1134	252	NMB0264	AAF40718.1	null	-	-	3.4477011243602793
1135	676	NMB0704	AAF41121.1	null	rluD	-	3.445844772131016
1136	1839	NMB1923	AAF42252.1	null	-	-	3.4452377653165285
1137	551	NMB0576	AAF41004.1	null	hemA	-	3.4441350408254023
1138	1352	NMB1414	AAF41775.1	null	-	-	3.4432698089432017
1139	1161	NMB1210	AAF41592.1	null	-	-	3.442681676665976
1140	654	NMB0682	AAF41100.1	null	pyrC	-	3.442261712237075
1141	1018	NMB1057	AAF41454.1	null	ggt	-	3.4412555272459837
1142	1894	NMB1979	AAF42307.1	null	-	-	3.4410839478885697
1143	1740	NMB1820	AAF42155.1	null	pglB	-	3.4410560273679955
1144	100	NMB0109	AAF40568.1	null	-	-	3.44040176327361
1145	2036	NMB2133	AAF42441.1	null	-	-	3.4388520715100896
1146	1028	NMB1068	AAF62324.1	null	proA	-	3.43818103009264
1147	1334	NMB1394	AAF41758.1	null	eda	-	3.4343771992133396
1148	487	NMB0510	AAF40942.1	null	-	-	3.4330309518484206
1149	995	NMB1033	AAF41432.1	null	-	-	3.432380494396583
1150	491	NMB0514	AAF40946.1	null	-	-	3.4310050678394686
1151	1660	NMB1732	AAF42077.1	null	-	-	3.4297745109197457
1152	1890	NMB1975	AAF42303.1	null	-	-	3.42890273335703
1153	1685	NMB1761	AAF42102.1	null	-	-	3.4285708390839074
1154	374	NMB0394	AAF40834.1	null	nadA	-	3.427314323435424
1155	559	NMB0584	AAF41012.1	null	-	-	3.4269939122025788
1156	741	NMB0769	AAF41182.1	null	-	-	3.4234581277459344
1157	704	NMB0732	AAF41145.1	null	bioA	-	3.422277282037665
1158	1389	NMB1452	AAF41811.1	null	-	-	3.4216560437637633
1159	1537	NMB1605	AAF41957.1	null	parC	-	3.4201499458450284
1160	387	NMB0407	AAF40846.1	null	dsbA-3	-	3.419104999597159
1161	717	NMB0745	AAF41158.1	null	folK	-	3.418772374240975
1162	250	NMB0262	AAF40716.1	null	xseB	-	3.41657677885868
1163	395	NMB0416	AAF40854.1	null	murF	-	3.416292310329597
1164	113	NMB0122	AAF40581.1	null	-	-	3.413512236898622
1165	798	NMB0826	AAF41239.1	null	-	-	3.4126948107690414
1166	1751	NMB1831	AAF42166.1	null	lytB	-	3.411902281975513
1167	1649	NMB1720	AAF42066.1	null	recC	-	3.4112973521368164
1168	1892	NMB1977	AAF42305.1	null	-	-	3.4104152612848373
1169	972	NMB1009	AAF41410.1	null	-	-	3.4097818507271045
1170	845	NMB0875	AAF41286.1	null	prsA	-	3.408162636223562
1171	451	NMB0473	AAF40910.1	null	-	-	3.406430514159543
1172	1443	NMB1509	AAF41865.1	null	-	-	3.405417227705635
1173	1562	NMB1630	AAF41980.1	null	-	-	3.4049196582070045
1174	348	NMB0368	AAF40810.1	null	-	-	3.40423051249713
1175	857	NMB0887	AAF41297.1	null	-	-	3.4026403179651
1176	408	NMB0429	AAF40867.1	null	-	-	3.4018119689996262
1177	1162	NMB1211	AAF41593.1	null	-	-	3.4012558306616607
1178	2030	NMB2127	AAF42435.1	null	-	-	3.3938450809120693
1179	901	NMB0933	AAF41340.1	null	-	-	3.3935706660440315
1180	1899	NMB1985	AAF42312.1	null	hap	-	3.3930701840321276
1181	54	NMB0056	AAF40525.1	null	dksA	-	3.391912788284596
1182	1001	NMB1039	AAF41438.1	null	-	-	3.3912587035409087
1183	608	NMB0635	AAF41058.1	null	-	-	3.390158201473569
1184	478	NMB0501	AAF40933.1	null	-	-	3.3896240726968707
1185	1696	NMB1773	AAF42113.1	null	-	-	3.3896240726968707
1186	533	NMB0558	AAF40986.1	null	-	-	3.388956411552689
1187	126	NMB0135	AAF40594.1	null	-	-	3.387799119269231
1188	379	NMB0399	AAF40839.1	null	xthA	-	3.386904619226621
1189	179	NMB0188	AAF40645.1	null	-	-	3.3868819332800886
1190	906	NMB0939	AAF41345.1	null	-	-	3.3864215391877104
1191	1214	NMB1268	AAF41645.1	null	-	-	3.386109259267309
1192	783	NMB0811	AAF41224.1	null	murB	-	3.385989989872946
1193	300	NMB0319	AAF40764.1	null	farB	-	3.3852218200192605
1194	1470	NMB1537	AAF41892.1	null	dnaG	-	3.384915168293988
1195	92	NMB0100	AAF40560.1	null	-	-	3.384130193101037
1196	1859	NMB1943	AAF42272.1	null	-	-	3.3832987824699554
1197	623	NMB0651	AAF41072.1	null	-	-	3.3823388475351805
1198	847	NMB0877	AAF41288.1	null	-	-	3.3822469882801327
1199	523	NMB0547	AAF40976.1	null	-	-	3.380274945089627
1200	269	NMB0281	AAF40735.1	null	-	-	3.379489092506873
1201	1438	NMB1504	AAF41860.1	null	scpA	-	3.3776148147443963
1202	622	NMB0650	AAF41071.1	null	-	-	3.3771431019594957
1203	2014	NMB2106	AAF42421.1	null	-	-	3.375956740687189
1204	999	NMB1037	AAF41436.1	null	gshA	-	3.3752032134674783
1205	1056	NMB1100	AAF41491.1	null	-	-	3.373490000357376
1206	1078	NMB1125	AAF41513.1	null	-	-	3.372858016410759
1207	1115	NMB1163	AAF41548.1	null	-	-	3.372858016410759
1208	666	NMB0694	AAF41111.1	null	folI	-	3.3727836145888577
1209	1022	NMB1062	AAF41458.1	null	-	-	3.3719015129304646
1210	1151	NMB1200	AAF41582.1	null	-	-	3.371786068026528
1211	192	NMB0201	AAF40658.1	null	-	-	3.3709081322462175
1212	214	NMB0224	AAF40680.1	null	glnE	-	3.370343516017162
1213	631	NMB0659	AAF41078.1	null	-	-	3.369431250075087
1214	336	NMB0356	AAF40799.1	null	-	-	3.369411131714792
1215	625	NMB0653	AAF62314.1	null	-	-	3.367453033600389
1216	1540	NMB1608	AAF41960.1	null	-	-	3.3670227751220727
1217	1590	NMB1659	AAF42008.1	null	spoT	-	3.3668528714736987
1218	1809	NMB1890	AAF42224.1	null	-	-	3.3618737737664826
1219	343	NMB0363	AAF40806.1	null	-	-	3.36139773530496
1220	421	NMB0443	AAF40880.1	null	-	-	3.3613551732244655
1221	1756	NMB1836	AAF42171.1	null	-	-	3.3613093033481953
1222	2017	NMB2110	AAF42424.1	null	-	-	3.3603958787432044
1223	1066	NMB1110	AAF41501.1	null	-	-	3.359801732334259
1224	301	NMB0320	AAF40765.1	null	-	-	3.3581073880149153
1225	953	NMB0988	AAF41391.1	null	-	-	3.356750329325555
1226	215	NMB0225	AAF40681.1	null	-	-	3.3551507898130533
1227	728	NMB0756	AAF41169.1	null	-	-	3.355148220921534
1228	1012	NMB1050	AAF41448.1	null	-	-	3.354590416346317
1229	344	NMB0364	AAF40807.1	null	-	-	3.3530896691241
1230	514	NMB0538	AAF40967.1	null	-	-	3.352911465566476
1231	1498	NMB1565	AAF41919.1	null	-	-	3.3521927799634823
1232	610	NMB0637	AAF41060.1	null	argH	-	3.351820773140005
1233	337	NMB0357	AAF40800.1	null	mtgA	-	3.3510236545687744
1234	1483	NMB1550	AAF41905.1	null	-	-	3.3497404768382766
1235	1559	NMB1627	AAF41978.1	null	-	-	3.3497404768382766
1236	1505	NMB1573	AAF41926.1	null	argF	-	3.3490305443223947
1237	1080	NMB1127	AAF41515.1	null	-	-	3.3487585310804144
1238	1117	NMB1165	AAF41550.1	null	-	-	3.3487585310804144
1239	1423	NMB1489	AAF41845.1	null	-	-	3.3480540050098972
1240	1727	NMB1807	AAF42144.1	null	ponA	-	3.347519787666757
1241	896	NMB0928	AAF41335.1	null	-	-	3.3469580155262606
1242	1351	NMB1412	AAF41774.1	null	-	-	3.3466465012093876
1243	2027	NMB2123	AAF42432.1	null	-	-	3.3461828266874964
1244	1953	NMB2041	AAF42362.1	null	-	-	3.3445899781627797
1245	886	NMB0917	AAF41325.1	null	-	-	3.3437963313841155
1246	602	NMB0629	AAF41054.1	null	hisA	-	3.343190114183826
1247	1025	NMB1065	AAF41461.1	null	crcB	-	3.341776221925917
1248	1064	NMB1108	AAF41499.1	null	-	-	3.341471442403199
1249	1945	NMB2033	AAF42354.1	null	-	-	3.3414130718478052
1250	98	NMB0107	AAF40566.1	null	pyrI	-	3.341165904988122
1251	216	NMB0226	AAF40682.1	null	-	-	3.341161645005667
1252	1197	NMB1247	AAF41628.1	null	ribE	-	3.341107066940984
1253	1050	NMB1093	AAF41485.1	null	-	-	3.340818129058819
1254	500	NMB0524	AAF40954.1	null	-	-	3.3406102650387037
1255	695	NMB0723	AAF41136.1	null	rplT	-	3.34012116315334
1256	2051	NMB2148	AAF42456.1	null	-	-	3.338736402796155
1257	1934	NMB2021	AAF42344.1	null	-	-	3.337096141175296
1258	984	NMB1022	AAF41422.1	null	-	-	3.3369919572694458
1259	1479	NMB1546	AAF41901.1	null	-	-	3.3364274009578594
1260	1563	NMB1631	AAF41981.1	null	-	-	3.3364274009578594
1261	490	NMB0513	AAF40945.1	null	-	-	3.3363241588992962
1262	650	NMB0678	AAF41096.1	null	trpA	-	3.335519721873344
1263	2007	NMB2098	AAF42415.1	null	-	-	3.333065504091599
1264	1433	NMB1499	AAF41855.1	null	rph	-	3.3320216727829908
1265	1674	NMB1748	AAF42091.1	null	-	-	3.3305475061883425
1266	524	NMB0548	AAF40977.1	null	-	-	3.329428499253631
1267	1616	NMB1686	AAF42034.1	null	prfA	-	3.3286900021541475
1268	1531	NMB1599	AAF41952.1	null	-	-	3.328423123097256
1269	1684	NMB1760	AAF42101.1	null	-	-	3.3280938710780386
1270	716	NMB0744	AAF41157.1	null	-	-	3.3270363181948364
1271	1461	NMB1528	AAF41883.1	null	-	-	3.3266278811531675
1272	802	NMB0832	AAF41243.1	null	prrC	-	3.325373443855125
1273	1658	NMB1730	AAF42075.1	null	tonB	-	3.3249996888516313
1274	224	NMB0235	AAF40690.1	null	-	-	3.3249969625619378
1275	400	NMB0421	AAF40859.1	null	ftsW	-	3.3235640200830536
1276	1958	NMB2047	AAF42367.1	null	-	-	3.3234654741617375
1277	804	NMB0834	AAF41245.1	null	-	-	3.320283639119273
1278	671	NMB0699	AAF41116.1	null	trpB	-	3.32007534783464
1279	1200	NMB1251	AAF41631.1	null	-	-	3.3159232021368688
1280	1206	NMB1259	AAF41637.1	null	-	-	3.3159232021368688
1281	880	NMB0911	AAF41319.1	null	-	-	3.3135019949612206
1282	1733	NMB1813	AAF42148.1	null	aroK	-	3.3117740126001265
1283	777	NMB0805	AAF41218.1	null	-	-	3.311495904465809
1284	1314	NMB1371	AAF41745.1	null	argD	-	3.310215637164895
1285	831	NMB0861	AAF41272.1	null	-	-	3.308996341719551
1286	352	NMB0372	AAF40814.1	null	-	-	3.307890443594416
1287	1803	NMB1884	AAF42218.1	null	-	-	3.305756650841921
1288	1210	NMB1264	AAF41641.1	null	-	-	3.3042826975099433
1289	166	NMB0175	AAF40632.1	null	-	-	3.303717824268331
1290	197	NMB0206	AAF40663.1	null	aat	-	3.303507692116872
1291	1709	NMB1787	AAF42126.1	null	argC	-	3.3014981439820854
1292	1654	NMB1726	AAF42071.1	null	-	-	3.3010139105590532
1293	2052	NMB2149	AAF42457.1	null	-	-	3.300612112186934
1294	557	NMB0582	AAF41010.1	null	-	-	3.2997356966549534
1295	479	NMB0502	AAF40934.1	null	-	-	3.2960644661633722
1296	1576	NMB1645	AAF41994.1	null	-	-	3.2935150796411166
1297	1736	NMB1816	AAF42151.1	null	-	-	3.2930336950682237
1298	550	NMB0575	AAF41003.1	null	gcvH	-	3.2920289606162814
1299	893	NMB0924	AAF41332.1	null	-	-	3.290209246544824
1300	1693	NMB1770	AAF42110.1	null	-	-	3.288413080761549
1301	397	NMB0418	AAF40856.1	null	mraY	-	3.287507686863936
1302	815	NMB0845	AAF41256.1	null	-	-	3.287212214193783
1303	1710	NMB1788	AAF42127.1	null	recG	-	3.285030497318261
1304	1495	NMB1562	AAF41916.1	null	-	-	3.283008677773558
1305	899	NMB0931	AAF41338.1	null	-	-	3.282701349050626
1306	515	NMB0539	AAF40968.1	null	hemC	-	3.2820928577280553
1307	754	NMB0782	AAF41195.1	null	radA	-	3.2812460472105855
1308	1743	NMB1823	AAF42158.1	null	avtA	-	3.2790580668559217
1309	1642	NMB1713	AAF42060.1	null	-	-	3.2779647585388947
1310	1169	NMB1218	AAF41600.1	null	-	-	3.277689785011499
1311	349	NMB0369	AAF40811.1	null	-	-	3.277462806230175
1312	20	NMB0020	AAY52140.1	null	-	-	3.277244458183805
1313	895	NMB0927	AAF41334.1	null	pip	-	3.277139103503746
1314	810	NMB0840	AAF41251.1	null	-	-	3.276631388637294
1315	618	NMB0646	AAF41067.1	null	-	-	3.2755724986455
1316	90	NMB0096	AAF40558.1	null	-	-	3.274960516824214
1317	1287	NMB1343	AAF41718.1	null	-	-	3.2734403700473638
1318	1054	NMB1098	AAF41489.1	null	-	-	3.2712408807885307
1319	1070	NMB1115	AAF41505.1	null	-	-	3.269795830130522
1320	392	NMB0412	AAF40851.1	null	-	-	3.269591806815186
1321	698	NMB0726	AAF41139.1	null	-	-	3.2681790639671977
1322	240	NMB0252	AAF40706.1	null	-	-	3.2646481020368343
1323	964	NMB0999	AAF41402.1	null	-	-	3.2624746651643557
1324	433	NMB0455	AAF40892.1	null	-	-	3.2616396346904306
1325	1002	NMB1040	AAF41439.1	null	-	-	3.2595420962220563
1326	830	NMB0860	AAF41271.1	null	-	-	3.257733011070191
1327	1317	NMB1374	AAF41748.1	null	truB	-	3.2562839888799706
1328	1561	NMB1629	AAF62336.1	null	-	-	3.2561906500189552
1329	842	NMB0872	AAF41283.1	null	-	-	3.2560687885709982
1330	1966	NMB2055	AAF42375.1	null	-	-	3.2560134868848287
1331	1780	NMB1861	AAF42195.1	null	accC	-	3.2547614158907208
1332	1566	NMB1634	AAF41984.1	null	-	-	3.2547413536865397
1333	465	NMB0488	AAF40923.1	null	-	-	3.253731382332248
1334	350	NMB0370	AAF40812.1	null	-	-	3.253314928498176
1335	1722	NMB1802	AAF42139.1	null	gcp	-	3.252495372214432
1336	1345	NMB1405	AAF41768.1	null	-	-	3.252405798532346
1337	199	NMB0208	AAF40665.1	null	-	-	3.252396574648671
1338	316	NMB0336	AAF40779.1	null	fabI	-	3.250830431673617
1339	1307	NMB1364	AAF41738.1	null	-	-	3.247681680728039
1340	651	NMB0679	AAF41097.1	null	accD	-	3.2456230878895487
1341	32	NMB0032	AAF40503.1	null	-	-	3.245410502629661
1342	404	NMB0425	AAF40863.1	null	ftsQ	-	3.244872484698248
1343	2026	NMB2122	AAF62341.1	null	-	-	3.2434247478930036
1344	89	NMB0095	AAF40557.1	null	-	-	3.2429195727142743
1345	852	NMB0882	AAF41293.1	null	-	-	3.2426104839985928
1346	1991	NMB2081	AAF42399.1	null	-	-	3.2422375779503043
1347	1306	NMB1363	AAF41737.1	null	xseA	-	3.241459263512465
1348	295	NMB0314	AAF40759.1	null	-	-	3.2411395240266057
1349	291	NMB0309	AAF40755.1	null	-	-	3.2396362476263674
1350	1695	NMB1772	AAF42112.1	null	-	-	3.2375442471218157
1351	874	NMB0905	AAF41313.1	null	-	-	3.237032118152616
1352	1029	NMB1069	AAF41464.1	null	proB	-	3.236643804787569
1353	1901	NMB1987	AAF42314.1	null	thdF	-	3.2359339812824075
1354	1889	NMB1973	AAF42302.1	null	groES	-	3.2357226479995758
1355	2024	NMB2120	AAF42430.1	null	-	-	3.2346130061015277
1356	1266	NMB1322	AAF41697.1	null	-	-	3.233548073119938
1357	757	NMB0785	AAF41198.1	null	recB	-	3.2327192918377947
1358	55	NMB0057	AAF40526.1	null	-	-	3.2311225109476944
1359	1972	NMB2061	AAF42380.1	null	ppc	-	3.2306100814000267
1360	1905	NMB1991	AAF42318.1	null	-	-	3.228291400596906
1361	1166	NMB1215	AAF41597.1	null	-	-	3.227713476276062
1362	1484	NMB1551	AAF41906.1	null	-	-	3.2274399939718115
1363	1558	NMB1626	AAF41977.1	null	-	-	3.2274399939718115
1364	1292	NMB1349	AAF41723.1	null	-	-	3.2272135715744343
1365	1971	NMB2060	AAF62339.1	null	gpsA	-	3.2264107436873384
1366	117	NMB0126	AAF40585.1	null	nusG	-	3.2259706350840234
1367	1801	NMB1882	AAF42216.1	null	-	-	3.2226153628335874
1368	982	NMB1020	AAF41420.1	null	-	-	3.2203055867819583
1369	1452	NMB1518	AAF41874.1	null	ackA-2	-	3.2188365827388967
1370	429	NMB0451	AAF40888.1	null	-	-	3.215765483395517
1371	1978	NMB2067	AAF42386.1	null	cytX	-	3.2151590250999553
1372	1337	NMB1397	AAF41761.1	null	-	-	3.2146220065495976
1373	289	NMB0307	AAF40753.1	null	aroG	-	3.2138458883020617
1374	191	NMB0200	AAF40657.1	null	-	-	3.21382980036442
1375	1721	NMB1801	AAF42138.1	null	-	-	3.2135501660776598
1376	719	NMB0747	AAF41160.1	null	-	-	3.213129641370139
1377	1096	NMB1143	AAF41530.1	null	-	-	3.2127943176604417
1378	1133	NMB1181	AAF41565.1	null	-	-	3.2127943176604417
1379	1067	NMB1111	AAF41502.1	null	-	-	3.2121970302972387
1380	290	NMB0308	AAF40754.1	null	folA	-	3.2121826127511754
1381	690	NMB0718	AAF41131.1	null	hemH	-	3.2103912193268624
1382	1281	NMB1337	AAF41712.1	null	-	-	3.2092711799140208
1383	327	NMB0347	AAF40790.1	null	-	-	3.2078422692275703
1384	1007	NMB1045	AAF41443.1	null	-	-	3.2055057335286694
1385	332	NMB0352	AAF40795.1	null	-	-	3.201750157098249
1386	1752	NMB1832	AAF42167.1	null	lspA	-	3.2014287855282006
1387	1605	NMB1674	AAF42023.1	null	-	-	3.2013675276755027
1388	347	NMB0367	AAF40809.1	null	-	-	3.194888536029848
1389	1191	NMB1241	AAF41622.1	null	cca	-	3.1942097918078454
1390	422	NMB0444	AAF40881.1	null	-	-	3.1928646634493907
1391	970	NMB1007	AAF41408.1	null	-	-	3.190950887491769
1392	1835	NMB1918	AAF42248.1	null	fabD	-	3.1908608476157396
1393	45	NMB0045	AAF40516.1	null	pilA	-	3.190744548793624
1394	670	NMB0698	AAF41115.1	null	-	-	3.187783156275253
1395	869	NMB0900	AAF41308.1	null	-	-	3.1848120759679373
1396	480	NMB0503	AAF40935.1	null	-	-	3.1833167606695296
1397	1949	NMB2037	AAF42358.1	null	-	-	3.182804603460552
1398	365	NMB0385	AAF40825.1	null	thiL	-	3.181420161951747
1399	632	NMB0660	AAF41079.1	null	-	-	3.1788078788404595
1400	1948	NMB2036	AAF42357.1	null	truA	-	3.1779517809668256
1401	1460	NMB1527	AAF41882.1	null	rfaF	-	3.177772729568651
1402	1448	NMB1514	AAF41870.1	null	dnaQ-2	-	3.1768555315803493
1403	699	NMB0727	AAF41140.1	null	-	-	3.176434011604309
1404	977	NMB1014	AAF41415.1	null	-	-	3.1764180103227106
1405	988	NMB1026	AAF41426.1	null	-	-	3.175098166426432
1406	1211	NMB1265	AAF41642.1	null	-	-	3.1741784555771724
1407	226	NMB0237	AAF40692.1	null	-	-	3.172763473424518
1408	125	NMB0134	AAF40593.1	null	-	-	3.1721518436925464
1409	702	NMB0730	AAF41143.1	null	-	-	3.167441374757786
1410	1399	NMB1462	AAF41821.1	null	-	-	3.1669683702981994
1411	498	NMB0521	AAF40953.1	null	-	-	3.1660190297193282
1412	1430	NMB1496	AAF41852.1	null	-	-	3.163947811336598
1413	1361	NMB1423	AAF41784.1	null	-	-	3.163673592705808
1414	525	NMB0549	AAF40978.1	null	ybjZ	-	3.162313165145587
1415	628	NMB0656	AAF41076.1	null	-	-	3.1582288899266406
1416	826	NMB0856	AAF41267.1	null	-	-	3.158175058846678
1417	1366	NMB1428	AAF41789.1	null	-	-	3.1532138475093907
1418	2028	NMB2124	AAF42433.1	null	-	-	3.150222894438961
1419	1980	NMB2069	AAF42388.1	null	thiE	-	3.1497479376414104
1420	5	NMB0005	AAF40484.1	null	arsC	-	3.149284297334447
1421	74	NMB0078	AAY52155.1	null	-	-	3.149201341890296
1422	1757	NMB1837	AAF42172.1	null	-	-	3.1476831631406696
1423	338	NMB0358	AAF40801.1	null	aroE	-	3.145884421378473
1424	620	NMB0648	AAF41069.1	null	-	-	3.143616621357869
1425	522	NMB0546	AAF40975.1	null	adhP	-	3.1421562559084837
1426	326	NMB0346	AAF40789.1	null	-	-	3.141372248520144
1427	601	NMB0628	AAF41053.1	null	hisF	-	3.1393079406658617
1428	418	NMB0439	AAF40877.1	null	-	-	3.1384041699109155
1429	1807	NMB1888	AAF42222.1	null	secG	-	3.138127726736072
1430	1039	NMB1082	AAF41474.1	null	-	-	3.137355947631221
1431	1870	NMB1954	AAF42283.1	null	-	-	3.136881158823779
1432	882	NMB0913	AAF41321.1	null	pemK	-	3.1367299467367618
1433	203	NMB0213	AAF40669.1	null	-	-	3.136547982675775
1434	959	NMB0994	AAF41397.1	null	-	-	3.1355098840705025
1435	1688	NMB1764	AAF42105.1	null	-	-	3.1350295514125768
1436	1177	NMB1227	AAF41608.1	null	-	-	3.134947812100351
1437	256	NMB0268	AAF40722.1	null	-	-	3.133982662905509
1438	621	NMB0649	AAF41070.1	null	-	-	3.130460194767927
1439	1618	NMB1688	AAF42036.1	null	ansA	-	3.130227373166754
1440	665	NMB0693	AAF41110.1	null	folC	-	3.129228520360863
1441	182	NMB0191	AAF40648.1	null	-	-	3.128251641634238
1442	167	NMB0176	AAF40633.1	null	dadA	-	3.1278022805634746
1443	1336	NMB1396	AAF41760.1	null	mutY	-	3.127609195649947
1444	1234	NMB1289	AAF41665.1	null	-	-	3.1273777516558754
1445	443	NMB0465	AAF40902.1	null	-	-	3.1269724185059053
1446	72	NMB0075	AAF40542.1	null	-	-	3.125548801918305
1447	267	NMB0279	AAF40733.1	null	-	-	3.124286516567562
1448	1340	NMB1400	AAF41764.1	null	-	-	3.123134299942848
1449	749	NMB0777	AAF41190.1	null	-	-	3.1223525865679593
1450	732	NMB0760	AAF41173.1	null	dapF	-	3.1221170237782574
1451	449	NMB0471	AAF40908.1	null	-	-	3.1214169939270318
1452	594	NMB0620	AAF41046.1	null	pgp	-	3.119644659187296
1453	457	NMB0479	AAF40916.1	null	-	-	3.1193644696197156
1454	1969	NMB2058	AAF42378.1	null	-	-	3.119167525714333
1455	1773	NMB1854	AAF42188.1	null	-	-	3.115713150600193
1456	36	NMB0036	AAF40507.1	null	-	-	3.1148998954066287
1457	1791	NMB1872	AAF42206.1	null	-	-	3.1143198159294356
1458	1933	NMB2020	AAF42343.1	null	-	-	3.1130211696782455
1459	437	NMB0459	AAF40896.1	null	-	-	3.112068624014086
1460	675	NMB0703	AAF41120.1	null	comL	-	3.111782443719537
1461	508	NMB0532	AAY52159.1	null	htrA	-	3.1101673278549113
1462	1362	NMB1424	AAF41785.1	null	-	-	3.109189201096751
1463	971	NMB1008	AAF41409.1	null	-	-	3.1084633692897063
1464	184	NMB0193	AAF40650.1	null	gidA	-	3.1071091566833076
1465	1705	NMB1782	AAF42122.1	null	-	-	3.1062641041293078
1466	794	NMB0822	AAF41235.1	null	htpX	-	3.1061262031929937
1467	1284	NMB1340	AAF41715.1	null	-	-	3.10612267677637
1468	1004	NMB1042	AAF41440.1	null	-	-	3.105567164591527
1469	186	NMB0195	AAF40652.1	null	pdxA	-	3.1043897549991732
1470	1303	NMB1360	AAF41734.1	null	pdxH	-	3.1040543252633643
1471	164	NMB0173	AAF40630.1	null	-	-	3.1040017470006562
1472	1485	NMB1552	AAF41907.1	null	pivNM-1A	-	3.101687455446316
1473	1557	NMB1625	AAF41976.1	null	pivNM-1B	-	3.101687455446316
1474	1581	NMB1650	AAF41999.1	null	lrp	-	3.1008284134351882
1475	1775	NMB1856	AAF42190.1	null	-	-	3.1007508226553457
1476	265	NMB0277	AAF40731.1	null	mviN	-	3.0965221091741375
1477	102	NMB0111	AAF40570.1	null	fmt	-	3.096450077219694
1478	153	NMB0162	AAF40620.1	null	secY	-	3.0936740146262593
1479	1929	NMB2016	AAF62338.1	null	-	-	3.0934552714914747
1480	26	NMB0026	AAY52146.1	null	-	-	3.0932731473703705
1481	1205	NMB1258	AAF41636.1	null	-	-	3.0923762609432304
1482	1282	NMB1338	AAF41713.1	null	-	-	3.092332333794192
1483	275	NMB0288	AAF40740.1	null	-	-	3.0897588786122325
1484	477	NMB0500	AAF40932.1	null	-	-	3.0882232192661503
1485	1697	NMB1774	AAF42114.1	null	-	-	3.0882232192661503
1486	471	NMB0494	AAY52158.1	null	-	-	3.087278839046028
1487	420	NMB0441	AAF40879.1	null	-	-	3.0862119422378074
1488	903	NMB0936	AAF41342.1	null	-	-	3.082836939232971
1489	1047	NMB1090	AAF41482.1	null	-	-	3.0825525789278716
1490	1844	NMB1928	AAF42257.1	null	lgtB	-	3.0820250189313194
1491	1538	NMB1606	AAF41958.1	null	-	-	3.081205328137141
1492	417	NMB0438	AAF40876.1	null	-	-	3.0797387302145878
1493	62	NMB0065	AAF40533.1	null	-	-	3.079318161010072
1494	11	NMB0011	AAF40490.1	null	murA	-	3.0786826662936124
1495	1119	NMB1167	AAF41552.1	null	-	-	3.0785176383193793
1496	1348	NMB1409	AAF41771.1	null	-	-	3.077454146882608
1497	1255	NMB1311	AAF41686.1	null	-	-	3.076518785723016
1498	1196	NMB1246	AAF41627.1	null	-	-	3.0754870640220524
1499	402	NMB0423	AAF40861.1	null	murC	-	3.0736538286409196
1500	1990	NMB2080	AAF42398.1	null	-	-	3.0718681367704486
1501	766	NMB0794	AAF41207.1	null	-	-	3.0714502495857694
1502	1073	NMB1118	AAF41508.1	null	-	-	3.070367685411086
1503	2	NMB0002	AAF40481.1	null	-	-	3.070021650132267
1504	29	NMB0029	AAF40500.1	null	hprA	-	3.0692924985885837
1505	2048	NMB2145	AAF42453.1	null	-	-	3.069221115707162
1506	616	NMB0643	AAF62313.1	null	-	-	3.068621095001698
1507	1911	NMB1997	AAF42324.1	null	gloB	-	3.0663261781348226
1508	648	NMB0676	AAF41094.1	null	-	-	3.065726105052298
1509	1401	NMB1466	AAF41823.1	null	-	-	3.0649731141125707
1510	1156	NMB1205	AAF41587.1	null	-	-	3.0628107089906216
1511	1476	NMB1543	AAF41898.1	null	-	-	3.0623252050017307
1512	1917	NMB2003	AAF42330.1	null	-	-	3.060050211478154
1513	597	NMB0623	AAF41049.1	null	potD-2	-	3.0576336011402456
1514	369	NMB0389	AAF40829.1	null	galM	-	3.0569711510755564
1515	1922	NMB2008	AAF42334.1	null	-	-	3.0565117651671225
1516	897	NMB0929	AAF41336.1	null	dapA	-	3.0556823239955677
1517	1729	NMB1809	AAY52169.1	null	pilN	-	3.054005086563498
1518	1783	NMB1864	AAF42198.1	null	hemL	-	3.0536404485369384
1519	1987	NMB2076	AAF42395.1	null	aut	-	3.053019939759935
1520	948	NMB0982	AAF41386.1	null	-	-	3.05282002980549
1521	1279	NMB1335	AAF41710.1	null	creA	-	3.0511125342181913
1522	190	NMB0199	AAF40656.1	null	lpxB	-	3.0505780341719184
1523	555	NMB0580	AAF41008.1	null	-	-	3.0497278958215452
1524	176	NMB0185	AAF40642.1	null	cdsA	-	3.0480989246051324
1525	1396	NMB1459	AAF41818.1	null	-	-	3.0461650218660665
1526	1632	NMB1702	AAF42050.1	null	fabG-1	-	3.0456794801508886
1527	1105	NMB1152	AAF41538.1	null	cysJ-1	-	3.04417568441709
1528	1142	NMB1190	AAF41573.1	null	cysJ-2	-	3.04417568441709
1529	724	NMB0752	AAF41165.1	null	-	-	3.043779625544098
1530	1357	NMB1419	AAF41780.1	null	ruvC	-	3.043075293578724
1531	1497	NMB1564	AAF41918.1	null	-	-	3.0408916807508226
1532	1996	NMB2087	AAF42404.1	null	-	-	3.035655197752971
1533	22	NMB0022	AAY52142.1	null	-	-	3.0353657429598697
1534	230	NMB0242	AAF40696.1	null	nuoB	-	3.03516643833322
1535	510	NMB0534	AAF40963.1	null	-	-	3.0341083754546063
1536	1513	NMB1581	AAF41934.1	null	hisD	-	3.034058478780134
1537	1182	NMB1232	AAF41613.1	null	-	-	3.031994824038591
1538	1906	NMB1992	AAF42319.1	null	-	-	3.0295566791367556
1539	2022	NMB2118	AAF42429.1	null	-	-	3.028190442317047
1540	1977	NMB2066	AAF42385.1	null	tldD	-	3.0278538568043927
1541	1580	NMB1649	AAF41998.1	null	dsbB	-	3.027154072985147
1542	1305	NMB1362	AAF41736.1	null	-	-	3.0227638429535872
1543	175	NMB0184	AAF40641.1	null	dxr	-	3.021593352011248
1544	1296	NMB1353	AAF41727.1	null	-	-	3.0209762477373183
1545	2013	NMB2105	AAF62340.1	null	mafB	-	3.0206636350427223
1546	792	NMB0820	AAF41233.1	null	-	-	3.019485615170596
1547	251	NMB0263	AAF40717.1	null	-	-	3.0172080628830265
1548	1954	NMB2042	AAF42363.1	null	potA-2	-	3.015018686034341
1549	1817	NMB1899	AAF42230.1	null	-	-	3.013512273133343
1550	1094	NMB1141	AAF41528.1	null	-	-	3.012807228784962
1551	1131	NMB1179	AAF41563.1	null	-	-	3.012807228784962
1552	1239	NMB1294	AAF41670.1	null	plsC	-	3.0124234051546783
1553	264	NMB0276	AAF40730.1	null	-	-	3.0115608175148147
1554	1489	NMB1556	AAF41910.1	null	trmU	-	3.0114982387370297
1555	380	NMB0400	AAY52163.1	null	-	-	3.011148461239312
1556	262	NMB0274	AAF40728.1	null	recQ	-	3.0098347895453434
1557	1547	NMB1615	AAF41967.1	null	-	-	3.008185178951586
1558	356	NMB0376	AAF40816.1	null	-	-	3.005590352486997
1559	636	NMB0664	AAF41082.1	null	-	-	3.0054223226083963
1560	1235	NMB1290	AAF41666.1	null	-	-	3.004661712945958
1561	469	NMB0492	AAF40926.1	null	-	-	3.0033189946030925
1562	697	NMB0725	AAF41138.1	null	-	-	3.003173693797666
1563	858	NMB0888	AAF41298.1	null	-	-	3.0025720692702604
1564	1189	NMB1239	AAF41620.1	null	-	-	2.999416707411125
1565	936	NMB0969	AAF41374.1	null	-	-	2.9990080788859044
1566	727	NMB0755	AAF41168.1	null	-	-	2.9988733675827404
1567	776	NMB0804	AAF41217.1	null	-	-	2.9973985477452705
1568	660	NMB0688	AAF41106.1	null	trpF	-	2.995764957652844
1569	1384	NMB1446	AAF41806.1	null	aroD	-	2.992690715845636
1570	384	NMB0404	AAF40843.1	null	-	-	2.991694759090285
1571	320	NMB0340	AAF40783.1	null	gloA	-	2.9914829316424694
1572	1271	NMB1327	AAF41702.1	null	-	-	2.9865872399487237
1573	828	NMB0858	AAF41269.1	null	-	-	2.984935939594058
1574	1560	NMB1628	AAF41979.1	null	-	-	2.9831384419631033
1575	1628	NMB1698	AAF42046.1	null	-	-	2.982666342902216
1576	955	NMB0990	AAF41393.1	null	-	-	2.9820326408506115
1577	292	NMB0310	AAF40756.1	null	-	-	2.98186516117484
1578	1480	NMB1547	AAF41902.1	null	-	-	2.9804629897483603
1579	1263	NMB1319	AAF41694.1	null	-	-	2.980063767017435
1580	328	NMB0348	AAF40791.1	null	-	-	2.979496393303526
1581	2021	NMB2116	AAF42428.1	null	-	-	2.978731038798635
1582	1195	NMB1245	AAF41626.1	null	-	-	2.9694840255971253
1583	1741	NMB1821	AAF42156.1	null	pglC	-	2.9680158906701126
1584	1893	NMB1978	AAF42306.1	null	cyaY	-	2.967979035197645
1585	976	NMB1013	AAF41414.1	null	-	-	2.9659070412812385
1586	460	NMB0482	AAF40919.1	null	-	-	2.9656163090734875
1587	940	NMB0974	AAF41378.1	null	-	-	2.9656163090734875
1588	1671	NMB1745	AAF42088.1	null	-	-	2.9656163090734875
1589	354	NMB0374	AAF62308.1	null	-	-	2.9641564919439967
1590	2018	NMB2112	AAF42425.1	null	-	-	2.961471257830905
1591	1750	NMB1830	AAF42165.1	null	-	-	2.9604069895839187
1592	93	NMB0102	AAF40561.1	null	-	-	2.958721101500719
1593	483	NMB0506	AAF40938.1	null	-	-	2.9575395890197886
1594	1377	NMB1439	AAF41800.1	null	purE	-	2.95615868817834
1595	617	NMB0644	AAF41066.1	null	-	-	2.95488626335741
1596	1871	NMB1955	AAF42284.1	null	-	-	2.954080084464216
1597	103	NMB0112	AAF40571.1	null	rsmB	-	2.953921465063414
1598	284	NMB0298	AAF40749.1	null	-	-	2.9538387635534056
1599	1746	NMB1826	AAF42161.1	null	-	-	2.952994816591825
1600	1499	NMB1566	AAF41920.1	null	purN	-	2.9465853308338756
1601	1781	NMB1862	AAF42196.1	null	prmA	-	2.9463153595911002
1602	1714	NMB1792	AAF42131.1	null	-	-	2.944975758516365
1603	1681	NMB1757	AAF42098.1	null	-	-	2.938279986725335
1604	723	NMB0751	AAF41164.1	null	xerD	-	2.9379611449122582
1605	1600	NMB1669	AAF42018.1	null	-	-	2.9367730213134307
1606	494	NMB0517	AAF40949.1	null	-	-	2.9362377979485617
1607	2029	NMB2125	AAF42434.1	null	-	-	2.9355429416972902
1608	997	NMB1035	AAF41434.1	null	-	-	2.935344642438474
1609	1661	NMB1733	AAF42078.1	null	-	-	2.9352868307263833
1610	1084	NMB1131	AAF41519.1	null	hscA-1	-	2.93368707114563
1611	1121	NMB1169	AAF41554.1	null	hscA-2	-	2.93368707114563
1612	351	NMB0371	AAF40813.1	null	-	-	2.9331822484671304
1613	154	NMB0163	AAF40621.1	null	infA	-	2.932998970941513
1614	1834	NMB1917	AAF42247.1	null	-	-	2.9322039007178566
1615	1981	NMB2070	AAF42389.1	null	thiS	-	2.9306240636027434
1616	1326	NMB1386	AAY52138.1	null	-	-	2.928212327229933
1617	1398	NMB1461	AAF41820.1	null	-	-	2.92786963600178
1618	1552	NMB1620	AAF41972.1	null	-	-	2.926390295936723
1619	434	NMB0456	AAF40893.1	null	amiC	-	2.925666008867192
1620	1441	NMB1507	AAF41863.1	null	-	-	2.9244323411298665
1621	1843	NMB1927	AAF42256.1	null	-	-	2.922832846466226
1622	428	NMB0450	AAF40887.1	null	-	-	2.9228186208380036
1623	1	NMB0001	AAF40480.1	null	-	-	2.9227160304478783
1624	497	NMB0520	AAF40952.1	null	-	-	2.921447286986605
1625	1042	NMB1085	AAF41477.1	null	-	-	2.920321640004308
1626	1112	NMB1159	AAF41545.1	null	-	-	2.9172881422506287
1627	1149	NMB1197	AAF41580.1	null	-	-	2.9172881422506287
1628	1164	NMB1213	AAF41595.1	null	-	-	2.915656679828409
1629	619	NMB0647	AAF41068.1	null	-	-	2.9156564373902674
1630	376	NMB0396	AAF40836.1	null	nadC	-	2.9150686351284647
1631	1546	NMB1614	AAF41966.1	null	trkA	-	2.9135598860956335
1632	1052	NMB1095	AAF41487.1	null	-	-	2.912559525967266
1633	24	NMB0024	AAY52144.1	null	-	-	2.911621208692454
1634	1232	NMB1287	AAF41663.1	null	-	-	2.911230151768513
1635	2025	NMB2121	AAF42431.1	null	-	-	2.9110182747663083
1636	1744	NMB1824	AAF42159.1	null	-	-	2.910949110573804
1637	1601	NMB1670	AAF42019.1	null	-	-	2.9099066731479626
1638	928	NMB0961	AAF41367.1	null	funZ	-	2.9087860667434753
1639	935	NMB0968	AAF41373.1	null	-	-	2.908258149178276
1640	1390	NMB1453	AAF41812.1	null	-	-	2.906210616808164
1641	960	NMB0995	AAF41398.1	null	-	-	2.905668885044335
1642	1766	NMB1846	AAF42181.1	null	-	-	2.9056020492196755
1643	1386	NMB1448	AAF41808.1	null	dinP	-	2.9026274151326676
1644	1060	NMB1104	AAF41495.1	null	-	-	2.902041550210344
1645	174	NMB0183	AAF40640.1	null	-	-	2.901969258175936
1646	2035	NMB2132	AAF42440.1	null	-	-	2.9016210232656046
1647	1974	NMB2063	AAF42382.1	null	-	-	2.9015862697935293
1648	1215	NMB1269	AAF41646.1	null	-	-	2.8993721818159695
1649	396	NMB0417	AAF40855.1	null	-	-	2.8984141879217074
1650	649	NMB0677	AAF41095.1	null	-	-	2.8965249865850704
1651	1392	NMB1455	AAF41814.1	null	-	-	2.8935976374414594
1652	989	NMB1027	AAY52149.1	null	-	-	2.8934590490971974
1653	708	NMB0736	AAF41149.1	null	ptsN	-	2.8923565630489296
1654	987	NMB1025	AAF41425.1	null	-	-	2.892349168180102
1655	2001	NMB2092	AAF42409.1	null	-	-	2.8909114845342456
1656	791	NMB0819	AAF41232.1	null	-	-	2.8890057091406995
1657	633	NMB0661	AAY52137.1	null	-	-	2.8879040266314115
1658	1847	NMB1931	AAF42260.1	null	-	-	2.886661416813185
1659	1342	NMB1402	AAF41766.1	null	-	-	2.8866470195849727
1660	1454	NMB1520	AAF41876.1	null	-	-	2.883221500607645
1661	575	NMB0600	AAF41028.1	null	-	-	2.8827955039169106
1662	706	NMB0734	AAF41147.1	null	-	-	2.880842888637155
1663	1163	NMB1212	AAF41594.1	null	-	-	2.879778659662035
1664	870	NMB0901	AAF41309.1	null	-	-	2.8794356783515744
1665	88	NMB0094	AAF40556.1	null	-	-	2.875797652837479
1666	1707	NMB1785	AAF42124.1	null	-	-	2.8725833006586465
1667	1556	NMB1624	AAF62335.1	null	-	-	2.869688367228961
1668	56	NMB0058	AAF40527.1	null	-	-	2.8678228936291976
1669	1881	NMB1965	AAF42294.1	null	-	-	2.866779243016363
1670	1862	NMB1946	AAF42275.1	null	-	-	2.863711066793312
1671	1187	NMB1237	AAF41618.1	null	recR	-	2.8619778422604942
1672	1494	NMB1561	AAF41915.1	null	-	-	2.861180225120003
1673	63	NMB0066	AAF40534.1	null	ermC	-	2.8583658496064155
1674	314	NMB0334	AAF40777.1	null	pgi-1	-	2.858095534544063
1675	329	NMB0349	AAF40792.1	null	-	-	2.8566367570718674
1676	644	NMB0672	AAF41090.1	null	lpxK	-	2.854575967501362
1677	1592	NMB1661	AAF42010.1	null	gmk	-	2.852143447750841
1678	1274	NMB1330	AAF41705.1	null	-	-	2.8517885228914697
1679	468	NMB0491	AAF40925.1	null	-	-	2.8481561511773377
1680	1645	NMB1716	AAF42063.1	null	mtrC	-	2.8464772516021313
1681	1097	NMB1144	AAF41531.1	null	-	-	2.844606584474792
1682	1134	NMB1182	AAF41566.1	null	-	-	2.844606584474792
1683	1575	NMB1644	AAF41993.1	null	-	-	2.8420838356637543
1684	1240	NMB1295	AAF41671.1	null	mutM	-	2.8403327849399727
1685	177	NMB0186	AAF40643.1	null	uppS	-	2.839130770450488
1686	535	NMB0560	AAF40988.1	null	cysE	-	2.8391216726565003
1687	415	NMB0436	AAF40874.1	null	-	-	2.838736565866636
1688	952	NMB0987	AAF41390.1	null	-	-	2.838301918272063
1689	554	NMB0579	AAF41007.1	null	nosF	-	2.837033930295645
1690	1926	NMB2013	AAF42337.1	null	-	-	2.836483174630952
1691	1481	NMB1548	AAF41903.1	null	-	-	2.835054745178037
1692	1720	NMB1800	AAF42137.1	null	-	-	2.8342493705245704
1693	1625	NMB1695	AAF42043.1	null	-	-	2.8297288496976463
1694	1928	NMB2015	AAF42339.1	null	-	-	2.82789407697355
1695	1378	NMB1440	AAF41801.1	null	-	-	2.8255480788673424
1696	605	NMB0632	AAY52135.1	null	fbpC	-	2.824062156500046
1697	634	NMB0662	AAF41080.1	null	-	-	2.8227486161042377
1698	812	NMB0842	AAF41253.1	null	recJ	-	2.8217999837984875
1699	1925	NMB2012	AAF42336.1	null	-	-	2.8211398184769667
1700	235	NMB0247	AAF40701.1	null	-	-	2.8205901868031154
1701	1659	NMB1731	AAF42076.1	null	-	-	2.8205431218062986
1702	66	NMB0069	AAF40536.1	null	siaB	-	2.819993422128948
1703	843	NMB0873	AAF41284.1	null	-	-	2.8194771634850095
1704	1567	NMB1635	AAF41985.1	null	-	-	2.818612671096046
1705	504	NMB0528	AAF40958.1	null	-	-	2.818134608409957
1706	64	NMB0067	AAY52157.1	null	-	-	2.817851959325895
1707	674	NMB0702	AAF41119.1	null	comA	-	2.815375847113175
1708	259	NMB0271	AAF40725.1	null	-	-	2.814863629603019
1709	1593	NMB1662	AAF42011.1	null	apt	-	2.814151791228786
1710	546	NMB0571	AAF40999.1	null	-	-	2.8058970891578805
1711	261	NMB0273	AAF40727.1	null	-	-	2.8042419850668963
1712	1167	NMB1216	AAF41598.1	null	lipA	-	2.803693840630312
1713	1530	NMB1598	AAF41951.1	null	-	-	2.7984268515501762
1714	1941	NMB2028	AAF42351.1	null	gntK	-	2.795854125106419
1715	294	NMB0313	AAF40758.1	null	-	-	2.79512833880667
1716	1997	NMB2088	AAF42405.1	null	-	-	2.793932471756295
1717	1344	NMB1404	AAF41767.1	null	-	-	2.793667811793875
1718	588	NMB0613	AAF41040.1	null	-	-	2.7917569346549236
1719	1799	NMB1880	AAF42214.1	null	-	-	2.791628141032961
1720	1764	NMB1844	AAF42179.1	null	-	-	2.791314840761001
1721	829	NMB0859	AAF41270.1	null	-	-	2.7865069645347065
1722	1155	NMB1204	AAF41586.1	null	-	-	2.783894035721744
1723	2053	NMB2150	AAF42458.1	null	-	-	2.7835537736049307
1724	1857	NMB1941	AAF42270.1	null	-	-	2.7824714635689585
1725	1009	NMB1047	AAF41445.1	null	-	-	2.78024048759468
1726	1220	NMB1274	AAF41651.1	null	-	-	2.7791535030729273
1727	933	NMB0966	AAF41371.1	null	pabA	-	2.775293919584352
1728	1184	NMB1234	AAF41615.1	null	-	-	2.7748600879890253
1729	1883	NMB1967	AAF42296.1	null	-	-	2.7713020136478304
1730	1734	NMB1814	AAF42149.1	null	aroB	-	2.770435438109173
1731	1858	NMB1942	AAF42271.1	null	-	-	2.769049232650418
1732	189	NMB0198	AAF40655.1	null	rluC	-	2.7686073059781657
1733	2019	NMB2113	AAF42426.1	null	-	-	2.7669576309691144
1734	1762	NMB1842	AAF42177.1	null	-	-	2.766738544972131
1735	288	NMB0306	AAF40752.1	null	-	-	2.76599422618462
1736	1701	NMB1778	AAF42118.1	null	-	-	2.763825854947016
1737	1082	NMB1129	AAF41517.1	null	-	-	2.7637637959368333
1738	1098	NMB1145	AAF41532.1	null	mpl-1	-	2.762113490279708
1739	1135	NMB1183	AAF41567.1	null	mpl-2	-	2.762113490279708
1740	1174	NMB1224	AAF41605.1	null	-	-	2.7609683096056217
1741	1691	NMB1767	AAF42108.1	null	-	-	2.7601589480196664
1742	1208	NMB1262	AAF41639.1	null	-	-	2.754818870881847
1743	748	NMB0776	AAF41189.1	null	-	-	2.7545874513466386
1744	590	NMB0615	AAF41042.1	null	-	-	2.7542921635220377
1745	1822	NMB1905	AAF42235.1	null	rnpA	-	2.7535366472784344
1746	1682	NMB1758	AAF42099.1	null	-	-	2.752790475064223
1747	731	NMB0759	AAF41172.1	null	-	-	2.7515549987893846
1748	106	NMB0115	AAF40574.1	null	ntrX	-	2.7495497392560484
1749	1790	NMB1871	AAF42205.1	null	-	-	2.7483292954312764
1750	1412	NMB1477	AAF41834.1	null	-	-	2.746348020683687
1751	187	NMB0196	AAF40653.1	null	rne	-	2.7447144119391864
1752	1640	NMB1711	AAF42058.1	null	-	-	2.744148814694315
1753	1534	NMB1602	AAF62334.1	null	-	-	2.7425035889184612
1754	878	NMB0909	AAF41317.1	null	-	-	2.740206143941246
1755	527	NMB0551	AAF40980.1	null	priA	-	2.7372358745820016
1756	53	NMB0055	AAF40524.1	null	proC	-	2.7330739077932393
1757	458	NMB0480	AAF40917.1	null	-	-	2.729409181967979
1758	942	NMB0976	AAF41380.1	null	-	-	2.729409181967979
1759	789	NMB0817	AAF41230.1	null	-	-	2.729368235760281
1760	1840	NMB1924	AAF42253.1	null	-	-	2.7271149619415236
1761	1924	NMB2011	AAY52152.1	null	-	-	2.7262539288802117
1762	1786	NMB1867	AAF42201.1	null	dxs	-	2.725272623765338
1763	744	NMB0772	AAF41185.1	null	-	-	2.7224756710247755
1764	642	NMB0670	AAF41088.1	null	tmk	-	2.7223150536672374
1765	595	NMB0621	AAF41047.1	null	-	-	2.7214770296004804
1766	1261	NMB1317	AAF41692.1	null	-	-	2.720948324697161
1767	793	NMB0821	AAF41234.1	null	-	-	2.7198176387367443
1768	1535	NMB1603	AAF41955.1	null	-	-	2.7179639082434064
1769	1882	NMB1966	AAF42295.1	null	-	-	2.7179265773552994
1770	1475	NMB1542	AAF41897.1	null	-	-	2.717868798652834
1771	271	NMB0283	AAF40736.1	null	-	-	2.715492144828633
1772	260	NMB0272	AAF40726.1	null	-	-	2.7129758978384544
1773	1939	NMB2026	AAF42349.1	null	-	-	2.7128266530067306
1774	1937	NMB2024	AAF42347.1	null	-	-	2.712347958866163
1775	1514	NMB1582	AAF41935.1	null	hisC	-	2.7064616187850525
1776	629	NMB0657	AAF41077.1	null	-	-	2.706021104199759
1777	1359	NMB1421	AAF41782.1	null	-	-	2.705835589793736
1778	225	NMB0236	AAF40691.1	null	-	-	2.703926405836262
1779	626	NMB0654	AAF41074.1	null	-	-	2.702978085190076
1780	2000	NMB2091	AAF42408.1	null	-	-	2.7018917417789488
1781	111	NMB0120	AAF40579.1	null	-	-	2.696746370617218
1782	1173	NMB1222	AAF41604.1	null	ung	-	2.6954354076725444
1783	680	NMB0708	AAF41125.1	null	holA	-	2.694329937670677
1784	827	NMB0857	AAF41268.1	null	-	-	2.6893595138276787
1785	900	NMB0932	AAF41339.1	null	-	-	2.6871126625194397
1786	427	NMB0449	AAF40886.1	null	-	-	2.685431017107311
1787	333	NMB0353	AAF40796.1	null	-	-	2.684670234479063
1788	1226	NMB1281	AAF41657.1	null	mfd	-	2.681138290856293
1789	969	NMB1006	AAF41407.1	null	-	-	2.679319078496886
1790	273	NMB0286	AAF40738.1	null	-	-	2.6790327078126785
1791	1676	NMB1750	AAF42093.1	null	pivNM-2	-	2.6786276448548856
1792	435	NMB0457	AAF40894.1	null	-	-	2.6781365446598198
1793	218	NMB0228	AAF40684.1	null	-	-	2.6764344604320733
1794	1529	NMB1597	AAF41950.1	null	-	-	2.6745411740783323
1795	2015	NMB2108	AAF42422.1	null	-	-	2.6729308161491137
1796	1217	NMB1271	AAF41648.1	null	-	-	2.6724885442849406
1797	482	NMB0505	AAF40937.1	null	-	-	2.6717034105031403
1798	2006	NMB2097	AAF42414.1	null	-	-	2.6699565995219543
1799	282	NMB0296	AAF40747.1	null	-	-	2.6672074685793765
1800	1194	NMB1244	AAF41625.1	null	rpe	-	2.666648961998818
1801	871	NMB0902	AAF41310.1	null	-	-	2.6647327238860905
1802	2016	NMB2109	AAF42423.1	null	-	-	2.6624747205799526
1803	1979	NMB2068	AAF42387.1	null	thiO	-	2.657156200527324
1804	1371	NMB1433	AAF41794.1	null	-	-	2.6548772882318326
1805	1629	NMB1699	AAF42047.1	null	-	-	2.653117333647486
1806	1107	NMB1154	AAF41540.1	null	cysD-1	-	2.651795843464419
1807	1144	NMB1192	AAF41575.1	null	cysD-2	-	2.651795843464419
1808	1403	NMB1468	AAF41825.1	null	-	-	2.6515788117219126
1809	1193	NMB1243	AAF41624.1	null	ruvB	-	2.6494732954413753
1810	1679	NMB1755	AAF42096.1	null	-	-	2.647547326426808
1811	1796	NMB1877	AAF42211.1	null	-	-	2.645090252807872
1812	961	NMB0996	AAF41399.1	null	-	-	2.643268890258033
1813	253	NMB0265	AAF40719.1	null	ruvA	-	2.6421462005626584
1814	416	NMB0437	AAF40875.1	null	-	-	2.6386699464120946
1815	1420	NMB1486	AAF41842.1	null	-	-	2.6364615190952274
1816	481	NMB0504	AAF40936.1	null	-	-	2.635515413720321
1817	495	NMB0518	AAF40950.1	null	-	-	2.634084971253209
1818	1297	NMB1354	AAF41728.1	null	-	-	2.6315980532712686
1819	817	NMB0847	AAF41258.1	null	-	-	2.631175288250518
1820	1453	NMB1519	AAF41875.1	null	dsbD	-	2.630981097766735
1821	1437	NMB1503	AAF41859.1	null	-	-	2.6308074506548187
1822	662	NMB0690	AAF41108.1	null	purF	-	2.6279089340002373
1823	1622	NMB1692	AAF42040.1	null	-	-	2.6254073087426884
1824	4	NMB0004	AAF40483.1	null	-	-	2.6251212809656193
1825	1778	NMB1859	AAF42193.1	null	queA	-	2.624782130268365
1826	1787	NMB1868	AAF42202.1	null	xerC	-	2.622477964118019
1827	726	NMB0754	AAF41167.1	null	-	-	2.621587024073791
1828	1343	NMB1403	AAF62333.1	null	-	-	2.6205631442700064
1829	1657	NMB1729	AAF42074.1	null	exbB	-	2.6201868846500527
1830	1159	NMB1208	AAF41590.1	null	-	-	2.617330241847832
1831	986	NMB1024	AAF41424.1	null	-	-	2.6062146721899784
1832	219	NMB0230	AAF40685.1	null	-	-	2.6044747075871704
1833	1777	NMB1858	AAF42192.1	null	-	-	2.604265893874485
1834	1417	NMB1483	AAF41839.1	null	-	-	2.6038873771399498
1835	1694	NMB1771	AAF42111.1	null	-	-	2.602739107639494
1836	1349	NMB1410	AAF41772.1	null	-	-	2.5980635326895816
1837	310	NMB0330	AAF40774.1	null	-	-	2.5966598563702825
1838	375	NMB0395	AAF40835.1	null	-	-	2.5964858559353163
1839	431	NMB0453	AAF40890.1	null	mutT	-	2.5916068760720923
1840	1330	NMB1390	AAF41754.1	null	glk	-	2.5871201432509667
1841	81	NMB0086	AAF40549.1	null	-	-	2.587016926439018
1842	489	NMB0512	AAF40944.1	null	-	-	2.5830461936583613
1843	364	NMB0384	AAF40824.1	null	-	-	2.5798061479301864
1844	932	NMB0965	AAF41370.1	null	-	-	2.579251746613074
1845	285	NMB0299	AAF40750.1	null	-	-	2.5774546823938027
1846	1861	NMB1945	AAF42274.1	null	ubiX	-	2.576724776670336
1847	1935	NMB2022	AAF42345.1	null	-	-	2.576069676793047
1848	1865	NMB1949	AAF42278.1	null	-	-	2.5752418749643606
1849	1183	NMB1233	AAF41614.1	null	recD	-	2.5749983825000986
1850	1633	NMB1703	AAF42051.1	null	fabF-2	-	2.573485794340506
1851	426	NMB0448	AAF40885.1	null	pdxJ	-	2.5697318312066253
1852	1468	NMB1535	AAF41890.1	null	-	-	2.569160447516975
1853	765	NMB0793	AAF41206.1	null	-	-	2.56859522172111
1854	1323	NMB1382	AAF62331.1	null	-	-	2.5630699921713203
1855	120	NMB0129	AAF40588.1	null	-	-	2.562056938251607
1856	1748	NMB1828	AAF42163.1	null	-	-	2.5619946793036417
1857	1005	NMB1043	AAF41441.1	null	-	-	2.5616009531267294
1858	1779	NMB1860	AAF42194.1	null	accB	-	2.5598417304594805
1859	834	NMB0864	AAF41275.1	null	-	-	2.5592950600431887
1860	104	NMB0113	AAF40572.1	null	-	-	2.5563213581639626
1861	2042	NMB2139	AAF42447.1	null	-	-	2.552769968058064
1862	1737	NMB1817	AAF42152.1	null	ribD	-	2.551813109681394
1863	201	NMB0211	AAF40667.1	null	sdaA	-	2.551579730156065
1864	598	NMB0625	AAF41050.1	null	-	-	2.551273912554535
1865	1792	NMB1873	AAF42207.1	null	-	-	2.5498221735571605
1866	832	NMB0862	AAF41273.1	null	-	-	2.547838773282654
1867	1153	NMB1202	AAF41584.1	null	-	-	2.5470479305999807
1868	682	NMB0710	AAF62318.1	null	-	-	2.544789202855914
1869	565	NMB0590	AAF41018.1	null	trmD	-	2.5418426666359153
1870	781	NMB0809	AAF41222.1	null	-	-	2.538582552767965
1871	1983	NMB2072	AAF42391.1	null	-	-	2.537366532949501
1872	391	NMB0411	AAF40850.1	null	-	-	2.5371405037671257
1873	1900	NMB1986	AAF42313.1	null	-	-	2.533943466658799
1874	1058	NMB1102	AAF41493.1	null	-	-	2.526682224307087
1875	1428	NMB1494	AAF41850.1	null	-	-	2.5257673342471887
1876	1501	NMB1568	AAF41922.1	null	-	-	2.5254171511669825
1877	630	NMB0658	AAF62315.1	null	-	-	2.5249281905912575
1878	1706	NMB1784	AAF42123.1	null	-	-	2.514552074582153
1879	401	NMB0422	AAF40860.1	null	murG	-	2.508767670395241
1880	966	NMB1003	AAF41404.1	null	-	-	2.508490747134967
1881	1984	NMB2073	AAF42392.1	null	-	-	2.502550438434567
1882	1102	NMB1149	AAF41536.1	null	-	-	2.5008461277675917
1883	1139	NMB1187	AAF41571.1	null	-	-	2.5008461277675917
1884	357	NMB0377	AAF40817.1	null	-	-	2.489247036036534
1885	86	NMB0092	AAF40554.1	null	-	-	2.484717923352428
1886	496	NMB0519	AAF40951.1	null	-	-	2.476474401744411
1887	1405	NMB1470	AAF41827.1	null	-	-	2.472983261230243
1888	1213	NMB1267	AAF41644.1	null	-	-	2.4702953888347965
1889	2038	NMB2135	AAF42443.1	null	-	-	2.4697777568892088
1890	268	NMB0280	AAF40734.1	null	-	-	2.4676136974374474
1891	1873	NMB1957	AAF42286.1	null	-	-	2.4674144467992254
1892	1620	NMB1690	AAF42038.1	null	-	-	2.46727877590508
1893	1920	NMB2006	AAF42333.1	null	-	-	2.463929041282601
1894	1765	NMB1845	AAF42180.1	null	-	-	2.45844014037715
1895	1667	NMB1740	AAF42084.1	null	-	-	2.4578083446439485
1896	1000	NMB1038	AAF41437.1	null	radC	-	2.454102259671875
1897	1224	NMB1279	AAF41655.1	null	-	-	2.4539879239959337
1898	1062	NMB1106	AAF41497.1	null	-	-	2.4527563783452417
1899	1065	NMB1109	AAF41500.1	null	-	-	2.452588261782522
1900	786	NMB0814	AAF41227.1	null	hisS-1	-	2.448608719062743
1901	1976	NMB2065	AAF42384.1	null	hemK	-	2.4455829252837757
1902	520	NMB0544	AAF40973.1	null	-	-	2.4442677974670315
1903	1241	NMB1296	AAF41672.1	null	-	-	2.4427730662795524
1904	1521	NMB1589	AAF41942.1	null	-	-	2.4336128484306983
1905	885	NMB0916	AAF41324.1	null	-	-	2.431724622889255
1906	1930	NMB2017	AAF42340.1	null	-	-	2.427798943327211
1907	14	NMB0014	AAF40493.1	null	kdtA	-	2.4261384159247386
1908	1878	NMB1962	AAF42291.1	null	-	-	2.4212478589451645
1909	1826	NMB1909	AAF42239.1	null	-	-	2.413545502257372
1910	833	NMB0863	AAF41274.1	null	-	-	2.412327632116448
1911	945	NMB0979	AAF41383.1	null	-	-	2.4121790091542468
1912	2009	NMB2100	AAF42417.1	null	-	-	2.4120841731676115
1913	790	NMB0818	AAF41231.1	null	-	-	2.4004524873121786
1914	1798	NMB1879	AAF42213.1	null	-	-	2.400319847252777
1915	1093	NMB1140	AAY52164.1	null	tilS-1	-	2.3977443910140703
1916	1130	NMB1178	AAY52148.1	null	tilS-2	-	2.3977443910140703
1917	1278	NMB1334	AAF41709.1	null	-	-	2.380462537828307
1918	41	NMB0041	AAF40512.1	null	-	-	2.3784669459503367
1919	341	NMB0361	AAF40804.1	null	-	-	2.3668122044028514
1920	506	NMB0530	AAF40960.1	null	-	-	2.366453197599896
1921	1918	NMB2004	AAF42331.1	null	-	-	2.3656242327316774
1922	287	NMB0305	AAF40751.1	null	-	-	2.3633918845775974
1923	432	NMB0454	AAF40891.1	null	-	-	2.361413306644112
1924	1418	NMB1484	AAF41840.1	null	surE	-	2.3578684991443057
1925	1436	NMB1502	AAF41858.1	null	-	-	2.356484488466272
1926	372	NMB0392	AAF40832.1	null	nadB	-	2.356209792941057
1927	1570	NMB1639	AAF41988.1	null	-	-	2.3542422687703515
1928	311	NMB0331	AAY52165.1	null	-	-	2.353400973614975
1929	1795	NMB1876	AAF42210.1	null	argA	-	2.3431932548392647
1930	1237	NMB1292	AAF41668.1	null	-	-	2.3393439469817983
1931	1273	NMB1329	AAF41704.1	null	-	-	2.333785768820634
1932	385	NMB0405	AAF40844.1	null	comM	-	2.331453757431643
1933	1887	NMB1971	AAF42300.1	null	-	-	2.3291503841928547
1934	1982	NMB2071	AAF42390.1	null	thiG	-	2.328276258541965
1935	780	NMB0808	AAF41221.1	null	-	-	2.3272247600730416
1936	220	NMB0231	AAF40686.1	null	-	-	2.3270819999182164
1937	28	NMB0028	AAF40499.1	null	-	-	2.3174486316999667
1938	1738	NMB1818	AAF42153.1	null	-	-	2.3171878628154263
1939	580	NMB0605	AAF41032.1	null	-	-	2.316911732880047
1940	371	NMB0391	AAF40831.1	null	pgmB	-	2.316589902739406
1941	640	NMB0668	AAF41086.1	null	ampD	-	2.3101703254492327
1942	788	NMB0816	AAF41229.1	null	-	-	2.3092958484988206
1943	1985	NMB2074	AAF42393.1	null	-	-	2.306390286066007
1944	1238	NMB1293	AAF41669.1	null	-	-	2.3063845811501333
1945	52	NMB0054	AAF40523.1	null	-	-	2.3059381353099293
1946	641	NMB0669	AAF41087.1	null	-	-	2.301050783469794
1947	1088	NMB1135	AAF41523.1	null	-	-	2.299647957486442
1948	1125	NMB1173	AAF41558.1	null	-	-	2.299647957486442
1949	383	NMB0403	AAF40842.1	null	-	-	2.2978298203892966
1950	1797	NMB1878	AAF42212.1	null	-	-	2.2963206900728466
1951	1784	NMB1865	AAF42199.1	null	-	-	2.294527686756736
1952	673	NMB0701	AAF41118.1	null	-	-	2.2876369328656896
1953	107	NMB0116	AAF40575.1	null	dprA	-	2.2868755320817837
1954	1832	NMB1915	AAF42245.1	null	-	-	2.284404368130142
1955	1973	NMB2062	AAF42381.1	null	thiF	-	2.277019797974437
1956	1295	NMB1352	AAF41726.1	null	-	-	2.2693423981652567
1957	299	NMB0318	AAF40763.1	null	farA	-	2.266465809270432
1958	1761	NMB1841	AAF42176.1	null	-	-	2.265458715478543
1959	335	NMB0355	AAF40798.1	null	-	-	2.2624840944855804
1960	1462	NMB1529	AAF41884.1	null	-	-	2.2610792484215243
1961	2023	NMB2119	AAY52168.1	null	-	-	2.259220346778587
1962	1081	NMB1128	AAF41516.1	null	-	-	2.2504639991695012
1963	1118	NMB1166	AAF41551.1	null	-	-	2.2504639991695012
1964	13	NMB0013	AAF40492.1	null	-	-	2.2498377438730337
1965	1074	NMB1119	AAF41509.1	null	-	-	2.245218694746055
1966	308	NMB0328	AAF40772.1	null	-	-	2.244119129640125
1967	105	NMB0114	AAF40573.1	null	-	-	2.2434773456462214
1968	1880	NMB1964	AAF42293.1	null	-	-	2.2374464174745574
1969	1068	NMB1112	AAF41503.1	null	-	-	2.232458887922886
1970	1986	NMB2075	AAF42394.1	null	-	-	2.227552726084048
1971	1109	NMB1156	AAF41542.1	null	cysG-1	-	2.223987838391475
1972	1146	NMB1194	AAF41577.1	null	cysG-2	-	2.223987838391475
1973	276	NMB0290	AAF40741.1	null	-	-	2.2167910781852895
1974	1712	NMB1790	AAF42129.1	null	grxC	-	2.208502737944309
1975	1089	NMB1136	AAF41524.1	null	-	-	2.2053890814970742
1976	1126	NMB1174	AAF41559.1	null	-	-	2.2053890814970742
1977	1447	NMB1513	AAF41869.1	null	-	-	2.200852665479291
1978	733	NMB0761	AAF41174.1	null	-	-	2.200363294268798
1979	686	NMB0714	AAF41129.1	null	-	-	2.1991017265467443
1980	33	NMB0033	AAF40504.1	null	-	-	2.1939715876602985
1981	678	NMB0706	AAF41123.1	null	-	-	2.182215260829943
1982	1678	NMB1754	AAF42095.1	null	-	-	2.179600264119258
1983	1444	NMB1510	AAF41866.1	null	-	-	2.1761547463677924
1984	248	NMB0260	AAF40714.1	null	-	-	2.171264242850167
1985	890	NMB0921	AAF41329.1	null	-	-	2.1634633595382446
1986	16	NMB0016	AAF40495.1	null	-	-	2.1589909686861386
1987	612	NMB0639	AAF41062.1	null	-	-	2.1533718160908615
1988	1699	NMB1776	AAF42116.1	null	-	-	2.1495009113888632
1989	1365	NMB1427	AAF41788.1	null	-	-	2.139338659257871
1990	258	NMB0270	AAF40724.1	null	-	-	2.1334989422724866
1991	193	NMB0202	AAF40659.1	null	-	-	2.1315010590702723
1992	1588	NMB1657	AAF42006.1	null	-	-	2.130123662123528
1993	43	NMB0043	AAF40514.1	null	-	-	2.1255091008647797
1994	1110	NMB1157	AAF41543.1	null	-	-	2.1205547711888473
1995	1147	NMB1195	AAF41578.1	null	-	-	2.1205547711888473
1996	1229	NMB1284	AAF41660.1	null	-	-	2.113233715790724
1997	1957	NMB2046	AAF42366.1	null	-	-	2.105911357444379
1998	424	NMB0446	AAF40883.1	null	pheA	-	2.0982167108598877
1999	679	NMB0707	AAF41124.1	null	-	-	2.097387713668528
[truncated: 59 more rows]
