# Supplementary material for: Bioinformatic Assessment of Factors Affecting the Correlation between Protein Abundance and Elongation Efficiency in Prokaryotes
Source: Int J Mol Sci. 2022 Oct 9;23(19):11996. doi: 10.3390/ijms231911996 (PMC9570070; doi:10.3390/ijms231911996)
Supplement: Supplementary file 1 [file ijms-23-11996-s001.zip › EloE/output_folder/Neisseria_meningitidis_MC58_122586/neisseria meningitidis mc58_genes_and_flanks.txt]

>1	N operona: 1	first	NMB0001	gene_poz=(601-1092)	-	putative acetyltransferase	identified by similarity to EGAD:160712; match to	/position=-593 - 1098 (7 - 498)	/lenght=1692 (492)	/codons=564 (164)	/complement=true	GC-compoz=48.577235772357724%	/LCI1=0.9529652351738241	/LCI2=0.23006134969325157	p_i1=0.09251528087963495	p_i2=0.08336176840354845	/Tai=0.5092694200508903	/Tei=0.1750255915631936	/EEI=2.9227160304478783
ctggaatgccgaagccatccacgacctcttcaaacccttctgcgacgaagaaggcattaaaatgggcaaactcggcatgcccctgcgccttgccgtctgcggtacggcgaaaacccccagcgtcgatgctgtgttggcattaatcggcaaagaagaagtgttgaaacgcatccgcgcttaagttatccacaggcgtgggcgatgccgtctgatgtcggaatacggcttcagacagcatttaaatggaagttaaaaatgaaaaaaatattttattttctgatggttgttttttctacaagcgtatgggcaggggatgctgaagacaatctgctcagcatccaatccggttaccgcgccttattgcaaaagcaaaacaatctggacggaaaaatcatcgggatgcagtcggatttggaagatgcgcgccggcgtttgcagacggctcaggcagacatcgcccgtttggaagcggaaattcctgcagcaatggcgcaaaaagcccggcaggctgaagatttgaggcaaatcggagtgcgtttggaccatgcttggaatgcggtttacggcgcagggggaacgaaggcgtcggggaattgaccgatgaattccctctttgtggacaatactgttttcattacacggctgaaagccgggcatatcggcaggttggttcaggcgttgtttgaggagtggcacggatttgaaccgtggtcttctgtggataagattcatgcctattacggcaggtgtttgaaggatgacgaactgccgctggcatttgcggctgtggatgattccggaatcctgttgggttcggctgcggtcaagcggcatgatatggaaagttttccacggtatgaatattggttgggggatgtctttgttttacctgaatatcgcggaaaaggcattggcaggaggctggtcgcccactgcataggcgcagcgcgttcgctggggataaagttcttgtatctttatacgcctgatgtgcaaatattttatgaatcattcggctgggtggttgtcgggcgacatttccataacggtgaatgggttacggttatgcgtttggatgtggataaggtttaagccgaatggacggatgccgtctgagctgttcggacggcattttttatgtttggaaatttcctgtcagataatgtttatccacagatttttccatatggtttgatgctgttccgacaacggaaattaagatacggatttgcacaaatctttcagacggtacagttctgacaatgcttcgcgcggggtcaggctgtcgggatcgagtttttccaaggctgctgccaatataccttcaaaatgtttttcctctgctttatccacaaagttgcccacattcggttcatctcctttttcagacggcatggtactgaaaatatccagttggggacggttcgcggcggcttggttttccagtccgttcaaatgcttttgggcggatttcaatgcgcgtacaggcaggccggcgagtttggcgacggcaatgccgtagcttttaccggcgggacccggttggatttggtgcaggaaaacgatgtcctgtccctgttcgagcgcggaaaggtgcatattgacggcggcggtgtgggcttcgggcaggtaggtcagctcgaaatagtgggtagcaaacaggctgaaggatttgtttttttgcagcaggtg
>2	N operona: 1	middle	NMB0002	gene_poz=(601-996)	-	hypothetical protein	identified by Glimmer2; putative	/position=-98 - 1497 (502 - 897)	/lenght=1596 (396)	/codons=532 (132)	/complement=true	GC-compoz=49.24242424242424%	/LCI1=1.4045801526717556	/LCI2=0.2801526717557251	p_i1=0.24698674454888905	p_i2=0.13173402293472686	/Tai=0.4329005831954788	/Tei=0.2185606206412542	/EEI=3.070021650132267
cttgggctgggcgcacggcgacgatgaattcttcacaatggaacaattcatcgaatggtttgatttgaaagacgtttccccgtctccaagccgtatggacttgaaaaaactctactggatcaacggcgaacacatcaaaatcacacccaacggcaaactcgccgaactcgtcaaaccccgccttgcgttgcgcgatattcatgaaaccgaaaaacctgctttggaagatgtgttggaactggtcaaagaccgcccccaagacttgaacacgcttgccgacgagtgcttctacttctacgtcaaacaaacgcctgccgaagcagacgtgcagaaacactgggacgatgaagccgccgcccgtatgctgcgctttgccgaacgcctcgaagggctggaagactggaatgccgaagccatccacgacctcttcaaacccttctgcgacgaagaaggcattaaaatgggcaaactcggcatgcccctgcgccttgccgtctgcggtacggcgaaaacccccagcgtcgatgctgtgttggcattaatcggcaaagaagaagtgttgaaacgcatccgcgcttaagttatccacaggcgtgggcgatgccgtctgatgtcggaatacggcttcagacagcatttaaatggaagttaaaaatgaaaaaaatattttattttctgatggttgttttttctacaagcgtatgggcaggggatgctgaagacaatctgctcagcatccaatccggttaccgcgccttattgcaaaagcaaaacaatctggacggaaaaatcatcgggatgcagtcggatttggaagatgcgcgccggcgtttgcagacggctcaggcagacatcgcccgtttggaagcggaaattcctgcagcaatggcgcaaaaagcccggcaggctgaagatttgaggcaaatcggagtgcgtttggaccatgcttggaatgcggtttacggcgcagggggaacgaaggcgtcggggaattgaccgatgaattccctctttgtggacaatactgttttcattacacggctgaaagccgggcatatcggcaggttggttcaggcgttgtttgaggagtggcacggatttgaaccgtggtcttctgtggataagattcatgcctattacggcaggtgtttgaaggatgacgaactgccgctggcatttgcggctgtggatgattccggaatcctgttgggttcggctgcggtcaagcggcatgatatggaaagttttccacggtatgaatattggttgggggatgtctttgttttacctgaatatcgcggaaaaggcattggcaggaggctggtcgcccactgcataggcgcagcgcgttcgctggggataaagttcttgtatctttatacgcctgatgtgcaaatattttatgaatcattcggctgggtggttgtcgggcgacatttccataacggtgaatgggttacggttatgcgtttggatgtggataaggtttaagccgaatggacggatgccgtctgagctgttcggacggcattttttatgtttggaaatttcctgtcagataatgtttatccacagatttttccatatggtttgatg
>3	N operona: 1	last	NMB0003	gene_poz=(601-1995)	gltX	glutamyl-tRNA synthetase	identified by similarity to EGAD:16197; match to	/position=318 - 2912 (918 - 2312)	/lenght=2595 (1395)	/codons=865 (465)	/complement=true	GC-compoz=53.90681003584229%	/LCI1=1.1242816091954022	/LCI2=0.3152298850574714	p_i1=0.14434101693305085	p_i2=0.1704007392011912	/Tai=0.18259699766511212	/Tei=0.2533606652810721	/EEI=4.587601434699143
agccgcagggtaggcaaaatcgtgtttacgggaggccggaccaaaaaaggctatatgaccgaagccgaggtcgggcggcggtacgcactcaaacagggggttccggcgcgcaacatcctgtttgaaaacacttcgcgcaacacttatgaaaacctgaacaacatccgtccggttttgcgtgccaacggtattgccagcgtggtgattgtcagcgatccctaccatttggcgcgggcggcggaaatggcggaggatttgggtgtccgcgtttatatgtctgccacgccgaccacgcggtttgatgcgggaaataagaaaaaaatctttatgctgcaagagggatatgcgttatccctctaccgtttggaaaaatgggggcgggattttttcaattagctgtttcattgaacttttttttggacgcaatcccgaaggaattcggtcggcggcgcgtgatacactgttccgcgtgccgaagcattgaaaacaaggaaaatgccgtctgaaactttatccgcaggcagggttcagacggcatttttgatgcccaagcacggtaaaaccagtaaaataaacgctttcaaagatttcggagccatcatgaccgtcaaaacccgtttcgcccccagccccaccggctacctgcacatcggcggcgtgcgcaccgccttgttttcatgggcgtttgcccgccatcataaaggcgagttcctattacgtattgaagacaccgacttggcgcgttctaccgccgaatccgtcaacatcatcctcgacggcatgaaatgggtcggtctcaattacgacaacgccgacaacgtcgtttaccaaactcgccgtttcgaccgctacaaagaggtcattgccgaacttttagaaaaaggccatgcctactactgctattgcagcaaagaagagctggaagccatgcgtgagaaagccgaaaaagaaggctcggcgacttacgaccgccgctggcgtccggaagtaggtaaaaccctgcccgaaatcccgtccgacgtacaacccgttgtccgtttcaaaacgcctttggacggtgtgaccaaatggacagacttggtcaaaggcgaaatctccatccccaacgaagcactcgatgacctgattatcgcccgcgccgacggtacgccgacctacaacttctgcgttgtcgtagacgactacgacatgggcgttacccacgttatccgcggcgacgaccatgtgaacaacacgccgaaacaaatcaacatcttaaaagccatcgacgcgaacctgcccgaatacggccacctgccgatgattcttaacgaacaaggcaaaaaaatctccaaacgcagcggcgataccgttgccattaccgatttcggcgcaatgggcatcctgcccgaagcgatgctcaactatctggcacgcttgggctgggcgcacggcgacgatgaattcttcacaatggaacaattcatcgaatggtttgatttgaaagacgtttccccgtctccaagccgtatggacttgaaaaaactctactggatcaacggcgaacacatcaaaatcacacccaacggcaaactcgccgaactcgtcaaaccccgccttgcgttgcgcgatattcatgaaaccgaaaaacctgctttggaagatgtgttggaactggtcaaagaccgcccccaagacttgaacacgcttgccgacgagtgcttctacttctacgtcaaacaaacgcctgccgaagcagacgtgcagaaacactgggacgatgaagccgccgcccgtatgctgcgctttgccgaacgcctcgaagggctggaagactggaatgccgaagccatccacgacctcttcaaacccttctgcgacgaagaaggcattaaaatgggcaaactcggcatgcccctgcgccttgccgtctgcggtacggcgaaaacccccagcgtcgatgctgtgttggcattaatcggcaaagaagaagtgttgaaacgcatccgcgcttaagttatccacaggcgtgggcgatgccgtctgatgtcggaatacggcttcagacagcatttaaatggaagttaaaaatgaaaaaaatattttattttctgatggttgttttttctacaagcgtatgggcaggggatgctgaagacaatctgctcagcatccaatccggttaccgcgccttattgcaaaagcaaaacaatctggacggaaaaatcatcgggatgcagtcggatttggaagatgcgcgccggcgtttgcagacggctcaggcagacatcgcccgtttggaagcggaaattcctgcagcaatggcgcaaaaagcccggcaggctgaagatttgaggcaaatcggagtgcgtttggaccatgcttggaatgcggtttacggcgcagggggaacgaaggcgtcggggaattgaccgatgaattccctctttgtggacaatactgttttcattacacggctgaaagccgggcatatcggcaggttggttcaggcgttgtttgaggagtggcacggatttgaaccgtggtcttctgtggataagattcatgcctattacggcaggtgtttgaaggatgacgaactgccgctggcatttg
>4	N operona: 2	first	NMB0004	gene_poz=(601-1245)	-	EpiH/GdmH-related protein	identified by similarity to EGAD:132655; match to	/position=1917 - 3761 (2517 - 3161)	/lenght=1845 (645)	/codons=615 (215)	/complement=true	GC-compoz=54.88372093023256%	/LCI1=1.2554517133956387	/LCI2=0.4475077881619939	p_i1=0.19017186825622628	p_i2=0.33539527879755443	/Tai=0.36001381088177015	/Tei=0.401855750917799	/EEI=2.6251212809656193
cgggggctttgagcgattgcaggctttgcggggtgttgtctttccatccggccagttcgtctgccgaggcggtatgtgcggcaaatgtggcggcaagggtgattgcggcaagattcaagtatttcatcgttttgtcctttgtatgtcgattcgggtattgtaaaccgtttggtacggttgtaggcgggatattgagtaaaaccctgtgtaagccgataataaggggattgtcgagaagcaaggaaatgtcatgcctgaaatcaaaattttccacaatccgcgttgcagcaaatcgcgtgccgccttgtccctattggaagaacgcggcattgctgccgaagtggtcaaatatttggatacgccgcccgacttgtccgaattgaaggatattttcaacaaattgggcttggcatcggcgcgcgggatgatgcgcgtgaaagatgatttgtataaggaattgggtttggacaaccccaatttggacaatgacgcgctgctgcgtgccatcgccgatcatcccgccctgttggagcgtccgattgttttggcaaacggtaaggcggctgtcggcagaccgctggaaaatatcgaagcggtattgtgaacaaacggctgttttgcagccgcaacggcttgcgctattacctgttgggcggtttctgtttgagtgtttttccgcttttgctggtgtttgcctcatccgtttgggcggtttatcggacgggtgggcaggttttgccgccgtatgtccgggcggatgccgcgctggtgttgggcgccgccgcgtgggacaaacgcccttctcctgttttccgcgaacgcatcaaccatgccatcgcactttatcagagccgcagggtaggcaaaatcgtgtttacgggaggccggaccaaaaaaggctatatgaccgaagccgaggtcgggcggcggtacgcactcaaacagggggttccggcgcgcaacatcctgtttgaaaacacttcgcgcaacacttatgaaaacctgaacaacatccgtccggttttgcgtgccaacggtattgccagcgtggtgattgtcagcgatccctaccatttggcgcgggcggcggaaatggcggaggatttgggtgtccgcgtttatatgtctgccacgccgaccacgcggtttgatgcgggaaataagaaaaaaatctttatgctgcaagagggatatgcgttatccctctaccgtttggaaaaatgggggcgggattttttcaattagctgtttcattgaacttttttttggacgcaatcccgaaggaattcggtcggcggcgcgtgatacactgttccgcgtgccgaagcattgaaaacaaggaaaatgccgtctgaaactttatccgcaggcagggttcagacggcatttttgatgcccaagcacggtaaaaccagtaaaataaacgctttcaaagatttcggagccatcatgaccgtcaaaacccgtttcgcccccagccccaccggctacctgcacatcggcggcgtgcgcaccgccttgttttcatgggcgtttgcccgccatcataaaggcgagttcctattacgtattgaagacaccgacttggcgcgttctaccgccgaatccgtcaacatcatcctcgacggcatgaaatgggtcggtctcaattacgacaacgccgacaacgtcgtttaccaaactcgccgtttcgaccgctacaaagaggtcattgccgaacttttagaaaaaggccatgcctactactgctattgcagcaaagaagagctggaagccatgcgtgagaaagccgaaaaagaaggctcggcgacttacgaccgccgctggcgtccggaagtaggtaaa
>5	N operona: 2	last	NMB0005	gene_poz=(601-954)	arsC	arsenate reductase	identified by similarity to EGAD:124632; match to	/position=2558 - 4111 (3158 - 3511)	/lenght=1554 (354)	/codons=518 (118)	/complement=true	GC-compoz=51.69491525423729%	/LCI1=1.2849002849002849	/LCI2=0.4430199430199431	p_i1=0.20104939343304576	p_i2=0.32959295858181514	/Tai=0.23843126351779814	/Tei=0.39663366272363365	/EEI=3.149284297334447
gcattttgaatgggcgagtttgacggcgtcggtcaggcttttttcgtttacctccccggtaatggtctgcctgtatccgcatttcggtgcttcgacgacggtaaagggcagtacgccgacagtgtttccgtaggttttcataaagtttcggctgttcgccccggtgtaacgccaaatcgggtaggaaacaggagtttgtttgaggaagttgccgatattgtcggatgtgtcgagcgcgatgccgaccatatcgacgctgccttttttctgcgctttgtaccatttggacatggcaggcatctcttttcggcacgggccgcaccaagtcgcccaaaggttgacgatgcgtacgggggctttgagcgattgcaggctttgcggggtgttgtctttccatccggccagttcgtctgccgaggcggtatgtgcggcaaatgtggcggcaagggtgattgcggcaagattcaagtatttcatcgttttgtcctttgtatgtcgattcgggtattgtaaaccgtttggtacggttgtaggcgggatattgagtaaaaccctgtgtaagccgataataaggggattgtcgagaagcaaggaaatgtcatgcctgaaatcaaaattttccacaatccgcgttgcagcaaatcgcgtgccgccttgtccctattggaagaacgcggcattgctgccgaagtggtcaaatatttggatacgccgcccgacttgtccgaattgaaggatattttcaacaaattgggcttggcatcggcgcgcgggatgatgcgcgtgaaagatgatttgtataaggaattgggtttggacaaccccaatttggacaatgacgcgctgctgcgtgccatcgccgatcatcccgccctgttggagcgtccgattgttttggcaaacggtaaggcggctgtcggcagaccgctggaaaatatcgaagcggtattgtgaacaaacggctgttttgcagccgcaacggcttgcgctattacctgttgggcggtttctgtttgagtgtttttccgcttttgctggtgtttgcctcatccgtttgggcggtttatcggacgggtgggcaggttttgccgccgtatgtccgggcggatgccgcgctggtgttgggcgccgccgcgtgggacaaacgcccttctcctgttttccgcgaacgcatcaaccatgccatcgcactttatcagagccgcagggtaggcaaaatcgtgtttacgggaggccggaccaaaaaaggctatatgaccgaagccgaggtcgggcggcggtacgcactcaaacagggggttccggcgcgcaacatcctgtttgaaaacacttcgcgcaacacttatgaaaacctgaacaacatccgtccggttttgcgtgccaacggtattgccagcgtggtgattgtcagcgatccctaccatttggcgcgggcggcggaaatggcggaggatttgggtgtccgcgtttatatgtctgccacgccgaccacgcggtttgatgcgggaaataagaaaaaaatctttatgctgcaagagggatatgcgttatccc
>6	N operona: 3	first-last	NMB0006	gene_poz=(601-1083)	-	thioredoxin-related protein	identified by similarity to EGAD:143277	/position=3035 - 4717 (3635 - 4117)	/lenght=1683 (483)	/codons=561 (161)	/complement=false	GC-compoz=53.83022774327122%	/LCI1=1.0395833333333333	/LCI2=0.16604166666666667	p_i1=0.11744374677134474	p_i2=0.03665168284661963	/Tai=0.30760140680012565	/Tei=0.13298651456195767	/EEI=4.539389082244864
cacccgtccgataaaccgcccaaacggatgaggcaaacaccagcaaaagcggaaaaacactcaaacagaaaccgcccaacaggtaatagcgcaagccgttgcggctgcaaaacagccgtttgttcacaataccgcttcgatattttccagcggtctgccgacagccgccttaccgtttgccaaaacaatcggacgctccaacagggcgggatgatcggcgatggcacgcagcagcgcgtcattgtccaaattggggttgtccaaacccaattccttatacaaatcatctttcacgcgcatcatcccgcgcgccgatgccaagcccaatttgttgaaaatatccttcaattcggacaagtcgggcggcgtatccaaatatttgaccacttcggcagcaatgccgcgttcttccaatagggacaaggcggcacgcgatttgctgcaacgcggattgtggaaaattttgatttcaggcatgacatttccttgcttctcgacaatccccttattatcggcttacacagggttttactcaatatcccgcctacaaccgtaccaaacggtttacaatacccgaatcgacatacaaaggacaaaacgatgaaatacttgaatcttgccgcaatcacccttgccgccacatttgccgcacataccgcctcggcagacgaactggccggatggaaagacaacaccccgcaaagcctgcaatcgctcaaagcccccgtacgcatcgtcaacctttgggcgacttggtgcggcccgtgccgaaaagagatgcctgccatgtccaaatggtacaaagcgcagaaaaaaggcagcgtcgatatggtcggcatcgcgctcgacacatccgacaatatcggcaacttcctcaaacaaactcctgtttcctacccgatttggcgttacaccggggcgaacagccgaaactttatgaaaacctacggaaacactgtcggcgtactgccctttaccgtcgtcgaagcaccgaaatgcggatacaggcagaccattaccggggaggtaaacgaaaaaagcctgaccgacgccgtcaaactcgcccattcaaaatgccgttaaacgccggatgccgtctgaagccgcttcagatggcatttttcttttccacccgcctgccggtgcaaacttatccactatctaaaaacaggcggaatctttataatcggcactgtcttacctattgttcagacggcatatccctgcggacgcaaccgcccgaaacgatatgccgcccttccttacaggacctcctatgatccgtttcgaacaagtttccaaaacctatcccggcggttttgaagccctgaaaaacgtcagcttccaaatcaacaaaggcgaaatgatatttatcgcgggacactccggttcgggcaaatccaccatcctcaaactgatttcgggcattaccaagccgagcaggggcaaaatcctgtttaacgggcaggacctcggcacattgtccgacaaccaaatcggctttatgcgccaacacatcggcatcgtgttccaagaccacaaaatcctctacgaccgcaacgtcctgcaaaacgtcatcctgccgcttcggattatcggctatccgccgcgcaaagccgaagagcgtgcccgcatcgccatcgaaaaagtcggcctgaaaggacgagaattggacgatcccgt
>7	N operona: 4	first	NMB0007	gene_poz=(601-1251)	ftsE	cell division ATP-binding protein FtsE	identified by similarity to EGAD:140012; match to	/position=3711 - 5561 (4311 - 4961)	/lenght=1851 (651)	/codons=617 (217)	/complement=false	GC-compoz=55.4531490015361%	/LCI1=1.0339506172839505	/LCI2=0.30123456790123465	p_i1=0.11574009211624176	p_i2=0.15457230044460435	/Tai=0.23927640329580396	/Tei=0.2391150704001439	/EEI=4.18067651697142
ccggatggaaagacaacaccccgcaaagcctgcaatcgctcaaagcccccgtacgcatcgtcaacctttgggcgacttggtgcggcccgtgccgaaaagagatgcctgccatgtccaaatggtacaaagcgcagaaaaaaggcagcgtcgatatggtcggcatcgcgctcgacacatccgacaatatcggcaacttcctcaaacaaactcctgtttcctacccgatttggcgttacaccggggcgaacagccgaaactttatgaaaacctacggaaacactgtcggcgtactgccctttaccgtcgtcgaagcaccgaaatgcggatacaggcagaccattaccggggaggtaaacgaaaaaagcctgaccgacgccgtcaaactcgcccattcaaaatgccgttaaacgccggatgccgtctgaagccgcttcagatggcatttttcttttccacccgcctgccggtgcaaacttatccactatctaaaaacaggcggaatctttataatcggcactgtcttacctattgttcagacggcatatccctgcggacgcaaccgcccgaaacgatatgccgcccttccttacaggacctcctatgatccgtttcgaacaagtttccaaaacctatcccggcggttttgaagccctgaaaaacgtcagcttccaaatcaacaaaggcgaaatgatatttatcgcgggacactccggttcgggcaaatccaccatcctcaaactgatttcgggcattaccaagccgagcaggggcaaaatcctgtttaacgggcaggacctcggcacattgtccgacaaccaaatcggctttatgcgccaacacatcggcatcgtgttccaagaccacaaaatcctctacgaccgcaacgtcctgcaaaacgtcatcctgccgcttcggattatcggctatccgccgcgcaaagccgaagagcgtgcccgcatcgccatcgaaaaagtcggcctgaaaggacgagaattggacgatcccgtaaccctctccggcggtgaacaacaacgcctgtgcatcgcccgcgccgtcgttcaccagcccggcctgctgattgccgacgaaccctccgccaacctcgaccgcgcctacgcgctcgatattatggaattgttcaaaaccttccacgaagcgggaactaccgtcatcgttgccgcacatgacgaaaccctgatggcggactacggacaccgcatcctgcgcctctcgaaaggacgactcgcatgagcatcatccactacctctcgctgcacgtcgaatccgcgcgcaccgcgctcaagcagctcctgcgccaacccttcggcacactgcttaccctcatgatgctcgccgtcgcgatgaccctgccgctgtttatgcatctgggcatccaaagcgggcaaagcgtgttgggcaaactcaacgagtcgccgcaaatcacaatctatatggaaacctccgccgcacaaagcgacagcgataccgtccgcagcctgctggcgcgcgacaaacggctcgacaacatccgcttcatcggcaaagaagacggtctggaagaattacagtccaatcttgaccaaaatctgatttccatgcttgacggcaaccccctgccggatgtctttatcgttacccccgacccggcaaccacgcccgcccaaatgcaggcaatctaccgagacattaccaaactgcctatggtcgaatccgcgtctatggataccgaatgggtgcaaacgctgtaccaaatcaacgagttcatccgcaaaattttgtggtttctttccctgacgctggggatggcgttcgtccttgtcgcacacaacaccatccgcctgcaaatcctca
>8	N operona: 4	last	NMB0008	gene_poz=(601-1518)	-	putative cell division protein FtsX	identified by similarity to EGAD:140175; match to	/position=4358 - 6475 (4958 - 5875)	/lenght=2118 (918)	/codons=706 (306)	/complement=false	GC-compoz=56.209150326797385%	/LCI1=0.9748633879781421	/LCI2=0.21464480874316944	p_i1=0.09855473657708615	p_i2=0.07042926560214467	/Tai=0.257052609081387	/Tei=0.16338633904193023	/EEI=4.75693322164194
agccctgaaaaacgtcagcttccaaatcaacaaaggcgaaatgatatttatcgcgggacactccggttcgggcaaatccaccatcctcaaactgatttcgggcattaccaagccgagcaggggcaaaatcctgtttaacgggcaggacctcggcacattgtccgacaaccaaatcggctttatgcgccaacacatcggcatcgtgttccaagaccacaaaatcctctacgaccgcaacgtcctgcaaaacgtcatcctgccgcttcggattatcggctatccgccgcgcaaagccgaagagcgtgcccgcatcgccatcgaaaaagtcggcctgaaaggacgagaattggacgatcccgtaaccctctccggcggtgaacaacaacgcctgtgcatcgcccgcgccgtcgttcaccagcccggcctgctgattgccgacgaaccctccgccaacctcgaccgcgcctacgcgctcgatattatggaattgttcaaaaccttccacgaagcgggaactaccgtcatcgttgccgcacatgacgaaaccctgatggcggactacggacaccgcatcctgcgcctctcgaaaggacgactcgcatgagcatcatccactacctctcgctgcacgtcgaatccgcgcgcaccgcgctcaagcagctcctgcgccaacccttcggcacactgcttaccctcatgatgctcgccgtcgcgatgaccctgccgctgtttatgcatctgggcatccaaagcgggcaaagcgtgttgggcaaactcaacgagtcgccgcaaatcacaatctatatggaaacctccgccgcacaaagcgacagcgataccgtccgcagcctgctggcgcgcgacaaacggctcgacaacatccgcttcatcggcaaagaagacggtctggaagaattacagtccaatcttgaccaaaatctgatttccatgcttgacggcaaccccctgccggatgtctttatcgttacccccgacccggcaaccacgcccgcccaaatgcaggcaatctaccgagacattaccaaactgcctatggtcgaatccgcgtctatggataccgaatgggtgcaaacgctgtaccaaatcaacgagttcatccgcaaaattttgtggtttctttccctgacgctggggatggcgttcgtccttgtcgcacacaacaccatccgcctgcaaatcctcagccgcaaagaagaaatcgaaatcaccaaactcttgggcgcgcccgcgtcgtttatccgccgcccattcctttatcaagccatgtggcagagcatcctttccgccgccgtcagcttggggctttgcggttggctgctctctgccgtgcgcccattggtcgatgccattttcaaaccctacggacttaatatcggctggcggttcttctacgctggcgaactcgggctggtgttcggcttcgtcatcgcgttgggcgtattcggcgcgtggcttgccaccacccagcacctgctcggcttcaaagccaaaaaataaaacaccgtcaaaaatgccgtccgaacccgttttcagacggcatttcaatttgccagtataatggcgcatttttccaacaaggaacctaccatgctgacctcggaacaagtaaaagccatgattgaaggcgtggcaaaatgcgaacatatcgaagtagaaggcgacggacaccattttttcgccgtcatcgtttcatcagaatttgaaggcaaggcacgcctcgcgcgccaccgcctgattaaagacggactcaaagcccaactggaaagtaacgaactgcacgcactttccatttcggttgccgccactccggcggaatgggcagccaaagcacaataatcgccacacaaaaatgccgtctgaaaccatttcgtttcagacggcattttttttatatcaaaccgcttacgcgccgcgtttttccaaagcggctacggcaggcagctctttgccttccaagaactcaaggaacgcgccgccgccggtggagatgtagccgatttgttcggtaacgccgaatttggcaatcgccgccagcgtgtcgccgccgcccgcaatcgagaacgctttgctttgggcaatggcttcggcaagggcttt
>9	N operona: 5	first-last	NMB0009	gene_poz=(601-849)	-	BolA/YrbA family protein	identified by similarity to EGAD:50503; match to	/position=5366 - 6814 (5966 - 6214)	/lenght=1449 (249)	/codons=483 (83)	/complement=false	GC-compoz=51.40562248995983%	/LCI1=1.008130081300813	/LCI2=0.2963414634146342	p_i1=0.10807409997451153	p_i2=0.14915864836712164	/Tai=0.2377528192549953	/Tei=0.23424278353040948	/EEI=4.237327611099187
cccgcccaaatgcaggcaatctaccgagacattaccaaactgcctatggtcgaatccgcgtctatggataccgaatgggtgcaaacgctgtaccaaatcaacgagttcatccgcaaaattttgtggtttctttccctgacgctggggatggcgttcgtccttgtcgcacacaacaccatccgcctgcaaatcctcagccgcaaagaagaaatcgaaatcaccaaactcttgggcgcgcccgcgtcgtttatccgccgcccattcctttatcaagccatgtggcagagcatcctttccgccgccgtcagcttggggctttgcggttggctgctctctgccgtgcgcccattggtcgatgccattttcaaaccctacggacttaatatcggctggcggttcttctacgctggcgaactcgggctggtgttcggcttcgtcatcgcgttgggcgtattcggcgcgtggcttgccaccacccagcacctgctcggcttcaaagccaaaaaataaaacaccgtcaaaaatgccgtccgaacccgttttcagacggcatttcaatttgccagtataatggcgcatttttccaacaaggaacctaccatgctgacctcggaacaagtaaaagccatgattgaaggcgtggcaaaatgcgaacatatcgaagtagaaggcgacggacaccattttttcgccgtcatcgtttcatcagaatttgaaggcaaggcacgcctcgcgcgccaccgcctgattaaagacggactcaaagcccaactggaaagtaacgaactgcacgcactttccatttcggttgccgccactccggcggaatgggcagccaaagcacaataatcgccacacaaaaatgccgtctgaaaccatttcgtttcagacggcattttttttatatcaaaccgcttacgcgccgcgtttttccaaagcggctacggcaggcagctctttgccttccaagaactcaaggaacgcgccgccgccggtggagatgtagccgatttgttcggtaacgccgaatttggcaatcgccgccagcgtgtcgccgccgcccgcaatcgagaacgctttgctttgggcaatggcttcggcaagggctttcgtaccgcctgcgaattggtcaaactcgaacacgccgaccggcccgttccaaacgaccgtaccggcggctttaagcaaatcggcaagcgcggcagcggatttcggaccgatgtccaaaatcatctcgtcttcggcaacgtcggcaatgtctttcaccacagcttccgcatcggcggcaatgtctttcaccacagcttccgcatcggcggcaaaggctttggcaacgacgacatcggtcggcagcggcacagaaccgccttttgccgccattttcgccataatttttttggattcttccaccaaatcgtgttccgccaaagatttgccgatggctttgcc
>10	N operona: 6	first-last	NMB0010	gene_poz=(601-1812)	pgk	phosphoglycerate kinase	identified by similarity to EGAD:43324; match to	/position=5681 - 8092 (6281 - 7492)	/lenght=2412 (1212)	/codons=804 (404)	/complement=true	GC-compoz=58.168316831683164%	/LCI1=1.2357320099255582	/LCI2=0.36038047973531834	p_i1=0.18299802702789136	p_i2=0.22434859805093504	/Tai=0.14631167029666897	/Tei=0.30191373824584156	/EEI=4.462040664993484
cggtggcagggtggttttgcggaatgccgcgccgaaaacgatggaagtggtgttggacaaactggttgaggcaggtgcggtgattgaggcgggcgacgattggatcgccatcgatatgcggcagcgtccgaaggcggtggacatccgcacggtcgtccaccccggcttccccacggatatgcaggcgcagtttatggcattgaatgccgtggcggagggaagctgccgcgtggtggaaacgatttttgaaaaccgctttatgcacgtccccgagttgaaccggatgggggcgaacatcacaaccgagggcaatacggcatttgtgcagggtgtggaacagctttccggcgcagtcgtcaaggcgacggatttgcgtgcgtccgccagcctcgttatcgccggtttggcggcgcgaggcgaaaccgtggtcgaacagatttaccacttggatcgcggttatgaaaatattgaaaaaaaactcggcagcgtcggcgcgaaaatcgagcgcgtatccggctgatcgggttgcgatgccgtctgaagccttcagacggcatcaattgtttccgtatcgcaaacactgattgaaaaggactgattatggcatttttaaaactgaccgaacaaaacgtgcagggcaaaaccgtcctcatccgcgccgatatgaacgtaccgttcaaagacggcaaaatcagcgacgacacccgtatccgcgcctcgctcgcgtccattaaatactgcgtggacaacggtgcgtccgttatcgtgatgacccatctcggccgcccgaccgaaggcgagttccaccccgaagacgatgtcgcccccgttgccgcgcacttgggcagcctgttgggcaaagacgtgaaagtattgaacgactggcgtgaaaacaaacccgccctgaacgcgggcgatgtcgtcatgctgcaaaacgtgcgcatcaacaaaggcgagaagaaaaacgatttggaactgggtaaagcctacgcttctttgtgcgacgtgttcgtcaatgacgcgttcggaaccgcccaccgcgcccaagcctcgaccgaagccgtcgcccaagccgcgcccgttgcctgcgccggcgtattgatggcgggcgaactcgacgctttgggcaaagccttgaaacagcccgcgcgcccgatggttgccatcgttgccggcagcaaagtgtccaccaagctgaccatcctcgaatcgctggcggacaaagtcgaccaactcatcgtcggcggcggtatcgcaaacaccttcctgttggcggaaggcaaagccatcggcaaatctttggcggaacacgatttggtggaagaatccaaaaaaattatggcgaaaatggcggcaaaaggcggttctgtgccgctgccgaccgatgtcgtcgttgccaaagcctttgccgccgatgcggaagctgtggtgaaagacattgccgccgatgcggaagctgtggtgaaagacattgccgacgttgccgaagacgagatgattttggacatcggtccgaaatccgctgccgcgcttgccgatttgcttaaagccgccggtacggtcgtttggaacgggccggtcggcgtgttcgagtttgaccaattcgcaggcggtacgaaagcccttgccgaagccattgcccaaagcaaagcgttctcgattgcgggcggcggcgacacgctggcggcgattgccaaattcggcgttaccgaacaaatcggctacatctccaccggcggcggcgcgttccttgagttcttggaaggcaaagagctgcctgccgtagccgctttggaaaaacgcggcgcgtaagcggtttgatataaaaaaaatgccgtctgaaacgaaatggtttcagacggcatttttgtgtggcgattattgtgctttggctgcccattccgccggagtggcggcaaccgaaatggaaagtgcgtgcagttcgttactttccagttgggctttgagtccgtctttaatcaggcggtggcgcgcgaggcgtgccttgccttcaaattctgatgaaacgatgacggcgaaaaaatggtgtccgtcgccttctacttcgatatgttcgcattttgccacgccttcaatcatggcttttacttgttccgaggtcagcatggtaggttccttgttggaaaaatgcgccattatactggcaaattgaaatgccgtctgaaaacgggttcggacggcatttttgacggtgttttattttttggctttgaagccgagcaggtgctgggtggtggcaagccacgcgccgaatacgcccaacgcgatgacgaagccgaacaccagcccgagttcgccagcgtagaagaaccgccagccgatattaagtccgtagggtttgaaaatggcatcgaccaatgggcgcacggcagagagcagccaaccgcaaag
>11	N operona: 7	first-last	NMB0011	gene_poz=(601-1854)	murA	UDP-N-acetylglucosamine	identified by similarity to EGAD:14051; match to	/position=6973 - 9426 (7573 - 8826)	/lenght=2454 (1254)	/codons=818 (418)	/complement=true	GC-compoz=58.77192982456141%	/LCI1=1.2046362909672261	/LCI2=0.4314148681055157	p_i1=0.17187751270269844	p_i2=0.3145945427539495	/Tai=0.2664934107158022	/Tei=0.38313508847855454	/EEI=3.0786826662936124
gtttcgctgtcggtcgtgttcggcgcattgggtgcatcggtgttgacttctttggtttatacgaaaaaaacaggccgataagcggatataacgcccgtccgcccgcaaggggcttgacagggtttcggccggtctgtaaaattccaaacttatcgggtcgttagctcagccggtagagcagcggacttttaatccgttggtcgagcgttcgaatcgctcacgacccaccagataaagcaaaaaagctgagttttcaaaactcggcttttttgtcttccgacaatccttgttcggaaagcgcggcatttcgtcaaattctttggtgcggcttccgtatttttcccgaaaatcccttataattccgcctctgcaaccttcatcgggtgatgctttatgcgttgtcccgagaattgaaatattatagtggattaacaaaaaccagtacggtattgcctcgccttagctcaaagagaacgattctctaaggtgctgaagcaccaagtgaatcggttctgtactatctgtactgtctgcggcttcgccgccttgtcccgatttttgttaattcactatacaagtacccaccaggaaagaacaaacgtggacaaactgaaaatctccgcaaacggcccgctcaacggggaaataacggtctcgggcgcgaaaaacgcggcattgccgctgatgtgcgcgggtttgctgacatcgggtacgttgcgcctgaaaaacgtccctatgctggcagatgtgaaaaccacgcaaaagctgcttcaggggatgggcgcgcgcgtcctgaccgacaatatcagcgaatttgaaatcaacggcggtacggtaaacaatacctgcgccccttacgagttggtccgaacgatgcgcgcttcgattttggtgctgggcccgacgctggcgcgtttcggcgaggcgcaagtcagcctgccgggcggctgcgccatcggttcgcgccccgtcgatcagcatttgaaaggcttggaagcgatgggtgctgagattgttatcgaacacggttacgtcaaagccaaaggcaaactcaaaggtacgcgcgtggcgatggatgtcgttaccgtcggcggcacggaaaacctgctgatggcggcgacgctggcggaaggtacgacggttttggaaaactgcgccattgagcctgaagtggtcgatttggcggaatgcctggtcaaaatgggcgcgaaaatcagcggcatcggtacgtccacaatgattgtggaaggggtggacgagctgcaaggctgcgaacacagcgtcgtccccgaccggatcgaggcggggacgttcctgtgcgcggtggcgataaccggtggcagggtggttttgcggaatgccgcgccgaaaacgatggaagtggtgttggacaaactggttgaggcaggtgcggtgattgaggcgggcgacgattggatcgccatcgatatgcggcagcgtccgaaggcggtggacatccgcacggtcgtccaccccggcttccccacggatatgcaggcgcagtttatggcattgaatgccgtggcggagggaagctgccgcgtggtggaaacgatttttgaaaaccgctttatgcacgtccccgagttgaaccggatgggggcgaacatcacaaccgagggcaatacggcatttgtgcagggtgtggaacagctttccggcgcagtcgtcaaggcgacggatttgcgtgcgtccgccagcctcgttatcgccggtttggcggcgcgaggcgaaaccgtggtcgaacagatttaccacttggatcgcggttatgaaaatattgaaaaaaaactcggcagcgtcggcgcgaaaatcgagcgcgtatccggctgatcgggttgcgatgccgtctgaagccttcagacggcatcaattgtttccgtatcgcaaacactgattgaaaaggactgattatggcatttttaaaactgaccgaacaaaacgtgcagggcaaaaccgtcctcatccgcgccgatatgaacgtaccgttcaaagacggcaaaatcagcgacgacacccgtatccgcgcctcgctcgcgtccattaaatactgcgtggacaacggtgcgtccgttatcgtgatgacccatctcggccgcccgaccgaaggcgagttccaccccgaagacgatgtcgcccccgttgccgcgcacttgggcagcctgttgggcaaagacgtgaaagtattgaacgactggcgtgaaaacaaacccgccctgaacgcgggcgatgtcgtcatgctgcaaaacgtgcgcatcaacaaaggcgagaagaaaaacgatttggaactgggtaaagcctacgcttctttgtgcgacgtgttcgtcaatgacgcgttcggaaccgcccaccgcgcccaagcctcgaccgaagccgtcgcccaagccgcgcccgttgcctgcgccggcgtattgatggcgggcgaactcgacg
>12	N operona: 8	first	NMB0012	gene_poz=(601-1572)	-	conserved hypothetical protein	identified by similarity to EGAD:30886; match to	/position=8746 - 10917 (9346 - 10317)	/lenght=2172 (972)	/codons=724 (324)	/complement=true	GC-compoz=50.10288065843621%	/LCI1=1.1155830753353972	/LCI2=0.2583075335397318	p_i1=0.14147272341838546	p_i2=0.1095292855345972	/Tai=0.24116920285063675	/Tei=0.1985763569811375	/EEI=4.548084580467635
atcgcacaacatcgcggagcgggcgcgagaatcgccgaggcggtgcgggaagcggtatgcggatatcgggggcgatagtgatacaatccgtatccgagttttccgtttggagcatcgtatgagtatttatgccgtcgcgcacatcgttcatctgtattgcgctattgcctttgtcggcggcgtgttttttgaagtgctggttttgtccgtcctgcatacgggacgggtgtcgcgcgaggcgcggcgcgaagtggaaaaggcaatgtcttaccgcgccgtcagggtgatgccgtttgtggtcggactgctgttcgccagcggcatcgtgatggcggcaaaccgctatctttctatattgggcgaaccgtttgccacttccttcggtacgatgctgacgctgaaaatcctgttggcgttcagcgtattggcgcacttcgccatcgccgtcgtcaaaatggcgcgttccacactgacggtcggttggtcgaaatacatacacgccgtcgtctttacccatatgctgctgattgtctttttggcaaaagcgatgttttatatcagctggtaacacaattacatttcaaatcaggagattgaaccatgacagaatatcccggcatcgggtcgccgttgttttacggcgttttttttgcggcagtgctggtcatgattgccttggatatgttttcgctgaagaaaaacggcagccataaagtcggcgtcaaagaagccttggcatggagcggcttgtgggttgccgtatcctgcctgttcgcgggctggctgtattttgaactcgccggcaatcccggctacggcgcggcagtcgcaaaagaaaaagtattggaattctttaccggctacattttggaaaaatcgttggcagtcgacaatattttcgtgttcctgatgatattcggctacttcaaagtcgcaccacagtttcagcaccgcgtgctgctgtacggcgtattgggcgcattggtattgcgcaccgtcatgattttcgtcggcgcggcactggttcagcagtttgagtggattctgtatctgtttggcgcgttcctgctctatactggtatacacatgatgaagcccgaaggcgatgagaaagaggatttggcaaacagcaggctgctgaataccgtcaagaaagtcgttccggtcggcacggaatttcacggcgagaaattttttaccgtcgaaaacggcaaaaaaatcgccacgccgctgtttttggtgctggtcatgattgaattgagcgatgtcgtgtttgccgtggacagcatccccgccgtctttgccgttaccaccgatccgtttatcgtgctgacttccaatattttcgcaattctgggcttgcgggcgatgtatttcctgctggcggatgtggcggaacgctttatcttcctgaaatatggattggcattcgtgttgggttttatcggtgtgaaaatgctggtaatgcattgggtgcatatcccgatttccgtttcgctgtcggtcgtgttcggcgcattgggtgcatcggtgttgacttctttggtttatacgaaaaaaacaggccgataagcggatataacgcccgtccgcccgcaaggggcttgacagggtttcggccggtctgtaaaattccaaacttatcgggtcgttagctcagccggtagagcagcggacttttaatccgttggtcgagcgttcgaatcgctcacgacccaccagataaagcaaaaaagctgagttttcaaaactcggcttttttgtcttccgacaatccttgttcggaaagcgcggcatttcgtcaaattctttggtgcggcttccgtatttttcccgaaaatcccttataattccgcctctgcaaccttcatcgggtgatgctttatgcgttgtcccgagaattgaaatattatagtggattaacaaaaaccagtacggtattgcctcgccttagctcaaagagaacgattctctaaggtgctgaagcaccaagtgaatcggttctgtactatctgtactgtctgcggcttcgccgccttgtcccgatttttgttaattcactatacaagtacccaccaggaaagaacaaacgtggacaaactgaaaatctccgcaaacggcccgctcaacggggaaataacggtctcgggcgcgaaaaacgcggcattgccg
>13	N operona: 8	middle	NMB0013	gene_poz=(601-1050)	-	conserved hypothetical protein	identified by similarity to EGAD:90450; match to	/position=9750 - 11399 (10350 - 10799)	/lenght=1650 (450)	/codons=550 (150)	/complement=true	GC-compoz=53.55555555555556%	/LCI1=1.2595078299776286	/LCI2=0.6044742729306489	p_i1=0.19165863551859946	p_i2=0.5301796624672152	/Tai=0.311791298477273	/Tei=0.5771616962204936	/EEI=2.2498377438730337
tttatcggggtgaagacgaggcggaaaaactgctggcggcgtggcaacaatatcgcggcgatgcgctgctggtcgtcgtgccgcgccatcccgagcattttcagacggtatttgaaacggcaaaacgcttcgggtttaaggttcagcggcgcagcgacggtttgccggtcgaacctgatacgcaggtgtggataggcgacagtatgggcgagctgtatgcgtattacctgtgcgccgatgtcgcttttgtcggcggcagtctggtcgattcgggttgtcagaacatcatcgaaccgctttcctgcggcgttccgacgatattcggcttttcaacctacaatttttccgaagcctgccgacacgccttggcatcgggtgcggcggttcaagtcgaatcggcggatgcgtggcgggaagccgttgaaaaaaccttatcgtccgaggggggggggatgcagatgcaggcgcgcgtggacggctttatcgcacaacatcgcggagcgggcgcgagaatcgccgaggcggtgcgggaagcggtatgcggatatcgggggcgatagtgatacaatccgtatccgagttttccgtttggagcatcgtatgagtatttatgccgtcgcgcacatcgttcatctgtattgcgctattgcctttgtcggcggcgtgttttttgaagtgctggttttgtccgtcctgcatacgggacgggtgtcgcgcgaggcgcggcgcgaagtggaaaaggcaatgtcttaccgcgccgtcagggtgatgccgtttgtggtcggactgctgttcgccagcggcatcgtgatggcggcaaaccgctatctttctatattgggcgaaccgtttgccacttccttcggtacgatgctgacgctgaaaatcctgttggcgttcagcgtattggcgcacttcgccatcgccgtcgtcaaaatggcgcgttccacactgacggtcggttggtcgaaatacatacacgccgtcgtctttacccatatgctgctgattgtctttttggcaaaagcgatgttttatatcagctggtaacacaattacatttcaaatcaggagattgaaccatgacagaatatcccggcatcgggtcgccgttgttttacggcgttttttttgcggcagtgctggtcatgattgccttggatatgttttcgctgaagaaaaacggcagccataaagtcggcgtcaaagaagccttggcatggagcggcttgtgggttgccgtatcctgcctgttcgcgggctggctgtattttgaactcgccggcaatcccggctacggcgcggcagtcgcaaaagaaaaagtattggaattctttaccggctacattttggaaaaatcgttggcagtcgacaatattttcgtgttcctgatgatattcggctacttcaaagtcgcaccacagtttcagcaccgcgtgctgctgtacggcgtattgggcgcattggtattgcgcaccgtcatgattttcgtcggcgcggcactggttcagcagtttgagtggattctgtatctgtttggcgcgttcctgctctatactggtatacacatgatgaagcccgaaggcgatgagaaagaggatttggcaaacagcaggctgctgaataccgtcaagaaagtcgttccggtcg
>14	N operona: 8	last	NMB0014	gene_poz=(601-1872)	kdtA	3-deoxy-D-manno-octulosonic-acid transferase	identified by similarity to EGAD:8045; match to	/position=10240 - 12711 (10840 - 12111)	/lenght=2472 (1272)	/codons=824 (424)	/complement=true	GC-compoz=59.66981132075472%	/LCI1=1.4531126871552404	/LCI2=0.4498029944838453	p_i1=0.2662494486461478	p_i2=0.338362519110161	/Tai=0.4198290073690157	/Tei=0.4045262671991449	/EEI=2.4261384159247386
ccgaaccgttacgcccgtcgaaggcggcaaacaagaatgggtcgaggcgttgagacaggccctgcttgcatctaaaatcatttcctacgcacaaggctttatgctgatccgcgaagcgggcgaaagctacggctgggatttggactacggcaacactgcgctgctgtggcgcgaggggtgcatcattcgcagcgcattcttaagcaatatccgcgacgcgtatgaaaacaatcccgatttggtgttcttgggtgcggatccgtatttcaaaaatattttggaaaactgcctgccggcgtggcgcaaggtggttgccaaggcggtcgaatgcggcatccctatgccctgcatggcttcggcgattacgttcttggacggctacacgaccgaacgtctgcctgccaacctcttgcaggcacagcgcgactacttcggcgcgcacacttacgagcgcaccgacaaaccgcgcggtgagtttttccataccaactggacgggcaagggcggagataccgcttcgacaacctacgatatttgattccgttgccgaaatgccgtctgaaccgttcagacggcatttgttttgcaggaaatagaaagatgttccaatggctttatgatgtattgtggctgcttgcgccgatatggatacggcgttatttggacaaacgctccggaagtgccccggcatatcgggcgcatcgggacgagcgtttcggcaagccgtatccgaatcccgttaccggcgcggtttggatacacgccgtttcggtcggagaaacgcgtgccgcccagtccttgatacgcgagttgcggcggcgttttcccgatgcgccgctgctgatgacgcagatgaccccgacggggcgggaaaccgcgcaagttctgtttcccgatgcgcaatgccgctatcttccgtatgacaaaaaaacgtgggtacggcagtttttgcgcgaacaccgcccgatgttcggcattttgatggaaaccgaaatctggcccaacctgatgagggaatgccggcgcgcgggtgtgccgctgtttttggcgaatgcgcggctgtcggaaaaatcgttgaacggttatctgaaagtccgccgcctgatccgtcctgccgccgcttcgctgacggggtgtctggcgcagacagaggcggatgcggcgcggttggcgaaattgggcgcggcatccgtgcaggtgtgcggcaataccaaatacgacatcataccgtcggaacagatgaaaacgctggcggggcagtttgaaaaacgcatcggaggccggccggttgccgtgtgcggcagcacgcgcgtttatcggggtgaagacgaggcggaaaaactgctggcggcgtggcaacaatatcgcggcgatgcgctgctggtcgtcgtgccgcgccatcccgagcattttcagacggtatttgaaacggcaaaacgcttcgggtttaaggttcagcggcgcagcgacggtttgccggtcgaacctgatacgcaggtgtggataggcgacagtatgggcgagctgtatgcgtattacctgtgcgccgatgtcgcttttgtcggcggcagtctggtcgattcgggttgtcagaacatcatcgaaccgctttcctgcggcgttccgacgatattcggcttttcaacctacaatttttccgaagcctgccgacacgccttggcatcgggtgcggcggttcaagtcgaatcggcggatgcgtggcgggaagccgttgaaaaaaccttatcgtccgaggggggggggatgcagatgcaggcgcgcgtggacggctttatcgcacaacatcgcggagcgggcgcgagaatcgccgaggcggtgcgggaagcggtatgcggatatcgggggcgatagtgatacaatccgtatccgagttttccgtttggagcatcgtatgagtatttatgccgtcgcgcacatcgttcatctgtattgcgctattgcctttgtcggcggcgtgttttttgaagtgctggttttgtccgtcctgcatacgggacgggtgtcgcgcgaggcgcggcgcgaagtggaaaaggcaatgtcttaccgcgccgtcagggtgatgccgtttgtggtcggactgctgttcgccagcggcatcgtgatggcggcaaaccgctatctttctatattgggcgaaccgtttgccacttccttcggtacgatgctgacgctgaaaatcctgttggcgttcagcgtattggcgcacttcgccatcgccgtcgtcaaaatggcgcgttccacactgacggtcggttggtcgaaatacatacacgccgtcgtctttacccatatgctgctgattgtctttttggcaaaagcgatgttttatatcagctggtaacacaattacatttcaaatcaggagattgaaccatgacagaatatcccggcatcgggtcgccgttgttttacggcgttttttttgcggcagtgctggtcatgattgccttg
>15	N operona: 9	first-last	NMB0015	gene_poz=(601-2049)	gnd	6-phosphogluconate dehydrogenase,	identified by similarity to EGAD:97821; match to	/position=11574 - 14222 (12174 - 13622)	/lenght=2649 (1449)	/codons=883 (483)	/complement=true	GC-compoz=53.83022774327122%	/LCI1=1.1715076071922546	/LCI2=0.2537344398340249	p_i1=0.16030552589855981	p_i2=0.1050887117160134	/Tai=0.28008531732244096	/Tei=0.19457984054441207	/EEI=4.213496539303637
gtatccccatccgaaagtttacttatacacaagcaatccaaagttatctgactgaaatattgtgagatttacccgcaaatctcattttttccaccacttatacacaaattcggatgcgcactctgccgatatgcagaaataagacattcgtgccgacacctgaccatttccacaagttccaaacacactttcctctcaaacctccacagtattccggttcttaaagacatcggcagccattcggtaaagaaaagtaggatgccatttgcacaacaagcaaactgtccacaaaaactattcttcatgaaaaacaatccacaggtatgcacaaaagggaatccgccttaccgacaccctaaaaaaaagaaatcctgatgatttttaaaataaaaaaaagttacccacagaaaatttctcctatcaatataatcatcgttttattatttaaattttatattttatttataacccttcagcaaaacggtacagcaaagcgtaaaggcatcttttcaaaaaattaaaaagttaaggattgttaaacaagtgtaaatcgggtagagttgcggtcgataaattaaatctataacggagcttcctgcaatgaacggcgatattggtgtaatcggtttggcggttatggggcaaaacctgattttgaatatgaacgattgcggatttaaggtggttgcctacaaccgcacgactgccaaggtggacgaatttttaaacggcgcggcaaaaggaactaatattatcggcgcgtattctttgcaagatttggtcgataagctggaaaaaccgcgaaaaattatgatgatggttcgtgccggttcggtggttgacgaatttatcgaacaactgcttccgctgttggaagaaggcgacatccttatcgacggcggcaatgccaattaccccgacacgacacggcggacacattaccttgctgaaaaagggattttgtttgtcggcgcgggcgtgtccggcggggaagaaggggcgcggcgcgggccgtccattatgccgggcggggataagcgcgcttgggatgcggtcaagccgatttttcaggcgattgccgccaaaacgtcgcagggcgaaccgtgttgcgactgggtcggcaaagacggtgcggggcattttgtcaaaatggtgcataacggcatcgaatatggcgatatgcagttgatttgcgaagcgtaccagttcatgaaagacggcttggggctgtcttacgacgaaatgtaccgcgtgtttgccgagtggaacaaaaccgagctggattcttatctgattgaaatcacagcggcaattttgggctataaggacgaaggcggcgaaccgctggtcgagaaaatcctcgatacggcagggcaaaaaggtacaggcaaatggacgggcatcaatgctttggatttgggtattccgctgacgctgatttccgaagccgtattcgcccgctgcgtttcgtcgttcaaagaacagcgcgtgcagaccggcaaactgttcgcccgaaccgttacgcccgtcgaaggcggcaaacaagaatgggtcgaggcgttgagacaggccctgcttgcatctaaaatcatttcctacgcacaaggctttatgctgatccgcgaagcgggcgaaagctacggctgggatttggactacggcaacactgcgctgctgtggcgcgaggggtgcatcattcgcagcgcattcttaagcaatatccgcgacgcgtatgaaaacaatcccgatttggtgttcttgggtgcggatccgtatttcaaaaatattttggaaaactgcctgccggcgtggcgcaaggtggttgccaaggcggtcgaatgcggcatccctatgccctgcatggcttcggcgattacgttcttggacggctacacgaccgaacgtctgcctgccaacctcttgcaggcacagcgcgactacttcggcgcgcacacttacgagcgcaccgacaaaccgcgcggtgagtttttccataccaactggacgggcaagggcggagataccgcttcgacaacctacgatatttgattccgttgccgaaatgccgtctgaaccgttcagacggcatttgttttgcaggaaatagaaagatgttccaatggctttatgatgtattgtggctgcttgcgccgatatggatacggcgttatttggacaaacgctccggaagtgccccggcatatcgggcgcatcgggacgagcgtttcggcaagccgtatccgaatcccgttaccggcgcggtttggatacacgccgtttcggtcggagaaacgcgtgccgcccagtccttgatacgcgagttgcggcggcgttttcccgatgcgccgctgctgatgacgcagatgaccccgacggggcgggaaaccgcgcaagttctgtttcccgatgcgcaatgccgctatcttccgtatgacaaaaaaacgtgggtacggcagtttttgcgcgaacaccgcccgatgttcggcattttgatggaaaccgaaatctggcccaacctgatgagggaatgccggcgcgcgggtgtgccgctgtttttggcgaatgcgcggctgtcggaaaaatcgttgaacggttatctgaaagtccgccgcctgatccgtcctgccgccgcttcgctgacggggtgtc
>16	N operona: 10	first-last	NMB0016	gene_poz=(601-837)	-	hypothetical protein	identified by Glimmer2; putative	/position=13318 - 14754 (13918 - 14154)	/lenght=1437 (237)	/codons=479 (79)	/complement=false	GC-compoz=42.616033755274266%	/LCI1=0.9316239316239316	/LCI2=0.18333333333333335	p_i1=0.08680744319138844	p_i2=0.04739730450316385	/Tai=0.7837010948845713	/Tei=0.14265757405284749	/EEI=2.1589909686861386
ttgccgccgtcgataaggatgtcgccttcttccaacagcggaagcagttgttcgataaattcgtcaaccaccgaaccggcacgaaccatcatcataatttttcgcggtttttccagcttatcgaccaaatcttgcaaagaatacgcgccgataatattagttccttttgccgcgccgtttaaaaattcgtccaccttggcagtcgtgcggttgtaggcaaccaccttaaatccgcaatcgttcatattcaaaatcaggttttgccccataaccgccaaaccgattacaccaatatcgccgttcattgcaggaagctccgttatagatttaatttatcgaccgcaactctacccgatttacacttgtttaacaatccttaactttttaattttttgaaaagatgcctttacgctttgctgtaccgttttgctgaagggttataaataaaatataaaatttaaataataaaacgatgattatattgataggagaaattttctgtgggtaacttttttttattttaaaaatcatcaggatttcttttttttagggtgtcggtaaggcggattcccttttgtgcatacctgtggattgtttttcatgaagaatagtttttgtggacagtttgcttgttgtgcaaatggcatcctacttttctttaccgaatggctgccgatgtctttaagaaccggaatactgtggaggtttgagaggaaagtgtgtttggaacttgtggaaatggtcaggtgtcggcacgaatgtcttatttctgcatatcggcagagtgcgcatccgaatttgtgtataagtggtggaaaaaatgagatttgcgggtaaatctcacaatatttcagtcagataactttggattgcttgtgtataagtaaactttcggatggggatacgtaacggaaacctgtaccgcgtcattcccacgaacctacattccgtcattcccacgaaagtgggaatgatgaaattttgagttttaggaatttatcgggagcaacagaaaccgctccgccgtcattcccgcgcaggcgggaatctagaacgtaaaatctaaagaaaccgtgttgtaacggcagaccgatgccgtcattcccgcgcaggcgggaatctagaccattggacagcggcaatattcaaagattatctgaaagtccgagattctggattcccactttcgtgggaatgacgggatttgagattgcggcatttatcggaaaaaacagaaaccgctccgccgtcattcccgcgcaggcgggaatccagaccttagaacaacagcaatattcaaaggttatctgaaagtccgagattctggattcccactttcgtgggaatgacgggattttaggtttctgattttggttttctgtttttgtgggaatgatgaaattttgagttttaggaatttaccggaaaaaacagaaa
>17	N operona: 11	first-last	NMB0017	gene_poz=(601-1524)	envA	UDP-3-O-3-hydroxymyristoyl N-acetylglucosamine	identified by similarity to EGAD:28159; match to	/position=14621 - 16744 (15221 - 16144)	/lenght=2124 (924)	/codons=708 (308)	/complement=true	GC-compoz=53.896103896103895%	/LCI1=1.3029315960912051	/LCI2=0.3030401737242129	p_i1=0.2078012512748051	p_i2=0.156586261483545	/Tai=0.23081566617695054	/Tei=0.24092763533519052	/EEI=4.239593850276488
cgcagacagtacaaatagtacggaaccgattcacttggtgcttcagcaccttagagaatcgttctctttgagctaagccgaggcaacgccgtactggtttttgttcatccactataacagcaaccctgtcgccgtcattcccgcaaaagcgggaatccagtccgttcagtttcggtcatttccgataaatgcctgctgcttttcatttctagattcccactttcgtgggaatgacggcggaagggttttggttttttccgataaattcttgaggcattgaaattccaaattcccgcctgcgcgggaatgacgaattttaggttgctgtttttggttttctgttttggttttttgtccttgtgggaatgacggtttacgcgaaaatgccgtccgaaaggttttcggacggcattttttgcgtttttcaggaggggggtgggttcgtcgccttgtcttgatttttgttaatccactatacatttttatgcggcttacgtattgaaaacggatacattggcaaatactatggaaaaacatagcctgtttttccggttttatcgtattattccaaaacttacccccttgataaggaagcggtttatgctgcaaagaactttggcgaaatccatcagcgttaccggcgtcgggctgcattcgggcgaacgcgtcgcgctgaccctgcaccccgcgcctgaaaacagcgggatttccttccgccgtaccgatttggacggcgagatgggcgaacaaatcaagctgaccccttatttgatcaacgatacccgcctttcctccaccatcgttaccgacaaaggcgtgcgcgtcggcacgatcgaacacattatgtccgcgctgtccgcctacggcatcgacaatgcgctgattgagctgaacgcgcccgaaatcccgattatggacggctccagcctgccgtttatttaccttttgcaagatgcgggcgtggtcgatcaaaaggcgcaaaagcgttttttgaaaatcctcaagcctgtcgaaatcaaagaagcgggcaaatgggtgcgctttacgccgtatgacggctttaaggtaacgctgaccatcgaattcgaccatccggttttcaaccgcagctcgcccacttttgaaatcgatttcgccggcaaatcctacatcgacgaaatcgcgcgcgcgcgcactttcggctttatgcacgaagtggaaatgatgcgcgcccacaatctgggtttgggcggcaatttgaacaacgccatcgtgattgacgacacggatgtcctgaatcctgaaggcttgcgctatcccgatgagtttgtgcgccacaaaatccttgatgccatcggtgatttgtatatcgtcggacatccgattgtcggcgcatttgaaggctacaaatcgggacacgccatcaacaacgcactcttgcgcgcggttttggcagacgaaacggcttacgaccgggtggaatttgccgacagcgatgatttgcccgacgcatttcacgagctgaacatcagaacttgtggataacgctttctattttttccggtaaattcctaaaacttaaattttcatcattcctacaaggacaaaaaaccaaaacagaaacctaaaattcgtcattcccgcgaaagtgggaatccaggacgcggaatctcaagaaaccgttttatccgataagcgtccgcaccgacaagtctagattcccgcctgcgcgggaatgacgggatttgaggtttctgtttttgtgggaatgacgggatgtaggttcgtgggaatgacgtggtgcaggttttcgtatggatggattcgtcattcccgcgcaggcgggaatctagaacgtaaaatctaaagaaaccgtgctgtaaacggcagactgatgccgtcattcccacgaaagtgggaatctagaatcccggactttcagataatctttgaatattgctgttattctaaggtctggattcccgcctgcgcgggaatgacggcggagcggtttctgttttttccggtaaattcctaaaactcaaaatttcatcattcccacaaaaacagaaaaccaaaatcagaaacctaaaatcccgtcattcccacgaaagtgggaatccagaatctcggactttcagataa
>18	N operona: 12	first-last	NMB0018	gene_poz=(601-1113)	pilE	pilin PilE	identified by similarity to GP:349016; match to	/position=16629 - 18341 (17229 - 17741)	/lenght=1713 (513)	/codons=571 (171)	/complement=true	GC-compoz=52.241715399610136%	/LCI1=0.8568627450980392	/LCI2=0.20823529411764705	p_i1=0.06824931515122598	p_i2=0.06535316168244588	/Tai=0.2084260292473365	/Tei=0.1588178455142013	/EEI=5.445972383606557
aaagtgggaatccagaacgtaaaatctcaagaaaccgttttcccgataagtttccgtaccaacaaggctggattcccgcctgcgcgggaatgacgaagccatccgcacggaaacctgccgcgatgattcaactgccggttgcacaggaacaccacgcgccgatttcaatcactttccaagaaaacggaaatttttaaaaattaaatttaaaatttcccacccaacccaccctatgctaccgcgcaaattcaaaaatctcaaattccgacccaatcaacacacccgatgccccatgccaatagagataccccacgccaataaaaaagtgccgaaaatcggcactaaaactgacaattttcaacactgctgacaaaaaacggcaaccccctaattactcaaaccacgccaaacgaaagaaaatgtaaaataaaaacaattacatagagataaacgcataaattttcacctcaaaatacaaacttggtaccaatcttgctttataatacacaggtatcgcaacaaaataccgatggtcaaatacattgcataatgccgatggcgtaagcttgaggcatttcctttccaattaggagtaattttatgaacacccttcaaaaaggttttacccttatcgagctgatgattgtgattgccatcgtcggcattttggcggcagtcgcccttcctgcttatcaagactacacagcccgcgcacaagtttccgaagccattcttttggccgaaggtcaaaaatcagccgttaccgagtattacctgaatcacggcgaatggcccggcaacaacacttctgccggcgtggcaacctcctctgaaatcaaaggcaaatatgttaaaagcgttgaagtcaaaaacggcgtcgttaccgcccaaatggcttcaagcaacgtaaacaacgaaatcaaaggcaaaaaactctccctgtgggccaagcgtcaaaacggttcggtaaaatggttctgcggacagccggttacgcgcgacaaagccaaagccgccaacgacgacgttaccgccgccgccgccgccaacggtaagaagattgacaccaagcacctgccgtcaacctgccgcgacgcaagtgatgccagctaaggtaaattataccataaattttaaataaatcaagcggtaagtgattttccacggccactcggattaatccgggtggcttcctttttaaaggtttgcaaggcaagcgggggcgtccgttttggctgaaaataatatatcgattgcgcttcaaggctctgcgcgtacctcattgccgcccgtttaaacacgtggtttatctgacaggcgcgcaatccgccctctcatttaccgaacaagcggactagattcccgcctactcgggaatgacgaagctatccgtacggaaacctgcaccgcgtcattcccacgaaagtgggaatccagctttttgagtttcagtcattcccgataaattgccttagcattgaatgtctagattcccgcctgcgcgggaatgacggcaaccggccggttacgtatcaaaaaataaagtaattcggctagatatagtggattaacaaaaatcaggacaaggcgacgaagccgcagacagtacaaatagtacggaaccgattcacttggtgcttcagcaccttagagaatcgttctctttgagctaagccgaggcaacgccgtactggtttttgttcatccactata
>19	N operona: 13	first-last	NMB0019	gene_poz=(601-1011)	-	pilS cassette	identified by similarity to GP:349528; match to	/position=17917 - 19527 (18517 - 18927)	/lenght=1611 (411)	/codons=537 (137)	/complement=true	GC-compoz=52.55474452554745%	/LCI1=1.0	/LCI2=0.3348039215686275	p_i1=0.1057099778868719	p_i2=0.19330596549634363	/Tai=0.2503764572559149	/Tei=0.27397536894670926	/EEI=3.814232925408263
gttgagaaagttgaagtcaaaaacggcgtcgttaccgccacaatgctttcaagcggcgtaaacaaagaaatccaaggcaaaaaactctccctgtgggccaagcgtcaagacggttcggtaaaatggttctacggacagccggttaagcgcgacaacgccagcgccgacgccgtcaaagccgacaccgccgccaacggcaagcagatcgacaccaagcacctgccgtcaacagcatcgacaagaaaatcgacaccaaactagagaaacctttttacccgataagtttccgtaccgacgaggctggattcccgcctgcgcgggaatgacggcggagcggtttctgttttttcgataaattcctaaaacttaaaatttcatcattcccacaaaaacagcaacctaaaattcgtcattcccacgaaagtgggaatctagttcgttgaatttcagttatttagaataaattttgaaactttaatcccgtcattcccgcgaaagcgggaatccagaacgcaaaatctcaagaaactgttttcccgataagtttccgtgccgacagacctagattcccgcctgcgcgggaatgacgaagccattcttttggctgaaggtcaaaaatcagccgtcacagagtattacctgaatcacggcgaatggcccggcaacaacagttctgccggcgtggcaacctccgccgacatcaaaggcaaatatgttaaaagcgttgaagtcaaaaacggcgtcgttaccgcccaaatggcttcaagcaacgtaaacaacgaaatcaaaggcaaaaaactctccctgtgggccaagcgtcaagccggttcggtaaaatggttctgcggactgccggttacgcgcgccgacaacgccaaagacgacgccgttaccgccgccgccaccggcaccgacaaaatcgacaccaagcacctgccgtcaacctgccgcgatgattcatctgtcgtttgcatagaaacaccacctacggctttctataaaaatacctaaaccgtcattcccacgaacctacatcccgtcattcccacgaaagtgggaatccaggacgaaaaatctcaagaaacctttttacccgataagtttccgtgccgacagacctggattcccgcctgcgcgggaatgacgaagctatccatacggaaacctgcaccgcgtcattcccgcgaaagtgggaatccagaacgtaaaatctcaagaaaccgttttcccgataagtttccgtaccaacaaggctggattcccgcctgcgcgggaatgacgaagccatccgcacggaaacctgccgcgatgattcaactgccggttgcacaggaacaccacgcgccgatttcaatcactttccaagaaaacggaaatttttaaaaattaaatttaaaatttcccacccaacccaccctatgctaccgcgcaaattcaaaaatctcaaattccgacccaatcaacacacccgatgccccatgccaatagagataccccacgccaataaaaaagtgccgaaaatcggcactaaaactgacaattttcaacactgctgacaaaaaacggcaaccccctaattactcaaaccacgccaaacgaaagaaaatgtaa
>20	N operona: 14	first-last	NMB0020	gene_poz=(601-975)	-	pilS cassette	identified by similarity to EGAD:138647; match to	/position=18667 - 20241 (19267 - 19641)	/lenght=1575 (375)	/codons=525 (125)	/complement=true	GC-compoz=53.333333333333336%	/LCI1=0.9650537634408602	/LCI2=0.38655913978494627	p_i1=0.09582664928141763	p_i2=0.25710645208002636	/Tai=0.27887298006746714	/Tei=0.33139580687202375	/EEI=3.277244458183805
gaatggcccggcgacaacagttctgccggcgtggcaacctcctctgaaatcaaaggcaaatatgttaaaagcgttgaagtcaaaaacggcgtcgttaccgcccaaatggcttcaagcaacgtaaacaacgaaatcaaaggcaaaaaactctccctgtgggccaagcgtcaaaacggttcggtaaaatggttctgcggacagccggttacgcgcgacaaagccaaagacgacgccgtcaccgccgccaccggcaagggcaccgccaacatcaacaccaagcacctgccgtcaacagcaccgacaagaaaatcgacaccaaactagagaaaccgttttacccgataagtttccgtaccgacagacctggattcccgcctgcgcgggaatgacggcggagcggtttctgttttttctgataaattcctaaaacttaaaatttcatcattccctcaaaaacagaaaaccaaaaacagcaacctaaaattcgtcattcccacgaaagtgggaatctagaatcccggactttcagataatctttgaatattgctgttgttctaaggtctagattcccgcctgcgcgggaatgacgaagccattcttttggctgaaggtcaaaaatcagccgtcaccgagtattacctgaatcacggcgaatggcccggcaacaacagttctgccggcgtggcaacctccgccaacatcaaaggcaaatatgttgagaaagttgaagtcaaaaacggcgtcgttaccgccacaatgctttcaagcggcgtaaacaaagaaatccaaggcaaaaaactctccctgtgggccaagcgtcaagacggttcggtaaaatggttctacggacagccggttaagcgcgacaacgccagcgccgacgccgtcaaagccgacaccgccgccaacggcaagcagatcgacaccaagcacctgccgtcaacagcatcgacaagaaaatcgacaccaaactagagaaacctttttacccgataagtttccgtaccgacgaggctggattcccgcctgcgcgggaatgacggcggagcggtttctgttttttcgataaattcctaaaacttaaaatttcatcattcccacaaaaacagcaacctaaaattcgtcattcccacgaaagtgggaatctagttcgttgaatttcagttatttagaataaattttgaaactttaatcccgtcattcccgcgaaagcgggaatccagaacgcaaaatctcaagaaactgttttcccgataagtttccgtgccgacagacctagattcccgcctgcgcgggaatgacgaagccattcttttggctgaaggtcaaaaatcagccgtcacagagtattacctgaatcacggcgaatggcccggcaacaacagttctgccggcgtggcaacctccgccgacatcaaaggcaaatatgttaaaagcgttgaagtcaaaaacggcgtcgttaccgcccaaatggcttcaagcaacgtaaacaacgaaatcaaaggcaaaaaactctccctgtgggccaagcgtcaagccggttcggtaaaatggttctgcggactgccggttacg
>21	N operona: 15	first-last	NMB0021	gene_poz=(601-975)	-	pilS cassette	identified by similarity to EGAD:11801	/position=19318 - 20892 (19918 - 20292)	/lenght=1575 (375)	/codons=525 (125)	/complement=true	GC-compoz=52.53333333333333%	/LCI1=0.7365591397849462	/LCI2=0.16747311827956995	p_i1=0.043307326877405475	p_i2=0.037486168481568195	/Tai=0.26095910268554673	/Tei=0.1337375516334114	/EEI=5.067182551752214
acctttttacccgataagtttccgcaccgacgaggctggattcccgcttttgcgggaatgacggcagagcggtttctgttttttccgataaattcctaaaacttaaattttcatcattcccacaaggacagaaaaccaaaaacagaaacctaaaattcgtctttcccacgaaagtaggaatccagaacgtaaaatctaaagaaaccgttttcccgataagtttccgcaccgacgaggctggattcccgcctgcgcgggaatgacggcggagcggtttctgttttttccgataaattcctaaaacttaaaatttcatcattcccacaaggacagaaaaccaaaaacagaaacctaaaatttcatcattccctcaaaaacagaaaacccaaaacagaaacctaaaattcgtcattcccgcaaaagcgggaatctagttcgttgagtttcagttatttagaataaattttgaaactttaatcccgtcattcccacgaaagtgggaatccagaacgcaaaatctaaagaaaccgttttacccgataagtttccgtaccgacaaggctggattcccgcctgcgcgggaatgacgaagctatccttttggtcgaaggtcaaaaatcagccgttaccgagtattacctgaatcacggcgaatggcccggcgacaacagttctgccggcgtggcaacctcctctgaaatcaaaggcaaatatgttaaaagcgttgaagtcaaaaacggcgtcgttaccgcccaaatggcttcaagcaacgtaaacaacgaaatcaaaggcaaaaaactctccctgtgggccaagcgtcaaaacggttcggtaaaatggttctgcggacagccggttacgcgcgacaaagccaaagacgacgccgtcaccgccgccaccggcaagggcaccgccaacatcaacaccaagcacctgccgtcaacagcaccgacaagaaaatcgacaccaaactagagaaaccgttttacccgataagtttccgtaccgacagacctggattcccgcctgcgcgggaatgacggcggagcggtttctgttttttctgataaattcctaaaacttaaaatttcatcattccctcaaaaacagaaaaccaaaaacagcaacctaaaattcgtcattcccacgaaagtgggaatctagaatcccggactttcagataatctttgaatattgctgttgttctaaggtctagattcccgcctgcgcgggaatgacgaagccattcttttggctgaaggtcaaaaatcagccgtcaccgagtattacctgaatcacggcgaatggcccggcaacaacagttctgccggcgtggcaacctccgccaacatcaaaggcaaatatgttgagaaagttgaagtcaaaaacggcgtcgttaccgccacaatgctttcaagcggcgtaaacaaagaaatccaaggcaaaaaactctccctgtgggccaagcgtcaagacggttcggtaaaatggttctacggacagccggttaagcgcgacaacgccagcgccgacgccgtcaaagccgacaccgccgccaacggcaagcagatcgac
>22	N operona: 16	first-last	NMB0022	gene_poz=(601-939)	-	pilS cassette	identified by similarity to EGAD:40711	/position=20232 - 21770 (20832 - 21170)	/lenght=1539 (339)	/codons=513 (113)	/complement=true	GC-compoz=51.62241887905604%	/LCI1=1.1130952380952381	/LCI2=0.40267857142857144	p_i1=0.14065665205087213	p_i2=0.27762572227164006	/Tai=0.30903603027299836	/Tei=0.34986315004447605	/EEI=3.0353657429598697
caaatatgttaaggaagttacagtcgcaaacggcgtcattaccgccacaatgctttcaagcggcgtaaacaaagaaatccaaggcaaaaaactctccctgtgggccaagcgtcaagacggttcggtaaaatggttctgcggacagccggttacgcgcaccgacgccaaagccgacaccgtcgccgccgccgccaagaccgccgacaacatcaacaccaagcacctgccgtcaacctgccgcgacgcttcatctgtcgtttgcatagaaacaccacctacggctttctataaaaatacctaaaccgtcattcccacgaaagcgggaatccagaacgcaaaatctcaagaaaccgttttcccgataagtttccgcaccgacgaggctggattcccgcctgcgcgggaatgacggcggagcggtttctgttttttcgataaattcctaaaacttaaaatttcatcattcccgcaaggacagaaaaccaaaaacagcaacctaaaattcgtcattcccgcaaaagcgggaatctagttcgttgagtttcagttatttagaataaattttgaaactttaatcccgtcattcccacgaaagtgggaatgacgggatttaatgatgccgccggcgtggcatcttcttcaacaatcaaaggcaaatatgttaaggaagttgaagtcaaaaacggcgtcgttaccgccacaatgctttcaaccggcgtaaacaacgaaatcaaaggcaaaaaactctccctgtgggccaagcgtcaagccggttcggtaaaatggttctgcggacagccggttacgcgcgccgacaacgccaaagacgacgttgccgccgccaccggcaccgacaaaatcgacaccaaactaaagaaacctttttacccgataagtttccgcaccgacgaggctggattcccgcttttgcgggaatgacggcagagcggtttctgttttttccgataaattcctaaaacttaaattttcatcattcccacaaggacagaaaaccaaaaacagaaacctaaaattcgtctttcccacgaaagtaggaatccagaacgtaaaatctaaagaaaccgttttcccgataagtttccgcaccgacgaggctggattcccgcctgcgcgggaatgacggcggagcggtttctgttttttccgataaattcctaaaacttaaaatttcatcattcccacaaggacagaaaaccaaaaacagaaacctaaaatttcatcattccctcaaaaacagaaaacccaaaacagaaacctaaaattcgtcattcccgcaaaagcgggaatctagttcgttgagtttcagttatttagaataaattttgaaactttaatcccgtcattcccacgaaagtgggaatccagaacgcaaaatctaaagaaaccgttttacccgataagtttccgtaccgacaaggctggattcccgcctgcgcgggaatgacgaagctatccttttggtcgaaggtcaaaaatcagccgttaccgagtattacctgaatcacggcgaatggcccg
>23	N operona: 17	first	NMB0023	gene_poz=(601-1008)	-	pilS cassette	identified by similarity to EGAD:11802; match to	/position=20870 - 22477 (21470 - 21877)	/lenght=1608 (408)	/codons=536 (136)	/complement=true	GC-compoz=52.450980392156865%	/LCI1=0.9037037037037037	/LCI2=0.2041975308641975	p_i1=0.07961154800293987	p_i2=0.06224889960561838	/Tai=0.2977554029326371	/Tei=0.15602400964505656	/EEI=4.407427804269483
ttaatgatgccgccggcgtggcatcctcctccgacatcaaaggcaaatatgttgagaaagttgaagtcaaaaacggcgtcgttaccgccacaatgctttcaagcggcgtaaacaaagaaatcaaaggcaaaaaactctccctgtgggccaagcgtcaaaacggttcggtcaaatggttctgcggacagccggttacgcgcaacgacaccgccaccgccaccgccaccgacgtcgccgccgccaacggcaagaccgacgacaaaatcaacaccaagcacctgccgtcaacctgccgcgatgattcatctaccggttgcatagaaacaccacgcgccgatttcaaacactttcaaaaaatcagccgttaccgagtattgcccgaatcacggcaaatggcagaaaaacttcgtcattcccgcaaaagtgggaatctagttcgttggtttcagttatttagaataaattttgaaactttaatcccgtcattcccgcgaaagtgggaatccagaacgcaaaatctaaagaaaccgttttacccgataagtttccgtaccgacagacctggattcccgcctgcgcgggaatgacgaagctatccttttggccgaaggtcaaaaatcagccgtcacagagtattacctgaatcacggcgaatggcccggcaacaacacttctgccggcgtggcatcttcttcaacaatcaaaggcaaatatgttaaggaagttacagtcgcaaacggcgtcattaccgccacaatgctttcaagcggcgtaaacaaagaaatccaaggcaaaaaactctccctgtgggccaagcgtcaagacggttcggtaaaatggttctgcggacagccggttacgcgcaccgacgccaaagccgacaccgtcgccgccgccgccaagaccgccgacaacatcaacaccaagcacctgccgtcaacctgccgcgacgcttcatctgtcgtttgcatagaaacaccacctacggctttctataaaaatacctaaaccgtcattcccacgaaagcgggaatccagaacgcaaaatctcaagaaaccgttttcccgataagtttccgcaccgacgaggctggattcccgcctgcgcgggaatgacggcggagcggtttctgttttttcgataaattcctaaaacttaaaatttcatcattcccgcaaggacagaaaaccaaaaacagcaacctaaaattcgtcattcccgcaaaagcgggaatctagttcgttgagtttcagttatttagaataaattttgaaactttaatcccgtcattcccacgaaagtgggaatgacgggatttaatgatgccgccggcgtggcatcttcttcaacaatcaaaggcaaatatgttaaggaagttgaagtcaaaaacggcgtcgttaccgccacaatgctttcaaccggcgtaaacaacgaaatcaaaggcaaaaaactctccctgtgggccaagcgtcaagccggttcggtaaaatggttctgcggacagccggttacgcgcgccgacaacgccaaagacgacgttgccgccgccaccggcaccgacaaaatcgacaccaaactaaagaaacctttttacccgataagtttcc
>24	N operona: 17	last	NMB0024	gene_poz=(601-1197)	-	pilS cassette	identified by similarity to EGAD:32664	/position=21291 - 23087 (21891 - 22487)	/lenght=1797 (597)	/codons=599 (199)	/complement=true	GC-compoz=50.083752093802346%	/LCI1=1.1515151515151516	/LCI2=0.3212121212121212	p_i1=0.15346817183638645	p_i2=0.1773117578626677	/Tai=0.4273219566292285	/Tei=0.25958058207640095	/EEI=2.911621208692454
aagttacagtcgcaaacggcgtcattaccgccacaatgctttcaagcggcgtaaacaaagaaatccaaggcaaaaaactctccctgtgggccaagcgtcaagacggttcggtaaaatggttctgcggacagccggttacgcgcaacgccgccaacgccaaagccggcaccgacgaagtcaccgccgccacacccgacaccgacaaaatcaacaccaagcacctgccgtcaacagcaccgacaagaaaatcgacaccaaactagagaaacctttttacccgataagtttccgtaccgacaaggctggattcccgcctgcgcgggaatgacggcggagcggtttctgttttttccgataaattcctaaaacttaaaatttcatcattcccacaagaacagaaacccacaaacagaaacctaaaattcgtcattcccgcaaaagcgggaatctagttcgttgagtttcagttatttagaataaattttgaaactttaatcccatcattcccacgcaggcgggaatctaggtctgtcggcacggaaacttatcgggtaaaaaggtttctccggtcctgagttctagattcccgcttttgcgggaatgacgggatttaatgatgccgccggcgtggcatcctcctccgacatcaaaggcaaatatgttgagaaagttgaagtcaaaaacggcgtcgttaccgccacaatgctttcaagcggcgtaaacaaagaaatcaaaggcaaaaaactctccctgtgggccaagcgtcaaaacggttcggtcaaatggttctgcggacagccggttacgcgcaacgacaccgccaccgccaccgccaccgacgtcgccgccgccaacggcaagaccgacgacaaaatcaacaccaagcacctgccgtcaacctgccgcgatgattcatctaccggttgcatagaaacaccacgcgccgatttcaaacactttcaaaaaatcagccgttaccgagtattgcccgaatcacggcaaatggcagaaaaacttcgtcattcccgcaaaagtgggaatctagttcgttggtttcagttatttagaataaattttgaaactttaatcccgtcattcccgcgaaagtgggaatccagaacgcaaaatctaaagaaaccgttttacccgataagtttccgtaccgacagacctggattcccgcctgcgcgggaatgacgaagctatccttttggccgaaggtcaaaaatcagccgtcacagagtattacctgaatcacggcgaatggcccggcaacaacacttctgccggcgtggcatcttcttcaacaatcaaaggcaaatatgttaaggaagttacagtcgcaaacggcgtcattaccgccacaatgctttcaagcggcgtaaacaaagaaatccaaggcaaaaaactctccctgtgggccaagcgtcaagacggttcggtaaaatggttctgcggacagccggttacgcgcaccgacgccaaagccgacaccgtcgccgccgccgccaagaccgccgacaacatcaacaccaagcacctgccgtcaacctgccgcgacgcttcatctgtcgtttgcatagaaacaccacctacggctttctataaaaatacctaaaccgtcattcccacgaaagcgggaatccagaacgcaaaatctcaagaaaccgttttcccgataagtttccgcaccgacgaggctggattcccgcctgcgcgggaatgacggcggagcggtttctgttttttcgataaattcctaaaacttaaaatttcatcattcccgcaaggacagaa
>25	N operona: 18	first	NMB0025	gene_poz=(601-1278)	-	large pilS cassette	identified by similarity to EGAD:138648	/position=22225 - 24102 (22825 - 23502)	/lenght=1878 (678)	/codons=626 (226)	/complement=true	GC-compoz=53.2448377581121%	/LCI1=0.837037037037037	/LCI2=0.2376296296296296	p_i1=0.06371427939806544	p_i2=0.09007019017351986	/Tai=0.29392854360437654	/Tei=0.18106317115616788	/EEI=4.210599759636337
ccagccgctgaccatcacgctcggtgtcggacaagtcatcaaaggctgggacgaaggcttcggcggcatgaaggaaggcggcaaacgcaagctgaccatcccttcggaaatgggctacggcgcacacggcgcgggcggcgtgattcccccgcacgccactttgatatttgaagtcgagctgctgaaagtgtacgaataaagctgcccgggcaataccgtctgacataatggcttcaagcggcgtaaacaaagaaatcaaaggcagaaaactctccctgtgggccaagcgtcaagccggttcggtaaaatggttctgcggacagccggttgagcgcgacaacgccaaagccgccaacgacgacgttaccgccgccgccgccgccaacggtaagaagattgacaccaagcacctgccgtcaacctgccgcgacgcagcatctgccgtttgcacaaaacacccgagtattgcccgaatcacggcgaatggccgaaaaacttcgtcattcccgcgcaggcgggaatccaggtctgtcggcacggaaacttatcgggtaaaaaggtttctccggtcctgagttctagattcccactttcgtgggaatgacgggatttaatgatgccgccggcgtggcatcctcctctaaaatcaaaggaaaatatgttaaggaagttacagtcgcaaacggcgtcgttaccgccacaatgctttcaagcggcgtaaacaaagaaatccaaggcaaaaaactctccctgtgggccaagcgtcaaaacggttcggtaaaatggttctgcggacagccggttacgcgcgccggcaccgacgacaccgtcgccgccgacaacaccggcaacaagaaaaccaacaccaagcacctgccgtcaacctgccgcgacgcagcatctgccgtttgcacaaaaacacccgagtattacccgaatcacggcgaatggccgaaaaacaacacttctgccggcgtggcatcttcttcaacaatcaaaggcaaatatgttaaggaagttacagtcgcaaacggcgtcattaccgccacaatgctttcaagcggcgtaaacaaagaaatccaaggcaaaaaactctccctgtgggccaagcgtcaagacggttcggtaaaatggttctgcggacagccggttacgcgcaacgccgccaacgccaaagccggcaccgacgaagtcaccgccgccacacccgacaccgacaaaatcaacaccaagcacctgccgtcaacagcaccgacaagaaaatcgacaccaaactagagaaacctttttacccgataagtttccgtaccgacaaggctggattcccgcctgcgcgggaatgacggcggagcggtttctgttttttccgataaattcctaaaacttaaaatttcatcattcccacaagaacagaaacccacaaacagaaacctaaaattcgtcattcccgcaaaagcgggaatctagttcgttgagtttcagttatttagaataaattttgaaactttaatcccatcattcccacgcaggcgggaatctaggtctgtcggcacggaaacttatcgggtaaaaaggtttctccggtcctgagttctagattcccgcttttgcgggaatgacgggatttaatgatgccgccggcgtggcatcctcctccgacatcaaaggcaaatatgttgagaaagttgaagtcaaaaacggcgtcgttaccgccacaatgctttcaagcggcgtaaacaaagaaatcaaaggcaaaaaactctccctgtgggccaagcgtcaaaacggttcggtcaaatggttctgcggacagccggttacgcgcaacgacaccgccaccgccaccgccaccgacgtcgccgccgccaacggcaagac
>26	N operona: 18	middle	NMB0026	gene_poz=(601-948)	-	pilS cassette	identified by similarity to EGAD:13664	/position=22928 - 24475 (23528 - 23875)	/lenght=1548 (348)	/codons=516 (116)	/complement=true	GC-compoz=57.18390804597702%	/LCI1=0.9623188405797102	/LCI2=0.2614492753623188	p_i1=0.0950725805698305	p_i2=0.1126231992694469	/Tai=0.44520342478312097	/Tei=0.20136087934250224	/EEI=3.0932731473703705
acctatgtactgacgggcagtataggcgtatcgggagcagttgcgctggtcgaacccctaatcaacaccgtcgttttctatttccatgaaaaagcatggaacctttacgaaaaaaataaaacagtcaaacaaacacagccgtttcagctgcaccgatgcagctgacgtttgagcggcatttgacttcgacggacggtatgttacccttgccgttttgaccaacaagcaacgaaaggacaaatatgggcggcctgattattgaagacttgcaagaaggcttcggaaaagaagcagttaaaggcaaagagattaccgtgcattacacaggttggctggaaaacggaaccaaattcgactccagcctcgaccgccgccagccgctgaccatcacgctcggtgtcggacaagtcatcaaaggctgggacgaaggcttcggcggcatgaaggaaggcggcaaacgcaagctgaccatcccttcggaaatgggctacggcgcacacggcgcgggcggcgtgattcccccgcacgccactttgatatttgaagtcgagctgctgaaagtgtacgaataaagctgcccgggcaataccgtctgacataatggcttcaagcggcgtaaacaaagaaatcaaaggcagaaaactctccctgtgggccaagcgtcaagccggttcggtaaaatggttctgcggacagccggttgagcgcgacaacgccaaagccgccaacgacgacgttaccgccgccgccgccgccaacggtaagaagattgacaccaagcacctgccgtcaacctgccgcgacgcagcatctgccgtttgcacaaaacacccgagtattgcccgaatcacggcgaatggccgaaaaacttcgtcattcccgcgcaggcgggaatccaggtctgtcggcacggaaacttatcgggtaaaaaggtttctccggtcctgagttctagattcccactttcgtgggaatgacgggatttaatgatgccgccggcgtggcatcctcctctaaaatcaaaggaaaatatgttaaggaagttacagtcgcaaacggcgtcgttaccgccacaatgctttcaagcggcgtaaacaaagaaatccaaggcaaaaaactctccctgtgggccaagcgtcaaaacggttcggtaaaatggttctgcggacagccggttacgcgcgccggcaccgacgacaccgtcgccgccgacaacaccggcaacaagaaaaccaacaccaagcacctgccgtcaacctgccgcgacgcagcatctgccgtttgcacaaaaacacccgagtattacccgaatcacggcgaatggccgaaaaacaacacttctgccggcgtggcatcttcttcaacaatcaaaggcaaatatgttaaggaagttacagtcgcaaacggcgtcattaccgccacaatgctttcaagcggcgtaaacaaagaaatccaaggcaaaaaactctccctgtgggccaagcgtcaagacggttcggtaaaatggttctgcggacagccggttacgcgcaacgccgccaacgccaa
>27	N operona: 18	last	NMB0027	gene_poz=(601-930)	-	FKBP-type peptidyl-prolyl cis-trans isomerase	Suggested gene symbol is fbp (PMID:1371354).;	/position=23304 - 24833 (23904 - 24233)	/lenght=1530 (330)	/codons=510 (110)	/complement=true	GC-compoz=55.45454545454545%	/LCI1=1.036697247706422	/LCI2=0.32568807339449546	p_i1=0.11656944606585881	p_i2=0.18253551961678646	/Tai=0.20045278632697255	/Tei=0.2642819676551078	/EEI=4.303530095098327
cgcaataatatcggcagaaatcatcactttgttagtaatgacaatatgtgcatcgcgcacccgttctgccgtttcatccgcacctgtcgtaccgtaaaccgcaagctcgtgcggaaaatcaaaatgaaaaacccggccgggcaaagtatccgcatccaaaacaacgatctttttatgattcataattcctatccttatttaaaaaacgatttatctacactaacaacaaatagcaaatttaaaccgcgcagccttatgataatctttatcatctctccgtcaatgtccaatccgggagaggatgatgcttaaaaccctgacttttgccgcactgcatttcagcgtcgccttcagtgtaacctatgtactgacgggcagtataggcgtatcgggagcagttgcgctggtcgaacccctaatcaacaccgtcgttttctatttccatgaaaaagcatggaacctttacgaaaaaaataaaacagtcaaacaaacacagccgtttcagctgcaccgatgcagctgacgtttgagcggcatttgacttcgacggacggtatgttacccttgccgttttgaccaacaagcaacgaaaggacaaatatgggcggcctgattattgaagacttgcaagaaggcttcggaaaagaagcagttaaaggcaaagagattaccgtgcattacacaggttggctggaaaacggaaccaaattcgactccagcctcgaccgccgccagccgctgaccatcacgctcggtgtcggacaagtcatcaaaggctgggacgaaggcttcggcggcatgaaggaaggcggcaaacgcaagctgaccatcccttcggaaatgggctacggcgcacacggcgcgggcggcgtgattcccccgcacgccactttgatatttgaagtcgagctgctgaaagtgtacgaataaagctgcccgggcaataccgtctgacataatggcttcaagcggcgtaaacaaagaaatcaaaggcagaaaactctccctgtgggccaagcgtcaagccggttcggtaaaatggttctgcggacagccggttgagcgcgacaacgccaaagccgccaacgacgacgttaccgccgccgccgccgccaacggtaagaagattgacaccaagcacctgccgtcaacctgccgcgacgcagcatctgccgtttgcacaaaacacccgagtattgcccgaatcacggcgaatggccgaaaaacttcgtcattcccgcgcaggcgggaatccaggtctgtcggcacggaaacttatcgggtaaaaaggtttctccggtcctgagttctagattcccactttcgtgggaatgacgggatttaatgatgccgccggcgtggcatcctcctctaaaatcaaaggaaaatatgttaaggaagttacagtcgcaaacggcgtcgttaccgccacaatgctttcaagcggcgtaaacaaagaaatccaaggcaaaaaactctccctgtgggccaagcgtcaaaacggttcggtaaaatggttctgcggacagc
>28	N operona: 19	first-last	NMB0028	gene_poz=(601-819)	-	hypothetical protein	identified by Glimmer2; putative	/position=23711 - 25129 (24311 - 24529)	/lenght=1419 (219)	/codons=473 (73)	/complement=true	GC-compoz=46.57534246575342%	/LCI1=1.4861111111111112	/LCI2=0.4981481481481482	p_i1=0.27950371249305134	p_i2=0.4005208855705698	/Tai=0.40254925337274244	/Tei=0.46046879701351284	/EEI=2.3174486316999667
cgtccgatattgccgcgtccgaaaaccgccagcgttttgccgttcaaatcccgaatcggcgcgccgtaatggcagaaaaacggcgacttttcccacaatcctgccgcaacatcacgctgataggcaggcaaattccgcattaacgcaatcatcagcataaaggcgtgttccgcaaccgattcgtttccgtatgcgcggacattgcataccgcaacaccggccgccttcgccgccccaatatcgacattgttcacgccggtcgcactgacggcaatcagctccaactgcggattagccgcaataatatcggcagaaatcatcactttgttagtaatgacaatatgtgcatcgcgcacccgttctgccgtttcatccgcacctgtcgtaccgtaaaccgcaagctcgtgcggaaaatcaaaatgaaaaacccggccgggcaaagtatccgcatccaaaacaacgatctttttatgattcataattcctatccttatttaaaaaacgatttatctacactaacaacaaatagcaaatttaaaccgcgcagccttatgataatctttatcatctctccgtcaatgtccaatccgggagaggatgatgcttaaaaccctgacttttgccgcactgcatttcagcgtcgccttcagtgtaacctatgtactgacgggcagtataggcgtatcgggagcagttgcgctggtcgaacccctaatcaacaccgtcgttttctatttccatgaaaaagcatggaacctttacgaaaaaaataaaacagtcaaacaaacacagccgtttcagctgcaccgatgcagctgacgtttgagcggcatttgacttcgacggacggtatgttacccttgccgttttgaccaacaagcaacgaaaggacaaatatgggcggcctgattattgaagacttgcaagaaggcttcggaaaagaagcagttaaaggcaaagagattaccgtgcattacacaggttggctggaaaacggaaccaaattcgactccagcctcgaccgccgccagccgctgaccatcacgctcggtgtcggacaagtcatcaaaggctgggacgaaggcttcggcggcatgaaggaaggcggcaaacgcaagctgaccatcccttcggaaatgggctacggcgcacacggcgcgggcggcgtgattcccccgcacgccactttgatatttgaagtcgagctgctgaaagtgtacgaataaagctgcccgggcaataccgtctgacataatggcttcaagcggcgtaaacaaagaaatcaaaggcagaaaactctccctgtgggccaagcgtcaagccggttcggtaaaatggttctgcggacagccggttgagcgcgacaacgccaaagccgccaacgacgacgttaccgccgccgccgccgccaacggtaag
>29	N operona: 20	first-last	NMB0029	gene_poz=(601-1554)	hprA	glycerate dehydrogenase	identified by similarity to EGAD:28541; match to	/position=24051 - 26204 (24651 - 25604)	/lenght=2154 (954)	/codons=718 (318)	/complement=false	GC-compoz=53.03983228511531%	/LCI1=1.1587802313354363	/LCI2=0.3344900105152472	p_i1=0.15593968485486512	p_i2=0.19293226910108294	/Tai=0.37797692498051566	/Tei=0.2736390421909747	/EEI=3.0692924985885837
gtcccagcctttgatgacttgtccgacaccgagcgtgatggtcagcggctggcggcggtcgaggctggagtcgaatttggttccgttttccagccaacctgtgtaatgcacggtaatctctttgcctttaactgcttcttttccgaagccttcttgcaagtcttcaataatcaggccgcccatatttgtcctttcgttgcttgttggtcaaaacggcaagggtaacataccgtccgtcgaagtcaaatgccgctcaaacgtcagctgcatcggtgcagctgaaacggctgtgtttgtttgactgttttatttttttcgtaaaggttccatgctttttcatggaaatagaaaacgacggtgttgattaggggttcgaccagcgcaactgctcccgatacgcctatactgcccgtcagtacataggttacactgaaggcgacgctgaaatgcagtgcggcaaaagtcagggttttaagcatcatcctctcccggattggacattgacggagagatgataaagattatcataaggctgcgcggtttaaatttgctatttgttgttagtgtagataaatcgttttttaaataaggataggaattatgaatcataaaaagatcgttgttttggatgcggatactttgcccggccgggtttttcattttgattttccgcacgagcttgcggtttacggtacgacaggtgcggatgaaacggcagaacgggtgcgcgatgcacatattgtcattactaacaaagtgatgatttctgccgatattattgcggctaatccgcagttggagctgattgccgtcagtgcgaccggcgtgaacaatgtcgatattggggcggcgaaggcggccggtgttgcggtatgcaatgtccgcgcatacggaaacgaatcggttgcggaacacgcctttatgctgatgattgcgttaatgcggaatttgcctgcctatcagcgtgatgttgcggcaggattgtgggaaaagtcgccgtttttctgccattacggcgcgccgattcgggatttgaacggcaaaacgctggcggttttcggacgcggcaatatcggacggacgcttgccggatacgcgcaggcattcggtatgggggtggtgtttgccgaacacaaacacgcgtccgctgtgcgtgaaggctatgtttcctttgaagatgcggtacgggctgctgatgtgttgtcgctgcactgtccgctaaacgcccaaactgaaaatatgataggcgaaaacgaattgcggcagatgaagcctggcgcggttttaatcaattgtgggcgcggcgggctggtggatgaaaacgcgctgcttgccgcactcaaatacgggcagatcggtggggcaggtgtcgatgttttgacgaatgagccgcccaaaaacggcaatcccttgctgaatgcacgattacccaatctgattgttacgccgcataccgcgtgggcaagtcgtgaggctttggacaggctgtttgatatattgttggcgaacattcacgcctttgtgaaaggagaggcgcaaaaccgcgtggtttgaacctgtcgggattgcggaaaaaaatgccgtctgaacgcctcaagggttcagacggcatttcttgagattcccgtttaaccgactttgtcgcccggctgcgcgcctgtatccacatccaagagcttcagtttcccgtctgccgtggcggcactcaaaatcatgccttcagatacaccgaattttgccattttgcgcggggcgaagttggcgacggcgatgaccatgcggccgttcaattcggcagggttcgggtaagacgcggcgatgccggagaagatgatgcgtttttcaaaaccgaaatcgaggtcgaatttcaaaagtttggtgctgccttcgacagcttcgcagttcaatactttggcaacgcgcatgtcgattttcataaagtcgtcgaaactcgcctgttcggcgactttttcgtatttgccctcttcggcggcaggtgcggctgcggcggcgatgctttgtttgttggcttcgattaaatcgtccacttgtttttgctccactcgttgcattaaatgttcgtatttgttgatggcgtgtttgcccaaggtatcgcgtgtatttgcccaagtgatggcttccaaattcaggaat
>30	N operona: 21	first-last	NMB0030	gene_poz=(601-2658)	metG	methionyl-tRNA synthetase	identified by similarity to EGAD:28284; match to	/position=25079 - 28336 (25679 - 27736)	/lenght=3258 (2058)	/codons=1086 (686)	/complement=true	GC-compoz=54.27599611273081%	/LCI1=1.0501216545012166	/LCI2=0.2338686131386861	p_i1=0.120660699655937	p_i2=0.08670767734174131	/Tai=0.17039205441001976	/Tei=0.17803690960756718	/EEI=5.740050933019019
tgaacctcgaacctcaaattgccgcatgggcgcaacagtttgccaagaaaaccagcgcgctgtttttagggcgcggcatccattacccgattgccctcgaaggtgcgttgaagctgaaggaaatcacctacatccacgccgaagcctatcctgccggcgaactgaagcacgggccgcttgccctggtggacgaaaatatgcccgtcgtcgtcatcgcacccaacgacagcctgttggacaaagtcaaagccaatatgcaggaagtcggcgcgcgcggcggcgaacttttcgtctttgccgacctcgacagcaattttaatgccaccgaaggtgtgcacgttatccgcgcaccgcgccacgtcggcaaactgtcccccgtcgtgcatactatccccgtgcagctcctcgcctaccacaccgccctcgcacgcggtaccgatgtggacaagccgcgcaacctggcgaaatccgtaaccgtcgaataactcccgccggttggcaaaaatgccgtctgaagcccgatttttcaggcttcagacggcatttccccgtttgatttgcggtataatccgcctttacccattgtttgcaaagcacaatatgacacgcaaaatcttagttacctccgccctgccctatgccaacggcagcatccacctcggccacatggtcgaacacatccaaaccgacgtttgggtgcgctttcaaaaactgcgcggccacgcgtgccactactgctgcgccgacgacacccacggcacgcccgtaatgcttgccgcgcaaaaacaaggtatcgcgcccgaagacatgattgccaaagtgcgcgaagagcacctcgccgactttactggctttttcatcggttacgacaattattacagcacccattcccctgaaaacaaacagttttcccaagacatttaccgcgcgctgaaagccaacggcaagattgagagccgcgtcatcgagcagcttttcgaccccgaaaaacaaatgttcctgcccgaccgcttcgtcaaaggcgaatgcccgaaatgccacgcccaagaccaatacggcgacaactgcgaagtctgcggcacgacctattccccgaccgaactgattaacccgtattccgccgtttccggtacgaaacccgaattgcgcgaatccgaacacttcttcttcaaactgggcgaatgcgccgacttcctcaaagcatggacttccggcaacaacccgcacgacggcaagccccatctgcaagccgaagccctcaacaaaatgaaagaatggctgggcgaaggtgaagaaaccaccctgtccgactgggatatttcccgcgacgcgccgtatttcggttttgaaatccccgacgcgccgggcaaatacttctacgtctggctggacgcgcccgtcggctacatggcgtcgtttaaaaacctgtgcgaccgcatcggcgtcgattttgacgaatacttcaaagccgacagccaaaccgagatgtaccacttcatcggcaaagatattctctatttccacgccctgttctggcccgctatgctgcatttctccggccaccgcgccccgaccggcgtgtacgcacacggctttttgaccgtcgacggacaaaaaatgtccaaatcgcgcggcacgtttattaccgccaaatcctatctggaacaaggcctgaaccccgagtggatgcgctactacatcgccgccaaactcaacagcaaaatcgaagacatcgatttgaacctgcaagactttatcagccgcgtaaacagcgacctcgtcggcaaatacgtcaacatcgccgcccgcgcctcaggtttcatcgccaaacgctttgaaggccgtctgaaagatgttgccgacagcgaattgctggcaaaactgactgcgcaaagcgaagccattgccgaatgctacgaaagccgcgaatacgccaaagccctgcgcgacatcatggccttggcagacattgtcaacgaatacgttgatgccaacaagccgtgggaactcgccaaacaagaaggccaagacgaacgcctgcacgaagtatgcagcgaactcatcaacgccttcaccatgttgaccgcctacctcgcccccgtcttgccgcaaaccgccgcaaacgccgccaaattcctgaatttggaagccatcacttgggcaaatacacgcgataccttgggcaaacacgccatcaacaaatacgaacatttaatgcaacgagtggagcaaaaacaagtggacgatttaatcgaagccaacaaacaaagcatcgccgccgcagccgcacctgccgccgaagagggcaaatacgaaaaagtcgccgaacaggcgagtttcgacgactttatgaaaatcgacatgcgcgttgccaaagtattgaactgcgaagctgtcgaaggcagcaccaaacttttgaaattcgacctcgatttcggttttgaaaaacgcatcatcttctccggcatcgccgcgtcttacccgaaccctgccgaattgaacggccgcatggtcatcgccgtcgccaacttcgccccgcgcaaaatggcaaaattcggtgtatctgaaggcatgattttgagtgccgccacggcagacgggaaactgaagctcttggatgtggatacaggcgcgcagccgggcgacaaagtcggttaaacgggaatctcaagaaatgccgtctgaacccttgaggcgttcagacggcatttttttccgcaatcccgacaggttcaaaccacgcggttttgcgcctctcctttcacaaaggcgtgaatgttcgccaacaatatatcaaacagcctgtccaaagcctcacgacttgcccacgcggtatgcggcgtaacaatcagattgggtaatcgtgcattcagcaagggattgccgtttttgggcggctcattcgtcaaaacatcgacacctgccccaccgatctgcccgtatttgagtgcggcaagcagcgcgttttcatccaccagcccgccgcgcccacaattgattaaaaccgcgccaggcttcatctgccgcaattcgttttcgcctatcatattttcagtttgggcgtttagcggacagtgcagcgacaacacatcagcagcccgtaccgcatcttcaaaggaaacatagccttcacgcacagcggacgcgtgtttgtgttcggcaaacaccacccccataccgaatgcctgcgcgtatccggcaagcgtccgtccgatattgccgcgtccgaaaaccgccagcgttttgccgttcaaatcc
>31	N operona: 22	first-last	NMB0031	gene_poz=(601-2439)	glmS	glucosamine--fructose-6-phosphate	identified by similarity to EGAD:102361; match to	/position=27252 - 30290 (27852 - 29690)	/lenght=3039 (1839)	/codons=1013 (613)	/complement=true	GC-compoz=57.368134855899946%	/LCI1=1.241285403050109	/LCI2=0.3926470588235296	p_i1=0.18500902974740577	p_i2=0.26483085127205674	/Tai=0.21393645102133113	/Tei=0.33834776614485107	/EEI=3.621323836234488
tcatcgccgcatcggttttgacatactgcctacgttcgacatacagctctttcccgtcgtcggaaagtttgatcgggatttcccctatccctgtgtttatcgaaagcgcgccgtctttttcagacaaaagcaaggactcttccttgcctgtaaccacgtggattttattaaggaagtaattgcctttttcttttttgacggcaatcataccctcttttttgtccgacttttcgcgccaataaccctcgtaaccgccggcatccttgccgcagcccgccaacaccgccaccacgccgacggctaaaagcatttgtttcatttccatactccgttaacattaagaccgagcgagtatattgtttttttttttcagcttgtcaatgttgatttgcaaaaactataaaccagcagcaggtaatgccgtctgaacgcccatcctggataaacagggaaatccctcctttttttgagcaagcccaagccttcagacggcattttgctgttttccggcgcgggaggcggtttataatccgaagaggaaggtgcggcacggaagccgtccgcgcctgttttttttcaaccggatactaaggaacagttatgtgcggtatcgtcggcgccatccgcgcccatcacaacgtcgtcgattttctgaccgacggtctcaaacgcctcgaataccggggttatgactcatcaggcattgccgtcaacaccgacggcaaaatcaaacgtgtgcgccgcgtcggacgcgtgcagcttatggaggacgcggcacgcgaaaaaggcatcagcggcggcatcggcatcggacatacgcgttgggcgacacacggcggcgttactgagccgaacgcccacccgcacatcagcggcggtatgattgcggtcgtacacaacggcatcatcgaaaactttgaaagcgaacgcaaacgtttggaaggtttgggataccgttttgaatcgcaaacggataccgaagtcatcgcacacagcatcaatcacgaatacgcgcaaaacggcggcaggctgtttgaagcggtacaagaagcggtcaaacgtttccacggcgcatacgccatcgcggttattgcccaagacaagcctgatgaattagttgtggcgcgtatgggctgcccgcttttggtcgctttgggcgacgatgaaacctttatcgcttcggacgtatccgccgtcatcgcctttacgcgccgcgtggcgtacctcgaagacggcgacatcgcgctgctggcttcagacggcatcaaaaggctgaccgataaaaacggcctgcctgccgaacgcaaagtcaaggtatccgaactctcgctcgcctctttggaactgggactgtacagccactttatgcaaaaagaaatccacgagcagccccgcgcgattgcagacacggcggaggttttcctcgacggcggcttcatccccgaaaacttcggcaaagatgccaaaagcgtgtttgaaagcatccgcagcgtcaaaatccttgcctgcggcacgtcctattacgccgcgctgaccgccaaatattggttggaatccatcgcaaaaatcccgtccgacgtcgaaatcgccagcgaataccgataccgcagcgtgattgctgattccgaccaactggtcattaccatttcccaatccggcgaaacgctggacacgatggaggcgttgaaatacgccaaatccttgggacaccgccacagcctctccatttgcaacgtgatggaatccgccctgccgcgcgaaagcagcctcgtgctttatacccgtgccggtgcggaaatcggcgtcgcctcgaccaaagcgtttaccacgcaactggttgcgctgttcggtttggcggtaacgctggcgaaagtgcgcggtttggtttccgaagaagacgaagcgcgttacaccgaagaactccgccagcttcccggcagcgtgcagcacgctctgaacctcgaacctcaaattgccgcatgggcgcaacagtttgccaagaaaaccagcgcgctgtttttagggcgcggcatccattacccgattgccctcgaaggtgcgttgaagctgaaggaaatcacctacatccacgccgaagcctatcctgccggcgaactgaagcacgggccgcttgccctggtggacgaaaatatgcccgtcgtcgtcatcgcacccaacgacagcctgttggacaaagtcaaagccaatatgcaggaagtcggcgcgcgcggcggcgaacttttcgtctttgccgacctcgacagcaattttaatgccaccgaaggtgtgcacgttatccgcgcaccgcgccacgtcggcaaactgtcccccgtcgtgcatactatccccgtgcagctcctcgcctaccacaccgccctcgcacgcggtaccgatgtggacaagccgcgcaacctggcgaaatccgtaaccgtcgaataactcccgccggttggcaaaaatgccgtctgaagcccgatttttcaggcttcagacggcatttccccgtttgatttgcggtataatccgcctttacccattgtttgcaaagcacaatatgacacgcaaaatcttagttacctccgccctgccctatgccaacggcagcatccacctcggccacatggtcgaacacatccaaaccgacgtttgggtgcgctttcaaaaactgcgcggccacgcgtgccactactgctgcgccgacgacacccacggcacgcccgtaatgcttgccgcgcaaaaacaaggtatcgcgcccgaagacatgattgccaaagtgcgcgaagagcacctcgccgactttactggctttttcatcggttacgacaattattacagcacccattcccctgaaaacaaacagttttcccaagacatttaccgcgcgctgaaagccaacggcaagattgagagccgcgtcatcgagcagcttttcgaccccgaaaaacaaatgttcctgcccgaccgcttcgtcaaaggcgaatgcccgaaatgccacgcccaagaccaatacggcgacaactgcgaagtctgcggcacgac
>32	N operona: 23	first-last	NMB0032	gene_poz=(601-1128)	-	hypothetical protein	identified by Glimmer2; putative	/position=29366 - 31093 (29966 - 30493)	/lenght=1728 (528)	/codons=576 (176)	/complement=false	GC-compoz=49.621212121212125%	/LCI1=1.100952380952381	/LCI2=0.32361904761904775	p_i1=0.13670118818400628	p_i2=0.18011533480953937	/Tai=0.3541510602303633	/Tei=0.26210380132858546	/EEI=3.245410502629661
cgctttcaaagttttcgatgatgccgttgtgtacgaccgcaatcataccgccgctgatgtgcgggtgggcgttcggctcagtaacgccgccgtgtgtcgcccaacgcgtatgtccgatgccgatgccgccgctgatgcctttttcgcgtgccgcgtcctccataagctgcacgcgtccgacgcggcgcacacgtttgattttgccgtcggtgttgacggcaatgcctgatgagtcataaccccggtattcgaggcgtttgagaccgtcggtcagaaaatcgacgacgttgtgatgggcgcggatggcgccgacgataccgcacataactgttccttagtatccggttgaaaaaaaacaggcgcggacggcttccgtgccgcaccttcctcttcggattataaaccgcctcccgcgccggaaaacagcaaaatgccgtctgaaggcttgggcttgctcaaaaaaaggagggatttccctgtttatccaggatgggcgttcagacggcattacctgctgctggtttatagtttttgcaaatcaacattgacaagctgaaaaaaaaaaacaatatactcgctcggtcttaatgttaacggagtatggaaatgaaacaaatgcttttagccgtcggcgtggtggcggtgttggcgggctgcggcaaggatgccggcggttacgagggttattggcgcgaaaagtcggacaaaaaagagggtatgattgccgtcaaaaaagaaaaaggcaattacttccttaataaaatccacgtggttacaggcaaggaagagtccttgcttttgtctgaaaaagacggcgcgctttcgataaacacagggataggggaaatcccgatcaaactttccgacgacgggaaagagctgtatgtcgaacgtaggcagtatgtcaaaaccgatgcggcgatgaaggacaaaatcatcgcccatcagaaaaagtgcggacaaacagcacaggcataccgcgacgcgcgaaatgcgttgccgtcaaaccagacgtatcagcagcatctggcggcgatcgagcaattgaaacggcggtttgaagccgagtttgacgaattggaaaaagaaatcaaatgcaacggcagaagcccggcattgttgctttagtaggggacaaccgggaggatgccgccgtccgaatcggatgtgcggtttctgtaccggtacgggcgggcaggaatgtccgccttttttgttcggatgcgtttgaatacccgtttgattccgaccgtttgcaaggggtatttccgttcgggcggaaattatagtggattaacaaaaaccagtacggcgttgcctcgccttagctcaaagagaacgattctctaaggtgctcaagcaccaagtgaatcggttccgtactatttgtactgtctgcggcttcgtcgccttgtcctgatttaaatttgatccactataattccgtcaaataagaaaggaattttgtgcctgcggtatcgcaaaacttcgccttaatgcgcccgattgcctagggatgggcttcagatggcattgttttccggtttacgggcggtattcgggcttcataccgttgggtaggagctgccagacatatcccgtggttttctgtttgccggcaagttcgccggcttcgtcgccgtatccccaaaaataatccacgcgcaccgcgcctttaatcgcgctgccggtatcctgcgccataatcaggcggttgagggctttgcg
>33	N operona: 24	first-last	NMB0033	gene_poz=(601-1926)	-	putative membrane-bound lytic murein	identified by similarity to GP:974447; match to	/position=30311 - 32836 (30911 - 32236)	/lenght=2526 (1326)	/codons=842 (442)	/complement=true	GC-compoz=59.04977375565611%	/LCI1=1.3030990173847317	/LCI2=0.6354497354497357	p_i1=0.20786425409440454	p_i2=0.5650528582300793	/Tai=0.30304126094370404	/Tei=0.6085475724070714	/EEI=2.1939715876602985
ttcgcgcgccacggcaagaaacgccataccgaccaaggcccatccttgaccgctgccacggttcaaagccgcctgcacagaatcctgaagctgccgcttcatcgaacgcgccgcctttttcatccataaaatcatataagtcagcatggcaacggcaaccaaaccgataatgccgacgacgaactcctgctgcttctggggaatctcgcccgttgccgaatggatgccgtaccccagccccaaacacatcaaagaagcaaggacgaccccgaaccagaccttaggcatcagtttggaatgtccggactgtttcagaaaaccggcaacgatgccgacaatgagcgcggcttcaataccctcgcgcaacataattaaaaaagcgaccagcataaacgcgaacgaacaaggatgatgaataatatattatcggaatattttcattgcttgtaaatacaaatgcaagttatttttatctgcagtaccgcgcggcggaaagttccgcaggctgcagctgcgccctgtgttaaaatcccctctccacggctgccgcaacgccgcccgaaaccatctttcttattactgccggcaacattgtccattatgaaaaaatacctattccgcgccgccctgtacggcatcgccgccgccatcctcgccgcctgccaaagcaagagcatccaaacctttccgcaacccgacacatccgtcatcaacggcccggaccggccggtcggcatccccgaccccgccggaacgacggtcggcggcggcggggccgtctataccgttgtaccgcacctgtccctgccccactgggcggcgcaggatttcgccaaaagcctgcaatccttccgcctcggctgcgccaatttgaaaaaccgccaaggctggcaggatgtgtgcgcccaagcctttcaaacccccgtccattcctttcaggcaaaacagttttttgaacgctatttcacgccgtggcaggttgcaggcaacggaagccttgccggtacggttaccggctattacgaaccggtgctgaagggcgacgacaggcggacggcacaagcccgcttcccgatttacggtattcccgacgattttatctccgtccccctgcctgccggtttgcggagcggaaaagcccttgtccgcatcaggcagacgggaaaaaacagcggcacaatcgacaataccggcggcacacataccgccgacctctcccgattccccatcaccgcgcgcacaacagcaatcaaaggcaggtttgaaggaagccgcttcctcccctaccacacgcgcaaccaaatcaacggcggcgcgcttgacggcaaagccccgatactcggttacgccgaagaccctgtcgaacttttttttatgcacatccaaggctcgggccgtctgaaaaccccgtccggcaaatacatccgcatcggctatgccgacaaaaacgaacatccctacgtttccatcggacgctatatggcggataagggctacctcaaactcggacaaacctccatgcagggcattaagtcttatatgcggcaaaatccgcaacgcctcgccgaagttttgggtcaaaaccccagctatatctttttccgcgagcttgccggaagcagcaatgacggccctgtcggcgcactgggcacgccgctgatgggggaatatgccggcgcagtcgaccggcactacattaccttgggtgcgcccttatttgtcgccaccgcccatccggttacccgcaaagccctcaaccgcctgattatggcgcaggataccggcagcgcgattaaaggcgcggtgcgcgtggattatttttggggatacggcgacgaagccggcgaacttgccggcaaacagaaaaccacgggatatgtctggcagctcctacccaacggtatgaagcccgaataccgcccgtaaaccggaaaacaatgccatctgaagcccatccctaggcaatcgggcgcattaaggcgaagttttgcgataccgcaggcacaaaattcctttcttatttgacggaattatagtggatcaaatttaaatcaggacaaggcgacgaagccgcagacagtacaaatagtacggaaccgattcacttggtgcttgagcaccttagagaatcgttctctttgagctaaggcgaggcaacgccgtactggtttttgttaatccactataatttccgcccgaacggaaataccccttgcaaacggtcggaatcaaacgggtattcaaacgcatccgaacaaaaaaggcggacattcctgcccgcccgtaccggtacagaaaccgcacatccgattcggacggcggcatcctcccggttgtcccctactaaagcaacaatgccgggcttctgccgttgcatttgatttctttttccaattcgtcaaactcggcttcaaaccgccgtttcaattgctcgatcgccgccagatgctgctgatacgtctggtttgacggcaacgcatttcgcgcgtcgcggtatgcctgtgctgtttgtccgcactttttctg
>34	N operona: 25	first	NMB0034	gene_poz=(601-1440)	-	conserved hypothetical protein	identified by similarity to EGAD:90733; match to	/position=31847 - 33886 (32447 - 33286)	/lenght=2040 (840)	/codons=680 (280)	/complement=false	GC-compoz=55.595238095238095%	/LCI1=1.0	/LCI2=0.27992831541218643	p_i1=0.1057099778868719	p_i2=0.13149806159038693	/Tai=0.33227266162487185	/Tei=0.21834825543134825	/EEI=3.632263028968429
gttgcctgcaacctgccacggcgtgaaatagcgttcaaaaaactgttttgcctgaaaggaatggacgggggtttgaaaggcttgggcgcacacatcctgccagccttggcggtttttcaaattggcgcagccgaggcggaaggattgcaggcttttggcgaaatcctgcgccgcccagtggggcagggacaggtgcggtacaacggtatagacggccccgccgccgccgaccgtcgttccggcggggtcggggatgccgaccggccggtccgggccgttgatgacggatgtgtcgggttgcggaaaggtttggatgctcttgctttggcaggcggcgaggatggcggcggcgatgccgtacagggcggcgcggaataggtattttttcataatggacaatgttgccggcagtaataagaaagatggtttcgggcggcgttgcggcagccgtggagaggggattttaacacagggcgcagctgcagcctgcggaactttccgccgcgcggtactgcagataaaaataacttgcatttgtatttacaagcaatgaaaatattccgataatatattattcatcatccttgttcgttcgcgtttatgctggtcgcttttttaattatgttgcgcgagggtattgaagccgcgctcattgtcggcatcgttgccggttttctgaaacagtccggacattccaaactgatgcctaaggtctggttcggggtcgtccttgcttctttgatgtgtttggggctggggtacggcatccattcggcaacgggcgagattccccagaagcagcaggagttcgtcgtcggcattatcggtttggttgccgttgccatgctgacttatatgattttatggatgaaaaaggcggcgcgttcgatgaagcggcagcttcaggattctgtgcaggcggctttgaaccgtggcagcggtcaaggatgggccttggtcggtatggcgtttcttgccgtggcgcgcgaaggtctggagagtgtttttttcctgcttgccgtattcaaacagagcccgacgtggcagatgccggccggcgcggtagcgggggttttggctgccgccgtgattggcgcgttgatttatcagggcgggatgcgcctgaatctggcgaagtttttccgttggacgggggcgtttctgattgtcgttgccgccggcctgcttgccggctcgctgcgcgcgctgcatgaggcaggtatttggaacgcgcttcaggacattgtgttcgactcatcaaaatatttgcacgaagacagtccgttgggcgtgctgctcggcggatttttcggctataccgaccatccgacgcagggcgagaccttggtttggctgctgtaccttattcccgtcataacttggtttttgtgcggcagcaggccgtctgaaactttaacccgtaaagaggagctgaaatgagaaaattcaatttgaccgcattgtccgtgatgcttgccttaggtttgaccgcgtgccagccgccggaggcggagaaagctgcgccggcagcgtccggtgaggcgcaaaccgccaacgagggcggttcggtcagtatcgccgtcaacgacaatgcctgcgaaccgatggaactgaccgtgccgagcggacaggttgtgttcaatattaaaaacaacagcggccgcaagctcgaatgggaaatcctgaaaggcgtgatggtggtggacgagcgcgaaaacatcgcccccggactttccgataaaatgaccgtcaccctgttgccgggcgaatacgaaatgacttgcggtcttttgaccaatccgcgcggcaagctggtggtaaccgacagcggctttaaagacaccgccaacgaagcggatttggaaaaactgtcccaaccgctcgccgactataaagcctacgttcaaggcgaggttaaagagctggtggcgaaaaccaaaacttttaccgaagccgtcaaagcaggcgacattgaaaaggcgaaatccctgtttgccgacacccgcgtccattacgaacgcatcgaaccgattgccgagc
>35	N operona: 25	last	NMB0035	gene_poz=(601-1767)	-	conserved hypothetical protein	identified by similarity to EGAD:90734; match to	/position=32683 - 35049 (33283 - 34449)	/lenght=2367 (1167)	/codons=789 (389)	/complement=false	GC-compoz=53.72750642673522%	/LCI1=1.2603092783505154	/LCI2=0.3481958762886599	p_i1=0.191952848354982	p_i2=0.20942089438685774	/Tai=0.19653203432254257	/Tei=0.28847880494817196	/EEI=4.123619181392514
cgttgccatgctgacttatatgattttatggatgaaaaaggcggcgcgttcgatgaagcggcagcttcaggattctgtgcaggcggctttgaaccgtggcagcggtcaaggatgggccttggtcggtatggcgtttcttgccgtggcgcgcgaaggtctggagagtgtttttttcctgcttgccgtattcaaacagagcccgacgtggcagatgccggccggcgcggtagcgggggttttggctgccgccgtgattggcgcgttgatttatcagggcgggatgcgcctgaatctggcgaagtttttccgttggacgggggcgtttctgattgtcgttgccgccggcctgcttgccggctcgctgcgcgcgctgcatgaggcaggtatttggaacgcgcttcaggacattgtgttcgactcatcaaaatatttgcacgaagacagtccgttgggcgtgctgctcggcggatttttcggctataccgaccatccgacgcagggcgagaccttggtttggctgctgtaccttattcccgtcataacttggtttttgtgcggcagcaggccgtctgaaactttaacccgtaaagaggagctgaaatgagaaaattcaatttgaccgcattgtccgtgatgcttgccttaggtttgaccgcgtgccagccgccggaggcggagaaagctgcgccggcagcgtccggtgaggcgcaaaccgccaacgagggcggttcggtcagtatcgccgtcaacgacaatgcctgcgaaccgatggaactgaccgtgccgagcggacaggttgtgttcaatattaaaaacaacagcggccgcaagctcgaatgggaaatcctgaaaggcgtgatggtggtggacgagcgcgaaaacatcgcccccggactttccgataaaatgaccgtcaccctgttgccgggcgaatacgaaatgacttgcggtcttttgaccaatccgcgcggcaagctggtggtaaccgacagcggctttaaagacaccgccaacgaagcggatttggaaaaactgtcccaaccgctcgccgactataaagcctacgttcaaggcgaggttaaagagctggtggcgaaaaccaaaacttttaccgaagccgtcaaagcaggcgacattgaaaaggcgaaatccctgtttgccgacacccgcgtccattacgaacgcatcgaaccgattgccgagcttttcagcgaactcgaccccgtcatcgatgcgcgtgaagacgacttcaaagacggcgcgaaagatgccggatttaccggctttcaccgtatcgaatacgccctttgggtggaaaaagacgtgtccggcgtgaaggaaattgcagcgaaactgatgaccgatgtcgaagccctgcaaaaagaaatcgacgcattggcgtttcctccgggcaaggtggtcggcggcgcgtccgaactgattgaagaagtggcgggcagtaaaatcagcggcgaagaagaccggtacagccacaccgatttgagcgacttccaagccaatgtggacggatctaaaaaaatcgtcgatttgttccgtccgctgatcgaggccaaaaacaaagccttgttggaaaaaaccgataccaacttcaaacaggtcaacgaaattctggcgaaataccggactaaagacggttttgaaacctacgacaagctgggcgaagccgaccgcaaagcgttacaggcctctattaacgcgcttgccgaagaccttgcccaacttcgcggcatactcggcttgaaataagccgcaagcgttcagacggtatttggcggcagataccgtctgaagttttatagtggattaacaaaaaccagtacggcattgcctcgccttgccttgccgtactatttatactgtctgcggcttcgtcgccttgtcctgatttttgttaatccactatatccgccatatattgcagggcgggatttcaacctgccgctatcggttaatggaaaaacggcgtgcagggatacccatcctgctgcacggatattgaaggaaacaccatgagcaaaaaacaacccgcacaaccgaccaggcgcactctttttaaaaccgcgatcgcagccggagcagtcggcgcaatcggaggttatctcggcggcaaaaaacagggcgaaaccgccgaacgcaccgccgaaagccaacactcgccccaagcctatccctgctacggcgaacatcaggcaggcatcgttacgccgcagcaggcgttttcgattatgtgcgccttcgacgtaaccgcgcaaagtgccaagcagctggaaaacctgttccgcacgctgaccgcccgcatcgagtttctcacccaaggcggcgaataccaagacggcgacgacaaac
>36	N operona: 26	first-last	NMB0036	gene_poz=(601-1866)	-	conserved hypothetical protein	identified by similarity to EGAD:11971; match to	/position=34113 - 36578 (34713 - 35978)	/lenght=2466 (1266)	/codons=822 (422)	/complement=false	GC-compoz=58.68878357030016%	/LCI1=1.283452098178939	/LCI2=0.4151227236737926	p_i1=0.20051005681728531	p_i2=0.2935900962925291	/Tai=0.277844121900983	/Tei=0.3642310866632762	/EEI=3.1148998954066287
gtccgaactgattgaagaagtggcgggcagtaaaatcagcggcgaagaagaccggtacagccacaccgatttgagcgacttccaagccaatgtggacggatctaaaaaaatcgtcgatttgttccgtccgctgatcgaggccaaaaacaaagccttgttggaaaaaaccgataccaacttcaaacaggtcaacgaaattctggcgaaataccggactaaagacggttttgaaacctacgacaagctgggcgaagccgaccgcaaagcgttacaggcctctattaacgcgcttgccgaagaccttgcccaacttcgcggcatactcggcttgaaataagccgcaagcgttcagacggtatttggcggcagataccgtctgaagttttatagtggattaacaaaaaccagtacggcattgcctcgccttgccttgccgtactatttatactgtctgcggcttcgtcgccttgtcctgatttttgttaatccactatatccgccatatattgcagggcgggatttcaacctgccgctatcggttaatggaaaaacggcgtgcagggatacccatcctgctgcacggatattgaaggaaacaccatgagcaaaaaacaacccgcacaaccgaccaggcgcactctttttaaaaccgcgatcgcagccggagcagtcggcgcaatcggaggttatctcggcggcaaaaaacagggcgaaaccgccgaacgcaccgccgaaagccaacactcgccccaagcctatccctgctacggcgaacatcaggcaggcatcgttacgccgcagcaggcgttttcgattatgtgcgccttcgacgtaaccgcgcaaagtgccaagcagctggaaaacctgttccgcacgctgaccgcccgcatcgagtttctcacccaaggcggcgaataccaagacggcgacgacaaacttccgccagccggcagcggcattttgggcaaagccttcaaccccgacgggttgaccgttaccgtgggggtgggcagcagcctgtttgacggccggttcggactcaaagacaaaaaaccgattcatttgcaggaaatgcgcgacttctccaacgataagctgcaaaaaagctggtgcgacggcgatttgagcctgcaaatctgtgccttcacccccgaaacctgccaagccgccctgcgcgacatcatcaaacacaccgtccaaaccgccgttatccgttggagtatcgacgggtggcagcccaaatccgaacccggcgcgatggcggcgcgcaacctgttgggcttcagggacggcacgggcaaccccaaagtttccgatcccaaaactgccgacgaggttttgtggacgggggtggccgccaacagcctcgacgaaccggagtgggcgaaaaacggcagctatcaggcagtccgccttatccgccactttgtcgagttttgggacaggacgccgcttcaagagcaaaccgacattttcgggcggcgcaaatacagcggtgcgccgatggacggcaaaaaagaagccgaccaaccggattttgccaaagaccccgagggtgatatcacgcccaaagacagccatatacgcctggcgaatccgcgcgatcccgaattcctcaaaaaacaccgcctcttccgccgcgcctacagctattcgcgcggactcgcctcaagcggacagcttgatgtcgggctggtgttcgtctgctatcaggcaaaccttgccgacggattcatcttcgtgcaaaacctcctcaacggcgaaccgctggaagaatacatcagccccttcggcggcggctatttcttcgtcttgcccggcgtggaaaaaggcggctttttggggcaagggctgctgggcgtataaatccgccatataaaaaacgccgtccgaaccttgccaaacgggttcggacggcgtttcttgtttttgggcggtcaggcttttttgacgaattcggattttaaattcatcgcgctgccgtcgattttgcagccgatgttgtgatcgccttcttgcaggcgtatgcctttgacttttgtgccttgtttgatcaccatcgagctgccttttaccttgaggtctttgatgaggatgacggtatcgccgttttgcagcactgcgccgttggcatcgcgcacttgagccgcaaggtcggcggcggattcggtttcattccattcatgggcgcattcggggcagatgtattgtccgccgtcttcataggtgtattcggaggcgcattgcgggcatgggggtaatgacatggtttgccgtccttatcggatgtttgttttggggtgccgtctgaaacctgaaaccggcttcagacggcatagctttattgtttgtctttttcaggacgcacccagccttcgatgacggtttggcgggcgcgggcgagggcgagtttgttgtcttcgacattgcgggtaatcgtgctgcccgcgcctgtggttactttgt
>37	N operona: 27	first-last	NMB0037	gene_poz=(601-930)	phnA	phnA protein	identified by similarity to EGAD:35919; match to	/position=35450 - 36979 (36050 - 36379)	/lenght=1530 (330)	/codons=510 (110)	/complement=true	GC-compoz=52.42424242424243%	/LCI1=1.0275229357798166	/LCI2=0.3452599388379205	p_i1=0.11380958379739879	p_i2=0.2058602761582427	/Tai=0.24213123853564938	/Tei=0.28527424854241845	/EEI=3.792148638954064
catcgagctcggcgacaacgtcgaaatcggcgcaaactgcgtcatcaaaaacgccaaaatcggcgcaaacagcaaaatcgcccccttctcccacctcgaaagctgcgaagtcggcgaaaacaaccgaatcggcccgtacgcccgcctgcgtccgcaagcccgccttgcagacgacgtacacgtcggcaacttcgtcgaaatcaaaaacgccgccatcggcaaaggcaccaaagccaaccacctcacctacatcggcgacgccgaagtcggctgcaaaaccaacttcggcgccggtacgattattgccaactacgacggcgtgcacaaacacaaaaccgtcatcggcgacgaagtgcgcatcggttcaaactgcgtcctagtcgcccccgttaccctcggcaacaaagtaaccacaggcgcgggcagcacgattacccgcaatgtcgaagacaacaaactcgccctcgcccgcgcccgccaaaccgtcatcgaaggctgggtgcgtcctgaaaaagacaaacaataaagctatgccgtctgaagccggtttcaggtttcagacggcaccccaaaacaaacatccgataaggacggcaaaccatgtcattacccccatgcccgcaatgcgcctccgaatacacctatgaagacggcggacaatacatctgccccgaatgcgcccatgaatggaatgaaaccgaatccgccgccgaccttgcggctcaagtgcgcgatgccaacggcgcagtgctgcaaaacggcgataccgtcatcctcatcaaagacctcaaggtaaaaggcagctcgatggtgatcaaacaaggcacaaaagtcaaaggcatacgcctgcaagaaggcgatcacaacatcggctgcaaaatcgacggcagcgcgatgaatttaaaatccgaattcgtcaaaaaagcctgaccgcccaaaaacaagaaacgccgtccgaacccgtttggcaaggttcggacggcgttttttatatggcggatttatacgcccagcagcccttgccccaaaaagccgcctttttccacgccgggcaagacgaagaaatagccgccgccgaaggggctgatgtattcttccagcggttcgccgttgaggaggttttgcacgaagatgaatccgtcggcaaggtttgcctgatagcagacgaacaccagcccgacatcaagctgtccgcttgaggcgagtccgcgcgaatagctgtaggcgcggcggaagaggcggtgttttttgaggaattcgggatcgcgcggattcgccaggcgtatatggctgtctttgggcgtgatatcaccctcggggtctttggcaaaatccggttggtcggcttcttttttgccgtccatcggcgcaccgctgtatttgcgccgcccgaaaatgtcggtttgctcttgaagcggcgtcctgtcccaaaactcgacaaagtggcggataaggcggactgcctgatagctgccgtttttcgcccactccggttcgtcgaggctgttggcggccacccccgtccacaaa
>38	N operona: 28	first-last	NMB0038	gene_poz=(601-1971)	glmU	UDP-N-acetylglucosamine pyrophosphorylase	identified by similarity to EGAD:40827; match to	/position=35854 - 38424 (36454 - 37824)	/lenght=2571 (1371)	/codons=857 (457)	/complement=true	GC-compoz=57.330415754923415%	/LCI1=1.0767543859649122	/LCI2=0.3000000000000001	p_i1=0.1289589198606742	p_i2=0.1532002713407087	/Tai=0.18279179005033724	/Tei=0.23788024420663784	/EEI=4.754297498127161
aacccaatccgcaagcgtatctcaatgtctgccgcctgttggacgtaccgcccgaatgctgcattatggtggacgacagcgcggacaacctgcatcaggcaaaggcgctgggtatgaaaaccgtccggttcggtgcaaaatcccacgcgctgccctttatcgatgcctccgtaagcgatatggcgcaactggctcggtatgcagaaactttgtcagaacaccgccaaaatcattacaataccccctaccccccgaaaatacgaaagaaaagccatgcgtaaaaccttcctcttcctgaccgctgccgccgcccttttgtcgggctgcgcgtgggaaacttatcaagacggcaacggcaagaccgccgtccgtcaaaaatatcccgccggcacgcccgtttattaccaagacggcagctactcgaaaaatatgaactacaaccaataccgtcccgaacgccatgccgtgttacccaatcaaaccggcaacaacgccgacgaagagcatcgccaacactggcaaaaaccaaagtttcaaaaccgataaacctaccctatgccgtctgaagccgcttcagacggcattgcacaggaaaccgtcatgccgcaaaacactttaaacatcgtcatcctcgccgccggcaaaggcacgcgcatgtattccaaaatgccaaaagtgctgcaccgcatcggcggcaagcccatggtcgggcgcgttatcgacaccgcagccgcactgaatccgcaaaacatctgcgtcgtcatcggccacggcaaagagcaagtcttggacaccgtcaaacgcgatgtcgtttgggttgaacaaaccgaacagctcggtaccggccacgccgtcaaaaccgccctgccccacctttccgccgaaggccgcacgctggtgttgtacggcgacgttcctttaattgacgttgaaaccctcgaaaccctgctcgaagccgcaggcaacgaagtcgggctgttgaccgacgttcccaacgacccgacaggcttggggcgtatcatccgcgacagcaacggcagcgtaaccgccatcgtcgaagaaaaagacgccgacgccgtccaaaaagccgtgaaagaaatcaataccggcatcctcgtcctgcccaacgccaaactcgaaaactggctgaacagcctttccagcaacaatgcacaaggcgaatactacctgaccgacctcatcgccaaagccgttgccgacggtattaaagttcatcccgtccaagtgcgcgcctcccacctcgccgccggcgtgaacaacaaactccagctcaccgaactcgaacgcatcttccaaaccgaacaggcgcaagaattgctcaaagcaggcgtaaccctgcgcgatccggcacgtttcgatttacgaggccgtctgaaacacgggcaagacgtcgtgattgatgtgaactgtatctttgaaggcgacatcgagctcggcgacaacgtcgaaatcggcgcaaactgcgtcatcaaaaacgccaaaatcggcgcaaacagcaaaatcgcccccttctcccacctcgaaagctgcgaagtcggcgaaaacaaccgaatcggcccgtacgcccgcctgcgtccgcaagcccgccttgcagacgacgtacacgtcggcaacttcgtcgaaatcaaaaacgccgccatcggcaaaggcaccaaagccaaccacctcacctacatcggcgacgccgaagtcggctgcaaaaccaacttcggcgccggtacgattattgccaactacgacggcgtgcacaaacacaaaaccgtcatcggcgacgaagtgcgcatcggttcaaactgcgtcctagtcgcccccgttaccctcggcaacaaagtaaccacaggcgcgggcagcacgattacccgcaatgtcgaagacaacaaactcgccctcgcccgcgcccgccaaaccgtcatcgaaggctgggtgcgtcctgaaaaagacaaacaataaagctatgccgtctgaagccggtttcaggtttcagacggcaccccaaaacaaacatccgataaggacggcaaaccatgtcattacccccatgcccgcaatgcgcctccgaatacacctatgaagacggcggacaatacatctgccccgaatgcgcccatgaatggaatgaaaccgaatccgccgccgaccttgcggctcaagtgcgcgatgccaacggcgcagtgctgcaaaacggcgataccgtcatcctcatcaaagacctcaaggtaaaaggcagctcgatggtgatcaaacaaggcacaaaagtcaaaggcatacgcctgcaagaaggcgatcacaacatcggctgcaaaatcgacggcagcgcgatgaatttaaaatccgaattcgtcaaaaaagcctgaccgcccaaaaacaagaaacgccgtccgaacccgtttggcaaggttcggacggcgttttttatatggcggatttatacgcccagcagcccttgccccaaaaagccgcctttttccacgccgggcaagacgaagaaatagccgccgccgaaggggctgatgtattcttccagcggttcgccgttgaggaggttttgca
>39	N operona: 29	first	NMB0039	gene_poz=(601-873)	-	hypothetical protein	identified by Glimmer2; putative	/position=37279 - 38751 (37879 - 38151)	/lenght=1473 (273)	/codons=491 (91)	/complement=true	GC-compoz=53.11355311355312%	/LCI1=1.0444444444444445	/LCI2=0.3244444444444445	p_i1=0.11892289700209169	p_i2=0.18107970097138465	/Tai=0.26262929047234634	/Tei=0.2629717308742462	/EEI=3.8051676438451163
cacgccgcctcaaactctccgaatctgccgcgtccgacctgcgtcaagactattggcaccgctacggcgcaacgctcgccggactgcaaatccaccatcccgaaatcgacatcgccgaatttttgcgcgaaagccatccgatcgatgcaatcctgaccaggctgcacggcatgcctgaaacacaaaacaccctgagccgcctaaaagggcgcaaggcggttttttccaacggcccgtcgttttacgtccgtgccgttgtcaacgcactcggtttggaaaaccgtttcgacgcgcttttcggcacggatgatttcgggctgctgtacaaacccaatccgcaagcgtatctcaatgtctgccgcctgttggacgtaccgcccgaatgctgcattatggtggacgacagcgcggacaacctgcatcaggcaaaggcgctgggtatgaaaaccgtccggttcggtgcaaaatcccacgcgctgccctttatcgatgcctccgtaagcgatatggcgcaactggctcggtatgcagaaactttgtcagaacaccgccaaaatcattacaataccccctaccccccgaaaatacgaaagaaaagccatgcgtaaaaccttcctcttcctgaccgctgccgccgcccttttgtcgggctgcgcgtgggaaacttatcaagacggcaacggcaagaccgccgtccgtcaaaaatatcccgccggcacgcccgtttattaccaagacggcagctactcgaaaaatatgaactacaaccaataccgtcccgaacgccatgccgtgttacccaatcaaaccggcaacaacgccgacgaagagcatcgccaacactggcaaaaaccaaagtttcaaaaccgataaacctaccctatgccgtctgaagccgcttcagacggcattgcacaggaaaccgtcatgccgcaaaacactttaaacatcgtcatcctcgccgccggcaaaggcacgcgcatgtattccaaaatgccaaaagtgctgcaccgcatcggcggcaagcccatggtcgggcgcgttatcgacaccgcagccgcactgaatccgcaaaacatctgcgtcgtcatcggccacggcaaagagcaagtcttggacaccgtcaaacgcgatgtcgtttgggttgaacaaaccgaacagctcggtaccggccacgccgtcaaaaccgccctgccccacctttccgccgaaggccgcacgctggtgttgtacggcgacgttcctttaattgacgttgaaaccctcgaaaccctgctcgaagccgcaggcaacgaagtcgggctgttgaccgacgttcccaacgacccgacaggcttggggcgtatcatccgcgacagcaacggcagcgtaaccgccatcgtcgaagaaaaagacgccgacgccgtccaaaaagccgtgaaagaaatcaataccggcatcctcgtcctgcccaacgccaaactcgaaaactgg
>40	N operona: 29	last	NMB0040	gene_poz=(601-1314)	-	putative hydrolase	identified by similarity to EGAD:80025; match to	/position=37544 - 39457 (38144 - 38857)	/lenght=1914 (714)	/codons=638 (238)	/complement=true	GC-compoz=55.602240896358545%	/LCI1=1.1856540084388185	/LCI2=0.25724331926863575	p_i1=0.16521085303465974	p_i2=0.10848920050757663	/Tai=0.29397149590862576	/Tei=0.19764028045681897	/EEI=4.068250794938808
caccatttgaacgcgctttcttcgcccagaccgctgatgttcgccatcaggaagcccagccccggggacgacgtggcgggggacggcacgaccaataggtttttatattcggggcgggtcaaatcctgcagggtttgcggcaggggcagctttttgccttcaaaccattttttgtcgtaattgatggacacatagccgtaatcgaccgccaaagccgaaggcagcccgaccgcgacgggggcggattcgggttgcgccgccgccaaaatgcccatttcccgcgccttgccgatattggcgttgtccaaaccatacaccgcgtcggcaatcgggttggcgcggctcaaaatcagtttgttgagcatttcgttcgcgccgcccgcctgaataatcgacaccttcgcatcgtttgcccgctcgaagcgcgcaatcaaccctttgggcaggctgaacgacttatgcaccgccagcctgacttccgtctgcgcctgcaggtatgccgaaaccgccagcagcggcagcagccaaattttccgtttcattccgagtcctcctctattcgctgtaaaataacattctaacaaattttcacggttcaacatgcaagaaaacccgaccgtgtggctgttcgacctcgacaacacgctgcacgatgccgacgcaggcatcttcacactcatcaaccgcgctatgacacgctatatggcacgccgcctcaaactctccgaatctgccgcgtccgacctgcgtcaagactattggcaccgctacggcgcaacgctcgccggactgcaaatccaccatcccgaaatcgacatcgccgaatttttgcgcgaaagccatccgatcgatgcaatcctgaccaggctgcacggcatgcctgaaacacaaaacaccctgagccgcctaaaagggcgcaaggcggttttttccaacggcccgtcgttttacgtccgtgccgttgtcaacgcactcggtttggaaaaccgtttcgacgcgcttttcggcacggatgatttcgggctgctgtacaaacccaatccgcaagcgtatctcaatgtctgccgcctgttggacgtaccgcccgaatgctgcattatggtggacgacagcgcggacaacctgcatcaggcaaaggcgctgggtatgaaaaccgtccggttcggtgcaaaatcccacgcgctgccctttatcgatgcctccgtaagcgatatggcgcaactggctcggtatgcagaaactttgtcagaacaccgccaaaatcattacaataccccctaccccccgaaaatacgaaagaaaagccatgcgtaaaaccttcctcttcctgaccgctgccgccgcccttttgtcgggctgcgcgtgggaaacttatcaagacggcaacggcaagaccgccgtccgtcaaaaatatcccgccggcacgcccgtttattaccaagacggcagctactcgaaaaatatgaactacaaccaataccgtcccgaacgccatgccgtgttacccaatcaaaccggcaacaacgccgacgaagagcatcgccaacactggcaaaaaccaaagtttcaaaaccgataaacctaccctatgccgtctgaagccgcttcagacggcattgcacaggaaaccgtcatgccgcaaaacactttaaacatcgtcatcctcgccgccggcaaaggcacgcgcatgtattccaaaatgccaaaagtgctgcaccgcatcggcggcaagcccatggtcgggcgcgttatcgacaccgcagccgcactgaatccgcaaaacatctgcgtcgtcatcggccacggcaaagagcaagtcttggacaccgtcaaacgcgatgtcgtttgggttgaacaaaccgaacagctcggtaccggccacgccgtcaaaaccgccctgccccacctttccgc
>41	N operona: 30	first-last	NMB0041	gene_poz=(601-1602)	-	ABC transporter, periplasmic solute-binding	identified by similarity to EGAD:159451; match to	/position=38316 - 40517 (38916 - 39917)	/lenght=2202 (1002)	/codons=734 (334)	/complement=false	GC-compoz=59.58083832335329%	/LCI1=1.3983983983983983	/LCI2=0.5951951951951954	p_i1=0.24455574973681155	p_i2=0.5194412807533386	/Tai=0.27338062508774136	/Tei=0.5674971526780047	/EEI=2.3784669459503367
agcgcctttgcctgatgcaggttgtccgcgctgtcgtccaccataatgcagcattcgggcggtacgtccaacaggcggcagacattgagatacgcttgcggattgggtttgtacagcagcccgaaatcatccgtgccgaaaagcgcgtcgaaacggttttccaaaccgagtgcgttgacaacggcacggacgtaaaacgacgggccgttggaaaaaaccgccttgcgcccttttaggcggctcagggtgttttgtgtttcaggcatgccgtgcagcctggtcaggattgcatcgatcggatggctttcgcgcaaaaattcggcgatgtcgatttcgggatggtggatttgcagtccggcgagcgttgcgccgtagcggtgccaatagtcttgacgcaggtcggacgcggcagattcggagagtttgaggcggcgtgccatatagcgtgtcatagcgcggttgatgagtgtgaagatgcctgcgtcggcatcgtgcagcgtgttgtcgaggtcgaacagccacacggtcgggttttcttgcatgttgaaccgtgaaaatttgttagaatgttattttacagcgaatagaggaggactcggaatgaaacggaaaatttggctgctgccgctgctggcggtttcggcatacctgcaggcgcagacggaagtcaggctggcggtgcataagtcgttcagcctgcccaaagggttgattgcgcgcttcgagcgggcaaacgatgcgaaggtgtcgattattcaggcgggcggcgcgaacgaaatgctcaacaaactgattttgagccgcgccaacccgattgccgacgcggtgtatggtttggacaacgccaatatcggcaaggcgcgggaaatgggcattttggcggcggcgcaacccgaatccgcccccgtcgcggtcgggctgccttcggctttggcggtcgattacggctatgtgtccatcaattacgacaaaaaatggtttgaaggcaaaaagctgcccctgccgcaaaccctgcaggatttgacccgccccgaatataaaaacctattggtcgtgccgtcccccgccacgtcgtccccggggctgggcttcctgatggcgaacatcagcggtctgggcgaagaaagcgcgttcaaatggtgggcacagatgcggcagaacggcgtgaaggtcgccaaaggctggagcgaggcgtattacaccgacttttcgcacaacggcggcgcgtatccgctggtggtcggttatgccgccagcccggcggcggaagtgtatttttccaaaggcaaatacagcgagccgccgacgggcaacctgtttttaaaaggcggcgtattccgccaggtcgaaggcgcggcggtcttgaagggcgcgaaacagccggaattggcggcaaaactggtgcaatggctgcaaagtcgggaagtgcagcaggcggttccgtccgaaatgtgggtttaccccgccgtcaaaaacacgcgcctgcccgacgtgttccgcttcgcccaagccccgacgcacaccaccgcccccgcgcagcgcgatattgatgcgaaccagcgcggatgggtttcccgttggattagaacggttttgaaataaaacaaacatacctccccgcagggcttcatacggcatttttacacctgtgccgattacgccgcacggggcggatgttcgatcaagaggaaaacaatggacttcaaacaatttgattttttacacctgatcagtgtttccggttgggagcatctggctgaaaaggcgtgggcgttcgggctgaaccttgccgccgcgctgcttatttttttggtcggaaaatgggcggcgaaacgcattgtcgctgtgatgagggcggcgatgacgcgcgcgcaggtcgatgccacgctgattagttttttgtgtaatgttgccaatatcggcttattgattttggtgattattgccgcattgggcagattgggcgtttccacaacatccgtaaccgccttaatcggcggcgcgggtttggcggtggcgttgtccctgaaagaccagctgtccaattttgccgccggcgcactgattatcctgttccgcccgttcaaagtcggcgattttatccgcgtcggcggttttgaaggatatgtccgagagattaaaatggtgcagacttctttgcggacgaccgacaacgaagaagtcgtgctgcccaacagcgtg
>42	N operona: 31	first	NMB0042	gene_poz=(601-1449)	-	conserved hypothetical protein	identified by similarity to GP:2708660; match to	/position=39411 - 41459 (40011 - 40859)	/lenght=2049 (849)	/codons=683 (283)	/complement=false	GC-compoz=53.35689045936396%	/LCI1=1.1891252955082743	/LCI2=0.3488179669030733	p_i1=0.16642284230316218	p_i2=0.21017724167760474	/Tai=0.2802925965081246	/Tei=0.28915951750984425	/EEI=3.5121478185203303
atggcgaacatcagcggtctgggcgaagaaagcgcgttcaaatggtgggcacagatgcggcagaacggcgtgaaggtcgccaaaggctggagcgaggcgtattacaccgacttttcgcacaacggcggcgcgtatccgctggtggtcggttatgccgccagcccggcggcggaagtgtatttttccaaaggcaaatacagcgagccgccgacgggcaacctgtttttaaaaggcggcgtattccgccaggtcgaaggcgcggcggtcttgaagggcgcgaaacagccggaattggcggcaaaactggtgcaatggctgcaaagtcgggaagtgcagcaggcggttccgtccgaaatgtgggtttaccccgccgtcaaaaacacgcgcctgcccgacgtgttccgcttcgcccaagccccgacgcacaccaccgcccccgcgcagcgcgatattgatgcgaaccagcgcggatgggtttcccgttggattagaacggttttgaaataaaacaaacatacctccccgcagggcttcatacggcatttttacacctgtgccgattacgccgcacggggcggatgttcgatcaagaggaaaacaatggacttcaaacaatttgattttttacacctgatcagtgtttccggttgggagcatctggctgaaaaggcgtgggcgttcgggctgaaccttgccgccgcgctgcttatttttttggtcggaaaatgggcggcgaaacgcattgtcgctgtgatgagggcggcgatgacgcgcgcgcaggtcgatgccacgctgattagttttttgtgtaatgttgccaatatcggcttattgattttggtgattattgccgcattgggcagattgggcgtttccacaacatccgtaaccgccttaatcggcggcgcgggtttggcggtggcgttgtccctgaaagaccagctgtccaattttgccgccggcgcactgattatcctgttccgcccgttcaaagtcggcgattttatccgcgtcggcggttttgaaggatatgtccgagagattaaaatggtgcagacttctttgcggacgaccgacaacgaagaagtcgtgctgcccaacagcgtggtgatgggcaacagcatcgtcaaccgttccacactgccgctgtgccgcgcccaagtgatagtcggcgtcgattacaactgcgatttgaaagtggcgaaagaggcggtgttgaaagccgccgtcgaacaccccttgagcgttcaaaacgaagagcggcaggctgccgcctacatcaccgccttgggcgacaatgccatcgaaatcacattatgggcttgggcaaacgaagcagaccgctggacgctgcaatgcgacttgaacgaacaagtggtcgaaaacctccgcaaagtcaatatcaacatcccgttcccgcaacgcgacatacacatcatcaattcttaaacgccgtctgaaagaggagtgggaaatggacgcgctgcacaccatcgcccgaaacctgacgaaaaaacgtcaaaccgtaagctgtgccgaatcctgtacgggcggaatgcttgccgccgcattcacaagcgttgcaggcagttcgcaatggttcgaccagagttttgtaacatacagcaacaaagccaaagaagaccgcttgggcgtgttgcccgaaaccctgctcgaacacggcgcggtcagccgccaaaccgtctatgagatggcgcgcggcgcgaaagccgtggcgcaggcggattacgccgtcggtatttccggcatcgccggtccgggcggcggcagcgaaagcaaacccgtcggcacggtttggttcgggtttgcctttccgggcggaagttgcgaagcaatgcgccgttttgacggcaaccgcgaatccgtccgcgcgcaggcggtcgccttcgcgttggaacggttggcggggctgattgaaaacggcggcgatgctgtctaaacaaaatctccgtctgaacaaaatccccatcggataaaaaatgccgtctgaaacgtttcgggtttcagacggcattttgtcggggtagg
>43	N operona: 31	last	NMB0043	gene_poz=(601-1086)	-	conserved hypothetical protein	identified by similarity to EGAD:32599; match to	/position=40285 - 41970 (40885 - 41370)	/lenght=1686 (486)	/codons=562 (162)	/complement=false	GC-compoz=61.111111111111114%	/LCI1=1.68944099378882	/LCI2=0.7047619047619048	p_i1=0.36274307575184445	p_i2=0.6371957119977747	/Tai=0.26747489967803956	/Tei=0.6734761407979972	/EEI=2.1255091008647797
ccacaacatccgtaaccgccttaatcggcggcgcgggtttggcggtggcgttgtccctgaaagaccagctgtccaattttgccgccggcgcactgattatcctgttccgcccgttcaaagtcggcgattttatccgcgtcggcggttttgaaggatatgtccgagagattaaaatggtgcagacttctttgcggacgaccgacaacgaagaagtcgtgctgcccaacagcgtggtgatgggcaacagcatcgtcaaccgttccacactgccgctgtgccgcgcccaagtgatagtcggcgtcgattacaactgcgatttgaaagtggcgaaagaggcggtgttgaaagccgccgtcgaacaccccttgagcgttcaaaacgaagagcggcaggctgccgcctacatcaccgccttgggcgacaatgccatcgaaatcacattatgggcttgggcaaacgaagcagaccgctggacgctgcaatgcgacttgaacgaacaagtggtcgaaaacctccgcaaagtcaatatcaacatcccgttcccgcaacgcgacatacacatcatcaattcttaaacgccgtctgaaagaggagtgggaaatggacgcgctgcacaccatcgcccgaaacctgacgaaaaaacgtcaaaccgtaagctgtgccgaatcctgtacgggcggaatgcttgccgccgcattcacaagcgttgcaggcagttcgcaatggttcgaccagagttttgtaacatacagcaacaaagccaaagaagaccgcttgggcgtgttgcccgaaaccctgctcgaacacggcgcggtcagccgccaaaccgtctatgagatggcgcgcggcgcgaaagccgtggcgcaggcggattacgccgtcggtatttccggcatcgccggtccgggcggcggcagcgaaagcaaacccgtcggcacggtttggttcgggtttgcctttccgggcggaagttgcgaagcaatgcgccgttttgacggcaaccgcgaatccgtccgcgcgcaggcggtcgccttcgcgttggaacggttggcggggctgattgaaaacggcggcgatgctgtctaaacaaaatctccgtctgaacaaaatccccatcggataaaaaatgccgtctgaaacgtttcgggtttcagacggcattttgtcggggtaggcggcggtgcggcttatttcactttacctttcaacgcgccatagcctgccgcgtccatttgttccagcgggatgaatttcaagctcgcgccgttgatgcagtagcgcagtccgcctttgtcgcgcgggccgtcggggaagacgtgtcccaaatgcgagtcggcggcgtggctgcgcacttcggtgcggcgcatgttgtagctgaaatcatcgtgttcggtaacggattttgcatcaatcgggcgcgtgaagctcggccagccgcagccggaatcatatttgtcggcggagctgaacaaaggttcgccgctgacaacgtccacataaatgccgggtttgaacaaatggtcgtattcgtggctgaaggcatattcggtcgcgctgttttgggtaacttggtattgctcttcggtcagggtgcgtttgagttcggcgtcactcggttttttatacgttgccgcgtcgaagcctttgccttgcggggcggtcttggttttgcccggcagcggttcg
>44	N operona: 32	first-last	NMB0044	gene_poz=(601-2169)	pilB	peptide methionine sulfoxide reductase	identified by similarity to EGAD:28444; match to	/position=40872 - 43640 (41472 - 43040)	/lenght=2769 (1569)	/codons=923 (523)	/complement=true	GC-compoz=54.74824729126833%	/LCI1=1.0223499361430395	/LCI2=0.2469348659003831	p_i1=0.11226651221396566	p_i2=0.09862773736622793	/Tai=0.20427214571657487	/Tei=0.18876496362960515	/EEI=5.088578031033797
tcgtcgatttgtccgccgccgaacacgcccgccagcgatttcgccattttgtcgcgcgatttggtcaggccttgtttcaaacgcgccgcccaaccgagcttgtgttcttcagttgtcgcaacggcttcttgaacttgcccgacagcctcgccgacggtttcggcaacggcttcttttgccgcttcgacttgttccgctgctttttccgccgcttcctctgcttcagacagcatctcggcaacggtttcctttacctgttcaaccgcaccgctgacggtttcaacggcagattcgacctgccctttgacgctttctgctaaagattcagcatcttctttaatattttcaactatttgagcaagttcagattctgcttttgctgcggtttcctgaatttgagcctcctcgagagccggcgtttcctgttttttcttgcgacggaagaagctgaacattgaattttccttttaattttagaaacttgaaacagggcgtattgtagcgtattttacgcggtaaggttgtctgaaaatccgggctgtaaggtttcggcatctcaaacgtctaatcatgcaaaccgtccacacaggaaacatcaaaatgaaacaccgtactttcttttccctttgcgccaagttcggctgcctgcttgcgctgggtgcttgttcgcccaaaatcgtcgatgccggagccgcgaccgtgccgcacactttatccactttgaaaactgcggacaaccgccccgccagtgtttacttgaaaaaagacaaaccgacgctgattaaattttgggcgagctggtgtcctttgtgtctgtccgaattgggacagaccgaaaaatgggcgcaagatgcaaaattcagctccgccaacctgattaccgtcgcctccccgggctttttgcacgagaaaaaagacggcgacttccaaaaatggtatgccggtttgaattatcccaagctgcccgtcgtaaccgacaacggcggcacgatcgcccaaagcctgaatatcagcgtttacccctcgtgggcgttaatcggtaaagacagcgacgtgcagcgcatcgtcaaaggcagcatcaacgaagcgcaggcgttggcgttaatccgcgacccgaatgccgatttgggcagcttgaaacattcgttctacaaacccgacactcagaaaaaggattcaaaaatcatgaacacgcgcaccatttacctcgccggcggctgcttctggggcttggaagcctatttccaacgcatcgacggcgtggttgacgcggtatccggctacgccaacggcaacacgaaaaatccgagctatgaagacgtgtcctaccgccatacgggccacgccgaaaccgtcaaagtgacctacgatgccgacaaactcagcctagacgacatcctgcaatatttcttccgcgtcgttgatccgaccagcctcaacaaacagggcaacgacaccggtacgcaataccgcagcggcgtgtactacaccgaccccgccgaaaaagccgtcatcgccgccgccctcaaacgcgagcagcaaaaataccaactgcccctcgttgttgaaaacgagccgctgaaaaacttctacgatgccgaggaataccatcaggactacttgattaaaaaccccaacggctactgccacatcgacatccgcaaagctgacgaaccgctgccgggcaaaaccaagaccgccccgcaaggcaaaggcttcgacgcggcaacgtataaaaaaccgagtgacgccgaactcaaacgcaccctgaccgaagagcaataccaagttacccaaaacagcgcgaccgaatatgccttcagccacgaatacgaccatttgttcaaacccggcatttatgtggacgttgtcagcggcgaacctttgttcagctccgccgacaaatatgattccggctgcggctggccgagcttcacgcgcccgattgatgcaaaatccgttaccgaacacgatgatttcagctacaacatgcgccgcaccgaagtgcgcagccacgccgccgactcgcatttgggacacgtcttccccgacggcccgcgcgacaaaggcggactgcgctactgcatcaacggcgcgagcttgaaattcatcccgctggaacaaatggacgcggcaggctatggcgcgttgaaaggtaaagtgaaataagccgcaccgccgcctaccccgacaaaatgccgtctgaaacccgaaacgtttcagacggcattttttatccgatggggattttgttcagacggagattttgtttagacagcatcgccgccgttttcaatcagccccgccaaccgttccaacgcgaaggcgaccgcctgcgcgcggacggattcgcggttgccgtcaaaacggcgcattgcttcgcaacttccgcccggaaaggcaaacccgaaccaaaccgtgccgacgggtttgctttcgctgccgccgcccggaccggcgatgccggaaataccgacggcgtaatccgcctgcgccacggctttcgcgccgcgcgccatctcatagacggtttggcggctgaccgcgccgtgttcgagcagggtttcgggcaacacgcccaagcggtcttctttggctttgttgctgtatgttacaaaactctggtcgaaccattgcgaactgcctgcaacgcttgtgaatgcggcggcaagcattccgcccgtacaggattcggcacagcttacggtttgacgttttttcgtcaggtttcgggcgatggtgtgcagcgcgtccatttcccactcctct
>45	N operona: 33	first	NMB0045	gene_poz=(601-1866)	pilA	signal recognition particle protein	identified by similarity to EGAD:6624; match to	/position=42586 - 45051 (43186 - 44451)	/lenght=2466 (1266)	/codons=822 (422)	/complement=false	GC-compoz=55.84518167456556%	/LCI1=1.2612826603325415	/LCI2=0.4741092636579573	p_i1=0.1923103735876182	p_i2=0.3697292773668879	/Tai=0.19405659932748925	/Tei=0.4327563496301991	/EEI=3.190744548793624
acgtcgctgtctttaccgattaacgcccacgaggggtaaacgctgatattcaggctttgggcgatcgtgccgccgttgtcggttacgacgggcagcttgggataattcaaaccggcataccatttttggaagtcgccgtcttttttctcgtgcaaaaagcccggggaggcgacggtaatcaggttggcggagctgaattttgcatcttgcgcccatttttcggtctgtcccaattcggacagacacaaaggacaccagctcgcccaaaatttaatcagcgtcggtttgtcttttttcaagtaaacactggcggggcggttgtccgcagttttcaaagtggataaagtgtgcggcacggtcgcggctccggcatcgacgattttgggcgaacaagcacccagcgcaagcaggcagccgaacttggcgcaaagggaaaagaaagtacggtgtttcattttgatgtttcctgtgtggacggtttgcatgattagacgtttgagatgccgaaaccttacagcccggattttcagacaaccttaccgcgtaaaatacgctacaatacgccctgtttcaagtttctaaaattaaaaggaaaattcaatgttcagcttcttccgtcgcaagaaaaaacaggaaacgccggctctcgaggaggctcaaattcaggaaaccgcagcaaaagcagaatctgaacttgctcaaatagttgaaaatattaaagaagatgctgaatctttagcagaaagcgtcaaagggcaggtcgaatctgccgttgaaaccgtcagcggtgcggttgaacaggtaaaggaaaccgttgccgagatgctgtctgaagcagaggaagcggcggaaaaagcagcggaacaagtcgaagcggcaaaagaagccgttgccgaaaccgtcggcgaggctgtcgggcaagttcaagaagccgttgcgacaactgaagaacacaagctcggttgggcggcgcgtttgaaacaaggcctgaccaaatcgcgcgacaaaatggcgaaatcgctggcgggcgtgttcggcggcggacaaatcgacgaagatttatacgaagagctggaaaccgtgctgattaccagcgatatgggcatggaagccaccgaatacctgatgaaagacgtgcgcgaccgcgtcagcctcaaagggctgaaagacggcaacgaattgcgcggcgcgttgaaagaagccttgtacgacctgattaagcctctggagaaacctttggttttgcccgaaaccaaagagccgtttgtcatcatgcttgccggcatcaacggcgcgggcaaaaccacgtctatcggtaaactcgccaaatatttccaagcgcagggcaaatccgtattgctggcggcaggcgatactttccgtgccgccgcgcgtgagcagcttcaagcttggggcgagcgcaacaacgtaaccgtgatttcgcaaaccacgggcgattccgccgccgtgtgcttcgatgccgtccaagccgccaaagcgcgcggcatcgacattgtgctggccgacaccgccggccgcctgcccacgcagcttcatttgatggaagaaatcaaaaaagtgaaacgcgtgctgcaaaaagccatgcccgacgcgccgcacgaaatcatcgtcgtgcttgatgccaatatcgggcaaaacgccgtcaaccaagtcaaagcctttgacgacgcattggggctgaccggtttaatcgttaccaaactcgacggcacggcaaaaggcggcatcctcgccgcgcttgcctccgaccgccccgttcccgtccgctatatcggcgtgggcgaaggcatagacgacctgcgcccgtttgacgcgcgcgcgtttgtggacgcactgctggattgagccgaaatgccgtccgaaaacagcagaccgatgccgtcattcccgcgcaggcgggaatccagaccttgggataacggcaatattcaaaggttatctgaaagtccgagattctggattcccactttcgtgggaatgacgggatgtaggttcgtgggaatgacgtggtgcaggtttccgtatggatggattcgtcattcccgcgcaggcgggaatctagaacgtaaaatctaaagaaaccgtgttgtaacggcagaccgatgccgtcattcccgcgcaggcgggaatctagaccattggacagcggcaatattcaaagattatctgaaagtccgagattctggattcccactttcgtgggaatgacgggatttgagattgcggcatttatcggaaaaaacagaaaccgctccgccgtcattcccgcgcaggcgggaatctaggtttgtcggtgcggaaacttatcgggtaaaacggtttctttagattttgcgttctagattcccactttcgcgggaatgacgaagagttgcgggaatgatggaaagctatgggaataacgaagggttaaagtaatcacgggatggtgttcgcgggaatata
>46	N operona: 33	last	NMB0046	gene_poz=(601-825)	-	hypothetical protein	identified by Glimmer2; putative	/position=43858 - 45282 (44458 - 44682)	/lenght=1425 (225)	/codons=475 (75)	/complement=false	GC-compoz=51.55555555555556%	/LCI1=1.4324324324324325	/LCI2=0.8459459459459457	p_i1=0.2580048450069419	p_i2=0.7572783581405887	/Tai=0.7177578161324711	/Tei=0.7815505223265299	/EEI=1.3339484272165212
atgcttgccggcatcaacggcgcgggcaaaaccacgtctatcggtaaactcgccaaatatttccaagcgcagggcaaatccgtattgctggcggcaggcgatactttccgtgccgccgcgcgtgagcagcttcaagcttggggcgagcgcaacaacgtaaccgtgatttcgcaaaccacgggcgattccgccgccgtgtgcttcgatgccgtccaagccgccaaagcgcgcggcatcgacattgtgctggccgacaccgccggccgcctgcccacgcagcttcatttgatggaagaaatcaaaaaagtgaaacgcgtgctgcaaaaagccatgcccgacgcgccgcacgaaatcatcgtcgtgcttgatgccaatatcgggcaaaacgccgtcaaccaagtcaaagcctttgacgacgcattggggctgaccggtttaatcgttaccaaactcgacggcacggcaaaaggcggcatcctcgccgcgcttgcctccgaccgccccgttcccgtccgctatatcggcgtgggcgaaggcatagacgacctgcgcccgtttgacgcgcgcgcgtttgtggacgcactgctggattgagccgaaatgccgtccgaaaacagcagaccgatgccgtcattcccgcgcaggcgggaatccagaccttgggataacggcaatattcaaaggttatctgaaagtccgagattctggattcccactttcgtgggaatgacgggatgtaggttcgtgggaatgacgtggtgcaggtttccgtatggatggattcgtcattcccgcgcaggcgggaatctagaacgtaaaatctaaagaaaccgtgttgtaacggcagaccgatgccgtcattcccgcgcaggcgggaatctagaccattggacagcggcaatattcaaagattatctgaaagtccgagattctggattcccactttcgtgggaatgacgggatttgagattgcggcatttatcggaaaaaacagaaaccgctccgccgtcattcccgcgcaggcgggaatctaggtttgtcggtgcggaaacttatcgggtaaaacggtttctttagattttgcgttctagattcccactttcgcgggaatgacgaagagttgcgggaatgatggaaagctatgggaataacgaagggttaaagtaatcacgggatggtgttcgcgggaatataaattgaaataattcaaaagggtattatatgcagcctgcggtttatattttagcaagccaacgtaatggcacgttatacattggcgttacatctgatttggtgcaacgtatttaccaacatagggagcatttgattgagggatttacatcacggtacaacgttactatgctggtttggtatgaactgcatcctacgatggagagtgcaattactcgggaaaaacagttgaag
>47	N operona: 34	first-last	NMB0047	gene_poz=(601-885)	-	conserved hypothetical protein	identified by similarity to GP:2570056; match to	/position=44479 - 45963 (45079 - 45363)	/lenght=1485 (285)	/codons=495 (95)	/complement=false	GC-compoz=39.29824561403509%	/LCI1=1.1382978723404256	/LCI2=0.11276595744680852	p_i1=0.14901102910882227	p_i2=0.012764495820000322	/Tai=0.43261966184635475	/Tei=0.1114880462380003	/EEI=3.67574281761495
ccgatgccgtcattcccgcgcaggcgggaatccagaccttgggataacggcaatattcaaaggttatctgaaagtccgagattctggattcccactttcgtgggaatgacgggatgtaggttcgtgggaatgacgtggtgcaggtttccgtatggatggattcgtcattcccgcgcaggcgggaatctagaacgtaaaatctaaagaaaccgtgttgtaacggcagaccgatgccgtcattcccgcgcaggcgggaatctagaccattggacagcggcaatattcaaagattatctgaaagtccgagattctggattcccactttcgtgggaatgacgggatttgagattgcggcatttatcggaaaaaacagaaaccgctccgccgtcattcccgcgcaggcgggaatctaggtttgtcggtgcggaaacttatcgggtaaaacggtttctttagattttgcgttctagattcccactttcgcgggaatgacgaagagttgcgggaatgatggaaagctatgggaataacgaagggttaaagtaatcacgggatggtgttcgcgggaatataaattgaaataattcaaaagggtattatatgcagcctgcggtttatattttagcaagccaacgtaatggcacgttatacattggcgttacatctgatttggtgcaacgtatttaccaacatagggagcatttgattgagggatttacatcacggtacaacgttactatgctggtttggtatgaactgcatcctacgatggagagtgcaattactcgggaaaaacagttgaagaaatggaacagggcttggaaattgcaactgattgaagaaaataatgtttcttggcaggatttatggtttgatattatttagcccgtcattcccgcgcaggcgggaatccggcttgttcggtttcggttttttttttgaggtttcgggcaacttctaaaccgtcattcccgcgtaggcgggaatctagaccttgggataacggcaatattcaaagtttataaaagacccgttattcccgcgcaggcgggaatctagaccttagaacaacagtaatattcaaaggttagctgaagctttagagattctagattcccactttcgtgggaatgacgggatgtaggttcgcgggaatgacgggatttgagattgcggcatttatcggaaaaaacagaaaccgttctgccgtcattcccgcgcaggcgggaatccggcttgttcggtttcggtttttttgaggtttcgggcaacttctaaaccgtcattcccgcgcaggcgggaatctagaccattggacagcggcaatattcaaagattatctgaaagtccgagattctagattcccactttcgtgggaatgacgggatgtaggttcgtgggaatgacgggatttgagattgcggcatttatcggaaaaaacagaaaccgctctgccgtcattcccgcgcaggcgggaatccggct
>48	N operona: 35	first-last	NMB0050	gene_poz=(601-2751)	-	conserved hypothetical protein	identified by similarity to EGAD:28668; match to	/position=52430 - 55780 (53030 - 55180)	/lenght=3351 (2151)	/codons=1117 (717)	/complement=true	GC-compoz=60.437006043700606%	/LCI1=0.8626629422718808	/LCI2=0.2814245810055866	p_i1=0.06960717485568248	p_i2=0.13307467537763135	/Tai=0.23912238457691898	/Tei=0.21976720783986822	/EEI=4.358346829063617
gccctcaaacaagacaaaacgggcaggacggcggttgtcgacttgctcatcaacacgcccgccatccaagacttcatcctgaagggcgacctgatgaacatcagtaaaatcatggaaaccgccaaaaccgacggaatgcagacgatggatcaaaaccttttcgaactgtaccgtcacggcatcatcagttacgaagaagccctgcgccagtccgtttccgccaacaacctgcgattgcacatccaactgcacaaagaaggcaaaacgcccgaactcctttacgacagggtcaacggtctcaacctcatttcctgatccgcaaaacccaatgccgtctgaaaaccgcatccccgttttcagacggcatgattttatccgccccattcatgtgctacactttatagtggattaaatttatagtggattaacaaaaatcaggacaaggcgacgaagccgcagacagcacaaatagtacggaaccgattcacttggtgcttgagcaccttagagaatcgttctctttcagctaaggcgaggcaacgccgtactggtttttgttaatccactatattcacttcataacaataaaccggtaaaaccatgaaaaccccactcctcaagcctctgctcattacctcgcttcccgttttcgccagtgtttttaccgccgcctccatcgtctggcagctaggcgaacccaagctcgccatgcccttcgtactcggcatcatcgccggcggccttgtcgatttggacaaccgcctgaccggacggctgaaaaacatcatcaccaccgtcgccctgttcaccctctcctcgctcacggcacaaagcaccctcggcacagggctgcccttcatcctcgccatgaccctgatgaccttcggcttcaccattttaggcgcggtcgggctcaaataccgcaccttcgccttcggtgcactcgccgtcgccacctacaccacacttacctacacccccgaaacctactggctgaccaaccccttcatgattttatgcggcaccgtactgtacagcaccgccatcctcctgttccaaatcgtcctgccccaccgccccgtccaagaaagcgtcgccaacgcctacgacgcactcggcggctacctcgaagccaaagccgacttcttcgaccccgatgaggcagcctggataggcaaccgccacatcgacctcgccatgagcaacaccggcgtcatcaccgccttcaaccaatgccgttccgccctgttttaccgccttcgcggcaaacaccgccacccgcgcaccgccaaaatgctgcgttactactttgccgcccaagacatacacgaacgcatcagctccgcccacgtcgattatcaggaaatgtccgaaaaattcaaaaacaccgacatcatcttccgcatccaccgcctgctcgaaatgcagggacaagcctgccgcaacaccgcccaagccctgcgcgcaagcaaagactacgtttacagcaaacgcctcggccgcgccatcgaaggctgccgccaatcgctgcgcctcctttcagacagcaacgacagtcccgacatccgccacctgcgccgccttctcgacaacctcggcagcgtcgaccagcagttccgccaactccagcacaacggcctgcaggcagaaaacgaccgcatgggcgacacccgcatcgccgccctcgaaaccagcagcctcaaaaacacctggcaggcaatccgtccgcagctaaacctcgaatcaggcgtattccgccatgccgtccgcctgtccctcgtcgttgccgccgcctgcaccatcgtcgaagccctcaacctcaacctcggctactggatactactgaccgcccttttcgtctgccaacccaactacaccgccaccaaaagccgcgtccgccagcgcatcgccggcaccgtactcggcgtaatcgtcggctcgctcgtcccctacttcaccccgtctgtcgaaaccaaactctggattgtcatcgccagtaccaccctctttttcatgacccgcacctacaaatacagtttctccaccttcttcattaccattcaagccctgaccagcctctccctcgcaggtttggacgtatacgccgccatgcccgtacgcatcatcgacaccattatcggcgcatcccttgcctgggcggcagtcagctacctgtggccagactggaaatacctcacgctcgaacgcaccgccgcccttgccgtatgcagcaacggtgcctatctcgaaaaaatcaccgaacgcctcaaaagcggcgaaaccggcgacgacgtcgaataccgcgccacccgccgccgcgcccacgaacacaccgccgccctcagcagcaccctttccgacatgagcagcgaacccgcaaaattcgccgacagcctgcaacccggctttaccctgctcaaaaccggctacgccctgaccggctacatctccgccctcggcgcataccgcagcgaaatgcacgaagaatgcagccccgactttaccgcacagttccacctcgccgccgaacacaccgcccacatcttccaacacctgcccgaaaccgaacccgacgactttcagacagcactggatacactgcgcggcgaactcgacaccctccgcacccacagcagcggaacacaaagccacatcctcctccaacagctccaactcatcgcccgacagctcgaaccctactaccgcgcctaccgccaaattccgcacaggcagccccaaaatgcagcctgaaaaagtttcggcattttgtaagagaggacagattgtcagacaggttacaagatagtggataaagctttgcgcagggtaaatgcgtagcaactgaaccgtcattcccacgaacctacatcccgtcattcccacgaaaacagaaaaccaaaaacagaaacctaaaatcccgtcatttccacgacaatgggaatccagttcgttcggtttcgcttgttttaagtttcgggtaacttccacttcgtcattcccgcgcaggcgggaatccagtgcgttgagcttcagctatttagaataaattttgaaactctaatcccgtcattcccacgaaagtgggaatccagttttttgagtttcagtcattcccgataaattgccttagcattgaatgtctagattcccgcctgcgcgggaatgacgaatccatccgtacggaaacctgcatcccgtcattcccacgaaagtgggaatccggttcgttcggtttcacttgttttaagtttcgggtaacttccacttcgtcattcccgcgcaggcgggaatccagtgcgttgagtttcagctatttagaataaattttgaaactctaatcgcgccattccc
>49	N operona: 36	first-last	NMB0051	gene_poz=(601-1827)	-	twitching motility protein	identified by similarity to EGAD:32627; match to	/position=54866 - 57292 (55466 - 56692)	/lenght=2427 (1227)	/codons=809 (409)	/complement=true	GC-compoz=55.90872045639772%	/LCI1=1.1111111111111112	/LCI2=0.295669934640523	p_i1=0.14000718481399205	p_i2=0.14842080226033535	/Tai=0.2616272171191158	/Tei=0.23357872203430183	/EEI=4.038723775040163
ggcgagatgcgcgacccagaaaccatcggcttggcactgaccgccgccgaaaccggacacttggttttcggcacgctgcacacgaccggcgcagcaaaaaccgtcgaccgtattgtggacgtattcccggcgggagaaaaagaaatggtgcgctctatgctgtccgaatcgctgaccgccgtcatctcccaaaacctgctgaaaacgcacgacggcaacggccgtgtcgcctcgcacgaaatcctgattgccaaccccgccgtccgcaacctcatccgcgaaaacaaaatcacgcagattaactccgtcctgcaaaccgggcaggcgagcggtatgcagacaatggaccaatcgctgcaatcgctggtgcgccaagggctgatcgcaccggaagtcgcacgcagacgcgcgcaaaacagcgaaagtatgagtttctgacacacaaccgctttccggccataccggcgggaaaacaaggcgcaaacacgcggggcgggacgcagcatcccgcccggctacctttccgaacaagaagcgtccgccttcctgttgaaacctgccgccgcaaactgcaaggcttaaaccgaaaagaagctaacgatgaataccgataacctgcacgacatcttggacgaaatggttcaagtgtattctcaaaaaaaacaaagccgatccgaaaccccggccgaaatcggcgcacacttccacccgctgctcgaccgcctgtgcgaaaccgcagaagcacaaaacgcgtccgacatccttatcagcaaaggattcccgccctcgttgaaaatcaacagcgcattaaccccgcagccgcaaaaggcgctgacgggcgaggaaaccgccgccatcgccgcatcgacgatgaacgccgaacaatcggaaatattccggcgcgacggcgaaatcaactactccgtccagtcgcgcagcggcacgcgctaccgcgccaacgcctaccacagccaaggcagcgcaggtttggttttgcggcgcatcaaccacgtcatcccgcaaatgcaggaattgggcctgcccgaaaaactcaaagacctcgccgtcgcaccgcgcgggctgctgattatcgtcgggcctaccggttcgggcaaatccaccacgatggcgactatgctcgaacaccgcaacaaaaccctgcccagccatatcgttaccatcgaagacccgattgaatttatctacaaaccgcgccgctgcatctttacccagcgcgaaatcggcgtcgacaccataaactggcagacggcggtacaaaacgctatgcgccaatcccccgacgtggtctgcatcggcgaagtccgcagcagggaaagtatggaatacgcgatgcagctcgcccaaaccggccacctgtgcatttttacgctccacgccaacaccgcgccgcagtcgctcgaacgcatactcaacttctaccccaaagaacagcacaaccaaatactgatcgacatcgccctcaacctgaccggcatcatctgccaacgcctcgccctcaaacaagacaaaacgggcaggacggcggttgtcgacttgctcatcaacacgcccgccatccaagacttcatcctgaagggcgacctgatgaacatcagtaaaatcatggaaaccgccaaaaccgacggaatgcagacgatggatcaaaaccttttcgaactgtaccgtcacggcatcatcagttacgaagaagccctgcgccagtccgtttccgccaacaacctgcgattgcacatccaactgcacaaagaaggcaaaacgcccgaactcctttacgacagggtcaacggtctcaacctcatttcctgatccgcaaaacccaatgccgtctgaaaaccgcatccccgttttcagacggcatgattttatccgccccattcatgtgctacactttatagtggattaaatttatagtggattaacaaaaatcaggacaaggcgacgaagccgcagacagcacaaatagtacggaaccgattcacttggtgcttgagcaccttagagaatcgttctctttcagctaaggcgaggcaacgccgtactggtttttgttaatccactatattcacttcataacaataaaccggtaaaaccatgaaaaccccactcctcaagcctctgctcattacctcgcttcccgttttcgccagtgtttttaccgccgcctccatcgtctggcagctaggcgaacccaagctcgccatgcccttcgtactcggcatcatcgccggcggccttgtcgatttggacaaccgcctgaccggacggctgaaaaacatcatcaccaccgtcgccctgttcaccctctcctcgctcacggcacaaagcaccctcggcacagggctgcccttcatcctcgccatgaccctgatgaccttcggcttcaccattttaggcgcggtcgggctc
>50	N operona: 37	first-last	NMB0052	gene_poz=(601-1644)	pilT-1	twitching motility protein PilT	identified by similarity to GP:3328331; match to	/position=56255 - 58498 (56855 - 57898)	/lenght=2244 (1044)	/codons=748 (348)	/complement=true	GC-compoz=56.80076628352491%	/LCI1=1.170989433237272	/LCI2=0.33784822286263233	p_i1=0.16012689181564574	p_i2=0.1969400273915259	/Tai=0.24502659036505375	/Tei=0.27724602465237336	/EEI=3.8294177073275506
gtccacgtacgacgatattcggcagcttcgccacttccacagcaagcgcgactgcttcttcgggcgcgacaccgtgcttcaccgcctcgcccgcaatgttcacctcgatacacacctgcaaaggcggcattgaggaaggacgttgcccgctcagccggacggcggttttcagacggcatacggtatgcacccaatgcgcgcgttcggcgacaaacttggttttgttggactgcacatcgccgatgacgtgccacacgatgtcggtcaaatccgccaactcttccgttttgccgtaccactcctgaatatagttctcgccgaaatcacgctgtccggcggcgtaaacttcgcggatgccgtctgaagggaaagtcttaccgacggcaatcaggctgacggaatgcggctccctgcccgcctgcagaaccaattttccgatacggtcggacacctcacaataacgttcttgcaacaccgtcatagattatcccctaattaaaaatgattaaacagttgaaacccctccagtcagggcggtacaatcaaggttgttagaaccattccaaccaatcgaaacattatactaaacagagccgcattatgcagattaccgacttactcgccttcggcgctaaaaacaaagcatccgaccttcacctgagttcgggcatatcccctatgattcgggttcacggcgatatgcggcgcatcaaccttcccgaaatgagcgcggaagaggtcggtaatatggtaacttcggtgatgaacgaccaccagcggaaaatctaccagcaaaacttggaagtcgacttctcgttcgaactgcccaacgtcgcccgattccgcgtcaacgccttcaacatcggccgcggtcccgccgccgtattccgcaccattcccagcaccgtcttatcgctggaagaattgaaagccccgagcattttccaaaaaatcgcagaatcgccgcgcggcatggttttggttaccggccctaccggttcgggcaaatcgaccacgcttgccgcgatgatcaactacatcaacgaaacccagccggcacacatcctgaccatcgaagacccgattgaattcgtccaccaaagcaaaaaatccctgattaaccagcgcgagctgcaccagcacaccctcagcttcgccaacgcgctgcgttccgcattgcgcgaagaccccgacgttatccttgtcggcgagatgcgcgacccagaaaccatcggcttggcactgaccgccgccgaaaccggacacttggttttcggcacgctgcacacgaccggcgcagcaaaaaccgtcgaccgtattgtggacgtattcccggcgggagaaaaagaaatggtgcgctctatgctgtccgaatcgctgaccgccgtcatctcccaaaacctgctgaaaacgcacgacggcaacggccgtgtcgcctcgcacgaaatcctgattgccaaccccgccgtccgcaacctcatccgcgaaaacaaaatcacgcagattaactccgtcctgcaaaccgggcaggcgagcggtatgcagacaatggaccaatcgctgcaatcgctggtgcgccaagggctgatcgcaccggaagtcgcacgcagacgcgcgcaaaacagcgaaagtatgagtttctgacacacaaccgctttccggccataccggcgggaaaacaaggcgcaaacacgcggggcgggacgcagcatcccgcccggctacctttccgaacaagaagcgtccgccttcctgttgaaacctgccgccgcaaactgcaaggcttaaaccgaaaagaagctaacgatgaataccgataacctgcacgacatcttggacgaaatggttcaagtgtattctcaaaaaaaacaaagccgatccgaaaccccggccgaaatcggcgcacacttccacccgctgctcgaccgcctgtgcgaaaccgcagaagcacaaaacgcgtccgacatccttatcagcaaaggattcccgccctcgttgaaaatcaacagcgcattaaccccgcagccgcaaaaggcgctgacgggcgaggaaaccgccgccatcgccgcatcgacgatgaacgccgaacaatcggaaatattccggcgcgacggcgaaatcaactactccgtccagtcgcgcagcggcacgcgctaccgcgccaacgcctaccacagccaaggcagcgcaggtttggttttgcggcgcatcaaccacgtcatcccgcaaatgcaggaattgggc
>51	N operona: 38	first	NMB0053	gene_poz=(601-1287)	-	conserved hypothetical protein	identified by similarity to EGAD:10097; match to	/position=57418 - 59304 (58018 - 58704)	/lenght=1887 (687)	/codons=629 (229)	/complement=false	GC-compoz=56.91411935953421%	/LCI1=1.2017543859649122	/LCI2=0.30409356725146197	p_i1=0.17085927691416997	p_i2=0.15776517850677993	/Tai=0.32100514447410583	/Tei=0.24198866065610194	/EEI=3.5524369571658876
ggtcttcgatggtcaggatgtgtgccggctgggtttcgttgatgtagttgatcatcgcggcaagcgtggtcgatttgcccgaaccggtagggccggtaaccaaaaccatgccgcgcggcgattctgcgattttttggaaaatgctcggggctttcaattcttccagcgataagacggtgctgggaatggtgcggaatacggcggcgggaccgcggccgatgttgaaggcgttgacgcggaatcgggcgacgttgggcagttcgaacgagaagtcgacttccaagttttgctggtagattttccgctggtggtcgttcatcaccgaagttaccatattaccgacctcttccgcgctcatttcgggaaggttgatgcgccgcatatcgccgtgaacccgaatcataggggatatgcccgaactcaggtgaaggtcggatgctttgtttttagcgccgaaggcgagtaagtcggtaatctgcataatgcggctctgtttagtataatgtttcgattggttggaatggttctaacaaccttgattgtaccgccctgactggaggggtttcaactgtttaatcatttttaattaggggataatctatgacggtgttgcaagaacgttattgtgaggtgtccgaccgtatcggaaaattggttctgcaggcgggcagggagccgcattccgtcagcctgattgccgtcggtaagactttcccttcagacggcatccgcgaagtttacgccgccggacagcgtgatttcggcgagaactatattcaggagtggtacggcaaaacggaagagttggcggatttgaccgacatcgtgtggcacgtcatcggcgatgtgcagtccaacaaaaccaagtttgtcgccgaacgcgcgcattgggtgcataccgtatgccgtctgaaaaccgccgtccggctgagcgggcaacgtccttcctcaatgccgcctttgcaggtgtgtatcgaggtgaacattgcgggcgaggcggtgaagcacggtgtcgcgcccgaagaagcagtcgcgcttgctgtggaagtggcgaagctgccgaatatcgtcgtacgtggactgatgtgtgttgccaaagccaacagcagtgaaacggagttgaaggtgcaatttcaaacgatgcggaaactgcttgccgacctcaatgcggctggcgttaaggcagacgtgctgtctatggggatgtcggacgatatgcctgccgccattgagtgcggtgcgacacacgtccgtatcggcagcgcgattttcgggaaaaggggctgatggaaattcgggcaataaaatatacggcaatggctgcgttgcttgcatttacggttgcaggctgccggctggcggggtggtatgagtgttcgtccctcaccggctggtgtaagccgagaaaaccggctgccatcgatttttgggatattggcggcgagagtccgccgtctttaggggactacgagataccgctttcagacggcaatcgttccgtcagggcaaacgaatatgaatccgcacaacaatcttacttttacaggaaaatagggaagtttgaagcctgcgggctggattggcgtacgcgtgacggcaaacctttgattgagacgttcaaacagggaggatttgactgcttggaaaagcaggggttgcggcgcaacggtctgtccgagcgcgtccgatggtaaaaaattgggaatgaatttagtaaggtaattttgaatagggtagaaataatgaatgtttattttctcggcggcggcaatatggcggctgccgttgcgggcggattggtcaaacaaggcggttaccgcatctatatagccaatcggggtgcggaaaaacgcgaacgtttggaaaaagagttgggggtcgaaactt
>52	N operona: 38	last	NMB0054	gene_poz=(601-1008)	-	hypothetical protein	identified by Glimmer2; putative	/position=58104 - 59711 (58704 - 59111)	/lenght=1608 (408)	/codons=536 (136)	/complement=false	GC-compoz=53.18627450980392%	/LCI1=1.0098765432098766	/LCI2=0.3911111111111111	p_i1=0.10858508357214625	p_i2=0.26287889954124793	/Tai=0.5307349474170053	/Tei=0.3365910095871232	/EEI=2.3059381353099293
cagcctgattgccgtcggtaagactttcccttcagacggcatccgcgaagtttacgccgccggacagcgtgatttcggcgagaactatattcaggagtggtacggcaaaacggaagagttggcggatttgaccgacatcgtgtggcacgtcatcggcgatgtgcagtccaacaaaaccaagtttgtcgccgaacgcgcgcattgggtgcataccgtatgccgtctgaaaaccgccgtccggctgagcgggcaacgtccttcctcaatgccgcctttgcaggtgtgtatcgaggtgaacattgcgggcgaggcggtgaagcacggtgtcgcgcccgaagaagcagtcgcgcttgctgtggaagtggcgaagctgccgaatatcgtcgtacgtggactgatgtgtgttgccaaagccaacagcagtgaaacggagttgaaggtgcaatttcaaacgatgcggaaactgcttgccgacctcaatgcggctggcgttaaggcagacgtgctgtctatggggatgtcggacgatatgcctgccgccattgagtgcggtgcgacacacgtccgtatcggcagcgcgattttcgggaaaaggggctgatggaaattcgggcaataaaatatacggcaatggctgcgttgcttgcatttacggttgcaggctgccggctggcggggtggtatgagtgttcgtccctcaccggctggtgtaagccgagaaaaccggctgccatcgatttttgggatattggcggcgagagtccgccgtctttaggggactacgagataccgctttcagacggcaatcgttccgtcagggcaaacgaatatgaatccgcacaacaatcttacttttacaggaaaatagggaagtttgaagcctgcgggctggattggcgtacgcgtgacggcaaacctttgattgagacgttcaaacagggaggatttgactgcttggaaaagcaggggttgcggcgcaacggtctgtccgagcgcgtccgatggtaaaaaattgggaatgaatttagtaaggtaattttgaatagggtagaaataatgaatgtttattttctcggcggcggcaatatggcggctgccgttgcgggcggattggtcaaacaaggcggttaccgcatctatatagccaatcggggtgcggaaaaacgcgaacgtttggaaaaagagttgggggtcgaaacttcggcaaccctgccggagcttcattccgacgatgttttaatccttgccgtcaaaccgcaggatatggaagctgcgtgcaaaaatatccgcaccaacggcgcattggtgctttctgtcgcagccggattgtcggtcggtacgctcagccgttacctcgggggaacacgccgcattgtccgggttatgccgaatacacccggaaaaatcgggctgggcgtatctggtatgtatgccgaagcggaagtatcggaaacagaccgcaggattgccgatcgaatcatgaaatcagtcggtttgactgtttggttggatgatgaggaaaaaatgcacggcattaccggcatcagcggcagcggaccggcttatgtgttttatctgctggacgcattgcaaaatgccgccatccga
>53	N operona: 39	first-last	NMB0055	gene_poz=(601-1392)	proC	pyrroline-5-carboxylate reductase	identified by similarity to EGAD:34246; match to	/position=58560 - 60551 (59160 - 59951)	/lenght=1992 (792)	/codons=664 (264)	/complement=false	GC-compoz=53.535353535353536%	/LCI1=1.2750316856780735	/LCI2=0.4078580481622307	p_i1=0.1973829968681124	p_i2=0.28425960491747193	/Tai=0.3759431268855407	/Tei=0.35583364442572474	/EEI=2.7330739077932393
gcggaaactgcttgccgacctcaatgcggctggcgttaaggcagacgtgctgtctatggggatgtcggacgatatgcctgccgccattgagtgcggtgcgacacacgtccgtatcggcagcgcgattttcgggaaaaggggctgatggaaattcgggcaataaaatatacggcaatggctgcgttgcttgcatttacggttgcaggctgccggctggcggggtggtatgagtgttcgtccctcaccggctggtgtaagccgagaaaaccggctgccatcgatttttgggatattggcggcgagagtccgccgtctttaggggactacgagataccgctttcagacggcaatcgttccgtcagggcaaacgaatatgaatccgcacaacaatcttacttttacaggaaaatagggaagtttgaagcctgcgggctggattggcgtacgcgtgacggcaaacctttgattgagacgttcaaacagggaggatttgactgcttggaaaagcaggggttgcggcgcaacggtctgtccgagcgcgtccgatggtaaaaaattgggaatgaatttagtaaggtaattttgaatagggtagaaataatgaatgtttattttctcggcggcggcaatatggcggctgccgttgcgggcggattggtcaaacaaggcggttaccgcatctatatagccaatcggggtgcggaaaaacgcgaacgtttggaaaaagagttgggggtcgaaacttcggcaaccctgccggagcttcattccgacgatgttttaatccttgccgtcaaaccgcaggatatggaagctgcgtgcaaaaatatccgcaccaacggcgcattggtgctttctgtcgcagccggattgtcggtcggtacgctcagccgttacctcgggggaacacgccgcattgtccgggttatgccgaatacacccggaaaaatcgggctgggcgtatctggtatgtatgccgaagcggaagtatcggaaacagaccgcaggattgccgatcgaatcatgaaatcagtcggtttgactgtttggttggatgatgaggaaaaaatgcacggcattaccggcatcagcggcagcggaccggcttatgtgttttatctgctggacgcattgcaaaatgccgccatccgacaagggtttgatatggcagaagcacgcgcgctcagtctggcaacgtttaaaggagcggttgcccttgccgagcagacgggtgaagatttcgagaagcttcaaaaaaatgtaacgtcaaaaggcgggacaacccacgaagccgtggaagctttcaggcggcatcgtgtcgccgaagccataagcgagggcgtttgtgcctgtgtgcgccgttcgcaggaaatggaacggcaatatcaataatgtaaagaaaataaaaaaaccaatccaaaacgtgttatgatgcgcgttttcaaaaacgccttaggcaataagccttataaaaatcaaaggaataaagccactttgtggtgctttgttttttgcggtgaaccgagaggatatacattatggcaaagctgacagaacaagatattttgaattggagcgggccggaagacgattatatgaatgacgaccatttggcttttttccgcgaattgctggtaaaaatgcaagacgaactcatcgaaaatgcttccgctacgacagggcatctccaagaacacgaatcagcccccgatcctgccgaccgtgccacacaggaagaagagtacgcattggaactccgtacccgcgatcgggaacgaaaacttctcagtaaaatacaggcgaccatccgcaatattgatgaaggggattatggattctgtgccgatacgggagagcctatcggtttgaagcggctgctggcacgcccgacagccactttatctgttgagtcccaagaacgccgagagaggatgaaaaaacagtttgccgactgatggcggcaaacaaaatgccgtctgagtccccgagttt
>54	N operona: 40	first-last	NMB0056	gene_poz=(601-1017)	dksA	DnaK suppressor protein	identified by similarity to GP:3064140; match to	/position=59498 - 61114 (60098 - 60514)	/lenght=1617 (417)	/codons=539 (139)	/complement=false	GC-compoz=49.88009592326139%	/LCI1=0.9830917874396136	/LCI2=0.24782608695652172	p_i1=0.10087108192066	p_i2=0.09946475928844963	/Tai=0.4001195183279402	/Tei=0.18951828335960466	/EEI=3.391912788284596
acccggaaaaatcgggctgggcgtatctggtatgtatgccgaagcggaagtatcggaaacagaccgcaggattgccgatcgaatcatgaaatcagtcggtttgactgtttggttggatgatgaggaaaaaatgcacggcattaccggcatcagcggcagcggaccggcttatgtgttttatctgctggacgcattgcaaaatgccgccatccgacaagggtttgatatggcagaagcacgcgcgctcagtctggcaacgtttaaaggagcggttgcccttgccgagcagacgggtgaagatttcgagaagcttcaaaaaaatgtaacgtcaaaaggcgggacaacccacgaagccgtggaagctttcaggcggcatcgtgtcgccgaagccataagcgagggcgtttgtgcctgtgtgcgccgttcgcaggaaatggaacggcaatatcaataatgtaaagaaaataaaaaaaccaatccaaaacgtgttatgatgcgcgttttcaaaaacgccttaggcaataagccttataaaaatcaaaggaataaagccactttgtggtgctttgttttttgcggtgaaccgagaggatatacattatggcaaagctgacagaacaagatattttgaattggagcgggccggaagacgattatatgaatgacgaccatttggcttttttccgcgaattgctggtaaaaatgcaagacgaactcatcgaaaatgcttccgctacgacagggcatctccaagaacacgaatcagcccccgatcctgccgaccgtgccacacaggaagaagagtacgcattggaactccgtacccgcgatcgggaacgaaaacttctcagtaaaatacaggcgaccatccgcaatattgatgaaggggattatggattctgtgccgatacgggagagcctatcggtttgaagcggctgctggcacgcccgacagccactttatctgttgagtcccaagaacgccgagagaggatgaaaaaacagtttgccgactgatggcggcaaacaaaatgccgtctgagtccccgagtttcagacagcatattcacaaaggcgcaccagccggaggagggagaggaaaggattgttggaggcggcgcagtatttagcagaaataaaaaaccttatccgacagcgacatgacgaatttccccaaaaaaatcccgctgaaagcattgaccgtttttccctgtgggcgtatagttcggttcttcgctgctgcagaagtggcggacgaactgaaaagtatagcacagaatgttggggatatcgagagatatcttgacaggcggaaggaatactttataattcgcaacgctctttaacaaaacagattaccgataagtgtgagtgccttgagtctcacactgtttgaaagacagacaagataatgttttgaacattgtcctgttggtttctttgaagcagaccagaagttaaaaagttagagattgaacataagagtttgatcctggctcagattgaacgctggcggcatgctttacacatgcaagtcggacggcagcacagagaagcttgcttctcgggtggcgagtggcgaacgggtgagtaacatatcggaacgtaccgagtagt
>55	N operona: 41	first	NMB0057	gene_poz=(601-957)	-	hypothetical protein	identified by Glimmer2; putative	/position=65754 - 67310 (66354 - 66710)	/lenght=1557 (357)	/codons=519 (119)	/complement=false	GC-compoz=54.061624649859944%	/LCI1=1.2570621468926553	/LCI2=0.21129943502824866	p_i1=0.19076172294294688	p_i2=0.06775731105799761	/Tai=0.45799835448965526	/Tei=0.16098157995219786	/EEI=3.2311225109476944
acgtcgtgagacagtttggtccctatctgcagtgggcgttggaagtttgacgggggctgctcctagtacgagaggaccggagtggacgaacctctggtgtaccggttgtaacgccagttgcatagccgggtagctaagttcggaagagataagcgctgaaagcatctaagcgcgaaactcgcctgaagatgagacttcccttgcggtttaaccgcactaaagagtcgttcgagaccaggacgttgataggtggggtgtggaagcgcggtaacgcgtgaagctaacccatactaattgctcgtgaggcttgactctatcatttgaagaacttcaagagataaaagcttactgactgattcagtcattaccgaatatattgattaaggctttaccgatttgtaacagtttaagtttggcggccatagcgagttggtcccacgccttcccatcccgaacaggaccgtgaaacgactcagcgccgatgatagtgtggttcttccatgcgaaagtaggtcactgccaaacacccattcagaaaacccccgattattcgggggtttttgctttgcccggaaaaaatgtttgctttgcccggaaaaaatgtcggtgatggcgggacggcatccgtacggtgtccggtcgggtttgcggaggaacggcttgaaactttgggatattcattttagaatgactcgttttatcgtcgcaagatgcggtttattgtttgcaacccttaaaggaaaaaccatgaagaaaatgttcgtgctgttctgtatgctgttctcctgcgccttctcccttgcggcggtaaacatcaatgcggcttcgcagcaggagttggaggcgctgccaggcataggccctgcggtgctggcgaagctgaaggatcaggcttccgtcggcgcgcccgcaccaaaaggcccagccaaaccagtgctgcccgcggataaaaaataaaatagggggaagtctgcagccgcatcaaatgccgtctgaacatgcgttcgggcggcgtttttataacaaaaacacttcatggcggttggttttatgcctatctaagtttttgtgtcgtgcatacctgaagatttcagacggcatcggtttatgctgtctgaaaagtgtattccgtttcagtttgtaagctatggcagtctgtttgtcttgtgttttgcgcaattgcccttattttgagccgtgattttattttgaattagatgaaaaaatgagtaatcaagatttttatgcgacgctgggtgtggcaagaacagctaccgatgatgagattaaaaaagcctaccggaaattggcgatgaaataccatcccgaccgcaatcctgacaataaagaggcggaagagaagtttaaagaagtacaaaaggcgtatgaaactttgtccgacaaggaaaagcgcgctatgtacgaccagtatggtcatgcggcgtttgaaggcggcggacaggggggcttcggagggtttggcggatttggcggtgcgcagggttttgactttggggatattttcagccaaatgtttggaggcggttcggggcgcgc
>56	N operona: 41	last	NMB0058	gene_poz=(601-759)	-	hypothetical protein	identified by Glimmer2; putative	/position=66139 - 67497 (66739 - 66897)	/lenght=1359 (159)	/codons=453 (53)	/complement=false	GC-compoz=42.138364779874216%	/LCI1=1.435897435897436	/LCI2=0.16089743589743594	p_i1=0.259382631278416	p_i2=0.03373566008411044	/Tai=0.5670310414777386	/Tei=0.1303620940756994	/EEI=2.8678228936291976
gctttaccgatttgtaacagtttaagtttggcggccatagcgagttggtcccacgccttcccatcccgaacaggaccgtgaaacgactcagcgccgatgatagtgtggttcttccatgcgaaagtaggtcactgccaaacacccattcagaaaacccccgattattcgggggtttttgctttgcccggaaaaaatgtttgctttgcccggaaaaaatgtcggtgatggcgggacggcatccgtacggtgtccggtcgggtttgcggaggaacggcttgaaactttgggatattcattttagaatgactcgttttatcgtcgcaagatgcggtttattgtttgcaacccttaaaggaaaaaccatgaagaaaatgttcgtgctgttctgtatgctgttctcctgcgccttctcccttgcggcggtaaacatcaatgcggcttcgcagcaggagttggaggcgctgccaggcataggccctgcggtgctggcgaagctgaaggatcaggcttccgtcggcgcgcccgcaccaaaaggcccagccaaaccagtgctgcccgcggataaaaaataaaatagggggaagtctgcagccgcatcaaatgccgtctgaacatgcgttcgggcggcgtttttataacaaaaacacttcatggcggttggttttatgcctatctaagtttttgtgtcgtgcatacctgaagatttcagacggcatcggtttatgctgtctgaaaagtgtattccgtttcagtttgtaagctatggcagtctgtttgtcttgtgttttgcgcaattgcccttattttgagccgtgattttattttgaattagatgaaaaaatgagtaatcaagatttttatgcgacgctgggtgtggcaagaacagctaccgatgatgagattaaaaaagcctaccggaaattggcgatgaaataccatcccgaccgcaatcctgacaataaagaggcggaagagaagtttaaagaagtacaaaaggcgtatgaaactttgtccgacaaggaaaagcgcgctatgtacgaccagtatggtcatgcggcgtttgaaggcggcggacaggggggcttcggagggtttggcggatttggcggtgcgcagggttttgactttggggatattttcagccaaatgtttggaggcggttcggggcgcgcccagcctgattatcagggtgaggacgttcaagtcggtatcgaaatcacgcttgaagaagccgcaaaaggtgtgaagaaacgcatcaatattccgacttatgaagcgtgtgatgtctgtaacggcagtggcgcgaaaccggggacatccccggaaacctgcccgacttgcaaaggttcgggtacggtg
>57	N operona: 42	first-last	NMB0059	gene_poz=(601-1722)	dnaJ	dnaJ protein	identified by similarity to EGAD:13193; match to	/position=66379 - 68700 (66979 - 68100)	/lenght=2322 (1122)	/codons=774 (374)	/complement=false	GC-compoz=53.20855614973262%	/LCI1=1.193923145665773	/LCI2=0.24262734584450393	p_i1=0.16810330009077218	p_i2=0.09462473151258861	/Tai=0.34614338675442974	/Tei=0.18516225836132977	/EEI=3.7643115942505094
cgtacggtgtccggtcgggtttgcggaggaacggcttgaaactttgggatattcattttagaatgactcgttttatcgtcgcaagatgcggtttattgtttgcaacccttaaaggaaaaaccatgaagaaaatgttcgtgctgttctgtatgctgttctcctgcgccttctcccttgcggcggtaaacatcaatgcggcttcgcagcaggagttggaggcgctgccaggcataggccctgcggtgctggcgaagctgaaggatcaggcttccgtcggcgcgcccgcaccaaaaggcccagccaaaccagtgctgcccgcggataaaaaataaaatagggggaagtctgcagccgcatcaaatgccgtctgaacatgcgttcgggcggcgtttttataacaaaaacacttcatggcggttggttttatgcctatctaagtttttgtgtcgtgcatacctgaagatttcagacggcatcggtttatgctgtctgaaaagtgtattccgtttcagtttgtaagctatggcagtctgtttgtcttgtgttttgcgcaattgcccttattttgagccgtgattttattttgaattagatgaaaaaatgagtaatcaagatttttatgcgacgctgggtgtggcaagaacagctaccgatgatgagattaaaaaagcctaccggaaattggcgatgaaataccatcccgaccgcaatcctgacaataaagaggcggaagagaagtttaaagaagtacaaaaggcgtatgaaactttgtccgacaaggaaaagcgcgctatgtacgaccagtatggtcatgcggcgtttgaaggcggcggacaggggggcttcggagggtttggcggatttggcggtgcgcagggttttgactttggggatattttcagccaaatgtttggaggcggttcggggcgcgcccagcctgattatcagggtgaggacgttcaagtcggtatcgaaatcacgcttgaagaagccgcaaaaggtgtgaagaaacgcatcaatattccgacttatgaagcgtgtgatgtctgtaacggcagtggcgcgaaaccggggacatccccggaaacctgcccgacttgcaaaggttcgggtacggtgcacatccagcaggcgattttccgtatgcagcagacttgtccgacctgccacggtgcgggcaaacacattaaagaaccttgcgtcaaatgccgtggcgcggggcggaataaggcggtcaagacggtggaagtcaatattcccgccggtatcgatgacgggcagcgtatccgtttgagcggcgaaggcgggccgggtatgcacggtgcgcctgccggcgacttgtatgtaaccgtccgcattcgggcgcataagattttccaacgcgacggtctggacttgcattgcgaactgccgatcagttttgccacggctgctttgggcggggagttggaagtgccgaccttggacggaaaggtcaagctcaccgtccccaaagaaacccaaaccggcaggaggatgcgcgtgaagggtaagggtgtcaaatctttacgcagcagcgcgaccggcgatttgtactgccatattgttgtcgaaacgcctgtcaatttgaccgaccgtcaaaaagagcttttggaagaatttgagcggatttctaccggcttggaaaaccaaacaccgcgcaagaaatcgtttttagacaagctgcgcgatttgtttgattgattttaaggttcggaaacaagcagccgtatcggggaatctccttgatacggctgtttttatttgtttaaaaatagtttttattttcaatggggtatgaggcagggtgggataactgtttttaactgttctttttaaaacttgacatcatggcgtgatgccaacaatatgtgaacgtctgttgtcaaaggaagaataatgaataaatctttatccagttcggtagaagaataccgcgagctgacgctccgaggcatgatactcggtgcattgatcactgtaatttttactgcgtccaatgtttacctcggtttgaaagtcgggctgacctttgcctcgtcgattccggcggcggtgatttcgatggcggttttaaagtttttcaaaggcagcaatattttggaaaacaacatggtgcagacccaagcctcggctgcgggtacgctttcgaccatcatcttcgtcctgcccggtttgctgatggcgggctactggagcggtttcccgttctggcagacgacgcttttatgtattgccggcgggattttgggggtgattttcaccattcctctgcgttacgcaatggtggtgaaaagcgatttg
>58	N operona: 43	first-last	NMB0060	gene_poz=(601-2619)	-	conserved hypothetical protein	identified by similarity to EGAD:133403; match to	/position=67696 - 70914 (68296 - 70314)	/lenght=3219 (2019)	/codons=1073 (673)	/complement=false	GC-compoz=54.53194650817236%	/LCI1=0.9846230158730159	/LCI2=0.28492063492063496	p_i1=0.10130493103496024	p_i2=0.13678525490222568	/Tai=0.26365754459217766	/Tei=0.2231067294120031	/EEI=4.108764974774673
cacggtgcgcctgccggcgacttgtatgtaaccgtccgcattcgggcgcataagattttccaacgcgacggtctggacttgcattgcgaactgccgatcagttttgccacggctgctttgggcggggagttggaagtgccgaccttggacggaaaggtcaagctcaccgtccccaaagaaacccaaaccggcaggaggatgcgcgtgaagggtaagggtgtcaaatctttacgcagcagcgcgaccggcgatttgtactgccatattgttgtcgaaacgcctgtcaatttgaccgaccgtcaaaaagagcttttggaagaatttgagcggatttctaccggcttggaaaaccaaacaccgcgcaagaaatcgtttttagacaagctgcgcgatttgtttgattgattttaaggttcggaaacaagcagccgtatcggggaatctccttgatacggctgtttttatttgtttaaaaatagtttttattttcaatggggtatgaggcagggtgggataactgtttttaactgttctttttaaaacttgacatcatggcgtgatgccaacaatatgtgaacgtctgttgtcaaaggaagaataatgaataaatctttatccagttcggtagaagaataccgcgagctgacgctccgaggcatgatactcggtgcattgatcactgtaatttttactgcgtccaatgtttacctcggtttgaaagtcgggctgacctttgcctcgtcgattccggcggcggtgatttcgatggcggttttaaagtttttcaaaggcagcaatattttggaaaacaacatggtgcagacccaagcctcggctgcgggtacgctttcgaccatcatcttcgtcctgcccggtttgctgatggcgggctactggagcggtttcccgttctggcagacgacgcttttatgtattgccggcgggattttgggggtgattttcaccattcctctgcgttacgcaatggtggtgaaaagcgatttgccttatccggaaggtgtggcggctgctgaaattttgaaagtgggcggtcatgaagaaggggataaccgtcagggcggcagcggcatcaaagagctggcggccggcggtgcgttggcgggattgatgagcttttgcgccggaggtctgcgcgtgattgccgacagcgcgagttattggtttaaaagcggtacggcgattttccagctgccgatgggcttttcactggcattgttgggcgcgggctatttggtcggactgacgggcggtatcgccatcctgttgggcatttcgattgcttggggcattgccgtgccgtatttctcctcacacattccgcaaccttccgatatggaaatggcggcgtttgcgatgaagctgtggaaggagaaagtgcgttttatcggtgcggggactattggcattgcggcggtttggacgctgttgatgctgctcaagccgatggtggaaggcatgaagatgtcgttcaagagttttggcggcggtgcgcccgctgcggaacgcgccgaacaggatttgtcgcctaaggctatgattttttgggtgctggcgatgatgtttgttttaggcgtgtcgttttaccactttatcggcgattcgcacattacgggcggcatggcttggcttttggtggtcgtttgcacgcttttggcttccgtcatcggctttttggtcgccgccgcctgcggttatatggcaggtttggtcggctcgtcttccagcccgatttccggcgtgggcatcgtgtccgtcgtcgttatttcactggttttgctgctggtaggcgaatccggaggtttgttggcggatgaggctaaccgcaaatttttgctggcactgactttgttttgcggctcggcagtaatctgcgtggcttcgatttccaatgacaacctgcaagacttgaaaaccggctacctgctcaaagccacgccttggcggcagcaagtcgccctgattatcggctgtatcgttggtgcgctggttatttcgcccgtgttggaactgctttacgaagcctacggctttaccggcgcaatgccgcgcgaaggcatggacgcggcgcaggctttggcagcccctcaagcgactttgatgacgaccatcgcgtcgggcattttcgcccacaaccttgaatgggtctatatctttaccggtatcgtgattggagcagtattaatcgtcgtcgatttggtgttgaaaaaatcatcaggcggcaaacttgccctgcccgtccttgcggtcggtatgggtatttatctgccgccgtccgtcaatatgcccatcgtggcaggcgcggtgttggcggcggtgttgaaacacatcatcggtaaaaaagcggaaaaccgcgaaggccgtctgaaaaacgccgagcgcatcggaaccttgttctccgccggcctgattgtcggtgaaagcctgatcggtgtgattatggcgtttattattgccttctccgtgaccaacggcggctcggatgcgccgctcgcgttgaatctgcaaaactgggatgccgccgcttcttggctgggtttggcgttcttcgttaccgggatgtttttctttgcacagcgcgtactgaaggcgggcaagtaggctgtcggaaaaaatgccgtctgaaacgttcagacggcattttttatcggtaaagcggaaggcggagcttttcggcttgcgcccacgttttgccggcaaggtctttgggcgacagcagcggcgcggtttgaagcggccagcctatgccgactgtcgggtcgttccatattaaaacctgttcggcttcaggcttgtaatagtccgtgcatttatagacgaactcggcttcatcgctcagtacatagaagccgtgtgcgaaaccttcgggtacccacagttggcgtttgttttctgcggacagaatttcgcctacccatttgccgaaagtgggggagtctttacgcatatcgacggccacgtcgaatacttcgccgacaaccacgcgtacgagtttgccttgtgtgttttcagtttgatagtgcaggccgcgcaatacgcctttgccggatttggagtggttttcctgcacgaaggtgcgttcgcagacttgggttttaaaccactcgtcgcggaaggtttccataaaaaagccgcgcgcgtcgccgaagacttggggctcaagcagttttacgtcaggaatggcggtatcaatgatgttca
>59	N operona: 44	first-last	NMB0062	gene_poz=(601-1467)	rfbA-1	glucose-1-phosphate thymidylyltransferase	identified by similarity to EGAD:23719; match to	/position=70369 - 72435 (70969 - 71835)	/lenght=2067 (867)	/codons=689 (289)	/complement=true	GC-compoz=53.05651672433679%	/LCI1=1.3356481481481481	/LCI2=0.3274305555555557	p_i1=0.2202165116407868	p_i2=0.18458090676403807	/Tai=0.22003669440034018	/Tei=0.2661228160876343	/EEI=4.113876118544988
ttacggcttgccgaccattgtaaccaactgctccaacaactacggtccttaccattttccggaaaaactcattcctttgatgattctgaacgcgcttgacggcaaaccgctgcctgtgtacggcgacggtatgcaaatccgcgactggctgtttgtcgaagaccacgcgcgcgcactgtatcaggttgttaccgaaggtgttgtcggcgaaacctacaatatcggcggccacaatgaaaaagccaatattgaagtcgtcaaaaccatctgcgccctgctggaagaactcgctcccgaaaaaccggccggtgtggcgcgttatgaagatttgattactttcgtacaagaccgccccggccatgacgtacgctacgccgtcgacgcagccaaaatcaggcgggatttgggctggctgcctttggaaaccttcgagtccggcctccgcaaaaccgtgcaatggtatctggacaacaaaacctggtggcaaaatgtattgaacggcagctatcgtttggaacgtttaggtactggaaaatagttttcagacggcatcccgacgcaatgccgtctgaaaacccatcgcaaaggaagaaagaaaagatgaaaggcatcatactggcaggcggcagcggcacgcgcctctaccccatcacgcgcggcgtatccaaacagctcctgcccgtgtacgacaaaccgatgatttattaccccttgtcggttttgatgctggcgggaatccgcgatattttggtgattaccgcgcctgaagacaacgcctctttcaaacgcctgcttggcgacggcagcgatttcggcatttccatcagttatgccgtgcaacccagtccggacggcttggcacaggcatttatcatcggcgaagaatttatcggcaacgacaatgtttgcttggttttgggcgacaatattttttacggtcagtcgtttacgcaaacattgaaacaggcggcagcgcaaacgcacggcgcaaccgtgtttgcttatcaggtcaaaaaccccgaacgtttcggcgtggttgaatttaacgaaaacttccgcgccgtttccatcgaagaaaaaccgcaacggcccaaatccgattgggcggtaaccggcttgtatttctacgacaaccgcgccgtcgagttcgccaaacagctcaaaccgtccgcacgcggcgaattggaaattaccgacctcaaccggatgtatttggaagacggctcgctctccgttcaaatattgggacgcggtttcgcgtggctggacaccggcacccacgagagcctgcacgaagccgcttcattcgtccaaaccgtgcaaaatatccaaaacctgcacatcgcctgcctcgaagaaatcgcttggcgcaacggttggctttccgatgaaaaactggaagaattggcgcgcccgatggcgaaaaaccaatacggccaatatttgctgcgcctgttgaaaaaataatgtttgaggccgtctgaaacttttcagacggcctttagatgaaagataaaaagatgaacatcattgataccgccattcctgacgtaaaactgcttgagccccaagtcttcggcgacgcgcgcggcttttttatggaaaccttccgcgacgagtggtttaaaacccaagtctgcgaacgcaccttcgtgcaggaaaaccactccaaatccggcaaaggcgtattgcgcggcctgcactatcaaactgaaaacacacaaggcaaactcgtacgcgtggttgtcggcgaagtattcgacgtggccgtcgatatgcgtaaagactcccccactttcggcaaatgggtaggcgaaattctgtccgcagaaaacaaacgccaactgtgggtacccgaaggtttcgcacacggcttctatgtactgagcgatgaagccgagttcgtctataaatgcacggactattacaagcctgaagccgaacaggttttaatatggaacgacccgacagtcggcataggctggccgcttcaaaccgcgccgctgctgtcgcccaaagaccttgccggcaaaacgtgggcgcaagccgaaaagctccgccttccgc
>60	N operona: 45	first-last	NMB0063	gene_poz=(601-1668)	rfbB-1	dTDP-D-glucose 4,6-dehydratase	identified by similarity to EGAD:40672; match to	/position=71298 - 73565 (71898 - 72965)	/lenght=2268 (1068)	/codons=756 (356)	/complement=true	GC-compoz=53.46441947565543%	/LCI1=1.0140845070422535	/LCI2=0.17934272300469484	p_i1=0.10982078608943369	p_i2=0.044789479782678575	/Tai=0.2346909910889779	/Tei=0.14031053180441072	/EEI=5.333311674493097
tcaatccgattggcgcgcatgaaagcggcttgattggcgagcagccaaacggcatcccgaataatttgttgccttatatctgccaagtggcggcaggcaaactgccgcaattggcggtatttggcgatgactaccctacccccgacggcacggggatgcgtgactatattcatgtgatggatttggcagaaggccatgtcgcggctatgcaggcaaaaagtaatgtagcaggcacgcatttgctgaacttaggctccggccgcgcttcttcggtgttggaaatcatccgcgcatttgaagcagcttcgggtttgacgattccgtatgaagtcaaaccgcgccgtgccggtgatttggcgtgcttctatgccgacccttcctatacaaaggcgcaaatcggctggcaaacccagcgtgatttaacccaaatgatggaagactcatggcgctgggtgagtaataatccgaatggctacgacgattaagttgacctgatacaggccgtctgaaagagatgttttcagacggcctctttatctgaaaaacacacattctgtctgctataatctgtttatattttttggctatcctctgaaatttatgagaaaaatccttgttaccggcggcgcgggctttatcggttctgccgttgtccgtcatattatccgaaacacccgggacgctgtcgtcaatgtcgataagctgacttatgccggcaatttggaatctttgactgaggtagccgataatcctcgctatgcttttgaacaagtggatatttgcgaccgcgccgaactcgaccgcgtattcgcgcaataccggcctgatgccgtgatgcacttggcggcggaaagccatgtcgaccgctctatcggttcggcaggcgagtttatccaaaccaatatcgtcggcacattcaatctgcttgaagcagcccgcgcctactggcaacaaatgccgtctgaacagcacgaagccttccgtttccaccatatttccaccgatgaagtctatggcgatttaggcggcacggacgatttgtttaccgaaaccgcgccctacgcgccgtccagcccctactctgcctctaaagcgtccagcgaccacctcgtccgcgcgtggttgcgtacttacggcttgccgaccattgtaaccaactgctccaacaactacggtccttaccattttccggaaaaactcattcctttgatgattctgaacgcgcttgacggcaaaccgctgcctgtgtacggcgacggtatgcaaatccgcgactggctgtttgtcgaagaccacgcgcgcgcactgtatcaggttgttaccgaaggtgttgtcggcgaaacctacaatatcggcggccacaatgaaaaagccaatattgaagtcgtcaaaaccatctgcgccctgctggaagaactcgctcccgaaaaaccggccggtgtggcgcgttatgaagatttgattactttcgtacaagaccgccccggccatgacgtacgctacgccgtcgacgcagccaaaatcaggcgggatttgggctggctgcctttggaaaccttcgagtccggcctccgcaaaaccgtgcaatggtatctggacaacaaaacctggtggcaaaatgtattgaacggcagctatcgtttggaacgtttaggtactggaaaatagttttcagacggcatcccgacgcaatgccgtctgaaaacccatcgcaaaggaagaaagaaaagatgaaaggcatcatactggcaggcggcagcggcacgcgcctctaccccatcacgcgcggcgtatccaaacagctcctgcccgtgtacgacaaaccgatgatttattaccccttgtcggttttgatgctggcgggaatccgcgatattttggtgattaccgcgcctgaagacaacgcctctttcaaacgcctgcttggcgacggcagcgatttcggcatttccatcagttatgccgtgcaacccagtccggacggcttggcacaggcatttatcatcggcgaagaatttatcggcaacgacaatgtttgcttggttttgggcgacaatattttttacggtcagtcgtttacgcaaacattgaaacaggcggcagcgcaaacgcacggcgcaaccgtgtttgcttatcaggtcaaaaaccccgaacgtttcggcgtggttgaatttaacgaaaacttccgcgccgtttccatcgaagaaaaaccgcaacggcccaaatccgattgggcggtaaccggcttgtatttctacgacaaccgcg
>61	N operona: 46	first-last	NMB0064	gene_poz=(601-1620)	galE	UDP-glucose 4-epimerase	identified by similarity to EGAD:16384; match to	/position=72481 - 74700 (73081 - 74100)	/lenght=2220 (1020)	/codons=740 (340)	/complement=true	GC-compoz=50.882352941176464%	/LCI1=1.1642084562438544	/LCI2=0.308849557522124	p_i1=0.15779614086820223	p_i2=0.16312356934918223	/Tai=0.25872272908344646	/Tei=0.24681121241426401	/EEI=3.9562130963447046
tattcctctgcaattctaaaatcatgcttattattatataaaacaatatcagcccccatacgagatagaatacttgcctgatcaccgaatactacacctggaaacaaggtaataatcaatggccttgaagcaatatttaattgcgcattctgcttaaagaacctttttaacaacccatttccaaccgataaaattactgcgtcataatattgatgcatattcttaataaagtaatcatcaatatgaaaaaaaaaattgcttggtctttatctatccctgattctaataactgtcgatttgaaagaatgttttctcgacttttgtggatataaatatcaatttgagcatcttttatctcttttgcaacagcatagcccgagttaaggaacgagtcataactggcaattagtaatacttttttcactattttcccttaattctacaccatatgaataaaattatagtattttaccttagatatcaaatatacttaaccaaaaaaatctgaagaaatctactgctacttcagggataattatttcattaagattttacaaccattattatcaatctatcaaagtatttttagtattttattctatgaaaaaaattctcgttaccggcggcaccggttttatcggctcgcataccgttgtttctttgctgaaaagcggccatcaagtcgtgattttggataacctatgcaattccagcatcaatatcctgccacgcttgaaaacgattaccggccaagagattccgttttatcaaggcgatatccgcgatcgtgagattttgcgccgtatttttgcggaaaaccgcattgattcggtgattcattttgccggcttgaaagcggtgggtgaaagtgtggccgagccgatgaaatattatgataataatgtttccggcagcttggtgttggcggaagaaatggcgcgtgcgggcgtgtttagcattgtgttcagttcttcggcgacggtttatggcgatccgggcaaagtgccttataccgaggatatgccaccgggcgacaccaccagcccttacggcgcatcgaaatcgatggttgagcgcattctcactgacattcaaaaagccgatccgcgctggagcatgattttgttgcgttatttcaatccgattggcgcgcatgaaagcggcttgattggcgagcagccaaacggcatcccgaataatttgttgccttatatctgccaagtggcggcaggcaaactgccgcaattggcggtatttggcgatgactaccctacccccgacggcacggggatgcgtgactatattcatgtgatggatttggcagaaggccatgtcgcggctatgcaggcaaaaagtaatgtagcaggcacgcatttgctgaacttaggctccggccgcgcttcttcggtgttggaaatcatccgcgcatttgaagcagcttcgggtttgacgattccgtatgaagtcaaaccgcgccgtgccggtgatttggcgtgcttctatgccgacccttcctatacaaaggcgcaaatcggctggcaaacccagcgtgatttaacccaaatgatggaagactcatggcgctgggtgagtaataatccgaatggctacgacgattaagttgacctgatacaggccgtctgaaagagatgttttcagacggcctctttatctgaaaaacacacattctgtctgctataatctgtttatattttttggctatcctctgaaatttatgagaaaaatccttgttaccggcggcgcgggctttatcggttctgccgttgtccgtcatattatccgaaacacccgggacgctgtcgtcaatgtcgataagctgacttatgccggcaatttggaatctttgactgaggtagccgataatcctcgctatgcttttgaacaagtggatatttgcgaccgcgccgaactcgaccgcgtattcgcgcaataccggcctgatgccgtgatgcacttggcggcggaaagccatgtcgaccgctctatcggttcggcaggcgagtttatccaaaccaatatcgtcggcacattcaatctgcttgaagcagcccgcgcctactggcaacaaatgccgtctgaacagcacgaagccttccgtttccaccatatttccaccgatgaagtctatggcgatttaggcggcacggacgatttgtttaccgaaaccgcgccctacgcgccgtccagcccctactctgc
>62	N operona: 47	first-last	NMB0065	gene_poz=(601-1527)	-	hypothetical protein	identified by Glimmer2; putative	/position=73883 - 76009 (74483 - 75409)	/lenght=2127 (927)	/codons=709 (309)	/complement=false	GC-compoz=34.627831715210355%	/LCI1=1.420995670995671	/LCI2=0.06904761904761902	p_i1=0.2534680822852774	p_i2=0.0030741024689616273	/Tai=0.546727739799848	/Tei=0.10276669222206547	/EEI=3.079318161010072
ttttccgcaaaaatacggcgcaaaatctcacgatcgcggatatcgccttgataaaacggaatctcttggccggtaatcgttttcaagcgtggcaggatattgatgctggaattgcataggttatccaaaatcacgacttgatggccgcttttcagcaaagaaacaacggtatgcgagccgataaaaccggtgccgccggtaacgagaatttttttcatagaataaaatactaaaaatactttgatagattgataataatggttgtaaaatcttaatgaaataattatccctgaagtagcagtagatttcttcagatttttttggttaagtatatttgatatctaaggtaaaatactataattttattcatatggtgtagaattaagggaaaatagtgaaaaaagtattactaattgccagttatgactcgttccttaactcgggctatgctgttgcaaaagagataaaagatgctcaaattgatatttatatccacaaaagtcgagaaaacattctttcaaatcgacagttattagaatcagggatagataaagaccaagcaattttttttttcatattgatgattactttattaagaatatgcatcaatattatgacgcagtaattttatcggttggaaatgggttgttaaaaaggttctttaagcagaatgcgcaattaaatattgcttcaaggccattgattattaccttgtttccaggtgtagtattcggtgatcaggcaagtattctatctcgtatgggggctgatattgttttatataataataagcatgattttagaattgcagaggaatataagaaacaatataaattaagttgtcaaaatatactttatggttatccaatttttcgccatgcttcgaaaggttgtcatggagagaaaatttactttattgaccaagttaaaatcccatttaaaaaagaagaaagaatttatacattaaaaaaattgattgccttggctgaaaaataccctgagaaagaatttactattttgctaagggttgcagataaagatattactgtgcatcaggataaacattcgtatatagagctggcaaagcagtttcagttgccgagtaatttgacaatagagcgaaaaagtaccgcgcaagccttccaagaaatggggtattgtttatcttattcatctactatgctttttgaagctgaatgtaagggtatccctgttggtgttgttgcagacttaggcttttctaaatcctatgcaaatcagcattttttaggtagtggggttttagtttattttgatcaaatagatttcacttccccaaaaatagcagatccggattggcttgattgctatgctactaaaaaggtgattacaactgatgagtttaataagctattaaagcaggttgtgccattgcaacatgattaccaagaatatttatctgcaggaattcgatatcaagctttggctaacacacacgccattccaaccaatagttttctcggcataaagccatgctctgacgcttaaatgcactaatgccttaaaaaaacattaaagtctaacacactagacttatttacttcgtaattaagtcgttaaaccgtgtgctctacgaccaaaagtataaaacctttaagaactttcttttttcttgtaaaaaaagaaactagataaatctctcatatcttttattcaataatcgcatcagattgcagtataaatttaacgatcactcatcatgttcatatttatcagagctcgtgctataattatactaattttataaggaggaaaaaataaagagggttataatgaacgagaaaaatataaaacacagtcaaaactttattacttcaaaacataatatagataaaataatgacaaatataagattaaatgaacatgataatatctttgaaatcggctcaggaaaagggcattttacccttgaattagtacagaggtgtaatttcgtaactgccattgaaatagaccataaattatgcaaaactacagaaaataaacttgttgatcacgataatttccaagttttaaacaaggatatattgcagtttaaatttcctaaaaaccaatcctataaaatatttggtaatataccttataaca
>63	N operona: 48	first-last	NMB0066	gene_poz=(601-1335)	ermC	rRNA adenine N-6-methyltransferase; foreign	identified by similarity to EGAD:8424; match to	/position=75094 - 77028 (75694 - 76428)	/lenght=1935 (735)	/codons=645 (245)	/complement=false	GC-compoz=25.71428571428571%	/LCI1=1.894808743169399	/LCI2=0.07008196721311476	p_i1=0.4465686243844899	p_i2=0.003213117987326445	/Tai=0.5968086888601387	/Tei=0.1028918061885938	/EEI=2.8583658496064155
tgttggtgttgttgcagacttaggcttttctaaatcctatgcaaatcagcattttttaggtagtggggttttagtttattttgatcaaatagatttcacttccccaaaaatagcagatccggattggcttgattgctatgctactaaaaaggtgattacaactgatgagtttaataagctattaaagcaggttgtgccattgcaacatgattaccaagaatatttatctgcaggaattcgatatcaagctttggctaacacacacgccattccaaccaatagttttctcggcataaagccatgctctgacgcttaaatgcactaatgccttaaaaaaacattaaagtctaacacactagacttatttacttcgtaattaagtcgttaaaccgtgtgctctacgaccaaaagtataaaacctttaagaactttcttttttcttgtaaaaaaagaaactagataaatctctcatatcttttattcaataatcgcatcagattgcagtataaatttaacgatcactcatcatgttcatatttatcagagctcgtgctataattatactaattttataaggaggaaaaaataaagagggttataatgaacgagaaaaatataaaacacagtcaaaactttattacttcaaaacataatatagataaaataatgacaaatataagattaaatgaacatgataatatctttgaaatcggctcaggaaaagggcattttacccttgaattagtacagaggtgtaatttcgtaactgccattgaaatagaccataaattatgcaaaactacagaaaataaacttgttgatcacgataatttccaagttttaaacaaggatatattgcagtttaaatttcctaaaaaccaatcctataaaatatttggtaatataccttataacataagtacggatataatacgcaaaattgtttttgatagtatagctgatgagatttatttaatcgtggaatacgggtttgctaaaagattattaaatacaaaacgctcattggcattatttttaatggcagaagttgatatttctatattaagtatggttccaagagaatattttcatcctaaacctaaagtgaatagctcacttatcagattaaatagaaaaaaatcaagaatatcacacaaagataaacagaagtataattatttcgttatgaaatgggttaacaaagaatacaagaaaatatttacaaaaaatcaatttaacaattccttaaaacatgcaggaattgacgatttaaacaatattagctttgaacaattcttatctcttttcaatagctataaattatttaataagtaagttaagggatgcataaactgcatcccttaacttgtttttcgtgtacctattttttgtgaatcgataccgtcgacctcgagggggggcccggtacccaattcgccctatagtgagtcgtattacgcgcgctcactggccgtcgttttacaacgtcgtgactgggaaaaccctggcgttacccaacttaatcgccttgcagcacatccccctttcgccaggcaaaaaaccggttatatttttttgcattaaatatttttttagcatattcaggaaaggggacatgcaatatgtcaaaatgatctatatatcctttaatattaagattatttccaatcaaataacgttctaattttgttggatgatatgaaaatgattctaataaaggagcatatgttccagtcccttcatcaattaaatgagtcgtaatattctttttttttgcaatactaatcagataggagtagtggcctgtaaaagacagcatatagagatgagcaggctgtataatattaaggatttttttgtaacttctataaatataaagtaattttttaggagttatattattagggcttctaggaagctcaaatagataaatag
>64	N operona: 49	first-last	NMB0067	gene_poz=(601-1278)	-	polysialic acid capsule biosynthesis protein	identified by similarity to GP:530041	/position=76013 - 77890 (76613 - 77290)	/lenght=1878 (678)	/codons=626 (226)	/complement=true	GC-compoz=29.056047197640115%	/LCI1=2.025185185185185	/LCI2=0.0725925925925926	p_i1=0.4980664573298297	p_i2=0.0035669357457198806	/Tai=0.6065502523008375	/Tei=0.1032102421711479	/EEI=2.817851959325895
tttgcttcactgtaccaacatctacccaaccccttacgaagatgttcgattgggtggtatgaacgatttatctgaagcctttccagacgcaatcattggcctgtctgaccataccttagataactatgcttgcttaggagcagtagctttaggcggttcgattttagagcgtcactttactgaccgcatggatcgcccaggtccggatattgtatgctctatgaatccggatacttttaaagagctcaagcaaggcgctcatgctttaaaattggcacgcggcggcaaaaaagacacgattatcgcgggagaaaagccaactaaagatttcgcctttgcatctgtcgtagcagataaagacattaaaaaaggagaactgttgtccggagataacctatgggttaaacgcccaggcaatggagacttcagcgtcaacgaatatgaaacattatttggtaaggtcgctgcttgcaatattcgcaaaggtgctcaaatcaaaaaaactgatattgaataatgcttattaacttagttactttattaacagaggattggctattacatatagctaattctcattaatttttaagagatacaataatgctaaagaaaataaaaaaagctctttttcagcctaaaaagttttttcaagattcaatgtggttgacaacatctccattttatcttacccccccacgtaacaatttatttgtcatatctaatttaggtcagcttaaccaagtccaaagcctaattaaaatacaaaaattaaccaataatttactagtaattttatatacttctaaaaacttaaaaatgcctaagttagttcatcaatcagctaacaagaatctatttgaatctatttatctatttgagcttcctagaagccctaataatataactcctaaaaaattactttatatttatagaagttacaaaaaaatccttaatattatacagcctgctcatctctatatgctgtcttttacaggccactactcctatctgattagtattgcaaaaaaaaagaatattacgactcatttaattgatgaagggactggaacatatgctcctttattagaatcattttcatatcatccaacaaaattagaacgttatttgattggaaataatcttaatattaaaggatatatagatcattttgacatattgcatgtcccctttcctgaatatgctaaaaaaatatttaatgcaaaaaaatataaccggttttttgcctggcgaaagggggatgtgctgcaaggcgattaagttgggtaacgccagggttttcccagtcacgacgttgtaaaacgacggccagtgagcgcgcgtaatacgactcactatagggcgaattgggtaccgggccccccctcgaggtcgacggtatcgattcacaaaaaataggtacacgaaaaacaagttaagggatgcagtttatgcatcccttaacttacttattaaataatttatagctattgaaaagagataagaattgttcaaagctaatattgtttaaatcgtcaattcctgcatgttttaaggaattgttaaattgattttttgtaaatattttcttgtattctttgttaacccatttcataacgaaataattatacttctgtttatctttgtgtgatattcttgatttttttctatttaatctgataagtgagctattcactttaggtttaggatgaaaatattctcttggaaccatacttaatatagaaatatcaacttctgccattaaaaataatgccaatgagcgttttgtatttaataatcttttagcaaacccgtattccacgattaaataaatctcatcagctatactatcaaaaacaattttgcgtattatatccgtac
>65	N operona: 50	first	NMB0068	gene_poz=(601-1650)	siaC	polysialic acid capsule biosynthesis protein	identified by similarity to EGAD:19609; match to	/position=76774 - 79023 (77374 - 78423)	/lenght=2250 (1050)	/codons=750 (350)	/complement=true	GC-compoz=40.76190476190476%	/LCI1=1.320916905444126	/LCI2=0.13915950334288446	p_i1=0.2146009969328824	p_i2=0.02285474890608758	/Tai=0.33821064278751406	/Tei=0.12056927401547882	/EEI=4.3593887324820075
tcattacttggtcatacaattaatgctgctatatcatcaaagtgttttgaccgcataattgtttcgactgatggcgggttaattgcagaagaagctaaaaatttcggtgtcgaagtcgtcctacgccctgcagagctggcctccgatacagccagctctatttcaggtgtaatacatgctttagaaacaattggcagtaattccggcacagtaaccctattacaaccaaccagtccattacgcacaggggctcatattcgtgaagctttttctctatttgatgagaaaataaaaggatccgttgtctctgcatgcccaatggagcatcatccactaaaaaccctgcttcaaatcaataatggcgaatatgcccccatgcgccatctaagcgatttggagcagcctcgccaacaattacctcaggcatttaggcctaatggtgcaatttacattaatgatactgcttcactaattgcaaataattgtttttttatcgccccaaccaaactttatattatgtctcatcaagactctatcgatattgatactgagcttgatttacaacaggcagaaaacattcttaatcacaaggaaagctaaatgcaaaacaacaacgaatttaaaattggtaatcgttcagtaggttacaaccacgaaccattgattatctgtgaaatcggcatcaatcatgaaggctctttaaaaacagcttttgaaatggttgatgctgcctataatgcaggcgctgaagttgttaaacatcaaacacacatcgttgaagacgaaatgtctgatgaggccaaacaagtcattccaggcaatgcagatgtctctatttatgaaattatggaacgttgcgccctgaatgaagaagatgagattaaattaaaagaatacgtagagagtaagggtatgatttttatcagtactcctttctctcgtgcagctgctttacgattacaacgtatggatattccagcatataaaatcggctctggcgaatgtaataactacccattaattaaactggtggcctcttttggtaagcctattattctctctaccggcatgaattctattgaaagcatcaaaaagtcggtagaaattattcgagaagcaggggtaccttatgctttgcttcactgtaccaacatctacccaaccccttacgaagatgttcgattgggtggtatgaacgatttatctgaagcctttccagacgcaatcattggcctgtctgaccataccttagataactatgcttgcttaggagcagtagctttaggcggttcgattttagagcgtcactttactgaccgcatggatcgcccaggtccggatattgtatgctctatgaatccggatacttttaaagagctcaagcaaggcgctcatgctttaaaattggcacgcggcggcaaaaaagacacgattatcgcgggagaaaagccaactaaagatttcgcctttgcatctgtcgtagcagataaagacattaaaaaaggagaactgttgtccggagataacctatgggttaaacgcccaggcaatggagacttcagcgtcaacgaatatgaaacattatttggtaaggtcgctgcttgcaatattcgcaaaggtgctcaaatcaaaaaaactgatattgaataatgcttattaacttagttactttattaacagaggattggctattacatatagctaattctcattaatttttaagagatacaataatgctaaagaaaataaaaaaagctctttttcagcctaaaaagttttttcaagattcaatgtggttgacaacatctccattttatcttacccccccacgtaacaatttatttgtcatatctaatttaggtcagcttaaccaagtccaaagcctaattaaaatacaaaaattaaccaataatttactagtaattttatatacttctaaaaacttaaaaatgcctaagttagttcatcaatcagctaacaagaatctatttgaatctatttatctatttgagcttcctagaagccctaataatataactcctaaaaaattactttatatttatagaagttacaaaaaaatccttaatattatacagcctgctcatctctatatgctgtcttttacaggccactactcctatctgattagtattgcaaaaaaaaagaatattacgactcatttaattgatgaagggactggaacatatgctcctttattagaatcattttcatatcatccaacaaaattag
>66	N operona: 50	middle	NMB0069	gene_poz=(601-1287)	siaB	polysialic acid capsule biosynthesis protein	identified by similarity to EGAD:14454; match to	/position=77824 - 79710 (78424 - 79110)	/lenght=1887 (687)	/codons=629 (229)	/complement=true	GC-compoz=40.174672489082965%	/LCI1=1.2587719298245614	/LCI2=0.2097953216374268	p_i1=0.1913886137159555	p_i2=0.06657198350930853	/Tai=0.5493067273124224	/Tei=0.1599147851583777	/EEI=2.819993422128948
tccaccctcccatccttagaagaagtcaaagaatattacggtttaccatacgaaaattatggtatttctatgtttcaccccgtgactacagaagcacatttaatgccacaatatgcggcccaatatttcaaagcattagaattaagtggccaaaatatcattagcatctaccctaataatgacactggcactgaaagtattctgcaagaattattaaaatatcaatctgataaatttattgcatttccttccattcgatttgaatattttttagtcttattgaaacatgctaaatttatggtcggcaactcaagtgcaggtattagagaagctcctctctacggtgtcccttcaattgatgttggtacacgccaaagtaaccgccatatgggaaaatctattattcatacagattatgaaactaaaaatatctttgatgcgattcaacaagcatgcagtttaggcaaatttgaagcagatgatacctttaatggcggagatactcgcaccagcacagaaagatttgctgaagtaatcaacaatcctgaaacgtggaatgtttctgctcaaaaacgttttatcgatttgaatctttaaattatggaaaaacaaaatattgcggttatacttgcgcgccaaaactccaaaggattgccattaaaaaatctccggaaaatgaatggcatatcattacttggtcatacaattaatgctgctatatcatcaaagtgttttgaccgcataattgtttcgactgatggcgggttaattgcagaagaagctaaaaatttcggtgtcgaagtcgtcctacgccctgcagagctggcctccgatacagccagctctatttcaggtgtaatacatgctttagaaacaattggcagtaattccggcacagtaaccctattacaaccaaccagtccattacgcacaggggctcatattcgtgaagctttttctctatttgatgagaaaataaaaggatccgttgtctctgcatgcccaatggagcatcatccactaaaaaccctgcttcaaatcaataatggcgaatatgcccccatgcgccatctaagcgatttggagcagcctcgccaacaattacctcaggcatttaggcctaatggtgcaatttacattaatgatactgcttcactaattgcaaataattgtttttttatcgccccaaccaaactttatattatgtctcatcaagactctatcgatattgatactgagcttgatttacaacaggcagaaaacattcttaatcacaaggaaagctaaatgcaaaacaacaacgaatttaaaattggtaatcgttcagtaggttacaaccacgaaccattgattatctgtgaaatcggcatcaatcatgaaggctctttaaaaacagcttttgaaatggttgatgctgcctataatgcaggcgctgaagttgttaaacatcaaacacacatcgttgaagacgaaatgtctgatgaggccaaacaagtcattccaggcaatgcagatgtctctatttatgaaattatggaacgttgcgccctgaatgaagaagatgagattaaattaaaagaatacgtagagagtaagggtatgatttttatcagtactcctttctctcgtgcagctgctttacgattacaacgtatggatattccagcatataaaatcggctctggcgaatgtaataactacccattaattaaactggtggcctcttttggtaagcctattattctctctaccggcatgaattctattgaaagcatcaaaaagtcggtagaaattattcgagaagcaggggtaccttatgctttgcttcactgtaccaacatctacccaaccccttacgaagatgttcgattgggtggtatgaacgat
>67	N operona: 50	last	NMB0070	gene_poz=(601-1734)	synX	polysialic acid capsule biosynthesis protein	identified by similarity to GP:460145; match to	/position=78514 - 80847 (79114 - 80247)	/lenght=2334 (1134)	/codons=778 (378)	/complement=true	GC-compoz=38.00705467372134%	/LCI1=1.2263483642793989	/LCI2=0.11936339522546417	p_i1=0.1796169199144968	p_i2=0.014970665661694353	/Tai=0.4263440241088234	/Tei=0.11347359909552493	/EEI=3.7049549959633286
ctttaataatttcctgaacctgaccaggcgttttaccgaccaccgaaatatcgccaacaaacggcacagaaaccgtaccacgtgccgtgaccaactgctctggcaacttagtttgatgcgcactacccgagcccatcgaagaaaggccaccaccaaacaatactgccggcggcgcttcccaaatcataatatccaatacatcaccaatatttagcgtaccagccgaagcataaccatcgccaaactgagtgaatgactgatttatctgagccttatataataactgagcaaccgtatgattcacatcaatcagctccacttcaggaatttgaacttcagattgttgccctaaagagacaattttttttgcgctggggcctgatgaaggaatcgcagagcatcctacaattaaacttccacacaataataatactgcgtgacgaatataaaatttcactttaaacacaagccaaatcctaatataattataaatggcctaattatagcacttaatcgaaataaatttatgagtacgtagagtataattagtattcttctttccaacttccttatacttatatacttatagattctaaaatcatgaaaagaattctttgcattacaggtaccagagccgacttcggcaagctaaaacctttattagcctatattgaaaatcacccagaccttgaattgcatttgattgtaactggtatgcatatgatgaaaacatatggcagaacctacaaggaagtaactcgagaaaactatcaacatacatatctgttttcaaatcaaatccaaggtgaaccaatgggtgccgttttaggcaataccattacgtttatctctcgtctatctgatgaaattgaacctgatatggtcatgattcacggcgaccgtttagaagcactagcaggcgcagctgtaggtgcattaagcagccgtttagtttgccatatcgaaggtggtgaactatctggtacagtagatgactccattcgtcattctattagtaaactttctcatatccacttggtagcaaatgaacaagctgtcactcgcctagtgcaaatgggagaaaaaagaaagcatattcacatcatcggctcccccgatttagatgttatggcctcttccaccctcccatccttagaagaagtcaaagaatattacggtttaccatacgaaaattatggtatttctatgtttcaccccgtgactacagaagcacatttaatgccacaatatgcggcccaatatttcaaagcattagaattaagtggccaaaatatcattagcatctaccctaataatgacactggcactgaaagtattctgcaagaattattaaaatatcaatctgataaatttattgcatttccttccattcgatttgaatattttttagtcttattgaaacatgctaaatttatggtcggcaactcaagtgcaggtattagagaagctcctctctacggtgtcccttcaattgatgttggtacacgccaaagtaaccgccatatgggaaaatctattattcatacagattatgaaactaaaaatatctttgatgcgattcaacaagcatgcagtttaggcaaatttgaagcagatgatacctttaatggcggagatactcgcaccagcacagaaagatttgctgaagtaatcaacaatcctgaaacgtggaatgtttctgctcaaaaacgttttatcgatttgaatctttaaattatggaaaaacaaaatattgcggttatacttgcgcgccaaaactccaaaggattgccattaaaaaatctccggaaaatgaatggcatatcattacttggtcatacaattaatgctgctatatcatcaaagtgttttgaccgcataattgtttcgactgatggcgggttaattgcagaagaagctaaaaatttcggtgtcgaagtcgtcctacgccctgcagagctggcctccgatacagccagctctatttcaggtgtaatacatgctttagaaacaattggcagtaattccggcacagtaaccctattacaaccaaccagtccattacgcacaggggctcatattcgtgaagctttttctctatttgatgagaaaataaaaggatccgttgtctctgcatgcccaatggagcatcatccactaaaaaccctgcttcaaatcaataatggcgaatatgcccccatgcgccatctaagcgatttggagcagcctcgccaacaattacctcaggcatttaggcctaatggtgcaatttacattaatgatactgcttcactaattgcaaataattgtttttttatcgccccaaccaaactt
>68	N operona: 51	first	NMB0071	gene_poz=(601-1776)	ctrA	capsule polysaccharide export outer membrane	identified by similarity to EGAD:23947; match to	/position=79782 - 82157 (80382 - 81557)	/lenght=2376 (1176)	/codons=792 (392)	/complement=false	GC-compoz=46.683673469387756%	/LCI1=0.9752770673486786	/LCI2=0.16939471440750212	p_i1=0.09867058228678457	p_i2=0.03862212618545613	/Tai=0.3888575222825665	/Tei=0.13475991356691053	/EEI=3.8195825101877148
ggcgagtgacagcttgttcatttgctaccaagtggatatgagaaagtttactaatagaatgacgaatggagtcatctactgtaccagatagttcaccaccttcgatatggcaaactaaacggctgcttaatgcacctacagctgcgcctgctagtgcttctaaacggtcgccgtgaatcatgaccatatcaggttcaatttcatcagatagacgagagataaacgtaatggtattgcctaaaacggcacccattggttcaccttggatttgatttgaaaacagatatgtatgttgatagttttctcgagttacttccttgtaggttctgccatatgttttcatcatatgcataccagttacaatcaaatgcaattcaaggtctgggtgattttcaatataggctaataaaggttttagcttgccgaagtcggctctggtacctgtaatgcaaagaattcttttcatgattttagaatctataagtatataagtataaggaagttggaaagaagaatactaattatactctacgtactcataaatttatttcgattaagtgctataattaggccatttataattatattaggatttggcttgtgtttaaagtgaaattttatattcgtcacgcagtattattattgtgtggaagtttaattgtaggatgctctgcgattccttcatcaggccccagcgcaaaaaaaattgtctctttagggcaacaatctgaagttcaaattcctgaagtggagctgattgatgtgaatcatacggttgctcagttattatataaggctcagataaatcagtcattcactcagtttggcgatggttatgcttcggctggtacgctaaatattggtgatgtattggatattatgatttgggaagcgccgccggcagtattgtttggtggtggcctttcttcgatgggctcgggtagtgcgcatcaaactaagttgccagagcagttggtcacggcacgtggtacggtttctgtgccgtttgttggcgatatttcggtggtcggtaaaacgcctggtcaggttcaggaaattattaaaggccgcctgaaaaaaatggccaatcagccacaagtgatggtgcgtttggtgcagaataatgcggcgaatgtgtcggtgattcgtgctgggaatagtgtgcgtatgccgctgacggcagccggtgagcgtgtgttggatgcggtggctgcggtaggtggttcaacggcaaatgtgcaggatacgaatgtgcagctgacacgtggcaatgtagtacgaactgttgccttggaagatttagttgcaaatccgcgacaaaatattttgctgcgtcgcggtgatgtggttaccatgattaccaatccctatacctttacgtctatgggtgcggtggggagaacacaagaaatcggtttttcagccagaggcttatcgctttctgaagccattggccgtatgggcggtttgcaagatcgccgttctgatgcgcgtggtgtgtttgtgttccgctatacgccattggtggaattgccggcagaacgtcaggataaatggattgctcaaggttatggcagtgaggcagagattccaacggtatatcgtgtgaatatggctgatgcgcattcgctattttctatgcagcgctttcctgtgaagaataaagatgtattgtatgtgtcgaatgcgccgttggctgaagtgcagaaatttttgtcgtttgtgttctcgccggttaccagtggcgcgaacagtattaataatttaactaattaatgtgagtaattaagatgtctgagcaacttcctgtggcagttgccactgaaaccaaagccgagcgtaaaaagccgaaaaagaaaagttggattaaaaagctaagccctttattttgggtaacggtgattatccctacggtaatttcgttggtgtatttcggcttcttcgcttccgatcgttttacgtcgcaatcgagctttgtggtgcgctcgcctaaaagccaatcttctctcaatggcctgggtgccattttgcagggcacaggttttgcccgtgcgcaagatgatatttacacggttggggagtatatgcgttcgcgctcgtctttggatgaactgcgtaaaatcttgccggtgcgtgagttttatgaaaccaaaggtgatgcgttcagccgctttaatgggtttgggttccgtggcgaggaagaggctttttatcaatactataaaaatcaggtgatgatcaattttgatacggtttcgggtatttccacgttgaatgtaacttcctttgatgcgctggaatctaagaaaatcaatgaggctttgttaaaacaaggtgaagcattgattaaccagttgaacgatcgtgcacgtgctg
>69	N operona: 51	middle	NMB0072	gene_poz=(601-1764)	ctrB	capsule polysaccharide export inner-membrane	identified by similarity to EGAD:20633; match to	/position=80972 - 83335 (81572 - 82735)	/lenght=2364 (1164)	/codons=788 (388)	/complement=false	GC-compoz=46.99312714776632%	/LCI1=1.1257536606373815	/LCI2=0.17226528854435835	p_i1=0.14482870272249396	p_i2=0.04035257797411495	/Tai=0.3009204583887711	/Tei=0.13631732017670345	/EEI=4.574170161054618
gcgtgtgttggatgcggtggctgcggtaggtggttcaacggcaaatgtgcaggatacgaatgtgcagctgacacgtggcaatgtagtacgaactgttgccttggaagatttagttgcaaatccgcgacaaaatattttgctgcgtcgcggtgatgtggttaccatgattaccaatccctatacctttacgtctatgggtgcggtggggagaacacaagaaatcggtttttcagccagaggcttatcgctttctgaagccattggccgtatgggcggtttgcaagatcgccgttctgatgcgcgtggtgtgtttgtgttccgctatacgccattggtggaattgccggcagaacgtcaggataaatggattgctcaaggttatggcagtgaggcagagattccaacggtatatcgtgtgaatatggctgatgcgcattcgctattttctatgcagcgctttcctgtgaagaataaagatgtattgtatgtgtcgaatgcgccgttggctgaagtgcagaaatttttgtcgtttgtgttctcgccggttaccagtggcgcgaacagtattaataatttaactaattaatgtgagtaattaagatgtctgagcaacttcctgtggcagttgccactgaaaccaaagccgagcgtaaaaagccgaaaaagaaaagttggattaaaaagctaagccctttattttgggtaacggtgattatccctacggtaatttcgttggtgtatttcggcttcttcgcttccgatcgttttacgtcgcaatcgagctttgtggtgcgctcgcctaaaagccaatcttctctcaatggcctgggtgccattttgcagggcacaggttttgcccgtgcgcaagatgatatttacacggttggggagtatatgcgttcgcgctcgtctttggatgaactgcgtaaaatcttgccggtgcgtgagttttatgaaaccaaaggtgatgcgttcagccgctttaatgggtttgggttccgtggcgaggaagaggctttttatcaatactataaaaatcaggtgatgatcaattttgatacggtttcgggtatttccacgttgaatgtaacttcctttgatgcgctggaatctaagaaaatcaatgaggctttgttaaaacaaggtgaagcattgattaaccagttgaacgatcgtgcacgtgctgatacggtgcgctatgcggaagaagtagtgaaaacggcggcagagcgggtaaaggaagcctctcagaatctgacggattaccggattgccaatggcgtttttgatttgaaagcgcaatcggaagtgcaaatggggttggtttccaagctgcaagatgaattgattgtgattcaaacccagctggatcaggtgaaagcagtcactccggagaatccgcagattccgggtttgcaggcgcgtgagcagagcttgcgtaaagaaattgaccaacagttacgtgccatttcgggcggtgggcattcttcgttgtctaatcaggctgccgaatatcagcgtgtgtatttggaaaaccagttggcagagcagcagttggcagccgccatgacttctttggaaagtgccaaggttgaagcagaccgtcagcagctttatttggaagtgatctcgcaaccgagcctgccggatttggcacatgagcctaaacggttatacaacattgttgccactctgattatcggcttgatggtttatggtattttgagcctgttgactgccagcattcgtgagcataaaaactgatgaaagccttgcataaaacatcattttgggaatctttagccattcaaaggcgcgtaatcggtgcgctgttgatgcgggaaattatcacccgttacggtcgcaataatattggctttttatggctgtttgttgagccgttgctgatgacattcgttatcgtcttgatgtggaaatttttaagggcagaccgatattcaactttgaatattgtcgcatttgcgattactggctatccgatgttgatgatgtggcgtaatgcctcaaaacgggcagttgggtcgatttcttcaaatgccagcttgctttatcaccgcaatgtaagagttttggataccatcttggcgcgcatgattttggaaattgctggtgcaaccattgcgcagattgtgattatggcggtattgattgcgattggctggattgaaatgccggcagatatgttttatatgctgatggcttggcttttgatggctttttttgcgattggtttgggtttggtgatttgttcgattgcctttaatttcgagccgtttggcaagatttggggcacattgacttttgtgatgatgccgttatccggtgcgttcttttttgtgcata
>70	N operona: 51	middle	NMB0073	gene_poz=(601-1398)	ctrC	capsule polysaccharide export inner-membrane	identified by similarity to EGAD:15907; match to	/position=82135 - 84132 (82735 - 83532)	/lenght=1998 (798)	/codons=666 (266)	/complement=false	GC-compoz=42.98245614035088%	/LCI1=0.929559748427673	/LCI2=0.10767295597484275	p_i1=0.08626482908497245	p_i2=0.011202115456337031	/Tai=0.34137169451385324	/Tei=0.11008190391070334	/EEI=4.430134142200718
gttgaacgatcgtgcacgtgctgatacggtgcgctatgcggaagaagtagtgaaaacggcggcagagcgggtaaaggaagcctctcagaatctgacggattaccggattgccaatggcgtttttgatttgaaagcgcaatcggaagtgcaaatggggttggtttccaagctgcaagatgaattgattgtgattcaaacccagctggatcaggtgaaagcagtcactccggagaatccgcagattccgggtttgcaggcgcgtgagcagagcttgcgtaaagaaattgaccaacagttacgtgccatttcgggcggtgggcattcttcgttgtctaatcaggctgccgaatatcagcgtgtgtatttggaaaaccagttggcagagcagcagttggcagccgccatgacttctttggaaagtgccaaggttgaagcagaccgtcagcagctttatttggaagtgatctcgcaaccgagcctgccggatttggcacatgagcctaaacggttatacaacattgttgccactctgattatcggcttgatggtttatggtattttgagcctgttgactgccagcattcgtgagcataaaaactgatgaaagccttgcataaaacatcattttgggaatctttagccattcaaaggcgcgtaatcggtgcgctgttgatgcgggaaattatcacccgttacggtcgcaataatattggctttttatggctgtttgttgagccgttgctgatgacattcgttatcgtcttgatgtggaaatttttaagggcagaccgatattcaactttgaatattgtcgcatttgcgattactggctatccgatgttgatgatgtggcgtaatgcctcaaaacgggcagttgggtcgatttcttcaaatgccagcttgctttatcaccgcaatgtaagagttttggataccatcttggcgcgcatgattttggaaattgctggtgcaaccattgcgcagattgtgattatggcggtattgattgcgattggctggattgaaatgccggcagatatgttttatatgctgatggcttggcttttgatggctttttttgcgattggtttgggtttggtgatttgttcgattgcctttaatttcgagccgtttggcaagatttggggcacattgacttttgtgatgatgccgttatccggtgcgttcttttttgtgcataatttgccgcccaaggtacaagaatatgcattaatgattccgatggtgcatggcacagaaatgttccgtgccggatattttggcagcgatgtaattacctatgaaaatccttggtatatcgtattgtgcaatctggtgttgttgttgtttggcttggcgatggtcagtaaattcagtaaaggagtcgagccgcaatgatttcagttgaacacgtttccaaacgctatctgacccgccaaggttggcggacagtcttgcacgatattagcttcaaaatggagaagggcgagaaaatcggtattctcggccgcaacggtgcaggtaaatcgacgctcatccgtttgatcagtggcgttgagccgccgaccacgggtgaaatcaagcggacaatgagtatttcttggcctttggcattctccggtgcgtttcaaggcagtctgaccggtatggacaatttgcgtttcatctgccggatttacaatgtcgatatcgattatgtgaaagcgtttacggaagaattttcggagctggggcaatatttgtatgagccggtgaaacgctattcttcaggtatgaaagcgcgtttggcttttgcgctgtcgttggcggtggagtttgactgttacctgattgacgaagtgattgcagttggtgactcgcgttttgccgataaatgtaagtacgagttgtttgaaaagcgcaaagaccgttccatcatcttggtgtcgcacagccacagcgccatgaagcaatattgcgataatgcgatggtgctggaaaaagggcatatgtaccagt
>71	N operona: 51	last	NMB0074	gene_poz=(601-1251)	ctrD	capsule polysaccharide export ATP-binding protein	identified by similarity to EGAD:15804; match to	/position=82929 - 84779 (83529 - 84179)	/lenght=1851 (651)	/codons=617 (217)	/complement=false	GC-compoz=47.15821812596006%	/LCI1=1.0401234567901234	/LCI2=0.19830246913580254	p_i1=0.11760769201051526	p_i2=0.05784882013460232	/Tai=0.30369921337325306	/Tei=0.15206393812114208	/EEI=4.388244186574165
ttcaactttgaatattgtcgcatttgcgattactggctatccgatgttgatgatgtggcgtaatgcctcaaaacgggcagttgggtcgatttcttcaaatgccagcttgctttatcaccgcaatgtaagagttttggataccatcttggcgcgcatgattttggaaattgctggtgcaaccattgcgcagattgtgattatggcggtattgattgcgattggctggattgaaatgccggcagatatgttttatatgctgatggcttggcttttgatggctttttttgcgattggtttgggtttggtgatttgttcgattgcctttaatttcgagccgtttggcaagatttggggcacattgacttttgtgatgatgccgttatccggtgcgttcttttttgtgcataatttgccgcccaaggtacaagaatatgcattaatgattccgatggtgcatggcacagaaatgttccgtgccggatattttggcagcgatgtaattacctatgaaaatccttggtatatcgtattgtgcaatctggtgttgttgttgtttggcttggcgatggtcagtaaattcagtaaaggagtcgagccgcaatgatttcagttgaacacgtttccaaacgctatctgacccgccaaggttggcggacagtcttgcacgatattagcttcaaaatggagaagggcgagaaaatcggtattctcggccgcaacggtgcaggtaaatcgacgctcatccgtttgatcagtggcgttgagccgccgaccacgggtgaaatcaagcggacaatgagtatttcttggcctttggcattctccggtgcgtttcaaggcagtctgaccggtatggacaatttgcgtttcatctgccggatttacaatgtcgatatcgattatgtgaaagcgtttacggaagaattttcggagctggggcaatatttgtatgagccggtgaaacgctattcttcaggtatgaaagcgcgtttggcttttgcgctgtcgttggcggtggagtttgactgttacctgattgacgaagtgattgcagttggtgactcgcgttttgccgataaatgtaagtacgagttgtttgaaaagcgcaaagaccgttccatcatcttggtgtcgcacagccacagcgccatgaagcaatattgcgataatgcgatggtgctggaaaaagggcatatgtaccagtttgaagatatggacaaagcctacgaatattataattcgctgccttaaagcgattgtttttaaatcaggccgtctgaaatttcagacggcctgtccgttggaattctattgatgaacattactcaaattctttcccaagaactctccgcgactgccgcgcaaatcaccgccgccgtcgagcttttggacgacggcgcgaccgtgccgtttatcgcccgctaccgcaaggaagcgacgggcgggttggacgatacgcagttgcgccggcttgccgagcggctgcaatatctgcgcgagttggaagagcgcaaagccgttgttttaaaaagcattgaagagcaaggcaagctttcagacgacctcagggcgcaaatcgaagccgccgataacaaaaccgcgctggaagacctgtatctgccctacaaacccaaacgccgcaccaaagcgcaaatcgcgcgcgaacacggtttgcagccgctggcggacgtgttgcttgccgagcagtcgcaggacgtggaagccgccgcacaaggctacctgaacgaaaacgtccccgatgccaaagccgcgttggacggcgcgcgtgcgattctgatggagcagtttgccgaagacgcggaacttatcggcacgctgcgcgacaagctg
>72	N operona: 52	first-last	NMB0075	gene_poz=(601-2874)	-	putative transcriptional accessory protein Tex	identified by similarity to EGAD:97859; match to	/position=83643 - 87116 (84243 - 86516)	/lenght=3474 (2274)	/codons=1158 (758)	/complement=false	GC-compoz=59.4547053649956%	/LCI1=1.3439013650374285	/LCI2=0.47542932628797896	p_i1=0.22337997677438204	p_i2=0.3714277172154143	/Tai=0.2056026796081573	/Tei=0.43428494549387286	/EEI=3.125548801918305
cgcaacggtgcaggtaaatcgacgctcatccgtttgatcagtggcgttgagccgccgaccacgggtgaaatcaagcggacaatgagtatttcttggcctttggcattctccggtgcgtttcaaggcagtctgaccggtatggacaatttgcgtttcatctgccggatttacaatgtcgatatcgattatgtgaaagcgtttacggaagaattttcggagctggggcaatatttgtatgagccggtgaaacgctattcttcaggtatgaaagcgcgtttggcttttgcgctgtcgttggcggtggagtttgactgttacctgattgacgaagtgattgcagttggtgactcgcgttttgccgataaatgtaagtacgagttgtttgaaaagcgcaaagaccgttccatcatcttggtgtcgcacagccacagcgccatgaagcaatattgcgataatgcgatggtgctggaaaaagggcatatgtaccagtttgaagatatggacaaagcctacgaatattataattcgctgccttaaagcgattgtttttaaatcaggccgtctgaaatttcagacggcctgtccgttggaattctattgatgaacattactcaaattctttcccaagaactctccgcgactgccgcgcaaatcaccgccgccgtcgagcttttggacgacggcgcgaccgtgccgtttatcgcccgctaccgcaaggaagcgacgggcgggttggacgatacgcagttgcgccggcttgccgagcggctgcaatatctgcgcgagttggaagagcgcaaagccgttgttttaaaaagcattgaagagcaaggcaagctttcagacgacctcagggcgcaaatcgaagccgccgataacaaaaccgcgctggaagacctgtatctgccctacaaacccaaacgccgcaccaaagcgcaaatcgcgcgcgaacacggtttgcagccgctggcggacgtgttgcttgccgagcagtcgcaggacgtggaagccgccgcacaaggctacctgaacgaaaacgtccccgatgccaaagccgcgttggacggcgcgcgtgcgattctgatggagcagtttgccgaagacgcggaacttatcggcacgctgcgcgacaagctgtggaacgaagccgaaatccacgcgcaagtcgttgaaggcaaagaaaccgaaggcgaaaaattcagcgattatttcgaccaccgcgaacccgtccgcactatgcccagccaccgcgcgctggcggttttgcgcggccgcaacgaaggcgtgttgaacatcgcgctcaaataccagcccgacgacacgccgattacccggcaaagcgaatacgagcaaatcatcgcctgccgcttcaaggtttcagacggccacaaatggctgcgcgataccgtgcgtctgacttggcgcgcgaaaatctttttgtcgttggaacttgaagccctaggccgtctgaaagaagccgccgacaccgacgcgattaccgtgttcgcccgcaatctcaaagacttgctgctcgtcgcgcccgccggacggctgaccacgctgggtctcgaccccggctaccgcaacggcgtgaaatgcgccgtggtggacgacaccggcaagctgctggataccgtcatcgtctatttgcatcaagaaaacaatatgttggcaacgctgtcgcgcctgattaagcaacacggcgtgaagctcatcgccatcggcaacggcaccgccagccgcgaaaccgacaaaatcgcgggcgaactggtgcgcggaatgccggaaatggggctgcacaaaatcgtcgtgtccgaagccggcgcgtcgatttattccgcgtccgaactggcggcgcgcgagttccccgacttggacgtttccctgcgcggcgcggtgtccatcgcccgcaggctgcaagacccgcttgccgagttggtcaaaatcgaccctaaatccatcggcgtgggccagtatcagcacgatgtgaaccaaaaccagctcgccaaatcgctggacgcagtggtcgaagactgcgtgaacgccgtcggcgtggacgtgaataccgcctccgccccgctcttggcgcggatttccggcttgaatcaaacccttgcccaaaacatcgttgcctaccgcgatgaaaacggcgcgttcgacagccgcaaaaaattgctgaaagtaccgcgtttgggcgaaaaaaccttcgagcaggcggcaggctttttgcggattaacggcggtaaagagccgttggacgcgagcgccgtccaccccgaagcctatcccgtcgtcgccaaaatgctggcgcaacaaggcattagcgccgccgaactcatcggcaaccgcgagcgcgtgaagcaaatcaaagcgtccgacttcaccgacgaacgcttcggcctgccgaccattttggacatcctgtccgaactggaaaaacccggccgtgatccgcgcggcgagtttcagacggcatcgtttgccgaaggtatccacgaaatcagcgacttgcaagtcggtatgatactcgaaggcgtggtttccaacgtcgccaacttcggcgcgttcgtggacatcggcgtccatcaggacggcttggtgcacatctccgccctgtccaacaagttcgtccaagacccgcgcgaagtggtgaaagctggcgacgtggtgaaagtgaaagtgctggaagtcgatgctgcacgcaaacgcatcgcgctgaccatgcgcttggatgacgaaccgggcggcgcaaaacataaaatgccgtctgaaaaccgcagccgcgaacggacagccggccgcaaaccccaacgcaacgaccgcgccccagccaattcggcgatggcggatgcgtttgcgaagctgaagcggtaaaataatcgaagagtttatggattttgacttatgcacacaccacttacctatattgaccttttctcaggagcaggaggcctatccttgggttttgaacaagccggattccaacaattgctttctgttgaaatggagtctgattattgtcagacttaccgtaccaacttcccccatcatcaattactgcaaaaagatttaaccacactaaccgaacaagatttaatcaattgtcttaacggacaagcagttgatttgattattggaggaccaccttgtcaaggttttagtatggcaggaaagattggacggacatttacagatgacccacgcaaccatttatttaaagagtttgtccgaatagttaaaattgtccaaccatatttttttgttatggaaaatgtagcgcgactctatacacacaattcaggtaaaacacgtattgagattattcaagcatttcagaatatcggttattcggtggaatgtaagatactgagtgcagccgatttcggtgttcctcagatacgtagccgagtgatatttatcgggaggagggataaaggcaaaatttcctttcccgaacctttgcagatttcccat
>73	N operona: 53	first-last	NMB0077	gene_poz=(601-951)	-	site-specific DNA methylase, truncation	identified by similarity to EGAD:150447	/position=86936 - 88486 (87536 - 87886)	/lenght=1551 (351)	/codons=517 (117)	/complement=false	GC-compoz=36.75213675213676%	/LCI1=1.3994252873563218	/LCI2=0.16350574712643678	p_i1=0.24495919681186304	p_i2=0.03519795943161975	/Tai=0.3453897999334032	/Tei=0.1316781634884578	/EEI=4.1922747980279755
caattcaggtaaaacacgtattgagattattcaagcatttcagaatatcggttattcggtggaatgtaagatactgagtgcagccgatttcggtgttcctcagatacgtagccgagtgatatttatcgggaggagggataaaggcaaaatttcctttcccgaacctttgcagatttcccatcagactgttggatcagcaataggacattttccaaaactggctgctggcgaaagcaatccacacgttgcaaatcatgaagctatgaatcattcggcacaaatgttagaaaaaatggcatttgttaaaaatggaggtaaccgtaacgatattcctgaaccattacgtccgaaaacaggtgatatccgtaaatacatccgttacaacagcaacaaaaccagccgtttgtattacaggagatatgcgcaaagtttttcactatgaacagaatcgggcgttaaccgttcgtgaattagctgccttacaatctttccctgataattttattttttgcggcagcaaaattgcccagcagcagcaggttggtaacgccgtaccgcctttattggcaaaagctattgctgaaagtattttaaaaatgagtgaaaatgaataagcaatatccgaaaattaactatatcggtaataaagagaaaatagcttcctggatttgtgaccagcttccgtctgatgtagatacagttgcagatgtatttagtggaggctgttcctttgcctacgaagccaaaaaacgcggctatcgtgtgattactaacgatattttggcaattaattaccaaattgctttagcattaatagaaaacaaccatgaaacattaaatgacgatgatgtcgcaatgattttttcaggcagcccgcatgccggttttatgagtcagcgttatgccgaaaaattctattttcacgatgaataccaacaacttgatttgtaacgtaaaaatatagggaaactggataaccagtataaacgcgctttggcgtttactttaatgcgtcgcgccatgatacgtaaaatgccctatacggaagatatgcgcccaggcgataccgctaatccttatggtgcgtccaaagcgatggtggaacggatgttaaccgacatccaaaaagccgatccgcgctggagcatgattttgttgcgttatttcaatccgattggcgcgcatgaaagcggcttgattggcgagcagccaaacggcatcccgaataatttgttgccttatatctgccaagtggcggcaggcaaactgccgcaattggcggtatttggcgatgactaccctacccccgacggcacggggatgcgtgactatattcatgtgatggatttggcagaaggccatgtcgcggctatgcaggcaaaaagtaatgtagcaggcacgcatttgctgaacttaggctccggccgcgcttcttcggtgttggaaatcatccgcgcatttgaagcagcttcgggtttgacgattccgtatgaagtcaaaccgcgccgtgccggtgatttggcgtgcttctatgccgacccttcctataca
>74	N operona: 54	first-last	NMB0078	gene_poz=(601-1257)	-	UDP-glucose 4-epimerase, truncation	identified by similarity to EGAD:19406; match to	/position=87329 - 89185 (87929 - 88585)	/lenght=1857 (657)	/codons=619 (219)	/complement=false	GC-compoz=51.7503805175038%	/LCI1=1.2003058103975535	/LCI2=0.40688073394495416	p_i1=0.17034828127301105	p_i2=0.28300658768762105	/Tai=0.28037572603798405	/Tei=0.35470592891885894	/EEI=3.149201341890296
aaccagccgtttgtattacaggagatatgcgcaaagtttttcactatgaacagaatcgggcgttaaccgttcgtgaattagctgccttacaatctttccctgataattttattttttgcggcagcaaaattgcccagcagcagcaggttggtaacgccgtaccgcctttattggcaaaagctattgctgaaagtattttaaaaatgagtgaaaatgaataagcaatatccgaaaattaactatatcggtaataaagagaaaatagcttcctggatttgtgaccagcttccgtctgatgtagatacagttgcagatgtatttagtggaggctgttcctttgcctacgaagccaaaaaacgcggctatcgtgtgattactaacgatattttggcaattaattaccaaattgctttagcattaatagaaaacaaccatgaaacattaaatgacgatgatgtcgcaatgattttttcaggcagcccgcatgccggttttatgagtcagcgttatgccgaaaaattctattttcacgatgaataccaacaacttgatttgtaacgtaaaaatatagggaaactggataaccagtataaacgcgctttggcgtttactttaatgcgtcgcgccatgatacgtaaaatgccctatacggaagatatgcgcccaggcgataccgctaatccttatggtgcgtccaaagcgatggtggaacggatgttaaccgacatccaaaaagccgatccgcgctggagcatgattttgttgcgttatttcaatccgattggcgcgcatgaaagcggcttgattggcgagcagccaaacggcatcccgaataatttgttgccttatatctgccaagtggcggcaggcaaactgccgcaattggcggtatttggcgatgactaccctacccccgacggcacggggatgcgtgactatattcatgtgatggatttggcagaaggccatgtcgcggctatgcaggcaaaaagtaatgtagcaggcacgcatttgctgaacttaggctccggccgcgcttcttcggtgttggaaatcatccgcgcatttgaagcagcttcgggtttgacgattccgtatgaagtcaaaccgcgccgtgccggtgatttggcgtgcttctatgccgacccttcctatacaaaggcgcaaatcggctggcaaacccagcgtgatttaacccaaatgatggaagactcatggcgctgggtgagtaataatccgaatggctacgacgattaagttgacctgatacaggccgtctgaaagagatgttttcagacggcctctttatctgaaaaacacacattctgtctgctataatctgtttatattttttggctatcctctgaaatttatgagaaaaatccttgttaccggcggcgcgggctttatcggttctgccgttgtccgtcatattatccgaaacacccgggacgctgtcgtcaatgtcgataagctgacttatgccggcaatttggaatctttgactgaggtagccgataatcctcgctatgcttttgaacaagtggatatttgcgaccgcgccgaactcgaccgcgtattcgcgcaataccggcctgatgccgtgatgcacttggcggcggaaagccatgtcgaccgctctatcggttcggcaggcgagtttatccaaaccaatatcgtcggcacattcaatctgcttgaagcagcccgcgcctactggcaacaaatgccgtctgaacagcacgaagccttccgtttccaccatatttccaccgatgaagtctatggcgatttaggcggcacggacgatttgtttaccgaaaccgcgccctacgcgccgtccagcccctactctgc
>75	N operona: 55	first-last	NMB0079	gene_poz=(601-1668)	rfbB-2	dTDP-D-glucose 4,6-dehydratase	identified by similarity to EGAD:40672; match to	/position=88101 - 90368 (88701 - 89768)	/lenght=2268 (1068)	/codons=756 (356)	/complement=false	GC-compoz=53.46441947565543%	/LCI1=1.0140845070422535	/LCI2=0.17934272300469484	p_i1=0.10982078608943369	p_i2=0.044789479782678575	/Tai=0.2346909910889779	/Tei=0.14031053180441072	/EEI=5.333311674493097
tcaatccgattggcgcgcatgaaagcggcttgattggcgagcagccaaacggcatcccgaataatttgttgccttatatctgccaagtggcggcaggcaaactgccgcaattggcggtatttggcgatgactaccctacccccgacggcacggggatgcgtgactatattcatgtgatggatttggcagaaggccatgtcgcggctatgcaggcaaaaagtaatgtagcaggcacgcatttgctgaacttaggctccggccgcgcttcttcggtgttggaaatcatccgcgcatttgaagcagcttcgggtttgacgattccgtatgaagtcaaaccgcgccgtgccggtgatttggcgtgcttctatgccgacccttcctatacaaaggcgcaaatcggctggcaaacccagcgtgatttaacccaaatgatggaagactcatggcgctgggtgagtaataatccgaatggctacgacgattaagttgacctgatacaggccgtctgaaagagatgttttcagacggcctctttatctgaaaaacacacattctgtctgctataatctgtttatattttttggctatcctctgaaatttatgagaaaaatccttgttaccggcggcgcgggctttatcggttctgccgttgtccgtcatattatccgaaacacccgggacgctgtcgtcaatgtcgataagctgacttatgccggcaatttggaatctttgactgaggtagccgataatcctcgctatgcttttgaacaagtggatatttgcgaccgcgccgaactcgaccgcgtattcgcgcaataccggcctgatgccgtgatgcacttggcggcggaaagccatgtcgaccgctctatcggttcggcaggcgagtttatccaaaccaatatcgtcggcacattcaatctgcttgaagcagcccgcgcctactggcaacaaatgccgtctgaacagcacgaagccttccgtttccaccatatttccaccgatgaagtctatggcgatttaggcggcacggacgatttgtttaccgaaaccgcgccctacgcgccgtccagcccctactctgcctctaaagcgtccagcgaccacctcgtccgcgcgtggttgcgtacttacggcttgccgaccattgtaaccaactgctccaacaactacggtccttaccattttccggaaaaactcattcctttgatgattctgaacgcgcttgacggcaaaccgctgcctgtgtacggcgacggtatgcaaatccgcgactggctgtttgtcgaagaccacgcgcgcgcactgtatcaggttgttaccgaaggtgttgtcggcgaaacctacaatatcggcggccacaatgaaaaagccaatattgaagtcgtcaaaaccatctgcgccctgctggaagaactcgctcccgaaaaaccggccggtgtggcgcgttatgaagatttgattactttcgtacaagaccgccccggccatgacgtacgctacgccgtcgacgcagccaaaatcaggcgggatttgggctggctgcctttggaaaccttcgagtccggcctccgcaaaaccgtgcaatggtatctggacaacaaaacctggtggcaaaatgtattgaacggcagctatcgtttggaacgtttaggtactggaaaatagttttcagacggcatcccgacgcaatgccgtctgaaaacccatcgcaaaggaagaaagaaaagatgaaaggcatcatactggcaggcggcagcggcacgcgcctctaccccatcacgcgcggcgtatccaaacagctcctgcccgtgtacgacaaaccgatgatttattaccccttgtcggttttgatgctggcgggaatccgcgatattttggtgattaccgcgcctgaagacaacgcctctttcaaacgcctgcttggcgacggcagcgatttcggcatttccatcagttatgccgtgcaacccagtccggacggcttggcacaggcatttatcatcggcgaagaatttatcggcaacgacaatgtttgcttggttttgggcgacaatattttttacggtcagtcgtttacgcaaacattgaaacaggcggcagcgcaaacgcacggcgcaaccgtgtttgcttatcaggtcaaaaaccccgaacgtttcggcgtggttgaatttaacgaaaacttccgcgccgtttccatcgaagaaaaaccgcaacggcccaaatccgattgggcggtaaccggcttgtatttctacgacaaccgcg
>76	N operona: 56	first	NMB0080	gene_poz=(601-1467)	rfbA-2	glucose-1-phosphate thymidylyltransferase	identified by similarity to EGAD:23719; match to	/position=89231 - 91297 (89831 - 90697)	/lenght=2067 (867)	/codons=689 (289)	/complement=false	GC-compoz=53.05651672433679%	/LCI1=1.3356481481481481	/LCI2=0.3274305555555557	p_i1=0.2202165116407868	p_i2=0.18458090676403807	/Tai=0.22003669440034018	/Tei=0.2661228160876343	/EEI=4.113876118544988
ttacggcttgccgaccattgtaaccaactgctccaacaactacggtccttaccattttccggaaaaactcattcctttgatgattctgaacgcgcttgacggcaaaccgctgcctgtgtacggcgacggtatgcaaatccgcgactggctgtttgtcgaagaccacgcgcgcgcactgtatcaggttgttaccgaaggtgttgtcggcgaaacctacaatatcggcggccacaatgaaaaagccaatattgaagtcgtcaaaaccatctgcgccctgctggaagaactcgctcccgaaaaaccggccggtgtggcgcgttatgaagatttgattactttcgtacaagaccgccccggccatgacgtacgctacgccgtcgacgcagccaaaatcaggcgggatttgggctggctgcctttggaaaccttcgagtccggcctccgcaaaaccgtgcaatggtatctggacaacaaaacctggtggcaaaatgtattgaacggcagctatcgtttggaacgtttaggtactggaaaatagttttcagacggcatcccgacgcaatgccgtctgaaaacccatcgcaaaggaagaaagaaaagatgaaaggcatcatactggcaggcggcagcggcacgcgcctctaccccatcacgcgcggcgtatccaaacagctcctgcccgtgtacgacaaaccgatgatttattaccccttgtcggttttgatgctggcgggaatccgcgatattttggtgattaccgcgcctgaagacaacgcctctttcaaacgcctgcttggcgacggcagcgatttcggcatttccatcagttatgccgtgcaacccagtccggacggcttggcacaggcatttatcatcggcgaagaatttatcggcaacgacaatgtttgcttggttttgggcgacaatattttttacggtcagtcgtttacgcaaacattgaaacaggcggcagcgcaaacgcacggcgcaaccgtgtttgcttatcaggtcaaaaaccccgaacgtttcggcgtggttgaatttaacgaaaacttccgcgccgtttccatcgaagaaaaaccgcaacggcccaaatccgattgggcggtaaccggcttgtatttctacgacaaccgcgccgtcgagttcgccaaacagctcaaaccgtccgcacgcggcgaattggaaattaccgacctcaaccggatgtatttggaagacggctcgctctccgttcaaatattgggacgcggtttcgcgtggctggacaccggcacccacgagagcctgcacgaagccgcttcattcgtccaaaccgtgcaaaatatccaaaacctgcacatcgcctgcctcgaagaaatcgcttggcgcaacggttggctttccgatgaaaaactggaagaattggcgcgcccgatggcgaaaaaccaatacggccaatatttgctgcgcctgttgaaaaaataatgtttgaggccgtctgaaacttttcagacggcctttagatgaaagataaaaagatgaacatcattgataccgccattcctgacgtaaaactgcttgagccccaagtcttcggcgacgcgcgcggcttttttatggaaaccttccgcgacgagtggtttaaaacccaagtctgcgaacgcaccttcgtgcaggaaaaccactccaaatccggcaaaggcgtattgcgcggcctgcactatcaaactgaaaacacacaaggcaaactcgtacgcgtggttgtcggcgaagtattcgacgtggccgtcgatatgcgtaaagactcccccactttcggcaaatgggtaggcgaaattctgtccgcagaaaacaaacgccaactgtgggtacccgaaggtttcgcacacggcttctatgtactgagcgatgaagccgagttcgtctataaatgcacagactattacaaccccaaagccgaacactcgctgatttggaatgatccgaccgtcggcatcgactggccgttgcaaggcgagccgaacctgtcgcctaaagacttggcaggcaaagtattgtctgaagcggtaacgttttaaaaataat
>77	N operona: 56	middle	NMB0081	gene_poz=(601-1155)	-	dTDP-4-keto-6-deoxy-D-glucose-3,6-epimerase	identified by similarity to GP:3132257; match to	/position=90136 - 91890 (90736 - 91290)	/lenght=1755 (555)	/codons=585 (185)	/complement=false	GC-compoz=50.810810810810814%	/LCI1=1.125	/LCI2=0.2632246376811595	p_i1=0.14457893526925256	p_i2=0.1143868227896022	/Tai=0.18176248406070322	/Tei=0.20294814051064197	/EEI=5.198712674567938
ttgcttggttttgggcgacaatattttttacggtcagtcgtttacgcaaacattgaaacaggcggcagcgcaaacgcacggcgcaaccgtgtttgcttatcaggtcaaaaaccccgaacgtttcggcgtggttgaatttaacgaaaacttccgcgccgtttccatcgaagaaaaaccgcaacggcccaaatccgattgggcggtaaccggcttgtatttctacgacaaccgcgccgtcgagttcgccaaacagctcaaaccgtccgcacgcggcgaattggaaattaccgacctcaaccggatgtatttggaagacggctcgctctccgttcaaatattgggacgcggtttcgcgtggctggacaccggcacccacgagagcctgcacgaagccgcttcattcgtccaaaccgtgcaaaatatccaaaacctgcacatcgcctgcctcgaagaaatcgcttggcgcaacggttggctttccgatgaaaaactggaagaattggcgcgcccgatggcgaaaaaccaatacggccaatatttgctgcgcctgttgaaaaaataatgtttgaggccgtctgaaacttttcagacggcctttagatgaaagataaaaagatgaacatcattgataccgccattcctgacgtaaaactgcttgagccccaagtcttcggcgacgcgcgcggcttttttatggaaaccttccgcgacgagtggtttaaaacccaagtctgcgaacgcaccttcgtgcaggaaaaccactccaaatccggcaaaggcgtattgcgcggcctgcactatcaaactgaaaacacacaaggcaaactcgtacgcgtggttgtcggcgaagtattcgacgtggccgtcgatatgcgtaaagactcccccactttcggcaaatgggtaggcgaaattctgtccgcagaaaacaaacgccaactgtgggtacccgaaggtttcgcacacggcttctatgtactgagcgatgaagccgagttcgtctataaatgcacagactattacaaccccaaagccgaacactcgctgatttggaatgatccgaccgtcggcatcgactggccgttgcaaggcgagccgaacctgtcgcctaaagacttggcaggcaaagtattgtctgaagcggtaacgttttaaaaataattcaggccgtctgaaagaatgttcctcttttcagacggcctacaatccattaataacaataatcgacgaaaacgcattgtgaaaaacgcctacatcccctctcgcggcatccgcaaaatcccccatctctccaccctattgcctgaatttcatatctgcaaagacgggaaagaagcagaggctgttgtcggctggggtttgcgcccgacgacacacaaagcgcgtgcttttgccgctgaacaccagcttccctttattgctttggaagacggctttttacgatcgctcggactgggtgtcgccggttatccgccctactctatcgtctatgacgacatcggcatctactacgacaccacacgtccttcgcgtttggaacaactgattcttgccgccgataccatgccgtctgaaaccttggctcaggcgcagcaggcgatggatttcatcctgcaacaccacctgtccaaatacaaccacgcgcccgaactttcagacgaccatcctttacgttccccatccaaacccgaaaccgtcctcatcatcgaccaaaccttcggcgatatggccatccaatatggcggcgcagacgcc
>78	N operona: 56	last	NMB0082	gene_poz=(601-2715)	lipA	capsule polysaccharide modification protein LipA	identified by similarity to EGAD:15481; match to	/position=90715 - 94029 (91315 - 93429)	/lenght=3315 (2115)	/codons=1105 (705)	/complement=false	GC-compoz=51.82033096926714%	/LCI1=1.066287878787879	/LCI2=0.18096590909090893	p_i1=0.12566938804178848	p_i2=0.045841037025063314	/Tai=0.28566093008053456	/Tei=0.141256933322557	/EEI=4.684741894043492
aacttttcagacggcctttagatgaaagataaaaagatgaacatcattgataccgccattcctgacgtaaaactgcttgagccccaagtcttcggcgacgcgcgcggcttttttatggaaaccttccgcgacgagtggtttaaaacccaagtctgcgaacgcaccttcgtgcaggaaaaccactccaaatccggcaaaggcgtattgcgcggcctgcactatcaaactgaaaacacacaaggcaaactcgtacgcgtggttgtcggcgaagtattcgacgtggccgtcgatatgcgtaaagactcccccactttcggcaaatgggtaggcgaaattctgtccgcagaaaacaaacgccaactgtgggtacccgaaggtttcgcacacggcttctatgtactgagcgatgaagccgagttcgtctataaatgcacagactattacaaccccaaagccgaacactcgctgatttggaatgatccgaccgtcggcatcgactggccgttgcaaggcgagccgaacctgtcgcctaaagacttggcaggcaaagtattgtctgaagcggtaacgttttaaaaataattcaggccgtctgaaagaatgttcctcttttcagacggcctacaatccattaataacaataatcgacgaaaacgcattgtgaaaaacgcctacatcccctctcgcggcatccgcaaaatcccccatctctccaccctattgcctgaatttcatatctgcaaagacgggaaagaagcagaggctgttgtcggctggggtttgcgcccgacgacacacaaagcgcgtgcttttgccgctgaacaccagcttccctttattgctttggaagacggctttttacgatcgctcggactgggtgtcgccggttatccgccctactctatcgtctatgacgacatcggcatctactacgacaccacacgtccttcgcgtttggaacaactgattcttgccgccgataccatgccgtctgaaaccttggctcaggcgcagcaggcgatggatttcatcctgcaacaccacctgtccaaatacaaccacgcgcccgaactttcagacgaccatcctttacgttccccatccaaacccgaaaccgtcctcatcatcgaccaaaccttcggcgatatggccatccaatatggcggcgcagacgcctctacgtttgaactgatgtttcagacggccttaaatgaaaacccgcaagccgatatctgggtaaaaacccatcccgatgttttgtgcggcaaaaaacaaggctatctgacccaactggcgcagcaacaccgcgtccatcttttggcagaagacatcaatccgatttctttgttgcaaaacgttgataaagtttattgcgttacctcgcaaatgggttttgaggcgcttttgtgcggcaaaccgctgaccactttcggcctgccgtggtatgccggatggggtgtaagcgacgaccgccatcctgaaatcaaccgccttgttcaaacccaacgccgcgccacccgcaacttgctgcagctcttcgccgcagcctatctgcaatacagccgctacctcaaccccaataccggcgaagcaggcagcctctttgatgtcatcgactatctggcgacggtcaaacgtaaaaacgacaaattgcgtggcgagttatattgcgtcggtatgtctttgtggaaacgcgcggttgccaaaccgttctttaacgtaccctcttgccgtctgaaatttatctcttccacccaaaaactggcaagggtcaaactgtccgacgatgcacgcatcctggcttggggcaacggcaaagaggccatcgtccgctttgccgaacaacaccacatccccctgctgcgcatggaagacggctttatccgctcggtcggactcggctccaacttagtgccgccgctgtcgctcgttaccgacgatatgagcatttatttcaatgccgaaaccccgtcccgtcttgaatacatcctacaaaaccaaaacttcgacgatcaagactttcagacggccttgaagctgcaaaaaatgctgaccgaaaaccacatcagtaaatacaacgtcggcagctcagacttcaccgccccgtcaaccgacaaaaccgtgatcctcgttcccggccaggttgaagatgatgcgtctatccgctacggttcgccccaaatctaccgcaatctggatttgctccgtaccgtacgcgaacgaaaccccaatgcctatatcatctacaaaccgcatcccgatgtagtcagcggtaaccgcatcggccatatttcccctgaagatgctgcacgatatgccgaccaaaccgccgaacaagccgacatcctgacctgtctccaatacgcagacgaaatacataccatgacttcgctgaccggttttgaagccttgttgcgcggcaaaaaagtcagctgctacggcctgcctttttacgcaggctgggggcttacccaagatctgctccccatcccgcgccgtagccgcagacttgagctttggcagctgattgccggcacgctcatccactatcccgactacatccaccccgaaacccatcaggccataaatgcagaaaccgcagcccaaatcctgatacgacaaaaaaatatgcaaaaaaacaacaacggattacatcgcgggtgctttgccaaaaaattaggtaaaatcaaacaactatatcgatctttcaaataaataccatcaaagttaacgatgcgtcataaacttgcctctattgcggcatcattgcctttgcatcgttaattctcttggcgtatgcttgaaagttcaacctaaaactattacataaaaaacaaaaccacattgcaacatgaaacagaccgtcctcaaaaataacctgcaaaacctgcttgaaagcgcagaaaatatcctgctgcttcaaggccctgtcggcgatttttttctgcgccttgccgactggctgactgcaaacggcaaaaccgtacataaattcaactttaatgcaggcgacgactatttttatccgcccactcaagcgcataccgttgtttttaacgacaactacgatgcctttcctgagtttttgcaagaatacatcactcaacatcacatccaggccgttgtctgctttggcgacacacgcccttatcacgtcattgcaaaacgcattgcaaacgaaaaccaagccagtttctgggcgtttgaagaaggctatttccgcccctactacatcaccttagaaaaagacggcgtcaacgcattttccccgttgccgcgccgtgccgacttttttcttgaacaattccctaagct
>79	N operona: 57	first-last	NMB0083	gene_poz=(601-1860)	lipB	capsule polysaccharide modification protein LipB	identified by similarity to EGAD:7740; match to	/position=92966 - 95425 (93566 - 94825)	/lenght=2460 (1260)	/codons=820 (420)	/complement=false	GC-compoz=48.96825396825397%	/LCI1=1.0930787589498807	/LCI2=0.17724741447891806	p_i1=0.13416128211330614	p_i2=0.04345074920727668	/Tai=0.25346460223932227	/Tei=0.13910567428654902	/EEI=5.0946292156894755
cgcatcccgatgtagtcagcggtaaccgcatcggccatatttcccctgaagatgctgcacgatatgccgaccaaaccgccgaacaagccgacatcctgacctgtctccaatacgcagacgaaatacataccatgacttcgctgaccggttttgaagccttgttgcgcggcaaaaaagtcagctgctacggcctgcctttttacgcaggctgggggcttacccaagatctgctccccatcccgcgccgtagccgcagacttgagctttggcagctgattgccggcacgctcatccactatcccgactacatccaccccgaaacccatcaggccataaatgcagaaaccgcagcccaaatcctgatacgacaaaaaaatatgcaaaaaaacaacaacggattacatcgcgggtgctttgccaaaaaattaggtaaaatcaaacaactatatcgatctttcaaataaataccatcaaagttaacgatgcgtcataaacttgcctctattgcggcatcattgcctttgcatcgttaattctcttggcgtatgcttgaaagttcaacctaaaactattacataaaaaacaaaaccacattgcaacatgaaacagaccgtcctcaaaaataacctgcaaaacctgcttgaaagcgcagaaaatatcctgctgcttcaaggccctgtcggcgatttttttctgcgccttgccgactggctgactgcaaacggcaaaaccgtacataaattcaactttaatgcaggcgacgactatttttatccgcccactcaagcgcataccgttgtttttaacgacaactacgatgcctttcctgagtttttgcaagaatacatcactcaacatcacatccaggccgttgtctgctttggcgacacacgcccttatcacgtcattgcaaaacgcattgcaaacgaaaaccaagccagtttctgggcgtttgaagaaggctatttccgcccctactacatcaccttagaaaaagacggcgtcaacgcattttccccgttgccgcgccgtgccgacttttttcttgaacaattccctaagcttgcccagcaagaatataaagcgccaacgccggtacacggcggttttacgcccatggcaaaaaacgctatccgttactatatcgagttgttccgcaatccacgcaaataccccgactacatccaccaccgcgcacccaatgccggccattacctcaaaccgtggtcgctctccatcctcaagcgtttgaactactatattgaagacatccaaatcgccaaacgtgtggaagcaggcaaatacggcaagttttttattgttcccttacaggtattcaacgacagccaagtccgtatccattgcgactttcccagcgtccgcagcttcctgctccatgttttgagttcatttgccgagcacgcgcctgccgataccaacatcatcatcaagcatcatccgatggaccgcggttttatcgactactggcgcgacattaaacgctttatcaaagaacaccccgaactcaaaggccgtgtgatttatgtccatgatgtccccctgcccgttttcctgcgccacggtctcggcatggtcaccatcaacagcaccagcggcctgtccggactgattcacaatatgccagttaaggttctcggccgtgcctattatgatattcccggcattactgaccaaaataccttggcagaattttggaatcatccgacaccgcctgacaaagagctgttccatgcctaccgaatgtaccacctcaacgtgacccaaattaacggcaacttctacagtcaggtgtttttccccaacaaaaaaacctccaactcttccacaccagtaatctgacttagcgaaggaagttcaggccgtctgaaaacatttcagacggcctgaaacaatcaataccttagctactgccatgtaaataaaacacaaaaatctgcatttatcattaacaataaattacaaaaacagtataatgaccgagctgccatgagcgcataccgactcaacctgagccctttgtaacacacaaaatatggatatatccctaggcaaaacaatataacaagccaaacatcctaaagataagccggcaaggcaatacactctataaaactatgccgagcaaaatttttacaaagccctcaaccggtatcgccgcccatatgccgcagcatccgtcttccactttatatccgcccgcaaaccatgaccgccgctcctgatatcctctaccggcaagccgccgcccttttggaacaatccaataccgcccaagccctgcccctgttgcaacaggcggcagagcaaggttatgcggaagctgctttcgtattgggcaaccatctgctgcaaaacggccaaccggagcaggcactttcatggttggaagccgccgcggcccaacgccatcccaaagcactcttctccctgctgcaacaa
>80	N operona: 58	first-last	NMB0085	gene_poz=(601-1815)	gltS	sodium/glutamate symporter	identified by similarity to EGAD:28525; match to	/position=96215 - 98629 (96815 - 98029)	/lenght=2415 (1215)	/codons=805 (405)	/complement=false	GC-compoz=53.333333333333336%	/LCI1=1.1716171617161717	/LCI2=0.34191419141914176	p_i1=0.16034330301919203	p_i2=0.20182112517938025	/Tai=0.2512279908402954	/Tei=0.2816390126614422	/EEI=3.753281751087968
cggaagcacaagcctgcgccatcggccgtcccgccgactacaatgccgcgcgaaaaaattacatggaagctgccgggttccaccataaaaacgcagcggcagccttaggccgcatctaccattacggcctcggtacggcgcaagatcctcgggcggctgcacactggtacgccattgctgccgaacaaaaccacccttccgcccaataccacctcgcctgtttttactatcacgggcaaggtgtcggctgtcatgttccgaccgcctgctactggctgcaggccgccatcggcaacggccacacttcggccgaatcattaatatccctattagaacaatggcgacgcgaagcacaccatgccatcggacaaaaggccgtctgaaaagatttacactcgcattttttgacaatctttaactattcccctaatatttgccagttatttttcacggacacgccattgttttcatttctttctgaaaacaccttgtccgcgcatcaataccatgacactcggcggataacgccaagcgttgaaacacactacatccggaacaaaaacggatgctcggaaaaatatttctaggaggtgaaacaacatggaatgggaattcaacagttattacacactgattgccgccacgctcgtgttgctggttggtaaatttctggttcaaaaaatcaaattcttacgagacttcaatattcccgagccggtagccggcggtttgattgccgctatcgtcctgttcgccctgcacgaggcgtacggcgtgagcttcaaatttgagaaaccgctgcaaaatgcgtttatgctgatttttttcacgtccatcggcttgagcgcggatttttcccgtttgaaggcgggcggtttgccgctggtggtttttaccgcgattgtgggcggatttatcttggtgcaaaactttgtcggggtcggactggctacggctttgggtttggatccgctcatcggtctgattaccggttcggtgtcgctgacgggcggacacggtacgtcaggtgcgtggggacctaattttgaaacgcaatacggcttggtcggcgcaaccggtttgggtattgcatcggctactttcgggctggtgttcggcggcctgatcggcgggccggttgcgcgccgcctgatcaacaaaatgggccgcaaaccggttgaaaacaaaaaacaggatcaggacgacaacgcggacgacgtgttcgagcaggcaaaacgcacccgcctgattacggcggaatctgccgttgaaacgcttgccatgtttgccgcgtgtttggcgtttgccgagattatggacggcttcgacaaagaatatctgttcgacctgcccaaattcgtgtggtgtctgtttggcggcgtggtcatccgcaacatcctcactgccgcattcaaggtcaatatgttcgaccgcgccatcgatgtgttcggcaatgcttcgctttcgcttttcttggcaatggcgttgctgaatttgaaactgtgggagctgaccggtttggcggggcctgtaaccgtgattcttgccgtacaaaccgtggtgatggttttgtacgcgacttttgttacctatgtctttatggggcgcgactatgatgcggcagtattggctgccggccattgcggtttcggcttgggtgcaacgccgacggcggtggcaaatatgcagtccgtcacgcatactttcggcgcgtcgcataaggcgtttttgattgtgcctatggtcggcgcgttcttcgtcgatttgattaatgccgcgattctcaccggttttgtgaatttctttaaaggctgattttccgcctttccgacaaagcacctgcaaggtttaccgcctgcaggtgcttttgctatgatagccgctatcggtctgcaccgtttggaaggaacatcatgtatcggaaactcattgcgctgccgtttgccctgctgcttgccgcttgcggcagggaagaaccgcccaaggcattggaatgcgccaaccccgccgtgttgcaaggcatacgcggcaatattcaggaaacgctcacgcaggaagcgcgttctttcgcgcgcgaagacggcaggcagtttgtcgatgccgacaaaattatcgccgccgcctacggtttggcgttttctttggaacacgcttcggaaacgcaggaaggcgggcgcacgttctgtatcgccgatttgaacattaccgtgccgtctgaaacgcttgccgatgccaaggcaaacagccccctgttgtacggggaaactgctttgtcggatattgtgcggcagaagacgggcggcaatgtcgagtttaaagacggcgtattgacggcagccgtccgcttcctgcccgtcaaagacggtcagacggcatttgtcgacaacacggtcggtatggcggcgcaaacgctgt
>81	N operona: 59	first	NMB0086	gene_poz=(601-1617)	-	hypothetical protein	identified by Glimmer2; putative	/position=97528 - 99744 (98128 - 99144)	/lenght=2217 (1017)	/codons=739 (339)	/complement=false	GC-compoz=58.01376597836775%	/LCI1=1.3076923076923077	/LCI2=0.5048323471400396	p_i1=0.20959495661880786	p_i2=0.40901911890292597	/Tai=0.30497398522512437	/Tei=0.4681172070126334	/EEI=2.587016926439018
tatggacggcttcgacaaagaatatctgttcgacctgcccaaattcgtgtggtgtctgtttggcggcgtggtcatccgcaacatcctcactgccgcattcaaggtcaatatgttcgaccgcgccatcgatgtgttcggcaatgcttcgctttcgcttttcttggcaatggcgttgctgaatttgaaactgtgggagctgaccggtttggcggggcctgtaaccgtgattcttgccgtacaaaccgtggtgatggttttgtacgcgacttttgttacctatgtctttatggggcgcgactatgatgcggcagtattggctgccggccattgcggtttcggcttgggtgcaacgccgacggcggtggcaaatatgcagtccgtcacgcatactttcggcgcgtcgcataaggcgtttttgattgtgcctatggtcggcgcgttcttcgtcgatttgattaatgccgcgattctcaccggttttgtgaatttctttaaaggctgattttccgcctttccgacaaagcacctgcaaggtttaccgcctgcaggtgcttttgctatgatagccgctatcggtctgcaccgtttggaaggaacatcatgtatcggaaactcattgcgctgccgtttgccctgctgcttgccgcttgcggcagggaagaaccgcccaaggcattggaatgcgccaaccccgccgtgttgcaaggcatacgcggcaatattcaggaaacgctcacgcaggaagcgcgttctttcgcgcgcgaagacggcaggcagtttgtcgatgccgacaaaattatcgccgccgcctacggtttggcgttttctttggaacacgcttcggaaacgcaggaaggcgggcgcacgttctgtatcgccgatttgaacattaccgtgccgtctgaaacgcttgccgatgccaaggcaaacagccccctgttgtacggggaaactgctttgtcggatattgtgcggcagaagacgggcggcaatgtcgagtttaaagacggcgtattgacggcagccgtccgcttcctgcccgtcaaagacggtcagacggcatttgtcgacaacacggtcggtatggcggcgcaaacgctgtctgccgcgctgctgccttacggcgtgaagagcatcgtgatgatagacggcaaggcggtgaaaaaagaagacgcggtcaggattttgagcggaaaagcccgtgaagaagaaccgtccaaacccacgcccgaagacattttggaacacaatgccgccggcggcgatgcgggcgtaccccaagccgcagaaggcgcgcccgaaccggaaatcctgcatcctgacgacggcgagcgtgccgataccgttaccgtatcacggggcgaagtggaagaggcgcgcgtacaaaaccagcgtgcggaatccgaaattaccaaactttggggaggactcgataccgacgtgcaaaaagagttggtcggcgaacaacgcaagtgggcgcaggaaaaaatcagcaactgccgacaagccgccgcgcaggcagaccggcaggaatacgccgaatacctcaagctgcaatgcgacacgcggatgacgcgcgaacggatacagtatcttcgcggctattccatcgattaggggcaaaccgatgaataccgtcccaaaaagcaggattcccgtcaaaccgctgcccgaaaaaaccacagacgaagccaaagtcgaaaaatggcggcagctcggtgcggaacacggtttgtcgggcgaatgggcagttgccgtcagattgggcgaaaacggttttaccgaagaacagatggaaaatatcgccaacctgttcggcagataaagagaaaattgacggaaatgccgtctgaaaccctgttatcggtttcagacggcattttgaccaatacggtacgcaggcgcaaaacagccggcttttcctgtgttgcctatgctgatgtttcaacacacaggacgatacaaaaaacgtcgccctatgtgccgtcctgattcggaagggttacgctccttccaaatatagtggattaacaaaaaccggtacggcgttgtctcgccttagctcaaagagaacgattctctaaggtgctgaagcaccaagtgaatcggttccgtactatctgtactgtctgcggcttcgttgccttgtcctgatttttgttaatccactataaatcgagcctaaaacaatgccgtctgaaacggaaatctgtttca
>82	N operona: 59	last	NMB0087	gene_poz=(601-798)	-	hypothetical protein	identified by Glimmer2; putative	/position=98555 - 99952 (99155 - 99352)	/lenght=1398 (198)	/codons=466 (66)	/complement=false	GC-compoz=51.515151515151516%	/LCI1=0.9948717948717949	/LCI2=0.13948717948717945	p_i1=0.10423119691824469	p_i2=0.023001424239254	/Tai=0.3407941165370009	/Tei=0.1207012818153286	/EEI=4.333737686530725
tccgcttcctgcccgtcaaagacggtcagacggcatttgtcgacaacacggtcggtatggcggcgcaaacgctgtctgccgcgctgctgccttacggcgtgaagagcatcgtgatgatagacggcaaggcggtgaaaaaagaagacgcggtcaggattttgagcggaaaagcccgtgaagaagaaccgtccaaacccacgcccgaagacattttggaacacaatgccgccggcggcgatgcgggcgtaccccaagccgcagaaggcgcgcccgaaccggaaatcctgcatcctgacgacggcgagcgtgccgataccgttaccgtatcacggggcgaagtggaagaggcgcgcgtacaaaaccagcgtgcggaatccgaaattaccaaactttggggaggactcgataccgacgtgcaaaaagagttggtcggcgaacaacgcaagtgggcgcaggaaaaaatcagcaactgccgacaagccgccgcgcaggcagaccggcaggaatacgccgaatacctcaagctgcaatgcgacacgcggatgacgcgcgaacggatacagtatcttcgcggctattccatcgattaggggcaaaccgatgaataccgtcccaaaaagcaggattcccgtcaaaccgctgcccgaaaaaaccacagacgaagccaaagtcgaaaaatggcggcagctcggtgcggaacacggtttgtcgggcgaatgggcagttgccgtcagattgggcgaaaacggttttaccgaagaacagatggaaaatatcgccaacctgttcggcagataaagagaaaattgacggaaatgccgtctgaaaccctgttatcggtttcagacggcattttgaccaatacggtacgcaggcgcaaaacagccggcttttcctgtgttgcctatgctgatgtttcaacacacaggacgatacaaaaaacgtcgccctatgtgccgtcctgattcggaagggttacgctccttccaaatatagtggattaacaaaaaccggtacggcgttgtctcgccttagctcaaagagaacgattctctaaggtgctgaagcaccaagtgaatcggttccgtactatctgtactgtctgcggcttcgttgccttgtcctgatttttgttaatccactataaatcgagcctaaaacaatgccgtctgaaacggaaatctgtttcagacggcattgttacattcaaacggcgggccgtttatttgaatttgtaggtgtattgcagaccgatgatgtcggcgtggtttttgaaacgtgcggaagacgcgcctttgctgtccacatcgttgccgcttgccttcgccgtgcggtagctggtgtcgttgatgtggatgtgggtgtaggcggcatcgacgacgtggtttttaccgatat
>83	N operona: 60	first-last	NMB0088	gene_poz=(601-2001)	-	putative outer membrane protein P1	identified by similarity to EGAD:16317; match to	/position=99177 - 101777 (99777 - 101177)	/lenght=2601 (1401)	/codons=867 (467)	/complement=true	GC-compoz=56.673804425410424%	/LCI1=1.094420600858369	/LCI2=0.2473533619456366	p_i1=0.13459274101091323	p_i2=0.09902040983288195	/Tai=0.19630879011023677	/Tei=0.18911836884959377	/EEI=5.189047926455129
cgaaagcggttcgaccgcctttgaaatcagccgccacaacatcaccctgccgattttcgcgctgaccccgagcgtttccgcccaacgccgtatggcgatgtaccggggcgtgcgcccgctgattttggcaaccagtaccgaccacgacacggcgttaaacgaagtcgaaacgatgctggtggaacacaacatcctgcattccggcgaccaatacatcattaccagcggttcgcaaatgcgcgaatccggttcgaccaacacactggaagtgctgcgcgtcaaataatccgccctgagtggaaaatgccgtctgaagccgatgcccgaggcttcagacggcattttttgcggcggcgcggcggttcgggcaaactctgaaaaaattgtgcaaatccggcaacatcggataaaatcgagtacctatactaaagcgaaacaaggcatttccgactgccttttttatagtggattaaatttaaaccagtacagcgttgcctcgccttgccgtactatctgtactgtctgcggcttcgtcgccttgtcctgatttttgttaatccactatatttatccaccgtccgcctttttacggaaaccgaaatgaccccttccgcactgaaaaaaaccgtcctgctgctcggcactgcctttgccgccgcatccgtccacgcatccggctaccacttcggcacacagtcggtcaacgcgcaaagcacggcaaatgccgccgccgcagaagccgccgacgcatcgaccatcttctacaaccctgccggcctgaccaaactcgacagcagccagatttccgtcaacgccaacatcgtgctgcccagcattcattatgaggcggattccgccaccgactttaccgggcttcccgtccaaggttcgaaaagcggcaaaatcaccaaaaccacggtcgcgccccacatctacggcgcatacaaagtcaacgacaatctgaccgtgggcttgggcgtgtacgtccccttcggctctgccaccgaatacgaaaaagattccgtgttgcgccacaacatcaacaaactcggtctgaccagcatcgccgtcgaacctgtcgccgcgtggaaactcaacgaccgccattccttcggcgcaggcatcatcgcccaacatacttccgccgaactgcgcaaatatgccgactgggggattaagagtaaagcagagatattgacggcaaaaccgcccaaacctaacggtgtagccgaagctgcaaaaattcaggccgacggacacgccgatgtcaaaggcagcgattggggcttcggctaccaactggcgtggatgtgggacatcaacgaccgtgcgcgcgtgggcgtgaactaccgttccaaagtctcgcacacgctcaaaggcgatgccgaatgggcggcagacggcgcggcggcgaaagcaatgtggagtacgatgcttgcagcaaacggctacacggcgaatgaaaaagcccgcgttaaaatcgttacgcctgagtctttgtccgtacacggtatgtacaaagtgtccgataaagccgacctgttcggcgacgtaacttggacgcgccacagccgcttcgataaggcggaactggtttttgaaaaagaaaaaaccgtcgtcaaaggcaaatccgaccgcaccaccatcacccccaactggcgcaacacctacaaagtcggcttcggcggttcttatcaaatcagcgaaccgctgcaactgcgcgccggcatcgcttttgacaaatcgcccgtccgcaacgccgactaccgcatgaacagcctacccgacggcaaccgcatctggttctccgccggtatgaaataccatatcggtaaaaaccacgtcgtcgatgccgcctacacccacatccacatcaacgacaccagctaccgcacggcgaaggcaagcggcaacgatgtggacagcaaaggcgcgtcttccgcacgtttcaaaaaccacgccgacatcatcggtctgcaatacacctacaaattcaaataaacggcccgccgtttgaatgtaacaatgccgtctgaaacagatttccgtttcagacggcattgttttaggctcgatttatagtggattaacaaaaatcaggacaaggcaacgaagccgcagacagtacagatagtacggaaccgattcacttggtgcttcagcaccttagagaatcgttctctttgagctaaggcgagacaacgccgtaccggtttttgttaatccactatatttggaaggagcgtaacccttccgaatcaggacggcacatagggcgacgttttttgtatcgtcctgtgtgttgaaacatcagcataggcaacacaggaaaagccggctgttttgcgcctgcgtaccgtattggtcaaaatgccgtctgaaaccgataacagggtttcagacggcatttccgtcaattttctctttatctgccgaacaggttggcgatattttccatctgttcttcggtaaaaccgttttcgcccaatctgacggcaactgcccattcgcccgacaaaccgtgttccgcaccgagctgccgccatttttcgactttggcttcgtctgtggttttttcgggcagcggtttgacgggaatcc
>84	N operona: 61	first-last	NMB0089	gene_poz=(601-2073)	pykA	pyruvate kinase II	identified by similarity to EGAD:21471; match to	/position=100892 - 103564 (101492 - 102964)	/lenght=2673 (1473)	/codons=891 (491)	/complement=true	GC-compoz=60.01357773251868%	/LCI1=1.3346938775510204	/LCI2=0.402857142857143	p_i1=0.2198515310439841	p_i2=0.27785415010371056	/Tai=0.18115611056939668	/Tei=0.3500687350933395	/EEI=3.76488414713524
taggaaataaagtagcggtttgagtattcggtactgtaaccgtataaaccttaccatttcgcttcaaaagaccgaatacggcgactttaccggcagcaccgcgaccgcgtttgcctttgcgttgtccgccaaaataactttcatctgcttctacttcgccatcaaacatttctaaatgtgggctgttttgataaattaagtcatcgtaaacgatgaaaataataggctgcggtatttttattaacgcctactaactctgctgctgttcttgcagttacacctgcgacaaatagctcaatgagtttattttgtttataccggcttagacgactttttctcatagggataattctaacttaatttgaatttccctagttatctaggacagccccaaaataaatttagcctaagtcataaaaccgtgtaattttgcgccaaaaaaggcggtttgcaggtaaaatatcaaactattaatttaaatcatatttttacagaatattccgccgcgttcatcaaatggacatcaaaccggttccaaatttctgtaattttgtaacaaaataccgcaaaacacccgattgagaccaaaaggactttcatatgaaccagacaagccgcgatctgacccgcatcagccacaacactaaaatcgtcgccacccttgggccgggcagcaacaacgtcgaactgttggaagacatgatccgcgtcggcggtctgaacgtcgtccgcttcaacttcagccacggcacgcccgaattccatcaggaaaacgccctcatcgtgcgcgaggcggcaaaacgcgccggacaggaaatcgccatcattgccgacctgcagggcccgaaaatccgcgtgggcaaaatcgccggcggcggcatcgaattgaacaaaggcgaaacgctggtactggatgccgcgctcgaaggcgaaggcacgcgcgaggcggtcggtttggactaccgcgacctgcccgacgacgttgccgcaggcgatgtcttgtggctggacgacggcctgctgaccctgaccgtggaatccgtcgaaggcagcaggattatcacaagggtggaaaacagccacgtcctgaaaagcaacaagggcatcaacaaacgcggtggcggtctgtccgcaggcgcgttgaccgaaaaagacttccgcgacctgaaaaccgcgattgccatcggttgcgactacctcgccatcagctttgtgaaatccgccgaagatttgcatatcgcgcgcgccaaagtcgaagaagaaatgaagggcagcacggccgtgcgccccggtttggtttccaaaatcgaacgcgtggaagcgattgaaaacttggacgaaatcatcctcgccggcgacggcattatggttgcgcgcggcgacttggcggtcgaagtcggacacgccgccgtccccgccctgcaaaaacggatgatccgccgcgcccgcgagttgcgccgcttcagcattacggcgacgcaaatgatggaatcgatgattaccaaccccgtaccgacccgcgcggaagtcagcgatgtggcaaacgcggtattggacggtaccgatgcggtgatgtgttccgccgaaaccgccgtcggcgcgtatccgtttgaaaccgtcagccaaatggcgattatctgcgcggctgcggaaaaagagcaggattcgctcaacggcgttgccgaacaggtcgagtatcccgaagcggtcagcaccaacctggcggttgccggcggtgcggtcagcgtggcgcgcgcggttcacgccaaagccatcgtcgccctgaccgaaagcggttcgaccgcctttgaaatcagccgccacaacatcaccctgccgattttcgcgctgaccccgagcgtttccgcccaacgccgtatggcgatgtaccggggcgtgcgcccgctgattttggcaaccagtaccgaccacgacacggcgttaaacgaagtcgaaacgatgctggtggaacacaacatcctgcattccggcgaccaatacatcattaccagcggttcgcaaatgcgcgaatccggttcgaccaacacactggaagtgctgcgcgtcaaataatccgccctgagtggaaaatgccgtctgaagccgatgcccgaggcttcagacggcattttttgcggcggcgcggcggttcgggcaaactctgaaaaaattgtgcaaatccggcaacatcggataaaatcgagtacctatactaaagcgaaacaaggcatttccgactgccttttttatagtggattaaatttaaaccagtacagcgttgcctcgccttgccgtactatctgtactgtctgcggcttcgtcgccttgtcctgatttttgttaatccactatatttatccaccgtccgcctttttacggaaaccgaaatgaccccttccgcactgaaaaaaaccgtcctgctgctcggcactgcctttgccgccgcatccgtccacgcatccggctaccacttcggcacacagtcggtcaacgcgcaaagcacggcaaatgccgccgccgcagaagccgccgacgcatcgaccatcttctacaaccctgccggcctgaccaaactcgacagcagccagatttccgtcaacgccaacatcgtgctgcccagcattcattatgaggcggattccgccaccgactttaccgggcttcccgtccaag
>85	N operona: 62	first	NMB0091	gene_poz=(601-837)	-	hypothetical protein	identified by Glimmer2; putative	/position=103806 - 105242 (104406 - 104642)	/lenght=1437 (237)	/codons=479 (79)	/complement=false	GC-compoz=38.39662447257383%	/LCI1=1.5213675213675213	/LCI2=0.15000000000000005	p_i1=0.29377926003215243	p_i2=0.027988915541551005	/Tai=0.36261155763771585	/Tei=0.1251900239873959	/EEI=4.100027706628167
atttaaaggagtgcgaacgacgttttaacaacagtgagataaaagttcttgttccattttaaaacaattagtaaaatcgagtttatcttagttatctaggacagccccgtttgtgtactgaaatgcttcaaaacaccaaaccaagtttcgttttctaaaatacgaaaccattactgctgcctaaatttttttggattgctaaattatggcagtatgattttggattttaaattgaaaggcaagaaaaatgtcaaaaaatgatgtagttaaagtaattggtatattccccctattgtccgaacaatagagcagacttcccggcaggctgcccacatcagaacgcccgttcgctggtttgtacgtcctgaaaaagctcttgcattaagttaatcataatgggaaatttaaatttttttaatgcttacttaaacaaaagccccactccaccattaggagtttctttttcagtatacaagtaaatatttttaaaatattgatttaatttaaaataaaatacttgcaaaaaaagtattaaattaaacttaagaaaggttaattctgatttacatttccaaccatacttctttacaggagaaaatcatgaaagagttacacacctctgaattagttgaagtgtcaggtggcaaattccatatctttgcacagggtggcggcaacctaggtaaaaaagatatggttgctgttggtaaaattggtgcttcctattcccctaacaatagtggagtagagttttctgttagcaagcaatttggatatgtacaaggtcttggtgtacagttttcgaaacctacttttggtattagtaaaaaatggtaagattttttgttttatcctttctgacattaataaatctatgctcattaagcgcatgcaatagccactttacaggaaatatcaatccattaggtactcacaataaagttgctaatcccaattgtgccaatagtgccaatagtcatatcagacaacccagtaggaaaaactatgatccaactgaatatagtgcttggttacagtatatgcatgattgcaaataatgagtaacgatgaaaatttacttttttctcaaccacacttaacaaaggtgaatattatgcaagttttgactttgaatgaaatttaacaagtttctggtgctgcttgtaactggcgtgatttctcaaaaaataccattggtagtgcattaggtggagcagctggtggggcaattgttggttcatttgcaggtggtattggtgctattccaggtgcgaaattcggagctattggtggtgcaatcactggtgctgtacaatatggaagcacttgttggtggtaatattccttaataaaactagggtattttgatattttctattcaaaataccctagtttttcataagaacttaaatacaaaaaggaacaaataatgaaaaa
>86	N operona: 62	middle	NMB0092	gene_poz=(601-828)	-	hypothetical protein	identified by Glimmer2; putative	/position=104036 - 105463 (104636 - 104863)	/lenght=1428 (228)	/codons=476 (76)	/complement=false	GC-compoz=33.771929824561404%	/LCI1=1.1688888888888889	/LCI2=0.04400000000000001	p_i1=0.15940352026731178	p_i2=7.859595138842091E-4	/Tai=0.7042129781805873	/Tei=0.10070736356249581	/EEI=2.484717923352428
attgaaaggcaagaaaaatgtcaaaaaatgatgtagttaaagtaattggtatattccccctattgtccgaacaatagagcagacttcccggcaggctgcccacatcagaacgcccgttcgctggtttgtacgtcctgaaaaagctcttgcattaagttaatcataatgggaaatttaaatttttttaatgcttacttaaacaaaagccccactccaccattaggagtttctttttcagtatacaagtaaatatttttaaaatattgatttaatttaaaataaaatacttgcaaaaaaagtattaaattaaacttaagaaaggttaattctgatttacatttccaaccatacttctttacaggagaaaatcatgaaagagttacacacctctgaattagttgaagtgtcaggtggcaaattccatatctttgcacagggtggcggcaacctaggtaaaaaagatatggttgctgttggtaaaattggtgcttcctattcccctaacaatagtggagtagagttttctgttagcaagcaatttggatatgtacaaggtcttggtgtacagttttcgaaacctacttttggtattagtaaaaaatggtaagattttttgttttatcctttctgacattaataaatctatgctcattaagcgcatgcaatagccactttacaggaaatatcaatccattaggtactcacaataaagttgctaatcccaattgtgccaatagtgccaatagtcatatcagacaacccagtaggaaaaactatgatccaactgaatatagtgcttggttacagtatatgcatgattgcaaataatgagtaacgatgaaaatttacttttttctcaaccacacttaacaaaggtgaatattatgcaagttttgactttgaatgaaatttaacaagtttctggtgctgcttgtaactggcgtgatttctcaaaaaataccattggtagtgcattaggtggagcagctggtggggcaattgttggttcatttgcaggtggtattggtgctattccaggtgcgaaattcggagctattggtggtgcaatcactggtgctgtacaatatggaagcacttgttggtggtaatattccttaataaaactagggtattttgatattttctattcaaaataccctagtttttcataagaacttaaatacaaaaaggaacaaataatgaaaaaatatagtgattattttaaatatttaatcttttttttgattttactcccaacaaattatctcgtatctcattatgtggtacaaacctcaatgagtatgttaagcattttaagttcttctataataacaacttgccttttttttgtttttacaaatttatcccaatcaaagaaacataaataagtacacatgtctaacaatcactcatttttcagaccagaag
>88	N operona: 63	first	NMB0094	gene_poz=(601-789)	-	hypothetical protein	identified by Glimmer2; putative	/position=104635 - 106023 (105235 - 105423)	/lenght=1389 (189)	/codons=463 (63)	/complement=false	GC-compoz=22.75132275132275%	/LCI1=2.1774193548387095	/LCI2=0.02043010752688173	p_i1=0.5554517838028353	p_i2=7.173862800899852E-5	/Tai=0.5953946578357454	/Tei=0.1000645647652081	/EEI=2.875797652837479
aatggtaagattttttgttttatcctttctgacattaataaatctatgctcattaagcgcatgcaatagccactttacaggaaatatcaatccattaggtactcacaataaagttgctaatcccaattgtgccaatagtgccaatagtcatatcagacaacccagtaggaaaaactatgatccaactgaatatagtgcttggttacagtatatgcatgattgcaaataatgagtaacgatgaaaatttacttttttctcaaccacacttaacaaaggtgaatattatgcaagttttgactttgaatgaaatttaacaagtttctggtgctgcttgtaactggcgtgatttctcaaaaaataccattggtagtgcattaggtggagcagctggtggggcaattgttggttcatttgcaggtggtattggtgctattccaggtgcgaaattcggagctattggtggtgcaatcactggtgctgtacaatatggaagcacttgttggtggtaatattccttaataaaactagggtattttgatattttctattcaaaataccctagtttttcataagaacttaaatacaaaaaggaacaaataatgaaaaaatatagtgattattttaaatatttaatcttttttttgattttactcccaacaaattatctcgtatctcattatgtggtacaaacctcaatgagtatgttaagcattttaagttcttctataataacaacttgccttttttttgtttttacaaatttatcccaatcaaagaaacataaataagtacacatgtctaacaatcactcatttttcagaccagaagtctttgtagctcaacggaacaagtggacaggaccagtaggctgggttgacgcaatgggagctggtattttctctgttgctggcggatacaatatcggtcgtggcatgatgaagccataagataattacatcattaaggaaaaggtaatttcagttacagcaatatgtattgaagttacctttttctatttagattgaacaattttgaaagagaaaaattatgaatactgaaaccatttacgccactgtcttttgcattttagctgcaaccatttctggattattggttaaatttaatgtaattaaaatagaaacatcaatcaatagcaaatttatgttattaggcataagtattttaattattggtatttttctatccatttttttttaagaaataataataaatgtcccacttattccgaaaagaagtctttgtagcccaacaaaataagtggacaggtcaggttatcttgacccgtccattctcttttttatttctgactttttgcgcttttctcattgctctgtgtatcattatctttttgatttttggtagctata
>89	N operona: 63	last	NMB0095	gene_poz=(601-753)	-	hypothetical protein	identified by Glimmer2; putative	/position=104830 - 106182 (105430 - 105582)	/lenght=1353 (153)	/codons=451 (51)	/complement=false	GC-compoz=46.40522875816993%	/LCI1=0.9533333333333334	/LCI2=0.086	p_i1=0.0926152836266357	p_i2=0.0058699762321881965	/Tai=0.5114452365548838	/Tei=0.10528297860896939	/EEI=3.2429195727142743
tgcttggttacagtatatgcatgattgcaaataatgagtaacgatgaaaatttacttttttctcaaccacacttaacaaaggtgaatattatgcaagttttgactttgaatgaaatttaacaagtttctggtgctgcttgtaactggcgtgatttctcaaaaaataccattggtagtgcattaggtggagcagctggtggggcaattgttggttcatttgcaggtggtattggtgctattccaggtgcgaaattcggagctattggtggtgcaatcactggtgctgtacaatatggaagcacttgttggtggtaatattccttaataaaactagggtattttgatattttctattcaaaataccctagtttttcataagaacttaaatacaaaaaggaacaaataatgaaaaaatatagtgattattttaaatatttaatcttttttttgattttactcccaacaaattatctcgtatctcattatgtggtacaaacctcaatgagtatgttaagcattttaagttcttctataataacaacttgccttttttttgtttttacaaatttatcccaatcaaagaaacataaataagtacacatgtctaacaatcactcatttttcagaccagaagtctttgtagctcaacggaacaagtggacaggaccagtaggctgggttgacgcaatgggagctggtattttctctgttgctggcggatacaatatcggtcgtggcatgatgaagccataagataattacatcattaaggaaaaggtaatttcagttacagcaatatgtattgaagttacctttttctatttagattgaacaattttgaaagagaaaaattatgaatactgaaaccatttacgccactgtcttttgcattttagctgcaaccatttctggattattggttaaatttaatgtaattaaaatagaaacatcaatcaatagcaaatttatgttattaggcataagtattttaattattggtatttttctatccatttttttttaagaaataataataaatgtcccacttattccgaaaagaagtctttgtagcccaacaaaataagtggacaggtcaggttatcttgacccgtccattctcttttttatttctgactttttgcgcttttctcattgctctgtgtatcattatctttttgatttttggtagctataccaataaaacaaccgttgaaggtcaattacttccaactatgggggtggttcgtgtttactcttccgatatcggcacgattacgcataaatttgttgaagatggtaactttgtcaaagctggcgaaccattgttcaaactttccacatcgcgttttggcg
>90	N operona: 64	first-last	NMB0096	gene_poz=(601-771)	-	hypothetical protein	identified by Glimmer2; putative	/position=105083 - 106453 (105683 - 105853)	/lenght=1371 (171)	/codons=457 (57)	/complement=false	GC-compoz=24.561403508771928%	/LCI1=2.5535714285714284	/LCI2=0.09761904761904763	p_i1=0.6805508728368252	p_i2=0.008469239966766181	/Tai=0.5030720694203745	/Tei=0.10762231597008957	/EEI=3.274960516824214
tcggagctattggtggtgcaatcactggtgctgtacaatatggaagcacttgttggtggtaatattccttaataaaactagggtattttgatattttctattcaaaataccctagtttttcataagaacttaaatacaaaaaggaacaaataatgaaaaaatatagtgattattttaaatatttaatcttttttttgattttactcccaacaaattatctcgtatctcattatgtggtacaaacctcaatgagtatgttaagcattttaagttcttctataataacaacttgccttttttttgtttttacaaatttatcccaatcaaagaaacataaataagtacacatgtctaacaatcactcatttttcagaccagaagtctttgtagctcaacggaacaagtggacaggaccagtaggctgggttgacgcaatgggagctggtattttctctgttgctggcggatacaatatcggtcgtggcatgatgaagccataagataattacatcattaaggaaaaggtaatttcagttacagcaatatgtattgaagttacctttttctatttagattgaacaattttgaaagagaaaaattatgaatactgaaaccatttacgccactgtcttttgcattttagctgcaaccatttctggattattggttaaatttaatgtaattaaaatagaaacatcaatcaatagcaaatttatgttattaggcataagtattttaattattggtatttttctatccatttttttttaagaaataataataaatgtcccacttattccgaaaagaagtctttgtagcccaacaaaataagtggacaggtcaggttatcttgacccgtccattctcttttttatttctgactttttgcgcttttctcattgctctgtgtatcattatctttttgatttttggtagctataccaataaaacaaccgttgaaggtcaattacttccaactatgggggtggttcgtgtttactcttccgatatcggcacgattacgcataaatttgttgaagatggtaactttgtcaaagctggcgaaccattgttcaaactttccacatcgcgttttggcgaaaaaggaaacgtacaagccaaattggcagcagaagccaaccttaaaaaaactttggcattacaagaattggaacgtttaaagcgcattcatcaaaatgagcaaaaaaatgttcataacaacattcatcgtttaaacaatcaattagagaatattaaacagcaaattacagggcaaaatcgtcaaattcgtttagcggaaaaaacccttaacaagaacaagtttttagccagtcaaggcgcagtatcccaacaagataagatgaccgccga
>91	N operona: 65	first	NMB0099	gene_poz=(601-744)	-	hypothetical protein	identified by Glimmer2; putative	/position=108888 - 110231 (109488 - 109631)	/lenght=1344 (144)	/codons=448 (48)	/complement=true	GC-compoz=38.19444444444444%	/LCI1=0.6382978723404256	/LCI2=0.1333333333333333	p_i1=0.027568828678612073	p_i2=0.02033520609714723	/Tai=0.24212432631285846	/Tei=0.11830168548743251	/EEI=5.548989069934784
aaaaatgctgtcaggtttcacttgttcacggataataggaaataaagtagcggtttgagtattcggtactgtaaccgtataaaccttaccatttcgcttcaaaagaccgaatacggcgactttaccggcagcaccgcgaccgcgtttgcctttgcgttgtccgccaaaataactttcatctgcttctacttcgccatcaaacatttccaaatgcggactgttttgataaataagtaatcgtaaacgatgaaaataataggctgcggtatttttattaacgcctactaactctgctgccgttcttgcagttacacctgtgacaaacagttcaatgagtttattttgtttatactggcttagacgactttttctcatagggataattctaacttaatttgaatttccctagttatctaggacagccccttaaaaaatatccctttgaaagattttgatgaagtttgtgaaaagtgggagaaatcctttaaagaaaatggaaaagaaattgaatataatcaaaaatattcaagaatttatggtgaagttcgtggagctggctttaatggcgatatcggagaaaagctacatcgttgtgccgtgatggaatgggctgaaaatgagaccgtgaaattagcccaaaaatgggaacaagagcagaaaaaacaacaaattcaacagaaaaaggaaactgaaaaatcgccaaaacacaaagccagtcgtgatgattgggaaatggaacgttaaaccgctattttcatgtattctattaaattatttgaaaaaagacttcactttttgttaaagaaaaatgaagtcttgttctgttcaacctaaattcagaattttatctgccgattgaattgtttcttggcggtgtgcaaccattattttcataataccaagactttttaggttatggttaattttttgttcattttctacatctaaatggctacttgcttcgtctaaaaatagaattttgggtcgtttatacaatgcacgagccaagataactctctgcttttgtccacctgataagatatttcccatatcgccaatcaaggtctcatagcccattggcattttaagtatatcgtcatgtatttgtgccatttttgcacattgttcaatgagctccatatttgggctttcatcaaaaaatgaaatattttccccaatagaacctgcaaaaaggacatcatcttggcgaacaatcccgctcaatcccctaataaaggatggagaaacttgatatatatcatgcccattaatactaactgtaccagtttcaggttttaggctacctgttaaaatgtttaacaaagtggacttcccccgaccaga
>92	N operona: 65	last	NMB0100	gene_poz=(601-747)	-	hypothetical protein	identified by Glimmer2; putative	/position=109031 - 110377 (109631 - 109777)	/lenght=1347 (147)	/codons=449 (49)	/complement=true	GC-compoz=34.69387755102041%	/LCI1=1.0555555555555556	/LCI2=0.07916666666666668	p_i1=0.12233436869176412	p_i2=0.004606926294120733	/Tai=0.4868475774118404	/Tei=0.10414623366470867	/EEI=3.384130193101037
tccaaaagttctcaattccattaatatggttttgtcgttcggcaaaatgtgtgctgtgattgatacgaaaacgaagtttcagcgaagctaaaatggctaaattcgcgcacatctaatacatcatagctacgataacaatccgtataaaaaatgctgtcaggtttcacttgttcacggataataggaaataaagtagcggtttgagtattcggtactgtaaccgtataaaccttaccatttcgcttcaaaagaccgaatacggcgactttaccggcagcaccgcgaccgcgtttgcctttgcgttgtccgccaaaataactttcatctgcttctacttcgccatcaaacatttccaaatgcggactgttttgataaataagtaatcgtaaacgatgaaaataataggctgcggtatttttattaacgcctactaactctgctgccgttcttgcagttacacctgtgacaaacagttcaatgagtttattttgtttatactggcttagacgactttttctcatagggataattctaacttaatttgaatttccctagttatctaggacagccccttaaaaaatatccctttgaaagattttgatgaagtttgtgaaaagtgggagaaatcctttaaagaaaatggaaaagaaattgaatataatcaaaaatattcaagaatttatggtgaagttcgtggagctggctttaatggcgatatcggagaaaagctacatcgttgtgccgtgatggaatgggctgaaaatgagaccgtgaaattagcccaaaaatgggaacaagagcagaaaaaacaacaaattcaacagaaaaaggaaactgaaaaatcgccaaaacacaaagccagtcgtgatgattgggaaatggaacgttaaaccgctattttcatgtattctattaaattatttgaaaaaagacttcactttttgttaaagaaaaatgaagtcttgttctgttcaacctaaattcagaattttatctgccgattgaattgtttcttggcggtgtgcaaccattattttcataataccaagactttttaggttatggttaattttttgttcattttctacatctaaatggctacttgcttcgtctaaaaatagaattttgggtcgtttatacaatgcacgagccaagataactctctgcttttgtccacctgataagatatttcccatatcgccaatcaaggtctcatagcccattggcattttaagtatatcgtcatgtatttgtgccatttttgcacattgttcaatgagctccatatttgggctttcatcaaaaaatgaaatattttccccaatagaacctgcaaaaaggacatca
>93	N operona: 66	first-last	NMB0102	gene_poz=(601-1119)	-	hypothetical protein	identified by Glimmer2; putative	/position=110015 - 111733 (110615 - 111133)	/lenght=1719 (519)	/codons=573 (173)	/complement=false	GC-compoz=60.308285163776496%	/LCI1=0.8643410852713178	/LCI2=0.2852713178294574	p_i1=0.07000264890623574	p_i2=0.1371595020831841	/Tai=0.4525241826255448	/Tei=0.2234435518748657	/EEI=2.958721101500719
tccgcatttggaaatgtttgatggcgaagtagaagcagatgaaagttattttggcggacaacgcaaaggcaaacgcggtcgcggtgctgccggtaaagtcgccgtattcggtcttttgaagcgaaatggtaaggtttatacggttacagtaccgaatactcaaaccgctactttatttcctattatccgtgaacaagtgaaacctgacagcattttttatacggattgttatcgtagctatgatgtattagatgtgcgcgaatttagccattttagcttcgctgaaacttcgttttcgtatcaatcacagcacacattttgccgaacgacaaaaccatattaatggaattgagaacttttggaatcaggcaaaacgtcatttacgcaagtttaacggcattcccaaagcgcattttgagctgtatttaaaggagtgcgaatggcgttttaacaacagtgagataaaagttcttgttccattttaaaacaattagtaaaatcaagtttgtcctagttatctaggacagccccttgttttttgttcggcggcttgcgtggtcgggtaaaatgaaagttttgaacggttggtcggacaggaagatgtggcgggttttgagtgctttgccgataggcgtggtgttttttgatttgatctacggttttgtgttgaatgtgttgcagggtttggatttgcagcgtgccgtgccggattcggaaggcgtgttggcggttacgcccgatattgcattcaacagtttgcagattgtcgccaacggcggtatggcggcggtggtctgtttcgggttggcggttgtgtttttgctcaaccgttcggtgcggcggcggcaggtgttggaaatcggggtgttccggatgttggggctggtggcggtattggcgttcagcgcgccgtcggtgtgggagtgggcgaacgcgctgccgctgctgctgaagggcgcggacgtggtcaatacggggaatgcgcgttatgtgctgacggctttgtgtatgccctttccggcggtgtcgtgcgtcatcgggctggtggggcggttcaggcttcagacggcatcgggcagggcggcaaagtcagggggtgcgggcaaggcggacggataggacgcatttttcagcgggtgcgtcgagaagcagccgatgtgtttggcagccgcagcttggggggtgtagtgctaatggcggtttctttgcttttatagtggattaacaaaaaccagtacggcgttgcctcgccttagctcaaagagaacgattctctaaggtgctgaagcaccaagtgaatcggttccgtactatttgtactgtctgcggcttcgtcgccttgtcctgatttttgttaatccactatataaaataaatgggcaaaaatcggtttattatcgtttttgccgcatttggatttgttctaccgtaaaacgtgtttgacgaacgggattcttattaaaaaacatctgatttctaacaaaatcagtattttttggcacgatggctaaaatttttccttccatttcgccatcacgtgttttccatgcgctcaagaattgtgatttgctcattgagacgtgccccagcgatggatcagccagcaaaacagtttctccgttaataccgttcaataccgaaaaatggttgtttttacggtattttaaatacacaattacaggaatttttagttgtaccaactgttcaaatggcaaagca
>94	N operona: 67	first-last	NMB0103	gene_poz=(601-1095)	-	putative bacteriocin resistance protein	identified by similarity to GP:2909665; match to	/position=110809 - 112503 (111409 - 111903)	/lenght=1695 (495)	/codons=565 (165)	/complement=true	GC-compoz=38.58585858585858%	/LCI1=1.7804878048780488	/LCI2=0.14390243902439023	p_i1=0.400161265214872	p_i2=0.025029529180129906	/Tai=0.39743435271223354	/Tei=0.12252657626211692	/EEI=3.8464428547450717
gtgcggcaacaggagtagcggcaaaacagggctggctgctgctgccggaggcggattggctgggaatttggcatggagaccgggtattcatgcactaggttttggtgccaatgctgccaacaatgcagtcaattctcgaaaataatcattaataacttttagttagctaactaatttccacaatagaattagttagctatttattaatatagagtttgcatgatgatgggtgtattaattttttttctaatcgttccaattttgggatttatttgcgctacgataaattattttattattaataaatttaaacttccaaaatacatggcgtatttactcccatcattatctattttattcatatttattcatgcaataaaattgcatatgattttatttttttatgtttcatgcgtttattccgcgtatacatattatgataaaaaatctttataaattgataaattatgcggctttgattggtttcgccccaaatatagtttttgcttggcctatgtttgttgaccccccgcttcttaccaaaacatccatgtacggagttggaaagcacggcgagattccggcatagtaaaacaagatttggatttttcttgcggcgcggcttcgattgccacgttactgaataatttttatggcagacattattctgaagcggaaatcttagacaaaatggataaaacccaaatgcgtgcttcttttgacgatatgcaacgcataatgcccgaactgggttttgaagcacaaggttatgctttgccatttgaacagttggtacaactaaaaattcctgtaattgtgtatttaaaataccgtaaaaacaaccatttttcggtattgaacggtattaacggagaaactgttttgctggctgatccatcgctggggcacgtctcaatgagcaaatcacaattcttgagcgcatggaaaacacgtgatggcgaaatggaaggaaaaattttagccatcgtgccaaaaaatactgattttgttagaaatcagatgttttttaataagaatcccgttcgtcaaacacgttttacggtagaacaaatccaaatgcggcaaaaacgataataaaccgatttttgcccatttattttatatagtggattaacaaaaatcaggacaaggcgacgaagccgcagacagtacaaatagtacggaaccgattcacttggtgcttcagcaccttagagaatcgttctctttgagctaaggcgaggcaacgccgtactggtttttgttaatccactataaaagcaaagaaaccgccattagcactacaccccccaagctgcggctgccaaacacatcggctgcttctcgacgcacccgctgaaaaatgcgtcctatccgtccgccttgcccgcaccccctgactttgccgccctgcccgatgccgtctgaagcctgaaccgccccaccagcccgatgacgcacgacaccgccggaaagggcatacacaaagccgtcagcacataacgcgcattccccgtattgaccacgtccgcgcccttcagcagcagcggcagcgcgttcgcccactcccacaccgacggcgcgctgaacgccaataccgccaccagccccaacatccggaacaccccgatttccaacacctgccgccgccgcaccgaacggttgagcaaaaacacaaccgccaacccgaaacag
>95	N operona: 68	first-last	NMB0104	gene_poz=(601-1275)	-	hypothetical protein	identified by Glimmer2; putative	/position=111806 - 113680 (112406 - 113080)	/lenght=1875 (675)	/codons=625 (225)	/complement=true	GC-compoz=39.7037037037037%	/LCI1=1.5952380952380953	/LCI2=0.11934523809523812	p_i1=0.3239696473778248	p_i2=0.01496430862926863	/Tai=0.3993703067497895	/Tei=0.11346787776634178	/EEI=3.8998656113858274
cccccaaggctaccgcctgctgggtatttttgaagaaggcaaacacaatgccgtcgccgtctgcggcttccgcgaagcctgcaccctcgccagcggccgccacatccacatcgatgacatcgttaccctgccgcaaagccgccgcaaaggctacgcctcgcgccttttggaagaagtccgcaaaatcggcgcggaaacaggggtaaccaaaatccacctcaacgtccacgtcaaccacgaccgtgccgacgcgcaccgcctgtatttcaaaaacggttttgaaatctgcgcataccacttccgttgcgaccccaaatgaaaacccccctccccatctgcaccctgtcggcactcgccgcctgcaccctttccggacaaggcggcagcagggtttacggcgaaatcaaagcccgagacctttgcgttaccgctcctatcctgctttctgctttctgtcttgcctgctctcgttgagccaagcgttcttgcaagctcgcttgcacgttggcaagcattgcactctatcggctttcttttcctgttgcggctggtggttcaggctcgcgttgtacgctttgcactaaagcgcaccgtgaatcgatgctcgctatttattctatcaatattttgatttataatgaaaaaagttttttcagagtgactctttactttgtaaaaaactttgtatcattctcaaaacctagaaaatcaaacgaaatgatgcaaaaacacaaatgtctaatagattttattttgactgttgccagccaaattgcttatgctgacttacctttaagtttggaagaattattgactgacaagggtaaattcaaactagaaagcagtattagctacatcaacactgaacgcaatcaaagcgaatttgctaatcctatttatgtgcaaaccagcgcaacgaaaattgcaactgtaatggctatgatgattacacctgtaatggcgcaaaatttagacagccaagtttttgacagccaaaatgtgaaagcaattcaattatcacaggctgaaatgaaagaaacacaaggtgaatttgttcccattattgcagccgctgcttttggcggtgcattaggtgcatgggggtatcatggtgctaatttgtataatcatggtaaattaggaactgcgcaaggcgcggctactgcgacaggaatcggtgcggcaacaggagtagcggcaaaacagggctggctgctgctgccggaggcggattggctgggaatttggcatggagaccgggtattcatgcactaggttttggtgccaatgctgccaacaatgcagtcaattctcgaaaataatcattaataacttttagttagctaactaatttccacaatagaattagttagctatttattaatatagagtttgcatgatgatgggtgtattaattttttttctaatcgttccaattttgggatttatttgcgctacgataaattattttattattaataaatttaaacttccaaaatacatggcgtatttactcccatcattatctattttattcatatttattcatgcaataaaattgcatatgattttatttttttatgtttcatgcgtttattccgcgtatacatattatgataaaaaatctttataaattgataaattatgcggctttgattggtttcgccccaaatatagtttttgcttggcctatgtttgttgaccccccgcttcttaccaaaacatccatgtacggagttggaaagcacggcgagattccggcatagtaaaacaagatttggatttttcttgcggcgcggcttcgattgccacgttactgaataatttttatggcagacattattctgaagcggaaatcttagacaaaatggataa
>96	N operona: 69	first-last	NMB0105	gene_poz=(601-1443)	-	PhnO-related protein	identified by similarity to EGAD:108538; match to	/position=112762 - 114804 (113362 - 114204)	/lenght=2043 (843)	/codons=681 (281)	/complement=true	GC-compoz=57.532621589561096%	/LCI1=1.0940476190476192	/LCI2=0.34154761904761916	p_i1=0.13447275372789103	p_i2=0.20137980753413906	/Tai=0.2015615018574322	/Tei=0.2812418267807252	/EEI=4.142473511194293
acgcgcgaaaactccgctgccacgcgcgccgcgccgtctttggggtggcgttggatgatagcatcagtatatccggaaatgatgcgggcggtatcggcaagcgtctcgccttttttggcactggtattcgcgccgtccgagaaaccgatgaccttgccgcccaaacgctgcaccgccgtttcaaacgacagcctcgtgcgcgtggacggctcgaaaaagcacgaaccgataagtttgccttccaacaggtcgccgcgcggatgcgccttcagcttcaatgccgtctgaagcaggcattccaactgttcgcgcgacaaatccgaaatggagatgatatgctgtctgtaaagcggattaggcatttttgccccccttccgtaaaaaacccgcgtcaggcgggtatccggttatacgtcgtccacgccgcccgtatgtttgcggaacagcttcgcaaaagcggcaatacggcgcgtattatcgcacatttgccgccgcaaagttttaccgcacgaatcccgtacttttcagacggcatatccaaacacgcccgcataagcataaggtataatcgcgctagacatttcttttcaggaagccgccatgttagtctgcaacccctacgaagtcgtcatccacggcacaacgagttccggcaagattttccgtcccagcgactgggcggaacgcctgtgcggcattctgtcctcgttcaccaaagaccacaggctttcctattcgaaatgggtgcgccccatactggtggacaacatccgctgcgtcgccgtcgataaaaaactggaaaccgacaatccccaaatgttccgcttcctgatggactttgccgccgacaacgacctgcgcgtcatcgactgcaaagccctgctcgaagaacgcgaacagggcggacaaaacaaccctgccgacgaacacgtcatgctggcacaggcaatcgaagaaaaacacgccgccgagaaagcacaggaacagaccgcctcgggcgcatcctacgttttgcgcgaaatcggcgcggacgacaccgccaccgcctttgcagccttgagcgttttgcgttccgccctgaccgacatcaaccgctttaccgaacagatcaacaaagtccaacgcccccaaggctaccgcctgctgggtatttttgaagaaggcaaacacaatgccgtcgccgtctgcggcttccgcgaagcctgcaccctcgccagcggccgccacatccacatcgatgacatcgttaccctgccgcaaagccgccgcaaaggctacgcctcgcgccttttggaagaagtccgcaaaatcggcgcggaaacaggggtaaccaaaatccacctcaacgtccacgtcaaccacgaccgtgccgacgcgcaccgcctgtatttcaaaaacggttttgaaatctgcgcataccacttccgttgcgaccccaaatgaaaacccccctccccatctgcaccctgtcggcactcgccgcctgcaccctttccggacaaggcggcagcagggtttacggcgaaatcaaagcccgagacctttgcgttaccgctcctatcctgctttctgctttctgtcttgcctgctctcgttgagccaagcgttcttgcaagctcgcttgcacgttggcaagcattgcactctatcggctttcttttcctgttgcggctggtggttcaggctcgcgttgtacgctttgcactaaagcgcaccgtgaatcgatgctcgctatttattctatcaatattttgatttataatgaaaaaagttttttcagagtgactctttactttgtaaaaaactttgtatcattctcaaaacctagaaaatcaaacgaaatgatgcaaaaacacaaatgtctaatagattttattttgactgttgccagccaaattgcttatgctgacttacctttaagtttggaagaattattgactgacaagggtaaattcaaactagaaagcagtattagctacatcaacactgaacgcaatcaaagcgaatttgctaatcctatttatgtgcaaaccagcgcaacga
>97	N operona: 70	first	NMB0106	gene_poz=(601-1521)	pyrB	aspartate carbamoyltransferase, catalytic	identified by similarity to EGAD:124706; match to	/position=113843 - 115963 (114443 - 115363)	/lenght=2121 (921)	/codons=707 (307)	/complement=false	GC-compoz=56.56894679695983%	/LCI1=1.2200435729847494	/LCI2=0.3408496732026144	p_i1=0.17735732215314187	p_i2=0.20054022905056665	/Tai=0.2959046003467239	/Tei=0.28048620614551	/EEI=3.46986797407732
tgtttttcttcgattgcctgtgccagcatgacgtgttcgtcggcagggttgttttgtccgccctgttcgcgttcttcgagcagggctttgcagtcgatgacgcgcaggtcgttgtcggcggcaaagtccatcaggaagcggaacatttggggattgtcggtttccagttttttatcgacggcgacgcagcggatgttgtccaccagtatggggcgcacccatttcgaataggaaagcctgtggtctttggtgaacgaggacagaatgccgcacaggcgttccgcccagtcgctgggacggaaaatcttgccggaactcgttgtgccgtggatgacgacttcgtaggggttgcagactaacatggcggcttcctgaaaagaaatgtctagcgcgattataccttatgcttatgcgggcgtgtttggatatgccgtctgaaaagtacgggattcgtgcggtaaaactttgcggcggcaaatgtgcgataatacgcgccgtattgccgcttttgcgaagctgttccgcaaacatacgggcggcgtggacgacgtataaccggatacccgcctgacgcgggttttttacggaaggggggcaaaaatgcctaatccgctttacagacagcatatcatctccatttcggatttgtcgcgcgaacagttggaatgcctgcttcagacggcattgaagctgaaggcgcatccgcgcggcgacctgttggaaggcaaacttatcggttcgtgctttttcgagccgtccacgcgcacgaggctgtcgtttgaaacggcggtgcagcgtttgggcggcaaggtcatcggtttctcggacggcgcgaataccagtgccaaaaaaggcgagacgcttgccgataccgcccgcatcatttccggatatactgatgctatcatccaacgccaccccaaagacggcgcggcgcgcgtggcagcggagttttcgcgcgtccccgttatcaacgccggcgacggcacgaaccagcaccccagtcagacgctgctcgacctggttaccatttatgaaacacagggacgtttggacaagctcaaaatcgccatggcgggcgacttgaaatacggacgtaccgtgcattcgctttgtcaggcgttgaaacgctggaattgtgaatttgcctttgtttcgccgcccagcctagccatgcccgactatattaccgaagagttggacgaagccggctgccgataccgtatcctcggtagtttggaagaagcggcggaatgggcggatatcctgtatatgacccgcgtccagcgcgaacgtttcgacgaacaggaatttgccaaaatccaaggcaaattcaacctcgaagcgtctatgctcgcccgcgccaaaccgaacctgcgcgtgctgcaccccctgccgcgcgtggacgaaatccatcccgatgtcgatgccacgccgcacgcctattatttcgagcaggcgaccaacggcgtttatgcgcgtatggcgatattgtcgctggtgttgaacgaagaagtgtgaggaaccgatatggaaaccccgaaactcagtgtcgaagccattgaaaaaggtacggttatcgaccatattcccgccggcagggggctgaccatcctgcgccagttcaaacttttgcactacggcaacgcggtaaccgtgggcttcaacctgcccagcaaaacccaaggcagcaaagacatcatcaaaatcaaaggcgtgtgcttggacgacaaagccgccgaccgcctcgccctgttcgcccccgaagcggtggtcaacaccatcgacaatttcaaggtcgtgcagaagcggcatttgaacctgcccgacgaaatcgccgaagtgttccgctgtccgaacacgaattgcgccggccacggcgagccggtcaaaagccggttttatgttaaaaagcacaacgggcagacgcggctgaaatgccactactgcgaaaaaacctacagccgggattcggtggcggaagcctgacggattcccttaaaccgagtgggcggcatttcgtctgccgcctgttttgccaatctgaaatggaatgatgatgcacgcttctgtccaaagccgtttcgcaccgatactttatgttttgattttctttgccgg
>98	N operona: 70	last	NMB0107	gene_poz=(601-1059)	pyrI	aspartate carbamoyltransferase, regulatory	identified by similarity to EGAD:124707; match to	/position=114773 - 116431 (115373 - 115831)	/lenght=1659 (459)	/codons=553 (153)	/complement=false	GC-compoz=56.209150326797385%	/LCI1=1.1140350877192982	/LCI2=0.3728070175438596	p_i1=0.14096472062729262	p_i2=0.2397949788195783	/Tai=0.28277796125396387	/Tei=0.31581548093762046	/EEI=3.341165904988122
gcggcgcgcgtggcagcggagttttcgcgcgtccccgttatcaacgccggcgacggcacgaaccagcaccccagtcagacgctgctcgacctggttaccatttatgaaacacagggacgtttggacaagctcaaaatcgccatggcgggcgacttgaaatacggacgtaccgtgcattcgctttgtcaggcgttgaaacgctggaattgtgaatttgcctttgtttcgccgcccagcctagccatgcccgactatattaccgaagagttggacgaagccggctgccgataccgtatcctcggtagtttggaagaagcggcggaatgggcggatatcctgtatatgacccgcgtccagcgcgaacgtttcgacgaacaggaatttgccaaaatccaaggcaaattcaacctcgaagcgtctatgctcgcccgcgccaaaccgaacctgcgcgtgctgcaccccctgccgcgcgtggacgaaatccatcccgatgtcgatgccacgccgcacgcctattatttcgagcaggcgaccaacggcgtttatgcgcgtatggcgatattgtcgctggtgttgaacgaagaagtgtgaggaaccgatatggaaaccccgaaactcagtgtcgaagccattgaaaaaggtacggttatcgaccatattcccgccggcagggggctgaccatcctgcgccagttcaaacttttgcactacggcaacgcggtaaccgtgggcttcaacctgcccagcaaaacccaaggcagcaaagacatcatcaaaatcaaaggcgtgtgcttggacgacaaagccgccgaccgcctcgccctgttcgcccccgaagcggtggtcaacaccatcgacaatttcaaggtcgtgcagaagcggcatttgaacctgcccgacgaaatcgccgaagtgttccgctgtccgaacacgaattgcgccggccacggcgagccggtcaaaagccggttttatgttaaaaagcacaacgggcagacgcggctgaaatgccactactgcgaaaaaacctacagccgggattcggtggcggaagcctgacggattcccttaaaccgagtgggcggcatttcgtctgccgcctgttttgccaatctgaaatggaatgatgatgcacgcttctgtccaaagccgtttcgcaccgatactttatgttttgattttctttgccggttttttgaccgcgcaaatctggttcaatcagaaagcctatactgaagagctgcctccgcttctgtccgcattgtccgccgtcgcgctggtgtggctggcgtgggcgttcgtgtcggcgcgttcaaaggccaaggcggaaaagttctaccgcgaaaaaatgatacagaacgaaagcatacaccccgtcctgcacgcctctttgcaacacttggaacacaagccgcaaatactcgccctgctggtcaaaaaccacggcaaagggatggcggaacaggtcaggttcaaggcggaagtgctgcccgacgacgaagacgcgcgcacgattgccgccgagttggcaaaaatggatatgttcgcattggggacggacgcggtcgcctcgggcgaaacctatggacgcgtgttcgccgatattttcgagttgtcggcggctttggaagggcgcgcgttcaaaggaatgttgaaact
>99	N operona: 71	first-last	NMB0108	gene_poz=(601-1266)	-	hypothetical protein	identified by Glimmer2; putative	/position=115296 - 117161 (115896 - 116561)	/lenght=1866 (666)	/codons=622 (222)	/complement=false	GC-compoz=53.30330330330331%	/LCI1=1.0784313725490196	/LCI2=0.23665158371040734	p_i1=0.1294893489323108	p_i2=0.08919035437490305	/Tai=0.3245155085983202	/Tei=0.18027131893741274	/EEI=3.9620685225951617
agcaggcgaccaacggcgtttatgcgcgtatggcgatattgtcgctggtgttgaacgaagaagtgtgaggaaccgatatggaaaccccgaaactcagtgtcgaagccattgaaaaaggtacggttatcgaccatattcccgccggcagggggctgaccatcctgcgccagttcaaacttttgcactacggcaacgcggtaaccgtgggcttcaacctgcccagcaaaacccaaggcagcaaagacatcatcaaaatcaaaggcgtgtgcttggacgacaaagccgccgaccgcctcgccctgttcgcccccgaagcggtggtcaacaccatcgacaatttcaaggtcgtgcagaagcggcatttgaacctgcccgacgaaatcgccgaagtgttccgctgtccgaacacgaattgcgccggccacggcgagccggtcaaaagccggttttatgttaaaaagcacaacgggcagacgcggctgaaatgccactactgcgaaaaaacctacagccgggattcggtggcggaagcctgacggattcccttaaaccgagtgggcggcatttcgtctgccgcctgttttgccaatctgaaatggaatgatgatgcacgcttctgtccaaagccgtttcgcaccgatactttatgttttgattttctttgccggttttttgaccgcgcaaatctggttcaatcagaaagcctatactgaagagctgcctccgcttctgtccgcattgtccgccgtcgcgctggtgtggctggcgtgggcgttcgtgtcggcgcgttcaaaggccaaggcggaaaagttctaccgcgaaaaaatgatacagaacgaaagcatacaccccgtcctgcacgcctctttgcaacacttggaacacaagccgcaaatactcgccctgctggtcaaaaaccacggcaaagggatggcggaacaggtcaggttcaaggcggaagtgctgcccgacgacgaagacgcgcgcacgattgccgccgagttggcaaaaatggatatgttcgcattggggacggacgcggtcgcctcgggcgaaacctatggacgcgtgttcgccgatattttcgagttgtcggcggctttggaagggcgcgcgttcaaaggaatgttgaaactgacggcggaatataaaaacatcttcggcgatgcctgccgttcggaaacggcgttggagttgggcgcactcaatcaggcgttgcaggagatttcaaaaacatcggaaaagtccaaacggatattttattgaagatggaaaaatgccgtctgaaacggaaggtgtttcagacggcatttttgtcggatgattaattattcggagcggttgaagccaaacttcacgcggctgcggccctgatccggtatattgtccaaatcgcgtcccggattggcggcggtgtcgcctacggaaatatcggagatgttttccaaaatgatggcggacgacaggtgttcggaggtgcggtaaaccattgccaagcccacttcttcggcaggagtggaaatcagctcgacggtatccctgcttttgaaattgttggagaggtcgacctgcatcgttttcttgcgtttgtagaggctcaaaaccgtgcctttgtccaaaccgtccgcctcgcctttgtcgatggtgatggtttgaaactggccggcaatccttgtgccttcaaacacggaaacgattttagcctgaaccgggcgggacggttcgtgcggcatcatgttgaagcggtcggtgtcttccggcattttcatcaggtagtcgccctgctgtatttcggaaatggcggtttcgaccaccagcggctgtatcgaaggggtgcgcagcggggtaatcaaaggatgggtgcgg
>100	N operona: 72	first-last	NMB0109	gene_poz=(601-1932)	-	conserved hypothetical protein	identified by similarity to EGAD:109565; match to	/position=116024 - 118555 (116624 - 117955)	/lenght=2532 (1332)	/codons=844 (444)	/complement=true	GC-compoz=55.330330330330334%	/LCI1=1.1376975169300225	/LCI2=0.3407825432656133	p_i1=0.14880979575443365	p_i2=0.20045952383502894	/Tai=0.30091388319346896	/Tei=0.280413571451526	/EEI=3.44040176327361
cagcgttcagacggcacggcaaaagggtcaaatcgtatgtttctgacgttttttcagcttggtcttaatccgcccctgcttgagttgggaaaggcgttcgacaaacacgatgcccatcaggtggtccaactcgtgctgcacgcaaatcgccaacaagccgtccgcctccagcgtgaacttttcgcctttttcgttcaaagcctcgaccttgacgcgttcggcgcgggttacggtgtcgtaaatgcccggcacggacaggcagccctcttcgtaagtggtttcgccgtctttttcaacgatgacggggttgatgaacacgcgcggttcgctgcggtcttcggtcaaatccatcacgaccacgcgctcgtgcacatcgacctgcgtcgccgccagcccgatgccgcgcgattcgtacatcgtttcaaacatatcggcaatcagcttccggatgcgctcgtcgacttgttcgacaggctttgccaccgtgtgcagacgctcgtcgggatattgcaagatattcaataaagccataattttctctttccttcggcggatacgccgcctgtttttcataattaccgtgatggtgcggataattcgatgttaaaatgcggaacattttttatcacgcggcacatcccgaggggctgccgccgctttttccaacccaatcaagcaagacaaaccgaaatttatcagataaggggaacggttatgcaacgtcgtattataaccctgctctgcgcggcaggtatggcattctcaacacaaactttggcggcaaatttggaggtgcgcccgaacgcgccggaacgctacacggtcaaacagggcgacaccctgtggggcatttcgggcaaatacctgtacagcccgtggcaatggggccgcctgtgggacgcgaaccgggatcaaatccacaatcccgacctgatttatccggaccaggtattggtgttgcgccacgttgacggcgaaccgcgcctcggcttggaacagacagacggcatccccgtcgtcaaaatgagtccggataaggaagtgtccggatacggtattcccgccatcgatgtcaacttctaccgcatctttatgcggcatccgcaaatcgtttcccgcaaagaaaccgctgccgcgccgcgcctgctctcgggcccggaaggcaggctgctgtacaccaaaggcaccagggtttacaccaaaggcctgaaagagccgggccgctacctgacctaccgaatcaataaaaacatcaccgatccggatacgggtaaattcctcgggcaggaagtcgcattcagcggcatcgtgcgctccctcgactataccgactctgtcctcgaacaacgctcgaaacaggctggagaacggccgaaagacaacgaataccatacccgcacccatcctttgattaccccgctgcgcaccccttcgatacagccgctggtggtcgaaaccgccatttccgaaatacagcagggcgactacctgatgaaaatgccggaagacaccgaccgcttcaacatgatgccgcacgaaccgtcccgcccggttcaggctaaaatcgtttccgtgtttgaaggcacaaggattgccggccagtttcaaaccatcaccatcgacaaaggcgaggcggacggtttggacaaaggcacggttttgagcctctacaaacgcaagaaaacgatgcaggtcgacctctccaacaatttcaaaagcagggataccgtcgagctgatttccactcctgccgaagaagtgggcttggcaatggtttaccgcacctccgaacacctgtcgtccgccatcattttggaaaacatctccgatatttccgtaggcgacaccgccgccaatccgggacgcgatttggacaatataccggatcagggccgcagccgcgtgaagtttggcttcaaccgctccgaataattaatcatccgacaaaaatgccgtctgaaacaccttccgtttcagacggcatttttccatcttcaataaaatatccgtttggacttttccgatgtttttgaaatctcctgcaacgcctgattgagtgcgcccaactccaacgccgtttccgaacggcaggcatcgccgaagatgtttttatattccgccgtcagtttcaacattcctttgaacgcgcgcccttccaaagccgccgacaactcgaaaatatcggcgaacacgcgtccataggtttcgcccgaggcgaccgcgtccgtccccaatgcgaacatatccatttttgccaactcggcggcaatcgtgcgcgcgtcttcgtcgtcgggcagcacttccgccttgaacctgacctgttccgccatccctttgccgtggtttttgaccagcagggcgagtatttgcggcttgtgttccaagtgttgcaaagaggcgtgcaggacggggtgtatgctttcgttctgtatcattttttcgcggtagaacttttccgccttggcctttgaacgcgccgacacgaacgcccacgccagccacaccagcgcgacggcggacaatgcggacaga
>101	N operona: 73	first-last	NMB0110	gene_poz=(601-1104)	def	peptide deformylase	identified by similarity to EGAD:10142; match to	/position=117425 - 119128 (118025 - 118528)	/lenght=1704 (504)	/codons=568 (168)	/complement=false	GC-compoz=55.35714285714286%	/LCI1=1.187624750499002	/LCI2=0.16087824351297406	p_i1=0.16589853454582607	p_i2=0.03372502418173177	/Tai=0.24350871887318687	/Tei=0.1303525217635586	/EEI=5.349578353171033
agcggtttctttgcgggaaacgatttgcggatgccgcataaagatgcggtagaagttgacatcgatggcgggaataccgtatccggacacttccttatccggactcattttgacgacggggatgccgtctgtctgttccaagccgaggcgcggttcgccgtcaacgtggcgcaacaccaatacctggtccggataaatcaggtcgggattgtggatttgatcccggttcgcgtcccacaggcggccccattgccacgggctgtacaggtatttgcccgaaatgccccacagggtgtcgccctgtttgaccgtgtagcgttccggcgcgttcgggcgcacctccaaatttgccgccaaagtttgtgttgagaatgccatacctgccgcgcagagcagggttataatacgacgttgcataaccgttccccttatctgataaatttcggtttgtcttgcttgattgggttggaaaaagcggcggcagcccctcgggatgtgccgcgtgataaaaaatgttccgcattttaacatcgaattatccgcaccatcacggtaattatgaaaaacaggcggcgtatccgccgaaggaaagagaaaattatggctttattgaatatcttgcaatatcccgacgagcgtctgcacacggtggcaaagcctgtcgaacaagtcgacgagcgcatccggaagctgattgccgatatgtttgaaacgatgtacgaatcgcgcggcatcgggctggcggcgacgcaggtcgatgtgcacgagcgcgtggtcgtgatggatttgaccgaagaccgcagcgaaccgcgcgtgttcatcaaccccgtcatcgttgaaaaagacggcgaaaccacttacgaagagggctgcctgtccgtgccgggcatttacgacaccgtaacccgcgccgaacgcgtcaaggtcgaggctttgaacgaaaaaggcgaaaagttcacgctggaggcggacggcttgttggcgatttgcgtgcagcacgagttggaccacctgatgggcatcgtgtttgtcgaacgcctttcccaactcaagcaggggcggattaagaccaagctgaaaaaacgtcagaaacatacgatttgacccttttgccgtgccgtctgaacgctgcaaagttttcagacggcacggtcttgtccgacaattttacgcacgcgcaggaacacgctatgaaagtcatcttcgccggcacgcccgattttgccgccgccgccttaagagccgttgccgccgccggttttgaaattccgctggtgctgacccagcccgaccgtccgaaagggcgcggtatgcaactgactgccccgcccgtcaaacaagccgcgctggaactcggtttgcgcgtcgaacagcccgaaaagctgcgcaacaacgccgaagccctgcaaatgctcaaagaggtcgaggcagacgtaatggtggttgccgcctacggtttgattctgccgcaggaagtgttggatacgccgaaacacggctgcctcaacatccacgcttcgctgttaccccgttggcgtggcgcggcgccgattcaacgcgcgattgaagccggcgatgccgagacaggcgtgtgtattatgcagatggacatcggtttggacaccggcgatgtggtcagcgaacaccgctacgccatccaaccgaccgataccgccaacgaagtccacgacgcgctgatggaaa
>102	N operona: 74	first-last	NMB0111	gene_poz=(601-1527)	fmt	methionyl-tRNA formyltransferase	identified by similarity to EGAD:24704; match to	/position=118015 - 120141 (118615 - 119541)	/lenght=2127 (927)	/codons=709 (309)	/complement=false	GC-compoz=59.8705501618123%	/LCI1=1.3636363636363635	/LCI2=0.45324675324675306	p_i1=0.23099265028828606	p_i2=0.34281383735736914	/Tai=0.2373684813599522	/Tei=0.40853245362163226	/EEI=3.096450077219694
agagaaaattatggctttattgaatatcttgcaatatcccgacgagcgtctgcacacggtggcaaagcctgtcgaacaagtcgacgagcgcatccggaagctgattgccgatatgtttgaaacgatgtacgaatcgcgcggcatcgggctggcggcgacgcaggtcgatgtgcacgagcgcgtggtcgtgatggatttgaccgaagaccgcagcgaaccgcgcgtgttcatcaaccccgtcatcgttgaaaaagacggcgaaaccacttacgaagagggctgcctgtccgtgccgggcatttacgacaccgtaacccgcgccgaacgcgtcaaggtcgaggctttgaacgaaaaaggcgaaaagttcacgctggaggcggacggcttgttggcgatttgcgtgcagcacgagttggaccacctgatgggcatcgtgtttgtcgaacgcctttcccaactcaagcaggggcggattaagaccaagctgaaaaaacgtcagaaacatacgatttgacccttttgccgtgccgtctgaacgctgcaaagttttcagacggcacggtcttgtccgacaattttacgcacgcgcaggaacacgctatgaaagtcatcttcgccggcacgcccgattttgccgccgccgccttaagagccgttgccgccgccggttttgaaattccgctggtgctgacccagcccgaccgtccgaaagggcgcggtatgcaactgactgccccgcccgtcaaacaagccgcgctggaactcggtttgcgcgtcgaacagcccgaaaagctgcgcaacaacgccgaagccctgcaaatgctcaaagaggtcgaggcagacgtaatggtggttgccgcctacggtttgattctgccgcaggaagtgttggatacgccgaaacacggctgcctcaacatccacgcttcgctgttaccccgttggcgtggcgcggcgccgattcaacgcgcgattgaagccggcgatgccgagacaggcgtgtgtattatgcagatggacatcggtttggacaccggcgatgtggtcagcgaacaccgctacgccatccaaccgaccgataccgccaacgaagtccacgacgcgctgatggaaatcggtgcggcggcggttgttgccgatttgcaacagcttcaaagcaaaggccgtctgaacgcggtcaaacagcccgaagaaggtgttacttacgcgcaaaaattgagcaaagaagaggcgcgtatcgattggagcaaaagcgcggcggttatcgaacgcaaaatccgcgccttcaaccccgtgcctgccgcgtgggttgagtatcagggcaagccgatgaaaatccggcgggcggaagtggtggcgcaacaaggcgcggcaggcgaagtgttgtcctgttcggcggacggtttggtcgttgcctgcggcgaaaacgcgctgaagattaccgaattgcagcctgccggcggcaggcggatgaatatcgcggcgtttgcagcaggacggcatatcgaagcaggggcgaagctgtaaatcccttcagacggcattccgatccgcaaacgggaatgccgtctgaaaccatcagtcgaagaaagcgaatcacataatatgagtatggcacttgcccaaaaacttgccgccgacagcattgcggcggttgccgaaggacgtaaccttcaggacgtgttggcgcaaatccgcaccgcgcatcccgaccttatggcgcaggaaaacggcgcgttgcaggacatcgcctacggctgccagcgttatttgggcagtttgaaacatatgctcgcgcagatgctgaaaaagccgattggcaatccgcagctcgaaagcctgcttttggcggcgttgtaccagctgcattacacgcgcaacgcgccccacgccgtggtcaatgaggcggtggaaagcatcgcgaaaatcggacgcgggcagtaccgttcgtttgccaacgcggttttgcgccgctttttgcgcgaacgcgacaagcttgtggcttcctgtaaaaaagacgatgtagcgaaacacaacctgccgctgtggtgggtggcttacttgaaaaaccattatccgaaacactggcacaacatcgccgccgcgctgcaatcccatccgccgatg
>103	N operona: 75	first	NMB0112	gene_poz=(601-1860)	rsmB	16S RNA methyltransferase	identified by similarity to EGAD:36279; match to	/position=119020 - 121479 (119620 - 120879)	/lenght=2460 (1260)	/codons=820 (420)	/complement=false	GC-compoz=57.22222222222222%	/LCI1=1.331742243436754	/LCI2=0.42784407319013545	p_i1=0.21872367044245453	p_i2=0.30998399214592187	/Tai=0.29808047793561004	/Tei=0.3789855929313297	/EEI=2.953921465063414
attatgcagatggacatcggtttggacaccggcgatgtggtcagcgaacaccgctacgccatccaaccgaccgataccgccaacgaagtccacgacgcgctgatggaaatcggtgcggcggcggttgttgccgatttgcaacagcttcaaagcaaaggccgtctgaacgcggtcaaacagcccgaagaaggtgttacttacgcgcaaaaattgagcaaagaagaggcgcgtatcgattggagcaaaagcgcggcggttatcgaacgcaaaatccgcgccttcaaccccgtgcctgccgcgtgggttgagtatcagggcaagccgatgaaaatccggcgggcggaagtggtggcgcaacaaggcgcggcaggcgaagtgttgtcctgttcggcggacggtttggtcgttgcctgcggcgaaaacgcgctgaagattaccgaattgcagcctgccggcggcaggcggatgaatatcgcggcgtttgcagcaggacggcatatcgaagcaggggcgaagctgtaaatcccttcagacggcattccgatccgcaaacgggaatgccgtctgaaaccatcagtcgaagaaagcgaatcacataatatgagtatggcacttgcccaaaaacttgccgccgacagcattgcggcggttgccgaaggacgtaaccttcaggacgtgttggcgcaaatccgcaccgcgcatcccgaccttatggcgcaggaaaacggcgcgttgcaggacatcgcctacggctgccagcgttatttgggcagtttgaaacatatgctcgcgcagatgctgaaaaagccgattggcaatccgcagctcgaaagcctgcttttggcggcgttgtaccagctgcattacacgcgcaacgcgccccacgccgtggtcaatgaggcggtggaaagcatcgcgaaaatcggacgcgggcagtaccgttcgtttgccaacgcggttttgcgccgctttttgcgcgaacgcgacaagcttgtggcttcctgtaaaaaagacgatgtagcgaaacacaacctgccgctgtggtgggtggcttacttgaaaaaccattatccgaaacactggcacaacatcgccgccgcgctgcaatcccatccgccgatgactttgcgcgtcaaccgccgacacggcaatgccgaaagctatttggaaaaactggtggcggaaggtatcgcggctaaggcgttggacgaatatgcggttacgttggaagaagccgtgccggtgaaccgcctgcctggtttttcagacggcattgtttcggtacaggacttcggcgcgcagcaggcggcgtatttgttaaacccgaaagacggcgaacggattttggacgcgtgcgccgcgccgggcggcaagacggggcatatcttggaactggcggattgccgtgttaccgccttggacattgatgcaggccgtctgaaacgggtggaagacaatatcgcgcgtctgggctttcagacggcatcgacggcgtgtgccgatgcacaggacctgtcggcatggtatgatgggaaaccgtttgatgccgtccttgccgacgtgccgtgtaccgcctcgggcgtggcgcggcgcaatcccgacgtgaaatggctacgccgtccgaccgacgcgctcaaaaccgcccgccagcaggaagccctgctagatgcattgtggcaggtgctgaaaagcgggggaaggatgttgatcgctacctgttccgtgttcgtcgaggaaaacgacggacaattgcaaaaattcctcaaccgccatgccgatgcagaactgatcgaatcgcgggtactcttaccgaacaaacaccaagatggcttttattacgcgcttattcaaaagcagtaaatggctgattgtgccgctgatgctccccgcctttcagaatgtggcggcggaggggatagatgtgagccgtgccgaagcgaggataaccgacggcgggcagctttccatcagcagccgcttccaaaccgagctgcccgaccagctccaacaggcgttgcgccggggcgtgccgctcaactttaccttaagctggcagctttccgccccgataatcgcttcttatcggtttaaattggggcaactgattggcgatgacgacaatattgactacaaactgagtttccatccgctgaccaaccgctaccgcgttaccgtcggcgcgttttcgacagactacgacaccttggatgcggcattgcgcgcgaccggcgcggttgccaactggaaagtcctgaacaaaggcgcgctgtccggtgcggaagcaggggaaaccaaggcggaaatccgcctgacgctgtccacttcaaaactgcccaagccttttcaaatcaatgcattgacttctcaaaactggcatttggattcgggttggaaacctctaaacatcatcgggaacaaataatgcgccgttttctaccgatcgcagccatatgcgccgtc
>104	N operona: 75	middle	NMB0113	gene_poz=(601-1143)	-	hypothetical protein	identified by Glimmer2; putative	/position=120299 - 122041 (120899 - 121441)	/lenght=1743 (543)	/codons=581 (181)	/complement=false	GC-compoz=55.61694290976059%	/LCI1=1.3555555555555556	/LCI2=0.46314814814814814	p_i1=0.2278674803344537	p_i2=0.3556021529848594	/Tai=0.3623323102197929	/Tei=0.4200419376863735	/EEI=2.5563213581639626
cggtacaggacttcggcgcgcagcaggcggcgtatttgttaaacccgaaagacggcgaacggattttggacgcgtgcgccgcgccgggcggcaagacggggcatatcttggaactggcggattgccgtgttaccgccttggacattgatgcaggccgtctgaaacgggtggaagacaatatcgcgcgtctgggctttcagacggcatcgacggcgtgtgccgatgcacaggacctgtcggcatggtatgatgggaaaccgtttgatgccgtccttgccgacgtgccgtgtaccgcctcgggcgtggcgcggcgcaatcccgacgtgaaatggctacgccgtccgaccgacgcgctcaaaaccgcccgccagcaggaagccctgctagatgcattgtggcaggtgctgaaaagcgggggaaggatgttgatcgctacctgttccgtgttcgtcgaggaaaacgacggacaattgcaaaaattcctcaaccgccatgccgatgcagaactgatcgaatcgcgggtactcttaccgaacaaacaccaagatggcttttattacgcgcttattcaaaagcagtaaatggctgattgtgccgctgatgctccccgcctttcagaatgtggcggcggaggggatagatgtgagccgtgccgaagcgaggataaccgacggcgggcagctttccatcagcagccgcttccaaaccgagctgcccgaccagctccaacaggcgttgcgccggggcgtgccgctcaactttaccttaagctggcagctttccgccccgataatcgcttcttatcggtttaaattggggcaactgattggcgatgacgacaatattgactacaaactgagtttccatccgctgaccaaccgctaccgcgttaccgtcggcgcgttttcgacagactacgacaccttggatgcggcattgcgcgcgaccggcgcggttgccaactggaaagtcctgaacaaaggcgcgctgtccggtgcggaagcaggggaaaccaaggcggaaatccgcctgacgctgtccacttcaaaactgcccaagccttttcaaatcaatgcattgacttctcaaaactggcatttggattcgggttggaaacctctaaacatcatcgggaacaaataatgcgccgttttctaccgatcgcagccatatgcgccgtcgtcctgttgtacggactgacggcggcaaccggcagcaccagttcgctggcggattatttctggtggattgttgcgttcagcgcaatgctgctgctggtgttgtccgccgttttggcacgttatgtcatattgctgttgaaagacaggcgcgacggcgtattcggttcgcagattgccaaacgcctttctgggatgtttacgctggttgccgtactgcccggcgtgtttctgttcggcgtttccgcacagttcatcaacggcacgattaattcgtggttcggcaacgatacccacgaggcgcttgaacgcagcctcaatttgagcaagtccgcattgaatttggcggcagacaacgccctcggcaacgccgtccccgtgcagatagacctcatcggcgcggcttccctgcccggggatatgggcagggtgctggaacattacgccggcagcggttttgcccagcttgccctgtacaatgccgcaagcggcaaaatcgaaaaaagcatcaacccgcacaagctcgatcagccgtttccaggtaaggcgcgttgggaaaaaatcc
>105	N operona: 75	middle	NMB0114	gene_poz=(601-2721)	-	putative nitrogen regulation protein NtrY	identified by similarity to EGAD:163355; match to	/position=120841 - 124161 (121441 - 123561)	/lenght=3321 (2121)	/codons=1107 (707)	/complement=false	GC-compoz=57.66148043375766%	/LCI1=1.400377714825307	/LCI2=0.5996694995278564	p_i1=0.24533352544995538	p_i2=0.5246354219707501	/Tai=0.3193013521184486	/Tei=0.5721718797736751	/EEI=2.2434773456462214
caagatggcttttattacgcgcttattcaaaagcagtaaatggctgattgtgccgctgatgctccccgcctttcagaatgtggcggcggaggggatagatgtgagccgtgccgaagcgaggataaccgacggcgggcagctttccatcagcagccgcttccaaaccgagctgcccgaccagctccaacaggcgttgcgccggggcgtgccgctcaactttaccttaagctggcagctttccgccccgataatcgcttcttatcggtttaaattggggcaactgattggcgatgacgacaatattgactacaaactgagtttccatccgctgaccaaccgctaccgcgttaccgtcggcgcgttttcgacagactacgacaccttggatgcggcattgcgcgcgaccggcgcggttgccaactggaaagtcctgaacaaaggcgcgctgtccggtgcggaagcaggggaaaccaaggcggaaatccgcctgacgctgtccacttcaaaactgcccaagccttttcaaatcaatgcattgacttctcaaaactggcatttggattcgggttggaaacctctaaacatcatcgggaacaaataatgcgccgttttctaccgatcgcagccatatgcgccgtcgtcctgttgtacggactgacggcggcaaccggcagcaccagttcgctggcggattatttctggtggattgttgcgttcagcgcaatgctgctgctggtgttgtccgccgttttggcacgttatgtcatattgctgttgaaagacaggcgcgacggcgtattcggttcgcagattgccaaacgcctttctgggatgtttacgctggttgccgtactgcccggcgtgtttctgttcggcgtttccgcacagttcatcaacggcacgattaattcgtggttcggcaacgatacccacgaggcgcttgaacgcagcctcaatttgagcaagtccgcattgaatttggcggcagacaacgccctcggcaacgccgtccccgtgcagatagacctcatcggcgcggcttccctgcccggggatatgggcagggtgctggaacattacgccggcagcggttttgcccagcttgccctgtacaatgccgcaagcggcaaaatcgaaaaaagcatcaacccgcacaagctcgatcagccgtttccaggtaaggcgcgttgggaaaaaatccaacgggcgggttcggtcagggatttggaaagcataggcggcgtattgtacgcgcagggctggctgtcggcgggtacgcacaacgggcgcgattacgccttgtttttccgtcagccggttcccaaaggcgtggcagaggatgccgtcttaatcgaaaaggcaagggcgaaatatgctgagttgagttacagcaaaaaaggtttgcagacctttttcctggcaaccctgctgattgcctcgctgctgtcgatttttcttgcactggtcatggcactgtatttcgcccgccgtttcgtcgaacccgtcctatcgcttgccgagggggcgaaggcggtggcgcaaggcgatttcagccagacgcgccccgtgttgcgcaacgacgagttcggacgcttgaccaagttgttcaaccacatgaccgagcagctttccatcgccaaagaagcagacgagcgcaaccgccggcgcgaggaagccgccaggcattatcttgaatgcgtgttggaggggctgaccacgggcgtggtggtgtttgacgaacaaggctgtctgaaaaccttcaacaaagcggcggaacagattttggggatgccgcttacccccctgtggggcagcagccggcacggttggcacggcgtttcggcgcagcagtccctgcttgccgaagtgtttgccgccatcggcgcggcggcaggtacggacaaaccggtccatgtgaaatatgccgcgccggacgatgccaaaatcctgctgggcaaggcaaccgtcctgcccgaagacaacggcaacggcgtggtaatggtgattgacgacatcaccgttttgatacacgcgcaaaaagaagccgcgtggggcgaagtggcgaagcggctggcacacgaaatccgcaatccgctcacgcccatccagctttccgccgaacggctggcgtggaaattgggcgggaagctggatgagcaggatgcgcaaatcctgacgcgttcgaccgacaccatcgtcaaacaggtggcggcattgaaggaaatggtcgaagcattccgcaattatgcgcgttccccttcgctcaaattggaaaatcaggatttgaacgccttaatcggcgatgtgttggcattgtatgaagccggtccgtgccggtttgcggcggagcttgccggcgaaccgctgacggtggcggcggatacgaccgccatgcggcaggtgctgcacaatattttcaaaaatgccgccgaagcggcggaagaagccgatgtgcccgaagtcagggtaaaatcggaaacagggcaggacggtcggattgtcctgacggtttgcgacaacggcaaagggttcggcagggaaatgctgcacaacgccttcgagccgtatgtaacggacaaaccggcgggaacgggattgggtctgcctgtggtgaaaaaaatcattgaagaacacggcggccgcatcagcctgagcaatcaggatgcgggtggcgcgtgtgtcagaatcatcttgccaaaaacggtaaaaacttatgcgtagcagcgatattttaattgtagacgacgaaatcggcatccgcgacctgctgtcggaaatcctgcaggacgaaggttattcggtcgcattggcggaaaacgccgaagaggcgcgcaagctgcgccatcaggcgcgccccgcgatggtgctgctggatatttggatgcctgattgcgacggcatcacccttttgaaggagtgggcgaaaaacgggcagctcaatatgccggtggtgatgatgagcgggcatgccagcatcgataccgccgtggaagccaccaaaatcggcgcgatcgattttttggaaaaaccgatttccctgcaaaagctgctgtctgccgtcgaaaacgcgttgaagtacggtgcggcgcaaaccgaaacggggcctgtattcgacaagctgggcaacagtgcggcgattcaggaaatgaaccgtgaggtaggggctgcggtgaaatgtgcctctcccgtacttttgacgggcgaggcgggttcgccgtttgaaacggtggcacgctatttccataaaaacggtacgccgtgggtcagcccggcaagggtcgaatatctgatcgatatgccgatggaactgttgcagaaggc
>106	N operona: 75	last	NMB0115	gene_poz=(601-1878)	ntrX	nitrogen assimilation regulatory protein NtrX	identified by similarity to EGAD:5624; match to	/position=122954 - 125431 (123554 - 124831)	/lenght=2478 (1278)	/codons=826 (426)	/complement=false	GC-compoz=57.04225352112676%	/LCI1=1.3945098039215686	/LCI2=0.46345098039215676	p_i1=0.24302937946280345	p_i2=0.35599295069772635	/Tai=0.30699816836616106	/Tei=0.4203936556279537	/EEI=2.7495497392560484
ccgccgaacggctggcgtggaaattgggcgggaagctggatgagcaggatgcgcaaatcctgacgcgttcgaccgacaccatcgtcaaacaggtggcggcattgaaggaaatggtcgaagcattccgcaattatgcgcgttccccttcgctcaaattggaaaatcaggatttgaacgccttaatcggcgatgtgttggcattgtatgaagccggtccgtgccggtttgcggcggagcttgccggcgaaccgctgacggtggcggcggatacgaccgccatgcggcaggtgctgcacaatattttcaaaaatgccgccgaagcggcggaagaagccgatgtgcccgaagtcagggtaaaatcggaaacagggcaggacggtcggattgtcctgacggtttgcgacaacggcaaagggttcggcagggaaatgctgcacaacgccttcgagccgtatgtaacggacaaaccggcgggaacgggattgggtctgcctgtggtgaaaaaaatcattgaagaacacggcggccgcatcagcctgagcaatcaggatgcgggtggcgcgtgtgtcagaatcatcttgccaaaaacggtaaaaacttatgcgtagcagcgatattttaattgtagacgacgaaatcggcatccgcgacctgctgtcggaaatcctgcaggacgaaggttattcggtcgcattggcggaaaacgccgaagaggcgcgcaagctgcgccatcaggcgcgccccgcgatggtgctgctggatatttggatgcctgattgcgacggcatcacccttttgaaggagtgggcgaaaaacgggcagctcaatatgccggtggtgatgatgagcgggcatgccagcatcgataccgccgtggaagccaccaaaatcggcgcgatcgattttttggaaaaaccgatttccctgcaaaagctgctgtctgccgtcgaaaacgcgttgaagtacggtgcggcgcaaaccgaaacggggcctgtattcgacaagctgggcaacagtgcggcgattcaggaaatgaaccgtgaggtaggggctgcggtgaaatgtgcctctcccgtacttttgacgggcgaggcgggttcgccgtttgaaacggtggcacgctatttccataaaaacggtacgccgtgggtcagcccggcaagggtcgaatatctgatcgatatgccgatggaactgttgcagaaggcggagggcggcgttttgtatgtcggcgacatcgcccagtacagccgcaacatccaagccggtattgcctttattgtcggaaaggcggaacaccgccgcgtcagggtggtcgcatcgggcagcagggcggcaggttcagacggcattgcctgcgaggaaaagctggcggaactgctgtcggaatcggtcgtccgtattccgccgctgcgtatgcagcatgaagacattcccttcctgatacaggggattgcctgcaatgtggcggaaagccaaaagattgcgcctgcctcattcagtgaagaggcacttgccgcattgacccgttacgactggccgggaaatttcgaccaactgcaaagcgtcgttgcaacgctgttgttggaggcggacggacaggaaatcggcgcaggggcggtttcttcccttttggggcagaatgtgcctgccgagggggcggaagatatggtgggcgggtttaatttcaacctgcccctgcgcgaattgagggaggaggtggagcggcgttatttcgagtaccacatcgcccaagaaggtcagaatatgagccaagtggcgcagaaagttggtttggaacgcacgcacctttaccgcaaactcaaacagctcggcatcggcgtttcgcgccgggcgggggaaaaaaccgaagaataggcccggacggccggtttaccggctgcgggcttttgttttcagacggcatttggtgcaaatgccgtctgaaatcgtaaggggacggattttatgacagaggacgaacgtttcgcgtggctgcaattggcgtttacgccctatatcggcgcggaaagtttcctgctgctgatgcgccgtttcggcagcgcgcaaaatgccctgtccgcaccggcggaacaggtggcggcactgatacggcacaaacaggcgcttgaggcttggcgcaatgcggaaaaacgcgctctggcgcggcaggcggcagaagcggcattggaatgggaaatgcgggacggatgccgcctgatgctgcttcaggatgaagattttcccgaaatgctgacgcaggggctgaccgcgccaccggttttgtttttgcgcggcaacgtgcaactgctgcacaaaccttccgccgccatcgtcggcagccgtcatgccacgccgcaggcgatgcggattgccaaagatttcggcaagtcgttgggtgggaaaggcattcccgttgtgtcgggtatggcttcgggcatcgataccgccgcccatcagggtgcgttgcaggcagaa
>107	N operona: 76	first	NMB0116	gene_poz=(601-1794)	dprA	DNA processing chain A	identified by similarity to EGAD:27998; match to	/position=124322 - 126715 (124922 - 126115)	/lenght=2394 (1194)	/codons=798 (398)	/complement=false	GC-compoz=58.040201005025125%	/LCI1=1.3299748110831233	/LCI2=0.5580184718723764	p_i1=0.21804907640630067	p_i2=0.4751879660174105	/Tai=0.34688651669085174	/Tei=0.5276691694156694	/EEI=2.2868755320817837
ctggcggaactgctgtcggaatcggtcgtccgtattccgccgctgcgtatgcagcatgaagacattcccttcctgatacaggggattgcctgcaatgtggcggaaagccaaaagattgcgcctgcctcattcagtgaagaggcacttgccgcattgacccgttacgactggccgggaaatttcgaccaactgcaaagcgtcgttgcaacgctgttgttggaggcggacggacaggaaatcggcgcaggggcggtttcttcccttttggggcagaatgtgcctgccgagggggcggaagatatggtgggcgggtttaatttcaacctgcccctgcgcgaattgagggaggaggtggagcggcgttatttcgagtaccacatcgcccaagaaggtcagaatatgagccaagtggcgcagaaagttggtttggaacgcacgcacctttaccgcaaactcaaacagctcggcatcggcgtttcgcgccgggcgggggaaaaaaccgaagaataggcccggacggccggtttaccggctgcgggcttttgttttcagacggcatttggtgcaaatgccgtctgaaatcgtaaggggacggattttatgacagaggacgaacgtttcgcgtggctgcaattggcgtttacgccctatatcggcgcggaaagtttcctgctgctgatgcgccgtttcggcagcgcgcaaaatgccctgtccgcaccggcggaacaggtggcggcactgatacggcacaaacaggcgcttgaggcttggcgcaatgcggaaaaacgcgctctggcgcggcaggcggcagaagcggcattggaatgggaaatgcgggacggatgccgcctgatgctgcttcaggatgaagattttcccgaaatgctgacgcaggggctgaccgcgccaccggttttgtttttgcgcggcaacgtgcaactgctgcacaaaccttccgccgccatcgtcggcagccgtcatgccacgccgcaggcgatgcggattgccaaagatttcggcaagtcgttgggtgggaaaggcattcccgttgtgtcgggtatggcttcgggcatcgataccgccgcccatcagggtgcgttgcaggcagaaggcggcaccatcgccgtgtgggggacgggcatagaccgcatttatccgccggtcaacaaaaaccttgcctatgaaatcgccgaaaaaggattgattgtcagcgagttccccatcggcacgcggccgtatgccggcaattttccgcgccgcaaccgcctgattgccgccctgtcgcaagtaacgctggtggttgaagccgcgttggaatccggttcgctgattactgccagattggcggcggagatggggcgcgaagtgatggcggtacccggctcgatagacaatccacacagtaaaggctgccacaaactgattaaagacggcgcaaaattggtggaatgcctggacgacatcctgaacgaatgcccggggctattgcaaaatacgggtgcttcatcatattctataaataagggaatacctgaaaagcgcatcactgccgttcagacggcatccgaccagctgtctctgcctgaaggcaaaatgccgtctgaaaagacggagaaccgacccgtcggcggcagtatcttggacaggatgggtttcgacccagttcatcccgacgtgcttgccggacagttggctatgcctgccgcagatttgtatgccgcactgttggaattggaattggacggcagcgttgccgcaatgcccggcggcagataccagcgtatccgaacttgaacgcactttatattaaggaacacgaatgaccgaagtcatcgcctacctcatcgaacatttccaagatttcgatacctgcccgccgcccgaagacttgggtatgctgcttgaagaagcgggtttcgatacgatggaaatcggcaacaccctgatgatgatggaagtattgctcaacagctccgaattttccgccgaacccgccgacagcggcgcattgcgcgtgtacagcaaagaagaaaccgacaacctgccgcaggaagtgatggggctgatgcagtatctgattgaagaaaaagccgtcagctgcgaacagcgggaaatcatcatccacgcgctcatgcacattccgggcgacgaaattaccgtagataccgccaaagtgctgaccctgctgcttttatgggcaaacaagagcgagctgcccgtgttggtcggcgacgagctgatgagcgcgcttttactcgacaacaaacccacgatgaactgaagcggcttcagacggcccgcccgagtccgtctgaaacgtcggcatcaaaaccaccatccagagaacgacaaatggcgaaaaacctattaatcgtcgaatccccgtccaaagcc
>108	N operona: 76	last	NMB0117	gene_poz=(601-1062)	-	putative smg protein	identified by similarity to EGAD:6532; match to	/position=125541 - 127202 (126141 - 126602)	/lenght=1662 (462)	/codons=554 (154)	/complement=false	GC-compoz=53.46320346320347%	/LCI1=1.0217864923747277	/LCI2=0.1904139433551198	p_i1=0.11209901478732438	p_i2=0.052210420393842556	/Tai=0.20136180003222642	/Tei=0.1469893783544583	/EEI=5.741332666829432
ccatcggcacgcggccgtatgccggcaattttccgcgccgcaaccgcctgattgccgccctgtcgcaagtaacgctggtggttgaagccgcgttggaatccggttcgctgattactgccagattggcggcggagatggggcgcgaagtgatggcggtacccggctcgatagacaatccacacagtaaaggctgccacaaactgattaaagacggcgcaaaattggtggaatgcctggacgacatcctgaacgaatgcccggggctattgcaaaatacgggtgcttcatcatattctataaataagggaatacctgaaaagcgcatcactgccgttcagacggcatccgaccagctgtctctgcctgaaggcaaaatgccgtctgaaaagacggagaaccgacccgtcggcggcagtatcttggacaggatgggtttcgacccagttcatcccgacgtgcttgccggacagttggctatgcctgccgcagatttgtatgccgcactgttggaattggaattggacggcagcgttgccgcaatgcccggcggcagataccagcgtatccgaacttgaacgcactttatattaaggaacacgaatgaccgaagtcatcgcctacctcatcgaacatttccaagatttcgatacctgcccgccgcccgaagacttgggtatgctgcttgaagaagcgggtttcgatacgatggaaatcggcaacaccctgatgatgatggaagtattgctcaacagctccgaattttccgccgaacccgccgacagcggcgcattgcgcgtgtacagcaaagaagaaaccgacaacctgccgcaggaagtgatggggctgatgcagtatctgattgaagaaaaagccgtcagctgcgaacagcgggaaatcatcatccacgcgctcatgcacattccgggcgacgaaattaccgtagataccgccaaagtgctgaccctgctgcttttatgggcaaacaagagcgagctgcccgtgttggtcggcgacgagctgatgagcgcgcttttactcgacaacaaacccacgatgaactgaagcggcttcagacggcccgcccgagtccgtctgaaacgtcggcatcaaaaccaccatccagagaacgacaaatggcgaaaaacctattaatcgtcgaatccccgtccaaagccaaaaccctgaaaaaatatttgggcggcgattttgaaatccttgcatcctacggacacgtccgcgacctcgtccccaaaagcggcgcggtcgatcccgacaacggctttgcgatgaaataccaactcatcagccgcaacggcaaacacgtcgatgccatcgtcgccggtgccaaagaagctgaaaacatctacctcgccaccgacccggatagggaaggcgaagccatttcctggcatcttttggaaatcctcaaatccaaacgcggcttgaaaaacatcaagccgcagcgtgtcgtgttccacgaaatcaccaaaaacgccgtgctcgatgccgttgcccatccgcgcgaaatcgaaatggacttggtcgatgcgcaacaagcccgtcgcgctttggactatttggtcggtttcaacctttcgccattgttgtggaaaaaaatccgtcgcggtttgagcgcgggccgtgtacaaagccccgcactgc
>109	N operona: 77	first-last	NMB0118	gene_poz=(601-2907)	topA	DNA topoisomerase I	identified by similarity to EGAD:20536; match to	/position=126074 - 129580 (126674 - 128980)	/lenght=3507 (2307)	/codons=1169 (769)	/complement=false	GC-compoz=53.53272648461205%	/LCI1=1.0451388888888888	/LCI2=0.24956597222222238	p_i1=0.1191348717429266	p_i2=0.10110743218403438	/Tai=0.19891949516617707	/Tei=0.19099668896563093	/EEI=5.129307480409472
gccgcaatgcccggcggcagataccagcgtatccgaacttgaacgcactttatattaaggaacacgaatgaccgaagtcatcgcctacctcatcgaacatttccaagatttcgatacctgcccgccgcccgaagacttgggtatgctgcttgaagaagcgggtttcgatacgatggaaatcggcaacaccctgatgatgatggaagtattgctcaacagctccgaattttccgccgaacccgccgacagcggcgcattgcgcgtgtacagcaaagaagaaaccgacaacctgccgcaggaagtgatggggctgatgcagtatctgattgaagaaaaagccgtcagctgcgaacagcgggaaatcatcatccacgcgctcatgcacattccgggcgacgaaattaccgtagataccgccaaagtgctgaccctgctgcttttatgggcaaacaagagcgagctgcccgtgttggtcggcgacgagctgatgagcgcgcttttactcgacaacaaacccacgatgaactgaagcggcttcagacggcccgcccgagtccgtctgaaacgtcggcatcaaaaccaccatccagagaacgacaaatggcgaaaaacctattaatcgtcgaatccccgtccaaagccaaaaccctgaaaaaatatttgggcggcgattttgaaatccttgcatcctacggacacgtccgcgacctcgtccccaaaagcggcgcggtcgatcccgacaacggctttgcgatgaaataccaactcatcagccgcaacggcaaacacgtcgatgccatcgtcgccggtgccaaagaagctgaaaacatctacctcgccaccgacccggatagggaaggcgaagccatttcctggcatcttttggaaatcctcaaatccaaacgcggcttgaaaaacatcaagccgcagcgtgtcgtgttccacgaaatcaccaaaaacgccgtgctcgatgccgttgcccatccgcgcgaaatcgaaatggacttggtcgatgcgcaacaagcccgtcgcgctttggactatttggtcggtttcaacctttcgccattgttgtggaaaaaaatccgtcgcggtttgagcgcgggccgtgtacaaagccccgcactgcgtttgatttgcgaacgcgaaaacgaaatccgcgcgtttgaagcgcaggaatattggacggtacatctagacagccacaaaggccgcagcaagttcaccgccaaactcgcccaatacaacggcgcgaaactcgaacaattcgacctgccgaacgaagccgctcaagccgatgtgttgaaagaactcgaaggcaaagaggccgtcgttaccgccatcgaaaagaaaaagcgcagccgcaaccccgccgcgccgtttaccacatccaccatgcagcaggatgctgtgcgcaaactcggcttcaccaccgaccgcaccatgcgtaccgcccagcagctttacgaaggtattgacgtagggcagggtgccatcggtctgattacctatatgcgtaccgacagcgtgaacttggcggatgaagccttaaccgaaatccgccattacattgaaaacaaaatcggcaaagaatatctgccgagtgccgccaaacaatacaaaaccaaatccaaaaacgcccaagaagcgcacgaagccatccgcccgacttccgtgtaccgcacgcccgaaagcgtcaaacccttcctgagcgccgaccagttcaaactctatcaaatgatttggcagcgtaccgtcgcctgtcagatgacgcccgccaaattcgaccaaaccaccgtcgatattaccgtcggcaaaggcgtattccgcgtaaccggacaagtgcaaaccttcgcaggcttcctcagcgtttacgaagaaagcagcgacgatgaagaaggcgaagacagcaaaaaactgcccgaaatgagcgaaggcgacaaattgcccgtggacaaactctacggcgaacaacactttaccactccgccgccacgctacaacgaagccacgctggttaaagccctcgaagaatacggcatcggccgcccctcgacctacgccagcatcatctccacgctcaaagaccgcgaatacgttacccttgagcaaaaacgctttatgcccaccgacacaggcgacatcgtcaataaattcctgaccgaacacttcgcccaatacgtcgattaccacttcactgccaaactcgaagaccagcttgacgaaattgccgacggcaaacgccaatggattcccttgatggacaaattctggaaaccgttcatcaaacaagtggaagaaaaagaaggcatcgaacgcgccaaatttaccacgcaggaacttgatgaaacctgcccgaaatgcggcgaacacaaactgcaaatcaaattcggcaaaatgggtcgttttgttgcgtgtgccggttatcccgagtgcagctacacgcgcaatgtcaacgaaaccgccgaagaagctgccgaacgcatcgccaaagccgaagccgaacaggccgaactcgacggacgcgagtgcccgaaatgtggcggtcgcctagtgtacaaatacagccgcaccggcagcaaattcatcggctgcgtcaactatccgaaatgcaaacacgtcgagccgctggaaaaaccgaaagataccggcgtccagtgtccgcaatgcaaaaaaggcaacctcgtcgagcgcaaatcccgctacggcaaactgttttacagttgcagcacctatcccgactgcaactacgccacttggaacccgcccgttgccgaagaatgcctgaactgccattggccggtcttgaccatcaaaaccactaaacgctggggtgtagaaaaagtctgcccacaaaaagaatgcggctggaaagaacagattgaaccgcccgcgccgaaggagtaagattaggttggtttgaaagagaaaaggtcgtctgaaaaattttcagacgacctttgcttttctgtgattggtttatttgaatccgcgtgttgttttaaagtccgataaaatccggttcatttcaggcgcaaacaaggcgatgtaatcgtaagatagaccgcgactggcactgggatggggaaagcagacgacttcgcaatcttcaaacgattggaatttgacattgaaacgtgtaccgtcaaattctttttgcaccgtctccagcggtttggtctgcttaccgaccaactgctcgaagcgtggcagtacattttggttgttcagaaaatccgccaacctgctgcccatgaagaggatgactttcggacgcagtttttcgatgtggtagagaaaattatcgatgtgctcgggttgtgtgaacttgtcgggattgtcgatagtgttgccctgtgtagcagcccagttggtttgaaccagggatttttcaaatgcaccgcccaatccattttcgtctaaggggtgtccccacatttcaaaccaattttttatcgtattgtcgtaacgccacttttttgcctgctctccgaaatagagggattt
>110	N operona: 78	first	NMB0119	gene_poz=(601-1296)	-	hypothetical protein	identified by Glimmer2; putative	/position=128453 - 130348 (129053 - 129748)	/lenght=1896 (696)	/codons=632 (232)	/complement=true	GC-compoz=44.827586206896555%	/LCI1=1.15007215007215	/LCI2=0.1642135642135642	p_i1=0.15297908431108684	p_i2=0.03560054635644944	/Tai=0.334438205518169	/Tei=0.1320404917208045	/EEI=4.28744123115962
tttttcctttttacaaaaaaagggaaaacatggaattcctatctcttcacccttggtggtctttttttattatattaactattatccttagctatattggattctgtgcacatctccacattcaaaatagggcagttttcttttatagctatcgggatgtaactattattttcttgacacctgtcatcctcatcgctctaagttatttaattaaaaataaagaaatcctgtcagcttgtatcttatgtataactcttattgcattttcatgggcatggattataacctatcgatctaatactaaaaggttttttctttccttattgatagtatggggaaaattgttattaagtactattgtttgggcaattctcgccatatcacttggcttagctgtaataacagggaacagcaagcgtaaaaaatatgaacgacgtgaccgtcatgctgaacgtaatgaaaaagcttttataggtgcgctattagtaggtttcgaattatcaagaaatttattgaatttatgttgcctacacaaggatttttccaccccatctaaaaacattgaagtcaatcgctcttaaattttaaaaggaagagttcatgatgaaggatttgaatttgagcaacagcctgttcaaaggctacaacgacaaacatggcttaatgatttgtggctatgaatggggttggagtaaagccgatgaggctgcttatgtagcaggtgaatacaaactccctgaaaacaaaatcgaccatacatttgcaaacaaatccctctatttcggagagcaggcaaaaaagtggcgttacgacaatacgataaaaaattggtttgaaatgtggggacaccccttagacgaaaatggattgggcggtgcatttgaaaaatccctggttcaaaccaactgggctgctacacagggcaacactatcgacaatcccgacaagttcacacaacccgagcacatcgataattttctctaccacatcgaaaaactgcgtccgaaagtcatcctcttcatgggcagcaggttggcggattttctgaacaaccaaaatgtactgccacgcttcgagcagttggtcggtaagcagaccaaaccgctggagacggtgcaaaaagaatttgacggtacacgtttcaatgtcaaattccaatcgtttgaagattgcgaagtcgtctgctttccccatcccagtgccagtcgcggtctatcttacgattacatcgccttgtttgcgcctgaaatgaaccggattttatcggactttaaaacaacacgcggattcaaataaaccaatcacagaaaagcaaaggtcgtctgaaaatttttcagacgaccttttctctttcaaaccaacctaatcttactccttcggcgcgggcggttcaatctgttctttccagccgcattctttttgtgggcagactttttctacaccccagcgtttagtggttttgatggtcaagaccggccaatggcagttcaggcattcttcggcaacgggcgggttccaagtggcgtagttgcagtcgggataggtgctgcaactgtaaaacagtttgccgtagcgggatttgcgctcgacgaggttgccttttttgcattgcggacactggacgccggtatctttcggtttttccagcggctcgacgtgtttgcatttcggatagttgacgcagccgatgaatttgctgccggtgcggctgtatttgtacactaggcgaccgccacatttcgggcactcgcgtccgtcgagttcggcctgttcggcttcggctttggcgatgcgttcggcagcttcttcggcggtttcgttgacattgcgcgtgtagctgcactcgggataaccggcacacgcaacaaaacgacccattttgccgaatttgatttg
>111	N operona: 78	last	NMB0120	gene_poz=(601-1152)	-	hypothetical protein	identified by Glimmer2; putative	/position=129168 - 130919 (129768 - 130319)	/lenght=1752 (552)	/codons=584 (184)	/complement=true	GC-compoz=33.51449275362319%	/LCI1=1.4061930783242258	/LCI2=0.0575591985428051	p_i1=0.24762192785225245	p_i2=0.001781289337556343	/Tai=0.6400312853829011	/Tei=0.10160316040380071	/EEI=2.696746370617218
gtttgcctgccgccataatcaaaaacctgtaagttcaaacggtattatacaagacctgtcaaagaatatgccgtctgaaaacttttttcagacggcatatctgtttaaacggtttcggtcagcttgcggagcagctcgatttctttgtctttttgttccaacatttctttgcagtgtttcaactccatttttaaaaattctattttcatcgaaacatcacccgacgcatacaacgcaatatcgccaccactatcaccttcattaatctgaaacaccatcccaccaccgcccgatttgagcaagtcccacatatcgattttgaaaatctgagccaactgctccaaacgcgggatatttaactgcgtttcgccccgttcgattttggcatacccgcctgccgacatcgccagcttttccgccatatcctcctgggaccatttattcaattcgcgcatcaggcggattttttcgtgggtttccataagctgaactttctgtatagatggttgaattattgggatagattttaaacttcttctggctggttaggcaattaactattagataagattttttcctttttacaaaaaaagggaaaacatggaattcctatctcttcacccttggtggtctttttttattatattaactattatccttagctatattggattctgtgcacatctccacattcaaaatagggcagttttcttttatagctatcgggatgtaactattattttcttgacacctgtcatcctcatcgctctaagttatttaattaaaaataaagaaatcctgtcagcttgtatcttatgtataactcttattgcattttcatgggcatggattataacctatcgatctaatactaaaaggttttttctttccttattgatagtatggggaaaattgttattaagtactattgtttgggcaattctcgccatatcacttggcttagctgtaataacagggaacagcaagcgtaaaaaatatgaacgacgtgaccgtcatgctgaacgtaatgaaaaagcttttataggtgcgctattagtaggtttcgaattatcaagaaatttattgaatttatgttgcctacacaaggatttttccaccccatctaaaaacattgaagtcaatcgctcttaaattttaaaaggaagagttcatgatgaaggatttgaatttgagcaacagcctgttcaaaggctacaacgacaaacatggcttaatgatttgtggctatgaatggggttggagtaaagccgatgaggctgcttatgtagcaggtgaatacaaactccctgaaaacaaaatcgaccatacatttgcaaacaaatccctctatttcggagagcaggcaaaaaagtggcgttacgacaatacgataaaaaattggtttgaaatgtggggacaccccttagacgaaaatggattgggcggtgcatttgaaaaatccctggttcaaaccaactgggctgctacacagggcaacactatcgacaatcccgacaagttcacacaacccgagcacatcgataattttctctaccacatcgaaaaactgcgtccgaaagtcatcctcttcatgggcagcaggttggcggattttctgaacaaccaaaatgtactgccacgcttcgagcagttggtcggtaagcagaccaaaccgctggagacggtgcaaaaagaatttgacggtacacgtttcaatgtcaaattccaatcgtttgaagattgcgaagtcgt
>112	N operona: 79	first-last	NMB0121	gene_poz=(601-978)	-	conserved hypothetical protein	identified by similarity to EGAD:28447; match to	/position=129838 - 131415 (130438 - 130815)	/lenght=1578 (378)	/codons=526 (126)	/complement=false	GC-compoz=45.767195767195766%	/LCI1=0.8853333333333333	/LCI2=0.11893333333333339	p_i1=0.07504812786464854	p_i2=0.014820520976579064	/Tai=0.26295784668849204	/Tei=0.11333846887892116	/EEI=5.314960357728248
aaatttcttgataattcgaaacctactaatagcgcacctataaaagctttttcattacgttcagcatgacggtcacgtcgttcatattttttacgcttgctgttccctgttattacagctaagccaagtgatatggcgagaattgcccaaacaatagtacttaataacaattttccccatactatcaataaggaaagaaaaaaccttttagtattagatcgataggttataatccatgcccatgaaaatgcaataagagttatacataagatacaagctgacaggatttctttatttttaattaaataacttagagcgatgaggatgacaggtgtcaagaaaataatagttacatcccgatagctataaaagaaaactgccctattttgaatgtggagatgtgcacagaatccaatatagctaaggataatagttaatataataaaaaaagaccaccaagggtgaagagataggaattccatgttttccctttttttgtaaaaaggaaaaaatcttatctaatagttaattgcctaaccagccagaagaagtttaaaatctatcccaataattcaaccatctatacagaaagttcagcttatggaaacccacgaaaaaatccgcctgatgcgcgaattgaataaatggtcccaggaggatatggcggaaaagctggcgatgtcggcaggcgggtatgccaaaatcgaacggggcgaaacgcagttaaatatcccgcgtttggagcagttggctcagattttcaaaatcgatatgtgggacttgctcaaatcgggcggtggtgggatggtgtttcagattaatgaaggtgatagtggtggcgatattgcgttgtatgcgtcgggtgatgtttcgatgaaaatagaatttttaaaaatggagttgaaacactgcaaagaaatgttggaacaaaaagacaaagaaatcgagctgctccgcaagctgaccgaaaccgtttaaacagatatgccgtctgaaaaaagttttcagacggcatattctttgacaggtcttgtataataccgtttgaacttacaggtttttgattatggcggcaggcaaacataccaaacacagcaaccgggtacgcattatcggcgggcaatgccggggcaggaaattgagtttcacatccgccgacggactgcgtccgacacccgacagcgtgcgtgaaaagctgtttaactggctgggacaggatttgacgggtaaaacggttttggatctcttcggaggcagcggcgcactcggtatagaagccgcttcgcgcaacgccaaacgcgtgctgatttcggataacaaccgccaaaccgtgcagaccttgcagaaaaacagtcgcgaactgggtttggggcaggtgcaaatcgtcttttcagacggcatcgcatatttgaagaccgtatccgaacagtttgatgttgtctttctcgacccgccgtttgcatggcaggactggcaaatcctgttcgatgccttgaagccgtgcctgaacccccgggcattcgtctatctcgaggcgggtacgctgccgaatattcccgattggctgacggaatatag
>113	N operona: 80	first-last	NMB0122	gene_poz=(601-1170)	-	conserved hypothetical protein	identified by similarity to EGAD:7463; match to	/position=130304 - 132073 (130904 - 131473)	/lenght=1770 (570)	/codons=590 (190)	/complement=false	GC-compoz=53.68421052631579%	/LCI1=1.164021164021164	/LCI2=0.25255731922398583	p_i1=0.1577319480172123	p_i2=0.10395796855701919	/Tai=0.39234461907589074	/Tei=0.1935621717013173	/EEI=3.413512236898622
gagataggaattccatgttttccctttttttgtaaaaaggaaaaaatcttatctaatagttaattgcctaaccagccagaagaagtttaaaatctatcccaataattcaaccatctatacagaaagttcagcttatggaaacccacgaaaaaatccgcctgatgcgcgaattgaataaatggtcccaggaggatatggcggaaaagctggcgatgtcggcaggcgggtatgccaaaatcgaacggggcgaaacgcagttaaatatcccgcgtttggagcagttggctcagattttcaaaatcgatatgtgggacttgctcaaatcgggcggtggtgggatggtgtttcagattaatgaaggtgatagtggtggcgatattgcgttgtatgcgtcgggtgatgtttcgatgaaaatagaatttttaaaaatggagttgaaacactgcaaagaaatgttggaacaaaaagacaaagaaatcgagctgctccgcaagctgaccgaaaccgtttaaacagatatgccgtctgaaaaaagttttcagacggcatattctttgacaggtcttgtataataccgtttgaacttacaggtttttgattatggcggcaggcaaacataccaaacacagcaaccgggtacgcattatcggcgggcaatgccggggcaggaaattgagtttcacatccgccgacggactgcgtccgacacccgacagcgtgcgtgaaaagctgtttaactggctgggacaggatttgacgggtaaaacggttttggatctcttcggaggcagcggcgcactcggtatagaagccgcttcgcgcaacgccaaacgcgtgctgatttcggataacaaccgccaaaccgtgcagaccttgcagaaaaacagtcgcgaactgggtttggggcaggtgcaaatcgtcttttcagacggcatcgcatatttgaagaccgtatccgaacagtttgatgttgtctttctcgacccgccgtttgcatggcaggactggcaaatcctgttcgatgccttgaagccgtgcctgaacccccgggcattcgtctatctcgaggcgggtacgctgccgaatattcccgattggctgacggaatatagagaagggaaatcggggcagagtacatttgaattaagggttttccaagtggctgaataatatgcgctttgataatcatttccgagttgtaaacattcgtttgcaaccgtccggttcaaaaaaaccttgtgctataatccgcgcccgcccggttttgataatttagtggaaaaggaaaagaaatgtcgctttttattaccgacgagtgcatcaactgcgacgtatgcgaacccgaatgccccaatgatgccatttcccaaggcgaggaaatttacgaaatcaaccccaacctctgcacgcagtgcgtcggacactacgatgagccgcagtgccagcaggtttgcccggtggactgcatcctgattgacgaagaacatcccgaaacccatgacgagttgatggcgaaatacgaaaagattatccagtttaaataaattctttttaaaacatcaaattatgtctgttttgaaataaaatcaaaaaaaaacttgacggaaaagcaagccgctaataaactaacgttctcttttggagggattcccgagcggtcaaagggggcagactgtaaatctgttgcgaaagcttcgaaggttcgaatccttctccctccaccaaaattcttacttggggcagtagcgagtaatgcgggtgtagctcaat
>114	N operona: 81	first-last	NMB0123	gene_poz=(601-852)	-	ferredoxin, 4Fe-4S bacterial type	identified by similarity to EGAD:13273; match to	/position=130996 - 132447 (131596 - 131847)	/lenght=1452 (252)	/codons=484 (84)	/complement=false	GC-compoz=49.60317460317461%	/LCI1=1.0803212851405624	/LCI2=0.1180722891566265	p_i1=0.130088232671485	p_i2=0.014522576209146393	/Tai=0.28334126966466205	/Tei=0.11307031858823176	/EEI=5.045261186270077
cggactgcgtccgacacccgacagcgtgcgtgaaaagctgtttaactggctgggacaggatttgacgggtaaaacggttttggatctcttcggaggcagcggcgcactcggtatagaagccgcttcgcgcaacgccaaacgcgtgctgatttcggataacaaccgccaaaccgtgcagaccttgcagaaaaacagtcgcgaactgggtttggggcaggtgcaaatcgtcttttcagacggcatcgcatatttgaagaccgtatccgaacagtttgatgttgtctttctcgacccgccgtttgcatggcaggactggcaaatcctgttcgatgccttgaagccgtgcctgaacccccgggcattcgtctatctcgaggcgggtacgctgccgaatattcccgattggctgacggaatatagagaagggaaatcggggcagagtacatttgaattaagggttttccaagtggctgaataatatgcgctttgataatcatttccgagttgtaaacattcgtttgcaaccgtccggttcaaaaaaaccttgtgctataatccgcgcccgcccggttttgataatttagtggaaaaggaaaagaaatgtcgctttttattaccgacgagtgcatcaactgcgacgtatgcgaacccgaatgccccaatgatgccatttcccaaggcgaggaaatttacgaaatcaaccccaacctctgcacgcagtgcgtcggacactacgatgagccgcagtgccagcaggtttgcccggtggactgcatcctgattgacgaagaacatcccgaaacccatgacgagttgatggcgaaatacgaaaagattatccagtttaaataaattctttttaaaacatcaaattatgtctgttttgaaataaaatcaaaaaaaaacttgacggaaaagcaagccgctaataaactaacgttctcttttggagggattcccgagcggtcaaagggggcagactgtaaatctgttgcgaaagcttcgaaggttcgaatccttctccctccaccaaaattcttacttggggcagtagcgagtaatgcgggtgtagctcaatggtagagcagaagccttccaagcttacggtgagggttcgattcccttcacccgctccaaacaattaggcccatgtagctcaggggtagagcactcccttggtaagggagaggtcggcagttcaaatctgcccatgggcaccatctctcgattattcatttctttaaggcttagatatataggatattgccatggctaaggaaaaattcgaacgtagcaaaccgcacgtaaacgttggcaccatcggtcacgttgaccatggtaaaaccaccctgactgccgctttgactactattttggctaaaaaattcggcggtgctgcaaaagcttacgaccaaatcgacaacgcacccgaagaaaaagcacgcggtatta
>115	N operona: 82	first-last	NMB0124	gene_poz=(601-1785)	tufB	translation elongation factor Tu	identified by similarity to EGAD:31897; match to	/position=131664 - 134048 (132264 - 133448)	/lenght=2385 (1185)	/codons=795 (395)	/complement=false	GC-compoz=53.333333333333336%	/LCI1=1.0287648054145515	/LCI2=0.15642978003384103	p_i1=0.11418143598901492	p_i2=0.03130874788154165	/Tai=0.15432071516046325	/Tei=0.1281778730933875	/EEI=7.079681397213983
catttcccaaggcgaggaaatttacgaaatcaaccccaacctctgcacgcagtgcgtcggacactacgatgagccgcagtgccagcaggtttgcccggtggactgcatcctgattgacgaagaacatcccgaaacccatgacgagttgatggcgaaatacgaaaagattatccagtttaaataaattctttttaaaacatcaaattatgtctgttttgaaataaaatcaaaaaaaaacttgacggaaaagcaagccgctaataaactaacgttctcttttggagggattcccgagcggtcaaagggggcagactgtaaatctgttgcgaaagcttcgaaggttcgaatccttctccctccaccaaaattcttacttggggcagtagcgagtaatgcgggtgtagctcaatggtagagcagaagccttccaagcttacggtgagggttcgattcccttcacccgctccaaacaattaggcccatgtagctcaggggtagagcactcccttggtaagggagaggtcggcagttcaaatctgcccatgggcaccatctctcgattattcatttctttaaggcttagatatataggatattgccatggctaaggaaaaattcgaacgtagcaaaccgcacgtaaacgttggcaccatcggtcacgttgaccatggtaaaaccaccctgactgccgctttgactactattttggctaaaaaattcggcggtgctgcaaaagcttacgaccaaatcgacaacgcacccgaagaaaaagcacgcggtattaccattaacacctcgcacgtggaatacgaaaccgaaacccgccactacgcacacgtagactgcccggggcacgccgactacgttaaaaacatgattaccggcgccgcacaaatggacggtgcaatcctggtatgttccgcagccgacggccctatgccgcaaacccgcgaacacatcctgctggcccgccaagtaggcgtaccttacatcatcgtgttcatgaacaaatgcgacatggtcgacgatgccgagctgttggaactggttgaaatggaaatccgcgacctgctgtccagctacgacttccccggcgatgactgcccgattgtacaaggttccgcactgaaagccttggaaggcgatgccgcttacgaagaaaaaatcttcgaactggctgccgcattggacagctacatcccgactcccgagcgagccgtggacaaaccgttcctgctgcctatcgaagacgtgttctccatttccggccgcggtacagtagtaaccggccgtgtagagcgcggtatcatccacgttggtgacgagattgaaatcgtcggtctgaaagaaacccaaaaaaccacttgtaccggtgttgaaatgttccgcaaactgctggacgaaggtcaggcgggcgacaacgtaggcgtattgctgcgcggtaccaaacgtgaagacgtggaacgcggtcaggtattggctaaaccgggtactatcactcctcacaccaaattcaaagcagaagtatacgtactgagcaaagaagagggtggtcgtcacactccgttcttcgccaactaccgtccgcaattctacttccgtaccaccgacgtaaccggcgcggttactttggaagaaggtgtagaaatggtaatgccgggtgaaaacgtaaccatcaccgtagaactgattgcgcctatcgctatggaagaaggcctgcgctttgcgattcgcgaaggcggccgtaccgtgggtgccggcgtggtttcttctgttatcgcttaagtttagaggccaatagctcaattggtagagtatcggtctccaaaaccgagggttgggggttcgagaccctcttggcctgccaaataaaaaattaaccggccttgtgtcggttaatttttttgtatttgttatttagtaaactctcttgccatttacatggattgagaatagacagatgctatgatggataaataatatgacagaacatacgcctgaaaaaaagaacgttaaagtggatcaactggttgttcaagataaagaatctgcatctaattccggtaaggaagggttttttgcatatttctcaaattcttggtccgaattcaaaaaggtggtttggcctaagcgtgaagatgctgtcagaatgactgtatttgttatagtgtttgttgctgtgctttctatatttatctatgcggcagatacagcaatttcgtggttattttttgatgtattgctgagaagggaaggttgagatgtcgaaaaaatggtatgttgtacaggcgtattcggggtttgagaagaatgtccaacgaatattggaagagcgcattgcccgtgaggagatgggagattatttcggacaaattctggtgcctg
>116	N operona: 83	first	NMB0125	gene_poz=(601-879)	secE	preprotein translocase SecE subunit	identified by similarity to EGAD:29483; match to	/position=133045 - 134523 (133645 - 133923)	/lenght=1479 (279)	/codons=493 (93)	/complement=false	GC-compoz=37.27598566308244%	/LCI1=1.2318840579710144	/LCI2=0.05978260869565219	p_i1=0.18160894660237187	p_i2=0.001996937563362276	/Tai=0.45876921243302476	/Tei=0.10179724380702605	/EEI=3.5678196184174493
tgttccgcaaactgctggacgaaggtcaggcgggcgacaacgtaggcgtattgctgcgcggtaccaaacgtgaagacgtggaacgcggtcaggtattggctaaaccgggtactatcactcctcacaccaaattcaaagcagaagtatacgtactgagcaaagaagagggtggtcgtcacactccgttcttcgccaactaccgtccgcaattctacttccgtaccaccgacgtaaccggcgcggttactttggaagaaggtgtagaaatggtaatgccgggtgaaaacgtaaccatcaccgtagaactgattgcgcctatcgctatggaagaaggcctgcgctttgcgattcgcgaaggcggccgtaccgtgggtgccggcgtggtttcttctgttatcgcttaagtttagaggccaatagctcaattggtagagtatcggtctccaaaaccgagggttgggggttcgagaccctcttggcctgccaaataaaaaattaaccggccttgtgtcggttaatttttttgtatttgttatttagtaaactctcttgccatttacatggattgagaatagacagatgctatgatggataaataatatgacagaacatacgcctgaaaaaaagaacgttaaagtggatcaactggttgttcaagataaagaatctgcatctaattccggtaaggaagggttttttgcatatttctcaaattcttggtccgaattcaaaaaggtggtttggcctaagcgtgaagatgctgtcagaatgactgtatttgttatagtgtttgttgctgtgctttctatatttatctatgcggcagatacagcaatttcgtggttattttttgatgtattgctgagaagggaaggttgagatgtcgaaaaaatggtatgttgtacaggcgtattcggggtttgagaagaatgtccaacgaatattggaagagcgcattgcccgtgaggagatgggagattatttcggacaaattctggtgcctgtagagaaagttgttgatatccgcaatggtcgtaagactattagtgaaagaaagtcatatcctggttatgtgctagttgagatggaaatgacagatgactcttggcatcttgtaaaaagcaccccccgtgtttccggttttattggagggagggctaatagacctacgccgattagtcagagagaggctgaaattattttacagcaggttcagaccggcatagagaagccgaaaccaaaagttgaatttgaggtcggtcaacaggttcgtgtaaatgaagggccgtttgcggattttaacggggtggttgaggaggtcaattatgaacggaataagttacgcgtgtctgttcagatatttggtagagaaacacccgttgagctggagttcagccaggttgaaaagattaactgatttttatacttgaaaaaaaagcaataagaggatagaatcaaaaattaacttggggagcggaa
>117	N operona: 83	last	NMB0126	gene_poz=(601-1137)	nusG	transcription antitermination protein NusG	identified by similarity to EGAD:9614; match to	/position=133325 - 135061 (133925 - 134461)	/lenght=1737 (537)	/codons=579 (179)	/complement=false	GC-compoz=44.134078212290504%	/LCI1=1.0018726591760299	/LCI2=0.09307116104868918	p_i1=0.10625238595072178	p_i2=0.007382176868557709	/Tai=0.5133244863611721	/Tei=0.10664395918170194	/EEI=3.2259706350840234
tgaaaacgtaaccatcaccgtagaactgattgcgcctatcgctatggaagaaggcctgcgctttgcgattcgcgaaggcggccgtaccgtgggtgccggcgtggtttcttctgttatcgcttaagtttagaggccaatagctcaattggtagagtatcggtctccaaaaccgagggttgggggttcgagaccctcttggcctgccaaataaaaaattaaccggccttgtgtcggttaatttttttgtatttgttatttagtaaactctcttgccatttacatggattgagaatagacagatgctatgatggataaataatatgacagaacatacgcctgaaaaaaagaacgttaaagtggatcaactggttgttcaagataaagaatctgcatctaattccggtaaggaagggttttttgcatatttctcaaattcttggtccgaattcaaaaaggtggtttggcctaagcgtgaagatgctgtcagaatgactgtatttgttatagtgtttgttgctgtgctttctatatttatctatgcggcagatacagcaatttcgtggttattttttgatgtattgctgagaagggaaggttgagatgtcgaaaaaatggtatgttgtacaggcgtattcggggtttgagaagaatgtccaacgaatattggaagagcgcattgcccgtgaggagatgggagattatttcggacaaattctggtgcctgtagagaaagttgttgatatccgcaatggtcgtaagactattagtgaaagaaagtcatatcctggttatgtgctagttgagatggaaatgacagatgactcttggcatcttgtaaaaagcaccccccgtgtttccggttttattggagggagggctaatagacctacgccgattagtcagagagaggctgaaattattttacagcaggttcagaccggcatagagaagccgaaaccaaaagttgaatttgaggtcggtcaacaggttcgtgtaaatgaagggccgtttgcggattttaacggggtggttgaggaggtcaattatgaacggaataagttacgcgtgtctgttcagatatttggtagagaaacacccgttgagctggagttcagccaggttgaaaagattaactgatttttatacttgaaaaaaaagcaataagaggatagaatcaaaaattaacttggggagcggaaatggttccgcgtcttacccgtttttaggagttcgttaagtggcaaagaaaattatcggctatattaaactgcaaattcctgcaggtaaagccaatccatctcctccggttggtcctgctttgggtcagcgcggtttgaatattatggaattttgtaaggcatttaatgctgcaacccaaggtatggagcctggcttaccgattccggttgtgattactgcatttgcagataaatcattcacatttgtgatgaaaaccccgccagcttctatcttgttgaaaaaggctgccggtttgcaaaaaggtagttctaatcctctgaccaacaaagtgggtaaattgacccgtgcccagttggaagaaattgctaaaactaaagatcctgatttgactgctgctgacttggatgcggctgtccgtactatagcaggttctgctcgctcaatgggcttggatgtggagggtgttgtataatggctaaagtatctaaacgcttgaaagctcttcgctcttctgtggaagccaataaattatatgca
>118	N operona: 84	first	NMB0127	gene_poz=(601-1035)	rplK	50S ribosomal protein L11	identified by similarity to GP:42814; match to	/position=133962 - 135596 (134562 - 134996)	/lenght=1635 (435)	/codons=545 (145)	/complement=false	GC-compoz=44.59770114942529%	/LCI1=0.9583333333333334	/LCI2=0.09745370370370371	p_i1=0.09397882433739652	p_i2=0.008428116316392321	/Tai=0.2724439650560127	/Tei=0.10758530468475311	/EEI=5.262752527888932
ggtttgagaagaatgtccaacgaatattggaagagcgcattgcccgtgaggagatgggagattatttcggacaaattctggtgcctgtagagaaagttgttgatatccgcaatggtcgtaagactattagtgaaagaaagtcatatcctggttatgtgctagttgagatggaaatgacagatgactcttggcatcttgtaaaaagcaccccccgtgtttccggttttattggagggagggctaatagacctacgccgattagtcagagagaggctgaaattattttacagcaggttcagaccggcatagagaagccgaaaccaaaagttgaatttgaggtcggtcaacaggttcgtgtaaatgaagggccgtttgcggattttaacggggtggttgaggaggtcaattatgaacggaataagttacgcgtgtctgttcagatatttggtagagaaacacccgttgagctggagttcagccaggttgaaaagattaactgatttttatacttgaaaaaaaagcaataagaggatagaatcaaaaattaacttggggagcggaaatggttccgcgtcttacccgtttttaggagttcgttaagtggcaaagaaaattatcggctatattaaactgcaaattcctgcaggtaaagccaatccatctcctccggttggtcctgctttgggtcagcgcggtttgaatattatggaattttgtaaggcatttaatgctgcaacccaaggtatggagcctggcttaccgattccggttgtgattactgcatttgcagataaatcattcacatttgtgatgaaaaccccgccagcttctatcttgttgaaaaaggctgccggtttgcaaaaaggtagttctaatcctctgaccaacaaagtgggtaaattgacccgtgcccagttggaagaaattgctaaaactaaagatcctgatttgactgctgctgacttggatgcggctgtccgtactatagcaggttctgctcgctcaatgggcttggatgtggagggtgttgtataatggctaaagtatctaaacgcttgaaagctcttcgctcttctgtggaagccaataaattatatgcaattgatgaagcaattgctttggtaaaaaaagcagcgactgctaaatttgacgagtctgttgacgtatctttcaacttgggcgttgatccgcgtaaatctgaccaagttatccgtggttcggtcgttctgcctaaaggcaccggtaagataacccgtgtggctgtatttactcaaggtgcaaatgcagaagctgctaaagaagctggtgcagatatcgtcggtttcgaagatttggctgctgaaatcaaagcaggcaatctgaactttgatgtcgttattgcttctcccgatgcaatgcgtattgttggtcagttgggtactattttgggtcctcgaggcttgatgccaaaccctaaagtaggtacggttactcctaacgttgctgaagcagttaagaatgcaaaagcaggtcaagtacaataccgtacagataaagcaggtatcgttcatgcaacgattggtcgtgcttctttcgctgaagctgatttgaaagagaactttgatgcgttgctggatgctatcgttaaagccaagc
>119	N operona: 84	last	NMB0128	gene_poz=(601-1296)	rplA	50S ribosomal protein L1	identified by similarity to EGAD:13176; match to	/position=134396 - 136291 (134996 - 135691)	/lenght=1896 (696)	/codons=632 (232)	/complement=false	GC-compoz=43.82183908045977%	/LCI1=1.103896103896104	/LCI2=0.19581529581529583	p_i1=0.13765583960545322	p_i2=0.05604000916416901	/Tai=0.23634443282822687	/Tei=0.1504360082477521	/EEI=5.170892288235229
gttcagatatttggtagagaaacacccgttgagctggagttcagccaggttgaaaagattaactgatttttatacttgaaaaaaaagcaataagaggatagaatcaaaaattaacttggggagcggaaatggttccgcgtcttacccgtttttaggagttcgttaagtggcaaagaaaattatcggctatattaaactgcaaattcctgcaggtaaagccaatccatctcctccggttggtcctgctttgggtcagcgcggtttgaatattatggaattttgtaaggcatttaatgctgcaacccaaggtatggagcctggcttaccgattccggttgtgattactgcatttgcagataaatcattcacatttgtgatgaaaaccccgccagcttctatcttgttgaaaaaggctgccggtttgcaaaaaggtagttctaatcctctgaccaacaaagtgggtaaattgacccgtgcccagttggaagaaattgctaaaactaaagatcctgatttgactgctgctgacttggatgcggctgtccgtactatagcaggttctgctcgctcaatgggcttggatgtggagggtgttgtataatggctaaagtatctaaacgcttgaaagctcttcgctcttctgtggaagccaataaattatatgcaattgatgaagcaattgctttggtaaaaaaagcagcgactgctaaatttgacgagtctgttgacgtatctttcaacttgggcgttgatccgcgtaaatctgaccaagttatccgtggttcggtcgttctgcctaaaggcaccggtaagataacccgtgtggctgtatttactcaaggtgcaaatgcagaagctgctaaagaagctggtgcagatatcgtcggtttcgaagatttggctgctgaaatcaaagcaggcaatctgaactttgatgtcgttattgcttctcccgatgcaatgcgtattgttggtcagttgggtactattttgggtcctcgaggcttgatgccaaaccctaaagtaggtacggttactcctaacgttgctgaagcagttaagaatgcaaaagcaggtcaagtacaataccgtacagataaagcaggtatcgttcatgcaacgattggtcgtgcttctttcgctgaagctgatttgaaagagaactttgatgcgttgctggatgctatcgttaaagccaagcctgctgccgctaaaggtcagtatctgaaaaaagttgctgtgtctagcaccatgggtttgggtattcgcgttgatacatcaagcgtaaataactaatcttaaggaattttcaagcagtttggttttctgggctgcttgaatttgggctacttaaaattaagtagatgtccaagaccgtagggatcgtaagatttaatcgtaactgccctacgcagacggtagtcctgaaacacattgcaagattgcttgtaagatgtctttttaggttaccgcgctggtgggatatcgttttggtatcctgtttataaacagtgggaggtagaccttgagtctcaatattgaaaccaagaaagtggcggtcgaggaaattagcgcggcaattgctaatgctcaaaccctcgtagtcgctgaatatcgcggtatcagtgtttccagtatgactgagcttcgtgcgaatgcacgtaaagaaggcgtttatttgcgcgttctgaaaaatactttggctcgtcgtgcagtgcaaggtacttcatttgcagaattggccgatcaaatggttggtccgttggtttacgctgcttctgaagatgctgttgctgctgctaaagtgttgcaccaattcgcgaaaaaagatgacaaaattgtcgttaaagccggttcttacaatggcgaagtaatgaatgctgctcaggttgctga
>120	N operona: 85	first	NMB0129	gene_poz=(601-744)	-	hypothetical protein	identified by Glimmer2; putative	/position=135160 - 136503 (135760 - 135903)	/lenght=1344 (144)	/codons=448 (48)	/complement=false	GC-compoz=43.05555555555556%	/LCI1=1.0283687943262412	/LCI2=0.1333333333333333	p_i1=0.11406279949734485	p_i2=0.02033520609714723	/Tai=0.6623210907436201	/Tei=0.11830168548743251	/EEI=2.562056938251607
tgaccaagttatccgtggttcggtcgttctgcctaaaggcaccggtaagataacccgtgtggctgtatttactcaaggtgcaaatgcagaagctgctaaagaagctggtgcagatatcgtcggtttcgaagatttggctgctgaaatcaaagcaggcaatctgaactttgatgtcgttattgcttctcccgatgcaatgcgtattgttggtcagttgggtactattttgggtcctcgaggcttgatgccaaaccctaaagtaggtacggttactcctaacgttgctgaagcagttaagaatgcaaaagcaggtcaagtacaataccgtacagataaagcaggtatcgttcatgcaacgattggtcgtgcttctttcgctgaagctgatttgaaagagaactttgatgcgttgctggatgctatcgttaaagccaagcctgctgccgctaaaggtcagtatctgaaaaaagttgctgtgtctagcaccatgggtttgggtattcgcgttgatacatcaagcgtaaataactaatcttaaggaattttcaagcagtttggttttctgggctgcttgaatttgggctacttaaaattaagtagatgtccaagaccgtagggatcgtaagatttaatcgtaactgccctacgcagacggtagtcctgaaacacattgcaagattgcttgtaagatgtctttttaggttaccgcgctggtgggatatcgttttggtatcctgtttataaacagtgggaggtagaccttgagtctcaatattgaaaccaagaaagtggcggtcgaggaaattagcgcggcaattgctaatgctcaaaccctcgtagtcgctgaatatcgcggtatcagtgtttccagtatgactgagcttcgtgcgaatgcacgtaaagaaggcgtttatttgcgcgttctgaaaaatactttggctcgtcgtgcagtgcaaggtacttcatttgcagaattggccgatcaaatggttggtccgttggtttacgctgcttctgaagatgctgttgctgctgctaaagtgttgcaccaattcgcgaaaaaagatgacaaaattgtcgttaaagccggttcttacaatggcgaagtaatgaatgctgctcaggttgctgagttggcttctattccgagccgcgaagagctgttgtccaaactgttgttcgttatgcaagctcctgtatcgggctttgcgcgcggtttggctgctttggcagagaaaaaagccggcgaagaagccgcttaatcgattttgtttctgttaatcaattattttttaatacaatatttggagtaaaatagcatggctattactaaagaagacattt
>121	N operona: 85	last	NMB0130	gene_poz=(601-1101)	rplJ	50S ribosomal protein L10	identified by similarity to EGAD:30973; match to	/position=135321 - 137021 (135921 - 136421)	/lenght=1701 (501)	/codons=567 (167)	/complement=false	GC-compoz=47.30538922155689%	/LCI1=1.1184738955823292	/LCI2=0.14036144578313253	p_i1=0.14242338203668253	p_i2=0.023395360328292376	/Tai=0.2172491531944571	/Tei=0.12105582429546313	/EEI=5.911825521572735
tgaactttgatgtcgttattgcttctcccgatgcaatgcgtattgttggtcagttgggtactattttgggtcctcgaggcttgatgccaaaccctaaagtaggtacggttactcctaacgttgctgaagcagttaagaatgcaaaagcaggtcaagtacaataccgtacagataaagcaggtatcgttcatgcaacgattggtcgtgcttctttcgctgaagctgatttgaaagagaactttgatgcgttgctggatgctatcgttaaagccaagcctgctgccgctaaaggtcagtatctgaaaaaagttgctgtgtctagcaccatgggtttgggtattcgcgttgatacatcaagcgtaaataactaatcttaaggaattttcaagcagtttggttttctgggctgcttgaatttgggctacttaaaattaagtagatgtccaagaccgtagggatcgtaagatttaatcgtaactgccctacgcagacggtagtcctgaaacacattgcaagattgcttgtaagatgtctttttaggttaccgcgctggtgggatatcgttttggtatcctgtttataaacagtgggaggtagaccttgagtctcaatattgaaaccaagaaagtggcggtcgaggaaattagcgcggcaattgctaatgctcaaaccctcgtagtcgctgaatatcgcggtatcagtgtttccagtatgactgagcttcgtgcgaatgcacgtaaagaaggcgtttatttgcgcgttctgaaaaatactttggctcgtcgtgcagtgcaaggtacttcatttgcagaattggccgatcaaatggttggtccgttggtttacgctgcttctgaagatgctgttgctgctgctaaagtgttgcaccaattcgcgaaaaaagatgacaaaattgtcgttaaagccggttcttacaatggcgaagtaatgaatgctgctcaggttgctgagttggcttctattccgagccgcgaagagctgttgtccaaactgttgttcgttatgcaagctcctgtatcgggctttgcgcgcggtttggctgctttggcagagaaaaaagccggcgaagaagccgcttaatcgattttgtttctgttaatcaattattttttaatacaatatttggagtaaaatagcatggctattactaaagaagacattttggaagcagttggttctttgaccgtaatggaattgaacgacttggttaaagcttttgaagaaaaattcggtgtttctgctgctgctgttgcagttgcaggtcctgctggtgccggtgctgccgatgctgaagaaaaaaccgaatttgatgtcgttttggcttctgccggcgatcaaaaagtcggcgtgattaaagttgtccgtgcaattaccggtttgggtctgaaagaagctaaagacatcgttgacggcgcacctaaaaccattaaagagggtgtttctaaagctgaagccgaagacatccaaaaacaactggaagaagcaggcgctaaagtcgaaatcaaataatttgatgcttcttatgaaggctggcagttttctgccagccttattttgcttcttaaaataaacatcaagtattgtttacatttatttgcatagtttttatcaagtcattgcaaataaatgtaaatatcagattgatgcgtaccgttgtttcagacggcctattattgaaaa
>122	N operona: 86	first-last	NMB0131	gene_poz=(601-972)	rplL	50S ribosomal protein L7/L12	identified by similarity to EGAD:10366; match to	/position=135879 - 137450 (136479 - 136850)	/lenght=1572 (372)	/codons=524 (124)	/complement=false	GC-compoz=44.086021505376344%	/LCI1=1.1219512195121952	/LCI2=0.1116531165311653	p_i1=0.14357031378144441	p_i2=0.012412720424799139	/Tai=0.11675459986023745	/Tei=0.11117144838231924	/EEI=8.77477592149371
tatcgttttggtatcctgtttataaacagtgggaggtagaccttgagtctcaatattgaaaccaagaaagtggcggtcgaggaaattagcgcggcaattgctaatgctcaaaccctcgtagtcgctgaatatcgcggtatcagtgtttccagtatgactgagcttcgtgcgaatgcacgtaaagaaggcgtttatttgcgcgttctgaaaaatactttggctcgtcgtgcagtgcaaggtacttcatttgcagaattggccgatcaaatggttggtccgttggtttacgctgcttctgaagatgctgttgctgctgctaaagtgttgcaccaattcgcgaaaaaagatgacaaaattgtcgttaaagccggttcttacaatggcgaagtaatgaatgctgctcaggttgctgagttggcttctattccgagccgcgaagagctgttgtccaaactgttgttcgttatgcaagctcctgtatcgggctttgcgcgcggtttggctgctttggcagagaaaaaagccggcgaagaagccgcttaatcgattttgtttctgttaatcaattattttttaatacaatatttggagtaaaatagcatggctattactaaagaagacattttggaagcagttggttctttgaccgtaatggaattgaacgacttggttaaagcttttgaagaaaaattcggtgtttctgctgctgctgttgcagttgcaggtcctgctggtgccggtgctgccgatgctgaagaaaaaaccgaatttgatgtcgttttggcttctgccggcgatcaaaaagtcggcgtgattaaagttgtccgtgcaattaccggtttgggtctgaaagaagctaaagacatcgttgacggcgcacctaaaaccattaaagagggtgtttctaaagctgaagccgaagacatccaaaaacaactggaagaagcaggcgctaaagtcgaaatcaaataatttgatgcttcttatgaaggctggcagttttctgccagccttattttgcttcttaaaataaacatcaagtattgtttacatttatttgcatagtttttatcaagtcattgcaaataaatgtaaatatcagattgatgcgtaccgttgtttcagacggcctattattgaaaattacttttcggagtgtgtatgaactattcgtttaccgagaaaaaacgtatccgtaagagttttgcaaagcgggaaaatgttttggaagttcctttcttgctagcaacccaaattgattcttatgcgaagtttttgcagctggaaaatgcttttgacaaacgtaccgatgacggtctgcaggcggcatttaattctattttcccgattgtgagccataacggttatgcgcgattggagtttgtgcattacacattgggcgagcctttgttcgatattcccgaatgtcagttgcgcggaatcacttatgcagcccccttgcgcgcgcgtatccgtttggtgattttggataaggaagcatctaaaccgacggtaaaagaagttcgtgaaaacgaagtgtatatgggcgaaattccgttgatgaccccgagc
>123	N operona: 87	first-last	NMB0132	gene_poz=(601-4785)	rpoB	DNA-directed RNA polymerase, beta subunit	identified by similarity to EGAD:10840; match to	/position=136434 - 141818 (137034 - 141218)	/lenght=5385 (4185)	/codons=1795 (1395)	/complement=false	GC-compoz=50.10752688172043%	/LCI1=1.1377331420373027	/LCI2=0.2155428024868484	p_i1=0.14882173396540016	p_i2=0.07115480174619368	/Tai=0.20320878769477374	/Tei=0.1640393215715743	/EEI=5.445909589556233
ctgttaatcaattattttttaatacaatatttggagtaaaatagcatggctattactaaagaagacattttggaagcagttggttctttgaccgtaatggaattgaacgacttggttaaagcttttgaagaaaaattcggtgtttctgctgctgctgttgcagttgcaggtcctgctggtgccggtgctgccgatgctgaagaaaaaaccgaatttgatgtcgttttggcttctgccggcgatcaaaaagtcggcgtgattaaagttgtccgtgcaattaccggtttgggtctgaaagaagctaaagacatcgttgacggcgcacctaaaaccattaaagagggtgtttctaaagctgaagccgaagacatccaaaaacaactggaagaagcaggcgctaaagtcgaaatcaaataatttgatgcttcttatgaaggctggcagttttctgccagccttattttgcttcttaaaataaacatcaagtattgtttacatttatttgcatagtttttatcaagtcattgcaaataaatgtaaatatcagattgatgcgtaccgttgtttcagacggcctattattgaaaattacttttcggagtgtgtatgaactattcgtttaccgagaaaaaacgtatccgtaagagttttgcaaagcgggaaaatgttttggaagttcctttcttgctagcaacccaaattgattcttatgcgaagtttttgcagctggaaaatgcttttgacaaacgtaccgatgacggtctgcaggcggcatttaattctattttcccgattgtgagccataacggttatgcgcgattggagtttgtgcattacacattgggcgagcctttgttcgatattcccgaatgtcagttgcgcggaatcacttatgcagcccccttgcgcgcgcgtatccgtttggtgattttggataaggaagcatctaaaccgacggtaaaagaagttcgtgaaaacgaagtgtatatgggcgaaattccgttgatgaccccgagcggttcttttgtgattaacggcacagagcgtgtgattgtctcccagttgcaccgttcgcccggcgtattcttcgagcatgacaaaggtaagacgcactcttccggcaaattgttattctccgcccgcatcattccctaccgtggttcatggttggattttgaatttgatccgaaagatttgctgtatttccgtatcgaccgccgccgtaaaatgccggtaacgattttgttgaaggctttaggctacaacaatgagcaaatcttggatattttctacgacaaagaaacgttctatttgtcttcaaacggtgttcaaaccgatttggttgcagaccgtctgaaaggcgaaactgccaaggtcgatatcttggataaagaaggcaatgtattggttgccaaaggtaagcgcattactgcgaaaaatatccgtgatattaccaatgcaggcctgacccgtttggatgtagaaccggaaagcctgctgggcaaagcattggctgccgatctgattgattcggaaaccggcgaggtattggcttctgccaatgatgaaattacagaagagttgttggccaaatttgatatcaacggcgtaaaagaaattacgaccctttatatcaatgagctggatcagggtgcttatatctccaataccttgcgtacggatgagactgccggccggcaggcggctcgtgttgcgatttaccgtatgatgcgtccgggcgaaccgcccaccgaagaggcggtcgagcaattgtttaaccgcttgttcttcagtgaagacagctacgatctgtcccgcgtaggccgtatgaaatttaatacgcgcacatacgaacaaaaactgtccgaagcccaacaaaactcttggtacggccgcctgctgaacgaaacgtttgccggtgctgccgacaaaggcggttatgtcctgagcgtcgaagatattgtcgcctcgattgcgactttggtcgagttgcgtaacggccatggcgaagtggacgatatcgatcacttgggcaaccgccgagtacgttcggtaggcgagctgactgaaaaccaattccgtagcggtttggcccgtgtggaacgtgccgtaaaagaacgtttgaatcaggcggaatcagaaaacttgatgccgcacgatttgattaatgcaaaacctgtttctgccgctattaaagaattcttcggctccagccaattgagtcagtttatggatcagaccaaccccttgtctgaagtaacccataaacgccgtgtatctgcattgggtccgggcggtttgacccgcgaacgtgcaggatttgaggtgcgggacgtgcatccgacccactacggtcgcgtatgtccgattgaaacgcctgaaggtccgaacatcggtttgatcaactcattgtccgtttatgcgcgcaccaatgattacggtttcttggaaacgccttaccgccgcgttatcgacggcaaagtaaccgaggaaatcgattacttgtctgccatcgaagaaggccgctatgtgattgcacaggcgaatgccgatttggattcagatggcaatctgattggcgatttggttacctgtcgtgaaaaaggcgaaaccattatggcaacgcccgaccgcgtccaatatatggacgtggcaactggtcaagtggtatccgttgcagcatccctgattccattcttggaacatgatgacgcgaaccgcgcattgatgggtgccaacatgcaacgtcaggcagtgccttgcttgcgtcctgaaaaaccgatggtcggtaccggtatcgagcgttccgttgccgttgactctgctactgcaatcgttgcccgccgaggcggcgtggtcgagtatgtcgatgccaaccgcgttgtgatccgtgtccatgacgacgaagcgactgccggtgaagtgggtgtcgatatttacaacttggttaaattcacccgttccaaccagtctaccaatatcaatcagcgtcctgccgtcaaagccggcgatgttttgcaacgcggcgatttggtggccgacggcgcgtccaccgattttggcgaattggctttgggtcaaaatatgaccatcgccttcatgccgtggaacggttacaactacgaagactcgattctgatttccgaaaaagtggctgcggacgaccgctatacttcgattcacattgaggaattgaatgtcgttgcccgcgatactaagctgggtgcggaagacattacccgcgatattccgaacttgtccgagcgtatgcaaaaccgtttggacgaatccggtatcgtttacatcggtgcggaagtagaagccggcgatgtgttggtaggcaaggtaacgcctaaaggcgaaacccaactgacgccggaagaaaaactgctgcgcgccatcttcggtgaaaaagcatctgacgtaaaagatacttcattgcgtatgcctaccggcatgagcggtaccgttatcgacgttcaagtcttcactcgtgaaggtattcaacgcgacaaacgtgctcaatccattatcgattccgaattgaaacgctaccgtttggatttgaacgaccaattgcgtattttcgacaacgacgcattcgaccgtatcgagcgtatgattgtcggtcagaaagccaacggtggtccgatgaagctggccaaaggcagcgaaatcacgaccgaatatctggcgggtctgccgagcaggcacgattggttcgatatccgtctgaccgatgaagatttggccaagcagttggaactgattaaagtgagcctgcaacaaaaacgcgaagaagcggacgagttatacgaaatcaagaagaaaaaactgacccaaggcgacgaattgcaacccggcgtacaaaaaatggtgaaagtttttatcgccatcaaacgccgtctgcaagccggcgacaaaatggcgggccgccacggtaacaaaggcgtggtatcgcgcattctgccagtggaagacatgccttacatggcggacggccgtccggtagacatcgtactgaacccattgggcgtaccttcccgtatgaacatcggtcagattttggaagttcacttgggttgggcagcaaaaggtatcggcgagcgtatcgaccgtatgctgaaagagcaacgcaaagcaggcgagttgcgcgagttcttgaacagactctacaacggcagcggtaagaaagaagatttggatgccctgactgatgaagaaatcatcgaactggcctccaacctgcgcaaaggtgcatctttcgcctctcctgtattcgacggtgcgaaagagtctgaaatccgcgaaatgctgaacttggcttatccgagcgacgatcctgaggttgaaaaactgggcttcaacgacagtaaaacccaaatcacgctgtatgacggccgttcaggcgaagcatttgaccgcaaggttacagtaggtgtgatgcactatctgaaactgcaccacttggttgacgaaaaaatgcacgcgcgttctaccggtccgtacagtctggttacccagcagcctttgggcggtaaagcccagttcggcggccaacgtttcggcgagatggaggtttgggcattggaagcatacggcgcggcatacacgctgcaagagatgctgactgtgaagtctgacgacgtgaacggccgtaccaaaatgtacgaaaacatcgtcaaaggcgaacacaaaatcgatgccggtatgcccgagtccttcaacgtattggtcaaagagattcgctcactgggcttggatatcgatttggaacgttactaaacaaaagttttcagacggcctttcagggtcgtctgaaaaagtggtttcagaataagaatgaagcaatcggcatttaggccgtctgaaatcaaaagtaccgtttcccaatatcgaaaatccgccatgcggtaaaaatacttccttcaaggagcaaaaatgaatttgttgaacttatttaatccgttgcaaactgccggcatggaagaagagtttgatgccattaaaatcggtattgcctctcccgaaaccatccgctcatggtcttatggcgaagtcaaaaaacctgaaaccatcaactaccgtacgttcaaacctgagcgtgacggtttgttctgtgccaaaatctttggcccggtcaaagactacgaatgcttgtgcggaaaatacaaacgcttgaaatttaaaggcgtaacgtgtgaaaaatgcggcgtggaagtaaccctgtccaaagtgcgccgcgaacgcatgggtcatatcgaattggctgcgcccgtcgcacatatttggttcttaaaatccctgccttcccgcttgggtatggtgttagacatgactttgcgcgacatcgagcgcgtattgtactttgaagcatttgtggta
>124	N operona: 88	first-last	NMB0133	gene_poz=(601-4776)	rpoC	DNA-directed RNA polymerase, beta' subunit	identified by similarity to EGAD:7145; match to	/position=140775 - 146150 (141375 - 145550)	/lenght=5376 (4176)	/codons=1792 (1392)	/complement=false	GC-compoz=50.81417624521073%	/LCI1=1.0922597651569614	/LCI2=0.2130361849988019	p_i1=0.13389822463895465	p_i2=0.06913834675841474	/Tai=0.17129667174922253	/Tei=0.16222451208257327	/EEI=5.996620595496137
cctgaggttgaaaaactgggcttcaacgacagtaaaacccaaatcacgctgtatgacggccgttcaggcgaagcatttgaccgcaaggttacagtaggtgtgatgcactatctgaaactgcaccacttggttgacgaaaaaatgcacgcgcgttctaccggtccgtacagtctggttacccagcagcctttgggcggtaaagcccagttcggcggccaacgtttcggcgagatggaggtttgggcattggaagcatacggcgcggcatacacgctgcaagagatgctgactgtgaagtctgacgacgtgaacggccgtaccaaaatgtacgaaaacatcgtcaaaggcgaacacaaaatcgatgccggtatgcccgagtccttcaacgtattggtcaaagagattcgctcactgggcttggatatcgatttggaacgttactaaacaaaagttttcagacggcctttcagggtcgtctgaaaaagtggtttcagaataagaatgaagcaatcggcatttaggccgtctgaaatcaaaagtaccgtttcccaatatcgaaaatccgccatgcggtaaaaatacttccttcaaggagcaaaaatgaatttgttgaacttatttaatccgttgcaaactgccggcatggaagaagagtttgatgccattaaaatcggtattgcctctcccgaaaccatccgctcatggtcttatggcgaagtcaaaaaacctgaaaccatcaactaccgtacgttcaaacctgagcgtgacggtttgttctgtgccaaaatctttggcccggtcaaagactacgaatgcttgtgcggaaaatacaaacgcttgaaatttaaaggcgtaacgtgtgaaaaatgcggcgtggaagtaaccctgtccaaagtgcgccgcgaacgcatgggtcatatcgaattggctgcgcccgtcgcacatatttggttcttaaaatccctgccttcccgcttgggtatggtgttagacatgactttgcgcgacatcgagcgcgtattgtactttgaagcatttgtggtaaccgatcccggtatgactccgctgcaacgccgccaattgctgactgaagacgattactacaacaagctggacgaatacggcgacgatttcgatgccaaaatgggtgcggaaggtatccgcgaattgctgcgtaccctgaatgtagcgggcgaaatcgaaatcctgcgccaagagttggaatcgaccggttccgacaccaaaatcaaaaaaatcgccaaacgcttgaaagtattggaagccttccatcgttccggtatgaaactggaatggatgattatggatgtgctgccggtattgccgcctgatttgcgtccgttggttccattggatggtggtcgttttgccacttccgatttgaacgatttgtaccgccgcgttattaaccgtaacaaccgtctgaaacgtctgttggaactgcatgcgcctgacatcatcgtccgcaacgaaaaacgtatgttgcaagaagcagttgactcgctgttggataacggccgtcgcggtaaagccatgaccggcgccaacaaacgcccgctgaaatcattggcagacatgattaaaggtaaaggcggtcgcttccgtcaaaacctgttgggcaaacgtgtggactactccggccgttccgtgattaccgtaggcccgtacctgcgtctgcaccaatgcggtttgccgaaaaaaatggctttggaactgttcaaaccgttcattttccacaaattggaaaaacaaggtttggcctctaccgttaaagcagcgaaaaaattggtagagcaagaagtaccggaagtatgggacatcttggaagaagtcatccgcgaacatccgattatgctgaaccgtgcgccgaccctgcaccgtttgggtattcaagcgttcgaacctatcttgattgaaggtaaagcgattcagttgcacccattggtgtgtgctgcgttcaacgccgactttgacggcgaccaaatggcggtacacgttccattgagcttggaagcacaaatggaagcacgcacgctgatgctggcttcaaacaacgtattgtctccggccaacggcgaaccgattatcgtaccttcccaagacatcgtattgggcctgtactatatgactcgcgatcgtatcaatgccaaaggcgaaggcagcctgtttgccgatgtgaaagaagtgcatcgcgcataccataccaaacaggtcgagctgggtacgaaaatcaccgtacgtctgcgcgaatgggtgaaaaacgaagcaggtgagtttgagcctgtcgttaaccgttacgaaacaaccgtcggccgtgcattgttgagcgaaatcctgccgaaaggcctgccgtttgaatatgtcaacaaagcgttgaagaaaaaagaaatttctaaactgattaacgcatcgttccgcctgtgcggcttgcgcgatacggttatctttgctgaccacctgatgtacaccggtttcggatttgcggcaaaaggcggtatttccattgccgttgacgatatggaaattccaaaagaaaaagcggccttgctggctgaagccaatgccgaggttaaagaaatcgaagaccaataccgtcaaggtttggttaccaacggcgaacgctacaacaaggtggtcgatatttggggtcgtgccggcgataagattgctaaagcgatgatggacaacttgtccaaacaaaaagttatcgaccgtgccggcaacgaagtcgatcaagagtcattcaactccatttatatgatggcggactccggtgcccgtggttctgcagctcagattaaacagttgtccggtatgcgtggcttgatggcaaaacctgacggctcgattattgaaacgccgattacctcaaacttccgtgaaggtctgaccgtattgcaatactttattgcgacccacggtgcgcgtaagggtttggcggataccgcattgaaaaccgcgaactccggttacctgactcgtcgtctggtagacgtaactcaagatttggtcgttgttgaagacgattgcggtacttcagacggctttgtcatgaaggcagtggtacaaggcggtgatgtgattgaagcattgcgcgatcgtattttgggtcgtgttaccgcgtctgacgttgtcgatccgtcaagtggcgaaaccttggttgaagccggtacgttgctgactgaaaaactggtggatatgatcgaccaatccggtgtcgatgaagtcaaagtccgtacgccgattacttgtaaaacccgtcacggcctgtgtgcacactgttacggtcgtgacttggcacgcggcaaactggttaacgccggtgaggcagtcggtgtgattgctgcacaatccattggcgaaccgggtacccagttgaccatgcgtacgttccacatcggtggtgcggcatcccgtgcggcagcagccagccaagtggaagccaaatccaacggtacggcacgattcagcagccagatgcgctacgttgccaacaacaaaggcgagttggttgtcatcggccgttcttgtgaagtcgtgattcacgacgatatcggccgtgaacgcgaacgccacaaagtaccttacggtgccatcctgctggtacaagacggtatggccattaaagccggtcaaaccttggcaacctgggatccgcatacccgtccgatgattaccgaacacgcaggtatggtgaaattcgaaaacgtggaagagggcgttaccgttgccaaacaaaccgatgatgtaaccggtttgtccactttggtggtgattgacggtaaacgtcgttcctctagtgcttccaaactgctgcgtccgactgtgaaactcttggacgaaaacggcgtggaaatctgtattcccggtacttctactccggtatccatggcattccccgttggtgcggtgattaccgtacgcgaaggtcaggaaatcggtaaaggcgacgtattggcgcgtattccgcaagcctcttccaaaacccgcgacattaccggcggcctgccgcgcgttgccgaattgtttgaagcacgcgtgccgaaagatgccggtatgttggcggaaattaccggtaccgtttccttcggcaaagagaccaaaggcaagcaacgtctgattgttactgacgtggacggtgtagcatacgagaccttgatttccaaagagaaacaaattctggtacacgacggtcaagtggtaaaccgcggtgaaaccatcgtggacggcgcggtcgatccgcacgatattctgcgtttgcaaggtatcgaagcactggcacgctacattgtccaagaggtgcaagaggtttaccgtctgcaaggtgtgaagatttctgataaacacatcgaagtcatcatccgtcaaatgttgcgccgtgtgaacattgcggatgccggcgaaaccgggttcattaccggagagcaggtcgaacgcggcgatgtgatggcggccaatgaaaaagctttggaagaaggcaaagaaccggcgcgttacgaaaacgtattgctgggtattaccaaagcttccctgtccaccgacagcttcatttctgccgcatcgttccaagaaacgacccgcgttctgaccgaagccgcgattatgggcaaacaagacgagttgcgtggtttgaaagaaaacgtcatcgtcggtcgcttgattcctgccggtaccggtttgacttaccaccgcagccgtcatcaacaatggcaagaggtggaacaggagactgccgaaacccaagtaacggatgaataatctttggtgcatccattcaataaaaaaccgcaagccttgagcttgcggtttttctttgtccgattaaggcaaaaacaagcgttttcgtcattttgaggcgtgtggattattccttaggtattttcgggccggagaccaacgaggtggcgggtgtcgtcggtacgtccggagaccaaaataactttgccagggatgttggtttcggcggtcaaaaaaagtagcgtcttaatgttttccatttaaacaaatgtcgtctgaaacttcagacggcatttcctttaagaaataaatatgaaacccagaaatctcttttttgcaggctgcctgctgacttcggcgacgtttgccgaggatatcggcgtacctgtcgaactgattaacgtcggtaatcggattgcgatgccgtctgaaggggaaagcctcgccctcctgccgtttgccgaggatgtaccgccggttcgcgatgcaatgccgtctgaagttcctaaaagcgcggcaggcggcgatgttcggggtgaccggatgagaatgccgattaacatcggatgagcgcggctttatggcataaaaaactgtcgtggaaaggatttacaccccaaa
>125	N operona: 89	first	NMB0134	gene_poz=(601-858)	-	hypothetical protein	identified by Glimmer2; putative	/position=145242 - 146699 (145842 - 146099)	/lenght=1458 (258)	/codons=486 (86)	/complement=false	GC-compoz=55.81395348837209%	/LCI1=1.1098039215686275	/LCI2=0.31568627450980397	p_i1=0.13957996940261355	p_i2=0.17092504902809275	/Tai=0.37665429841876635	/Tei=0.2538325441252835	/EEI=3.1721518436925464
gcggccaatgaaaaagctttggaagaaggcaaagaaccggcgcgttacgaaaacgtattgctgggtattaccaaagcttccctgtccaccgacagcttcatttctgccgcatcgttccaagaaacgacccgcgttctgaccgaagccgcgattatgggcaaacaagacgagttgcgtggtttgaaagaaaacgtcatcgtcggtcgcttgattcctgccggtaccggtttgacttaccaccgcagccgtcatcaacaatggcaagaggtggaacaggagactgccgaaacccaagtaacggatgaataatctttggtgcatccattcaataaaaaaccgcaagccttgagcttgcggtttttctttgtccgattaaggcaaaaacaagcgttttcgtcattttgaggcgtgtggattattccttaggtattttcgggccggagaccaacgaggtggcgggtgtcgtcggtacgtccggagaccaaaataactttgccagggatgttggtttcggcggtcaaaaaaagtagcgtcttaatgttttccatttaaacaaatgtcgtctgaaacttcagacggcatttcctttaagaaataaatatgaaacccagaaatctcttttttgcaggctgcctgctgacttcggcgacgtttgccgaggatatcggcgtacctgtcgaactgattaacgtcggtaatcggattgcgatgccgtctgaaggggaaagcctcgccctcctgccgtttgccgaggatgtaccgccggttcgcgatgcaatgccgtctgaagttcctaaaagcgcggcaggcggcgatgttcggggtgaccggatgagaatgccgattaacatcggatgagcgcggctttatggcataaaaaactgtcgtggaaaggatttacaccccaaataaatttccgttacaacaagatcaacagcaatatgcccgccttttattcgcgcagcggcaaggaacggtttgtcagtatagaaaaaacgtattgacagtattttcttcagtcgtccgactgattgtgagggatgtcggtaaatatttatcggcaaacaagaaaatcatctttcttcttgtcgttatgcttgactgtctgcttgcaataaaaatataattccactcttgccgacatggtgtcggcaagtatttaactcaacaggacgagaaaatatgccaactatcaaccaattagtacgcaaaggccgtcaaaagcccgtgtacgtaaacaaagtgcccgcactggaagcttgcccgcaaaaacgtggcgtgtgcacccgtgtatacacaactacccctaaaaaacctaactctgcattgcgtaaagtatgtaaagtccgcctgaccaacggttttgaagtcatttcatacatcggcggcgaaggtcacaacctgcaagagcacagtgtcgtattgattcgcggcggtcgtgtaaaagacttgccaggt
>126	N operona: 89	last	NMB0135	gene_poz=(601-750)	-	conserved hypothetical protein	identified by similarity to GP:3414689; match to	/position=145496 - 146845 (146096 - 146245)	/lenght=1350 (150)	/codons=450 (50)	/complement=false	GC-compoz=42.0%	/LCI1=1.183673469387755	/LCI2=0.05374149659863946	p_i1=0.16452080771180516	p_i2=0.0014472017638840137	/Tai=0.48905129370701245	/Tei=0.10130248158749561	/EEI=3.387799119269231
acaatggcaagaggtggaacaggagactgccgaaacccaagtaacggatgaataatctttggtgcatccattcaataaaaaaccgcaagccttgagcttgcggtttttctttgtccgattaaggcaaaaacaagcgttttcgtcattttgaggcgtgtggattattccttaggtattttcgggccggagaccaacgaggtggcgggtgtcgtcggtacgtccggagaccaaaataactttgccagggatgttggtttcggcggtcaaaaaaagtagcgtcttaatgttttccatttaaacaaatgtcgtctgaaacttcagacggcatttcctttaagaaataaatatgaaacccagaaatctcttttttgcaggctgcctgctgacttcggcgacgtttgccgaggatatcggcgtacctgtcgaactgattaacgtcggtaatcggattgcgatgccgtctgaaggggaaagcctcgccctcctgccgtttgccgaggatgtaccgccggttcgcgatgcaatgccgtctgaagttcctaaaagcgcggcaggcggcgatgttcggggtgaccggatgagaatgccgattaacatcggatgagcgcggctttatggcataaaaaactgtcgtggaaaggatttacaccccaaataaatttccgttacaacaagatcaacagcaatatgcccgccttttattcgcgcagcggcaaggaacggtttgtcagtatagaaaaaacgtattgacagtattttcttcagtcgtccgactgattgtgagggatgtcggtaaatatttatcggcaaacaagaaaatcatctttcttcttgtcgttatgcttgactgtctgcttgcaataaaaatataattccactcttgccgacatggtgtcggcaagtatttaactcaacaggacgagaaaatatgccaactatcaaccaattagtacgcaaaggccgtcaaaagcccgtgtacgtaaacaaagtgcccgcactggaagcttgcccgcaaaaacgtggcgtgtgcacccgtgtatacacaactacccctaaaaaacctaactctgcattgcgtaaagtatgtaaagtccgcctgaccaacggttttgaagtcatttcatacatcggcggcgaaggtcacaacctgcaagagcacagtgtcgtattgattcgcggcggtcgtgtaaaagacttgccaggtgtgcgttaccacactgtacgcggttctttggatactgcaggtgttaaagaccgtaaacaagcccgttccaaatacggtgctaagcgtcctaaataattactgggacttaaataggcacgtcggccgcctaagctgaacaacggccg
>127	N operona: 90	first-last	NMB0136	gene_poz=(601-972)	rpsL	30S ribosomal protein S12	identified by similarity to EGAD:13712; match to	/position=145824 - 147395 (146424 - 146795)	/lenght=1572 (372)	/codons=524 (124)	/complement=false	GC-compoz=48.655913978494624%	/LCI1=1.02710027100271	/LCI2=0.1092140921409214	p_i1=0.11368314988578637	p_i2=0.011662083887196978	/Tai=0.24136333743788257	/Tei=0.11049587549847728	/EEI=5.68409160956583
ttcctttaagaaataaatatgaaacccagaaatctcttttttgcaggctgcctgctgacttcggcgacgtttgccgaggatatcggcgtacctgtcgaactgattaacgtcggtaatcggattgcgatgccgtctgaaggggaaagcctcgccctcctgccgtttgccgaggatgtaccgccggttcgcgatgcaatgccgtctgaagttcctaaaagcgcggcaggcggcgatgttcggggtgaccggatgagaatgccgattaacatcggatgagcgcggctttatggcataaaaaactgtcgtggaaaggatttacaccccaaataaatttccgttacaacaagatcaacagcaatatgcccgccttttattcgcgcagcggcaaggaacggtttgtcagtatagaaaaaacgtattgacagtattttcttcagtcgtccgactgattgtgagggatgtcggtaaatatttatcggcaaacaagaaaatcatctttcttcttgtcgttatgcttgactgtctgcttgcaataaaaatataattccactcttgccgacatggtgtcggcaagtatttaactcaacaggacgagaaaatatgccaactatcaaccaattagtacgcaaaggccgtcaaaagcccgtgtacgtaaacaaagtgcccgcactggaagcttgcccgcaaaaacgtggcgtgtgcacccgtgtatacacaactacccctaaaaaacctaactctgcattgcgtaaagtatgtaaagtccgcctgaccaacggttttgaagtcatttcatacatcggcggcgaaggtcacaacctgcaagagcacagtgtcgtattgattcgcggcggtcgtgtaaaagacttgccaggtgtgcgttaccacactgtacgcggttctttggatactgcaggtgttaaagaccgtaaacaagcccgttccaaatacggtgctaagcgtcctaaataattactgggacttaaataggcacgtcggccgcctaagctgaacaacggccgagtaagtgaatactcaattgggtattcatgggaatagacccgactgaatagattaaaggaaattaaaatgccaagacgtagagaagtccccaagcgcgacgtactgccagatcctaaattcggcagcgtcgagttgaccaaattcatgaacgtattgatgattgacggtaaaaaatccgttgccgagcgtatcgtttacggtgcgttggaacagattgagaaaaaaaccggcaaagtagcaatcgaagtatttaacgaagccattgcaaacgccaaacctatcgtggaagtgaaaagccgccgtgtaggtggtgcaaactaccaagttcctgttgaagttcgtccttcacgccgtttggctttggcaatgcgctgggttcgcgatgcggcccgcaaacgtggtgagaaatccatggacctgcgtttggcaggcgaattgattgatgcgtccgaaggccgtggcggtgcgttgaaaaaacgtgaagaagtacaccgtatggctgaagccaacaaagcattctctcacttccgtttctaattttgaaaggct
>128	N operona: 91	first	NMB0137	gene_poz=(601-1071)	rpsG	30S ribosomal protein S7	identified by similarity to EGAD:8973; match to	/position=146313 - 147983 (146913 - 147383)	/lenght=1671 (471)	/codons=557 (157)	/complement=false	GC-compoz=49.681528662420384%	/LCI1=1.0064102564102564	/LCI2=0.11517094017094016	p_i1=0.10757199054210251	p_i2=0.013544719780313247	/Tai=0.1965637106713462	/Tei=0.11219024780228193	/EEI=6.4776497437872615
aatcatctttcttcttgtcgttatgcttgactgtctgcttgcaataaaaatataattccactcttgccgacatggtgtcggcaagtatttaactcaacaggacgagaaaatatgccaactatcaaccaattagtacgcaaaggccgtcaaaagcccgtgtacgtaaacaaagtgcccgcactggaagcttgcccgcaaaaacgtggcgtgtgcacccgtgtatacacaactacccctaaaaaacctaactctgcattgcgtaaagtatgtaaagtccgcctgaccaacggttttgaagtcatttcatacatcggcggcgaaggtcacaacctgcaagagcacagtgtcgtattgattcgcggcggtcgtgtaaaagacttgccaggtgtgcgttaccacactgtacgcggttctttggatactgcaggtgttaaagaccgtaaacaagcccgttccaaatacggtgctaagcgtcctaaataattactgggacttaaataggcacgtcggccgcctaagctgaacaacggccgagtaagtgaatactcaattgggtattcatgggaatagacccgactgaatagattaaaggaaattaaaatgccaagacgtagagaagtccccaagcgcgacgtactgccagatcctaaattcggcagcgtcgagttgaccaaattcatgaacgtattgatgattgacggtaaaaaatccgttgccgagcgtatcgtttacggtgcgttggaacagattgagaaaaaaaccggcaaagtagcaatcgaagtatttaacgaagccattgcaaacgccaaacctatcgtggaagtgaaaagccgccgtgtaggtggtgcaaactaccaagttcctgttgaagttcgtccttcacgccgtttggctttggcaatgcgctgggttcgcgatgcggcccgcaaacgtggtgagaaatccatggacctgcgtttggcaggcgaattgattgatgcgtccgaaggccgtggcggtgcgttgaaaaaacgtgaagaagtacaccgtatggctgaagccaacaaagcattctctcacttccgtttctaattttgaaaggctaataaaatggctcgtaagaccccgatcagcctgtaccgtaacatcggtatttccgcccatattgacgcgggtaaaaccacgacgacagaacgtattttgttctataccggtttgacccacaagctgggcgaagtgcatgacggtgcggctactaccgactacatggaacaagagcaagagcgcggtattaccattacctccgctgccgttacttcctactggtccggtatggcgaaacaattccccgagcaccgcttcaacatcatcgacaccccgggacacgttgactttaccgtagaggtagagcgttctatgcgtgtattggacggcgcggtaatggtttactgcgcggtgggcggtgttcaaccccaatctgaaaccgtatggcggcaagccaacaaataccaagtgccgcgcttggcgtttgtcaataaaatggaccgtcagggtgccaacttcttccgtgttgtcgagcaaatgaaaacccgtttgcgcgcaaaccctgtacctatcgtcattccggttggtgcggaagacaacttcagcggtgtggttgatttgttgaaaatgaaatccatcatttggaat
>129	N operona: 91	last	NMB0138	gene_poz=(601-2706)	fusA	elongation factor G (EF-G)	identified by similarity to EGAD:13592; match to	/position=146802 - 150107 (147402 - 149507)	/lenght=3306 (2106)	/codons=1102 (702)	/complement=false	GC-compoz=49.81006647673315%	/LCI1=1.0775083214455539	/LCI2=0.20618164526866378	p_i1=0.12919727446328044	p_i2=0.06376518505256928	/Tai=0.17786860365532736	/Tei=0.15738866654731237	/EEI=5.965567872073703
ggacttaaataggcacgtcggccgcctaagctgaacaacggccgagtaagtgaatactcaattgggtattcatgggaatagacccgactgaatagattaaaggaaattaaaatgccaagacgtagagaagtccccaagcgcgacgtactgccagatcctaaattcggcagcgtcgagttgaccaaattcatgaacgtattgatgattgacggtaaaaaatccgttgccgagcgtatcgtttacggtgcgttggaacagattgagaaaaaaaccggcaaagtagcaatcgaagtatttaacgaagccattgcaaacgccaaacctatcgtggaagtgaaaagccgccgtgtaggtggtgcaaactaccaagttcctgttgaagttcgtccttcacgccgtttggctttggcaatgcgctgggttcgcgatgcggcccgcaaacgtggtgagaaatccatggacctgcgtttggcaggcgaattgattgatgcgtccgaaggccgtggcggtgcgttgaaaaaacgtgaagaagtacaccgtatggctgaagccaacaaagcattctctcacttccgtttctaattttgaaaggctaataaaatggctcgtaagaccccgatcagcctgtaccgtaacatcggtatttccgcccatattgacgcgggtaaaaccacgacgacagaacgtattttgttctataccggtttgacccacaagctgggcgaagtgcatgacggtgcggctactaccgactacatggaacaagagcaagagcgcggtattaccattacctccgctgccgttacttcctactggtccggtatggcgaaacaattccccgagcaccgcttcaacatcatcgacaccccgggacacgttgactttaccgtagaggtagagcgttctatgcgtgtattggacggcgcggtaatggtttactgcgcggtgggcggtgttcaaccccaatctgaaaccgtatggcggcaagccaacaaataccaagtgccgcgcttggcgtttgtcaataaaatggaccgtcagggtgccaacttcttccgtgttgtcgagcaaatgaaaacccgtttgcgcgcaaaccctgtacctatcgtcattccggttggtgcggaagacaacttcagcggtgtggttgatttgttgaaaatgaaatccatcatttggaatgaagtcgataaaggtacaacctttacctatggcgatattcctgccgaattggtcgaaactgccgaagaatggcgtcaaaatatgattgaagccgcagccgaagccagcgaagaactgatggacaaatacttaggcggcgacgagctgaccgaagaagaaatcgtaggcgcgttgcgtcaacgtactttggcaggcgaaattcagcctatgctgtgtggttctgcatttaaaaacaaaggtgttcaacgtatgttggacgcagttgtagaattgctgccagctcctaccgatattcctccggttcaaggtgtcaacccgaataccgaggaagccgacagccgtcaagccagcgatgaagagaaattctctgcattggcgttcaaaatgttgaacgacaaatacgtcggtcagctgacctttatccgcgtttactcaggcgtagtaaaatccggcgataccgtattgaactccgtaaaaggcactcgcgaacgtatcggtcgtttggtacaaatgactgccgcagaccgtactgaaatcgaagaagtacgcgccggcgacatcgcagccgctattggtctgaaagacgttactaccggtgaaaccttgtgtgcggaaagcgcgccgattatcttggaacgtatggaattccccgagccggtaatccatattgccgttgagccgaaaaccaaagccgaccaagagaaaatgggtatcgccctgaaccgcttggctaaagaagacccttctttccgtgtccgtacagacgaagaatccggtcaaaccattatttccggtatgggtgagctgcacttggaaattattgttgaccgtatgaaacgcgaattcggtgtggaagcaaatatcggtgcgcctcaagtggcttaccgtgaaactatccgcaaagccgttaaagccgaatacaaacatgcaaaacaatccggtggtaaaggtcaatacggtcacgttgtgattgaaatggaacctatggaaccgggtggtgaaggttacgagtttatcgatgaaattaaaggtggtgtgattcctcgcgaatttattccgtctgtcgataaaggtatccgcgatacgttgcctaacggtatcgttgccggctatcctgtagttgacgtacgtatccgtctggtattcggttcttaccatgatgtcgactcttcccaattggcatttgaattggctgcttctcaagcgtttaaagaaggtatgcgtcaagcatctcctgccctgcttgagccaatcatggcagttgaagtggaaaccccggaagaatacatgggcgacgtaatgggcgacttgaaccgccgtcgcggtgttgtattgggtatggatgatgacggtatcggcggtaaaaaagtccgtgccgaagtacctttggcagaaatgttcggttactcgaccgacctgcgttctgcaacccaaggccgcgctacttactctatggagttcaagaaatattctgaagctcctgcccacatagctgctgctgtaactgaagcccgtaaaggctaatcagaaaaggccgtctgaaactgaaaataaattttcagacggccattgttctttaatcgatctttatatgtaaaggaattagctcatggctaaggaaaaatttgaacgtagcaaaccgcacgtaaacgttggcaccatcggtcacgttgaccatggtaaaaccactctgactgctgctttgactactattttgtctaaaaaattcggtggcgctgcaaaagcttatgaccaaatcgacaacgctcctgaagaaaaagctcgtggtattaccattaatacctcacacgtagaatacgaaactgaaacccgtcactacgcacacgtagactgcccggggcacgccgactacgttaaaaacatgattaccggcgccgcacaaatggacggtgcaatcctggtatgttccgcagccgacggccctatgccgcaaacccgcgaacacatcctgctggcccgccaagtaggcgtaccttacatcatcgtgttcatgaacaaatgcgacatggtcgacgatgccgagctgttggaactggttgaaatggaaatccgcgacctgctgtccagctacgacttccccggcgatgactgcccgattgtaca
>130	N operona: 92	first	NMB0139	gene_poz=(601-1785)	tufA	translation elongation factor Tu	identified by similarity to EGAD:31897; match to	/position=148993 - 151377 (149593 - 150777)	/lenght=2385 (1185)	/codons=795 (395)	/complement=false	GC-compoz=52.40506329113924%	/LCI1=1.038917089678511	/LCI2=0.16319796954314728	p_i1=0.11724165966250184	p_i2=0.035023670846887914	/Tai=0.16213970519631787	/Tei=0.13152130376219912	/EEI=6.810573889577976
agtttatcgatgaaattaaaggtggtgtgattcctcgcgaatttattccgtctgtcgataaaggtatccgcgatacgttgcctaacggtatcgttgccggctatcctgtagttgacgtacgtatccgtctggtattcggttcttaccatgatgtcgactcttcccaattggcatttgaattggctgcttctcaagcgtttaaagaaggtatgcgtcaagcatctcctgccctgcttgagccaatcatggcagttgaagtggaaaccccggaagaatacatgggcgacgtaatgggcgacttgaaccgccgtcgcggtgttgtattgggtatggatgatgacggtatcggcggtaaaaaagtccgtgccgaagtacctttggcagaaatgttcggttactcgaccgacctgcgttctgcaacccaaggccgcgctacttactctatggagttcaagaaatattctgaagctcctgcccacatagctgctgctgtaactgaagcccgtaaaggctaatcagaaaaggccgtctgaaactgaaaataaattttcagacggccattgttctttaatcgatctttatatgtaaaggaattagctcatggctaaggaaaaatttgaacgtagcaaaccgcacgtaaacgttggcaccatcggtcacgttgaccatggtaaaaccactctgactgctgctttgactactattttgtctaaaaaattcggtggcgctgcaaaagcttatgaccaaatcgacaacgctcctgaagaaaaagctcgtggtattaccattaatacctcacacgtagaatacgaaactgaaacccgtcactacgcacacgtagactgcccggggcacgccgactacgttaaaaacatgattaccggcgccgcacaaatggacggtgcaatcctggtatgttccgcagccgacggccctatgccgcaaacccgcgaacacatcctgctggcccgccaagtaggcgtaccttacatcatcgtgttcatgaacaaatgcgacatggtcgacgatgccgagctgttggaactggttgaaatggaaatccgcgacctgctgtccagctacgacttccccggcgatgactgcccgattgtacaaggttccgcactgaaagccttggaaggcgatgccgcttacgaagaaaaaatcttcgaactggctgccgcattggacagctacatcccgactcccgagcgagccgtggacaaaccgttcctgctgcctatcgaagacgtgttctccatttccggccgcggtacagtagtaaccggccgtgtagagcgcggtatcatccacgttggtgacgagattgaaatcgtcggtctgaaagaaacccaaaaaaccacttgtaccggtgttgaaatgttccgcaaactgctggacgaaggtcaggcgggcgacaacgtaggcgtattgctgcgcggtaccaaacgtgaagacgtggaacgcggtcaggtattggctaaaccgggtactatcactcctcacaccaaattcaaagcagaagtatacgtactgagcaaagaagagggtggtcgtcacactccgttcttcgccaactaccgtccgcaattctacttccgtaccaccgacgtaaccggcgcggttactttggaagaaggtgtggaaatggtaatgccgggtgaaaacgtaaccatcaccgtagaactgattgcgcctatcgctatggaagaaggcctgcgctttgcgattcgcgaaggcggccgtaccgtgggtgccggcgtggtttcttctgttatcgcttaattgaaggatattgataaatggcaaaccaaaaaatccgtatccgcctgaaagcttatgattacgccctgattgaccgttctgcacaagaaatcgttgaaactgcaaaacgtaccggtgcagttgtaaaaggcccgattcctttgccgaccaaaatcgagcgtttcaacattttgcgttctccgcacgtgaacaaaacttcccgtgagcaattggaaatccgcacccacttgcgcctgatggacatcgtggattggaccgataaaactaccgatgcgctgatgaagctggatttgccggccggtgttgatgtagaaatcaaagtccaataattcggactataaaaaatccccaagcaatcaatgcttggggattttttatgttatgccgagacctttgcaaaattccccaaaatcccctaaattcccaccaagacatttaggagcaccttcttccagcaaaccgcccaagccatgattgccaaacacatcgaccggttcccactattgaagttggaccgggtaattgattggcagccgatcgaacagtacctgaatcgtcaaagaacccgttaccttagagaccaccgcggccgtcccgcct
>131	N operona: 92	last	NMB0140	gene_poz=(601-912)	rpsJ	30S ribosomal protein S10	identified by similarity to EGAD:31893; match to	/position=150195 - 151706 (150795 - 151106)	/lenght=1512 (312)	/codons=504 (104)	/complement=false	GC-compoz=47.43589743589743%	/LCI1=1.1067961165048543	/LCI2=0.20420711974110042	p_i1=0.13859898428273854	p_i2=0.06225618500510181	/Tai=0.14653229225282854	/Tei=0.15603056650459163	/EEI=6.610196665293609
gactcccgagcgagccgtggacaaaccgttcctgctgcctatcgaagacgtgttctccatttccggccgcggtacagtagtaaccggccgtgtagagcgcggtatcatccacgttggtgacgagattgaaatcgtcggtctgaaagaaacccaaaaaaccacttgtaccggtgttgaaatgttccgcaaactgctggacgaaggtcaggcgggcgacaacgtaggcgtattgctgcgcggtaccaaacgtgaagacgtggaacgcggtcaggtattggctaaaccgggtactatcactcctcacaccaaattcaaagcagaagtatacgtactgagcaaagaagagggtggtcgtcacactccgttcttcgccaactaccgtccgcaattctacttccgtaccaccgacgtaaccggcgcggttactttggaagaaggtgtggaaatggtaatgccgggtgaaaacgtaaccatcaccgtagaactgattgcgcctatcgctatggaagaaggcctgcgctttgcgattcgcgaaggcggccgtaccgtgggtgccggcgtggtttcttctgttatcgcttaattgaaggatattgataaatggcaaaccaaaaaatccgtatccgcctgaaagcttatgattacgccctgattgaccgttctgcacaagaaatcgttgaaactgcaaaacgtaccggtgcagttgtaaaaggcccgattcctttgccgaccaaaatcgagcgtttcaacattttgcgttctccgcacgtgaacaaaacttcccgtgagcaattggaaatccgcacccacttgcgcctgatggacatcgtggattggaccgataaaactaccgatgcgctgatgaagctggatttgccggccggtgttgatgtagaaatcaaagtccaataattcggactataaaaaatccccaagcaatcaatgcttggggattttttatgttatgccgagacctttgcaaaattccccaaaatcccctaaattcccaccaagacatttaggagcaccttcttccagcaaaccgcccaagccatgattgccaaacacatcgaccggttcccactattgaagttggaccgggtaattgattggcagccgatcgaacagtacctgaatcgtcaaagaacccgttaccttagagaccaccgcggccgtcccgcctatcccctgttgtccatgttcaaagccgtcctgctcggacaatggcacagcctctccgatcccgaactcgagcacagcctcatcacccgcatcgatttcaacctgttttgccgctttgacgaactgagcatccccgattacagtcatcaaccatattccggtttgtcggagaaagatgcatacgctgtgatgaccggataccgacccgttaaaagagtccgaccctatgccgtctgaaaattcaaaacgcttcagacggcatattgaagatatttctgatatttctgttgatatttctttgacttgtcagatataatgccgagcttggta
>132	N operona: 93	first-last	NMB0141	gene_poz=(601-966)	-	transposase, truncation	identified by similarity to GP:3901097	/position=150648 - 152213 (151248 - 151613)	/lenght=1566 (366)	/codons=522 (122)	/complement=false	GC-compoz=53.00546448087432%	/LCI1=1.0275482093663912	/LCI2=0.19449035812672175	p_i1=0.11381714601828012	p_i2=0.055088083281589734	/Tai=0.42635222540231715	/Tei=0.14957927495343076	/EEI=3.4726351983953254
gccgggtgaaaacgtaaccatcaccgtagaactgattgcgcctatcgctatggaagaaggcctgcgctttgcgattcgcgaaggcggccgtaccgtgggtgccggcgtggtttcttctgttatcgcttaattgaaggatattgataaatggcaaaccaaaaaatccgtatccgcctgaaagcttatgattacgccctgattgaccgttctgcacaagaaatcgttgaaactgcaaaacgtaccggtgcagttgtaaaaggcccgattcctttgccgaccaaaatcgagcgtttcaacattttgcgttctccgcacgtgaacaaaacttcccgtgagcaattggaaatccgcacccacttgcgcctgatggacatcgtggattggaccgataaaactaccgatgcgctgatgaagctggatttgccggccggtgttgatgtagaaatcaaagtccaataattcggactataaaaaatccccaagcaatcaatgcttggggattttttatgttatgccgagacctttgcaaaattccccaaaatcccctaaattcccaccaagacatttaggagcaccttcttccagcaaaccgcccaagccatgattgccaaacacatcgaccggttcccactattgaagttggaccgggtaattgattggcagccgatcgaacagtacctgaatcgtcaaagaacccgttaccttagagaccaccgcggccgtcccgcctatcccctgttgtccatgttcaaagccgtcctgctcggacaatggcacagcctctccgatcccgaactcgagcacagcctcatcacccgcatcgatttcaacctgttttgccgctttgacgaactgagcatccccgattacagtcatcaaccatattccggtttgtcggagaaagatgcatacgctgtgatgaccggataccgacccgttaaaagagtccgaccctatgccgtctgaaaattcaaaacgcttcagacggcatattgaagatatttctgatatttctgttgatatttctttgacttgtcagatataatgccgagcttggtacatttgtgccaagtttaactttgtctgaaagacaggccaatcgtagcctgtccctttactttaaaaggaaaataatcatgactttaggtctggttggacgcaaagttggtatgacccgcgtgttcgacgaacagggtgtttctgttccggtaaccgttttggatatgtctgccaaccgcgttacacaagtaaaatccaaagatactgacggctatactgccgttcaagttacctttggtcagaaaaaagccaatcgtgtcaacaaagccgaagccgggcactttgcaaaagcaggtgttgaagccggtcgcggtttgattgagtttgctttgactgaagaaaaactggctgaattgaaagctggtgacgaaatcaccgtttctatgtttgaagtcggtcaactggtcgatgtaaccggtacctctaaaggtaaaggtttctccggcacgattaaacgtcataacttcggtgcccaacgtacttcccacggtaactcccgttctcacc
>133	N operona: 94	first	NMB0142	gene_poz=(601-1245)	rplC	50S ribosomal protein L3	identified by similarity to EGAD:6913; match to	/position=151184 - 153028 (151784 - 152428)	/lenght=1845 (645)	/codons=615 (215)	/complement=false	GC-compoz=49.92248062015504%	/LCI1=1.2133956386292835	/LCI2=0.21853582554517126	p_i1=0.17498549864974905	p_i2=0.0735981898437969	/Tai=0.18348537365458656	/Tei=0.16623837085941723	/EEI=5.718799570727789
caaaatcccctaaattcccaccaagacatttaggagcaccttcttccagcaaaccgcccaagccatgattgccaaacacatcgaccggttcccactattgaagttggaccgggtaattgattggcagccgatcgaacagtacctgaatcgtcaaagaacccgttaccttagagaccaccgcggccgtcccgcctatcccctgttgtccatgttcaaagccgtcctgctcggacaatggcacagcctctccgatcccgaactcgagcacagcctcatcacccgcatcgatttcaacctgttttgccgctttgacgaactgagcatccccgattacagtcatcaaccatattccggtttgtcggagaaagatgcatacgctgtgatgaccggataccgacccgttaaaagagtccgaccctatgccgtctgaaaattcaaaacgcttcagacggcatattgaagatatttctgatatttctgttgatatttctttgacttgtcagatataatgccgagcttggtacatttgtgccaagtttaactttgtctgaaagacaggccaatcgtagcctgtccctttactttaaaaggaaaataatcatgactttaggtctggttggacgcaaagttggtatgacccgcgtgttcgacgaacagggtgtttctgttccggtaaccgttttggatatgtctgccaaccgcgttacacaagtaaaatccaaagatactgacggctatactgccgttcaagttacctttggtcagaaaaaagccaatcgtgtcaacaaagccgaagccgggcactttgcaaaagcaggtgttgaagccggtcgcggtttgattgagtttgctttgactgaagaaaaactggctgaattgaaagctggtgacgaaatcaccgtttctatgtttgaagtcggtcaactggtcgatgtaaccggtacctctaaaggtaaaggtttctccggcacgattaaacgtcataacttcggtgcccaacgtacttcccacggtaactcccgttctcaccgtgttccaggctctatcggtatggcgcaagacccgggtcgcgtgttccccggtaaacgcatggccggccaatacggcaacaccaaagcaactgttcaaaaattggaagttgtccgtgttgacgcagaacgccaactgctgttggttaagggtgctgttccgggtgcggtcaacagcgatgttgtagttcgtcccagcgtgaaagtaggtgcgtaatggaattgaaagtaattgacgctaaaggacaagtttcaggcagtctgtctgtttctgatgctttgttcgcccgcgaatacaatgaagcgttggttcatcagctggtaaatgcctacttggcaaacgcccgctccggtaaccgcgctcaaaaaacccgtgccgaagtaaaacactcaaccaaaaaaccatggcgtcaaaaaggtaccggccgtgcccgttccggtatgacttcttctccgctgtggcgtaaaggtggtcgcgcgttcccgaacaaacccgacgaaaacttcactcaaaaagtaaaccgcaaaatgtaccgtgccggtatggcgactattctgtcccaattgactcgtgacgagcgtttgtttgcgattgaggcgttgactgccgaaactcctaaaaccaaagtttttgccgaacaagtgaaaaatctgggtctggagcaagtgttgtttgtaaccaaacagctcgacgagaatgtttacttggcttcacgcaacttgccaaacgtgttggttttggaagctcaacaagttgatccttacagcttgctgcgttacaaaaaagtaatcatcactaaagatgcagttgcacaat
>134	N operona: 94	middle	NMB0143	gene_poz=(601-1221)	rplD	50S ribosomal protein L4	identified by similarity to EGAD:97507; match to	/position=151828 - 153648 (152428 - 153048)	/lenght=1821 (621)	/codons=607 (207)	/complement=false	GC-compoz=46.85990338164252%	/LCI1=1.103559870550162	/LCI2=0.11763754045307447	p_i1=0.13754666058900927	p_i2=0.014373490416859622	/Tai=0.20678052249072837	/Tei=0.11293614137517366	/EEI=6.255538813074989
gttcgacgaacagggtgtttctgttccggtaaccgttttggatatgtctgccaaccgcgttacacaagtaaaatccaaagatactgacggctatactgccgttcaagttacctttggtcagaaaaaagccaatcgtgtcaacaaagccgaagccgggcactttgcaaaagcaggtgttgaagccggtcgcggtttgattgagtttgctttgactgaagaaaaactggctgaattgaaagctggtgacgaaatcaccgtttctatgtttgaagtcggtcaactggtcgatgtaaccggtacctctaaaggtaaaggtttctccggcacgattaaacgtcataacttcggtgcccaacgtacttcccacggtaactcccgttctcaccgtgttccaggctctatcggtatggcgcaagacccgggtcgcgtgttccccggtaaacgcatggccggccaatacggcaacaccaaagcaactgttcaaaaattggaagttgtccgtgttgacgcagaacgccaactgctgttggttaagggtgctgttccgggtgcggtcaacagcgatgttgtagttcgtcccagcgtgaaagtaggtgcgtaatggaattgaaagtaattgacgctaaaggacaagtttcaggcagtctgtctgtttctgatgctttgttcgcccgcgaatacaatgaagcgttggttcatcagctggtaaatgcctacttggcaaacgcccgctccggtaaccgcgctcaaaaaacccgtgccgaagtaaaacactcaaccaaaaaaccatggcgtcaaaaaggtaccggccgtgcccgttccggtatgacttcttctccgctgtggcgtaaaggtggtcgcgcgttcccgaacaaacccgacgaaaacttcactcaaaaagtaaaccgcaaaatgtaccgtgccggtatggcgactattctgtcccaattgactcgtgacgagcgtttgtttgcgattgaggcgttgactgccgaaactcctaaaaccaaagtttttgccgaacaagtgaaaaatctgggtctggagcaagtgttgtttgtaaccaaacagctcgacgagaatgtttacttggcttcacgcaacttgccaaacgtgttggttttggaagctcaacaagttgatccttacagcttgctgcgttacaaaaaagtaatcatcactaaagatgcagttgcacaattagaggagcaatgggtatgaatcaacaacgtttgactcaagtgattttggcacctatcgtttctgaaaaaagcaacgtattggctgaaaaacgtaaccaaatgacgtttaaagttttggcaaatgcaaccaaacctgaaattaaagcggctgttgagctgctgttcggcgttcaagttgcagacgttactactgttaccattaaaggtaaagttaaacgttttggtcgcactttaggtcgtcgcagcgatgttaaaaaggcttatgtaagcttggctgccggtcaagagttggatttggaagccgctgctgcagctgcagataaggaataaacaaaatggcaatcgttaaaatgaagccgacctctgcaggccgtcgcggcatggttcgcgtggtaacagaaggtttgtacaaaggtgcaccttatgcacctctgctggaaaagaaaaattctactgccggtcgtaacaacaatggtcatattactacccgtcataaaggtggtggtcataaacatcattaccgcgtcgtagattttaaacgtaacaaagacggtatccctgcaaaagtagagcgtatcgaatatgaccctaaccgtactgcatttatcgcactgttgtg
>135	N operona: 94	middle	NMB0144	gene_poz=(601-915)	rplW	50S ribosomal protein L23	identified by similarity to EGAD:15733; match to	/position=152445 - 153959 (153045 - 153359)	/lenght=1515 (315)	/codons=505 (105)	/complement=false	GC-compoz=42.22222222222222%	/LCI1=1.419871794871795	/LCI2=0.13205128205128203	p_i1=0.2530231786474451	p_i2=0.019803198580435145	/Tai=0.18860762016649474	/Tei=0.11782287872239164	/EEI=6.52676547292772
tgacgctaaaggacaagtttcaggcagtctgtctgtttctgatgctttgttcgcccgcgaatacaatgaagcgttggttcatcagctggtaaatgcctacttggcaaacgcccgctccggtaaccgcgctcaaaaaacccgtgccgaagtaaaacactcaaccaaaaaaccatggcgtcaaaaaggtaccggccgtgcccgttccggtatgacttcttctccgctgtggcgtaaaggtggtcgcgcgttcccgaacaaacccgacgaaaacttcactcaaaaagtaaaccgcaaaatgtaccgtgccggtatggcgactattctgtcccaattgactcgtgacgagcgtttgtttgcgattgaggcgttgactgccgaaactcctaaaaccaaagtttttgccgaacaagtgaaaaatctgggtctggagcaagtgttgtttgtaaccaaacagctcgacgagaatgtttacttggcttcacgcaacttgccaaacgtgttggttttggaagctcaacaagttgatccttacagcttgctgcgttacaaaaaagtaatcatcactaaagatgcagttgcacaattagaggagcaatgggtatgaatcaacaacgtttgactcaagtgattttggcacctatcgtttctgaaaaaagcaacgtattggctgaaaaacgtaaccaaatgacgtttaaagttttggcaaatgcaaccaaacctgaaattaaagcggctgttgagctgctgttcggcgttcaagttgcagacgttactactgttaccattaaaggtaaagttaaacgttttggtcgcactttaggtcgtcgcagcgatgttaaaaaggcttatgtaagcttggctgccggtcaagagttggatttggaagccgctgctgcagctgcagataaggaataaacaaaatggcaatcgttaaaatgaagccgacctctgcaggccgtcgcggcatggttcgcgtggtaacagaaggtttgtacaaaggtgcaccttatgcacctctgctggaaaagaaaaattctactgccggtcgtaacaacaatggtcatattactacccgtcataaaggtggtggtcataaacatcattaccgcgtcgtagattttaaacgtaacaaagacggtatccctgcaaaagtagagcgtatcgaatatgaccctaaccgtactgcatttatcgcactgttgtgctatgcagatggtgagcgtcgctacattattgctcctcgtggtattcaagccggtgcagtattggtttccggtgctgaagctgcgatcaaagtaggtaacactctgccgatccgcaatattcctgttggtacaactattcactgtatcgaaatgaaaccaggtaaaggtgcgcaaattgcacgttctgccggtgcttctgcggtattgctggctaaagaaggcgcgtacgctcaagtccgcctgcgctctggcgaagtccgtaaaatcaacgtagattgccgtgcaaccatcggtgaagtcggtaacgaag
>136	N operona: 94	middle	NMB0145	gene_poz=(601-1434)	rplB	50S ribosomal protein L2	identified by similarity to EGAD:5663; match to	/position=152765 - 154798 (153365 - 154198)	/lenght=2034 (834)	/codons=678 (278)	/complement=false	GC-compoz=49.76019184652279%	/LCI1=0.8820697954271961	/LCI2=0.1981949458483755	p_i1=0.07425182557136323	p_i2=0.05777003542565118	/Tai=0.21210469897666479	/Tei=0.15199303188308605	/EEI=5.4930306631611305
ttctgtcccaattgactcgtgacgagcgtttgtttgcgattgaggcgttgactgccgaaactcctaaaaccaaagtttttgccgaacaagtgaaaaatctgggtctggagcaagtgttgtttgtaaccaaacagctcgacgagaatgtttacttggcttcacgcaacttgccaaacgtgttggttttggaagctcaacaagttgatccttacagcttgctgcgttacaaaaaagtaatcatcactaaagatgcagttgcacaattagaggagcaatgggtatgaatcaacaacgtttgactcaagtgattttggcacctatcgtttctgaaaaaagcaacgtattggctgaaaaacgtaaccaaatgacgtttaaagttttggcaaatgcaaccaaacctgaaattaaagcggctgttgagctgctgttcggcgttcaagttgcagacgttactactgttaccattaaaggtaaagttaaacgttttggtcgcactttaggtcgtcgcagcgatgttaaaaaggcttatgtaagcttggctgccggtcaagagttggatttggaagccgctgctgcagctgcagataaggaataaacaaaatggcaatcgttaaaatgaagccgacctctgcaggccgtcgcggcatggttcgcgtggtaacagaaggtttgtacaaaggtgcaccttatgcacctctgctggaaaagaaaaattctactgccggtcgtaacaacaatggtcatattactacccgtcataaaggtggtggtcataaacatcattaccgcgtcgtagattttaaacgtaacaaagacggtatccctgcaaaagtagagcgtatcgaatatgaccctaaccgtactgcatttatcgcactgttgtgctatgcagatggtgagcgtcgctacattattgctcctcgtggtattcaagccggtgcagtattggtttccggtgctgaagctgcgatcaaagtaggtaacactctgccgatccgcaatattcctgttggtacaactattcactgtatcgaaatgaaaccaggtaaaggtgcgcaaattgcacgttctgccggtgcttctgcggtattgctggctaaagaaggcgcgtacgctcaagtccgcctgcgctctggcgaagtccgtaaaatcaacgtagattgccgtgcaaccatcggtgaagtcggtaacgaagagcaaagcctgaaaaaaatcggtaaagccggtgccaatcgttggcgcggtattcgtccgactgtacgtggtgttgtcatgaaccctgtcgatcacccgcatggtggtggtgaaggccgtacgggcgaggcccgcgaaccggtcagcccatggggtactcctgctaaaggctaccgcactcgtaataacaaacgcacggataacatgattgttcgtcgccgttactcaaataaaggttaatttagtatggctcgttcattgaaaaaaggcccatatgtagacctgcatttgctgaaaaaagtagatgctgctcgcgcaagcaacgacaaacgcccgattaaaacctggtctcgtcgttctaccattctgcctgattttatcggtctgaccattgctgtgcacaacggccgcacccatgtgcctgtgtttatcagcgacaatatggttggtcataaattaggcgaattctcattgacccgtacctttaaaggccacttggccgataaaaaggctaaaaagaaataaggtgaatcatgagagtaaatgcacaacataaaaatgcccgtatctctgctcaaaaggctcgtttggtagctgatttgattcgtggtaaagacgttgcccaagctttgaatattttggctttcagtcctaaaaaaggtgccgagctgattaaaaaagtattggagtcagctattgctaatgccgagcacaataacggtgcggacattgatgaactgaaagtggtaactatctttgttgacaaaggcccaagcttgaaacgttttcaagctcgcgccaaaggtcgcggtaaccgcatcgaaaaacaaacttgtcata
>137	N operona: 94	middle	NMB0146	gene_poz=(601-879)	rpsS	30S ribosomal protein S19	identified by similarity to EGAD:19290; match to	/position=153605 - 155083 (154205 - 154483)	/lenght=1479 (279)	/codons=493 (93)	/complement=false	GC-compoz=45.16129032258064%	/LCI1=0.9565217391304348	/LCI2=0.13804347826086963	p_i1=0.09348367659963683	p_i2=0.022359166904368916	/Tai=0.2225065621126478	/Tei=0.12012325021393203	/EEI=5.837203675941914
atcgaatatgaccctaaccgtactgcatttatcgcactgttgtgctatgcagatggtgagcgtcgctacattattgctcctcgtggtattcaagccggtgcagtattggtttccggtgctgaagctgcgatcaaagtaggtaacactctgccgatccgcaatattcctgttggtacaactattcactgtatcgaaatgaaaccaggtaaaggtgcgcaaattgcacgttctgccggtgcttctgcggtattgctggctaaagaaggcgcgtacgctcaagtccgcctgcgctctggcgaagtccgtaaaatcaacgtagattgccgtgcaaccatcggtgaagtcggtaacgaagagcaaagcctgaaaaaaatcggtaaagccggtgccaatcgttggcgcggtattcgtccgactgtacgtggtgttgtcatgaaccctgtcgatcacccgcatggtggtggtgaaggccgtacgggcgaggcccgcgaaccggtcagcccatggggtactcctgctaaaggctaccgcactcgtaataacaaacgcacggataacatgattgttcgtcgccgttactcaaataaaggttaatttagtatggctcgttcattgaaaaaaggcccatatgtagacctgcatttgctgaaaaaagtagatgctgctcgcgcaagcaacgacaaacgcccgattaaaacctggtctcgtcgttctaccattctgcctgattttatcggtctgaccattgctgtgcacaacggccgcacccatgtgcctgtgtttatcagcgacaatatggttggtcataaattaggcgaattctcattgacccgtacctttaaaggccacttggccgataaaaaggctaaaaagaaataaggtgaatcatgagagtaaatgcacaacataaaaatgcccgtatctctgctcaaaaggctcgtttggtagctgatttgattcgtggtaaagacgttgcccaagctttgaatattttggctttcagtcctaaaaaaggtgccgagctgattaaaaaagtattggagtcagctattgctaatgccgagcacaataacggtgcggacattgatgaactgaaagtggtaactatctttgttgacaaaggcccaagcttgaaacgttttcaagctcgcgccaaaggtcgcggtaaccgcatcgaaaaacaaacttgtcatatcaatgtgacagtgggtaactaaggaaaagctatgggacaaaagattaaccctacaggctttcgcctggcggtaactaaagactgggcttcaaaatggtttgctaaaagcaccgacttttctactgttttgaagcaggatatcgatgttcgcaattatttgcgtcaaaaattggccaatgcttcggttggtcgagtggttattgaacgccctgcaaaatctgcacgcattaccattcactccgctcgtccgggtgtggttatcggtaaaaaaggtgaggatatcg
>138	N operona: 94	middle	NMB0147	gene_poz=(601-930)	rplV	50S ribosomal protein L22	identified by similarity to EGAD:27949; match to	/position=153892 - 155421 (154492 - 154821)	/lenght=1530 (330)	/codons=510 (110)	/complement=false	GC-compoz=42.12121212121212%	/LCI1=1.1590214067278288	/LCI2=0.21467889908256876	p_i1=0.15602198948982146	p_i2=0.07045674502477121	/Tai=0.2531649618585042	/Tei=0.1634110705222941	/EEI=4.801044334139154
gcgctctggcgaagtccgtaaaatcaacgtagattgccgtgcaaccatcggtgaagtcggtaacgaagagcaaagcctgaaaaaaatcggtaaagccggtgccaatcgttggcgcggtattcgtccgactgtacgtggtgttgtcatgaaccctgtcgatcacccgcatggtggtggtgaaggccgtacgggcgaggcccgcgaaccggtcagcccatggggtactcctgctaaaggctaccgcactcgtaataacaaacgcacggataacatgattgttcgtcgccgttactcaaataaaggttaatttagtatggctcgttcattgaaaaaaggcccatatgtagacctgcatttgctgaaaaaagtagatgctgctcgcgcaagcaacgacaaacgcccgattaaaacctggtctcgtcgttctaccattctgcctgattttatcggtctgaccattgctgtgcacaacggccgcacccatgtgcctgtgtttatcagcgacaatatggttggtcataaattaggcgaattctcattgacccgtacctttaaaggccacttggccgataaaaaggctaaaaagaaataaggtgaatcatgagagtaaatgcacaacataaaaatgcccgtatctctgctcaaaaggctcgtttggtagctgatttgattcgtggtaaagacgttgcccaagctttgaatattttggctttcagtcctaaaaaaggtgccgagctgattaaaaaagtattggagtcagctattgctaatgccgagcacaataacggtgcggacattgatgaactgaaagtggtaactatctttgttgacaaaggcccaagcttgaaacgttttcaagctcgcgccaaaggtcgcggtaaccgcatcgaaaaacaaacttgtcatatcaatgtgacagtgggtaactaaggaaaagctatgggacaaaagattaaccctacaggctttcgcctggcggtaactaaagactgggcttcaaaatggtttgctaaaagcaccgacttttctactgttttgaagcaggatatcgatgttcgcaattatttgcgtcaaaaattggccaatgcttcggttggtcgagtggttattgaacgccctgcaaaatctgcacgcattaccattcactccgctcgtccgggtgtggttatcggtaaaaaaggtgaggatatcgaggttttgaaacgtgacttgcaagtcttgatgggtgtacctgttcatgtaaatattgaagagattcgccgtcctgagttggatgctcaaattattgctgacggtattgcccagcagttggaaaagcgcgttcaattccgtcgtgctatgaaacgagcaatgcaaaatgcaatgcgttctggtgctaaaggcattaagattatgacttcaggccgtctgaatggtgcggatattgcccgtagcgaatggtatcgtgaaggtcgcgtgccactgcatactttacgtgcaaatgtagattatgcaaccagcgaagcgcacaccacatatggtgtattgggt
>139	N operona: 94	middle	NMB0148	gene_poz=(601-1293)	rpsC	30S ribosomal protein S3	identified by similarity to EGAD:15155; match to	/position=154231 - 156123 (154831 - 155523)	/lenght=1893 (693)	/codons=631 (231)	/complement=false	GC-compoz=45.02164502164502%	/LCI1=1.1188405797101448	/LCI2=0.1401449275362319	p_i1=0.1425441513571156	p_i2=0.02329744757331154	/Tai=0.288617140733101	/Tei=0.12096770281598039	/EEI=4.882993185660533
atatgtagacctgcatttgctgaaaaaagtagatgctgctcgcgcaagcaacgacaaacgcccgattaaaacctggtctcgtcgttctaccattctgcctgattttatcggtctgaccattgctgtgcacaacggccgcacccatgtgcctgtgtttatcagcgacaatatggttggtcataaattaggcgaattctcattgacccgtacctttaaaggccacttggccgataaaaaggctaaaaagaaataaggtgaatcatgagagtaaatgcacaacataaaaatgcccgtatctctgctcaaaaggctcgtttggtagctgatttgattcgtggtaaagacgttgcccaagctttgaatattttggctttcagtcctaaaaaaggtgccgagctgattaaaaaagtattggagtcagctattgctaatgccgagcacaataacggtgcggacattgatgaactgaaagtggtaactatctttgttgacaaaggcccaagcttgaaacgttttcaagctcgcgccaaaggtcgcggtaaccgcatcgaaaaacaaacttgtcatatcaatgtgacagtgggtaactaaggaaaagctatgggacaaaagattaaccctacaggctttcgcctggcggtaactaaagactgggcttcaaaatggtttgctaaaagcaccgacttttctactgttttgaagcaggatatcgatgttcgcaattatttgcgtcaaaaattggccaatgcttcggttggtcgagtggttattgaacgccctgcaaaatctgcacgcattaccattcactccgctcgtccgggtgtggttatcggtaaaaaaggtgaggatatcgaggttttgaaacgtgacttgcaagtcttgatgggtgtacctgttcatgtaaatattgaagagattcgccgtcctgagttggatgctcaaattattgctgacggtattgcccagcagttggaaaagcgcgttcaattccgtcgtgctatgaaacgagcaatgcaaaatgcaatgcgttctggtgctaaaggcattaagattatgacttcaggccgtctgaatggtgcggatattgcccgtagcgaatggtatcgtgaaggtcgcgtgccactgcatactttacgtgcaaatgtagattatgcaaccagcgaagcgcacaccacatatggtgtattgggtctgaaagtttgggtttatacggaaggcaatattaaatcttccaaacctgaacatgagagtaaacaaagaaaggcaggtagacgtaatgctgcagccaactagactgaaataccgtaagcaacaaaagggtcgcaataccggcatcgctactcgcggtaataaggtaagtttcggtgagttcggcttgaaagccgtaggtcgtggtcgtttgactgcccgtcaaatcgaagctgctcgtcgtgcaatgacccgtcatatcaaacgtggtggtcgtatttggattcgtgtattccctgataaaccgattactgaaaagcctattcaagttcgtatgggtggcggtaaaggtaacgtggaatattacattgccgaaattaaaccaggtaaagtgttgtatgaaatggatggcgttccagaggaactggctcgtgaagcattcgagttggctgctgccaaattgcctattcctacaacctttgtagtaagacaggtgggtcaataatgaaagcaaatgaattgaaagacaaatccgttgagcagttgaatgcagatttgttggacttgttgaaagctcagtttggcttacgtatgcaaaacgctaccggtcaattaggcaaaccaagtgaattgaaacgtgtacgtcgcgatattgctcgtattaaaaccgttttaactgaaaaaggtgctaagtaatgagcgaaa
>140	N operona: 94	middle	NMB0149	gene_poz=(601-1017)	rplP	50S ribosomal protein L16	identified by similarity to EGAD:8200; match to	/position=154907 - 156523 (155507 - 155923)	/lenght=1617 (417)	/codons=539 (139)	/complement=false	GC-compoz=46.52278177458034%	/LCI1=1.0	/LCI2=0.1538647342995169	p_i1=0.1057099778868719	p_i2=0.02995986288337348	/Tai=0.27275272964237357	/Tei=0.12696387659503613	/EEI=5.00354493356253
gcaccgacttttctactgttttgaagcaggatatcgatgttcgcaattatttgcgtcaaaaattggccaatgcttcggttggtcgagtggttattgaacgccctgcaaaatctgcacgcattaccattcactccgctcgtccgggtgtggttatcggtaaaaaaggtgaggatatcgaggttttgaaacgtgacttgcaagtcttgatgggtgtacctgttcatgtaaatattgaagagattcgccgtcctgagttggatgctcaaattattgctgacggtattgcccagcagttggaaaagcgcgttcaattccgtcgtgctatgaaacgagcaatgcaaaatgcaatgcgttctggtgctaaaggcattaagattatgacttcaggccgtctgaatggtgcggatattgcccgtagcgaatggtatcgtgaaggtcgcgtgccactgcatactttacgtgcaaatgtagattatgcaaccagcgaagcgcacaccacatatggtgtattgggtctgaaagtttgggtttatacggaaggcaatattaaatcttccaaacctgaacatgagagtaaacaaagaaaggcaggtagacgtaatgctgcagccaactagactgaaataccgtaagcaacaaaagggtcgcaataccggcatcgctactcgcggtaataaggtaagtttcggtgagttcggcttgaaagccgtaggtcgtggtcgtttgactgcccgtcaaatcgaagctgctcgtcgtgcaatgacccgtcatatcaaacgtggtggtcgtatttggattcgtgtattccctgataaaccgattactgaaaagcctattcaagttcgtatgggtggcggtaaaggtaacgtggaatattacattgccgaaattaaaccaggtaaagtgttgtatgaaatggatggcgttccagaggaactggctcgtgaagcattcgagttggctgctgccaaattgcctattcctacaacctttgtagtaagacaggtgggtcaataatgaaagcaaatgaattgaaagacaaatccgttgagcagttgaatgcagatttgttggacttgttgaaagctcagtttggcttacgtatgcaaaacgctaccggtcaattaggcaaaccaagtgaattgaaacgtgtacgtcgcgatattgctcgtattaaaaccgttttaactgaaaaaggtgctaagtaatgagcgaaactaaaaatgttcgtactttgcaaggcaaagtagtaagcgacaaaatggataaaaccgtaacagtattggttgagcgtaaagtaaaacatccgctgtatggtaagattattcgattatctactaaaatccatgcccatgatgaaaataatcaatatggaattggtgatgtggttgttatatcggaatcccgtccattgtcaaaaactaaatcttgggttgtcagtgagctggttgagaaagcacgttctatttaagaattaaagcaacgtgcttggaatgggaaacgaagtattgcagcaaatttaatttgcgtgtaaacttcgtttcctgtctttcagtttcttctggaagtttcttccctttcggggtccaagactggtttacttgaaccgcaaggttt
>141	N operona: 94	middle	NMB0150	gene_poz=(601-792)	rpmC	50S ribosomal protein L29	identified by similarity to EGAD:27952; match to	/position=155323 - 156714 (155923 - 156114)	/lenght=1392 (192)	/codons=464 (64)	/complement=false	GC-compoz=38.54166666666667%	/LCI1=1.2222222222222223	/LCI2=0.034391534391534404	p_i1=0.17813702136963358	p_i2=3.671728696018223E-4	/Tai=0.23506501453795142	/Tei=0.10033045558264164	/EEI=5.96310975601695
agcgaatggtatcgtgaaggtcgcgtgccactgcatactttacgtgcaaatgtagattatgcaaccagcgaagcgcacaccacatatggtgtattgggtctgaaagtttgggtttatacggaaggcaatattaaatcttccaaacctgaacatgagagtaaacaaagaaaggcaggtagacgtaatgctgcagccaactagactgaaataccgtaagcaacaaaagggtcgcaataccggcatcgctactcgcggtaataaggtaagtttcggtgagttcggcttgaaagccgtaggtcgtggtcgtttgactgcccgtcaaatcgaagctgctcgtcgtgcaatgacccgtcatatcaaacgtggtggtcgtatttggattcgtgtattccctgataaaccgattactgaaaagcctattcaagttcgtatgggtggcggtaaaggtaacgtggaatattacattgccgaaattaaaccaggtaaagtgttgtatgaaatggatggcgttccagaggaactggctcgtgaagcattcgagttggctgctgccaaattgcctattcctacaacctttgtagtaagacaggtgggtcaataatgaaagcaaatgaattgaaagacaaatccgttgagcagttgaatgcagatttgttggacttgttgaaagctcagtttggcttacgtatgcaaaacgctaccggtcaattaggcaaaccaagtgaattgaaacgtgtacgtcgcgatattgctcgtattaaaaccgttttaactgaaaaaggtgctaagtaatgagcgaaactaaaaatgttcgtactttgcaaggcaaagtagtaagcgacaaaatggataaaaccgtaacagtattggttgagcgtaaagtaaaacatccgctgtatggtaagattattcgattatctactaaaatccatgcccatgatgaaaataatcaatatggaattggtgatgtggttgttatatcggaatcccgtccattgtcaaaaactaaatcttgggttgtcagtgagctggttgagaaagcacgttctatttaagaattaaagcaacgtgcttggaatgggaaacgaagtattgcagcaaatttaatttgcgtgtaaacttcgtttcctgtctttcagtttcttctggaagtttcttccctttcggggtccaagactggtttacttgaaccgcaaggtttcatttaataagcagcggctttgctgtaagttatctgaaagtggtaaattaagttggttaatttaaaggtaataacatgattcaaatgcagaccatcttagatgtggctgataactctggtgcgcgtcgcgtaatgtgtatcaaggtattgggcggatctaagcgtcgctacgcttctgttggcgatattat
>142	N operona: 94	last	NMB0151	gene_poz=(601-864)	rpsQ	30S ribosomal protein S17	identified by similarity to EGAD:21918; match to	/position=155514 - 156977 (156114 - 156377)	/lenght=1464 (264)	/codons=488 (88)	/complement=false	GC-compoz=36.36363636363637%	/LCI1=1.2030651340996168	/LCI2=0.14176245210727972	p_i1=0.17132212372993932	p_i2=0.024034514462536977	/Tai=0.3440466468943357	/Tei=0.12163106301628328	/EEI=4.294815829565635
agccaactagactgaaataccgtaagcaacaaaagggtcgcaataccggcatcgctactcgcggtaataaggtaagtttcggtgagttcggcttgaaagccgtaggtcgtggtcgtttgactgcccgtcaaatcgaagctgctcgtcgtgcaatgacccgtcatatcaaacgtggtggtcgtatttggattcgtgtattccctgataaaccgattactgaaaagcctattcaagttcgtatgggtggcggtaaaggtaacgtggaatattacattgccgaaattaaaccaggtaaagtgttgtatgaaatggatggcgttccagaggaactggctcgtgaagcattcgagttggctgctgccaaattgcctattcctacaacctttgtagtaagacaggtgggtcaataatgaaagcaaatgaattgaaagacaaatccgttgagcagttgaatgcagatttgttggacttgttgaaagctcagtttggcttacgtatgcaaaacgctaccggtcaattaggcaaaccaagtgaattgaaacgtgtacgtcgcgatattgctcgtattaaaaccgttttaactgaaaaaggtgctaagtaatgagcgaaactaaaaatgttcgtactttgcaaggcaaagtagtaagcgacaaaatggataaaaccgtaacagtattggttgagcgtaaagtaaaacatccgctgtatggtaagattattcgattatctactaaaatccatgcccatgatgaaaataatcaatatggaattggtgatgtggttgttatatcggaatcccgtccattgtcaaaaactaaatcttgggttgtcagtgagctggttgagaaagcacgttctatttaagaattaaagcaacgtgcttggaatgggaaacgaagtattgcagcaaatttaatttgcgtgtaaacttcgtttcctgtctttcagtttcttctggaagtttcttccctttcggggtccaagactggtttacttgaaccgcaaggtttcatttaataagcagcggctttgctgtaagttatctgaaagtggtaaattaagttggttaatttaaaggtaataacatgattcaaatgcagaccatcttagatgtggctgataactctggtgcgcgtcgcgtaatgtgtatcaaggtattgggcggatctaagcgtcgctacgcttctgttggcgatattattaaagtggcagttaaagatgcggctccgcgtggccgtgtcaaaaaaggcgatgtatataatgcggtagttgttcgtactgctaagggtgtacgtcgtcctgatggtgcgttaattaaattcgataacaatgccgccgtgttactgaataataaacttgaacctttgggtactcgtatctttggtccggtaacccgtgaattgcgtactgagcgatttatgaaaatcgtttcattggcacctgaagtattataaggaatggcac
>143	N operona: 95	first	NMB0152	gene_poz=(601-969)	rplN	50S ribosomal protein L14	identified by similarity to EGAD:7021; match to	/position=155999 - 157567 (156599 - 156967)	/lenght=1569 (369)	/codons=523 (123)	/complement=false	GC-compoz=44.173441734417345%	/LCI1=0.8142076502732241	/LCI2=0.14043715846994537	p_i1=0.05869764701074761	p_i2=0.023429653373231142	/Tai=0.2781114248529947	/Tei=0.12108668803590802	/EEI=5.010043723720212
ttggcttacgtatgcaaaacgctaccggtcaattaggcaaaccaagtgaattgaaacgtgtacgtcgcgatattgctcgtattaaaaccgttttaactgaaaaaggtgctaagtaatgagcgaaactaaaaatgttcgtactttgcaaggcaaagtagtaagcgacaaaatggataaaaccgtaacagtattggttgagcgtaaagtaaaacatccgctgtatggtaagattattcgattatctactaaaatccatgcccatgatgaaaataatcaatatggaattggtgatgtggttgttatatcggaatcccgtccattgtcaaaaactaaatcttgggttgtcagtgagctggttgagaaagcacgttctatttaagaattaaagcaacgtgcttggaatgggaaacgaagtattgcagcaaatttaatttgcgtgtaaacttcgtttcctgtctttcagtttcttctggaagtttcttccctttcggggtccaagactggtttacttgaaccgcaaggtttcatttaataagcagcggctttgctgtaagttatctgaaagtggtaaattaagttggttaatttaaaggtaataacatgattcaaatgcagaccatcttagatgtggctgataactctggtgcgcgtcgcgtaatgtgtatcaaggtattgggcggatctaagcgtcgctacgcttctgttggcgatattattaaagtggcagttaaagatgcggctccgcgtggccgtgtcaaaaaaggcgatgtatataatgcggtagttgttcgtactgctaagggtgtacgtcgtcctgatggtgcgttaattaaattcgataacaatgccgccgtgttactgaataataaacttgaacctttgggtactcgtatctttggtccggtaacccgtgaattgcgtactgagcgatttatgaaaatcgtttcattggcacctgaagtattataaggaatggcacgatgaataaaatcattaaaggcgatagggttgtagtaattgctggtaaggataaaggtaagcagggtcaagtagttcgagtgttgggtgataaagttgttgttgagggcgttaatgttgtaaaacgccatcaaaaacctaatccaatgcgtggcattgagggcggtattattactaaagaaatgcctttggatatttctaatatcgcaatcctgaatccggaaactaataaagcggaccgtgttggtattaagctgattgaaaatgaaggcaaagttaaacgcgttcgtttcttcaaatcaaatggctctatcattggggcataaggagataacatggctcggttgagagagttttataaagagacagttgttcctgaattggttaaacaatttggttacaaatcagtaatggaagtcccgcgtattgaaaaaattaccttgaatatgggtgtgggtgaggctgttgctgataaaaaagttatggaacatgctgtttccgatttagagaaaattgccggtcaaaaaccggttgttactgttgcccgtaaatctatcgcaggttttaaaatccgtgataactatccggttg
>144	N operona: 95	middle	NMB0153	gene_poz=(601-924)	rplX	50S ribosomal protein L24	identified by similarity to EGAD:27956; match to	/position=156379 - 157902 (156979 - 157302)	/lenght=1524 (324)	/codons=508 (108)	/complement=false	GC-compoz=38.58024691358025%	/LCI1=1.1214953271028036	/LCI2=0.12492211838006236	p_i1=0.14341973531542113	p_i2=0.016991575472133362	/Tai=0.2636708696351871	/Tei=0.11529241792492004	/EEI=5.2775560737734555
aattaaagcaacgtgcttggaatgggaaacgaagtattgcagcaaatttaatttgcgtgtaaacttcgtttcctgtctttcagtttcttctggaagtttcttccctttcggggtccaagactggtttacttgaaccgcaaggtttcatttaataagcagcggctttgctgtaagttatctgaaagtggtaaattaagttggttaatttaaaggtaataacatgattcaaatgcagaccatcttagatgtggctgataactctggtgcgcgtcgcgtaatgtgtatcaaggtattgggcggatctaagcgtcgctacgcttctgttggcgatattattaaagtggcagttaaagatgcggctccgcgtggccgtgtcaaaaaaggcgatgtatataatgcggtagttgttcgtactgctaagggtgtacgtcgtcctgatggtgcgttaattaaattcgataacaatgccgccgtgttactgaataataaacttgaacctttgggtactcgtatctttggtccggtaacccgtgaattgcgtactgagcgatttatgaaaatcgtttcattggcacctgaagtattataaggaatggcacgatgaataaaatcattaaaggcgatagggttgtagtaattgctggtaaggataaaggtaagcagggtcaagtagttcgagtgttgggtgataaagttgttgttgagggcgttaatgttgtaaaacgccatcaaaaacctaatccaatgcgtggcattgagggcggtattattactaaagaaatgcctttggatatttctaatatcgcaatcctgaatccggaaactaataaagcggaccgtgttggtattaagctgattgaaaatgaaggcaaagttaaacgcgttcgtttcttcaaatcaaatggctctatcattggggcataaggagataacatggctcggttgagagagttttataaagagacagttgttcctgaattggttaaacaatttggttacaaatcagtaatggaagtcccgcgtattgaaaaaattaccttgaatatgggtgtgggtgaggctgttgctgataaaaaagttatggaacatgctgtttccgatttagagaaaattgccggtcaaaaaccggttgttactgttgcccgtaaatctatcgcaggttttaaaatccgtgataactatccggttggttgcaaagtaacattgcgtcgtgatcaaatgtttgaattcttggatcgtttgattactattgcattacctcgcgtacgtgacttccgtggtgtgagcggtaaatcatttgatggccgtggcaattacaatatgggtgttcgtgagcaaattatttttccggaaattgaatacgataaaattgatgctttgcgtggtttgaatattactattactactacagcaaaaaccgatgaggaagcgaaagctttattgtcattgtttaaatttccgttcaaaggataatcatggctaagaaagcacttattaatcgtgatctgaaacgtcaagctttgg
>145	N operona: 95	middle	NMB0154	gene_poz=(601-1140)	rplE	50S ribosomal protein L5	identified by similarity to EGAD:27957; match to	/position=156712 - 158451 (157312 - 157851)	/lenght=1740 (540)	/codons=580 (180)	/complement=false	GC-compoz=38.148148148148145%	/LCI1=1.1564245810055866	/LCI2=0.04841713221601491	p_i1=0.15513665703377663	p_i2=0.001053452615849845	/Tai=0.2560638904993347	/Tei=0.10094810735426486	/EEI=5.60205262574997
tattaaagtggcagttaaagatgcggctccgcgtggccgtgtcaaaaaaggcgatgtatataatgcggtagttgttcgtactgctaagggtgtacgtcgtcctgatggtgcgttaattaaattcgataacaatgccgccgtgttactgaataataaacttgaacctttgggtactcgtatctttggtccggtaacccgtgaattgcgtactgagcgatttatgaaaatcgtttcattggcacctgaagtattataaggaatggcacgatgaataaaatcattaaaggcgatagggttgtagtaattgctggtaaggataaaggtaagcagggtcaagtagttcgagtgttgggtgataaagttgttgttgagggcgttaatgttgtaaaacgccatcaaaaacctaatccaatgcgtggcattgagggcggtattattactaaagaaatgcctttggatatttctaatatcgcaatcctgaatccggaaactaataaagcggaccgtgttggtattaagctgattgaaaatgaaggcaaagttaaacgcgttcgtttcttcaaatcaaatggctctatcattggggcataaggagataacatggctcggttgagagagttttataaagagacagttgttcctgaattggttaaacaatttggttacaaatcagtaatggaagtcccgcgtattgaaaaaattaccttgaatatgggtgtgggtgaggctgttgctgataaaaaagttatggaacatgctgtttccgatttagagaaaattgccggtcaaaaaccggttgttactgttgcccgtaaatctatcgcaggttttaaaatccgtgataactatccggttggttgcaaagtaacattgcgtcgtgatcaaatgtttgaattcttggatcgtttgattactattgcattacctcgcgtacgtgacttccgtggtgtgagcggtaaatcatttgatggccgtggcaattacaatatgggtgttcgtgagcaaattatttttccggaaattgaatacgataaaattgatgctttgcgtggtttgaatattactattactactacagcaaaaaccgatgaggaagcgaaagctttattgtcattgtttaaatttccgttcaaaggataatcatggctaagaaagcacttattaatcgtgatctgaaacgtcaagctttggctaaaaaatatgcggctaaacgcgcggcaattaaagcggtaatcaatgattcgaatgcaactgaggaagagcgttttgaggctcgtttgaggtttcaatccattcctcgtaatgcggcacctgtgcgtcaacgtcgtcgttgtgctttgacaggtcgccctcgtggtactttccgtaaatttggtttgggtcgtattaaaatccgtgaaatcgccatgcgtggcgaaattccgggtgttgttaaagccagctggtaataggagtaattaagaatgagtatgcatgatcctatttccgatatgttgactcgtatccgcaatgcgcaacgtgctaataaagcagcggttgcaatgccttcttcaaaattaaagtgtgctattgcaaaggtattgaaagaagaaggatatattgaggacttcgcagtttcatctgacgtaaagtctatattggaaattcaattaaaatactatgcaggtcgtcctgtaattgaacaaatcaagcgtgtatctcgccccggtttgcgtatttataaagcgtctagtgagattc
>146	N operona: 95	middle	NMB0155	gene_poz=(601-906)	rpsN	30S ribosomal protein S14	identified by similarity to EGAD:13201; match to	/position=157254 - 158759 (157854 - 158159)	/lenght=1506 (306)	/codons=502 (102)	/complement=false	GC-compoz=46.07843137254902%	/LCI1=0.9075907590759076	/LCI2=0.15940594059405944	p_i1=0.08059466958186624	p_i2=0.03291451715194761	/Tai=0.2556092310513673	/Tei=0.12962306543675284	/EEI=5.1916727082140595
taaacgcgttcgtttcttcaaatcaaatggctctatcattggggcataaggagataacatggctcggttgagagagttttataaagagacagttgttcctgaattggttaaacaatttggttacaaatcagtaatggaagtcccgcgtattgaaaaaattaccttgaatatgggtgtgggtgaggctgttgctgataaaaaagttatggaacatgctgtttccgatttagagaaaattgccggtcaaaaaccggttgttactgttgcccgtaaatctatcgcaggttttaaaatccgtgataactatccggttggttgcaaagtaacattgcgtcgtgatcaaatgtttgaattcttggatcgtttgattactattgcattacctcgcgtacgtgacttccgtggtgtgagcggtaaatcatttgatggccgtggcaattacaatatgggtgttcgtgagcaaattatttttccggaaattgaatacgataaaattgatgctttgcgtggtttgaatattactattactactacagcaaaaaccgatgaggaagcgaaagctttattgtcattgtttaaatttccgttcaaaggataatcatggctaagaaagcacttattaatcgtgatctgaaacgtcaagctttggctaaaaaatatgcggctaaacgcgcggcaattaaagcggtaatcaatgattcgaatgcaactgaggaagagcgttttgaggctcgtttgaggtttcaatccattcctcgtaatgcggcacctgtgcgtcaacgtcgtcgttgtgctttgacaggtcgccctcgtggtactttccgtaaatttggtttgggtcgtattaaaatccgtgaaatcgccatgcgtggcgaaattccgggtgttgttaaagccagctggtaataggagtaattaagaatgagtatgcatgatcctatttccgatatgttgactcgtatccgcaatgcgcaacgtgctaataaagcagcggttgcaatgccttcttcaaaattaaagtgtgctattgcaaaggtattgaaagaagaaggatatattgaggacttcgcagtttcatctgacgtaaagtctatattggaaattcaattaaaatactatgcaggtcgtcctgtaattgaacaaatcaagcgtgtatctcgccccggtttgcgtatttataaagcgtctagtgagattccaagtgttatgaatggcttgggtattgctattgttagtacttctaaaggtgtaatgactgatcgtaaagcacgttctcaaggtgttggtggtgagttgttatgcattgtagcctagtggaggaaaagaaatgtcacgtgtcgcaaaaaacccagtgactgttcccgctggtgtagaagtaaaatttggagcagaggcattagttattaagggtaagaacggtgaattgtcttttcctttgcattctgatgtagccattgaatttaatgatggcaaattgacttttgttgcgaataacagcagtaaaca
>147	N operona: 95	middle	NMB0156	gene_poz=(601-993)	rpsH	30S ribosomal protein S8	identified by similarity to EGAD:21184; match to	/position=157575 - 159167 (158175 - 158567)	/lenght=1593 (393)	/codons=531 (131)	/complement=false	GC-compoz=39.44020356234097%	/LCI1=1.058974358974359	/LCI2=0.04717948717948719	p_i1=0.12339252609518893	p_i2=9.733048241206865E-4	/Tai=0.34053504604441504	/Tei=0.10087597434170861	/EEI=4.530924484509931
agtaacattgcgtcgtgatcaaatgtttgaattcttggatcgtttgattactattgcattacctcgcgtacgtgacttccgtggtgtgagcggtaaatcatttgatggccgtggcaattacaatatgggtgttcgtgagcaaattatttttccggaaattgaatacgataaaattgatgctttgcgtggtttgaatattactattactactacagcaaaaaccgatgaggaagcgaaagctttattgtcattgtttaaatttccgttcaaaggataatcatggctaagaaagcacttattaatcgtgatctgaaacgtcaagctttggctaaaaaatatgcggctaaacgcgcggcaattaaagcggtaatcaatgattcgaatgcaactgaggaagagcgttttgaggctcgtttgaggtttcaatccattcctcgtaatgcggcacctgtgcgtcaacgtcgtcgttgtgctttgacaggtcgccctcgtggtactttccgtaaatttggtttgggtcgtattaaaatccgtgaaatcgccatgcgtggcgaaattccgggtgttgttaaagccagctggtaataggagtaattaagaatgagtatgcatgatcctatttccgatatgttgactcgtatccgcaatgcgcaacgtgctaataaagcagcggttgcaatgccttcttcaaaattaaagtgtgctattgcaaaggtattgaaagaagaaggatatattgaggacttcgcagtttcatctgacgtaaagtctatattggaaattcaattaaaatactatgcaggtcgtcctgtaattgaacaaatcaagcgtgtatctcgccccggtttgcgtatttataaagcgtctagtgagattccaagtgttatgaatggcttgggtattgctattgttagtacttctaaaggtgtaatgactgatcgtaaagcacgttctcaaggtgttggtggtgagttgttatgcattgtagcctagtggaggaaaagaaatgtcacgtgtcgcaaaaaacccagtgactgttcccgctggtgtagaagtaaaatttggagcagaggcattagttattaagggtaagaacggtgaattgtcttttcctttgcattctgatgtagccattgaatttaatgatggcaaattgacttttgttgcgaataacagcagtaaacaagcaaatgcaatgtctggtactgctcgcgcattagtcagcaatatggttaaaggtgtttcagaaggttttgagaaaagattgcaattgataggtgtgggttatcgtgctcaagcacaaggtaaaatcttgaatctgtctttgggtttttctcatccgatcgtatatgaaatgcctgaaggtgtctccgttcaaactcctagccaaacagagattgttttaaccggctcggataaacaagttgttggtcaagttgctgctgagattcgtgcgttccgtgctcctgagccttataaaggtaaaggtgttcgctatgtaggagaagtagtggtaatgaaagaagccaagaaaaaataattgaggttcactaatggataaacatacaacccgactccgtcgtgcacgcaaaa
>148	N operona: 95	middle	NMB0157	gene_poz=(601-1134)	rplF	50S ribosomal protein L6	identified by similarity to EGAD:21483; match to	/position=157981 - 159714 (158581 - 159114)	/lenght=1734 (534)	/codons=578 (178)	/complement=false	GC-compoz=40.823970037453186%	/LCI1=0.9887005649717514	/LCI2=0.06666666666666665	p_i1=0.10246450008798692	p_i2=0.0027687855423864987	/Tai=0.29627110384434946	/Tei=0.10249190698814785	/EEI=5.015510329868864
aggctcgtttgaggtttcaatccattcctcgtaatgcggcacctgtgcgtcaacgtcgtcgttgtgctttgacaggtcgccctcgtggtactttccgtaaatttggtttgggtcgtattaaaatccgtgaaatcgccatgcgtggcgaaattccgggtgttgttaaagccagctggtaataggagtaattaagaatgagtatgcatgatcctatttccgatatgttgactcgtatccgcaatgcgcaacgtgctaataaagcagcggttgcaatgccttcttcaaaattaaagtgtgctattgcaaaggtattgaaagaagaaggatatattgaggacttcgcagtttcatctgacgtaaagtctatattggaaattcaattaaaatactatgcaggtcgtcctgtaattgaacaaatcaagcgtgtatctcgccccggtttgcgtatttataaagcgtctagtgagattccaagtgttatgaatggcttgggtattgctattgttagtacttctaaaggtgtaatgactgatcgtaaagcacgttctcaaggtgttggtggtgagttgttatgcattgtagcctagtggaggaaaagaaatgtcacgtgtcgcaaaaaacccagtgactgttcccgctggtgtagaagtaaaatttggagcagaggcattagttattaagggtaagaacggtgaattgtcttttcctttgcattctgatgtagccattgaatttaatgatggcaaattgacttttgttgcgaataacagcagtaaacaagcaaatgcaatgtctggtactgctcgcgcattagtcagcaatatggttaaaggtgtttcagaaggttttgagaaaagattgcaattgataggtgtgggttatcgtgctcaagcacaaggtaaaatcttgaatctgtctttgggtttttctcatccgatcgtatatgaaatgcctgaaggtgtctccgttcaaactcctagccaaacagagattgttttaaccggctcggataaacaagttgttggtcaagttgctgctgagattcgtgcgttccgtgctcctgagccttataaaggtaaaggtgttcgctatgtaggagaagtagtggtaatgaaagaagccaagaaaaaataattgaggttcactaatggataaacatacaacccgactccgtcgtgcacgcaaaacccgtgctcgtattgcggacttgaaaatggtaagattatgtgtgttccgaagcaataatcatatttatgctcaagtaattagtgctgaaggtgataaagtattggctcaagcctctacattggaagctgaggtgcgcggtagtctgaaatctggaagcaatgttgaagcagctgcaatagttggtaaacgtatcgctgaaaaagctaaagcagcaggtgtagaaaaggttgcttttgatcgttcaggtttccaatatcacggtcgtgtgaaggctttggctgaagctgctcgtgaaaatggtttaagcttctaaatatttggagactttcagatggcaaaacatgaaattgaagaacgcggtgacggtctgattgaaaagatggtcgctgttaatcgcgtaactaaagtagttaaaggtggccgtatcatggctttctcagcactgactgttgttggtgatggtgatggtcgcattggtatgggcaaaggtaaatcaaaagaagtaccagttgctgttcaaaaagcaatggatcaagctcgacgctc
>149	N operona: 95	middle	NMB0158	gene_poz=(601-954)	rplR	50S ribosomal protein L18	identified by similarity to EGAD:34255; match to	/position=158528 - 160081 (159128 - 159481)	/lenght=1554 (354)	/codons=518 (118)	/complement=false	GC-compoz=43.22033898305085%	/LCI1=1.1538461538461537	/LCI2=0.11623931623931626	p_i1=0.1542595062792597	p_i2=0.013900130073004918	/Tai=0.35868160416330513	/Tei=0.11251011706570443	/EEI=4.2445567481181525
tcaaggtgttggtggtgagttgttatgcattgtagcctagtggaggaaaagaaatgtcacgtgtcgcaaaaaacccagtgactgttcccgctggtgtagaagtaaaatttggagcagaggcattagttattaagggtaagaacggtgaattgtcttttcctttgcattctgatgtagccattgaatttaatgatggcaaattgacttttgttgcgaataacagcagtaaacaagcaaatgcaatgtctggtactgctcgcgcattagtcagcaatatggttaaaggtgtttcagaaggttttgagaaaagattgcaattgataggtgtgggttatcgtgctcaagcacaaggtaaaatcttgaatctgtctttgggtttttctcatccgatcgtatatgaaatgcctgaaggtgtctccgttcaaactcctagccaaacagagattgttttaaccggctcggataaacaagttgttggtcaagttgctgctgagattcgtgcgttccgtgctcctgagccttataaaggtaaaggtgttcgctatgtaggagaagtagtggtaatgaaagaagccaagaaaaaataattgaggttcactaatggataaacatacaacccgactccgtcgtgcacgcaaaacccgtgctcgtattgcggacttgaaaatggtaagattatgtgtgttccgaagcaataatcatatttatgctcaagtaattagtgctgaaggtgataaagtattggctcaagcctctacattggaagctgaggtgcgcggtagtctgaaatctggaagcaatgttgaagcagctgcaatagttggtaaacgtatcgctgaaaaagctaaagcagcaggtgtagaaaaggttgcttttgatcgttcaggtttccaatatcacggtcgtgtgaaggctttggctgaagctgctcgtgaaaatggtttaagcttctaaatatttggagactttcagatggcaaaacatgaaattgaagaacgcggtgacggtctgattgaaaagatggtcgctgttaatcgcgtaactaaagtagttaaaggtggccgtatcatggctttctcagcactgactgttgttggtgatggtgatggtcgcattggtatgggcaaaggtaaatcaaaagaagtaccagttgctgttcaaaaagcaatggatcaagctcgacgctctatgattaaagtacctttgaaaaacggtactattcatcatgaggttattggccgtcatggtgctactaaagtatttatgcagcctgctaaagagggtagtggcgtaaaagccggtggacctatgcgtttggtttttgatgctatgggcattcataatatctccgccaaagtgcacggatctactaacccatataatatcgtacgtgcaacattagatggtttgtctaagttgcatactcctgctgatatcgcagccaaacgtggcttgacagtggaagacattttgggagttaaccatggctgaacaaaaaaagattagggttacattggttaaaagcctgattggtacaattgaatctcatcgtgc
>150	N operona: 95	middle	NMB0159	gene_poz=(601-1119)	rpsE	30s ribosomal protein S5	identified by similarity to SP:O54299; match to	/position=158900 - 160618 (159500 - 160018)	/lenght=1719 (519)	/codons=573 (173)	/complement=false	GC-compoz=43.35260115606936%	/LCI1=1.063953488372093	/LCI2=0.15930232558139534	p_i1=0.12494068675317653	p_i2=0.032857878769040394	/Tai=0.2738731584009276	/Tei=0.12957209089213637	/EEI=4.957302145717407
tgggtttttctcatccgatcgtatatgaaatgcctgaaggtgtctccgttcaaactcctagccaaacagagattgttttaaccggctcggataaacaagttgttggtcaagttgctgctgagattcgtgcgttccgtgctcctgagccttataaaggtaaaggtgttcgctatgtaggagaagtagtggtaatgaaagaagccaagaaaaaataattgaggttcactaatggataaacatacaacccgactccgtcgtgcacgcaaaacccgtgctcgtattgcggacttgaaaatggtaagattatgtgtgttccgaagcaataatcatatttatgctcaagtaattagtgctgaaggtgataaagtattggctcaagcctctacattggaagctgaggtgcgcggtagtctgaaatctggaagcaatgttgaagcagctgcaatagttggtaaacgtatcgctgaaaaagctaaagcagcaggtgtagaaaaggttgcttttgatcgttcaggtttccaatatcacggtcgtgtgaaggctttggctgaagctgctcgtgaaaatggtttaagcttctaaatatttggagactttcagatggcaaaacatgaaattgaagaacgcggtgacggtctgattgaaaagatggtcgctgttaatcgcgtaactaaagtagttaaaggtggccgtatcatggctttctcagcactgactgttgttggtgatggtgatggtcgcattggtatgggcaaaggtaaatcaaaagaagtaccagttgctgttcaaaaagcaatggatcaagctcgacgctctatgattaaagtacctttgaaaaacggtactattcatcatgaggttattggccgtcatggtgctactaaagtatttatgcagcctgctaaagagggtagtggcgtaaaagccggtggacctatgcgtttggtttttgatgctatgggcattcataatatctccgccaaagtgcacggatctactaacccatataatatcgtacgtgcaacattagatggtttgtctaagttgcatactcctgctgatatcgcagccaaacgtggcttgacagtggaagacattttgggagttaaccatggctgaacaaaaaaagattagggttacattggttaaaagcctgattggtacaattgaatctcatcgtgcatgtgcacgcggtttaggtttgcgtcgtcgcgagcatacggtagaggttttagatacccctgaaaaccgtggtatgattaataaaatcagctacttgttgaaagtggagtcttgatatgtttttgaatacaattcaacctgctgttggtgctacgcatgctggtcgtcgtgttggacgcggtattggtagtggtcttggcaaaacgggtggtcgtggtcataaaggtcaaaagagccggtctggtgggtttcataaggtgggtttcgagggtggtcaaatgcccttgcaacgacgcctccctaaaagaggttttaaatctttaacagcatcagctaatgcacagcttcgtttaagtgaactggaatcaattgctgttaatgagattgatattttggtcttaaagcaagcgggtctgattgcatctacagtctctaatgttaaagttattgcttctggtgaaatttctaaggcagttgctttgaagggtattaaagttaccaaaggtgcgagagctgctatcgaggctgttggtggta
>151	N operona: 95	middle	NMB0160	gene_poz=(601-786)	rpmD	50S ribosomal protein L30	identified by similarity to EGAD:29418; match to	/position=159411 - 160796 (160011 - 160196)	/lenght=1386 (186)	/codons=462 (62)	/complement=false	GC-compoz=41.39784946236559%	/LCI1=1.092896174863388	/LCI2=0.14590163934426228	p_i1=0.1341026182075832	p_i2=0.02597954854237778	/Tai=0.32653251396936916	/Tei=0.12338159368814	/EEI=4.445292925827683
caggtttccaatatcacggtcgtgtgaaggctttggctgaagctgctcgtgaaaatggtttaagcttctaaatatttggagactttcagatggcaaaacatgaaattgaagaacgcggtgacggtctgattgaaaagatggtcgctgttaatcgcgtaactaaagtagttaaaggtggccgtatcatggctttctcagcactgactgttgttggtgatggtgatggtcgcattggtatgggcaaaggtaaatcaaaagaagtaccagttgctgttcaaaaagcaatggatcaagctcgacgctctatgattaaagtacctttgaaaaacggtactattcatcatgaggttattggccgtcatggtgctactaaagtatttatgcagcctgctaaagagggtagtggcgtaaaagccggtggacctatgcgtttggtttttgatgctatgggcattcataatatctccgccaaagtgcacggatctactaacccatataatatcgtacgtgcaacattagatggtttgtctaagttgcatactcctgctgatatcgcagccaaacgtggcttgacagtggaagacattttgggagttaaccatggctgaacaaaaaaagattagggttacattggttaaaagcctgattggtacaattgaatctcatcgtgcatgtgcacgcggtttaggtttgcgtcgtcgcgagcatacggtagaggttttagatacccctgaaaaccgtggtatgattaataaaatcagctacttgttgaaagtggagtcttgatatgtttttgaatacaattcaacctgctgttggtgctacgcatgctggtcgtcgtgttggacgcggtattggtagtggtcttggcaaaacgggtggtcgtggtcataaaggtcaaaagagccggtctggtgggtttcataaggtgggtttcgagggtggtcaaatgcccttgcaacgacgcctccctaaaagaggttttaaatctttaacagcatcagctaatgcacagcttcgtttaagtgaactggaatcaattgctgttaatgagattgatattttggtcttaaagcaagcgggtctgattgcatctacagtctctaatgttaaagttattgcttctggtgaaatttctaaggcagttgctttgaagggtattaaagttaccaaaggtgcgagagctgctatcgaggctgttggtggtaagattgaaatgtaaggtttaatattgtggctaatcaacaaacgtcatcaggttcatccaaatttggagatcttaagaaacgtcttttgtttctatttggagcattgattgtttttcgaattggtgcccatatacccgtacctggagttgatgctgttgctttagctaaattatacgaa
>152	N operona: 95	middle	NMB0161	gene_poz=(601-1035)	rplO	50S ribosomal protein L15	identified by similarity to EGAD:20037; match to	/position=159598 - 161232 (160198 - 160632)	/lenght=1635 (435)	/codons=545 (145)	/complement=false	GC-compoz=43.44827586206896%	/LCI1=1.0138888888888888	/LCI2=0.07962962962962962	p_i1=0.1097631997651174	p_i2=0.004686530794889422	/Tai=0.3910412886836276	/Tei=0.10421787771540049	/EEI=4.038289719182318
ggctttctcagcactgactgttgttggtgatggtgatggtcgcattggtatgggcaaaggtaaatcaaaagaagtaccagttgctgttcaaaaagcaatggatcaagctcgacgctctatgattaaagtacctttgaaaaacggtactattcatcatgaggttattggccgtcatggtgctactaaagtatttatgcagcctgctaaagagggtagtggcgtaaaagccggtggacctatgcgtttggtttttgatgctatgggcattcataatatctccgccaaagtgcacggatctactaacccatataatatcgtacgtgcaacattagatggtttgtctaagttgcatactcctgctgatatcgcagccaaacgtggcttgacagtggaagacattttgggagttaaccatggctgaacaaaaaaagattagggttacattggttaaaagcctgattggtacaattgaatctcatcgtgcatgtgcacgcggtttaggtttgcgtcgtcgcgagcatacggtagaggttttagatacccctgaaaaccgtggtatgattaataaaatcagctacttgttgaaagtggagtcttgatatgtttttgaatacaattcaacctgctgttggtgctacgcatgctggtcgtcgtgttggacgcggtattggtagtggtcttggcaaaacgggtggtcgtggtcataaaggtcaaaagagccggtctggtgggtttcataaggtgggtttcgagggtggtcaaatgcccttgcaacgacgcctccctaaaagaggttttaaatctttaacagcatcagctaatgcacagcttcgtttaagtgaactggaatcaattgctgttaatgagattgatattttggtcttaaagcaagcgggtctgattgcatctacagtctctaatgttaaagttattgcttctggtgaaatttctaaggcagttgctttgaagggtattaaagttaccaaaggtgcgagagctgctatcgaggctgttggtggtaagattgaaatgtaaggtttaatattgtggctaatcaacaaacgtcatcaggttcatccaaatttggagatcttaagaaacgtcttttgtttctatttggagcattgattgtttttcgaattggtgcccatatacccgtacctggagttgatgctgttgctttagctaaattatacgaaagcgctggaaacggcatcctgggaatattgaatatgttttccggtgggtcgttagagcgctttagtatatttgcaataggaattatgccatatatttcagcttctattattgtacagctcgcttctgaaattttgccatcattgaaggctttaaaaaaagaaggggaggctggtagaaaggtaattacgaaatatactaggtatggtactgttttgttagcaattcttcaaagtctaggtgttgcatctttcgtatttcagcaaggaattgttgtaacaagttcatttgagtttcatgtttccacggtagtttctttggtaacgggaaccatgtttcttatgtggcttggggagcaaattactgaaaggggtatcgggaacggtatttctttaatcattacggcaggtattgcttcaggtattccttcgggtattg
>153	N operona: 95	middle	NMB0162	gene_poz=(601-1911)	secY	preprotein translocase SecY subunit	identified by similarity to EGAD:5724; match to	/position=160044 - 162554 (160644 - 161954)	/lenght=2511 (1311)	/codons=837 (437)	/complement=false	GC-compoz=37.07093821510298%	/LCI1=1.1368501529051989	/LCI2=0.04548929663608562	p_i1=0.1485259494231271	p_i2=8.704502443906751E-4	/Tai=0.5456971194068863	/Tei=0.1007834052199516	/EEI=3.0936740146262593
gttaaaagcctgattggtacaattgaatctcatcgtgcatgtgcacgcggtttaggtttgcgtcgtcgcgagcatacggtagaggttttagatacccctgaaaaccgtggtatgattaataaaatcagctacttgttgaaagtggagtcttgatatgtttttgaatacaattcaacctgctgttggtgctacgcatgctggtcgtcgtgttggacgcggtattggtagtggtcttggcaaaacgggtggtcgtggtcataaaggtcaaaagagccggtctggtgggtttcataaggtgggtttcgagggtggtcaaatgcccttgcaacgacgcctccctaaaagaggttttaaatctttaacagcatcagctaatgcacagcttcgtttaagtgaactggaatcaattgctgttaatgagattgatattttggtcttaaagcaagcgggtctgattgcatctacagtctctaatgttaaagttattgcttctggtgaaatttctaaggcagttgctttgaagggtattaaagttaccaaaggtgcgagagctgctatcgaggctgttggtggtaagattgaaatgtaaggtttaatattgtggctaatcaacaaacgtcatcaggttcatccaaatttggagatcttaagaaacgtcttttgtttctatttggagcattgattgtttttcgaattggtgcccatatacccgtacctggagttgatgctgttgctttagctaaattatacgaaagcgctggaaacggcatcctgggaatattgaatatgttttccggtgggtcgttagagcgctttagtatatttgcaataggaattatgccatatatttcagcttctattattgtacagctcgcttctgaaattttgccatcattgaaggctttaaaaaaagaaggggaggctggtagaaaggtaattacgaaatatactaggtatggtactgttttgttagcaattcttcaaagtctaggtgttgcatctttcgtatttcagcaaggaattgttgtaacaagttcatttgagtttcatgtttccacggtagtttctttggtaacgggaaccatgtttcttatgtggcttggggagcaaattactgaaaggggtatcgggaacggtatttctttaatcattacggcaggtattgcttcaggtattccttcgggtattgcaaagctggttacactgacgaaccaaggttctatgagcatgcttacggcgttgtttattgtatttggtgccttattattaatttatttggttgtatactttgaaagtgcacagcggaagattcctattcattatgcaaaacgccagtttaatggtagggcgggtagtcaaaatacgcatatgcctttcaagttgaatatggctggtgttattcccccaatttttgcttccagtattattctatttccatctactcttttaggttggtttggttcggctgatacaaatagtgttttgcacaaaatagctggattgttacaacacggtcaattgctgtatatggctttatttgcagcgacagttattttcttttgttatttttatacggctttggtttttagccctaaagaaatggcagagaatttaaaaaagagtggtgcttttgttcctgggattagacctggtgagcagacctctaggtatttagaaaaagttgtattacgtttgacattgtttggagctctttatattacaactatttgtttaattccagagttcttaactacggttttaaatgtacctttttatttgggtggcacgtctttgttgattctagttgttgtaacgatggattttagtacacaaataaattcgtataggcttactcaacagtatgataagttaatgactcgttcagaaatgaaatcattttctcggaaatagaattatggcgaaagaagatactatccaaatgcaaggtgaaattcttgaaactttacctaatgcaacatttaaagtaaaacttgagaatgaccatattgtattgggtcatatttctgggaagatgcggatgcattacattcgtatttctccgggagataaggtcacagtagagctgacaccttatgatctaactagggctcgaatcgttttcagagcaagataaaccaataaaaggaaaataaaatgcgtgtacaaccatctgttaagaaaatttgccgaaattgcaagattattcgtcgaaatcgtgtagttcgtgtaatttgtactgatctccgtcacaaacagcgtcaaggttaatggaatatttcttttaatgtgattctgtgatatagtgacacactttgccctaaaaaggaaaaaatatggctcgtattgcaggggtaaatatccctaataacgcacacatcgtaattggtcttcaggctatttacggtattggtgctactcgtgctaaattgatttgtgaggctgcaaatattgcgcctgatactaaagcaaaagatttggacgagactcaattagatgctttgcgtgaccaag
>154	N operona: 95	middle	NMB0163	gene_poz=(601-819)	infA	translation initiation factor IF-1	identified by similarity to EGAD:13098; match to	/position=161359 - 162777 (161959 - 162177)	/lenght=1419 (219)	/codons=473 (73)	/complement=false	GC-compoz=37.89954337899543%	/LCI1=1.1851851851851851	/LCI2=0.13703703703703704	p_i1=0.165047413280101	p_i2=0.02191751575243686	/Tai=0.5621701450320713	/Tei=0.11972576417719319	/EEI=2.932998970941513
ttcattatgcaaaacgccagtttaatggtagggcgggtagtcaaaatacgcatatgcctttcaagttgaatatggctggtgttattcccccaatttttgcttccagtattattctatttccatctactcttttaggttggtttggttcggctgatacaaatagtgttttgcacaaaatagctggattgttacaacacggtcaattgctgtatatggctttatttgcagcgacagttattttcttttgttatttttatacggctttggtttttagccctaaagaaatggcagagaatttaaaaaagagtggtgcttttgttcctgggattagacctggtgagcagacctctaggtatttagaaaaagttgtattacgtttgacattgtttggagctctttatattacaactatttgtttaattccagagttcttaactacggttttaaatgtacctttttatttgggtggcacgtctttgttgattctagttgttgtaacgatggattttagtacacaaataaattcgtataggcttactcaacagtatgataagttaatgactcgttcagaaatgaaatcattttctcggaaatagaattatggcgaaagaagatactatccaaatgcaaggtgaaattcttgaaactttacctaatgcaacatttaaagtaaaacttgagaatgaccatattgtattgggtcatatttctgggaagatgcggatgcattacattcgtatttctccgggagataaggtcacagtagagctgacaccttatgatctaactagggctcgaatcgttttcagagcaagataaaccaataaaaggaaaataaaatgcgtgtacaaccatctgttaagaaaatttgccgaaattgcaagattattcgtcgaaatcgtgtagttcgtgtaatttgtactgatctccgtcacaaacagcgtcaaggttaatggaatatttcttttaatgtgattctgtgatatagtgacacactttgccctaaaaaggaaaaaatatggctcgtattgcaggggtaaatatccctaataacgcacacatcgtaattggtcttcaggctatttacggtattggtgctactcgtgctaaattgatttgtgaggctgcaaatattgcgcctgatactaaagcaaaagatttggacgagactcaattagatgctttgcgtgaccaagttgccaagtatgaagtagaaggtgatttgcgtcgtgaggtaactatgagtatcaagcgattgatggacatgggctgctatcgtggcttccgtcatcgtcgcggcttaccatgccgcggtcaacgcactcgtacaaatgcgcgtacccgcaaaggtccgcgtaaagcgattgctggtaagaaataaattttaaggaattttattaatggctaaagcaaacacag
>155	N operona: 95	last	NMB0164	gene_poz=(601-714)	rpmJ1	50S ribosomal protein L36	identified by similarity to EGAD:164963; match to	/position=161598 - 162911 (162198 - 162311)	/lenght=1314 (114)	/codons=438 (38)	/complement=false	GC-compoz=38.59649122807017%	/LCI1=1.1261261261261262	/LCI2=0.04324324324324325	p_i1=0.144952203505733	p_i2=7.451735965511624E-4	/Tai=0.4711263225348779	/Tei=0.10067065623689606	/EEI=3.497744958876875
ttcttttgttatttttatacggctttggtttttagccctaaagaaatggcagagaatttaaaaaagagtggtgcttttgttcctgggattagacctggtgagcagacctctaggtatttagaaaaagttgtattacgtttgacattgtttggagctctttatattacaactatttgtttaattccagagttcttaactacggttttaaatgtacctttttatttgggtggcacgtctttgttgattctagttgttgtaacgatggattttagtacacaaataaattcgtataggcttactcaacagtatgataagttaatgactcgttcagaaatgaaatcattttctcggaaatagaattatggcgaaagaagatactatccaaatgcaaggtgaaattcttgaaactttacctaatgcaacatttaaagtaaaacttgagaatgaccatattgtattgggtcatatttctgggaagatgcggatgcattacattcgtatttctccgggagataaggtcacagtagagctgacaccttatgatctaactagggctcgaatcgttttcagagcaagataaaccaataaaaggaaaataaaatgcgtgtacaaccatctgttaagaaaatttgccgaaattgcaagattattcgtcgaaatcgtgtagttcgtgtaatttgtactgatctccgtcacaaacagcgtcaaggttaatggaatatttcttttaatgtgattctgtgatatagtgacacactttgccctaaaaaggaaaaaatatggctcgtattgcaggggtaaatatccctaataacgcacacatcgtaattggtcttcaggctatttacggtattggtgctactcgtgctaaattgatttgtgaggctgcaaatattgcgcctgatactaaagcaaaagatttggacgagactcaattagatgctttgcgtgaccaagttgccaagtatgaagtagaaggtgatttgcgtcgtgaggtaactatgagtatcaagcgattgatggacatgggctgctatcgtggcttccgtcatcgtcgcggcttaccatgccgcggtcaacgcactcgtacaaatgcgcgtacccgcaaaggtccgcgtaaagcgattgctggtaagaaataaattttaaggaattttattaatggctaaagcaaacacagcttcacgtgtacgtaaaaaagtacgtaaaaccgtgagtgagggtattgtgcacgttcatgcatctttcaacaataccatcattacaatcactgaccgtcaaggcaatgcgttgtcttgggctacctctggcggc
>156	N operona: 96	first	NMB0165	gene_poz=(601-963)	rpsM	30S ribosomal protein S13	identified by similarity to GP:606230; match to	/position=161777 - 163339 (162377 - 162739)	/lenght=1563 (363)	/codons=521 (121)	/complement=false	GC-compoz=46.5564738292011%	/LCI1=1.113888888888889	/LCI2=0.2069444444444444	p_i1=0.14091678088252704	p_i2=0.06435282031289598	/Tai=0.30565808737332484	/Tei=0.15791753828160637	/EEI=4.314290677328939
aattccagagttcttaactacggttttaaatgtacctttttatttgggtggcacgtctttgttgattctagttgttgtaacgatggattttagtacacaaataaattcgtataggcttactcaacagtatgataagttaatgactcgttcagaaatgaaatcattttctcggaaatagaattatggcgaaagaagatactatccaaatgcaaggtgaaattcttgaaactttacctaatgcaacatttaaagtaaaacttgagaatgaccatattgtattgggtcatatttctgggaagatgcggatgcattacattcgtatttctccgggagataaggtcacagtagagctgacaccttatgatctaactagggctcgaatcgttttcagagcaagataaaccaataaaaggaaaataaaatgcgtgtacaaccatctgttaagaaaatttgccgaaattgcaagattattcgtcgaaatcgtgtagttcgtgtaatttgtactgatctccgtcacaaacagcgtcaaggttaatggaatatttcttttaatgtgattctgtgatatagtgacacactttgccctaaaaaggaaaaaatatggctcgtattgcaggggtaaatatccctaataacgcacacatcgtaattggtcttcaggctatttacggtattggtgctactcgtgctaaattgatttgtgaggctgcaaatattgcgcctgatactaaagcaaaagatttggacgagactcaattagatgctttgcgtgaccaagttgccaagtatgaagtagaaggtgatttgcgtcgtgaggtaactatgagtatcaagcgattgatggacatgggctgctatcgtggcttccgtcatcgtcgcggcttaccatgccgcggtcaacgcactcgtacaaatgcgcgtacccgcaaaggtccgcgtaaagcgattgctggtaagaaataaattttaaggaattttattaatggctaaagcaaacacagcttcacgtgtacgtaaaaaagtacgtaaaaccgtgagtgagggtattgtgcacgttcatgcatctttcaacaataccatcattacaatcactgaccgtcaaggcaatgcgttgtcttgggctacctctggcggcgctggttttaaaggttctcgtaaaagtacaccatttgcagcacaagttgcagcagaagcagctggtaaagttgcccaagagtatggcgttaaaaatttagaggttcgtattaaaggtccaggtccaggtcgtgaatcctctgtacgtgctttgaatgctcttggtttcaagattaccagcattactgacgttaccccgttgcctcataacggttgccgtccgcctaaaaaacgtcgtatttaatattggagtgatttgaaacatggcacgttatattggccctaaatgtaagttggcacgtcgcgaaggtacggatttgtttttgaagagtgcgcgccgctctttggattctaaatgtaaaattgattccgctcctggtcagcatggtgcaaaaaaaccgcgtttgtcagactatggtttgcagttgc
>157	N operona: 96	middle	NMB0166	gene_poz=(601-996)	rpsK	30S ribosomal protein S11	identified by similarity to EGAD:13090; match to	/position=162159 - 163754 (162759 - 163154)	/lenght=1596 (396)	/codons=532 (132)	/complement=false	GC-compoz=44.94949494949495%	/LCI1=1.0559796437659033	/LCI2=0.15750636132315524	p_i1=0.1224654132408533	p_i2=0.03188456859327373	/Tai=0.2935328281672483	/Tei=0.12869611173394638	/EEI=4.7367667419197215
cgttttcagagcaagataaaccaataaaaggaaaataaaatgcgtgtacaaccatctgttaagaaaatttgccgaaattgcaagattattcgtcgaaatcgtgtagttcgtgtaatttgtactgatctccgtcacaaacagcgtcaaggttaatggaatatttcttttaatgtgattctgtgatatagtgacacactttgccctaaaaaggaaaaaatatggctcgtattgcaggggtaaatatccctaataacgcacacatcgtaattggtcttcaggctatttacggtattggtgctactcgtgctaaattgatttgtgaggctgcaaatattgcgcctgatactaaagcaaaagatttggacgagactcaattagatgctttgcgtgaccaagttgccaagtatgaagtagaaggtgatttgcgtcgtgaggtaactatgagtatcaagcgattgatggacatgggctgctatcgtggcttccgtcatcgtcgcggcttaccatgccgcggtcaacgcactcgtacaaatgcgcgtacccgcaaaggtccgcgtaaagcgattgctggtaagaaataaattttaaggaattttattaatggctaaagcaaacacagcttcacgtgtacgtaaaaaagtacgtaaaaccgtgagtgagggtattgtgcacgttcatgcatctttcaacaataccatcattacaatcactgaccgtcaaggcaatgcgttgtcttgggctacctctggcggcgctggttttaaaggttctcgtaaaagtacaccatttgcagcacaagttgcagcagaagcagctggtaaagttgcccaagagtatggcgttaaaaatttagaggttcgtattaaaggtccaggtccaggtcgtgaatcctctgtacgtgctttgaatgctcttggtttcaagattaccagcattactgacgttaccccgttgcctcataacggttgccgtccgcctaaaaaacgtcgtatttaatattggagtgatttgaaacatggcacgttatattggccctaaatgtaagttggcacgtcgcgaaggtacggatttgtttttgaagagtgcgcgccgctctttggattctaaatgtaaaattgattccgctcctggtcagcatggtgcaaaaaaaccgcgtttgtcagactatggtttgcagttgcgtgaaaaacaaaaaatccgccgtatttatggcgtattagaacgtcagttccgtcgttatttcgcagaagctgatcgtcgtaaaggttctaccggcgagttgctgttgcagttgctggaatctcgtttggataatgtcgtttatcgtatgggtttcggttctacccgagctgaagcaagacagcttgtttctcataaggcgatagttgtgaatggacaagttgtcaatattccttctttccaagtgaaagctggtgatgttgtctcagttcgtgaaaaagccaaaaaacaggtacgtattcaagaagcattgggtttggcaactcaaatcggcttgccgggttgggtttctgtagatgcggataaacttgagggtgtgttcaaaaacatgccggatcgctcggaattgaccggtga
>158	N operona: 96	middle	NMB0167	gene_poz=(601-1221)	rpsD	30S ribosomal protein S4	identified by similarity to EGAD:13606; match to	/position=162574 - 164394 (163174 - 163794)	/lenght=1821 (621)	/codons=607 (207)	/complement=false	GC-compoz=44.28341384863124%	/LCI1=0.9838187702265372	/LCI2=0.10647249190938513	p_i1=0.10107695175087883	p_i2=0.01085147001349914	/Tai=0.2702286450750599	/Tei=0.10976632301214923	/EEI=5.263227589742711
aggtgatttgcgtcgtgaggtaactatgagtatcaagcgattgatggacatgggctgctatcgtggcttccgtcatcgtcgcggcttaccatgccgcggtcaacgcactcgtacaaatgcgcgtacccgcaaaggtccgcgtaaagcgattgctggtaagaaataaattttaaggaattttattaatggctaaagcaaacacagcttcacgtgtacgtaaaaaagtacgtaaaaccgtgagtgagggtattgtgcacgttcatgcatctttcaacaataccatcattacaatcactgaccgtcaaggcaatgcgttgtcttgggctacctctggcggcgctggttttaaaggttctcgtaaaagtacaccatttgcagcacaagttgcagcagaagcagctggtaaagttgcccaagagtatggcgttaaaaatttagaggttcgtattaaaggtccaggtccaggtcgtgaatcctctgtacgtgctttgaatgctcttggtttcaagattaccagcattactgacgttaccccgttgcctcataacggttgccgtccgcctaaaaaacgtcgtatttaatattggagtgatttgaaacatggcacgttatattggccctaaatgtaagttggcacgtcgcgaaggtacggatttgtttttgaagagtgcgcgccgctctttggattctaaatgtaaaattgattccgctcctggtcagcatggtgcaaaaaaaccgcgtttgtcagactatggtttgcagttgcgtgaaaaacaaaaaatccgccgtatttatggcgtattagaacgtcagttccgtcgttatttcgcagaagctgatcgtcgtaaaggttctaccggcgagttgctgttgcagttgctggaatctcgtttggataatgtcgtttatcgtatgggtttcggttctacccgagctgaagcaagacagcttgtttctcataaggcgatagttgtgaatggacaagttgtcaatattccttctttccaagtgaaagctggtgatgttgtctcagttcgtgaaaaagccaaaaaacaggtacgtattcaagaagcattgggtttggcaactcaaatcggcttgccgggttgggtttctgtagatgcggataaacttgagggtgtgttcaaaaacatgccggatcgctcggaattgaccggtgatattaatgaacagctggtggtagagttctactctaaataatgctagctcagtgagggacagttaaatgcagaatagcacaaccgaatttttgaaacctcgtcaaattgatgtaaatactttttctgcaactcgtgcaaaagtatctatgcagccatttgaacgtggtttcggtcataccttaggtaatgctttgcgccgtatcttactgtcatccatgaatggttttgctcctactgaagtagctattgccggtgtattacacgaatattctactgttgatggtattcaggaagatgttgttgacattttgctgaatattaaaggtattgtgtttaaactccatggtcgtagccaagttcaacttgtgttgaagaaatcaggttcaggtgtcgtatctgccggtgatattgagttgccgcatgatgtagaaattctgaatcctggtcatgtcatttgtcatttggctgataacggtcaaattgagatggaaattaaagtagagcaaggtcgtggttatcaatctgtttcaggtcgtcaggtagttcgtgatgagaaccgtcagattggtgcaatccagttggatgcgagcttttcgcccatcagccgtgttagctttgaggttgaacctgcacgtgtaga
>159	N operona: 96	middle	NMB0168	gene_poz=(601-1587)	rpoA	DNA-directed RNA polymerase, alpha subunit	identified by similarity to EGAD:10113; match to	/position=163220 - 165406 (163820 - 164806)	/lenght=2187 (987)	/codons=729 (329)	/complement=false	GC-compoz=42.45187436676798%	/LCI1=1.0376016260162602	/LCI2=0.13709349593495934	p_i1=0.11684310294404493	p_i2=0.02194215907041308	/Tai=0.29135337598290384	/Tei=0.11974794316337178	/EEI=4.864980740400815
gtacggatttgtttttgaagagtgcgcgccgctctttggattctaaatgtaaaattgattccgctcctggtcagcatggtgcaaaaaaaccgcgtttgtcagactatggtttgcagttgcgtgaaaaacaaaaaatccgccgtatttatggcgtattagaacgtcagttccgtcgttatttcgcagaagctgatcgtcgtaaaggttctaccggcgagttgctgttgcagttgctggaatctcgtttggataatgtcgtttatcgtatgggtttcggttctacccgagctgaagcaagacagcttgtttctcataaggcgatagttgtgaatggacaagttgtcaatattccttctttccaagtgaaagctggtgatgttgtctcagttcgtgaaaaagccaaaaaacaggtacgtattcaagaagcattgggtttggcaactcaaatcggcttgccgggttgggtttctgtagatgcggataaacttgagggtgtgttcaaaaacatgccggatcgctcggaattgaccggtgatattaatgaacagctggtggtagagttctactctaaataatgctagctcagtgagggacagttaaatgcagaatagcacaaccgaatttttgaaacctcgtcaaattgatgtaaatactttttctgcaactcgtgcaaaagtatctatgcagccatttgaacgtggtttcggtcataccttaggtaatgctttgcgccgtatcttactgtcatccatgaatggttttgctcctactgaagtagctattgccggtgtattacacgaatattctactgttgatggtattcaggaagatgttgttgacattttgctgaatattaaaggtattgtgtttaaactccatggtcgtagccaagttcaacttgtgttgaagaaatcaggttcaggtgtcgtatctgccggtgatattgagttgccgcatgatgtagaaattctgaatcctggtcatgtcatttgtcatttggctgataacggtcaaattgagatggaaattaaagtagagcaaggtcgtggttatcaatctgtttcaggtcgtcaggtagttcgtgatgagaaccgtcagattggtgcaatccagttggatgcgagcttttcgcccatcagccgtgttagctttgaggttgaacctgcacgtgtagagcagcggacggatcttgataagttggttttggatatcgaaaccgacggttctattgatcctgaggaagctgtacgcagtgcggcacgtattttgattgatcagatgtctatttttgctgatttgcagggtacgcctgtggaggaggttgaagaaaaagcacctcctatcgaccctgttcttttgcgtccggtggatgatctggaattgacagtacgttcagctaattgtttgaaagctgaggatatttattatattggcgatttgattcaacgcactgaaaccgagcttcttaaaacgccgaatttgggacgtaaatctttgaatgagattaaggaagtattggcatctaaaggtttgacactgggttctaagttggaagcatggccacctgtaggcttggaaaagccttaatgaagaattaaaggataattgatatgcgtcatcgtaatggcaatcgcaaattaaaccgtaccagcagtcatcgtgctgcaatgctgcgtaatatggcgaattcattattgactcacgaagctattgtaacaactctgcctaaggccaaggaattgcgccgtgtagtagagccgttgattacattgggtaaaaagccgtcattggcaaaccgccgtttggcatttgaccgtactcgcgaccgtgatgttgtagtaaaactgtttggcgatttgggtcctcgttttactgctcgtaacggtggttatgttcgggtgttgaaatacggattccgtaaaggtgataatgcacctctggcactggttgaattggttgacaaaccggctgctgagtaattttagtcatataacgccatctgccgaaaagcaggtggcgttatttttgcaatatctgataggtaatagggtattggctatcatgtttaaaatattaattgaatagctaaggtttgcgcggtaaacttacatcattaaaaaattctatgatggtttatataatgaatgctttcgatataaagtcgacaaagatggacgtattgtctat
>160	N operona: 96	last	NMB0169	gene_poz=(601-969)	rplQ	50S ribosomal protein L17	identified by similarity to EGAD:19865; match to	/position=164230 - 165798 (164830 - 165198)	/lenght=1569 (369)	/codons=523 (123)	/complement=false	GC-compoz=46.612466124661246%	/LCI1=1.0437158469945356	/LCI2=0.12158469945355191	p_i1=0.11870067633012747	p_i2=0.015760335747536654	/Tai=0.2867826871123393	/Tei=0.114184302172783	/EEI=4.987941784349301
tcaaattgagatggaaattaaagtagagcaaggtcgtggttatcaatctgtttcaggtcgtcaggtagttcgtgatgagaaccgtcagattggtgcaatccagttggatgcgagcttttcgcccatcagccgtgttagctttgaggttgaacctgcacgtgtagagcagcggacggatcttgataagttggttttggatatcgaaaccgacggttctattgatcctgaggaagctgtacgcagtgcggcacgtattttgattgatcagatgtctatttttgctgatttgcagggtacgcctgtggaggaggttgaagaaaaagcacctcctatcgaccctgttcttttgcgtccggtggatgatctggaattgacagtacgttcagctaattgtttgaaagctgaggatatttattatattggcgatttgattcaacgcactgaaaccgagcttcttaaaacgccgaatttgggacgtaaatctttgaatgagattaaggaagtattggcatctaaaggtttgacactgggttctaagttggaagcatggccacctgtaggcttggaaaagccttaatgaagaattaaaggataattgatatgcgtcatcgtaatggcaatcgcaaattaaaccgtaccagcagtcatcgtgctgcaatgctgcgtaatatggcgaattcattattgactcacgaagctattgtaacaactctgcctaaggccaaggaattgcgccgtgtagtagagccgttgattacattgggtaaaaagccgtcattggcaaaccgccgtttggcatttgaccgtactcgcgaccgtgatgttgtagtaaaactgtttggcgatttgggtcctcgttttactgctcgtaacggtggttatgttcgggtgttgaaatacggattccgtaaaggtgataatgcacctctggcactggttgaattggttgacaaaccggctgctgagtaattttagtcatataacgccatctgccgaaaagcaggtggcgttatttttgcaatatctgataggtaatagggtattggctatcatgtttaaaatattaattgaatagctaaggtttgcgcggtaaacttacatcattaaaaaattctatgatggtttatataatgaatgctttcgatataaagtcgacaaagatggacgtattgtctatatctttgcatacgtcagacttgtttgatttggaagatgtgctggtcaaattgggcaagaagtttcaagagtctggtgttgttccatttgtgctggatgttcaagagtttgattatcccgagtctttggatcttgctgcattggtttcgttgttttcaaggcatggtatgcaaattttgggtctgaagcattctaatgaacgttgggctgctgcggctatgaagtatcatttgctgttttgtctgtctcattcggaaaatgttaaagaactgggtcaggttgaggtgcagaaaacggaggatggtcagaaagcaaggaaaacagtattgattacatcccctgtccgtaccggtcagcaggtttatgccgaagatggcgatttgattgttacgg
>161	N operona: 97	first	NMB0170	gene_poz=(601-1314)	minC	septum site-determining protein MinC	identified by similarity to EGAD:21273; match to	/position=164745 - 166658 (165345 - 166058)	/lenght=1914 (714)	/codons=638 (238)	/complement=false	GC-compoz=44.957983193277315%	/LCI1=1.119549929676512	/LCI2=0.12348804500703237	p_i1=0.14277789654680148	p_i2=0.016455909126605585	/Tai=0.40705507616975306	/Tei=0.11481031821394502	/EEI=3.8324058684939613
aaggtttgacactgggttctaagttggaagcatggccacctgtaggcttggaaaagccttaatgaagaattaaaggataattgatatgcgtcatcgtaatggcaatcgcaaattaaaccgtaccagcagtcatcgtgctgcaatgctgcgtaatatggcgaattcattattgactcacgaagctattgtaacaactctgcctaaggccaaggaattgcgccgtgtagtagagccgttgattacattgggtaaaaagccgtcattggcaaaccgccgtttggcatttgaccgtactcgcgaccgtgatgttgtagtaaaactgtttggcgatttgggtcctcgttttactgctcgtaacggtggttatgttcgggtgttgaaatacggattccgtaaaggtgataatgcacctctggcactggttgaattggttgacaaaccggctgctgagtaattttagtcatataacgccatctgccgaaaagcaggtggcgttatttttgcaatatctgataggtaatagggtattggctatcatgtttaaaatattaattgaatagctaaggtttgcgcggtaaacttacatcattaaaaaattctatgatggtttatataatgaatgctttcgatataaagtcgacaaagatggacgtattgtctatatctttgcatacgtcagacttgtttgatttggaagatgtgctggtcaaattgggcaagaagtttcaagagtctggtgttgttccatttgtgctggatgttcaagagtttgattatcccgagtctttggatcttgctgcattggtttcgttgttttcaaggcatggtatgcaaattttgggtctgaagcattctaatgaacgttgggctgctgcggctatgaagtatcatttgctgttttgtctgtctcattcggaaaatgttaaagaactgggtcaggttgaggtgcagaaaacggaggatggtcagaaagcaaggaaaacagtattgattacatcccctgtccgtaccggtcagcaggtttatgccgaagatggcgatttgattgttacgggggcggtcagccagggggcggaattgattgcggatggcaatatacatatttatgcgccgatgagggggcgtgctttggccggtgccaagggtgatacttctgcccgcatatttatccactccatgcaggcagaactggtttctgtggcgggtatttaccgtaattttgaacaggatttgccgaaccatctgcacaagcagccggtacagatattgttgcaggataaccgattggttatcagtgcaattggctcagagtaattgtttgatatttaaaaaggaaatattgtggcaaaaattattgtagtaacttcaggtaagggcggtgtcggtaaaacgactaccagtgccagtattgcgacaggtttggcattacgcggatataaaactgcggtaattgattttgatgtgggtttgcgtaacctcgacctcattatgggttgcgagcgtcgtgtcgtttatgacctgatcaatgtcattcagggggaggcgacgctcaaccaagctttgattaaagataaaaattgtgaaaacctgtttattttgccggcttcccagactcgggataaagacgctttgacacgcgagggcgtagaaaaagtgatgcaggagctgtccggcaagaaaatgggctttgagtatattatttgcgactctcctgccggtattgagcagggtgcattgatggcgttgtattttgctgatgaagccattgtaacgaccaatcctgaggtttccagtgtgcgtgactccgacaggattttgggaattttgcaaagcaaatcccataaggcagagcaaggcggttcggttaaagaacatctgttgattacgcgttattctcccgaacgtgtggcaaaa
>162	N operona: 97	middle	NMB0171	gene_poz=(601-1416)	minD	septum site-determining protein MinD	identified by similarity to EGAD:13527; match to	/position=165486 - 167501 (166086 - 166901)	/lenght=2016 (816)	/codons=672 (272)	/complement=false	GC-compoz=46.69117647058824%	/LCI1=1.1082410824108242	/LCI2=0.1686346863468635	p_i1=0.13906990192726185	p_i2=0.03817067955578443	/Tai=0.28984765997075795	/Tei=0.13435361160020598	/EEI=4.714743057212697
gttccatttgtgctggatgttcaagagtttgattatcccgagtctttggatcttgctgcattggtttcgttgttttcaaggcatggtatgcaaattttgggtctgaagcattctaatgaacgttgggctgctgcggctatgaagtatcatttgctgttttgtctgtctcattcggaaaatgttaaagaactgggtcaggttgaggtgcagaaaacggaggatggtcagaaagcaaggaaaacagtattgattacatcccctgtccgtaccggtcagcaggtttatgccgaagatggcgatttgattgttacgggggcggtcagccagggggcggaattgattgcggatggcaatatacatatttatgcgccgatgagggggcgtgctttggccggtgccaagggtgatacttctgcccgcatatttatccactccatgcaggcagaactggtttctgtggcgggtatttaccgtaattttgaacaggatttgccgaaccatctgcacaagcagccggtacagatattgttgcaggataaccgattggttatcagtgcaattggctcagagtaattgtttgatatttaaaaaggaaatattgtggcaaaaattattgtagtaacttcaggtaagggcggtgtcggtaaaacgactaccagtgccagtattgcgacaggtttggcattacgcggatataaaactgcggtaattgattttgatgtgggtttgcgtaacctcgacctcattatgggttgcgagcgtcgtgtcgtttatgacctgatcaatgtcattcagggggaggcgacgctcaaccaagctttgattaaagataaaaattgtgaaaacctgtttattttgccggcttcccagactcgggataaagacgctttgacacgcgagggcgtagaaaaagtgatgcaggagctgtccggcaagaaaatgggctttgagtatattatttgcgactctcctgccggtattgagcagggtgcattgatggcgttgtattttgctgatgaagccattgtaacgaccaatcctgaggtttccagtgtgcgtgactccgacaggattttgggaattttgcaaagcaaatcccataaggcagagcaaggcggttcggttaaagaacatctgttgattacgcgttattctcccgaacgtgtggcaaaaggcgaaatgctgtctgtacaggatatttgcgatattctgcatattcctttgctgggtgtgattcctgaatcccaaaacgtcttgcaggcatccaattccggagaaccggtcatccatcaggacagcgtggcggcttccgaggcatataaggacgttattgcccgtcttttgggcgagaaccgtgaaatgcgtttcttggaagctgagaaaaaaagcttcttcaaacgtctgtttggaggataaggtatgtcattaatcgaatttttattcggcagaaagcagaaaacggcaaccgttgcccgcgaccgccttcaaatcatcattgcccaagagcgcgcccaagaaggtcaggctccggattacctgccgactttacgtaaagagttgatggaagtcctgtccaaatatgtgaatgtttcattagacaatatccgtatttcccaagaaaagcaggatggtatggatgtgcttgagttgaacattactttgccggaacagaaaaaggtataggacatgaccttaaccgaattgcggtacatcgtcgcagtcgcccaagaacgtcatttcggcagggcggcgcggcgttgttttgtcagccagcccactttgtctattgccattaagaaattggaagaagagcttgccgtctctttgtttgaccggagcagtaacgatattattacgaccgaggcgggggaacgtatcgttgcacaggcgcgtaaggtattggaagaggcggagcttatcaggcatttggcaaatgaagaacaaaacgagctggagggtgcgttcaaactcgggctgatttttacggttgcgccgtacctgctgccgaaactgatt
>163	N operona: 97	middle	NMB0172	gene_poz=(601-864)	minE	cell division topological specificity factor	identified by similarity to EGAD:13270; match to	/position=166305 - 167768 (166905 - 167168)	/lenght=1464 (264)	/codons=488 (88)	/complement=false	GC-compoz=44.31818181818182%	/LCI1=1.0344827586206897	/LCI2=0.12911877394636018	p_i1=0.11590056772280091	p_i2=0.01861660738097636	/Tai=0.29476179568605126	/Tei=0.11675494664287872	/EEI=4.860069577439883
ttgattaaagataaaaattgtgaaaacctgtttattttgccggcttcccagactcgggataaagacgctttgacacgcgagggcgtagaaaaagtgatgcaggagctgtccggcaagaaaatgggctttgagtatattatttgcgactctcctgccggtattgagcagggtgcattgatggcgttgtattttgctgatgaagccattgtaacgaccaatcctgaggtttccagtgtgcgtgactccgacaggattttgggaattttgcaaagcaaatcccataaggcagagcaaggcggttcggttaaagaacatctgttgattacgcgttattctcccgaacgtgtggcaaaaggcgaaatgctgtctgtacaggatatttgcgatattctgcatattcctttgctgggtgtgattcctgaatcccaaaacgtcttgcaggcatccaattccggagaaccggtcatccatcaggacagcgtggcggcttccgaggcatataaggacgttattgcccgtcttttgggcgagaaccgtgaaatgcgtttcttggaagctgagaaaaaaagcttcttcaaacgtctgtttggaggataaggtatgtcattaatcgaatttttattcggcagaaagcagaaaacggcaaccgttgcccgcgaccgccttcaaatcatcattgcccaagagcgcgcccaagaaggtcaggctccggattacctgccgactttacgtaaagagttgatggaagtcctgtccaaatatgtgaatgtttcattagacaatatccgtatttcccaagaaaagcaggatggtatggatgtgcttgagttgaacattactttgccggaacagaaaaaggtataggacatgaccttaaccgaattgcggtacatcgtcgcagtcgcccaagaacgtcatttcggcagggcggcgcggcgttgttttgtcagccagcccactttgtctattgccattaagaaattggaagaagagcttgccgtctctttgtttgaccggagcagtaacgatattattacgaccgaggcgggggaacgtatcgttgcacaggcgcgtaaggtattggaagaggcggagcttatcaggcatttggcaaatgaagaacaaaacgagctggagggtgcgttcaaactcgggctgatttttacggttgcgccgtacctgctgccgaaactgattgtttcgttgcgccgtactgcaccgaaaatgcctttgatgttggaagagaattacacgcatactttgaccgagtcgctcaaacgcggggacgttgatgcgattatcgttgccgaaccgtttcaagagccgggcattgttaccgaacccttgtatgacgaaccgtttttcgtgattgtcccgaaagggcattcatttgaggaactggatgccgtttcgccccggatgctgggtgaggagcaggttttgctgctgacggaaggcaactgt
>164	N operona: 97	last	NMB0173	gene_poz=(601-1521)	-	transcriptional regulator, LysR family	identified by similarity to EGAD:137604; match to	/position=166572 - 168692 (167172 - 168092)	/lenght=2121 (921)	/codons=707 (307)	/complement=false	GC-compoz=52.55157437567861%	/LCI1=1.0827886710239651	/LCI2=0.3438997821350764	p_i1=0.1308718676216672	p_i2=0.20421581522235893	/Tai=0.3605353005640139	/Tei=0.283794233700123	/EEI=3.1040017470006562
caaagcaaatcccataaggcagagcaaggcggttcggttaaagaacatctgttgattacgcgttattctcccgaacgtgtggcaaaaggcgaaatgctgtctgtacaggatatttgcgatattctgcatattcctttgctgggtgtgattcctgaatcccaaaacgtcttgcaggcatccaattccggagaaccggtcatccatcaggacagcgtggcggcttccgaggcatataaggacgttattgcccgtcttttgggcgagaaccgtgaaatgcgtttcttggaagctgagaaaaaaagcttcttcaaacgtctgtttggaggataaggtatgtcattaatcgaatttttattcggcagaaagcagaaaacggcaaccgttgcccgcgaccgccttcaaatcatcattgcccaagagcgcgcccaagaaggtcaggctccggattacctgccgactttacgtaaagagttgatggaagtcctgtccaaatatgtgaatgtttcattagacaatatccgtatttcccaagaaaagcaggatggtatggatgtgcttgagttgaacattactttgccggaacagaaaaaggtataggacatgaccttaaccgaattgcggtacatcgtcgcagtcgcccaagaacgtcatttcggcagggcggcgcggcgttgttttgtcagccagcccactttgtctattgccattaagaaattggaagaagagcttgccgtctctttgtttgaccggagcagtaacgatattattacgaccgaggcgggggaacgtatcgttgcacaggcgcgtaaggtattggaagaggcggagcttatcaggcatttggcaaatgaagaacaaaacgagctggagggtgcgttcaaactcgggctgatttttacggttgcgccgtacctgctgccgaaactgattgtttcgttgcgccgtactgcaccgaaaatgcctttgatgttggaagagaattacacgcatactttgaccgagtcgctcaaacgcggggacgttgatgcgattatcgttgccgaaccgtttcaagagccgggcattgttaccgaacccttgtatgacgaaccgtttttcgtgattgtcccgaaagggcattcatttgaggaactggatgccgtttcgccccggatgctgggtgaggagcaggttttgctgctgacggaaggcaactgtatgcgggatcaggtactctcaagctgttccgaattggcggcgaaacaacgtatacaggggttgaccaatacattgcagggcagctcgattaatacaatccgccatatggttgccagcggtttggcaatcagcgtgttgccggcaaccgcactgaccgaaaacgatcatatgctgttcagcattattccgtttgagggtacgccgccaagccggcgggtcgtattggcgtaccgccgcaattttgtccgtccgaaggcgttgtcggcgatgaaggcggcgattatgcagtcgcagcttcacggggtaagttttatctgcgactaggcgcaggcattgttttcaaaacgccatttccctgagccgacaacacggtatgccaagatattgccgtcatcatcgattttgagtatagcatcgccacggaaactgccgtcctgaagatattcgacttttgcatcactgtgaatgttttcatcagtgccgatgcaatgccatgtatagtggattaacaaaaaccagtacggcgttgcctcgccttgccgtactatttgtactgtctgcggcttcgtcgccttgtcctgatttttgttaatccactataaaagaggccgtctgaaaaacatttttcagacggccttgtttattcaatcaaatcagtctttcaacttcgccaactgattttgaacttttgccattttgtcttccaattccgccaaatcggctttgtctttttccaccagatgcgcaggggctttttcggtgtagccgggtttggagagtttggcgttgagtttgtccaaggctttttgcagcttctcggcttctttgctcaaacgggcggtttcggcggctttgtcgatttcgactttcaacatcaggcgcgcgccgttgcagacggcgacgggcgcgtcttcgctttcgggt
>165	N operona: 98	first-last	NMB0174	gene_poz=(601-3438)	valS	valyl-tRNA synthetase	identified by similarity to GP:43302; match to	/position=167822 - 171859 (168422 - 171259)	/lenght=4038 (2838)	/codons=1346 (946)	/complement=true	GC-compoz=54.756871035940804%	/LCI1=1.1488536155202822	/LCI2=0.38885361552028236	p_i1=0.15256654676439066	p_i2=0.26001374598683963	/Tai=0.18332916713130037	/Tei=0.33401237138815565	/EEI=3.865918065894461
catgaaactttagacgcgcaagacccgtcgtttcaagaaagcaaacgccgccatatcgcgcgagtcggcatgatggcggcgtttgcgattactgcgcacaatttccccgaaggcttggcgacgttttttgccacattggaaaatccagcagtcgggatgcctttggccttggcgattgccatccataatattccggagggcatttccatcgccgcgccggtttattttgccacccgcagccgtaagaaaacggtgtgggcgtgtctgctatccggcttggccgagccgttgggggcggctttgggctatttggttttgcagccgtttttgtcgcctgccgtgtttggttcggtattcggcgtgatagccggtgtgatggtgtttttggcgttggacgagctgctgccggctgccaaacgctattcagacggccatgaaaccgtttacggcctgacaacgggtatggcggtgattgccgtcagcctggtattgttccatttttaaaacctgtatgccaaaggccgtctgaaatgattcagacggcctttttgcgttataatccgcacatcaaaaataaccttaatttcacaaagttccatcatgttagacaaatacaatccagccgaaatcgaatccaaacattatcaaaactgggaagagcagggctatttccaacctgatatggatttgacgaaaccgtctttctccatccaactgccgccgcccaacgtaaccggcacgctgcacatgggtcatgccttcaaccaaaccattatggacggtctgacccgctactaccgcatgaaaggctgcaacaccgcctggattcccggcacagaccacgcgggcatcgccacgcagattgtggttgagcgtcagcttgctgcgcaaaacgtgtcccgccatgacttgggtcgcgaaaaatttttggagaaagtgtgggaatggaaagaagtttccggcggcacgattacccaacaaatgcgccgcgtgggctgctctgccgactggacgcgcgagtatttcacgatggacgacgtgcgcgccgaaaccgtaaccgaagtgttcgtgcgcctgtatgagcaaggcttgatttaccgcggcaaacgcttggtgaactgggatcccgtgcttggcacggcggtatcggatttggaagtggaaagcgtggaagaacaaggctctatgtggcacatccgctatccgctggcggacaatcccgccgaagccgttatcgtggcgaccacccgtcctgaaacgctgctgggcgacgttgccgttgccgtcaatcctgaagacgaacgttatacccacttaatcggcaaggaattaatcctgccgctgaccggccgtactatccccgtgattgccgacgaatacgttgaaaaagacttcggcacaggctgcgtgaaaatcacgcctgcacacgacttcaacgactacgaagtcggcaaacgccacgacacgcgcctgattaatgtgttcaacttggaagccaaagtgctggcaaacgccgaagtgttcaacttcaaaggcgaagcgcaactaggctttgccctgcctgaaaaatacgcaggcttagaccgctttgccgcgcgcaaacaaatggttgccgatttgcaggaacaaggtttcttggtcgaaatcaaaccacacacgctgatgacgccgaaaggcgaccgtacaggttcggtgattgaacctatgctgaccagccaatggtttgtcgccatgtccgccaccccaaacggcggcgagccggacagcgagttcaaaggcttgagcctcgccgataaagccaaaaaagccgttgatagcggcgcggtacgctttatccctgaaaactgggtcaacacttacaaccaatggatgaacaacatccaagactggtgtatctcacgccaactgtggtggggccatcaaatccctgcatggtacgacaacgaaggcaatgtgtatgttgcccgcaatcaggaagaagccgaaaaacaagccggcaaaacaggcttgactcgcgaagaagacgtattggatacatggttctcctccgcgcttgtgccgttctccacactcggctggccgtctgaaaccgacgaactcaaagccttcctgccgtccaatgtcttagtaaccggctacgaaatcatcttcttctgggtggcgcgtatgattatgatgaccacccacttcaccggcaaagtaccgtttaaagacgtgtacatccacggcatcgtgcgcgaccacgaaggcaaaaaaatgtccaaatccgaaggcaacgtcattgaccctgtggatttgatcgacggcatcggcttggaaaaactgctggtaaaacgcaccaccggcctgcgcaaacccgaaaccgcgccgaaagtggaagaagccacgaaaaaactcttccccgaaggcattccgagtatgggcgcggacgctttgcgcttcactatggcgagctacgccagcttggggcgttcggtcaacttcgacttcaaacgcgccgaaggctaccgcaacttctgcaacaaaatctggaacgccaccaacttcgtcttgatgaacaccgaaaaccaagactgcggttacggcgcaaccgctgccgaaccgcgcggctactccttccccgatatgtggattgtaggccgtctgaatcagaccatcgaacaggttacgcaagcctacgaaacctaccgctttgatttggcggcggaaaccctgtacagcttcgtatggaacgactattgcgactggtatttggaactcgccaaagtgcagcttcaaaccggctgcgccagccgccaacgcgccacacgccataccttattgcgcgtactcgaagccgccctgcgcctgctgcacccgattatcccgttcatcaccgaagaactgtggcaaaccgtcgctcctatgtgcgacgcgaaaaccgccgacagcatcatgctcgcccgcttccccgaagccgacagcggcgagattgttcagacggcattcgagcaaatgaccgtgttgcaggatttgattggcgcagtccgcaacctgcgcggcgaaatgggcatccagcccaacgtaaaagccccgctgtttgtcgaaagcacggacgacttggcggactacctcaaatacctgccgatgatgacccgcctgaccgaagcacagcaagtcgccgccctacccgaaagcgaagacgcgcccgtcgccgtctgcaacggcgcgcgcctgatgttgaaagtcgaaatcgacaaagccgccgaaaccgcccgtttgagcaaagaagccgagaagctgcaaaaagccttggacaaactcaacgccaaactctccaaacccggctacaccgaaaaagcccctgcgcatctggtggaaaaagacaaagccgatttggcggaattggaagacaaaatggcaaaagttcaaaatcagttggcgaagttgaaagactgatttgattgaataaacaaggccgtctgaaaaatgtttttcagacggcctcttttatagtggattaacaaaaatcaggacaaggcgacgaagccgcagacagtacaaatagtacggcaaggcgaggcaacgccgtactggtttttgttaatccactatacatggcattgcatcggcactgatgaaaacattcacagtgatgcaaaagtcgaatatcttcaggacggcagtttccgtggcgatgctatactcaaaatcgatgatgacggcaatatcttggcataccgtgttgtcggctcagggaaatggcgttttgaaaacaatgcctgcgcctagtcgcagataaaacttaccccgtgaagctgcgactgcataatcgccgccttcatcgccgacaacgccttcggacggacaaaattgcggcggtacgccaatacgacccgccggcttggcggcgtaccctcaaacggaataatgctgaacagcatatgatcgttttcggtcagtgcggttgccggcaacacgctgattgccaaaccgctggcaaccatatggcggattgtattaatcgagctgccctgcaatgtattggtcaacccctgt
>166	N operona: 99	first-last	NMB0175	gene_poz=(601-1410)	-	conserved hypothetical protein	identified by similarity to EGAD:21714; match to	/position=170756 - 172765 (171356 - 172165)	/lenght=2010 (810)	/codons=670 (270)	/complement=true	GC-compoz=54.32098765432099%	/LCI1=1.2304832713754648	/LCI2=0.37100371747211885	p_i1=0.18110416455582806	p_i2=0.2375409401567894	/Tai=0.2915917322920935	/Tei=0.31378684614111046	/EEI=3.303717824268331
ctgccggtcaccaattcagacggcgcaccggtgtccaccgttttagatgaaagctacaaagtcgccatcacgcgctttgacaacagaatccgcgtcggcggtatggcggaattgtcgggctacgaaatcaaactgcccgaaaaacgccgcgaaaccttggctttggtcgtcaacgacttgttcccggaaggcggcgatttgagccaagcatcgttctggagcggcctcagaccgatgacgcccgacagcacgccgttaatcggtcgcacccgctttgacaacctgtttctgaataccggccacggtactttaggctggaccatgtcgctgggttcggcaaaattaaccgccgatatcgtgagcggcaaagacaccgaaatccgcagcgacgatttgagcctgtcgcgttatcaggcttaagctggaaagcactaaggtttagcggcatttcaaatttaaaggccgtctgaaaatcatttttcagacggccttttgtttcaaaatccgtgtatccaatcaataaaataaataataactattatcatatacattaaaaagtgttagtctgaacctgtcccagcttttagcgcaggttttctcatgcccgatttttcgatgtccaatttggccgttgccttttccatcacattggctgccggtttgtttaccgtattaggcagtggcttggtgatgttttccaaaacgcccaatccgcgtgtgttgtcgtttggtttggcgtttgccggcggtgcgatggtatatgtttccctgacggagattttcagtaagtccagcgaggcgttcgctgaaatttatgataaagaccacgcgtttgcggcggcgaccatggcatttttggccgggatgggcggcattgcgctgattgaccgtctggtgccgaacccgcatgaaactttagacgcgcaagacccgtcgtttcaagaaagcaaacgccgccatatcgcgcgagtcggcatgatggcggcgtttgcgattactgcgcacaatttccccgaaggcttggcgacgttttttgccacattggaaaatccagcagtcgggatgcctttggccttggcgattgccatccataatattccggagggcatttccatcgccgcgccggtttattttgccacccgcagccgtaagaaaacggtgtgggcgtgtctgctatccggcttggccgagccgttgggggcggctttgggctatttggttttgcagccgtttttgtcgcctgccgtgtttggttcggtattcggcgtgatagccggtgtgatggtgtttttggcgttggacgagctgctgccggctgccaaacgctattcagacggccatgaaaccgtttacggcctgacaacgggtatggcggtgattgccgtcagcctggtattgttccatttttaaaacctgtatgccaaaggccgtctgaaatgattcagacggcctttttgcgttataatccgcacatcaaaaataaccttaatttcacaaagttccatcatgttagacaaatacaatccagccgaaatcgaatccaaacattatcaaaactgggaagagcagggctatttccaacctgatatggatttgacgaaaccgtctttctccatccaactgccgccgcccaacgtaaccggcacgctgcacatgggtcatgccttcaaccaaaccattatggacggtctgacccgctactaccgcatgaaaggctgcaacaccgcctggattcccggcacagaccacgcgggcatcgccacgcagattgtggttgagcgtcagcttgctgcgcaaaacgtgtcccgccatgacttgggtcgcgaaaaatttttggagaaagtgtgggaatggaaagaagtttccggcggcacgattacccaacaaatgcgccgcgtgggctgctctgccgactggacgcgcgagtatttcacgatggacgacgtgcgcgccgaaaccgtaaccgaagtgttcgtgcgcctgtatgagcaaggcttgatttaccgcggc
>167	N operona: 100	first-last	NMB0176	gene_poz=(601-1857)	dadA	D-amino acid dehydrogenase, small subunit	identified by similarity to EGAD:20287; match to	/position=171746 - 174202 (172346 - 173602)	/lenght=2457 (1257)	/codons=819 (419)	/complement=true	GC-compoz=54.733492442323%	/LCI1=1.2496012759170654	/LCI2=0.42153110047846903	p_i1=0.1880340403802411	p_i2=0.3018412656499023	/Tai=0.2677694680341604	/Tei=0.3716571390849121	/EEI=3.1278022805634746
[truncated: 4,764,868 more chars]
