# Supplementary material for: Bioinformatic Assessment of Factors Affecting the Correlation between Protein Abundance and Elongation Efficiency in Prokaryotes
Source: Int J Mol Sci. 2022 Oct 9;23(19):11996. doi: 10.3390/ijms231911996 (PMC9570070; doi:10.3390/ijms231911996)
Supplement: Supplementary file 1 [file ijms-23-11996-s001.zip › EloE/output_folder/Neisseria_meningitidis_MC58_122586/neisseria meningitidis mc58_locus_tag_EEI_2.fasta]

>NMB0131|8.77477592149371
atggctattactaaagaagacattttggaagcagttggttctttgaccgtaatggaattgaacgacttggttaaagcttttgaagaaaaattcggtgtttctgctgctgctgttgcagttgcaggtcctgctggtgccggtgctgccgatgctgaagaaaaaaccgaatttgatgtcgttttggcttctgccggcgatcaaaaagtcggcgtgattaaagttgtccgtgcaattaccggtttgggtctgaaagaagctaaagacatcgttgacggcgcacctaaaaccattaaagagggtgtttctaaagctgaagccgaagacatccaaaaacaactggaagaagcaggcgctaaagtcgaaatcaaataa
>NMB1301|8.720763850979386
atgtctatggaaaattttgctcagctgttggaagaaagctttaccctgcaagaaatgaacccgggtgaggtgattaccgctgaagtagtggcaatcgaccaaaacttcgttaccgtaaacgcaggtctgaaatcagaatccctgattgatgtagctgaattcaaaaacgctcaaggcgaaattgaagttaaagtcggcgacttcgttaccgttaccatcgaatccgtcgaaaacggcttcggcgaaaccaaactgtcccgcgaaaaagccaaacgtgcagccgattggattgccctggaagaagccatggaaaacggcgacatcctgtccggcatcatcaacggaaaagtcaaaggcggcctgaccgttatgattagcagcatccgcgcattcctgccgggttctttggtcgacgtacgtcctgtaaaagacacttctcacttcgaaggcaaagagatcgaattcaaagtgatcaaactggacaaaaaacgcaacaacgtcgttgtttcccgccgcgccgttctggaagccactttgggtgaagaacgcaaagccctgctggaaaacctgcaagaaggctccgtcatcaaaggcatcgttaaaaacattaccgattacggtgcattcgttgacttgggcggcatcgacggtctgttgcacatcaccgatttggcatggcggcgcgtgaaacacccgagtgaagtcttggaagtcggtcaggaagttgaagccaaagtattgaaattcgaccaagaaaaacaacgcgtttccttgggtatgaaacaactgggcgaagatccttggagcggtctgacccgccgttatcctcaaggcacccgcctgttcggcaaagtatccaacctgaccgactacggcgcattcgtcgaaatcgaacaaggcatcgaaggtttggtacacgtctccgaaatggactggaccaacaaaaacgtacacccgagcaaagtcgtacaactgggcgacgaagtcgaagtcatgattttggaaatcgacgaaggccgccgccgtatctctttgggtatgaaacaatgccaagccaatccttgggaagaatttgccgccaaccacaacaaaggcgacaaaatctccggcgcggttaaatccattaccgatttcggcgtattcgtcggcctgcccggcggcatcgacggtttggttcacctgtccgacctgtcctggaccgaatccggcgaagaagccgtacgcaaatacaaaaaaggcgaagaagtcgaagccgtcgtattggcaatcgacgtggaaaaagaacgcatctccttgggtatcaaacaactggaaggcgatccgttcggcaacttcatcagcgtgaacgacaaaggttctttggttaaaggttccgtgaaatctgttgacgccaaaggtgctgttatcgccctgtctgacgaagtagaaggctacctgcctgcttccgaatttgcagccgaccgcgttgaagatttgaccaccaaactgaaagaaggcgacgaagttgaagccgtcatcgttaccgttgaccgcaaaaaccgcagcatcaaactttccgttaaagccaaagatgccaaagaaagccgcgaagcactgaactccgtcaatgccgccgccaatgcgaatgccggcaccaccagcttgggcgacctgctgaaagccaaactctccggcgaacaagaataa
>NMB0791|8.313530954788437
atgattatcctgcacaccaacaaaggcgacatcaaaatcgaactcgatttcgacaaagcccctgttaccgccaaaaacttcgagcaatacgtcaaagacggcttctacgacggcgtaatcttccaccgcgtcatcaaaggcttcatgattcaaggcggcggcatggatgaaaacatgaacgaaaaagaaacccgcgatccgattcaaaacgaagcgtccaacggcctgcccaacgataaatacaccatcgccatggcacgcacttccgacccccattccgccagcgcgcaattcttcatcaacactgccgacaacgctttcctgaacttccgttctaaagagctgtacggcaaaaccgtcgtccaagactggggctatgccgtattcggtaaagtcgttgacggttttgacgttgtcgatgccatcgaaggcgtttctaccaaacgtcatggttaccacgacgacgtaccgagcgaacctgtcgtcatcattaaagccgaagcggtataa
>NMB0220|8.167137568726568
atgtcaaacatcgaacaacaagttaaaaaaattgttgctgaacaactgggcgtaaacgaagccgacgtgaaaaacgaatcttccttccaagacgacttgggcgcggattctttggacaccgtggagctggttatggctttggaagaagcattcggctgcgaaatccccgacgaagatgccgaaaaaatcaccaccgtccaactggctatcgactacatcaatgcccacaacggctaa
>NMB0589|8.158142991602876
atgaacctgattcaacagctcgagcaagaagaaattgcccgcctgaataaagaaatccccgaattcgcaccgggcgacaccgtagtcgtatccgtacgcgtcgtggaaggtacccgcagccgtctgcaagcctacgaaggcgtggttattgcccgtcgcaaccgtggtctgaacagcaacttcatcgtccgcaaaatctccagcggcgaaggtgttgaacgtactttccaactgtactctccgaccgtcgaaaaaatcgaagtcaaacgccgtggcgacgtacgccgtgccaaactgtactacctgcgcggcctgaccggtaaagctgcacgcatcaaagaaaaactgcctgcacgcaaaggttga
>NMB1030|7.903905521863847
atgaaaaaaatcatcttcgccgcactcgcagccgccgccatcagtactgcctccgccgccacctacaaagtggacgaatatcacgccaacgcccgtttcgccatcgaccatttcaacaccagcaccaacgtcggcggtttttacggtctgaccggttccgtcgagttcgaccaagcaaaacgcgacggtaaaatcgacatcaccatccccattgccaacctgcaaagcggttcgcaacactttaccgaccacctgaaatcagccgacatcttcgatgccgcccaatatccggacatccgctttgtttccaccaaattcaacttcaacggcaaaaaactggtttccgttgacggcaacctgaccatgcacggcaaaaccgcccccgtcaaactcaaagccgaaaaattcaactgctaccaaagcccgatggagaaaaccgaagtttgtggcggcgacttcagcaccaccatcgaccgcaccaaatggggcatggactacctcgttaacgttggtatgaccaaaagcgtccgcatcgacatccaaatcgaggcagccaaacaataa
>NMB0641|7.866989887328233
atggcagacttcaaccaaatcctgacccccggcgacgtggacggcggcatcatcaacgttgtcaacgaaatccccgccggcagcaaccacaaaatcgaatggaaccgcaaactggccgcattccaactcgaccgcgtcgaacccgccatcttcgccaaaccgaccaactacggcttcattccccaaactttggacgaagacggcgacgaattggacgtgctgctcgttaccgaacaacctttggcaaccggcgtattcttggaagcgcgcgttatcggcgtgatgaaattcgttgacgacggcgaagtggacgacaaaatcgtctgcgttcctgccgacgaccgcaacaacggcaacgcctacaaaactttgtccgatttgccgcaacagctcatcaaacaaatcgagttccacttcaaccattacaaagacctgaaaaaagcaggtacgaccaaagtcgaatcgtggggcgatgcggaagaagcgaaaaaagtcatcaaagaatccatcgaacgttggaacaaacaggcataa
>NMB1059|7.682929032380414
atgttcccagaataccgtgatttgatttccaaattgaaacaggaaaattcccgcttcgcccgtctgttcgacgaacacaacgagctggacgataaaattaccggtctggtcaacaatccggttaccagcggtgcggaaaccatcgatgagctgaaaaaagccaaattgaaactgaaagacgagttgtacgccatcctgcaaaaagcagcgggaaaataa
>NMB1939|7.59443667185915
atgggtttgattgctatcgcatgtggtttgatcgttgcattgggtgcattgggtgcctctatcggtatcgcaatggtcggttctaaatatttggagtcttctgcccgtcagcccgaactgatcggtccgctgcaaaccaaactgttcctgattgccggtttgattgatgccgcattcttgattggtgtcgccattgcactgctgttcgccttcgttaacccgtttgcaggtgcataa
>NMB1950|7.452800134372725
atgcctgcaatccgcgtaaaagagaatgaaccatttgaagtcgctatgcgccgtttcaaacgcgccgtagaaaaaaccggcctgctgaccgagctgcgcgcccgcgaagcctacgaaaaaccgactaccgaacgcaaacgcaaaaaagcggcagccgtaaaacgcctgcaaaaacgcctgcgcagccaacaactgccgcccaaaatgtactaa
>NMB0325|7.319185565845712
atgtacgcggtcgtaaaaaccggcggcaaacagtataaagtttccgtcggcgaaaaattgaaagtagaacagataccagccgaactcgacagccaaatcgaactgaccgaagttttgatgattgctgacggcgaatctgtaaaagttggcgcaccctttatcgaaggtgcaaaagtaacggctaaagtagtggcacacggtcgtggcgaaaaagtccgcatcttcaaaatgcgccgccgcaaacactaccaaaaacgccaaggccaccgccaaaatttcacccaaatcgaaatcgtggcaatcgcctaa
>NMB0324|7.124094914172741
atggcaagtaaaaaagcaggcggcagcacccgcaacggtcgcgattcagaagccaaacgcttgggcgttaaagcctacggcaacgagctgattcccgcaggttccatcatcgtacgccaacgcggtaccaaattccacgcaggcgacaacgtaggtatgggcaaagaccacactttgttcgccaaagttgacggttatgtcgaattcaaaaccaaaggcgcgctgaaccgtaaaactgtcagcatccgtccttacaccggttctgaagaataa
>NMB0124|7.079681397213983
atggctaaggaaaaattcgaacgtagcaaaccgcacgtaaacgttggcaccatcggtcacgttgaccatggtaaaaccaccctgactgccgctttgactactattttggctaaaaaattcggcggtgctgcaaaagcttacgaccaaatcgacaacgcacccgaagaaaaagcacgcggtattaccattaacacctcgcacgtggaatacgaaaccgaaacccgccactacgcacacgtagactgcccggggcacgccgactacgttaaaaacatgattaccggcgccgcacaaatggacggtgcaatcctggtatgttccgcagccgacggccctatgccgcaaacccgcgaacacatcctgctggcccgccaagtaggcgtaccttacatcatcgtgttcatgaacaaatgcgacatggtcgacgatgccgagctgttggaactggttgaaatggaaatccgcgacctgctgtccagctacgacttccccggcgatgactgcccgattgtacaaggttccgcactgaaagccttggaaggcgatgccgcttacgaagaaaaaatcttcgaactggctgccgcattggacagctacatcccgactcccgagcgagccgtggacaaaccgttcctgctgcctatcgaagacgtgttctccatttccggccgcggtacagtagtaaccggccgtgtagagcgcggtatcatccacgttggtgacgagattgaaatcgtcggtctgaaagaaacccaaaaaaccacttgtaccggtgttgaaatgttccgcaaactgctggacgaaggtcaggcgggcgacaacgtaggcgtattgctgcgcggtaccaaacgtgaagacgtggaacgcggtcaggtattggctaaaccgggtactatcactcctcacaccaaattcaaagcagaagtatacgtactgagcaaagaagagggtggtcgtcacactccgttcttcgccaactaccgtccgcaattctacttccgtaccaccgacgtaaccggcgcggttactttggaagaaggtgtagaaatggtaatgccgggtgaaaacgtaaccatcaccgtagaactgattgcgcctatcgctatggaagaaggcctgcgctttgcgattcgcgaaggcggccgtaccgtgggtgccggcgtggtttcttctgttatcgcttaa
>NMB1898|6.990659123238831
atgaaaatcaaacaaatcgtcaaaccgggcttggcagtattggcggcgggcgttctgtctgcctgcgcaaccaaaagcaacgtcaaagccgacggcacgaccgacaatccggttttcccgaaaccctattccgtaacgctcgacaacaagcgcggcacattcccgacttatgacgaactggatcagatgcgccccggcctgaccaaagacgacatctacaaaatcctgggccgcccgcattacgacgaaagtatgtacggcgtgcgcgaatgggattacctgttccacttccataccccgggcgtaggtatcgaccctgaaaacacttccggcgtagaagatgttactacctgccaatacaaagtgattttcgataaagacaaatttgcccgcagcttctactggaaccccgtcttcccgaaagatgccgcctgtccgccgcccgcacccaaagccgagccgcaagtcatcatccgcgaaatcgtgccggcaaaaccgaaacgtatccgccaataa
>NMB1313|6.957859058470092
atgatgagcgtaactgttgaaactttagaaaatctggaacgcaaagtagtgttgtccctgccttggtccgaaatcaacgcagaaaccgataaaaaactgaaacaaacccaacgccgtgcaaaaatcgacggtttccgtccgggtaaagcacctttaaaaatgattgcccaaatgtacggtgcgagcgcacaaaacgacgtgatcaacgagctggtgcaacgccgcttctacgatgttgccgttgcccaagagttgaaagtggcaggcttcccccgttttgaaggcgttgaagaacaagacgataaagagtctttcaaagttgccgccatttttgaagtgttccccgaagtcgttatcggcgatttgtctgcacaagaagttgaaaaagtaaccgcttccgtcggtgatgccgaagtggaccaaaccgtagaaatcctgcgcaaacaacgcacccgcttcaaccatgtcgaacgcgaagcccgaaacggcgaccgcgtcatcattgactttgaaggcaaaatcgacggcgaaccttttgccggcggcgcatccaaaaactacgccttcgtattgggcgcaagtcaaatgctgcctgaatttgaagccggcgtagtcggcatgaaggctggcgaaagtaaagacgttaccgtcaatttccctgaagactaccacggtaaagacgttgccggtaaaactgccgtgtttaccattacgctgaacaacgtttccgaagcgactctgcctgaagtcgatgcagattttgcaaaagccttgggtattgcggatggcgacgttgccaaaatgcgcgaagaagtgcagaaaaacgtaagccgcgaagtggaacgccgcgtaaacgaacaaaccaaagaatccgtaatgaacgcgctgctcaaagccgtagagctgaaagcacctgttgctttggtcaatgaagaagccgcacgcttggcaaacgaaatgaaacaaaattttgttaaccaaggtatggctgatgctgccaacttggatctgcctttggatatgttcaaagaacaagccgaacgccgcgtatctttaggtctgattttagccaaactggttgacgaaaacaaactggaaccgactgaagagcaaatcaaagccgttgttgccaactttgcagaaagctacgaagatcctcaagaagtgattgactggtactacgcagatccttcccgcctgcaagccccgacttctttggcggtagaaagcaacgtcgttgatttcgttttgggcaaagccaaagtaaatgaaaaagctttgtcttttgacgaagtgatgggcgcgcaagcctga
>NMB0139|6.810573889577976
atggctaaggaaaaatttgaacgtagcaaaccgcacgtaaacgttggcaccatcggtcacgttgaccatggtaaaaccactctgactgctgctttgactactattttgtctaaaaaattcggtggcgctgcaaaagcttatgaccaaatcgacaacgctcctgaagaaaaagctcgtggtattaccattaatacctcacacgtagaatacgaaactgaaacccgtcactacgcacacgtagactgcccggggcacgccgactacgttaaaaacatgattaccggcgccgcacaaatggacggtgcaatcctggtatgttccgcagccgacggccctatgccgcaaacccgcgaacacatcctgctggcccgccaagtaggcgtaccttacatcatcgtgttcatgaacaaatgcgacatggtcgacgatgccgagctgttggaactggttgaaatggaaatccgcgacctgctgtccagctacgacttccccggcgatgactgcccgattgtacaaggttccgcactgaaagccttggaaggcgatgccgcttacgaagaaaaaatcttcgaactggctgccgcattggacagctacatcccgactcccgagcgagccgtggacaaaccgttcctgctgcctatcgaagacgtgttctccatttccggccgcggtacagtagtaaccggccgtgtagagcgcggtatcatccacgttggtgacgagattgaaatcgtcggtctgaaagaaacccaaaaaaccacttgtaccggtgttgaaatgttccgcaaactgctggacgaaggtcaggcgggcgacaacgtaggcgtattgctgcgcggtaccaaacgtgaagacgtggaacgcggtcaggtattggctaaaccgggtactatcactcctcacaccaaattcaaagcagaagtatacgtactgagcaaagaagagggtggtcgtcacactccgttcttcgccaactaccgtccgcaattctacttccgtaccaccgacgtaaccggcgcggttactttggaagaaggtgtggaaatggtaatgccgggtgaaaacgtaaccatcaccgtagaactgattgcgcctatcgctatggaagaaggcctgcgctttgcgattcgcgaaggcggccgtaccgtgggtgccggcgtggtttcttctgttatcgcttaa
>NMB0876|6.763304083177154
atgacttatgaaattcaagcctctgttcgtgaagcacaaggcactggtgcgagccgccgcctgcgtcgcgaaggccaaatccccggcattctgtacggtgaaggtcaagagcctgttgcaatcgctgtggatcacaaaaccgtattctacgcattggaaaaagaatctttccatactgcgttgattaagttgtctctgaacggtgaaaccaaagacgttatcgtccgtgatttccaaatgcacccgttccgccgcgaagttcaacacatcgacttccaagctgtgaaagccgatcaacttgtacgcatccgtgttcccctgcacatcgttaacgctgaaaattcccaagcggtcaaactgcaaggcggccgcgtatctctgttaaacacttctgttgaagtagttgctttgcctgccaacatccctgctttcttggatttggattgtgctgaagtggttgccggcgacattctgcacttgtcagacatcaaactgcctgaaggtgtagaaagcgtttccctgaaacgtaacgaaaatctggctgttgctaccgttaccggtaagaaacgctaa
>NMB1366|6.714195810233932
atgagcagcgaattgattgtacacaccagcgatgccgcttttgaaaaagacgttttaaatgcagatatccccgtcctgctggacttttgggctccgtggtgcggcccctgcaaaatgattgccccgattttggacgacattgccgccgaatttgaaggccgtctgaaagtggtcaaaatcaacatcgacgacaacgaagccaccccgtcccgtttcggcgtgcgcggcattccgaccctgatggtgttcaaaaacggcgaagtcgtcgccaccaaagtcggcgcattggcaaaaggtcagctgaccgcctttgtcgaagcctctatcgcctga
>NMB2057|6.637364976712795
atgaaaaccttttcagcgaaaccccacgaggtgaagcgcgaatggttcgtcatcgatgcccaagacaaagtcttgggtcgcgttgcggccgaagtcgccagccgtctgcgtggcaaacacaaacctgaatacaccccccacgtcgataccggcgattacatcattgttatcaatgcggacaaactgcgtgtaaccggtgccaaattcgaagataaaaaatacttccgccattccggtttcccaggcggtatctacgaacgcaccttccgcgaaatgcaagagcaattcccgggccgcgctttggaacaagctgtaaaaggtatgctgcccaaaggtcctctgggttacgccatgattaaaaaactgaaagtgtatgcgggtgcggaacacgcccatgctgcgcaacaacccaaagttttggaactgaaataa
>NMB0554|6.6331337463696
atggcaaaagtaatcggtatcgacttaggtacaaccaactcttgtttggccatttccgaaaacggtcaaaccaaagtgatcgaaaacgcagaaggcgcacgcaccacgccgtccgttatcgcttatttggacggcggcgaaatcctcgtcggtgcgcctgccaaacgccaagcggtaaccaacgccaaaaacactatttacgccgccaaacgtttgatcggccacaaatttgaagacaaagaagtccaacgcgacatcgaatctatgcctttcgaaatcatcaaagccaacaacggcgacgcatgggtaaaagcacaaggcaaagagctgtctcctcctcaaatttccgcagaagtcctgcgtaaaatgaaagaagccgccgaagcttacttgggcgaaaaagtaaccgaagccgtgattaccgtccctgcctacttcaacgacagccaacgtcaagccaccaaagacgcaggccgtatcgccggtttggacgtgaaacgcatcatcaacgagccgaccgcagccgctttggcattcggtatggacaaaggcgacaacaaagaccgcaaagtagccgtatatgacttgggcggcggtactttcgatatttccatcatcgaaatcgccaacctcgacggcgacaaacaattcgaagtattggcaaccaacggcgataccttcttgggcggtgaagacttcgaccaacgcctcatcgaccacatcatcgccgagttcaaaaaagaacaaggcattgatttgaaacaagacgtgatggctctacaacgcctgaaagaagctgccgaaaaagccaaaatcgaattgtccagcggccagcaaaccgaaattaacctgccgtacatcaccatggacgcaaccggcccgaaacacttggcgatgaaaattacccgcgccaaattcgaaagcctggttgaagacctgattacccgctctatcgaaccttgcaaaattgcattgaaagatgccggcttgagcaccggcgacatcgacgacgtaatcttggtcggcgggcagtcccgtatgccgaaagtacaagaagccgttaaagccttcttcggcaaagaaccgcgcaaagacgtgaaccctgacgaagccgttgccgtaggcgcagcgatccaaggcgaagtattgagcggcggccgcagcgacgtattgctactggacgtaactcctctgtctttgggtatcgaaaccatgggcggcgtgatgaccaaactgattcagaagaacaccaccatcccgaccaaagcgtcgcaagtgttctctaccgccgaagacaaccaaagcgcagtaaccatccacgtactgcaaggcgaacgcgaacgcgcttctgccaacaaatctttgggtcagttcaacttgggcgacatcgcacctgcaccgcgcggtatgccgcaaatcgaagtaaccttcgacatcgacgccaacggcatcctgcacgtttccgccaaagacaaaggcaccggtaaagcagccaacatcaccatccaaggttcttcaggtttgagcgaagaagaaatcgaacgcatggtgaaagatgccgaagccaatgccgaggaagataaaaaactgactgaattggtcgcttcccgcaaccaagccgaagccctgattcactctgtgaaaaaatctttggccgactacggcgacaaactcgacgcagccgagaaagaaaaaatcgaagccgcgctgaaagaagccgaagaagcagttaaaggcgacgacaaagccgctatcgatgccaaaaccgaggcgctgggcgcagccagccaaaaactgggggaaatggtttacgctcaagcacaagctgaagcccaagcaggcgaaagcgaacaagccaatgcttctgcaaagaaagacgatgatgtcgtagatgccgactttgaagaagtaaaagacgacaaaaaataa
>NMB1575|6.618227604050372
atgtcgaacattaaaattgtcgcactggttaccgtcaaaccggaatacacagaaacactggcagcacagtttaaagaactggtcaaagccagccgtgcagaagagggcaacatcagctacgatctccatcaggaaatcggcaaaccgaaccgttttgttttcgtggaaaattggaaatctcaagcagctattgacgaacataacgccagcgcgcatttccaagccttcgtccagtccgtcgacggcaaaaccgaagcgttggaaatcgtattgatgaatgaagttgccgattaa
>NMB0140|6.610196665293609
atggcaaaccaaaaaatccgtatccgcctgaaagcttatgattacgccctgattgaccgttctgcacaagaaatcgttgaaactgcaaaacgtaccggtgcagttgtaaaaggcccgattcctttgccgaccaaaatcgagcgtttcaacattttgcgttctccgcacgtgaacaaaacttcccgtgagcaattggaaatccgcacccacttgcgcctgatggacatcgtggattggaccgataaaactaccgatgcgctgatgaagctggatttgccggccggtgttgatgtagaaatcaaagtccaataa
>NMB0937|6.555976846176279
atgaaaacagcacaagaactgcgcgccggcaatgtatttatggtcggcaacgatcctatggtcgttcaaaaaaccgaatacatcaaaggcggccgctcttccgccaaagtcagcatgaaactgaaaaacctgctgaccggcgcggcttccgaaaccatttacaaagccgacgacaaattcgacgtggtcatcctgtcccgcaaaaactgtacgtacagctactttgccgacccgatgtacgtctttatggacgaagaattcaaccaatacgaaatcgaagctgacaacatcggcgacgcgttgaaattcatcgttgacggtatggaagaccaatgcgaagtaaccttctacgaaggcaaccctatctccgtagaactgcccaccatcatcgtgcgcgaagtcgagtacaccgagcctgccgtcaaaggcgatacttccggcaaagtgatgaaaaccgcccgcctggtcggtggcaccgaaatccaagtgatgtcttacatcgaaaacggcgataaagtcgaaatcgacacccgcaccggcgaattccgcaaacgcgcctga
>NMB0144|6.52676547292772
atgaatcaacaacgtttgactcaagtgattttggcacctatcgtttctgaaaaaagcaacgtattggctgaaaaacgtaaccaaatgacgtttaaagttttggcaaatgcaaccaaacctgaaattaaagcggctgttgagctgctgttcggcgttcaagttgcagacgttactactgttaccattaaaggtaaagttaaacgttttggtcgcactttaggtcgtcgcagcgatgttaaaaaggcttatgtaagcttggctgccggtcaagagttggatttggaagccgctgctgcagctgcagataaggaataa
>NMB0828|6.490986132024169
atgaccatcatcgtaacaggcgcggccggctttatcggcagcaacatcgtcaaagcacttaatcaacgcggtattactgacattgttgccgtcgataatttgagcaaaggcgaaaaattcaaaaaccttgccgagtgcgaaatcgcccattatctcgacaaacacgaattcatccgccaagtgagggaacacattttaccttatcaaaacatcgaagccgttttccatcaaggcgcgtgttccgatacgatgaaccacgacggtttgtatatgatggacaacaactaccagtacacgctggatttgctggactggtgtcaggacgaacgcatccccttcctttatgcctccagtgcggcggtttacggcaaaggagaaatcttccgcgaagagcgcgaactcgaaaaaccgctcaacgtgtacggctactccaaattcctgttcgaccaagtattgcgtcgccgcatgaaagaaggtctcaccgcccaagtcgtcggcttccgctacttcaatgtttacggacaacacgaacaacacaaaggccgcatggcatccgtcgccttccaccacttccaccaataccgcgaacacggttacgtcaacctgttcggcagtaacgacggctacggcaacggcgaacaaacccgcgacttcgtcagcgtcgaagacgttgccaaagtcaacctctacttcttcgaccatcccgaactttccggcatctacaacctcggtaccggccgcagccaacagttcaacgaactcgccgccgccaccgtcaacgcatgccgcgccgccgaaggcaaacctgaaatgagcttgaaagagttggtagaagaagaacttatccgctacattcccttccccgacgcgctcaaaggcaaataccaaagcttcacccaagccgacatcaccaaattgcgcgaagccggatataaggaagaatttttcgatgtcaaatcaggcgtcgaccgctacgtcaaatggatgctggaaaatttggcttaa
>NMB0137|6.4776497437872615
atgccaagacgtagagaagtccccaagcgcgacgtactgccagatcctaaattcggcagcgtcgagttgaccaaattcatgaacgtattgatgattgacggtaaaaaatccgttgccgagcgtatcgtttacggtgcgttggaacagattgagaaaaaaaccggcaaagtagcaatcgaagtatttaacgaagccattgcaaacgccaaacctatcgtggaagtgaaaagccgccgtgtaggtggtgcaaactaccaagttcctgttgaagttcgtccttcacgccgtttggctttggcaatgcgctgggttcgcgatgcggcccgcaaacgtggtgagaaatccatggacctgcgtttggcaggcgaattgattgatgcgtccgaaggccgtggcggtgcgttgaaaaaacgtgaagaagtacaccgtatggctgaagccaacaaagcattctctcacttccgtttctaa
>NMB0601|6.4750440379701315
atgggcagtttttctctgacgcactggattatcgtactgattatcgtcgttttgatattcggcaccaaaaaactgcgcaacgtcggcaaagacctcggcggtgcggttcatgacttcaaacaggggctgaacgaaggtacagacggcaaagaagcccaaaaagacgatgtaatcgaacacaaaaaagacgaagacaaagcgtaa
>NMB2102|6.45323442126395
atggcagaaattactgcaaaaatggttgccgacctgcgcgccgctaccggcctgggcatgatggaatgcaaaaaagccttggttgaagccgaaggcaacttcgacaaagccgaagaaatcctgcgtatcaaatccggtgcgaaagccggtaaactggccggccgtaccgctgccgaaggcgtattggcttacgcgatcaacggcaatgtcggcgcattggtcgaagtaaactgcgaaaccgacttcgttgctaaagacgcgggcttcgtagaatttgccaacttcgttgcgaaaactgctgccgagaaaaaaccggcttctgttgaagaactgagcgaactggttgaagcagaacgcaaagccatcatcgccaaattgggcgagaatatgtctgtccgtcgcttccaagtgatcgacactgccaaccaactggttgcctacatccacggcgcattggcgaccgaaggcgtattggttgagtacaaaggctctgaagacgtagcacgcaaaatcggtatgcatattgttgccgctaaaccacaatgcgtaagcgaagccgaagtagatgccgaaaccgttgaaaaagaacgccacatctacaccgagcaagccatcgcttccggcaaacctgccgacatcgccgctaaaatggttgaaggccgcatccgtaaattcttggctgaaatcactctgaacggccaagcattcgtgatgaaccccgatcaaactgttgcccaattctctaaagaaaacggcactgaagtgatcagcttcgtacgctacaaagtaggcgatggtattgagaaaaaagccgtcgattacgcagccgaagttgctgccgctgctaaagtgtaa
>NMB0956|6.446315874962162
atgattattgatgtaaaagtacctatgttgtctgaaagcgtatctgaaggcacgctcttggaatggaagaaaaaagttggcgaagccgttgcccgtgacgaaatcctgatcgatatcgaaacggacaaagtggttttggaagtaccttctccacaagccggcgtattggttgaaatcgtagctcaagacggtgaaaccgttgttgccgaccaagttttggcgcgcgtcgatacagctgctactgccgctgctgaagccccagccgccgctcctgcagaagctgccccagctgccgctcctgctgctacacaaaacaacgccgctatgcctgctgccgccaaactggctgccgagaccggtgttgacgtgaacgcattgcaaggttccggccgtgacggtcgcgtattgaaagaagacgtacaaaatgccgctgccaaacctgccggagccgctgctcctgctgttgcacttcctgccggcgcacgtcctgaagaacgcgtaccaatgagccgcctgcgtgcccgtgttgcagaacgcctcttggcttctcaacaagaaaacgccattctgactacattcaacgaagtcaacatgaaaccaatcatggacttgcgtgcgaagtacaaagaaaaattcgagaaagaacacggcgtgaaactgggctttatgtccttcttcgttaaagccgctgttgccgccctgaaaaaatacccggttgtgaatgcttctgttgacggcaaagacatcgtgtaccacggctacttcgacatcggtatcgcaattggcagcccacgcggtttggttgtgccaattctgcgtgatgccgaccaaatgagcattgccgacatcgaacaagcaattgttgattacgcgaaaaaagccaaagacggcaaaatcgctatcgaagatctgaccggcggtacattcagtattaccaacggcggtactttcggttctatgatgtctaccccgatcatcaacccacctcaatctgcgattttgggtatgcacgccactaaagagcgcgctgtggttgaaaacggccaagttgttgtccgtccgatgatgtatctggctctgtcttacgaccaccgtatcattgacggccgcgaagctgtattgaccttggtagccattaaagacgcgttggaagacccggcccgcctgttgttggatctgtaa
>NMB2101|6.376534204437217
atgtctcaaattactatgcgtcagatgattgaagccggtgttcacttcggccaccaaacccgtttctggaacccgaaaatggcacaatacattttcggtgcgcgcaacaaaatccatatcgtcaacctggaaaaaaccctgccgatgttccaagacgcgcaagaagccgtacgtcgtctggttgccaacaaaggtacagtattgttcgtaggtaccaaacgccaagcccgcgacatcatccgcgaagaagcgacccgcgccggtatgcctttcgtcgattaccgctggttgggcggtatgctgaccaactacaaaaccgttaagcaatccatcaaacgcctggaagaaaaaaccgcagccttggaaaatgctgccgaaagcggtttcagcaaaaaagaaattctggaaatgcaacgcgatgttgaaaaactggaacgttctttgggcggtatcaaaaacatgaaaggcctgcctgacgcgattttcgttatcgataccggctaccaaaaaggtactctggttgaagctgaaaaattgggcatccctgttatcgccgtagtcgataccaacaacagccccgacggcgtgaaatacgttatccccggcaacgacgactccgccaaagccatccgcctgtactgccgcggcatcgctgacgcagttttggaaggcaaaaaccaagcgctgcaagaaaccgtagccgctgcccaagaagccgctgccgagtaa
>NMB1091|6.369932754273619
atgagcgacccgattttggatgccttggcgcgtattgaaaacaagactgatcaaacgctgaaaaatcagaaggaaatgcaggcggaaattgcgcaaattcgccaagacacgaaacgcacggccattacattcggcgcactgggcggcggcgtgattacggtcggctgggaattgcttaaagcgaaaatgggactgtaa
>NMB1956|6.349458697382943
atgaaacaaggtattcacccgaactaccacgaagtcaacgttacctgctcttgcggcaacaaattcgcaaccaaatccgcgatggaaaaagaaaacttcaatatcgaggtttgctccctgtgccacccgttctataccggcacccaaaaaatcgttgataccaccggccgcgtggacaaattcaacaacaaattcggcaacctgttcaaacgctga
>NMB1934|6.315920133508472
atgagccaaggcaaaatcgtacaaattatcggtgcggttgttgacgtggaatttccacgcgacatgattccgcgcgtttacgacgctttgaaattagacgaaaacggtctgactttggaagtccaacagcttttgggcgacggcgtagtccgtgccattgcgatgggcagctcggacggtttgaaacgcggcatgactgtgagcaataccggtgcgcccattactgtgccggtaggtaaaggtacgttgggacgcattgtcgatgtattgggaacgcctgttgacgaagcaggtccgatcgataccgacaagagccgtgccatccaccaagctgcccctaagtttgacgaactgtcttccacaaccgaattgctcgaaacgggcattaaagtgattgacttgctgtgtccgtttgccaaaggcggtaaagtaggtctgttcggcggtgccggtgtgggtaaaaccgtgaacatgatggaattgatcaacaacatcgccaaagcgcacagcggcttgtccgtgttcgcaggcgtgggtgagcgtacccgcgaaggtaacgacttctaccacgagatgaaagattccaacgtattggataaagtggcaatggtttacggtcagatgaacgaacctccgggcaaccgtttgcgcgtcgcattgaccggtttgaccatggcggaatacttccgtgacgaaaaagacgaaaacggcaaaggccgcgacgtattgttcttcgtggacaacatctaccgttacaccctggctggtaccgaagtatccgcattgttgggtcgtatgccgtctgcagtgggctaccaaccgacattggcagaagaaatgggtcgtttgcaggagcgtattacctctacccaaaccggttctattacttccatccaagccgtatatgtacctgcggacgacttgaccgacccgtctccggcaacaacgttcgcccacttggacgcaaccgtcgtattgagccgcgatattgcctctttgggtatttacccggcagtcgatccgcttgattctacttcgcgccaactggatccgatggtattgggtcaagagcactacgacgtggcgcgcggtgtgcagtccaccctgcaaaaatacaaagaattgcgcgacatcatcgccatcttgggtatggacgaattgtctgatgaagacaaactgaccgtaatgcgtgcgcgtaaaatccaacgcttcctgtcccaaccgttccacgttgccgaagtgtttacaggttctccgggtaaatatgtcgccctgcgcgataccattgccggcttcaaagccatcttgaacggcgaatacgatcatctgcccgagcaggcattctatatggtcggcagcattgaagaagcagtagagaaagcgaaaaccttaaactaa
>NMB0722|6.265698097552683
atgcctaaaatgaaaaccaagtctagcgcgaaaaaacgctttaaagtactgggtaacggcggtgtgaaacgcgctcatgcgttcaaacgccacatcttgactaaaaagaccaccaaaaacaaacgccaactgcgcggtacctctatggtaaatgatcgcgatttggcttctgttgctaaaatgttaccctacgcttaa
>NMB0143|6.255538813074989
atggaattgaaagtaattgacgctaaaggacaagtttcaggcagtctgtctgtttctgatgctttgttcgcccgcgaatacaatgaagcgttggttcatcagctggtaaatgcctacttggcaaacgcccgctccggtaaccgcgctcaaaaaacccgtgccgaagtaaaacactcaaccaaaaaaccatggcgtcaaaaaggtaccggccgtgcccgttccggtatgacttcttctccgctgtggcgtaaaggtggtcgcgcgttcccgaacaaacccgacgaaaacttcactcaaaaagtaaaccgcaaaatgtaccgtgccggtatggcgactattctgtcccaattgactcgtgacgagcgtttgtttgcgattgaggcgttgactgccgaaactcctaaaaccaaagtttttgccgaacaagtgaaaaatctgggtctggagcaagtgttgtttgtaaccaaacagctcgacgagaatgtttacttggcttcacgcaacttgccaaacgtgttggttttggaagctcaacaagttgatccttacagcttgctgcgttacaaaaaagtaatcatcactaaagatgcagttgcacaattagaggagcaatgggtatga
>NMB0609|6.215796131924809
atggcactgaccgtagaacaaaaagcacaaatcgttaaagatttccaacgcaaagaaggcgacaccggctcttccgaagtacaagtcgctctgttgactttccgcatcaacgacctgaccccccacttcaaagccaaccccaaagaccaccacagccgtcgcggcctgttgaaaatggtcagccaacgccgccgcctgctggcctacttgcgccgtacccagcccgatacgtatcgcgcgttgattacccgcttgggtctgcgtaaataa
>NMB2095|6.104591784184219
atgaaacttctgaccaccgcaatcctgtcttccgcaatcgcgctcagcagtatggctgccgccgctggcacggacaaccccactgttgcaaaaaaaaccgtcagctacgtctgccagcaaggtaaaaaagtcaaagtaacctacggcttcaacaaacagggtctgaccacatacgcttccgccgtcatcaacggcaaacgcgtgcaaatgcctgtcaatttggacaaatccgacaatgtggaaacattctacggcaaagaaggcggttatgttttgggtaccggcgtgatggatggcaaatcctaccgcaaacagcccattatgattaccgcacctgacaaccaaatcgtcttcaaagactgttccccacgttaa
>NMB0823|6.073740165132924
atgaaagcattacttttaggcgcgccgggcgcgggcaaaggcactcaggcgcaattcatcaccgcagcgttcggcattccgcaaatctctaccggcgacatgctccgtgccgcgattaaggcaggcacgcccttgggtttggaagcgaaaaaaatcattgacgaaggcggcttggtgcgcgacgacatcattatcggcatggtcaaagaacgcatcgcgcaagacgactgcaaaaacggtttcttgtttgacggtttcccgcgcacattggcacaagccgaagcgatggttgaagcaggcgtggatttggatgcagtcgttgaaatcgatgtgcctgacagcgtgattgtcgaccgcatgagcggccgccgcgtgcatttggcttccggccgtacttaccacgttacctacaacccgcccaaagttgaaggcaaagacgacgtaaccggcgaagatttgattcagcgcgacgacgacaaagaagaaaccgtgaaaaaacgccttgccgtttaccacgagcaaaccgaagttttggtcgatttttacagcaaactggaaggcgaacacgcgcctaaatacatcaaagttgacggcacccaagcagtagaagccgtgaaagccgaagtattgggcgcattgggcaaataa
>NMB0957|6.061121296988219
atgtctcaatatgatgtagtagtgattggtgcaggcccgggtggatacgttgccgccatccgtgccgcgcaactgggtttcaaaaccgcttgcgtcgatgcaggcgttaacaaagcaggcaatgcccctgcattgggcggtacttgcttgaacgtaggctgtatcccttctaaagccctgttgcaatccagcgaacatttccacgctgcgcaacacgagtttgccgaacacggtatcactgtcggcgacgtaaaattcgacgcggccaaaatgattgagcgcaaagatgccatcgtgaccaagctgaccggcggcgtcaaattcctgttccaaaaaaataaagtaaccagcctgttcggtacggcttcctttgccggtaaaaatggcgatgcttaccaaatcgaagtcgataacaaaggcgagaaaaccgttatcgaagccaaacacgtcatcgtagccaccggttccgtaccgcgtccgctgccacaagtcgctatcgacaatgtgaacgtattggacaacgaaggtgcattgaacctgaccgaagtacctgccaaactcggcgtgatcggttccggcgtgattggtttggaaatgggttccgtatggaaccgcgtgggtgcggaagttaccattcttgaagccgcgccgactttcctggctgccgccgaccaacaaatcgccaaagaagccttcaaatacttcaccaaagagcaaggtctgagcatcgaattgggcgtgaaaatcggcgacatcaagtctgaaggcaaaggtgtttccgttgcttacgaaactgctgctggcgaagccaaaaccgaagtattcgacaaactgatcgttgccatcggccgtattccaaacaccaaaggcctgaacgcggaagccgtaggcttggaaaaagacgagcgcggctttatcaaagtagatggcgaatgccgtaccaacctgcctaacgtatgggcaatcggcgacgtggttcgcggcccgatgttggcacacaaagccagcgacgaaggcgttgccgttgccgaacgcattgccggtcaaaaaccgcatatcgacttcaacaacgtaccgttcgtgatttacaccgatcctgaaatcgcttgggtgggtaaaaccgaagagcagctcaaagccgaaggcgtggagtacaaaaaaggtacttcaggttttggtgcgaatggtcgcgcattggcaatgggcaaagccaaaggtacggttaaagtgttggcagatgccaaaaccgaccgcatcttgggcgtacacatgattggtccggttgtcagcgaattggttaccgaaggcgtgactgcgctcgaattcttcgccagcagcgaagacatcgcccgcattatccatgcccacccaaccttgtccgaagtggttcacgaagctgcattggcggccgacaaacgcgctttgcacggttga
>NMB0133|5.996620595496137
atgaatttgttgaacttatttaatccgttgcaaactgccggcatggaagaagagtttgatgccattaaaatcggtattgcctctcccgaaaccatccgctcatggtcttatggcgaagtcaaaaaacctgaaaccatcaactaccgtacgttcaaacctgagcgtgacggtttgttctgtgccaaaatctttggcccggtcaaagactacgaatgcttgtgcggaaaatacaaacgcttgaaatttaaaggcgtaacgtgtgaaaaatgcggcgtggaagtaaccctgtccaaagtgcgccgcgaacgcatgggtcatatcgaattggctgcgcccgtcgcacatatttggttcttaaaatccctgccttcccgcttgggtatggtgttagacatgactttgcgcgacatcgagcgcgtattgtactttgaagcatttgtggtaaccgatcccggtatgactccgctgcaacgccgccaattgctgactgaagacgattactacaacaagctggacgaatacggcgacgatttcgatgccaaaatgggtgcggaaggtatccgcgaattgctgcgtaccctgaatgtagcgggcgaaatcgaaatcctgcgccaagagttggaatcgaccggttccgacaccaaaatcaaaaaaatcgccaaacgcttgaaagtattggaagccttccatcgttccggtatgaaactggaatggatgattatggatgtgctgccggtattgccgcctgatttgcgtccgttggttccattggatggtggtcgttttgccacttccgatttgaacgatttgtaccgccgcgttattaaccgtaacaaccgtctgaaacgtctgttggaactgcatgcgcctgacatcatcgtccgcaacgaaaaacgtatgttgcaagaagcagttgactcgctgttggataacggccgtcgcggtaaagccatgaccggcgccaacaaacgcccgctgaaatcattggcagacatgattaaaggtaaaggcggtcgcttccgtcaaaacctgttgggcaaacgtgtggactactccggccgttccgtgattaccgtaggcccgtacctgcgtctgcaccaatgcggtttgccgaaaaaaatggctttggaactgttcaaaccgttcattttccacaaattggaaaaacaaggtttggcctctaccgttaaagcagcgaaaaaattggtagagcaagaagtaccggaagtatgggacatcttggaagaagtcatccgcgaacatccgattatgctgaaccgtgcgccgaccctgcaccgtttgggtattcaagcgttcgaacctatcttgattgaaggtaaagcgattcagttgcacccattggtgtgtgctgcgttcaacgccgactttgacggcgaccaaatggcggtacacgttccattgagcttggaagcacaaatggaagcacgcacgctgatgctggcttcaaacaacgtattgtctccggccaacggcgaaccgattatcgtaccttcccaagacatcgtattgggcctgtactatatgactcgcgatcgtatcaatgccaaaggcgaaggcagcctgtttgccgatgtgaaagaagtgcatcgcgcataccataccaaacaggtcgagctgggtacgaaaatcaccgtacgtctgcgcgaatgggtgaaaaacgaagcaggtgagtttgagcctgtcgttaaccgttacgaaacaaccgtcggccgtgcattgttgagcgaaatcctgccgaaaggcctgccgtttgaatatgtcaacaaagcgttgaagaaaaaagaaatttctaaactgattaacgcatcgttccgcctgtgcggcttgcgcgatacggttatctttgctgaccacctgatgtacaccggtttcggatttgcggcaaaaggcggtatttccattgccgttgacgatatggaaattccaaaagaaaaagcggccttgctggctgaagccaatgccgaggttaaagaaatcgaagaccaataccgtcaaggtttggttaccaacggcgaacgctacaacaaggtggtcgatatttggggtcgtgccggcgataagattgctaaagcgatgatggacaacttgtccaaacaaaaagttatcgaccgtgccggcaacgaagtcgatcaagagtcattcaactccatttatatgatggcggactccggtgcccgtggttctgcagctcagattaaacagttgtccggtatgcgtggcttgatggcaaaacctgacggctcgattattgaaacgccgattacctcaaacttccgtgaaggtctgaccgtattgcaatactttattgcgacccacggtgcgcgtaagggtttggcggataccgcattgaaaaccgcgaactccggttacctgactcgtcgtctggtagacgtaactcaagatttggtcgttgttgaagacgattgcggtacttcagacggctttgtcatgaaggcagtggtacaaggcggtgatgtgattgaagcattgcgcgatcgtattttgggtcgtgttaccgcgtctgacgttgtcgatccgtcaagtggcgaaaccttggttgaagccggtacgttgctgactgaaaaactggtggatatgatcgaccaatccggtgtcgatgaagtcaaagtccgtacgccgattacttgtaaaacccgtcacggcctgtgtgcacactgttacggtcgtgacttggcacgcggcaaactggttaacgccggtgaggcagtcggtgtgattgctgcacaatccattggcgaaccgggtacccagttgaccatgcgtacgttccacatcggtggtgcggcatcccgtgcggcagcagccagccaagtggaagccaaatccaacggtacggcacgattcagcagccagatgcgctacgttgccaacaacaaaggcgagttggttgtcatcggccgttcttgtgaagtcgtgattcacgacgatatcggccgtgaacgcgaacgccacaaagtaccttacggtgccatcctgctggtacaagacggtatggccattaaagccggtcaaaccttggcaacctgggatccgcatacccgtccgatgattaccgaacacgcaggtatggtgaaattcgaaaacgtggaagagggcgttaccgttgccaaacaaaccgatgatgtaaccggtttgtccactttggtggtgattgacggtaaacgtcgttcctctagtgcttccaaactgctgcgtccgactgtgaaactcttggacgaaaacggcgtggaaatctgtattcccggtacttctactccggtatccatggcattccccgttggtgcggtgattaccgtacgcgaaggtcaggaaatcggtaaaggcgacgtattggcgcgtattccgcaagcctcttccaaaacccgcgacattaccggcggcctgccgcgcgttgccgaattgtttgaagcacgcgtgccgaaagatgccggtatgttggcggaaattaccggtaccgtttccttcggcaaagagaccaaaggcaagcaacgtctgattgttactgacgtggacggtgtagcatacgagaccttgatttccaaagagaaacaaattctggtacacgacggtcaagtggtaaaccgcggtgaaaccatcgtggacggcgcggtcgatccgcacgatattctgcgtttgcaaggtatcgaagcactggcacgctacattgtccaagaggtgcaagaggtttaccgtctgcaaggtgtgaagatttctgataaacacatcgaagtcatcatccgtcaaatgttgcgccgtgtgaacattgcggatgccggcgaaaccgggttcattaccggagagcaggtcgaacgcggcgatgtgatggcggccaatgaaaaagctttggaagaaggcaaagaaccggcgcgttacgaaaacgtattgctgggtattaccaaagcttccctgtccaccgacagcttcatttctgccgcatcgttccaagaaacgacccgcgttctgaccgaagccgcgattatgggcaaacaagacgagttgcgtggtttgaaagaaaacgtcatcgtcggtcgcttgattcctgccggtaccggtttgacttaccaccgcagccgtcatcaacaatggcaagaggtggaacaggagactgccgaaacccaagtaacggatgaataa
>NMB0431|5.979513551591686
atgactgaaactactcaaaccccgaccctcaaacctaaaaaatccgttgcgctttctggcgttgcggccggtaataccgctttgtgtaccgttggccgtaccggcaacgatttgagctatcgcggttacgacattctggatttggcacaaaaatgcgagtttgaagaagtcgcccacctgctgattcacggccatctgcccaacaaattcgagctggccgcttataaaaccaagctcaaatccatgcgcggcctgcctatccgtgtgattaaagttttggaaagcctgcctgcacatacccatccgatggacgtaatgcgtaccggcgtatccatgctgggctgcgttcatcctgaacgtgaaagccatccggaaagtgaagcgcgcgacatcgccgacaaactgatcgccagcctcggcagcatcctcttgtactggtatcaatattcgcacaacggcaaacgcattgaggttgaaagcgacgaagagaccatcggcggtcatttcctgcaactgttgcacggcaaacgcccaagcgaatcacacatcaaagccatgcacgtttcactgattctgtatgccgaacacgagttcaacgcttctacctttaccgcccgcgtgatcgccggtacaggctctgatatgtactccagcattaccggagcaatcggcgcgttgaaaggtccgaaacacggcggcgcgaacgaagtggcttacgatattcaaaaacgctaccgcaatgccgacgaagctgaagccgacatccgcgaacgcatcggccgcaaagaaatcgtgatcggtttcggtcatccggtgtacaccatttccgaccctcgcaacgttgtcattaaagaagtggcacgcggtttgagcaaagaaaccggcgatatgcgcctctttgacattgccgaacgtttggaaagcgtgatgtgggaagagaaaaaaatgttcccgaatctggactggttctctgccgtttcctaccaaaaattgggcgtaccgaccgctatgttcacaccgctgttcgtaatttcccgtacaaccggttggagcgcacacgttcttgagcaacgcaaagacggcaaaatcatccgtccgagcgcaaactacacaggccctgaagatttggcgtttgtggagattgaagaacgataa
>NMB0138|5.965567872073703
atggctcgtaagaccccgatcagcctgtaccgtaacatcggtatttccgcccatattgacgcgggtaaaaccacgacgacagaacgtattttgttctataccggtttgacccacaagctgggcgaagtgcatgacggtgcggctactaccgactacatggaacaagagcaagagcgcggtattaccattacctccgctgccgttacttcctactggtccggtatggcgaaacaattccccgagcaccgcttcaacatcatcgacaccccgggacacgttgactttaccgtagaggtagagcgttctatgcgtgtattggacggcgcggtaatggtttactgcgcggtgggcggtgttcaaccccaatctgaaaccgtatggcggcaagccaacaaataccaagtgccgcgcttggcgtttgtcaataaaatggaccgtcagggtgccaacttcttccgtgttgtcgagcaaatgaaaacccgtttgcgcgcaaaccctgtacctatcgtcattccggttggtgcggaagacaacttcagcggtgtggttgatttgttgaaaatgaaatccatcatttggaatgaagtcgataaaggtacaacctttacctatggcgatattcctgccgaattggtcgaaactgccgaagaatggcgtcaaaatatgattgaagccgcagccgaagccagcgaagaactgatggacaaatacttaggcggcgacgagctgaccgaagaagaaatcgtaggcgcgttgcgtcaacgtactttggcaggcgaaattcagcctatgctgtgtggttctgcatttaaaaacaaaggtgttcaacgtatgttggacgcagttgtagaattgctgccagctcctaccgatattcctccggttcaaggtgtcaacccgaataccgaggaagccgacagccgtcaagccagcgatgaagagaaattctctgcattggcgttcaaaatgttgaacgacaaatacgtcggtcagctgacctttatccgcgtttactcaggcgtagtaaaatccggcgataccgtattgaactccgtaaaaggcactcgcgaacgtatcggtcgtttggtacaaatgactgccgcagaccgtactgaaatcgaagaagtacgcgccggcgacatcgcagccgctattggtctgaaagacgttactaccggtgaaaccttgtgtgcggaaagcgcgccgattatcttggaacgtatggaattccccgagccggtaatccatattgccgttgagccgaaaaccaaagccgaccaagagaaaatgggtatcgccctgaaccgcttggctaaagaagacccttctttccgtgtccgtacagacgaagaatccggtcaaaccattatttccggtatgggtgagctgcacttggaaattattgttgaccgtatgaaacgcgaattcggtgtggaagcaaatatcggtgcgcctcaagtggcttaccgtgaaactatccgcaaagccgttaaagccgaatacaaacatgcaaaacaatccggtggtaaaggtcaatacggtcacgttgtgattgaaatggaacctatggaaccgggtggtgaaggttacgagtttatcgatgaaattaaaggtggtgtgattcctcgcgaatttattccgtctgtcgataaaggtatccgcgatacgttgcctaacggtatcgttgccggctatcctgtagttgacgtacgtatccgtctggtattcggttcttaccatgatgtcgactcttcccaattggcatttgaattggctgcttctcaagcgtttaaagaaggtatgcgtcaagcatctcctgccctgcttgagccaatcatggcagttgaagtggaaaccccggaagaatacatgggcgacgtaatgggcgacttgaaccgccgtcgcggtgttgtattgggtatggatgatgacggtatcggcggtaaaaaagtccgtgccgaagtacctttggcagaaatgttcggttactcgaccgacctgcgttctgcaacccaaggccgcgctacttactctatggagttcaagaaatattctgaagctcctgcccacatagctgctgctgtaactgaagcccgtaaaggctaa
>NMB0150|5.96310975601695
atgaaagcaaatgaattgaaagacaaatccgttgagcagttgaatgcagatttgttggacttgttgaaagctcagtttggcttacgtatgcaaaacgctaccggtcaattaggcaaaccaagtgaattgaaacgtgtacgtcgcgatattgctcgtattaaaaccgttttaactgaaaaaggtgctaagtaa
>NMB1240|5.960042870344235
atgatttctaccaacggcatcaccatgcagttcggcgcaaagccgctgtttgaaaacgtatccgtcaaattcggcgaaggcaaccgttacggcttgatcggcgccaacggctcaggcaaatccaccttcatgaaaatcctcggcggcgatttggaacagacggccggcgaagtggcgattgaaaacggcgtgcgtttgggtaaattgcgccaagaccagtttgcctacgaagacatgcgcgtgctggacgtggtgatgatggggcataccgaaatgtgggcggcgatgaccgaacgtgatgcgatttacgccaatcccgaagccaccgaagacgactacatgaaagccgccgaactggaagccaagttcgccgaatacgacggctacaccgccgaagcgcgtgccgccgaactgttgagcggcgtgggcatttccgaagatttgcacaatgcgaaaatggcggaagtcgccccgggcttcaaactgcgcgtattgctggcgcaggcgctgttctccaagccggatgtattgctcttggacgaaccgaccaataacttggacattaataccatccgctggttggaaggcgtgttgaaccaatacgactccacgatgattatcatcagccacgaccgccactttttgaacgaagtctgcacgcatatggcggatttggactacaacaccatcaccatctatccgggcaactacgacgactacatgctcgcctccgcccaatcgcgcgaacgcgccctgaaagacaatgccaaagccaaagagaaactgcaagagctgcaagagttcgtcgcccgcttctctgccaacaaatccaaagcccgtcaggcaaccagccgtctgaaacaggccgacaaaatcaaatcggagatggtcgaagtcaaaccttccacccgtcaaaacccgtatatccgttttgaagccgatgaaaaagccaagctgcaccgtcaggctgtggaagttgaaaaactggcgaaacgctttgaaacccagttgtttaaaaacctgaacttcatccttgaagcgggacaacgcctcgccatcatcggcccgaacggcgcgggcaaatccaccctgctgaaactcttggccggcgcgtacaaccccgaatattcagacggcctgttgccggacgaaggcaccatcaaatgggcggaaaaagccagtgtcggctactatccgcaagaccatgaaaacgacttcgacgtcgatatggacctgagcgaatggatgcgccaatgggggcaggaaggcgacgacgaacaagtcatccgcggcactttggggcgtttgctcttcggcagtaacgatgtcgtgaaaaaagtgaaggttctctccggtggtgaaaaaggccgtatgctttacggcaaactgttgctgttgaaacccaatgtcttagtcatggacgaaccgaccaaccatatggacatggaaagcatcgaatccttgaacatggcactggaaaaatacaacggcacgctgatttttgtctcccacgaccgtcagttcgtttcctccttggcaacccaaatcatcgaactggacggcaaaggcggatatgaacactacttgggcgattacgaaagttacttggagaaaaaaggcgtagcataa
>NMB0250|5.924777042336758
atgcaggaatggttccaaaacctctttgccgcaacgctcggtctgggcgatttgggtattactgtaggcttggtggtatccgtcatcgtcaaaattgtgattatcctgattccgctgattctgaccgtcgcctacctgacttatttcgaacgtaaagtcatcggcttcatgcagcttcgcgtcggtccgaacgtaaccggcccgtggggtctgattcagccgtttgccgacgtgttcaaactcttgtttaaagaagtaacccgtccgaagctgtcaaacaaagccctgttctatatcggcccgattatgtcgcttgccccgtctttcgcggcgtgggcagtgattccgttcaatgaagaatgggtgctgaccaacatcaatatcggtcttttgtacatcctgatgattacctcgctgtcggtttacggcgtgatcatcgcgggctgggcttccaactccaaatattcgttcttgggcgcaatgcgtgcttccgcgcaaagcatttcctacgaaatcgccatgagtgccgcgctggtgtgcgtcgtgatggtgtcgggcagcatgaacttctccgacatcgttgccgcgcaggcaaaaggcatcgcaggcggttcggtattctcttggaactggctgccgctcttccccatcttcatcgtctatctgatttccgccgttgccgaaaccaaccgcgcaccgtttgacgtggcagagggcgagtctgaaatcgttgccggtcaccacgtcgaatattccggcttcgcattcgcgctgttcttccttgccgaatacattttcatgattctgattgccgcgctgacatcgttgatgttcctcggcggctggctgtctcccttcccgcaaagctggggcattgtcggtacgccttccgcattttggatgttcgcgaaaatggcggcggttctgtactggtatctgtggatacgcgccaccttcccacgctaccgttacgaccaaatcatgcgcttgggctggaaagtgctgattccgatcggcttcgcctacatcgtgattttgggcgtgtggatgatttcaccgctgaatttgtggaaataa
>NMB0467|5.91295565562972
atgaaaaaactgttattggctgccgttgtttctctgagtgccgctgccgcatttgccggcgactctgccgagcgtcagatttacggcgatccccattttgaacaaaaccgcacaaaagctgtgaaaatgttggagcagcgcggttatcaggtttacgatgtcgatgccgacgaccattggggtaagcctgtgctggaagtggaagcctataaagacggccgcgaatacgacatcgtgttgtcttaccccgacctgaaaatcatcaaagagcagctcgatcgctga
>NMB0130|5.911825521572735
ttgagtctcaatattgaaaccaagaaagtggcggtcgaggaaattagcgcggcaattgctaatgctcaaaccctcgtagtcgctgaatatcgcggtatcagtgtttccagtatgactgagcttcgtgcgaatgcacgtaaagaaggcgtttatttgcgcgttctgaaaaatactttggctcgtcgtgcagtgcaaggtacttcatttgcagaattggccgatcaaatggttggtccgttggtttacgctgcttctgaagatgctgttgctgctgctaaagtgttgcaccaattcgcgaaaaaagatgacaaaattgtcgttaaagccggttcttacaatggcgaagtaatgaatgctgctcaggttgctgagttggcttctattccgagccgcgaagagctgttgtccaaactgttgttcgttatgcaagctcctgtatcgggctttgcgcgcggtttggctgctttggcagagaaaaaagccggcgaagaagccgcttaa
>NMB0205|5.904027738222688
atggaaaaattcaacaatattgcacaactgaaagacagcggtctgaaggttaccggcccgcgtttgaagattttggatttgttcgagacgcatgcggaagagcatttgagtgcggaagatgtgtaccgcattttgttggaagagggtgtggaaatcggtgtggcgacgatttaccgtgtgctgacccagtttgagcaggcgggcattttgcaacgccatcattttgaaacgggcaaggcggtttatgagttggacaaaggcgaccaccatgaccacatcgtctgcgtgaagtgcggcgaggtaacggaattccacaatcccgaaatcgaagccctgcaagacaaaatcgcggaagaaaacggctaccgcatcgtcgatcacgcgctttatatgtacggcgtgtgcagcgactgtcaggccaagggcaaacgttaa
>NMB1611|5.8757937803349085
atgggcagcatcgaacagcgtttggaatatctggaagaggcgaacgacgtgctgcgtatgcagaaccacgtcctgtccaccgcattcaaagccttaatccgcgcccttcccgccgaaaccgccgaaatcgcggtcgagtcgattcagcttgcttttgaggacgccttggcagaattgagctatgaggacagcccgcatacggatttgttccacgacgttacttatgcgtttttccgtgaaaaagaacgttaa
>NMB0566|5.868616829377611
atggctgatatgaaacgcttgaaacatttgatgttttcaccctttatcgacaacaacccgattgccttgcaggttttgggtatttgttcggctttggcggttaccaccaaacttcagacggccatcgtgatgggtatttccgtagctttggtaaccggtttttccagcttcttcatttcgctggtacgcaactacatccccaacagcatccgtattatcgtgcaaatggcgattatcgcgtcgctggttacgctggtcgaccaactcttgcaggcatttgcctacgaattgtccaaacagctttccgtattcgtcggtctgattattaccaactgtatcgtgatgggccgcgccgaagcatttgcgatgaaagagccgccgctggaaagcctgatcgacggcatcggcaacggcgcgggctacgggataatgctgcttgtcgtcgccaccgtccgcgaactgattggctcgggcaaactcttgggctacaccgttttccaaaccgtgcaggacggcggctggtatcagaccaacggcttgttcctgctcgcccccagcgcgttcttcatcatcggctttttgatttggggactgcgtacctggaaacccgaacaggcggaggaataa
>NMB0721|5.859297712121874
gtgcgtttaatcagtgagtcaggcgaacagcttggtgtcgtttcagttcgtgaagctttggctatggccgaagggcaggatgtcgatttggtagagatttccccaactgctaaaccgcctgtgtgcaaactgatggattacggtaaatacaaataccagcaggccaagaaacgcgacgaagccaagaaaaaccaaaagcaggtgcaaatcaaggaaatcaaattccgtccgggtacggatgagggcgattatcaaatcaagatgcgcaacattaaccgcttccttgccgacggcgataaagtcaaagtgacattgcgtttccgcggccgtgaaatggctcaccagcaactcggcgcgcaacttttggaacgtgtaaaagaagatttggctgaagtggcgcaaatcgagtcctttcccaaaatggaaggtcgccaaatggtgatgatgattgcgccgaagaaaaaataa
>NMB1648|5.851717540745703
atggcaggccatagcaagtgggcaaatatccagcataaaaaagcccgtcaggatgccaaacgcggcaaaatctttacccgtttaatcaaagaaatcaccgttgcggcgcgtatgggcggcggcgaccccggttcaaatccgcgcctgcgcctggctttggaaaaagcagccgaaaacaatatgcccaaagacaatgtgcaacgcgccatcgacaaaggcacgggcaacttggaaggcgtggaatacatcgagttgcgctacgaaggctacggcatcggcggcgcggctttgatggtggactgcctgaccgacaacaaaacccgcaccgttgcggacgtacgccacgcgtttaccaaaaacggcggcaacttgggtaccgacggctgcgtggcgttcaacttcgtgcatcagggctatttggtattcgaacccggcgttgacgaagacgcgctgatggaagcggctttggaagccggtgcggaagacgtggttaccaacgacgacggttccatcgaagtcattaccgcgccaaacgattgggcgggcgtaaaatccgctttggaggcggcaggttacaaatccgttgacggcgacgttacgatgcgcgcccaaaacgaaaccgaactctccggcgacgatgccgtcaaaatgcaaaaactgattgacgcgctggaagacttggacgacgtgcaagacgtttacacttccgccgtattgaatctggactga
>NMB0146|5.837203675941914
atggctcgttcattgaaaaaaggcccatatgtagacctgcatttgctgaaaaaagtagatgctgctcgcgcaagcaacgacaaacgcccgattaaaacctggtctcgtcgttctaccattctgcctgattttatcggtctgaccattgctgtgcacaacggccgcacccatgtgcctgtgtttatcagcgacaatatggttggtcataaattaggcgaattctcattgacccgtacctttaaaggccacttggccgataaaaaggctaaaaagaaataa
>NMB1653|5.819293729831212
gtgaacaattcagtcatcaccgtcatcggtaaagaccgcgtcggcatcgtgtacgatgtttccaaaattttggcggaaaaccaaatcaatattctcaacatcagccaacagctgatggacgatttttttactatgattatcttggtggacacttcaaaatgcagcaaatcgcgtcaagaggttttggatttgtttgcggaagagagcaaaaaactcgcgcttgatatccgtatgcaaaacgaagaaatcttccaagcgatgcaccgcatttga
>NMB1953|5.810092817489791
atgatgaccctctattccggcattacctgccccttcagccaccgctgccgcttcgttttgtacgaaaaaggtatggattttgaaatcaaagacgtcgatatttacaacaaacccgaagacctcgccgtcatgaatccgtataaccaagttcccgtgctggtcgagcgcgatttggtgctgcacgagtccaatatcatcaacgaatacattgacgaacgcttcccccatccgcagctgatgcccggcgatcccgttatgcgcggtcggggccggctggtgctgtaccgtatggaaaaagaattgttcaaccacgtccaagtgttagaaaaccccgccgccaccaacaaggaacaggcaaaagcgcgcgaagccatcggcaacggtctgaccatgcttgccccttcgttcagcaaaagcaaatacatcctcggcgaagatttttctatgattgatgtcgcccttgctccgctgctgtggcggctcgaccactacgatgtcaaactgggcaaaagtgccgcgccgctgctcaaatacgccgagcgcatcttccagcgcgaagcctttatcgaagcactgacacccgccgaaaaagccatgcgcaaataa
>NMB1075|5.809808138323926
atgaaaaacctcgccatcttcgacctcgacaacaccctcatcaacaccgattccgaccacgcctggccgcaatacctcatcaaaaaaggcttggttgacgctgccgaaaccgaagcgcaaaacgaaaaattctaccgcgactaccaaaacggctgcctcgacatcgacgcattcctcaaattccaccttgccccgctcgctcgttacagcaaagaagagctggcagagtttcaccgcgaatttatggcggaatacatcatcccccacatctcgcctatgcagcgtatgctggtgcagagccaccaaatggcaggcgacgaaacccttgtgatttcctcaaccaacgagttcatcatcacccccgtctgccaccttttcggcatcaccaacatcatcggcacacaactcgaaaccggttctgacggccgctacaccggcaattacatcggcacgcccagcctcaaagaaggcaaaatcacccgcctgaaccaatggcttgccgaacgcggcgaaacgctccaaagctacggcaaaacctatttttacagcgactccaaaaacgacctgccgctgctgcgccttgtcagcgaacccgtcgccgtcaaccccgatgccgagctggaaaaagaagccaaagaaaaaggctggccggttttgaatttcaaatga
>NMB1696|5.797488776798231
atgaccgaacaagaaatctaccggttgttgcgcgataccctgaccgagttgtttgaaatcgaaccggaacggattacgcctgataccaatctttacgaagatttggaaatcgacagcatcgatgccatcgacctgattgaccgcatcaagcgcgaaaccggccgcaagctgcaggccgaagatttccgcaatgtccgcaccgtcaacgacgtggtacaggcggtattgaagattcaggcgggctaa
>NMB0683|5.7866400602246735
atgaaaacagcccgccgccgttcccgcgagcttgccgtacaagccgtttaccaatcccttatcaaccgcaccgccgcgcccgaaattgctaaaaacatccgcgaaatgtccgactttgccaaggcagacgaagaattgttcaacaaacttttcttcggcacgcaaaccaatgcggcagagtatatccgacaaatccgcccgctacttgacagggacgaaaaagacctcaaccccatcgaacgcgccgttttgctgaccgcctgccacgagctgtccgccatgcccgaaacgccctaccccgtcattatcaacgaagccatcgaagttaccaaaaccttcggcggcacggacgggcacaaattcgtcaacggcatcctcgacaaactcgccgcccaaatccgccccgacgagcccaaacgccgttga
>NMB0946|5.762424867159277
atggctttgcaagatcgtaccggtcaaaaagtaccttccgtagtattccgcacccgcgtcggcgacacttggaaagatgtgtctaccgatgatttgttcaaaggcaaaaaagtagtcgtattctccctgcccggtgcatttaccccgacttgttcttcttcacacctgccgcgttacaacgaattgttcggcgcgttcaaagaaaacggcgttgacgcaatctactgcgtatctgtaaacgatacgttcgtaatgaacgcttgggctgccgaagaagaatccgacaacatctacatgattcctgacggcaacggcgaatttaccgaaggtatgggtatgctggtcggtaaagaagacttgggcttcggtaaacgctcttggcgttactccatgctggttaacgacggcgtggttgaaaaaatgttcatcgaacctgaagaaccgggcgatccgttcaaagtatccgatgcagatactatgctgcaattcgttgctcccgattggaaggctcaagagtctgtggcaattttcactaaaccaggttgccaattctgcgctaaagccaaacaagctttgcaagacaaaggtttgtcttacgaagaaatcgtattgggcaaagatgcaaccgtcacttccgttcgcgccattaccggcaagatgactgcccctcaagtcttcatcggcggtaaatacatcggcggcagcgaagatttggaagcttacttggctaaaaactga
>NMB1320|5.759577488759743
atgcaaattattctgttagaaaaaatcggcggtctgggcaacttgggcgacatcgtaaccgttaaaaacggctacgcccgcaactttctaattcccgcaggtaaggcaaaacgtgcgaccgaagcgaatatgaaagagtttgaagcacgccgcgcagaactggaagccaaacaggctgaaattttggcagatgcccgagtccgtcaggaaaaattggacggtcaaaccgttaccgttgctcaaaaagctggtgtggacggtcgcctgttcggttccgttaccaatgccgacattgctgctgcaatcgttgctgccggcatcgaagccgtgaaagcaaatgtacgtctgccgaacggtcctctgaaagccgttggcgagtacgaagtggaagtggctttgcacactgatgccgttgctaaaattaccgttgccgtcgttgccgcaaccgagtaa
>NMB1206|5.751094359133098
atgaaaggcgaccgtttggttatccgcgagctgaacaaaaacttaggcttgctgctggtaaccatcaaccaatatttccttcacgcccgtattttgaaaaactggggctttgaagaactgggcgaacatttcttcaaacagtccatcgttgaaatgaaagctgccgacgatttgatcgagcgcattctgttcctcgaaggtctgccgaacctgcaagaactgggcaagcttctgattggcgagtccaccgaagaaatcatcgcctgcgatttgaccaaagaacaggaaaaacacgaagccctgcttgccgccatcgccacagcagaagcgcaacaggattacgtcagccgcgatttgttggaaaaacaaaaagacaccaacgaagaacatatagactggctggagacccagcaagagcttatcggcaaaatcggtctgccgaactacctgcaaacagcggcgcaagaggactaa
>NMB1368|5.750898376423957
atgtctattaaatttgccgatttgaaccttgataaaaacattttgtccgccgtcagcagcgagggttacgaaagcccgacgccgattcaggcgcaagccattccgtttgctttggaaggccgcgacatcatggcttcggcgcaaaccggctccggcaaaaccgccgcctttctgttaccgactttgcaaaaactgaccaaacgcagcgaaaaaccgggcaaaggcccgcgtgctttggtgttgaccccgacccgcgaactggcggctcaagtcgagaaaaacgcgctggcgtatgccaaaaatatgcgttggttccgcaccgtcagcatcgtcggcggcgcgtctttcggctaccaaacccgtgccctgagcaaaccggtcgatctgattgtcgccacgccgggccgtctgatggacctgatgcaaagcggcaaagttgattttgaacgtttggaagtgctgattttggacgaagccgaccgtatgttggatatgggctttatcgacgacatcgaaaccatcgtggaagcaacgccgagcgaccgtcagactttgttgttctccgccacttgggacggcgcggtcggcaaactggcgcgcaaactgaccaaagaccctgaaatcatcgaagtcgaacgcgtggacgatcaaggcaaaatcgaagaacaactgctgtactgcgacgatatgcgccacaaaaaccgcctgctcgatcatatcttgcgcgatgccaatatcgatcaatgcgtgattttcacgtccaccaaagccatgaccgaagtcattgcggatgaactgtacgaaaaaggtttcgccgcaaactgcctgcacggcgatatgccgcaaggctggcgcaaccgcacgctgatggatttgcgtaaaggccgctgcaaaattttggttgccaccgatgttgccgcacgcggtatcgacgtaccgaccattacccacgttatcaactacgacctgccgaaacaggcggaagactacgtccaccgcatcgggcgcaccggccgcgcaggccgcacgggtattgcgattacgtttgccgaagtgaacgaatacgtcaaagtccacaaaatcgaaaaatacattaaccgaaaactgcccgaactgaccatcgaaggcatggaaccgacccgcaaacgcaaatccgcaggcggcaagccgaaaggcaaaggcggctggggcgatcgtaaatccggcggttggcgcggcgatcataaaccgagcaaagaaggcttcggcggcaaaacgcgcggcgaaggtttcaagaaagaaggctttaagagagacggtttcaaaaaaaccggcgaaggcttcaaaggcaaacgcaaagccggcgattcttttgcaggcaaaggcgaacgccgttacaaagaccgctaa
>NMB1044|5.750294447253007
atggcagcattcaatacccaaaaagtattgtccgtacaccactggacagacgcatattttacctttacctgcacccgcgacgaatcgttgcgctttgaaaacggacagttcgttatggtcggattgatggtggacggcaagccgctgatgcgtgcatacagcgtcgcctccgccaactgggaagaacacctcgaatttttcagcattaaagtccaagacggcccgctgaccagccgcctgcaacacctcaaagtcggcgacgacgtgttaatcagcaaaaaaccgaccggaaccctggttgccggcgacctgaatccgggcaaacacctttacttgttgagcaccggtaccggcatcgctcctttcttgagcatcaccaaagaccccgaaatttacgagcaatttgaaaaaatcatcctcgtacacggcgtgcgctacaaaaaagatttggcgtactacgaccgctttaccaaagaattgcccgaacacgaatacctcggtgacttggttaaagaaaaactgatttactacccgattgtttcgcgcgaagaattcgaacaccacggtcgcctaaccgacctgatggtgagcggcaaactgtttgaagacatcggcctgcccaaaatcaacccgcaagacgaccgcgccatgctgtgcggcagccccgcgatgctgaaagatacctgcaaagttttggacgatttcggactgaccgtctctccgaaaacaggcgtacgcggcgattacctgattgagcgtgcgtttgtagatcaataa
>NMB1911|5.749712057814484
atggccgttcaacaaaacaaaaaatccccttccaaacgcggtatgcaccgttcgcacgacgcgctgaccgcgcctgcactgtctgtcgacagcacaaccggcgaagtacaccgcccgcaccacatctcccccaacggtatgtaccgcggccgcaaagtggtcaaagccaaaggcgaataa
>NMB0117|5.741332666829432
atgaccgaagtcatcgcctacctcatcgaacatttccaagatttcgatacctgcccgccgcccgaagacttgggtatgctgcttgaagaagcgggtttcgatacgatggaaatcggcaacaccctgatgatgatggaagtattgctcaacagctccgaattttccgccgaacccgccgacagcggcgcattgcgcgtgtacagcaaagaagaaaccgacaacctgccgcaggaagtgatggggctgatgcagtatctgattgaagaaaaagccgtcagctgcgaacagcgggaaatcatcatccacgcgctcatgcacattccgggcgacgaaattaccgtagataccgccaaagtgctgaccctgctgcttttatgggcaaacaagagcgagctgcccgtgttggtcggcgacgagctgatgagcgcgcttttactcgacaacaaacccacgatgaactga
>NMB0030|5.740050933019019
atgacacgcaaaatcttagttacctccgccctgccctatgccaacggcagcatccacctcggccacatggtcgaacacatccaaaccgacgtttgggtgcgctttcaaaaactgcgcggccacgcgtgccactactgctgcgccgacgacacccacggcacgcccgtaatgcttgccgcgcaaaaacaaggtatcgcgcccgaagacatgattgccaaagtgcgcgaagagcacctcgccgactttactggctttttcatcggttacgacaattattacagcacccattcccctgaaaacaaacagttttcccaagacatttaccgcgcgctgaaagccaacggcaagattgagagccgcgtcatcgagcagcttttcgaccccgaaaaacaaatgttcctgcccgaccgcttcgtcaaaggcgaatgcccgaaatgccacgcccaagaccaatacggcgacaactgcgaagtctgcggcacgacctattccccgaccgaactgattaacccgtattccgccgtttccggtacgaaacccgaattgcgcgaatccgaacacttcttcttcaaactgggcgaatgcgccgacttcctcaaagcatggacttccggcaacaacccgcacgacggcaagccccatctgcaagccgaagccctcaacaaaatgaaagaatggctgggcgaaggtgaagaaaccaccctgtccgactgggatatttcccgcgacgcgccgtatttcggttttgaaatccccgacgcgccgggcaaatacttctacgtctggctggacgcgcccgtcggctacatggcgtcgtttaaaaacctgtgcgaccgcatcggcgtcgattttgacgaatacttcaaagccgacagccaaaccgagatgtaccacttcatcggcaaagatattctctatttccacgccctgttctggcccgctatgctgcatttctccggccaccgcgccccgaccggcgtgtacgcacacggctttttgaccgtcgacggacaaaaaatgtccaaatcgcgcggcacgtttattaccgccaaatcctatctggaacaaggcctgaaccccgagtggatgcgctactacatcgccgccaaactcaacagcaaaatcgaagacatcgatttgaacctgcaagactttatcagccgcgtaaacagcgacctcgtcggcaaatacgtcaacatcgccgcccgcgcctcaggtttcatcgccaaacgctttgaaggccgtctgaaagatgttgccgacagcgaattgctggcaaaactgactgcgcaaagcgaagccattgccgaatgctacgaaagccgcgaatacgccaaagccctgcgcgacatcatggccttggcagacattgtcaacgaatacgttgatgccaacaagccgtgggaactcgccaaacaagaaggccaagacgaacgcctgcacgaagtatgcagcgaactcatcaacgccttcaccatgttgaccgcctacctcgcccccgtcttgccgcaaaccgccgcaaacgccgccaaattcctgaatttggaagccatcacttgggcaaatacacgcgataccttgggcaaacacgccatcaacaaatacgaacatttaatgcaacgagtggagcaaaaacaagtggacgatttaatcgaagccaacaaacaaagcatcgccgccgcagccgcacctgccgccgaagagggcaaatacgaaaaagtcgccgaacaggcgagtttcgacgactttatgaaaatcgacatgcgcgttgccaaagtattgaactgcgaagctgtcgaaggcagcaccaaacttttgaaattcgacctcgatttcggttttgaaaaacgcatcatcttctccggcatcgccgcgtcttacccgaaccctgccgaattgaacggccgcatggtcatcgccgtcgccaacttcgccccgcgcaaaatggcaaaattcggtgtatctgaaggcatgattttgagtgccgccacggcagacgggaaactgaagctcttggatgtggatacaggcgcgcagccgggcgacaaagtcggttaa
>NMB0555|5.7379462323211365
atgaagaaaaccggcaaatatcttatctatactgcggcatttaccgcattctgctttgccttccaagaaaaccgttctgaagccaaacagcccgacatcactttatccgcatccctgtgcgaacaattcaacatactgaacgccaaagatatggatgcagaacaagtctccctttccaaagaatgcgacatcatcgagtcttcacacgactgggaaaaagagtacggcaacttgaacgaacaggaaatgctcgccggcatcgtctatgaataa
>NMB0950|5.727343110712111
atgggttttcctgttcgcaagtttgatgccgtgattgtcggcggtggtggtgcaggtttacgcgcagccctccaattatccaaatccggtctgaattgtgccgttttgtctaaagtgttcccgacccgttcgcataccgtagcggcgcagggcggtatttccgcctctctgggtaatgtgcaggaagaccgttgggactggcacatgtacgataccgtgaaaggttccgactggttgggcgaccaagatgcgattgagtttatgtgccgcgccgcgcctgaagccgtaattgagttggaacacatgggtatgccttttgaccgtgtggaaagcggtaaaatttatcagcgtcctttcggcggccatactgccgaacacggtaaacgcgcggtagaacgcgcctgtgcggttgccgaccgtacaggtcatgcgatgctgcatactttgtaccaacaaaacgtccgtgccaatacgcaattctttgtggaatggacggcacaagatttgattcgtgatgaaaacggcgatgtcgtcggcgtaaccgccatggaaatggaaaccggcgaagtttatattttccacgctaaagctgtgatgtttgctaccggcggcggcggtcgtatttatgcgtcttctaccaatgcctatatgaataccggcgatggtttgggtatttgtgcgcgtgcaggtatcccgttggaagacatggaattctggcaattccacccgaccggcgtggcgggtgcgggcgtgttgattaccgaaggcgtacgcggcgagggcggtattctgttgaatgccgacggcgaacgctttatggaacgctatgcgccgaccgtaaaagacttggcttctcgcgacgttgtttcccgcgcgatggcgatggaaatctacgaaggtcgcggctgcggtaaaaacaaagaccatgtcttactgaaaatcgaccatatcggcgcagaaaaaattatggaaaaactgccgggcatccgcgagatttccattcagttcgccggtatcgatccgattaaagacccgattcccgttgtgccgactacccactatatgatgggcggcattccgaccaattaccacggcgaagttgtcgttccgcaaggtgaagattacgaagtgcctgtaaaaggtctgtatgcggcaggtgagtgcgcttgtgcttccgtacacggtgcgaaccgcttgggtaccaactccctgttggacttggtggtattcggtaaagctgccggcgacagcatgattaaattcatcaaagagcaaagcgactggaaacctttgcctgctaatgcaggtgagttgacccgccaacgtatcgagcgtttggacaaccaaaccgatggtgaaaacgttgatgcattgcgtcgcgaactgcaacgctctgtacaactgcacgccggcgtgttccgtactgatgagattctgagcaaaggcgttcgagaagtcatggcgattgccgagcgtgtgaaacgtaccgaaatcaaagacaagagcaaagtgtggaataccgcgcgtatcgaggctttggaattggataacctgattgaagtggcgaaagcgactttggtgtctgccgaagcacgtaaagaatcacgcggtgcgcacgcttcagacgaccatcctgagcgcgatgatgaaaactggatgaaacatacgctgtaccattcagatatcaataccttgtcctacaaaccggtgcacaccaagcctttgagcgtggaatacatcaaaccggccaagcgcgtttattga
>NMB0142|5.718799570727789
atgactttaggtctggttggacgcaaagttggtatgacccgcgtgttcgacgaacagggtgtttctgttccggtaaccgttttggatatgtctgccaaccgcgttacacaagtaaaatccaaagatactgacggctatactgccgttcaagttacctttggtcagaaaaaagccaatcgtgtcaacaaagccgaagccgggcactttgcaaaagcaggtgttgaagccggtcgcggtttgattgagtttgctttgactgaagaaaaactggctgaattgaaagctggtgacgaaatcaccgtttctatgtttgaagtcggtcaactggtcgatgtaaccggtacctctaaaggtaaaggtttctccggcacgattaaacgtcataacttcggtgcccaacgtacttcccacggtaactcccgttctcaccgtgttccaggctctatcggtatggcgcaagacccgggtcgcgtgttccccggtaaacgcatggccggccaatacggcaacaccaaagcaactgttcaaaaattggaagttgtccgtgttgacgcagaacgccaactgctgttggttaagggtgctgttccgggtgcggtcaacagcgatgttgtagttcgtcccagcgtgaaagtaggtgcgtaa
>NMB0266|5.704849927961723
atgaacatcaaacaccttctcttgacctccgccgcaaccgcactgctgagcatttccgcccccgcgctcgcccaccacgacggacacggcgatgacgaccacggacacgccgcacaccaacacaacaaacaagacaaaatcatcagccgcgcccaagccgaaaaagcagcgttggcgcgtgtcggcggcaaaatcaccgacatcgatctcgaacacgacaacggccgtccgcactatgatgtcgaaatcgtcaaaaacggacaggaatacaaagtcgttgtcgatgcccgtaccggccgcgtgatttcctcccgccgcgacgactga
>NMB0390|5.695455665345695
atgtacacaagaatcatggaaatcagcccttggacgctgcgttcggcaaaactggaaaaagaacacaaacggctgcaagagagcctgaccagcttgggcaacggctatatgggtatgcgcggcagctttgaggaaacctattccgccgacagccacttaggcacctacatcgccggcgtgtggttccccgacaaaacccgcgtcggctggtggaaaaacggctatcccaaatatttcggcaaagccatcaacgcgttcaatttcagcaaagtcaaaatctttgtcgacgggcaggaagtggacttggcgaaaaacgacgttgctggcttctccgtcgaactcgatatgcagcacggcgtgttgcgccgctcgttcaccgtattcggtgtgcgtttcaatgtgtgcaaattcctgtctgtcgcacaaaaagagctggcggtcatccgctgggaagccgtatccgttgacggtaaaacccaccaagtccgcatcgattccatcatcgatgccgacgtgaaaaacgaagactccaactacgaagaaaaattctggcaggtattggacaaaggcgtttcagacagtctctcctacattgccgcccaaaccgtcgccaatcccttcggcgtggaacaattcatcgtcaacgccgagcaaacctttgccggcagcttcaaagccctcggcggcagccaaaccgactggcaggtctccaattcttttgaatccgaagtcggcagcacacccgaaacctttgaaaaacgcgtgattgttaccaccagccgcgattatcagagcttggaagcagtgaaagccgcaggccgcgccttgtcggaaaaaattgcaggcgttgcgtttgaaaccttgctggacgcgcacaaagcaggctggctgcaccgttgggaaatcgccgacgtggtcatcgaaggcagcgacgaagcgcagcagggcatccgcttcaacctgttccaactgttctccacctactacggcgaagacgcgcgactgaacatcggcccgaaaggctttaccggcgaaaaatacggcggcgcgacctattgggacaccgaagcctacgccgtaccgctctacctcgcactggccgaacccgaagttacccgcaacctgctgcaataccgccgcaaccaactgccgcaggcgcagcacaacgcgcgcgaacagggcttggcgggcgcactctatccgatggtaacgtttacgggcatcgagtgccacaacgaatgggaaatcaccttcgaggaaatccaccgcaacggcgcgattccttacgccatctacaactacaccaactacaccggcgacgagggctatcttgccaaagaaggcttggaagttttggtcgaagtgtcccgcttctgggcggaccgcgtccacttctccaaacgcaacggcaaatacatgattcacggcgtaaccggtccgaacgaatacgaaaacaacatcaacaacaactggtacaccaacaccctcgccgcatgggtattggactacacccgcgaagccttggcgaaatacccgcgtccggatttgaacgtgcgtgccgacgagttggaaaaatgggcggacatcagcgcgaatatgtaccgtccgcatgacgaagaactcggcgtattcgtgcagcacgacggcttcctcgacaaagacatccgccccgtgtccgcgctttcgcccgacgatttgccgctcaaccaaaaatggtcgtgggacaaaatcctgcgttcgccctttatcaaacaggcggacgtattgcaaggcatctacttcttcagcgaccgtttcaatatcgacgaaaaacgccgcaacttcgacttctacgaaccgatgaccgtgcatgaaagctcgctgtcgccctgtattcactctattctcgccgccgaactgggcaaagaagaaaaagccgtggaaatgtaccagcgcaccgcccgcctggacttggacaactacaacaacgacaccgaagacggcctgcacatcacctccatgaccggctcgtggctcgccatcgtccaaggtttcgcccaaatgaaaacctggggcggcaaactcagcttcgcaccgttcctgccgagtgcgtggacaggctacgccttccacatcaactaccgcggccgtctgattaaagtcgccgtcggcaaagaaaacgtcgtcttcactctgctcaaaggcgagtcgctcgatttgcaggtgtacggcaaagacatcacgctcgacggcagccacaccgttgcgttggaaaaataa
>NMB0382|5.690802820693001
atgaccaaacagctgaaattaagcgcattattcgttgcattgctcgcttccggcactgctgttgcgggcgaggcgtccgttcagggttacaccgtaagcggccagtcgaacgaaatcgtacgcaacaactatggcgaatgctggaaaaacgcctactttgataaagcaagccaaggtcgcgtagaatgcggcgatgcggttgctgcccccgaacccgagccagaacccgaacccgcacccgcgcctgtcgtcgttgtggagcaggctccgcaatatgttgatgaaaccatttccctgtctgccaaaaccctgttcggtttcgataaggattcattgcgcgccgaagctcaagacaacctgaaagtattggcgcaacgcctgagtcgaaccaatgtccaatctgtccgcgtcgaaggccataccgactttatgggttctgacaaatacaatcaggccctgtccgaacgccgcgcatacgtagtggcaaacaacctggtcagcaacggcgtacctgtttctagaatttctgctgtcggcttgggcgaatctcaagcgcaaatgactcaagtttgtgaagccgaagttgccaaactgggtgcgaaagtctctaaagccaaaaaacgtgaggctctgattgcatgtatcgaacctgaccgccgtgtggatgtgaaaatccgcagcatcgtaacccgtcaggttgtgccggcacacaatcatcaccaacactaa
>NMB0136|5.68409160956583
atgccaactatcaaccaattagtacgcaaaggccgtcaaaagcccgtgtacgtaaacaaagtgcccgcactggaagcttgcccgcaaaaacgtggcgtgtgcacccgtgtatacacaactacccctaaaaaacctaactctgcattgcgtaaagtatgtaaagtccgcctgaccaacggttttgaagtcatttcatacatcggcggcgaaggtcacaacctgcaagagcacagtgtcgtattgattcgcggcggtcgtgtaaaagacttgccaggtgtgcgttaccacactgtacgcggttctttggatactgcaggtgttaaagaccgtaaacaagcccgttccaaatacggtgctaagcgtcctaaataa
>NMB0292|5.642147555428436
atgacccgtcaatctctgcaacaggctgccgaaagccgccgttccatttattcgttaaataaaaatctgcccgtcggcaaagatgaagttgtccaaatcgtcgaacacgccgttttgcacacaccttcttcgttcaattcccaatctgcccgcgtggtcgtgctgtttggcgaagagcatgataaggtgtggcaatttgtcgaagacgcgctgcgtgccgtcgtgcctgccgacagttttgaaccgaccgcgcaaaaattgaacctgtttaaggcgggtgcggcaaccattttgttttatgaagatcaaaatgtcgtcaaaggtttgcaggagcagttccctgcttatgccgctaacttccccgtttgggcggatcaggcaaacgcgatggtgcagtatgccgtttggacgacacttgccgcggtcggcgtaggtgcaaacctgcaacattacaatcccttgcccgatgcggcgattgccaaagcgtggaatatccccgaaaactggttgttgcgcgcacaaatggttatcggcggtattgaaggggcggcaggtgaaaagacctttgaacccgttgcagaacgtttgaaagtgttcggcgcataa
>NMB1395|5.635035347788133
atgaaagcaatggtttatcacggcgcaaacgacatccgttttgaagaaaaaccccgtccgcagattatcgatccgaccgatgcggtggtgaaaatcgtcaaaaccacgatttgcggtaccgatttgggtatttggaaaggcaaaaaccccgaagttgccgacggccgtattctcggtcatgagggcatcggtattgtagaagaagtcggcgaggctgtaaaaaacatcaaagtcggcgataaagtcattatttcatgcgtcagcaaatgttgcacttgcgacaactgcaaaacccaactctattcacactgccgtaacggcggttggattttgggttacatgattgacggtactcaggccgaatacgtccgtacgccttatgccgacaacagcctcgttccgctgcccgataatgtcaacgaagaaatcgccctgttgttgagcgacgctttgccgaccgcccacgaaatcggcgtgcaatacggcgatgtcaaacccggcgacaccgtattcatcgctggggcaggccctgtcggtatgtccgccctgttgaccgcccaactgtacagtcccgccgccatcatcgtttgcgatatggacgaaaaccgtttgaaactggcgaaagaattgggtgcgacccataccattaaccctgcttccggcgaagtatccaaacaagtctttgccatcgtcggcgaagacggcgtggattgcgccatcgaagccgtcggtatccctgctacatggaatatgtgccaagacattgtgaaacccggcggccatatcgctgtggttggtgtacatggtcaatccgttgatttcaaactggaaaaactctggattaaaaagcttgccatcactaccggtctggtaaacgccaataccaccgaaatgctgatgaaggcgatttccagcagctccgtcgattacaccaaaatgctgacccatcatttcaaattcagtgaattggaaaaagcctacgacgtgttcaaacacgccgccgaaaaccaagtgatgaaagtggttttggaagcggattaa
>NMB1613|5.6320398302885275
atgaccgtcatcaaacaggaagactttatccaaagcatttgcgatgccttccaattcatcagctactatcatcccaaagactacatcgacgcgctttataaggcgtggcagaaggaagaaaatcctgccgccaaagacgcgatgacgcagattttggtcaacagccgtatgtgtgcggaaaacaaccgccccatctgccaagacacaggtatcgcaaccgtcttcctcaaagtcggtatgaacgtccaatgggatgcggacatgagcgtggaagagatggttaacgaaggcgtacgccgcgcctacacttgggaaggcaatacgctgcgcgcttccgtcctcgccgatccggccggcaaacgccaaaacaccaaagacaacacccccgccgtcatccatatgagcatcgtgccgggcggtaaagtcgaagtaacctgcgcggcaaaaggcggcggctctgaaaacaaatccaaactcgccatgctcaatccttccgacaacatcgtcgattgggtattgaaaaccatcccgaccatgggcgcgggctggtgtcctcccggcatcttgggtatcggcatcggcggcacgcccgaaaaagccgtgctgatggcaaaagagtccctgatgagccacatcgacattcaagaattgcaggaaaaggccgcgtccggcgcggaattgtccaccaccgaagccctgcgcctcgaactctttgaaaaagtcaacgcgctgggcatcggcgcacaaggcttgggcggactgaccaccgtgttggacgtgaaaatcctcgattatccgacccacgccgcctccaaaccgattgccatgattccgaactgcgccgccacccgccacgtcgaatttgaattggacggctcaggccctgtcgaactcacgccgccgcgcgtcgaagactggcccgatttgacttacagccccgacaacggcaaacgcgtcgatgtcgacaagctgaccaaagaagaagtggcaagctggaaaaccggcgacgtattgctgttgaacggcaaaatcctcaccggccgcgatgccgcacacaaacgcctcgtcgatatgctcaacaaaggcgaagaattgcccgtcgatttcaccaaccgcctgatttactacgtcggccccgtcgatccggtcggcgatgaagtcgtcggtccggcaggtccgaccacagccacccgcatggacaaattcacccgccaaatgctcgaacaaaccgacctcttgggcatgatcggcaaatccgagcgcggcgtggccacctgcgaagccatcgccgacaacaaagccgtgtacctcatggcagtcggcggcgcggcgtatctcgtggcaaaagccatcaaatcttccaaagtcttggcgttccccgaattgggcatggaagccatttacgaatttgaagtcaaagacatgcccgtaaccgtcgccgtagatagcaaaggcgaatccatccacgccaccgccccgcgcaaatggcaggcgaaaatcggcatcatccccgtcgaatcttga
>NMB0321|5.624410020278233
atggcacgagtttgcaaagtgaccggcaaacgcccgatgtccggcaacaacgtatcgcacgccaacaacaaaaccaaacgccgttttttgcccaacttgcaatcacgtcgtttttgggtagaaagtgaaaaccgctgggttcgcctgcgcgtttccaacgctgcactgcgtaccatcgacaaagtaggcattgatgtcgtattggctgatttgcgtgctcgcggcgaagcttaa
>NMB1576|5.620905512451548
atgcgacatatcttatctgttctgattgaaaacgaatcaggtgcgatgagccgcgtggtcggtttgttctctgcacgcgattacaatatcgattctttggcggttgcgccgaccgaagacaaaaccctgtcacggatgaccatcgttacccacggcgacgagcaggtcatcgaacaaattaccaagcaactcaataaattgattgaagtgattaaagtggtcgatttgaatgaaagccgttttgtcgaacgcgaactgatgttggtaaaagtccgtgccgccggcaaagaccgcgacgaatttttacgcttgaccgaaatctaccggggcagcatcatcgacgtaaccgaccgcagctatacgattgaaattaccggctcgacagacaagctggattcctttttggaaacggtcggacgcgcccaaattttggaaaccgtacgcacaggcgcggccggcatcggtcgcggtgagcgtattttgaaaatttaa
>NMB0684|5.619876191247743
atgaacaccatcgcccccaacctcgacggcaaacacctccgcatcggcatcgtacaggcacgcttcaccaacgaaatcggcagcgaaatgctcaaagtctgctgccgcaccctccaagaattgggcgtggcagacgaaaacattaccgtcgccaccgtacccggcgcgcttgaaatccccatcgcgctgatgaactttgcctcttccgaaaagtttgacgcactgattgccatcggcgtcgtcatccgtggcgaaacctaccatttcgagctggtttccaacgaatccggagcaggcgtcagccgcgtcgcactcgactacaatatcccgattgccaatgccgtcctaaccaccgaaaacgacgcgcaggcaatcgaacggattgaagaaaaagcctcggatgccgccaaagtcgccgtcgaatgcgccaacctcgtcaacctgctgctcgaagaacagtttgaagacgaagaataa
>NMB0849|5.615190948792807
atgagcatcaagtccgacaaatggatacgccgaatgagcgaagaattcggcatgatcgaccctttcgagccgaaccaaatcaaagaagccgacggcaaacgcatcatctcctacggtacgtccagctacggctacgacatccgctgcgcaaacgaatttaaaatcttcaccaacatcaacagcaccatcgtcgatcccaaaaacttcgacccgaaaaacttcgttaccgttgaagacgactgctgcatcatcccgcccaattccttcgcactggcgcgcacggtcgaatatttccgcatcccgcgcaacgtcctgaccgtctgcttgggcaaatccacctacgcccgctgcggcattatcgtcaacgttaccccgttcgaaccggaatgggaaggctacgttaccctcgaattttccaacaccacccccctgcccgccaaaatctacgcaggcgaaggcgtggcgcaagtcctcttcttcgagagcgacgaaatctgcgaaacctcatacaaagaccgcaacggcaaatatatggggcaaaccggcgttaccctgcccaaagcctga
>NMB0154|5.60205262574997
atggctcggttgagagagttttataaagagacagttgttcctgaattggttaaacaatttggttacaaatcagtaatggaagtcccgcgtattgaaaaaattaccttgaatatgggtgtgggtgaggctgttgctgataaaaaagttatggaacatgctgtttccgatttagagaaaattgccggtcaaaaaccggttgttactgttgcccgtaaatctatcgcaggttttaaaatccgtgataactatccggttggttgcaaagtaacattgcgtcgtgatcaaatgtttgaattcttggatcgtttgattactattgcattacctcgcgtacgtgacttccgtggtgtgagcggtaaatcatttgatggccgtggcaattacaatatgggtgttcgtgagcaaattatttttccggaaattgaatacgataaaattgatgctttgcgtggtttgaatattactattactactacagcaaaaaccgatgaggaagcgaaagctttattgtcattgtttaaatttccgttcaaaggataa
>NMB1207|5.601885675103294
atgcaaggcaatcaagctgttgttgattatatgaacgaattgctgtctggcgagctggcggcacgcgaccaatactttatccactcccgcctctactccgaatggggctacaccaaactttttgaacgtctcaaccacgagatggaagaagaaaccacacacgccgaagacttcatccgccgcatcctgatgctgggcggtacgccgaaaatggcacgcgccgaactgaatatcggcacggacgtggtttcctgcctcaaagccgacctgcaaaccgaatatgaagtacgtgatgcgttgaaaaaaggcatcaaactgtgcgaagaggctcaagactatgttacgcgcgacctgatggttgcccaactgaaagataccgaagaagaccacgcccactggctggaacagcagcttcgcctgatcgagttaattggcgaaggcaactactaccaaagccaactgtaa
>NMB1031|5.583405393719615
atgaccaaacatatcgccatcctccgaggtgacggcatcggtcccgaaatcgtcgccgaaaccgtccgcgtactcgacaaactcatcgcccaaggtttggatgccggctacgaatacgccccattgggcggcgaagcctatgacgaatacggtcatccttatcccgaatttacgcaaaacctctgccgcaaagccgatgccgtcctgcttggtgcagtcggttctcctcaatacgacaacctcgaccgtccgttgcgccctgagcgcggcctgttggcaatccgtaaggatttgaacctgtttgccaatttgcgtcctgctgttttatatcccgaattagccaacgcctccacgctgaagcctgaaatcgttgccggtttggatattttgattgtgcgcgaactcaccggcgacatctatttcggcgaaccgcgcggcatccgcgttctggaaaacggcgaacgcgaaggctacaacaccatgaaatacagcgaaagcgaaatccgccgtattgcccatgttgccttccaatccgcccaaaaacgcagcaaaaaagtctgttccgtaggcaaagccaacgttttggaaaccaccgaattgtggcgcgaaatctttgaagaaatcggcaaagagtaccctgatgtcgagctttcccatatgtacgtcgacaacgccgccatgcagctcgtgcgtgcgcccaaacaattcgacgtcattgccaccggcaacatcttcggcgacattctctccgacgaagcctccatgctgaccggctccatcggtatgctgccttccgcctcgctggacgaaaacggcaaaggcctgtacgaaccgtctcacggctccgcccccgacatcgccggacaaaacaaagccaacccgctggccaccatcctctcgctcgcaatgttgctgcgttacagcctgaacgacgaagcgcgcgcgcaacaagttgaaaacgccgtccaaaaagtgctgcaacaaggcttgcgtaccagcgacatttacgaagaaggcacaaaactcgtttcctgctccgaaatgggcgatgcggtactcgccgccttgtaa
>NMB0671|5.576408997313409
atggaaaactcattgaaagaagccgccctcaagttccacgaattccccgtgccgggcaaaatttccgttaccccgaccaaatctctggcgaccgacaaagatttggcgttggcgtactctccgggcgtagccgctccttgtatggaaatccatgccgatccgcaaaatgcctacaaatacaccgccaaaggcaacttggtcgctgtcatttccaacggtacggccgttttgggcttgggcgacatcggcgcgctggcgggcaaacccgtgatggaaggcaaaggcgtattgttcaaaaaattcgccggtgtggacgtgttcgacatcgaaatcgatgaaaaagacccgcaaaaactcgtggacatcatcgccgctttagagccgaccttcggcggcatcaacctcgaagacatcaaagcacccgagtgtttctacatcgaacgcgaattacgcaaacgctgcaaaatccccgtattccacgacgaccagcacggcacggccatcattaccgccgccgccgtattgaacgccctgcgttttaccggccgtaaaatcgaagaagcgactttggtgtgttccggcgcaggtgcggccgcgattgcctgcttgaaccaattgctggatttgggcttgaaacgcgaaaacgtgaccgtttgcgactccaaaggcgtgatttaccaaacccgcgaagacaaagaccgtatggacgagtccaaacagttctacgccattgaagacaacggccagcgcgtgcttgccgatgccgtcaaaggcaaagacatcttcttgggcctctccggcgcgaacctgctgacgcctgaaatactgaacaccatgaacgaaaaacccatcgtgttcgctatggccaacccgaatccggaaatcctgccgccgctggcgaaagaaacccgtccggacgtggttatcggtaccggccgctccgacttcccgaaccaagtgaacaatgtattgtgcttcccgttcatcttccgcggtgcgttggatgtcggcgcgacgaccatcaacgaagaaatgaaacgcgcctgcgtgtatgctttggcggatttggcgatggaagaagtaaccgaagaagtggttgccgcttacggtaagaaatttgaattcggcgcggaatacctgattccgactccgttcgattcccgcctgctgccgcgcgttgctacggctgccgccaaagcagcgatggaaagcggtgtggcaacccgtccgattgcagatttggaagcttacgctgccaagctgagcgaatggaagctgtaa
>NMB1341|5.57248129708369
atgtccacccaattacacgatgttgaccctatcgaaacccaagagtggctggacgcgttaagctccgtcctcgaatatgaaggcggcgaacgcgcgcaatacctcttggaaaacctggtcaaatactgccgcgacaagggcgtacgtatgccacacggcacgaccaccccgtatttgaataccgtttcggttgaaaacgaaaaaggcattccgggcgaccaaaacatcgaacaccgcatccgcgcattcgtgcgctggaacgccgccgccatcgtattgcgcgccggcaagaaagatttggaactgggtgggcacatcgcatctttccaatctgccgccaccatgtacgaagtcggtttcaaccacttttggaaagccaaaggcgaaggcgaagaaggcgatttggtcttcttccaaggtcacgtcgccccgggcatctatgcacgcgcattcgtcgagggccgtctgaccgaagaccagctgaacaacttccgccaagaagtggacggacacggtctgccttcctatccgcacccccacctcttgcccgacttttggcagttcccgaccgtatccatgggcttggggcccatcatggcgatttatcaggcgcgtttcctgaaatacttggaatcgcgtggtttggcaaaaaccaaaggccgtaaagtatggtgtttctgcggcgacggcgaaatggacgaacccgaatctcaaggtgcaatcgcactggctgcacgcgaaggcttggacaacctgattttcgtcatcaactgcaatctgcaacgcttggacggtccggtacgcggcaacggcaaaatcatccaagaattggaaggcaactttgccggcgccggctggaatgtcgtcaaagtcatttggggccgccgctgggaccgcctcttggcgaaagacaaagacggtatcctgcgccaacgtatggaagaatgtttggacggcgactaccaaacttacaaatccaaagacggcgcgtatgtgcgcgaacacttcttcaatacgcccgaactgaaagcattggttgccgatatgaccgatgagcaactctgggcattgaaccgcggcggccacgacccgcaaaaagtgtacaacgcctacgaccgcgcagcgaaccatgccgacggcaaacctaccgtcatcttggcgaaaaccattaaaggttacggtatgggcgcatccggcgaaggtcagaacgttgcccaccaagccaaaaaaatggacaaagcgtccctgaaacaattccgcgaccgctttgacattccggttaccgacgaacaaatcgaaagcggcgatctgccttacctgacttttgcccccgatacggaagaatacaaatacctgcacgcacgccgcgatgctttgggcggctacctgccgcaacgcaaaccgacgcaggaagtattggaagtgcccgagctgtcagcattcgacgcacaactcaaatccagcggtgaacgcgagttctcgaccacgatggcattcgtccgcatcctgtccactttactgaaagacaaaaaaatcggcaaacgcgtcgtacctatcgttcccgacgaaagccgtactttcggcatggaaggtatgttccgccaatacggtatttggaatccgaaaggtcagcaatatacccctcaagacaaagaccaactgatgttctataaagaatccgttgacggtcaaatcttgcaagaaggtattaacgaaccgggcgcgatggccgactggattgcggctgcaaccagctacgccaacagcaacttcgccatgattccgttctacatttactattctatgttcggtttccaacgtatcggcgacttggcttgggcggcgggcgatatgcacgcgcgcggcttcctgctgggcggtactgccggccgtacgacgctgaacggcgaaggcctgcaacacgaagacggccacagccacatccaggccgacctgattccgaactgcgtatcttatgacccgactttccaatacgaagtcgccgtcatcgtacaagacggtctgcgccgtatgtatgccaataatgaagacgtgttctactacatcaccctgatgaacgagaactacacccatccggatatgcccgaaggtgcggaacaagacatcttgaaaggtatgtacctgctgaaagccggcggcaaaggcgataagaaagttcaattgatgggctccggtaccatcctgcaagaagtcattgccggtgccgagctgctgaaagccgacttcggcgtagaagcagacatctggtcttgcccgtccttcaacctgctgcaccgcgacgctgtcgaggtagaacgcttcaaccgcctgcatccgctggaagccgaaaaagtacctttcgttacttcccaactgcaaggtcatgacggtccggttattgccgctaccgactatatccgcagctatgctgaccgtatccgcgcctacatcccgaacgactaccacgtcttgggcactgacggtttcggccgttccgacagtcgcgccaacctgcgccgcttctttgaagtggatcgctacaacgttgccgtggccgcattggccgcattggcggaacaaggcaaagtcagcaaagaaaccgttcaacaagccattgagaaatacggcatcaaagccgattcagctcctagctggaaacgctga
>NMB1321|5.572181768820886
atggctcgtcaatcattcaaacgtagaaaattctgccgtttcacggctgaaaaaatccaagaagtcgattacaaacaagttgatttgctgaaagacttcatctccgaaaacggtaaaatcattcctgcacgcatcacaggaacgaaggcattctaccaacgccaattggctgttgccgtaaaacgcgcacgcttcctggctctgctgccttacaccgaccaacacaaataa
>NMB0430|5.5678176230992635
atgatgagtcaacactctgccggagcacgtttccgccaagccgtgaaagaatcgaatccgcttgccgtcgccggttgcgtcaatgcttattttgcacgattggccacccaaagcggtttcaaagccatctatctgtccggcggcggcgtggcagcctgttcttgcggtatccctgatttgggcattaccacaatggaagatgtgctgatcgacgcacgacgcattacggacaacgtggatacgcctctgctggtggacatcgatgtgggttggggcggtgcattcaatattgcccgtaccattcgcaactttgaacgcgccggtgttgcagcggttcacatcgaagatcaggtagcgcaaaaacgctgcggccaccgtccgaacaaagccattgtatctaaagatgaaatggtcgaccgtatcaaagctgccgtagatgcgcgcgttgatgagaacttcgtgattatggcgcgtaccgatgcgctggcggtagaaggtttggatgccgctatcgaacgcgcccaagcttgtgtcgaagccggtgcggacatgattttccctgaagccatgaccgatttgaacatgtaccgccaatttgcagatgcggtgaaagtgcccgtgttggcgaacattaccgagtttggttccactccgctttatacccaaagcgagctggctgaaaacggcgtgtcgctggtgctgtatccgctgtcatcgttccgtgcagcaagcaaagccgctctgaatgtttacgaagcgattatgcgcgatggcactcaggcggcggtggtggacagtatgcaaacccgtgccgagctgtacgagcatctgaactatcatgccttcgagcaaaaactggataaattgtttcaaaaatga
>NMB0586|5.559050533533745
atgaaacacctcaaactcacccttattgccgcattgctgaccgcctccgcaactgccgcccccctgccggttgtaaccagcttcagcattttaggcgacgtagccaaacaaatcggcggagagcgcgtatccatacaaagtttggtcggagccaaccaagatacgcacgcctatcatatgaccagtggcgacattaaaaaaatccgcagtgcaaaactcgtcctgctcaacggcttaggacttgaagctgccgatgtgcaacgcgccgtcaaacaaagcaaagtatcctataccgaagcgaccaaaggcatccaacccctcaaagccgaagaagaaggcggacaccatcacgaccacgatcatgaccacgaaggacaccaccatgaccacggcgaatatgacccgcacgtctggaacgaccccgtccttatgtccgcctatgcccaaaacgttgccaaagccctgataaaggccgatcccgaaggcaaagtttattatcaacaacgcttgggcaactaccaaatgcagctcaaaaaactgcacagcgacgcacaagccgcatttaatgccgtccctgctgccaaacgcaaagtcctgaccgggcacgatgccttttcctatatgggcaaacgttaccatatcgaattcatcgccccgcaaggcgtgagcagcgaagccgagccttcggccaaacaagtcgccgccatcatccgacaaatcaaacgcgaaggcatcaaagccgtctttaccgaaaacatcaaggacacccgtatggttgaccgtatcgccaaagaaaccggtgtcaacgtcagcggcaaactgtattccgacgcactcggcaacgcgcccgcagacacctacatcggaatgtaccgccacaacatcaaagccttgaccaacgcgatgaagcaataa
>NMB1034|5.556536314903668
atgaaagcctttaccaaaattaccgccatcgtcgccccgctcgaccgcagcaacgtcgataccgacgccatcatccccaaacaatttttaaaatccatcaaacgcagcggcttcggccccaatgcctttgacgaatggcgttacctcgaccacggcgaaccaggcatggacaacagcaaacgcccgttgaaccctgatttctcgctgaaccagccgcgttaccaaggcgcgcaaatcctgttgacgcgtaaaaacttcggttgcggctcttcacgcgaacacgccccttgggcattggacgactacggcttccgcgccgtcatcgcccccagcttcgccgacatcttctttaacaactgctacaaaaacggccttttacctatcgtgttgaccgaagaacgggttgaccgacttttcaaagaagttgaagccaacgaaggctatcagctctccatcgaccttgccgaacaaaccctgaccacaccaagcggcgaaacgttcacatttgacattaccgaacaccgcaaacactgcctcttaaacggcttggacgaaatcggtctgaccctgcaacacgccgacgaaattcacgcctttgaagaaaaacgccgccaaagccagccttggctgtttaacggttaa
>NMB0099|5.548989069934784
atggaatgggctgaaaatgagaccgtgaaattagcccaaaaatgggaacaagagcagaaaaaacaacaaattcaacagaaaaaggaaactgaaaaatcgccaaaacacaaagccagtcgtgatgattgggaaatggaacgttaa
>NMB1282|5.531616058768157
atgttccgtaccatgcttggcggaaaaatccaccgcgccaccgttaccgaagccgatttgaactatgtcggcagtattaccgtcgatcaagacctgttagacgcggcaggcatctaccccaacgaaaaagtcgccattgtcaacaacaacaacggcgaacgttttgaaacctataccattgcagggaaacgcggcagcggcgtgatttgtctgaacggtgctgcagccaggctggtacagaaaggcgatatcgtcatcatcatgtcttacgtccaactctccgaacccgaaatcgccgcacacgaacccaaagtcgtcttggtagacggaaacaacaaaatccgcgacatcatctcctacgagccgccgcacaccgtgctgtaa
>NMB2039|5.528161590293091
atgaaaaaatccctgattgccctgactttggcagcccttcctgttgcagcaatggctgacgttaccctgtacggcaccatcaaagccggcgtagaaacttcccgctctgtatttcaccagaacggccaagttactgaagttacaaccgctaccggcatcgttgatttgggttcgaaaatcggcttcaaaggccaagaagacctcggtaacggcctgaaagccatttggcaggttgagcaaaaagcatctatcgccggtactgactccggttggggcaaccgccaatccttcatcggcttgaaaggcggcttcggtaaattgcgcgtcggtcgtttgaacagcgtcctgaaagacaccggcgacatcaatccttgggatagcaaaagcgactatttgggtgtaaacaaaattgccgaacccgaggcacgcctcatttccgtacgctacgattctcccgaatttgccggcctcagcggcagcgtacaatacgcgcttaacgacaatgcaggcagacataacagcgaatcttaccacgccggcttcaactacaaaaacggtggcttcttcgtgcaatatggcggtgcctataaaagacatcatcaagtgcaagagggcttgaatattgagaaataccagattcaccgtttggtcagcggttacgacaatgatgccctgtacgcttccgtagccgtacagcaacaagacgcgaaactgactgatgcttccaattcgcacaactctcaaaccgaagttgccgctaccttggcataccgcttcggcaacgtaacgccccgagtttcttacgcccacggcttcaaaggtttggttgatgatgcagacataggcaacgaatacgaccaagtggttgtcggtgcggaatacgacttctccaaacgcacttctgccttggtttctgccggttggttgcaagaaggcaaaggcgaaaacaaattcgtagcgactgccggcggtgtcggtctgcgccacaaattctaa
>NMB0241|5.511667316650032
atgttgtccgcttactttcccgtctttgtctttatcctcatcggcctcgcggccggcgtgctgtttatcctgctcggcacgattttaggcccgaaacgccactatgccgaaaaagacgcgccttacgaatgcggttttgaagcttttgaaaacgccaggatgaagttcgacgtgcgctattacctcgtcgccatcctcttcatcctgtttgatttggaggtcgcgtttatgctgccgtgggcagtcgtgttcaaagatttgggcgcgtacggcttctggtctatgctggtgtttatcgttgttctgacggtaggctttgtttacgaatggaaaaaaggtgcgctggaatgggaatag
>NMB0466|5.505536071865073
atgcgtaccaactattgcggcctgatcagtgagcaatacttagaccaaaccgttaccgtcaaaggctgggtacaccgtcgacgcgaccacggcggtgtgatttttatcgacctgcgcgaccgcgaaggcatcgtccaagtcgtgatcgatcccgacacgcccgaagcgtttgccgctgccgattcctcccgcaacgaatacgttttgagcattaccggccgcgtacgcaaccgtcccgaaggcacgaccaacgataaaatgatttccggcaaaatcgaaatccttgccaaagaaatcgaagtcttgaacgccgccgccacgccgccgttccaaatcgacgatgaaaacatcagcgaaaacgttcgcctgaccaaccgcgttatcgacttgcgccgtccggtgatgcaacgcaacctgcgcctgcgttaccaagttgctatgggcgttcgccgctacttggacgcgcaaggtttcatcgacattgaaaccccgatgctgacccgctccacgcctgaaggcgcgcgcgactacctcgtgccgagccgcgttcatccgggcgagtttttcgcgctaccgcaatcgccgcaattattcaaacaactgttgatggtggcgggtttcgaccgttactaccaaatcaccaagtgcttccgcgacgaagacctgcgtgccgaccgccagcccgaatttacccaaatcgacttggaaacctcgttcttaaacgaggatgaaatcatggacatcactgaaggcatggccaaacaagtcttcaaagatgctttaaatgtagatttgggcgacttcccacgcatgccttactctgaagccatgttctactacggctctgacaaaccggatatgcgcatcaacttgaaatttaccgagttgaccgacctgatgaaaacggaagaattcaaagtcttccgtggcgcagccgacatgaaaggcggccgcgtggtcgctctgcgcgtgccgaacggcgcagaattcagccgcaaagaaatcgacgaatacaccaaatttgtcggcatctacggcgcgaaaggtctggcatacatcaaagtaaacgatgtcagcaacctttccaacggcgaagacagcggcctgcaatctccaatcgtgaaatacctgtccgaaaacgccctgaaagaaattatcgcgcgtaccggcgcgcaaaacggcgacatcatcttcttcggcgcagacaaagccaaagtcgtgaacgaagccatcggcgcactgcgtatcaaagtcggcttggagcacggcaaagacaacggctatttcacagacgaatggaaacctttgtgggtcgttgatttcccaatgttcgaatacgacgaagaagccgaccgctacgttgccgtacaccatccgtttaccgcgccaaaagaaggtcatgaagacctgatggtttccgacccggcaaattgtttggcacgcgcctacgatatggtattgaacggctgggaaatcggcggcggctctatccgtattcaccgcgcagacgtacaagagaaagtgtttgccgcgctgaaaatcagccctgaagagcaacaagagaaattcggcttcctcttggacaacctgaaattcggcgcacctcctcacggcggtcttgcattcggcctcgaccgtctggtaacgctgatgaccggtgccgaatccatccgcgacgtgattgccttcccgaaaacacaacgcgcccaatgcctgctgaccaacgcgcccaacagcgtggacgacaagcagttgcgtgaattaagtttgcgtttgcgccagaaggcaaccgaaactaaagaagtataa
>NMB0145|5.4930306631611305
atggcaatcgttaaaatgaagccgacctctgcaggccgtcgcggcatggttcgcgtggtaacagaaggtttgtacaaaggtgcaccttatgcacctctgctggaaaagaaaaattctactgccggtcgtaacaacaatggtcatattactacccgtcataaaggtggtggtcataaacatcattaccgcgtcgtagattttaaacgtaacaaagacggtatccctgcaaaagtagagcgtatcgaatatgaccctaaccgtactgcatttatcgcactgttgtgctatgcagatggtgagcgtcgctacattattgctcctcgtggtattcaagccggtgcagtattggtttccggtgctgaagctgcgatcaaagtaggtaacactctgccgatccgcaatattcctgttggtacaactattcactgtatcgaaatgaaaccaggtaaaggtgcgcaaattgcacgttctgccggtgcttctgcggtattgctggctaaagaaggcgcgtacgctcaagtccgcctgcgctctggcgaagtccgtaaaatcaacgtagattgccgtgcaaccatcggtgaagtcggtaacgaagagcaaagcctgaaaaaaatcggtaaagccggtgccaatcgttggcgcggtattcgtccgactgtacgtggtgttgtcatgaaccctgtcgatcacccgcatggtggtggtgaaggccgtacgggcgaggcccgcgaaccggtcagcccatggggtactcctgctaaaggctaccgcactcgtaataacaaacgcacggataacatgattgttcgtcgccgttactcaaataaaggttaa
>NMB1574|5.4899159969126705
atgcaagtctattacgataaagatgccgatctgtccctaatcaaaggcaaaaccgttgccatcatcggttacggttcgcaaggtcatgcccatgccgccaacctgaaagattcgggtgtaaacgtggtgattggtctgcgccaaggttcttcttggaaaaaagccgaagcagccggtcatgtcgtcaaaaccgttgctgaagcgaccaaagaagccgatgtcgttatgctgctgctgcctgacgaaaccatgcctgccgtctatcacgccgaagttacagccaatttgaaagaaggcgcaacgctggcatttgcacacggcttcaacgtgcactacaaccaaatcgttccgcgtgccgacttggacgtgattatggttgcccccaaaggtccgggccataccgtacgcagtgaatacaaacgcggcggcggcgtgccttctctgattgccgtttaccaagacaattccggcaaagccaaagacatcgccctgtcttatgcggctgccaacggcggcaccaaaggcggtgtgattgaaaccactttccgcgaagaaaccgaaaccgatctgttcggcgaacaagccgtattgtgcggcggcgtggtcgagttgatcaaggcgggttttgaaaccctgaccgaagccggttacgcgcctgaaatggcttacttcgaatgtctgcacgaaatgaaactgatcgttgacctgattttcgaaggcggtattgccaatatgaactactccatttccaacaatgcggagtacggcgaatacgttaccggccctgaagtggtcaatgcttccagcaaagaagccatgcgcaatgccctgaaacgcattcaaaccggcgaatacgcaaaaatgtttatccaagagggtaatgtcaactatgcgtctatgactgcccgccgccgtctgaatgccgaccaccaagttgaaaaagtcggcgcacaactgcgtgccatgatgccttggattactgccaacaaattggttgaccaagacaaaaactga
>NMB1016|5.483383966054603
atgaataccgacttccaaaacatcctcaaacaactgggcaaacaagcccaaaaagaagcggcagaaaaacaggcagccgaaaaaaacaagcaaaaacaagaacaggatttcgatttttcacaagcagtcggacaactctccccattaaaaaaccggcagcaatattatgcgccgcccgacaaaacccccatcaaagtccgtcccaaagacaaccgcgccgacgaagaaaactacttctacatcggcagcacatacaacgacccgcccgccagcttcagcaaaaacggacagggaaaaaacgacatccaacgcctgaaaaacggatactatcccgtcgttaccgatgtcgacctgcacggctacacacaggaagaagcccaaaaagtcctcaacgaattcatcgcattcacccaaaaacgcggcgtatgcggcgaaatcatccacggcagcggattaggttccaaaggctacaaacccgttctgaaaaatatgacccgaaactggctgatgcaacaccccgacgtactcgcctacgccgaaccccgggaaggcaacgacggctgcgtccgcatcctgctcaaacgcaaattaaggcagcaagactga
>NMB1425|5.463148661726384
atgagcgaacaaaaccatccgcaaaccgagccgcagttggacgaaaaccaaatcatcgccctgcgccgcgaaaaactgcacaacatccgccaacagcgcaacgcctatcccaacgacttcaaacgcgacagcttcgccgccgatttgcacgcccaatacggcgaaatcggcaaagaagaactcgatccgcaaggcattcccgtcaaagtggccggccgcatgatgctgaagcgtcaaatgggcaaggcgagttttgccaccattcaagacgtgtccgggcaaatccagctttatctgaacaacaaaggcgtgagccaagaagttttggacgacttcaaccattgggatttgggcgacatcgtcggcgcggaaggcactttgttcaaaaccaaccacggcgaactgaccgtacgcgtgtccggcatccgcctgctgtccaaatccctacgcccgctgcccgacaaacacaaaggtttgagcgatcaggaaaccaaataccgccaacgctatgttgatttgattgccaatgaagaatcgcgcaatacctttatcaaacgcagccaaatcatccaatccgtgcgtaattttatggtgggcgagcattatctcgaagtcgaaaccccgatgatgcacccgattcccggcggcgcgacggcaaaacccttcgttacccatcacaatgccttagatattccgctttacctgcgtatcgcgcctgagctgtatttgaaacgcctggttgtcggtggtttggaacgcgtgtttgaaatcaaccgcagcttccgcaacgaaggcatgtccgtgcgccacaaccccgaattcaccatgatcgaattctacgaagccttctccgactacgaacgcatgatgcagatggcggaagacatcatccgcaacgcatcgcgcacggtaaacggcacggcaaacatcacttacaacggcaaagaagtcgatttggaaagcccgtttgaacgcctgaccattctcgaagccatcaaaaaatacaatccgcactacaccgacgagcagttgaacgatgcggaatggctgaaaaaagaaatcgtcaaacacggcgaaagcctgccgccgtccccgggcatcggcagcctgcaactcgcgctgtttgaaggttgcgccgagggcaagctgtggaatccgaccttcatcgtcgattacccggtcgaagtttcaccgttggcgcgcgcttcggataccaaacaaggtctgaccgaacgtttcgaattgttcgttgtcggccgcgaactggcaaacggctattccgagttgaacgaccccgaagaccaagccgaacgcttcaaagcgcaagtggtgcaaaaagacgcgggcgacgacgaagccatgcactacgatgccgactacatccgcgcgatggaattcggtttgccgccgaccggcggttgcggcatcggtatcgaccgcttggtaatgctgctgaccgattcgcaaaccatccgcgatgtgattctgtttccgcagatgcgccccgagtaa
>NMB0018|5.445972383606557
atgaacacccttcaaaaaggttttacccttatcgagctgatgattgtgattgccatcgtcggcattttggcggcagtcgcccttcctgcttatcaagactacacagcccgcgcacaagtttccgaagccattcttttggccgaaggtcaaaaatcagccgttaccgagtattacctgaatcacggcgaatggcccggcaacaacacttctgccggcgtggcaacctcctctgaaatcaaaggcaaatatgttaaaagcgttgaagtcaaaaacggcgtcgttaccgcccaaatggcttcaagcaacgtaaacaacgaaatcaaaggcaaaaaactctccctgtgggccaagcgtcaaaacggttcggtaaaatggttctgcggacagccggttacgcgcgacaaagccaaagccgccaacgacgacgttaccgccgccgccgccgccaacggtaagaagattgacaccaagcacctgccgtcaacctgccgcgacgcaagtgatgccagctaa
>NMB0132|5.445909589556233
gtgtgtatgaactattcgtttaccgagaaaaaacgtatccgtaagagttttgcaaagcgggaaaatgttttggaagttcctttcttgctagcaacccaaattgattcttatgcgaagtttttgcagctggaaaatgcttttgacaaacgtaccgatgacggtctgcaggcggcatttaattctattttcccgattgtgagccataacggttatgcgcgattggagtttgtgcattacacattgggcgagcctttgttcgatattcccgaatgtcagttgcgcggaatcacttatgcagcccccttgcgcgcgcgtatccgtttggtgattttggataaggaagcatctaaaccgacggtaaaagaagttcgtgaaaacgaagtgtatatgggcgaaattccgttgatgaccccgagcggttcttttgtgattaacggcacagagcgtgtgattgtctcccagttgcaccgttcgcccggcgtattcttcgagcatgacaaaggtaagacgcactcttccggcaaattgttattctccgcccgcatcattccctaccgtggttcatggttggattttgaatttgatccgaaagatttgctgtatttccgtatcgaccgccgccgtaaaatgccggtaacgattttgttgaaggctttaggctacaacaatgagcaaatcttggatattttctacgacaaagaaacgttctatttgtcttcaaacggtgttcaaaccgatttggttgcagaccgtctgaaaggcgaaactgccaaggtcgatatcttggataaagaaggcaatgtattggttgccaaaggtaagcgcattactgcgaaaaatatccgtgatattaccaatgcaggcctgacccgtttggatgtagaaccggaaagcctgctgggcaaagcattggctgccgatctgattgattcggaaaccggcgaggtattggcttctgccaatgatgaaattacagaagagttgttggccaaatttgatatcaacggcgtaaaagaaattacgaccctttatatcaatgagctggatcagggtgcttatatctccaataccttgcgtacggatgagactgccggccggcaggcggctcgtgttgcgatttaccgtatgatgcgtccgggcgaaccgcccaccgaagaggcggtcgagcaattgtttaaccgcttgttcttcagtgaagacagctacgatctgtcccgcgtaggccgtatgaaatttaatacgcgcacatacgaacaaaaactgtccgaagcccaacaaaactcttggtacggccgcctgctgaacgaaacgtttgccggtgctgccgacaaaggcggttatgtcctgagcgtcgaagatattgtcgcctcgattgcgactttggtcgagttgcgtaacggccatggcgaagtggacgatatcgatcacttgggcaaccgccgagtacgttcggtaggcgagctgactgaaaaccaattccgtagcggtttggcccgtgtggaacgtgccgtaaaagaacgtttgaatcaggcggaatcagaaaacttgatgccgcacgatttgattaatgcaaaacctgtttctgccgctattaaagaattcttcggctccagccaattgagtcagtttatggatcagaccaaccccttgtctgaagtaacccataaacgccgtgtatctgcattgggtccgggcggtttgacccgcgaacgtgcaggatttgaggtgcgggacgtgcatccgacccactacggtcgcgtatgtccgattgaaacgcctgaaggtccgaacatcggtttgatcaactcattgtccgtttatgcgcgcaccaatgattacggtttcttggaaacgccttaccgccgcgttatcgacggcaaagtaaccgaggaaatcgattacttgtctgccatcgaagaaggccgctatgtgattgcacaggcgaatgccgatttggattcagatggcaatctgattggcgatttggttacctgtcgtgaaaaaggcgaaaccattatggcaacgcccgaccgcgtccaatatatggacgtggcaactggtcaagtggtatccgttgcagcatccctgattccattcttggaacatgatgacgcgaaccgcgcattgatgggtgccaacatgcaacgtcaggcagtgccttgcttgcgtcctgaaaaaccgatggtcggtaccggtatcgagcgttccgttgccgttgactctgctactgcaatcgttgcccgccgaggcggcgtggtcgagtatgtcgatgccaaccgcgttgtgatccgtgtccatgacgacgaagcgactgccggtgaagtgggtgtcgatatttacaacttggttaaattcacccgttccaaccagtctaccaatatcaatcagcgtcctgccgtcaaagccggcgatgttttgcaacgcggcgatttggtggccgacggcgcgtccaccgattttggcgaattggctttgggtcaaaatatgaccatcgccttcatgccgtggaacggttacaactacgaagactcgattctgatttccgaaaaagtggctgcggacgaccgctatacttcgattcacattgaggaattgaatgtcgttgcccgcgatactaagctgggtgcggaagacattacccgcgatattccgaacttgtccgagcgtatgcaaaaccgtttggacgaatccggtatcgtttacatcggtgcggaagtagaagccggcgatgtgttggtaggcaaggtaacgcctaaaggcgaaacccaactgacgccggaagaaaaactgctgcgcgccatcttcggtgaaaaagcatctgacgtaaaagatacttcattgcgtatgcctaccggcatgagcggtaccgttatcgacgttcaagtcttcactcgtgaaggtattcaacgcgacaaacgtgctcaatccattatcgattccgaattgaaacgctaccgtttggatttgaacgaccaattgcgtattttcgacaacgacgcattcgaccgtatcgagcgtatgattgtcggtcagaaagccaacggtggtccgatgaagctggccaaaggcagcgaaatcacgaccgaatatctggcgggtctgccgagcaggcacgattggttcgatatccgtctgaccgatgaagatttggccaagcagttggaactgattaaagtgagcctgcaacaaaaacgcgaagaagcggacgagttatacgaaatcaagaagaaaaaactgacccaaggcgacgaattgcaacccggcgtacaaaaaatggtgaaagtttttatcgccatcaaacgccgtctgcaagccggcgacaaaatggcgggccgccacggtaacaaaggcgtggtatcgcgcattctgccagtggaagacatgccttacatggcggacggccgtccggtagacatcgtactgaacccattgggcgtaccttcccgtatgaacatcggtcagattttggaagttcacttgggttgggcagcaaaaggtatcggcgagcgtatcgaccgtatgctgaaagagcaacgcaaagcaggcgagttgcgcgagttcttgaacagactctacaacggcagcggtaagaaagaagatttggatgccctgactgatgaagaaatcatcgaactggcctccaacctgcgcaaaggtgcatctttcgcctctcctgtattcgacggtgcgaaagagtctgaaatccgcgaaatgctgaacttggcttatccgagcgacgatcctgaggttgaaaaactgggcttcaacgacagtaaaacccaaatcacgctgtatgacggccgttcaggcgaagcatttgaccgcaaggttacagtaggtgtgatgcactatctgaaactgcaccacttggttgacgaaaaaatgcacgcgcgttctaccggtccgtacagtctggttacccagcagcctttgggcggtaaagcccagttcggcggccaacgtttcggcgagatggaggtttgggcattggaagcatacggcgcggcatacacgctgcaagagatgctgactgtgaagtctgacgacgtgaacggccgtaccaaaatgtacgaaaacatcgtcaaaggcgaacacaaaatcgatgccggtatgcccgagtccttcaacgtattggtcaaagagattcgctcactgggcttggatatcgatttggaacgttactaa
>NMB1567|5.444280427292101
atgaacaccattttcaaaatcagcgcactgaccctttccgccgctttggcactttccgcctgcggcaaaaaagaagccgcccccgcatctgcatccgaacctgccgccgcttcttccgcgcagggcgacacctcttcgatcggcagcacgatgcagcaggcaagctatgcgatgggcgtggacatcggacgctccctgaagcaaatgaaggaacagggcgcggaaatcgatttgaaagtctttaccgaagccatgcaggcagtgtatgacggcaaagaaatcaaaatgaccgaagagcaggctcaggaagtcatgatgaaattccttcaggaacaacaggctaaagccgtagaaaaacacaaggcggacgcgaaggccaataaagaaaaaggcgaagcctttctgaaagaaaatgccgccaaagacggcgtgaagaccactgcttccggcctgcaatacaaaatcaccaaacagggcgaaggcaaacagccgaccaaagacgacatcgttaccgtggaatacgaaggccgcctgattgacggtacggtattcgacagcagcaaagccaacggcggcccggtcaccttccctttgagccaagtgattccgggttggaccgaaggcgtacagcttctgaaagaaggcggcgaagccacgttctacatcccgtccaaccttgcctaccgcgaacagggtgcgggcgacaaaatcggtccgaacgccactttggtatttgatgtgaaactggtcaaaatcggcgcacccgaaaacgcgcccgccaagcagccggctcaagtcgacatcaaaaaagtaaattaa
>NMB1958|5.440483512876747
atgaaaaaaatactcaccgccgccgtcgtcgcactgatcggcatcctccttgccatcgtcctcatccccgacagcaaaaccgcgcccgccttctccctgcccgacctgcacggaaaaaccgtttccaacgccgacctgcaaggcaaagtaaccctgattaatttttggtttccctcctgtccgggttgtgtgagcgaaatgcccaaaatcattaaaacggcaaatgactataaaaacaaaaacttccaagtacttgccgtcgcccagcccatcgatccgatagaaagcgtccgccaatatgtcaaagactacggtttgccgtttaccgtcatgtatgatgcggacaaagctgtcggacaggcgttcggcacacaggtttatccgacttccgtccttatcggcaaaaaaggcgaaatcctcaaaacctacgtcggcgaacccgatttcggcaaactctaccaagaaatcgataccgcgtggcgcaatagcgatgccgtctga
>NMB1936|5.437476937756104
atgcagcttaatcctgctgaaattagcgatttgattaaagccaagatcgaaaatctgtctgtaaatgccgaagtgcgtacctgtggtacggtaatttcggtaactgacggtatcgttcgcatccatggtttgtcagatgcaatgcaaggtgagatgctcgaattcccgggtaacactttcggcttggcgatgaacctggagcgcgactccgtcggcgccgtagtgttgggcgagtacgaacacattaaagaaggcgacacggttacctgtaccggtcgtatcttggaagtgccggtcggacgcgaactggtcggacgcgtcgttgatgcattgggtcggcctatcgacggcaaaggcccgattaatacaactttgaccgcccctatcgaaaaaatcgcaccgggcgtgattgcgcgcaaatcggttgaccagccgatgcaaaccggtctgaaggcgattgactctatggttcctgtcggtcgcggtcagcgtgagttgattattggcgaccgtcagacaggtaaaacggccgtagcattggatgccatcgtcaaccaaaaaggtacgggtgttatctgtatctatgtcgctatcggtcaaaaagcatcttctattgccaacgtggtccgcaaattggaagagcatggcgcgatggagcataccatcgtggttgctgcaactgcatctgaagcggcggcattgcaatatatcgcaccttactccggttgtacgatgggtgaattcttccgcgatcgtggcgaagatgccttgattgtttatgacgatttgtccaaacaggctgtggcttaccgtcaaatttccctgcttttgcgccgtccgcccggccgcgaagcctatcccggcgatgtgttctacctgcactcccgtctgttggaacgtgcggcacgtgtcaatgaacacgaagtggagaaattgaccaacggcgaagtaaaaggcaaaaccggttctctgaccgcgttgccgattatcgaaacccaagcgggcgacgtatctgctttcgttccgactaacgtcatttcgattaccgacggtcagattttcttggaaaccgacctcttcaacgccggtatccgtcctgcaatcaatgccggtatttccgtatcccgcgtaggcggtgctgcacaaaccaaagtgattaaaaagctgggtggcggtatccgtttggcgttggcacaatatcgtgaattggcggcgttctcgcaatttgcatccgatttggatgaagctacgcgcaaacaattggagcatggcgaagtcgtaaccgaactgatgaaacagaaacagttcagtacgttgaatacggctgaaatggctttgaccctttgggcaatcaacaacggttcgtattctgatgttccggttgccaaagctctggcttttgaatctgaatttttgagctttgtccgtacccaacatccggaagttttggaagccgtcaatgcttcaggtgcaatgtccgacgagagcgagaaaacgcttgaagcagccatgaaatccttcaaatcttcttacgcctatcaggcataa
>NMB1472|5.432519159252497
atgcgatacgacaaattaaccgccaaattccaacaagcccttgcagaagctcagagtttggcgttggctgcggacggcagctatctggaagcgggctttgtgttaaaagccctgcttgacgaccaaaacagcggagccgccgcgctcttggctcatgcgggcgtgaacgtgccgcaggtgaaacagcgtttgcagcagcatttaaacagcctgccgaaagtgtccggtcagggcggcgatattctgcccagccgagaattgcaggcggtgttgaacctgatggacaaagctgccaccaaacgcagcgatgcctatattgccagcgaacttttcctgcttgccttggtacagcagaacgatgcgaccggcaaaattttgaaagaagccggcgcgaccgaacaaaacatcaatgccgcgattgacgcagtacgaggaggacaaaacgtgaacgatgccaatgccgaagaccaacgcgatgctttgaaaaaatatacgcttgacctgacccagcgcgcccgcgacggcaaacttgaccccgttatcggtcgtgacgacgaaatccgccgcgcgattcaggtattgcaacgccgtaccaaaaacaaccctgtgctgattggtgagccgggtgtgggtaaaaccgccattgttgaaggcttggcgcaacgtatcgtcaacggcgaagtacctgaatccctgcgtaacaaacgcttgctggttttggatttggcggctttgattgccggcgcgaaataccgcggcgaatttgaagaacgcttgaaaggcgtgttgaacgatttggcgaaagacgacggcaacactctgattttcattgatgaaatccatactttggtcggcgcgggcaaaaccgacggcgcgatggacgcgggcaatatgctgaaaccggctttggcacgtggcgaattgcactgtatcggcgcgaccactttggacgaataccgccaatacatcgaaaaagatgcggcactcgaacgccgcttccaaaaagtattggttggcgagccaagcgtggaagacaccatcgctattttgcgcggtttacaggagcgttatgaaatccaccatggtatcgatattaccgaccctgctatcgttgccgcagcggagttgagcgaccgctacattaccgaccgcttcctgcccgataaagcgattgatttgattgacgaagccgccagccgtgtcaagatggaaaaagaaaccaagccggaagcaatggacaaaatcgaccgccgtctaattcagcttcggatggaaaaggcgcacgttgaaaaagaaaaagacgatgccagcaaaaaacgtttggaactgatagacgaggaaatcaacggtctgcaaaaagaatacgccgatttagacgaaatctggaaagccgaaaaagcaatttcagacggtgctgctaatattaagaaacaaattgacgaagtcaaaattaaaatcgaacaggcaaaacggcaaggcgatttggcactggcttcaaaattgatgtatgaagatttggagcatttggaaaaacagcgtgcagccgccgaacgggcagatacggacagcacaaaaccggcaaacaaactcttgcgtaataatgtcggcgcagaggaaatcgcagaggtggtttcccgtatgaccggcattcccgtatccaaaatgatggaaggcgaacgcgacaaactgctgaaaatggaagaagtattgcaccgccgcgtggtcggacaggacgaagccgtgcgtgccgtgtccgacgctatccgccgcagccgctccggtcttgccgatccgaacaagccttacggcagcttcctgttcttgggcccgaccggcgtgggtaaaaccgagttgtgtaaagccctggcaggctttctgttcgacagcgaagatcatctgattcgcatcgatatgtccgaatatatggaaaaacacgccgttgcccgcttaatcggcgcgcctccgggctatgtcggctacgaagaaggcggctacctgaccgaacaagtgcgccgcaaaccgtacagcgtgattctgctggacgaagtggaaaaagcccatcccgatgtgttcaacatcctgctgcaagtattggatgacggccgcttgaccgacggacaaggtcgcaccgtggacttcaaaaataccgttatcgtgatgacttccaatattggtagccaacatatccaacaaatgggcattcaggattacgaagcggtgaaagaagttgtgatggaggatgtgaaagaacatttccgccccgaaatgatcaaccgcatcgacgaagtggtcgtgttccacggactggatcaggataatatccgcaacattgcgaaaatccagctcaaaggcttggaaaaacgtttggaaaaacaaaacctgcgcctggctgtttccgatgccgcactggacatcatcgccaaagccggtttcgacccgatttacggcgcacgtccgctcaaacgcgccatccagtcggaaatcgaaaacccgctggcaaaagccctgcttgccggaaactatgcgcccgaaagcgaaatcagggtggaagccgacggcgacagactgaaatttgcctga
>NMB1728|5.427982601326864
atggcatttggttcgatgaattccggcgacgattctccgatgtccgacatcaacgttacgccgttggtggacgtgatgctggtgttgctgattgtgtttatgattactatgccggtgctgacgcattccatccctttggaactgccgaccgcgtccgagcagacaaacaagcaggacaaacagcctaaagaccccctgcgcctgacgattgatgcgaacggcggctattatgtcggcggggattctgcaagcaaagtggaaatcggggaagtggaaagccgtctgaaagccgccaaggagcagaatgaaaacgtgattgtggcgattgcggcagacaaggcggtggaatacgattatgtaaacaaagctttagaagccgcccgtcaggcaggaatcaccaaaatcggttttgtaaccgaaaccaaggcgcaataa
>NMB0604|5.425514097472864
atgaaagcagcacgtttttacgacaaaggcgacatccgcatcgaagacatccccgaaccgaccgtcgcccccggcactgtcggcatcaatgtcgcctggtgcggcatctgcggtactgacctgcacgaattcatggaaggcccgattttcattccgccttgcggtcatccgcacccgatttccggcgagtccgcacccgtaacgatgggacacgagttctccggcgtggtctatgccgtcggcgaaggcgtggacgacatcaaagtcggccaacacgtcgtggtcgaaccctacatcatccgcgatgacgtaccgaccggagaaggcagcaactaccacctctccaaagatatgaactttatcggcttgggcggctgcggcggcggtctgtccgaaaaaatcgccgtcaaacgccgttgggtgcatccgatttccgacaaaatcccgttggatcaagccgctttgatcgaaccgctgtctgtcggacaccacgcctatgtacgcagcggcgcgaaagaaggcgacgtcgcattggtcggcggtgcaggtccgatcggtttgctgttggctgccgtgttgaaagccaaaggcatcaaagtcatcatcaccgagttgagtaaagcacgcaaagacaaagcgcgcgaatccggcgttgccgactacatcctcgacccgtccgaagtcgatgttgttgcagaagtgaaaaaactgaccaacggcgaaggcgtggacgtggcatttgagtgcaccagcgtcaacaaagtgttggatactttggtcgaagcctgcaaacctgccgccaatttggttatcgtatccatctggagccaccccgccaccatcaacgtccacagcgtcgtgatgaaagagttggacgtgcgcggcacgattgcctactgcaacgaccacgccgaaaccatcaaactggtcgaagaaggcaaaatcaaccttgagcctttcatcacccagcgcatcaagctggacgagctggtttccaaaggcttcgagcgtctgattcacaacaacgaatccgccgttaaaattattgtgagtccaaacctgtaa
>NMB0294|5.418656859179725
atgaaactgaaaaccttagctttgacttcattgaccctgttggcattggccgcttgtagcaaacaggctgaaaccagtgttccggcagacagcgcccaaagcagctcatctgctccggcagcccctgctgagttgaacgaaggtgtgaactacactgtattgtctacgcctattccgcaacagcaggccggtaaaatcgaagtattggaatttttcggctacttctgcccgcattgcgcccatcttgagccggtcttgagcgagcacatcaaaacgtttaaagacgatacctatatgcgccgggagcatgtcgtgtggggtgatgaaatgaaacctttggcacgtttggcggccgcagtggaaatggccggtgaatcagataaagccaacagccatattttcgatgcgatggttaatcaaaaaatcaatctggccgataccgataccctgaaaaaatggctgtccgagcaaacagcgtttgacggcaaaaaagtattggctgcatttgaggctcctgaaagccaagcgcgtgcggctcaaatggaagagttgaccaataaattccaaatcagcggcacaccgactgtgattgtcggcggcaaataccaagttgaatttaaagactggcagtccggtatgaccacgattgaccagttggtggataaagtacgcgaagagcagaaaaagccgcaataa
>NMB1383|5.417736535624293
atgtcccaatatttcaccctcttccggattgaacccgctttcgatatcgacaccgaaaacttggaacaaacctaccgcgccttggccgcccgtttccatcccgataaattcgcttcagcttccgcctttgagcaaaagcaggcagtgatgatgtcttccaccatcaacgatgcctaccgcaccttgaaaaaccccatcgaccgcgccgcctacctgctgaaaacatcgggcatcgatgccgacgcgccggagcataccgctttcgcccccgaattccttatgcagcaaatggaatggcgcgaaacgctgatggaggcacgggcaggcaacgaccttgaatccttgaaaaatctcgacaacgaaatccgcgacgaacaagaaaaactgttctgcggtctgaaacagtcgtttgcccgacaagattacgacacagccgcacaacaagtccgccaaggcaggtttctcgacaaactccgcaacgaaatttcctcggcattataa
>NMB0284|5.412153764406163
atgatcaaccccatcgcctcgctttcccctttagatggccgttatgcccaatccgttgaagcattgcgcccgattttttccgaatacggcctgatgaaggcgcgcgtcaaagtcgaattaaactggctcaaagccctcgccgccgagccgaagattgccgaagtgccgcccttcagtgccgaaacgcttgccgaaatcgacacggtgattgaaaacttttcattggaagacgcggccgccgtcaaagccatcgaagccaccaccaatcacgatgtcaaagccatcgaatattggctgaaaaaacgttttgccgaagtgccggaagtcgccgccgtgagtgagttcatccacttcgcctgcaccagcgaagacatcaacaacctgtcccacgctttaatgctgcaagaagcgcgtgaggctgttttgctgccgaagctggccgaaatcatcgaaaaactgaccgctatggcgcacgaccttgccgccgtcccgatgatgagccgcacccacggccagcccgccacgccgaccactttgggcaaagaaaccgccaatgtcgtgtaccgcctgcaacgccagtttaaaaacctgcaagcgcaagagttcctcggcaaaatcaacggcgcggtcggcaactacaacgcccatatggtcgcctatcctgatgtagattgggaaacccactgccgcaacttcgtcgaaatcagcctcggtctgaccttcaacccctacaccatccaaatcgaaccgcacgactatatggcggaattcttccaaaccctcagccgcatcaacacgattctcatcgactttaaccgcgacgtttggggttatatttcattgggttacttcaaacaaaaagtcaaagcaggcgaagtcggttcttccaccatgccgcacaaagtcaaccccatcgactttgaaaactccgagggcaacctcggtatggcaaacgccgtattgggctttttgtccgaaaaactgccgatttcccgctggcagcgcgacctgaccgacagcaccgtattgcgcaatatgggcgtaggcgtgggctatgccgtattgggtttcgccgcccacctgcgcggtctgaacaagctcgaacccaaccccgccgcgcttgccgccgatttggatgccacttgggagctgctcgccgagccgattcaaaccgtaatgcgccgttacggtgtcgccaatccttacgaaaaactgaaagacctgacgcgcggcaaaggcggcatcacgcccgaagtgctgaaaggctttatcggattgctggaaatccccgccgaagccaaagccaaattgcttgagctgacccccgcgctgtatgtgggcaaggctgaagcgttggcgaaacggatttga
>NMB0810|5.402984475972207
atgcccgtgacccgccccgccaaaatcaatacttacacacgcatcatcgacgccagccttgcgcttttcaacgaggaaggcgagcgcaacatcagcaccaaccatattgccgcccacttgggcatcagtccgggcaacctctattaccacttccgcaacaaagacgaaatcatcgtccaactgttcaaacgttacagcgaagccctgctggcatacctgaatgaagccgtgttgccgtctgatgtggaagactccatcaattatatggccggtatttatgatgtgatgtgggaataccgcttcctattcagcgacgtgaacaccctgcttgcacgcagtgccgaattgttgggcgaacacaataccttcacccaagccaaagtctccccgctcttggtcaacctgctcacccaactcaacggtctgaacatcatccaagccgaccaaaccgccatgaacgatctcgccgtcaatatgtggatggtcacgaaatactggttcgacttcgacagctccctgcgcggccgcaccaagctgaccgaagactccaaagcacgcggcatccgccgcaccttaagcctccttcgtccttatcttttgcccgaacaccgcaagaaatacgaccggaaaatcggcaacggcaacccgtaa
>NMB2130|5.392450315330064
atgatcccttatgttaaaaggaatcctatgaaagaatacaaagtcatcatttatcaggaaagcctgttgtccagcctgtttttcggcgcggcaaaggtcaaccccatcaaattcagcgagttcctcaataaacaaacccccgaaggctggcgggttgtaacgatggaaaaagatttgcgccgtatgctgctgtttttcaaacgcgaggcctacgtcgtcattttggagcgggatcgtgtttaa
>NMB1029|5.373147101707583
atgactgtccgtatcgaacacgatttattgggcgaccgcgagattcccgccgaagtgtattggggcatccacaccctgcgcgccattgaaaactttaaaatctccacacaaaaaatttctgacgtgccgcagtttgtccgcagtatggtgatggtgaaaaaggcgacggcacaggcaaacggtgagttgggcgcggtcaagcccgaaatcgccgccgccattgaaaaagcctgcgacgaagttctgctgaacaaccgctgcctcgaccaattcccgtccgacgtgtatcagggcggtgcgggtacttcggtcaatatgaacaccaacgaagtcatcgccaacctcgcattggaagtcttgggatacgaaaaaggccgctacgacatcgtcaatccgatggatcacgtcaatgccagccaatcgaccaacgatgcctatcccacgggcttccgccttgccgtgtattacagcatcggcgaattgctcgacaaactgactgtcctgaaaaacgcctttgccgccaaagccgaagaatttaaagacgttttgaaaatgggccgcacccagcttcaagatgccgtgccgatgactgccggccaagaattccaatctttccaagtgttgttggaagaagaaatcctcaacctcgaccgcacccgccaactgctgttggaagtcaatttgggcgcaacggcaatcggcacgggcgtgaacacgcccaaaggctacgccgaactggtggtcaaaaaactctccgaagtcagcggcttgccttgcaaactgaccgaaaacctgattgaggcgacctccgactgcggcgcatatgtgatggtacacggcgcattgaagcgcacggcggtcaaactctccaaaatctgcaacgacttgcgcctgctctcttccggcccgcgtgccggcttgaaagaaatcaacctgcccgaattgcaggccggttcttccataatgcccgccaaagtcaatcccgtgattcccgaagtggtcaaccaagtctgcttcaaagtcatcggcaacgacacgacgattaccttcgccgccgaagccgggcaactgcaattaaacgtgatggagccggtcatcgcccaatgtatgtttgaaaccatttccctcttgggcaatgccgcagtcaacctgtccgacaaatgcgtcaaaggcattacggtcaaccgcgaaatctgcgaacgttacgttttcaactccatcggtttggtgacttatctgaatccgtatatcggacaccacaacggcgatttggtcggcaaaatctgcgcccaaaccggcaaaggcgtgcgcgaggttgtcttggaacgcgggctgttgagcgaagaagaactcaaccgcatcctctctcccgagaacctgatgaacccccatctgtaa
>NMB1523|5.372117750265585
atgaaaaaatccctgtttgccgctgctttgttgtctttggttctggcagcctgcggcggtgaaaaagccgctgaagctcccgctgctgaagcacctgccgccgaagctcccgctactgaagcacctgccgccgaagctcccgctgctgaagcacctgccgccgaagctcctgctgctgaagctgccgctaccgaagcacctgccgctgaagctgccgctaccgaagcacctgccgctgaagctgccgctaccgaagcacctgccgctgaagctcctgctgccgaagctgcaaaataa
>NMB1063|5.368235178078732
atggataaaatctttttgcacggcatgaaggcagatacgcttatcggcgtgtacggctgggaacgcgaacggttgcagaccctgattgtcgatttggacatcggtgttcccgagaaagcgggttcggacgacgatattgccaatacggtgcattatgccgaggtatgcgaaacgctgcgccgacatctgaaagaacaggatttcctgcttttggaagcgttggcggaatatattgccgatttggttttgggatatttcggcgcggtgtgggtgcgcgtgaaaatcgtcaagccgggtattttggaaggcgtgcgcgaggttggcgtggaaatcgagcgcggcaagcgtgaagattga
>NMB1242|5.357085568473576
atgaccctgaaaaccgatttattgcctaaaatcaacaacgaagattatcaacgcctcatcctcaaacacagtgcggaatttagcggtggcgaaatccgcctgttgaacgaaatcctcgaaaaattcaatttcgacgttgttcaggcgcaggcattggcgcaagccgtcatgcagcaaatccgcttcgaccccaacgcctaccacatcgacagcgacgacgaagacaccaccggcatctgcccccactgcatcaacccgcctatgccgcccctgcgcgactatctcgtttggcgcgaaacccgcggataa
>NMB0955|5.352646201492646
atgatggacgaaaaactcaatttctcttacctgttcggttcaaacgcaccttacattgaggaattgtacgaggcttttttggaaaaccccgatgcggttgatgaaaaatggaagcagtatttcaccgatttgagcaaacagccggggacggttgctgtcgatgtcgcacacacaccgattcgcgaatcatttgttactttggcgaaaaagaaaattgcatctgccgttgcgggcggtgcggatgaggcaatgctgaaaaagcaagtcagcgttttacggctgatttccgcctatcgtatccaaggcgtgggtgcagcccaacttgatccgctcaaacgtatccccccgcgcgatattgaagccctcgatccgaaattccacggtctgtcagatgccgatatggcgcttcaattcaatatgggcgagggcgattttgccaatcgcggcaaactgcctttgtcccaaatcatcagcaacctcaaacaaacctactgcggccacatcgcattggaatatatctatattcccaataccgaagagcgccgctgggtacgcaattattttgaaagcgtattgtccacaccgcattacaatgccgatcaaaaacgccgtatcttgaaagagatgactgctgccgagactttggaacgttatctgcataccaaatatgtcggtcagaaacgtttcggtgtcgaaggcggcgaaagcgcgattgccggtttgaactacctgattcaaaacgccggtaaagacggtgtggaagaggtcatcatcggtatggcgcaccgtggccgtctgaatgttttggtgaacattttgggcaaaaaacccggcgatttgtttgccgaatttgaaggtcgtgccgaaatcaaactgcccagcggcgacgtgaaataccatatgggcttcagctccgatattgccacgccgcacggcccgatgcacgtttctttggcgttcaacccgtcacacttggaaatcgtcaacccggtggtggaaggttctgcgcgcgccaaacaaaaacgtttgggcgaaaacggccgcgacaaagtcttgccggtattgattcacggcgactccgcatttatcggtctgggagtcaaccaagcgacattcaacctgtctaaaacgcgcggttataccaccggcggtacggttcatatcgtcatcaacaaccaaatcggctttaccacttccgatatccgcgatacccgttcaaccgtacactgtaccgatatcgcaaaaatggtttccgccccggttatccatgtgaacggcgatgatcccgaacgcgtttgctttgctatccaagccgctttggattaccgcaaaaaattccataaagacatcgtgattgacgttgtctgctaccgtaaatggggtcacaacgagggcgatgatccgaccttgacccaaccgatgatgtacaaaaaagtatcgcaacaccccggtgcgcgtgctttgtacaccgagcaactgattgccgaaggcgtggtaacccaagccgaggctgacggttacatccaagcttaccgtgatgctttggacaaaggcgagcacgtcgagcaaacaacgttgagcaacttccaacgcacgcaaatcgactggagcaaataccaaggcaaagattggcgcgaacacatcgaaaccggtttgcctgccgcagatattgaacgtctcactgagaagtttaccgccgtaccggaaggctttgccctgcatccgactgcaaaacgtgtgattgaagcgcgtaaagccatggcatccggcaaacaggccatagattggggtatggccgaaaccttggcatacgccagcctcgtaaccaaaggtcacggcgtgcgtatttccggcgaggactcgggacgcggcacgttctcgcaccgccacgccgtattgcacgatcaaaaacgcgaaaaatgggacgacggtacttatgttcctctgcgccatatgggcgaaggcatgggcgagttcctggttatcgactccattttgaacgaagaagccgtgatggcgttcgagtacggctttgcctgctccgcacctgacaaactgaccatttgggaagctcaattcggtgacttcgccaacggcgcgcaagtgactattgaccaattcctgtcttcaggcgaaaccaagtggggtcgtttgtgcggtctgactaccatcctgccgcacggctacgacggtcaaggccccgagcactcttctgcacgcgtagaacgttggttgcaactgtgttctgagaacaatatgcaagtcattatgccgtctgaagcgtcgcaaatgttccacctcttgcaacgtcaagtcttgggttcataccgcaaaccgctggtgattttcatgtccaaacgcctgttgcgcttcaaaggtgcaatgagcccgctggaaaacttcaccgaaggttcgaccttccgtccggttatcggcgataccgcagaacgcgcaagcaacgacagcgtgaaacgcgtggtattgtgtgccggtcaggtttactatgacttggaagccggccgtgccgagcgtaaactggaagatgatgttgctattgtccgcgttgagcagctgtatccgttcccatatgacgaggttaaagctgaactggcgaaatatccgaacgcaaaatctgtggtttgggcacaagaagagccgaaaaaccaaggcgcgttctaccaaatccgccaccgcatcgaagatgttattagcgaagagcaaaaactgtcttatgccggtcgtccaagcagcgcatcgcctgcagtgggctactcaagcaaacacattgctcaattgaaacaattggttgaagacgctttggcattgtaa
>NMB1230|5.350074389801495
gtgaacaagtctgaattgatcgaagcgattgctcaagaagccgacatttccaaagccgccgcacaaaaagctttggatgccactaccaatgcagtaaccaccgccctgaaacaaggcgacaccgttactttggtcggtttcggtactttctacgtgggcgaacgtgcggaacgccaaggccgcaaccccaaaaccggcgagcctctgaccattgccgccgccaaaacgcctaaattccgcgccggcaaagctttgaaagacgcactgtaa
>NMB0110|5.349578353171033
atggctttattgaatatcttgcaatatcccgacgagcgtctgcacacggtggcaaagcctgtcgaacaagtcgacgagcgcatccggaagctgattgccgatatgtttgaaacgatgtacgaatcgcgcggcatcgggctggcggcgacgcaggtcgatgtgcacgagcgcgtggtcgtgatggatttgaccgaagaccgcagcgaaccgcgcgtgttcatcaaccccgtcatcgttgaaaaagacggcgaaaccacttacgaagagggctgcctgtccgtgccgggcatttacgacaccgtaacccgcgccgaacgcgtcaaggtcgaggctttgaacgaaaaaggcgaaaagttcacgctggaggcggacggcttgttggcgatttgcgtgcagcacgagttggaccacctgatgggcatcgtgtttgtcgaacgcctttcccaactcaagcaggggcggattaagaccaagctgaaaaaacgtcagaaacatacgatttga
>NMB0608|5.348837787685152
atggaactctttaaaatcaaacgcgatattccgtttatgagctacggcaaactgacgaccttcatttcgttggttacgtttatcgctgccgtgttctttttggttaccagaggtctgaatttctctgtcgaatttaccggcggtacggtaatggaagtccaatatcagcagggtgcggatgtcaataagatgcgcgaacgcctcgatacgctgaaaataggtgatgtacaggttcaggcattgggtacgaacaaacacatcatgatccgcctgccgaacaaagaaggtgttacttccgcacagttgtccaatcaggttatggatttgctgaaaaaagacagtcccgacgttaccttgcgccaagtcgaatttatcggcccgcaagtcggtgaggaattggtaagtaatggattgatggctttaggttttgtcgttatcggcatcattatttacctgtcgatgcgttttgaatggcgttttgccgtatctgccattatcgccaatatgcacgacatcgtgattattctcggctgctttgccttcttccaatgggaattttcgctgaccgtcttggcgggtatccttgccgtattgggctattctgtgaacgaatccgtcgtcgtcttcgaccgtatccgtgaaaacttccgcaagccggcgatgcgcggacatgccgtgccggaagtcatcgacaacgcgattaccgcaacgatgagccgcaccatcattacccacggttcgaccgaggcgatggtcgtatccatgctggtgttcggcggtgcggccttgcacggcttttctatggcgttgaccattggcatcgtgttcggcatttattcttccgtattggttgccagcccgcttctgctaatgttcggtttgagccgcgacaatatcggtaaagaaccgaagaagaaagaagaaatcgtggtttga
>NMB0697|5.348551131612052
atgaaagaacacaaagcccgcaagcgtttcgggcagaattttttgcaggacacgcggattatcagcgatattgtcaacgccgtgcgcccgcaggcggatgatgtcgtgattgaaatcggcccgggtttggcggcgattaccgaacctttggcgaaaaagctgaaccgcctgcacgttgtcgaaatcgaccgcgacatcgtatgccgtctgaaaacgctgccgtttgcggataaactggtgattcacgaaggcgatgtattgcagtttgatttcaacggcatcgcaggcaaaaagaaaatcgtcggcaacctcccgtacaacatttccacaccgcttttgttcaagctggcggaggtggcggacgatgtcgtcgatatgcactttatgctgcaaaaagaagtggtcgagcgtatggttgccgcgccgaaaagcaacgactacggccgcttgggcgtgatgctgcaatattttttcgatatggaaatgctgattgacgtaccgcccgaatcgttcgaccctgcgccgaaagtggattccgccgtcgtccgtatgattccggtgaaacaccgcatcggcaaggcggacgatttcgagcattttgccaaactcgtgaaactcgccttccaccaacgccgcaaaaccatacgcaacaatctgaaagagcttgcaggcgacgatgatttgcaggcagtcggcatcaatccgcaagaccgcgccgaacatatcgcgccagagaaatacgtggcgttgagcaattatctggcgggcaaggtcgtctga
>NMB0797|5.345125296815377
atgcccgtgaaaaaagttgaaaaaaacatcttggtgctgcacggcgcggacaaaatgttcgagctggtcgacaaggttgaagactatccgcactttctgccgtggtacagcaagaccgaagtcatcgggcgtagcggcaacgaactgaaggcgcggctgtttatggattatatgcacgttcgccaatcgtttgccacgcacaaccgcaacattccgggcagggaaatccgtatggaactgctcgagggtccgttcaaaaccttacgtggaacgtggaaatttatcgatttgggcgacgatatgtgcaaaatcgaattcaatttggaatacgatttttccaatgccgttttgtccgccttaatttcccccgtcttcaaccacctttccaccacgctggtcgaagcgttcgtcaaagaggcagaccgccgttatgcttga
>NMB0906|5.343240226348657
atggaaacccaagaaaacatgattaaaaccgccttacaagcagctcaaaaacctttttttgagtttgcaccgaacaatactccgcttgtattcacaccagaccaagacggtggctggagatacaaatcacaccccgaattgatgcaaaacccgtaccgcaagtgcggcaaattcctcatgcacgataccgccagtcttattaagtttgtacaaaaacacaaacaggacggcacacaaatctacattgatgccgatttcaaatcagggcgtattgatgtcaccgccgtcatcaatggccatacgcaacaagctccgggctggctcgatttttatgccgtatacaccccgcaacacactacatcggcatccaactggctgaacaacaatgcgcaccgcatgaatcagatggagttttcccatttcctgaccaacaatgcccgcaacatcgtatccaaaaatcccggtaacgaaaattccgtttacccgaccgccgccgaagtattggatttcgcgctcaatctcgagtacaccgaaaaaaccaccttcaaacaaggctatcgtgaacaggacggcagaatcaactttaccttccaatccgaagactcagggcaaacagagaaaaacctcaaaatgtttgaacgtttcggcatcgagttcaccccgcatcaaggcggtgcatcctactttgttgaagccctgttgaaattccgcatcgacaaaaacagcggcgcactcgtcctgtggtacgaattgcagcaaatcgatgctgtaatcgaacaagcggcaaaagacatttccgaagccgtacaaaaagccttccctgaaatcgacatctatttcggcgtaatcgcctaa
>NMB0326|5.334623982496543
atgctcgagaatctgccctatttccagcgacatctgcctgaagaccttgccaaagtcaatgaagtcatcaaccgtgcggtgcaatccgatgtcgcactgatttcgcaaatcggtacatatatcatcagcgcgggcggcaaacgcctgcgtccgattatgacgattttggcgggtaaggcggtcggttatgatgacgagaaactgtattcgctggcggcgatggtcgagtttatccacacttccaccctcctgcacgacgatgtcgtcgatgaaagcgatttgcgccgtgggcgggcaacggcaaacaatctgttcggcaatgcggcggctgtgttggttggcgactttttatacacgcgcgcctttcaactgatggttgcctcgggcagtatgcgcgttttggaagtgatggcggatgcaaccaacattattgccgagggcgaagtcatgcagctgatgaacatcggcaatacggacattaccgaagaacaatatatccaagtcatccaatataaaacggcaaaattgtttgaagctgccgctcaagtcggcgcaattttgggcaaggcttcccccgaacacgaacgggcgttgaaagactacggtatgtatgtcggtacggcattccaaattattgacgatgtgctggactattctggcgaaaccgaagaaaccggcaaaaacgtcggcgacgatttggcggaaggaaaaccgactttgcctttgatttatctgatgcgtcagggttccgaacaggttgcgaacgatgtgcgtactgctttggaaaatgcagatcgcagctattttgagaaaatccacgattatgtcgtccgttcggatgcgttggcatattcgataggcgaggcgcgcaaagcagtcgattgtgccgttaccgccttggatgccctgcccgacagcgaagtgaaggatgccatgattcagctggcgaaggaatctttggtcagggtgtcttga
>NMB0063|5.333311674493097
atgagaaaaatccttgttaccggcggcgcgggctttatcggttctgccgttgtccgtcatattatccgaaacacccgggacgctgtcgtcaatgtcgataagctgacttatgccggcaatttggaatctttgactgaggtagccgataatcctcgctatgcttttgaacaagtggatatttgcgaccgcgccgaactcgaccgcgtattcgcgcaataccggcctgatgccgtgatgcacttggcggcggaaagccatgtcgaccgctctatcggttcggcaggcgagtttatccaaaccaatatcgtcggcacattcaatctgcttgaagcagcccgcgcctactggcaacaaatgccgtctgaacagcacgaagccttccgtttccaccatatttccaccgatgaagtctatggcgatttaggcggcacggacgatttgtttaccgaaaccgcgccctacgcgccgtccagcccctactctgcctctaaagcgtccagcgaccacctcgtccgcgcgtggttgcgtacttacggcttgccgaccattgtaaccaactgctccaacaactacggtccttaccattttccggaaaaactcattcctttgatgattctgaacgcgcttgacggcaaaccgctgcctgtgtacggcgacggtatgcaaatccgcgactggctgtttgtcgaagaccacgcgcgcgcactgtatcaggttgttaccgaaggtgttgtcggcgaaacctacaatatcggcggccacaatgaaaaagccaatattgaagtcgtcaaaaccatctgcgccctgctggaagaactcgctcccgaaaaaccggccggtgtggcgcgttatgaagatttgattactttcgtacaagaccgccccggccatgacgtacgctacgccgtcgacgcagccaaaatcaggcgggatttgggctggctgcctttggaaaccttcgagtccggcctccgcaaaaccgtgcaatggtatctggacaacaaaacctggtggcaaaatgtattgaacggcagctatcgtttggaacgtttaggtactggaaaatag
>NMB0079|5.333311674493097
atgagaaaaatccttgttaccggcggcgcgggctttatcggttctgccgttgtccgtcatattatccgaaacacccgggacgctgtcgtcaatgtcgataagctgacttatgccggcaatttggaatctttgactgaggtagccgataatcctcgctatgcttttgaacaagtggatatttgcgaccgcgccgaactcgaccgcgtattcgcgcaataccggcctgatgccgtgatgcacttggcggcggaaagccatgtcgaccgctctatcggttcggcaggcgagtttatccaaaccaatatcgtcggcacattcaatctgcttgaagcagcccgcgcctactggcaacaaatgccgtctgaacagcacgaagccttccgtttccaccatatttccaccgatgaagtctatggcgatttaggcggcacggacgatttgtttaccgaaaccgcgccctacgcgccgtccagcccctactctgcctctaaagcgtccagcgaccacctcgtccgcgcgtggttgcgtacttacggcttgccgaccattgtaaccaactgctccaacaactacggtccttaccattttccggaaaaactcattcctttgatgattctgaacgcgcttgacggcaaaccgctgcctgtgtacggcgacggtatgcaaatccgcgactggctgtttgtcgaagaccacgcgcgcgcactgtatcaggttgttaccgaaggtgttgtcggcgaaacctacaatatcggcggccacaatgaaaaagccaatattgaagtcgtcaaaaccatctgcgccctgctggaagaactcgctcccgaaaaaccggccggtgtggcgcgttatgaagatttgattactttcgtacaagaccgccccggccatgacgtacgctacgccgtcgacgcagccaaaatcaggcgggatttgggctggctgcctttggaaaccttcgagtccggcctccgcaaaaccgtgcaatggtatctggacaacaaaacctggtggcaaaatgtattgaacggcagctatcgtttggaacgtttaggtactggaaaatag
>NMB0574|5.321799373310403
atgactgctctgaaaaccaccccatttcatcaagcccatcaagatgcaggcgcgaagctggtcgattttgccggctgggagctgcccatccattatggttcacaaatcgccgaacacgaagccgtgcgcaccgacgccggtatgtttgacgtatcccatatgctcgttaccgacgtagcaggcgcaaatgccaaagcctttttccgcaaattgattgccaacgatgtcgccaagctcgcttttgtcggcaaagccctttattccgctttgctcaacgacaacggcggtgtgattgacgacttaatcgtttaccgcaccaatgaagccgaaacccaataccgcatcgtgtccaacggcgcgacccgcgaaaaagacacggcgcaattccacaaagtcggacaagagttcggcgtcgccttcaatccgcgctacgacctcggcatgctcgccgtacaaggccctaaagccattgaaaaactcctgaccgtcaaacccgaatgggcagatgtcgtccataacctcaaaccgttccaaggcgcggatttgggcaacgactggtttgtcgcccgcaccggctacaccggcgaagacggcgtcgaagtcatcctgcccggcaccgaagccgtcgcattcttcaaagccctgcaacaagccggcgtacagccctgcggcctcggcgcgcgcgacaccctgcgcatggaagccggcatgaacctctacggcaacgatatggacgacgacaccagcccgctcgaagcaggtatgggttggaccgttgacttgaaagacgaaagccgcgacttcgtcggcaaagccgccttgctggcattgaaagaaaaaggcgttgccgtcaaacaggtcggcctgttgctcgaaaaaggcggcatcctgcgcgcgcatatggaagtgttgaccgacaaaggccaaggcgaaaccaccagcggcgtattctccccaagcctgaaacaatccatcgccatcgcgcgcgtaccgaaagattttgacggcgataccgccaaagtgctgatgcgtggcaaagaagtggacgtgcgtgtactgaagctgccgtttgtccgcaacggacagaaacagtttgattga
>NMB1389|5.3164976747673744
atgttaagcaaaatcagcgaatcactggcaaacctttccggtgcggaacgcaaagtcgccgaatgtgcattggcggaacccaaatggttcgtccatgccgccgttgccgaaattgccgaacgtgcgtccgtcagccagccgaccgtcatccgattctgccgcagcttgggttataaagggctgcccgagttcaagctcgccttgtccgccagcatcggtcatgagggtatgccctatgtccacgaagaactcaacgccgacgacgatatggcaagcgtggtcgagaaagtgttgggcaatgccgccgcctcgctgttgggcgaacgccgcttcctgaaagagtcggagctggaaaacgccattgccacgctgatgcacgcccgtcgcgtcgagttttacggtgtcggcaattccggcattgtggcacaggacgcgcagcataaatttttccgtttcggcatgtccaccgtcgcctatgtcgatacgcacacgcagctgatggcggcatctgttttgagcgatcaggatgttttggttgccatttccaacacgggttcgtctatcgaacttttggatgcggtcagcatcgccaaagaaaacggcgcgtctgtcatcgcactgacccgcaacgattcgcctctggcgcaacttgccgactgcgtgttgagcgttgccacacaggaaaatgccgaactctacacgcccatggtttcccgcctcttgcagcttgccgtcatcgacattctcgccatcggacttgccctgcgcttgggcgatgctgccagcctgcaattgcagaaaagcaaaaaaagcatacacaacaagcacatcgattacgacaaagattga
>NMB0121|5.314960357728248
atggaaacccacgaaaaaatccgcctgatgcgcgaattgaataaatggtcccaggaggatatggcggaaaagctggcgatgtcggcaggcgggtatgccaaaatcgaacggggcgaaacgcagttaaatatcccgcgtttggagcagttggctcagattttcaaaatcgatatgtgggacttgctcaaatcgggcggtggtgggatggtgtttcagattaatgaaggtgatagtggtggcgatattgcgttgtatgcgtcgggtgatgtttcgatgaaaatagaatttttaaaaatggagttgaaacactgcaaagaaatgttggaacaaaaagacaaagaaatcgagctgctccgcaagctgaccgaaaccgtttaa
>NMB1220|5.30194112434624
atggaatttttcattatcttgttggtagccgtcgccgttttcggtttcaaatcctttgttgtcatcccacaacaggaagtccacgttgtcgaaaggctggggcgtttccatcgcgccctgacggccggtttgaatattttgattccctttatcgaccgcgtcgcctaccgccattcgctgaaagaaatccctttagacgtacccagccaggtctgcatcacgcgcgacaatacgcagctgactgttgacggcatcatctatttccaagtaaccgaccccaaactcgcctcatacggttcgagcaactacattatggcgattacccagcttgcccaaacgacgctgcgttccgttatcgggcgtatggagttggacaaaacgtttgaagaacgcgacgaaatcaacagtactgttgttgcggctttggacgaggcggccggggcttggggtgtgaaggttttgcgttatgagattaaagacttggttccgccgcaagaaatccttcgctcaatgcaggcgcaaattactgccgaacgcgaaaaacgcgcccgtatcgccgaatccgaaggtcgtaaaatcgaacaaatcaaccttgccagtggtcagcgcgaagccgaaatccaacaatccgaaggcgaggctcaggctgcggtcaatgcgtcaaatgccgagaaaatcgcccgcatcaaccgcgccaaaggtgaagcggaatccttgcgccttgttgccgaagccaatgccgaagccatccgtcaaattgccgccgcccttcaaacccaaggcggtgcggatgcggtcaatctgaagattgcggaacaatacgtcgctgcgttcaacaatcttgccaaagaaagcaatacgctgattatgcccgccaatgttgccgacatcggcagcctgatttctgccggtatgaaaattatcgacagcagcaaaaccgccaaataa
>NMB1381|5.295834660774416
atgccgtccgaaccacccgccgcttcaggtccgtccggggcggtacaacaaggaagaaatatgattacccttaccgagaatgccgcaaaacacatcaatgactatctcgccaaacgcggcaaaggcttgggcgtacgcttgggtgtgaaaaccagcggctgctcggggatggcgtacaaccttgaatttgtcgacgaagccgatggcgacgacctgattttcgaaggacacggcgcgcgcatttatatcgatccgaaaagcctggtttatctggatggcacgcaagtcgattacaccaaagaaggtttgcaggaaggtttcaaatttgaaaaccccaatgtcaaagactcctgcggctgcggcgaaagcttccacgtttaa
>NMB0212|5.280662131945729
atgactgaacaaaaacacgaagaatacggcgccgacagcattcaggtgctcgaaggcttggaagcggtacgcaaacgccccggcatgtacatcggcgacacgcaggacggcagcggtctgcaccacatggtgttcgaagtattggacaacgccattgacgaagcactcgccggacattgcgacaaaatcacggtaacgatacacgccgaccattccgtcagcgtcgccgacaacgggcgcggtatgcccaccggcatccacccgaaagaaggacgctccgccgccgaagtcatcatgaccgtattgcacgcgggcggtaaattcgacaacaacagctacaaaatctccggcggcctgcacggcgtgggcgtgtccgtcgtcaacgcgctgtccgactgggtaacgctgaccatctaccgcgacggcaaagaacacttcgtccgcttcgtgcgcggcgaaaccgaagagccgctgaaaattgtcggcgattccgataaaaaaggcacgaccgtgcgcttcctcgccagtacggaaaccttcggcaacgtcgaatacagcttcgacatccttgccaaacgcatccgcgaactttccttcctgaacaacggcgtggacatcgaattgaccgacgagcgcgacggcaaacacgaaagcttcgccctttccggcggcgtggcgggtttcgtgcaatacatgaaccgcaaaaaaacgccgttgcacgaaaaaatcttctacgcgttcggcgaaaaagacggcatgagcgtcgaatgcgcgatgcaatggaatgacagctatcaagaaagcgtgcagtgtttcaccaacaacatcccgcaacgtgatggcggtactcacctgaccgcactgcgccaagtgatgacccgcaccatcaacaactatatcgaagccaacgaagtcgccaaaaaagccaaagtggaaaccgcaggcgacgatatgcgcgagggtttgacctgcgtgttgtccgtcaaactgcccgaccccaaattctcgtcccaaaccaaagacaaactggtttccggcgaaatcggccccgttgtcaacgaagtcatcagccaagccctgaccgacttcctcgaagaaaatccgaacgaagccaaaatcatcaccggcaaaatcgtcgatgccgcccgcgcgcgcgaagccgcccgcaaagcacgcgaaatcacccgccgcaaaggcgtgatggacggcttgggactgcccggcaaactcgccgactgccaagaaaaagaccctgccctgtccgaactctacctcgtcgagggcgactccgcaggcggttccgccatgcaaggccgcgaccgcaaattccaagcgattttgccgctcaaaggtaaaattttgaacgtcgaaaaagcacgttttgaaaaaatgctggccagccaagaagtcgccacgctgattaccgctttgggcgcgggcatcggcaaagaagaattcaatgccgaaaaactgcgttaccaccgcatcatcatcatgaccgatgccgacgtggacggcgcgcacatccgcaccctgctcctgaccttcttctaccgccaaatgcccgagctggtcgagcgcggctacatctatatcgcccagccgcctttgtataaagcgaaatacggcaaacaggaacgttacctcaaggacgagttggaaaaagaccaatggctgctcggtcttgccttggaaaaagccaaaatcatttcagacggccgcaccatcgaaggcgcagaacttgccgacaccgccaaacaattcctgttggcaaaaaccgtcatcgaacaggaaagccgcttcgtagacgaactcgtcctgcgcgccatgctacacgcgtcgcccattgatttgacgtcgtctgaaaacgccgataaagccgttgccgaactttccggtctgcttgacgaaaaagaagtcgccctcgaacgcatcgaaggtcatgaaggacaccggttcatcaaaatcacgcgcaagctgcacggcaacgtcatggtcagctacatcgaacccaagttcctcaacagcaaagcctaccaaaccctcacccaaaccgccgccgcgctcaaaggcatggtcggcgagggtgccaagctttacaaaggcgaaaacgggtacgacgcggacagctttgaaaccgctttggacatcttgatgagcgttgcccaaaaaggtatgtccatccaacgatacaaaggcttgggcgagatgaaccccgagcagctgtgggaaaccacgatggatcccgccgtgcgccgcctgttgaaagtgcgcatcgaagatgccattgccgccgacgaagtgttcgttacgctgatgggcgacgaggtcgagccgcgccgtgcctttatcgaaaacaacgcgctgattgcccaaaatatcgacgcataa
>NMB2052|5.280651716087643
atggcaaaccaaaccaatagcaaagcaaaagcattgttaggctgggtagatgcccgttttccattaagtaaaatgtggaaagagcatctgtctgaatactatgcgcctaaaaacttcaacttctggtatttcttcggctcattgtctatgctggtgctggtgattcaaatcgtcagcggtattttcctgaccatgaactacaaaccggacggcaaccttaacgcctaccatctgcctgctgcctttaccgcagtagagtacatcatgcgcgacgtgtccggcggctggattatccgctatatgcactctaccggcgcatctttcttcttcatcgtcgtttatctgcacatgttccgtggtctgatttacggttcgtacaaaaaaccgcgcgaattggtgtggattttcggttccctgattttcttggcattgatggcagaagcctttatgggctacctgctgccttggggtcaaatgtccttctggggtgcgcaggtaattattaacctgttctccgccatccctgttatcggtcctgatttgtccacttggatccgcggtgacttcaacgtttccgatgttactttgaaccgattcttcgccctgcacgttatcgctgtacctttggtattgctcggcttggttgtggctcatatcattgccttgcatgaagtgggttccaacaaccctgacggtgtagaaatcaaaaagctgaaagatgaaaacggtgtccctctagatggcatacctttttttccgtattatgttgtgcatgatatattggcagtaacgatattcttgattgtcttctgtgccgtgatgttctttgcacctgaaggcggcggctacttcttggaagcgccaaacttcgatgcagcgaatgcgctgaaaacacctccgcacattgcgccggtatggtacttcactccgttctacgcaattctgcgtgcgattccttcctttgccggtactcaggtatggggtgtaatcggtatgggtgcagcagttgtactgatcgccttgctgccttggttggataaaggcgaggttaaatctgtccgctatcgcggcccaatcttcaaaaccgcattggttctgttcatcattgccttcatcggtttgggtattttgggtgcaatggtagcaactgatacgcgtactttggttgcacgtatcctgtctttcgtctactttgcattcttcctgggtatgccgttctataccaaactggataccaacaaaccagttcctgaacgcgtaaccatgagcactactaaacaaaaaattatgttctttgtttacgtcggtattaccgttgttggtgcttacttgtttgcaaccaatatctga
>NMB0153|5.2775560737734555
atgaataaaatcattaaaggcgatagggttgtagtaattgctggtaaggataaaggtaagcagggtcaagtagttcgagtgttgggtgataaagttgttgttgagggcgttaatgttgtaaaacgccatcaaaaacctaatccaatgcgtggcattgagggcggtattattactaaagaaatgcctttggatatttctaatatcgcaatcctgaatccggaaactaataaagcggaccgtgttggtattaagctgattgaaaatgaaggcaaagttaaacgcgttcgtttcttcaaatcaaatggctctatcattggggcataa
>NMB1288|5.276892652722402
atgtcctgcgaacacttaactatgtcatacagcacctttcccaaaaccaaaaacgacgcgctgaatgagccgatgttttttggtcagccggttaatgttgcccgttatgaccagcagaaatacgaagtatttgaaaaactgattgaaaaacaattgtctttcttctggcggcctgaagaaatcgatgtctcgcgcgaccgtatcgactacgccaatctgcccgaacacgaaaaacatattttcatcagcaatctgaaataccaaacactgctcgattccatccaagggcgcagtccgaatgttgccttgctgcctttggtttcgattcccgagttggaaacgtggattgaaacgtggagcttcagcgaaaccatacactcgcgcagctatacccacatcatccgcaatattgtgaatgatccgtcggtcgtgtttgatgatattgtcgaaaacgaatacattaccgcccgcgccgaagacattgcctgctattacgatgacttaatcgaatacacccagtattacaacctgttgggcgaaggggtgcacaatgtcggcggcaaacccgttaccgtgtctttgcgcgggttgaagaaaaaactctatctctgcctgatgtgcgtcaacgtgttggaagccatccgtttctacgtttcattcgcctgctcgtttgcttttgccgagcgcgagttgatggaaggcaacgccaaaatcatcaaactgattgcccgcgacgaagccctgcacctgaccggcacgcagcatatgcttaatctgatgcgttctggtgttgatgattctgaaatggcagaaattgccgccgagttgcaggacgaatgtttccaactcttcaaaaaagcggcggaacaggaaaaagaatgggcggcatatttgtttaaagacggttcgatgattggtttgaacaaagaaatcttatcccaatacgtcgaatatattaccaatctgcgtatgcaggcggtggggttgccggccggatttgaaggcgcaaatcaaaacccgattccgtggattaatgcgtggctgtcgtccgacaacgtacaggtcgcgccgcaggaagtggaaatatcctcttatttgatcggtcagatagattctgaagtgaatacggatgatttgggcgattttgagttgtaa
>NMB0167|5.263227589742711
atggcacgttatattggccctaaatgtaagttggcacgtcgcgaaggtacggatttgtttttgaagagtgcgcgccgctctttggattctaaatgtaaaattgattccgctcctggtcagcatggtgcaaaaaaaccgcgtttgtcagactatggtttgcagttgcgtgaaaaacaaaaaatccgccgtatttatggcgtattagaacgtcagttccgtcgttatttcgcagaagctgatcgtcgtaaaggttctaccggcgagttgctgttgcagttgctggaatctcgtttggataatgtcgtttatcgtatgggtttcggttctacccgagctgaagcaagacagcttgtttctcataaggcgatagttgtgaatggacaagttgtcaatattccttctttccaagtgaaagctggtgatgttgtctcagttcgtgaaaaagccaaaaaacaggtacgtattcaagaagcattgggtttggcaactcaaatcggcttgccgggttgggtttctgtagatgcggataaacttgagggtgtgttcaaaaacatgccggatcgctcggaattgaccggtgatattaatgaacagctggtggtagagttctactctaaataa
>NMB0127|5.262752527888932
gtggcaaagaaaattatcggctatattaaactgcaaattcctgcaggtaaagccaatccatctcctccggttggtcctgctttgggtcagcgcggtttgaatattatggaattttgtaaggcatttaatgctgcaacccaaggtatggagcctggcttaccgattccggttgtgattactgcatttgcagataaatcattcacatttgtgatgaaaaccccgccagcttctatcttgttgaaaaaggctgccggtttgcaaaaaggtagttctaatcctctgaccaacaaagtgggtaaattgacccgtgcccagttggaagaaattgctaaaactaaagatcctgatttgactgctgctgacttggatgcggctgtccgtactatagcaggttctgctcgctcaatgggcttggatgtggagggtgttgtataa
>NMB0944|5.256775198407932
atgacaacattacatttctcaggcttcccgcgtgtcggcgccttccgcgaattgaaattcgcacaagaaaaatactggcgcaaagaaatcagcgagcaagaattgctggctgttgctaaagacttgcgcgagaaaaactggaaacaccaggtcgctgccaacgccgatttcgttgccgtaggcgatttcactttctacgaccacatcctcgacctgcaagtcgccaccggcgcgattcccgcccgcttcggcttcgacagccaaaacctgtctttggaacaattcttccaactggcgcgcggtaacaaagaccaattcgctatcgaaatgaccaaatggttcgacaccaactaccactacttggtgcctgaattccacgccgataccgaattcaaagccaatgccaaacactatgttcaacaactgcaagaagcccaagccctcggtctgaaagccaaaccgaccgttgtaggtccgttgactttcctgtgggtgggtaaagaaaaaggcgccgtcgaattcgaccgtctgagcctgttgcctaaactgttgcctgtttacgttgaaatcctgactgctttggttgaagccggtgccgagtggattcaaatcgacgagcctgctttggctgtcgatttgcctaaagaatgggtggaagcctacaaagacgtttacgctactttgagcaaagtaagtgccaaaatcctgttgagcacttacttcggttctgttgccgaacacgccgcattgttgaaagccctgcctgttgacggtctgcacatcgacttggtacgcgcccccgagcaactggacgcgttcgccgactacgacaaagtcctgtctgccggcgtgattgacggccgcaacatttggcgcgccaacctgaacaaagttttggaaactgtcgagcctctgcaagccaaactgggtgaccgtttgtggatttccagctcttgctcgctgctgcacactccatttgacttgtcagttgaagaaaaactgaaagccaacaaacccgacctgtactcttggttggcattcaccctgcaaaaaacccaagaattgcgcgttctgaaagctgcattgaacgaaggccgtgattctgttgccgaagaactcgccgccagccaagctgctgccgactcccgtgccaacagcagcgaaatccatcgtgcagacgttgccaaacgcctggccgatttgcctgccaacgcagaccaacgcaaatctccatttgccgaccgtatcaaagcgcaacaagcatggttgaacctacctctgctaccgactaccaacatcggttctttcccgcaaaccaccgaaatccgccaggcacgctcagccttcaaaaaaggcgaactgtctgccgccgattacgaagccgcgatgaaaaaagaaatcgccttggtggttgaagagcaagaaaaactggacttggacgtactggtacacggcgaagccgagcgtaacgacatggttgaatacttcggcgaattgttgagcggttttgcattcactcaatacggctgggtacaaagctacggctcacgctgcgtgaaaccaccgattatctttggcgacgtaagccgtcctgaagccatgaccgtggcttggtctacttacgcacaaagcctgaccaaacgcccgatgaaaggtatgttgaccggccctgtaaccattctgcaatggtctttcgtccgcaacgacattcctcgctctaccgtgtgcaaacaaatcgcactggctctgaacgacgaagtattggatctggaaaaagccggcatcaaagtcatccaaattgacgaacctgccatccgcgaaggcttgccgctgaaacgcgccgattgggatgcctacctgaactgggcgggcgaatccttccgcctgtcctctgccggttgcgaagacagcacccaaatccacactcatatgtgttactccgagttcaacgatatcctgcctgcgattgctgcaatggatgcggacgtgatcaccatcgagacttcacgttccgacatggaactcttgaccgcgttcggcgaattccaatacccgaacgacatcggcccgggggtttacgacatccacagcccgcgcgtaccgacagaagccgaagtggagcacctgttgcgcaaagccatcgaggttgtaccggttgaacgtctgtgggttaacccggactgcggcctgaaaacacgcggctggaaagaaactctggaacaactccaagtaatgatgaacgtaacccgaaaactgcgtgccgaattggcgaaataa
>NMB1988|5.252580794942742
atgaataccccattgttccgtctcagcctgctctcgcttaccctggcggcaggttttgcccatgcggcagaaaataatgccaaggtcgtactggataccgttaccgtaaaaggcgaccgccaaggcagcaaaatccgtaccaacatcgttacgctgcaacaaaaagacgaaagcaccgcaaccgatatgcgcgaactcttaaaagaagagccctccatcgatttcggcggcggcaacggcacgtcccaattcctgacgctgcgcggcatgggtcaaaactctgtcgacatcaaggtggacaacgcctattccgacagccaaatcctttaccaccaaggcagatttattgtcgatcccgctttggttaaagtcgtttccgtacaaaaaggcgcgggttccgcctctgccggtatcggcgcgaccaacggcgcgatcatcaccaaaaccgtcgatgcccaagacctgctcaaaggcttggataaaaactggggcgtgcgcctcaacagcggctttgccagcaacgaaggcgtaagctacggcgcaagcgtattcgggaaagagggcaacttcgacggcttgttctcttacaaccgcaacaatgaaaaagattacgaagcaggtaaaggcttccgtaataatttcaacggcggcaaaaccgtaccgtacagcgcgctggacaaacgcagctacctcgccaaaatcggaacaagcttcggcgacggcgaccaccgcatcgtattgagccatatgaaagaccagcaccggggcatccgtaccgtccgtgaagaatttaccgtcggcggcgataaagagcgaataagtatggaacgccaagcccctgcttaccgcgaaaccacacaatccaacaccaatttggcgtacacgggtaaaaacctgggctttgtcgaaaaactggatgccaacgcctatgtgttggaaaaagaacgctattccgccgatgacagcggcaccggttacgcaggcaatgtaaaaggccccaaccatacccaaatcaccactcggggtatgaacttcaacttcgacagccgccttgccgaacaaaccctgctgaaatacggtatcaactaccgccatcaggaaatcaaaccgcaagcgtttttgaattcacaatttaaaattgaagataaagaaaaagcaactgatgaagagaaaaataagaaccgtgaaaatgaaaaaattgccaaagcctaccgtctgaccaacccgaccaaaaccgataccggcgcgtatatcgaagccattcacgagattgacggctttaccctgaccggcgggctgcgttacgaccgcttcaaggtgaaaacccacgacggcaaaaccgtttcaagcaacaaccttaacccgagtttcggcgtgatttggcagccgcacgaacactggagcttcagcgcgagccacaactacgccagccgcagcccgcgcctgtatgacgcgctgcaaacccacggcaaacgcggcatcatctcgattgccgacggcacgaaagccgaacgcgcgcgcaataccgaaatcggcttcaactacaacgacggcacgtttgccgcaaacggcagctacttctggcagaccatcaaagacgcgcttgccaatccgcaaaaccgccacgactctgtcgccgtccgtgaagccgtcaatgccggttacatcaaaaaccacggttacgaattgggcgcgtcctaccgcaccggcggcctgactgccaaagtcggcgtaagccacagcaaaccgcgcttttacgatacgcacaaagacaagctgttgagcgcgaatcctgaatttggcgcacaagtcggccgcacttggacggcttcccttgcctaccgcttccaaaacccgaatctggaaatcggctggcgcggccgttatgttcaaaaagccgtgggttcgatattggtggcaggtcaaaaagaccgcaacggcaaattggaaaacgttgtacgcaaaggtttcggtgtgaacgatgtcttcgccaactggaaaccgctgggcaaagacacgctcaatgttaatctttcggttaacaacgtgttcaacacgttctactatccgcacagccaacgatggaccaataccctgccgggcgtgggacgtgatgtacgcttgggcgtgaactacaagttctaa
>NMB0695|5.252477293852294
atgtattttgttgaccgcaccgccgtcgtcctcaagccgaccgcgcgctttttggaatggctcaaaagcaccgacgaaaatatgcccgacctgaccatagagcagcttcgtgccaactgttccgtcttcctcgttccgcagttcgacgaaccggaagccgtcgtttcctacttcgacgaacgctaccggcagattttcgaggcggagctggcaggttgggacatcgataaggataaatggccgcaagatatggggctgaaggcgttttgggaatttttcgacatcgaaatccacgatatagtgttgaacatggaagaagcggaattgaacattacccccgtgttcgacaacatgatgtaa
>NMB0951|5.238871662698962
atggaaaaaatgagttttgaaatttaccgttacaacccggatgttgatgccaagccttatatgcagcgttacgagttggaattggaaccgaccgacgtgaaacttttggatgctttggtacgcctgaaagcacaagacgataccttgtctttccgccgctcctgccgcgaaggcatttgcggatcggacggtatgaacatcaacggcaaaaacggcttggcgtgtttgaccgatctgcgtggcttgaaacagccagttaaaatccgtcctctgccaggtctgcctgttatccgcgacctgattgtggatatgacccagttcttcaaacaataccattccgtcaaaccttatgttgtcaacgataatccgattgatgcggacaaagagcgtctgcaaactcaggaagagcgtaaagagttggacggtttgtacgagtgtattttgtgcgcctgctgttcgactgcctgcccgtcattttggtggaaccctgataaattcgtcggtccgtccggtttgctgaatgcttaccgtttcattgcggacagccgtgataccatcactaatgagcgtttggataatctgaacgacccataccgtttgttccgttgccacaccattatgaactgcgtagacgtatgtcctaaacacttgaatccgacccgagccatcggtaagattaaagagattatgttgaaacgggccgtttaa
>NMB1664|5.236878460041073
atgaaagcacccgaactcttattgcccgccggcggattggaaagaatgcgcgccgcctacgactacggcgcagacgccgtttacgccggcagcccgcgttactcactgcgcgcccgcaacaacgaatttgccaaacttgatgttttagaacaaggcattaaagaagcgcacgagcgcaacaaaaaattctttttaaccgtcaacaccctgccgcacaattccaaactcaaaaccttcgttgccgacatggagccgctgattgccatgaaacccgacgcgctgattatggcggatccgggtttgattatgaccgtgcgcgaaaaatggccggaaatgccgatccatctgtccgtacaggcgaacaccaccaactattggggcgtgaaattctggcaaaacatcggcgtcgaacgcattattctgtcgcgcgaattgagtatggaagaaatcgccgaaatccgccaagaatgccccgacatcgaactcgaagtcttcatccacggcgcattgtgcatcgcttattcaggccgttgcctattgtcgggctatttcaaccaccgcgaccccaaccaaggcacctgcaccaactcctgccgttgggattacaaggttcacaatgccacggaaagcgatgcaggcgatgcccagcttctgcaaggtttcaactttgaaaaagcccaagaagaagccaaccaaaactttgaaggcatcaacggtcaaaaacgccatccctacgccgacaaagttttcctgattgaagaatccaaccgcccgggcgaaatgatgccgattatggaagacgaacacggcacctacatcatgaattccaaagaccttcgcggtatcgaagtcgtcgaaaaactcgccaaaatcggcgtggacagcctcaaagtcgaaggccgtaccaaatcgctctattatgttgcacgcgtcgcccagtcctaccgcaaagcgattgatgatgccgtcgcaggccgtccgtttgattacagcctgttgagcgaactcgaaggcctcgccaaccgcggctacaccagcggcttcctcgaacgccaccaaactcaggattatcaaaactacctgaccggccattccaccgccaaacaaagccaatacgtcggacacgttaccgaaatcgatgaaaacggctgggcaacagtggaagtcaaaaaccgctttgccgtcagcgattcactcgaaatcatccacccgagcggcaaccaaaccatcaaattggaacaaatgacccgcaaaggccagcctgtcgatgttgccccgggcaacggcattcaggtcaaaatccccaatatgcagggtaaagaaaaagccctcatcgcacgcgtgttgaacccctaa
>NMB1590|5.235926615924289
atgtttaaagattggaaagaacataccgcattggttaaaaaatcgttcggcgagctgggtaaggcgcatcctaaaatgctgcaggcctacggcgcattggaacaagcggcagctgcagaggcacttgatgctaaaacacgcgaactgattgccatcgccgttgccattactacacgttgtgagagctgcatcagtgttcacgccgccgccgccaccaaagccggtgcgaccgacagcgaaatcgcaggtgcattggcaaccgccattgccctgaatgcgggtgccgcttacacttatgccctgcgtgcattggaagcggttgaaacgcaaaaataa
>NMB1323|5.233119077655044
atgcgtcattacgagatcgtgtttatcgttcatcccgatcaaagcgagcaagtacccgctatggttgaacgttacaaaaccatgattgccgaagcaaacggtaagattcaccgtctggaagactggggtcgccgccagctggcttacccgattaacaaaatccataaagcccattacgttttgatgaacatcgaaaccactcccgaagtggttgaagagctggaaaccgcattccgcttcaatgatgcaatattgcgtcatctgaccatcaaaaccaaacacgccgttaccgaagcatcccctatgttgggtggtgaaaaggctaagaacctgttgagcggtgcgtctgaagaagcggtcgcccaataa
>NMB1869|5.227767420321453
atggcactcgtatccatgcgccaactgcttgatcatgctgccgaaaacagctacggcctgccggcgttcaacgtcaacaacctcgaacagatgcgcgccatcatggaggctgcagaccaagtcgacgcccccgtcatcgtacaggcgagtgccggtgcgcgcaaatatgcgggtgcgccgtttttacgccacctgattttggcggctgtcgaagaatttccacacatccccgtcgtcatgcaccaagaccacggcgcatcacccgacgtgtgccaacgctccatccaactgggcttctcctctgtaatgatggacggctcgctgatggaagacggcaaaaccccttcttcttacgaatacaacgtcaacgccacacgtaccgtggttaacttctcccacgcttgcggcgtatccgttgaaggcgaaatcggcgtattgggcaacctcgaaaccggcgaagcaggcgaagaagacggtgtaggcgcagtgggcaaactttcccacgaccaaatgctgaccagcgtcgaagatgccgtatgtttcgttaaagataccggcgttgacgcattggctattgccgtcggcaccagccacggcgcatacaaattcacccgtccgcccacaggcgatgtattacgtatcgaccgcatcaaagaaatccaccaagccctgcccaatacacacatcgtgatgcacggctccagctccgttccgcaagaatggctgaaagtcatcaacgaatacggcggcaatatcggcgaaacctacggcgtgccggttgaagaaatcgtcgaaggcatcaaacacggcgtgcgcaaagtcaacatcgataccgacttgcgccttgcttctaccggcgcggtacgccgctaccttgccgaaaatccgtccgactttgacccgcgcaaatacctgagcaaaaccattgaggccatgaagcaaatctgcctcgaccgttatcttgcgtttggctgcgaaggtcaggcaggcaaaatcaaacctgtttcgttggaaaaaatggcaagccgttatgccaagggcgaattgaaccaaatcgtcaaataa
>NMB0977|5.199904762371377
atgacgatgcaggtatttctgacgattcccggctatgatgttgaggcagaaatcgaaaaattcgtttggatggatgctgtgatttggcagatgccgggctggtggatgcacgagccttggacagtgaaaaaatacatagacggagtattaaccgctggacacggcaaactctaccaaagcgacggcagacacagcgtcaatccgactgagggctacggcacaggcggcttgttgcaaggcaaaaaacatatgctttcactgacttggaatgcgccgattgaggcgtttacccgcgaaggcgatttctttgaaggcaaaggcgttgatgttttgtatatgcacttccacaaagccaacgagtttttgggtatgacccgcctgccgacattcttatgtaacgatgtggttaaaaatccgcaagtggaaaaatacttggcagattatcaggcacacttggaaaaagtgttcggctaa
>NMB0081|5.198712674567938
atgaaagataaaaagatgaacatcattgataccgccattcctgacgtaaaactgcttgagccccaagtcttcggcgacgcgcgcggcttttttatggaaaccttccgcgacgagtggtttaaaacccaagtctgcgaacgcaccttcgtgcaggaaaaccactccaaatccggcaaaggcgtattgcgcggcctgcactatcaaactgaaaacacacaaggcaaactcgtacgcgtggttgtcggcgaagtattcgacgtggccgtcgatatgcgtaaagactcccccactttcggcaaatgggtaggcgaaattctgtccgcagaaaacaaacgccaactgtgggtacccgaaggtttcgcacacggcttctatgtactgagcgatgaagccgagttcgtctataaatgcacagactattacaaccccaaagccgaacactcgctgatttggaatgatccgaccgtcggcatcgactggccgttgcaaggcgagccgaacctgtcgcctaaagacttggcaggcaaagtattgtctgaagcggtaacgttttaa
>NMB0155|5.1916727082140595
atggctaagaaagcacttattaatcgtgatctgaaacgtcaagctttggctaaaaaatatgcggctaaacgcgcggcaattaaagcggtaatcaatgattcgaatgcaactgaggaagagcgttttgaggctcgtttgaggtttcaatccattcctcgtaatgcggcacctgtgcgtcaacgtcgtcgttgtgctttgacaggtcgccctcgtggtactttccgtaaatttggtttgggtcgtattaaaatccgtgaaatcgccatgcgtggcgaaattccgggtgttgttaaagccagctggtaa
>NMB0787|5.189426731558061
atgatgttgaaaaaattcgtactcggcggtattgccgcattggttttggcggcctgcggcggttcggaaggcggcagcggagcatcttccgcgcctgcacaatcggcagtttccggttctttaatcgagcgcatcaacaataaaggcacggttaccgtcggcacggaaggcacttacgcaccgtttacctaccacgacaaggacggcaaactgaccggttacgatgtggaagtaacccgcgccgtggcggaaaaactgggcgtgaaagtcgagtttaaagaaacgcaatgggattcgatgatggcgggtttgaaggcggggcgtttcgacgtggtggcaaaccaagtcggtctgaccagccccgaacgccaagcgacattcgacaaatccgatccttacagctggagcggtgccgtattggttgtccgtaacgacagcaacatcaaatctatagccgacatcaaaggcgtgaaaaccgcacaatccctgaccagcaactacggcgaaaaagccaaagctgcaggcgcagatttggtggctgttgacggtttggcgcaatcgctgaccctgattgaacaaaaacgtgccgatgcaaccctgaacgacgaattggcggttttggactatctgaagaaaaacccgaatgcgggcgtgaaaatcgtttggtccgcacctgccgatgaaaaagtcggttccggcctgattgtcaacaagggcaatgacgaagccgtggcgaaattcagtacggcaatcaacgagctgaaagccgacggtacgctgaaaaaactgggcgaacaattcttcggaaaagacatcagtgttcaataa
>NMB0088|5.189047926455129
atgaccccttccgcactgaaaaaaaccgtcctgctgctcggcactgcctttgccgccgcatccgtccacgcatccggctaccacttcggcacacagtcggtcaacgcgcaaagcacggcaaatgccgccgccgcagaagccgccgacgcatcgaccatcttctacaaccctgccggcctgaccaaactcgacagcagccagatttccgtcaacgccaacatcgtgctgcccagcattcattatgaggcggattccgccaccgactttaccgggcttcccgtccaaggttcgaaaagcggcaaaatcaccaaaaccacggtcgcgccccacatctacggcgcatacaaagtcaacgacaatctgaccgtgggcttgggcgtgtacgtccccttcggctctgccaccgaatacgaaaaagattccgtgttgcgccacaacatcaacaaactcggtctgaccagcatcgccgtcgaacctgtcgccgcgtggaaactcaacgaccgccattccttcggcgcaggcatcatcgcccaacatacttccgccgaactgcgcaaatatgccgactgggggattaagagtaaagcagagatattgacggcaaaaccgcccaaacctaacggtgtagccgaagctgcaaaaattcaggccgacggacacgccgatgtcaaaggcagcgattggggcttcggctaccaactggcgtggatgtgggacatcaacgaccgtgcgcgcgtgggcgtgaactaccgttccaaagtctcgcacacgctcaaaggcgatgccgaatgggcggcagacggcgcggcggcgaaagcaatgtggagtacgatgcttgcagcaaacggctacacggcgaatgaaaaagcccgcgttaaaatcgttacgcctgagtctttgtccgtacacggtatgtacaaagtgtccgataaagccgacctgttcggcgacgtaacttggacgcgccacagccgcttcgataaggcggaactggtttttgaaaaagaaaaaaccgtcgtcaaaggcaaatccgaccgcaccaccatcacccccaactggcgcaacacctacaaagtcggcttcggcggttcttatcaaatcagcgaaccgctgcaactgcgcgccggcatcgcttttgacaaatcgcccgtccgcaacgccgactaccgcatgaacagcctacccgacggcaaccgcatctggttctccgccggtatgaaataccatatcggtaaaaaccacgtcgtcgatgccgcctacacccacatccacatcaacgacaccagctaccgcacggcgaaggcaagcggcaacgatgtggacagcaaaggcgcgtcttccgcacgtttcaaaaaccacgccgacatcatcggtctgcaatacacctacaaattcaaataa
>NMB0243|5.175906105802884
atggcaagcattcaagacttatacgaaaccgtcagccgcgttttgggcaatcaggcaggcaaagtcatttccgctttgggcgagattaccgtcgagtgtctgcccgagcactatatttcagtcatgaccgcattgcgtgaccatgaagagttgcatttcgagcttctggttgacttgtgcggtgtcgattacagcacttacaaaaacgaagcatggcagggcaaacgctttgccgtcgtcagtcagttgctttccgttaaaaacaatcaacgcatccgcgtgcgcgtctgggtttcagacgacgacttccccgtagtcgaatctgtagtcgatatttacaacagcgcggattggtacgaacgcgaagccttcgatatgtacggcatcatgttcaacaaccatccggacttgcgccgcatcctgaccgattacggcttcgtcggacatccgttccgcaaagacttcccgatttccggctatgtggaaatgcgttacgacgaagagcaaaaacgcgtgatttaccaacctgttaccattgagccgcgcgagatcacgccgcgtatcgtccgtgaggagaactacggtggccaataa
>NMB0128|5.170892288235229
atggctaaagtatctaaacgcttgaaagctcttcgctcttctgtggaagccaataaattatatgcaattgatgaagcaattgctttggtaaaaaaagcagcgactgctaaatttgacgagtctgttgacgtatctttcaacttgggcgttgatccgcgtaaatctgaccaagttatccgtggttcggtcgttctgcctaaaggcaccggtaagataacccgtgtggctgtatttactcaaggtgcaaatgcagaagctgctaaagaagctggtgcagatatcgtcggtttcgaagatttggctgctgaaatcaaagcaggcaatctgaactttgatgtcgttattgcttctcccgatgcaatgcgtattgttggtcagttgggtactattttgggtcctcgaggcttgatgccaaaccctaaagtaggtacggttactcctaacgttgctgaagcagttaagaatgcaaaagcaggtcaagtacaataccgtacagataaagcaggtatcgttcatgcaacgattggtcgtgcttctttcgctgaagctgatttgaaagagaactttgatgcgttgctggatgctatcgttaaagccaagcctgctgccgctaaaggtcagtatctgaaaaaagttgctgtgtctagcaccatgggtttgggtattcgcgttgatacatcaagcgtaaataactaa
>NMB1723|5.162392803546122
atgaacacaacatcccaatttaccagtaatttctggaatatatatattgcagttattgtcttactgagctttatcgctttggcttggctgctgctgtctcaaaatgttgtcaaacgtccgaagaagggcgaagaagtacaaactacgggtcatgagtgggacggcattgccgaatacgacaatccgctgccccgctggtggttttggctgtgtgttttgacgtggctgttcggtatcggttatttggttatgtatccgggtgtcggcgactacaaaggtctgctgaaatggaccagccataaccaatatgaaaaagaggtcaaaaaagccgatgagcaatacggcaaactgtatgccaagtttgcggatatgccgattgaaaaagtggcaaaagaccctcaagccaagcaaatcgcccaaaacctgtttaacacttattgtatccagtgccacggctctgatgctaaaggctctaaaggttttccgaatctgaccgatagcgattggttgtggggcggtgatcccgataaaatccacgagaccatcgaaaaaggccgtgttgcgactatgcctgcctggggtcctgctttgggcgaagaaggcgtgaaagacgttgcccattatgtgatgtccctttcaaaacccgaaggtcagtatgatgaggaacgtgccgcgcgcggacaagccttgttcagcggtccgcctgccaactgtttcacttgccacggcgataagggacaaggtatccaaggtttgggtccgaacctgactgatgacgtgtggttgtggggcggtacgcaaaaatccattatcgaaaccattaccaacggtcgcagcagccaaatgcccgcttggggacatttcttggataaagacaaactgcatattatgactgcttatgtatggggtctttccgataaagacggtaaagctccggtgaaaaaagccgagcctgcaccgactcccgcaccggcggcagaacccgcagcctctgctcctgcagaagcagcacaagccgtgtccgaagccaaacctgccgcagcagaacctaaagccgaggaaaaagctgcacctgctgccaaagcggacggcaaatag
>NMB2154|5.1583355579033485
atgagtgtattgattattgtcgaacacgacaacaaacagttgaatcctaccactttgcatgctgttaccgctgccgccaaactgggcaaagtcgatttattggttgccggaaacggcgcatctgctgtagtggaattcgcgaagcaagtagcgggggtgaaaaaagttttggttgcagatgctgctcattatgccgaaggtttggctgaagagttggctccgctggttgttaaattggcggccgattaccgctatgttgcagcaacggcaaccacattcggtaaaaaccttttgccccgcgtagcagccttattagacgtaccgcaaatttctgatttgaccgaaattgtggataacacgacttttgtgcgccccatttatgcgggtaatgcatttgaaaccgtgcaagctgattcagaaaaattggtgctgaccttccgtgcgacggtttttgacgcagtggcggcgcaaggtggtaatgctgaggtaattaatgttgaagcaacccctgcccaaaacctgagtcgttttgttaaccgtcagctttcccattccgatcgtcctgaactgactcaggcaaaagtgattgtttccggtggtcgtgcgttgggtagtgcggaaaaattcaatgaagtgctgacaccgttggcggatgttttaggtgcggcaatcggtgcatcccgtgcagcagttgatgccgaatatgcgccaaacgatgctcaagtcggacaaaccggtaaagtggttgcgccgcaactctattttgcaatcggtatttcaggtgcaattcaacacgttgccggtatgcaagacagtaaggtgattgttgcaatcaataaagatgctgatgcgccgattttcaatgtagccgattacggattggttggcgatttatttgaaatcgttccacaattaacagaagtattgaaaaattga
>NMB0540|5.146006840995441
atgttcttcaagcacatcgaagccgcccccgccgatccgattctcggtttgggcgaagcgttcaaagccgaaacccgccccgaaaaagtcaacctcggcatcggcgtttataaagacgcatccggcgcgacacccctcgtcaaagccgtcaaagaagccgaaaaacgcctgttggaaagcgaaaccaccaaaaactacctcaccatcgacggcgttgccgactacaacgcgcaaacccaaatcctgctgttcggcaaagaccacgaaatcatcgccagccgtcgcgccaaaacagcgcaaagcctcggcggtacgggcgcattgcgtattgcggccgagtttgccaaacgccagttgaacgcgcaaaccatctggatttccaatccgacttggcccaaccacaacgccatcgccaaagcggtcggtatccaagacaaaccttatcgttactatgatgccgccaaacacggtttggattgggacggcatgattgaggacttgagccaagcgcaaaaaggcgacatcgtcctgctgcacggctgctgccacaatcctaccggcatcgaccctacgcccgaacaatgggaaactttggcaaaactttctgccgaaaaaggctggttgccgctgtttgactttgcctaccaaggcttcggcaatggtttggaagaagatgcctacggcttgcgcgtgttcttgaaacacaatacagaattgctgattgccagctcttattccaaaaacttcggtatgtacaacgagcgcgtcggcgcgttcactttggtggccgaagatgaagaaacagcagcccgcgcccacagccaagtcaaaaccatcatccgtaccttgtattccaacccggcttcacacggtgcgaacaccattgcgctggtgttgaaaaatgatgatttgaaagcacaatggattgccgaactcgatgaaatgcgcggccgcatcaaagccatgcgccaaaaatttgtcgggttgctcaaagccaaaggtgcaagccaaaactttgatttcattatcaaacaaaacggtatgttctctttcagcggcttgactcccgaacaagtcgaccgcctgaaaaacgagtttgccatttatgccgtccgctccggccgcatcaacgtcgccggcattaccgacaacaacatcgattatctgtgcgaaagcatcgtgaaagtactgtaa
>NMB1622|5.142694542004368
atgggacagtacaagaagctttggtacttgctgtttgccgttctggcggtatgctttaccattcttggctatatgggcagcgaggtttacaaaaaagccccgccttaccccgaacaggtcgtttccgcatccggcaaggtcttgatgacgaaagacgatattttggcaggtcagtctgcatggcagactaccggcggtatggaagtcggttcgattttgggtcacggtgcatatcaggctccggactggacggcggactggctgcatcgtgagttggttgcctggttggatttgaccgcgcaacagacttacggcaaaaaattcgacgaggtttcccccgaggaacaagccgtcttgaaaacacgcctggccgacgaataccgcaatcaaagccgcgtgaaggaagacggcagcgtcgtcatcagcgatacgcgcgtgaaagccatcgaaagcatcctgccttactaccacggtgtgtacagcgacgatcctaagttccaaaccactcgcgaacactttgcaatgaaaaacaatacattgccaagccaagaagcgcgtgaaaaactgttcaacttcttcttctggacttcttggtctgcttcgaccaaccgtcctgacgagaattttacttacaccaacaactggccgcacgaacctttgatcaacaacgtaccgaccactgaaaactatatgtggtcattcaccagcgttgttcttctgctgatgggcatcggtttgctgatgtggggttattccttcctgaccaaacacgaggaagtggaagtgccgtctgaagacccgatttccaaaatccaactgaccccttcgcaaaaagcattgggcaaatacgtcttcctgacggtcgccctgtttgtggtacaagtattgctgggcggactgaccgcgcactacaccgtcgaaggccagggtttctacggcattgacgaggcgttgggctttgaaatgtccgactggttcccctacgccctgacccgtacttggcacatccaatccgccatcttctggattgcaaccggctttttgacggcaggtttgttcctcgcgccgattgtcaacggcggtaaagatcccaagttccaacgtgccggcgtaaacttcctctatatcgccctcttcatcgtggtcggcggttcttacgcgggcaacttcttcgcgttgacgcacatccttcccccggaatttaacttctggttcggacaccaaggttacgaatacctcgatttgggacgtttctggcaactccttttgatggtcggtctgctgttatggctgttcctgatgttgcgttgcacggtttccgcctttaaagaaaaaggcgtggacaaaaacctgttggctatcttcgtagcttctatggtcggtgtgggcgtattctacgcaccaggcctgttctatggcgaaaaatccccgattgccgttatggaatactggcgttggtgggtggttcacctgtgggtagaaggcttcttcgaagtatttgccactgccgcctttgcctttgtcttctacaatatgggctttgtccgccgcagtaccgccactgcctccactttggccgctgccgccatctttatgttgggcggcgttccgggcacgctgcaccacctgtacttctccggctctacctccgcctctatggcaatcggtgcctgcttctccgctttggaagtcgtgccgctggtgttgctgggccgtgaagcatacgaacactggtcttaccaacacctgtccgactgggcgaaacgcctgcgttggccgctgatgtgcttcgtggcagtcgccttttggaatatgatcggtgccggcgtattcggcttcctgatcaatccgccgatttccctgttctatatccaaggtttgaacacttctgccgttcacgcgcacgccgccttgtttggtgtgtacggtttcttggcattgggcttcgtattgctggttgcccgttatttgaaaccgaacgcgcagtttgacgacaaactgatgacttggggcttctggctgctcaacggcggcttggccggtatgattgccatcagcctgctgcctgtcggcgcgattcaggcatacgcctccatcacgcacggtctgtggtatgcccgcagcgaagagttcctgcaaatggaaatcctcgataccttgcgttgggtacgtacggcagctgacttggtctttatcggcggtgcaatctgtgtcgccatccaagccactaaaatcgtattcggccgcgacaaataa
>NMB0943|5.131263464731308
atgaattacgcaaaagaaatcaatgcgttaaataacagcctttccgatttgaaaggcgacatcaacgtttcattcgaatttttcccgccgaaaaacgaacaaatggaaaccatgctgtgggattccatccatcgcctgcaaaccttgcacccgaaatttgtttccgtaacttacggtgcaaactcaggcgagcgcgaccgcacacacggcatcgtcaaacgcatcaaacaggaaaccggcttggaagccgcgcctcacctgaccggtatcgacgcttctcccgacgaattgcgccaaattgccaaagattattgggacagcggcatccgccgcattgtcgccctgcgcggagacgagccggccggttatgagaaaaaaccgttttacgccgaagacttggttaagctattacgctccgtcgccgacttcgacatctctgtagcagcatatcccgaagtgcatcccgaagcgaaatccgcacaagccgacctgattaatttgaaacgcaaaatcgatgcgggcgcgaaccacgtcatcacccaattcttcttcgatgtggaacgctacctgcgcttccgcgaccgctgcgtgatgttgggtatcgatgtggaaatcgtccccggtattttgcctgttaccaacttcaagcagctcggtaaaatggctcaagtaaccaacgtcaaaatcccaagctggctgtcgcaaatgtatgaaggtttggacgacgaccaaggtacgcgcaatctggtggcggcaagtatcgccatcgatatggtcaaagtcctgtcccgcgaaggcgtgaaagatttccacttctatacgcttaaccgcagcgagctgacttacgccatttgccatattttaggcgtgcgcccttaa
>NMB2155|5.130308585441657
atgaaagcactggtcgcagtaaagcgcgtagtggactacaacgtcaaagttcgtgtaaaagccgatggttcggatgtggatatcggcaatgtcaaaatgtcgatgaatccgtttgacgaaatcgctgtggaagaagctgtccgtttgaaagaagccggaaaagtaagcgaaatcgtagcggtttctttgggtgagaaaaaatgcgaagaaaccttgcgtacagctttggcgatgggtgccgaccgtgccattcatgttgaaaccgatactaaactggagtctctggccgttgctaagttgctgaaagccgttgcggacaaagaaaatccgcaaattttctttttgggcaaacaagcgattgatgatgatgccaatcaagtggcgcaaatgctggcagctttgctgaatgcggcgcaaggtacgttcgcgtccaaagtacaaattgaaggcgacgaagtgcagattgtgcgggaaatcgatggcggcgaagaaaccatcgcattgaaactgcctgctgttatcagcgcggatttgcgtttgaacgagccgcgctttgtcaaactccccaatattatggcggcaaagaaaaaacctttggaaaaactgactcctgacgatttggttgccgacatttcacctcgtttgaaaacggtgaaatttgccgaacctaaggcgcgtcaggcaggcgtaaaagtagcaagcgttgccgaattggttgaaaaattgaaaaacgaagccaaagtgatttga
>NMB0118|5.129307480409472
atggcgaaaaacctattaatcgtcgaatccccgtccaaagccaaaaccctgaaaaaatatttgggcggcgattttgaaatccttgcatcctacggacacgtccgcgacctcgtccccaaaagcggcgcggtcgatcccgacaacggctttgcgatgaaataccaactcatcagccgcaacggcaaacacgtcgatgccatcgtcgccggtgccaaagaagctgaaaacatctacctcgccaccgacccggatagggaaggcgaagccatttcctggcatcttttggaaatcctcaaatccaaacgcggcttgaaaaacatcaagccgcagcgtgtcgtgttccacgaaatcaccaaaaacgccgtgctcgatgccgttgcccatccgcgcgaaatcgaaatggacttggtcgatgcgcaacaagcccgtcgcgctttggactatttggtcggtttcaacctttcgccattgttgtggaaaaaaatccgtcgcggtttgagcgcgggccgtgtacaaagccccgcactgcgtttgatttgcgaacgcgaaaacgaaatccgcgcgtttgaagcgcaggaatattggacggtacatctagacagccacaaaggccgcagcaagttcaccgccaaactcgcccaatacaacggcgcgaaactcgaacaattcgacctgccgaacgaagccgctcaagccgatgtgttgaaagaactcgaaggcaaagaggccgtcgttaccgccatcgaaaagaaaaagcgcagccgcaaccccgccgcgccgtttaccacatccaccatgcagcaggatgctgtgcgcaaactcggcttcaccaccgaccgcaccatgcgtaccgcccagcagctttacgaaggtattgacgtagggcagggtgccatcggtctgattacctatatgcgtaccgacagcgtgaacttggcggatgaagccttaaccgaaatccgccattacattgaaaacaaaatcggcaaagaatatctgccgagtgccgccaaacaatacaaaaccaaatccaaaaacgcccaagaagcgcacgaagccatccgcccgacttccgtgtaccgcacgcccgaaagcgtcaaacccttcctgagcgccgaccagttcaaactctatcaaatgatttggcagcgtaccgtcgcctgtcagatgacgcccgccaaattcgaccaaaccaccgtcgatattaccgtcggcaaaggcgtattccgcgtaaccggacaagtgcaaaccttcgcaggcttcctcagcgtttacgaagaaagcagcgacgatgaagaaggcgaagacagcaaaaaactgcccgaaatgagcgaaggcgacaaattgcccgtggacaaactctacggcgaacaacactttaccactccgccgccacgctacaacgaagccacgctggttaaagccctcgaagaatacggcatcggccgcccctcgacctacgccagcatcatctccacgctcaaagaccgcgaatacgttacccttgagcaaaaacgctttatgcccaccgacacaggcgacatcgtcaataaattcctgaccgaacacttcgcccaatacgtcgattaccacttcactgccaaactcgaagaccagcttgacgaaattgccgacggcaaacgccaatggattcccttgatggacaaattctggaaaccgttcatcaaacaagtggaagaaaaagaaggcatcgaacgcgccaaatttaccacgcaggaacttgatgaaacctgcccgaaatgcggcgaacacaaactgcaaatcaaattcggcaaaatgggtcgttttgttgcgtgtgccggttatcccgagtgcagctacacgcgcaatgtcaacgaaaccgccgaagaagctgccgaacgcatcgccaaagccgaagccgaacaggccgaactcgacggacgcgagtgcccgaaatgtggcggtcgcctagtgtacaaatacagccgcaccggcagcaaattcatcggctgcgtcaactatccgaaatgcaaacacgtcgagccgctggaaaaaccgaaagataccggcgtccagtgtccgcaatgcaaaaaaggcaacctcgtcgagcgcaaatcccgctacggcaaactgttttacagttgcagcacctatcccgactgcaactacgccacttggaacccgcccgttgccgaagaatgcctgaactgccattggccggtcttgaccatcaaaaccactaaacgctggggtgtagaaaaagtctgcccacaaaaagaatgcggctggaaagaacagattgaaccgcccgcgccgaaggagtaa
>NMB0720|5.119569906276722
atgttgaatattaccttgccggacggctcagtccgccaatacgaatcccccgttaccgtggctcaaattgctgcgtctatcggtgccggtttggcgaaggcgacggtggcaggcagggtaaacggcaaattggtcgatgcgtgcgacccgattgttgaagattctgctgttcaaatcattactccgaaagatcaggaaggcatcgaaatcatccgccattcctgcgcgcatcttgtcgggcatgccgtcaagcaactctatcctaatgcaaaaatggttatcggccccgtcattgaagagggcttttattacgacatcgccacggaaaaaccgtttacaccggaagatgttgccgccattgaagcgcgtatgaaagaattgattgcccaagactatgatgtggtcaaaatcatgactccgcgtgcggaggcgattaaaatttttcaagagcgcggcgaagaatacaaactgcgcctgattgacgatatgcccgaagtggaagcgatggggatgtatcatcaccaggaatatgtcgatatgtgccgcggcccgcacgttccgaatacccgtttcctgaaaaacttcaaactgaccaagttggcgggcgcatactggcgcggcgacagcaataatgaaatgctgcaacgcatatacggtacggcttgggcgacaaaagacgaattaaaagcctatattcaacgtatcgaagaagccgaaaagcgcgaccaccgcaaacttggcaagcaattggatctgttccacctgcaagacgaagcgccgggcatggtgttttggcatcctaaaggctgggctttgtggcaagtgattgaacagcatatgcgtaaagagctgaacgccgccggttataaagaggtcaaaacgcctcaaatcatggataaaaccttttgggaaaaatccggccattgggacaactacaaagataatatgttcgtaaccagttcggaaaaacgcgaatatgcggttaaaccgatgaactgtccgggtcatgttcaaatttttaacaacggtttgcgttcgtatcgagatttgccgatgcgtttggcggaattcggttcttgccaccgcaatgagccgagcggtgcgctgcacggtctgatgcgggttcgcggttttgtgcaggatgatgcgcatattttctgtaccgaagatcaaatcgtcagcgaggctcgtgcgttcaatgaattgttgattcgcatctacaaacagttcggtttccatgatgtatccgtcaagctttctcttcgccctgaaaaacgcgcaggttcagatgacgtgtgggataaggcagagcagggtttgcgcgaggcattgactgcctgcggcgtggaatggggcgaattgccgggcgagggtgcgttttacgggcctaaaatcgaatatcatgtcagagatgccttgggtcgttcttggcaatgcggtacattacaactggatttcgtattgccggagcgtttgaatgccgaatatgtaactgaaaacaacgaccgtgcgcgtcctgttatgttgcatcgcgccattttaggttctttggagcggtttatcggcattctgattgagaaccatgcaggctcattcccgttatggttggctccggttcaattggtaattatgaatattaccgaaaatcaggcagattattgtcgggaagtggctgccaaattgcaggcggcaggattccgcgccgagttggatttgcgtaacgaaaaaatcggttacaaaatccgcgacaacagccaataccgtttcccttatcaaatcgttgtcggcgataaggagaagcaggaaaacaaagtggcggtacgccgcaaagcagaagatttgggttctttggatttggatgatttcattgcgcaattgcagcaagaaatcactgatgccctcgtcaatcattaa
>NMB0335|5.116276843979506
atgtctttgcaaaacattatcgaaaccgcctttgaaaaccgcgcggacatcaccccgaccaccgttactcccgaagtcaaagaagccgtgttggaaaccatccgccaactcgattccggcaaactgcgcgttgccgaacgtttgggcgtgggtgagtggaaagtcaacgaatgggcgaaaaaagccgtgttgctgtccttccgcatccaagacaacgaagtcctcaacgacggcgtgaacaaatacttcgacaaagtgccgaccaagtttgccgactggtctgaagacgagttcaaaaacgcaggcttccgcgcagttccgggtgcggttgcccgacgcggcagctttgtggcgaaaaatgtcgtgctgatgccatcttatgtcaacatcggcgcatacgtcgacgaaggcgcgatggtcgatacttgggcaaccgtcggctcttgcgcgcaaatcggtaaaaacgtgcacttgagcgggggcgtcggcatcggtggtgtactcgaacccctgcaggccgcacccaccatcattgaagacaactgcttcatcggtgcgcgttctgaaatcgttgagggcgtgattgtcgaagaaggcagcgtgatttctatgggcgtgttcatcggtcaatccaccaaaatctttgaccgtacaaccggcgaaatctatcaaggccgcgtaccggcaggttcggttgtcgtatccggcagtatgccttccaaagacggcagccacagcctttactgcgccgtcatcgtcaaacgcgtggacgcgcaaacccgtgcgaaaaccagcgtcaacgaattgttgcgcggcatctga
>NMB0773|5.109023952347342
atggcttccatccacgaccaaattaaagaagtagtaacgacacaccgcgtcgtattgtttatgaaaggtacgaagcagtttccgcaatgcggtttctcttcccgcgccgtgcaaatcctgaacgcggcaggctgcaccgattacgttaccgtcaacgtattggaaaatcccgaagtgcgccaaggcattaaggaatacagcgactggccgaccatcccccaactttatgtgaacggcgagtttgtcggcggttcggacatcctgatggaaatgtatgaggcaggcgagctgcaagagctgctgaaagcctga
>NMB0687|5.1062217486215
atgaggcggcgcgtgaatatgccgtctgaacatatggatacgaaagcaaatatggatattgaaaccttccttgcaggggaacgcgccgccggcggataccgttgcggcttcgtagcgattgtcggccgtccgaacgtgggcaaatcaacgctgatgaaccatctcatcggtcagaaaatcagtattaccagcaaaaaggcgcagacgacgcgcaaccgcgtaacggggatttataccgacgataccgcgcagttcgtgtttgtcgatacgcccggctttcaaaccgaccaccgcaacgcgctcaacgacaggctgaatcaaaatgttaccgaggcgctcggcggcgtggatgtggtggttttcgtcgtggaggcgatgcgctttaccgatgccgaccgcgtcgtgttgaaacaactgcccaagcacacgccggtcattttagtggtcaacaaaatcgacaaggacaaggcgaaagaccgttacgcgctggaggcgtttgttgcccaagtgcgcgccgaatttgaatttgcggcggcggaggcggtcagcgcgaaacacggattgcggattgccaacctgttggagctgattaagccgtatctgcccgaaagcgtgccgatgtatcccgaagatatggttacggacaaatcggcgcgttttttggcgatggaaatcgtgcgtgaaaaattgttccgctatttgggcgaggaattgccttatgcgatgaacgtcgaagtggagcagtttgaagaggaagacggtttgaaccgcatctatatcgccgttttggtcgataaggaaagccaaaaggcaattttaatcggtaaaggcggagaacgtttgaagaaaatttccaccgaagcgcggttggatatggaaaaactgtttgataccaaagtatttttgaaggtctgggtcaaagtcaaatccggttgggcggacgacatccgcttcctgcgcgagctgggtttgtag
>NMB0983|5.106195854100189
atgtcttccatcaaacgcgccctgatcagcctatccgacaagacaggcgcagtcgaatttgcccaaaccctgcacaaactcggtgtcgaaattctttctaccggcggtacagcaaaactcttggctgatgcaggcgttcccgttatcgaagttgccgactataccggttttcccgaaatgctcgacggccgcgtgaaaaccctgcatccgaaaatccacggcggtattctcggtcgtcgcgatttggacgaacacgtcgccaagatggaagaacacggcatcggcaatatcgacctcgtgtgcgtcaacctctacctcttcgctgccaccatcgccaaaccaaactgcacgctggaagacgcgattgaaaacatcgacatcggcggcccgaccatggtgcgctctgccgcgaaaaactggaaacacgtcgccatcgttaccgacaccgccgatttcccggccatagctgccgaactcgaagccaacaacggcgcattgagcgacaaaacccgtttcaacctctcgcgcaaagcattcagccataccgcccaatacgacggtatgatttccaattacctgacctcgctttcagacgacgtcttgagcggcacgcccgaaatcgccggattccccggccggttcaatcaaagctggattaaagtgcaagacatgcgctacggcgaaaacccgcatcagcgcgccgcgttctaccgcgatattgaccccgccgcaggcagcctcgctgcatacaaacaactgcaaggcaaagaattgtcttacaacaacatcgccgatgccgatgccgcatgggaagccgtcaaatccttcgacgtgcccgcctgcgtgattgtgaaacacgccaatccgtgcggcgtagccatcgcctccaataccttggatgcctacaaactcgcctacgccaccgacaccaccagcgcgttcggcggcatcatcgctttcaaccgcgaagttgacggcgcaaccgtcaaacaaattaccgacaaccagtttatggaagtcctcatggcgcctaagttcaccgccgaagccctcgaaatcgccgccgccaagaaaaacgtgcgcgtattggaagtgccgcttgaggcaggcgcaaaccgcttcgaactcaaacgcgtcggcggcggactgttggtgcaaacgcccgacatccaccgcatcagccgcgccgatttgaaagtcgtctccaaacgccaaccgaccgagcaggaatggaacgatttgctgttcgtctggaacgtcgccaaatacgtcaaatccaacgccatcgtattcggcaaaggcggtcaaacctacggcatcggcgcaggccaaatgagccgcgtggacagcacccgcatcgccgcccgcaaagcgcaagatgccggtctcgacctcaacggcgcgtgtgccgcatccgatgccttcttccccttccgcgacggcgtggacgtgattgccgaacagggcatcaaagccatcatccatccggcaggctcgatgcgcgatcaggaagttttcgacgcagccgacgaacacggcatcgccatggtcgtaaccggcatccgccatttccgccattga
>NMB0884|5.105892083850139
atggaacataagctgccgcaactgccttatgaactggacgcattgtccccgcatctgagcaaagagactttggagttccactacggcaaacaccatcaaacctacatcaccaacctgaacaatcaaatcaaaggcaccgaatttgaaaacctgcctttggaagagattgtgaaaaaatcttcaggcggcgtgttcaacaacgcggcacaaacttggaaccacaccttctactggctgggtttcacgtccaaaggtcaaggcaaacctgccggcgaactggccgccgccatcgacgcgaaatggggcagcttcgagaaattccaagaagcgttcaatgcctgcgcggccggtactttcggctccggttgggcgtggctggtaaaaacccctgccggcggattggatttggtttctacttccaacgccgctacgccgctgaccactgaaaacacgccgctgctgacctgcgacgtgtgggaacacgcctattacatcgactaccgcaacagccgtcccaactacctgaaaggtttttgggaaatcgtcaactgggacgaagtcgccaaacgttttgccgccttgtcctga
>NMB1023|5.10500351053567
atgtccaaaaaaaccaaacaagaactcgaaaacaacaaactcagcaaacgcctgcgccacgccgtcggcgacgcgattaacgatttcaatatgatcgagccggacgacaaaatcatggtctgcctctccggcggcaaagacagctatgccctgttagacatcctgcgccagctccaagccagcgcgccgattgatttccaactggttgccgtcaatctcgaccaaaagcagccgggcttccccgaagaagtattgccgacctatctcgaaagcatcggcgttccctacaaaatcgttgaagaagacacctactccaccgtcaaacgcgtattagacgaaggcaaaacgacttgttcgctgtgcagccgcctgcgccgcggcatcctctaccgcactgcaaaagaattgggctgcaccaaaatcgccttgggacaccaccgcgacgacatcctcgccaccttgtttttaaatatgttttacggcggcaaactcaaagccatgccgcccaagctggtgagcgacaacggcgaacacatcgtcatccgcccgctggcgtatgtgaaagaaaaagacttaatcaaatacgccgaattaaaacaattccccatcatcccgtgcaacctctgcggctcgcaacccaacctgcaacgccaagtcatcggcgatatgctgcgcgattgggacaaacgcttccccggccgcatcgaatcgatgttctccgccctgcaaaacgtcgtcccttcccaccttgccgataccgaactcttcgactttgtcggattggaacgcggtcaaagcctgaaacacggcggcgatttggcgtttgacagcgaaaaaatgcccgaacgtttttcagacggcagcgaagaagacgagagcgaaatcaaaatcgagccgcaaaaagccgaacgcaaagtcatcaatattctggcgaacaagccgaaaacctgcggctcatag
>NMB1051|5.095231196610058
atgaatatattatctgtagaaaacgcttcttttgccatcggccacgttgccttgctcgacaaaacttcttttcaactcgacagcggcgaaaaagtcggcttaatcggacgcaacggcgcaggcaagtcttcgtttttaaaaatcctcgccggtttgcaaaagctcgacgacgggcagattattgttcaaaacaacctcaaaatcgtttatgtaccgcaggaatccttttttgataaggacgcaaccgtatttgataccgttgccgaaggtttgggcgaaattcgtgatttattgcgccgttatcatcatgtcagccatgagttggaaaatggttcgagtgaggctttgttgaaagaactcaacgaattgcaacttgaaatcgaagcgaaggacggctggaaactggatgcggcagtcaagcagactttgggggaactcggtttgccggaaaatgaaaaaatcggcaacctttccggcggtcagaaaaagcgcgtcgccttggctcaggcttgggtgcaaaagcccgacgtattgctgctggacgagccgaccaaccatttggatatcgacgcgattatttggctggaaaatctgctcaaagcgtttgaaggcagcttggttgtgattacccacgaccgccgttttttggacaatatcgccacgcggattgtcgaactcgatcgcggtattttgcgttcctatcccggctcgttctctaaatacagcgagaaaaaagcgcaagagttggcagtcgaagcggaacacaaccgcctctttgacaaattccacgcacaggaagaagcatggatacgcaaaggcatcgaagcgcgccgtacccgcaacgaaggccgcgtgcgccgtttggaagagctgcgccgccagcgtgcagaacgccgcaacgtacagggacaagtcaacttcaagctcgatagcggtgagaaaagtggcaaaatcatcgccgaattggaacacgcttcgtttgcctatggcggcaaagtcattatggacaaattctccgctatcttgcagcgcggcgacaaaatcggcctaatcggccccaacggcatcggcaaaaccaccttccttaagctgattttgggcgaattgcagccgacctacggcagaatccgtatcggcagtaagcaggaagtcgcctatttcgaccagttccgcagcgcgttgaatgaaaacgacaccgtgttttacaccctcggacagggaaacgattacgttgaagtcggcggtaagaaaaaacacgtcatgagctatttggaagatttcctgttccatccagcccgtgcgcaaagccctgtttcatcgctctccggcggagaacgcaaccgccttttgctggcaaaactctttacccgtcctgccaatatcctggtcttggacgaaccgaccaacgacttagacatcgacacccaagagctgctcgaagacctgttgcgcgattatcaaggcacagtattccttgtctcgcacgaccgtatgttccttgataacgtaattacccaaagcattgttttcgaaggacaaggccgtctgaaagaatacatcggcggctatcaggactatatcgacgcaaaatcgcgggaagataaaattcagacggcatccgcacccaaagcatccgatgccgaacccgccaaagaaaaacccaaagccaaccgcacggtcaaactgtcctacaaagagcagcgcgaactcgatgccctgcccgacgaaatcgccgctttggaagccgagcaggctgaaatcaatacccaactttcctatcctgaaattttcaaagattacgaaaaagcaggtgcattgcaaaaccgcgccgaagaaatcgaaatgctgcttttggaaaagctggaacgctgggagctgctggaaaccaaacggaacggcaatgccgtctga
>NMB0083|5.0946292156894755
atgaaacagaccgtcctcaaaaataacctgcaaaacctgcttgaaagcgcagaaaatatcctgctgcttcaaggccctgtcggcgatttttttctgcgccttgccgactggctgactgcaaacggcaaaaccgtacataaattcaactttaatgcaggcgacgactatttttatccgcccactcaagcgcataccgttgtttttaacgacaactacgatgcctttcctgagtttttgcaagaatacatcactcaacatcacatccaggccgttgtctgctttggcgacacacgcccttatcacgtcattgcaaaacgcattgcaaacgaaaaccaagccagtttctgggcgtttgaagaaggctatttccgcccctactacatcaccttagaaaaagacggcgtcaacgcattttccccgttgccgcgccgtgccgacttttttcttgaacaattccctaagcttgcccagcaagaatataaagcgccaacgccggtacacggcggttttacgcccatggcaaaaaacgctatccgttactatatcgagttgttccgcaatccacgcaaataccccgactacatccaccaccgcgcacccaatgccggccattacctcaaaccgtggtcgctctccatcctcaagcgtttgaactactatattgaagacatccaaatcgccaaacgtgtggaagcaggcaaatacggcaagttttttattgttcccttacaggtattcaacgacagccaagtccgtatccattgcgactttcccagcgtccgcagcttcctgctccatgttttgagttcatttgccgagcacgcgcctgccgataccaacatcatcatcaagcatcatccgatggaccgcggttttatcgactactggcgcgacattaaacgctttatcaaagaacaccccgaactcaaaggccgtgtgatttatgtccatgatgtccccctgcccgttttcctgcgccacggtctcggcatggtcaccatcaacagcaccagcggcctgtccggactgattcacaatatgccagttaaggttctcggccgtgcctattatgatattcccggcattactgaccaaaataccttggcagaattttggaatcatccgacaccgcctgacaaagagctgttccatgcctaccgaatgtaccacctcaacgtgacccaaattaacggcaacttctacagtcaggtgtttttccccaacaaaaaaacctccaactcttccacaccagtaatctga
>NMB0705|5.090518760991651
atgaatatcctcagtaaaatcagcagctttatcggaaaaacattttccctctgggccgcgctctttgccgccgccgcttttttcgcgcccgacaccttcaaatgggcggggccttatattccttggctgttgggcattattatgttcggtatgggtttgacgctcaaaccttccgacttcgatattttgttcaaacatcccaaagtcgtcatcatcggcgtaatcgcacaattcgccattatgccggcaaccgcctggctgctgtccaaactgttgaacctgcctgccgaaatcgcggtcggcgtgattttggtcggctgctgcccgggcggtacggcttccaatgtgatgacctatctggcgcgtggcaatgtggctttgtcggttgccgttacgtctgtttccaccctgatttccccattgctgactcccgccatcttcctgatgcttgccggcgaaatgctggaaatccaagcggccggtatgttgatgtccatcgtcaaaatggttttgctccccattgttttgggtttgattgtccataaggttttgggcagtaaaaccgaaaagctgaccgatgcgctgccgctggtttccgttgccgccatcgtgctgattatcggcgcggttgttggggcaagcaaaggcaagattatggaaagcggcctgctgatttttgcggttgtcgtactccacaacggcatcggctacctgctcggcttctttgccgccaaatggaccggcctgccttatgatgcacaaaaaacgctgaccatcgaagtcggtatgcaaaactcgggcctggccgccgcgcttgccgccgcacactttgccgccgcgccggtcgttgccgttccgggcgcattgttcagcgtgtggcacaatatctccggctcgctgctggcaacttattgggcggccaaagccggtaaacataaaaaaccctaa
>NMB0044|5.088578031033797
atgaaacaccgtactttcttttccctttgcgccaagttcggctgcctgcttgcgctgggtgcttgttcgcccaaaatcgtcgatgccggagccgcgaccgtgccgcacactttatccactttgaaaactgcggacaaccgccccgccagtgtttacttgaaaaaagacaaaccgacgctgattaaattttgggcgagctggtgtcctttgtgtctgtccgaattgggacagaccgaaaaatgggcgcaagatgcaaaattcagctccgccaacctgattaccgtcgcctccccgggctttttgcacgagaaaaaagacggcgacttccaaaaatggtatgccggtttgaattatcccaagctgcccgtcgtaaccgacaacggcggcacgatcgcccaaagcctgaatatcagcgtttacccctcgtgggcgttaatcggtaaagacagcgacgtgcagcgcatcgtcaaaggcagcatcaacgaagcgcaggcgttggcgttaatccgcgacccgaatgccgatttgggcagcttgaaacattcgttctacaaacccgacactcagaaaaaggattcaaaaatcatgaacacgcgcaccatttacctcgccggcggctgcttctggggcttggaagcctatttccaacgcatcgacggcgtggttgacgcggtatccggctacgccaacggcaacacgaaaaatccgagctatgaagacgtgtcctaccgccatacgggccacgccgaaaccgtcaaagtgacctacgatgccgacaaactcagcctagacgacatcctgcaatatttcttccgcgtcgttgatccgaccagcctcaacaaacagggcaacgacaccggtacgcaataccgcagcggcgtgtactacaccgaccccgccgaaaaagccgtcatcgccgccgccctcaaacgcgagcagcaaaaataccaactgcccctcgttgttgaaaacgagccgctgaaaaacttctacgatgccgaggaataccatcaggactacttgattaaaaaccccaacggctactgccacatcgacatccgcaaagctgacgaaccgctgccgggcaaaaccaagaccgccccgcaaggcaaaggcttcgacgcggcaacgtataaaaaaccgagtgacgccgaactcaaacgcaccctgaccgaagagcaataccaagttacccaaaacagcgcgaccgaatatgccttcagccacgaatacgaccatttgttcaaacccggcatttatgtggacgttgtcagcggcgaacctttgttcagctccgccgacaaatatgattccggctgcggctggccgagcttcacgcgcccgattgatgcaaaatccgttaccgaacacgatgatttcagctacaacatgcgccgcaccgaagtgcgcagccacgccgccgactcgcatttgggacacgtcttccccgacggcccgcgcgacaaaggcggactgcgctactgcatcaacggcgcgagcttgaaattcatcccgctggaacaaatggacgcggcaggctatggcgcgttgaaaggtaaagtgaaataa
>NMB1228|5.080330073386301
atgaagccagtaaacatcggtcttttaggtttgggtacggtcggcggcggtacggctgccgtgttgcgggacaacgcggaggaaatttcccgtcgcttggggcgcgaaatccgtatttctgccgtgtgcgatttgagtgaagaaaaagcccgacaaacctgcccgtccgcagcctttgtcaaagatccgttcgaactggtcgcacgtgaagacgtcgatgtcgtcgtcgaattgttcggcggtaccggcattgccaaagatgcggtgttgaaagccattgaaaacggcaaacacatcgttaccgccaacaaaaaactgctcgccgaatacggcaacgaaatcttcccgctggcggaaaaacaaaacgtcatcgtccaatttgaagcggcagtagcgggcggtatcccaatcatcaaagccctgcgcgaaggtttggcggcaaacaggattaaatccatcgccggcattattaacggcaccagcaacttcatcctctccgaaatgcgcgaaaaaggcagcgcgtttgccgatgtactgaaagaagcgcaggcattgggttatgccgaagccgatccgaccttcgacatcgaaggcaacgatgcgggccataaaatcaccatcatgagcgcactggcattcggcacgccgatgaacttttccgcctgctacctcgaaggcatcagcaaactcgacagccgcgacatcaaatacgccgaagaacttggctatcgcatcaaactgttgggcattacccgcaaaaccggcaaaggcatcgagctgcgcgtccaccctaccctgattcccgaaagccgcctcttggcaaacgtcaacggcgtgatgaacgccgtgcgcgtcaacgccgatatggttggcgaaaccttatattacggcgcgggcgcgggcgcattgccgaccgcttccgccgtggttgccgatatcatcgacatcgcccgcctggttgaagccgataccgcccaccgcgtaccgcatctggcgttccaacccgcgcaagtccaagcgcaaaccatcctgcctatggacgaaattaccagcagctactacctgcgcgtccaagccaaagacgaaccgggcacgctggggcaaatcgccgcgctgttggcacaagaaaacgtgtccatcgaagcactgattcaaaaaggcgtgattgatcagaccactgccgaaatcgtgattctgacccacagcacggtcgaaaaacacatcaagtcggcaatcgcagccatcgaagcactggattgcgtggaaaaaccgattaccatgatccgcatggaaagcctgcatgactga
>NMB0317|5.077134431045188
atgtcccgcaacaacgaagagctgcaaggcatctctcttttgggcaatcaaaaaacccaatatccgaccggctacgcgcctgaaattctcgaagcattcgacaacaaacatcccgacaacgactatttcgtcaaattcgtctgtcccgagttcaccagcctctgccccatgaccgggcagcccgacttcgccaccatctacatccgctacattccgcacatcaaaatggtggaaagcaaatccctgaaactctacctcttcagcttccgcaaccacggcgattttcatgaagactgcgtcaacatcatcatgaaagacctcattgccctgatggatccgaaatacatcgaagtattcggcgagttcacaccgcgcggcggcatcgccattcatccgtttgccaactacggaaaagcaggcaccgagttcgaaacattggcacgcaaacgcttgtttgagcacgacgcacaataa
>NMB0021|5.067182551752214
ttggtcgaaggtcaaaaatcagccgttaccgagtattacctgaatcacggcgaatggcccggcgacaacagttctgccggcgtggcaacctcctctgaaatcaaaggcaaatatgttaaaagcgttgaagtcaaaaacggcgtcgttaccgcccaaatggcttcaagcaacgtaaacaacgaaatcaaaggcaaaaaactctccctgtgggccaagcgtcaaaacggttcggtaaaatggttctgcggacagccggttacgcgcgacaaagccaaagacgacgccgtcaccgccgccaccggcaagggcaccgccaacatcaacaccaagcacctgccgtcaacagcaccgacaagaaaatcgacaccaaactag
>NMB0667|5.066452264818882
atgatttacatcgtactgtttctagctgtcgtcctcgccgttgtcgcctacaacatgtatcaggaaaaccaataccgcaaaaaagtgcgcgaccagttcggacactccgacaaagatgccctgctcaacagcaaaaccagccatgtccgcgacggcaaaccgtccggcgggtcagtcatgatgccgaaaccccaaccggcggtcaaaaaaacggcaaaaccccaagaccccgccatgcgcaacctgcaagaacaggatgccgtctacatcgccaagcagaaacaggcaaaagcctccccgttcaaaaccgaaatcgaaaccgccttggaagaaagcggcattatcggcaactccgcccacaccgtttccgaaccccaaaccggacattccgcaccgaaacctgccgacgcgccggcaaaacctgcacccgttccgcaaacacctgcaaaaccgctgattacgctcaaagaactgtcaaaagtcgaattaccctggtttgacgtgcgcttcgacttcatctcctatatcgcgctgaccgaagccaaagaactgcacgcactgccgcgcctttccaaccgctgccgctaccagattgtcggctgcaccatggacgaccatttccagattgccgaacccatcccgggcatccgctatcaggcatttatcgtgggtattcaggcagtcagccgcaacggacttgcctcgcaggaagaactctccgcattcaaccgccaggtggacgcattcgcacaaagcatgggcggtcagacgctgcacaccgaccttgccgcctttatcgaagtggcttccgcactggacgcattctgcgcgcgcgtcgaccagaccatcgccatccatttggtttccccgaccagcatcagcggcgtagaactgcgttccgccgtaacgggcgtgggtttcgttttggaagacgacggcgcgttccactataccgacacgtcgggctcgaccatgttctccatctgctcgctcaacaacgagccgtttaccaacgcccttttggacaaccagtcctacaaaggcttcagtatgctgctcgacatcccgcactctccggcaggcgaaaaaaccttcgacgatttgtttatggatttggcggtacgcctgtccggccagttgaacctgaatctggtcaacgacaaaatggaagaagtttcgacccaatggctcaaagacgtgcgcacttatgtattggcgcgtcagtccgagatgctcaaagtcggtatcgaaccgggcggcaaaaccgcattgcgcctgttctcctaa
>NMB0181|5.0579190575334305
atgacccgtttgacccgcgcgtttgccgcggctctgatcggtttgtgctgcaccgcaggcgcgcacgccgacaccttccaaaaaatcggctttatcaacaccgagcgcatctacctcgaatccaagcaggcgcgcaagattcaaaaaacgctggacagcgaattttccgctcgtcaggacgaattgcaaaaactgcaacgcgaaggtctggatttggaaaggcagcttgccgaaggcaaactcagaaacgcaaaaaaggcgcaagccgaagaaaaatggcgcgggctggtcgcagcgttccgcaaaaaacaggcgcagtttgaagaagactacaacctccgccgcaacgaagagtttgcctccctccagcaaaacgccaaccgcgtcatcgtcaaaatcgccaaacaggaaggttacgatgtcattttgcagaacgtgatttacgtcaacacccaatacgacgttaccgacagcgtcattaaagaaatgaacgcccgctga
>NMB1533|5.053833176292364
atgaaagcgtatctggctctgatttctgccgccgttatcggtttggctgcctgctctcaagaacctgccgcgcctgctgccgaggcaactcctgctgctgaagcacccgcttccgaagcgcctgccgccgaagctgctcctgcagatgctgccgaagcccctgctgccggcaactgtgcggcaactgtcgaatccaacgacaatatgcagttcaacaccaaagacatccaagtcagcaaagcatgtaaagagttcaccatcactctgaaacataccggtacgcaacccaaagccagcatgggtcacaatctcgtgattgccaaagctgaagacatggacggcgtatttaaagacggcgtaggtgctgccgataccgactatgtcaaacctgatgatgcacgcgttgttgcccataccaaactgatcggcggcggcgaagaagcttccctgactctggatcctgctaaattggccgacggcgaatataaattcgcttgtaccttcccaggtcacggtgctttgatgaacggcaaagtgactttggtcgattaa
>NMB0914|5.051457831574695
atgttgcgtgtccaaaaatgggggaactcggcggccgtccgactgcctgccgacatgctgaaacaattggattttaaaatcggcgacgctttggtagcggaagtacataacggcgaactccgtgtgcgtgctgcccgacgtttccgcttggcagacttgcttgccgaaatggaagaaaccccgccgcgcgtagaaggctgggaaatcttggatgatgccggcaacgaggtcgtctga
>NMB0572|5.048360152734219
atgacaataatgaatatcaatacttccgaaaataaagatgctgttgccgaacacaccggacaatggttggaaaaagccgtcatcggtctgaacctgtgtccctttgccaaagccccccacgttaaaaaccttgtccgcatcgcgatcagcgaagccaaacaccttgacggttttttggaagacttggacgaagaactgcagcgactgggcaatacacccgccaccgaactggaaaccaccctgctggttcacccgaccctattccccgatttcgacgtattcaacgatatgctcgacattgccgatgccgccgttgtcgaaaacggcttagaaggcatcgtccaaatcgccccgtttcatcccgatttccaatttgaaggcacggattcagacgacattggcaactacaccaaccgttctccctatccgacgctgcacctcatccgcgaagacagcattgccaaagccgcacaagcctttcccgacgcttcggcaatattcgaacgcaatatcgccctgctggaaaaaatgggacatgaaggctgggcaaaactcggtatcacatcctgcccttatccgcacaataagaaaaatatttcaaaatga
>NMB2151|5.046040706462592
atgaaactgctggttatcggtaatggcggtcgcgaacacgcgctggcttggaaattggcgcagtcgcctaaagtggaaacagtatttgttgcgcctggtaatgccggtacagcgattgaacccaagttgcaaaacatcgacttgactgcgcatcaggatttgattgaattctgtcgtaaagaaaatattgtttttaccgtcgtcggccctgaagcgcctttggcggcaggtattgtggatgatttccgtgctgcaggactaaaaatattcggtccgacacaatatgcggcgcagttggaaagttccaaagatttcgccaaagcatttatggcgaaatacaatattccgaccgcgcaatatcaaacctttgaaaacgccgatgccgcacatgattacgtcaatcagaaaggtgcgcctatcgttatcaaagccgatggtttggcggcaggtaaaggcgtgattgtggcgatgactttggatgaagcgcatgctgcgattgatgatatgctgctggacaacaaaatgggcaatgccggcgcgcgtgttgtaattgaagatttcctgcaaggcgaagaagcgagttttatcgtcatggttgatggcaataatgtactgcctatggcaaccagccaagaccacaagcgtcttttagacggcgacaaaggtctgaatacgggcggtatgggtgcgtacagccctgcgcctgtggtaacgcctgttgtgtacgaacgcgcgatgaatgaaattattttgccgaccgtagcagggatgaaagcggaggggcatgagttcaccggtttcctgtacgcaggtttgatgattgatcaaagcggtgcaccctatacgattgagtttaactgccgtttcggcgatcctgaaacccagccgattatgagccgactgaacagcgacttatcggatttggttgaagcggcaatagacggcaaactcgatagcgtaaccgcggaatggagcccgcaaactgccgtgggcgtggtactggcggcgcaaaattaccccgaaacgcccaaaaaaggcgatattatttccggtctggatgctgccaaccaaatcggcaaagttttccatgcaggtacaacggcaaacgagaaaggtgacgtattgaccaacggcggacgcgtattgtgtgttgtgggattgggcgataatgtggcgcaagcgaaagctaaggcatatggcgcgttggaaaaaatcagtttcgacgggatgcaataccgtaaagacattgccgataaagcgattaaccgttaa
>NMB0123|5.045261186270077
atgtcgctttttattaccgacgagtgcatcaactgcgacgtatgcgaacccgaatgccccaatgatgccatttcccaaggcgaggaaatttacgaaatcaaccccaacctctgcacgcagtgcgtcggacactacgatgagccgcagtgccagcaggtttgcccggtggactgcatcctgattgacgaagaacatcccgaaacccatgacgagttgatggcgaaatacgaaaagattatccagtttaaataa
>NMB1673|5.039455047155902
gtgaactattgcgaatttgccgcctcacttcccgaaaacaccgataacccgaacaaacattaccacgacacgcaatacggttttccgattgaggacgacaatgaattgtttgagcggctggtgttggaaatcaatcaggcaggattaaactggacgctgatgctgaagaagcggcaggcgtttcagacggcatttgaaggtttcgacatcgatacggttgccgccttcgacgacaccgaccgcgaacgcctgcttgccgacgcgggcattgtccgcaaccgcctgaaaatcgatgccgccattttcaatgcacggcaaatccaagcgttgcaacaagaatacggctcgttcaagaactggctcgacacgcaccatccgcgaagcaaagacgaatgggttaaactctttaaaaaacatttcaaattcgtcggcggcgaaatcgtcggcgaatttctgatgagtaccggctacctcaaaggcgcgcacgccgaaagctgtccggtttaccgtgaaaccctgaaataccacccgaaatggctcgatgccatctga
>NMB1053|5.038271243505007
atgaaaaaaacagtttttacatgtgccatgattgccctgaccggtactgccgccgctgcacaagagcttcaaaccgctaatgagtttaccgtccacaccgacctctcttccatttcttcaactcgtgctttcctgaaagaaaaacacaaagctgccaaacacatcagcgtgcgtgctgatattccttttgatgccaaccaaggcatccgcttggaagccggtttcgggcgcagcaaaaaaaatattattaatttggaaacagatgagaacaagctgggtaagactaaaaatgtaaaactgcccaccggcgttcctgaaaaccgtatcgatctttacacaggctacacctacacccaaacgttaagtgattctttaaatttccgtgtgggtgccggcttgggttttgaatcttcaaaagacagcattaaaaccaccaagcatacgcttcacagcagccgtcagtcgtggttagccaaagttcacgcggatttgctttcccaactgggtaacggctggtatatcaacccttggtctgaagtgaaatttgacctcaattcccgctataaattaaacaccggcgttaccaatctcaaaaaagacatcaatcaaaaaaccaacggctggggctttggattgggtgcaaatattggtaaaaaactgggcgaatccgccagcatcgaggcggggccgttctacaaacaacgcacttacaaagaatccggcgagtttagtgtaacaaccaagagtggcgacgtatcgctcaccatcccgaaaaccagtattcgtgaatacggcttgcgcgtcggcataaaattctga
>NMB2045|5.032484769614524
atgctcaaacaatccatcgaaatcatcaacaaactcggactccacgcccgcgcgtccaacaagttcacccaaaccgcgtcccaattcaaaagcgaagtctgggttacgaaaaacgacagccgcgtcaacggcaaaagcattatggggctgatgatgctcgccgccgccaagggtacggtcatcgaactggagacggacggcgcggacgaggcggaagcgatgcgcgccctgaccgacttaatcaacggctacttcggcgagggcgaataa
>NMB1920|5.032020441878344
atgacccaagacaaaatcctcatccttgacttcggttcgcaagttacccagctcatcgcccgccgcgtgcgcgaagcccacgtttactgcgagctgcattctttcgatatgcctttggacgaaatcaaagccttcaaccccaaaggcatcatcctctccggcggccccaattccgtttacgaatccgactatcaagccgataccggtatttttgatttgggcattccggttttgggcatctgttacggcatgcagtttatggcgcaccacttgggcggcgaagtgcagcccggcaaccagcgcgaattcggttatgcgcaagttaaaaccatagacagcgagctgacacgcggcattcaagatggtgagccaaacacactcgacgtatggatgagccacggcgacaaagtgtccaaactgcccgacggtttcgccgtcatcggcaacaccccgtcctgcccgattgccatgatggaaaacgccgaaaaacaattctacggcatccagttccaccccgaagttacccacaccaaacaaggccgcgccctgttgaaccgctttgtcttggatatttgcggcgcacaaccgggctggacgatgccgaactacatcgaagaagccgttgccaaaatccgcgaacaggtcggcagcgacgaagtgattttaggtctgtccggcggcgtggactcttccgtagccgccgcgctgattcaccgcgccatcggcgaccaactgacctgcgtgttcgtcgatcacggtttgttgcgcctgaacgaaagcaaaatggtgatggatatgttcgcccgcaacttgggtgtgaaagtgatacacgtcgatgccgaagggcagtttatggcgaaactcgccggcgtaaccgaccccgagaaaaaacgcaaaatcatcggtgcggaatttatcgaagtatttgatgccgaagaaaaaaaacttaccaacgccaaatggttggcacaaggcacgatttaccctgacgtaatcgaatccgcaggtgcaaaaaccaaaaaagcccacgccatcaaatcgcaccacaacgtcggcggcctgcctgaaaacatgaagctcaaattgcttgagcctttgcgcgatttgttcaaagacgaagtacgcgaattgggtgtggctttgggcctgccgcgcgaaatggtgtaccgtcatccgttcccgggtccgggtttgggcgtgcgtattttgggcgaagtgaaaaaagaatatgccgacctgcttcgtcaggcagacgatattttcattcaagaattgcgcaatactaccgatgaaaacggtacatcttggtacgacctgaccagccaggcattcgccgtgttcctgcccgtcaaatctgtcggcgtaatgggcgacggccgcacatacgattacgtcattgccttgcgtgccgtgattaccagcgactttatgaccgcgcattgggcggaactgccgtattccttgttgggcaaagtgtccaaccgcatcatcaacgaagtcaaaggcatcaaccgcgtggtttatgatgtgagcggcaaaccgcctgccaccatcgagtgggaataa
>NMB1482|5.031881276504747
atgacacaacaacgccaactgccttcgcacgaactcattatgtccgaactgatgatgccggacaccgccaatttcagcggcaacgtacacggcggcgaactcctgctcctgctcgaccaagtcgcctattcctgcgccagccgttacagcggcaattattgcgttaccctgtcggttgacaaagtcctgtttaaagaacccatccatgtcggcgacctggttactttctacgccagcgtaaactacacggggcgtacctctatggaaatcggcatccgtgtcgaagcacaaaacatccgtacgggagaaatccgccataccaacagctgctacttcaccatggttgcagtcaaagacggcaaacccgtccctgtccctccgctggaaatcctgaccgaccgccaacgctgccgctacgaaaaagccaaaaaacgcagagacatcagcctgcaagcctccggagacgtgtcctgcggctgctga
>NMB0322|5.02196159031724
atgcgcgataaaatcaaactggaatccagtgcaggtactggtcacttctacaccactaccaaaaacaaacgcactatgcccggcaaattggaaatcaaaaaatttgacccagttgcccgcaaacacgtagtgtataaagaaactaaactgaaataa
>NMB0157|5.015510329868864
atgtcacgtgtcgcaaaaaacccagtgactgttcccgctggtgtagaagtaaaatttggagcagaggcattagttattaagggtaagaacggtgaattgtcttttcctttgcattctgatgtagccattgaatttaatgatggcaaattgacttttgttgcgaataacagcagtaaacaagcaaatgcaatgtctggtactgctcgcgcattagtcagcaatatggttaaaggtgtttcagaaggttttgagaaaagattgcaattgataggtgtgggttatcgtgctcaagcacaaggtaaaatcttgaatctgtctttgggtttttctcatccgatcgtatatgaaatgcctgaaggtgtctccgttcaaactcctagccaaacagagattgttttaaccggctcggataaacaagttgttggtcaagttgctgctgagattcgtgcgttccgtgctcctgagccttataaaggtaaaggtgttcgctatgtaggagaagtagtggtaatgaaagaagccaagaaaaaataa
>NMB1553|5.0147991350998256
atgagcaccttcttccagcaaaccgcccaagccatgattgccaaacacatcgaccgcttcccgctattgaagttggaccgggtgattgattggcagctgatcgaacaatacctgaaccgtcaaaaaacccgttaccttagagaccaccgcggccgtcctgcctatcccctgctgtccatgttcaaagccgtcctgctcggacaatggcacagcctctccgatcccgaactcgaacacagcctcatcacccgcatcgacttcaacctgttttgccgtttcgacgaactgagcatccctgattacagtatagtggattaa
>NMB0152|5.010043723720212
atgattcaaatgcagaccatcttagatgtggctgataactctggtgcgcgtcgcgtaatgtgtatcaaggtattgggcggatctaagcgtcgctacgcttctgttggcgatattattaaagtggcagttaaagatgcggctccgcgtggccgtgtcaaaaaaggcgatgtatataatgcggtagttgttcgtactgctaagggtgtacgtcgtcctgatggtgcgttaattaaattcgataacaatgccgccgtgttactgaataataaacttgaacctttgggtactcgtatctttggtccggtaacccgtgaattgcgtactgagcgatttatgaaaatcgtttcattggcacctgaagtattataa
>NMB0149|5.00354493356253
atgctgcagccaactagactgaaataccgtaagcaacaaaagggtcgcaataccggcatcgctactcgcggtaataaggtaagtttcggtgagttcggcttgaaagccgtaggtcgtggtcgtttgactgcccgtcaaatcgaagctgctcgtcgtgcaatgacccgtcatatcaaacgtggtggtcgtatttggattcgtgtattccctgataaaccgattactgaaaagcctattcaagttcgtatgggtggcggtaaaggtaacgtggaatattacattgccgaaattaaaccaggtaaagtgttgtatgaaatggatggcgttccagaggaactggctcgtgaagcattcgagttggctgctgccaaattgcctattcctacaacctttgtagtaagacaggtgggtcaataa
>NMB1595|5.002569377002812
atgaaaacctccgaactgcgccaaaaattcctaaaattttttgaaaccaaaggccacaccgtcgtccgctcttccagcctcgtgccgcacgacgacccgaccctgctgtttaccaacgcgggcatgaaccagtttaaagacgtattcttaggtttcgacaaacgcccgtacagccgcgccaccaccgcgcaaaaatgcgtacgcgcaggcggcaaacacaacgacttggaaaacgtcggctacaccgcccgccaccacaccttctttgaaatgatgggcaacttctccttcggcgactacttcaaacgcgacgccatccacttcgcttgggaatttctgacttcccccgaatggctcaacatccctaaagacaaactgttggcgaccgtttacgcggaagacgacgaagcctacaacatctggttgaacgaaatcggtatgccgtccgagcgcatcgtccgcatcggcgacaacaaaggcgcgaaatacgcatccgacaacttctggcaaatgggcgacaccggcccttgcggcccctgctccgaaattttctacgaccacggcgaagaaatctggggcggcattcccggcagtcccgaagaagacggcgaccgctggatcgaaatttggaactgcgtatttatgcagttcaaccgcgacgaacaaggcaatatgaacccgcttcccaaaccttccgtcgataccggtatgggcttggaacgcatagccgccgtcatgcagcatgttcacagcaactacgaaatcgacttgttccaagacctgctcaaagccgttgcccgcgaaaccggcgcgccgttcagaatggaagaacccagcctgaaagtcatcgccgaccacatccgctcctgctcgttcctgattgcagacggcgtcttgccttccaacgaaggccgcggctacgtattgcgccgcattatccgccgcgccgtgcgccacggttacaaactgggtcaaagcaaaccgttcttccacaaactcgttgccgatttggtcaaagagatgggcggtgcctaccctgaattgaaagaaaaacaagcccaaatcgaagaagcattgaaaaacgaagaaagccgttttgcccaaacgctggaaaccggtatggctttgttggaaaacgcgctggtcaaaggcggcaaaacactcggcggcgaaatcatcttcaaactctacgatacctacggtttcccatacgacttgactgccgacatctgccgcgaacgcaatatcgaaccggacgaagcaggcttcgagcgcgaaatggaagcccaacgcgcacgcgcacgcgccgcccaaagcttcaaagccaacgcccaactgccttatgacggtcaagacaccgagtttaaaggttatagcgaacgccaaaccgaatccaaagtcctcgccctctacaaagacggcgagcaagtcaacgaattgaacgaaggcgacagcggcgcagtcgtcatcgactttaccccgttctatgcagaatccggcggccaagtcggcgatgtcggctatatcttctcaggcgaaaaccgctttgaagtacgcgatacccaaaaaatcaaagcggccgtattcggtcaattcggcgtacaaacttcaggccgtctgaaagtcggcgacagcgttaccgccaaagtggacgacgaaatccgcaatgccaatatgcgcaaccacagcgcaacccacttgatgcacaaagccctgcgcgatgtattgggcagacacgtcgaacaaaaaggctctttggttaccgccgaatccacccgtttcgacatttcccatccccaagcggtaactgccgaagaaattgccgaagtagaacgccgcgtcaacgaagccattttggcgaacgttgccgtcaatgcagccattatgagcatggaagacgcgcaaaaaaccggcgcgatgatgctcttcggcgaaaaatacggcgaagaagtgcgcgtactgcaaatgggcggtttctctaccgaattgtgcggcggcacacacgtttcacgcaccggcgacatcggcctcttcaaaatcatcagcgaaggcggtattgccgcaggcgtgcgccgtatcgaagccatcaccggcctgaacgcactcaaatgggcgcaagagcaagagcgtttggtgaaagacattattgccgaaaccaaagcccaaaccgaaaaagacgtactggcaaaaatccaagcaggcgcggcacacgccaaagcattggaaaaagaattggcacgcgccaaagccgaactcgccgtccacgcaggcgccaaactcttggacgatgcaaaagacttgggcgcagccaaactcgttgccgcccaaatcgaagccgacgcagccgccctgcgcgaaatcgttaccgatttaaccggtaaatccgacaacgccgtgattcttttagcggcagtaaacgacggcaaagtctccctgtgcgccggcgtatccaaaccgttgaccggcaaagtgaaagcaggcgatctggttaaatttgcagccgaacaagtcggcggcaaaggcggcggcagaccagatttggcgcaagccggcggcacggatgccgacaaattgcccgccgtgttggatagcgtgaaagactgggtcggcgcgaagctggtttga
>NMB0611|4.995817371564098
atgaaccttaataaactgaaaaacaaactgttccgccgtccggggcagcgtgcggtgattgccgtaccgtatatttggcttttggtgctgtttctgattccgttcgccatcgtgctgaaaatcagctttgccgaacaagaaatcgccatcccgccgtttactcctttaacgacgatagatgaggatttgggtcgtctgaatattgctgtcagctaccaaaattatgcagacatcttccaaaatttttggagtacgctcaatccgttcggcgacggtgaaaacagcaatatctatctgatgacttattggtcttcaattaagactgcgctgactacgacggtaatttgtctgttggtcggttatccgaccgcctatgcgatttctcgtgccaatccttctgtccgcaatggtttgctgcttgccattatgctgcccttttggacatcgttcctgttgcgcgtctatgcgtggatgggtctgctcgggcataacggcattgtaaacaacctgttgattaaaatgggtattatcagcgagcctttggatttgttctacaatgccttttcgctcaatttggtgatggtttacgcctatctgccgtttatgattctgccgctatacacgcaactggtgaaactcgacaaccgcctgcttgaagcggcttccgatttgggcgcggggccggtcaaatcgttcttgacgattaccctgcctttgtcgaaaaccggcattattgcaggctccatgctggttttcgtccctgctgtcggcgagttcgtcattcccgagctggtcggcggttcggaaaacctgatgattggtaaagtcttgtggcaggcgttcttcgatcaaaacaactggccgctggcttccgccgtcgccgtcgtgatggtcgcgctgctggtcgtgccgattgccctgtttcagcattatgaaaaccgcgaattggaagaaggagccaaataa
>NMB1857|4.9902429837050235
atgaatattttattattagacggcggcaaggcgttcggacattctcacggcgggttaaaccgtacgcttcacaaaaaagcgaaagaagttttgaccgcgctcggacacaatgttcaagaaaccgtgattgatgccggctatgatgttgaggcagaaatcgaaaagttcgtttggatggatgctgtgatttggcagatgccgggctggtggatgcacgagccttggacagtgaaaaaatacatagacgaagtattaaccgctggacacggcaaactctaccaaagcgacggcagacacagcgtcaatccgactgagggctacggcacaggcggcttgttgcaaggcaaaaaacatatgatttcactgacttggaatgcgccgattgaagcctttacccgcgaaggcgatttctttgaaggcaaaggcgttgatgttttgtatatgcacttccacaaagccaacgagtttttgggtatgacccgcctgccgacattcttatgtaacgatgtggttaaaaatccgcaagtggaaaaatacttggcagattatcaggcacacttggaaaaagtgttcggctaa
>NMB0169|4.987941784349301
atgcgtcatcgtaatggcaatcgcaaattaaaccgtaccagcagtcatcgtgctgcaatgctgcgtaatatggcgaattcattattgactcacgaagctattgtaacaactctgcctaaggccaaggaattgcgccgtgtagtagagccgttgattacattgggtaaaaagccgtcattggcaaaccgccgtttggcatttgaccgtactcgcgaccgtgatgttgtagtaaaactgtttggcgatttgggtcctcgttttactgctcgtaacggtggttatgttcgggtgttgaaatacggattccgtaaaggtgataatgcacctctggcactggttgaattggttgacaaaccggctgctgagtaa
>NMB0563|4.98752489935616
atgccgtctgaaacacgcctgccgaactttatccgcgtcttgatatttgccctgggtttcatcttcctgaacgcctgttcggaacaaaccgcgcaaaccgttaccctgcaaggcgaaacgatgggcacgacctataccgtcaaatacctttcaaataatcgggacaaactcccctcacctgccgaaatacaaaaacgcatcgatgacgcgcttaaagaagtcaaccggcagatgtccacctatcagcccgactccgaaatcagccggttcaaccaacacacagccggcaagcccctccgcatttcaagcgacttcgcacacgttactgccgaagccgtccgcctgaaccgcctgacacacggcgcgctggacgtaaccgtcggccccttggtcaacctttggggattcggccccgacaaatccgttacccgtgaaccgtcgccggaacaaatcaaacaggcggcatcttatacgggcatagacaaaatcattttgaaacaaggcaaagattacgcttccttgagcaaaacccaccccaaggcctatttggatttatcttcgattgccaaaggcttcggcgttgataaagttgcgggcgaactggaaaaatacggcattcaaaattatctggtcgaaatcggcggcgagttgcacggcaaaggcaaaaacgcgcgcggcgaaccgtggcgcatcggtatcgagcagcccaatatcgtccaaggcggcaatacgcagattatcgtcccgctgaacaaccgttcgcttgccacttccggcgattaccgtattttccacgtcgataaaaacggcaaacgcctctcccatatcatcaacccgaacaacaaacgacccatcagccacaacctcgcctccatcagcgtggtcgcagacagtgcgatgacggcggacggcttgtccacaggattattcgtattgggcgaaaccgaagccttaaagctggcagagcgcgaaaaactcgctgttttcctgattgtcagggataaaggcggctaccgcaccgccatgtcttccgaatttgaaaaactgctccgctaa
>NMB0851|4.985433882414336
atgtggttcaagcagattagtttttatccgctcaacaaagaaaagctgcctgaggcagacgtacttgccgacaaacttgctgaagctgaatttacccattgccaaggcttagactggttcagcgaaggctttaccgcaccggtttcattctcccctgaactcgttttccctgccgactttaccttgcgcgtcgccctgaaaaaagaagaaaaagtcctgcctgccggcgtcatccgcgatattttggaagagaaggtagcggaaatccaaaacaatgaagcccgcaatgtcggccgtaaagaaaaacaagagcttaaagagcaaattacagacgacctgctgccccgagcgtttacccgcagcagccgtacagaagcggtgtttaacacccgccacggctacctgctcgtcaataacgcggcttccgccaaagcagaaaacatcctgaccaagctgcgcgaagctttgggcggtttggaagcctcgctgccgaataccaagcaatcgccctcttccttgatgaccggctggctgttgcaagggcattgcgaaggcggttttgaattagacagcgattgcgaactcaaaggtacgggcgatattgttcccgtcgtcaaagtatccaaacaagatttaaccgccgacgaagtggttcaacacgtcaaaaacggtaaaaccgttacccaactgggcttggtgtggcgcgaacaaattgcctttatcctcactcaagacttcacactcaagcgcatccaatacctcgacgtattgcaggaagaagccgaaagcaacggcgacgatgccgccggccttgccttcgcctcgcaaattctgatggcggaatccgtcagcaccatgttggaagaactggtttcctatttgggcggctggcaagattga
>NMB2103|4.98166832362579
atgacacagcaaatcaaatacaaacgcgtattactgaaactctccggcgaatccctgatgggttccgatccgttcggcatcaatcacgataccatcgttcaaactgtcggcgaaattgccgaagtcgttaaaatgggcgtgcaagtcggtattgttgtcggcggcggcaatattttccggggcgtatccgcccaagcaggcagcatggatcgcgccaccgccgactacatgggcatgatggcgaccgtgatgaacgcgttggcactcaaagacgcatttgaaactttaggcatcaaagcgcgcgtacaatccgcactgtctatgcagcaaatcgctgaaacctacgcccgccccaaagccatccaatatttggaagaaggcaaagtcgtgatttttgccgccggtaccggtaacccgttcttcacgaccgacactgccgccgcattgcgcggtgcggaaatgaactgcgacgtgatgctcaaagccaccaacgtcgacggtgtgtacaccgcagacccgaaaaaagacccgtccgccacgcgctacgaaaccattacttttgacgaagccttgttgaaaaacctcaaagtcatggacgcgaccgctttcgccctctgccgcgaacgcaagctcaatattgtcgtcttcggcatcgccaaagaaggctcgctcaaacgcgtcattaccggcgaagacgagggaacgctggttcactgctga
>NMB0463|4.963630825762659
atggcaaacagcgcacaagcacgcaaacgtgcccgccagtccgtcaaacaacgcgcccacaatgctagcctgcgtaccgcattccgcaccgcagtgaaaaaagtattgaaagcagtcgaagcaggcgataaagctgccgcacaagcggtttaccaagagtccgtcaaagtcatcgaccgcatcgccgacaagggcgtgttccacaaaaacaaagcggcacgccacaaaagccgtctgtctgcaaaagtaaaagccttggcttga
>NMB0617|4.962615317769264
atgcacgtctccgaattacaaaccctgcacatttccaaactcttagaattggcggaagaacacggcatcgaaaacgccaaccgattccgcaaacaagacctcgtatttgccatcgtccgccagatgatgaaaaaaggcgagggtttcacctgctccggcacgcttgaaatcctgcccgacggcttcggcttcctccgcagcgcggacacgtcctatcttgccggccccgacgacatctatgtctcgcccacccaaatccgccgcttcaacctgcatacgggcgacaccatcgaaggaagcgtgcgcgtcccaaaagacaacgaacgctattttgccctggtcaggcttgataccatcaacggcgaccacccggaagtatgccgccataaaatcctgtttgaaaacctgaccccgctgtttccgaccgaacagttgaagctggaacgcgacttaaagtccgaagaaaacctgaccggacgtgccatcgacctgatttcccctatcggcaaaggtcagcgcgccctcttggttgccccgcccaaaagcggtaaaaccgtgatgctgcaaaacattgcccacgccgttaccgcaaactatcccgaagtcgaactcatcgtcctcttgattgacgaacgtcccgaagaagtaaccgaaatgagccgctccgtccgtggcgaagtagtctcctccacctttgacgagccggctcaacgccacgtccaagttgccgaaatggtgcttgaaaaagccaagcgtatggtggaacacaaaaaagacgtggtcatcctgctggattcgattacccgccttgcccgcgcctacaataccgtcgtgcctacctcgggcaaaatcctgaccggcggtgtcgatgccaacgcgctgcatcgtcccaaacgtttcttcggcgcggcgcgcaacgtggaagaaggcggttcgctgaccatcatcgccaccgcattggttgaaaccggcagccgtatggacgatgtgatttacgaagaattcaaaggcaccggcaatatggaattgcaccttgaccgccgtatggcggaaaaacgcctcttccccgccatcaacatcaacaaatccggcacgcgccgcgaagagctgcttgtcccaaacgaccagttacaacgtatgtggctcttacgcaagttcctgcacccgatggacgaaatcgaggcagccgaatttttaatcgggaaaatcaaagcctctaaaaacaacgacgatttctttgaactgatgcgcggcaaataa
>NMB0258|4.958842017557809
atgttttccaactacctactcagcttggcaatatggatacccatcgccgcaggcgtgctggttttggcaacggggtcggacagccgtgcgccgtttgcccgcgtgctcgccttcatgggtgcgcttgccggtttcttggtaacactgcccctgtttaccggtttcgaccgtttgagcggcggctatcaatttaccgagttccacgagtggattccgcttctgaaaatcaactacgcattgggcgtggacggtatttcagtgctctttatcatcttgaatgcgtttattacgctgttggtggtattggcaggttgggaagtcattcagaaacgtccggcgcagtatatggcggcattcctgatcatgtcgggtttgattaacggcgcgtttgccgcgcaggatgcgattctgttttatgtgttcttcgagggtatgctgattccgctgtacctgattatcggtgtatggggcggtccgcgccgcgtctatgcgtcggtcaagctcttcctctacacgctgatgggttcgctcctgatgctggttgcgatggtttacctttattatcaaacaggcagcttctctattgtcgatttccaaaacatcgaacagattccgttgggcgtacaacagcttttgtttgtggcgttcttcctgtcatttgccgtaaaagtgccgatgttccctgtgcacacttggttgccggatgcccacgttgaagcgccgaccggcggttcgatggtgttggcggccattacgctgaaactgggtgcgtatggtttcttgcgctttatcctgccgattatgccggatgcggcacgctattttgcccccgtgatcatcgtattaagtctgattgccgtgatttatatcggtatggtggctttggtgcaaaccgatatgaaaaaactggtggcgtattcgtccatcagccatatgggttttgtaacgcttgggatgtttttgtttgttgacgggcagttggacgactgggcattgaaaggtgcaatcattcaaatgatttcgcacggtttcgtgtctgccgcgatgtttatgtgtatcggcgtgatgtacgaccgcctgcacacgcgcaatattgctgattatggcggcgtggtcaatgtgatgcccaagtttgcggcgtttatgatgctgttcggtatggcgaacgcgggtttgcctgcgacttccggcttcgtgggcgagtttatggtgattatgggcgcggtcaaagtgaatttctgggtcggcgcgttggccgccatgaccctgatttacggtgcatcttataccctgtggatgtacaaacgcgttatttttggtgcgatccacaatccgcacgttgccgaaatgcaagacatcaattgccgcgaatttgcgattttggcaattttggcggtggctgttttgggtatgggcctgtatccgaacgcatttatcgaagtggtgcatcaggcggcaaacgatttgattgcccatgtggcacaaagcaagatttga
>NMB0159|4.957302145717407
atggcaaaacatgaaattgaagaacgcggtgacggtctgattgaaaagatggtcgctgttaatcgcgtaactaaagtagttaaaggtggccgtatcatggctttctcagcactgactgttgttggtgatggtgatggtcgcattggtatgggcaaaggtaaatcaaaagaagtaccagttgctgttcaaaaagcaatggatcaagctcgacgctctatgattaaagtacctttgaaaaacggtactattcatcatgaggttattggccgtcatggtgctactaaagtatttatgcagcctgctaaagagggtagtggcgtaaaagccggtggacctatgcgtttggtttttgatgctatgggcattcataatatctccgccaaagtgcacggatctactaacccatataatatcgtacgtgcaacattagatggtttgtctaagttgcatactcctgctgatatcgcagccaaacgtggcttgacagtggaagacattttgggagttaaccatggctga
>NMB1907|4.955644222358751
atggattttaaaagactcacggcgtttttcgccatcgcgctggtgattatgatcggctgggaaaagatgttccccactccgaagcccgtccccgcgccccaacaggcagcacaacaacaggccgtaaccgcttccgccgaagccgcgctcgcgcccgcaacgccgattaccgtaacgaccgacacggttcaagccgtcattgatgaaaaaagcggcgacctgcgccggctgaccctgctcaaatacaaagcaaccggcgacgaaaataaaccgttcatcctgtttggcgacggcaaagaatacacctacgtcgcccaatccgaacttttggacgcgcagggcaacaacattctaaaaggcatcggctttagcgcaccgaaaaaacagtacagcttggaaggcgacaaagttgaagtccgcctgagcgcgcctgaaacacgcggtctgaaaatcgacaaagtttatactttcaccaaaggcagctatctggtcaacgtccgcttcgacatcgccaacggcagcggtcaaaccgccaacctgagcgcggactaccgcatcgtccgcgaccacagcgaacccgagggtcaaggttactttacccactcttacgtcggccctgttgtttatacccctgaaggcaacttccaaaaagtcagcttttccgacttggacgacgatgccaaatccggcaaatccgaggccgaatacatccgcaaaaccccgaccggctggctcggcatgattgaacaccacttcatgtccacctggattctccaacctaaaggcagacaaagcgtttgcgccgcaggcgagtgcaacatcgacatcaaacgccgcaacgacaagctgtacagcaccagcgtcagcgtgcctttagccgccatccaaaacggcgcgaaagccgaagcctccatcaacctctacgccggcccgcagaccacatccgtcatcgcaaacatcgccgacaacctgcaactggccaaagactacggcaaagtacactggttcgcctccccgctcttctggctcctgaaccaactgcacaacatcatcggcaactggggctgggcgattatcgttttaaccatcatcgtcaaagccgtactgtatccattgaccaacgcctcttaccgctctatggcgaaaatgcgtgccgccgcacccaaactgcaagccatcaaagagaaatacggcgacgaccgtatggcgcaacaacaggcgatgatgcagctttacacagacgagaaaatcaacccgctgggcggctgcctgcctatgctgttgcaaatccccgtcttcatcggattgtattgggcattgttcgcctccgtagaattgcgccaggcaccttggctgggttggattaccgacctcagccgcgccgacccctactacatcctgcccatcattatggcggcaacgatgttcgcccaaacttatctgaacccgccgccgaccgacccgatgcaggcgaaaatgatgaaaatcatgccgttggttttctccgtcatgttcttcttcttccctgccggtctggtattgtactgggtagtcaacaacctcctgaccatcgcccagcaatggcacatcaaccgcagcatcgaaaaacaacgcgcccaaggcgaagtcgtttcctaa
>NMB1437|4.951151846502464
atgagcgcgcgtgaaaatattttggcaaaactgaaaaaagccgacgcattgccgatggaagaacctgcggtttttgattattaccgtgaaatgggtgtttcttggggcagcgaagttgagcgtctgaaacattgggctgccgctatgcgtgcggtcaaaaccgaaatttattgggtgacgaaaagcaattggatgcaggttttccgcgaagcggcagaaggcaagggtttgaaaaacatcctgctgcccttggcgaccgaacacggacaaattgcccgtgccgcattggcggacagcaatatcgaaccgattgccttcgagcgcgaaatcgatacttggaaaaccgagtttttcacgaacatcgatgcgggcttcagcggcgcgcaatgcggcatcgcccgcaccggcacgctgatgctgttttccagccccgaagaaccgcgtactttaagcctcgttccgcccgtgcatttctgcctgttcgatacgtccaagatgtacaacgagtttcataatgccgtcgaaggcgaaaaactggtggaaaacggtatgccgaccaatgtattcctgatttccggcccgtccaaaaccgcagacatccaactgacgcttgcttacggcgcgcacggcccgcgcgatttggtcatcctcgccatcctgcccgaccacatttcccctgccgatttggaggaaaacgcatga
>NMB1538|4.949096765941685
atgtccagaaaccaaaatcacgaagaatatcaagacgacacccgtccgttaagcattgaagagcaacgcgcgcgcctgcgtcagctcatcatcatgggtaaagaacgcggctacatcacctactccgaaatcaacgacgccctgccagacgatatgtctgatgccgaccaaatagacaatatcgtcagcatgatttccggtttgggcatccaagttaccgaacacgcccccgatgcggaagacatattgttaagcgacaatgccgccgttaccgacgatgatgccgtcgaagaagccgaggccgccctttccagtgcagattccgagttcggcagaaccaccgaccccgtccgtatgtatatgcgcgaaatgggacaggtcgacctgctgacccgcgaagacgaaatcatcatcgcaaaaaaaattgaaaacgccctgaaaaatatggttcaggccatctccgcctgcccgggatccattgctgaaatcttagaactcatcgaaaaaatccgcaaagacgaaatccgcgtcgacgaagtcgtagaagccattatcgacccgaatgaagtattgctcaacgaattgggcttggggcacttggaaaccacagcgcccgagaaaccttccaacgacaattcggacgaaaacgaagacgacgaagaatcggaagaagatgcggatgaaatctcggcagccaatctcgccgaattgaaacaaaaagtcatcggccactttgcccaaatcgaaaaagactacaaaaaaatgattggccgtttggaaaaacaccacagccggcacaaagactatctcgcctaccgcgacgcgattgccaacaaactgctggaagtccgtttcgccacccggcaaatcgacagcctcagcagcagcctgcgcgggaaagtagaaaacatccgcaaactcgaacgcgaaatccgcgacatctgcctcgaccgcgtccatatggaacgcgactacttcatccaaaacttcctgcccgaaatcaccaatctagaatggattgaagaagaaatcgccaaaggcagggtttggagcgacgcgctcgaccgcttccgccacgccatcctcgaaaaacaaaccgagttggcggatatggaaaaagaaacccgcatttccatcgaagagttgaaagaaatcaacaaaaatatggtgtcgagcgaaaaagaaaccgcagccgccaaacaggaaatgattcaggcaaacttgcgcctcgtgatttccatcgccaaaaaatataccaaccggggcttacaattccttgatctgattcaggaaggcaacatcggtttgatgaaagcggtcgataagttcgaataccgcagaggctataaattctccacctacgcaacctggtggatccgccaggcaattacacgctcgattgccgatcaggcgcgtaccatccgcattccggtacatatgattgaaaccatcaacaagatgaaccgcatctcgcgccaacaccttcaagaaaccggcgaagaacccgattccgccaaacttgccgaactgatgcagatgcccgaagacaaaatccgcaaaatcatgaaaatcgccaaagagccgatttcgatggaaacccccatcggcgacgacgacgattcgcacttgggcgacttcatcgaagatgccaacaatgttgcgccggccgatgcggcaatgtacaccagcctgcacgaagtaaccaaagaaatcctcgaaagcctgacaccgcgtgaggcaaaagtcctgcgtatgcgtttcggcatcgatatgaacaccgaccacacgctggaagaagtcggcagacagtttgacgtaacgcgcgaacgcatccgacaaatcgaggcaaaagcactccgcaagctgcggcatccgacaagaagcgaccgtttgagaagtttcttggacagcgaagacagcaagctgtaa
>NMB0485|4.9480714102274055
atgaacatccaacttcaaggccacatcgtcggcgttaaaaaaatcaacggacaaatcgaaggcaagagcttcgactattgctgcctgattgtcgccacacccttagacagctcccaaggcaacgcattgggcagctctactactgaatacgatttcggcggctctgccaatttcgagcagttccgaaacgcccaatttccgatcgaagcaaacctgaacgtagaaatcgtcactacgggcaaaacccaaaaactgaaagtcatcggttttcaactcgtgaagaaaggctga
>NMB0971|4.9480714102274055
atgaacatccaacttcaaggccacatcgtcggcgttaaaaaaatcaacggacaaatcgaaggcaagagcttcgactattgctgcctgattgtcgccacacccttagacagctcccaaggcaacgcattgggcagctctactactgaatacgatttcggcggctctgccaatttcgagcagttccgaaacgcccaatttccgatcgaagcaaacctgaacgtagaaatcgtcactacgggcaaaacccaaaaactgaaagtcatcggttttcaactcgtgaagaaaggctga
>NMB1742|4.9480714102274055
atgaacatccaacttcaaggccacatcgtcggcgttaaaaaaatcaacggacaaatcgaaggcaagagcttcgactattgctgcctgattgtcgccacacccttagacagctcccaaggcaacgcattgggcagctctactactgaatacgatttcggcggctctgccaatttcgagcagttccgaaacgcccaatttccgatcgaagcaaacctgaacgtagaaatcgtcactacgggcaaaacccaaaaactgaaagtcatcggttttcaactcgtgaagaaaggctga
>NMB0757|4.938518426701446
atgagtgagattggtttggtaaagatctattttggaaaagtgcgcgatttatatgaaatcgacgataaacgtatgctgatggtcgcttccgaccgcctgtccgcgtttgatgtgattttggacgacccgattccgagcaaaggggagattctgacgcagatttccaatttttggtttaaaaaactggcgcatattatgcccaaccactttaccggtcaaacggtttacgatgttttgcctgaaaacgaagccaaagctttagagaaacgcgccgtcgtggctaaaaagctcactccggtgaaagtagaggcgattgtgcgtggttatctggcaggcagcggttggaaagattatcaaaaaaccggctcggtttgcggtattcaactgcctgaaggtatgcaggaagcgcaacaactgcctgaagtgatttttacgccctcaaccaaagccgcagtcggcgatcacgatgaaaacatcagctttgaagaatgcggacgcattatcggcaaagaattggcggaagaagtgcgcgccaaggcggttcggctttacaccgaagcggcggaatatgccaaatcgcgcggtattattatttgcgataccaaatttgaattcggtttggatgaaaacggtacgctgacgctgatggatgaggtattgactcccgattcgagccgtttttggcctgccgaccaatacaaagtcggcaccaatccgccgtcttttgacaaacaattcgtccgcgactggctggaacaaagcggttggaacaaaaaagcccctgcgccgaaagtgcctgccgatgtgattcagaaaactgtcgagaagtatcgggaagcattgactttgctgactcaggattga
>NMB0602|4.9357613271064835
atggacaactgtattttctgcaaaatcgccgccaaagacattccggcgcaaaccgtctatgaagacggcgaaatggtttgtttcaaagacatcaaccccgctgctccggttcatctgctgctgattcccaaagtccatttcgattcgttggcacacgccgcgcccgaacatcagatgctgctgggcaaaatgatgttgaaagttcccgaaatcgccaaagcggcaggactggcagacggcttcaaaaccctgatcaataccggaaaaggcggcggacaagaggtcttccacctgcatatacacatcatgggtacacccgtataa
>NMB1863|4.92932062331076
gtgcaggataaaaacaacctctgctggctcgatatggaaatgacggggctgaatcccgaaaccgaccgcattatcgaagtcgcgatgattattaccgactcggatttgaatgtgttggcgcaatccgaagtttacgccgtccaccaaagcgacgacgtgctgaacaaaatggacgaatggaacaccgccacacacggcaggacggggctgacacagcgcgtacgcgaatcgtcgcataccgaagccgaagtcgaacagaaactgctggactttatgtcggaatgggtacccggacgcgccacgccgatgtgcggcaactccatccaccaagaccggcgttttatggtcaaatatatgccgaaactggaaaactacttccactaccgcaacctcgacgtttccacgctgaaagaactcgccaaacgctggaatccgcccgttgccaaaagcgtcgtcaaacgcggttcgcacaaggcattggacgacattttggagagcatcgaagaaatgcgccactaccgcgaacactttctgatttccgccccgagagccgaagcgcaataa
>NMB0387|4.927162991531234
atgtcccaacaatacgtctattctatgctgcgcgtgagcaaggttgtgccgccgcagaaaaccatcattaaagatatttccctttctttcttccccggcgcgaaaatcggcctgctcggtttgaacggcgcgggcaagtccaccgtgctgcggattatggcgggcgtggataaggaatttgagggcgaagccgtgccgatgggcggcatcaaaatcggctacctgccgcaagagcctgagcttgatccggaaaaaaccgtgcgcgaggaagtggaaagcggtttgggcgaagtggctgccgcgcagaaacgtttggaagaagtgtatgccgagtacgccaatcctgatgcggattttgacgcgttggcagaagagcagggccgcttggaagcgattattgcggcaggttcgtccacgggcggcggtgcggaacacgaattggaaatcgccgccgacgcgctgcgcctgccggaatgggatgccaaaatcgataatttgtccggcggtgaaaaacgccgcgttgccttgtgcaaactcttgttgagcaagcccgatatgcttttgctggacgagccgaccaaccacttggatgcggaatcggtcgagtggctggagcaatttctcgtgcgcttccccggcacagtcgttgcggtaacgcacgaccgctacttcctcgacaacgccgccgaatggattttggaactcgaccgcggccatggtattccgtggaaaggcaattactcgtcttggctggagcagaaagaaaaacgcttggaaaacgaggcaaaatccgaagccgcgcgcgtgaaggcgatgaagcaggaattggaatgggtgcgccaaaatgccaaaggccgccaagccaagtccaaagcgcgtttggctcgttttgaagaaatgagcaactacgaataccaaaaacgcaatgaaacgcaggaaatctttattcccgttgccgagcgtttgggtaacgaagtgattgaatttgtaaatgtttccaaatcgttcggcgataaagtgctgattgacgatttgagcttcaaagtgcctgcgggcgcgattgtcggcatcatcggcccgaacggcgcgggtaaatctacgctgttcaaaatgatttcgggcaaagagcagcctgattccggcgaggtgaaaatcggacaaaccgtgaaaatgagcttgattgaccaaagccgcgaaggtttgcaaaacgacaaaaccgtgttcgacaacattgccgaaggccgcgacattttgcaggttggtcagtttgaaattcccgcccgccaatatttggggcgtttcaacttcaaaggcagcgaccaaagcaaaattgcaggtcaattgtctggcggcgaacgcggtcgtctgcacttggcaaaaaccttgttgagcggcggcaatgtattgctgctggatgaaccgtctaacgaccttgacgtggaaaccctgcgcgcgttggaagacgcattgttggaatttgccggcagcgtgatggtgatttcgcacgaccgttggttcctcgaccgcatcgccacgcatatcttggcgtgtgaaggcgactctaaatgggtgttcttcgacggcaactatcaggaatacgaagccgacaagaaacgccgtttgggcgaagaaggcgcgaaaccgaaacgcatcaaatacaaaccggtaacgcgttaa
>NMB0379|4.92464140091692
atgaaaatcattcagatacagaacaatcacaatgtaaacgatgaccgccccgagtttgaccgcgcgctgattgccagcctgcccgccagcggcccgcgctacacttcctaccctaccgccgaccgtttccatgacggtttccgcgaaggcgaatatatcaaagctttacatttgcgcggtatgggcgcgttaaacaaaccgctttccctttacattcacattccgttctgcaacaccatctgctactactgcggctgcaacaaaatcatcaccaaagacaaaagccgcgccgatgcctacatcgaatatcttgaaaaagaaatggaactgctcgctccacatctgaacggacggcaccagcttgcccaactgcacttcggcggcggcacgccgacctttttgagcgacgaacagatcgaacgtgtcttccgcatgatacgcaaacatttcgagttaatccccaccggcgaatactccatcgaaatcgacccgcgcaaagtcagccgcgacaccgtcctcatgctcggcagactcggcttcaaccgcatgagcatcggcattcaggatttcgaccccaaagtgcaggcggcggtcaaccgcatccaaagttacgaagaaaccaaagaagtcatcgatgcggcgcgcgaagcggggttcaaatccgtcagcgtcgatttgatttacggcctgccgcaccagacttcggaaagcatcaaaaccaccatcgataccgttttgtcgctcgatcccgaccgcctcgccctttatcactacgcccacctgccgcacgtgttcaaaccgcaacgccgcatcgataccgccgccgttcccgacagcgaagagaagctcgatatgctgcaatactgcgtccaaaccctaaccgaacgcggctacgtcttcatcggcatggatcatttcgccaaacctgacgacgaactctccatcgccctcaaagaaggcttcctccagcgcaacttccaaggctattcgacctacgcggattgcgatttggtcgccatcggcgtgtcgtccatcggcaaaatcggcagcacctattcccaaaacgaacgcgacatcgatgcctactatgccgccatcgacgaaggcagactgcccatcatgcgcggctaccagctcaatcaggacgacatcctgcgccgcaacatcattcaggatttgatgtgccgtttcgcgctcgactatcggatttacgaaagtatgttcggcatcccgttcgaccgctacttcaaagacgaactggcggatttggaaaaactcgccggtttgggattggtgcgcctgaacagccacgggctgaccgttaccccgaaaggacgcttcctcatccgcaacatcgccatggtcttcgattaccacctgcgccataaagaaaccaaggcgaaatattcgcaaacagtgtga
>NMB1420|4.92264266400068
atgccccatacccttcccgatatttcccaatgcatcagacaaaatttagaacaatatttcaaagacctgaacggtaccgaaccttgcggcgtgtacgatatggtattgcatcaggtggaaaaaccgctgctggtgtgcgtgatggagcaatgcggcggcaaccagtccaaagcatccgtgatgctggggctgaaccgcaataccctgcgtaagaagctgattcaacacggtttgttgtga
>NMB0581|4.9217775160968165
atgacagaatccatcacccgcgacagtatgcaatacgatgtcgtgattgtcggcgcaggcccgtcgggtttgtctgccgccatcaaactcaagcagcttgccgaacaaaacgggcgcgaaatcagcgtttgcgtggtggagaaaggttcggaggtgggggcgcattcgctggctggcgcagttatcgatccgattgcgctgaatgagttgatttccgactggaaagaaaaaggcgcaccgctgacacgcacagtaacgcaggacaaagtgttgttcctgaccgagaaaaaagcgttcaacctgccgattaccccgaatttcgacaatcacggcaactacatcgtcagcttgggcgaagtcgtgcgctggttggcggagcaggcggaaaatatgggcgtggaaatctatccgggctttgccgccgccgaagtgctgtatcacgaagacggttcggtcaaaggcattgcaaccggcaatatgggcattggcaaagacggcgagccgaccgattcattccaacccggcatggagctttgggcgcagcaaaccctgtttgccgaaggttgtcgcggttcgctttccaaacaaatcatcgaacgtttccaactcgaccaaaacagccagccgcaaacttacggcttgggcattaaagaagtttgggaagtgccgtccgaacagcatcagcccggtttggtggtgcacagcgcaggctggccgctggacagcaaaacctacggcggcgcgtttgtttaccatttcgacgacaacaaagtcgccgtcggcttcgtggtcggtttggactatcaaaatccttatctgtcgccgtttgaagagttccaacgtttcaaaacccatcccgaaatccgcaaaacctttgaaggcggccgccgcattgcttacggcgcgcgttcgctgattgaaggcggtttgcaaagtttgccgaagctctcgttcaaaggcggcattttggtcggcgatgcggcgggtttcctcaatatgccgcgcatcaaaggcattcataccgcgatgaaatccgccatgctcgccgccgaagccgtgttccccttgttggaaaaccttgaagaagtggagggtttcgacagcggcaaagaggcggcggattatcagcaacgttttgaacaaagctggctgtatcaagagctttacgccgcgcgcaatgtccgtccgtcattcaaatggggcgtttacctcggctcaatctacaccggcatcgatcagatgattttcagaggcaaagccccgtggaccttgaaacatcacggcaaagacaacgagcagcttaaaaaagccgccgcgtgtaagccgattgattatccgaaacccgacggcgtgttgaccttcgaccgcttgagcagcgtcttccttgccaatctcgcgcacgaagaaaaccagcccgaccatttggtgctgaacaatccgcaaacgatgatagacgtgaactacaaagaatacgcctcgcccgaaacgcgctattgtccggccggcgtgtacgaaattgttgaagaaaacggcaatccgcgcctgcaaatcaacgcggcaaactgcgtgcactgcaaaacctgcgacatcaaagacccgacgcaaaacatcacttggatttgccccgaaggcgcgagcgggccgaattacggcgggatgtga
>NMB1684|4.920726146524121
atgttagatatccaattgctccgcagcaacaccgccgccgttgccgaacggcttgcacggcgcggttatgactttgataccgcacgttttgacacactggaagaacgacgcaagtccgttcaggtgaaaaccgaagaattacaggcctcgcgcaacagcatttccaaacaaatcggcgcactgaaaggtcagggcaaacacgaagaagcgcaggcggccatgaatcaggttgcccaaatcaaaaccgatttggaacaggctgccgccgatttggatgccgttcaaaaagaattggacgcatggttgttgagcatacctaacctgccgcacgaaagcgtacctgccggtaaagacgaaaccgaaaacgtcgaagtccgcaaagtcggcaccccgcgcgaatttgactttgaaatcaaagaccatgtcgatttgggcgaacctttgggtttggattttgaaggcggtgcaaaactctccggcgcacgatttaccgtgatgcgcggacaaatcgcccgtctgcaccgcgccttggcacagttcatgctggatacgcacacgctgcaacacggctacaccgagcattacacgccttatatcgttgacgatacgacgctgcaaggtacgggccaactaccaaaatttgcggaagatctgttccacgttacccgtggcggcgacgaaaccaaaaccacccaatacctgattccgacagccgaagttaccctgaccaataccgttgccgacagcattatcccgtccgaacaactgccgctgaagctgaccgcgcattcgccctgtttccgcagcgaggcgggttcgtacggcaaagacacgcgcggtctgattcgccagcaccagttcgacaaagtggaaatggttcaaatcgttcatcccgaaaaatcatacgaaacgctggaagaaatggtcggccatgccgaaaacatcctgaaggctttggaactgccctaccgcgtgattaccctgtgtaccggcgacatgggcttcggcgcggcaaaaacgtatgacttggaagtttgggtgccggcgcaaaatacctaccgcgaaatctcaagctgctccaactgcgaagatttccaagcccgccgcctgaaggcgcgtttcaaagacgaaaacggcaaaaaccgcttggtacatactttgaacggctccggcttggctgtcggcagaacgctggtcgccgtattggaaaaccatcaaaacgccgacggcagcatcaacatccctgccgcactgcaaccgtatatgggcggtgttgccaagttggaagtcaaataa
>NMB1348|4.919998596701042
atgactactctcaaacccgccctgcccgcttatctggacaacatccgcatcatcctcacgcgcaccagccatcccgccaacatcggctctgccgcgcgcgcgatgaaaacaatgggtctgcacaaactgaccatcgtcgccccaaatctgatggcaacgccgatgacggaaaacccgcccgtgtttgacccggagcatcctcaatcgtttaaattaccggaagaaagcttcatcctcgcttccggcgcggcagacgttttggaaaatgccaccattgccgcttctttggacgaagcccttgccgacaccaccatcgcctgcgccctgaccagccgccgccgcgaaattactgcgccgctgcaaaccccgcgcgatttggtatccgaattactgcagaccgcaaaccgaggcgagaaagtggcactggttttcggcaacgagactttcggcttgagcatcgaagaagtccaagcctgcaaccgactgatgaccatcaacggcaatcccgactatttctcgctcaacctcgcccaagccgtgcaggtcgtgtgctacgaaatcttcagccaaaccggttcgcccatgacccatcttcaacaagaagaccacgctgcgacccacgagcaaatcaaaggcatggtcgcccacatggaaagcgtgatgaacgacatcggctttttcaaccgccgcaacggcgagcgtctgatgcgccgtatgcagagcctgttcggccgcgccaatacgcaaaccgaagacatcgatatcctgcgcggttttttcaataccgtcagccaccgtatccataaaaaagactga
>NMB0724|4.915413979786059
atggaaaatgtaaaccgcatcgttgcagaaggcattgccgcagtagaagctgcgcaagacttcaacgctctagaacaaatcaaagcccgttatcttggtaaaaccggcgagttgaccggacttctgaaaactttggggcaaatgtcgcctgaagagcgcaaaaccataggtgcgcatatcaatgaatgcaaaaaccggtttcagacggcttttaatgccaaacgcgaagccctcaacgaagtcaagctgcaagcccgacttgccgccgaagccctcgatattaccctgcccggacgcgctcaggaaggcggcagcctgcatcccgtaaccctgaccttgcaacgtgtggtcgaactctttcacggaatgggtttcgaagtggcggacgggcctgaaatcgaagacgattttcacaatttccaagccctgaacatccctgcaaaccatcctgcccgtgcgatgcaggatacgttttacgttgaaaacggcgatgttttgcgtacgcacacttccccgattcaaatccgctatatgctcgataaaaaagagccgcccatccgcattatcgcccccggccgcgtttaccgtgtggacagcgatgccacgcactcgcctatgttccatcaggcggaaggtttgtgggtagaagagggcgtaacttttgccgacttaaaagcagtgttcacggattttatccgtcgcttctttgaacgcgatgatttgcaagtacgtttccgcccgtctttcttcccgttcaccgaaccgtctgccgaaatcgacattatgggcgaaaacggcaaatggctggaagtaggcggttgcggtatggtacatcctaacgtgttgaaaaacgtcaatatcgaccctgaaaaatataccggtttcgcctttggtattggtctcgaccgcttcgctatgctgcgttacaacgtgaacgacttgcgcctgttcttcgataatgatttgaactttttgaagcagtttgcgaaatga
>NMB1583|4.913478765771658
atgaatttgactaaaacacaacgccaactgcacaactttctgaccctcgcccaagaagcaggttcgctgtccaagctcgccaaactctgcggctaccgtacccccgtcgcactctacaaactcaaacaacgccttgaaaagcaggcagaagacccagatgcacgcggcatccgtcccagcctgatggcaaaactcgaaaaacacaccggcaaacccaaaggctggctcgacagaaaacaccgcgaacgcactgtccccgaaaccgccgcagaaagcaccggaactgccgaaacccaaattgccgaaaccgcatctgctgccggctgccgcagcgttaccgtcaaccgcaatacctgcgaaacccaaatcaccgtctccatcaacctcgacggcagcggcaaaagcaggctggataccggcgtacccttcctcgaacacatgatcgatcaaatcgcccgccacggcatgattgacatcgacatcagctgcaaaggcgacctgcacatcgacgaccaccacaccgccgaagacatcggcatcacactcggacaagcaatccggcaggcactcggcgacaaaaaaggcatccgccgttacggacattcctacgtcccgctcgacgaagccctcagccgcgtcgtcatcgacctttccggccgccccggactcgtgtacaacatcgaatttacccgcgcactaatcggacgtttcgatgtcgatttgtttgaagaatttttccacggcatcgtcaaccacagtatgatgaccctgcacatcgacaacctcagcggcaaaaacgcccaccatcaggcggaaaccgtattcaaagccttcgggcgcgccctgcgtatggcagtcgaacacgacccgcgcatggcaggacagaccccctcgaccaaaggcacgctgaccgcataa
>NMB1347|4.907188708420516
atgaatccgtttttgaatacagcctttaaagccgcccgccgtgccggtcagatgatgatacgcgccgcgggcaatctcgatgccgtcaaaaccgacagcaaagccttcaacgattttgtttccgatgttgaccgcaattccgaaatcatcctggttgaggctttgaaagaagcctatccgcaccacaaaatcacttgtgaagaaagcggctcccacggcaaagccgcagccgagtacgaatggattatcgatccgctcgacggcacgaccaatttccttcacggtcatccccaatacgccatctctatggcgctgctgcacaaaggcgtgttgcaagaagctttggtttacgcccccgaacgcaacgacgtatatatggcttcgcgtggcaaaggcgcgttgctcaacgaccgccgcatccgcgtttccaaccgcatcgaactgaaccgctgcctgattggtaccggcttccctgttgtcgatcaaagcatgatggacaagtatctggcgattttgaaagatttcttggcaaaaaccgccggcggccgtcgtgaaggtgcggcttctttggatttgtgcgccgtagcaacaggacgttttgacggctttttcgagtttaacctcaaaccgtgggacattgccgccggtgcattgattgttcaggaagcgggcggtatcgtaaccgatatgtcgggtgaagacggctggctggaaagcggcgatattgtggctgccaatcccaaagtgctggcgcaaatgttgaaaatcatttccgcacacgtttaa
>NMB2093|4.902233881598469
atgaacggcatcatcatcaaaacccccgaagaaatcgaaaaaatgcgcgagctgggcaaactcgtcgccgaagccctcgactacatcggacaattcgtcaaacccggcgtaaccaccgacgaaatcgacaaactcgtttacgactaccacgtcaacgtccaaggcggctatcccgcccccctgcactacggcaacccgccctaccccaaatcctgctgcacctccgtcaaccacgtcatctgccacggcattcccgacgacaagccgctcaaagaaggcgacattatcaacatcgacctcaccatcaaaaaagacggcttccacggcgactccagccgtatgtttaccgtcggcaaagtctcccccatcgcccaacgcctgatcgacgtaacccacgcctccatgatggcgggcatagaagccgtcaaacccggcgcgacactgggcgacgtaggttacgcctgccaacaggttgccgaaaacgccggctattccgtcgtacaggaattctgcggacacggcatcgggcgcggtttccacgaagccccgcaagtgttgcactacggaaaaaaaggacagggccccgttctaaaaccgggtatgatttttaccgtcgaaccgatgatcaaccaaggcaaacgccacctgcgtatcctcaacgacggctggacggtggttaccaaagaccgctccctctccgcccaatgggaacacgaagtcttggtgaccgaaaccggctacgaaatcctcaccgtcagccccgcctccggcaaaccctga
>NMB0879|4.901432000319775
atgagtatcaccatccaaaacttaaacaaacacttcggcaattttcacgcgctgaaaaacatcaacctcaacgtccccaccggcaaactcgtttccctgctcggcccgtccggctgcggcaaaaccacacttttacgcattatcgccggactggaaaacgccgacggcggcaatatcctgtttgacgggcaagacgtaaccgccaaacatgtgcgcgagcgcaaagtcggcttcgtgttccaacactacgcccttttccgccatatgaacgtgtttgacaacgtcgctttcggtttgaccgtattgcccaagtccgaacgcccgtccaaaggacaaatccgcgccaaagtcgaagaattactcaagctcgtgcagctctctcatttggcaaaatcctatccgcaccaactctccggcgggcaacgccagcgcatcgccctcgcccgcgcgcttgcggtcgaacccaaactcttgcttttggacgaacccttcggcgcgttggatgccaaagtacgcaaagaattacgcacctggctgcgcgacatccatcacaacctgggtgtaaccagcattctggttacgcacgaccaagaagaagccctcgaagtttccgacgaaatcgtcgtgatgaaccacggcaaaatcgaacaaaccggcagcgccgaagctatttaccgcaaacccgaaaatgccttcgttaccgagttcctcggcgaaaccgacgcttttgaaggacgcatcgaaaaaggcttctggcattacaacggcttcgcgtggaaattggacgcgcaatacaaatggcaggaacaaaccgccaccggctatatccgcccgcacgaatggcagatcgccgccgaacacgaaacaccgatgatttgtgccgaaatcgaaaaaatccacgccgtcggcgcattgacgcatattctggtaaaacacgacaaacaggacgtacatatcacgctggcaggcagcgatgccgcgcgttacccaatcgccgaaggcaaagaattgaagctgattccgaaacaggtttatgtcttctctcaaaacgaactgattgaatattcgatttaa
>NMB1105|4.8985618310762975
atgagcgacgctacctatgccgacgcggtgattatggagatgaacggccgcgatatcgagattgtgagcatcaagccgcaaaccactacaggccgcaagccggtcaaaacgatgaaccgcaacggccgagtcaacggttattgtgacggcgtaaccgaacacaaattaagcgttaccgccgccattccgatcgacggtacggaaatcgactgggacaacatcaccaaggcgaaaatcacgatttaccccatcaacgacgaagatcgccgcacttcctacctcgactgctttaccgtcgataccggcgagcaatatgaagtcgataacgaggcacgcatcgacattgagatgattgctttgcacaaaatcaaggagtaa
>NMB0245|4.891776429334061
atgttatccgcagaatctttaaaacaaatcgacatcgagttggcaaaatatcctgccgaccaacgccgctccgcgattatgggcgcattgcgtattgcccaaaccgaaaaaggctggcttgctcccgagaccatcgcttttgtcgccgactacatcggcatcacgcctgcacaagcctacgaagtcgccactttctacaatatgtacgaccttgagcctgtcggcaaatacaaactgaccgtttgtaccaacctgccctgcgccctgcgcggcggtatggctaccggcgaatacctcaaacaaaaactcggtatcggctacggcgaaactacccctgacggcaagtttacccttgtcgaaggcgaatgcatgggcgcatgcggcgacgctcccgttatgctggtcaacaaccacagcatgtgcagctttatgaccgaagaagcgattgagaagaaactggcggagttggagtag
>NMB1373|4.89084801960917
atgagaaaaccccaacgcggctatgcccgccaagaccgtgtcaaagaacaaattatgcgcgagcttgccgaactcgtccgtaccggactgaaagacccgcgcgccggcttcattaccgtcaacgaagtcgaagttacccgcgattacagccacgccaccgtgttctacaccattttaaaccaagacgcgcgcgaaattacggaagaagtgctggaacacgcgcgcggacacctccgcagcgaattggccaaacgcatcaagctgttcaaaacgcccgaactgcatttcaaatacgacgaatctttggaacgcggtttgaacctgtccgcccttatcgaccaagtagcggcggaaaaaccggttgaagactga
>NMB1709|4.890120497407231
atgaaagcctatttggacttgatgcgccacgtcctcgacaacggtacggacaaatcagaccgcaccggtacgggtacgcgctccgtattcggttatcagatgcgttttgacttgggcaaaggttttccgctgctgacgaccaaaaagctgcatctgcgttcgattatccacgagctgctttggtttctcaaaggcgataccaatatcaaatacctaaaggacaacaatgtttccatttgggacgagtgggcggacgaaaacggcgacttaggcccggtttacggctaccagtggcgtaactggcccgcgcccgacggcaggcatatcgaccaaatcgccaatgtgctggaacaaatcaagaagaatcccgactcgcgccgcctgattgtatcggcgtggaatccggctttggtcgatgaaatggccttgccgccctgccacgcgctgtttcagttttacgttgccgacggcaaactgtcctgccagctttaccagcgtagtgcagatattttccttggtgtgccgtttaatattgccagctacgcattgttgaccatgatgatggcgcaagtgtgcggattggaggcgggcgagtttgtccatacgtttggcgacgcgcatttgtaccgcaaccatttcgagcaggccgcattgcagttggaacgcgaaccgcgcgccttgccagtgatgaaaatcaatcctgaagtcaaagatttgttttccttcaagtttgaagatttcgagttggaaggttacgaccctcatccgcatatcaaggcggcagtgtcggtttag
>NMB1612|4.889118237475243
atgaatatgaaaaaatggattgccgccgcccttgcctgttccgcgctcgcgctgtctgcctgcggcggtcagggcaaagataccgccgcgcctgccgccaaccccgacaaagtgtaccgcgtggcttccaacgccgagtttgccccctttgaatctttagactcgaaaggcaatgtcgaaggtttcgatgtggatttgatgaacgcgatggcgaaggcgggcaattttaaaatcgaattcaaacaccagccgtgggacagccttttccccgccttaaacaacggcgatgcggacgttgtgatgtcgggcgtaaccattaccgacgaccgcaaacagtctatggacttcagcgacccgtattttgaaatcacccaagtcgtcctcgttccgaaaggcaaaaaagtatcttcttccgaagatttgaaaaacatgaacaaagtcggcgtggtaaccggctacacgggcgatttctccgtatccaaactcttgggcaacgacaatccgaaaatcgcgcgctttgaaaacgttcccctgattatcaaagaactggaaaacggcggcttggattccgtggtcagcgacagcgcggtcatcgccaattatgtgaaaaacaatccggccaaagggatggacttcgttaccctgcccgacttcaccaccgaacactacggcatcgcggtacgcaaaggcgacgaagcaaccgtcaaaatgctgaacgatgcgttggaaaaagtacgcgaaagcggcgaatacgacaagatttacgccaaatattttgcaaaagaagacggacaggccgcaaaataa
>NMB0592|4.884776649245844
atggtagttatccgtttggcacgcggcggctcgaaacaccgccccttctacaacgtcatcgttactgactcacgcagccgccgcgacggccgcttcatcgaacgcgtaggcttctacaaccccgtagccaacgaaaaacaagagcgcgtccgcctcaatgcagaccgcctgaaccactggattgcacaaggcgcgcaagtcagcgactccgttgcaaaactgattaaagaacaaaaagccgcctaa
>NMB0148|4.882993185660533
atgggacaaaagattaaccctacaggctttcgcctggcggtaactaaagactgggcttcaaaatggtttgctaaaagcaccgacttttctactgttttgaagcaggatatcgatgttcgcaattatttgcgtcaaaaattggccaatgcttcggttggtcgagtggttattgaacgccctgcaaaatctgcacgcattaccattcactccgctcgtccgggtgtggttatcggtaaaaaaggtgaggatatcgaggttttgaaacgtgacttgcaagtcttgatgggtgtacctgttcatgtaaatattgaagagattcgccgtcctgagttggatgctcaaattattgctgacggtattgcccagcagttggaaaagcgcgttcaattccgtcgtgctatgaaacgagcaatgcaaaatgcaatgcgttctggtgctaaaggcattaagattatgacttcaggccgtctgaatggtgcggatattgcccgtagcgaatggtatcgtgaaggtcgcgtgccactgcatactttacgtgcaaatgtagattatgcaaccagcgaagcgcacaccacatatggtgtattgggtctgaaagtttgggtttatacggaaggcaatattaaatcttccaaacctgaacatgagagtaaacaaagaaaggcaggtagacgtaatgctgcagccaactag
>NMB0246|4.881050567868924
atggctatttaccaatcaggcgtgatttttgaccaagtggataccgccaatcccgattgctggacattggacgaatacgtcaaacgcggcggctataccgccctgcgtaaaattctgtccgaaaacatctcgcaaaccgatgtgattgacgaagtcaaaacctccggtttgcgcgggcgcggcggtgcgggcttcccgaccggtttgaaatggagctttatgccccgttctttcccgggcgaaaaatatgtggtttgcaacaccgacgaaggcgaaccaggtacgtttaaagaccgcgacatcatcatgttcaatccgcatgccctgatcgaaggcatgattatcgccggttacgcgatgggcgcgaaagccggttacaactatatccacggcgaaatttttgaaggctaccaacgctttgaggccgctttggagcaggcgcgtgccgcaggctttttgggtaaaaatattttgggttcggattttgaatttgaactcttcgcccaccacggctacggcgcatatatttgcggcgaggaaaccgcattgctcgaatcgctggaaggcaaaaaaggccagccgcgctttaagccgccattccctgcttcgttcggcctgtacggcaaaccgactaccatcaacaatactgaaacgttctcctccgttccattcattatccgtgacggtggacaggcatttgccgataaaggtattccgaatgcaggcggtaccaaattattctgtatttccggccatgtcgagcgtccgggcaactatgaagtgccattgggtacgccgtttgccgaagtcttgaaaatggcgggcggtatgcgcggcggtaaaaaactcaaagccgtcattcccggcggttcgtccgcgcccgtattgcctgccgacatcatgatgcagaccaatatggactacgactcgatctccaaagcaggctccatgctcggttccggcgcgattatcgtcatggacgaagacgtgtgcatggtcaaagcccttgagcgtttgagctacttctactacgacgagtcttgcggccaatgtaccccctgccgagaaggtacgggctggctttaccgcatcgtccaccgcatcgtagaaggcaaaggtaaaatggaagatttggatttgctggattccgtcggcaaccaaatggcaggccgcaccatctgcgccctcgccgatgctgccgtcttccccgtccgcagctttaccaagcatttccgtgatgagtttgtgcattacatcgaacacggcgggccgatgaaagagcataagtggggagggtggtaa
>NMB0907|4.876495894338715
atggaaacccaagaaaagaaatttgttcctgcctccaagcaaataccgaccgtaaatagcggctggttagaccgtgaattaggcgaagccatgagtgaagcggtgcgtgcctgccttgctcacggtaaacagtcagaaattactgtcaagctcaaaatccaaccccaaaacatccaaagcggaacggtaaaaatcagccacgatgtagcaaccaaactgcccaaagaaaaacgcgaaggcggcatcgtctttgctacacctgacggcaacatccaagccgacgatccggcacaaggaaaattgaaactcaaacaagtttccaatacgtcaagcacgttgaaaatggtcagatccaactaa
>NMB0595|4.87466085836716
atgagccgcgtattactcgtagatgacgatgccctgctaaccgaactgctgaccgaatacctgagcgccgaaggtctgaacgtccgcagcgttcccgacggggaagcaggcgtacaggaaatcctgagcgggcagtacgatgtagtcgtattggattccatgatgcccaaaatgaacggcttggatgtcttgaaaaacgtacgcgcccgaagcaccgtccccatcatcatgctgaccgccaaaggcgacgacatcgaccgaatcatcggcttggaaatgggcgcggacgactatgtccccaaaccctgcacaccacgcgaactcttggcacgcatcaatgccatcctgcgccgcgcacaacacagcggcgaacagaacaacgcacccaacagcatctccgtcagcgatgtcgtcctgtaccccgccaaacgccaggcatccgtcaaagacatgccgctcgaactgaccagcaccgaattcaacctgctcgaagtcctgatgcgccatgccggacaggtagtcagcaaagaaaccctgtccgtcgaagcactcgaccgcaagctggcaaaattcgaccgcagtatcgacgtacacatctccagcatccgccacaagttgggcgatgcctctctgattcaaaccgtacgcggcttgggctacctgtttgtcaaaaactga
>NMB1912|4.870984106642007
atgaaacagaaaatctggtacacctacgatgacatccaccgcgtcatcaaagcattggcagaaaaaatccggaacgccgacatcaaatacgatgccatgattgccatcggcggcggcggctttattccggcacgtatgctgcgctgttttctggaaattccgatttatgccgtaaccaccgcctattacgacagcgacaacgaaggacaggttaccgaagaagtcaaaaaagtccaatggctcgaccccgttcccgaagccctgcggggcaaaaacgtactcgtcgtcgatgaagtggacgacagccgcgtaaccatggagttctgcctgaaagaactgctcaaggaagacttcggtacgatcggagtcgccgtactgcacgaaaaaatcaaagccaaagcaggcaaaatccccgaaggcattccctatttcagcggcatcaccgtagaagactggtggatcaactatccgtgggacgcactcgacatcgacgaacacaaccgccttgccgaggccggccgaggctga
>NMB1511|4.865633058473253
atgacgacacaagacgaactcaagcgcatcgccgccgaaaaagcagtcgaattcgtacccgaaaatgaatatatcggcatcggtaccggctcgaccatcaactttttcatcgaagccttgggtaagagcggcaaaaaaatcaaaggcgcggtatctacttccaaaaaatccggcgaactgcttgcccagtacgatattcccgtcgtttctttgaacgaagtatcggggttggcggtctatatcgacggtgcggatgaagtgaaccacgccctgcaaatgattaaaggcggtggcggcgcgcacctcaacgaaaaaatcgtcgccagcgcgtccgaaaaattcatctgcattgcggatgaaagcaaatatgtttcacgtttgggcaaattccctctgcctgtggaagtcgtcgaaagcgcgcgctctcttgtttcgcgcaaactgctcgctatgggcggacagcccgaactgcgtatcggctacaccacgttttacggcaaccaaatcgtcgatgtccacggcttgaatatcgatcagccgctgacgatggaagacgaaatcaacaaaatcaccggcgtgctcgaaaacggcatattcgcccgcgatgccgccgatgtgttgattttggggacggaagagggtgcgaaagtcatctatccctgccaagggtaa
>NMB0168|4.864980740400815
atgcagaatagcacaaccgaatttttgaaacctcgtcaaattgatgtaaatactttttctgcaactcgtgcaaaagtatctatgcagccatttgaacgtggtttcggtcataccttaggtaatgctttgcgccgtatcttactgtcatccatgaatggttttgctcctactgaagtagctattgccggtgtattacacgaatattctactgttgatggtattcaggaagatgttgttgacattttgctgaatattaaaggtattgtgtttaaactccatggtcgtagccaagttcaacttgtgttgaagaaatcaggttcaggtgtcgtatctgccggtgatattgagttgccgcatgatgtagaaattctgaatcctggtcatgtcatttgtcatttggctgataacggtcaaattgagatggaaattaaagtagagcaaggtcgtggttatcaatctgtttcaggtcgtcaggtagttcgtgatgagaaccgtcagattggtgcaatccagttggatgcgagcttttcgcccatcagccgtgttagctttgaggttgaacctgcacgtgtagagcagcggacggatcttgataagttggttttggatatcgaaaccgacggttctattgatcctgaggaagctgtacgcagtgcggcacgtattttgattgatcagatgtctatttttgctgatttgcagggtacgcctgtggaggaggttgaagaaaaagcacctcctatcgaccctgttcttttgcgtccggtggatgatctggaattgacagtacgttcagctaattgtttgaaagctgaggatatttattatattggcgatttgattcaacgcactgaaaccgagcttcttaaaacgccgaatttgggacgtaaatctttgaatgagattaaggaagtattggcatctaaaggtttgacactgggttctaagttggaagcatggccacctgtaggcttggaaaagccttaa
>NMB0172|4.860069577439883
atgtcattaatcgaatttttattcggcagaaagcagaaaacggcaaccgttgcccgcgaccgccttcaaatcatcattgcccaagagcgcgcccaagaaggtcaggctccggattacctgccgactttacgtaaagagttgatggaagtcctgtccaaatatgtgaatgtttcattagacaatatccgtatttcccaagaaaagcaggatggtatggatgtgcttgagttgaacattactttgccggaacagaaaaaggtatag
>NMB1849|4.853758705969143
atgagcacccccgccctcctcgtcctcgctgacggcagcgtatttcacggcacatcaatcggttacgaaggttcgacttccggcgaagtcgtgttcaatacttcgatgaccggctatcaggaaatcctgaccgacccgtcctactgcaaacaaatcgttaccctcacctacccacacatcggcaacaccggcaccaacgccgaagatgaagaaagccgcagcgtttatgccgccggcctgattatccgcgacctgccgctcttgcacagcaacttccgcgcctccgaaagcctgcacgactatctggtacgcaacaaaaccgtcgccatcgccgacatcgacacccgccgcctgaccacgctgttgcgcgaaaaaggcgcgcaaggcggtgcgattctgaccggtgcggatgccacaatcgaaaaagcgcaagaactcatcgccgcgttcggcagcatggtcggaaaagatttggcaaaagaagtttcctgcacggaaacttacgaatggacggaaggcgaatgggcattgggcaagggtttcgttacccctgacgaacagccttaccacgtcgtcgcctacgatttcggcgtgaaaaccaacatcctgcgtatgctcgcctcgcgcggctgccgcctgaccgtcgtccccgcccaaacgagcgcggaagacgtgttggcactcaaccctgacggcgtattcctatccaacggccccggcgaccccgagccttgcacctacgccatcaaagccgtacaaaaactgatagaaagcggcaaaccgatttttggcatttgcttgggacaccagctcatcagcctcgccatcggcgcgaaaaccctgaaaatgcgcttcagccaccacggtgcgaaccaccctgtgcaagatttggacagcggcaaagtcgtcatcaccagccaaaaccacggttttgccgttgatgccgacaccctgcccgctaacgcacgcattacccacaaatccttgtttgacaacactttgcaaggcatcgagctgaccgacaaacctgtgttctgcttccaaggccaccccgaagccagccccggtccgcaagatgtcggctatttgtttgacaaattcattggcaatatgaaagcggcaaaacgggcataa
>NMB1304|4.852005179781807
atggaaatgaaacaagccgattcaaccatcaaatctcgtgcggcggtggcattcgcccctaaccaacccttacaaattgtggaaatcgacgtagaaatgccgcgtaaaggcgaggtgttaatccgcaatacccacactggcgtgtgccatactgatgcgtttacgttatcaggaagcgatcctgaaggcgtattccctgtggtgcttggacacgaaggtgcgggtgtggtcgttgctgtgggcgaaggtgtgtcaagcgtaaaaccgggtgatcacgtgattccgctttacaccgccgaatgtggcgaatgtgagttttgttgttcaggtaaaaccaacttgtgcgtctcagtgcgtgatacacaaggtaaaggcttaatgccggacggcacgacgcgtttttcttatcaaggtcagccaatctatcactatatgggctgttcgactttcagtgaatactccgttgttgccgaagtttcactggcgaaaatcaaccctgaagccaaccatgaacaagtatgtttgctcggctgcggcgttaccacaggtattggtgcggtacataatacggcaaaagtgcaagaaggcgactctgttgccgtgtttggtttgggggcgattggtttggcggtggtgcaaggtgcgcgtcaagccaaagccggccgcattatcgccattgataccaatccatcaaaatttgagttggcaaaacagttcggtgcaacggattgtttgaacccgaacgattacgataaaccgatcaaagatgtgttgttagacattaataaatggggcattgaccatacctttgaatgtatcggcaatgtaaacgtaatgcgtcaggcattagaaagtgcacatcgtggttggggtcaatccattatcatcggcgtagcaggtgcaggacaagaaatttcaacgcgtccgttccagttggtaacaggtcgtgtttggaaaggttcagcatttggcggtgtgaaaggtcgctctgaactgccgaaaatggtggaagattcaatgaaaggcgacattgagttagaaccgtttgtaacccacacaatgacactcgatcaaatcaataaagcctttgacttaatgcacgaaggtaaatcgatccgcgccgttattcactactaa
>NMB0253|4.8467546238198125
atgactttccaactgattttattttatatttttgcagtgataattctttatggcgcgctcaaaaccgtcaccgctaaaaaccctgttcacgccgctttgcatctggtgctgaccttctgcgtgagcgcgatgctttggatgctgatgcaggctgagtttttgggcgtgacgctggtggtggtttacgtcggcgccgtgatggtgttgttcctgttcgtcgtgatgatgttgaacatcgacattgaagaaatgcgtgccggtttctggcggcacgcgcctgttgccggtgtggtcggcacattgttggcggttgcgctgatcctgattctggtcaacccgaaaaccgaccttgccgcatttggtctgatgaaagacattcctgccgattacaacaatatccgcgatttgggcagccgtatttataccgactatctgttgccgtttgaattggcggcggtattgctgttgttgggtatggtggcggcgattgcgctggttcaccgtaaaacggttaatccgaaacgcatggatcctgccgaccaagtcaaagtacgcgccgaccagggccgtatgcgtctggtgaaaatggaagcggtcaaaccgcaagtcgaatctgccgaagaaagcgaagtttcagacgacctcaagccgaaagaggagggcaaagcatga
>NMB1450|4.844467767450206
atggcagcctcgcccgaagcaaaattcaccgaagaaaagattttgtgggtcaaacaccacacgccgaaactcatcactttcgccatcagccgtcccgaatcctaccgctttaaagccggacagttctcccgactcggtttctacgaaggggaaggtttcatttggcgtgcctattccattgtttccgcagaatatgccgacacgctcgaatattttgccgtactcatccaagacggccccatgtcggcccgtttcgccaaaatgcaacagggcaacaccatcctgctcgataaaaatgccaccggcttcctcctgcccgaacgcttccccgacggcaaggatttggtgatgctctgcaccggctcgggcatcgcccccttcctttccattctcgaacaacccgaaatccgtcaacgtttcgataccgtcaacctgatacattccgtatcttttcccgaagaattgattttcaacgaccgactcgccgcattgactgaacatcccctggtaggcgaatacggacactctttccgtttcgtccctgttaccacccgtgccgccaacccctcgggcttaagcggaaaacgcattccggaactcttaaaaaacaacagcatcgaacaggcgctgcataccaagttcaccccggaatccacacggtttatgatttgcggcaacccggaaatggtcaaagacactttccaaacgctgctcgacatgggttacgccatgcaccgcaaccgcattcccggtcaaatcatgatggaaaacggcttctaa
>NMB1557|4.838085313774734
atgaaaaaattattggcggccgtgatgatggcaggtttggcaggcgcggtttccgccgccggagtccacgttgaggacggctgggcgcgcaccaccgtcgaaggtatgaaaataggcggcgcgttcatgaaaatccacaacgacgaagccaaacaagactttttgctcggcggaagcagccccgttgccgaccgcgtcgaagtgcatacccacatcaacgacaacggcgtgatgcggatgcgcgaagtcgaaggcggcgtgcctttggaagcgaaatccgttaccgaactcaaacccggcagctatcatgtgatgtttatgggtttgaaaaaacaattaaaagagggcgataaaattcccgttaccctgaaatttaaaaacgccaaagcgcaaaccgtccaactggaagtcaaaatcgcgccgatgccggcaatgaaccacggtcatcaccacggcgaagcgcatcagcactaa
>NMB1012|4.831922130553157
atgtcagacaagttcaaccaattcatcaaccgcgtcctctctcacgagggtggttacgccaaccatcccaaagaccccggcggcgaaaccaattggggcatcactaagcgcaccgcacaggcaaacggctacaacggctccatgcgtgccatgacgcgtgaacaggcaatcagcatttaccgtaaagcgttttgggagcgttaccgcgccgaccaaatgccggaagcggtcgcgttccaattttttgatgcctgcgtcaaccacggttacggcaatgccgcccgtatgctgcaacgcgccgcaggcgtaccggacgacggcgttatcggagcagtcagcctcaaagccatcaattcccttcccgaaaacgaccttttattgcggttcaacgccgagcgtctggtcttttataccaagctcggtacgttcacctctttcggcaagggctgggtacgccgtgtggcgcaaaacctgattcacgcgtctgcagataacactgattaa
>NMB1438|4.831226446866991
atgactacgcaaaccatcaaatttcacatgaagccggaaactttcaagcaaaacgccgcaatttcccttcaagacaagcctttgcgcaaaagcctgcgtaccgcgatggatatgctgatgaccaaacgcaaagccgttttgaccgacgaagaagagctgcaaagcctgcgcgatttgtgcgaacacgtccgtcagcgctcattgtctaaattgccagccctgctggagcagctggaagaaaacctgactaagttgggcgtgaaagtgcactgggcagaaaccccgaccgaagcctgccaaattatccacgacatcatcacagccaaaaacggcaagctgatggtcaaaggcaaatcgatggtcagcgaggaaatcgagctgaaccattatcttgaagcaaaaggcattaaagcggtagaaagcgacttgggcgagttcatcgtccaaatggcaggcgaaaaaccgacccatatcgtgatgcctgctatccacaaaaccaaagaacaggttagcgaactgttccaccaaaacctcggtacgccgctgacagacgatgtagaccaactgaccggcttcgcccgtaaagcactgcgcgatatttacagcactgccgatgtcggtttgagtggcgtaaactttgccgttgctgaaacaggtacgctgtgtctggtggaaaacgaaggcaacggtcgcttgagtaccaccgtaccgcccgtgcatatcgctattaccggcattgaaaaagtggtggcgaaattgtccgacatcccacccttgtacagcctgctgccgcgttctgccattggtcagaacattaccacttatttcaatatgattaccggcccgcgccgcagtgaagaattagacggtccgcaagaaatgcacttggttctgctcgacaacggccgcagccaggcttatgccgaagaccaaatgcgccgcaccctgcaatgtatccgttgcggcgcgtgtatgaaccattgcccggtttatacccgcatcggcggcgcggcatacggcacaacctatcccggtccgattggcgagattatttccccgcacctgttaggcttggatgccactcgcgacctgccgaccgcctgcacgatgtgcggcgcgtgcgtggaagtttgtccggtacgcatcccgattaccgaacaaatgcagcgtttgcgcgttgaagcgcaacgttcgccgaccgaaaccgtgccgcaccccatccgggggcaaggcgcatcgcataccttcggcgaacaaatggcgtggcgcacattcaacggtattttcagcggcagcaaaacctaccgcgccttcggttgggcagccaccaagttccgcaacctgaccccgcgcaaacagttgggttggacgcaaaaccgcgtgccgatgaaaccggcgaagaaaaccctgcacgaactaatggcagaaaaaatgcgccaaaaagaacaggcataa
>NMB1710|4.824092439250308
atgactgacctgaacaccctgtttgccaacctcaaacaacgcaatcccaatcaggagccgttccatcaggcggttgaagaagtcttcatgagtctcgatccgtttttggcaaaaaatccgaaatacacccagcaaagcctgctggaacgcatcgtcgaacccgaacgcgtcgtgatgttccgcgtaacctggcaggacgataaagggcaagtccaagtcaaccggggctaccgcgtgcaaatgagttccgccatcggtccttacaaaggcggcctgcgcttccatccgaccgtcgatttgggcgtattgaaattcctcgcttttgaacaagtgttcaaaaacgccttgaccaccctgcctatgggcggcggcaaaggcggttccgacttcgaccccaaaggcaaatccgatgccgaagtaatgcgcttctgccaagcctttatgaccgaactctaccgccacatcggcgcggacaccgatgttccggccggcgacatcggcgtaggcgggcgcgaaatcggctacctgttcggacaatacaaaaaaatccgcaacgagttttcttccgtcctgaccggcaaaggtttggaatggggcggcagcctcatccgtcccgaagcgaccggctacggctgcgtctatttcgcccaagcgatgctgcaaacccgcaacgatagttttgaaggcaaacgcgtcctgatttccggctccggcaatgtggcgcaatacgccgccgaaaaagccatccaactgggtgcgaaagtactgaccgtttccgactccaacggcttcgtcctcttccccgacagcggtatgaccgaagcgcaactcgccgccttgatcgaattgaaagaagtccgccgcgaacgcgttgccacctacgccaaagagcaaggtctgcaatactttgaaaaacaaaaaccgtggggcgtcgccgccgaaatcgccctgccctgcgcgacccagaacgaattggacgaagaagccgccaaaaccctgttggcaaacggctgctacgtcgttgccgaaggtgcgaatatgccgtcgactttgggcgcggtcgagcaatttatcaaagccggcatcctctacgccccgggaaaagcctccaatgccggcggcgtggcaacttcaggtttggaaatgagccaaaacgccatccgcctgtcttggactcgtgaagaagtcgaccaacgcctgttcggcatcatgcaaagcatccacgaatcctgtctgaaatacggcaaagtcggcgacacagtaaactacgtcaatggtgcgaacattgccggtttcgtcaaagttgccgatgcgatgctggcgcaaggcttctaa
>NMB1457|4.818916050295033
atgtctcaactggcaaacgcaatccgcttcctctcggccgatgccgttcaaaaagccaattccggccaccccggcgcgcctatgggtatggcggaaatggcggaaacattgtggacgaaattcctcaatcacaaccccgccaaccccaaattctacaaccgcgaccgcttcgtcctctccaacggccacgcgtctatgctgttgtacagcctgctgcacctgaccggctacaacctaagcattgaagacttgaaaaacttccgccaactgcacagcaaaacccccggccatcccgaatacggctacaccgacggcgtggaaaccacgaccggcccgttggggcaagggattgccaacgcggtgggtatggcattggcagaaaaaatccttgccgccgaatttaataaagacggtttgaacatcgtcgatcattacacctacgtctttatgggcgacggctgtctgatggaaggcgtatcgcacgaagcctgttcgctcgccggcaccttgggcttgggcaaactgattgttttatatgatgacaacaatatttccattgatggtaaagtggacggctggtttaccgaaaacatcccgcaacgctttgaaagctacggctggcacgtcgttcccaatgtaaacggtcatgacaccgccgccattcaagccgccatcgaagccgcacgtgccgaaaccggcaaaccgtccatcatctgctgcaaaaccttaatcggcaaaggcagtgccaacaaagaaggcagccacaaaacccacggcgcacctttgggcgcggacgaaatcgaagccacgcgcaaacatttgggctggacttaccccgcctttgaaatcccgcaagaaatttacgatgcgtggaatgccaaagaacaaggcgcgaaactggaagccgactggaacgaactgttcgcgcaatatcaagccaaatatcctgccgaagccgcagaatttgtgcgccgtatggataaaaagctgccggacaatttcgatgaatacgttcaagccgcattgaaagaagtgtgcgccaaagccgaaaccatcgccacccgcaaagccagccaaaacagcatcgaaatcttggcaaaagagttgcctgaattggtaggcggttctgccgacctgaccccgtccaatctgaccgactggtcaaacagcgtctccgttacccgcgacaaaggcggcaactacatccactacggcgtgcgcgagttcggcatgggtgcgattatgaacggtttggtattgcacggcggcgtaaaacccttcggcgcgactttcctgatgttcagcgaatacgagcgcaatgccctgcgtatggctgcgttgatgaaaatcaaccctgtatttgtgtttacccacgattccatcggtttgggcgaagacggcccgacccatcaaccgattgagcaaaccgccaccctgcgcctgattccgaatatggacgtatggcggccgtgcgacaccgccgaatccttggtggcttgggcagaagccgtcaaagccgccgatcacccgtcctgcctgattttcagccgtcaaaacctgaaattccaagcgcgcagcgagcaacaactgaacgacatcaaacgcggcggctacgtcatcagcgaagcccaaggcaacgcccaagccgtcatcattgccaccggctcagaagtcgagctggctttggaagcgcaaaaagccctcgccgcgcaaaacatcgccgtgcgcgtcgtttccatgccgtccaccaacgtattcgaccgccaagacgccgcctatcaagccgccgtcctgcccgaaggcctgccgcgcatcgccgtagaagccggacacgccgacggctggtacaaatatgtcggactgaacggcgcagtcgtcggcatcaaccgcttcggcgaatccgcccctgccgatttactcttcaaagcattcggctttaccgtggacaatgtggttgatacggtgaaatccgtgctgtaa
>NMB0255|4.815776718833167
atgccgtctgaaaacccgataggaaaaacgatgaaatccatagacgaacaaagcctgcataatgcccgccgcctgtttgaaagcggcgacatcgaccgtatcgaagtcggtaccaccgcgggcctgcaacagattcaccgttacctgttcggcggcttatatgattttgcgggtcaaatcagggaagacaacatttccaaaggcggttttcgttttgccaacgccatgtatttaaaagaggctttggttaaaatcgagcagatgcccgagcggacttttgaagaaatcatcgccaaatatgttgaaatgaacattgcccatccgtttttggagggtaatggcagaagtacccgcatctggctggatttggtgctgaaaaaaaacctgaaaaaagtcgtgaactggcaaaatgtaagtaaaaccctgtatttgcaggcgatggaacgcagccccgtcaacgatttagaactgcgctttctgttaaaggacaacctgactgacgatgtggacaaccgtgaaatcatctttaaaggtatcgagcagtcgtattattacgaagggtatgaaaaaggctga
>NMB1685|4.814397916223993
atgaagattgcgatttacggtacgaaaagctatgaccgcgaacattttacccgcgccaaccggcatttcggcttcgagctggagttttttgattttatgctggatgcgaaaacggcgaaaatggcggaaggcgcggaagcggtctgtatttttgtaaacgacgacggcagccggcccgtgttggaaaaattggcgcaaattggcgtgaaaactgtggcgttgcgttgtgccggcttcaataatgtggatttaaaggcggctgaagagttgggcttgaaagtcgtgcgcgtgcctgcctattcgcccgaatcggttgcggaacatacggtcggtctgatgctgacgttgaaccgccgtatccacaaagcctatcagcgtacccgcgatgcgaatttttcgctggaaggtctgaccggtttcaatatgtacggcaaaacggcgggcgttatcggcacggggaaaatcggtattgcaaccatgcggattttaaagggtttcggcatgaacctgctggcttacgatccgttttgcaaccccgaagcggaaaaaatcggcggcaaatatgtggatttagacgagctgtatgcccggtcggacatcatcacgctgcattgccccgccacgccggaaaaccactatatgctgaacgaagcggcgttcgacaaaatgaaagacggcgtgatgattatcaacaccagccggggcgggctgattgacagtgccgccgcgattgaggcgttgaaacgccggaaaatcggcgcattgggcatggatgtgtacgagaacgagcgcgagctgttttttgaagacaaatccaacgatgtgattaccgacgacgtgttccgccgcctgtcgtcttgtcataatgtgctgtttaccggccatcaggcatttttgacggaagaggcgttgggtaatatttcggaagttacgctgtccaatatccgcgaggtcggacagaccggcgattgcggcaatgcggttcgtgccgacggctga
>NMB0789|4.8120137623738675
atgattaaaatccgcaatatccataagacctttggcgaaaacactattttgcgcggcatcgatttggatgtgtgcaaagggcaggtggtcgtcatcctcgggccttccggctcaggcaaaacgacgtttctgcgatgcctaaacgcgttggaaatgcccgaagacggacaaatcgagttcgacaacgagcgaccgctgaaaatcgatttttctaaaaaaccaagcaaacacgatattttggcactgcgccgcaaatcaggcatggtgtttcaacaatacaacctctttccgcacaaaaccgccttggaaaacgtaatggaaggaccggttgccgtacagggcaagcctgccgcccaagcgcgcgaagaggctctgaaactgctggaaaaagtcggcttgggcgacaaagtggatttgtatccctaccagctttccggcggtcagcagcagcgcgtcggcattgcccgcgcattggcgattcagcctgaactgatgctgtttgacgaaccgacttccgcgctcgatcctgaattggtgcaagatgttttggataccatgaaggaattggcgcaagaaggctggaccatggttgtcgttacgcatgaaatcaagttcgccttagaagtggcaaccaccgtcgtcgtgatggacggcggcgttattgtcgaacaaggcagcccgcaagatttgttcgaccaccccaaacacgaacggacgcggagatttttaagccaaatccaatctaccaagatttga
>NMB1725|4.809492260148494
atggagactctcatggacacacaaacttacaactacaaagtggtgcgccagttcgccatcatgactgtagtttgggggattgtgggtatgttggtcggcgttatcgtcgccgcccagctttttgctcctgccctcgacttgtctaatatcggaccttggttccacttcggccgcctgcgtccgctgcacaccaatgcggttattttcgcatttggcggttgcggcctgatcggcacatcatactacgttgtccaacgtacttgtaatacccgtcttttcggcggttggctgccggcatttaccttttggggctggcaggcggtaatcgttgccgccgtcgtcagcttccctatgggttggacccaaggtaaggaatatgccgaactggaatggccgatcgatattctgattactttggtttgggtggcttacgccatcgtattcttcggtacgattgccaaacgtaagattaaacatatttacgttgccaactggttctacggcggctttattttggcggtcgcacttttacacatcgtcaacaatatcagcatcccggccggtttgatgaagtcataccccgtctattccggtgcgattgatgctatggttcaatggtggtacgggcataatgccgtgggcttcttcctgactgccggcttcttgggtatgatgtactatttcgtacccaaacaagcagcccgccccgtttactcctaccgcctgtccgtcgttcacttctgggcgttgatttttacctatatgtgggcgggtccgcaccatcttcactacactgcgctgcctgactggacgcaatctttgggtatggttctgtctttgattctgttcgcaccctcttggggcggtatgattaacggcatcatgaccttgtccggcgcgtgggacaaactgcgtacagacccgattcttaaattcctgattgtatccttgtccttctacggtatgtctacctttgaaggcccgatgatgtcgattaaaacggtcaatgcattgagccactatacggactggaccgtcgcgcacgttcatgcgggtgcgttgggctgggtaggctttgtaaccatcggttccgtctattacatgattccccgtctgttcggcaaagaacagatgcacagcaccaagctggtagaagcacatttttggattgcgaccatcggcgtggttctgtatatcgctgccatgtggattgccggtgtgatgcagggtttgatgtggagttctttgaacgatgacggtacgctgacctactcgtttgtcgaatccgtaaaacgcaccatgccttactacgtgatccgttttgcaggtggtttattgtatctgagtggtatgtgcattatggcgtacaacgtgtaccgcacagccatcggtggtaaagcagtcgatgccgaaatccctgcggtttcccaaacacagcaccactaa
>NMB0257|4.806052340151133
atgaacgatatgactttatatttgataattgcccttgttccgttggcaggctcgctgattgcgggtttgttcggcaacaaaatcggacgtgccggtgcgcatacggttacgatactcggcgtggcggtgtccgccgtgctgtcggcttatgtgctgtggggctttattgacggcagccgcgccaagtttgacgagaatgtctatacctggctgacaatgggcggcttggatttctccgtcggcttcttggtcgatacgatgacggcgatgatgatggtcgtggtaacgggcgtgtcgttgatggtgcatatctataccatcggctatatgcacgatgaaaaagtcggctaccaacgcttcttcagctatatttctttgtttacattcagtatgttgatgctgattatgagcaacaacttcattcagctcttcttcggttgggaagcggtgggcttggtgtcgtatctcttgatcggtttctatttcaaacgcccgagcgcgacatttgccaacctgaaagcctttttgatcaaccgtgtcggcgacttcggctttttgctcggtatcggcttggtgcttgcctatttcggcggcagcttgcgctatcaagatgtattcgcttatctgcccaacgtgcaaaatgccactatccaactgttccccggtgtggaatggtctttgattactgtaacctgtttgctcctgtttgtcggtgcgatgggtaaatcggcacaattcccgctgcacgtctggctgcctgattcgatggaaggcccgaccccgatttctgcattgattcacgccgcaaccatggttaccgccggtttgtttatggtgtcgcgtatgtcgccgatttatgaaatgagcagcaccgcgctgtcggtcattatggtgatcggcgcgattaccgccctgtttatgggctttttgggcgtgattcaaaacgacatcaaacgtgtagttgcgtattccaccctgtcgcaattgggctacatgaccgtggctctgggcgcgtctgcctattccgtggcgatgttccatgtgatgacccacgccttctttaaagccctgttgttcttggcggcaggcagcgcgattatcggtatgcaccacgaccaagacatgcgccatatgggcaatctgaaaaaatatatgccggttacttggctgaccatgctgatcggtaacttgtcgctgattggtacgccgttcttctccggcttctactccaaagattcgattatcgaagcggcgaaatacagcacactgccgggcagcggctttgcctattttgccgtcctcgccagcgtgtttgttaccgcgttttacgcgttccgccaatactttatggtgttccacggcgaagagaaatggcgcagcctgcccgaacaccattcagacggccacggcgaagaacatcacggtttgggtaaaaacgacaatccgcacgaaagcccgttggtggttaccctgcctttgattttgcttgccgttccgtccgtcatcatcggctacatcgccatcgaacccatgctctacggcgatttcttcaaagacgtgattttcgtcaacgccgacgcgcatccgactatacacatcatgaaggaagagttccacggcgcattggcaatggtgtcccacagcctgcattcgcccgtactctaccttgctatcgcaggcgtgttgagcgcatggcttttgtacgtcaaactgccgcacctgccagcgaaaattgcacagacgttccgtccgatttacgttttgtttgaaaacaaatactacctcgacgccctgtatttcaacgttttcgccaaaggcacacgcgcattgggcactttcttctggaaagtcggcgataccgccattattgacaacggtattgtcaacggctctgccaaactggtcggcgcgattgccgcgcaagtgcgtaaagcccaaaccggctttatctacacctacgccgccgctatggtgttcggcgtattggtcttgctcggcatgaccttctggggattgttccgataa
>NMB0204|4.803806107421264
gtgaacaaaaccctcatcctcgccctttccgccctcctcggccttgccgcgtgcagtgccgaacgcgtttcactgttcccctcgtacaaactcaaaatcatacagggcaacgaactcgaaccgcgcgccgttgccgccctccgccccggcatgaccaaagaccaagtcctgctcctgctcggcagccccatactgcgcgacgcattccataccgaccgctgggactataccttcaacacctcccgcaacggcatcatcaaagaacgcagcaatctgaccgtctattttgaaaacggcgtactcgtccgcaccgaaggcgacgtcctgcaaaacgctgccgaagccctcaaagaccgccaaaacacagacaaaccataa
>NMB0147|4.801044334139154
atgagagtaaatgcacaacataaaaatgcccgtatctctgctcaaaaggctcgtttggtagctgatttgattcgtggtaaagacgttgcccaagctttgaatattttggctttcagtcctaaaaaaggtgccgagctgattaaaaaagtattggagtcagctattgctaatgccgagcacaataacggtgcggacattgatgaactgaaagtggtaactatctttgttgacaaaggcccaagcttgaaacgttttcaagctcgcgccaaaggtcgcggtaaccgcatcgaaaaacaaacttgtcatatcaatgtgacagtgggtaactaa
>NMB1229|4.799508900525534
atgactgagccgaaacacgaaatgctgacgaaagagcaggttgccgcgcgcaaaaaagcaaaagccaaaatccgcaccatccgcatttgggcgtgggtcattttggcgttgctcgctttaaccgccctgctctcccaatgcgcgatgtccaaaccgcaggcaaaacagaaaattgtcgagtcttgcgtgaagaatattccgtttgccgaaaaatggcaaaacgatttgcgggcccgcggtttagattcaaacaatacccgcctcgccgtcgactactgcaaatgtatgtgggagcagcctttggacagattgagcgagaaacagattagatccttcggcaaactcggcgcacaagaacagcttgacctgctcggcggcgcaaatgcctttgaagcacgtgacaagcagtgtgttgccgatttgaaatcagaataa
>NMB1199|4.795410437611666
atgaaacaaatccgcaacatcgccatcatcgcccacgtcgaccacggcaaaaccacattggtcgaccaactgctgcgccaatccggcacattccgcgccaaccagcaggttgacgagcgcgtgatggacagcaacgaccttgaaaaagaacgcggcatcaccatcctcgccaaaaacaccgccatcgattacgaaggctaccacatcaatatcgtcgacacgccgggacacgccgacttcggcggcgaagtagagcgcgttttggggatggtggactgcgtcgtcttgttggtggacgcgcaggaaggcccgatgccgcaaacccgtttcgtgaccaaaaaagccttggctttggggctgaaaccgattgtcgtcatcaacaaaatcgacaagccgtccgctcgtccgagctgggttatcgaccaaactttcgagctgttcgacaacttgggcgcgaccgacgagcagttggatttcccgattgtttacgcttcagggttgagcggtttcgccaaattggaagaaaccgacgagagcaacgacatgcgtccgctgttcgatactatcttaaaatatacgcctgcaccgagcggcagcgcggacgaaacgctgcaactgcaaatttcccaactcgactacgacaactacaccggccgcctcggtatcggtcgtatcttgaacggacgcatcaaacccggccaaaccgttgccgtcatgaaccacgatcagcaaatcgcccaaggccgcatcaaccagcttttgggtttcaaaggtttggaacgcgtgccgcttgaagaagccgaagccggcgacatcgtgattatttccggtatcgaagacatcggtatcggcgtaaccatcaccgacaaagacaatcccaaaggcctaccgatgttgagcgtggacgaaccgacgctgacgatggactttatggtcaacaccagcccgctggcgggtacggaaggcaaattcgtaaccagccgccaaatccgcgaccgcctgcaaaaagaattgctgaccaacgtcgccctgcgcgtggaagataccgccgatgccgacgtgttccgcgtatccgggcgcggcgagctgcacctgaccattttgctggaaaacatgcgccgcgaaggctacgaactcgccgtcggcaaaccgcgcgtcgtgtaccgcgacatcgacggtcaaaaatgcgaaccgtatgaaaacctgaccgtggatgtacccgacgacaaccaaggcgcggtaatggaagaactcggccgccgccgtggcgaactgactaatatggaaagcgacggcaacggacgcacccgcctcgaataccatattccagcgcgcggcttgatcggtttccaaggcgaatttatgaccctgacgcgcggggtcgggctgatgagccacgtgttcgacgattacgcgcccgtcaaacccgatatgcccggccgccacaacggcgtgctggtgtcccaagagcagggcgaggcagtcgcttacgccttgtggaatctggaagaccgcggccgtatgttcgtatcgcccaacgacaaaatctacgaaggcatgattatcggcatccacagtcgcgacaacgatttggtggtcaacccgctcaaaggcaaaaaacttaccaacatccgtgccagcggtaccgacgaagccgttcgcctgaccacgccaatcaagctgacgctggaaggtgcggttgagtttatcgacgatgacgaactcgttgaaatcacgccgcaatccatccgtctgcgcaagcgttacttgagcgaattggaacgccgccgccactttaaaaagctggattga
>NMB1345|4.7942203570382995
atgaaaaaacctttgatttcggttgcggcagcattgctcggcgttgctttgggcacgccttattatttgggtgtcaaagccgaagaaagcttgacgcagcagcaaaaaatattgcaggaaacgggcttcttgaccgtcgaatcgcaccaatatgagcgcggctggtttacctctatggaaacgacggtcatccgtctgaaacccgagttgctgaataatgcccgaaaatacctgccggataacctgaaaacagtgttggaacagccggttacgctggttaaccatatcacgcacggccctttcgccggcggattcggcacgcaggcgtacattgaaaccgagttcaaatacgcgcctgaaacggaaaaagttctggaacgcttttttggaaaacaagtcccggcttcccttgccaataccgtttattttaacggcagcggtaaaatggaagtcagtgttcccgccttcgattatgaagagctgtcgggcatcaggctgcactgggaaggcctgacgggagaaacggtttatcaaaaaggtttcaaaagctaccggaacggctatgatgcccccttgtttaaaatcaagctggcagacaaaggcgatgccgcgtttgaaaaagtgcatttcgattcggaaacttcagacggcatcaatccgcttgctttgggcagcagcaatctgaccttggaaaaattctccctagaatggaaagagggtgtcgattacaacgtcaagttaaacgaactggtcaatcttgttaccgatttgcagattggcgcgtttatcaatcccaacggcagcatcgcaccttccaaaatcgaagtcggcaaactggctttttcaaccaagaccggggaatcaggcgcgtttatcaacagtgaagggcagttccgtttcgatacactggtgtacggcgatgaaaaatacggcccgctggacatccatatcgctgccgaacacctcgatgcttctgccttaaccgtattgaaacgcaagtttgcacaaatttccgccaaaaaaatgaccgaggaacaaatccgcaatgatttgattgccgccgtcaaaggagaggcttccggactgttcaccaacaatcccgtattggacattaaaactttccgattcacgctgccatcgggaaaaatcgatgtgggcggaaaaatcatgtttaaagacatgaagaaggaagatttgaatcaattgggtttgatgctgaagaaaaccgaagccgacatcagaatgagtattccccaaaaaatgctggaagacttggcggtcagtcaagcaggcaatattttcagcgtcaatgccgaagatgaggcggaaggcagggcaagtcttgacgacatcaacgagaccttgcgcctgatggtggacagtacggttcagagtatggcaagggaaaaatatctgactttgaacggcgaccagattgatactgccatttctctgaaaaacaatcagttgaaattgaacggtaaaacgttgcaaaacgaaccggagccggattttgatgaaggcggtatggtttcagagccgcagcagtaa
>NMB0959|4.791722155098181
atgaatttacacgagtatcaggctaaagaactgctggctagctacggtttgcccgtacaaggcggtattttggcacacaacggcgaagaagccgctgcagcttacgacaaattgggcggcaaattcgctgttgtcaaagcacaagtacacgccggcggccgcggtaaagcgggcggcgtaaaagtcgttaaaagccgcgaagaagctaaagaagtggctgaaagcctgattggcaccaacttggtaacttaccaaaccgatgccaacggccaacctgtcaacagtgttttggtttgcgaagacatgtatccggttcaaaccgagctgtacttgggcgcagtggttgaccgttctacccgccgcattacattcatggcctctaccgaaggcggcgtggaaatcgaaaaagttgctgccgaaactcctgaaaaaatcttcaaagtaaccgttgatccgctggtcggcctgcaaccttgccaagctcgcgaagttgcgttccaactgggcttgaaagacaaacaaatcaacgagttcgtcaaactgatgaccggtgcgtacaaagcgtttgtcgaaaatgacttcgccctgtttgaagtcaacccgctggcagttcgcgaaaacggcgcgctcgcctgcgtggacggcaaaatcggcatcgacagcaacgcgctctaccgcctgccgaaaatcgccgaattgcgcgacaaatctcaagaaaacgaacgcgagttgaaagcttctgaatttgacctgaactatgttgccctggaaggcaacatcggctgtatggtgaacggtgccggtttggcgatggccactatggacatcatcaaactgaaaggcggccaacctgccaacttcttggacgttggcggcggcgcaaccaaagaccgcgtggttgaagcgttcaaactgattctggaagacaaatccgttcaaggcgtattgatcaacatcttcggcggtatcgtacgttgcgacatgattgcggaagccatcgtggcagccgttaaagaaatcaacgtcaacgttcctgtcgttgttcgtttggaaggcaacaacgccgaactcggcgcgaaaatcctgaacgaatcaggtctgaaactgacttctgcagacggcctgaatgacgcagccgaaaaaattgttgcagccgtaaacgcctaa
>NMB0696|4.7905127318916945
atgatcaaattcaaaaacgtacacaaacatttcaaagacctgcacgtcatcaacggcgtaaacttggaaatcaaaaaaggcgaagtggtcgtcgtctgcgggccttcgggcagcggcaaatccacactcatccgcactgtcaaccagcttgaaagcatcgaaagcggcgagatttgggtggacggtgtcaacgttgccgaccccaaaaccgatttgaacaaaatccgcgaagaagtcggcttcgtattccaaggcttcaacctctacccgcacctgaccgtgttggaaaacattaccctcgcaccgatgaaggttaaggggcaaaatgcggaacaggcggagaaaaaggcaatggagcttttggaacgcgtcggactggcacacaaaaaagacgccttcccttcccaactttccggcggccagcagcaacgcgtggcgattgcacgcggtttggcgatggaaccgcgcgtaatgttgtttgacgaaccgacctccgcactcgaccccgaaatggtcggcgaagtgttgaaagtgatgaaagacttggcagaaagcggcatgacgatgatgtgcgtaacccacgaaatggggtttgcccgcgaagttgccgaccgcgtgattttcgtcgataaagggcaaatcctcgaagacgaaacgcccgaagcgttttttaccaacccgaaacacgaacgcgccaagcagttcctgcaacaggtcatgacccactga
>NMB0758|4.790350477055804
atgatgttcgacaaacacgttaagaccttccaatacggtaatcagaccgttactttggaaaccggcgaaattgcccgccaagccgccgctgccgttaaagtctctatgggcgacaccgttgttttggttgccgttaccaccaacaaagaagtgaaagaaggtcaagacttcttccccctgaccgtcgattatttggaacgcacttacgccgcaggcaaaattcccggcggtttcttcaaacgcgaaggcaaacaaagcgaaaaagaaatcctgaccagccgtctgatcgaccgtccgattcgtccgctgttccctgaaggtttctaccacgacatccaaatcgtagcgatggtcgtgtccgtcgatcctgaaatcgattctgatattcctgcaatgttgggtgcatctgccgcgctggtgttgagcggcgtaccgtttgccggcccgatcggcgcggcacgcgtcggttatgtaaacggcgtgtacgttttgaatccgactaaagccgaattggcgaaatcgcaattggacttggtggtcgccggtacttcaaaagccgtgttgatggtggaatccgaagccaaaatcctgcccgaagacgtgatgctgggcgcggtggtttacggccacgatcaaatgcaggttgccatcaatgcaatcaatgaatttgccgacgaagtcaatccggaactttgggattggaaagcacctgaaaccaatgaggaactggttgccaaagtccgcgggattgccggcgaaaccattaaagaagcgttcaaaatccgtcaaaaacaagcgcgttctgccaaattggacgaagcttggagtgcggtaaaagaagccttgattaccgaagaaaccgacactttggcagccaacgaaatcaaaggcattttcaaacacttggaagccgatgtcgtccgcagccaaattttggatggccaaccgcgcatcgacggccgcgacacccgcaccgtccgtccgctgaacatccaaaccagcgtattgccgcgcacgcacggttctgcattgtttacccgtggcgaaacccaagctttggccgttgcaactttgggtacttcgcgcgacgagcaaatcatcgacgcgctgtccggcgaatacaccgaccgctttatgctgcactacaactttccgccgtactctaccggcgaagtgggccgcatgggcgcaccgaaacgccgtgaaatcggtcacggccgtttggctaaacgtgcattgttggccgtattgccgaaacctgaagatttcagctacaccatgcgcgtggtctccgaaattaccgaatccaacggctcttcctctatggcttccgtctgcggcggctgcctgagcctgctgtctgccggcgtgcctttgaaagcacacgttgccggtatcgcgatgggtctgattctggaaggcaacaaatttgccgtcctgaccgacattttgggcgacgaagaccacttgggcgatatggactttaaagtggccggtacgaccgaaggcgttaccgcgctgcaaatggacatcaaaatccaaggcattaccaaagaaattatgcaaatcgctttggcacaggccaaagaagcgcgtctgcacatcttggatcagatgaaagccgccgttgcgggcccgcaagagctgtccgcacacgcgccacgcttgttcacgatgaaaatcaaccaagacaaaatccgcgaagttatcggtaagggcggtgaaaccatccgttcgattaccgctgaaaccggtacggaaatcaatattgccgaagacggtacgattaccattgccgcaaccactcaagaagccggcgatgcggcgaaaaaacgcatcgagcagattactgccgaagtggaagtgggcaaagtgtacgaaggcactgtggtgaaaatcctcgataacaatgtcggcgcgattgtcagcgtgatgccgggcaaagacggtttggtacacatcagccaaatcgcccacgagcgcgtacgcaatgtcggcgactacctgcaagtcggtcaggtggtgaacgtgaaagcattggaagtggacgacagaggccgtgtccgtctgtccatcaaagccctgctggacgcgcctgcccgtgaggaaaatgccgccgagtaa
>NMB0612|4.7899203136353945
atgcagaaatccaaattatcttggttcttgaaactgatgttggcactgtcgctggcgtttctgtatatcccgctggttgttttggtcatctattcgtttaacgaatccaagctggtaaccgtttggggcggcttttcgaccaagtggtacggcgcattgctggaaaacgacaccatcttggaagccgcttggctgtcgctgcggattgccgttgtgtcttcgcttgccgccgtcgttttgggcacgctggcaggctatgcgatggcgcggattaaacgttttcgcggcagtaccttgttcgctggcatgatttccgcacctatggtgatgcccgacgtgattaccggtctgtctatgctgctgctgattattcaggtacagatatttttgcagggcagcgaatggttacaacatctctacttcgatcgtggctttttcaccatcttcctcggacatacgacgctgtgtatggcgtacattaccgttgttatccgttcgcgtctggttgagcttgaccagtcgctcgaagaagccgcaatggatttgggcgcgcgcccgctgaaaatcttttttgtcatcactttgcctttgattgcccctgccatcgcttcaggctttctgctcggcattaccctgtctttggatgatttggtgattacctcattcctctccggccccggttcatccacattgccgcaggtgattttctccaaaatcaagttgggtctcgatcctcagatgaatgtcttggcgaccatcctaatcggcatcatcggaacattggtcatcatcgtcaattattggatgatgaggcaggcaaccaagcgtgaccgagaagcggcagaagcctaccgccaggaaaaattggctgccgagaaagcaaattaa
>NMB0729|4.785399433282967
atgactctcactaaagcagaactggccgatattttggtagacaaagtcagcaacgtcaccaaaaacgatgccaaagaaatcgtcgaactcttttttgaagaaatccgcagcactttggcaagcggcgaagaaatcaaaatttccggtttcggaaatttccagttgcgcgacaagccgcaacgcccgggtcgtaatcctaaaaccggcgaggaagtgccgattaccgcccgccgcgtggtaactttccatgccagccagaaactcaaaagcatggtggaacactactatgacaaacaacgttga
>NMB0570|4.783567065661923
atgcgccacctacccctgttttcactaatgcttttcccagcatcggtttacgccgcagatttggacggcgcaaacctaaacctgctgtggggcctgccctttgccctgattttgctgtctatcgcattgggtcccttgtttttttcgcatacctggcatcaccattacggcaaaattaccgccttttggacattgctcttcctcatcccgttcagtttggtttttggcgcgtccgccggtatccataccgtcgcacacgcactcgttgaagaatacatccctttcatcctgctgctgcttgccctgtacaccatttcaggcggcattttggtttggggcgacttgaacggcacacccaagctcaacaccgccctgcttgccgtcggtacggcacttgcctctatcatgggaacgaccggcgcagcaatgctgatgattcgtccgctgctgaaagccaaccaaaaccgtacccgccgcgtgcacatcgtcatcttcttcattttcctggttgcaaacatcggcggcggtctgacccctttgggcgaccccccactcttcctcggcttcctcaaaggcgtagatttcatgtggacggtcaaacatatgttcgcccccgtcctgatcagcaccgctgtcctgttgaccgccttctatttcatcgacaaccgtttcttcaaacaggaaagcattgcacaagatacgccggcacaacaggaaaaacccgaaaaaatcgccatcttcggcaaatggaacttcctcctgctttcgggcgtggtcggcgcggttctaatgtccggcctttggaaacccgaacacccgggatttgaaatcctcggcagccgttacgccctgcaaaacctcgtccgcgatgtcatcctgattgcattgaccgccgtatctatggcaatcacgcccaaacaagtccgcgcaggcaacgaattcaactttgaacccatcgccgaagtgggcaaactcttcctcggcatcttcatcaccatctttcccgtcctgagcattctgaaagcaggcgaggcaggcgcgctgggcggggtggtatcgctggttcacgatacggcaggtcatccgattaatgtgatgtatttttggatgagcggcatattgtcggcattcttggataacgcgcccacttatctcgtttttttcaatatggcgggcggcgatgcccaagccttgatgacgggtaccctgtttcattcgctgctggcggtttctatgggttcggtattcatgggcgcactgacctacatcggcaacgcaccgaacttcatggtcaaggccattgccgaacagcgcggcgtaccgatgccgactttcttcggctatatgatgtggtcggtcgccttcctgacacccgtcttcatcgtacatacccttatctttttcgttttcaaactgctgtaa
>NMB1643|4.777338820261641
atgagtaacacaaccgtagaacaatttgccgccgagctgaaacgccccgtcgaagacctgttgaaacagttgaaagaagccggcgtcagcaaaaacagcggcagcgattccctgacgctggacgacaaacagcttctgaacgcctacctgaccaagaaaaacggcagcaacagcagcaccatcagcatccgccgcaccaaaaccgaagtcagcaccgttgacggcgtaaaagtcgaaacacgcaaacgcggacgcactgtcaagattccttctgccgaagaattggcagcacaggtaaaagccgcccaaacccaagccgcacctgtccggccggagcagacggcagaagacgcggcaaaagcccgagccgaagctgccgcacgcgcagaagcccgtgccaaggcagaagcggaagcggcaaaactgaaagcggcaaaagcaggcaacaaagccaaacctgccgcgcagaaacccaccgaagcaaaagccgaaaccgcacccgttgcggcggaaaccaaacccgccgaagaaagcaaagcggaaaaagcccaagccgacaaaatgccgtctgaaaaacccgccgagcccaaagaaaaagccgccaagccgaaacacgagcgaaacggcaaaggcaaagatgccaaaaaaccggcgaaacctgccgcacctgccgtgccgcaacccgtggtcagcgcggaagaacaggcgcaacgcgacgaagaagcacgccgtgccgccgcacttcgcgcccaccaggaagccctgttgaaagagaaacaggaacgccaggcacgccgcgaagccatgaaacaacaggcagaacaacaggcaaaagccgcacaggaagccaaaaccggcagacagcgtcccgccaaacctgccgaaaaaccgcaggcagccgcgccagccgtcgaaaataaacctgtcaatccggcaaaagcgaaaaaagaagaccgccgcaaccgcgatgacgaaggtcaaggccgaaacgccaaaggcaaaggcggaaaaggcggacgcgaccgcaacaatgcacgcaatggcgacgacgagcgcgtacgcggcggcaaaaaaggcaaaaaactcaaactcgagccgaaccaacacgccttccaagcaccgaccgaacccgtcgttcatgaagttttggttcccgaaaccattaccgttgccgatttggcgcacaaaatggcggtcaaaggcgtggaagtggtcaaagccctgatgaagatgggcatgatggttaccatcaaccaatccatcgaccaagacaccgccctgattgtggtggaagaactcggccacatcggcaaacctgccgcagccgacgaccctgaagcattcttggacgagggcgcggaagcagtggaagccgaagcattgccgcgtccgcccgtcgttaccgtgatgggccacgtcgaccacggcaaaacctcgctgctggactacatccgccgtaccaaagtggtacagggcgaagcgggcggcattacgcagcacatcggcgcgtaccacgttgaaacccctcgcggcgtgattaccttcttggacaccccgggccacgaagcctttaccgctatgcgcgcacgcggtgcgaaagcaaccgacatcgtgattctcgtggtcgccgccgacgacggcgtgatgccgcaaaccatcgaagcgattgcccacgccaaagctgcgggtgtaccgatggtggttgccgtcaacaaaatcgataaagaagccgccaacccagagcgtatccgccaagagctgaccgcacacgaagttgtgcctgacgaatggggcggcgatgtacagtttatcgacgtttccgctaaaaaaggcctgaacatcgatgcattgctcgaagccgtcttgctcgaagctgaagttttggaactgaccgcacctgtcgatgcgcccgccaaaggcatcatcgtcgaggcgcgcttggacaaaggccgcggcgcggttgccacattgctggttcaaagcggcacgctgaaaaaaggcgatatgctgctggccggtacggcattcggcaaaatccgcgcgatggtcgatgaaaacggcaaatccattaccgaagccggtccgtccatccccgtcgaaatcctcggcttgtccgacgtaccgaatgcgggtgaagacgcgatggtattggcggacgagaaaaaagcgcgcgaaatcgccctcttccgccaaggcaaataccgcgacgtgcgccttgccaaacagcaggcggcgaagctggaaaatatgttcaacaatatgggcgaaacccaggcccaatctttgtcggtcatcatcaaggcagacgtgcagggctcttacgaggctttggcgggcagcctgaaaaaactgtccacagacgaagtgaaagtgaacgtgttgcacagcggcgtgggcggcattaccgaatcggatgtcaaccttgccatcgcttcgggcgcattcattatcggctttaacgtgcgtgcagatgcctcttcgcgcaaacttgccgaaaatgaaaacgtggaaatccgctactacaacatcatctacgatgccatcaacgacgtgaaggcggcgatgagcggtatgctttccccggaagagaaagaacaggttaccggtacggtcgaaatccgtcaggtcatctccgtttccaaagtcggcaacattgcaggctgtatggttaccgacggcgtggtcaaacgcgattcccatgtccgcctcatccgcaacaacgtggttatccacacgggcgaactggcttcgttgaaacgctataaagacgatgtaaaagaagtccgcatgggcttcgagtgcggtctgatgctcaaaggctacaacgaaatcatggaaggcgaccaactggaatgcttcgacatcgtcgaagttgcccgcagcctgtaa
>NMB0533|4.775043097563351
atgaacagacacatccgccaagaaatcttcgaacgcttccgcgccgccaacccccatccgaccaccgagctgaatttcaactcccctttcgagcttttaattgccgttctgctttcagcgcaggcgaccgatgtcggcgtaaacaaggcgacggcgaagctgtttcccgttgccgatacgccgcaggcgatgctggatttgggtttggacggcgtgatggaatacacgaaaaccatcgggctgtataaaaccaaatccaaacacattatgcaaacctgccgcatcctgctggaaaaatacaacggcgaagtgccggaagaccgcgaggctttggaatcattgccgggtgtggggcgcaaaacggcaaacgtcgtattgaacacggcgttcggccatcccgtcatggcggtcgatacgcatattttccgcgtatccaaccgaaccaaaatcgcccccgggaaagatgtgcgcgaagtcgaagacaaactgatgcgcttcattcctaaagaatttctgatggacgcgcaccactggctgattttgcacggacgctacacctgcaaggcactcaaaccgcaatgccaaacctgcatcatcaacgatttgtgcgaatatcccgccaaagcctga
>NMB0359|4.772340675801477
atgtctattaaaaacgccgtaaaattgattgaagaaagcgaagcccgctttgtcgatttgcgctttaccgataccaaaggcaagcagcaccactttaccgtgcctgcgcgcatcgtgttggaagaccccgaagagtggttcgaaaacggtcaggcgtttgacggttcgtctatcggcggctggaaaggcattcaggcttccgatatgcagttgcgccccgatgcgtctacagccttcgtcgatcctttttatgatgatgcgactgttgtgttgacttgcgacgttatcgatcccgccgacggtcagggttacgaccgcgacccgcgctccatcgcccgccgagccgaagcctatttgaaatcttccggcatcggcgagaccgcctatttcggtcccgaacccgagtttttcgtattcgacggcatagaatttgaaaccgatatgcacaaaacccgttacgaaatcacgtccgaaagcggcgcgtgggcaagcggtctgcatatggacggtcaaaacaccggccaccgcccgaccgtcaaaggcggttacgcacctgttgcaccgattgactgcggtcaggatttgcgttcggcgatggtaaacattttggaagaactcggtattgaagtggaagtgcaccacagcgaagtcggcaccggcagccaaatggaaatcggcacgcgctttgctactttggtcaaacgcgccgaccaaacccaagacatgaaatatgtgattcaaaacgttgcccacaacttcggcaaaaccgccactttcatgcccaaacccattatgggcgacaacggcagcggtatgcacgttcaccaatccatttggaaagacggtcaaaacctgttcgcaggcgacggctatgccggcttgagcgacaccgcgctctactacatcggcggcatcatcaaacacgccaaagccttgaacgcgattaccaatccgtccaccaactcctacaaacgcctcgtgccgcactttgaagcgccgaccaaactggcatactccgccaaaaaccgttccgcttccatccgcattccgtccgtgaacagcagcaaggcgcgccgcatcgaagcgcgtttccccgatccgaccgccaacccgtatttggcatttgccgccctgttgatggcgggtttggacggcattcaaaacaaaatccatccgggcgaccctgccgataaaaacctgtacgatctgccgccggaagaagatgcattggtgccgaccgtttgcgcttctttggaagaagcactggccgccctcaaagccgaccacgaattcctcctgcgcggcggcgtgttcagcaaagactggatcgacagctacatcgctttcaaagaagaagacgtacgccgcatccgcatggcgccgcacccgctggaatttgaaatgtattacagcctgtaa
>NMB0854|4.767657895031058
atggcacaaaaaatccaatccgtcaaaggcatgaacgaccttctgcctgtcaagcaaaaagatttcaaactgacggctgcgttttggcaggcgtttgaagatacggtcggccgctggacacgcgcttacggttatcagcaaatccgtacgccgattgtcgagcaaaccggtttgtttgtccgctccatcggcgaggaaaccgatgtggtcggcaaggaaatgtacaccttctccgattcaaacgattctttgagtttgagcttgcgtcctgaaggtacggcttcctgcctgcgtgcggtggtcgaacacaaccttctgtacaatagcccgcaaaagctgtggtatatggggccgatgttccgccgcgagcgtccgcaaaaaggccgttatcgtcagttccatcaggtcggtatcgaggctttgggttttgaagggccggatattgatgcggaaatcatcgcgatgtctgccgacttatgggaaaaattgggtatccgcgaatacctgactttggaaatcaacagcttgggcaaccgtgaggaacgcgcggcacaccgtgcggcattggttgaatatctgacccgttatgaagataaattggatgaagacagcaaacgccgtctgaaaaccaatcctttgcgcgttttggatacgaaaaacccagatttgcaggaaatctgcaacgcggcgccgcgtttggtggattacttgggcgaggattcgcaaaaccactatgtacgcttcaaggcgatgttggatggtttgggtatccaatatattgaaaatccgcgcttggttcgcggtttggattattacaatcagacggtttttgagtggacgaccgacaaactcggcgcgcaggcgactgtgtgcggcggcggccgttacgatggcttgattgaagaactcggcggcaaacctgcgccgtctatcggctttgcaatgggtatcgagcggctgctgcttttggtgagcgaatacggctctctggaagtgaacgctgcgcctgatgtctatgcaatgcaccaaggcgaaggggcggacttgcaggtgatgaaatacgcacaagccttgcgcgcgcaaggtttcaatgtaatgcagcattccggctatcaaagcctgaaagcgcaaatgaaaaaagccgacaacagcggcgcacgctttgccctgattgtcgcgcaagacgaactggcgaacggtacggttacgctcaaagacatgaacggcgcacacggtcagcaaactgtcgccgccgaggatttaacccctactttacaacaatggaagaacgcataa
>NMB1351|4.764294011887695
atgaacgccgcacaactcgaccataccgccaaagttttggctgaaatgctgactttcaaacagcctgccgatgccgtcctctccgcctatttccgcgaacacaaaaagctcggcagtcaagatcgccacgaaatcgccgaaaccgcctttgccgcgctgcgccactatcaaaaaatcagtaccgccctacgccgtccgcacgcgcagccgcgcaaagccgctctcgccgcactggttctcggcagaagcaccaacatcagccaaatcaaagacctgcttgatgaagaagaaacagcgttcctcggcaatttgaaagcccgtaaaaccgagttttcagacagcctgaataccgccgcagaattgccgcaatggctggtggaacaactgaaacagcattggcgcgaagaagaaatcctcgctttcggccgcagcatcaaccagcctgccccgctcgacatccgcgtcaacactttgaaaggcaaacgcgataaagtgctgccgctgttgcaagccgaaagtgccgatgcagaggcaacgccttattcgccttggggcatccgcctgaaaaacaaaatcgcgcttaacaaacacgaactgtttttagacggcacactggaagtccaagacgaaggcagccagctgcttgccttattggtgggcgcaaaacgaggcgaaatcattgtcgatttctgtgccggtgccggcggtaaaaccttggctgtcggtgcgcaaatggcgaacaaaggcagaatctacgccttcgatatcgccgaaaaacgccttgccaacctcaaaccgcgtatgacccgcgccggactgaccaatatccaccccgaacgcatcggcagcgaacacgatgcccgtatcgcccgactggcaggcaaagccgaccgtgtgttggtggacgcgccctgctccggtttgggcactttacgccgcaatcccgacctcaaataccgccaatccgccgaaaccgtcgccaaccttttggaacagcaacacagcatcctcgatgccgcctccaaactggtaaaaccgcaaggacgtttggtgtacgccacttgcagcatcctgcccgaagaaaacgagctgcaagtcgaacgtttcctgtccgaacatcccgaatttgaacccgtcaactgcgccgaactgcttgccggtttgaaaatcgatttggataccggcaaatacctgcgcctcaactccgcccgacaccaaaccgacggcttcttcgccgccgtattgcaacgcaaataa
>NMB1312|4.761733301941632
ttgaaagagcgcatcgtattcttggtcggaccggtaaccgacgagtccgccaatctggtggttgcccaactgttgtttttggaaagtgagaatccggataaggatattttcttctatattaactcgccgggcggttcggtaacggccggtatgtcgatttacgacaccatgaatttcatcaagcccgatgtatcgactttgtgcttggggcaggcggcaagtatgggcgcgttcttattgtcggcaggcgagaaaggcaaacgttttgccctacccaacagccggattatgattcaccagcctttaatcagcggcggtctgggcggtcaggcatccgacattgaaattcacgcacgcgaacttttaaaaatcaaagaaaaactcaaccgcctgatggcgaaacattgcgaccgcgatttggcagatttggaacgcgacaccgaccgtgataatttcatgtctgccgaagaagccaaagaatatggtttgattgaccagattttggaaaaccgcgcttctttgcggctttaa
>NMB0008|4.75693322164194
atgagcatcatccactacctctcgctgcacgtcgaatccgcgcgcaccgcgctcaagcagctcctgcgccaacccttcggcacactgcttaccctcatgatgctcgccgtcgcgatgaccctgccgctgtttatgcatctgggcatccaaagcgggcaaagcgtgttgggcaaactcaacgagtcgccgcaaatcacaatctatatggaaacctccgccgcacaaagcgacagcgataccgtccgcagcctgctggcgcgcgacaaacggctcgacaacatccgcttcatcggcaaagaagacggtctggaagaattacagtccaatcttgaccaaaatctgatttccatgcttgacggcaaccccctgccggatgtctttatcgttacccccgacccggcaaccacgcccgcccaaatgcaggcaatctaccgagacattaccaaactgcctatggtcgaatccgcgtctatggataccgaatgggtgcaaacgctgtaccaaatcaacgagttcatccgcaaaattttgtggtttctttccctgacgctggggatggcgttcgtccttgtcgcacacaacaccatccgcctgcaaatcctcagccgcaaagaagaaatcgaaatcaccaaactcttgggcgcgcccgcgtcgtttatccgccgcccattcctttatcaagccatgtggcagagcatcctttccgccgccgtcagcttggggctttgcggttggctgctctctgccgtgcgcccattggtcgatgccattttcaaaccctacggacttaatatcggctggcggttcttctacgctggcgaactcgggctggtgttcggcttcgtcatcgcgttgggcgtattcggcgcgtggcttgccaccacccagcacctgctcggcttcaaagccaaaaaataa
>NMB0038|4.754297498127161
atgccgcaaaacactttaaacatcgtcatcctcgccgccggcaaaggcacgcgcatgtattccaaaatgccaaaagtgctgcaccgcatcggcggcaagcccatggtcgggcgcgttatcgacaccgcagccgcactgaatccgcaaaacatctgcgtcgtcatcggccacggcaaagagcaagtcttggacaccgtcaaacgcgatgtcgtttgggttgaacaaaccgaacagctcggtaccggccacgccgtcaaaaccgccctgccccacctttccgccgaaggccgcacgctggtgttgtacggcgacgttcctttaattgacgttgaaaccctcgaaaccctgctcgaagccgcaggcaacgaagtcgggctgttgaccgacgttcccaacgacccgacaggcttggggcgtatcatccgcgacagcaacggcagcgtaaccgccatcgtcgaagaaaaagacgccgacgccgtccaaaaagccgtgaaagaaatcaataccggcatcctcgtcctgcccaacgccaaactcgaaaactggctgaacagcctttccagcaacaatgcacaaggcgaatactacctgaccgacctcatcgccaaagccgttgccgacggtattaaagttcatcccgtccaagtgcgcgcctcccacctcgccgccggcgtgaacaacaaactccagctcaccgaactcgaacgcatcttccaaaccgaacaggcgcaagaattgctcaaagcaggcgtaaccctgcgcgatccggcacgtttcgatttacgaggccgtctgaaacacgggcaagacgtcgtgattgatgtgaactgtatctttgaaggcgacatcgagctcggcgacaacgtcgaaatcggcgcaaactgcgtcatcaaaaacgccaaaatcggcgcaaacagcaaaatcgcccccttctcccacctcgaaagctgcgaagtcggcgaaaacaaccgaatcggcccgtacgcccgcctgcgtccgcaagcccgccttgcagacgacgtacacgtcggcaacttcgtcgaaatcaaaaacgccgccatcggcaaaggcaccaaagccaaccacctcacctacatcggcgacgccgaagtcggctgcaaaaccaacttcggcgccggtacgattattgccaactacgacggcgtgcacaaacacaaaaccgtcatcggcgacgaagtgcgcatcggttcaaactgcgtcctagtcgcccccgttaccctcggcaacaaagtaaccacaggcgcgggcagcacgattacccgcaatgtcgaagacaacaaactcgccctcgcccgcgcccgccaaaccgtcatcgaaggctgggtgcgtcctgaaaaagacaaacaataa
>NMB0743|4.752595578800855
atgggcggacagaaaacgcatttcggattcagtacggtcaacgaagatgaaaaagccggcaaagtggcggaagtgttccactccgtcgccaaaaactacgacattatgaacgatgtgatgtcggcagggctgcacagggtgtggaagcatttcaccatcaacacggcgcacctgaaaaaaggcgataaagtgttggacattgcgggcggtacgggcgatttgtcgcgcggttgggcgaaacgggtcggcaaggaaggcgaggtttggctgaccgatattaattcctctatgctgaccgtcgggcgcgaccgtctgttgaacgaaggcatgattttgcccgtatcgcttgccgatgcggaaaaactgcctttccccgacaattatttcaacttggtttccgtggcgttcggcttgcggaacatgacgcataaagatgccgcgctgaaagagatgtaccgtgttttgaaaccgggcggcacgttgctggtgttggagttttccaaaatctacaaacctttggaaggcgcgtatgatttctattcgttcaagctgctgccggtcatgggcaggctgattgcgaaagatgcggagagttaccagtatcttgccgaatccatccgtatgcaccccgatcaggaaactttgaaacagatgatgctggatgcgggcttcgacagcgtggattatcacaatatgagtgcgggcatcgtcgcgctgcataagggcgtgaaattttaa
>NMB1500|4.745469880376085
atgtacaaacatttggttgttgccgttgacggcagtgaaacgtccatcaatgccctgaaacatgccgccgagcttgccggggtcaacggtgcgcgcctgactttggtgcacgttgccaatcctgccgaatatatggcactcgcccccgaatttttgcaacacgaaagctacgaagccgccgccgtcgcgcaaggcaacgaagttttggatgccgccgagcgcaccgcccaggaactgggtgtggaaaataccgtcaaacacctgctggttgccaataagggtgcgcgtgaaatggcgcaggatttggttgattatgccgatgaaaacggtgccgacctgctggtgttgggtacgcacggacgtaccgggctgatgcaccttttaatgggcagttttgccgaaacggtaatgcgccaaagccacctgccgcttttgattatccgcagcaaagccgaagaggcgtag
>NMB2051|4.743069984013415
atgagggcagcgaaaatgaaacaaactctgaaaaactggtttgctgccttattgctggcagtgcctatgagtgcagccgtcgccagcggcggcggacactacgaaaaagtcgatatcgacctgcgtgaccaagtcagcctgcagcacggtgcgcaaatctttacaaactactgtttgtcttgccactctgcaagcggtatgcgcttcaaccgtctgaaagacatcggtttgactgacgaagaaatcaagaaaaacctgatgtttaccaccgataatgtcggcgatgtcatgcattcggcgatgaacccgaaagatgcggcaaaatggtttggtgctgctccgcccgatttgacgttgattgcgcgttccaaaggtgcagactacctttacgcctatatgcgcggcttctataaagatccgacccgtccgagcggctggaacaatactgtattcgataaagtcggtatgccccacccgttgtgggagcaacaaggtgttcaagccgttgagttggatgccaaaggtcagccggttatggtaaaagacgaacacggcgagatgaagcctaagctgtattgggaatctaccggtttgcacagccgccgcctgcctaacggcaaagtgatccaaaaagagtacgacgcatatgtacgcgatttggtcaattaccttgtgtacatgggcgaacctgcacaactgcaacgcaaacgtataggctatgtcgtgatgattttcctatttgcggttatgctgcctttggcttacttcctaaataaagaatattggaaagacgtacactaa
>NMB0904|4.7421416740462
atgaaatacttgatccgcaccgccttactcgcagtcgcagccgccggcatctacgcctgccaaccgcaatccgaagccgcagtgcaagtcaaggctgaaaacagcctgaccgctatgcgcttagccgtcgccgacaaacaggcagagattgacgggttgaacgcccaaatcgacgccgaaatcagacaacgcgaagccgaagaattgaaagactaccgatggatacacggcgacgcggaagtgccggagctggaaaaatga
>NMB0771|4.740407957463598
atgcatatcatcgattcgcactgccacctcaattttgaaggtttgaaagaacgcctgcccgaagttttgtccaacatggaagcaaacggcgtggggcaggcactcgccatcagcgtcagtagggaaagcttctccgaagtctttgccatcgccgaagcgcacgaacacatctattgcaccataggcgtacatcccgacagcaaggaagccgaagaattttccattgcggaaatggtcgaagccgccgcccatccgaaagtggtcggcatcggcgagacgggtttggattattactggtgcaaaggcgatttgtcctggcaacacaaacgctttgcagaccacatcgaagcagccaatcaaaccggactgcccgttatcgtccatacgcgtgatgcggcggcggacaccttgtctatcctgaaagaatgccgggttaattcgggcgttatccactgtttttccgaagacatcggttttgcccgtgcagcaatggatttggggctttatatttctttctcgggaatcgttacctttaaaaacgcacccttggttcaggaggcggcgaaatatgtgccggacgaccgcattttggtggaaaccgatgcgccgttcctcgcccccgttcccaaacgcggcaggcagaacgaaccggcttttgtgcgccataccgccgaacatatcgccaaattgcggaaccaaacattggaacaggttgcggcatatacgacggaaaacttttaccggctgtttaaaaaagtacccgatatgcggaccgtctga
>NMB1238|4.740383662338116
atgttccattccatcgaaaaatacagaacgcccgcccaagtccttttgggcctgattgcattaaccttcgtcggcttcggggtcagcacggtatcccatccgggtgccgactacatcgtccaagtgggcgacgaaaaaatcagcgaccactccatcaacaacgccatacagaacgaacaggcggacggcggcggcccttcgcgcgacgcggtgttccaatccctgctgcaacgcgcctacctgaaacagggcgcgaagctgatgggcatttcggtttcttccgaacaaatcaagcaaattatcgtggacgatcccaatttccacgacgcaaacggcaaattcgaccacgcgcttttaaaccgctacctttcccaacgccatatgtctgaagaccagtttgtcgaagaaatccgcgatcagtttgccttgcagaatttggtaaacctcgtccaaaacggcgtattggtcggcgacgcgcaggcggaacagctgatcaggctgacacaggtcaaccgcaccatccgttcgcacactttcaaccccgacgagttcatcgcccaagtcaaagtgtctgaagccgatttgcagaaattttataatgcgaacaaaaaagactatctgctgccgcaggcggtcaaattggaatatgtcgccttgaatctgaaggattttgcagacaagcagaccgtcagtgaaacggaagtgaaaaatgcatttgaagagcgcgtggcgcgtttgccggcaaatgaagccaaaccttctttcgagcaggaaaaagccgccgtcgaaaacgaattgaaaatgaaaaaggcggttgccgacttcaacaaggcaaaagaaaaattgggcgacgatgcgttcaaccatccttcctcgcttgccgaagccgccaaaaacagcggtttgaaagtcgaaacccaagaaacttggctgagtaggcaggacgcgcaaatgtccggtatgcccgaaaacctgatcaatgccgtattcagcgacgacgtattgaagaaaaaacacaattccgaagtgctgaccatcaacagcgaaaccgcgtgggtcgtccgcgccaaagaagtccgcgaagagaaaaccctgccgtttgccgaagccaaagacgcggtacgtcaggcttatatccgtaccgaagccgccaaacttgccgaaaacaaggcaaaagacgtgcttacccaactgaacggcggcaaggctgttgacgtgaaatggtcggaagtgtccgttttgggcgcacagcaggcaaggcagtccatgccgcccgaggcttatgcggaactgctgaaagcaaaaccggcaaacggcaaacccgcctacgtcaggctgatcggtctgccggcacccgtgattgtcgaagtacaggctgtaaccccgccggatgatatcgccgcacagcttccgcttgcaaaacaggctttggcgcaacagcagtctgccaatactttcgacttgttgatacgttatttcaacggcaaaatcaaacagaccaaaggagcgcaatcggtcgacaacggcgacggtcagtaa
>NMB1060|4.738557221675021
atggacacactgacccgattcctccccgaacacctgcaacaaaaccagctgcccgaagcactcggcggcgttttactgtccgttgtttccgcctgcaccgaaatcaacgccaaagtccgcctcggcgcactggccggcgtattgggtatggcgggcacgggcaatattcagggcgaagaccaaaaaaaactggatgttatcgccaacaacatcatgattgacacactcaaagccaattctgccgttgccgggctggcgagcgaggaagaagacactttcgtaaatgccggtgaaaacggacgctatctcgtcctattcgaccctttagacggatcgtccaatattgatgtcaacatttccgtcggtacgattttctccatccttgaaaaacccgaaggcgcattggcaaccgaatcattccttcaaacgggcagacagcagcttgccgctggttacgttctttacgggcctcaaacccagctcgtattcacattcggacatggcgtatatatgttcacgctcaatgccgaaaacgaatttgtgctgaccaaagaaaacccgaaagtacccgaaagtaccaaagaatttgccatcaatatgtccaaccgccgccactggctgccccccgtccaacaatacatcgacgagctcttggcgggcgaaaccggtacgcgcggcaaaaactacaatatgcgctgggtagccagtatggttgccgaaatccaccgcatcctgatgcgcggcggcgtgttcatgtatccgcaagacaaacgcgaccccgctaaacccggcaaactgcgcctgatgtacgaagccaaccctatgagcctgatactcgaacaggcgggcgcatcggcaagcaacgcatatcaagccatgctcgacatacagcccgaaaacctgcaccaacgcgtcgccgtcttcatgggcagcagcgaagaagtcgcctatctcgaccgcctgcacgcaaaatag
>NMB0166|4.7367667419197215
atggctaaagcaaacacagcttcacgtgtacgtaaaaaagtacgtaaaaccgtgagtgagggtattgtgcacgttcatgcatctttcaacaataccatcattacaatcactgaccgtcaaggcaatgcgttgtcttgggctacctctggcggcgctggttttaaaggttctcgtaaaagtacaccatttgcagcacaagttgcagcagaagcagctggtaaagttgcccaagagtatggcgttaaaaatttagaggttcgtattaaaggtccaggtccaggtcgtgaatcctctgtacgtgctttgaatgctcttggtttcaagattaccagcattactgacgttaccccgttgcctcataacggttgccgtccgcctaaaaaacgtcgtatttaa
>NMB1083|4.735617036405395
atgaaacaaattaatcaagcattgcaacaaaaactggttgaatttaaagaaaaatcaggcatgaaccaaacccaactggcacgcggtatcggtacttcgccggcatccatcagtatgtatctgaacggcacttatgcggaaaaaggcggcaattatgaaaccatcgagccgaaaatcgaggcgtttttggagatgcaggacagtaaagcgcaacgcgaagagctggtgttgggttttgtatcgactaagacgacccgccgtattgcagaagtgatgcgcgatgcgcacgaaggcggcgaaacagtggtgatctacggtcaggcgggattgggcaagactcaggcggtcaaaaactactgcgagaaaaaccctgcggccatcttgattgaggctaatccgagctttacggctttggtcttgatgcgcaagttggcgactgcggcgaaggtatcggcgatgggcagcctgaatgatttgtttgagtctgtatctgaccgcctgcgcgattcgggccgtctgattgtggtcgatgaagcggaaaacctgcctttacgcgcccttgaaattgtacgccgtctgcacgacgagactggctgcggcttggtgttgagcggtatgccccgactggtggccaacctgcgcggtaagcatggcgaactggtacagctttacagccgcgtgtctgttgcgctgaatttgggcgaatctttgccggatgacgaactctttgagattgcgaaagcggctttgcctgatgcggtcaagcatctgctccctgatagtgtacaagcgttgattacggtcatcgggtttaatgaaacgctggagctggtgcgcctgatgggcggtacgacttatcctttgcggcagggttatacgaaaaacagtcaatcccgtgttgcatacttggaagagattatcggcagtgaggcggccggtcggctggtggaggcaatggctccgtgcaatctgtttataccccgttgcgagacggccttgtatgagttgcgaaaccgtaaaatccgcagtcagtttgaccggcagacggcaggcggtacccctgcttatgaggccgttaacgatttggccttggcacaccgcctaagcgaccgccatgtgtggcgaattttaaagcaggcggataaggaagcggagcaggagaatttgttttag
>NMB1493|4.73010735235905
atgaaatcactcaaaaccttcctcatttggggcatagtggtactggtcggcttagcatcctttaccactctggccctcagccgaggcgaacaggtcagcgcggtatggatggtcaccgccgccatatccgtttactgcatcgcctaccgtttttacagcctctacatcgccaaccgcgtaatgcggctcgatcctgaccgcctgactccggcagaacgccacaacgacggcttggactacgttccgacgcacaaaggcgtattgttcggacaccactttgccgcaattgccggcgcgggccctttggttggtccggttttggcggcgcaaatgggttatctgcccggtactttgtggattatcttcggcgtggtatttgccggcgcggtacaggatatgatggtcttgttcgtctctatgcgccgcgacggtaagtctttgggcgatattgtgaaacaggaactcggcactgtccccggcgtgattgcctccatcggtattttgatgattatggtcatcattatggcggtgttggcgttgattgtcgtaaaagcattggttcacagcccttggggtacgttcaccattgcagcaactatgccgattgcgctgtttatgggtatttacacgcgttatatccgtccgggcaaaatcggcgagatttccatcgtcggctttattttgctgatgctggcggtaatttacggcgaagatgtggctaaaagttccatcgggcattggttcgaccttgacggcatccagctcacttgggcgattatgatttacggctttgtcgcctccgtattgcccgtatggttgctgctcactccgcgcgactatctctccaccttcctgaaaatcggtacgattgcggccttggctttgggtatcgtcatcgtcaatcccgctttgcaaatgcctgccgtaacccactttatcgacggttcgggtccggtattctcaggcgcattgttcccattcttgttcattaccatcgcctgcggtgcggtttcgggcttccacgcgctgatttcttccggcactacgccgaaaatgctggaaaacgaaacccacgtccgcatgatcggttacggcggtatgttgatggaaagtttcgtagccattatggcacttgccgctgccgcatcgcttgatcccggcgtgtacttcgccatgaacagcccagccgccctgatcggtacggatgccaataccgccgccgaagtgattaccaccaagctgcaattccctgtcgatgccgcaaccctgttgcacactgctaaagaagtcggcgaaaacaccatcctttcccgtgccggcggtgcgcccaccctcgcagtcggtatggcgcacattatgagccgcctgattccgggcgaggcgatgatggcgttctggtatcacttcgccctgttgtttgaagccttgttcatcctgaccgccgtcgatgccggtacgcgcgtcgcacgttttatgattcaagacttgggcagcatcttctacaaacctttcggcaacaccgactccatccccgccaacctgattgcgaccttcttcgccgtggcattgtggggctacttcctctacacgggcgtgaccgacccgttgggcggcatcaactcgctctggcctttgttcggcatcgccaaccaaatgctggcaggcgtagccttgattatgtgcgccgtggtgctgattaagatgaaacgcgaccgttatgtctgggtggtactcgttcccgccgtcggcgtactgttcgtaacctgctacgccggcctgcaaaaactgttccacagcgacccgcgcatcagcttccttgcccacgccggcaaatacagcgacgcattggctaaaaacgaaatccttgcgcctgccaaagacatcggcgaaatggcgcaaatcatcttcaacgacaagattaatgccggtctgaccatcctcttcttgtcggttgtcgtgattgtcgccgcgtacggtttgcgtaccgccctcaaagcacgcaaagtcggctggccgaccgccaaagaaatcccggcggtgtaccgcgacggcaaacagccggaggcacaaagtgaagcataa
>NMB0254|4.7298276095513065
atgattaccttgacgcattatttggtattgggtgcgctcctgttcggtatcagcgcaatgggtatctttatgaaccgcaaaaacgtgctggtattgctgatgtcgatcgagctgatgcttttggcggtgaacttcaactttatcgccttctcgcaacatttgggcgatactgccggacaaattttcgtattcttcgtattgaccgttgccgctgccgaatctgccatcggtttggcgattatggtgctggtgtaccgcaaccgacaaacaatcaacgttgccgatttggacgagttgaaagggtaa
>NMB0935|4.72682653498698
atgccgaccccgaaagcctttgccctgctcgggccgaccgccggaggcaaaaccgcgctcgccctcaaaattgccgaaaccctgcctgtcgaaatcatcagcctcgattccgcgctggtttaccgcgatatggacatcggcacggcgaaaccgtccgcctccgaacgcgcctttgtcccgcaccaccttatcgacatcatcccgcctaccgaatcatacagcgccgcccgctttgtcgaagactgcacgcgcttggtcggggaaatttcctcacgcggcaggtttgcccttattgtcggcggcacgatgatgtatttccgcgccctgacccaaggtttgaacgatttgcccgaagccgacgcctgcctgcgtgccgacttggacgaacaaaaacagatgtacggcttggatttcctctaccgcaccctgcaaaaagtcgaccctgaaaccgcatgccgtctgaaaccgaacgacagccagcgtatcggacgcgctttggaagtttattatttaaccggcaaaccgatgagcacacatctcggcagcctgacctcccatacgctcccttttgatttgcataccgccgccctgattcccgaaaaccgtgcccgcctgcatgaaaacatcgccctgcgtttccacctgatgcttgaacagggctttatcggcgaagtagaaaacctgcgccgccgctatcccggcctgaccgcctactcccccgccatccgctgcgtcggctaccgtcaggcatggaaatatctggatggaaaaaccgatttcccggcatttgtcgagaaaggcattgccgccacccgccaacttgccaaacgccaactgacttggttgcgcaaaacacctttagactgcgttgccgacccgttttcagactgcacttcatgcacacgcctgattgaggcggcaaaacggtttttcggcgcataa
>NMB2131|4.72112358362636
gtgtttaagctcggcgtttatacctgtctcggactgtttgccggctgggtgctgctgctgatcgtgcaactctggttttcttttctcgaagcggaattgttcttcaaaatcacactgactatggcggggctgtttgtcatcatcctcgccgccttactggtatgcggtcagtatttttccgaaaagaaaatgaaagacgacgggtttatcaactga
>NMB1724|4.720221020166351
atgaaattacaacaattggctgaagaaaaaatcggcgttctgattgtgttcacgctgcttgtagtcagtgtcggtctgttgattgaagttgtgcccttggcctttaccaaggcggcaacacagccggcgccgggcgtgaagccttacaatgccctgcaggttgccggacgcgatatttacatccgtgagggctgttacaactgccactcgcaaatgattcgtccgttccgtgcggaaaccgagcgttacggtcattactctgttgccggagagtcggtttacgaccatccgttccaatggggttccaaacgtaccggtcctgatttggcacgtgtgggcggtcgctattccgacgaatggcaccgtatccacctgctgaatccccgtgatgtcgtgcctgagtccaatatgccggcattcccgtggcttgcacgcaataaagtcgatgtcgatgcaaccgttgccaacatgaaggctttgcgtaaagtaggtactccttacagtgatgaggaaattgcgaaagcacctgaggctttggcaaacaaatccgagctggatgctgtagtcgcctatctgcaaggattgggtctggctttgaaaaacgtaaggtaa
>NMB0171|4.714743057212697
gtggcaaaaattattgtagtaacttcaggtaagggcggtgtcggtaaaacgactaccagtgccagtattgcgacaggtttggcattacgcggatataaaactgcggtaattgattttgatgtgggtttgcgtaacctcgacctcattatgggttgcgagcgtcgtgtcgtttatgacctgatcaatgtcattcagggggaggcgacgctcaaccaagctttgattaaagataaaaattgtgaaaacctgtttattttgccggcttcccagactcgggataaagacgctttgacacgcgagggcgtagaaaaagtgatgcaggagctgtccggcaagaaaatgggctttgagtatattatttgcgactctcctgccggtattgagcagggtgcattgatggcgttgtattttgctgatgaagccattgtaacgaccaatcctgaggtttccagtgtgcgtgactccgacaggattttgggaattttgcaaagcaaatcccataaggcagagcaaggcggttcggttaaagaacatctgttgattacgcgttattctcccgaacgtgtggcaaaaggcgaaatgctgtctgtacaggatatttgcgatattctgcatattcctttgctgggtgtgattcctgaatcccaaaacgtcttgcaggcatccaattccggagaaccggtcatccatcaggacagcgtggcggcttccgaggcatataaggacgttattgcccgtcttttgggcgagaaccgtgaaatgcgtttcttggaagctgagaaaaaaagcttcttcaaacgtctgtttggaggataa
>NMB0591|4.714397755058458
atgacagacactcaaaaccgggtagccatgggctacatcaaaggcgtattcggcataaaaggctggttgaaaattgccgccaacaccgaatattccgacagccttttggactaccccgagtggcatttggtcaaggacggcaaaaccatcagcgttacccttgaagccggaaaagtcgtcaacggcgaactccaagtcaaattcgaaggcataaacgaccgcgacttggcattctcattgcgcggttacaccatcgaaataccccgtgaagcattcgccccgacagaagaagacgaatactactggacagacttggtcggcatgaccgttgtcaacaaagaccataccgttttaggcaaggtaagcaacctgatggaaaccggcgcaaacgacgtattgatgattgacggagaacacgggcagattctgattccgttcgtttcccaatatatcgaaaccgtcgataccggcagcaagaccattactgccgactggggtttggactactga
>NMB1972|4.71046289716396
atggcagcaaaagacgtacagttcggcaatgaagtccgtcaaaaaatggtaaacggcgtgaacattctggcaaacgccgtccgcgtaaccttgggccccaaaggtcgcaacgtagtcgttgaccgcgcattcggcggcccgcacatcaccaaagacggcgtaaccgtcgccaaagaaatcgaactgaaagacaagtttgaaaatatgggcgcgcaaatggtgaaagaagttgcgtccaaaaccaacgacgtggcaggcgacggtacgactaccgccaccgtactggcgcaatccatcgttgccgaaggtatgaaatatgttaccgcaggtatgaatccgaccgacctgaaacgcggtatcgataaagccgtcgccgctttggttgacgaactgaaaaacatcgccaaaccttgcgacacttctaaagaaatcgcccaagtcggctctatttccgccaactccgacgaacaagtcggcgcgattatcgccgaagcgatggaaaaagtcggcaaagaaggcgtgattaccgttgaagacggcaagtctttggaaaacgagctggacgtagttgaaggtatgcagttcgaccgcggctacctgtctccttacttcatcaacgatgcggaaaaacaaatcgctgctttggacaatccgtttgtattgttgttcgacaaaaaaatcagcaacatccgcgacctgctgcctgttttggaacaagtggcaaaagccagccgtccgctgttgattatcgctgaagacgtagaaggcgaagccttggcgactttggtcgtgaacaacatccgaggcatcctgaaaaccgttgccgtcaaagcccctggcttcggcgaccgccgcaaagcgatgttgcaagacatcgccatcctgaccggcggcgtggtgatttccgaagaagtcggtctgtctttggaaaaagcgactttggacgacttgggtcaagccaaacgcatcgaaatcggtaaagaaaacaccaccatcatcgacggctttggcgacgcagcccaaatcgaagcgcgtgttgccgaaatccgccaacaaatcgaaaccgcaaccagcgattacgacaaagaaaaactgcaagagcgcgtggctaaattggcaggcggcgtggcagtcatcaaagtcggtgccgcgaccgaagtcgaaatgaaagagaaaaaagaccgcgtggaagacgcgctgcacgctacccgcgcagccgttgaagaaggcgtggttgcaggcggcggcgtagccctgttgcgtgcccgtgctgctttggaaaacctgcacaccggcaatgccgaccaagacgcaggcgtacaaatcgtcttgcgcgccgttgagtctccgctgcgccaaatcgttgccaacgcaggcggcgaacccagcgtggttgtgaacaaagtattggaaggcaaaggcaactacggttacaacgctggcagcggcgaatacggcgatatgatcgaaatgggcgtactcgaccccgccaaagtaacccgttctgcgctgcaacacgccgcatctatcgccggcttgatgctgaccactgattgcatgatcgctgaaatccccgaagacaaaccggctgtgcctgatatgggcggcatgggtggtatgggcggcatgatgtaa
>NMB1473|4.709779012932657
atggataaatttcccaagtctgcaaagctcgatcacgtctgttacgacatacgcgggccggttcacaaaaaagcccttcagttggaagaggagggcaataaaatccttaaactcaatatcggcaaccctgcgccgttcggctttgaagcccctgatgaaatcttggtcgatgtcatccgcaacctgccgacttcgcaaggctattgcgattctaaagggctgtattccgcccgcaaagccattgttcactactatcagaccaaaggtttgcgcgatattacggttgatgatgtctatatcggcaacggcgtgtccgagctgattacgatgtctatgcaggcattgctcaacgacggcgacgaaatcctgattcccgcgcccgactatcccttgtggacggcggcggcaacgcttgcgggcggtacggtacgccattatctgtgcgacgaagaaaacggctggttccccaaccttgccgatatggaagccaaaatcacgcccaaaaccaaagccatcgtcgtcatcaatcccaataatccgacaggcgcggtgtacagcagggaaatcctgttggaaatcgccgaactggcgcgcaagcacggtttgattattttcgccgacgagatttacgacaaaatcctttatgacggcgcggttcaccaccacatcgccgcgcttgcccccgaccttttgacggtaacgttcaacggtttgtccaaagcctaccgtgtagccggattccgccaaggctggatggtgctcaacgggccgaaacatcatgcaaaaggttacatcgagggtttggatatgctctcgtctatgcgcctgtgtgccaatacgccgatgcagcacgcgattcagacggcattgggcggctatcagagcatcaacgaattcattttgcccggcggacggcttttggaacagcgcaacagggcgtgggaactggtcaaccagattcccggcgtatcctgcgtcaaaccgatgggcgcgatgtatatgttcccaaaaatcgataccgaaatgtaccgtatccgcgatgacatgaaattcgtttacgatttgctggtgcgcgaaaaagtcttgctggtgcagggaacggggtttaattggatcaagcccgaccatttccgcattgttacgctgccttacgtccatcagattgaagaggcgatgggcaggctggcaagattcctgcaaacctaccgccaataa
>NMB1391|4.706037938492958
atgtttgtttggcacgaatacgaaaatgcggcagaagcggcgcagtctttggctgacgcagtggcggatgctttgcagggcgcactggacgagaagggcggtgcggtgttggcagtttccggcggacgttcgccgattgcatttttcaacgccctgtcgcaaaaagatttggattggaaaaacgtcggcatcaccttggcagatgaacgcatcgtgccgaccgtccacgccgacagcaataccggtttggtgcgcgaatacctgttgaagaacaaagcggaagcggcaatgtggattcctatggtggaagacggaaaaactgaaaccgaattacatcccgatgctgttgtcgattatgcactgaaacattacaaacagcccgatgttttggttttgggtatgggaaacgacgggcatacggcttcgattttcccgaaagctccgcagtttcagacggcaatcgacggttcggcaggtgtcgcgttggtgcataccacgcccgttaccgcgccgcacgagcgcgtcagtatgaccttggatgcgattgcccatacggggcatgtgtttttggcgatacggggcgaagagaaaaaagccgtgttcgaccaagccgcacaaggcgaaaaccgcgaatatccgatcaacctcgttttgaaccatcaaggagtgaactgccatgtcttctacgccgaataa
>NMB0748|4.705743792819649
atgacagctaaaggacaaatgttgcaagatcccttcctgaacgccctgcgtaaagagcacgttccggtttcgatttacttagttaacggtatcaaattacaaggtcaggttgagtctttcgatcaatacgttgttctcctgagaaacacttccgtcacccaaatggtttacaaacacgccatttccaccatcgtaccggcacgctccgtcaacctacaacatgaaaacagaccccaagccgcaccgacttcgaccctcgtccaagtggaaaccgtccagcagcctgccgaataa
>NMB1236|4.703412466410925
atgaatatccgaactgcttttgctttgtgcgccatcgccttatccgccgctgcggctgcctacgccaaagaaatcaaaatcgatgccaacaacacgccttattccgaagccgacgcgcaaaagctggcggcaacggcagtcggtatgggtgttaaggaacctatcagcctgaacggcggcagcggcagcattaccgtgtccggcagcagcgcgacgcagtgcgtgttcaaagtcggcaacggaggcgcattgcagattcaagggctaaactgcaagtaa
>NMB1621|4.702944365356134
atgggtatttacgattttcaaatgaaagatgcagaaggcaatgcggttgatttgtcaggctatcgcggcaaggttctgctgattgtcaacacggcaacgcgttgcggtctgaccccgcaatacgaggctttgcagaagctgtatgcacaatataccgcagaaggcttggagattttggattttccgtgcaaccagttccgcgaacaggctcccgaaagcagcggagaaattgcccaagtgtgtatgatgaagtttggcacgaagtttaagattttcgacaaaatcgaagtcaatggagcaaataccgcgcccttgtatgcctacctgaaatccgtcaaaccgcaagataaaggcaatcatctgtttaaagatttcgtgttgaagctcgcagctttgggagagaagcgcgacgaaggcgacatcaaatggaactttaccaaattcctcgtcaaccgcgacggcgaagtggtcgagcgttttgcgcctagtgttacgcccgaagaaatcgaagccgatattcgggcattgctgtaa
>NMB0342|4.7000709851834515
atgaaattcgtcagcgaccttttgtccgtcatcctgtttttcgccacctataccgttaccaaaaacatgattgccgcaacggcggtcgcattggttgccggtgtggttcaggcggcttttctgtattggaaatataaaaagctggatacgatgcagtgggtcggattggtgctgattgtggtattcggcggcgcaaccattgttttgggcgacagccgcttcattatgtggaagccgagcgttttgttttggctgggcgcgctgttcctgtggggcagccacctcgccggtaaaaacggcttgaaggcgagtatcggcagggagattcagcttccggatgccgtatgggcgaaattgacgtatatgtgggtcggtttcctgatttttatgggtatcgccaactggtttgtgtttacccggttcgagtcgcaatgggtcaactataaaatgttcggctcgactgcactgatgcttgttttctttattattcagggtatttatctgagtacctgtctgaaaaaggaggattga
>NMB1365|4.699545852587667
atgactgatttttccgtttgggagaccgccccctttggtgcaaccgtcgatcatatcctgcaacgctaccacaatgtccaccgtgcacaatttgaagaattggtgccgctggcgcaaaaagtggcccaagttcatgccgacacctttccggcggaaattgccgagctgcttgcctatatgcagaacgaactgctgatgcatatgatgaaagaggaaaggatgctgtttccgatgattaatcagggtgtcggacgcggtgcggcgatgcccatcggcgtgatgatgcacgaacacgaagaacacgaccgcgccatcgcacggctcaaagagctgaccgacaatttccaaccgccagaaggggcttgcggaagctggacgcggctttacgcgctggcgaaagaaatggtggaggatttgaacgaccacattcatttggaaaacgatattttgtttgcccgcgtactcgattcttaa
>NMB0311|4.699491573431007
atgctcaaatccatcgaactcaattcccacatccgcaaccgccttgcagaatatctgaaaggcaggggtatggattttcagacggcaatgcaggaagaaaaaggcaacaaagaaatcgccgccatcgtccacagcggtttgcccactctggtccgcaaactgtattccgaacaaaaaatgcagaagtttttttgggaaaagcgggatttgattgccgactacatcagccgccggatgcagggatag
>NMB0603|4.696183422493092
atgggagattccgtactatccgccatccaacaaaccatcacccagcgaaaatctgccaatccgtccgaatcttacgtcgcacagctcttgcataagggcgaagacaaaatcctaaaaaaagtgattgaagaggcgggcgaagtgttgatggcatccaaagacaaaaacccgtcccacctggtttacgaagttgccgacttatggtttcacaccatgattcttctgacacaccacgacctgaaggcggaagacgtattggacgaacttgcgcgccgtcaggggctgtcggggctggtcgaaaaagccgctcgcacagaatcttga
>NMB1388|4.695215023140515
atgaaacaccttcacgacttacccgcatggtcgaaattgtggaatcactttgacgacagcaaaacattgcatatgcgcgaaatgttcgagcaagacccgcagcgtgcggaacgctactggctgcaagtcggcggactgacgctggactactccaaaaaccgcatcaacgacgaaaccatgtcgcttttgttcgagcttgcccgagaagcaggcgtgccggagcggatgcggcagatgttccacggcgaaaaaatcaataccaccgaaaaccgcgccgtcctgcatgtcgcccttcgcaaccgcaccaattcgccgattgtggttgacggtgaagatgtgatgcccaaagtcaaccgcgttttgcaacgtatgggcgaatttgcacacgaagtccgcagcggaagctggctgggctataccaaccaagtcattaccgacgttgtcaacatcggcatcggcggatcggatttgggtccgctgatgatgtgtaccgcgctcaaacctttcggtcatccgcgcctcaatatgcacttcgtctccaacgtggacggctcgcaactgcgcgacgtattgtccaaagtccaccccgaaaccacgttgttcatcatcgcctccaaaacatttaccacgcaggaaacgctgaccaacgcgctgaccgcgcgcgaatggtttttgaatcatgcgggcgacgaagaagccgttgccaaacacttcgccgccgtttccaccaatcaaaaagccgtcgccgaattcggcatcgacaccgccaatatgtttgaattttgggattgggtcggcggtcggtacagcctgtggtccgccatcggattgccgattatgctgtatctcggcgaagaaaacttcattgaaatgctcaacggcgcgcacctgatggaccaacacttcatcaacacaccgctcgagcgcaacctgcccgtcattctcgccctcatcggcatctggtatatcaactactacggcggcggcagccacgtcatcgcgccttacgaccaacatttgcaccgcctgcccaaattcatccagcagctcgatatggaaagtaacggcaaacaggttacgttggacggcaaagcagtcggacacgaaacctcgccgattatctggggcgaaacgggcattaacggccagcacgcctttttccaactgctgcaccaaggcacgcacattacccccatcgacctgattgcctcgcttgaaaaacgcagcaacctgcccggacaccacgaaatcctgcttgccaacgtcttcgcccaagcagaagcctttatgcgcggcaaaacccccgacgaagtccgcgccgaactcaaagcgcagggtatggatgaggtgcgcatcgaagagctggtcccgcacaaaaccttctccggcaaccgcccgaccaacctcattctcatggacaaggtcaacccgcgcaatatgggcagcctgattgccatgtacgaacacaaaaccttcgtacaaggcatcatttggggcatcaacagcttcgaccagtggggcgtggaactcggcaaacaactggctaaaaccattttgggcgaactgaccggcgaaaccgggccgcaaaagcacgacagttcgaccgaacgcctgatcaacctctacctgcagaccaaccgcaaataa
>NMB1444|4.69307136449141
atgttcggaaaagccggattaggcggcctgatgaaacaggcgcagcaaatgcaggaaaatatgaaaaaagcgcaagccaaactcgccgaaaccgaaatcgaaggcgaagcaggcaacggcctggtcaaaatcacaatgacctgcgcgcacgaagtacgcaaaatcgacatcagccccgatttgattcaagaagccgccgacgacaaagaaatgcttgaagacctcatcctcgccgccctcaaatccgcccgaggcaaagccgaagaaaccgcaaacaaaacaatgggcgcattcacgcaaggtctaccccccggagtgggcgacttcttccgctga
>NMB0187|4.692230700267179
atgatcaacgatattcaaaaaacagccgaaggcaagatgcagcgttcggtcgaagtactgaaagaaaatctggcgaaagtgcgtaccggccgcgcgcataccggcctgctcgaccaagtggaagtcgaatactggggcagcatggtccccgtcagccaagttgccaacgtaacgcttctggacgcgcgcaccatcggcgtgaaaccgtttgagggcaatatggcggccaaagtcgagaaagccatccgcgattcaaacttgggactgaacccggcagctgtcggcgacctgatccgcgtgccgatgcccatgctgaccgaggaacgccgcaaagacctgattaaagtcgtacgcggcgaagcggaagaaggccgcgtctctatccgcaacgtgcgccgcgatgccaacgaccacatcaaaaaactcctcaaagacaaagaaatttccgaagacgaggcacgtcgcggcgaagaagcggttcaaaaactgaccgacaaatacattaccgaagccgacaaactcctgactgccaaagaagaagatttgatggcaatttaa
>NMB1522|4.691401240062722
atggctatcgtgaaaaattccgtggtttcgctgcattatgagatgtatgatgccaacaatcagcttttggacaaaaccgaagaaccgattgcgtatctgcacggcggttacgacggcattttccctttggtggaagaggcgttgcacggtaaggatgccggcgatacggtcgatgtggcgctgtcgcccgacgatgcgttcggcgagcaggatccggagttggtccgtatcgaagatgcgggcgtgttccctgttgaagtcgaagtcggcatgatgtttgaagccgacgatcctgaaaccggcgatgttgtcgtctatcgtgtaaccgatgttgccgacggcaaggcggtggtggacggcaaccatcctttggcaggcatgaaaatccgctttaaggctacagttgaaagcgtgcgcgatgcatccgatgaggaaatcgcacacggtcatgtccacggcccgcacggtcatcaccaccactga
>NMB2094|4.690672886602414
atgaaaatatttgaaaatatagaagatgttaaagccatccgtaaaaagaccgggctgaaccagatagacttctggggcaaggtcggcgttacccagtccggaggatcgcgctacgaaaccggccgcaaaatgcccaaacccgtacgcgaactgctccgcctcgtccatatcgaatgcatcgatttggcgaaagtcaacaaaaaagatatggaaatcgccgccctgttgaaaaaacaccatcccgacctgtatgccgagttgtccaaacagaccaagtccgaaagaaaaaaacaaagttaa
>NMB1805|4.68961003792886
atgaaacgattgactttattggcctttgttttggctgccggtgcggtttccgcctctcccaaagcagacgtggaaaaaggcaaacaggttgccgcaacggtttgtgcggcttgccatgcagcagacggtaacagcggcattgcgatgtatccgcgtttggcggcacagcatactgcttacatctatcatcaaactatcggcatccgcgacggtaaacgcacccacggttcggcagctgtgatgaaaccggtggtaatgaatttgagcgatcaggatattttgaacgtatccgcattctatgccaaacagcagcccaaatccggtgaagccaatcctaaggaaaatcccgaattgggtgcgaaaatctatcgcggcggtttgagcgataaaaaagtgccggcgtgtatgtcctgccacggtccgagcggtgcgggtatgccgggaggcggaagcgaaattcaggcttatccgcgtttgggcggtcagcatcaggcatatattgttgaacagatgaatgcctacaagtccggtcagcgtaaaaataccatcatggaagatattgcaaaccgtatgtctgaagaagatttgaaagcggtcgccaactttatccaaggtttgcgttaa
>NMB0753|4.688585673499727
atgaaattgaccttgatgtttcgtgaatattgcagcttgtgccacaaaatgcgcgacgaactcaaaccttttcaggatgaatacgggttcgggctggaagtggtcgatgtggatgaaaatcctgttttggaagaaaaatacaatgagctggttcccgttttgttggcgggagatgaggaaatctgtcactggtttttggatgaggacaggttgaaacagtttctcgaacggtaa
>NMB0920|4.6850880162188675
atgactcaaaaatccaccattgtttatacccataccgacgaagcacccgcgctggcgacccaatcgctgctgccgattgtgcaggcttttgcccgccacgccgatattgatgtcaaaaccagcgacatttctctctccggccgtattttggcggcgtttcccgaatacctgaccgaagcgcaacgcgtacctgatgcgcttgccgaattgggcgaactggtgaaacaacccgatgcaaacgtaatcaaactgccgaacatcagcgcgtccgtaccgcaactgactgccgcgattaaagaattgcaatctaaaggctttgccgttcccgactatcccgccgacccgcaaaccgatgaagaaaaagccgtacgcgaacgctacgaccgcatcaaaggcagcgcggtaaaccctgtcctgcgtgaaggcaactccgaccgtcgcgcccctaaagcagtgaaaaactttgcgaaaaaaaatccgcacagcatgggcgcatggaccaaagactccaaaacccacgttgccaccatgcaaagcggcgacttttttcataacgaacaatctgttatcgtacctgaagcgacttccgtatccatcgtattcaccgacaaacaaggcaacaaaaaagagctgcgcgagcccgtcgccctgaaagccggcgaaatcatcgacgcgaccgtgatgagtaaaaaagccctgctcgccttccttgccgaacaagtaaaagatgcgaaagcaaaaggcgtgttgttctcgctgcacatgaaagccactatgatgaaagtgtccgacccgattatcttcggacacgccgtcaaagtattcttcgcgcctgtttttgaaaaattcggcgacaaactggctgctgccggcgtcaacgttaacaacggcttcggcaacctgcttgccaatctggacaaactggatgcggacacccgcaccgccgtcgaagccgaaatcgccgccgtttacgctgccaaccccgatttggcgatggttgattccgacaaaggcatcaccaacctgcacgttcccagcgatgtcatcgtcgatgcctctatgcctgcgatgattcgcaattccggccgtatgtgggacaaaaacggcaaagcgcaagacaccaaagccgtgattcccgacagcagctatgccggcgtttaccaagcaaccatcgacttctgccgcgaacacggcgcatttgacccgacaaccatgggtactgtgcccaacgtcggactgatggcgcaagcggcggaagaatacggctcgcacaacaaaacctttgaaatcgaagccgacggccaagtccaagtcattgatgcggcaggaaaagtcctaatgcagcacgacgttgaagccggcgacatctggcgtatgtgccaaaccaaagacgctccggttaaagactgggtacaacttgccgtcaaccgcgcccgtctgagcaacacgcctgccgtgttctggctcgacgaaaaccgtccgcacgacaagagcctgctcgccaaggttaaagcctaccttgccgaactggataccaatggcctcgacatccgcgtcctcgctcctgaagaagccgccaagttcagcttgggtcgtctgaaaaacggcgaagacaccatctccgtaaccggtaatgtcttgcgcgactacctgaccgacttgttcccaattttggaactcggcacaagcgcgaaaatgctgtctatcgttccattgatgaacggcggcggtatgtttgaaaccggcgcgggcggttctgcaccgaaacatgttcaacaattcctcgaagaaaaccatttgcgctgggactcgctgggcgaattcctcgcactcgccgtatcgtttgaacatttggcgcaaaaaaccggcaatgccaaagcccaagtcctcgccgacactttggatgcagccaccgaaaaactgctgttgaacgacaaatcgcctaaacgtaaagccggcgaactcgacaaccgcggcagccatttctacctcaccctctactgggcgcaagaattggcggcgcaagacaaagatgccgaactgaaagccgcatttacgccattggcagccgctttgaccgccgacgaagcgaaaatcgttgccgagctttccgccgtacaaggcaaagcggccgacatcggcggctactacgccgccaatcctgaaaaagccgcacaagtgatgcgtccgagcgtaacctttaatcaggcactaaacgccttataa
>NMB0082|4.684741894043492
atgttcctcttttcagacggcctacaatccattaataacaataatcgacgaaaacgcattgtgaaaaacgcctacatcccctctcgcggcatccgcaaaatcccccatctctccaccctattgcctgaatttcatatctgcaaagacgggaaagaagcagaggctgttgtcggctggggtttgcgcccgacgacacacaaagcgcgtgcttttgccgctgaacaccagcttccctttattgctttggaagacggctttttacgatcgctcggactgggtgtcgccggttatccgccctactctatcgtctatgacgacatcggcatctactacgacaccacacgtccttcgcgtttggaacaactgattcttgccgccgataccatgccgtctgaaaccttggctcaggcgcagcaggcgatggatttcatcctgcaacaccacctgtccaaatacaaccacgcgcccgaactttcagacgaccatcctttacgttccccatccaaacccgaaaccgtcctcatcatcgaccaaaccttcggcgatatggccatccaatatggcggcgcagacgcctctacgtttgaactgatgtttcagacggccttaaatgaaaacccgcaagccgatatctgggtaaaaacccatcccgatgttttgtgcggcaaaaaacaaggctatctgacccaactggcgcagcaacaccgcgtccatcttttggcagaagacatcaatccgatttctttgttgcaaaacgttgataaagtttattgcgttacctcgcaaatgggttttgaggcgcttttgtgcggcaaaccgctgaccactttcggcctgccgtggtatgccggatggggtgtaagcgacgaccgccatcctgaaatcaaccgccttgttcaaacccaacgccgcgccacccgcaacttgctgcagctcttcgccgcagcctatctgcaatacagccgctacctcaaccccaataccggcgaagcaggcagcctctttgatgtcatcgactatctggcgacggtcaaacgtaaaaacgacaaattgcgtggcgagttatattgcgtcggtatgtctttgtggaaacgcgcggttgccaaaccgttctttaacgtaccctcttgccgtctgaaatttatctcttccacccaaaaactggcaagggtcaaactgtccgacgatgcacgcatcctggcttggggcaacggcaaagaggccatcgtccgctttgccgaacaacaccacatccccctgctgcgcatggaagacggctttatccgctcggtcggactcggctccaacttagtgccgccgctgtcgctcgttaccgacgatatgagcatttatttcaatgccgaaaccccgtcccgtcttgaatacatcctacaaaaccaaaacttcgacgatcaagactttcagacggccttgaagctgcaaaaaatgctgaccgaaaaccacatcagtaaatacaacgtcggcagctcagacttcaccgccccgtcaaccgacaaaaccgtgatcctcgttcccggccaggttgaagatgatgcgtctatccgctacggttcgccccaaatctaccgcaatctggatttgctccgtaccgtacgcgaacgaaaccccaatgcctatatcatctacaaaccgcatcccgatgtagtcagcggtaaccgcatcggccatatttcccctgaagatgctgcacgatatgccgaccaaaccgccgaacaagccgacatcctgacctgtctccaatacgcagacgaaatacataccatgacttcgctgaccggttttgaagccttgttgcgcggcaaaaaagtcagctgctacggcctgcctttttacgcaggctgggggcttacccaagatctgctccccatcccgcgccgtagccgcagacttgagctttggcagctgattgccggcacgctcatccactatcccgactacatccaccccgaaacccatcaggccataaatgcagaaaccgcagcccaaatcctgatacgacaaaaaaatatgcaaaaaaacaacaacggattacatcgcgggtgctttgccaaaaaattaggtaaaatcaaacaactatatcgatctttcaaataa
>NMB1947|4.6746734681077715
atggcagacttaacattccaacaagccgtttccaccatcgtcggcatgaaagacgaaatcttccgcgccttgggcgaaaccttcgtgatggtcggcttgtccaccacattcgccgtcatcttcggcacgctgctgggcgtgctgctcttcgtaacctccagccgccaactgcattacaacaagctggtgaacttcctgctcgacaacctcgtcaacctcatgcgcgccttccccttcgtcatcctgatgattgcgatgatacccgccacacgcgccatcgtcggcagcaccatcggtccggttgccgcctcgctggtgttgagcgtgtcgggattgttttattttgcccgactggtggaacaaaacctgcgcgaagtccccaaaggcgtaattgaagccgccgccgcgatgggtgcgccgccgattgccatcgtctgcaaagtcctcttgaacgaagcgcgcgcgggcatggtttccagcattaccgtgcttgccatcgggcttttgtcatacagcgcggcggcagggatgataggcggcggcggcttgggcgacctcgccatccgctacggctactaccgctaccaaaccgaagtcatcatcttcatcgtcgccctcctcgtgctgctggtcatcctgattcaaagcaccggcaacgcgttggcgcggaaactcgacaaacgttga
>NMB1303|4.673347425467666
atgacttatactactgccaaagccgccgaaaaaataggcatctccgcccacaccctacgtttttacgacaaagaaggtttgttgcccaatatcggacgtgatgaatacggtaaccgctgttttaccgataacgatttgcaatggttgggcttattgcaatgcttgaaaaatacgggaatgagcttaaaagacatcaaacgctttgcggaatgtaccgtcattggcgacgataccattgaagaacgcctttccttgtttgaaaatcaaatagaaaatgtgaagtgtcaaattgccgaattaaaacgctatttagatttgcttgaatacaaattggcgttttaccaaaaagcgaaagcattaggctcggtaaaagctgtaaatttgccgcaaattcctgaaacggcttag
>NMB1938|4.664598107040343
gtgaatatcaatgcaacattattcgctcaaatcatcgtctttttcggtttggtatggtttaccatgaaattcgtgtggccgccgattgcaaaagctttggatgagcgtgccgcaaaagtcgccgaaggcttggctgccgccgagcgtggtaaaagcgattttgagcaggctgaaaaaaaggttgcagaactcttggcagaagggcgtaatcaggtttccgaaatggttgccaacgccgaaaaacgtgccgccaaaattgtcgaagaagccaaagaacaggcttcttccgaggcggcgcgcattgcagctcaggcaaaggccgatgtggagcaggaattgttccgcgcacgcgaatccctgcgcgagcaggttgccgtgttggctgtcaaaggtgccgaatctattttgcgcagcgaagtcgatgcttccaaacacgcaaaactgctcgataccctgaaacaggagctgtaa
>NMB1291|4.664214674189575
atgaatacaccgactgatttgaaagtaaccaaacgagacggaagattagaagccattgatttggataagattcaccgtgtcgtcacttgggcggcggacggattggaaaatgtttccgtgtcgcaggtcgagttgaaatcgcacatccagttctacaacggcatccgcaccgacgacatccacgaaaccatcatcaaagccgctgccgatttaatttcggaagataccccggactaccaataccttgccgcgcgtttggcgattttccatcttcgtaaaatagcctacggcgagtacgagccgccgcacctttacgaccacgttaaaaaacttaccgatgccggaaaatacgacaggcatatccttgaggattacagccgcgaagaatttgacgaactgaacgcctatatcgaccacgaacgcgatatgtccttttcctatgccgctgtcaaacagctcgaaggcaaatatctggtacagaaccgcgttacccgccaaatttacgaaacgccgcagtttttatatgttttggtggcgatgtgccttttcagcaaatacccgaaagaggcgcgcttgggttacgtcaaacggttttacgatgccgtttctacatttaaagtatcgctgccgactccgattatgagcggcgtgcgtacgcctacgcgccagttctcaagctgtgtgctgattgaatgcgacgatagtttggattccatcaatgccactaccagcgcgattgtgaaatacgtttcccagcgtgcgggcatcggcatcaatgccggacgtatccgcggtttggacagcgaaatccggggcggcgaagcgcggcataccggctgcattcccttctttaaaatgtttcaggcggcggtcaaatcctgttcgcaaggcggcgtgcgcggcggcgcggcaaccttgttctaccccttgtggcatatcgaagccgaaagcctgctggtgttgaaaaacaaccgcggtgtggaagacaaccgtatccgtcagcttgattacggcgtgcaaatcaaccgcctgctgtacacccgcctgattaagggcggcaacattacgctgttttcgcccaacgaggttccgggattgtacgaagcgttttttgccgaccaagacgaatttgagcggctctatacgaaatacgagcaagaccctgatatccgcaagcgcatcattccggctgccgacctgttttccacgctgatgcaggagcgtgccggaaccgggcgcatctacattcaaaacgtcgatcactgcaatacgcacagcccgttcgatccgcgcgtcgcgcctgttcatcagtccaacttgtgtatggaaatcgccctgccgaccaaaccgctggacaatatcaacgatccgaacggcgaaatcgccctgtgtacactgtctgcctttaacttgggcgcattaaacagcttggacgaattggaagggcttgccgacttgaccgttcgtgcgctcgatgcacttttagattatcagggatatccggtagaagccgcgcgtacctctactatgggccgccgttcgctcggcatcggcgtgattaactatgcttattatctggcgaaaaacggtgtccgctacagcgacggttccgcgctcggtctgacccaccgtacctttgaagccatacagtattacctgctcaaagcatcggcaaaccttgccaaagaatacggtgcgtgcacgctctttaaccaaaccgtttattcgcaaggcaaactgcccatcgacacttacaaaaaagatttggatgccgtctgcggcgagcctttgcattacgactgggaaagcctgcgtgccgaaatcgtcaaatacggcctgcgcaactctactctgaccgcgctcatgccgtctgaaaccagctctcaaatcgccaacgccaccaacggcatcgagccgccgcgcggattggtaacggtcaaagcatcgaaagacggcattttgaaacaagtcgtgccggagtttgaaaccctgaaaaatgcctatgaaaccctgtggcagcttcccggcaacgaaggctacctgaaacttgtcggcgtgatgcaaaaattcgtcgatcaatcgatttccgccaataccgcctacgacccgggcaaattcgaaggcggcaaagtttctatgaaacaaatgctcaaagacctgctgaccgcctacaaatacggcgtcaaaaccctgtactaccataacacccgcgacggtgcggacgatacgcagaccgatattcaggatgacggctgcgcgggcggggcttgtaagatttga
>NMB0997|4.662416708818633
atgagcgcatcacaattactgtcaagactgacccaaaccgtaggcgaaaaatacatcatcaccgaccccgcgaaaaccgaacaataccgccaaggttaccgcttcggcgagggtaaggcgttggcggtggttcgccccggaagcattctggaaatgtggaaaattctgcaggcgtgcgtcgaagcagacgtgattgtgattacgcaggcggcgaataccggtttgacgggcggctcgacccccgacggcaacgattacgaccgcgacatcgtgattgtgaacaccatgcggatgaacatcatccaaaccatcaacaacaacgaacaagtcgtctgcctgcccggctcgaccctgaaccagctcgaattgctgctgaaacctttggggcgcgaaccgcattcggttatcggctcatcctgtatcggcgcgtccgtcttgggcggcgtgtgcaacaactctggcggcgcgttggtacagcgcggcccggcctacaccgaaatggcgttgttcgcccaaatcaacgaagaaggcaggttggaactggtcaaccacttgggcatagacttgggcaacacgcccgaagaaatcctgaccaatcttcaaggtcatcattatcaaaacaaagacatcacgcaagacgcgggcaaaggacacgaccacgcctattgcgaacatgtccgccaagtggacgaaccgaccgccgcgcgtttcaatgccgacccagcgcgccattacgaagcctcgggctgcgcgggcaagctgatggtattcgccgtccgcttggatacctttccgcaagaaaaacaaacggccgtgttctacatcggcacgaacgacatcaacgagctgaccgacatccgccgcgccgccttgggcgaatttgaaagcctgcccgtttccggcgaatacatccaccgccacgctttcgacattgccgacgtgtacggcaaagatacgttttacgtcatcaaaaaattcggtacgcaccaactgccgaaattatttgatttgaaggcacgcgtggacaggttcggcaaaaaagtcagcttcctgcccaaacatttttccgacaaggcaatgcagttcgtcagcaaattcctgcctgaccatctgcccaaatccatgcgcgattaccgcgacaaatacgaacaccacctgattctgaaaatgggcggaaaaggcgtggatgaggcgcgcgcgttcctgaaagagtattttgcacatcacggcggcgcgtttttcgagtgcaacgccgaagaaacccaagccgcgatgctgcaccgtttcgccgtcgcctcagccgccatccgctaccgtgccgtacacgacgacgaagtggaggacttggtcgcgcttgacatcgccctgcgccgcgacgaccgcgactggtttgaaaaactgccgccggaaatcgacaataaaatcatccacaagctctactacggacatttcatgtgccacgttttccatcaggattacatcatcaaaaaaggcaacgactgcatggcattggaacacgaaatgctgcatctcttggatcaacgcggcgcgcaatatccagccgaacacaacgtcggccatttgtacgaagccaagcccgcgctcaaacagttttaccgcaaacttgacccgaccaacagcttcaacccgggcgtaggcaaaaccagcaaaaagaaaaactgggcggaataa
>NMB0626|4.660413962429365
atgtcccaagaaatcctcgaccaagtgcgccgccgccgcacgtttgccatcatctcccaccctgacgcaggtaaaaccacgttgactgaaaaactcttgctgttttcgggcgcgattcagagcgcgggtacggtaaaaggcaagaaaaccggcaaattcgccacttccgactggatggaaatcgagaagcagcgcggcatttccgtggcatcaagtgtgatgcagttcgattacaaagaccacaccgtcaacctcttggacacgccgggacaccaagacttctccgaagacacctaccgcgttttaaccgccgtggacagcgcattaatggtcatcgacgcggcaaaaggcgtggaagcgcaaaccatcaagctcttaaacgtctgccgcctgcgcgatacaccgattgttacgtttatgaacaaatacgaccgcgaagtgcgcgattccctggaacttttggacgaagtggaaaacattttaaaaatccgctgcgcgcccgttacctggccgatcggtatgggcaaaaacttcaagggcgtgtaccacatcctgaacgatgaaatttatctctttgaagctggcggcgaacgcctgccgcacgagttcgacatcatcaaaggcatcgataatcctgaattggaacaacgctttccgttggaaatccagcagttgcgcgacgaaatcgaattggtgcaggcggcttccaacgagtttaatctcgacgaattcctcgccggcgaactcacgcccgtattcttcggctctgcgattaacaacttcggtattcaggaaatcctcaattcattgattgactgggcgcccgcgccgaaaccgcgcgacgcgaccgtacgtatggtcgagccggacgagccgaagttttccggatttatcttcaaaatccaagccaatatggacccgaaacaccgcgaccgtattgccttcttgcgcgtctgctccggcaaattcgagcgcggcatgaagatgaaacacctgcgtatcaaccgcgaaatcgccgcctccagcgtggttaccttcatgtcgcacgaccgcgagctggttgaagaagcctacgccggcgacattatcggcatcccgaaccacggcaacatccaaatcggcgacagcttctccgaaggcgaacaactggcgttcaccggcatcccattcttcgcacccgaactgttccgcagcgtacgcatcaaaaacccgctgaaaatcaaacaactgcaaaaaggcttgcaacagctcggcgaagaaggcgcggtgcaggtgttcaaaccgatgagcggcgcggatttgattttgggcgcggtcggcgtgttgcagtttgaagtcgttacctcgcgcctcgccaacgaatacggcgtagaagccgtgttcgacagcgcatccatctggtcggcgcgctgggtatcgtgcgacgacaagaaaaaactggctgaatttgaaaaagccaacgcgggcaacctcgccatcgacgcaggcggcaacctcgcctacctcgcccccaaccgcgtgaatttgggactcacgcaagaacgttggccggacatcgtgttccacgaaacacgcgaacattcggtcaaactgtaa
>NMB1885|4.6556176029056555
atggattttgaaaaagcgcggttcaatatggtcgaacagcaaatccgtccgtgggatgtattggattttgatgtgttggacgctttggcggagattccgcgcgagctttttgtcgatgaggacttgcagggtttggcgtatgcggatatggcgctgccgcttgccaacggtcataagatgctcgagccgaaagtcgtggcgcggctggcgcagggcttgaagctgacgaaaaacgatacggttttggaaatcggcacgggttcgggctatgcgaccgcgctgttggcaaaattggctggtcgtgtggtgtcggacgacatcgatgtcgaacagcaaaaccgcgccaaagcggtgttggacggcttgggtttggacaatatcgattatgtgcaaaacaacgggttgaccgaactttccgcaggtgcgccgtttgatgcggtttatgtcggcggtgcggtaaaccttgtgcctgaagtgttgaaagaacagttgaaagatggcggacgcatggtggttatcgtaggtcgcaagcctgttcaacgcgcgcttttgattacgcgcaggggcgatgtgtttgaagagaaggtgctgttcgataccttggtggcgcatttggatgataaggatgccgatccgtttggcggtttcgatttttaa
>NMB0323|4.654539145006924
atgagtttacacagcgacatcctcgtcgtcggcgcaggcccggcgggtttaagttttgcagccgaacttgccggcagcggtttgaaagttaccctgatcgaacgcagcccactgactgttctgcaaaatcctccatatgacggacgcgaaatcgccctgacccatttttcccgcgaaatcatgcagcgtttgggtatgtgggacaaaattcccgaaaacgaaatctaccctttgcgcgatgccaaagtgctgaacggacgttccgactaccagctccactttccccaaccgactgaagcgcgcggcgaacctgccgactgtttgggctatctgatttccaaccacaatatccgccgcgccgcctatgaagtcgtatcacaactcgacaatgtcagcattctgaccgatacggttgtcaaagaagtcaaaacatctgacaacgaagcacaagtcattttggaaaacggcaaaatactgactgcacgcctgcttttggcggcagacagccgcttctcgcaaacccgtcgacaactcggtatctcctccgatatgcacgattacagccgaaccatgttcgtctgccgtatgaaacataccctttccaaccaacataccgcttacgaatgcttccattacggacgcaccatcgcactgctgccgctggaagagcacctgaccaataccgtcattaccgtcgataccgataaaatcaacagcgttcaaaacctttcgcccgaagaattggcggcaagcgtaaaagaacagctcaagggcaggctcggcgatatggaattggtcagcagcatccaccattacccccttgtcggcatgattgccaaacgtttctacggcaaacgcagcgcgctgattggcgatgccgccgtcggtatgcaccccgttacagcacacggtttcaacttggggctttccagcgcagatattttggcaaaactgatactcgaagccgaacagcgcggtcaagacatcggtgcatcttcattattggaaaaatacagcagcaaacatatgctgcacgcccatccgctttatcacggaaccaatatgatgctgaaactgtttaccaatgagaccgcaccggcaaaactgttgcgcggcttggtattgcgtgccagcaacaatttcccaccgctgaagaaactgatcaccaaacaactgaccggttga
>NMB1531|4.6539053192993665
atgctgaccccgaaaagttgcgatttgttcaatatcccgtttttccaattttcccagcttaaaaaataccagcctgaaagcattccgcaaatcaaggctgactataaagaaaactggcagatatggcagcagctgattcagcaggttgccgccgaattgggtgcgccgtttgcgccgccgcacatcgaacgctggtgtaacggctggcaggttcgcgcccatttctttgcctacttcaaatacgaacaatataaaaattccgcagcgattttgtcgatactgctcaaccgccgccgtctgagcgtcagcttggattggcactgctataaagccgatgtttcccccatcgcgctgcctgattacaaccgctggttggataattttgataccgaaaaatacgcttctttcgatatgtggcacggtgcggaaagcgaatacgacgactaccgcaccgtcgcgcaacaaaacgagtccgaccgaaagttgcaaaacgacgaagactttttctgcatcggcaaacacatcgaacgcgacgatttgggcaggcaggatgtcgcgaaatggatagcggaaacggtggaagatttgctgccgctttacgaagcctgccacggcaaatga
>NMB2146|4.653541706130991
atgtataaatacgcaaaatacgaaggctgcatcaatttgccatatttgctttatttgccttatttcacagacggcgctacccctcccgcccaacccgttctttctgaatga
>NMB2160|4.653085583832378
atgtccaaatccgccgtttccccaatgatgcagcaatacctcggcatcaaagcgcaacataccgacaaactggtgttttaccgtatgggcgatttttacgagatgtttttcgacgatgcggtagaagcggcaaaacttttggatattaccctgaccacgcgcggacaggtggatggcgagccggtcaaaatggcaggcgtgccgtttcacgccgccgaacaatatctggcgcgcctggtcaagttgggcaaaagcgtggcgatttgcgaacaggtcggcgaagtcggcgcgggcaaagggcctgtggagcgcaaagtcgtgcgcatcgtaacgcccggcacgctgaccgattccgcattgctggaagacaaggaaaccaaccgcatcgttgccgtgtcccccgacaaaaaatacatcggtttggcgtgggcatcgctgcaaagcggcgaattcaaaaccaagctgacaactgtggataaattggacgacgaactggcgcgcctgcaggcggcggaaattctgttgcctgacagtaaaaacgcaccgcaacttcagacggcatcgggtgttacgcgcctgaacgcgtggcagtttgccgccgacgcgggggaaaaactgctgacggaatatttcggctgccaggatttgcgcggcttcggtttggacggcaaagaacacgccgttgcgattggcgcggcaggtgcactgttgaactatatccgtctgacgcaaaacctgatgccgcaacatttggacggcctgtcgctcgaaaccgacagccaatatatcggtatggatgccgccacgcgccgcaatctcgaaatcacgcaaaccctctccggcaaaaaatcgccgaccctgatgtccacgctcgacctttgcgctacccatatgggcagccgcctcttggctctctggctgcaccaccctttacgcaaccgcgcccacatccgagcgcgccaagaagccgttgccgcgctggaaagccaatacaaacccctccagtgccgtctgaaaagcattgccgacatcgaacgcatcgccgcccgtattgccgtgggtaacgcccgcccgcgcgacctcgccgccctgcgcgacagcctgtttgccctgtccgaaatcgaattgtccgccgagtgcagcagtctcttaggaaccctcaaagccgttttcccggaaaacctatccacagccgaacagctccgccaagccattttgcccgaaccttccgtctggctgaaagacggcaatgtcatcaaccacggttttcatcccgaactggacgaattgcgccgcattcaaaaccatggcgacgaatttttgctggatttggaagccaaggaacgcgaacgtaccggtttgtccacacttaaagtcgagttcaaccgcgttcacggcttttacattgaattgtccaaaacccaagccgaacaagcacctgccgactaccaacgccggcaaacccttaaaaacgccgaacgcttcatcacgccggaactgaaagcctttgaagacaaagtgctgactgctcaagagcaagccctcgccttagaaaaacaactctttgacggcgtattgaaaaaccttcagacggcattgccgcagcttcaaaaagccgccaaagccgccgccgcgctggacgtgttgtccacattttcagccttggcaaaagagcggaacttcgtccgccccgagtttgccgactatccggttatccacatcgaaaacggccgccatcccgttgtcgaacagcaggtacgccacttcaccgccaaccacaccgaccttgaccacaaacaccgcctcatgctgctcaccggccccaatatgggcggcaaatccacctacatgcgccaagtcgcgctgattgttttattggcacacaccggctgttttgtgcctgccgatgccgccacaatcgggcccatcgatcaaatcttcacccgcatcggcgcatcggacgacctcgcctccaaccgctccactttcatggtcgaaatgagcgaaaccgcctacatcctgcatcacgccaccgaacaaagccttgttttaatggacgaagtcggacgtggtacttccactttcgacggcctcgccctcgcgcacgccgttgccgaacacctgctgcaaaaaaacaaatccttcagcctgtttgctacccactatttcgagctgacctacctgcccgaagcccacaccgccgccgtcaatatgcacctttccgcgctcgaacagggacaggacatcgttttcctgcaccaaatccaaccgggtcccgccggtaaaagctacggcattgccgtcgccaaactcgccggcctgcctgtacgcgcattgaaatccgcccaaaagcatttgaacggactggaaaaccaagccgccgcgaaccgtccccaactggatattttcagtaccatgccgtctgaaaaaggagatgaaccgaatgtgggcaactttgtggataaagcagaggaaaaacattttgaaggtatattggcagcagccttggaaaaactcgatcccgacagcctgaccccgcgcgaagcattgtcagaactgtaccgtctgaaagatttgtgcaaatccgtatcttaa
>NMB0954|4.651636556464337
atgtccaaatcaatcaaactcaacgtaccgggtcaggcaggtttggagctgccggtattggaagccagcatcgggcacgatgtggttgacattcgggggctgacaaaaaatacaggtttgttttccttcgaccccggatttgtttcaaccgcaagctgtgagtctaaaattacttacatcgacggcgatcaaggcttgctttattatcgcggataccccatcgagcagctggccgaaaagtccgattatttggaagtctgctacctgttgatttacggcgaactgccgactcccgagcaaaaggcagaatttgacaataccgtccgccgccacacgatggtgcatgaacagctgacttggttcttccgggggttccgccgcgacgcgcatccgatggcgatgatggtcggcgtggtcggcgcactgtctgcgttctaccaagacagcttggacattagcaatcccgaacaccgcaaaatcgcgatttaccgcctgatttctaaaatcccgaccattgcggcaatgtgctaccgctattcaaacggtctgccgttcaattatccgaagaataatctttcttattccgaaaacttccttcatatgatgttcgccacgccgtgtgaagactacaaacccaatcccgttttggcacgcgcgctcgaccgcatctttattttgcatgccgaccacgagcaaaacgcctcaacttcaaccgtccgtctggcagggtcttcgggtgcgaacccgtttgcctgtattgctgccggtatcgcctgcctgtggggtgcttcgcacggcggtgcgaacgaagccgtgttgaaaatgttggacgaaatcggcgatgtgtctaatgttgccgcatacatggaaggtgtgaaacaacgcaaataccgtctgatgggcttcggtcaccgcgtgtaccgcaatatggatccgcgtgccagcattatgcgcgaaacctgctatgaagttttgaaggaattgggcttggaagacagtccgaaattcaaactggcgatggaattggaacagattgcgctgaaagacccgttctttatcgaacgcaaactgtatccaaacgtcgatttctattccggcatcgtcctgtccgcgctgggcatcccgaccgaaatgtttaccgtcatcttcgccctgtcgcgcagcgtgggctggatttcgcactggcacgagatgattagcgatccttcgctgaaaatcggccgcccgcgccagctttataccggttcggaacgccgcgattatgtgccgccaggcgagaggtaa
>NMB1940|4.650682510591719
atggcaggtgaaaccattaccgctgccgactacatcaagcaccacttgcagagcttgaccagtttgtcggatgttactcagggtcagggactgaaaaacattgctgatttttcgtttattaaccttgatgccgtcttttttgccgtcctgttgggcgtaatcggcagctttctgttgtggcgcggtgcaaaaaaagcgacggcaggcgttcccggacgtttccaggccgcagtggaaatcttgtttgagtttgtggacgatatgtgtaagagcatcattcacaacgaaaagtctagaaaagccgtcgcgccgttgggtctgacgctgtttgtctggatttttctgatgaacgcgatggatatgctgccggtcgatttgctgccgatggtatggcagggcattaccggcaaccatcacgccctgctgcgcgtcgtaccgactgccgatttgaacaccactttggcactcgctgtcggcgtgttgctgatttgtatctattacaacatcaaaatcaaaggattgggtggctggtttcacgagttgttcagcgcgccgttcggtgcaaaactcgcacctgcgaactttctgttgaatttggtcgagtttctttctaaaaccgtatcccacggtatgcggttgttcggcaatatgtatgcgggcgaattggtattcttgttgatagccttgcttggcggtgcttgggcggcttccggcagcgtcgaagtcatggatccgattctgtttgtattccacattattgccggtttggcatgggcgattttccatattttggtgattaccctgcaggcgtttattttcatggcgttggcgttcgtctatatcggacaggcacatgatgcgcactga
>NMB1467|4.6486721044934365
atgaccaccacccccgcaaacgtcctcgcctccgtcgatttgggttccaacagtttccgcctccagatttgcgaaaacaacaacggacaattaaaagtcatcgattcgttcaaacagatggtgcgcttcgccgccggactggacgaacagaaaaatctgagtgccgcttcccaagaacaggctttggactgtctggcaaaattcggcgaacgcctgcgcggcttccgccctgaacaggtacgcgccgtggcaaccaacacattccgcgttgccaaaaacatcgcagatttccttcccaaagccgaagcggcattgggtttccccatcgaaatcatcgccgggcgcgaagaggcgcggctgatttataccggcgtgatccacaccctccccccgggcggcggcaaaatgctggttatcgacatcggcggcggttcgacagaatttgtcatcggctcgacgctgaatcccgacattaccgaaagcctgcccttgggctgcgtaacctacagcctgcgcttcttccaaaacaaaatcaccgccaaagacttccaatctgccatttccgccgcccgcaacgaaatccagcgtatcagcaaaaatatgaggcgcgaaggttgggatttcgccgtcggcacatcgggttcggcaaaatccatccgcgacgtgcttgccgccgaaatgccccaagaggcggacattacctacaaaggcatgcgcgccctcgccgaacgcatcatcgaagccggttcggtcaaaaaagccaaatttgaaaacctgaaaccggaacgcatcgaagtttttgccggcggacttgccgtgatgatggcggcgtttgaggaaatgaaactcgacaggatgaccgtaaccgaagccgccctgcgcgacggcgtgttttacgatttgatcgggcgcggtttaaacgaagatatgcgcggacaaacggttgccgagttccaacaccgctaccacgtcagcctcaatcaggcgaaacgcaccgccgagaccgcgcaaacctttatggacagcctctgccacgctaaaaacgttacagttcaagagcttgccttgtggcaacagtatctcggacgcgccgccgcgctgcacgaaatcggtttggacatcgcccacaccggctatcacaagcattccgcctacatcctcgaaaacgccgatatgccgggtttctcacgcaaagaacagaccatacttgcccaactggtcatcggtcatcgcggcgatatgaaaaaaatgagcggcatcatcggcaccaacgaaatgttgtggtatgccgttttgtccctgcgccttgccgcactgttctgccgttcgcgccaagacctgtctttcccgaaaaatatgcagttgcgcacggatacggaaagctgcggcttcatcctgcgtattgacagggaatggctggaacgccatcccctgattgccgacgcattggaatatgaaagcgtccaatggcaaaaaatcaatatgccgttcaaagtcgaggccgtctga
>NMB1480|4.646936712785939
atgtccgaacaatccgagaaaaatcacaacccacttcttgaagatgaacgcaaaaacccggtttaccgtatgggtcaggcagttgccggattcatgctcgtcgtttgggcaggcgtattggcactcgtgtttttcctagtcttccgtttttggctttcctaa
>NMB0770|4.646142267763779
atgtcagacggacaaaatattccggcaaaaatgatgtcgttgcagctgaaagacatgaatctgctgtacagctcctacatgccgtttttggaacacggcggtctgtttgtgcagaccaacgacgtattttccatcggggacgatattctgcttgccgtagaaatcctcaacttccccaaactgttcctgccgaccaaagtcgcctggatcaatcctgcgcgtacttcctccaaacccaaaggggtggggctggcattcacaaaacacgaaaactgcctgaaagtcaaagaccagatcgaagtcgaactgggcaacacaatcggcggcagcagacctacgtttaccatgtaa
>NMB1017|4.638277585968299
atgaaaacctacgcaccggcactctataccgcagccctgctcaccgcctgcagccccgcagccgattcaaaccatccgtccggacaaaatgccccggccaataccgaatccgacggaaaaaacattaccctgctcaacgcctcatacgatgtggcacgggatttttacaaagaatacaaccccttatttatcaaaacataccaatccgaacaccccggcacatccgtcagcatccaacagtcccacggcggctccagcaaacaggcattatccgtagccaacggccttcaagccgatgtcgtaaccatgaaccaatcctccgacatcgacctgctcgaaaaaaaaggactggtagaaaaaggctggcaacaagccctccccgaccacgccgcgccctacaccagcactatggttttccttgtccgaaaaaacaaccccaaacagatccgcgattggaacgaccttgccaaagacggcgttaacatcgtcatcgccaatcccaaaacctcgggcaacggacgctacgccttcctcggcgcatacggttacggtctgaaaaccaccaacggcaacgaacaggaagcccaaaaactcgtcgcatccatcctcaaaaacacccccgtttttgaaaacggcggacgcgccgccaccaccaccttcacacaacgcaacatcggcgacgtactcatcacttttgaaaacgaagccaactacgtcagcaaaaaactgacccaaggacagtttgaaatcgtctatccgagctacaccatttccgccgaaagccccgtcgccgtcgtcaacagcgtcgtcgcgaaaaaaggcacgcaaaaaaccgcccgcgcctatctcgaatacctttggagcgaaccggcgcaagaactcgccgcctcactctacctgcgcccccgcaaccccgaagtattggcaagacacaaagccgacttcccagacttagacaccttctctcccgaaaaaaaattcggcggatgggacaacatcatgaaaacctacttcgccgacggcggcatattcgaccgcctgaccgcacaaaaatga
>NMB1263|4.6348858858343815
atgaaaaaaaccaaagtccacctgatttcaggttttctgggaacaggcaaaaccaccgcgctcaaaagcctgatggcgcaaaaagacccgaacgaaaaatgggtcatcatcgtcaacgagttcggcgaaatcggcattgacggcgcggtattgagcgacaacggcatccctgtggcagaaatcgccggcggctgtttgtgttgcaccgccggcccgcaaatgggcgtaaccgtgcagaaaatgctgcgcgacgccaagcccgaccgcctgatgattgaagcaagcggactggcgcacgccgccagtgtcattgatgaactgaaaaccaaaccgctggacagccttttggaaatcggcgcagtctttaccgtcgtcgatccgcgccagttcatcaaccccgattacgcgcagcaggcattgtataaagaccaaatcggcatctgcgacgtattggttgccagcaaaaccgatttatgcacccccgaacagcttgccgaatttcacgacaaagccgcaaaactgttcccgcccaaggctaaagtggtcgaagttcaaaacgcacaactcgatatccaatggcttgacatccccgtcatcgaaaaatcacgctaccgcctcaaagccctgccggacaacacgatgggcttccagtcgcaaggtttcacattccccgccggacgcgatttcgacggtgaaaaattgaccaacttcttcaatgatttgcccaatatgaccgaaggactcgtccgtgccaaaggcgtgttccaagtattgggaacgtgggtgtggctcaactgggtggacgggcaatggggtgcgaaccaagtgtcttggcggcgcgactcgcgttttgaattgattgccaaatcgtttgatgcggatttaatcgaacaaaaactcaaagacgcattggaatag
>NMB0484|4.630311170558149
atgcagaaagtctatgttgtccagtccgtatcaacaggggactttctgtatctctctcctgaaacgggcgacatcggacataccaaattaatcaccaatgccgattatttctacgacttcgaagaagcgattaacgcaggtttggaagaaatcggcaaccaatacgaatttgtcgtattcggatttttgaaagactga
>NMB0972|4.630311170558149
atgcagaaagtctatgttgtccagtccgtatcaacaggggactttctgtatctctctcctgaaacgggcgacatcggacataccaaattaatcaccaatgccgattatttctacgacttcgaagaagcgattaacgcaggtttggaagaaatcggcaaccaatacgaatttgtcgtattcggatttttgaaagactga
>NMB1743|4.630311170558149
atgcagaaagtctatgttgtccagtccgtatcaacaggggactttctgtatctctctcctgaaacgggcgacatcggacataccaaattaatcaccaatgccgattatttctacgacttcgaagaagcgattaacgcaggtttggaagaaatcggcaaccaatacgaatttgtcgtattcggatttttgaaagactga
>NMB1623|4.62690188106557
atgaaacgccaagccttagctgcaatgattgcttccttattcgcattagccgcctgcggcggcgaacctgccgcgcaagcccctgccgaaacccctgccgctgccgccgaagccgcaagctccgccgcacaaaccgccgccgaaacaccgtccggcgaactgcccgttatcgatgcggttaccacccacgctcccgaagtgcctcctgcaatcgaccgcgactaccccgccaaagtccgcgtaaaaatggaaaccgtcgaaaaaaccatgaccatggaagacggtgtggaataccgctactggacatttgacggcgacgttccgggccgtatgatccgcgtacgcgaaggcgatacggttgaagtggaattttccaacaatccttcttctaccgttccgcacaacgtcgacttccacgcggctaccggccagggcggcggcgcggccgcaacctttaccgctccgggccgtacttccacattcagcttcaaagccctgcaaccgggtctgtacatctaccactgcgccgtcgcaccggtcggtatgcacatcgccaacggtatgtacggtctgattttggtcgagcctaaagaaggcctgccgaaagtggataaagagttctacatcgtccaaggcgacttctacaccaaaggcaaaaaaggcgcgcaaggtctgcaaccgttcgatatggacaaagccgttgccgaacagcctgaatacgtcgtattcaacggtcacgtaggtgctatcgccggcgataacgcgctgaaagccaaagcaggcgaaactgtacgtatgtacgttggtaacggcggtccgaacttggtatcttccttccacgtcatcggcgaaatcttcgacaaagtttatgttgaaggcggcaaactgattaacgaaaacgtacaaagcaccatcgttcctgccggcggctctgccatcgtcgaattcaaagtcgacatcccgggcagctacactttggttgaccactctatcttccgcgcattcaacaaaggcgcactgggtcaattgaaagtagaaggtgcagaaaaccctgaaatcatgactcaaaaattgagtgataccgcttacgccggtaacggtgcagctcctgctgcttccgctcccgcagcttctgccccggcagcctctgcatccgaaaaaagcgtttattaa
>NMB0316|4.625779065342364
atgtacgcatttaccgccgcacagcaacagaaggcactcttccggctggtgctttttcatatcctcatcatcgccgccagcaactatctggtgcagttccctttccaaattttcggcatccacaccacttggggcgcattttcctttcccttcatcttccttgccaccgacctgaccgtccgcattttcggttctcacttggcacggcggattatcttttgggtgatgttccccgcccttttgctttcctacgtcttttccgttttgttccacaacggcagttggacaggcttgggcgcgctgtccgaattcaacacctttgtcggacgcatcgccttagccagctttgccgcctacgcgatcggacaaatccttgatatttttgtattcaacaaattacgccgtctgaaagcgtggtggattgcaccgaccgcatcaaccgtcatcggcaacgccttggatacgctggtatttttcgccgttgccttctacgcaagcagcgatggatttatggcggcaaactggcagggcatcgcttttgtcgattacctgttcaaacttaccgtctgcaccctcttcttcctgcccgcctacggcgtgatactgaatctgctgacgaaaaaactgacaaccctgcaaaccaaacaggcgcaagaccgccccgcgccctcgctgcaaaatccgtaa
>NMB0685|4.623949159239681
atgaacgcatttgcacaagcactttcctcggcactcgaccgctgtatcgccaccaacaccgtcgccaaacaaaaccggcccgtcggcttcctctaccgcgaagcccccgtttttgaaaacgacagcggctggcgtttcttcagcggcgacgagaccgacgaatacaccgacgatccggacaacttcagcatcgtcagcctcgccgacatcgccaaaaccaaccctgaaaccgccgcactgctctcccaacccgaaggcagcgcatgggagcttgccgaagacggcacattccaaaccgtcgccgactggcagccgcaagactga
>NMB1358|4.620572395944513
atgacctgggaaaccgtaatcggcttggaaatccacgtccaattgaacaccaaatccaaaatcttcagcggcgcatcgaccgcattcggcgcagaacccaacgcgcacgccagcgtagtggaatgcgcgctgccgggcgttttgcctgtgatgaaccgtgaagtcgttgaaaaagccatcaaattgggtttggctttagatgcgaaaatcaatcagaaaaacgtgttcgaccgcaaaaactacttctatcccgacttaccaaaaggttatcaaatcagccagttggacttaccgattgtcgaacacggcaaattggaaatcgtagtcggcgacgatgtgaaaaccatcaacgtaacccgtgcgcacatggaagaagacgcaggcaagtccgtgcatgaaggcttgaacggcgcaaccggtatcgacctgaaccgcgccggcacgccgctgttggaagtggtatccgaacctgaaatgcgttccgccgccgaagccgttgcctacgccaaggccttgcacagcttggtaacctggctggacatttgcgacggcaatatggcggaaggctcgttccgcgtcgatgccaacgtatccgtgcgcccgaaaggtcaagaagagttcggcacgcgccgcgagattaaaaacctcaattccttccgtttcttggagcaggcgattaattacgaagcggaagcgcaaatcgagattttggaagacggcggcaaagtacagcaggcaaccatgctgtttgatcccgaaaaaggcgaaacccgcgtaatgcgcctgaaagaagatgcgcacgactaccgctacttccccgaccctgatttgctgcccgttatcatttcagacgcccaaatgcaaaaagccaaagcagaaatgcccgagctgccgaaagaaatggcagcgcgtttcgtggcggattacggcgtgtccgaatacgacgcgcgcctgctgaccgcaagccgtgcgcaggctgcctattttgaagaagccgccaaagaaagcggacaaggcaagctgactgccaactggatgaacggcgaacttgccgccgcgctgaacaaagaaggcatggaacttgccgacagcccgattaccgccccgcgcctcgccgcgctggttggcaaaatcgccgacggcacattaagcagcaagttagcgaaaaaagcctttgaagccatgtgggcagaacccgaagccaccattgccgaaatcattgaaaaacacggtttgcaacagatgaccgacaccggcgagattgaagccatggtggacgaagtgctggcaaacaacgccaaagccgtggaacagtttaaatccggcaacgaaaaagccctgaatgcgattgtgggacaagtgatgaaggccagcaaaggcaaagccaaccccgcgcaggttcaagagctgattaaagccaaactggcttaa
>NMB1618|4.620260148665489
atgaaccaaaccgtttacctttacaccgacggcgcgtgcaaaggcaatcccggcgcgggcggctggggcgtgttaatgcgctacggtagccacgaaaaagaacttttcggcggcgaagcgcaaaccaccaacaaccgcatggaactgactgccgtcatcgaaggactgaaatcgctcaaacgccgctgcaccgtcatcatctgcaccgactcgcaatacgtcaaaaatggcatggaaaactggatacacggttggaagcgcaacggctggaaaaccgcctccaaacagcccgtcaaaaacgacgacttgtggaaagaactcgacgctctagtcggacggcatcaagtcagttggacttgggtgaaaggacacgcgggacacgccgaaaacgaacgcgccgacgatttggcaaaccgtggcgcagcgcagttttcctga
>NMB0398|4.6192773784800005
atgaacacaataccgctccacaccatactcaaacttatggcgcatcccgaacgtatggcgatactgattcaattgttggacagcgaacgcaatatcgccgaactggcaaaatccttatccctgccggccaccgcagtttccaaccatttgaaccgcctgcgcgtggaaggtctagtcgattttacgcgttaccaccgcattatcgaataccgcctggtttccgaagaagcggcggcgattctgcacacggttcgcgatttggaaaacaaacgcgtggcatag
>NMB0947|4.608242123552588
atgaaaaaaattcaagcggatgtcgtcgtaatcggcggcggtactgccggtatgggtgcgtttcgcaatgcccgtttacattcggataatgtttacctgattgaaaacaatgtgttcggcacgacctgcgcgcgcgtgggctgtatgccttccaaactcttgattgccgccgcagaggcgcgtcatcacgcattgcataccgacccgttcggcgtgcatttggacaaagacagcatcgtcgtcaacggtgaagaggtcatgcagcgcgttaaatccgagcgtgaccgttttgtcggctttgtcgttgccgatgtggaagagtggcctgccgacaagcgcattatgggttcggctaaatttatcgacgagcataccgtccaaatcgacgagcatactcaaattacggcaaaaagtttcgtgattgctaccggttcgcgtcccgtcatcctgccgcaatggcagtctttgggcaatcgtttgattatcaacgatgacgttttctcatgggatacgctgcctaagcgcgttgccgtgttcgggccgggtgttatcggtttggaactgggtcaggcattgcaccgtttgggcgtgaaagttgaaattttcggtttgggcggaatcatcggcggcatttccgaccccgtcgtttcagacgaggcgaacgccgtgttcggcgaagaattgaaactgcatctggatgctaaaaccgaggtcaaactcgatgcagacggcaatgtagaagtccattgggagcaggatggcgaaaaaggcgtatttgttgccgaatatatgctggcagccgtgggccgccgtccgaacgttgacaatatcggtttggaaaatatcaatatcgaaaaagatgcgcgcggcgtacctgttgccgacccgctgaccatgcagaccagtattccgcatatcttcatcgcaggcgatgcgtccaaccaactgcctctgctgcatgaagctgccgaccaaggcaagattgccggcgataacgcgggccgctacccgaatatcggcggcggtttgcggcgcagcaccatcggcgtggtgtttaccagtccgcaaatcggctttgtcggtctgaaatacgcgcaggttgccgcgcaataccaagccgacgaatttgtcatcggcgaagtatcgttcaaaaaccaaggccgcagccgcgtgatgctggtgaacaaaggccatatgcgcctgtatgccgaaaaagccaccggccgctttatcggcgcggaaatcgtaggccctgccgccgaacatttggcgcacctgttggcttgggcacatcaaatgaagatgaccgttccgcaaatgctggatatgccgttctaccatcccgttatcgaggaaggtctgcgtaccgcgttgcgcgatgccgatgcgaaattgaaagcctga
>NMB0249|4.6074918606408914
atgttacaaatcgaaatcgacggcaaacaagtatctgtggagcagggcgcgacggtgattgaagccgcgcacaagctcggtacttatattccgcatttctgttaccacaaaaaactttccatcgccgccaactgccgtatgtgtctggtgaacgtagaaaaagccccaaaacccctgcctgcctgtgccacgccggttacagacggcatgattgtgcgtacgcattcggcaaaagcccgagaggcgcaggaaggcgtgatggagttcctgctcatcaaccatccgcttgattgtccgacctgcgaccaaggcggcgaatgccagttgcaggatttggcggtgggctacggcaaaaccaccagccgctacaccgaagaaaaacgttccgtcgtcggcaaagatatggggtccttggtttccgccgaggaaatgagccgctgtatccactgcacccgctgcgttcgtttcactgaagaaatcgccggtttgcaggaaattgcgatggtgaatcgcggcgaacactccgaaatcatgccctttatcggcaaaacggtggaaaccgaattgtcgggcaacgtcattgatttgtgtcccgtcggcgcgctgaccagcaaaccgttccgcttcaacgcgcgtacttgggaattgaaccgccgcaaatccgtttccgcccacgatgctttgggcagcaacctgattgtgcagaccaaagaccataccgtccgccgcgtgttgccgttggaaaacgaagcgattaacgaatgctggctgtctgaccgcgaccgtttcgcctacgaaggcctgtatcacgaaagccgtctgaaaaacccgaaaatcaaacagggcggcgagtggatggacgtggattggaaaaccgcgttggaatatgtccgcagcgcgattgaatgtatcgccaaagacggcaagcaaaaccaagtcggcgtttgggcgaacccgatgaatacggttgaagaactgtatctggcgaagaaactcgccgacggcttgggtgttaaaaactttgcaacccgtttgcgccaacaagacaaacgtctttcagacggccttaaaggtgcgcaatggttgggacaaagcattgaatctttggctgacaacgatgccgtattggtagtcggtgcgaacttgcgcaaagaacagccgctcctgactgcccgcctgcgccgcgccgccaaagaccgtatggcattgagcgtattggccagcagtaaagaagaattgtttatgccgcttctgtctcaagaagccgcacatcccgacgagtgggcaggccgtctgaaaaacctgtctgtcaatgcggaacacgccgttaccgccagcctgaaaaatgctgaaaaagcagcggtgattttgggcgcggaagtgcaaaaccatcctgattacgccgcggtttacgccgccgcgcaagagctggctgacgcgaccggcgcagtgctgggcattttgccgcaagccgccaacagcgttggtgcggatgtcttgaatgtaaactccggcaagagcgttgtcgaaatggtaaacgcgccgaaacaggcagtcttgctgctcaacgttgagcctgaaatcgatacggcggacggtgcaaaagccgtagccgcgttgaaacaggcaaaaagcgtgatggcgtttacgccgtttgtcagcgaaacgctgctggacgtgtgcgacgtgttgttgccgattgcaccgtttaccgaaacctcaggcagcttcatcaatatggaaggccgtctgcaatccttccacggcgtggtacaaggcttcggcgattcgcgtccgctgtggaaagtgttgcgcgtattgggcaacctgtttgacctgaaaggttttgaataccacgataccgctgcgattttgaaagacgcgctggatgtggaaagcctgccgtccaaactggacaaccgcaacgcatggacaggggagggcgttcagacgacctcagaccgcctcgtccgtgtcggcggcgtcggtatttatcacaccgattctatcgtgcgccgttccgcaccgttgcaagaaaccagccatgccgccgtgcctgctgcgcgtgtaaatccaaatacattggcacgcttgggcctgcaagacggacaaaccgctgtcgccaaacaaaacggcgcaagcgtatcggttgccgtcaaagccgatgccggactgcctgaaaacgtggtgcatctgccgctgcataccgaaaatgccgcgctgggtgcgttgatggacactattgaactggcgggagcttga
>NMB0259|4.606771809978697
atgaactggtctgatttgaatttaatgcccgccatgcccgaaatcgtgctgctgtcgctgctggtgttattgttgctggcggacttgtgggtcagtgatgacaaacgcccgtggacgcattacggcgcgttggcaacggtggcggttacggctgtggtgcagttggcggtgtgggaacagggcagcacgtcttcgttcaacgggatgtatattgcagacggtatgtcgcgtttggcaaaaatggttttatatgccttgacctttgccctgtttgtctatgccaagccctacaaccaagtgcgcggtatttttaaaggcgagttttacaccctgtcattgtttgccctgttgggtatgagtgtgatggtgagcgcggggcattttttaactgcctatatcggtttggaactcttgtcgcttgccctttacgccctgattgccctgcgccgcgattccggctttgccgccgaagccgccttgaaatattttgttttgggcgcgctggcatccggcctgctgctctacggtatttctatggtttacggcgcaaccggttcgctggaatttgccggcgtgctcgcctcttccttcaatgaagaagccaacgaatggctgttgaaactgggtttggtgtttatcgtcgtcgccgtcgcgttcaaactcggtgcggtgccgttccatatgtgggtgcccgacgtgtatcacggcgcgcccacttctgttaccgccttggtcggcactgccccgaaaatcgccgccgtcgttttcactttccgcatcctcgttaccgggctgggaaccgtgcatcatgactggtctctgatgtttgccctgcttgccgccgcctcgctgctggtcggcaaccttgccgccatcatgcagaccaatatcaaacgtatgttcgcctattccaccgtatcgcatatgggtttcatcctgttggcgtttatggcgggcgcggtcggctttgcggcgggcctctattacgccattacctacgcgctgatggcggcggcagggttcggagtgttgatggtgttgtcggacggggacaacgagtgcgaaaacatcagcgatttggcagggttgaaccaacaccgcgtatggcttgcctttttgatgctgctggttatgttctctatggcgggcattccgccgctgatgggtttttacgccaaattcggcgtgattatggcactcttgaaacaaggccatgtttggttgtctgtatttgccgtcatcatgtcgctgattggtgcgttctactacctgcgcgtggtcaaagtcatctacttcgatgtgcctgatcatgaccagccggtcggcagcaactatgccgccaaatttgttctgacggtcaatgccttcttgctgctcctgtggggcatcatgccgcaaaccgttatcgactggtgcgccaaggcgttggagaacacgctgtaa
>NMB1812|4.595831598376008
atgaataccaaactgacaaaaatcatttccggtctctttgtcgcaaccgccgcctttcagacagcatcggcaggaaacattacagacatcaaagtttcctccctgcccaacaaacagaaaatcgtcaaagtcagctttgacaaagagattgtcaacccgaccggcttcgtaacctcctcaccggcccgcatcgccttggactttgaacaaaccggcatttccatggatcaacaggtactcgaatatgccgatcctctgttgagcaaaatcagtgccgcacaaaacagcagccgtgcgcgtctggttctgaatctgaacaaaccgggccaatacaataccgaagtacgcgggaacaaagtttggatattcattaacgaatcggacgataccgtgtccgcccccgcacgccccgccgtaaaagccgcgcctgccgcaccggcaaaacaacaggctgccgcaccgtctaccaagtccgcagtatccgtatccgaaccctttaccccggcaaaacaacaggctgccgcaccgtttaccgagtccgtagtatccgtatccgcaccgttcagcccggcaaaacaacaggcggcggcatcagcaaaacaacaggcggcagcaccagcaaaacaacaggcggcagcaccagcaaaacaacaggcggcagcaccagcaaaacaaaccaatatcgatttccgcaaagacggcaaaaatgccggcattatcgaattggctgcattgggctttgccgggcagcccgacatcagccaacagcacgaccacatcatcgttacgctgaaaaaccataccctgccgaccacgctccaacgcagtttggatgtggcagactttaaaacaccggttcaaaaggttacgctgaaacgcctcaataacgacacccagctgattatcacaacagccggcaactgggaactcgtcaacaaatccgccgcgcccggatactttaccttccaagtcctgccgaaaaaacaaaacctcgagtcaggcggcgtgaacaatgcgcccaaaaccttcacaggccggaaaatctcccttgacttccaagatgtcgaaatccgcaccatcctgcagattttggcaaaagaatccggaatgaacattgttgccagcgactccgtcaacggcaaaatgaccctctccctcaaggatgtgccttgggatcaggctttggatttggttatgcaggcgcgcaacctcgatatgcgccagcaagggaatatcgtcaacatcgcgccccgcgacgagctgcttgccaaagacaaagccctcttacaggcagaaaaagacattgccgatttgggtgcgctgtattcccaaaacttccagttgaaatacaaaaatgtggaagaattccgcagcatcctgcgtttggacaatgccgacacgaccggaaaccgcaacacgcttatcagcggcaggggcagcgtgctgatcgatcccgccaccaacaccctgattgttaccgacacccgcagcgtcatcgaaaaattccgcaaactgattgacgaattggacgtacccgcgcaacaagtgatgattgaggcgcgtatcgtcgaagcggcagacggcttctcgcgcgatttgggcgttaaattcggcgcgacaggcaagaaaaagctgaaaaatgatacaagcgcattcggctggggggtaaactccggcttcggcggcgacgataaatggggggccgaaaccaaaatcaacctgccgattaccgctgccgcaaacagcatttcgctggtgcgcgcgatttcctccggtgccttgaatttggaattgtccgcatccgaatcgctttcaaaaaccaaaacgcttgccaatccgcgcgtgctgacccaaaaccgcaaagaggccaaaatcgaatccggttacgaaattcctttcaccgtaacctcaatcgcgaacggcggcagcagcacgaacacggaactcaaaaaagccgtcttggggctgaccgttacgccgaacatcacgcccgacggccaaatcattatgaccgtcaaaatcaacaaggactcgcctgcgcaatgtgcctccggtaatcagacgatcctgtgtatttcgaccaaaaacctgaatacgcaggctatggttgaaaacggcggcacattgattgtcggcggtatttatgaagaagacaacggcaatacgctgaccaaagtccccctgttgggcgacatccccgttatcggcaacctctttaaaacacgcgggaaaaaaaccgaccgccgcgaactgctgattttcattaccccgaggattatgggtacggccggcaacagcctgcgctattga
>NMB0003|4.587601434699143
atgaccgtcaaaacccgtttcgcccccagccccaccggctacctgcacatcggcggcgtgcgcaccgccttgttttcatgggcgtttgcccgccatcataaaggcgagttcctattacgtattgaagacaccgacttggcgcgttctaccgccgaatccgtcaacatcatcctcgacggcatgaaatgggtcggtctcaattacgacaacgccgacaacgtcgtttaccaaactcgccgtttcgaccgctacaaagaggtcattgccgaacttttagaaaaaggccatgcctactactgctattgcagcaaagaagagctggaagccatgcgtgagaaagccgaaaaagaaggctcggcgacttacgaccgccgctggcgtccggaagtaggtaaaaccctgcccgaaatcccgtccgacgtacaacccgttgtccgtttcaaaacgcctttggacggtgtgaccaaatggacagacttggtcaaaggcgaaatctccatccccaacgaagcactcgatgacctgattatcgcccgcgccgacggtacgccgacctacaacttctgcgttgtcgtagacgactacgacatgggcgttacccacgttatccgcggcgacgaccatgtgaacaacacgccgaaacaaatcaacatcttaaaagccatcgacgcgaacctgcccgaatacggccacctgccgatgattcttaacgaacaaggcaaaaaaatctccaaacgcagcggcgataccgttgccattaccgatttcggcgcaatgggcatcctgcccgaagcgatgctcaactatctggcacgcttgggctgggcgcacggcgacgatgaattcttcacaatggaacaattcatcgaatggtttgatttgaaagacgtttccccgtctccaagccgtatggacttgaaaaaactctactggatcaacggcgaacacatcaaaatcacacccaacggcaaactcgccgaactcgtcaaaccccgccttgcgttgcgcgatattcatgaaaccgaaaaacctgctttggaagatgtgttggaactggtcaaagaccgcccccaagacttgaacacgcttgccgacgagtgcttctacttctacgtcaaacaaacgcctgccgaagcagacgtgcagaaacactgggacgatgaagccgccgcccgtatgctgcgctttgccgaacgcctcgaagggctggaagactggaatgccgaagccatccacgacctcttcaaacccttctgcgacgaagaaggcattaaaatgggcaaactcggcatgcccctgcgccttgccgtctgcggtacggcgaaaacccccagcgtcgatgctgtgttggcattaatcggcaaagaagaagtgttgaaacgcatccgcgcttaa
>NMB0295|4.583157086285383
atgttagacaatttaaccggccgcttcagcaatgtcttcaaaaacatccgggggcaggccaaactgaccgaagacaatattaaagaggccttgcgcgaagtccgcctcgccctgcttgaggcggatgtcgccctgcctgtcgtcaaagagttcatcaacaacgtcaaagaaaaggccctcggtcaggaagtagcgggcagcctgacgccggatcaggcatttatcggcgtggtcaacaaagccctgaccgaactgatgggcagggaaaacaaaacgctggatttgtcggttgcgccgcccgccgtcgtgttgatggcaggtttgcagggcgcaggcaagacgacgaccgtcggcaaactcgcccgcctgttgaaaaacgatcagaagaaaaaggttttggtggtatccgccgacgtttaccgtcctgccgcgattgaacagctgcgtctgttggccgaacaggtcggcgtggattttttcccgtccgataccaaccaaaaaccggttgaaattgcaactgccgccgtcgattacgccaaaaaacatttttacgatgtattgatggtcgataccgccggccgtttggcaatcgatgaagagatgatgaacgaaatcaaagcccttcacgcggcggttaacccggtggaaactttgttcgtcatcgatgcgatgctgggtcaggatgcggtgaacactgctcaggcatttaatgaagccctgccgctgaccggagtcgtattgaccaagatggacggcgactcgcgcggcggtgcggcattgtccgtacgccacgtaaccggcaaaccgattaaatttatcggtgtcggcgaaaaaatcaacggcctcgaacctttccaccccgaccgtcttgccggccgcattttgggtatgggcgacgtattgaccctgattgaagacgttcaaaaaggtatagacgaagaagccgccgctaaaatggcgaaaaagctgcacaaaggcaaaggcttcgacctcaacgactttaaagaacaaatccagcaaatgcgcaatatgggcggtttggaaaacctgatgtcgaaaatgccgggcgaactgggtcaaatctcgaaacaaatccccgaaggaacggctgaaaaagcgatgggcaaagtagaagccatcatcaactcgatgacccctaaagaacgcgccaaccctgccctgctcaaagccagccgcaaacgccgtattgcaatgggtgcgggcacaaccgtgcaggaagtgaacaaattgctcaaacagtttgaacaaatgcaacaaatgatgaagatgttcagcggcaacggcttgggcaaactgatgcgtatggcgaaaggaatgagggggataaaagggatgttcccgggtttgtaa
>NMB0835|4.58107393082386
atgcgaatccgccgtcgtctgaaaaacatttatctgctggacaagaaaaaccttgcccgcaaccatgtgcaggttatcaaccagtttgagcagacgggcacgcatgcaaaccgctatgacgttaccgtgttggtaaacggcctgccgctggtgcagattgaattgaaaaagcgcggtgtggcggtgcgcgaggcattcaatcaggtgcaccgttacagcaaagagagcttcaacagcgaaaattcgctgttcaaattcctgcaaatcttcgtgatttccaacggcacggacacgcgctatttcgccaacaccaccaagcgcgacaaaaacagcttcgatttcacgatgaattgggcgcggtcggacaatcatccgattaaggatttgaaagactttaccgccacgttcctgcagaaaagcgtattgctgggcgttttgctgcattacagcgtgttcgatgcgaatgatacgctgctgattatgcggccgtatcagattgccgccgccgaacgcattttgtggaaaatcaacagctcggcgcaggcgaagaattggagcaaaccggaaagcggcggctatgtctggcacaccacgggcagcggcaaaacgctgaccagctttaaggcggcgcgtctggcgacggaatcggcatttatcgacaaggttttcttcgtggtggacaggaaggatttggactatcagacgatgaaggaataccaacgtttttcgcccgacagcgtgaacggttcggaaagcacggcaggcttgaaacgcaatttggaaaaagacgacaacaaaatcatcgttaccaccatccaaaagctgaacaacctgatgaagggcgaagataatctgccggtttaccatcagcgagttgtctttattttcgacgaatgccaccgctcgcaattcggcgaagcgcaaaaaaacctgaaaaagaaatttaaaaaattctgccagttcggctttaccggcacgccgatttttcccgaaaacgctttgggcgcggaaaccacggcgggcgtgttcgggcgggagctgcattcttatgtgattaccgatgccatccgcgatgaaaaagtattgaaattcaaagtggattacaacgacgtgcgcccgcagttcaaagccgtggaagcggaacaggacgagaagaaactgagtgccgccgaaaaccacaaagccctgctgcaccctgaacgcatccgcgaaatcacgcaatatatcctgaatcagttcaggcagaaaacgcaccggctgaatgcgggtggcaaaggctttaacgcgatgtttgccgtcagcagcgtggatgcggcgaagtgctattacgaagcgttcaaaacacaacaggcaggcagcttgcacccgctgaaagtggccaccattttttcctttgcggccaacgaagagcaaaacgccgtcggtgaaattgtcgatgagacttttgaaccggaagcgatggacagcagcgcaaaagaatttttgcaggctgccatcaacgattacaacgcctgtttcaaaaccaatttcggcacggacagcaaagcctttcaaaactactaccgagatttggcaaaacgggtgaaaaatcaggaaatagatttgctgattgtggtcggcatgtttttgacgggttttgacgcgccgacgctgaacacgttgttcgtcgataaaaacctgcgctatcacggcctgatgcaggcgttttcgcgcaccaaccgcatttacgatgccaccaaaaccttcggcaatattgtctgcttccgcgatttggagcaggcaaccattgatgcgattaccttgtttggcgacaaaaacaccaaaaacgtggtgctggaaaaaagttacgaagaatacatgaacggctataccgacagccagaccggcgaagcacggcgcggttatctggatgtggcaaaagaattgcgcgagcgtttccccgatcccgacaaaatcgaaacggaaaaagacaaaaaagattttgccaaactcttcggcgaatacctgcgggcggaaaacgtattgcagaactacgatgaatttgccgcgctgcgcgagttgcagagtgtggacgcggcggacgaagatgcgatgaaggcgtttcaagaaaaatactacctgagcgatgaagacgtgcaggaaatgcggcaagtgccgatgccgtctgaaagggcggtgcaggactaccgttccgcctacaatgacatccgcgactggctgcgccgccaaaaagcaggcgaacagaaagagcaatcaaaaatcgactgggacgatgtggtttttgaggtggatttgctcaaatcacaggaaatcaatctggattacatcctgcaactggttttcgaacaccacaaaaaaatcaaaggcaaagcggagctggtggaagaaatccgccgcatcatccgcgccagcatcggccaccgcgccaaagagggtctgattgtggatttcatcaacgatacggatttggacaaagtacccgacgttcccgccatactggaaaccttctacacctacgcgcaagaggtgatgcggcacgaagcggcaggattgattgccgccgaaggcctgaacgaaaccgccgccaaacgctatttaatcagctcgctcaaacgcggctatgccagcgaaaacggcacggaactgaccgaaaccctgccgaaaatgagtccgctcaacccgcaatatctgacgaagaaacaaagtgtttttcaaaagattgcggcgtttgtggagaagtttgccggaatagggaccgatatttga
>NMB0792|4.58065545928125
atgaacctgcatgcaaaggacaaaacccagcatcccgaaaacgtcgagctgctcagtgcgcagaagccgattaccgactttaagggcctgctgaccaccattatttccgccgtcgtctgtttcggcatttaccacatcctgccttacagccccgatgccaataaaggtatcgcgctgctgattttcgttgccgcactttggtttaccgaggccgtccacattaccgtaaccgcactgatggtgccgattctcgccgtcgtactcggtttccccgacatggacatcaaaaaggcgatggctgatttttccaacccgattatctacatttttttcggcggcttcgcgcttgccaccgccctgcatatgcagcggctggaccgtaaaatcgccgtcagcctgttgcgcctgtcgcgcggcaatatgaaagtggcggttttgatgttgttcctcgttaccgcctttctgtccatgtggatcagcaacaccgccaccgccgcgatgatgctgcctctagcaatgggtatgctgagccacctcgaccaggaaaaagaacacaaaacctacgtcttcctcctgctcggcatcgcctattgcgccagcatcggcggcttgggcacgctcgtcggctcgccgcccaacctgattgccgccaaagccctaaatctggacttcgtcggctggatgaagctcggcctgccgatgatgctgttgattctgcccttgatgctgctctccctgtacgtcatcctcaaacctaatttgaacgaacgcgtggaaatcaaagccgaatccatcccttggacgctgcaccgcgtgatcgcgctgttgattttccttgccacagccgccgcgtggatattcagctccaaaatcaaaaccgccttcggcatttccaatcccgacaccgttatcgccctgagtgccgccgtcgccgtcgtcgtcttcggcgtggcgcaatggaaggaagtcgcccgcaataccgactggggcgtgttgatgctcttcggcggcggcatcagcctgagcacgctgttgaaaacatccggcgcgtccgaagccttgggacagcaggttgccgccaccttttccggcgcgcccgcatttttggtgatactcatcgtcgccgccttcattatttttctgaccgagttcaccagcaacaccgcctccgccgcattgcttgtaccgattttctccggcatcgctatgcagatggggctgcccgaacaagtcttggtattcgtcatcggcatcggcgcatcttgtgccttcatgctgccggttgccacaccgcctaacgcgattgtgttcggcacgggcttaatcaagcaacgcgaaatgatgaatgtcggcatactgctgaacatcctctgcgtagtattggttgctctgtgggcttatgctgtactgatgtaa
>NMB0788|4.579175006276915
atgattgtcagcgcgtttttgcctatggtcaaagccggcttcgcggtctctctgcctttggcggcagcttctttcgttatcggtatgatgattgcggtagccgtggctttggtgcggattatgcccgccggcggcatcgtgcggaaaatcctgctgaaattggtggaattttatatttccgtcattcgcggtacgccgctgttggttcagcttgtgattgtgttttacgggctgccttccgtcggcatctatatcgacccgattcctgccgccatcatcggcttttcgctcaatgtcggcgcatacgcttccgaaaccatacgcgcggcaattttgtccgtacctaaaggccaatgggaagcaggtttctccatcggcatgacctatatgcagacgttccgccgcattgtcgcgccgcaggcattccgcgttgccgtgccgcctttgagcaacgagtttatcggtttgtttaaaaacacctcgctcgcggcagtcgtgacggtaacggaattattccgcgtcgcgcaggaaacggcaaaccgcacttatgactttttgcccgtctatatcgaagccgctttggtttactggtgtttttgtaaagtgctgttcctgattcaggcgcgtttggaaaaacgtttcgaccgctacgtcgccaaataa
>NMB1505|4.575653861743149
atgaccggcatcatacattcgctgcttgacaccgacctctacaaattcactatgctgcaagtggttctgcaccagtttccgcagacgcacagcctttacgaattccgctgccgcaacgcctcgaccgtctatccgcttgccgacatcagggaagacttggaagccgaactcgacgcgctctgccaactacgcttcacccacgacgaactcggctatctgcgctccctgcgtttcattaaaagcgactttgtcgattatctcgaactcttccagctccaacgccgctttgtcgaaatcggcacagacgataaagaccgtctgaacatccgcatcgaaggtccgatgatacaggcgatgttttttgaaatcttcatcctcgccattgtcaacgaactttacttccgccgcctggaaacccctgcagtcatagaagaaggcgaacgccggcttcaagccaaagccgcgcgcctcaaagaaatcgccgccgcacaaaaccccgacgaaccgcccttcctgatttccgacttcggcacgcgccgccgctacaagctcgcgtggcaggaacacgtcatccgcaccctgcttgaagccgcccccggcatcgtacgcggcaccagcaatgtctttctcgccaaaaaactcggcatcacccccatcggcaccatggcgcacgagttcctgcaggcattccaggccctcgacgtacgcctgcggaatttccaaaaggccgcgctcgaaagctgggtgcacgaataccggggcgatttgggcgttgccctgaccgacgtggtcggtatggatgccttcctgcgcgatttcgacctctatttcgccaaacttttcgacgggctgcgccacgacagcggcgacccttacgtttggggcgacaaagcctacgcccactatcaaaagctcaaaatcgacagccgcaccaaaatgctgaccttctccgacgggctggacatcgaacgctcttgggcattgcaccaatatttcaaagaccgcttcaaaaccggcttcggcatcggcaccaacctcaccaacgatatggggcatacgcccttgaatatcgtcttgaaactggtcgaatgcaacgggcagtccgtcgccaagctgtccgactctccgggcaaaaccatgaccaacaacagcaccttcctcgcctacctgcgccaagtgttcgacgtacccgaacccgaaacgccgtaa
>NMB0072|4.574170161054618
atgtctgagcaacttcctgtggcagttgccactgaaaccaaagccgagcgtaaaaagccgaaaaagaaaagttggattaaaaagctaagccctttattttgggtaacggtgattatccctacggtaatttcgttggtgtatttcggcttcttcgcttccgatcgttttacgtcgcaatcgagctttgtggtgcgctcgcctaaaagccaatcttctctcaatggcctgggtgccattttgcagggcacaggttttgcccgtgcgcaagatgatatttacacggttggggagtatatgcgttcgcgctcgtctttggatgaactgcgtaaaatcttgccggtgcgtgagttttatgaaaccaaaggtgatgcgttcagccgctttaatgggtttgggttccgtggcgaggaagaggctttttatcaatactataaaaatcaggtgatgatcaattttgatacggtttcgggtatttccacgttgaatgtaacttcctttgatgcgctggaatctaagaaaatcaatgaggctttgttaaaacaaggtgaagcattgattaaccagttgaacgatcgtgcacgtgctgatacggtgcgctatgcggaagaagtagtgaaaacggcggcagagcgggtaaaggaagcctctcagaatctgacggattaccggattgccaatggcgtttttgatttgaaagcgcaatcggaagtgcaaatggggttggtttccaagctgcaagatgaattgattgtgattcaaacccagctggatcaggtgaaagcagtcactccggagaatccgcagattccgggtttgcaggcgcgtgagcagagcttgcgtaaagaaattgaccaacagttacgtgccatttcgggcggtgggcattcttcgttgtctaatcaggctgccgaatatcagcgtgtgtatttggaaaaccagttggcagagcagcagttggcagccgccatgacttctttggaaagtgccaaggttgaagcagaccgtcagcagctttatttggaagtgatctcgcaaccgagcctgccggatttggcacatgagcctaaacggttatacaacattgttgccactctgattatcggcttgatggtttatggtattttgagcctgttgactgccagcattcgtgagcataaaaactga
>NMB1689|4.568529808260264
atgtttgcttttttagaagccttttttgtcgaatacggttatgcggctgttttttttgtattggtcatctgcggtttcggcgtgccgattcccgaggatttgaccttggtaacaggcggcgtgatttcgggtatgggttataccaatccgcatattatgtttgcagtcggtatgctcggcgtattggtcggggacggcatcatgttcgccgccggacgaatttgggggcagaaaatcctaaggttcaaacctattgcgcgcatcatgacgccgaaacgttatgagcaggttcaggaaaaattcgacaaatacggtaactgggtcttatttgtcgcccgtttcctgcccggtttgagaacggccgtatttgttacagccggtatcagccgcaaggtttcatacttgcgttttatcattatggatggactggccgcactgatttccgtccctatttggatttatctgggcgaatacggtgcgcacaacatcgattggctgatggcgaaaatgcacagcctgcaatcgggtatttttgttatcttgggtataggtgcgaccgttgtcgcttggatttggtggaaaaaacgccaacgtatccagttttaccgcagcaaattgaaagaaaagcgggcgcaacgcaaagccgccaaggcagccaaaaaagccgcgcaaagcaaacaataa
>NMB1641|4.568032761962229
atgtacatagggagcagcatggatatccaaaccatcctcgaaaaaaccctgcccggcctgggctacgaactggtcgatttcgaactgaccgcgcaaggaacattgcgcgtgttcatcgacaaagaaagcggcattaccgtcgaagactgcgcaaccgtcagcaaccacttgagccgcgtcttcatggttgaagacatcgactacaaaaacctggaaatttccagccccggactcgaccgccccttgaaaaaagccgccgacttcgtgcgctttgccggtcagaatgccaaaatcaaaacccgcctgccgatagacggtcagaaaaactttatcggtaaaatcgaaggctgcgaaaacgataccgttaccgtatccttcgacggcaaaaccgtacaaatcgaattgggcaacatcgacaaagcccgtctgcgccccgaattcaaattctaa
>NMB1055|4.564458714115497
atgttttcaaaaagcgttaccctcgcacaatacgaccccgatttggcagcagccattgcccaagaagaccaacgccagcaagaccacgtcgagctgattgcttccgaaaactacgtcagctgcgccgtaatggacgcgcaaggttcccagctgaccaacaaatacgccgaaggctaccccggcaaacgctactacggcggctgcgaatacgtcgatattgtcgaacaattggcgattgaccgcgtaaaagaactgtttggcgcagcctatgccaacgtccaaccgcactccggctcgcaagccaaccaagccgtgtacgcttccgttttaaaaccaggcgacaccattttgggtatgtctctagcgcacggcggccacctgacccacggcgcgagcgttaatatctcaggcaaactctacaacgccgttacttatggtttggatgaaaacgaagtgctcgattatgccgaagtcgaacgcctcgcgctcgaacacaaacccaaaatgattgtggcgggtgcgtctgcctacgcgttacaaatcgactgggcaaaattccgcgaaatcgccgataaagtcggcgcatacctctttgtcgatatggcgcactatgccggtctggttgccggcggcgaatatcccaacccggtgccgttctgcgacttcgtgaccaccaccacccacaaaaccctgcgcggtcctcgcggcggcgtaattttgtgccgcgacaatacccacgaaaaagcgttgaactcttccatcttcccaagcctgcaaggcggtccgctgatgcacgttatcgccgccaaagccgtggcgtttaaagaagcattgcaacccgagttcaaacaatacgcaaaacaagtgaaaatcaatgcagccgccatggcggaagagttggttaaacgcggtttgcgcatcgtttccggccgcaccgaaagccacgttttcctcgttgacctgcaaccgatgaaaattaccggcaaagccgccgaagccgctttgggcaaagcgcacatcaccgtcaacaaaaacgccattccgaacgatccggaaaaacccttcgttacctccggcatccgcatcggctccgctgccatgaccacacgcggttttaacgaagccgacgcgcgcgtattggcgaacttggttgccgacgtattgtctaaccccgaagacgaagccaacctcgccaaagtccgcaaacaagtaactgctttgtgcaataaataccccgtttacggcgcgtaa
>NMB1272|4.558847258254109
atgatgctcaaccagggtttttgcgaagcgttcattgttgttgtcctgatgggaattgccgccattatgcgcaagcgtccgtattttttcaaaccgccgcaccgtttccgcgtttgcccaagttcacgccccgacttacaataa
>NMB1307|4.557733897067241
atggcgattgaacgtaccatctccatcatcaaacccgatgccgtcggcaaaaatgttatcggcaaaatatacagccgctttgaggagaacggtctgaaaatcgttgccgccaaaatgaagcagcttactctcaaagaggcgcaagaattttatgcggttcataaagaccgccccttctacgccggattggttgaatttatgaccggcggtccggttatgattcaggtattagagggtgaaaacgccgtcctgaaaaaccgcgaactgatgggtgcaactaatccttccgaagccgccgaaggcacgatacgcgcggactttgccacttcggtcagcattaatgccgtacacggttccgacagcgtggaaaatgccgctttggaaattgcctactttttcagccaaaccgaaatctgcccccgttga
>NMB1325|4.556796492781767
atgcaacaaaaaatccgtttccaaatcgaaggcatgacctgccaggcctgcgcttcgcgcattgaaaaagtgttgaacaaaaaagattttgtcgaatcggcgggggtaaacttcgccagcgaagaggcgcaggtagtgtttgacgacagcaaaacctcagtagccgacattgccaaaatcattgagaaaaccggttacggcgcgaaggaaaaaacggaagatacattgccgcaacccgaagcagaacaccatatcggctggcggctgtggctgctgttcaccatcaacgtcccgttccttatcggcatggcggggatgatgatcggcagacacgattggatgattccgccgttgtggcagttcgcattggcaagcgtggtgcagctttggctggcaatcccgttttacaaaagcgcgtgggcgagcattaagggcggactggcgaatatggacgtgctggttaccatcggcacggtctcgatttacctgtattccgtctatatgctgtttttcagcccgcacgcggcgtacggtatggcgcatgtgtattttgaagtgggcgtgatggtgatcggttttgtgtcactgggtaaatttttggaacaccgtaccaaaaaatccagcctcaacagcttgggcttgctgctcaaacttacaccaacccaagtcaacgtgcaacgcaacggcgaatggaaacagcttcccatcgaccaagtgcaaatcggcgaccttatccgcgccaaccacggcgaacgcattgccgcagacggcatcattgaaagcggcagcggttgggcggacgagagccatcttaccggcgaatccaatcctgaagaaaaaaaggcgggcggcaaagtgttggcgggcgcgttaatgaccgaaggcagtgtggtgtaccgcgccacgcagctcggcagccaaacccagctcggcgacatgatgaacgcgctctctgaagcacaaggcagtaaagcaccgattgcgcgcgtagccgataaagcggctgcggtattcgtgcctgccgtcgtgggcattgcgttgttgacttttattgttacttggctgattaagggcgattggacggttgcgctgatgcacgccgtcgccgttttggtgattgcctgcccgtgcgcgctgggtctggcaacccctgccgcgattatggtcggtatgggcaaagcggttaaacacggtatttggtttaaagacgcggcagcaatggaggaagccgcccacgtcgatgccgtcgtgttggacaaaaccggtacgctgaccgaaggcagcccgcaggttgccgccgtttattgcgttcccgacagcggctttgacgaagacgctttgtaccgcatcgccgccgccgtcgaacaaaacgccgcccatccgctcgcccgtgccatcgtctccgccgcccaagcgcgcggtttggacattcccgccgcacaaaacgcacaaaccgttgtcggcgcaggcattaccgccgaagtggaaggcgtgggtttggtgaaagcaggcaaagccgaatttgccgaactggccttgccgaagtttttagacggcgtttgggatattgcaagcattgttgcggtctcagtcgataacaaacccatcggcgcattcgcacttgccgacgcgttgaaagccgataccgccgaagccataggccgtctgaaaaaacacaatatcgatgtctatattatgagcggcgacaaccaaggcacggtcgaatacgtcgccaaacaactgggcatcgcacacgccttcggcaacatgagtccgcgcgataaagctgccgaagtgcaaaaactcaaagccgccggcaaaaccgtggcgatggtcggcgacggcatcaacgacgcgcccgcgcttgccgccgctaacgtcagcttcgccatgaaaggcggagcggacgttgccgaacataccgcatccgccacgctgatgcagcattcggtcaaccaactcgccgatgctctgctggtgtcgcaagccactttgaaaaacatcaagcaaaacctgtttttcgccttcttctacaatattttgggcattcctctcgccgcgcttggctttttaaatcccgtcatcgctggcgcggcaatggcggcaagctcggtttccgtgttgagcaatgccttgcgcctgaaacgggtaaaaatcgattag
>NMB1810|4.55310563731504
atggcttctaaatcatctaaaaccaacttggatctcaacaaccttcacctgctcaaccttcctgccaggctttttatcgccctgctggccgttgccgccgtgctggggctcggttatgccggattgttcaaaagccagatggaatcccttgaggaatacgaagcaaaagaaaccgaactgaaaaacacctacaaacagaaaagtatcgacgcggccagcctgaacaacctgagggacgaacttgcctcaatccgctctgccttcgatatcatgttgaaacagctgccgacagatgcagaaattcccaatctggttcaagagcttcatcaggcaggttcgagcaacggtctgcgcttggacagcgttatgccccaacctcccgtagatgacggccccatcaaaagattaccctattccatttccattaccggaaattacgaacagatcagccaatttacccgcgatgtcggcagcctctcccgaatcattacccttgagtcgctgaaaatcgcccaatctccggaaaacggcggcaatcctgacggcaagagcagcatcctgaacctcagcgccattgccaccacctaccaagcaaaatccgtagaagagcttgccgcagaagcggcacaaaatgccgagcaaaaataa
>NMB0716|4.5525454059032775
atggcgaaatactttaccgagacgggtattagcgtccgtgagcattttgatttcttcggtgagtttgtcgtttcgccggcagcacgttcgggtgatttggcacttacttacggtttgaggctggaagcgggcgaagagggtttgagccttgccgagcttttcgataagcgttccgatagtcaggagccggtcgagggcggccgtattgacatcggcggctttatgctgaccgcaaaggaggttgacggtggcggcaatatcgggtctatggggctgaaagtgctgcgttag
>NMB0012|4.548084580467635
atgacagaatatcccggcatcgggtcgccgttgttttacggcgttttttttgcggcagtgctggtcatgattgccttggatatgttttcgctgaagaaaaacggcagccataaagtcggcgtcaaagaagccttggcatggagcggcttgtgggttgccgtatcctgcctgttcgcgggctggctgtattttgaactcgccggcaatcccggctacggcgcggcagtcgcaaaagaaaaagtattggaattctttaccggctacattttggaaaaatcgttggcagtcgacaatattttcgtgttcctgatgatattcggctacttcaaagtcgcaccacagtttcagcaccgcgtgctgctgtacggcgtattgggcgcattggtattgcgcaccgtcatgattttcgtcggcgcggcactggttcagcagtttgagtggattctgtatctgtttggcgcgttcctgctctatactggtatacacatgatgaagcccgaaggcgatgagaaagaggatttggcaaacagcaggctgctgaataccgtcaagaaagtcgttccggtcggcacggaatttcacggcgagaaattttttaccgtcgaaaacggcaaaaaaatcgccacgccgctgtttttggtgctggtcatgattgaattgagcgatgtcgtgtttgccgtggacagcatccccgccgtctttgccgttaccaccgatccgtttatcgtgctgacttccaatattttcgcaattctgggcttgcgggcgatgtatttcctgctggcggatgtggcggaacgctttatcttcctgaaatatggattggcattcgtgttgggttttatcggtgtgaaaatgctggtaatgcattgggtgcatatcccgatttccgtttcgctgtcggtcgtgttcggcgcattgggtgcatcggtgttgacttctttggtttatacgaaaaaaacaggccgataa
>NMB0207|4.543987242912901
atgggcatcaaagtcgccatcaacggctacggacgcatcggccgccaggttttgcgcgccatctacgattatcagattcaagaccaactccaaatcgtcgccgtcaacgccagcggcagccttgaaaccaacgcccatctgaccaaattcgacaccgtgcacggacgctttgaagccgacgtatcccacgacggcggcaacctcatcgtcaacggcgacaaaatccccttcttctcgacccgcaaccctgccgaactgccgtggaaagaactcggtgtcgatttggtcatggaatgcaccggcgcgttcaccagcaaagaaaaagccaaaatccacctcgaaagcggcgcgaaaaaagtcctcatttccgcaccgggcggcgacgatgtcgatgcaaccgtcgtgtacggcgtgaacgacagcgtcctgaccgccgacatgaccgtcgtttccaacgcttcctgcaccaccaactgcctctcgccggttgccaaagtgttgagcgaaagcgtcggcatcgtcaaaggcgcgatgaccaccatccacgcgctgaccaacgaccaaaccgttaccgacgtgcgccacaaagacctgcgccgcgcccgcagcggcgtggaaaacatgattccgaccaaaaccggcgcggcaaaagccgtcggtttggtactgcccgaattgaaaggcaggctcgacgggcttgccatccgcgtgccgaccgtcaacgtatcattggtagatttgagcttccaagccgcgcgcgacaccacagtcgaagaaatcaacgcactgatgaaagccgcctcggaagcaggcccgctcaaaggcgttttgggctacaacaccctgcccttggtttccatggacttcaaccacactaccgaagccagccacttcgacgcaacactgaccaaagtcgttgacggcaacatggtcaaagtgttcgcttggtatgacaacgaatggggcttcagctgccaaatgctgaacaccgcacgccgtatgttcggacttgaagtgcgcccgctcaaataa
>NMB0775|4.543430652890746
atgaattttcaagactatctcgccacatttccttcaatcgaccatctgggcggtttggacgttcaggatgccgacggcaaaacggttcaccacattcctgccgttcagggtaagctcggttcgctcaagctgtacaatgctttggcggaacgttttgacggaaaattgggtaaagaagcggcagaacagggtttgatatggtttgccgaacacgttgccgacgcgcgtgcccatccgggcaagcatccgaacatcgatctgctggaaaatgtcgtgcaaagcggtgaaacctggttgctcaagccgctttccgcgcaataa
>NMB0925|4.543390667001004
atgcagcacgaagaaggcaaccgccaacgccctcaaggcgaactgctcctgcgtaccgtcgctatgccgcgcgataccaatcccaaccaagacattttcggcggctggattatgtcgcagatggatttgggcggcggcatattggcggcggaaatcgcgcggggacgcatcgttaccgtcgccgttcaggaaatgaacttcatccgcccggtcaaggtcggcaacgtcgtctgctgctacgggcattgcgtccgcgtgggcaacacttccctccagcttaaagtcgacgtctgggtgaaaactttgatgaacgattgcgttaccgaagaccgctacctcgtaaccgaagccgtgttcacttatgttgccatcgatgcggaaggcaatccgcgcccgattccgaaagaaggcaaccccaaattggcgggcttattgcctactccgtaa
>NMB1799|4.54322368157202
atgagcgaatatctgtttacttccgaatcggtatccgaaggccatccggataaagttgccgaccaagtatccgatgcgattttggatgccatcttggcgcaagacccaaaagcacgtgtcgccgcagaaaccttggtcaacacaggcttgtgcgtattggcaggcgaaattaccaccaccgcccaagtagactacatcaaagtcgcacgcgaaaccatcaaacgcatcggctacaactcctccgagctgggctttgatgccaacggctgcgcagtcggcgtgtactacgaccagcaatcccccgacatcgcccaaggcgtgaacgaaggcgaaggcatcgacttgaaccagggcgcgggcgaccaaggtttgatgttcggctatgcctgtgacgaaacccctaccctgatgccgtttgccatctattacagccaccgcctgatgcagcgtcaaagcgaattgcgcaaagacggccgcctgccttggctgcgtcctgatgccaaagcccaactgaccgtggtttacgacagcgaaaccggcaaagtaaaacgcatcgacaccgtcgtcctgtctacccagcacgatccgtccatcgcttacgaagagctgaaaaacgccgtaatcgaacacatcatcaaaccggttctgccgtctgaactgctgaccgacgaaaccaaatacctgatcaacccgaccggccgcttcgttatcggcggcccgcaaggcgactgcggtttgaccggccgtaaaatcatcgtcgatacctacggcggcgcggctccgcacggcggcggcgcattctccggcaaagacccgtccaaagtggaccgttccgccgcttacgcctgccgctatgtcgcaaaaaacatcgtcgccgcaggtttggcaacccaatgccaaatccaagtttcctacgccatcggcgttgccgaaccgacttcgatttccatcgatactttcggcaccggcaaaatcagcgaagaaaaactgattgccttagttcgcgaacatttcgacctgcgccccaaaggcatcgtccaaatgctcgatctcttgcgcccgatttacagtaaatccgccgcttacggacatttcggccgcgaagaacctgagttcacttgggagcgcaccgacaaagctgctgcattgagggcggcagcggggctgtaa
>NMB0006|4.539389082244864
atgaaatacttgaatcttgccgcaatcacccttgccgccacatttgccgcacataccgcctcggcagacgaactggccggatggaaagacaacaccccgcaaagcctgcaatcgctcaaagcccccgtacgcatcgtcaacctttgggcgacttggtgcggcccgtgccgaaaagagatgcctgccatgtccaaatggtacaaagcgcagaaaaaaggcagcgtcgatatggtcggcatcgcgctcgacacatccgacaatatcggcaacttcctcaaacaaactcctgtttcctacccgatttggcgttacaccggggcgaacagccgaaactttatgaaaacctacggaaacactgtcggcgtactgccctttaccgtcgtcgaagcaccgaaatgcggatacaggcagaccattaccggggaggtaaacgaaaaaagcctgaccgacgccgtcaaactcgcccattcaaaatgccgttaa
>NMB0881|4.535042622310367
atgttagcgctcaaaacgcccggcgtactgcccggcttcaaactcagccttggtctgaccgtattgtgcctgtcgctgcttgtggtcttgccgtttgcgatgatggcggcgaaggcggcggaaatcggctggggcggcttttggaacacgattgccgagccgaacgtgttggcggcggtatggctgagcttgcggatgtcgttttatgcgatgctgaccaatgtcgtgttcggcacgctggtggcgtgggtattggtgcgttatgaattcccgggcaagggtctggcgaacgcgctggtcgatttgccgtttgcgctgccgacggcggttacgggtatcgcgttggcaaccctgtatgcgcccaacggttggataggccgttttttcgagcctttgggcatcaaaatcgcgtttacacccgtcggcatttggattgcgctggtcgtcgtcagcctgccctttatcgtccgcgccgtgcagccggtattggaagaattgtcgggcgaatatgaggaagcggcggcaactttgggcgcaagccgttggactacgtttcgccgtgtcctcttgcctgaaatcacaccggcactcttgaccggcgcgggaatgatgtttgcgcgggcaacgggggaatacggttcggtgatttttatcgcgggcaacattccgatggtttctgaaatcctgccgctgattattacgggcaagctggaacagttcgacgtgcagggcgcgtcggcggtggcgttgtttatgctgctggtttcgtttgtgattctgtttgcgctgaacgtgatgcagtgggcgttgggcaggcgttcgggcgcgaagggttga
>NMB0829|4.534846773249258
atgatgaccgaaatgcaacaacgcgcccaactgcaccgccaaatttggaaaattgccgacgaagtacgcggcgcggtggatggctgggactttaaacaatacgttctcggcacacttttctaccgctttatcagcgaaaacttcaccgactatatgcaggcaggcgacagcagtattgattacgccgctatgccggacagcatcatcacgcccgaaatcaaagacgatgccgtcaaagttaaaggctatttcatctaccccggccagcttttttgcaatattgccgccgaagcccatcaaaacgaagagctcaacaccaagctgaaagaaatttttaccgcgattgaaagctccgcctccggctatccgtccgaacaggacatcaaaggcctgtttgacgacttcgacaccaccagcagccggctcggcagcactgttgccgacaagaacaaacgccttgccgccgtcctcaaaggcgtggcggaactcgatttcggcaattttgaaaaccaccacatcgaccttttcggcgatgcctacgaatacctgatttccaactacgctgccaacgcaggcaaatccggcggcgaatttttcaccccgcaaagcgtatccaagctgattgcgcggctggcggtgcacggacaggagaaagtcaacaaaatctacgacccagcttgcggctcgggcagtctgctcttgcaggcgaaaaaacagtttgacgagcacatcatcgaagaaggcttcttcgggcaggaaatcaaccacaccacctacaacctcgcccgcatgaacatgttcctgcacaacgtcaattacaaccaattccacatcgaattgggcgacacactgaccaacccaaagctcaaagacagcaaaccctttgatgccatcgtttccaatccgccttattccatcaactggataggcagcgacgaccccaccttaatcaacgacgaccgctttgcccccgcaggcgtacttgccccgaaatccaaagccgattttgccttcatcctgcacgcactgaactacctttccggcagaggccgcgccgccatcgtctcattccccggcattttctatcgcggcggcgcagaacagaaaatccgccaatatctggtggagggcaactacgtggaaaccgtgattgcccttgcgcccaatctcttttacggcaccggcatcgccgtcaatatcctggttttgtccaaacacaaagacaataccgacatccaattcatcgacgcaagcggcttctttaaaaaagaaaccaacaacaacgtcttaatcgaagaacacattgctgaaatcgtcaaactcttcgccgataaagccgatgtgccgcatatcgcccaaaacgctgcccagcaaaccgtcaaagacaacggctacaacctcgccgtcagcagctatgtcgaagccgaagacacacgcgaaattatcgacatcaaacagctcaacgccgaaatcggcgaaaccgtcgccaaaatcgaacggctgcggcgtgaaattgacgaagtgattgcagagattgaagcatga
>NMB0365|4.53174530425304
atgaatgagggtgaagttgttttaacaccagaacaaatccaaaccttgcgtggttatgcttcccgtggcgatacctatggcggttggcgttatttggctaatttgggtgaccgttatgcggatgatgctgctgcaattgtcggtaaggatgcaaacttaaatggtttgaatttatggatgaaaaaaggggtggaaaacctatgggatgatacggtcggtaaaaagacccgtttaatgtgtatttccgttttttggattgtggttttcaatttgtag
>NMB0156|4.530924484509931
atgagtatgcatgatcctatttccgatatgttgactcgtatccgcaatgcgcaacgtgctaataaagcagcggttgcaatgccttcttcaaaattaaagtgtgctattgcaaaggtattgaaagaagaaggatatattgaggacttcgcagtttcatctgacgtaaagtctatattggaaattcaattaaaatactatgcaggtcgtcctgtaattgaacaaatcaagcgtgtatctcgccccggtttgcgtatttataaagcgtctagtgagattccaagtgttatgaatggcttgggtattgctattgttagtacttctaaaggtgtaatgactgatcgtaaagcacgttctcaaggtgttggtggtgagttgttatgcattgtagcctag
>NMB0182|4.527131485907783
atgaaactgaaacagattgcttccgcactgatgatgttgggcatatcgcctttggcacttgccgacttcaccatccaagacatccgcgtcgaaggcttgcagcgtaccgagccgagtaccgtattcaactacctgcccgtcaaagtcggcgacacctacaacgacacacacggcagtgccatcatcaaaagcctgtacgccaccggtttctttgacgacgtacgcgtcgaaactgcggacgggcagctcctgctgaccgttatcgaacgccccaccatcggctcgctcaacatcaccggcgcaaaaatgctgcaaaacgacgccattaagaaaaacctcgaatcgttcgggctggcgcagtcgcaatactttaatcaggcgacactcaatcaggcagtcgccggcctgaaagaagaatacctcgggcgcggcaaactcaatatccaaatcacgcccaaagtaaccaaactcgcccgcaaccgcgtcgacatcgacatcacgattgacgagggcaaatccgccaaaatcaccgacatcgaatttgaaggcaaccaagtctattccgaccgcaaactgatgcggcaaatgtccctgaccgaaggcggcatttggacatggctgacacgaagcaaccaattcaacgagcagaaatttgcccaagatatggaaaaagtaaccgacttctaccaaaataacggctacttcgatttccgtatcctcgataccgacatccaaaccaacgaagacaaaaccaagcagaccatcaaaatcaccgtccacgaaggcggacgtttccgttggggcaaagtctccatcgaaggcgacaccaacgaagtccccaaagccgaactggaaaaactgctgaccatgaagcccggcaaatggtacgaacgccagcagatgaccgccgttttgggtgagattcagaaccgcatgggctcggcaggctacgcatacagcgaaatcagcgtacagccgctgccgaacgctgaaaccaaaaccgtcgatttcgtcctgcacatcgaaccgggccggaaaatctacgtcaacgaaatacacatcaccggcaacaacaaaacccgcgacgaagtcgtccgccgtgaattacgccaaatggaatccgcaccttacgacacctccaagctgcaacgttccaaagagcgcgtcgagcttttgggctacttcgacaatgtccagtttgatgctgtcccgcttgccggcacgcccgacaaagtcgatttgaacatgagtctgaccgaacgttccaccggttccctggatttgagcgcgggttgggttcaagataccgggttggtcatgtccgcaggcgtttcccaagacaacctgttcggtacgggcaagtcggccgcactgcgcgcctccaggagcaaaaccacgcttaacggctcgctgtcgtttactgacccgtacttcacggcagacggggtcagcctgggctacgatgtttacggaaaagccttcgacccgcgcaaagcatcgaccagcatcaaacaatataaaaccaccacggcaggcgcaggcatccgcatgagcgtgcctgttaccgaatacgaccgcgtgaatttcggtttggtggcagaacacctgaccgtcaacacctacaacaaagcgcccaaacactatgccgactttatcaagaaatacggcaaaaccgacggcacagacggcagcttcaaaggctggctgtacaaaggtaccgtcggctgggggcgcaacaaaaccgacagcgcgttatggccgacgcgcggctacctgacgggcgtgaacgccgaaatcgccctgcctggcagcaaactgcaatactactccgccacccacaaccaaacctggttcttccccctgagcaaaaccttcacgctgatgctcggcggcgaagtcggcattgcgggcggctacggcagaaccaaagaaatccccttctttgaaaacttctacggcggcggcctgggttcggtgcgcggatacgaaagcggcacgctcggtccgaaagtctatgacgaatacggcgaaaaaatcagctacggcggcaacaaaaaagccaacgtctccgccgagctgctcttcccgatgcccggcgcgaaagacgcgcgcaccgtccgcctgagcctgtttgccgacgcaggcagcgtgtgggacggcaaaacctacgacgacaacagcagttccgcgaccggcggcagggttcaaaacatttacggcgccggcaatacccataaatccacctttaccaacgaattgcgctattccgccggcggcgcggttacctggctctcgcctttaggcccgatgaaattcagctacgcctacccgctgaagaaaaaaccggaagacgaaatccaacgcttccaattccaactcggcacgacgttctaa
>NMB1668|4.526076178922336
atgaaaccattacaaatgctccctatcgccgcgctggtcggcagtattttcggcaatccggtcttggcagcagatgaagctgcaactgaaaccacacccgttaaggcagagataaaagcagtgcgcgttaaaggtcagcgcaatgcgcctgcggctgtggaacgcgtcaaccttaaccgtatcaaacaagaaatgatacgcgacaataaagacttggtgcgctattccaccgatgtcggcttgagcgacagcggccgccatcaaaaaggctttgctgttcgcggcgtggaaggcaaccgtgtcggcgtgagcatagacggtgtaaacctgcctgattctgaagaaaactcgctgtacgcccgttatggcaacttcaacagctcgcgtttgtctatcgaccccgaactcgtgcgcaacatcgaaatcgtgaagggcgcagactctttcaataccggcagtggtgcattgggcggcggtgtgaattaccaaacgctgcaaggccgtgatttgctgttggacgacaggcaattcggcgtgatgatgaaaaacggttacagcacgcgtaaccgtgaatggacaaatactctcggtttcggtgtgagtaacgaccgcgtggatgctgctttgctgtattcgcaacgtcgcggtcatgaaaccgaaagtgcgggaaaccgaggctatgctgtggaaggggaaggcagtggcgcgaatatccgtggttcggcacgcggtatccctgattcgtccaaacacaaataccacagctttttgggtaagattgcttaccaaattaacgataaccaccgcatcggcgcatcgcttaacggccagcagggacataattacacggttgaagagtcttataacctgaccgcttcttcctggcgcgaagccgatgacgtaaacagacggcgcaatgccaacctcttttacgaatggatgcctgattcaaattggttgtcgtctttgaaggcggacttcgattatcagaaaaccaaagtggcggcggttaacaacaaaggctcgttcccgatggattattccacctggacgcgcaactataatcagaaggatttggacgaaatatacaaccgcagcatggacacccgattcaaacgttttactttgcgtttggacagccatccgttgcaactcgggggggggcgacaccgcctgtcgtttaaaactttcgtcagccgccgtgattttgaaaacctaaaccgcgacgattattacttcagcggccgtgttgttcgaaccaccagcagtatccagcatccggtgaaaaccaccaactacggtttctcactgtctgaccaaattcaatggaacgacgtgttcagtagccgcgcaggtatccgttacgaccacaccaaaatgacgcctcaggaattgaatgccgagtgtcatgcttgtgacaaaacaccacctgcagccaacacttataaaggctggagcggttttgtcggcttggcggcgcaactgaatcaggcttggcgtgtcggttacgacattacttccggctaccgtgtccccaatgcgtccgaagtgtatttcacttacaaccacggttcgggtaattggctgcccaatcccaacctgaaagccgagcgcagcaccacccacaccctgtctctgcaaggccgcagcgaaaaaggcatgctggatgccaacctgtatcaaagcaattaccgcaatttcctgtctgaagagcagaagctgaccaccagcggcactcccggctgtactgaggaaaatgcttactacggtatatgcagcgacccctacaaagaaaaactggattggcagatgaaaaatatcgacaaggccagaatccgcggtatcgagctgacaggccgtctgaatgtggacaaagtagcgtcttttgttcctgagggttggaaactgttcggctcgctgggttatgcgaaaagcaaactgtcgggcgacaacagcctgctgtccacacagccgctgaaagtgattgccggtatcgactatgaaagtccgagcgaaaaatggggcgtattctcccgcctgacctatctaggcgcgaaaaaggtcaaagacgcgcaatacaccgtttatgaaaacaagggctggggtacgcctttgcagaaaaaggtaaaagattacccgtggctgaacaagtcggcttatgtgtttgatatgtacggcttctacaaaccggctaaaaacctgactttgcgtgcaggcgtgtacaacctgttcaaccgcaaatacaccacttgggattccctgcgcggtttatatagctacagcaccaccaatgcggtcgaccgcgatggcaaaggcttagaccgctaccgcgccccaggccgcaattacgccgtatcgctggaatggaagttttaa
>NMB2079|4.523592654563398
atgaaagtaggtttcgtcggctggcgcggtatggtcggttcggttttgatgcagcgtatgaaagaagaaaacgacttcgcccacattcctgaagcgtttttctttaccacttccaacgtcggcggcgcagcccctgatttcggtcaggcggctaaaacattattagatgccaacaatgttgccgaactcgccaaaatggacatcatcgttacctgccaaggcggcgattacaccaaatccgtcttccaagccctgcgcgacagcggctggaacggctactggattgacgcggcgtcctcactgcgcatgaaagacgacgcgattatcgtcctcgaccctgtcaaccgcgatgtcctcgacaacggtctcaaaaacggcgtgaaaaactacattggcggcaactgcaccgtttccctgatgctgatggctttgggcggcctgttccaaaacgatttggtcgaatgggcaaccagcatgacctaccaagccgcttccggcgcgggcgcgaaaaacatgcgcgaactcatcagcggtatgggcgcggttcacgcccaagtggcggacgcgcttgccgatcctgccggctcgattctcgacatcgaccgcaaagtatccgatttcctgcgcagcgaagactatccgaaagccaacttcggcgtaccgctcgccggcagcctgattccgtggattgacgtggatttgggcaacggccagtccaaagaagaatggaaaggcggcgtggaaaccaacaaaatcctcggccgcagcgacaatccaaccgtgattgacggcctgtgcgtccgcgtcggcgcgatgcgctgccacagccaagccatcactctgaagttgaaaaaagacctgcctgtttccgaaatcgaaacgattttggcaggcgcgaatgactgggtgaaagtcatccccaatgaaaaagaagccagcatccacgagctgactcctgccaaagttaccggcacgctgtccgtccctgtcggacgcatccgcaaactgggcatgggcggcgaatacatcagcgcgttcaccgtcggcgaccaacttttgtggggcgctgccgaaccgctgcgccgcgtattgcgtatcgtgttgggcagcctgtga
>NMB0178|4.523505738922989
atgaccctcatccacccgaccgccgtcatcgaccccaaagccgaactcgactccggcgtcaaagtcggcgcgtacaccgttatcggccccaacgtccaaatcggcgcgaataccgaaatcggtccgcacgccgtcatcaacggccacaccagcatcggcgaaaacaaccgcattttccaatttgccagcctcggcgaaatcccgcaggacaaaaaataccgcgacgagccgaccaagctgattatcggcaacggcaacaccatccgcgaattcaccacctttaatttaggtacggtaaccggcatcggcgaaacccgtatcggcgacgacaactggattatggcgtactgccacctcgcgcacgactgcgtcatcggcaaccacaccattttcgccaacaacgcctcgcttgccggacacgttaccatcggcgactacgtcgttttgggcggctacacgctggttttccaattctgccgcatcggcgactacgccatgaccgcgtttgccgcaggcgtacacaaagacgtgccgccctactttatggcatcgggctaccgcgccgaaccggcggggctcaacagcgaaggcatgcgccgcaacggttttaccgcagagcagatttccgccgtcaaagacgtgtacaaaaccctctaccatcgcggcattccgtttgaagaagccaaggcagacattctccgccgcgccgaaacccaagccgagcttgccgtattccgagactttttcgcacaatcggcgcgcggcatcatccgctga
>NMB0978|4.521928564592229
atgtcttcaggactcgtaacagcggcgtatatcgttgccgcaattttattcatcttctcactggcggggctgtccaaacaggaaaccgccaaacagggctgctattccggtatcgccggtatggcggtcgccctttttgtaactgttttttccgacaatacccacggactgggctggatcatcatcgccatgctcatcggcgcggcaatcggcatctacaaagccaaaaaggtggaaatgaccgaaatgcccgaactgattgccctgctgcacagcttcgtcggcctagcggcggttttggtcggcttcaacagctatatcgcgccgggcaacgtttcgcacgatatgcacaccatccatctggtcgaagtgtatttaggcatcttcatcggcgcggtaacctttaccggctcgctggtcgcattcggcaaactcaacggcaaaatcagcagcagcccgctgcaactgcccgccaaacacaagctcaacgcactggcacttgccgtatcgtttgtgttgctgctcgtatttgtcggcattgacggcagcggcttcatcctgctgattatgaccctgattgccctcgcattcggctggcacttggttgcctccatcggcggcgcagatatgcccgtggtcgtgtccatgctcaactcctactccggctgggcggccgcagcggcaggcttcatgctctccaacgacctgctcatcgttaccggcgcgctggtcggctcaagcggcgcgattctgtcctacattatgtgcaaagccatgaaccgctcgtttgtctcggtaattgccggtggtttcggcagcgacagcggcacattatcttccggcagccaagagataggggaataccgagaagtcaaagctgccgatattgccgaaatgctgaaaggcgcaaacaatgtcatcattaccccgggctacggtatggcagtcgcacaagcgcaataccccgttgccgaaatcaccgagcttttacgtaaaaacggcaccgaagtacgcttcggcatccaccccgtcgccggccgcctgcccggtcatatgaacgtactgctcgccgaagccaaagtcccctacgacatcgttttggaaatggacgaaatcaacgacgacttccccgaaaccgatgtggtcttggtcatcggtgcgaacgacaccgtcaaccccgccgcccaaaccgacccgaacagcccgattgcgggtatgcccgtgttggaagtgtggaaggcaaaagaagtcgtcgtcttcaaacgctcgatgaataccggctacgcaggtgtacaaaacccactgttcttcaacgaaaacagcgtgatgtgtttcggagatgcgaagaaaaccgtagatgacattctgtccgaactgaaaaaataa
>NMB1256|4.519769698328459
atgtcccatatctcccccatccccgaaatcctagccgacatcaaagccggcaaaatggtcatcatcaccgatgccgaagaccgagaaaacgaaggcgacctgctgatggcggcgcaattcgtcacgcccgaagccatcaacttcatgatcaaacacgcgcgcggcttggtctgcctgccgatggacggcgaaatggtcgaaaaactcgggctgccgatgatgacccaaaaaaacggcgcgcaatacggcaccaactttaccgtctccatcgaagccgcacacggcattaccaccggcatttccgccgccgaccgcgccctgactattcaaaccgccgtttccccgaccgctaaacccgaagacatcgtccaacccggtcatatctttccgcttcgcgcccaaaaaggcggcgtactcgtccgcgccggacacaccgaagccggcgtcgacctggcgcaaatgaacgggctgattcctgcctccgttatttgcgaaatcatcaacgacgacggcacgatggcgcgtatgcccgaactgatgaaattcgccgaagaacacaagctcaaaatcggcacgattgccgacctcatcgaataccgcagccgtaccgaaagcctgcttgaagacatgggcaatgcgcctgtacaaaccccgtggggcgagttccaacaacacgtttacgtcgacaaactctccggcgaaacccacctcgccctcgtcaaaggcacgcccgccgccgacaccgaaaccctcgtccgcgtccacgaacccttcagtgtgatggacttcattcaagccaacccgcgccattcatggtcgctgcccaaagcccttgagcacatccaacaagccgaaagcggcgtcgtcatcctcttacaccgcaccgaagacggcgcatccctgctcgaccgaaccctacccaaaggcgcaaaccaagcctacaaatgggacagcaaaagctacggcatcggcgcacaaatcctcgccggcctcaacgtcaaaaaactgcgcgtcctcgggcagccctcatctttcaccggcctgaccggcttcggtttggaagtcgtcggctttgaagaagcggaaaaataa
>NMB1310|4.51615529927425
atgaacacactccaacgccgcaagacgcatcaagtccgcatcgatcatattaccgtcggttcagaagcacccgtcgttatccaatctatgaccaacaccgacactgccgatgcaaaagccaccgcattgcagattaaggaattgagcgatgccggatccgaaatggtgcgtattaccgtcaacagccccgaagccgcgtccaaagttgccgaaatccgccgccgcttggacgatatgggctatgccacaccgcttatcggcgatttccacttcaacggcgaacgcctgttggcggaatttccagaatgcggcaaagcattgtccaaataccgcatcaatcccggcaatgtcggcaaaggcgtaaaaggcgatgaaaaatttgcctttatgattcggactgctgctgaaaacgataaagccgtccgcatcggcgtaaactggggttctttggatcaaagcctcgccaaacgtatgatggatgccaacctcgcttcttccgcgccgaaaccgcccgaagaagtgacgaaggaagcactgattgtctccgctttggaatctgccgaaaaagccgttctattgggactgcccgaagacaaaatcatcctgtcgtgcaaagtcagcgcggttcaggatttgattcaggtttaccgcgaactgggcagccgttgcgcctatccgctgcatttgggtttgaccgaagccggtatgggcagcaaaggcattgtcgcatcaacggcggcattatccgtcttgcttcaagaaggaatcggcgacaccatccgcatttcactgactccggaacctggcagcccgcgtactcaggaggtcgtcgtcgggcaagagattttacagactatgggattgcgttcgtttacgccgatggttaccgcctgccccggctgcgggcgtaccaccagtaccgtatttcaagagctggcacaagatgttcaaaattacctgcgccaaaaaatgtctatatggcgtaccctttatcctggggttgaatccctgaacgttgccgtaatgggctgcgttgtcaatgggcccggagaaagcaaattggccgacatcggcatcagcctgcccggtacgggagaaacacccgttgcccctgtttatgtagatggtgaacgtaaagtaacgctgaaaggcgacaacattgcaacggaatttctggctattgttgaagagtatgtcaaaaccaattatggggagaacggactcaaacgccatcaagggaaggttatcccgatacactccctataa
>NMB1855|4.513504505022297
atgcccaaacgtaccgacctaaaatccatccttatcatcggcgccggccctatcgttatcggtcaggcctgcgaatttgactattcgggcgcacaggcctgcaaagccttgcgtgaagaaggctataaagtcattttggtgaattccaaccccgccacgattatgaccgaccccgaaatggcggatgttacctacatcgagccgattatgtggcagacggtggaaaaaattattgccaaagagcgtcctgacgcgattctgcctaccatgggtggtcagactgcgctgaactgtgcgctggatttggcgcgcaacggcgtgctggcgaaatacaatgtcgagctgatcggcgcgaccgaagacgccatcgacaaagcagaagaccgtggccgctttaaggaggcgatggagaaaatcggcctctcctgcccgaaatcttttgtctgccacacgatgaacgaagctttggcggcgcaagaacaggtcggcttccctaccctgattcgtccttctttcaccatgggcggttcgggcggcggcattgcctacaataaagacgagtttttggcgatttgcgaacgcggtttcgatgcgtcgcccacgcacgagctgttgattgagcagtccgttctcggctggaaagagtacgagatggaagtggtgcgcgataagaacgacaactgcatcatcatctgctcgattgaaaacttcgacccgatgggcgtgcatacaggcgactcgattacggttgcgccggcgcaaacgctgacggacaaggaatatcaaattatgcgtaatgcttcgctggcggtattgcgcgaaatcggcgtggacacgggcggctcgaacgtgcagtttgcggtgaaccctgcaaacggcgagatgattgtgattgagatgaacccgcgcgtgagccgttcttccgcgttggcttccaaagcaacgggtttcccgattgcgaaggtggcggcgaagctggcggtcggctttacgctggacgagttgcgcaacgacatcaccggcggcaaaacccccgcgtcgttcgagccttccatcgactatgtggttaccaaaatcccgcgtttcgcgtttgaaaaattccctgccgcagacgaccgcctgaccacgcagatgaaatcggtgggcgaagtgatggcgatgggccgcacgattcaagaaagtttccaaaaagccctgcgcggcttggaaacaggcttgtgcggcttcaatccgcgcagtgaagacaaagcggaaatccgccgcgaactggcgaaccccggccccgaacgtatgctgtttgtggcagacgcgttccgcgcgggcttcacgctggaagaaatccacgaaatctgcgccatcgacccttggttcttggcgcaaatcgaagacttgatgaaggaagaaaaagcggtttcagacggcattttgagtgatttggatttcgccgccctacgtcgtctgaaacgcaaaggcttctccgacaaacgtttggcacaattgttgaacgtaagcgaaaaagaagttcgcgaacaccgctacgcgctgaagctgcatccggtttacaaacgcgtcgatacctgcgccgccgagttcgccaccgaaaccgcctatctttactccacttacgaagaagaatgcgaatctcgtccttccgaccgcaaaaaagtgatgattctcggtggcggcccgaaccgcatcggtcagggcatcgagtttgactactgctgcgttcacgccgcgctcgccctgcgcgaatcgggctttgaaaccatcatggtcaactgcaaccccgaaactgtgtccaccgacttcgacaccagcgaccgcctgtatttcgagccgctgacgctggaagacgtgttggaaatcgtccgcaccgaaaacccgtggggcgtgattgtgcattacggcggccaaaccccgctcaaactcgccaacgcgctggttgaaaacggcgtgaacatcatcggcacgtccgccgacagcatcgacgccgccgaagaccgcgaacgcttccaaaaagtgttgaacgacttaggcctgcgccaaccgcccaaccgcatcgcccacaacgaagaagaagcgctcgtcaaagccgaagaaatcggctatccgctggtcgtgcgcccgtcttacgtcctcggcggccgcgccatgcaggtcgtccattccgccgaagagctgcaaaaatacatgcgcgaagccgtgcaggtttccgaagacagccccgtgttgctcgacttcttcctgaacaacgcgattgaagtggatgtggactgcgtttcagacggcaaagacgtggttatcggcggcatcatgcagcacgtcgaacaggcgggcatccactccggcgactccggctgctcgctgccgccctactccttaagcgaagaaatccaagacgaaatccgccgccaaaccaaagcgatggcgtacgcgctgggcgtggtcggactgatgaacgtgcagtttgccgtacaagacggcgtagtgttcgtattggaagtgaacccgcgcgccagccgcaccgtgcccttcgtctccaaagccaccggcgtgccgctcgccaaagtcggcgcgcgctgcatggcaggcatttccctgaaagaacaaggcgtggaaaaagaagttgtccccgatttctatgccgttaaagaagccgtgttcccattcatcaaattcccgggcgtggatacgattttgggaccggaaatgcgctccaccggcgaagtcatgggcgtgggcgcaagctttggcgaagcctactacaaagcccaactcggcgcgggcgaacgcctcaacccgaccggcaaaatcttcctctccgtgcgcgaagaagacaaagaacgcgtcattaaaaccgctaaaaacttccaagttttaggctacggcatctgcgccacgcgcggcacggcgcaatacctgaccgaacacgggctgattgtgcagaccatcaacaaagtacccgaaggccgcccgcacatcggcgacgcgctgaaaaacggcgaaatcgcactggtcgtgaacaccgtttccagcgatccgcaatccgtgtccgacagccacatcatccgccaaagcgcattgcagcaacgtgtgccgcaatacaccaccaccgccggcggcgaagcgatgagcgaaggcgcgaaaagccgagaccatctgggcgtgtacagcgttcaagaactgcacgggcgtttgaaaaaccgcaactga
>NMB0354|4.513470821197342
atgaaagtaagatggcggtacggaattgcgttcccattgatattggcggttgccttgggcagcctgtcggcatggttgggtcgtatcagcgaagtcgagattgaagaagtcaggctcaatcccgacgaaccgcaatacacaatggacggcttggacggcaggcggtttgacgaacagggatacttgaaagaacatttgagcgcgaagggcgcgaaacagtttccggaaagcagcgacatccattttgattcgccgcatctcgtgttcttccaagaaggcaggttgttgtacgaagtcggcagcgacgaagccgtttaccataccgaaaacaaacaggttctttttaaaaacaacgttgtgctgaccaaaaccgccgacggcaaacggcaggcgggtaaagttgaagccgaaaagctgcacgtcgataccgaatctcaatatgcccaaaccgatacgcctgtcagtttccaatatggtgcatcgcacggtcaggcgggcggcatgacttacgaccacaaaacaggcatgttgaacttctcatctaaagtgaaagccacgatttatgatacaaaagatatgtaa
>NMB1331|4.51294924754639
atggaagttatccaatacccaaattcccccttcaaactccaccaacccttcccgcccgcaggcgaccagcccaccgccattgcaggcctgctcgaagggctttcagacggccttgcctatcaaaccctgctcggcgtaaccggttcgggcaaaacctacaccatggcgaacgtcatcgcccaaagcggccgccccgccatcatcatggcgcacaacaaaacccttgccgcccagctttacgccgaaatgcgcgaatttttccccgaaaacgcagtggaatatttcgtctcctactacgactattaccagcccgaagcctatgtgcccagccgcgatttgttcatcgaaaaagacagcgcgatcaacgaacacatcgagcagatgcgcctttccgccaccaaaaacctaatgacgcgcaacgacgtgattatcgtcgccaccgtgtccgccatttacggtatcggcgacccgaccgagtatcaacaaatggtgttgtccgtcaaagaaggcgataccatcgagcagcgcgacatcatcgccacgctcgtttccatgcaatacgaacgcggcgatttggacttcaaacgcggcagcttccgcgtgcgcggcgacgtgattgacgtgtaccccgccgaaagctccgaaaacgccttacgcatcagcctgtttgatgacgaaatcgaccgcctcgatatgttcgacccgctttcaggcagccttatccagcgcgtcggccgctacaccgtcttcccgtccagccactacgttaccccgcgcgacaccgtcttgcgcgcctgcgagtccatcaaagaagaattacgcgaacgcatcgaatttttcgcccgcgaacaacgccccgtcgaacaacaacgcatcgaacagcgcacccgtttcgacctcgaaatgctctacgaaatgggcttctgcaaaggaatcgaaaactactcccgccacttttccggcaaaaaagaaggcgaaccgccgcctacgctgatggactacctgcccgacaacgccatcatgttcatcgacgaaagccacgttaccgtaacccaaatcggcggcatgtacaaaggcgacgcatcgcgcaagcaaaacctcgtcgactacggcttccgcctgccttcagcccgcgacaaccgcccgctcaaattccacgaatttgaaaaagtcatgccgcaaaccatcttcgtttccgctacccccgccaaatacgaagaagaacacgccggacaagtggtcgaacaagtcgtccgccccacagggctggttgatccccaaatcatcatccgccccgttgccacccaagtcgacgacttaatgagcgaaatcaacgaccgcattgaaaaaggcgaacgcgtactcgttactaccctcaccaaacgcatggcggagcaactcaccgactattacagcgaactcggtatcaaagtgcgctacctgcacagcgacatcgacaccgtcgagcgcgttgaaatcattagagatttacggctcggcctgtttgacgtactcgtcggcatcaacctcttacgcgaaggcctcgacatccccgaagtctctctcgtcgccatcctcgacgcagataaagaaggcttcctgcgctcccaccgcagcctgattcaaaccataggccgcgccgcgcgcaacgtgaacggcgtcgccatcctgtacgccgacaaaattaccgactccatgaaagccgctatcgacgaaaccgaacgccgccgtgaaaaacagattaaattcaacgaagaacagggcatcgtgccgcagcagattaaaaaacaggtcaaagacatcatcgacggcgtgtaccacgaagaagacggcagtaaaggccgtctgaaaggtaaaaacaaggttaaagtgggcgagattcacaacgaagaagatgcgattaaagaaatcgccaaactcgaaaaagccatgcagcaggcggctagggatttgcagtttgaagaggcggctgtgttgcgggataggattagggatattaaagagaatttgttgtttggggcggagtga
>NMB0825|4.510220968933537
atgtccgccaagttccaacaagaaaccctcaaatcccgtttcgcgcaagccaaagtcctggttgtcggcgacgtgatgctcgaccgctattggttcggcgatgtgtcccgtatttcgcccgaagcccccgtgccggtggcgaaaatcggacgaatcgaccaacgcgcgggcggagcggcaaatgtcgcgcgcaacatcgcttcgttgggcggcagggcagggctgttgtccgtaaccggcaacgacgaagccgccgacgcgctcgatgcgctgatggtgcaggacggcgtcgcctcctatctgatgcgcgacaaacaaatcgccaccaccgtcaaactgcgcgtcgtcgcccgcaaccagcagcttatccgtcttgattttgaagaacatcccaactgcgaagtgttggaacaaatcaagcagaaataccgcgaaatcttgcccgaatacgacgcaatcattttttcagactacggcaaaggcggcctgtcgcatatctccgatatgatcgattgggcgaaacacgccggcaaaaccgtcttaatcgaccccaaaggcgacgattacgaaaaatatgtcggtgcaactctgattacgcctaaccgcgccgaattgaaagaagtggtcggcagttggaaaaacgaaagcgagctgaccgaaaaagcgcaaaacctgcgccgccacctcgacctgaccgccgttttactgacccgaagcgaagaaggcatgaccttgttcagcgaaggcgaaccgatttaccagcccacccgcgcccaagaagtttacgacgtatccggtgcgggcgacaccgtcattgccggaatgggcttgggtttggcggcaggctgcaccatgcccgaagccatgtaccttgccaatactgcggccggggttgtcgtggcgaaactcggtacggcggtttgctcgtttgccgaattgatcaaggcattgtcagggcaatcaacaatgtag
>NMB1460|4.505242966356811
atgtcattgaacaaagtcatcctcatcggccgcctcggacgcgatcccgaagtgcgctatatgcccaacggcgaggcggtttgtaatttcagcgtcgccaccagcgaaacttggaacgaccgcaacggccaacgtgtagagcgtactgagtggcacaacatcaccatgtaccgcaaactggcggaaattgccgggcaatacctcaaaaaaggcgggctggtttatttggaaggcagaatccaaagccgcaaataccaaggcaaagacggcatcgaacgcaccgcttacgatattgtcgccaacgaaatgaaaatgttgggcgggcgcaatgaaaacagcggcggtgcgccttacgaggaaggttacggtcagagtcaggaggcttaccaacgccccgcgcagcaaagccggcagcccgcctccgacgcgccgtcccatccccaagaagcaccagccgcgccgcgccgccaacccgtgcctgccgccgccccggtcgaggacattgacgacgatatcccgttctga
>NMB1380|4.5050854212181415
atggcatacagcgataaagtaatcgaccactatgaaaatccgcgcaacgtcggcacattcgacaagggagacgattccgtcggcaccggcatggtcggcgcgcccgcctgcggcgacgtcatgcgcctgcaaatcaaagtgaacgacgagggcatcatcgaagatgcgaaatttaaaacttacggctgcggctcggccatcgcttcgtccagcctgattaccgagtgggttaaaggcaaaagcctggatgacgcgctggcaatcaaaaacagcgaaatcgccgaggagttggaattgccgccggtaaaaatccactgctccatcttggctgaagatgcggtaaaagcggccgttgccgactaccgcaaacgtcaggaaaacagataa
>NMB1555|4.504785130032237
atggaaaaaatctggttagacagctacgagaagggcgtcagtgccgaaatcgacatcacgcaatacaattccgtcagcgacgtattccgccaaagcgtggaaaaatttgccgaccaacctgcttttcaaaacatgggtaagacgctgacttatgccgaaaccggcaaactggcaacagattttgcttcttatctgcaaaacgtccttaaattgcctcgaggagagcgcgtggcaataatgttgcccaatgtactgcaatatccggttgcccttttcggcattttgcaggcaggtttggtagcggtgaacaccaatccgctctataccccgcgcgagctggagcatcagttgaaagacagcggcgcgaccgccatcatcgttttggaaaatttcgccaacacgctggagctggtgctgccgcgcacgcagatcaaacacgtcatcgtagcctccgtcggcgaaatgttcgggctgcttaaaggttcgctgatcaatttcgtcatccggaaaatcaagaaaatggtgcccgaataccgtattcgggaaaccgtttcctttcagacggcattgaaagaaggggcgaagcacgttttccaacctgtcgcattaaaccgcgaagataccgcgctgttgcaatacacgggcggcacgacaggtgttgccaaaggggcggtgctgagtcacggcaacatctgcgccaatatgcttcaggcaaaagaatggattaaaaaccagttgcgcgagggcaaagaaaccgttatcgccgccttgccgctgtaccatatttttgccttaaccgtgaatctgatgatttttgccaatgccggctcgaaaatcatcctgattaccaacccgcgcgatatgaaaggctttatcggagaactgaaaaaacagcgggttaatgtatttatcggcgtgaacacgctgtttaacgcgatggttaaccgtcctgattttgccgaagtcgatttttcagaattgcggctgactttgggcggcggtatggcgacccaaaaagccgttgccgaaaaatggaaaaaaatcaccggcacgcccatcgtcgaagcctacggtctgaccgaagccagccccggcgtgtgctgcaaccccttaaacatcgaatcatacagcggcagcatcggtttgcccgtctcgtccaccgaagtcgaactgcgcgacgcaaacggcaaagaagtccccgtcgggcagccgggcgaattgtgggtaaaaggccctcaagtgatgcaaggctactggaaccgccccgaagaaaccgccaaagccatagacgcgcgcggcttcttggaaaccggcgatattgccgtcatggacgaaaaaggctggttgaagctggtcgatcgtaagaaagacctcgtcgttgtttccggattcaatgtttatccgaacgaaatcgaggaagtcatcgcgcatcacggcaaagtcatggaagtcgcctgtatcggcgttcccgacgaaaaaaccggcgaggcactcaaagtattcgtcgtcaaaaaagacccgtctttgaccaaagaagaacttatcgctttttgccgcaccgaattaaccgcatataaagtaccgaaaaatatcgaattccgcgacgagttgcccaagtccaacgtcggcaaaatcctgcgccgcgagttgcggcaaagtaccgggaaataa
>NMB0565|4.503480076886261
atggaacactatttgagcctcttcatcaaatccgtcttcattgaaaatatggcactatccttctttttgggtatgtgcacgtttttggcggtatccaaaaaagtatccaccgcattcggtttgggtgtggcggtaattttcgtactcgggctgtccgtccctgtcaaccaactcgtttactcgctgctcaaagacggcgcgattgccgaaggcgtggatttgacctttttgaaattcatcaccttcatcggcgtgattgccgctttggtgcagattttggaaatgttcttggataaattcgtccccgccctctataacgcattgggcatctacctgccgctgattaccgtgaactgcgcgattttcggcgccgtatcgtttatggcgcaacgcgaatacaacttcggcgagtccgttgtatacggcttcggcgcgggcttgggctggatgttggcgattgtcgctttggcgggcattaccgaaaaaatgaaatattcggacgctcccaaaggcctcaaaggcttgggcattacctttatcgccgccggcctgatggcgatggcgtttatgtcgttctctggcatccagttataa
>NMB1089|4.501215715064538
atgacctaccgtgaattagttgaacgtcagttggctgtgcgccatgccgatttggaattgggcttaagccgcgcacgcgagcaagagccgtttgtcattcatgtttccgatctgttggataaggcaggcattgagtacgcggtacgcatggataaggattttcagacgacgtttcaccttgaatatccaattacgaactatgacacctttaaacgtgcggtttggcaaactttgggggcgtattactgtgtttgtaatgatggtgatggactggagattgccagcaatcgccctgacggttacgccgtccgtatcgtattcggcgatgtgccggtttaa
>NMB1359|4.500722311227799
atgaaccacaccgttaccctgcccgaccaaaccacctttgccgccaacgacggcgaaaccgttttgaccgctgccgcccgtcaaaacctcaacctgccccattcctgcaaaagcggtgtctgcggacaatgcaaagccgaactggtcagcggcgatattcaaatgggcggacactcggaacaggctttatccgaagcagaaaaagcgcaaggcaagattttgatgtgctgcaccactgcgcaaagcgatatcaacatcaacatccccggctacaaagccgatgccctacccgtccgcaccctgcccgcacgcatcgaaagtattattttcaaacacgatgtcgccctcctgaaacttgccctgcccaaagccccgccgtttgccttctacgccgggcaatacattgatttactgctgccgggcaacgtcagccgcagctactccatcgccaatttacccgaccaagaaggcattttggaactgcacatccgcaggcacgaaaacggtgtctgctcggaaatgattttcggcagcgaacccaaagtcaaagaaaaaggcatcgtccgcgttaaaggcccgctcggttcgtttaccttgcaggaagacagcggcaaacccgtcatcctgctggcaaccggcacaggctacgcccccatccgcagcatcctgctcgaccttatccgccaaggcagcaaccgcgccgtccatttctactggggcgcgcgtcatcaggatgatttgtatgccctcgaagaagcacaagggttggcatgccgtctgaaaaacgcctgcttcacccccgtattgtcccgccccggagagggctggcagggaagaaatggtcacgtacaagacatcgcggcacaagaccaccccgacctgtcggaatacgaagtatttgcctgcggttctccggccatgaccgaacaaacaaagaatctgtttgtgcaacagcataagctgccggaaaacttgtttttctccgacgcattcacgccgtccgcatcataa
>NMB1506|4.500045681278979
atgaacctacatcaaaccgtcgaacacgaagccgccgccgcctttgccgccgcaggcatcgccgacagccctattgttttgcagccgaccaaaaacgccgaacacggcgatttccaaatcaacggcgtgatgggtgcggcgaaaaaagccaaacaaaacccgcgcgagttggcgcaaaaggtcgccgaagcattggcggacaacgccgtgattgaaagcgcggaagtcgccggtccgggcttcatcaacctgcgcctgcgccccgaatttctcgcgcaaaacattcagacggccttgaacgacgctcgtttcggcgtggcaaaaaccgacaaaccgcaaaccgtcgttatcgactattcttcgcccaatctggcgaaggaaatgcacgtcggccacctgcgttccagcatcatcggcgacagcatttcgcgcgtgttggcatttatgggcaataccgttatccgtcaaaaccacgtcggcgactggggtacgcagttcggtatgttggtcgcttatttggtcgagcagcaaaaagacaatgccgcgttcgagctggcggatttggagcagttttaccgcgccgccaaagtgcgctttgacgaagaccctgcctttgccgacaccgcacgcgaatacgttgtgaagctgcaaggcggcgatgaaaccgttttggcattgtggaaacagtttgtcgatatttcgctctcgcacgcccaagccgtttacgacacgctgggcttgaagctgcgtcctgaagacgtggcaggcgaatcgaaatacaacgacgatttgcagcccgtggtcgatgatttggttcaaaaaggtctggcggttgaggacgacggcgcgaaagtcgtgttcttggacgaatttaaaaacaaagaaggcgaacccgccgcatttatcgtgcaaaaacaaggcggcggcttcctctacgcctccaccgatttggcgtgcctgcgctaccgcataggccgtctgaaagccgaccgcctgctgtacgtcgtcgaccaccgccaagccctgcacttcgaacaacttttcaccacttcccgcaaagcaggctatctgccggaaaacgtcggcgcggcatttatcggcttcggcaccatgatgggcaaagacggcaagccgttcaaaacgcgcagcggcgacaccgtgaaactggtcgatctgctgaccgaagccgtcgagcgcgccaccgctttggtgaaagaaaaaaatcccgaattgggtgcggacgaagccgctaaaatcggtaaaaccgtcggcatcggcgcagtcaaatacgccgacttgagcaaaaaccgcaccagcgactatgtgttcgactgggatgccatgctctcgtttgaaggcaacaccgccccctatctgcaatacgcctacacccgcgtgcaaagcgtgttccgcaaagcaggcgaatgggatgcaaatgcgccaaccgttttgaccgaaccgctggaaaaacagcttgccgccgagctgctgaaatttgaagacgtactgcaaagcgtggcggacacggcgtatccgcactacctcgccgcctacctctatcaaattgcgaccctgttcagccgcttctacgaagcctgtccgatactcaaagccgaaggcgcaagccgcaacagccgcctgcaactggcaaaactcaccggcgacacgctgaaacaaggcttggatttgctgggcatcgatgtgttggacgtaatgtaa
>NMB0799|4.498959611205652
atggctgtacgttccaaatcctcaaaagcgtggctgcacgaacacgtcaacgaccactacgtccatatggcgcaaaaagacggctaccgcgcccgtgccgcatacaaacttttggaaatcaacgaaaaagacaaattaatcaaacccggcacggtacttgccgacttgggcagcgcgccgggaagctggtcgcaggttgccgccaagctgacgggtacttccggagcagttttcgccttggacatcctgcctatggaagccatagggggcgtctccttcattcagggcgacttccgcgagaacgacgtactggcacaattcgaaaccttgttggacaaccgcccgctcgaccttgtaatttgcgatatggcgcccaatatgtcgggaaacgccgtaagcgatcaggcacgcagcttttatctgtgcgaactggctttagacttcgcctcgcaacacctgaaaaccggcggcagctttttggtcaaagtctttcagggtgcaggctatcaggaatacatggcagccatgcgcgaaattttcggcacggtgcagacgcgcaaacccgaagcctcgcgcaatcgctccagtgagatttatttattgggcaaaaataaacgctga
>NMB1158|4.495121947818388
atgaaaaacaaaaccaaagtctgggacctccccacccgccttttccactggctgcttgccgcgtccctgccctttatgtggtatagcgcgaaagccggcggcgatatgctgcaatggcacacgcgcgtcgggctgttcgtccttttcctgctcgtatttcgcctctgctggggcatttggggcagcgataccgcccgtttttcccgtttcgtccaaggctgggcaggcatacgcggctatctgaaaaacggtattcccgaacacatccagcccggacacaaccccttgggcgcactgatggtcgttgcgcttttggccgccgtgtccttccaagtcggcaccgggctttttgccgccgatgaaaacaccttcagcaccaacggctacctcaaccatttggtttccgaacatacgggcagccttatgcggaaaatccacctcaactttttcaagctgctcgccgttttttctgcaatccacatcgccgccgtcgccgcataccgcgtattcaaaaagaaaaacctcatcctcccgatgataaccggcttcaaatacatcgaaggcaaaacctcaatccgctttgcaggcaaagccgcgcttgccgccgcattatcggttgcctcgcttgccgcagccgccatcctgctcctgtcctga
>NMB1196|4.495121947818388
atgaaaaacaaaaccaaagtctgggacctccccacccgccttttccactggctgcttgccgcgtccctgccctttatgtggtatagcgcgaaagccggcggcgatatgctgcaatggcacacgcgcgtcgggctgttcgtccttttcctgctcgtatttcgcctctgctggggcatttggggcagcgataccgcccgtttttcccgtttcgtccaaggctgggcaggcatacgcggctatctgaaaaacggtattcccgaacacatccagcccggacacaaccccttgggcgcactgatggtcgttgcgcttttggccgccgtgtccttccaagtcggcaccgggctttttgccgccgatgaaaacaccttcagcaccaacggctacctcaaccatttggtttccgaacatacgggcagccttatgcggaaaatccacctcaactttttcaagctgctcgccgttttttctgcaatccacatcgccgccgtcgccgcataccgcgtattcaaaaagaaaaacctcatcctcccgatgataaccggcttcaaatacatcgaaggcaaaacctcaatccgctttgcaggcaaagccgcgcttgccgccgcattatcggttgcctcgcttgccgcagccgccatcctgctcctgtcctga
>NMB0989|4.4875698020354875
atgggacaggttgcgttttacgaaaagatgattgggctgtggtcggccaaaagccgtgaggcaagcgaacaggcggacttggctgcgtttgaatttgcggagggcgaactggccaattatcgggaaatgctgaaacggcacctgcaaaccaaaagtgtggaatag
>NMB1126|4.4803274963674795
atgaaaaccgtttccaccgccgttgtccttgccgccgctgccgtttcactgaccggctgtgcgaccgaatcctcacgcagtctcgaggtagagaaagtcgcctcctacaatacgcaatatcacggtgttcgtaccccgatttccgtcggaacattcgacaaccgctccagcttccaaaaaggcattttctccgacggggaagaccgtttgggcagccaggcaaaaaccattctagtaacgcacctgcaacagaccaaccgcttcaacgtactgaaccgcaccaatttgaacgcattaaaacaggaatccggcatttccggcaaagcgcataacctgaaaggcgcagattatgtcgttaccggcgatgtaaccgaattcggacgcagagatgtcggcgatcatcagctcttcggcattttgggtcgcggcaaatcgcaaatcgcctatgcaaaagtggctctgaatatcgtcaacgtcaatacttccgaaatcgtctattccgcacagggcgcgggcgaatacgcactttccaaccgtgaaatcatcggtttcggcggcacttccggctacgatgcgactttgaacggcaaagttttagacttggcaatccgcgaagccgtcaacagcctggttcaggctgttgacaacggcgcatggcaacccaaccgttaa
>NMB1164|4.4803274963674795
atgaaaaccgtttccaccgccgttgtccttgccgccgctgccgtttcactgaccggctgtgcgaccgaatcctcacgcagtctcgaggtagagaaagtcgcctcctacaatacgcaatatcacggtgttcgtaccccgatttccgtcggaacattcgacaaccgctccagcttccaaaaaggcattttctccgacggggaagaccgtttgggcagccaggcaaaaaccattctagtaacgcacctgcaacagaccaaccgcttcaacgtactgaaccgcaccaatttgaacgcattaaaacaggaatccggcatttccggcaaagcgcataacctgaaaggcgcagattatgtcgttaccggcgatgtaaccgaattcggacgcagagatgtcggcgatcatcagctcttcggcattttgggtcgcggcaaatcgcaaatcgcctatgcaaaagtggctctgaatatcgtcaacgtcaatacttccgaaatcgtctattccgcacagggcgcgggcgaatacgcactttccaaccgtgaaatcatcggtttcggcggcacttccggctacgatgcgactttgaacggcaaagttttagacttggcaatccgcgaagccgtcaacagcctggttcaggctgttgacaacggcgcatggcaacccaaccgttaa
>NMB1960|4.47996358635046
atgccgtctgaaaatccgtgttcggacggcattcccttctgtcggaacggacagtccgaaaccacagattgggctataatctcttttttgcgcataccgcgcgacagcaaaggaaaaaccatgtacgaagtcaaccgcagcgtattcgtcctcatccctttagaacctttttggaactggctgcaaaccctgccgggcaaccacctcgacggactgactcttgaagacatccaagccgacgccaattcctaccttgtccgcccgtgcgaaaccgccgacgaagtatgggacgaaatcgaagcccgttttgaagacattttcgccgccgaacttgccgactggtgcgaagacgaacgcgagtggcctgcgctcgatgccgacattttcaacgaatggttcgacatccagctttctaccgtcatcaccgacctcgaacacgaaccgcttgcccgcgaagccttccaacccatcaacctgaactga
>NMB0633|4.47807160062236
atgtctcctaaaaaaatacccatttggcttaccggcctcatcctactgattgccctaccgcttaccctgccttttttatatgtcgctatgcgttcgtggcaggtcggcatcaaccgcgccgtcgaactgttgttccgcccgcgtatgtgggatttgctctccaacaccttgacgatgatggcgggcgttaccctgatttccattgttttgggcattgcctgcgcccttttgttccaacgttaccgcttcttcggcaaaaccttttttcagacggcaatcaccctgcctttgtgcatccccgcatttgtcagctgtttcacctggatcagcctgaccttccgtgtcgaaggcttttgggggacagtgatgattatgagcctgtcctcgttcccgctcgcctacctgcccgtcgaggcggcactcaaacgcatcagcctgtcttacgaagaagtcagcctgtccttgggcaaaagccgcctgcaaacctttttttccgccatcctcccccagctcaaacccgccatcggcagcagcgtgttactgattgccctgcatatgctggtcgaatttggcgcggtatccattttgaactaccccacttttaccaccgccattttccaagaatacgaaatgtcctacaacaacaataccgccgccctgctttccgctgttttaatggcggtgtgcggcatcgtcgtatttggagaaagcatatttcgcggcaaagccaagatttaccacagcggcaaaggcgttgcccgtccttatcccgtcaaaaccctcaaactgcccggtcagattggcgcgattgtttttttaagcagcttgttgactttgggcattattatcccctttggcgtattgatacattggatgatggtcggcacttccggcacattcgcgctcgtatccgtatttgatgcctttatccgttccttaagcgtatcggctttaggtgcgattttgactatattatgtgccttgccccttgtttgggcatcggttcgctatcgcaattttttaaccgtttggatagacaggctgccgtttttactgcacgccgtccccggtttggttatcgccctatccttggtttatttcagcatcaactacacccctgccgtttaccaaacctttatcgtcgtcatccttgcctatttcatgctttacctgccgatggcgcaaaccaccctgaggacttccttggaacaactcccaaaagggatggaacaggtcggcgcaacattggggcgcggacacttctttattttcaggacgttggtactgccgtccatcctgcccggcattaccgccgcattcgcactcgtcttcctcaaactgatgaaagagctgaccgccaccctgctgctgaccaccgacgatgtccacacactctccaccgccgtttgggaatacacatcggacgcacaatacgccgccgccaccccttacgcgctgatgctggtattattttccggcatccccgtattcctgctgaagaaatacgccttcaaataa
>NMB1610|4.469841808318869
atggatgcgaataaagagccgaattgggaaaaacgtttggaaaacctgcgtcagacgcgccgtatgaaggcagtgccgacttacgcgccgctgtcccgcccctctgaaaccggaacggacgcgcctgtgccgaaactggacgatgagagccgagcccgtgtgttgaaggcgtatctgaaaaaatggcaggaggaacacaatgccgccgttgccgattgcggcgaggaagtcgaaaccgacccgatgatcgtccttcaggaaaactggctcaacgcgcaggcttccctgcaaatgtcggtttcggaaaaacacatcgaatcgcggcggagaatccggtttgataccaaaaaagacagtgtcgaatttgaaaccggacagattgaaagcggggaaaacgccgacgaggcagaatccggcacgaatgagccggcggtttcggaaaacggggaaaacgatgcggaagaaacgttgatgcccgtccaaatcaatatcctgaacccgaaagccgtcaaccggcgcgaagtgttctgcctgtccgaacaggagctgaccgaacggctgatcaaacgcctgcgcccgcatctgaccgataccgtcaacggcatcatccgaacggcggtgcaaaagcagatggcggttttcacctatcagctccagcagatgctgcacgagcaggcgggggcggtagtcgaagacgtgttggaacacgatgtccgcaaaatcctcaacgacatcaagtacgagttaaaatacaaacgctga
>NMB0483|4.469465982496458
atgttcggcggtcgtctgaaaaacgctccatccattaccgccaaacactttttgaaggaaaatatcatgaaatttattaacacctgccgtaaatacggcgcaaaactggctgttgtaacagctgctcccctggctttggccgcacatgcaaatgcaacgttgcccgatacggcaaaaaacgctttggaagccgcaaaagcggacggtatggaagccggttggattgtagtgggcattttcgccgcgctttttgtattttccatcgttaagagagtgatgaagtaa
>NMB0973|4.469465982496458
atgttcggcggtcgtctgaaaaacgctccatccattaccgccaaacactttttgaaggaaaatatcatgaaatttattaacacctgccgtaaatacggcgcaaaactggctgttgtaacagctgctcccctggctttggccgcacatgcaaatgcaacgttgcccgatacggcaaaaaacgctttggaagccgcaaaagcggacggtatggaagccggttggattgtagtgggcattttcgccgcgctttttgtattttccatcgttaagagagtgatgaagtaa
>NMB1744|4.469465982496458
atgttcggcggtcgtctgaaaaacgctccatccattaccgccaaacactttttgaaggaaaatatcatgaaatttattaacacctgccgtaaatacggcgcaaaactggctgttgtaacagctgctcccctggctttggccgcacatgcaaatgcaacgttgcccgatacggcaaaaaacgctttggaagccgcaaaagcggacggtatggaagccggttggattgtagtgggcattttcgccgcgctttttgtattttccatcgttaagagagtgatgaagtaa
>NMB2083|4.465432346059897
atgaccaccatctacaacaccctaacccgtcaaaaagaacccttttcccccatcgaccctgaaaacgtgcgtatgtacgtctgcggtatgaccgtttacgattactgccatttgggacacgcccgcgtgatggtggtgttcgacatgattgcccgttggttgcgcgagtgcggctatccgctcacttatgtacgcaacatcaccgacatcgacgataaaatcattgcccgcgcggctgaaaacggcgagaccatcggcaaactgactgcgcgtttcatccaagccatgcacgaagatgccgatgctttgggcgtgttgcgtccggatattgagccgaaggcaacggaaaacattccgcaaatgattgccatgattgaaaccctgattcaaaacggcaaggcatatcctgccgcaaatggcgacgtttactacgccgtgcgcgagtttgccgcttacggacaattgtcgggcaaatcgttggacgacctgcgtgcgggcgaacgcgtggaagtggacggtttcaaacgcgatccgcttgattttgtgttgtggaaagccgccaaagcaggcgaaccggcgtgggaaagcccgtggggcaacggccgtccgggttggcacattgaatgctctgccatgagtgaaaacctgttcggcgataccttcgacatccacggcggcggcgcggatttgcagtttccgcaccacgaaaacgaaattgcccaaagcgtcggcgcgacggggcatacctgcggtcatcatcacgcgcaaacccaccacgggcaaagcatcgccagccacgtcaaatactggctgcacaacggctttatccgcgtggacggcgaaaagatgtccaaatcgctgggcaacttcttcaccatccgcgaagtgttgaaacaatacgatccggaagtcgtgcgcttcttcatcctgcgcgcccactaccgcagcccgttgaactattccgacgcgcatttggatgatgcaaaaggcgcgttgacgcgtttgtatacgactttgaaaaatacgccgcccgccgatccgatgccgtctgaagccggcgatgactacacgcgccgcttttatgttgcgatgaatgatgattttgatacggtgaaagcggtggcggtgttgttcgaacttgccggcgaagtgaacaaaaccaatgacgcgcaactggcaggccgtctgaaagccttgggcggcatcatcggactgctgcaacgcgatccgaccgagttcctgcaaggcggcgcggcttcagacggtctctccaacgaagaaatcgaagacttgatcgcccggcggaaacaggcgcgcgccgataaaaactgggcggaatccgaccgcatccgcgaccttctgaacgaacacaaaatcattttggaagacaacgccggcggcacgacttggcggcgcggttaa
>NMB1913|4.46456361887592
atgattacattggccgtagatgccatgggcggcgaccaaggacttgccgttaccgtacccggcgcaaccgcattcctccaagcacaccccgatgtccgcctgattatgaccggcgacgaaacgcaactgcgccaagccctgaccgcggcaggcgcaccgatggaacgcatcgacatctgccataccacccaagtcgtcggcatggacgaagccccgcaatccgccctgaaaaacaaaaaagactcctccatgcgcgtcgccatcaaccaggttaaagaaggcaaagcccaagccgccgtatccgcaggcaacacgggtgcgctcatggcaaccgcacgtttcgtcctcaaaaccattcccggcatcgaacgccccgccatcgccaaattccttccttccgacaccgaccacgttacccttgcactcgaccttggcgcgaacgtcgactgcacgtccgaacagctcgcccaatttgccgttatcggcagcgaactcgtccacgcactccatcctcaaaaaggacagccgcgcgtcgggctggtcaacgtcggcacggaagacatcaaaggtacggacaccgtcaaacaaacctacaaactgctgcaaaacagcaaactcaactttatcggcaacatcgaaagcaacggcatcctctacggcgaagcagatgtcgtcgtcgccgacggctttgtcggcaacgtcatgctcaaaaccatcgaaggcgcggtcaaattcatgagcggagccatccgccgcgaattccaaagcaacctgttcaacaaacttgccgccgttgccgccctacccgccctcaaagggctgaaaaacaaactcgacccgcgcaaattcaacggggccatcctgctcgggctgcgcggcatcgtgattaaaagccacggcggcacagacgaaaccggtttccgctatgccctcgaagaagcctaccacgaagccaagtccgccggcctttccaaaatcgaacagggcgtagccgaacaactcgccgcactcgaaactgccaaagccgtccaaaacgaaaatgtcggcggtctgtaa
>NMB0948|4.463706793204414
atgtctgccaaaccgcgtcctgtttatctggatttgccgaacatccgtctgccgatacccgggatagtttccatccttcaccgcatcagcggggtcgggctgtttattatgctgcctttcctgctgtatttcctgtccggtaccctgagtcaagagtctgcatttgaaacttaccgtgccattgtttcccatcctttggtcaagctggttttaatcggtgtattgtgggcttatctgcaccattctctcgccggtatccgctttttatttttggatgcgcacaaaggccttgagctgaatactgcgcgcaataccgctaaagccgtatttgcttctgcattggttttgactgtcgttttgggagcgttgttatggtag
>NMB0010|4.462040664993484
atggcatttttaaaactgaccgaacaaaacgtgcagggcaaaaccgtcctcatccgcgccgatatgaacgtaccgttcaaagacggcaaaatcagcgacgacacccgtatccgcgcctcgctcgcgtccattaaatactgcgtggacaacggtgcgtccgttatcgtgatgacccatctcggccgcccgaccgaaggcgagttccaccccgaagacgatgtcgcccccgttgccgcgcacttgggcagcctgttgggcaaagacgtgaaagtattgaacgactggcgtgaaaacaaacccgccctgaacgcgggcgatgtcgtcatgctgcaaaacgtgcgcatcaacaaaggcgagaagaaaaacgatttggaactgggtaaagcctacgcttctttgtgcgacgtgttcgtcaatgacgcgttcggaaccgcccaccgcgcccaagcctcgaccgaagccgtcgcccaagccgcgcccgttgcctgcgccggcgtattgatggcgggcgaactcgacgctttgggcaaagccttgaaacagcccgcgcgcccgatggttgccatcgttgccggcagcaaagtgtccaccaagctgaccatcctcgaatcgctggcggacaaagtcgaccaactcatcgtcggcggcggtatcgcaaacaccttcctgttggcggaaggcaaagccatcggcaaatctttggcggaacacgatttggtggaagaatccaaaaaaattatggcgaaaatggcggcaaaaggcggttctgtgccgctgccgaccgatgtcgtcgttgccaaagcctttgccgccgatgcggaagctgtggtgaaagacattgccgccgatgcggaagctgtggtgaaagacattgccgacgttgccgaagacgagatgattttggacatcggtccgaaatccgctgccgcgcttgccgatttgcttaaagccgccggtacggtcgtttggaacgggccggtcggcgtgttcgagtttgaccaattcgcaggcggtacgaaagcccttgccgaagccattgcccaaagcaaagcgttctcgattgcgggcggcggcgacacgctggcggcgattgccaaattcggcgttaccgaacaaatcggctacatctccaccggcggcggcgcgttccttgagttcttggaaggcaaagagctgcctgccgtagccgctttggaaaaacgcggcgcgtaa
>NMB1021|4.462025130866462
atgatcagcaaacaagaataccaagcccaagccgcccaaggctacaaccgcatcccgctcgtgcaagaactccttgccgatttggatacgccgctttccctctatctcaaactcgccaaccgcccctatacctacctgctcgaatccgttgtcggtggcgaacgtttcggccgctattcttttatcggcctgccttgcagccactatctcaaagccagcggcaaacacgtcgatgtttatcaaaacggcgaaattgtcgagcaacacgacggcaaccccctgccctttatcgaagccttccacaaccgcttcaaaacacccgaaatcccaagcctgccgcgctttaccggcggactggtcggctacttcggttacgaaaccatctacaattttgaacacttcgcccaccgcctgaaaaacaccaccaaagccgacccgctcggcacgcccgacatcttgctgatgctgtcgcaagaattggcggtgatcgacaatttgagcggcaaaatccatctcgtcgtttacgccgatccgtcgcagcccgacggctacgaacgcgcccgcgaacgcctcgaagacatccgcacccagttgcgccaaagctgcgccatcccgctctcgctcggcagcaaacacaccgaagccgtcagcgaattcggcgaagagccgttcaaagcctgcgttaacaaaatcaaagactacatcttcgcaggcgactgcatgcaggttgtccccagccagcgcatgagcatggaattcaccgacagcccgctcgccctctaccgcgccctgcgtacgctcaacccttcgccttatctcttttactacgatttcggcgatttccacatcgtcggctcctcgcccgaaatcctcgtccgacgcgaacgcaacgacgttatcgtccgccccatcgccggcacgcgcctgcgcggcaaaacccccgccgaagaccttgccaacgaacaagatttgttaagcgatgccaaagaaatcgccgaacacgtcatgttgattgacttaggacgcaacgacgtcggccgcatcagtaaaaccggcgaagtcaaagttaccgacaaaatggtgattgaaaaatactcccatgtaatgcacatcgtttccaacgtcgaaggccgtctgaaagacggcatgaccaacatggacatcctcgccgctaccttccctgccggcacactctccggcgcacccaaagtccgcgccatggaaatcatcgaagaagtcgaaccgagcaaacgcggcatctacggcggtgccgtcggcgtatggggtttcaacaacgacatggatttggcaatcgccatccgcaccgccgtagtaaaaaacaacacgctatacgtccaaagcggcgcgggcgtggttgccgactccgatccggcctccgaatggcaggaaacacaaaacaaagcccgagccgtcatacacgccgcgcaaatggtacaggaagggttggataaatga
>NMB1430|4.454074438175264
atgcaaaaaatccccctgaccgtacgcggtgcggaattgctgaaacaggaattgcagcagctcaaaagcgtggcgcgtcccgaagtgatcgaagcgattgccgaagcccgttcgcacggcgatttgtccgaaaacgccgaatacgaagccgccaaagaacgccaaggctttatcgagggccgcatttccgagctggaacacaaactttccgttgcccacatcatcaatccgaccgaaatccacgccgaaggcaaaatcgtgttcggtacgacggttacgctggaagatttggaaacggaagaacacgttatctatcaaattgtcggcgaagacgaagccgacatcaaacagggcaaaatctatgtcggctcacccatcgcccgcgccttaatcggcaaggaagagggggatacggcggaagtccaagccccgggcggcgtgcgcgaatacgacattatcgaagtccgatatatttga
>NMB0807|4.453414175164498
atgaacagcccttttcacaacatcggcatcgtaacccgccccaacacgcccgacatccaagacaccgcacacacgctgattacctttttgaagcagcacggctttaccgtctatctcgacgaagtcggcataaaggaaggctgcatctatacccaagacaccgtcggctgccatatcgtcaacaagaccgaactggggcaatactgcgacctggtcgccgttttaggcggagacggcacctttctctccgtcgcccgcgaaatcgccctgcgcgccgttccgattatcggcatcaaccaagggcatttgggcttcctgacccaaattccccgcgaatatatgacggacaagctattgcccgttttagaagggaaataccttgccgaagagcgcatcctgattgaggccgcactcatccgcgaaggcaaaaccgccgaacgcgccatcgccctcaacgatgccgtcctctcccgtggcggtgccggacagatgattgagtttgaagtcttcgtcaatcgggaattcgtctatacccagcgttcggacgggctgattgtctccacccccaccggatcgaccgcctattcgcttgccgccggcggccccatcatgcaggcaggattacacgccttcacgctcgtccccatctgcccacaatccatgaccaaccgccccatcgccattccagacacgtccgaaatcgaaatcctcgttacccaaggcggcgacgcgcgcgtccatttcgacggtcaaacccatatcgacgtgcaaaacctcgaccgcatcaccatccgccgctaccgaaatcccttacgcattttgcacccgaccgactaccaatatttcaaaaccctgcgccaaaaactgcactggggcgagcaattagtctaa
>NMB1825|4.453297612764722
atggatacgaccctgaagtataaagccgaagcccttttgggcgagccgcttttagacgaacccgtccgacccgagtcgtgggaatgctgcggcagcgactgcggcgaggcgtgcattcagacgatttactgggcggataaagccaaatacgacgtgcaacggcagaaattgaaagaagcgggttggtcggacgatgccgtctga
>NMB1415|4.452574289104409
atgaatgagggtgaagttgttttaacaccagaacaaatccaaaccttgcgtggttatgcttcccgtggcgatacctatggcggttggcgttatttggctaatttgggtgaccgttatgcggatgatgctgctgcaattgtcggtaaggatgcaaacttaaatggtttgaatttatggatgaaaaaaggtgtggaaaacctatgggatgatacggtcggtaaaaagacccgtttagagaaatttgatcgggttgcactgcaacatttcaggcaatatgcgcgtctaattaatcaaaataatggtagattacccaatactagtgaaattgagagaagttactataaagccgttaccgataatggcgtttcttccagtgcagctattgatttagttattaatcgttcacttccggatatggcggatggttattgggcattaggtttggggatagaagccgaacgtatccacaatgagcaagcagtaaataatccgaacggtagcgaaagggataatagaaagcagttaatatctgctttagataaaggatttgatggatcttttaaagagaagcattttacttttttacaatctgtgatgatggatgtaacaaagttaggtgttgaatatacaatagatggttggcaaaaaattggaggttggggtaatgggataatcaatgatttatataaaagtgttgtaaaaagagagtggactggaatatttgagatcgttaataataacatcaagcaaggaaatgaagcttttaaaaatgaaatcaatagcttggttcatgatatgaaagctgctggcaaggaatttggagatgacttaaatacacagtggaataatctcactcaggctgccgaaataatctataatgacatagtagacaatactagtcaaggaatagaaaaaggtgtcaaagccattaaagaattgtctgaaaaaatgaaaaatgctgcttccgatttggctgacggttcagcagagaaagctaaacaagtagtggaagatttggctcaagccgccaaagaagcatacgaaaatgccaaatccacagccgagaaggctgctcaagcagctcgagaattttttaagggcttgcccagttttaaagatctggccgaaaaatttagagatctgttcccaaatccggaaggctggatcgatgatggtcaccaatgtttagctccttgggttaaagaaactaaaaaacgcaatggcaaatatcatgtctacgacccccttgccctagacctagatggcgacggtatagaaaccgttgccaccaaaggctttgcaggcagcttatttgatcacaccaacaacggtatccgcaccgccaccggttgggtttctgccgatgacggtttactcgtccgcgatttgaacggcaacggcatcatcgacaacggtgcggaactcttcggcgacaacaccaaactggcagacggttcttttgccaaacacggctacgcggctttggccgaattggattcaaacggcgacaacatcatcaacgcggcagacgccgcattccaaaccctgcgtgtatggcaggatctcaatcaggacggcatttcccaagctaatgaattgcgtacccttgaagaattgggtatccaatctttggatctcgcctataaagatgtaaataaaaatctcggtaacggtaacactttggctcagcaaggcagctataccaaaacagacggtacaaccgcaaaaatgggggatttacttttagcagccgacaatctgcacagccgcttcaaagacaaagtggaactcactgccgaacaggcaaaagccgccaatcttgcgggcattggccgtctgcgcgatttgcgcgaagctgccgcattgtccggcgatttggccaatatgctgaaagcttattctgccgccgaaactaaagaagcacagttggcattgttagataatttgattcacaaatgggcggaaaccgattcgaactggggcaaaaaatcgccaatgcgactttcaaccgattggacgcaaacggctaatgaaggtattgcactgacaccatcccaagtagcacaactaaaaaagaacgctttagtttccctttctgataaagctaaagcagctattgacgccgcccgcgaccgcattgccgtgcttgatgcctacacggggcaggattccaacacactctattacatgagcgaggaagatgcgcttaatatcgtcaaagtaaccaacgatacatacgaccatctcgccaaaaacatctaccaaaacctgttgttccaaacccgtttgcagccatatttgaatcaaatcagtttcaaaatggaaaatgatacgttcactttggattttagtggtcttgttcaagcatttaaccatgtcaaagaaactaatccgcaaaaagcttttgtggatttggccgagatgcttgcatatggcgaacttcgttcttggtatgaaggccgaagactaatgaccgattatgtggaggaggcaaaaaaagcaggtaaatttgaagattaccagaaagtgttgggtcaggagaccgttgcattattagctaaaacatcgggtacgcaagcagatgatatcctgcaaaatgtaggctttggtcataataaaaatgtttctttatatggtaatgacggcaacgacactctaatcggcggcgccggtaatgactatttggagggcggcagcggttcggatacttatgtcttcggcgaaggcttcggtcaggatacggtctataattacgactacgctaccggacgcaaagacatcatccgctttaccgacggtattacagccgatatgctgacttttacccgagagggcaaccatcttcttatcaaggcaaaagacggcagtggacaagtgactgttcagtcctatttccagaacgatggctcaggtgcttaccgtatcgatgagattcatttcgataacggcaaagtactggatgttgccactgtcaaagaactggtacagcaatccaccgacggttcggacagattgtatgcctaccaatccggaaataccttaaatggcggattgggcgatgactatctgtacggtgccgacggggatgacctgctgaatggtgatgcaggcaacgacagtatctacagtggcaatggcaatgatacgctcgatggaggagaaggcaacgacgccctgtacggctataatggtaacgatgcactgaatggtggcgaaggcaatgatcatttgaacggcgaagacggtaacgacactctgatcggcggtgccggtaatgattacttggagggcggcagcggttcggatacttatgtcttcggcaaaggcttcggtcaggatacggtctataattacgactacgctaccggacgcaaagacatcatccgctttaccgacggtattacagccgatatgctgacttttacccgagagggcaaccatcttcttatcaaggcaaaagacggcagtggacaagtgactgttcagtactatttccagaacgatggctcaggagcttaccgtatcgacgagattcatttcgataacggcaaagtactggatgttgccactgtcaaagaactggtacagcaatccaccgacggttcggacagattgtatgcctaccaatccggaaataccttaaatggcggattgggcgatgactatctgtacggtgccgacggggatgacctgctgaatggtgatgcaggcaacgacagtatctacagtggcaatggcaatgatacgctcgatggaggagaaggcaacgacgccctgtacggctataatggtaacgatgcactgaatggtggcgaaggcaatgatcatttgaacggcgaagacggtaacgacactctaatcggcggtgcaggcaatgattacttggagggcggcagcggttcggatacttatgtcttcggcaaaggcttcggtcaggatgcggtctataattacgactacgctaccggacgcaaagacatcatccgctttaccgacggtattacagccgatatgctgacttttacccgagagggcaaccatcttcttatcaaggcaaaagacggcagtggacaagtgactgttcagtcctatttccagaacgatggctcaggtgcttaccgtatcgatgagattcatttcgataacggcaaagtactggatgttgccactgtcaaagaactggtacagcaatccaccgacggttcggacagattgtatgcctaccaatccggaaataccttaaatggcggattgggcgatgactatctgtacggtgccgacggggatgacctgctgaatggtgatgcaggcaacgacagtatctacagtggcaatggcaatgatacgctcaatggaggagaaggcaacgacgccctgtacggctataatggtaacgatgcactgaatggtggcgaaggcaatgatcatttgaacggcgaagatggcaacgacactctaatcggcggtgcaggcaatgattacttggagggcggcagcggttcggatacttatgtcttcggcaaaggcttcggtcaggatgcggtctataattacgactacgctaccggacgcaaagacatcatccgctttaccgacggtattacagccgatatgctgacttttacccgagagggcaaccatcttcttatcaaggcaaaagacggcagtggacaagtgactgttcagtcctatttccagaacgatggctcaggtgcttaccgtatcgatgagattcatttcgataacggcaaagtactggatgttgccactgtcaaagaactggtacagcaatccaccgacggttcggacagattgtatgcctaccaatccggaagtaccttaaatggcggattgggcgatgactatctgtacggtgccgacggggatgacctgctgaatggtgatgcaggcaacgacagtatctacagtggcaatggcaatgatacgctcgatggaggagaaggcaacgacgccctgtacggctataatggtaacgatgcactgaatggtggcgaaggcaatgatcatttgaacggcgaagacggtaacgacactctgatcggcggtgcaggcaatgattacttggagggcggcagcggttcggatacttatgtcttcggcgaaggcttcggtcaggatacggtctataattaccatgtggataaaaactctgacactatgcactttaaaggatttaaagcagcagatgttcattttatccgttccggaagtgatttggtgcttagcgcttctgaacaagacaacgtacgtatttccggatttttctatggtgaaaaccatcgtgtagatacatttgtctttgatgatgcagctatcagtaatccagattttgccaagtatattaatgctggcaataatttggtacagtctatgtctgtgttcggttctaatactgctgcgacaggaggaaatgtggatgccaatatacaatccgtacagcagccgttattggtaacgccatctgcataa
>NMB0749|4.452122012286073
atgtccatccatactctgaaacgcctgccctcatcgctgctgctcggtctctgcctttccctgccgtcagcccacctttttgccgacaacgacattttagggcaatttttagaacagaacatgcttacctcctccgatccgatagaaatattcgccgaaagcacgatacaccccaccaacacccaagccattacaggcggtctgattctctcctcacagtctgccctggtcgtcaacaacaaaaccggacagatactgtatcagaaaaacgccgacaggattatgcccatcgcctccatttccaaactgatgagcgcgatggtcgttttggatgcaaacttggacatgaacgaaaccgttaccattacgcccgacgaaatcgaccgcatcaaagggaccggcagccgtcttgccataggtacggcacttacacgcaaaaaactgctgcacctgagcctgatgagcagcgaaaaccgcgccacccatgcattgggcagaacctaccccggcggcatgggcgcatttgtcgccgccatgaaccgcaaagcccaaagcctcggtatgtacggcagccgcttttacgaaccgaccggactcaacttccaaaacgtttctaccgccaaagacctgagccttatggtcaacgccgccgcccaatatccgcaaatccgcaccaactcgacttccaactacgcctcggtacagaccaaaaacgggcagcagaactacaaaaactccaatgccctggtcagagaaggcatgtggaacatcgaattgcagaaaaccggctacatacgcgaagcaggcaggtctatggttgtcaaagccaacattcaaaaccaacccgttaccatcgtattgctgaactcgcccacatccgccacacgcgtcaacgacgcccgcaaaatcgaatcgtggatgctgcagcaacgctcctga
>NMB1994|4.449237126013328
atgagcatgaaacactttccatccaaagtactgaccacagccatccttgccactttctgtagcggcgcactggcagccacaagcgacgacgatgttaaaaaagctgccactgtggccattgttgctgcctacaacaatggccaagaaatcaacggtttcaaagctggagagaccatctacgacattggtgaagacggcacaattacccaaaaagacgcaactgcagccgatgttgaagccgacgactttaaaggtctgggtctgaaaaaagtcgtgactaacctgaccaaaaccgtcaatgaaaacaaacaaaacgtcgatgccaaagtaaaagctgcagaatctgaaatagaaaagttaacaaccaagttagcagacactgatgccgctttagcagatactgatgccgctctggatgaaaccaccaacgccttgaataaattgggagaaaatataacgacatttgctgaagagactaagacaaatatcgtaaaaattgatgaaaaattagaagccgtggctgataccgtcgacaagcatgccgaagcattcaacgatatcgccgattcattggatgaaaccaacactaaggcagacgaagccgtcaaaaccgccaatgaagccaaacagacggccgaagaaaccaaacaaaacgtcgatgccaaagtaaaagctgcagaaactgcagcaggcaaagccgaagctgccgctggcacagctaatactgcagccgacaaggccgaagctgtcgctgcaaaagttaccgacatcaaagctgatatcgctacgaacaaagctgatattgctaaaaactcagcacgcatcgacagcttggacaaaaacgtagctaatctgcgcaaagaaacccgccaaggccttgcagaacaagccgcgctctccggcctgttccaaccttacaacgtgggtcggttcaatgtaacggctgcagtcggcggctacaaatccgaatcggcagtcgccatcggtaccggcttccgctttaccgaaaactttgccgccaaagcaggcgtggcagtcggcacttcgtccggttcttccgcagcctaccatgtcggcgtcaattacgagtggtaa
>NMB1963|4.446854787353938
atgaaaaaatcctccctcatcagcgcattgggcatcggtattttgagcatcggcatggcatttgccgcccctgccgacgcggtaagccaaatccgtcaaaacgccactcaagtattgagcatcttaaaaaacggcgatgccaacaccgctcgccaaaaagccgaagcctatgcgattccctatttcgatttccaacgtatgaccgcattggcggtcggcaacccttggcgcaccgcgtccgacgcgcaaaaacaagcgttggccaaagaatttcaaaccctgctgatccgcacctattccggcacgatgctgaaattaaaaaacgccaacgtcaacgtcaaagacaatcccatcgtcaataaaggcggcaaagaaatcatcgtccgcgccgaagtcggcgtacccgggcaaaaacccgtcaacatggacttcaccacctaccaaagcggcggtaaataccgtacctacaacgtcgccatcgaaggcgcgagcctggttaccgtgtaccgcaaccaattcggcgaaattatcaaagcgaaaggcgtggacggactgattgccgagttgaaagccaaaaacggcggcaaataa
>NMB1370|4.446645560905439
ttgttaccttcacacaggtcgcccgattcggcaacacacgacagaatcaggaaaatgaccatgaatgcaatgccccaaaccgccgcacaaaacgaaaccctgcacacttgtagcattattgtcgatgatgcacaggatttttcccccatgcttctcgatgcagggcgggacgacacacttatcagcgaatcgatgattccgcaaatccgcaccgttgccgccctgatagccgccgaacggcacgacttcagccgcagcagccccgccgagtttaccgatgccgccgatttttttgccgcacggattctcgtattgggcgtgcgacgcttccatctggacgtatcgctgcttcagattttgaaaaccgccaacagccgcgcccgccgctttgccgaaaaacaccgcctgtttttcacacccgcacaagccgaattgagcctgaacaaacacaaaaaccgccgcctgctgaccgtagaaaccgaacacgaagtcgaaaacaaaggcaacccagtcgccaacagcctcgcatttgtccgcaaattgcacaccctgcccctgtaa
>NMB0160|4.445292925827683
atggctgaacaaaaaaagattagggttacattggttaaaagcctgattggtacaattgaatctcatcgtgcatgtgcacgcggtttaggtttgcgtcgtcgcgagcatacggtagaggttttagatacccctgaaaaccgtggtatgattaataaaatcagctacttgttgaaagtggagtcttga
>NMB1681|4.4437512116766875
atgacacaagaaaccgctttgggcgcggcactaaaatccgccgtccaaactatgagcaaaaagaaacagaccgaaatgatcgccgaccacatctacggcaaatacgatgtattcaaacgcttcaaaccgttggcgctcggcatcgatcaggatttgattgccgctttgccgcaatacgatgccgcactgattgcacgcgtcctcgccaaccactgccgccgtccgcgctatctgaaagccttggcgcgcggaggcaaacgtttcgatttgaacaaccgtttcaaaggcgaagttacccccgaagaacaggcgatcgcgcaaaaccatccttttgtgcagcaggctttgcaacagcagtccgcccaagctgccgccgaaacgctgtctgttgaagccgaagcagccgaatcttccgcagcagaataa
>NMB1572|4.443485080662641
atgttagaagcctatcgtaaagccgccgccgagcgcgccgccctcggcattcccgccctccctttgaacgcgcagcaaaccgccgatttggttgagctgctgaaaagcccgcccgcaggcgaaggcgagttcttggtcgaactgcttgcccaccgtgttccgcccggtgtggacgatgccgccaaagtcaaagcctcattcctggctgccgttgccgaaggcagcgcgtccagcccgctgatctcccccgaatatgcgaccgaactcttaggtacaatgctcggcggttacaatattcacgccttaatcgaactcttggacgacgacaaactcgcgtccattgctgccaaaggcttgaaacatacgcttctgatgttcgattccttccacgacgttcaagaaaaagccgaaaaaggcaacaaatacgcgcaagaagttttgcaatcttgggcagatgccgaatggttcgcctcacgcgccaaagttcccgaaaaaatcaccgttaccgttttcaaagttgacggcgaaaccaatacagacgacctctcccccgcgcccgacgcgtggagtcgtcccgatattccgctgcacgcgctggccatgctgaaaaacccgcgcgacggcatcacgcccgacaaaccgggcgaagtcggtccgattaaattgttggaagaactcaaagccaaaggccatccggttgcttacgtcggcgacgtggtcggtactggttcttcacgcaaatccgcgaccaactccgtcatttggcataccggcgaagacattccgttcgtgccgaacaaacgcttcggcggcgtatgtttgggcggcaaaatcgcgccgattttcttcaatacccaagaagattccggcgcgctgccgattgaagtcgatgtatctgctctaaaaatgggcgatgtcgtcgatatcctgccttatgaaggcaaaatcgtgaaaaacggcgagactgttgccgagtttgaattgaaatcacaagtattgctggacgaagtgcaagccggcggccgtatcaacctgattatcggccgaggtctgaccgccaaagcgcgcgaagccctgaaactgcctgcctctactgcattccgcctgccgcaagcgcctgccgaaagcaaagccggtttcaccttggcgcaaaaaatggtcggccgcgcctgcggtctgcccgaaggacaaggcgtgcgcccgggtacttactgcgaaccgcgtatgacgacggtcggctcgcaagacacgaccggcccgatgacccgcgacgagttgaaagacttggcttgtttgggcttctccgccgatatggtgatgcagtctttctgccacaccgccgcctatccgaaacctgtcgatgtaaaaacccataaagaactgcccgcctttatttccacccgtggcggcgtgtcactgcgtccgggcgacggcgtcatccactcgtggctcaaccgcctgctgctgcccgataccgtcggcaccggcggcgacagccatacccgtttccccatcggtatttccttccccgccggctccggcttggttgcctttgccgccgcaacgggcgtaatgccgctcgatatgcccgagtctgtattggtacgcttcagcggcaagctgcaaccgggcgtaaccctgcgcgatttggtgaacgccatcccgctgtacgcaatcaaacaaggtttgctgaccgttgccaaagccggtaagaaaaacatcttctccggccgcatcctcgaaatcgaaggcctgcctgatttgaaagtggaacaagcctttgaattgaccgacgcatccgccgaacgctccgccgccggctgtaccgtgaagctcaacaaagagccgattatcgagtacatgaaatccaacgtcgtgttgatgaaaaacatgattgccaacggctatcaagacccgcgcactttggaacgccgcatcaaagctatggaaaaatggctggcaaatcccgagttgctcgaagcggataaagatgccgaatacgccgccgtgattgaaatcaacatggacgacatcaaagagccgattatcgcctgcccgaacgacccggacgacgtgtgcttcatgtccgaacgctccggcaccaaaatcgacgaagtattcatcggttcgtgtatgaccaacatcggccacttccgcgccgcctccaaacttttggaaggcaaggcagacacccccgtccgcctgtggattgcgccgccgaccaaaatggacgcgaaacaattgtccgacgaaggacactacggcgtactcggacgtgccggcgcgcgtatggaaatgccgggttgctccttatgtatgggtaatcaggcgcaagtacgcgaaggtgcgaccgttatgtccacctccacccgcaacttcccgaaccgtttgggtaaaaacacctttgtttacctcggttcggcggaattggcagcgatttgctccaaactgggtaaaatcccgaccgttgaagaatatcaagccaatatcggcatcatcaacgaacagggcgataaaatctaccgctatatgaacttcaacgaaatcgacagctacaacgaagtagccgagaccgtgaacgtttaa
>NMB2023|4.44345672112502
atgaacgaacaagaactgcaagacctgcaaaaaatggtcggggtcgccgtcaacgccctcggagacatcaaagccaaagacatttccgttctcgaaacccaagacaaaacttcgctgtttgccagaatgattatcgccagcggcgacagtacgcgccaagtcaaagcactggccaacaacgttgccgtcgatttgaaagaagccggttttgaaatcctcagtaccgaaggcgacagcggcgaatggacgctggttgatgcaggagacctcgtcgtccacgtcatgctccctgccgtgcgcgacttctacgacatcgacaccctctggggcggcgagaaaccgagtttccacgccggaatgcagaagccgtggcacgcggcagactga
>NMB1002|4.4404978075825
atgaatacagaaattgaaattatcgcaaccgacaaagtaagcaatcaggcagcgatgcgcagtgtgctggtgatggagcagtggggtaacggcgagacttatagcgaagagcgttgggttgaacgcggtcgtcaagcagtacggcagacgatggaaggcatgttcgaactgggacgtgcgctgattattttaaaagagcatacggaacacggacggtttatggaaattgtgaaaagccaatttgggctgggtatcgcagaaacatcacgtctgatgtcagccactcgccgctttgcgaccccgcaaatgcagaaagccgcgccgaagctgatggatttgggcaagtcgaagctgcttgagctgctggtcgaagaagacgttacgctggtgggtttggccgaaggggaagaagtcaacggcatgacctttgacgatgtggaccgaatgacggtgcgcgagctgcgcgtcgccctgcgcgaaagccgcgaaaacctcgccgccaaagacgaagtgatgaaaaccaaaacagccaaaattgatgagctggccgagaagctggctaagaagcaaaccgttgtcagagagccgaaggcggaagacgtaggcagcgagttggcgatgcagttaacaagccttgaggtcggtatccgcagtcaagtgagccgtctgaaagatttgttcgaccaacttaatgcgcacagtgaggcacacgggatcagccatcaggcaaagatggtcggcacgctcaatcaaattattttggactgcgagcaactgcgcgaaagctatgccctgccgactgaagcaccgacagacaatgtgccggaatggttgggcggtgaaacgggagaaggcgatgaatccggcaatgattga
>NMB0597|4.439834704732857
gtgaacagacaaaccgcttacctccttgcctctttcagcctgatcgcactgataatcctgtccctttcctgggaactgtggattgcaccgttgcgcccgggcggctcgtggctcgcgctcaaagccctccccctctgtctgccgctttcaggcatcttgaaaaagaaaatctatacttaccaatacagctccatgctggttctgatttactttgccgaagccgtcatgcgcctgttcgacgcctatcccgcagaacagatttgcgccgcgctttccgcagtattcagcatcatcttcttcatatcctgcctgtcgttcgtcaaacaatacaaggaaacaaacaatgcccgctga
>NMB1133|4.4384593624109945
atgatgggcgattccgtcatttattatgtagaacaggcagacgaaccggtaaaccgtgccgacgaacgcgcccgtaaaacattcaaatatttttggcgcgagcttttttgggaacgccgccgcattatttccgccttggattttgccatggtcaaagtcccttttttccaagacggcgaagacggcgaaatttgcgaacatatgtggatcgacgatatttattttgacggtctttatatttacggtgtgctgaacaatgaacccggcgaactgaccaatgtcgaacaaggcgaaagcgtttgcgttccggttgacgacatcagcgactggatgttcgtgtgcaacggcatcccctacggcggctttaccatacaggcaatgcgcgggcagatgacggaagaggagcgcaccgaacacgatgccgcatggggaatcgatttcggcgatcccgggcagatattgctggtgtatgaagaaaaagaacatcccgaaaatctggaagagcatccgatgtgccggaactgtattgacgattttcggcaacagttgtcccaaaactcggattatctgcgggaacaggacgaagacggctatacgccgcttcatcatgaagccatcgcaggaaatgcacttatggttcaagccatgcttgaatacggcgcaaatcctgcctcaacgacatcggaaggctataccgccctcgattttgcctgcctgacgggctggcaaaatgttgccgacctgctcgaaccgcgacattag
>NMB1171|4.4384593624109945
atgatgggcgattccgtcatttattatgtagaacaggcagacgaaccggtaaaccgtgccgacgaacgcgcccgtaaaacattcaaatatttttggcgcgagcttttttgggaacgccgccgcattatttccgccttggattttgccatggtcaaagtcccttttttccaagacggcgaagacggcgaaatttgcgaacatatgtggatcgacgatatttattttgacggtctttatatttacggtgtgctgaacaatgaacccggcgaactgaccaatgtcgaacaaggcgaaagcgtttgcgttccggttgacgacatcagcgactggatgttcgtgtgcaacggcatcccctacggcggctttaccatacaggcaatgcgcgggcagatgacggaagaggagcgcaccgaacacgatgccgcatggggaatcgatttcggcgatcccgggcagatattgctggtgtatgaagaaaaagaacatcccgaaaatctggaagagcatccgatgtgccggaactgtattgacgattttcggcaacagttgtcccaaaactcggattatctgcgggaacaggacgaagacggctatacgccgcttcatcatgaagccatcgcaggaaatgcacttatggttcaagccatgcttgaatacggcgcaaatcctgcctcaacgacatcggaaggctataccgccctcgattttgcctgcctgacgggctggcaaaatgttgccgacctgctcgaaccgcgacattag
>NMB1559|4.437535857703762
atgatgaaagtcctctttatcgccgacccgatggcaagtttcaaaacctataaagacaccacctacgcgatgatgcgcgaaatggcaaaacgcggctggcggctgtttcacacattgagcggggaattgtctgtaaacggcggtttggtaacggcgcaggcatcggcatttgaatttttgggtgcaaaaaacgatgatgatcatgcgtggttcaaatctgccgacaaagttcagacggcattggaagcatttgatgccgtgattatgcgtaccgatccgccgttcgatatgcaatacctctacgccacccaattactgacgctggcggaacagcagggcgcgaaggtctttaacagcggacaggcgatgcgcgactttaatgaaaaactggcgattttgaacttcagccgctttatcgcgcccacgctggtaacgacccgttccgccgatgtccgcacatttttgaaagaacacggcgacatcatcatcaaaccgctcgacggcatgggcggtatgggaattttccgcctgaccgaaaaagaccccaacatcggcagcatcctcgaaaccctgatgcagcttgattcccgcaccattatggcgcaacgctacattcccgaaatcgtacacggtgacaaacgcatcctgattatcggcggcgaagtcgtcccctatgctttggcgcgtatcccgcaaaacggcgaaacacgcggcaaccttgcggcaggcgggcgcggcgtggcgcaggaattgggcggacgcgaccgcgaaattgccgaaacgctcgcccccgaactcaaacggcgcggcatcctgctggccggtttggacgttatcggcagcaacctgaccgaagtcaacgtaaccagcccgaccggattccaagaaattatgaaacaaaaaggtttcgatgtggcggcaatgtttgccgatgccgttgccgcgtggtcggtacgttaa
>NMB0073|4.430134142200718
atgaaagccttgcataaaacatcattttgggaatctttagccattcaaaggcgcgtaatcggtgcgctgttgatgcgggaaattatcacccgttacggtcgcaataatattggctttttatggctgtttgttgagccgttgctgatgacattcgttatcgtcttgatgtggaaatttttaagggcagaccgatattcaactttgaatattgtcgcatttgcgattactggctatccgatgttgatgatgtggcgtaatgcctcaaaacgggcagttgggtcgatttcttcaaatgccagcttgctttatcaccgcaatgtaagagttttggataccatcttggcgcgcatgattttggaaattgctggtgcaaccattgcgcagattgtgattatggcggtattgattgcgattggctggattgaaatgccggcagatatgttttatatgctgatggcttggcttttgatggctttttttgcgattggtttgggtttggtgatttgttcgattgcctttaatttcgagccgtttggcaagatttggggcacattgacttttgtgatgatgccgttatccggtgcgttcttttttgtgcataatttgccgcccaaggtacaagaatatgcattaatgattccgatggtgcatggcacagaaatgttccgtgccggatattttggcagcgatgtaattacctatgaaaatccttggtatatcgtattgtgcaatctggtgttgttgttgtttggcttggcgatggtcagtaaattcagtaaaggagtcgagccgcaatga
>NMB1592|4.426429472313039
atgaaaaaataccttatccctctttccattgcggcagttctttccggctgccagtctatttatgtgcccacattgacggaaatccccgtgaatcctatcaataccgtcaaaacggaagcacctgcaaaaggtttccgccttgcctcttcgcattggacggatgttgccaaaatcagcgatgaagcgacgcgcttgggctatcaggtgggtatcggtaaaatgaccaaggttcaggcggcgcaatatctgaacaacttcagaaaacgcctggtcggacgcaatgccgtcgatgacagtatgtatgaaatctacctgcgttcggcgatagacagccagcggggcgcaatcaatacggaacagtccaagctgtatatccagaatgccttgcgcggctggcagcagcgttggaaaaatatggatgtcaaacccaacaaccccgcatttaccaactttttgatggaagtgatgaagatgcagcccttgaaatga
>NMB1441|4.424304339972039
atgacgacccatctgtccaatgtcgcaccggacctgcaaaactatttgaacgccatcggcgaacccgaacatcccgttttgacgcggctgcgcgagaagaccgggcatcaccgtatgggcaaaatggcgattgcgcgcgaacaggcggcagttttggtttggctggcaaagctgatccgtgcggaaaaatatctggaaatcggcgtatttaccggatacagcagcaccgcgcttgcattggcactgcccgaacacgggcggattaccgcctgcgacatcaatgtaacctttaccgatacggcgcgtcaggtttggaacgaggccggtgtggcacataaaatcagcctgcacctgcaacccgcattgctgacattggatgatttgattgcacagggtgaagccggaagctacgatttggcactgatagacgcagacaaaccgcccacgccgcaatatttcgagcgttgcctcaaactcgtccgtcaaggcggcatcatcgccatcgacaatattttgctgaacggaagggtgatgcgcgaagcggcttccgatgcgccgcccagcgtcggcatcctcaaagatttcaatcaaaacctgccgaacgacccgcgcatcgtccccatcaccctgcccgtcggcgacggcttgaccctgcttctgaaaaaataa
>NMB0550|4.4234711255947285
atgaaaaccaagttaatcaaaatcttgaccccctttaccgtcctcccgctgctggcttgcgggcaaacgcccgtttccaatgccaacgccgaacccgccgtcaaagccgagtccgccggcaaatccgttgccgcctctttgaaagcgcgtttggaaaaaacctattccgcccaagatttgaaagtgttgagcgtcagcgaaacaccggtcaaaggcatttacgaagtcgtcgtcagcggcaggcagattatctacaccgatgccgaaggcggctatatgttcgtcggcgaactcatcaacatcgacacgcgcaaaaacctgaccgaagaacgcgccgccgatttgaacaaaatcgacttcgcctccctgcctttggacaaagccatcaaagaagtgcgcggcaacggcaagctgaaagtcgccgtcttctccgaccccgattgtccgttctgcaaacgcttggaacacgagtttgaaaaaatgaccgacgtgacggtttacagctttatgatgcccattgccggcctgcaccccgatgccgcgcgcaaggcgcaaatcttatggtgtcagcccgaccgcgccaaagcgtggacggattggatgcgtaaaggcaaattcccggtcggcggcagcatctgcgacaatcccgtcgcggaaaccacttccttgggcgaacaattcggcttcaacggcacgccgaccctcgtcttccccaacgggcgcagccaaagcggctacagcccgatgccccaactggaggaaatcatccgcaaaaatcaataa
>NMB0248|4.422339147680034
ttggcaaacggtaaaaatggaacactctatatcggtgttaccatgaatttgccggaaagggtttggcagcacaaaaaccatgtcaatattgatggctttactgcccgatatgatgtgcatgatttagtttggtatcagttttttgagaatatgcctgaagcagttgccaaagaaaaaacgatgaaaaaatggcgacgtgaatggaagattaaactgattgaagaacaaaatactgaatga
>NMB0227|4.4161281193184
atgtctgatcaaaaaaaccgcagaaatgccttaatcggcgctgcattcctgatggcgacttccgccatcggcccgggctttctgacccaaaccgccaccttcacccaagcactggcggcaagtttcggctttgtgattctgctctcgattctgctcgacatcggggcgcagctcaatatttggcggattgtcgccgtttccgaaaaacaggcgcaggatattgccaatcaggtcttgcccggcgcaggctatttcttggctgtgctgattgtgatgggcggtttggcgttcaatattggcaacgtcggcggcgcaggcttgggtctgaacctgctgaccggactgtcaccggaaaccggtgccgtgatcagcggcgtgattgccatcggtgtgtttctgtttaaagaagcaggcaaagtgatggacaaattcgcccaagtgatgggtttcgtaatgattgcgctgacggtttatgtggcatggcaggcgaatccgccgctggcagatgccgccgtgcatacctttatgccggaaaaactcgatgcaatggcgattgttacactggtgggcggcacggtcggcggctacatcaccttcgccggtgcgcaccgtctgctggacgcaggtatcaaaggcaaatcggcgttgccggaagtgagccaaagctcggtgcgggcgatcctgattgcctcgattatgcggattgtattgtttttggcggttttgggcgtggtcagccaaggcgtacagctcaatcccgacaaccctgcttccacaccgtttgaatatgcggcgggatacatcggcctgctgattttcggcgtggtgatttgggcggcttcgattacttcggtgattggtgcggcttatacttcggtgtcgttcttctccggtctcagcccgtctatcgaacgcaataaaaacaaatggattattgcctttatcgccgtgtccaccgccgtattttccaccatcggcaaaccggcgcaggtgctggtgttcgtaggcgcattaaacggcctgattttaccgatttccctcggtctgattctgattgccgcctacaaaaccaaaattgtcggcgactacaaacacccgctgtggctcaccgtttccggcgtgattgtggtcggtttgatggcagtactcagcgccatcaccatcagcaaatatatcggcggcttgttcggctga
>NMB0177|4.415842113000854
atgcaagtgtttttagacaatcccaaagccttttttgaaaccgtcagcggctgggtttggggacctttgatgctgatgctgctggtcggcacgggtattttgctgactgttttattaaaaggtttgcagttcacgatgttgggttatgcgctgaaacaggcgtttatgccgccaaagaagcataaaagcggcgaaggccacgaaggcgatatttcccattttgcggcgttgatgaccgcgctgtccgccaccatcggcacgggtaacatcgccggcgtggcgactgcggtggtaaccggcggcccgggcgcggtattttggatgtggatgaccgccattttcggcatggccaccaaatacggcgaaggcgtgttggcggtgaaataccgcgtcaacaattccaaaggcgaaatgtccggcggcccgatgtattacatcgaaaaaggcttgggcaaaaactggaaatggatggccgtcgcgtttgcgctgttcggcacattcgcttccttcggtatcggcagctcggtgcagtccaactcggttgcacaggcggtgcaaaccagcttcggtatcgaacctgcctataccggcattacgttgaccgttctgactgccgttgtcgttttaggtggtattaaaggcatcgccaaagccgcttctttcatcgtgcctgctatggcggtgttttatgtgttgggcggtctttccattatcgcgattaattccgatgcactgatgcctgccgtcaagctgattttctccgatgcgttcagcgcgcaggcagtggcgggcggtgctatcggtacggtcatccgctacggcgtggcgcgcggcgtgttctccaatgaggcgggtatgggttctgcgcctattgccgccgcagccgcgaaaaccgaccatcccgtccgtcaggccttggtttctatgaccggtacgtttttggataccatcgtcgtttgctcgattaccggcatcgtgttggtaatgggactgctcggcgcgggcggcgagtttgtcaaacctgaagtgagcggcgcggcactgacaaccgtcacattccaaaaaatgctgcccggcatcggcggctggattgttaccatcggcctgattttctttgcctactcaaccattttgggctggtgctattacggcgaaaaatgcgcggtgtatgttttcggcgagaaatttgccggtttgtaccgcgtgggttatgtttcttccgttatgctgggtaccgtgttgagccttgatttggtgtggctggcttcggacacattcaacggcttgatggcattgcccaacctgattgcacttttattgatggcgaaagtcatcgtcaatgaaacgcgcgacttcaaacaaaaaatcacaaacggcgaattgccgcattaa
>NMB1933|4.415385938603305
atgagcatcatgcaagttgaggtggtaagtagcgagcagaaaatctattcaggcgaggcaacatttatcgttgttccgactgtacagggcgaactcggtatttatccgcgacacgagccgattatgagtttggtgcggccgggggctttgcgtttgaccgttccgggcgaggataaagaggttttggttgctgtttccggcggtgttttggaagtacagcctgataaagtaactgtcttggcggatgttgccgtccgcagtgcggagatggatcgggcacgtgcggaagaggcgaaaaaagccgcagaagcgggcatttcccaagctaaagacgataaggctttggcggaagcgcataaagtattggctgctgcgattgcacagctcaaaactttggactatatccgttcgcacaagaaataa
>NMB1411|4.414592446214769
atgaagataacgcactgcaaattaaagaaaaaagtacagaaagaactgctccgtttttttgtgctggaagttaccgcccgttctgccgccgatattttgggtatccatcccaattcggcagtactgttctaccgtaaaatccgcacggttatcaaccatcatttggccttggctgccgatgaggtttttgagggccctgtcgagccggacgaaagcgatttcggcggacggcgtaaaggcagacgtggtcgcggtgcggcaggaaaagtggttgtcttcggcattctgaaacgcaacggacggggctataccgttgtcgtagataatgccaagtctgaaacgttactccctgtcatcaaaaagaaaatcatgccggacagtattgtttataccgatagtctgagcagctgcgacaagttggacgtgagcggttttatccattaccgcatcaaccattccaaggaatttgcagaccgtcagaaccacattaacggcattgagaatttttggaatcaggcaaaacgcgtcttgcgaaaatacaacggaatcgatcgtaaatctttcccgctgttcttgaaagaatgcgaatttcgatttaacttcggcacaccgtctcaacagcttaaaatcctgcgggattggtgtggaatttag
>NMB1584|4.412859161123071
atgtccgcaaacgaatacgcacaaatcggctggataggcttagggcaaatgggtctgcctatggtaacgcggctcttggacggcggcatcgaagtcggcgtatacaaccgctcgcccgacaaaactgcccccatctccgccaaaggcgcaaaagtttacggcaacaccgccgaactcgtccgcgactatcccgtcattttcctgatggtttccgactatgccgccgtgtgcgacatcctgaacggagtccgcgacggattggccggcaaaatcatcgtcaacatgagcaccatctccccgaccgaaaacctcgccgtcaaagcacttgtcgaagccgcaggcggacagtttgccgaagcacccgtttccggatcggtcgggcccgccaccaacggcacgctgctgattctgttcggcggcagcgaagccgttttaaacccgctgcaaaaaatattttccctcgtcggcaaaaaaaccttccatttcggcgatgtcggcaaaggttcgggcgcgaaactcgtcttgaactcgctcttgggcattttcggcgaagcgtacagcgaagcgatgctgatggcgcggcagttcggcatcgataccgacaccatcgtcgaagccatcggcggctcggcaatggactcgcccatgttccaaaccaaaaaatccctgtgggcaaaccgcgaattcccgcccgccttcgccctcaaacacgcctccaaagacctcaacctcgccgtcaaagagcttgaacaggcaggcaacaccctgcccgccgtcgaaaccgttgctgccagctaccgcaaagcagtcgaagccggctacggcgaacaggacgtttccggcgtttacctgaaactggcagaacactga
>NMB0802|4.412841154946801
atgaaattcgccacgaaagccattcattccagctacgattgcgacgaacacaaccgcgcgctgatgccgccgatttatcaaaacagtatgtttgcgttgcacgagattggcgaaaatgtgccttaccgttattcgcgcctgagcaacccgacccgtcagattttagaagacaccgttgccgatttggaacacggtgcggcaggttttgcgttttccagcggtatggcgggaattgatgccgtatggcgcactttcctgcgcccgggcgataccattgtcgccgtcgccgatatttacggcggcgcttatgatttattggtcgatgtttatcaaaaatggggggtgaacgttgtttttgccgatttaggcaatccggataatttggacgaactgcttaaagcgcacaaggtcaaactggtttggctggaaacgccgtccaatccacttttacgcttggtagacatcaaagtccttgccgcaaaagccaaagcagccggtgcgctggtcggtatcgacaacacttttgccacgccgtatctgcaacagccgttggatatgggttgcgattttgtattccattccgctaccaaatatttgtgcggccattccgacgtgttgatgggcatcgtcgttgccaaaaccaaagaactggcgcagcctttgcacgatatgatggtgcataccggcgcggttgccggcccgctggactgctggctggtgttgcgcggcatcaaaacactggctctgcgcatgaacgcccattgccaaaacgcactcgaaatcgcgcgccgtttggaagcccatcctgccattgaaaaagtgttccatcccggcctgccgtctcacgaacattacgaactggcgaaaacacaaatgcccaaaggcatcggcggcgtggttacggtttatctcaaaaacgacacgcgtgaagcggcaaacagcgtgattaaaaacatgaaactggtcaaaatggcttccagcctcggcggtgtggaaagtttggtcaaccattgctattcccagtcccacagcggcgtaccgcatgatgtgaaaatggaaatgggcatcaaagtcggtctgctgcgtttctccatcggcatcgaagacgcggacgatatttggaacgatatttccgccgcactcgatacaactttgtaa
>NMB0711|4.410845105762011
atgagcagcggaaatatccacatccacagcatgaccggatttgccaacgcggcggcagagtgcggcagcaaacgcatcaatctcgacctgcgtgcggtcaaccaccgttttctagatattcaaatcaggatgcccgacgatttgcgctatttggaaagcggtatccgcgagaaaatttcatcccatatcgcacgcggcaaagtcgaatgcaaaatccaaattcaagatgcggaaaacggcagtcagtccttggaactgaatcgcgacttggtcggacagcttgccgaaatcaacaaagacctccgcaagcatcacgatttggcaaaactgggcgttgccgacatcctgcgtttccccggcgtattggcaagccaaagggaaaatacggaagaattggcaaaaagcattaccgaactgaccgaaaaagcgttaaaagactttactgccgcacgcaagcgggaaggtaagaaattaggcgagcacctgctgcaacgccttgaggctatggaagaaatcatagatgcattaagcgaactctttcctaccctgttggaaacacataaagaaaaaatccgcgcccgcctcgtcgaagcggtcggcagcatcgacaacgaccgcctgcaacaggaatttgccctctttatccaaaaatccgacatcgacgaagagttcagccgcctacgcacccacattgccgaagtgcgccgtatcgttaccgaacacaaaggcagcagcggcaaacggctggacttcctgatgcaggaattaaaccgcgaagccaacactttgggcagcaaatccattgccgccgaatgcacccaagcctcggtcgaactgaaagtcttaatcgagcagatgcgggaacaagtgcagaatatcgaataa
>NMB0767|4.4086376282019115
atgtctttgaaaacagtagccgttatcggcgcaatggaacaagaaatcgagcttttgcgcgagatgatggaaaatgtcaaagccgtctctttcggcagattttccgcctatgaaggcgaattggcgggaaaacgcatggtgcttgcattgagcggcatcggcaaggtcaacgcggcggttgcaacggcttggattatccgtgaattcgcagcggactgcgtcatcaacaccggcagcgcgggcggtttgggcaagggtttgaaagtcggcgacgtagtcatcggcacggaaaccgcacaccacgatgtcgacgtaaccgcattcggctatgcctggggacaagtgccgcaactgccggcaaggtttgcttcagacggcattttgattgaggcggcaaaacgggcggcgcggacgtttgaaggcgcggcggtagaacaagggctgattgtcagcggcgaccgctttgtccacagcagcgaaggcgtggcggaaatccgcaagcacttccccgaagtcaaagcagtggaaatggaagcggcggcaatcgcccaaacctgtcatcagttggaaacgcctttcgtcatcatccgcgcggtttccgattcggcagatgaaaaagcagacatcagctttgacgagttcttgaaaacggcggcggcaaattccgcaaaaatggtggcagaaatcgtcaaatctttataa
>NMB0023|4.407427804269483
ttggccgaaggtcaaaaatcagccgtcacagagtattacctgaatcacggcgaatggcccggcaacaacacttctgccggcgtggcatcttcttcaacaatcaaaggcaaatatgttaaggaagttacagtcgcaaacggcgtcattaccgccacaatgctttcaagcggcgtaaacaaagaaatccaaggcaaaaaactctccctgtgggccaagcgtcaagacggttcggtaaaatggttctgcggacagccggttacgcgcaccgacgccaaagccgacaccgtcgccgccgccgccaagaccgccgacaacatcaacaccaagcacctgccgtcaacctgccgcgacgcttcatctgtcgtttgcatagaaacaccacctacggctttctataaaaatacctaa
>NMB1071|4.406311040002952
atggattcccgaaaatttaccgaagcatccaaacggcggttgagcgaattgttggatgccaaaagcgaacaaggcaacacgatgcgttgcgacgaggttcaaggttttatgacggcgctgttgagcgggccggacaaattgacaccgctcgactggctgcccgaagtgttgggcgacgaatcgcaatttaccgccgccgaacgttccgaaatcgaacggctggttttggcaatggcgatggaaacaaccgccgcgatgtcggataaaaaactgcccgatttgtggctgtatgaaaacgaagacggcggcagcgatttttacacatggtgcaatgcttatctttacggtttggatattgtgccgaccgattggtttgaagccgtcgatgatgaagcgtttgaagagttgttttatcccatcatggcattgggcggtatttacgacgaagaggaaaacggcgctatccgtctgcaattcacagaaggcgagctggcggaactggaatccgagttgccttatgcattggcggatatctaccgctactggcaggcagtcatcaacaaaccgcaaaccgtccgcagggaaggcgaaaaaacaggcaggaacgatccctgtccgtgcggcagcggcagaaaatacaaggcgtgttgcggtaagaattga
>NMB0963|4.403180955457921
atgaaccgtctttacccccacccgattatcgcccgtgagggctggccgattattggcggcggtttggctttgagcctgctggtgtcgatatgttgcggctggtggtctttgccgttttgggtgtttaccgtatttgcattgcagtttttccgcgaccctgcgcgtgagattccgctaaatcctgaagcggtgttgagcccggttgacggccgtatcgtggtggtcgaacgcgcacgcgatccgtatcgtgatgtcgatgctttgaaaatcagtatttttatgaacgtgttcaacgtgcattcgcaaaaatcgcctgccgattgtacggtaacgaaagtggtctataacaaaggcaaattcgtgaatgcggatttggacaaagccagcacggaaaacgaacgtaatgcggtgttggcgactacggcttcaggtcgtgaaattacttttgttcaagtggccggtttggtggcgcgccgtattttgtgctacacccaagcaggtgcgaaactgtcccgcggcgaacgttatggctttatccgcttcggttcgcgcgtggatatgtatctgcctgtcgatgcgcaggcgcaagtggcgattggcgataaagtaaccggcgtcagcactgtattggcgcgtttgccgctgactgcgccgcaaactgaatctgagcctgaatctgagcctgctttacaaactgctccggttgaaacagcggcaaacccatctgccgaacaacggcaaatcgaggcagcggcggctaagattcaggcggctgtgcaagatgtgttgaaagattaa
>NMB0836|4.401896128153053
atgcttgcacccgaattggaacagattttgcagcagctttaccgcgaggcgcgtaaggctcattatgaatttatcagcctcgagcatctgcttttggtactcatcgaagaagatgcctccgtccacaacgtcctcaagctctgcggcgcggatttgaaagtggtgtccgaacagctcgccgccagcgttgccgaaaacacccccctgattcccgaacaccttttagacacggtcgaaacccggcccacgctcggcttccaacgcgtgatgcaacgggcgatggtgcatacccagtctgccggaaaagccgcagtcgaaccgttggacgttttggtcgcgctgatgagcgaaaccgacagccacaccgtctatttcctcaagctgcaatcggttacgcgttttgaagttttgcgctgtattgcccacggctctcccgatgaagatgaagatgaagatgaagatgaagacgatggcaactattcttcagacggcatggacgacgataatggaaaccgcaccaaaccgggcaaaaaccctttatcggcgtacaccgtcaacctcaacgccgaagtcaaagccggccgtatcgaccctttgattggtcgcaaacacgaaatggaacggctggtgcaaatcctatgccgccgccgcaaaaacaatccgcttttggtcggcgaagcgggcgtgggcaaaaccgcgctggcggaaggtttggcacatcaaatcgtcaacggcggcattccagacgcgcttaaagatgccgaagtgtacgcgctggatatgggctcgctgttggcgggcacgaaataccgcggcgactttgaagcgcgggtcaaatccgtcttgaaacagctcgaaaaaatcccgcacgccattttgtttatcgacgaaatccacaccatcatcggcgcgggcagcaccagcggcggcaccatggacgcgtccaacctgctcaaacccgcgctggcaaaaggttcgctgcgctgcatcggcgcgaccacctacgacgaataccgcaccattttcgacaaagaccatgccttaagccgccgcttccaaaaaatcgacgtggtcgaacccaccgtttccgaaaccgttcaaatcctgcgcggcttgaaaccgatgtttgaagccttccaccaagtccgctacactcaaggcgcactcgaagccgccgccgaactctccgcacgctacatcaacgagcgtttcctgcccgacaaagccatcgacgtgatggacgaagcaggcgcggagcaacggattctgcccaaatccaaacagaaaaaagtcatcggcaaagcgcaaatcgaaaccgtcatcgccaaagtcgcgcggattccagaaaaaaccgtgtcgcacgacgacaaacaggtgctgcaattcctcggccgcgatttgaaaaacatggtttacggtcaggaaaacgccatcgacgcgttggttgctgccgtcaaaatgtcgcgttccggccttgccctgcccgacaaaccgataggcagtttcctcttctccggtccgactggcgtcggcaaaaccgaagtcgccaaacagcttgcctactcgatgggcgtaccgctgcaacgctttgatatgtccgaatatatggaacgccacgccgtatcgcgcctcatcggcgcaccaccgggctacgtcggctttgaacaaggcggccttttgaccgaagccatcaacaaacagccgcattgcgtattgctcttggacgaaatcgaaaaagcccaccccgacattttcaacgtcctcctgcaagtcatggacgcaggcaaactgaccgacaacaacggcaagagtgccgatttccgcaacgtcatcctaattatgaccactaacgcaggtgcggagagtctcagccgacccagcctcggctttaccgccaaacgcgagcgcggcgacgaaatgcaggctatcaacaagctcttcacgcccgagttccgcaaccgcttggatgcgattatcccgtttgcgcccttatccgaacccgtcatcaccaaagtcgtggacaaattcctgctccagctcgaacaccggctcctcgacaaaaaagtcgaagccgaattcacgtcggcattgcacaaatatctggcggaaaaaggttttgacccgcaaatgggcgcgcgcccgatgcaccgcctgattcaggaaaaaatccgcaaaccgctcgccgacgaactcctgttcggcaaactatccgacggcggcttcgtacggatagactgggatgcggcaaaagaagaagccgtgttgaagtttaagaaaagcaaggtcaaaataaaaaccgcctccgcataa
>NMB0594|4.40057889799542
atgaaactgttccaacgcattttcgccacattttgcgcggttatcgtctgtgcaatctttgtggcgagtttttctttctggctggtgcagaacacccttgccgaaaaccagttcaaccaacgccgcaccatcgaaaccactttgatgggcagcatcatttccgcattccgggcacgcggggacgcgggtgcgcgcgaaatcctgacggaatggaaagacagccccgtctcatcgggcgtgtacgttatacagggcgacgagaaaaaagatatcctgaaccggtatatcgacagctataccatcgaacgcgcccggcttttcgccgccggacacccgcattccaacctcgtccatatcgaatacgaccgcttcggcgaagaatacctgttcttcaccaaagactgggacaaactccaagcccgccgcctgcccagccccctgttgatccccggcctgccgctcgccccgatttggcacgaactcatcatattgtccttcatcatcatcgtcggactgctgatggcatatatcctcgccggcaacattgccaaacccatcagaatcttaggcaacggcatggacagggtggcaaacggagaacttgaaacccgtatctcccaacaggtcgacgaccgcgacgacgaattgtcccatcttgccatccaattcgacaaaatggtggaaaaactcgaaaaactcgttgccaaagaacgccacctgctccatcacgtctcccatgaaatgcgttctccccttgcgcgcatgcaggcaattgtcggactgattcaggcgcagccccaaaaacaggagcaatatctcaaacggctggaaggcgaactgacccgcatggatacgctggccggggaactgttaaccctgtcccgtctcgaaacttccaatatggctttggaaaaagaaagcctgaaactcctgcccttcctgggcaacctggtagaagacaatcaaagcattgcccagaaaaacggacaaacggttaccctgtctgccgacggaaaaatccccgaaaacacaaccatccttgccaacgaaagctacctgtaccgcgccttcgacaacgtcatccgcaacgccgtcaactacagtcccgaaggcagcaccatcctgatcaacatcggacaagaccacaaacactggataatcgacgttaccgacaacggccccggcgtggacgaaatgcagctcccgcacatcttcaccgctttctaccgtgcagactccagtgccaacaaacccggaacaggactggggcttgcattgacccaacatattattgaacagcactgcggcaaaatcatcgccgaaaacatcaaaccgaacggtctgcggatgcgctttatcctgcccaagaaaaaaaccggttccaaaacagaaaaaagtgcgaactga
>NMB1401|4.399060564333067
atgaagataacacactgcaaattaaagaaaaaagtacagaaagagctgctccgtttttttgtactcgaagttaccgcccgttctgctgccgatattttgggtatccatcccaattcggcagtcctgttctaccgcaaaatccgtatggtcatcagccattatctggccttggctgccaatgaggttttcgagggctctgtcgagttggacgaaagctatttcggcggacggcgtaaaggcaaacgtggtcgcggtgcggcaggaaaagtggttgtcttcggcattctgaaacgtaacggacgggtctataccgttgtcgtagataatgccaagtccgatactttaatgcctgttatcaaacagaaaatcatgccggacagcattgtttataccgacagcctgagcagttacgacaagttggacgtaagcggttttatccattaccgcatcaaccattccaaggaatttgctgaccgtcagaaccacataaacggcattgagaacttttggaatcaggcaaaacgcgtcttgcgcaaatag
>NMB1577|4.396681401462941
atgcagttatcaggcgcgcaaatcatagtgcagagtctcaaagccgaaggtgtcgagtacgttttcggttatcccggcggtgcggttatcgaaatctacgatgcccttttccaactcaataaattcaaacacattcttacccgccatgagcaggcggcagtacacgcggcagatgcgtatgcgcgcgtcagcggtaaggtgggcgtggcattggttacatccggcccgggcgttaccaatgcactgaccggtattgctactgcctatacggattcgattccgatggtggtcatcagcgggcaggtaggcaattccctgattggtacggatgcgttccaagaagttgatacggtgggtattacccgtccgtgcgtcaaacacaatttcctggttacggacatcaatgagttggcggaaaccattaaaaaggcgttccaaattgccgcaagcggccgaccggggcccgtggtggttgatgtcccgaaagatgttacgcaggcgatggcgaaattcagctatcctcaggaagacatttttatccgttcgtatcaaccggttgttcaaggacatatcggtcagattaaaaaggccgtgcagatgttggcatctgccaaacgtccggtcgtctattttggcggcggcgtggtgttgggtaatgcttctgaagagctgacccgatttgtccgaatgacgggtgctccgtgcacgggtacgctgatgggcttgggcgcttatccttccggcgaccgccaattcctcggtatgctcggtatgcacggtacttacgaggcaaaccttgccatgcagaatgcggatgtcgttcttgccgtaggtgcgcgttttgacgaccgtgtggtttccgtaccgtccaaatttttcgagaaggcgaagaaggttatccatatcgatgtcgatccttccagcatcgccaaacgcgtgaaggtggacattccgattgtcggcgacgtgaaaaacgttttgtccgagatggttgcgctgtggcaaaaacaagagtccgtgccgtctgaagatgctttgggcaaatggtggaaaaccatagaggaatggcgttcccgagattgcttgtggtttgacaacggcagcgaaattatcaagccacaatatgtgattcagaagcttgccgagattaccggcaattcggcaatcatcacatcggatgtagggcagcatcaaatgtttgcggctcaatattatcccttcgaacgtccgcgccaatggctcaattccggcggtttgggtacgatgggcgtgggtctgccttatgcgattggtgcaaaacttgccgccccggatcaagacgtattctgtatcaccggcgacggctcgatccagatgaacatccaagagctgtccacctgtttccaatatcggattccggttaacgtcattacgctgaacaacggttatctcggtatggtacgccagtggcaggaaatatattacggcggacgagagtcggaaacctatttcgattctttgcccgatttcgtcaaacttgccgaggcatacggccatatcggtatccgcgtggacaagaagtctgatgtggaaggtgcgttgttggaagcattgaaccaaaaagacaggctggtgtttatcgacttcctgaccgaccagaaacagaatgtgatgcccatggtcggcaacggcaaaggtttggacgaaatggtacttccgccgcatatgcgtgcggacggaaaggcgtaa
>NMB1808|4.395645637107548
[truncated: 1,456,826 more chars]
