# Supplementary material for: Bioinformatic Assessment of Factors Affecting the Correlation between Protein Abundance and Elongation Efficiency in Prokaryotes
Source: Int J Mol Sci. 2022 Oct 9;23(19):11996. doi: 10.3390/ijms231911996 (PMC9570070; doi:10.3390/ijms231911996)
Supplement: Supplementary file 1 [file ijms-23-11996-s001.zip › EloE/output_folder/Neisseria_meningitidis_MC58_122586/neisseria meningitidis mc58_number_eei.txt]

number	single	first	middle	last	EEI5
1	0	1	0	0	2.9227160304478783
2	0	0	1	0	3.070021650132267
3	0	0	0	1	4.587601434699143
4	0	1	0	0	2.6251212809656193
5	0	0	0	1	3.149284297334447
6	1	0	0	0	4.539389082244864
7	0	1	0	0	4.18067651697142
8	0	0	0	1	4.75693322164194
9	1	0	0	0	4.237327611099187
10	1	0	0	0	4.462040664993484
11	1	0	0	0	3.0786826662936124
12	0	1	0	0	4.548084580467635
13	0	0	1	0	2.2498377438730337
14	0	0	0	1	2.4261384159247386
15	1	0	0	0	4.213496539303637
16	1	0	0	0	2.1589909686861386
17	1	0	0	0	4.239593850276488
18	1	0	0	0	5.445972383606557
19	1	0	0	0	3.814232925408263
20	1	0	0	0	3.277244458183805
21	1	0	0	0	5.067182551752214
22	1	0	0	0	3.0353657429598697
23	0	1	0	0	4.407427804269483
24	0	0	0	1	2.911621208692454
25	0	1	0	0	4.210599759636337
26	0	0	1	0	3.0932731473703705
27	0	0	0	1	4.303530095098327
28	1	0	0	0	2.3174486316999667
29	1	0	0	0	3.0692924985885837
30	1	0	0	0	5.740050933019019
31	1	0	0	0	3.621323836234488
32	1	0	0	0	3.245410502629661
33	1	0	0	0	2.1939715876602985
34	0	1	0	0	3.632263028968429
35	0	0	0	1	4.123619181392514
36	1	0	0	0	3.1148998954066287
37	1	0	0	0	3.792148638954064
38	1	0	0	0	4.754297498127161
39	0	1	0	0	3.8051676438451163
40	0	0	0	1	4.068250794938808
41	1	0	0	0	2.3784669459503367
42	0	1	0	0	3.5121478185203303
43	0	0	0	1	2.1255091008647797
44	1	0	0	0	5.088578031033797
45	0	1	0	0	3.190744548793624
46	0	0	0	1	1.3339484272165212
47	1	0	0	0	3.67574281761495
48	1	0	0	0	4.358346829063617
49	1	0	0	0	4.038723775040163
50	1	0	0	0	3.8294177073275506
51	0	1	0	0	3.5524369571658876
52	0	0	0	1	2.3059381353099293
53	1	0	0	0	2.7330739077932393
54	1	0	0	0	3.391912788284596
55	0	1	0	0	3.2311225109476944
56	0	0	0	1	2.8678228936291976
57	1	0	0	0	3.7643115942505094
58	1	0	0	0	4.108764974774673
59	1	0	0	0	4.113876118544988
60	1	0	0	0	5.333311674493097
61	1	0	0	0	3.9562130963447046
62	1	0	0	0	3.079318161010072
63	1	0	0	0	2.8583658496064155
64	1	0	0	0	2.817851959325895
65	0	1	0	0	4.3593887324820075
66	0	0	1	0	2.819993422128948
67	0	0	0	1	3.7049549959633286
68	0	1	0	0	3.8195825101877148
69	0	0	1	0	4.574170161054618
70	0	0	1	0	4.430134142200718
71	0	0	0	1	4.388244186574165
72	1	0	0	0	3.125548801918305
73	1	0	0	0	4.1922747980279755
74	1	0	0	0	3.149201341890296
75	1	0	0	0	5.333311674493097
76	0	1	0	0	4.113876118544988
77	0	0	1	0	5.198712674567938
78	0	0	0	1	4.684741894043492
79	1	0	0	0	5.0946292156894755
80	1	0	0	0	3.753281751087968
81	0	1	0	0	2.587016926439018
82	0	0	0	1	4.333737686530725
83	1	0	0	0	5.189047926455129
84	1	0	0	0	3.76488414713524
85	0	1	0	0	4.100027706628167
86	0	0	1	0	2.484717923352428
88	0	1	0	0	2.875797652837479
89	0	0	0	1	3.2429195727142743
90	1	0	0	0	3.274960516824214
91	0	1	0	0	5.548989069934784
92	0	0	0	1	3.384130193101037
93	1	0	0	0	2.958721101500719
94	1	0	0	0	3.8464428547450717
95	1	0	0	0	3.8998656113858274
96	1	0	0	0	4.142473511194293
97	0	1	0	0	3.46986797407732
98	0	0	0	1	3.341165904988122
99	1	0	0	0	3.9620685225951617
100	1	0	0	0	3.44040176327361
101	1	0	0	0	5.349578353171033
102	1	0	0	0	3.096450077219694
103	0	1	0	0	2.953921465063414
104	0	0	1	0	2.5563213581639626
105	0	0	1	0	2.2434773456462214
106	0	0	0	1	2.7495497392560484
107	0	1	0	0	2.2868755320817837
108	0	0	0	1	5.741332666829432
109	1	0	0	0	5.129307480409472
110	0	1	0	0	4.28744123115962
111	0	0	0	1	2.696746370617218
112	1	0	0	0	5.314960357728248
113	1	0	0	0	3.413512236898622
114	1	0	0	0	5.045261186270077
115	1	0	0	0	7.079681397213983
116	0	1	0	0	3.5678196184174493
117	0	0	0	1	3.2259706350840234
118	0	1	0	0	5.262752527888932
119	0	0	0	1	5.170892288235229
120	0	1	0	0	2.562056938251607
121	0	0	0	1	5.911825521572735
122	1	0	0	0	8.77477592149371
123	1	0	0	0	5.445909589556233
124	1	0	0	0	5.996620595496137
125	0	1	0	0	3.1721518436925464
126	0	0	0	1	3.387799119269231
127	1	0	0	0	5.68409160956583
128	0	1	0	0	6.4776497437872615
129	0	0	0	1	5.965567872073703
130	0	1	0	0	6.810573889577976
131	0	0	0	1	6.610196665293609
132	1	0	0	0	3.4726351983953254
133	0	1	0	0	5.718799570727789
134	0	0	1	0	6.255538813074989
135	0	0	1	0	6.52676547292772
136	0	0	1	0	5.4930306631611305
137	0	0	1	0	5.837203675941914
138	0	0	1	0	4.801044334139154
139	0	0	1	0	4.882993185660533
140	0	0	1	0	5.00354493356253
141	0	0	1	0	5.96310975601695
142	0	0	0	1	4.294815829565635
143	0	1	0	0	5.010043723720212
144	0	0	1	0	5.2775560737734555
145	0	0	1	0	5.60205262574997
146	0	0	1	0	5.1916727082140595
147	0	0	1	0	4.530924484509931
148	0	0	1	0	5.015510329868864
149	0	0	1	0	4.2445567481181525
150	0	0	1	0	4.957302145717407
151	0	0	1	0	4.445292925827683
152	0	0	1	0	4.038289719182318
153	0	0	1	0	3.0936740146262593
154	0	0	1	0	2.932998970941513
155	0	0	0	1	3.497744958876875
156	0	1	0	0	4.314290677328939
157	0	0	1	0	4.7367667419197215
158	0	0	1	0	5.263227589742711
159	0	0	1	0	4.864980740400815
160	0	0	0	1	4.987941784349301
161	0	1	0	0	3.8324058684939613
162	0	0	1	0	4.714743057212697
163	0	0	1	0	4.860069577439883
164	0	0	0	1	3.1040017470006562
165	1	0	0	0	3.865918065894461
166	1	0	0	0	3.303717824268331
167	1	0	0	0	3.1278022805634746
168	1	0	0	0	4.415842113000854
169	1	0	0	0	4.523505738922989
170	0	1	0	0	4.326796953601986
171	0	0	1	0	3.572011666983741
172	0	0	0	1	5.0579190575334305
173	1	0	0	0	4.527131485907783
174	0	1	0	0	2.901969258175936
175	0	0	0	1	3.021593352011248
176	0	1	0	0	3.0480989246051324
177	0	0	0	1	2.839130770450488
178	1	0	0	0	4.692230700267179
179	1	0	0	0	3.3868819332800886
180	1	0	0	0	3.486683777256085
181	1	0	0	0	3.5244260541919643
182	1	0	0	0	3.128251641634238
183	1	0	0	0	3.6813100075852785
184	1	0	0	0	3.1071091566833076
185	1	0	0	0	3.5843218425990484
186	1	0	0	0	3.1043897549991732
187	1	0	0	0	2.7447144119391864
188	1	0	0	0	1.792029177831681
189	1	0	0	0	2.7686073059781657
190	1	0	0	0	3.0505780341719184
191	1	0	0	0	3.21382980036442
192	0	1	0	0	3.3709081322462175
193	0	0	0	1	2.1315010590702723
194	0	1	0	0	3.8757420176117163
195	0	0	0	1	4.803806107421264
196	1	0	0	0	5.904027738222688
197	1	0	0	0	3.303507692116872
198	1	0	0	0	4.543987242912901
199	1	0	0	0	3.252396574648671
200	1	0	0	0	4.059070424657835
201	1	0	0	0	2.551579730156065
202	1	0	0	0	5.280662131945729
203	1	0	0	0	3.136547982675775
204	1	0	0	0	4.233167186796791
205	1	0	0	0	3.5679995130423015
206	1	0	0	0	4.168567484480389
207	1	0	0	0	4.0030623676019035
208	1	0	0	0	3.9135009896339574
209	1	0	0	0	3.5898491113210365
210	1	0	0	0	8.167137568726568
211	1	0	0	0	4.20018787772147
212	1	0	0	0	3.6928175190397843
213	1	0	0	0	4.349541438390099
214	1	0	0	0	3.370343516017162
215	1	0	0	0	3.3551507898130533
216	1	0	0	0	3.341161645005667
217	1	0	0	0	4.4161281193184
218	1	0	0	0	2.6764344604320733
219	1	0	0	0	2.6044747075871704
220	1	0	0	0	2.3270819999182164
221	1	0	0	0	3.585798220361182
222	1	0	0	0	1.7926891110000327
223	1	0	0	0	4.389734128126797
224	0	1	0	0	3.3249969625619378
225	0	0	1	0	2.703926405836262
226	0	0	0	1	3.172763473424518
227	0	1	0	0	3.5884631340507043
228	0	0	0	1	3.6763011679880897
229	0	1	0	0	5.511667316650032
230	0	0	1	0	3.03516643833322
231	0	0	1	0	5.175906105802884
232	0	0	1	0	4.162798686719853
233	0	0	0	1	4.891776429334061
234	0	1	0	0	4.881050567868924
235	0	0	0	1	2.8205901868031154
236	1	0	0	0	4.422339147680034
237	0	1	0	0	4.6074918606408914
238	0	0	0	1	5.924777042336758
239	0	1	0	0	4.346955758533563
240	0	0	1	0	3.2646481020368343
241	0	0	1	0	4.8467546238198125
242	0	0	1	0	4.7298276095513065
243	0	0	0	1	4.815776718833167
244	1	0	0	0	3.815430818756027
245	1	0	0	0	4.806052340151133
246	0	1	0	0	4.958842017557809
247	0	0	0	1	4.606771809978697
248	1	0	0	0	2.171264242850167
249	1	0	0	0	4.25883349720701
250	1	0	0	0	3.41657677885868
251	0	1	0	0	3.0172080628830265
252	0	0	0	1	3.4477011243602793
253	1	0	0	0	2.6421462005626584
254	1	0	0	0	5.704849927961723
255	1	0	0	0	4.20649703376758
256	1	0	0	0	3.133982662905509
257	1	0	0	0	2.057429714698153
258	0	1	0	0	2.1334989422724866
259	0	0	0	1	2.814863629603019
260	0	1	0	0	2.7129758978384544
261	0	0	0	1	2.8042419850668963
262	1	0	0	0	3.0098347895453434
263	1	0	0	0	4.361976010081378
264	1	0	0	0	3.0115608175148147
265	1	0	0	0	3.0965221091741375
266	1	0	0	0	3.8470345932394854
267	1	0	0	0	3.124286516567562
268	1	0	0	0	2.4676136974374474
269	1	0	0	0	3.379489092506873
270	1	0	0	0	3.695833523245587
271	1	0	0	0	2.715492144828633
272	1	0	0	0	5.412153764406163
273	0	1	0	0	2.6790327078126785
274	0	0	0	1	3.45477759084333
275	1	0	0	0	3.0897588786122325
276	1	0	0	0	2.2167910781852895
277	1	0	0	0	3.6425574583226057
278	1	0	0	0	5.642147555428436
279	1	0	0	0	4.016566235485942
280	1	0	0	0	5.418656859179725
281	1	0	0	0	4.583157086285383
282	0	1	0	0	2.6672074685793765
283	0	0	1	0	1.9389889709349009
284	0	0	0	1	2.9538387635534056
285	1	0	0	0	2.5774546823938027
286	1	0	0	0	2.0530969544066937
287	1	0	0	0	2.3633918845775974
288	1	0	0	0	2.76599422618462
289	1	0	0	0	3.2138458883020617
290	1	0	0	0	3.2121826127511754
291	0	1	0	0	3.2396362476263674
292	0	0	0	1	2.98186516117484
293	1	0	0	0	4.699491573431007
294	1	0	0	0	2.79512833880667
295	1	0	0	0	3.2411395240266057
296	1	0	0	0	2.080643922605809
297	1	0	0	0	4.625779065342364
298	1	0	0	0	5.077134431045188
299	0	1	0	0	2.266465809270432
300	0	0	0	1	3.3852218200192605
301	0	1	0	0	3.3581073880149153
302	0	0	1	0	5.624410020278233
303	0	0	0	1	5.02196159031724
304	1	0	0	0	4.654539145006924
305	0	1	0	0	7.124094914172741
306	0	0	0	1	7.319185565845712
307	1	0	0	0	5.334623982496543
308	1	0	0	0	2.244119129640125
309	1	0	0	0	3.6339265017195466
310	0	1	0	0	2.5966598563702825
311	0	0	1	0	2.353400973614975
312	0	0	0	1	3.6011378808853136
313	1	0	0	0	4.382071077889778
314	1	0	0	0	2.858095534544063
315	1	0	0	0	5.116276843979506
316	1	0	0	0	3.250830431673617
317	1	0	0	0	4.203817787328026
318	0	1	0	0	3.879636659697562
319	0	0	1	0	4.031095222704252
320	0	0	0	1	2.9914829316424694
321	1	0	0	0	4.3501366604718505
322	0	1	0	0	4.7000709851834515
323	0	0	1	0	4.120565701694129
324	0	0	0	1	3.7250723266525814
325	1	0	0	0	4.38600429197165
326	1	0	0	0	3.141372248520144
327	0	1	0	0	3.2078422692275703
328	0	0	0	1	2.979496393303526
329	1	0	0	0	2.8566367570718674
330	1	0	0	0	3.713260885985122
331	1	0	0	0	3.592241467903767
332	1	0	0	0	3.201750157098249
333	0	1	0	0	2.684670234479063
334	0	0	1	0	4.513470821197342
335	0	0	0	1	2.2624840944855804
336	1	0	0	0	3.369411131714792
337	0	1	0	0	3.3510236545687744
338	0	0	0	1	3.145884421378473
339	1	0	0	0	4.772340675801477
340	0	1	0	0	4.1465029773468345
341	0	0	0	1	2.3668122044028514
343	1	0	0	0	3.36139773530496
344	0	1	0	0	3.3530896691241
345	0	0	0	1	4.53174530425304
346	1	0	0	0	3.4534127006893245
347	1	0	0	0	3.194888536029848
348	0	1	0	0	3.40423051249713
349	0	0	0	1	3.277462806230175
350	0	1	0	0	3.253314928498176
351	0	0	1	0	2.9331822484671304
352	0	0	0	1	3.307890443594416
353	0	1	0	0	3.453216109055743
354	0	0	1	0	2.9641564919439967
355	0	0	1	0	4.155927859369099
356	0	0	1	0	3.005590352486997
357	0	0	0	1	2.489247036036534
358	1	0	0	0	3.7752023232645318
359	1	0	0	0	4.92464140091692
360	1	0	0	0	3.916383162348391
361	1	0	0	0	4.231728794449752
362	0	1	0	0	5.690802820693001
363	0	0	0	1	1.744635956867025
364	0	1	0	0	2.5798061479301864
365	0	0	1	0	3.181420161951747
366	0	0	0	1	3.878370920066038
367	1	0	0	0	4.927162991531234
368	0	1	0	0	4.251283119642798
369	0	0	0	1	3.0569711510755564
370	0	1	0	0	5.695455665345695
371	0	0	0	1	2.316589902739406
372	1	0	0	0	2.356209792941057
373	1	0	0	0	4.088640514577653
374	1	0	0	0	3.427314323435424
375	1	0	0	0	2.5964858559353163
376	0	1	0	0	2.9150686351284647
377	0	0	0	1	1.9320258664615835
378	1	0	0	0	4.6192773784800005
379	1	0	0	0	3.386904619226621
380	1	0	0	0	3.011148461239312
381	1	0	0	0	3.580421451036305
382	1	0	0	0	4.179775689291032
383	1	0	0	0	2.2978298203892966
384	0	1	0	0	2.991694759090285
385	0	0	0	1	2.331453757431643
386	0	1	0	0	4.278860887513211
387	0	0	1	0	3.419104999597159
388	0	0	0	1	4.3032459663774
389	1	0	0	0	3.490215091302334
390	0	1	0	0	3.8541131339991774
391	0	0	1	0	2.5371405037671257
392	0	0	0	1	3.269591806815186
393	0	1	0	0	3.6721762437918963
394	0	0	0	1	3.7186841594604756
395	0	1	0	0	3.416292310329597
396	0	0	0	1	2.8984141879217074
397	1	0	0	0	3.287507686863936
398	1	0	0	0	1.9765617657990682
399	1	0	0	0	3.8621256976028553
400	0	1	0	0	3.3235640200830536
401	0	0	0	1	2.508767670395241
402	1	0	0	0	3.0736538286409196
403	0	1	0	0	3.597172651066286
404	0	0	0	1	3.244872484698248
405	1	0	0	0	4.177382963364815
406	1	0	0	0	4.321164192511069
407	1	0	0	0	3.971993064394657
408	1	0	0	0	3.4018119689996262
409	1	0	0	0	5.5678176230992635
410	1	0	0	0	5.979513551591686
411	1	0	0	0	3.8141527947405875
412	1	0	0	0	4.082088141835067
413	1	0	0	0	3.835106518749918
414	1	0	0	0	3.691321479152662
415	1	0	0	0	2.838736565866636
416	1	0	0	0	2.6386699464120946
417	1	0	0	0	3.0797387302145878
418	1	0	0	0	3.1384041699109155
419	1	0	0	0	4.260553041384384
420	1	0	0	0	3.0862119422378074
421	1	0	0	0	3.3613551732244655
422	1	0	0	0	3.1928646634493907
423	1	0	0	0	3.7336322810578584
424	0	1	0	0	2.0982167108598877
425	0	0	1	0	1.9772435223432985
426	0	0	0	1	2.5697318312066253
427	1	0	0	0	2.685431017107311
428	0	1	0	0	2.9228186208380036
429	0	0	0	1	3.215765483395517
430	1	0	0	0	3.97716724998206
431	0	1	0	0	2.5916068760720923
432	0	0	0	1	2.361413306644112
433	1	0	0	0	3.2616396346904306
434	0	1	0	0	2.925666008867192
435	0	0	0	1	2.6781365446598198
436	1	0	0	0	4.039662670159614
437	1	0	0	0	3.112068624014086
438	1	0	0	0	4.341325732372179
439	1	0	0	0	3.8756062024752658
440	1	0	0	0	4.084916097581245
441	1	0	0	0	4.963630825762659
442	1	0	0	0	3.9010491969885277
443	1	0	0	0	3.1269724185059053
444	1	0	0	0	5.505536071865073
445	1	0	0	0	5.91295565562972
446	1	0	0	0	3.716385393479046
447	1	0	0	0	4.248228850266617
448	1	0	0	0	4.1911467184972535
449	1	0	0	0	3.1214169939270318
450	0	1	0	0	3.6941038473888232
451	0	0	1	0	3.406430514159543
452	0	0	0	1	3.5895990007701846
453	0	1	0	0	3.910076078953762
454	0	0	1	0	3.592404440285299
455	0	0	1	0	3.898836425452006
456	0	0	1	0	4.319633369438076
457	0	0	0	1	3.1193644696197156
458	0	1	0	0	2.729409181967979
459	0	0	0	1	3.6453637203811113
460	0	1	0	0	2.9656163090734875
461	0	0	1	0	4.469465982496458
462	0	0	1	0	4.630311170558149
463	0	0	0	1	4.9480714102274055
464	1	0	0	0	1.1162858554325892
465	0	1	0	0	3.253731382332248
466	0	0	0	1	3.517719370231478
467	1	0	0	0	3.4847024540276608
468	1	0	0	0	2.8481561511773377
469	0	1	0	0	3.0033189946030925
470	0	0	0	1	3.6439723114834144
471	1	0	0	0	3.087278839046028
472	1	0	0	0	3.578305333036014
473	1	0	0	0	3.910159478847541
474	0	1	0	0	3.752892673819523
475	0	0	0	1	3.567482353433311
476	0	1	0	0	3.7106013345321234
477	0	0	0	1	3.0882232192661503
478	0	1	0	0	3.3896240726968707
479	0	0	1	0	3.2960644661633722
480	0	0	0	1	3.1833167606695296
481	1	0	0	0	2.635515413720321
482	1	0	0	0	2.6717034105031403
483	0	1	0	0	2.9575395890197886
484	0	0	0	1	3.4488427121928424
485	1	0	0	0	3.595809694001543
486	0	1	0	0	3.520242060864832
487	0	0	0	1	3.4330309518484206
488	0	1	0	0	3.726762626996116
489	0	0	1	0	2.5830461936583613
490	0	0	0	1	3.3363241588992962
491	0	1	0	0	3.4310050678394686
492	0	0	1	0	3.489453480108207
493	0	0	0	1	4.370294992751593
494	1	0	0	0	2.9362377979485617
495	0	1	0	0	2.634084971253209
496	0	0	1	0	2.476474401744411
497	0	0	0	1	2.921447286986605
498	0	1	0	0	3.1660190297193282
499	0	0	0	1	3.510766974679354
500	1	0	0	0	3.3406102650387037
501	0	1	0	0	3.7880740531719357
502	0	0	1	0	4.387065057503151
503	0	0	0	1	4.168997967789069
504	0	1	0	0	2.818134608409957
505	0	0	0	1	3.7546815971649
506	1	0	0	0	2.366453197599896
507	1	0	0	0	3.4757585589770006
508	1	0	0	0	3.1101673278549113
509	1	0	0	0	4.775043097563351
510	1	0	0	0	3.0341083754546063
511	1	0	0	0	3.7159655869059414
512	1	0	0	0	4.261342762140359
513	0	1	0	0	4.358653469146194
514	0	0	0	1	3.352911465566476
515	1	0	0	0	3.2820928577280553
516	1	0	0	0	5.146006840995441
517	1	0	0	0	4.252064601196951
518	1	0	0	0	1.6076243549822724
519	1	0	0	0	4.371957956215361
520	1	0	0	0	2.4442677974670315
521	1	0	0	0	3.5170033283585997
522	1	0	0	0	3.1421562559084837
523	1	0	0	0	3.380274945089627
524	1	0	0	0	3.329428499253631
525	1	0	0	0	3.162313165145587
526	1	0	0	0	4.4234711255947285
527	1	0	0	0	2.7372358745820016
528	1	0	0	0	3.578260700608269
529	1	0	0	0	6.6331337463696
530	1	0	0	0	5.7379462323211365
531	1	0	0	0	3.686839978180054
532	1	0	0	0	3.928020286684007
533	0	1	0	0	3.388956411552689
534	0	0	0	1	3.5827147392625585
535	1	0	0	0	2.8391216726565003
536	1	0	0	0	4.36336992061168
537	0	1	0	0	3.9734887469807543
538	0	0	0	1	4.98752489935616
539	0	1	0	0	4.327737306345369
540	0	0	1	0	4.503480076886261
541	0	0	1	0	5.868616829377611
542	0	0	1	0	3.75507178584805
543	0	0	1	0	4.005806412588523
544	0	0	0	1	3.8950325639353425
545	1	0	0	0	4.783567065661923
546	0	1	0	0	2.8058970891578805
547	0	0	0	1	5.048360152734219
548	1	0	0	0	4.0846382037170805
549	1	0	0	0	5.321799373310403
550	1	0	0	0	3.2920289606162814
551	1	0	0	0	3.4441350408254023
552	1	0	0	0	1.944337713148319
553	1	0	0	0	3.834796419100354
554	1	0	0	0	2.837033930295645
555	1	0	0	0	3.0497278958215452
556	1	0	0	0	4.9217775160968165
557	1	0	0	0	3.2997356966549534
558	1	0	0	0	4.310070453285838
559	0	1	0	0	3.4269939122025788
560	0	0	0	1	4.366105741269208
561	1	0	0	0	5.559050533533745
562	0	1	0	0	3.710073135539148
563	0	0	0	1	4.1409193873395855
564	0	1	0	0	8.158142991602876
565	0	0	1	0	2.5418426666359153
566	0	0	1	0	4.714397755058458
567	0	0	0	1	4.884776649245844
568	1	0	0	0	4.338286572387084
569	0	1	0	0	4.40057889799542
570	0	0	0	1	4.87466085836716
571	0	1	0	0	3.7893161015332817
572	0	0	1	0	4.439834704732857
573	0	0	0	1	3.57189603927434
574	0	1	0	0	3.8490181715285523
575	0	0	1	0	2.8827955039169106
576	0	0	0	1	6.4750440379701315
577	1	0	0	0	4.9357613271064835
578	1	0	0	0	4.696183422493092
579	1	0	0	0	5.425514097472864
580	1	0	0	0	2.316911732880047
581	1	0	0	0	4.2871431967909865
582	0	1	0	0	3.899737513800027
583	0	0	0	1	5.348837787685152
584	1	0	0	0	6.215796131924809
585	0	1	0	0	4.01566856447063
586	0	0	1	0	4.995817371564098
587	0	0	1	0	4.7899203136353945
588	0	0	1	0	2.7917569346549236
589	0	0	0	1	3.7623018805893365
590	1	0	0	0	2.7542921635220377
591	1	0	0	0	4.962615317769264
592	1	0	0	0	4.36047304912781
593	1	0	0	0	3.7005910064123984
594	0	1	0	0	3.119644659187296
595	0	0	0	1	2.7214770296004804
596	1	0	0	0	3.662653293634168
597	1	0	0	0	3.0576336011402456
598	1	0	0	0	2.551273912554535
599	1	0	0	0	4.660413962429365
600	0	1	0	0	3.6287670018237694
601	0	0	1	0	3.1393079406658617
602	0	0	1	0	3.343190114183826
603	0	0	0	1	3.8155188088044922
604	1	0	0	0	3.823388783580885
605	0	1	0	0	2.824062156500046
606	0	0	0	1	4.47807160062236
607	1	0	0	0	3.4480980230793836
608	1	0	0	0	3.390158201473569
609	1	0	0	0	4.047187479087083
610	0	1	0	0	3.351820773140005
611	0	0	1	0	4.157042619745107
612	0	0	1	0	2.1533718160908615
613	0	0	0	1	3.9484063898964012
614	1	0	0	0	7.866989887328233
615	1	0	0	0	3.72577636818656
616	0	1	0	0	3.068621095001698
617	0	0	0	1	2.95488626335741
618	1	0	0	0	3.2755724986455
619	0	1	0	0	2.9156564373902674
620	0	0	0	1	3.143616621357869
621	0	1	0	0	3.130460194767927
622	0	0	0	1	3.3771431019594957
623	1	0	0	0	3.3823388475351805
624	0	1	0	0	4.155927859369099
625	0	0	1	0	3.367453033600389
626	0	0	0	1	2.702978085190076
627	0	1	0	0	3.696145742913326
628	0	0	0	1	3.1582288899266406
629	0	1	0	0	2.706021104199759
630	0	0	1	0	2.5249281905912575
631	0	0	0	1	3.369431250075087
632	1	0	0	0	3.1788078788404595
633	1	0	0	0	2.8879040266314115
634	1	0	0	0	2.8227486161042377
635	1	0	0	0	3.720456018727096
636	1	0	0	0	3.0054223226083963
637	1	0	0	0	3.836787213726849
638	1	0	0	0	3.964909449127632
639	1	0	0	0	5.066452264818882
640	1	0	0	0	2.3101703254492327
641	1	0	0	0	2.301050783469794
642	1	0	0	0	2.7223150536672374
643	1	0	0	0	5.576408997313409
644	1	0	0	0	2.854575967501362
645	1	0	0	0	3.987620061235109
646	0	1	0	0	4.096136012455162
647	0	0	1	0	3.7733974486634683
648	0	0	0	1	3.065726105052298
649	1	0	0	0	2.8965249865850704
650	0	1	0	0	3.335519721873344
651	0	0	0	1	3.2456230878895487
652	1	0	0	0	3.929416222686294
653	1	0	0	0	4.14648967390644
654	1	0	0	0	3.442261712237075
655	1	0	0	0	5.7866400602246735
656	1	0	0	0	5.619876191247743
657	1	0	0	0	4.623949159239681
658	0	1	0	0	3.5380531557934733
659	0	0	0	1	5.1062217486215
660	1	0	0	0	2.995764957652844
661	1	0	0	0	3.718740216895797
662	1	0	0	0	2.6279089340002373
663	0	1	0	0	3.6997831424779917
664	0	0	1	0	3.739169811764065
665	0	0	1	0	3.129228520360863
666	0	0	1	0	3.3727836145888577
667	0	0	0	1	5.252477293852294
668	1	0	0	0	4.7905127318916945
669	1	0	0	0	5.348551131612052
670	1	0	0	0	3.187783156275253
671	1	0	0	0	3.32007534783464
672	1	0	0	0	4.3072475416869525
673	1	0	0	0	2.2876369328656896
674	1	0	0	0	2.815375847113175
675	1	0	0	0	3.111782443719537
676	1	0	0	0	3.445844772131016
677	1	0	0	0	5.090518760991651
678	1	0	0	0	2.182215260829943
679	0	1	0	0	2.097387713668528
680	0	0	0	1	2.694329937670677
681	0	1	0	0	4.298014400361345
682	0	0	0	1	2.544789202855914
683	1	0	0	0	4.410845105762011
684	1	0	0	0	3.6060517832909924
685	0	1	0	0	3.6752134402901797
686	0	0	0	1	2.1991017265467443
687	1	0	0	0	3.846203446698667
688	1	0	0	0	4.5525454059032775
689	1	0	0	0	3.633354102338696
690	0	1	0	0	3.2103912193268624
691	0	0	0	1	4.145319877495902
692	1	0	0	0	5.119569906276722
693	1	0	0	0	5.859297712121874
694	0	1	0	0	6.265698097552683
695	0	0	0	1	3.34012116315334
696	1	0	0	0	4.915413979786059
697	0	1	0	0	3.003173693797666
698	0	0	1	0	3.2681790639671977
699	0	0	1	0	3.176434011604309
700	0	0	0	1	4.2411944988670225
701	1	0	0	0	4.785399433282967
702	1	0	0	0	3.167441374757786
703	1	0	0	0	3.6207297974767014
704	0	1	0	0	3.422277282037665
705	0	0	1	0	3.80112481489391
706	0	0	1	0	2.880842888637155
707	0	0	0	1	3.7664713909341603
708	0	1	0	0	2.8923565630489296
709	0	0	1	0	3.7705953368703287
710	0	0	0	1	3.4982263119697024
711	1	0	0	0	3.653216181549937
712	1	0	0	0	4.273603938264785
713	1	0	0	0	3.672407742864229
714	1	0	0	0	4.341558434235369
715	1	0	0	0	4.752595578800855
716	1	0	0	0	3.3270363181948364
717	0	1	0	0	3.418772374240975
718	0	0	0	1	4.204355407554731
719	1	0	0	0	3.213129641370139
720	1	0	0	0	4.705743792819649
721	1	0	0	0	4.452122012286073
722	1	0	0	0	3.7667991741401314
723	1	0	0	0	2.9379611449122582
724	1	0	0	0	3.043779625544098
725	0	1	0	0	4.688585673499727
726	0	0	1	0	2.621587024073791
727	0	0	0	1	2.9988733675827404
728	1	0	0	0	3.355148220921534
729	1	0	0	0	4.938518426701446
730	1	0	0	0	4.790350477055804
731	1	0	0	0	2.7515549987893846
732	1	0	0	0	3.1221170237782574
733	0	1	0	0	2.200363294268798
734	0	0	1	0	1.683676716573429
735	0	0	0	1	3.7817008227789373
736	1	0	0	0	3.906798070934964
737	1	0	0	0	3.725267556095135
738	1	0	0	0	4.378757594312123
739	1	0	0	0	4.4086376282019115
740	0	1	0	0	4.082188636486772
741	0	0	1	0	3.4234581277459344
742	0	0	1	0	4.646142267763779
743	0	0	1	0	4.740407957463598
744	0	0	0	1	2.7224756710247755
745	1	0	0	0	5.109023952347342
746	0	1	0	0	3.4832462998176807
747	0	0	0	1	4.543430652890746
748	1	0	0	0	2.7545874513466386
749	1	0	0	0	3.1223525865679593
750	0	1	0	0	3.8230418634906425
751	0	0	1	0	3.477956616293409
752	0	0	0	1	3.6752732353874658
753	1	0	0	0	4.012266717670504
754	1	0	0	0	3.2812460472105855
755	1	0	0	0	3.4935015502945084
756	0	1	0	0	4.178348167768518
757	0	0	0	1	3.2327192918377947
758	1	0	0	0	3.6330117488762803
759	1	0	0	0	5.189426731558061
760	0	1	0	0	4.579175006276915
761	0	0	0	1	4.8120137623738675
762	1	0	0	0	3.8475513272095685
763	1	0	0	0	8.313530954788437
764	0	1	0	0	4.58065545928125
765	0	0	1	0	2.56859522172111
766	0	0	0	1	3.0714502495857694
767	1	0	0	0	4.330810735404556
768	0	1	0	0	4.183325090057083
769	0	0	0	1	5.345125296815377
770	1	0	0	0	3.601750450552247
771	1	0	0	0	4.498959611205652
772	1	0	0	0	4.008415762350906
773	1	0	0	0	4.17291702126729
774	1	0	0	0	4.412841154946801
775	1	0	0	0	4.148376063254955
776	1	0	0	0	2.9973985477452705
777	1	0	0	0	3.311495904465809
778	0	1	0	0	3.813082929564459
779	0	0	1	0	4.453414175164498
780	0	0	0	1	2.3272247600730416
781	1	0	0	0	2.538582552767965
782	0	1	0	0	5.402984475972207
783	0	0	0	1	3.385989989872946
784	1	0	0	0	3.8139627853162232
785	1	0	0	0	1.8855123653503634
786	1	0	0	0	2.448608719062743
787	1	0	0	0	4.037986259603946
788	0	1	0	0	2.3092958484988206
789	0	0	1	0	2.729368235760281
790	0	0	0	1	2.4004524873121786
791	1	0	0	0	2.8890057091406995
792	1	0	0	0	3.019485615170596
793	1	0	0	0	2.7198176387367443
794	1	0	0	0	3.1061262031929937
795	1	0	0	0	6.073740165132924
796	1	0	0	0	4.044052853702486
797	0	1	0	0	4.510220968933537
798	0	0	0	1	3.4126948107690414
799	1	0	0	0	6.490986132024169
800	0	1	0	0	4.534846773249258
801	0	0	0	1	3.76824323679511
802	0	1	0	0	3.325373443855125
803	0	0	0	1	4.011577339755383
804	1	0	0	0	3.320283639119273
805	1	0	0	0	4.58107393082386
806	0	1	0	0	4.401896128153053
807	0	0	0	1	4.066182745153869
808	1	0	0	0	3.458433215116669
809	1	0	0	0	3.5527813564170034
810	1	0	0	0	3.276631388637294
811	1	0	0	0	3.4825567905053907
812	1	0	0	0	2.8217999837984875
813	1	0	0	0	3.46340069661444
814	1	0	0	0	3.6265194428669423
815	1	0	0	0	3.287212214193783
816	1	0	0	0	2.079046700568957
817	1	0	0	0	2.631175288250518
818	1	0	0	0	4.1057308031412925
819	1	0	0	0	5.615190948792807
820	1	0	0	0	4.3045941000871535
821	0	1	0	0	4.985433882414336
822	0	0	0	1	4.369937099814501
823	0	1	0	0	3.830108559400987
824	0	0	0	1	4.767657895031058
825	1	0	0	0	3.6515755264249172
826	1	0	0	0	3.158175058846678
827	0	1	0	0	2.6893595138276787
828	0	0	1	0	2.984935939594058
829	0	0	0	1	2.7865069645347065
830	1	0	0	0	3.257733011070191
831	0	1	0	0	3.308996341719551
832	0	0	0	1	2.547838773282654
833	1	0	0	0	2.412327632116448
834	0	1	0	0	2.5592950600431887
835	0	0	0	1	3.502428015750857
836	1	0	0	0	4.11106451508742
837	1	0	0	0	3.6757016236021984
838	1	0	0	0	3.749935034520103
839	1	0	0	0	4.3888335882192075
840	1	0	0	0	4.115849750707171
841	1	0	0	0	3.5949813591783295
842	1	0	0	0	3.2560687885709982
843	0	1	0	0	2.8194771634850095
844	0	0	0	1	3.6300035270059072
845	1	0	0	0	3.408162636223562
846	1	0	0	0	6.763304083177154
847	1	0	0	0	3.3822469882801327
848	1	0	0	0	4.215646622721966
849	0	1	0	0	4.901432000319775
850	0	0	0	1	4.1937965495384315
851	1	0	0	0	4.535042622310367
852	1	0	0	0	3.2426104839985928
853	1	0	0	0	3.685198250943211
854	1	0	0	0	5.105892083850139
855	1	0	0	0	3.998732627076958
856	0	1	0	0	3.7034634127206734
857	0	0	1	0	3.4026403179651
858	0	0	1	0	3.0025720692702604
859	0	0	1	0	3.8282208701866787
860	0	0	0	1	4.081624022917057
861	1	0	0	0	1.5950027462765202
862	1	0	0	0	3.7266933179800756
863	1	0	0	0	3.8214046519519096
864	1	0	0	0	3.7602511704600907
865	1	0	0	0	4.165988365214425
866	1	0	0	0	3.469548455199259
867	1	0	0	0	1.514438635989735
868	1	0	0	0	3.7117954298152274
869	1	0	0	0	3.1848120759679373
870	1	0	0	0	2.8794356783515744
871	0	1	0	0	2.6647327238860905
872	0	0	1	0	3.5491707157242236
873	0	0	1	0	4.7421416740462
874	0	0	0	1	3.237032118152616
875	0	1	0	0	5.343240226348657
876	0	0	0	1	4.876495894338715
877	1	0	0	0	3.74019371403843
878	0	1	0	0	2.740206143941246
879	0	0	0	1	3.648661196265935
880	1	0	0	0	3.3135019949612206
881	1	0	0	0	3.808037759287753
882	0	1	0	0	3.1367299467367618
883	0	0	0	1	5.051457831574695
884	0	1	0	0	3.5972093051758858
885	0	0	0	1	2.431724622889255
886	0	1	0	0	3.3437963313841155
887	0	0	0	1	4.007438764214135
888	1	0	0	0	4.26095315694428
889	0	1	0	0	4.6850880162188675
890	0	0	0	1	2.1634633595382446
891	1	0	0	0	3.646965100834473
892	1	0	0	0	3.934402944416324
893	1	0	0	0	3.290209246544824
894	1	0	0	0	4.543390667001004
895	1	0	0	0	3.277139103503746
896	0	1	0	0	3.3469580155262606
897	0	0	0	1	3.0556823239955677
898	1	0	0	0	3.8517917800570007
899	1	0	0	0	3.282701349050626
900	0	1	0	0	2.6871126625194397
901	0	0	1	0	3.3935706660440315
902	0	0	0	1	4.72682653498698
903	1	0	0	0	3.082836939232971
904	1	0	0	0	6.555976846176279
905	1	0	0	0	4.001942740102545
906	0	1	0	0	3.3864215391877104
907	0	0	0	1	4.06003972893234
908	0	1	0	0	3.92296606249497
909	0	0	0	1	4.391231782511447
910	1	0	0	0	5.131263464731308
911	0	1	0	0	5.256775198407932
912	0	0	0	1	2.0593452046116654
913	1	0	0	0	5.762424867159277
914	1	0	0	0	4.608242123552588
915	0	1	0	0	4.463706793204414
916	0	0	1	0	3.481805434794766
917	0	0	0	1	5.727343110712111
918	0	1	0	0	5.238871662698962
919	0	0	1	0	3.675491087570783
921	0	0	0	1	4.651636556464337
922	1	0	0	0	5.352646201492646
923	1	0	0	0	6.446315874962162
924	1	0	0	0	6.061121296988219
925	1	0	0	0	4.124679402017998
926	0	1	0	0	4.791722155098181
927	0	0	0	1	4.348949813018724
928	0	1	0	0	2.9087860667434753
929	0	0	0	1	4.129375946168675
930	1	0	0	0	4.403180955457921
931	1	0	0	0	4.245185043122568
932	1	0	0	0	2.579251746613074
933	1	0	0	0	2.775293919584352
934	0	1	0	0	3.8483173165688216
935	0	0	0	1	2.908258149178276
936	1	0	0	0	2.9990080788859044
937	0	1	0	0	4.9480714102274055
938	0	0	1	0	4.630311170558149
939	0	0	1	0	4.469465982496458
940	0	0	0	1	2.9656163090734875
941	0	1	0	0	3.704554584784197
942	0	0	0	1	2.729409181967979
943	1	0	0	0	5.199904762371377
944	1	0	0	0	4.521928564592229
945	0	1	0	0	2.4121790091542468
946	0	0	0	1	3.741514260105631
947	1	0	0	0	3.505467835328695
948	1	0	0	0	3.05282002980549
949	1	0	0	0	5.106195854100189
950	0	1	0	0	3.5921678045324317
951	0	0	0	1	3.4761756832728468
952	0	1	0	0	2.838301918272063
953	0	0	1	0	3.356750329325555
954	0	0	0	1	4.4875698020354875
955	1	0	0	0	2.9820326408506115
956	1	0	0	0	4.101007369713148
957	1	0	0	0	4.385072058758609
958	1	0	0	0	4.35498553838625
959	1	0	0	0	3.1355098840705025
960	0	1	0	0	2.905668885044335
961	0	0	0	1	2.643268890258033
962	1	0	0	0	4.662416708818633
963	1	0	0	0	4.146111309550642
964	1	0	0	0	3.2624746651643557
965	1	0	0	0	4.4404978075825
966	0	1	0	0	2.508490747134967
967	0	0	1	0	3.6412897861128917
968	0	0	1	0	4.08510001469373
969	0	0	0	1	2.679319078496886
970	0	1	0	0	3.190950887491769
971	0	0	1	0	3.1084633692897063
972	0	0	1	0	3.4097818507271045
973	0	0	1	0	3.5801220824050968
974	0	0	0	1	3.6663183467062104
975	0	1	0	0	4.831922130553157
976	0	0	0	1	2.9659070412812385
977	1	0	0	0	3.1764180103227106
978	1	0	0	0	5.483383966054603
979	1	0	0	0	4.638277585968299
980	1	0	0	0	4.333835547496236
981	0	1	0	0	4.357408995486119
982	0	0	1	0	3.2203055867819583
983	0	0	0	1	4.462025130866462
984	1	0	0	0	3.3369919572694458
985	1	0	0	0	5.10500351053567
986	0	1	0	0	2.6062146721899784
987	0	0	0	1	2.892349168180102
988	0	1	0	0	3.175098166426432
989	0	0	1	0	2.8934590490971974
990	0	0	0	1	3.788941742161525
991	1	0	0	0	5.373147101707583
992	1	0	0	0	7.903905521863847
993	0	1	0	0	5.583405393719615
994	0	0	1	0	4.204379679248207
995	0	0	0	1	3.432380494396583
996	1	0	0	0	5.556536314903668
997	1	0	0	0	2.935344642438474
998	1	0	0	0	4.289978772554258
999	1	0	0	0	3.3752032134674783
1000	1	0	0	0	2.454102259671875
1001	1	0	0	0	3.3912587035409087
1002	0	1	0	0	3.2595420962220563
1003	0	0	1	0	3.523987933031759
1004	0	0	0	1	3.105567164591527
1005	1	0	0	0	2.5616009531267294
1006	1	0	0	0	5.750294447253007
1007	1	0	0	0	3.2055057335286694
1008	1	0	0	0	4.326505169447588
1009	1	0	0	0	2.78024048759468
1010	1	0	0	0	3.7378124898229945
1011	1	0	0	0	3.4578871774441335
1012	1	0	0	0	3.354590416346317
1013	0	1	0	0	5.095231196610058
1014	0	0	0	1	4.373360016226605
1015	1	0	0	0	5.038271243505007
1016	1	0	0	0	4.564458714115497
1017	1	0	0	0	3.5669521255620737
1018	1	0	0	0	3.4412555272459837
1019	1	0	0	0	7.682929032380414
1020	1	0	0	0	4.738557221675021
1021	1	0	0	0	3.6108869729238715
1022	1	0	0	0	3.3719015129304646
1023	0	1	0	0	5.368235178078732
1024	0	0	0	1	3.7559025105477324
1025	0	1	0	0	3.341776221925917
1026	0	0	0	1	3.6680959748689106
1027	1	0	0	0	4.127573587783947
1028	0	1	0	0	3.43818103009264
1029	0	0	0	1	3.236643804787569
1030	1	0	0	0	4.30685117490203
1031	1	0	0	0	4.406311040002952
1032	1	0	0	0	4.212885567607064
1033	1	0	0	0	4.029887754557545
1034	1	0	0	0	3.934678642131176
1035	0	1	0	0	5.809808138323926
1036	0	0	0	1	3.71240438460972
1037	1	0	0	0	4.312175269720814
1038	0	1	0	0	3.4802195971601733
1039	0	0	0	1	3.137355947631221
1040	0	1	0	0	4.735617036405395
1041	0	0	0	1	3.7962977362973556
1042	1	0	0	0	2.920321640004308
1043	1	0	0	0	3.664568438718003
1044	1	0	0	0	3.4739990337117037
1045	1	0	0	0	4.18599005647768
1046	0	1	0	0	4.501215715064538
1047	0	0	1	0	3.0825525789278716
1048	0	0	1	0	6.369932754273619
1049	0	0	0	1	3.8749599126752736
1050	1	0	0	0	3.340818129058819
1051	0	1	0	0	3.998381566095907
1052	0	0	1	0	2.912559525967266
1053	0	0	0	1	3.753237515624058
1054	1	0	0	0	3.2712408807885307
1055	1	0	0	0	3.4946812363106083
1056	0	1	0	0	3.373490000357376
1057	0	0	0	1	3.7340187538461262
1058	0	1	0	0	2.526682224307087
1059	0	0	1	0	4.152487819052571
1060	0	0	0	1	2.902041550210344
1061	0	1	0	0	4.8985618310762975
1062	0	0	0	1	2.4527563783452417
1063	1	0	0	0	3.880433164444911
1064	0	1	0	0	3.341471442403199
1065	0	0	1	0	2.452588261782522
1066	0	0	1	0	3.359801732334259
1067	0	0	0	1	3.2121970302972387
1068	1	0	0	0	2.232458887922886
1069	0	1	0	0	1.8336416180969066
1070	0	0	0	1	3.269795830130522
1071	1	0	0	0	1.2969173465972241
1072	1	0	0	0	3.55685927171572
1073	1	0	0	0	3.070367685411086
1074	0	1	0	0	2.245218694746055
1075	0	0	0	1	1.9963005200001924
1076	0	1	0	0	1.6103020608997087
1077	0	0	1	0	3.9076450762535697
1078	0	0	1	0	3.372858016410759
1079	0	0	0	1	4.4803274963674795
1080	1	0	0	0	3.3487585310804144
1081	0	1	0	0	2.2504639991695012
1082	0	0	0	1	2.7637637959368333
1083	1	0	0	0	3.626893569670798
1084	1	0	0	0	2.93368707114563
1085	0	1	0	0	3.8487151009012206
1086	0	0	0	1	4.4384593624109945
1087	1	0	0	0	3.5777475894367323
1088	1	0	0	0	2.299647957486442
1089	0	1	0	0	2.2053890814970742
1090	0	0	0	1	4.325083855022638
1091	1	0	0	0	4.044150835768567
1092	1	0	0	0	3.6841947815566467
1093	1	0	0	0	2.3977443910140703
1094	1	0	0	0	3.012807228784962
1095	1	0	0	0	4.359324847417883
1096	0	1	0	0	3.2127943176604417
1097	0	0	0	1	2.844606584474792
1098	1	0	0	0	2.762113490279708
1099	1	0	0	0	4.203892934905896
1100	1	0	0	0	3.582140030848313
1101	0	1	0	0	2.001099482489552
1102	0	0	0	1	2.5008461277675917
1103	1	0	0	0	4.241567905817649
1104	0	1	0	0	4.151199946806369
1105	0	0	1	0	3.04417568441709
1106	0	0	1	0	3.551363134073478
1107	0	0	1	0	2.651795843464419
1108	0	0	1	0	2.078524659602754
1109	0	0	0	1	2.223987838391475
1110	0	1	0	0	2.1205547711888473
1111	0	0	0	1	4.495121947818388
1112	1	0	0	0	2.9172881422506287
1113	0	1	0	0	1.6103020608997087
1114	0	0	1	0	3.9076450762535697
1115	0	0	1	0	3.372858016410759
1116	0	0	0	1	4.4803274963674795
1117	1	0	0	0	3.3487585310804144
1118	1	0	0	0	2.2504639991695012
1119	1	0	0	0	3.0785176383193793
1120	1	0	0	0	3.626893569670798
1121	1	0	0	0	2.93368707114563
1122	0	1	0	0	3.8487151009012206
1123	0	0	0	1	4.4384593624109945
1124	1	0	0	0	3.5777475894367323
1125	1	0	0	0	2.299647957486442
1126	0	1	0	0	2.2053890814970742
1127	0	0	0	1	4.325083855022638
1128	1	0	0	0	4.044150835768567
1129	1	0	0	0	3.6841947815566467
1130	1	0	0	0	2.3977443910140703
1131	1	0	0	0	3.012807228784962
1132	1	0	0	0	4.359324847417883
1133	0	1	0	0	3.2127943176604417
1134	0	0	0	1	2.844606584474792
1135	1	0	0	0	2.762113490279708
1136	1	0	0	0	4.203892934905896
1137	1	0	0	0	3.582140030848313
1138	0	1	0	0	2.001099482489552
1139	0	0	0	1	2.5008461277675917
1140	1	0	0	0	4.241567905817649
1141	0	1	0	0	4.151199946806369
1142	0	0	1	0	3.04417568441709
1143	0	0	1	0	3.551363134073478
1144	0	0	1	0	2.651795843464419
1145	0	0	1	0	2.078524659602754
1146	0	0	0	1	2.223987838391475
1147	0	1	0	0	2.1205547711888473
1148	0	0	0	1	4.495121947818388
1149	1	0	0	0	2.9172881422506287
1150	1	0	0	0	4.795410437611666
1151	1	0	0	0	3.371786068026528
1152	1	0	0	0	4.207070418402954
1153	1	0	0	0	2.5470479305999807
1154	1	0	0	0	3.8091087936221584
1155	0	1	0	0	2.783894035721744
1156	0	0	0	1	3.0628107089906216
1157	0	1	0	0	5.751094359133098
1158	0	0	0	1	5.601885675103294
1159	1	0	0	0	2.617330241847832
1160	0	1	0	0	1.6283881855552882
1161	0	0	0	1	3.442681676665976
1162	0	1	0	0	3.4012558306616607
1163	0	0	1	0	2.879778659662035
1164	0	0	1	0	2.915656679828409
1165	0	0	0	1	4.085797863664243
1166	1	0	0	0	3.227713476276062
1167	0	1	0	0	2.803693840630312
1168	0	0	1	0	3.5900165953192698
1169	0	0	0	1	3.277689785011499
1170	1	0	0	0	3.5529625241001406
1171	0	1	0	0	5.30194112434624
1172	0	0	0	1	3.8021781846822877
1173	1	0	0	0	2.6954354076725444
1174	1	0	0	0	2.7609683096056217
1175	1	0	0	0	3.958035036354644
1176	1	0	0	0	4.145846415713378
1177	1	0	0	0	3.134947812100351
1178	0	1	0	0	5.080330073386301
1179	0	0	0	1	4.799508900525534
1180	1	0	0	0	5.350074389801495
1181	1	0	0	0	3.480177874562472
1182	1	0	0	0	3.031994824038591
1183	1	0	0	0	2.5749983825000986
1184	0	1	0	0	2.7748600879890253
1185	0	0	0	1	3.741197501717339
1186	1	0	0	0	4.703412466410925
1187	1	0	0	0	2.8619778422604942
1188	1	0	0	0	4.740383662338116
1189	1	0	0	0	2.999416707411125
1190	1	0	0	0	5.960042870344235
1191	1	0	0	0	3.1942097918078454
1192	1	0	0	0	5.357085568473576
1193	1	0	0	0	2.6494732954413753
1194	1	0	0	0	2.666648961998818
1195	1	0	0	0	2.9694840255971253
1196	0	1	0	0	3.0754870640220524
1197	0	0	0	1	3.341107066940984
1198	0	1	0	0	3.5920770600371164
1199	0	0	0	1	3.6845760682708977
1200	1	0	0	0	3.3159232021368688
1201	1	0	0	0	4.307958473864103
1202	0	1	0	0	3.769745430195835
1203	0	0	0	1	3.638089695903681
1204	1	0	0	0	4.519769698328459
1205	1	0	0	0	3.0923762609432304
1206	1	0	0	0	3.3159232021368688
1207	1	0	0	0	3.950169759852195
1208	1	0	0	0	2.754818870881847
1209	1	0	0	0	4.6348858858343815
1210	0	1	0	0	3.3042826975099433
1211	0	0	0	1	3.1741784555771724
1212	1	0	0	0	3.596334747705256
1213	1	0	0	0	2.4702953888347965
1214	1	0	0	0	3.386109259267309
1215	1	0	0	0	2.8993721818159695
1216	1	0	0	0	4.023440055319262
1217	0	1	0	0	2.6724885442849406
1218	0	0	0	1	4.558847258254109
1219	0	1	0	0	3.671902605641083
1220	0	0	0	1	2.7791535030729273
1221	1	0	0	0	3.779223160088685
1222	1	0	0	0	3.710893369531885
1223	1	0	0	0	4.042610003754915
1224	1	0	0	0	2.4539879239959337
1225	1	0	0	0	3.9776828258869523
1226	1	0	0	0	2.681138290856293
1227	0	1	0	0	5.531616058768157
1228	0	0	1	0	4.080433681400419
1229	0	0	0	1	2.113233715790724
1230	0	1	0	0	4.363913074088615
1231	0	0	0	1	3.7435917965751324
1232	1	0	0	0	2.911230151768513
1233	0	1	0	0	5.276892652722402
1234	0	0	1	0	3.1273777516558754
1235	0	0	0	1	3.004661712945958
1236	1	0	0	0	4.664214674189575
1237	1	0	0	0	2.3393439469817983
1238	1	0	0	0	2.3063845811501333
1239	1	0	0	0	3.0124234051546783
1240	1	0	0	0	2.8403327849399727
1241	1	0	0	0	2.4427730662795524
1242	1	0	0	0	3.7158686082489596
1243	1	0	0	0	4.3327350483707034
1244	1	0	0	0	3.5665868739263002
1245	0	1	0	0	8.720763850979386
1246	0	0	0	1	4.135455547496735
1247	1	0	0	0	4.673347425467666
1248	0	1	0	0	4.852005179781807
1249	0	0	0	1	4.252538391445862
1250	1	0	0	0	4.118888768058054
1251	1	0	0	0	4.557733897067241
1252	0	1	0	0	4.2801360216689615
1253	0	0	1	0	3.8389092445394275
1254	0	0	0	1	4.51615529927425
1255	1	0	0	0	3.076518785723016
1256	1	0	0	0	4.761733301941632
1257	1	0	0	0	6.957859058470092
1258	1	0	0	0	3.5611050962038475
1259	1	0	0	0	4.074694689073058
1260	1	0	0	0	2.035257209601918
1261	1	0	0	0	2.720948324697161
1262	0	1	0	0	3.9628960757313143
1263	0	0	0	1	2.980063767017435
1264	0	1	0	0	5.759577488759743
1265	0	0	1	0	5.572181768820886
1266	0	0	1	0	3.233548073119938
1267	0	0	0	1	5.233119077655044
1268	1	0	0	0	4.137676083637632
1269	1	0	0	0	4.556796492781767
1270	1	0	0	0	3.822905730104506
1271	1	0	0	0	2.9865872399487237
1272	1	0	0	0	4.202292230129839
1273	1	0	0	0	2.333785768820634
1274	1	0	0	0	2.8517885228914697
1275	1	0	0	0	4.51294924754639
1276	1	0	0	0	4.327710118021451
1277	1	0	0	0	4.2443994861816705
1278	0	1	0	0	2.380462537828307
1279	0	0	1	0	3.0511125342181913
1280	0	0	1	0	4.3150483677418645
1281	0	0	0	1	3.2092711799140208
1282	1	0	0	0	3.092332333794192
1283	1	0	0	0	3.735932199661337
1284	0	1	0	0	3.10612267677637
1285	0	0	0	1	5.57248129708369
1286	1	0	0	0	4.062929430272984
1287	0	1	0	0	3.2734403700473638
1288	0	0	0	1	3.6049133278759156
1289	1	0	0	0	4.7942203570382995
1290	1	0	0	0	4.907188708420516
1291	1	0	0	0	4.919998596701042
1292	1	0	0	0	3.2272135715744343
1293	1	0	0	0	3.671997736281882
1294	1	0	0	0	4.764294011887695
1295	1	0	0	0	2.2693423981652567
1296	0	1	0	0	3.0209762477373183
1297	0	0	0	1	2.6315980532712686
1298	1	0	0	0	4.1664670214883675
1299	0	1	0	0	3.545240235228799
1300	0	0	0	1	3.6484988519332413
1301	1	0	0	0	4.620572395944513
1302	1	0	0	0	4.500722311227799
1303	1	0	0	0	3.1040543252633643
1304	1	0	0	0	4.29701114921207
1305	1	0	0	0	3.0227638429535872
1306	1	0	0	0	3.241459263512465
1307	1	0	0	0	3.247681680728039
1308	1	0	0	0	4.699545852587667
1309	1	0	0	0	6.714195810233932
1310	1	0	0	0	4.109911571311568
1311	1	0	0	0	5.750898376423957
1312	1	0	0	0	1.917703548074647
1313	1	0	0	0	4.446645560905439
1314	1	0	0	0	3.310215637164895
1315	1	0	0	0	3.5720199581058094
1316	0	1	0	0	4.89084801960917
1317	0	0	0	1	3.2562839888799706
1318	1	0	0	0	4.3871479483249995
1319	0	1	0	0	2.0374309790325897
1320	0	0	0	1	4.244363601770239
1321	0	1	0	0	4.5050854212181415
1322	0	0	0	1	5.295834660774416
1323	1	0	0	0	2.5630699921713203
1324	1	0	0	0	5.417736535624293
1325	1	0	0	0	3.9870941440514214
1326	1	0	0	0	2.928212327229933
1327	0	1	0	0	4.132874073189328
1328	0	0	0	1	4.695215023140515
1329	1	0	0	0	5.3164976747673744
1330	0	1	0	0	2.5871201432509667
1331	0	0	0	1	4.706037938492958
1332	1	0	0	0	4.110876807700793
1333	1	0	0	0	3.8576804449520488
1334	1	0	0	0	3.4343771992133396
1335	1	0	0	0	5.635035347788133
1336	1	0	0	0	3.127609195649947
1337	1	0	0	0	3.2146220065495976
1338	1	0	0	0	3.7272996199417863
1339	1	0	0	0	4.3455359536387
1340	1	0	0	0	3.123134299942848
1341	1	0	0	0	4.399060564333067
1342	0	1	0	0	2.8866470195849727
1343	0	0	1	0	2.6205631442700064
1344	0	0	1	0	2.793667811793875
1345	0	0	0	1	3.252405798532346
1346	1	0	0	0	2.0290814954478775
1347	1	0	0	0	2.0313053628744724
1348	1	0	0	0	3.077454146882608
1349	1	0	0	0	2.5980635326895816
1350	1	0	0	0	4.414592446214769
1351	1	0	0	0	3.3466465012093876
1352	0	1	0	0	3.4432698089432017
1353	0	0	0	1	4.452574289104409
1354	1	0	0	0	3.827968196814532
1355	1	0	0	0	3.6767663384230183
1356	1	0	0	0	3.771355096120305
1357	0	1	0	0	3.043075293578724
1358	0	0	1	0	4.92264266400068
1359	0	0	0	1	2.705835589793736
1360	1	0	0	0	3.86633594568342
1361	0	1	0	0	3.163673592705808
1362	0	0	0	1	3.109189201096751
1363	1	0	0	0	5.463148661726384
1364	1	0	0	0	3.6618795762184857
1365	1	0	0	0	2.139338659257871
1366	1	0	0	0	3.1532138475093907
1367	1	0	0	0	4.154534808257372
1368	1	0	0	0	4.454074438175264
1369	1	0	0	0	1.7259485580454657
1370	1	0	0	0	3.762828941104242
1371	1	0	0	0	2.6548772882318326
1372	1	0	0	0	3.658824112595852
1373	1	0	0	0	3.6202064634623965
1374	0	1	0	0	3.5337695077453164
1375	0	0	1	0	4.951151846502464
1376	0	0	0	1	4.831226446866991
1377	1	0	0	0	2.95615868817834
1378	0	1	0	0	2.8255480788673424
1379	0	0	0	1	4.424304339972039
1380	1	0	0	0	3.7527307265357055
1381	1	0	0	0	3.5751374087069903
1382	1	0	0	0	4.69307136449141
1383	1	0	0	0	4.266942950923778
1384	0	1	0	0	2.992690715845636
1385	0	0	0	1	4.022116707194548
1386	1	0	0	0	2.9026274151326676
1387	1	0	0	0	4.844467767450206
1388	1	0	0	0	3.6322028891043283
1389	1	0	0	0	3.4216560437637633
1390	1	0	0	0	2.906210616808164
1391	1	0	0	0	3.568428171405948
1392	1	0	0	0	2.8935976374414594
1393	1	0	0	0	2.037094925480551
1394	1	0	0	0	4.818916050295033
1395	1	0	0	0	4.345989973541792
1396	1	0	0	0	3.0461650218660665
1397	0	1	0	0	4.505242966356811
1398	0	0	0	1	2.92786963600178
1399	1	0	0	0	3.1669683702981994
1400	1	0	0	0	3.8612044471451545
1401	1	0	0	0	3.0649731141125707
1402	1	0	0	0	4.6486721044934365
1403	0	1	0	0	2.6515788117219126
1405	1	0	0	0	2.472983261230243
1406	1	0	0	0	3.5191974665778893
1407	1	0	0	0	5.432519159252497
1408	1	0	0	0	4.709779012932657
1409	1	0	0	0	3.981742871476111
1410	1	0	0	0	4.086883965255378
1411	0	1	0	0	4.287558852157315
1412	0	0	0	1	2.746348020683687
1413	1	0	0	0	4.28688071335683
1414	0	1	0	0	4.646936712785939
1415	0	0	1	0	1.4857719749810572
1416	0	0	0	1	5.031881276504747
1417	1	0	0	0	2.6038873771399498
1418	0	1	0	0	2.3578684991443057
1419	0	0	0	1	3.8787469099290672
1420	1	0	0	0	2.6364615190952274
1421	1	0	0	0	3.8151925853963635
1422	1	0	0	0	3.526494112470812
1423	1	0	0	0	3.3480540050098972
1424	1	0	0	0	1.4778671003638153
1425	0	1	0	0	1.53392271649193
1427	0	1	0	0	4.73010735235905
1428	0	0	0	1	2.5257673342471887
1429	1	0	0	0	4.163192049363115
1430	1	0	0	0	3.163947811336598
1431	1	0	0	0	4.151503732613141
1432	1	0	0	0	4.067331361168558
1433	1	0	0	0	3.3320216727829908
1434	1	0	0	0	4.745469880376085
1435	1	0	0	0	4.252671421588312
1436	1	0	0	0	2.356484488466272
1437	0	1	0	0	2.6308074506548187
1438	0	0	1	0	3.3776148147443963
1439	0	0	0	1	4.575653861743149
1440	1	0	0	0	4.500045681278979
1441	1	0	0	0	2.9244323411298665
1442	1	0	0	0	3.5656631973802395
1443	1	0	0	0	3.405417227705635
1444	0	1	0	0	2.1761547463677924
1445	0	0	0	1	4.865633058473253
1446	0	1	0	0	3.643573781775618
1447	0	0	1	0	2.200852665479291
1448	0	0	0	1	3.1768555315803493
1449	0	1	0	0	3.8195603890523593
1450	0	0	1	0	4.304404029782993
1451	0	0	0	1	3.6422921449900008
1452	1	0	0	0	3.2188365827388967
1453	1	0	0	0	2.630981097766735
1454	1	0	0	0	2.883221500607645
1455	1	0	0	0	3.603090113950564
1456	1	0	0	0	4.691401240062722
1457	1	0	0	0	5.372117750265585
1458	1	0	0	0	3.854761400163235
1459	1	0	0	0	4.323928485926914
1460	1	0	0	0	3.177772729568651
1461	1	0	0	0	3.3266278811531675
1462	1	0	0	0	2.2610792484215243
1463	1	0	0	0	3.7541506706401777
1464	0	1	0	0	4.6539053192993665
1465	0	0	0	1	4.062877626514807
1466	0	1	0	0	5.053833176292364
1467	0	0	0	1	3.5466126265829687
1468	1	0	0	0	2.569160447516975
1469	1	0	0	0	4.330373962703312
1470	1	0	0	0	3.384915168293988
1471	1	0	0	0	4.949096765941685
1472	1	0	0	0	4.30277454275673
1473	0	1	0	0	3.5702595193849813
1474	0	0	0	1	3.81311625964118
1475	1	0	0	0	2.717868798652834
1476	0	1	0	0	3.0623252050017307
1477	0	0	1	0	3.9861894296931735
1478	0	0	0	1	3.7609700075692736
1479	0	1	0	0	3.3364274009578594
1480	0	0	0	1	2.9804629897483603
1481	1	0	0	0	2.835054745178037
1482	0	1	0	0	1.1686776509089603
1483	0	0	1	0	3.3497404768382766
1484	0	0	0	1	3.2274399939718115
1485	1	0	0	0	3.101687455446316
1486	1	0	0	0	5.0147991350998256
1487	1	0	0	0	4.356634724310254
1488	1	0	0	0	4.504785130032237
1489	1	0	0	0	3.0114982387370297
1490	1	0	0	0	4.838085313774734
1491	1	0	0	0	4.300141991622505
1492	1	0	0	0	4.437535857703762
1493	1	0	0	0	4.341117306043863
1494	1	0	0	0	2.861180225120003
1495	1	0	0	0	3.283008677773558
1496	1	0	0	0	3.6012203829238922
1497	1	0	0	0	3.0408916807508226
1498	0	1	0	0	3.3521927799634823
1499	0	0	0	1	2.9465853308338756
1500	1	0	0	0	5.444280427292101
1501	1	0	0	0	2.5254171511669825
1502	0	1	0	0	3.8478212974602077
1503	0	0	0	1	4.251831460365414
1504	1	0	0	0	4.443485080662641
1505	1	0	0	0	3.3490305443223947
1506	1	0	0	0	5.4899159969126705
1507	1	0	0	0	6.618227604050372
1508	0	1	0	0	5.620905512451548
1509	0	0	0	1	4.396681401462941
1510	1	0	0	0	3.9172928277004666
1511	1	0	0	0	3.564932045979323
1512	0	1	0	0	4.349859322826859
1513	0	0	0	1	3.034058478780134
1514	0	1	0	0	2.7064616187850525
1515	0	0	0	1	4.913478765771658
1516	1	0	0	0	4.412859161123071
1517	0	1	0	0	3.733592250943479
1518	0	0	0	1	3.7888827967487546
1519	1	0	0	0	4.148277737090013
1520	1	0	0	0	4.259995053979809
1521	1	0	0	0	2.4336128484306983
1522	1	0	0	0	5.235926615924289
1523	1	0	0	0	3.766301293761149
1524	1	0	0	0	4.426429472313039
1525	1	0	0	0	3.8960467485117394
1526	1	0	0	0	3.516495421703308
1527	0	1	0	0	5.002569377002812
1528	0	0	1	0	1.696673276498847
1529	0	0	0	1	2.6745411740783323
1530	0	1	0	0	2.7984268515501762
1531	0	0	1	0	3.328423123097256
1532	0	0	0	1	1.7859284085362843
1533	1	0	0	0	4.367230539251708
1534	1	0	0	0	2.7425035889184612
1535	1	0	0	0	2.7179639082434064
1536	1	0	0	0	3.928618644048383
1537	0	1	0	0	3.4201499458450284
1538	0	0	0	1	3.081205328137141
1539	1	0	0	0	4.008312842746666
1540	1	0	0	0	3.3670227751220727
1541	1	0	0	0	4.048590237902023
1542	1	0	0	0	4.469841808318869
1543	1	0	0	0	5.8757937803349085
1544	1	0	0	0	4.889118237475243
1545	1	0	0	0	5.6320398302885275
1546	1	0	0	0	2.9135598860956335
1547	1	0	0	0	3.008185178951586
1548	1	0	0	0	3.7734304710789006
1549	1	0	0	0	3.596762032048129
1550	1	0	0	0	4.620260148665489
1551	0	1	0	0	3.5431042867050677
1552	0	0	0	1	2.926390295936723
1553	1	0	0	0	4.702944365356134
1554	1	0	0	0	5.142694542004368
1555	1	0	0	0	4.62690188106557
1556	1	0	0	0	2.869688367228961
1557	1	0	0	0	3.101687455446316
1558	0	1	0	0	3.2274399939718115
1559	0	0	0	1	3.3497404768382766
1560	0	1	0	0	2.9831384419631033
1561	0	0	0	1	3.2561906500189552
1562	0	1	0	0	3.4049196582070045
1563	0	0	0	1	3.3364274009578594
1564	0	1	0	0	3.7609700075692736
1565	0	0	1	0	3.9825886124793257
1566	0	0	0	1	3.2547413536865397
1567	1	0	0	0	2.818612671096046
1568	1	0	0	0	3.7300609161883247
1569	1	0	0	0	3.636604768619481
1570	0	1	0	0	2.3542422687703515
1571	0	0	0	1	3.669651042422984
1572	0	1	0	0	4.568032761962229
1573	0	0	1	0	4.292896838666206
1574	0	0	0	1	4.777338820261641
1575	1	0	0	0	2.8420838356637543
1576	1	0	0	0	3.2935150796411166
1577	1	0	0	0	4.376418405060629
1578	1	0	0	0	4.253825839436983
1579	1	0	0	0	5.851717540745703
1580	1	0	0	0	3.027154072985147
1581	1	0	0	0	3.1008284134351882
1582	1	0	0	0	3.759297674147918
1583	0	1	0	0	3.8321726063837276
1584	0	0	0	1	5.819293729831212
1585	1	0	0	0	4.179497938604885
1586	1	0	0	0	4.212303346796276
1587	1	0	0	0	3.914357506000858
1588	1	0	0	0	2.130123662123528
1589	1	0	0	0	3.7507057541142763
1590	1	0	0	0	3.3668528714736987
1591	1	0	0	0	4.346143306721245
1592	1	0	0	0	2.852143447750841
1593	1	0	0	0	2.814151791228786
1594	1	0	0	0	4.141993125643546
1595	1	0	0	0	5.236878460041073
1596	0	1	0	0	3.506563496190284
1597	0	0	0	1	3.5591802686748153
1598	1	0	0	0	1.5889012349979337
1599	1	0	0	0	4.526076178922336
1600	1	0	0	0	2.9367730213134307
1601	0	1	0	0	2.9099066731479626
1602	0	0	1	0	3.849644273788352
1603	0	0	1	0	3.9065417601283037
1604	0	0	1	0	5.039455047155902
1605	0	0	0	1	3.2013675276755027
1606	1	0	0	0	3.6582678309870267
1607	1	0	0	0	4.0109213690519585
1608	0	1	0	0	3.6487207152092327
1609	0	0	0	1	3.82080376643668
1610	1	0	0	0	4.199445643773045
1611	1	0	0	0	4.4437512116766875
1612	1	0	0	0	4.38309087714937
1613	1	0	0	0	3.6842589527645164
1614	1	0	0	0	4.920726146524121
1615	1	0	0	0	4.814397916223993
1616	1	0	0	0	3.3286900021541475
1617	0	1	0	0	3.746462521443663
1618	0	0	0	1	3.130227373166754
1619	1	0	0	0	4.568529808260264
1620	1	0	0	0	2.46727877590508
1621	1	0	0	0	3.5620832670343474
1622	1	0	0	0	2.6254073087426884
1623	1	0	0	0	3.634744008520915
1624	1	0	0	0	4.114746985520308
1625	1	0	0	0	2.8297288496976463
1626	0	1	0	0	5.797488776798231
1627	0	0	1	0	3.909815964994544
1628	0	0	1	0	2.982666342902216
1629	0	0	0	1	2.653117333647486
1630	1	0	0	0	2.0049718627359394
1631	0	1	0	0	3.7767524870232805
1632	0	0	1	0	3.0456794801508886
1633	0	0	0	1	2.573485794340506
1634	0	1	0	0	4.3941410979917785
1635	0	0	1	0	3.5535875999678246
1636	0	0	0	1	3.643166990190479
1637	1	0	0	0	4.259728725582699
1638	1	0	0	0	4.890120497407231
1639	1	0	0	0	4.824092439250308
1640	1	0	0	0	2.744148814694315
1641	1	0	0	0	2.0365249641156966
1642	1	0	0	0	3.2779647585388947
1643	1	0	0	0	4.011323413431072
1644	0	1	0	0	3.799871682560655
1645	0	0	0	1	2.8464772516021313
1646	1	0	0	0	3.751315514117273
1647	1	0	0	0	4.227966002220876
1648	1	0	0	0	4.164294599135227
1649	1	0	0	0	3.4112973521368164
1650	1	0	0	0	3.5826064910782285
1651	1	0	0	0	5.162392803546122
1652	0	1	0	0	4.720221020166351
1653	0	0	0	1	4.809492260148494
1654	1	0	0	0	3.3010139105590532
1655	1	0	0	0	3.470561784767553
1656	0	1	0	0	5.427982601326864
1657	0	0	0	1	2.6201868846500527
1658	1	0	0	0	3.3249996888516313
1659	1	0	0	0	2.8205431218062986
1660	1	0	0	0	3.4297745109197457
1661	1	0	0	0	2.9352868307263833
1662	1	0	0	0	4.134095249515626
1663	1	0	0	0	4.103064330542107
1664	1	0	0	0	3.7516812749142336
1665	1	0	0	0	3.4836166432979345
1666	1	0	0	0	3.457505345292811
1667	1	0	0	0	2.4578083446439485
1668	0	1	0	0	4.9480714102274055
1669	0	0	1	0	4.630311170558149
1670	0	0	1	0	4.469465982496458
1671	0	0	0	1	2.9656163090734875
1672	0	1	0	0	3.4805085586171756
1673	0	0	1	0	3.5235982760332174
1674	0	0	1	0	3.3305475061883425
1675	0	0	0	1	3.8317869865098717
1676	1	0	0	0	2.6786276448548856
1677	1	0	0	0	3.9517645480357904
1678	1	0	0	0	2.179600264119258
1679	1	0	0	0	2.647547326426808
1680	1	0	0	0	3.989151446248097
1681	1	0	0	0	2.938279986725335
1682	1	0	0	0	2.752790475064223
1683	1	0	0	0	4.116704259113049
1684	1	0	0	0	3.3280938710780386
1685	1	0	0	0	3.4285708390839074
1686	1	0	0	0	3.852172897111738
1687	1	0	0	0	3.5839809051969183
1688	0	1	0	0	3.1350295514125768
1689	0	0	1	0	3.456137398172646
1690	0	0	0	1	3.5841037303890313
1691	0	1	0	0	2.7601589480196664
1692	0	0	0	1	3.708733710179399
1693	1	0	0	0	3.288413080761549
1694	0	1	0	0	2.602739107639494
1695	0	0	1	0	3.2375442471218157
1696	0	0	0	1	3.3896240726968707
1697	0	1	0	0	3.0882232192661503
1698	0	0	1	0	3.636142791553592
1699	0	0	0	1	2.1495009113888632
1700	0	1	0	0	3.567136819691026
1701	0	0	1	0	2.763825854947016
1702	0	0	0	1	3.736290912046417
1703	1	0	0	0	3.8907833578169337
1704	0	1	0	0	3.9706585023718213
1705	0	0	0	1	3.1062641041293078
1706	0	1	0	0	2.514552074582153
1707	0	0	1	0	2.8725833006586465
1708	0	0	0	1	3.901690287491414
1709	1	0	0	0	3.3014981439820854
1710	1	0	0	0	3.285030497318261
1711	0	1	0	0	3.636581882694083
1712	0	0	0	1	2.208502737944309
1713	1	0	0	0	4.0274156143891675
1714	1	0	0	0	2.944975758516365
1715	1	0	0	0	3.703864527457431
1716	1	0	0	0	1.9456082272538964
1717	1	0	0	0	3.9295460998576104
1718	1	0	0	0	3.717288678217647
1719	1	0	0	0	4.54322368157202
1720	1	0	0	0	2.8342493705245704
1721	1	0	0	0	3.2135501660776598
1722	1	0	0	0	3.252495372214432
1723	0	1	0	0	4.028411725267095
1724	0	0	0	1	3.929524929086412
1725	1	0	0	0	4.68961003792886
1726	1	0	0	0	3.734944165306318
1727	1	0	0	0	3.347519787666757
1728	0	1	0	0	4.395645637107548
1729	0	0	1	0	3.054005086563498
1730	0	0	1	0	4.55310563731504
1731	0	0	1	0	3.6425377111275785
1732	0	0	0	1	4.595831598376008
1733	1	0	0	0	3.3117740126001265
1734	1	0	0	0	2.770435438109173
1735	0	1	0	0	4.182401746147209
1736	0	0	1	0	3.2930336950682237
1737	0	0	0	1	2.551813109681394
1738	0	1	0	0	2.3171878628154263
1739	0	0	1	0	3.696070115095411
1740	0	0	0	1	3.4410560273679955
1741	1	0	0	0	2.9680158906701126
1742	1	0	0	0	3.738346845596234
1743	1	0	0	0	3.2790580668559217
1744	1	0	0	0	2.910949110573804
1745	0	1	0	0	4.453297612764722
1746	0	0	0	1	2.952994816591825
1747	1	0	0	0	3.467022995853498
1748	1	0	0	0	2.5619946793036417
1749	1	0	0	0	4.103395576256057
1750	1	0	0	0	2.9604069895839187
1751	0	1	0	0	3.411902281975513
1752	0	0	0	1	3.2014287855282006
1753	1	0	0	0	4.203075593746519
1754	1	0	0	0	3.5112162565690435
1755	1	0	0	0	3.525607757617614
1756	1	0	0	0	3.3613093033481953
1757	1	0	0	0	3.1476831631406696
1758	1	0	0	0	3.47091902801147
1759	1	0	0	0	3.501246294705804
1760	1	0	0	0	4.393755283803084
1761	0	1	0	0	2.265458715478543
1762	0	0	0	1	2.766738544972131
1763	0	1	0	0	3.520229961865072
1764	0	0	0	1	2.791314840761001
1765	1	0	0	0	2.45844014037715
1766	1	0	0	0	2.9056020492196755
1767	1	0	0	0	1.2895526213245763
1768	1	0	0	0	4.853758705969143
1769	1	0	0	0	1.9694769861758181
1770	0	1	0	0	1.283429390338746
1771	0	0	0	1	4.0443570494438035
1772	1	0	0	0	2.0935993376326696
1773	0	1	0	0	3.115713150600193
1774	0	0	0	1	4.513504505022297
1775	1	0	0	0	3.1007508226553457
1776	1	0	0	0	4.9902429837050235
1777	1	0	0	0	2.604265893874485
1778	1	0	0	0	2.624782130268365
1779	1	0	0	0	2.5598417304594805
1780	1	0	0	0	3.2547614158907208
1781	0	1	0	0	2.9463153595911002
1782	0	0	0	1	4.92932062331076
1783	1	0	0	0	3.0536404485369384
1784	1	0	0	0	2.294527686756736
1785	1	0	0	0	3.6947668050126055
1786	1	0	0	0	2.725272623765338
1787	1	0	0	0	2.622477964118019
1788	0	1	0	0	5.227767420321453
1789	0	0	0	1	3.5948802297636426
1790	0	1	0	0	2.7483292954312764
1791	0	0	1	0	3.1143198159294356
1792	0	0	0	1	2.5498221735571605
1793	1	0	0	0	3.888439739076413
1794	0	1	0	0	3.9035029571018898
1795	0	0	0	1	2.3431932548392647
1796	1	0	0	0	2.645090252807872
1797	1	0	0	0	2.2963206900728466
1798	1	0	0	0	2.400319847252777
1799	1	0	0	0	2.791628141032961
1800	1	0	0	0	4.040100046537158
1801	1	0	0	0	3.2226153628335874
1802	0	1	0	0	1.7742887173775757
1803	0	0	0	1	3.305756650841921
1804	1	0	0	0	4.6556176029056555
1805	1	0	0	0	4.047639002256548
1806	0	1	0	0	3.745458816970024
1807	0	0	0	1	3.138127726736072
1808	1	0	0	0	2.0077040146279894
1809	0	1	0	0	3.3618737737664826
1810	0	0	0	1	3.9798190227293677
1811	1	0	0	0	2.012009230124723
1812	0	1	0	0	4.383601964815517
1813	0	0	1	0	4.252483489957338
1814	0	0	0	1	3.8606548349231367
1815	1	0	0	0	3.684984988064217
1816	0	1	0	0	6.990659123238831
1817	0	0	0	1	3.013512273133343
1818	1	0	0	0	3.4586034383780606
1819	1	0	0	0	3.7907195268672504
1820	1	0	0	0	3.657884931712133
1821	0	1	0	0	1.8085964585176382
1822	0	0	0	1	2.7535366472784344
1823	1	0	0	0	3.4853441883624225
1824	1	0	0	0	4.955644222358751
1825	1	0	0	0	3.5215075177795154
1826	1	0	0	0	2.413545502257372
1827	0	1	0	0	3.58201617480073
1828	0	0	0	1	5.749712057814484
1829	1	0	0	0	4.870984106642007
1830	1	0	0	0	4.46456361887592
1831	0	1	0	0	3.509559232150676
1832	0	0	0	1	2.284404368130142
1833	1	0	0	0	4.215613990963938
1834	1	0	0	0	2.9322039007178566
1835	1	0	0	0	3.1908608476157396
1836	1	0	0	0	3.6643121936345007
1837	1	0	0	0	5.032020441878344
1838	1	0	0	0	3.773262351747008
1839	1	0	0	0	3.4452377653165285
1840	1	0	0	0	2.7271149619415236
1841	1	0	0	0	4.3701729899031365
1842	1	0	0	0	3.5661883696989713
1843	0	1	0	0	2.922832846466226
1844	0	0	0	1	3.0820250189313194
1845	0	1	0	0	3.5049809040272875
1846	0	0	0	1	4.034423132625918
1847	1	0	0	0	2.886661416813185
1848	1	0	0	0	3.8015886841402153
1849	0	1	0	0	4.415385938603305
1850	0	0	1	0	6.315920133508472
1851	0	0	1	0	3.9868200358553287
1852	0	0	1	0	5.437476937756104
1853	0	0	1	0	3.6924611219376837
1854	0	0	0	1	4.664598107040343
1855	1	0	0	0	7.59443667185915
1856	0	1	0	0	4.650682510591719
1857	0	0	0	1	2.7824714635689585
1858	1	0	0	0	2.769049232650418
1859	1	0	0	0	3.3832987824699554
1860	1	0	0	0	4.254520225173429
1861	1	0	0	0	2.576724776670336
1862	1	0	0	0	2.863711066793312
1863	0	1	0	0	4.6746734681077715
1864	0	0	0	1	3.7125570419124556
1865	1	0	0	0	2.5752418749643606
1866	0	1	0	0	7.452800134372725
1867	0	0	0	1	4.121683933199247
1868	1	0	0	0	4.028092944313757
1869	1	0	0	0	5.810092817489791
1870	1	0	0	0	3.136881158823779
1871	1	0	0	0	2.954080084464216
1872	1	0	0	0	6.349458697382943
1873	1	0	0	0	2.4674144467992254
1874	0	1	0	0	5.440483512876747
1875	0	0	1	0	3.638504953880549
1876	0	0	1	0	4.47996358635046
1877	0	0	1	0	3.972045973805496
1878	0	0	0	1	2.4212478589451645
1879	0	1	0	0	4.446854787353938
1880	0	0	0	1	2.2374464174745574
1881	1	0	0	0	2.866779243016363
1882	1	0	0	0	2.7179265773552994
1883	1	0	0	0	2.7713020136478304
1884	1	0	0	0	3.4647360268610203
1885	1	0	0	0	3.564668506508202
1886	1	0	0	0	3.933792882179597
1887	1	0	0	0	2.3291503841928547
1888	1	0	0	0	4.71046289716396
1889	1	0	0	0	3.2357226479995758
1890	1	0	0	0	3.42890273335703
1891	0	1	0	0	4.084567784482631
1892	0	0	0	1	3.4104152612848373
1893	0	1	0	0	2.967979035197645
1894	0	0	1	0	3.4410839478885697
1895	0	0	1	0	3.6196657760002093
1896	0	0	0	1	4.3206190531478
1897	1	0	0	0	3.629701917243741
1898	1	0	0	0	3.757925099546566
1899	1	0	0	0	3.3930701840321276
1900	1	0	0	0	2.533943466658799
1901	1	0	0	0	3.2359339812824075
1902	1	0	0	0	5.252580794942742
1903	1	0	0	0	4.072402437304951
1904	0	1	0	0	3.680871777678475
1905	0	0	0	1	3.228291400596906
1906	1	0	0	0	3.0295566791367556
1907	1	0	0	0	4.368569165452837
1908	1	0	0	0	4.449237126013328
1909	1	0	0	0	3.8918650168101707
1910	1	0	0	0	3.5021151448188395
1911	1	0	0	0	3.0663261781348226
1912	1	0	0	0	3.614978827712428
1913	1	0	0	0	3.9105809294338925
1914	1	0	0	0	3.600025850981638
1915	0	1	0	0	1.6681934153989553
1916	0	0	0	1	3.5821988078801494
1917	0	1	0	0	3.060050211478154
1918	0	0	0	1	2.3656242327316774
1919	1	0	0	0	3.6710820915617868
1920	1	0	0	0	2.463929041282601
1921	1	0	0	0	3.750873196265268
1922	1	0	0	0	3.0565117651671225
1923	1	0	0	0	3.8523814902328635
1924	1	0	0	0	2.7262539288802117
1925	0	1	0	0	2.8211398184769667
1926	0	0	0	1	2.836483174630952
1927	1	0	0	0	1.9017830004290823
1928	1	0	0	0	2.82789407697355
1929	1	0	0	0	3.0934552714914747
1930	1	0	0	0	2.427798943327211
1931	0	1	0	0	3.5775258471899742
1932	0	0	0	1	4.18356000518605
1933	1	0	0	0	3.1130211696782455
1934	1	0	0	0	3.337096141175296
1935	1	0	0	0	2.576069676793047
1936	1	0	0	0	4.44345672112502
1937	0	1	0	0	2.712347958866163
1938	0	0	1	0	3.679420000674735
1939	0	0	0	1	2.7128266530067306
1940	0	1	0	0	3.759016352775736
1941	0	0	0	1	2.795854125106419
1942	0	1	0	0	3.6715658019247246
1943	0	0	0	1	4.097331554494801
1944	1	0	0	0	4.30914701868182
1945	0	1	0	0	3.3414130718478052
1946	0	0	1	0	4.1269695641642326
1947	0	0	0	1	3.673653748366099
1948	1	0	0	0	3.1779517809668256
1949	0	1	0	0	3.182804603460552
1950	0	0	0	1	3.46293568105645
1951	1	0	0	0	5.528161590293091
1952	1	0	0	0	3.910977431084119
1953	0	1	0	0	3.3445899781627797
1954	0	0	0	1	3.015018686034341
1955	0	1	0	0	3.728443990271817
1956	0	0	0	1	5.032484769614524
1957	1	0	0	0	2.105911357444379
1958	1	0	0	0	3.3234654741617375
1959	1	0	0	0	3.759230939887642
1960	1	0	0	0	4.2414821704751065
1961	1	0	0	0	3.9868248506470167
1962	0	1	0	0	4.743069984013415
1963	0	0	1	0	5.280651716087643
1964	0	0	0	1	4.075865681914661
1965	1	0	0	0	3.448888836426127
1966	1	0	0	0	3.2560134868848287
1967	0	1	0	0	3.8533212591976564
1968	0	0	0	1	6.637364976712795
1969	0	1	0	0	3.119167525714333
1970	0	0	0	1	4.347948305978427
1971	1	0	0	0	3.2264107436873384
1972	1	0	0	0	3.2306100814000267
1973	1	0	0	0	2.277019797974437
1974	0	1	0	0	2.9015862697935293
1975	0	0	0	1	3.4806803188043824
1976	1	0	0	0	2.4455829252837757
1977	1	0	0	0	3.0278538568043927
1978	0	1	0	0	3.2151590250999553
1979	0	0	1	0	2.657156200527324
1980	0	0	0	1	3.1497479376414104
1981	1	0	0	0	2.9306240636027434
1982	1	0	0	0	2.328276258541965
1983	1	0	0	0	2.537366532949501
1984	1	0	0	0	2.502550438434567
1985	0	1	0	0	2.306390286066007
1986	0	0	1	0	2.227552726084048
1987	0	0	0	1	3.053019939759935
1988	1	0	0	0	4.0689108584124485
1989	1	0	0	0	4.523592654563398
1990	0	1	0	0	3.0718681367704486
1991	0	0	1	0	3.2422375779503043
1992	0	0	0	1	3.836503831767777
1993	1	0	0	0	4.465432346059897
1994	1	0	0	0	3.5980026999988097
1995	1	0	0	0	3.8589674424430602
1996	1	0	0	0	3.035655197752971
1997	1	0	0	0	2.793932471756295
1998	0	1	0	0	3.5423546883216535
1999	0	0	0	1	3.5192660941228886
2000	0	1	0	0	2.7018917417789488
2001	0	0	1	0	2.8909114845342456
2002	0	0	0	1	4.902233881598469
2003	1	0	0	0	4.690672886602414
2004	1	0	0	0	6.104591784184219
[truncated: 59 more rows]
