# Supplementary material for: Bioinformatic Assessment of Factors Affecting the Correlation between Protein Abundance and Elongation Efficiency in Prokaryotes
Source: Int J Mol Sci. 2022 Oct 9;23(19):11996. doi: 10.3390/ijms231911996 (PMC9570070; doi:10.3390/ijms231911996)
Supplement: Supplementary file 1 [file ijms-23-11996-s001.zip › EloE/output_folder/Neisseria_meningitidis_MC58_122586/neisseria meningitidis mc58_ribpos.txt]

Positions of ribosomal genes neisseria meningitidis mc58
153	339	395	420	462	548	573	589	654	685	695	718	721	737	752	755	773	830	841	843	877	926	955	979	1038	1148	1154	1222	1353	1416	1439	1478	1559	1576	1584	1638	1677	1706	1717	1732	1809	1865	1939	1946	1973	1988	2000	2027	2034	2039	2043	2045	2047	2051	2052	2054	
51	119	200	331	653	737	787	855	891	1113	1124	1137	1283	1311	1313	1327	1332	1355	1367	1397	1409	1414	1419	1456	1471	1516	1538	1545	1561	1600	1609	1623	1629	1632	1658	1679	1681	1691	1719	1745	1768	1789	1799	1813	1827	1829	1852	1862	1899	1902	1906	1915	1954	1975	1981	2040	
1	225	460	774	832	1048	1227	1259	1303	1357	1371	1417	1425	1447	1469	1498	1514	1534	1536	1543	1574	1597	1602	1657	1658	1676	1691	1693	1697	1708	1735	1743	1756	1757	1759	1767	1771	1780	1791	1803	1814	1824	1843	1849	1851	1858	1862	1866	1868	1892	1943	1976	2010	2012	2020	2034	
192	310	313	360	370	409	420	463	486	500	531	568	597	600	607	608	611	612	635	646	657	658	729	750	762	792	807	908	989	1109	1118	1145	1204	1286	1385	1437	1446	1452	1500	1553	1604	1675	1683	1700	1909	1924	1966	1972	2005	2017	2029	2033	2041	2043	2045	2051	
26	804	965	1286	1327	1385	1516	1544	1560	1625	1657	1701	1784	1809	1832	1833	1859	1862	1866	1870	1871	1873	1874	1908	1912	1916	1923	1924	1926	1964	1973	1978	1982	1986	1990	1995	1999	2006	2012	2016	2023	2024	2025	2027	2029	2033	2035	2037	2040	2042	2047	2048	2049	2054	2057	2058	
