# Supplementary material for: Bioinformatic Assessment of Factors Affecting the Correlation between Protein Abundance and Elongation Efficiency in Prokaryotes
Source: Int J Mol Sci. 2022 Oct 9;23(19):11996. doi: 10.3390/ijms231911996 (PMC9570070; doi:10.3390/ijms231911996)
Supplement: Supplementary file 1 [file ijms-23-11996-s001.zip › EloE/output_folder/organisms_index.txt]

Organism	Indx	M1	R1	M2	R2	M3	R3	M4	R4	M5	R5	Number of all genes	Number of ribos. genes	Genome length, bp	GC composition, %	tRNA
acidithiobacillus ferrooxidans atcc 23270	2	1	54	42	47	36	48	34	51	42	48	3147	54	2982397	58.77245718795989	81
bacillus anthracis str. sterne	4	76	48	38	46	-43	55	77	46	-47	51	5287	58	5228663	35.3794459501406	95
bacteroides thetaiotaomicron vpi-5482	1	91	20	-15	58	17	60	72	37	50	41	4828	54	6313399	42.7245133722738	71
bartonella henselae str. houston-1	4	54	42	32	53	-5	57	61	41	16	60	1612	54	1931047	38.23034861399024	44
campylobacter jejuni subsp. jejuni nctc 11168 = atcc 700819	2	-44	53	67	37	-25	57	34	67	-49	42	1643	53	1641481	30.54857168617852	43
deinococcus deserti vcd115	1	87	28	25	54	14	56	86	20	65	49	3491	55	3915329	62.00528742284492	48
desulfovibrio vulgaris str. hildenborough	4	61	34	42	39	38	46	79	18	71	37	3531	55	3793159	62.94526541070385	68
escherichia coli str. k-12 substr. mg1655	1	87	30	13	63	14	53	82	34	75	36	4357	59	4641652	50.79070985933456	86
halobacterium salinarum nrc-1	4	-6	35	14	41	5	42	36	41	29	43	2605	56	2611010	64.92342043883401	47
helicobacter pylori 26695	2	-34	55	51	44	-10	63	32	52	-24	59	1566	52	1667867	38.873183533219375	36
lactococcus lactis subsp. lactis il1403	1	76	49	46	50	-37	62	75	52	-19	70	2266	62	2365589	35.329383083874674	0
legionella pneumophila subsp. pneumophila str. philadelphia 1	4	14	62	27	61	-11	59	66	43	-10	57	2942	55	3397754	38.26951568595019	43
leptospira interrogans serovar copenhageni str. fiocruz l1-130	2	-60	45	59	42	-38	53	49	52	-61	34	3394	54	4277185	35.049524395133716	37
listeria monocytogenes egd-e	1	79	36	28	59	-23	62	77	38	13	61	2867	58	2944528	37.98102785913396	67
microcystis aeruginosa nies-843	4	-44	39	44	48	-46	45	55	46	-53	33	6311	54	5842795	42.33063114485447	42
mycobacterium tuberculosis h37rv	4	-7	60	18	56	8	61	36	63	29	69	4031	57	4411532	65.61466628826449	45
mycoplasma pneumoniae fh	2	-11	55	34	54	-28	58	28	60	-30	52	629	48	811088	40.00367407728878	36
neisseria meningitidis mc58	5	25	56	41	45	54	39	8	58	79	33	2063	56	2272360	51.52783889876604	0
pseudomonas aeruginosa pao1	3	-75	27	83	18	83	17	24	43	44	34	5571	54	6264404	66.55573299550923	63
salmonella enterica subsp. enterica serovar typhimurium str. lt2	1	85	39	24	63	30	47	82	42	82	38	4554	59	4971383	52.02872118281774	85
shigella flexneri 2a str. 301	1	94	12	7	63	5	52	88	18	79	35	4698	57	4848820	50.44544858336668	97
staphylococcus aureus subsp. aureus mu50	1	83	25	48	47	-32	62	81	28	-19	62	2733	59	2923636	32.61900592276193	60
streptococcus pyogenes m1 gas	1	91	26	-4	62	-25	59	88	27	25	71	1693	54	1852433	38.511784231872355	60
synechocystis sp. pcc 6803	1	53	51	19	60	-30	58	40	51	-13	65	3171	55	3571103	47.73037910135888	42
thermococcus gammatolerans ej3	1	77	32	0	65	-37	54	63	47	4	67	2157	65	2045438	53.56148658624706	46
yersinia pestis co92	1	91	26	-1	65	-4	59	83	33	61	55	4208	57	4889855	47.057673489295695	70
