# Supplementary material for: Bioinformatic Assessment of Factors Affecting the Correlation between Protein Abundance and Elongation Efficiency in Prokaryotes
Source: Int J Mol Sci. 2022 Oct 9;23(19):11996. doi: 10.3390/ijms231911996 (PMC9570070; doi:10.3390/ijms231911996)
Supplement: Supplementary file 1 [file ijms-23-11996-s001.zip › EloE/output_folder/Pseudomonas_aeruginosa_PAO1_208964/pseudomonas aeruginosa pao1_all.txt]

Index = 1
#	Number	EEI	locus_tag	Name	Prot	Note
1	2464	1,0000e+00	PA2461	-	hypothetical protein	Product name confidence: Class 4 (Homologs of
2	983	1,0479e+00	PA0981	-	hypothetical protein	Product name confidence: Class 4 (Homologs of
3	644	1,0868e+00	PA0642	-	hypothetical protein	Product name confidence: Class 4 (Homologs of
4	718	1,1118e+00	PA0716	-	hypothetical protein	Product name confidence: Class 4 (Homologs of
5	443	1,1188e+00	PA0442	-	hypothetical protein	Product name confidence: Class 4 (Homologs of
6	717	1,1302e+00	PA0715	-	hypothetical protein	Product name confidence: Class 4 (Homologs of
7	2797	1,1470e+00	PA2794	-	pseudaminidase	Product name confidence: Class 1: Function
8	1374	1,1622e+00	PA1372	-	hypothetical protein	Product name confidence: Class 4 (Homologs of
9	2230	1,2022e+00	PA2226	-	hypothetical protein	Product name confidence: Class 4 (Homologs of
10	3157	1,2093e+00	PA3154	wzy	B-band O-antigen polymerase	Product name confidence: Class 1 (Function
11	982	1,2121e+00	PA0980	-	hypothetical protein	Product name confidence: Class 4 (Homologs of
12	2459	1,2208e+00	PA2456	-	hypothetical protein	Product name confidence: Class 4 (Homologs of
13	2041	1,2356e+00	PA2037	-	hypothetical protein	Product name confidence: Class 4 (Homologs of
14	1373	1,2389e+00	PA1371	-	hypothetical protein	Product name confidence: Class 4 (Homologs of
15	2232	1,2515e+00	PA2228	-	hypothetical protein	Product name confidence: Class 4 (Homologs of
16	986	1,2575e+00	PA0984	-	colicin immunity protein	Product name confidence: Class 2 (High similarity to
17	2462	1,2622e+00	PA2459	-	hypothetical protein	Product name confidence: Class 4 (Homologs of
18	2231	1,2675e+00	PA2227	vqsM	AraC-type transcriptional regulator VqsM	Class 1: Function experimentally demonstrated in P.
19	3293	1,2778e+00	PA3291	-	hypothetical protein	Product name confidence: Class 4 (Homologs of
20	3152	1,2995e+00	PA3149	wbpH	probable glycosyltransferase WbpH	Product name confidence: Class 3 (Function proposed
21	3163	1,3167e+00	PA3160	wzz	O-antigen chain length regulator	Product name confidence: Class 1 (Function
22	1153	1,3203e+00	PA1151	imm2	pyocin S2 immunity protein	Product name confidence: Class 1 (Function
23	3156	1,3285e+00	PA3153	wzx	O-antigen translocase	Product name confidence: Class 1 (Function
24	2228	1,3348e+00	PA2224	-	hypothetical protein	Product name confidence: Class 4 (Homologs of
25	2376	1,3394e+00	PA2372	-	hypothetical protein	Product name confidence: Class 4 (Homologs of
26	1371	1,3410e+00	PA1369	-	hypothetical protein	Product name confidence: Class 4 (Homologs of
27	5086	1,3624e+00	PA5086	-	hypothetical protein	Product name confidence: Class 4 (Homologs of
28	5088	1,3687e+00	PA5088	-	hypothetical protein	Product name confidence: Class 4 (Homologs of
29	3294	1,3710e+00	PA3292	-	hypothetical protein	Product name confidence: Class 4 (Homologs of
30	1511	1,3771e+00	PA1509	-	hypothetical protein	Product name confidence: Class 4 (Homologs of
31	987	1,4217e+00	PA0985	pyoS5	pyocin S5	Product name confidence: Class 2: Function of highly
32	265	1,4477e+00	PA0264	-	hypothetical protein	Product name confidence: Class 4 (Homologs of
33	3153	1,4535e+00	PA3150	wbpG	LPS biosynthesis protein WbpG	Product name confidence: Class 1 (Function
34	3155	1,4692e+00	PA3152	hisH2	glutamine amidotransferase	Product name confidence: Class 2 (High similarity to
35	2040	1,5012e+00	PA2036	-	hypothetical protein	Product name confidence: Class 4 (Homologs of
36	1387	1,5107e+00	PA1385	-	probable glycosyl transferase	Product name confidence: Class 3 (Function proposed
37	1154	1,5122e+00	PA1152	-	hypothetical protein	Product name confidence: Class 4 (Homologs of
38	2488	1,5180e+00	PA2485	-	hypothetical protein	Product name confidence: Class 4 (Homologs of
39	2226	1,5201e+00	PA2222	-	hypothetical protein	Product name confidence: Class 4 (Homologs of
40	4674	1,5311e+00	PA4674	-	conserved hypothetical protein	Product name confidence: Class 4 (Homologs of
41	995	1,5397e+00	PA0993	cupC2	chaperone CupC2	Product name confidence: Class 2 (High similarity to
42	1372	1,5408e+00	PA1370	-	hypothetical protein	Product name confidence: Class 4 (Homologs of
43	993	1,5446e+00	PA0991	-	hypothetical protein	Product name confidence: Class 4 (Homologs of
44	3868	1,5507e+00	PA3866	-	pyocin protein	Product name confidence: Class 2 (High similarity to
45	4527	1,5565e+00	PA4525	pilA	type 4 fimbrial precursor PilA	Product name confidence: Class 1 (Function
46	3154	1,5581e+00	PA3151	hisF2	imidazoleglycerol-phosphate synthase, cyclase	Product name confidence: Class 2 (High similarity to
47	634	1,5593e+00	PA0632	-	hypothetical protein	Product name confidence: Class 4 (Homologs of
48	161	1,5795e+00	PA0161	-	hypothetical protein	Product name confidence: Class 4 (Homologs of
49	4747	1,5798e+00	PA4747	secG	secretion protein SecG	Product name confidence: Class 2 (High similarity to
50	5087	1,5894e+00	PA5087	-	hypothetical protein	Product name confidence: Class 4 (Homologs of
51	4297	1,5908e+00	PA4295	fppA	Flp prepilin peptidase A, FppA	Class 1: Function experimentally demonstrated in P.
52	3151	1,5914e+00	PA3148	wbpI	UDP-N-acetylglucosamine 2-epimerase WbpI	Product name confidence: Class 1: Function
53	3160	1,5915e+00	PA3157	-	probable acetyltransferase	Product name confidence: Class 3 (Function proposed
54	3158	1,5974e+00	PA3155	wbpE	UDP-2-acetamido-2-dideoxy-d-ribo-hex-3-uluronic	Product name confidence: Class 1: Function
55	3149	1,6024e+00	PA3146	wbpK	probable NAD-dependent epimerase/dehydratase	Product name confidence: Class 3 (Function proposed
56	821	1,6117e+00	PA0820	-	hypothetical protein	Product name confidence: Class 4 (Homologs of
57	1152	1,6144e+00	PA1150	pys2	pyocin S2	Product name confidence: Class 1 (Function
58	3148	1,6350e+00	PA3145	wbpL	glycosyltransferase WbpL	Product name confidence: Class 1 (Function
59	1386	1,6501e+00	PA1384	galE	UDP-glucose 4-epimerase	Product name confidence: Class 2 (High similarity to
60	258	1,6515e+00	PA0257	-	hypothetical protein	Product name confidence: Class 4 (Homologs of
61	2938	1,6779e+00	PA2935	-	hypothetical protein	Product name confidence: Class 4 (Homologs of
62	623	1,6819e+00	PA0621	-	conserved hypothetical protein	Product name confidence: Class 4 (Homologs of
63	2822	1,6844e+00	PA2819	-	hypothetical protein	Product name confidence: Class 4 (Homologs of
64	4293	1,6897e+00	PA4291	-	hypothetical protein	Product name confidence: Class 4 (Homologs of
65	2227	1,6897e+00	PA2223	-	hypothetical protein	Product name confidence: Class 4 (Homologs of
66	3150	1,6908e+00	PA3147	wbpJ	probable glycosyl transferase WbpJ	Product name confidence: Class 3 (Function proposed
67	1383	1,6978e+00	PA1381	-	hypothetical protein	Product name confidence: Class 4 (Homologs of
68	2734	1,7074e+00	PA2731	-	hypothetical protein	Product name confidence: Class 4 (Homologs of
69	731	1,7084e+00	PA0729	-	hypothetical protein	Product name confidence: Class 4 (Homologs of
70	1388	1,7227e+00	PA1386	-	probable ATP-binding component of ABC	Product name confidence: Class 3 (Function proposed
71	3845	1,7441e+00	PA3843	-	hypothetical protein	Product name confidence: Class 4 (Homologs of
72	5481	1,7483e+00	PA5480	-	hypothetical protein	Product name confidence: Class 4 (Homologs of
73	135	1,7485e+00	PA0135	-	hypothetical protein	Product name confidence: Class 4 (Homologs of
74	649	1,7619e+00	PA0647	-	hypothetical protein	Product name confidence: Class 4 (Homologs of
75	979	1,7622e+00	PA0977	-	hypothetical protein	Product name confidence: Class 4 (Homologs of
76	4278	1,7743e+00	PA4276	secE	secretion protein SecE	Product name confidence: Class 2 (High similarity to
77	721	1,7865e+00	PA0719	-	hypothetical protein of bacteriophage Pf1	Product name confidence: Class 4 (Homologs of
78	2733	1,7881e+00	PA2730	-	hypothetical protein	Product name confidence: Class 4 (Homologs of
79	3052	1,7910e+00	PA3049	rmf	ribosome modulation factor	Product name confidence: Class 2 (High similarity to
80	823	1,7918e+00	PA0822	-	hypothetical protein	Product name confidence: Class 4 (Homologs of
81	2573	1,7979e+00	PA2570	lecA	LecA	Product name confidence: Class 1 (Function
82	2109	1,7990e+00	PA2105	-	probable acetyltransferase	Product name confidence: Class 3 (Function proposed
83	5562	1,8022e+00	PA5561	atpI	ATP synthase protein I	Product name confidence: Class 2 (High similarity to
84	648	1,8040e+00	PA0646	-	hypothetical protein	Product name confidence: Class 4 (Homologs of
85	5264	1,8078e+00	PA5264	-	hypothetical protein	Product name confidence: Class 4 (Homologs of
86	1939	1,8096e+00	PA1935	-	hypothetical protein	Product name confidence: Class 4 (Homologs of
87	3579	1,8169e+00	PA3577	-	hypothetical protein	Product name confidence: Class 4 (Homologs of
88	3146	1,8595e+00	PA3143	-	hypothetical protein	Product name confidence: Class 4 (Homologs of
89	1943	1,8614e+00	PA1939	-	hypothetical protein	Product name confidence: Class 4 (Homologs of
90	806	1,8669e+00	PA0805	-	hypothetical protein	Product name confidence: Class 4 (Homologs of
91	3147	1,8787e+00	PA3144	-	hypothetical protein	Product name confidence: Class 4 (Homologs of
92	2225	1,8802e+00	PA2221	-	conserved hypothetical protein	Product name confidence: Class 4 (Homologs of
93	1350	1,8880e+00	PA1348	-	hypothetical protein	Product name confidence: Class 4 (Homologs of
94	1433	1,8908e+00	PA1431	rsaL	regulatory protein RsaL	Product name confidence: Class 1 (Function
95	1395	1,8959e+00	PA1393	cysC	adenosine 5'-phosphosulfate (APS) kinase	Product name confidence: Class 2 (High similarity to
96	2229	1,9162e+00	PA2225	-	hypothetical protein	Product name confidence: Class 4 (Homologs of
97	646	1,9204e+00	PA0644	-	hypothetical protein	Product name confidence: Class 4 (Homologs of
98	2739	1,9210e+00	PA2736	-	hypothetical protein	Product name confidence: Class 4 (Homologs of
99	622	1,9216e+00	PA0620	-	probable bacteriophage protein	Product name confidence: Class 3 (Function proposed
100	2463	1,9285e+00	PA2460	-	hypothetical protein	Product name confidence: Class 4 (Homologs of
101	1512	1,9353e+00	PA1510	-	hypothetical protein	Product name confidence: Class 4 (Homologs of
102	2110	1,9430e+00	PA2106	-	hypothetical protein	Product name confidence: Class 4 (Homologs of
103	2108	1,9736e+00	PA2104	-	probable cysteine synthase	Product name confidence: Class 3 (Function proposed
104	5567	1,9864e+00	PA5566	-	hypothetical protein	Product name confidence: Class 4 (Homologs of
105	3625	1,9904e+00	PA3623	-	conserved hypothetical protein	Product name confidence: Class 4 (Homologs of
106	4282	1,9937e+00	PA4280	birA	BirA bifunctional protein	Product name confidence: Class 2 (High similarity to
107	2856	1,9961e+00	PA2853	oprI	Outer membrane lipoprotein OprI precursor	Product name confidence: Class 1 (Function
108	4087	2,0169e+00	PA4085	cupB2	chaperone CupB2	Product name confidence: Class 2 (High similarity to
109	2640	2,0194e+00	PA2637	nuoA	NADH dehydrogenase I chain A	Product name confidence: Class 2 (High similarity to
110	1389	2,0224e+00	PA1387	-	hypothetical protein	Product name confidence: Class 4 (Homologs of
111	2104	2,0295e+00	PA2100	-	probable transcriptional regulator	Product name confidence: Class 3 (Function proposed
112	2794	2,0301e+00	PA2791	-	hypothetical protein	Product name confidence: Class 4 (Homologs of
113	4257	2,0360e+00	PA4255	rpmC	50S ribosomal protein L29	Product name confidence: Class 2 (High similarity to	rib
114	1838	2,0470e+00	PA1834	-	hypothetical protein	Product name confidence: Class 4 (Homologs of
115	691	2,0513e+00	PA0689	-	hypothetical protein	Product name confidence: Class 4 (Homologs of
116	1394	2,0718e+00	PA1392	-	hypothetical protein	Product name confidence: Class 4 (Homologs of
117	2775	2,0720e+00	PA2772	-	hypothetical protein	Product name confidence: Class 4 (Homologs of
118	913	2,0818e+00	PA0911	-	hypothetical protein	Product name confidence: Class 4 (Homologs of
119	4266	2,0905e+00	PA4264	rpsJ	30S ribosomal protein S10	Product name confidence: Class 2 (High similarity to	rib
120	822	2,0927e+00	PA0821	-	hypothetical protein	Product name confidence: Class 4 (Homologs of
121	2106	2,0974e+00	PA2102	-	hypothetical protein	Product name confidence: Class 4 (Homologs of
122	1940	2,0991e+00	PA1936	-	hypothetical protein	Product name confidence: Class 4 (Homologs of
123	563	2,1018e+00	PA0561	-	hypothetical protein	Product name confidence: Class 4 (Homologs of
124	3159	2,1050e+00	PA3156	wbpD	UDP-2-acetamido-3-amino-2,3-dideoxy-d-glucuronic	Product name confidence: Class 1: Function
125	454	2,1084e+00	PA0453	-	hypothetical protein	Product name confidence: Class 4 (Homologs of
126	2793	2,1091e+00	PA2790	-	hypothetical protein	Product name confidence: Class 4 (Homologs of
127	997	2,1150e+00	PA0995	ogt	methylated-DNA--protein-cysteine	Product name confidence: Class 2 (High similarity to
128	650	2,1173e+00	PA0648	-	hypothetical protein	Product name confidence: Class 4 (Homologs of
129	1393	2,1177e+00	PA1391	-	probable glycosyl transferase	Product name confidence: Class 3 (Function proposed
130	645	2,1216e+00	PA0643	-	hypothetical protein	Product name confidence: Class 4 (Homologs of
131	12	2,1259e+00	PA0012	-	hypothetical protein	Product name confidence: Class 4 (Homologs of
132	1510	2,1260e+00	PA1508	-	hypothetical protein	Product name confidence: Class 4 (Homologs of
133	4550	2,1262e+00	PA4549	fimT	type 4 fimbrial biogenesis protein FimT	Product name confidence: Class 1 (Function
134	500	2,1292e+00	PA0498	-	hypothetical protein	Product name confidence: Class 4 (Homologs of
135	5460	2,1374e+00	PA5460	-	hypothetical protein	Product name confidence: Class 4 (Homologs of
136	3161	2,1398e+00	PA3158	wbpB	UDP-2-acetamido-2-deoxy-d-glucuronic acid	Product name confidence: Class 1: Function
137	259	2,1417e+00	PA0258	-	hypothetical protein	Product name confidence: Class 4 (Homologs of
138	1368	2,1448e+00	PA1366	-	hypothetical protein	Product name confidence: Class 4 (Homologs of
139	2673	2,1449e+00	PA2670	-	hypothetical protein	Product name confidence: Class 4 (Homologs of
140	724	2,1463e+00	PA0722	-	hypothetical protein of bacteriophage Pf1	Product name confidence: Class 4 (Homologs of
141	1392	2,1566e+00	PA1390	-	probable glycosyl transferase	Product name confidence: Class 3 (Function proposed
142	1596	2,1579e+00	PA1592	-	hypothetical protein	Product name confidence: Class 4 (Homologs of
143	2677	2,1603e+00	PA2674	-	probable type II secretion system protein	Product name confidence: Class 3 (Function proposed
144	2107	2,1650e+00	PA2103	-	probable molybdopterin biosynthesis protein MoeB	Product name confidence: Class 3 (Function proposed
145	1391	2,1663e+00	PA1389	-	probable glycosyl transferase	Product name confidence: Class 3 (Function proposed
146	4213	2,1791e+00	PA4211	phzB1	probable phenazine biosynthesis protein	Product name confidence: Class 1 (Function
147	3292	2,1846e+00	PA3290	-	hypothetical protein	Product name confidence: Class 4 (Homologs of
148	1416	2,1882e+00	PA1414	-	hypothetical protein	Product name confidence: Class 4 (Homologs of
149	990	2,2084e+00	PA0988	-	hypothetical protein	Product name confidence: Class 4 (Homologs of
150	2778	2,2132e+00	PA2775	-	hypothetical protein	Product name confidence: Class 4 (Homologs of
151	2572	2,2188e+00	PA2569	-	hypothetical protein	Product name confidence: Class 4 (Homologs of
152	3162	2,2197e+00	PA3159	wbpA	UDP-N-acetyl-d-glucosamine 6-Dehydrogenase	Product name confidence: Class 1: Function
153	4280	2,2335e+00	PA4278	-	hypothetical protein	Product name confidence: Class 4 (Homologs of
154	693	2,2411e+00	PA0691	-	hypothetical protein	Product name confidence: Class 4 (Homologs of
155	633	2,2419e+00	PA0631	-	hypothetical protein	Product name confidence: Class 4 (Homologs of
156	3993	2,2419e+00	PA3991	-	hypothetical protein	Product name confidence: Class 4 (Homologs of
157	1384	2,2424e+00	PA1382	-	probable type II secretion system protein	Product name confidence: Class 3 (Function proposed
158	2624	2,2434e+00	PA2621	-	conserved hypothetical protein	Product name confidence: Class 4 (Homologs of
159	720	2,2486e+00	PA0718	-	hypothetical protein of bacteriophage Pf1	Product name confidence: Class 4 (Homologs of
160	985	2,2604e+00	PA0983	-	conserved hypothetical protein	Product name confidence: Class 4 (Homologs of
161	1016	2,2625e+00	PA1014	-	probable glycosyl transferase	Product name confidence: Class 3 (Function proposed
162	4639	2,2629e+00	PA4638	-	hypothetical protein	Product name confidence: Class 4 (Homologs of
163	4748	2,2676e+00	PA4748	tpiA	triosephosphate isomerase	Product name confidence: Class 2 (High similarity to
164	4082	2,2729e+00	PA4080	-	probable response regulator	Product name confidence: Class 3 (Function proposed
165	1390	2,2730e+00	PA1388	-	hypothetical protein	Product name confidence: Class 4 (Homologs of
166	4426	2,2749e+00	PA4424	-	conserved hypothetical protein	Product name confidence: Class 4 (Homologs of
167	1428	2,2873e+00	PA1426	-	hypothetical protein	Product name confidence: Class 4 (Homologs of
168	2186	2,2893e+00	PA2182	-	hypothetical protein	Product name confidence: Class 4 (Homologs of
169	2674	2,2963e+00	PA2671	-	hypothetical protein	Product name confidence: Class 4 (Homologs of
170	1717	2,3106e+00	PA1713	exsA	transcriptional regulator ExsA	Product name confidence: Class 1 (Function
171	2783	2,3124e+00	PA2780	-	hypothetical protein	Product name confidence: Class 4 (Homologs of
172	2105	2,3156e+00	PA2101	-	conserved hypothetical protein	Product name confidence: Class 4 (Homologs of
173	827	2,3157e+00	PA0826	-	hypothetical protein	Product name confidence: Class 4 (Homologs of
174	3220	2,3198e+00	PA3218	-	hypothetical protein	Product name confidence: Class 4 (Homologs of
175	4143	2,3245e+00	PA4141	-	hypothetical protein	Product name confidence: Class 4 (Homologs of
176	2681	2,3267e+00	PA2678	-	probable permease of ABC-2 transporter	Product name confidence: Class 3 (Function proposed
177	955	2,3287e+00	PA0953	-	probable thioredoxin	Product name confidence: Class 3 (Function proposed
178	2249	2,3325e+00	PA2245	pslO	hypothetical protein	Product name confidence: Class 4 (Homologs of
179	876	2,3388e+00	PA0874	-	hypothetical protein	Product name confidence: Class 4 (Homologs of
180	970	2,3395e+00	PA0968	-	conserved hypothetical protein	Product name confidence: Class 4 (Homologs of
181	5061	2,3480e+00	PA5061	-	conserved hypothetical protein	Product name confidence: Class 4 (Homologs of
182	5226	2,3507e+00	PA5226	-	hypothetical protein	Product name confidence: Class 4 (Homologs of
183	3522	2,3521e+00	PA3520	-	hypothetical protein	Product name confidence: Class 4 (Homologs of
184	4568	2,3554e+00	PA4567	rpmA	50S ribosomal protein L27	Product name confidence: Class 2 (High similarity to	rib
185	992	2,3566e+00	PA0990	-	conserved hypothetical protein	Product name confidence: Class 4 (Homologs of
186	4030	2,3599e+00	PA4028	-	hypothetical protein	Product name confidence: Class 4 (Homologs of
187	2746	2,3602e+00	PA2743	infC	translation initiation factor IF-3	Product name confidence: Class 2 (High similarity to
188	3372	2,3604e+00	PA3370	-	hypothetical protein	Product name confidence: Class 4 (Homologs of
189	2672	2,3682e+00	PA2669	-	hypothetical protein	Product name confidence: Class 4 (Homologs of
190	4669	2,3700e+00	PA4669	ipk	isopentenyl monophosphate kinase	Product name confidence: Class 2 (High similarity to
191	4281	2,3711e+00	PA4279	-	hypothetical protein	Product name confidence: Class 4 (Homologs of
192	3966	2,3770e+00	PA3964	-	hypothetical protein	Product name confidence: Class 4 (Homologs of
193	53	2,3784e+00	PA0053	-	hypothetical protein	Product name confidence: Class 4 (Homologs of
194	941	2,3810e+00	PA0939	-	hypothetical protein	Product name confidence: Class 4 (Homologs of
195	2737	2,3819e+00	PA2734	-	hypothetical protein	Product name confidence: Class 4 (Homologs of
196	4308	2,3855e+00	PA4306	flp	Type IVb pilin, Flp	Class 1: Function experimentally demonstrated in P.
197	766	2,3890e+00	PA0765	mucC	positive regulator for alginate biosynthesis	Product name confidence: Class 1 (Function
198	2426	2,3906e+00	PA2423	-	hypothetical protein	Product name confidence: Class 4 (Homologs of
199	961	2,3924e+00	PA0959	-	hypothetical protein	Product name confidence: Class 4 (Homologs of
200	2676	2,3939e+00	PA2673	-	probable type II secretion system protein	Product name confidence: Class 3 (Function proposed
201	4423	2,3951e+00	PA4421	-	conserved hypothetical protein	Product name confidence: Class 4 (Homologs of
202	715	2,4002e+00	PA0713	-	hypothetical protein	Product name confidence: Class 4 (Homologs of
203	942	2,4059e+00	PA0940	-	hypothetical protein	Product name confidence: Class 4 (Homologs of
204	1716	2,4069e+00	PA1712	exsB	exoenzyme S synthesis protein B	Product name confidence: Class 1 (Function
205	1370	2,4083e+00	PA1368	-	hypothetical protein	Product name confidence: Class 4 (Homologs of
206	988	2,4107e+00	PA0986	-	conserved hypothetical protein	Product name confidence: Class 4 (Homologs of
207	4251	2,4167e+00	PA4249	rpsH	30S ribosomal protein S8	Product name confidence: Class 2 (High similarity to	rib
208	1808	2,4269e+00	PA1804	hupB	DNA-binding protein HU	Product name confidence: Class 1 (Function
209	2671	2,4297e+00	PA2668	-	hypothetical protein	Product name confidence: Class 4 (Homologs of
210	5286	2,4301e+00	PA5286	-	conserved hypothetical protein	Product name confidence: Class 4 (Homologs of
211	3143	2,4386e+00	PA3140	-	hypothetical protein	Product name confidence: Class 4 (Homologs of
212	576	2,4403e+00	PA0574	-	hypothetical protein	Product name confidence: Class 4 (Homologs of
213	5265	2,4403e+00	PA5265	-	hypothetical protein	Product name confidence: Class 4 (Homologs of
214	499	2,4427e+00	PA0497	-	hypothetical protein	Product name confidence: Class 4 (Homologs of
215	4265	2,4429e+00	PA4263	rplC	50S ribosomal protein L3	Product name confidence: Class 2 (High similarity to	rib
216	2594	2,4433e+00	PA2591	-	probable transcriptional regulator	Product name confidence: Class 3 (Function proposed
217	3837	2,4470e+00	PA3835	-	hypothetical protein	Product name confidence: Class 4 (Homologs of
218	984	2,4470e+00	PA0982	-	hypothetical protein	Product name confidence: Class 4 (Homologs of
219	2430	2,4474e+00	PA2427	-	hypothetical protein	Product name confidence: Class 4 (Homologs of
220	1946	2,4494e+00	PA1942	-	hypothetical protein	Product name confidence: Class 4 (Homologs of
221	2460	2,4498e+00	PA2457	-	hypothetical protein	Product name confidence: Class 4 (Homologs of
222	14	2,4656e+00	PA0014	-	hypothetical protein	Product name confidence: Class 4 (Homologs of
223	2699	2,4690e+00	PA2696	-	probable transcriptional regulator	Product name confidence: Class 3 (Function proposed
224	2585	2,4774e+00	PA2582	-	hypothetical protein	Product name confidence: Class 4 (Homologs of
225	260	2,4784e+00	PA0259	-	hypothetical protein	Product name confidence: Class 4 (Homologs of
226	728	2,4839e+00	PA0726	-	hypothetical protein of bacteriophage Pf1	Product name confidence: Class 4 (Homologs of
227	1780	2,4870e+00	PA1776	sigX	ECF sigma factor SigX	Product name confidence: Class 1 (Function
228	4258	2,4918e+00	PA4256	rplP	50S ribosomal protein L16	Product name confidence: Class 2 (High similarity to	rib
229	4148	2,4919e+00	PA4146	-	hypothetical protein	Product name confidence: Class 4 (Homologs of
230	1699	2,4946e+00	PA1695	pscP	translocation protein in type III secretion	Product name confidence: Class 2 (High similarity to
231	5254	2,4971e+00	PA5254	-	probable peptidyl-prolyl cis-trans isomerase,	Product name confidence: Class 3 (Function proposed
232	1753	2,4976e+00	PA1749	-	hypothetical protein	Product name confidence: Class 4 (Homologs of
233	2195	2,5010e+00	PA2191	exoY	adenylate cyclase ExoY	Product name confidence: Class 1 (Function
234	977	2,5098e+00	PA0975	-	probable radical activating enzyme	Product name confidence: Class 3 (Function proposed
235	2741	2,5180e+00	PA2738	himA	integration host factor, alpha subunit	Product name confidence: Class 1 (Function
236	2571	2,5181e+00	PA2568	-	hypothetical protein	Product name confidence: Class 4 (Homologs of
237	825	2,5187e+00	PA0824	-	hypothetical protein	Product name confidence: Class 4 (Homologs of
238	4540	2,5202e+00	PA4539	-	hypothetical protein	Product name confidence: Class 4 (Homologs of
239	1893	2,5237e+00	PA1889	-	hypothetical protein	Product name confidence: Class 4 (Homologs of
240	446	2,5268e+00	PA0445	-	probable transposase	Product name confidence: Class 3 (Function proposed
241	2323	2,5268e+00	PA2319	-	probable transposase	Product name confidence: Class 3 (Function proposed
242	2693	2,5268e+00	PA2690	-	probable transposase	Product name confidence: Class 3 (Function proposed
243	3436	2,5268e+00	PA3434	-	probable transposase	Product name confidence: Class 3 (Function proposed
244	3995	2,5268e+00	PA3993	-	probable transposase	Product name confidence: Class 3 (Function proposed
245	4797	2,5268e+00	PA4797	-	probable transposase	Product name confidence: Class 3 (Function proposed
246	3870	2,5272e+00	PA3868	-	hypothetical protein	Product name confidence: Class 4 (Homologs of
247	1365	2,5287e+00	PA1363	-	probable sigma-70 factor, ECF subfamily	Product name confidence: Class 3 (Function proposed
248	627	2,5290e+00	PA0625	-	hypothetical protein	Product name confidence: Class 4 (Homologs of
249	730	2,5333e+00	PA0728	-	probable bacteriophage integrase	Product name confidence: Class 3 (Function proposed
250	3145	2,5356e+00	PA3142	-	hypothetical protein	Product name confidence: Class 4 (Homologs of
251	1429	2,5503e+00	PA1427	-	hypothetical protein	Product name confidence: Class 4 (Homologs of
252	1434	2,5504e+00	PA1432	lasI	autoinducer synthesis protein LasI	Product name confidence: Class 1 (Function
253	2675	2,5535e+00	PA2672	-	probable type II secretion system protein	Product name confidence: Class 3 (Function proposed
254	3869	2,5651e+00	PA3867	-	probable DNA invertase	Product name confidence: Class 3 (Function proposed
255	4247	2,5673e+00	PA4245	rpmD	50S ribosomal protein L30	Product name confidence: Class 2 (High similarity to	rib
256	907	2,5687e+00	PA0905	rsmA	RsmA, regulator of secondary metabolites	Product name confidence: Class 1 (Function
257	3369	2,5714e+00	PA3367	-	hypothetical protein	Product name confidence: Class 4 (Homologs of
258	1941	2,5729e+00	PA1937	-	conserved hypothetical protein	Product name confidence: Class 4 (Homologs of
259	1559	2,5752e+00	PA1555.1	ccoQ2	Cytochrome c oxidase, cbb3-type, CcoQ subunit	Product name confidence: Class 1: Function
260	989	2,5872e+00	PA0987	-	conserved hypothetical protein	Product name confidence: Class 4 (Homologs of
261	2973	2,5879e+00	PA2970	rpmF	50S ribosomal protein L32	Product name confidence: Class 2 (High similarity to	rib
262	4262	2,5896e+00	PA4260	rplB	50S ribosomal protein L2	Product name confidence: Class 2 (High similarity to	rib
263	2224	2,5910e+00	PA2220	-	probable transcriptional regulator	Product name confidence: Class 3 (Function proposed
264	2586	2,5943e+00	PA2583	-	probable sensor/response regulator hybrid	Product name confidence: Class 3 (Function proposed
265	3015	2,5947e+00	PA3012	-	hypothetical protein	Product name confidence: Class 4 (Homologs of
266	1636	2,5981e+00	PA1632	kdpF	KdpF protein	Product name confidence: Class 2 (High similarity to
267	996	2,6001e+00	PA0994	cupC3	usher CupC3	Product name confidence: Class 2 (High similarity to
268	534	2,6071e+00	PA0532	-	hypothetical protein	Product name confidence: Class 4 (Homologs of
269	1095	2,6134e+00	PA1093	-	hypothetical protein	Product name confidence: Class 4 (Homologs of
270	1585	2,6139e+00	PA1581	sdhC	succinate dehydrogenase (C subunit)	Product name confidence: Class 2 (High similarity to
271	4690	2,6158e+00	PA4691	-	hypothetical protein	Product name confidence: Class 4 (Homologs of
272	262	2,6160e+00	PA0261	-	hypothetical protein	Product name confidence: Class 4 (Homologs of
273	5560	2,6170e+00	PA5559	atpE	atp synthase C chain	Product name confidence: Class 2 (High similarity to
274	4612	2,6189e+00	PA4611	-	hypothetical protein	Product name confidence: Class 4 (Homologs of
275	1722	2,6231e+00	PA1718	pscE	type III export protein PscE	Product name confidence: Class 1 (Function
276	1942	2,6309e+00	PA1938	-	conserved hypothetical protein	Product name confidence: Class 4 (Homologs of
277	3871	2,6317e+00	PA3869	-	hypothetical protein	Product name confidence: Class 4 (Homologs of
278	5191	2,6358e+00	PA5191	-	hypothetical protein	Product name confidence: Class 4 (Homologs of
279	4212	2,6459e+00	PA4210	phzA1	probable phenazine biosynthesis protein	Product name confidence: Class 1 (Function
280	943	2,6461e+00	PA0941	-	hypothetical protein	Product name confidence: Class 4 (Homologs of
281	980	2,6465e+00	PA0978	-	conserved hypothetical protein	Product name confidence: Class 4 (Homologs of
282	4379	2,6469e+00	PA4377	-	hypothetical protein	Product name confidence: Class 4 (Homologs of
283	914	2,6480e+00	PA0912	-	hypothetical protein	Product name confidence: Class 4 (Homologs of
284	726	2,6508e+00	PA0724	-	probable coat protein A of bacteriophage Pf1	Product name confidence: Class 3 (Function proposed
285	1903	2,6512e+00	PA1899	phzA2	probable phenazine biosynthesis protein	Product name confidence: Class 1 (Function
286	5253	2,6519e+00	PA5253	algP	alginate regulatory protein AlgP	Product name confidence: Class 1 (Function
287	4261	2,6545e+00	PA4259	rpsS	30S ribosomal protein S19	Product name confidence: Class 2 (High similarity to	rib
288	954	2,6560e+00	PA0952	-	hypothetical protein	Product name confidence: Class 4 (Homologs of
289	11	2,6563e+00	PA0011	-	probable 2-OH-lauroyltransferase	Product name confidence: Class 3 (Function proposed
290	719	2,6595e+00	PA0717	-	hypothetical protein of bacteriophage Pf1	Product name confidence: Class 4 (Homologs of
291	2744	2,6621e+00	PA2741	rplT	50S ribosomal protein L20	Product name confidence: Class 2 (High similarity to	rib
292	5316	2,6650e+00	PA5316	rpmB	50S ribosomal protein L28	Product name confidence: Class 2 (High similarity to	rib
293	253	2,6678e+00	PA0252	-	hypothetical protein	Product name confidence: Class 4 (Homologs of
294	994	2,6687e+00	PA0992	cupC1	fimbrial subunit CupC1	Product name confidence: Class 2 (High similarity to
295	4739	2,6788e+00	PA4739	-	conserved hypothetical protein	Product name confidence: Class 4 (Homologs of
296	1432	2,6795e+00	PA1430	lasR	transcriptional regulator LasR	Product name confidence: Class 1 (Function
297	3	2,6865e+00	PA0003	recF	RecF protein	Product name confidence: Class 2 (High similarity to
298	1385	2,6869e+00	PA1383	-	hypothetical protein	Product name confidence: Class 4 (Homologs of
299	2179	2,6911e+00	PA2175	-	hypothetical protein	Product name confidence: Class 4 (Homologs of
300	763	2,6956e+00	PA0762	algU	sigma factor AlgU	Product name confidence: Class 1 (Function
301	4999	2,6960e+00	PA4999	waaL	O-antigen ligase, WaaL	Product name confidence: Class 1 (Function
302	575	2,6973e+00	PA0573	-	hypothetical protein	Product name confidence: Class 4 (Homologs of
303	104	2,7091e+00	PA0104	-	hypothetical protein	Product name confidence: Class 4 (Homologs of
304	826	2,7156e+00	PA0825	-	hypothetical protein	Product name confidence: Class 4 (Homologs of
305	4259	2,7158e+00	PA4257	rpsC	30S ribosomal protein S3	Product name confidence: Class 2 (High similarity to	rib
306	2974	2,7231e+00	PA2971	-	conserved hypothetical protein	Product name confidence: Class 4 (Homologs of
307	3988	2,7239e+00	PA3986	-	hypothetical protein	Product name confidence: Class 4 (Homologs of
308	685	2,7286e+00	PA0683	-	probable type II secretion system protein	Product name confidence: Class 3 (Function proposed
309	3745	2,7305e+00	PA3743	trmD	tRNA (guanine-N1)-methyltransferase	Product name confidence: Class 2 (High similarity to
310	4853	2,7330e+00	PA4853	fis	DNA-binding protein Fis	Product name confidence: Class 2 (High similarity to
311	1334	2,7331e+00	PA1332	-	hypothetical protein	Product name confidence: Class 4 (Homologs of
312	959	2,7353e+00	PA0957	-	hypothetical protein	Product name confidence: Class 4 (Homologs of
313	3747	2,7360e+00	PA3745	rpsP	30S ribosomal protein S16	Product name confidence: Class 2 (High similarity to	rib
314	2863	2,7373e+00	PA2860	-	hypothetical protein	Product name confidence: Class 4 (Homologs of
315	5483	2,7435e+00	PA5482	-	hypothetical protein	Product name confidence: Class 4 (Homologs of
316	4394	2,7474e+00	PA4392	-	conserved hypothetical protein	Product name confidence: Class 4 (Homologs of
317	1586	2,7475e+00	PA1582	sdhD	succinate dehydrogenase (D subunit)	Product name confidence: Class 2 (High similarity to
318	3373	2,7483e+00	PA3371	-	hypothetical protein	Product name confidence: Class 4 (Homologs of
319	4299	2,7534e+00	PA4297	tadG	TadG	Class 2: Function of highly similar gene
320	4982	2,7536e+00	PA4982	-	probable two-component sensor	Product name confidence: Class 3 (Function proposed
321	298	2,7542e+00	PA0297	spuA	probable glutamine amidotransferase	Product name confidence: Class 1 (Function
322	4576	2,7552e+00	PA4575	-	hypothetical protein	Product name confidence: Class 4 (Homologs of
323	4750	2,7571e+00	PA4750	folP	dihydropteroate synthase	Product name confidence: Class 2 (High similarity to
324	617	2,7576e+00	PA0615	-	hypothetical protein	Product name confidence: Class 4 (Homologs of
325	621	2,7591e+00	PA0619	-	probable bacteriophage protein	Product name confidence: Class 3 (Function proposed
326	4296	2,7614e+00	PA4294	-	hypothetical protein	Product name confidence: Class 4 (Homologs of
327	4944	2,7640e+00	PA4944	hfq	Hfq	Class 1: Function experimentally demonstrated in P.
328	944	2,7702e+00	PA0942	-	probable transcriptional regulator	Product name confidence: Class 3 (Function proposed
329	2658	2,7728e+00	PA2655	-	hypothetical protein	Product name confidence: Class 4 (Homologs of
330	3453	2,7732e+00	PA3451	-	hypothetical protein	Product name confidence: Class 4 (Homologs of
331	1396	2,7747e+00	PA1394	-	hypothetical protein	Product name confidence: Class 4 (Homologs of
332	483	2,7770e+00	PA0481	-	hypothetical protein	Product name confidence: Class 4 (Homologs of
333	967	2,7809e+00	PA0965	ruvC	Holliday junction resolvase RuvC	Product name confidence: Class 1 (Function
334	99	2,7840e+00	PA0099	-	hypothetical protein	Product name confidence: Class 4 (Homologs of
335	5328	2,7868e+00	PA5328	-	probable cytochrome c(mono-heme type)	Product name confidence: Class 3 (Function proposed
336	581	2,7873e+00	PA0579	rpsU	30S ribosomal protein S21	Product name confidence: Class 2 (High similarity to	rib
337	5571	2,7918e+00	PA5570	rpmH	50S ribosomal protein L34	Product name confidence: Class 2 (High similarity to	rib
338	3844	2,7927e+00	PA3842	-	probable chaperone	Product name confidence: Class 3 (Function proposed
339	4535	2,7935e+00	PA4534	-	hypothetical protein	Product name confidence: Class 4 (Homologs of
340	1856	2,7948e+00	PA1852	-	hypothetical protein	Product name confidence: Class 4 (Homologs of
341	4429	2,7952e+00	PA4427	sspB	stringent starvation protein B	Product name confidence: Class 2 (High similarity to
342	2848	2,8075e+00	PA2845	-	hypothetical protein	Product name confidence: Class 4 (Homologs of
343	962	2,8084e+00	PA0960	-	hypothetical protein	Product name confidence: Class 4 (Homologs of
344	4945	2,8085e+00	PA4945	miaA	delta 2-isopentenylpyrophosphate transferase	Product name confidence: Class 2 (High similarity to
345	3068	2,8200e+00	PA3065	-	hypothetical protein	Product name confidence: Class 4 (Homologs of
346	1555	2,8278e+00	PA1552.1	ccoQ1	Cytochrome c oxidase, cbb3-type, CcoQ subunit	Product name confidence: Class 1: Function
347	3013	2,8282e+00	PA3010	-	hypothetical protein	Product name confidence: Class 4 (Homologs of
348	1668	2,8327e+00	PA1664	-	hypothetical protein	Product name confidence: Class 4 (Homologs of
349	3843	2,8387e+00	PA3841	exoS	exoenzyme S	Product name confidence: Class 1 (Function
350	2678	2,8410e+00	PA2675	-	probable type II secretion system protein	Product name confidence: Class 3 (Function proposed
351	160	2,8417e+00	PA0160	-	hypothetical protein	Product name confidence: Class 4 (Homologs of
352	1969	2,8426e+00	PA1965	-	hypothetical protein	Product name confidence: Class 4 (Homologs of
353	4254	2,8432e+00	PA4252	rplX	50S ribosomal protein L24	Product name confidence: Class 2 (High similarity to	rib
354	1156	2,8466e+00	PA1154	-	conserved hypothetical protein	Product name confidence: Class 4 (Homologs of
355	4505	2,8497e+00	PA4503	-	probable permease of ABC transporter	Product name confidence: Class 3 (Function proposed
356	637	2,8518e+00	PA0635	-	hypothetical protein	Product name confidence: Class 4 (Homologs of
357	4118	2,8529e+00	PA4116	bphO	heme oxygenase, BphO	Product name confidence: Class 1: Function
358	2222	2,8555e+00	PA2218	-	hypothetical protein	Product name confidence: Class 4 (Homologs of
359	2563	2,8589e+00	PA2560	-	hypothetical protein	Product name confidence: Class 4 (Homologs of
360	2223	2,8599e+00	PA2219	opdE	membrane protein OpdE	Product name confidence: Class 1 (Function
361	2762	2,8600e+00	PA2759	-	hypothetical protein	Product name confidence: Class 4 (Homologs of
362	824	2,8609e+00	PA0823	-	hypothetical protein	Product name confidence: Class 4 (Homologs of
363	2396	2,8668e+00	PA2392	pvdP	PvdP	Product name confidence: Class 1 (Function
364	3233	2,8766e+00	PA3231	-	hypothetical protein	Product name confidence: Class 4 (Homologs of
365	3119	2,8769e+00	PA3116	-	probable aspartate-semialdehyde dehydrogenase	Product name confidence: Class 3 (Function proposed
366	100	2,8770e+00	PA0100	-	hypothetical protein	Product name confidence: Class 4 (Homologs of
367	739	2,8795e+00	PA0737	-	hypothetical protein	Product name confidence: Class 4 (Homologs of
368	4244	2,8808e+00	PA4242	rpmJ	50S ribosomal protein L36	Product name confidence: Class 2 (High similarity to	rib
369	935	2,8811e+00	PA0933	ygcA	probable RNA methyltransferase	Product name confidence: Class 3 (Function proposed
370	3300	2,8874e+00	PA3298	-	hypothetical protein	Product name confidence: Class 4 (Homologs of
371	1135	2,8879e+00	PA1133	-	hypothetical protein	Product name confidence: Class 4 (Homologs of
372	261	2,8885e+00	PA0260	-	hypothetical protein	Product name confidence: Class 4 (Homologs of
373	620	2,8902e+00	PA0618	-	probable bacteriophage protein	Product name confidence: Class 3 (Function proposed
374	4270	2,8934e+00	PA4268	rpsL	30S ribosomal protein S12	Product name confidence: Class 2 (High similarity to	rib
375	5558	2,8934e+00	PA5557	atpH	ATP synthase delta chain	Product name confidence: Class 2 (High similarity to
376	2679	2,8960e+00	PA2676	-	probable type II secretion system protein	Product name confidence: Class 3 (Function proposed
377	3371	2,8985e+00	PA3369	-	hypothetical protein	Product name confidence: Class 4 (Homologs of
378	4461	2,8990e+00	PA4459	-	conserved hypothetical protein	Product name confidence: Class 4 (Homologs of
379	630	2,9026e+00	PA0628	-	conserved hypothetical protein	Product name confidence: Class 4 (Homologs of
380	981	2,9040e+00	PA0979	-	conserved hypothetical protein	Product name confidence: Class 4 (Homologs of
381	1036	2,9058e+00	PA1034	-	hypothetical protein	Product name confidence: Class 4 (Homologs of
382	2362	2,9062e+00	PA2358	-	hypothetical protein	Product name confidence: Class 4 (Homologs of
383	1778	2,9062e+00	PA1774	crfX	CrfX protein	Product name confidence: Class 1: Function
384	612	2,9151e+00	PA0610	prtN	transcriptional regulator PrtN	Product name confidence: Class 1 (Function
385	4274	2,9159e+00	PA4272	rplJ	50S ribosomal protein L10	Product name confidence: Class 2 (High similarity to	rib
386	3721	2,9165e+00	PA3719	armR	antirepressor for MexR, ArmR	Product name confidence: Class 1: Function
387	1136	2,9185e+00	PA1134	-	hypothetical protein	Product name confidence: Class 4 (Homologs of
388	1037	2,9206e+00	PA1035	-	hypothetical protein	Product name confidence: Class 4 (Homologs of
389	4940	2,9216e+00	PA4940	-	conserved hypothetical protein	Product name confidence: Class 4 (Homologs of
390	4434	2,9223e+00	PA4432	rpsI	30S ribosomal protein S9	Product name confidence: Class 2 (High similarity to	rib
391	2689	2,9226e+00	PA2686	pfeR	two-component response regulator PfeR	Product name confidence: Class 1 (Function
392	4250	2,9235e+00	PA4248	rplF	50S ribosomal protein L6	Product name confidence: Class 2 (High similarity to	rib
393	3205	2,9256e+00	PA3203	-	hypothetical protein	Product name confidence: Class 4 (Homologs of
394	801	2,9275e+00	PA0800	-	hypothetical protein	Product name confidence: Class 4 (Homologs of
395	4079	2,9354e+00	PA4077	-	probable transcriptional regulator	Product name confidence: Class 3 (Function proposed
396	4241	2,9361e+00	PA4239	rpsD	30S ribosomal protein S4	Product name confidence: Class 2 (High similarity to	rib
397	3370	2,9362e+00	PA3368	-	probable acetyltransferase	Product name confidence: Class 3 (Function proposed
398	1715	2,9397e+00	PA1711	exsE	ExsE	Product name confidence: Class 1 (Function
399	1853	2,9414e+00	PA1849	-	conserved hypothetical protein	Product name confidence: Class 4 (Homologs of
400	4407	2,9427e+00	PA4405	-	hypothetical protein	Product name confidence: Class 4 (Homologs of
401	1364	2,9430e+00	PA1362	-	hypothetical protein	Product name confidence: Class 4 (Homologs of
402	5262	2,9456e+00	PA5262	algZ	alginate biosynthesis protein AlgZ/FimS	Product name confidence: Class 1 (Function
403	1161	2,9463e+00	PA1159	-	probable cold-shock protein	Product name confidence: Class 3 (Function proposed
404	1308	2,9483e+00	PA1306	-	probable HIT family protein	Product name confidence: Class 3 (Function proposed
405	1533	2,9502e+00	PA1531	-	hypothetical protein	Product name confidence: Class 4 (Homologs of
406	1008	2,9524e+00	PA1006	-	conserved hypothetical protein	Product name confidence: Class 4 (Homologs of
407	2972	2,9536e+00	PA2969	plsX	fatty acid biosynthesis protein PlsX	Product name confidence: Class 2 (High similarity to
408	2141	2,9545e+00	PA2137	-	hypothetical protein	Product name confidence: Class 4 (Homologs of
409	2977	2,9556e+00	PA2974	-	probable hydrolase	Product name confidence: Class 3 (Function proposed
410	4702	2,9591e+00	PA4703	-	hypothetical protein	Product name confidence: Class 4 (Homologs of
411	4662	2,9595e+00	PA4662	murI	glutamate racemase	Product name confidence: Class 2 (High similarity to
412	629	2,9649e+00	PA0627	-	conserved hypothetical protein	Product name confidence: Class 4 (Homologs of
413	559	2,9697e+00	PA0557	-	hypothetical protein	Product name confidence: Class 4 (Homologs of
414	5126	2,9703e+00	PA5126	-	hypothetical protein	Product name confidence: Class 4 (Homologs of
415	4243	2,9703e+00	PA4241	rpsM	30S ribosomal protein S13	Product name confidence: Class 2 (High similarity to	rib
416	972	2,9706e+00	PA0970	tolR	TolR protein	Product name confidence: Class 1 (Function
417	2465	2,9735e+00	PA2462	-	hypothetical protein	Product name confidence: Class 4 (Homologs of
418	3060	2,9742e+00	PA3057	-	hypothetical protein	Product name confidence: Class 4 (Homologs of
419	1170	2,9747e+00	PA1168	-	hypothetical protein	Product name confidence: Class 4 (Homologs of
420	820	2,9748e+00	PA0819	-	hypothetical protein	Product name confidence: Class 4 (Homologs of
421	5284	2,9749e+00	PA5284	-	hypothetical protein	Product name confidence: Class 4 (Homologs of
422	953	2,9750e+00	PA0951	-	probable ribonuclease	Product name confidence: Class 3 (Function proposed
423	956	2,9755e+00	PA0954	-	probable acylphosphatase	Product name confidence: Class 3 (Function proposed
424	736	2,9761e+00	PA0734	-	hypothetical protein	Product name confidence: Class 4 (Homologs of
425	597	2,9799e+00	PA0595	ostA	organic solvent tolerance protein OstA precursor	Product name confidence: Class 2 (High similarity to
426	3247	2,9811e+00	PA3245	minE	cell division topological specificity factor	Product name confidence: Class 2 (High similarity to
427	3263	2,9814e+00	PA3261	-	hypothetical protein	Product name confidence: Class 4 (Homologs of
428	729	2,9856e+00	PA0727	-	hypothetical protein from bacteriophage Pf1	Product name confidence: Class 4 (Homologs of
429	1151	2,9875e+00	PA1149	-	hypothetical protein	Product name confidence: Class 4 (Homologs of
430	3048	2,9901e+00	PA3045	-	probable two-component response regulator	Product name confidence: Class 3 (Function proposed
431	1676	2,9908e+00	PA1672	-	hypothetical protein	Product name confidence: Class 4 (Homologs of
432	2584	2,9964e+00	PA2581	-	hypothetical protein	Product name confidence: Class 4 (Homologs of
433	4381	2,9974e+00	PA4379	-	conserved hypothetical protein	Product name confidence: Class 4 (Homologs of
434	5570	3,0022e+00	PA5569	rnpA	ribonuclease P protein component	Product name confidence: Class 2 (High similarity to
435	976	3,0049e+00	PA0974	-	conserved hypothetical protein	Product name confidence: Class 4 (Homologs of
436	363	3,0116e+00	PA0362	fdx1	ferredoxin (4Fe-4S)	Product name confidence: Class 2 (High similarity to
437	1030	3,0130e+00	PA1028	-	probable oxidoreductase	Product name confidence: Class 3 (Function proposed
438	2581	3,0132e+00	PA2578	-	probable acetyltransferase	Product name confidence: Class 3 (Function proposed
439	4433	3,0137e+00	PA4431	-	probable iron-sulfur protein	Product name confidence: Class 3 (Function proposed
440	4269	3,0162e+00	PA4267	rpsG	30S ribosomal protein S7	Product name confidence: Class 2 (High similarity to	rib
441	1044	3,0181e+00	PA1042	-	conserved hypothetical protein	Product name confidence: Class 4 (Homologs of
442	3736	3,0193e+00	PA3734	-	hypothetical protein	Product name confidence: Class 4 (Homologs of
443	3992	3,0195e+00	PA3990	-	conserved hypothetical protein	Product name confidence: Class 4 (Homologs of
444	4532	3,0204e+00	PA4531	-	hypothetical protein	Product name confidence: Class 4 (Homologs of
445	2574	3,0247e+00	PA2571	-	probable two-component sensor	Product name confidence: Class 3 (Function proposed
446	940	3,0276e+00	PA0938	-	hypothetical protein	Product name confidence: Class 4 (Homologs of
447	1902	3,0285e+00	PA1898	qscR	quorum-sensing control repressor	Product name confidence: Class 1 (Function
448	716	3,0300e+00	PA0714	-	hypothetical protein	Product name confidence: Class 4 (Homologs of
449	4318	3,0303e+00	PA4316	sbcB	exodeoxyribonuclease I	Product name confidence: Class 2 (High similarity to
450	2881	3,0310e+00	PA2878	-	hypothetical protein	Product name confidence: Class 4 (Homologs of
451	2759	3,0321e+00	PA2756	-	hypothetical protein	Product name confidence: Class 4 (Homologs of
452	4264	3,0324e+00	PA4262	rplD	50S ribosomal protein L4	Product name confidence: Class 2 (High similarity to	rib
453	3532	3,0343e+00	PA3530	-	conserved hypothetical protein	Product name confidence: Class 4 (Homologs of
454	2567	3,0363e+00	PA2564	-	hypothetical protein	Product name confidence: Class 4 (Homologs of
455	1032	3,0368e+00	PA1030	-	hypothetical protein	Product name confidence: Class 4 (Homologs of
456	2735	3,0429e+00	PA2732	-	hypothetical protein	Product name confidence: Class 4 (Homologs of
457	2726	3,0444e+00	PA2723	-	hypothetical protein	Product name confidence: Class 4 (Homologs of
458	5462	3,0450e+00	PA5462	-	hypothetical protein	Product name confidence: Class 4 (Homologs of
459	968	3,0453e+00	PA0966	ruvA	Holliday junction DNA helicase RuvA	Product name confidence: Class 1 (Function
460	4277	3,0455e+00	PA4275	nusG	transcription antitermination protein NusG	Product name confidence: Class 2 (High similarity to
461	973	3,0459e+00	PA0971	tolA	TolA protein	Product name confidence: Class 2 (High similarity to
462	2736	3,0466e+00	PA2733	-	conserved hypothetical protein	Product name confidence: Class 4 (Homologs of
463	949	3,0470e+00	PA0947	-	conserved hypothetical protein	Product name confidence: Class 4 (Homologs of
464	4276	3,0481e+00	PA4274	rplK	50S ribosomal protein L11	Product name confidence: Class 2 (High similarity to	rib
465	2992	3,0488e+00	PA2989	-	hypothetical protein	Product name confidence: Class 4 (Homologs of
466	4242	3,0514e+00	PA4240	rpsK	30S ribosomal protein S11	Product name confidence: Class 2 (High similarity to	rib
467	3211	3,0519e+00	PA3209	-	conserved hypothetical protein	Product name confidence: Class 4 (Homologs of
468	4245	3,0542e+00	PA4243	secY	secretion protein SecY	Product name confidence: Class 2 (High similarity to
469	912	3,0557e+00	PA0910	-	hypothetical protein	Product name confidence: Class 4 (Homologs of
470	5060	3,0566e+00	PA5060	phaF	polyhydroxyalkanoate synthesis protein PhaF	Product name confidence: Class 2 (High similarity to
471	5424	3,0591e+00	PA5424	-	conserved hypothetical protein	Product name confidence: Class 4 (Homologs of
472	2776	3,0661e+00	PA2773	-	hypothetical protein	Product name confidence: Class 4 (Homologs of
473	2680	3,0662e+00	PA2677	-	probable type II secretion protein	Product name confidence: Class 3 (Function proposed
474	3827	3,0668e+00	PA3825	-	hypothetical protein	Product name confidence: Class 4 (Homologs of
475	4542	3,0766e+00	PA4541	-	hypothetical protein	Product name confidence: Class 4 (Homologs of
476	1369	3,0777e+00	PA1367	-	hypothetical protein	Product name confidence: Class 4 (Homologs of
477	4704	3,0781e+00	PA4705	-	hypothetical protein	Product name confidence: Class 4 (Homologs of
478	1235	3,0785e+00	PA1233	-	hypothetical protein	Product name confidence: Class 4 (Homologs of
479	4746	3,0789e+00	PA4746	-	conserved hypothetical protein	Product name confidence: Class 4 (Homologs of
480	4520	3,0830e+00	PA4518	-	hypothetical protein	Product name confidence: Class 4 (Homologs of
481	257	3,0863e+00	PA0256	-	hypothetical protein	Product name confidence: Class 4 (Homologs of
482	3237	3,0894e+00	PA3235	-	conserved hypothetical protein	Product name confidence: Class 4 (Homologs of
483	5000	3,0979e+00	PA5000	wapR	alpha-1,3-rhamnosyltransferase WapR	Class 1: Function experimentally demonstrated in P.
484	3058	3,0986e+00	PA3055	-	hypothetical protein	Product name confidence: Class 4 (Homologs of
485	642	3,0992e+00	PA0640	-	probable bacteriophage protein	Product name confidence: Class 3 (Function proposed
486	201	3,0997e+00	PA0200	-	hypothetical protein	Product name confidence: Class 4 (Homologs of
487	1252	3,0997e+00	PA1250	aprI	alkaline proteinase inhibitor AprI	Product name confidence: Class 1 (Function
488	632	3,0997e+00	PA0630	-	hypothetical protein	Product name confidence: Class 4 (Homologs of
489	4263	3,1034e+00	PA4261	rplW	50S ribosomal protein L23	Product name confidence: Class 2 (High similarity to	rib
490	1871	3,1090e+00	PA1867	xphA	XphA	Class 1: Function experimentally demonstrated in P.
491	1538	3,1103e+00	PA1536	-	conserved hypothetical protein	Product name confidence: Class 4 (Homologs of
492	5527	3,1115e+00	PA5526	-	hypothetical protein	Product name confidence: Class 4 (Homologs of
493	670	3,1219e+00	PA0668	tyrZ	tyrosyl-tRNA synthetase 2	Product name confidence: Class 2 (High similarity to
494	4524	3,1253e+00	PA4522	ampD	beta-lactamase expression regulator AmpD	Product name confidence: Class 2 (High similarity to
495	3796	3,1254e+00	PA3794	-	hypothetical protein	Product name confidence: Class 4 (Homologs of
496	1090	3,1256e+00	PA1088	-	hypothetical protein	Product name confidence: Class 4 (Homologs of
497	1287	3,1299e+00	PA1285	-	probable transcriptional regulator	Product name confidence: Class 3 (Function proposed
498	5520	3,1303e+00	PA5519	-	conserved hypothetical protein	Product name confidence: Class 4 (Homologs of
499	998	3,1308e+00	PA0996	pqsA	probable coenzyme A ligase	Product name confidence: Class 1 (Function
500	1775	3,1310e+00	PA1771	estX	EstX	Product name confidence: Class 1 (Function
501	5238	3,1324e+00	PA5238	-	probable O-antigen acetylase	Product name confidence: Class 3 (Function proposed
502	2391	3,1335e+00	PA2387	fpvI	FpvI	Product name confidence: Class 1: Function
503	44	3,1362e+00	PA0044	exoT	exoenzyme T	Product name confidence: Class 1 (Function
504	647	3,1375e+00	PA0645	-	hypothetical protein	Product name confidence: Class 4 (Homologs of
505	978	3,1377e+00	PA0976	-	conserved hypothetical protein	Product name confidence: Class 4 (Homologs of
506	4473	3,1424e+00	PA4471	-	hypothetical protein	Product name confidence: Class 4 (Homologs of
507	3093	3,1437e+00	PA3090	-	hypothetical protein	Product name confidence: Class 4 (Homologs of
508	4035	3,1443e+00	PA4033	-	hypothetical protein	Product name confidence: Class 4 (Homologs of
509	4820	3,1486e+00	PA4820	-	hypothetical protein	Product name confidence: Class 4 (Homologs of
510	4691	3,1490e+00	PA4692	-	conserved hypothetical protein	Product name confidence: Class 4 (Homologs of
511	1014	3,1510e+00	PA1012	-	conserved hypothetical protein	Product name confidence: Class 4 (Homologs of
512	4948	3,1533e+00	PA4948	-	conserved hypothetical protein	Product name confidence: Class 4 (Homologs of
513	2050	3,1542e+00	PA2046	-	hypothetical protein	Product name confidence: Class 4 (Homologs of
514	124	3,1555e+00	PA0124	-	hypothetical protein	Product name confidence: Class 4 (Homologs of
515	5454	3,1559e+00	PA5454	rmd	oxidoreductase Rmd	Product name confidence: Class 1 (Function
516	3275	3,1560e+00	PA3273	-	hypothetical protein	Product name confidence: Class 4 (Homologs of
517	3387	3,1586e+00	PA3385	amrZ	alginate and motility regulator Z	Product name confidence: Class 1 (Function
518	1067	3,1602e+00	PA1065	-	conserved hypothetical protein	Product name confidence: Class 4 (Homologs of
519	2666	3,1603e+00	PA2663	ppyR	psl and pyoverdine operon regulator, PpyR	Product name confidence: Class 1: Function
520	2709	3,1613e+00	PA2706	-	hypothetical protein	Product name confidence: Class 4 (Homologs of
521	723	3,1617e+00	PA0721	-	hypothetical protein of bacteriophage Pf1	Product name confidence: Class 4 (Homologs of
522	896	3,1699e+00	PA0894	-	hypothetical protein	Product name confidence: Class 4 (Homologs of
523	2738	3,1701e+00	PA2735	-	probable restriction-modification system protein	Product name confidence: Class 3 (Function proposed
524	1541	3,1733e+00	PA1539	-	hypothetical protein	Product name confidence: Class 4 (Homologs of
525	1919	3,1773e+00	PA1915	-	hypothetical protein	Product name confidence: Class 4 (Homologs of
526	3685	3,1783e+00	PA3683	-	conserved hypothetical protein	Product name confidence: Class 4 (Homologs of
527	975	3,1783e+00	PA0973	oprL	Peptidoglycan associated lipoprotein OprL	Product name confidence: Class 1 (Function
528	1755	3,1809e+00	PA1751	-	hypothetical protein	Product name confidence: Class 4 (Homologs of
529	3225	3,1828e+00	PA3223	azoR3	AzoR3, azoreductase 3	Product name confidence: Class 1: Function
530	667	3,1876e+00	PA0665	-	conserved hypothetical protein	Product name confidence: Class 4 (Homologs of
531	4380	3,1889e+00	PA4378	inaA	InaA protein	Product name confidence: Class 2 (High similarity to
532	1821	3,1911e+00	PA1817	-	hypothetical protein	Product name confidence: Class 4 (Homologs of
533	5448	3,1915e+00	PA5448	wbpY	glycosyltransferase WbpY	Product name confidence: Class 1 (Function
534	5402	3,1921e+00	PA5402	-	hypothetical protein	Product name confidence: Class 4 (Homologs of
535	1348	3,1924e+00	PA1346	-	hypothetical protein	Product name confidence: Class 4 (Homologs of
536	4256	3,1924e+00	PA4254	rpsQ	30S ribosomal protein S17	Product name confidence: Class 2 (High similarity to	rib
537	1293	3,1939e+00	PA1291	-	hypothetical protein	Product name confidence: Class 4 (Homologs of
538	2193	3,1949e+00	PA2189	-	hypothetical protein	Product name confidence: Class 4 (Homologs of
539	2288	3,1994e+00	PA2284	-	hypothetical protein	Product name confidence: Class 4 (Homologs of
540	1935	3,2011e+00	PA1931	-	probable ferredoxin	Product name confidence: Class 3 (Function proposed
541	3624	3,2025e+00	PA3622	rpoS	sigma factor RpoS	Product name confidence: Class 1 (Function
542	2495	3,2026e+00	PA2492	mexT	transcriptional regulator MexT	Product name confidence: Class 1 (Function
543	1714	3,2052e+00	PA1710	exsC	ExsC, exoenzyme S synthesis protein C precursor	Product name confidence: Class 1 (Function
544	2764	3,2060e+00	PA2761	-	hypothetical protein	Product name confidence: Class 4 (Homologs of
545	4334	3,2072e+00	PA4332	-	hypothetical protein	Product name confidence: Class 4 (Homologs of
546	692	3,2090e+00	PA0690	-	hypothetical protein	Product name confidence: Class 4 (Homologs of
547	2745	3,2091e+00	PA2742	rpmI	50S ribosomal protein L35	Product name confidence: Class 2 (High similarity to	rib
548	1478	3,2091e+00	PA1476	ccmB	heme exporter protein CcmB	Product name confidence: Class 2 (High similarity to
549	4260	3,2094e+00	PA4258	rplV	50S ribosomal protein L22	Product name confidence: Class 2 (High similarity to	rib
550	4656	3,2112e+00	PA4656	-	conserved hypothetical protein	Product name confidence: Class 4 (Homologs of
551	1973	3,2136e+00	PA1969	-	hypothetical protein	Product name confidence: Class 4 (Homologs of
552	676	3,2144e+00	PA0674	vreA	VreA	Product name confidence: Class 1: Function
553	6	3,2160e+00	PA0006	-	conserved hypothetical protein	Product name confidence: Class 4 (Homologs of
554	1473	3,2175e+00	PA1471	-	hypothetical protein	Product name confidence: Class 4 (Homologs of
555	4240	3,2175e+00	PA4238	rpoA	DNA-directed RNA polymerase alpha chain	Product name confidence: Class 2 (High similarity to
556	2569	3,2181e+00	PA2566	-	conserved hypothetical protein	Product name confidence: Class 4 (Homologs of
557	3069	3,2193e+00	PA3066	-	hypothetical protein	Product name confidence: Class 4 (Homologs of
558	2725	3,2206e+00	PA2722	-	hypothetical protein	Product name confidence: Class 4 (Homologs of
559	713	3,2225e+00	PA0711	-	hypothetical protein	Product name confidence: Class 4 (Homologs of
560	1187	3,2252e+00	PA1185	-	probable glutathione S-transferase	Product name confidence: Class 3 (Function proposed
561	2766	3,2275e+00	PA2763	-	hypothetical protein	Product name confidence: Class 4 (Homologs of
562	3996	3,2339e+00	PA3994	-	probable epoxide hydrolase	Product name confidence: Class 3 (Function proposed
563	2568	3,2347e+00	PA2565	-	hypothetical protein	Product name confidence: Class 4 (Homologs of
564	4741	3,2356e+00	PA4741	rpsO	30S ribosomal protein S15	Product name confidence: Class 2 (High similarity to	rib
565	1064	3,2370e+00	PA1062	-	hypothetical protein	Product name confidence: Class 4 (Homologs of
566	5069	3,2380e+00	PA5069	tatB	translocation protein TatB	Product name confidence: Class 2 (High similarity to
567	618	3,2382e+00	PA0616	-	hypothetical protein	Product name confidence: Class 4 (Homologs of
568	434	3,2398e+00	PA0433	-	hypothetical protein	Product name confidence: Class 4 (Homologs of
569	3651	3,2399e+00	PA3649	-	conserved hypothetical protein	Product name confidence: Class 4 (Homologs of
570	1708	3,2406e+00	PA1704	pcrR	transcriptional regulator protein PcrR	Product name confidence: Class 1 (Function
571	1223	3,2413e+00	PA1221	-	hypothetical protein	Product name confidence: Class 4 (Homologs of
572	1703	3,2429e+00	PA1699	-	conserved hypothetical protein in type III	Product name confidence: Class 4 (Homologs of
573	4421	3,2429e+00	PA4419	ftsL	cell division protein FtsL	Product name confidence: Class 2 (High similarity to
574	3012	3,2442e+00	PA3009	-	hypothetical protein	Product name confidence: Class 4 (Homologs of
575	4249	3,2447e+00	PA4247	rplR	50S ribosomal protein L18	Product name confidence: Class 2 (High similarity to	rib
576	3144	3,2469e+00	PA3141	wbpM	nucleotide sugar epimerase/dehydratase WbpM	Product name confidence: Class 1 (Function
577	555	3,2483e+00	PA0553	-	hypothetical protein	Product name confidence: Class 4 (Homologs of
578	686	3,2483e+00	PA0684	-	probable type II secretion system protein	Product name confidence: Class 3 (Function proposed
579	3135	3,2490e+00	PA3132	-	probable hydrolase	Product name confidence: Class 3 (Function proposed
580	764	3,2500e+00	PA0763	mucA	anti-sigma factor MucA	Product name confidence: Class 1 (Function
581	5031	3,2507e+00	PA5031	-	probable short chain dehydrogenase	Product name confidence: Class 3 (Function proposed
582	948	3,2521e+00	PA0946	-	hypothetical protein	Product name confidence: Class 4 (Homologs of
583	4541	3,2522e+00	PA4540	-	hypothetical protein	Product name confidence: Class 4 (Homologs of
584	2605	3,2529e+00	PA2602	-	hypothetical protein	Product name confidence: Class 4 (Homologs of
585	5270	3,2536e+00	PA5270	-	hypothetical protein	Product name confidence: Class 4 (Homologs of
586	714	3,2546e+00	PA0712	-	hypothetical protein	Product name confidence: Class 4 (Homologs of
587	4246	3,2548e+00	PA4244	rplO	50S ribosomal protein L15	Product name confidence: Class 2 (High similarity to	rib
588	2425	3,2548e+00	PA2422	-	hypothetical protein	Product name confidence: Class 4 (Homologs of
589	5559	3,2550e+00	PA5558	atpF	ATP synthase B chain	Product name confidence: Class 2 (High similarity to
590	3832	3,2555e+00	PA3830	-	probable transcriptional regulator	Product name confidence: Class 3 (Function proposed
591	1169	3,2559e+00	PA1167	-	hypothetical protein	Product name confidence: Class 4 (Homologs of
592	631	3,2575e+00	PA0629	-	conserved hypothetical protein	Product name confidence: Class 4 (Homologs of
593	619	3,2577e+00	PA0617	-	probable bacteriophage protein	Product name confidence: Class 3 (Function proposed
594	2980	3,2597e+00	PA2977	murB	UDP-N-acetylpyruvoylglucosamine reductase	Product name confidence: Class 2 (High similarity to
595	4083	3,2598e+00	PA4081	cupB6	fimbrial subunit CupB6	Product name confidence: Class 2 (High similarity to
596	50	3,2625e+00	PA0050	-	hypothetical protein	Product name confidence: Class 4 (Homologs of
597	3949	3,2638e+00	PA3947	rocR	RocR	Class 1: Function experimentally demonstrated in P.
598	3908	3,2646e+00	PA3906	-	hypothetical protein	Product name confidence: Class 4 (Homologs of
599	347	3,2651e+00	PA0346	-	hypothetical protein	Product name confidence: Class 4 (Homologs of
600	2864	3,2662e+00	PA2861	ligT	2'-5' RNA ligase	Product name confidence: Class 2 (High similarity to
601	5533	3,2665e+00	PA5532	-	hypothetical protein	Product name confidence: Class 4 (Homologs of
602	3128	3,2666e+00	PA3125	-	hypothetical protein	Product name confidence: Class 4 (Homologs of
603	5156	3,2692e+00	PA5156	-	hypothetical protein	Product name confidence: Class 4 (Homologs of
604	4765	3,2731e+00	PA4765	omlA	Outer membrane lipoprotein OmlA precursor	Product name confidence: Class 1 (Function
605	1748	3,2740e+00	PA1744	-	hypothetical protein	Product name confidence: Class 4 (Homologs of
606	531	3,2757e+00	PA0529	-	conserved hypothetical protein	Product name confidence: Class 4 (Homologs of
607	2855	3,2780e+00	PA2852	-	hypothetical protein	Product name confidence: Class 4 (Homologs of
608	5251	3,2782e+00	PA5251	-	hypothetical protein	Product name confidence: Class 4 (Homologs of
609	2400	3,2787e+00	PA2396	pvdF	pyoverdine synthetase F	Product name confidence: Class 1 (Function
610	4273	3,2791e+00	PA4271	rplL	50S ribosomal protein L7 / L12	Product name confidence: Class 2 (High similarity to	rib
611	92	3,2797e+00	PA0092	-	hypothetical protein	Product name confidence: Class 4 (Homologs of
612	4569	3,2806e+00	PA4568	rplU	50S ribosomal protein L21	Product name confidence: Class 2 (High similarity to	rib
613	1474	3,2836e+00	PA1472	-	conserved hypothetical protein	Product name confidence: Class 4 (Homologs of
614	1777	3,2854e+00	PA1773	cmaX	CmaX protein	Product name confidence: Class 1 (Function
615	638	3,2867e+00	PA0636	-	hypothetical protein	Product name confidence: Class 4 (Homologs of
616	3117	3,2885e+00	PA3114	truA	tRNA-pseudouridine synthase I	Product name confidence: Class 2 (High similarity to
617	4073	3,2893e+00	PA4071	-	hypothetical protein	Product name confidence: Class 4 (Homologs of
618	4585	3,2896e+00	PA4584	-	conserved hypothetical protein	Product name confidence: Class 4 (Homologs of
619	2969	3,2898e+00	PA2966	acpP	acyl carrier protein	Product name confidence: Class 1 (Function
620	5510	3,2898e+00	PA5509	-	hypothetical protein	Product name confidence: Class 4 (Homologs of
621	1098	3,2902e+00	PA1096	-	hypothetical protein	Product name confidence: Class 4 (Homologs of
622	3665	3,2931e+00	PA3663	-	hypothetical protein	Product name confidence: Class 4 (Homologs of
623	969	3,2941e+00	PA0967	ruvB	Holliday junction DNA helicase RuvB	Product name confidence: Class 1 (Function
624	2872	3,2950e+00	PA2869	-	hypothetical protein	Product name confidence: Class 4 (Homologs of
625	3036	3,2954e+00	PA3033	-	hypothetical protein	Product name confidence: Class 4 (Homologs of
626	1127	3,2984e+00	PA1125	-	probable cobalamin biosynthetic protein	Product name confidence: Class 3 (Function proposed
627	1043	3,2985e+00	PA1041	-	probable outer membrane protein precursor	Product name confidence: Class 3 (Function proposed
628	4253	3,3002e+00	PA4251	rplE	50S ribosomal protein L5	Product name confidence: Class 2 (High similarity to	rib
629	1380	3,3020e+00	PA1378	-	hypothetical protein	Product name confidence: Class 4 (Homologs of
630	4042	3,3028e+00	PA4040	-	hypothetical protein	Product name confidence: Class 4 (Homologs of
631	4933	3,3042e+00	PA4933	-	hypothetical protein	Product name confidence: Class 4 (Homologs of
632	3039	3,3053e+00	PA3036	-	hypothetical protein	Product name confidence: Class 4 (Homologs of
633	1830	3,3071e+00	PA1826	-	probable transcriptional regulator	Product name confidence: Class 3 (Function proposed
634	2144	3,3098e+00	PA2140	-	probable metallothionein	Product name confidence: Class 3 (Function proposed
635	3107	3,3105e+00	PA3104	xcpP	secretion protein XcpP	Product name confidence: Class 1 (Function
636	5351	3,3108e+00	PA5351	rubA1	Rubredoxin 1	Product name confidence: Class 1 (Function
637	4403	3,3123e+00	PA4401	-	probable glutathione S-transferase	Product name confidence: Class 3 (Function proposed
638	2368	3,3125e+00	PA2364	-	hypothetical protein	Product name confidence: Class 4 (Homologs of
639	2032	3,3127e+00	PA2028	-	probable transcriptional regulator	Product name confidence: Class 3 (Function proposed
640	1806	3,3129e+00	PA1802	clpX	ATP-dependent Clp protease ATP-binding subunit	Product name confidence: Class 2 (High similarity to
641	2761	3,3141e+00	PA2758	-	probable transcriptional regulator	Product name confidence: Class 3 (Function proposed
642	2784	3,3166e+00	PA2781	-	hypothetical protein	Product name confidence: Class 4 (Homologs of
643	3042	3,3168e+00	PA3039	-	probable transporter	Product name confidence: Class 3 (Function proposed
644	3343	3,3176e+00	PA3341	-	probable transcriptional regulator	Product name confidence: Class 3 (Function proposed
645	3047	3,3193e+00	PA3044	-	probable two-component sensor	Product name confidence: Class 3 (Function proposed
646	2190	3,3193e+00	PA2186	-	hypothetical protein	Product name confidence: Class 4 (Homologs of
647	1910	3,3195e+00	PA1906	-	hypothetical protein	Product name confidence: Class 4 (Homologs of
648	2859	3,3197e+00	PA2856	tesA	acyl-CoA thioesterase I precursor	Product name confidence: Class 2 (High similarity to
649	4738	3,3202e+00	PA4738	-	conserved hypothetical protein	Product name confidence: Class 4 (Homologs of
650	4749	3,3210e+00	PA4749	glmM	phosphoglucosamine mutase	Product name confidence: Class 1 (Function
651	600	3,3214e+00	PA0598	-	hypothetical protein	Product name confidence: Class 4 (Homologs of
652	2384	3,3243e+00	PA2380	-	hypothetical protein	Product name confidence: Class 4 (Homologs of
653	430	3,3250e+00	PA0429	-	hypothetical protein	Product name confidence: Class 4 (Homologs of
654	1801	3,3258e+00	PA1797	-	hypothetical protein	Product name confidence: Class 4 (Homologs of
655	2984	3,3266e+00	PA2981	lpxK	tetraacyldisaccharide 4*-kinase	Product name confidence: Class 2 (High similarity to
656	626	3,3267e+00	PA0624	-	hypothetical protein	Product name confidence: Class 4 (Homologs of
657	4697	3,3273e+00	PA4698	-	hypothetical protein	Product name confidence: Class 4 (Homologs of
658	1453	3,3277e+00	PA1451	-	conserved hypothetical protein	Product name confidence: Class 4 (Homologs of
659	4511	3,3294e+00	PA4509	-	hypothetical protein	Product name confidence: Class 4 (Homologs of
660	3489	3,3322e+00	PA3487	pldA	phospholipase D	Product name confidence: Class 1 (Function
661	5347	3,3325e+00	PA5347	-	hypothetical protein	Product name confidence: Class 4 (Homologs of
662	4248	3,3341e+00	PA4246	rpsE	30S ribosomal protein S5	Product name confidence: Class 2 (High similarity to	rib
663	4477	3,3359e+00	PA4475	-	conserved hypothetical protein	Product name confidence: Class 4 (Homologs of
664	923	3,3360e+00	PA0921	-	hypothetical protein	Product name confidence: Class 4 (Homologs of
665	1747	3,3366e+00	PA1743	-	hypothetical protein	Product name confidence: Class 4 (Homologs of
666	501	3,3400e+00	PA0499	-	probable pili assembly chaperone	Product name confidence: Class 3 (Function proposed
667	4480	3,3405e+00	PA4478	-	conserved hypothetical protein	Product name confidence: Class 4 (Homologs of
668	4823	3,3410e+00	PA4823	-	hypothetical protein	Product name confidence: Class 4 (Homologs of
669	464	3,3432e+00	PA0462	-	hypothetical protein	Product name confidence: Class 4 (Homologs of
670	3947	3,3433e+00	PA3945	-	conserved hypothetical protein	Product name confidence: Class 4 (Homologs of
671	3999	3,3442e+00	PA3997	lipB	lipoate-protein ligase B	Product name confidence: Class 2 (High similarity to
672	4565	3,3460e+00	PA4564	-	conserved hypothetical protein	Product name confidence: Class 4 (Homologs of
673	3011	3,3482e+00	PA3008	-	hypothetical protein	Product name confidence: Class 4 (Homologs of
674	3226	3,3497e+00	PA3224	-	hypothetical protein	Product name confidence: Class 4 (Homologs of
675	4430	3,3511e+00	PA4428	sspA	stringent starvation protein A	Product name confidence: Class 2 (High similarity to
676	1756	3,3520e+00	PA1752	-	hypothetical protein	Product name confidence: Class 4 (Homologs of
677	4518	3,3523e+00	PA4516	-	hypothetical protein	Product name confidence: Class 4 (Homologs of
678	3640	3,3524e+00	PA3638	-	conserved hypothetical protein	Product name confidence: Class 4 (Homologs of
679	2590	3,3543e+00	PA2587	pqsH	probable FAD-dependent monooxygenase	Product name confidence: Class 1 (Function
680	4754	3,3556e+00	PA4754	-	hypothetical protein	Product name confidence: Class 4 (Homologs of
681	1689	3,3575e+00	PA1685	masA	enolase-phosphatase E-1	Product name confidence: Class 2 (High similarity to
682	5256	3,3582e+00	PA5256	dsbH	disulfide bond formation protein	Product name confidence: Class 2 (High similarity to
683	709	3,3611e+00	PA0707	toxR	transcriptional regulator ToxR	Product name confidence: Class 1 (Function
684	5526	3,3645e+00	PA5525	-	probable transcriptional regulator	Product name confidence: Class 3 (Function proposed
685	2987	3,3656e+00	PA2984	-	hypothetical protein	Product name confidence: Class 4 (Homologs of
686	1246	3,3661e+00	PA1244	-	hypothetical protein	Product name confidence: Class 4 (Homologs of
687	4571	3,3665e+00	PA4570	-	hypothetical protein	Product name confidence: Class 4 (Homologs of
688	3788	3,3684e+00	PA3786	-	hypothetical protein	Product name confidence: Class 4 (Homologs of
689	2143	3,3696e+00	PA2139	-	hypothetical protein	Product name confidence: Class 4 (Homologs of
690	4424	3,3705e+00	PA4422	-	conserved hypothetical protein	Product name confidence: Class 4 (Homologs of
691	1376	3,3716e+00	PA1374	-	hypothetical protein	Product name confidence: Class 4 (Homologs of
692	28	3,3722e+00	PA0028	-	hypothetical protein	Product name confidence: Class 4 (Homologs of
693	4333	3,3724e+00	PA4331	-	probable ferredoxin reductase	Product name confidence: Class 3 (Function proposed
694	1097	3,3732e+00	PA1095	-	hypothetical protein	Product name confidence: Class 4 (Homologs of
695	932	3,3739e+00	PA0930	-	two-component sensor	Product name confidence: Class 2 (High similarity to
696	3352	3,3742e+00	PA3350	-	hypothetical protein	Product name confidence: Class 4 (Homologs of
697	946	3,3757e+00	PA0944	purN	phosphoribosylaminoimidazole synthetase	Product name confidence: Class 2 (High similarity to
698	3945	3,3757e+00	PA3943	-	conserved hypothetical protein	Product name confidence: Class 4 (Homologs of
699	4917	3,3766e+00	PA4917	-	hypothetical protein	Product name confidence: Class 4 (Homologs of
700	2821	3,3798e+00	PA2818	arr	aminoglycoside response regulator	Product name confidence: Class 1 (Function
701	4852	3,3804e+00	PA4852	-	conserved hypothetical protein	Product name confidence: Class 4 (Homologs of
702	1468	3,3804e+00	PA1466	-	hypothetical protein	Product name confidence: Class 4 (Homologs of
703	1357	3,3816e+00	PA1355	-	hypothetical protein	Product name confidence: Class 4 (Homologs of
704	2444	3,3828e+00	PA2441	-	hypothetical protein	Product name confidence: Class 4 (Homologs of
705	2777	3,3832e+00	PA2774	-	hypothetical protein	Product name confidence: Class 4 (Homologs of
706	1719	3,3845e+00	PA1715	pscB	type III export apparatus protein	Product name confidence: Class 1 (Function
707	1002	3,3845e+00	PA1000	pqsE	Quinolone signal response protein	Product name confidence: Class 1 (Function
708	4939	3,3846e+00	PA4939	-	conserved hypothetical protein	Product name confidence: Class 4 (Homologs of
709	1772	3,3850e+00	PA1768	-	hypothetical protein	Product name confidence: Class 4 (Homologs of
710	5492	3,3851e+00	PA5491	-	probable cytochrome	Product name confidence: Class 3 (Function proposed
711	931	3,3852e+00	PA0929	-	two-component response regulator	Product name confidence: Class 2 (High similarity to
712	1092	3,3862e+00	PA1090	-	hypothetical protein	Product name confidence: Class 4 (Homologs of
713	4549	3,3868e+00	PA4548	-	probable D-amino acid oxidase	Product name confidence: Class 3 (Function proposed
714	1470	3,3881e+00	PA1468	-	hypothetical protein	Product name confidence: Class 4 (Homologs of
715	3798	3,3890e+00	PA3796	-	hypothetical protein	Product name confidence: Class 4 (Homologs of
716	1831	3,3891e+00	PA1827	-	probable short-chain dehydrogenase	Product name confidence: Class 3 (Function proposed
717	668	3,3894e+00	PA0666	-	conserved hypothetical protein	Product name confidence: Class 4 (Homologs of
718	4591	3,3904e+00	PA4590	pra	protein activator	Product name confidence: Class 1 (Function
719	5538	3,3916e+00	PA5537	-	hypothetical protein	Product name confidence: Class 4 (Homologs of
720	4239	3,3924e+00	PA4237	rplQ	50S ribosomal protein L17	Product name confidence: Class 2 (High similarity to	rib
721	2949	3,3926e+00	PA2946	-	hypothetical protein	Product name confidence: Class 4 (Homologs of
722	1452	3,3941e+00	PA1450	-	conserved hypothetical protein	Product name confidence: Class 4 (Homologs of
723	2191	3,3946e+00	PA2187	-	hypothetical protein	Product name confidence: Class 4 (Homologs of
724	42	3,3948e+00	PA0042	-	hypothetical protein	Product name confidence: Class 4 (Homologs of
725	2931	3,3953e+00	PA2928	-	hypothetical protein	Product name confidence: Class 4 (Homologs of
726	4466	3,3953e+00	PA4464	ptsN	nitrogen regulatory IIA protein	Product name confidence: Class 2 (High similarity to
727	2404	3,3956e+00	PA2400	pvdJ	PvdJ	Product name confidence: Class 1 (Function
728	4870	3,3970e+00	PA4870	-	conserved hypothetical protein	Product name confidence: Class 4 (Homologs of
729	4949	3,3986e+00	PA4949	-	conserved hypothetical protein	Product name confidence: Class 4 (Homologs of
730	4086	3,3989e+00	PA4084	cupB3	usher CupB3	Product name confidence: Class 2 (High similarity to
731	4597	3,4003e+00	PA4596	-	probable transcriptional regulator	Product name confidence: Class 3 (Function proposed
732	2401	3,4007e+00	PA2397	pvdE	pyoverdine biosynthesis protein PvdE	Product name confidence: Class 1 (Function
733	5515	3,4011e+00	PA5514	-	probable beta-lactamase	Product name confidence: Class 3 (Function proposed
734	675	3,4016e+00	PA0673	-	hypothetical protein	Product name confidence: Class 4 (Homologs of
735	1315	3,4027e+00	PA1313	-	probable major facilitator superfamily (MFS)	Product name confidence: Class 3 (Function proposed
736	2194	3,4032e+00	PA2190	-	conserved hypothetical protein	Product name confidence: Class 4 (Homologs of
737	3134	3,4037e+00	PA3131	-	probable aldolase	Product name confidence: Class 3 (Function proposed
738	3647	3,4048e+00	PA3645	fabZ	(3R)-hydroxymyristoyl-[acyl carrier protein]	Product name confidence: Class 2 (High similarity to
739	4799	3,4089e+00	PA4799	-	hypothetical protein	Product name confidence: Class 4 (Homologs of
740	2443	3,4095e+00	PA2440	-	hypothetical protein	Product name confidence: Class 4 (Homologs of
741	3116	3,4099e+00	PA3113	trpF	N-(5'phosphoribosyl)anthranilate (PRA) isomerase	Product name confidence: Class 1 (Function
742	1840	3,4103e+00	PA1836	-	probable transcriptional regulator	Product name confidence: Class 3 (Function proposed
743	3391	3,4106e+00	PA3390	-	hypothetical protein	Product name confidence: Class 4 (Homologs of
744	603	3,4131e+00	PA0601	-	probable two-component response regulator	Product name confidence: Class 3 (Function proposed
745	1048	3,4137e+00	PA1046	-	hypothetical protein	Product name confidence: Class 4 (Homologs of
746	1213	3,4154e+00	PA1211	-	hypothetical protein	Product name confidence: Class 4 (Homologs of
747	2178	3,4161e+00	PA2174	-	hypothetical protein	Product name confidence: Class 4 (Homologs of
748	1155	3,4162e+00	PA1153	-	hypothetical protein	Product name confidence: Class 4 (Homologs of
749	2604	3,4180e+00	PA2601	-	probable transcriptional regulator	Product name confidence: Class 3 (Function proposed
750	1904	3,4190e+00	PA1900	phzB2	probable phenazine biosynthesis protein	Product name confidence: Class 1 (Function
751	4512	3,4193e+00	PA4510	-	conserved hypothetical protein	Product name confidence: Class 4 (Homologs of
752	641	3,4198e+00	PA0639	-	conserved hypothetical protein	Product name confidence: Class 4 (Homologs of
753	4712	3,4238e+00	PA4713	-	hypothetical protein	Product name confidence: Class 4 (Homologs of
754	3070	3,4267e+00	PA3067	-	probable transcriptional regulator	Product name confidence: Class 3 (Function proposed
755	710	3,4301e+00	PA0708	-	probable transcriptional regulator	Product name confidence: Class 3 (Function proposed
756	4564	3,4305e+00	PA4563	rpsT	30S ribosomal protein S20	Product name confidence: Class 2 (High similarity to	rib
757	425	3,4307e+00	PA0424	mexR	multidrug resistance operon repressor MexR	Product name confidence: Class 1 (Function
758	3810	3,4405e+00	PA3808	-	conserved hypothetical protein	Product name confidence: Class 4 (Homologs of
759	708	3,4424e+00	PA0706	cat	chloramphenicol acetyltransferase	Product name confidence: Class 1 (Function
760	952	3,4430e+00	PA0950	-	probable arsenate reductase	Product name confidence: Class 3 (Function proposed
761	1792	3,4471e+00	PA1788	-	hypothetical protein	Product name confidence: Class 4 (Homologs of
762	4467	3,4491e+00	PA4465	-	conserved hypothetical protein	Product name confidence: Class 4 (Homologs of
763	999	3,4527e+00	PA0997	pqsB	PqsB	Product name confidence: Class 1 (Function
764	1316	3,4552e+00	PA1314	-	hypothetical protein	Product name confidence: Class 4 (Homologs of
765	2852	3,4562e+00	PA2849	ohrR	OhrR	Product name confidence: Class 1: Function
766	3054	3,4566e+00	PA3051	-	hypothetical protein	Product name confidence: Class 4 (Homologs of
767	3671	3,4567e+00	PA3669	-	hypothetical protein	Product name confidence: Class 4 (Homologs of
768	3814	3,4570e+00	PA3812	iscA	probable iron-binding protein IscA	Product name confidence: Class 3 (Function proposed
769	5273	3,4580e+00	PA5273	-	hypothetical protein	Product name confidence: Class 4 (Homologs of
770	2035	3,4601e+00	PA2031	-	hypothetical protein	Product name confidence: Class 4 (Homologs of
771	2290	3,4614e+00	PA2286	-	hypothetical protein	Product name confidence: Class 4 (Homologs of
772	3136	3,4614e+00	PA3133	-	probable transcriptional regulator	Product name confidence: Class 3 (Function proposed
773	2961	3,4619e+00	PA2958	-	hypothetical protein	Product name confidence: Class 4 (Homologs of
774	2187	3,4633e+00	PA2183	-	hypothetical protein	Product name confidence: Class 4 (Homologs of
775	4051	3,4636e+00	PA4049	-	hypothetical protein	Product name confidence: Class 4 (Homologs of
776	4179	3,4638e+00	PA4177	-	hypothetical protein	Product name confidence: Class 4 (Homologs of
777	2202	3,4642e+00	PA2198	-	hypothetical protein	Product name confidence: Class 4 (Homologs of
778	3268	3,4660e+00	PA3266	capB	cold acclimation protein B	Product name confidence: Class 2 (High similarity to
779	4562	3,4665e+00	PA4561	ribF	riboflavin kinase/FAD synthase	Product name confidence: Class 2 (High similarity to
780	4471	3,4677e+00	PA4469	-	hypothetical protein	Product name confidence: Class 4 (Homologs of
781	2150	3,4678e+00	PA2146	-	conserved hypothetical protein	Product name confidence: Class 4 (Homologs of
782	3180	3,4686e+00	PA3178	-	hypothetical protein	Product name confidence: Class 4 (Homologs of
783	5521	3,4688e+00	PA5520	-	hypothetical protein	Product name confidence: Class 4 (Homologs of
784	2600	3,4692e+00	PA2597	-	hypothetical protein	Product name confidence: Class 4 (Homologs of
785	5568	3,4742e+00	PA5567	-	conserved hypothetical protein	Product name confidence: Class 4 (Homologs of
786	4011	3,4747e+00	PA4009	-	hypothetical protein	Product name confidence: Class 4 (Homologs of
787	361	3,4751e+00	PA0360	-	hypothetical protein	Product name confidence: Class 4 (Homologs of
788	2428	3,4764e+00	PA2425	pvdG	PvdG	Product name confidence: Class 1 (Function
789	5516	3,4781e+00	PA5515	-	hypothetical protein	Product name confidence: Class 4 (Homologs of
790	3720	3,4783e+00	PA3718	-	probable major facilitator superfamily (MFS)	Product name confidence: Class 3 (Function proposed
791	4846	3,4803e+00	PA4846	aroQ1	3-dehydroquinate dehydratase	Product name confidence: Class 2 (High similarity to
792	3414	3,4804e+00	PA3412	-	hypothetical protein	Product name confidence: Class 4 (Homologs of
793	5038	3,4813e+00	PA5038	aroB	3-dehydroquinate synthase	Product name confidence: Class 2 (High similarity to
794	2130	3,4816e+00	PA2126	-	conserved hypothetical protein	Product name confidence: Class 4 (Homologs of
795	1974	3,4841e+00	PA1970	-	hypothetical protein	Product name confidence: Class 4 (Homologs of
796	4422	3,4851e+00	PA4420	-	conserved hypothetical protein	Product name confidence: Class 4 (Homologs of
797	1818	3,4866e+00	PA1814	-	hypothetical protein	Product name confidence: Class 4 (Homologs of
798	3824	3,4874e+00	PA3822	-	conserved hypothetical protein	Product name confidence: Class 4 (Homologs of
799	2052	3,4880e+00	PA2048	-	hypothetical protein	Product name confidence: Class 4 (Homologs of
800	673	3,4885e+00	PA0671	-	hypothetical protein	Product name confidence: Class 4 (Homologs of
801	1603	3,4886e+00	PA1599	-	probable transcriptional regulator	Product name confidence: Class 3 (Function proposed
802	5332	3,4895e+00	PA5332	crc	catabolite repression control protein	Product name confidence: Class 1 (Function
803	2603	3,4902e+00	PA2600	-	hypothetical protein	Product name confidence: Class 4 (Homologs of
804	3286	3,4917e+00	PA3284	-	hypothetical protein	Product name confidence: Class 4 (Homologs of
805	3930	3,4926e+00	PA3928	-	hypothetical protein	Product name confidence: Class 4 (Homologs of
806	1744	3,4932e+00	PA1740	-	hypothetical protein	Product name confidence: Class 4 (Homologs of
807	1426	3,4951e+00	PA1424	-	hypothetical protein	Product name confidence: Class 4 (Homologs of
808	1123	3,4965e+00	PA1121	yfiR	YfiR	Product name confidence: Class 1: Function
809	1781	3,4966e+00	PA1777	oprF	Major porin and structural outer membrane porin	Product name confidence: Class 1 (Function
810	3614	3,4973e+00	PA3612	-	conserved hypothetical protein	Product name confidence: Class 4 (Homologs of
811	635	3,4986e+00	PA0633	-	hypothetical protein	Product name confidence: Class 4 (Homologs of
812	3353	3,4990e+00	PA3351	flgM	FlgM	Class 1: Function experimentally demonstrated in P.
813	4703	3,4994e+00	PA4704	cbpA	cAMP-binding protein A	Product name confidence: Class 1: Function
814	4172	3,5005e+00	PA4170	-	hypothetical protein	Product name confidence: Class 4 (Homologs of
815	1199	3,5014e+00	PA1197	-	hypothetical protein	Product name confidence: Class 4 (Homologs of
816	733	3,5025e+00	PA0731	-	hypothetical protein	Product name confidence: Class 4 (Homologs of
817	5301	3,5027e+00	PA5301	-	probable transcriptional regulator	Product name confidence: Class 3 (Function proposed
818	4574	3,5028e+00	PA4573	-	hypothetical protein	Product name confidence: Class 4 (Homologs of
819	2967	3,5029e+00	PA2964	pabC	4-amino-4-deoxychorismate lyase	Product name confidence: Class 2 (High similarity to
820	4926	3,5032e+00	PA4926	-	conserved hypothetical protein	Product name confidence: Class 4 (Homologs of
821	498	3,5045e+00	PA0496	-	conserved hypothetical protein	Product name confidence: Class 4 (Homologs of
822	2140	3,5059e+00	PA2136	-	hypothetical protein	Product name confidence: Class 4 (Homologs of
823	3941	3,5065e+00	PA3939	-	hypothetical protein	Product name confidence: Class 4 (Homologs of
824	3831	3,5067e+00	PA3829	-	hypothetical protein	Product name confidence: Class 4 (Homologs of
825	2781	3,5074e+00	PA2778	-	hypothetical protein	Product name confidence: Class 4 (Homologs of
826	4742	3,5092e+00	PA4742	truB	tRNA pseudouridine 55 synthase	Product name confidence: Class 2 (High similarity to
827	2170	3,5112e+00	PA2166	-	hypothetical protein	Product name confidence: Class 4 (Homologs of
828	2145	3,5136e+00	PA2141	-	hypothetical protein	Product name confidence: Class 4 (Homologs of
829	1230	3,5138e+00	PA1228	-	hypothetical protein	Product name confidence: Class 4 (Homologs of
830	1608	3,5163e+00	PA1604	-	hypothetical protein	Product name confidence: Class 4 (Homologs of
831	4934	3,5163e+00	PA4934	rpsR	30S ribosomal protein S18	Product name confidence: Class 2 (High similarity to	rib
832	3364	3,5167e+00	PA3362	-	hypothetical protein	Product name confidence: Class 4 (Homologs of
833	116	3,5177e+00	PA0116	-	hypothetical protein	Product name confidence: Class 4 (Homologs of
834	4326	3,5197e+00	PA4324	-	hypothetical protein	Product name confidence: Class 4 (Homologs of
835	1594	3,5204e+00	PA1590	braB	branched chain amino acid transporter	Product name confidence: Class 1 (Function
836	1874	3,5236e+00	PA1870	-	hypothetical protein	Product name confidence: Class 4 (Homologs of
837	2959	3,5257e+00	PA2956	-	conserved hypothetical protein	Product name confidence: Class 4 (Homologs of
838	616	3,5257e+00	PA0614	-	hypothetical protein	Product name confidence: Class 4 (Homologs of
839	1597	3,5276e+00	PA1593	-	hypothetical protein	Product name confidence: Class 4 (Homologs of
840	1660	3,5282e+00	PA1656	-	hypothetical protein	Product name confidence: Class 4 (Homologs of
841	3857	3,5292e+00	PA3855	-	hypothetical protein	Product name confidence: Class 4 (Homologs of
842	5359	3,5298e+00	PA5359	-	hypothetical protein	Product name confidence: Class 4 (Homologs of
843	4442	3,5333e+00	PA4440	-	hypothetical protein	Product name confidence: Class 4 (Homologs of
844	4446	3,5353e+00	PA4444	mltB1	soluble and membrane-bound lytic	Product name confidence: Class 1 (Function
845	1171	3,5353e+00	PA1169	-	probable lipoxygenase	Product name confidence: Class 3 (Function proposed
846	4043	3,5354e+00	PA4041	-	hypothetical protein	Product name confidence: Class 4 (Homologs of
847	1294	3,5363e+00	PA1292	-	probable 3-mercaptopyruvate sulfurtransferase	Product name confidence: Class 3 (Function proposed
848	3126	3,5386e+00	PA3123	-	conserved hypothetical protein	Product name confidence: Class 4 (Homologs of
849	4465	3,5400e+00	PA4463	-	conserved hypothetical protein	Product name confidence: Class 4 (Homologs of
850	3645	3,5411e+00	PA3643	lpxB	lipid A-disaccharide synthase	Product name confidence: Class 2 (High similarity to
851	587	3,5433e+00	PA0585	-	hypothetical protein	Product name confidence: Class 4 (Homologs of
852	1724	3,5436e+00	PA1720	pscG	type III export protein PscG	Product name confidence: Class 2 (High similarity to
853	5544	3,5440e+00	PA5543	-	hypothetical protein	Product name confidence: Class 4 (Homologs of
854	2505	3,5449e+00	PA2502	-	hypothetical protein	Product name confidence: Class 4 (Homologs of
855	845	3,5451e+00	PA0843	plcR	phospholipase accessory protein PlcR precursor	Product name confidence: Class 1 (Function
856	3807	3,5455e+00	PA3805	pilF	type 4 fimbrial biogenesis protein PilF	Product name confidence: Class 1 (Function
857	1179	3,5456e+00	PA1177	napE	periplasmic nitrate reductase protein NapE	Product name confidence: Class 2 (High similarity to
858	5032	3,5457e+00	PA5032	-	probable transcriptional regulator	Product name confidence: Class 3 (Function proposed
859	1609	3,5466e+00	PA1605	-	hypothetical protein	Product name confidence: Class 4 (Homologs of
860	2858	3,5468e+00	PA2855	-	hypothetical protein	Product name confidence: Class 4 (Homologs of
861	2988	3,5472e+00	PA2985	-	hypothetical protein	Product name confidence: Class 4 (Homologs of
862	2103	3,5482e+00	PA2099	-	probable short-chain dehydrogenase	Product name confidence: Class 3 (Function proposed
863	1029	3,5502e+00	PA1027	-	probable aldehyde dehydrogenase	Product name confidence: Class 3 (Function proposed
864	2944	3,5524e+00	PA2941	-	hypothetical protein	Product name confidence: Class 4 (Homologs of
865	254	3,5543e+00	PA0253	-	probable transcriptional regulator	Product name confidence: Class 3 (Function proposed
866	1490	3,5550e+00	PA1488	-	hypothetical protein	Product name confidence: Class 4 (Homologs of
867	2625	3,5562e+00	PA2622	cspD	cold-shock protein CspD	Product name confidence: Class 2 (High similarity to
868	4711	3,5566e+00	PA4712	-	hypothetical protein	Product name confidence: Class 4 (Homologs of
869	4672	3,5570e+00	PA4672	-	peptidyl-tRNA hydrolase	Product name confidence: Class 2 (High similarity to
870	4435	3,5581e+00	PA4433	rplM	50S ribosomal protein L13	Product name confidence: Class 2 (High similarity to	rib
871	601	3,5583e+00	PA0599	-	hypothetical protein	Product name confidence: Class 4 (Homologs of
872	1743	3,5610e+00	PA1739	-	probable oxidoreductase	Product name confidence: Class 3 (Function proposed
873	1200	3,5613e+00	PA1198	-	conserved hypothetical protein	Product name confidence: Class 4 (Homologs of
874	5255	3,5627e+00	PA5255	algQ	Alginate regulatory protein AlgQ	Product name confidence: Class 1 (Function
875	4802	3,5639e+00	PA4802	-	hypothetical protein	Product name confidence: Class 4 (Homologs of
876	4418	3,5657e+00	PA4416	murF	UDP-N-acetylmuramoylalanyl-D-glutamyl-2,	Product name confidence: Class 2 (High similarity to
877	2800	3,5671e+00	PA2797	-	hypothetical protein	Product name confidence: Class 4 (Homologs of
878	4390	3,5715e+00	PA4388	-	hypothetical protein	Product name confidence: Class 4 (Homologs of
879	1725	3,5729e+00	PA1721	pscH	type III export protein PscH	Product name confidence: Class 1 (Function
880	3664	3,5731e+00	PA3662	-	hypothetical protein	Product name confidence: Class 4 (Homologs of
881	5535	3,5742e+00	PA5534	-	hypothetical protein	Product name confidence: Class 4 (Homologs of
882	658	3,5746e+00	PA0656	-	probable HIT family protein	Product name confidence: Class 3 (Function proposed
883	1728	3,5750e+00	PA1724	pscK	type III export protein PscK	Product name confidence: Class 1 (Function
884	585	3,5753e+00	PA0583	-	hypothetical protein	Product name confidence: Class 4 (Homologs of
885	2403	3,5784e+00	PA2399	pvdD	pyoverdine synthetase D	Product name confidence: Class 1 (Function
886	1049	3,5799e+00	PA1047	-	probable esterase	Product name confidence: Class 3 (Function proposed
887	2147	3,5811e+00	PA2143	-	hypothetical protein	Product name confidence: Class 4 (Homologs of
888	1471	3,5811e+00	PA1469	-	hypothetical protein	Product name confidence: Class 4 (Homologs of
889	4384	3,5823e+00	PA4382	-	hypothetical protein	Product name confidence: Class 4 (Homologs of
890	2595	3,5830e+00	PA2592	-	probable periplasmic	Product name confidence: Class 3 (Function proposed
891	2597	3,5848e+00	PA2594	-	conserved hypothetical protein	Product name confidence: Class 4 (Homologs of
892	4555	3,5856e+00	PA4554	pilY1	type 4 fimbrial biogenesis protein PilY1	Product name confidence: Class 1 (Function
893	3648	3,5862e+00	PA3646	lpxD	UDP-3-O-[3-hydroxylauroyl] glucosamine	Product name confidence: Class 2 (High similarity to
894	5522	3,5870e+00	PA5521	-	probable short-chain dehydrogenase	Product name confidence: Class 3 (Function proposed
895	5102	3,5885e+00	PA5102	-	hypothetical protein	Product name confidence: Class 4 (Homologs of
896	5406	3,5895e+00	PA5406	-	hypothetical protein	Product name confidence: Class 4 (Homologs of
897	1614	3,5905e+00	PA1610	fabA	beta-hydroxydecanoyl-ACP dehydrase	Product name confidence: Class 1 (Function
898	1349	3,5915e+00	PA1347	-	probable transcriptional regulator	Product name confidence: Class 3 (Function proposed
899	2432	3,5919e+00	PA2429	-	hypothetical protein	Product name confidence: Class 4 (Homologs of
900	2485	3,5946e+00	PA2482	-	probable cytochrome c	Product name confidence: Class 3 (Function proposed
901	1742	3,5959e+00	PA1738	-	probable transcriptional regulator	Product name confidence: Class 3 (Function proposed
902	4016	3,5963e+00	PA4014	-	hypothetical protein	Product name confidence: Class 4 (Homologs of
903	4255	3,5968e+00	PA4253	rplN	50S ribosomal protein L14	Product name confidence: Class 2 (High similarity to	rib
904	2547	3,5992e+00	PA2544	-	hypothetical protein	Product name confidence: Class 4 (Homologs of
905	5552	3,5999e+00	PA5551	-	hypothetical protein	Product name confidence: Class 4 (Homologs of
906	1093	3,6013e+00	PA1091	fgtA	flagellar glycosyl transferase, FgtA	Product name confidence: Class 4 (Homologs of
907	1782	3,6014e+00	PA1778	cobA	uroporphyrin-III C-methyltransferase	Product name confidence: Class 2 (High similarity to
908	3618	3,6025e+00	PA3616	-	conserved hypothetical protein	Product name confidence: Class 4 (Homologs of
909	4411	3,6035e+00	PA4409	ftsQ	cell division protein FtsQ	Product name confidence: Class 2 (High similarity to
910	2635	3,6040e+00	PA2632	-	hypothetical protein	Product name confidence: Class 4 (Homologs of
911	238	3,6044e+00	PA0237	-	probable oxidoreductase	Product name confidence: Class 3 (Function proposed
912	4000	3,6065e+00	PA3998	-	conserved hypothetical protein	Product name confidence: Class 4 (Homologs of
913	3644	3,6082e+00	PA3642	rnhB	ribonuclease HII	Product name confidence: Class 2 (High similarity to
914	3525	3,6084e+00	PA3523	-	probable Resistance-Nodulation-Cell Division	Product name confidence: Class 3 (Function proposed
915	2669	3,6098e+00	PA2666	-	probable 6-pyruvoyl tetrahydrobiopterin synthase	Product name confidence: Class 3 (Function proposed
916	2402	3,6102e+00	PA2398	fpvA	ferripyoverdine receptor	Product name confidence: Class 1 (Function
917	457	3,6117e+00	PA0456	-	probable cold-shock protein	Product name confidence: Class 3 (Function proposed
918	5258	3,6123e+00	PA5258	-	hypothetical protein	Product name confidence: Class 4 (Homologs of
919	1120	3,6125e+00	PA1118	-	hypothetical protein	Product name confidence: Class 4 (Homologs of
920	2055	3,6125e+00	PA2051	-	probable transmembrane sensor	Product name confidence: Class 3 (Function proposed
921	1229	3,6128e+00	PA1227	-	hypothetical protein	Product name confidence: Class 4 (Homologs of
922	4632	3,6136e+00	PA4631	-	hypothetical protein	Product name confidence: Class 4 (Homologs of
923	4817	3,6143e+00	PA4817	-	hypothetical protein	Product name confidence: Class 4 (Homologs of
924	3034	3,6149e+00	PA3031	-	hypothetical protein	Product name confidence: Class 4 (Homologs of
925	4720	3,6150e+00	PA4721	-	conserved hypothetical protein	Product name confidence: Class 4 (Homologs of
926	3909	3,6154e+00	PA3907	-	hypothetical protein	Product name confidence: Class 4 (Homologs of
927	1712	3,6181e+00	PA1708	popB	translocator protein PopB	Product name confidence: Class 1 (Function
928	4766	3,6187e+00	PA4766	-	conserved hypothetical protein	Product name confidence: Class 4 (Homologs of
929	4185	3,6190e+00	PA4183	-	hypothetical protein	Product name confidence: Class 4 (Homologs of
930	3705	3,6191e+00	PA3703	wspF	probable methylesterase	Product name confidence: Class 3 (Function proposed
931	2132	3,6209e+00	PA2128	cupA1	fimbrial subunit CupA1	Product name confidence: Class 1 (Function
932	1960	3,6213e+00	PA1956	-	hypothetical protein	Product name confidence: Class 4 (Homologs of
933	3519	3,6235e+00	PA3517	-	probable lyase	Product name confidence: Class 3 (Function proposed
934	1844	3,6238e+00	PA1840	-	hypothetical protein	Product name confidence: Class 4 (Homologs of
935	4509	3,6239e+00	PA4507	-	hypothetical protein	Product name confidence: Class 4 (Homologs of
936	4604	3,6245e+00	PA4603	-	hypothetical protein	Product name confidence: Class 4 (Homologs of
937	4826	3,6271e+00	PA4826	-	hypothetical protein	Product name confidence: Class 4 (Homologs of
938	1045	3,6285e+00	PA1043	-	hypothetical protein	Product name confidence: Class 4 (Homologs of
939	4081	3,6297e+00	PA4079	-	probable dehydrogenase	Product name confidence: Class 3 (Function proposed
940	1892	3,6297e+00	PA1888	-	hypothetical protein	Product name confidence: Class 4 (Homologs of
941	3347	3,6301e+00	PA3345	-	hypothetical protein	Product name confidence: Class 4 (Homologs of
942	5002	3,6305e+00	PA5002	-	hypothetical protein	Product name confidence: Class 4 (Homologs of
943	2582	3,6317e+00	PA2579	kynA	L-Tryptophan:oxygen 2,3-oxidoreductase	Class 1: Function experimentally demonstrated in P.
944	2197	3,6318e+00	PA2193	hcnA	hydrogen cyanide synthase HcnA	Product name confidence: Class 2 (High similarity to
945	2753	3,6321e+00	PA2750	-	hypothetical protein	Product name confidence: Class 4 (Homologs of
946	3118	3,6341e+00	PA3115	fimV	Motility protein FimV	Product name confidence: Class 1 (Function
947	3209	3,6344e+00	PA3207	-	hypothetical protein	Product name confidence: Class 4 (Homologs of
948	3045	3,6354e+00	PA3042	-	hypothetical protein	Product name confidence: Class 4 (Homologs of
949	4753	3,6361e+00	PA4753	-	conserved hypothetical protein	Product name confidence: Class 4 (Homologs of
950	2602	3,6363e+00	PA2599	-	conserved hypothetical protein	Product name confidence: Class 4 (Homologs of
951	1003	3,6367e+00	PA1001	phnA	anthranilate synthase component I	Product name confidence: Class 1 (Function
952	1665	3,6368e+00	PA1661	-	hypothetical protein	Product name confidence: Class 4 (Homologs of
953	1733	3,6375e+00	PA1729	-	conserved hypothetical protein	Product name confidence: Class 4 (Homologs of
954	4671	3,6378e+00	PA4671	-	probable ribosomal protein L25	Product name confidence: Class 3 (Function proposed	rib
955	3628	3,6378e+00	PA3626	-	conserved hypothetical protein	Product name confidence: Class 4 (Homologs of
956	1706	3,6385e+00	PA1702	-	conserved hypothetical protein in type III	Product name confidence: Class 4 (Homologs of
957	660	3,6394e+00	PA0658	-	probable short-chain dehydrogenase	Product name confidence: Class 3 (Function proposed
958	1456	3,6399e+00	PA1454	fleN	flagellar synthesis regulator FleN	Product name confidence: Class 1 (Function
959	819	3,6419e+00	PA0818	-	hypothetical protein	Product name confidence: Class 4 (Homologs of
960	5548	3,6436e+00	PA5547	-	conserved hypothetical protein	Product name confidence: Class 4 (Homologs of
961	2782	3,6438e+00	PA2779	-	hypothetical protein	Product name confidence: Class 4 (Homologs of
962	2418	3,6439e+00	PA2415	-	hypothetical protein	Product name confidence: Class 4 (Homologs of
963	1732	3,6446e+00	PA1728	-	hypothetical protein	Product name confidence: Class 4 (Homologs of
964	2767	3,6457e+00	PA2764	-	hypothetical protein	Product name confidence: Class 4 (Homologs of
965	1971	3,6462e+00	PA1967	-	hypothetical protein	Product name confidence: Class 4 (Homologs of
966	5001	3,6466e+00	PA5001	-	hypothetical protein	Product name confidence: Class 4 (Homologs of
967	4658	3,6488e+00	PA4658	-	hypothetical protein	Product name confidence: Class 4 (Homologs of
968	4998	3,6491e+00	PA4998	-	conserved hypothetical protein	Product name confidence: Class 4 (Homologs of
969	5517	3,6495e+00	PA5516	pdxY	pyridoxamine kinase	Product name confidence: Class 2 (High similarity to
970	5482	3,6496e+00	PA5481	-	hypothetical protein	Product name confidence: Class 4 (Homologs of
971	4707	3,6497e+00	PA4708	phuT	Heme-transport protein, PhuT	Class 2: Function of highly similar gene
972	5384	3,6517e+00	PA5384	-	probable lipolytic enzyme	Product name confidence: Class 3 (Function proposed
973	4551	3,6520e+00	PA4550	fimU	type 4 fimbrial biogenesis protein FimU	Product name confidence: Class 1 (Function
974	4388	3,6522e+00	PA4386	groES	GroES protein	Product name confidence: Class 1 (Function
975	4072	3,6524e+00	PA4070	-	probable transcriptional regulator	Product name confidence: Class 3 (Function proposed
976	1582	3,6538e+00	PA1578	-	hypothetical protein	Product name confidence: Class 4 (Homologs of
977	3049	3,6543e+00	PA3046	-	conserved hypothetical protein	Product name confidence: Class 4 (Homologs of
978	1669	3,6557e+00	PA1665	-	hypothetical protein	Product name confidence: Class 4 (Homologs of
979	3683	3,6557e+00	PA3681	-	hypothetical protein	Product name confidence: Class 4 (Homologs of
980	4107	3,6560e+00	PA4105	-	hypothetical protein	Product name confidence: Class 4 (Homologs of
981	1729	3,6563e+00	PA1725	pscL	type III export protein PscL	Product name confidence: Class 1 (Function
982	4553	3,6570e+00	PA4552	pilW	type 4 fimbrial biogenesis protein PilW	Product name confidence: Class 1 (Function
983	1017	3,6576e+00	PA1015	-	probable transcriptional regulator	Product name confidence: Class 3 (Function proposed
984	5455	3,6602e+00	PA5455	-	hypothetical protein	Product name confidence: Class 4 (Homologs of
985	3114	3,6603e+00	PA3111	folC	folylpolyglutamate synthetase	Product name confidence: Class 2 (High similarity to
986	2184	3,6608e+00	PA2180	-	hypothetical protein	Product name confidence: Class 4 (Homologs of
987	3811	3,6619e+00	PA3809	fdx2	ferredoxin (2Fe-2S)	Product name confidence: Class 2 (High similarity to
988	1751	3,6639e+00	PA1747	-	hypothetical protein	Product name confidence: Class 4 (Homologs of
989	2806	3,6647e+00	PA2803	-	hypothetical protein	Product name confidence: Class 4 (Homologs of
990	925	3,6655e+00	PA0923	dinB	DNA Polymerase IV, DinB	Class 1: Function experimentally demonstrated in P.
991	413	3,6659e+00	PA0412	pilK	methyltransferase PilK	Product name confidence: Class 1 (Function
992	2700	3,6667e+00	PA2697	-	hypothetical protein	Product name confidence: Class 4 (Homologs of
993	311	3,6670e+00	PA0310	-	hypothetical protein	Product name confidence: Class 4 (Homologs of
994	491	3,6682e+00	PA0489	-	probable phosphoribosyl transferase	Product name confidence: Class 3 (Function proposed
995	5412	3,6685e+00	PA5412	-	hypothetical protein	Product name confidence: Class 4 (Homologs of
996	3809	3,6693e+00	PA3807	ndk	nucleoside diphosphate kinase	Product name confidence: Class 1 (Function
997	485	3,6702e+00	PA0483	-	probable acetyltransferase	Product name confidence: Class 3 (Function proposed
998	4252	3,6703e+00	PA4250	rpsN	30S ribosomal protein S14	Product name confidence: Class 2 (High similarity to	rib
999	5116	3,6706e+00	PA5116	-	probable transcriptional regulator	Product name confidence: Class 3 (Function proposed
1000	3262	3,6716e+00	PA3260	-	probable transcriptional regulator	Product name confidence: Class 3 (Function proposed
1001	4930	3,6719e+00	PA4930	alr	biosynthetic alanine racemase	Product name confidence: Class 2 (High similarity to
1002	1	3,6723e+00	PA0001	dnaA	chromosomal replication initiator protein DnaA	Product name confidence: Class 2 (High similarity to
1003	1400	3,6728e+00	PA1398	-	hypothetical protein	Product name confidence: Class 4 (Homologs of
1004	3182	3,6735e+00	PA3180	-	hypothetical protein	Product name confidence: Class 4 (Homologs of
1005	2490	3,6767e+00	PA2487	-	hypothetical protein	Product name confidence: Class 4 (Homologs of
1006	1663	3,6772e+00	PA1659	-	hypothetical protein	Product name confidence: Class 4 (Homologs of
1007	3250	3,6778e+00	PA3248	-	hypothetical protein	Product name confidence: Class 4 (Homologs of
1008	5211	3,6799e+00	PA5211	-	conserved hypothetical protein	Product name confidence: Class 4 (Homologs of
1009	2752	3,6866e+00	PA2749	endA	DNA-specific endonuclease I	Product name confidence: Class 2 (High similarity to
1010	5315	3,6875e+00	PA5315	rpmG	50S ribosomal protein L33	Product name confidence: Class 2 (High similarity to	rib
1011	2789	3,6887e+00	PA2786	-	hypothetical protein	Product name confidence: Class 4 (Homologs of
1012	4039	3,6893e+00	PA4037	-	probable ATP-binding component of ABC	Product name confidence: Class 3 (Function proposed
1013	785	3,6916e+00	PA0784	-	probable transcriptional regulator	Product name confidence: Class 3 (Function proposed
1014	4327	3,6932e+00	PA4325	-	hypothetical protein	Product name confidence: Class 4 (Homologs of
1015	3127	3,6934e+00	PA3124	-	probable transcriptional regulator	Product name confidence: Class 3 (Function proposed
1016	4706	3,6934e+00	PA4707	-	probable permease of ABC transporter	Product name confidence: Class 3 (Function proposed
1017	1972	3,6935e+00	PA1968	-	hypothetical protein	Product name confidence: Class 4 (Homologs of
1018	3806	3,6956e+00	PA3804	-	hypothetical protein	Product name confidence: Class 4 (Homologs of
1019	1234	3,6958e+00	PA1232	-	hypothetical protein	Product name confidence: Class 4 (Homologs of
1020	5184	3,6969e+00	PA5184	-	hypothetical protein	Product name confidence: Class 4 (Homologs of
1021	1977	3,6993e+00	PA1973	pqqF	pyrroloquinoline quinone biosynthesis protein F	Product name confidence: Class 2 (High similarity to
1022	1757	3,7002e+00	PA1753	-	conserved hypothetical protein	Product name confidence: Class 4 (Homologs of
1023	528	3,7011e+00	PA0526	-	hypothetical protein	Product name confidence: Class 4 (Homologs of
1024	5566	3,7012e+00	PA5565	gidA	glucose-inhibited division protein A	Product name confidence: Class 2 (High similarity to
1025	4836	3,7021e+00	PA4836	-	hypothetical protein	Product name confidence: Class 4 (Homologs of
1026	5195	3,7035e+00	PA5195	-	probable heat shock protein	Product name confidence: Class 3 (Function proposed
1027	3574	3,7043e+00	PA3572	-	hypothetical protein	Product name confidence: Class 4 (Homologs of
1028	549	3,7061e+00	PA0547	-	probable transcriptional regulator	Product name confidence: Class 3 (Function proposed
1029	2392	3,7068e+00	PA2388	fpvR	FpvR	Product name confidence: Class 1: Function
1030	4383	3,7072e+00	PA4381	-	probable two-component response regulator	Product name confidence: Class 3 (Function proposed
1031	2152	3,7074e+00	PA2148	-	conserved hypothetical protein	Product name confidence: Class 4 (Homologs of
1032	1361	3,7083e+00	PA1359	-	probable transcriptional regulator	Product name confidence: Class 3 (Function proposed
1033	2770	3,7093e+00	PA2767	-	probable enoyl-CoA hydratase/isomerase	Product name confidence: Class 3 (Function proposed
1034	1692	3,7110e+00	PA1688	-	hypothetical protein	Product name confidence: Class 4 (Homologs of
1035	598	3,7112e+00	PA0596	-	hypothetical protein	Product name confidence: Class 4 (Homologs of
1036	5047	3,7119e+00	PA5047	-	hypothetical protein	Product name confidence: Class 4 (Homologs of
1037	1382	3,7146e+00	PA1380	-	probable transcriptional regulator	Product name confidence: Class 3 (Function proposed
1038	1020	3,7148e+00	PA1018	-	hypothetical protein	Product name confidence: Class 4 (Homologs of
1039	765	3,7151e+00	PA0764	mucB	negative regulator for alginate biosynthesis	Product name confidence: Class 1 (Function
1040	1516	3,7157e+00	PA1514	-	ureidoglycolate hydrolaseYbbT	Class 3: Function proposed based on presence of
1041	3708	3,7163e+00	PA3706	wspC	probable protein methyltransferase	Product name confidence: Class 3 (Function proposed
1042	937	3,7170e+00	PA0935	-	conserved hypothetical protein	Product name confidence: Class 4 (Homologs of
1043	3578	3,7172e+00	PA3576	-	hypothetical protein	Product name confidence: Class 4 (Homologs of
1044	2771	3,7179e+00	PA2768	-	hypothetical protein	Product name confidence: Class 4 (Homologs of
1045	1417	3,7193e+00	PA1415	-	hypothetical protein	Product name confidence: Class 4 (Homologs of
1046	5381	3,7195e+00	PA5381	-	hypothetical protein	Product name confidence: Class 4 (Homologs of
1047	681	3,7199e+00	PA0679	-	hypothetical protein	Product name confidence: Class 4 (Homologs of
1048	1711	3,7203e+00	PA1707	pcrH	regulatory protein PcrH	Product name confidence: Class 1 (Function
1049	4279	3,7205e+00	PA4277	tufB	elongation factor Tu	Product name confidence: Class 2 (High similarity to
1050	3276	3,7210e+00	PA3274	-	hypothetical protein	Product name confidence: Class 4 (Homologs of
1051	21	3,7219e+00	PA0021	-	conserved hypothetical protein	Product name confidence: Class 4 (Homologs of
1052	5370	3,7219e+00	PA5370	-	probable major facilitator superfamily (MFS)	Product name confidence: Class 3 (Function proposed
1053	2020	3,7228e+00	PA2016	liuR	regulator of liu genes	Class 1: Function experimentally demonstrated in P.
1054	3849	3,7248e+00	PA3847	-	conserved hypothetical protein	Product name confidence: Class 4 (Homologs of
1055	5539	3,7266e+00	PA5538	amiA	N-acetylmuramoyl-L-alanine amidase	Product name confidence: Class 2 (High similarity to
1056	2795	3,7269e+00	PA2792	-	hypothetical protein	Product name confidence: Class 4 (Homologs of
1057	5465	3,7269e+00	PA5465	-	hypothetical protein	Product name confidence: Class 4 (Homologs of
1058	628	3,7273e+00	PA0626	-	hypothetical protein	Product name confidence: Class 4 (Homologs of
1059	1563	3,7304e+00	PA1559	-	hypothetical protein	Product name confidence: Class 4 (Homologs of
1060	665	3,7308e+00	PA0663	-	hypothetical protein	Product name confidence: Class 4 (Homologs of
1061	5236	3,7313e+00	PA5236	-	probable aromatic hydrocarbon reductase	Product name confidence: Class 3 (Function proposed
1062	341	3,7313e+00	PA0340	-	conserved hypothetical protein	Product name confidence: Class 4 (Homologs of
1063	1783	3,7320e+00	PA1779	-	assimilatory nitrate reductase	Product name confidence: Class 2 (High similarity to
1064	2034	3,7324e+00	PA2030	-	hypothetical protein	Product name confidence: Class 4 (Homologs of
1065	3717	3,7328e+00	PA3715	-	hypothetical protein	Product name confidence: Class 4 (Homologs of
1066	614	3,7332e+00	PA0612	ptrB	repressor, PtrB	Class 1: Function experimentally demonstrated in P.
1067	4782	3,7351e+00	PA4782	-	hypothetical protein	Product name confidence: Class 4 (Homologs of
1068	2801	3,7356e+00	PA2798	-	probable two-component response regulator	Product name confidence: Class 3 (Function proposed
1069	2577	3,7357e+00	PA2574	alkB1	alkane-1-monooxygenase	Product name confidence: Class 1 (Function
1070	128	3,7359e+00	PA0128	-	conserved hypothetical protein	Product name confidence: Class 4 (Homologs of
1071	2049	3,7360e+00	PA2045	-	conserved hypothetical protein	Product name confidence: Class 4 (Homologs of
1072	3626	3,7361e+00	PA3624	pcm	L-isoaspartate protein carboxylmethyltransferase	Product name confidence: Class 2 (High similarity to
1073	2933	3,7364e+00	PA2930	-	probable transcriptional regulator	Product name confidence: Class 3 (Function proposed
1074	909	3,7379e+00	PA0907	-	hypothetical protein	Product name confidence: Class 4 (Homologs of
1075	339	3,7389e+00	PA0338	-	hypothetical protein	Product name confidence: Class 4 (Homologs of
1076	3342	3,7396e+00	PA3340	-	hypothetical protein	Product name confidence: Class 4 (Homologs of
1077	1579	3,7409e+00	PA1575	-	hypothetical protein	Product name confidence: Class 4 (Homologs of
1078	2317	3,7409e+00	PA2313	-	hypothetical protein	Product name confidence: Class 4 (Homologs of
1079	4980	3,7412e+00	PA4980	-	probable enoyl-CoA hydratase/isomerase	Product name confidence: Class 3 (Function proposed
1080	2381	3,7413e+00	PA2377	-	hypothetical protein	Product name confidence: Class 4 (Homologs of
1081	123	3,7427e+00	PA0123	-	probable transcriptional regulator	Product name confidence: Class 3 (Function proposed
1082	2665	3,7432e+00	PA2662	-	conserved hypothetical protein	Product name confidence: Class 4 (Homologs of
1083	4798	3,7433e+00	PA4798	-	hypothetical protein	Product name confidence: Class 4 (Homologs of
1084	4832	3,7436e+00	PA4832	-	probable short-chain dehydrogenase	Product name confidence: Class 3 (Function proposed
1085	3521	3,7437e+00	PA3519	-	hypothetical protein	Product name confidence: Class 4 (Homologs of
1086	3007	3,7437e+00	PA3004	-	5-methylthioadenosine phosphorylase MtnP	Class 1: Function experimentally demonstrated in P.
1087	3754	3,7439e+00	PA3752	-	hypothetical protein	Product name confidence: Class 4 (Homologs of
1088	3523	3,7440e+00	PA3521	-	probable outer membrane protein precursor	Product name confidence: Class 3 (Function proposed
1089	671	3,7456e+00	PA0669	-	probable DNA polymerase alpha chain	Product name confidence: Class 3 (Function proposed
1090	5048	3,7464e+00	PA5048	-	probable nuclease	Product name confidence: Class 3 (Function proposed
1091	3166	3,7491e+00	PA3163	cmk	cytidylate kinase	Product name confidence: Class 2 (High similarity to
1092	2982	3,7513e+00	PA2979	kdsB	3-deoxy-manno-octulosonate cytidylyltransferase	Product name confidence: Class 2 (High similarity to
1093	1577	3,7525e+00	PA1573	-	conserved hypothetical protein	Product name confidence: Class 4 (Homologs of
1094	2549	3,7526e+00	PA2546	-	probable ring-cleaving dioxygenase	Product name confidence: Class 3 (Function proposed
1095	102	3,7532e+00	PA0102	-	probable carbonic anhydrase	Product name confidence: Class 3 (Function proposed
1096	3509	3,7537e+00	PA3507	-	probable short-chain dehydrogenase	Product name confidence: Class 3 (Function proposed
1097	4915	3,7541e+00	PA4915	-	probable chemotaxis transducer	Product name confidence: Class 3 (Function proposed
1098	4453	3,7560e+00	PA4451	-	conserved hypothetical protein	Product name confidence: Class 4 (Homologs of
1099	3817	3,7570e+00	PA3815	iscR	IscR	Product name confidence: Class 1: Function
1100	2380	3,7579e+00	PA2376	-	probable transcriptional regulator	Product name confidence: Class 3 (Function proposed
1101	3967	3,7582e+00	PA3965	-	probable transcriptional regulator	Product name confidence: Class 3 (Function proposed
1102	4385	3,7584e+00	PA4383	-	conserved hypothetical protein	Product name confidence: Class 4 (Homologs of
1103	4267	3,7586e+00	PA4265	tufA	elongation factor Tu	Product name confidence: Class 2 (High similarity to
1104	2579	3,7593e+00	PA2576	-	hypothetical protein	Product name confidence: Class 4 (Homologs of
1105	122	3,7599e+00	PA0122	-	conserved hypothetical protein	Product name confidence: Class 4 (Homologs of
1106	5127	3,7609e+00	PA5127	-	probable rRNA methylase	Product name confidence: Class 3 (Function proposed
1107	1762	3,7619e+00	PA1758	pabB	para-aminobenzoate synthase component I	Product name confidence: Class 2 (High similarity to
1108	2405	3,7627e+00	PA2402	-	probable non-ribosomal peptide synthetase	Product name confidence: Class 3 (Function proposed
1109	5556	3,7653e+00	PA5555	atpG	ATP synthase gamma chain	Product name confidence: Class 2 (High similarity to
1110	1463	3,7657e+00	PA1461	motD	MotD	Product name confidence: Class 3 (Function proposed
1111	1004	3,7659e+00	PA1002	phnB	anthranilate synthase component II	Product name confidence: Class 1 (Function
1112	3365	3,7664e+00	PA3363	amiR	aliphatic amidase regulator	Product name confidence: Class 1 (Function
1113	4581	3,7665e+00	PA4580	-	conserved hypothetical protein	Product name confidence: Class 4 (Homologs of
1114	4283	3,7668e+00	PA4281	sbcD	exonuclease SbcD	Product name confidence: Class 2 (High similarity to
1115	908	3,7668e+00	PA0906	-	probable transcriptional regulator	Product name confidence: Class 3 (Function proposed
1116	4041	3,7673e+00	PA4039	-	hypothetical protein	Product name confidence: Class 4 (Homologs of
1117	2277	3,7674e+00	PA2273	soxR	SoxR	Product name confidence: Class 1: Function
1118	5447	3,7675e+00	PA5447	wbpZ	glycosyltransferase WbpZ	Product name confidence: Class 1 (Function
1119	1932	3,7678e+00	PA1928	rimJ	ribosomal protein alanine acetyltransferase	Product name confidence: Class 2 (High similarity to
1120	3460	3,7678e+00	PA3458	-	probable transcriptional regulator	Product name confidence: Class 3 (Function proposed
1121	2286	3,7679e+00	PA2282	-	hypothetical protein	Product name confidence: Class 4 (Homologs of
1122	1766	3,7683e+00	PA1762	-	hypothetical protein	Product name confidence: Class 4 (Homologs of
1123	3008	3,7688e+00	PA3005	nagZ	beta-N-acetyl-D-glucosaminidase	Product name confidence: Class 2 (High similarity to
1124	1038	3,7691e+00	PA1036	-	hypothetical protein	Product name confidence: Class 4 (Homologs of
1125	572	3,7693e+00	PA0570	-	hypothetical protein	Product name confidence: Class 4 (Homologs of
1126	4268	3,7715e+00	PA4266	fusA1	elongation factor G	Product name confidence: Class 2 (High similarity to
1127	636	3,7716e+00	PA0634	-	hypothetical protein	Product name confidence: Class 4 (Homologs of
1128	5563	3,7723e+00	PA5562	spoOJ	chromosome partitioning protein Spo0J	Product name confidence: Class 2 (High similarity to
1129	1178	3,7727e+00	PA1176	napF	ferredoxin protein NapF	Product name confidence: Class 2 (High similarity to
1130	4724	3,7733e+00	PA4724.1	-	conserved hypothetical protein	Product name confidence: Class 1: Function
1131	3769	3,7734e+00	PA3767	-	conserved hypothetical protein	Product name confidence: Class 4 (Homologs of
1132	4490	3,7740e+00	PA4488	-	conserved hypothetical protein	Product name confidence: Class 4 (Homologs of
1133	5244	3,7755e+00	PA5244	-	conserved hypothetical protein	Product name confidence: Class 4 (Homologs of
1134	5540	3,7759e+00	PA5539	-	hypothetical protein	Product name confidence: Class 4 (Homologs of
1135	2583	3,7765e+00	PA2580	-	conserved hypothetical protein	Product name confidence: Class 4 (Homologs of
1136	4222	3,7771e+00	PA4220	-	hypothetical protein	Product name confidence: Class 4 (Homologs of
1137	2137	3,7800e+00	PA2133	-	hypothetical protein	Product name confidence: Class 4 (Homologs of
1138	2283	3,7800e+00	PA2279	arsC	ArsC protein	Product name confidence: Class 1 (Function
1139	459	3,7802e+00	PA0457.1	-	hypothetical membrane protein	Product name confidence: Class 4:Homologs of
1140	3629	3,7811e+00	PA3627	ygbB	2C-methyl-D-erythritol 2,4-cyclodiphosphate	Product name confidence: Class 2 (High similarity to
1141	2639	3,7812e+00	PA2636	-	hypothetical protein	Product name confidence: Class 4 (Homologs of
1142	2131	3,7825e+00	PA2127	-	conserved hypothetical protein	Product name confidence: Class 4 (Homologs of
1143	2177	3,7827e+00	PA2173	-	hypothetical protein	Product name confidence: Class 4 (Homologs of
1144	97	3,7834e+00	PA0097	-	hypothetical protein	Product name confidence: Class 4 (Homologs of
1145	2909	3,7840e+00	PA2906	-	probable oxidoreductase	Product name confidence: Class 3 (Function proposed
1146	4968	3,7846e+00	PA4968	-	conserved hypothetical protein	Product name confidence: Class 4 (Homologs of
1147	911	3,7849e+00	PA0909	-	hypothetical protein	Product name confidence: Class 4 (Homologs of
1148	2407	3,7850e+00	PA2404	-	hypothetical protein	Product name confidence: Class 4 (Homologs of
1149	2136	3,7858e+00	PA2132	cupA5	chaperone CupA5	Product name confidence: Class 1 (Function
1150	1583	3,7870e+00	PA1579	-	hypothetical protein	Product name confidence: Class 4 (Homologs of
1151	2133	3,7872e+00	PA2129	cupA2	chaperone CupA2	Product name confidence: Class 1 (Function
1152	4328	3,7872e+00	PA4326	-	hypothetical protein	Product name confidence: Class 4 (Homologs of
1153	4314	3,7873e+00	PA4312	-	conserved hypothetical protein	Product name confidence: Class 4 (Homologs of
1154	1225	3,7876e+00	PA1223	-	probable transcriptional regulator	Product name confidence: Class 3 (Function proposed
1155	5259	3,7877e+00	PA5259	hemD	uroporphyrinogen-III synthetase	Product name confidence: Class 2 (High similarity to
1156	5089	3,7878e+00	PA5089	-	hypothetical protein	Product name confidence: Class 4 (Homologs of
1157	1547	3,7885e+00	PA1545	-	hypothetical protein	Product name confidence: Class 4 (Homologs of
1158	1331	3,7889e+00	PA1329	-	conserved hypothetical protein	Product name confidence: Class 4 (Homologs of
1159	3363	3,7900e+00	PA3361	lecB	fucose-binding lectin PA-IIL	Product name confidence: Class 1 (Function
1160	5405	3,7920e+00	PA5405	-	hypothetical protein	Product name confidence: Class 4 (Homologs of
1161	1023	3,7925e+00	PA1021	-	probable enoyl-CoA hydratase/isomerase	Product name confidence: Class 3 (Function proposed
1162	3280	3,7937e+00	PA3278	-	hypothetical protein	Product name confidence: Class 4 (Homologs of
1163	734	3,7950e+00	PA0732	-	hypothetical protein	Product name confidence: Class 4 (Homologs of
1164	3580	3,7956e+00	PA3578	-	conserved hypothetical protein	Product name confidence: Class 4 (Homologs of
1165	2592	3,7981e+00	PA2589	-	hypothetical protein	Product name confidence: Class 4 (Homologs of
1166	2149	3,7993e+00	PA2145	-	hypothetical protein	Product name confidence: Class 4 (Homologs of
1167	2570	3,7995e+00	PA2567	-	hypothetical protein	Product name confidence: Class 4 (Homologs of
1168	2123	3,8007e+00	PA2119	-	alcohol dehydrogenase (Zn-dependent)	Product name confidence: Class 2 (High similarity to
1169	1667	3,8015e+00	PA1663	-	probable transcriptional regulator	Product name confidence: Class 3 (Function proposed
1170	2971	3,8031e+00	PA2968	fabD	malonyl-CoA-[acyl-carrier-protein] transacylase	Product name confidence: Class 1 (Function
1171	4307	3,8036e+00	PA4305	rcpC	RcpC	Class 2: Function of highly similar gene
1172	13	3,8038e+00	PA0013	-	conserved hypothetical protein	Product name confidence: Class 4 (Homologs of
1173	3164	3,8045e+00	PA3161	himD	integration host factor beta subunit	Product name confidence: Class 1 (Function
1174	1422	3,8045e+00	PA1420	-	hypothetical protein	Product name confidence: Class 4 (Homologs of
1175	4601	3,8047e+00	PA4600	nfxB	transcriptional regulator NfxB	Product name confidence: Class 1 (Function
1176	3910	3,8056e+00	PA3908	-	hypothetical protein	Product name confidence: Class 4 (Homologs of
1177	1094	3,8065e+00	PA1092	fliC	flagellin type B	Product name confidence: Class 1 (Function
1178	371	3,8068e+00	PA0370	-	conserved hypothetical protein	Product name confidence: Class 4 (Homologs of
1179	2458	3,8095e+00	PA2455	-	hypothetical protein	Product name confidence: Class 4 (Homologs of
1180	4534	3,8095e+00	PA4533	-	hypothetical protein	Product name confidence: Class 4 (Homologs of
1181	2043	3,8103e+00	PA2039	-	hypothetical protein	Product name confidence: Class 4 (Homologs of
1182	5307	3,8112e+00	PA5307	-	hypothetical protein	Product name confidence: Class 4 (Homologs of
1183	415	3,8121e+00	PA0414	chpB	probable methylesterase	Product name confidence: Class 3 (Function proposed
1184	3969	3,8123e+00	PA3967	-	hypothetical protein	Product name confidence: Class 4 (Homologs of
1185	3997	3,8128e+00	PA3995	-	probable transcriptional regulator	Product name confidence: Class 3 (Function proposed
1186	1000	3,8144e+00	PA0998	pqsC	PqsC	Product name confidence: Class 1 (Function
1187	2981	3,8145e+00	PA2978	ptpA	phosphotyrosine protein phosphatase	Product name confidence: Class 2 (High similarity to
1188	3808	3,8156e+00	PA3806	-	conserved hypothetical protein	Product name confidence: Class 4 (Homologs of
1189	1513	3,8162e+00	PA1511	-	conserved hypothetical protein	Product name confidence: Class 4 (Homologs of
1190	777	3,8170e+00	PA0776	-	hypothetical protein	Product name confidence: Class 4 (Homologs of
1191	2111	3,8171e+00	PA2107	-	hypothetical protein	Product name confidence: Class 4 (Homologs of
1192	4698	3,8182e+00	PA4699	-	hypothetical protein	Product name confidence: Class 4 (Homologs of
1193	1057	3,8194e+00	PA1055	-	conserved hypothetical protein	Product name confidence: Class 4 (Homologs of
1194	599	3,8197e+00	PA0597	-	probable nucleotidyl transferase	Product name confidence: Class 3 (Function proposed
1195	1052	3,8205e+00	PA1050	-	conserved hypothetical protein	Product name confidence: Class 4 (Homologs of
1196	2828	3,8215e+00	PA2825	ospR	OspR	Product name confidence: Class 1: Function
1197	5374	3,8217e+00	PA5374	betI	transcriptional regulator BetI	Product name confidence: Class 2 (High similarity to
1198	4737	3,8222e+00	PA4737	-	hypothetical protein	Product name confidence: Class 4 (Homologs of
1199	5044	3,8225e+00	PA5044	pilM	type 4 fimbrial biogenesis protein PilM	Product name confidence: Class 1 (Function
1200	666	3,8225e+00	PA0664	-	hypothetical protein	Product name confidence: Class 4 (Homologs of
1201	1805	3,8228e+00	PA1801	clpP	ATP-dependent Clp protease proteolytic subunit	Product name confidence: Class 2 (High similarity to
1202	4615	3,8246e+00	PA4614	mscL	conductance mechanosensitive channel	Product name confidence: Class 2 (High similarity to
1203	5495	3,8251e+00	PA5494	-	hypothetical protein	Product name confidence: Class 4 (Homologs of
1204	1177	3,8252e+00	PA1175	napD	NapD protein of periplasmic nitrate reductase	Product name confidence: Class 2 (High similarity to
1205	1804	3,8254e+00	PA1800	tig	trigger factor	Product name confidence: Class 2 (High similarity to
1206	3320	3,8257e+00	PA3318	-	hypothetical protein	Product name confidence: Class 4 (Homologs of
1207	1186	3,8266e+00	PA1184	-	probable transcriptional regulator	Product name confidence: Class 3 (Function proposed
1208	1302	3,8286e+00	PA1300	-	probable sigma-70 factor, ECF subfamily	Product name confidence: Class 3 (Function proposed
1209	4613	3,8293e+00	PA4612	-	conserved hypothetical protein	Product name confidence: Class 4 (Homologs of
1210	1077	3,8295e+00	PA1075	-	hypothetical protein	Product name confidence: Class 4 (Homologs of
1211	3592	3,8309e+00	PA3590	-	probable hydroxyacyl-CoA dehydrogenase	Product name confidence: Class 3 (Function proposed
1212	672	3,8312e+00	PA0670	-	hypothetical protein	Product name confidence: Class 4 (Homologs of
1213	3019	3,8320e+00	PA3016	-	hypothetical protein	Product name confidence: Class 4 (Homologs of
1214	3401	3,8325e+00	PA3399	-	hypothetical protein	Product name confidence: Class 4 (Homologs of
1215	803	3,8330e+00	PA0802	-	hypothetical protein	Product name confidence: Class 4 (Homologs of
1216	1803	3,8357e+00	PA1799	parR	two-component response regulator, ParR	Product name confidence: Class 1: Function
1217	624	3,8357e+00	PA0622	-	probable bacteriophage protein	Product name confidence: Class 3 (Function proposed
1218	3412	3,8366e+00	PA3410	-	probable sigma-70 factor, ECF subfamily	Product name confidence: Class 3 (Function proposed
1219	3480	3,8368e+00	PA3478	rhlB	rhamnosyltransferase chain B	Product name confidence: Class 1 (Function
1220	4084	3,8375e+00	PA4082	cupB5	adhesive protein CupB5	Product name confidence: Class 2 (High similarity to
1221	926	3,8387e+00	PA0924	-	hypothetical protein	Product name confidence: Class 4 (Homologs of
1222	2962	3,8389e+00	PA2959	-	conserved hypothetical protein	Product name confidence: Class 4 (Homologs of
1223	2769	3,8393e+00	PA2766	-	probable transcriptional regulator	Product name confidence: Class 3 (Function proposed
1224	4447	3,8396e+00	PA4445	-	conserved hypothetical protein	Product name confidence: Class 4 (Homologs of
1225	3946	3,8404e+00	PA3944	-	conserved hypothetical protein	Product name confidence: Class 4 (Homologs of
1226	2837	3,8413e+00	PA2834	-	probable transcriptional regulator	Product name confidence: Class 3 (Function proposed
1227	2203	3,8415e+00	PA2199	-	probable dehydrogenase	Product name confidence: Class 3 (Function proposed
1228	5489	3,8422e+00	PA5488	-	hypothetical protein	Product name confidence: Class 4 (Homologs of
1229	3499	3,8437e+00	PA3497	-	hypothetical protein	Product name confidence: Class 4 (Homologs of
1230	5300	3,8454e+00	PA5300	cycB	cytochrome c5	Product name confidence: Class 2 (High similarity to
1231	3534	3,8456e+00	PA3532	-	hypothetical protein	Product name confidence: Class 4 (Homologs of
1232	3793	3,8478e+00	PA3791	-	hypothetical protein	Product name confidence: Class 4 (Homologs of
1233	2773	3,8482e+00	PA2770	-	hypothetical protein	Product name confidence: Class 4 (Homologs of
1234	2897	3,8484e+00	PA2894	-	hypothetical protein	Product name confidence: Class 4 (Homologs of
1235	779	3,8497e+00	PA0778	icp	inhibitor of cysteine peptidase	Product name confidence: Class 1 (Function
1236	4487	3,8506e+00	PA4485	-	conserved hypothetical protein	Product name confidence: Class 4 (Homologs of
1237	1887	3,8517e+00	PA1883	-	probable NADH-ubiquinone/plastoquinone	Product name confidence: Class 3 (Function proposed
1238	974	3,8545e+00	PA0972	tolB	TolB protein	Product name confidence: Class 2 (High similarity to
1239	4408	3,8557e+00	PA4406	lpxC	UDP-3-O-acyl-N-acetylglucosamine deacetylase	Product name confidence: Class 1 (Function
1240	4592	3,8560e+00	PA4591	-	hypothetical protein	Product name confidence: Class 4 (Homologs of
1241	5503	3,8562e+00	PA5502	-	hypothetical protein	Product name confidence: Class 4 (Homologs of
1242	263	3,8578e+00	PA0262	-	conserved hypothetical protein	Product name confidence: Class 4 (Homologs of
1243	4528	3,8580e+00	PA4526	pilB	type 4 fimbrial biogenesis protein PilB	Product name confidence: Class 1 (Function
1244	334	3,8587e+00	PA0333	-	hypothetical protein	Product name confidence: Class 4 (Homologs of
1245	840	3,8599e+00	PA0838	-	probable glutathione peroxidase	Product name confidence: Class 3 (Function proposed
1246	1041	3,8611e+00	PA1039	-	conserved hypothetical protein	Product name confidence: Class 4 (Homologs of
1247	910	3,8614e+00	PA0908	-	hypothetical protein	Product name confidence: Class 4 (Homologs of
1248	2189	3,8644e+00	PA2185	katN	non-heme catalase KatN	Product name confidence: Class 2 (High similarity to
1249	3752	3,8648e+00	PA3750	-	hypothetical protein	Product name confidence: Class 4 (Homologs of
1250	214	3,8651e+00	PA0213	-	hypothetical protein	Product name confidence: Class 4 (Homologs of
1251	5306	3,8659e+00	PA5306	-	conserved hypothetical protein	Product name confidence: Class 4 (Homologs of
1252	1534	3,8662e+00	PA1532	dnaX	DNA polymerase subunits gamma and tau	Product name confidence: Class 2 (High similarity to
1253	1114	3,8662e+00	PA1112	-	conserved hypothetical protein	Product name confidence: Class 4 (Homologs of
1254	5261	3,8666e+00	PA5261	algR	alginate biosynthesis regulatory protein AlgR	Product name confidence: Class 1 (Function
1255	5157	3,8669e+00	PA5157	-	probable transcriptional regulator	Product name confidence: Class 3 (Function proposed
1256	2372	3,8694e+00	PA2368	-	hypothetical protein	Product name confidence: Class 4 (Homologs of
1257	2819	3,8696e+00	PA2816	-	hypothetical protein	Product name confidence: Class 4 (Homologs of
1258	4211	3,8697e+00	PA4209	phzM	probable phenazine-specific methyltransferase	Product name confidence: Class 1 (Function
1259	5353	3,8709e+00	PA5353	glcF	glycolate oxidase subunit GlcF	Product name confidence: Class 2 (High similarity to
1260	951	3,8710e+00	PA0949	wrbA	Trp repressor binding protein WrbA	Product name confidence: Class 2 (High similarity to
1261	307	3,8723e+00	PA0306	-	probable transcriptional regulator	Product name confidence: Class 3 (Function proposed
1262	3813	3,8729e+00	PA3811	hscB	heat shock protein HscB	Product name confidence: Class 2 (High similarity to
1263	4492	3,8738e+00	PA4490	-	conserved hypothetical protein	Product name confidence: Class 4 (Homologs of
1264	3322	3,8763e+00	PA3320	-	hypothetical protein	Product name confidence: Class 4 (Homologs of
1265	573	3,8765e+00	PA0571	-	hypothetical protein	Product name confidence: Class 4 (Homologs of
1266	5190	3,8767e+00	PA5190	-	probable nitroreductase	Product name confidence: Class 3 (Function proposed
1267	272	3,8769e+00	PA0271	-	hypothetical protein	Product name confidence: Class 4 (Homologs of
1268	1773	3,8770e+00	PA1769	-	conserved hypothetical protein	Product name confidence: Class 4 (Homologs of
1269	3295	3,8782e+00	PA3293	-	hypothetical protein	Product name confidence: Class 4 (Homologs of
1270	2836	3,8808e+00	PA2833	-	conserved hypothetical protein	Product name confidence: Class 4 (Homologs of
1271	3948	3,8819e+00	PA3946	rocS1	probable two-component sensor	Class 1: Function experimentally demonstrated in P.
1272	3037	3,8820e+00	PA3034	-	probable transcriptional regulator	Product name confidence: Class 3 (Function proposed
1273	4300	3,8824e+00	PA4298	-	hypothetical protein	Product name confidence: Class 4 (Homologs of
1274	1727	3,8830e+00	PA1723	pscJ	type III export protein PscJ	Product name confidence: Class 1 (Function
1275	849	3,8847e+00	PA0847	-	hypothetical protein	Product name confidence: Class 4 (Homologs of
1276	2591	3,8851e+00	PA2588	-	probable transcriptional regulator	Product name confidence: Class 3 (Function proposed
1277	3138	3,8867e+00	PA3135	-	probable transcriptional regulator	Product name confidence: Class 3 (Function proposed
1278	2541	3,8905e+00	PA2538	-	hypothetical protein	Product name confidence: Class 4 (Homologs of
1279	5282	3,8908e+00	PA5282	-	probable major facilitator superfamily (MFS)	Product name confidence: Class 3 (Function proposed
1280	643	3,8912e+00	PA0641	-	probable bacteriophage protein	Product name confidence: Class 3 (Function proposed
1281	2182	3,8917e+00	PA2178	-	hypothetical protein	Product name confidence: Class 4 (Homologs of
1282	450	3,8926e+00	PA0449	-	hypothetical protein	Product name confidence: Class 4 (Homologs of
1283	991	3,8930e+00	PA0989	-	hypothetical protein	Product name confidence: Class 4 (Homologs of
1284	584	3,8935e+00	PA0582	folB	dihydroneopterin aldolase	Product name confidence: Class 2 (High similarity to
1285	4351	3,8937e+00	PA4349	-	hypothetical protein	Product name confidence: Class 4 (Homologs of
1286	1110	3,8947e+00	PA1108	-	probable major facilitator superfamily (MFS)	Product name confidence: Class 3 (Function proposed
1287	704	3,8955e+00	PA0702	-	hypothetical protein	Product name confidence: Class 4 (Homologs of
1288	29	3,8958e+00	PA0029	-	probable sulfate transporter	Product name confidence: Class 3 (Function proposed
1289	2774	3,8961e+00	PA2771	-	conserved hypothetical protein	Product name confidence: Class 4 (Homologs of
1290	3287	3,8973e+00	PA3285	-	probable sigma-70 factor, ECF subfamily	Product name confidence: Class 3 (Function proposed
1291	1936	3,8979e+00	PA1932	-	probable hydroxylase molybdopterin-containing	Product name confidence: Class 3 (Function proposed
1292	2598	3,8981e+00	PA2595	-	conserved hypothetical protein	Product name confidence: Class 4 (Homologs of
1293	4734	3,8989e+00	PA4734	-	hypothetical protein	Product name confidence: Class 4 (Homologs of
1294	337	3,8989e+00	PA0336	ygdP	Nudix hydrolase YgdP	Product name confidence: Class 2 (High similarity to
1295	4164	3,8996e+00	PA4162	-	probable short-chain dehydrogenase	Product name confidence: Class 3 (Function proposed
1296	3389	3,9009e+00	PA3387	rhlG	beta-ketoacyl reductase	Product name confidence: Class 1 (Function
1297	3040	3,9015e+00	PA3037	-	hypothetical protein	Product name confidence: Class 4 (Homologs of
1298	3934	3,9021e+00	PA3932	-	probable transcriptional regulator	Product name confidence: Class 3 (Function proposed
1299	4883	3,9035e+00	PA4883	-	hypothetical protein	Product name confidence: Class 4 (Homologs of
1300	963	3,9046e+00	PA0961	-	probable cold-shock protein	Product name confidence: Class 3 (Function proposed
1301	4088	3,9052e+00	PA4086	cupB1	probable fimbrial subunit CupB1	Product name confidence: Class 2 (High similarity to
1302	3767	3,9056e+00	PA3765	-	hypothetical protein	Product name confidence: Class 4 (Homologs of
1303	950	3,9059e+00	PA0948	-	hypothetical protein	Product name confidence: Class 4 (Homologs of
1304	2284	3,9062e+00	PA2280	-	conserved hypothetical protein	Product name confidence: Class 4 (Homologs of
1305	271	3,9074e+00	PA0270	-	hypothetical protein	Product name confidence: Class 4 (Homologs of
1306	750	3,9074e+00	PA0749	-	hypothetical protein	Product name confidence: Class 4 (Homologs of
1307	3975	3,9091e+00	PA3973	-	probable transcriptional regulator	Product name confidence: Class 3 (Function proposed
1308	3743	3,9102e+00	PA3741	-	hypothetical protein	Product name confidence: Class 4 (Homologs of
1309	5551	3,9109e+00	PA5550	glmR	GlmR transcriptional regulator	Product name confidence: Class 1 (Function
1310	2421	3,9113e+00	PA2418	-	hypothetical protein	Product name confidence: Class 4 (Homologs of
1311	966	3,9114e+00	PA0964	pmpR	pqsR-mediated PQS regulator, PmpR	Product name confidence: Class 4:Homologs of
1312	4965	3,9115e+00	PA4965	-	hypothetical protein	Product name confidence: Class 4 (Homologs of
1313	2898	3,9125e+00	PA2895	-	hypothetical protein	Product name confidence: Class 4 (Homologs of
1314	2319	3,9136e+00	PA2315	-	hypothetical protein	Product name confidence: Class 4 (Homologs of
1315	4908	3,9144e+00	PA4908	-	hypothetical protein	Product name confidence: Class 4 (Homologs of
1316	5452	3,9149e+00	PA5452	wbpW	phosphomannose isomerase/GDP-mannose WbpW	Product name confidence: Class 1 (Function
1317	5049	3,9151e+00	PA5049	rpmE	50S ribosomal protein L31	Product name confidence: Class 2 (High similarity to	rib
1318	4233	3,9152e+00	PA4231	pchA	salicylate biosynthesis isochorismate synthase	Product name confidence: Class 1 (Function
1319	5185	3,9155e+00	PA5185	-	conserved hypothetical protein	Product name confidence: Class 4 (Homologs of
1320	1443	3,9158e+00	PA1441	-	hypothetical protein	Product name confidence: Class 4 (Homologs of
1321	295	3,9163e+00	PA0294	aguR	transcriptional regulator AguR	Product name confidence: Class 1 (Function
1322	3691	3,9165e+00	PA3689	-	probable transcriptional regulator	Product name confidence: Class 3 (Function proposed
1323	3112	3,9172e+00	PA3109	-	hypothetical protein	Product name confidence: Class 4 (Homologs of
1324	4670	3,9187e+00	PA4670	prs	ribose-phosphate pyrophosphokinase	Product name confidence: Class 2 (High similarity to
1325	2805	3,9191e+00	PA2802	-	probable transcriptional regulator	Product name confidence: Class 3 (Function proposed
1326	1022	3,9196e+00	PA1020	-	probable acyl-CoA dehydrogenase	Product name confidence: Class 3 (Function proposed
1327	859	3,9210e+00	PA0857	bolA	morphogene protein BolA	Product name confidence: Class 2 (High similarity to
1328	378	3,9213e+00	PA0377	-	hypothetical protein	Product name confidence: Class 4 (Homologs of
1329	4717	3,9213e+00	PA4718	-	hypothetical protein	Product name confidence: Class 4 (Homologs of
1330	3764	3,9215e+00	PA3762	-	hypothetical protein	Product name confidence: Class 4 (Homologs of
1331	3795	3,9240e+00	PA3793	-	hypothetical protein	Product name confidence: Class 4 (Homologs of
1332	5041	3,9244e+00	PA5041	pilP	type 4 fimbrial biogenesis protein PilP	Product name confidence: Class 1 (Function
1333	4664	3,9256e+00	PA4664	hemK	probable methyl transferase	Product name confidence: Class 3 (Function proposed
1334	5293	3,9260e+00	PA5293	-	probable transcriptional regulator	Product name confidence: Class 3 (Function proposed
1335	2850	3,9261e+00	PA2847	-	conserved hypothetical protein	Product name confidence: Class 4 (Homologs of
1336	5003	3,9264e+00	PA5003	-	hypothetical protein	Product name confidence: Class 4 (Homologs of
1337	256	3,9271e+00	PA0255	-	conserved hypothetical protein	Product name confidence: Class 4 (Homologs of
1338	2296	3,9286e+00	PA2292	-	hypothetical protein	Product name confidence: Class 4 (Homologs of
1339	3709	3,9287e+00	PA3707	wspB	hypothetical protein	Product name confidence: Class 4 (Homologs of
1340	1817	3,9302e+00	PA1813	-	probable hydroxyacylglutathione hydrolase	Product name confidence: Class 3 (Function proposed
1341	5532	3,9305e+00	PA5531	tonB1	TonB1	Product name confidence: Class 1: Function
1342	680	3,9340e+00	PA0678	-	HxcU putative pseudopilin	Product name confidence: Class 3 (Function proposed
1343	2876	3,9342e+00	PA2873	-	hypothetical protein	Product name confidence: Class 4 (Homologs of
1344	4071	3,9347e+00	PA4069	-	hypothetical protein	Product name confidence: Class 4 (Homologs of
1345	1254	3,9351e+00	PA1252	-	probable L-malate dehydrogenase	Product name confidence: Class 3 (Function proposed
1346	2491	3,9360e+00	PA2488	-	probable transcriptional regulator	Product name confidence: Class 3 (Function proposed
1347	3354	3,9362e+00	PA3352	-	hypothetical protein	Product name confidence: Class 4 (Homologs of
1348	1018	3,9364e+00	PA1016	-	hypothetical protein	Product name confidence: Class 4 (Homologs of
1349	3261	3,9390e+00	PA3259	-	hypothetical protein	Product name confidence: Class 4 (Homologs of
1350	3800	3,9398e+00	PA3798	-	probable aminotransferase	Product name confidence: Class 3 (Function proposed
1351	792	3,9408e+00	PA0791	-	probable transcriptional regulator	Product name confidence: Class 3 (Function proposed
1352	4835	3,9413e+00	PA4835	-	hypothetical protein	Product name confidence: Class 4 (Homologs of
1353	2683	3,9415e+00	PA2680	-	probable quinone oxidoreductase	Product name confidence: Class 3 (Function proposed
1354	2562	3,9416e+00	PA2559	-	hypothetical protein	Product name confidence: Class 4 (Homologs of
1355	786	3,9424e+00	PA0785	azoR1	FMN-dependent NADH-azoreductase 1, AzoR1	Product name confidence: Class 1: Function
1356	2851	3,9438e+00	PA2848	-	probable transcriptional regulator	Product name confidence: Class 3 (Function proposed
1357	449	3,9439e+00	PA0448	-	probable transcriptional regulator	Product name confidence: Class 3 (Function proposed
1358	3187	3,9444e+00	PA3185	-	hypothetical protein	Product name confidence: Class 4 (Homologs of
1359	2185	3,9447e+00	PA2181	-	hypothetical protein	Product name confidence: Class 4 (Homologs of
1360	1318	3,9451e+00	PA1316	-	probable major facilitator superfamily (MFS)	Product name confidence: Class 3 (Function proposed
1361	1700	3,9472e+00	PA1696	pscO	translocation protein in type III secretion	Product name confidence: Class 2 (High similarity to
1362	4470	3,9477e+00	PA4468	sodM	superoxide dismutase	Product name confidence: Class 1 (Function
1363	2804	3,9480e+00	PA2801	-	hypothetical protein	Product name confidence: Class 4 (Homologs of
1364	639	3,9482e+00	PA0637	-	conserved hypothetical protein	Product name confidence: Class 4 (Homologs of
1365	5547	3,9507e+00	PA5546	-	conserved hypothetical protein	Product name confidence: Class 4 (Homologs of
1366	1069	3,9514e+00	PA1067	-	probable transcriptional regulator	Product name confidence: Class 3 (Function proposed
1367	706	3,9528e+00	PA0704	-	probable amidase	Product name confidence: Class 3 (Function proposed
1368	1096	3,9537e+00	PA1094	fliD	flagellar capping protein FliD	Product name confidence: Class 1 (Function
1369	3035	3,9547e+00	PA3032	snr1	cytochrome c Snr1	Product name confidence: Class 1 (Function
1370	5534	3,9547e+00	PA5533	-	hypothetical protein	Product name confidence: Class 4 (Homologs of
1371	4060	3,9560e+00	PA4058	-	hypothetical protein	Product name confidence: Class 4 (Homologs of
1372	1750	3,9563e+00	PA1746	-	hypothetical protein	Product name confidence: Class 4 (Homologs of
1373	5012	3,9563e+00	PA5012	waaF	heptosyltransferase II	Product name confidence: Class 1 (Function
1374	3606	3,9565e+00	PA3604	erdR	response regulator ErdR	Product name confidence: Class 1: Function
1375	1819	3,9590e+00	PA1815	rnhA	ribonuclease H	Product name confidence: Class 2 (High similarity to
1376	2026	3,9590e+00	PA2022	-	probable nucleotide sugar dehydrogenase	Product name confidence: Class 3 (Function proposed
1377	1670	3,9601e+00	PA1666	-	hypothetical protein	Product name confidence: Class 4 (Homologs of
1378	2113	3,9602e+00	PA2109	-	hypothetical protein	Product name confidence: Class 4 (Homologs of
1379	615	3,9612e+00	PA0613	-	hypothetical protein	Product name confidence: Class 4 (Homologs of
1380	4659	3,9620e+00	PA4659	-	probable transcriptional regulator	Product name confidence: Class 3 (Function proposed
1381	2620	3,9622e+00	PA2617	aat	leucyl/phenylalanyl-tRNA-protein transferase	Product name confidence: Class 2 (High similarity to
1382	4457	3,9631e+00	PA4455	-	probable permease of ABC transporter	Product name confidence: Class 3 (Function proposed
1383	2588	3,9647e+00	PA2585	uvrC	excinuclease ABC subunit C	Product name confidence: Class 2 (High similarity to
1384	4109	3,9649e+00	PA4107	-	hypothetical protein	Product name confidence: Class 4 (Homologs of
1385	3690	3,9654e+00	PA3688	-	hypothetical protein	Product name confidence: Class 4 (Homologs of
1386	1091	3,9656e+00	PA1089	-	conserved hypothetical protein	Product name confidence: Class 4 (Homologs of
1387	1031	3,9661e+00	PA1029	-	hypothetical protein	Product name confidence: Class 4 (Homologs of
1388	916	3,9662e+00	PA0914	-	hypothetical protein	Product name confidence: Class 4 (Homologs of
1389	1835	3,9663e+00	PA1831	-	hypothetical protein	Product name confidence: Class 4 (Homologs of
1390	895	3,9668e+00	PA0893	argR	transcriptional regulator ArgR	Product name confidence: Class 1 (Function
1391	419	3,9673e+00	PA0418	-	hypothetical protein	Product name confidence: Class 4 (Homologs of
1392	252	3,9677e+00	PA0251	-	hypothetical protein	Product name confidence: Class 4 (Homologs of
1393	1891	3,9682e+00	PA1887	-	hypothetical protein	Product name confidence: Class 4 (Homologs of
1394	1883	3,9688e+00	PA1879	-	hypothetical protein	Product name confidence: Class 4 (Homologs of
1395	1430	3,9694e+00	PA1428	-	conserved hypothetical protein	Product name confidence: Class 4 (Homologs of
1396	2853	3,9695e+00	PA2850	ohr	organic hydroperoxide resistance protein	Product name confidence: Class 2 (High similarity to
1397	3663	3,9698e+00	PA3661	-	hypothetical protein	Product name confidence: Class 4 (Homologs of
1398	4414	3,9699e+00	PA4412	murG	UDP-N-acetylglucosamine--N-acetylmuramyl-	Product name confidence: Class 2 (High similarity to
1399	866	3,9717e+00	PA0864	-	probable transcriptional regulator	Product name confidence: Class 3 (Function proposed
1400	1698	3,9720e+00	PA1694	pscQ	translocation protein in type III secretion	Product name confidence: Class 2 (High similarity to
1401	48	3,9739e+00	PA0048	-	probable transcriptional regulator	Product name confidence: Class 3 (Function proposed
1402	4952	3,9761e+00	PA4952	-	conserved hypothetical protein	Product name confidence: Class 4 (Homologs of
1403	1520	3,9765e+00	PA1518	-	conserved hypothetical protein	Product name confidence: Class 4 (Homologs of
1404	4935	3,9766e+00	PA4935	rpsF	30S ribosomal protein S6	Product name confidence: Class 2 (High similarity to	rib
1405	4008	3,9770e+00	PA4006	nadD	nicotinic acid mononucleotide	Product name confidence: Class 2 (High similarity to
1406	542	3,9780e+00	PA0540	-	hypothetical protein	Product name confidence: Class 4 (Homologs of
1407	1233	3,9781e+00	PA1231	-	conserved hypothetical protein	Product name confidence: Class 4 (Homologs of
1408	1580	3,9782e+00	PA1576	-	probable 3-hydroxyisobutyrate dehydrogenase	Product name confidence: Class 3 (Function proposed
1409	423	3,9789e+00	PA0422	-	conserved hypothetical protein	Product name confidence: Class 4 (Homologs of
1410	2832	3,9796e+00	PA2829	-	hypothetical protein	Product name confidence: Class 4 (Homologs of
1411	3819	3,9798e+00	PA3817	-	probable methyltransferase	Product name confidence: Class 3 (Function proposed
1412	1764	3,9801e+00	PA1760	-	probable transcriptional regulator	Product name confidence: Class 3 (Function proposed
1413	198	3,9816e+00	PA0197	tonB2	TonB2	Product name confidence: Class 1: Function
1414	3950	3,9822e+00	PA3948	rocA1	two-component response regulator RocA1	Class 1: Function experimentally demonstrated in P.
1415	5011	3,9830e+00	PA5011	waaC	heptosyltransferase I	Product name confidence: Class 1 (Function
1416	5104	3,9831e+00	PA5104	-	conserved hypothetical protein	Product name confidence: Class 4 (Homologs of
1417	2847	3,9833e+00	PA2844	-	conserved hypothetical protein	Product name confidence: Class 4 (Homologs of
1418	4034	3,9835e+00	PA4032	-	probable two-component response regulator	Product name confidence: Class 3 (Function proposed
1419	1721	3,9846e+00	PA1717	pscD	type III export protein PscD	Product name confidence: Class 1 (Function
1420	2385	3,9851e+00	PA2381	-	hypothetical protein	Product name confidence: Class 4 (Homologs of
1421	2454	3,9854e+00	PA2451	-	hypothetical protein	Product name confidence: Class 4 (Homologs of
1422	2439	3,9854e+00	PA2436	-	hypothetical protein	Product name confidence: Class 4 (Homologs of
1423	1807	3,9854e+00	PA1803	lon	Lon protease	Product name confidence: Class 2 (High similarity to
1424	1457	3,9858e+00	PA1455	fliA	sigma factor FliA	Product name confidence: Class 1 (Function
1425	2755	3,9860e+00	PA2752	-	conserved hypothetical protein	Product name confidence: Class 4 (Homologs of
1426	2934	3,9877e+00	PA2931	cifR	CifR	Product name confidence: Class 1: Function
1427	2901	3,9887e+00	PA2898	-	hypothetical protein	Product name confidence: Class 4 (Homologs of
1428	32	3,9892e+00	PA0032	-	probable transcriptional regulator	Product name confidence: Class 3 (Function proposed
1429	4037	3,9893e+00	PA4035	-	hypothetical protein	Product name confidence: Class 4 (Homologs of
1430	5133	3,9917e+00	PA5133	-	conserved hypothetical protein	Product name confidence: Class 4 (Homologs of
1431	1303	3,9919e+00	PA1301	-	probable transmembrane sensor	Product name confidence: Class 3 (Function proposed
1432	481	3,9931e+00	PA0479	-	probable transcriptional regulator	Product name confidence: Class 3 (Function proposed
1433	4458	3,9933e+00	PA4456	-	probable ATP-binding component of ABC	Product name confidence: Class 3 (Function proposed
1434	4171	3,9947e+00	PA4169	-	conserved hypothetical protein	Product name confidence: Class 4 (Homologs of
1435	366	3,9956e+00	PA0365	-	hypothetical protein	Product name confidence: Class 4 (Homologs of
1436	3904	3,9957e+00	PA3902	-	hypothetical protein	Product name confidence: Class 4 (Homologs of
1437	2262	3,9958e+00	PA2258	ptxR	transcriptional regulator PtxR	Product name confidence: Class 1 (Function
1438	1013	3,9985e+00	PA1011	-	hypothetical protein	Product name confidence: Class 4 (Homologs of
1439	4943	4,0004e+00	PA4943	-	probable GTP-binding protein	Product name confidence: Class 3 (Function proposed
1440	4556	4,0007e+00	PA4555	pilY2	type 4 fimbrial biogenesis protein PilY2	Product name confidence: Class 1 (Function
1441	1130	4,0012e+00	PA1128	-	probable transcriptional regulator	Product name confidence: Class 3 (Function proposed
1442	4121	4,0015e+00	PA4119	aph	aminoglycoside 3'-phosphotransferase type IIb	Product name confidence: Class 1 (Function
1443	3055	4,0022e+00	PA3052	-	hypothetical protein	Product name confidence: Class 4 (Homologs of
1444	3340	4,0033e+00	PA3338	-	hypothetical protein	Product name confidence: Class 4 (Homologs of
1445	5565	4,0036e+00	PA5564	gidB	glucose inhibited division protein B	Product name confidence: Class 2 (High similarity to
1446	3504	4,0038e+00	PA3502	-	hypothetical protein	Product name confidence: Class 4 (Homologs of
1447	5240	4,0045e+00	PA5240	trxA	thioredoxin	Product name confidence: Class 2 (High similarity to
1448	5354	4,0047e+00	PA5354	glcE	glycolate oxidase subunit GlcE	Product name confidence: Class 2 (High similarity to
1449	2721	4,0048e+00	PA2718	-	probable transcriptional regulator	Product name confidence: Class 3 (Function proposed
1450	678	4,0049e+00	PA0676	vreR	sigma factor regulator, VreR	Product name confidence: Class 1: Function
1451	3723	4,0050e+00	PA3721	nalC	NalC	Product name confidence: Class 1: Function
1452	474	4,0052e+00	PA0472	-	probable sigma-70 factor, ECF subfamily	Product name confidence: Class 3 (Function proposed
1453	1810	4,0053e+00	PA1806	fabI	NADH-dependent enoyl-ACP reductase	Product name confidence: Class 1 (Function
1454	3722	4,0053e+00	PA3720	-	hypothetical protein	Product name confidence: Class 1: Function
1455	533	4,0054e+00	PA0531	-	probable glutamine amidotransferase	Product name confidence: Class 3 (Function proposed
1456	5249	4,0071e+00	PA5249	-	hypothetical protein	Product name confidence: Class 4 (Homologs of
1457	4635	4,0072e+00	PA4634	-	hypothetical protein	Product name confidence: Class 4 (Homologs of
1458	1875	4,0072e+00	PA1871	lasA	LasA protease precursor	Product name confidence: Class 1 (Function
1459	4692	4,0085e+00	PA4693	pssA	phosphatidylserine synthase	Product name confidence: Class 2 (High similarity to
1460	3479	4,0086e+00	PA3477	rhlR	transcriptional regulator RhlR	Product name confidence: Class 1 (Function
1461	4500	4,0087e+00	PA4498	-	probable metallopeptidase	Product name confidence: Class 3 (Function proposed
1462	2905	4,0089e+00	PA2902	-	hypothetical protein	Product name confidence: Class 4 (Homologs of
1463	1704	4,0093e+00	PA1700	-	conserved hypothetical protein in type III	Product name confidence: Class 4 (Homologs of
1464	5518	4,0097e+00	PA5517	-	conserved hypothetical protein	Product name confidence: Class 4 (Homologs of
1465	5549	4,0098e+00	PA5548	-	probable major facilitator superfamily (MFS)	Product name confidence: Class 3 (Function proposed
1466	5348	4,0102e+00	PA5348	-	probable DNA-binding protein	Product name confidence: Class 3 (Function proposed
1467	4295	4,0104e+00	PA4293	pprA	two-component sensor PprA	Class 1: Function experimentally demonstrated in P.
1468	309	4,0111e+00	PA0308	-	hypothetical protein	Product name confidence: Class 4 (Homologs of
1469	2810	4,0120e+00	PA2807	-	hypothetical protein	Product name confidence: Class 4 (Homologs of
1470	602	4,0120e+00	PA0600	-	probable two-component sensor	Product name confidence: Class 3 (Function proposed
1471	3167	4,0123e+00	PA3165	hisC2	histidinol-phosphate aminotransferase	Product name confidence: Class 2 (High similarity to
1472	5463	4,0134e+00	PA5463	-	hypothetical protein	Product name confidence: Class 4 (Homologs of
1473	364	4,0136e+00	PA0363	coaD	phosphopantetheine adenylyltransferase	Product name confidence: Class 2 (High similarity to
1474	3842	4,0146e+00	PA3840	-	conserved hypothetical protein	Product name confidence: Class 4 (Homologs of
1475	2047	4,0147e+00	PA2043	-	hypothetical protein	Product name confidence: Class 4 (Homologs of
1476	2976	4,0149e+00	PA2973	-	probable peptidase	Product name confidence: Class 3 (Function proposed
1477	2664	4,0152e+00	PA2661	-	hypothetical protein	Product name confidence: Class 4 (Homologs of
1478	5037	4,0162e+00	PA5037	-	hypothetical protein	Product name confidence: Class 4 (Homologs of
1479	39	4,0165e+00	PA0039	-	hypothetical protein	Product name confidence: Class 4 (Homologs of
1480	3337	4,0167e+00	PA3335	-	hypothetical protein	Product name confidence: Class 4 (Homologs of
1481	5219	4,0172e+00	PA5219	-	hypothetical protein	Product name confidence: Class 4 (Homologs of
1482	2271	4,0186e+00	PA2267	-	probable transcriptional regulator	Product name confidence: Class 3 (Function proposed
1483	3374	4,0202e+00	PA3372	-	conserved hypothetical protein	Product name confidence: Class 4 (Homologs of
1484	2233	4,0203e+00	PA2229	-	conserved hypothetical protein	Product name confidence: Class 4 (Homologs of
1485	2970	4,0219e+00	PA2967	fabG	3-oxoacyl-[acyl-carrier-protein] reductase	Product name confidence: Class 2 (High similarity to
1486	4348	4,0219e+00	PA4346	-	hypothetical protein	Product name confidence: Class 4 (Homologs of
1487	2596	4,0220e+00	PA2593	qteE	quorum threshold expression element, QteE	Product name confidence: Class 1: Function
1488	799	4,0221e+00	PA0798	pmtA	phospholipid methyltransferase	Product name confidence: Class 1 (Function
1489	2078	4,0242e+00	PA2074	-	hypothetical protein	Product name confidence: Class 4 (Homologs of
1490	1710	4,0242e+00	PA1706	pcrV	type III secretion protein PcrV	Product name confidence: Class 1 (Function
1491	4631	4,0256e+00	PA4630	-	hypothetical protein	Product name confidence: Class 4 (Homologs of
1492	938	4,0262e+00	PA0936	lpxO2	lipopolysaccharide biosynthetic protein LpxO2	Product name confidence: Class 2 (High similarity to
1493	1458	4,0270e+00	PA1456	cheY	two-component response regulator CheY	Product name confidence: Class 1 (Function
1494	4349	4,0271e+00	PA4347	-	hypothetical protein	Product name confidence: Class 4 (Homologs of
1495	3500	4,0275e+00	PA3498	-	probable oxidoreductase	Product name confidence: Class 3 (Function proposed
1496	3202	4,0276e+00	PA3200	-	conserved hypothetical protein	Product name confidence: Class 4 (Homologs of
1497	4537	4,0295e+00	PA4536	-	hypothetical protein	Product name confidence: Class 4 (Homologs of
1498	4316	4,0296e+00	PA4314	purU1	formyltetrahydrofolate deformylase	Product name confidence: Class 2 (High similarity to
1499	679	4,0311e+00	PA0677	-	HxcW putative pseudopilin	Product name confidence: Class 3 (Function proposed
1500	4514	4,0312e+00	PA4512	lpxO1	lipopolysaccharide biosynthetic protein LpxO1	Product name confidence: Class 2 (High similarity to
1501	3059	4,0313e+00	PA3056	-	hypothetical protein	Product name confidence: Class 4 (Homologs of
1502	2255	4,0325e+00	PA2251	-	hypothetical protein	Product name confidence: Class 4 (Homologs of
1503	960	4,0326e+00	PA0958	oprD	Basic amino acid, basic peptide and imipenem	Product name confidence: Class 1 (Function
1504	5043	4,0328e+00	PA5043	pilN	type 4 fimbrial biogenesis protein PilN	Product name confidence: Class 1 (Function
1505	4594	4,0331e+00	PA4593	-	probable permease of ABC transporter	Product name confidence: Class 3 (Function proposed
1506	5290	4,0331e+00	PA5290	-	conserved hypothetical protein	Product name confidence: Class 4 (Homologs of
1507	4386	4,0345e+00	PA4384	-	hypothetical protein	Product name confidence: Class 4 (Homologs of
1508	4370	4,0351e+00	PA4368	-	hypothetical protein	Product name confidence: Class 4 (Homologs of
1509	5329	4,0355e+00	PA5329	-	conserved hypothetical protein	Product name confidence: Class 4 (Homologs of
1510	1675	4,0356e+00	PA1671	stk1	serine-threonine kinase Stk1	Product name confidence: Class 1 (Function
1511	5026	4,0357e+00	PA5026	-	hypothetical protein	Product name confidence: Class 4 (Homologs of
1512	2550	4,0357e+00	PA2547	-	probable transcriptional regulator	Product name confidence: Class 3 (Function proposed
1513	5342	4,0368e+00	PA5342	-	probable transcriptional regulator	Product name confidence: Class 3 (Function proposed
1514	2964	4,0372e+00	PA2961	holB	DNA polymerase III, delta prime subunit	Product name confidence: Class 2 (High similarity to
1515	778	4,0374e+00	PA0777	-	hypothetical protein	Product name confidence: Class 4 (Homologs of
1516	492	4,0378e+00	PA0490	-	hypothetical protein	Product name confidence: Class 4 (Homologs of
1517	3520	4,0380e+00	PA3518	-	hypothetical protein	Product name confidence: Class 4 (Homologs of
1518	1111	4,0395e+00	PA1109	-	probable transcriptional regulator	Product name confidence: Class 3 (Function proposed
1519	2079	4,0397e+00	PA2075	-	hypothetical protein	Product name confidence: Class 4 (Homologs of
1520	3856	4,0397e+00	PA3854	-	hypothetical protein	Product name confidence: Class 4 (Homologs of
1521	4284	4,0399e+00	PA4282	-	probable exonuclease	Product name confidence: Class 3 (Function proposed
1522	677	4,0414e+00	PA0675	vreI	ECF sigma factor, VreI	Product name confidence: Class 1: Function
1523	4012	4,0414e+00	PA4010	-	hypothetical protein	Product name confidence: Class 4 (Homologs of
1524	4085	4,0415e+00	PA4083	cupB4	chaperone CupB4	Product name confidence: Class 2 (High similarity to
1525	1198	4,0418e+00	PA1196	-	probable transcriptional regulator	Product name confidence: Class 3 (Function proposed
1526	1718	4,0421e+00	PA1714	exsD	ExsD	Product name confidence: Class 1 (Function
1527	2593	4,0423e+00	PA2590	-	hypothetical protein	Product name confidence: Class 4 (Homologs of
1528	957	4,0426e+00	PA0955	-	hypothetical protein	Product name confidence: Class 4 (Homologs of
1529	211	4,0427e+00	PA0210	mdcC	malonate decarboxylase delta subunit	Product name confidence: Class 2 (High similarity to
1530	4275	4,0438e+00	PA4273	rplA	50S ribosomal protein L1	Product name confidence: Class 2 (High similarity to	rib
1531	4004	4,0441e+00	PA4002	rodA	rod shape-determining protein	Product name confidence: Class 2 (High similarity to
1532	4544	4,0445e+00	PA4543	-	conserved hypothetical protein	Product name confidence: Class 4 (Homologs of
1533	3217	4,0449e+00	PA3215	-	probable transcriptional regulator	Product name confidence: Class 3 (Function proposed
1534	4927	4,0459e+00	PA4927	-	conserved hypothetical protein	Product name confidence: Class 4 (Homologs of
1535	1536	4,0466e+00	PA1534	recR	recombination protein RecR	Product name confidence: Class 2 (High similarity to
1536	4516	4,0473e+00	PA4514	-	probable outer membrane receptor for iron	Product name confidence: Class 3 (Function proposed
1537	3344	4,0482e+00	PA3342	-	hypothetical protein	Product name confidence: Class 4 (Homologs of
1538	3099	4,0488e+00	PA3096	xcpY	general secretion pathway protein L	Product name confidence: Class 1 (Function
1539	3630	4,0490e+00	PA3628	-	probable esterase	Product name confidence: Class 3 (Function proposed
1540	93	4,0498e+00	PA0093	-	hypothetical protein	Product name confidence: Class 4 (Homologs of
1541	4108	4,0505e+00	PA4106	-	conserved hypothetical protein	Product name confidence: Class 4 (Homologs of
1542	1611	4,0530e+00	PA1607	-	conserved hypothetical protein	Product name confidence: Class 4 (Homologs of
1543	5319	4,0541e+00	PA5319	radC	DNA repair protein RadC	Product name confidence: Class 2 (High similarity to
1544	2613	4,0550e+00	PA2610	-	conserved hypothetical protein	Product name confidence: Class 4 (Homologs of
1545	1532	4,0558e+00	PA1530	-	hypothetical protein	Product name confidence: Class 4 (Homologs of
1546	3757	4,0575e+00	PA3755	-	conserved hypothetical protein	Product name confidence: Class 4 (Homologs of
1547	4076	4,0577e+00	PA4074	-	probable transcriptional regulator	Product name confidence: Class 3 (Function proposed
1548	2792	4,0580e+00	PA2789	-	hypothetical protein	Product name confidence: Class 4 (Homologs of
1549	532	4,0582e+00	PA0530	-	probable class III pyridoxal phosphate-dependent	Product name confidence: Class 3 (Function proposed
1550	1019	4,0583e+00	PA1017	pauA	pimeloyl-CoA synthetase	Product name confidence: Class 2 (High similarity to
1551	3538	4,0583e+00	PA3536	-	hypothetical protein	Product name confidence: Class 4 (Homologs of
1552	5524	4,0584e+00	PA5523	-	probable aminotransferase	Product name confidence: Class 3 (Function proposed
1553	1959	4,0590e+00	PA1955	-	hypothetical protein	Product name confidence: Class 4 (Homologs of
1554	1952	4,0601e+00	PA1948	rbsC	membrane protein component of ABC ribose	Product name confidence: Class 2 (High similarity to
1555	1922	4,0605e+00	PA1918	-	hypothetical protein	Product name confidence: Class 4 (Homologs of
1556	3018	4,0605e+00	PA3015	-	hypothetical protein	Product name confidence: Class 4 (Homologs of
1557	1779	4,0621e+00	PA1775	cmpX	conserved cytoplasmic membrane protein, CmpX	Product name confidence: Class 1 (Function
1558	5404	4,0622e+00	PA5404	-	hypothetical protein	Product name confidence: Class 4 (Homologs of
1559	1059	4,0626e+00	PA1057	-	conserved hypothetical protein	Product name confidence: Class 4 (Homologs of
1560	4474	4,0634e+00	PA4472	pmbA	PmbA protein	Product name confidence: Class 2 (High similarity to
1561	3243	4,0634e+00	PA3241	-	hypothetical protein	Product name confidence: Class 4 (Homologs of
1562	4696	4,0636e+00	PA4697	-	hypothetical protein	Product name confidence: Class 4 (Homologs of
1563	4180	4,0639e+00	PA4178	-	hypothetical protein	Product name confidence: Class 4 (Homologs of
1564	2842	4,0639e+00	PA2839	-	conserved hypothetical protein	Product name confidence: Class 4 (Homologs of
1565	1292	4,0641e+00	PA1290	-	probable transcriptional regulator	Product name confidence: Class 3 (Function proposed
1566	1854	4,0645e+00	PA1850	-	probable transcriptional regulator	Product name confidence: Class 3 (Function proposed
1567	5311	4,0647e+00	PA5311	-	probable major facilitator superfamily (MFS)	Product name confidence: Class 3 (Function proposed
1568	3826	4,0648e+00	PA3824	queA	S-adenosylmethionine:trna	Product name confidence: Class 2 (High similarity to
1569	5006	4,0654e+00	PA5006	-	hypothetical protein	Product name confidence: Class 4 (Homologs of
1570	4752	4,0678e+00	PA4752	ftsJ	cell division protein FtsJ	Product name confidence: Class 2 (High similarity to
1571	4840	4,0703e+00	PA4840	-	conserved hypothetical protein	Product name confidence: Class 4 (Homologs of
1572	1505	4,0709e+00	PA1503	-	hypothetical protein	Product name confidence: Class 4 (Homologs of
1573	4402	4,0711e+00	PA4400	-	probable pyrophosphohydrolase	Product name confidence: Class 3 (Function proposed
1574	1765	4,0715e+00	PA1761	-	hypothetical protein	Product name confidence: Class 4 (Homologs of
1575	669	4,0717e+00	PA0667	-	conserved hypothetical protein	Product name confidence: Class 4 (Homologs of
1576	3319	4,0717e+00	PA3317	-	hypothetical protein	Product name confidence: Class 4 (Homologs of
1577	2616	4,0719e+00	PA2613	-	conserved hypothetical protein	Product name confidence: Class 4 (Homologs of
1578	5182	4,0735e+00	PA5182	-	hypothetical protein	Product name confidence: Class 4 (Homologs of
1579	4650	4,0736e+00	PA4650	-	hypothetical protein	Product name confidence: Class 4 (Homologs of
1580	2932	4,0741e+00	PA2929	-	hypothetical protein	Product name confidence: Class 4 (Homologs of
1581	2670	4,0747e+00	PA2667	-	conserved hypothetical protein	Product name confidence: Class 4 (Homologs of
1582	1441	4,0756e+00	PA1439	-	conserved hypothetical protein	Product name confidence: Class 4 (Homologs of
1583	885	4,0759e+00	PA0883	-	probable acyl-CoA lyase beta chain	Product name confidence: Class 3 (Function proposed
1584	604	4,0763e+00	PA0602	-	probable binding protein component of ABC	Product name confidence: Class 3 (Function proposed
1585	4053	4,0764e+00	PA4051	thiL	thiamine monophosphate kinase	Product name confidence: Class 2 (High similarity to
1586	1282	4,0767e+00	PA1280	-	hypothetical protein	Product name confidence: Class 4 (Homologs of
1587	2798	4,0772e+00	PA2795	-	conserved hypothetical protein	Product name confidence: Class 4 (Homologs of
1588	4566	4,0778e+00	PA4565	proB	glutamate 5-kinase	Product name confidence: Class 2 (High similarity to
1589	741	4,0781e+00	PA0739	-	probable transcriptional regulator	Product name confidence: Class 3 (Function proposed
1590	1763	4,0784e+00	PA1759	-	probable transcriptional regulator	Product name confidence: Class 3 (Function proposed
1591	2830	4,0799e+00	PA2827	-	conserved hypothetical protein	Product name confidence: Class 4 (Homologs of
1592	2181	4,0806e+00	PA2177	-	probable sensor/response regulator hybrid	Product name confidence: Class 3 (Function proposed
1593	3707	4,0810e+00	PA3705	wspD	hypothetical protein	Product name confidence: Class 4 (Homologs of
1594	553	4,0814e+00	PA0551	epd	D-erythrose 4-phosphate dehydrogenase	Product name confidence: Class 2 (High similarity to
1595	2978	4,0815e+00	PA2975	rluC	ribosomal large subunit pseudouridine synthase C	Product name confidence: Class 2 (High similarity to
1596	4449	4,0820e+00	PA4447	hisC1	histidinol-phosphate aminotransferase	Product name confidence: Class 2 (High similarity to
1597	1845	4,0826e+00	PA1841	-	hypothetical protein	Product name confidence: Class 4 (Homologs of
1598	3951	4,0858e+00	PA3949	-	hypothetical protein	Product name confidence: Class 4 (Homologs of
1599	4464	4,0863e+00	PA4462	rpoN	RNA polymerase sigma-54 factor	Product name confidence: Class 1 (Function
1600	4133	4,0865e+00	PA4131	-	probable iron-sulfur protein	Product name confidence: Class 3 (Function proposed
1601	5514	4,0869e+00	PA5513	poxA	hypothetical protein	Product name confidence: Class 4 (Homologs of
1602	5004	4,0879e+00	PA5004	-	probable glycosyl transferase	Product name confidence: Class 3 (Function proposed
1603	1994	4,0886e+00	PA1990	pqqH	PqqH	Product name confidence: Class 3 (Function proposed
1604	5371	4,0886e+00	PA5371	-	conserved hypothetical protein	Product name confidence: Class 4 (Homologs of
1605	684	4,0887e+00	PA0682	-	HxcX atypical pseudopilin	Product name confidence: Class 3 (Function proposed
1606	2299	4,0889e+00	PA2295	-	probable permease of ABC transporter	Product name confidence: Class 3 (Function proposed
1607	2580	4,0897e+00	PA2577	-	probable transcriptional regulator	Product name confidence: Class 3 (Function proposed
1608	3635	4,0898e+00	PA3633	ygbP	4-diphosphocytidyl-2-C-methylerythritol synthase	Product name confidence: Class 2 (High similarity to
1609	1001	4,0900e+00	PA0999	pqsD	3-oxoacyl-[acyl-carrier-protein] synthase III	Product name confidence: Class 1 (Function
1610	2995	4,0902e+00	PA2992	-	hypothetical protein	Product name confidence: Class 4 (Homologs of
1611	4167	4,0902e+00	PA4165	-	probable transcriptional regulator	Product name confidence: Class 3 (Function proposed
1612	2387	4,0903e+00	PA2383	-	probable transcriptional regulator	Product name confidence: Class 3 (Function proposed
1613	3002	4,0904e+00	PA2999	nqrA	Na+-translocating NADH:ubiquinone oxidoreductase	Product name confidence: Class 2 (High similarity to
1614	3746	4,0918e+00	PA3744	rimM	16S rRNA processing protein	Product name confidence: Class 2 (High similarity to
1615	2950	4,0923e+00	PA2947	-	hypothetical protein	Product name confidence: Class 4 (Homologs of
1616	2874	4,0927e+00	PA2871	-	hypothetical protein	Product name confidence: Class 4 (Homologs of
1617	2996	4,0936e+00	PA2993	-	conserved hypothetical protein	Product name confidence: Class 4 (Homologs of
1618	409	4,0938e+00	PA0408	pilG	twitching motility protein PilG	Product name confidence: Class 1 (Function
1619	5252	4,0946e+00	PA5252	-	probable ATP-binding component of ABC	Product name confidence: Class 3 (Function proposed
1620	4757	4,0948e+00	PA4757	-	conserved hypothetical protein	Product name confidence: Class 4 (Homologs of
1621	5310	4,0951e+00	PA5310	-	conserved hypothetical protein	Product name confidence: Class 4 (Homologs of
1622	1469	4,0958e+00	PA1467	-	hypothetical protein	Product name confidence: Class 4 (Homologs of
1623	1898	4,0959e+00	PA1894	-	hypothetical protein	Product name confidence: Class 4 (Homologs of
1624	4078	4,0978e+00	PA4076	-	hypothetical protein	Product name confidence: Class 4 (Homologs of
1625	3656	4,0986e+00	PA3654	pyrH	uridylate kinase	Product name confidence: Class 2 (High similarity to
1626	740	4,0994e+00	PA0738	-	conserved hypothetical protein	Product name confidence: Class 4 (Homologs of
1627	5246	4,0996e+00	PA5246	-	conserved hypothetical protein	Product name confidence: Class 4 (Homologs of
1628	3646	4,0996e+00	PA3644	lpxA	UDP-N-acetylglucosamine acyltransferase	Product name confidence: Class 2 (High similarity to
1629	2599	4,1000e+00	PA2596	-	conserved hypothetical protein	Product name confidence: Class 4 (Homologs of
1630	2634	4,1001e+00	PA2631	-	probable acetyl transferase	Product name confidence: Class 3 (Function proposed
1631	920	4,1008e+00	PA0918	-	cytochrome b561	Product name confidence: Class 2 (High similarity to
1632	1962	4,1018e+00	PA1958	-	probable transporter	Product name confidence: Class 3 (Function proposed
1633	3283	4,1019e+00	PA3281	-	hypothetical protein	Product name confidence: Class 4 (Homologs of
1634	5113	4,1020e+00	PA5113	-	hypothetical protein	Product name confidence: Class 4 (Homologs of
1635	703	4,1020e+00	PA0701	-	probable transcriptional regulator	Product name confidence: Class 3 (Function proposed
1636	2038	4,1025e+00	PA2034	-	hypothetical protein	Product name confidence: Class 4 (Homologs of
1637	1366	4,1026e+00	PA1364	-	probable transmembrane sensor	Product name confidence: Class 3 (Function proposed
1638	3416	4,1027e+00	PA3414	-	hypothetical protein	Product name confidence: Class 4 (Homologs of
1639	547	4,1031e+00	PA0545	-	hypothetical protein	Product name confidence: Class 4 (Homologs of
1640	4048	4,1035e+00	PA4046	-	hypothetical protein	Product name confidence: Class 4 (Homologs of
1641	3686	4,1036e+00	PA3684	-	hypothetical protein	Product name confidence: Class 4 (Homologs of
1642	1027	4,1044e+00	PA1025	-	probable porin	Product name confidence: Class 3 (Function proposed
1643	939	4,1048e+00	PA0937	-	conserved hypothetical protein	Product name confidence: Class 4 (Homologs of
1644	4898	4,1053e+00	PA4898	opdK	vanillate porin OpdK	Product name confidence: Class 3 (Function proposed
1645	4193	4,1054e+00	PA4191	-	probable iron/ascorbate oxidoreductase	Product name confidence: Class 3 (Function proposed
1646	3627	4,1055e+00	PA3625	surE	survival protein SurE	Product name confidence: Class 2 (High similarity to
1647	3481	4,1058e+00	PA3479	rhlA	rhamnosyltransferase chain A	Product name confidence: Class 1 (Function
1648	1588	4,1063e+00	PA1584	sdhB	succinate dehydrogenase (B subunit)	Product name confidence: Class 2 (High similarity to
1649	3632	4,1074e+00	PA3630	-	probable transcriptional regulator	Product name confidence: Class 3 (Function proposed
1650	560	4,1080e+00	PA0558	-	conserved hypothetical protein	Product name confidence: Class 4 (Homologs of
1651	1749	4,1086e+00	PA1745	-	hypothetical protein	Product name confidence: Class 4 (Homologs of
1652	4478	4,1095e+00	PA4476	-	hypothetical protein	Product name confidence: Class 4 (Homologs of
1653	2724	4,1097e+00	PA2721	-	hypothetical protein	Product name confidence: Class 4 (Homologs of
1654	125	4,1101e+00	PA0125	-	hypothetical protein	Product name confidence: Class 4 (Homologs of
1655	1188	4,1117e+00	PA1186	-	hypothetical protein	Product name confidence: Class 4 (Homologs of
1656	1739	4,1119e+00	PA1735	-	hypothetical protein	Product name confidence: Class 4 (Homologs of
1657	1543	4,1135e+00	PA1541	-	probable drug efflux transporter	Product name confidence: Class 3 (Function proposed
1658	3092	4,1136e+00	PA3089	-	hypothetical protein	Product name confidence: Class 4 (Homologs of
1659	1576	4,1141e+00	PA1572	-	conserved hypothetical protein	Product name confidence: Class 4 (Homologs of
1660	479	4,1148e+00	PA0477	-	probable transcriptional regulator	Product name confidence: Class 3 (Function proposed
1661	5364	4,1151e+00	PA5364	-	probable two-component response regulator	Product name confidence: Class 3 (Function proposed
1662	5198	4,1162e+00	PA5198	-	LD-carboxypeptidase	Product name confidence: Class 1 (Function
1663	5401	4,1168e+00	PA5401	-	hypothetical protein	Product name confidence: Class 4 (Homologs of
1664	4431	4,1188e+00	PA4429	-	probable cytochrome c1 precursor	Product name confidence: Class 3 (Function proposed
1665	1537	4,1189e+00	PA1535	-	probable acyl-CoA dehydrogenase	Product name confidence: Class 3 (Function proposed
1666	4110	4,1214e+00	PA4108	-	cyclic di-GMP phosphodiesterase	Product name confidence: Class 1: Function
1667	5090	4,1219e+00	PA5090	-	conserved hypothetical protein	Product name confidence: Class 4 (Homologs of
1668	4188	4,1232e+00	PA4186	-	hypothetical protein	Product name confidence: Class 4 (Homologs of
1669	2091	4,1249e+00	PA2087	-	hypothetical protein	Product name confidence: Class 4 (Homologs of
1670	4050	4,1253e+00	PA4048	-	hypothetical protein	Product name confidence: Class 4 (Homologs of
1671	4708	4,1255e+00	PA4709	-	probable hemin degrading factor	Product name confidence: Class 3 (Function proposed
1672	2682	4,1273e+00	PA2679	-	hypothetical protein	Product name confidence: Class 4 (Homologs of
1673	5228	4,1279e+00	PA5228	-	conserved hypothetical protein	Product name confidence: Class 4 (Homologs of
1674	4454	4,1286e+00	PA4452	-	conserved hypothetical protein	Product name confidence: Class 4 (Homologs of
1675	3366	4,1291e+00	PA3364	amiC	aliphatic amidase expression-regulating protein	Product name confidence: Class 1 (Function
1676	3075	4,1297e+00	PA3072	-	hypothetical protein	Product name confidence: Class 4 (Homologs of
1677	5542	4,1304e+00	PA5541	pyrQ	dihydroorotase	Product name confidence: Class 1 (Function
1678	4536	4,1311e+00	PA4535	-	hypothetical protein	Product name confidence: Class 4 (Homologs of
1679	4373	4,1312e+00	PA4371	-	hypothetical protein	Product name confidence: Class 4 (Homologs of
1680	4494	4,1327e+00	PA4492	-	conserved hypothetical protein	Product name confidence: Class 4 (Homologs of
1681	4317	4,1332e+00	PA4315	mvaT	transcriptional regulator MvaT, P16 subunit	Product name confidence: Class 1 (Function
1682	2122	4,1339e+00	PA2118	ada	O6-methylguanine-DNA methyltransferase	Product name confidence: Class 2 (High similarity to
1683	2748	4,1340e+00	PA2745	-	probable hydrolase	Product name confidence: Class 3 (Function proposed
1684	1709	4,1347e+00	PA1705	pcrG	regulator in type III secretion	Product name confidence: Class 1 (Function
1685	349	4,1358e+00	PA0348	-	hypothetical protein	Product name confidence: Class 4 (Homologs of
1686	71	4,1361e+00	PA0071	-	hypothetical protein	Product name confidence: Class 4 (Homologs of
1687	5101	4,1369e+00	PA5101	-	hypothetical protein	Product name confidence: Class 4 (Homologs of
1688	3260	4,1376e+00	PA3258	-	hypothetical protein	Product name confidence: Class 4 (Homologs of
1689	4393	4,1384e+00	PA4391	-	hypothetical protein	Product name confidence: Class 4 (Homologs of
1690	2809	4,1386e+00	PA2806	-	conserved hypothetical protein	Product name confidence: Class 4 (Homologs of
1691	3351	4,1396e+00	PA3349	-	probable chemotaxis protein	Product name confidence: Class 3 (Function proposed
1692	5180	4,1407e+00	PA5180	-	conserved hypothetical protein	Product name confidence: Class 4 (Homologs of
1693	901	4,1410e+00	PA0899	aruB	succinylarginine dihydrolase	Product name confidence: Class 1 (Function
1694	3130	4,1417e+00	PA3127	-	hypothetical protein	Product name confidence: Class 4 (Homologs of
1695	4344	4,1422e+00	PA4342	-	probable amidase	Product name confidence: Class 3 (Function proposed
1696	4563	4,1425e+00	PA4562	-	conserved hypothetical protein	Product name confidence: Class 4 (Homologs of
1697	5523	4,1427e+00	PA5522	-	probable glutamine synthetase	Product name confidence: Class 3 (Function proposed
1698	1405	4,1429e+00	PA1403	-	probable transcriptional regulator	Product name confidence: Class 3 (Function proposed
1699	873	4,1439e+00	PA0871	phhB	pterin-4-alpha-carbinolamine dehydratase	Product name confidence: Class 1 (Function
1700	2877	4,1447e+00	PA2874	-	hypothetical protein	Product name confidence: Class 4 (Homologs of
1701	4221	4,1447e+00	PA4219	-	hypothetical protein	Product name confidence: Class 4 (Homologs of
1702	2968	4,1451e+00	PA2965	fabF1	beta-ketoacyl-acyl carrier protein synthase II	Product name confidence: Class 2 (High similarity to
1703	4681	4,1453e+00	PA4681	-	hypothetical protein	Product name confidence: Class 4 (Homologs of
1704	2875	4,1454e+00	PA2872	-	hypothetical protein	Product name confidence: Class 4 (Homologs of
1705	1427	4,1461e+00	PA1425	-	probable ATP-binding component of ABC	Product name confidence: Class 3 (Function proposed
1706	4627	4,1467e+00	PA4626	hprA	glycerate dehydrogenase	Product name confidence: Class 2 (High similarity to
1707	3290	4,1468e+00	PA3288	-	hypothetical protein	Product name confidence: Class 4 (Homologs of
1708	1491	4,1472e+00	PA1489	-	hypothetical protein	Product name confidence: Class 4 (Homologs of
1709	316	4,1472e+00	PA0315	-	hypothetical protein	Product name confidence: Class 4 (Homologs of
1710	519	4,1500e+00	PA0517	nirC	probable c-type cytochrome precursor	Product name confidence: Class 3 (Function proposed
1711	4047	4,1503e+00	PA4045	-	conserved hypothetical protein	Product name confidence: Class 4 (Homologs of
1712	2612	4,1508e+00	PA2609	-	hypothetical protein	Product name confidence: Class 4 (Homologs of
1713	4572	4,1515e+00	PA4571	-	probable cytochrome c	Product name confidence: Class 3 (Function proposed
1714	571	4,1517e+00	PA0569	-	hypothetical protein	Product name confidence: Class 4 (Homologs of
1715	280	4,1530e+00	PA0279	-	probable transcriptional regulator	Product name confidence: Class 3 (Function proposed
1716	1682	4,1560e+00	PA1678	-	probable DNA methylase	Product name confidence: Class 3 (Function proposed
1717	3109	4,1561e+00	PA3106	-	probable short-chain dehydrogenase	Product name confidence: Class 3 (Function proposed
1718	933	4,1572e+00	PA0931	pirA	ferric enterobactin receptor PirA	Product name confidence: Class 1 (Function
1719	3598	4,1583e+00	PA3596	-	probable methylated-DNA--protein-cysteine	Product name confidence: Class 3 (Function proposed
1720	545	4,1594e+00	PA0543	-	hypothetical protein	Product name confidence: Class 4 (Homologs of
1721	4002	4,1620e+00	PA4000	-	hypothetical protein	Product name confidence: Class 4 (Homologs of
1722	1068	4,1640e+00	PA1066	-	probable short-chain dehydrogenase	Product name confidence: Class 3 (Function proposed
1723	290	4,1642e+00	PA0289	gpuR	transcriptional activator GpuR	Product name confidence: Class 1 (Function
1724	4781	4,1644e+00	PA4781	-	cyclic di-GMP phosphodiesterase	Product name confidence: Class 1: Function
1725	4721	4,1660e+00	PA4722	-	probable aminotransferase	Product name confidence: Class 3 (Function proposed
1726	1610	4,1672e+00	PA1606	-	hypothetical protein	Product name confidence: Class 4 (Homologs of
1727	4929	4,1680e+00	PA4929	-	hypothetical protein	Product name confidence: Class 4 (Homologs of
1728	1240	4,1696e+00	PA1238	-	probable outer membrane component of multidrug	Product name confidence: Class 3 (Function proposed
1729	1220	4,1699e+00	PA1218	-	hypothetical protein	Product name confidence: Class 4 (Homologs of
1730	3284	4,1708e+00	PA3282	-	hypothetical protein	Product name confidence: Class 4 (Homologs of
1731	5123	4,1709e+00	PA5123	-	hypothetical protein	Product name confidence: Class 4 (Homologs of
1732	1571	4,1719e+00	PA1567	-	conserved hypothetical protein	Product name confidence: Class 4 (Homologs of
1733	2024	4,1751e+00	PA2020	-	probable transcriptional regulator	Product name confidence: Class 3 (Function proposed
1734	2379	4,1761e+00	PA2375	-	hypothetical protein	Product name confidence: Class 4 (Homologs of
1735	4849	4,1766e+00	PA4849	-	hypothetical protein	Product name confidence: Class 4 (Homologs of
1736	3388	4,1771e+00	PA3386	-	conserved hypothetical protein	Product name confidence: Class 4 (Homologs of
1737	690	4,1776e+00	PA0688	-	probable binding protein component of ABC	Product name confidence: Class 2 (High similarity to
1738	593	4,1782e+00	PA0591	-	conserved hypothetical protein	Product name confidence: Class 4 (Homologs of
1739	5497	4,1799e+00	PA5496	nrdJb	NrdJb	class II (cobalamin-dependent)
1740	1285	4,1805e+00	PA1283	-	probable transcriptional regulator	Product name confidence: Class 3 (Function proposed
1741	4962	4,1805e+00	PA4962	-	conserved hypothetical protein	Product name confidence: Class 4 (Homologs of
1742	652	4,1817e+00	PA0650	trpD	anthranilate phosphoribosyltransferase	Product name confidence: Class 1 (Function
1743	2169	4,1818e+00	PA2165	-	probable glycogen synthase	Product name confidence: Class 3 (Function proposed
1744	3684	4,1819e+00	PA3682	-	hypothetical protein	Product name confidence: Class 4 (Homologs of
1745	5555	4,1823e+00	PA5554	atpD	ATP synthase beta chain	Product name confidence: Class 2 (High similarity to
1746	1494	4,1824e+00	PA1492	-	hypothetical protein	Product name confidence: Class 4 (Homologs of
1747	1606	4,1827e+00	PA1602	-	probable oxidoreductase	Product name confidence: Class 3 (Function proposed
1748	110	4,1835e+00	PA0110	-	hypothetical protein	Product name confidence: Class 4 (Homologs of
1749	1937	4,1847e+00	PA1933	-	probable hydroxylase large subunit	Product name confidence: Class 3 (Function proposed
1750	275	4,1852e+00	PA0274	-	hypothetical protein	Product name confidence: Class 4 (Homologs of
1751	3497	4,1858e+00	PA3495	nth	endonuclease III	Product name confidence: Class 2 (High similarity to
1752	436	4,1861e+00	PA0435	-	hypothetical protein	Product name confidence: Class 4 (Homologs of
1753	1201	4,1863e+00	PA1199	-	probable lipoprotein	Product name confidence: Class 3 (Function proposed
1754	2756	4,1878e+00	PA2753	-	hypothetical protein	Product name confidence: Class 4 (Homologs of
1755	5103	4,1884e+00	PA5103	-	hypothetical protein	Product name confidence: Class 4 (Homologs of
1756	3963	4,1885e+00	PA3961	-	probable ATP-dependent helicase	Product name confidence: Class 3 (Function proposed
1757	3777	4,1886e+00	PA3775	-	hypothetical protein	Product name confidence: Class 4 (Homologs of
1758	2287	4,1896e+00	PA2283	-	hypothetical protein	Product name confidence: Class 4 (Homologs of
1759	2824	4,1907e+00	PA2821	-	probable glutathione S-transferase	Product name confidence: Class 3 (Function proposed
1760	1701	4,1907e+00	PA1697	-	ATP synthase in type III secretion system	Product name confidence: Class 2 (High similarity to
1761	4651	4,1914e+00	PA4651	-	probable pili assembly chaperone	Product name confidence: Class 3 (Function proposed
1762	5232	4,1914e+00	PA5232	-	conserved hypothetical protein	Product name confidence: Class 4 (Homologs of
1763	847	4,1923e+00	PA0845	-	conserved hypothetical protein	Product name confidence: Class 4 (Homologs of
1764	59	4,1937e+00	PA0059	osmC	osmotically inducible protein OsmC	Product name confidence: Class 2 (High similarity to
1765	5009	4,1940e+00	PA5009	waaP	lipopolysaccharide kinase WaaP	Product name confidence: Class 1 (Function
1766	4608	4,1941e+00	PA4607	-	hypothetical protein	Product name confidence: Class 4 (Homologs of
1767	1508	4,1950e+00	PA1506	-	hypothetical protein	Product name confidence: Class 4 (Homologs of
1768	760	4,1955e+00	PA0759	-	conserved hypothetical protein	Product name confidence: Class 4 (Homologs of
1769	2765	4,1958e+00	PA2762	-	hypothetical protein	Product name confidence: Class 4 (Homologs of
1770	5278	4,1960e+00	PA5278	dapF	diaminopimelate epimerase	Product name confidence: Class 2 (High similarity to
1771	5147	4,1960e+00	PA5147	mutY	A / G specific adenine glycosylase	Product name confidence: Class 2 (High similarity to
1772	395	4,1961e+00	PA0394	-	conserved hypothetical protein	Product name confidence: Class 4 (Homologs of
1773	5175	4,1962e+00	PA5175	cysQ	3,5-bisphosphate nucleotidase CysQ	Class 2: Function of highly similar gene
1774	3031	4,1971e+00	PA3028	moeA2	molybdenum cofactor biosynthesis protein A2	Product name confidence: Class 2 (High similarity to
1775	4052	4,1980e+00	PA4050	pgpA	phosphatidylglycerophosphatase A	Product name confidence: Class 2 (High similarity to
1776	654	4,1988e+00	PA0652	vfr	transcriptional regulator Vfr	Product name confidence: Class 1 (Function
1777	2502	4,1989e+00	PA2499	-	probable deaminase	Product name confidence: Class 3 (Function proposed
1778	3854	4,1995e+00	PA3852	-	hypothetical protein	Product name confidence: Class 4 (Homologs of
1779	3953	4,1995e+00	PA3951	-	conserved hypothetical protein	Product name confidence: Class 4 (Homologs of
1780	2506	4,2002e+00	PA2503	-	hypothetical protein	Product name confidence: Class 4 (Homologs of
1781	1147	4,2009e+00	PA1145	-	probable transcriptional regulator	Product name confidence: Class 3 (Function proposed
1782	3716	4,2021e+00	PA3714	-	probable two-component response regulator	Product name confidence: Class 3 (Function proposed
1783	1026	4,2027e+00	PA1024	-	2-Nitropropane Dioxygenase	Product name confidence: Class 4 (Homologs of
1784	4315	4,2027e+00	PA4313	-	hypothetical protein	Product name confidence: Class 4 (Homologs of
1785	1607	4,2044e+00	PA1603	-	probable transcriptional regulator	Product name confidence: Class 3 (Function proposed
1786	2058	4,2046e+00	PA2054	cynR	transcriptional regulator CynR	Product name confidence: Class 2 (High similarity to
1787	2366	4,2047e+00	PA2362	-	hypothetical protein	Product name confidence: Class 4 (Homologs of
1788	4694	4,2050e+00	PA4695	ilvH	acetolactate synthase isozyme III small subunit	Product name confidence: Class 2 (High similarity to
1789	1054	4,2053e+00	PA1052	-	conserved hypothetical protein	Product name confidence: Class 4 (Homologs of
1790	4963	4,2053e+00	PA4963	-	hypothetical protein	Product name confidence: Class 4 (Homologs of
1791	4557	4,2055e+00	PA4556	pilE	type 4 fimbrial biogenesis protein PilE	Product name confidence: Class 1 (Function
1792	1125	4,2079e+00	PA1123	-	hypothetical protein	Product name confidence: Class 4 (Homologs of
1793	1033	4,2080e+00	PA1031	-	conserved hypothetical protein	Product name confidence: Class 4 (Homologs of
1794	1767	4,2082e+00	PA1763	-	hypothetical protein	Product name confidence: Class 4 (Homologs of
1795	3846	4,2085e+00	PA3844	-	hypothetical protein	Product name confidence: Class 4 (Homologs of
1796	3381	4,2096e+00	PA3379	-	conserved hypothetical protein	Product name confidence: Class 4 (Homologs of
1797	2480	4,2099e+00	PA2477	-	probable thiol:disulfide interchange protein	Product name confidence: Class 3 (Function proposed
1798	61	4,2104e+00	PA0061	-	hypothetical protein	Product name confidence: Class 4 (Homologs of
1799	4530	4,2106e+00	PA4529	coaE	dephosphocoenzyme A kinase	Product name confidence: Class 2 (High similarity to
1800	3222	4,2116e+00	PA3220	-	probable transcriptional regulator	Product name confidence: Class 3 (Function proposed
1801	2234	4,2136e+00	PA2230	-	hypothetical protein	Product name confidence: Class 4 (Homologs of
1802	3835	4,2137e+00	PA3833	-	hypothetical protein	Product name confidence: Class 4 (Homologs of
1803	4710	4,2142e+00	PA4711	-	hypothetical protein	Product name confidence: Class 4 (Homologs of
1804	1604	4,2142e+00	PA1600	-	probable cytochrome c	Product name confidence: Class 3 (Function proposed
1805	7	4,2166e+00	PA0007	-	hypothetical protein	Product name confidence: Class 4 (Homologs of
1806	3232	4,2168e+00	PA3230	-	conserved hypothetical protein	Product name confidence: Class 4 (Homologs of
1807	936	4,2170e+00	PA0934	relA	GTP pyrophosphokinase	Product name confidence: Class 2 (High similarity to
1808	922	4,2176e+00	PA0920	-	hypothetical protein	Product name confidence: Class 4 (Homologs of
1809	5220	4,2178e+00	PA5220	-	hypothetical protein	Product name confidence: Class 4 (Homologs of
1810	1112	4,2181e+00	PA1110	-	hypothetical protein	Product name confidence: Class 4 (Homologs of
1811	4705	4,2182e+00	PA4706	-	probable ATP-binding component of ABC	Product name confidence: Class 3 (Function proposed
1812	2880	4,2184e+00	PA2877	-	probable transcriptional regulator	Product name confidence: Class 3 (Function proposed
1813	3285	4,2186e+00	PA3283	-	conserved hypothetical protein	Product name confidence: Class 4 (Homologs of
1814	4168	4,2198e+00	PA4166	-	probable acetyltransferase	Product name confidence: Class 3 (Function proposed
1815	2406	4,2201e+00	PA2403	-	hypothetical protein	Product name confidence: Class 4 (Homologs of
1816	5084	4,2202e+00	PA5084	-	probable oxidoreductase	Product name confidence: Class 3 (Function proposed
1817	4764	4,2214e+00	PA4764	fur	ferric uptake regulation protein	Product name confidence: Class 1 (Function
1818	5039	4,2219e+00	PA5039	aroK	shikimate kinase	Product name confidence: Class 2 (High similarity to
1819	3724	4,2235e+00	PA3722	-	hypothetical protein	Product name confidence: Class 4 (Homologs of
1820	4767	4,2242e+00	PA4767	-	conserved hypothetical protein	Product name confidence: Class 4 (Homologs of
1821	1679	4,2252e+00	PA1675	-	conserved hypothetical protein	Product name confidence: Class 4 (Homologs of
1822	3355	4,2254e+00	PA3353	-	hypothetical protein	Product name confidence: Class 4 (Homologs of
1823	2945	4,2255e+00	PA2942	-	probable magnesium chelatase	Product name confidence: Class 3 (Function proposed
1824	1879	4,2255e+00	PA1875	-	probable outer membrane protein precursor	Product name confidence: Class 4 (Homologs of
1825	1005	4,2257e+00	PA1003	mvfR	Transcriptional regulator MvfR	Product name confidence: Class 1 (Function
1826	1786	4,2263e+00	PA1782	-	probable serine/threonine-protein kinase	Product name confidence: Class 3 (Function proposed
1827	4401	4,2269e+00	PA4399	-	conserved hypothetical protein	Product name confidence: Class 4 (Homologs of
1828	4822	4,2271e+00	PA4822	-	hypothetical protein	Product name confidence: Class 4 (Homologs of
1829	4661	4,2281e+00	PA4661	pagL	Lipid A 3-O-deacylase	Product name confidence: Class 1 (Function
1830	2688	4,2283e+00	PA2685	-	conserved hypothetical protein	Product name confidence: Class 4 (Homologs of
1831	268	4,2285e+00	PA0267	-	hypothetical protein	Product name confidence: Class 4 (Homologs of
1832	5248	4,2294e+00	PA5248	-	hypothetical protein	Product name confidence: Class 4 (Homologs of
1833	81	4,2298e+00	PA0081	fha1	Fha1	Product name confidence: Class 1: Function
1834	4077	4,2301e+00	PA4075	-	hypothetical protein	Product name confidence: Class 4 (Homologs of
1835	2692	4,2310e+00	PA2689	-	hypothetical protein	Product name confidence: Class 4 (Homologs of
1836	2716	4,2315e+00	PA2713	-	conserved hypothetical protein	Product name confidence: Class 4 (Homologs of
1837	586	4,2318e+00	PA0584	cca	tRNA nucleotidyl transferase	Product name confidence: Class 2 (High similarity to
1838	3026	4,2320e+00	PA3023	-	conserved hypothetical protein	Product name confidence: Class 4 (Homologs of
1839	4969	4,2322e+00	PA4969	cpdA	Cyclic AMP (cAMP) Phosphodiesterase, CpdA	Product name confidence: Class 1: Function
1840	4141	4,2323e+00	PA4139	-	hypothetical protein	Product name confidence: Class 4 (Homologs of
1841	2188	4,2331e+00	PA2184	-	conserved hypothetical protein	Product name confidence: Class 4 (Homologs of
1842	377	4,2336e+00	PA0376	rpoH	sigma factor RpoH	Product name confidence: Class 1 (Function
1843	4080	4,2344e+00	PA4078	-	probable nonribosomal peptide synthetase	Product name confidence: Class 3 (Function proposed
1844	4896	4,2351e+00	PA4896	-	probable sigma-70 factor, ECF subfamily	Product name confidence: Class 3 (Function proposed
1845	390	4,2361e+00	PA0389	-	hypothetical protein	Product name confidence: Class 4 (Homologs of
1846	3518	4,2365e+00	PA3516	-	probable lyase	Product name confidence: Class 3 (Function proposed
1847	3430	4,2365e+00	PA3428	-	hypothetical protein	Product name confidence: Class 4 (Homologs of
1848	187	4,2374e+00	PA0187	-	hypothetical protein	Product name confidence: Class 4 (Homologs of
1849	787	4,2388e+00	PA0786	-	probable transporter	Product name confidence: Class 3 (Function proposed
1850	4644	4,2423e+00	PA4644	-	hypothetical protein	Product name confidence: Class 4 (Homologs of
1851	3132	4,2430e+00	PA3129	-	conserved hypothetical protein	Product name confidence: Class 4 (Homologs of
1852	2220	4,2439e+00	PA2216	-	conserved hypothetical protein	Product name confidence: Class 4 (Homologs of
1853	1050	4,2446e+00	PA1048	-	probable outer membrane protein precursor	Product name confidence: Class 3 (Function proposed
1854	1745	4,2446e+00	PA1741	-	hypothetical protein	Product name confidence: Class 4 (Homologs of
1855	3356	4,2447e+00	PA3354	-	hypothetical protein	Product name confidence: Class 4 (Homologs of
1856	1869	4,2448e+00	PA1865	-	hypothetical protein	Product name confidence: Class 4 (Homologs of
1857	4363	4,2477e+00	PA4361	-	probable oxidoreductase	Product name confidence: Class 3 (Function proposed
1858	5218	4,2478e+00	PA5218	-	probable transcriptional regulator	Product name confidence: Class 3 (Function proposed
1859	3032	4,2479e+00	PA3029	moaB2	molybdopterin biosynthetic protein B2	Product name confidence: Class 2 (High similarity to
1860	5040	4,2481e+00	PA5040	pilQ	Type 4 fimbrial biogenesis outer membrane protein	Product name confidence: Class 1 (Function
1861	4290	4,2482e+00	PA4288	-	probable transcriptional regulator	Product name confidence: Class 3 (Function proposed
1862	2367	4,2486e+00	PA2363	-	hypothetical protein	Product name confidence: Class 4 (Homologs of
1863	212	4,2488e+00	PA0211	mdcD	malonate decarboxylase beta subunit	Product name confidence: Class 2 (High similarity to
1864	3712	4,2490e+00	PA3710	-	probable GMC-type oxidoreductase	Product name confidence: Class 3 (Function proposed
1865	2278	4,2493e+00	PA2274	-	hypothetical protein	Product name confidence: Class 4 (Homologs of
1866	4092	4,2508e+00	PA4090	-	hypothetical protein	Product name confidence: Class 4 (Homologs of
1867	4149	4,2513e+00	PA4147	acoR	transcriptional regulator AcoR	Product name confidence: Class 2 (High similarity to
1868	1862	4,2528e+00	PA1858	str	streptomycin 3''-phosphotransferase	Product name confidence: Class 2 (High similarity to
1869	3308	4,2529e+00	PA3306	-	hypothetical protein	Product name confidence: Class 4 (Homologs of
1870	4525	4,2530e+00	PA4523	-	hypothetical protein	Product name confidence: Class 4 (Homologs of
1871	4997	4,2547e+00	PA4997	msbA	transport protein MsbA	Product name confidence: Class 2 (High similarity to
1872	207	4,2550e+00	PA0206	-	probable ATP-binding component of ABC	Product name confidence: Class 3 (Function proposed
1873	3021	4,2557e+00	PA3018	-	hypothetical protein	Product name confidence: Class 4 (Homologs of
1874	2364	4,2561e+00	PA2360	-	hypothetical protein	Product name confidence: Class 4 (Homologs of
1875	5129	4,2563e+00	PA5129	grx	glutaredoxin	Product name confidence: Class 2 (High similarity to
1876	3812	4,2564e+00	PA3810	hscA	heat shock protein HscA	Product name confidence: Class 1 (Function
1877	3006	4,2572e+00	PA3003	-	hypothetical protein	Product name confidence: Class 4 (Homologs of
1878	5050	4,2578e+00	PA5050	priA	primosomal protein N'	Product name confidence: Class 2 (High similarity to
1879	3488	4,2579e+00	PA3486	-	conserved hypothetical protein	Product name confidence: Class 4 (Homologs of
1880	5343	4,2584e+00	PA5343	-	hypothetical protein	Product name confidence: Class 4 (Homologs of
1881	3900	4,2586e+00	PA3898	-	probable transcriptional regulator	Product name confidence: Class 3 (Function proposed
1882	1540	4,2591e+00	PA1538	-	probable flavin-containing monooxygenase	Product name confidence: Class 3 (Function proposed
1883	3994	4,2597e+00	PA3992	-	hypothetical protein	Product name confidence: Class 4 (Homologs of
1884	344	4,2603e+00	PA0343	-	hypothetical protein	Product name confidence: Class 4 (Homologs of
1885	1046	4,2604e+00	PA1044	-	hypothetical protein	Product name confidence: Class 4 (Homologs of
1886	4778	4,2604e+00	PA4778	cueR	CueR	Product name confidence: Class 1: Function
1887	4437	4,2607e+00	PA4435	-	probable acyl-CoA dehydrogenase	Product name confidence: Class 3 (Function proposed
1888	3267	4,2610e+00	PA3265	-	probable transporter	Product name confidence: Class 3 (Function proposed
1889	4224	4,2610e+00	PA4222	-	probable ATP-binding component of ABC	Product name confidence: Class 3 (Function proposed
1890	418	4,2620e+00	PA0417	chpE	probable chemotaxis protein	Product name confidence: Class 3 (Function proposed
1891	4984	4,2620e+00	PA4984	-	probable transcriptional regulator	Product name confidence: Class 3 (Function proposed
1892	277	4,2632e+00	PA0276	-	hypothetical protein	Product name confidence: Class 4 (Homologs of
1893	4660	4,2637e+00	PA4660	phr	deoxyribodipyrimidine photolyase	Product name confidence: Class 2 (High similarity to
1894	5305	4,2641e+00	PA5305	-	conserved hypothetical protein	Product name confidence: Class 4 (Homologs of
1895	1141	4,2642e+00	PA1139	-	hypothetical protein	Product name confidence: Class 4 (Homologs of
1896	3129	4,2658e+00	PA3126	ibpA	heat-shock protein IbpA	Product name confidence: Class 2 (High similarity to
1897	1133	4,2665e+00	PA1131	-	probable major facilitator superfamily (MFS)	Product name confidence: Class 3 (Function proposed
1898	4833	4,2668e+00	PA4833	-	conserved hypothetical protein	Product name confidence: Class 4 (Homologs of
1899	2357	4,2670e+00	PA2353	-	conserved hypothetical protein	Product name confidence: Class 4 (Homologs of
1900	1616	4,2677e+00	PA1612	-	hypothetical protein	Product name confidence: Class 4 (Homologs of
1901	1656	4,2678e+00	PA1652	-	hypothetical protein	Product name confidence: Class 4 (Homologs of
1902	63	4,2678e+00	PA0063	-	hypothetical protein	Product name confidence: Class 4 (Homologs of
1903	1918	4,2683e+00	PA1914	-	conserved hypothetical protein	Product name confidence: Class 4 (Homologs of
1904	3971	4,2684e+00	PA3969	-	conserved hypothetical protein	Product name confidence: Class 4 (Homologs of
1905	3593	4,2694e+00	PA3591	-	probable enoyl-CoA hydratase/isomerase	Product name confidence: Class 3 (Function proposed
1906	3681	4,2708e+00	PA3679	-	hypothetical protein	Product name confidence: Class 4 (Homologs of
1907	1237	4,2713e+00	PA1235	-	probable transcriptional regulator	Product name confidence: Class 3 (Function proposed
1908	96	4,2716e+00	PA0096	-	hypothetical protein	Product name confidence: Class 4 (Homologs of
1909	458	4,2726e+00	PA0457	-	hypothetical protein	Product name confidence: Class 4 (Homologs of
1910	3855	4,2732e+00	PA3853	-	probable transferase	Product name confidence: Class 3 (Function proposed
1911	1070	4,2733e+00	PA1068	-	probable heat shock protein (hsp90 family)	Product name confidence: Class 3 (Function proposed
1912	814	4,2737e+00	PA0813	-	hypothetical protein	Product name confidence: Class 4 (Homologs of
1913	3028	4,2740e+00	PA3025	-	probable FAD-dependent glycerol-3-phosphate	Product name confidence: Class 3 (Function proposed
1914	3701	4,2748e+00	PA3699	-	probable transcriptional regulator	Product name confidence: Class 3 (Function proposed
1915	2433	4,2749e+00	PA2430	-	conserved hypothetical protein	Product name confidence: Class 4 (Homologs of
1916	2606	4,2754e+00	PA2603	-	probable thiosulfate sulfurtransferase	Product name confidence: Class 3 (Function proposed
1917	2825	4,2754e+00	PA2822	-	conserved hypothetical protein	Product name confidence: Class 4 (Homologs of
1918	2	4,2756e+00	PA0002	dnaN	DNA polymerase III, beta chain	Product name confidence: Class 2 (High similarity to
1919	610	4,2761e+00	PA0608	-	probable phosphoglycolate phosphatase	Product name confidence: Class 3 (Function proposed
1920	3302	4,2762e+00	PA3300	fadD2	long-chain-fatty-acid--CoA ligase	Product name confidence: Class 2 (High similarity to
1921	1895	4,2764e+00	PA1891	-	hypothetical protein	Product name confidence: Class 4 (Homologs of
1922	2537	4,2775e+00	PA2534	-	probable transcriptional regulator	Product name confidence: Class 3 (Function proposed
1923	1309	4,2777e+00	PA1307	-	conserved hypothetical protein	Product name confidence: Class 4 (Homologs of
1924	1686	4,2780e+00	PA1682	-	probable MFS metabolite transporter	Product name confidence: Class 3 (Function proposed
1925	2817	4,2781e+00	PA2814	-	hypothetical protein	Product name confidence: Class 4 (Homologs of
1926	1872	4,2798e+00	PA1868	xqhA	secretion protein XqhA	Product name confidence: Class 1 (Function
1927	4903	4,2827e+00	PA4903	-	probable major facilitator superfamily (MFS)	Product name confidence: Class 3 (Function proposed
1928	2200	4,2828e+00	PA2196	-	probable transcriptional regulator	Product name confidence: Class 3 (Function proposed
1929	2273	4,2840e+00	PA2269	-	conserved hypothetical protein	Product name confidence: Class 4 (Homologs of
1930	2066	4,2842e+00	PA2062	-	probable pyridoxal-phosphate dependent enzyme	Product name confidence: Class 3 (Function proposed
1931	846	4,2845e+00	PA0844	plcH	hemolytic phospholipase C precursor	Product name confidence: Class 1 (Function
1932	249	4,2846e+00	PA0248	-	probable transcriptional regulator	Product name confidence: Class 3 (Function proposed
1933	2478	4,2865e+00	PA2475	-	probable cytochrome P450	Product name confidence: Class 3 (Function proposed
1934	625	4,2885e+00	PA0623	-	probable bacteriophage protein	Product name confidence: Class 3 (Function proposed
1935	594	4,2889e+00	PA0592	ksgA	rRNA (adenine-N6,N6)-dimethyltransferase	Product name confidence: Class 2 (High similarity to
1936	1601	4,2892e+00	PA1597	-	hypothetical protein	Product name confidence: Class 4 (Homologs of
1937	5546	4,2899e+00	PA5545	-	conserved hypothetical protein	Product name confidence: Class 4 (Homologs of
1938	1759	4,2907e+00	PA1755	-	hypothetical protein	Product name confidence: Class 4 (Homologs of
1939	1852	4,2912e+00	PA1848	-	probable major facilitator superfamily (MFS)	Product name confidence: Class 3 (Function proposed
1940	2544	4,2913e+00	PA2541	-	probable CDP-alcohol phosphatidyltransferase	Product name confidence: Class 3 (Function proposed
1941	3797	4,2914e+00	PA3795	-	probable oxidoreductase	Product name confidence: Class 3 (Function proposed
1942	2780	4,2916e+00	PA2777	-	conserved hypothetical protein	Product name confidence: Class 4 (Homologs of
1943	3591	4,2917e+00	PA3589	-	probable acyl-CoA thiolase	Product name confidence: Class 3 (Function proposed
1944	3345	4,2923e+00	PA3343	-	hypothetical protein	Product name confidence: Class 4 (Homologs of
1945	3043	4,2923e+00	PA3040	-	conserved hypothetical protein	Product name confidence: Class 4 (Homologs of
1946	3490	4,2929e+00	PA3488	-	hypothetical protein	Product name confidence: Class 4 (Homologs of
1947	1265	4,2930e+00	PA1263	-	hypothetical protein	Product name confidence: Class 4 (Homologs of
1948	4552	4,2931e+00	PA4551	pilV	type 4 fimbrial biogenesis protein PilV	Product name confidence: Class 1 (Function
1949	3725	4,2932e+00	PA3723	-	probable FMN oxidoreductase	Product name confidence: Class 3 (Function proposed
1950	5349	4,2949e+00	PA5349	-	probable rubredoxin reductase	Product name confidence: Class 3 (Function proposed
1951	4382	4,2951e+00	PA4380	-	probable two-component sensor	Product name confidence: Class 3 (Function proposed
1952	1100	4,2959e+00	PA1098	fleS	two-component sensor	Product name confidence: Class 1 (Function
1953	2045	4,2964e+00	PA2041	-	probable amino acid permease	Product name confidence: Class 3 (Function proposed
1954	3505	4,2971e+00	PA3503	-	hypothetical protein	Product name confidence: Class 4 (Homologs of
1955	2138	4,2973e+00	PA2134	-	hypothetical protein	Product name confidence: Class 4 (Homologs of
1956	4827	4,2976e+00	PA4827	-	arylamine N-acetyltransferase	Product name confidence: Class 1 (Function
1957	5066	4,2978e+00	PA5066	hisI	phosphoribosyl-AMP cyclohydrolase	Product name confidence: Class 2 (High similarity to
1958	1140	4,2983e+00	PA1138	-	probable transcriptional regulator	Product name confidence: Class 3 (Function proposed
1959	4625	4,2998e+00	PA4624	-	hypothetical protein	Product name confidence: Class 4 (Homologs of
1960	4346	4,3006e+00	PA4344	-	probable hydrolase	Product name confidence: Class 3 (Function proposed
1961	3818	4,3011e+00	PA3816	cysE	O-acetylserine synthase	Product name confidence: Class 2 (High similarity to
1962	2587	4,3013e+00	PA2584	pgsA	CDP-diacylglycerol--glycerol-3-phosphate	Product name confidence: Class 2 (High similarity to
1963	4648	4,3016e+00	PA4648	-	hypothetical protein	Product name confidence: Class 4 (Homologs of
1964	3634	4,3024e+00	PA3632	-	conserved hypothetical protein	Product name confidence: Class 4 (Homologs of
1965	1572	4,3026e+00	PA1568	-	conserved hypothetical protein	Product name confidence: Class 4 (Homologs of
1966	25	4,3032e+00	PA0025	aroE	shikimate dehydrogenase	Product name confidence: Class 2 (High similarity to
1967	121	4,3041e+00	PA0121	-	hypothetical protein	Product name confidence: Class 4 (Homologs of
1968	1352	4,3045e+00	PA1350	-	hypothetical protein	Product name confidence: Class 4 (Homologs of
1969	3245	4,3051e+00	PA3243	minC	cell division inhibitor MinC	Product name confidence: Class 2 (High similarity to
1970	613	4,3052e+00	PA0611	prtR	transcriptional regulator PrtR	Product name confidence: Class 1 (Function
1971	3411	4,3054e+00	PA3409	-	probable transmembrane sensor	Product name confidence: Class 3 (Function proposed
1972	3431	4,3067e+00	PA3429	-	probable epoxide hydrolase	Product name confidence: Class 3 (Function proposed
1973	3427	4,3072e+00	PA3425	-	hypothetical protein	Product name confidence: Class 4 (Homologs of
1974	3652	4,3102e+00	PA3650	dxr	1-deoxy-d-xylulose 5-phosphate reductoisomerase	Product name confidence: Class 2 (High similarity to
1975	4160	4,3103e+00	PA4158	fepC	ferric enterobactin transport protein FepC	Product name confidence: Class 2 (High similarity to
1976	3115	4,3127e+00	PA3112	accD	acetyl-CoA carboxylase beta subunit	Product name confidence: Class 2 (High similarity to
1977	1089	4,3129e+00	PA1087	flgL	flagellar hook-associated protein type 3 FlgL	Product name confidence: Class 2 (High similarity to
1978	3590	4,3131e+00	PA3588	-	probable porin	Product name confidence: Class 3 (Function proposed
1979	2611	4,3144e+00	PA2608	-	conserved hypothetical protein	Product name confidence: Class 4 (Homologs of
1980	1205	4,3148e+00	PA1203	-	hypothetical protein	Product name confidence: Class 4 (Homologs of
1981	702	4,3151e+00	PA0700	-	hypothetical protein	Product name confidence: Class 4 (Homologs of
1982	273	4,3163e+00	PA0272	-	probable transcriptional regulator	Product name confidence: Class 3 (Function proposed
1983	1222	4,3163e+00	PA1220	-	hypothetical protein	Product name confidence: Class 4 (Homologs of
1984	661	4,3168e+00	PA0659	-	hypothetical protein	Product name confidence: Class 4 (Homologs of
1985	1314	4,3171e+00	PA1312	-	probable transcriptional regulator	Product name confidence: Class 3 (Function proposed
1986	5330	4,3179e+00	PA5330	-	hypothetical protein	Product name confidence: Class 4 (Homologs of
1987	1734	4,3180e+00	PA1730	-	conserved hypothetical protein	Product name confidence: Class 4 (Homologs of
1988	2120	4,3187e+00	PA2116	-	conserved hypothetical protein	Product name confidence: Class 4 (Homologs of
1989	1581	4,3189e+00	PA1577	-	hypothetical protein	Product name confidence: Class 4 (Homologs of
1990	5183	4,3193e+00	PA5183	-	hypothetical protein	Product name confidence: Class 4 (Homologs of
1991	22	4,3195e+00	PA0022	-	conserved hypothetical protein	Product name confidence: Class 4 (Homologs of
1992	3097	4,3196e+00	PA3094	-	probable transcriptional regulator	Product name confidence: Class 3 (Function proposed
1993	1634	4,3201e+00	PA1630	-	probable transcriptional regulator	Product name confidence: Class 3 (Function proposed
1994	3422	4,3202e+00	PA3420	-	probable transcriptional regulator	Product name confidence: Class 3 (Function proposed
1995	1979	4,3203e+00	PA1975	-	hypothetical protein	Product name confidence: Class 4 (Homologs of
1996	5106	4,3204e+00	PA5106	-	conserved hypothetical protein	Product name confidence: Class 4 (Homologs of
1997	3602	4,3207e+00	PA3600	-	conserved hypothetical protein	Product name confidence: Class 4 (Homologs of
1998	5111	4,3215e+00	PA5111	gloA3	lactoylglutathione lyase	Class 1: Function experimentally demonstrated in P.
[truncated: 25,850 more rows]
