# Supplementary material for: Bioinformatic Assessment of Factors Affecting the Correlation between Protein Abundance and Elongation Efficiency in Prokaryotes
Source: Int J Mol Sci. 2022 Oct 9;23(19):11996. doi: 10.3390/ijms231911996 (PMC9570070; doi:10.3390/ijms231911996)
Supplement: Supplementary file 1 [file ijms-23-11996-s001.zip › EloE/output_folder/Pseudomonas_aeruginosa_PAO1_208964/pseudomonas aeruginosa pao1_eei3.txt]

#	##	locus_tag	protein_id	gene_id	gene_name	COG	EEI
1	2462	PA2459	AAG05847.1	null	-	-	9.999088303875387
2	2464	PA2461	AAG05849.1	null	-	-	9.997024953296053
3	2504	PA2501	AAG05889.1	null	-	-	9.996319390235872
4	3152	PA3149	AAG06537.1	null	wbpH	-	9.995311831493808
5	3156	PA3153	AAG06541.1	null	wzx	-	9.99217567156935
6	983	PA0981	AAG04370.1	null	-	-	9.991339682451537
7	1373	PA1371	AAG04760.1	null	-	-	9.985230865776888
8	2040	PA2036	AAG05424.1	null	-	-	9.985214824439735
9	982	PA0980	AAG04369.1	null	-	-	9.984759221823646
10	2228	PA2224	AAG05612.1	null	-	-	9.982491738557188
11	717	PA0715	AAG04104.1	null	-	-	9.980461170672413
12	718	PA0716	AAG04105.1	null	-	-	9.97887952250382
13	1374	PA1372	AAG04761.1	null	-	-	9.978533711794197
14	3145	PA3142	AAG06530.1	null	-	-	9.976483557096463
15	3155	PA3152	AAG06540.1	null	hisH2	-	9.975810259883254
16	1940	PA1936	AAG05324.1	null	-	-	9.971978714901159
17	3157	PA3154	AAG06542.1	null	wzy	-	9.969461457828979
18	823	PA0822	AAG04211.1	null	-	-	9.968185758248268
19	3498	PA3496	AAG06884.1	null	-	-	9.9673757426763
20	2231	PA2227	AAG05615.1	null	vqsM	-	9.963467366959625
21	5088	PA5088	AAG08473.1	null	-	-	9.96203072384116
22	1371	PA1369	AAG04758.1	null	-	-	9.96086406769459
23	3149	PA3146	AAG06534.1	null	wbpK	-	9.95974013658096
24	644	PA0642	AAG04031.1	null	-	-	9.958370414667414
25	3163	PA3160	AAG06548.1	null	wzz	-	9.953440099805308
26	1559	PA1555.1	ADN93060.1	null	ccoQ2	-	9.95174717746932
27	2232	PA2228	AAG05616.1	null	-	-	9.951219709412271
28	5560	PA5559	AAG08944.1	null	atpE	-	9.946497774751222
29	2041	PA2037	AAG05425.1	null	-	-	9.94185796252296
30	4853	PA4853	AAG08238.1	null	fis	-	9.935703567054663
31	2376	PA2372	AAG05760.1	null	-	-	9.930135150445452
32	821	PA0820	AAG04209.1	null	-	-	9.92816199875504
33	2969	PA2966	AAG06354.1	null	acpP	-	9.91746029360358
34	1904	PA1900	AAG05289.1	null	phzB2	-	9.913769902364917
35	4724	PA4724.1	ADN93062.1	null	-	-	9.905148279808957
36	2681	PA2678	AAG06066.1	null	-	-	9.901697808917394
37	4575	PA4574	AAG07962.1	null	-	-	9.8952420367983
38	2741	PA2738	AAG06126.1	null	himA	-	9.893776672374793
39	3154	PA3151	AAG06539.1	null	hisF2	-	9.892761324884615
40	3153	PA3150	AAG06538.1	null	wbpG	-	9.886838410683607
41	2734	PA2731	AAG06119.1	null	-	-	9.886756504478754
42	1297	PA1295	AAG04684.1	null	-	-	9.885958462174582
43	2797	PA2794	AAG06182.1	null	-	-	9.884233362560389
44	1154	PA1152	AAG04541.1	null	-	-	9.876628236310909
45	2624	PA2621	AAG06009.1	null	-	-	9.87601802735527
46	2230	PA2226	AAG05614.1	null	-	-	9.872027225983775
47	987	PA0985	AAG04374.1	null	pyoS5	-	9.86883669921392
48	4569	PA4568	AAG07956.1	null	rplU	-	9.866465330374902
49	731	PA0729	AAG04118.1	null	-	-	9.864927518035852
50	2733	PA2730	AAG06118.1	null	-	-	9.862335668293476
51	1511	PA1509	AAG04898.1	null	-	-	9.85621144084888
52	3293	PA3291	AAG06679.1	null	-	-	9.85527696458518
53	3151	PA3148	AAG06536.1	null	wbpI	-	9.852370785521465
54	646	PA0644	AAG04033.1	null	-	-	9.851673248029382
55	4571	PA4570	AAG07958.1	null	-	-	9.849344613184359
56	5086	PA5086	AAG08471.1	null	-	-	9.848531833011402
57	499	PA0497	AAG03886.1	null	-	-	9.843811454452574
58	3443	PA3441	AAG06829.1	null	-	-	9.825339741713373
59	1372	PA1370	AAG04759.1	null	-	-	9.824732377576602
60	4251	PA4249	AAG07637.1	null	rpsH	-	9.821906563323783
61	3868	PA3866	AAG07253.1	null	-	-	9.818581259845937
62	4527	PA4525	AAG07913.1	null	pilA	-	9.814669446745695
63	4244	PA4242	AAG07630.1	null	rpmJ	-	9.811875283551677
64	2227	PA2223	AAG05611.1	null	-	-	9.80404711091518
65	902	PA0900	AAG04289.1	null	-	-	9.801154751338782
66	2488	PA2485	AAG05873.1	null	-	-	9.798284100917604
67	259	PA0258	AAG03647.1	null	-	-	9.798079724389895
68	5315	PA5315	AAG08700.1	null	rpmG	-	9.79569329814582
69	3015	PA3012	AAG06400.1	null	-	-	9.787180588676025
70	3814	PA3812	AAG07199.1	null	iscA	-	9.786632156297896
71	1723	PA1719	AAG05108.1	null	pscF	-	9.774840401657887
72	1555	PA1552.1	ADN93059.1	null	ccoQ1	-	9.774177267458978
73	3532	PA3530	AAG06918.1	null	-	-	9.773620295902607
74	3233	PA3231	AAG06619.1	null	-	-	9.773438601260143
75	2739	PA2736	AAG06124.1	null	-	-	9.764172256140629
76	160	PA0160	AAG03550.1	null	-	-	9.753234403039341
77	2745	PA2742	AAG06130.1	null	rpmI	-	9.752934575120065
78	3150	PA3147	AAG06535.1	null	wbpJ	-	9.741461157602547
79	2459	PA2456	AAG05844.1	null	-	-	9.739245585387627
80	4247	PA4245	AAG07633.1	null	rpmD	-	9.73284591492847
81	711	PA0709	AAG04098.1	null	-	-	9.731812785454375
82	500	PA0498	AAG03887.1	null	-	-	9.731525173850358
83	363	PA0362	AAG03751.1	null	fdx1	-	9.715688532442572
84	2109	PA2105	AAG05493.1	null	-	-	9.715260231531257
85	1974	PA1970	AAG05358.1	null	-	-	9.70230268649044
86	1386	PA1384	AAG04773.1	null	galE	-	9.700791497514299
87	5520	PA5519	AAG08904.1	null	-	-	9.698295399982957
88	4092	PA4090	AAG07477.1	null	-	-	9.688504769703313
89	4922	PA4922	AAG08307.1	null	azu	-	9.688071149855606
90	4944	PA4944	AAG08329.1	null	hfq	-	9.672731910886926
91	4317	PA4315	AAG07703.1	null	mvaT	-	9.668612454915626
92	720	PA0718	AAG04107.1	null	-	-	9.66289102184114
93	3871	PA3869	AAG07256.1	null	-	-	9.65931570043243
94	4356	PA4354	AAG07742.1	null	-	-	9.656923519133919
95	1125	PA1123	AAG04512.1	null	-	-	9.652188895731301
96	650	PA0648	AAG04037.1	null	-	-	9.637275808987894
97	724	PA0722	AAG04111.1	null	-	-	9.633183359575774
98	1388	PA1386	AAG04775.1	null	-	-	9.628815143298505
99	623	PA0621	AAG04010.1	null	-	-	9.628497785097338
100	667	PA0665	AAG04054.1	null	-	-	9.628454204230405
101	1941	PA1937	AAG05325.1	null	-	-	9.626437305568448
102	4213	PA4211	AAG07598.1	null	phzB1	-	9.625666746054245
103	5087	PA5087	AAG08472.1	null	-	-	9.616117144763656
104	5403	PA5403	AAG08788.1	null	-	-	9.615947364962317
105	3148	PA3145	AAG06533.1	null	wbpL	-	9.615120808819945
106	981	PA0979	AAG04368.1	null	-	-	9.614984358851926
107	3161	PA3158	AAG06546.1	null	wbpB	-	9.610182729273088
108	5288	PA5288	AAG08673.1	null	glnK	-	9.592294695125906
109	4631	PA4630	AAG08018.1	null	-	-	9.590992164279253
110	4278	PA4276	AAG07664.1	null	secE	-	9.586323954079848
111	1434	PA1432	AAG04821.1	null	lasI	-	9.581519080074502
112	719	PA0717	AAG04106.1	null	-	-	9.577925932344327
113	2625	PA2622	AAG06010.1	null	cspD	-	9.573940259277615
114	2671	PA2668	AAG06056.1	null	-	-	9.563826863076356
115	3158	PA3155	AAG06543.1	null	wbpE	-	9.558785601790849
116	92	PA0092	AAG03482.1	null	-	-	9.557059983191895
117	3280	PA3278	AAG06666.1	null	-	-	9.556111447491674
118	770	PA0769	AAG04158.1	null	-	-	9.552043265793548
119	2640	PA2637	AAG06025.1	null	nuoA	-	9.551777488276814
120	3226	PA3224	AAG06612.1	null	-	-	9.546407489613381
121	3126	PA3123	AAG06511.1	null	-	-	9.529146140591882
122	5068	PA5068	AAG08453.1	null	tatA	-	9.526085277191996
123	4274	PA4272	AAG07660.1	null	rplJ	-	9.522977455791638
124	3034	PA3031	AAG06419.1	null	-	-	9.52089057992842
125	1387	PA1385	AAG04774.1	null	-	-	9.513534513165105
126	1060	PA1058	AAG04447.1	null	-	-	9.513301304908623
127	2765	PA2762	AAG06150.1	null	-	-	9.510799124450172
128	4453	PA4451	AAG07839.1	null	-	-	9.495465742965656
129	4639	PA4638	AAG08026.1	null	-	-	9.492504107056245
130	3159	PA3156	AAG06544.1	null	wbpD	-	9.488814177143855
131	3442	PA3440	AAG06828.1	null	-	-	9.48335048665209
132	2460	PA2457	AAG05845.1	null	-	-	9.470648151314231
133	4690	PA4691	AAG08077.1	null	-	-	9.468965756064863
134	1153	PA1151	AAG04540.1	null	imm2	-	9.459531334780731
135	4258	PA4256	AAG07644.1	null	rplP	-	9.448606458600153
136	4308	PA4306	AAG07694.1	null	flp	-	9.44565003300563
137	12	PA0012	AAG03402.1	null	-	-	9.431793089288902
138	1575	PA1571	AAG04960.1	null	-	-	9.43072761588875
139	822	PA0821	AAG04210.1	null	-	-	9.426571876779487
140	769	PA0768	AAG04157.1	null	lepB	-	9.426468630639357
141	4940	PA4940	AAG08325.1	null	-	-	9.420394713390287
142	2193	PA2189	AAG05577.1	null	-	-	9.416648046930563
143	3522	PA3520	AAG06908.1	null	-	-	9.40793490234158
144	2110	PA2106	AAG05494.1	null	-	-	9.407802891782845
145	5000	PA5000	AAG08385.1	null	wapR	-	9.403598014696287
146	3392	PA3389	AAG06778.1	null	-	-	9.396763478801907
147	988	PA0986	AAG04375.1	null	-	-	9.389720658335412
148	1057	PA1055	AAG04444.1	null	-	-	9.385835130786996
149	563	PA0561	AAG03950.1	null	-	-	9.373115119620131
150	1834	PA1830	AAG05219.1	null	-	-	9.3694226036178
151	723	PA0721	AAG04110.1	null	-	-	9.366846257129856
152	4538	PA4537	AAG07925.1	null	-	-	9.366846257129854
153	3162	PA3159	AAG06547.1	null	wbpA	-	9.363765355125322
154	4259	PA4257	AAG07645.1	null	rpsC	-	9.362129404918912
155	4429	PA4427	AAG07815.1	null	sspB	-	9.357866402352728
156	2736	PA2733	AAG06121.1	null	-	-	9.345949816975779
157	1044	PA1042	AAG04431.1	null	-	-	9.343563559124219
158	5049	PA5049	AAG08434.1	null	rpmE	-	9.342002738793582
159	399	PA0398	AAG03787.1	null	-	-	9.338448676971508
160	19	PA0019	AAG03409.1	null	def	-	9.337714580875112
161	53	PA0053	AAG03443.1	null	-	-	9.331135333828332
162	3649	PA3647	AAG07035.1	null	-	-	9.327831333192654
163	2425	PA2422	AAG05810.1	null	-	-	9.327449485772147
164	923	PA0921	AAG04310.1	null	-	-	9.324322536816537
165	1586	PA1582	AAG04971.1	null	sdhD	-	9.321958131327618
166	4268	PA4266	AAG07654.1	null	fusA1	-	9.317493065432023
167	3942	PA3940	AAG07327.1	null	-	-	9.303018755638686
168	4250	PA4248	AAG07636.1	null	rplF	-	9.295648988393673
169	128	PA0128	AAG03518.1	null	-	-	9.291973062294181
170	2178	PA2174	AAG05562.1	null	-	-	9.290654886216664
171	972	PA0970	AAG04359.1	null	tolR	-	9.288843100020916
172	1177	PA1175	AAG04564.1	null	napD	-	9.28385121768473
173	806	PA0805	AAG04194.1	null	-	-	9.28332190751888
174	3294	PA3292	AAG06680.1	null	-	-	9.279265661391813
175	4253	PA4251	AAG07639.1	null	rplE	-	9.27880027421093
176	1390	PA1388	AAG04777.1	null	-	-	9.274467488945117
177	5570	PA5569	AAG08954.1	null	rnpA	-	9.272589301540158
178	425	PA0424	AAG03813.1	null	mexR	-	9.266724452946859
179	970	PA0968	AAG04357.1	null	-	-	9.266442207835365
180	2808	PA2805	AAG06193.1	null	-	-	9.258536835765087
181	3465	PA3463	AAG06851.1	null	-	-	9.255685594699235
182	14	PA0014	AAG03404.1	null	-	-	9.254132599421332
183	5528	PA5527	AAG08912.1	null	-	-	9.249016848568946
184	2647	PA2644	AAG06032.1	null	nuoI	-	9.242400225284424
185	3415	PA3413	AAG06801.1	null	-	-	9.23111862772366
186	4934	PA4934	AAG08319.1	null	rpsR	-	9.228240870013277
187	1585	PA1581	AAG04970.1	null	sdhC	-	9.22427399358378
188	992	PA0990	AAG04379.1	null	-	-	9.22284909923826
189	2229	PA2225	AAG05613.1	null	-	-	9.219891344019313
190	3036	PA3033	AAG06421.1	null	-	-	9.214393390864084
191	1557	PA1554	AAG04943.1	null	ccoN1	-	9.212143962815237
192	569	PA0567	AAG03956.1	null	-	-	9.206744856015082
193	1466	PA1464	AAG04853.1	null	-	-	9.203227343236447
194	2143	PA2139	AAG05527.1	null	-	-	9.2014430343835
195	729	PA0727	AAG04116.1	null	-	-	9.19590092616601
196	1368	PA1366	AAG04755.1	null	-	-	9.173847503644074
197	1544	PA1542	AAG04931.1	null	-	-	9.166639940763236
198	5559	PA5558	AAG08943.1	null	atpF	-	9.162968425006994
199	4000	PA3998	AAG07385.1	null	-	-	9.154409872477963
200	2670	PA2667	AAG06055.1	null	-	-	9.152836681857606
201	5061	PA5061	AAG08446.1	null	-	-	9.152483062177225
202	100	PA0100	AAG03490.1	null	-	-	9.152437987157374
203	1939	PA1935	AAG05323.1	null	-	-	9.128246485433321
204	2105	PA2101	AAG05489.1	null	-	-	9.126151954057262
205	1397	PA1395	AAG04784.1	null	-	-	9.124650706111908
206	5264	PA5264	AAG08649.1	null	-	-	9.114608013213392
207	4273	PA4271	AAG07659.1	null	rplL	-	9.113758525493662
208	1780	PA1776	AAG05165.1	null	sigX	-	9.108145132008216
209	996	PA0994	AAG04383.1	null	cupC3	-	9.101590963893946
210	975	PA0973	AAG04362.1	null	oprL	-	9.09079164427616
211	2572	PA2569	AAG05957.1	null	-	-	9.090079629482682
212	3165	PA3162	AAG06550.1	null	rpsA	-	9.08916583323953
213	4880	PA4880	AAG08265.1	null	-	-	9.08669648947154
214	3605	PA3603	AAG06991.1	null	dgkA	-	9.085375619125061
215	135	PA0135	AAG03525.1	null	-	-	9.079580044395742
216	1385	PA1383	AAG04772.1	null	-	-	9.077574666010445
217	4266	PA4264	AAG07652.1	null	rpsJ	-	9.076425952196411
218	4240	PA4238	AAG07626.1	null	rpoA	-	9.075611708221157
219	3647	PA3645	AAG07033.1	null	fabZ	-	9.074236302879001
220	3504	PA3502	AAG06890.1	null	-	-	9.069867074626272
221	995	PA0993	AAG04382.1	null	cupC2	-	9.062975293827712
222	2106	PA2102	AAG05490.1	null	-	-	9.05405416969188
223	1943	PA1939	AAG05327.1	null	-	-	9.050189804756489
224	5351	PA5351	AAG08736.1	null	rubA1	-	9.043674734286023
225	492	PA0490	AAG03879.1	null	-	-	9.0425319267806
226	320	PA0319	AAG03708.1	null	-	-	9.033805072382501
227	4432	PA4430	AAG07818.1	null	-	-	9.031996512638754
228	5172	PA5172	AAG08557.1	null	arcB	-	9.028883255187228
229	2594	PA2591	AAG05979.1	null	-	-	9.022138528519772
230	5240	PA5240	AAG08625.1	null	trxA	-	9.018014886778827
231	1844	PA1840	AAG05229.1	null	-	-	9.014196011793002
232	1174	PA1172	AAG04561.1	null	napC	-	9.013674656782168
233	2108	PA2104	AAG05492.1	null	-	-	9.009961195963028
234	5483	PA5482	AAG08867.1	null	-	-	9.004107513651626
235	1394	PA1392	AAG04781.1	null	-	-	8.999262122393917
236	4260	PA4258	AAG07646.1	null	rplV	-	8.990593119655504
237	827	PA0826	AAG04215.1	null	-	-	8.987723380397725
238	3160	PA3157	AAG06545.1	null	-	-	8.983790546820373
239	2886	PA2883	AAG06271.1	null	-	-	8.96830335871302
240	1134	PA1132	AAG04521.1	null	-	-	8.957563988574401
241	2973	PA2970	AAG06358.1	null	rpmF	-	8.955991332963517
242	4248	PA4246	AAG07634.1	null	rpsE	-	8.918439478790827
243	1383	PA1381	AAG04770.1	null	-	-	8.907867798457183
244	3247	PA3245	AAG06633.1	null	minE	-	8.903017368848971
245	1384	PA1382	AAG04771.1	null	-	-	8.901529582611762
246	1902	PA1898	AAG05287.1	null	qscR	-	8.897700423283192
247	3749	PA3747	AAG07134.1	null	-	-	8.894121702182957
248	4465	PA4463	AAG07851.1	null	-	-	8.890003996079411
249	4277	PA4275	AAG07663.1	null	nusG	-	8.887938419679465
250	3796	PA3794	AAG07181.1	null	-	-	8.887582565992894
251	3024	PA3021	AAG06409.1	null	-	-	8.887147188925157
252	4276	PA4274	AAG07662.1	null	rplK	-	8.874618640808587
253	4239	PA4237	AAG07625.1	null	rplQ	-	8.861497396571277
254	945	PA0943	AAG04332.1	null	-	-	8.852852204140842
255	3533	PA3531	AAG06919.1	null	bfrB	-	8.84091139434848
256	301	PA0300	AAG03689.1	null	spuD	-	8.840686087692507
257	1344	PA1342	AAG04731.1	null	-	-	8.836134931977647
258	2402	PA2398	AAG05786.1	null	fpvA	-	8.831882607649721
259	4256	PA4254	AAG07642.1	null	rpsQ	-	8.826857246026695
260	1395	PA1393	AAG04782.1	null	cysC	-	8.823808000249336
261	1588	PA1584	AAG04973.1	null	sdhB	-	8.82215073319418
262	4408	PA4406	AAG07794.1	null	lpxC	-	8.821458601100488
263	4881	PA4881	AAG08266.1	null	-	-	8.81106289577313
264	3363	PA3361	AAG06749.1	null	lecB	-	8.809172229418769
265	1152	PA1150	AAG04539.1	null	pys2	-	8.800806814301199
266	4397	PA4395	AAG07783.1	null	-	-	8.798603286649426
267	986	PA0984	AAG04373.1	null	-	-	8.79329063348875
268	2584	PA2581	AAG05969.1	null	-	-	8.791864618820705
269	4455	PA4453	AAG07841.1	null	-	-	8.785741266510534
270	1797	PA1793	AAG05182.1	null	ppiB	-	8.771934320781218
271	4293	PA4291	AAG07679.1	null	-	-	8.771689542211673
272	2955	PA2952	AAG06340.1	null	etfB	-	8.769579961907251
273	1929	PA1925	AAG05313.1	null	-	-	8.75781570217816
274	4282	PA4280	AAG07668.1	null	birA	-	8.750112120368314
275	654	PA0652	AAG04041.1	null	vfr	-	8.749324062482449
276	1442	PA1440	AAG04829.1	null	-	-	8.747134837040374
277	4461	PA4459	AAG07847.1	null	-	-	8.743264703486686
278	2738	PA2735	AAG06123.1	null	-	-	8.742512065846416
279	3624	PA3622	AAG07010.1	null	rpoS	-	8.741039342122559
280	4267	PA4265	AAG07653.1	null	tufA	-	8.740939818460532
281	1170	PA1168	AAG04557.1	null	-	-	8.740644650367038
282	5170	PA5170	AAG08555.1	null	arcD	-	8.73821228062456
283	4423	PA4421	AAG07809.1	null	-	-	8.735060883738571
284	1040	PA1038	AAG04427.1	null	-	-	8.731771442052537
285	4591	PA4590	AAG07978.1	null	pra	-	8.729091442578854
286	4521	PA4519	AAG07907.1	null	speC	-	8.713772291106064
287	3967	PA3965	AAG07352.1	null	-	-	8.712855215447105
288	3746	PA3744	AAG07131.1	null	rimM	-	8.712417688722866
289	1389	PA1387	AAG04776.1	null	-	-	8.709175701447137
290	2580	PA2577	AAG05965.1	null	-	-	8.704137705078429
291	34	PA0034	AAG03424.1	null	-	-	8.702918856716074
292	1449	PA1447	AAG04836.1	null	fliQ	-	8.702278079659212
293	2226	PA2222	AAG05610.1	null	-	-	8.68261121450363
294	670	PA0668	AAG04057.1	null	tyrZ	-	8.675781410374736
295	3387	PA3385	AAG06773.1	null	amrZ	-	8.667059492222757
296	3613	PA3611	AAG06999.1	null	-	-	8.6651064029989
297	4087	PA4085	AAG07472.1	null	cupB2	-	8.664917326952962
298	730	PA0728	AAG04117.1	null	-	-	8.656993820399423
299	2607	PA2604	AAG05992.1	null	-	-	8.648161998531881
300	2746	PA2743	AAG06131.1	null	infC	-	8.646859499588368
301	3268	PA3266	AAG06654.1	null	capB	-	8.64533492696598
302	3658	PA3656	AAG07044.1	null	rpsB	-	8.643490953089154
303	4241	PA4239	AAG07627.1	null	rpsD	-	8.63824290534643
304	693	PA0691	AAG04080.1	null	-	-	8.632342795786071
305	4550	PA4549	AAG07937.1	null	fimT	-	8.630506842831018
306	3719	PA3717	AAG07104.1	null	-	-	8.617012003344058
307	648	PA0646	AAG04035.1	null	-	-	8.615609497793615
308	3391	PA3390	AAG06777.1	null	-	-	8.612136421599672
309	1761	PA1757	AAG05146.1	null	thrH	-	8.603423145676757
310	2852	PA2849	AAG06237.1	null	ohrR	-	8.603318086623489
311	1104	PA1102	AAG04491.1	null	fliG	-	8.600553044772491
312	1561	PA1557	AAG04946.1	null	ccoN2	-	8.600165289965341
313	3237	PA3235	AAG06623.1	null	-	-	8.593029774636486
314	4281	PA4279	AAG07667.1	null	-	-	8.590090973975043
315	2583	PA2580	AAG05968.1	null	-	-	8.589553518902902
316	4279	PA4277	AAG07665.1	null	tufB	-	8.589427603694519
317	5276	PA5276	AAG08661.1	null	lppL	-	8.586654430185336
318	3169	PA3167	AAG06555.1	null	serC	-	8.581581967897947
319	4263	PA4261	AAG07649.1	null	rplW	-	8.576230549329551
320	122	PA0122	AAG03512.1	null	-	-	8.575926119993499
321	4741	PA4741	AAG08127.1	null	rpsO	-	8.575858389269527
322	649	PA0647	AAG04036.1	null	-	-	8.575443847522031
323	4270	PA4268	AAG07656.1	null	rpsL	-	8.574210405629737
324	4245	PA4243	AAG07631.1	null	secY	-	8.573606869763466
325	2642	PA2639	AAG06027.1	null	nuoD	-	8.570829494259822
326	5508	PA5507	AAG08892.1	null	-	-	8.567442969290072
327	691	PA0689	AAG04078.1	null	-	-	8.566234883706164
328	5555	PA5554	AAG08939.1	null	atpD	-	8.56466744883641
329	2854	PA2851	AAG06239.1	null	efp	-	8.562947511404225
330	1771	PA1767	AAG05156.1	null	-	-	8.562895809588335
331	409	PA0408	AAG03797.1	null	pilG	-	8.558242642856454
332	1550	PA1548	AAG04937.1	null	-	-	8.556915367417748
333	1097	PA1095	AAG04484.1	null	-	-	8.552788069823382
334	4498	PA4496	AAG07884.1	null	-	-	8.550133853802798
335	2811	PA2808	AAG06196.1	null	ptrA	-	8.54951119198178
336	562	PA0560	AAG03949.1	null	-	-	8.540392550572678
337	4765	PA4765	AAG08151.1	null	omlA	-	8.539288414177689
338	974	PA0972	AAG04361.1	null	tolB	-	8.53815486138527
339	2887	PA2884	AAG06272.1	null	-	-	8.537694058250263
340	2737	PA2734	AAG06122.1	null	-	-	8.535364847497627
341	4264	PA4262	AAG07650.1	null	rplD	-	8.530048968607096
342	4767	PA4767	AAG08153.1	null	-	-	8.516987082092422
343	2622	PA2619	AAG06007.1	null	infA	-	8.502483010064873
344	4297	PA4295	AAG07683.1	null	fppA	-	8.486170460869571
345	483	PA0481	AAG03870.1	null	-	-	8.485240929147396
346	1804	PA1800	AAG05189.1	null	tig	-	8.485109713528704
347	2803	PA2800	AAG06188.1	null	-	-	8.484103911860643
348	5562	PA5561	AAG08946.1	null	atpI	-	8.476649822388373
349	3950	PA3948	AAG07335.1	null	rocA1	-	8.4765537990254
350	978	PA0976	AAG04365.1	null	-	-	8.472257281462577
351	4793	PA4793	AAG08179.1	null	-	-	8.456097015052288
352	1751	PA1747	AAG05136.1	null	-	-	8.455877743849024
353	2104	PA2100	AAG05488.1	null	-	-	8.451577178591124
354	4693	PA4694	AAG08080.1	null	ilvC	-	8.447984252065513
355	457	PA0456	AAG03845.1	null	-	-	8.447747584171495
356	4028	PA4026	AAG07413.1	null	-	-	8.433121087919226
357	597	PA0595	AAG03984.1	null	ostA	-	8.429846080779356
358	5571	PA5570	AAG08955.1	null	rpmH	-	8.429384470919333
359	1156	PA1154	AAG04543.1	null	-	-	8.424945635121443
360	1098	PA1096	AAG04485.1	null	-	-	8.418885160896126
361	2170	PA2166	AAG05554.1	null	-	-	8.409063850459273
362	1516	PA1514	AAG04903.1	null	-	-	8.40631676719929
363	966	PA0964	AAG04353.1	null	pmpR	-	8.40601994844922
364	1319	PA1317	AAG04706.1	null	cyoA	-	8.400492428015262
365	4935	PA4935	AAG08320.1	null	rpsF	-	8.395840323354427
366	107	PA0107	AAG03497.1	null	-	-	8.39510044328134
367	258	PA0257	AAG03646.1	null	-	-	8.393286894350734
368	1808	PA1804	AAG05193.1	null	hupB	-	8.392814216468224
369	3931	PA3929	AAG07316.1	null	cioB	-	8.388815781019327
370	4212	PA4210	AAG07597.1	null	phzA1	-	8.38643397195927
371	1779	PA1775	AAG05164.1	null	cmpX	-	8.383345201991995
372	2744	PA2741	AAG06129.1	null	rplT	-	8.381290384652734
373	5396	PA5396	AAG08781.1	null	-	-	8.380142542984208
374	1781	PA1777	AAG05166.1	null	oprF	-	8.377485577420382
375	5164	PA5164	AAG08549.1	null	rmlC	-	8.37433473242989
376	2637	PA2634	AAG06022.1	null	aceA	-	8.360110201557301
377	1583	PA1579	AAG04968.1	null	-	-	8.35940269404159
378	393	PA0392	AAG03781.1	null	-	-	8.358062007672222
379	1392	PA1390	AAG04779.1	null	-	-	8.350181178618053
380	1697	PA1693	AAG05082.1	null	pscR	-	8.339024369643237
381	2758	PA2755	AAG06143.1	null	eco	-	8.329271525287874
382	4467	PA4465	AAG07853.1	null	-	-	8.325962757218742
383	2573	PA2570	AAG05958.1	null	lecA	-	8.324635243087938
384	5001	PA5001	AAG08386.1	null	-	-	8.324252214045787
385	1659	PA1655	AAG05044.1	null	-	-	8.323166266541927
386	2646	PA2643	AAG06031.1	null	nuoH	-	8.321917956722816
387	2400	PA2396	AAG05784.1	null	pvdF	-	8.320582210533809
388	4249	PA4247	AAG07635.1	null	rplR	-	8.31932050306656
389	139	PA0139	AAG03529.1	null	ahpC	-	8.317867985561627
390	2045	PA2041	AAG05429.1	null	-	-	8.310378432191236
391	2032	PA2028	AAG05416.1	null	-	-	8.305268799878306
392	3351	PA3349	AAG06737.1	null	-	-	8.304159578894298
393	2735	PA2732	AAG06120.1	null	-	-	8.296052050575963
394	3049	PA3046	AAG06434.1	null	-	-	8.281449693180779
395	3526	PA3524	AAG06912.1	null	gloA1	-	8.281449693180779
396	5117	PA5117	AAG08502.1	null	typA	-	8.278897549037417
397	588	PA0586	AAG03975.1	null	-	-	8.266498072580388
398	3276	PA3274	AAG06662.1	null	-	-	8.265173853866058
399	3702	PA3700	AAG07088.1	null	lysS	-	8.264253344173897
400	1766	PA1762	AAG05151.1	null	-	-	8.261361382010673
401	5040	PA5040	AAG08425.1	null	pilQ	-	8.255437571057689
402	2636	PA2633	AAG06021.1	null	-	-	8.25147145111597
403	656	PA0654	AAG04043.1	null	speD	-	8.249605691834821
404	1349	PA1347	AAG04736.1	null	-	-	8.246812438562495
405	2783	PA2780	AAG06168.1	null	-	-	8.238709601466711
406	4650	PA4650	AAG08037.1	null	-	-	8.23714859138814
407	386	PA0385	AAG03774.1	null	-	-	8.23382075222626
408	4243	PA4241	AAG07629.1	null	rpsM	-	8.2326216420291
409	3809	PA3807	AAG07194.1	null	ndk	-	8.230298595799546
410	3696	PA3694	AAG07082.1	null	-	-	8.229657947343057
411	1903	PA1899	AAG05288.1	null	phzA2	-	8.229452290395546
412	1548	PA1546	AAG04935.1	null	hemN	-	8.228435622364467
413	967	PA0965	AAG04354.1	null	ruvC	-	8.227934433187084
414	114	PA0114	AAG03504.1	null	senC	-	8.219404496929545
415	1037	PA1035	AAG04424.1	null	-	-	8.213763200408751
416	2750	PA2747	AAG06135.1	null	-	-	8.213677138310203
417	820	PA0819	AAG04208.1	null	-	-	8.210474995316888
418	4168	PA4166	AAG07553.1	null	-	-	8.2054374444086
419	2587	PA2584	AAG05972.1	null	pgsA	-	8.204994091154706
420	2195	PA2191	AAG05579.1	null	exoY	-	8.194362838229171
421	1946	PA1942	AAG05330.1	null	-	-	8.193644549317632
422	2222	PA2218	AAG05606.1	null	-	-	8.191118769129718
423	1581	PA1577	AAG04966.1	null	-	-	8.180936124606607
424	1772	PA1768	AAG05157.1	null	-	-	8.18066935443655
425	993	PA0991	AAG04380.1	null	-	-	8.179885509612864
426	590	PA0588	AAG03977.1	null	-	-	8.179829292136947
427	4941	PA4941	AAG08326.1	null	hflC	-	8.177382601465787
428	4435	PA4433	AAG07821.1	null	rplM	-	8.174739658900215
429	5185	PA5185	AAG08570.1	null	-	-	8.173812277986983
430	3744	PA3742	AAG07129.1	null	rplS	-	8.166097268541083
431	5534	PA5533	AAG08918.1	null	-	-	8.164440451366056
432	3490	PA3488	AAG06876.1	null	-	-	8.16415364544322
433	943	PA0941	AAG04330.1	null	-	-	8.162663925642036
434	3797	PA3795	AAG07182.1	null	-	-	8.159993536375396
435	5308	PA5308	AAG08693.1	null	lrp	-	8.154665976320734
436	5556	PA5555	AAG08940.1	null	atpG	-	8.140765001223533
437	2418	PA2415	AAG05803.1	null	-	-	8.133922429538151
438	5254	PA5254	AAG08639.1	null	-	-	8.128335349682908
439	3870	PA3868	AAG07255.1	null	-	-	8.12015542196816
440	3430	PA3428	AAG06816.1	null	-	-	8.117491886559318
441	304	PA0303	AAG03692.1	null	spuG	-	8.117075994378101
442	1578	PA1574	AAG04963.1	null	-	-	8.115223740639216
443	3041	PA3038	AAG06426.1	null	-	-	8.111633561779053
444	3164	PA3161	AAG06549.1	null	himD	-	8.109759020350694
445	732	PA0730	AAG04119.1	null	-	-	8.10808010873277
446	4428	PA4426	AAG07814.1	null	-	-	8.103905053433351
447	825	PA0824	AAG04213.1	null	-	-	8.101476393862567
448	744	PA0742	AAG04131.1	null	-	-	8.10111266210582
449	1370	PA1368	AAG04757.1	null	-	-	8.098736369539594
450	4044	PA4042	AAG07429.1	null	xseB	-	8.096306801606254
451	4392	PA4390	AAG07778.1	null	-	-	8.095881251340918
452	728	PA0726	AAG04115.1	null	-	-	8.092970672932042
453	4557	PA4556	AAG07944.1	null	pilE	-	8.09197811527328
454	3663	PA3661	AAG07049.1	null	-	-	8.090889778256672
455	2397	PA2393	AAG05781.1	null	-	-	8.089990482379347
456	3655	PA3653	AAG07041.1	null	frr	-	8.081031031726779
457	4762	PA4762	AAG08148.1	null	grpE	-	8.078439101749815
458	3061	PA3058	AAG06446.1	null	pelG	-	8.074360191910424
459	576	PA0574	AAG03963.1	null	-	-	8.071016708443691
460	4265	PA4263	AAG07651.1	null	rplC	-	8.067134051275618
461	2991	PA2988	AAG06376.1	null	-	-	8.060677761857407
462	2815	PA2812	AAG06200.1	null	-	-	8.05922629035314
463	2027	PA2023	AAG05411.1	null	galU	-	8.057910517817398
464	3968	PA3966	AAG07353.1	null	-	-	8.056265431467818
465	860	PA0858	AAG04247.1	null	-	-	8.048904978682883
466	1530	PA1528	AAG04917.1	null	zipA	-	8.046728388501572
467	787	PA0786	AAG04175.1	null	-	-	8.042616635893312
468	1717	PA1713	AAG05102.1	null	exsA	-	8.036421305423218
469	1798	PA1794	AAG05183.1	null	glnS	-	8.036421305423218
470	2800	PA2797	AAG06185.1	null	-	-	8.036152179611879
471	4481	PA4479	AAG07867.1	null	mreD	-	8.031026654596506
472	5558	PA5557	AAG08942.1	null	atpH	-	8.027837528042179
473	1677	PA1673	AAG05062.1	null	-	-	8.026195435121322
474	543	PA0541	AAG03930.1	null	-	-	8.025997163469038
475	715	PA0713	AAG04102.1	null	-	-	8.023056757928137
476	3531	PA3529	AAG06917.1	null	-	-	8.021748812987278
477	2415	PA2412	AAG05800.1	null	-	-	8.011488094091147
478	4254	PA4252	AAG07640.1	null	rplX	-	8.003090760074155
479	3143	PA3140	AAG06528.1	null	-	-	8.001294894087799
480	4261	PA4259	AAG07647.1	null	rpsS	-	8.00054842683077
481	4434	PA4432	AAG07820.1	null	rpsI	-	7.999531239360311
482	2301	PA2297	AAG05685.1	null	-	-	7.9936387536709015
483	777	PA0776	AAG04165.1	null	-	-	7.993157142822505
484	4694	PA4695	AAG08081.1	null	ilvH	-	7.9911823496646255
485	873	PA0871	AAG04260.1	null	phhB	-	7.989808956761891
486	4069	PA4067	AAG07454.1	null	oprG	-	7.98865761510483
487	4739	PA4739	AAG08125.1	null	-	-	7.979327291380748
488	4674	PA4674	AAG08061.1	null	-	-	7.969363642000631
489	1391	PA1389	AAG04778.1	null	-	-	7.966475380230977
490	4553	PA4552	AAG07940.1	null	pilW	-	7.965197443142231
491	954	PA0952	AAG04341.1	null	-	-	7.961641857973227
492	3844	PA3842	AAG07229.1	null	-	-	7.956618826908531
493	1512	PA1510	AAG04899.1	null	-	-	7.953041867525983
494	432	PA0431	AAG03820.1	null	-	-	7.945617589072782
495	4516	PA4514	AAG07902.1	null	-	-	7.944419556674106
496	4427	PA4425	AAG07813.1	null	-	-	7.941140265885513
497	1832	PA1828	AAG05217.1	null	-	-	7.938260984899621
498	2539	PA2536	AAG05924.1	null	-	-	7.926659994672464
499	1595	PA1591	AAG04980.1	null	-	-	7.921238773655265
500	1343	PA1341	AAG04730.1	null	-	-	7.91982802588966
501	1948	PA1944	AAG05332.1	null	-	-	7.9167143850792785
502	42	PA0042	AAG03432.1	null	-	-	7.911112648558021
503	5557	PA5556	AAG08941.1	null	atpA	-	7.910994424753651
504	3441	PA3439	AAG06827.1	null	folX	-	7.9091943954840715
505	2752	PA2749	AAG06137.1	null	endA	-	7.907507181789699
506	4246	PA4244	AAG07632.1	null	rplO	-	7.9048300256308766
507	2489	PA2486	AAG05874.1	null	-	-	7.904016409163703
508	1157	PA1155	AAG04544.1	null	nrdB	-	7.889516732310438
509	3512	PA3510	AAG06898.1	null	-	-	7.887356730014169
510	4234	PA4232	AAG07620.1	null	ssb	-	7.884510169714082
511	2578	PA2575	AAG05963.1	null	-	-	7.884367816596734
512	2976	PA2973	AAG06361.1	null	-	-	7.882378990205276
513	2649	PA2646	AAG06034.1	null	nuoK	-	7.878562806469296
514	2429	PA2426	AAG05814.1	null	pvdS	-	7.877305791468502
515	3747	PA3745	AAG07132.1	null	rpsP	-	7.877063454146881
516	5561	PA5560	AAG08945.1	null	atpB	-	7.872867798367938
517	4271	PA4269	AAG07657.1	null	rpoC	-	7.872482683962781
518	1901	PA1897	AAG05286.1	null	-	-	7.864725566381672
519	1015	PA1013	AAG04402.1	null	purC	-	7.859090568577375
520	2789	PA2786	AAG06174.1	null	-	-	7.858111650635026
521	4746	PA4746	AAG08132.1	null	-	-	7.851048922479651
522	991	PA0989	AAG04378.1	null	-	-	7.845943478774322
523	858	PA0856	AAG04245.1	null	-	-	7.841259022878464
524	3452	PA3450	AAG06838.1	null	-	-	7.840916432375833
525	5111	PA5111	AAG08496.1	null	gloA3	-	7.836512219697434
526	2759	PA2756	AAG06144.1	null	-	-	7.8230840961717565
527	4252	PA4250	AAG07638.1	null	rpsN	-	7.820742163521909
528	3440	PA3438	AAG06826.1	null	folE1	-	7.820540679676612
529	1320	PA1318	AAG04707.1	null	cyoB	-	7.818050712462407
530	645	PA0643	AAG04032.1	null	-	-	7.81591452583912
531	4731	PA4731	AAG08117.1	null	panD	-	7.811815188891935
532	963	PA0961	AAG04350.1	null	-	-	7.811815188891934
533	4501	PA4499	AAG07887.1	null	-	-	7.811694593446832
534	4097	PA4095	AAG07482.1	null	-	-	7.811050710641661
535	1341	PA1339	AAG04728.1	null	-	-	7.79979268554425
536	4502	PA4500	AAG07888.1	null	-	-	7.796868176739653
537	2186	PA2182	AAG05570.1	null	-	-	7.793808098403752
538	1584	PA1580	AAG04969.1	null	gltA	-	7.793197758530797
539	11	PA0011	AAG03401.1	null	-	-	7.791765855445184
540	4088	PA4086	AAG07473.1	null	cupB1	-	7.791748832586402
541	5285	PA5285	AAG08670.1	null	-	-	7.7801920977603904
542	502	PA0500	AAG03889.1	null	bioB	-	7.77053370323449
543	2225	PA2221	AAG05609.1	null	-	-	7.770449475011179
544	2344	PA2340	AAG05728.1	null	-	-	7.7691435753514595
545	2401	PA2397	AAG05785.1	null	pvdE	-	7.769084150994194
546	1456	PA1454	AAG04843.1	null	fleN	-	7.768873750261621
547	3579	PA3577	AAG06965.1	null	-	-	7.765383949685677
548	2974	PA2971	AAG06359.1	null	-	-	7.764444742105646
549	3869	PA3867	AAG07254.1	null	-	-	7.754740940637872
550	2520	PA2517	AAG05905.1	null	xylY	-	7.743929750970793
551	5028	PA5028	AAG08413.1	null	-	-	7.743929750970793
552	658	PA0656	AAG04045.1	null	-	-	7.73825247516325
553	468	PA0466	AAG03855.1	null	-	-	7.732799492932575
554	4738	PA4738	AAG08124.1	null	-	-	7.7316980796402355
555	4329	PA4327	AAG07715.1	null	-	-	7.7273132516468435
556	423	PA0422	AAG03811.1	null	-	-	7.726257384801937
557	939	PA0937	AAG04326.1	null	-	-	7.723490419149824
558	3822	PA3820	AAG07207.1	null	secF	-	7.71741056842489
559	4846	PA4846	AAG08231.1	null	aroQ1	-	7.714700964807942
560	669	PA0667	AAG04056.1	null	-	-	7.71295483622477
561	1773	PA1769	AAG05158.1	null	-	-	7.711982798593713
562	3013	PA3010	AAG06398.1	null	-	-	7.701345183971082
563	4533	PA4532	AAG07920.1	null	-	-	7.699425227840414
564	264	PA0263	AAG03652.1	null	hcpC	-	7.698562359645308
565	4951	PA4951	AAG08336.1	null	orn	-	7.696150041612898
566	850	PA0848	AAG04237.1	null	-	-	7.692700880143446
567	13	PA0013	AAG03403.1	null	-	-	7.692545605304867
568	4437	PA4435	AAG07823.1	null	-	-	7.689990613470221
569	1514	PA1512	AAG04901.1	null	hcpA	-	7.687424457378355
570	4711	PA4712	AAG08098.1	null	-	-	7.685818425631102
571	433	PA0432	AAG03821.1	null	sahH	-	7.678338997573844
572	2562	PA2559	AAG05947.1	null	-	-	7.677515349499926
573	1760	PA1756	AAG05145.1	null	cysH	-	7.675868843459562
574	2796	PA2793	AAG06181.1	null	-	-	7.674881877484902
575	1016	PA1014	AAG04403.1	null	-	-	7.674366382732336
576	2672	PA2669	AAG06057.1	null	-	-	7.673257433444419
577	5417	PA5417	AAG08802.1	null	soxD	-	7.670224417377537
578	4280	PA4278	AAG07666.1	null	-	-	7.664187276592619
579	4531	PA4530	AAG07918.1	null	-	-	7.656911387308214
580	690	PA0688	AAG04077.1	null	-	-	7.6454750670187055
581	985	PA0983	AAG04372.1	null	-	-	7.644801191835834
582	938	PA0936	AAG04325.1	null	lpxO2	-	7.64108596408661
583	1378	PA1376	AAG04765.1	null	aceK	-	7.631558517622932
584	4876	PA4876	AAG08261.1	null	osmE	-	7.630453630308584
585	2	PA0002	AAG03392.1	null	dnaN	-	7.629912906592358
586	99	PA0099	AAG03489.1	null	-	-	7.627653147262312
587	5192	PA5192	AAG08577.1	null	pckA	-	7.622476067027386
588	4466	PA4464	AAG07852.1	null	ptsN	-	7.621512833910449
589	4062	PA4060	AAG07447.1	null	-	-	7.6206289266730565
590	4173	PA4171	AAG07558.1	null	-	-	7.620040956620804
591	3999	PA3997	AAG07384.1	null	lipB	-	7.619494897227055
592	4617	PA4616	AAG08004.1	null	-	-	7.615897125779052
593	3048	PA3045	AAG06433.1	null	-	-	7.609571500635295
594	4433	PA4431	AAG07819.1	null	-	-	7.60842478103449
595	2994	PA2991	AAG06379.1	null	sth	-	7.604732362693362
596	5043	PA5043	AAG08428.1	null	pilN	-	7.598558273203999
597	3985	PA3983	AAG07370.1	null	-	-	7.594313307095346
598	4559	PA4558	AAG07946.1	null	-	-	7.593851260281541
599	2802	PA2799	AAG06187.1	null	-	-	7.593684316652408
600	722	PA0720	AAG04109.1	null	-	-	7.5805774495298115
601	565	PA0563	AAG03952.1	null	-	-	7.579803334152821
602	4621	PA4620	AAG08008.1	null	-	-	7.5785346782028675
603	165	PA0165	AAG03555.1	null	-	-	7.576981278385651
604	3052	PA3049	AAG06437.1	null	rmf	-	7.5632203444007935
605	3933	PA3931	AAG07318.1	null	-	-	7.561539828470472
606	1080	PA1078	AAG04467.1	null	flgC	-	7.557446487921469
607	3535	PA3533	AAG06921.1	null	-	-	7.557078318965724
608	1678	PA1674	AAG05063.1	null	folE2	-	7.554553789985223
609	824	PA0823	AAG04212.1	null	-	-	7.552540048526812
610	5079	PA5079	AAG08464.1	null	-	-	7.54391255965022
611	848	PA0846	AAG04235.1	null	-	-	7.542650140854594
612	663	PA0661	AAG04050.1	null	-	-	7.5390223227276625
613	3521	PA3519	AAG06907.1	null	-	-	7.536264544766714
614	2582	PA2579	AAG05967.1	null	kynA	-	7.535226079768521
615	4242	PA4240	AAG07628.1	null	rpsK	-	7.531431199819155
616	3003	PA3000	AAG06388.1	null	aroP1	-	7.530293893539608
617	2043	PA2039	AAG05427.1	null	-	-	7.526332741850881
618	4421	PA4419	AAG07807.1	null	ftsL	-	7.5190738469091345
619	5366	PA5366	AAG08751.1	null	pstB	-	7.512286881809823
620	1009	PA1007	AAG04396.1	null	-	-	7.506634929875662
621	1316	PA1314	AAG04703.1	null	-	-	7.5045003741989
622	990	PA0988	AAG04377.1	null	-	-	7.500821720437896
623	1768	PA1764	AAG05153.1	null	-	-	7.495632456889138
624	1307	PA1305	AAG04694.1	null	-	-	7.4944755862700365
625	5078	PA5078	AAG08463.1	null	-	-	7.49260211470269
626	46	PA0046	AAG03436.1	null	-	-	7.4887119603936085
627	5454	PA5454	AAG08839.1	null	rmd	-	7.488329580034296
628	5289	PA5289	AAG08674.1	null	-	-	7.48818094501444
629	4676	PA4676	AAG08063.1	null	-	-	7.487051280083918
630	3626	PA3624	AAG07012.1	null	pcm	-	7.485209404903819
631	2837	PA2834	AAG06222.1	null	-	-	7.4791310927890695
632	3659	PA3657	AAG07045.1	null	map	-	7.476253282811054
633	3104	PA3101	AAG06489.1	null	xcpT	-	7.4758883785754024
634	521	PA0519	AAG03908.1	null	nirS	-	7.475587712838805
635	4004	PA4002	AAG07389.1	null	rodA	-	7.469041419114846
636	5013	PA5013	AAG08398.1	null	ilvE	-	7.468687540915279
637	4517	PA4515	AAG07903.1	null	-	-	7.465975211549702
638	430	PA0429	AAG03818.1	null	-	-	7.464113463678837
639	3650	PA3648	AAG07036.1	null	opr86	-	7.463510085062327
640	619	PA0617	AAG04006.1	null	-	-	7.462747264884325
641	2998	PA2995	AAG06383.1	null	nqrE	-	7.461543309124732
642	1748	PA1744	AAG05133.1	null	-	-	7.455990801562793
643	1898	PA1894	AAG05283.1	null	-	-	7.45322881511234
644	3297	PA3295	AAG06683.1	null	-	-	7.446807738069597
645	707	PA0705	AAG04094.1	null	migA	-	7.439553587208561
646	696	PA0694	AAG04083.1	null	exbD2	-	7.433858823960016
647	4269	PA4267	AAG07655.1	null	rpsG	-	7.4315451417069935
648	3231	PA3229	AAG06617.1	null	-	-	7.4295579972284
649	5153	PA5153	AAG08538.1	null	-	-	7.4286722405440155
650	1792	PA1788	AAG05177.1	null	-	-	7.427414976350253
651	1364	PA1362	AAG04751.1	null	-	-	7.425211654170308
652	3998	PA3996	AAG07383.1	null	lis	-	7.422175608741317
653	4709	PA4710	AAG08096.1	null	phuR	-	7.413031230993521
654	196	PA0195.1	ABG56539.1	null	pntAB	-	7.4126183343575045
655	4135	PA4133	AAG07520.1	null	-	-	7.410203235688466
656	2688	PA2685	AAG06073.1	null	-	-	7.407403603910687
657	2662	PA2659	AAG06047.1	null	-	-	7.4030571114056185
658	3144	PA3141	AAG06529.1	null	wbpM	-	7.402136729546123
659	1944	PA1940	AAG05328.1	null	-	-	7.393012442524343
660	1335	PA1333	AAG04722.1	null	-	-	7.391100206868638
661	4519	PA4517	AAG07905.1	null	-	-	7.390478288275563
662	3664	PA3662	AAG07050.1	null	-	-	7.388658803641296
663	2463	PA2460	AAG05848.1	null	-	-	7.3856810868369855
664	1754	PA1750	AAG05139.1	null	-	-	7.384484681120374
665	1815	PA1811	AAG05200.1	null	-	-	7.382933203410784
666	1035	PA1033	AAG04422.1	null	-	-	7.380957576074873
667	302	PA0301	AAG03690.1	null	spuE	-	7.380304557194981
668	4505	PA4503	AAG07891.1	null	-	-	7.380077667379218
669	2371	PA2367	AAG05755.1	null	-	-	7.37783218305495
670	2020	PA2016	AAG05404.1	null	liuR	-	7.377280146590458
671	2552	PA2549	AAG05937.1	null	-	-	7.372502237618382
672	3240	PA3238	AAG06626.1	null	-	-	7.371560948946222
673	4551	PA4550	AAG07938.1	null	fimU	-	7.369905402697446
674	5527	PA5526	AAG08911.1	null	-	-	7.368742608845835
675	1873	PA1869	AAG05258.1	null	-	-	7.368654293326734
676	3264	PA3262	AAG06650.1	null	-	-	7.366894903960161
677	5178	PA5178	AAG08563.1	null	-	-	7.366096062861812
678	1661	PA1657	AAG05046.1	null	-	-	7.355366908552036
679	3817	PA3815	AAG07202.1	null	iscR	-	7.354314132427406
680	253	PA0252	AAG03641.1	null	-	-	7.353683011440953
681	5033	PA5033	AAG08418.1	null	-	-	7.34981709006711
682	3302	PA3300	AAG06688.1	null	fadD2	-	7.349518329124588
683	124	PA0124	AAG03514.1	null	-	-	7.348704809409499
684	622	PA0620	AAG04009.1	null	-	-	7.347541183504
685	4445	PA4443	AAG07831.1	null	cysD	-	7.346430327946545
686	4272	PA4270	AAG07658.1	null	rpoB	-	7.34604415735756
687	2107	PA2103	AAG05491.1	null	-	-	7.338326583407254
688	4528	PA4526	AAG07914.1	null	pilB	-	7.338229626669111
689	3365	PA3363	AAG06751.1	null	amiR	-	7.33583205190472
690	4554	PA4553	AAG07941.1	null	pilX	-	7.332045090260602
691	4529	PA4528	AAG07916.1	null	pilD	-	7.330704718790492
692	2632	PA2629	AAG06017.1	null	purB	-	7.327953248863098
693	5062	PA5062	AAG08447.1	null	-	-	7.322012531641623
694	3229	PA3227	AAG06615.1	null	ppiA	-	7.321207643565361
695	4722	PA4723	AAG08109.1	null	dksA	-	7.320995541334846
696	4052	PA4050	AAG07437.1	null	pgpA	-	7.316510888152551
697	1194	PA1192	AAG04581.1	null	-	-	7.315832154102936
698	5480	PA5479	AAG08864.1	null	gltP	-	7.312180298190143
699	2175	PA2171	AAG05559.1	null	-	-	7.306330439022804
700	5323	PA5323	AAG08708.1	null	argB	-	7.304256314125591
701	621	PA0619	AAG04008.1	null	-	-	7.303512206368297
702	3908	PA3906	AAG07293.1	null	-	-	7.300376754314902
703	331	PA0330	AAG03719.1	null	rpiA	-	7.298043438763735
704	4380	PA4378	AAG07766.1	null	inaA	-	7.296917720076556
705	328	PA0327	AAG03716.1	null	-	-	7.294336850830075
706	3371	PA3369	AAG06757.1	null	-	-	7.29296090727847
707	2031	PA2027	AAG05415.1	null	-	-	7.284363608652914
708	38	PA0038	AAG03428.1	null	-	-	7.282241371696419
709	3082	PA3079	AAG06467.1	null	-	-	7.279423138898374
710	4972	PA4972	AAG08357.1	null	-	-	7.275704923061401
711	965	PA0963	AAG04352.1	null	aspS	-	7.266704444834158
712	3246	PA3244	AAG06632.1	null	minD	-	7.260448618057974
713	1342	PA1340	AAG04729.1	null	-	-	7.259243233815389
714	934	PA0932	AAG04321.1	null	cysM	-	7.258150699467034
715	1860	PA1856	AAG05245.1	null	-	-	7.256180654567395
716	427	PA0426	AAG03815.1	null	mexB	-	7.247686704882294
717	5110	PA5110	AAG08495.1	null	fbp	-	7.24465765172901
718	4464	PA4462	AAG07850.1	null	rpoN	-	7.231958351035825
719	4409	PA4407	AAG07795.1	null	ftsZ	-	7.2314601014036874
720	2776	PA2773	AAG06161.1	null	-	-	7.226187409769978
721	424	PA0423	AAG03812.1	null	pasP	-	7.22416922825568
722	639	PA0637	AAG04026.1	null	-	-	7.22164731426483
723	2626	PA2623	AAG06011.1	null	icd	-	7.2213254761914705
724	1301	PA1299	AAG04688.1	null	-	-	7.210986586527982
725	2857	PA2854	AAG06242.1	null	-	-	7.2096617259282505
726	5197	PA5197	AAG08582.1	null	rimK	-	7.206579220723997
727	3058	PA3055	AAG06443.1	null	-	-	7.1982141589669375
728	39	PA0039	AAG03429.1	null	-	-	7.193867198094095
729	3259	PA3257	AAG06645.1	null	prc	-	7.193445476204014
730	2754	PA2751	AAG06139.1	null	-	-	7.192554538937393
731	3734	PA3732	AAG07119.1	null	-	-	7.192532214582565
732	1008	PA1006	AAG04395.1	null	-	-	7.190320588098617
733	1406	PA1404	AAG04793.1	null	-	-	7.187325531674968
734	4625	PA4624	AAG08012.1	null	-	-	7.1873024965569305
735	5347	PA5347	AAG08732.1	null	-	-	7.186319067285481
736	1498	PA1496	AAG04885.1	null	-	-	7.185892293671375
737	4462	PA4460	AAG07848.1	null	-	-	7.182652543058517
738	5446	PA5446	AAG08831.1	null	-	-	7.176291228869467
739	4034	PA4032	AAG07419.1	null	-	-	7.174075478756916
740	1084	PA1082	AAG04471.1	null	flgG	-	7.172811464512
741	4237	PA4235	AAG07623.1	null	bfrA	-	7.172200996059575
742	3012	PA3009	AAG06397.1	null	-	-	7.172200996059571
743	3984	PA3982	AAG07369.1	null	-	-	7.169332954967272
744	1556	PA1553	AAG04942.1	null	ccoO1	-	7.1682450516978395
745	3758	PA3756	AAG07143.1	null	-	-	7.15780224654419
746	867	PA0865	AAG04254.1	null	hpd	-	7.157578624447072
747	1142	PA1140	AAG04529.1	null	-	-	7.157504441142434
748	4033	PA4031	AAG07418.1	null	ppa	-	7.151804028738369
749	1197	PA1195	AAG04584.1	null	-	-	7.1478837434284435
750	2648	PA2645	AAG06033.1	null	nuoJ	-	7.1459744401795735
751	5531	PA5530	AAG08915.1	null	-	-	7.145355823135679
752	4535	PA4534	AAG07922.1	null	-	-	7.14444343994136
753	5402	PA5402	AAG08787.1	null	-	-	7.142454007673331
754	3837	PA3835	AAG07222.1	null	-	-	7.142252489997192
755	4558	PA4557	AAG07945.1	null	lytB	-	7.139476131959039
756	85	PA0085	AAG03475.1	null	hcp1	-	7.138125034517328
757	5411	PA5411	AAG08796.1	null	gbcB	-	7.135939199996886
758	1806	PA1802	AAG05191.1	null	clpX	-	7.130271533190984
759	2549	PA2546	AAG05934.1	null	-	-	7.130029760356785
760	736	PA0734	AAG04123.1	null	-	-	7.128427602007084
761	3625	PA3623	AAG07011.1	null	-	-	7.12710517226274
762	5070	PA5070	AAG08455.1	null	tatC	-	7.126956583911177
763	3602	PA3600	AAG06988.1	null	-	-	7.125154567009709
764	5397	PA5397	AAG08782.1	null	-	-	7.120802811266613
765	4870	PA4870	AAG08255.1	null	-	-	7.118013164185525
766	3948	PA3946	AAG07333.1	null	rocS1	-	7.117166133832467
767	1520	PA1518	AAG04907.1	null	-	-	7.115179192108657
768	5316	PA5316	AAG08701.1	null	rpmB	-	7.114579692473569
769	1078	PA1076	AAG04465.1	null	-	-	7.11206177380188
770	4082	PA4080	AAG07467.1	null	-	-	7.104872597676636
771	65	PA0065	AAG03455.1	null	-	-	7.102360106311797
772	4514	PA4512	AAG07900.1	null	lpxO1	-	7.102263506264505
773	4446	PA4444	AAG07832.1	null	mltB1	-	7.09970846209485
774	2033	PA2029	AAG05417.1	null	-	-	7.095694626381038
775	1560	PA1556	AAG04945.1	null	ccoO2	-	7.09326378125819
776	2208	PA2204	AAG05592.1	null	-	-	7.086533527843512
777	2641	PA2638	AAG06026.1	null	nuoB	-	7.0804178914566664
778	1532	PA1530	AAG04919.1	null	-	-	7.079981407287116
779	3241	PA3239	AAG06627.1	null	-	-	7.075464521004717
780	1851	PA1847	AAG05236.1	null	-	-	7.0729143907068925
781	5569	PA5568	AAG08953.1	null	-	-	7.071907177011226
782	2960	PA2957	AAG06345.1	null	-	-	7.070216065706419
783	1161	PA1159	AAG04548.1	null	-	-	7.067228424643855
784	3364	PA3362	AAG06750.1	null	-	-	7.061435832648786
785	3191	PA3189	AAG06577.1	null	-	-	7.056094399563177
786	5082	PA5082	AAG08467.1	null	-	-	7.054637540637381
787	2567	PA2564	AAG05952.1	null	-	-	7.049268823351354
788	3724	PA3722	AAG07109.1	null	-	-	7.044897255378033
789	1636	PA1632	AAG05021.1	null	kdpF	-	7.044897255378032
790	5046	PA5046	AAG08431.1	null	-	-	7.042168883619237
791	1778	PA1774	AAG05163.1	null	crfX	-	7.037237625717257
792	1692	PA1688	AAG05077.1	null	-	-	7.031129332375228
793	3982	PA3980	AAG07367.1	null	-	-	7.029636069815182
794	1610	PA1606	AAG04995.1	null	-	-	7.02732280689077
795	2726	PA2723	AAG06111.1	null	-	-	7.026309475229502
796	4339	PA4337	AAG07725.1	null	-	-	7.025547067257377
797	4768	PA4768	AAG08154.1	null	smpB	-	7.024664787609487
798	4294	PA4292	AAG07680.1	null	-	-	7.023395503012198
799	2710	PA2707	AAG06095.1	null	-	-	7.022302119851935
800	5406	PA5406	AAG08791.1	null	-	-	7.019808315489933
801	305	PA0304	AAG03693.1	null	spuH	-	7.0175380196003845
802	4811	PA4811	AAG08197.1	null	fdnH	-	7.016240521873529
803	915	PA0913	AAG04302.1	null	mgtE	-	7.016233929016849
804	956	PA0954	AAG04343.1	null	-	-	7.01475641159389
805	1251	PA1249	AAG04638.1	null	aprA	-	7.0085616895577445
806	4555	PA4554	AAG07942.1	null	pilY1	-	7.007725686926326
807	4695	PA4696	AAG08082.1	null	ilvI	-	7.007584980764288
808	1128	PA1126	AAG04515.1	null	-	-	7.007563050336394
809	2696	PA2693	AAG06081.1	null	-	-	7.006956397966185
810	2673	PA2670	AAG06058.1	null	-	-	7.005874418008951
811	5370	PA5370	AAG08755.1	null	-	-	7.004890268501656
812	219	PA0218	AAG03607.1	null	-	-	7.001022354516073
813	3399	PA3397	AAG06785.1	null	fpr	-	7.00053734035368
814	3905	PA3903	AAG07290.1	null	prfC	-	6.996002611995206
815	297	PA0296	AAG03685.1	null	spuI	-	6.991705280442421
816	3035	PA3032	AAG06420.1	null	snr1	-	6.991606595016858
817	298	PA0297	AAG03686.1	null	spuA	-	6.991602390560705
818	5056	PA5056	AAG08441.1	null	phaC1	-	6.9902922402706045
819	3482	PA3480	AAG06868.1	null	-	-	6.988615434052701
820	2456	PA2453	AAG05841.1	null	-	-	6.988078940989958
821	3527	PA3525	AAG06913.1	null	argG	-	6.985372761966876
822	3981	PA3979	AAG07366.1	null	-	-	6.984105727277736
823	5167	PA5167	AAG08552.1	null	-	-	6.981477010304649
824	4440	PA4438	AAG07826.1	null	-	-	6.978344345048034
825	501	PA0499	AAG03888.1	null	-	-	6.971371289249222
826	4041	PA4039	AAG07426.1	null	-	-	6.967225484682688
827	1788	PA1784	AAG05173.1	null	-	-	6.9639220528961685
828	1137	PA1135	AAG04524.1	null	-	-	6.959038384306946
829	4745	PA4745	AAG08131.1	null	nusA	-	6.954287651661436
830	1846	PA1842	AAG05231.1	null	-	-	6.952504493869742
831	200	PA0199	AAG03588.1	null	exbD1	-	6.951735931494921
832	2666	PA2663	AAG06051.1	null	ppyR	-	6.951301923354413
833	5301	PA5301	AAG08686.1	null	-	-	6.9473375463255564
834	3835	PA3833	AAG07220.1	null	-	-	6.9468072463398745
835	5296	PA5296	AAG08681.1	null	rep	-	6.946729102072391
836	3743	PA3741	AAG07128.1	null	-	-	6.945980149306665
837	2677	PA2674	AAG06062.1	null	-	-	6.944086922476817
838	2627	PA2624	AAG06012.1	null	idh	-	6.940669551130939
839	933	PA0931	AAG04320.1	null	pirA	-	6.938894919778815
840	809	PA0808	AAG04197.1	null	-	-	6.933105039032597
841	2219	PA2215	AAG05603.1	null	-	-	6.93248178219802
842	1014	PA1012	AAG04401.1	null	-	-	6.932063617587056
843	955	PA0953	AAG04342.1	null	-	-	6.929940253176743
844	4751	PA4751	AAG08137.1	null	ftsH	-	6.928993236015525
845	4875	PA4875	AAG08260.1	null	-	-	6.925390431955076
846	1592	PA1588	AAG04977.1	null	sucC	-	6.924900291095647
847	3962	PA3960	AAG07347.1	null	-	-	6.921164460811465
848	5505	PA5504	AAG08889.1	null	-	-	6.916805357106204
849	3843	PA3841	AAG07228.1	null	exoS	-	6.915823882698783
850	1350	PA1348	AAG04737.1	null	-	-	6.911890172257945
851	4858	PA4858	AAG08243.1	null	-	-	6.907989813124969
852	603	PA0601	AAG03990.1	null	-	-	6.90637601445669
853	287	PA0286	AAG03675.1	null	desA	-	6.905375436169648
854	4488	PA4486	AAG07874.1	null	-	-	6.903968404831542
855	293	PA0292	AAG03681.1	null	aguA	-	6.903635344925386
856	4486	PA4484	AAG07872.1	null	gatB	-	6.90283767156351
857	1727	PA1723	AAG05112.1	null	pscJ	-	6.89976770785938
858	324	PA0323	AAG03712.1	null	-	-	6.8948517830558185
859	5369	PA5369	AAG08754.1	null	pstS	-	6.887535571460683
860	3542	PA3540	AAG06928.1	null	algD	-	6.882959364460986
861	2714	PA2711	AAG06099.1	null	-	-	6.876689609512598
862	321	PA0320	AAG03709.1	null	-	-	6.875712149372861
863	937	PA0935	AAG04324.1	null	-	-	6.873447174174697
864	5074	PA5074	AAG08459.1	null	-	-	6.872457725976404
865	1982	PA1978	AAG05366.1	null	erbR	-	6.86478084174713
866	761	PA0760	AAG04149.1	null	-	-	6.862036615596732
867	5350	PA5350	AAG08735.1	null	rubA2	-	6.854827636790757
868	1833	PA1829	AAG05218.1	null	-	-	6.849000151065551
869	529	PA0527	AAG03916.1	null	dnr	-	6.842826087012041
870	5541	PA5540	AAG08925.1	null	-	-	6.839846086586997
871	3949	PA3947	AAG07334.1	null	rocR	-	6.839134368364761
872	2493	PA2490	AAG05878.1	null	-	-	6.8385300896734265
873	4262	PA4260	AAG07648.1	null	rplB	-	6.836924923974547
874	5332	PA5332	AAG08717.1	null	crc	-	6.836197990273694
875	5360	PA5360	AAG08745.1	null	phoB	-	6.8343410396480735
876	2602	PA2599	AAG05987.1	null	-	-	6.833224652957851
877	1011	PA1009	AAG04398.1	null	-	-	6.822592410277136
878	5506	PA5505	AAG08890.1	null	-	-	6.820252646491625
879	1484	PA1482	AAG04871.1	null	ccmH	-	6.810904985951985
880	480	PA0478	AAG03867.1	null	-	-	6.810106026087478
881	1803	PA1799	AAG05188.1	null	parR	-	6.809763499002267
882	4938	PA4938	AAG08323.1	null	purA	-	6.809400448548335
883	557	PA0555	AAG03944.1	null	fda	-	6.8075174342167175
884	3016	PA3013	AAG06401.1	null	foaB	-	6.804690553405935
885	5268	PA5268	AAG08653.1	null	corA	-	6.799338452400311
886	4653	PA4653	AAG08040.1	null	-	-	6.798333704645704
887	3718	PA3716	AAG07103.1	null	-	-	6.7978226404766104
888	1088	PA1086	AAG04475.1	null	flgK	-	6.7927044182253224
889	1816	PA1812	AAG05201.1	null	mltD	-	6.792648118302687
890	2224	PA2220	AAG05608.1	null	-	-	6.791212004252511
891	4316	PA4314	AAG07702.1	null	purU1	-	6.790726505695037
892	526	PA0524	AAG03913.1	null	norB	-	6.790526328728295
893	907	PA0905	AAG04294.1	null	rsmA	-	6.790216767912024
894	4001	PA3999	AAG07386.1	null	dacC	-	6.778135581323451
895	364	PA0363	AAG03752.1	null	coaD	-	6.778071883535265
896	1758	PA1754	AAG05143.1	null	cysB	-	6.777901138728817
897	4756	PA4756	AAG08142.1	null	carB	-	6.77629032856943
898	3827	PA3825	AAG07212.1	null	-	-	6.775974320514859
899	826	PA0825	AAG04214.1	null	-	-	6.773254478584109
900	4596	PA4595	AAG07983.1	null	-	-	6.7665016348770495
901	726	PA0724	AAG04113.1	null	-	-	6.7642007986121095
902	4387	PA4385	AAG07773.1	null	groEL	-	6.763197303774807
903	2188	PA2184	AAG05572.1	null	-	-	6.762108906620134
904	2828	PA2825	AAG06213.1	null	ospR	-	6.761860685932836
905	1459	PA1457	AAG04846.1	null	cheZ	-	6.76077423783203
906	592	PA0590	AAG03979.1	null	apaH	-	6.759647906708497
907	2431	PA2428	AAG05816.1	null	-	-	6.758677222343589
908	1324	PA1322	AAG04711.1	null	-	-	6.756175518400564
909	5148	PA5148	AAG08533.1	null	-	-	6.747148979113713
910	1767	PA1763	AAG05152.1	null	-	-	6.746417312912657
911	578	PA0576	AAG03965.1	null	rpoD	-	6.745373287356648
912	4834	PA4834	AAG08219.1	null	-	-	6.740198036824989
913	4932	PA4932	AAG08317.1	null	rplI	-	6.73806170414186
914	4017	PA4015	AAG07402.1	null	-	-	6.73544149733652
915	1987	PA1983	AAG05371.1	null	exaB	-	6.73405981737663
916	5530	PA5529	AAG08914.1	null	-	-	6.7304650031534345
917	5537	PA5536	AAG08921.1	null	-	-	6.729992026150444
918	4326	PA4324	AAG07712.1	null	-	-	6.729196602894577
919	4670	PA4670	AAG08057.1	null	prs	-	6.715317249743373
920	2708	PA2705	AAG06093.1	null	-	-	6.714211401414615
921	1978	PA1974	AAG05362.1	null	-	-	6.708923148828396
922	2656	PA2653	AAG06041.1	null	-	-	6.702466575717669
923	1807	PA1803	AAG05192.1	null	lon	-	6.699151694731754
924	464	PA0462	AAG03851.1	null	-	-	6.69587975396352
925	2782	PA2779	AAG06167.1	null	-	-	6.6912430099659606
926	4405	PA4403	AAG07791.1	null	secA	-	6.688793802803216
927	5267	PA5267	AAG08652.1	null	hcpB	-	6.6884970371641135
928	1703	PA1699	AAG05088.1	null	-	-	6.685788684788223
929	4504	PA4502	AAG07890.1	null	-	-	6.6834262593723945
930	5038	PA5038	AAG08423.1	null	aroB	-	6.683142186240092
931	5129	PA5129	AAG08514.1	null	grx	-	6.681756044224077
932	515	PA0513	AAG03902.1	null	-	-	6.679271995677078
933	5142	PA5142	AAG08527.1	null	hisH1	-	6.6772662911747656
934	4747	PA4747	AAG08133.1	null	secG	-	6.674343199377489
935	1609	PA1605	AAG04994.1	null	-	-	6.667269534764807
936	553	PA0551	AAG03940.1	null	epd	-	6.662962296140058
937	1652	PA1648	AAG05037.1	null	-	-	6.657437867596253
938	3830	PA3828	AAG07215.1	null	-	-	6.654846572831312
939	5230	PA5230	AAG08615.1	null	-	-	6.654587908087435
940	4931	PA4931	AAG08316.1	null	dnaB	-	6.651544728971715
941	1606	PA1602	AAG04991.1	null	-	-	6.648246841970622
942	4740	PA4740	AAG08126.1	null	pnp	-	6.647408650772793
943	3352	PA3350	AAG06738.1	null	-	-	6.637925733776701
944	958	PA0956	AAG04345.1	null	proS	-	6.634591573615877
945	4078	PA4076	AAG07463.1	null	-	-	6.63002194231055
946	968	PA0966	AAG04355.1	null	ruvA	-	6.623435561816252
947	2568	PA2565	AAG05953.1	null	-	-	6.620300248814868
948	3921	PA3919	AAG07306.1	null	-	-	6.619110326137603
949	4120	PA4118	AAG07505.1	null	-	-	6.616802453030977
950	2595	PA2592	AAG05980.1	null	-	-	6.614465069261697
951	5348	PA5348	AAG08733.1	null	-	-	6.611922948314944
952	3267	PA3265	AAG06653.1	null	-	-	6.6111970506412945
953	4697	PA4698	AAG08084.1	null	-	-	6.610982996733536
954	459	PA0457.1	ACI25436.1	null	-	-	6.61044441964439
955	3646	PA3644	AAG07032.1	null	lpxA	-	6.610292730016041
956	2439	PA2436	AAG05824.1	null	-	-	6.609900870490077
957	458	PA0457	AAG03846.1	null	-	-	6.609319851601785
958	3111	PA3108	AAG06496.1	null	purF	-	6.60362607245025
959	1094	PA1092	AAG04481.1	null	fliC	-	6.59957271229554
960	3042	PA3039	AAG06427.1	null	-	-	6.5980948930666585
961	4608	PA4607	AAG07995.1	null	-	-	6.594982416529353
962	5171	PA5171	AAG08556.1	null	arcA	-	6.594927175672312
963	2075	PA2071	AAG05459.1	null	fusA2	-	6.594094332677924
964	5044	PA5044	AAG08429.1	null	pilM	-	6.592830012695453
965	1036	PA1034	AAG04423.1	null	-	-	6.591833940320631
966	804	PA0803	AAG04192.1	null	-	-	6.5899221038260976
967	611	PA0609	AAG03998.1	null	trpE	-	6.587803109184444
968	5042	PA5042	AAG08427.1	null	pilO	-	6.587788830779752
969	4671	PA4671	AAG08058.1	null	-	-	6.587513343655918
970	5410	PA5410	AAG08795.1	null	gbcA	-	6.586184126188907
971	3142	PA3139	AAG06527.1	null	-	-	6.584600207917501
972	1295	PA1293	AAG04682.1	null	-	-	6.577688568487842
973	2289	PA2285	AAG05673.1	null	-	-	6.5756799556101235
974	984	PA0982	AAG04371.1	null	-	-	6.569244837746111
975	3811	PA3809	AAG07196.1	null	fdx2	-	6.567581991081815
976	2747	PA2744	AAG06132.1	null	thrS	-	6.56714967564314
977	3207	PA3205	AAG06593.1	null	-	-	6.566693682747912
978	756	PA0755	AAG04144.1	null	opdH	-	6.564534739480601
979	325	PA0324	AAG03713.1	null	-	-	6.560290102044091
980	5465	PA5465	AAG08850.1	null	-	-	6.557725262035527
981	2086	PA2082	AAG05470.1	null	-	-	6.557460842017974
982	2902	PA2899	AAG06287.1	null	-	-	6.55624730380549
983	3167	PA3165	AAG06553.1	null	hisC2	-	6.5553194698851796
984	106	PA0106	AAG03496.1	null	coxA	-	6.552595627387973
985	4954	PA4954	AAG08339.1	null	motA	-	6.546619720071774
986	1765	PA1761	AAG05150.1	null	-	-	6.539726317485549
987	1757	PA1753	AAG05142.1	null	-	-	6.536089497628552
988	437	PA0436	AAG03825.1	null	-	-	6.5360041768659904
989	4	PA0004	AAG03394.1	null	gyrB	-	6.535031909804011
990	155	PA0155	AAG03545.1	null	pcaR	-	6.531900715302689
991	1693	PA1689	AAG05078.1	null	-	-	6.530440954969156
992	4683	PA4683	AAG08070.1	null	-	-	6.529060482434386
993	891	PA0889	AAG04278.1	null	aotQ	-	6.524082063641873
994	625	PA0623	AAG04012.1	null	-	-	6.519573795768198
995	5377	PA5377	AAG08762.1	null	-	-	6.518050401193483
996	95	PA0095	AAG03485.1	null	-	-	6.517693078625495
997	2044	PA2040	AAG05428.1	null	-	-	6.516701509376687
998	5373	PA5373	AAG08758.1	null	betB	-	6.513685668762048
999	2814	PA2811	AAG06199.1	null	-	-	6.511236375747878
1000	674	PA0672	AAG04061.1	null	hemO	-	6.511208141602897
1001	3825	PA3823	AAG07210.1	null	tgt	-	6.508967323618855
1002	1119	PA1117	AAG04506.1	null	-	-	6.508967323618854
1003	3611	PA3609	AAG06997.1	null	potC	-	6.504468178408223
1004	3745	PA3743	AAG07130.1	null	trmD	-	6.502852955750917
1005	3657	PA3655	AAG07043.1	null	tsf	-	6.501064659928304
1006	1429	PA1427	AAG04816.1	null	-	-	6.500457767685817
1007	1850	PA1846	AAG05235.1	null	cti	-	6.499868817095885
1008	2477	PA2474	AAG05862.1	null	-	-	6.49318984235314
1009	59	PA0059	AAG03449.1	null	osmC	-	6.481645383261924
1010	3910	PA3908	AAG07295.1	null	-	-	6.4810980818894715
1011	4296	PA4294	AAG07682.1	null	-	-	6.479898344137999
1012	5059	PA5059	AAG08444.1	null	-	-	6.476821580779671
1013	2577	PA2574	AAG05962.1	null	alkB1	-	6.473654653012638
1014	5157	PA5157	AAG08542.1	null	-	-	6.467111155681164
1015	1089	PA1087	AAG04476.1	null	flgL	-	6.4667105645185945
1016	1805	PA1801	AAG05190.1	null	clpP	-	6.465851016277965
1017	4689	PA4689	AAG08076.1	null	-	-	6.464315360562762
1018	3129	PA3126	AAG06514.1	null	ibpA	-	6.463819145382314
1019	3119	PA3116	AAG06504.1	null	-	-	6.462704221512127
1020	4299	PA4297	AAG07685.1	null	tadG	-	6.462250917884278
1021	294	PA0293	AAG03682.1	null	aguB	-	6.460899554212475
1022	980	PA0978	AAG04367.1	null	-	-	6.460683864325929
1023	3238	PA3236	AAG06624.1	null	-	-	6.459026559319252
1024	3808	PA3806	AAG07193.1	null	-	-	6.458639103356985
1025	5451	PA5451	AAG08836.1	null	wzm	-	6.457020314487173
1026	1185	PA1183	AAG04572.1	null	dctA	-	6.453615387600393
1027	961	PA0959	AAG04348.1	null	-	-	6.451662941638734
1028	5339	PA5339	AAG08724.1	null	-	-	6.449344289927913
1029	2281	PA2277	AAG05665.1	null	arsR	-	6.440005952157385
1030	4470	PA4468	AAG07856.1	null	sodM	-	6.437639416699005
1031	1813	PA1809	AAG05198.1	null	-	-	6.436186814418279
1032	3353	PA3351	AAG06739.1	null	flgM	-	6.430564192288875
1033	4703	PA4704	AAG08090.1	null	cbpA	-	6.424384929594695
1034	5152	PA5152	AAG08537.1	null	-	-	6.422482373581658
1035	2986	PA2983	AAG06371.1	null	-	-	6.421252374213923
1036	594	PA0592	AAG03981.1	null	ksgA	-	6.421040241940869
1037	953	PA0951	AAG04340.1	null	-	-	6.420992324221119
1038	4560	PA4559	AAG07947.1	null	lspA	-	6.420902520811207
1039	4381	PA4379	AAG07767.1	null	-	-	6.417325872771538
1040	2310	PA2306	AAG05694.1	null	ambA	-	6.413522597634379
1041	5469	PA5469	AAG08854.1	null	-	-	6.410879535108329
1042	1232	PA1230	AAG04619.1	null	-	-	6.406146486710086
1043	487	PA0485	AAG03874.1	null	-	-	6.402583568291662
1044	410	PA0409	AAG03798.1	null	pilH	-	6.399261526668339
1045	2700	PA2697	AAG06085.1	null	-	-	6.399091230739163
1046	2497	PA2494	AAG05882.1	null	mexF	-	6.398538264324423
1047	3603	PA3601	AAG06989.1	null	-	-	6.395894163102669
1048	4810	PA4810	AAG08196.1	null	fdnI	-	6.3932475734004575
1049	2661	PA2658	AAG06046.1	null	-	-	6.3886437109323
1050	1774	PA1770	AAG05159.1	null	ppsA	-	6.386508179593202
1051	4479	PA4477	AAG07865.1	null	cafA	-	6.3858631521998825
1052	4637	PA4636	AAG08024.1	null	-	-	6.385471994527144
1053	894	PA0892	AAG04281.1	null	aotP	-	6.384476184081397
1054	4764	PA4764	AAG08150.1	null	fur	-	6.383491956096715
1055	651	PA0649	AAG04038.1	null	trpG	-	6.373972043782054
1056	1963	PA1959	AAG05347.1	null	bacA	-	6.373413772388996
1057	906	PA0904	AAG04293.1	null	lysC	-	6.370288337720064
1058	3631	PA3629	AAG07017.1	null	adhC	-	6.3682311690713025
1059	1600	PA1596	AAG04985.1	null	htpG	-	6.364140087334322
1060	1812	PA1808	AAG05197.1	null	-	-	6.362123651068676
1061	5545	PA5544	AAG08929.1	null	-	-	6.358558812551282
1062	3168	PA3166	AAG06554.1	null	pheA	-	6.358448140736845
1063	2154	PA2150	AAG05538.1	null	-	-	6.358309684647327
1064	2798	PA2795	AAG06183.1	null	-	-	6.3541366376654596
1065	1192	PA1190	AAG04579.1	null	-	-	6.352445541880642
1066	4744	PA4744	AAG08130.1	null	infB	-	6.34972675463741
1067	3301	PA3299	AAG06687.1	null	fadD1	-	6.349500261896097
1068	2953	PA2950	AAG06338.1	null	-	-	6.348847267693474
1069	940	PA0938	AAG04327.1	null	-	-	6.347279098526059
1070	1006	PA1004	AAG04393.1	null	nadA	-	6.34529766746453
1071	5128	PA5128	AAG08513.1	null	secB	-	6.340749258915304
1072	2863	PA2860	AAG06248.1	null	-	-	6.339486544318552
1073	4170	PA4168	AAG07555.1	null	fpvB	-	6.331724988094296
1074	1096	PA1094	AAG04483.1	null	fliD	-	6.331411512365493
1075	5063	PA5063	AAG08448.1	null	ubiE	-	6.33022525259082
1076	5250	PA5250	AAG08635.1	null	-	-	6.329663772236011
1077	5076	PA5076	AAG08461.1	null	-	-	6.326180346788226
1078	3368	PA3366	AAG06754.1	null	amiE	-	6.3242753653787425
1079	4990	PA4990	AAG08375.1	null	-	-	6.322272808016313
1080	292	PA0291	AAG03680.1	null	oprE	-	6.322084540376627
1081	4952	PA4952	AAG08337.1	null	-	-	6.321314838114917
1082	977	PA0975	AAG04364.1	null	-	-	6.315057891560203
1083	9	PA0009	AAG03399.1	null	glyQ	-	6.314920504737752
1084	5317	PA5317	AAG08702.1	null	-	-	6.313960928501521
1085	665	PA0663	AAG04052.1	null	-	-	6.312764476256322
1086	1433	PA1431	AAG04820.1	null	rsaL	-	6.311992806337371
1087	1189	PA1187	AAG04576.1	null	-	-	6.310909764032364
1088	2138	PA2134	AAG05522.1	null	-	-	6.310427340659823
1089	766	PA0765	AAG04154.1	null	mucC	-	6.310377580733038
1090	3173	PA3171	AAG06559.1	null	ubiG	-	6.30399480413053
1091	5515	PA5514	AAG08899.1	null	-	-	6.300145580288262
1092	1439	PA1437	AAG04826.1	null	-	-	6.300074256556242
1093	926	PA0924	AAG04313.1	null	-	-	6.298082197936002
1094	5518	PA5517	AAG08902.1	null	-	-	6.2968531916280295
1095	1118	PA1116	AAG04505.1	null	-	-	6.294754406200829
1096	1074	PA1072	AAG04461.1	null	braE	-	6.2907966227046135
1097	271	PA0270	AAG03659.1	null	-	-	6.289758580923262
1098	780	PA0779	AAG04168.1	null	-	-	6.288419736401249
1099	1108	PA1106	AAG04495.1	null	-	-	6.288244141072077
1100	2516	PA2513	AAG05901.1	null	antB	-	6.288182660222643
1101	4040	PA4038	AAG07425.1	null	-	-	6.287537734799446
1102	2046	PA2042	AAG05430.1	null	-	-	6.285852961077098
1103	3014	PA3011	AAG06399.1	null	topA	-	6.283869225554946
1104	1066	PA1064	AAG04453.1	null	-	-	6.282658836155357
1105	4318	PA4316	AAG07704.1	null	sbcB	-	6.281293787242078
1106	959	PA0957	AAG04346.1	null	-	-	6.2792059845020844
1107	2977	PA2974	AAG06362.1	null	-	-	6.276607487603063
1108	1629	PA1625	AAG05014.1	null	-	-	6.276433126452027
1109	3676	PA3674	AAG07062.1	null	-	-	6.2682634638212305
1110	4563	PA4562	AAG07950.1	null	-	-	6.267084697850128
1111	3004	PA3001	AAG06389.1	null	-	-	6.263939096106079
1112	4837	PA4837	AAG08222.1	null	-	-	6.261445562344728
1113	1063	PA1061	AAG04450.1	null	-	-	6.259378789220618
1114	832	PA0830	AAG04219.1	null	-	-	6.258268050330412
1115	2179	PA2175	AAG05563.1	null	-	-	6.251873826316985
1116	4415	PA4413	AAG07801.1	null	ftsW	-	6.247024130402184
1117	2983	PA2980	AAG06368.1	null	-	-	6.244787729174698
1118	226	PA0225	AAG03614.1	null	-	-	6.242100709518038
1119	2422	PA2419	AAG05807.1	null	-	-	6.239399172636341
1120	5066	PA5066	AAG08451.1	null	hisI	-	6.237899698593254
1121	1002	PA1000	AAG04389.1	null	pqsE	-	6.236902959946719
1122	1892	PA1888	AAG05277.1	null	-	-	6.230338384248807
1123	2327	PA2323	AAG05711.1	null	-	-	6.229896880292556
1124	1310	PA1308	AAG04697.1	null	-	-	6.2290583826517825
1125	2980	PA2977	AAG06365.1	null	murB	-	6.2289381961041865
1126	1589	PA1585	AAG04974.1	null	sucA	-	6.228295098631098
1127	845	PA0843	AAG04232.1	null	plcR	-	6.226736046713707
1128	5243	PA5243	AAG08628.1	null	hemB	-	6.2211220362905335
1129	3815	PA3813	AAG07200.1	null	iscU	-	6.220870214158956
1130	4798	PA4798	AAG08184.1	null	-	-	6.220351838453629
1131	1793	PA1789	AAG05178.1	null	-	-	6.219134774805647
1132	382	PA0381	AAG03770.1	null	thiG	-	6.20883294755177
1133	1082	PA1080	AAG04469.1	null	flgE	-	6.201225075466498
1134	3479	PA3477	AAG06865.1	null	rhlR	-	6.201153093648648
1135	4378	PA4376	AAG07764.1	null	pncB2	-	6.197477221699977
1136	5010	PA5010	AAG08395.1	null	waaG	-	6.19702643227771
1137	944	PA0942	AAG04331.1	null	-	-	6.192143524060988
1138	3481	PA3479	AAG06867.1	null	rhlA	-	6.18950825310281
1139	2963	PA2960	AAG06348.1	null	pilZ	-	6.188710072196245
1140	2223	PA2219	AAG05607.1	null	opdE	-	6.185077303642807
1141	1423	PA1421	AAG04810.1	null	gbuA	-	6.184945151248946
1142	5073	PA5073	AAG08458.1	null	-	-	6.184250729898979
1143	5298	PA5298	AAG08683.1	null	-	-	6.183376370648151
1144	2643	PA2640	AAG06028.1	null	nuoE	-	6.179914743752373
1145	2432	PA2429	AAG05817.1	null	-	-	6.175366511987399
1146	3286	PA3284	AAG06672.1	null	-	-	6.1741382818773785
1147	3340	PA3338	AAG06726.1	null	-	-	6.173007876463057
1148	2718	PA2715	AAG06103.1	null	-	-	6.170908869332505
1149	3361	PA3359	AAG06747.1	null	-	-	6.170908869332504
1150	4599	PA4598	AAG07986.1	null	mexD	-	6.170852525836869
1151	3851	PA3849	AAG07236.1	null	-	-	6.169752706456045
1152	3638	PA3636	AAG07024.1	null	kdsA	-	6.169086578900981
1153	1614	PA1610	AAG04999.1	null	fabA	-	6.167423711902284
1154	5333	PA5333	AAG08718.1	null	-	-	6.167155578071814
1155	1968	PA1964	AAG05352.1	null	-	-	6.165930920406559
1156	5324	PA5324	AAG08709.1	null	-	-	6.165910652081095
1157	4383	PA4381	AAG07769.1	null	-	-	6.1620735386122565
1158	5269	PA5269	AAG08654.1	null	-	-	6.159936194265339
1159	4396	PA4394	AAG07782.1	null	-	-	6.159379273364664
1160	3849	PA3847	AAG07234.1	null	-	-	6.159076073244078
1161	3120	PA3117	AAG06505.1	null	asd	-	6.158164886480441
1162	5546	PA5545	AAG08930.1	null	-	-	6.1554718788989495
1163	2888	PA2885	AAG06273.1	null	atuR	-	6.155063104181077
1164	727	PA0725	AAG04114.1	null	-	-	6.152853225250571
1165	3614	PA3612	AAG07000.1	null	-	-	6.148277535401626
1166	2999	PA2996	AAG06384.1	null	nqrD	-	6.145753205346932
1167	2586	PA2583	AAG05971.1	null	-	-	6.142241631040292
1168	5089	PA5089	AAG08474.1	null	-	-	6.142223867708432
1169	2678	PA2675	AAG06063.1	null	-	-	6.14203157454162
1170	2621	PA2618	AAG06006.1	null	-	-	6.1389840004190495
1171	2691	PA2688	AAG06076.1	null	pfeA	-	6.136551340299069
1172	3091	PA3088	AAG06476.1	null	-	-	6.135367523552247
1173	3547	PA3545	AAG06933.1	null	algG	-	6.134191746604883
1174	5191	PA5191	AAG08576.1	null	-	-	6.129016419796483
1175	397	PA0396	AAG03785.1	null	pilU	-	6.127790711192346
1176	1493	PA1491	AAG04880.1	null	-	-	6.122182960559248
1177	750	PA0749	AAG04138.1	null	-	-	6.122157938004015
1178	3944	PA3942	AAG07329.1	null	tesB	-	6.120918446301933
1179	2526	PA2523	AAG05911.1	null	-	-	6.120658261230949
1180	4789	PA4789	AAG08175.1	null	-	-	6.115117534840432
1181	5471	PA5471	AAG08856.1	null	-	-	6.114201392006398
1182	4393	PA4391	AAG07779.1	null	-	-	6.113560490014641
1183	5314	PA5314	AAG08699.1	null	-	-	6.11342008976334
1184	5108	PA5108	AAG08493.1	null	-	-	6.112503406838757
1185	962	PA0960	AAG04349.1	null	-	-	6.10867815446302
1186	1091	PA1089	AAG04478.1	null	-	-	6.107967057359485
1187	3587	PA3585	AAG06973.1	null	glpM	-	6.107559806914648
1188	936	PA0934	AAG04323.1	null	relA	-	6.107100726717937
1189	2566	PA2563	AAG05951.1	null	-	-	6.106338804409932
1190	1753	PA1749	AAG05138.1	null	-	-	6.105776034879436
1191	2763	PA2760	AAG06148.1	null	-	-	6.1048065731593555
1192	170	PA0170	AAG03560.1	null	-	-	6.103035917580757
1193	979	PA0977	AAG04366.1	null	-	-	6.102793425578556
1194	5378	PA5378	AAG08763.1	null	-	-	6.100541329976653
1195	1918	PA1914	AAG05302.1	null	-	-	6.100365265062586
1196	2794	PA2791	AAG06179.1	null	-	-	6.094930796814231
1197	4967	PA4967	AAG08352.1	null	parE	-	6.091863147206682
1198	1546	PA1544	AAG04933.1	null	anr	-	6.090708132951343
1199	4549	PA4548	AAG07936.1	null	-	-	6.090498053814398
1200	1309	PA1307	AAG04696.1	null	-	-	6.089012260151562
1201	4211	PA4209	AAG07596.1	null	phzM	-	6.088441779295154
1202	898	PA0896	AAG04285.1	null	aruF	-	6.087541261705615
1203	5055	PA5055	AAG08440.1	null	-	-	6.087227204870575
1204	2575	PA2572	AAG05960.1	null	-	-	6.087201761587842
1205	4736	PA4736	AAG08122.1	null	-	-	6.085664008100162
1206	1033	PA1031	AAG04420.1	null	-	-	6.083637658228398
1207	1853	PA1849	AAG05238.1	null	-	-	6.0823000727861105
1208	3	PA0003	AAG03393.1	null	recF	-	6.0809108172874
1209	2651	PA2648	AAG06036.1	null	nuoM	-	6.079461974136512
1210	763	PA0762	AAG04151.1	null	algU	-	6.078195698154098
1211	581	PA0579	AAG03968.1	null	rpsU	-	6.076393991919489
1212	3285	PA3283	AAG06671.1	null	-	-	6.076393991919488
1213	4417	PA4415	AAG07803.1	null	mraY	-	6.071948569073214
1214	3141	PA3138	AAG06526.1	null	uvrB	-	6.070481711677251
1215	1321	PA1319	AAG04708.1	null	cyoC	-	6.068706709260736
1216	1073	PA1071	AAG04460.1	null	braF	-	6.0686019164983245
1217	4761	PA4761	AAG08147.1	null	dnaK	-	6.067458770493734
1218	5517	PA5516	AAG08901.1	null	pdxY	-	6.0674232582595975
1219	1486	PA1484	AAG04873.1	null	-	-	6.066313964360462
1220	1412	PA1410	AAG04799.1	null	-	-	6.066007864782669
1221	735	PA0733	AAG04122.1	null	-	-	6.0640798276425905
1222	3642	PA3640	AAG07028.1	null	dnaE	-	6.062572936993022
1223	1676	PA1672	AAG05061.1	null	-	-	6.06234635735163
1224	1059	PA1057	AAG04446.1	null	-	-	6.059291961484487
1225	3018	PA3015	AAG06403.1	null	-	-	6.058682883249009
1226	4997	PA4997	AAG08382.1	null	msbA	-	6.053975689440297
1227	4601	PA4600	AAG07988.1	null	nfxB	-	6.046725330922239
1228	1726	PA1722	AAG05111.1	null	pscI	-	6.045749869045926
1229	636	PA0634	AAG04023.1	null	-	-	6.043875568496698
1230	1527	PA1525	AAG04914.1	null	alkB2	-	6.038758993051291
1231	3768	PA3766	AAG07153.1	null	-	-	6.035362098315793
1232	4468	PA4466	AAG07854.1	null	-	-	6.025504819072257
1233	2680	PA2677	AAG06065.1	null	-	-	6.023714486913773
1234	3255	PA3253	AAG06641.1	null	-	-	6.023562493505135
1235	3748	PA3746	AAG07133.1	null	ffh	-	6.023027044255808
1236	2743	PA2740	AAG06128.1	null	pheS	-	6.02154589408648
1237	1537	PA1535	AAG04924.1	null	-	-	6.0156728137329125
1238	5447	PA5447	AAG08832.1	null	wbpZ	-	6.014162513403114
1239	4800	PA4800	AAG08186.1	null	-	-	6.011774916751923
1240	1665	PA1661	AAG05050.1	null	-	-	6.0095377046186735
1241	314	PA0313	AAG03702.1	null	-	-	6.007617113119179
1242	5336	PA5336	AAG08721.1	null	gmk	-	6.007518078780788
1243	5476	PA5475	AAG08860.1	null	-	-	6.00642823957384
1244	318	PA0317	AAG03706.1	null	-	-	6.00566757220395
1245	3520	PA3518	AAG06906.1	null	-	-	6.005594670624524
1246	3123	PA3120	AAG06508.1	null	leuD	-	6.003919470476788
1247	3983	PA3981	AAG07368.1	null	-	-	6.000406149525794
1248	3627	PA3625	AAG07013.1	null	surE	-	5.992692600330122
1249	5445	PA5445	AAG08830.1	null	-	-	5.989634285862028
1250	942	PA0940	AAG04329.1	null	-	-	5.9851475335374715
1251	1468	PA1466	AAG04855.1	null	-	-	5.982257984208179
1252	5045	PA5045	AAG08430.1	null	ponA	-	5.978656847277006
1253	3606	PA3604	AAG06992.1	null	erdR	-	5.977003265722856
1254	1540	PA1538	AAG04927.1	null	-	-	5.9747550096479785
1255	2004	PA2000	AAG05388.1	null	dhcB	-	5.973467847087267
1256	4335	PA4333	AAG07721.1	null	-	-	5.973263630696788
1257	45	PA0045	AAG03435.1	null	-	-	5.968112727988046
1258	3863	PA3861	AAG07248.1	null	rhl	-	5.964121127011765
1259	257	PA0256	AAG03645.1	null	-	-	5.961302394060281
1260	1958	PA1954	AAG05342.1	null	-	-	5.9597313509103085
1261	4520	PA4518	AAG07906.1	null	-	-	5.957851173799191
1262	4748	PA4748	AAG08134.1	null	tpiA	-	5.957058651617124
1263	2778	PA2775	AAG06163.1	null	-	-	5.953016965882301
1264	4971	PA4971	AAG08356.1	null	aspP	-	5.952475854819147
1265	2757	PA2754	AAG06142.1	null	-	-	5.950255027675959
1266	716	PA0714	AAG04103.1	null	-	-	5.9499082372907655
1267	5329	PA5329	AAG08714.1	null	-	-	5.948284638606925
1268	1218	PA1216	AAG04605.1	null	-	-	5.94758712031666
1269	4696	PA4697	AAG08083.1	null	-	-	5.9465747762869485
1270	2200	PA2196	AAG05584.1	null	-	-	5.944933691229072
1271	1065	PA1063	AAG04452.1	null	-	-	5.944620034510178
1272	1553	PA1551	AAG04940.1	null	-	-	5.943903649115225
1273	1474	PA1472	AAG04861.1	null	-	-	5.942515853157815
1274	1932	PA1928	AAG05316.1	null	rimJ	-	5.940113927573769
1275	3044	PA3041	AAG06429.1	null	-	-	5.937686287123207
1276	83	PA0083	AAG03473.1	null	-	-	5.937643950629007
1277	282	PA0281	AAG03670.1	null	cysW	-	5.936527309254738
1278	2634	PA2631	AAG06019.1	null	-	-	5.935052813504091
1279	443	PA0442	AAG03831.1	null	-	-	5.933854564903684
1280	486	PA0484	AAG03873.1	null	-	-	5.933854564903684
1281	5005	PA5005	AAG08390.1	null	-	-	5.933318260217144
1282	94	PA0094	AAG03484.1	null	-	-	5.929498060780324
1283	5239	PA5239	AAG08624.1	null	rho	-	5.924470886640906
1284	1814	PA1810	AAG05199.1	null	-	-	5.9241278236869155
1285	5255	PA5255	AAG08640.1	null	algQ	-	5.923452903248325
1286	3874	PA3872	AAG07259.1	null	narI	-	5.922910688631731
1287	3795	PA3793	AAG07180.1	null	-	-	5.922672262705291
1288	3623	PA3621	AAG07009.1	null	fdxA	-	5.921232764749925
1289	989	PA0987	AAG04376.1	null	-	-	5.918955910760963
1290	472	PA0470	AAG03859.1	null	fiuA	-	5.9188213741424285
1291	2938	PA2935	AAG06323.1	null	-	-	5.916416639444102
1292	839	PA0837	AAG04226.1	null	slyD	-	5.916184249922072
1293	3257	PA3255	AAG06643.1	null	-	-	5.912010706638489
1294	1552	PA1550	AAG04939.1	null	-	-	5.911771161382906
1295	4238	PA4236	AAG07624.1	null	katA	-	5.911002542102526
1296	4503	PA4501	AAG07889.1	null	opdP	-	5.905280300769036
1297	4430	PA4428	AAG07816.1	null	sspA	-	5.9032999341397865
1298	1393	PA1391	AAG04780.1	null	-	-	5.902753122847826
1299	1027	PA1025	AAG04414.1	null	-	-	5.9021213247393804
1300	5034	PA5034	AAG08419.1	null	hemE	-	5.899659306871657
1301	3738	PA3736	AAG07123.1	null	hom	-	5.8987819292071935
1302	265	PA0264	AAG03653.1	null	-	-	5.897729790586794
1303	5119	PA5119	AAG08504.1	null	glnA	-	5.895296247909195
1304	3188	PA3186	AAG06574.1	null	oprB	-	5.891697626054417
1305	1039	PA1037	AAG04426.1	null	-	-	5.8910829427418445
1306	1	PA0001	AAG03391.1	null	dnaA	-	5.890626221297933
1307	3223	PA3221	AAG06609.1	null	csaA	-	5.887452381186806
1308	4692	PA4693	AAG08079.1	null	pssA	-	5.886785359162066
1309	1791	PA1787	AAG05176.1	null	acnB	-	5.884342107323428
1310	607	PA0605	AAG03994.1	null	-	-	5.8806935907946185
1311	1950	PA1946	AAG05334.1	null	rbsB	-	5.878429111502128
1312	1962	PA1958	AAG05346.1	null	-	-	5.875050438083106
1313	4451	PA4449	AAG07837.1	null	hisG	-	5.875039139444303
1314	3970	PA3968	AAG07355.1	null	-	-	5.874810778766502
1315	1856	PA1852	AAG05241.1	null	-	-	5.870179069606922
1316	3357	PA3355	AAG06743.1	null	-	-	5.869372524574901
1317	454	PA0453	AAG03842.1	null	-	-	5.869241468548324
1318	1158	PA1156	AAG04545.1	null	nrdA	-	5.869093811896226
1319	3470	PA3468	AAG06856.1	null	-	-	5.864738812007198
1320	5477	PA5476	AAG08861.1	null	citA	-	5.862151401558808
1321	1829	PA1825	AAG05214.1	null	-	-	5.861537373402573
1322	3604	PA3602	AAG06990.1	null	-	-	5.859484712013769
1323	2801	PA2798	AAG06186.1	null	-	-	5.858421675021412
1324	3489	PA3487	AAG06875.1	null	pldA	-	5.856080701261244
1325	4456	PA4454	AAG07842.1	null	-	-	5.8556673502073595
1326	5376	PA5376	AAG08761.1	null	-	-	5.854744768082021
1327	3572	PA3570	AAG06958.1	null	mmsA	-	5.85420623687438
1328	3248	PA3246	AAG06634.1	null	rluA	-	5.853487323313365
1329	2070	PA2066	AAG05454.1	null	-	-	5.852624413618406
1330	655	PA0653	AAG04042.1	null	-	-	5.852196038729912
1331	3147	PA3144	AAG06532.1	null	-	-	5.845213458255167
1332	1664	PA1660	AAG05049.1	null	-	-	5.844948081005415
1333	1345	PA1343	AAG04732.1	null	-	-	5.8438360366640945
1334	3678	PA3676	AAG07064.1	null	-	-	5.84289862994682
1335	218	PA0217	AAG03606.1	null	-	-	5.8395685794589545
1336	3328	PA3326	AAG06714.1	null	-	-	5.83775127411847
1337	1274	PA1272	AAG04661.1	null	cobO	-	5.833875478928905
1338	3517	PA3515	AAG06903.1	null	-	-	5.833394158063462
1339	3136	PA3133	AAG06521.1	null	-	-	5.8320407821971125
1340	3541	PA3539	AAG06927.1	null	-	-	5.831885341673629
1341	876	PA0874	AAG04263.1	null	-	-	5.8305540656962185
1342	4552	PA4551	AAG07939.1	null	pilV	-	5.8276896024153375
1343	3385	PA3383	AAG06771.1	null	-	-	5.826949717026634
1344	920	PA0918	AAG04307.1	null	-	-	5.825296878324239
1345	1896	PA1892	AAG05281.1	null	-	-	5.824444429938231
1346	3140	PA3137	AAG06525.1	null	-	-	5.823493293103869
1347	3412	PA3410	AAG06798.1	null	-	-	5.816693555760324
1348	834	PA0832	AAG04221.1	null	-	-	5.81561389506141
1349	620	PA0618	AAG04007.1	null	-	-	5.812277039926268
1350	2675	PA2672	AAG06060.1	null	-	-	5.811987942831369
1351	4584	PA4583	AAG07971.1	null	-	-	5.811166430275643
1352	5493	PA5492	AAG08877.1	null	-	-	5.807968769823842
1353	2865	PA2862	AAG06250.1	null	lipA	-	5.807935005504446
1354	3675	PA3673	AAG07061.1	null	plsB	-	5.807893225398612
1355	3703	PA3701	ADN93061.1	null	prfB	-	5.8066707115705185
1356	3497	PA3495	AAG06883.1	null	nth	-	5.803512193781217
1357	1662	PA1658	AAG05047.1	null	-	-	5.801128135842451
1358	2989	PA2986	AAG06374.1	null	-	-	5.797644679185994
1359	3037	PA3034	AAG06422.1	null	-	-	5.795944838993774
1360	1369	PA1367	AAG04756.1	null	-	-	5.793289230404726
1361	5322	PA5322	AAG08707.1	null	algC	-	5.788511355893413
1362	1887	PA1883	AAG05272.1	null	-	-	5.787789179509005
1363	5450	PA5450	AAG08835.1	null	wzt	-	5.787319166059711
1364	5018	PA5018	AAG08403.1	null	msrA	-	5.784901634973882
1365	3315	PA3313	AAG06701.1	null	-	-	5.784714126740156
1366	412	PA0411	AAG03800.1	null	pilJ	-	5.782728251796268
1367	3539	PA3537	AAG06925.1	null	argF	-	5.778108172843
1368	1802	PA1798	AAG05187.1	null	parS	-	5.7780702720285
1369	2766	PA2763	AAG06151.1	null	-	-	5.776227641617809
1370	1432	PA1430	AAG04819.1	null	lasR	-	5.775436923979305
1371	5552	PA5551	AAG08936.1	null	-	-	5.77040704561858
1372	4236	PA4234	AAG07622.1	null	uvrA	-	5.7685560152890085
1373	4158	PA4156	AAG07543.1	null	-	-	5.76720883024659
1374	4117	PA4115	AAG07502.1	null	-	-	5.766578536221818
1375	3612	PA3610	AAG06998.1	null	potD	-	5.764693710691384
1376	997	PA0995	AAG04384.1	null	ogt	-	5.762941733667822
1377	4714	PA4715	AAG08101.1	null	-	-	5.762777595351454
1378	3230	PA3228	AAG06616.1	null	-	-	5.761168205203799
1379	2246	PA2242	AAG05630.1	null	pslL	-	5.760639767875095
1380	1000	PA0998	AAG04387.1	null	pqsC	-	5.758551452862036
1381	5292	PA5292	AAG08677.1	null	pchP	-	5.7544487913959905
1382	5304	PA5304	AAG08689.1	null	dadA	-	5.754219803729953
1383	330	PA0329	AAG03718.1	null	-	-	5.74967346070437
1384	4055	PA4053	AAG07440.1	null	ribE	-	5.746013377829352
1385	3056	PA3053	AAG06441.1	null	-	-	5.745844151244783
1386	960	PA0958	AAG04347.1	null	oprD	-	5.744094047461253
1387	126	PA0126	AAG03516.1	null	-	-	5.744059702801703
1388	233	PA0232	AAG03621.1	null	pcaC	-	5.743030211561109
1389	2189	PA2185	AAG05573.1	null	katN	-	5.742389088970494
1390	1737	PA1733	AAG05122.1	null	-	-	5.7423514939973845
1391	4302	PA4300	AAG07688.1	null	tadC	-	5.740308996647499
1392	1752	PA1748	AAG05137.1	null	-	-	5.738812839774467
1393	2269	PA2265	AAG05653.1	null	-	-	5.738247538665837
1394	2266	PA2262	AAG05650.1	null	-	-	5.7371825783150605
1395	225	PA0224	AAG03613.1	null	-	-	5.73605544181807
1396	4867	PA4867	AAG08252.1	null	ureB	-	5.734403520233845
1397	4583	PA4582	AAG07970.1	null	-	-	5.733450717174292
1398	3236	PA3234	AAG06622.1	null	-	-	5.730852866957237
1399	2620	PA2617	AAG06005.1	null	aat	-	5.7298013152879825
1400	3071	PA3068	AAG06456.1	null	gdhB	-	5.728456352438026
1401	4309	PA4307	AAG07695.1	null	pctC	-	5.72831845276065
1402	5251	PA5251	AAG08636.1	null	-	-	5.7259917868825045
1403	2209	PA2205	AAG05593.1	null	-	-	5.7233714917313945
1404	4457	PA4455	AAG07843.1	null	-	-	5.723051587849116
1405	51	PA0051	AAG03441.1	null	phzH	-	5.717157203489903
1406	1920	PA1916	AAG05304.1	null	-	-	5.717157203489903
1407	2461	PA2458	AAG05846.1	null	-	-	5.7167984118233175
1408	892	PA0890	AAG04279.1	null	aotM	-	5.716772637241148
1409	1024	PA1022	AAG04411.1	null	-	-	5.715869339805996
1410	2322	PA2318	AAG05706.1	null	-	-	5.713102801252152
1411	179	PA0179	AAG03569.1	null	-	-	5.7094189458096105
1412	3502	PA3500	AAG06888.1	null	-	-	5.709397217707671
1413	3823	PA3821	AAG07208.1	null	secD	-	5.702780861600967
1414	153	PA0153	AAG03543.1	null	pcaH	-	5.702426325909394
1415	897	PA0895	AAG04284.1	null	aruC	-	5.701132597814756
1416	3057	PA3054	AAG06442.1	null	-	-	5.700008658300566
1417	2650	PA2647	AAG06035.1	null	nuoL	-	5.697236676977812
1418	1734	PA1730	AAG05119.1	null	-	-	5.696305574356794
1419	630	PA0628	AAG04017.1	null	-	-	5.695629583855847
1420	2574	PA2571	AAG05959.1	null	-	-	5.695359205503633
1421	5423	PA5423	AAG08808.1	null	-	-	5.694641712413281
1422	1181	PA1179	AAG04568.1	null	phoP	-	5.692415746185886
1423	3726	PA3724	AAG07111.1	null	lasB	-	5.690511502179837
1424	5435	PA5435	AAG08820.1	null	-	-	5.688770833649875
1425	782	PA0781	AAG04170.1	null	-	-	5.682370669662994
1426	2793	PA2790	AAG06178.1	null	-	-	5.680949924641275
1427	5270	PA5270	AAG08655.1	null	-	-	5.680253668659402
1428	3953	PA3951	AAG07338.1	null	-	-	5.677995504675495
1429	3088	PA3085	AAG06473.1	null	-	-	5.672683952671098
1430	4812	PA4812	ABG56538.2	null	fdnG	-	5.672251852956867
1431	4065	PA4063	AAG07450.1	null	-	-	5.670422336387355
1432	3394	PA3392	AAG06780.1	null	nosZ	-	5.669199374676447
1433	1770	PA1766	AAG05155.1	null	-	-	5.667262822842425
1434	3769	PA3767	AAG07154.1	null	-	-	5.665379809071048
1435	1246	PA1244	AAG04633.1	null	-	-	5.660923488569925
1436	434	PA0433	AAG03822.1	null	-	-	5.66037949975878
1437	1515	PA1513	AAG04902.1	null	-	-	5.654972377884455
1438	3666	PA3664	AAG07052.1	null	-	-	5.653434357903119
1439	3121	PA3118	AAG06506.1	null	leuB	-	5.651779229832223
1440	1811	PA1807	AAG05196.1	null	-	-	5.646265246881937
1441	546	PA0544	AAG03933.1	null	-	-	5.644023735646796
1442	2767	PA2764	AAG06152.1	null	-	-	5.643954089920472
1443	803	PA0802	AAG04191.1	null	-	-	5.643739733019106
1444	4524	PA4522	AAG07910.1	null	ampD	-	5.642093796028809
1445	1707	PA1703	AAG05092.1	null	pcrD	-	5.641980724131181
1446	1957	PA1953	AAG05341.1	null	-	-	5.6413666012305645
1447	847	PA0845	AAG04234.1	null	-	-	5.640993513342301
1448	1694	PA1690	AAG05079.1	null	pscU	-	5.638468584602829
1449	5405	PA5405	AAG08790.1	null	-	-	5.632495336442423
1450	169	PA0169	AAG03559.1	null	-	-	5.62942665708927
1451	1691	PA1687	AAG05076.1	null	speE	-	5.627873170274307
1452	1535	PA1533	AAG04922.1	null	-	-	5.627673517307585
1453	3020	PA3017	AAG06405.1	null	-	-	5.626970352506043
1454	5103	PA5103	AAG08488.1	null	-	-	5.62460328672008
1455	390	PA0389	AAG03778.1	null	-	-	5.623358727321027
1456	4614	PA4613	AAG08001.1	null	katB	-	5.621880117157025
1457	3838	PA3836	AAG07223.1	null	-	-	5.621038090245646
1458	5325	PA5325	AAG08710.1	null	-	-	5.619572818637238
1459	1710	PA1706	AAG05095.1	null	pcrV	-	5.617110716364037
1460	4377	PA4375	AAG07763.1	null	-	-	5.61672866252823
1461	3716	PA3714	AAG07101.1	null	-	-	5.6167104089227475
1462	901	PA0899	AAG04288.1	null	aruB	-	5.614540073608334
1463	1326	PA1324	AAG04713.1	null	-	-	5.610373578340992
1464	84	PA0084	AAG03474.1	null	-	-	5.609761212267116
1465	2867	PA2864	AAG06252.1	null	-	-	5.6083278178675995
1466	767	PA0766	AAG04155.1	null	mucD	-	5.606590566332994
1467	1746	PA1742	AAG05131.1	null	-	-	5.606497925473229
1468	886	PA0884	AAG04273.1	null	-	-	5.606033620808828
1469	2831	PA2828	AAG06216.1	null	-	-	5.605898664085352
1470	635	PA0633	AAG04022.1	null	-	-	5.605426999102425
1471	3836	PA3834	AAG07221.1	null	valS	-	5.6053424595248424
1472	4852	PA4852	AAG08237.1	null	-	-	5.603588757067439
1473	261	PA0260	AAG03649.1	null	-	-	5.6030643834097615
1474	4758	PA4758	AAG08144.1	null	carA	-	5.600343837466585
1475	4675	PA4675	AAG08062.1	null	-	-	5.593668130733265
1476	1643	PA1639	AAG05028.1	null	-	-	5.59154969488942
1477	1591	PA1587	AAG04976.1	null	lpdG	-	5.59154057442496
1478	1064	PA1062	AAG04451.1	null	-	-	5.59115910765021
1479	396	PA0395	AAG03784.1	null	pilT	-	5.590687972034064
1480	3842	PA3840	AAG07227.1	null	-	-	5.590051255614754
1481	3553	PA3551	AAG06939.1	null	algA	-	5.587490442456913
1482	994	PA0992	AAG04381.1	null	cupC1	-	5.582443318722447
1483	3897	PA3895	AAG07282.1	null	-	-	5.579609357443778
1484	2820	PA2817	AAG06205.1	null	-	-	5.578787697475778
1485	3115	PA3112	AAG06500.1	null	accD	-	5.578543772570687
1486	4912	PA4912	AAG08297.1	null	-	-	5.578533852369821
1487	5286	PA5286	AAG08671.1	null	-	-	5.575892160427648
1488	3800	PA3798	AAG07185.1	null	-	-	5.575875929795902
1489	4298	PA4296	AAG07684.1	null	pprB	-	5.575035473589498
1490	589	PA0587	AAG03976.1	null	-	-	5.573825780379784
1491	708	PA0706	AAG04095.1	null	cat	-	5.573026693449369
1492	3320	PA3318	AAG06706.1	null	-	-	5.571934240056701
1493	102	PA0102	AAG03492.1	null	-	-	5.569042287317655
1494	4754	PA4754	AAG08140.1	null	-	-	5.568387405300998
1495	2570	PA2567	AAG05955.1	null	-	-	5.567748318931538
1496	272	PA0271	AAG03660.1	null	-	-	5.560410080804899
1497	2942	PA2939	AAG06327.1	null	-	-	5.560288909928887
1498	4499	PA4497	AAG07885.1	null	-	-	5.557811971275021
1499	158	PA0158	AAG03548.1	null	-	-	5.557467277697232
1500	3820	PA3818	AAG07205.1	null	-	-	5.551069970002376
1501	3568	PA3566	AAG06954.1	null	-	-	5.550374256075463
1502	5284	PA5284	AAG08669.1	null	-	-	5.549827948286247
1503	3755	PA3753	AAG07140.1	null	-	-	5.548955546277581
1504	3794	PA3792	AAG07179.1	null	leuA	-	5.548744247744596
1505	4869	PA4869	AAG08254.1	null	-	-	5.545787352852552
1506	3771	PA3769	AAG07156.1	null	guaA	-	5.543853847499011
1507	2000	PA1996	AAG05384.1	null	ppiC1	-	5.543790808119312
1508	5127	PA5127	AAG08512.1	null	-	-	5.543512700530073
1509	4459	PA4457	AAG07845.1	null	-	-	5.54335573709967
1510	1090	PA1088	AAG04477.1	null	-	-	5.5407828237971595
1511	2286	PA2282	AAG05670.1	null	-	-	5.539730057076902
1512	299	PA0298	AAG03687.1	null	spuB	-	5.537685035836855
1513	3585	PA3583	AAG06971.1	null	glpR	-	5.536279456055401
1514	5395	PA5395	AAG08780.1	null	-	-	5.534826078986801
1515	4673	PA4673	AAG08060.1	null	-	-	5.534780433232331
1516	4016	PA4014	AAG07401.1	null	-	-	5.5339253063869105
1517	244	PA0243	AAG03632.1	null	-	-	5.530387618932078
1518	4606	PA4605	AAG07993.1	null	-	-	5.528636881375097
1519	4564	PA4563	AAG07951.1	null	rpsT	-	5.528067513593838
1520	5232	PA5232	AAG08617.1	null	-	-	5.527693544603665
1521	518	PA0516	AAG03905.1	null	nirF	-	5.525002946653249
1522	3270	PA3268	AAG06656.1	null	-	-	5.5248740487779715
1523	2725	PA2722	AAG06110.1	null	-	-	5.524254053211246
1524	2250	PA2246	AAG05634.1	null	bkdR	-	5.52364361191696
1525	5159	PA5159	AAG08544.1	null	-	-	5.516943216399736
1526	4918	PA4918	AAG08303.1	null	-	-	5.516581786582045
1527	5081	PA5081	AAG08466.1	null	-	-	5.511851922360145
1528	4371	PA4369	AAG07757.1	null	-	-	5.5112752540362475
1529	950	PA0948	AAG04337.1	null	-	-	5.508817741056592
1530	4431	PA4429	AAG07817.1	null	-	-	5.50759690034047
1531	4585	PA4584	AAG07972.1	null	-	-	5.505625610935445
1532	5449	PA5449	AAG08834.1	null	wbpX	-	5.504198416524101
1533	4919	PA4919	AAG08304.1	null	pncB1	-	5.5036873430965345
1534	5429	PA5429	AAG08814.1	null	aspA	-	5.502727496588756
1535	368	PA0367	AAG03756.1	null	-	-	5.501641929776497
1536	4388	PA4386	AAG07774.1	null	groES	-	5.501186110334612
1537	285	PA0284	AAG03673.1	null	-	-	5.497623566678587
1538	751	PA0750	AAG04139.1	null	ung	-	5.494633203704346
1539	4688	PA4688	AAG08075.1	null	hitB	-	5.493239258041181
1540	251	PA0250	AAG03639.1	null	-	-	5.490430413031666
1541	784	PA0783	AAG04172.1	null	putP	-	5.490288338895007
1542	1886	PA1882	AAG05271.1	null	-	-	5.488750957623896
1543	2856	PA2853	AAG06241.1	null	oprI	-	5.48826541591312
1544	889	PA0887	AAG04276.1	null	acsA	-	5.487283931213027
1545	2591	PA2588	AAG05976.1	null	-	-	5.487278121998813
1546	1017	PA1015	AAG04404.1	null	-	-	5.478819833054105
1547	4577	PA4576	AAG07964.1	null	-	-	5.4769380552537035
1548	5224	PA5224	AAG08609.1	null	pepP	-	5.476844320317136
1549	205	PA0204	AAG03593.1	null	-	-	5.47614885752191
1550	5169	PA5169	AAG08554.1	null	-	-	5.475212256480357
1551	4103	PA4101	AAG07488.1	null	bfmR	-	5.473795074717605
1552	2235	PA2231	AAG05619.1	null	pslA	-	5.472558634185925
1553	1881	PA1877	AAG05266.1	null	-	-	5.471440243525638
1554	5238	PA5238	AAG08623.1	null	-	-	5.4695065740581486
1555	5160	PA5160	AAG08545.1	null	-	-	5.469350927060042
1556	2538	PA2535	AAG05923.1	null	-	-	5.4682079346995796
1557	776	PA0775	AAG04164.1	null	-	-	5.466804021862784
1558	5015	PA5015	AAG08400.1	null	aceE	-	5.465782183194171
1559	4039	PA4037	AAG07424.1	null	-	-	5.465737900141451
1560	2153	PA2149	AAG05537.1	null	-	-	5.46531944098244
1561	3805	PA3803	AAG07190.1	null	gcpE	-	5.4644220865341415
1562	971	PA0969	AAG04358.1	null	tolQ	-	5.462948708543889
1563	235	PA0234	AAG03623.1	null	-	-	5.461559618336785
1564	790	PA0789	AAG04178.1	null	-	-	5.460509940951782
1565	3619	PA3617	AAG07005.1	null	recA	-	5.459548570632595
1566	4605	PA4604	AAG07992.1	null	-	-	5.458441907328446
1567	5235	PA5235	AAG08620.1	null	glpT	-	5.458418964476394
1568	4042	PA4040	AAG07427.1	null	-	-	5.456509255418186
1569	4568	PA4567	AAG07955.1	null	rpmA	-	5.452066555724037
1570	1776	PA1772	AAG05161.1	null	-	-	5.451942031788938
1571	917	PA0915	AAG04304.1	null	-	-	5.4503856964059825
1572	4546	PA4545	AAG07933.1	null	comL	-	5.4489319532536165
1573	4106	PA4104	AAG07491.1	null	-	-	5.448247992797052
1574	3644	PA3642	AAG07030.1	null	rnhB	-	5.4428651289085295
1575	3200	PA3198	AAG06586.1	null	-	-	5.44088074596351
1576	890	PA0888	AAG04277.1	null	aotJ	-	5.440530511916121
1577	2929	PA2926	AAG06314.1	null	hisP	-	5.438632628224812
1578	4942	PA4942	AAG08327.1	null	hflK	-	5.438527792296119
1579	105	PA0105	AAG03495.1	null	coxB	-	5.436269494371217
1580	4686	PA4686	AAG08073.1	null	-	-	5.434265556969757
1581	596	PA0594	AAG03983.1	null	surA	-	5.433680500677651
1582	5146	PA5146	AAG08531.1	null	-	-	5.431189591006173
1583	484	PA0482	AAG03871.1	null	glcB	-	5.430678925958679
1584	3146	PA3143	AAG06531.1	null	-	-	5.428437093559209
1585	1081	PA1079	AAG04468.1	null	flgD	-	5.4284070644976765
1586	3414	PA3412	AAG06800.1	null	-	-	5.428143894847627
1587	1448	PA1446	AAG04835.1	null	fliP	-	5.426902270062166
1588	4275	PA4273	AAG07661.1	null	rplA	-	5.425880479126426
1589	4646	PA4646	AAG08033.1	null	upp	-	5.424320541571449
1590	3634	PA3632	AAG07020.1	null	-	-	5.423289661517205
1591	1492	PA1490	AAG04879.1	null	-	-	5.423087996525585
1592	3384	PA3382	AAG06770.1	null	phnE	-	5.4189553548744716
1593	1785	PA1781	AAG05170.1	null	nirB	-	5.416343534820703
1594	2561	PA2558	AAG05946.1	null	-	-	5.415557940391205
1595	1721	PA1717	AAG05106.1	null	pscD	-	5.4150090441209455
1596	4913	PA4913	AAG08298.1	null	-	-	5.4145871326767026
1597	5242	PA5242	AAG08627.1	null	ppk	-	5.414515938053868
1598	1102	PA1100	AAG04489.1	null	fliE	-	5.413416774478614
1599	1290	PA1288	AAG04677.1	null	-	-	5.413260096750932
1600	370	PA0369	AAG03758.1	null	-	-	5.4100798126481715
1601	949	PA0947	AAG04336.1	null	-	-	5.408942875236252
1602	768	PA0767	AAG04156.1	null	lepA	-	5.406453378942855
1603	5567	PA5566	AAG08951.1	null	-	-	5.40582144100611
1604	1952	PA1948	AAG05336.1	null	rbsC	-	5.4044191914764355
1605	5497	PA5496	AAG08881.1	null	nrdJb	-	5.401449484597634
1606	924	PA0922	AAG04311.1	null	-	-	5.401217451400956
1607	772	PA0771	AAG04160.1	null	era	-	5.395123175627606
1608	2674	PA2671	AAG06059.1	null	-	-	5.3945608686132935
1609	3423	PA3421	AAG06809.1	null	-	-	5.393764656140999
1610	796	PA0795	AAG04184.1	null	prpC	-	5.39258052612057
1611	928	PA0926	AAG04315.1	null	-	-	5.392556443508836
1612	2596	PA2593	AAG05981.1	null	qteE	-	5.3917167822779914
1613	4645	PA4645	AAG08032.1	null	-	-	5.388880116437097
1614	2548	PA2545	AAG05933.1	null	xthA	-	5.386672530340981
1615	4424	PA4422	AAG07810.1	null	-	-	5.386538873307872
1616	5375	PA5375	AAG08760.1	null	betT1	-	5.3859968940719485
1617	1494	PA1492	AAG04881.1	null	-	-	5.385927261212188
1618	3203	PA3201	AAG06589.1	null	-	-	5.385706155564713
1619	2981	PA2978	AAG06366.1	null	ptpA	-	5.385367334466669
1620	4547	PA4546	AAG07934.1	null	pilS	-	5.384598666535626
1621	6	PA0006	AAG03396.1	null	-	-	5.382738803425718
1622	1891	PA1887	AAG05276.1	null	-	-	5.381623669915116
1623	3454	PA3452	AAG06840.1	null	mqoA	-	5.3792121949654135
1624	1924	PA1920	AAG05308.1	null	nrdD	-	5.377257152052713
1625	154	PA0154	AAG03544.1	null	pcaG	-	5.37721034715108
1626	4166	PA4164	AAG07551.1	null	-	-	5.375689391641675
1627	403	PA0402	AAG03791.1	null	pyrB	-	5.365373333779236
1628	4609	PA4608	AAG07996.1	null	-	-	5.364351351360797
1629	20	PA0020	AAG03410.1	null	-	-	5.3640936957194985
1630	1967	PA1963	AAG05351.1	null	-	-	5.362700323663841
1631	4749	PA4749	AAG08135.1	null	glmM	-	5.361352498045776
1632	3828	PA3826	AAG07213.1	null	-	-	5.35534680606581
1633	3529	PA3527	AAG06915.1	null	pyrC	-	5.3543773244007005
1634	3046	PA3043	AAG06431.1	null	-	-	5.3466579271040455
1635	4691	PA4692	AAG08078.1	null	-	-	5.345509963883705
1636	1001	PA0999	AAG04388.1	null	pqsD	-	5.345509963883703
1637	4093	PA4091	AAG07478.1	null	hpaA	-	5.344272732233925
1638	3424	PA3422	AAG06810.1	null	-	-	5.342384165952754
1639	407	PA0406	AAG03795.1	null	tonB3	-	5.338096817505392
1640	1496	PA1494	AAG04883.1	null	-	-	5.337056251382453
1641	4494	PA4492	AAG07880.1	null	-	-	5.3369796670080465
1642	2571	PA2568	AAG05956.1	null	-	-	5.336632371322298
1643	2629	PA2626	AAG06014.1	null	trmU	-	5.3328968051431
1644	4372	PA4370	AAG07758.1	null	icmP	-	5.328050917572181
1645	2148	PA2144	AAG05532.1	null	glgP	-	5.32709129573936
1646	4496	PA4494	AAG07882.1	null	roxS	-	5.325905839302913
1647	2391	PA2387	AAG05775.1	null	fpvI	-	5.325186731192965
1648	1510	PA1508	AAG04897.1	null	-	-	5.3214447684200685
1649	3816	PA3814	AAG07201.1	null	iscS	-	5.320238161445727
1650	2507	PA2504	AAG05892.1	null	-	-	5.315027398453603
1651	4443	PA4441	AAG07829.1	null	-	-	5.314268266978865
1652	227	PA0226	AAG03615.1	null	-	-	5.313078686867676
1653	1769	PA1765	AAG05154.1	null	-	-	5.312442052684114
1654	1729	PA1725	AAG05114.1	null	pscL	-	5.3120211401283175
1655	3742	PA3740	AAG07127.1	null	-	-	5.311489288884886
1656	2816	PA2813	AAG06201.1	null	-	-	5.310616082393284
1657	5338	PA5338	AAG08723.1	null	spoT	-	5.305665856650217
1658	1031	PA1029	AAG04418.1	null	-	-	5.305251510588111
1659	5547	PA5546	AAG08931.1	null	-	-	5.3009418259236485
1660	4833	PA4833	AAG08218.1	null	-	-	5.296671360012861
1661	4732	PA4732	AAG08118.1	null	pgi	-	5.296472886821288
1662	829	PA0827	AAG04216.1	null	-	-	5.293764221654089
1663	4682	PA4682	AAG08069.1	null	-	-	5.292910293731212
1664	5054	PA5054	AAG08439.1	null	hslU	-	5.291357842323016
1665	2830	PA2827	AAG06215.1	null	-	-	5.291167014991814
1666	2755	PA2752	AAG06140.1	null	-	-	5.289168697210028
1667	1130	PA1128	AAG04517.1	null	-	-	5.2823220437251575
1668	4522	PA4520	AAG07908.1	null	-	-	5.282203623757081
1669	3596	PA3594	AAG06982.1	null	-	-	5.279132268237112
1670	5291	PA5291	AAG08676.1	null	-	-	5.279121598464955
1671	1533	PA1531	AAG04920.1	null	-	-	5.278544572282335
1672	4057	PA4055	AAG07442.1	null	ribC	-	5.276170272873965
1673	361	PA0360	AAG03749.1	null	-	-	5.273050490547143
1674	5177	PA5177	AAG08562.1	null	-	-	5.272115913054983
1675	4492	PA4490	AAG07878.1	null	-	-	5.27135313666045
1676	1543	PA1541	AAG04930.1	null	-	-	5.267755583584792
1677	2654	PA2651	AAG06039.1	null	-	-	5.2675235171074
1678	286	PA0285	AAG03674.1	null	-	-	5.26742417936536
1679	4442	PA4440	AAG07828.1	null	-	-	5.265785365941557
1680	2761	PA2758	AAG06146.1	null	-	-	5.259419935892497
1681	3739	PA3737	AAG07124.1	null	dsbC	-	5.259379281115814
1682	1594	PA1590	AAG04979.1	null	braB	-	5.259140129761309
1683	5118	PA5118	AAG08503.1	null	thiI	-	5.256809931855365
1684	4777	PA4777	AAG08163.1	null	pmrB	-	5.254392507748456
1685	1311	PA1309	AAG04698.1	null	-	-	5.2541101237440175
1686	391	PA0390	AAG03779.1	null	metX	-	5.253808239713301
1687	463	PA0461	AAG03850.1	null	-	-	5.2538008304548445
1688	2905	PA2902	AAG06290.1	null	-	-	5.252785226768444
1689	637	PA0635	AAG04024.1	null	-	-	5.248905558179535
1690	4842	PA4842	AAG08227.1	null	-	-	5.2486287971752175
1691	2407	PA2404	AAG05792.1	null	-	-	5.248602822563878
1692	584	PA0582	AAG03971.1	null	folB	-	5.247516218198083
1693	1711	PA1707	AAG05096.1	null	pcrH	-	5.246457623808577
1694	4725	PA4725	AAG08111.1	null	cbrA	-	5.242719670110228
1695	4420	PA4418	AAG07806.1	null	ftsI	-	5.240412128023348
1696	4084	PA4082	AAG07469.1	null	cupB5	-	5.237081370510298
1697	4700	PA4701	AAG08087.1	null	-	-	5.236830203615712
1698	1685	PA1681	AAG05070.1	null	aroC	-	5.234877166536627
1699	148	PA0148	AAG03538.1	null	-	-	5.234830388909645
1700	3956	PA3954	AAG07341.1	null	-	-	5.233768333565594
1701	1010	PA1008	AAG04397.1	null	bcp	-	5.233457837532572
1702	87	PA0087	AAG03477.1	null	-	-	5.231762922317024
1703	1171	PA1169	AAG04558.1	null	-	-	5.230718952909817
1704	4473	PA4471	AAG07859.1	null	-	-	5.228223826346338
1705	3660	PA3658	AAG07046.1	null	glnD	-	5.227926627590032
1706	342	PA0341	AAG03730.1	null	lgt	-	5.226910807786906
1707	1866	PA1862	AAG05251.1	null	modB	-	5.224070975564298
1708	2511	PA2508	AAG05896.1	null	catC	-	5.222490356725579
1709	4452	PA4450	AAG07838.1	null	murA	-	5.22144098036992
1710	4196	PA4194	AAG07581.1	null	-	-	5.217315732606451
1711	793	PA0792	AAG04181.1	null	prpD	-	5.21726547741064
1712	560	PA0558	AAG03947.1	null	-	-	5.214875396559843
1713	2458	PA2455	AAG05843.1	null	-	-	5.213355145730447
1714	4337	PA4335	AAG07723.1	null	-	-	5.211651137436688
1715	1123	PA1121	AAG04510.1	null	yfiR	-	5.211439083499274
1716	1695	PA1691	AAG05080.1	null	pscT	-	5.209375640783728
1717	1568	PA1564	AAG04953.1	null	-	-	5.207470670667082
1718	918	PA0916	AAG04305.1	null	-	-	5.2074588569312725
1719	3514	PA3512	AAG06900.1	null	-	-	5.207249053021583
1720	2563	PA2560	AAG05948.1	null	-	-	5.204954316511628
1721	1334	PA1332	AAG04721.1	null	-	-	5.203467125690387
1722	5566	PA5565	AAG08950.1	null	gidA	-	5.203445770733822
1723	870	PA0868	AAG04257.1	null	-	-	5.201896129341183
1724	4820	PA4820	AAG08205.1	null	-	-	5.199376553328772
1725	4774	PA4774	AAG08160.1	null	-	-	5.197976719662345
1726	2003	PA1999	AAG05387.1	null	dhcA	-	5.1960785744053535
1727	1971	PA1967	AAG05355.1	null	-	-	5.1943977380044295
1728	3185	PA3183	AAG06571.1	null	zwf	-	5.193489471191582
1729	26	PA0026	AAG03416.1	null	plcB	-	5.192547309688212
1730	1076	PA1074	AAG04463.1	null	braC	-	5.192135640505095
1731	5080	PA5080	AAG08465.1	null	-	-	5.189220465073111
1732	653	PA0651	AAG04040.1	null	trpC	-	5.187762285636797
1733	1845	PA1841	AAG05230.1	null	-	-	5.1866564378564775
1734	580	PA0578	AAG03967.1	null	-	-	5.180537428739068
1735	315	PA0314	AAG03703.1	null	-	-	5.178170866669725
1736	3001	PA2998	AAG06386.1	null	nqrB	-	5.177707766162476
1737	555	PA0553	AAG03942.1	null	-	-	5.175512884914982
1738	4175	PA4173	AAG07560.1	null	-	-	5.172421662976978
1739	375	PA0374	AAG03763.1	null	ftsE	-	5.1721583699999725
1740	1092	PA1090	AAG04479.1	null	-	-	5.171185687082487
1741	161	PA0161	AAG03551.1	null	-	-	5.170073559429128
1742	1913	PA1909	AAG05297.1	null	-	-	5.170009684635584
1743	343	PA0342	AAG03731.1	null	thyA	-	5.16933227293719
1744	1593	PA1589	AAG04978.1	null	sucD	-	5.168829765871373
1745	1380	PA1378	AAG04767.1	null	-	-	5.165318806059422
1746	1193	PA1191	AAG04580.1	null	-	-	5.1648191027777886
1747	2784	PA2781	AAG06169.1	null	-	-	5.16408724703682
1748	3710	PA3708	AAG07095.1	null	wspA	-	5.163728175857423
1749	3341	PA3339	AAG06727.1	null	plpD	-	5.161701541226686
1750	4410	PA4408	AAG07796.1	null	ftsA	-	5.16133949758341
1751	1322	PA1320	AAG04709.1	null	cyoD	-	5.158992010361228
1752	5440	PA5440	AAG08825.1	null	-	-	5.152983817516937
1753	733	PA0731	AAG04120.1	null	-	-	5.148649290955053
1754	2284	PA2280	AAG05668.1	null	-	-	5.147784655508181
1755	998	PA0996	AAG04385.1	null	pqsA	-	5.147299859856395
1756	3728	PA3726	AAG07113.1	null	-	-	5.143309633949158
1757	3201	PA3199	AAG06587.1	null	-	-	5.142095411485612
1758	4981	PA4981	AAG08366.1	null	-	-	5.142041742289307
1759	3806	PA3804	AAG07191.1	null	-	-	5.1413182088202785
1760	4897	PA4897	AAG08282.1	null	-	-	5.141302849243132
1761	4567	PA4566	AAG07954.1	null	obg	-	5.141110989362085
1762	3198	PA3196	AAG06584.1	null	-	-	5.13930690547389
1763	3801	PA3799	AAG07186.1	null	-	-	5.137704920610751
1764	2241	PA2237	AAG05625.1	null	pslG	-	5.135650630540126
1765	2996	PA2993	AAG06381.1	null	-	-	5.135093351506687
1766	5227	PA5227	AAG08612.1	null	-	-	5.133818268581273
1767	754	PA0753	AAG04142.1	null	-	-	5.133818268581269
1768	5495	PA5494	AAG08879.1	null	-	-	5.13316946468908
1769	2713	PA2710	AAG06098.1	null	-	-	5.129697858046411
1770	2652	PA2649	AAG06037.1	null	nuoN	-	5.129526481930018
1771	3190	PA3188	AAG06576.1	null	-	-	5.128999233771103
1772	4532	PA4531	AAG07919.1	null	-	-	5.125474745439262
1773	1819	PA1815	AAG05204.1	null	rnhA	-	5.125197675310286
1774	291	PA0290	AAG03679.1	null	-	-	5.1237520334375235
1775	1538	PA1536	AAG04925.1	null	-	-	5.122955356454493
1776	1999	PA1995	AAG05383.1	null	-	-	5.1227449555799724
1777	372	PA0371	AAG03760.1	null	-	-	5.119336209400564
1778	1899	PA1895	AAG05284.1	null	-	-	5.116805366207848
1779	3334	PA3332	AAG06720.1	null	-	-	5.116508386490221
1780	1180	PA1178	AAG04567.1	null	oprH	-	5.1153209118848295
1781	5434	PA5434	AAG08819.1	null	mtr	-	5.114696974217376
1782	3449	PA3447	AAG06835.1	null	-	-	5.112786072169086
1783	5022	PA5022	AAG08407.1	null	-	-	5.112496402637395
1784	3731	PA3729	AAG07116.1	null	-	-	5.111639983285514
1785	840	PA0838	AAG04227.1	null	-	-	5.108769785351055
1786	2639	PA2636	AAG06024.1	null	-	-	5.108660307058715
1787	4572	PA4571	AAG07959.1	null	-	-	5.107930512583112
1788	1739	PA1735	AAG05124.1	null	-	-	5.1070202731517345
1789	4384	PA4382	AAG07770.1	null	-	-	5.106404920439355
1790	5051	PA5051	AAG08436.1	null	argS	-	5.105643596872407
1791	3543	PA3541	AAG06929.1	null	alg8	-	5.105213180411823
1792	725	PA0723	AAG04112.1	null	coaB	-	5.104656639841671
1793	1294	PA1292	AAG04681.1	null	-	-	5.104622068051178
1794	2615	PA2612	AAG06000.1	null	serS	-	5.104149610746132
1795	2605	PA2602	AAG05990.1	null	-	-	5.101921903441104
1796	3505	PA3503	AAG06891.1	null	-	-	5.100935393998946
1797	2975	PA2972	AAG06360.1	null	-	-	5.099545480100638
1798	5565	PA5564	AAG08949.1	null	gidB	-	5.099153998474399
1799	5309	PA5309	AAG08694.1	null	-	-	5.096321260995707
1800	5543	PA5542	AAG08927.1	null	-	-	5.0943271060805335
1801	2295	PA2291	AAG05679.1	null	-	-	5.0933954811405115
1802	4893	PA4893	AAG08278.1	null	ureG	-	5.092158549666946
1803	5482	PA5481	AAG08866.1	null	-	-	5.091498229013005
1804	4444	PA4442	AAG07830.1	null	cysN	-	5.091412295052258
1805	347	PA0346	AAG03735.1	null	-	-	5.091174449839956
1806	3503	PA3501	AAG06889.1	null	-	-	5.091174449839953
1807	5179	PA5179	AAG08564.1	null	-	-	5.0896331954435405
1808	3668	PA3666	AAG07054.1	null	dapD	-	5.087674458828519
1809	451	PA0450	AAG03839.1	null	-	-	5.08560154961151
1810	3889	PA3887	AAG07274.1	null	nhaP	-	5.085496460462494
1811	1513	PA1511	AAG04900.1	null	-	-	5.085336958845493
1812	4825	PA4825	AAG08210.1	null	mgtA	-	5.084343418706602
1813	3108	PA3105	AAG06493.1	null	xcpQ	-	5.083096624296298
1814	5075	PA5075	AAG08460.1	null	-	-	5.082399954757576
1815	5392	PA5392	AAG08777.1	null	-	-	5.0811477180585864
1816	3711	PA3709	AAG07096.1	null	-	-	5.080850387283833
1817	2716	PA2713	AAG06101.1	null	-	-	5.080139857580533
1818	903	PA0901	AAG04290.1	null	aruE	-	5.078493417642457
1819	2554	PA2551	AAG05939.1	null	-	-	5.077271827226905
1820	162	PA0162	AAG03552.1	null	opdC	-	5.076277154868907
1821	2823	PA2820	AAG06208.1	null	-	-	5.076161397735451
1822	3002	PA2999	AAG06387.1	null	nqrA	-	5.075748430496403
1823	4733	PA4733	AAG08119.1	null	acsB	-	5.074939741748791
1824	4681	PA4681	AAG08068.1	null	-	-	5.0724093409768285
1825	1479	PA1477	AAG04866.1	null	ccmC	-	5.071299873075142
1826	859	PA0857	AAG04246.1	null	bolA	-	5.0708442833605725
1827	3327	PA3325	AAG06713.1	null	-	-	5.0689390905950935
1828	3260	PA3258	AAG06646.1	null	-	-	5.068763257550174
1829	2370	PA2366	AAG05754.1	null	-	-	5.067864111819073
1830	2239	PA2235	AAG05623.1	null	pslE	-	5.067729706247944
1831	1545	PA1543	AAG04932.1	null	apt	-	5.06751745764076
1832	2515	PA2512	AAG05900.1	null	antA	-	5.067006486027449
1833	2321	PA2317	AAG05705.1	null	-	-	5.064296559207936
1834	4525	PA4523	AAG07911.1	null	-	-	5.063254206826338
1835	2939	PA2936	AAG06324.1	null	-	-	5.062912685226566
1836	3344	PA3342	AAG06730.1	null	-	-	5.062453756082264
1837	2779	PA2776	AAG06164.1	null	-	-	5.062229745435472
1838	4699	PA4700	AAG08086.1	null	mrcB	-	5.0618251915130505
1839	2749	PA2746	AAG06134.1	null	-	-	5.059677185925895
1840	4331	PA4329	AAG07717.1	null	pykA	-	5.056489198016005
1841	3846	PA3844	AAG07231.1	null	-	-	5.055948450146274
1842	3193	PA3191	AAG06579.1	null	-	-	5.0500734519328345
1843	1810	PA1806	AAG05195.1	null	fabI	-	5.047996535202148
1844	3662	PA3660	AAG07048.1	null	-	-	5.047060912285225
1845	3137	PA3134	AAG06522.1	null	gltX	-	5.0460725525323635
1846	3926	PA3924	AAG07311.1	null	-	-	5.04550312375799
1847	919	PA0917	AAG04306.1	null	kup	-	5.045005710523924
1848	5362	PA5362	AAG08747.1	null	-	-	5.04302564433766
1849	762	PA0761	AAG04150.1	null	nadB	-	5.0397659623475635
1850	2172	PA2168	AAG05556.1	null	-	-	5.036624141146975
1851	341	PA0340	AAG03729.1	null	-	-	5.0345496140372425
1852	5380	PA5380	AAG08765.1	null	gbdR	-	5.0342094085335996
1853	1867	PA1863	AAG05252.1	null	modA	-	5.03412324758536
1854	281	PA0280	AAG03669.1	null	cysA	-	5.030986213603669
1855	1147	PA1145	AAG04534.1	null	-	-	5.030656742927843
1856	2827	PA2824	AAG06212.1	null	-	-	5.030636561968465
1857	1129	PA1127	AAG04516.1	null	-	-	5.029780942273474
1858	493	PA0491	AAG03880.1	null	-	-	5.02707018071945
1859	1777	PA1773	AAG05162.1	null	cmaX	-	5.026899674989972
1860	4148	PA4146	AAG07533.1	null	-	-	5.026436540585835
1861	3139	PA3136	AAG06524.1	null	-	-	5.026153363079243
1862	4883	PA4883	AAG08268.1	null	-	-	5.025682907105956
1863	836	PA0834	AAG04223.1	null	-	-	5.025580702727617
1864	593	PA0591	AAG03980.1	null	-	-	5.025497967436629
1865	1587	PA1583	AAG04972.1	null	sdhA	-	5.02040645255803
1866	2435	PA2432	AAG05820.1	null	bexR	-	5.0203711525519426
1867	5409	PA5409	AAG08794.1	null	-	-	5.019923282504857
1868	2835	PA2832	AAG06220.1	null	tpm	-	5.017601396245296
1869	300	PA0299	AAG03688.1	null	spuC	-	5.016901251020585
1870	356	PA0355	AAG03744.1	null	pfpI	-	5.015777463019632
1871	273	PA0272	AAG03661.1	null	-	-	5.015670598111164
1872	4603	PA4602	AAG07990.1	null	glyA3	-	5.015104877353867
1873	4839	PA4839	AAG08224.1	null	speA	-	5.015069107351254
1874	5500	PA5499	AAG08884.1	null	np20	-	5.013952767604658
1875	1304	PA1302	AAG04691.1	null	-	-	5.012142882204626
1876	4669	PA4669	AAG08056.1	null	ipk	-	5.011737959488885
1877	5321	PA5321	AAG08706.1	null	dut	-	5.011070117871211
1878	3174	PA3172	AAG06560.1	null	-	-	5.0096931119323544
1879	1452	PA1450	AAG04839.1	null	-	-	5.0067461482376565
1880	909	PA0907	AAG04296.1	null	-	-	5.000767722990133
1881	1483	PA1481	AAG04870.1	null	ccmG	-	4.997285847918561
1882	3266	PA3264	AAG06652.1	null	-	-	4.993558895608607
1883	62	PA0062	AAG03452.1	null	-	-	4.992532128730535
1884	1917	PA1913	AAG05301.1	null	-	-	4.992254625071338
1885	1655	PA1651	AAG05040.1	null	-	-	4.990584241787573
1886	585	PA0583	AAG03972.1	null	-	-	4.986359414589411
1887	344	PA0343	AAG03732.1	null	-	-	4.983847841834597
1888	357	PA0356	AAG03745.1	null	-	-	4.983572031951084
1889	5190	PA5190	AAG08575.1	null	-	-	4.981995898629094
1890	4817	PA4817	AAG08202.1	null	-	-	4.9810385937137935
1891	4545	PA4544	AAG07932.1	null	rluD	-	4.980769386741766
1892	5310	PA5310	AAG08695.1	null	-	-	4.979659077645882
1893	1554	PA1552	AAG04941.1	null	ccoP1	-	4.979157664885808
1894	4369	PA4367	AAG07755.1	null	bifA	-	4.975458191175768
1895	1618	PA1614	AAG05003.1	null	gpsA	-	4.975073903005497
1896	5163	PA5163	AAG08548.1	null	rmlA	-	4.97456637602613
1897	4542	PA4541	AAG07929.1	null	-	-	4.97287698603903
1898	1783	PA1779	AAG05168.1	null	-	-	4.971718220304002
1899	3859	PA3857	AAG07244.1	null	pcs	-	4.969971343721209
1900	5112	PA5112	AAG08497.1	null	estA	-	4.969192154583117
1901	2341	PA2337	AAG05725.1	null	mtlR	-	4.968517767356034
1902	1519	PA1517	AAG04906.1	null	-	-	4.968251790855865
1903	4312	PA4310	AAG07698.1	null	pctB	-	4.967571014370268
1904	877	PA0875	AAG04264.1	null	-	-	4.966529393986968
1905	2701	PA2698	AAG06086.1	null	-	-	4.9644860673620075
1906	5283	PA5283	AAG08668.1	null	-	-	4.960362104192613
1907	2255	PA2251	AAG05639.1	null	-	-	4.96011119415005
1908	1056	PA1054	AAG04443.1	null	-	-	4.958682689629818
1909	4536	PA4535	AAG07923.1	null	-	-	4.957362873107736
1910	2774	PA2771	AAG06159.1	null	-	-	4.956338430415965
1911	5327	PA5327	AAG08712.1	null	-	-	4.952162419891342
1912	133	PA0133	AAG03523.1	null	-	-	4.951528840463922
1913	3736	PA3734	AAG07121.1	null	-	-	4.949463063046404
1914	863	PA0861	AAG04250.1	null	-	-	4.949334718894882
1915	1079	PA1077	AAG04466.1	null	flgB	-	4.946511694650447
1916	5297	PA5297	AAG08682.1	null	poxB	-	4.946309904449944
1917	1689	PA1685	AAG05074.1	null	masA	-	4.945642600717735
1918	1212	PA1210	AAG04599.1	null	-	-	4.944584174879935
1919	643	PA0641	AAG04030.1	null	-	-	4.940966590499056
1920	3536	PA3534	AAG06922.1	null	-	-	4.933765787211298
1921	1306	PA1304	AAG04693.1	null	-	-	4.933369589424827
1922	3688	PA3686	AAG07074.1	null	adk	-	4.932507286212394
1923	3639	PA3637	AAG07025.1	null	pyrG	-	4.926774934111663
1924	2077	PA2073	AAG05461.1	null	-	-	4.925764673120654
1925	4612	PA4611	AAG07999.1	null	-	-	4.924406984780671
1926	1647	PA1643	AAG05032.1	null	-	-	4.921593547507628
1927	113	PA0113	AAG03503.1	null	-	-	4.921189443178703
1928	3645	PA3643	AAG07031.1	null	lpxB	-	4.91876934820198
1929	2795	PA2792	AAG06180.1	null	-	-	4.918396856969327
1930	4776	PA4776	AAG08162.1	null	pmrA	-	4.917874830490287
1931	1070	PA1068	AAG04457.1	null	-	-	4.916054549024808
1932	4581	PA4580	AAG07968.1	null	-	-	4.915485792748795
1933	957	PA0955	AAG04344.1	null	-	-	4.915446114727074
1934	1117	PA1115	AAG04504.1	null	-	-	4.914578411017065
1935	4398	PA4396	AAG07784.1	null	-	-	4.91375090679411
1936	1003	PA1001	AAG04390.1	null	phnA	-	4.911797214842596
1937	5459	PA5459	AAG08844.1	null	-	-	4.911508577864834
1938	1121	PA1119	AAG04508.1	null	yfiB	-	4.910581564827299
1939	550	PA0548	AAG03937.1	null	tktA	-	4.910097223429985
1940	3578	PA3576	AAG06964.1	null	-	-	4.909661360302333
1941	573	PA0571	AAG03960.1	null	-	-	4.908687229194965
1942	598	PA0596	AAG03985.1	null	-	-	4.907914029293551
1943	3894	PA3892	AAG07279.1	null	-	-	4.9075961494234
1944	2826	PA2823	AAG06211.1	null	-	-	4.907535654537173
1945	1183	PA1181	AAG04570.1	null	-	-	4.906212252942767
1946	5522	PA5521	AAG08906.1	null	-	-	4.90598240563239
1947	4987	PA4987	AAG08372.1	null	-	-	4.90249570042571
1948	1959	PA1955	AAG05343.1	null	-	-	4.901387905837784
1949	3445	PA3443	AAG06831.1	null	-	-	4.900756964694424
1950	609	PA0607	AAG03996.1	null	rpe	-	4.897945089537784
1951	4362	PA4360	AAG07748.1	null	-	-	4.897879328769189
1952	4306	PA4304	AAG07692.1	null	rcpA	-	4.896356981787228
1953	524	PA0522	AAG03911.1	null	-	-	4.8962044282997015
1954	2494	PA2491	AAG05879.1	null	-	-	4.894078859326531
1955	1558	PA1555	AAG04944.1	null	ccoP2	-	4.893879687408901
1956	4119	PA4117	AAG07504.1	null	bphP	-	4.8934469018519025
1957	2589	PA2586	AAG05974.1	null	gacA	-	4.891356364650471
1958	7	PA0007	AAG03397.1	null	-	-	4.8884062199856455
1959	4624	PA4623	AAG08011.1	null	-	-	4.888164754426878
1960	4007	PA4005	AAG07392.1	null	-	-	4.885537764641633
1961	2262	PA2258	AAG05646.1	null	ptxR	-	4.8846399469750015
1962	2995	PA2992	AAG06380.1	null	-	-	4.882324824303051
1963	4105	PA4103	AAG07490.1	null	-	-	4.881393738843988
1964	317	PA0316	AAG03705.1	null	serA	-	4.881223022896001
1965	284	PA0283	AAG03672.1	null	sbp	-	4.881183430066516
1966	5437	PA5437	AAG08822.1	null	-	-	4.881056979060331
1967	964	PA0962	AAG04351.1	null	-	-	4.8809461704802874
1968	1755	PA1751	AAG05140.1	null	-	-	4.8802766917129885
1969	1464	PA1462	AAG04851.1	null	-	-	4.880194629582451
1970	2097	PA2093	AAG05481.1	null	-	-	4.878296105693406
1971	5143	PA5143	AAG08528.1	null	hisB	-	4.877673693051289
1972	5229	PA5229	AAG08614.1	null	-	-	4.876802400253288
1973	2576	PA2573	AAG05961.1	null	-	-	4.87591557086257
1974	206	PA0205	AAG03594.1	null	-	-	4.874097818930927
1975	1296	PA1294	AAG04683.1	null	rnd	-	4.873186666112823
1976	5389	PA5389	AAG08774.1	null	cdhR	-	4.872777928106313
1977	3725	PA3723	AAG07110.1	null	-	-	4.8715381506824595
1978	5261	PA5261	AAG08646.1	null	algR	-	4.871269444396978
1979	426	PA0425	AAG03814.1	null	mexA	-	4.8705595203673955
1980	1934	PA1930	AAG05318.1	null	-	-	4.87055255795192
1981	5436	PA5436	AAG08821.1	null	-	-	4.870141168976805
1982	127	PA0127	AAG03517.1	null	-	-	4.8696316577244065
1983	3170	PA3168	AAG06556.1	null	gyrA	-	4.86896674596933
1984	2787	PA2784	AAG06172.1	null	-	-	4.867262560975101
1985	849	PA0847	AAG04236.1	null	-	-	4.866882503269905
1986	4539	PA4538	AAG07926.1	null	ndh	-	4.865051109818838
1987	3866	PA3864	AAG07251.1	null	dauR	-	4.861157420567532
1988	3494	PA3492	AAG06880.1	null	-	-	4.8599298500079255
1989	508	PA0506	AAG03895.1	null	-	-	4.858680371998482
1990	1487	PA1485	AAG04874.1	null	-	-	4.857518029714128
1991	5138	PA5138	AAG08523.1	null	-	-	4.857299761342605
1992	3499	PA3497	AAG06885.1	null	-	-	4.856953564625702
1993	3637	PA3635	AAG07023.1	null	eno	-	4.856398818676317
1994	1502	PA1500	AAG04889.1	null	-	-	4.855638030276438
1995	1716	PA1712	AAG05101.1	null	exsB	-	4.854969581319615
1996	3857	PA3855	AAG07242.1	null	-	-	4.853164066395298
1997	4623	PA4622	AAG08010.1	null	-	-	4.852294461607338
1998	510	PA0508	AAG03897.1	null	-	-	4.851125609768771
1999	4877	PA4877	AAG08262.1	null	-	-	4.84944120049008
[truncated: 3,569 more rows]
