# Supplementary material for: Bioinformatic Assessment of Factors Affecting the Correlation between Protein Abundance and Elongation Efficiency in Prokaryotes
Source: Int J Mol Sci. 2022 Oct 9;23(19):11996. doi: 10.3390/ijms231911996 (PMC9570070; doi:10.3390/ijms231911996)
Supplement: Supplementary file 1 [file ijms-23-11996-s001.zip › EloE/output_folder/Pseudomonas_aeruginosa_PAO1_208964/pseudomonas aeruginosa pao1_number_eei.txt]

number	single	first	middle	last	EEI3
1	0	1	0	0	5.890626221297933
2	0	0	1	0	7.629912906592358
3	0	0	1	0	6.0809108172874
4	0	0	0	1	6.535031909804011
5	0	1	0	0	3.867834168223234
6	0	0	0	1	5.382738803425718
7	1	0	0	0	4.8884062199856455
8	0	1	0	0	3.117397865228293
9	0	0	0	1	6.314920504737752
10	1	0	0	0	4.7682071512869495
11	1	0	0	0	7.791765855445184
12	1	0	0	0	9.431793089288902
13	1	0	0	0	7.692545605304867
14	1	0	0	0	9.254132599421332
15	1	0	0	0	2.73123773602685
16	0	1	0	0	3.321339369638329
17	0	0	1	0	2.1883013308163406
18	0	0	0	1	1.70740353202827
19	1	0	0	0	9.337714580875112
20	1	0	0	0	5.3640936957194985
21	0	1	0	0	1.4620621697873377
22	0	0	0	1	2.2240969656543212
23	1	0	0	0	4.177635031045282
24	1	0	0	0	3.6424009585038206
25	1	0	0	0	2.0903630795358645
26	0	1	0	0	5.192547309688212
27	0	0	1	0	2.4691777653869007
28	0	0	0	1	1.7857726288240268
29	0	1	0	0	3.949394344457391
30	0	0	1	0	2.574470969391503
31	0	0	0	1	3.255430368749259
32	1	0	0	0	3.308791000826874
33	0	1	0	0	4.625735517368632
34	0	0	0	1	8.702918856716074
35	0	1	0	0	2.3807323106048073
36	0	0	0	1	4.122162409182916
37	1	0	0	0	2.33010643457739
38	1	0	0	0	7.282241371696419
39	1	0	0	0	7.193867198094095
40	1	0	0	0	2.6454107431435805
41	1	0	0	0	2.6358027723538964
42	1	0	0	0	7.911112648558021
43	1	0	0	0	3.728821075403245
44	1	0	0	0	4.786173062430352
45	0	1	0	0	5.968112727988046
46	0	0	0	1	7.4887119603936085
47	1	0	0	0	4.400646443598711
48	1	0	0	0	3.1853736853571317
49	1	0	0	0	1.8787222995382455
50	1	0	0	0	4.407218259204598
51	1	0	0	0	5.717157203489903
52	1	0	0	0	3.6620394000074317
53	1	0	0	0	9.331135333828332
54	0	1	0	0	2.5422958895211694
55	0	0	0	1	3.1774359881367658
56	1	0	0	0	2.3134177434793184
57	1	0	0	0	3.0492157819768626
58	1	0	0	0	1.7952066411427512
59	1	0	0	0	6.481645383261924
60	1	0	0	0	4.629577172609556
61	1	0	0	0	1.9957013449926198
62	1	0	0	0	4.992532128730535
63	1	0	0	0	1.6115648467227521
64	0	1	0	0	3.7515626949033187
65	0	0	1	0	7.102360106311797
66	0	0	0	1	3.370784229603202
67	0	1	0	0	3.7180754040085424
68	0	0	0	1	3.8500249444599928
69	1	0	0	0	2.607674035923373
70	1	0	0	0	2.182669362685753
71	0	1	0	0	2.53454576738669
72	0	0	1	0	1.350063618607808
73	0	0	1	0	1.2517810915170053
74	0	0	1	0	1.9517684627804066
75	0	0	1	0	2.4247881312608155
76	0	0	1	0	1.5246838849737276
77	0	0	0	1	2.7119326090277776
78	0	1	0	0	1.5243027939627722
79	0	0	1	0	2.252512691396691
80	0	0	0	1	2.0958294152247543
81	1	0	0	0	1.5354411107562906
82	1	0	0	0	2.9862093119610367
83	0	1	0	0	5.937643950629007
84	0	0	0	1	5.609761212267116
85	1	0	0	0	7.138125034517328
86	0	1	0	0	2.4640310457087886
87	0	0	1	0	5.231762922317024
88	0	0	1	0	2.7497582712819626
89	0	0	1	0	2.2212771035652765
90	0	0	0	1	2.9225779695274654
91	1	0	0	0	3.6215979241452083
92	0	1	0	0	9.557059983191895
93	0	0	1	0	3.04518639031846
94	0	0	0	1	5.929498060780324
95	0	1	0	0	6.517693078625495
96	0	0	1	0	2.6470094641737245
97	0	0	1	0	2.8836212302755464
98	0	0	1	0	1.8485140194474055
99	0	0	1	0	7.627653147262312
100	0	0	1	0	9.152437987157374
101	0	0	0	1	1.477293116694365
102	1	0	0	0	5.569042287317655
103	1	0	0	0	3.5612321471623063
104	1	0	0	0	3.2039422658862393
105	0	1	0	0	5.436269494371217
106	0	0	1	0	6.552595627387973
107	0	0	1	0	8.39510044328134
108	0	0	0	1	4.545158354585098
109	1	0	0	0	2.9026169447714336
110	0	1	0	0	2.158405295967534
111	0	0	0	1	2.1919710311059597
112	0	1	0	0	2.4789079519949935
113	0	0	1	0	4.921189443178703
114	0	0	0	1	8.219404496929545
115	1	0	0	0	3.771339336294118
116	1	0	0	0	4.120288694337465
117	0	1	0	0	2.0160494893294767
118	0	0	0	1	2.6591299401317476
119	1	0	0	0	4.783430710384771
120	1	0	0	0	2.9352378636934757
121	1	0	0	0	2.5470944797973667
122	1	0	0	0	8.575926119993499
123	1	0	0	0	3.4407034767865765
124	0	1	0	0	7.348704809409499
125	0	0	0	1	3.827308531357804
126	1	0	0	0	5.744059702801703
127	1	0	0	0	4.8696316577244065
128	1	0	0	0	9.291973062294181
129	1	0	0	0	4.141683305119378
130	1	0	0	0	3.537853164406021
131	0	1	0	0	2.970890114948829
132	0	0	0	1	4.6205591956051535
133	1	0	0	0	4.951528840463922
134	1	0	0	0	4.4464048906372
135	1	0	0	0	9.079580044395742
136	0	1	0	0	1.4211062668514427
137	0	0	1	0	3.410461410596079
138	0	0	0	1	3.539653219766165
139	1	0	0	0	8.317867985561627
140	1	0	0	0	3.6984181985547715
141	1	0	0	0	4.668800999675625
142	1	0	0	0	1.893204545620301
143	1	0	0	0	3.9546100004728273
144	1	0	0	0	1.768730625887004
145	1	0	0	0	2.2835135237162056
146	1	0	0	0	4.424396363709285
147	1	0	0	0	2.967187456933223
148	1	0	0	0	5.234830388909645
149	0	1	0	0	1.5507765039869668
150	0	0	0	1	1.678439006617545
151	1	0	0	0	2.7398013654058135
152	1	0	0	0	2.421994150642437
153	0	1	0	0	5.702426325909394
154	0	0	0	1	5.37721034715108
155	1	0	0	0	6.531900715302689
156	0	1	0	0	2.699191403255842
157	0	0	1	0	2.140003616219536
158	0	0	0	1	5.557467277697232
159	1	0	0	0	4.751195810249263
160	1	0	0	0	9.753234403039341
161	1	0	0	0	5.170073559429128
162	1	0	0	0	5.076277154868907
163	1	0	0	0	2.1637066242800445
164	1	0	0	0	2.0628761640878657
165	1	0	0	0	7.576981278385651
166	1	0	0	0	2.599113420897978
167	0	1	0	0	2.4567176086733724
168	0	0	0	1	1.4866773430358744
169	1	0	0	0	5.62942665708927
170	0	1	0	0	6.103035917580757
171	0	0	1	0	4.449378929947472
172	0	0	0	1	2.6928585509181255
173	0	1	0	0	1.5701977308016022
174	0	0	1	0	2.6930623837766694
175	0	0	0	1	4.2187043445638785
176	0	1	0	0	2.0433842666394195
177	0	0	1	0	2.4735763609276358
178	0	0	1	0	2.295469542163461
179	0	0	0	1	5.7094189458096105
180	1	0	0	0	3.293777215057101
181	1	0	0	0	2.568873621104294
182	1	0	0	0	1.6194439337539028
183	1	0	0	0	4.059741440008087
184	0	1	0	0	2.8219024513097613
185	0	0	0	1	1.8686886953838489
186	1	0	0	0	3.7988131981281743
187	0	1	0	0	3.4395927113326574
188	0	0	0	1	4.741272735794187
189	1	0	0	0	2.714082500434949
190	1	0	0	0	1.8749860093509303
191	1	0	0	0	2.7087589385887054
192	0	1	0	0	3.7696572493656246
193	0	0	0	1	2.941255591908066
194	1	0	0	0	2.5036558047384374
195	1	0	0	0	1.8517948181122645
196	0	1	0	0	7.4126183343575045
197	0	0	0	1	4.5106061858151785
198	0	1	0	0	1.7239871566368121
199	0	0	1	0	2.917464421201915
200	0	0	0	1	6.951735931494921
201	1	0	0	0	4.061376492317582
202	1	0	0	0	1.90857183666761
203	1	0	0	0	1.9087192066323166
204	0	1	0	0	3.470683467715202
205	0	0	1	0	5.47614885752191
206	0	0	1	0	4.874097818930927
207	0	0	0	1	4.668118590203516
208	1	0	0	0	2.175732965926055
209	0	1	0	0	2.5068422709651164
210	0	0	1	0	1.4664149976794187
211	0	0	1	0	1.3233494407458752
212	0	0	1	0	2.055110066664434
213	0	0	1	0	1.4713665851936935
214	0	0	1	0	1.6212376851710864
215	0	0	0	1	1.6033391149824365
216	0	1	0	0	2.280848547930279
217	0	0	0	1	4.677487383939594
218	1	0	0	0	5.8395685794589545
219	1	0	0	0	7.001022354516073
220	1	0	0	0	2.4314386048956727
221	0	1	0	0	4.592418266936459
222	0	0	0	1	2.811261119341473
223	1	0	0	0	2.6154531733811797
224	1	0	0	0	3.450624265781394
225	1	0	0	0	5.73605544181807
226	1	0	0	0	6.242100709518038
227	0	1	0	0	5.313078686867676
228	0	0	1	0	1.935149442380143
229	0	0	0	1	2.4350395903131092
230	0	1	0	0	4.5949542964030945
231	0	0	1	0	1.720807337868637
232	0	0	1	0	2.846798836919595
233	0	0	0	1	5.743030211561109
234	1	0	0	0	2.5127148210945975
235	1	0	0	0	5.461559618336785
236	1	0	0	0	4.58367730052691
237	1	0	0	0	1.8914932108485867
238	0	1	0	0	2.9707163190697865
239	0	0	0	1	1.6159588387507757
240	1	0	0	0	4.014903801221608
241	1	0	0	0	3.624857862621659
242	1	0	0	0	3.109439072265165
243	1	0	0	0	3.5154136484404903
244	1	0	0	0	5.530387618932078
245	0	1	0	0	1.379650342339114
246	0	0	0	1	4.582189429999293
247	1	0	0	0	2.9660014875362064
248	1	0	0	0	3.5182258118068517
249	1	0	0	0	2.8805912383607004
250	1	0	0	0	2.9251092738932565
251	1	0	0	0	5.490430413031666
252	1	0	0	0	4.1771105854185615
253	1	0	0	0	7.353683011440953
254	0	1	0	0	2.780628117527568
255	0	0	0	1	2.1748603947230523
256	1	0	0	0	3.1356330201208675
257	1	0	0	0	5.961302394060281
258	0	1	0	0	8.393286894350734
259	0	0	0	1	9.798079724389895
260	1	0	0	0	3.7594810297801184
261	0	1	0	0	5.6030643834097615
262	0	0	1	0	3.576212171228893
263	0	0	0	1	4.818290719571755
264	1	0	0	0	7.698562359645308
265	1	0	0	0	5.897729790586794
266	1	0	0	0	3.496811148393769
267	1	0	0	0	3.74307038960127
268	1	0	0	0	2.8655233709904255
269	1	0	0	0	2.2431900530154616
270	0	1	0	0	4.338584468940129
271	0	0	1	0	6.289758580923262
272	0	0	0	1	5.560410080804899
273	1	0	0	0	5.015670598111164
274	1	0	0	0	1.4455821637097093
275	1	0	0	0	2.990116226831659
276	1	0	0	0	2.8771512919136892
277	1	0	0	0	3.3589637531924192
278	1	0	0	0	2.54432931825828
279	1	0	0	0	2.0573109959035136
280	1	0	0	0	1.511273895403311
281	0	1	0	0	5.030986213603669
282	0	0	1	0	5.936527309254738
283	0	0	0	1	4.246948355136918
284	1	0	0	0	4.881183430066516
285	1	0	0	0	5.497623566678587
286	1	0	0	0	5.26742417936536
287	1	0	0	0	6.905375436169648
288	1	0	0	0	2.5862648880593304
289	1	0	0	0	2.8398833825196697
290	1	0	0	0	2.9458776294720272
291	1	0	0	0	5.1237520334375235
292	1	0	0	0	6.322084540376627
293	1	0	0	0	6.903635344925386
294	1	0	0	0	6.460899554212475
295	1	0	0	0	2.9238642662665937
296	1	0	0	0	4.579987476289783
297	1	0	0	0	6.991705280442421
298	0	1	0	0	6.991602390560705
299	0	0	0	1	5.537685035836855
300	1	0	0	0	5.016901251020585
301	1	0	0	0	8.840686087692507
302	1	0	0	0	7.380304557194981
303	0	1	0	0	3.9683295530999656
304	0	0	0	1	8.117075994378101
305	1	0	0	0	7.0175380196003845
306	1	0	0	0	3.098494539894551
307	1	0	0	0	2.6880142915053855
308	1	0	0	0	2.207572580708672
309	1	0	0	0	2.637857327316043
310	1	0	0	0	2.1555333912898305
311	1	0	0	0	3.0917109532506606
312	1	0	0	0	2.0466117127183323
313	1	0	0	0	1.8406970129680587
314	1	0	0	0	6.007617113119179
315	1	0	0	0	5.178170866669725
316	1	0	0	0	4.062283480892018
317	1	0	0	0	4.881223022896001
318	1	0	0	0	6.00566757220395
319	1	0	0	0	3.2311273705518957
320	1	0	0	0	9.033805072382501
321	1	0	0	0	6.875712149372861
322	0	1	0	0	4.541247165166653
323	0	0	0	1	3.12007508062865
324	1	0	0	0	6.8948517830558185
325	0	1	0	0	6.560290102044091
326	0	0	1	0	4.480975492028598
327	0	0	0	1	2.625785700860125
328	1	0	0	0	7.294336850830075
329	1	0	0	0	3.980375132145052
330	1	0	0	0	5.74967346070437
331	1	0	0	0	7.298043438763735
332	1	0	0	0	3.5798304154591065
333	1	0	0	0	1.8348644518353872
334	1	0	0	0	1.8180699228407793
335	1	0	0	0	2.5691717097509286
336	1	0	0	0	2.744680012097587
337	0	1	0	0	3.4983898458484792
338	0	0	1	0	3.745387146008935
339	0	0	0	1	4.065809481246314
340	1	0	0	0	1.760178900044538
341	0	1	0	0	5.0345496140372425
342	0	0	0	1	5.226910807786906
343	1	0	0	0	5.16933227293719
344	0	1	0	0	4.983847841834597
345	0	0	1	0	1.5337591704291753
346	0	0	0	1	1.283912284765527
347	1	0	0	0	5.091174449839956
348	1	0	0	0	2.6356190158077393
349	0	1	0	0	2.4684502978068816
350	0	0	0	1	2.4383612526151515
351	1	0	0	0	2.0135130761072797
352	1	0	0	0	3.844581862747956
353	1	0	0	0	4.563764969028762
354	1	0	0	0	4.7299136449417185
355	1	0	0	0	4.8056430940255614
356	1	0	0	0	5.015777463019632
357	1	0	0	0	4.983572031951084
358	1	0	0	0	3.7606938315062104
359	1	0	0	0	4.369667808019551
360	1	0	0	0	2.9116022050586103
361	1	0	0	0	5.273050490547143
362	1	0	0	0	2.4654431338759197
363	1	0	0	0	9.715688532442572
364	1	0	0	0	6.778071883535265
365	1	0	0	0	3.1119508647805305
366	1	0	0	0	4.594680693157578
367	1	0	0	0	4.195745401041811
368	1	0	0	0	5.501641929776497
369	0	1	0	0	3.0895604850400433
370	0	0	0	1	5.4100798126481715
371	0	1	0	0	4.452341640844343
372	0	0	1	0	5.119336209400564
373	0	0	0	1	3.079515418475067
374	0	1	0	0	2.9904162667544614
375	0	0	1	0	5.1721583699999725
376	0	0	0	1	4.281122377286278
377	1	0	0	0	2.7407629819753176
378	1	0	0	0	2.5003709815833024
379	1	0	0	0	3.2945786473449536
380	1	0	0	0	2.4850338775066745
381	1	0	0	0	2.3958105961611857
382	1	0	0	0	6.20883294755177
383	1	0	0	0	3.2557864171677586
384	1	0	0	0	3.2437900606924104
385	1	0	0	0	3.6035981333348674
386	1	0	0	0	8.23382075222626
387	1	0	0	0	2.866652249681781
388	0	1	0	0	2.668792940410723
389	0	0	0	1	4.535055763345709
390	0	1	0	0	5.623358727321027
391	0	0	0	1	5.253808239713301
392	1	0	0	0	3.221201802063683
393	0	1	0	0	8.358062007672222
394	0	0	1	0	2.0168872460585066
395	0	0	0	1	2.9963770862189723
396	1	0	0	0	5.590687972034064
397	1	0	0	0	6.127790711192346
398	1	0	0	0	3.367769235713234
399	1	0	0	0	9.338448676971508
400	0	1	0	0	3.6069973556012758
401	0	0	0	1	2.6951382886816977
402	0	1	0	0	2.252046093270999
403	0	0	1	0	5.365373333779236
404	0	0	0	1	3.132058147124979
405	0	1	0	0	3.9942555366940424
406	0	0	0	1	2.908624132344987
407	1	0	0	0	5.338096817505392
408	1	0	0	0	3.980755111371095
409	1	0	0	0	8.558242642856454
410	1	0	0	0	6.399261526668339
411	1	0	0	0	3.7524884047493585
412	1	0	0	0	5.782728251796268
413	0	1	0	0	4.040512130242269
414	0	0	1	0	2.6349951006740646
415	0	0	1	0	2.6859307444954905
416	0	0	1	0	2.1008279138439208
417	0	0	0	1	1.598690235296859
418	1	0	0	0	2.949922409976929
419	0	1	0	0	1.7600356225875977
420	0	0	0	1	2.431242111603301
421	1	0	0	0	4.809245338550542
422	1	0	0	0	4.555796966643572
423	0	1	0	0	7.726257384801937
424	0	0	0	1	7.22416922825568
425	1	0	0	0	9.266724452946859
426	0	1	0	0	4.8705595203673955
427	0	0	1	0	7.247686704882294
428	0	0	0	1	3.070630586777885
429	1	0	0	0	2.5915462612983693
430	1	0	0	0	7.464113463678837
431	1	0	0	0	3.0542594759778066
432	0	1	0	0	7.945617589072782
433	0	0	0	1	7.678338997573844
434	1	0	0	0	5.66037949975878
435	0	1	0	0	3.299596134792769
436	0	0	0	1	3.8212001100947104
437	1	0	0	0	6.5360041768659904
438	0	1	0	0	3.933503427531602
439	0	0	0	1	3.1474729418886622
440	0	1	0	0	2.9876672727151714
441	0	0	0	1	2.4966486467099043
442	1	0	0	0	3.6062610238203883
443	1	0	0	0	5.933854564903684
444	1	0	0	0	4.21656824983969
445	1	0	0	0	3.524065855812869
446	1	0	0	0	3.9706947425055974
447	1	0	0	0	3.1455623771632313
448	1	0	0	0	4.314283700963956
449	0	1	0	0	3.6412918762280437
450	0	0	0	1	2.9120363573249626
451	1	0	0	0	5.08560154961151
452	0	1	0	0	2.0042639796962987
453	0	0	0	1	3.1418475579843674
454	1	0	0	0	5.869241468548324
455	1	0	0	0	4.123290491883963
456	1	0	0	0	3.4532956784076316
457	1	0	0	0	8.447747584171495
458	1	0	0	0	6.609319851601785
459	0	1	0	0	6.61044441964439
460	0	0	0	1	4.622581226812501
461	1	0	0	0	2.710578743078013
462	1	0	0	0	3.0949027856549325
463	1	0	0	0	5.2538008304548445
464	1	0	0	0	6.69587975396352
465	0	1	0	0	2.106555598362595
466	0	0	0	1	2.4898640194823076
467	1	0	0	0	4.21523995821421
468	1	0	0	0	7.732799492932575
469	0	1	0	0	3.2258229621626677
470	0	0	0	1	2.0839037307149413
471	1	0	0	0	4.050017100974409
472	1	0	0	0	5.9188213741424285
473	0	1	0	0	2.641837855274805
474	0	0	0	1	3.848367669223261
475	1	0	0	0	2.5281985835848313
476	1	0	0	0	3.5375501899918373
477	1	0	0	0	3.1898957566498285
478	1	0	0	0	3.450764120013496
479	1	0	0	0	4.166759400840477
480	1	0	0	0	6.810106026087478
481	1	0	0	0	1.8551661800056125
482	1	0	0	0	1.9410897734261474
483	1	0	0	0	8.485240929147396
484	1	0	0	0	5.430678925958679
485	0	1	0	0	4.764453260351268
486	0	0	0	1	5.933854564903684
487	1	0	0	0	6.402583568291662
488	1	0	0	0	2.8622391951453023
489	1	0	0	0	4.20083335341805
490	1	0	0	0	1.4735655386387763
491	1	0	0	0	1.636693946389027
492	1	0	0	0	9.0425319267806
493	1	0	0	0	5.02707018071945
494	1	0	0	0	2.232656733096802
495	0	1	0	0	3.1711257197234866
496	0	0	1	0	1.9024618811703624
497	0	0	1	0	4.647765803637692
498	0	0	0	1	4.7676158048062085
499	1	0	0	0	9.843811454452574
500	0	1	0	0	9.731525173850358
501	0	0	0	1	6.971371289249222
502	1	0	0	0	7.77053370323449
503	0	1	0	0	1.7228842976561036
504	0	0	1	0	2.882353646827271
505	0	0	1	0	1.6401456649176922
506	0	0	0	1	1.7031347219905
507	1	0	0	0	4.826608918079361
508	1	0	0	0	4.858680371998482
509	1	0	0	0	4.198194786019113
510	1	0	0	0	4.851125609768771
511	0	1	0	0	3.429084136142723
512	0	0	1	0	1.8520590920353506
513	0	0	1	0	2.3069531108940406
514	0	0	1	0	2.4085436617384444
515	0	0	1	0	6.679271995677078
516	0	0	1	0	2.0884108250020006
517	0	0	1	0	3.3731286316503364
518	0	0	1	0	5.525002946653249
519	0	0	1	0	1.9644654404963224
520	0	0	0	1	3.276895478212723
521	1	0	0	0	7.475587712838805
522	0	1	0	0	2.9106685271486064
523	0	0	1	0	3.437045760835165
524	0	0	0	1	4.8962044282997015
525	0	1	0	0	4.406609180922224
526	0	0	1	0	6.790526328728295
527	0	0	0	1	1.802934988866865
528	1	0	0	0	3.4926936258209773
529	1	0	0	0	6.842826087012041
530	1	0	0	0	3.7682683186106725
531	1	0	0	0	4.295838899299117
532	0	1	0	0	2.1840249649355985
533	0	0	0	1	2.6231982423059996
534	1	0	0	0	4.741310501127935
535	1	0	0	0	3.474558745290624
536	0	1	0	0	2.5510944683498753
537	0	0	0	1	2.3726579438403075
538	0	1	0	0	3.1186116986347074
539	0	0	0	1	4.6674540685905574
540	1	0	0	0	2.7484066149468527
541	1	0	0	0	4.730835688612977
542	1	0	0	0	4.291502362974257
543	1	0	0	0	8.025997163469038
544	1	0	0	0	2.597278771486485
545	1	0	0	0	1.9828953750132843
546	1	0	0	0	5.644023735646796
547	1	0	0	0	3.068459246342262
548	0	1	0	0	4.157498065231257
549	0	0	0	1	3.618950308219077
550	0	1	0	0	4.910097223429985
551	0	0	0	1	2.309979398175104
552	1	0	0	0	3.5870816390220144
553	0	1	0	0	6.662962296140058
554	0	0	0	1	3.6033144446586003
555	1	0	0	0	5.175512884914982
556	1	0	0	0	2.250612635873145
557	1	0	0	0	6.8075174342167175
558	1	0	0	0	2.667342435080784
559	1	0	0	0	4.801407745159385
560	1	0	0	0	5.214875396559843
561	1	0	0	0	3.6249228277222096
562	0	1	0	0	8.540392550572678
563	0	0	0	1	9.373115119620131
564	1	0	0	0	2.2602420376330006
565	1	0	0	0	7.579803334152821
566	1	0	0	0	2.628627729832294
567	1	0	0	0	4.250538718117521
568	1	0	0	0	2.720331159420746
569	1	0	0	0	9.206744856015082
570	0	1	0	0	3.924166028220307
571	0	0	1	0	2.9059457653360203
572	0	0	1	0	3.6198292131412133
573	0	0	0	1	4.908687229194965
574	1	0	0	0	4.066937656572726
575	1	0	0	0	3.8219131460285567
576	1	0	0	0	8.071016708443691
577	1	0	0	0	4.767162762862978
578	1	0	0	0	6.745373287356648
579	1	0	0	0	4.289268561172818
580	1	0	0	0	5.180537428739068
581	1	0	0	0	6.076393991919489
582	1	0	0	0	2.7303807696221085
583	1	0	0	0	1.5768387536466304
584	0	1	0	0	5.247516218198083
585	0	0	0	1	4.986359414589411
586	1	0	0	0	2.9981654968922027
587	1	0	0	0	4.844350306949857
588	0	1	0	0	8.266498072580388
589	0	0	0	1	5.573825780379784
590	1	0	0	0	8.179829292136947
591	1	0	0	0	4.252389820080808
592	0	1	0	0	6.759647906708497
593	0	0	1	0	5.025497967436629
594	0	0	0	1	6.421040241940869
595	0	1	0	0	2.517347256661744
596	0	0	1	0	5.433680500677651
597	0	0	0	1	8.429846080779356
598	0	1	0	0	4.907914029293551
599	0	0	1	0	1.8817697653268661
600	0	0	0	1	3.776355227800543
601	1	0	0	0	4.821861063300745
602	1	0	0	0	3.7658411756348866
603	1	0	0	0	6.90637601445669
604	1	0	0	0	3.74675595455379
605	1	0	0	0	4.357875802511738
606	1	0	0	0	4.203380334805529
607	1	0	0	0	5.8806935907946185
608	1	0	0	0	4.657589090000534
609	0	1	0	0	4.897945089537784
610	0	0	0	1	4.725069693457523
611	1	0	0	0	6.587803109184444
612	1	0	0	0	4.341001677320562
613	1	0	0	0	4.260732586474897
614	1	0	0	0	2.31815224448303
615	1	0	0	0	4.277504585007566
616	0	1	0	0	1.4096354157409539
617	0	0	1	0	3.8567029322826922
618	0	0	0	1	3.6072276550370597
619	0	1	0	0	7.462747264884325
620	0	0	1	0	5.812277039926268
621	0	0	1	0	7.303512206368297
622	0	0	1	0	7.347541183504
623	0	0	0	1	9.628497785097338
624	0	1	0	0	4.748046830018981
625	0	0	1	0	6.519573795768198
626	0	0	0	1	2.079159271248604
627	0	1	0	0	4.510707623666181
628	0	0	1	0	3.3599038246241917
629	0	0	0	1	4.2685490373283805
630	0	1	0	0	5.695629583855847
631	0	0	1	0	1.6833045937627622
632	0	0	1	0	1.5361824633419279
633	0	0	1	0	2.0835830309732137
634	0	0	0	1	4.816638762023088
635	0	1	0	0	5.605426999102425
636	0	0	1	0	6.043875568496698
637	0	0	0	1	5.248905558179535
638	0	1	0	0	3.4481941784851347
639	0	0	1	0	7.22164731426483
640	0	0	1	0	4.183290731832387
641	0	0	0	1	2.510880654185731
642	1	0	0	0	2.7223061259919765
643	1	0	0	0	4.940966590499056
644	0	1	0	0	9.958370414667414
645	0	0	1	0	7.81591452583912
646	0	0	1	0	9.851673248029382
647	0	0	0	1	2.7719699055554665
648	0	1	0	0	8.615609497793615
649	0	0	1	0	8.575443847522031
650	0	0	0	1	9.637275808987894
651	0	1	0	0	6.373972043782054
652	0	0	1	0	4.46618083153444
653	0	0	0	1	5.187762285636797
654	1	0	0	0	8.749324062482449
655	1	0	0	0	5.852196038729912
656	1	0	0	0	8.249605691834821
657	1	0	0	0	4.00402932362519
658	1	0	0	0	7.73825247516325
659	1	0	0	0	3.1779307630222986
660	1	0	0	0	2.5769204514905772
661	1	0	0	0	2.9548473346509496
662	0	1	0	0	3.048014913279309
663	0	0	0	1	7.5390223227276625
664	0	1	0	0	3.2256069888206436
665	0	0	1	0	6.312764476256322
666	0	0	0	1	4.225623735866828
667	1	0	0	0	9.628454204230405
668	0	1	0	0	3.1635436954167933
669	0	0	0	1	7.71295483622477
670	1	0	0	0	8.675781410374736
671	0	1	0	0	4.035174782107027
672	0	0	1	0	3.419248312062619
673	0	0	0	1	2.634930493395264
674	1	0	0	0	6.511208141602897
675	1	0	0	0	3.0540642647955405
676	0	1	0	0	2.4553597843398265
677	0	0	0	1	3.303056875776705
678	1	0	0	0	2.276447479124766
679	0	1	0	0	1.5666443630860876
680	0	0	0	1	2.240495904281711
681	1	0	0	0	1.9454061563397682
682	1	0	0	0	4.112346574741271
683	0	1	0	0	3.1780499094471812
684	0	0	0	1	2.101189714235739
685	0	1	0	0	1.474485394385618
686	0	0	1	0	1.7011780887108388
687	0	0	1	0	3.489624249877002
688	0	0	1	0	1.998326998525834
689	0	0	0	1	1.5011792200902727
690	1	0	0	0	7.6454750670187055
691	1	0	0	0	8.566234883706164
692	1	0	0	0	3.343212862375519
693	1	0	0	0	8.632342795786071
694	0	1	0	0	3.8317409026411426
695	0	0	1	0	2.554641516400453
696	0	0	1	0	7.433858823960016
697	0	0	0	1	3.0761388118631987
698	0	1	0	0	3.3806245055156072
699	0	0	1	0	1.7338411170595533
700	0	0	1	0	3.6933037468010226
701	0	0	1	0	2.313538126563636
702	0	0	1	0	3.107154222235823
703	0	0	0	1	1.9046381588270689
704	1	0	0	0	3.0255197779178067
705	1	0	0	0	2.3137414046602838
706	1	0	0	0	2.0759851953949298
707	1	0	0	0	7.439553587208561
708	1	0	0	0	5.573026693449369
709	1	0	0	0	3.505175202757907
710	1	0	0	0	3.211433323488514
711	1	0	0	0	9.731812785454375
712	1	0	0	0	3.473943048417337
713	1	0	0	0	2.85845115253863
714	1	0	0	0	2.737629695438324
715	1	0	0	0	8.023056757928137
716	1	0	0	0	5.9499082372907655
717	0	1	0	0	9.980461170672413
718	0	0	0	1	9.97887952250382
719	0	1	0	0	9.577925932344327
720	0	0	1	0	9.66289102184114
721	0	0	0	1	2.288535585049511
722	0	1	0	0	7.5805774495298115
723	0	0	1	0	9.366846257129856
724	0	0	1	0	9.633183359575774
725	0	0	0	1	5.104656639841671
726	0	1	0	0	6.7642007986121095
727	0	0	1	0	6.152853225250571
728	0	0	0	1	8.092970672932042
729	0	1	0	0	9.19590092616601
730	0	0	0	1	8.656993820399423
731	1	0	0	0	9.864927518035852
732	1	0	0	0	8.10808010873277
733	1	0	0	0	5.148649290955053
734	1	0	0	0	4.466089268895464
735	0	1	0	0	6.0640798276425905
736	0	0	1	0	7.128427602007084
737	0	0	1	0	2.837188302624306
738	0	0	0	1	3.9030976824603054
739	1	0	0	0	3.6325907902802794
740	1	0	0	0	3.8997521458688644
741	1	0	0	0	2.586086855046733
742	1	0	0	0	4.1739154107438505
743	1	0	0	0	2.8363874939332483
744	1	0	0	0	8.10111266210582
745	1	0	0	0	1.5770580523958093
746	1	0	0	0	3.409398359697524
747	1	0	0	0	2.9739970551472883
748	0	1	0	0	2.0501117566505
749	0	0	0	1	2.8479111636316268
750	1	0	0	0	6.122157938004015
751	1	0	0	0	5.494633203704346
752	0	1	0	0	2.8941249224428582
753	0	0	1	0	4.608952264849389
754	0	0	0	1	5.133818268581269
755	0	1	0	0	3.6769975411052993
756	0	0	0	1	6.564534739480601
757	0	1	0	0	2.915526738369748
758	0	0	0	1	2.970453139173278
759	1	0	0	0	4.028914891104491
760	1	0	0	0	2.5375185859292486
761	1	0	0	0	6.862036615596732
762	1	0	0	0	5.0397659623475635
763	0	1	0	0	6.078195698154098
764	0	0	1	0	3.0741709177259198
765	0	0	1	0	3.7136823925601132
766	0	0	1	0	6.310377580733038
767	0	0	0	1	5.606590566332994
768	0	1	0	0	5.406453378942855
769	0	0	0	1	9.426468630639357
770	0	1	0	0	9.552043265793548
771	0	0	1	0	2.4311308908493454
772	0	0	0	1	5.395123175627606
773	0	1	0	0	1.7807955350027058
774	0	0	0	1	4.372899529125773
775	0	1	0	0	2.9498213713193135
776	0	0	0	1	5.466804021862784
777	1	0	0	0	7.993157142822505
778	1	0	0	0	3.5335634884559277
779	1	0	0	0	3.735460097138389
780	1	0	0	0	6.288419736401249
781	1	0	0	0	3.611357008860337
782	1	0	0	0	5.682370669662994
783	1	0	0	0	4.067709679287391
784	1	0	0	0	5.490288338895007
785	1	0	0	0	3.9191644028686716
786	0	1	0	0	3.6605585659986715
787	0	0	0	1	8.042616635893312
788	1	0	0	0	2.1650952654259163
789	1	0	0	0	4.430975458438277
790	1	0	0	0	5.460509940951782
791	1	0	0	0	1.5732569076165137
792	1	0	0	0	2.1174705252739883
793	1	0	0	0	5.21726547741064
794	1	0	0	0	3.0606444593157724
795	1	0	0	0	3.59623415995599
796	1	0	0	0	5.39258052612057
797	0	1	0	0	3.2149249360936865
798	0	0	0	1	4.540562017894866
799	1	0	0	0	2.1273805780001647
800	1	0	0	0	2.2080468871439343
801	0	1	0	0	2.444203510068507
802	0	0	1	0	2.866842744665276
803	0	0	0	1	5.643739733019106
804	0	1	0	0	6.5899221038260976
805	0	0	0	1	2.4635724959827883
806	1	0	0	0	9.28332190751888
807	1	0	0	0	2.563792714527306
808	1	0	0	0	4.1036078650481
809	1	0	0	0	6.933105039032597
810	1	0	0	0	2.289511353153079
811	0	1	0	0	2.9070644593542756
812	0	0	1	0	2.5248671155862845
813	0	0	0	1	4.534142595606584
814	0	1	0	0	2.311756728091236
815	0	0	0	1	1.095846546107227
816	1	0	0	0	2.0661041393724093
817	1	0	0	0	1.9374495789823991
818	1	0	0	0	4.669287867864869
819	1	0	0	0	3.9532950293939164
820	1	0	0	0	8.210474995316888
821	1	0	0	0	9.92816199875504
822	0	1	0	0	9.426571876779487
823	0	0	1	0	9.968185758248268
824	0	0	1	0	7.552540048526812
825	0	0	0	1	8.101476393862567
826	1	0	0	0	6.773254478584109
827	1	0	0	0	8.987723380397725
829	1	0	0	0	5.293764221654089
830	1	0	0	0	2.6392251895134593
831	1	0	0	0	4.74317044965426
832	1	0	0	0	6.258268050330412
833	1	0	0	0	3.560467928654123
834	1	0	0	0	5.81561389506141
835	1	0	0	0	2.538590534999568
836	1	0	0	0	5.025580702727617
837	1	0	0	0	3.9708648303390928
838	1	0	0	0	3.9788669362724036
839	1	0	0	0	5.916184249922072
840	1	0	0	0	5.108769785351055
841	0	1	0	0	2.7101684230028766
842	0	0	0	1	3.542836168544671
843	1	0	0	0	4.313733013447855
844	1	0	0	0	2.9222574595583897
845	0	1	0	0	6.226736046713707
846	0	0	0	1	4.419238343999927
847	1	0	0	0	5.640993513342301
848	1	0	0	0	7.542650140854594
849	1	0	0	0	4.866882503269905
850	1	0	0	0	7.692700880143446
851	1	0	0	0	3.0708360211482044
852	1	0	0	0	3.417035915794149
853	1	0	0	0	2.002186141684504
854	1	0	0	0	4.8163571620176375
855	0	1	0	0	2.458776245365671
856	0	0	0	1	2.8420388065203213
857	1	0	0	0	2.2119865918191333
858	0	1	0	0	7.841259022878464
859	0	0	0	1	5.0708442833605725
860	0	1	0	0	8.048904978682883
861	0	0	1	0	1.6047355674579984
862	0	0	0	1	4.565953229605706
863	1	0	0	0	4.949334718894882
864	1	0	0	0	2.2403880982783697
865	1	0	0	0	2.7464918560046834
866	1	0	0	0	2.331153827137193
867	1	0	0	0	7.157578624447072
868	1	0	0	0	4.618743678597166
869	1	0	0	0	4.066903567684933
870	1	0	0	0	5.201896129341183
871	1	0	0	0	4.547791018599326
872	0	1	0	0	2.564884391355772
873	0	0	0	1	7.989808956761891
874	1	0	0	0	3.385770896743733
875	1	0	0	0	3.1027052138313733
876	1	0	0	0	5.8305540656962185
877	1	0	0	0	4.966529393986968
878	1	0	0	0	3.628030787184721
879	1	0	0	0	2.8776889262451943
880	1	0	0	0	1.6730943210316875
881	0	1	0	0	4.2432690260562635
882	0	0	1	0	3.417965185390692
883	0	0	0	1	1.831343878306548
884	0	1	0	0	2.1202917879865124
885	0	0	0	1	2.2281365794746546
886	1	0	0	0	5.606033620808828
887	0	1	0	0	3.4878846861230524
888	0	0	0	1	4.762660910572446
889	1	0	0	0	5.487283931213027
890	1	0	0	0	5.440530511916121
891	0	1	0	0	6.524082063641873
892	0	0	1	0	5.716772637241148
893	0	0	1	0	2.399008994423215
894	0	0	1	0	6.384476184081397
895	0	0	0	1	4.24281354192881
896	1	0	0	0	2.7960697855380703
897	1	0	0	0	5.701132597814756
898	0	1	0	0	6.087541261705615
899	0	0	0	1	2.823276006896925
900	0	1	0	0	2.4529037927285025
901	0	0	1	0	5.614540073608334
902	0	0	1	0	9.801154751338782
903	0	0	0	1	5.078493417642457
904	1	0	0	0	1.9411727149532667
905	1	0	0	0	4.547579255507332
906	1	0	0	0	6.370288337720064
907	1	0	0	0	6.790216767912024
908	1	0	0	0	4.589348234890582
909	1	0	0	0	5.000767722990133
910	0	1	0	0	2.5448117425585672
911	0	0	0	1	2.062537820971868
912	1	0	0	0	3.848318065633784
913	1	0	0	0	3.2798003344721813
914	1	0	0	0	3.2109294753786783
915	1	0	0	0	7.016233929016849
916	0	1	0	0	3.465614931188279
917	0	0	0	1	5.4503856964059825
918	1	0	0	0	5.2074588569312725
919	1	0	0	0	5.045005710523924
920	1	0	0	0	5.825296878324239
921	0	1	0	0	3.9444262109253674
922	0	0	0	1	2.8597006003698957
923	1	0	0	0	9.324322536816537
924	1	0	0	0	5.401217451400956
925	1	0	0	0	4.404161702108625
926	1	0	0	0	6.298082197936002
927	1	0	0	0	3.541596697074336
928	0	1	0	0	5.392556443508836
929	0	0	1	0	4.407758926559085
930	0	0	0	1	4.243482020003583
931	0	1	0	0	4.795896134318308
932	0	0	0	1	3.403809977007593
933	1	0	0	0	6.938894919778815
934	0	1	0	0	7.258150699467034
935	0	0	0	1	4.015749986243867
936	1	0	0	0	6.107100726717937
937	1	0	0	0	6.873447174174697
938	1	0	0	0	7.64108596408661
939	1	0	0	0	7.723490419149824
940	1	0	0	0	6.347279098526059
941	0	1	0	0	3.612821485545329
942	0	0	1	0	5.9851475335374715
943	0	0	0	1	8.162663925642036
944	1	0	0	0	6.192143524060988
945	0	1	0	0	8.852852204140842
946	0	0	1	0	3.827002845603142
947	0	0	0	1	4.4399509933354775
948	1	0	0	0	4.76131415855472
949	1	0	0	0	5.408942875236252
950	0	1	0	0	5.508817741056592
951	0	0	1	0	3.707015200872345
952	0	0	0	1	4.640030129374711
953	1	0	0	0	6.420992324221119
954	1	0	0	0	7.961641857973227
955	0	1	0	0	6.929940253176743
956	0	0	0	1	7.01475641159389
957	0	1	0	0	4.915446114727074
958	0	0	0	1	6.634591573615877
959	1	0	0	0	6.2792059845020844
960	1	0	0	0	5.744094047461253
961	0	1	0	0	6.451662941638734
962	0	0	0	1	6.10867815446302
963	1	0	0	0	7.811815188891934
964	1	0	0	0	4.8809461704802874
965	1	0	0	0	7.266704444834158
966	1	0	0	0	8.40601994844922
967	0	1	0	0	8.227934433187084
968	0	0	1	0	6.623435561816252
969	0	0	0	1	4.081114660330991
970	0	1	0	0	9.266442207835365
971	0	0	1	0	5.462948708543889
972	0	0	1	0	9.288843100020916
973	0	0	1	0	4.519397528170031
974	0	0	0	1	8.53815486138527
975	0	1	0	0	9.09079164427616
976	0	0	0	1	3.167890405745891
977	0	1	0	0	6.315057891560203
978	0	0	0	1	8.472257281462577
979	1	0	0	0	6.102793425578556
980	0	1	0	0	6.460683864325929
981	0	0	0	1	9.614984358851926
982	0	1	0	0	9.984759221823646
983	0	0	0	1	9.991339682451537
984	1	0	0	0	6.569244837746111
985	1	0	0	0	7.644801191835834
986	1	0	0	0	8.79329063348875
987	1	0	0	0	9.86883669921392
988	0	1	0	0	9.389720658335412
989	0	0	0	1	5.918955910760963
990	1	0	0	0	7.500821720437896
991	1	0	0	0	7.845943478774322
992	1	0	0	0	9.22284909923826
993	1	0	0	0	8.179885509612864
994	1	0	0	0	5.582443318722447
995	1	0	0	0	9.062975293827712
996	1	0	0	0	9.101590963893946
997	1	0	0	0	5.762941733667822
998	0	1	0	0	5.147299859856395
999	0	0	1	0	3.157287225868275
1000	0	0	0	1	5.758551452862036
1001	0	1	0	0	5.345509963883703
1002	0	0	0	1	6.236902959946719
1003	0	1	0	0	4.911797214842596
1004	0	0	0	1	2.981779517894547
1005	1	0	0	0	4.643794568983348
1006	1	0	0	0	6.34529766746453
1007	1	0	0	0	3.9947665779759296
1008	0	1	0	0	7.190320588098617
1009	0	0	0	1	7.506634929875662
1010	0	1	0	0	5.233457837532572
1011	0	0	0	1	6.822592410277136
1012	0	1	0	0	2.8473513867299416
1013	0	0	1	0	4.526305901810547
1014	0	0	1	0	6.932063617587056
1015	0	0	0	1	7.859090568577375
1016	1	0	0	0	7.674366382732336
1017	1	0	0	0	5.478819833054105
1018	1	0	0	0	3.7969429571718165
1019	0	1	0	0	3.083841633541632
1020	0	0	0	1	2.518695233023774
1021	1	0	0	0	2.7532218288451613
1022	0	1	0	0	3.10569140476922
1023	0	0	1	0	1.8654707331032778
1024	0	0	1	0	5.715869339805996
1025	0	0	1	0	4.4832428503786215
1026	0	0	0	1	2.1435252854994875
1027	1	0	0	0	5.9021213247393804
1028	1	0	0	0	3.011755335267609
1029	1	0	0	0	4.0545071788390405
1030	1	0	0	0	3.095290947419833
1031	1	0	0	0	5.305251510588111
1032	1	0	0	0	4.469643753634844
1033	1	0	0	0	6.083637658228398
1034	1	0	0	0	4.786305088410928
1035	1	0	0	0	7.380957576074873
1036	0	1	0	0	6.591833940320631
1037	0	0	0	1	8.213763200408751
1038	1	0	0	0	3.6621197979789866
1039	1	0	0	0	5.8910829427418445
1040	0	1	0	0	8.731771442052537
1041	0	0	1	0	2.5407369877645483
1042	0	0	0	1	2.881323442155655
1043	1	0	0	0	2.8915554306381828
1044	0	1	0	0	9.343563559124219
1045	0	0	0	1	2.7510296134668315
1046	1	0	0	0	3.4260978914781606
1047	1	0	0	0	4.1269612100802044
1048	1	0	0	0	3.0704310609983456
1049	1	0	0	0	4.426592445211942
1050	1	0	0	0	3.74410880168676
1051	0	1	0	0	2.4646180497551127
1052	0	0	0	1	1.6511051003522457
1053	1	0	0	0	4.601790924106478
1054	1	0	0	0	1.680152808160184
1055	1	0	0	0	3.125475689165862
1056	0	1	0	0	4.958682689629818
1057	0	0	1	0	9.385835130786996
1058	0	0	1	0	3.1508572880338632
1059	0	0	1	0	6.059291961484487
1060	0	0	1	0	9.513301304908623
1061	0	0	0	1	4.709659458974219
1062	0	1	0	0	4.521622854692103
1063	0	0	1	0	6.259378789220618
1064	0	0	1	0	5.59115910765021
1065	0	0	0	1	5.944620034510178
1066	1	0	0	0	6.282658836155357
1067	1	0	0	0	4.381537827837407
1068	1	0	0	0	3.537308463728537
1069	1	0	0	0	2.578734932373756
1070	0	1	0	0	4.916054549024808
1071	0	0	0	1	4.067521376547835
1072	0	1	0	0	4.09124494337017
1073	0	0	1	0	6.0686019164983245
1074	0	0	1	0	6.2907966227046135
1075	0	0	0	1	3.369982977781334
1076	1	0	0	0	5.192135640505095
1077	1	0	0	0	3.3713421914935413
1078	1	0	0	0	7.11206177380188
1079	0	1	0	0	4.946511694650447
1080	0	0	1	0	7.557446487921469
1081	0	0	1	0	5.4284070644976765
1082	0	0	0	1	6.201225075466498
1083	1	0	0	0	3.7610384706955817
1084	1	0	0	0	7.172811464512
1085	0	1	0	0	4.0907384076345945
1086	0	0	1	0	3.2216305754319703
1087	0	0	1	0	3.419951500420217
1088	0	0	1	0	6.7927044182253224
1089	0	0	0	1	6.4667105645185945
1090	0	1	0	0	5.5407828237971595
1091	0	0	1	0	6.107967057359485
1092	0	0	1	0	5.171185687082487
1093	0	0	0	1	3.3014945461544647
1094	1	0	0	0	6.59957271229554
1095	1	0	0	0	3.6277935244269455
1096	1	0	0	0	6.331411512365493
1097	0	1	0	0	8.552788069823382
1098	0	0	0	1	8.418885160896126
1099	1	0	0	0	3.664054391300655
1100	0	1	0	0	3.4034935319033632
1101	0	0	0	1	2.105498475982302
1102	0	1	0	0	5.413416774478614
1103	0	0	1	0	4.54667542301081
1104	0	0	1	0	8.600553044772491
1105	0	0	1	0	3.6208539563657993
1106	0	0	1	0	2.0464077049224048
1107	0	0	0	1	3.1615314023045933
1108	1	0	0	0	6.288244141072077
1109	1	0	0	0	3.501919848502082
1110	1	0	0	0	2.1363756419977893
1111	1	0	0	0	2.4139471940945545
1112	1	0	0	0	3.7076744212156743
1113	1	0	0	0	3.780667061786321
1114	1	0	0	0	4.095414600070664
1115	1	0	0	0	2.7751880130819133
1116	1	0	0	0	2.282739276411209
1117	1	0	0	0	4.914578411017065
1118	1	0	0	0	6.294754406200829
1119	1	0	0	0	6.508967323618854
1120	1	0	0	0	3.91612407288993
1121	0	1	0	0	4.910581564827299
1122	0	0	1	0	2.885457566926825
1123	0	0	0	1	5.211439083499274
1124	1	0	0	0	4.482101611554367
1125	1	0	0	0	9.652188895731301
1126	0	1	0	0	4.072044967642866
1127	0	0	0	1	2.269831078918087
1128	1	0	0	0	7.007563050336394
1129	1	0	0	0	5.029780942273474
1130	0	1	0	0	5.2823220437251575
1131	0	0	0	1	2.3978559965888744
1132	0	1	0	0	2.861315422884382
1133	0	0	0	1	2.380256458763097
1134	1	0	0	0	8.957563988574401
1135	1	0	0	0	1.8683530517122453
1136	1	0	0	0	2.497249241476127
1137	1	0	0	0	6.959038384306946
1138	1	0	0	0	2.4424067318960847
1139	1	0	0	0	3.6044909299371026
1140	1	0	0	0	2.3626406172392165
1141	1	0	0	0	1.5967652225406215
1142	1	0	0	0	7.157504441142434
1143	1	0	0	0	2.8870456588358264
1144	1	0	0	0	2.0587831100761433
1145	1	0	0	0	2.461930560691714
1146	1	0	0	0	2.7650768063934565
1147	1	0	0	0	5.030656742927843
1148	1	0	0	0	2.5541014886592883
1149	1	0	0	0	3.206599966742245
1150	1	0	0	0	3.3889658654924992
1151	1	0	0	0	2.138319629186487
1152	0	1	0	0	8.800806814301199
1153	0	0	0	1	9.459531334780731
1154	1	0	0	0	9.876628236310909
1155	1	0	0	0	4.468885309082381
1156	1	0	0	0	8.424945635121443
1157	1	0	0	0	7.889516732310438
1158	1	0	0	0	5.869093811896226
1159	1	0	0	0	3.5340756326548206
1160	1	0	0	0	4.212389698417597
1161	1	0	0	0	7.067228424643855
1162	0	1	0	0	1.9524201282630023
1163	0	0	1	0	1.8204749086307497
1164	0	0	0	1	3.8448184996159025
1165	1	0	0	0	3.5728322955475535
1166	1	0	0	0	1.9855541140901827
1167	1	0	0	0	1.8701638699857557
1168	1	0	0	0	4.146699905674274
1169	1	0	0	0	3.9822381908710485
1170	1	0	0	0	8.740644650367038
1171	1	0	0	0	5.230718952909817
1172	1	0	0	0	2.9927763919243158
1173	1	0	0	0	1.7555279480341945
1174	0	1	0	0	9.013674656782168
1175	0	0	1	0	1.4913768097303792
1176	0	0	1	0	3.3251008964200803
1177	0	0	1	0	9.28385121768473
1178	0	0	1	0	1.3793336719376144
1179	0	0	0	1	2.453075054462574
1180	1	0	0	0	5.1153209118848295
1181	0	1	0	0	5.692415746185886
1182	0	0	0	1	3.930743873258022
1183	1	0	0	0	4.906212252942767
1184	1	0	0	0	2.545977891652454
1185	1	0	0	0	6.453615387600393
1186	1	0	0	0	3.3142215019367893
1187	0	1	0	0	4.761764921148277
1188	0	0	0	1	2.694239884942648
1189	1	0	0	0	6.310909764032364
1190	1	0	0	0	2.285978090604196
1191	1	0	0	0	4.307150192633199
1192	1	0	0	0	6.352445541880642
1193	1	0	0	0	5.1648191027777886
1194	1	0	0	0	7.315832154102936
1195	1	0	0	0	3.130431001307862
1196	1	0	0	0	3.596236683322006
1197	1	0	0	0	7.1478837434284435
1198	0	1	0	0	2.0866515747494736
1199	0	0	0	1	3.377751560219351
1200	1	0	0	0	4.358604695167625
1201	0	1	0	0	2.0315566844973194
1202	0	0	0	1	4.001802951272522
1203	1	0	0	0	4.303454084848616
1204	1	0	0	0	4.6646772774932375
1205	0	1	0	0	2.4457215274675623
1206	0	0	1	0	2.1103527166617537
1207	0	0	0	1	3.1747279268475164
1208	0	1	0	0	3.6607657942313914
1209	0	0	0	1	4.787349573720826
1210	1	0	0	0	3.709756655659786
1211	1	0	0	0	3.9555997954073345
1212	1	0	0	0	4.944584174879935
1213	0	1	0	0	1.7738226955113134
1214	0	0	1	0	3.5506275385123067
1215	0	0	1	0	2.136430538470832
1216	0	0	1	0	1.5313346149502962
1217	0	0	0	1	2.56709767794719
1218	0	1	0	0	5.94758712031666
1219	0	0	1	0	4.563290230435159
1220	0	0	1	0	4.774149323462774
1221	0	0	1	0	2.940556219338161
1222	0	0	1	0	1.9520738101401083
1223	0	0	0	1	4.101642399889525
1224	1	0	0	0	3.7468533186893698
1225	1	0	0	0	1.7421614314702387
1226	1	0	0	0	4.365742665050659
1227	1	0	0	0	2.200126851518033
1228	0	1	0	0	1.8335695311620546
1229	0	0	0	1	1.940181909220705
1230	1	0	0	0	2.8508361566974267
1231	1	0	0	0	3.2565662640227915
1232	0	1	0	0	6.406146486710086
1233	0	0	1	0	1.9934937010423213
1234	0	0	1	0	2.08770147055854
1235	0	0	0	1	4.64952304605031
1236	1	0	0	0	2.507555320137488
1237	1	0	0	0	2.0742583986454215
1238	0	1	0	0	3.3304265332603458
1239	0	0	1	0	1.2147815761125407
1240	0	0	0	1	1.3226926051285752
1241	1	0	0	0	2.841813055987258
1242	1	0	0	0	2.3747359337150336
1243	1	0	0	0	3.8793067764434017
1244	1	0	0	0	2.6426118141936605
1245	1	0	0	0	2.989959772057213
1246	1	0	0	0	5.660923488569925
1247	1	0	0	0	2.2223998856159506
1248	0	1	0	0	2.5665375100063623
1249	0	0	1	0	3.047820013391412
1250	0	0	0	1	2.6883600802108876
1251	1	0	0	0	7.0085616895577445
1252	1	0	0	0	4.34908965645299
1253	1	0	0	0	3.5356027851332175
1254	1	0	0	0	2.488278019451011
1255	1	0	0	0	1.6682748086056247
1256	1	0	0	0	4.0294984450319
1257	0	1	0	0	2.4543477039346158
1258	0	0	1	0	3.61812789693166
1259	0	0	1	0	2.1414607351223043
1260	0	0	1	0	3.0566018558174743
1261	0	0	0	1	1.8780244794816936
1262	1	0	0	0	4.385243177359976
1263	1	0	0	0	1.735672268673991
1264	1	0	0	0	1.6014065777617223
1265	1	0	0	0	2.7412099144739526
1266	1	0	0	0	1.8770697819657542
1267	1	0	0	0	1.8614311868704845
1268	1	0	0	0	1.1850681842171378
1269	0	1	0	0	1.8022352006297342
1270	0	0	0	1	2.3009440344787855
1271	1	0	0	0	3.0650103270025313
1272	1	0	0	0	1.7159073394482458
1273	1	0	0	0	4.473073094603524
1274	0	1	0	0	5.833875478928905
1275	0	0	1	0	1.9299668511835186
1276	0	0	1	0	3.1978186323449185
1277	0	0	1	0	1.7418832477058068
1278	0	0	1	0	1.5162482253771674
1279	0	0	1	0	2.455912751380665
1280	0	0	1	0	1.874393968851571
1281	0	0	1	0	1.6007210251410704
1282	0	0	1	0	2.6108812084121134
1283	0	0	0	1	1.8904496002436235
1284	1	0	0	0	2.1123083562270826
1285	1	0	0	0	3.7744380187011806
1286	1	0	0	0	4.5225215562668595
1287	1	0	0	0	2.6702171824496927
1288	1	0	0	0	2.5036063130675172
1289	1	0	0	0	4.660229589622403
1290	1	0	0	0	5.413260096750932
1291	1	0	0	0	2.5259434637433387
1292	1	0	0	0	3.9397465065562844
1293	1	0	0	0	2.8244107624497854
1294	1	0	0	0	5.104622068051178
1295	1	0	0	0	6.577688568487842
1296	0	1	0	0	4.873186666112823
1297	0	0	0	1	9.885958462174582
1298	1	0	0	0	3.626976596536639
1299	1	0	0	0	3.241872708056108
1300	1	0	0	0	4.288559727087706
1301	1	0	0	0	7.210986586527982
1302	0	1	0	0	1.9149882933768863
1303	0	0	0	1	3.3507774447840637
1304	1	0	0	0	5.012142882204626
1305	1	0	0	0	2.0256633834415845
1306	1	0	0	0	4.933369589424827
1307	1	0	0	0	7.4944755862700365
1308	0	1	0	0	3.264800588119734
1309	0	0	1	0	6.089012260151562
1310	0	0	0	1	6.2290583826517825
1311	1	0	0	0	5.2541101237440175
1312	0	1	0	0	4.309938096204633
1313	0	0	0	1	3.032813921723539
1314	1	0	0	0	2.868279074328654
1315	0	1	0	0	3.1982519430887577
1316	0	0	0	1	7.5045003741989
1317	1	0	0	0	3.1573640590996974
1318	1	0	0	0	3.0241736117907148
1319	0	1	0	0	8.400492428015262
1320	0	0	1	0	7.818050712462407
1321	0	0	1	0	6.068706709260736
1322	0	0	1	0	5.158992010361228
1323	0	0	0	1	3.8538808576858243
1324	1	0	0	0	6.756175518400564
1325	1	0	0	0	2.5199165908451184
1326	1	0	0	0	5.610373578340992
1327	0	1	0	0	3.0320152777854243
1328	0	0	0	1	3.118201501488089
1329	1	0	0	0	2.764349635655956
1330	1	0	0	0	4.05963535451565
1331	0	1	0	0	1.4434213557861346
1332	0	0	0	1	2.7212044268821507
1333	1	0	0	0	4.2442598801600475
1334	1	0	0	0	5.203467125690387
1335	1	0	0	0	7.391100206868638
1336	1	0	0	0	2.966575904576457
1337	1	0	0	0	2.1398308417723158
1338	1	0	0	0	3.7263331833850484
1339	1	0	0	0	4.040622048004637
1340	1	0	0	0	2.6986303538723915
1341	0	1	0	0	7.79979268554425
1342	0	0	1	0	7.259243233815389
1343	0	0	0	1	7.91982802588966
1344	1	0	0	0	8.836134931977647
1345	1	0	0	0	5.8438360366640945
1346	1	0	0	0	4.241298718798131
1347	1	0	0	0	3.084826879480232
1348	1	0	0	0	2.2685082245168573
1349	1	0	0	0	8.246812438562495
1350	1	0	0	0	6.911890172257945
1351	1	0	0	0	4.6854467756228395
1352	0	1	0	0	3.365755596636065
1353	0	0	0	1	2.0261826926022604
1354	1	0	0	0	1.6606594224707005
1355	0	1	0	0	4.824423717139531
1356	0	0	0	1	3.3277596950734902
1357	0	1	0	0	1.5530766655960548
1358	0	0	0	1	1.8183736800096846
1359	1	0	0	0	2.432181668313571
1360	0	1	0	0	3.542660211478474
1361	0	0	0	1	2.5630825269750224
1362	1	0	0	0	1.9127744699440938
1363	1	0	0	0	2.369214102725131
1364	0	1	0	0	7.425211654170308
1365	0	0	1	0	2.9765379185177165
1366	0	0	0	1	3.5619680563442855
1367	1	0	0	0	4.448862776513334
1368	1	0	0	0	9.173847503644074
1369	1	0	0	0	5.793289230404726
1370	1	0	0	0	8.098736369539594
1371	0	1	0	0	9.96086406769459
1372	0	0	0	1	9.824732377576602
1373	0	1	0	0	9.985230865776888
1374	0	0	0	1	9.978533711794197
1375	1	0	0	0	2.1316543589887975
1376	1	0	0	0	4.314147959201981
1377	1	0	0	0	2.3846262860692375
1378	1	0	0	0	7.631558517622932
1379	1	0	0	0	4.657141719785064
1380	1	0	0	0	5.165318806059422
1381	1	0	0	0	4.820559308085703
1382	1	0	0	0	3.0515324498610017
1383	0	1	0	0	8.907867798457183
1384	0	0	0	1	8.901529582611762
1385	1	0	0	0	9.077574666010445
1386	0	1	0	0	9.700791497514299
1387	0	0	1	0	9.513534513165105
1388	0	0	0	1	9.628815143298505
1389	0	1	0	0	8.709175701447137
1390	0	0	0	1	9.274467488945117
1391	1	0	0	0	7.966475380230977
1392	0	1	0	0	8.350181178618053
1393	0	0	1	0	5.902753122847826
1394	0	0	0	1	8.999262122393917
1395	1	0	0	0	8.823808000249336
1396	0	1	0	0	1.9892864246458104
1397	0	0	0	1	9.124650706111908
1398	1	0	0	0	3.8653806406398266
1399	1	0	0	0	3.5610582064616345
1400	1	0	0	0	4.604175531920879
1401	1	0	0	0	3.2648005881197304
1402	1	0	0	0	2.6140326954532425
1403	1	0	0	0	4.28890834981693
1404	1	0	0	0	4.199266976240626
1405	1	0	0	0	2.9222269669065697
1406	1	0	0	0	7.187325531674968
1407	1	0	0	0	2.378333412043091
1408	0	1	0	0	2.2002429935043706
1409	0	0	0	1	2.5837447430800484
1410	1	0	0	0	2.7241326889127646
1411	0	1	0	0	3.3061438404415786
1412	0	0	0	1	6.066007864782669
1413	1	0	0	0	3.341252760370694
1414	1	0	0	0	1.6358199972866954
1415	1	0	0	0	2.70073836224801
1416	1	0	0	0	3.5793211269273253
1417	1	0	0	0	3.3695258825585257
1418	0	1	0	0	2.642926895520279
1419	0	0	0	1	1.837874344051929
1420	1	0	0	0	2.977567705342577
1421	0	1	0	0	4.118459525970579
1422	0	0	1	0	3.1580122479197414
1423	0	0	0	1	6.184945151248946
1424	1	0	0	0	3.032281453489783
1425	1	0	0	0	4.440607795155739
1426	1	0	0	0	2.162193793640104
1427	0	1	0	0	2.797702208989761
1428	0	0	0	1	2.428748203603032
1429	1	0	0	0	6.500457767685817
1430	1	0	0	0	2.6916678765324087
1431	1	0	0	0	3.0260754290066627
1432	1	0	0	0	5.775436923979305
1433	1	0	0	0	6.311992806337371
1434	1	0	0	0	9.581519080074502
1435	0	1	0	0	3.1301723411436897
1436	0	0	0	1	2.900328495244327
1437	0	1	0	0	2.4886822026096587
1438	0	0	0	1	3.2385135583197364
1439	0	1	0	0	6.300074256556242
1440	0	0	0	1	2.59942694824211
1441	0	1	0	0	2.856607630978928
1442	0	0	0	1	8.747134837040374
1443	1	0	0	0	2.359386987780178
1444	0	1	0	0	3.898240312478453
1445	0	0	1	0	4.359224261042233
1446	0	0	1	0	3.9687438738450207
1447	0	0	1	0	1.723987156636811
1448	0	0	0	1	5.426902270062166
1449	0	1	0	0	8.702278079659212
1450	0	0	1	0	3.8990854710775866
1451	0	0	0	1	3.318909730499778
1452	0	1	0	0	5.0067461482376565
1453	0	0	0	1	4.17798362838072
1454	1	0	0	0	4.57934210257044
1455	1	0	0	0	2.341221728233637
1456	0	1	0	0	7.768873750261621
1457	0	0	0	1	2.962405371021111
1458	0	1	0	0	3.0262163227178718
1459	0	0	0	1	6.76077423783203
1460	1	0	0	0	2.595129437887424
1461	1	0	0	0	3.184906108203363
1462	0	1	0	0	4.089299560431563
1463	0	0	0	1	3.861608929507071
1464	1	0	0	0	4.880194629582451
1465	1	0	0	0	2.3210167523705842
1466	0	1	0	0	9.203227343236447
1467	0	0	0	1	1.1496888864137085
1468	1	0	0	0	5.982257984208179
1469	1	0	0	0	2.5614183863012374
1470	1	0	0	0	3.78066706178632
1471	1	0	0	0	1.5445405428090715
1472	1	0	0	0	2.4807640598726013
1473	1	0	0	0	2.3893982125407636
1474	1	0	0	0	5.942515853157815
1475	0	1	0	0	4.4821016115543655
1476	0	0	0	1	2.5064214830955414
1477	0	1	0	0	2.362601702064336
1478	0	0	0	1	3.6387369137169836
1479	0	1	0	0	5.071299873075142
1480	0	0	1	0	3.7298425314786114
1481	0	0	1	0	3.620865982720563
1482	0	0	1	0	4.356129078426289
1483	0	0	1	0	4.997285847918561
1484	0	0	1	0	6.810904985951985
1485	0	0	0	1	2.687238918974638
1486	1	0	0	0	6.066313964360462
1487	0	1	0	0	4.857518029714128
1488	0	0	0	1	2.2962167956662642
1489	0	1	0	0	1.8147590507988358
1490	0	0	1	0	1.9887519709145414
1491	0	0	0	1	3.588411851331921
1492	1	0	0	0	5.423087996525585
1493	1	0	0	0	6.122182960559248
1494	1	0	0	0	5.385927261212188
1495	1	0	0	0	4.506290508630528
1496	1	0	0	0	5.337056251382453
1497	0	1	0	0	1.7652638091096384
1498	0	0	0	1	7.185892293671375
1499	1	0	0	0	1.9177053446225463
1500	0	1	0	0	4.049362867834131
1501	0	0	0	1	3.8284371800263512
1502	1	0	0	0	4.855638030276438
1503	1	0	0	0	4.527893344231481
1504	1	0	0	0	4.306284101077533
1505	1	0	0	0	1.8508475157603101
1506	1	0	0	0	4.388260874313029
1507	1	0	0	0	3.5731259732183625
1508	1	0	0	0	1.7095972212804602
1509	1	0	0	0	3.4359847297991393
1510	0	1	0	0	5.3214447684200685
1511	0	0	1	0	9.85621144084888
1512	0	0	1	0	7.953041867525983
1513	0	0	0	1	5.085336958845493
1514	1	0	0	0	7.687424457378355
1515	1	0	0	0	5.654972377884455
1516	1	0	0	0	8.40631676719929
1517	0	1	0	0	3.3512522304362182
1518	0	0	1	0	3.0909651069534965
1519	0	0	0	1	4.968251790855865
1520	1	0	0	0	7.115179192108657
1521	1	0	0	0	4.287511746769693
1522	1	0	0	0	3.958909415055196
1523	1	0	0	0	3.7079963383402212
1524	0	1	0	0	3.7556239644712472
1525	0	0	1	0	3.2879888290578125
1526	0	0	0	1	2.0018522607166203
1527	1	0	0	0	6.038758993051291
1528	0	1	0	0	4.719751187103939
1529	0	0	0	1	4.640203527645961
1530	1	0	0	0	8.046728388501572
1531	1	0	0	0	4.376697597371765
1532	1	0	0	0	7.079981407287116
1533	1	0	0	0	5.278544572282335
1534	1	0	0	0	2.7505917006295095
1535	1	0	0	0	5.627673517307585
1536	1	0	0	0	2.974650823142143
1537	1	0	0	0	6.0156728137329125
1538	1	0	0	0	5.122955356454493
1539	0	1	0	0	3.259932684626042
1540	0	0	0	1	5.9747550096479785
1541	1	0	0	0	2.593407684148275
1542	0	1	0	0	1.8380238368832869
1543	0	0	0	1	5.267755583584792
1544	1	0	0	0	9.166639940763236
1545	1	0	0	0	5.06751745764076
1546	1	0	0	0	6.090708132951343
1547	1	0	0	0	3.5546111472456903
1548	1	0	0	0	8.228435622364467
1549	0	1	0	0	1.9281746252428902
1550	0	0	1	0	8.556915367417748
1551	0	0	1	0	2.1788183026566776
1552	0	0	1	0	5.911771161382906
1553	0	0	0	1	5.943903649115225
1554	0	1	0	0	4.979157664885808
1555	0	0	1	0	9.774177267458978
1556	0	0	1	0	7.1682450516978395
1557	0	0	0	1	9.212143962815237
1558	0	1	0	0	4.893879687408901
1559	0	0	1	0	9.95174717746932
1560	0	0	1	0	7.09326378125819
1561	0	0	0	1	8.600165289965341
1562	1	0	0	0	2.5413421143141455
1563	0	1	0	0	4.7627581503519245
1564	0	0	0	1	3.4560718992459205
1565	1	0	0	0	2.7744877256364844
1566	1	0	0	0	4.027847258693732
1567	1	0	0	0	3.1996458718645826
1568	1	0	0	0	5.207470670667082
1569	1	0	0	0	3.8815961644036054
1570	1	0	0	0	2.8821439237500908
1571	0	1	0	0	3.4687922951883943
1572	0	0	0	1	4.414319697299168
1573	1	0	0	0	3.205581424582205
1574	1	0	0	0	2.5034295601908996
1575	1	0	0	0	9.43072761588875
1576	0	1	0	0	3.4470260607181222
1577	0	0	0	1	2.5255348338888335
1578	1	0	0	0	8.115223740639216
1579	1	0	0	0	2.4217110941335833
1580	1	0	0	0	2.8655608706977227
1581	1	0	0	0	8.180936124606607
1582	1	0	0	0	2.2408430641424015
1583	1	0	0	0	8.35940269404159
1584	1	0	0	0	7.793197758530797
1585	0	1	0	0	9.22427399358378
1586	0	0	1	0	9.321958131327618
1587	0	0	1	0	5.02040645255803
1588	0	0	0	1	8.82215073319418
1589	1	0	0	0	6.228295098631098
1590	1	0	0	0	3.1738613408873846
1591	1	0	0	0	5.59154057442496
1592	0	1	0	0	6.924900291095647
1593	0	0	0	1	5.168829765871373
1594	1	0	0	0	5.259140129761309
1595	1	0	0	0	7.921238773655265
1596	1	0	0	0	3.916618825335088
1597	0	1	0	0	3.513220957961993
1598	0	0	1	0	3.8212776049086496
1599	0	0	0	1	2.5923234810162694
1600	1	0	0	0	6.364140087334322
1601	1	0	0	0	3.738769592208578
1602	1	0	0	0	1.976592112807934
1603	1	0	0	0	2.110694072213572
1604	1	0	0	0	2.0794168811964875
1605	0	1	0	0	2.913421102831005
1606	0	0	0	1	6.648246841970622
1607	0	1	0	0	3.1988927656495663
1608	0	0	0	1	4.4821016115543655
1609	1	0	0	0	6.667269534764807
1610	1	0	0	0	7.02732280689077
1611	1	0	0	0	4.133058642407361
1612	1	0	0	0	4.363759459373667
1613	0	1	0	0	3.940905411410058
1614	0	0	0	1	6.167423711902284
1615	0	1	0	0	3.0871312545389276
1616	0	0	0	1	2.191650064289721
1617	1	0	0	0	4.392006403369226
1618	0	1	0	0	4.975073903005497
1619	0	0	1	0	2.9229862067017303
1620	0	0	0	1	4.101485610177656
1621	1	0	0	0	4.197312186498379
1622	1	0	0	0	3.933867456774744
1623	0	1	0	0	1.7814012319886028
1624	0	0	0	1	2.482210263021518
1625	0	1	0	0	3.175743012853803
1626	0	0	0	1	3.795735840119101
1627	0	1	0	0	4.483683878053971
1628	0	0	0	1	2.5665171193596237
1629	1	0	0	0	6.276433126452027
1630	0	1	0	0	1.8967136817409154
1631	0	0	0	1	3.4674089793049903
1632	0	1	0	0	2.5837475514878787
1633	0	0	0	1	2.93777718212112
1634	1	0	0	0	4.491781610521642
1635	1	0	0	0	3.845573285971557
1636	0	1	0	0	7.044897255378032
1637	0	0	1	0	3.849519428212053
1638	0	0	0	1	3.4024237117961236
1639	1	0	0	0	2.964475351172449
1640	1	0	0	0	2.029697328336198
1641	1	0	0	0	2.8595434400796393
1642	1	0	0	0	3.53553183743298
1643	1	0	0	0	5.59154969488942
1644	1	0	0	0	4.032673746343217
1645	1	0	0	0	2.389996809517128
1646	0	1	0	0	2.4325046912325687
1647	0	0	0	1	4.921593547507628
1648	1	0	0	0	3.353108926535052
1649	1	0	0	0	1.243446307149062
1650	1	0	0	0	2.177989783284691
1651	1	0	0	0	2.7606359023960283
1652	1	0	0	0	6.657437867596253
1653	1	0	0	0	2.6460955819427
1654	1	0	0	0	2.5986838858480183
1655	1	0	0	0	4.990584241787573
1656	1	0	0	0	4.429697658860062
1657	1	0	0	0	2.629837420721071
1658	1	0	0	0	3.148035496649745
1659	1	0	0	0	8.323166266541927
1660	0	1	0	0	4.7212023369287826
1661	0	0	1	0	7.355366908552036
1662	0	0	1	0	5.801128135842451
1663	0	0	0	1	4.591967590272394
1664	0	1	0	0	5.844948081005415
1665	0	0	1	0	6.0095377046186735
1666	0	0	1	0	2.826109729339813
1667	0	0	0	1	3.941648642138962
1668	0	1	0	0	1.7608087899067884
1669	0	0	1	0	2.821520544319254
1670	0	0	1	0	3.1685641016699573
1671	0	0	1	0	4.6123829307444595
1672	0	0	1	0	3.592679131541285
1673	0	0	1	0	3.7271681259138427
1674	0	0	1	0	2.7523448207863805
1675	0	0	0	1	2.752042279083396
1676	1	0	0	0	6.06234635735163
1677	1	0	0	0	8.026195435121322
1678	1	0	0	0	7.554553789985223
1679	1	0	0	0	4.791358522959893
1680	1	0	0	0	1.678549881985544
1681	1	0	0	0	2.111657344266064
1682	1	0	0	0	4.507373550985551
1683	1	0	0	0	3.7442352122501497
1684	1	0	0	0	2.4024888132621034
1685	1	0	0	0	5.234877166536627
1686	0	1	0	0	2.70680330175366
1687	0	0	1	0	3.6057562842365694
1688	0	0	0	1	3.5764868344614253
1689	1	0	0	0	4.945642600717735
1690	1	0	0	0	2.2262744365409968
1691	1	0	0	0	5.627873170274307
1692	0	1	0	0	7.031129332375228
1693	0	0	0	1	6.530440954969156
1694	0	1	0	0	5.638468584602829
1695	0	0	1	0	5.209375640783728
1696	0	0	1	0	3.0504226422679284
1697	0	0	1	0	8.339024369643237
1698	0	0	1	0	3.688877151043066
1699	0	0	1	0	2.804316854161536
1700	0	0	1	0	1.7584887369778786
1701	0	0	0	1	2.7270111331464166
1702	0	1	0	0	3.1683533545209803
1703	0	0	1	0	6.685788684788223
1704	0	0	1	0	1.9713293011427562
1705	0	0	1	0	1.813953443483421
1706	0	0	1	0	1.8242077515132087
1707	0	0	1	0	5.641980724131181
1708	0	0	1	0	2.399893910468407
1709	0	0	1	0	2.5633576521901724
1710	0	0	1	0	5.617110716364037
1711	0	0	1	0	5.246457623808577
1712	0	0	1	0	4.201734363880929
1713	0	0	0	1	3.0723522590951933
1714	0	1	0	0	3.834338237003634
1715	0	0	1	0	3.467914873752113
1716	0	0	0	1	4.854969581319615
1717	1	0	0	0	8.036421305423218
1718	0	1	0	0	2.3655633980461186
1719	0	0	1	0	1.9483017630778787
1720	0	0	1	0	3.283920112963574
1721	0	0	1	0	5.4150090441209455
1722	0	0	1	0	2.832326159738902
1723	0	0	1	0	9.774840401657887
1724	0	0	1	0	2.432928449631826
1725	0	0	1	0	1.5671007393780347
1726	0	0	1	0	6.045749869045926
1727	0	0	1	0	6.89976770785938
1728	0	0	1	0	2.4157073626356342
1729	0	0	0	1	5.3120211401283175
1730	1	0	0	0	3.473545869089706
1731	1	0	0	0	3.4813332066060667
1732	1	0	0	0	4.414965677001981
1733	1	0	0	0	2.0505944773662796
1734	0	1	0	0	5.696305574356794
1735	0	0	1	0	3.543959218901159
1736	0	0	0	1	3.0315035493294604
1737	1	0	0	0	5.7423514939973845
1738	1	0	0	0	2.6915073027381333
1739	1	0	0	0	5.1070202731517345
1740	0	1	0	0	4.316725793466295
1741	0	0	0	1	4.133552735193098
1742	1	0	0	0	3.613328779837831
1743	0	1	0	0	2.758912069636959
1744	0	0	0	1	2.107691650100453
1745	1	0	0	0	3.0191008187702777
1746	1	0	0	0	5.606497925473229
1747	0	1	0	0	3.792879946138993
1748	0	0	0	1	7.455990801562793
1749	1	0	0	0	4.792852609672315
1750	1	0	0	0	3.766464564613841
1751	1	0	0	0	8.455877743849024
1752	1	0	0	0	5.738812839774467
1753	1	0	0	0	6.105776034879436
1754	1	0	0	0	7.384484681120374
1755	0	1	0	0	4.8802766917129885
1756	0	0	0	1	3.2302993241599314
1757	1	0	0	0	6.536089497628552
1758	1	0	0	0	6.777901138728817
1759	1	0	0	0	2.5377542085895914
1760	1	0	0	0	7.675868843459562
1761	1	0	0	0	8.603423145676757
1762	1	0	0	0	4.680800692745292
1763	0	1	0	0	3.3474657902248173
1764	0	0	0	1	3.775299334669025
1765	1	0	0	0	6.539726317485549
1766	0	1	0	0	8.261361382010673
1767	0	0	1	0	6.746417312912657
1768	0	0	1	0	7.495632456889138
1769	0	0	0	1	5.312442052684114
1770	0	1	0	0	5.667262822842425
1771	0	0	1	0	8.562895809588335
1772	0	0	0	1	8.18066935443655
1773	1	0	0	0	7.711982798593713
1774	1	0	0	0	6.386508179593202
1775	1	0	0	0	3.960817232848435
1776	1	0	0	0	5.451942031788938
1777	1	0	0	0	5.026899674989972
1778	0	1	0	0	7.037237625717257
1779	0	0	0	1	8.383345201991995
1780	1	0	0	0	9.108145132008216
1781	1	0	0	0	8.377485577420382
1782	0	1	0	0	3.2510765452610455
1783	0	0	1	0	4.971718220304002
1784	0	0	0	1	3.197580538039722
1785	1	0	0	0	5.416343534820703
1786	1	0	0	0	3.5295744717248203
1787	1	0	0	0	4.119127274953863
1788	1	0	0	0	6.9639220528961685
1789	0	1	0	0	3.7337618429515667
1790	0	0	0	1	2.4078434091355
1791	1	0	0	0	5.884342107323428
1792	1	0	0	0	7.427414976350253
1793	1	0	0	0	6.219134774805647
1794	1	0	0	0	3.450247839702742
1795	1	0	0	0	4.814908132949216
1796	0	1	0	0	3.2410672541272
1797	0	0	0	1	8.771934320781218
1798	0	1	0	0	8.036421305423218
1799	0	0	0	1	4.288457420739831
1800	1	0	0	0	4.485779753040606
1801	1	0	0	0	4.810537220101962
1802	0	1	0	0	5.7780702720285
1803	0	0	0	1	6.809763499002267
1804	1	0	0	0	8.485109713528704
1805	1	0	0	0	6.465851016277965
1806	1	0	0	0	7.130271533190984
1807	1	0	0	0	6.699151694731754
1808	1	0	0	0	8.392814216468224
1809	1	0	0	0	4.738756108370749
1810	0	1	0	0	5.047996535202148
1811	0	0	1	0	5.646265246881937
1812	0	0	1	0	6.362123651068676
1813	0	0	1	0	6.436186814418279
1814	0	0	1	0	5.9241278236869155
1815	0	0	0	1	7.382933203410784
1816	1	0	0	0	6.792648118302687
1817	1	0	0	0	4.209608132975332
1818	0	1	0	0	4.37636111641073
1819	0	0	0	1	5.125197675310286
1820	1	0	0	0	2.6282683778291562
1821	1	0	0	0	3.026610446354012
1822	0	1	0	0	4.701942602816178
1823	0	0	0	1	3.751324146910152
1824	1	0	0	0	4.629727499835601
1825	0	1	0	0	4.055862027878544
1826	0	0	1	0	3.0918017490560863
1827	0	0	0	1	3.9375432897629645
1828	1	0	0	0	1.8480853435189988
1829	1	0	0	0	5.861537373402573
1830	1	0	0	0	3.3917863848879053
1831	1	0	0	0	3.03656876622825
1832	0	1	0	0	7.938260984899621
1833	0	0	0	1	6.849000151065551
1834	1	0	0	0	9.3694226036178
1835	1	0	0	0	2.7963763641866923
1836	1	0	0	0	4.246183756965753
1837	1	0	0	0	2.7164514720087176
1838	1	0	0	0	2.655345547532789
1839	1	0	0	0	4.4107978215439205
1840	1	0	0	0	3.969244449725091
1841	0	1	0	0	2.52813584628255
1842	0	0	0	1	4.749690019369236
1843	1	0	0	0	3.57413428484471
1844	0	1	0	0	9.014196011793002
1845	0	0	0	1	5.1866564378564775
1846	0	1	0	0	6.952504493869742
1847	0	0	0	1	4.380044519952175
1848	1	0	0	0	2.46153137015679
1849	1	0	0	0	3.2816632396048933
1850	1	0	0	0	6.499868817095885
1851	1	0	0	0	7.0729143907068925
1852	0	1	0	0	2.314116349660207
1853	0	0	1	0	6.0823000727861105
1854	0	0	0	1	3.297611647477558
1855	1	0	0	0	2.8716291233418354
1856	1	0	0	0	5.870179069606922
1857	1	0	0	0	4.448304109700799
1858	1	0	0	0	2.951494960786587
1859	0	1	0	0	2.256859399936249
1860	0	0	0	1	7.256180654567395
1861	1	0	0	0	4.059092989410507
1862	0	1	0	0	3.410116781902004
1863	0	0	0	1	3.5671716369937823
1864	1	0	0	0	3.1855454748206853
1865	0	1	0	0	3.869046999759866
1866	0	0	1	0	5.224070975564298
1867	0	0	0	1	5.03412324758536
1868	1	0	0	0	1.6499066029303129
1869	0	1	0	0	3.443719505138575
1870	0	0	0	1	1.9897909794143003
1871	0	1	0	0	1.355025038101531
1872	0	0	0	1	2.9006604596091634
1873	1	0	0	0	7.368654293326734
1874	1	0	0	0	1.5473499202437608
1875	1	0	0	0	2.595455277092256
1876	1	0	0	0	4.131161807947719
1877	1	0	0	0	2.952743519935304
1878	0	1	0	0	3.013060803395362
1879	0	0	1	0	3.9365624337358014
1880	0	0	1	0	3.4424430387811005
1881	0	0	0	1	5.471440243525638
1882	1	0	0	0	4.069148213532778
1883	1	0	0	0	2.0226594594050944
1884	0	1	0	0	3.164093980059897
1885	0	0	0	1	4.0527943108420885
1886	0	1	0	0	5.488750957623896
1887	0	0	0	1	5.787789179509005
1888	1	0	0	0	2.0119214798716696
1889	1	0	0	0	4.694352925603435
1890	1	0	0	0	2.577338080664221
1891	0	1	0	0	5.381623669915116
1892	0	0	0	1	6.230338384248807
1893	1	0	0	0	4.091956674155197
1894	1	0	0	0	4.107889398488654
1895	0	1	0	0	1.2503827744542375
1896	0	0	1	0	5.824444429938231
1897	0	0	1	0	3.862388670494667
1898	0	0	1	0	7.45322881511234
1899	0	0	1	0	5.116805366207848
1900	0	0	1	0	2.8868648786714393
1901	0	0	0	1	7.864725566381672
1902	1	0	0	0	8.897700423283192
1903	0	1	0	0	8.229452290395546
1904	0	0	1	0	9.913769902364917
1905	0	0	1	0	1.4216717108260821
1906	0	0	1	0	3.7354108567625586
1907	0	0	1	0	2.5459758067888223
1908	0	0	1	0	1.9936775567567866
1909	0	0	0	1	2.726202483972436
1910	1	0	0	0	3.0601591841784677
1911	0	1	0	0	2.623908947510975
1912	0	0	0	1	1.4747163010528899
1913	0	1	0	0	5.170009684635584
1914	0	0	0	1	3.044214765970994
1915	0	1	0	0	1.7076209461588496
1916	0	0	0	1	3.1038993463987246
1917	1	0	0	0	4.992254625071338
1918	1	0	0	0	6.100365265062586
1919	1	0	0	0	3.5873080470897096
1920	1	0	0	0	5.717157203489903
1921	0	1	0	0	3.67954076022788
1922	0	0	0	1	3.2730412582232513
1923	1	0	0	0	2.244467440732844
1924	1	0	0	0	5.377257152052713
1925	1	0	0	0	1.8868293239788885
1926	0	1	0	0	3.3447647749695992
1927	0	0	1	0	1.6330664319276273
1928	0	0	1	0	2.697713119726439
1929	0	0	0	1	8.75781570217816
1930	1	0	0	0	4.692906844797323
1931	1	0	0	0	4.681700358657853
1932	1	0	0	0	5.940113927573769
1933	1	0	0	0	1.333897512412591
1934	1	0	0	0	4.87055255795192
1935	0	1	0	0	3.141894248885672
1936	0	0	1	0	2.8206269192805293
1937	0	0	0	1	3.0766859786731424
1938	1	0	0	0	3.3765567430760153
1939	1	0	0	0	9.128246485433321
1940	1	0	0	0	9.971978714901159
1941	0	1	0	0	9.626437305568448
1942	0	0	0	1	4.84243257204418
1943	1	0	0	0	9.050189804756489
1944	1	0	0	0	7.393012442524343
1945	1	0	0	0	3.6549133109407848
1946	1	0	0	0	8.193644549317632
1947	1	0	0	0	2.597842848158872
1948	1	0	0	0	7.9167143850792785
1949	1	0	0	0	2.6180026828967766
1950	0	1	0	0	5.878429111502128
1951	0	0	1	0	2.023505771814062
1952	0	0	1	0	5.4044191914764355
1953	0	0	0	1	3.0345320748434492
1954	1	0	0	0	1.5332681248405737
1955	1	0	0	0	4.561471319121374
1956	0	1	0	0	1.640742797017924
1957	0	0	0	1	5.6413666012305645
1958	1	0	0	0	5.9597313509103085
1959	0	1	0	0	4.901387905837784
1960	0	0	0	1	2.316659656266983
1961	0	1	0	0	1.898268915011709
1962	0	0	0	1	5.875050438083106
1963	1	0	0	0	6.373413772388996
1964	1	0	0	0	1.8770168788150512
1965	1	0	0	0	3.762520759303688
1966	1	0	0	0	2.1682378501088224
1967	1	0	0	0	5.362700323663841
1968	1	0	0	0	6.165930920406559
1969	1	0	0	0	2.777280613616173
1970	1	0	0	0	3.1633586137885916
1971	1	0	0	0	5.1943977380044295
1972	1	0	0	0	1.9242532231473781
1973	1	0	0	0	2.9808928259256633
1974	1	0	0	0	9.70230268649044
1975	1	0	0	0	3.705236001161276
1976	1	0	0	0	4.331240660328565
1977	1	0	0	0	1.6674797437253184
1978	1	0	0	0	6.708923148828396
1979	0	1	0	0	2.4128101427677233
1980	0	0	0	1	2.779080768994759
1981	0	1	0	0	1.434568355500777
1982	0	0	0	1	6.86478084174713
1983	0	1	0	0	1.7527233543612646
1984	0	0	0	1	2.669650197645833
1985	1	0	0	0	1.2955768893069808
1986	1	0	0	0	4.3509965837493585
1987	1	0	0	0	6.73405981737663
1988	1	0	0	0	4.3763611164107346
1990	0	1	0	0	2.62899716230005
1991	0	0	1	0	4.829884108301849
1992	0	0	1	0	2.5055378646408233
1993	0	0	1	0	3.2131233576628717
1994	0	0	0	1	2.014004981995146
1995	0	1	0	0	3.905842863667782
1996	0	0	0	1	2.9111717224535987
1997	1	0	0	0	2.960096550941084
1998	0	1	0	0	3.4175791362528916
1999	0	0	1	0	5.1227449555799724
2000	0	0	0	1	5.543790808119312
2001	1	0	0	0	3.0162580359544884
[truncated: 3,569 more rows]
