# Supplementary material for: Bioinformatic Assessment of Factors Affecting the Correlation between Protein Abundance and Elongation Efficiency in Prokaryotes
Source: Int J Mol Sci. 2022 Oct 9;23(19):11996. doi: 10.3390/ijms231911996 (PMC9570070; doi:10.3390/ijms231911996)
Supplement: Supplementary file 1 [file ijms-23-11996-s001.zip › EloE/output_folder/Pseudomonas_aeruginosa_PAO1_208964/pseudomonas aeruginosa pao1_ribpos.txt]

Positions of ribosomal genes pseudomonas aeruginosa pao1
113	119	184	207	215	228	255	261	262	287	291	292	305	313	336	337	353	368	374	385	390	392	396	415	440	452	464	466	489	536	547	549	564	575	587	610	612	628	662	720	756	831	870	903	954	998	1010	1317	1404	1530	2159	2725	3586	4078	
2456	3871	4194	4445	4584	4601	4638	4686	4735	4751	4805	4807	4814	4847	4914	4915	4932	4998	5004	5035	5124	5129	5176	5184	5237	5246	5295	5296	5299	5304	5311	5325	5337	5345	5364	5365	5377	5382	5383	5384	5396	5414	5429	5436	5441	5445	5461	5481	5483	5488	5515	5526	5541	5545	
3172	3530	3981	4000	4050	4358	4600	4656	4696	4801	4922	4954	5042	5054	5063	5088	5089	5091	5109	5139	5141	5161	5181	5197	5204	5211	5228	5246	5248	5250	5266	5267	5310	5316	5317	5327	5328	5333	5352	5357	5362	5383	5394	5401	5411	5415	5434	5446	5489	5492	5501	5506	5509	5521	
321	345	853	1746	1788	1806	1909	1958	2161	2378	2457	2491	2726	2772	2854	2937	2967	2970	3079	3081	3132	3149	3270	3341	3402	3405	3419	3581	3616	3681	3766	3804	3859	3967	3992	4020	4083	4142	4248	4282	4444	4453	4555	4634	4642	4691	4722	4769	4776	5131	5151	5197	5355	5507	
1018	1662	1949	2764	2827	2840	2865	2929	3036	3084	3268	3330	3427	3503	3510	3617	3633	3772	3800	3808	3825	3851	3914	3919	3938	4039	4095	4173	4261	4281	4355	4367	4393	4398	4401	4458	4466	4508	4603	4605	4607	4620	4771	4855	4932	5001	5090	5102	5142	5215	5300	5382	5490	5506	
